# Supplementary material for: Species clustering, climate effects, and introduced species in 5 million city trees across 63 US cities
Source: eLife. 2022 Sep 27;11:e77891. doi: 10.7554/eLife.77891 (PMC9578703; doi:10.7554/eLife.77891)
Supplement: Figure 1—source data 1. — This zipped file includes all of the cleaned data used in the study (63 spreadsheets, one for each city, where each row is a tree). It is available on Dryad at https://doi.org/10.5061/dryad.2jm63xsrf. [file elife-77891-fig1-data1.zip]

Archive with 65 entries (65 files):
- Columbus_Final_2022-06-18.csv
- NewYork_Final_2022-06-18.csv
- Richmond_Final_2022-06-18.csv
- Honolulu_Final_2022-06-18.csv
- HuntingtonBeach_Final_2022-06-18.csv
- Greensboro_Final_2022-06-18.csv
- README_Dryad.txt
- StLouis_Final_2022-06-18.csv
- Phoenix_Final_2022-06-18.csv
- Irvine_Final_2022-06-18.csv
- GrandRapids_Final_2022-06-18.csv
- AuroraCO_Final_2022-06-18.csv
- Ontario_Final_2022-06-18.csv
- Anaheim_Final_2022-06-18.csv
- Baltimore_Final_2022-06-18.csv
- Louisville_Final_2022-06-18.csv
- Dallas_Final_2022-06-18.csv
- Sacramento_Final_2022-06-18.csv
- RanchoCucamonga_Final_2022-06-18.csv
- Plano_Final_2022-06-18.csv
- Seattle_Final_2022-06-18.csv
- Austin_Final_2022-06-18.csv
- Nashville_Final_2022-06-18.csv
- Detroit_Final_2022-06-18.csv
- Houston_Final_2022-06-18.csv
- Worcester_Final_2022-06-18.csv
- SanFrancisco_Final_2022-06-18.csv
- SanJose_Final_2022-06-18.csv
- Rochester_Final_2022-06-18.csv
- Portland_Final_2022-06-18.csv
- Buffalo_Final_2022-06-18.csv
- SantaRosa_Final_2022-06-18.csv
- Fresno_Final_2022-06-18.csv
- LasVegas_Final_2022-06-18.csv
- Oakland_Final_2022-06-18.csv
- Durham_Final_2022-06-18.csv
- ColoradoSprings_Final_2022-06-18.csv
- Denver_Final_2022-06-18.csv
- Tampa_Final_2022-06-18.csv
- Albuquerque_Final_2022-06-18.csv
- Orlando_Final_2022-06-18.csv
- OverlandPark_Final_2022-06-18.csv
- LosAngeles_Final_2022-06-18.csv
- Pittsburgh_Final_2022-06-18.csv
- OklahomaCity_Final_2022-06-18.csv
- Indianapolis_Final_2022-06-18.csv
- Madison_Final_2022-06-18.csv
- DesMoines_Final_2022-06-18.csv
- Milwaukee_Final_2022-06-18.csv
- Minneapolis_Final_2022-06-18.csv
- Jerseycity_Final_2022-06-18.csv
- Providence_Final_2022-06-18.csv
- Stockton_Final_2022-06-18.csv
- Miami_Final_2022-06-18.csv
- Atlanta_Final_2022-06-18.csv
- Arlington_Final_2022-06-18.csv
- Boston_Final_2022-06-18.csv
- SiouxFalls_Final_2022-06-18.csv
- NewOrleans_Final_2022-06-18.csv
- GardenGrove_Final_2022-06-18.csv
- Knoxville_Final_2022-06-18.csv
- CapeCoral_Final_2022-06-18.csv
- SanDiego_Final_2022-06-18.csv
- Column_Headers_Dryad.csv
- WashingtonDC_Final_2022-06-18.csv
