# Supplementary material for: Species clustering, climate effects, and introduced species in 5 million city trees across 63 US cities
Source: eLife. 2022 Sep 27;11:e77891. doi: 10.7554/eLife.77891 (PMC9578703; doi:10.7554/eLife.77891)
Supplement: Figure 1—source data 1. — This zipped file includes all of the cleaned data used in the study (63 spreadsheets, one for each city, where each row is a tree). It is available on Dryad at https://doi.org/10.5061/dryad.2jm63xsrf. [file elife-77891-fig1-data1.zip › Columbus_Final_2022-06-18.csv]

city_ID	planted_date	most_recent_observation	most_recent_observation_type	common_name	scientific_name	city	state	longitude_coordinate	latitude_coordinate	location_type	zipcode	location_name	diameter_breast_height_CM	condition	native	diameter_breast_height_binned_CM	greater_metro	tree_ID	retired_date	address	neighborhood	ward	district	overhead_utility	height_M	height_binned_M	percent_population
1003	NA	09/19/2014	inspected_date	Sugar maple	Acer saccharum	Columbus	Ohio	-83.09886437	39.92003384	built_environment	43228	NA	25.4	good	naturally_occurring	15.24 to 30.48 cm	Columbus	NA	NA	NA	NA	NA	NA	NA	NA	NA	NA
1010	NA	01/07/2016	inspected_date	Hedge (english) maple	NA	Columbus	Ohio	-83.04344611	40.10803001	built_environment	43235	NA	17.78	fair	no_info	15.24 to 30.48 cm	Columbus	NA	NA	NA	NA	NA	NA	NA	NA	NA	NA
1013	NA	03/22/1994	inspected_date	Littleleaf linden	Tilia cordata	Columbus	Ohio	-82.96501018	40.10091001	built_environment	43229	NA	5.08	fair	introduced	0 to 15.24 cm	Columbus	NA	NA	NA	NA	NA	NA	NA	NA	NA	NA
1016	NA	08/28/2013	inspected_date	Green ash	Fraxinus pennsylvanica	Columbus	Ohio	-83.11208016	39.92795936	built_environment	43228	NA	17.78	poor	naturally_occurring	15.24 to 30.48 cm	Columbus	NA	NA	NA	NA	NA	NA	NA	NA	NA	NA
1048	NA	04/09/2010	inspected_date	Green ash	Fraxinus pennsylvanica	Columbus	Ohio	-82.91624931	40.07267436	built_environment	43230	NA	22.86	poor	naturally_occurring	15.24 to 30.48 cm	Columbus	NA	NA	NA	NA	NA	NA	NA	NA	NA	NA
1049	NA	04/09/2010	inspected_date	Green ash	Fraxinus pennsylvanica	Columbus	Ohio	-82.91626568	40.07246727	built_environment	43230	NA	25.4	poor	naturally_occurring	15.24 to 30.48 cm	Columbus	NA	NA	NA	NA	NA	NA	NA	NA	NA	NA
1050	NA	04/09/2010	inspected_date	Green ash	Fraxinus pennsylvanica	Columbus	Ohio	-82.91625475	40.07258534	built_environment	43230	NA	22.86	poor	naturally_occurring	15.24 to 30.48 cm	Columbus	NA	NA	NA	NA	NA	NA	NA	NA	NA	NA
1086	04/19/1994	12/15/2015	inspected_date	Sugar maple	Acer saccharum	Columbus	Ohio	-83.07929359	40.11655707	built_environment	43235	NA	30.48	fair	naturally_occurring	15.24 to 30.48 cm	Columbus	NA	NA	NA	NA	NA	NA	NA	NA	NA	NA
1107	NA	03/27/2003	inspected_date	Black european alder	NA	Columbus	Ohio	-83.01048511	39.98207361	built_environment	43201	NA	15.24	fair	no_info	0 to 15.24 cm	Columbus	NA	NA	NA	NA	NA	NA	NA	NA	NA	NA
1108	12/01/1996	09/15/2016	inspected_date	Black european alder	NA	Columbus	Ohio	-83.0106507	39.9820804	built_environment	43201	NA	35.56	good	no_info	30.48 to 45.72 cm	Columbus	NA	NA	NA	NA	NA	NA	NA	NA	NA	NA
1126	NA	09/20/2010	inspected_date	Honey locust	Gleditsia triacanthos	Columbus	Ohio	-83.04792834	40.11014081	built_environment	43235	NA	22.86	fair	naturally_occurring	15.24 to 30.48 cm	Columbus	NA	NA	NA	NA	NA	NA	NA	NA	NA	NA
1127	NA	09/20/2010	inspected_date	Honey locust	Gleditsia triacanthos	Columbus	Ohio	-83.04814085	40.11016984	built_environment	43235	NA	15.24	fair	naturally_occurring	0 to 15.24 cm	Columbus	NA	NA	NA	NA	NA	NA	NA	NA	NA	NA
1128	NA	09/20/2010	inspected_date	Honey locust	Gleditsia triacanthos	Columbus	Ohio	-83.04771212	40.11011179	built_environment	43235	NA	20.32	fair	naturally_occurring	15.24 to 30.48 cm	Columbus	NA	NA	NA	NA	NA	NA	NA	NA	NA	NA
1130	NA	02/25/2004	inspected_date	Eastern cottonwood	Populus deltoides	Columbus	Ohio	-82.96597702	39.98448845	built_environment	43219	NA	68.58	fair	naturally_occurring	60.96 to 76.2 cm	Columbus	NA	NA	NA	NA	NA	NA	NA	NA	NA	NA
1132	NA	04/16/1996	inspected_date	Silver maple	Acer saccharinum	Columbus	Ohio	-82.95038734	39.94375783	built_environment	43206	NA	60.96	fair	naturally_occurring	45.72 to 60.96 cm	Columbus	NA	NA	NA	NA	NA	NA	NA	NA	NA	NA
1140	NA	01/22/1996	inspected_date	Silver maple	Acer saccharinum	Columbus	Ohio	-82.97867526	39.95962336	built_environment	43205	NA	58.42	fair	naturally_occurring	45.72 to 60.96 cm	Columbus	NA	NA	NA	NA	NA	NA	NA	NA	NA	NA
1144	NA	03/13/2001	inspected_date	Amur corktree	Phellodendron amurense	Columbus	Ohio	-82.95248756	40.00389137	built_environment	43219	NA	5.08	excellent	introduced	0 to 15.24 cm	Columbus	NA	NA	NA	NA	NA	NA	NA	NA	NA	NA
1151	NA	03/04/1996	inspected_date	American sweetgum	Liquidambar styraciflua	Columbus	Ohio	-82.98168238	40.07670649	built_environment	43229	NA	60.96	good	naturally_occurring	45.72 to 60.96 cm	Columbus	NA	NA	NA	NA	NA	NA	NA	NA	NA	NA
1155	NA	12/21/2009	inspected_date	American sweetgum	Liquidambar styraciflua	Columbus	Ohio	-82.94249602	40.09496254	built_environment	43231	NA	30.48	fair	naturally_occurring	15.24 to 30.48 cm	Columbus	NA	NA	NA	NA	NA	NA	NA	NA	NA	NA
1156	NA	11/28/1994	inspected_date	Crabapple	Malus	Columbus	Ohio	-83.02114798	40.03223271	built_environment	43214	NA	35.56	fair	no_info	30.48 to 45.72 cm	Columbus	NA	NA	NA	NA	NA	NA	NA	NA	NA	NA
1157	NA	08/23/2011	inspected_date	Sugar maple	Acer saccharum	Columbus	Ohio	-82.93828359	40.08847206	built_environment	43231	NA	20.32	fair	naturally_occurring	15.24 to 30.48 cm	Columbus	NA	NA	NA	NA	NA	NA	NA	NA	NA	NA
1158	NA	12/10/2002	inspected_date	Red maple	Acer rubrum	Columbus	Ohio	-82.93833919	40.08868035	built_environment	43231	NA	20.32	fair	naturally_occurring	15.24 to 30.48 cm	Columbus	NA	NA	NA	NA	NA	NA	NA	NA	NA	NA
1159	NA	08/23/2011	inspected_date	Silver maple	Acer saccharinum	Columbus	Ohio	-82.93835109	40.08855541	built_environment	43231	NA	43.18	fair	naturally_occurring	30.48 to 45.72 cm	Columbus	NA	NA	NA	NA	NA	NA	NA	NA	NA	NA
1160	NA	08/23/2011	inspected_date	Silver maple	Acer saccharinum	Columbus	Ohio	-82.9383542	40.08850798	built_environment	43231	NA	30.48	fair	naturally_occurring	15.24 to 30.48 cm	Columbus	NA	NA	NA	NA	NA	NA	NA	NA	NA	NA
1166	NA	09/25/2009	inspected_date	Littleleaf linden	Tilia cordata	Columbus	Ohio	-83.01486577	39.98571174	built_environment	43201	NA	45.72	fair	introduced	30.48 to 45.72 cm	Columbus	NA	NA	NA	NA	NA	NA	NA	NA	NA	NA
1169	NA	05/20/1997	inspected_date	Norway maple	Acer platanoides	Columbus	Ohio	-83.02016228	40.05275328	built_environment	43214	NA	25.4	fair	introduced	15.24 to 30.48 cm	Columbus	NA	NA	NA	NA	NA	NA	NA	NA	NA	NA
1170	NA	04/12/2013	inspected_date	Sugar maple	Acer saccharum	Columbus	Ohio	-83.02188508	40.05816897	built_environment	43214	NA	76.2	fair	naturally_occurring	60.96 to 76.2 cm	Columbus	NA	NA	NA	NA	NA	NA	NA	NA	NA	NA
1171	NA	04/12/2013	inspected_date	Sugar maple	Acer saccharum	Columbus	Ohio	-83.02164541	40.05815394	built_environment	43214	NA	78.74	poor	naturally_occurring	more than 76.2 cm	Columbus	NA	NA	NA	NA	NA	NA	NA	NA	NA	NA
1178	NA	09/17/2013	inspected_date	Shumard oak	Quercus shumardii	Columbus	Ohio	-83.03748076	40.02129462	built_environment	43221	NA	30.48	poor	naturally_occurring	15.24 to 30.48 cm	Columbus	NA	NA	NA	NA	NA	NA	NA	NA	NA	NA
1181	NA	11/23/2004	inspected_date	American sycamore	Platanus occidentalis	Columbus	Ohio	-83.02231223	40.0611307	built_environment	43214	NA	137.16	fair	naturally_occurring	more than 76.2 cm	Columbus	NA	NA	NA	NA	NA	NA	NA	NA	NA	NA
1182	NA	12/14/2010	inspected_date	Crabapple	Malus	Columbus	Ohio	-83.01078609	39.9854294	built_environment	43201	NA	40.64	fair	no_info	30.48 to 45.72 cm	Columbus	NA	NA	NA	NA	NA	NA	NA	NA	NA	NA
1184	NA	06/03/1996	inspected_date	Black walnut	Juglans nigra	Columbus	Ohio	-82.9571898	39.90907522	built_environment	43207	NA	63.5	fair	naturally_occurring	60.96 to 76.2 cm	Columbus	NA	NA	NA	NA	NA	NA	NA	NA	NA	NA
1190	NA	02/29/1996	inspected_date	Eastern redbud	Cercis canadensis	Columbus	Ohio	-83.04238667	40.02944079	built_environment	43220	NA	22.86	fair	naturally_occurring	15.24 to 30.48 cm	Columbus	NA	NA	NA	NA	NA	NA	NA	NA	NA	NA
1191	NA	02/27/1996	inspected_date	American sycamore	Platanus occidentalis	Columbus	Ohio	-83.05141571	39.98517828	built_environment	43212	NA	78.74	good	naturally_occurring	more than 76.2 cm	Columbus	NA	NA	NA	NA	NA	NA	NA	NA	NA	NA
1192	NA	02/27/1996	inspected_date	American sycamore	Platanus occidentalis	Columbus	Ohio	-83.05141195	39.98528982	built_environment	43212	NA	63.5	fair	naturally_occurring	60.96 to 76.2 cm	Columbus	NA	NA	NA	NA	NA	NA	NA	NA	NA	NA
1194	NA	12/13/1994	inspected_date	Silver maple	Acer saccharinum	Columbus	Ohio	-82.87651328	39.94061179	built_environment	43227	NA	30.48	fair	naturally_occurring	15.24 to 30.48 cm	Columbus	NA	NA	NA	NA	NA	NA	NA	NA	NA	NA
1196	NA	01/04/2002	inspected_date	Crabapple	Malus	Columbus	Ohio	-83.0156265	39.98843562	built_environment	43201	NA	30.48	fair	no_info	15.24 to 30.48 cm	Columbus	NA	NA	NA	NA	NA	NA	NA	NA	NA	NA
1197	NA	09/27/2019	inspected_date	London planetree	Platanus acerifolia	Columbus	Ohio	-83.01247165	39.98475499	built_environment	43201	NA	45.72	fair	introduced	30.48 to 45.72 cm	Columbus	NA	NA	NA	NA	NA	NA	NA	NA	NA	NA
1198	NA	09/27/2019	inspected_date	London planetree	Platanus acerifolia	Columbus	Ohio	-83.01248592	39.98485965	built_environment	43201	NA	38.1	fair	introduced	30.48 to 45.72 cm	Columbus	NA	NA	NA	NA	NA	NA	NA	NA	NA	NA
1200	NA	03/29/2005	inspected_date	Honey locust	Gleditsia triacanthos	Columbus	Ohio	-83.00521097	39.98495621	built_environment	43201	NA	30.48	fair	naturally_occurring	15.24 to 30.48 cm	Columbus	NA	NA	NA	NA	NA	NA	NA	NA	NA	NA
1201	NA	03/29/2005	inspected_date	Honey locust	Gleditsia triacanthos	Columbus	Ohio	-83.00520413	39.98490977	built_environment	43201	NA	30.48	fair	naturally_occurring	15.24 to 30.48 cm	Columbus	NA	NA	NA	NA	NA	NA	NA	NA	NA	NA
1202	NA	03/29/2005	inspected_date	Honey locust	Gleditsia triacanthos	Columbus	Ohio	-83.00517914	39.98479621	built_environment	43201	NA	30.48	fair	naturally_occurring	15.24 to 30.48 cm	Columbus	NA	NA	NA	NA	NA	NA	NA	NA	NA	NA
1214	NA	12/09/2010	inspected_date	Sugar maple	Acer saccharum	Columbus	Ohio	-83.01222747	40.02938379	built_environment	43202	NA	60.96	fair	naturally_occurring	45.72 to 60.96 cm	Columbus	NA	NA	NA	NA	NA	NA	NA	NA	NA	NA
1215	NA	12/09/2010	inspected_date	Sugar maple	Acer saccharum	Columbus	Ohio	-83.01229413	40.02938589	built_environment	43202	NA	50.8	fair	naturally_occurring	45.72 to 60.96 cm	Columbus	NA	NA	NA	NA	NA	NA	NA	NA	NA	NA
1216	NA	06/06/2011	inspected_date	Green ash	Fraxinus pennsylvanica	Columbus	Ohio	-82.96455851	40.08229078	built_environment	43229	NA	33.02	poor	naturally_occurring	30.48 to 45.72 cm	Columbus	NA	NA	NA	NA	NA	NA	NA	NA	NA	NA
1217	NA	08/06/2012	inspected_date	Green ash	Fraxinus pennsylvanica	Columbus	Ohio	-82.9645595	40.08225361	built_environment	43229	NA	33.02	poor	naturally_occurring	30.48 to 45.72 cm	Columbus	NA	NA	NA	NA	NA	NA	NA	NA	NA	NA
1218	NA	08/06/2012	inspected_date	Green ash	Fraxinus pennsylvanica	Columbus	Ohio	-82.96456049	40.08221548	built_environment	43229	NA	35.56	poor	naturally_occurring	30.48 to 45.72 cm	Columbus	NA	NA	NA	NA	NA	NA	NA	NA	NA	NA
1219	NA	12/15/2009	inspected_date	Honey locust	Gleditsia triacanthos	Columbus	Ohio	-82.96521973	40.08087428	built_environment	43229	NA	55.88	fair	naturally_occurring	45.72 to 60.96 cm	Columbus	NA	NA	NA	NA	NA	NA	NA	NA	NA	NA
1220	NA	07/19/2012	inspected_date	Honey locust	Gleditsia triacanthos	Columbus	Ohio	-82.96536817	40.08078356	built_environment	43229	NA	71.12	fair	naturally_occurring	60.96 to 76.2 cm	Columbus	NA	NA	NA	NA	NA	NA	NA	NA	NA	NA
1221	NA	07/19/2012	inspected_date	Honey locust	Gleditsia triacanthos	Columbus	Ohio	-82.96542387	40.08061055	built_environment	43229	NA	71.12	fair	naturally_occurring	60.96 to 76.2 cm	Columbus	NA	NA	NA	NA	NA	NA	NA	NA	NA	NA
1222	NA	12/15/2009	inspected_date	Honey locust	Gleditsia triacanthos	Columbus	Ohio	-82.96555725	40.08064764	built_environment	43229	NA	33.02	fair	naturally_occurring	30.48 to 45.72 cm	Columbus	NA	NA	NA	NA	NA	NA	NA	NA	NA	NA
1223	NA	10/26/1994	inspected_date	Honey locust	Gleditsia triacanthos	Columbus	Ohio	-82.96573749	40.0803156	built_environment	43229	NA	30.48	fair	naturally_occurring	15.24 to 30.48 cm	Columbus	NA	NA	NA	NA	NA	NA	NA	NA	NA	NA
1228	NA	03/01/1996	inspected_date	Sugar maple	Acer saccharum	Columbus	Ohio	-82.96607389	40.08036242	built_environment	43229	NA	40.64	fair	naturally_occurring	30.48 to 45.72 cm	Columbus	NA	NA	NA	NA	NA	NA	NA	NA	NA	NA
1229	NA	08/02/1994	inspected_date	Silver maple	Acer saccharinum	Columbus	Ohio	-82.86903585	39.9454227	built_environment	43227	NA	55.88	good	naturally_occurring	45.72 to 60.96 cm	Columbus	NA	NA	NA	NA	NA	NA	NA	NA	NA	NA
1236	NA	05/24/2005	inspected_date	Honey locust	Gleditsia triacanthos	Columbus	Ohio	-83.00318268	39.97477297	built_environment	43215	NA	20.32	fair	naturally_occurring	15.24 to 30.48 cm	Columbus	NA	NA	NA	NA	NA	NA	NA	NA	NA	NA
1238	NA	04/30/2009	inspected_date	Honey locust	Gleditsia triacanthos	Columbus	Ohio	-83.00316829	39.97473168	built_environment	43215	NA	27.94	fair	naturally_occurring	15.24 to 30.48 cm	Columbus	NA	NA	NA	NA	NA	NA	NA	NA	NA	NA
1240	NA	11/30/2004	inspected_date	Bradford callery pear	Pyrus calleryana	Columbus	Ohio	-83.00297868	39.97500395	built_environment	43215	NA	35.56	fair	introduced	30.48 to 45.72 cm	Columbus	NA	NA	NA	NA	NA	NA	NA	NA	NA	NA
1241	NA	04/30/2009	inspected_date	Bradford callery pear	Pyrus calleryana	Columbus	Ohio	-83.00298892	39.97505614	built_environment	43215	NA	35.56	fair	introduced	30.48 to 45.72 cm	Columbus	NA	NA	NA	NA	NA	NA	NA	NA	NA	NA
1244	NA	05/24/2005	inspected_date	Honey locust	Gleditsia triacanthos	Columbus	Ohio	-83.00329003	39.97533316	built_environment	43215	NA	15.24	fair	naturally_occurring	0 to 15.24 cm	Columbus	NA	NA	NA	NA	NA	NA	NA	NA	NA	NA
1247	NA	12/22/1994	inspected_date	Honey locust	Gleditsia triacanthos	Columbus	Ohio	-83.00322942	39.97611719	built_environment	43215	NA	20.32	fair	naturally_occurring	15.24 to 30.48 cm	Columbus	NA	NA	NA	NA	NA	NA	NA	NA	NA	NA
1248	NA	11/30/2004	inspected_date	Honey locust	Gleditsia triacanthos	Columbus	Ohio	-83.00322212	39.97607254	built_environment	43215	NA	20.32	fair	naturally_occurring	15.24 to 30.48 cm	Columbus	NA	NA	NA	NA	NA	NA	NA	NA	NA	NA
1249	NA	04/08/2005	inspected_date	Honey locust	Gleditsia triacanthos	Columbus	Ohio	-83.0032929	39.97648646	built_environment	43215	NA	25.4	fair	naturally_occurring	15.24 to 30.48 cm	Columbus	NA	NA	NA	NA	NA	NA	NA	NA	NA	NA
1250	NA	08/18/2009	inspected_date	Honey locust	Gleditsia triacanthos	Columbus	Ohio	-83.00333909	39.97670662	built_environment	43215	NA	15.24	fair	naturally_occurring	0 to 15.24 cm	Columbus	NA	NA	NA	NA	NA	NA	NA	NA	NA	NA
1251	NA	11/30/2004	inspected_date	Honey locust	Gleditsia triacanthos	Columbus	Ohio	-83.0034056	39.97700265	built_environment	43215	NA	25.4	fair	naturally_occurring	15.24 to 30.48 cm	Columbus	NA	NA	NA	NA	NA	NA	NA	NA	NA	NA
1252	NA	11/30/2004	inspected_date	Honey locust	Gleditsia triacanthos	Columbus	Ohio	-83.00340751	39.97704398	built_environment	43215	NA	25.4	fair	naturally_occurring	15.24 to 30.48 cm	Columbus	NA	NA	NA	NA	NA	NA	NA	NA	NA	NA
1253	NA	09/18/2007	inspected_date	Honey locust	Gleditsia triacanthos	Columbus	Ohio	-83.00355651	39.97778621	built_environment	43215	NA	30.48	fair	naturally_occurring	15.24 to 30.48 cm	Columbus	NA	NA	NA	NA	NA	NA	NA	NA	NA	NA
1254	NA	11/30/2004	inspected_date	Honey locust	Gleditsia triacanthos	Columbus	Ohio	-83.00350089	39.97750621	built_environment	43215	NA	30.48	fair	naturally_occurring	15.24 to 30.48 cm	Columbus	NA	NA	NA	NA	NA	NA	NA	NA	NA	NA
1255	NA	11/30/2004	inspected_date	Honey locust	Gleditsia triacanthos	Columbus	Ohio	-83.0034841	39.97741192	built_environment	43215	NA	30.48	fair	naturally_occurring	15.24 to 30.48 cm	Columbus	NA	NA	NA	NA	NA	NA	NA	NA	NA	NA
1256	NA	04/29/2009	inspected_date	Honey locust	Gleditsia triacanthos	Columbus	Ohio	-83.00354196	39.97770191	built_environment	43215	NA	30.48	fair	naturally_occurring	15.24 to 30.48 cm	Columbus	NA	NA	NA	NA	NA	NA	NA	NA	NA	NA
1257	NA	12/01/2004	inspected_date	Honey locust	Gleditsia triacanthos	Columbus	Ohio	-83.0036157	39.97806333	built_environment	43215	NA	30.48	fair	naturally_occurring	15.24 to 30.48 cm	Columbus	NA	NA	NA	NA	NA	NA	NA	NA	NA	NA
1258	NA	12/01/2004	inspected_date	Honey locust	Gleditsia triacanthos	Columbus	Ohio	-83.00365756	39.97825144	built_environment	43215	NA	40.64	fair	naturally_occurring	30.48 to 45.72 cm	Columbus	NA	NA	NA	NA	NA	NA	NA	NA	NA	NA
1259	NA	05/28/2014	inspected_date	Honey locust	Gleditsia triacanthos	Columbus	Ohio	-83.00372201	39.978618	built_environment	43215	NA	40.64	poor	naturally_occurring	30.48 to 45.72 cm	Columbus	NA	NA	NA	NA	NA	NA	NA	NA	NA	NA
1261	NA	11/30/2004	inspected_date	Honey locust	Gleditsia triacanthos	Columbus	Ohio	-83.00387001	39.97938478	built_environment	43215	NA	40.64	fair	naturally_occurring	30.48 to 45.72 cm	Columbus	NA	NA	NA	NA	NA	NA	NA	NA	NA	NA
1262	NA	12/01/2004	inspected_date	Honey locust	Gleditsia triacanthos	Columbus	Ohio	-83.00401805	39.98005793	built_environment	43215	NA	35.56	fair	naturally_occurring	30.48 to 45.72 cm	Columbus	NA	NA	NA	NA	NA	NA	NA	NA	NA	NA
1264	NA	12/01/2004	inspected_date	Honey locust	Gleditsia triacanthos	Columbus	Ohio	-83.00408243	39.98048036	built_environment	43201	NA	45.72	fair	naturally_occurring	30.48 to 45.72 cm	Columbus	NA	NA	NA	NA	NA	NA	NA	NA	NA	NA
1276	NA	12/21/2004	inspected_date	Honey locust	Gleditsia triacanthos	Columbus	Ohio	-83.00619137	39.99105974	built_environment	43201	NA	20.32	fair	naturally_occurring	15.24 to 30.48 cm	Columbus	NA	NA	NA	NA	NA	NA	NA	NA	NA	NA
1277	NA	12/21/2004	inspected_date	Honey locust	Gleditsia triacanthos	Columbus	Ohio	-83.00617015	39.99095403	built_environment	43201	NA	25.4	fair	naturally_occurring	15.24 to 30.48 cm	Columbus	NA	NA	NA	NA	NA	NA	NA	NA	NA	NA
1278	NA	12/21/2004	inspected_date	Honey locust	Gleditsia triacanthos	Columbus	Ohio	-83.00620295	39.99111902	built_environment	43201	NA	15.24	fair	naturally_occurring	0 to 15.24 cm	Columbus	NA	NA	NA	NA	NA	NA	NA	NA	NA	NA
1279	NA	12/21/2004	inspected_date	Honey locust	Gleditsia triacanthos	Columbus	Ohio	-83.00615574	39.99088975	built_environment	43201	NA	20.32	fair	naturally_occurring	15.24 to 30.48 cm	Columbus	NA	NA	NA	NA	NA	NA	NA	NA	NA	NA
1280	NA	12/21/2004	inspected_date	Honey locust	Gleditsia triacanthos	Columbus	Ohio	-83.00640858	39.99218361	built_environment	43201	NA	40.64	fair	naturally_occurring	30.48 to 45.72 cm	Columbus	NA	NA	NA	NA	NA	NA	NA	NA	NA	NA
1286	NA	04/17/2012	inspected_date	Green ash	Fraxinus pennsylvanica	Columbus	Ohio	-83.00720862	39.99617823	built_environment	43201	NA	20.32	poor	naturally_occurring	15.24 to 30.48 cm	Columbus	NA	NA	NA	NA	NA	NA	NA	NA	NA	NA
1287	NA	04/17/2012	inspected_date	Green ash	Fraxinus pennsylvanica	Columbus	Ohio	-83.0072333	39.996332	built_environment	43201	NA	20.32	poor	naturally_occurring	15.24 to 30.48 cm	Columbus	NA	NA	NA	NA	NA	NA	NA	NA	NA	NA
1290	NA	04/17/2012	inspected_date	Green ash	Fraxinus pennsylvanica	Columbus	Ohio	-83.00730169	39.99665066	built_environment	43201	NA	12.7	poor	naturally_occurring	0 to 15.24 cm	Columbus	NA	NA	NA	NA	NA	NA	NA	NA	NA	NA
1291	NA	08/31/2009	inspected_date	Green ash	Fraxinus pennsylvanica	Columbus	Ohio	-83.00738389	39.99705539	built_environment	43201	NA	22.86	poor	naturally_occurring	15.24 to 30.48 cm	Columbus	NA	NA	NA	NA	NA	NA	NA	NA	NA	NA
1296	NA	06/20/2013	inspected_date	Green ash	Fraxinus pennsylvanica	Columbus	Ohio	-83.00757005	39.99801121	built_environment	43201	NA	15.24	poor	naturally_occurring	0 to 15.24 cm	Columbus	NA	NA	NA	NA	NA	NA	NA	NA	NA	NA
1297	NA	02/09/1996	inspected_date	Baldcypress	Taxodium distichum	Columbus	Ohio	-83.00758363	39.99808908	built_environment	43201	NA	5.08	good	introduced	0 to 15.24 cm	Columbus	NA	NA	NA	NA	NA	NA	NA	NA	NA	NA
1300	NA	04/17/2012	inspected_date	Green ash	Fraxinus pennsylvanica	Columbus	Ohio	-83.00763393	39.9983328	built_environment	43201	NA	15.24	poor	naturally_occurring	0 to 15.24 cm	Columbus	NA	NA	NA	NA	NA	NA	NA	NA	NA	NA
1303	NA	04/17/2012	inspected_date	Green ash	Fraxinus pennsylvanica	Columbus	Ohio	-83.00767558	39.99854548	built_environment	43201	NA	15.24	poor	naturally_occurring	0 to 15.24 cm	Columbus	NA	NA	NA	NA	NA	NA	NA	NA	NA	NA
1305	NA	04/17/2012	inspected_date	Green ash	Fraxinus pennsylvanica	Columbus	Ohio	-83.00770368	39.99869666	built_environment	43201	NA	15.24	poor	naturally_occurring	0 to 15.24 cm	Columbus	NA	NA	NA	NA	NA	NA	NA	NA	NA	NA
1306	NA	03/21/2005	inspected_date	Honey locust	Gleditsia triacanthos	Columbus	Ohio	-83.00649968	39.99162841	built_environment	43201	NA	27.94	fair	naturally_occurring	15.24 to 30.48 cm	Columbus	NA	NA	NA	NA	NA	NA	NA	NA	NA	NA
1307	NA	03/21/2005	inspected_date	Honey locust	Gleditsia triacanthos	Columbus	Ohio	-83.00616586	39.98993283	built_environment	43201	NA	20.32	fair	naturally_occurring	15.24 to 30.48 cm	Columbus	NA	NA	NA	NA	NA	NA	NA	NA	NA	NA
1308	NA	03/21/2005	inspected_date	Honey locust	Gleditsia triacanthos	Columbus	Ohio	-83.00613617	39.98978554	built_environment	43201	NA	25.4	fair	naturally_occurring	15.24 to 30.48 cm	Columbus	NA	NA	NA	NA	NA	NA	NA	NA	NA	NA
1309	NA	03/21/2005	inspected_date	Honey locust	Gleditsia triacanthos	Columbus	Ohio	-83.00612403	39.98971901	built_environment	43201	NA	15.24	fair	naturally_occurring	0 to 15.24 cm	Columbus	NA	NA	NA	NA	NA	NA	NA	NA	NA	NA
1311	NA	04/30/2009	inspected_date	Honey locust	Gleditsia triacanthos	Columbus	Ohio	-83.00578763	39.98800524	built_environment	43201	NA	27.94	fair	naturally_occurring	15.24 to 30.48 cm	Columbus	NA	NA	NA	NA	NA	NA	NA	NA	NA	NA
1312	NA	12/24/2007	inspected_date	Honey locust	Gleditsia triacanthos	Columbus	Ohio	-83.00575908	39.98785184	built_environment	43201	NA	40.64	fair	naturally_occurring	30.48 to 45.72 cm	Columbus	NA	NA	NA	NA	NA	NA	NA	NA	NA	NA
1313	NA	03/22/2005	inspected_date	Honey locust	Gleditsia triacanthos	Columbus	Ohio	-83.00569203	39.9875169	built_environment	43201	NA	27.94	fair	naturally_occurring	15.24 to 30.48 cm	Columbus	NA	NA	NA	NA	NA	NA	NA	NA	NA	NA
1315	NA	03/22/2005	inspected_date	Honey locust	Gleditsia triacanthos	Columbus	Ohio	-83.00565928	39.98735793	built_environment	43201	NA	12.7	fair	naturally_occurring	0 to 15.24 cm	Columbus	NA	NA	NA	NA	NA	NA	NA	NA	NA	NA
1316	NA	02/14/1996	inspected_date	Honey locust	Gleditsia triacanthos	Columbus	Ohio	-83.00557329	39.98677123	built_environment	43201	NA	12.7	fair	naturally_occurring	0 to 15.24 cm	Columbus	NA	NA	NA	NA	NA	NA	NA	NA	NA	NA
1317	NA	02/14/1996	inspected_date	Honey locust	Gleditsia triacanthos	Columbus	Ohio	-83.00549848	39.98639969	built_environment	43201	NA	17.78	fair	naturally_occurring	15.24 to 30.48 cm	Columbus	NA	NA	NA	NA	NA	NA	NA	NA	NA	NA
1318	NA	02/14/1996	inspected_date	Callery pear	Pyrus calleryana	Columbus	Ohio	-83.00541537	39.98598059	built_environment	43201	NA	15.24	fair	introduced	0 to 15.24 cm	Columbus	NA	NA	NA	NA	NA	NA	NA	NA	NA	NA
1324	NA	03/30/2005	inspected_date	Honey locust	Gleditsia triacanthos	Columbus	Ohio	-83.0050695	39.98421447	built_environment	43201	NA	25.4	fair	naturally_occurring	15.24 to 30.48 cm	Columbus	NA	NA	NA	NA	NA	NA	NA	NA	NA	NA
1325	NA	03/30/2005	inspected_date	Honey locust	Gleditsia triacanthos	Columbus	Ohio	-83.00510627	39.98441377	built_environment	43201	NA	30.48	fair	naturally_occurring	15.24 to 30.48 cm	Columbus	NA	NA	NA	NA	NA	NA	NA	NA	NA	NA
1326	NA	03/30/2005	inspected_date	Honey locust	Gleditsia triacanthos	Columbus	Ohio	-83.00512168	39.98448805	built_environment	43201	NA	30.48	fair	naturally_occurring	15.24 to 30.48 cm	Columbus	NA	NA	NA	NA	NA	NA	NA	NA	NA	NA
1327	NA	03/30/2005	inspected_date	Honey locust	Gleditsia triacanthos	Columbus	Ohio	-83.00513327	39.98454948	built_environment	43201	NA	30.48	fair	naturally_occurring	15.24 to 30.48 cm	Columbus	NA	NA	NA	NA	NA	NA	NA	NA	NA	NA
1328	NA	02/14/1996	inspected_date	Honey locust	Gleditsia triacanthos	Columbus	Ohio	-83.00497136	39.98372484	built_environment	43201	NA	15.24	fair	naturally_occurring	0 to 15.24 cm	Columbus	NA	NA	NA	NA	NA	NA	NA	NA	NA	NA
1329	NA	02/14/1996	inspected_date	Honey locust	Gleditsia triacanthos	Columbus	Ohio	-83.00499354	39.98383484	built_environment	43201	NA	17.78	fair	naturally_occurring	15.24 to 30.48 cm	Columbus	NA	NA	NA	NA	NA	NA	NA	NA	NA	NA
1330	NA	03/30/2005	inspected_date	Honey locust	Gleditsia triacanthos	Columbus	Ohio	-83.00495311	39.98362256	built_environment	43201	NA	25.4	fair	naturally_occurring	15.24 to 30.48 cm	Columbus	NA	NA	NA	NA	NA	NA	NA	NA	NA	NA
1331	NA	03/30/2005	inspected_date	Honey locust	Gleditsia triacanthos	Columbus	Ohio	-83.00490808	39.98339399	built_environment	43201	NA	30.48	fair	naturally_occurring	15.24 to 30.48 cm	Columbus	NA	NA	NA	NA	NA	NA	NA	NA	NA	NA
1332	NA	03/30/2005	inspected_date	Honey locust	Gleditsia triacanthos	Columbus	Ohio	-83.00494029	39.98356351	built_environment	43201	NA	25.4	fair	naturally_occurring	15.24 to 30.48 cm	Columbus	NA	NA	NA	NA	NA	NA	NA	NA	NA	NA
1333	NA	04/01/2005	inspected_date	Honey locust	Gleditsia triacanthos	Columbus	Ohio	-83.00484591	39.98307611	built_environment	43201	NA	20.32	fair	naturally_occurring	15.24 to 30.48 cm	Columbus	NA	NA	NA	NA	NA	NA	NA	NA	NA	NA
1334	NA	11/15/2011	inspected_date	Honey locust	Gleditsia triacanthos	Columbus	Ohio	-83.00485365	39.98311802	built_environment	43201	NA	25.4	dead	naturally_occurring	15.24 to 30.48 cm	Columbus	NA	NA	NA	NA	NA	NA	NA	NA	NA	NA
1336	NA	04/01/2005	inspected_date	Honey locust	Gleditsia triacanthos	Columbus	Ohio	-83.00473215	39.98251684	built_environment	43201	NA	25.4	fair	naturally_occurring	15.24 to 30.48 cm	Columbus	NA	NA	NA	NA	NA	NA	NA	NA	NA	NA
1337	NA	04/04/2005	inspected_date	Honey locust	Gleditsia triacanthos	Columbus	Ohio	-83.0046453	39.98205024	built_environment	43201	NA	20.32	fair	naturally_occurring	15.24 to 30.48 cm	Columbus	NA	NA	NA	NA	NA	NA	NA	NA	NA	NA
1340	NA	04/04/2005	inspected_date	Honey locust	Gleditsia triacanthos	Columbus	Ohio	-83.0046954	39.98229404	built_environment	43201	NA	20.32	fair	naturally_occurring	15.24 to 30.48 cm	Columbus	NA	NA	NA	NA	NA	NA	NA	NA	NA	NA
1341	NA	04/05/2005	inspected_date	Honey locust	Gleditsia triacanthos	Columbus	Ohio	-83.00450383	39.98132528	built_environment	43201	NA	30.48	fair	naturally_occurring	15.24 to 30.48 cm	Columbus	NA	NA	NA	NA	NA	NA	NA	NA	NA	NA
1342	NA	03/28/2013	inspected_date	Honey locust	Gleditsia triacanthos	Columbus	Ohio	-83.00452077	39.98143959	built_environment	43201	NA	25.4	fair	naturally_occurring	15.24 to 30.48 cm	Columbus	NA	NA	NA	NA	NA	NA	NA	NA	NA	NA
1343	NA	10/21/2002	inspected_date	Honey locust	Gleditsia triacanthos	Columbus	Ohio	-83.00454256	39.98154053	built_environment	43201	NA	25.4	fair	naturally_occurring	15.24 to 30.48 cm	Columbus	NA	NA	NA	NA	NA	NA	NA	NA	NA	NA
1344	NA	04/29/2009	inspected_date	Honey locust	Gleditsia triacanthos	Columbus	Ohio	-83.00451163	39.98137577	built_environment	43201	NA	25.4	fair	naturally_occurring	15.24 to 30.48 cm	Columbus	NA	NA	NA	NA	NA	NA	NA	NA	NA	NA
1345	NA	04/01/2005	inspected_date	Honey locust	Gleditsia triacanthos	Columbus	Ohio	-83.00446498	39.98114841	built_environment	43201	NA	30.48	fair	naturally_occurring	15.24 to 30.48 cm	Columbus	NA	NA	NA	NA	NA	NA	NA	NA	NA	NA
1346	NA	04/29/2009	inspected_date	Honey locust	Gleditsia triacanthos	Columbus	Ohio	-83.00422408	39.97992816	built_environment	43215	NA	35.56	fair	naturally_occurring	30.48 to 45.72 cm	Columbus	NA	NA	NA	NA	NA	NA	NA	NA	NA	NA
1350	NA	02/07/2014	inspected_date	Honey locust	Gleditsia triacanthos	Columbus	Ohio	-83.0040629	39.97915907	built_environment	43215	NA	50.8	poor	naturally_occurring	45.72 to 60.96 cm	Columbus	NA	NA	NA	NA	NA	NA	NA	NA	NA	NA
1351	NA	02/15/1996	inspected_date	Honey locust	Gleditsia triacanthos	Columbus	Ohio	-83.00396286	39.97862013	built_environment	43215	NA	27.94	good	naturally_occurring	15.24 to 30.48 cm	Columbus	NA	NA	NA	NA	NA	NA	NA	NA	NA	NA
1352	NA	02/15/1996	inspected_date	Honey locust	Gleditsia triacanthos	Columbus	Ohio	-83.00393594	39.97849537	built_environment	43215	NA	25.4	fair	naturally_occurring	15.24 to 30.48 cm	Columbus	NA	NA	NA	NA	NA	NA	NA	NA	NA	NA
1353	NA	02/15/1996	inspected_date	Honey locust	Gleditsia triacanthos	Columbus	Ohio	-83.00395367	39.97854868	built_environment	43215	NA	17.78	fair	naturally_occurring	15.24 to 30.48 cm	Columbus	NA	NA	NA	NA	NA	NA	NA	NA	NA	NA
1355	NA	12/28/1994	inspected_date	Honey locust	Gleditsia triacanthos	Columbus	Ohio	-83.00382189	39.97802642	built_environment	43215	NA	10.16	fair	naturally_occurring	0 to 15.24 cm	Columbus	NA	NA	NA	NA	NA	NA	NA	NA	NA	NA
1358	NA	04/06/2005	inspected_date	Honey locust	Gleditsia triacanthos	Columbus	Ohio	-83.0037403	39.97766353	built_environment	43215	NA	15.24	fair	naturally_occurring	0 to 15.24 cm	Columbus	NA	NA	NA	NA	NA	NA	NA	NA	NA	NA
1359	NA	04/06/2005	inspected_date	Honey locust	Gleditsia triacanthos	Columbus	Ohio	-83.00371724	39.97756551	built_environment	43215	NA	10.16	fair	naturally_occurring	0 to 15.24 cm	Columbus	NA	NA	NA	NA	NA	NA	NA	NA	NA	NA
1360	NA	04/06/2005	inspected_date	Honey locust	Gleditsia triacanthos	Columbus	Ohio	-83.00370179	39.97749178	built_environment	43215	NA	15.24	fair	naturally_occurring	0 to 15.24 cm	Columbus	NA	NA	NA	NA	NA	NA	NA	NA	NA	NA
1361	NA	04/06/2005	inspected_date	Honey locust	Gleditsia triacanthos	Columbus	Ohio	-83.00369288	39.9774223	built_environment	43215	NA	15.24	fair	naturally_occurring	0 to 15.24 cm	Columbus	NA	NA	NA	NA	NA	NA	NA	NA	NA	NA
1364	NA	04/08/2005	inspected_date	Honey locust	Gleditsia triacanthos	Columbus	Ohio	-83.00361253	39.97694733	built_environment	43215	NA	25.4	fair	naturally_occurring	15.24 to 30.48 cm	Columbus	NA	NA	NA	NA	NA	NA	NA	NA	NA	NA
1365	NA	04/16/2012	inspected_date	Honey locust	Gleditsia triacanthos	Columbus	Ohio	-83.00359808	39.97690124	built_environment	43215	NA	30.48	fair	naturally_occurring	15.24 to 30.48 cm	Columbus	NA	NA	NA	NA	NA	NA	NA	NA	NA	NA
1367	NA	04/08/2005	inspected_date	Honey locust	Gleditsia triacanthos	Columbus	Ohio	-83.00355685	39.97667919	built_environment	43215	NA	15.24	fair	naturally_occurring	0 to 15.24 cm	Columbus	NA	NA	NA	NA	NA	NA	NA	NA	NA	NA
1368	NA	04/08/2005	inspected_date	Honey locust	Gleditsia triacanthos	Columbus	Ohio	-83.00349729	39.97644085	built_environment	43215	NA	20.32	fair	naturally_occurring	15.24 to 30.48 cm	Columbus	NA	NA	NA	NA	NA	NA	NA	NA	NA	NA
1369	NA	12/28/1994	inspected_date	Honey locust	Gleditsia triacanthos	Columbus	Ohio	-83.00340271	39.97590619	built_environment	43215	NA	20.32	good	naturally_occurring	15.24 to 30.48 cm	Columbus	NA	NA	NA	NA	NA	NA	NA	NA	NA	NA
1373	NA	05/24/2005	inspected_date	Honey locust	Gleditsia triacanthos	Columbus	Ohio	-83.00336175	39.97568783	built_environment	43215	NA	25.4	fair	naturally_occurring	15.24 to 30.48 cm	Columbus	NA	NA	NA	NA	NA	NA	NA	NA	NA	NA
1374	NA	04/17/2012	inspected_date	Green ash	Fraxinus pennsylvanica	Columbus	Ohio	-83.00772008	39.99877737	built_environment	43201	NA	15.24	poor	naturally_occurring	0 to 15.24 cm	Columbus	NA	NA	NA	NA	NA	NA	NA	NA	NA	NA
1375	NA	09/01/2009	inspected_date	Baldcypress	Taxodium distichum	Columbus	Ohio	-83.00777643	39.99906477	built_environment	43201	NA	40.64	fair	introduced	30.48 to 45.72 cm	Columbus	NA	NA	NA	NA	NA	NA	NA	NA	NA	NA
1376	NA	09/01/2009	inspected_date	Baldcypress	Taxodium distichum	Columbus	Ohio	-83.00776297	39.99900334	built_environment	43201	NA	25.4	fair	introduced	15.24 to 30.48 cm	Columbus	NA	NA	NA	NA	NA	NA	NA	NA	NA	NA
1378	NA	04/17/2012	inspected_date	Green ash	Fraxinus pennsylvanica	Columbus	Ohio	-83.00780917	39.99921975	built_environment	43201	NA	22.86	poor	naturally_occurring	15.24 to 30.48 cm	Columbus	NA	NA	NA	NA	NA	NA	NA	NA	NA	NA
1380	NA	12/21/2009	inspected_date	American sweetgum	Liquidambar styraciflua	Columbus	Ohio	-82.94249687	40.09490177	built_environment	43231	NA	40.64	fair	naturally_occurring	30.48 to 45.72 cm	Columbus	NA	NA	NA	NA	NA	NA	NA	NA	NA	NA
1381	NA	02/13/2008	inspected_date	Silver maple	Acer saccharinum	Columbus	Ohio	-82.96973992	39.93690749	built_environment	43206	NA	45.72	poor	naturally_occurring	30.48 to 45.72 cm	Columbus	NA	NA	NA	NA	NA	NA	NA	NA	NA	NA
1382	NA	11/07/1997	inspected_date	Bradford callery pear	Pyrus calleryana	Columbus	Ohio	-82.93918494	40.09561672	built_environment	43231	NA	20.32	poor	introduced	15.24 to 30.48 cm	Columbus	NA	NA	NA	NA	NA	NA	NA	NA	NA	NA
1387	NA	04/17/2012	inspected_date	Green ash	Fraxinus pennsylvanica	Columbus	Ohio	-83.00784945	39.99942875	built_environment	43201	NA	15.24	poor	naturally_occurring	0 to 15.24 cm	Columbus	NA	NA	NA	NA	NA	NA	NA	NA	NA	NA
1388	NA	04/17/2012	inspected_date	Green ash	Fraxinus pennsylvanica	Columbus	Ohio	-83.00786607	39.99952114	built_environment	43201	NA	15.24	poor	naturally_occurring	0 to 15.24 cm	Columbus	NA	NA	NA	NA	NA	NA	NA	NA	NA	NA
1390	NA	09/01/2009	inspected_date	Baldcypress	Taxodium distichum	Columbus	Ohio	-83.00789111	39.99965294	built_environment	43201	NA	17.78	fair	introduced	15.24 to 30.48 cm	Columbus	NA	NA	NA	NA	NA	NA	NA	NA	NA	NA
1405	NA	09/01/2009	inspected_date	Littleleaf linden	Tilia cordata	Columbus	Ohio	-83.00820735	40.00123593	built_environment	43201	NA	15.24	poor	introduced	0 to 15.24 cm	Columbus	NA	NA	NA	NA	NA	NA	NA	NA	NA	NA
1406	NA	09/01/2009	inspected_date	Callery pear	Pyrus calleryana	Columbus	Ohio	-83.00819342	40.0011658	built_environment	43201	NA	15.24	fair	introduced	0 to 15.24 cm	Columbus	NA	NA	NA	NA	NA	NA	NA	NA	NA	NA
1407	NA	09/01/2009	inspected_date	Littleleaf linden	Tilia cordata	Columbus	Ohio	-83.00821751	40.00130062	built_environment	43201	NA	15.24	poor	introduced	0 to 15.24 cm	Columbus	NA	NA	NA	NA	NA	NA	NA	NA	NA	NA
1408	NA	09/01/2009	inspected_date	Littleleaf linden	Tilia cordata	Columbus	Ohio	-83.00824183	40.0014336	built_environment	43201	NA	20.32	poor	introduced	15.24 to 30.48 cm	Columbus	NA	NA	NA	NA	NA	NA	NA	NA	NA	NA
1409	NA	02/08/1996	inspected_date	Littleleaf linden	Tilia cordata	Columbus	Ohio	-83.00824452	40.00146266	built_environment	43201	NA	15.24	fair	introduced	0 to 15.24 cm	Columbus	NA	NA	NA	NA	NA	NA	NA	NA	NA	NA
1411	NA	09/01/2009	inspected_date	Littleleaf linden	Tilia cordata	Columbus	Ohio	-83.00827969	40.00162756	built_environment	43201	NA	30.48	fair	introduced	15.24 to 30.48 cm	Columbus	NA	NA	NA	NA	NA	NA	NA	NA	NA	NA
1412	NA	03/26/2003	inspected_date	Green ash	Fraxinus pennsylvanica	Columbus	Ohio	-83.00836908	40.00207656	built_environment	43201	NA	15.24	poor	naturally_occurring	0 to 15.24 cm	Columbus	NA	NA	NA	NA	NA	NA	NA	NA	NA	NA
1418	NA	04/17/2012	inspected_date	Green ash	Fraxinus pennsylvanica	Columbus	Ohio	-83.00848941	40.00269707	built_environment	43201	NA	12.7	poor	naturally_occurring	0 to 15.24 cm	Columbus	NA	NA	NA	NA	NA	NA	NA	NA	NA	NA
1422	NA	07/19/2005	inspected_date	Littleleaf linden	Tilia cordata	Columbus	Ohio	-83.00852027	40.00312924	built_environment	43201	NA	27.94	fair	introduced	15.24 to 30.48 cm	Columbus	NA	NA	NA	NA	NA	NA	NA	NA	NA	NA
1427	NA	09/04/2009	inspected_date	Littleleaf linden	Tilia cordata	Columbus	Ohio	-83.00859394	40.00322584	built_environment	43201	NA	20.32	fair	introduced	15.24 to 30.48 cm	Columbus	NA	NA	NA	NA	NA	NA	NA	NA	NA	NA
1430	NA	06/18/2012	inspected_date	Littleleaf linden	Tilia cordata	Columbus	Ohio	-83.00870907	40.00380655	built_environment	43201	NA	27.94	fair	introduced	15.24 to 30.48 cm	Columbus	NA	NA	NA	NA	NA	NA	NA	NA	NA	NA
1433	NA	12/16/2010	inspected_date	Littleleaf linden	Tilia cordata	Columbus	Ohio	-83.00873025	40.00392059	built_environment	43201	NA	20.32	poor	introduced	15.24 to 30.48 cm	Columbus	NA	NA	NA	NA	NA	NA	NA	NA	NA	NA
1436	NA	11/23/2012	inspected_date	Green ash	Fraxinus pennsylvanica	Columbus	Ohio	-83.00879743	40.00427578	built_environment	43201	NA	20.32	poor	naturally_occurring	15.24 to 30.48 cm	Columbus	NA	NA	NA	NA	NA	NA	NA	NA	NA	NA
1443	NA	04/17/2012	inspected_date	Green ash	Fraxinus pennsylvanica	Columbus	Ohio	-83.00862653	40.00502975	built_environment	43201	NA	10.16	poor	naturally_occurring	0 to 15.24 cm	Columbus	NA	NA	NA	NA	NA	NA	NA	NA	NA	NA
1447	NA	04/17/2012	inspected_date	Green ash	Fraxinus pennsylvanica	Columbus	Ohio	-83.00903893	40.00549214	built_environment	43201	NA	15.24	poor	naturally_occurring	0 to 15.24 cm	Columbus	NA	NA	NA	NA	NA	NA	NA	NA	NA	NA
1448	NA	04/17/2012	inspected_date	Green ash	Fraxinus pennsylvanica	Columbus	Ohio	-83.00906341	40.00560526	built_environment	43201	NA	10.16	poor	naturally_occurring	0 to 15.24 cm	Columbus	NA	NA	NA	NA	NA	NA	NA	NA	NA	NA
1450	NA	12/21/2004	inspected_date	Honey locust	Gleditsia triacanthos	Columbus	Ohio	-83.00664897	39.99240135	built_environment	43201	NA	25.4	fair	naturally_occurring	15.24 to 30.48 cm	Columbus	NA	NA	NA	NA	NA	NA	NA	NA	NA	NA
1451	NA	12/21/2004	inspected_date	Honey locust	Gleditsia triacanthos	Columbus	Ohio	-83.00662766	39.99228277	built_environment	43201	NA	30.48	fair	naturally_occurring	15.24 to 30.48 cm	Columbus	NA	NA	NA	NA	NA	NA	NA	NA	NA	NA
1452	NA	10/20/2004	inspected_date	Aristocrat callery pear	Pyrus calleryana	Columbus	Ohio	-82.97017831	39.95778142	built_environment	43205	NA	17.78	fair	introduced	15.24 to 30.48 cm	Columbus	NA	NA	NA	NA	NA	NA	NA	NA	NA	NA
1454	NA	10/20/2004	inspected_date	Aristocrat callery pear	Pyrus calleryana	Columbus	Ohio	-82.97003674	39.95777365	built_environment	43205	NA	15.24	fair	introduced	0 to 15.24 cm	Columbus	NA	NA	NA	NA	NA	NA	NA	NA	NA	NA
1455	NA	10/20/2004	inspected_date	Aristocrat callery pear	Pyrus calleryana	Columbus	Ohio	-82.96983003	39.95777031	built_environment	43205	NA	12.7	fair	introduced	0 to 15.24 cm	Columbus	NA	NA	NA	NA	NA	NA	NA	NA	NA	NA
1457	NA	03/15/2010	inspected_date	Crabapple	Malus	Columbus	Ohio	-82.9706684	39.95793853	built_environment	43205	NA	20.32	fair	no_info	15.24 to 30.48 cm	Columbus	NA	NA	NA	NA	NA	NA	NA	NA	NA	NA
1458	NA	03/15/2010	inspected_date	Crabapple	Malus	Columbus	Ohio	-82.97060802	39.95793877	built_environment	43205	NA	15.24	fair	no_info	0 to 15.24 cm	Columbus	NA	NA	NA	NA	NA	NA	NA	NA	NA	NA
1461	NA	03/16/2010	inspected_date	Crabapple	Malus	Columbus	Ohio	-82.96968749	39.95792278	built_environment	43205	NA	20.32	fair	no_info	15.24 to 30.48 cm	Columbus	NA	NA	NA	NA	NA	NA	NA	NA	NA	NA
1462	NA	05/06/2014	inspected_date	Crabapple	Malus	Columbus	Ohio	-82.96963327	39.95791942	built_environment	43205	NA	25.4	poor	no_info	15.24 to 30.48 cm	Columbus	NA	NA	NA	NA	NA	NA	NA	NA	NA	NA
1463	NA	03/05/2010	inspected_date	Bradford callery pear	Pyrus calleryana	Columbus	Ohio	-82.96934662	39.95776273	built_environment	43205	NA	20.32	fair	introduced	15.24 to 30.48 cm	Columbus	NA	NA	NA	NA	NA	NA	NA	NA	NA	NA
1466	NA	03/16/2010	inspected_date	Crabapple	Malus	Columbus	Ohio	-82.96914344	39.95791062	built_environment	43205	NA	20.32	fair	no_info	15.24 to 30.48 cm	Columbus	NA	NA	NA	NA	NA	NA	NA	NA	NA	NA
1469	NA	03/05/2010	inspected_date	Bradford callery pear	Pyrus calleryana	Columbus	Ohio	-82.96888951	39.95775266	built_environment	43205	NA	20.32	fair	introduced	15.24 to 30.48 cm	Columbus	NA	NA	NA	NA	NA	NA	NA	NA	NA	NA
1470	NA	12/13/2017	inspected_date	Bradford callery pear	Pyrus calleryana	Columbus	Ohio	-82.96878499	39.95775058	built_environment	43205	NA	38.1	fair	introduced	30.48 to 45.72 cm	Columbus	NA	NA	NA	NA	NA	NA	NA	NA	NA	NA
1480	NA	03/08/2010	inspected_date	Aristocrat callery pear	Pyrus calleryana	Columbus	Ohio	-82.96745233	39.95772935	built_environment	43205	NA	15.24	fair	introduced	0 to 15.24 cm	Columbus	NA	NA	NA	NA	NA	NA	NA	NA	NA	NA
1481	NA	03/08/2010	inspected_date	Aristocrat callery pear	Pyrus calleryana	Columbus	Ohio	-82.96754274	39.95772708	built_environment	43205	NA	15.24	fair	introduced	0 to 15.24 cm	Columbus	NA	NA	NA	NA	NA	NA	NA	NA	NA	NA
1483	NA	03/08/2010	inspected_date	Aristocrat callery pear	Pyrus calleryana	Columbus	Ohio	-82.96791811	39.95773703	built_environment	43205	NA	15.24	fair	introduced	0 to 15.24 cm	Columbus	NA	NA	NA	NA	NA	NA	NA	NA	NA	NA
1485	NA	10/21/2004	inspected_date	Aristocrat callery pear	Pyrus calleryana	Columbus	Ohio	-82.96696259	39.95772019	built_environment	43205	NA	12.7	fair	introduced	0 to 15.24 cm	Columbus	NA	NA	NA	NA	NA	NA	NA	NA	NA	NA
1492	NA	03/15/2010	inspected_date	Aristocrat callery pear	Pyrus calleryana	Columbus	Ohio	-82.96632528	39.95770859	built_environment	43205	NA	20.32	fair	introduced	15.24 to 30.48 cm	Columbus	NA	NA	NA	NA	NA	NA	NA	NA	NA	NA
1493	NA	10/21/2004	inspected_date	Crabapple	Malus	Columbus	Ohio	-82.96617705	39.95785654	built_environment	43205	NA	12.7	fair	no_info	0 to 15.24 cm	Columbus	NA	NA	NA	NA	NA	NA	NA	NA	NA	NA
1494	NA	10/21/2004	inspected_date	Aristocrat callery pear	Pyrus calleryana	Columbus	Ohio	-82.9663545	39.95785798	built_environment	43205	NA	20.32	fair	introduced	15.24 to 30.48 cm	Columbus	NA	NA	NA	NA	NA	NA	NA	NA	NA	NA
1495	NA	03/08/2010	inspected_date	Aristocrat callery pear	Pyrus calleryana	Columbus	Ohio	-82.96621273	39.95770231	built_environment	43205	NA	15.24	fair	introduced	0 to 15.24 cm	Columbus	NA	NA	NA	NA	NA	NA	NA	NA	NA	NA
1496	NA	03/08/2010	inspected_date	Aristocrat callery pear	Pyrus calleryana	Columbus	Ohio	-82.9657705	39.95769646	built_environment	43205	NA	25.4	fair	introduced	15.24 to 30.48 cm	Columbus	NA	NA	NA	NA	NA	NA	NA	NA	NA	NA
1497	NA	03/08/2010	inspected_date	Aristocrat callery pear	Pyrus calleryana	Columbus	Ohio	-82.96586527	39.95769895	built_environment	43205	NA	25.4	fair	introduced	15.24 to 30.48 cm	Columbus	NA	NA	NA	NA	NA	NA	NA	NA	NA	NA
1498	NA	03/08/2010	inspected_date	Aristocrat callery pear	Pyrus calleryana	Columbus	Ohio	-82.96568655	39.95769235	built_environment	43205	NA	20.32	fair	introduced	15.24 to 30.48 cm	Columbus	NA	NA	NA	NA	NA	NA	NA	NA	NA	NA
1499	NA	03/08/2010	inspected_date	Aristocrat callery pear	Pyrus calleryana	Columbus	Ohio	-82.96539337	39.95768707	built_environment	43205	NA	20.32	fair	introduced	15.24 to 30.48 cm	Columbus	NA	NA	NA	NA	NA	NA	NA	NA	NA	NA
1500	NA	03/08/2010	inspected_date	Aristocrat callery pear	Pyrus calleryana	Columbus	Ohio	-82.9640503	39.9576604	built_environment	43205	NA	20.32	fair	introduced	15.24 to 30.48 cm	Columbus	NA	NA	NA	NA	NA	NA	NA	NA	NA	NA
1501	NA	03/08/2010	inspected_date	Aristocrat callery pear	Pyrus calleryana	Columbus	Ohio	-82.96428073	39.95766807	built_environment	43205	NA	15.24	fair	introduced	0 to 15.24 cm	Columbus	NA	NA	NA	NA	NA	NA	NA	NA	NA	NA
1502	NA	03/08/2010	inspected_date	Aristocrat callery pear	Pyrus calleryana	Columbus	Ohio	-82.96363275	39.95765639	built_environment	43205	NA	15.24	fair	introduced	0 to 15.24 cm	Columbus	NA	NA	NA	NA	NA	NA	NA	NA	NA	NA
1503	NA	03/08/2010	inspected_date	Aristocrat callery pear	Pyrus calleryana	Columbus	Ohio	-82.96347293	39.95765131	built_environment	43205	NA	20.32	fair	introduced	15.24 to 30.48 cm	Columbus	NA	NA	NA	NA	NA	NA	NA	NA	NA	NA
1504	NA	03/08/2010	inspected_date	Aristocrat callery pear	Pyrus calleryana	Columbus	Ohio	-82.96316164	39.95764289	built_environment	43205	NA	20.32	fair	introduced	15.24 to 30.48 cm	Columbus	NA	NA	NA	NA	NA	NA	NA	NA	NA	NA
1506	NA	03/09/2010	inspected_date	Aristocrat callery pear	Pyrus calleryana	Columbus	Ohio	-82.96296094	39.95763653	built_environment	43205	NA	25.4	fair	introduced	15.24 to 30.48 cm	Columbus	NA	NA	NA	NA	NA	NA	NA	NA	NA	NA
1507	NA	03/15/2010	inspected_date	Crabapple	Malus	Columbus	Ohio	-82.96263204	39.95778982	built_environment	43205	NA	20.32	fair	no_info	15.24 to 30.48 cm	Columbus	NA	NA	NA	NA	NA	NA	NA	NA	NA	NA
1512	NA	03/15/2010	inspected_date	Crabapple	Malus	Columbus	Ohio	-82.96290704	39.95779302	built_environment	43205	NA	20.32	fair	no_info	15.24 to 30.48 cm	Columbus	NA	NA	NA	NA	NA	NA	NA	NA	NA	NA
1513	NA	03/15/2010	inspected_date	Crabapple	Malus	Columbus	Ohio	-82.96241461	39.9577821	built_environment	43205	NA	25.4	fair	no_info	15.24 to 30.48 cm	Columbus	NA	NA	NA	NA	NA	NA	NA	NA	NA	NA
1514	NA	03/15/2010	inspected_date	Crabapple	Malus	Columbus	Ohio	-82.96250941	39.95778887	built_environment	43205	NA	25.4	fair	no_info	15.24 to 30.48 cm	Columbus	NA	NA	NA	NA	NA	NA	NA	NA	NA	NA
1515	NA	03/09/2010	inspected_date	Aristocrat callery pear	Pyrus calleryana	Columbus	Ohio	-82.96260963	39.95762665	built_environment	43205	NA	20.32	fair	introduced	15.24 to 30.48 cm	Columbus	NA	NA	NA	NA	NA	NA	NA	NA	NA	NA
1516	NA	03/09/2010	inspected_date	Aristocrat callery pear	Pyrus calleryana	Columbus	Ohio	-82.96275462	39.95763751	built_environment	43205	NA	20.32	fair	introduced	15.24 to 30.48 cm	Columbus	NA	NA	NA	NA	NA	NA	NA	NA	NA	NA
1518	NA	03/09/2010	inspected_date	Aristocrat callery pear	Pyrus calleryana	Columbus	Ohio	-82.96240144	39.9576286	built_environment	43205	NA	20.32	fair	introduced	15.24 to 30.48 cm	Columbus	NA	NA	NA	NA	NA	NA	NA	NA	NA	NA
1519	NA	03/12/2010	inspected_date	Harvest gold crabapple	Malus	Columbus	Ohio	-82.9621014	39.95777492	built_environment	43205	NA	12.7	fair	no_info	0 to 15.24 cm	Columbus	NA	NA	NA	NA	NA	NA	NA	NA	NA	NA
1522	NA	03/09/2010	inspected_date	Aristocrat callery pear	Pyrus calleryana	Columbus	Ohio	-82.96227287	39.95762489	built_environment	43205	NA	15.24	fair	introduced	0 to 15.24 cm	Columbus	NA	NA	NA	NA	NA	NA	NA	NA	NA	NA
1523	NA	03/09/2010	inspected_date	Crabapple	Malus	Columbus	Ohio	-82.96203752	39.95762296	built_environment	43205	NA	15.24	fair	no_info	0 to 15.24 cm	Columbus	NA	NA	NA	NA	NA	NA	NA	NA	NA	NA
1525	NA	03/09/2010	inspected_date	Crabapple	Malus	Columbus	Ohio	-82.96163147	39.95761629	built_environment	43205	NA	7.62	fair	no_info	0 to 15.24 cm	Columbus	NA	NA	NA	NA	NA	NA	NA	NA	NA	NA
1528	NA	03/12/2010	inspected_date	Aristocrat callery pear	Pyrus calleryana	Columbus	Ohio	-82.96163532	39.95776382	built_environment	43205	NA	15.24	fair	introduced	0 to 15.24 cm	Columbus	NA	NA	NA	NA	NA	NA	NA	NA	NA	NA
1529	NA	03/12/2010	inspected_date	Aristocrat callery pear	Pyrus calleryana	Columbus	Ohio	-82.95604594	39.95765029	built_environment	43205	NA	15.24	fair	introduced	0 to 15.24 cm	Columbus	NA	NA	NA	NA	NA	NA	NA	NA	NA	NA
1530	NA	01/25/1996	inspected_date	Crabapple	Malus	Columbus	Ohio	-82.95554927	39.95748923	built_environment	43205	NA	20.32	fair	no_info	15.24 to 30.48 cm	Columbus	NA	NA	NA	NA	NA	NA	NA	NA	NA	NA
1531	NA	01/25/1996	inspected_date	Crabapple	Malus	Columbus	Ohio	-82.95541851	39.95748697	built_environment	43205	NA	15.24	good	no_info	0 to 15.24 cm	Columbus	NA	NA	NA	NA	NA	NA	NA	NA	NA	NA
1534	NA	10/10/2003	inspected_date	Crabapple	Malus	Columbus	Ohio	-82.95393418	39.95745757	built_environment	43205	NA	10.16	poor	no_info	0 to 15.24 cm	Columbus	NA	NA	NA	NA	NA	NA	NA	NA	NA	NA
1535	NA	10/10/2003	inspected_date	Crabapple	Malus	Columbus	Ohio	-82.95379944	39.95745593	built_environment	43205	NA	10.16	fair	no_info	0 to 15.24 cm	Columbus	NA	NA	NA	NA	NA	NA	NA	NA	NA	NA
1536	NA	03/16/2010	inspected_date	Aristocrat callery pear	Pyrus calleryana	Columbus	Ohio	-82.95361006	39.95760326	built_environment	43205	NA	20.32	fair	introduced	15.24 to 30.48 cm	Columbus	NA	NA	NA	NA	NA	NA	NA	NA	NA	NA
1537	NA	10/10/2003	inspected_date	Crabapple	Malus	Columbus	Ohio	-82.95348615	39.95745409	built_environment	43205	NA	12.7	fair	no_info	0 to 15.24 cm	Columbus	NA	NA	NA	NA	NA	NA	NA	NA	NA	NA
1544	NA	01/03/2013	inspected_date	Crabapple	Malus	Columbus	Ohio	-82.95225756	39.95742234	built_environment	43205	NA	30.48	poor	no_info	15.24 to 30.48 cm	Columbus	NA	NA	NA	NA	NA	NA	NA	NA	NA	NA
1546	NA	03/11/2010	inspected_date	Aristocrat callery pear	Pyrus calleryana	Columbus	Ohio	-82.95241659	39.95757977	built_environment	43205	NA	20.32	fair	introduced	15.24 to 30.48 cm	Columbus	NA	NA	NA	NA	NA	NA	NA	NA	NA	NA
1547	NA	03/11/2010	inspected_date	Aristocrat callery pear	Pyrus calleryana	Columbus	Ohio	-82.95218045	39.95757708	built_environment	43205	NA	25.4	fair	introduced	15.24 to 30.48 cm	Columbus	NA	NA	NA	NA	NA	NA	NA	NA	NA	NA
1548	NA	03/11/2010	inspected_date	Aristocrat callery pear	Pyrus calleryana	Columbus	Ohio	-82.9519726	39.9575721	built_environment	43205	NA	20.32	fair	introduced	15.24 to 30.48 cm	Columbus	NA	NA	NA	NA	NA	NA	NA	NA	NA	NA
1550	NA	03/10/2010	inspected_date	Crabapple	Malus	Columbus	Ohio	-82.95204725	39.95742064	built_environment	43205	NA	20.32	fair	no_info	15.24 to 30.48 cm	Columbus	NA	NA	NA	NA	NA	NA	NA	NA	NA	NA
1552	NA	03/11/2010	inspected_date	Aristocrat callery pear	Pyrus calleryana	Columbus	Ohio	-82.95208532	39.95757262	built_environment	43205	NA	25.4	fair	introduced	15.24 to 30.48 cm	Columbus	NA	NA	NA	NA	NA	NA	NA	NA	NA	NA
1553	NA	03/11/2010	inspected_date	Aristocrat callery pear	Pyrus calleryana	Columbus	Ohio	-82.95183658	39.95756494	built_environment	43205	NA	20.32	fair	introduced	15.24 to 30.48 cm	Columbus	NA	NA	NA	NA	NA	NA	NA	NA	NA	NA
1554	NA	03/11/2010	inspected_date	Aristocrat callery pear	Pyrus calleryana	Columbus	Ohio	-82.95169436	39.95757053	built_environment	43205	NA	20.32	fair	introduced	15.24 to 30.48 cm	Columbus	NA	NA	NA	NA	NA	NA	NA	NA	NA	NA
1555	NA	03/10/2010	inspected_date	Crabapple	Malus	Columbus	Ohio	-82.95153639	39.95740877	built_environment	43205	NA	12.7	fair	no_info	0 to 15.24 cm	Columbus	NA	NA	NA	NA	NA	NA	NA	NA	NA	NA
1557	NA	03/11/2010	inspected_date	Aristocrat callery pear	Pyrus calleryana	Columbus	Ohio	-82.95113161	39.95756001	built_environment	43205	NA	20.32	fair	introduced	15.24 to 30.48 cm	Columbus	NA	NA	NA	NA	NA	NA	NA	NA	NA	NA
1558	NA	03/11/2010	inspected_date	Aristocrat callery pear	Pyrus calleryana	Columbus	Ohio	-82.95130962	39.95755951	built_environment	43205	NA	15.24	fair	introduced	0 to 15.24 cm	Columbus	NA	NA	NA	NA	NA	NA	NA	NA	NA	NA
1559	NA	03/11/2010	inspected_date	Aristocrat callery pear	Pyrus calleryana	Columbus	Ohio	-82.95141121	39.95756293	built_environment	43205	NA	20.32	fair	introduced	15.24 to 30.48 cm	Columbus	NA	NA	NA	NA	NA	NA	NA	NA	NA	NA
1561	NA	04/02/1996	inspected_date	Serviceberry	Amelanchier	Columbus	Ohio	-82.98439656	39.92399342	built_environment	43207	NA	10.16	fair	no_info	0 to 15.24 cm	Columbus	NA	NA	NA	NA	NA	NA	NA	NA	NA	NA
1566	NA	04/02/1996	inspected_date	Serviceberry	Amelanchier	Columbus	Ohio	-82.98424532	39.92606572	built_environment	43207	NA	20.32	fair	no_info	15.24 to 30.48 cm	Columbus	NA	NA	NA	NA	NA	NA	NA	NA	NA	NA
1567	NA	04/02/1996	inspected_date	Serviceberry	Amelanchier	Columbus	Ohio	-82.98421635	39.92645135	built_environment	43207	NA	7.62	fair	no_info	0 to 15.24 cm	Columbus	NA	NA	NA	NA	NA	NA	NA	NA	NA	NA
1572	NA	04/10/1996	inspected_date	Serviceberry	Amelanchier	Columbus	Ohio	-82.98353929	39.93572764	built_environment	43206	NA	7.62	poor	no_info	0 to 15.24 cm	Columbus	NA	NA	NA	NA	NA	NA	NA	NA	NA	NA
1573	NA	09/06/2013	inspected_date	Serviceberry	Amelanchier	Columbus	Ohio	-82.98352253	39.93596824	built_environment	43206	NA	15.24	poor	no_info	0 to 15.24 cm	Columbus	NA	NA	NA	NA	NA	NA	NA	NA	NA	NA
1578	NA	04/10/1996	inspected_date	Serviceberry	Amelanchier	Columbus	Ohio	-82.98329747	39.93880133	built_environment	43206	NA	7.62	fair	no_info	0 to 15.24 cm	Columbus	NA	NA	NA	NA	NA	NA	NA	NA	NA	NA
1584	NA	09/25/2014	inspected_date	Serviceberry	Amelanchier	Columbus	Ohio	-82.98311828	39.94118646	built_environment	43206	NA	30.48	poor	no_info	15.24 to 30.48 cm	Columbus	NA	NA	NA	NA	NA	NA	NA	NA	NA	NA
1588	NA	05/08/2008	inspected_date	Serviceberry	Amelanchier	Columbus	Ohio	-82.98304969	39.9419474	built_environment	43206	NA	15.24	fair	no_info	0 to 15.24 cm	Columbus	NA	NA	NA	NA	NA	NA	NA	NA	NA	NA
1589	NA	04/10/1996	inspected_date	Serviceberry	Amelanchier	Columbus	Ohio	-82.98304016	39.9420305	built_environment	43206	NA	5.08	fair	no_info	0 to 15.24 cm	Columbus	NA	NA	NA	NA	NA	NA	NA	NA	NA	NA
1590	NA	09/30/2011	inspected_date	Serviceberry	Amelanchier	Columbus	Ohio	-82.98302227	39.94218606	built_environment	43206	NA	20.32	fair	no_info	15.24 to 30.48 cm	Columbus	NA	NA	NA	NA	NA	NA	NA	NA	NA	NA
1591	NA	08/09/2010	inspected_date	Serviceberry	Amelanchier	Columbus	Ohio	-82.98291942	39.94360961	built_environment	43206	NA	22.86	fair	no_info	15.24 to 30.48 cm	Columbus	NA	NA	NA	NA	NA	NA	NA	NA	NA	NA
1592	NA	07/21/2015	inspected_date	Serviceberry	Amelanchier	Columbus	Ohio	-82.98293006	39.94353617	built_environment	43206	NA	22.86	fair	no_info	15.24 to 30.48 cm	Columbus	NA	NA	NA	NA	NA	NA	NA	NA	NA	NA
1594	NA	04/10/1996	inspected_date	Serviceberry	Amelanchier	Columbus	Ohio	-82.98265811	39.94410901	built_environment	43206	NA	7.62	fair	no_info	0 to 15.24 cm	Columbus	NA	NA	NA	NA	NA	NA	NA	NA	NA	NA
1595	NA	04/10/1996	inspected_date	Serviceberry	Amelanchier	Columbus	Ohio	-82.98286315	39.94439539	built_environment	43206	NA	7.62	fair	no_info	0 to 15.24 cm	Columbus	NA	NA	NA	NA	NA	NA	NA	NA	NA	NA
1597	NA	04/10/1996	inspected_date	Serviceberry	Amelanchier	Columbus	Ohio	-82.98282485	39.94488113	built_environment	43206	NA	7.62	fair	no_info	0 to 15.24 cm	Columbus	NA	NA	NA	NA	NA	NA	NA	NA	NA	NA
1598	NA	04/10/1996	inspected_date	Serviceberry	Amelanchier	Columbus	Ohio	-82.98283137	39.94475052	built_environment	43206	NA	7.62	fair	no_info	0 to 15.24 cm	Columbus	NA	NA	NA	NA	NA	NA	NA	NA	NA	NA
1600	NA	02/03/1995	inspected_date	Serviceberry	Amelanchier	Columbus	Ohio	-82.98256572	39.95179415	built_environment	43215	NA	7.62	poor	no_info	0 to 15.24 cm	Columbus	NA	NA	NA	NA	NA	NA	NA	NA	NA	NA
1603	NA	04/10/1996	inspected_date	Serviceberry	Amelanchier	Columbus	Ohio	-82.98321067	39.9419972	built_environment	43206	NA	7.62	fair	no_info	0 to 15.24 cm	Columbus	NA	NA	NA	NA	NA	NA	NA	NA	NA	NA
1604	NA	04/10/1996	inspected_date	Serviceberry	Amelanchier	Columbus	Ohio	-82.98322102	39.94191755	built_environment	43206	NA	7.62	fair	no_info	0 to 15.24 cm	Columbus	NA	NA	NA	NA	NA	NA	NA	NA	NA	NA
1605	NA	04/10/1996	inspected_date	Serviceberry	Amelanchier	Columbus	Ohio	-82.98327825	39.94120343	built_environment	43206	NA	7.62	fair	no_info	0 to 15.24 cm	Columbus	NA	NA	NA	NA	NA	NA	NA	NA	NA	NA
1606	NA	04/10/1996	inspected_date	Serviceberry	Amelanchier	Columbus	Ohio	-82.98327259	39.94127971	built_environment	43206	NA	7.62	fair	no_info	0 to 15.24 cm	Columbus	NA	NA	NA	NA	NA	NA	NA	NA	NA	NA
1610	NA	04/10/1996	inspected_date	Serviceberry	Amelanchier	Columbus	Ohio	-82.98344311	39.93912325	built_environment	43206	NA	7.62	fair	no_info	0 to 15.24 cm	Columbus	NA	NA	NA	NA	NA	NA	NA	NA	NA	NA
1612	NA	04/07/1997	inspected_date	Serviceberry	Amelanchier	Columbus	Ohio	-82.98345322	39.9390418	built_environment	43206	NA	5.08	fair	no_info	0 to 15.24 cm	Columbus	NA	NA	NA	NA	NA	NA	NA	NA	NA	NA
1613	NA	02/03/1995	inspected_date	Serviceberry	Amelanchier	Columbus	Ohio	-82.98347038	39.938796	built_environment	43206	NA	7.62	fair	no_info	0 to 15.24 cm	Columbus	NA	NA	NA	NA	NA	NA	NA	NA	NA	NA
1614	NA	02/03/1995	inspected_date	Serviceberry	Amelanchier	Columbus	Ohio	-82.98347974	39.9387178	built_environment	43206	NA	7.62	fair	no_info	0 to 15.24 cm	Columbus	NA	NA	NA	NA	NA	NA	NA	NA	NA	NA
1615	NA	02/03/1995	inspected_date	Serviceberry	Amelanchier	Columbus	Ohio	-82.98348414	39.93863771	built_environment	43206	NA	7.62	fair	no_info	0 to 15.24 cm	Columbus	NA	NA	NA	NA	NA	NA	NA	NA	NA	NA
1616	NA	04/10/1996	inspected_date	Serviceberry	Amelanchier	Columbus	Ohio	-82.98371311	39.9357723	built_environment	43206	NA	7.62	fair	no_info	0 to 15.24 cm	Columbus	NA	NA	NA	NA	NA	NA	NA	NA	NA	NA
1623	NA	09/06/2013	inspected_date	Serviceberry	Amelanchier	Columbus	Ohio	-82.98437579	39.92666351	built_environment	43207	NA	10.16	poor	no_info	0 to 15.24 cm	Columbus	NA	NA	NA	NA	NA	NA	NA	NA	NA	NA
1624	NA	04/02/1996	inspected_date	Serviceberry	Amelanchier	Columbus	Ohio	-82.98439295	39.92628183	built_environment	43207	NA	10.16	fair	no_info	0 to 15.24 cm	Columbus	NA	NA	NA	NA	NA	NA	NA	NA	NA	NA
1628	NA	05/03/2012	inspected_date	Serviceberry	Amelanchier	Columbus	Ohio	-82.98463222	39.92312057	built_environment	43207	NA	10.16	poor	no_info	0 to 15.24 cm	Columbus	NA	NA	NA	NA	NA	NA	NA	NA	NA	NA
1629	NA	09/24/2009	inspected_date	Serviceberry	Amelanchier	Columbus	Ohio	-82.98467268	39.92254901	built_environment	43207	NA	10.16	fair	no_info	0 to 15.24 cm	Columbus	NA	NA	NA	NA	NA	NA	NA	NA	NA	NA
1634	NA	03/18/2005	inspected_date	Aristocrat callery pear	Pyrus calleryana	Columbus	Ohio	-83.03019606	39.95871583	built_environment	43222	NA	35.56	fair	introduced	30.48 to 45.72 cm	Columbus	NA	NA	NA	NA	NA	NA	NA	NA	NA	NA
1636	NA	01/29/2013	inspected_date	Aristocrat callery pear	Pyrus calleryana	Columbus	Ohio	-83.03175463	39.95852971	built_environment	43222	NA	35.56	poor	introduced	30.48 to 45.72 cm	Columbus	NA	NA	NA	NA	NA	NA	NA	NA	NA	NA
1637	NA	03/29/1996	inspected_date	Aristocrat callery pear	Pyrus calleryana	Columbus	Ohio	-83.032455	39.95844826	built_environment	43222	NA	30.48	good	introduced	15.24 to 30.48 cm	Columbus	NA	NA	NA	NA	NA	NA	NA	NA	NA	NA
1638	NA	03/29/1996	inspected_date	Aristocrat callery pear	Pyrus calleryana	Columbus	Ohio	-83.0323223	39.95846673	built_environment	43222	NA	15.24	good	introduced	0 to 15.24 cm	Columbus	NA	NA	NA	NA	NA	NA	NA	NA	NA	NA
1639	NA	03/29/1996	inspected_date	Aristocrat callery pear	Pyrus calleryana	Columbus	Ohio	-83.03257504	39.95843674	built_environment	43222	NA	7.62	fair	introduced	0 to 15.24 cm	Columbus	NA	NA	NA	NA	NA	NA	NA	NA	NA	NA
1643	NA	10/08/2015	inspected_date	Aristocrat callery pear	Pyrus calleryana	Columbus	Ohio	-83.03383601	39.95827917	built_environment	43222	NA	33.02	dead	introduced	30.48 to 45.72 cm	Columbus	NA	NA	NA	NA	NA	NA	NA	NA	NA	NA
1645	NA	09/16/2002	inspected_date	Aristocrat callery pear	Pyrus calleryana	Columbus	Ohio	-83.03462889	39.95819088	built_environment	43222	NA	30.48	fair	introduced	15.24 to 30.48 cm	Columbus	NA	NA	NA	NA	NA	NA	NA	NA	NA	NA
1646	NA	09/04/2009	inspected_date	Aristocrat callery pear	Pyrus calleryana	Columbus	Ohio	-83.03492332	39.95814765	built_environment	43222	NA	40.64	fair	introduced	30.48 to 45.72 cm	Columbus	NA	NA	NA	NA	NA	NA	NA	NA	NA	NA
1648	NA	09/04/2009	inspected_date	Aristocrat callery pear	Pyrus calleryana	Columbus	Ohio	-83.03521421	39.95811414	built_environment	43222	NA	33.02	fair	introduced	30.48 to 45.72 cm	Columbus	NA	NA	NA	NA	NA	NA	NA	NA	NA	NA
1652	NA	04/19/2013	inspected_date	Aristocrat callery pear	Pyrus calleryana	Columbus	Ohio	-83.0379525	39.95760437	built_environment	43222	NA	48.26	fair	introduced	45.72 to 60.96 cm	Columbus	NA	NA	NA	NA	NA	NA	NA	NA	NA	NA
1653	NA	11/08/2004	inspected_date	Aristocrat callery pear	Pyrus calleryana	Columbus	Ohio	-83.03682895	39.95774437	built_environment	43222	NA	33.02	fair	introduced	30.48 to 45.72 cm	Columbus	NA	NA	NA	NA	NA	NA	NA	NA	NA	NA
1654	NA	11/08/2004	inspected_date	Aristocrat callery pear	Pyrus calleryana	Columbus	Ohio	-83.03667619	39.95776159	built_environment	43222	NA	40.64	fair	introduced	30.48 to 45.72 cm	Columbus	NA	NA	NA	NA	NA	NA	NA	NA	NA	NA
1657	NA	03/28/1996	inspected_date	Aristocrat callery pear	Pyrus calleryana	Columbus	Ohio	-83.03541813	39.9579141	built_environment	43222	NA	12.7	good	introduced	0 to 15.24 cm	Columbus	NA	NA	NA	NA	NA	NA	NA	NA	NA	NA
1658	NA	03/28/1996	inspected_date	Aristocrat callery pear	Pyrus calleryana	Columbus	Ohio	-83.03503645	39.95794951	built_environment	43222	NA	15.24	good	introduced	0 to 15.24 cm	Columbus	NA	NA	NA	NA	NA	NA	NA	NA	NA	NA
1659	NA	10/10/2006	inspected_date	Aristocrat callery pear	Pyrus calleryana	Columbus	Ohio	-83.03519493	39.95794021	built_environment	43222	NA	40.64	fair	introduced	30.48 to 45.72 cm	Columbus	NA	NA	NA	NA	NA	NA	NA	NA	NA	NA
1660	NA	06/04/2014	inspected_date	White ash	Fraxinus americana	Columbus	Ohio	-83.03456825	39.95800878	built_environment	43222	NA	35.56	poor	naturally_occurring	30.48 to 45.72 cm	Columbus	NA	NA	NA	NA	NA	NA	NA	NA	NA	NA
1662	NA	10/22/2012	inspected_date	Aristocrat callery pear	Pyrus calleryana	Columbus	Ohio	-83.03396466	39.95808984	built_environment	43222	NA	48.26	fair	introduced	45.72 to 60.96 cm	Columbus	NA	NA	NA	NA	NA	NA	NA	NA	NA	NA
1663	NA	10/22/2012	inspected_date	Aristocrat callery pear	Pyrus calleryana	Columbus	Ohio	-83.03387558	39.95810264	built_environment	43222	NA	48.26	fair	introduced	45.72 to 60.96 cm	Columbus	NA	NA	NA	NA	NA	NA	NA	NA	NA	NA
1668	NA	03/28/1996	inspected_date	Aristocrat callery pear	Pyrus calleryana	Columbus	Ohio	-83.03255715	39.95825541	built_environment	43222	NA	12.7	good	introduced	0 to 15.24 cm	Columbus	NA	NA	NA	NA	NA	NA	NA	NA	NA	NA
1669	NA	03/28/1996	inspected_date	Aristocrat callery pear	Pyrus calleryana	Columbus	Ohio	-83.03240861	39.958268	built_environment	43222	NA	12.7	good	introduced	0 to 15.24 cm	Columbus	NA	NA	NA	NA	NA	NA	NA	NA	NA	NA
1670	NA	03/28/1996	inspected_date	Aristocrat callery pear	Pyrus calleryana	Columbus	Ohio	-83.03221383	39.9582994	built_environment	43222	NA	10.16	good	introduced	0 to 15.24 cm	Columbus	NA	NA	NA	NA	NA	NA	NA	NA	NA	NA
1671	NA	03/28/1996	inspected_date	Aristocrat callery pear	Pyrus calleryana	Columbus	Ohio	-83.03160653	39.95837155	built_environment	43222	NA	12.7	good	introduced	0 to 15.24 cm	Columbus	NA	NA	NA	NA	NA	NA	NA	NA	NA	NA
1674	NA	03/29/1996	inspected_date	Aristocrat callery pear	Pyrus calleryana	Columbus	Ohio	-83.03072957	39.95865183	built_environment	43222	NA	12.7	good	introduced	0 to 15.24 cm	Columbus	NA	NA	NA	NA	NA	NA	NA	NA	NA	NA
1678	NA	03/28/1996	inspected_date	Aristocrat callery pear	Pyrus calleryana	Columbus	Ohio	-83.02882831	39.95870076	built_environment	43222	NA	15.24	fair	introduced	0 to 15.24 cm	Columbus	NA	NA	NA	NA	NA	NA	NA	NA	NA	NA
1680	NA	03/28/1996	inspected_date	Aristocrat callery pear	Pyrus calleryana	Columbus	Ohio	-83.02786703	39.9588124	built_environment	43222	NA	15.24	good	introduced	0 to 15.24 cm	Columbus	NA	NA	NA	NA	NA	NA	NA	NA	NA	NA
1684	NA	03/28/1996	inspected_date	Aristocrat callery pear	Pyrus calleryana	Columbus	Ohio	-83.02621653	39.95901804	built_environment	43222	NA	15.24	good	introduced	0 to 15.24 cm	Columbus	NA	NA	NA	NA	NA	NA	NA	NA	NA	NA
1686	NA	12/17/2013	inspected_date	Aristocrat callery pear	Pyrus calleryana	Columbus	Ohio	-83.02441393	39.95922672	built_environment	43222	NA	25.4	poor	introduced	15.24 to 30.48 cm	Columbus	NA	NA	NA	NA	NA	NA	NA	NA	NA	NA
1688	NA	05/22/2014	inspected_date	Aristocrat callery pear	Pyrus calleryana	Columbus	Ohio	-83.02337954	39.95935452	built_environment	43222	NA	7.62	poor	introduced	0 to 15.24 cm	Columbus	NA	NA	NA	NA	NA	NA	NA	NA	NA	NA
1689	NA	03/28/1996	inspected_date	Aristocrat callery pear	Pyrus calleryana	Columbus	Ohio	-83.02312929	39.95938176	built_environment	43222	NA	15.24	good	introduced	0 to 15.24 cm	Columbus	NA	NA	NA	NA	NA	NA	NA	NA	NA	NA
1696	NA	03/21/1996	inspected_date	Aristocrat callery pear	Pyrus calleryana	Columbus	Ohio	-83.01642966	39.96018693	built_environment	43215	NA	7.62	good	introduced	0 to 15.24 cm	Columbus	NA	NA	NA	NA	NA	NA	NA	NA	NA	NA
1698	NA	12/30/2013	inspected_date	Aristocrat callery pear	Pyrus calleryana	Columbus	Ohio	-83.01590271	39.96025625	built_environment	43215	NA	30.48	fair	introduced	15.24 to 30.48 cm	Columbus	NA	NA	NA	NA	NA	NA	NA	NA	NA	NA
1700	NA	03/21/1996	inspected_date	Aristocrat callery pear	Pyrus calleryana	Columbus	Ohio	-83.01278875	39.96065103	built_environment	43215	NA	20.32	good	introduced	15.24 to 30.48 cm	Columbus	NA	NA	NA	NA	NA	NA	NA	NA	NA	NA
1701	NA	03/21/1996	inspected_date	Aristocrat callery pear	Pyrus calleryana	Columbus	Ohio	-83.01272533	39.96065977	built_environment	43215	NA	20.32	fair	introduced	15.24 to 30.48 cm	Columbus	NA	NA	NA	NA	NA	NA	NA	NA	NA	NA
1707	NA	05/05/2011	inspected_date	Aristocrat callery pear	Pyrus calleryana	Columbus	Ohio	-83.01215445	39.96091061	built_environment	43215	NA	30.48	fair	introduced	15.24 to 30.48 cm	Columbus	NA	NA	NA	NA	NA	NA	NA	NA	NA	NA
1708	NA	05/05/2011	inspected_date	Aristocrat callery pear	Pyrus calleryana	Columbus	Ohio	-83.01262221	39.96084852	built_environment	43215	NA	30.48	fair	introduced	15.24 to 30.48 cm	Columbus	NA	NA	NA	NA	NA	NA	NA	NA	NA	NA
1712	NA	07/30/2002	inspected_date	Aristocrat callery pear	Pyrus calleryana	Columbus	Ohio	-83.01370317	39.96072212	built_environment	43215	NA	15.24	fair	introduced	0 to 15.24 cm	Columbus	NA	NA	NA	NA	NA	NA	NA	NA	NA	NA
1714	NA	07/30/2002	inspected_date	Aristocrat callery pear	Pyrus calleryana	Columbus	Ohio	-83.01378348	39.96071062	built_environment	43215	NA	17.78	fair	introduced	15.24 to 30.48 cm	Columbus	NA	NA	NA	NA	NA	NA	NA	NA	NA	NA
1715	NA	05/04/2009	inspected_date	Aristocrat callery pear	Pyrus calleryana	Columbus	Ohio	-83.01325951	39.96077696	built_environment	43215	NA	40.64	fair	introduced	30.48 to 45.72 cm	Columbus	NA	NA	NA	NA	NA	NA	NA	NA	NA	NA
1717	NA	05/21/2014	inspected_date	Aristocrat callery pear	Pyrus calleryana	Columbus	Ohio	-83.01557093	39.9604846	built_environment	43215	NA	17.78	poor	introduced	15.24 to 30.48 cm	Columbus	NA	NA	NA	NA	NA	NA	NA	NA	NA	NA
1718	NA	03/21/1996	inspected_date	Ginkgo	Ginkgo biloba	Columbus	Ohio	-83.01584633	39.9604507	built_environment	43215	NA	10.16	good	introduced	0 to 15.24 cm	Columbus	NA	NA	NA	NA	NA	NA	NA	NA	NA	NA
1720	NA	03/21/1996	inspected_date	Ginkgo	Ginkgo biloba	Columbus	Ohio	-83.01596188	39.96043783	built_environment	43215	NA	20.32	good	introduced	15.24 to 30.48 cm	Columbus	NA	NA	NA	NA	NA	NA	NA	NA	NA	NA
1722	NA	03/29/1996	inspected_date	Aristocrat callery pear	Pyrus calleryana	Columbus	Ohio	-83.02043205	39.95989245	built_environment	43222	NA	12.7	good	introduced	0 to 15.24 cm	Columbus	NA	NA	NA	NA	NA	NA	NA	NA	NA	NA
1726	NA	05/31/2006	inspected_date	Aristocrat callery pear	Pyrus calleryana	Columbus	Ohio	-83.02270092	39.95961048	built_environment	43222	NA	38.1	fair	introduced	30.48 to 45.72 cm	Columbus	NA	NA	NA	NA	NA	NA	NA	NA	NA	NA
1727	NA	06/10/2003	inspected_date	Aristocrat callery pear	Pyrus calleryana	Columbus	Ohio	-83.02258182	39.9596265	built_environment	43222	NA	30.48	fair	introduced	15.24 to 30.48 cm	Columbus	NA	NA	NA	NA	NA	NA	NA	NA	NA	NA
1728	NA	09/06/2005	inspected_date	Aristocrat callery pear	Pyrus calleryana	Columbus	Ohio	-83.02324975	39.95954986	built_environment	43222	NA	40.64	fair	introduced	30.48 to 45.72 cm	Columbus	NA	NA	NA	NA	NA	NA	NA	NA	NA	NA
1729	NA	09/04/2009	inspected_date	Aristocrat callery pear	Pyrus calleryana	Columbus	Ohio	-83.0245253	39.95939583	built_environment	43222	NA	40.64	fair	introduced	30.48 to 45.72 cm	Columbus	NA	NA	NA	NA	NA	NA	NA	NA	NA	NA
1732	NA	03/29/1996	inspected_date	Aristocrat callery pear	Pyrus calleryana	Columbus	Ohio	-83.02573755	39.95925349	built_environment	43222	NA	12.7	good	introduced	0 to 15.24 cm	Columbus	NA	NA	NA	NA	NA	NA	NA	NA	NA	NA
1733	NA	10/25/2010	inspected_date	Aristocrat callery pear	Pyrus calleryana	Columbus	Ohio	-83.02561223	39.95926621	built_environment	43222	NA	40.64	fair	introduced	30.48 to 45.72 cm	Columbus	NA	NA	NA	NA	NA	NA	NA	NA	NA	NA
1734	NA	03/29/1996	inspected_date	Aristocrat callery pear	Pyrus calleryana	Columbus	Ohio	-83.02611201	39.95920672	built_environment	43222	NA	25.4	good	introduced	15.24 to 30.48 cm	Columbus	NA	NA	NA	NA	NA	NA	NA	NA	NA	NA
1739	NA	03/29/1996	inspected_date	Aristocrat callery pear	Pyrus calleryana	Columbus	Ohio	-83.02785619	39.95899895	built_environment	43222	NA	12.7	good	introduced	0 to 15.24 cm	Columbus	NA	NA	NA	NA	NA	NA	NA	NA	NA	NA
1743	NA	05/14/2014	inspected_date	Honey locust	Gleditsia triacanthos	Columbus	Ohio	-83.0005649	39.96086589	built_environment	43215	NA	20.32	poor	naturally_occurring	15.24 to 30.48 cm	Columbus	NA	NA	NA	NA	NA	NA	NA	NA	NA	NA
1759	NA	01/17/1995	inspected_date	Littleleaf linden	Tilia cordata	Columbus	Ohio	-83.00000128	39.95947613	built_environment	43215	NA	7.62	fair	introduced	0 to 15.24 cm	Columbus	NA	NA	NA	NA	NA	NA	NA	NA	NA	NA
1760	NA	06/14/2011	inspected_date	Littleleaf linden	Tilia cordata	Columbus	Ohio	-82.99981518	39.95853399	built_environment	43215	NA	7.62	poor	introduced	0 to 15.24 cm	Columbus	NA	NA	NA	NA	NA	NA	NA	NA	NA	NA
1775	NA	03/12/2014	inspected_date	Norway maple	Acer platanoides	Columbus	Ohio	-82.99998581	39.95819527	built_environment	43215	NA	7.62	fair	introduced	0 to 15.24 cm	Columbus	NA	NA	NA	NA	NA	NA	NA	NA	NA	NA
1776	NA	04/26/2004	inspected_date	Norway maple	Acer platanoides	Columbus	Ohio	-82.99999887	39.95828863	built_environment	43215	NA	15.24	fair	introduced	0 to 15.24 cm	Columbus	NA	NA	NA	NA	NA	NA	NA	NA	NA	NA
1778	NA	06/01/2006	inspected_date	Green mountain silver linden	NA	Columbus	Ohio	-82.99971044	39.95671242	built_environment	43215	NA	20.32	fair	no_info	15.24 to 30.48 cm	Columbus	NA	NA	NA	NA	NA	NA	NA	NA	NA	NA
1781	NA	06/01/2006	inspected_date	Green mountain silver linden	NA	Columbus	Ohio	-82.99964981	39.9564191	built_environment	43215	NA	20.32	fair	no_info	15.24 to 30.48 cm	Columbus	NA	NA	NA	NA	NA	NA	NA	NA	NA	NA
1789	NA	06/01/2006	inspected_date	Green mountain silver linden	NA	Columbus	Ohio	-82.99921973	39.954272	built_environment	43215	NA	30.48	fair	no_info	15.24 to 30.48 cm	Columbus	NA	NA	NA	NA	NA	NA	NA	NA	NA	NA
1798	NA	08/18/2010	inspected_date	Lacebark elm	Ulmus parvifolia	Columbus	Ohio	-82.99956123	39.95348714	built_environment	43215	NA	5.08	fair	introduced	0 to 15.24 cm	Columbus	NA	NA	NA	NA	NA	NA	NA	NA	NA	NA
1800	NA	01/17/1995	inspected_date	Lacebark elm	Ulmus parvifolia	Columbus	Ohio	-83.00045986	39.9533839	built_environment	43215	NA	5.08	fair	introduced	0 to 15.24 cm	Columbus	NA	NA	NA	NA	NA	NA	NA	NA	NA	NA
1801	NA	01/17/1995	inspected_date	Lacebark elm	Ulmus parvifolia	Columbus	Ohio	-83.00000195	39.95343351	built_environment	43215	NA	5.08	fair	introduced	0 to 15.24 cm	Columbus	NA	NA	NA	NA	NA	NA	NA	NA	NA	NA
1803	NA	01/17/1995	inspected_date	Lacebark elm	Ulmus parvifolia	Columbus	Ohio	-82.99973694	39.95346352	built_environment	43215	NA	10.16	good	introduced	0 to 15.24 cm	Columbus	NA	NA	NA	NA	NA	NA	NA	NA	NA	NA
1804	NA	01/17/1995	inspected_date	Lacebark elm	Ulmus parvifolia	Columbus	Ohio	-82.99964968	39.95347104	built_environment	43215	NA	10.16	good	introduced	0 to 15.24 cm	Columbus	NA	NA	NA	NA	NA	NA	NA	NA	NA	NA
1808	NA	01/17/1995	inspected_date	Honey locust	Gleditsia triacanthos	Columbus	Ohio	-83.0020135	39.96058061	built_environment	43215	NA	10.16	fair	naturally_occurring	0 to 15.24 cm	Columbus	NA	NA	NA	NA	NA	NA	NA	NA	NA	NA
1811	NA	01/17/1995	inspected_date	Honey locust	Gleditsia triacanthos	Columbus	Ohio	-83.00205365	39.96078061	built_environment	43215	NA	10.16	fair	naturally_occurring	0 to 15.24 cm	Columbus	NA	NA	NA	NA	NA	NA	NA	NA	NA	NA
1812	NA	01/17/1995	inspected_date	Honey locust	Gleditsia triacanthos	Columbus	Ohio	-83.0020425	39.96073776	built_environment	43215	NA	10.16	fair	naturally_occurring	0 to 15.24 cm	Columbus	NA	NA	NA	NA	NA	NA	NA	NA	NA	NA
1813	NA	01/17/1995	inspected_date	Honey locust	Gleditsia triacanthos	Columbus	Ohio	-83.00202465	39.96062465	built_environment	43215	NA	10.16	fair	naturally_occurring	0 to 15.24 cm	Columbus	NA	NA	NA	NA	NA	NA	NA	NA	NA	NA
1814	NA	01/17/1995	inspected_date	Honey locust	Gleditsia triacanthos	Columbus	Ohio	-83.00198932	39.96044965	built_environment	43215	NA	10.16	fair	naturally_occurring	0 to 15.24 cm	Columbus	NA	NA	NA	NA	NA	NA	NA	NA	NA	NA
1817	NA	01/17/1995	inspected_date	Honey locust	Gleditsia triacanthos	Columbus	Ohio	-83.0020312	39.96067347	built_environment	43215	NA	10.16	fair	naturally_occurring	0 to 15.24 cm	Columbus	NA	NA	NA	NA	NA	NA	NA	NA	NA	NA
1818	NA	01/19/1995	inspected_date	Honey locust	Gleditsia triacanthos	Columbus	Ohio	-82.99752538	39.95959028	built_environment	43215	NA	17.78	fair	naturally_occurring	15.24 to 30.48 cm	Columbus	NA	NA	NA	NA	NA	NA	NA	NA	NA	NA
1819	NA	01/19/1995	inspected_date	Honey locust	Gleditsia triacanthos	Columbus	Ohio	-82.99751537	39.95949024	built_environment	43215	NA	15.24	fair	naturally_occurring	0 to 15.24 cm	Columbus	NA	NA	NA	NA	NA	NA	NA	NA	NA	NA
1820	NA	01/19/1995	inspected_date	Honey locust	Gleditsia triacanthos	Columbus	Ohio	-82.99746754	39.95929742	built_environment	43215	NA	15.24	fair	naturally_occurring	0 to 15.24 cm	Columbus	NA	NA	NA	NA	NA	NA	NA	NA	NA	NA
1821	NA	01/19/1995	inspected_date	Honey locust	Gleditsia triacanthos	Columbus	Ohio	-82.99783445	39.95918694	built_environment	43215	NA	15.24	fair	naturally_occurring	0 to 15.24 cm	Columbus	NA	NA	NA	NA	NA	NA	NA	NA	NA	NA
1822	NA	01/19/1995	inspected_date	Honey locust	Gleditsia triacanthos	Columbus	Ohio	-82.99765441	39.95920668	built_environment	43215	NA	17.78	fair	naturally_occurring	15.24 to 30.48 cm	Columbus	NA	NA	NA	NA	NA	NA	NA	NA	NA	NA
1823	NA	01/19/1995	inspected_date	Honey locust	Gleditsia triacanthos	Columbus	Ohio	-82.99748997	39.95940218	built_environment	43215	NA	20.32	fair	naturally_occurring	15.24 to 30.48 cm	Columbus	NA	NA	NA	NA	NA	NA	NA	NA	NA	NA
1824	NA	01/19/1995	inspected_date	Honey locust	Gleditsia triacanthos	Columbus	Ohio	-82.99756251	39.95921676	built_environment	43215	NA	22.86	fair	naturally_occurring	15.24 to 30.48 cm	Columbus	NA	NA	NA	NA	NA	NA	NA	NA	NA	NA
1825	NA	01/19/1995	inspected_date	Honey locust	Gleditsia triacanthos	Columbus	Ohio	-82.99765371	39.96021408	built_environment	43215	NA	20.32	fair	naturally_occurring	15.24 to 30.48 cm	Columbus	NA	NA	NA	NA	NA	NA	NA	NA	NA	NA
1826	NA	01/19/1995	inspected_date	Honey locust	Gleditsia triacanthos	Columbus	Ohio	-82.99754473	39.95969744	built_environment	43215	NA	20.32	fair	naturally_occurring	15.24 to 30.48 cm	Columbus	NA	NA	NA	NA	NA	NA	NA	NA	NA	NA
1827	NA	01/19/1995	inspected_date	Honey locust	Gleditsia triacanthos	Columbus	Ohio	-82.99766793	39.96029599	built_environment	43215	NA	22.86	fair	naturally_occurring	15.24 to 30.48 cm	Columbus	NA	NA	NA	NA	NA	NA	NA	NA	NA	NA
1828	NA	01/19/1995	inspected_date	Honey locust	Gleditsia triacanthos	Columbus	Ohio	-82.99774851	39.95919636	built_environment	43215	NA	25.4	fair	naturally_occurring	15.24 to 30.48 cm	Columbus	NA	NA	NA	NA	NA	NA	NA	NA	NA	NA
1830	NA	04/29/2009	inspected_date	Honey locust	Gleditsia triacanthos	Columbus	Ohio	-82.99868095	39.96034484	built_environment	43215	NA	43.18	fair	naturally_occurring	30.48 to 45.72 cm	Columbus	NA	NA	NA	NA	NA	NA	NA	NA	NA	NA
1831	NA	01/19/1995	inspected_date	Honey locust	Gleditsia triacanthos	Columbus	Ohio	-82.99886566	39.96032332	built_environment	43215	NA	30.48	fair	naturally_occurring	15.24 to 30.48 cm	Columbus	NA	NA	NA	NA	NA	NA	NA	NA	NA	NA
1833	NA	01/19/1995	inspected_date	Crabapple	Malus	Columbus	Ohio	-82.99914319	39.96028854	built_environment	43215	NA	5.08	fair	no_info	0 to 15.24 cm	Columbus	NA	NA	NA	NA	NA	NA	NA	NA	NA	NA
1834	NA	01/19/1995	inspected_date	Honey locust	Gleditsia triacanthos	Columbus	Ohio	-82.99904294	39.96030041	built_environment	43215	NA	30.48	fair	naturally_occurring	15.24 to 30.48 cm	Columbus	NA	NA	NA	NA	NA	NA	NA	NA	NA	NA
1848	NA	01/17/1995	inspected_date	Norway maple	Acer platanoides	Columbus	Ohio	-82.99379633	39.95826329	built_environment	43215	NA	25.4	good	introduced	15.24 to 30.48 cm	Columbus	NA	NA	NA	NA	NA	NA	NA	NA	NA	NA
1850	NA	01/17/1995	inspected_date	Silver maple	Acer saccharinum	Columbus	Ohio	-82.99392011	39.95825038	built_environment	43215	NA	20.32	good	naturally_occurring	15.24 to 30.48 cm	Columbus	NA	NA	NA	NA	NA	NA	NA	NA	NA	NA
1851	NA	01/17/1995	inspected_date	Norway maple	Acer platanoides	Columbus	Ohio	-82.99357699	39.95842339	built_environment	43215	NA	30.48	good	introduced	15.24 to 30.48 cm	Columbus	NA	NA	NA	NA	NA	NA	NA	NA	NA	NA
1852	NA	01/17/1995	inspected_date	Red maple	Acer rubrum	Columbus	Ohio	-82.99366516	39.95828004	built_environment	43215	NA	35.56	good	naturally_occurring	30.48 to 45.72 cm	Columbus	NA	NA	NA	NA	NA	NA	NA	NA	NA	NA
1872	NA	01/17/1995	inspected_date	Littleleaf linden	Tilia cordata	Columbus	Ohio	-82.99774396	39.95898052	built_environment	43215	NA	15.24	good	introduced	0 to 15.24 cm	Columbus	NA	NA	NA	NA	NA	NA	NA	NA	NA	NA
1874	NA	01/17/1995	inspected_date	Littleleaf linden	Tilia cordata	Columbus	Ohio	-82.99766738	39.95898906	built_environment	43215	NA	20.32	good	introduced	15.24 to 30.48 cm	Columbus	NA	NA	NA	NA	NA	NA	NA	NA	NA	NA
1875	NA	01/17/1995	inspected_date	Littleleaf linden	Tilia cordata	Columbus	Ohio	-82.99759499	39.95899974	built_environment	43215	NA	20.32	good	introduced	15.24 to 30.48 cm	Columbus	NA	NA	NA	NA	NA	NA	NA	NA	NA	NA
1876	NA	01/17/1995	inspected_date	Littleleaf linden	Tilia cordata	Columbus	Ohio	-82.99781872	39.95897698	built_environment	43215	NA	20.32	good	introduced	15.24 to 30.48 cm	Columbus	NA	NA	NA	NA	NA	NA	NA	NA	NA	NA
1877	NA	01/17/1995	inspected_date	Littleleaf linden	Tilia cordata	Columbus	Ohio	-82.99739329	39.95889729	built_environment	43215	NA	30.48	good	introduced	15.24 to 30.48 cm	Columbus	NA	NA	NA	NA	NA	NA	NA	NA	NA	NA
1881	NA	02/19/2014	inspected_date	White ash	Fraxinus americana	Columbus	Ohio	-83.06304628	39.95556086	built_environment	43204	NA	33.02	poor	naturally_occurring	30.48 to 45.72 cm	Columbus	NA	NA	NA	NA	NA	NA	NA	NA	NA	NA
1882	NA	02/19/2014	inspected_date	White ash	Fraxinus americana	Columbus	Ohio	-83.06332383	39.95554925	built_environment	43204	NA	20.32	poor	naturally_occurring	15.24 to 30.48 cm	Columbus	NA	NA	NA	NA	NA	NA	NA	NA	NA	NA
1883	NA	02/19/2014	inspected_date	White ash	Fraxinus americana	Columbus	Ohio	-83.0634639	39.95554225	built_environment	43204	NA	20.32	poor	naturally_occurring	15.24 to 30.48 cm	Columbus	NA	NA	NA	NA	NA	NA	NA	NA	NA	NA
1884	NA	02/19/2014	inspected_date	White ash	Fraxinus americana	Columbus	Ohio	-83.06359003	39.9555383	built_environment	43204	NA	22.86	poor	naturally_occurring	15.24 to 30.48 cm	Columbus	NA	NA	NA	NA	NA	NA	NA	NA	NA	NA
1885	NA	02/19/2014	inspected_date	White ash	Fraxinus americana	Columbus	Ohio	-83.06370835	39.95553093	built_environment	43204	NA	33.02	poor	naturally_occurring	30.48 to 45.72 cm	Columbus	NA	NA	NA	NA	NA	NA	NA	NA	NA	NA
1886	NA	02/19/2014	inspected_date	White ash	Fraxinus americana	Columbus	Ohio	-83.06403049	39.95551505	built_environment	43204	NA	27.94	poor	naturally_occurring	15.24 to 30.48 cm	Columbus	NA	NA	NA	NA	NA	NA	NA	NA	NA	NA
1887	NA	02/19/2014	inspected_date	White ash	Fraxinus americana	Columbus	Ohio	-83.06416198	39.95551001	built_environment	43204	NA	27.94	poor	naturally_occurring	15.24 to 30.48 cm	Columbus	NA	NA	NA	NA	NA	NA	NA	NA	NA	NA
1888	NA	02/19/2014	inspected_date	White ash	Fraxinus americana	Columbus	Ohio	-83.06426227	39.95550416	built_environment	43204	NA	30.48	poor	naturally_occurring	15.24 to 30.48 cm	Columbus	NA	NA	NA	NA	NA	NA	NA	NA	NA	NA
1890	NA	02/19/2014	inspected_date	White ash	Fraxinus americana	Columbus	Ohio	-83.06461427	39.95548936	built_environment	43204	NA	15.24	poor	naturally_occurring	0 to 15.24 cm	Columbus	NA	NA	NA	NA	NA	NA	NA	NA	NA	NA
1891	NA	02/19/2014	inspected_date	White ash	Fraxinus americana	Columbus	Ohio	-83.06472415	39.95548406	built_environment	43204	NA	33.02	poor	naturally_occurring	30.48 to 45.72 cm	Columbus	NA	NA	NA	NA	NA	NA	NA	NA	NA	NA
1892	NA	02/19/2014	inspected_date	White ash	Fraxinus americana	Columbus	Ohio	-83.06492163	39.95547226	built_environment	43204	NA	38.1	poor	naturally_occurring	30.48 to 45.72 cm	Columbus	NA	NA	NA	NA	NA	NA	NA	NA	NA	NA
1895	NA	02/19/2014	inspected_date	White ash	Fraxinus americana	Columbus	Ohio	-83.06581981	39.95542906	built_environment	43204	NA	43.18	poor	naturally_occurring	30.48 to 45.72 cm	Columbus	NA	NA	NA	NA	NA	NA	NA	NA	NA	NA
1896	NA	02/19/2014	inspected_date	White ash	Fraxinus americana	Columbus	Ohio	-83.06591517	39.95542764	built_environment	43204	NA	30.48	poor	naturally_occurring	15.24 to 30.48 cm	Columbus	NA	NA	NA	NA	NA	NA	NA	NA	NA	NA
1897	NA	02/19/2014	inspected_date	White ash	Fraxinus americana	Columbus	Ohio	-83.06676048	39.95538675	built_environment	43204	NA	30.48	poor	naturally_occurring	15.24 to 30.48 cm	Columbus	NA	NA	NA	NA	NA	NA	NA	NA	NA	NA
1898	NA	02/19/2014	inspected_date	White ash	Fraxinus americana	Columbus	Ohio	-83.06782098	39.95534059	built_environment	43204	NA	45.72	poor	naturally_occurring	30.48 to 45.72 cm	Columbus	NA	NA	NA	NA	NA	NA	NA	NA	NA	NA
1899	NA	02/19/2014	inspected_date	White ash	Fraxinus americana	Columbus	Ohio	-83.06801284	39.95532892	built_environment	43204	NA	43.18	poor	naturally_occurring	30.48 to 45.72 cm	Columbus	NA	NA	NA	NA	NA	NA	NA	NA	NA	NA
1900	NA	02/19/2014	inspected_date	White ash	Fraxinus americana	Columbus	Ohio	-83.06811791	39.95532352	built_environment	43204	NA	40.64	poor	naturally_occurring	30.48 to 45.72 cm	Columbus	NA	NA	NA	NA	NA	NA	NA	NA	NA	NA
1902	NA	07/06/2011	inspected_date	White ash	Fraxinus americana	Columbus	Ohio	-83.06868817	39.9552962	built_environment	43204	NA	25.4	poor	naturally_occurring	15.24 to 30.48 cm	Columbus	NA	NA	NA	NA	NA	NA	NA	NA	NA	NA
1903	NA	02/19/2014	inspected_date	White ash	Fraxinus americana	Columbus	Ohio	-83.06900114	39.95528157	built_environment	43204	NA	40.64	poor	naturally_occurring	30.48 to 45.72 cm	Columbus	NA	NA	NA	NA	NA	NA	NA	NA	NA	NA
1904	NA	02/19/2014	inspected_date	White ash	Fraxinus americana	Columbus	Ohio	-83.06958975	39.95525392	built_environment	43204	NA	33.02	poor	naturally_occurring	30.48 to 45.72 cm	Columbus	NA	NA	NA	NA	NA	NA	NA	NA	NA	NA
1905	NA	02/19/2014	inspected_date	White ash	Fraxinus americana	Columbus	Ohio	-83.06971788	39.95524686	built_environment	43204	NA	27.94	poor	naturally_occurring	15.24 to 30.48 cm	Columbus	NA	NA	NA	NA	NA	NA	NA	NA	NA	NA
1906	NA	02/19/2014	inspected_date	White ash	Fraxinus americana	Columbus	Ohio	-83.06994168	39.95523543	built_environment	43204	NA	38.1	poor	naturally_occurring	30.48 to 45.72 cm	Columbus	NA	NA	NA	NA	NA	NA	NA	NA	NA	NA
1907	NA	02/19/2014	inspected_date	White ash	Fraxinus americana	Columbus	Ohio	-83.07098136	39.95518695	built_environment	43204	NA	33.02	poor	naturally_occurring	30.48 to 45.72 cm	Columbus	NA	NA	NA	NA	NA	NA	NA	NA	NA	NA
1908	NA	02/19/2014	inspected_date	White ash	Fraxinus americana	Columbus	Ohio	-83.07105936	39.955183	built_environment	43204	NA	33.02	poor	naturally_occurring	30.48 to 45.72 cm	Columbus	NA	NA	NA	NA	NA	NA	NA	NA	NA	NA
1909	NA	02/19/2014	inspected_date	White ash	Fraxinus americana	Columbus	Ohio	-83.07120053	39.95517893	built_environment	43204	NA	30.48	poor	naturally_occurring	15.24 to 30.48 cm	Columbus	NA	NA	NA	NA	NA	NA	NA	NA	NA	NA
1910	NA	02/19/2014	inspected_date	White ash	Fraxinus americana	Columbus	Ohio	-83.07127667	39.95517375	built_environment	43204	NA	25.4	poor	naturally_occurring	15.24 to 30.48 cm	Columbus	NA	NA	NA	NA	NA	NA	NA	NA	NA	NA
1911	NA	02/19/2014	inspected_date	White ash	Fraxinus americana	Columbus	Ohio	-83.07175369	39.95515222	built_environment	43204	NA	33.02	poor	naturally_occurring	30.48 to 45.72 cm	Columbus	NA	NA	NA	NA	NA	NA	NA	NA	NA	NA
1912	NA	02/19/2014	inspected_date	White ash	Fraxinus americana	Columbus	Ohio	-83.07204711	39.95513745	built_environment	43204	NA	50.8	poor	naturally_occurring	45.72 to 60.96 cm	Columbus	NA	NA	NA	NA	NA	NA	NA	NA	NA	NA
1913	NA	02/19/2014	inspected_date	White ash	Fraxinus americana	Columbus	Ohio	-83.07236347	39.95511795	built_environment	43204	NA	45.72	poor	naturally_occurring	30.48 to 45.72 cm	Columbus	NA	NA	NA	NA	NA	NA	NA	NA	NA	NA
1915	NA	02/19/2014	inspected_date	White ash	Fraxinus americana	Columbus	Ohio	-83.07330407	39.95507761	built_environment	43204	NA	35.56	poor	naturally_occurring	30.48 to 45.72 cm	Columbus	NA	NA	NA	NA	NA	NA	NA	NA	NA	NA
1916	NA	02/19/2014	inspected_date	White ash	Fraxinus americana	Columbus	Ohio	-83.07372561	39.95505339	built_environment	43204	NA	45.72	poor	naturally_occurring	30.48 to 45.72 cm	Columbus	NA	NA	NA	NA	NA	NA	NA	NA	NA	NA
1917	NA	02/19/2014	inspected_date	White ash	Fraxinus americana	Columbus	Ohio	-83.07309979	39.95508719	built_environment	43204	NA	38.1	poor	naturally_occurring	30.48 to 45.72 cm	Columbus	NA	NA	NA	NA	NA	NA	NA	NA	NA	NA
1919	NA	02/19/2014	inspected_date	White ash	Fraxinus americana	Columbus	Ohio	-83.07422978	39.95503432	built_environment	43204	NA	48.26	poor	naturally_occurring	45.72 to 60.96 cm	Columbus	NA	NA	NA	NA	NA	NA	NA	NA	NA	NA
1920	NA	02/19/2014	inspected_date	White ash	Fraxinus americana	Columbus	Ohio	-83.07437144	39.95502496	built_environment	43204	NA	43.18	poor	naturally_occurring	30.48 to 45.72 cm	Columbus	NA	NA	NA	NA	NA	NA	NA	NA	NA	NA
1926	NA	02/19/2014	inspected_date	White ash	Fraxinus americana	Columbus	Ohio	-83.07669111	39.95491571	built_environment	43204	NA	50.8	poor	naturally_occurring	45.72 to 60.96 cm	Columbus	NA	NA	NA	NA	NA	NA	NA	NA	NA	NA
1927	NA	02/19/2014	inspected_date	White ash	Fraxinus americana	Columbus	Ohio	-83.07740193	39.95488228	built_environment	43204	NA	38.1	poor	naturally_occurring	30.48 to 45.72 cm	Columbus	NA	NA	NA	NA	NA	NA	NA	NA	NA	NA
1931	NA	02/19/2014	inspected_date	White ash	Fraxinus americana	Columbus	Ohio	-83.07740599	39.9547035	built_environment	43204	NA	43.18	poor	naturally_occurring	30.48 to 45.72 cm	Columbus	NA	NA	NA	NA	NA	NA	NA	NA	NA	NA
1932	NA	02/19/2014	inspected_date	White ash	Fraxinus americana	Columbus	Ohio	-83.07676996	39.95473141	built_environment	43204	NA	22.86	poor	naturally_occurring	15.24 to 30.48 cm	Columbus	NA	NA	NA	NA	NA	NA	NA	NA	NA	NA
1933	NA	02/19/2014	inspected_date	White ash	Fraxinus americana	Columbus	Ohio	-83.07659447	39.95474086	built_environment	43204	NA	43.18	poor	naturally_occurring	30.48 to 45.72 cm	Columbus	NA	NA	NA	NA	NA	NA	NA	NA	NA	NA
1934	NA	02/19/2014	inspected_date	White ash	Fraxinus americana	Columbus	Ohio	-83.07482871	39.95482612	built_environment	43204	NA	35.56	poor	naturally_occurring	30.48 to 45.72 cm	Columbus	NA	NA	NA	NA	NA	NA	NA	NA	NA	NA
1935	NA	02/19/2014	inspected_date	White ash	Fraxinus americana	Columbus	Ohio	-83.0733086	39.95490049	built_environment	43204	NA	45.72	poor	naturally_occurring	30.48 to 45.72 cm	Columbus	NA	NA	NA	NA	NA	NA	NA	NA	NA	NA
1936	NA	02/19/2014	inspected_date	White ash	Fraxinus americana	Columbus	Ohio	-83.07347451	39.954893	built_environment	43204	NA	60.96	poor	naturally_occurring	45.72 to 60.96 cm	Columbus	NA	NA	NA	NA	NA	NA	NA	NA	NA	NA
1937	NA	02/19/2014	inspected_date	White ash	Fraxinus americana	Columbus	Ohio	-83.07180806	39.95497239	built_environment	43204	NA	40.64	poor	naturally_occurring	30.48 to 45.72 cm	Columbus	NA	NA	NA	NA	NA	NA	NA	NA	NA	NA
1938	NA	02/19/2014	inspected_date	White ash	Fraxinus americana	Columbus	Ohio	-83.07208043	39.95495867	built_environment	43204	NA	43.18	poor	naturally_occurring	30.48 to 45.72 cm	Columbus	NA	NA	NA	NA	NA	NA	NA	NA	NA	NA
1940	NA	02/19/2014	inspected_date	White ash	Fraxinus americana	Columbus	Ohio	-83.07261286	39.95493796	built_environment	43204	NA	35.56	poor	naturally_occurring	30.48 to 45.72 cm	Columbus	NA	NA	NA	NA	NA	NA	NA	NA	NA	NA
1945	NA	02/19/2014	inspected_date	White ash	Fraxinus americana	Columbus	Ohio	-83.06860113	39.95512612	built_environment	43204	NA	25.4	poor	naturally_occurring	15.24 to 30.48 cm	Columbus	NA	NA	NA	NA	NA	NA	NA	NA	NA	NA
1947	NA	02/28/2013	inspected_date	White ash	Fraxinus americana	Columbus	Ohio	-83.06754152	39.95517732	built_environment	43204	NA	55.88	poor	naturally_occurring	45.72 to 60.96 cm	Columbus	NA	NA	NA	NA	NA	NA	NA	NA	NA	NA
1952	NA	02/19/2014	inspected_date	White ash	Fraxinus americana	Columbus	Ohio	-83.06590231	39.95525022	built_environment	43204	NA	20.32	poor	naturally_occurring	15.24 to 30.48 cm	Columbus	NA	NA	NA	NA	NA	NA	NA	NA	NA	NA
1953	NA	02/19/2014	inspected_date	White ash	Fraxinus americana	Columbus	Ohio	-83.06600631	39.95524495	built_environment	43204	NA	22.86	poor	naturally_occurring	15.24 to 30.48 cm	Columbus	NA	NA	NA	NA	NA	NA	NA	NA	NA	NA
1954	NA	02/19/2014	inspected_date	White ash	Fraxinus americana	Columbus	Ohio	-83.06576275	39.9552566	built_environment	43204	NA	33.02	poor	naturally_occurring	30.48 to 45.72 cm	Columbus	NA	NA	NA	NA	NA	NA	NA	NA	NA	NA
1955	NA	02/19/2014	inspected_date	White ash	Fraxinus americana	Columbus	Ohio	-83.06525409	39.95528107	built_environment	43204	NA	43.18	poor	naturally_occurring	30.48 to 45.72 cm	Columbus	NA	NA	NA	NA	NA	NA	NA	NA	NA	NA
1962	NA	02/19/2014	inspected_date	White ash	Fraxinus americana	Columbus	Ohio	-83.06273215	39.95539778	built_environment	43204	NA	35.56	poor	naturally_occurring	30.48 to 45.72 cm	Columbus	NA	NA	NA	NA	NA	NA	NA	NA	NA	NA
1967	NA	02/19/2014	inspected_date	White ash	Fraxinus americana	Columbus	Ohio	-83.06147601	39.95546092	built_environment	43223	NA	30.48	poor	naturally_occurring	15.24 to 30.48 cm	Columbus	NA	NA	NA	NA	NA	NA	NA	NA	NA	NA
1968	NA	01/25/1995	inspected_date	Honey locust	Gleditsia triacanthos	Columbus	Ohio	-82.99552349	39.9607735	built_environment	43215	NA	5.08	fair	naturally_occurring	0 to 15.24 cm	Columbus	NA	NA	NA	NA	NA	NA	NA	NA	NA	NA
1969	NA	01/25/1995	inspected_date	Honey locust	Gleditsia triacanthos	Columbus	Ohio	-82.99558381	39.96076491	built_environment	43215	NA	5.08	fair	naturally_occurring	0 to 15.24 cm	Columbus	NA	NA	NA	NA	NA	NA	NA	NA	NA	NA
1970	NA	01/25/1995	inspected_date	Honey locust	Gleditsia triacanthos	Columbus	Ohio	-82.9954013	39.96078786	built_environment	43215	NA	5.08	fair	naturally_occurring	0 to 15.24 cm	Columbus	NA	NA	NA	NA	NA	NA	NA	NA	NA	NA
1971	NA	01/25/1995	inspected_date	Honey locust	Gleditsia triacanthos	Columbus	Ohio	-82.99536185	39.96079019	built_environment	43215	NA	5.08	fair	naturally_occurring	0 to 15.24 cm	Columbus	NA	NA	NA	NA	NA	NA	NA	NA	NA	NA
1972	NA	01/25/1995	inspected_date	Honey locust	Gleditsia triacanthos	Columbus	Ohio	-82.99507409	39.96082357	built_environment	43215	NA	7.62	fair	naturally_occurring	0 to 15.24 cm	Columbus	NA	NA	NA	NA	NA	NA	NA	NA	NA	NA
1973	NA	01/25/1995	inspected_date	Honey locust	Gleditsia triacanthos	Columbus	Ohio	-82.99524273	39.96080499	built_environment	43215	NA	7.62	fair	naturally_occurring	0 to 15.24 cm	Columbus	NA	NA	NA	NA	NA	NA	NA	NA	NA	NA
1974	NA	01/25/1995	inspected_date	Honey locust	Gleditsia triacanthos	Columbus	Ohio	-82.99577829	39.96083777	built_environment	43215	NA	7.62	good	naturally_occurring	0 to 15.24 cm	Columbus	NA	NA	NA	NA	NA	NA	NA	NA	NA	NA
1975	NA	01/25/1995	inspected_date	Honey locust	Gleditsia triacanthos	Columbus	Ohio	-82.99579854	39.96094688	built_environment	43215	NA	7.62	good	naturally_occurring	0 to 15.24 cm	Columbus	NA	NA	NA	NA	NA	NA	NA	NA	NA	NA
1976	NA	01/25/1995	inspected_date	Honey locust	Gleditsia triacanthos	Columbus	Ohio	-82.99582617	39.9610645	built_environment	43215	NA	7.62	good	naturally_occurring	0 to 15.24 cm	Columbus	NA	NA	NA	NA	NA	NA	NA	NA	NA	NA
1977	NA	06/23/1998	inspected_date	Littleleaf linden	Tilia cordata	Columbus	Ohio	-82.99506017	39.96207888	built_environment	43215	NA	22.86	fair	introduced	15.24 to 30.48 cm	Columbus	NA	NA	NA	NA	NA	NA	NA	NA	NA	NA
1978	NA	06/23/1998	inspected_date	Littleleaf linden	Tilia cordata	Columbus	Ohio	-82.99506017	39.96207888	built_environment	43215	NA	27.94	fair	introduced	15.24 to 30.48 cm	Columbus	NA	NA	NA	NA	NA	NA	NA	NA	NA	NA
1979	NA	06/23/1998	inspected_date	Littleleaf linden	Tilia cordata	Columbus	Ohio	-82.99506017	39.96207888	built_environment	43215	NA	20.32	fair	introduced	15.24 to 30.48 cm	Columbus	NA	NA	NA	NA	NA	NA	NA	NA	NA	NA
1980	NA	05/04/2012	inspected_date	Honey locust	Gleditsia triacanthos	Columbus	Ohio	-82.99718661	39.96249907	built_environment	43215	NA	30.48	poor	naturally_occurring	15.24 to 30.48 cm	Columbus	NA	NA	NA	NA	NA	NA	NA	NA	NA	NA
1981	NA	05/04/2012	inspected_date	London planetree	Platanus acerifolia	Columbus	Ohio	-82.9975935	39.96245231	built_environment	43215	NA	50.8	fair	introduced	45.72 to 60.96 cm	Columbus	NA	NA	NA	NA	NA	NA	NA	NA	NA	NA
1982	NA	05/04/2012	inspected_date	Honey locust	Gleditsia triacanthos	Columbus	Ohio	-82.99753658	39.96246113	built_environment	43215	NA	20.32	fair	naturally_occurring	15.24 to 30.48 cm	Columbus	NA	NA	NA	NA	NA	NA	NA	NA	NA	NA
1983	NA	05/04/2012	inspected_date	London planetree	Platanus acerifolia	Columbus	Ohio	-82.9973831	39.96247703	built_environment	43215	NA	40.64	poor	introduced	30.48 to 45.72 cm	Columbus	NA	NA	NA	NA	NA	NA	NA	NA	NA	NA
1984	NA	05/04/2012	inspected_date	Honey locust	Gleditsia triacanthos	Columbus	Ohio	-82.99776679	39.96243442	built_environment	43215	NA	33.02	fair	naturally_occurring	30.48 to 45.72 cm	Columbus	NA	NA	NA	NA	NA	NA	NA	NA	NA	NA
1985	NA	01/25/1995	inspected_date	Turkish filbert	Corylus colurna	Columbus	Ohio	-82.99605484	39.96262501	built_environment	43215	NA	15.24	good	introduced	0 to 15.24 cm	Columbus	NA	NA	NA	NA	NA	NA	NA	NA	NA	NA
1986	NA	01/25/1995	inspected_date	Turkish filbert	Corylus colurna	Columbus	Ohio	-82.9959311	39.96264341	built_environment	43215	NA	15.24	good	introduced	0 to 15.24 cm	Columbus	NA	NA	NA	NA	NA	NA	NA	NA	NA	NA
1988	NA	01/25/1995	inspected_date	Turkish filbert	Corylus colurna	Columbus	Ohio	-82.99561707	39.96268405	built_environment	43215	NA	15.24	good	introduced	0 to 15.24 cm	Columbus	NA	NA	NA	NA	NA	NA	NA	NA	NA	NA
1989	NA	03/14/2001	inspected_date	London planetree	Platanus acerifolia	Columbus	Ohio	-82.99549015	39.96269174	built_environment	43215	NA	30.48	fair	introduced	15.24 to 30.48 cm	Columbus	NA	NA	NA	NA	NA	NA	NA	NA	NA	NA
1990	NA	01/25/1995	inspected_date	Honey locust	Gleditsia triacanthos	Columbus	Ohio	-82.99604723	39.96220921	built_environment	43215	NA	15.24	good	naturally_occurring	0 to 15.24 cm	Columbus	NA	NA	NA	NA	NA	NA	NA	NA	NA	NA
1991	NA	01/25/1995	inspected_date	Honey locust	Gleditsia triacanthos	Columbus	Ohio	-82.9960296	39.96212588	built_environment	43215	NA	15.24	good	naturally_occurring	0 to 15.24 cm	Columbus	NA	NA	NA	NA	NA	NA	NA	NA	NA	NA
1992	NA	01/25/1995	inspected_date	Honey locust	Gleditsia triacanthos	Columbus	Ohio	-82.99606178	39.96229494	built_environment	43215	NA	15.24	good	naturally_occurring	0 to 15.24 cm	Columbus	NA	NA	NA	NA	NA	NA	NA	NA	NA	NA
1993	NA	01/25/1995	inspected_date	Honey locust	Gleditsia triacanthos	Columbus	Ohio	-82.99609547	39.96245922	built_environment	43215	NA	15.24	good	naturally_occurring	0 to 15.24 cm	Columbus	NA	NA	NA	NA	NA	NA	NA	NA	NA	NA
1995	NA	10/04/2012	inspected_date	Norway maple	Acer platanoides	Columbus	Ohio	-82.9972578	39.95933238	built_environment	43215	NA	30.48	dead	introduced	15.24 to 30.48 cm	Columbus	NA	NA	NA	NA	NA	NA	NA	NA	NA	NA
3001	NA	09/21/2010	inspected_date	Honey locust	Gleditsia triacanthos	Columbus	Ohio	-83.04983435	40.11032246	built_environment	43235	NA	50.8	fair	naturally_occurring	45.72 to 60.96 cm	Columbus	NA	NA	NA	NA	NA	NA	NA	NA	NA	NA
3003	NA	09/21/2010	inspected_date	Honey locust	Gleditsia triacanthos	Columbus	Ohio	-83.0501967	40.1103726	built_environment	43235	NA	45.72	fair	naturally_occurring	30.48 to 45.72 cm	Columbus	NA	NA	NA	NA	NA	NA	NA	NA	NA	NA
3004	NA	09/22/2010	inspected_date	Honey locust	Gleditsia triacanthos	Columbus	Ohio	-83.0505735	40.11042869	built_environment	43235	NA	60.96	fair	naturally_occurring	45.72 to 60.96 cm	Columbus	NA	NA	NA	NA	NA	NA	NA	NA	NA	NA
3005	NA	09/22/2010	inspected_date	Honey locust	Gleditsia triacanthos	Columbus	Ohio	-83.05043583	40.11040574	built_environment	43235	NA	60.96	fair	naturally_occurring	45.72 to 60.96 cm	Columbus	NA	NA	NA	NA	NA	NA	NA	NA	NA	NA
3006	NA	07/06/2012	inspected_date	Honey locust	Gleditsia triacanthos	Columbus	Ohio	-83.05074273	40.11045229	built_environment	43235	NA	45.72	fair	naturally_occurring	30.48 to 45.72 cm	Columbus	NA	NA	NA	NA	NA	NA	NA	NA	NA	NA
3007	NA	09/28/2010	inspected_date	Honey locust	Gleditsia triacanthos	Columbus	Ohio	-83.0509875	40.11047322	built_environment	43235	NA	63.5	fair	naturally_occurring	60.96 to 76.2 cm	Columbus	NA	NA	NA	NA	NA	NA	NA	NA	NA	NA
3008	NA	09/28/2010	inspected_date	Honey locust	Gleditsia triacanthos	Columbus	Ohio	-83.05111898	40.11047437	built_environment	43235	NA	63.5	fair	naturally_occurring	60.96 to 76.2 cm	Columbus	NA	NA	NA	NA	NA	NA	NA	NA	NA	NA
3009	NA	09/28/2010	inspected_date	Honey locust	Gleditsia triacanthos	Columbus	Ohio	-83.05129411	40.11046712	built_environment	43235	NA	50.8	fair	naturally_occurring	45.72 to 60.96 cm	Columbus	NA	NA	NA	NA	NA	NA	NA	NA	NA	NA
3010	NA	09/28/2010	inspected_date	Honey locust	Gleditsia triacanthos	Columbus	Ohio	-83.05149621	40.11044595	built_environment	43235	NA	58.42	fair	naturally_occurring	45.72 to 60.96 cm	Columbus	NA	NA	NA	NA	NA	NA	NA	NA	NA	NA
3011	NA	07/06/2012	inspected_date	Honey locust	Gleditsia triacanthos	Columbus	Ohio	-83.05168415	40.11041655	built_environment	43235	NA	45.72	fair	naturally_occurring	30.48 to 45.72 cm	Columbus	NA	NA	NA	NA	NA	NA	NA	NA	NA	NA
3012	NA	09/29/2010	inspected_date	Honey locust	Gleditsia triacanthos	Columbus	Ohio	-83.05206935	40.11031088	built_environment	43235	NA	63.5	fair	naturally_occurring	60.96 to 76.2 cm	Columbus	NA	NA	NA	NA	NA	NA	NA	NA	NA	NA
3013	NA	02/03/2011	inspected_date	Honey locust	Gleditsia triacanthos	Columbus	Ohio	-83.05218627	40.110268	built_environment	43235	NA	40.64	fair	naturally_occurring	30.48 to 45.72 cm	Columbus	NA	NA	NA	NA	NA	NA	NA	NA	NA	NA
3014	NA	04/25/1996	inspected_date	Honey locust	Gleditsia triacanthos	Columbus	Ohio	-83.05230921	40.11021476	built_environment	43235	NA	40.64	fair	naturally_occurring	30.48 to 45.72 cm	Columbus	NA	NA	NA	NA	NA	NA	NA	NA	NA	NA
3015	NA	09/29/2010	inspected_date	Bradford callery pear	Pyrus calleryana	Columbus	Ohio	-83.05292563	40.10983017	built_environment	43235	NA	38.1	fair	introduced	30.48 to 45.72 cm	Columbus	NA	NA	NA	NA	NA	NA	NA	NA	NA	NA
3016	NA	10/10/2014	inspected_date	Bradford callery pear	Pyrus calleryana	Columbus	Ohio	-83.0527936	40.10992992	built_environment	43235	NA	30.48	poor	introduced	15.24 to 30.48 cm	Columbus	NA	NA	NA	NA	NA	NA	NA	NA	NA	NA
3017	NA	10/01/2010	inspected_date	Honey locust	Gleditsia triacanthos	Columbus	Ohio	-83.05295372	40.1096217	built_environment	43235	NA	63.5	fair	naturally_occurring	60.96 to 76.2 cm	Columbus	NA	NA	NA	NA	NA	NA	NA	NA	NA	NA
3018	NA	10/01/2010	inspected_date	Crabapple	Malus	Columbus	Ohio	-83.05282059	40.10973861	built_environment	43235	NA	30.48	fair	no_info	15.24 to 30.48 cm	Columbus	NA	NA	NA	NA	NA	NA	NA	NA	NA	NA
3019	NA	09/30/2010	inspected_date	Honey locust	Gleditsia triacanthos	Columbus	Ohio	-83.05314867	40.10961743	built_environment	43235	NA	66.04	fair	naturally_occurring	60.96 to 76.2 cm	Columbus	NA	NA	NA	NA	NA	NA	NA	NA	NA	NA
3020	NA	09/30/2010	inspected_date	Honey locust	Gleditsia triacanthos	Columbus	Ohio	-83.0530453	40.10973086	built_environment	43235	NA	66.04	fair	naturally_occurring	60.96 to 76.2 cm	Columbus	NA	NA	NA	NA	NA	NA	NA	NA	NA	NA
3021	NA	01/06/2016	inspected_date	Red maple	Acer rubrum	Columbus	Ohio	-83.05332343	40.10958372	built_environment	43235	NA	20.32	good	naturally_occurring	15.24 to 30.48 cm	Columbus	NA	NA	NA	NA	NA	NA	NA	NA	NA	NA
3022	NA	02/03/2011	inspected_date	Siberian elm	Ulmus pumila	Columbus	Ohio	-83.05243678	40.11000667	built_environment	43235	NA	50.8	fair	introduced	45.72 to 60.96 cm	Columbus	NA	NA	NA	NA	NA	NA	NA	NA	NA	NA
3023	NA	02/03/2011	inspected_date	Siberian elm	Ulmus pumila	Columbus	Ohio	-83.0525566	40.10993271	built_environment	43235	NA	50.8	fair	introduced	45.72 to 60.96 cm	Columbus	NA	NA	NA	NA	NA	NA	NA	NA	NA	NA
3024	NA	02/03/2011	inspected_date	Honey locust	Gleditsia triacanthos	Columbus	Ohio	-83.05229666	40.11007837	built_environment	43235	NA	30.48	fair	naturally_occurring	15.24 to 30.48 cm	Columbus	NA	NA	NA	NA	NA	NA	NA	NA	NA	NA
3025	NA	02/03/2011	inspected_date	Honey locust	Gleditsia triacanthos	Columbus	Ohio	-83.05250982	40.11011169	built_environment	43235	NA	35.56	fair	naturally_occurring	30.48 to 45.72 cm	Columbus	NA	NA	NA	NA	NA	NA	NA	NA	NA	NA
3026	NA	02/03/2011	inspected_date	Honey locust	Gleditsia triacanthos	Columbus	Ohio	-83.05211885	40.11015693	built_environment	43235	NA	40.64	fair	naturally_occurring	30.48 to 45.72 cm	Columbus	NA	NA	NA	NA	NA	NA	NA	NA	NA	NA
3027	NA	10/04/2010	inspected_date	Honey locust	Gleditsia triacanthos	Columbus	Ohio	-83.05195502	40.11021875	built_environment	43235	NA	40.64	fair	naturally_occurring	30.48 to 45.72 cm	Columbus	NA	NA	NA	NA	NA	NA	NA	NA	NA	NA
3028	NA	07/17/2012	inspected_date	Honey locust	Gleditsia triacanthos	Columbus	Ohio	-83.05184481	40.11025263	built_environment	43235	NA	43.18	fair	naturally_occurring	30.48 to 45.72 cm	Columbus	NA	NA	NA	NA	NA	NA	NA	NA	NA	NA
3029	NA	10/05/2010	inspected_date	Honey locust	Gleditsia triacanthos	Columbus	Ohio	-83.05158646	40.11031054	built_environment	43235	NA	45.72	fair	naturally_occurring	30.48 to 45.72 cm	Columbus	NA	NA	NA	NA	NA	NA	NA	NA	NA	NA
3030	NA	10/05/2010	inspected_date	Honey locust	Gleditsia triacanthos	Columbus	Ohio	-83.05139177	40.11033624	built_environment	43235	NA	55.88	fair	naturally_occurring	45.72 to 60.96 cm	Columbus	NA	NA	NA	NA	NA	NA	NA	NA	NA	NA
3033	NA	10/06/2010	inspected_date	Honey locust	Gleditsia triacanthos	Columbus	Ohio	-83.05090615	40.11034537	built_environment	43235	NA	58.42	fair	naturally_occurring	45.72 to 60.96 cm	Columbus	NA	NA	NA	NA	NA	NA	NA	NA	NA	NA
3034	NA	10/06/2010	inspected_date	Honey locust	Gleditsia triacanthos	Columbus	Ohio	-83.05068489	40.11031932	built_environment	43235	NA	63.5	fair	naturally_occurring	60.96 to 76.2 cm	Columbus	NA	NA	NA	NA	NA	NA	NA	NA	NA	NA
3035	NA	10/06/2010	inspected_date	Honey locust	Gleditsia triacanthos	Columbus	Ohio	-83.05052133	40.11029665	built_environment	43235	NA	68.58	fair	naturally_occurring	60.96 to 76.2 cm	Columbus	NA	NA	NA	NA	NA	NA	NA	NA	NA	NA
3036	NA	10/06/2010	inspected_date	Honey locust	Gleditsia triacanthos	Columbus	Ohio	-83.0503548	40.1102736	built_environment	43235	NA	58.42	fair	naturally_occurring	45.72 to 60.96 cm	Columbus	NA	NA	NA	NA	NA	NA	NA	NA	NA	NA
3037	NA	10/22/2018	inspected_date	Honey locust	Gleditsia triacanthos	Columbus	Ohio	-83.04975044	40.11019546	built_environment	43235	NA	66.04	fair	naturally_occurring	60.96 to 76.2 cm	Columbus	NA	NA	NA	NA	NA	NA	NA	NA	NA	NA
3038	NA	04/19/2011	inspected_date	Honey locust	Gleditsia triacanthos	Columbus	Ohio	-83.04952832	40.11017643	built_environment	43235	NA	60.96	fair	naturally_occurring	45.72 to 60.96 cm	Columbus	NA	NA	NA	NA	NA	NA	NA	NA	NA	NA
3042	NA	09/20/2010	inspected_date	Honey locust	Gleditsia triacanthos	Columbus	Ohio	-83.04874849	40.11013273	built_environment	43235	NA	60.96	fair	naturally_occurring	45.72 to 60.96 cm	Columbus	NA	NA	NA	NA	NA	NA	NA	NA	NA	NA
3044	NA	09/20/2006	inspected_date	Northern catalpa	Catalpa speciosa	Columbus	Ohio	-83.01439162	40.0408966	built_environment	43214	NA	106.68	fair	introduced	more than 76.2 cm	Columbus	NA	NA	NA	NA	NA	NA	NA	NA	NA	NA
3055	NA	01/19/1995	inspected_date	Eastern cottonwood	Populus deltoides	Columbus	Ohio	-82.86500893	39.92926325	built_environment	43232	NA	45.72	fair	naturally_occurring	30.48 to 45.72 cm	Columbus	NA	NA	NA	NA	NA	NA	NA	NA	NA	NA
3061	NA	02/29/1996	inspected_date	Silver maple	Acer saccharinum	Columbus	Ohio	-83.04363772	39.98554233	built_environment	43212	NA	45.72	fair	naturally_occurring	30.48 to 45.72 cm	Columbus	NA	NA	NA	NA	NA	NA	NA	NA	NA	NA
3062	NA	02/19/2009	inspected_date	Pin oak	Quercus palustris	Columbus	Ohio	-83.00373229	40.04051311	built_environment	43214	NA	86.36	fair	naturally_occurring	more than 76.2 cm	Columbus	NA	NA	NA	NA	NA	NA	NA	NA	NA	NA
3063	NA	10/03/2011	inspected_date	Pin oak	Quercus palustris	Columbus	Ohio	-83.00359352	40.04050953	built_environment	43214	NA	99.06	fair	naturally_occurring	more than 76.2 cm	Columbus	NA	NA	NA	NA	NA	NA	NA	NA	NA	NA
3068	NA	10/25/2004	inspected_date	Sugar maple	Acer saccharum	Columbus	Ohio	-83.01640708	40.0574795	built_environment	43214	NA	73.66	fair	naturally_occurring	60.96 to 76.2 cm	Columbus	NA	NA	NA	NA	NA	NA	NA	NA	NA	NA
3069	NA	08/22/2003	inspected_date	Pin oak	Quercus palustris	Columbus	Ohio	-82.91913217	39.94418905	built_environment	43209	NA	81.28	fair	naturally_occurring	more than 76.2 cm	Columbus	NA	NA	NA	NA	NA	NA	NA	NA	NA	NA
3071	NA	03/12/1997	inspected_date	Bradford callery pear	Pyrus calleryana	Columbus	Ohio	-82.94898714	40.09336253	built_environment	43231	NA	15.24	fair	introduced	0 to 15.24 cm	Columbus	NA	NA	NA	NA	NA	NA	NA	NA	NA	NA
3072	NA	03/12/1997	inspected_date	Bradford callery pear	Pyrus calleryana	Columbus	Ohio	-82.94899266	40.09329901	built_environment	43231	NA	15.24	fair	introduced	0 to 15.24 cm	Columbus	NA	NA	NA	NA	NA	NA	NA	NA	NA	NA
3073	NA	01/11/2013	inspected_date	Silver maple	Acer saccharinum	Columbus	Ohio	-83.00109438	40.0358775	built_environment	43214	NA	66.04	poor	naturally_occurring	60.96 to 76.2 cm	Columbus	NA	NA	NA	NA	NA	NA	NA	NA	NA	NA
3079	NA	04/21/1995	inspected_date	Pignut hickory	Carya glabra	Columbus	Ohio	-83.00805215	40.05924263	built_environment	43214	NA	45.72	fair	naturally_occurring	30.48 to 45.72 cm	Columbus	NA	NA	NA	NA	NA	NA	NA	NA	NA	NA
3081	NA	01/24/1996	inspected_date	Freeman maple	Acer freemanii	Columbus	Ohio	-82.95613382	39.95838897	built_environment	43205	NA	66.04	fair	naturally_occurring	60.96 to 76.2 cm	Columbus	NA	NA	NA	NA	NA	NA	NA	NA	NA	NA
3082	NA	03/04/2004	inspected_date	Pin oak	Quercus palustris	Columbus	Ohio	-82.91990156	39.9439018	built_environment	43209	NA	76.2	fair	naturally_occurring	60.96 to 76.2 cm	Columbus	NA	NA	NA	NA	NA	NA	NA	NA	NA	NA
3083	NA	04/04/2013	inspected_date	Littleleaf linden	Tilia cordata	Columbus	Ohio	-82.85668477	39.92989646	built_environment	43232	NA	60.96	fair	introduced	45.72 to 60.96 cm	Columbus	NA	NA	NA	NA	NA	NA	NA	NA	NA	NA
3088	NA	11/14/2011	inspected_date	Silver maple	Acer saccharinum	Columbus	Ohio	-83.03862007	40.02376444	built_environment	43221	NA	63.5	poor	naturally_occurring	60.96 to 76.2 cm	Columbus	NA	NA	NA	NA	NA	NA	NA	NA	NA	NA
3093	NA	01/20/2005	inspected_date	Silver maple	Acer saccharinum	Columbus	Ohio	-82.91327845	39.94821687	built_environment	43227	NA	45.72	fair	naturally_occurring	30.48 to 45.72 cm	Columbus	NA	NA	NA	NA	NA	NA	NA	NA	NA	NA
3094	NA	01/20/2005	inspected_date	Silver maple	Acer saccharinum	Columbus	Ohio	-82.91325156	39.94848481	built_environment	43227	NA	50.8	fair	naturally_occurring	45.72 to 60.96 cm	Columbus	NA	NA	NA	NA	NA	NA	NA	NA	NA	NA
3095	NA	01/20/2005	inspected_date	Eastern white pine	Pinus strobus	Columbus	Ohio	-82.91345411	39.94850273	built_environment	43227	NA	58.42	fair	naturally_occurring	45.72 to 60.96 cm	Columbus	NA	NA	NA	NA	NA	NA	NA	NA	NA	NA
3096	NA	01/20/2005	inspected_date	Silver maple	Acer saccharinum	Columbus	Ohio	-82.91327493	39.94824929	built_environment	43227	NA	40.64	fair	naturally_occurring	30.48 to 45.72 cm	Columbus	NA	NA	NA	NA	NA	NA	NA	NA	NA	NA
3097	NA	01/20/2005	inspected_date	Silver maple	Acer saccharinum	Columbus	Ohio	-82.91325964	39.94838565	built_environment	43227	NA	45.72	fair	naturally_occurring	30.48 to 45.72 cm	Columbus	NA	NA	NA	NA	NA	NA	NA	NA	NA	NA
3098	NA	01/20/2005	inspected_date	Silver maple	Acer saccharinum	Columbus	Ohio	-82.91327013	39.94827504	built_environment	43227	NA	40.64	fair	naturally_occurring	30.48 to 45.72 cm	Columbus	NA	NA	NA	NA	NA	NA	NA	NA	NA	NA
3103	NA	02/20/1997	inspected_date	Sugar maple	Acer saccharum	Columbus	Ohio	-82.94715532	40.0054445	built_environment	43219	NA	35.56	fair	naturally_occurring	30.48 to 45.72 cm	Columbus	NA	NA	NA	NA	NA	NA	NA	NA	NA	NA
3104	NA	02/20/1997	inspected_date	Sugar maple	Acer saccharum	Columbus	Ohio	-82.94715638	40.00548918	built_environment	43219	NA	27.94	fair	naturally_occurring	15.24 to 30.48 cm	Columbus	NA	NA	NA	NA	NA	NA	NA	NA	NA	NA
3105	NA	12/10/2009	inspected_date	American sweetgum	Liquidambar styraciflua	Columbus	Ohio	-82.9848876	40.09507999	built_environment	43229	NA	48.26	fair	naturally_occurring	45.72 to 60.96 cm	Columbus	NA	NA	NA	NA	NA	NA	NA	NA	NA	NA
3106	NA	05/05/2011	inspected_date	Siberian elm	Ulmus pumila	Columbus	Ohio	-83.00942958	40.03416047	built_environment	43214	NA	68.58	poor	introduced	60.96 to 76.2 cm	Columbus	NA	NA	NA	NA	NA	NA	NA	NA	NA	NA
3107	NA	03/26/1996	inspected_date	Honey locust	Gleditsia triacanthos	Columbus	Ohio	-83.05113067	39.95474997	built_environment	43223	NA	106.68	fair	naturally_occurring	more than 76.2 cm	Columbus	NA	NA	NA	NA	NA	NA	NA	NA	NA	NA
3109	NA	05/18/2011	inspected_date	Silver maple	Acer saccharinum	Columbus	Ohio	-83.00225757	40.03862381	built_environment	43214	NA	73.66	poor	naturally_occurring	60.96 to 76.2 cm	Columbus	NA	NA	NA	NA	NA	NA	NA	NA	NA	NA
3110	NA	01/19/1996	inspected_date	Sugar maple	Acer saccharum	Columbus	Ohio	-82.97345181	39.96194721	built_environment	43205	NA	60.96	fair	naturally_occurring	45.72 to 60.96 cm	Columbus	NA	NA	NA	NA	NA	NA	NA	NA	NA	NA
3111	NA	04/27/1995	inspected_date	Silver maple	Acer saccharinum	Columbus	Ohio	-82.99915064	39.94480974	built_environment	43206	NA	76.2	fair	naturally_occurring	60.96 to 76.2 cm	Columbus	NA	NA	NA	NA	NA	NA	NA	NA	NA	NA
3112	NA	07/12/2001	inspected_date	Silver maple	Acer saccharinum	Columbus	Ohio	-82.98507488	39.88112881	built_environment	43207	NA	48.26	poor	naturally_occurring	45.72 to 60.96 cm	Columbus	NA	NA	NA	NA	NA	NA	NA	NA	NA	NA
3113	NA	10/29/2007	inspected_date	Silver maple	Acer saccharinum	Columbus	Ohio	-82.98511015	39.8811301	built_environment	43207	NA	40.64	fair	naturally_occurring	30.48 to 45.72 cm	Columbus	NA	NA	NA	NA	NA	NA	NA	NA	NA	NA
3115	NA	04/27/1995	inspected_date	Red oak	Quercus rubra	Columbus	Ohio	-83.00520013	40.02596406	built_environment	43202	NA	109.22	fair	naturally_occurring	more than 76.2 cm	Columbus	NA	NA	NA	NA	NA	NA	NA	NA	NA	NA
3117	NA	04/24/2002	inspected_date	Siberian elm	Ulmus pumila	Columbus	Ohio	-82.92348482	40.02459796	built_environment	43219	NA	76.2	poor	introduced	60.96 to 76.2 cm	Columbus	NA	NA	NA	NA	NA	NA	NA	NA	NA	NA
3118	NA	10/09/2012	inspected_date	European ash	Fraxinus excelsior	Columbus	Ohio	-83.05022097	40.06974155	built_environment	43235	NA	38.1	poor	introduced	30.48 to 45.72 cm	Columbus	NA	NA	NA	NA	NA	NA	NA	NA	NA	NA
3119	NA	10/09/2012	inspected_date	European ash	Fraxinus excelsior	Columbus	Ohio	-83.05022873	40.06963879	built_environment	43235	NA	45.72	poor	introduced	30.48 to 45.72 cm	Columbus	NA	NA	NA	NA	NA	NA	NA	NA	NA	NA
3120	NA	07/23/1997	inspected_date	Honey locust	Gleditsia triacanthos	Columbus	Ohio	-83.05013147	40.06929391	built_environment	43235	NA	40.64	fair	naturally_occurring	30.48 to 45.72 cm	Columbus	NA	NA	NA	NA	NA	NA	NA	NA	NA	NA
3121	NA	11/18/2009	inspected_date	European ash	Fraxinus excelsior	Columbus	Ohio	-83.05024084	40.06949506	built_environment	43235	NA	43.18	poor	introduced	30.48 to 45.72 cm	Columbus	NA	NA	NA	NA	NA	NA	NA	NA	NA	NA
3122	NA	05/01/1995	inspected_date	Silver maple	Acer saccharinum	Columbus	Ohio	-82.99316375	40.01986145	built_environment	43211	NA	40.64	poor	naturally_occurring	30.48 to 45.72 cm	Columbus	NA	NA	NA	NA	NA	NA	NA	NA	NA	NA
3124	NA	07/29/2011	inspected_date	Silver maple	Acer saccharinum	Columbus	Ohio	-82.92700098	40.01170513	built_environment	43219	NA	43.18	fair	naturally_occurring	30.48 to 45.72 cm	Columbus	NA	NA	NA	NA	NA	NA	NA	NA	NA	NA
3125	NA	05/18/2018	inspected_date	Sugar maple	Acer saccharum	Columbus	Ohio	-82.85648416	39.94223645	built_environment	43232	NA	30.48	poor	naturally_occurring	15.24 to 30.48 cm	Columbus	NA	NA	NA	NA	NA	NA	NA	NA	NA	NA
3127	NA	04/10/1995	inspected_date	Hawthorn	Crataegus	Columbus	Ohio	-82.85612127	39.94199467	built_environment	43232	NA	30.48	fair	no_info	15.24 to 30.48 cm	Columbus	NA	NA	NA	NA	NA	NA	NA	NA	NA	NA
3128	NA	04/10/1995	inspected_date	Hawthorn	Crataegus	Columbus	Ohio	-82.85649947	39.94213104	built_environment	43232	NA	30.48	fair	no_info	15.24 to 30.48 cm	Columbus	NA	NA	NA	NA	NA	NA	NA	NA	NA	NA
3129	NA	02/19/1996	inspected_date	Hawthorn	Crataegus	Columbus	Ohio	-82.85630574	39.94200187	built_environment	43232	NA	30.48	fair	no_info	15.24 to 30.48 cm	Columbus	NA	NA	NA	NA	NA	NA	NA	NA	NA	NA
3131	NA	04/09/1997	inspected_date	Sugar maple	Acer saccharum	Columbus	Ohio	-82.95248362	40.00697768	built_environment	43219	NA	22.86	fair	naturally_occurring	15.24 to 30.48 cm	Columbus	NA	NA	NA	NA	NA	NA	NA	NA	NA	NA
3132	NA	01/24/2005	inspected_date	Freeman maple	Acer freemanii	Columbus	Ohio	-82.95248459	40.00700746	built_environment	43219	NA	101.6	fair	naturally_occurring	more than 76.2 cm	Columbus	NA	NA	NA	NA	NA	NA	NA	NA	NA	NA
3133	NA	04/09/1997	inspected_date	Sugar maple	Acer saccharum	Columbus	Ohio	-82.95248172	40.00704203	built_environment	43219	NA	25.4	fair	naturally_occurring	15.24 to 30.48 cm	Columbus	NA	NA	NA	NA	NA	NA	NA	NA	NA	NA
3134	NA	03/03/2009	inspected_date	London planetree	Platanus acerifolia	Columbus	Ohio	-82.99296303	39.90700701	built_environment	43207	NA	152.4	fair	introduced	more than 76.2 cm	Columbus	NA	NA	NA	NA	NA	NA	NA	NA	NA	NA
3139	NA	10/16/2008	inspected_date	Silver maple	Acer saccharinum	Columbus	Ohio	-82.86604992	39.94982308	built_environment	43227	NA	66.04	fair	naturally_occurring	60.96 to 76.2 cm	Columbus	NA	NA	NA	NA	NA	NA	NA	NA	NA	NA
3141	NA	07/15/2013	inspected_date	Silver maple	Acer saccharinum	Columbus	Ohio	-82.86897911	39.95320915	built_environment	43227	NA	63.5	fair	naturally_occurring	60.96 to 76.2 cm	Columbus	NA	NA	NA	NA	NA	NA	NA	NA	NA	NA
3142	NA	11/23/2009	inspected_date	Honey locust	Gleditsia triacanthos	Columbus	Ohio	-83.05047356	40.0693373	built_environment	43235	NA	58.42	fair	naturally_occurring	45.72 to 60.96 cm	Columbus	NA	NA	NA	NA	NA	NA	NA	NA	NA	NA
3143	NA	11/23/2009	inspected_date	Honey locust	Gleditsia triacanthos	Columbus	Ohio	-83.05062065	40.06934662	built_environment	43235	NA	38.1	fair	naturally_occurring	30.48 to 45.72 cm	Columbus	NA	NA	NA	NA	NA	NA	NA	NA	NA	NA
3144	NA	10/09/2012	inspected_date	European ash	Fraxinus excelsior	Columbus	Ohio	-83.05035828	40.06946604	built_environment	43235	NA	48.26	poor	introduced	45.72 to 60.96 cm	Columbus	NA	NA	NA	NA	NA	NA	NA	NA	NA	NA
3145	NA	10/09/2012	inspected_date	European ash	Fraxinus excelsior	Columbus	Ohio	-83.05035643	40.06958519	built_environment	43235	NA	45.72	poor	introduced	30.48 to 45.72 cm	Columbus	NA	NA	NA	NA	NA	NA	NA	NA	NA	NA
3148	NA	10/23/2003	inspected_date	Bradford callery pear	Pyrus calleryana	Columbus	Ohio	-83.00868586	40.0264243	built_environment	43202	NA	76.2	dead	introduced	60.96 to 76.2 cm	Columbus	NA	NA	NA	NA	NA	NA	NA	NA	NA	NA
3151	NA	01/26/2005	inspected_date	Silver maple	Acer saccharinum	Columbus	Ohio	-82.90267263	39.94092525	built_environment	43227	NA	50.8	fair	naturally_occurring	45.72 to 60.96 cm	Columbus	NA	NA	NA	NA	NA	NA	NA	NA	NA	NA
3152	NA	03/26/1996	inspected_date	Silver maple	Acer saccharinum	Columbus	Ohio	-83.06735924	39.95115134	built_environment	43204	NA	104.14	poor	naturally_occurring	more than 76.2 cm	Columbus	NA	NA	NA	NA	NA	NA	NA	NA	NA	NA
3153	NA	03/05/1996	inspected_date	Sugar maple	Acer saccharum	Columbus	Ohio	-82.97721167	40.07681734	built_environment	43229	NA	30.48	fair	naturally_occurring	15.24 to 30.48 cm	Columbus	NA	NA	NA	NA	NA	NA	NA	NA	NA	NA
3154	NA	01/17/2014	inspected_date	Sugar maple	Acer saccharum	Columbus	Ohio	-82.97722205	40.07670292	built_environment	43229	NA	58.42	fair	naturally_occurring	45.72 to 60.96 cm	Columbus	NA	NA	NA	NA	NA	NA	NA	NA	NA	NA
3157	NA	02/01/2005	inspected_date	Honey locust	Gleditsia triacanthos	Columbus	Ohio	-82.9229592	39.94036289	built_environment	43209	NA	66.04	fair	naturally_occurring	60.96 to 76.2 cm	Columbus	NA	NA	NA	NA	NA	NA	NA	NA	NA	NA
3159	NA	04/06/2004	inspected_date	Littleleaf linden	Tilia cordata	Columbus	Ohio	-82.92866002	39.93881809	built_environment	43209	NA	58.42	fair	introduced	45.72 to 60.96 cm	Columbus	NA	NA	NA	NA	NA	NA	NA	NA	NA	NA
3161	NA	09/15/2010	inspected_date	Bradford callery pear	Pyrus calleryana	Columbus	Ohio	-82.99062366	39.94905812	built_environment	43206	NA	45.72	fair	introduced	30.48 to 45.72 cm	Columbus	NA	NA	NA	NA	NA	NA	NA	NA	NA	NA
3162	NA	04/10/1996	inspected_date	Bradford callery pear	Pyrus calleryana	Columbus	Ohio	-82.9905819	39.94906366	built_environment	43206	NA	35.56	fair	introduced	30.48 to 45.72 cm	Columbus	NA	NA	NA	NA	NA	NA	NA	NA	NA	NA
3163	NA	04/01/2008	inspected_date	Silver maple	Acer saccharinum	Columbus	Ohio	-82.9613531	40.06913643	built_environment	43229	NA	71.12	fair	naturally_occurring	60.96 to 76.2 cm	Columbus	NA	NA	NA	NA	NA	NA	NA	NA	NA	NA
3164	NA	04/01/2008	inspected_date	Silver maple	Acer saccharinum	Columbus	Ohio	-82.96128639	40.06913312	built_environment	43229	NA	43.18	fair	naturally_occurring	30.48 to 45.72 cm	Columbus	NA	NA	NA	NA	NA	NA	NA	NA	NA	NA
3169	NA	06/27/2013	inspected_date	Green ash	Fraxinus pennsylvanica	Columbus	Ohio	-82.99153826	39.94540654	built_environment	43206	NA	40.64	poor	naturally_occurring	30.48 to 45.72 cm	Columbus	NA	NA	NA	NA	NA	NA	NA	NA	NA	NA
3170	NA	06/27/2013	inspected_date	Green ash	Fraxinus pennsylvanica	Columbus	Ohio	-82.99154658	39.94545786	built_environment	43206	NA	58.42	poor	naturally_occurring	45.72 to 60.96 cm	Columbus	NA	NA	NA	NA	NA	NA	NA	NA	NA	NA
3181	NA	01/13/2011	inspected_date	Bur oak	Quercus macrocarpa	Columbus	Ohio	-82.9805683	40.00837764	built_environment	43211	NA	91.44	fair	naturally_occurring	more than 76.2 cm	Columbus	NA	NA	NA	NA	NA	NA	NA	NA	NA	NA
3186	NA	01/31/2014	inspected_date	Red maple	Acer rubrum	Columbus	Ohio	-83.016885	40.03751407	built_environment	43214	NA	127	fair	naturally_occurring	more than 76.2 cm	Columbus	NA	NA	NA	NA	NA	NA	NA	NA	NA	NA
3196	NA	09/04/2007	inspected_date	Honey locust	Gleditsia triacanthos	Columbus	Ohio	-82.91973075	39.93878895	built_environment	43209	NA	88.9	fair	naturally_occurring	more than 76.2 cm	Columbus	NA	NA	NA	NA	NA	NA	NA	NA	NA	NA
3199	NA	02/03/2005	inspected_date	London planetree	Platanus acerifolia	Columbus	Ohio	-82.90885221	39.94357437	built_environment	43227	NA	60.96	fair	introduced	45.72 to 60.96 cm	Columbus	NA	NA	NA	NA	NA	NA	NA	NA	NA	NA
3205	NA	04/10/2007	inspected_date	Honey locust	Gleditsia triacanthos	Columbus	Ohio	-83.00980105	40.03987335	built_environment	43214	NA	38.1	fair	naturally_occurring	30.48 to 45.72 cm	Columbus	NA	NA	NA	NA	NA	NA	NA	NA	NA	NA
3210	NA	10/29/2012	inspected_date	Pin oak	Quercus palustris	Columbus	Ohio	-82.90763682	39.94016532	built_environment	43227	NA	55.88	poor	naturally_occurring	45.72 to 60.96 cm	Columbus	NA	NA	NA	NA	NA	NA	NA	NA	NA	NA
3211	NA	09/15/2008	inspected_date	Silver maple	Acer saccharinum	Columbus	Ohio	-83.05491449	39.95208004	built_environment	43223	NA	101.6	fair	naturally_occurring	more than 76.2 cm	Columbus	NA	NA	NA	NA	NA	NA	NA	NA	NA	NA
3212	NA	03/29/2007	inspected_date	Pin oak	Quercus palustris	Columbus	Ohio	-83.00547638	40.04060803	built_environment	43214	NA	86.36	fair	naturally_occurring	more than 76.2 cm	Columbus	NA	NA	NA	NA	NA	NA	NA	NA	NA	NA
3213	NA	03/29/2007	inspected_date	Pin oak	Quercus palustris	Columbus	Ohio	-83.00534614	40.04060382	built_environment	43214	NA	106.68	fair	naturally_occurring	more than 76.2 cm	Columbus	NA	NA	NA	NA	NA	NA	NA	NA	NA	NA
3214	NA	10/03/2013	inspected_date	White ash	Fraxinus americana	Columbus	Ohio	-83.05489778	39.95194336	built_environment	43223	NA	81.28	poor	naturally_occurring	more than 76.2 cm	Columbus	NA	NA	NA	NA	NA	NA	NA	NA	NA	NA
3219	NA	04/29/2015	inspected_date	Crabapple	Malus	Columbus	Ohio	-83.01125059	39.9831329	built_environment	43201	NA	40.64	poor	no_info	30.48 to 45.72 cm	Columbus	NA	NA	NA	NA	NA	NA	NA	NA	NA	NA
3220	NA	01/12/1996	inspected_date	Honey locust	Gleditsia triacanthos	Columbus	Ohio	-83.00564889	40.04239154	built_environment	43214	NA	17.78	fair	naturally_occurring	15.24 to 30.48 cm	Columbus	NA	NA	NA	NA	NA	NA	NA	NA	NA	NA
3221	NA	04/02/1996	inspected_date	Norway maple	Acer platanoides	Columbus	Ohio	-83.06275837	39.95146718	built_environment	43204	NA	53.34	fair	introduced	45.72 to 60.96 cm	Columbus	NA	NA	NA	NA	NA	NA	NA	NA	NA	NA
3231	NA	10/21/2002	inspected_date	Norway maple	Acer platanoides	Columbus	Ohio	-83.01096875	39.98359383	built_environment	43201	NA	55.88	fair	introduced	45.72 to 60.96 cm	Columbus	NA	NA	NA	NA	NA	NA	NA	NA	NA	NA
3232	NA	10/21/2002	inspected_date	Norway maple	Acer platanoides	Columbus	Ohio	-83.01108198	39.98348944	built_environment	43201	NA	22.86	fair	introduced	15.24 to 30.48 cm	Columbus	NA	NA	NA	NA	NA	NA	NA	NA	NA	NA
3238	NA	10/15/2009	inspected_date	Bradford callery pear	Pyrus calleryana	Columbus	Ohio	-82.99544422	39.94993673	built_environment	43206	NA	45.72	fair	introduced	30.48 to 45.72 cm	Columbus	NA	NA	NA	NA	NA	NA	NA	NA	NA	NA
3239	NA	04/30/1998	inspected_date	Norway maple	Acer platanoides	Columbus	Ohio	-82.98720961	39.93835403	built_environment	43206	NA	40.64	fair	introduced	30.48 to 45.72 cm	Columbus	NA	NA	NA	NA	NA	NA	NA	NA	NA	NA
3240	NA	01/06/2014	inspected_date	Red maple	Acer rubrum	Columbus	Ohio	-82.98798514	39.93817566	built_environment	43206	NA	53.34	poor	naturally_occurring	45.72 to 60.96 cm	Columbus	NA	NA	NA	NA	NA	NA	NA	NA	NA	NA
3242	NA	03/03/2004	inspected_date	Pin oak	Quercus palustris	Columbus	Ohio	-82.91947648	39.94398547	built_environment	43209	NA	86.36	fair	naturally_occurring	more than 76.2 cm	Columbus	NA	NA	NA	NA	NA	NA	NA	NA	NA	NA
3244	NA	08/17/2001	inspected_date	Pin oak	Quercus palustris	Columbus	Ohio	-82.91910504	39.94438782	built_environment	43209	NA	58.42	fair	naturally_occurring	45.72 to 60.96 cm	Columbus	NA	NA	NA	NA	NA	NA	NA	NA	NA	NA
3246	NA	02/20/1996	inspected_date	Red maple	Acer rubrum	Columbus	Ohio	-82.94540429	39.96729832	built_environment	43209	NA	45.72	fair	naturally_occurring	30.48 to 45.72 cm	Columbus	NA	NA	NA	NA	NA	NA	NA	NA	NA	NA
3248	NA	02/03/2009	inspected_date	White oak	Quercus alba	Columbus	Ohio	-82.94570269	39.96675157	built_environment	43209	NA	111.76	fair	naturally_occurring	more than 76.2 cm	Columbus	NA	NA	NA	NA	NA	NA	NA	NA	NA	NA
3249	NA	09/02/1998	inspected_date	Crabapple	Malus	Columbus	Ohio	-82.98625505	39.9309399	built_environment	43207	NA	30.48	fair	no_info	15.24 to 30.48 cm	Columbus	NA	NA	NA	NA	NA	NA	NA	NA	NA	NA
3251	NA	05/21/2010	inspected_date	Honey locust	Gleditsia triacanthos	Columbus	Ohio	-82.92310116	39.9401169	built_environment	43209	NA	63.5	fair	naturally_occurring	60.96 to 76.2 cm	Columbus	NA	NA	NA	NA	NA	NA	NA	NA	NA	NA
3252	NA	09/25/2006	inspected_date	Honey locust	Gleditsia triacanthos	Columbus	Ohio	-82.92297596	39.94015415	built_environment	43209	NA	68.58	fair	naturally_occurring	60.96 to 76.2 cm	Columbus	NA	NA	NA	NA	NA	NA	NA	NA	NA	NA
3257	NA	10/16/2008	inspected_date	Silver maple	Acer saccharinum	Columbus	Ohio	-82.86609192	39.94933826	built_environment	43227	NA	76.2	fair	naturally_occurring	60.96 to 76.2 cm	Columbus	NA	NA	NA	NA	NA	NA	NA	NA	NA	NA
3285	NA	01/07/2016	inspected_date	Red maple	Acer rubrum	Columbus	Ohio	-83.04861094	40.10791055	built_environment	43235	NA	17.78	fair	naturally_occurring	15.24 to 30.48 cm	Columbus	NA	NA	NA	NA	NA	NA	NA	NA	NA	NA
3287	NA	01/07/2016	inspected_date	Red maple	Acer rubrum	Columbus	Ohio	-83.0460759	40.10798834	built_environment	43235	NA	35.56	fair	naturally_occurring	30.48 to 45.72 cm	Columbus	NA	NA	NA	NA	NA	NA	NA	NA	NA	NA
3288	NA	02/03/2005	inspected_date	Bradford callery pear	Pyrus calleryana	Columbus	Ohio	-82.84558255	39.95833886	built_environment	43213	NA	15.24	fair	introduced	0 to 15.24 cm	Columbus	NA	NA	NA	NA	NA	NA	NA	NA	NA	NA
3289	NA	06/11/2003	inspected_date	Bradford callery pear	Pyrus calleryana	Columbus	Ohio	-82.84579434	39.95803798	built_environment	43213	NA	15.24	poor	introduced	0 to 15.24 cm	Columbus	NA	NA	NA	NA	NA	NA	NA	NA	NA	NA
3290	NA	06/11/2003	inspected_date	Aristocrat callery pear	Pyrus calleryana	Columbus	Ohio	-82.84576286	39.95794769	built_environment	43213	NA	15.24	poor	introduced	0 to 15.24 cm	Columbus	NA	NA	NA	NA	NA	NA	NA	NA	NA	NA
3292	NA	09/06/2012	inspected_date	Green ash	Fraxinus pennsylvanica	Columbus	Ohio	-82.85776768	39.94055909	built_environment	43232	NA	76.2	poor	naturally_occurring	60.96 to 76.2 cm	Columbus	NA	NA	NA	NA	NA	NA	NA	NA	NA	NA
3294	NA	09/06/2012	inspected_date	Green ash	Fraxinus pennsylvanica	Columbus	Ohio	-82.85861836	39.93964796	built_environment	43232	NA	86.36	poor	naturally_occurring	more than 76.2 cm	Columbus	NA	NA	NA	NA	NA	NA	NA	NA	NA	NA
3298	NA	09/06/2012	inspected_date	Green ash	Fraxinus pennsylvanica	Columbus	Ohio	-82.8570412	39.94085757	built_environment	43232	NA	76.2	poor	naturally_occurring	60.96 to 76.2 cm	Columbus	NA	NA	NA	NA	NA	NA	NA	NA	NA	NA
3311	NA	03/25/1996	inspected_date	Norway maple	Acer platanoides	Columbus	Ohio	-83.07084261	39.94878437	built_environment	43204	NA	50.8	fair	introduced	45.72 to 60.96 cm	Columbus	NA	NA	NA	NA	NA	NA	NA	NA	NA	NA
3317	NA	05/20/2013	inspected_date	Sugar maple	Acer saccharum	Columbus	Ohio	-83.05773116	40.05354853	built_environment	43220	NA	50.8	fair	naturally_occurring	45.72 to 60.96 cm	Columbus	NA	NA	NA	NA	NA	NA	NA	NA	NA	NA
3324	NA	02/06/2009	inspected_date	Silver maple	Acer saccharinum	Columbus	Ohio	-83.02178642	40.03539276	built_environment	43214	NA	73.66	poor	naturally_occurring	60.96 to 76.2 cm	Columbus	NA	NA	NA	NA	NA	NA	NA	NA	NA	NA
3326	NA	11/14/2005	inspected_date	Ivory silk japanese lilac	NA	Columbus	Ohio	-83.01158168	40.02655969	built_environment	43202	NA	10.16	poor	no_info	0 to 15.24 cm	Columbus	NA	NA	NA	NA	NA	NA	NA	NA	NA	NA
3327	NA	05/09/2007	inspected_date	Bradford callery pear	Pyrus calleryana	Columbus	Ohio	-83.01031973	40.02649874	built_environment	43202	NA	30.48	fair	introduced	15.24 to 30.48 cm	Columbus	NA	NA	NA	NA	NA	NA	NA	NA	NA	NA
3328	NA	02/16/1995	inspected_date	Sugar maple	Acer saccharum	Columbus	Ohio	-83.024803	40.05172301	built_environment	43214	NA	45.72	fair	naturally_occurring	30.48 to 45.72 cm	Columbus	NA	NA	NA	NA	NA	NA	NA	NA	NA	NA
3333	NA	11/26/2012	inspected_date	American sweetgum	Liquidambar styraciflua	Columbus	Ohio	-82.86070067	39.92511166	built_environment	43232	NA	58.42	fair	naturally_occurring	45.72 to 60.96 cm	Columbus	NA	NA	NA	NA	NA	NA	NA	NA	NA	NA
3348	NA	05/19/1995	inspected_date	White mulberry	Morus alba	Columbus	Ohio	-82.91470076	39.91172131	built_environment	43232	NA	40.64	poor	introduced	30.48 to 45.72 cm	Columbus	NA	NA	NA	NA	NA	NA	NA	NA	NA	NA
3349	NA	01/05/1996	inspected_date	Red maple	Acer rubrum	Columbus	Ohio	-83.01369457	40.02937963	built_environment	43202	NA	20.32	fair	naturally_occurring	15.24 to 30.48 cm	Columbus	NA	NA	NA	NA	NA	NA	NA	NA	NA	NA
3350	NA	01/05/1996	inspected_date	Red maple	Acer rubrum	Columbus	Ohio	-83.01379536	40.02938634	built_environment	43202	NA	25.4	fair	naturally_occurring	15.24 to 30.48 cm	Columbus	NA	NA	NA	NA	NA	NA	NA	NA	NA	NA
3354	NA	03/13/1996	inspected_date	London planetree	Platanus acerifolia	Columbus	Ohio	-82.94615664	40.09577339	built_environment	43231	NA	45.72	fair	introduced	30.48 to 45.72 cm	Columbus	NA	NA	NA	NA	NA	NA	NA	NA	NA	NA
3358	NA	05/16/1995	inspected_date	Common hackberry	Celtis occidentalis	Columbus	Ohio	-82.99300899	39.89165448	built_environment	43207	NA	40.64	fair	naturally_occurring	30.48 to 45.72 cm	Columbus	NA	NA	NA	NA	NA	NA	NA	NA	NA	NA
3361	NA	05/23/2011	inspected_date	Green ash	Fraxinus pennsylvanica	Columbus	Ohio	-82.97257768	40.09376077	built_environment	43229	NA	66.04	poor	naturally_occurring	60.96 to 76.2 cm	Columbus	NA	NA	NA	NA	NA	NA	NA	NA	NA	NA
3362	NA	12/28/2004	inspected_date	Siberian elm	Ulmus pumila	Columbus	Ohio	-82.96032619	40.01677338	built_environment	43211	NA	96.52	fair	introduced	more than 76.2 cm	Columbus	NA	NA	NA	NA	NA	NA	NA	NA	NA	NA
3367	NA	04/24/1995	inspected_date	Silver maple	Acer saccharinum	Columbus	Ohio	-83.00819664	40.02585456	built_environment	43202	NA	60.96	fair	naturally_occurring	45.72 to 60.96 cm	Columbus	NA	NA	NA	NA	NA	NA	NA	NA	NA	NA
3368	NA	04/27/1995	inspected_date	Red oak	Quercus rubra	Columbus	Ohio	-83.00487206	40.02596281	built_environment	43202	NA	116.84	fair	naturally_occurring	more than 76.2 cm	Columbus	NA	NA	NA	NA	NA	NA	NA	NA	NA	NA
3375	NA	01/17/1997	inspected_date	Callery pear	Pyrus calleryana	Columbus	Ohio	-82.99663844	39.94232575	built_environment	43206	NA	38.1	fair	introduced	30.48 to 45.72 cm	Columbus	NA	NA	NA	NA	NA	NA	NA	NA	NA	NA
3382	NA	02/09/1996	inspected_date	Freeman maple	Acer freemanii	Columbus	Ohio	-83.00177474	39.99981228	built_environment	43201	NA	106.68	fair	naturally_occurring	more than 76.2 cm	Columbus	NA	NA	NA	NA	NA	NA	NA	NA	NA	NA
3383	NA	07/12/2012	inspected_date	Colorado blue spruce	Picea pungens	Columbus	Ohio	-82.95851927	39.93899742	built_environment	43206	NA	50.8	fair	introduced	45.72 to 60.96 cm	Columbus	NA	NA	NA	NA	NA	NA	NA	NA	NA	NA
3384	NA	07/12/2012	inspected_date	Norway spruce	Picea abies	Columbus	Ohio	-82.95829567	39.9389834	built_environment	43206	NA	55.88	fair	introduced	45.72 to 60.96 cm	Columbus	NA	NA	NA	NA	NA	NA	NA	NA	NA	NA
3385	NA	09/26/2005	inspected_date	Green ash	Fraxinus pennsylvanica	Columbus	Ohio	-82.97047207	40.06652834	built_environment	43229	NA	35.56	poor	naturally_occurring	30.48 to 45.72 cm	Columbus	NA	NA	NA	NA	NA	NA	NA	NA	NA	NA
3389	NA	06/12/1996	inspected_date	Sugar maple	Acer saccharum	Columbus	Ohio	-82.996744	39.94126774	built_environment	43206	NA	50.8	good	naturally_occurring	45.72 to 60.96 cm	Columbus	NA	NA	NA	NA	NA	NA	NA	NA	NA	NA
3390	NA	05/31/2013	inspected_date	Honey locust	Gleditsia triacanthos	Columbus	Ohio	-82.97726627	40.09179901	built_environment	43229	NA	53.34	fair	naturally_occurring	45.72 to 60.96 cm	Columbus	NA	NA	NA	NA	NA	NA	NA	NA	NA	NA
3391	NA	03/04/1996	inspected_date	Bradford callery pear	Pyrus calleryana	Columbus	Ohio	-82.97133026	40.07976257	built_environment	43229	NA	30.48	fair	introduced	15.24 to 30.48 cm	Columbus	NA	NA	NA	NA	NA	NA	NA	NA	NA	NA
3392	NA	08/16/2011	inspected_date	Bradford callery pear	Pyrus calleryana	Columbus	Ohio	-82.97132755	40.07981977	built_environment	43229	NA	60.96	fair	introduced	45.72 to 60.96 cm	Columbus	NA	NA	NA	NA	NA	NA	NA	NA	NA	NA
3393	NA	09/22/2014	inspected_date	Silver maple	Acer saccharinum	Columbus	Ohio	-82.91103943	39.96884907	built_environment	43213	NA	86.36	poor	naturally_occurring	more than 76.2 cm	Columbus	NA	NA	NA	NA	NA	NA	NA	NA	NA	NA
3394	NA	01/05/2016	inspected_date	Red maple	Acer rubrum	Columbus	Ohio	-83.05792762	40.10393723	built_environment	43235	NA	20.32	fair	naturally_occurring	15.24 to 30.48 cm	Columbus	NA	NA	NA	NA	NA	NA	NA	NA	NA	NA
3395	NA	06/18/2013	inspected_date	Hedge (english) maple	NA	Columbus	Ohio	-82.96738082	40.10030073	built_environment	43229	NA	35.56	fair	no_info	30.48 to 45.72 cm	Columbus	NA	NA	NA	NA	NA	NA	NA	NA	NA	NA
3397	NA	02/06/2013	inspected_date	London planetree	Platanus acerifolia	Columbus	Ohio	-82.94618203	40.09592316	built_environment	43231	NA	45.72	fair	introduced	30.48 to 45.72 cm	Columbus	NA	NA	NA	NA	NA	NA	NA	NA	NA	NA
3398	NA	02/06/2013	inspected_date	London planetree	Platanus acerifolia	Columbus	Ohio	-82.94619921	40.09608512	built_environment	43231	NA	48.26	fair	introduced	45.72 to 60.96 cm	Columbus	NA	NA	NA	NA	NA	NA	NA	NA	NA	NA
3399	NA	03/16/2009	inspected_date	Honey locust	Gleditsia triacanthos	Columbus	Ohio	-82.94663424	40.09618641	built_environment	43231	NA	35.56	fair	naturally_occurring	30.48 to 45.72 cm	Columbus	NA	NA	NA	NA	NA	NA	NA	NA	NA	NA
3400	NA	03/04/2004	inspected_date	Honey locust	Gleditsia triacanthos	Columbus	Ohio	-82.97728497	40.09150141	built_environment	43229	NA	40.64	fair	naturally_occurring	30.48 to 45.72 cm	Columbus	NA	NA	NA	NA	NA	NA	NA	NA	NA	NA
3403	NA	12/18/2013	inspected_date	Littleleaf linden	Tilia cordata	Columbus	Ohio	-82.98417349	40.08259922	built_environment	43229	NA	55.88	fair	introduced	45.72 to 60.96 cm	Columbus	NA	NA	NA	NA	NA	NA	NA	NA	NA	NA
3404	NA	07/18/2016	inspected_date	Norway maple	Acer platanoides	Columbus	Ohio	-82.97813125	40.06956488	built_environment	43229	NA	50.8	poor	introduced	45.72 to 60.96 cm	Columbus	NA	NA	NA	NA	NA	NA	NA	NA	NA	NA
3412	NA	02/09/1996	inspected_date	Silver maple	Acer saccharinum	Columbus	Ohio	-83.01637061	39.99033861	built_environment	43201	NA	53.34	fair	naturally_occurring	45.72 to 60.96 cm	Columbus	NA	NA	NA	NA	NA	NA	NA	NA	NA	NA
3418	NA	05/12/2011	inspected_date	Silver maple	Acer saccharinum	Columbus	Ohio	-83.0106812	40.01680423	built_environment	43202	NA	91.44	fair	naturally_occurring	more than 76.2 cm	Columbus	NA	NA	NA	NA	NA	NA	NA	NA	NA	NA
3424	NA	02/10/2009	inspected_date	Bradford callery pear	Pyrus calleryana	Columbus	Ohio	-83.01467879	40.04103488	built_environment	43214	NA	20.32	fair	introduced	15.24 to 30.48 cm	Columbus	NA	NA	NA	NA	NA	NA	NA	NA	NA	NA
3425	NA	02/10/2009	inspected_date	Bradford callery pear	Pyrus calleryana	Columbus	Ohio	-83.01461248	40.04102891	built_environment	43214	NA	22.86	fair	introduced	15.24 to 30.48 cm	Columbus	NA	NA	NA	NA	NA	NA	NA	NA	NA	NA
3427	NA	11/26/2003	inspected_date	Silver maple	Acer saccharinum	Columbus	Ohio	-83.01451986	40.04108067	built_environment	43214	NA	104.14	poor	naturally_occurring	more than 76.2 cm	Columbus	NA	NA	NA	NA	NA	NA	NA	NA	NA	NA
3429	NA	04/02/1996	inspected_date	Norway maple	Acer platanoides	Columbus	Ohio	-82.9736239	39.9397459	built_environment	43206	NA	12.7	fair	introduced	0 to 15.24 cm	Columbus	NA	NA	NA	NA	NA	NA	NA	NA	NA	NA
3430	NA	04/02/1996	inspected_date	Sugar maple	Acer saccharum	Columbus	Ohio	-82.97363077	39.93964659	built_environment	43206	NA	55.88	good	naturally_occurring	45.72 to 60.96 cm	Columbus	NA	NA	NA	NA	NA	NA	NA	NA	NA	NA
3431	NA	04/02/1996	inspected_date	Sugar maple	Acer saccharum	Columbus	Ohio	-82.97373258	39.9395012	built_environment	43206	NA	50.8	good	naturally_occurring	45.72 to 60.96 cm	Columbus	NA	NA	NA	NA	NA	NA	NA	NA	NA	NA
3433	NA	03/04/1996	inspected_date	Littleleaf linden	Tilia cordata	Columbus	Ohio	-82.98495747	40.07994276	built_environment	43229	NA	25.4	fair	introduced	15.24 to 30.48 cm	Columbus	NA	NA	NA	NA	NA	NA	NA	NA	NA	NA
3436	NA	06/01/1995	inspected_date	Silver maple	Acer saccharinum	Columbus	Ohio	-82.9661403	40.01968101	built_environment	43211	NA	91.44	fair	naturally_occurring	more than 76.2 cm	Columbus	NA	NA	NA	NA	NA	NA	NA	NA	NA	NA
3438	NA	07/28/2016	inspected_date	Honey locust	Gleditsia triacanthos	Columbus	Ohio	-83.01546843	40.05621967	built_environment	43214	NA	83.82	fair	naturally_occurring	more than 76.2 cm	Columbus	NA	NA	NA	NA	NA	NA	NA	NA	NA	NA
3444	NA	03/23/2012	inspected_date	Crabapple	Malus	Columbus	Ohio	-82.96554966	40.0979867	built_environment	43229	NA	38.1	poor	no_info	30.48 to 45.72 cm	Columbus	NA	NA	NA	NA	NA	NA	NA	NA	NA	NA
3445	NA	03/23/2012	inspected_date	Crabapple	Malus	Columbus	Ohio	-82.96549753	40.0979869	built_environment	43229	NA	35.56	poor	no_info	30.48 to 45.72 cm	Columbus	NA	NA	NA	NA	NA	NA	NA	NA	NA	NA
3447	NA	10/25/2013	inspected_date	White ash	Fraxinus americana	Columbus	Ohio	-83.03328677	39.96062467	built_environment	43222	NA	121.92	poor	naturally_occurring	more than 76.2 cm	Columbus	NA	NA	NA	NA	NA	NA	NA	NA	NA	NA
3448	NA	07/27/2012	inspected_date	Green ash	Fraxinus pennsylvanica	Columbus	Ohio	-82.97201899	40.09320392	built_environment	43229	NA	45.72	poor	naturally_occurring	30.48 to 45.72 cm	Columbus	NA	NA	NA	NA	NA	NA	NA	NA	NA	NA
3450	NA	03/23/2010	inspected_date	Sugar maple	Acer saccharum	Columbus	Ohio	-83.00566919	40.00597084	built_environment	43201	NA	60.96	fair	naturally_occurring	45.72 to 60.96 cm	Columbus	NA	NA	NA	NA	NA	NA	NA	NA	NA	NA
3458	NA	08/08/2005	inspected_date	Norway spruce	Picea abies	Columbus	Ohio	-82.92984241	39.94363972	built_environment	43209	NA	48.26	fair	introduced	45.72 to 60.96 cm	Columbus	NA	NA	NA	NA	NA	NA	NA	NA	NA	NA
3460	NA	12/19/2012	inspected_date	Serviceberry	Amelanchier	Columbus	Ohio	-82.97154325	39.96177522	built_environment	43205	NA	15.24	fair	no_info	0 to 15.24 cm	Columbus	NA	NA	NA	NA	NA	NA	NA	NA	NA	NA
3463	NA	03/21/1995	inspected_date	American elm	Ulmus americana	Columbus	Ohio	-83.02033226	40.0250648	built_environment	43202	NA	40.64	fair	naturally_occurring	30.48 to 45.72 cm	Columbus	NA	NA	NA	NA	NA	NA	NA	NA	NA	NA
3465	NA	03/16/1995	inspected_date	Bradford callery pear	Pyrus calleryana	Columbus	Ohio	-82.99457074	39.94441178	built_environment	43206	NA	20.32	fair	introduced	15.24 to 30.48 cm	Columbus	NA	NA	NA	NA	NA	NA	NA	NA	NA	NA
3469	NA	03/01/1995	inspected_date	Littleleaf linden	Tilia cordata	Columbus	Ohio	-82.97944323	40.07485664	built_environment	43229	NA	35.56	fair	introduced	30.48 to 45.72 cm	Columbus	NA	NA	NA	NA	NA	NA	NA	NA	NA	NA
3471	NA	10/23/2013	inspected_date	Crabapple	Malus	Columbus	Ohio	-82.97939565	40.07548428	built_environment	43229	NA	20.32	dead	no_info	15.24 to 30.48 cm	Columbus	NA	NA	NA	NA	NA	NA	NA	NA	NA	NA
3472	NA	01/09/1996	inspected_date	Norway maple	Acer platanoides	Columbus	Ohio	-83.01974139	40.03354752	built_environment	43214	NA	63.5	fair	introduced	60.96 to 76.2 cm	Columbus	NA	NA	NA	NA	NA	NA	NA	NA	NA	NA
3473	NA	10/07/2004	inspected_date	Silver maple	Acer saccharinum	Columbus	Ohio	-82.91138041	39.94182512	built_environment	43227	NA	88.9	fair	naturally_occurring	more than 76.2 cm	Columbus	NA	NA	NA	NA	NA	NA	NA	NA	NA	NA
3475	NA	08/20/2013	inspected_date	Honey locust	Gleditsia triacanthos	Columbus	Ohio	-83.00321599	40.04315948	built_environment	43214	NA	60.96	good	naturally_occurring	45.72 to 60.96 cm	Columbus	NA	NA	NA	NA	NA	NA	NA	NA	NA	NA
3476	NA	01/11/1996	inspected_date	Pin oak	Quercus palustris	Columbus	Ohio	-83.00594713	40.04049706	built_environment	43214	NA	78.74	good	naturally_occurring	more than 76.2 cm	Columbus	NA	NA	NA	NA	NA	NA	NA	NA	NA	NA
3477	NA	04/10/2012	inspected_date	Northern catalpa	Catalpa speciosa	Columbus	Ohio	-82.99810889	40.02593726	built_environment	43202	NA	68.58	fair	introduced	60.96 to 76.2 cm	Columbus	NA	NA	NA	NA	NA	NA	NA	NA	NA	NA
3478	NA	04/10/2012	inspected_date	Northern catalpa	Catalpa speciosa	Columbus	Ohio	-82.99818206	40.02594028	built_environment	43202	NA	63.5	fair	introduced	60.96 to 76.2 cm	Columbus	NA	NA	NA	NA	NA	NA	NA	NA	NA	NA
3482	NA	03/01/0207	inspected_date	Freeman maple	Acer freemanii	Columbus	Ohio	-83.07431598	39.9421742	built_environment	43204	NA	76.2	fair	naturally_occurring	60.96 to 76.2 cm	Columbus	NA	NA	NA	NA	NA	NA	NA	NA	NA	NA
3488	NA	06/12/1995	inspected_date	Silver maple	Acer saccharinum	Columbus	Ohio	-82.96294222	39.97480631	built_environment	43203	NA	81.28	fair	naturally_occurring	more than 76.2 cm	Columbus	NA	NA	NA	NA	NA	NA	NA	NA	NA	NA
3491	NA	03/18/1996	inspected_date	Silver maple	Acer saccharinum	Columbus	Ohio	-82.96030013	40.06755276	built_environment	43229	NA	20.32	fair	naturally_occurring	15.24 to 30.48 cm	Columbus	NA	NA	NA	NA	NA	NA	NA	NA	NA	NA
3492	NA	03/18/1996	inspected_date	Freeman maple	Acer freemanii	Columbus	Ohio	-82.96024615	40.06755155	built_environment	43229	NA	20.32	fair	naturally_occurring	15.24 to 30.48 cm	Columbus	NA	NA	NA	NA	NA	NA	NA	NA	NA	NA
3497	NA	08/16/2006	inspected_date	Littleleaf linden	Tilia cordata	Columbus	Ohio	-82.85185053	39.938747	built_environment	43232	NA	45.72	fair	introduced	30.48 to 45.72 cm	Columbus	NA	NA	NA	NA	NA	NA	NA	NA	NA	NA
3499	NA	03/03/2004	inspected_date	Pin oak	Quercus palustris	Columbus	Ohio	-82.91886712	39.94433629	built_environment	43209	NA	86.36	fair	naturally_occurring	more than 76.2 cm	Columbus	NA	NA	NA	NA	NA	NA	NA	NA	NA	NA
3509	NA	04/06/1996	inspected_date	Freeman maple	Acer freemanii	Columbus	Ohio	-82.99266934	39.93800046	built_environment	43206	NA	50.8	fair	naturally_occurring	45.72 to 60.96 cm	Columbus	NA	NA	NA	NA	NA	NA	NA	NA	NA	NA
3510	NA	11/03/2008	inspected_date	Sugar maple	Acer saccharum	Columbus	Ohio	-82.99483981	39.93683491	built_environment	43206	NA	63.5	fair	naturally_occurring	60.96 to 76.2 cm	Columbus	NA	NA	NA	NA	NA	NA	NA	NA	NA	NA
3516	NA	01/27/2010	inspected_date	Crabapple	Malus	Columbus	Ohio	-82.92903001	40.02523144	built_environment	43219	NA	40.64	fair	no_info	30.48 to 45.72 cm	Columbus	NA	NA	NA	NA	NA	NA	NA	NA	NA	NA
3519	NA	03/11/1996	inspected_date	Red maple	Acer rubrum	Columbus	Ohio	-82.99303561	40.07788013	built_environment	43229	NA	17.78	good	naturally_occurring	15.24 to 30.48 cm	Columbus	NA	NA	NA	NA	NA	NA	NA	NA	NA	NA
3524	NA	07/10/2015	inspected_date	Hedge (english) maple	NA	Columbus	Ohio	-82.96791029	40.10027432	built_environment	43229	NA	25.4	fair	no_info	15.24 to 30.48 cm	Columbus	NA	NA	NA	NA	NA	NA	NA	NA	NA	NA
3529	NA	05/31/1995	inspected_date	Silver maple	Acer saccharinum	Columbus	Ohio	-83.00958204	40.02333749	built_environment	43202	NA	38.1	poor	naturally_occurring	30.48 to 45.72 cm	Columbus	NA	NA	NA	NA	NA	NA	NA	NA	NA	NA
3533	NA	06/12/1995	inspected_date	Silver maple	Acer saccharinum	Columbus	Ohio	-82.9627846	40.07903869	built_environment	43229	NA	10.16	fair	naturally_occurring	0 to 15.24 cm	Columbus	NA	NA	NA	NA	NA	NA	NA	NA	NA	NA
3534	NA	06/12/1995	inspected_date	Silver maple	Acer saccharinum	Columbus	Ohio	-82.96301773	40.07887812	built_environment	43229	NA	15.24	fair	naturally_occurring	0 to 15.24 cm	Columbus	NA	NA	NA	NA	NA	NA	NA	NA	NA	NA
3535	NA	07/24/2012	inspected_date	American elm	Ulmus americana	Columbus	Ohio	-82.98668222	39.93822889	built_environment	43206	NA	121.92	fair	naturally_occurring	more than 76.2 cm	Columbus	NA	NA	NA	NA	NA	NA	NA	NA	NA	NA
3536	NA	02/13/1996	inspected_date	Bradford callery pear	Pyrus calleryana	Columbus	Ohio	-82.99930832	39.9795034	built_environment	43215	NA	12.7	good	introduced	0 to 15.24 cm	Columbus	NA	NA	NA	NA	NA	NA	NA	NA	NA	NA
3537	NA	09/11/2002	inspected_date	Boxelder maple	Acer negundo	Columbus	Ohio	-82.94630081	39.98192639	built_environment	43219	NA	96.52	fair	naturally_occurring	more than 76.2 cm	Columbus	NA	NA	NA	NA	NA	NA	NA	NA	NA	NA
3538	NA	09/24/2012	inspected_date	Silver maple	Acer saccharinum	Columbus	Ohio	-82.94543514	39.9869184	built_environment	43219	NA	127	fair	naturally_occurring	more than 76.2 cm	Columbus	NA	NA	NA	NA	NA	NA	NA	NA	NA	NA
3539	NA	04/30/2009	inspected_date	Honey locust	Gleditsia triacanthos	Columbus	Ohio	-83.00353937	39.97661849	built_environment	43215	NA	20.32	fair	naturally_occurring	15.24 to 30.48 cm	Columbus	NA	NA	NA	NA	NA	NA	NA	NA	NA	NA
3541	NA	07/26/2013	inspected_date	American sycamore	Platanus occidentalis	Columbus	Ohio	-82.99173971	39.9470421	built_environment	43206	NA	91.44	fair	naturally_occurring	more than 76.2 cm	Columbus	NA	NA	NA	NA	NA	NA	NA	NA	NA	NA
3545	NA	02/15/1996	inspected_date	Norway spruce	Picea abies	Columbus	Ohio	-82.93247045	39.94152142	built_environment	43209	NA	58.42	good	introduced	45.72 to 60.96 cm	Columbus	NA	NA	NA	NA	NA	NA	NA	NA	NA	NA
3546	NA	08/30/2012	inspected_date	Green ash	Fraxinus pennsylvanica	Columbus	Ohio	-82.90469977	39.94291796	built_environment	43227	NA	55.88	poor	naturally_occurring	45.72 to 60.96 cm	Columbus	NA	NA	NA	NA	NA	NA	NA	NA	NA	NA
3557	NA	07/20/2012	inspected_date	Littleleaf linden	Tilia cordata	Columbus	Ohio	-82.96349896	40.07406573	built_environment	43229	NA	50.8	fair	introduced	45.72 to 60.96 cm	Columbus	NA	NA	NA	NA	NA	NA	NA	NA	NA	NA
3564	NA	02/07/1996	inspected_date	Red oak	Quercus rubra	Columbus	Ohio	-83.0047165	40.00805734	built_environment	43201	NA	5.08	fair	naturally_occurring	0 to 15.24 cm	Columbus	NA	NA	NA	NA	NA	NA	NA	NA	NA	NA
3565	NA	07/15/2008	inspected_date	Norway maple	Acer platanoides	Columbus	Ohio	-82.90891872	39.94009425	built_environment	43227	NA	45.72	fair	introduced	30.48 to 45.72 cm	Columbus	NA	NA	NA	NA	NA	NA	NA	NA	NA	NA
3567	NA	03/22/2010	inspected_date	Hedge (english) maple	NA	Columbus	Ohio	-83.00057028	40.00982288	built_environment	43202	NA	17.78	fair	no_info	15.24 to 30.48 cm	Columbus	NA	NA	NA	NA	NA	NA	NA	NA	NA	NA
3571	NA	10/16/2003	inspected_date	London planetree	Platanus acerifolia	Columbus	Ohio	-82.99733849	39.96906715	built_environment	43215	NA	40.64	good	introduced	30.48 to 45.72 cm	Columbus	NA	NA	NA	NA	NA	NA	NA	NA	NA	NA
3572	NA	10/16/2003	inspected_date	London planetree	Platanus acerifolia	Columbus	Ohio	-82.99734853	39.96917196	built_environment	43215	NA	40.64	poor	introduced	30.48 to 45.72 cm	Columbus	NA	NA	NA	NA	NA	NA	NA	NA	NA	NA
3573	NA	05/24/1995	inspected_date	London planetree	Platanus acerifolia	Columbus	Ohio	-82.99610834	39.9694172	built_environment	43215	NA	30.48	good	introduced	15.24 to 30.48 cm	Columbus	NA	NA	NA	NA	NA	NA	NA	NA	NA	NA
3574	NA	05/24/1995	inspected_date	London planetree	Platanus acerifolia	Columbus	Ohio	-82.99720972	39.96924999	built_environment	43215	NA	30.48	good	introduced	15.24 to 30.48 cm	Columbus	NA	NA	NA	NA	NA	NA	NA	NA	NA	NA
3575	NA	05/24/1995	inspected_date	London planetree	Platanus acerifolia	Columbus	Ohio	-82.99610565	39.9695502	built_environment	43215	NA	25.4	good	introduced	15.24 to 30.48 cm	Columbus	NA	NA	NA	NA	NA	NA	NA	NA	NA	NA
3576	NA	05/24/1995	inspected_date	London planetree	Platanus acerifolia	Columbus	Ohio	-82.99623257	39.96954252	built_environment	43215	NA	20.32	good	introduced	15.24 to 30.48 cm	Columbus	NA	NA	NA	NA	NA	NA	NA	NA	NA	NA
3577	NA	05/24/1995	inspected_date	London planetree	Platanus acerifolia	Columbus	Ohio	-82.99636569	39.96953481	built_environment	43215	NA	25.4	good	introduced	15.24 to 30.48 cm	Columbus	NA	NA	NA	NA	NA	NA	NA	NA	NA	NA
3578	NA	05/24/1995	inspected_date	London planetree	Platanus acerifolia	Columbus	Ohio	-82.99662261	39.96951466	built_environment	43215	NA	25.4	good	introduced	15.24 to 30.48 cm	Columbus	NA	NA	NA	NA	NA	NA	NA	NA	NA	NA
3579	NA	05/24/1995	inspected_date	London planetree	Platanus acerifolia	Columbus	Ohio	-82.99711742	39.96941248	built_environment	43215	NA	15.24	good	introduced	0 to 15.24 cm	Columbus	NA	NA	NA	NA	NA	NA	NA	NA	NA	NA
3580	NA	05/24/1995	inspected_date	London planetree	Platanus acerifolia	Columbus	Ohio	-82.99687316	39.9694707	built_environment	43215	NA	25.4	good	introduced	15.24 to 30.48 cm	Columbus	NA	NA	NA	NA	NA	NA	NA	NA	NA	NA
3581	NA	05/24/1995	inspected_date	London planetree	Platanus acerifolia	Columbus	Ohio	-82.99699993	39.96944157	built_environment	43215	NA	15.24	good	introduced	0 to 15.24 cm	Columbus	NA	NA	NA	NA	NA	NA	NA	NA	NA	NA
3582	NA	05/24/1995	inspected_date	London planetree	Platanus acerifolia	Columbus	Ohio	-82.99649278	39.96952359	built_environment	43215	NA	15.24	good	introduced	0 to 15.24 cm	Columbus	NA	NA	NA	NA	NA	NA	NA	NA	NA	NA
3583	NA	05/24/1995	inspected_date	London planetree	Platanus acerifolia	Columbus	Ohio	-82.99708615	39.9692946	built_environment	43215	NA	15.24	fair	introduced	0 to 15.24 cm	Columbus	NA	NA	NA	NA	NA	NA	NA	NA	NA	NA
3588	NA	11/20/2001	inspected_date	Honey locust	Gleditsia triacanthos	Columbus	Ohio	-82.99582815	39.96940495	built_environment	43215	NA	12.7	fair	naturally_occurring	0 to 15.24 cm	Columbus	NA	NA	NA	NA	NA	NA	NA	NA	NA	NA
3589	NA	11/20/2001	inspected_date	Honey locust	Gleditsia triacanthos	Columbus	Ohio	-82.99567695	39.96939606	built_environment	43215	NA	12.7	fair	naturally_occurring	0 to 15.24 cm	Columbus	NA	NA	NA	NA	NA	NA	NA	NA	NA	NA
3590	NA	11/20/2001	inspected_date	Honey locust	Gleditsia triacanthos	Columbus	Ohio	-82.99549352	39.9693854	built_environment	43215	NA	12.7	fair	naturally_occurring	0 to 15.24 cm	Columbus	NA	NA	NA	NA	NA	NA	NA	NA	NA	NA
3591	NA	11/20/2001	inspected_date	Honey locust	Gleditsia triacanthos	Columbus	Ohio	-82.99533496	39.96938606	built_environment	43215	NA	12.7	fair	naturally_occurring	0 to 15.24 cm	Columbus	NA	NA	NA	NA	NA	NA	NA	NA	NA	NA
3610	NA	03/14/2001	inspected_date	Crabapple	Malus	Columbus	Ohio	-82.98621178	39.96839276	built_environment	43215	NA	15.24	fair	no_info	0 to 15.24 cm	Columbus	NA	NA	NA	NA	NA	NA	NA	NA	NA	NA
3618	NA	03/14/2001	inspected_date	Crabapple	Malus	Columbus	Ohio	-82.98644065	39.96834892	built_environment	43215	NA	15.24	fair	no_info	0 to 15.24 cm	Columbus	NA	NA	NA	NA	NA	NA	NA	NA	NA	NA
3619	NA	11/05/2013	inspected_date	Green ash	Fraxinus pennsylvanica	Columbus	Ohio	-82.98898328	39.96878278	built_environment	43215	NA	20.32	poor	naturally_occurring	15.24 to 30.48 cm	Columbus	NA	NA	NA	NA	NA	NA	NA	NA	NA	NA
3637	NA	10/23/2012	inspected_date	Green ash	Fraxinus pennsylvanica	Columbus	Ohio	-82.99038594	39.96878249	built_environment	43215	NA	20.32	poor	naturally_occurring	15.24 to 30.48 cm	Columbus	NA	NA	NA	NA	NA	NA	NA	NA	NA	NA
3645	NA	11/05/2013	inspected_date	Green ash	Fraxinus pennsylvanica	Columbus	Ohio	-82.98839764	39.96847614	built_environment	43215	NA	15.24	poor	naturally_occurring	0 to 15.24 cm	Columbus	NA	NA	NA	NA	NA	NA	NA	NA	NA	NA
3646	NA	03/14/2001	inspected_date	Crabapple	Malus	Columbus	Ohio	-82.9866231	39.96831004	built_environment	43215	NA	12.7	fair	no_info	0 to 15.24 cm	Columbus	NA	NA	NA	NA	NA	NA	NA	NA	NA	NA
3647	NA	03/14/2001	inspected_date	Crabapple	Malus	Columbus	Ohio	-82.98671281	39.96829537	built_environment	43215	NA	12.7	fair	no_info	0 to 15.24 cm	Columbus	NA	NA	NA	NA	NA	NA	NA	NA	NA	NA
3655	NA	03/14/2001	inspected_date	Crabapple	Malus	Columbus	Ohio	-82.98680244	39.96826878	built_environment	43215	NA	15.24	fair	no_info	0 to 15.24 cm	Columbus	NA	NA	NA	NA	NA	NA	NA	NA	NA	NA
3656	NA	03/14/2001	inspected_date	Crabapple	Malus	Columbus	Ohio	-82.98690454	39.96825406	built_environment	43215	NA	15.24	fair	no_info	0 to 15.24 cm	Columbus	NA	NA	NA	NA	NA	NA	NA	NA	NA	NA
3657	NA	03/14/2001	inspected_date	Crabapple	Malus	Columbus	Ohio	-82.98699735	39.96823938	built_environment	43215	NA	15.24	fair	no_info	0 to 15.24 cm	Columbus	NA	NA	NA	NA	NA	NA	NA	NA	NA	NA
3658	NA	03/14/2001	inspected_date	Crabapple	Malus	Columbus	Ohio	-82.98711177	39.96821507	built_environment	43215	NA	15.24	fair	no_info	0 to 15.24 cm	Columbus	NA	NA	NA	NA	NA	NA	NA	NA	NA	NA
3659	NA	03/14/2001	inspected_date	Crabapple	Malus	Columbus	Ohio	-82.98722932	39.96819552	built_environment	43215	NA	15.24	fair	no_info	0 to 15.24 cm	Columbus	NA	NA	NA	NA	NA	NA	NA	NA	NA	NA
3660	NA	05/30/1995	inspected_date	Crabapple	Malus	Columbus	Ohio	-82.98809407	39.96802702	built_environment	43215	NA	15.24	fair	no_info	0 to 15.24 cm	Columbus	NA	NA	NA	NA	NA	NA	NA	NA	NA	NA
3661	NA	11/20/2001	inspected_date	Red maple	Acer rubrum	Columbus	Ohio	-82.9930066	39.96943057	built_environment	43215	NA	12.7	fair	naturally_occurring	0 to 15.24 cm	Columbus	NA	NA	NA	NA	NA	NA	NA	NA	NA	NA
3667	NA	05/30/1995	inspected_date	Crabapple	Malus	Columbus	Ohio	-82.98829258	39.96798188	built_environment	43215	NA	5.08	fair	no_info	0 to 15.24 cm	Columbus	NA	NA	NA	NA	NA	NA	NA	NA	NA	NA
3668	NA	05/30/1995	inspected_date	Crabapple	Malus	Columbus	Ohio	-82.98839095	39.96796431	built_environment	43215	NA	5.08	fair	no_info	0 to 15.24 cm	Columbus	NA	NA	NA	NA	NA	NA	NA	NA	NA	NA
3669	NA	05/30/1995	inspected_date	Crabapple	Malus	Columbus	Ohio	-82.988493	39.96794387	built_environment	43215	NA	5.08	fair	no_info	0 to 15.24 cm	Columbus	NA	NA	NA	NA	NA	NA	NA	NA	NA	NA
3670	NA	05/30/1995	inspected_date	Crabapple	Malus	Columbus	Ohio	-82.98859138	39.96792773	built_environment	43215	NA	5.08	fair	no_info	0 to 15.24 cm	Columbus	NA	NA	NA	NA	NA	NA	NA	NA	NA	NA
3671	NA	05/30/1995	inspected_date	Crabapple	Malus	Columbus	Ohio	-82.98869343	39.96790729	built_environment	43215	NA	5.08	fair	no_info	0 to 15.24 cm	Columbus	NA	NA	NA	NA	NA	NA	NA	NA	NA	NA
3672	NA	05/30/1995	inspected_date	Crabapple	Malus	Columbus	Ohio	-82.98877694	39.96789121	built_environment	43215	NA	5.08	fair	no_info	0 to 15.24 cm	Columbus	NA	NA	NA	NA	NA	NA	NA	NA	NA	NA
3673	NA	05/30/1995	inspected_date	Crabapple	Malus	Columbus	Ohio	-82.98889943	39.96786926	built_environment	43215	NA	5.08	fair	no_info	0 to 15.24 cm	Columbus	NA	NA	NA	NA	NA	NA	NA	NA	NA	NA
3674	NA	03/14/2001	inspected_date	Norway maple	Acer platanoides	Columbus	Ohio	-82.98633796	39.96836722	built_environment	43215	NA	15.24	fair	introduced	0 to 15.24 cm	Columbus	NA	NA	NA	NA	NA	NA	NA	NA	NA	NA
3675	NA	05/30/1995	inspected_date	Crabapple	Malus	Columbus	Ohio	-82.98903428	39.9678432	built_environment	43215	NA	5.08	fair	no_info	0 to 15.24 cm	Columbus	NA	NA	NA	NA	NA	NA	NA	NA	NA	NA
3676	NA	05/30/1995	inspected_date	Norway maple	Acer platanoides	Columbus	Ohio	-82.98961077	39.96773046	built_environment	43215	NA	10.16	fair	introduced	0 to 15.24 cm	Columbus	NA	NA	NA	NA	NA	NA	NA	NA	NA	NA
3677	NA	05/30/1995	inspected_date	Crabapple	Malus	Columbus	Ohio	-82.98935097	39.9677804	built_environment	43215	NA	5.08	fair	no_info	0 to 15.24 cm	Columbus	NA	NA	NA	NA	NA	NA	NA	NA	NA	NA
3678	NA	05/30/1995	inspected_date	Crabapple	Malus	Columbus	Ohio	-82.98942981	39.96776219	built_environment	43215	NA	5.08	fair	no_info	0 to 15.24 cm	Columbus	NA	NA	NA	NA	NA	NA	NA	NA	NA	NA
3679	NA	05/30/1995	inspected_date	Crabapple	Malus	Columbus	Ohio	-82.98955508	39.96773903	built_environment	43215	NA	5.08	fair	no_info	0 to 15.24 cm	Columbus	NA	NA	NA	NA	NA	NA	NA	NA	NA	NA
3680	NA	05/30/1995	inspected_date	Norway maple	Acer platanoides	Columbus	Ohio	-82.98897984	39.96785343	built_environment	43215	NA	10.16	fair	introduced	0 to 15.24 cm	Columbus	NA	NA	NA	NA	NA	NA	NA	NA	NA	NA
3681	NA	05/30/1995	inspected_date	Crabapple	Malus	Columbus	Ohio	-82.9896333	39.96771941	built_environment	43215	NA	5.08	fair	no_info	0 to 15.24 cm	Columbus	NA	NA	NA	NA	NA	NA	NA	NA	NA	NA
3682	NA	05/30/1995	inspected_date	Crabapple	Malus	Columbus	Ohio	-82.98976074	39.96769766	built_environment	43215	NA	5.08	fair	no_info	0 to 15.24 cm	Columbus	NA	NA	NA	NA	NA	NA	NA	NA	NA	NA
3683	NA	05/30/1995	inspected_date	Crabapple	Malus	Columbus	Ohio	-82.98988599	39.96767212	built_environment	43215	NA	5.08	fair	no_info	0 to 15.24 cm	Columbus	NA	NA	NA	NA	NA	NA	NA	NA	NA	NA
3684	NA	05/30/1995	inspected_date	Crabapple	Malus	Columbus	Ohio	-82.98998342	39.96765384	built_environment	43215	NA	5.08	fair	no_info	0 to 15.24 cm	Columbus	NA	NA	NA	NA	NA	NA	NA	NA	NA	NA
3685	NA	05/30/1995	inspected_date	Crabapple	Malus	Columbus	Ohio	-82.99008546	39.96763197	built_environment	43215	NA	5.08	fair	no_info	0 to 15.24 cm	Columbus	NA	NA	NA	NA	NA	NA	NA	NA	NA	NA
3686	NA	05/30/1995	inspected_date	Crabapple	Malus	Columbus	Ohio	-82.99018754	39.96761367	built_environment	43215	NA	5.08	fair	no_info	0 to 15.24 cm	Columbus	NA	NA	NA	NA	NA	NA	NA	NA	NA	NA
3687	NA	05/30/1995	inspected_date	Crabapple	Malus	Columbus	Ohio	-82.99028805	39.96759419	built_environment	43215	NA	5.08	fair	no_info	0 to 15.24 cm	Columbus	NA	NA	NA	NA	NA	NA	NA	NA	NA	NA
3689	NA	03/14/2001	inspected_date	Crabapple	Malus	Columbus	Ohio	-82.98594645	39.96842782	built_environment	43215	NA	12.7	fair	no_info	0 to 15.24 cm	Columbus	NA	NA	NA	NA	NA	NA	NA	NA	NA	NA
3693	NA	05/30/1995	inspected_date	Crabapple	Malus	Columbus	Ohio	-82.98804361	39.9678679	built_environment	43215	NA	5.08	fair	no_info	0 to 15.24 cm	Columbus	NA	NA	NA	NA	NA	NA	NA	NA	NA	NA
3695	NA	05/30/1995	inspected_date	Crabapple	Malus	Columbus	Ohio	-82.98834517	39.96781005	built_environment	43215	NA	5.08	fair	no_info	0 to 15.24 cm	Columbus	NA	NA	NA	NA	NA	NA	NA	NA	NA	NA
3696	NA	05/30/1995	inspected_date	Crabapple	Malus	Columbus	Ohio	-82.98845731	39.96779171	built_environment	43215	NA	5.08	fair	no_info	0 to 15.24 cm	Columbus	NA	NA	NA	NA	NA	NA	NA	NA	NA	NA
3697	NA	05/30/1995	inspected_date	Crabapple	Malus	Columbus	Ohio	-82.98855005	39.9677675	built_environment	43215	NA	5.08	fair	no_info	0 to 15.24 cm	Columbus	NA	NA	NA	NA	NA	NA	NA	NA	NA	NA
3698	NA	05/30/1995	inspected_date	Crabapple	Malus	Columbus	Ohio	-82.98864285	39.96775222	built_environment	43215	NA	5.08	fair	no_info	0 to 15.24 cm	Columbus	NA	NA	NA	NA	NA	NA	NA	NA	NA	NA
3699	NA	05/30/1995	inspected_date	Crabapple	Malus	Columbus	Ohio	-82.98873948	39.96773097	built_environment	43215	NA	5.08	fair	no_info	0 to 15.24 cm	Columbus	NA	NA	NA	NA	NA	NA	NA	NA	NA	NA
3700	NA	05/30/1995	inspected_date	Crabapple	Malus	Columbus	Ohio	-82.98887478	39.96770359	built_environment	43215	NA	5.08	fair	no_info	0 to 15.24 cm	Columbus	NA	NA	NA	NA	NA	NA	NA	NA	NA	NA
3701	NA	05/30/1995	inspected_date	Crabapple	Malus	Columbus	Ohio	-82.98913384	39.96765783	built_environment	43215	NA	5.08	fair	no_info	0 to 15.24 cm	Columbus	NA	NA	NA	NA	NA	NA	NA	NA	NA	NA
3703	NA	05/30/1995	inspected_date	Norway maple	Acer platanoides	Columbus	Ohio	-82.98823076	39.96783615	built_environment	43215	NA	10.16	fair	introduced	0 to 15.24 cm	Columbus	NA	NA	NA	NA	NA	NA	NA	NA	NA	NA
3704	NA	05/30/1995	inspected_date	Crabapple	Malus	Columbus	Ohio	-82.98925752	39.96763051	built_environment	43215	NA	5.08	fair	no_info	0 to 15.24 cm	Columbus	NA	NA	NA	NA	NA	NA	NA	NA	NA	NA
3705	NA	05/30/1995	inspected_date	Crabapple	Malus	Columbus	Ohio	-82.98935807	39.9676152	built_environment	43215	NA	5.08	fair	no_info	0 to 15.24 cm	Columbus	NA	NA	NA	NA	NA	NA	NA	NA	NA	NA
3706	NA	05/30/1995	inspected_date	Crabapple	Malus	Columbus	Ohio	-82.98960155	39.96755759	built_environment	43215	NA	5.08	fair	no_info	0 to 15.24 cm	Columbus	NA	NA	NA	NA	NA	NA	NA	NA	NA	NA
3707	NA	05/30/1995	inspected_date	Crabapple	Malus	Columbus	Ohio	-82.98969825	39.96754527	built_environment	43215	NA	5.08	fair	no_info	0 to 15.24 cm	Columbus	NA	NA	NA	NA	NA	NA	NA	NA	NA	NA
3708	NA	05/30/1995	inspected_date	Crabapple	Malus	Columbus	Ohio	-82.98981037	39.96752395	built_environment	43215	NA	5.08	fair	no_info	0 to 15.24 cm	Columbus	NA	NA	NA	NA	NA	NA	NA	NA	NA	NA
3709	NA	05/30/1995	inspected_date	Crabapple	Malus	Columbus	Ohio	-82.98989545	39.96751168	built_environment	43215	NA	5.08	fair	no_info	0 to 15.24 cm	Columbus	NA	NA	NA	NA	NA	NA	NA	NA	NA	NA
3711	NA	05/30/1995	inspected_date	Crabapple	Malus	Columbus	Ohio	-82.99012738	39.96746305	built_environment	43215	NA	5.08	fair	no_info	0 to 15.24 cm	Columbus	NA	NA	NA	NA	NA	NA	NA	NA	NA	NA
3712	NA	05/30/1995	inspected_date	Crabapple	Malus	Columbus	Ohio	-82.99032841	39.96742349	built_environment	43215	NA	5.08	fair	no_info	0 to 15.24 cm	Columbus	NA	NA	NA	NA	NA	NA	NA	NA	NA	NA
3714	NA	05/30/1995	inspected_date	Crabapple	Malus	Columbus	Ohio	-82.99044437	39.96739917	built_environment	43215	NA	5.08	fair	no_info	0 to 15.24 cm	Columbus	NA	NA	NA	NA	NA	NA	NA	NA	NA	NA
3715	NA	05/30/1995	inspected_date	Norway maple	Acer platanoides	Columbus	Ohio	-82.99022866	39.96744178	built_environment	43215	NA	10.16	fair	introduced	0 to 15.24 cm	Columbus	NA	NA	NA	NA	NA	NA	NA	NA	NA	NA
3716	NA	05/30/1995	inspected_date	Crabapple	Malus	Columbus	Ohio	-82.98814569	39.96784961	built_environment	43215	NA	5.08	fair	no_info	0 to 15.24 cm	Columbus	NA	NA	NA	NA	NA	NA	NA	NA	NA	NA
3718	NA	06/16/2011	inspected_date	Urbanite green ash	Fraxinus pennsylvanica	Columbus	Ohio	-82.962422	40.10127049	built_environment	43229	NA	35.56	poor	naturally_occurring	30.48 to 45.72 cm	Columbus	NA	NA	NA	NA	NA	NA	NA	NA	NA	NA
3719	NA	04/22/2013	inspected_date	Bradford callery pear	Pyrus calleryana	Columbus	Ohio	-82.98694663	39.94357896	built_environment	43206	NA	25.4	poor	introduced	15.24 to 30.48 cm	Columbus	NA	NA	NA	NA	NA	NA	NA	NA	NA	NA
3721	NA	03/11/2009	inspected_date	Bradford callery pear	Pyrus calleryana	Columbus	Ohio	-82.9147997	40.07694638	built_environment	43230	NA	60.96	poor	introduced	45.72 to 60.96 cm	Columbus	NA	NA	NA	NA	NA	NA	NA	NA	NA	NA
3727	NA	06/23/1995	inspected_date	Black walnut	Juglans nigra	Columbus	Ohio	-83.08052664	39.94439367	built_environment	43204	NA	55.88	fair	naturally_occurring	45.72 to 60.96 cm	Columbus	NA	NA	NA	NA	NA	NA	NA	NA	NA	NA
3735	NA	03/17/2011	inspected_date	American elm	Ulmus americana	Columbus	Ohio	-82.96123743	40.09293267	built_environment	43229	NA	45.72	fair	naturally_occurring	30.48 to 45.72 cm	Columbus	NA	NA	NA	NA	NA	NA	NA	NA	NA	NA
3738	NA	11/06/2012	inspected_date	Honey locust	Gleditsia triacanthos	Columbus	Ohio	-83.01483163	40.03838678	built_environment	43214	NA	45.72	fair	naturally_occurring	30.48 to 45.72 cm	Columbus	NA	NA	NA	NA	NA	NA	NA	NA	NA	NA
3740	NA	06/08/1995	inspected_date	Hawthorn	Crataegus	Columbus	Ohio	-82.98875255	40.04348904	built_environment	43224	NA	30.48	fair	no_info	15.24 to 30.48 cm	Columbus	NA	NA	NA	NA	NA	NA	NA	NA	NA	NA
3742	NA	08/16/2006	inspected_date	Norway maple	Acer platanoides	Columbus	Ohio	-82.85240089	39.9408326	built_environment	43232	NA	50.8	fair	introduced	45.72 to 60.96 cm	Columbus	NA	NA	NA	NA	NA	NA	NA	NA	NA	NA
3746	NA	06/19/1995	inspected_date	Bradford callery pear	Pyrus calleryana	Columbus	Ohio	-82.98967386	39.9460127	built_environment	43206	NA	10.16	fair	introduced	0 to 15.24 cm	Columbus	NA	NA	NA	NA	NA	NA	NA	NA	NA	NA
3756	NA	03/07/2011	inspected_date	White oak	Quercus alba	Columbus	Ohio	-82.92114518	39.96824693	built_environment	43209	NA	76.2	fair	naturally_occurring	60.96 to 76.2 cm	Columbus	NA	NA	NA	NA	NA	NA	NA	NA	NA	NA
3757	NA	03/07/2011	inspected_date	Bitternut hickory	Carya cordiformis	Columbus	Ohio	-82.92114081	39.96834245	built_environment	43209	NA	58.42	fair	naturally_occurring	45.72 to 60.96 cm	Columbus	NA	NA	NA	NA	NA	NA	NA	NA	NA	NA
3758	NA	11/03/2005	inspected_date	Ginkgo	Ginkgo biloba	Columbus	Ohio	-82.99733686	39.94456396	built_environment	43206	NA	40.64	fair	introduced	30.48 to 45.72 cm	Columbus	NA	NA	NA	NA	NA	NA	NA	NA	NA	NA
3761	NA	06/30/1995	inspected_date	Boxelder maple	Acer negundo	Columbus	Ohio	-83.01130257	40.0245248	built_environment	43202	NA	30.48	fair	naturally_occurring	15.24 to 30.48 cm	Columbus	NA	NA	NA	NA	NA	NA	NA	NA	NA	NA
3762	NA	10/06/2004	inspected_date	Littleleaf linden	Tilia cordata	Columbus	Ohio	-83.04519534	40.04361665	built_environment	43220	NA	86.36	fair	introduced	more than 76.2 cm	Columbus	NA	NA	NA	NA	NA	NA	NA	NA	NA	NA
3764	NA	12/08/2015	inspected_date	Callery pear	Pyrus calleryana	Columbus	Ohio	-83.04796502	40.12121334	built_environment	43235	NA	33.02	fair	introduced	30.48 to 45.72 cm	Columbus	NA	NA	NA	NA	NA	NA	NA	NA	NA	NA
3770	NA	07/29/1997	inspected_date	Bradford callery pear	Pyrus calleryana	Columbus	Ohio	-82.99618569	39.93625252	built_environment	43206	NA	22.86	fair	introduced	15.24 to 30.48 cm	Columbus	NA	NA	NA	NA	NA	NA	NA	NA	NA	NA
3775	NA	07/28/2008	inspected_date	Aristocrat callery pear	Pyrus calleryana	Columbus	Ohio	-82.98910317	39.93237515	built_environment	43207	NA	30.48	fair	introduced	15.24 to 30.48 cm	Columbus	NA	NA	NA	NA	NA	NA	NA	NA	NA	NA
3784	NA	01/09/2009	inspected_date	Silver maple	Acer saccharinum	Columbus	Ohio	-82.95804008	40.10071553	built_environment	43229	NA	88.9	fair	naturally_occurring	more than 76.2 cm	Columbus	NA	NA	NA	NA	NA	NA	NA	NA	NA	NA
3789	NA	02/09/1995	inspected_date	Hedge (english) maple	NA	Columbus	Ohio	-82.9850388	39.96584635	built_environment	43215	NA	20.32	fair	no_info	15.24 to 30.48 cm	Columbus	NA	NA	NA	NA	NA	NA	NA	NA	NA	NA
3790	NA	02/09/1995	inspected_date	Hedge (english) maple	NA	Columbus	Ohio	-82.98505321	39.96595924	built_environment	43215	NA	20.32	fair	no_info	15.24 to 30.48 cm	Columbus	NA	NA	NA	NA	NA	NA	NA	NA	NA	NA
3791	NA	02/09/1995	inspected_date	London planetree	Platanus acerifolia	Columbus	Ohio	-82.98500627	39.9656762	built_environment	43215	NA	76.2	fair	introduced	60.96 to 76.2 cm	Columbus	NA	NA	NA	NA	NA	NA	NA	NA	NA	NA
3792	NA	02/09/1995	inspected_date	Hedge (english) maple	NA	Columbus	Ohio	-82.98501855	39.96574907	built_environment	43215	NA	17.78	fair	no_info	15.24 to 30.48 cm	Columbus	NA	NA	NA	NA	NA	NA	NA	NA	NA	NA
3793	NA	04/16/2012	inspected_date	Freeman maple	Acer freemanii	Columbus	Ohio	-82.9849875	39.96559788	built_environment	43215	NA	86.36	fair	naturally_occurring	more than 76.2 cm	Columbus	NA	NA	NA	NA	NA	NA	NA	NA	NA	NA
3794	NA	12/05/2007	inspected_date	Hedge (english) maple	NA	Columbus	Ohio	-82.98495963	39.96544277	built_environment	43215	NA	33.02	fair	no_info	30.48 to 45.72 cm	Columbus	NA	NA	NA	NA	NA	NA	NA	NA	NA	NA
3795	NA	12/05/2007	inspected_date	Hedge (english) maple	NA	Columbus	Ohio	-82.98497121	39.96550468	built_environment	43215	NA	33.02	fair	no_info	30.48 to 45.72 cm	Columbus	NA	NA	NA	NA	NA	NA	NA	NA	NA	NA
3798	NA	12/05/2007	inspected_date	Hedge (english) maple	NA	Columbus	Ohio	-82.98487461	39.96501581	built_environment	43215	NA	33.02	fair	no_info	30.48 to 45.72 cm	Columbus	NA	NA	NA	NA	NA	NA	NA	NA	NA	NA
3799	NA	12/05/2007	inspected_date	Hedge (english) maple	NA	Columbus	Ohio	-82.98490512	39.96512721	built_environment	43215	NA	30.48	fair	no_info	15.24 to 30.48 cm	Columbus	NA	NA	NA	NA	NA	NA	NA	NA	NA	NA
3801	NA	12/05/2007	inspected_date	Hedge (english) maple	NA	Columbus	Ohio	-82.98472592	39.96488047	built_environment	43215	NA	30.48	fair	no_info	15.24 to 30.48 cm	Columbus	NA	NA	NA	NA	NA	NA	NA	NA	NA	NA
3802	NA	12/05/2007	inspected_date	Hedge (english) maple	NA	Columbus	Ohio	-82.98464108	39.96479408	built_environment	43215	NA	30.48	fair	no_info	15.24 to 30.48 cm	Columbus	NA	NA	NA	NA	NA	NA	NA	NA	NA	NA
3803	NA	12/05/2007	inspected_date	Hedge (english) maple	NA	Columbus	Ohio	-82.98457462	39.96612798	built_environment	43215	NA	25.4	fair	no_info	15.24 to 30.48 cm	Columbus	NA	NA	NA	NA	NA	NA	NA	NA	NA	NA
3804	NA	12/05/2007	inspected_date	Red maple	Acer rubrum	Columbus	Ohio	-82.98465058	39.96617242	built_environment	43215	NA	38.1	fair	naturally_occurring	30.48 to 45.72 cm	Columbus	NA	NA	NA	NA	NA	NA	NA	NA	NA	NA
3805	NA	12/05/2007	inspected_date	Red maple	Acer rubrum	Columbus	Ohio	-82.98471135	39.96622698	built_environment	43215	NA	30.48	fair	naturally_occurring	15.24 to 30.48 cm	Columbus	NA	NA	NA	NA	NA	NA	NA	NA	NA	NA
3807	NA	12/05/2007	inspected_date	Black walnut	Juglans nigra	Columbus	Ohio	-82.98475509	39.96632858	built_environment	43215	NA	33.02	fair	naturally_occurring	30.48 to 45.72 cm	Columbus	NA	NA	NA	NA	NA	NA	NA	NA	NA	NA
3824	NA	02/09/1995	inspected_date	Red maple	Acer rubrum	Columbus	Ohio	-82.99149565	39.96512071	built_environment	43215	NA	15.24	good	naturally_occurring	0 to 15.24 cm	Columbus	NA	NA	NA	NA	NA	NA	NA	NA	NA	NA
3825	NA	01/09/1996	inspected_date	Silver maple	Acer saccharinum	Columbus	Ohio	-83.01499942	40.02496654	built_environment	43202	NA	68.58	poor	naturally_occurring	60.96 to 76.2 cm	Columbus	NA	NA	NA	NA	NA	NA	NA	NA	NA	NA
3827	NA	10/20/2010	inspected_date	Littleleaf linden	Tilia cordata	Columbus	Ohio	-83.07033248	40.11410829	built_environment	43235	NA	20.32	poor	introduced	15.24 to 30.48 cm	Columbus	NA	NA	NA	NA	NA	NA	NA	NA	NA	NA
3835	NA	07/10/2003	inspected_date	Sugar maple	Acer saccharum	Columbus	Ohio	-82.9797368	40.08263512	built_environment	43229	NA	25.4	fair	naturally_occurring	15.24 to 30.48 cm	Columbus	NA	NA	NA	NA	NA	NA	NA	NA	NA	NA
3837	NA	10/19/2004	inspected_date	Red maple	Acer rubrum	Columbus	Ohio	-82.94672263	40.09295782	built_environment	43231	NA	15.24	fair	naturally_occurring	0 to 15.24 cm	Columbus	NA	NA	NA	NA	NA	NA	NA	NA	NA	NA
3843	NA	06/26/1995	inspected_date	Kwanzan cherry	Prunus serrulata	Columbus	Ohio	-82.97846644	40.07411734	built_environment	43229	NA	60.96	poor	introduced	45.72 to 60.96 cm	Columbus	NA	NA	NA	NA	NA	NA	NA	NA	NA	NA
3845	NA	11/23/2009	inspected_date	Littleleaf linden	Tilia cordata	Columbus	Ohio	-83.06436788	40.05469625	built_environment	43220	NA	43.18	fair	introduced	30.48 to 45.72 cm	Columbus	NA	NA	NA	NA	NA	NA	NA	NA	NA	NA
3847	NA	04/06/2018	inspected_date	London planetree	Platanus acerifolia	Columbus	Ohio	-83.01205092	39.98163715	built_environment	43201	NA	73.66	fair	introduced	60.96 to 76.2 cm	Columbus	NA	NA	NA	NA	NA	NA	NA	NA	NA	NA
3852	NA	02/13/1996	inspected_date	Crabapple	Malus	Columbus	Ohio	-83.01189633	39.98363092	built_environment	43201	NA	25.4	good	no_info	15.24 to 30.48 cm	Columbus	NA	NA	NA	NA	NA	NA	NA	NA	NA	NA
3856	NA	03/21/1996	inspected_date	London planetree	Platanus acerifolia	Columbus	Ohio	-83.01223405	39.95613199	built_environment	43215	NA	60.96	fair	introduced	45.72 to 60.96 cm	Columbus	NA	NA	NA	NA	NA	NA	NA	NA	NA	NA
3858	NA	03/21/1996	inspected_date	London planetree	Platanus acerifolia	Columbus	Ohio	-83.01235682	39.9550986	built_environment	43215	NA	45.72	poor	introduced	30.48 to 45.72 cm	Columbus	NA	NA	NA	NA	NA	NA	NA	NA	NA	NA
3859	NA	03/21/1996	inspected_date	London planetree	Platanus acerifolia	Columbus	Ohio	-83.01243419	39.95551386	built_environment	43215	NA	40.64	fair	introduced	30.48 to 45.72 cm	Columbus	NA	NA	NA	NA	NA	NA	NA	NA	NA	NA
3860	NA	03/21/1996	inspected_date	London planetree	Platanus acerifolia	Columbus	Ohio	-83.01250606	39.95585288	built_environment	43215	NA	35.56	fair	introduced	30.48 to 45.72 cm	Columbus	NA	NA	NA	NA	NA	NA	NA	NA	NA	NA
3861	NA	03/21/1996	inspected_date	London planetree	Platanus acerifolia	Columbus	Ohio	-83.01228039	39.9545943	built_environment	43215	NA	55.88	good	introduced	45.72 to 60.96 cm	Columbus	NA	NA	NA	NA	NA	NA	NA	NA	NA	NA
3862	NA	03/21/1996	inspected_date	London planetree	Platanus acerifolia	Columbus	Ohio	-83.01240819	39.95534621	built_environment	43215	NA	30.48	good	introduced	15.24 to 30.48 cm	Columbus	NA	NA	NA	NA	NA	NA	NA	NA	NA	NA
3863	NA	03/21/1996	inspected_date	London planetree	Platanus acerifolia	Columbus	Ohio	-83.01231295	39.95486049	built_environment	43215	NA	45.72	good	introduced	30.48 to 45.72 cm	Columbus	NA	NA	NA	NA	NA	NA	NA	NA	NA	NA
3864	NA	03/21/1996	inspected_date	London planetree	Platanus acerifolia	Columbus	Ohio	-83.01237497	39.95520909	built_environment	43215	NA	55.88	good	introduced	45.72 to 60.96 cm	Columbus	NA	NA	NA	NA	NA	NA	NA	NA	NA	NA
3865	NA	04/17/2014	inspected_date	Silver maple	Acer saccharinum	Columbus	Ohio	-83.01786178	39.95622361	built_environment	43215	NA	71.12	poor	naturally_occurring	60.96 to 76.2 cm	Columbus	NA	NA	NA	NA	NA	NA	NA	NA	NA	NA
3868	NA	03/21/1996	inspected_date	Red maple	Acer rubrum	Columbus	Ohio	-83.00751581	39.95696928	green_space	43215	Westbank walkway	15.24	fair	naturally_occurring	0 to 15.24 cm	Columbus	NA	NA	NA	NA	NA	NA	NA	NA	NA	NA
3869	NA	03/21/1996	inspected_date	Red maple	Acer rubrum	Columbus	Ohio	-83.00694962	39.95788322	green_space	43215	Westbank walkway	30.48	fair	naturally_occurring	15.24 to 30.48 cm	Columbus	NA	NA	NA	NA	NA	NA	NA	NA	NA	NA
3870	NA	03/21/1996	inspected_date	Red maple	Acer rubrum	Columbus	Ohio	-83.00703151	39.95743605	green_space	43215	Westbank walkway	25.4	fair	naturally_occurring	15.24 to 30.48 cm	Columbus	NA	NA	NA	NA	NA	NA	NA	NA	NA	NA
3871	NA	03/21/1996	inspected_date	Norway maple	Acer platanoides	Columbus	Ohio	-83.00791678	39.95728329	green_space	43215	Westbank walkway	30.48	fair	introduced	15.24 to 30.48 cm	Columbus	NA	NA	NA	NA	NA	NA	NA	NA	NA	NA
3882	NA	01/03/1995	inspected_date	Black walnut	Juglans nigra	Columbus	Ohio	-83.01746434	39.95868195	built_environment	43215	NA	25.4	poor	naturally_occurring	15.24 to 30.48 cm	Columbus	NA	NA	NA	NA	NA	NA	NA	NA	NA	NA
3885	NA	03/21/1996	inspected_date	Red maple	Acer rubrum	Columbus	Ohio	-83.01687962	39.95584524	built_environment	43215	NA	25.4	fair	naturally_occurring	15.24 to 30.48 cm	Columbus	NA	NA	NA	NA	NA	NA	NA	NA	NA	NA
3887	NA	03/21/1996	inspected_date	Red maple	Acer rubrum	Columbus	Ohio	-83.01652698	39.95463382	built_environment	43215	NA	5.08	good	naturally_occurring	0 to 15.24 cm	Columbus	NA	NA	NA	NA	NA	NA	NA	NA	NA	NA
3888	NA	03/21/1996	inspected_date	Red maple	Acer rubrum	Columbus	Ohio	-83.01652108	39.95459024	built_environment	43215	NA	5.08	good	naturally_occurring	0 to 15.24 cm	Columbus	NA	NA	NA	NA	NA	NA	NA	NA	NA	NA
3889	NA	03/21/1996	inspected_date	Norway maple	Acer platanoides	Columbus	Ohio	-83.0164472	39.95440002	built_environment	43215	NA	40.64	fair	introduced	30.48 to 45.72 cm	Columbus	NA	NA	NA	NA	NA	NA	NA	NA	NA	NA
3890	NA	03/21/1996	inspected_date	Silver maple	Acer saccharinum	Columbus	Ohio	-83.01712069	39.95540264	built_environment	43215	NA	30.48	fair	naturally_occurring	15.24 to 30.48 cm	Columbus	NA	NA	NA	NA	NA	NA	NA	NA	NA	NA
3891	NA	03/21/1996	inspected_date	London planetree	Platanus acerifolia	Columbus	Ohio	-83.01659708	39.95939145	built_environment	43215	NA	35.56	poor	introduced	30.48 to 45.72 cm	Columbus	NA	NA	NA	NA	NA	NA	NA	NA	NA	NA
3892	NA	03/21/1996	inspected_date	London planetree	Platanus acerifolia	Columbus	Ohio	-83.01644551	39.95868431	built_environment	43215	NA	20.32	fair	introduced	15.24 to 30.48 cm	Columbus	NA	NA	NA	NA	NA	NA	NA	NA	NA	NA
3901	NA	08/09/2013	inspected_date	Green ash	Fraxinus pennsylvanica	Columbus	Ohio	-83.00758378	40.01681391	built_environment	43202	NA	114.3	poor	naturally_occurring	more than 76.2 cm	Columbus	NA	NA	NA	NA	NA	NA	NA	NA	NA	NA
3903	NA	02/02/1996	inspected_date	Sugar maple	Acer saccharum	Columbus	Ohio	-83.00826362	40.02384353	built_environment	43202	NA	35.56	poor	naturally_occurring	30.48 to 45.72 cm	Columbus	NA	NA	NA	NA	NA	NA	NA	NA	NA	NA
3905	NA	07/13/1995	inspected_date	Crabapple	Malus	Columbus	Ohio	-82.91901967	39.93961354	built_environment	43209	NA	35.56	poor	no_info	30.48 to 45.72 cm	Columbus	NA	NA	NA	NA	NA	NA	NA	NA	NA	NA
3908	NA	12/03/2007	inspected_date	Littleleaf linden	Tilia cordata	Columbus	Ohio	-82.85469055	39.94116272	built_environment	43232	NA	66.04	fair	introduced	60.96 to 76.2 cm	Columbus	NA	NA	NA	NA	NA	NA	NA	NA	NA	NA
3909	NA	12/03/2007	inspected_date	American basswood	Tilia americana	Columbus	Ohio	-82.85493612	39.94101325	built_environment	43232	NA	66.04	fair	naturally_occurring	60.96 to 76.2 cm	Columbus	NA	NA	NA	NA	NA	NA	NA	NA	NA	NA
3910	NA	03/29/2013	inspected_date	Sugar maple	Acer saccharum	Columbus	Ohio	-82.97164616	39.94861211	built_environment	43206	NA	73.66	fair	naturally_occurring	60.96 to 76.2 cm	Columbus	NA	NA	NA	NA	NA	NA	NA	NA	NA	NA
3911	NA	06/29/2012	inspected_date	Sugar maple	Acer saccharum	Columbus	Ohio	-82.9716456	39.94864428	built_environment	43206	NA	60.96	fair	naturally_occurring	45.72 to 60.96 cm	Columbus	NA	NA	NA	NA	NA	NA	NA	NA	NA	NA
3912	NA	07/13/1995	inspected_date	Crabapple	Malus	Columbus	Ohio	-82.92084897	39.94215013	built_environment	43209	NA	50.8	poor	no_info	45.72 to 60.96 cm	Columbus	NA	NA	NA	NA	NA	NA	NA	NA	NA	NA
3913	NA	12/31/2013	inspected_date	Green ash	Fraxinus pennsylvanica	Columbus	Ohio	-82.99402509	39.94325745	built_environment	43206	NA	40.64	poor	naturally_occurring	30.48 to 45.72 cm	Columbus	NA	NA	NA	NA	NA	NA	NA	NA	NA	NA
3915	NA	07/13/1995	inspected_date	Bradford callery pear	Pyrus calleryana	Columbus	Ohio	-82.98767286	39.94169436	built_environment	43206	NA	5.08	fair	introduced	0 to 15.24 cm	Columbus	NA	NA	NA	NA	NA	NA	NA	NA	NA	NA
3916	NA	07/13/1995	inspected_date	Bradford callery pear	Pyrus calleryana	Columbus	Ohio	-82.98762295	39.94164119	built_environment	43206	NA	7.62	fair	introduced	0 to 15.24 cm	Columbus	NA	NA	NA	NA	NA	NA	NA	NA	NA	NA
3917	NA	07/13/1995	inspected_date	Bradford callery pear	Pyrus calleryana	Columbus	Ohio	-82.98776626	39.94170981	built_environment	43206	NA	7.62	fair	introduced	0 to 15.24 cm	Columbus	NA	NA	NA	NA	NA	NA	NA	NA	NA	NA
3920	NA	04/09/1996	inspected_date	Eastern redbud	Cercis canadensis	Columbus	Ohio	-82.98767175	39.94146708	built_environment	43206	NA	12.7	fair	naturally_occurring	0 to 15.24 cm	Columbus	NA	NA	NA	NA	NA	NA	NA	NA	NA	NA
3921	NA	04/09/1996	inspected_date	Zelkova	Zelkova serrata	Columbus	Ohio	-82.98768298	39.94130213	built_environment	43206	NA	20.32	fair	introduced	15.24 to 30.48 cm	Columbus	NA	NA	NA	NA	NA	NA	NA	NA	NA	NA
3925	NA	10/29/2008	inspected_date	Norway maple	Acer platanoides	Columbus	Ohio	-82.98665827	39.93740546	built_environment	43206	NA	63.5	fair	introduced	60.96 to 76.2 cm	Columbus	NA	NA	NA	NA	NA	NA	NA	NA	NA	NA
3927	NA	04/09/1996	inspected_date	Bradford callery pear	Pyrus calleryana	Columbus	Ohio	-82.99291647	39.94505413	built_environment	43206	NA	35.56	fair	introduced	30.48 to 45.72 cm	Columbus	NA	NA	NA	NA	NA	NA	NA	NA	NA	NA
3928	NA	11/28/2017	inspected_date	Bradford callery pear	Pyrus calleryana	Columbus	Ohio	-82.99294232	39.94511812	built_environment	43206	NA	35.56	fair	introduced	30.48 to 45.72 cm	Columbus	NA	NA	NA	NA	NA	NA	NA	NA	NA	NA
3933	NA	06/20/2003	inspected_date	Honey locust	Gleditsia triacanthos	Columbus	Ohio	-83.00207757	40.03777664	built_environment	43214	NA	38.1	fair	naturally_occurring	30.48 to 45.72 cm	Columbus	NA	NA	NA	NA	NA	NA	NA	NA	NA	NA
3934	NA	06/19/1997	inspected_date	Silver maple	Acer saccharinum	Columbus	Ohio	-83.01299933	40.0352177	built_environment	43214	NA	71.12	fair	naturally_occurring	60.96 to 76.2 cm	Columbus	NA	NA	NA	NA	NA	NA	NA	NA	NA	NA
3935	NA	06/19/1997	inspected_date	Silver maple	Acer saccharinum	Columbus	Ohio	-83.0128885	40.03521819	built_environment	43214	NA	60.96	fair	naturally_occurring	45.72 to 60.96 cm	Columbus	NA	NA	NA	NA	NA	NA	NA	NA	NA	NA
3937	NA	01/05/1996	inspected_date	Callery pear	Pyrus calleryana	Columbus	Ohio	-83.01270931	40.0293265	built_environment	43202	NA	5.08	good	introduced	0 to 15.24 cm	Columbus	NA	NA	NA	NA	NA	NA	NA	NA	NA	NA
3941	NA	11/14/2006	inspected_date	White ash	Fraxinus americana	Columbus	Ohio	-83.00208936	40.03304005	built_environment	43214	NA	60.96	poor	naturally_occurring	45.72 to 60.96 cm	Columbus	NA	NA	NA	NA	NA	NA	NA	NA	NA	NA
3943	NA	02/29/1996	inspected_date	Silver maple	Acer saccharinum	Columbus	Ohio	-83.03958975	40.02800813	built_environment	43221	NA	63.5	good	naturally_occurring	60.96 to 76.2 cm	Columbus	NA	NA	NA	NA	NA	NA	NA	NA	NA	NA
3944	NA	02/29/1996	inspected_date	Sugar maple	Acer saccharum	Columbus	Ohio	-83.04540264	40.02814291	built_environment	43221	NA	20.32	good	naturally_occurring	15.24 to 30.48 cm	Columbus	NA	NA	NA	NA	NA	NA	NA	NA	NA	NA
3945	NA	02/29/1996	inspected_date	Sugar maple	Acer saccharum	Columbus	Ohio	-83.04564108	40.02803314	built_environment	43221	NA	30.48	good	naturally_occurring	15.24 to 30.48 cm	Columbus	NA	NA	NA	NA	NA	NA	NA	NA	NA	NA
3946	NA	02/29/1996	inspected_date	Norway maple	Acer platanoides	Columbus	Ohio	-83.04586431	40.02803973	built_environment	43221	NA	30.48	fair	introduced	15.24 to 30.48 cm	Columbus	NA	NA	NA	NA	NA	NA	NA	NA	NA	NA
3958	NA	11/17/2006	inspected_date	Crabapple	Malus	Columbus	Ohio	-83.10026904	39.99726921	built_environment	43228	NA	33.02	fair	no_info	30.48 to 45.72 cm	Columbus	NA	NA	NA	NA	NA	NA	NA	NA	NA	NA
3959	NA	11/17/2006	inspected_date	Crabapple	Malus	Columbus	Ohio	-83.1001607	39.99735269	built_environment	43228	NA	35.56	fair	no_info	30.48 to 45.72 cm	Columbus	NA	NA	NA	NA	NA	NA	NA	NA	NA	NA
3961	NA	11/17/2006	inspected_date	Callery pear	Pyrus calleryana	Columbus	Ohio	-83.09999382	39.99740215	built_environment	43228	NA	30.48	fair	introduced	15.24 to 30.48 cm	Columbus	NA	NA	NA	NA	NA	NA	NA	NA	NA	NA
3964	NA	08/21/2012	inspected_date	London planetree	Platanus acerifolia	Columbus	Ohio	-83.01460792	39.95461817	built_environment	43215	NA	25.4	fair	introduced	15.24 to 30.48 cm	Columbus	NA	NA	NA	NA	NA	NA	NA	NA	NA	NA
3965	NA	03/21/1996	inspected_date	London planetree	Platanus acerifolia	Columbus	Ohio	-83.01464754	39.95481488	built_environment	43215	NA	25.4	fair	introduced	15.24 to 30.48 cm	Columbus	NA	NA	NA	NA	NA	NA	NA	NA	NA	NA
3966	NA	10/22/2018	inspected_date	London planetree	Platanus acerifolia	Columbus	Ohio	-83.0147029	39.95511576	built_environment	43215	NA	45.72	fair	introduced	30.48 to 45.72 cm	Columbus	NA	NA	NA	NA	NA	NA	NA	NA	NA	NA
3967	NA	03/21/1996	inspected_date	London planetree	Platanus acerifolia	Columbus	Ohio	-83.0147478	39.95533793	built_environment	43215	NA	30.48	fair	introduced	15.24 to 30.48 cm	Columbus	NA	NA	NA	NA	NA	NA	NA	NA	NA	NA
3968	NA	03/21/1996	inspected_date	London planetree	Platanus acerifolia	Columbus	Ohio	-83.01480309	39.95561126	built_environment	43215	NA	35.56	fair	introduced	30.48 to 45.72 cm	Columbus	NA	NA	NA	NA	NA	NA	NA	NA	NA	NA
3969	NA	03/21/1996	inspected_date	London planetree	Platanus acerifolia	Columbus	Ohio	-83.01485035	39.95635988	built_environment	43215	NA	25.4	fair	introduced	15.24 to 30.48 cm	Columbus	NA	NA	NA	NA	NA	NA	NA	NA	NA	NA
3970	NA	03/21/1996	inspected_date	London planetree	Platanus acerifolia	Columbus	Ohio	-83.014896	39.95655598	built_environment	43215	NA	50.8	fair	introduced	45.72 to 60.96 cm	Columbus	NA	NA	NA	NA	NA	NA	NA	NA	NA	NA
3971	NA	03/21/1996	inspected_date	London planetree	Platanus acerifolia	Columbus	Ohio	-83.01508029	39.95747684	built_environment	43215	NA	35.56	fair	introduced	30.48 to 45.72 cm	Columbus	NA	NA	NA	NA	NA	NA	NA	NA	NA	NA
3973	NA	03/21/1996	inspected_date	London planetree	Platanus acerifolia	Columbus	Ohio	-83.01539645	39.95850704	built_environment	43215	NA	35.56	fair	introduced	30.48 to 45.72 cm	Columbus	NA	NA	NA	NA	NA	NA	NA	NA	NA	NA
3974	NA	01/03/1995	inspected_date	London planetree	Platanus acerifolia	Columbus	Ohio	-83.01513579	39.95776058	built_environment	43215	NA	30.48	fair	introduced	15.24 to 30.48 cm	Columbus	NA	NA	NA	NA	NA	NA	NA	NA	NA	NA
3976	NA	10/25/2013	inspected_date	White ash	Fraxinus americana	Columbus	Ohio	-83.01506654	39.95767229	built_environment	43215	NA	99.06	poor	naturally_occurring	more than 76.2 cm	Columbus	NA	NA	NA	NA	NA	NA	NA	NA	NA	NA
3978	NA	05/02/2002	inspected_date	Norway maple	Acer platanoides	Columbus	Ohio	-83.0339296	40.04532936	built_environment	43214	NA	25.4	fair	introduced	15.24 to 30.48 cm	Columbus	NA	NA	NA	NA	NA	NA	NA	NA	NA	NA
3979	NA	05/24/1995	inspected_date	Honey locust	Gleditsia triacanthos	Columbus	Ohio	-82.99657529	39.96382713	built_environment	43215	NA	12.7	good	naturally_occurring	0 to 15.24 cm	Columbus	NA	NA	NA	NA	NA	NA	NA	NA	NA	NA
3980	NA	05/24/1995	inspected_date	Honey locust	Gleditsia triacanthos	Columbus	Ohio	-82.99682184	39.96400624	built_environment	43215	NA	12.7	good	naturally_occurring	0 to 15.24 cm	Columbus	NA	NA	NA	NA	NA	NA	NA	NA	NA	NA
3981	NA	05/24/1995	inspected_date	Honey locust	Gleditsia triacanthos	Columbus	Ohio	-82.99658434	39.96387951	built_environment	43215	NA	12.7	good	naturally_occurring	0 to 15.24 cm	Columbus	NA	NA	NA	NA	NA	NA	NA	NA	NA	NA
3982	NA	05/24/1995	inspected_date	Honey locust	Gleditsia triacanthos	Columbus	Ohio	-82.99655578	39.96369662	built_environment	43215	NA	12.7	good	naturally_occurring	0 to 15.24 cm	Columbus	NA	NA	NA	NA	NA	NA	NA	NA	NA	NA
3983	NA	05/24/1995	inspected_date	Honey locust	Gleditsia triacanthos	Columbus	Ohio	-82.99697492	39.96414816	built_environment	43215	NA	15.24	fair	naturally_occurring	0 to 15.24 cm	Columbus	NA	NA	NA	NA	NA	NA	NA	NA	NA	NA
3984	NA	05/24/1995	inspected_date	Honey locust	Gleditsia triacanthos	Columbus	Ohio	-82.99669976	39.96447341	built_environment	43215	NA	7.62	fair	naturally_occurring	0 to 15.24 cm	Columbus	NA	NA	NA	NA	NA	NA	NA	NA	NA	NA
3985	NA	05/24/1995	inspected_date	Honey locust	Gleditsia triacanthos	Columbus	Ohio	-82.99683012	39.96416689	built_environment	43215	NA	15.24	fair	naturally_occurring	0 to 15.24 cm	Columbus	NA	NA	NA	NA	NA	NA	NA	NA	NA	NA
3986	NA	05/24/1995	inspected_date	Honey locust	Gleditsia triacanthos	Columbus	Ohio	-82.99671004	39.96452484	built_environment	43215	NA	7.62	fair	naturally_occurring	0 to 15.24 cm	Columbus	NA	NA	NA	NA	NA	NA	NA	NA	NA	NA
3987	NA	05/24/1995	inspected_date	Honey locust	Gleditsia triacanthos	Columbus	Ohio	-82.99671666	39.96458391	built_environment	43215	NA	7.62	fair	naturally_occurring	0 to 15.24 cm	Columbus	NA	NA	NA	NA	NA	NA	NA	NA	NA	NA
3988	NA	05/24/1995	inspected_date	Honey locust	Gleditsia triacanthos	Columbus	Ohio	-82.99669194	39.96441911	built_environment	43215	NA	7.62	fair	naturally_occurring	0 to 15.24 cm	Columbus	NA	NA	NA	NA	NA	NA	NA	NA	NA	NA
3989	NA	05/24/1995	inspected_date	Honey locust	Gleditsia triacanthos	Columbus	Ohio	-82.99672565	39.96462867	built_environment	43215	NA	15.24	fair	naturally_occurring	0 to 15.24 cm	Columbus	NA	NA	NA	NA	NA	NA	NA	NA	NA	NA
3990	NA	05/24/1995	inspected_date	Honey locust	Gleditsia triacanthos	Columbus	Ohio	-82.99690313	39.96415704	built_environment	43215	NA	15.24	fair	naturally_occurring	0 to 15.24 cm	Columbus	NA	NA	NA	NA	NA	NA	NA	NA	NA	NA
3992	NA	05/24/1995	inspected_date	London planetree	Platanus acerifolia	Columbus	Ohio	-82.99789207	39.96917822	built_environment	43215	NA	5.08	fair	introduced	0 to 15.24 cm	Columbus	NA	NA	NA	NA	NA	NA	NA	NA	NA	NA
3993	NA	05/24/1995	inspected_date	London planetree	Platanus acerifolia	Columbus	Ohio	-82.99776058	39.96919665	built_environment	43215	NA	30.48	fair	introduced	15.24 to 30.48 cm	Columbus	NA	NA	NA	NA	NA	NA	NA	NA	NA	NA
3995	NA	05/24/1995	inspected_date	Shumard oak	Quercus shumardii	Columbus	Ohio	-83.000917	39.96899119	built_environment	43215	NA	10.16	fair	naturally_occurring	0 to 15.24 cm	Columbus	NA	NA	NA	NA	NA	NA	NA	NA	NA	NA
3996	NA	05/24/1995	inspected_date	Shumard oak	Quercus shumardii	Columbus	Ohio	-83.00083528	39.96899631	built_environment	43215	NA	5.08	poor	naturally_occurring	0 to 15.24 cm	Columbus	NA	NA	NA	NA	NA	NA	NA	NA	NA	NA
3998	NA	07/26/2010	inspected_date	Shumard oak	Quercus shumardii	Columbus	Ohio	-83.00025744	39.9690106	built_environment	43215	NA	45.72	fair	naturally_occurring	30.48 to 45.72 cm	Columbus	NA	NA	NA	NA	NA	NA	NA	NA	NA	NA
1	NA	08/05/2009	inspected_date	Pin oak	Quercus palustris	Columbus	Ohio	-82.91131503	39.96990189	built_environment	43213	NA	60.96	fair	naturally_occurring	45.72 to 60.96 cm	Columbus	NA	NA	NA	NA	NA	NA	NA	NA	NA	NA
3	NA	08/27/2009	inspected_date	Sugar maple	Acer saccharum	Columbus	Ohio	-83.07167856	39.96213768	built_environment	43204	NA	86.36	fair	naturally_occurring	more than 76.2 cm	Columbus	NA	NA	NA	NA	NA	NA	NA	NA	NA	NA
5	NA	02/14/1996	inspected_date	London planetree	Platanus acerifolia	Columbus	Ohio	-83.01348313	39.97942516	built_environment	43215	NA	40.64	fair	introduced	30.48 to 45.72 cm	Columbus	NA	NA	NA	NA	NA	NA	NA	NA	NA	NA
6	NA	02/14/1996	inspected_date	London planetree	Platanus acerifolia	Columbus	Ohio	-83.01356268	39.97942881	built_environment	43215	NA	38.1	fair	introduced	30.48 to 45.72 cm	Columbus	NA	NA	NA	NA	NA	NA	NA	NA	NA	NA
8	NA	02/14/1996	inspected_date	London planetree	Platanus acerifolia	Columbus	Ohio	-83.01356516	39.97958292	built_environment	43215	NA	38.1	fair	introduced	30.48 to 45.72 cm	Columbus	NA	NA	NA	NA	NA	NA	NA	NA	NA	NA
9	NA	02/14/1996	inspected_date	London planetree	Platanus acerifolia	Columbus	Ohio	-83.01370334	39.97958021	built_environment	43215	NA	30.48	poor	introduced	15.24 to 30.48 cm	Columbus	NA	NA	NA	NA	NA	NA	NA	NA	NA	NA
10	NA	02/14/1996	inspected_date	London planetree	Platanus acerifolia	Columbus	Ohio	-83.01384212	39.97958495	built_environment	43215	NA	40.64	fair	introduced	30.48 to 45.72 cm	Columbus	NA	NA	NA	NA	NA	NA	NA	NA	NA	NA
11	NA	03/30/2007	inspected_date	Shumard oak	Quercus shumardii	Columbus	Ohio	-83.00269133	40.04046231	built_environment	43214	NA	86.36	fair	naturally_occurring	more than 76.2 cm	Columbus	NA	NA	NA	NA	NA	NA	NA	NA	NA	NA
13	NA	03/12/2007	inspected_date	American sweetgum	Liquidambar styraciflua	Columbus	Ohio	-82.97003587	40.09559585	built_environment	43229	NA	63.5	fair	naturally_occurring	60.96 to 76.2 cm	Columbus	NA	NA	NA	NA	NA	NA	NA	NA	NA	NA
23	NA	03/30/2004	inspected_date	Norway maple	Acer platanoides	Columbus	Ohio	-82.92825548	39.94608119	built_environment	43209	NA	50.8	fair	introduced	45.72 to 60.96 cm	Columbus	NA	NA	NA	NA	NA	NA	NA	NA	NA	NA
27	NA	03/01/1996	inspected_date	Rose of sharon	Hibiscus syriacus	Columbus	Ohio	-82.98529389	40.08222965	built_environment	43229	NA	7.62	fair	introduced	0 to 15.24 cm	Columbus	NA	NA	NA	NA	NA	NA	NA	NA	NA	NA
29	NA	10/24/2011	inspected_date	English elm	Ulmus procera	Columbus	Ohio	-83.0072097	40.03313925	built_environment	43214	NA	91.44	fair	introduced	more than 76.2 cm	Columbus	NA	NA	NA	NA	NA	NA	NA	NA	NA	NA
44	NA	03/01/1996	inspected_date	Norway maple	Acer platanoides	Columbus	Ohio	-82.98505707	40.08389191	built_environment	43229	NA	25.4	fair	introduced	15.24 to 30.48 cm	Columbus	NA	NA	NA	NA	NA	NA	NA	NA	NA	NA
46	NA	01/13/2004	inspected_date	Sugar maple	Acer saccharum	Columbus	Ohio	-82.96899522	40.08057525	built_environment	43229	NA	45.72	fair	naturally_occurring	30.48 to 45.72 cm	Columbus	NA	NA	NA	NA	NA	NA	NA	NA	NA	NA
50	NA	06/06/2011	inspected_date	Red oak	Quercus rubra	Columbus	Ohio	-83.00693451	40.03963727	built_environment	43214	NA	111.76	fair	naturally_occurring	more than 76.2 cm	Columbus	NA	NA	NA	NA	NA	NA	NA	NA	NA	NA
51	NA	01/11/1996	inspected_date	Red maple	Acer rubrum	Columbus	Ohio	-83.00794937	40.039778	built_environment	43214	NA	27.94	fair	naturally_occurring	15.24 to 30.48 cm	Columbus	NA	NA	NA	NA	NA	NA	NA	NA	NA	NA
52	NA	01/11/1996	inspected_date	Red maple	Acer rubrum	Columbus	Ohio	-83.00812679	40.03978915	built_environment	43214	NA	25.4	fair	naturally_occurring	15.24 to 30.48 cm	Columbus	NA	NA	NA	NA	NA	NA	NA	NA	NA	NA
58	NA	03/26/2004	inspected_date	Crabapple	Malus	Columbus	Ohio	-82.91305035	39.94924248	built_environment	43227	NA	55.88	poor	no_info	45.72 to 60.96 cm	Columbus	NA	NA	NA	NA	NA	NA	NA	NA	NA	NA
59	NA	07/12/2010	inspected_date	Sugar maple	Acer saccharum	Columbus	Ohio	-82.9131575	39.9495059	built_environment	43227	NA	55.88	fair	naturally_occurring	45.72 to 60.96 cm	Columbus	NA	NA	NA	NA	NA	NA	NA	NA	NA	NA
61	NA	12/03/2012	inspected_date	White ash	Fraxinus americana	Columbus	Ohio	-82.96930381	40.0130004	built_environment	43211	NA	45.72	poor	naturally_occurring	30.48 to 45.72 cm	Columbus	NA	NA	NA	NA	NA	NA	NA	NA	NA	NA
67	NA	08/07/1996	inspected_date	Sugar maple	Acer saccharum	Columbus	Ohio	-83.0040877	40.0421696	built_environment	43214	NA	38.1	fair	naturally_occurring	30.48 to 45.72 cm	Columbus	NA	NA	NA	NA	NA	NA	NA	NA	NA	NA
68	NA	04/26/1994	inspected_date	Sugar maple	Acer saccharum	Columbus	Ohio	-83.00261558	40.01086463	built_environment	43202	NA	66.04	fair	naturally_occurring	60.96 to 76.2 cm	Columbus	NA	NA	NA	NA	NA	NA	NA	NA	NA	NA
69	NA	09/22/2010	inspected_date	Sugar maple	Acer saccharum	Columbus	Ohio	-83.00261775	40.0107797	built_environment	43202	NA	71.12	fair	naturally_occurring	60.96 to 76.2 cm	Columbus	NA	NA	NA	NA	NA	NA	NA	NA	NA	NA
73	NA	07/09/2009	inspected_date	Black cherry	Prunus serotina	Columbus	Ohio	-83.00256404	40.0088818	built_environment	43201	NA	60.96	fair	naturally_occurring	45.72 to 60.96 cm	Columbus	NA	NA	NA	NA	NA	NA	NA	NA	NA	NA
75	NA	07/26/2013	inspected_date	White ash	Fraxinus americana	Columbus	Ohio	-83.01675656	40.04114778	built_environment	43214	NA	33.02	poor	naturally_occurring	30.48 to 45.72 cm	Columbus	NA	NA	NA	NA	NA	NA	NA	NA	NA	NA
78	NA	08/25/2017	inspected_date	Sugar maple	Acer saccharum	Columbus	Ohio	-82.98846828	39.93406016	built_environment	43207	NA	76.2	poor	naturally_occurring	60.96 to 76.2 cm	Columbus	NA	NA	NA	NA	NA	NA	NA	NA	NA	NA
80	NA	06/06/1994	inspected_date	Siberian elm	Ulmus pumila	Columbus	Ohio	-82.98845657	40.02392092	built_environment	43224	NA	147.32	fair	introduced	more than 76.2 cm	Columbus	NA	NA	NA	NA	NA	NA	NA	NA	NA	NA
82	NA	09/19/2013	inspected_date	Honey locust	Gleditsia triacanthos	Columbus	Ohio	-82.98150399	40.00135281	built_environment	43211	NA	45.72	fair	naturally_occurring	30.48 to 45.72 cm	Columbus	NA	NA	NA	NA	NA	NA	NA	NA	NA	NA
84	NA	09/19/2013	inspected_date	Honey locust	Gleditsia triacanthos	Columbus	Ohio	-82.98149685	40.00139502	built_environment	43211	NA	83.82	fair	naturally_occurring	more than 76.2 cm	Columbus	NA	NA	NA	NA	NA	NA	NA	NA	NA	NA
85	NA	08/29/2001	inspected_date	Freeman maple	Acer freemanii	Columbus	Ohio	-82.96892151	40.00619393	built_environment	43211	NA	50.8	fair	naturally_occurring	45.72 to 60.96 cm	Columbus	NA	NA	NA	NA	NA	NA	NA	NA	NA	NA
86	NA	08/29/2001	inspected_date	Freeman maple	Acer freemanii	Columbus	Ohio	-82.96898737	40.00619546	built_environment	43211	NA	58.42	fair	naturally_occurring	45.72 to 60.96 cm	Columbus	NA	NA	NA	NA	NA	NA	NA	NA	NA	NA
93	NA	10/26/2007	inspected_date	Freeman maple	Acer freemanii	Columbus	Ohio	-83.00898376	40.04154856	built_environment	43214	NA	91.44	fair	naturally_occurring	more than 76.2 cm	Columbus	NA	NA	NA	NA	NA	NA	NA	NA	NA	NA
95	NA	10/28/2011	inspected_date	Silver maple	Acer saccharinum	Columbus	Ohio	-83.00922257	40.0415581	built_environment	43214	NA	86.36	fair	naturally_occurring	more than 76.2 cm	Columbus	NA	NA	NA	NA	NA	NA	NA	NA	NA	NA
96	NA	03/01/1996	inspected_date	Sugar maple	Acer saccharum	Columbus	Ohio	-82.9714131	40.07246384	built_environment	43229	NA	35.56	fair	naturally_occurring	30.48 to 45.72 cm	Columbus	NA	NA	NA	NA	NA	NA	NA	NA	NA	NA
97	NA	01/30/1996	inspected_date	Pin oak	Quercus palustris	Columbus	Ohio	-83.02739908	40.05092621	built_environment	43214	NA	86.36	fair	naturally_occurring	more than 76.2 cm	Columbus	NA	NA	NA	NA	NA	NA	NA	NA	NA	NA
98	NA	03/11/1996	inspected_date	Littleleaf linden	Tilia cordata	Columbus	Ohio	-82.97709161	40.10043693	built_environment	43229	NA	40.64	fair	introduced	30.48 to 45.72 cm	Columbus	NA	NA	NA	NA	NA	NA	NA	NA	NA	NA
99	NA	09/06/2011	inspected_date	Littleleaf linden	Tilia cordata	Columbus	Ohio	-82.97699776	40.10012957	built_environment	43229	NA	58.42	fair	introduced	45.72 to 60.96 cm	Columbus	NA	NA	NA	NA	NA	NA	NA	NA	NA	NA
100	NA	12/17/2009	inspected_date	Littleleaf linden	Tilia cordata	Columbus	Ohio	-82.97696067	40.10059886	built_environment	43229	NA	45.72	fair	introduced	30.48 to 45.72 cm	Columbus	NA	NA	NA	NA	NA	NA	NA	NA	NA	NA
101	NA	03/11/1996	inspected_date	Littleleaf linden	Tilia cordata	Columbus	Ohio	-82.97707146	40.10073127	built_environment	43229	NA	20.32	fair	introduced	15.24 to 30.48 cm	Columbus	NA	NA	NA	NA	NA	NA	NA	NA	NA	NA
104	NA	03/11/1996	inspected_date	Crabapple	Malus	Columbus	Ohio	-82.97593034	40.10048158	built_environment	43229	NA	30.48	fair	no_info	15.24 to 30.48 cm	Columbus	NA	NA	NA	NA	NA	NA	NA	NA	NA	NA
105	NA	03/11/1996	inspected_date	Littleleaf linden	Tilia cordata	Columbus	Ohio	-82.97712991	40.09991854	built_environment	43229	NA	35.56	fair	introduced	30.48 to 45.72 cm	Columbus	NA	NA	NA	NA	NA	NA	NA	NA	NA	NA
106	NA	03/11/1996	inspected_date	Littleleaf linden	Tilia cordata	Columbus	Ohio	-82.97605127	40.09950778	built_environment	43229	NA	20.32	fair	introduced	15.24 to 30.48 cm	Columbus	NA	NA	NA	NA	NA	NA	NA	NA	NA	NA
107	NA	03/11/1996	inspected_date	Littleleaf linden	Tilia cordata	Columbus	Ohio	-82.97600409	40.09964082	built_environment	43229	NA	27.94	fair	introduced	15.24 to 30.48 cm	Columbus	NA	NA	NA	NA	NA	NA	NA	NA	NA	NA
108	NA	07/11/2012	inspected_date	Littleleaf linden	Tilia cordata	Columbus	Ohio	-82.97610579	40.09972219	built_environment	43229	NA	50.8	fair	introduced	45.72 to 60.96 cm	Columbus	NA	NA	NA	NA	NA	NA	NA	NA	NA	NA
110	NA	07/13/2013	inspected_date	Littleleaf linden	Tilia cordata	Columbus	Ohio	-82.97608432	40.0999411	built_environment	43229	NA	45.72	dead	introduced	30.48 to 45.72 cm	Columbus	NA	NA	NA	NA	NA	NA	NA	NA	NA	NA
111	NA	03/11/1996	inspected_date	Norway maple	Acer platanoides	Columbus	Ohio	-82.97606343	40.10024754	built_environment	43229	NA	30.48	fair	introduced	15.24 to 30.48 cm	Columbus	NA	NA	NA	NA	NA	NA	NA	NA	NA	NA
112	NA	03/11/1996	inspected_date	Littleleaf linden	Tilia cordata	Columbus	Ohio	-82.9771022	40.10026343	built_environment	43229	NA	33.02	fair	introduced	30.48 to 45.72 cm	Columbus	NA	NA	NA	NA	NA	NA	NA	NA	NA	NA
120	NA	05/02/2005	inspected_date	Freeman maple	Acer freemanii	Columbus	Ohio	-82.97937805	39.9997442	built_environment	43211	NA	76.2	fair	naturally_occurring	60.96 to 76.2 cm	Columbus	NA	NA	NA	NA	NA	NA	NA	NA	NA	NA
127	NA	05/22/2009	inspected_date	Sugar maple	Acer saccharum	Columbus	Ohio	-82.98515055	40.08229287	built_environment	43229	NA	45.72	fair	naturally_occurring	30.48 to 45.72 cm	Columbus	NA	NA	NA	NA	NA	NA	NA	NA	NA	NA
128	NA	03/01/1996	inspected_date	Norway maple	Acer platanoides	Columbus	Ohio	-82.98512274	40.08283191	built_environment	43229	NA	30.48	fair	introduced	15.24 to 30.48 cm	Columbus	NA	NA	NA	NA	NA	NA	NA	NA	NA	NA
129	NA	03/01/1996	inspected_date	Norway maple	Acer platanoides	Columbus	Ohio	-82.9851042	40.08302322	built_environment	43229	NA	20.32	fair	introduced	15.24 to 30.48 cm	Columbus	NA	NA	NA	NA	NA	NA	NA	NA	NA	NA
130	NA	03/01/1996	inspected_date	Freeman maple	Acer freemanii	Columbus	Ohio	-82.98510027	40.08318171	built_environment	43229	NA	55.88	fair	naturally_occurring	45.72 to 60.96 cm	Columbus	NA	NA	NA	NA	NA	NA	NA	NA	NA	NA
136	NA	03/01/1996	inspected_date	Norway maple	Acer platanoides	Columbus	Ohio	-82.98522624	40.08329258	built_environment	43229	NA	25.4	fair	introduced	15.24 to 30.48 cm	Columbus	NA	NA	NA	NA	NA	NA	NA	NA	NA	NA
138	NA	03/01/1996	inspected_date	Crabapple	Malus	Columbus	Ohio	-82.98530834	40.08205471	built_environment	43229	NA	50.8	fair	no_info	45.72 to 60.96 cm	Columbus	NA	NA	NA	NA	NA	NA	NA	NA	NA	NA
139	06/01/2002	06/01/2002	inspected_date	Red maple	Acer rubrum	Columbus	Ohio	-82.98531719	40.08188662	built_environment	43229	NA	50.8	fair	naturally_occurring	45.72 to 60.96 cm	Columbus	NA	NA	NA	NA	NA	NA	NA	NA	NA	NA
142	NA	03/04/1996	inspected_date	Norway maple	Acer platanoides	Columbus	Ohio	-82.98538928	40.08036996	built_environment	43229	NA	33.02	fair	introduced	30.48 to 45.72 cm	Columbus	NA	NA	NA	NA	NA	NA	NA	NA	NA	NA
146	NA	03/04/1996	inspected_date	Norway maple	Acer platanoides	Columbus	Ohio	-82.98524286	40.08080958	built_environment	43229	NA	27.94	fair	introduced	15.24 to 30.48 cm	Columbus	NA	NA	NA	NA	NA	NA	NA	NA	NA	NA
147	NA	03/04/1996	inspected_date	Sugar maple	Acer saccharum	Columbus	Ohio	-82.98524193	40.08089894	built_environment	43229	NA	30.48	fair	naturally_occurring	15.24 to 30.48 cm	Columbus	NA	NA	NA	NA	NA	NA	NA	NA	NA	NA
148	NA	03/04/1996	inspected_date	Sugar maple	Acer saccharum	Columbus	Ohio	-82.98523772	40.08096379	built_environment	43229	NA	27.94	fair	naturally_occurring	15.24 to 30.48 cm	Columbus	NA	NA	NA	NA	NA	NA	NA	NA	NA	NA
149	NA	03/04/1996	inspected_date	Freeman maple	Acer freemanii	Columbus	Ohio	-82.98522773	40.08113254	built_environment	43229	NA	76.2	fair	naturally_occurring	60.96 to 76.2 cm	Columbus	NA	NA	NA	NA	NA	NA	NA	NA	NA	NA
150	NA	12/07/2005	inspected_date	Norway maple	Acer platanoides	Columbus	Ohio	-82.98508231	40.08340138	built_environment	43229	NA	35.56	fair	introduced	30.48 to 45.72 cm	Columbus	NA	NA	NA	NA	NA	NA	NA	NA	NA	NA
151	NA	03/01/1996	inspected_date	Norway maple	Acer platanoides	Columbus	Ohio	-82.98505774	40.08374464	built_environment	43229	NA	25.4	fair	introduced	15.24 to 30.48 cm	Columbus	NA	NA	NA	NA	NA	NA	NA	NA	NA	NA
153	NA	08/11/2008	inspected_date	Sugar maple	Acer saccharum	Columbus	Ohio	-82.98489587	40.08476822	built_environment	43229	NA	50.8	fair	naturally_occurring	45.72 to 60.96 cm	Columbus	NA	NA	NA	NA	NA	NA	NA	NA	NA	NA
154	NA	03/01/1996	inspected_date	Sugar maple	Acer saccharum	Columbus	Ohio	-82.98410801	40.08523899	built_environment	43229	NA	27.94	fair	naturally_occurring	15.24 to 30.48 cm	Columbus	NA	NA	NA	NA	NA	NA	NA	NA	NA	NA
155	NA	03/01/1996	inspected_date	Sugar maple	Acer saccharum	Columbus	Ohio	-82.98426724	40.08520664	built_environment	43229	NA	30.48	fair	naturally_occurring	15.24 to 30.48 cm	Columbus	NA	NA	NA	NA	NA	NA	NA	NA	NA	NA
156	NA	08/22/2007	inspected_date	Siberian elm	Ulmus pumila	Columbus	Ohio	-82.97286815	39.94833344	built_environment	43206	NA	81.28	poor	introduced	more than 76.2 cm	Columbus	NA	NA	NA	NA	NA	NA	NA	NA	NA	NA
157	NA	08/26/2016	inspected_date	Common hackberry	Celtis occidentalis	Columbus	Ohio	-83.02383667	40.03068248	built_environment	43202	NA	71.12	good	naturally_occurring	60.96 to 76.2 cm	Columbus	NA	NA	NA	NA	NA	NA	NA	NA	NA	NA
162	NA	08/27/2003	inspected_date	Callery pear	Pyrus calleryana	Columbus	Ohio	-83.07396461	40.09651243	built_environment	43235	NA	35.56	poor	introduced	30.48 to 45.72 cm	Columbus	NA	NA	NA	NA	NA	NA	NA	NA	NA	NA
163	NA	08/19/2003	inspected_date	Callery pear	Pyrus calleryana	Columbus	Ohio	-83.07389315	40.09631262	built_environment	43235	NA	40.64	poor	introduced	30.48 to 45.72 cm	Columbus	NA	NA	NA	NA	NA	NA	NA	NA	NA	NA
164	NA	04/12/2011	inspected_date	Callery pear	Pyrus calleryana	Columbus	Ohio	-83.07375617	40.09616699	built_environment	43235	NA	35.56	poor	introduced	30.48 to 45.72 cm	Columbus	NA	NA	NA	NA	NA	NA	NA	NA	NA	NA
166	NA	02/29/1996	inspected_date	Crabapple	Malus	Columbus	Ohio	-83.04056078	40.0270956	built_environment	43221	NA	25.4	fair	no_info	15.24 to 30.48 cm	Columbus	NA	NA	NA	NA	NA	NA	NA	NA	NA	NA
167	NA	11/26/2010	inspected_date	London planetree	Platanus acerifolia	Columbus	Ohio	-83.04042045	40.02710554	built_environment	43221	NA	63.5	poor	introduced	60.96 to 76.2 cm	Columbus	NA	NA	NA	NA	NA	NA	NA	NA	NA	NA
168	NA	04/17/2009	inspected_date	Littleleaf linden	Tilia cordata	Columbus	Ohio	-82.98751277	40.06670729	built_environment	43229	NA	40.64	fair	introduced	30.48 to 45.72 cm	Columbus	NA	NA	NA	NA	NA	NA	NA	NA	NA	NA
169	NA	04/17/2009	inspected_date	Littleleaf linden	Tilia cordata	Columbus	Ohio	-82.98751525	40.06661792	built_environment	43229	NA	35.56	fair	introduced	30.48 to 45.72 cm	Columbus	NA	NA	NA	NA	NA	NA	NA	NA	NA	NA
170	NA	04/17/2009	inspected_date	Littleleaf linden	Tilia cordata	Columbus	Ohio	-82.98752402	40.06654163	built_environment	43229	NA	45.72	fair	introduced	30.48 to 45.72 cm	Columbus	NA	NA	NA	NA	NA	NA	NA	NA	NA	NA
171	NA	04/17/2009	inspected_date	Littleleaf linden	Tilia cordata	Columbus	Ohio	-82.98752957	40.06644987	built_environment	43229	NA	40.64	fair	introduced	30.48 to 45.72 cm	Columbus	NA	NA	NA	NA	NA	NA	NA	NA	NA	NA
176	NA	04/15/1997	inspected_date	Sugar maple	Acer saccharum	Columbus	Ohio	-82.97718392	40.00937017	built_environment	43211	NA	40.64	good	naturally_occurring	30.48 to 45.72 cm	Columbus	NA	NA	NA	NA	NA	NA	NA	NA	NA	NA
178	NA	12/12/2003	inspected_date	Sugar maple	Acer saccharum	Columbus	Ohio	-83.05159493	39.98977681	built_environment	43212	NA	45.72	fair	naturally_occurring	30.48 to 45.72 cm	Columbus	NA	NA	NA	NA	NA	NA	NA	NA	NA	NA
182	NA	06/10/1994	inspected_date	Bradford callery pear	Pyrus calleryana	Columbus	Ohio	-82.98845959	39.9465084	built_environment	43206	NA	35.56	poor	introduced	30.48 to 45.72 cm	Columbus	NA	NA	NA	NA	NA	NA	NA	NA	NA	NA
185	NA	07/28/2015	inspected_date	Crabapple	Malus	Columbus	Ohio	-82.99004067	39.93112496	built_environment	43207	NA	45.72	poor	no_info	30.48 to 45.72 cm	Columbus	NA	NA	NA	NA	NA	NA	NA	NA	NA	NA
187	NA	10/07/2013	inspected_date	Sugar maple	Acer saccharum	Columbus	Ohio	-82.99350908	39.93139952	built_environment	43207	NA	76.2	fair	naturally_occurring	60.96 to 76.2 cm	Columbus	NA	NA	NA	NA	NA	NA	NA	NA	NA	NA
192	NA	07/16/2015	inspected_date	White ash	Fraxinus americana	Columbus	Ohio	-83.07855083	39.95840499	built_environment	43204	NA	45.72	poor	naturally_occurring	30.48 to 45.72 cm	Columbus	NA	NA	NA	NA	NA	NA	NA	NA	NA	NA
193	NA	07/16/2015	inspected_date	White ash	Fraxinus americana	Columbus	Ohio	-83.07853049	39.95834218	built_environment	43204	NA	40.64	poor	naturally_occurring	30.48 to 45.72 cm	Columbus	NA	NA	NA	NA	NA	NA	NA	NA	NA	NA
195	NA	05/06/2010	inspected_date	Green ash	Fraxinus pennsylvanica	Columbus	Ohio	-82.96980626	40.09558884	built_environment	43229	NA	60.96	poor	naturally_occurring	45.72 to 60.96 cm	Columbus	NA	NA	NA	NA	NA	NA	NA	NA	NA	NA
197	NA	06/22/2012	inspected_date	Silver maple	Acer saccharinum	Columbus	Ohio	-83.06371589	39.94590198	built_environment	43204	NA	71.12	poor	naturally_occurring	60.96 to 76.2 cm	Columbus	NA	NA	NA	NA	NA	NA	NA	NA	NA	NA
206	NA	03/21/2013	inspected_date	Sugar maple	Acer saccharum	Columbus	Ohio	-82.97198272	39.94206645	built_environment	43206	NA	73.66	fair	naturally_occurring	60.96 to 76.2 cm	Columbus	NA	NA	NA	NA	NA	NA	NA	NA	NA	NA
210	NA	04/02/2001	inspected_date	Silver maple	Acer saccharinum	Columbus	Ohio	-82.96738183	40.01794487	built_environment	43211	NA	91.44	poor	naturally_occurring	more than 76.2 cm	Columbus	NA	NA	NA	NA	NA	NA	NA	NA	NA	NA
215	NA	09/26/2006	inspected_date	Bradford callery pear	Pyrus calleryana	Columbus	Ohio	-83.06987752	40.06661498	built_environment	43235	NA	30.48	fair	introduced	15.24 to 30.48 cm	Columbus	NA	NA	NA	NA	NA	NA	NA	NA	NA	NA
218	NA	08/27/1997	inspected_date	Crabapple	Malus	Columbus	Ohio	-82.95729711	40.05470158	built_environment	43224	NA	25.4	fair	no_info	15.24 to 30.48 cm	Columbus	NA	NA	NA	NA	NA	NA	NA	NA	NA	NA
219	NA	08/27/1997	inspected_date	Crabapple	Malus	Columbus	Ohio	-82.95733713	40.05470429	built_environment	43224	NA	25.4	fair	no_info	15.24 to 30.48 cm	Columbus	NA	NA	NA	NA	NA	NA	NA	NA	NA	NA
220	NA	03/06/2013	inspected_date	Hawthorn	Crataegus	Columbus	Ohio	-83.04352587	40.0251259	built_environment	43221	NA	30.48	fair	no_info	15.24 to 30.48 cm	Columbus	NA	NA	NA	NA	NA	NA	NA	NA	NA	NA
222	NA	05/06/2004	inspected_date	American sycamore	Platanus occidentalis	Columbus	Ohio	-82.95744762	39.94518557	built_environment	43206	NA	111.76	fair	naturally_occurring	more than 76.2 cm	Columbus	NA	NA	NA	NA	NA	NA	NA	NA	NA	NA
223	NA	02/15/1996	inspected_date	Sugar maple	Acer saccharum	Columbus	Ohio	-82.91249968	39.9674991	built_environment	43213	NA	35.56	good	naturally_occurring	30.48 to 45.72 cm	Columbus	NA	NA	NA	NA	NA	NA	NA	NA	NA	NA
226	NA	06/23/1994	inspected_date	Silver maple	Acer saccharinum	Columbus	Ohio	-82.95110698	39.94453473	built_environment	43206	NA	86.36	fair	naturally_occurring	more than 76.2 cm	Columbus	NA	NA	NA	NA	NA	NA	NA	NA	NA	NA
233	NA	04/15/1997	inspected_date	Black walnut	Juglans nigra	Columbus	Ohio	-82.97719713	40.00930816	built_environment	43211	NA	40.64	fair	naturally_occurring	30.48 to 45.72 cm	Columbus	NA	NA	NA	NA	NA	NA	NA	NA	NA	NA
246	NA	12/18/2013	inspected_date	Green ash	Fraxinus pennsylvanica	Columbus	Ohio	-82.98979752	39.93570875	built_environment	43206	NA	43.18	poor	naturally_occurring	30.48 to 45.72 cm	Columbus	NA	NA	NA	NA	NA	NA	NA	NA	NA	NA
247	NA	02/14/1996	inspected_date	Freeman maple	Acer freemanii	Columbus	Ohio	-83.0168298	39.98507493	built_environment	43201	NA	81.28	fair	naturally_occurring	more than 76.2 cm	Columbus	NA	NA	NA	NA	NA	NA	NA	NA	NA	NA
249	NA	11/15/2012	inspected_date	Silver maple	Acer saccharinum	Columbus	Ohio	-83.01247456	40.02844165	built_environment	43202	NA	88.9	fair	naturally_occurring	more than 76.2 cm	Columbus	NA	NA	NA	NA	NA	NA	NA	NA	NA	NA
259	NA	06/27/2013	inspected_date	Serviceberry	Amelanchier	Columbus	Ohio	-82.98750194	39.94201131	built_environment	43206	NA	12.7	dead	no_info	0 to 15.24 cm	Columbus	NA	NA	NA	NA	NA	NA	NA	NA	NA	NA
260	NA	04/08/1996	inspected_date	Allegheny serviceberry	Amelanchier laevis	Columbus	Ohio	-82.98742675	39.94283049	built_environment	43206	NA	12.7	fair	naturally_occurring	0 to 15.24 cm	Columbus	NA	NA	NA	NA	NA	NA	NA	NA	NA	NA
261	NA	04/08/1996	inspected_date	Allegheny serviceberry	Amelanchier laevis	Columbus	Ohio	-82.98743129	39.94274252	built_environment	43206	NA	10.16	fair	naturally_occurring	0 to 15.24 cm	Columbus	NA	NA	NA	NA	NA	NA	NA	NA	NA	NA
262	NA	04/08/1996	inspected_date	Allegheny serviceberry	Amelanchier laevis	Columbus	Ohio	-82.98743242	39.94279812	built_environment	43206	NA	10.16	fair	naturally_occurring	0 to 15.24 cm	Columbus	NA	NA	NA	NA	NA	NA	NA	NA	NA	NA
266	NA	07/21/2009	inspected_date	Silver maple	Acer saccharinum	Columbus	Ohio	-83.00588243	40.03789988	built_environment	43214	NA	76.2	fair	naturally_occurring	60.96 to 76.2 cm	Columbus	NA	NA	NA	NA	NA	NA	NA	NA	NA	NA
268	NA	12/07/2012	inspected_date	Green ash	Fraxinus pennsylvanica	Columbus	Ohio	-82.98481191	40.05722151	built_environment	43224	NA	81.28	poor	naturally_occurring	more than 76.2 cm	Columbus	NA	NA	NA	NA	NA	NA	NA	NA	NA	NA
276	NA	07/05/1994	inspected_date	Silver maple	Acer saccharinum	Columbus	Ohio	-83.00083119	40.03583928	built_environment	43214	NA	35.56	fair	naturally_occurring	30.48 to 45.72 cm	Columbus	NA	NA	NA	NA	NA	NA	NA	NA	NA	NA
277	NA	06/23/1994	inspected_date	Silver maple	Acer saccharinum	Columbus	Ohio	-82.9520636	39.94670097	built_environment	43206	NA	40.64	fair	naturally_occurring	30.48 to 45.72 cm	Columbus	NA	NA	NA	NA	NA	NA	NA	NA	NA	NA
278	NA	03/01/2006	inspected_date	Siberian elm	Ulmus pumila	Columbus	Ohio	-82.87378833	39.94144057	built_environment	43227	NA	60.96	poor	introduced	45.72 to 60.96 cm	Columbus	NA	NA	NA	NA	NA	NA	NA	NA	NA	NA
279	NA	04/04/2013	inspected_date	London planetree	Platanus acerifolia	Columbus	Ohio	-82.98853137	39.94597811	built_environment	43206	NA	99.06	fair	introduced	more than 76.2 cm	Columbus	NA	NA	NA	NA	NA	NA	NA	NA	NA	NA
282	NA	02/20/1996	inspected_date	Silver maple	Acer saccharinum	Columbus	Ohio	-82.86722649	39.95373605	built_environment	43227	NA	45.72	fair	naturally_occurring	30.48 to 45.72 cm	Columbus	NA	NA	NA	NA	NA	NA	NA	NA	NA	NA
283	NA	08/07/1997	inspected_date	Silver maple	Acer saccharinum	Columbus	Ohio	-82.97932579	40.02954332	built_environment	43224	NA	53.34	fair	naturally_occurring	45.72 to 60.96 cm	Columbus	NA	NA	NA	NA	NA	NA	NA	NA	NA	NA
288	NA	04/08/1996	inspected_date	Bradford callery pear	Pyrus calleryana	Columbus	Ohio	-82.98782128	39.94354055	built_environment	43206	NA	35.56	fair	introduced	30.48 to 45.72 cm	Columbus	NA	NA	NA	NA	NA	NA	NA	NA	NA	NA
290	NA	07/19/1994	inspected_date	Callery pear	Pyrus calleryana	Columbus	Ohio	-83.01379007	40.02946575	built_environment	43202	NA	12.7	fair	introduced	0 to 15.24 cm	Columbus	NA	NA	NA	NA	NA	NA	NA	NA	NA	NA
293	NA	09/26/2013	inspected_date	Bradford callery pear	Pyrus calleryana	Columbus	Ohio	-83.09072841	39.97890019	built_environment	43204	NA	60.96	fair	introduced	45.72 to 60.96 cm	Columbus	NA	NA	NA	NA	NA	NA	NA	NA	NA	NA
294	NA	03/24/2011	inspected_date	Bradford callery pear	Pyrus calleryana	Columbus	Ohio	-83.08880975	40.07118914	built_environment	43235	NA	40.64	fair	introduced	30.48 to 45.72 cm	Columbus	NA	NA	NA	NA	NA	NA	NA	NA	NA	NA
296	NA	02/03/2014	inspected_date	Black maple	Acer nigrum	Columbus	Ohio	-83.01548415	39.98498667	built_environment	43201	NA	83.82	poor	naturally_occurring	more than 76.2 cm	Columbus	NA	NA	NA	NA	NA	NA	NA	NA	NA	NA
298	NA	08/16/2011	inspected_date	Eastern redbud	Cercis canadensis	Columbus	Ohio	-82.9922267	39.94346073	built_environment	43206	NA	25.4	poor	naturally_occurring	15.24 to 30.48 cm	Columbus	NA	NA	NA	NA	NA	NA	NA	NA	NA	NA
302	NA	07/14/2006	inspected_date	Norway maple	Acer platanoides	Columbus	Ohio	-82.9386977	40.09235229	built_environment	43231	NA	12.7	dead	introduced	0 to 15.24 cm	Columbus	NA	NA	NA	NA	NA	NA	NA	NA	NA	NA
304	NA	05/06/2010	inspected_date	White ash	Fraxinus americana	Columbus	Ohio	-82.97024789	40.09560839	built_environment	43229	NA	12.7	poor	naturally_occurring	0 to 15.24 cm	Columbus	NA	NA	NA	NA	NA	NA	NA	NA	NA	NA
305	NA	09/09/1996	inspected_date	American sycamore	Platanus occidentalis	Columbus	Ohio	-82.95605836	39.95934207	built_environment	43205	NA	78.74	fair	naturally_occurring	more than 76.2 cm	Columbus	NA	NA	NA	NA	NA	NA	NA	NA	NA	NA
307	NA	10/26/2010	inspected_date	Honey locust	Gleditsia triacanthos	Columbus	Ohio	-82.97737816	40.09191864	built_environment	43229	NA	66.04	fair	naturally_occurring	60.96 to 76.2 cm	Columbus	NA	NA	NA	NA	NA	NA	NA	NA	NA	NA
313	NA	05/15/2007	inspected_date	Silver maple	Acer saccharinum	Columbus	Ohio	-82.95806801	39.97751104	built_environment	43203	NA	35.56	dead	naturally_occurring	30.48 to 45.72 cm	Columbus	NA	NA	NA	NA	NA	NA	NA	NA	NA	NA
315	NA	08/11/2004	inspected_date	Silver maple	Acer saccharinum	Columbus	Ohio	-82.96738344	40.02108268	built_environment	43211	NA	76.2	fair	naturally_occurring	60.96 to 76.2 cm	Columbus	NA	NA	NA	NA	NA	NA	NA	NA	NA	NA
316	NA	10/31/2012	inspected_date	Pin oak	Quercus palustris	Columbus	Ohio	-83.0035393	40.04036118	built_environment	43214	NA	76.2	fair	naturally_occurring	60.96 to 76.2 cm	Columbus	NA	NA	NA	NA	NA	NA	NA	NA	NA	NA
319	NA	05/22/2009	inspected_date	London planetree	Platanus acerifolia	Columbus	Ohio	-82.97238921	40.08006881	built_environment	43229	NA	33.02	fair	introduced	30.48 to 45.72 cm	Columbus	NA	NA	NA	NA	NA	NA	NA	NA	NA	NA
320	NA	05/22/2009	inspected_date	London planetree	Platanus acerifolia	Columbus	Ohio	-82.97239346	40.08001041	built_environment	43229	NA	33.02	fair	introduced	30.48 to 45.72 cm	Columbus	NA	NA	NA	NA	NA	NA	NA	NA	NA	NA
328	NA	07/15/2011	inspected_date	Crabapple	Malus	Columbus	Ohio	-82.96610025	40.08354513	built_environment	43229	NA	33.02	dead	no_info	30.48 to 45.72 cm	Columbus	NA	NA	NA	NA	NA	NA	NA	NA	NA	NA
329	NA	07/15/2011	inspected_date	Crabapple	Malus	Columbus	Ohio	-82.96617099	40.08354676	built_environment	43229	NA	40.64	dead	no_info	30.48 to 45.72 cm	Columbus	NA	NA	NA	NA	NA	NA	NA	NA	NA	NA
331	NA	09/04/2002	inspected_date	Honey locust	Gleditsia triacanthos	Columbus	Ohio	-82.92407582	39.94969794	built_environment	43209	NA	60.96	fair	naturally_occurring	45.72 to 60.96 cm	Columbus	NA	NA	NA	NA	NA	NA	NA	NA	NA	NA
332	NA	09/24/2012	inspected_date	Silver maple	Acer saccharinum	Columbus	Ohio	-82.95199779	39.94812846	built_environment	43205	NA	76.2	fair	naturally_occurring	60.96 to 76.2 cm	Columbus	NA	NA	NA	NA	NA	NA	NA	NA	NA	NA
334	NA	10/15/2002	inspected_date	Sugar maple	Acer saccharum	Columbus	Ohio	-83.06757075	39.94150468	built_environment	43204	NA	45.72	fair	naturally_occurring	30.48 to 45.72 cm	Columbus	NA	NA	NA	NA	NA	NA	NA	NA	NA	NA
336	NA	10/01/2008	inspected_date	Honey locust	Gleditsia triacanthos	Columbus	Ohio	-82.96494712	40.08109821	built_environment	43229	NA	45.72	fair	naturally_occurring	30.48 to 45.72 cm	Columbus	NA	NA	NA	NA	NA	NA	NA	NA	NA	NA
337	NA	09/30/2011	inspected_date	Shingle oak	Quercus imbricaria	Columbus	Ohio	-83.01565433	40.05744352	built_environment	43214	NA	93.98	fair	naturally_occurring	more than 76.2 cm	Columbus	NA	NA	NA	NA	NA	NA	NA	NA	NA	NA
338	NA	01/05/2011	inspected_date	Sugar maple	Acer saccharum	Columbus	Ohio	-83.01786876	40.05764763	built_environment	43214	NA	71.12	fair	naturally_occurring	60.96 to 76.2 cm	Columbus	NA	NA	NA	NA	NA	NA	NA	NA	NA	NA
339	NA	01/05/2011	inspected_date	Sugar maple	Acer saccharum	Columbus	Ohio	-83.01780035	40.05764293	built_environment	43214	NA	73.66	fair	naturally_occurring	60.96 to 76.2 cm	Columbus	NA	NA	NA	NA	NA	NA	NA	NA	NA	NA
340	NA	03/19/2009	inspected_date	Honey locust	Gleditsia triacanthos	Columbus	Ohio	-82.94896044	40.0961824	built_environment	43231	NA	55.88	fair	naturally_occurring	45.72 to 60.96 cm	Columbus	NA	NA	NA	NA	NA	NA	NA	NA	NA	NA
341	NA	08/02/1994	inspected_date	Silver maple	Acer saccharinum	Columbus	Ohio	-82.86901547	39.9454027	built_environment	43227	NA	50.8	good	naturally_occurring	45.72 to 60.96 cm	Columbus	NA	NA	NA	NA	NA	NA	NA	NA	NA	NA
346	NA	04/16/2012	inspected_date	Green ash	Fraxinus pennsylvanica	Columbus	Ohio	-83.00821573	40.04606465	built_environment	43214	NA	81.28	poor	naturally_occurring	more than 76.2 cm	Columbus	NA	NA	NA	NA	NA	NA	NA	NA	NA	NA
347	NA	08/03/2001	inspected_date	Callery pear	Pyrus calleryana	Columbus	Ohio	-83.06512504	40.06995253	built_environment	43235	NA	30.48	poor	introduced	15.24 to 30.48 cm	Columbus	NA	NA	NA	NA	NA	NA	NA	NA	NA	NA
356	NA	02/06/2013	inspected_date	London planetree	Platanus acerifolia	Columbus	Ohio	-82.94605221	40.09605065	built_environment	43231	NA	45.72	fair	introduced	30.48 to 45.72 cm	Columbus	NA	NA	NA	NA	NA	NA	NA	NA	NA	NA
357	NA	02/06/2013	inspected_date	London planetree	Platanus acerifolia	Columbus	Ohio	-82.9460332	40.09589393	built_environment	43231	NA	40.64	fair	introduced	30.48 to 45.72 cm	Columbus	NA	NA	NA	NA	NA	NA	NA	NA	NA	NA
359	NA	02/04/2012	inspected_date	Autumn purple white ash	NA	Columbus	Ohio	-83.04582473	40.12107279	built_environment	43235	NA	55.88	poor	no_info	45.72 to 60.96 cm	Columbus	NA	NA	NA	NA	NA	NA	NA	NA	NA	NA
360	NA	11/06/2012	inspected_date	Honey locust	Gleditsia triacanthos	Columbus	Ohio	-82.97374396	40.00354285	built_environment	43211	NA	35.56	fair	naturally_occurring	30.48 to 45.72 cm	Columbus	NA	NA	NA	NA	NA	NA	NA	NA	NA	NA
361	NA	06/05/2012	inspected_date	Honey locust	Gleditsia triacanthos	Columbus	Ohio	-82.97369733	40.00361167	built_environment	43211	NA	35.56	fair	naturally_occurring	30.48 to 45.72 cm	Columbus	NA	NA	NA	NA	NA	NA	NA	NA	NA	NA
362	NA	09/08/1994	inspected_date	Silver maple	Acer saccharinum	Columbus	Ohio	-82.99606829	39.94568705	built_environment	43206	NA	60.96	fair	naturally_occurring	45.72 to 60.96 cm	Columbus	NA	NA	NA	NA	NA	NA	NA	NA	NA	NA
364	NA	10/15/2002	inspected_date	White ash	Fraxinus americana	Columbus	Ohio	-83.02574552	40.05047403	green_space	43214	NA	66.04	poor	naturally_occurring	60.96 to 76.2 cm	Columbus	NA	NA	NA	NA	NA	NA	NA	NA	NA	NA
365	NA	06/01/2001	inspected_date	Silver maple	Acer saccharinum	Columbus	Ohio	-83.02580564	40.05048002	built_environment	43214	NA	68.58	poor	naturally_occurring	60.96 to 76.2 cm	Columbus	NA	NA	NA	NA	NA	NA	NA	NA	NA	NA
367	NA	03/16/2010	inspected_date	American basswood	Tilia americana	Columbus	Ohio	-83.13588908	39.93354589	built_environment	43228	NA	20.32	fair	naturally_occurring	15.24 to 30.48 cm	Columbus	NA	NA	NA	NA	NA	NA	NA	NA	NA	NA
368	NA	02/18/2014	inspected_date	Green ash	Fraxinus pennsylvanica	Columbus	Ohio	-83.13592339	39.93328717	built_environment	43228	NA	40.64	poor	naturally_occurring	30.48 to 45.72 cm	Columbus	NA	NA	NA	NA	NA	NA	NA	NA	NA	NA
369	NA	10/07/1997	inspected_date	Green ash	Fraxinus pennsylvanica	Columbus	Ohio	-83.13523834	39.93266007	built_environment	43228	NA	17.78	poor	naturally_occurring	15.24 to 30.48 cm	Columbus	NA	NA	NA	NA	NA	NA	NA	NA	NA	NA
370	NA	02/18/2014	inspected_date	Green ash	Fraxinus pennsylvanica	Columbus	Ohio	-83.13585075	39.93348869	built_environment	43228	NA	38.1	poor	naturally_occurring	30.48 to 45.72 cm	Columbus	NA	NA	NA	NA	NA	NA	NA	NA	NA	NA
372	NA	09/23/1994	inspected_date	American elm	Ulmus americana	Columbus	Ohio	-83.0732986	39.9738504	built_environment	43204	NA	76.2	fair	naturally_occurring	60.96 to 76.2 cm	Columbus	NA	NA	NA	NA	NA	NA	NA	NA	NA	NA
373	NA	08/06/1997	inspected_date	American elm	Ulmus americana	Columbus	Ohio	-83.07303803	39.9739153	built_environment	43204	NA	76.2	dead	naturally_occurring	60.96 to 76.2 cm	Columbus	NA	NA	NA	NA	NA	NA	NA	NA	NA	NA
374	NA	09/23/1994	inspected_date	Silver maple	Acer saccharinum	Columbus	Ohio	-82.95926108	39.97309058	built_environment	43203	NA	76.2	fair	naturally_occurring	60.96 to 76.2 cm	Columbus	NA	NA	NA	NA	NA	NA	NA	NA	NA	NA
375	NA	09/23/1994	inspected_date	Norway maple	Acer platanoides	Columbus	Ohio	-82.95926445	39.97281072	built_environment	43203	NA	66.04	fair	introduced	60.96 to 76.2 cm	Columbus	NA	NA	NA	NA	NA	NA	NA	NA	NA	NA
376	NA	11/17/2005	inspected_date	Paper birch	Betula papyrifera	Columbus	Ohio	-82.98372742	40.08118076	built_environment	43229	NA	27.94	fair	introduced	15.24 to 30.48 cm	Columbus	NA	NA	NA	NA	NA	NA	NA	NA	NA	NA
377	NA	04/23/2009	inspected_date	Paper birch	Betula papyrifera	Columbus	Ohio	-82.98368164	40.08115593	built_environment	43229	NA	25.4	poor	introduced	15.24 to 30.48 cm	Columbus	NA	NA	NA	NA	NA	NA	NA	NA	NA	NA
378	NA	11/17/2005	inspected_date	Paper birch	Betula papyrifera	Columbus	Ohio	-82.98361334	40.08110331	built_environment	43229	NA	30.48	fair	introduced	15.24 to 30.48 cm	Columbus	NA	NA	NA	NA	NA	NA	NA	NA	NA	NA
382	NA	05/13/2011	inspected_date	Crabapple	Malus	Columbus	Ohio	-83.06037154	40.06831217	built_environment	43235	NA	30.48	poor	no_info	15.24 to 30.48 cm	Columbus	NA	NA	NA	NA	NA	NA	NA	NA	NA	NA
384	NA	09/16/1994	inspected_date	Honey locust	Gleditsia triacanthos	Columbus	Ohio	-83.01359037	40.05951548	built_environment	43214	NA	45.72	good	naturally_occurring	30.48 to 45.72 cm	Columbus	NA	NA	NA	NA	NA	NA	NA	NA	NA	NA
385	NA	09/16/1994	inspected_date	Honey locust	Gleditsia triacanthos	Columbus	Ohio	-83.01350899	40.05952185	built_environment	43214	NA	30.48	fair	naturally_occurring	15.24 to 30.48 cm	Columbus	NA	NA	NA	NA	NA	NA	NA	NA	NA	NA
390	NA	12/11/2001	inspected_date	Crabapple	Malus	Columbus	Ohio	-82.94863554	40.0953564	built_environment	43231	NA	33.02	fair	no_info	30.48 to 45.72 cm	Columbus	NA	NA	NA	NA	NA	NA	NA	NA	NA	NA
391	NA	12/11/2001	inspected_date	Crabapple	Malus	Columbus	Ohio	-82.94844636	40.09541752	built_environment	43231	NA	33.02	fair	no_info	30.48 to 45.72 cm	Columbus	NA	NA	NA	NA	NA	NA	NA	NA	NA	NA
392	NA	12/11/2001	inspected_date	Crabapple	Malus	Columbus	Ohio	-82.94853619	40.09539454	built_environment	43231	NA	30.48	fair	no_info	15.24 to 30.48 cm	Columbus	NA	NA	NA	NA	NA	NA	NA	NA	NA	NA
393	NA	12/11/2001	inspected_date	Crabapple	Malus	Columbus	Ohio	-82.9487632	40.09524253	built_environment	43231	NA	30.48	fair	no_info	15.24 to 30.48 cm	Columbus	NA	NA	NA	NA	NA	NA	NA	NA	NA	NA
394	NA	12/11/2001	inspected_date	Crabapple	Malus	Columbus	Ohio	-82.94869572	40.09530589	built_environment	43231	NA	30.48	fair	no_info	15.24 to 30.48 cm	Columbus	NA	NA	NA	NA	NA	NA	NA	NA	NA	NA
395	NA	03/10/2004	inspected_date	Sugar maple	Acer saccharum	Columbus	Ohio	-82.93045424	39.94318182	built_environment	43209	NA	35.56	fair	naturally_occurring	30.48 to 45.72 cm	Columbus	NA	NA	NA	NA	NA	NA	NA	NA	NA	NA
397	NA	12/06/2005	inspected_date	Sugar maple	Acer saccharum	Columbus	Ohio	-82.93086841	39.94307163	built_environment	43209	NA	71.12	fair	naturally_occurring	60.96 to 76.2 cm	Columbus	NA	NA	NA	NA	NA	NA	NA	NA	NA	NA
399	NA	04/15/2011	inspected_date	Silver maple	Acer saccharinum	Columbus	Ohio	-83.04349421	40.02677326	built_environment	43221	NA	71.12	poor	naturally_occurring	60.96 to 76.2 cm	Columbus	NA	NA	NA	NA	NA	NA	NA	NA	NA	NA
402	NA	02/15/1996	inspected_date	Littleleaf linden	Tilia cordata	Columbus	Ohio	-82.93338636	39.94239671	built_environment	43209	NA	35.56	fair	introduced	30.48 to 45.72 cm	Columbus	NA	NA	NA	NA	NA	NA	NA	NA	NA	NA
403	NA	02/02/1996	inspected_date	Northern catalpa	Catalpa speciosa	Columbus	Ohio	-82.99752896	40.02177904	built_environment	43202	NA	71.12	fair	introduced	60.96 to 76.2 cm	Columbus	NA	NA	NA	NA	NA	NA	NA	NA	NA	NA
426	NA	08/24/2005	inspected_date	Green ash	Fraxinus pennsylvanica	Columbus	Ohio	-83.00868482	40.02235083	built_environment	43202	NA	81.28	poor	naturally_occurring	more than 76.2 cm	Columbus	NA	NA	NA	NA	NA	NA	NA	NA	NA	NA
427	NA	11/13/2012	inspected_date	Sugar maple	Acer saccharum	Columbus	Ohio	-83.00425172	40.02208019	built_environment	43202	NA	60.96	fair	naturally_occurring	45.72 to 60.96 cm	Columbus	NA	NA	NA	NA	NA	NA	NA	NA	NA	NA
434	NA	12/06/2010	inspected_date	Honey locust	Gleditsia triacanthos	Columbus	Ohio	-83.01386341	40.03416401	built_environment	43214	NA	50.8	fair	naturally_occurring	45.72 to 60.96 cm	Columbus	NA	NA	NA	NA	NA	NA	NA	NA	NA	NA
435	NA	05/09/2008	inspected_date	Honey locust	Gleditsia triacanthos	Columbus	Ohio	-82.96490793	40.08097775	built_environment	43229	NA	55.88	fair	naturally_occurring	45.72 to 60.96 cm	Columbus	NA	NA	NA	NA	NA	NA	NA	NA	NA	NA
437	NA	02/27/1996	inspected_date	American sweetgum	Liquidambar styraciflua	Columbus	Ohio	-82.89094645	39.94794635	built_environment	43227	NA	63.5	poor	naturally_occurring	60.96 to 76.2 cm	Columbus	NA	NA	NA	NA	NA	NA	NA	NA	NA	NA
439	NA	12/27/2004	inspected_date	Silver maple	Acer saccharinum	Columbus	Ohio	-83.03913832	40.02305333	built_environment	43221	NA	50.8	fair	naturally_occurring	45.72 to 60.96 cm	Columbus	NA	NA	NA	NA	NA	NA	NA	NA	NA	NA
443	NA	07/18/1994	inspected_date	Boxelder maple	Acer negundo	Columbus	Ohio	-82.9571612	39.90685657	built_environment	43207	NA	45.72	fair	naturally_occurring	30.48 to 45.72 cm	Columbus	NA	NA	NA	NA	NA	NA	NA	NA	NA	NA
446	NA	04/10/1996	inspected_date	Common hackberry	Celtis occidentalis	Columbus	Ohio	-82.9856258	39.94785098	built_environment	43206	NA	91.44	fair	naturally_occurring	more than 76.2 cm	Columbus	NA	NA	NA	NA	NA	NA	NA	NA	NA	NA
447	NA	08/18/2004	inspected_date	Black maple	Acer nigrum	Columbus	Ohio	-82.990018	39.93745595	built_environment	43206	NA	53.34	fair	naturally_occurring	45.72 to 60.96 cm	Columbus	NA	NA	NA	NA	NA	NA	NA	NA	NA	NA
450	NA	06/25/2008	inspected_date	Norway maple	Acer platanoides	Columbus	Ohio	-83.01137272	40.03731072	built_environment	43214	NA	58.42	fair	introduced	45.72 to 60.96 cm	Columbus	NA	NA	NA	NA	NA	NA	NA	NA	NA	NA
457	NA	04/09/2008	inspected_date	Red oak	Quercus rubra	Columbus	Ohio	-82.94942266	39.97456489	built_environment	43219	NA	71.12	fair	naturally_occurring	60.96 to 76.2 cm	Columbus	NA	NA	NA	NA	NA	NA	NA	NA	NA	NA
460	NA	10/22/2018	inspected_date	American sweetgum	Liquidambar styraciflua	Columbus	Ohio	-82.9839001	40.07681229	built_environment	43229	NA	45.72	fair	naturally_occurring	30.48 to 45.72 cm	Columbus	NA	NA	NA	NA	NA	NA	NA	NA	NA	NA
461	NA	10/22/2018	inspected_date	American sweetgum	Liquidambar styraciflua	Columbus	Ohio	-82.98400402	40.07681305	built_environment	43229	NA	45.72	fair	naturally_occurring	30.48 to 45.72 cm	Columbus	NA	NA	NA	NA	NA	NA	NA	NA	NA	NA
462	NA	03/04/1996	inspected_date	American sweetgum	Liquidambar styraciflua	Columbus	Ohio	-82.98244797	40.07674478	built_environment	43229	NA	33.02	good	naturally_occurring	30.48 to 45.72 cm	Columbus	NA	NA	NA	NA	NA	NA	NA	NA	NA	NA
467	NA	08/30/2006	inspected_date	Sugar maple	Acer saccharum	Columbus	Ohio	-83.07198339	39.94508249	built_environment	43204	NA	60.96	fair	naturally_occurring	45.72 to 60.96 cm	Columbus	NA	NA	NA	NA	NA	NA	NA	NA	NA	NA
468	NA	10/04/2013	inspected_date	White ash	Fraxinus americana	Columbus	Ohio	-83.07198044	39.94504016	built_environment	43204	NA	68.58	poor	naturally_occurring	60.96 to 76.2 cm	Columbus	NA	NA	NA	NA	NA	NA	NA	NA	NA	NA
470	NA	07/20/2011	inspected_date	Hedge (english) maple	NA	Columbus	Ohio	-82.97821092	40.07630387	built_environment	43229	NA	81.28	fair	no_info	more than 76.2 cm	Columbus	NA	NA	NA	NA	NA	NA	NA	NA	NA	NA
471	NA	01/30/1996	inspected_date	Silver maple	Acer saccharinum	Columbus	Ohio	-83.02658419	40.05180241	built_environment	43214	NA	88.9	fair	naturally_occurring	more than 76.2 cm	Columbus	NA	NA	NA	NA	NA	NA	NA	NA	NA	NA
472	NA	04/16/1998	inspected_date	Common pear	Pyrus communis	Columbus	Ohio	-82.99683335	39.94193561	built_environment	43206	NA	7.62	good	introduced	0 to 15.24 cm	Columbus	NA	NA	NA	NA	NA	NA	NA	NA	NA	NA
473	NA	07/29/1997	inspected_date	Common pear	Pyrus communis	Columbus	Ohio	-82.99682371	39.94188609	built_environment	43206	NA	7.62	good	introduced	0 to 15.24 cm	Columbus	NA	NA	NA	NA	NA	NA	NA	NA	NA	NA
474	NA	09/03/2008	inspected_date	Common pear	Pyrus communis	Columbus	Ohio	-82.99692712	39.94240509	built_environment	43206	NA	30.48	poor	introduced	15.24 to 30.48 cm	Columbus	NA	NA	NA	NA	NA	NA	NA	NA	NA	NA
475	NA	09/03/2008	inspected_date	Common pear	Pyrus communis	Columbus	Ohio	-82.99694389	39.94249796	built_environment	43206	NA	25.4	poor	introduced	15.24 to 30.48 cm	Columbus	NA	NA	NA	NA	NA	NA	NA	NA	NA	NA
477	NA	10/20/2016	inspected_date	American sycamore	Platanus occidentalis	Columbus	Ohio	-83.01301152	39.97859658	built_environment	43215	NA	76.2	fair	naturally_occurring	60.96 to 76.2 cm	Columbus	NA	NA	NA	NA	NA	NA	NA	NA	NA	NA
481	NA	08/26/2011	inspected_date	American basswood	Tilia americana	Columbus	Ohio	-82.98147884	40.08079977	built_environment	43229	NA	43.18	fair	naturally_occurring	30.48 to 45.72 cm	Columbus	NA	NA	NA	NA	NA	NA	NA	NA	NA	NA
482	NA	08/06/2012	inspected_date	Green ash	Fraxinus pennsylvanica	Columbus	Ohio	-82.97976384	40.08072057	built_environment	43229	NA	58.42	poor	naturally_occurring	45.72 to 60.96 cm	Columbus	NA	NA	NA	NA	NA	NA	NA	NA	NA	NA
483	NA	08/06/2012	inspected_date	Green ash	Fraxinus pennsylvanica	Columbus	Ohio	-82.97996244	40.08073048	built_environment	43229	NA	81.28	poor	naturally_occurring	more than 76.2 cm	Columbus	NA	NA	NA	NA	NA	NA	NA	NA	NA	NA
487	NA	07/25/1994	inspected_date	Northern catalpa	Catalpa speciosa	Columbus	Ohio	-82.99346424	39.90687146	built_environment	43207	NA	81.28	fair	introduced	more than 76.2 cm	Columbus	NA	NA	NA	NA	NA	NA	NA	NA	NA	NA
488	NA	07/25/1994	inspected_date	Northern catalpa	Catalpa speciosa	Columbus	Ohio	-82.99346073	39.90671038	built_environment	43207	NA	76.2	fair	introduced	60.96 to 76.2 cm	Columbus	NA	NA	NA	NA	NA	NA	NA	NA	NA	NA
489	NA	07/10/2015	inspected_date	Freeman maple	Acer freemanii	Columbus	Ohio	-83.01018614	40.02153193	built_environment	43202	NA	76.2	poor	naturally_occurring	60.96 to 76.2 cm	Columbus	NA	NA	NA	NA	NA	NA	NA	NA	NA	NA
492	NA	04/15/1998	inspected_date	Littleleaf linden	Tilia cordata	Columbus	Ohio	-83.04532907	40.04596918	built_environment	43220	NA	76.2	fair	introduced	60.96 to 76.2 cm	Columbus	NA	NA	NA	NA	NA	NA	NA	NA	NA	NA
493	NA	04/06/2011	inspected_date	American sweetgum	Liquidambar styraciflua	Columbus	Ohio	-83.04862116	40.04511548	built_environment	43220	NA	55.88	fair	naturally_occurring	45.72 to 60.96 cm	Columbus	NA	NA	NA	NA	NA	NA	NA	NA	NA	NA
495	NA	02/12/2014	inspected_date	Bradford callery pear	Pyrus calleryana	Columbus	Ohio	-83.01981288	40.0276508	built_environment	43202	NA	25.4	poor	introduced	15.24 to 30.48 cm	Columbus	NA	NA	NA	NA	NA	NA	NA	NA	NA	NA
499	NA	06/15/2007	inspected_date	Littleleaf linden	Tilia cordata	Columbus	Ohio	-82.96963182	40.07838885	built_environment	43229	NA	43.18	fair	introduced	30.48 to 45.72 cm	Columbus	NA	NA	NA	NA	NA	NA	NA	NA	NA	NA
502	NA	07/09/1996	inspected_date	Crabapple	Malus	Columbus	Ohio	-82.98353364	40.08440753	built_environment	43229	NA	33.02	good	no_info	30.48 to 45.72 cm	Columbus	NA	NA	NA	NA	NA	NA	NA	NA	NA	NA
504	NA	07/09/1996	inspected_date	Crabapple	Malus	Columbus	Ohio	-82.98361429	40.08440601	built_environment	43229	NA	25.4	good	no_info	15.24 to 30.48 cm	Columbus	NA	NA	NA	NA	NA	NA	NA	NA	NA	NA
506	NA	07/09/1996	inspected_date	Crabapple	Malus	Columbus	Ohio	-82.98390707	40.08435238	built_environment	43229	NA	33.02	fair	no_info	30.48 to 45.72 cm	Columbus	NA	NA	NA	NA	NA	NA	NA	NA	NA	NA
508	NA	03/01/1996	inspected_date	Sugar maple	Acer saccharum	Columbus	Ohio	-82.98396105	40.08400357	built_environment	43229	NA	25.4	fair	naturally_occurring	15.24 to 30.48 cm	Columbus	NA	NA	NA	NA	NA	NA	NA	NA	NA	NA
514	NA	03/29/2011	inspected_date	Honey locust	Gleditsia triacanthos	Columbus	Ohio	-82.90261195	39.93798644	built_environment	43227	NA	63.5	fair	naturally_occurring	60.96 to 76.2 cm	Columbus	NA	NA	NA	NA	NA	NA	NA	NA	NA	NA
515	NA	06/16/1994	inspected_date	Honey locust	Gleditsia triacanthos	Columbus	Ohio	-82.97917128	39.91521567	built_environment	43207	NA	76.2	good	naturally_occurring	60.96 to 76.2 cm	Columbus	NA	NA	NA	NA	NA	NA	NA	NA	NA	NA
521	NA	02/28/1996	inspected_date	Eastern redbud	Cercis canadensis	Columbus	Ohio	-82.87664456	39.94979331	built_environment	43227	NA	35.56	fair	naturally_occurring	30.48 to 45.72 cm	Columbus	NA	NA	NA	NA	NA	NA	NA	NA	NA	NA
522	NA	02/28/1996	inspected_date	Silver maple	Acer saccharinum	Columbus	Ohio	-82.8766414	39.94985824	built_environment	43227	NA	101.6	fair	naturally_occurring	more than 76.2 cm	Columbus	NA	NA	NA	NA	NA	NA	NA	NA	NA	NA
524	NA	10/16/2008	inspected_date	Silver maple	Acer saccharinum	Columbus	Ohio	-82.86470251	39.95226999	built_environment	43227	NA	60.96	fair	naturally_occurring	45.72 to 60.96 cm	Columbus	NA	NA	NA	NA	NA	NA	NA	NA	NA	NA
525	NA	10/16/2008	inspected_date	Silver maple	Acer saccharinum	Columbus	Ohio	-82.86610967	39.94918237	built_environment	43227	NA	86.36	fair	naturally_occurring	more than 76.2 cm	Columbus	NA	NA	NA	NA	NA	NA	NA	NA	NA	NA
526	NA	02/04/2012	inspected_date	White ash	Fraxinus americana	Columbus	Ohio	-83.05889621	40.05525366	built_environment	43220	NA	86.36	poor	naturally_occurring	more than 76.2 cm	Columbus	NA	NA	NA	NA	NA	NA	NA	NA	NA	NA
529	NA	07/13/1994	inspected_date	Common hackberry	Celtis occidentalis	Columbus	Ohio	-83.02668458	39.959626	built_environment	43222	NA	25.4	fair	naturally_occurring	15.24 to 30.48 cm	Columbus	NA	NA	NA	NA	NA	NA	NA	NA	NA	NA
530	NA	07/13/1994	inspected_date	Common hackberry	Celtis occidentalis	Columbus	Ohio	-83.02674967	39.9596182	built_environment	43222	NA	30.48	fair	naturally_occurring	15.24 to 30.48 cm	Columbus	NA	NA	NA	NA	NA	NA	NA	NA	NA	NA
531	NA	07/13/1994	inspected_date	Common hackberry	Celtis occidentalis	Columbus	Ohio	-83.02670802	39.95962319	built_environment	43222	NA	38.1	fair	naturally_occurring	30.48 to 45.72 cm	Columbus	NA	NA	NA	NA	NA	NA	NA	NA	NA	NA
536	NA	08/22/2012	inspected_date	Green ash	Fraxinus pennsylvanica	Columbus	Ohio	-82.9519834	39.97668152	built_environment	43219	NA	68.58	poor	naturally_occurring	60.96 to 76.2 cm	Columbus	NA	NA	NA	NA	NA	NA	NA	NA	NA	NA
543	NA	01/10/1996	inspected_date	London planetree	Platanus acerifolia	Columbus	Ohio	-83.02451004	40.03680259	built_environment	43214	NA	109.22	fair	introduced	more than 76.2 cm	Columbus	NA	NA	NA	NA	NA	NA	NA	NA	NA	NA
548	NA	07/13/1994	inspected_date	Sugar maple	Acer saccharum	Columbus	Ohio	-82.98727589	40.03069459	built_environment	43224	NA	58.42	good	naturally_occurring	45.72 to 60.96 cm	Columbus	NA	NA	NA	NA	NA	NA	NA	NA	NA	NA
549	NA	07/13/1994	inspected_date	Sugar maple	Acer saccharum	Columbus	Ohio	-82.98736879	40.03070798	built_environment	43224	NA	63.5	good	naturally_occurring	60.96 to 76.2 cm	Columbus	NA	NA	NA	NA	NA	NA	NA	NA	NA	NA
552	NA	04/08/2013	inspected_date	Honey locust	Gleditsia triacanthos	Columbus	Ohio	-82.94762534	40.09622566	built_environment	43231	NA	55.88	fair	naturally_occurring	45.72 to 60.96 cm	Columbus	NA	NA	NA	NA	NA	NA	NA	NA	NA	NA
553	NA	12/27/2002	inspected_date	Pin oak	Quercus palustris	Columbus	Ohio	-83.01793942	40.04285796	built_environment	43214	NA	76.2	poor	naturally_occurring	60.96 to 76.2 cm	Columbus	NA	NA	NA	NA	NA	NA	NA	NA	NA	NA
556	NA	01/12/1996	inspected_date	Sugar maple	Acer saccharum	Columbus	Ohio	-83.00372433	40.0421508	built_environment	43214	NA	40.64	fair	naturally_occurring	30.48 to 45.72 cm	Columbus	NA	NA	NA	NA	NA	NA	NA	NA	NA	NA
559	NA	09/19/1994	inspected_date	Pin oak	Quercus palustris	Columbus	Ohio	-82.96977979	39.93628557	built_environment	43206	NA	66.04	fair	naturally_occurring	60.96 to 76.2 cm	Columbus	NA	NA	NA	NA	NA	NA	NA	NA	NA	NA
560	NA	09/19/1994	inspected_date	Sugar maple	Acer saccharum	Columbus	Ohio	-82.96992506	39.93604909	built_environment	43206	NA	25.4	fair	naturally_occurring	15.24 to 30.48 cm	Columbus	NA	NA	NA	NA	NA	NA	NA	NA	NA	NA
562	NA	02/22/1996	inspected_date	Freeman maple	Acer freemanii	Columbus	Ohio	-82.89959585	39.94957467	built_environment	43227	NA	38.1	fair	naturally_occurring	30.48 to 45.72 cm	Columbus	NA	NA	NA	NA	NA	NA	NA	NA	NA	NA
563	NA	05/09/2007	inspected_date	Callery pear	Pyrus calleryana	Columbus	Ohio	-83.01230917	40.02659823	built_environment	43202	NA	20.32	fair	introduced	15.24 to 30.48 cm	Columbus	NA	NA	NA	NA	NA	NA	NA	NA	NA	NA
565	NA	09/27/2016	inspected_date	Honey locust	Gleditsia triacanthos	Columbus	Ohio	-83.00942569	40.02639754	built_environment	43202	NA	45.72	poor	naturally_occurring	30.48 to 45.72 cm	Columbus	NA	NA	NA	NA	NA	NA	NA	NA	NA	NA
569	NA	03/29/2011	inspected_date	Red oak	Quercus rubra	Columbus	Ohio	-82.98065322	40.07503791	built_environment	43229	NA	93.98	fair	naturally_occurring	more than 76.2 cm	Columbus	NA	NA	NA	NA	NA	NA	NA	NA	NA	NA
570	NA	01/11/1996	inspected_date	Sugar maple	Acer saccharum	Columbus	Ohio	-83.01013822	40.0398108	built_environment	43214	NA	38.1	fair	naturally_occurring	30.48 to 45.72 cm	Columbus	NA	NA	NA	NA	NA	NA	NA	NA	NA	NA
571	NA	01/11/1996	inspected_date	Red maple	Acer rubrum	Columbus	Ohio	-83.0100517	40.0398076	built_environment	43214	NA	15.24	fair	naturally_occurring	0 to 15.24 cm	Columbus	NA	NA	NA	NA	NA	NA	NA	NA	NA	NA
573	NA	06/14/2013	inspected_date	Freeman maple	Acer freemanii	Columbus	Ohio	-83.04148487	40.02285231	built_environment	43221	NA	71.12	fair	naturally_occurring	60.96 to 76.2 cm	Columbus	NA	NA	NA	NA	NA	NA	NA	NA	NA	NA
575	NA	11/06/2001	inspected_date	Crabapple	Malus	Columbus	Ohio	-82.97111757	40.08222215	built_environment	43229	NA	30.48	fair	no_info	15.24 to 30.48 cm	Columbus	NA	NA	NA	NA	NA	NA	NA	NA	NA	NA
582	NA	03/04/1996	inspected_date	Sugar maple	Acer saccharum	Columbus	Ohio	-82.98435824	40.07872132	built_environment	43229	NA	35.56	fair	naturally_occurring	30.48 to 45.72 cm	Columbus	NA	NA	NA	NA	NA	NA	NA	NA	NA	NA
583	NA	03/01/1996	inspected_date	Norway maple	Acer platanoides	Columbus	Ohio	-82.98451978	40.0850931	built_environment	43229	NA	12.7	fair	introduced	0 to 15.24 cm	Columbus	NA	NA	NA	NA	NA	NA	NA	NA	NA	NA
584	NA	12/03/2009	inspected_date	Norway maple	Acer platanoides	Columbus	Ohio	-82.98217068	40.08519046	built_environment	43229	NA	66.04	fair	introduced	60.96 to 76.2 cm	Columbus	NA	NA	NA	NA	NA	NA	NA	NA	NA	NA
587	NA	08/09/1994	inspected_date	Norway maple	Acer platanoides	Columbus	Ohio	-82.97446763	40.07000371	built_environment	43229	NA	25.4	good	introduced	15.24 to 30.48 cm	Columbus	NA	NA	NA	NA	NA	NA	NA	NA	NA	NA
588	NA	08/09/1994	inspected_date	Norway maple	Acer platanoides	Columbus	Ohio	-82.97464571	40.07001109	built_environment	43229	NA	22.86	fair	introduced	15.24 to 30.48 cm	Columbus	NA	NA	NA	NA	NA	NA	NA	NA	NA	NA
590	NA	01/12/2016	inspected_date	Common pear	Pyrus communis	Columbus	Ohio	-83.04337135	40.10493368	built_environment	43235	NA	45.72	fair	introduced	30.48 to 45.72 cm	Columbus	NA	NA	NA	NA	NA	NA	NA	NA	NA	NA
602	NA	12/06/2005	inspected_date	Sugar maple	Acer saccharum	Columbus	Ohio	-82.97247713	40.07241728	built_environment	43229	NA	43.18	fair	naturally_occurring	30.48 to 45.72 cm	Columbus	NA	NA	NA	NA	NA	NA	NA	NA	NA	NA
604	NA	03/28/1996	inspected_date	Littleleaf linden	Tilia cordata	Columbus	Ohio	-83.06858251	39.9598797	built_environment	43204	NA	48.26	fair	introduced	45.72 to 60.96 cm	Columbus	NA	NA	NA	NA	NA	NA	NA	NA	NA	NA
613	NA	06/30/2002	inspected_date	Littleleaf linden	Tilia cordata	Columbus	Ohio	-82.98184076	40.07591739	built_environment	43229	NA	63.5	fair	introduced	60.96 to 76.2 cm	Columbus	NA	NA	NA	NA	NA	NA	NA	NA	NA	NA
614	NA	03/01/1996	inspected_date	Sugar maple	Acer saccharum	Columbus	Ohio	-82.96872138	40.08065612	built_environment	43229	NA	25.4	fair	naturally_occurring	15.24 to 30.48 cm	Columbus	NA	NA	NA	NA	NA	NA	NA	NA	NA	NA
616	NA	07/10/1996	inspected_date	Red maple	Acer rubrum	Columbus	Ohio	-83.07183262	39.95622599	built_environment	43204	NA	10.16	fair	naturally_occurring	0 to 15.24 cm	Columbus	NA	NA	NA	NA	NA	NA	NA	NA	NA	NA
620	NA	07/15/2013	inspected_date	American sycamore	Platanus occidentalis	Columbus	Ohio	-82.88259848	39.95119094	built_environment	43227	NA	71.12	fair	naturally_occurring	60.96 to 76.2 cm	Columbus	NA	NA	NA	NA	NA	NA	NA	NA	NA	NA
621	NA	08/23/1994	inspected_date	Silver maple	Acer saccharinum	Columbus	Ohio	-83.02746287	40.04773705	built_environment	43214	NA	50.8	dead	naturally_occurring	45.72 to 60.96 cm	Columbus	NA	NA	NA	NA	NA	NA	NA	NA	NA	NA
623	NA	03/04/1996	inspected_date	Honey locust	Gleditsia triacanthos	Columbus	Ohio	-82.96931666	40.07755518	built_environment	43229	NA	33.02	fair	naturally_occurring	30.48 to 45.72 cm	Columbus	NA	NA	NA	NA	NA	NA	NA	NA	NA	NA
624	NA	03/23/2011	inspected_date	Green ash	Fraxinus pennsylvanica	Columbus	Ohio	-82.96806434	40.09494841	built_environment	43229	NA	45.72	poor	naturally_occurring	30.48 to 45.72 cm	Columbus	NA	NA	NA	NA	NA	NA	NA	NA	NA	NA
625	NA	08/03/2009	inspected_date	Honey locust	Gleditsia triacanthos	Columbus	Ohio	-82.9182438	39.94009204	built_environment	43209	NA	63.5	fair	naturally_occurring	60.96 to 76.2 cm	Columbus	NA	NA	NA	NA	NA	NA	NA	NA	NA	NA
629	NA	08/24/2001	inspected_date	Silver maple	Acer saccharinum	Columbus	Ohio	-82.95639549	39.9748736	built_environment	43203	NA	76.2	poor	naturally_occurring	60.96 to 76.2 cm	Columbus	NA	NA	NA	NA	NA	NA	NA	NA	NA	NA
630	NA	08/29/1994	inspected_date	Sugar maple	Acer saccharum	Columbus	Ohio	-82.98678745	40.0715428	built_environment	43229	NA	45.72	fair	naturally_occurring	30.48 to 45.72 cm	Columbus	NA	NA	NA	NA	NA	NA	NA	NA	NA	NA
636	NA	11/05/2013	inspected_date	Freeman maple	Acer freemanii	Columbus	Ohio	-83.05143721	39.98496014	built_environment	43212	NA	88.9	dead	naturally_occurring	more than 76.2 cm	Columbus	NA	NA	NA	NA	NA	NA	NA	NA	NA	NA
639	NA	02/29/1996	inspected_date	Eastern redbud	Cercis canadensis	Columbus	Ohio	-83.04235852	40.0293294	built_environment	43220	NA	25.4	fair	naturally_occurring	15.24 to 30.48 cm	Columbus	NA	NA	NA	NA	NA	NA	NA	NA	NA	NA
641	NA	02/27/1996	inspected_date	London planetree	Platanus acerifolia	Columbus	Ohio	-83.05142727	39.98511245	built_environment	43212	NA	30.48	good	introduced	15.24 to 30.48 cm	Columbus	NA	NA	NA	NA	NA	NA	NA	NA	NA	NA
657	NA	06/11/2013	inspected_date	Callery pear	Pyrus calleryana	Columbus	Ohio	-83.01964215	39.95998751	built_environment	43222	NA	30.48	fair	introduced	15.24 to 30.48 cm	Columbus	NA	NA	NA	NA	NA	NA	NA	NA	NA	NA
658	NA	10/06/1994	inspected_date	Northern catalpa	Catalpa speciosa	Columbus	Ohio	-83.00801145	40.04698577	built_environment	43214	NA	81.28	fair	introduced	more than 76.2 cm	Columbus	NA	NA	NA	NA	NA	NA	NA	NA	NA	NA
659	NA	09/30/1994	inspected_date	Red maple	Acer rubrum	Columbus	Ohio	-83.00489511	40.04131413	built_environment	43214	NA	45.72	fair	naturally_occurring	30.48 to 45.72 cm	Columbus	NA	NA	NA	NA	NA	NA	NA	NA	NA	NA
660	NA	09/30/1994	inspected_date	Boxelder maple	Acer negundo	Columbus	Ohio	-83.00473977	40.04116289	built_environment	43214	NA	35.56	fair	naturally_occurring	30.48 to 45.72 cm	Columbus	NA	NA	NA	NA	NA	NA	NA	NA	NA	NA
662	NA	04/23/1997	inspected_date	Silver maple	Acer saccharinum	Columbus	Ohio	-82.85296075	39.92220209	built_environment	43232	NA	58.42	poor	naturally_occurring	45.72 to 60.96 cm	Columbus	NA	NA	NA	NA	NA	NA	NA	NA	NA	NA
664	NA	02/27/1996	inspected_date	Red maple	Acer rubrum	Columbus	Ohio	-82.88242828	39.93967124	built_environment	43227	NA	55.88	fair	naturally_occurring	45.72 to 60.96 cm	Columbus	NA	NA	NA	NA	NA	NA	NA	NA	NA	NA
667	NA	10/29/2008	inspected_date	Silver maple	Acer saccharinum	Columbus	Ohio	-82.98939074	39.93568854	built_environment	43206	NA	63.5	fair	naturally_occurring	60.96 to 76.2 cm	Columbus	NA	NA	NA	NA	NA	NA	NA	NA	NA	NA
671	NA	02/22/2016	inspected_date	Silver maple	Acer saccharinum	Columbus	Ohio	-83.02599981	40.05177236	built_environment	43214	NA	63.5	poor	naturally_occurring	60.96 to 76.2 cm	Columbus	NA	NA	NA	NA	NA	NA	NA	NA	NA	NA
672	NA	06/10/2004	inspected_date	Red maple	Acer rubrum	Columbus	Ohio	-82.89557295	39.89466589	built_environment	43125	NA	35.56	fair	naturally_occurring	30.48 to 45.72 cm	Columbus	NA	NA	NA	NA	NA	NA	NA	NA	NA	NA
673	NA	06/10/2004	inspected_date	Red maple	Acer rubrum	Columbus	Ohio	-82.8954897	39.89471502	built_environment	43125	NA	35.56	fair	naturally_occurring	30.48 to 45.72 cm	Columbus	NA	NA	NA	NA	NA	NA	NA	NA	NA	NA
674	NA	01/14/2013	inspected_date	Littleleaf linden	Tilia cordata	Columbus	Ohio	-82.97834361	40.08119062	built_environment	43229	NA	68.58	fair	introduced	60.96 to 76.2 cm	Columbus	NA	NA	NA	NA	NA	NA	NA	NA	NA	NA
676	NA	12/06/2004	inspected_date	Callery pear	Pyrus calleryana	Columbus	Ohio	-82.96060517	40.07775406	built_environment	43229	NA	30.48	good	introduced	15.24 to 30.48 cm	Columbus	NA	NA	NA	NA	NA	NA	NA	NA	NA	NA
677	NA	12/06/2004	inspected_date	Callery pear	Pyrus calleryana	Columbus	Ohio	-82.96085476	40.07750288	built_environment	43229	NA	30.48	good	introduced	15.24 to 30.48 cm	Columbus	NA	NA	NA	NA	NA	NA	NA	NA	NA	NA
683	NA	08/22/2012	inspected_date	European ash	Fraxinus excelsior	Columbus	Ohio	-82.95294181	39.97681685	built_environment	43219	NA	81.28	poor	introduced	more than 76.2 cm	Columbus	NA	NA	NA	NA	NA	NA	NA	NA	NA	NA
687	NA	10/05/1994	inspected_date	Sugar maple	Acer saccharum	Columbus	Ohio	-82.96154989	40.06843634	built_environment	43229	NA	25.4	fair	naturally_occurring	15.24 to 30.48 cm	Columbus	NA	NA	NA	NA	NA	NA	NA	NA	NA	NA
689	NA	10/07/1994	inspected_date	Silver maple	Acer saccharinum	Columbus	Ohio	-82.96974218	39.93687459	built_environment	43206	NA	81.28	fair	naturally_occurring	more than 76.2 cm	Columbus	NA	NA	NA	NA	NA	NA	NA	NA	NA	NA
694	NA	02/23/1996	inspected_date	Freeman maple	Acer freemanii	Columbus	Ohio	-82.90718043	39.93949232	built_environment	43227	NA	40.64	fair	naturally_occurring	30.48 to 45.72 cm	Columbus	NA	NA	NA	NA	NA	NA	NA	NA	NA	NA
695	NA	10/06/1994	inspected_date	Sugar maple	Acer saccharum	Columbus	Ohio	-82.98880861	40.05676238	built_environment	43224	NA	45.72	fair	naturally_occurring	30.48 to 45.72 cm	Columbus	NA	NA	NA	NA	NA	NA	NA	NA	NA	NA
696	NA	10/06/1994	inspected_date	Sugar maple	Acer saccharum	Columbus	Ohio	-82.98883568	40.05686295	built_environment	43224	NA	45.72	fair	naturally_occurring	30.48 to 45.72 cm	Columbus	NA	NA	NA	NA	NA	NA	NA	NA	NA	NA
697	NA	10/04/1994	inspected_date	River birch	Betula nigra	Columbus	Ohio	-83.00239529	39.9838148	built_environment	43201	NA	15.24	fair	naturally_occurring	0 to 15.24 cm	Columbus	NA	NA	NA	NA	NA	NA	NA	NA	NA	NA
698	NA	10/04/1994	inspected_date	Norway maple	Acer platanoides	Columbus	Ohio	-83.00228468	39.9838117	built_environment	43201	NA	15.24	good	introduced	0 to 15.24 cm	Columbus	NA	NA	NA	NA	NA	NA	NA	NA	NA	NA
701	NA	12/26/2007	inspected_date	London planetree	Platanus acerifolia	Columbus	Ohio	-83.0056475	39.97931458	built_environment	43201	NA	68.58	fair	introduced	60.96 to 76.2 cm	Columbus	NA	NA	NA	NA	NA	NA	NA	NA	NA	NA
702	NA	12/26/2007	inspected_date	London planetree	Platanus acerifolia	Columbus	Ohio	-83.00566303	39.9794053	built_environment	43201	NA	81.28	fair	introduced	more than 76.2 cm	Columbus	NA	NA	NA	NA	NA	NA	NA	NA	NA	NA
703	NA	09/18/2013	inspected_date	Siberian elm	Ulmus pumila	Columbus	Ohio	-83.08116886	39.95659722	built_environment	43204	NA	111.76	poor	introduced	more than 76.2 cm	Columbus	NA	NA	NA	NA	NA	NA	NA	NA	NA	NA
706	NA	01/06/2005	inspected_date	Pin oak	Quercus palustris	Columbus	Ohio	-83.00639003	40.04065527	built_environment	43214	NA	71.12	fair	naturally_occurring	60.96 to 76.2 cm	Columbus	NA	NA	NA	NA	NA	NA	NA	NA	NA	NA
709	NA	12/08/2005	inspected_date	Freeman maple	Acer freemanii	Columbus	Ohio	-82.98009417	40.08028395	built_environment	43229	NA	58.42	fair	naturally_occurring	45.72 to 60.96 cm	Columbus	NA	NA	NA	NA	NA	NA	NA	NA	NA	NA
710	NA	09/29/2008	inspected_date	Freeman maple	Acer freemanii	Columbus	Ohio	-82.98010157	40.08023268	built_environment	43229	NA	66.04	fair	naturally_occurring	60.96 to 76.2 cm	Columbus	NA	NA	NA	NA	NA	NA	NA	NA	NA	NA
716	NA	10/29/2003	inspected_date	Norway maple	Acer platanoides	Columbus	Ohio	-82.99246193	39.94374605	built_environment	43206	NA	45.72	fair	introduced	30.48 to 45.72 cm	Columbus	NA	NA	NA	NA	NA	NA	NA	NA	NA	NA
720	NA	01/07/2016	inspected_date	Red maple	Acer rubrum	Columbus	Ohio	-83.04727695	40.10787009	built_environment	43235	NA	30.48	fair	naturally_occurring	15.24 to 30.48 cm	Columbus	NA	NA	NA	NA	NA	NA	NA	NA	NA	NA
721	NA	01/07/2016	inspected_date	Red maple	Acer rubrum	Columbus	Ohio	-83.04713166	40.10786314	built_environment	43235	NA	15.24	poor	naturally_occurring	0 to 15.24 cm	Columbus	NA	NA	NA	NA	NA	NA	NA	NA	NA	NA
722	NA	10/22/2018	inspected_date	Red maple	Acer rubrum	Columbus	Ohio	-83.04747312	40.10787585	built_environment	43235	NA	45.72	fair	naturally_occurring	30.48 to 45.72 cm	Columbus	NA	NA	NA	NA	NA	NA	NA	NA	NA	NA
723	NA	10/22/2018	inspected_date	Red maple	Acer rubrum	Columbus	Ohio	-83.04807891	40.10819525	built_environment	43235	NA	40.64	fair	naturally_occurring	30.48 to 45.72 cm	Columbus	NA	NA	NA	NA	NA	NA	NA	NA	NA	NA
726	NA	05/23/2008	inspected_date	Sassafras	Sassafras albidum	Columbus	Ohio	-82.99518424	39.94096189	built_environment	43206	NA	83.82	fair	naturally_occurring	more than 76.2 cm	Columbus	NA	NA	NA	NA	NA	NA	NA	NA	NA	NA
731	NA	04/16/1996	inspected_date	Sugar maple	Acer saccharum	Columbus	Ohio	-82.95003558	39.9437396	built_environment	43206	NA	66.04	fair	naturally_occurring	60.96 to 76.2 cm	Columbus	NA	NA	NA	NA	NA	NA	NA	NA	NA	NA
732	NA	06/26/2009	inspected_date	Silver maple	Acer saccharinum	Columbus	Ohio	-82.95003192	39.94360688	built_environment	43206	NA	76.2	fair	naturally_occurring	60.96 to 76.2 cm	Columbus	NA	NA	NA	NA	NA	NA	NA	NA	NA	NA
735	NA	04/08/1996	inspected_date	Callery pear	Pyrus calleryana	Columbus	Ohio	-82.98789597	39.94354449	built_environment	43206	NA	25.4	fair	introduced	15.24 to 30.48 cm	Columbus	NA	NA	NA	NA	NA	NA	NA	NA	NA	NA
767	NA	07/19/2012	inspected_date	Honey locust	Gleditsia triacanthos	Columbus	Ohio	-82.96481072	40.08111635	built_environment	43229	NA	71.12	fair	naturally_occurring	60.96 to 76.2 cm	Columbus	NA	NA	NA	NA	NA	NA	NA	NA	NA	NA
769	NA	10/20/1994	inspected_date	Silver maple	Acer saccharinum	Columbus	Ohio	-82.91355774	39.96037471	built_environment	43213	NA	71.12	fair	naturally_occurring	60.96 to 76.2 cm	Columbus	NA	NA	NA	NA	NA	NA	NA	NA	NA	NA
775	NA	07/23/2007	inspected_date	Sugar maple	Acer saccharum	Columbus	Ohio	-82.96992329	39.93606148	built_environment	43206	NA	30.48	poor	naturally_occurring	15.24 to 30.48 cm	Columbus	NA	NA	NA	NA	NA	NA	NA	NA	NA	NA
776	NA	07/19/2012	inspected_date	Honey locust	Gleditsia triacanthos	Columbus	Ohio	-82.96477166	40.081266	built_environment	43229	NA	78.74	fair	naturally_occurring	more than 76.2 cm	Columbus	NA	NA	NA	NA	NA	NA	NA	NA	NA	NA
777	NA	03/13/1996	inspected_date	Norway maple	Acer platanoides	Columbus	Ohio	-82.97415442	40.09231694	built_environment	43229	NA	25.4	fair	introduced	15.24 to 30.48 cm	Columbus	NA	NA	NA	NA	NA	NA	NA	NA	NA	NA
784	NA	03/20/1996	inspected_date	Slippery elm	Ulmus rubra	Columbus	Ohio	-83.03218136	39.96014386	built_environment	43222	NA	71.12	fair	naturally_occurring	60.96 to 76.2 cm	Columbus	NA	NA	NA	NA	NA	NA	NA	NA	NA	NA
786	NA	07/14/2004	inspected_date	Sugar maple	Acer saccharum	Columbus	Ohio	-82.95200326	39.94373521	built_environment	43206	NA	55.88	poor	naturally_occurring	45.72 to 60.96 cm	Columbus	NA	NA	NA	NA	NA	NA	NA	NA	NA	NA
788	NA	04/18/2013	inspected_date	White ash	Fraxinus americana	Columbus	Ohio	-82.95718634	39.90903535	built_environment	43207	NA	86.36	poor	naturally_occurring	more than 76.2 cm	Columbus	NA	NA	NA	NA	NA	NA	NA	NA	NA	NA
789	NA	04/18/2013	inspected_date	White ash	Fraxinus americana	Columbus	Ohio	-82.95719475	39.90892153	built_environment	43207	NA	114.3	poor	naturally_occurring	more than 76.2 cm	Columbus	NA	NA	NA	NA	NA	NA	NA	NA	NA	NA
790	NA	12/15/2009	inspected_date	Honey locust	Gleditsia triacanthos	Columbus	Ohio	-82.96506852	40.08098077	built_environment	43229	NA	50.8	fair	naturally_occurring	45.72 to 60.96 cm	Columbus	NA	NA	NA	NA	NA	NA	NA	NA	NA	NA
791	NA	03/23/2011	inspected_date	Green ash	Fraxinus pennsylvanica	Columbus	Ohio	-82.96792823	40.09500852	built_environment	43229	NA	55.88	poor	naturally_occurring	45.72 to 60.96 cm	Columbus	NA	NA	NA	NA	NA	NA	NA	NA	NA	NA
795	NA	08/12/2004	inspected_date	Sugar maple	Acer saccharum	Columbus	Ohio	-82.97308939	40.03330608	built_environment	43224	NA	35.56	poor	naturally_occurring	30.48 to 45.72 cm	Columbus	NA	NA	NA	NA	NA	NA	NA	NA	NA	NA
799	NA	03/04/2002	inspected_date	Sugar maple	Acer saccharum	Columbus	Ohio	-82.97308598	40.03326082	built_environment	43224	NA	35.56	fair	naturally_occurring	30.48 to 45.72 cm	Columbus	NA	NA	NA	NA	NA	NA	NA	NA	NA	NA
806	NA	04/06/2011	inspected_date	Pin oak	Quercus palustris	Columbus	Ohio	-83.00634503	40.04051379	built_environment	43214	NA	101.6	fair	naturally_occurring	more than 76.2 cm	Columbus	NA	NA	NA	NA	NA	NA	NA	NA	NA	NA
807	NA	05/24/2012	inspected_date	Crabapple	Malus	Columbus	Ohio	-82.86211767	39.95339321	built_environment	43227	NA	27.94	fair	no_info	15.24 to 30.48 cm	Columbus	NA	NA	NA	NA	NA	NA	NA	NA	NA	NA
808	NA	11/30/2009	inspected_date	Sugar maple	Acer saccharum	Columbus	Ohio	-82.97909669	40.07860577	built_environment	43229	NA	53.34	fair	naturally_occurring	45.72 to 60.96 cm	Columbus	NA	NA	NA	NA	NA	NA	NA	NA	NA	NA
809	NA	03/13/1996	inspected_date	Red maple	Acer rubrum	Columbus	Ohio	-82.94890553	40.09459205	built_environment	43231	NA	33.02	good	naturally_occurring	30.48 to 45.72 cm	Columbus	NA	NA	NA	NA	NA	NA	NA	NA	NA	NA
810	NA	09/15/2008	inspected_date	Northern catalpa	Catalpa speciosa	Columbus	Ohio	-83.00834817	40.0350147	built_environment	43214	NA	109.22	fair	introduced	more than 76.2 cm	Columbus	NA	NA	NA	NA	NA	NA	NA	NA	NA	NA
812	NA	04/16/1997	inspected_date	Eastern cottonwood	Populus deltoides	Columbus	Ohio	-82.97018713	40.00126474	built_environment	43211	NA	88.9	good	naturally_occurring	more than 76.2 cm	Columbus	NA	NA	NA	NA	NA	NA	NA	NA	NA	NA
813	NA	04/28/1998	inspected_date	Honey locust	Gleditsia triacanthos	Columbus	Ohio	-82.92308641	39.94034328	built_environment	43209	NA	50.8	fair	naturally_occurring	45.72 to 60.96 cm	Columbus	NA	NA	NA	NA	NA	NA	NA	NA	NA	NA
814	NA	06/11/2003	inspected_date	Aristocrat callery pear	Pyrus calleryana	Columbus	Ohio	-82.84574609	39.95806892	built_environment	43213	NA	10.16	poor	introduced	0 to 15.24 cm	Columbus	NA	NA	NA	NA	NA	NA	NA	NA	NA	NA
815	NA	06/07/2012	inspected_date	Pin oak	Quercus palustris	Columbus	Ohio	-82.99564578	39.94589804	built_environment	43206	NA	109.22	fair	naturally_occurring	more than 76.2 cm	Columbus	NA	NA	NA	NA	NA	NA	NA	NA	NA	NA
816	NA	12/30/2013	inspected_date	Skyline white ash	Fraxinus americana	Columbus	Ohio	-82.99561562	39.94583621	built_environment	43206	NA	53.34	poor	naturally_occurring	45.72 to 60.96 cm	Columbus	NA	NA	NA	NA	NA	NA	NA	NA	NA	NA
820	NA	07/15/2014	inspected_date	Sugar maple	Acer saccharum	Columbus	Ohio	-83.00293361	40.0229091	built_environment	43202	NA	45.72	poor	naturally_occurring	30.48 to 45.72 cm	Columbus	NA	NA	NA	NA	NA	NA	NA	NA	NA	NA
821	NA	07/19/2012	inspected_date	Silver maple	Acer saccharinum	Columbus	Ohio	-83.00356728	40.02293634	built_environment	43202	NA	81.28	fair	naturally_occurring	more than 76.2 cm	Columbus	NA	NA	NA	NA	NA	NA	NA	NA	NA	NA
844	NA	06/21/2012	inspected_date	Honey locust	Gleditsia triacanthos	Columbus	Ohio	-83.00384614	39.97811765	built_environment	43215	NA	15.24	fair	naturally_occurring	0 to 15.24 cm	Columbus	NA	NA	NA	NA	NA	NA	NA	NA	NA	NA
849	NA	10/02/1997	inspected_date	Crabapple	Malus	Columbus	Ohio	-83.15547261	39.93070209	built_environment	43119	NA	5.08	good	no_info	0 to 15.24 cm	Columbus	NA	NA	NA	NA	NA	NA	NA	NA	NA	NA
853	NA	01/11/1996	inspected_date	Red maple	Acer rubrum	Columbus	Ohio	-83.01513136	40.04370654	built_environment	43214	NA	5.08	fair	naturally_occurring	0 to 15.24 cm	Columbus	NA	NA	NA	NA	NA	NA	NA	NA	NA	NA
854	NA	01/11/1996	inspected_date	Red maple	Acer rubrum	Columbus	Ohio	-83.01495346	40.04369788	built_environment	43214	NA	5.08	good	naturally_occurring	0 to 15.24 cm	Columbus	NA	NA	NA	NA	NA	NA	NA	NA	NA	NA
855	NA	06/28/2001	inspected_date	Aristocrat callery pear	Pyrus calleryana	Columbus	Ohio	-83.02302824	40.13351479	built_environment	43235	NA	10.16	fair	introduced	0 to 15.24 cm	Columbus	NA	NA	NA	NA	NA	NA	NA	NA	NA	NA
856	NA	10/24/1994	inspected_date	Littleleaf linden	Tilia cordata	Columbus	Ohio	-83.13612318	39.9337215	built_environment	43228	NA	5.08	fair	introduced	0 to 15.24 cm	Columbus	NA	NA	NA	NA	NA	NA	NA	NA	NA	NA
857	NA	05/01/2012	inspected_date	Sugar maple	Acer saccharum	Columbus	Ohio	-83.00595237	40.03605468	built_environment	43214	NA	17.78	fair	naturally_occurring	15.24 to 30.48 cm	Columbus	NA	NA	NA	NA	NA	NA	NA	NA	NA	NA
858	NA	12/08/2015	inspected_date	Aristocrat callery pear	Pyrus calleryana	Columbus	Ohio	-83.04802977	40.1210401	built_environment	43235	NA	27.94	fair	introduced	15.24 to 30.48 cm	Columbus	NA	NA	NA	NA	NA	NA	NA	NA	NA	NA
861	NA	02/29/1996	inspected_date	Sugar maple	Acer saccharum	Columbus	Ohio	-83.04073027	40.02662148	built_environment	43221	NA	5.08	good	naturally_occurring	0 to 15.24 cm	Columbus	NA	NA	NA	NA	NA	NA	NA	NA	NA	NA
862	NA	02/29/1996	inspected_date	Sugar maple	Acer saccharum	Columbus	Ohio	-83.04058253	40.02659643	built_environment	43221	NA	5.08	good	naturally_occurring	0 to 15.24 cm	Columbus	NA	NA	NA	NA	NA	NA	NA	NA	NA	NA
863	NA	02/18/2014	inspected_date	Green ash	Fraxinus pennsylvanica	Columbus	Ohio	-83.13574363	39.93365983	built_environment	43228	NA	30.48	poor	naturally_occurring	15.24 to 30.48 cm	Columbus	NA	NA	NA	NA	NA	NA	NA	NA	NA	NA
864	NA	02/07/2014	inspected_date	Green ash	Fraxinus pennsylvanica	Columbus	Ohio	-83.13567081	39.93374378	built_environment	43228	NA	30.48	poor	naturally_occurring	15.24 to 30.48 cm	Columbus	NA	NA	NA	NA	NA	NA	NA	NA	NA	NA
866	NA	01/08/1996	inspected_date	Red maple	Acer rubrum	Columbus	Ohio	-83.00596736	40.03400787	built_environment	43214	NA	5.08	poor	naturally_occurring	0 to 15.24 cm	Columbus	NA	NA	NA	NA	NA	NA	NA	NA	NA	NA
867	NA	04/10/1996	inspected_date	Aristocrat callery pear	Pyrus calleryana	Columbus	Ohio	-82.98845908	39.94652365	built_environment	43206	NA	5.08	fair	introduced	0 to 15.24 cm	Columbus	NA	NA	NA	NA	NA	NA	NA	NA	NA	NA
868	NA	01/11/1996	inspected_date	Black walnut	Juglans nigra	Columbus	Ohio	-83.00185185	40.03860331	built_environment	43214	NA	35.56	poor	naturally_occurring	30.48 to 45.72 cm	Columbus	NA	NA	NA	NA	NA	NA	NA	NA	NA	NA
869	NA	06/07/2013	inspected_date	White ash	Fraxinus americana	Columbus	Ohio	-83.0009735	40.03855538	built_environment	43214	NA	35.56	poor	naturally_occurring	30.48 to 45.72 cm	Columbus	NA	NA	NA	NA	NA	NA	NA	NA	NA	NA
871	NA	03/11/1996	inspected_date	Sugar maple	Acer saccharum	Columbus	Ohio	-82.97887525	40.08275206	built_environment	43229	NA	5.08	fair	naturally_occurring	0 to 15.24 cm	Columbus	NA	NA	NA	NA	NA	NA	NA	NA	NA	NA
872	NA	01/14/2013	inspected_date	Littleleaf linden	Tilia cordata	Columbus	Ohio	-82.96436804	40.07400699	built_environment	43229	NA	27.94	fair	introduced	15.24 to 30.48 cm	Columbus	NA	NA	NA	NA	NA	NA	NA	NA	NA	NA
876	NA	08/28/2014	inspected_date	Littleleaf linden	Tilia cordata	Columbus	Ohio	-82.90302592	40.06338608	built_environment	43230	NA	20.32	poor	introduced	15.24 to 30.48 cm	Columbus	NA	NA	NA	NA	NA	NA	NA	NA	NA	NA
877	NA	10/16/2013	inspected_date	Green ash	Fraxinus pennsylvanica	Columbus	Ohio	-83.09935057	39.92087566	built_environment	43228	NA	33.02	poor	naturally_occurring	30.48 to 45.72 cm	Columbus	NA	NA	NA	NA	NA	NA	NA	NA	NA	NA
878	NA	07/09/2013	inspected_date	White ash	Fraxinus americana	Columbus	Ohio	-83.00783386	39.98636388	built_environment	43201	NA	27.94	poor	naturally_occurring	15.24 to 30.48 cm	Columbus	NA	NA	NA	NA	NA	NA	NA	NA	NA	NA
879	NA	07/09/2013	inspected_date	White ash	Fraxinus americana	Columbus	Ohio	-83.00797238	39.98637043	built_environment	43201	NA	22.86	poor	naturally_occurring	15.24 to 30.48 cm	Columbus	NA	NA	NA	NA	NA	NA	NA	NA	NA	NA
881	NA	03/28/1996	inspected_date	Freeman maple	Acer freemanii	Columbus	Ohio	-83.06926622	39.91908956	built_environment	43204	NA	5.08	fair	naturally_occurring	0 to 15.24 cm	Columbus	NA	NA	NA	NA	NA	NA	NA	NA	NA	NA
882	NA	03/28/1996	inspected_date	Freeman maple	Acer freemanii	Columbus	Ohio	-83.06940871	39.91902628	built_environment	43204	NA	5.08	fair	naturally_occurring	0 to 15.24 cm	Columbus	NA	NA	NA	NA	NA	NA	NA	NA	NA	NA
883	03/29/1994	08/28/2013	inspected_date	Patmore green ash	Fraxinus pennsylvanica	Columbus	Ohio	-83.11095826	39.92828289	built_environment	43228	NA	17.78	poor	naturally_occurring	15.24 to 30.48 cm	Columbus	NA	NA	NA	NA	NA	NA	NA	NA	NA	NA
884	NA	10/19/2016	inspected_date	Red maple	Acer rubrum	Columbus	Ohio	-83.0213451	40.13217062	built_environment	43235	NA	33.02	good	naturally_occurring	30.48 to 45.72 cm	Columbus	NA	NA	NA	NA	NA	NA	NA	NA	NA	NA
885	NA	02/07/1996	inspected_date	Sugar maple	Acer saccharum	Columbus	Ohio	-83.00286513	40.02130973	built_environment	43202	NA	5.08	fair	naturally_occurring	0 to 15.24 cm	Columbus	NA	NA	NA	NA	NA	NA	NA	NA	NA	NA
886	NA	01/05/1996	inspected_date	Sugar maple	Acer saccharum	Columbus	Ohio	-83.0107023	40.02921981	built_environment	43202	NA	5.08	good	naturally_occurring	0 to 15.24 cm	Columbus	NA	NA	NA	NA	NA	NA	NA	NA	NA	NA
887	NA	09/25/2019	inspected_date	London planetree	Platanus acerifolia	Columbus	Ohio	-83.01237957	39.98431564	built_environment	43201	NA	27.94	fair	introduced	15.24 to 30.48 cm	Columbus	NA	NA	NA	NA	NA	NA	NA	NA	NA	NA
888	NA	12/21/2015	inspected_date	Aristocrat callery pear	Pyrus calleryana	Columbus	Ohio	-83.0738093	40.09517871	built_environment	43235	NA	27.94	fair	introduced	15.24 to 30.48 cm	Columbus	NA	NA	NA	NA	NA	NA	NA	NA	NA	NA
890	NA	07/02/2012	inspected_date	White ash	Fraxinus americana	Columbus	Ohio	-83.10778505	39.9860239	built_environment	43204	NA	35.56	poor	naturally_occurring	30.48 to 45.72 cm	Columbus	NA	NA	NA	NA	NA	NA	NA	NA	NA	NA
892	NA	07/03/2012	inspected_date	White ash	Fraxinus americana	Columbus	Ohio	-83.10937074	39.98634893	built_environment	43204	NA	33.02	poor	naturally_occurring	30.48 to 45.72 cm	Columbus	NA	NA	NA	NA	NA	NA	NA	NA	NA	NA
893	NA	07/03/2012	inspected_date	White ash	Fraxinus americana	Columbus	Ohio	-83.10907021	39.98634453	built_environment	43204	NA	35.56	poor	naturally_occurring	30.48 to 45.72 cm	Columbus	NA	NA	NA	NA	NA	NA	NA	NA	NA	NA
894	NA	07/03/2012	inspected_date	White ash	Fraxinus americana	Columbus	Ohio	-83.10950306	39.9864245	built_environment	43204	NA	30.48	poor	naturally_occurring	15.24 to 30.48 cm	Columbus	NA	NA	NA	NA	NA	NA	NA	NA	NA	NA
897	NA	03/02/2011	inspected_date	Red maple	Acer rubrum	Columbus	Ohio	-82.85639116	39.93895792	built_environment	43232	NA	20.32	fair	naturally_occurring	15.24 to 30.48 cm	Columbus	NA	NA	NA	NA	NA	NA	NA	NA	NA	NA
898	NA	12/05/2002	inspected_date	European beech	Fagus sylvatica	Columbus	Ohio	-82.98569603	40.07621288	built_environment	43229	NA	30.48	poor	introduced	15.24 to 30.48 cm	Columbus	NA	NA	NA	NA	NA	NA	NA	NA	NA	NA
899	NA	07/29/2014	inspected_date	White ash	Fraxinus americana	Columbus	Ohio	-82.89414206	39.9389841	built_environment	43227	NA	25.4	dead	naturally_occurring	15.24 to 30.48 cm	Columbus	NA	NA	NA	NA	NA	NA	NA	NA	NA	NA
900	NA	07/16/2012	inspected_date	Green ash	Fraxinus pennsylvanica	Columbus	Ohio	-83.06171155	40.10610109	built_environment	43235	NA	30.48	poor	naturally_occurring	15.24 to 30.48 cm	Columbus	NA	NA	NA	NA	NA	NA	NA	NA	NA	NA
901	NA	05/09/1994	inspected_date	Sugar maple	Acer saccharum	Columbus	Ohio	-82.98465153	39.94169287	built_environment	43206	NA	5.08	fair	naturally_occurring	0 to 15.24 cm	Columbus	NA	NA	NA	NA	NA	NA	NA	NA	NA	NA
902	NA	02/09/1996	inspected_date	Sugar maple	Acer saccharum	Columbus	Ohio	-82.99993059	40.01618934	built_environment	43202	NA	5.08	fair	naturally_occurring	0 to 15.24 cm	Columbus	NA	NA	NA	NA	NA	NA	NA	NA	NA	NA
903	NA	08/29/1994	inspected_date	Red maple	Acer rubrum	Columbus	Ohio	-83.06491814	39.9413775	built_environment	43204	NA	10.16	fair	naturally_occurring	0 to 15.24 cm	Columbus	NA	NA	NA	NA	NA	NA	NA	NA	NA	NA
906	NA	12/13/2010	inspected_date	Crabapple	Malus	Columbus	Ohio	-83.10764567	39.98624004	built_environment	43204	NA	15.24	fair	no_info	0 to 15.24 cm	Columbus	NA	NA	NA	NA	NA	NA	NA	NA	NA	NA
909	NA	04/16/2013	inspected_date	Aristocrat callery pear	Pyrus calleryana	Columbus	Ohio	-83.06062676	40.05706908	built_environment	43220	NA	22.86	fair	introduced	15.24 to 30.48 cm	Columbus	NA	NA	NA	NA	NA	NA	NA	NA	NA	NA
911	NA	04/16/2013	inspected_date	Aristocrat callery pear	Pyrus calleryana	Columbus	Ohio	-83.06059672	40.05762394	built_environment	43220	NA	25.4	fair	introduced	15.24 to 30.48 cm	Columbus	NA	NA	NA	NA	NA	NA	NA	NA	NA	NA
913	NA	10/28/2013	inspected_date	White ash	Fraxinus americana	Columbus	Ohio	-82.81280587	39.91096697	built_environment	43110	NA	33.02	poor	naturally_occurring	30.48 to 45.72 cm	Columbus	NA	NA	NA	NA	NA	NA	NA	NA	NA	NA
935	NA	11/08/2011	inspected_date	White ash	Fraxinus americana	Columbus	Ohio	-82.90373969	40.07146745	built_environment	43230	NA	25.4	poor	naturally_occurring	15.24 to 30.48 cm	Columbus	NA	NA	NA	NA	NA	NA	NA	NA	NA	NA
945	NA	03/15/2013	inspected_date	Sugar maple	Acer saccharum	Columbus	Ohio	-83.04491748	40.10689621	built_environment	43235	NA	20.32	fair	naturally_occurring	15.24 to 30.48 cm	Columbus	NA	NA	NA	NA	NA	NA	NA	NA	NA	NA
948	NA	02/07/1994	inspected_date	Autumn flame red maple	Acer rubrum	Columbus	Ohio	-82.87214667	40.06334176	built_environment	43230	NA	5.08	fair	naturally_occurring	0 to 15.24 cm	Columbus	NA	NA	NA	NA	NA	NA	NA	NA	NA	NA
949	NA	02/07/1994	inspected_date	Red maple	Acer rubrum	Columbus	Ohio	-82.87211082	40.06339442	built_environment	43230	NA	5.08	good	naturally_occurring	0 to 15.24 cm	Columbus	NA	NA	NA	NA	NA	NA	NA	NA	NA	NA
960	NA	11/14/1997	inspected_date	Red maple	Acer rubrum	Columbus	Ohio	-82.8730013	40.06347065	built_environment	43230	NA	5.08	fair	naturally_occurring	0 to 15.24 cm	Columbus	NA	NA	NA	NA	NA	NA	NA	NA	NA	NA
961	NA	10/27/2012	inspected_date	Crabapple	Malus	Columbus	Ohio	-83.06142643	40.10923144	built_environment	43235	NA	30.48	poor	no_info	15.24 to 30.48 cm	Columbus	NA	NA	NA	NA	NA	NA	NA	NA	NA	NA
971	NA	02/14/2013	inspected_date	Aristocrat callery pear	Pyrus calleryana	Columbus	Ohio	-82.91602101	40.06422096	built_environment	43230	NA	20.32	fair	introduced	15.24 to 30.48 cm	Columbus	NA	NA	NA	NA	NA	NA	NA	NA	NA	NA
972	NA	02/14/2013	inspected_date	Aristocrat callery pear	Pyrus calleryana	Columbus	Ohio	-82.91611823	40.06429639	built_environment	43230	NA	22.86	fair	introduced	15.24 to 30.48 cm	Columbus	NA	NA	NA	NA	NA	NA	NA	NA	NA	NA
973	NA	02/14/2013	inspected_date	Redmond american basswood	NA	Columbus	Ohio	-82.91577485	40.06428688	built_environment	43230	NA	25.4	fair	no_info	15.24 to 30.48 cm	Columbus	NA	NA	NA	NA	NA	NA	NA	NA	NA	NA
975	NA	02/14/2013	inspected_date	Redmond american basswood	NA	Columbus	Ohio	-82.91589292	40.06420718	built_environment	43230	NA	25.4	fair	no_info	15.24 to 30.48 cm	Columbus	NA	NA	NA	NA	NA	NA	NA	NA	NA	NA
980	NA	02/14/2013	inspected_date	Redmond american basswood	NA	Columbus	Ohio	-82.91540986	40.06442833	built_environment	43230	NA	22.86	fair	no_info	15.24 to 30.48 cm	Columbus	NA	NA	NA	NA	NA	NA	NA	NA	NA	NA
993	NA	01/11/1996	inspected_date	Red maple	Acer rubrum	Columbus	Ohio	-83.01709693	40.03928358	built_environment	43214	NA	5.08	fair	naturally_occurring	0 to 15.24 cm	Columbus	NA	NA	NA	NA	NA	NA	NA	NA	NA	NA
994	NA	01/11/1996	inspected_date	Red maple	Acer rubrum	Columbus	Ohio	-83.0169932	40.03927974	built_environment	43214	NA	5.08	fair	naturally_occurring	0 to 15.24 cm	Columbus	NA	NA	NA	NA	NA	NA	NA	NA	NA	NA
995	NA	01/11/1996	inspected_date	Sugar maple	Acer saccharum	Columbus	Ohio	-83.0075771	40.0388319	built_environment	43214	NA	5.08	fair	naturally_occurring	0 to 15.24 cm	Columbus	NA	NA	NA	NA	NA	NA	NA	NA	NA	NA
998	NA	12/10/2015	inspected_date	Callery pear	Pyrus calleryana	Columbus	Ohio	-83.07659802	40.11460666	built_environment	43235	NA	30.48	fair	introduced	15.24 to 30.48 cm	Columbus	NA	NA	NA	NA	NA	NA	NA	NA	NA	NA
2005	NA	01/19/1995	inspected_date	Lacebark elm	Ulmus parvifolia	Columbus	Ohio	-82.99233238	39.96164348	built_environment	43215	NA	5.08	good	introduced	0 to 15.24 cm	Columbus	NA	NA	NA	NA	NA	NA	NA	NA	NA	NA
2006	NA	01/19/1995	inspected_date	Lacebark elm	Ulmus parvifolia	Columbus	Ohio	-82.99234061	39.96171255	built_environment	43215	NA	5.08	good	introduced	0 to 15.24 cm	Columbus	NA	NA	NA	NA	NA	NA	NA	NA	NA	NA
2007	NA	01/19/1995	inspected_date	Lacebark elm	Ulmus parvifolia	Columbus	Ohio	-82.99232263	39.96157799	built_environment	43215	NA	5.08	good	introduced	0 to 15.24 cm	Columbus	NA	NA	NA	NA	NA	NA	NA	NA	NA	NA
2008	NA	01/19/1995	inspected_date	Freeman maple	Acer freemanii	Columbus	Ohio	-82.99416568	39.96153072	built_environment	43215	NA	20.32	good	naturally_occurring	15.24 to 30.48 cm	Columbus	NA	NA	NA	NA	NA	NA	NA	NA	NA	NA
2009	NA	01/19/1995	inspected_date	Freeman maple	Acer freemanii	Columbus	Ohio	-82.99414161	39.96141287	built_environment	43215	NA	15.24	good	naturally_occurring	0 to 15.24 cm	Columbus	NA	NA	NA	NA	NA	NA	NA	NA	NA	NA
2010	NA	01/19/1995	inspected_date	Freeman maple	Acer freemanii	Columbus	Ohio	-82.99413611	39.9613399	built_environment	43215	NA	15.24	good	naturally_occurring	0 to 15.24 cm	Columbus	NA	NA	NA	NA	NA	NA	NA	NA	NA	NA
2012	NA	08/23/2007	inspected_date	London planetree	Platanus acerifolia	Columbus	Ohio	-82.99301087	39.96090266	built_environment	43215	NA	38.1	fair	introduced	30.48 to 45.72 cm	Columbus	NA	NA	NA	NA	NA	NA	NA	NA	NA	NA
2013	NA	10/12/1995	inspected_date	London planetree	Platanus acerifolia	Columbus	Ohio	-82.99294434	39.9609089	built_environment	43215	NA	30.48	fair	introduced	15.24 to 30.48 cm	Columbus	NA	NA	NA	NA	NA	NA	NA	NA	NA	NA
2014	NA	05/24/2013	inspected_date	Green ash	Fraxinus pennsylvanica	Columbus	Ohio	-82.99333836	39.96103329	built_environment	43215	NA	25.4	poor	naturally_occurring	15.24 to 30.48 cm	Columbus	NA	NA	NA	NA	NA	NA	NA	NA	NA	NA
2015	NA	05/20/2013	inspected_date	Green ash	Fraxinus pennsylvanica	Columbus	Ohio	-82.99368178	39.96098895	built_environment	43215	NA	22.86	poor	naturally_occurring	15.24 to 30.48 cm	Columbus	NA	NA	NA	NA	NA	NA	NA	NA	NA	NA
2016	NA	05/20/2013	inspected_date	Green ash	Fraxinus pennsylvanica	Columbus	Ohio	-82.99376688	39.96098025	built_environment	43215	NA	25.4	poor	naturally_occurring	15.24 to 30.48 cm	Columbus	NA	NA	NA	NA	NA	NA	NA	NA	NA	NA
2017	NA	05/24/2013	inspected_date	Green ash	Fraxinus pennsylvanica	Columbus	Ohio	-82.99351314	39.96100753	built_environment	43215	NA	25.4	poor	naturally_occurring	15.24 to 30.48 cm	Columbus	NA	NA	NA	NA	NA	NA	NA	NA	NA	NA
2019	NA	08/08/2013	inspected_date	White ash	Fraxinus americana	Columbus	Ohio	-82.99319577	39.96088406	built_environment	43215	NA	22.86	poor	naturally_occurring	15.24 to 30.48 cm	Columbus	NA	NA	NA	NA	NA	NA	NA	NA	NA	NA
2020	NA	08/08/2013	inspected_date	White ash	Fraxinus americana	Columbus	Ohio	-82.99335201	39.96086434	built_environment	43215	NA	35.56	poor	naturally_occurring	30.48 to 45.72 cm	Columbus	NA	NA	NA	NA	NA	NA	NA	NA	NA	NA
2021	NA	01/19/1995	inspected_date	London planetree	Platanus acerifolia	Columbus	Ohio	-82.99406463	39.96078178	built_environment	43215	NA	30.48	fair	introduced	15.24 to 30.48 cm	Columbus	NA	NA	NA	NA	NA	NA	NA	NA	NA	NA
2022	NA	01/19/1995	inspected_date	London planetree	Platanus acerifolia	Columbus	Ohio	-82.99389292	39.96080276	built_environment	43215	NA	25.4	fair	introduced	15.24 to 30.48 cm	Columbus	NA	NA	NA	NA	NA	NA	NA	NA	NA	NA
2023	NA	01/19/1995	inspected_date	Honey locust	Gleditsia triacanthos	Columbus	Ohio	-82.9946622	39.96071594	built_environment	43215	NA	30.48	fair	naturally_occurring	15.24 to 30.48 cm	Columbus	NA	NA	NA	NA	NA	NA	NA	NA	NA	NA
2024	NA	01/19/1995	inspected_date	Honey locust	Gleditsia triacanthos	Columbus	Ohio	-82.9945926	39.96072696	built_environment	43215	NA	25.4	fair	naturally_occurring	15.24 to 30.48 cm	Columbus	NA	NA	NA	NA	NA	NA	NA	NA	NA	NA
2025	NA	01/19/1995	inspected_date	Honey locust	Gleditsia triacanthos	Columbus	Ohio	-82.99443012	39.96074075	built_environment	43215	NA	20.32	fair	naturally_occurring	15.24 to 30.48 cm	Columbus	NA	NA	NA	NA	NA	NA	NA	NA	NA	NA
2026	NA	01/19/1995	inspected_date	Honey locust	Gleditsia triacanthos	Columbus	Ohio	-82.99436518	39.96075294	built_environment	43215	NA	15.24	fair	naturally_occurring	0 to 15.24 cm	Columbus	NA	NA	NA	NA	NA	NA	NA	NA	NA	NA
2027	NA	01/19/1995	inspected_date	Littleleaf linden	Tilia cordata	Columbus	Ohio	-82.99459245	39.9608859	built_environment	43215	NA	38.1	fair	introduced	30.48 to 45.72 cm	Columbus	NA	NA	NA	NA	NA	NA	NA	NA	NA	NA
2029	NA	11/17/1997	inspected_date	Red maple	Acer rubrum	Columbus	Ohio	-82.8791046	40.06340501	built_environment	43230	NA	5.08	fair	naturally_occurring	0 to 15.24 cm	Columbus	NA	NA	NA	NA	NA	NA	NA	NA	NA	NA
2030	NA	11/17/1997	inspected_date	Red maple	Acer rubrum	Columbus	Ohio	-82.87848605	40.06366965	built_environment	43230	NA	5.08	fair	naturally_occurring	0 to 15.24 cm	Columbus	NA	NA	NA	NA	NA	NA	NA	NA	NA	NA
2031	NA	11/17/1997	inspected_date	Red maple	Acer rubrum	Columbus	Ohio	-82.87866178	40.06359283	built_environment	43230	NA	5.08	good	naturally_occurring	0 to 15.24 cm	Columbus	NA	NA	NA	NA	NA	NA	NA	NA	NA	NA
2032	NA	11/17/1997	inspected_date	Red maple	Acer rubrum	Columbus	Ohio	-82.87881958	40.06352512	built_environment	43230	NA	5.08	good	naturally_occurring	0 to 15.24 cm	Columbus	NA	NA	NA	NA	NA	NA	NA	NA	NA	NA
2033	NA	11/17/1997	inspected_date	Red maple	Acer rubrum	Columbus	Ohio	-82.87919268	40.06395265	built_environment	43230	NA	5.08	good	naturally_occurring	0 to 15.24 cm	Columbus	NA	NA	NA	NA	NA	NA	NA	NA	NA	NA
2053	NA	02/08/1995	inspected_date	London planetree	Platanus acerifolia	Columbus	Ohio	-82.98796401	39.96538032	built_environment	43215	NA	30.48	good	introduced	15.24 to 30.48 cm	Columbus	NA	NA	NA	NA	NA	NA	NA	NA	NA	NA
2054	NA	02/08/1995	inspected_date	London planetree	Platanus acerifolia	Columbus	Ohio	-82.98759231	39.96541475	built_environment	43215	NA	25.4	good	introduced	15.24 to 30.48 cm	Columbus	NA	NA	NA	NA	NA	NA	NA	NA	NA	NA
2055	NA	02/08/1995	inspected_date	London planetree	Platanus acerifolia	Columbus	Ohio	-82.98772605	39.96540847	built_environment	43215	NA	30.48	good	introduced	15.24 to 30.48 cm	Columbus	NA	NA	NA	NA	NA	NA	NA	NA	NA	NA
2056	NA	02/08/1995	inspected_date	London planetree	Platanus acerifolia	Columbus	Ohio	-82.98784358	39.96538654	built_environment	43215	NA	30.48	good	introduced	15.24 to 30.48 cm	Columbus	NA	NA	NA	NA	NA	NA	NA	NA	NA	NA
2057	NA	02/08/1995	inspected_date	Norway maple	Acer platanoides	Columbus	Ohio	-82.98803987	39.96549362	built_environment	43215	NA	25.4	good	introduced	15.24 to 30.48 cm	Columbus	NA	NA	NA	NA	NA	NA	NA	NA	NA	NA
2058	NA	02/08/1995	inspected_date	Norway maple	Acer platanoides	Columbus	Ohio	-82.98794705	39.96550687	built_environment	43215	NA	25.4	good	introduced	15.24 to 30.48 cm	Columbus	NA	NA	NA	NA	NA	NA	NA	NA	NA	NA
2059	NA	02/08/1995	inspected_date	Norway maple	Acer platanoides	Columbus	Ohio	-82.98765183	39.96553955	built_environment	43215	NA	20.32	fair	introduced	15.24 to 30.48 cm	Columbus	NA	NA	NA	NA	NA	NA	NA	NA	NA	NA
2060	NA	02/08/1995	inspected_date	Norway maple	Acer platanoides	Columbus	Ohio	-82.98809101	39.96536758	built_environment	43215	NA	20.32	fair	introduced	15.24 to 30.48 cm	Columbus	NA	NA	NA	NA	NA	NA	NA	NA	NA	NA
2061	NA	02/08/1995	inspected_date	Norway maple	Acer platanoides	Columbus	Ohio	-82.98783564	39.96551734	built_environment	43215	NA	15.24	good	introduced	0 to 15.24 cm	Columbus	NA	NA	NA	NA	NA	NA	NA	NA	NA	NA
2067	NA	02/08/1995	inspected_date	Red maple	Acer rubrum	Columbus	Ohio	-82.99382063	39.95941922	built_environment	43215	NA	5.08	fair	naturally_occurring	0 to 15.24 cm	Columbus	NA	NA	NA	NA	NA	NA	NA	NA	NA	NA
2068	NA	02/08/1995	inspected_date	London planetree	Platanus acerifolia	Columbus	Ohio	-82.99351146	39.95915397	built_environment	43215	NA	7.62	good	introduced	0 to 15.24 cm	Columbus	NA	NA	NA	NA	NA	NA	NA	NA	NA	NA
2069	NA	02/08/1995	inspected_date	London planetree	Platanus acerifolia	Columbus	Ohio	-82.99352313	39.9592143	built_environment	43215	NA	5.08	good	introduced	0 to 15.24 cm	Columbus	NA	NA	NA	NA	NA	NA	NA	NA	NA	NA
2072	NA	07/27/2004	inspected_date	London planetree	Platanus acerifolia	Columbus	Ohio	-82.98471756	39.96417461	built_environment	43215	NA	40.64	fair	introduced	30.48 to 45.72 cm	Columbus	NA	NA	NA	NA	NA	NA	NA	NA	NA	NA
2073	NA	07/27/2004	inspected_date	London planetree	Platanus acerifolia	Columbus	Ohio	-82.98458511	39.96418946	built_environment	43215	NA	35.56	fair	introduced	30.48 to 45.72 cm	Columbus	NA	NA	NA	NA	NA	NA	NA	NA	NA	NA
2074	NA	01/27/2002	inspected_date	London planetree	Platanus acerifolia	Columbus	Ohio	-82.98489457	39.96415672	built_environment	43215	NA	35.56	fair	introduced	30.48 to 45.72 cm	Columbus	NA	NA	NA	NA	NA	NA	NA	NA	NA	NA
2076	NA	02/08/1995	inspected_date	Honey locust	Gleditsia triacanthos	Columbus	Ohio	-82.98508889	39.964134	built_environment	43215	NA	10.16	good	naturally_occurring	0 to 15.24 cm	Columbus	NA	NA	NA	NA	NA	NA	NA	NA	NA	NA
2085	NA	02/08/1995	inspected_date	Silver maple	Acer saccharinum	Columbus	Ohio	-82.98849664	39.96406191	built_environment	43215	NA	60.96	fair	naturally_occurring	45.72 to 60.96 cm	Columbus	NA	NA	NA	NA	NA	NA	NA	NA	NA	NA
2086	NA	02/08/1995	inspected_date	London planetree	Platanus acerifolia	Columbus	Ohio	-82.98744166	39.96390739	built_environment	43215	NA	50.8	good	introduced	45.72 to 60.96 cm	Columbus	NA	NA	NA	NA	NA	NA	NA	NA	NA	NA
2089	NA	02/08/1995	inspected_date	London planetree	Platanus acerifolia	Columbus	Ohio	-82.98819097	39.96382195	built_environment	43215	NA	30.48	good	introduced	15.24 to 30.48 cm	Columbus	NA	NA	NA	NA	NA	NA	NA	NA	NA	NA
2090	NA	02/08/1995	inspected_date	London planetree	Platanus acerifolia	Columbus	Ohio	-82.98841035	39.96379694	built_environment	43215	NA	25.4	good	introduced	15.24 to 30.48 cm	Columbus	NA	NA	NA	NA	NA	NA	NA	NA	NA	NA
2092	NA	02/08/1995	inspected_date	London planetree	Platanus acerifolia	Columbus	Ohio	-82.98725243	39.96392896	built_environment	43215	NA	35.56	good	introduced	30.48 to 45.72 cm	Columbus	NA	NA	NA	NA	NA	NA	NA	NA	NA	NA
2093	NA	02/08/1995	inspected_date	London planetree	Platanus acerifolia	Columbus	Ohio	-82.98765048	39.96388358	built_environment	43215	NA	35.56	good	introduced	30.48 to 45.72 cm	Columbus	NA	NA	NA	NA	NA	NA	NA	NA	NA	NA
2095	NA	02/08/1995	inspected_date	London planetree	Platanus acerifolia	Columbus	Ohio	-82.98873719	39.96371948	built_environment	43215	NA	30.48	good	introduced	15.24 to 30.48 cm	Columbus	NA	NA	NA	NA	NA	NA	NA	NA	NA	NA
2097	NA	02/08/1995	inspected_date	London planetree	Platanus acerifolia	Columbus	Ohio	-82.98858863	39.96373249	built_environment	43215	NA	35.56	good	introduced	30.48 to 45.72 cm	Columbus	NA	NA	NA	NA	NA	NA	NA	NA	NA	NA
2098	NA	06/13/2011	inspected_date	Honey locust	Gleditsia triacanthos	Columbus	Ohio	-82.9851609	39.96187743	built_environment	43215	NA	86.36	poor	naturally_occurring	more than 76.2 cm	Columbus	NA	NA	NA	NA	NA	NA	NA	NA	NA	NA
2100	NA	08/29/1997	inspected_date	Honey locust	Gleditsia triacanthos	Columbus	Ohio	-82.98486036	39.96190296	built_environment	43215	NA	50.8	fair	naturally_occurring	45.72 to 60.96 cm	Columbus	NA	NA	NA	NA	NA	NA	NA	NA	NA	NA
2101	NA	09/26/2008	inspected_date	Freeman maple	Acer freemanii	Columbus	Ohio	-82.98472559	39.96191911	built_environment	43215	NA	101.6	poor	naturally_occurring	more than 76.2 cm	Columbus	NA	NA	NA	NA	NA	NA	NA	NA	NA	NA
2102	NA	02/07/1995	inspected_date	Silver maple	Acer saccharinum	Columbus	Ohio	-82.98434391	39.96196286	built_environment	43215	NA	71.12	good	naturally_occurring	60.96 to 76.2 cm	Columbus	NA	NA	NA	NA	NA	NA	NA	NA	NA	NA
2120	NA	02/07/1995	inspected_date	Honey locust	Gleditsia triacanthos	Columbus	Ohio	-82.99056771	39.96027573	built_environment	43215	NA	10.16	fair	naturally_occurring	0 to 15.24 cm	Columbus	NA	NA	NA	NA	NA	NA	NA	NA	NA	NA
2121	NA	02/07/1995	inspected_date	Honey locust	Gleditsia triacanthos	Columbus	Ohio	-82.99055958	39.96017568	built_environment	43215	NA	10.16	fair	naturally_occurring	0 to 15.24 cm	Columbus	NA	NA	NA	NA	NA	NA	NA	NA	NA	NA
2122	NA	02/07/1995	inspected_date	Honey locust	Gleditsia triacanthos	Columbus	Ohio	-82.99059626	39.96037141	built_environment	43215	NA	10.16	fair	naturally_occurring	0 to 15.24 cm	Columbus	NA	NA	NA	NA	NA	NA	NA	NA	NA	NA
2123	NA	02/07/1995	inspected_date	Honey locust	Gleditsia triacanthos	Columbus	Ohio	-82.99056364	39.96022428	built_environment	43215	NA	10.16	fair	naturally_occurring	0 to 15.24 cm	Columbus	NA	NA	NA	NA	NA	NA	NA	NA	NA	NA
2124	NA	02/07/1995	inspected_date	Honey locust	Gleditsia triacanthos	Columbus	Ohio	-82.99058295	39.96032857	built_environment	43215	NA	10.16	fair	naturally_occurring	0 to 15.24 cm	Columbus	NA	NA	NA	NA	NA	NA	NA	NA	NA	NA
2125	NA	02/07/1995	inspected_date	Honey locust	Gleditsia triacanthos	Columbus	Ohio	-82.99062942	39.95978273	built_environment	43215	NA	10.16	good	naturally_occurring	0 to 15.24 cm	Columbus	NA	NA	NA	NA	NA	NA	NA	NA	NA	NA
2126	NA	02/07/1995	inspected_date	Honey locust	Gleditsia triacanthos	Columbus	Ohio	-82.99046542	39.95971635	built_environment	43215	NA	10.16	good	naturally_occurring	0 to 15.24 cm	Columbus	NA	NA	NA	NA	NA	NA	NA	NA	NA	NA
2127	NA	02/07/1995	inspected_date	Honey locust	Gleditsia triacanthos	Columbus	Ohio	-82.99047504	39.95976278	built_environment	43215	NA	10.16	good	naturally_occurring	0 to 15.24 cm	Columbus	NA	NA	NA	NA	NA	NA	NA	NA	NA	NA
2128	NA	02/07/1995	inspected_date	Honey locust	Gleditsia triacanthos	Columbus	Ohio	-82.99076952	39.95976658	built_environment	43215	NA	10.16	good	naturally_occurring	0 to 15.24 cm	Columbus	NA	NA	NA	NA	NA	NA	NA	NA	NA	NA
2145	NA	02/08/1995	inspected_date	Red maple	Acer rubrum	Columbus	Ohio	-82.99335489	39.95968466	built_environment	43215	NA	25.4	fair	naturally_occurring	15.24 to 30.48 cm	Columbus	NA	NA	NA	NA	NA	NA	NA	NA	NA	NA
2149	NA	02/08/1995	inspected_date	Red maple	Acer rubrum	Columbus	Ohio	-82.99413428	39.95959746	built_environment	43215	NA	25.4	fair	naturally_occurring	15.24 to 30.48 cm	Columbus	NA	NA	NA	NA	NA	NA	NA	NA	NA	NA
2151	NA	02/08/1995	inspected_date	Red maple	Acer rubrum	Columbus	Ohio	-82.99494539	39.9595066	built_environment	43215	NA	10.16	fair	naturally_occurring	0 to 15.24 cm	Columbus	NA	NA	NA	NA	NA	NA	NA	NA	NA	NA
2152	NA	02/08/1995	inspected_date	Red maple	Acer rubrum	Columbus	Ohio	-82.99479376	39.95952154	built_environment	43215	NA	15.24	fair	naturally_occurring	0 to 15.24 cm	Columbus	NA	NA	NA	NA	NA	NA	NA	NA	NA	NA
2153	NA	02/08/1995	inspected_date	Red maple	Acer rubrum	Columbus	Ohio	-82.994381	39.95956691	built_environment	43215	NA	20.32	fair	naturally_occurring	15.24 to 30.48 cm	Columbus	NA	NA	NA	NA	NA	NA	NA	NA	NA	NA
2155	NA	09/23/2004	inspected_date	Norway maple	Acer platanoides	Columbus	Ohio	-82.99555398	39.95972041	built_environment	43215	NA	38.1	dead	introduced	30.48 to 45.72 cm	Columbus	NA	NA	NA	NA	NA	NA	NA	NA	NA	NA
2161	NA	01/13/1995	inspected_date	Norway maple	Acer platanoides	Columbus	Ohio	-82.98780121	39.95892195	built_environment	43215	NA	25.4	poor	introduced	15.24 to 30.48 cm	Columbus	NA	NA	NA	NA	NA	NA	NA	NA	NA	NA
2166	NA	01/13/1995	inspected_date	Silver maple	Acer saccharinum	Columbus	Ohio	-82.9882866	39.95871422	built_environment	43215	NA	30.48	good	naturally_occurring	15.24 to 30.48 cm	Columbus	NA	NA	NA	NA	NA	NA	NA	NA	NA	NA
2167	NA	01/13/1995	inspected_date	Silver maple	Acer saccharinum	Columbus	Ohio	-82.98847597	39.95869342	built_environment	43215	NA	25.4	good	naturally_occurring	15.24 to 30.48 cm	Columbus	NA	NA	NA	NA	NA	NA	NA	NA	NA	NA
2168	NA	01/13/1995	inspected_date	Silver maple	Acer saccharinum	Columbus	Ohio	-82.98948775	39.95857768	built_environment	43215	NA	25.4	fair	naturally_occurring	15.24 to 30.48 cm	Columbus	NA	NA	NA	NA	NA	NA	NA	NA	NA	NA
2171	NA	01/13/1995	inspected_date	Sugar maple	Acer saccharum	Columbus	Ohio	-82.99084844	39.95838998	built_environment	43215	NA	7.62	fair	naturally_occurring	0 to 15.24 cm	Columbus	NA	NA	NA	NA	NA	NA	NA	NA	NA	NA
2172	NA	01/13/1995	inspected_date	Sugar maple	Acer saccharum	Columbus	Ohio	-82.99056088	39.95842416	built_environment	43215	NA	7.62	fair	naturally_occurring	0 to 15.24 cm	Columbus	NA	NA	NA	NA	NA	NA	NA	NA	NA	NA
2174	NA	01/13/1995	inspected_date	Sugar maple	Acer saccharum	Columbus	Ohio	-82.99019476	39.95827677	built_environment	43215	NA	7.62	fair	naturally_occurring	0 to 15.24 cm	Columbus	NA	NA	NA	NA	NA	NA	NA	NA	NA	NA
2175	NA	01/13/1995	inspected_date	Sugar maple	Acer saccharum	Columbus	Ohio	-82.9901562	39.95807771	built_environment	43215	NA	7.62	fair	naturally_occurring	0 to 15.24 cm	Columbus	NA	NA	NA	NA	NA	NA	NA	NA	NA	NA
2176	NA	01/13/1995	inspected_date	Sugar maple	Acer saccharum	Columbus	Ohio	-82.99021652	39.95837581	built_environment	43215	NA	7.62	fair	naturally_occurring	0 to 15.24 cm	Columbus	NA	NA	NA	NA	NA	NA	NA	NA	NA	NA
2178	NA	01/13/1995	inspected_date	Sugar maple	Acer saccharum	Columbus	Ohio	-82.99041822	39.9584409	built_environment	43215	NA	7.62	fair	naturally_occurring	0 to 15.24 cm	Columbus	NA	NA	NA	NA	NA	NA	NA	NA	NA	NA
2179	NA	01/13/1995	inspected_date	Sugar maple	Acer saccharum	Columbus	Ohio	-82.99017295	39.9581701	built_environment	43215	NA	7.62	fair	naturally_occurring	0 to 15.24 cm	Columbus	NA	NA	NA	NA	NA	NA	NA	NA	NA	NA
2180	NA	01/13/1995	inspected_date	Sugar maple	Acer saccharum	Columbus	Ohio	-82.99013694	39.95798057	built_environment	43215	NA	7.62	fair	naturally_occurring	0 to 15.24 cm	Columbus	NA	NA	NA	NA	NA	NA	NA	NA	NA	NA
2183	NA	01/13/1995	inspected_date	Red maple	Acer rubrum	Columbus	Ohio	-82.99142197	39.95832524	built_environment	43215	NA	25.4	fair	naturally_occurring	15.24 to 30.48 cm	Columbus	NA	NA	NA	NA	NA	NA	NA	NA	NA	NA
2184	NA	01/13/1995	inspected_date	Sugar maple	Acer saccharum	Columbus	Ohio	-82.99108781	39.95836477	built_environment	43215	NA	35.56	fair	naturally_occurring	30.48 to 45.72 cm	Columbus	NA	NA	NA	NA	NA	NA	NA	NA	NA	NA
2185	NA	06/05/2009	inspected_date	Red maple	Acer rubrum	Columbus	Ohio	-82.99129945	39.95834005	built_environment	43215	NA	25.4	poor	naturally_occurring	15.24 to 30.48 cm	Columbus	NA	NA	NA	NA	NA	NA	NA	NA	NA	NA
2188	NA	01/13/1995	inspected_date	Red maple	Acer rubrum	Columbus	Ohio	-82.99170083	39.95826188	built_environment	43215	NA	10.16	good	naturally_occurring	0 to 15.24 cm	Columbus	NA	NA	NA	NA	NA	NA	NA	NA	NA	NA
2189	NA	07/30/2010	inspected_date	Red maple	Acer rubrum	Columbus	Ohio	-82.99152965	39.95831335	built_environment	43215	NA	30.48	dead	naturally_occurring	15.24 to 30.48 cm	Columbus	NA	NA	NA	NA	NA	NA	NA	NA	NA	NA
2190	NA	03/08/2005	inspected_date	Norway maple	Acer platanoides	Columbus	Ohio	-82.99318073	39.95738827	built_environment	43215	NA	40.64	fair	introduced	30.48 to 45.72 cm	Columbus	NA	NA	NA	NA	NA	NA	NA	NA	NA	NA
2191	NA	03/08/2005	inspected_date	Red maple	Acer rubrum	Columbus	Ohio	-82.99324341	39.95771531	built_environment	43215	NA	25.4	fair	naturally_occurring	15.24 to 30.48 cm	Columbus	NA	NA	NA	NA	NA	NA	NA	NA	NA	NA
2192	NA	03/08/2005	inspected_date	Silver maple	Acer saccharinum	Columbus	Ohio	-82.99320852	39.95753328	built_environment	43215	NA	71.12	fair	naturally_occurring	60.96 to 76.2 cm	Columbus	NA	NA	NA	NA	NA	NA	NA	NA	NA	NA
2194	NA	03/11/2005	inspected_date	Red maple	Acer rubrum	Columbus	Ohio	-82.99304035	39.95814636	built_environment	43215	NA	35.56	fair	naturally_occurring	30.48 to 45.72 cm	Columbus	NA	NA	NA	NA	NA	NA	NA	NA	NA	NA
2195	NA	03/11/2005	inspected_date	Sugar maple	Acer saccharum	Columbus	Ohio	-82.9923298	39.95822953	built_environment	43215	NA	25.4	fair	naturally_occurring	15.24 to 30.48 cm	Columbus	NA	NA	NA	NA	NA	NA	NA	NA	NA	NA
2198	NA	03/08/2005	inspected_date	Norway maple	Acer platanoides	Columbus	Ohio	-82.99328858	39.95795102	built_environment	43215	NA	55.88	fair	introduced	45.72 to 60.96 cm	Columbus	NA	NA	NA	NA	NA	NA	NA	NA	NA	NA
2199	NA	03/11/2005	inspected_date	Red maple	Acer rubrum	Columbus	Ohio	-82.99318061	39.95812994	built_environment	43215	NA	35.56	fair	naturally_occurring	30.48 to 45.72 cm	Columbus	NA	NA	NA	NA	NA	NA	NA	NA	NA	NA
2200	NA	03/11/2005	inspected_date	Norway maple	Acer platanoides	Columbus	Ohio	-82.99206456	39.95826057	built_environment	43215	NA	25.4	fair	introduced	15.24 to 30.48 cm	Columbus	NA	NA	NA	NA	NA	NA	NA	NA	NA	NA
2201	NA	03/11/2005	inspected_date	Norway maple	Acer platanoides	Columbus	Ohio	-82.99220826	39.95824375	built_environment	43215	NA	30.48	fair	introduced	15.24 to 30.48 cm	Columbus	NA	NA	NA	NA	NA	NA	NA	NA	NA	NA
2202	NA	03/11/2005	inspected_date	Silver maple	Acer saccharinum	Columbus	Ohio	-82.99276932	39.95817808	built_environment	43215	NA	50.8	fair	naturally_occurring	45.72 to 60.96 cm	Columbus	NA	NA	NA	NA	NA	NA	NA	NA	NA	NA
2203	NA	03/08/2005	inspected_date	Red maple	Acer rubrum	Columbus	Ohio	-82.99316146	39.95728771	built_environment	43215	NA	12.7	fair	naturally_occurring	0 to 15.24 cm	Columbus	NA	NA	NA	NA	NA	NA	NA	NA	NA	NA
2204	NA	03/08/2005	inspected_date	Red maple	Acer rubrum	Columbus	Ohio	-82.99313868	39.95716889	built_environment	43215	NA	35.56	fair	naturally_occurring	30.48 to 45.72 cm	Columbus	NA	NA	NA	NA	NA	NA	NA	NA	NA	NA
2206	NA	03/14/2005	inspected_date	Honey locust	Gleditsia triacanthos	Columbus	Ohio	-82.99300083	39.95700136	built_environment	43215	NA	55.88	fair	naturally_occurring	45.72 to 60.96 cm	Columbus	NA	NA	NA	NA	NA	NA	NA	NA	NA	NA
2207	NA	03/04/2005	inspected_date	Honey locust	Gleditsia triacanthos	Columbus	Ohio	-82.99270999	39.95703475	built_environment	43215	NA	60.96	fair	naturally_occurring	45.72 to 60.96 cm	Columbus	NA	NA	NA	NA	NA	NA	NA	NA	NA	NA
2208	NA	03/07/2005	inspected_date	Honey locust	Gleditsia triacanthos	Columbus	Ohio	-82.99171831	39.95714257	built_environment	43215	NA	55.88	fair	naturally_occurring	45.72 to 60.96 cm	Columbus	NA	NA	NA	NA	NA	NA	NA	NA	NA	NA
2209	NA	03/07/2005	inspected_date	Honey locust	Gleditsia triacanthos	Columbus	Ohio	-82.99214686	39.95709669	built_environment	43215	NA	55.88	fair	naturally_occurring	45.72 to 60.96 cm	Columbus	NA	NA	NA	NA	NA	NA	NA	NA	NA	NA
2210	NA	03/07/2005	inspected_date	Honey locust	Gleditsia triacanthos	Columbus	Ohio	-82.99186682	39.95712527	built_environment	43215	NA	50.8	fair	naturally_occurring	45.72 to 60.96 cm	Columbus	NA	NA	NA	NA	NA	NA	NA	NA	NA	NA
2211	NA	03/07/2005	inspected_date	Honey locust	Gleditsia triacanthos	Columbus	Ohio	-82.9920076	39.95710919	built_environment	43215	NA	50.8	fair	naturally_occurring	45.72 to 60.96 cm	Columbus	NA	NA	NA	NA	NA	NA	NA	NA	NA	NA
2212	NA	03/04/2005	inspected_date	Honey locust	Gleditsia triacanthos	Columbus	Ohio	-82.99256767	39.95705203	built_environment	43215	NA	55.88	fair	naturally_occurring	45.72 to 60.96 cm	Columbus	NA	NA	NA	NA	NA	NA	NA	NA	NA	NA
2213	NA	03/14/2005	inspected_date	Honey locust	Gleditsia triacanthos	Columbus	Ohio	-82.99286933	39.95701621	built_environment	43215	NA	60.96	fair	naturally_occurring	45.72 to 60.96 cm	Columbus	NA	NA	NA	NA	NA	NA	NA	NA	NA	NA
2214	NA	03/04/2005	inspected_date	Honey locust	Gleditsia triacanthos	Columbus	Ohio	-82.99228147	39.95708421	built_environment	43215	NA	60.96	fair	naturally_occurring	45.72 to 60.96 cm	Columbus	NA	NA	NA	NA	NA	NA	NA	NA	NA	NA
2215	NA	03/04/2005	inspected_date	Honey locust	Gleditsia triacanthos	Columbus	Ohio	-82.99242998	39.95706691	built_environment	43215	NA	60.96	fair	naturally_occurring	45.72 to 60.96 cm	Columbus	NA	NA	NA	NA	NA	NA	NA	NA	NA	NA
2216	NA	03/08/2005	inspected_date	Honey locust	Gleditsia triacanthos	Columbus	Ohio	-82.99026426	39.95730954	built_environment	43215	NA	50.8	fair	naturally_occurring	45.72 to 60.96 cm	Columbus	NA	NA	NA	NA	NA	NA	NA	NA	NA	NA
2217	NA	03/08/2005	inspected_date	Honey locust	Gleditsia triacanthos	Columbus	Ohio	-82.99040287	39.95729276	built_environment	43215	NA	50.8	fair	naturally_occurring	45.72 to 60.96 cm	Columbus	NA	NA	NA	NA	NA	NA	NA	NA	NA	NA
2218	NA	03/09/2005	inspected_date	Honey locust	Gleditsia triacanthos	Columbus	Ohio	-82.99120648	39.95720919	built_environment	43215	NA	55.88	fair	naturally_occurring	45.72 to 60.96 cm	Columbus	NA	NA	NA	NA	NA	NA	NA	NA	NA	NA
2219	NA	03/09/2005	inspected_date	Honey locust	Gleditsia triacanthos	Columbus	Ohio	-82.99105778	39.95722671	built_environment	43215	NA	55.88	fair	naturally_occurring	45.72 to 60.96 cm	Columbus	NA	NA	NA	NA	NA	NA	NA	NA	NA	NA
2220	NA	03/07/2005	inspected_date	Honey locust	Gleditsia triacanthos	Columbus	Ohio	-82.99067886	39.9572611	built_environment	43215	NA	55.88	fair	naturally_occurring	45.72 to 60.96 cm	Columbus	NA	NA	NA	NA	NA	NA	NA	NA	NA	NA
2221	NA	03/07/2005	inspected_date	Honey locust	Gleditsia triacanthos	Columbus	Ohio	-82.99051921	39.95727988	built_environment	43215	NA	55.88	fair	naturally_occurring	45.72 to 60.96 cm	Columbus	NA	NA	NA	NA	NA	NA	NA	NA	NA	NA
2222	NA	03/08/2005	inspected_date	Honey locust	Gleditsia triacanthos	Columbus	Ohio	-82.99015657	39.95731952	built_environment	43215	NA	55.88	fair	naturally_occurring	45.72 to 60.96 cm	Columbus	NA	NA	NA	NA	NA	NA	NA	NA	NA	NA
2225	NA	01/17/1995	inspected_date	Norway maple	Acer platanoides	Columbus	Ohio	-82.98698339	39.95901906	built_environment	43215	NA	20.32	poor	introduced	15.24 to 30.48 cm	Columbus	NA	NA	NA	NA	NA	NA	NA	NA	NA	NA
2226	NA	01/17/1995	inspected_date	Norway maple	Acer platanoides	Columbus	Ohio	-82.9880277	39.95889202	built_environment	43215	NA	30.48	poor	introduced	15.24 to 30.48 cm	Columbus	NA	NA	NA	NA	NA	NA	NA	NA	NA	NA
2227	NA	01/17/1995	inspected_date	Norway maple	Acer platanoides	Columbus	Ohio	-82.98728308	39.95898273	built_environment	43215	NA	15.24	poor	introduced	0 to 15.24 cm	Columbus	NA	NA	NA	NA	NA	NA	NA	NA	NA	NA
2228	NA	01/17/1995	inspected_date	Littleleaf linden	Tilia cordata	Columbus	Ohio	-82.98836809	39.95885038	built_environment	43215	NA	5.08	good	introduced	0 to 15.24 cm	Columbus	NA	NA	NA	NA	NA	NA	NA	NA	NA	NA
2229	NA	01/17/1995	inspected_date	Littleleaf linden	Tilia cordata	Columbus	Ohio	-82.98829197	39.95885928	built_environment	43215	NA	5.08	good	introduced	0 to 15.24 cm	Columbus	NA	NA	NA	NA	NA	NA	NA	NA	NA	NA
2230	NA	01/17/1995	inspected_date	Littleleaf linden	Tilia cordata	Columbus	Ohio	-82.98819732	39.95887397	built_environment	43215	NA	5.08	good	introduced	0 to 15.24 cm	Columbus	NA	NA	NA	NA	NA	NA	NA	NA	NA	NA
2235	NA	01/17/1995	inspected_date	Littleleaf linden	Tilia cordata	Columbus	Ohio	-82.99041886	39.95867118	built_environment	43215	NA	25.4	fair	introduced	15.24 to 30.48 cm	Columbus	NA	NA	NA	NA	NA	NA	NA	NA	NA	NA
2236	NA	01/17/1995	inspected_date	Littleleaf linden	Tilia cordata	Columbus	Ohio	-82.9904887	39.95866299	built_environment	43215	NA	7.62	fair	introduced	0 to 15.24 cm	Columbus	NA	NA	NA	NA	NA	NA	NA	NA	NA	NA
2237	NA	01/17/1995	inspected_date	Littleleaf linden	Tilia cordata	Columbus	Ohio	-82.99066785	39.95864178	built_environment	43215	NA	5.08	fair	introduced	0 to 15.24 cm	Columbus	NA	NA	NA	NA	NA	NA	NA	NA	NA	NA
2238	NA	11/13/2014	inspected_date	Honey locust	Gleditsia triacanthos	Columbus	Ohio	-82.99031097	39.95884636	built_environment	43215	NA	43.18	good	naturally_occurring	30.48 to 45.72 cm	Columbus	NA	NA	NA	NA	NA	NA	NA	NA	NA	NA
2239	NA	01/17/1995	inspected_date	Crabapple	Malus	Columbus	Ohio	-82.99032036	39.95879338	built_environment	43215	NA	5.08	good	no_info	0 to 15.24 cm	Columbus	NA	NA	NA	NA	NA	NA	NA	NA	NA	NA
2240	NA	11/13/2014	inspected_date	Honey locust	Gleditsia triacanthos	Columbus	Ohio	-82.99035465	39.95906827	built_environment	43215	NA	35.56	good	naturally_occurring	30.48 to 45.72 cm	Columbus	NA	NA	NA	NA	NA	NA	NA	NA	NA	NA
2241	NA	01/17/1995	inspected_date	Crabapple	Malus	Columbus	Ohio	-82.99034244	39.95891107	built_environment	43215	NA	10.16	good	no_info	0 to 15.24 cm	Columbus	NA	NA	NA	NA	NA	NA	NA	NA	NA	NA
2242	NA	11/13/2014	inspected_date	Honey locust	Gleditsia triacanthos	Columbus	Ohio	-82.99032912	39.95896162	built_environment	43215	NA	38.1	good	naturally_occurring	30.48 to 45.72 cm	Columbus	NA	NA	NA	NA	NA	NA	NA	NA	NA	NA
2243	NA	01/17/1995	inspected_date	Crabapple	Malus	Columbus	Ohio	-82.99036266	39.95901886	built_environment	43215	NA	5.08	good	no_info	0 to 15.24 cm	Columbus	NA	NA	NA	NA	NA	NA	NA	NA	NA	NA
2244	NA	11/13/2014	inspected_date	Honey locust	Gleditsia triacanthos	Columbus	Ohio	-82.99037255	39.95914731	built_environment	43215	NA	38.1	good	naturally_occurring	30.48 to 45.72 cm	Columbus	NA	NA	NA	NA	NA	NA	NA	NA	NA	NA
2245	NA	01/17/1995	inspected_date	Crabapple	Malus	Columbus	Ohio	-82.99038176	39.95912066	built_environment	43215	NA	5.08	good	no_info	0 to 15.24 cm	Columbus	NA	NA	NA	NA	NA	NA	NA	NA	NA	NA
2246	NA	11/13/2014	inspected_date	Honey locust	Gleditsia triacanthos	Columbus	Ohio	-82.99028549	39.95874638	built_environment	43215	NA	43.18	good	naturally_occurring	30.48 to 45.72 cm	Columbus	NA	NA	NA	NA	NA	NA	NA	NA	NA	NA
2260	NA	01/15/2013	inspected_date	Green ash	Fraxinus pennsylvanica	Columbus	Ohio	-82.99994338	39.95799097	built_environment	43215	NA	15.24	poor	naturally_occurring	0 to 15.24 cm	Columbus	NA	NA	NA	NA	NA	NA	NA	NA	NA	NA
2270	NA	07/23/2015	inspected_date	Green mountain silver linden	NA	Columbus	Ohio	-82.99980869	39.9572408	built_environment	43215	NA	20.32	poor	no_info	15.24 to 30.48 cm	Columbus	NA	NA	NA	NA	NA	NA	NA	NA	NA	NA
2271	NA	07/23/2015	inspected_date	Green mountain silver linden	NA	Columbus	Ohio	-82.99975513	39.95694006	built_environment	43215	NA	20.32	poor	no_info	15.24 to 30.48 cm	Columbus	NA	NA	NA	NA	NA	NA	NA	NA	NA	NA
2272	NA	07/23/2015	inspected_date	Green mountain silver linden	NA	Columbus	Ohio	-82.99979278	39.95717348	built_environment	43215	NA	30.48	poor	no_info	15.24 to 30.48 cm	Columbus	NA	NA	NA	NA	NA	NA	NA	NA	NA	NA
2273	NA	07/23/2015	inspected_date	Green mountain silver linden	NA	Columbus	Ohio	-82.99976118	39.95699639	built_environment	43215	NA	25.4	poor	no_info	15.24 to 30.48 cm	Columbus	NA	NA	NA	NA	NA	NA	NA	NA	NA	NA
2274	NA	07/23/2015	inspected_date	Green mountain silver linden	NA	Columbus	Ohio	-82.99973718	39.95688505	built_environment	43215	NA	20.32	poor	no_info	15.24 to 30.48 cm	Columbus	NA	NA	NA	NA	NA	NA	NA	NA	NA	NA
2275	NA	06/01/2006	inspected_date	Green mountain silver linden	NA	Columbus	Ohio	-82.99968463	39.9565967	built_environment	43215	NA	20.32	fair	no_info	15.24 to 30.48 cm	Columbus	NA	NA	NA	NA	NA	NA	NA	NA	NA	NA
2284	NA	07/21/2005	inspected_date	Sugar maple	Acer saccharum	Columbus	Ohio	-82.98423392	39.95932982	built_environment	43215	NA	73.66	poor	naturally_occurring	60.96 to 76.2 cm	Columbus	NA	NA	NA	NA	NA	NA	NA	NA	NA	NA
2286	NA	01/17/1995	inspected_date	Littleleaf linden	Tilia cordata	Columbus	Ohio	-82.98519224	39.95922334	built_environment	43215	NA	15.24	fair	introduced	0 to 15.24 cm	Columbus	NA	NA	NA	NA	NA	NA	NA	NA	NA	NA
2287	NA	01/17/1995	inspected_date	Littleleaf linden	Tilia cordata	Columbus	Ohio	-82.98528507	39.95921223	built_environment	43215	NA	15.24	fair	introduced	0 to 15.24 cm	Columbus	NA	NA	NA	NA	NA	NA	NA	NA	NA	NA
2288	NA	01/17/1995	inspected_date	Littleleaf linden	Tilia cordata	Columbus	Ohio	-82.98563138	39.95910909	built_environment	43215	NA	7.62	fair	introduced	0 to 15.24 cm	Columbus	NA	NA	NA	NA	NA	NA	NA	NA	NA	NA
2296	NA	08/14/2012	inspected_date	London planetree	Platanus acerifolia	Columbus	Ohio	-82.98651741	39.95634345	built_environment	43215	NA	43.18	fair	introduced	30.48 to 45.72 cm	Columbus	NA	NA	NA	NA	NA	NA	NA	NA	NA	NA
2297	NA	08/14/2012	inspected_date	American sweetgum	Liquidambar styraciflua	Columbus	Ohio	-82.98576939	39.95625688	built_environment	43215	NA	20.32	fair	naturally_occurring	15.24 to 30.48 cm	Columbus	NA	NA	NA	NA	NA	NA	NA	NA	NA	NA
2298	NA	08/14/2012	inspected_date	American sweetgum	Liquidambar styraciflua	Columbus	Ohio	-82.9858585	39.95624793	built_environment	43215	NA	20.32	fair	naturally_occurring	15.24 to 30.48 cm	Columbus	NA	NA	NA	NA	NA	NA	NA	NA	NA	NA
2299	NA	08/14/2012	inspected_date	American sweetgum	Liquidambar styraciflua	Columbus	Ohio	-82.98591792	39.95624197	built_environment	43215	NA	20.32	fair	naturally_occurring	15.24 to 30.48 cm	Columbus	NA	NA	NA	NA	NA	NA	NA	NA	NA	NA
2300	NA	08/14/2012	inspected_date	Honey locust	Gleditsia triacanthos	Columbus	Ohio	-82.98537255	39.95630712	built_environment	43215	NA	43.18	fair	naturally_occurring	30.48 to 45.72 cm	Columbus	NA	NA	NA	NA	NA	NA	NA	NA	NA	NA
2301	NA	08/14/2012	inspected_date	Littleleaf linden	Tilia cordata	Columbus	Ohio	-82.98555396	39.956212	built_environment	43215	NA	25.4	fair	introduced	15.24 to 30.48 cm	Columbus	NA	NA	NA	NA	NA	NA	NA	NA	NA	NA
2304	NA	01/12/1995	inspected_date	Callery pear	Pyrus calleryana	Columbus	Ohio	-82.9855026	39.95592976	built_environment	43215	NA	5.08	fair	introduced	0 to 15.24 cm	Columbus	NA	NA	NA	NA	NA	NA	NA	NA	NA	NA
2307	NA	08/14/2012	inspected_date	London planetree	Platanus acerifolia	Columbus	Ohio	-82.98545557	39.95646536	built_environment	43215	NA	35.56	fair	introduced	30.48 to 45.72 cm	Columbus	NA	NA	NA	NA	NA	NA	NA	NA	NA	NA
2308	NA	01/12/1995	inspected_date	Littleleaf linden	Tilia cordata	Columbus	Ohio	-82.984967	39.95814989	built_environment	43215	NA	7.62	good	introduced	0 to 15.24 cm	Columbus	NA	NA	NA	NA	NA	NA	NA	NA	NA	NA
2309	NA	01/12/1995	inspected_date	Littleleaf linden	Tilia cordata	Columbus	Ohio	-82.98500943	39.95837276	built_environment	43215	NA	7.62	good	introduced	0 to 15.24 cm	Columbus	NA	NA	NA	NA	NA	NA	NA	NA	NA	NA
2311	NA	01/12/1995	inspected_date	River birch	Betula nigra	Columbus	Ohio	-82.98628498	39.95837926	built_environment	43215	NA	7.62	fair	naturally_occurring	0 to 15.24 cm	Columbus	NA	NA	NA	NA	NA	NA	NA	NA	NA	NA
2312	NA	01/12/1995	inspected_date	Northern catalpa	Catalpa speciosa	Columbus	Ohio	-82.98954762	39.95792308	built_environment	43215	NA	50.8	fair	introduced	45.72 to 60.96 cm	Columbus	NA	NA	NA	NA	NA	NA	NA	NA	NA	NA
2313	NA	01/12/1995	inspected_date	Littleleaf linden	Tilia cordata	Columbus	Ohio	-82.98717678	39.95764396	built_environment	43215	NA	7.62	good	introduced	0 to 15.24 cm	Columbus	NA	NA	NA	NA	NA	NA	NA	NA	NA	NA
2314	NA	01/12/1995	inspected_date	Littleleaf linden	Tilia cordata	Columbus	Ohio	-82.98691815	39.95767934	built_environment	43215	NA	7.62	good	introduced	0 to 15.24 cm	Columbus	NA	NA	NA	NA	NA	NA	NA	NA	NA	NA
2315	NA	01/12/1995	inspected_date	Littleleaf linden	Tilia cordata	Columbus	Ohio	-82.98711616	39.95765565	built_environment	43215	NA	7.62	good	introduced	0 to 15.24 cm	Columbus	NA	NA	NA	NA	NA	NA	NA	NA	NA	NA
2316	NA	01/12/1995	inspected_date	Littleleaf linden	Tilia cordata	Columbus	Ohio	-82.98700352	39.95766565	built_environment	43215	NA	7.62	good	introduced	0 to 15.24 cm	Columbus	NA	NA	NA	NA	NA	NA	NA	NA	NA	NA
2317	NA	12/09/2003	inspected_date	Littleleaf linden	Tilia cordata	Columbus	Ohio	-82.98532271	39.95906274	built_environment	43215	NA	15.24	fair	introduced	0 to 15.24 cm	Columbus	NA	NA	NA	NA	NA	NA	NA	NA	NA	NA
2318	NA	12/09/2003	inspected_date	Littleleaf linden	Tilia cordata	Columbus	Ohio	-82.98524539	39.95907736	built_environment	43215	NA	15.24	fair	introduced	0 to 15.24 cm	Columbus	NA	NA	NA	NA	NA	NA	NA	NA	NA	NA
2322	NA	03/20/2015	inspected_date	Littleleaf linden	Tilia cordata	Columbus	Ohio	-82.98551135	39.95892144	built_environment	43215	NA	27.94	good	introduced	15.24 to 30.48 cm	Columbus	NA	NA	NA	NA	NA	NA	NA	NA	NA	NA
2323	NA	03/20/2015	inspected_date	Littleleaf linden	Tilia cordata	Columbus	Ohio	-82.98585877	39.95900818	built_environment	43215	NA	45.72	good	introduced	30.48 to 45.72 cm	Columbus	NA	NA	NA	NA	NA	NA	NA	NA	NA	NA
2324	NA	03/20/2015	inspected_date	Littleleaf linden	Tilia cordata	Columbus	Ohio	-82.98539314	39.95884449	built_environment	43215	NA	30.48	good	introduced	15.24 to 30.48 cm	Columbus	NA	NA	NA	NA	NA	NA	NA	NA	NA	NA
2325	NA	03/20/2015	inspected_date	Littleleaf linden	Tilia cordata	Columbus	Ohio	-82.98530583	39.95875787	built_environment	43215	NA	43.18	good	introduced	30.48 to 45.72 cm	Columbus	NA	NA	NA	NA	NA	NA	NA	NA	NA	NA
2326	NA	03/20/2015	inspected_date	Littleleaf linden	Tilia cordata	Columbus	Ohio	-82.98595632	39.95900896	built_environment	43215	NA	38.1	good	introduced	30.48 to 45.72 cm	Columbus	NA	NA	NA	NA	NA	NA	NA	NA	NA	NA
2330	NA	01/12/1995	inspected_date	London planetree	Platanus acerifolia	Columbus	Ohio	-82.98769214	39.9548364	built_environment	43215	NA	40.64	fair	introduced	30.48 to 45.72 cm	Columbus	NA	NA	NA	NA	NA	NA	NA	NA	NA	NA
2331	NA	01/12/1995	inspected_date	London planetree	Platanus acerifolia	Columbus	Ohio	-82.98815145	39.95478404	built_environment	43215	NA	38.1	fair	introduced	30.48 to 45.72 cm	Columbus	NA	NA	NA	NA	NA	NA	NA	NA	NA	NA
2332	NA	01/12/1995	inspected_date	Silver maple	Acer saccharinum	Columbus	Ohio	-82.98861378	39.95456881	built_environment	43215	NA	45.72	poor	naturally_occurring	30.48 to 45.72 cm	Columbus	NA	NA	NA	NA	NA	NA	NA	NA	NA	NA
2336	NA	03/20/2015	inspected_date	Littleleaf linden	Tilia cordata	Columbus	Ohio	-82.98511257	39.95816177	built_environment	43215	NA	30.48	good	introduced	15.24 to 30.48 cm	Columbus	NA	NA	NA	NA	NA	NA	NA	NA	NA	NA
2337	NA	03/20/2015	inspected_date	Littleleaf linden	Tilia cordata	Columbus	Ohio	-82.98514111	39.95825745	built_environment	43215	NA	53.34	good	introduced	45.72 to 60.96 cm	Columbus	NA	NA	NA	NA	NA	NA	NA	NA	NA	NA
2338	NA	03/20/2015	inspected_date	Littleleaf linden	Tilia cordata	Columbus	Ohio	-82.98515853	39.95835746	built_environment	43215	NA	40.64	good	introduced	30.48 to 45.72 cm	Columbus	NA	NA	NA	NA	NA	NA	NA	NA	NA	NA
2339	NA	03/20/2015	inspected_date	Littleleaf linden	Tilia cordata	Columbus	Ohio	-82.98510267	39.95807459	built_environment	43215	NA	30.48	good	introduced	15.24 to 30.48 cm	Columbus	NA	NA	NA	NA	NA	NA	NA	NA	NA	NA
2348	NA	01/12/1995	inspected_date	Red oak	Quercus rubra	Columbus	Ohio	-82.98905058	39.95605069	built_environment	43215	NA	10.16	good	naturally_occurring	0 to 15.24 cm	Columbus	NA	NA	NA	NA	NA	NA	NA	NA	NA	NA
2349	NA	07/23/2010	inspected_date	Honey locust	Gleditsia triacanthos	Columbus	Ohio	-82.98934518	39.95601603	built_environment	43215	NA	30.48	fair	naturally_occurring	15.24 to 30.48 cm	Columbus	NA	NA	NA	NA	NA	NA	NA	NA	NA	NA
2350	NA	07/23/2010	inspected_date	Honey locust	Gleditsia triacanthos	Columbus	Ohio	-82.98943799	39.95600421	built_environment	43215	NA	22.86	fair	naturally_occurring	15.24 to 30.48 cm	Columbus	NA	NA	NA	NA	NA	NA	NA	NA	NA	NA
2351	NA	07/23/2010	inspected_date	London planetree	Platanus acerifolia	Columbus	Ohio	-82.98892567	39.95606925	built_environment	43215	NA	43.18	fair	introduced	30.48 to 45.72 cm	Columbus	NA	NA	NA	NA	NA	NA	NA	NA	NA	NA
2352	NA	08/14/2012	inspected_date	London planetree	Platanus acerifolia	Columbus	Ohio	-82.98913029	39.95587956	built_environment	43215	NA	53.34	fair	introduced	45.72 to 60.96 cm	Columbus	NA	NA	NA	NA	NA	NA	NA	NA	NA	NA
2354	NA	08/14/2012	inspected_date	London planetree	Platanus acerifolia	Columbus	Ohio	-82.9888175	39.95590855	built_environment	43215	NA	40.64	fair	introduced	30.48 to 45.72 cm	Columbus	NA	NA	NA	NA	NA	NA	NA	NA	NA	NA
2355	NA	08/14/2012	inspected_date	London planetree	Platanus acerifolia	Columbus	Ohio	-82.98857992	39.95594243	built_environment	43215	NA	50.8	fair	introduced	45.72 to 60.96 cm	Columbus	NA	NA	NA	NA	NA	NA	NA	NA	NA	NA
2356	NA	08/14/2012	inspected_date	London planetree	Platanus acerifolia	Columbus	Ohio	-82.98855385	39.95610767	built_environment	43215	NA	43.18	fair	introduced	30.48 to 45.72 cm	Columbus	NA	NA	NA	NA	NA	NA	NA	NA	NA	NA
2357	NA	08/14/2012	inspected_date	Red maple	Acer rubrum	Columbus	Ohio	-82.98801408	39.95617034	built_environment	43215	NA	35.56	fair	naturally_occurring	30.48 to 45.72 cm	Columbus	NA	NA	NA	NA	NA	NA	NA	NA	NA	NA
2360	NA	08/04/2014	inspected_date	London planetree	Platanus acerifolia	Columbus	Ohio	-82.98800941	39.9560032	built_environment	43215	NA	43.18	fair	introduced	30.48 to 45.72 cm	Columbus	NA	NA	NA	NA	NA	NA	NA	NA	NA	NA
2361	NA	08/14/2012	inspected_date	London planetree	Platanus acerifolia	Columbus	Ohio	-82.9875086	39.95606169	built_environment	43215	NA	50.8	fair	introduced	45.72 to 60.96 cm	Columbus	NA	NA	NA	NA	NA	NA	NA	NA	NA	NA
2362	NA	08/14/2012	inspected_date	London planetree	Platanus acerifolia	Columbus	Ohio	-82.98728949	39.95608442	built_environment	43215	NA	50.8	fair	introduced	45.72 to 60.96 cm	Columbus	NA	NA	NA	NA	NA	NA	NA	NA	NA	NA
2363	NA	08/14/2012	inspected_date	London planetree	Platanus acerifolia	Columbus	Ohio	-82.98693074	39.95612603	built_environment	43215	NA	45.72	fair	introduced	30.48 to 45.72 cm	Columbus	NA	NA	NA	NA	NA	NA	NA	NA	NA	NA
2364	NA	08/14/2012	inspected_date	London planetree	Platanus acerifolia	Columbus	Ohio	-82.98711638	39.95610477	built_environment	43215	NA	43.18	fair	introduced	30.48 to 45.72 cm	Columbus	NA	NA	NA	NA	NA	NA	NA	NA	NA	NA
2366	NA	08/14/2012	inspected_date	London planetree	Platanus acerifolia	Columbus	Ohio	-82.98649299	39.95617929	built_environment	43215	NA	43.18	fair	introduced	30.48 to 45.72 cm	Columbus	NA	NA	NA	NA	NA	NA	NA	NA	NA	NA
2367	NA	08/14/2012	inspected_date	London planetree	Platanus acerifolia	Columbus	Ohio	-82.98630362	39.95619866	built_environment	43215	NA	50.8	fair	introduced	45.72 to 60.96 cm	Columbus	NA	NA	NA	NA	NA	NA	NA	NA	NA	NA
2371	NA	10/04/2012	inspected_date	Green ash	Fraxinus pennsylvanica	Columbus	Ohio	-82.99804636	39.95759275	built_environment	43215	NA	12.7	poor	naturally_occurring	0 to 15.24 cm	Columbus	NA	NA	NA	NA	NA	NA	NA	NA	NA	NA
2372	NA	10/04/2012	inspected_date	Green ash	Fraxinus pennsylvanica	Columbus	Ohio	-82.99809727	39.9575892	built_environment	43215	NA	12.7	poor	naturally_occurring	0 to 15.24 cm	Columbus	NA	NA	NA	NA	NA	NA	NA	NA	NA	NA
2373	NA	10/04/2012	inspected_date	Green ash	Fraxinus pennsylvanica	Columbus	Ohio	-82.9979192	39.9576089	built_environment	43215	NA	17.78	poor	naturally_occurring	15.24 to 30.48 cm	Columbus	NA	NA	NA	NA	NA	NA	NA	NA	NA	NA
2374	NA	10/04/2012	inspected_date	Green ash	Fraxinus pennsylvanica	Columbus	Ohio	-82.99798633	39.95759992	built_environment	43215	NA	10.16	poor	naturally_occurring	0 to 15.24 cm	Columbus	NA	NA	NA	NA	NA	NA	NA	NA	NA	NA
2394	NA	04/03/2006	inspected_date	Littleleaf linden	Tilia cordata	Columbus	Ohio	-82.99695627	39.9566557	built_environment	43215	NA	10.16	fair	introduced	0 to 15.24 cm	Columbus	NA	NA	NA	NA	NA	NA	NA	NA	NA	NA
2397	NA	04/03/2006	inspected_date	Littleleaf linden	Tilia cordata	Columbus	Ohio	-82.99708892	39.95733816	built_environment	43215	NA	10.16	fair	introduced	0 to 15.24 cm	Columbus	NA	NA	NA	NA	NA	NA	NA	NA	NA	NA
2399	NA	04/03/2006	inspected_date	Littleleaf linden	Tilia cordata	Columbus	Ohio	-82.99711729	39.95748686	built_environment	43215	NA	10.16	fair	introduced	0 to 15.24 cm	Columbus	NA	NA	NA	NA	NA	NA	NA	NA	NA	NA
2403	NA	01/13/1995	inspected_date	Bradford callery pear	Pyrus calleryana	Columbus	Ohio	-82.99602229	39.95661938	built_environment	43215	NA	12.7	fair	introduced	0 to 15.24 cm	Columbus	NA	NA	NA	NA	NA	NA	NA	NA	NA	NA
2407	NA	01/13/1995	inspected_date	Red maple	Acer rubrum	Columbus	Ohio	-82.99511197	39.95623556	built_environment	43215	NA	7.62	good	naturally_occurring	0 to 15.24 cm	Columbus	NA	NA	NA	NA	NA	NA	NA	NA	NA	NA
2408	NA	01/13/1995	inspected_date	Red maple	Acer rubrum	Columbus	Ohio	-82.99507504	39.95604984	built_environment	43215	NA	7.62	good	naturally_occurring	0 to 15.24 cm	Columbus	NA	NA	NA	NA	NA	NA	NA	NA	NA	NA
2409	NA	01/13/1995	inspected_date	Red maple	Acer rubrum	Columbus	Ohio	-82.99510299	39.95617007	built_environment	43215	NA	7.62	good	naturally_occurring	0 to 15.24 cm	Columbus	NA	NA	NA	NA	NA	NA	NA	NA	NA	NA
2417	NA	02/08/1995	inspected_date	Red maple	Acer rubrum	Columbus	Ohio	-82.99375832	39.95936586	built_environment	43215	NA	10.16	fair	naturally_occurring	0 to 15.24 cm	Columbus	NA	NA	NA	NA	NA	NA	NA	NA	NA	NA
2420	NA	01/07/2016	inspected_date	Callery pear	Pyrus calleryana	Columbus	Ohio	-83.04593763	40.10776976	built_environment	43235	NA	38.1	fair	introduced	30.48 to 45.72 cm	Columbus	NA	NA	NA	NA	NA	NA	NA	NA	NA	NA
2429	NA	09/30/2013	inspected_date	White ash	Fraxinus americana	Columbus	Ohio	-82.99676149	39.95564665	built_environment	43215	NA	25.4	poor	naturally_occurring	15.24 to 30.48 cm	Columbus	NA	NA	NA	NA	NA	NA	NA	NA	NA	NA
2430	NA	09/30/2013	inspected_date	White ash	Fraxinus americana	Columbus	Ohio	-82.99674617	39.95558237	built_environment	43215	NA	20.32	poor	naturally_occurring	15.24 to 30.48 cm	Columbus	NA	NA	NA	NA	NA	NA	NA	NA	NA	NA
2432	NA	10/11/2012	inspected_date	White ash	Fraxinus americana	Columbus	Ohio	-82.99676553	39.95517194	built_environment	43215	NA	35.56	poor	naturally_occurring	30.48 to 45.72 cm	Columbus	NA	NA	NA	NA	NA	NA	NA	NA	NA	NA
2433	NA	10/11/2012	inspected_date	White ash	Fraxinus americana	Columbus	Ohio	-82.99686949	39.95516006	built_environment	43215	NA	30.48	poor	naturally_occurring	15.24 to 30.48 cm	Columbus	NA	NA	NA	NA	NA	NA	NA	NA	NA	NA
2442	NA	01/13/1995	inspected_date	Lacebark elm	Ulmus parvifolia	Columbus	Ohio	-82.99728727	39.95373958	built_environment	43215	NA	5.08	fair	introduced	0 to 15.24 cm	Columbus	NA	NA	NA	NA	NA	NA	NA	NA	NA	NA
2443	NA	01/13/1995	inspected_date	Lacebark elm	Ulmus parvifolia	Columbus	Ohio	-82.99766786	39.95370104	built_environment	43215	NA	5.08	fair	introduced	0 to 15.24 cm	Columbus	NA	NA	NA	NA	NA	NA	NA	NA	NA	NA
2444	NA	01/13/1995	inspected_date	Lacebark elm	Ulmus parvifolia	Columbus	Ohio	-82.99721611	39.95374883	built_environment	43215	NA	5.08	fair	introduced	0 to 15.24 cm	Columbus	NA	NA	NA	NA	NA	NA	NA	NA	NA	NA
2445	NA	01/13/1995	inspected_date	Lacebark elm	Ulmus parvifolia	Columbus	Ohio	-82.99774049	39.9536929	built_environment	43215	NA	5.08	fair	introduced	0 to 15.24 cm	Columbus	NA	NA	NA	NA	NA	NA	NA	NA	NA	NA
2446	NA	01/13/1995	inspected_date	Lacebark elm	Ulmus parvifolia	Columbus	Ohio	-82.9973759	39.95373249	built_environment	43215	NA	5.08	fair	introduced	0 to 15.24 cm	Columbus	NA	NA	NA	NA	NA	NA	NA	NA	NA	NA
2447	NA	01/13/1995	inspected_date	Honey locust	Gleditsia triacanthos	Columbus	Ohio	-82.99697931	39.95377661	built_environment	43215	NA	25.4	fair	naturally_occurring	15.24 to 30.48 cm	Columbus	NA	NA	NA	NA	NA	NA	NA	NA	NA	NA
2448	NA	02/23/2007	inspected_date	Honey locust	Gleditsia triacanthos	Columbus	Ohio	-82.99651595	39.95382668	built_environment	43215	NA	35.56	fair	naturally_occurring	30.48 to 45.72 cm	Columbus	NA	NA	NA	NA	NA	NA	NA	NA	NA	NA
2451	NA	01/13/1995	inspected_date	Freeman maple	Acer freemanii	Columbus	Ohio	-82.99621318	39.95396027	built_environment	43215	NA	35.56	fair	naturally_occurring	30.48 to 45.72 cm	Columbus	NA	NA	NA	NA	NA	NA	NA	NA	NA	NA
2452	NA	01/13/1995	inspected_date	Freeman maple	Acer freemanii	Columbus	Ohio	-82.99625978	39.95417487	built_environment	43215	NA	35.56	good	naturally_occurring	30.48 to 45.72 cm	Columbus	NA	NA	NA	NA	NA	NA	NA	NA	NA	NA
2453	NA	10/11/2012	inspected_date	Sugar maple	Acer saccharum	Columbus	Ohio	-82.99637392	39.9548154	built_environment	43215	NA	55.88	poor	naturally_occurring	45.72 to 60.96 cm	Columbus	NA	NA	NA	NA	NA	NA	NA	NA	NA	NA
2454	NA	01/13/1995	inspected_date	Crabapple	Malus	Columbus	Ohio	-82.99518729	39.95515866	built_environment	43215	NA	5.08	fair	no_info	0 to 15.24 cm	Columbus	NA	NA	NA	NA	NA	NA	NA	NA	NA	NA
2455	NA	01/13/1995	inspected_date	Honey locust	Gleditsia triacanthos	Columbus	Ohio	-82.99505288	39.95517422	built_environment	43215	NA	25.4	fair	naturally_occurring	15.24 to 30.48 cm	Columbus	NA	NA	NA	NA	NA	NA	NA	NA	NA	NA
2457	NA	05/25/2006	inspected_date	Green mountain silver linden	NA	Columbus	Ohio	-82.99819322	39.95363589	built_environment	43215	NA	20.32	fair	no_info	15.24 to 30.48 cm	Columbus	NA	NA	NA	NA	NA	NA	NA	NA	NA	NA
2459	NA	05/25/2006	inspected_date	Green mountain silver linden	NA	Columbus	Ohio	-82.99860469	39.95358767	built_environment	43215	NA	15.24	fair	no_info	0 to 15.24 cm	Columbus	NA	NA	NA	NA	NA	NA	NA	NA	NA	NA
2463	NA	05/25/2006	inspected_date	Green mountain silver linden	NA	Columbus	Ohio	-82.9982737	39.95363197	built_environment	43215	NA	20.32	fair	no_info	15.24 to 30.48 cm	Columbus	NA	NA	NA	NA	NA	NA	NA	NA	NA	NA
2464	NA	05/25/2006	inspected_date	Green mountain silver linden	NA	Columbus	Ohio	-82.9983464	39.95362332	built_environment	43215	NA	15.24	fair	no_info	0 to 15.24 cm	Columbus	NA	NA	NA	NA	NA	NA	NA	NA	NA	NA
2465	NA	05/25/2006	inspected_date	Green mountain silver linden	NA	Columbus	Ohio	-82.99851349	39.95360713	built_environment	43215	NA	15.24	fair	no_info	0 to 15.24 cm	Columbus	NA	NA	NA	NA	NA	NA	NA	NA	NA	NA
2467	NA	05/25/2006	inspected_date	Green mountain silver linden	NA	Columbus	Ohio	-82.99886879	39.95371404	built_environment	43215	NA	22.86	fair	no_info	15.24 to 30.48 cm	Columbus	NA	NA	NA	NA	NA	NA	NA	NA	NA	NA
2468	NA	05/25/2006	inspected_date	Green mountain silver linden	NA	Columbus	Ohio	-82.99842218	39.95361228	built_environment	43215	NA	15.24	fair	no_info	0 to 15.24 cm	Columbus	NA	NA	NA	NA	NA	NA	NA	NA	NA	NA
2470	NA	05/25/2006	inspected_date	Green mountain silver linden	NA	Columbus	Ohio	-82.99889244	39.95377352	built_environment	43215	NA	30.48	fair	no_info	15.24 to 30.48 cm	Columbus	NA	NA	NA	NA	NA	NA	NA	NA	NA	NA
2473	NA	05/25/2006	inspected_date	Green mountain silver linden	NA	Columbus	Ohio	-82.99886682	39.95365448	built_environment	43215	NA	25.4	fair	no_info	15.24 to 30.48 cm	Columbus	NA	NA	NA	NA	NA	NA	NA	NA	NA	NA
2475	NA	05/25/2006	inspected_date	Green mountain silver linden	NA	Columbus	Ohio	-82.9991288	39.95499517	built_environment	43215	NA	27.94	good	no_info	15.24 to 30.48 cm	Columbus	NA	NA	NA	NA	NA	NA	NA	NA	NA	NA
2476	NA	05/25/2006	inspected_date	Green mountain silver linden	NA	Columbus	Ohio	-82.99914226	39.95505645	built_environment	43215	NA	22.86	fair	no_info	15.24 to 30.48 cm	Columbus	NA	NA	NA	NA	NA	NA	NA	NA	NA	NA
2477	NA	05/25/2006	inspected_date	Green mountain silver linden	NA	Columbus	Ohio	-82.99915753	39.95511091	built_environment	43215	NA	30.48	fair	no_info	15.24 to 30.48 cm	Columbus	NA	NA	NA	NA	NA	NA	NA	NA	NA	NA
2478	NA	04/26/2004	inspected_date	Green mountain silver linden	NA	Columbus	Ohio	-82.99919877	39.95528489	built_environment	43215	NA	15.24	fair	no_info	0 to 15.24 cm	Columbus	NA	NA	NA	NA	NA	NA	NA	NA	NA	NA
2483	NA	06/01/2006	inspected_date	Green mountain silver linden	NA	Columbus	Ohio	-82.99969853	39.95664518	built_environment	43215	NA	10.16	fair	no_info	0 to 15.24 cm	Columbus	NA	NA	NA	NA	NA	NA	NA	NA	NA	NA
2484	NA	01/13/1995	inspected_date	Aristocrat callery pear	Pyrus calleryana	Columbus	Ohio	-82.99682715	39.95602094	built_environment	43215	NA	15.24	fair	introduced	0 to 15.24 cm	Columbus	NA	NA	NA	NA	NA	NA	NA	NA	NA	NA
2485	NA	10/09/2012	inspected_date	Aristocrat callery pear	Pyrus calleryana	Columbus	Ohio	-82.99682544	39.95599831	built_environment	43215	NA	20.32	poor	introduced	15.24 to 30.48 cm	Columbus	NA	NA	NA	NA	NA	NA	NA	NA	NA	NA
2486	NA	01/13/1995	inspected_date	Aristocrat callery pear	Pyrus calleryana	Columbus	Ohio	-82.99679524	39.95588882	built_environment	43215	NA	15.24	good	introduced	0 to 15.24 cm	Columbus	NA	NA	NA	NA	NA	NA	NA	NA	NA	NA
2487	NA	01/13/1995	inspected_date	Aristocrat callery pear	Pyrus calleryana	Columbus	Ohio	-82.99684224	39.95618292	built_environment	43215	NA	15.24	fair	introduced	0 to 15.24 cm	Columbus	NA	NA	NA	NA	NA	NA	NA	NA	NA	NA
2488	NA	01/13/1995	inspected_date	Aristocrat callery pear	Pyrus calleryana	Columbus	Ohio	-82.99685496	39.95622933	built_environment	43215	NA	25.4	fair	introduced	15.24 to 30.48 cm	Columbus	NA	NA	NA	NA	NA	NA	NA	NA	NA	NA
2489	NA	01/13/1995	inspected_date	Aristocrat callery pear	Pyrus calleryana	Columbus	Ohio	-82.99681252	39.95592449	built_environment	43215	NA	15.24	good	introduced	0 to 15.24 cm	Columbus	NA	NA	NA	NA	NA	NA	NA	NA	NA	NA
2490	NA	01/13/1995	inspected_date	Aristocrat callery pear	Pyrus calleryana	Columbus	Ohio	-82.99683686	39.95607928	built_environment	43215	NA	15.24	fair	introduced	0 to 15.24 cm	Columbus	NA	NA	NA	NA	NA	NA	NA	NA	NA	NA
2491	NA	01/13/1995	inspected_date	Aristocrat callery pear	Pyrus calleryana	Columbus	Ohio	-82.996832	39.95604952	built_environment	43215	NA	15.24	fair	introduced	0 to 15.24 cm	Columbus	NA	NA	NA	NA	NA	NA	NA	NA	NA	NA
2492	NA	01/13/1995	inspected_date	Aristocrat callery pear	Pyrus calleryana	Columbus	Ohio	-82.99684212	39.95616624	built_environment	43215	NA	15.24	fair	introduced	0 to 15.24 cm	Columbus	NA	NA	NA	NA	NA	NA	NA	NA	NA	NA
2493	NA	01/13/1995	inspected_date	Aristocrat callery pear	Pyrus calleryana	Columbus	Ohio	-82.99679343	39.95585189	built_environment	43215	NA	25.4	good	introduced	15.24 to 30.48 cm	Columbus	NA	NA	NA	NA	NA	NA	NA	NA	NA	NA
2525	NA	01/10/1995	inspected_date	Aristocrat callery pear	Pyrus calleryana	Columbus	Ohio	-83.00241762	39.9543712	built_environment	43215	NA	10.16	fair	introduced	0 to 15.24 cm	Columbus	NA	NA	NA	NA	NA	NA	NA	NA	NA	NA
2526	NA	01/10/1995	inspected_date	Aristocrat callery pear	Pyrus calleryana	Columbus	Ohio	-83.0023081	39.95438454	built_environment	43215	NA	10.16	fair	introduced	0 to 15.24 cm	Columbus	NA	NA	NA	NA	NA	NA	NA	NA	NA	NA
2527	NA	01/10/1995	inspected_date	Littleleaf linden	Tilia cordata	Columbus	Ohio	-83.00160084	39.9544662	built_environment	43215	NA	10.16	fair	introduced	0 to 15.24 cm	Columbus	NA	NA	NA	NA	NA	NA	NA	NA	NA	NA
2528	NA	01/10/1995	inspected_date	Littleleaf linden	Tilia cordata	Columbus	Ohio	-83.00170851	39.9544543	built_environment	43215	NA	7.62	fair	introduced	0 to 15.24 cm	Columbus	NA	NA	NA	NA	NA	NA	NA	NA	NA	NA
2529	NA	01/10/1995	inspected_date	Littleleaf linden	Tilia cordata	Columbus	Ohio	-83.00150432	39.95447805	built_environment	43215	NA	10.16	fair	introduced	0 to 15.24 cm	Columbus	NA	NA	NA	NA	NA	NA	NA	NA	NA	NA
2530	NA	01/10/1995	inspected_date	Littleleaf linden	Tilia cordata	Columbus	Ohio	-83.00139106	39.95448711	built_environment	43215	NA	10.16	fair	introduced	0 to 15.24 cm	Columbus	NA	NA	NA	NA	NA	NA	NA	NA	NA	NA
2531	NA	01/10/1995	inspected_date	Littleleaf linden	Tilia cordata	Columbus	Ohio	-83.00096753	39.95398135	built_environment	43215	NA	10.16	fair	introduced	0 to 15.24 cm	Columbus	NA	NA	NA	NA	NA	NA	NA	NA	NA	NA
2532	NA	01/10/1995	inspected_date	Littleleaf linden	Tilia cordata	Columbus	Ohio	-83.00098297	39.95406135	built_environment	43215	NA	7.62	fair	introduced	0 to 15.24 cm	Columbus	NA	NA	NA	NA	NA	NA	NA	NA	NA	NA
2533	NA	01/10/1995	inspected_date	Littleleaf linden	Tilia cordata	Columbus	Ohio	-83.00099828	39.95412277	built_environment	43215	NA	10.16	fair	introduced	0 to 15.24 cm	Columbus	NA	NA	NA	NA	NA	NA	NA	NA	NA	NA
2534	NA	01/10/1995	inspected_date	Littleleaf linden	Tilia cordata	Columbus	Ohio	-83.00100986	39.95418277	built_environment	43215	NA	10.16	fair	introduced	0 to 15.24 cm	Columbus	NA	NA	NA	NA	NA	NA	NA	NA	NA	NA
2535	NA	01/10/1995	inspected_date	Aristocrat callery pear	Pyrus calleryana	Columbus	Ohio	-83.00103699	39.9543385	built_environment	43215	NA	7.62	fair	introduced	0 to 15.24 cm	Columbus	NA	NA	NA	NA	NA	NA	NA	NA	NA	NA
2536	NA	01/10/1995	inspected_date	Aristocrat callery pear	Pyrus calleryana	Columbus	Ohio	-83.00106194	39.95444849	built_environment	43215	NA	7.62	fair	introduced	0 to 15.24 cm	Columbus	NA	NA	NA	NA	NA	NA	NA	NA	NA	NA
2537	NA	01/10/1995	inspected_date	Aristocrat callery pear	Pyrus calleryana	Columbus	Ohio	-83.00119061	39.95451514	built_environment	43215	NA	7.62	fair	introduced	0 to 15.24 cm	Columbus	NA	NA	NA	NA	NA	NA	NA	NA	NA	NA
2538	NA	01/10/1995	inspected_date	Littleleaf linden	Tilia cordata	Columbus	Ohio	-83.00095027	39.95390564	built_environment	43215	NA	7.62	fair	introduced	0 to 15.24 cm	Columbus	NA	NA	NA	NA	NA	NA	NA	NA	NA	NA
2539	NA	01/10/1995	inspected_date	Littleleaf linden	Tilia cordata	Columbus	Ohio	-83.00102904	39.95426561	built_environment	43215	NA	7.62	fair	introduced	0 to 15.24 cm	Columbus	NA	NA	NA	NA	NA	NA	NA	NA	NA	NA
2540	NA	01/10/1995	inspected_date	Littleleaf linden	Tilia cordata	Columbus	Ohio	-83.0013001	39.95449751	built_environment	43215	NA	7.62	fair	introduced	0 to 15.24 cm	Columbus	NA	NA	NA	NA	NA	NA	NA	NA	NA	NA
2541	NA	01/10/1995	inspected_date	Littleleaf linden	Tilia cordata	Columbus	Ohio	-83.00209089	39.95440691	built_environment	43215	NA	7.62	fair	introduced	0 to 15.24 cm	Columbus	NA	NA	NA	NA	NA	NA	NA	NA	NA	NA
2542	NA	01/10/1995	inspected_date	Littleleaf linden	Tilia cordata	Columbus	Ohio	-83.00220414	39.95439642	built_environment	43215	NA	7.62	fair	introduced	0 to 15.24 cm	Columbus	NA	NA	NA	NA	NA	NA	NA	NA	NA	NA
2543	NA	01/10/1995	inspected_date	Aristocrat callery pear	Pyrus calleryana	Columbus	Ohio	-83.00209929	39.95458815	built_environment	43215	NA	5.08	fair	introduced	0 to 15.24 cm	Columbus	NA	NA	NA	NA	NA	NA	NA	NA	NA	NA
2544	NA	01/10/1995	inspected_date	Aristocrat callery pear	Pyrus calleryana	Columbus	Ohio	-83.00198066	39.95459727	built_environment	43215	NA	5.08	fair	introduced	0 to 15.24 cm	Columbus	NA	NA	NA	NA	NA	NA	NA	NA	NA	NA
2545	NA	01/10/1995	inspected_date	Aristocrat callery pear	Pyrus calleryana	Columbus	Ohio	-83.00238796	39.95455761	built_environment	43215	NA	5.08	fair	introduced	0 to 15.24 cm	Columbus	NA	NA	NA	NA	NA	NA	NA	NA	NA	NA
2546	NA	01/10/1995	inspected_date	Aristocrat callery pear	Pyrus calleryana	Columbus	Ohio	-83.0021821	39.9545809	built_environment	43215	NA	5.08	fair	introduced	0 to 15.24 cm	Columbus	NA	NA	NA	NA	NA	NA	NA	NA	NA	NA
2547	NA	01/10/1995	inspected_date	Aristocrat callery pear	Pyrus calleryana	Columbus	Ohio	-83.00251101	39.95453985	built_environment	43215	NA	5.08	fair	introduced	0 to 15.24 cm	Columbus	NA	NA	NA	NA	NA	NA	NA	NA	NA	NA
2548	NA	06/03/2014	inspected_date	Green ash	Fraxinus pennsylvanica	Columbus	Ohio	-83.00268418	39.95501558	built_environment	43215	NA	5.08	poor	naturally_occurring	0 to 15.24 cm	Columbus	NA	NA	NA	NA	NA	NA	NA	NA	NA	NA
2549	NA	06/03/2014	inspected_date	Green ash	Fraxinus pennsylvanica	Columbus	Ohio	-83.00266666	39.95492445	built_environment	43215	NA	40.64	poor	naturally_occurring	30.48 to 45.72 cm	Columbus	NA	NA	NA	NA	NA	NA	NA	NA	NA	NA
2550	NA	06/03/2014	inspected_date	Green ash	Fraxinus pennsylvanica	Columbus	Ohio	-83.00260844	39.95462162	built_environment	43215	NA	40.64	poor	naturally_occurring	30.48 to 45.72 cm	Columbus	NA	NA	NA	NA	NA	NA	NA	NA	NA	NA
2551	NA	06/03/2014	inspected_date	Green ash	Fraxinus pennsylvanica	Columbus	Ohio	-83.00264325	39.95480269	built_environment	43215	NA	40.64	poor	naturally_occurring	30.48 to 45.72 cm	Columbus	NA	NA	NA	NA	NA	NA	NA	NA	NA	NA
2552	NA	06/03/2014	inspected_date	Green ash	Fraxinus pennsylvanica	Columbus	Ohio	-83.00262624	39.9547142	built_environment	43215	NA	40.64	poor	naturally_occurring	30.48 to 45.72 cm	Columbus	NA	NA	NA	NA	NA	NA	NA	NA	NA	NA
2563	NA	04/04/2002	inspected_date	Aristocrat callery pear	Pyrus calleryana	Columbus	Ohio	-83.01226973	39.96071385	built_environment	43215	NA	38.1	fair	introduced	30.48 to 45.72 cm	Columbus	NA	NA	NA	NA	NA	NA	NA	NA	NA	NA
2566	NA	04/17/2013	inspected_date	Aristocrat callery pear	Pyrus calleryana	Columbus	Ohio	-83.01157641	39.96080184	built_environment	43215	NA	35.56	fair	introduced	30.48 to 45.72 cm	Columbus	NA	NA	NA	NA	NA	NA	NA	NA	NA	NA
2567	NA	04/19/2013	inspected_date	Aristocrat callery pear	Pyrus calleryana	Columbus	Ohio	-83.01147244	39.9608123	built_environment	43215	NA	27.94	fair	introduced	15.24 to 30.48 cm	Columbus	NA	NA	NA	NA	NA	NA	NA	NA	NA	NA
2577	NA	03/21/1996	inspected_date	Norway maple	Acer platanoides	Columbus	Ohio	-83.01579439	39.96094465	built_environment	43215	NA	50.8	fair	introduced	45.72 to 60.96 cm	Columbus	NA	NA	NA	NA	NA	NA	NA	NA	NA	NA
2580	NA	02/01/2013	inspected_date	Silver maple	Acer saccharinum	Columbus	Ohio	-83.01544693	39.96157523	built_environment	43215	NA	78.74	fair	naturally_occurring	more than 76.2 cm	Columbus	NA	NA	NA	NA	NA	NA	NA	NA	NA	NA
2588	NA	01/10/1995	inspected_date	Freeman maple	Acer freemanii	Columbus	Ohio	-83.00212879	39.95569692	built_environment	43215	NA	27.94	fair	naturally_occurring	15.24 to 30.48 cm	Columbus	NA	NA	NA	NA	NA	NA	NA	NA	NA	NA
2589	NA	01/11/1995	inspected_date	Honey locust	Gleditsia triacanthos	Columbus	Ohio	-82.98994444	39.95692686	built_environment	43215	NA	10.16	good	naturally_occurring	0 to 15.24 cm	Columbus	NA	NA	NA	NA	NA	NA	NA	NA	NA	NA
2590	NA	01/11/1995	inspected_date	Honey locust	Gleditsia triacanthos	Columbus	Ohio	-82.98996007	39.95703545	built_environment	43215	NA	10.16	good	naturally_occurring	0 to 15.24 cm	Columbus	NA	NA	NA	NA	NA	NA	NA	NA	NA	NA
2592	NA	01/11/1995	inspected_date	Littleleaf linden	Tilia cordata	Columbus	Ohio	-82.9898989	39.95670495	built_environment	43215	NA	7.62	good	introduced	0 to 15.24 cm	Columbus	NA	NA	NA	NA	NA	NA	NA	NA	NA	NA
2593	NA	01/11/1995	inspected_date	London planetree	Platanus acerifolia	Columbus	Ohio	-82.98986323	39.95647681	built_environment	43215	NA	30.48	good	introduced	15.24 to 30.48 cm	Columbus	NA	NA	NA	NA	NA	NA	NA	NA	NA	NA
2594	NA	01/11/1995	inspected_date	London planetree	Platanus acerifolia	Columbus	Ohio	-82.98983832	39.95636968	built_environment	43215	NA	35.56	good	introduced	30.48 to 45.72 cm	Columbus	NA	NA	NA	NA	NA	NA	NA	NA	NA	NA
2595	NA	01/11/1995	inspected_date	London planetree	Platanus acerifolia	Columbus	Ohio	-82.98987886	39.95658541	built_environment	43215	NA	38.1	good	introduced	30.48 to 45.72 cm	Columbus	NA	NA	NA	NA	NA	NA	NA	NA	NA	NA
2596	NA	01/11/1995	inspected_date	Honey locust	Gleditsia triacanthos	Columbus	Ohio	-82.99073117	39.9570451	built_environment	43215	NA	38.1	good	naturally_occurring	30.48 to 45.72 cm	Columbus	NA	NA	NA	NA	NA	NA	NA	NA	NA	NA
2597	NA	01/11/1995	inspected_date	Honey locust	Gleditsia triacanthos	Columbus	Ohio	-82.99060679	39.95705849	built_environment	43215	NA	35.56	good	naturally_occurring	30.48 to 45.72 cm	Columbus	NA	NA	NA	NA	NA	NA	NA	NA	NA	NA
2598	NA	07/02/2009	inspected_date	Honey locust	Gleditsia triacanthos	Columbus	Ohio	-82.99018536	39.95710457	built_environment	43215	NA	45.72	good	naturally_occurring	30.48 to 45.72 cm	Columbus	NA	NA	NA	NA	NA	NA	NA	NA	NA	NA
2599	NA	01/11/1995	inspected_date	Honey locust	Gleditsia triacanthos	Columbus	Ohio	-82.99034503	39.95708818	built_environment	43215	NA	35.56	good	naturally_occurring	30.48 to 45.72 cm	Columbus	NA	NA	NA	NA	NA	NA	NA	NA	NA	NA
2600	NA	01/11/1995	inspected_date	Honey locust	Gleditsia triacanthos	Columbus	Ohio	-82.99046942	39.95707479	built_environment	43215	NA	30.48	good	naturally_occurring	15.24 to 30.48 cm	Columbus	NA	NA	NA	NA	NA	NA	NA	NA	NA	NA
2602	NA	01/11/1995	inspected_date	London planetree	Platanus acerifolia	Columbus	Ohio	-82.99004151	39.95742221	built_environment	43215	NA	35.56	good	introduced	30.48 to 45.72 cm	Columbus	NA	NA	NA	NA	NA	NA	NA	NA	NA	NA
2603	NA	01/11/1995	inspected_date	London planetree	Platanus acerifolia	Columbus	Ohio	-82.99006061	39.95751933	built_environment	43215	NA	35.56	good	introduced	30.48 to 45.72 cm	Columbus	NA	NA	NA	NA	NA	NA	NA	NA	NA	NA
2604	NA	01/11/1995	inspected_date	London planetree	Platanus acerifolia	Columbus	Ohio	-82.98979478	39.9561574	built_environment	43215	NA	35.56	good	introduced	30.48 to 45.72 cm	Columbus	NA	NA	NA	NA	NA	NA	NA	NA	NA	NA
2605	NA	08/19/2010	inspected_date	London planetree	Platanus acerifolia	Columbus	Ohio	-82.98964322	39.95539522	built_environment	43215	NA	60.96	fair	introduced	45.72 to 60.96 cm	Columbus	NA	NA	NA	NA	NA	NA	NA	NA	NA	NA
2606	NA	08/19/2010	inspected_date	London planetree	Platanus acerifolia	Columbus	Ohio	-82.98966631	39.9555076	built_environment	43215	NA	58.42	fair	introduced	45.72 to 60.96 cm	Columbus	NA	NA	NA	NA	NA	NA	NA	NA	NA	NA
2607	NA	01/11/1995	inspected_date	London planetree	Platanus acerifolia	Columbus	Ohio	-82.98962318	39.95527615	built_environment	43215	NA	35.56	good	introduced	30.48 to 45.72 cm	Columbus	NA	NA	NA	NA	NA	NA	NA	NA	NA	NA
2609	NA	01/11/1995	inspected_date	London planetree	Platanus acerifolia	Columbus	Ohio	-82.98957753	39.95505429	built_environment	43215	NA	10.16	good	introduced	0 to 15.24 cm	Columbus	NA	NA	NA	NA	NA	NA	NA	NA	NA	NA
2610	NA	01/11/1995	inspected_date	London planetree	Platanus acerifolia	Columbus	Ohio	-82.98952268	39.95471568	built_environment	43215	NA	7.62	good	introduced	0 to 15.24 cm	Columbus	NA	NA	NA	NA	NA	NA	NA	NA	NA	NA
2613	NA	01/11/1995	inspected_date	Norway maple	Acer platanoides	Columbus	Ohio	-82.99013389	39.95459952	built_environment	43215	NA	30.48	fair	introduced	15.24 to 30.48 cm	Columbus	NA	NA	NA	NA	NA	NA	NA	NA	NA	NA
2614	NA	01/11/1995	inspected_date	Norway maple	Acer platanoides	Columbus	Ohio	-82.98997881	39.95461703	built_environment	43215	NA	30.48	fair	introduced	15.24 to 30.48 cm	Columbus	NA	NA	NA	NA	NA	NA	NA	NA	NA	NA
2615	NA	01/11/1995	inspected_date	Norway maple	Acer platanoides	Columbus	Ohio	-82.98969803	39.95464874	built_environment	43215	NA	30.48	good	introduced	15.24 to 30.48 cm	Columbus	NA	NA	NA	NA	NA	NA	NA	NA	NA	NA
2616	NA	01/11/1995	inspected_date	Sugar maple	Acer saccharum	Columbus	Ohio	-82.9917075	39.95442035	built_environment	43215	NA	30.48	good	naturally_occurring	15.24 to 30.48 cm	Columbus	NA	NA	NA	NA	NA	NA	NA	NA	NA	NA
2617	NA	01/11/1995	inspected_date	Sugar maple	Acer saccharum	Columbus	Ohio	-82.99120836	39.95447814	built_environment	43215	NA	25.4	good	naturally_occurring	15.24 to 30.48 cm	Columbus	NA	NA	NA	NA	NA	NA	NA	NA	NA	NA
2620	NA	01/11/1995	inspected_date	Sugar maple	Acer saccharum	Columbus	Ohio	-82.99146638	39.95444888	built_environment	43215	NA	30.48	good	naturally_occurring	15.24 to 30.48 cm	Columbus	NA	NA	NA	NA	NA	NA	NA	NA	NA	NA
2621	NA	01/11/1995	inspected_date	Sugar maple	Acer saccharum	Columbus	Ohio	-82.99157895	39.95443556	built_environment	43215	NA	30.48	good	naturally_occurring	15.24 to 30.48 cm	Columbus	NA	NA	NA	NA	NA	NA	NA	NA	NA	NA
2622	NA	01/11/1995	inspected_date	Sugar maple	Acer saccharum	Columbus	Ohio	-82.99224548	39.95435669	built_environment	43215	NA	25.4	good	naturally_occurring	15.24 to 30.48 cm	Columbus	NA	NA	NA	NA	NA	NA	NA	NA	NA	NA
2623	NA	01/11/1995	inspected_date	Norway maple	Acer platanoides	Columbus	Ohio	-82.99237335	39.95434155	built_environment	43215	NA	25.4	good	introduced	15.24 to 30.48 cm	Columbus	NA	NA	NA	NA	NA	NA	NA	NA	NA	NA
2624	NA	01/11/1995	inspected_date	Norway maple	Acer platanoides	Columbus	Ohio	-82.99259791	39.95435308	built_environment	43215	NA	25.4	good	introduced	15.24 to 30.48 cm	Columbus	NA	NA	NA	NA	NA	NA	NA	NA	NA	NA
2630	NA	01/11/1995	inspected_date	Norway maple	Acer platanoides	Columbus	Ohio	-82.99261676	39.95445177	built_environment	43215	NA	30.48	good	introduced	15.24 to 30.48 cm	Columbus	NA	NA	NA	NA	NA	NA	NA	NA	NA	NA
2637	NA	01/11/1995	inspected_date	Norway maple	Acer platanoides	Columbus	Ohio	-82.99301274	39.95651877	built_environment	43215	NA	20.32	good	introduced	15.24 to 30.48 cm	Columbus	NA	NA	NA	NA	NA	NA	NA	NA	NA	NA
2638	NA	11/02/2006	inspected_date	Norway maple	Acer platanoides	Columbus	Ohio	-82.99293424	39.95608217	built_environment	43215	NA	30.48	poor	introduced	15.24 to 30.48 cm	Columbus	NA	NA	NA	NA	NA	NA	NA	NA	NA	NA
2639	NA	01/11/1995	inspected_date	Norway maple	Acer platanoides	Columbus	Ohio	-82.99303282	39.95662339	built_environment	43215	NA	15.24	good	introduced	0 to 15.24 cm	Columbus	NA	NA	NA	NA	NA	NA	NA	NA	NA	NA
2641	NA	07/30/2010	inspected_date	Norway maple	Acer platanoides	Columbus	Ohio	-82.99289513	39.95586586	built_environment	43215	NA	30.48	dead	introduced	15.24 to 30.48 cm	Columbus	NA	NA	NA	NA	NA	NA	NA	NA	NA	NA
2642	NA	01/11/1995	inspected_date	Norway maple	Acer platanoides	Columbus	Ohio	-82.99290816	39.95597363	built_environment	43215	NA	20.32	good	introduced	15.24 to 30.48 cm	Columbus	NA	NA	NA	NA	NA	NA	NA	NA	NA	NA
2645	NA	01/11/1995	inspected_date	Honey locust	Gleditsia triacanthos	Columbus	Ohio	-82.99182698	39.95692087	built_environment	43215	NA	40.64	good	naturally_occurring	30.48 to 45.72 cm	Columbus	NA	NA	NA	NA	NA	NA	NA	NA	NA	NA
2646	NA	01/11/1995	inspected_date	Honey locust	Gleditsia triacanthos	Columbus	Ohio	-82.99210852	39.95688633	built_environment	43215	NA	35.56	good	naturally_occurring	30.48 to 45.72 cm	Columbus	NA	NA	NA	NA	NA	NA	NA	NA	NA	NA
2647	NA	01/11/1995	inspected_date	Honey locust	Gleditsia triacanthos	Columbus	Ohio	-82.99158103	39.95695169	built_environment	43215	NA	40.64	good	naturally_occurring	30.48 to 45.72 cm	Columbus	NA	NA	NA	NA	NA	NA	NA	NA	NA	NA
2648	NA	01/11/1995	inspected_date	Honey locust	Gleditsia triacanthos	Columbus	Ohio	-82.99239008	39.95685417	built_environment	43215	NA	40.64	good	naturally_occurring	30.48 to 45.72 cm	Columbus	NA	NA	NA	NA	NA	NA	NA	NA	NA	NA
2649	NA	01/11/1995	inspected_date	Honey locust	Gleditsia triacanthos	Columbus	Ohio	-82.99253242	39.95684047	built_environment	43215	NA	35.56	good	naturally_occurring	30.48 to 45.72 cm	Columbus	NA	NA	NA	NA	NA	NA	NA	NA	NA	NA
2650	NA	01/11/1995	inspected_date	Honey locust	Gleditsia triacanthos	Columbus	Ohio	-82.99279699	39.95681434	built_environment	43215	NA	25.4	good	naturally_occurring	15.24 to 30.48 cm	Columbus	NA	NA	NA	NA	NA	NA	NA	NA	NA	NA
2651	NA	01/11/1995	inspected_date	Honey locust	Gleditsia triacanthos	Columbus	Ohio	-82.99169857	39.95693452	built_environment	43215	NA	35.56	good	naturally_occurring	30.48 to 45.72 cm	Columbus	NA	NA	NA	NA	NA	NA	NA	NA	NA	NA
2653	NA	01/11/1995	inspected_date	Honey locust	Gleditsia triacanthos	Columbus	Ohio	-82.99089017	39.9570274	built_environment	43215	NA	35.56	fair	naturally_occurring	30.48 to 45.72 cm	Columbus	NA	NA	NA	NA	NA	NA	NA	NA	NA	NA
2654	NA	01/11/1995	inspected_date	Honey locust	Gleditsia triacanthos	Columbus	Ohio	-82.99127815	39.95698216	built_environment	43215	NA	30.48	fair	naturally_occurring	15.24 to 30.48 cm	Columbus	NA	NA	NA	NA	NA	NA	NA	NA	NA	NA
2656	NA	03/12/2010	inspected_date	Aristocrat callery pear	Pyrus calleryana	Columbus	Ohio	-82.96170688	39.95776552	built_environment	43205	NA	20.32	fair	introduced	15.24 to 30.48 cm	Columbus	NA	NA	NA	NA	NA	NA	NA	NA	NA	NA
2657	NA	03/15/2010	inspected_date	Aristocrat callery pear	Pyrus calleryana	Columbus	Ohio	-82.96127104	39.95775861	built_environment	43205	NA	25.4	fair	introduced	15.24 to 30.48 cm	Columbus	NA	NA	NA	NA	NA	NA	NA	NA	NA	NA
2658	NA	03/09/2010	inspected_date	Crabapple	Malus	Columbus	Ohio	-82.96120008	39.95760527	built_environment	43205	NA	15.24	fair	no_info	0 to 15.24 cm	Columbus	NA	NA	NA	NA	NA	NA	NA	NA	NA	NA
2659	NA	03/09/2010	inspected_date	Crabapple	Malus	Columbus	Ohio	-82.96109108	39.95760427	built_environment	43205	NA	12.7	fair	no_info	0 to 15.24 cm	Columbus	NA	NA	NA	NA	NA	NA	NA	NA	NA	NA
2660	NA	03/15/2010	inspected_date	Aristocrat callery pear	Pyrus calleryana	Columbus	Ohio	-82.96101287	39.95775165	built_environment	43205	NA	25.4	fair	introduced	15.24 to 30.48 cm	Columbus	NA	NA	NA	NA	NA	NA	NA	NA	NA	NA
2661	NA	03/09/2010	inspected_date	Crabapple	Malus	Columbus	Ohio	-82.96094107	39.95759917	built_environment	43205	NA	12.7	fair	no_info	0 to 15.24 cm	Columbus	NA	NA	NA	NA	NA	NA	NA	NA	NA	NA
2662	NA	03/09/2010	inspected_date	Crabapple	Malus	Columbus	Ohio	-82.96086739	39.95760184	built_environment	43205	NA	10.16	fair	no_info	0 to 15.24 cm	Columbus	NA	NA	NA	NA	NA	NA	NA	NA	NA	NA
2663	NA	03/09/2010	inspected_date	Crabapple	Malus	Columbus	Ohio	-82.96056661	39.95758722	built_environment	43205	NA	20.32	fair	no_info	15.24 to 30.48 cm	Columbus	NA	NA	NA	NA	NA	NA	NA	NA	NA	NA
2667	NA	03/09/2010	inspected_date	Crabapple	Malus	Columbus	Ohio	-82.96037288	39.95758236	built_environment	43205	NA	20.32	fair	no_info	15.24 to 30.48 cm	Columbus	NA	NA	NA	NA	NA	NA	NA	NA	NA	NA
2669	NA	03/09/2010	inspected_date	Crabapple	Malus	Columbus	Ohio	-82.96019487	39.95758452	built_environment	43205	NA	20.32	fair	no_info	15.24 to 30.48 cm	Columbus	NA	NA	NA	NA	NA	NA	NA	NA	NA	NA
2671	NA	03/09/2010	inspected_date	Crabapple	Malus	Columbus	Ohio	-82.95786075	39.95754328	built_environment	43205	NA	15.24	fair	no_info	0 to 15.24 cm	Columbus	NA	NA	NA	NA	NA	NA	NA	NA	NA	NA
2673	NA	03/12/2010	inspected_date	Aristocrat callery pear	Pyrus calleryana	Columbus	Ohio	-82.95735771	39.95768279	built_environment	43205	NA	20.32	fair	introduced	15.24 to 30.48 cm	Columbus	NA	NA	NA	NA	NA	NA	NA	NA	NA	NA
2676	NA	03/09/2010	inspected_date	Crabapple	Malus	Columbus	Ohio	-82.95718319	39.95753082	built_environment	43205	NA	15.24	fair	no_info	0 to 15.24 cm	Columbus	NA	NA	NA	NA	NA	NA	NA	NA	NA	NA
2679	NA	03/12/2010	inspected_date	Aristocrat callery pear	Pyrus calleryana	Columbus	Ohio	-82.95677037	39.95766597	built_environment	43205	NA	15.24	fair	introduced	0 to 15.24 cm	Columbus	NA	NA	NA	NA	NA	NA	NA	NA	NA	NA
2680	NA	03/12/2010	inspected_date	Crabapple	Malus	Columbus	Ohio	-82.95679457	39.95751872	built_environment	43205	NA	15.24	fair	no_info	0 to 15.24 cm	Columbus	NA	NA	NA	NA	NA	NA	NA	NA	NA	NA
2681	NA	03/10/2010	inspected_date	Crabapple	Malus	Columbus	Ohio	-82.95665365	39.9575145	built_environment	43205	NA	15.24	fair	no_info	0 to 15.24 cm	Columbus	NA	NA	NA	NA	NA	NA	NA	NA	NA	NA
2683	NA	09/15/2011	inspected_date	Crabapple	Malus	Columbus	Ohio	-82.95595595	39.95750202	built_environment	43205	NA	15.24	dead	no_info	0 to 15.24 cm	Columbus	NA	NA	NA	NA	NA	NA	NA	NA	NA	NA
2685	NA	03/12/2010	inspected_date	Aristocrat callery pear	Pyrus calleryana	Columbus	Ohio	-82.95585765	39.95764816	built_environment	43205	NA	20.32	fair	introduced	15.24 to 30.48 cm	Columbus	NA	NA	NA	NA	NA	NA	NA	NA	NA	NA
2686	NA	12/19/2012	inspected_date	Aristocrat callery pear	Pyrus calleryana	Columbus	Ohio	-82.98077878	39.95799945	built_environment	43205	NA	15.24	poor	introduced	0 to 15.24 cm	Columbus	NA	NA	NA	NA	NA	NA	NA	NA	NA	NA
2687	NA	12/19/2012	inspected_date	Aristocrat callery pear	Pyrus calleryana	Columbus	Ohio	-82.98059234	39.95799592	built_environment	43205	NA	15.24	poor	introduced	0 to 15.24 cm	Columbus	NA	NA	NA	NA	NA	NA	NA	NA	NA	NA
2688	NA	12/19/2012	inspected_date	Aristocrat callery pear	Pyrus calleryana	Columbus	Ohio	-82.98124273	39.95801184	built_environment	43205	NA	15.24	poor	introduced	0 to 15.24 cm	Columbus	NA	NA	NA	NA	NA	NA	NA	NA	NA	NA
2689	NA	12/19/2012	inspected_date	Aristocrat callery pear	Pyrus calleryana	Columbus	Ohio	-82.98101602	39.95800657	built_environment	43205	NA	15.24	poor	introduced	0 to 15.24 cm	Columbus	NA	NA	NA	NA	NA	NA	NA	NA	NA	NA
2690	NA	10/17/2005	inspected_date	Aristocrat callery pear	Pyrus calleryana	Columbus	Ohio	-82.98022253	39.9579848	built_environment	43205	NA	15.24	fair	introduced	0 to 15.24 cm	Columbus	NA	NA	NA	NA	NA	NA	NA	NA	NA	NA
2691	NA	02/25/2010	inspected_date	Aristocrat callery pear	Pyrus calleryana	Columbus	Ohio	-82.97934179	39.9579697	built_environment	43205	NA	20.32	fair	introduced	15.24 to 30.48 cm	Columbus	NA	NA	NA	NA	NA	NA	NA	NA	NA	NA
2693	NA	02/25/2010	inspected_date	Aristocrat callery pear	Pyrus calleryana	Columbus	Ohio	-82.97910403	39.95796799	built_environment	43205	NA	10.16	fair	introduced	0 to 15.24 cm	Columbus	NA	NA	NA	NA	NA	NA	NA	NA	NA	NA
2694	NA	02/25/2010	inspected_date	Aristocrat callery pear	Pyrus calleryana	Columbus	Ohio	-82.97895693	39.95796344	built_environment	43205	NA	20.32	fair	introduced	15.24 to 30.48 cm	Columbus	NA	NA	NA	NA	NA	NA	NA	NA	NA	NA
2695	NA	02/25/2010	inspected_date	Aristocrat callery pear	Pyrus calleryana	Columbus	Ohio	-82.97888109	39.95796277	built_environment	43205	NA	20.32	fair	introduced	15.24 to 30.48 cm	Columbus	NA	NA	NA	NA	NA	NA	NA	NA	NA	NA
2696	NA	10/10/2003	inspected_date	Crabapple	Malus	Columbus	Ohio	-82.979081	39.95812357	built_environment	43205	NA	15.24	poor	no_info	0 to 15.24 cm	Columbus	NA	NA	NA	NA	NA	NA	NA	NA	NA	NA
2699	NA	03/02/2010	inspected_date	Aristocrat callery pear	Pyrus calleryana	Columbus	Ohio	-82.97493351	39.95787525	built_environment	43205	NA	20.32	fair	introduced	15.24 to 30.48 cm	Columbus	NA	NA	NA	NA	NA	NA	NA	NA	NA	NA
2700	NA	03/02/2010	inspected_date	Aristocrat callery pear	Pyrus calleryana	Columbus	Ohio	-82.97484524	39.95787322	built_environment	43205	NA	25.4	fair	introduced	15.24 to 30.48 cm	Columbus	NA	NA	NA	NA	NA	NA	NA	NA	NA	NA
2701	NA	03/02/2010	inspected_date	Aristocrat callery pear	Pyrus calleryana	Columbus	Ohio	-82.97459592	39.95786708	built_environment	43205	NA	15.24	fair	introduced	0 to 15.24 cm	Columbus	NA	NA	NA	NA	NA	NA	NA	NA	NA	NA
2702	NA	03/02/2010	inspected_date	Aristocrat callery pear	Pyrus calleryana	Columbus	Ohio	-82.97378276	39.95785108	built_environment	43205	NA	15.24	fair	introduced	0 to 15.24 cm	Columbus	NA	NA	NA	NA	NA	NA	NA	NA	NA	NA
2704	NA	03/15/2010	inspected_date	Crabapple	Malus	Columbus	Ohio	-82.97317049	39.95799628	built_environment	43205	NA	12.7	fair	no_info	0 to 15.24 cm	Columbus	NA	NA	NA	NA	NA	NA	NA	NA	NA	NA
2705	NA	03/15/2010	inspected_date	Crabapple	Malus	Columbus	Ohio	-82.97363349	39.95800513	built_environment	43205	NA	17.78	fair	no_info	15.24 to 30.48 cm	Columbus	NA	NA	NA	NA	NA	NA	NA	NA	NA	NA
2706	NA	03/15/2010	inspected_date	Crabapple	Malus	Columbus	Ohio	-82.97307866	39.95799005	built_environment	43205	NA	12.7	poor	no_info	0 to 15.24 cm	Columbus	NA	NA	NA	NA	NA	NA	NA	NA	NA	NA
2707	NA	03/15/2010	inspected_date	Crabapple	Malus	Columbus	Ohio	-82.97170492	39.95796418	built_environment	43205	NA	15.24	fair	no_info	0 to 15.24 cm	Columbus	NA	NA	NA	NA	NA	NA	NA	NA	NA	NA
2709	NA	03/05/2010	inspected_date	Aristocrat callery pear	Pyrus calleryana	Columbus	Ohio	-82.97153136	39.95780514	built_environment	43205	NA	25.4	fair	introduced	15.24 to 30.48 cm	Columbus	NA	NA	NA	NA	NA	NA	NA	NA	NA	NA
2710	NA	03/05/2010	inspected_date	Aristocrat callery pear	Pyrus calleryana	Columbus	Ohio	-82.97139733	39.9578039	built_environment	43205	NA	25.4	fair	introduced	15.24 to 30.48 cm	Columbus	NA	NA	NA	NA	NA	NA	NA	NA	NA	NA
2713	NA	09/15/2011	inspected_date	Crabapple	Malus	Columbus	Ohio	-82.97107792	39.95794937	built_environment	43205	NA	20.32	poor	no_info	15.24 to 30.48 cm	Columbus	NA	NA	NA	NA	NA	NA	NA	NA	NA	NA
2715	NA	03/05/2010	inspected_date	Bradford callery pear	Pyrus calleryana	Columbus	Ohio	-82.97040832	39.95778756	built_environment	43205	NA	20.32	fair	introduced	15.24 to 30.48 cm	Columbus	NA	NA	NA	NA	NA	NA	NA	NA	NA	NA
2716	NA	01/07/2016	inspected_date	Red maple	Acer rubrum	Columbus	Ohio	-83.04301764	40.10822892	built_environment	43235	NA	30.48	fair	naturally_occurring	15.24 to 30.48 cm	Columbus	NA	NA	NA	NA	NA	NA	NA	NA	NA	NA
2717	NA	01/07/2016	inspected_date	Red maple	Acer rubrum	Columbus	Ohio	-83.04282766	40.10822193	built_environment	43235	NA	27.94	fair	naturally_occurring	15.24 to 30.48 cm	Columbus	NA	NA	NA	NA	NA	NA	NA	NA	NA	NA
2718	NA	01/07/2016	inspected_date	Red maple	Acer rubrum	Columbus	Ohio	-83.04322631	40.10823542	built_environment	43235	NA	17.78	fair	naturally_occurring	15.24 to 30.48 cm	Columbus	NA	NA	NA	NA	NA	NA	NA	NA	NA	NA
2720	NA	01/07/2016	inspected_date	Red maple	Acer rubrum	Columbus	Ohio	-83.04381718	40.10825046	built_environment	43235	NA	15.24	fair	naturally_occurring	0 to 15.24 cm	Columbus	NA	NA	NA	NA	NA	NA	NA	NA	NA	NA
2721	NA	01/07/2016	inspected_date	Red maple	Acer rubrum	Columbus	Ohio	-83.04424766	40.10826098	built_environment	43235	NA	22.86	fair	naturally_occurring	15.24 to 30.48 cm	Columbus	NA	NA	NA	NA	NA	NA	NA	NA	NA	NA
2722	NA	01/07/2016	inspected_date	Freeman maple	Acer freemanii	Columbus	Ohio	-83.04432279	40.10826492	built_environment	43235	NA	17.78	fair	naturally_occurring	15.24 to 30.48 cm	Columbus	NA	NA	NA	NA	NA	NA	NA	NA	NA	NA
2723	NA	10/28/2013	inspected_date	Sugar maple	Acer saccharum	Columbus	Ohio	-83.04451783	40.10827263	built_environment	43235	NA	38.1	dead	naturally_occurring	30.48 to 45.72 cm	Columbus	NA	NA	NA	NA	NA	NA	NA	NA	NA	NA
2724	NA	01/07/2016	inspected_date	Red maple	Acer rubrum	Columbus	Ohio	-83.04463999	40.10828209	built_environment	43235	NA	33.02	fair	naturally_occurring	30.48 to 45.72 cm	Columbus	NA	NA	NA	NA	NA	NA	NA	NA	NA	NA
2725	NA	01/07/2016	inspected_date	Red maple	Acer rubrum	Columbus	Ohio	-83.04482387	40.10830221	built_environment	43235	NA	20.32	fair	naturally_occurring	15.24 to 30.48 cm	Columbus	NA	NA	NA	NA	NA	NA	NA	NA	NA	NA
2726	NA	01/07/2016	inspected_date	Red maple	Acer rubrum	Columbus	Ohio	-83.04515352	40.10831785	built_environment	43235	NA	15.24	good	naturally_occurring	0 to 15.24 cm	Columbus	NA	NA	NA	NA	NA	NA	NA	NA	NA	NA
2727	NA	01/07/2016	inspected_date	Red maple	Acer rubrum	Columbus	Ohio	-83.04605235	40.10815136	built_environment	43235	NA	38.1	fair	naturally_occurring	30.48 to 45.72 cm	Columbus	NA	NA	NA	NA	NA	NA	NA	NA	NA	NA
2730	NA	01/07/2016	inspected_date	Red maple	Acer rubrum	Columbus	Ohio	-83.04631584	40.107978	built_environment	43235	NA	22.86	fair	naturally_occurring	15.24 to 30.48 cm	Columbus	NA	NA	NA	NA	NA	NA	NA	NA	NA	NA
2731	NA	01/07/2016	inspected_date	Red maple	Acer rubrum	Columbus	Ohio	-83.04644443	40.10791354	built_environment	43235	NA	50.8	fair	naturally_occurring	45.72 to 60.96 cm	Columbus	NA	NA	NA	NA	NA	NA	NA	NA	NA	NA
2735	NA	01/07/2016	inspected_date	Red maple	Acer rubrum	Columbus	Ohio	-83.04948077	40.10806357	built_environment	43235	NA	30.48	fair	naturally_occurring	15.24 to 30.48 cm	Columbus	NA	NA	NA	NA	NA	NA	NA	NA	NA	NA
2736	NA	01/07/2016	inspected_date	Red maple	Acer rubrum	Columbus	Ohio	-83.04956164	40.10800758	built_environment	43235	NA	15.24	fair	naturally_occurring	0 to 15.24 cm	Columbus	NA	NA	NA	NA	NA	NA	NA	NA	NA	NA
2737	NA	01/28/2013	inspected_date	Red maple	Acer rubrum	Columbus	Ohio	-83.04987477	40.10790766	built_environment	43235	NA	15.24	poor	naturally_occurring	0 to 15.24 cm	Columbus	NA	NA	NA	NA	NA	NA	NA	NA	NA	NA
2738	NA	10/22/2018	inspected_date	Red maple	Acer rubrum	Columbus	Ohio	-83.05001445	40.10791129	built_environment	43235	NA	35.56	fair	naturally_occurring	30.48 to 45.72 cm	Columbus	NA	NA	NA	NA	NA	NA	NA	NA	NA	NA
2739	NA	01/07/2016	inspected_date	Freeman maple	Acer freemanii	Columbus	Ohio	-83.05060642	40.10792649	built_environment	43235	NA	17.78	fair	naturally_occurring	15.24 to 30.48 cm	Columbus	NA	NA	NA	NA	NA	NA	NA	NA	NA	NA
2740	NA	01/07/2016	inspected_date	Red maple	Acer rubrum	Columbus	Ohio	-83.05085585	40.10793359	built_environment	43235	NA	20.32	fair	naturally_occurring	15.24 to 30.48 cm	Columbus	NA	NA	NA	NA	NA	NA	NA	NA	NA	NA
2741	NA	01/07/2016	inspected_date	Red maple	Acer rubrum	Columbus	Ohio	-83.0510699	40.10794086	built_environment	43235	NA	20.32	fair	naturally_occurring	15.24 to 30.48 cm	Columbus	NA	NA	NA	NA	NA	NA	NA	NA	NA	NA
2742	NA	01/07/2016	inspected_date	Red maple	Acer rubrum	Columbus	Ohio	-83.05125039	40.10794114	built_environment	43235	NA	20.32	good	naturally_occurring	15.24 to 30.48 cm	Columbus	NA	NA	NA	NA	NA	NA	NA	NA	NA	NA
2743	NA	01/07/2016	inspected_date	Red maple	Acer rubrum	Columbus	Ohio	-83.0515557	40.10795084	built_environment	43235	NA	20.32	fair	naturally_occurring	15.24 to 30.48 cm	Columbus	NA	NA	NA	NA	NA	NA	NA	NA	NA	NA
2744	NA	01/07/2016	inspected_date	Red maple	Acer rubrum	Columbus	Ohio	-83.05174789	40.10795476	built_environment	43235	NA	15.24	good	naturally_occurring	0 to 15.24 cm	Columbus	NA	NA	NA	NA	NA	NA	NA	NA	NA	NA
2745	NA	01/07/2016	inspected_date	Red maple	Acer rubrum	Columbus	Ohio	-83.05198851	40.10796347	built_environment	43235	NA	17.78	good	naturally_occurring	15.24 to 30.48 cm	Columbus	NA	NA	NA	NA	NA	NA	NA	NA	NA	NA
2746	NA	01/07/2016	inspected_date	Red maple	Acer rubrum	Columbus	Ohio	-83.05232169	40.10797307	built_environment	43235	NA	22.86	fair	naturally_occurring	15.24 to 30.48 cm	Columbus	NA	NA	NA	NA	NA	NA	NA	NA	NA	NA
2747	NA	01/07/2016	inspected_date	Red maple	Acer rubrum	Columbus	Ohio	-83.0526843	40.10801398	built_environment	43235	NA	15.24	good	naturally_occurring	0 to 15.24 cm	Columbus	NA	NA	NA	NA	NA	NA	NA	NA	NA	NA
2748	NA	01/07/2016	inspected_date	Red maple	Acer rubrum	Columbus	Ohio	-83.05282085	40.10803785	built_environment	43235	NA	7.62	fair	naturally_occurring	0 to 15.24 cm	Columbus	NA	NA	NA	NA	NA	NA	NA	NA	NA	NA
2749	NA	01/07/2016	inspected_date	Red maple	Acer rubrum	Columbus	Ohio	-83.05311335	40.10812921	built_environment	43235	NA	20.32	fair	naturally_occurring	15.24 to 30.48 cm	Columbus	NA	NA	NA	NA	NA	NA	NA	NA	NA	NA
2750	NA	01/07/2016	inspected_date	Red maple	Acer rubrum	Columbus	Ohio	-83.05295899	40.1080737	built_environment	43235	NA	15.24	fair	naturally_occurring	0 to 15.24 cm	Columbus	NA	NA	NA	NA	NA	NA	NA	NA	NA	NA
2752	NA	01/07/2016	inspected_date	Red maple	Acer rubrum	Columbus	Ohio	-83.04304286	40.1081157	built_environment	43235	NA	17.78	fair	naturally_occurring	15.24 to 30.48 cm	Columbus	NA	NA	NA	NA	NA	NA	NA	NA	NA	NA
2753	NA	01/07/2016	inspected_date	Red maple	Acer rubrum	Columbus	Ohio	-83.04467088	40.10817373	built_environment	43235	NA	35.56	fair	naturally_occurring	30.48 to 45.72 cm	Columbus	NA	NA	NA	NA	NA	NA	NA	NA	NA	NA
2755	NA	01/07/2016	inspected_date	Red maple	Acer rubrum	Columbus	Ohio	-83.04497744	40.10819786	built_environment	43235	NA	20.32	fair	naturally_occurring	15.24 to 30.48 cm	Columbus	NA	NA	NA	NA	NA	NA	NA	NA	NA	NA
2756	NA	01/07/2016	inspected_date	Red maple	Acer rubrum	Columbus	Ohio	-83.04482219	40.10818714	built_environment	43235	NA	35.56	fair	naturally_occurring	30.48 to 45.72 cm	Columbus	NA	NA	NA	NA	NA	NA	NA	NA	NA	NA
2759	NA	01/07/2016	inspected_date	Red maple	Acer rubrum	Columbus	Ohio	-83.04683408	40.10774365	built_environment	43235	NA	17.78	fair	naturally_occurring	15.24 to 30.48 cm	Columbus	NA	NA	NA	NA	NA	NA	NA	NA	NA	NA
2760	NA	01/07/2016	inspected_date	Red maple	Acer rubrum	Columbus	Ohio	-83.04726043	40.10775329	built_environment	43235	NA	40.64	fair	naturally_occurring	30.48 to 45.72 cm	Columbus	NA	NA	NA	NA	NA	NA	NA	NA	NA	NA
2761	NA	01/07/2016	inspected_date	Red maple	Acer rubrum	Columbus	Ohio	-83.04740178	40.10775819	built_environment	43235	NA	20.32	fair	naturally_occurring	15.24 to 30.48 cm	Columbus	NA	NA	NA	NA	NA	NA	NA	NA	NA	NA
2763	NA	01/07/2016	inspected_date	Red maple	Acer rubrum	Columbus	Ohio	-83.04769517	40.1077704	built_environment	43235	NA	38.1	fair	naturally_occurring	30.48 to 45.72 cm	Columbus	NA	NA	NA	NA	NA	NA	NA	NA	NA	NA
2764	NA	01/07/2016	inspected_date	Red maple	Acer rubrum	Columbus	Ohio	-83.04809379	40.10777999	built_environment	43235	NA	15.24	fair	naturally_occurring	0 to 15.24 cm	Columbus	NA	NA	NA	NA	NA	NA	NA	NA	NA	NA
2766	NA	01/07/2016	inspected_date	Red maple	Acer rubrum	Columbus	Ohio	-83.04998318	40.10781404	built_environment	43235	NA	27.94	fair	naturally_occurring	15.24 to 30.48 cm	Columbus	NA	NA	NA	NA	NA	NA	NA	NA	NA	NA
2767	NA	01/07/2016	inspected_date	Red maple	Acer rubrum	Columbus	Ohio	-83.05013441	40.10782074	built_environment	43235	NA	27.94	fair	naturally_occurring	15.24 to 30.48 cm	Columbus	NA	NA	NA	NA	NA	NA	NA	NA	NA	NA
2768	NA	01/07/2016	inspected_date	Red maple	Acer rubrum	Columbus	Ohio	-83.05064258	40.1078349	built_environment	43235	NA	25.4	fair	naturally_occurring	15.24 to 30.48 cm	Columbus	NA	NA	NA	NA	NA	NA	NA	NA	NA	NA
2770	NA	01/07/2016	inspected_date	Red maple	Acer rubrum	Columbus	Ohio	-83.05138156	40.10785625	built_environment	43235	NA	17.78	fair	naturally_occurring	15.24 to 30.48 cm	Columbus	NA	NA	NA	NA	NA	NA	NA	NA	NA	NA
2771	NA	01/07/2016	inspected_date	Red maple	Acer rubrum	Columbus	Ohio	-83.05160863	40.1078606	built_environment	43235	NA	27.94	fair	naturally_occurring	15.24 to 30.48 cm	Columbus	NA	NA	NA	NA	NA	NA	NA	NA	NA	NA
2775	NA	01/07/2016	inspected_date	Callery pear	Pyrus calleryana	Columbus	Ohio	-83.05307721	40.10801162	built_environment	43235	NA	15.24	fair	introduced	0 to 15.24 cm	Columbus	NA	NA	NA	NA	NA	NA	NA	NA	NA	NA
2776	NA	10/12/2006	inspected_date	Honey locust	Gleditsia triacanthos	Columbus	Ohio	-83.06001052	40.05517986	built_environment	43220	NA	33.02	fair	naturally_occurring	30.48 to 45.72 cm	Columbus	NA	NA	NA	NA	NA	NA	NA	NA	NA	NA
2777	NA	10/12/2006	inspected_date	Honey locust	Gleditsia triacanthos	Columbus	Ohio	-83.06000357	40.05527997	built_environment	43220	NA	30.48	fair	naturally_occurring	15.24 to 30.48 cm	Columbus	NA	NA	NA	NA	NA	NA	NA	NA	NA	NA
2778	NA	10/12/2006	inspected_date	Honey locust	Gleditsia triacanthos	Columbus	Ohio	-83.0600161	40.0549303	built_environment	43220	NA	40.64	fair	naturally_occurring	30.48 to 45.72 cm	Columbus	NA	NA	NA	NA	NA	NA	NA	NA	NA	NA
2779	NA	10/12/2006	inspected_date	Honey locust	Gleditsia triacanthos	Columbus	Ohio	-83.06001414	40.0550721	built_environment	43220	NA	45.72	fair	naturally_occurring	30.48 to 45.72 cm	Columbus	NA	NA	NA	NA	NA	NA	NA	NA	NA	NA
2780	NA	10/12/2006	inspected_date	Honey locust	Gleditsia triacanthos	Columbus	Ohio	-83.06002397	40.05471799	built_environment	43220	NA	20.32	fair	naturally_occurring	15.24 to 30.48 cm	Columbus	NA	NA	NA	NA	NA	NA	NA	NA	NA	NA
2781	NA	10/13/2006	inspected_date	Honey locust	Gleditsia triacanthos	Columbus	Ohio	-83.06003277	40.05462124	built_environment	43220	NA	33.02	fair	naturally_occurring	30.48 to 45.72 cm	Columbus	NA	NA	NA	NA	NA	NA	NA	NA	NA	NA
2782	NA	10/13/2006	inspected_date	Honey locust	Gleditsia triacanthos	Columbus	Ohio	-83.06003776	40.0544711	built_environment	43220	NA	45.72	fair	naturally_occurring	30.48 to 45.72 cm	Columbus	NA	NA	NA	NA	NA	NA	NA	NA	NA	NA
2783	NA	10/13/2006	inspected_date	Honey locust	Gleditsia triacanthos	Columbus	Ohio	-83.06003816	40.05430575	built_environment	43220	NA	43.18	fair	naturally_occurring	30.48 to 45.72 cm	Columbus	NA	NA	NA	NA	NA	NA	NA	NA	NA	NA
2784	NA	03/14/2016	inspected_date	Norway maple	Acer platanoides	Columbus	Ohio	-83.06012916	40.0539912	built_environment	43220	NA	43.18	poor	introduced	30.48 to 45.72 cm	Columbus	NA	NA	NA	NA	NA	NA	NA	NA	NA	NA
2788	NA	10/16/2006	inspected_date	Honey locust	Gleditsia triacanthos	Columbus	Ohio	-83.05991107	40.05459169	built_environment	43220	NA	43.18	fair	naturally_occurring	30.48 to 45.72 cm	Columbus	NA	NA	NA	NA	NA	NA	NA	NA	NA	NA
2790	NA	10/19/2006	inspected_date	Honey locust	Gleditsia triacanthos	Columbus	Ohio	-83.05990573	40.05472132	built_environment	43220	NA	40.64	fair	naturally_occurring	30.48 to 45.72 cm	Columbus	NA	NA	NA	NA	NA	NA	NA	NA	NA	NA
2791	NA	10/19/2006	inspected_date	Honey locust	Gleditsia triacanthos	Columbus	Ohio	-83.05990348	40.05486093	built_environment	43220	NA	45.72	fair	naturally_occurring	30.48 to 45.72 cm	Columbus	NA	NA	NA	NA	NA	NA	NA	NA	NA	NA
2792	NA	02/07/1995	inspected_date	Honey locust	Gleditsia triacanthos	Columbus	Ohio	-82.99610839	39.96253423	built_environment	43215	NA	25.4	good	naturally_occurring	15.24 to 30.48 cm	Columbus	NA	NA	NA	NA	NA	NA	NA	NA	NA	NA
2793	NA	03/14/2001	inspected_date	London planetree	Platanus acerifolia	Columbus	Ohio	-82.99520522	39.9627245	built_environment	43215	NA	22.86	fair	introduced	15.24 to 30.48 cm	Columbus	NA	NA	NA	NA	NA	NA	NA	NA	NA	NA
2794	NA	06/11/2010	inspected_date	Honey locust	Gleditsia triacanthos	Columbus	Ohio	-82.99502677	39.962736	built_environment	43215	NA	30.48	fair	naturally_occurring	15.24 to 30.48 cm	Columbus	NA	NA	NA	NA	NA	NA	NA	NA	NA	NA
2799	NA	06/13/2018	inspected_date	Honey locust	Gleditsia triacanthos	Columbus	Ohio	-82.99420545	39.96263306	built_environment	43215	NA	15.24	fair	naturally_occurring	0 to 15.24 cm	Columbus	NA	NA	NA	NA	NA	NA	NA	NA	NA	NA
2805	NA	08/29/2003	inspected_date	Honey locust	Gleditsia triacanthos	Columbus	Ohio	-82.99394207	39.96286328	built_environment	43215	NA	30.48	fair	naturally_occurring	15.24 to 30.48 cm	Columbus	NA	NA	NA	NA	NA	NA	NA	NA	NA	NA
2806	NA	08/29/2003	inspected_date	Honey locust	Gleditsia triacanthos	Columbus	Ohio	-82.99377314	39.96288472	built_environment	43215	NA	30.48	fair	naturally_occurring	15.24 to 30.48 cm	Columbus	NA	NA	NA	NA	NA	NA	NA	NA	NA	NA
2807	NA	02/07/1995	inspected_date	Pin oak	Quercus palustris	Columbus	Ohio	-82.99258429	39.96296583	built_environment	43215	NA	76.2	fair	naturally_occurring	60.96 to 76.2 cm	Columbus	NA	NA	NA	NA	NA	NA	NA	NA	NA	NA
2808	NA	02/07/1995	inspected_date	Pin oak	Quercus palustris	Columbus	Ohio	-82.99253035	39.96269582	built_environment	43215	NA	71.12	good	naturally_occurring	60.96 to 76.2 cm	Columbus	NA	NA	NA	NA	NA	NA	NA	NA	NA	NA
2809	NA	02/07/1995	inspected_date	Pin oak	Quercus palustris	Columbus	Ohio	-82.99256474	39.96282865	built_environment	43215	NA	81.28	good	naturally_occurring	more than 76.2 cm	Columbus	NA	NA	NA	NA	NA	NA	NA	NA	NA	NA
2810	NA	02/07/1995	inspected_date	Honey locust	Gleditsia triacanthos	Columbus	Ohio	-82.99212243	39.96307929	built_environment	43215	NA	5.08	good	naturally_occurring	0 to 15.24 cm	Columbus	NA	NA	NA	NA	NA	NA	NA	NA	NA	NA
2811	NA	02/07/1995	inspected_date	Honey locust	Gleditsia triacanthos	Columbus	Ohio	-82.99195163	39.96309859	built_environment	43215	NA	5.08	good	naturally_occurring	0 to 15.24 cm	Columbus	NA	NA	NA	NA	NA	NA	NA	NA	NA	NA
2812	NA	02/07/1995	inspected_date	Honey locust	Gleditsia triacanthos	Columbus	Ohio	-82.99238793	39.96304958	built_environment	43215	NA	5.08	good	naturally_occurring	0 to 15.24 cm	Columbus	NA	NA	NA	NA	NA	NA	NA	NA	NA	NA
2813	NA	02/07/1995	inspected_date	Honey locust	Gleditsia triacanthos	Columbus	Ohio	-82.99251413	39.9630276	built_environment	43215	NA	5.08	good	naturally_occurring	0 to 15.24 cm	Columbus	NA	NA	NA	NA	NA	NA	NA	NA	NA	NA
2814	NA	02/07/1995	inspected_date	Honey locust	Gleditsia triacanthos	Columbus	Ohio	-82.99178747	39.96311567	built_environment	43215	NA	5.08	good	naturally_occurring	0 to 15.24 cm	Columbus	NA	NA	NA	NA	NA	NA	NA	NA	NA	NA
2815	NA	10/07/2011	inspected_date	Honey locust	Gleditsia triacanthos	Columbus	Ohio	-82.99163513	39.96312376	built_environment	43215	NA	22.86	good	naturally_occurring	15.24 to 30.48 cm	Columbus	NA	NA	NA	NA	NA	NA	NA	NA	NA	NA
2816	NA	02/07/1995	inspected_date	Honey locust	Gleditsia triacanthos	Columbus	Ohio	-82.99077563	39.96322889	built_environment	43215	NA	5.08	good	naturally_occurring	0 to 15.24 cm	Columbus	NA	NA	NA	NA	NA	NA	NA	NA	NA	NA
2817	NA	02/07/1995	inspected_date	Honey locust	Gleditsia triacanthos	Columbus	Ohio	-82.99069394	39.96323781	built_environment	43215	NA	5.08	good	naturally_occurring	0 to 15.24 cm	Columbus	NA	NA	NA	NA	NA	NA	NA	NA	NA	NA
2818	NA	02/07/1995	inspected_date	Honey locust	Gleditsia triacanthos	Columbus	Ohio	-82.99059989	39.96325155	built_environment	43215	NA	5.08	good	naturally_occurring	0 to 15.24 cm	Columbus	NA	NA	NA	NA	NA	NA	NA	NA	NA	NA
2819	NA	02/07/1995	inspected_date	London planetree	Platanus acerifolia	Columbus	Ohio	-82.99038172	39.96327455	built_environment	43215	NA	35.56	fair	introduced	30.48 to 45.72 cm	Columbus	NA	NA	NA	NA	NA	NA	NA	NA	NA	NA
2820	NA	02/07/1995	inspected_date	Honey locust	Gleditsia triacanthos	Columbus	Ohio	-82.99020159	39.96329039	built_environment	43215	NA	38.1	good	naturally_occurring	30.48 to 45.72 cm	Columbus	NA	NA	NA	NA	NA	NA	NA	NA	NA	NA
2821	NA	07/11/2001	inspected_date	Honey locust	Gleditsia triacanthos	Columbus	Ohio	-82.99005062	39.96331199	built_environment	43215	NA	38.1	fair	naturally_occurring	30.48 to 45.72 cm	Columbus	NA	NA	NA	NA	NA	NA	NA	NA	NA	NA
2822	NA	07/11/2001	inspected_date	Honey locust	Gleditsia triacanthos	Columbus	Ohio	-82.9901224	39.96330216	built_environment	43215	NA	38.1	fair	naturally_occurring	30.48 to 45.72 cm	Columbus	NA	NA	NA	NA	NA	NA	NA	NA	NA	NA
2823	NA	07/11/2001	inspected_date	Honey locust	Gleditsia triacanthos	Columbus	Ohio	-82.98997136	39.96331518	built_environment	43215	NA	38.1	fair	naturally_occurring	30.48 to 45.72 cm	Columbus	NA	NA	NA	NA	NA	NA	NA	NA	NA	NA
2824	NA	06/06/2017	inspected_date	London planetree	Platanus acerifolia	Columbus	Ohio	-82.98956821	39.96336549	built_environment	43215	NA	25.4	poor	introduced	15.24 to 30.48 cm	Columbus	NA	NA	NA	NA	NA	NA	NA	NA	NA	NA
2825	NA	02/07/1995	inspected_date	London planetree	Platanus acerifolia	Columbus	Ohio	-82.98941855	39.96338047	built_environment	43215	NA	25.4	fair	introduced	15.24 to 30.48 cm	Columbus	NA	NA	NA	NA	NA	NA	NA	NA	NA	NA
2826	NA	02/07/1995	inspected_date	London planetree	Platanus acerifolia	Columbus	Ohio	-82.98915725	39.96341919	built_environment	43215	NA	30.48	good	introduced	15.24 to 30.48 cm	Columbus	NA	NA	NA	NA	NA	NA	NA	NA	NA	NA
2827	NA	02/07/1995	inspected_date	Red maple	Acer rubrum	Columbus	Ohio	-82.98888535	39.96315534	built_environment	43215	NA	7.62	good	naturally_occurring	0 to 15.24 cm	Columbus	NA	NA	NA	NA	NA	NA	NA	NA	NA	NA
2828	NA	02/07/1995	inspected_date	Red maple	Acer rubrum	Columbus	Ohio	-82.9889316	39.96338963	built_environment	43215	NA	7.62	good	naturally_occurring	0 to 15.24 cm	Columbus	NA	NA	NA	NA	NA	NA	NA	NA	NA	NA
2829	NA	02/07/1995	inspected_date	Red maple	Acer rubrum	Columbus	Ohio	-82.98886871	39.9630782	built_environment	43215	NA	7.62	good	naturally_occurring	0 to 15.24 cm	Columbus	NA	NA	NA	NA	NA	NA	NA	NA	NA	NA
2830	NA	02/07/1995	inspected_date	Red maple	Acer rubrum	Columbus	Ohio	-82.9889045	39.96323628	built_environment	43215	NA	7.62	good	naturally_occurring	0 to 15.24 cm	Columbus	NA	NA	NA	NA	NA	NA	NA	NA	NA	NA
2831	NA	02/07/1995	inspected_date	Red maple	Acer rubrum	Columbus	Ohio	-82.98891745	39.96331534	built_environment	43215	NA	7.62	good	naturally_occurring	0 to 15.24 cm	Columbus	NA	NA	NA	NA	NA	NA	NA	NA	NA	NA
2833	NA	12/04/2007	inspected_date	Honey locust	Gleditsia triacanthos	Columbus	Ohio	-82.98855904	39.96347989	built_environment	43215	NA	25.4	fair	naturally_occurring	15.24 to 30.48 cm	Columbus	NA	NA	NA	NA	NA	NA	NA	NA	NA	NA
2835	NA	02/07/1995	inspected_date	Red maple	Acer rubrum	Columbus	Ohio	-82.98872491	39.963463	built_environment	43215	NA	5.08	good	naturally_occurring	0 to 15.24 cm	Columbus	NA	NA	NA	NA	NA	NA	NA	NA	NA	NA
2839	NA	10/11/1995	inspected_date	Honey locust	Gleditsia triacanthos	Columbus	Ohio	-82.98823201	39.96352553	built_environment	43215	NA	43.18	good	naturally_occurring	30.48 to 45.72 cm	Columbus	NA	NA	NA	NA	NA	NA	NA	NA	NA	NA
2840	NA	10/11/1995	inspected_date	Honey locust	Gleditsia triacanthos	Columbus	Ohio	-82.98841644	39.96350475	built_environment	43215	NA	43.18	good	naturally_occurring	30.48 to 45.72 cm	Columbus	NA	NA	NA	NA	NA	NA	NA	NA	NA	NA
2841	NA	02/07/1995	inspected_date	Ginkgo	Ginkgo biloba	Columbus	Ohio	-82.98782133	39.96356823	built_environment	43215	NA	5.08	good	introduced	0 to 15.24 cm	Columbus	NA	NA	NA	NA	NA	NA	NA	NA	NA	NA
2842	NA	02/07/1995	inspected_date	Ginkgo	Ginkgo biloba	Columbus	Ohio	-82.98767281	39.96358601	built_environment	43215	NA	5.08	good	introduced	0 to 15.24 cm	Columbus	NA	NA	NA	NA	NA	NA	NA	NA	NA	NA
2843	NA	02/07/1995	inspected_date	Ginkgo	Ginkgo biloba	Columbus	Ohio	-82.98810355	39.96353751	built_environment	43215	NA	5.08	good	introduced	0 to 15.24 cm	Columbus	NA	NA	NA	NA	NA	NA	NA	NA	NA	NA
2844	NA	02/07/1995	inspected_date	Ginkgo	Ginkgo biloba	Columbus	Ohio	-82.98794882	39.96355341	built_environment	43215	NA	5.08	good	introduced	0 to 15.24 cm	Columbus	NA	NA	NA	NA	NA	NA	NA	NA	NA	NA
2845	NA	02/07/1995	inspected_date	Ginkgo	Ginkgo biloba	Columbus	Ohio	-82.98751353	39.96360392	built_environment	43215	NA	5.08	good	introduced	0 to 15.24 cm	Columbus	NA	NA	NA	NA	NA	NA	NA	NA	NA	NA
2846	NA	02/07/1995	inspected_date	Ginkgo	Ginkgo biloba	Columbus	Ohio	-82.98737968	39.96361698	built_environment	43215	NA	5.08	good	introduced	0 to 15.24 cm	Columbus	NA	NA	NA	NA	NA	NA	NA	NA	NA	NA
2847	NA	06/08/2006	inspected_date	American elm	Ulmus americana	Columbus	Ohio	-82.98724817	39.96363183	built_environment	43215	NA	91.44	fair	naturally_occurring	more than 76.2 cm	Columbus	NA	NA	NA	NA	NA	NA	NA	NA	NA	NA
2848	NA	02/07/1995	inspected_date	Honey locust	Gleditsia triacanthos	Columbus	Ohio	-82.98647682	39.96372052	built_environment	43215	NA	5.08	good	naturally_occurring	0 to 15.24 cm	Columbus	NA	NA	NA	NA	NA	NA	NA	NA	NA	NA
2849	NA	02/07/1995	inspected_date	Bradford callery pear	Pyrus calleryana	Columbus	Ohio	-82.98676611	39.96368358	built_environment	43215	NA	10.16	good	introduced	0 to 15.24 cm	Columbus	NA	NA	NA	NA	NA	NA	NA	NA	NA	NA
2850	NA	02/07/1995	inspected_date	River birch	Betula nigra	Columbus	Ohio	-82.98662069	39.96370205	built_environment	43215	NA	10.16	good	naturally_occurring	0 to 15.24 cm	Columbus	NA	NA	NA	NA	NA	NA	NA	NA	NA	NA
2851	NA	02/07/1995	inspected_date	Honey locust	Gleditsia triacanthos	Columbus	Ohio	-82.98690692	39.96366989	built_environment	43215	NA	5.08	good	naturally_occurring	0 to 15.24 cm	Columbus	NA	NA	NA	NA	NA	NA	NA	NA	NA	NA
2854	NA	02/07/1995	inspected_date	London planetree	Platanus acerifolia	Columbus	Ohio	-82.98578362	39.9638046	built_environment	43215	NA	40.64	good	introduced	30.48 to 45.72 cm	Columbus	NA	NA	NA	NA	NA	NA	NA	NA	NA	NA
2856	NA	08/27/1997	inspected_date	London planetree	Platanus acerifolia	Columbus	Ohio	-82.98542197	39.96384788	built_environment	43215	NA	38.1	good	introduced	30.48 to 45.72 cm	Columbus	NA	NA	NA	NA	NA	NA	NA	NA	NA	NA
2857	NA	08/27/1997	inspected_date	London planetree	Platanus acerifolia	Columbus	Ohio	-82.98529662	39.96385912	built_environment	43215	NA	35.56	good	introduced	30.48 to 45.72 cm	Columbus	NA	NA	NA	NA	NA	NA	NA	NA	NA	NA
2859	NA	08/27/1997	inspected_date	Sugar maple	Acer saccharum	Columbus	Ohio	-82.98487139	39.96391114	built_environment	43215	NA	30.48	good	naturally_occurring	15.24 to 30.48 cm	Columbus	NA	NA	NA	NA	NA	NA	NA	NA	NA	NA
2860	NA	08/27/1997	inspected_date	London planetree	Platanus acerifolia	Columbus	Ohio	-82.98469067	39.96392408	built_environment	43215	NA	40.64	good	introduced	30.48 to 45.72 cm	Columbus	NA	NA	NA	NA	NA	NA	NA	NA	NA	NA
2861	NA	08/27/1997	inspected_date	London planetree	Platanus acerifolia	Columbus	Ohio	-82.98447494	39.9639504	built_environment	43215	NA	63.5	good	introduced	60.96 to 76.2 cm	Columbus	NA	NA	NA	NA	NA	NA	NA	NA	NA	NA
2862	NA	02/07/1995	inspected_date	London planetree	Platanus acerifolia	Columbus	Ohio	-82.98643852	39.96077671	built_environment	43215	NA	45.72	fair	introduced	30.48 to 45.72 cm	Columbus	NA	NA	NA	NA	NA	NA	NA	NA	NA	NA
2863	NA	02/07/1995	inspected_date	London planetree	Platanus acerifolia	Columbus	Ohio	-82.98607114	39.96049466	built_environment	43215	NA	50.8	fair	introduced	45.72 to 60.96 cm	Columbus	NA	NA	NA	NA	NA	NA	NA	NA	NA	NA
2864	NA	02/06/2008	inspected_date	London planetree	Platanus acerifolia	Columbus	Ohio	-82.98625679	39.96047364	built_environment	43215	NA	71.12	fair	introduced	60.96 to 76.2 cm	Columbus	NA	NA	NA	NA	NA	NA	NA	NA	NA	NA
2865	NA	02/07/1995	inspected_date	London planetree	Platanus acerifolia	Columbus	Ohio	-82.98640651	39.96062791	built_environment	43215	NA	45.72	fair	introduced	30.48 to 45.72 cm	Columbus	NA	NA	NA	NA	NA	NA	NA	NA	NA	NA
2866	NA	02/07/1995	inspected_date	London planetree	Platanus acerifolia	Columbus	Ohio	-82.98585892	39.96036545	built_environment	43215	NA	40.64	fair	introduced	30.48 to 45.72 cm	Columbus	NA	NA	NA	NA	NA	NA	NA	NA	NA	NA
2867	NA	02/07/1995	inspected_date	London planetree	Platanus acerifolia	Columbus	Ohio	-82.98568596	39.96038342	built_environment	43215	NA	40.64	fair	introduced	30.48 to 45.72 cm	Columbus	NA	NA	NA	NA	NA	NA	NA	NA	NA	NA
2868	NA	02/07/1995	inspected_date	London planetree	Platanus acerifolia	Columbus	Ohio	-82.9855376	39.96055967	built_environment	43215	NA	25.4	fair	introduced	15.24 to 30.48 cm	Columbus	NA	NA	NA	NA	NA	NA	NA	NA	NA	NA
2871	NA	02/07/1995	inspected_date	London planetree	Platanus acerifolia	Columbus	Ohio	-82.98515932	39.9606006	built_environment	43215	NA	45.72	fair	introduced	30.48 to 45.72 cm	Columbus	NA	NA	NA	NA	NA	NA	NA	NA	NA	NA
2872	NA	02/07/1995	inspected_date	London planetree	Platanus acerifolia	Columbus	Ohio	-82.98495854	39.96062328	built_environment	43215	NA	45.72	fair	introduced	30.48 to 45.72 cm	Columbus	NA	NA	NA	NA	NA	NA	NA	NA	NA	NA
2874	NA	08/20/2010	inspected_date	Red maple	Acer rubrum	Columbus	Ohio	-82.98479806	39.96048264	built_environment	43215	NA	71.12	fair	naturally_occurring	60.96 to 76.2 cm	Columbus	NA	NA	NA	NA	NA	NA	NA	NA	NA	NA
2875	NA	08/28/2016	inspected_date	Littleleaf linden	Tilia cordata	Columbus	Ohio	-82.98467137	39.96049631	built_environment	43215	NA	63.5	poor	introduced	60.96 to 76.2 cm	Columbus	NA	NA	NA	NA	NA	NA	NA	NA	NA	NA
2876	NA	07/03/2013	inspected_date	Red oak	Quercus rubra	Columbus	Ohio	-82.98450852	39.96051571	built_environment	43215	NA	101.6	poor	naturally_occurring	more than 76.2 cm	Columbus	NA	NA	NA	NA	NA	NA	NA	NA	NA	NA
2877	NA	02/07/1995	inspected_date	American beech	Fagus grandifolia	Columbus	Ohio	-82.98438757	39.9606856	built_environment	43215	NA	35.56	fair	naturally_occurring	30.48 to 45.72 cm	Columbus	NA	NA	NA	NA	NA	NA	NA	NA	NA	NA
2878	NA	02/07/1995	inspected_date	Littleleaf linden	Tilia cordata	Columbus	Ohio	-82.98424462	39.96054907	built_environment	43215	NA	35.56	fair	introduced	30.48 to 45.72 cm	Columbus	NA	NA	NA	NA	NA	NA	NA	NA	NA	NA
2879	NA	02/07/1995	inspected_date	London planetree	Platanus acerifolia	Columbus	Ohio	-82.98415318	39.96071504	built_environment	43215	NA	25.4	fair	introduced	15.24 to 30.48 cm	Columbus	NA	NA	NA	NA	NA	NA	NA	NA	NA	NA
2880	NA	02/07/1995	inspected_date	Red maple	Acer rubrum	Columbus	Ohio	-82.98403929	39.960726	built_environment	43215	NA	7.62	fair	naturally_occurring	0 to 15.24 cm	Columbus	NA	NA	NA	NA	NA	NA	NA	NA	NA	NA
2881	NA	02/07/1995	inspected_date	Littleleaf linden	Tilia cordata	Columbus	Ohio	-82.98410031	39.96056363	built_environment	43215	NA	35.56	fair	introduced	30.48 to 45.72 cm	Columbus	NA	NA	NA	NA	NA	NA	NA	NA	NA	NA
2883	NA	02/07/1995	inspected_date	London planetree	Platanus acerifolia	Columbus	Ohio	-82.98386297	39.9607504	built_environment	43215	NA	35.56	fair	introduced	30.48 to 45.72 cm	Columbus	NA	NA	NA	NA	NA	NA	NA	NA	NA	NA
2884	NA	02/07/1995	inspected_date	London planetree	Platanus acerifolia	Columbus	Ohio	-82.98370328	39.96076536	built_environment	43215	NA	40.64	fair	introduced	30.48 to 45.72 cm	Columbus	NA	NA	NA	NA	NA	NA	NA	NA	NA	NA
2885	NA	02/07/1995	inspected_date	Littleleaf linden	Tilia cordata	Columbus	Ohio	-82.98367889	39.96060895	built_environment	43215	NA	30.48	fair	introduced	15.24 to 30.48 cm	Columbus	NA	NA	NA	NA	NA	NA	NA	NA	NA	NA
2887	NA	03/12/2002	inspected_date	London planetree	Platanus acerifolia	Columbus	Ohio	-82.98337183	39.96078408	built_environment	43215	NA	45.72	fair	introduced	30.48 to 45.72 cm	Columbus	NA	NA	NA	NA	NA	NA	NA	NA	NA	NA
2888	NA	02/07/1995	inspected_date	Littleleaf linden	Tilia cordata	Columbus	Ohio	-82.98320851	39.96078151	built_environment	43215	NA	45.72	fair	introduced	30.48 to 45.72 cm	Columbus	NA	NA	NA	NA	NA	NA	NA	NA	NA	NA
2891	NA	09/13/2016	inspected_date	Red maple	Acer rubrum	Columbus	Ohio	-82.98596	39.96177482	built_environment	43215	NA	60.96	fair	naturally_occurring	45.72 to 60.96 cm	Columbus	NA	NA	NA	NA	NA	NA	NA	NA	NA	NA
2892	NA	09/13/2016	inspected_date	Red maple	Acer rubrum	Columbus	Ohio	-82.98590061	39.96178436	built_environment	43215	NA	60.96	fair	naturally_occurring	45.72 to 60.96 cm	Columbus	NA	NA	NA	NA	NA	NA	NA	NA	NA	NA
2897	NA	02/07/1995	inspected_date	Hawthorn	Crataegus	Columbus	Ohio	-82.98510554	39.96177211	built_environment	43215	NA	5.08	fair	no_info	0 to 15.24 cm	Columbus	NA	NA	NA	NA	NA	NA	NA	NA	NA	NA
2898	NA	02/07/1995	inspected_date	Hawthorn	Crataegus	Columbus	Ohio	-82.98515196	39.96176715	built_environment	43215	NA	5.08	fair	no_info	0 to 15.24 cm	Columbus	NA	NA	NA	NA	NA	NA	NA	NA	NA	NA
2899	NA	02/07/1995	inspected_date	Hawthorn	Crataegus	Columbus	Ohio	-82.98505055	39.96178132	built_environment	43215	NA	5.08	fair	no_info	0 to 15.24 cm	Columbus	NA	NA	NA	NA	NA	NA	NA	NA	NA	NA
2901	NA	02/07/1995	inspected_date	Silver maple	Acer saccharinum	Columbus	Ohio	-82.98622096	39.95964082	built_environment	43215	NA	35.56	fair	naturally_occurring	30.48 to 45.72 cm	Columbus	NA	NA	NA	NA	NA	NA	NA	NA	NA	NA
2902	NA	02/07/1995	inspected_date	Silver maple	Acer saccharinum	Columbus	Ohio	-82.98620895	39.9595813	built_environment	43215	NA	25.4	fair	naturally_occurring	15.24 to 30.48 cm	Columbus	NA	NA	NA	NA	NA	NA	NA	NA	NA	NA
2907	NA	02/07/1995	inspected_date	Bradford callery pear	Pyrus calleryana	Columbus	Ohio	-82.98972269	39.96008048	built_environment	43215	NA	25.4	fair	introduced	15.24 to 30.48 cm	Columbus	NA	NA	NA	NA	NA	NA	NA	NA	NA	NA
2908	NA	02/07/1995	inspected_date	Bradford callery pear	Pyrus calleryana	Columbus	Ohio	-82.98988203	39.96006135	built_environment	43215	NA	25.4	fair	introduced	15.24 to 30.48 cm	Columbus	NA	NA	NA	NA	NA	NA	NA	NA	NA	NA
2909	NA	02/07/1995	inspected_date	Bradford callery pear	Pyrus calleryana	Columbus	Ohio	-82.98979848	39.96006885	built_environment	43215	NA	25.4	fair	introduced	15.24 to 30.48 cm	Columbus	NA	NA	NA	NA	NA	NA	NA	NA	NA	NA
2910	NA	02/07/1995	inspected_date	Red maple	Acer rubrum	Columbus	Ohio	-82.98892183	39.96004065	built_environment	43215	NA	50.8	fair	naturally_occurring	45.72 to 60.96 cm	Columbus	NA	NA	NA	NA	NA	NA	NA	NA	NA	NA
2911	NA	02/07/1995	inspected_date	London planetree	Platanus acerifolia	Columbus	Ohio	-82.98856591	39.96005367	built_environment	43215	NA	68.58	poor	introduced	60.96 to 76.2 cm	Columbus	NA	NA	NA	NA	NA	NA	NA	NA	NA	NA
2912	NA	06/16/2004	inspected_date	London planetree	Platanus acerifolia	Columbus	Ohio	-82.98840142	39.9600725	built_environment	43215	NA	71.12	fair	introduced	60.96 to 76.2 cm	Columbus	NA	NA	NA	NA	NA	NA	NA	NA	NA	NA
2913	NA	06/16/2004	inspected_date	London planetree	Platanus acerifolia	Columbus	Ohio	-82.98827888	39.9600854	built_environment	43215	NA	66.04	fair	introduced	60.96 to 76.2 cm	Columbus	NA	NA	NA	NA	NA	NA	NA	NA	NA	NA
2920	NA	02/07/1995	inspected_date	London planetree	Platanus acerifolia	Columbus	Ohio	-82.9868405	39.96040614	built_environment	43215	NA	60.96	fair	introduced	45.72 to 60.96 cm	Columbus	NA	NA	NA	NA	NA	NA	NA	NA	NA	NA
2921	NA	02/07/1995	inspected_date	London planetree	Platanus acerifolia	Columbus	Ohio	-82.98840772	39.96022686	built_environment	43215	NA	50.8	fair	introduced	45.72 to 60.96 cm	Columbus	NA	NA	NA	NA	NA	NA	NA	NA	NA	NA
2922	NA	02/07/1995	inspected_date	London planetree	Platanus acerifolia	Columbus	Ohio	-82.98717471	39.96037258	built_environment	43215	NA	50.8	fair	introduced	45.72 to 60.96 cm	Columbus	NA	NA	NA	NA	NA	NA	NA	NA	NA	NA
2923	NA	02/07/1995	inspected_date	London planetree	Platanus acerifolia	Columbus	Ohio	-82.98827778	39.96024408	built_environment	43215	NA	50.8	fair	introduced	45.72 to 60.96 cm	Columbus	NA	NA	NA	NA	NA	NA	NA	NA	NA	NA
2924	NA	03/04/2011	inspected_date	London planetree	Platanus acerifolia	Columbus	Ohio	-82.98738359	39.96035146	built_environment	43215	NA	71.12	fair	introduced	60.96 to 76.2 cm	Columbus	NA	NA	NA	NA	NA	NA	NA	NA	NA	NA
2925	NA	02/07/1995	inspected_date	London planetree	Platanus acerifolia	Columbus	Ohio	-82.98773473	39.96030472	built_environment	43215	NA	25.4	fair	introduced	15.24 to 30.48 cm	Columbus	NA	NA	NA	NA	NA	NA	NA	NA	NA	NA
2926	NA	02/07/1995	inspected_date	London planetree	Platanus acerifolia	Columbus	Ohio	-82.98786779	39.96028987	built_environment	43215	NA	15.24	fair	introduced	0 to 15.24 cm	Columbus	NA	NA	NA	NA	NA	NA	NA	NA	NA	NA
2927	NA	02/07/1995	inspected_date	London planetree	Platanus acerifolia	Columbus	Ohio	-82.98750578	39.96033427	built_environment	43215	NA	66.04	fair	introduced	60.96 to 76.2 cm	Columbus	NA	NA	NA	NA	NA	NA	NA	NA	NA	NA
2928	NA	02/07/1995	inspected_date	London planetree	Platanus acerifolia	Columbus	Ohio	-82.98761407	39.96032071	built_environment	43215	NA	20.32	fair	introduced	15.24 to 30.48 cm	Columbus	NA	NA	NA	NA	NA	NA	NA	NA	NA	NA
2929	NA	02/07/1995	inspected_date	London planetree	Platanus acerifolia	Columbus	Ohio	-82.9872675	39.96035671	built_environment	43215	NA	25.4	fair	introduced	15.24 to 30.48 cm	Columbus	NA	NA	NA	NA	NA	NA	NA	NA	NA	NA
2930	NA	02/07/1995	inspected_date	London planetree	Platanus acerifolia	Columbus	Ohio	-82.98695099	39.96039734	built_environment	43215	NA	20.32	fair	introduced	15.24 to 30.48 cm	Columbus	NA	NA	NA	NA	NA	NA	NA	NA	NA	NA
2932	NA	02/07/1995	inspected_date	London planetree	Platanus acerifolia	Columbus	Ohio	-82.98812926	39.96026138	built_environment	43215	NA	55.88	fair	introduced	45.72 to 60.96 cm	Columbus	NA	NA	NA	NA	NA	NA	NA	NA	NA	NA
2933	NA	02/07/1995	inspected_date	London planetree	Platanus acerifolia	Columbus	Ohio	-82.98799313	39.96027982	built_environment	43215	NA	60.96	fair	introduced	45.72 to 60.96 cm	Columbus	NA	NA	NA	NA	NA	NA	NA	NA	NA	NA
2936	NA	02/07/1995	inspected_date	London planetree	Platanus acerifolia	Columbus	Ohio	-82.98609616	39.96033413	built_environment	43215	NA	40.64	fair	introduced	30.48 to 45.72 cm	Columbus	NA	NA	NA	NA	NA	NA	NA	NA	NA	NA
2941	NA	02/16/1995	inspected_date	Hedge (english) maple	NA	Columbus	Ohio	-82.97658827	39.96486599	built_environment	43205	NA	20.32	good	no_info	15.24 to 30.48 cm	Columbus	NA	NA	NA	NA	NA	NA	NA	NA	NA	NA
2942	NA	02/16/1995	inspected_date	Hedge (english) maple	NA	Columbus	Ohio	-82.97643232	39.96488521	built_environment	43205	NA	30.48	good	no_info	15.24 to 30.48 cm	Columbus	NA	NA	NA	NA	NA	NA	NA	NA	NA	NA
2943	NA	02/16/1995	inspected_date	Hedge (english) maple	NA	Columbus	Ohio	-82.9769299	39.96482743	built_environment	43205	NA	20.32	good	no_info	15.24 to 30.48 cm	Columbus	NA	NA	NA	NA	NA	NA	NA	NA	NA	NA
2948	NA	05/18/2005	inspected_date	Hedge (english) maple	NA	Columbus	Ohio	-82.97510602	39.96401998	built_environment	43205	NA	20.32	poor	no_info	15.24 to 30.48 cm	Columbus	NA	NA	NA	NA	NA	NA	NA	NA	NA	NA
2949	NA	05/18/2005	inspected_date	Hedge (english) maple	NA	Columbus	Ohio	-82.9753449	39.96399232	built_environment	43205	NA	20.32	poor	no_info	15.24 to 30.48 cm	Columbus	NA	NA	NA	NA	NA	NA	NA	NA	NA	NA
2950	NA	11/14/2012	inspected_date	London planetree	Platanus acerifolia	Columbus	Ohio	-82.99570847	39.95392101	built_environment	43215	NA	33.02	fair	introduced	30.48 to 45.72 cm	Columbus	NA	NA	NA	NA	NA	NA	NA	NA	NA	NA
2951	NA	11/14/2012	inspected_date	London planetree	Platanus acerifolia	Columbus	Ohio	-82.99594667	39.95389203	built_environment	43215	NA	38.1	fair	introduced	30.48 to 45.72 cm	Columbus	NA	NA	NA	NA	NA	NA	NA	NA	NA	NA
2952	NA	11/14/2012	inspected_date	London planetree	Platanus acerifolia	Columbus	Ohio	-82.99582615	39.95391044	built_environment	43215	NA	40.64	fair	introduced	30.48 to 45.72 cm	Columbus	NA	NA	NA	NA	NA	NA	NA	NA	NA	NA
2953	NA	11/14/2012	inspected_date	London planetree	Platanus acerifolia	Columbus	Ohio	-82.99556468	39.95393728	built_environment	43215	NA	48.26	fair	introduced	45.72 to 60.96 cm	Columbus	NA	NA	NA	NA	NA	NA	NA	NA	NA	NA
2954	NA	06/11/2003	inspected_date	Bradford callery pear	Pyrus calleryana	Columbus	Ohio	-82.84564216	39.95817059	built_environment	43213	NA	10.16	poor	introduced	0 to 15.24 cm	Columbus	NA	NA	NA	NA	NA	NA	NA	NA	NA	NA
2955	NA	06/11/2003	inspected_date	Bradford callery pear	Pyrus calleryana	Columbus	Ohio	-82.84560845	39.95825232	built_environment	43213	NA	15.24	poor	introduced	0 to 15.24 cm	Columbus	NA	NA	NA	NA	NA	NA	NA	NA	NA	NA
2956	NA	06/11/2003	inspected_date	Bradford callery pear	Pyrus calleryana	Columbus	Ohio	-82.8456165	39.95821146	built_environment	43213	NA	15.24	poor	introduced	0 to 15.24 cm	Columbus	NA	NA	NA	NA	NA	NA	NA	NA	NA	NA
2957	NA	02/03/2005	inspected_date	Bradford callery pear	Pyrus calleryana	Columbus	Ohio	-82.84550799	39.95848461	built_environment	43213	NA	15.24	fair	introduced	0 to 15.24 cm	Columbus	NA	NA	NA	NA	NA	NA	NA	NA	NA	NA
2958	NA	02/03/2005	inspected_date	Aristocrat callery pear	Pyrus calleryana	Columbus	Ohio	-82.84605067	39.95799786	built_environment	43213	NA	15.24	fair	introduced	0 to 15.24 cm	Columbus	NA	NA	NA	NA	NA	NA	NA	NA	NA	NA
2959	NA	06/11/2003	inspected_date	Aristocrat callery pear	Pyrus calleryana	Columbus	Ohio	-82.84597759	39.95799458	built_environment	43213	NA	25.4	poor	introduced	15.24 to 30.48 cm	Columbus	NA	NA	NA	NA	NA	NA	NA	NA	NA	NA
2960	NA	02/03/2005	inspected_date	Aristocrat callery pear	Pyrus calleryana	Columbus	Ohio	-82.84626603	39.95807498	built_environment	43213	NA	7.62	fair	introduced	0 to 15.24 cm	Columbus	NA	NA	NA	NA	NA	NA	NA	NA	NA	NA
2961	NA	02/03/2005	inspected_date	Aristocrat callery pear	Pyrus calleryana	Columbus	Ohio	-82.84639	39.958023	built_environment	43213	NA	20.32	fair	introduced	15.24 to 30.48 cm	Columbus	NA	NA	NA	NA	NA	NA	NA	NA	NA	NA
2962	NA	06/11/2003	inspected_date	Aristocrat callery pear	Pyrus calleryana	Columbus	Ohio	-82.84641062	39.95791592	built_environment	43213	NA	20.32	poor	introduced	15.24 to 30.48 cm	Columbus	NA	NA	NA	NA	NA	NA	NA	NA	NA	NA
2964	NA	06/11/2003	inspected_date	Aristocrat callery pear	Pyrus calleryana	Columbus	Ohio	-82.846023	39.95789973	built_environment	43213	NA	15.24	poor	introduced	0 to 15.24 cm	Columbus	NA	NA	NA	NA	NA	NA	NA	NA	NA	NA
2965	NA	06/11/2003	inspected_date	Aristocrat callery pear	Pyrus calleryana	Columbus	Ohio	-82.8457172	39.95796719	built_environment	43213	NA	25.4	poor	introduced	15.24 to 30.48 cm	Columbus	NA	NA	NA	NA	NA	NA	NA	NA	NA	NA
2967	NA	02/03/2005	inspected_date	Aristocrat callery pear	Pyrus calleryana	Columbus	Ohio	-82.84547045	39.9583148	built_environment	43213	NA	20.32	fair	introduced	15.24 to 30.48 cm	Columbus	NA	NA	NA	NA	NA	NA	NA	NA	NA	NA
2968	NA	06/11/2003	inspected_date	Aristocrat callery pear	Pyrus calleryana	Columbus	Ohio	-82.84567066	39.95813139	built_environment	43213	NA	10.16	poor	introduced	0 to 15.24 cm	Columbus	NA	NA	NA	NA	NA	NA	NA	NA	NA	NA
2970	NA	02/24/2010	inspected_date	London planetree	Platanus acerifolia	Columbus	Ohio	-83.01304108	39.95939672	built_environment	43215	NA	55.88	fair	introduced	45.72 to 60.96 cm	Columbus	NA	NA	NA	NA	NA	NA	NA	NA	NA	NA
2971	NA	02/24/2010	inspected_date	London planetree	Platanus acerifolia	Columbus	Ohio	-83.01319442	39.9602432	built_environment	43215	NA	48.26	fair	introduced	45.72 to 60.96 cm	Columbus	NA	NA	NA	NA	NA	NA	NA	NA	NA	NA
2972	NA	02/11/2010	inspected_date	London planetree	Platanus acerifolia	Columbus	Ohio	-83.01325362	39.96046307	built_environment	43215	NA	66.04	fair	introduced	60.96 to 76.2 cm	Columbus	NA	NA	NA	NA	NA	NA	NA	NA	NA	NA
2973	NA	02/24/2010	inspected_date	London planetree	Platanus acerifolia	Columbus	Ohio	-83.01316214	39.96006461	built_environment	43215	NA	66.04	fair	introduced	60.96 to 76.2 cm	Columbus	NA	NA	NA	NA	NA	NA	NA	NA	NA	NA
2974	NA	02/24/2010	inspected_date	London planetree	Platanus acerifolia	Columbus	Ohio	-83.01313291	39.95988125	built_environment	43215	NA	63.5	fair	introduced	60.96 to 76.2 cm	Columbus	NA	NA	NA	NA	NA	NA	NA	NA	NA	NA
2981	NA	10/18/2005	inspected_date	London planetree	Platanus acerifolia	Columbus	Ohio	-83.01271962	39.95774763	built_environment	43215	NA	40.64	poor	introduced	30.48 to 45.72 cm	Columbus	NA	NA	NA	NA	NA	NA	NA	NA	NA	NA
2983	NA	02/11/2010	inspected_date	London planetree	Platanus acerifolia	Columbus	Ohio	-83.01334592	39.96024944	built_environment	43215	NA	60.96	fair	introduced	45.72 to 60.96 cm	Columbus	NA	NA	NA	NA	NA	NA	NA	NA	NA	NA
2984	NA	02/11/2010	inspected_date	London planetree	Platanus acerifolia	Columbus	Ohio	-83.01330736	39.96006373	built_environment	43215	NA	66.04	fair	introduced	60.96 to 76.2 cm	Columbus	NA	NA	NA	NA	NA	NA	NA	NA	NA	NA
2987	NA	03/21/1996	inspected_date	London planetree	Platanus acerifolia	Columbus	Ohio	-83.01297964	39.95837192	built_environment	43215	NA	50.8	fair	introduced	45.72 to 60.96 cm	Columbus	NA	NA	NA	NA	NA	NA	NA	NA	NA	NA
2988	NA	02/17/2010	inspected_date	London planetree	Platanus acerifolia	Columbus	Ohio	-83.01287647	39.95781002	built_environment	43215	NA	73.66	fair	introduced	60.96 to 76.2 cm	Columbus	NA	NA	NA	NA	NA	NA	NA	NA	NA	NA
2989	NA	02/17/2010	inspected_date	London planetree	Platanus acerifolia	Columbus	Ohio	-83.01284828	39.95764704	built_environment	43215	NA	81.28	good	introduced	more than 76.2 cm	Columbus	NA	NA	NA	NA	NA	NA	NA	NA	NA	NA
2990	NA	02/10/2010	inspected_date	London planetree	Platanus acerifolia	Columbus	Ohio	-83.01269907	39.95687053	built_environment	43215	NA	68.58	fair	introduced	60.96 to 76.2 cm	Columbus	NA	NA	NA	NA	NA	NA	NA	NA	NA	NA
2991	NA	02/10/2010	inspected_date	London planetree	Platanus acerifolia	Columbus	Ohio	-83.01265375	39.95660464	built_environment	43215	NA	76.2	fair	introduced	60.96 to 76.2 cm	Columbus	NA	NA	NA	NA	NA	NA	NA	NA	NA	NA
2992	NA	02/10/2010	inspected_date	Hedge (english) maple	NA	Columbus	Ohio	-83.01260399	39.95636789	built_environment	43215	NA	30.48	fair	no_info	15.24 to 30.48 cm	Columbus	NA	NA	NA	NA	NA	NA	NA	NA	NA	NA
2993	NA	02/10/2010	inspected_date	Hedge (english) maple	NA	Columbus	Ohio	-83.01258299	39.95625091	built_environment	43215	NA	43.18	fair	no_info	30.48 to 45.72 cm	Columbus	NA	NA	NA	NA	NA	NA	NA	NA	NA	NA
2995	NA	09/23/2015	inspected_date	Honey locust	Gleditsia triacanthos	Columbus	Ohio	-83.04908569	40.11027807	built_environment	43235	NA	55.88	poor	naturally_occurring	45.72 to 60.96 cm	Columbus	NA	NA	NA	NA	NA	NA	NA	NA	NA	NA
2996	NA	03/11/2013	inspected_date	Honey locust	Gleditsia triacanthos	Columbus	Ohio	-83.04901676	40.1102741	built_environment	43235	NA	45.72	fair	naturally_occurring	30.48 to 45.72 cm	Columbus	NA	NA	NA	NA	NA	NA	NA	NA	NA	NA
2997	NA	09/23/2015	inspected_date	Honey locust	Gleditsia triacanthos	Columbus	Ohio	-83.04891991	40.11027026	built_environment	43235	NA	60.96	poor	naturally_occurring	45.72 to 60.96 cm	Columbus	NA	NA	NA	NA	NA	NA	NA	NA	NA	NA
2998	NA	09/20/2010	inspected_date	Honey locust	Gleditsia triacanthos	Columbus	Ohio	-83.04929442	40.11028613	built_environment	43235	NA	45.72	fair	naturally_occurring	30.48 to 45.72 cm	Columbus	NA	NA	NA	NA	NA	NA	NA	NA	NA	NA
2999	NA	03/11/2013	inspected_date	Honey locust	Gleditsia triacanthos	Columbus	Ohio	-83.04963313	40.11030293	built_environment	43235	NA	45.72	fair	naturally_occurring	30.48 to 45.72 cm	Columbus	NA	NA	NA	NA	NA	NA	NA	NA	NA	NA
3000	NA	09/21/2010	inspected_date	Honey locust	Gleditsia triacanthos	Columbus	Ohio	-83.04946142	40.11029086	built_environment	43235	NA	45.72	fair	naturally_occurring	30.48 to 45.72 cm	Columbus	NA	NA	NA	NA	NA	NA	NA	NA	NA	NA
4001	NA	07/26/2010	inspected_date	Honey locust	Gleditsia triacanthos	Columbus	Ohio	-82.99991291	39.9690022	built_environment	43215	NA	25.4	fair	naturally_occurring	15.24 to 30.48 cm	Columbus	NA	NA	NA	NA	NA	NA	NA	NA	NA	NA
4002	NA	07/26/2010	inspected_date	Honey locust	Gleditsia triacanthos	Columbus	Ohio	-82.99962789	39.96899006	built_environment	43215	NA	33.02	fair	naturally_occurring	30.48 to 45.72 cm	Columbus	NA	NA	NA	NA	NA	NA	NA	NA	NA	NA
4003	NA	07/26/2010	inspected_date	Honey locust	Gleditsia triacanthos	Columbus	Ohio	-82.99976671	39.96899996	built_environment	43215	NA	15.24	fair	naturally_occurring	0 to 15.24 cm	Columbus	NA	NA	NA	NA	NA	NA	NA	NA	NA	NA
4004	NA	07/26/2010	inspected_date	Honey locust	Gleditsia triacanthos	Columbus	Ohio	-82.99948094	39.96897453	built_environment	43215	NA	22.86	fair	naturally_occurring	15.24 to 30.48 cm	Columbus	NA	NA	NA	NA	NA	NA	NA	NA	NA	NA
4005	NA	07/26/2010	inspected_date	Honey locust	Gleditsia triacanthos	Columbus	Ohio	-82.99938672	39.9689654	built_environment	43215	NA	25.4	fair	naturally_occurring	15.24 to 30.48 cm	Columbus	NA	NA	NA	NA	NA	NA	NA	NA	NA	NA
4006	NA	05/24/1995	inspected_date	London planetree	Platanus acerifolia	Columbus	Ohio	-82.99886481	39.9688934	built_environment	43215	NA	5.08	fair	introduced	0 to 15.24 cm	Columbus	NA	NA	NA	NA	NA	NA	NA	NA	NA	NA
4007	NA	05/24/1995	inspected_date	London planetree	Platanus acerifolia	Columbus	Ohio	-82.99878425	39.96888897	built_environment	43215	NA	7.62	fair	introduced	0 to 15.24 cm	Columbus	NA	NA	NA	NA	NA	NA	NA	NA	NA	NA
4008	NA	05/24/1995	inspected_date	London planetree	Platanus acerifolia	Columbus	Ohio	-82.99869747	39.9690193	built_environment	43215	NA	25.4	fair	introduced	15.24 to 30.48 cm	Columbus	NA	NA	NA	NA	NA	NA	NA	NA	NA	NA
4009	NA	10/09/2013	inspected_date	London planetree	Platanus acerifolia	Columbus	Ohio	-82.9976017	39.96880604	built_environment	43215	NA	38.1	fair	introduced	30.48 to 45.72 cm	Columbus	NA	NA	NA	NA	NA	NA	NA	NA	NA	NA
4010	NA	10/09/2013	inspected_date	London planetree	Platanus acerifolia	Columbus	Ohio	-82.99772686	39.96881218	built_environment	43215	NA	40.64	fair	introduced	30.48 to 45.72 cm	Columbus	NA	NA	NA	NA	NA	NA	NA	NA	NA	NA
4019	NA	05/24/1995	inspected_date	Crabapple	Malus	Columbus	Ohio	-82.99685501	39.96279076	built_environment	43215	NA	10.16	good	no_info	0 to 15.24 cm	Columbus	NA	NA	NA	NA	NA	NA	NA	NA	NA	NA
4020	NA	05/24/1995	inspected_date	Crabapple	Malus	Columbus	Ohio	-82.99703679	39.96276855	built_environment	43215	NA	10.16	good	no_info	0 to 15.24 cm	Columbus	NA	NA	NA	NA	NA	NA	NA	NA	NA	NA
4021	NA	05/24/1995	inspected_date	Crabapple	Malus	Columbus	Ohio	-82.99680317	39.96279515	built_environment	43215	NA	10.16	good	no_info	0 to 15.24 cm	Columbus	NA	NA	NA	NA	NA	NA	NA	NA	NA	NA
4022	NA	05/24/1995	inspected_date	Crabapple	Malus	Columbus	Ohio	-82.9969811	39.96277653	built_environment	43215	NA	10.16	good	no_info	0 to 15.24 cm	Columbus	NA	NA	NA	NA	NA	NA	NA	NA	NA	NA
4023	NA	05/24/1995	inspected_date	Honey locust	Gleditsia triacanthos	Columbus	Ohio	-82.99791958	39.96283662	built_environment	43215	NA	7.62	good	naturally_occurring	0 to 15.24 cm	Columbus	NA	NA	NA	NA	NA	NA	NA	NA	NA	NA
4024	NA	05/24/1995	inspected_date	Honey locust	Gleditsia triacanthos	Columbus	Ohio	-82.99794272	39.96295448	built_environment	43215	NA	7.62	good	naturally_occurring	0 to 15.24 cm	Columbus	NA	NA	NA	NA	NA	NA	NA	NA	NA	NA
4025	NA	05/24/1995	inspected_date	Imperial honey locust	NA	Columbus	Ohio	-82.99777729	39.96268638	built_environment	43215	NA	7.62	good	no_info	0 to 15.24 cm	Columbus	NA	NA	NA	NA	NA	NA	NA	NA	NA	NA
4026	NA	05/24/1995	inspected_date	Imperial honey locust	NA	Columbus	Ohio	-82.99743849	39.96272785	built_environment	43215	NA	7.62	good	no_info	0 to 15.24 cm	Columbus	NA	NA	NA	NA	NA	NA	NA	NA	NA	NA
4029	NA	05/24/1995	inspected_date	Imperial honey locust	NA	Columbus	Ohio	-82.99761764	39.96270708	built_environment	43215	NA	5.08	good	no_info	0 to 15.24 cm	Columbus	NA	NA	NA	NA	NA	NA	NA	NA	NA	NA
4030	NA	12/08/2017	inspected_date	Honey locust	Gleditsia triacanthos	Columbus	Ohio	-82.99912832	39.96252707	built_environment	43215	NA	15.24	fair	naturally_occurring	0 to 15.24 cm	Columbus	NA	NA	NA	NA	NA	NA	NA	NA	NA	NA
4031	NA	12/08/2017	inspected_date	Honey locust	Gleditsia triacanthos	Columbus	Ohio	-82.99923127	39.96252054	built_environment	43215	NA	20.32	fair	naturally_occurring	15.24 to 30.48 cm	Columbus	NA	NA	NA	NA	NA	NA	NA	NA	NA	NA
4032	NA	12/08/2017	inspected_date	Honey locust	Gleditsia triacanthos	Columbus	Ohio	-82.99933151	39.96250772	built_environment	43215	NA	15.24	fair	naturally_occurring	0 to 15.24 cm	Columbus	NA	NA	NA	NA	NA	NA	NA	NA	NA	NA
4033	NA	12/08/2017	inspected_date	Honey locust	Gleditsia triacanthos	Columbus	Ohio	-82.99942808	39.96250064	built_environment	43215	NA	15.24	fair	naturally_occurring	0 to 15.24 cm	Columbus	NA	NA	NA	NA	NA	NA	NA	NA	NA	NA
4034	NA	12/08/2017	inspected_date	Honey locust	Gleditsia triacanthos	Columbus	Ohio	-82.9995246	39.96248689	built_environment	43215	NA	20.32	fair	naturally_occurring	15.24 to 30.48 cm	Columbus	NA	NA	NA	NA	NA	NA	NA	NA	NA	NA
4035	NA	12/08/2017	inspected_date	Honey locust	Gleditsia triacanthos	Columbus	Ohio	-82.99962857	39.96247596	built_environment	43215	NA	20.32	poor	naturally_occurring	15.24 to 30.48 cm	Columbus	NA	NA	NA	NA	NA	NA	NA	NA	NA	NA
4036	NA	09/24/2014	inspected_date	London planetree	Platanus acerifolia	Columbus	Ohio	-82.99451017	39.96443137	built_environment	43215	NA	17.78	fair	introduced	15.24 to 30.48 cm	Columbus	NA	NA	NA	NA	NA	NA	NA	NA	NA	NA
4037	NA	09/24/2014	inspected_date	London planetree	Platanus acerifolia	Columbus	Ohio	-82.99440111	39.96444553	built_environment	43215	NA	20.32	fair	introduced	15.24 to 30.48 cm	Columbus	NA	NA	NA	NA	NA	NA	NA	NA	NA	NA
4038	NA	09/24/2014	inspected_date	London planetree	Platanus acerifolia	Columbus	Ohio	-82.99423786	39.96446111	built_environment	43215	NA	20.32	fair	introduced	15.24 to 30.48 cm	Columbus	NA	NA	NA	NA	NA	NA	NA	NA	NA	NA
4040	NA	07/15/2008	inspected_date	Littleleaf linden	Tilia cordata	Columbus	Ohio	-82.99249184	39.96519065	built_environment	43215	NA	40.64	fair	introduced	30.48 to 45.72 cm	Columbus	NA	NA	NA	NA	NA	NA	NA	NA	NA	NA
4041	NA	07/15/2008	inspected_date	Littleleaf linden	Tilia cordata	Columbus	Ohio	-82.99242706	39.96484728	built_environment	43215	NA	40.64	fair	introduced	30.48 to 45.72 cm	Columbus	NA	NA	NA	NA	NA	NA	NA	NA	NA	NA
4043	NA	05/24/1995	inspected_date	Littleleaf linden	Tilia cordata	Columbus	Ohio	-82.99217853	39.96472006	built_environment	43215	NA	20.32	fair	introduced	15.24 to 30.48 cm	Columbus	NA	NA	NA	NA	NA	NA	NA	NA	NA	NA
4044	NA	07/15/2008	inspected_date	Littleleaf linden	Tilia cordata	Columbus	Ohio	-82.99250365	39.96525325	built_environment	43215	NA	25.4	fair	introduced	15.24 to 30.48 cm	Columbus	NA	NA	NA	NA	NA	NA	NA	NA	NA	NA
4045	NA	05/24/1995	inspected_date	Littleleaf linden	Tilia cordata	Columbus	Ohio	-82.99199631	39.96474214	built_environment	43215	NA	30.48	fair	introduced	15.24 to 30.48 cm	Columbus	NA	NA	NA	NA	NA	NA	NA	NA	NA	NA
4047	NA	07/15/2008	inspected_date	Littleleaf linden	Tilia cordata	Columbus	Ohio	-82.99246677	39.96505775	built_environment	43215	NA	40.64	fair	introduced	30.48 to 45.72 cm	Columbus	NA	NA	NA	NA	NA	NA	NA	NA	NA	NA
4048	NA	05/24/1995	inspected_date	Littleleaf linden	Tilia cordata	Columbus	Ohio	-82.99208367	39.96473102	built_environment	43215	NA	20.32	fair	introduced	15.24 to 30.48 cm	Columbus	NA	NA	NA	NA	NA	NA	NA	NA	NA	NA
4049	NA	07/15/2008	inspected_date	Littleleaf linden	Tilia cordata	Columbus	Ohio	-82.99253475	39.96541806	built_environment	43215	NA	25.4	fair	introduced	15.24 to 30.48 cm	Columbus	NA	NA	NA	NA	NA	NA	NA	NA	NA	NA
4050	NA	05/24/1995	inspected_date	Littleleaf linden	Tilia cordata	Columbus	Ohio	-82.99235114	39.96469915	built_environment	43215	NA	15.24	fair	introduced	0 to 15.24 cm	Columbus	NA	NA	NA	NA	NA	NA	NA	NA	NA	NA
4051	NA	07/15/2008	inspected_date	Littleleaf linden	Tilia cordata	Columbus	Ohio	-82.99243729	39.96490151	built_environment	43215	NA	35.56	fair	introduced	30.48 to 45.72 cm	Columbus	NA	NA	NA	NA	NA	NA	NA	NA	NA	NA
4052	NA	07/15/2008	inspected_date	Littleleaf linden	Tilia cordata	Columbus	Ohio	-82.9925242	39.96536214	built_environment	43215	NA	40.64	fair	introduced	30.48 to 45.72 cm	Columbus	NA	NA	NA	NA	NA	NA	NA	NA	NA	NA
4053	NA	05/24/1995	inspected_date	Littleleaf linden	Tilia cordata	Columbus	Ohio	-82.99225611	39.96471066	built_environment	43215	NA	20.32	fair	introduced	15.24 to 30.48 cm	Columbus	NA	NA	NA	NA	NA	NA	NA	NA	NA	NA
4054	NA	07/15/2008	inspected_date	Littleleaf linden	Tilia cordata	Columbus	Ohio	-82.99241592	39.96478823	built_environment	43215	NA	40.64	fair	introduced	30.48 to 45.72 cm	Columbus	NA	NA	NA	NA	NA	NA	NA	NA	NA	NA
4055	NA	07/15/2008	inspected_date	Littleleaf linden	Tilia cordata	Columbus	Ohio	-82.99251415	39.96530889	built_environment	43215	NA	40.64	fair	introduced	30.48 to 45.72 cm	Columbus	NA	NA	NA	NA	NA	NA	NA	NA	NA	NA
4079	NA	09/23/2014	inspected_date	Honey locust	Gleditsia triacanthos	Columbus	Ohio	-82.99488918	39.96422882	built_environment	43215	NA	50.8	fair	naturally_occurring	45.72 to 60.96 cm	Columbus	NA	NA	NA	NA	NA	NA	NA	NA	NA	NA
4081	NA	05/24/1995	inspected_date	Honey locust	Gleditsia triacanthos	Columbus	Ohio	-82.99659465	39.96393666	built_environment	43215	NA	12.7	fair	naturally_occurring	0 to 15.24 cm	Columbus	NA	NA	NA	NA	NA	NA	NA	NA	NA	NA
4083	NA	05/24/1995	inspected_date	Honey locust	Gleditsia triacanthos	Columbus	Ohio	-82.99689362	39.9639964	built_environment	43215	NA	12.7	fair	naturally_occurring	0 to 15.24 cm	Columbus	NA	NA	NA	NA	NA	NA	NA	NA	NA	NA
4085	NA	05/24/1995	inspected_date	Honey locust	Gleditsia triacanthos	Columbus	Ohio	-82.99704547	39.96414024	built_environment	43215	NA	15.24	fair	naturally_occurring	0 to 15.24 cm	Columbus	NA	NA	NA	NA	NA	NA	NA	NA	NA	NA
4086	NA	05/24/1995	inspected_date	Honey locust	Gleditsia triacanthos	Columbus	Ohio	-82.99665989	39.96426769	built_environment	43215	NA	15.24	fair	naturally_occurring	0 to 15.24 cm	Columbus	NA	NA	NA	NA	NA	NA	NA	NA	NA	NA
4087	NA	05/24/1995	inspected_date	Honey locust	Gleditsia triacanthos	Columbus	Ohio	-82.9966689	39.96431531	built_environment	43215	NA	10.16	fair	naturally_occurring	0 to 15.24 cm	Columbus	NA	NA	NA	NA	NA	NA	NA	NA	NA	NA
4088	NA	11/15/2011	inspected_date	Honey locust	Gleditsia triacanthos	Columbus	Ohio	-82.99718164	39.96412822	built_environment	43215	NA	30.48	fair	naturally_occurring	15.24 to 30.48 cm	Columbus	NA	NA	NA	NA	NA	NA	NA	NA	NA	NA
4089	NA	05/24/1995	inspected_date	Honey locust	Gleditsia triacanthos	Columbus	Ohio	-82.99710981	39.96413043	built_environment	43215	NA	15.24	fair	naturally_occurring	0 to 15.24 cm	Columbus	NA	NA	NA	NA	NA	NA	NA	NA	NA	NA
4090	NA	05/24/1995	inspected_date	Honey locust	Gleditsia triacanthos	Columbus	Ohio	-82.99667917	39.96436484	built_environment	43215	NA	10.16	fair	naturally_occurring	0 to 15.24 cm	Columbus	NA	NA	NA	NA	NA	NA	NA	NA	NA	NA
4091	NA	05/24/1995	inspected_date	Honey locust	Gleditsia triacanthos	Columbus	Ohio	-82.99845687	39.96382	built_environment	43215	NA	5.08	good	naturally_occurring	0 to 15.24 cm	Columbus	NA	NA	NA	NA	NA	NA	NA	NA	NA	NA
4094	NA	05/24/1995	inspected_date	Honey locust	Gleditsia triacanthos	Columbus	Ohio	-82.99944951	39.96386253	built_environment	43215	NA	15.24	good	naturally_occurring	0 to 15.24 cm	Columbus	NA	NA	NA	NA	NA	NA	NA	NA	NA	NA
4095	NA	11/10/2011	inspected_date	Honey locust	Gleditsia triacanthos	Columbus	Ohio	-82.99932326	39.96387641	built_environment	43215	NA	30.48	fair	naturally_occurring	15.24 to 30.48 cm	Columbus	NA	NA	NA	NA	NA	NA	NA	NA	NA	NA
4096	NA	05/24/1995	inspected_date	Honey locust	Gleditsia triacanthos	Columbus	Ohio	-82.99952251	39.96385078	built_environment	43215	NA	15.24	good	naturally_occurring	0 to 15.24 cm	Columbus	NA	NA	NA	NA	NA	NA	NA	NA	NA	NA
4097	NA	11/10/2011	inspected_date	Honey locust	Gleditsia triacanthos	Columbus	Ohio	-82.99938884	39.96386755	built_environment	43215	NA	30.48	fair	naturally_occurring	15.24 to 30.48 cm	Columbus	NA	NA	NA	NA	NA	NA	NA	NA	NA	NA
4099	NA	11/10/2011	inspected_date	Honey locust	Gleditsia triacanthos	Columbus	Ohio	-82.99973628	39.963672	built_environment	43215	NA	30.48	fair	naturally_occurring	15.24 to 30.48 cm	Columbus	NA	NA	NA	NA	NA	NA	NA	NA	NA	NA
4100	NA	11/10/2011	inspected_date	Honey locust	Gleditsia triacanthos	Columbus	Ohio	-82.99965207	39.96367617	built_environment	43215	NA	30.48	fair	naturally_occurring	15.24 to 30.48 cm	Columbus	NA	NA	NA	NA	NA	NA	NA	NA	NA	NA
4101	NA	11/10/2011	inspected_date	Honey locust	Gleditsia triacanthos	Columbus	Ohio	-82.99959392	39.96368595	built_environment	43215	NA	30.48	fair	naturally_occurring	15.24 to 30.48 cm	Columbus	NA	NA	NA	NA	NA	NA	NA	NA	NA	NA
4104	NA	05/24/1995	inspected_date	Honey locust	Gleditsia triacanthos	Columbus	Ohio	-82.99128037	39.96341913	built_environment	43215	NA	15.24	good	naturally_occurring	0 to 15.24 cm	Columbus	NA	NA	NA	NA	NA	NA	NA	NA	NA	NA
4105	NA	05/24/1995	inspected_date	Honey locust	Gleditsia triacanthos	Columbus	Ohio	-82.99131503	39.96341613	built_environment	43215	NA	15.24	good	naturally_occurring	0 to 15.24 cm	Columbus	NA	NA	NA	NA	NA	NA	NA	NA	NA	NA
4115	NA	08/18/2010	inspected_date	London planetree	Platanus acerifolia	Columbus	Ohio	-82.99528413	39.96296819	built_environment	43215	NA	60.96	fair	introduced	45.72 to 60.96 cm	Columbus	NA	NA	NA	NA	NA	NA	NA	NA	NA	NA
4116	NA	08/18/2010	inspected_date	London planetree	Platanus acerifolia	Columbus	Ohio	-82.99515539	39.96298113	built_environment	43215	NA	71.12	fair	introduced	60.96 to 76.2 cm	Columbus	NA	NA	NA	NA	NA	NA	NA	NA	NA	NA
4117	NA	08/18/2010	inspected_date	London planetree	Platanus acerifolia	Columbus	Ohio	-82.99501307	39.96299984	built_environment	43215	NA	76.2	fair	introduced	60.96 to 76.2 cm	Columbus	NA	NA	NA	NA	NA	NA	NA	NA	NA	NA
4119	NA	05/24/1995	inspected_date	London planetree	Platanus acerifolia	Columbus	Ohio	-82.99472221	39.96303252	built_environment	43215	NA	20.32	poor	introduced	15.24 to 30.48 cm	Columbus	NA	NA	NA	NA	NA	NA	NA	NA	NA	NA
4129	NA	09/18/1997	inspected_date	Honey locust	Gleditsia triacanthos	Columbus	Ohio	-82.99675266	39.96280092	built_environment	43215	NA	10.16	good	naturally_occurring	0 to 15.24 cm	Columbus	NA	NA	NA	NA	NA	NA	NA	NA	NA	NA
4130	NA	09/18/1997	inspected_date	Honey locust	Gleditsia triacanthos	Columbus	Ohio	-82.99664617	39.96281332	built_environment	43215	NA	10.16	good	naturally_occurring	0 to 15.24 cm	Columbus	NA	NA	NA	NA	NA	NA	NA	NA	NA	NA
4131	NA	09/18/1997	inspected_date	Honey locust	Gleditsia triacanthos	Columbus	Ohio	-82.99644448	39.96283593	built_environment	43215	NA	10.16	good	naturally_occurring	0 to 15.24 cm	Columbus	NA	NA	NA	NA	NA	NA	NA	NA	NA	NA
4132	NA	09/18/1997	inspected_date	Honey locust	Gleditsia triacanthos	Columbus	Ohio	-82.99653793	39.96282601	built_environment	43215	NA	10.16	good	naturally_occurring	0 to 15.24 cm	Columbus	NA	NA	NA	NA	NA	NA	NA	NA	NA	NA
4137	NA	03/21/1996	inspected_date	Aristocrat callery pear	Pyrus calleryana	Columbus	Ohio	-83.01599973	39.9602473	built_environment	43215	NA	7.62	good	introduced	0 to 15.24 cm	Columbus	NA	NA	NA	NA	NA	NA	NA	NA	NA	NA
4138	NA	03/21/1996	inspected_date	Aristocrat callery pear	Pyrus calleryana	Columbus	Ohio	-83.01609005	39.96023261	built_environment	43215	NA	7.62	fair	introduced	0 to 15.24 cm	Columbus	NA	NA	NA	NA	NA	NA	NA	NA	NA	NA
4142	NA	03/21/1996	inspected_date	Red maple	Acer rubrum	Columbus	Ohio	-83.01685679	39.95571355	built_environment	43215	NA	30.48	fair	naturally_occurring	15.24 to 30.48 cm	Columbus	NA	NA	NA	NA	NA	NA	NA	NA	NA	NA
4143	NA	03/21/1996	inspected_date	Red maple	Acer rubrum	Columbus	Ohio	-83.01596409	39.95553614	built_environment	43215	NA	25.4	fair	naturally_occurring	15.24 to 30.48 cm	Columbus	NA	NA	NA	NA	NA	NA	NA	NA	NA	NA
4144	NA	03/21/1996	inspected_date	Red maple	Acer rubrum	Columbus	Ohio	-83.01615436	39.95551505	built_environment	43215	NA	25.4	fair	naturally_occurring	15.24 to 30.48 cm	Columbus	NA	NA	NA	NA	NA	NA	NA	NA	NA	NA
4145	NA	04/12/2007	inspected_date	London planetree	Platanus acerifolia	Columbus	Ohio	-83.01595525	39.95624084	built_environment	43215	NA	55.88	fair	introduced	45.72 to 60.96 cm	Columbus	NA	NA	NA	NA	NA	NA	NA	NA	NA	NA
4146	NA	01/06/1995	inspected_date	London planetree	Platanus acerifolia	Columbus	Ohio	-83.01599951	39.95644653	built_environment	43215	NA	38.1	fair	introduced	30.48 to 45.72 cm	Columbus	NA	NA	NA	NA	NA	NA	NA	NA	NA	NA
4150	NA	03/21/1996	inspected_date	London planetree	Platanus acerifolia	Columbus	Ohio	-83.0148576	39.95589332	built_environment	43215	NA	38.1	fair	introduced	30.48 to 45.72 cm	Columbus	NA	NA	NA	NA	NA	NA	NA	NA	NA	NA
4151	NA	03/21/1996	inspected_date	London planetree	Platanus acerifolia	Columbus	Ohio	-83.01480258	39.95614907	built_environment	43215	NA	81.28	fair	introduced	more than 76.2 cm	Columbus	NA	NA	NA	NA	NA	NA	NA	NA	NA	NA
4154	NA	03/21/1996	inspected_date	American basswood	Tilia americana	Columbus	Ohio	-83.01340685	39.95622104	built_environment	43215	NA	66.04	fair	naturally_occurring	60.96 to 76.2 cm	Columbus	NA	NA	NA	NA	NA	NA	NA	NA	NA	NA
[truncated: 150,076 more rows]
