# Supplementary material for: Species clustering, climate effects, and introduced species in 5 million city trees across 63 US cities
Source: eLife. 2022 Sep 27;11:e77891. doi: 10.7554/eLife.77891 (PMC9578703; doi:10.7554/eLife.77891)
Supplement: Figure 1—source data 1. — This zipped file includes all of the cleaned data used in the study (63 spreadsheets, one for each city, where each row is a tree). It is available on Dryad at https://doi.org/10.5061/dryad.2jm63xsrf. [file elife-77891-fig1-data1.zip › Richmond_Final_2022-06-18.csv]

city_ID	common_name	scientific_name	city	state	location_type	ward	diameter_breast_height_CM	condition	native	diameter_breast_height_binned_CM	greater_metro	tree_ID	planted_date	most_recent_observation	retired_date	most_recent_observation_type	longitude_coordinate	latitude_coordinate	zipcode	address	neighborhood	location_name	district	overhead_utility	height_M	height_binned_M	percent_population
2	NA	NA	Richmond	Virginia	no_info	Council district 3	NA	NA	no_info	NA	Richmond	NA	NA	NA	NA	NA	NA	NA	NA	NA	NA	NA	NA	NA	NA	NA	NA
3	NA	NA	Richmond	Virginia	green_space	Council district 3	NA	NA	no_info	NA	Richmond	NA	NA	NA	NA	NA	NA	NA	NA	NA	NA	NA	NA	NA	NA	NA	NA
4	Green ash	Fraxinus pennsylvanica	Richmond	Virginia	no_info	Council district 3	30.48	fair	naturally_occurring	15.24 to 30.48 cm	Richmond	NA	NA	NA	NA	NA	NA	NA	NA	NA	NA	NA	NA	NA	NA	NA	NA
5	Green ash	Fraxinus pennsylvanica	Richmond	Virginia	no_info	Council district 3	40.64	good	naturally_occurring	30.48 to 45.72 cm	Richmond	NA	NA	NA	NA	NA	NA	NA	NA	NA	NA	NA	NA	NA	NA	NA	NA
6	NA	NA	Richmond	Virginia	no_info	Council district 3	NA	NA	no_info	NA	Richmond	NA	NA	NA	NA	NA	NA	NA	NA	NA	NA	NA	NA	NA	NA	NA	NA
7	NA	NA	Richmond	Virginia	no_info	Council district 3	NA	NA	no_info	NA	Richmond	NA	NA	NA	NA	NA	NA	NA	NA	NA	NA	NA	NA	NA	NA	NA	NA
8	NA	NA	Richmond	Virginia	no_info	Council district 3	NA	NA	no_info	NA	Richmond	NA	NA	NA	NA	NA	NA	NA	NA	NA	NA	NA	NA	NA	NA	NA	NA
9	NA	NA	Richmond	Virginia	no_info	Council district 3	NA	NA	no_info	NA	Richmond	NA	NA	NA	NA	NA	NA	NA	NA	NA	NA	NA	NA	NA	NA	NA	NA
10	Green ash	Fraxinus pennsylvanica	Richmond	Virginia	no_info	Council district 3	66.04	poor	naturally_occurring	60.96 to 76.2 cm	Richmond	NA	NA	NA	NA	NA	NA	NA	NA	NA	NA	NA	NA	NA	NA	NA	NA
11	Sugar maple	Acer saccharum	Richmond	Virginia	no_info	Council district 3	15.24	fair	naturally_occurring	0 to 15.24 cm	Richmond	NA	NA	NA	NA	NA	NA	NA	NA	NA	NA	NA	NA	NA	NA	NA	NA
12	Sugar maple	Acer saccharum	Richmond	Virginia	no_info	Council district 3	20.32	fair	naturally_occurring	15.24 to 30.48 cm	Richmond	NA	NA	NA	NA	NA	NA	NA	NA	NA	NA	NA	NA	NA	NA	NA	NA
13	NA	NA	Richmond	Virginia	no_info	Council district 3	NA	NA	no_info	NA	Richmond	NA	NA	NA	NA	NA	NA	NA	NA	NA	NA	NA	NA	NA	NA	NA	NA
14	NA	NA	Richmond	Virginia	no_info	Council district 3	NA	NA	no_info	NA	Richmond	NA	NA	NA	NA	NA	NA	NA	NA	NA	NA	NA	NA	NA	NA	NA	NA
15	Chinese elm	Ulmus parvifolia	Richmond	Virginia	no_info	Council district 2	10.16	good	introduced	0 to 15.24 cm	Richmond	NA	NA	NA	NA	NA	NA	NA	NA	NA	NA	NA	NA	NA	NA	NA	NA
16	Chinese elm	Ulmus parvifolia	Richmond	Virginia	no_info	Council district 2	10.16	good	introduced	0 to 15.24 cm	Richmond	NA	NA	NA	NA	NA	NA	NA	NA	NA	NA	NA	NA	NA	NA	NA	NA
17	Chinese elm	Ulmus parvifolia	Richmond	Virginia	no_info	Council district 2	10.16	good	introduced	0 to 15.24 cm	Richmond	NA	NA	NA	NA	NA	NA	NA	NA	NA	NA	NA	NA	NA	NA	NA	NA
18	Chinese elm	Ulmus parvifolia	Richmond	Virginia	no_info	Council district 2	7.62	good	introduced	0 to 15.24 cm	Richmond	NA	NA	NA	NA	NA	NA	NA	NA	NA	NA	NA	NA	NA	NA	NA	NA
19	Chinese elm	Ulmus parvifolia	Richmond	Virginia	no_info	Council district 2	5.08	fair	introduced	0 to 15.24 cm	Richmond	NA	NA	NA	NA	NA	NA	NA	NA	NA	NA	NA	NA	NA	NA	NA	NA
20	Chinese elm	Ulmus parvifolia	Richmond	Virginia	no_info	Council district 2	10.16	good	introduced	0 to 15.24 cm	Richmond	NA	NA	NA	NA	NA	NA	NA	NA	NA	NA	NA	NA	NA	NA	NA	NA
21	Chinese pistache	Pistacia chinensis	Richmond	Virginia	no_info	Council district 2	10.16	good	introduced	0 to 15.24 cm	Richmond	NA	NA	NA	NA	NA	NA	NA	NA	NA	NA	NA	NA	NA	NA	NA	NA
22	Chinese pistache	Pistacia chinensis	Richmond	Virginia	no_info	Council district 2	7.62	poor	introduced	0 to 15.24 cm	Richmond	NA	NA	NA	NA	NA	NA	NA	NA	NA	NA	NA	NA	NA	NA	NA	NA
23	Chinese pistache	Pistacia chinensis	Richmond	Virginia	no_info	Council district 2	10.16	good	introduced	0 to 15.24 cm	Richmond	NA	NA	NA	NA	NA	NA	NA	NA	NA	NA	NA	NA	NA	NA	NA	NA
24	Chinese pistache	Pistacia chinensis	Richmond	Virginia	no_info	Council district 2	5.08	fair	introduced	0 to 15.24 cm	Richmond	NA	NA	NA	NA	NA	NA	NA	NA	NA	NA	NA	NA	NA	NA	NA	NA
25	Chinese pistache	Pistacia chinensis	Richmond	Virginia	no_info	Council district 2	15.24	good	introduced	0 to 15.24 cm	Richmond	NA	NA	NA	NA	NA	NA	NA	NA	NA	NA	NA	NA	NA	NA	NA	NA
26	Chinese pistache	Pistacia chinensis	Richmond	Virginia	no_info	Council district 2	15.24	good	introduced	0 to 15.24 cm	Richmond	NA	NA	NA	NA	NA	NA	NA	NA	NA	NA	NA	NA	NA	NA	NA	NA
27	Chinese pistache	Pistacia chinensis	Richmond	Virginia	no_info	Council district 2	10.16	good	introduced	0 to 15.24 cm	Richmond	NA	NA	NA	NA	NA	NA	NA	NA	NA	NA	NA	NA	NA	NA	NA	NA
28	Chinese pistache	Pistacia chinensis	Richmond	Virginia	no_info	Council district 2	12.7	fair	introduced	0 to 15.24 cm	Richmond	NA	NA	NA	NA	NA	NA	NA	NA	NA	NA	NA	NA	NA	NA	NA	NA
29	Chinese pistache	Pistacia chinensis	Richmond	Virginia	no_info	Council district 2	12.7	good	introduced	0 to 15.24 cm	Richmond	NA	NA	NA	NA	NA	NA	NA	NA	NA	NA	NA	NA	NA	NA	NA	NA
30	Chinese pistache	Pistacia chinensis	Richmond	Virginia	no_info	Council district 2	12.7	good	introduced	0 to 15.24 cm	Richmond	NA	NA	NA	NA	NA	NA	NA	NA	NA	NA	NA	NA	NA	NA	NA	NA
31	Littleleaf linden	Tilia cordata	Richmond	Virginia	no_info	Council district 2	2.54	good	introduced	0 to 15.24 cm	Richmond	NA	NA	NA	NA	NA	NA	NA	NA	NA	NA	NA	NA	NA	NA	NA	NA
32	Sugar maple	Acer saccharum	Richmond	Virginia	no_info	Council district 2	50.8	fair	naturally_occurring	45.72 to 60.96 cm	Richmond	NA	NA	NA	NA	NA	NA	NA	NA	NA	NA	NA	NA	NA	NA	NA	NA
33	Red maple	Acer rubrum	Richmond	Virginia	no_info	Council district 2	22.86	good	naturally_occurring	15.24 to 30.48 cm	Richmond	NA	NA	NA	NA	NA	NA	NA	NA	NA	NA	NA	NA	NA	NA	NA	NA
34	Red maple	Acer rubrum	Richmond	Virginia	no_info	Council district 2	45.72	fair	naturally_occurring	30.48 to 45.72 cm	Richmond	NA	NA	NA	NA	NA	NA	NA	NA	NA	NA	NA	NA	NA	NA	NA	NA
35	Red maple	Acer rubrum	Richmond	Virginia	no_info	Council district 2	22.86	good	naturally_occurring	15.24 to 30.48 cm	Richmond	NA	NA	NA	NA	NA	NA	NA	NA	NA	NA	NA	NA	NA	NA	NA	NA
36	NA	NA	Richmond	Virginia	no_info	Council district 2	NA	NA	no_info	NA	Richmond	NA	NA	NA	NA	NA	NA	NA	NA	NA	NA	NA	NA	NA	NA	NA	NA
37	NA	NA	Richmond	Virginia	no_info	Council district 2	NA	NA	no_info	NA	Richmond	NA	NA	NA	NA	NA	NA	NA	NA	NA	NA	NA	NA	NA	NA	NA	NA
38	NA	NA	Richmond	Virginia	no_info	Council district 2	NA	NA	no_info	NA	Richmond	NA	NA	NA	NA	NA	NA	NA	NA	NA	NA	NA	NA	NA	NA	NA	NA
39	Red maple	Acer rubrum	Richmond	Virginia	no_info	Council district 2	7.62	good	naturally_occurring	0 to 15.24 cm	Richmond	NA	NA	NA	NA	NA	NA	NA	NA	NA	NA	NA	NA	NA	NA	NA	NA
40	Ginkgo	Ginkgo biloba	Richmond	Virginia	no_info	Council district 2	40.64	fair	introduced	30.48 to 45.72 cm	Richmond	NA	NA	NA	NA	NA	NA	NA	NA	NA	NA	NA	NA	NA	NA	NA	NA
41	NA	NA	Richmond	Virginia	no_info	Council district 2	NA	NA	no_info	NA	Richmond	NA	NA	NA	NA	NA	NA	NA	NA	NA	NA	NA	NA	NA	NA	NA	NA
42	Ginkgo	Ginkgo biloba	Richmond	Virginia	no_info	Council district 2	2.54	good	introduced	0 to 15.24 cm	Richmond	NA	NA	NA	NA	NA	NA	NA	NA	NA	NA	NA	NA	NA	NA	NA	NA
43	Ginkgo	Ginkgo biloba	Richmond	Virginia	no_info	Council district 2	25.4	fair	introduced	15.24 to 30.48 cm	Richmond	NA	NA	NA	NA	NA	NA	NA	NA	NA	NA	NA	NA	NA	NA	NA	NA
44	Sugar maple	Acer saccharum	Richmond	Virginia	no_info	Council district 2	25.4	fair	naturally_occurring	15.24 to 30.48 cm	Richmond	NA	NA	NA	NA	NA	NA	NA	NA	NA	NA	NA	NA	NA	NA	NA	NA
45	Sugar maple	Acer saccharum	Richmond	Virginia	no_info	Council district 2	50.8	fair	naturally_occurring	45.72 to 60.96 cm	Richmond	NA	NA	NA	NA	NA	NA	NA	NA	NA	NA	NA	NA	NA	NA	NA	NA
46	Red maple	Acer rubrum	Richmond	Virginia	no_info	Council district 2	38.1	fair	naturally_occurring	30.48 to 45.72 cm	Richmond	NA	NA	NA	NA	NA	NA	NA	NA	NA	NA	NA	NA	NA	NA	NA	NA
47	NA	NA	Richmond	Virginia	no_info	Council district 2	NA	NA	no_info	NA	Richmond	NA	NA	NA	NA	NA	NA	NA	NA	NA	NA	NA	NA	NA	NA	NA	NA
48	Sugar maple	Acer saccharum	Richmond	Virginia	no_info	Council district 2	22.86	fair	naturally_occurring	15.24 to 30.48 cm	Richmond	NA	NA	NA	NA	NA	NA	NA	NA	NA	NA	NA	NA	NA	NA	NA	NA
49	Willow oak	Quercus phellos	Richmond	Virginia	no_info	Council district 2	66.04	good	naturally_occurring	60.96 to 76.2 cm	Richmond	NA	NA	NA	NA	NA	NA	NA	NA	NA	NA	NA	NA	NA	NA	NA	NA
50	Willow oak	Quercus phellos	Richmond	Virginia	no_info	Council district 2	66.04	good	naturally_occurring	60.96 to 76.2 cm	Richmond	NA	NA	NA	NA	NA	NA	NA	NA	NA	NA	NA	NA	NA	NA	NA	NA
51	Japanese zelkova	Zelkova serrata	Richmond	Virginia	no_info	Council district 2	35.56	good	introduced	30.48 to 45.72 cm	Richmond	NA	NA	NA	NA	NA	NA	NA	NA	NA	NA	NA	NA	NA	NA	NA	NA
52	NA	NA	Richmond	Virginia	no_info	Council district 2	NA	NA	no_info	NA	Richmond	NA	NA	NA	NA	NA	NA	NA	NA	NA	NA	NA	NA	NA	NA	NA	NA
53	NA	NA	Richmond	Virginia	no_info	Council district 2	NA	NA	no_info	NA	Richmond	NA	NA	NA	NA	NA	NA	NA	NA	NA	NA	NA	NA	NA	NA	NA	NA
54	NA	NA	Richmond	Virginia	no_info	Council district 2	NA	NA	no_info	NA	Richmond	NA	NA	NA	NA	NA	NA	NA	NA	NA	NA	NA	NA	NA	NA	NA	NA
55	NA	NA	Richmond	Virginia	no_info	Council district 2	NA	NA	no_info	NA	Richmond	NA	NA	NA	NA	NA	NA	NA	NA	NA	NA	NA	NA	NA	NA	NA	NA
56	Ginkgo	Ginkgo biloba	Richmond	Virginia	no_info	Council district 2	55.88	good	introduced	45.72 to 60.96 cm	Richmond	NA	NA	NA	NA	NA	NA	NA	NA	NA	NA	NA	NA	NA	NA	NA	NA
57	Pin oak	Quercus palustris	Richmond	Virginia	no_info	Council district 2	40.64	poor	naturally_occurring	30.48 to 45.72 cm	Richmond	NA	NA	NA	NA	NA	NA	NA	NA	NA	NA	NA	NA	NA	NA	NA	NA
58	American elm	Ulmus americana	Richmond	Virginia	no_info	Council district 2	71.12	good	naturally_occurring	60.96 to 76.2 cm	Richmond	NA	NA	NA	NA	NA	NA	NA	NA	NA	NA	NA	NA	NA	NA	NA	NA
59	Ginkgo	Ginkgo biloba	Richmond	Virginia	no_info	Council district 2	25.4	poor	introduced	15.24 to 30.48 cm	Richmond	NA	NA	NA	NA	NA	NA	NA	NA	NA	NA	NA	NA	NA	NA	NA	NA
60	Japanese zelkova	Zelkova serrata	Richmond	Virginia	no_info	Council district 2	35.56	good	introduced	30.48 to 45.72 cm	Richmond	NA	NA	NA	NA	NA	NA	NA	NA	NA	NA	NA	NA	NA	NA	NA	NA
61	Winged elm	Ulmus alata	Richmond	Virginia	no_info	Council district 2	35.56	good	naturally_occurring	30.48 to 45.72 cm	Richmond	NA	NA	NA	NA	NA	NA	NA	NA	NA	NA	NA	NA	NA	NA	NA	NA
62	NA	NA	Richmond	Virginia	green_space	Council district 5	NA	NA	no_info	NA	Richmond	NA	NA	NA	NA	NA	NA	NA	NA	NA	NA	NA	NA	NA	NA	NA	NA
63	NA	NA	Richmond	Virginia	green_space	Council district 5	NA	NA	no_info	NA	Richmond	NA	NA	NA	NA	NA	NA	NA	NA	NA	NA	NA	NA	NA	NA	NA	NA
64	NA	NA	Richmond	Virginia	green_space	Council district 5	NA	NA	no_info	NA	Richmond	NA	NA	NA	NA	NA	NA	NA	NA	NA	NA	NA	NA	NA	NA	NA	NA
65	NA	NA	Richmond	Virginia	green_space	Council district 5	NA	NA	no_info	NA	Richmond	NA	NA	NA	NA	NA	NA	NA	NA	NA	NA	NA	NA	NA	NA	NA	NA
66	NA	NA	Richmond	Virginia	green_space	Council district 5	NA	NA	no_info	NA	Richmond	NA	NA	NA	NA	NA	NA	NA	NA	NA	NA	NA	NA	NA	NA	NA	NA
67	NA	NA	Richmond	Virginia	no_info	Council district 5	NA	NA	no_info	NA	Richmond	NA	NA	NA	NA	NA	NA	NA	NA	NA	NA	NA	NA	NA	NA	NA	NA
68	NA	NA	Richmond	Virginia	no_info	Council district 5	NA	NA	no_info	NA	Richmond	NA	NA	NA	NA	NA	NA	NA	NA	NA	NA	NA	NA	NA	NA	NA	NA
69	NA	NA	Richmond	Virginia	no_info	Council district 5	NA	NA	no_info	NA	Richmond	NA	NA	NA	NA	NA	NA	NA	NA	NA	NA	NA	NA	NA	NA	NA	NA
70	NA	NA	Richmond	Virginia	no_info	Council district 5	NA	NA	no_info	NA	Richmond	NA	NA	NA	NA	NA	NA	NA	NA	NA	NA	NA	NA	NA	NA	NA	NA
71	NA	NA	Richmond	Virginia	no_info	Council district 5	NA	NA	no_info	NA	Richmond	NA	NA	NA	NA	NA	NA	NA	NA	NA	NA	NA	NA	NA	NA	NA	NA
72	NA	NA	Richmond	Virginia	no_info	Council district 5	NA	NA	no_info	NA	Richmond	NA	NA	NA	NA	NA	NA	NA	NA	NA	NA	NA	NA	NA	NA	NA	NA
73	NA	NA	Richmond	Virginia	no_info	Council district 5	NA	NA	no_info	NA	Richmond	NA	NA	NA	NA	NA	NA	NA	NA	NA	NA	NA	NA	NA	NA	NA	NA
74	Green ash	Fraxinus pennsylvanica	Richmond	Virginia	green_space	Council district 5	78.74	good	naturally_occurring	more than 76.2 cm	Richmond	NA	NA	NA	NA	NA	NA	NA	NA	NA	NA	NA	NA	NA	NA	NA	NA
75	White ash	Fraxinus americana	Richmond	Virginia	green_space	Council district 5	45.72	good	naturally_occurring	30.48 to 45.72 cm	Richmond	NA	NA	NA	NA	NA	NA	NA	NA	NA	NA	NA	NA	NA	NA	NA	NA
76	NA	NA	Richmond	Virginia	green_space	Council district 5	NA	NA	no_info	NA	Richmond	NA	NA	NA	NA	NA	NA	NA	NA	NA	NA	NA	NA	NA	NA	NA	NA
77	NA	NA	Richmond	Virginia	no_info	Council district 5	NA	NA	no_info	NA	Richmond	NA	NA	NA	NA	NA	NA	NA	NA	NA	NA	NA	NA	NA	NA	NA	NA
78	Norway maple	Acer platanoides	Richmond	Virginia	green_space	Council district 5	30.48	poor	introduced	15.24 to 30.48 cm	Richmond	NA	NA	NA	NA	NA	NA	NA	NA	NA	NA	NA	NA	NA	NA	NA	NA
79	NA	NA	Richmond	Virginia	no_info	Council district 5	NA	NA	no_info	NA	Richmond	NA	NA	NA	NA	NA	NA	NA	NA	NA	NA	NA	NA	NA	NA	NA	NA
80	NA	NA	Richmond	Virginia	green_space	Council district 5	NA	NA	no_info	NA	Richmond	NA	NA	NA	NA	NA	NA	NA	NA	NA	NA	NA	NA	NA	NA	NA	NA
81	NA	NA	Richmond	Virginia	no_info	Council district 5	NA	NA	no_info	NA	Richmond	NA	NA	NA	NA	NA	NA	NA	NA	NA	NA	NA	NA	NA	NA	NA	NA
82	Sugar maple	Acer saccharum	Richmond	Virginia	green_space	Council district 5	66.04	poor	naturally_occurring	60.96 to 76.2 cm	Richmond	NA	NA	NA	NA	NA	NA	NA	NA	NA	NA	NA	NA	NA	NA	NA	NA
83	NA	NA	Richmond	Virginia	no_info	Council district 5	NA	NA	no_info	NA	Richmond	NA	NA	NA	NA	NA	NA	NA	NA	NA	NA	NA	NA	NA	NA	NA	NA
84	NA	NA	Richmond	Virginia	green_space	Council district 5	NA	NA	no_info	NA	Richmond	NA	NA	NA	NA	NA	NA	NA	NA	NA	NA	NA	NA	NA	NA	NA	NA
85	NA	NA	Richmond	Virginia	no_info	Council district 5	NA	NA	no_info	NA	Richmond	NA	NA	NA	NA	NA	NA	NA	NA	NA	NA	NA	NA	NA	NA	NA	NA
86	NA	NA	Richmond	Virginia	no_info	Council district 5	NA	NA	no_info	NA	Richmond	NA	NA	NA	NA	NA	NA	NA	NA	NA	NA	NA	NA	NA	NA	NA	NA
87	NA	NA	Richmond	Virginia	no_info	Council district 5	NA	NA	no_info	NA	Richmond	NA	NA	NA	NA	NA	NA	NA	NA	NA	NA	NA	NA	NA	NA	NA	NA
88	Hedge maple	Acer campestre	Richmond	Virginia	no_info	Council district 5	12.7	fair	introduced	0 to 15.24 cm	Richmond	NA	NA	NA	NA	NA	NA	NA	NA	NA	NA	NA	NA	NA	NA	NA	NA
89	European hornbeam	Carpinus betulus	Richmond	Virginia	no_info	Council district 5	7.62	fair	introduced	0 to 15.24 cm	Richmond	NA	NA	NA	NA	NA	NA	NA	NA	NA	NA	NA	NA	NA	NA	NA	NA
90	European hornbeam	Carpinus betulus	Richmond	Virginia	no_info	Council district 5	7.62	good	introduced	0 to 15.24 cm	Richmond	NA	NA	NA	NA	NA	NA	NA	NA	NA	NA	NA	NA	NA	NA	NA	NA
91	European hornbeam	Carpinus betulus	Richmond	Virginia	no_info	Council district 5	2.54	good	introduced	0 to 15.24 cm	Richmond	NA	NA	NA	NA	NA	NA	NA	NA	NA	NA	NA	NA	NA	NA	NA	NA
92	NA	NA	Richmond	Virginia	no_info	Council district 5	NA	NA	no_info	NA	Richmond	NA	NA	NA	NA	NA	NA	NA	NA	NA	NA	NA	NA	NA	NA	NA	NA
93	Paperbark maple	Acer griseum	Richmond	Virginia	no_info	Council district 5	17.78	good	introduced	15.24 to 30.48 cm	Richmond	NA	NA	NA	NA	NA	NA	NA	NA	NA	NA	NA	NA	NA	NA	NA	NA
94	Paperbark maple	Acer griseum	Richmond	Virginia	no_info	Council district 5	17.78	good	introduced	15.24 to 30.48 cm	Richmond	NA	NA	NA	NA	NA	NA	NA	NA	NA	NA	NA	NA	NA	NA	NA	NA
95	Paperbark maple	Acer griseum	Richmond	Virginia	no_info	Council district 5	17.78	good	introduced	15.24 to 30.48 cm	Richmond	NA	NA	NA	NA	NA	NA	NA	NA	NA	NA	NA	NA	NA	NA	NA	NA
96	Paperbark maple	Acer griseum	Richmond	Virginia	no_info	Council district 5	17.78	good	introduced	15.24 to 30.48 cm	Richmond	NA	NA	NA	NA	NA	NA	NA	NA	NA	NA	NA	NA	NA	NA	NA	NA
97	Paperbark maple	Acer griseum	Richmond	Virginia	no_info	Council district 5	17.78	good	introduced	15.24 to 30.48 cm	Richmond	NA	NA	NA	NA	NA	NA	NA	NA	NA	NA	NA	NA	NA	NA	NA	NA
98	Paperbark maple	Acer griseum	Richmond	Virginia	no_info	Council district 5	15.24	good	introduced	0 to 15.24 cm	Richmond	NA	NA	NA	NA	NA	NA	NA	NA	NA	NA	NA	NA	NA	NA	NA	NA
99	Paperbark maple	Acer griseum	Richmond	Virginia	no_info	Council district 5	20.32	good	introduced	15.24 to 30.48 cm	Richmond	NA	NA	NA	NA	NA	NA	NA	NA	NA	NA	NA	NA	NA	NA	NA	NA
100	Sugar maple	Acer saccharum	Richmond	Virginia	no_info	Council district 5	20.32	poor	naturally_occurring	15.24 to 30.48 cm	Richmond	NA	NA	NA	NA	NA	NA	NA	NA	NA	NA	NA	NA	NA	NA	NA	NA
101	Sugar maple	Acer saccharum	Richmond	Virginia	no_info	Council district 5	20.32	dead/dying	naturally_occurring	15.24 to 30.48 cm	Richmond	NA	NA	NA	NA	NA	NA	NA	NA	NA	NA	NA	NA	NA	NA	NA	NA
102	NA	NA	Richmond	Virginia	no_info	Council district 5	NA	NA	no_info	NA	Richmond	NA	NA	NA	NA	NA	NA	NA	NA	NA	NA	NA	NA	NA	NA	NA	NA
103	Sugar maple	Acer saccharum	Richmond	Virginia	no_info	Council district 5	20.32	poor	naturally_occurring	15.24 to 30.48 cm	Richmond	NA	NA	NA	NA	NA	NA	NA	NA	NA	NA	NA	NA	NA	NA	NA	NA
104	Sugar maple	Acer saccharum	Richmond	Virginia	no_info	Council district 5	15.24	fair	naturally_occurring	0 to 15.24 cm	Richmond	NA	NA	NA	NA	NA	NA	NA	NA	NA	NA	NA	NA	NA	NA	NA	NA
105	Green ash	Fraxinus pennsylvanica	Richmond	Virginia	no_info	Council district 5	40.64	good	naturally_occurring	30.48 to 45.72 cm	Richmond	NA	NA	NA	NA	NA	NA	NA	NA	NA	NA	NA	NA	NA	NA	NA	NA
106	Black ash	Fraxinus nigra	Richmond	Virginia	no_info	Council district 2	17.78	good	naturally_occurring	15.24 to 30.48 cm	Richmond	NA	NA	NA	NA	NA	NA	NA	NA	NA	NA	NA	NA	NA	NA	NA	NA
107	Chinese elm	Ulmus parvifolia	Richmond	Virginia	no_info	Council district 2	12.7	good	introduced	0 to 15.24 cm	Richmond	NA	NA	NA	NA	NA	NA	NA	NA	NA	NA	NA	NA	NA	NA	NA	NA
108	Sugar maple	Acer saccharum	Richmond	Virginia	no_info	Council district 2	22.86	poor	naturally_occurring	15.24 to 30.48 cm	Richmond	NA	NA	NA	NA	NA	NA	NA	NA	NA	NA	NA	NA	NA	NA	NA	NA
109	Red maple	Acer rubrum	Richmond	Virginia	no_info	Council district 2	10.16	good	naturally_occurring	0 to 15.24 cm	Richmond	NA	NA	NA	NA	NA	NA	NA	NA	NA	NA	NA	NA	NA	NA	NA	NA
110	Sugar maple	Acer saccharum	Richmond	Virginia	no_info	Council district 2	40.64	fair	naturally_occurring	30.48 to 45.72 cm	Richmond	NA	NA	NA	NA	NA	NA	NA	NA	NA	NA	NA	NA	NA	NA	NA	NA
111	Sugar maple	Acer saccharum	Richmond	Virginia	no_info	Council district 2	25.4	poor	naturally_occurring	15.24 to 30.48 cm	Richmond	NA	NA	NA	NA	NA	NA	NA	NA	NA	NA	NA	NA	NA	NA	NA	NA
112	Sugar maple	Acer saccharum	Richmond	Virginia	no_info	Council district 2	35.56	fair	naturally_occurring	30.48 to 45.72 cm	Richmond	NA	NA	NA	NA	NA	NA	NA	NA	NA	NA	NA	NA	NA	NA	NA	NA
113	Sugar maple	Acer saccharum	Richmond	Virginia	no_info	Council district 2	30.48	poor	naturally_occurring	15.24 to 30.48 cm	Richmond	NA	NA	NA	NA	NA	NA	NA	NA	NA	NA	NA	NA	NA	NA	NA	NA
114	Sugar maple	Acer saccharum	Richmond	Virginia	no_info	Council district 2	30.48	fair	naturally_occurring	15.24 to 30.48 cm	Richmond	NA	NA	NA	NA	NA	NA	NA	NA	NA	NA	NA	NA	NA	NA	NA	NA
115	Yoshino flowering cherry	Prunus yedoensis	Richmond	Virginia	no_info	Council district 2	7.62	fair	introduced	0 to 15.24 cm	Richmond	NA	NA	NA	NA	NA	NA	NA	NA	NA	NA	NA	NA	NA	NA	NA	NA
116	Sugar maple	Acer saccharum	Richmond	Virginia	no_info	Council district 2	38.1	fair	naturally_occurring	30.48 to 45.72 cm	Richmond	NA	NA	NA	NA	NA	NA	NA	NA	NA	NA	NA	NA	NA	NA	NA	NA
117	Sugar maple	Acer saccharum	Richmond	Virginia	no_info	Council district 2	40.64	good	naturally_occurring	30.48 to 45.72 cm	Richmond	NA	NA	NA	NA	NA	NA	NA	NA	NA	NA	NA	NA	NA	NA	NA	NA
118	Sugar maple	Acer saccharum	Richmond	Virginia	no_info	Council district 2	35.56	fair	naturally_occurring	30.48 to 45.72 cm	Richmond	NA	NA	NA	NA	NA	NA	NA	NA	NA	NA	NA	NA	NA	NA	NA	NA
119	Sugar maple	Acer saccharum	Richmond	Virginia	no_info	Council district 2	25.4	fair	naturally_occurring	15.24 to 30.48 cm	Richmond	NA	NA	NA	NA	NA	NA	NA	NA	NA	NA	NA	NA	NA	NA	NA	NA
120	Sugar maple	Acer saccharum	Richmond	Virginia	no_info	Council district 2	25.4	good	naturally_occurring	15.24 to 30.48 cm	Richmond	NA	NA	NA	NA	NA	NA	NA	NA	NA	NA	NA	NA	NA	NA	NA	NA
121	Red maple	Acer rubrum	Richmond	Virginia	no_info	Council district 2	10.16	good	naturally_occurring	0 to 15.24 cm	Richmond	NA	NA	NA	NA	NA	NA	NA	NA	NA	NA	NA	NA	NA	NA	NA	NA
122	Red maple	Acer rubrum	Richmond	Virginia	no_info	Council district 2	25.4	good	naturally_occurring	15.24 to 30.48 cm	Richmond	NA	NA	NA	NA	NA	NA	NA	NA	NA	NA	NA	NA	NA	NA	NA	NA
123	Sugar maple	Acer saccharum	Richmond	Virginia	no_info	Council district 2	40.64	fair	naturally_occurring	30.48 to 45.72 cm	Richmond	NA	NA	NA	NA	NA	NA	NA	NA	NA	NA	NA	NA	NA	NA	NA	NA
124	Sugar maple	Acer saccharum	Richmond	Virginia	no_info	Council district 2	35.56	poor	naturally_occurring	30.48 to 45.72 cm	Richmond	NA	NA	NA	NA	NA	NA	NA	NA	NA	NA	NA	NA	NA	NA	NA	NA
125	Sugar maple	Acer saccharum	Richmond	Virginia	no_info	Council district 2	40.64	good	naturally_occurring	30.48 to 45.72 cm	Richmond	NA	NA	NA	NA	NA	NA	NA	NA	NA	NA	NA	NA	NA	NA	NA	NA
126	Sugar maple	Acer saccharum	Richmond	Virginia	no_info	Council district 2	40.64	good	naturally_occurring	30.48 to 45.72 cm	Richmond	NA	NA	NA	NA	NA	NA	NA	NA	NA	NA	NA	NA	NA	NA	NA	NA
127	Winged elm	Ulmus alata	Richmond	Virginia	no_info	Council district 2	35.56	good	naturally_occurring	30.48 to 45.72 cm	Richmond	NA	NA	NA	NA	NA	NA	NA	NA	NA	NA	NA	NA	NA	NA	NA	NA
128	Winged elm	Ulmus alata	Richmond	Virginia	no_info	Council district 2	45.72	good	naturally_occurring	30.48 to 45.72 cm	Richmond	NA	NA	NA	NA	NA	NA	NA	NA	NA	NA	NA	NA	NA	NA	NA	NA
129	NA	NA	Richmond	Virginia	no_info	Council district 2	NA	NA	no_info	NA	Richmond	NA	NA	NA	NA	NA	NA	NA	NA	NA	NA	NA	NA	NA	NA	NA	NA
130	Winged elm	Ulmus alata	Richmond	Virginia	no_info	Council district 2	66.04	good	naturally_occurring	60.96 to 76.2 cm	Richmond	NA	NA	NA	NA	NA	NA	NA	NA	NA	NA	NA	NA	NA	NA	NA	NA
131	Winged elm	Ulmus alata	Richmond	Virginia	no_info	Council district 2	40.64	fair	naturally_occurring	30.48 to 45.72 cm	Richmond	NA	NA	NA	NA	NA	NA	NA	NA	NA	NA	NA	NA	NA	NA	NA	NA
132	American elm	Ulmus americana	Richmond	Virginia	no_info	Council district 2	76.2	good	naturally_occurring	60.96 to 76.2 cm	Richmond	NA	NA	NA	NA	NA	NA	NA	NA	NA	NA	NA	NA	NA	NA	NA	NA
133	NA	NA	Richmond	Virginia	no_info	Council district 2	NA	NA	no_info	NA	Richmond	NA	NA	NA	NA	NA	NA	NA	NA	NA	NA	NA	NA	NA	NA	NA	NA
134	NA	NA	Richmond	Virginia	no_info	Council district 2	NA	NA	no_info	NA	Richmond	NA	NA	NA	NA	NA	NA	NA	NA	NA	NA	NA	NA	NA	NA	NA	NA
135	Winged elm	Ulmus alata	Richmond	Virginia	no_info	Council district 2	35.56	fair	naturally_occurring	30.48 to 45.72 cm	Richmond	NA	NA	NA	NA	NA	NA	NA	NA	NA	NA	NA	NA	NA	NA	NA	NA
136	Winged elm	Ulmus alata	Richmond	Virginia	no_info	Council district 2	35.56	good	naturally_occurring	30.48 to 45.72 cm	Richmond	NA	NA	NA	NA	NA	NA	NA	NA	NA	NA	NA	NA	NA	NA	NA	NA
137	NA	NA	Richmond	Virginia	no_info	Council district 2	NA	NA	no_info	NA	Richmond	NA	NA	NA	NA	NA	NA	NA	NA	NA	NA	NA	NA	NA	NA	NA	NA
138	NA	NA	Richmond	Virginia	no_info	Council district 2	NA	NA	no_info	NA	Richmond	NA	NA	NA	NA	NA	NA	NA	NA	NA	NA	NA	NA	NA	NA	NA	NA
139	Japanese zelkova	Zelkova serrata	Richmond	Virginia	no_info	Council district 2	35.56	good	introduced	30.48 to 45.72 cm	Richmond	NA	NA	NA	NA	NA	NA	NA	NA	NA	NA	NA	NA	NA	NA	NA	NA
140	Japanese zelkova	Zelkova serrata	Richmond	Virginia	no_info	Council district 2	40.64	good	introduced	30.48 to 45.72 cm	Richmond	NA	NA	NA	NA	NA	NA	NA	NA	NA	NA	NA	NA	NA	NA	NA	NA
141	Japanese zelkova	Zelkova serrata	Richmond	Virginia	no_info	Council district 2	68.58	good	introduced	60.96 to 76.2 cm	Richmond	NA	NA	NA	NA	NA	NA	NA	NA	NA	NA	NA	NA	NA	NA	NA	NA
142	Japanese zelkova	Zelkova serrata	Richmond	Virginia	no_info	Council district 2	45.72	good	introduced	30.48 to 45.72 cm	Richmond	NA	NA	NA	NA	NA	NA	NA	NA	NA	NA	NA	NA	NA	NA	NA	NA
143	NA	NA	Richmond	Virginia	no_info	Council district 2	NA	NA	no_info	NA	Richmond	NA	NA	NA	NA	NA	NA	NA	NA	NA	NA	NA	NA	NA	NA	NA	NA
144	NA	NA	Richmond	Virginia	no_info	Council district 2	NA	NA	no_info	NA	Richmond	NA	NA	NA	NA	NA	NA	NA	NA	NA	NA	NA	NA	NA	NA	NA	NA
145	Common crapemyrtle	Lagerstroemia indica	Richmond	Virginia	no_info	Council district 2	7.62	fair	introduced	0 to 15.24 cm	Richmond	NA	NA	NA	NA	NA	NA	NA	NA	NA	NA	NA	NA	NA	NA	NA	NA
146	Hedge maple	Acer campestre	Richmond	Virginia	no_info	Council district 2	20.32	good	introduced	15.24 to 30.48 cm	Richmond	NA	NA	NA	NA	NA	NA	NA	NA	NA	NA	NA	NA	NA	NA	NA	NA
147	Hedge maple	Acer campestre	Richmond	Virginia	no_info	Council district 2	15.24	fair	introduced	0 to 15.24 cm	Richmond	NA	NA	NA	NA	NA	NA	NA	NA	NA	NA	NA	NA	NA	NA	NA	NA
148	Common crapemyrtle	Lagerstroemia indica	Richmond	Virginia	no_info	Council district 2	7.62	good	introduced	0 to 15.24 cm	Richmond	NA	NA	NA	NA	NA	NA	NA	NA	NA	NA	NA	NA	NA	NA	NA	NA
149	Silver maple	Acer saccharinum	Richmond	Virginia	no_info	Council district 2	43.18	good	naturally_occurring	30.48 to 45.72 cm	Richmond	NA	NA	NA	NA	NA	NA	NA	NA	NA	NA	NA	NA	NA	NA	NA	NA
150	Green ash	Fraxinus pennsylvanica	Richmond	Virginia	no_info	Council district 2	12.7	good	naturally_occurring	0 to 15.24 cm	Richmond	NA	NA	NA	NA	NA	NA	NA	NA	NA	NA	NA	NA	NA	NA	NA	NA
151	Green ash	Fraxinus pennsylvanica	Richmond	Virginia	no_info	Council district 2	12.7	fair	naturally_occurring	0 to 15.24 cm	Richmond	NA	NA	NA	NA	NA	NA	NA	NA	NA	NA	NA	NA	NA	NA	NA	NA
152	Green ash	Fraxinus pennsylvanica	Richmond	Virginia	no_info	Council district 2	15.24	good	naturally_occurring	0 to 15.24 cm	Richmond	NA	NA	NA	NA	NA	NA	NA	NA	NA	NA	NA	NA	NA	NA	NA	NA
153	Red maple	Acer rubrum	Richmond	Virginia	no_info	Council district 2	17.78	good	naturally_occurring	15.24 to 30.48 cm	Richmond	NA	NA	NA	NA	NA	NA	NA	NA	NA	NA	NA	NA	NA	NA	NA	NA
154	Red maple	Acer rubrum	Richmond	Virginia	no_info	Council district 2	7.62	good	naturally_occurring	0 to 15.24 cm	Richmond	NA	NA	NA	NA	NA	NA	NA	NA	NA	NA	NA	NA	NA	NA	NA	NA
155	Sugar maple	Acer saccharum	Richmond	Virginia	no_info	Council district 2	55.88	poor	naturally_occurring	45.72 to 60.96 cm	Richmond	NA	NA	NA	NA	NA	NA	NA	NA	NA	NA	NA	NA	NA	NA	NA	NA
156	Sugar maple	Acer saccharum	Richmond	Virginia	no_info	Council district 2	43.18	good	naturally_occurring	30.48 to 45.72 cm	Richmond	NA	NA	NA	NA	NA	NA	NA	NA	NA	NA	NA	NA	NA	NA	NA	NA
157	Sugar maple	Acer saccharum	Richmond	Virginia	no_info	Council district 2	35.56	poor	naturally_occurring	30.48 to 45.72 cm	Richmond	NA	NA	NA	NA	NA	NA	NA	NA	NA	NA	NA	NA	NA	NA	NA	NA
158	Japanese zelkova	Zelkova serrata	Richmond	Virginia	no_info	Council district 2	50.8	good	introduced	45.72 to 60.96 cm	Richmond	NA	NA	NA	NA	NA	NA	NA	NA	NA	NA	NA	NA	NA	NA	NA	NA
159	Silver maple	Acer saccharinum	Richmond	Virginia	no_info	Council district 2	30.48	good	naturally_occurring	15.24 to 30.48 cm	Richmond	NA	NA	NA	NA	NA	NA	NA	NA	NA	NA	NA	NA	NA	NA	NA	NA
160	Sawtooth oak	Quercus acutissima	Richmond	Virginia	no_info	Council district 2	2.54	good	introduced	0 to 15.24 cm	Richmond	NA	NA	NA	NA	NA	NA	NA	NA	NA	NA	NA	NA	NA	NA	NA	NA
161	Norway maple	Acer platanoides	Richmond	Virginia	no_info	Council district 2	33.02	poor	introduced	30.48 to 45.72 cm	Richmond	NA	NA	NA	NA	NA	NA	NA	NA	NA	NA	NA	NA	NA	NA	NA	NA
162	Green ash	Fraxinus pennsylvanica	Richmond	Virginia	no_info	Council district 2	50.8	poor	naturally_occurring	45.72 to 60.96 cm	Richmond	NA	NA	NA	NA	NA	NA	NA	NA	NA	NA	NA	NA	NA	NA	NA	NA
163	Silver maple	Acer saccharinum	Richmond	Virginia	no_info	Council district 2	25.4	good	naturally_occurring	15.24 to 30.48 cm	Richmond	NA	NA	NA	NA	NA	NA	NA	NA	NA	NA	NA	NA	NA	NA	NA	NA
164	Silver maple	Acer saccharinum	Richmond	Virginia	no_info	Council district 5	30.48	good	naturally_occurring	15.24 to 30.48 cm	Richmond	NA	NA	NA	NA	NA	NA	NA	NA	NA	NA	NA	NA	NA	NA	NA	NA
165	Silver maple	Acer saccharinum	Richmond	Virginia	no_info	Council district 5	20.32	fair	naturally_occurring	15.24 to 30.48 cm	Richmond	NA	NA	NA	NA	NA	NA	NA	NA	NA	NA	NA	NA	NA	NA	NA	NA
166	Kousa dogwood	Cornus kousa	Richmond	Virginia	no_info	Council district 5	2.54	good	introduced	0 to 15.24 cm	Richmond	NA	NA	NA	NA	NA	NA	NA	NA	NA	NA	NA	NA	NA	NA	NA	NA
167	Silver maple	Acer saccharinum	Richmond	Virginia	no_info	Council district 5	48.26	fair	naturally_occurring	45.72 to 60.96 cm	Richmond	NA	NA	NA	NA	NA	NA	NA	NA	NA	NA	NA	NA	NA	NA	NA	NA
168	American elm	Ulmus americana	Richmond	Virginia	no_info	Council district 1	68.58	good	naturally_occurring	60.96 to 76.2 cm	Richmond	NA	NA	NA	NA	NA	NA	NA	NA	NA	NA	NA	NA	NA	NA	NA	NA
169	American elm	Ulmus americana	Richmond	Virginia	no_info	Council district 1	81.28	good	naturally_occurring	more than 76.2 cm	Richmond	NA	NA	NA	NA	NA	NA	NA	NA	NA	NA	NA	NA	NA	NA	NA	NA
170	Winged elm	Ulmus alata	Richmond	Virginia	no_info	Council district 1	43.18	good	naturally_occurring	30.48 to 45.72 cm	Richmond	NA	NA	NA	NA	NA	NA	NA	NA	NA	NA	NA	NA	NA	NA	NA	NA
171	Winged elm	Ulmus alata	Richmond	Virginia	no_info	Council district 1	50.8	good	naturally_occurring	45.72 to 60.96 cm	Richmond	NA	NA	NA	NA	NA	NA	NA	NA	NA	NA	NA	NA	NA	NA	NA	NA
172	Winged elm	Ulmus alata	Richmond	Virginia	no_info	Council district 1	25.4	poor	naturally_occurring	15.24 to 30.48 cm	Richmond	NA	NA	NA	NA	NA	NA	NA	NA	NA	NA	NA	NA	NA	NA	NA	NA
173	Winged elm	Ulmus alata	Richmond	Virginia	no_info	Council district 1	25.4	poor	naturally_occurring	15.24 to 30.48 cm	Richmond	NA	NA	NA	NA	NA	NA	NA	NA	NA	NA	NA	NA	NA	NA	NA	NA
174	Winged elm	Ulmus alata	Richmond	Virginia	no_info	Council district 1	88.9	fair	naturally_occurring	more than 76.2 cm	Richmond	NA	NA	NA	NA	NA	NA	NA	NA	NA	NA	NA	NA	NA	NA	NA	NA
175	NA	NA	Richmond	Virginia	no_info	Council district 1	NA	NA	no_info	NA	Richmond	NA	NA	NA	NA	NA	NA	NA	NA	NA	NA	NA	NA	NA	NA	NA	NA
176	Winged elm	Ulmus alata	Richmond	Virginia	no_info	Council district 1	50.8	poor	naturally_occurring	45.72 to 60.96 cm	Richmond	NA	NA	NA	NA	NA	NA	NA	NA	NA	NA	NA	NA	NA	NA	NA	NA
177	NA	NA	Richmond	Virginia	no_info	Council district 1	NA	NA	no_info	NA	Richmond	NA	NA	NA	NA	NA	NA	NA	NA	NA	NA	NA	NA	NA	NA	NA	NA
178	American elm	Ulmus americana	Richmond	Virginia	no_info	Council district 1	86.36	poor	naturally_occurring	more than 76.2 cm	Richmond	NA	NA	NA	NA	NA	NA	NA	NA	NA	NA	NA	NA	NA	NA	NA	NA
179	American elm	Ulmus americana	Richmond	Virginia	no_info	Council district 1	50.8	fair	naturally_occurring	45.72 to 60.96 cm	Richmond	NA	NA	NA	NA	NA	NA	NA	NA	NA	NA	NA	NA	NA	NA	NA	NA
180	NA	NA	Richmond	Virginia	no_info	Council district 1	NA	NA	no_info	NA	Richmond	NA	NA	NA	NA	NA	NA	NA	NA	NA	NA	NA	NA	NA	NA	NA	NA
181	NA	NA	Richmond	Virginia	no_info	Council district 1	NA	NA	no_info	NA	Richmond	NA	NA	NA	NA	NA	NA	NA	NA	NA	NA	NA	NA	NA	NA	NA	NA
182	NA	NA	Richmond	Virginia	no_info	Council district 1	NA	NA	no_info	NA	Richmond	NA	NA	NA	NA	NA	NA	NA	NA	NA	NA	NA	NA	NA	NA	NA	NA
183	NA	NA	Richmond	Virginia	no_info	Council district 1	NA	NA	no_info	NA	Richmond	NA	NA	NA	NA	NA	NA	NA	NA	NA	NA	NA	NA	NA	NA	NA	NA
184	NA	NA	Richmond	Virginia	no_info	Council district 1	NA	NA	no_info	NA	Richmond	NA	NA	NA	NA	NA	NA	NA	NA	NA	NA	NA	NA	NA	NA	NA	NA
185	NA	NA	Richmond	Virginia	no_info	Council district 1	NA	NA	no_info	NA	Richmond	NA	NA	NA	NA	NA	NA	NA	NA	NA	NA	NA	NA	NA	NA	NA	NA
186	NA	NA	Richmond	Virginia	no_info	Council district 1	NA	NA	no_info	NA	Richmond	NA	NA	NA	NA	NA	NA	NA	NA	NA	NA	NA	NA	NA	NA	NA	NA
187	American elm	Ulmus americana	Richmond	Virginia	no_info	Council district 1	73.66	fair	naturally_occurring	60.96 to 76.2 cm	Richmond	NA	NA	NA	NA	NA	NA	NA	NA	NA	NA	NA	NA	NA	NA	NA	NA
188	Winged elm	Ulmus alata	Richmond	Virginia	no_info	Council district 1	45.72	fair	naturally_occurring	30.48 to 45.72 cm	Richmond	NA	NA	NA	NA	NA	NA	NA	NA	NA	NA	NA	NA	NA	NA	NA	NA
189	Winged elm	Ulmus alata	Richmond	Virginia	no_info	Council district 1	45.72	fair	naturally_occurring	30.48 to 45.72 cm	Richmond	NA	NA	NA	NA	NA	NA	NA	NA	NA	NA	NA	NA	NA	NA	NA	NA
190	Japanese zelkova	Zelkova serrata	Richmond	Virginia	no_info	Council district 1	38.1	good	introduced	30.48 to 45.72 cm	Richmond	NA	NA	NA	NA	NA	NA	NA	NA	NA	NA	NA	NA	NA	NA	NA	NA
191	NA	NA	Richmond	Virginia	no_info	Council district 1	NA	NA	no_info	NA	Richmond	NA	NA	NA	NA	NA	NA	NA	NA	NA	NA	NA	NA	NA	NA	NA	NA
192	Winged elm	Ulmus alata	Richmond	Virginia	no_info	Council district 1	40.64	good	naturally_occurring	30.48 to 45.72 cm	Richmond	NA	NA	NA	NA	NA	NA	NA	NA	NA	NA	NA	NA	NA	NA	NA	NA
193	Winged elm	Ulmus alata	Richmond	Virginia	no_info	Council district 1	40.64	good	naturally_occurring	30.48 to 45.72 cm	Richmond	NA	NA	NA	NA	NA	NA	NA	NA	NA	NA	NA	NA	NA	NA	NA	NA
194	Winged elm	Ulmus alata	Richmond	Virginia	no_info	Council district 1	35.56	good	naturally_occurring	30.48 to 45.72 cm	Richmond	NA	NA	NA	NA	NA	NA	NA	NA	NA	NA	NA	NA	NA	NA	NA	NA
195	Winged elm	Ulmus alata	Richmond	Virginia	no_info	Council district 1	45.72	good	naturally_occurring	30.48 to 45.72 cm	Richmond	NA	NA	NA	NA	NA	NA	NA	NA	NA	NA	NA	NA	NA	NA	NA	NA
196	Chinese elm	Ulmus parvifolia	Richmond	Virginia	no_info	Council district 1	5.08	good	introduced	0 to 15.24 cm	Richmond	NA	NA	NA	NA	NA	NA	NA	NA	NA	NA	NA	NA	NA	NA	NA	NA
197	Japanese zelkova	Zelkova serrata	Richmond	Virginia	no_info	Council district 1	45.72	fair	introduced	30.48 to 45.72 cm	Richmond	NA	NA	NA	NA	NA	NA	NA	NA	NA	NA	NA	NA	NA	NA	NA	NA
198	Pin oak	Quercus palustris	Richmond	Virginia	no_info	Council district 1	66.04	fair	naturally_occurring	60.96 to 76.2 cm	Richmond	NA	NA	NA	NA	NA	NA	NA	NA	NA	NA	NA	NA	NA	NA	NA	NA
199	NA	NA	Richmond	Virginia	no_info	Council district 1	NA	NA	no_info	NA	Richmond	NA	NA	NA	NA	NA	NA	NA	NA	NA	NA	NA	NA	NA	NA	NA	NA
200	Sweetgum	Liquidambar styraciflua	Richmond	Virginia	no_info	Council district 1	7.62	good	naturally_occurring	0 to 15.24 cm	Richmond	NA	NA	NA	NA	NA	NA	NA	NA	NA	NA	NA	NA	NA	NA	NA	NA
201	Pin oak	Quercus palustris	Richmond	Virginia	no_info	Council district 1	73.66	fair	naturally_occurring	60.96 to 76.2 cm	Richmond	NA	NA	NA	NA	NA	NA	NA	NA	NA	NA	NA	NA	NA	NA	NA	NA
202	Pin oak	Quercus palustris	Richmond	Virginia	no_info	Council district 1	73.66	fair	naturally_occurring	60.96 to 76.2 cm	Richmond	NA	NA	NA	NA	NA	NA	NA	NA	NA	NA	NA	NA	NA	NA	NA	NA
203	NA	NA	Richmond	Virginia	no_info	Council district 1	NA	NA	no_info	NA	Richmond	NA	NA	NA	NA	NA	NA	NA	NA	NA	NA	NA	NA	NA	NA	NA	NA
204	NA	NA	Richmond	Virginia	no_info	Council district 1	NA	NA	no_info	NA	Richmond	NA	NA	NA	NA	NA	NA	NA	NA	NA	NA	NA	NA	NA	NA	NA	NA
205	Pin oak	Quercus palustris	Richmond	Virginia	no_info	Council district 1	66.04	fair	naturally_occurring	60.96 to 76.2 cm	Richmond	NA	NA	NA	NA	NA	NA	NA	NA	NA	NA	NA	NA	NA	NA	NA	NA
206	Winged elm	Ulmus alata	Richmond	Virginia	no_info	Council district 1	33.02	fair	naturally_occurring	30.48 to 45.72 cm	Richmond	NA	NA	NA	NA	NA	NA	NA	NA	NA	NA	NA	NA	NA	NA	NA	NA
207	European hornbeam	Carpinus betulus	Richmond	Virginia	no_info	Council district 1	5.08	fair	introduced	0 to 15.24 cm	Richmond	NA	NA	NA	NA	NA	NA	NA	NA	NA	NA	NA	NA	NA	NA	NA	NA
208	NA	NA	Richmond	Virginia	no_info	Council district 1	NA	NA	no_info	NA	Richmond	NA	NA	NA	NA	NA	NA	NA	NA	NA	NA	NA	NA	NA	NA	NA	NA
209	NA	NA	Richmond	Virginia	no_info	Council district 5	NA	NA	no_info	NA	Richmond	NA	NA	NA	NA	NA	NA	NA	NA	NA	NA	NA	NA	NA	NA	NA	NA
210	NA	NA	Richmond	Virginia	no_info	Council district 5	NA	NA	no_info	NA	Richmond	NA	NA	NA	NA	NA	NA	NA	NA	NA	NA	NA	NA	NA	NA	NA	NA
211	NA	NA	Richmond	Virginia	no_info	Council district 5	NA	NA	no_info	NA	Richmond	NA	NA	NA	NA	NA	NA	NA	NA	NA	NA	NA	NA	NA	NA	NA	NA
212	Callery pear	Pyrus calleryana	Richmond	Virginia	no_info	Council district 5	10.16	fair	introduced	0 to 15.24 cm	Richmond	NA	NA	NA	NA	NA	NA	NA	NA	NA	NA	NA	NA	NA	NA	NA	NA
213	NA	NA	Richmond	Virginia	no_info	Council district 5	NA	NA	no_info	NA	Richmond	NA	NA	NA	NA	NA	NA	NA	NA	NA	NA	NA	NA	NA	NA	NA	NA
214	NA	NA	Richmond	Virginia	no_info	Council district 5	NA	NA	no_info	NA	Richmond	NA	NA	NA	NA	NA	NA	NA	NA	NA	NA	NA	NA	NA	NA	NA	NA
215	NA	NA	Richmond	Virginia	no_info	Council district 5	NA	NA	no_info	NA	Richmond	NA	NA	NA	NA	NA	NA	NA	NA	NA	NA	NA	NA	NA	NA	NA	NA
216	NA	NA	Richmond	Virginia	no_info	Council district 5	NA	NA	no_info	NA	Richmond	NA	NA	NA	NA	NA	NA	NA	NA	NA	NA	NA	NA	NA	NA	NA	NA
217	NA	NA	Richmond	Virginia	no_info	Council district 5	NA	NA	no_info	NA	Richmond	NA	NA	NA	NA	NA	NA	NA	NA	NA	NA	NA	NA	NA	NA	NA	NA
218	NA	NA	Richmond	Virginia	no_info	Council district 5	NA	NA	no_info	NA	Richmond	NA	NA	NA	NA	NA	NA	NA	NA	NA	NA	NA	NA	NA	NA	NA	NA
219	NA	NA	Richmond	Virginia	no_info	Council district 5	NA	NA	no_info	NA	Richmond	NA	NA	NA	NA	NA	NA	NA	NA	NA	NA	NA	NA	NA	NA	NA	NA
220	NA	NA	Richmond	Virginia	no_info	Council district 5	NA	NA	no_info	NA	Richmond	NA	NA	NA	NA	NA	NA	NA	NA	NA	NA	NA	NA	NA	NA	NA	NA
221	NA	NA	Richmond	Virginia	no_info	Council district 5	NA	NA	no_info	NA	Richmond	NA	NA	NA	NA	NA	NA	NA	NA	NA	NA	NA	NA	NA	NA	NA	NA
222	NA	NA	Richmond	Virginia	no_info	Council district 5	NA	NA	no_info	NA	Richmond	NA	NA	NA	NA	NA	NA	NA	NA	NA	NA	NA	NA	NA	NA	NA	NA
223	NA	NA	Richmond	Virginia	no_info	Council district 5	NA	NA	no_info	NA	Richmond	NA	NA	NA	NA	NA	NA	NA	NA	NA	NA	NA	NA	NA	NA	NA	NA
224	Sugar maple	Acer saccharum	Richmond	Virginia	no_info	Council district 5	45.72	poor	naturally_occurring	30.48 to 45.72 cm	Richmond	NA	NA	NA	NA	NA	NA	NA	NA	NA	NA	NA	NA	NA	NA	NA	NA
225	NA	NA	Richmond	Virginia	no_info	Council district 5	NA	NA	no_info	NA	Richmond	NA	NA	NA	NA	NA	NA	NA	NA	NA	NA	NA	NA	NA	NA	NA	NA
226	NA	NA	Richmond	Virginia	no_info	Council district 5	NA	NA	no_info	NA	Richmond	NA	NA	NA	NA	NA	NA	NA	NA	NA	NA	NA	NA	NA	NA	NA	NA
227	NA	NA	Richmond	Virginia	no_info	Council district 5	NA	NA	no_info	NA	Richmond	NA	NA	NA	NA	NA	NA	NA	NA	NA	NA	NA	NA	NA	NA	NA	NA
228	NA	NA	Richmond	Virginia	no_info	Council district 5	NA	NA	no_info	NA	Richmond	NA	NA	NA	NA	NA	NA	NA	NA	NA	NA	NA	NA	NA	NA	NA	NA
229	NA	NA	Richmond	Virginia	no_info	Council district 5	NA	NA	no_info	NA	Richmond	NA	NA	NA	NA	NA	NA	NA	NA	NA	NA	NA	NA	NA	NA	NA	NA
230	NA	NA	Richmond	Virginia	no_info	Council district 5	NA	NA	no_info	NA	Richmond	NA	NA	NA	NA	NA	NA	NA	NA	NA	NA	NA	NA	NA	NA	NA	NA
231	NA	NA	Richmond	Virginia	no_info	Council district 5	NA	NA	no_info	NA	Richmond	NA	NA	NA	NA	NA	NA	NA	NA	NA	NA	NA	NA	NA	NA	NA	NA
232	NA	NA	Richmond	Virginia	no_info	Council district 5	NA	NA	no_info	NA	Richmond	NA	NA	NA	NA	NA	NA	NA	NA	NA	NA	NA	NA	NA	NA	NA	NA
233	Japanese pagoda tree	Sophora japonica	Richmond	Virginia	no_info	Council district 5	38.1	good	no_info	30.48 to 45.72 cm	Richmond	NA	NA	NA	NA	NA	NA	NA	NA	NA	NA	NA	NA	NA	NA	NA	NA
234	Japanese pagoda tree	Sophora japonica	Richmond	Virginia	no_info	Council district 5	45.72	poor	no_info	30.48 to 45.72 cm	Richmond	NA	NA	NA	NA	NA	NA	NA	NA	NA	NA	NA	NA	NA	NA	NA	NA
235	NA	NA	Richmond	Virginia	no_info	Council district 5	NA	NA	no_info	NA	Richmond	NA	NA	NA	NA	NA	NA	NA	NA	NA	NA	NA	NA	NA	NA	NA	NA
236	NA	NA	Richmond	Virginia	no_info	Council district 5	NA	NA	no_info	NA	Richmond	NA	NA	NA	NA	NA	NA	NA	NA	NA	NA	NA	NA	NA	NA	NA	NA
237	Japanese pagoda tree	Sophora japonica	Richmond	Virginia	no_info	Council district 5	48.26	good	no_info	45.72 to 60.96 cm	Richmond	NA	NA	NA	NA	NA	NA	NA	NA	NA	NA	NA	NA	NA	NA	NA	NA
238	Japanese pagoda tree	Sophora japonica	Richmond	Virginia	no_info	Council district 5	45.72	fair	no_info	30.48 to 45.72 cm	Richmond	NA	NA	NA	NA	NA	NA	NA	NA	NA	NA	NA	NA	NA	NA	NA	NA
239	Japanese pagoda tree	Sophora japonica	Richmond	Virginia	no_info	Council district 5	45.72	fair	no_info	30.48 to 45.72 cm	Richmond	NA	NA	NA	NA	NA	NA	NA	NA	NA	NA	NA	NA	NA	NA	NA	NA
240	Japanese pagoda tree	Sophora japonica	Richmond	Virginia	no_info	Council district 5	45.72	poor	no_info	30.48 to 45.72 cm	Richmond	NA	NA	NA	NA	NA	NA	NA	NA	NA	NA	NA	NA	NA	NA	NA	NA
241	Common crapemyrtle	Lagerstroemia indica	Richmond	Virginia	no_info	Council district 1	5.08	good	introduced	0 to 15.24 cm	Richmond	NA	NA	NA	NA	NA	NA	NA	NA	NA	NA	NA	NA	NA	NA	NA	NA
242	Common crapemyrtle	Lagerstroemia indica	Richmond	Virginia	no_info	Council district 1	5.08	good	introduced	0 to 15.24 cm	Richmond	NA	NA	NA	NA	NA	NA	NA	NA	NA	NA	NA	NA	NA	NA	NA	NA
243	Common crapemyrtle	Lagerstroemia indica	Richmond	Virginia	no_info	Council district 1	5.08	good	introduced	0 to 15.24 cm	Richmond	NA	NA	NA	NA	NA	NA	NA	NA	NA	NA	NA	NA	NA	NA	NA	NA
244	Willow oak	Quercus phellos	Richmond	Virginia	no_info	Council district 1	10.16	good	naturally_occurring	0 to 15.24 cm	Richmond	NA	NA	NA	NA	NA	NA	NA	NA	NA	NA	NA	NA	NA	NA	NA	NA
245	Willow oak	Quercus phellos	Richmond	Virginia	no_info	Council district 1	10.16	good	naturally_occurring	0 to 15.24 cm	Richmond	NA	NA	NA	NA	NA	NA	NA	NA	NA	NA	NA	NA	NA	NA	NA	NA
246	Chinese pistache	Pistacia chinensis	Richmond	Virginia	no_info	Council district 1	12.7	good	introduced	0 to 15.24 cm	Richmond	NA	NA	NA	NA	NA	NA	NA	NA	NA	NA	NA	NA	NA	NA	NA	NA
247	Ginkgo	Ginkgo biloba	Richmond	Virginia	no_info	Council district 1	2.54	fair	introduced	0 to 15.24 cm	Richmond	NA	NA	NA	NA	NA	NA	NA	NA	NA	NA	NA	NA	NA	NA	NA	NA
248	Ginkgo	Ginkgo biloba	Richmond	Virginia	no_info	Council district 1	2.54	fair	introduced	0 to 15.24 cm	Richmond	NA	NA	NA	NA	NA	NA	NA	NA	NA	NA	NA	NA	NA	NA	NA	NA
249	Ginkgo	Ginkgo biloba	Richmond	Virginia	no_info	Council district 1	2.54	dead/dying	introduced	0 to 15.24 cm	Richmond	NA	NA	NA	NA	NA	NA	NA	NA	NA	NA	NA	NA	NA	NA	NA	NA
250	Japanese zelkova	Zelkova serrata	Richmond	Virginia	no_info	Council district 1	38.1	good	introduced	30.48 to 45.72 cm	Richmond	NA	NA	NA	NA	NA	NA	NA	NA	NA	NA	NA	NA	NA	NA	NA	NA
251	Amur maple	Acer ginnala	Richmond	Virginia	no_info	Council district 1	17.78	good	introduced	15.24 to 30.48 cm	Richmond	NA	NA	NA	NA	NA	NA	NA	NA	NA	NA	NA	NA	NA	NA	NA	NA
252	Sugar maple	Acer saccharum	Richmond	Virginia	no_info	Council district 2	48.26	fair	naturally_occurring	45.72 to 60.96 cm	Richmond	NA	NA	NA	NA	NA	NA	NA	NA	NA	NA	NA	NA	NA	NA	NA	NA
253	Red maple	Acer rubrum	Richmond	Virginia	no_info	Council district 2	5.08	good	naturally_occurring	0 to 15.24 cm	Richmond	NA	NA	NA	NA	NA	NA	NA	NA	NA	NA	NA	NA	NA	NA	NA	NA
254	NA	NA	Richmond	Virginia	no_info	Council district 2	NA	NA	no_info	NA	Richmond	NA	NA	NA	NA	NA	NA	NA	NA	NA	NA	NA	NA	NA	NA	NA	NA
255	Sugar maple	Acer saccharum	Richmond	Virginia	no_info	Council district 2	38.1	good	naturally_occurring	30.48 to 45.72 cm	Richmond	NA	NA	NA	NA	NA	NA	NA	NA	NA	NA	NA	NA	NA	NA	NA	NA
256	Red maple	Acer rubrum	Richmond	Virginia	no_info	Council district 2	5.08	good	naturally_occurring	0 to 15.24 cm	Richmond	NA	NA	NA	NA	NA	NA	NA	NA	NA	NA	NA	NA	NA	NA	NA	NA
257	Red maple	Acer rubrum	Richmond	Virginia	no_info	Council district 2	12.7	good	naturally_occurring	0 to 15.24 cm	Richmond	NA	NA	NA	NA	NA	NA	NA	NA	NA	NA	NA	NA	NA	NA	NA	NA
258	Sugar maple	Acer saccharum	Richmond	Virginia	no_info	Council district 2	30.48	fair	naturally_occurring	15.24 to 30.48 cm	Richmond	NA	NA	NA	NA	NA	NA	NA	NA	NA	NA	NA	NA	NA	NA	NA	NA
259	Red maple	Acer rubrum	Richmond	Virginia	no_info	Council district 2	5.08	good	naturally_occurring	0 to 15.24 cm	Richmond	NA	NA	NA	NA	NA	NA	NA	NA	NA	NA	NA	NA	NA	NA	NA	NA
260	Sugar maple	Acer saccharum	Richmond	Virginia	no_info	Council district 2	53.34	fair	naturally_occurring	45.72 to 60.96 cm	Richmond	NA	NA	NA	NA	NA	NA	NA	NA	NA	NA	NA	NA	NA	NA	NA	NA
261	Red maple	Acer rubrum	Richmond	Virginia	no_info	Council district 2	5.08	poor	naturally_occurring	0 to 15.24 cm	Richmond	NA	NA	NA	NA	NA	NA	NA	NA	NA	NA	NA	NA	NA	NA	NA	NA
262	Red maple	Acer rubrum	Richmond	Virginia	no_info	Council district 2	12.7	good	naturally_occurring	0 to 15.24 cm	Richmond	NA	NA	NA	NA	NA	NA	NA	NA	NA	NA	NA	NA	NA	NA	NA	NA
263	Red maple	Acer rubrum	Richmond	Virginia	no_info	Council district 2	2.54	good	naturally_occurring	0 to 15.24 cm	Richmond	NA	NA	NA	NA	NA	NA	NA	NA	NA	NA	NA	NA	NA	NA	NA	NA
264	Sugar maple	Acer saccharum	Richmond	Virginia	no_info	Council district 2	17.78	fair	naturally_occurring	15.24 to 30.48 cm	Richmond	NA	NA	NA	NA	NA	NA	NA	NA	NA	NA	NA	NA	NA	NA	NA	NA
265	Sugar maple	Acer saccharum	Richmond	Virginia	no_info	Council district 2	30.48	fair	naturally_occurring	15.24 to 30.48 cm	Richmond	NA	NA	NA	NA	NA	NA	NA	NA	NA	NA	NA	NA	NA	NA	NA	NA
266	Sugar maple	Acer saccharum	Richmond	Virginia	no_info	Council district 2	17.78	good	naturally_occurring	15.24 to 30.48 cm	Richmond	NA	NA	NA	NA	NA	NA	NA	NA	NA	NA	NA	NA	NA	NA	NA	NA
267	Sugar maple	Acer saccharum	Richmond	Virginia	no_info	Council district 2	40.64	poor	naturally_occurring	30.48 to 45.72 cm	Richmond	NA	NA	NA	NA	NA	NA	NA	NA	NA	NA	NA	NA	NA	NA	NA	NA
268	Sugar maple	Acer saccharum	Richmond	Virginia	no_info	Council district 2	40.64	poor	naturally_occurring	30.48 to 45.72 cm	Richmond	NA	NA	NA	NA	NA	NA	NA	NA	NA	NA	NA	NA	NA	NA	NA	NA
269	Sugar maple	Acer saccharum	Richmond	Virginia	no_info	Council district 2	45.72	poor	naturally_occurring	30.48 to 45.72 cm	Richmond	NA	NA	NA	NA	NA	NA	NA	NA	NA	NA	NA	NA	NA	NA	NA	NA
270	Red maple	Acer rubrum	Richmond	Virginia	no_info	Council district 2	5.08	good	naturally_occurring	0 to 15.24 cm	Richmond	NA	NA	NA	NA	NA	NA	NA	NA	NA	NA	NA	NA	NA	NA	NA	NA
271	NA	NA	Richmond	Virginia	green_space	Council district 1	NA	NA	no_info	NA	Richmond	NA	NA	NA	NA	NA	NA	NA	NA	NA	NA	NA	NA	NA	NA	NA	NA
272	NA	NA	Richmond	Virginia	green_space	Council district 1	NA	NA	no_info	NA	Richmond	NA	NA	NA	NA	NA	NA	NA	NA	NA	NA	NA	NA	NA	NA	NA	NA
273	NA	NA	Richmond	Virginia	green_space	Council district 1	NA	NA	no_info	NA	Richmond	NA	NA	NA	NA	NA	NA	NA	NA	NA	NA	NA	NA	NA	NA	NA	NA
274	NA	NA	Richmond	Virginia	green_space	Council district 1	NA	NA	no_info	NA	Richmond	NA	NA	NA	NA	NA	NA	NA	NA	NA	NA	NA	NA	NA	NA	NA	NA
275	NA	NA	Richmond	Virginia	no_info	Council district 1	NA	NA	no_info	NA	Richmond	NA	NA	NA	NA	NA	NA	NA	NA	NA	NA	NA	NA	NA	NA	NA	NA
276	NA	NA	Richmond	Virginia	no_info	Council district 1	NA	NA	no_info	NA	Richmond	NA	NA	NA	NA	NA	NA	NA	NA	NA	NA	NA	NA	NA	NA	NA	NA
277	Red maple	Acer rubrum	Richmond	Virginia	green_space	Council district 1	35.56	good	naturally_occurring	30.48 to 45.72 cm	Richmond	NA	NA	NA	NA	NA	NA	NA	NA	NA	NA	NA	NA	NA	NA	NA	NA
278	Red maple	Acer rubrum	Richmond	Virginia	green_space	Council district 1	25.4	poor	naturally_occurring	15.24 to 30.48 cm	Richmond	NA	NA	NA	NA	NA	NA	NA	NA	NA	NA	NA	NA	NA	NA	NA	NA
279	NA	NA	Richmond	Virginia	green_space	Council district 1	NA	NA	no_info	NA	Richmond	NA	NA	NA	NA	NA	NA	NA	NA	NA	NA	NA	NA	NA	NA	NA	NA
280	NA	NA	Richmond	Virginia	green_space	Council district 1	NA	NA	no_info	NA	Richmond	NA	NA	NA	NA	NA	NA	NA	NA	NA	NA	NA	NA	NA	NA	NA	NA
281	NA	NA	Richmond	Virginia	no_info	Council district 1	NA	NA	no_info	NA	Richmond	NA	NA	NA	NA	NA	NA	NA	NA	NA	NA	NA	NA	NA	NA	NA	NA
282	Loblolly pine	Pinus taeda	Richmond	Virginia	green_space	Council district 1	12.7	good	naturally_occurring	0 to 15.24 cm	Richmond	NA	NA	NA	NA	NA	NA	NA	NA	NA	NA	NA	NA	NA	NA	NA	NA
283	Loblolly pine	Pinus taeda	Richmond	Virginia	green_space	Council district 1	50.8	good	naturally_occurring	45.72 to 60.96 cm	Richmond	NA	NA	NA	NA	NA	NA	NA	NA	NA	NA	NA	NA	NA	NA	NA	NA
284	Loblolly pine	Pinus taeda	Richmond	Virginia	green_space	Council district 1	40.64	fair	naturally_occurring	30.48 to 45.72 cm	Richmond	NA	NA	NA	NA	NA	NA	NA	NA	NA	NA	NA	NA	NA	NA	NA	NA
285	Loblolly pine	Pinus taeda	Richmond	Virginia	green_space	Council district 1	35.56	fair	naturally_occurring	30.48 to 45.72 cm	Richmond	NA	NA	NA	NA	NA	NA	NA	NA	NA	NA	NA	NA	NA	NA	NA	NA
286	Loblolly pine	Pinus taeda	Richmond	Virginia	green_space	Council district 1	50.8	fair	naturally_occurring	45.72 to 60.96 cm	Richmond	NA	NA	NA	NA	NA	NA	NA	NA	NA	NA	NA	NA	NA	NA	NA	NA
287	Loblolly pine	Pinus taeda	Richmond	Virginia	green_space	Council district 1	30.48	fair	naturally_occurring	15.24 to 30.48 cm	Richmond	NA	NA	NA	NA	NA	NA	NA	NA	NA	NA	NA	NA	NA	NA	NA	NA
288	Loblolly pine	Pinus taeda	Richmond	Virginia	green_space	Council district 1	40.64	good	naturally_occurring	30.48 to 45.72 cm	Richmond	NA	NA	NA	NA	NA	NA	NA	NA	NA	NA	NA	NA	NA	NA	NA	NA
289	Loblolly pine	Pinus taeda	Richmond	Virginia	green_space	Council district 1	40.64	good	naturally_occurring	30.48 to 45.72 cm	Richmond	NA	NA	NA	NA	NA	NA	NA	NA	NA	NA	NA	NA	NA	NA	NA	NA
290	Loblolly pine	Pinus taeda	Richmond	Virginia	green_space	Council district 1	35.56	good	naturally_occurring	30.48 to 45.72 cm	Richmond	NA	NA	NA	NA	NA	NA	NA	NA	NA	NA	NA	NA	NA	NA	NA	NA
291	Loblolly pine	Pinus taeda	Richmond	Virginia	green_space	Council district 1	50.8	good	naturally_occurring	45.72 to 60.96 cm	Richmond	NA	NA	NA	NA	NA	NA	NA	NA	NA	NA	NA	NA	NA	NA	NA	NA
292	NA	NA	Richmond	Virginia	green_space	Council district 1	NA	NA	no_info	NA	Richmond	NA	NA	NA	NA	NA	NA	NA	NA	NA	NA	NA	NA	NA	NA	NA	NA
293	Loblolly pine	Pinus taeda	Richmond	Virginia	green_space	Council district 1	40.64	good	naturally_occurring	30.48 to 45.72 cm	Richmond	NA	NA	NA	NA	NA	NA	NA	NA	NA	NA	NA	NA	NA	NA	NA	NA
294	Loblolly pine	Pinus taeda	Richmond	Virginia	green_space	Council district 1	55.88	good	naturally_occurring	45.72 to 60.96 cm	Richmond	NA	NA	NA	NA	NA	NA	NA	NA	NA	NA	NA	NA	NA	NA	NA	NA
295	NA	NA	Richmond	Virginia	green_space	Council district 4	NA	NA	no_info	NA	Richmond	NA	NA	NA	NA	NA	NA	NA	NA	NA	NA	NA	NA	NA	NA	NA	NA
296	NA	NA	Richmond	Virginia	green_space	Council district 4	NA	NA	no_info	NA	Richmond	NA	NA	NA	NA	NA	NA	NA	NA	NA	NA	NA	NA	NA	NA	NA	NA
297	Amur maple	Acer ginnala	Richmond	Virginia	no_info	Council district 4	22.86	dead/dying	introduced	15.24 to 30.48 cm	Richmond	NA	NA	NA	NA	NA	NA	NA	NA	NA	NA	NA	NA	NA	NA	NA	NA
298	NA	NA	Richmond	Virginia	no_info	Council district 4	NA	NA	no_info	NA	Richmond	NA	NA	NA	NA	NA	NA	NA	NA	NA	NA	NA	NA	NA	NA	NA	NA
299	NA	NA	Richmond	Virginia	no_info	Council district 4	NA	NA	no_info	NA	Richmond	NA	NA	NA	NA	NA	NA	NA	NA	NA	NA	NA	NA	NA	NA	NA	NA
300	NA	NA	Richmond	Virginia	no_info	Council district 4	NA	good	no_info	NA	Richmond	NA	NA	NA	NA	NA	NA	NA	NA	NA	NA	NA	NA	NA	NA	NA	NA
301	NA	NA	Richmond	Virginia	no_info	Council district 4	NA	good	no_info	NA	Richmond	NA	NA	NA	NA	NA	NA	NA	NA	NA	NA	NA	NA	NA	NA	NA	NA
302	Norway maple	Acer platanoides	Richmond	Virginia	no_info	Council district 4	40.64	fair	introduced	30.48 to 45.72 cm	Richmond	NA	NA	NA	NA	NA	NA	NA	NA	NA	NA	NA	NA	NA	NA	NA	NA
303	Flowering dogwood	Cornus florida	Richmond	Virginia	no_info	Council district 4	7.62	good	naturally_occurring	0 to 15.24 cm	Richmond	NA	NA	NA	NA	NA	NA	NA	NA	NA	NA	NA	NA	NA	NA	NA	NA
304	Kwanzan cherry	Prunus serrulata	Richmond	Virginia	no_info	Council district 4	12.7	dead/dying	introduced	0 to 15.24 cm	Richmond	NA	NA	NA	NA	NA	NA	NA	NA	NA	NA	NA	NA	NA	NA	NA	NA
305	Sugar maple	Acer saccharum	Richmond	Virginia	no_info	Council district 4	35.56	good	naturally_occurring	30.48 to 45.72 cm	Richmond	NA	NA	NA	NA	NA	NA	NA	NA	NA	NA	NA	NA	NA	NA	NA	NA
306	Sugar maple	Acer saccharum	Richmond	Virginia	no_info	Council district 4	40.64	fair	naturally_occurring	30.48 to 45.72 cm	Richmond	NA	NA	NA	NA	NA	NA	NA	NA	NA	NA	NA	NA	NA	NA	NA	NA
307	NA	NA	Richmond	Virginia	green_space	Council district 4	NA	NA	no_info	NA	Richmond	NA	NA	NA	NA	NA	NA	NA	NA	NA	NA	NA	NA	NA	NA	NA	NA
308	Sugar maple	Acer saccharum	Richmond	Virginia	green_space	Council district 4	53.34	fair	naturally_occurring	45.72 to 60.96 cm	Richmond	NA	NA	NA	NA	NA	NA	NA	NA	NA	NA	NA	NA	NA	NA	NA	NA
309	Kousa dogwood	Cornus kousa	Richmond	Virginia	green_space	Council district 4	2.54	good	introduced	0 to 15.24 cm	Richmond	NA	NA	NA	NA	NA	NA	NA	NA	NA	NA	NA	NA	NA	NA	NA	NA
310	Sugar maple	Acer saccharum	Richmond	Virginia	green_space	Council district 4	55.88	poor	naturally_occurring	45.72 to 60.96 cm	Richmond	NA	NA	NA	NA	NA	NA	NA	NA	NA	NA	NA	NA	NA	NA	NA	NA
311	Sugar maple	Acer saccharum	Richmond	Virginia	green_space	Council district 4	55.88	poor	naturally_occurring	45.72 to 60.96 cm	Richmond	NA	NA	NA	NA	NA	NA	NA	NA	NA	NA	NA	NA	NA	NA	NA	NA
312	Sugar maple	Acer saccharum	Richmond	Virginia	green_space	Council district 4	33.02	fair	naturally_occurring	30.48 to 45.72 cm	Richmond	NA	NA	NA	NA	NA	NA	NA	NA	NA	NA	NA	NA	NA	NA	NA	NA
313	Sugar maple	Acer saccharum	Richmond	Virginia	green_space	Council district 4	55.88	poor	naturally_occurring	45.72 to 60.96 cm	Richmond	NA	NA	NA	NA	NA	NA	NA	NA	NA	NA	NA	NA	NA	NA	NA	NA
314	NA	NA	Richmond	Virginia	green_space	Council district 4	NA	NA	no_info	NA	Richmond	NA	NA	NA	NA	NA	NA	NA	NA	NA	NA	NA	NA	NA	NA	NA	NA
315	NA	NA	Richmond	Virginia	no_info	Council district 4	NA	NA	no_info	NA	Richmond	NA	NA	NA	NA	NA	NA	NA	NA	NA	NA	NA	NA	NA	NA	NA	NA
316	Norway maple	Acer platanoides	Richmond	Virginia	no_info	Council district 4	25.4	poor	introduced	15.24 to 30.48 cm	Richmond	NA	NA	NA	NA	NA	NA	NA	NA	NA	NA	NA	NA	NA	NA	NA	NA
317	Sugar maple	Acer saccharum	Richmond	Virginia	no_info	Council district 4	25.4	poor	naturally_occurring	15.24 to 30.48 cm	Richmond	NA	NA	NA	NA	NA	NA	NA	NA	NA	NA	NA	NA	NA	NA	NA	NA
318	NA	NA	Richmond	Virginia	no_info	Council district 4	NA	NA	no_info	NA	Richmond	NA	NA	NA	NA	NA	NA	NA	NA	NA	NA	NA	NA	NA	NA	NA	NA
319	NA	NA	Richmond	Virginia	no_info	Council district 4	NA	NA	no_info	NA	Richmond	NA	NA	NA	NA	NA	NA	NA	NA	NA	NA	NA	NA	NA	NA	NA	NA
320	Sugar maple	Acer saccharum	Richmond	Virginia	no_info	Council district 4	38.1	fair	naturally_occurring	30.48 to 45.72 cm	Richmond	NA	NA	NA	NA	NA	NA	NA	NA	NA	NA	NA	NA	NA	NA	NA	NA
321	Sugar maple	Acer saccharum	Richmond	Virginia	no_info	Council district 4	38.1	fair	naturally_occurring	30.48 to 45.72 cm	Richmond	NA	NA	NA	NA	NA	NA	NA	NA	NA	NA	NA	NA	NA	NA	NA	NA
322	NA	NA	Richmond	Virginia	no_info	Council district 4	NA	NA	no_info	NA	Richmond	NA	NA	NA	NA	NA	NA	NA	NA	NA	NA	NA	NA	NA	NA	NA	NA
323	NA	NA	Richmond	Virginia	no_info	Council district 4	NA	NA	no_info	NA	Richmond	NA	NA	NA	NA	NA	NA	NA	NA	NA	NA	NA	NA	NA	NA	NA	NA
324	NA	NA	Richmond	Virginia	no_info	Council district 4	NA	NA	no_info	NA	Richmond	NA	NA	NA	NA	NA	NA	NA	NA	NA	NA	NA	NA	NA	NA	NA	NA
325	NA	NA	Richmond	Virginia	no_info	Council district 4	NA	NA	no_info	NA	Richmond	NA	NA	NA	NA	NA	NA	NA	NA	NA	NA	NA	NA	NA	NA	NA	NA
326	NA	NA	Richmond	Virginia	no_info	Council district 4	NA	NA	no_info	NA	Richmond	NA	NA	NA	NA	NA	NA	NA	NA	NA	NA	NA	NA	NA	NA	NA	NA
327	NA	NA	Richmond	Virginia	no_info	Council district 4	NA	NA	no_info	NA	Richmond	NA	NA	NA	NA	NA	NA	NA	NA	NA	NA	NA	NA	NA	NA	NA	NA
328	NA	NA	Richmond	Virginia	no_info	Council district 4	NA	NA	no_info	NA	Richmond	NA	NA	NA	NA	NA	NA	NA	NA	NA	NA	NA	NA	NA	NA	NA	NA
329	NA	NA	Richmond	Virginia	no_info	Council district 4	NA	NA	no_info	NA	Richmond	NA	NA	NA	NA	NA	NA	NA	NA	NA	NA	NA	NA	NA	NA	NA	NA
330	NA	NA	Richmond	Virginia	no_info	Council district 4	NA	NA	no_info	NA	Richmond	NA	NA	NA	NA	NA	NA	NA	NA	NA	NA	NA	NA	NA	NA	NA	NA
331	NA	NA	Richmond	Virginia	no_info	Council district 4	NA	NA	no_info	NA	Richmond	NA	NA	NA	NA	NA	NA	NA	NA	NA	NA	NA	NA	NA	NA	NA	NA
332	NA	NA	Richmond	Virginia	no_info	Council district 4	NA	NA	no_info	NA	Richmond	NA	NA	NA	NA	NA	NA	NA	NA	NA	NA	NA	NA	NA	NA	NA	NA
333	NA	NA	Richmond	Virginia	no_info	Council district 4	NA	NA	no_info	NA	Richmond	NA	NA	NA	NA	NA	NA	NA	NA	NA	NA	NA	NA	NA	NA	NA	NA
334	NA	NA	Richmond	Virginia	no_info	Council district 4	NA	NA	no_info	NA	Richmond	NA	NA	NA	NA	NA	NA	NA	NA	NA	NA	NA	NA	NA	NA	NA	NA
335	NA	NA	Richmond	Virginia	no_info	Council district 4	NA	NA	no_info	NA	Richmond	NA	NA	NA	NA	NA	NA	NA	NA	NA	NA	NA	NA	NA	NA	NA	NA
336	NA	NA	Richmond	Virginia	no_info	Council district 4	NA	NA	no_info	NA	Richmond	NA	NA	NA	NA	NA	NA	NA	NA	NA	NA	NA	NA	NA	NA	NA	NA
337	NA	NA	Richmond	Virginia	no_info	Council district 4	NA	NA	no_info	NA	Richmond	NA	NA	NA	NA	NA	NA	NA	NA	NA	NA	NA	NA	NA	NA	NA	NA
338	NA	NA	Richmond	Virginia	no_info	Council district 1	NA	NA	no_info	NA	Richmond	NA	NA	NA	NA	NA	NA	NA	NA	NA	NA	NA	NA	NA	NA	NA	NA
339	NA	NA	Richmond	Virginia	no_info	Council district 1	NA	NA	no_info	NA	Richmond	NA	NA	NA	NA	NA	NA	NA	NA	NA	NA	NA	NA	NA	NA	NA	NA
340	NA	NA	Richmond	Virginia	green_space	Council district 1	NA	NA	no_info	NA	Richmond	NA	NA	NA	NA	NA	NA	NA	NA	NA	NA	NA	NA	NA	NA	NA	NA
341	NA	NA	Richmond	Virginia	green_space	Council district 1	NA	NA	no_info	NA	Richmond	NA	NA	NA	NA	NA	NA	NA	NA	NA	NA	NA	NA	NA	NA	NA	NA
342	NA	NA	Richmond	Virginia	green_space	Council district 1	NA	NA	no_info	NA	Richmond	NA	NA	NA	NA	NA	NA	NA	NA	NA	NA	NA	NA	NA	NA	NA	NA
343	Littleleaf linden	Tilia cordata	Richmond	Virginia	no_info	Council district 1	40.64	fair	introduced	30.48 to 45.72 cm	Richmond	NA	NA	NA	NA	NA	NA	NA	NA	NA	NA	NA	NA	NA	NA	NA	NA
344	Littleleaf linden	Tilia cordata	Richmond	Virginia	no_info	Council district 1	40.64	dead/dying	introduced	30.48 to 45.72 cm	Richmond	NA	NA	NA	NA	NA	NA	NA	NA	NA	NA	NA	NA	NA	NA	NA	NA
345	Red maple	Acer rubrum	Richmond	Virginia	no_info	Council district 1	25.4	fair	naturally_occurring	15.24 to 30.48 cm	Richmond	NA	NA	NA	NA	NA	NA	NA	NA	NA	NA	NA	NA	NA	NA	NA	NA
346	NA	NA	Richmond	Virginia	no_info	Council district 1	NA	fair	no_info	NA	Richmond	NA	NA	NA	NA	NA	NA	NA	NA	NA	NA	NA	NA	NA	NA	NA	NA
347	NA	NA	Richmond	Virginia	no_info	Council district 1	NA	fair	no_info	NA	Richmond	NA	NA	NA	NA	NA	NA	NA	NA	NA	NA	NA	NA	NA	NA	NA	NA
348	NA	NA	Richmond	Virginia	green_space	Council district 1	NA	good	no_info	NA	Richmond	NA	NA	NA	NA	NA	NA	NA	NA	NA	NA	NA	NA	NA	NA	NA	NA
349	Eastern red cedar	Juniperus virginiana	Richmond	Virginia	green_space	Council district 1	15.24	good	naturally_occurring	0 to 15.24 cm	Richmond	NA	NA	NA	NA	NA	NA	NA	NA	NA	NA	NA	NA	NA	NA	NA	NA
350	Eastern red cedar	Juniperus virginiana	Richmond	Virginia	green_space	Council district 1	10.16	good	naturally_occurring	0 to 15.24 cm	Richmond	NA	NA	NA	NA	NA	NA	NA	NA	NA	NA	NA	NA	NA	NA	NA	NA
351	Post oak	Quercus stellata	Richmond	Virginia	green_space	Council district 1	71.12	fair	naturally_occurring	60.96 to 76.2 cm	Richmond	NA	NA	NA	NA	NA	NA	NA	NA	NA	NA	NA	NA	NA	NA	NA	NA
352	Carolina laurelcherry	Prunus caroliniana	Richmond	Virginia	green_space	Council district 1	5.08	fair	introduced	0 to 15.24 cm	Richmond	NA	NA	NA	NA	NA	NA	NA	NA	NA	NA	NA	NA	NA	NA	NA	NA
353	Eastern redbud	Cercis canadensis	Richmond	Virginia	no_info	Council district 1	2.54	fair	naturally_occurring	0 to 15.24 cm	Richmond	NA	NA	NA	NA	NA	NA	NA	NA	NA	NA	NA	NA	NA	NA	NA	NA
354	Eastern white pine	Pinus strobus	Richmond	Virginia	no_info	Council district 1	35.56	fair	naturally_occurring	30.48 to 45.72 cm	Richmond	NA	NA	NA	NA	NA	NA	NA	NA	NA	NA	NA	NA	NA	NA	NA	NA
355	Sugar maple	Acer saccharum	Richmond	Virginia	no_info	Council district 1	27.94	good	naturally_occurring	15.24 to 30.48 cm	Richmond	NA	NA	NA	NA	NA	NA	NA	NA	NA	NA	NA	NA	NA	NA	NA	NA
356	NA	NA	Richmond	Virginia	no_info	Council district 1	NA	NA	no_info	NA	Richmond	NA	NA	NA	NA	NA	NA	NA	NA	NA	NA	NA	NA	NA	NA	NA	NA
357	Sugar maple	Acer saccharum	Richmond	Virginia	no_info	Council district 1	30.48	good	naturally_occurring	15.24 to 30.48 cm	Richmond	NA	NA	NA	NA	NA	NA	NA	NA	NA	NA	NA	NA	NA	NA	NA	NA
358	NA	NA	Richmond	Virginia	no_info	Council district 1	NA	NA	no_info	NA	Richmond	NA	NA	NA	NA	NA	NA	NA	NA	NA	NA	NA	NA	NA	NA	NA	NA
359	Common crapemyrtle	Lagerstroemia indica	Richmond	Virginia	no_info	Council district 1	2.54	fair	introduced	0 to 15.24 cm	Richmond	NA	NA	NA	NA	NA	NA	NA	NA	NA	NA	NA	NA	NA	NA	NA	NA
360	Common crapemyrtle	Lagerstroemia indica	Richmond	Virginia	no_info	Council district 1	2.54	poor	introduced	0 to 15.24 cm	Richmond	NA	NA	NA	NA	NA	NA	NA	NA	NA	NA	NA	NA	NA	NA	NA	NA
361	NA	NA	Richmond	Virginia	no_info	Council district 1	NA	NA	no_info	NA	Richmond	NA	NA	NA	NA	NA	NA	NA	NA	NA	NA	NA	NA	NA	NA	NA	NA
362	NA	NA	Richmond	Virginia	no_info	Council district 1	NA	NA	no_info	NA	Richmond	NA	NA	NA	NA	NA	NA	NA	NA	NA	NA	NA	NA	NA	NA	NA	NA
363	Sugar maple	Acer saccharum	Richmond	Virginia	no_info	Council district 1	81.28	poor	naturally_occurring	more than 76.2 cm	Richmond	NA	NA	NA	NA	NA	NA	NA	NA	NA	NA	NA	NA	NA	NA	NA	NA
364	Common crapemyrtle	Lagerstroemia indica	Richmond	Virginia	no_info	Council district 1	2.54	fair	introduced	0 to 15.24 cm	Richmond	NA	NA	NA	NA	NA	NA	NA	NA	NA	NA	NA	NA	NA	NA	NA	NA
365	Japanese maple	Acer palmatum	Richmond	Virginia	green_space	Council district 1	7.62	fair	introduced	0 to 15.24 cm	Richmond	NA	NA	NA	NA	NA	NA	NA	NA	NA	NA	NA	NA	NA	NA	NA	NA
366	NA	NA	Richmond	Virginia	no_info	Council district 1	NA	NA	no_info	NA	Richmond	NA	NA	NA	NA	NA	NA	NA	NA	NA	NA	NA	NA	NA	NA	NA	NA
367	Japanese zelkova	Zelkova serrata	Richmond	Virginia	no_info	Council district 1	38.1	fair	introduced	30.48 to 45.72 cm	Richmond	NA	NA	NA	NA	NA	NA	NA	NA	NA	NA	NA	NA	NA	NA	NA	NA
368	Japanese zelkova	Zelkova serrata	Richmond	Virginia	no_info	Council district 1	38.1	fair	introduced	30.48 to 45.72 cm	Richmond	NA	NA	NA	NA	NA	NA	NA	NA	NA	NA	NA	NA	NA	NA	NA	NA
369	NA	NA	Richmond	Virginia	no_info	Council district 1	NA	NA	no_info	NA	Richmond	NA	NA	NA	NA	NA	NA	NA	NA	NA	NA	NA	NA	NA	NA	NA	NA
370	NA	NA	Richmond	Virginia	no_info	Council district 1	NA	NA	no_info	NA	Richmond	NA	NA	NA	NA	NA	NA	NA	NA	NA	NA	NA	NA	NA	NA	NA	NA
371	NA	NA	Richmond	Virginia	no_info	Council district 1	NA	NA	no_info	NA	Richmond	NA	NA	NA	NA	NA	NA	NA	NA	NA	NA	NA	NA	NA	NA	NA	NA
372	Japanese zelkova	Zelkova serrata	Richmond	Virginia	no_info	Council district 1	20.32	good	introduced	15.24 to 30.48 cm	Richmond	NA	NA	NA	NA	NA	NA	NA	NA	NA	NA	NA	NA	NA	NA	NA	NA
373	Littleleaf linden	Tilia cordata	Richmond	Virginia	no_info	Council district 1	33.02	good	introduced	30.48 to 45.72 cm	Richmond	NA	NA	NA	NA	NA	NA	NA	NA	NA	NA	NA	NA	NA	NA	NA	NA
374	Eastern red cedar	Juniperus virginiana	Richmond	Virginia	no_info	Council district 1	5.08	good	naturally_occurring	0 to 15.24 cm	Richmond	NA	NA	NA	NA	NA	NA	NA	NA	NA	NA	NA	NA	NA	NA	NA	NA
375	Japanese zelkova	Zelkova serrata	Richmond	Virginia	no_info	Council district 1	48.26	good	introduced	45.72 to 60.96 cm	Richmond	NA	NA	NA	NA	NA	NA	NA	NA	NA	NA	NA	NA	NA	NA	NA	NA
376	American holly	Ilex opaca	Richmond	Virginia	no_info	Council district 1	12.7	fair	naturally_occurring	0 to 15.24 cm	Richmond	NA	NA	NA	NA	NA	NA	NA	NA	NA	NA	NA	NA	NA	NA	NA	NA
377	NA	NA	Richmond	Virginia	no_info	Council district 1	NA	NA	no_info	NA	Richmond	NA	NA	NA	NA	NA	NA	NA	NA	NA	NA	NA	NA	NA	NA	NA	NA
378	Japanese zelkova	Zelkova serrata	Richmond	Virginia	no_info	Council district 1	33.02	good	introduced	30.48 to 45.72 cm	Richmond	NA	NA	NA	NA	NA	NA	NA	NA	NA	NA	NA	NA	NA	NA	NA	NA
379	NA	NA	Richmond	Virginia	no_info	Council district 1	NA	NA	no_info	NA	Richmond	NA	NA	NA	NA	NA	NA	NA	NA	NA	NA	NA	NA	NA	NA	NA	NA
380	Japanese zelkova	Zelkova serrata	Richmond	Virginia	no_info	Council district 1	45.72	good	introduced	30.48 to 45.72 cm	Richmond	NA	NA	NA	NA	NA	NA	NA	NA	NA	NA	NA	NA	NA	NA	NA	NA
381	Japanese zelkova	Zelkova serrata	Richmond	Virginia	no_info	Council district 1	27.94	good	introduced	15.24 to 30.48 cm	Richmond	NA	NA	NA	NA	NA	NA	NA	NA	NA	NA	NA	NA	NA	NA	NA	NA
382	NA	NA	Richmond	Virginia	no_info	Council district 1	NA	NA	no_info	NA	Richmond	NA	NA	NA	NA	NA	NA	NA	NA	NA	NA	NA	NA	NA	NA	NA	NA
383	NA	NA	Richmond	Virginia	no_info	Council district 1	NA	NA	no_info	NA	Richmond	NA	NA	NA	NA	NA	NA	NA	NA	NA	NA	NA	NA	NA	NA	NA	NA
384	Japanese zelkova	Zelkova serrata	Richmond	Virginia	no_info	Council district 1	45.72	good	introduced	30.48 to 45.72 cm	Richmond	NA	NA	NA	NA	NA	NA	NA	NA	NA	NA	NA	NA	NA	NA	NA	NA
385	NA	NA	Richmond	Virginia	no_info	Council district 1	NA	NA	no_info	NA	Richmond	NA	NA	NA	NA	NA	NA	NA	NA	NA	NA	NA	NA	NA	NA	NA	NA
386	Loblolly pine	Pinus taeda	Richmond	Virginia	no_info	Council district 1	30.48	good	naturally_occurring	15.24 to 30.48 cm	Richmond	NA	NA	NA	NA	NA	NA	NA	NA	NA	NA	NA	NA	NA	NA	NA	NA
387	Loblolly pine	Pinus taeda	Richmond	Virginia	no_info	Council district 1	30.48	good	naturally_occurring	15.24 to 30.48 cm	Richmond	NA	NA	NA	NA	NA	NA	NA	NA	NA	NA	NA	NA	NA	NA	NA	NA
388	Loblolly pine	Pinus taeda	Richmond	Virginia	no_info	Council district 1	38.1	good	naturally_occurring	30.48 to 45.72 cm	Richmond	NA	NA	NA	NA	NA	NA	NA	NA	NA	NA	NA	NA	NA	NA	NA	NA
389	American sycamore	Platanus occidentalis	Richmond	Virginia	no_info	Council district 1	5.08	good	naturally_occurring	0 to 15.24 cm	Richmond	NA	NA	NA	NA	NA	NA	NA	NA	NA	NA	NA	NA	NA	NA	NA	NA
390	Honeylocust	Gleditsia triacanthos	Richmond	Virginia	no_info	Council district 1	5.08	good	naturally_occurring	0 to 15.24 cm	Richmond	NA	NA	NA	NA	NA	NA	NA	NA	NA	NA	NA	NA	NA	NA	NA	NA
391	NA	NA	Richmond	Virginia	no_info	Council district 1	NA	NA	no_info	NA	Richmond	NA	NA	NA	NA	NA	NA	NA	NA	NA	NA	NA	NA	NA	NA	NA	NA
392	Japanese zelkova	Zelkova serrata	Richmond	Virginia	no_info	Council district 1	30.48	good	introduced	15.24 to 30.48 cm	Richmond	NA	NA	NA	NA	NA	NA	NA	NA	NA	NA	NA	NA	NA	NA	NA	NA
393	NA	NA	Richmond	Virginia	no_info	Council district 1	NA	NA	no_info	NA	Richmond	NA	NA	NA	NA	NA	NA	NA	NA	NA	NA	NA	NA	NA	NA	NA	NA
394	NA	NA	Richmond	Virginia	no_info	Council district 1	NA	NA	no_info	NA	Richmond	NA	NA	NA	NA	NA	NA	NA	NA	NA	NA	NA	NA	NA	NA	NA	NA
395	Sugar maple	Acer saccharum	Richmond	Virginia	no_info	Council district 1	17.78	good	naturally_occurring	15.24 to 30.48 cm	Richmond	NA	NA	NA	NA	NA	NA	NA	NA	NA	NA	NA	NA	NA	NA	NA	NA
396	NA	NA	Richmond	Virginia	no_info	Council district 1	NA	NA	no_info	NA	Richmond	NA	NA	NA	NA	NA	NA	NA	NA	NA	NA	NA	NA	NA	NA	NA	NA
397	Japanese zelkova	Zelkova serrata	Richmond	Virginia	no_info	Council district 1	30.48	good	introduced	15.24 to 30.48 cm	Richmond	NA	NA	NA	NA	NA	NA	NA	NA	NA	NA	NA	NA	NA	NA	NA	NA
398	NA	NA	Richmond	Virginia	no_info	Council district 1	NA	NA	no_info	NA	Richmond	NA	NA	NA	NA	NA	NA	NA	NA	NA	NA	NA	NA	NA	NA	NA	NA
399	NA	NA	Richmond	Virginia	no_info	Council district 1	NA	NA	no_info	NA	Richmond	NA	NA	NA	NA	NA	NA	NA	NA	NA	NA	NA	NA	NA	NA	NA	NA
400	NA	NA	Richmond	Virginia	no_info	Council district 1	NA	NA	no_info	NA	Richmond	NA	NA	NA	NA	NA	NA	NA	NA	NA	NA	NA	NA	NA	NA	NA	NA
401	Japanese zelkova	Zelkova serrata	Richmond	Virginia	no_info	Council district 1	15.24	fair	introduced	0 to 15.24 cm	Richmond	NA	NA	NA	NA	NA	NA	NA	NA	NA	NA	NA	NA	NA	NA	NA	NA
402	Sugar maple	Acer saccharum	Richmond	Virginia	no_info	Council district 1	12.7	fair	naturally_occurring	0 to 15.24 cm	Richmond	NA	NA	NA	NA	NA	NA	NA	NA	NA	NA	NA	NA	NA	NA	NA	NA
403	NA	NA	Richmond	Virginia	no_info	Council district 1	NA	good	no_info	NA	Richmond	NA	NA	NA	NA	NA	NA	NA	NA	NA	NA	NA	NA	NA	NA	NA	NA
404	Sugar maple	Acer saccharum	Richmond	Virginia	no_info	Council district 1	60.96	fair	naturally_occurring	45.72 to 60.96 cm	Richmond	NA	NA	NA	NA	NA	NA	NA	NA	NA	NA	NA	NA	NA	NA	NA	NA
405	Sugar maple	Acer saccharum	Richmond	Virginia	no_info	Council district 1	60.96	poor	naturally_occurring	45.72 to 60.96 cm	Richmond	NA	NA	NA	NA	NA	NA	NA	NA	NA	NA	NA	NA	NA	NA	NA	NA
406	NA	NA	Richmond	Virginia	no_info	Council district 1	NA	good	no_info	NA	Richmond	NA	NA	NA	NA	NA	NA	NA	NA	NA	NA	NA	NA	NA	NA	NA	NA
407	Flowering dogwood	Cornus florida	Richmond	Virginia	no_info	Council district 1	5.08	poor	naturally_occurring	0 to 15.24 cm	Richmond	NA	NA	NA	NA	NA	NA	NA	NA	NA	NA	NA	NA	NA	NA	NA	NA
408	Flowering dogwood	Cornus florida	Richmond	Virginia	no_info	Council district 1	5.08	fair	naturally_occurring	0 to 15.24 cm	Richmond	NA	NA	NA	NA	NA	NA	NA	NA	NA	NA	NA	NA	NA	NA	NA	NA
409	Carolina laurelcherry	Prunus caroliniana	Richmond	Virginia	no_info	Council district 1	7.62	fair	introduced	0 to 15.24 cm	Richmond	NA	NA	NA	NA	NA	NA	NA	NA	NA	NA	NA	NA	NA	NA	NA	NA
410	NA	NA	Richmond	Virginia	green_space	Council district 1	NA	NA	no_info	NA	Richmond	NA	NA	NA	NA	NA	NA	NA	NA	NA	NA	NA	NA	NA	NA	NA	NA
411	NA	NA	Richmond	Virginia	green_space	Council district 1	NA	NA	no_info	NA	Richmond	NA	NA	NA	NA	NA	NA	NA	NA	NA	NA	NA	NA	NA	NA	NA	NA
412	NA	NA	Richmond	Virginia	green_space	Council district 1	NA	NA	no_info	NA	Richmond	NA	NA	NA	NA	NA	NA	NA	NA	NA	NA	NA	NA	NA	NA	NA	NA
413	NA	NA	Richmond	Virginia	green_space	Council district 1	NA	NA	no_info	NA	Richmond	NA	NA	NA	NA	NA	NA	NA	NA	NA	NA	NA	NA	NA	NA	NA	NA
414	Silver maple	Acer saccharinum	Richmond	Virginia	green_space	Council district 1	50.8	fair	naturally_occurring	45.72 to 60.96 cm	Richmond	NA	NA	NA	NA	NA	NA	NA	NA	NA	NA	NA	NA	NA	NA	NA	NA
415	NA	NA	Richmond	Virginia	green_space	Council district 1	NA	NA	no_info	NA	Richmond	NA	NA	NA	NA	NA	NA	NA	NA	NA	NA	NA	NA	NA	NA	NA	NA
416	NA	NA	Richmond	Virginia	green_space	Council district 1	NA	NA	no_info	NA	Richmond	NA	NA	NA	NA	NA	NA	NA	NA	NA	NA	NA	NA	NA	NA	NA	NA
417	NA	NA	Richmond	Virginia	green_space	Council district 1	NA	NA	no_info	NA	Richmond	NA	NA	NA	NA	NA	NA	NA	NA	NA	NA	NA	NA	NA	NA	NA	NA
418	NA	NA	Richmond	Virginia	no_info	Council district 1	NA	NA	no_info	NA	Richmond	NA	NA	NA	NA	NA	NA	NA	NA	NA	NA	NA	NA	NA	NA	NA	NA
419	Pin oak	Quercus palustris	Richmond	Virginia	green_space	Council district 1	83.82	fair	naturally_occurring	more than 76.2 cm	Richmond	NA	NA	NA	NA	NA	NA	NA	NA	NA	NA	NA	NA	NA	NA	NA	NA
420	Pin oak	Quercus palustris	Richmond	Virginia	green_space	Council district 1	76.2	poor	naturally_occurring	60.96 to 76.2 cm	Richmond	NA	NA	NA	NA	NA	NA	NA	NA	NA	NA	NA	NA	NA	NA	NA	NA
421	NA	NA	Richmond	Virginia	green_space	Council district 1	NA	NA	no_info	NA	Richmond	NA	NA	NA	NA	NA	NA	NA	NA	NA	NA	NA	NA	NA	NA	NA	NA
422	NA	NA	Richmond	Virginia	green_space	Council district 1	NA	NA	no_info	NA	Richmond	NA	NA	NA	NA	NA	NA	NA	NA	NA	NA	NA	NA	NA	NA	NA	NA
423	NA	NA	Richmond	Virginia	green_space	Council district 1	NA	NA	no_info	NA	Richmond	NA	NA	NA	NA	NA	NA	NA	NA	NA	NA	NA	NA	NA	NA	NA	NA
424	NA	NA	Richmond	Virginia	green_space	Council district 1	NA	NA	no_info	NA	Richmond	NA	NA	NA	NA	NA	NA	NA	NA	NA	NA	NA	NA	NA	NA	NA	NA
425	Pin oak	Quercus palustris	Richmond	Virginia	green_space	Council district 1	27.94	good	naturally_occurring	15.24 to 30.48 cm	Richmond	NA	NA	NA	NA	NA	NA	NA	NA	NA	NA	NA	NA	NA	NA	NA	NA
426	Common crapemyrtle	Lagerstroemia indica	Richmond	Virginia	green_space	Council district 1	5.08	fair	introduced	0 to 15.24 cm	Richmond	NA	NA	NA	NA	NA	NA	NA	NA	NA	NA	NA	NA	NA	NA	NA	NA
427	Common crapemyrtle	Lagerstroemia indica	Richmond	Virginia	green_space	Council district 1	5.08	good	introduced	0 to 15.24 cm	Richmond	NA	NA	NA	NA	NA	NA	NA	NA	NA	NA	NA	NA	NA	NA	NA	NA
428	Common crapemyrtle	Lagerstroemia indica	Richmond	Virginia	green_space	Council district 1	5.08	good	introduced	0 to 15.24 cm	Richmond	NA	NA	NA	NA	NA	NA	NA	NA	NA	NA	NA	NA	NA	NA	NA	NA
429	Common crapemyrtle	Lagerstroemia indica	Richmond	Virginia	green_space	Council district 1	5.08	good	introduced	0 to 15.24 cm	Richmond	NA	NA	NA	NA	NA	NA	NA	NA	NA	NA	NA	NA	NA	NA	NA	NA
430	Common crapemyrtle	Lagerstroemia indica	Richmond	Virginia	green_space	Council district 1	5.08	good	introduced	0 to 15.24 cm	Richmond	NA	NA	NA	NA	NA	NA	NA	NA	NA	NA	NA	NA	NA	NA	NA	NA
431	Common crapemyrtle	Lagerstroemia indica	Richmond	Virginia	green_space	Council district 1	5.08	good	introduced	0 to 15.24 cm	Richmond	NA	NA	NA	NA	NA	NA	NA	NA	NA	NA	NA	NA	NA	NA	NA	NA
432	Common crapemyrtle	Lagerstroemia indica	Richmond	Virginia	green_space	Council district 1	2.54	good	introduced	0 to 15.24 cm	Richmond	NA	NA	NA	NA	NA	NA	NA	NA	NA	NA	NA	NA	NA	NA	NA	NA
433	Common crapemyrtle	Lagerstroemia indica	Richmond	Virginia	green_space	Council district 1	2.54	good	introduced	0 to 15.24 cm	Richmond	NA	NA	NA	NA	NA	NA	NA	NA	NA	NA	NA	NA	NA	NA	NA	NA
434	Pin oak	Quercus palustris	Richmond	Virginia	green_space	Council district 1	76.2	fair	naturally_occurring	60.96 to 76.2 cm	Richmond	NA	NA	NA	NA	NA	NA	NA	NA	NA	NA	NA	NA	NA	NA	NA	NA
435	Pin oak	Quercus palustris	Richmond	Virginia	green_space	Council district 1	66.04	fair	naturally_occurring	60.96 to 76.2 cm	Richmond	NA	NA	NA	NA	NA	NA	NA	NA	NA	NA	NA	NA	NA	NA	NA	NA
436	NA	NA	Richmond	Virginia	green_space	Council district 1	NA	good	no_info	NA	Richmond	NA	NA	NA	NA	NA	NA	NA	NA	NA	NA	NA	NA	NA	NA	NA	NA
437	NA	NA	Richmond	Virginia	green_space	Council district 1	NA	NA	no_info	NA	Richmond	NA	NA	NA	NA	NA	NA	NA	NA	NA	NA	NA	NA	NA	NA	NA	NA
438	NA	NA	Richmond	Virginia	no_info	Council district 1	NA	NA	no_info	NA	Richmond	NA	NA	NA	NA	NA	NA	NA	NA	NA	NA	NA	NA	NA	NA	NA	NA
439	Pin oak	Quercus palustris	Richmond	Virginia	no_info	Council district 1	83.82	fair	naturally_occurring	more than 76.2 cm	Richmond	NA	NA	NA	NA	NA	NA	NA	NA	NA	NA	NA	NA	NA	NA	NA	NA
440	NA	NA	Richmond	Virginia	no_info	Council district 1	NA	NA	no_info	NA	Richmond	NA	NA	NA	NA	NA	NA	NA	NA	NA	NA	NA	NA	NA	NA	NA	NA
441	Water oak	Quercus nigra	Richmond	Virginia	no_info	Council district 1	71.12	good	naturally_occurring	60.96 to 76.2 cm	Richmond	NA	NA	NA	NA	NA	NA	NA	NA	NA	NA	NA	NA	NA	NA	NA	NA
442	NA	NA	Richmond	Virginia	no_info	Council district 1	NA	NA	no_info	NA	Richmond	NA	NA	NA	NA	NA	NA	NA	NA	NA	NA	NA	NA	NA	NA	NA	NA
443	Silver maple	Acer saccharinum	Richmond	Virginia	no_info	Council district 1	17.78	good	naturally_occurring	15.24 to 30.48 cm	Richmond	NA	NA	NA	NA	NA	NA	NA	NA	NA	NA	NA	NA	NA	NA	NA	NA
444	NA	NA	Richmond	Virginia	no_info	Council district 1	NA	NA	no_info	NA	Richmond	NA	NA	NA	NA	NA	NA	NA	NA	NA	NA	NA	NA	NA	NA	NA	NA
445	Pin oak	Quercus palustris	Richmond	Virginia	no_info	Council district 1	50.8	poor	naturally_occurring	45.72 to 60.96 cm	Richmond	NA	NA	NA	NA	NA	NA	NA	NA	NA	NA	NA	NA	NA	NA	NA	NA
446	Baldcypress	Taxodium distichum	Richmond	Virginia	no_info	Council district 1	5.08	good	naturally_occurring	0 to 15.24 cm	Richmond	NA	NA	NA	NA	NA	NA	NA	NA	NA	NA	NA	NA	NA	NA	NA	NA
447	Red maple	Acer rubrum	Richmond	Virginia	no_info	Council district 1	2.54	good	naturally_occurring	0 to 15.24 cm	Richmond	NA	NA	NA	NA	NA	NA	NA	NA	NA	NA	NA	NA	NA	NA	NA	NA
448	Willow oak	Quercus phellos	Richmond	Virginia	no_info	Council district 1	71.12	good	naturally_occurring	60.96 to 76.2 cm	Richmond	NA	NA	NA	NA	NA	NA	NA	NA	NA	NA	NA	NA	NA	NA	NA	NA
449	Sugar maple	Acer saccharum	Richmond	Virginia	no_info	Council district 1	22.86	good	naturally_occurring	15.24 to 30.48 cm	Richmond	NA	NA	NA	NA	NA	NA	NA	NA	NA	NA	NA	NA	NA	NA	NA	NA
450	Common crapemyrtle	Lagerstroemia indica	Richmond	Virginia	no_info	Council district 1	2.54	good	introduced	0 to 15.24 cm	Richmond	NA	NA	NA	NA	NA	NA	NA	NA	NA	NA	NA	NA	NA	NA	NA	NA
451	Common crapemyrtle	Lagerstroemia indica	Richmond	Virginia	no_info	Council district 1	7.62	good	introduced	0 to 15.24 cm	Richmond	NA	NA	NA	NA	NA	NA	NA	NA	NA	NA	NA	NA	NA	NA	NA	NA
452	Littleleaf linden	Tilia cordata	Richmond	Virginia	no_info	Council district 1	43.18	fair	introduced	30.48 to 45.72 cm	Richmond	NA	NA	NA	NA	NA	NA	NA	NA	NA	NA	NA	NA	NA	NA	NA	NA
453	Northern red oak	Quercus rubra	Richmond	Virginia	no_info	Council district 1	76.2	good	naturally_occurring	60.96 to 76.2 cm	Richmond	NA	NA	NA	NA	NA	NA	NA	NA	NA	NA	NA	NA	NA	NA	NA	NA
454	NA	NA	Richmond	Virginia	no_info	Council district 1	NA	NA	no_info	NA	Richmond	NA	NA	NA	NA	NA	NA	NA	NA	NA	NA	NA	NA	NA	NA	NA	NA
455	Common crapemyrtle	Lagerstroemia indica	Richmond	Virginia	no_info	Council district 1	2.54	good	introduced	0 to 15.24 cm	Richmond	NA	NA	NA	NA	NA	NA	NA	NA	NA	NA	NA	NA	NA	NA	NA	NA
456	Red maple	Acer rubrum	Richmond	Virginia	no_info	Council district 1	5.08	good	naturally_occurring	0 to 15.24 cm	Richmond	NA	NA	NA	NA	NA	NA	NA	NA	NA	NA	NA	NA	NA	NA	NA	NA
457	NA	NA	Richmond	Virginia	no_info	Council district 1	NA	NA	no_info	NA	Richmond	NA	NA	NA	NA	NA	NA	NA	NA	NA	NA	NA	NA	NA	NA	NA	NA
458	NA	NA	Richmond	Virginia	no_info	Council district 1	NA	good	no_info	NA	Richmond	NA	NA	NA	NA	NA	NA	NA	NA	NA	NA	NA	NA	NA	NA	NA	NA
459	Common crapemyrtle	Lagerstroemia indica	Richmond	Virginia	no_info	Council district 1	7.62	good	introduced	0 to 15.24 cm	Richmond	NA	NA	NA	NA	NA	NA	NA	NA	NA	NA	NA	NA	NA	NA	NA	NA
460	Northern red oak	Quercus rubra	Richmond	Virginia	no_info	Council district 1	48.26	good	naturally_occurring	45.72 to 60.96 cm	Richmond	NA	NA	NA	NA	NA	NA	NA	NA	NA	NA	NA	NA	NA	NA	NA	NA
461	NA	NA	Richmond	Virginia	no_info	Council district 1	NA	NA	no_info	NA	Richmond	NA	NA	NA	NA	NA	NA	NA	NA	NA	NA	NA	NA	NA	NA	NA	NA
462	Willow oak	Quercus phellos	Richmond	Virginia	no_info	Council district 1	55.88	fair	naturally_occurring	45.72 to 60.96 cm	Richmond	NA	NA	NA	NA	NA	NA	NA	NA	NA	NA	NA	NA	NA	NA	NA	NA
463	Willow oak	Quercus phellos	Richmond	Virginia	no_info	Council district 1	55.88	good	naturally_occurring	45.72 to 60.96 cm	Richmond	NA	NA	NA	NA	NA	NA	NA	NA	NA	NA	NA	NA	NA	NA	NA	NA
464	Willow oak	Quercus phellos	Richmond	Virginia	no_info	Council district 1	50.8	fair	naturally_occurring	45.72 to 60.96 cm	Richmond	NA	NA	NA	NA	NA	NA	NA	NA	NA	NA	NA	NA	NA	NA	NA	NA
465	Green ash	Fraxinus pennsylvanica	Richmond	Virginia	no_info	Council district 1	25.4	fair	naturally_occurring	15.24 to 30.48 cm	Richmond	NA	NA	NA	NA	NA	NA	NA	NA	NA	NA	NA	NA	NA	NA	NA	NA
466	Pin oak	Quercus palustris	Richmond	Virginia	no_info	Council district 1	45.72	fair	naturally_occurring	30.48 to 45.72 cm	Richmond	NA	NA	NA	NA	NA	NA	NA	NA	NA	NA	NA	NA	NA	NA	NA	NA
467	Pin oak	Quercus palustris	Richmond	Virginia	no_info	Council district 1	30.48	fair	naturally_occurring	15.24 to 30.48 cm	Richmond	NA	NA	NA	NA	NA	NA	NA	NA	NA	NA	NA	NA	NA	NA	NA	NA
468	NA	NA	Richmond	Virginia	no_info	Council district 1	NA	NA	no_info	NA	Richmond	NA	NA	NA	NA	NA	NA	NA	NA	NA	NA	NA	NA	NA	NA	NA	NA
469	NA	NA	Richmond	Virginia	no_info	Council district 1	NA	NA	no_info	NA	Richmond	NA	NA	NA	NA	NA	NA	NA	NA	NA	NA	NA	NA	NA	NA	NA	NA
470	NA	NA	Richmond	Virginia	no_info	Council district 1	NA	NA	no_info	NA	Richmond	NA	NA	NA	NA	NA	NA	NA	NA	NA	NA	NA	NA	NA	NA	NA	NA
471	NA	NA	Richmond	Virginia	no_info	Council district 1	NA	NA	no_info	NA	Richmond	NA	NA	NA	NA	NA	NA	NA	NA	NA	NA	NA	NA	NA	NA	NA	NA
472	Eastern redbud	Cercis canadensis	Richmond	Virginia	no_info	Council district 1	12.7	poor	naturally_occurring	0 to 15.24 cm	Richmond	NA	NA	NA	NA	NA	NA	NA	NA	NA	NA	NA	NA	NA	NA	NA	NA
473	NA	NA	Richmond	Virginia	no_info	Council district 1	NA	NA	no_info	NA	Richmond	NA	NA	NA	NA	NA	NA	NA	NA	NA	NA	NA	NA	NA	NA	NA	NA
474	NA	NA	Richmond	Virginia	no_info	Council district 1	NA	NA	no_info	NA	Richmond	NA	NA	NA	NA	NA	NA	NA	NA	NA	NA	NA	NA	NA	NA	NA	NA
475	NA	NA	Richmond	Virginia	no_info	Council district 1	NA	NA	no_info	NA	Richmond	NA	NA	NA	NA	NA	NA	NA	NA	NA	NA	NA	NA	NA	NA	NA	NA
476	Littleleaf linden	Tilia cordata	Richmond	Virginia	no_info	Council district 1	27.94	good	introduced	15.24 to 30.48 cm	Richmond	NA	NA	NA	NA	NA	NA	NA	NA	NA	NA	NA	NA	NA	NA	NA	NA
477	NA	NA	Richmond	Virginia	no_info	Council district 1	NA	NA	no_info	NA	Richmond	NA	NA	NA	NA	NA	NA	NA	NA	NA	NA	NA	NA	NA	NA	NA	NA
478	NA	NA	Richmond	Virginia	no_info	Council district 1	NA	NA	no_info	NA	Richmond	NA	NA	NA	NA	NA	NA	NA	NA	NA	NA	NA	NA	NA	NA	NA	NA
479	Callery pear	Pyrus calleryana	Richmond	Virginia	no_info	Council district 1	12.7	fair	introduced	0 to 15.24 cm	Richmond	NA	NA	NA	NA	NA	NA	NA	NA	NA	NA	NA	NA	NA	NA	NA	NA
480	NA	NA	Richmond	Virginia	no_info	Council district 1	NA	NA	no_info	NA	Richmond	NA	NA	NA	NA	NA	NA	NA	NA	NA	NA	NA	NA	NA	NA	NA	NA
481	NA	NA	Richmond	Virginia	no_info	Council district 1	NA	NA	no_info	NA	Richmond	NA	NA	NA	NA	NA	NA	NA	NA	NA	NA	NA	NA	NA	NA	NA	NA
482	Littleleaf linden	Tilia cordata	Richmond	Virginia	no_info	Council district 1	35.56	fair	introduced	30.48 to 45.72 cm	Richmond	NA	NA	NA	NA	NA	NA	NA	NA	NA	NA	NA	NA	NA	NA	NA	NA
483	Littleleaf linden	Tilia cordata	Richmond	Virginia	no_info	Council district 1	30.48	fair	introduced	15.24 to 30.48 cm	Richmond	NA	NA	NA	NA	NA	NA	NA	NA	NA	NA	NA	NA	NA	NA	NA	NA
484	NA	NA	Richmond	Virginia	no_info	Council district 1	NA	NA	no_info	NA	Richmond	NA	NA	NA	NA	NA	NA	NA	NA	NA	NA	NA	NA	NA	NA	NA	NA
485	NA	NA	Richmond	Virginia	no_info	Council district 1	NA	NA	no_info	NA	Richmond	NA	NA	NA	NA	NA	NA	NA	NA	NA	NA	NA	NA	NA	NA	NA	NA
486	Sugar maple	Acer saccharum	Richmond	Virginia	no_info	Council district 1	5.08	fair	naturally_occurring	0 to 15.24 cm	Richmond	NA	NA	NA	NA	NA	NA	NA	NA	NA	NA	NA	NA	NA	NA	NA	NA
487	Common crapemyrtle	Lagerstroemia indica	Richmond	Virginia	no_info	Council district 1	5.08	fair	introduced	0 to 15.24 cm	Richmond	NA	NA	NA	NA	NA	NA	NA	NA	NA	NA	NA	NA	NA	NA	NA	NA
488	Common crapemyrtle	Lagerstroemia indica	Richmond	Virginia	no_info	Council district 1	5.08	fair	introduced	0 to 15.24 cm	Richmond	NA	NA	NA	NA	NA	NA	NA	NA	NA	NA	NA	NA	NA	NA	NA	NA
489	Common crapemyrtle	Lagerstroemia indica	Richmond	Virginia	no_info	Council district 1	5.08	fair	introduced	0 to 15.24 cm	Richmond	NA	NA	NA	NA	NA	NA	NA	NA	NA	NA	NA	NA	NA	NA	NA	NA
490	Common crapemyrtle	Lagerstroemia indica	Richmond	Virginia	no_info	Council district 1	5.08	fair	introduced	0 to 15.24 cm	Richmond	NA	NA	NA	NA	NA	NA	NA	NA	NA	NA	NA	NA	NA	NA	NA	NA
491	Common crapemyrtle	Lagerstroemia indica	Richmond	Virginia	no_info	Council district 1	5.08	fair	introduced	0 to 15.24 cm	Richmond	NA	NA	NA	NA	NA	NA	NA	NA	NA	NA	NA	NA	NA	NA	NA	NA
492	Common crapemyrtle	Lagerstroemia indica	Richmond	Virginia	no_info	Council district 1	5.08	fair	introduced	0 to 15.24 cm	Richmond	NA	NA	NA	NA	NA	NA	NA	NA	NA	NA	NA	NA	NA	NA	NA	NA
493	Common crapemyrtle	Lagerstroemia indica	Richmond	Virginia	no_info	Council district 1	5.08	fair	introduced	0 to 15.24 cm	Richmond	NA	NA	NA	NA	NA	NA	NA	NA	NA	NA	NA	NA	NA	NA	NA	NA
494	Common crapemyrtle	Lagerstroemia indica	Richmond	Virginia	no_info	Council district 1	5.08	fair	introduced	0 to 15.24 cm	Richmond	NA	NA	NA	NA	NA	NA	NA	NA	NA	NA	NA	NA	NA	NA	NA	NA
495	Common crapemyrtle	Lagerstroemia indica	Richmond	Virginia	no_info	Council district 1	5.08	fair	introduced	0 to 15.24 cm	Richmond	NA	NA	NA	NA	NA	NA	NA	NA	NA	NA	NA	NA	NA	NA	NA	NA
496	Common crapemyrtle	Lagerstroemia indica	Richmond	Virginia	no_info	Council district 1	5.08	fair	introduced	0 to 15.24 cm	Richmond	NA	NA	NA	NA	NA	NA	NA	NA	NA	NA	NA	NA	NA	NA	NA	NA
497	Green ash	Fraxinus pennsylvanica	Richmond	Virginia	no_info	Council district 1	60.96	fair	naturally_occurring	45.72 to 60.96 cm	Richmond	NA	NA	NA	NA	NA	NA	NA	NA	NA	NA	NA	NA	NA	NA	NA	NA
498	Green ash	Fraxinus pennsylvanica	Richmond	Virginia	no_info	Council district 1	60.96	good	naturally_occurring	45.72 to 60.96 cm	Richmond	NA	NA	NA	NA	NA	NA	NA	NA	NA	NA	NA	NA	NA	NA	NA	NA
499	Green ash	Fraxinus pennsylvanica	Richmond	Virginia	no_info	Council district 1	40.64	good	naturally_occurring	30.48 to 45.72 cm	Richmond	NA	NA	NA	NA	NA	NA	NA	NA	NA	NA	NA	NA	NA	NA	NA	NA
500	Green ash	Fraxinus pennsylvanica	Richmond	Virginia	no_info	Council district 1	66.04	fair	naturally_occurring	60.96 to 76.2 cm	Richmond	NA	NA	NA	NA	NA	NA	NA	NA	NA	NA	NA	NA	NA	NA	NA	NA
501	Green ash	Fraxinus pennsylvanica	Richmond	Virginia	no_info	Council district 1	50.8	poor	naturally_occurring	45.72 to 60.96 cm	Richmond	NA	NA	NA	NA	NA	NA	NA	NA	NA	NA	NA	NA	NA	NA	NA	NA
502	Green ash	Fraxinus pennsylvanica	Richmond	Virginia	no_info	Council district 1	45.72	fair	naturally_occurring	30.48 to 45.72 cm	Richmond	NA	NA	NA	NA	NA	NA	NA	NA	NA	NA	NA	NA	NA	NA	NA	NA
503	Green ash	Fraxinus pennsylvanica	Richmond	Virginia	no_info	Council district 1	76.2	fair	naturally_occurring	60.96 to 76.2 cm	Richmond	NA	NA	NA	NA	NA	NA	NA	NA	NA	NA	NA	NA	NA	NA	NA	NA
504	Green ash	Fraxinus pennsylvanica	Richmond	Virginia	no_info	Council district 1	55.88	fair	naturally_occurring	45.72 to 60.96 cm	Richmond	NA	NA	NA	NA	NA	NA	NA	NA	NA	NA	NA	NA	NA	NA	NA	NA
505	Green ash	Fraxinus pennsylvanica	Richmond	Virginia	no_info	Council district 1	60.96	fair	naturally_occurring	45.72 to 60.96 cm	Richmond	NA	NA	NA	NA	NA	NA	NA	NA	NA	NA	NA	NA	NA	NA	NA	NA
506	Green ash	Fraxinus pennsylvanica	Richmond	Virginia	no_info	Council district 1	35.56	fair	naturally_occurring	30.48 to 45.72 cm	Richmond	NA	NA	NA	NA	NA	NA	NA	NA	NA	NA	NA	NA	NA	NA	NA	NA
507	Green ash	Fraxinus pennsylvanica	Richmond	Virginia	no_info	Council district 1	45.72	fair	naturally_occurring	30.48 to 45.72 cm	Richmond	NA	NA	NA	NA	NA	NA	NA	NA	NA	NA	NA	NA	NA	NA	NA	NA
508	NA	NA	Richmond	Virginia	green_space	Council district 1	NA	NA	no_info	NA	Richmond	NA	NA	NA	NA	NA	NA	NA	NA	NA	NA	NA	NA	NA	NA	NA	NA
509	Red maple	Acer rubrum	Richmond	Virginia	green_space	Council district 1	76.2	good	naturally_occurring	60.96 to 76.2 cm	Richmond	NA	NA	NA	NA	NA	NA	NA	NA	NA	NA	NA	NA	NA	NA	NA	NA
510	Flowering dogwood	Cornus florida	Richmond	Virginia	green_space	Council district 1	12.7	fair	naturally_occurring	0 to 15.24 cm	Richmond	NA	NA	NA	NA	NA	NA	NA	NA	NA	NA	NA	NA	NA	NA	NA	NA
511	NA	NA	Richmond	Virginia	green_space	Council district 1	NA	NA	no_info	NA	Richmond	NA	NA	NA	NA	NA	NA	NA	NA	NA	NA	NA	NA	NA	NA	NA	NA
512	NA	NA	Richmond	Virginia	green_space	Council district 1	NA	NA	no_info	NA	Richmond	NA	NA	NA	NA	NA	NA	NA	NA	NA	NA	NA	NA	NA	NA	NA	NA
513	NA	NA	Richmond	Virginia	green_space	Council district 1	NA	NA	no_info	NA	Richmond	NA	NA	NA	NA	NA	NA	NA	NA	NA	NA	NA	NA	NA	NA	NA	NA
514	NA	NA	Richmond	Virginia	green_space	Council district 1	NA	NA	no_info	NA	Richmond	NA	NA	NA	NA	NA	NA	NA	NA	NA	NA	NA	NA	NA	NA	NA	NA
515	NA	NA	Richmond	Virginia	green_space	Council district 1	NA	NA	no_info	NA	Richmond	NA	NA	NA	NA	NA	NA	NA	NA	NA	NA	NA	NA	NA	NA	NA	NA
516	Willow oak	Quercus phellos	Richmond	Virginia	no_info	Council district 5	25.4	fair	naturally_occurring	15.24 to 30.48 cm	Richmond	NA	NA	NA	NA	NA	NA	NA	NA	NA	NA	NA	NA	NA	NA	NA	NA
517	Willow oak	Quercus phellos	Richmond	Virginia	no_info	Council district 5	40.64	fair	naturally_occurring	30.48 to 45.72 cm	Richmond	NA	NA	NA	NA	NA	NA	NA	NA	NA	NA	NA	NA	NA	NA	NA	NA
518	Willow oak	Quercus phellos	Richmond	Virginia	no_info	Council district 5	50.8	good	naturally_occurring	45.72 to 60.96 cm	Richmond	NA	NA	NA	NA	NA	NA	NA	NA	NA	NA	NA	NA	NA	NA	NA	NA
519	NA	NA	Richmond	Virginia	no_info	Council district 5	NA	NA	no_info	NA	Richmond	NA	NA	NA	NA	NA	NA	NA	NA	NA	NA	NA	NA	NA	NA	NA	NA
520	Sugar maple	Acer saccharum	Richmond	Virginia	no_info	Council district 5	25.4	fair	naturally_occurring	15.24 to 30.48 cm	Richmond	NA	NA	NA	NA	NA	NA	NA	NA	NA	NA	NA	NA	NA	NA	NA	NA
521	Sugar maple	Acer saccharum	Richmond	Virginia	no_info	Council district 5	17.78	fair	naturally_occurring	15.24 to 30.48 cm	Richmond	NA	NA	NA	NA	NA	NA	NA	NA	NA	NA	NA	NA	NA	NA	NA	NA
522	Sugar maple	Acer saccharum	Richmond	Virginia	no_info	Council district 5	17.78	poor	naturally_occurring	15.24 to 30.48 cm	Richmond	NA	NA	NA	NA	NA	NA	NA	NA	NA	NA	NA	NA	NA	NA	NA	NA
523	Sugar maple	Acer saccharum	Richmond	Virginia	no_info	Council district 5	20.32	fair	naturally_occurring	15.24 to 30.48 cm	Richmond	NA	NA	NA	NA	NA	NA	NA	NA	NA	NA	NA	NA	NA	NA	NA	NA
524	NA	NA	Richmond	Virginia	no_info	Council district 5	NA	NA	no_info	NA	Richmond	NA	NA	NA	NA	NA	NA	NA	NA	NA	NA	NA	NA	NA	NA	NA	NA
525	NA	NA	Richmond	Virginia	no_info	Council district 5	NA	NA	no_info	NA	Richmond	NA	NA	NA	NA	NA	NA	NA	NA	NA	NA	NA	NA	NA	NA	NA	NA
526	NA	NA	Richmond	Virginia	no_info	Council district 5	NA	NA	no_info	NA	Richmond	NA	NA	NA	NA	NA	NA	NA	NA	NA	NA	NA	NA	NA	NA	NA	NA
527	NA	NA	Richmond	Virginia	no_info	Council district 5	NA	NA	no_info	NA	Richmond	NA	NA	NA	NA	NA	NA	NA	NA	NA	NA	NA	NA	NA	NA	NA	NA
528	NA	NA	Richmond	Virginia	no_info	Council district 5	NA	NA	no_info	NA	Richmond	NA	NA	NA	NA	NA	NA	NA	NA	NA	NA	NA	NA	NA	NA	NA	NA
529	NA	NA	Richmond	Virginia	no_info	Council district 5	NA	NA	no_info	NA	Richmond	NA	NA	NA	NA	NA	NA	NA	NA	NA	NA	NA	NA	NA	NA	NA	NA
530	Red maple	Acer rubrum	Richmond	Virginia	no_info	Council district 5	7.62	dead/dying	naturally_occurring	0 to 15.24 cm	Richmond	NA	NA	NA	NA	NA	NA	NA	NA	NA	NA	NA	NA	NA	NA	NA	NA
531	Sugar maple	Acer saccharum	Richmond	Virginia	no_info	Council district 5	20.32	fair	naturally_occurring	15.24 to 30.48 cm	Richmond	NA	NA	NA	NA	NA	NA	NA	NA	NA	NA	NA	NA	NA	NA	NA	NA
532	Sugar maple	Acer saccharum	Richmond	Virginia	no_info	Council district 5	22.86	fair	naturally_occurring	15.24 to 30.48 cm	Richmond	NA	NA	NA	NA	NA	NA	NA	NA	NA	NA	NA	NA	NA	NA	NA	NA
533	Red maple	Acer rubrum	Richmond	Virginia	no_info	Council district 5	12.7	good	naturally_occurring	0 to 15.24 cm	Richmond	NA	NA	NA	NA	NA	NA	NA	NA	NA	NA	NA	NA	NA	NA	NA	NA
534	Red maple	Acer rubrum	Richmond	Virginia	no_info	Council district 5	10.16	good	naturally_occurring	0 to 15.24 cm	Richmond	NA	NA	NA	NA	NA	NA	NA	NA	NA	NA	NA	NA	NA	NA	NA	NA
535	Sugar maple	Acer saccharum	Richmond	Virginia	no_info	Council district 5	35.56	fair	naturally_occurring	30.48 to 45.72 cm	Richmond	NA	NA	NA	NA	NA	NA	NA	NA	NA	NA	NA	NA	NA	NA	NA	NA
536	Sugar maple	Acer saccharum	Richmond	Virginia	no_info	Council district 2	22.86	good	naturally_occurring	15.24 to 30.48 cm	Richmond	NA	NA	NA	NA	NA	NA	NA	NA	NA	NA	NA	NA	NA	NA	NA	NA
537	Sugar maple	Acer saccharum	Richmond	Virginia	no_info	Council district 2	22.86	fair	naturally_occurring	15.24 to 30.48 cm	Richmond	NA	NA	NA	NA	NA	NA	NA	NA	NA	NA	NA	NA	NA	NA	NA	NA
538	Japanese maple	Acer palmatum	Richmond	Virginia	no_info	Council district 2	5.08	good	introduced	0 to 15.24 cm	Richmond	NA	NA	NA	NA	NA	NA	NA	NA	NA	NA	NA	NA	NA	NA	NA	NA
539	Sugar maple	Acer saccharum	Richmond	Virginia	no_info	Council district 2	22.86	fair	naturally_occurring	15.24 to 30.48 cm	Richmond	NA	NA	NA	NA	NA	NA	NA	NA	NA	NA	NA	NA	NA	NA	NA	NA
540	NA	NA	Richmond	Virginia	no_info	Council district 2	NA	NA	no_info	NA	Richmond	NA	NA	NA	NA	NA	NA	NA	NA	NA	NA	NA	NA	NA	NA	NA	NA
541	Sugar maple	Acer saccharum	Richmond	Virginia	no_info	Council district 2	30.48	fair	naturally_occurring	15.24 to 30.48 cm	Richmond	NA	NA	NA	NA	NA	NA	NA	NA	NA	NA	NA	NA	NA	NA	NA	NA
542	Sugar maple	Acer saccharum	Richmond	Virginia	no_info	Council district 2	20.32	fair	naturally_occurring	15.24 to 30.48 cm	Richmond	NA	NA	NA	NA	NA	NA	NA	NA	NA	NA	NA	NA	NA	NA	NA	NA
543	Sugar maple	Acer saccharum	Richmond	Virginia	no_info	Council district 2	17.78	good	naturally_occurring	15.24 to 30.48 cm	Richmond	NA	NA	NA	NA	NA	NA	NA	NA	NA	NA	NA	NA	NA	NA	NA	NA
544	Sugar maple	Acer saccharum	Richmond	Virginia	no_info	Council district 2	17.78	good	naturally_occurring	15.24 to 30.48 cm	Richmond	NA	NA	NA	NA	NA	NA	NA	NA	NA	NA	NA	NA	NA	NA	NA	NA
545	Red maple	Acer rubrum	Richmond	Virginia	no_info	Council district 2	12.7	poor	naturally_occurring	0 to 15.24 cm	Richmond	NA	NA	NA	NA	NA	NA	NA	NA	NA	NA	NA	NA	NA	NA	NA	NA
546	Red maple	Acer rubrum	Richmond	Virginia	no_info	Council district 2	10.16	fair	naturally_occurring	0 to 15.24 cm	Richmond	NA	NA	NA	NA	NA	NA	NA	NA	NA	NA	NA	NA	NA	NA	NA	NA
547	Red maple	Acer rubrum	Richmond	Virginia	no_info	Council district 2	10.16	good	naturally_occurring	0 to 15.24 cm	Richmond	NA	NA	NA	NA	NA	NA	NA	NA	NA	NA	NA	NA	NA	NA	NA	NA
548	Sugar maple	Acer saccharum	Richmond	Virginia	no_info	Council district 2	12.7	good	naturally_occurring	0 to 15.24 cm	Richmond	NA	NA	NA	NA	NA	NA	NA	NA	NA	NA	NA	NA	NA	NA	NA	NA
549	Red maple	Acer rubrum	Richmond	Virginia	no_info	Council district 2	12.7	fair	naturally_occurring	0 to 15.24 cm	Richmond	NA	NA	NA	NA	NA	NA	NA	NA	NA	NA	NA	NA	NA	NA	NA	NA
550	NA	NA	Richmond	Virginia	no_info	Council district 2	NA	NA	no_info	NA	Richmond	NA	NA	NA	NA	NA	NA	NA	NA	NA	NA	NA	NA	NA	NA	NA	NA
551	Sugar maple	Acer saccharum	Richmond	Virginia	no_info	Council district 2	35.56	fair	naturally_occurring	30.48 to 45.72 cm	Richmond	NA	NA	NA	NA	NA	NA	NA	NA	NA	NA	NA	NA	NA	NA	NA	NA
552	Japanese zelkova	Zelkova serrata	Richmond	Virginia	no_info	Council district 2	20.32	good	introduced	15.24 to 30.48 cm	Richmond	NA	NA	NA	NA	NA	NA	NA	NA	NA	NA	NA	NA	NA	NA	NA	NA
553	Red maple	Acer rubrum	Richmond	Virginia	no_info	Council district 2	66.04	good	naturally_occurring	60.96 to 76.2 cm	Richmond	NA	NA	NA	NA	NA	NA	NA	NA	NA	NA	NA	NA	NA	NA	NA	NA
554	Sugar maple	Acer saccharum	Richmond	Virginia	no_info	Council district 2	15.24	good	naturally_occurring	0 to 15.24 cm	Richmond	NA	NA	NA	NA	NA	NA	NA	NA	NA	NA	NA	NA	NA	NA	NA	NA
555	NA	NA	Richmond	Virginia	no_info	Council district 2	NA	NA	no_info	NA	Richmond	NA	NA	NA	NA	NA	NA	NA	NA	NA	NA	NA	NA	NA	NA	NA	NA
556	American hornbeam	Carpinus caroliniana	Richmond	Virginia	no_info	Council district 2	5.08	good	naturally_occurring	0 to 15.24 cm	Richmond	NA	NA	NA	NA	NA	NA	NA	NA	NA	NA	NA	NA	NA	NA	NA	NA
557	Sugar maple	Acer saccharum	Richmond	Virginia	no_info	Council district 2	20.32	good	naturally_occurring	15.24 to 30.48 cm	Richmond	NA	NA	NA	NA	NA	NA	NA	NA	NA	NA	NA	NA	NA	NA	NA	NA
558	Sugar maple	Acer saccharum	Richmond	Virginia	no_info	Council district 2	20.32	poor	naturally_occurring	15.24 to 30.48 cm	Richmond	NA	NA	NA	NA	NA	NA	NA	NA	NA	NA	NA	NA	NA	NA	NA	NA
559	NA	NA	Richmond	Virginia	no_info	Council district 2	NA	NA	no_info	NA	Richmond	NA	NA	NA	NA	NA	NA	NA	NA	NA	NA	NA	NA	NA	NA	NA	NA
560	Callery pear	Pyrus calleryana	Richmond	Virginia	no_info	Council district 2	25.4	poor	introduced	15.24 to 30.48 cm	Richmond	NA	NA	NA	NA	NA	NA	NA	NA	NA	NA	NA	NA	NA	NA	NA	NA
561	Sugar maple	Acer saccharum	Richmond	Virginia	no_info	Council district 2	50.8	good	naturally_occurring	45.72 to 60.96 cm	Richmond	NA	NA	NA	NA	NA	NA	NA	NA	NA	NA	NA	NA	NA	NA	NA	NA
562	Sugar maple	Acer saccharum	Richmond	Virginia	no_info	Council district 2	38.1	fair	naturally_occurring	30.48 to 45.72 cm	Richmond	NA	NA	NA	NA	NA	NA	NA	NA	NA	NA	NA	NA	NA	NA	NA	NA
563	NA	NA	Richmond	Virginia	no_info	Council district 2	NA	NA	no_info	NA	Richmond	NA	NA	NA	NA	NA	NA	NA	NA	NA	NA	NA	NA	NA	NA	NA	NA
564	NA	NA	Richmond	Virginia	no_info	Council district 2	NA	NA	no_info	NA	Richmond	NA	NA	NA	NA	NA	NA	NA	NA	NA	NA	NA	NA	NA	NA	NA	NA
565	Japanese zelkova	Zelkova serrata	Richmond	Virginia	no_info	Council district 2	50.8	good	introduced	45.72 to 60.96 cm	Richmond	NA	NA	NA	NA	NA	NA	NA	NA	NA	NA	NA	NA	NA	NA	NA	NA
566	NA	NA	Richmond	Virginia	no_info	Council district 2	NA	NA	no_info	NA	Richmond	NA	NA	NA	NA	NA	NA	NA	NA	NA	NA	NA	NA	NA	NA	NA	NA
567	NA	NA	Richmond	Virginia	no_info	Council district 2	NA	NA	no_info	NA	Richmond	NA	NA	NA	NA	NA	NA	NA	NA	NA	NA	NA	NA	NA	NA	NA	NA
568	NA	NA	Richmond	Virginia	no_info	Council district 2	NA	NA	no_info	NA	Richmond	NA	NA	NA	NA	NA	NA	NA	NA	NA	NA	NA	NA	NA	NA	NA	NA
569	NA	NA	Richmond	Virginia	no_info	Council district 2	NA	NA	no_info	NA	Richmond	NA	NA	NA	NA	NA	NA	NA	NA	NA	NA	NA	NA	NA	NA	NA	NA
570	Callery pear	Pyrus calleryana	Richmond	Virginia	no_info	Council district 2	38.1	poor	introduced	30.48 to 45.72 cm	Richmond	NA	NA	NA	NA	NA	NA	NA	NA	NA	NA	NA	NA	NA	NA	NA	NA
571	Callery pear	Pyrus calleryana	Richmond	Virginia	no_info	Council district 2	33.02	fair	introduced	30.48 to 45.72 cm	Richmond	NA	NA	NA	NA	NA	NA	NA	NA	NA	NA	NA	NA	NA	NA	NA	NA
572	Callery pear	Pyrus calleryana	Richmond	Virginia	no_info	Council district 2	38.1	fair	introduced	30.48 to 45.72 cm	Richmond	NA	NA	NA	NA	NA	NA	NA	NA	NA	NA	NA	NA	NA	NA	NA	NA
573	Kwanzan cherry	Prunus serrulata	Richmond	Virginia	no_info	Council district 2	25.4	poor	introduced	15.24 to 30.48 cm	Richmond	NA	NA	NA	NA	NA	NA	NA	NA	NA	NA	NA	NA	NA	NA	NA	NA
574	Red maple	Acer rubrum	Richmond	Virginia	no_info	Council district 2	10.16	good	naturally_occurring	0 to 15.24 cm	Richmond	NA	NA	NA	NA	NA	NA	NA	NA	NA	NA	NA	NA	NA	NA	NA	NA
575	Sugar maple	Acer saccharum	Richmond	Virginia	no_info	Council district 2	27.94	fair	naturally_occurring	15.24 to 30.48 cm	Richmond	NA	NA	NA	NA	NA	NA	NA	NA	NA	NA	NA	NA	NA	NA	NA	NA
576	Sugar maple	Acer saccharum	Richmond	Virginia	no_info	Council district 2	10.16	fair	naturally_occurring	0 to 15.24 cm	Richmond	NA	NA	NA	NA	NA	NA	NA	NA	NA	NA	NA	NA	NA	NA	NA	NA
577	Sugar maple	Acer saccharum	Richmond	Virginia	no_info	Council district 2	27.94	poor	naturally_occurring	15.24 to 30.48 cm	Richmond	NA	NA	NA	NA	NA	NA	NA	NA	NA	NA	NA	NA	NA	NA	NA	NA
578	Sugar maple	Acer saccharum	Richmond	Virginia	no_info	Council district 2	43.18	fair	naturally_occurring	30.48 to 45.72 cm	Richmond	NA	NA	NA	NA	NA	NA	NA	NA	NA	NA	NA	NA	NA	NA	NA	NA
579	Red maple	Acer rubrum	Richmond	Virginia	no_info	Council district 2	27.94	poor	naturally_occurring	15.24 to 30.48 cm	Richmond	NA	NA	NA	NA	NA	NA	NA	NA	NA	NA	NA	NA	NA	NA	NA	NA
580	Red maple	Acer rubrum	Richmond	Virginia	no_info	Council district 2	15.24	good	naturally_occurring	0 to 15.24 cm	Richmond	NA	NA	NA	NA	NA	NA	NA	NA	NA	NA	NA	NA	NA	NA	NA	NA
581	Sugar maple	Acer saccharum	Richmond	Virginia	no_info	Council district 2	40.64	poor	naturally_occurring	30.48 to 45.72 cm	Richmond	NA	NA	NA	NA	NA	NA	NA	NA	NA	NA	NA	NA	NA	NA	NA	NA
582	Sugar maple	Acer saccharum	Richmond	Virginia	no_info	Council district 2	25.4	fair	naturally_occurring	15.24 to 30.48 cm	Richmond	NA	NA	NA	NA	NA	NA	NA	NA	NA	NA	NA	NA	NA	NA	NA	NA
583	Red maple	Acer rubrum	Richmond	Virginia	no_info	Council district 2	12.7	fair	naturally_occurring	0 to 15.24 cm	Richmond	NA	NA	NA	NA	NA	NA	NA	NA	NA	NA	NA	NA	NA	NA	NA	NA
584	Chinese pistache	Pistacia chinensis	Richmond	Virginia	no_info	Council district 2	5.08	good	introduced	0 to 15.24 cm	Richmond	NA	NA	NA	NA	NA	NA	NA	NA	NA	NA	NA	NA	NA	NA	NA	NA
585	Sugar maple	Acer saccharum	Richmond	Virginia	no_info	Council district 2	15.24	fair	naturally_occurring	0 to 15.24 cm	Richmond	NA	NA	NA	NA	NA	NA	NA	NA	NA	NA	NA	NA	NA	NA	NA	NA
586	Sugar maple	Acer saccharum	Richmond	Virginia	no_info	Council district 2	15.24	good	naturally_occurring	0 to 15.24 cm	Richmond	NA	NA	NA	NA	NA	NA	NA	NA	NA	NA	NA	NA	NA	NA	NA	NA
587	Sugar maple	Acer saccharum	Richmond	Virginia	no_info	Council district 2	30.48	dead/dying	naturally_occurring	15.24 to 30.48 cm	Richmond	NA	NA	NA	NA	NA	NA	NA	NA	NA	NA	NA	NA	NA	NA	NA	NA
588	Red maple	Acer rubrum	Richmond	Virginia	no_info	Council district 2	7.62	poor	naturally_occurring	0 to 15.24 cm	Richmond	NA	NA	NA	NA	NA	NA	NA	NA	NA	NA	NA	NA	NA	NA	NA	NA
589	Red maple	Acer rubrum	Richmond	Virginia	no_info	Council district 2	20.32	fair	naturally_occurring	15.24 to 30.48 cm	Richmond	NA	NA	NA	NA	NA	NA	NA	NA	NA	NA	NA	NA	NA	NA	NA	NA
590	Kwanzan cherry	Prunus serrulata	Richmond	Virginia	no_info	Council district 2	25.4	poor	introduced	15.24 to 30.48 cm	Richmond	NA	NA	NA	NA	NA	NA	NA	NA	NA	NA	NA	NA	NA	NA	NA	NA
591	Sugar maple	Acer saccharum	Richmond	Virginia	no_info	Council district 2	50.8	fair	naturally_occurring	45.72 to 60.96 cm	Richmond	NA	NA	NA	NA	NA	NA	NA	NA	NA	NA	NA	NA	NA	NA	NA	NA
592	Sugar maple	Acer saccharum	Richmond	Virginia	no_info	Council district 2	33.02	good	naturally_occurring	30.48 to 45.72 cm	Richmond	NA	NA	NA	NA	NA	NA	NA	NA	NA	NA	NA	NA	NA	NA	NA	NA
593	Sugar maple	Acer saccharum	Richmond	Virginia	no_info	Council district 2	50.8	poor	naturally_occurring	45.72 to 60.96 cm	Richmond	NA	NA	NA	NA	NA	NA	NA	NA	NA	NA	NA	NA	NA	NA	NA	NA
594	Kwanzan cherry	Prunus serrulata	Richmond	Virginia	no_info	Council district 2	35.56	poor	introduced	30.48 to 45.72 cm	Richmond	NA	NA	NA	NA	NA	NA	NA	NA	NA	NA	NA	NA	NA	NA	NA	NA
595	Red maple	Acer rubrum	Richmond	Virginia	no_info	Council district 2	10.16	good	naturally_occurring	0 to 15.24 cm	Richmond	NA	NA	NA	NA	NA	NA	NA	NA	NA	NA	NA	NA	NA	NA	NA	NA
596	Red maple	Acer rubrum	Richmond	Virginia	no_info	Council district 2	12.7	good	naturally_occurring	0 to 15.24 cm	Richmond	NA	NA	NA	NA	NA	NA	NA	NA	NA	NA	NA	NA	NA	NA	NA	NA
597	Sugar maple	Acer saccharum	Richmond	Virginia	no_info	Council district 2	35.56	fair	naturally_occurring	30.48 to 45.72 cm	Richmond	NA	NA	NA	NA	NA	NA	NA	NA	NA	NA	NA	NA	NA	NA	NA	NA
598	Littleleaf linden	Tilia cordata	Richmond	Virginia	no_info	Council district 2	15.24	good	introduced	0 to 15.24 cm	Richmond	NA	NA	NA	NA	NA	NA	NA	NA	NA	NA	NA	NA	NA	NA	NA	NA
599	Sugar maple	Acer saccharum	Richmond	Virginia	no_info	Council district 2	35.56	poor	naturally_occurring	30.48 to 45.72 cm	Richmond	NA	NA	NA	NA	NA	NA	NA	NA	NA	NA	NA	NA	NA	NA	NA	NA
600	Sugar maple	Acer saccharum	Richmond	Virginia	no_info	Council district 2	25.4	fair	naturally_occurring	15.24 to 30.48 cm	Richmond	NA	NA	NA	NA	NA	NA	NA	NA	NA	NA	NA	NA	NA	NA	NA	NA
601	Sugar maple	Acer saccharum	Richmond	Virginia	no_info	Council district 2	17.78	poor	naturally_occurring	15.24 to 30.48 cm	Richmond	NA	NA	NA	NA	NA	NA	NA	NA	NA	NA	NA	NA	NA	NA	NA	NA
602	Sugar maple	Acer saccharum	Richmond	Virginia	no_info	Council district 2	50.8	fair	naturally_occurring	45.72 to 60.96 cm	Richmond	NA	NA	NA	NA	NA	NA	NA	NA	NA	NA	NA	NA	NA	NA	NA	NA
603	Kwanzan cherry	Prunus serrulata	Richmond	Virginia	no_info	Council district 2	40.64	fair	introduced	30.48 to 45.72 cm	Richmond	NA	NA	NA	NA	NA	NA	NA	NA	NA	NA	NA	NA	NA	NA	NA	NA
604	Red maple	Acer rubrum	Richmond	Virginia	no_info	Council district 2	17.78	good	naturally_occurring	15.24 to 30.48 cm	Richmond	NA	NA	NA	NA	NA	NA	NA	NA	NA	NA	NA	NA	NA	NA	NA	NA
605	Red maple	Acer rubrum	Richmond	Virginia	no_info	Council district 2	12.7	good	naturally_occurring	0 to 15.24 cm	Richmond	NA	NA	NA	NA	NA	NA	NA	NA	NA	NA	NA	NA	NA	NA	NA	NA
606	Red maple	Acer rubrum	Richmond	Virginia	no_info	Council district 2	12.7	good	naturally_occurring	0 to 15.24 cm	Richmond	NA	NA	NA	NA	NA	NA	NA	NA	NA	NA	NA	NA	NA	NA	NA	NA
607	Kwanzan cherry	Prunus serrulata	Richmond	Virginia	no_info	Council district 2	27.94	fair	introduced	15.24 to 30.48 cm	Richmond	NA	NA	NA	NA	NA	NA	NA	NA	NA	NA	NA	NA	NA	NA	NA	NA
608	Sugar maple	Acer saccharum	Richmond	Virginia	no_info	Council district 5	55.88	poor	naturally_occurring	45.72 to 60.96 cm	Richmond	NA	NA	NA	NA	NA	NA	NA	NA	NA	NA	NA	NA	NA	NA	NA	NA
609	Winged elm	Ulmus alata	Richmond	Virginia	no_info	Council district 5	60.96	good	naturally_occurring	45.72 to 60.96 cm	Richmond	NA	NA	NA	NA	NA	NA	NA	NA	NA	NA	NA	NA	NA	NA	NA	NA
610	Sugar maple	Acer saccharum	Richmond	Virginia	no_info	Council district 5	12.7	good	naturally_occurring	0 to 15.24 cm	Richmond	NA	NA	NA	NA	NA	NA	NA	NA	NA	NA	NA	NA	NA	NA	NA	NA
611	Sugar maple	Acer saccharum	Richmond	Virginia	no_info	Council district 5	12.7	fair	naturally_occurring	0 to 15.24 cm	Richmond	NA	NA	NA	NA	NA	NA	NA	NA	NA	NA	NA	NA	NA	NA	NA	NA
612	Sugar maple	Acer saccharum	Richmond	Virginia	no_info	Council district 5	15.24	good	naturally_occurring	0 to 15.24 cm	Richmond	NA	NA	NA	NA	NA	NA	NA	NA	NA	NA	NA	NA	NA	NA	NA	NA
613	Winged elm	Ulmus alata	Richmond	Virginia	no_info	Council district 5	40.64	fair	naturally_occurring	30.48 to 45.72 cm	Richmond	NA	NA	NA	NA	NA	NA	NA	NA	NA	NA	NA	NA	NA	NA	NA	NA
614	Winged elm	Ulmus alata	Richmond	Virginia	no_info	Council district 5	40.64	good	naturally_occurring	30.48 to 45.72 cm	Richmond	NA	NA	NA	NA	NA	NA	NA	NA	NA	NA	NA	NA	NA	NA	NA	NA
615	NA	NA	Richmond	Virginia	no_info	Council district 5	NA	NA	no_info	NA	Richmond	NA	NA	NA	NA	NA	NA	NA	NA	NA	NA	NA	NA	NA	NA	NA	NA
616	Red maple	Acer rubrum	Richmond	Virginia	no_info	Council district 5	15.24	good	naturally_occurring	0 to 15.24 cm	Richmond	NA	NA	NA	NA	NA	NA	NA	NA	NA	NA	NA	NA	NA	NA	NA	NA
617	Japanese zelkova	Zelkova serrata	Richmond	Virginia	no_info	Council district 5	55.88	fair	introduced	45.72 to 60.96 cm	Richmond	NA	NA	NA	NA	NA	NA	NA	NA	NA	NA	NA	NA	NA	NA	NA	NA
618	Common crapemyrtle	Lagerstroemia indica	Richmond	Virginia	no_info	Council district 5	5.08	good	introduced	0 to 15.24 cm	Richmond	NA	NA	NA	NA	NA	NA	NA	NA	NA	NA	NA	NA	NA	NA	NA	NA
619	Sweetgum	Liquidambar styraciflua	Richmond	Virginia	no_info	Council district 5	12.7	good	naturally_occurring	0 to 15.24 cm	Richmond	NA	NA	NA	NA	NA	NA	NA	NA	NA	NA	NA	NA	NA	NA	NA	NA
620	Sweetgum	Liquidambar styraciflua	Richmond	Virginia	no_info	Council district 5	10.16	good	naturally_occurring	0 to 15.24 cm	Richmond	NA	NA	NA	NA	NA	NA	NA	NA	NA	NA	NA	NA	NA	NA	NA	NA
621	Sweetgum	Liquidambar styraciflua	Richmond	Virginia	no_info	Council district 5	12.7	good	naturally_occurring	0 to 15.24 cm	Richmond	NA	NA	NA	NA	NA	NA	NA	NA	NA	NA	NA	NA	NA	NA	NA	NA
622	Green ash	Fraxinus pennsylvanica	Richmond	Virginia	no_info	Council district 5	12.7	poor	naturally_occurring	0 to 15.24 cm	Richmond	NA	NA	NA	NA	NA	NA	NA	NA	NA	NA	NA	NA	NA	NA	NA	NA
623	Green ash	Fraxinus pennsylvanica	Richmond	Virginia	no_info	Council district 5	20.32	fair	naturally_occurring	15.24 to 30.48 cm	Richmond	NA	NA	NA	NA	NA	NA	NA	NA	NA	NA	NA	NA	NA	NA	NA	NA
624	Red maple	Acer rubrum	Richmond	Virginia	no_info	Council district 5	22.86	poor	naturally_occurring	15.24 to 30.48 cm	Richmond	NA	NA	NA	NA	NA	NA	NA	NA	NA	NA	NA	NA	NA	NA	NA	NA
625	Common crapemyrtle	Lagerstroemia indica	Richmond	Virginia	no_info	Council district 5	7.62	good	introduced	0 to 15.24 cm	Richmond	NA	NA	NA	NA	NA	NA	NA	NA	NA	NA	NA	NA	NA	NA	NA	NA
626	Common crapemyrtle	Lagerstroemia indica	Richmond	Virginia	no_info	Council district 5	7.62	poor	introduced	0 to 15.24 cm	Richmond	NA	NA	NA	NA	NA	NA	NA	NA	NA	NA	NA	NA	NA	NA	NA	NA
627	NA	NA	Richmond	Virginia	no_info	Council district 5	NA	NA	no_info	NA	Richmond	NA	NA	NA	NA	NA	NA	NA	NA	NA	NA	NA	NA	NA	NA	NA	NA
628	Chinese elm	Ulmus parvifolia	Richmond	Virginia	no_info	Council district 2	7.62	good	introduced	0 to 15.24 cm	Richmond	NA	NA	NA	NA	NA	NA	NA	NA	NA	NA	NA	NA	NA	NA	NA	NA
629	Chinese elm	Ulmus parvifolia	Richmond	Virginia	no_info	Council district 2	7.62	good	introduced	0 to 15.24 cm	Richmond	NA	NA	NA	NA	NA	NA	NA	NA	NA	NA	NA	NA	NA	NA	NA	NA
630	NA	NA	Richmond	Virginia	no_info	Council district 2	NA	NA	no_info	NA	Richmond	NA	NA	NA	NA	NA	NA	NA	NA	NA	NA	NA	NA	NA	NA	NA	NA
631	Winged elm	Ulmus alata	Richmond	Virginia	no_info	Council district 5	71.12	poor	naturally_occurring	60.96 to 76.2 cm	Richmond	NA	NA	NA	NA	NA	NA	NA	NA	NA	NA	NA	NA	NA	NA	NA	NA
632	Winged elm	Ulmus alata	Richmond	Virginia	no_info	Council district 5	60.96	good	naturally_occurring	45.72 to 60.96 cm	Richmond	NA	NA	NA	NA	NA	NA	NA	NA	NA	NA	NA	NA	NA	NA	NA	NA
633	Winged elm	Ulmus alata	Richmond	Virginia	no_info	Council district 5	40.64	fair	naturally_occurring	30.48 to 45.72 cm	Richmond	NA	NA	NA	NA	NA	NA	NA	NA	NA	NA	NA	NA	NA	NA	NA	NA
634	NA	NA	Richmond	Virginia	no_info	Council district 5	NA	NA	no_info	NA	Richmond	NA	NA	NA	NA	NA	NA	NA	NA	NA	NA	NA	NA	NA	NA	NA	NA
635	Japanese pagoda tree	Sophora japonica	Richmond	Virginia	green_space	Council district 5	25.4	fair	no_info	15.24 to 30.48 cm	Richmond	NA	NA	NA	NA	NA	NA	NA	NA	NA	NA	NA	NA	NA	NA	NA	NA
636	Japanese pagoda tree	Sophora japonica	Richmond	Virginia	green_space	Council district 5	15.24	poor	no_info	0 to 15.24 cm	Richmond	NA	NA	NA	NA	NA	NA	NA	NA	NA	NA	NA	NA	NA	NA	NA	NA
637	Japanese pagoda tree	Sophora japonica	Richmond	Virginia	green_space	Council district 5	27.94	poor	no_info	15.24 to 30.48 cm	Richmond	NA	NA	NA	NA	NA	NA	NA	NA	NA	NA	NA	NA	NA	NA	NA	NA
638	Yoshino flowering cherry	Prunus yedoensis	Richmond	Virginia	green_space	Council district 5	15.24	good	introduced	0 to 15.24 cm	Richmond	NA	NA	NA	NA	NA	NA	NA	NA	NA	NA	NA	NA	NA	NA	NA	NA
639	Chinese pistache	Pistacia chinensis	Richmond	Virginia	no_info	Council district 5	15.24	good	introduced	0 to 15.24 cm	Richmond	NA	NA	NA	NA	NA	NA	NA	NA	NA	NA	NA	NA	NA	NA	NA	NA
640	NA	NA	Richmond	Virginia	no_info	Council district 5	NA	NA	no_info	NA	Richmond	NA	NA	NA	NA	NA	NA	NA	NA	NA	NA	NA	NA	NA	NA	NA	NA
641	NA	NA	Richmond	Virginia	no_info	Council district 5	NA	NA	no_info	NA	Richmond	NA	NA	NA	NA	NA	NA	NA	NA	NA	NA	NA	NA	NA	NA	NA	NA
642	NA	NA	Richmond	Virginia	no_info	Council district 5	NA	NA	no_info	NA	Richmond	NA	NA	NA	NA	NA	NA	NA	NA	NA	NA	NA	NA	NA	NA	NA	NA
643	NA	NA	Richmond	Virginia	no_info	Council district 5	NA	NA	no_info	NA	Richmond	NA	NA	NA	NA	NA	NA	NA	NA	NA	NA	NA	NA	NA	NA	NA	NA
644	NA	NA	Richmond	Virginia	no_info	Council district 5	NA	NA	no_info	NA	Richmond	NA	NA	NA	NA	NA	NA	NA	NA	NA	NA	NA	NA	NA	NA	NA	NA
645	NA	NA	Richmond	Virginia	no_info	Council district 5	NA	NA	no_info	NA	Richmond	NA	NA	NA	NA	NA	NA	NA	NA	NA	NA	NA	NA	NA	NA	NA	NA
646	NA	NA	Richmond	Virginia	no_info	Council district 5	NA	NA	no_info	NA	Richmond	NA	NA	NA	NA	NA	NA	NA	NA	NA	NA	NA	NA	NA	NA	NA	NA
647	NA	NA	Richmond	Virginia	no_info	Council district 5	NA	NA	no_info	NA	Richmond	NA	NA	NA	NA	NA	NA	NA	NA	NA	NA	NA	NA	NA	NA	NA	NA
648	NA	NA	Richmond	Virginia	no_info	Council district 5	NA	NA	no_info	NA	Richmond	NA	NA	NA	NA	NA	NA	NA	NA	NA	NA	NA	NA	NA	NA	NA	NA
649	NA	NA	Richmond	Virginia	no_info	Council district 5	NA	NA	no_info	NA	Richmond	NA	NA	NA	NA	NA	NA	NA	NA	NA	NA	NA	NA	NA	NA	NA	NA
650	NA	NA	Richmond	Virginia	no_info	Council district 5	NA	NA	no_info	NA	Richmond	NA	NA	NA	NA	NA	NA	NA	NA	NA	NA	NA	NA	NA	NA	NA	NA
651	NA	NA	Richmond	Virginia	no_info	Council district 5	NA	NA	no_info	NA	Richmond	NA	NA	NA	NA	NA	NA	NA	NA	NA	NA	NA	NA	NA	NA	NA	NA
652	NA	NA	Richmond	Virginia	no_info	Council district 5	NA	NA	no_info	NA	Richmond	NA	NA	NA	NA	NA	NA	NA	NA	NA	NA	NA	NA	NA	NA	NA	NA
653	NA	NA	Richmond	Virginia	no_info	Council district 5	NA	NA	no_info	NA	Richmond	NA	NA	NA	NA	NA	NA	NA	NA	NA	NA	NA	NA	NA	NA	NA	NA
654	NA	NA	Richmond	Virginia	no_info	Council district 5	NA	NA	no_info	NA	Richmond	NA	NA	NA	NA	NA	NA	NA	NA	NA	NA	NA	NA	NA	NA	NA	NA
655	Sugar maple	Acer saccharum	Richmond	Virginia	no_info	Council district 5	30.48	dead/dying	naturally_occurring	15.24 to 30.48 cm	Richmond	NA	NA	NA	NA	NA	NA	NA	NA	NA	NA	NA	NA	NA	NA	NA	NA
656	Red maple	Acer rubrum	Richmond	Virginia	no_info	Council district 5	10.16	good	naturally_occurring	0 to 15.24 cm	Richmond	NA	NA	NA	NA	NA	NA	NA	NA	NA	NA	NA	NA	NA	NA	NA	NA
657	NA	NA	Richmond	Virginia	no_info	Council district 5	NA	NA	no_info	NA	Richmond	NA	NA	NA	NA	NA	NA	NA	NA	NA	NA	NA	NA	NA	NA	NA	NA
658	Sugar maple	Acer saccharum	Richmond	Virginia	no_info	Council district 5	27.94	poor	naturally_occurring	15.24 to 30.48 cm	Richmond	NA	NA	NA	NA	NA	NA	NA	NA	NA	NA	NA	NA	NA	NA	NA	NA
659	Red maple	Acer rubrum	Richmond	Virginia	no_info	Council district 5	10.16	good	naturally_occurring	0 to 15.24 cm	Richmond	NA	NA	NA	NA	NA	NA	NA	NA	NA	NA	NA	NA	NA	NA	NA	NA
660	Silver maple	Acer saccharinum	Richmond	Virginia	no_info	Council district 5	20.32	poor	naturally_occurring	15.24 to 30.48 cm	Richmond	NA	NA	NA	NA	NA	NA	NA	NA	NA	NA	NA	NA	NA	NA	NA	NA
661	Red maple	Acer rubrum	Richmond	Virginia	no_info	Council district 5	10.16	good	naturally_occurring	0 to 15.24 cm	Richmond	NA	NA	NA	NA	NA	NA	NA	NA	NA	NA	NA	NA	NA	NA	NA	NA
662	Ginkgo	Ginkgo biloba	Richmond	Virginia	no_info	Council district 5	2.54	poor	introduced	0 to 15.24 cm	Richmond	NA	NA	NA	NA	NA	NA	NA	NA	NA	NA	NA	NA	NA	NA	NA	NA
663	Red maple	Acer rubrum	Richmond	Virginia	no_info	Council district 5	12.7	good	naturally_occurring	0 to 15.24 cm	Richmond	NA	NA	NA	NA	NA	NA	NA	NA	NA	NA	NA	NA	NA	NA	NA	NA
664	Red maple	Acer rubrum	Richmond	Virginia	no_info	Council district 5	12.7	fair	naturally_occurring	0 to 15.24 cm	Richmond	NA	NA	NA	NA	NA	NA	NA	NA	NA	NA	NA	NA	NA	NA	NA	NA
665	NA	NA	Richmond	Virginia	no_info	Council district 5	NA	NA	no_info	NA	Richmond	NA	NA	NA	NA	NA	NA	NA	NA	NA	NA	NA	NA	NA	NA	NA	NA
666	Yoshino flowering cherry	Prunus yedoensis	Richmond	Virginia	no_info	Council district 2	17.78	good	introduced	15.24 to 30.48 cm	Richmond	NA	NA	NA	NA	NA	NA	NA	NA	NA	NA	NA	NA	NA	NA	NA	NA
667	Sugar maple	Acer saccharum	Richmond	Virginia	no_info	Council district 2	66.04	dead/dying	naturally_occurring	60.96 to 76.2 cm	Richmond	NA	NA	NA	NA	NA	NA	NA	NA	NA	NA	NA	NA	NA	NA	NA	NA
668	Tree of heaven	Ailanthus altissima	Richmond	Virginia	no_info	Council district 2	45.72	good	introduced	30.48 to 45.72 cm	Richmond	NA	NA	NA	NA	NA	NA	NA	NA	NA	NA	NA	NA	NA	NA	NA	NA
669	NA	NA	Richmond	Virginia	no_info	Council district 2	NA	NA	no_info	NA	Richmond	NA	NA	NA	NA	NA	NA	NA	NA	NA	NA	NA	NA	NA	NA	NA	NA
670	NA	NA	Richmond	Virginia	no_info	Council district 2	NA	NA	no_info	NA	Richmond	NA	NA	NA	NA	NA	NA	NA	NA	NA	NA	NA	NA	NA	NA	NA	NA
671	NA	NA	Richmond	Virginia	no_info	Council district 2	NA	NA	no_info	NA	Richmond	NA	NA	NA	NA	NA	NA	NA	NA	NA	NA	NA	NA	NA	NA	NA	NA
672	NA	NA	Richmond	Virginia	no_info	Council district 2	NA	NA	no_info	NA	Richmond	NA	NA	NA	NA	NA	NA	NA	NA	NA	NA	NA	NA	NA	NA	NA	NA
673	NA	NA	Richmond	Virginia	no_info	Council district 1	NA	NA	no_info	NA	Richmond	NA	NA	NA	NA	NA	NA	NA	NA	NA	NA	NA	NA	NA	NA	NA	NA
674	Amur maple	Acer ginnala	Richmond	Virginia	green_space	Council district 2	5.08	good	introduced	0 to 15.24 cm	Richmond	NA	NA	NA	NA	NA	NA	NA	NA	NA	NA	NA	NA	NA	NA	NA	NA
675	Amur maple	Acer ginnala	Richmond	Virginia	green_space	Council district 2	5.08	good	introduced	0 to 15.24 cm	Richmond	NA	NA	NA	NA	NA	NA	NA	NA	NA	NA	NA	NA	NA	NA	NA	NA
676	NA	NA	Richmond	Virginia	green_space	Council district 2	NA	NA	no_info	NA	Richmond	NA	NA	NA	NA	NA	NA	NA	NA	NA	NA	NA	NA	NA	NA	NA	NA
677	NA	NA	Richmond	Virginia	green_space	Council district 2	NA	NA	no_info	NA	Richmond	NA	NA	NA	NA	NA	NA	NA	NA	NA	NA	NA	NA	NA	NA	NA	NA
678	NA	NA	Richmond	Virginia	green_space	Council district 2	NA	NA	no_info	NA	Richmond	NA	NA	NA	NA	NA	NA	NA	NA	NA	NA	NA	NA	NA	NA	NA	NA
679	NA	NA	Richmond	Virginia	green_space	Council district 2	NA	NA	no_info	NA	Richmond	NA	NA	NA	NA	NA	NA	NA	NA	NA	NA	NA	NA	NA	NA	NA	NA
680	Hedge maple	Acer campestre	Richmond	Virginia	green_space	Council district 2	5.08	dead/dying	introduced	0 to 15.24 cm	Richmond	NA	NA	NA	NA	NA	NA	NA	NA	NA	NA	NA	NA	NA	NA	NA	NA
681	Hedge maple	Acer campestre	Richmond	Virginia	green_space	Council district 2	5.08	good	introduced	0 to 15.24 cm	Richmond	NA	NA	NA	NA	NA	NA	NA	NA	NA	NA	NA	NA	NA	NA	NA	NA
682	NA	NA	Richmond	Virginia	green_space	Council district 2	NA	NA	no_info	NA	Richmond	NA	NA	NA	NA	NA	NA	NA	NA	NA	NA	NA	NA	NA	NA	NA	NA
683	NA	NA	Richmond	Virginia	green_space	Council district 2	NA	NA	no_info	NA	Richmond	NA	NA	NA	NA	NA	NA	NA	NA	NA	NA	NA	NA	NA	NA	NA	NA
684	NA	NA	Richmond	Virginia	green_space	Council district 2	NA	NA	no_info	NA	Richmond	NA	NA	NA	NA	NA	NA	NA	NA	NA	NA	NA	NA	NA	NA	NA	NA
685	NA	NA	Richmond	Virginia	no_info	Council district 1	NA	NA	no_info	NA	Richmond	NA	NA	NA	NA	NA	NA	NA	NA	NA	NA	NA	NA	NA	NA	NA	NA
686	Green ash	Fraxinus pennsylvanica	Richmond	Virginia	no_info	Council district 1	53.34	good	naturally_occurring	45.72 to 60.96 cm	Richmond	NA	NA	NA	NA	NA	NA	NA	NA	NA	NA	NA	NA	NA	NA	NA	NA
687	Green ash	Fraxinus pennsylvanica	Richmond	Virginia	no_info	Council district 1	40.64	poor	naturally_occurring	30.48 to 45.72 cm	Richmond	NA	NA	NA	NA	NA	NA	NA	NA	NA	NA	NA	NA	NA	NA	NA	NA
688	Green ash	Fraxinus pennsylvanica	Richmond	Virginia	no_info	Council district 1	63.5	fair	naturally_occurring	60.96 to 76.2 cm	Richmond	NA	NA	NA	NA	NA	NA	NA	NA	NA	NA	NA	NA	NA	NA	NA	NA
689	Green ash	Fraxinus pennsylvanica	Richmond	Virginia	no_info	Council district 1	68.58	good	naturally_occurring	60.96 to 76.2 cm	Richmond	NA	NA	NA	NA	NA	NA	NA	NA	NA	NA	NA	NA	NA	NA	NA	NA
690	Green ash	Fraxinus pennsylvanica	Richmond	Virginia	no_info	Council district 1	83.82	fair	naturally_occurring	more than 76.2 cm	Richmond	NA	NA	NA	NA	NA	NA	NA	NA	NA	NA	NA	NA	NA	NA	NA	NA
691	Green ash	Fraxinus pennsylvanica	Richmond	Virginia	no_info	Council district 1	35.56	good	naturally_occurring	30.48 to 45.72 cm	Richmond	NA	NA	NA	NA	NA	NA	NA	NA	NA	NA	NA	NA	NA	NA	NA	NA
692	Green ash	Fraxinus pennsylvanica	Richmond	Virginia	no_info	Council district 1	43.18	fair	naturally_occurring	30.48 to 45.72 cm	Richmond	NA	NA	NA	NA	NA	NA	NA	NA	NA	NA	NA	NA	NA	NA	NA	NA
693	NA	NA	Richmond	Virginia	no_info	Council district 1	NA	NA	no_info	NA	Richmond	NA	NA	NA	NA	NA	NA	NA	NA	NA	NA	NA	NA	NA	NA	NA	NA
694	Sassafras	Sassafras albidum	Richmond	Virginia	green_space	Council district 1	38.1	dead/dying	naturally_occurring	30.48 to 45.72 cm	Richmond	NA	NA	NA	NA	NA	NA	NA	NA	NA	NA	NA	NA	NA	NA	NA	NA
695	Sweetgum	Liquidambar styraciflua	Richmond	Virginia	green_space	Council district 1	86.36	fair	naturally_occurring	more than 76.2 cm	Richmond	NA	NA	NA	NA	NA	NA	NA	NA	NA	NA	NA	NA	NA	NA	NA	NA
696	Yoshino flowering cherry	Prunus yedoensis	Richmond	Virginia	green_space	Council district 1	10.16	good	introduced	0 to 15.24 cm	Richmond	NA	NA	NA	NA	NA	NA	NA	NA	NA	NA	NA	NA	NA	NA	NA	NA
697	Northern white cedar	Thuja occidentalis	Richmond	Virginia	green_space	Council district 1	7.62	good	naturally_occurring	0 to 15.24 cm	Richmond	NA	NA	NA	NA	NA	NA	NA	NA	NA	NA	NA	NA	NA	NA	NA	NA
698	Northern white cedar	Thuja occidentalis	Richmond	Virginia	green_space	Council district 1	7.62	good	naturally_occurring	0 to 15.24 cm	Richmond	NA	NA	NA	NA	NA	NA	NA	NA	NA	NA	NA	NA	NA	NA	NA	NA
699	Northern white cedar	Thuja occidentalis	Richmond	Virginia	green_space	Council district 1	7.62	good	naturally_occurring	0 to 15.24 cm	Richmond	NA	NA	NA	NA	NA	NA	NA	NA	NA	NA	NA	NA	NA	NA	NA	NA
700	Northern white cedar	Thuja occidentalis	Richmond	Virginia	green_space	Council district 1	7.62	good	naturally_occurring	0 to 15.24 cm	Richmond	NA	NA	NA	NA	NA	NA	NA	NA	NA	NA	NA	NA	NA	NA	NA	NA
701	Northern white cedar	Thuja occidentalis	Richmond	Virginia	green_space	Council district 1	7.62	good	naturally_occurring	0 to 15.24 cm	Richmond	NA	NA	NA	NA	NA	NA	NA	NA	NA	NA	NA	NA	NA	NA	NA	NA
702	Northern white cedar	Thuja occidentalis	Richmond	Virginia	green_space	Council district 1	7.62	good	naturally_occurring	0 to 15.24 cm	Richmond	NA	NA	NA	NA	NA	NA	NA	NA	NA	NA	NA	NA	NA	NA	NA	NA
703	NA	NA	Richmond	Virginia	green_space	Council district 1	NA	NA	no_info	NA	Richmond	NA	NA	NA	NA	NA	NA	NA	NA	NA	NA	NA	NA	NA	NA	NA	NA
704	NA	NA	Richmond	Virginia	green_space	Council district 1	NA	NA	no_info	NA	Richmond	NA	NA	NA	NA	NA	NA	NA	NA	NA	NA	NA	NA	NA	NA	NA	NA
705	NA	NA	Richmond	Virginia	green_space	Council district 1	NA	NA	no_info	NA	Richmond	NA	NA	NA	NA	NA	NA	NA	NA	NA	NA	NA	NA	NA	NA	NA	NA
706	NA	NA	Richmond	Virginia	green_space	Council district 1	NA	NA	no_info	NA	Richmond	NA	NA	NA	NA	NA	NA	NA	NA	NA	NA	NA	NA	NA	NA	NA	NA
707	NA	NA	Richmond	Virginia	green_space	Council district 1	NA	NA	no_info	NA	Richmond	NA	NA	NA	NA	NA	NA	NA	NA	NA	NA	NA	NA	NA	NA	NA	NA
708	NA	NA	Richmond	Virginia	green_space	Council district 1	NA	NA	no_info	NA	Richmond	NA	NA	NA	NA	NA	NA	NA	NA	NA	NA	NA	NA	NA	NA	NA	NA
709	Silver maple	Acer saccharinum	Richmond	Virginia	green_space	Council district 1	35.56	poor	naturally_occurring	30.48 to 45.72 cm	Richmond	NA	NA	NA	NA	NA	NA	NA	NA	NA	NA	NA	NA	NA	NA	NA	NA
710	NA	NA	Richmond	Virginia	green_space	Council district 1	NA	NA	no_info	NA	Richmond	NA	NA	NA	NA	NA	NA	NA	NA	NA	NA	NA	NA	NA	NA	NA	NA
711	NA	NA	Richmond	Virginia	no_info	Council district 1	NA	NA	no_info	NA	Richmond	NA	NA	NA	NA	NA	NA	NA	NA	NA	NA	NA	NA	NA	NA	NA	NA
712	Winged elm	Ulmus alata	Richmond	Virginia	no_info	Council district 1	50.8	fair	naturally_occurring	45.72 to 60.96 cm	Richmond	NA	NA	NA	NA	NA	NA	NA	NA	NA	NA	NA	NA	NA	NA	NA	NA
713	Slippery elm	Ulmus rubra	Richmond	Virginia	no_info	Council district 1	40.64	good	naturally_occurring	30.48 to 45.72 cm	Richmond	NA	NA	NA	NA	NA	NA	NA	NA	NA	NA	NA	NA	NA	NA	NA	NA
714	NA	NA	Richmond	Virginia	no_info	Council district 1	NA	NA	no_info	NA	Richmond	NA	NA	NA	NA	NA	NA	NA	NA	NA	NA	NA	NA	NA	NA	NA	NA
715	NA	NA	Richmond	Virginia	no_info	Council district 1	NA	NA	no_info	NA	Richmond	NA	NA	NA	NA	NA	NA	NA	NA	NA	NA	NA	NA	NA	NA	NA	NA
716	Common crapemyrtle	Lagerstroemia indica	Richmond	Virginia	no_info	Council district 1	5.08	good	introduced	0 to 15.24 cm	Richmond	NA	NA	NA	NA	NA	NA	NA	NA	NA	NA	NA	NA	NA	NA	NA	NA
717	Common crapemyrtle	Lagerstroemia indica	Richmond	Virginia	no_info	Council district 1	5.08	good	introduced	0 to 15.24 cm	Richmond	NA	NA	NA	NA	NA	NA	NA	NA	NA	NA	NA	NA	NA	NA	NA	NA
718	Japanese zelkova	Zelkova serrata	Richmond	Virginia	no_info	Council district 1	38.1	good	introduced	30.48 to 45.72 cm	Richmond	NA	NA	NA	NA	NA	NA	NA	NA	NA	NA	NA	NA	NA	NA	NA	NA
719	NA	NA	Richmond	Virginia	no_info	Council district 1	NA	NA	no_info	NA	Richmond	NA	NA	NA	NA	NA	NA	NA	NA	NA	NA	NA	NA	NA	NA	NA	NA
720	Japanese zelkova	Zelkova serrata	Richmond	Virginia	no_info	Council district 1	50.8	fair	introduced	45.72 to 60.96 cm	Richmond	NA	NA	NA	NA	NA	NA	NA	NA	NA	NA	NA	NA	NA	NA	NA	NA
721	NA	NA	Richmond	Virginia	no_info	Council district 1	NA	NA	no_info	NA	Richmond	NA	NA	NA	NA	NA	NA	NA	NA	NA	NA	NA	NA	NA	NA	NA	NA
722	Common crapemyrtle	Lagerstroemia indica	Richmond	Virginia	no_info	Council district 1	5.08	good	introduced	0 to 15.24 cm	Richmond	NA	NA	NA	NA	NA	NA	NA	NA	NA	NA	NA	NA	NA	NA	NA	NA
723	Common crapemyrtle	Lagerstroemia indica	Richmond	Virginia	no_info	Council district 1	5.08	good	introduced	0 to 15.24 cm	Richmond	NA	NA	NA	NA	NA	NA	NA	NA	NA	NA	NA	NA	NA	NA	NA	NA
724	Common crapemyrtle	Lagerstroemia indica	Richmond	Virginia	no_info	Council district 1	7.62	good	introduced	0 to 15.24 cm	Richmond	NA	NA	NA	NA	NA	NA	NA	NA	NA	NA	NA	NA	NA	NA	NA	NA
725	NA	NA	Richmond	Virginia	no_info	Council district 1	NA	NA	no_info	NA	Richmond	NA	NA	NA	NA	NA	NA	NA	NA	NA	NA	NA	NA	NA	NA	NA	NA
726	Japanese zelkova	Zelkova serrata	Richmond	Virginia	no_info	Council district 1	40.64	good	introduced	30.48 to 45.72 cm	Richmond	NA	NA	NA	NA	NA	NA	NA	NA	NA	NA	NA	NA	NA	NA	NA	NA
727	Winged elm	Ulmus alata	Richmond	Virginia	no_info	Council district 1	45.72	poor	naturally_occurring	30.48 to 45.72 cm	Richmond	NA	NA	NA	NA	NA	NA	NA	NA	NA	NA	NA	NA	NA	NA	NA	NA
728	Ginkgo	Ginkgo biloba	Richmond	Virginia	green_space	Council district 1	38.1	good	introduced	30.48 to 45.72 cm	Richmond	NA	NA	NA	NA	NA	NA	NA	NA	NA	NA	NA	NA	NA	NA	NA	NA
729	Ginkgo	Ginkgo biloba	Richmond	Virginia	green_space	Council district 1	43.18	poor	introduced	30.48 to 45.72 cm	Richmond	NA	NA	NA	NA	NA	NA	NA	NA	NA	NA	NA	NA	NA	NA	NA	NA
730	Ginkgo	Ginkgo biloba	Richmond	Virginia	green_space	Council district 1	30.48	fair	introduced	15.24 to 30.48 cm	Richmond	NA	NA	NA	NA	NA	NA	NA	NA	NA	NA	NA	NA	NA	NA	NA	NA
731	NA	NA	Richmond	Virginia	green_space	Council district 1	NA	NA	no_info	NA	Richmond	NA	NA	NA	NA	NA	NA	NA	NA	NA	NA	NA	NA	NA	NA	NA	NA
732	NA	NA	Richmond	Virginia	green_space	Council district 1	NA	NA	no_info	NA	Richmond	NA	NA	NA	NA	NA	NA	NA	NA	NA	NA	NA	NA	NA	NA	NA	NA
733	NA	NA	Richmond	Virginia	no_info	Council district 1	NA	NA	no_info	NA	Richmond	NA	NA	NA	NA	NA	NA	NA	NA	NA	NA	NA	NA	NA	NA	NA	NA
734	Common crapemyrtle	Lagerstroemia indica	Richmond	Virginia	no_info	Council district 1	5.08	good	introduced	0 to 15.24 cm	Richmond	NA	NA	NA	NA	NA	NA	NA	NA	NA	NA	NA	NA	NA	NA	NA	NA
735	Common crapemyrtle	Lagerstroemia indica	Richmond	Virginia	no_info	Council district 1	5.08	good	introduced	0 to 15.24 cm	Richmond	NA	NA	NA	NA	NA	NA	NA	NA	NA	NA	NA	NA	NA	NA	NA	NA
736	Common crapemyrtle	Lagerstroemia indica	Richmond	Virginia	no_info	Council district 1	5.08	good	introduced	0 to 15.24 cm	Richmond	NA	NA	NA	NA	NA	NA	NA	NA	NA	NA	NA	NA	NA	NA	NA	NA
737	Common crapemyrtle	Lagerstroemia indica	Richmond	Virginia	no_info	Council district 1	7.62	good	introduced	0 to 15.24 cm	Richmond	NA	NA	NA	NA	NA	NA	NA	NA	NA	NA	NA	NA	NA	NA	NA	NA
738	Common crapemyrtle	Lagerstroemia indica	Richmond	Virginia	no_info	Council district 1	7.62	fair	introduced	0 to 15.24 cm	Richmond	NA	NA	NA	NA	NA	NA	NA	NA	NA	NA	NA	NA	NA	NA	NA	NA
739	Common crapemyrtle	Lagerstroemia indica	Richmond	Virginia	no_info	Council district 1	7.62	good	introduced	0 to 15.24 cm	Richmond	NA	NA	NA	NA	NA	NA	NA	NA	NA	NA	NA	NA	NA	NA	NA	NA
740	Common crapemyrtle	Lagerstroemia indica	Richmond	Virginia	no_info	Council district 1	10.16	good	introduced	0 to 15.24 cm	Richmond	NA	NA	NA	NA	NA	NA	NA	NA	NA	NA	NA	NA	NA	NA	NA	NA
741	Common crapemyrtle	Lagerstroemia indica	Richmond	Virginia	no_info	Council district 1	10.16	good	introduced	0 to 15.24 cm	Richmond	NA	NA	NA	NA	NA	NA	NA	NA	NA	NA	NA	NA	NA	NA	NA	NA
742	Common crapemyrtle	Lagerstroemia indica	Richmond	Virginia	no_info	Council district 1	10.16	good	introduced	0 to 15.24 cm	Richmond	NA	NA	NA	NA	NA	NA	NA	NA	NA	NA	NA	NA	NA	NA	NA	NA
743	Common crapemyrtle	Lagerstroemia indica	Richmond	Virginia	no_info	Council district 1	10.16	good	introduced	0 to 15.24 cm	Richmond	NA	NA	NA	NA	NA	NA	NA	NA	NA	NA	NA	NA	NA	NA	NA	NA
744	Common crapemyrtle	Lagerstroemia indica	Richmond	Virginia	no_info	Council district 1	10.16	good	introduced	0 to 15.24 cm	Richmond	NA	NA	NA	NA	NA	NA	NA	NA	NA	NA	NA	NA	NA	NA	NA	NA
745	Red maple	Acer rubrum	Richmond	Virginia	no_info	Council district 1	58.42	poor	naturally_occurring	45.72 to 60.96 cm	Richmond	NA	NA	NA	NA	NA	NA	NA	NA	NA	NA	NA	NA	NA	NA	NA	NA
746	Eastern red cedar	Juniperus virginiana	Richmond	Virginia	no_info	Council district 1	25.4	dead/dying	naturally_occurring	15.24 to 30.48 cm	Richmond	NA	NA	NA	NA	NA	NA	NA	NA	NA	NA	NA	NA	NA	NA	NA	NA
747	Goldenrain tree	Koelreuteria paniculata	Richmond	Virginia	no_info	Council district 1	7.62	good	introduced	0 to 15.24 cm	Richmond	NA	NA	NA	NA	NA	NA	NA	NA	NA	NA	NA	NA	NA	NA	NA	NA
748	Goldenrain tree	Koelreuteria paniculata	Richmond	Virginia	no_info	Council district 1	7.62	good	introduced	0 to 15.24 cm	Richmond	NA	NA	NA	NA	NA	NA	NA	NA	NA	NA	NA	NA	NA	NA	NA	NA
749	Goldenrain tree	Koelreuteria paniculata	Richmond	Virginia	no_info	Council district 1	7.62	good	introduced	0 to 15.24 cm	Richmond	NA	NA	NA	NA	NA	NA	NA	NA	NA	NA	NA	NA	NA	NA	NA	NA
750	Goldenrain tree	Koelreuteria paniculata	Richmond	Virginia	no_info	Council district 1	7.62	good	introduced	0 to 15.24 cm	Richmond	NA	NA	NA	NA	NA	NA	NA	NA	NA	NA	NA	NA	NA	NA	NA	NA
751	Goldenrain tree	Koelreuteria paniculata	Richmond	Virginia	no_info	Council district 1	7.62	good	introduced	0 to 15.24 cm	Richmond	NA	NA	NA	NA	NA	NA	NA	NA	NA	NA	NA	NA	NA	NA	NA	NA
752	NA	NA	Richmond	Virginia	no_info	Council district 1	NA	good	no_info	NA	Richmond	NA	NA	NA	NA	NA	NA	NA	NA	NA	NA	NA	NA	NA	NA	NA	NA
753	Common crapemyrtle	Lagerstroemia indica	Richmond	Virginia	no_info	Council district 1	5.08	fair	introduced	0 to 15.24 cm	Richmond	NA	NA	NA	NA	NA	NA	NA	NA	NA	NA	NA	NA	NA	NA	NA	NA
754	NA	NA	Richmond	Virginia	no_info	Council district 1	NA	NA	no_info	NA	Richmond	NA	NA	NA	NA	NA	NA	NA	NA	NA	NA	NA	NA	NA	NA	NA	NA
755	NA	NA	Richmond	Virginia	no_info	Council district 1	NA	NA	no_info	NA	Richmond	NA	NA	NA	NA	NA	NA	NA	NA	NA	NA	NA	NA	NA	NA	NA	NA
756	Common crapemyrtle	Lagerstroemia indica	Richmond	Virginia	no_info	Council district 1	5.08	fair	introduced	0 to 15.24 cm	Richmond	NA	NA	NA	NA	NA	NA	NA	NA	NA	NA	NA	NA	NA	NA	NA	NA
757	Common crapemyrtle	Lagerstroemia indica	Richmond	Virginia	no_info	Council district 1	5.08	fair	introduced	0 to 15.24 cm	Richmond	NA	NA	NA	NA	NA	NA	NA	NA	NA	NA	NA	NA	NA	NA	NA	NA
758	Common crapemyrtle	Lagerstroemia indica	Richmond	Virginia	no_info	Council district 1	5.08	fair	introduced	0 to 15.24 cm	Richmond	NA	NA	NA	NA	NA	NA	NA	NA	NA	NA	NA	NA	NA	NA	NA	NA
759	Common crapemyrtle	Lagerstroemia indica	Richmond	Virginia	no_info	Council district 1	5.08	fair	introduced	0 to 15.24 cm	Richmond	NA	NA	NA	NA	NA	NA	NA	NA	NA	NA	NA	NA	NA	NA	NA	NA
760	Common crapemyrtle	Lagerstroemia indica	Richmond	Virginia	no_info	Council district 1	15.24	good	introduced	0 to 15.24 cm	Richmond	NA	NA	NA	NA	NA	NA	NA	NA	NA	NA	NA	NA	NA	NA	NA	NA
761	NA	NA	Richmond	Virginia	no_info	Council district 1	NA	NA	no_info	NA	Richmond	NA	NA	NA	NA	NA	NA	NA	NA	NA	NA	NA	NA	NA	NA	NA	NA
762	Willow oak	Quercus phellos	Richmond	Virginia	no_info	Council district 1	127	fair	naturally_occurring	more than 76.2 cm	Richmond	NA	NA	NA	NA	NA	NA	NA	NA	NA	NA	NA	NA	NA	NA	NA	NA
763	Common crapemyrtle	Lagerstroemia indica	Richmond	Virginia	no_info	Council district 1	7.62	good	introduced	0 to 15.24 cm	Richmond	NA	NA	NA	NA	NA	NA	NA	NA	NA	NA	NA	NA	NA	NA	NA	NA
764	Sweetgum	Liquidambar styraciflua	Richmond	Virginia	no_info	Council district 1	12.7	good	naturally_occurring	0 to 15.24 cm	Richmond	NA	NA	NA	NA	NA	NA	NA	NA	NA	NA	NA	NA	NA	NA	NA	NA
765	Sweetgum	Liquidambar styraciflua	Richmond	Virginia	no_info	Council district 1	12.7	fair	naturally_occurring	0 to 15.24 cm	Richmond	NA	NA	NA	NA	NA	NA	NA	NA	NA	NA	NA	NA	NA	NA	NA	NA
766	Sweetgum	Liquidambar styraciflua	Richmond	Virginia	no_info	Council district 1	7.62	fair	naturally_occurring	0 to 15.24 cm	Richmond	NA	NA	NA	NA	NA	NA	NA	NA	NA	NA	NA	NA	NA	NA	NA	NA
767	Pin oak	Quercus palustris	Richmond	Virginia	no_info	Council district 1	81.28	poor	naturally_occurring	more than 76.2 cm	Richmond	NA	NA	NA	NA	NA	NA	NA	NA	NA	NA	NA	NA	NA	NA	NA	NA
768	Pin oak	Quercus palustris	Richmond	Virginia	no_info	Council district 1	76.2	fair	naturally_occurring	60.96 to 76.2 cm	Richmond	NA	NA	NA	NA	NA	NA	NA	NA	NA	NA	NA	NA	NA	NA	NA	NA
769	NA	NA	Richmond	Virginia	no_info	Council district 1	NA	NA	no_info	NA	Richmond	NA	NA	NA	NA	NA	NA	NA	NA	NA	NA	NA	NA	NA	NA	NA	NA
770	NA	NA	Richmond	Virginia	no_info	Council district 1	NA	NA	no_info	NA	Richmond	NA	NA	NA	NA	NA	NA	NA	NA	NA	NA	NA	NA	NA	NA	NA	NA
771	Common crapemyrtle	Lagerstroemia indica	Richmond	Virginia	no_info	Council district 1	2.54	good	introduced	0 to 15.24 cm	Richmond	NA	NA	NA	NA	NA	NA	NA	NA	NA	NA	NA	NA	NA	NA	NA	NA
772	Common crapemyrtle	Lagerstroemia indica	Richmond	Virginia	no_info	Council district 1	12.7	good	introduced	0 to 15.24 cm	Richmond	NA	NA	NA	NA	NA	NA	NA	NA	NA	NA	NA	NA	NA	NA	NA	NA
773	Pin oak	Quercus palustris	Richmond	Virginia	no_info	Council district 1	88.9	fair	naturally_occurring	more than 76.2 cm	Richmond	NA	NA	NA	NA	NA	NA	NA	NA	NA	NA	NA	NA	NA	NA	NA	NA
774	NA	NA	Richmond	Virginia	no_info	Council district 1	NA	NA	no_info	NA	Richmond	NA	NA	NA	NA	NA	NA	NA	NA	NA	NA	NA	NA	NA	NA	NA	NA
775	Pin oak	Quercus palustris	Richmond	Virginia	no_info	Council district 1	101.6	fair	naturally_occurring	more than 76.2 cm	Richmond	NA	NA	NA	NA	NA	NA	NA	NA	NA	NA	NA	NA	NA	NA	NA	NA
776	NA	NA	Richmond	Virginia	no_info	Council district 1	NA	NA	no_info	NA	Richmond	NA	NA	NA	NA	NA	NA	NA	NA	NA	NA	NA	NA	NA	NA	NA	NA
777	Yoshino flowering cherry	Prunus yedoensis	Richmond	Virginia	no_info	Council district 1	22.86	dead/dying	introduced	15.24 to 30.48 cm	Richmond	NA	NA	NA	NA	NA	NA	NA	NA	NA	NA	NA	NA	NA	NA	NA	NA
778	NA	NA	Richmond	Virginia	no_info	Council district 1	NA	NA	no_info	NA	Richmond	NA	NA	NA	NA	NA	NA	NA	NA	NA	NA	NA	NA	NA	NA	NA	NA
779	NA	NA	Richmond	Virginia	no_info	Council district 1	NA	NA	no_info	NA	Richmond	NA	NA	NA	NA	NA	NA	NA	NA	NA	NA	NA	NA	NA	NA	NA	NA
780	NA	NA	Richmond	Virginia	no_info	Council district 1	NA	NA	no_info	NA	Richmond	NA	NA	NA	NA	NA	NA	NA	NA	NA	NA	NA	NA	NA	NA	NA	NA
781	Yoshino flowering cherry	Prunus yedoensis	Richmond	Virginia	no_info	Council district 1	22.86	poor	introduced	15.24 to 30.48 cm	Richmond	NA	NA	NA	NA	NA	NA	NA	NA	NA	NA	NA	NA	NA	NA	NA	NA
782	NA	NA	Richmond	Virginia	no_info	Council district 1	NA	NA	no_info	NA	Richmond	NA	NA	NA	NA	NA	NA	NA	NA	NA	NA	NA	NA	NA	NA	NA	NA
783	NA	NA	Richmond	Virginia	no_info	Council district 1	NA	NA	no_info	NA	Richmond	NA	NA	NA	NA	NA	NA	NA	NA	NA	NA	NA	NA	NA	NA	NA	NA
784	NA	NA	Richmond	Virginia	no_info	Council district 1	NA	NA	no_info	NA	Richmond	NA	NA	NA	NA	NA	NA	NA	NA	NA	NA	NA	NA	NA	NA	NA	NA
785	NA	NA	Richmond	Virginia	no_info	Council district 1	NA	NA	no_info	NA	Richmond	NA	NA	NA	NA	NA	NA	NA	NA	NA	NA	NA	NA	NA	NA	NA	NA
786	Yoshino flowering cherry	Prunus yedoensis	Richmond	Virginia	no_info	Council district 1	2.54	fair	introduced	0 to 15.24 cm	Richmond	NA	NA	NA	NA	NA	NA	NA	NA	NA	NA	NA	NA	NA	NA	NA	NA
787	Hedge maple	Acer campestre	Richmond	Virginia	no_info	Council district 1	12.7	good	introduced	0 to 15.24 cm	Richmond	NA	NA	NA	NA	NA	NA	NA	NA	NA	NA	NA	NA	NA	NA	NA	NA
788	NA	NA	Richmond	Virginia	no_info	Council district 1	NA	NA	no_info	NA	Richmond	NA	NA	NA	NA	NA	NA	NA	NA	NA	NA	NA	NA	NA	NA	NA	NA
789	Ginkgo	Ginkgo biloba	Richmond	Virginia	no_info	Council district 1	2.54	good	introduced	0 to 15.24 cm	Richmond	NA	NA	NA	NA	NA	NA	NA	NA	NA	NA	NA	NA	NA	NA	NA	NA
790	Ginkgo	Ginkgo biloba	Richmond	Virginia	no_info	Council district 1	2.54	good	introduced	0 to 15.24 cm	Richmond	NA	NA	NA	NA	NA	NA	NA	NA	NA	NA	NA	NA	NA	NA	NA	NA
791	NA	NA	Richmond	Virginia	no_info	Council district 1	NA	NA	no_info	NA	Richmond	NA	NA	NA	NA	NA	NA	NA	NA	NA	NA	NA	NA	NA	NA	NA	NA
792	NA	NA	Richmond	Virginia	no_info	Council district 1	NA	NA	no_info	NA	Richmond	NA	NA	NA	NA	NA	NA	NA	NA	NA	NA	NA	NA	NA	NA	NA	NA
793	NA	NA	Richmond	Virginia	no_info	Council district 1	NA	NA	no_info	NA	Richmond	NA	NA	NA	NA	NA	NA	NA	NA	NA	NA	NA	NA	NA	NA	NA	NA
794	NA	NA	Richmond	Virginia	no_info	Council district 1	NA	NA	no_info	NA	Richmond	NA	NA	NA	NA	NA	NA	NA	NA	NA	NA	NA	NA	NA	NA	NA	NA
795	NA	NA	Richmond	Virginia	no_info	Council district 1	NA	NA	no_info	NA	Richmond	NA	NA	NA	NA	NA	NA	NA	NA	NA	NA	NA	NA	NA	NA	NA	NA
796	NA	NA	Richmond	Virginia	no_info	Council district 1	NA	NA	no_info	NA	Richmond	NA	NA	NA	NA	NA	NA	NA	NA	NA	NA	NA	NA	NA	NA	NA	NA
797	NA	NA	Richmond	Virginia	no_info	Council district 1	NA	NA	no_info	NA	Richmond	NA	NA	NA	NA	NA	NA	NA	NA	NA	NA	NA	NA	NA	NA	NA	NA
798	NA	NA	Richmond	Virginia	no_info	Council district 1	NA	NA	no_info	NA	Richmond	NA	NA	NA	NA	NA	NA	NA	NA	NA	NA	NA	NA	NA	NA	NA	NA
799	NA	NA	Richmond	Virginia	no_info	Council district 1	NA	NA	no_info	NA	Richmond	NA	NA	NA	NA	NA	NA	NA	NA	NA	NA	NA	NA	NA	NA	NA	NA
800	NA	NA	Richmond	Virginia	no_info	Council district 1	NA	NA	no_info	NA	Richmond	NA	NA	NA	NA	NA	NA	NA	NA	NA	NA	NA	NA	NA	NA	NA	NA
801	Water oak	Quercus nigra	Richmond	Virginia	no_info	Council district 1	91.44	poor	naturally_occurring	more than 76.2 cm	Richmond	NA	NA	NA	NA	NA	NA	NA	NA	NA	NA	NA	NA	NA	NA	NA	NA
802	Eastern white pine	Pinus strobus	Richmond	Virginia	no_info	Council district 1	55.88	fair	naturally_occurring	45.72 to 60.96 cm	Richmond	NA	NA	NA	NA	NA	NA	NA	NA	NA	NA	NA	NA	NA	NA	NA	NA
803	Loblolly pine	Pinus taeda	Richmond	Virginia	green_space	Council district 1	50.8	fair	naturally_occurring	45.72 to 60.96 cm	Richmond	NA	NA	NA	NA	NA	NA	NA	NA	NA	NA	NA	NA	NA	NA	NA	NA
804	NA	NA	Richmond	Virginia	no_info	Council district 1	NA	NA	no_info	NA	Richmond	NA	NA	NA	NA	NA	NA	NA	NA	NA	NA	NA	NA	NA	NA	NA	NA
805	NA	NA	Richmond	Virginia	no_info	Council district 1	NA	NA	no_info	NA	Richmond	NA	NA	NA	NA	NA	NA	NA	NA	NA	NA	NA	NA	NA	NA	NA	NA
806	NA	NA	Richmond	Virginia	no_info	Council district 1	NA	NA	no_info	NA	Richmond	NA	NA	NA	NA	NA	NA	NA	NA	NA	NA	NA	NA	NA	NA	NA	NA
807	NA	NA	Richmond	Virginia	no_info	Council district 1	NA	NA	no_info	NA	Richmond	NA	NA	NA	NA	NA	NA	NA	NA	NA	NA	NA	NA	NA	NA	NA	NA
808	NA	NA	Richmond	Virginia	no_info	Council district 1	NA	NA	no_info	NA	Richmond	NA	NA	NA	NA	NA	NA	NA	NA	NA	NA	NA	NA	NA	NA	NA	NA
809	NA	NA	Richmond	Virginia	no_info	Council district 1	NA	NA	no_info	NA	Richmond	NA	NA	NA	NA	NA	NA	NA	NA	NA	NA	NA	NA	NA	NA	NA	NA
810	NA	NA	Richmond	Virginia	no_info	Council district 1	NA	NA	no_info	NA	Richmond	NA	NA	NA	NA	NA	NA	NA	NA	NA	NA	NA	NA	NA	NA	NA	NA
811	NA	NA	Richmond	Virginia	no_info	Council district 1	NA	NA	no_info	NA	Richmond	NA	NA	NA	NA	NA	NA	NA	NA	NA	NA	NA	NA	NA	NA	NA	NA
812	Common crapemyrtle	Lagerstroemia indica	Richmond	Virginia	no_info	Council district 1	5.08	good	introduced	0 to 15.24 cm	Richmond	NA	NA	NA	NA	NA	NA	NA	NA	NA	NA	NA	NA	NA	NA	NA	NA
813	Common crapemyrtle	Lagerstroemia indica	Richmond	Virginia	no_info	Council district 1	5.08	good	introduced	0 to 15.24 cm	Richmond	NA	NA	NA	NA	NA	NA	NA	NA	NA	NA	NA	NA	NA	NA	NA	NA
814	Common crapemyrtle	Lagerstroemia indica	Richmond	Virginia	no_info	Council district 1	5.08	good	introduced	0 to 15.24 cm	Richmond	NA	NA	NA	NA	NA	NA	NA	NA	NA	NA	NA	NA	NA	NA	NA	NA
815	Common crapemyrtle	Lagerstroemia indica	Richmond	Virginia	no_info	Council district 1	5.08	good	introduced	0 to 15.24 cm	Richmond	NA	NA	NA	NA	NA	NA	NA	NA	NA	NA	NA	NA	NA	NA	NA	NA
816	Common crapemyrtle	Lagerstroemia indica	Richmond	Virginia	no_info	Council district 1	5.08	good	introduced	0 to 15.24 cm	Richmond	NA	NA	NA	NA	NA	NA	NA	NA	NA	NA	NA	NA	NA	NA	NA	NA
817	Common crapemyrtle	Lagerstroemia indica	Richmond	Virginia	no_info	Council district 1	5.08	good	introduced	0 to 15.24 cm	Richmond	NA	NA	NA	NA	NA	NA	NA	NA	NA	NA	NA	NA	NA	NA	NA	NA
818	NA	NA	Richmond	Virginia	no_info	Council district 1	NA	NA	no_info	NA	Richmond	NA	NA	NA	NA	NA	NA	NA	NA	NA	NA	NA	NA	NA	NA	NA	NA
819	Privet	Ligustrum	Richmond	Virginia	no_info	Council district 1	5.08	fair	no_info	0 to 15.24 cm	Richmond	NA	NA	NA	NA	NA	NA	NA	NA	NA	NA	NA	NA	NA	NA	NA	NA
820	NA	NA	Richmond	Virginia	no_info	Council district 1	NA	NA	no_info	NA	Richmond	NA	NA	NA	NA	NA	NA	NA	NA	NA	NA	NA	NA	NA	NA	NA	NA
821	NA	NA	Richmond	Virginia	green_space	Council district 1	NA	NA	no_info	NA	Richmond	NA	NA	NA	NA	NA	NA	NA	NA	NA	NA	NA	NA	NA	NA	NA	NA
822	NA	NA	Richmond	Virginia	no_info	Council district 1	NA	NA	no_info	NA	Richmond	NA	NA	NA	NA	NA	NA	NA	NA	NA	NA	NA	NA	NA	NA	NA	NA
823	Eastern hophornbeam	Ostrya virginiana	Richmond	Virginia	green_space	Council district 1	15.24	good	naturally_occurring	0 to 15.24 cm	Richmond	NA	NA	NA	NA	NA	NA	NA	NA	NA	NA	NA	NA	NA	NA	NA	NA
824	NA	NA	Richmond	Virginia	green_space	Council district 1	NA	NA	no_info	NA	Richmond	NA	NA	NA	NA	NA	NA	NA	NA	NA	NA	NA	NA	NA	NA	NA	NA
825	NA	NA	Richmond	Virginia	green_space	Council district 1	NA	NA	no_info	NA	Richmond	NA	NA	NA	NA	NA	NA	NA	NA	NA	NA	NA	NA	NA	NA	NA	NA
826	NA	NA	Richmond	Virginia	no_info	Council district 1	NA	NA	no_info	NA	Richmond	NA	NA	NA	NA	NA	NA	NA	NA	NA	NA	NA	NA	NA	NA	NA	NA
827	NA	NA	Richmond	Virginia	no_info	Council district 1	NA	NA	no_info	NA	Richmond	NA	NA	NA	NA	NA	NA	NA	NA	NA	NA	NA	NA	NA	NA	NA	NA
828	NA	NA	Richmond	Virginia	no_info	Council district 1	NA	NA	no_info	NA	Richmond	NA	NA	NA	NA	NA	NA	NA	NA	NA	NA	NA	NA	NA	NA	NA	NA
829	Silver maple	Acer saccharinum	Richmond	Virginia	green_space	Council district 1	33.02	good	naturally_occurring	30.48 to 45.72 cm	Richmond	NA	NA	NA	NA	NA	NA	NA	NA	NA	NA	NA	NA	NA	NA	NA	NA
830	NA	NA	Richmond	Virginia	no_info	Council district 1	NA	NA	no_info	NA	Richmond	NA	NA	NA	NA	NA	NA	NA	NA	NA	NA	NA	NA	NA	NA	NA	NA
831	NA	NA	Richmond	Virginia	no_info	Council district 1	NA	NA	no_info	NA	Richmond	NA	NA	NA	NA	NA	NA	NA	NA	NA	NA	NA	NA	NA	NA	NA	NA
832	Willow oak	Quercus phellos	Richmond	Virginia	green_space	Council district 1	17.78	good	naturally_occurring	15.24 to 30.48 cm	Richmond	NA	NA	NA	NA	NA	NA	NA	NA	NA	NA	NA	NA	NA	NA	NA	NA
833	Willow oak	Quercus phellos	Richmond	Virginia	green_space	Council district 1	30.48	good	naturally_occurring	15.24 to 30.48 cm	Richmond	NA	NA	NA	NA	NA	NA	NA	NA	NA	NA	NA	NA	NA	NA	NA	NA
834	Slippery elm	Ulmus rubra	Richmond	Virginia	green_space	Council district 1	15.24	fair	naturally_occurring	0 to 15.24 cm	Richmond	NA	NA	NA	NA	NA	NA	NA	NA	NA	NA	NA	NA	NA	NA	NA	NA
835	Common crapemyrtle	Lagerstroemia indica	Richmond	Virginia	no_info	Council district 5	2.54	good	introduced	0 to 15.24 cm	Richmond	NA	NA	NA	NA	NA	NA	NA	NA	NA	NA	NA	NA	NA	NA	NA	NA
836	American elm	Ulmus americana	Richmond	Virginia	no_info	Council district 5	96.52	good	naturally_occurring	more than 76.2 cm	Richmond	NA	NA	NA	NA	NA	NA	NA	NA	NA	NA	NA	NA	NA	NA	NA	NA
837	Common crapemyrtle	Lagerstroemia indica	Richmond	Virginia	no_info	Council district 5	5.08	good	introduced	0 to 15.24 cm	Richmond	NA	NA	NA	NA	NA	NA	NA	NA	NA	NA	NA	NA	NA	NA	NA	NA
838	NA	NA	Richmond	Virginia	no_info	Council district 5	NA	NA	no_info	NA	Richmond	NA	NA	NA	NA	NA	NA	NA	NA	NA	NA	NA	NA	NA	NA	NA	NA
839	NA	NA	Richmond	Virginia	no_info	Council district 5	NA	NA	no_info	NA	Richmond	NA	NA	NA	NA	NA	NA	NA	NA	NA	NA	NA	NA	NA	NA	NA	NA
840	Japanese zelkova	Zelkova serrata	Richmond	Virginia	no_info	Council district 5	33.02	fair	introduced	30.48 to 45.72 cm	Richmond	NA	NA	NA	NA	NA	NA	NA	NA	NA	NA	NA	NA	NA	NA	NA	NA
841	Japanese zelkova	Zelkova serrata	Richmond	Virginia	no_info	Council district 5	48.26	good	introduced	45.72 to 60.96 cm	Richmond	NA	NA	NA	NA	NA	NA	NA	NA	NA	NA	NA	NA	NA	NA	NA	NA
842	Japanese zelkova	Zelkova serrata	Richmond	Virginia	no_info	Council district 5	48.26	good	introduced	45.72 to 60.96 cm	Richmond	NA	NA	NA	NA	NA	NA	NA	NA	NA	NA	NA	NA	NA	NA	NA	NA
843	NA	NA	Richmond	Virginia	no_info	Council district 5	NA	NA	no_info	NA	Richmond	NA	NA	NA	NA	NA	NA	NA	NA	NA	NA	NA	NA	NA	NA	NA	NA
844	Sugar maple	Acer saccharum	Richmond	Virginia	no_info	Council district 5	53.34	fair	naturally_occurring	45.72 to 60.96 cm	Richmond	NA	NA	NA	NA	NA	NA	NA	NA	NA	NA	NA	NA	NA	NA	NA	NA
845	Sugar maple	Acer saccharum	Richmond	Virginia	no_info	Council district 5	40.64	poor	naturally_occurring	30.48 to 45.72 cm	Richmond	NA	NA	NA	NA	NA	NA	NA	NA	NA	NA	NA	NA	NA	NA	NA	NA
846	Sugar maple	Acer saccharum	Richmond	Virginia	no_info	Council district 5	40.64	poor	naturally_occurring	30.48 to 45.72 cm	Richmond	NA	NA	NA	NA	NA	NA	NA	NA	NA	NA	NA	NA	NA	NA	NA	NA
847	NA	NA	Richmond	Virginia	green_space	Council district 5	NA	NA	no_info	NA	Richmond	NA	NA	NA	NA	NA	NA	NA	NA	NA	NA	NA	NA	NA	NA	NA	NA
848	Callery pear	Pyrus calleryana	Richmond	Virginia	no_info	Council district 5	40.64	poor	introduced	30.48 to 45.72 cm	Richmond	NA	NA	NA	NA	NA	NA	NA	NA	NA	NA	NA	NA	NA	NA	NA	NA
849	Yoshino flowering cherry	Prunus yedoensis	Richmond	Virginia	green_space	Council district 5	53.34	poor	introduced	45.72 to 60.96 cm	Richmond	NA	NA	NA	NA	NA	NA	NA	NA	NA	NA	NA	NA	NA	NA	NA	NA
850	Kwanzan cherry	Prunus serrulata	Richmond	Virginia	green_space	Council district 5	17.78	good	introduced	15.24 to 30.48 cm	Richmond	NA	NA	NA	NA	NA	NA	NA	NA	NA	NA	NA	NA	NA	NA	NA	NA
851	Kwanzan cherry	Prunus serrulata	Richmond	Virginia	green_space	Council district 5	17.78	good	introduced	15.24 to 30.48 cm	Richmond	NA	NA	NA	NA	NA	NA	NA	NA	NA	NA	NA	NA	NA	NA	NA	NA
852	Kwanzan cherry	Prunus serrulata	Richmond	Virginia	green_space	Council district 5	17.78	good	introduced	15.24 to 30.48 cm	Richmond	NA	NA	NA	NA	NA	NA	NA	NA	NA	NA	NA	NA	NA	NA	NA	NA
853	Kwanzan cherry	Prunus serrulata	Richmond	Virginia	green_space	Council district 5	15.24	good	introduced	0 to 15.24 cm	Richmond	NA	NA	NA	NA	NA	NA	NA	NA	NA	NA	NA	NA	NA	NA	NA	NA
854	Kwanzan cherry	Prunus serrulata	Richmond	Virginia	green_space	Council district 5	20.32	good	introduced	15.24 to 30.48 cm	Richmond	NA	NA	NA	NA	NA	NA	NA	NA	NA	NA	NA	NA	NA	NA	NA	NA
855	Kwanzan cherry	Prunus serrulata	Richmond	Virginia	green_space	Council district 5	15.24	good	introduced	0 to 15.24 cm	Richmond	NA	NA	NA	NA	NA	NA	NA	NA	NA	NA	NA	NA	NA	NA	NA	NA
856	Callery pear	Pyrus calleryana	Richmond	Virginia	no_info	Council district 5	48.26	fair	introduced	45.72 to 60.96 cm	Richmond	NA	NA	NA	NA	NA	NA	NA	NA	NA	NA	NA	NA	NA	NA	NA	NA
857	Callery pear	Pyrus calleryana	Richmond	Virginia	no_info	Council district 5	48.26	fair	introduced	45.72 to 60.96 cm	Richmond	NA	NA	NA	NA	NA	NA	NA	NA	NA	NA	NA	NA	NA	NA	NA	NA
858	NA	NA	Richmond	Virginia	no_info	Council district 5	NA	NA	no_info	NA	Richmond	NA	NA	NA	NA	NA	NA	NA	NA	NA	NA	NA	NA	NA	NA	NA	NA
859	Chinese pistache	Pistacia chinensis	Richmond	Virginia	no_info	Council district 5	25.4	good	introduced	15.24 to 30.48 cm	Richmond	NA	NA	NA	NA	NA	NA	NA	NA	NA	NA	NA	NA	NA	NA	NA	NA
860	Chinese pistache	Pistacia chinensis	Richmond	Virginia	no_info	Council district 5	22.86	poor	introduced	15.24 to 30.48 cm	Richmond	NA	NA	NA	NA	NA	NA	NA	NA	NA	NA	NA	NA	NA	NA	NA	NA
861	Chinese pistache	Pistacia chinensis	Richmond	Virginia	no_info	Council district 5	17.78	good	introduced	15.24 to 30.48 cm	Richmond	NA	NA	NA	NA	NA	NA	NA	NA	NA	NA	NA	NA	NA	NA	NA	NA
862	Chinese pistache	Pistacia chinensis	Richmond	Virginia	no_info	Council district 5	17.78	fair	introduced	15.24 to 30.48 cm	Richmond	NA	NA	NA	NA	NA	NA	NA	NA	NA	NA	NA	NA	NA	NA	NA	NA
863	Chinese pistache	Pistacia chinensis	Richmond	Virginia	no_info	Council district 5	17.78	good	introduced	15.24 to 30.48 cm	Richmond	NA	NA	NA	NA	NA	NA	NA	NA	NA	NA	NA	NA	NA	NA	NA	NA
864	NA	NA	Richmond	Virginia	no_info	Council district 5	NA	NA	no_info	NA	Richmond	NA	NA	NA	NA	NA	NA	NA	NA	NA	NA	NA	NA	NA	NA	NA	NA
865	Chinese pistache	Pistacia chinensis	Richmond	Virginia	no_info	Council district 5	17.78	good	introduced	15.24 to 30.48 cm	Richmond	NA	NA	NA	NA	NA	NA	NA	NA	NA	NA	NA	NA	NA	NA	NA	NA
866	Chinese pistache	Pistacia chinensis	Richmond	Virginia	no_info	Council district 5	20.32	good	introduced	15.24 to 30.48 cm	Richmond	NA	NA	NA	NA	NA	NA	NA	NA	NA	NA	NA	NA	NA	NA	NA	NA
867	Chinese pistache	Pistacia chinensis	Richmond	Virginia	no_info	Council district 5	17.78	good	introduced	15.24 to 30.48 cm	Richmond	NA	NA	NA	NA	NA	NA	NA	NA	NA	NA	NA	NA	NA	NA	NA	NA
868	Chinese pistache	Pistacia chinensis	Richmond	Virginia	no_info	Council district 5	22.86	good	introduced	15.24 to 30.48 cm	Richmond	NA	NA	NA	NA	NA	NA	NA	NA	NA	NA	NA	NA	NA	NA	NA	NA
869	NA	NA	Richmond	Virginia	no_info	Council district 5	NA	NA	no_info	NA	Richmond	NA	NA	NA	NA	NA	NA	NA	NA	NA	NA	NA	NA	NA	NA	NA	NA
870	Chinese pistache	Pistacia chinensis	Richmond	Virginia	no_info	Council district 5	15.24	fair	introduced	0 to 15.24 cm	Richmond	NA	NA	NA	NA	NA	NA	NA	NA	NA	NA	NA	NA	NA	NA	NA	NA
871	NA	NA	Richmond	Virginia	no_info	Council district 5	NA	NA	no_info	NA	Richmond	NA	NA	NA	NA	NA	NA	NA	NA	NA	NA	NA	NA	NA	NA	NA	NA
872	Chinese pistache	Pistacia chinensis	Richmond	Virginia	no_info	Council district 5	20.32	good	introduced	15.24 to 30.48 cm	Richmond	NA	NA	NA	NA	NA	NA	NA	NA	NA	NA	NA	NA	NA	NA	NA	NA
873	Chinese pistache	Pistacia chinensis	Richmond	Virginia	no_info	Council district 5	25.4	good	introduced	15.24 to 30.48 cm	Richmond	NA	NA	NA	NA	NA	NA	NA	NA	NA	NA	NA	NA	NA	NA	NA	NA
874	NA	NA	Richmond	Virginia	no_info	Council district 5	NA	NA	no_info	NA	Richmond	NA	NA	NA	NA	NA	NA	NA	NA	NA	NA	NA	NA	NA	NA	NA	NA
875	NA	NA	Richmond	Virginia	no_info	Council district 5	NA	NA	no_info	NA	Richmond	NA	NA	NA	NA	NA	NA	NA	NA	NA	NA	NA	NA	NA	NA	NA	NA
876	NA	NA	Richmond	Virginia	no_info	Council district 5	NA	NA	no_info	NA	Richmond	NA	NA	NA	NA	NA	NA	NA	NA	NA	NA	NA	NA	NA	NA	NA	NA
877	NA	NA	Richmond	Virginia	no_info	Council district 5	NA	NA	no_info	NA	Richmond	NA	NA	NA	NA	NA	NA	NA	NA	NA	NA	NA	NA	NA	NA	NA	NA
878	NA	NA	Richmond	Virginia	no_info	Council district 5	NA	NA	no_info	NA	Richmond	NA	NA	NA	NA	NA	NA	NA	NA	NA	NA	NA	NA	NA	NA	NA	NA
879	NA	NA	Richmond	Virginia	no_info	Council district 5	NA	NA	no_info	NA	Richmond	NA	NA	NA	NA	NA	NA	NA	NA	NA	NA	NA	NA	NA	NA	NA	NA
880	NA	NA	Richmond	Virginia	no_info	Council district 5	NA	NA	no_info	NA	Richmond	NA	NA	NA	NA	NA	NA	NA	NA	NA	NA	NA	NA	NA	NA	NA	NA
881	NA	NA	Richmond	Virginia	no_info	Council district 5	NA	NA	no_info	NA	Richmond	NA	NA	NA	NA	NA	NA	NA	NA	NA	NA	NA	NA	NA	NA	NA	NA
882	NA	NA	Richmond	Virginia	green_space	Council district 5	NA	NA	no_info	NA	Richmond	NA	NA	NA	NA	NA	NA	NA	NA	NA	NA	NA	NA	NA	NA	NA	NA
883	Willow oak	Quercus phellos	Richmond	Virginia	green_space	Council district 5	12.7	good	naturally_occurring	0 to 15.24 cm	Richmond	NA	NA	NA	NA	NA	NA	NA	NA	NA	NA	NA	NA	NA	NA	NA	NA
884	Willow oak	Quercus phellos	Richmond	Virginia	green_space	Council district 5	12.7	good	naturally_occurring	0 to 15.24 cm	Richmond	NA	NA	NA	NA	NA	NA	NA	NA	NA	NA	NA	NA	NA	NA	NA	NA
885	Willow oak	Quercus phellos	Richmond	Virginia	green_space	Council district 5	7.62	poor	naturally_occurring	0 to 15.24 cm	Richmond	NA	NA	NA	NA	NA	NA	NA	NA	NA	NA	NA	NA	NA	NA	NA	NA
886	Japanese zelkova	Zelkova serrata	Richmond	Virginia	no_info	Council district 5	40.64	poor	introduced	30.48 to 45.72 cm	Richmond	NA	NA	NA	NA	NA	NA	NA	NA	NA	NA	NA	NA	NA	NA	NA	NA
887	Japanese zelkova	Zelkova serrata	Richmond	Virginia	no_info	Council district 5	30.48	poor	introduced	15.24 to 30.48 cm	Richmond	NA	NA	NA	NA	NA	NA	NA	NA	NA	NA	NA	NA	NA	NA	NA	NA
888	Japanese zelkova	Zelkova serrata	Richmond	Virginia	no_info	Council district 5	17.78	fair	introduced	15.24 to 30.48 cm	Richmond	NA	NA	NA	NA	NA	NA	NA	NA	NA	NA	NA	NA	NA	NA	NA	NA
889	NA	NA	Richmond	Virginia	no_info	Council district 5	NA	NA	no_info	NA	Richmond	NA	NA	NA	NA	NA	NA	NA	NA	NA	NA	NA	NA	NA	NA	NA	NA
890	Japanese zelkova	Zelkova serrata	Richmond	Virginia	no_info	Council district 5	22.86	fair	introduced	15.24 to 30.48 cm	Richmond	NA	NA	NA	NA	NA	NA	NA	NA	NA	NA	NA	NA	NA	NA	NA	NA
891	Japanese zelkova	Zelkova serrata	Richmond	Virginia	no_info	Council district 5	27.94	fair	introduced	15.24 to 30.48 cm	Richmond	NA	NA	NA	NA	NA	NA	NA	NA	NA	NA	NA	NA	NA	NA	NA	NA
892	Ginkgo	Ginkgo biloba	Richmond	Virginia	no_info	Council district 5	17.78	fair	introduced	15.24 to 30.48 cm	Richmond	NA	NA	NA	NA	NA	NA	NA	NA	NA	NA	NA	NA	NA	NA	NA	NA
893	Ginkgo	Ginkgo biloba	Richmond	Virginia	no_info	Council district 5	27.94	fair	introduced	15.24 to 30.48 cm	Richmond	NA	NA	NA	NA	NA	NA	NA	NA	NA	NA	NA	NA	NA	NA	NA	NA
894	Japanese zelkova	Zelkova serrata	Richmond	Virginia	no_info	Council district 5	30.48	fair	introduced	15.24 to 30.48 cm	Richmond	NA	NA	NA	NA	NA	NA	NA	NA	NA	NA	NA	NA	NA	NA	NA	NA
895	Japanese zelkova	Zelkova serrata	Richmond	Virginia	no_info	Council district 5	25.4	fair	introduced	15.24 to 30.48 cm	Richmond	NA	NA	NA	NA	NA	NA	NA	NA	NA	NA	NA	NA	NA	NA	NA	NA
896	Ginkgo	Ginkgo biloba	Richmond	Virginia	no_info	Council district 5	30.48	good	introduced	15.24 to 30.48 cm	Richmond	NA	NA	NA	NA	NA	NA	NA	NA	NA	NA	NA	NA	NA	NA	NA	NA
897	Ginkgo	Ginkgo biloba	Richmond	Virginia	no_info	Council district 5	30.48	good	introduced	15.24 to 30.48 cm	Richmond	NA	NA	NA	NA	NA	NA	NA	NA	NA	NA	NA	NA	NA	NA	NA	NA
898	Ginkgo	Ginkgo biloba	Richmond	Virginia	no_info	Council district 5	22.86	fair	introduced	15.24 to 30.48 cm	Richmond	NA	NA	NA	NA	NA	NA	NA	NA	NA	NA	NA	NA	NA	NA	NA	NA
899	NA	NA	Richmond	Virginia	no_info	Council district 5	NA	NA	no_info	NA	Richmond	NA	NA	NA	NA	NA	NA	NA	NA	NA	NA	NA	NA	NA	NA	NA	NA
900	Ginkgo	Ginkgo biloba	Richmond	Virginia	no_info	Council district 5	35.56	good	introduced	30.48 to 45.72 cm	Richmond	NA	NA	NA	NA	NA	NA	NA	NA	NA	NA	NA	NA	NA	NA	NA	NA
901	Japanese zelkova	Zelkova serrata	Richmond	Virginia	no_info	Council district 5	20.32	fair	introduced	15.24 to 30.48 cm	Richmond	NA	NA	NA	NA	NA	NA	NA	NA	NA	NA	NA	NA	NA	NA	NA	NA
902	Japanese zelkova	Zelkova serrata	Richmond	Virginia	no_info	Council district 5	30.48	good	introduced	15.24 to 30.48 cm	Richmond	NA	NA	NA	NA	NA	NA	NA	NA	NA	NA	NA	NA	NA	NA	NA	NA
903	Eastern hemlock	Tsuga canadensis	Richmond	Virginia	no_info	Council district 5	38.1	fair	naturally_occurring	30.48 to 45.72 cm	Richmond	NA	NA	NA	NA	NA	NA	NA	NA	NA	NA	NA	NA	NA	NA	NA	NA
904	Eastern hemlock	Tsuga canadensis	Richmond	Virginia	no_info	Council district 5	50.8	fair	naturally_occurring	45.72 to 60.96 cm	Richmond	NA	NA	NA	NA	NA	NA	NA	NA	NA	NA	NA	NA	NA	NA	NA	NA
905	Eastern hemlock	Tsuga canadensis	Richmond	Virginia	no_info	Council district 5	53.34	fair	naturally_occurring	45.72 to 60.96 cm	Richmond	NA	NA	NA	NA	NA	NA	NA	NA	NA	NA	NA	NA	NA	NA	NA	NA
906	NA	NA	Richmond	Virginia	no_info	Council district 5	NA	NA	no_info	NA	Richmond	NA	NA	NA	NA	NA	NA	NA	NA	NA	NA	NA	NA	NA	NA	NA	NA
907	Eastern hemlock	Tsuga canadensis	Richmond	Virginia	no_info	Council district 5	35.56	fair	naturally_occurring	30.48 to 45.72 cm	Richmond	NA	NA	NA	NA	NA	NA	NA	NA	NA	NA	NA	NA	NA	NA	NA	NA
908	Willow oak	Quercus phellos	Richmond	Virginia	no_info	Council district 5	2.54	good	naturally_occurring	0 to 15.24 cm	Richmond	NA	NA	NA	NA	NA	NA	NA	NA	NA	NA	NA	NA	NA	NA	NA	NA
909	Eastern hemlock	Tsuga canadensis	Richmond	Virginia	no_info	Council district 5	50.8	fair	naturally_occurring	45.72 to 60.96 cm	Richmond	NA	NA	NA	NA	NA	NA	NA	NA	NA	NA	NA	NA	NA	NA	NA	NA
910	Eastern hemlock	Tsuga canadensis	Richmond	Virginia	no_info	Council district 5	35.56	fair	naturally_occurring	30.48 to 45.72 cm	Richmond	NA	NA	NA	NA	NA	NA	NA	NA	NA	NA	NA	NA	NA	NA	NA	NA
911	Eastern hemlock	Tsuga canadensis	Richmond	Virginia	no_info	Council district 5	40.64	fair	naturally_occurring	30.48 to 45.72 cm	Richmond	NA	NA	NA	NA	NA	NA	NA	NA	NA	NA	NA	NA	NA	NA	NA	NA
912	Eastern hemlock	Tsuga canadensis	Richmond	Virginia	no_info	Council district 5	55.88	fair	naturally_occurring	45.72 to 60.96 cm	Richmond	NA	NA	NA	NA	NA	NA	NA	NA	NA	NA	NA	NA	NA	NA	NA	NA
913	Eastern hemlock	Tsuga canadensis	Richmond	Virginia	no_info	Council district 5	40.64	fair	naturally_occurring	30.48 to 45.72 cm	Richmond	NA	NA	NA	NA	NA	NA	NA	NA	NA	NA	NA	NA	NA	NA	NA	NA
914	Eastern hemlock	Tsuga canadensis	Richmond	Virginia	no_info	Council district 5	63.5	fair	naturally_occurring	60.96 to 76.2 cm	Richmond	NA	NA	NA	NA	NA	NA	NA	NA	NA	NA	NA	NA	NA	NA	NA	NA
915	Eastern hemlock	Tsuga canadensis	Richmond	Virginia	no_info	Council district 5	35.56	fair	naturally_occurring	30.48 to 45.72 cm	Richmond	NA	NA	NA	NA	NA	NA	NA	NA	NA	NA	NA	NA	NA	NA	NA	NA
916	Flowering dogwood	Cornus florida	Richmond	Virginia	no_info	Council district 5	7.62	good	naturally_occurring	0 to 15.24 cm	Richmond	NA	NA	NA	NA	NA	NA	NA	NA	NA	NA	NA	NA	NA	NA	NA	NA
917	NA	NA	Richmond	Virginia	no_info	Council district 5	NA	NA	no_info	NA	Richmond	NA	NA	NA	NA	NA	NA	NA	NA	NA	NA	NA	NA	NA	NA	NA	NA
918	NA	NA	Richmond	Virginia	no_info	Council district 5	NA	NA	no_info	NA	Richmond	NA	NA	NA	NA	NA	NA	NA	NA	NA	NA	NA	NA	NA	NA	NA	NA
919	Littleleaf linden	Tilia cordata	Richmond	Virginia	no_info	Council district 5	35.56	good	introduced	30.48 to 45.72 cm	Richmond	NA	NA	NA	NA	NA	NA	NA	NA	NA	NA	NA	NA	NA	NA	NA	NA
920	NA	NA	Richmond	Virginia	no_info	Council district 5	NA	NA	no_info	NA	Richmond	NA	NA	NA	NA	NA	NA	NA	NA	NA	NA	NA	NA	NA	NA	NA	NA
921	Littleleaf linden	Tilia cordata	Richmond	Virginia	no_info	Council district 5	35.56	poor	introduced	30.48 to 45.72 cm	Richmond	NA	NA	NA	NA	NA	NA	NA	NA	NA	NA	NA	NA	NA	NA	NA	NA
922	NA	NA	Richmond	Virginia	no_info	Council district 5	NA	NA	no_info	NA	Richmond	NA	NA	NA	NA	NA	NA	NA	NA	NA	NA	NA	NA	NA	NA	NA	NA
923	Littleleaf linden	Tilia cordata	Richmond	Virginia	no_info	Council district 5	71.12	poor	introduced	60.96 to 76.2 cm	Richmond	NA	NA	NA	NA	NA	NA	NA	NA	NA	NA	NA	NA	NA	NA	NA	NA
924	NA	NA	Richmond	Virginia	no_info	Council district 5	NA	NA	no_info	NA	Richmond	NA	NA	NA	NA	NA	NA	NA	NA	NA	NA	NA	NA	NA	NA	NA	NA
925	Littleleaf linden	Tilia cordata	Richmond	Virginia	no_info	Council district 5	55.88	fair	introduced	45.72 to 60.96 cm	Richmond	NA	NA	NA	NA	NA	NA	NA	NA	NA	NA	NA	NA	NA	NA	NA	NA
926	NA	NA	Richmond	Virginia	no_info	Council district 5	NA	good	no_info	NA	Richmond	NA	NA	NA	NA	NA	NA	NA	NA	NA	NA	NA	NA	NA	NA	NA	NA
927	Pin oak	Quercus palustris	Richmond	Virginia	no_info	Council district 5	68.58	fair	naturally_occurring	60.96 to 76.2 cm	Richmond	NA	NA	NA	NA	NA	NA	NA	NA	NA	NA	NA	NA	NA	NA	NA	NA
928	Flowering dogwood	Cornus florida	Richmond	Virginia	no_info	Council district 5	15.24	good	naturally_occurring	0 to 15.24 cm	Richmond	NA	NA	NA	NA	NA	NA	NA	NA	NA	NA	NA	NA	NA	NA	NA	NA
929	NA	NA	Richmond	Virginia	no_info	Council district 5	NA	NA	no_info	NA	Richmond	NA	NA	NA	NA	NA	NA	NA	NA	NA	NA	NA	NA	NA	NA	NA	NA
930	NA	NA	Richmond	Virginia	no_info	Council district 5	NA	NA	no_info	NA	Richmond	NA	NA	NA	NA	NA	NA	NA	NA	NA	NA	NA	NA	NA	NA	NA	NA
931	NA	NA	Richmond	Virginia	no_info	Council district 5	NA	NA	no_info	NA	Richmond	NA	NA	NA	NA	NA	NA	NA	NA	NA	NA	NA	NA	NA	NA	NA	NA
932	NA	NA	Richmond	Virginia	no_info	Council district 5	NA	NA	no_info	NA	Richmond	NA	NA	NA	NA	NA	NA	NA	NA	NA	NA	NA	NA	NA	NA	NA	NA
933	Red maple	Acer rubrum	Richmond	Virginia	no_info	Council district 5	33.02	fair	naturally_occurring	30.48 to 45.72 cm	Richmond	NA	NA	NA	NA	NA	NA	NA	NA	NA	NA	NA	NA	NA	NA	NA	NA
934	Pin oak	Quercus palustris	Richmond	Virginia	no_info	Council district 5	88.9	fair	naturally_occurring	more than 76.2 cm	Richmond	NA	NA	NA	NA	NA	NA	NA	NA	NA	NA	NA	NA	NA	NA	NA	NA
935	NA	NA	Richmond	Virginia	no_info	Council district 5	NA	NA	no_info	NA	Richmond	NA	NA	NA	NA	NA	NA	NA	NA	NA	NA	NA	NA	NA	NA	NA	NA
936	NA	NA	Richmond	Virginia	no_info	Council district 5	NA	good	no_info	NA	Richmond	NA	NA	NA	NA	NA	NA	NA	NA	NA	NA	NA	NA	NA	NA	NA	NA
937	Pin oak	Quercus palustris	Richmond	Virginia	no_info	Council district 5	73.66	fair	naturally_occurring	60.96 to 76.2 cm	Richmond	NA	NA	NA	NA	NA	NA	NA	NA	NA	NA	NA	NA	NA	NA	NA	NA
938	NA	NA	Richmond	Virginia	no_info	Council district 5	NA	NA	no_info	NA	Richmond	NA	NA	NA	NA	NA	NA	NA	NA	NA	NA	NA	NA	NA	NA	NA	NA
939	Red maple	Acer rubrum	Richmond	Virginia	no_info	Council district 5	45.72	fair	naturally_occurring	30.48 to 45.72 cm	Richmond	NA	NA	NA	NA	NA	NA	NA	NA	NA	NA	NA	NA	NA	NA	NA	NA
940	NA	NA	Richmond	Virginia	no_info	Council district 5	NA	NA	no_info	NA	Richmond	NA	NA	NA	NA	NA	NA	NA	NA	NA	NA	NA	NA	NA	NA	NA	NA
941	Pin oak	Quercus palustris	Richmond	Virginia	no_info	Council district 5	17.78	good	naturally_occurring	15.24 to 30.48 cm	Richmond	NA	NA	NA	NA	NA	NA	NA	NA	NA	NA	NA	NA	NA	NA	NA	NA
942	Red maple	Acer rubrum	Richmond	Virginia	no_info	Council district 5	45.72	fair	naturally_occurring	30.48 to 45.72 cm	Richmond	NA	NA	NA	NA	NA	NA	NA	NA	NA	NA	NA	NA	NA	NA	NA	NA
943	Red maple	Acer rubrum	Richmond	Virginia	no_info	Council district 5	40.64	poor	naturally_occurring	30.48 to 45.72 cm	Richmond	NA	NA	NA	NA	NA	NA	NA	NA	NA	NA	NA	NA	NA	NA	NA	NA
944	Pin oak	Quercus palustris	Richmond	Virginia	no_info	Council district 5	101.6	good	naturally_occurring	more than 76.2 cm	Richmond	NA	NA	NA	NA	NA	NA	NA	NA	NA	NA	NA	NA	NA	NA	NA	NA
945	Pin oak	Quercus palustris	Richmond	Virginia	no_info	Council district 5	17.78	good	naturally_occurring	15.24 to 30.48 cm	Richmond	NA	NA	NA	NA	NA	NA	NA	NA	NA	NA	NA	NA	NA	NA	NA	NA
946	Pin oak	Quercus palustris	Richmond	Virginia	no_info	Council district 5	17.78	good	naturally_occurring	15.24 to 30.48 cm	Richmond	NA	NA	NA	NA	NA	NA	NA	NA	NA	NA	NA	NA	NA	NA	NA	NA
947	NA	NA	Richmond	Virginia	no_info	Council district 5	NA	NA	no_info	NA	Richmond	NA	NA	NA	NA	NA	NA	NA	NA	NA	NA	NA	NA	NA	NA	NA	NA
948	Pin oak	Quercus palustris	Richmond	Virginia	no_info	Council district 5	96.52	good	naturally_occurring	more than 76.2 cm	Richmond	NA	NA	NA	NA	NA	NA	NA	NA	NA	NA	NA	NA	NA	NA	NA	NA
949	NA	NA	Richmond	Virginia	no_info	Council district 1	NA	NA	no_info	NA	Richmond	NA	NA	NA	NA	NA	NA	NA	NA	NA	NA	NA	NA	NA	NA	NA	NA
950	Yoshino flowering cherry	Prunus yedoensis	Richmond	Virginia	no_info	Council district 5	7.62	good	introduced	0 to 15.24 cm	Richmond	NA	NA	NA	NA	NA	NA	NA	NA	NA	NA	NA	NA	NA	NA	NA	NA
951	Callery pear	Pyrus calleryana	Richmond	Virginia	no_info	Council district 5	40.64	poor	introduced	30.48 to 45.72 cm	Richmond	NA	NA	NA	NA	NA	NA	NA	NA	NA	NA	NA	NA	NA	NA	NA	NA
952	Callery pear	Pyrus calleryana	Richmond	Virginia	no_info	Council district 5	25.4	fair	introduced	15.24 to 30.48 cm	Richmond	NA	NA	NA	NA	NA	NA	NA	NA	NA	NA	NA	NA	NA	NA	NA	NA
953	Kwanzan cherry	Prunus serrulata	Richmond	Virginia	no_info	Council district 5	10.16	fair	introduced	0 to 15.24 cm	Richmond	NA	NA	NA	NA	NA	NA	NA	NA	NA	NA	NA	NA	NA	NA	NA	NA
954	NA	NA	Richmond	Virginia	no_info	Council district 5	NA	NA	no_info	NA	Richmond	NA	NA	NA	NA	NA	NA	NA	NA	NA	NA	NA	NA	NA	NA	NA	NA
955	Callery pear	Pyrus calleryana	Richmond	Virginia	no_info	Council district 5	33.02	fair	introduced	30.48 to 45.72 cm	Richmond	NA	NA	NA	NA	NA	NA	NA	NA	NA	NA	NA	NA	NA	NA	NA	NA
956	Callery pear	Pyrus calleryana	Richmond	Virginia	no_info	Council district 5	35.56	fair	introduced	30.48 to 45.72 cm	Richmond	NA	NA	NA	NA	NA	NA	NA	NA	NA	NA	NA	NA	NA	NA	NA	NA
957	Callery pear	Pyrus calleryana	Richmond	Virginia	no_info	Council district 5	33.02	good	introduced	30.48 to 45.72 cm	Richmond	NA	NA	NA	NA	NA	NA	NA	NA	NA	NA	NA	NA	NA	NA	NA	NA
958	Callery pear	Pyrus calleryana	Richmond	Virginia	no_info	Council district 5	43.18	fair	introduced	30.48 to 45.72 cm	Richmond	NA	NA	NA	NA	NA	NA	NA	NA	NA	NA	NA	NA	NA	NA	NA	NA
959	Callery pear	Pyrus calleryana	Richmond	Virginia	no_info	Council district 5	43.18	poor	introduced	30.48 to 45.72 cm	Richmond	NA	NA	NA	NA	NA	NA	NA	NA	NA	NA	NA	NA	NA	NA	NA	NA
960	Callery pear	Pyrus calleryana	Richmond	Virginia	no_info	Council district 5	7.62	poor	introduced	0 to 15.24 cm	Richmond	NA	NA	NA	NA	NA	NA	NA	NA	NA	NA	NA	NA	NA	NA	NA	NA
961	Callery pear	Pyrus calleryana	Richmond	Virginia	no_info	Council district 5	7.62	good	introduced	0 to 15.24 cm	Richmond	NA	NA	NA	NA	NA	NA	NA	NA	NA	NA	NA	NA	NA	NA	NA	NA
962	Callery pear	Pyrus calleryana	Richmond	Virginia	no_info	Council district 5	38.1	poor	introduced	30.48 to 45.72 cm	Richmond	NA	NA	NA	NA	NA	NA	NA	NA	NA	NA	NA	NA	NA	NA	NA	NA
963	Callery pear	Pyrus calleryana	Richmond	Virginia	no_info	Council district 5	35.56	fair	introduced	30.48 to 45.72 cm	Richmond	NA	NA	NA	NA	NA	NA	NA	NA	NA	NA	NA	NA	NA	NA	NA	NA
964	NA	NA	Richmond	Virginia	no_info	Council district 5	NA	NA	no_info	NA	Richmond	NA	NA	NA	NA	NA	NA	NA	NA	NA	NA	NA	NA	NA	NA	NA	NA
965	NA	NA	Richmond	Virginia	green_space	Council district 5	NA	NA	no_info	NA	Richmond	NA	NA	NA	NA	NA	NA	NA	NA	NA	NA	NA	NA	NA	NA	NA	NA
966	Sugar maple	Acer saccharum	Richmond	Virginia	green_space	Council district 5	25.4	poor	naturally_occurring	15.24 to 30.48 cm	Richmond	NA	NA	NA	NA	NA	NA	NA	NA	NA	NA	NA	NA	NA	NA	NA	NA
967	NA	NA	Richmond	Virginia	green_space	Council district 5	NA	NA	no_info	NA	Richmond	NA	NA	NA	NA	NA	NA	NA	NA	NA	NA	NA	NA	NA	NA	NA	NA
968	Willow oak	Quercus phellos	Richmond	Virginia	green_space	Council district 5	66.04	good	naturally_occurring	60.96 to 76.2 cm	Richmond	NA	NA	NA	NA	NA	NA	NA	NA	NA	NA	NA	NA	NA	NA	NA	NA
969	Willow oak	Quercus phellos	Richmond	Virginia	green_space	Council district 5	73.66	fair	naturally_occurring	60.96 to 76.2 cm	Richmond	NA	NA	NA	NA	NA	NA	NA	NA	NA	NA	NA	NA	NA	NA	NA	NA
970	Willow oak	Quercus phellos	Richmond	Virginia	green_space	Council district 5	58.42	fair	naturally_occurring	45.72 to 60.96 cm	Richmond	NA	NA	NA	NA	NA	NA	NA	NA	NA	NA	NA	NA	NA	NA	NA	NA
971	Willow oak	Quercus phellos	Richmond	Virginia	green_space	Council district 5	60.96	good	naturally_occurring	45.72 to 60.96 cm	Richmond	NA	NA	NA	NA	NA	NA	NA	NA	NA	NA	NA	NA	NA	NA	NA	NA
972	Willow oak	Quercus phellos	Richmond	Virginia	green_space	Council district 5	68.58	poor	naturally_occurring	60.96 to 76.2 cm	Richmond	NA	NA	NA	NA	NA	NA	NA	NA	NA	NA	NA	NA	NA	NA	NA	NA
973	NA	NA	Richmond	Virginia	no_info	Council district 5	NA	NA	no_info	NA	Richmond	NA	NA	NA	NA	NA	NA	NA	NA	NA	NA	NA	NA	NA	NA	NA	NA
974	NA	NA	Richmond	Virginia	no_info	Council district 5	NA	NA	no_info	NA	Richmond	NA	NA	NA	NA	NA	NA	NA	NA	NA	NA	NA	NA	NA	NA	NA	NA
975	NA	NA	Richmond	Virginia	no_info	Council district 5	NA	NA	no_info	NA	Richmond	NA	NA	NA	NA	NA	NA	NA	NA	NA	NA	NA	NA	NA	NA	NA	NA
976	NA	NA	Richmond	Virginia	no_info	Council district 5	NA	NA	no_info	NA	Richmond	NA	NA	NA	NA	NA	NA	NA	NA	NA	NA	NA	NA	NA	NA	NA	NA
977	NA	NA	Richmond	Virginia	no_info	Council district 5	NA	NA	no_info	NA	Richmond	NA	NA	NA	NA	NA	NA	NA	NA	NA	NA	NA	NA	NA	NA	NA	NA
978	NA	NA	Richmond	Virginia	no_info	Council district 5	NA	NA	no_info	NA	Richmond	NA	NA	NA	NA	NA	NA	NA	NA	NA	NA	NA	NA	NA	NA	NA	NA
979	NA	NA	Richmond	Virginia	no_info	Council district 5	NA	NA	no_info	NA	Richmond	NA	NA	NA	NA	NA	NA	NA	NA	NA	NA	NA	NA	NA	NA	NA	NA
980	NA	NA	Richmond	Virginia	no_info	Council district 5	NA	NA	no_info	NA	Richmond	NA	NA	NA	NA	NA	NA	NA	NA	NA	NA	NA	NA	NA	NA	NA	NA
981	NA	NA	Richmond	Virginia	no_info	Council district 5	NA	NA	no_info	NA	Richmond	NA	NA	NA	NA	NA	NA	NA	NA	NA	NA	NA	NA	NA	NA	NA	NA
982	Red maple	Acer rubrum	Richmond	Virginia	no_info	Council district 5	25.4	fair	naturally_occurring	15.24 to 30.48 cm	Richmond	NA	NA	NA	NA	NA	NA	NA	NA	NA	NA	NA	NA	NA	NA	NA	NA
983	Red maple	Acer rubrum	Richmond	Virginia	no_info	Council district 5	30.48	fair	naturally_occurring	15.24 to 30.48 cm	Richmond	NA	NA	NA	NA	NA	NA	NA	NA	NA	NA	NA	NA	NA	NA	NA	NA
984	NA	NA	Richmond	Virginia	no_info	Council district 5	NA	NA	no_info	NA	Richmond	NA	NA	NA	NA	NA	NA	NA	NA	NA	NA	NA	NA	NA	NA	NA	NA
985	Red maple	Acer rubrum	Richmond	Virginia	no_info	Council district 5	25.4	poor	naturally_occurring	15.24 to 30.48 cm	Richmond	NA	NA	NA	NA	NA	NA	NA	NA	NA	NA	NA	NA	NA	NA	NA	NA
986	NA	NA	Richmond	Virginia	no_info	Council district 5	NA	NA	no_info	NA	Richmond	NA	NA	NA	NA	NA	NA	NA	NA	NA	NA	NA	NA	NA	NA	NA	NA
987	NA	NA	Richmond	Virginia	no_info	Council district 5	NA	NA	no_info	NA	Richmond	NA	NA	NA	NA	NA	NA	NA	NA	NA	NA	NA	NA	NA	NA	NA	NA
988	NA	NA	Richmond	Virginia	no_info	Council district 5	NA	NA	no_info	NA	Richmond	NA	NA	NA	NA	NA	NA	NA	NA	NA	NA	NA	NA	NA	NA	NA	NA
989	NA	NA	Richmond	Virginia	no_info	Council district 5	NA	NA	no_info	NA	Richmond	NA	NA	NA	NA	NA	NA	NA	NA	NA	NA	NA	NA	NA	NA	NA	NA
990	NA	NA	Richmond	Virginia	no_info	Council district 5	NA	NA	no_info	NA	Richmond	NA	NA	NA	NA	NA	NA	NA	NA	NA	NA	NA	NA	NA	NA	NA	NA
991	Japanese zelkova	Zelkova serrata	Richmond	Virginia	no_info	Council district 5	55.88	good	introduced	45.72 to 60.96 cm	Richmond	NA	NA	NA	NA	NA	NA	NA	NA	NA	NA	NA	NA	NA	NA	NA	NA
992	Japanese zelkova	Zelkova serrata	Richmond	Virginia	no_info	Council district 5	55.88	fair	introduced	45.72 to 60.96 cm	Richmond	NA	NA	NA	NA	NA	NA	NA	NA	NA	NA	NA	NA	NA	NA	NA	NA
993	Japanese zelkova	Zelkova serrata	Richmond	Virginia	no_info	Council district 5	45.72	fair	introduced	30.48 to 45.72 cm	Richmond	NA	NA	NA	NA	NA	NA	NA	NA	NA	NA	NA	NA	NA	NA	NA	NA
994	Willow oak	Quercus phellos	Richmond	Virginia	no_info	Council district 6	30.48	good	naturally_occurring	15.24 to 30.48 cm	Richmond	NA	NA	NA	NA	NA	NA	NA	NA	NA	NA	NA	NA	NA	NA	NA	NA
995	Willow oak	Quercus phellos	Richmond	Virginia	no_info	Council district 6	33.02	poor	naturally_occurring	30.48 to 45.72 cm	Richmond	NA	NA	NA	NA	NA	NA	NA	NA	NA	NA	NA	NA	NA	NA	NA	NA
996	Willow oak	Quercus phellos	Richmond	Virginia	no_info	Council district 6	17.78	good	naturally_occurring	15.24 to 30.48 cm	Richmond	NA	NA	NA	NA	NA	NA	NA	NA	NA	NA	NA	NA	NA	NA	NA	NA
997	Willow oak	Quercus phellos	Richmond	Virginia	no_info	Council district 6	35.56	good	naturally_occurring	30.48 to 45.72 cm	Richmond	NA	NA	NA	NA	NA	NA	NA	NA	NA	NA	NA	NA	NA	NA	NA	NA
998	Willow oak	Quercus phellos	Richmond	Virginia	no_info	Council district 6	30.48	good	naturally_occurring	15.24 to 30.48 cm	Richmond	NA	NA	NA	NA	NA	NA	NA	NA	NA	NA	NA	NA	NA	NA	NA	NA
999	Willow oak	Quercus phellos	Richmond	Virginia	no_info	Council district 6	35.56	good	naturally_occurring	30.48 to 45.72 cm	Richmond	NA	NA	NA	NA	NA	NA	NA	NA	NA	NA	NA	NA	NA	NA	NA	NA
1000	Willow oak	Quercus phellos	Richmond	Virginia	no_info	Council district 6	7.62	fair	naturally_occurring	0 to 15.24 cm	Richmond	NA	NA	NA	NA	NA	NA	NA	NA	NA	NA	NA	NA	NA	NA	NA	NA
1001	Willow oak	Quercus phellos	Richmond	Virginia	no_info	Council district 6	45.72	good	naturally_occurring	30.48 to 45.72 cm	Richmond	NA	NA	NA	NA	NA	NA	NA	NA	NA	NA	NA	NA	NA	NA	NA	NA
1002	Willow oak	Quercus phellos	Richmond	Virginia	no_info	Council district 6	55.88	good	naturally_occurring	45.72 to 60.96 cm	Richmond	NA	NA	NA	NA	NA	NA	NA	NA	NA	NA	NA	NA	NA	NA	NA	NA
1003	Willow oak	Quercus phellos	Richmond	Virginia	no_info	Council district 6	50.8	good	naturally_occurring	45.72 to 60.96 cm	Richmond	NA	NA	NA	NA	NA	NA	NA	NA	NA	NA	NA	NA	NA	NA	NA	NA
1004	Willow oak	Quercus phellos	Richmond	Virginia	no_info	Council district 6	40.64	fair	naturally_occurring	30.48 to 45.72 cm	Richmond	NA	NA	NA	NA	NA	NA	NA	NA	NA	NA	NA	NA	NA	NA	NA	NA
1005	English oak	Quercus robur	Richmond	Virginia	no_info	Council district 6	10.16	good	introduced	0 to 15.24 cm	Richmond	NA	NA	NA	NA	NA	NA	NA	NA	NA	NA	NA	NA	NA	NA	NA	NA
1006	English oak	Quercus robur	Richmond	Virginia	no_info	Council district 6	7.62	poor	introduced	0 to 15.24 cm	Richmond	NA	NA	NA	NA	NA	NA	NA	NA	NA	NA	NA	NA	NA	NA	NA	NA
1007	Ginkgo	Ginkgo biloba	Richmond	Virginia	no_info	Council district 6	7.62	good	introduced	0 to 15.24 cm	Richmond	NA	NA	NA	NA	NA	NA	NA	NA	NA	NA	NA	NA	NA	NA	NA	NA
1008	NA	NA	Richmond	Virginia	no_info	Council district 6	NA	NA	no_info	NA	Richmond	NA	NA	NA	NA	NA	NA	NA	NA	NA	NA	NA	NA	NA	NA	NA	NA
1009	European hornbeam	Carpinus betulus	Richmond	Virginia	no_info	Council district 6	7.62	good	introduced	0 to 15.24 cm	Richmond	NA	NA	NA	NA	NA	NA	NA	NA	NA	NA	NA	NA	NA	NA	NA	NA
1010	NA	NA	Richmond	Virginia	no_info	Council district 6	NA	NA	no_info	NA	Richmond	NA	NA	NA	NA	NA	NA	NA	NA	NA	NA	NA	NA	NA	NA	NA	NA
1011	NA	NA	Richmond	Virginia	no_info	Council district 6	NA	NA	no_info	NA	Richmond	NA	NA	NA	NA	NA	NA	NA	NA	NA	NA	NA	NA	NA	NA	NA	NA
1012	NA	NA	Richmond	Virginia	no_info	Council district 6	NA	NA	no_info	NA	Richmond	NA	NA	NA	NA	NA	NA	NA	NA	NA	NA	NA	NA	NA	NA	NA	NA
1013	NA	NA	Richmond	Virginia	no_info	Council district 6	NA	NA	no_info	NA	Richmond	NA	NA	NA	NA	NA	NA	NA	NA	NA	NA	NA	NA	NA	NA	NA	NA
1014	NA	NA	Richmond	Virginia	no_info	Council district 6	NA	NA	no_info	NA	Richmond	NA	NA	NA	NA	NA	NA	NA	NA	NA	NA	NA	NA	NA	NA	NA	NA
1015	NA	NA	Richmond	Virginia	no_info	Council district 6	NA	NA	no_info	NA	Richmond	NA	NA	NA	NA	NA	NA	NA	NA	NA	NA	NA	NA	NA	NA	NA	NA
1016	NA	NA	Richmond	Virginia	no_info	Council district 6	NA	NA	no_info	NA	Richmond	NA	NA	NA	NA	NA	NA	NA	NA	NA	NA	NA	NA	NA	NA	NA	NA
1017	Willow oak	Quercus phellos	Richmond	Virginia	no_info	Council district 6	10.16	fair	naturally_occurring	0 to 15.24 cm	Richmond	NA	NA	NA	NA	NA	NA	NA	NA	NA	NA	NA	NA	NA	NA	NA	NA
1018	Willow oak	Quercus phellos	Richmond	Virginia	no_info	Council district 6	10.16	fair	naturally_occurring	0 to 15.24 cm	Richmond	NA	NA	NA	NA	NA	NA	NA	NA	NA	NA	NA	NA	NA	NA	NA	NA
1019	Willow oak	Quercus phellos	Richmond	Virginia	no_info	Council district 6	10.16	fair	naturally_occurring	0 to 15.24 cm	Richmond	NA	NA	NA	NA	NA	NA	NA	NA	NA	NA	NA	NA	NA	NA	NA	NA
1020	Willow oak	Quercus phellos	Richmond	Virginia	no_info	Council district 6	10.16	fair	naturally_occurring	0 to 15.24 cm	Richmond	NA	NA	NA	NA	NA	NA	NA	NA	NA	NA	NA	NA	NA	NA	NA	NA
1021	Willow oak	Quercus phellos	Richmond	Virginia	no_info	Council district 6	10.16	good	naturally_occurring	0 to 15.24 cm	Richmond	NA	NA	NA	NA	NA	NA	NA	NA	NA	NA	NA	NA	NA	NA	NA	NA
1022	Willow oak	Quercus phellos	Richmond	Virginia	no_info	Council district 6	12.7	good	naturally_occurring	0 to 15.24 cm	Richmond	NA	NA	NA	NA	NA	NA	NA	NA	NA	NA	NA	NA	NA	NA	NA	NA
1023	Willow oak	Quercus phellos	Richmond	Virginia	no_info	Council district 6	12.7	good	naturally_occurring	0 to 15.24 cm	Richmond	NA	NA	NA	NA	NA	NA	NA	NA	NA	NA	NA	NA	NA	NA	NA	NA
1024	Willow oak	Quercus phellos	Richmond	Virginia	no_info	Council district 6	22.86	good	naturally_occurring	15.24 to 30.48 cm	Richmond	NA	NA	NA	NA	NA	NA	NA	NA	NA	NA	NA	NA	NA	NA	NA	NA
1025	NA	NA	Richmond	Virginia	no_info	Council district 6	NA	NA	no_info	NA	Richmond	NA	NA	NA	NA	NA	NA	NA	NA	NA	NA	NA	NA	NA	NA	NA	NA
1026	Japanese zelkova	Zelkova serrata	Richmond	Virginia	no_info	Council district 6	7.62	good	introduced	0 to 15.24 cm	Richmond	NA	NA	NA	NA	NA	NA	NA	NA	NA	NA	NA	NA	NA	NA	NA	NA
1027	Japanese zelkova	Zelkova serrata	Richmond	Virginia	no_info	Council district 6	7.62	good	introduced	0 to 15.24 cm	Richmond	NA	NA	NA	NA	NA	NA	NA	NA	NA	NA	NA	NA	NA	NA	NA	NA
1028	Japanese zelkova	Zelkova serrata	Richmond	Virginia	no_info	Council district 6	7.62	good	introduced	0 to 15.24 cm	Richmond	NA	NA	NA	NA	NA	NA	NA	NA	NA	NA	NA	NA	NA	NA	NA	NA
1029	Japanese zelkova	Zelkova serrata	Richmond	Virginia	no_info	Council district 6	7.62	good	introduced	0 to 15.24 cm	Richmond	NA	NA	NA	NA	NA	NA	NA	NA	NA	NA	NA	NA	NA	NA	NA	NA
1030	Japanese zelkova	Zelkova serrata	Richmond	Virginia	no_info	Council district 6	7.62	good	introduced	0 to 15.24 cm	Richmond	NA	NA	NA	NA	NA	NA	NA	NA	NA	NA	NA	NA	NA	NA	NA	NA
1031	NA	NA	Richmond	Virginia	no_info	Council district 4	NA	NA	no_info	NA	Richmond	NA	NA	NA	NA	NA	NA	NA	NA	NA	NA	NA	NA	NA	NA	NA	NA
1032	American sycamore	Platanus occidentalis	Richmond	Virginia	no_info	Council district 4	20.32	fair	naturally_occurring	15.24 to 30.48 cm	Richmond	NA	NA	NA	NA	NA	NA	NA	NA	NA	NA	NA	NA	NA	NA	NA	NA
1033	Silver maple	Acer saccharinum	Richmond	Virginia	no_info	Council district 4	17.78	fair	naturally_occurring	15.24 to 30.48 cm	Richmond	NA	NA	NA	NA	NA	NA	NA	NA	NA	NA	NA	NA	NA	NA	NA	NA
1034	NA	NA	Richmond	Virginia	no_info	Council district 4	NA	NA	no_info	NA	Richmond	NA	NA	NA	NA	NA	NA	NA	NA	NA	NA	NA	NA	NA	NA	NA	NA
1035	Loblolly pine	Pinus taeda	Richmond	Virginia	no_info	Council district 4	17.78	fair	naturally_occurring	15.24 to 30.48 cm	Richmond	NA	NA	NA	NA	NA	NA	NA	NA	NA	NA	NA	NA	NA	NA	NA	NA
1036	Loblolly pine	Pinus taeda	Richmond	Virginia	no_info	Council district 4	38.1	good	naturally_occurring	30.48 to 45.72 cm	Richmond	NA	NA	NA	NA	NA	NA	NA	NA	NA	NA	NA	NA	NA	NA	NA	NA
1037	Sweetgum	Liquidambar styraciflua	Richmond	Virginia	no_info	Council district 4	20.32	fair	naturally_occurring	15.24 to 30.48 cm	Richmond	NA	NA	NA	NA	NA	NA	NA	NA	NA	NA	NA	NA	NA	NA	NA	NA
1038	Loblolly pine	Pinus taeda	Richmond	Virginia	no_info	Council district 4	33.02	good	naturally_occurring	30.48 to 45.72 cm	Richmond	NA	NA	NA	NA	NA	NA	NA	NA	NA	NA	NA	NA	NA	NA	NA	NA
1039	Loblolly pine	Pinus taeda	Richmond	Virginia	no_info	Council district 4	15.24	fair	naturally_occurring	0 to 15.24 cm	Richmond	NA	NA	NA	NA	NA	NA	NA	NA	NA	NA	NA	NA	NA	NA	NA	NA
1040	Loblolly pine	Pinus taeda	Richmond	Virginia	no_info	Council district 4	33.02	good	naturally_occurring	30.48 to 45.72 cm	Richmond	NA	NA	NA	NA	NA	NA	NA	NA	NA	NA	NA	NA	NA	NA	NA	NA
1041	White oak	Quercus alba	Richmond	Virginia	no_info	Council district 4	17.78	fair	naturally_occurring	15.24 to 30.48 cm	Richmond	NA	NA	NA	NA	NA	NA	NA	NA	NA	NA	NA	NA	NA	NA	NA	NA
1042	Loblolly pine	Pinus taeda	Richmond	Virginia	no_info	Council district 4	17.78	fair	naturally_occurring	15.24 to 30.48 cm	Richmond	NA	NA	NA	NA	NA	NA	NA	NA	NA	NA	NA	NA	NA	NA	NA	NA
1043	Loblolly pine	Pinus taeda	Richmond	Virginia	no_info	Council district 4	45.72	good	naturally_occurring	30.48 to 45.72 cm	Richmond	NA	NA	NA	NA	NA	NA	NA	NA	NA	NA	NA	NA	NA	NA	NA	NA
1044	Southern red oak	Quercus falcata	Richmond	Virginia	no_info	Council district 4	45.72	fair	naturally_occurring	30.48 to 45.72 cm	Richmond	NA	NA	NA	NA	NA	NA	NA	NA	NA	NA	NA	NA	NA	NA	NA	NA
1045	NA	NA	Richmond	Virginia	no_info	Council district 4	NA	NA	no_info	NA	Richmond	NA	NA	NA	NA	NA	NA	NA	NA	NA	NA	NA	NA	NA	NA	NA	NA
1046	NA	NA	Richmond	Virginia	no_info	Council district 4	NA	NA	no_info	NA	Richmond	NA	NA	NA	NA	NA	NA	NA	NA	NA	NA	NA	NA	NA	NA	NA	NA
1047	NA	NA	Richmond	Virginia	no_info	Council district 4	NA	NA	no_info	NA	Richmond	NA	NA	NA	NA	NA	NA	NA	NA	NA	NA	NA	NA	NA	NA	NA	NA
1048	NA	NA	Richmond	Virginia	no_info	Council district 4	NA	NA	no_info	NA	Richmond	NA	NA	NA	NA	NA	NA	NA	NA	NA	NA	NA	NA	NA	NA	NA	NA
1049	NA	NA	Richmond	Virginia	no_info	Council district 4	NA	NA	no_info	NA	Richmond	NA	NA	NA	NA	NA	NA	NA	NA	NA	NA	NA	NA	NA	NA	NA	NA
1050	Loblolly pine	Pinus taeda	Richmond	Virginia	no_info	Council district 4	22.86	fair	naturally_occurring	15.24 to 30.48 cm	Richmond	NA	NA	NA	NA	NA	NA	NA	NA	NA	NA	NA	NA	NA	NA	NA	NA
1051	Willow oak	Quercus phellos	Richmond	Virginia	no_info	Council district 4	20.32	good	naturally_occurring	15.24 to 30.48 cm	Richmond	NA	NA	NA	NA	NA	NA	NA	NA	NA	NA	NA	NA	NA	NA	NA	NA
1052	Sweetgum	Liquidambar styraciflua	Richmond	Virginia	no_info	Council district 4	27.94	good	naturally_occurring	15.24 to 30.48 cm	Richmond	NA	NA	NA	NA	NA	NA	NA	NA	NA	NA	NA	NA	NA	NA	NA	NA
1053	NA	NA	Richmond	Virginia	no_info	Council district 4	NA	NA	no_info	NA	Richmond	NA	NA	NA	NA	NA	NA	NA	NA	NA	NA	NA	NA	NA	NA	NA	NA
1054	NA	NA	Richmond	Virginia	no_info	Council district 4	NA	NA	no_info	NA	Richmond	NA	NA	NA	NA	NA	NA	NA	NA	NA	NA	NA	NA	NA	NA	NA	NA
1055	NA	NA	Richmond	Virginia	no_info	Council district 2	NA	NA	no_info	NA	Richmond	NA	NA	NA	NA	NA	NA	NA	NA	NA	NA	NA	NA	NA	NA	NA	NA
1056	NA	NA	Richmond	Virginia	no_info	Council district 2	NA	NA	no_info	NA	Richmond	NA	NA	NA	NA	NA	NA	NA	NA	NA	NA	NA	NA	NA	NA	NA	NA
1057	Sugar maple	Acer saccharum	Richmond	Virginia	no_info	Council district 2	40.64	fair	naturally_occurring	30.48 to 45.72 cm	Richmond	NA	NA	NA	NA	NA	NA	NA	NA	NA	NA	NA	NA	NA	NA	NA	NA
1058	Sugar maple	Acer saccharum	Richmond	Virginia	no_info	Council district 2	15.24	good	naturally_occurring	0 to 15.24 cm	Richmond	NA	NA	NA	NA	NA	NA	NA	NA	NA	NA	NA	NA	NA	NA	NA	NA
1059	Hedge maple	Acer campestre	Richmond	Virginia	no_info	Council district 2	5.08	fair	introduced	0 to 15.24 cm	Richmond	NA	NA	NA	NA	NA	NA	NA	NA	NA	NA	NA	NA	NA	NA	NA	NA
1060	Sugar maple	Acer saccharum	Richmond	Virginia	no_info	Council district 2	45.72	poor	naturally_occurring	30.48 to 45.72 cm	Richmond	NA	NA	NA	NA	NA	NA	NA	NA	NA	NA	NA	NA	NA	NA	NA	NA
1061	NA	NA	Richmond	Virginia	no_info	Council district 2	NA	NA	no_info	NA	Richmond	NA	NA	NA	NA	NA	NA	NA	NA	NA	NA	NA	NA	NA	NA	NA	NA
1062	Red maple	Acer rubrum	Richmond	Virginia	no_info	Council district 2	33.02	fair	naturally_occurring	30.48 to 45.72 cm	Richmond	NA	NA	NA	NA	NA	NA	NA	NA	NA	NA	NA	NA	NA	NA	NA	NA
1063	Eastern cottonwood	Populus deltoides	Richmond	Virginia	no_info	Council district 2	43.18	good	naturally_occurring	30.48 to 45.72 cm	Richmond	NA	NA	NA	NA	NA	NA	NA	NA	NA	NA	NA	NA	NA	NA	NA	NA
1064	Norway maple	Acer platanoides	Richmond	Virginia	no_info	Council district 2	17.78	fair	introduced	15.24 to 30.48 cm	Richmond	NA	NA	NA	NA	NA	NA	NA	NA	NA	NA	NA	NA	NA	NA	NA	NA
1065	Red maple	Acer rubrum	Richmond	Virginia	no_info	Council district 2	10.16	fair	naturally_occurring	0 to 15.24 cm	Richmond	NA	NA	NA	NA	NA	NA	NA	NA	NA	NA	NA	NA	NA	NA	NA	NA
1066	Sugar maple	Acer saccharum	Richmond	Virginia	no_info	Council district 2	12.7	good	naturally_occurring	0 to 15.24 cm	Richmond	NA	NA	NA	NA	NA	NA	NA	NA	NA	NA	NA	NA	NA	NA	NA	NA
1067	Sugar maple	Acer saccharum	Richmond	Virginia	no_info	Council district 2	25.4	poor	naturally_occurring	15.24 to 30.48 cm	Richmond	NA	NA	NA	NA	NA	NA	NA	NA	NA	NA	NA	NA	NA	NA	NA	NA
1068	Red maple	Acer rubrum	Richmond	Virginia	no_info	Council district 2	12.7	dead/dying	naturally_occurring	0 to 15.24 cm	Richmond	NA	NA	NA	NA	NA	NA	NA	NA	NA	NA	NA	NA	NA	NA	NA	NA
1069	Sugar maple	Acer saccharum	Richmond	Virginia	no_info	Council district 2	22.86	poor	naturally_occurring	15.24 to 30.48 cm	Richmond	NA	NA	NA	NA	NA	NA	NA	NA	NA	NA	NA	NA	NA	NA	NA	NA
1070	Pin oak	Quercus palustris	Richmond	Virginia	no_info	Council district 2	40.64	good	naturally_occurring	30.48 to 45.72 cm	Richmond	NA	NA	NA	NA	NA	NA	NA	NA	NA	NA	NA	NA	NA	NA	NA	NA
1071	NA	NA	Richmond	Virginia	no_info	Council district 2	NA	NA	no_info	NA	Richmond	NA	NA	NA	NA	NA	NA	NA	NA	NA	NA	NA	NA	NA	NA	NA	NA
1072	Sugar maple	Acer saccharum	Richmond	Virginia	no_info	Council district 2	20.32	fair	naturally_occurring	15.24 to 30.48 cm	Richmond	NA	NA	NA	NA	NA	NA	NA	NA	NA	NA	NA	NA	NA	NA	NA	NA
1073	NA	NA	Richmond	Virginia	no_info	Council district 2	NA	NA	no_info	NA	Richmond	NA	NA	NA	NA	NA	NA	NA	NA	NA	NA	NA	NA	NA	NA	NA	NA
1074	Sugar maple	Acer saccharum	Richmond	Virginia	no_info	Council district 2	22.86	fair	naturally_occurring	15.24 to 30.48 cm	Richmond	NA	NA	NA	NA	NA	NA	NA	NA	NA	NA	NA	NA	NA	NA	NA	NA
1075	Sugar maple	Acer saccharum	Richmond	Virginia	no_info	Council district 2	30.48	fair	naturally_occurring	15.24 to 30.48 cm	Richmond	NA	NA	NA	NA	NA	NA	NA	NA	NA	NA	NA	NA	NA	NA	NA	NA
1076	Sugar maple	Acer saccharum	Richmond	Virginia	no_info	Council district 2	20.32	poor	naturally_occurring	15.24 to 30.48 cm	Richmond	NA	NA	NA	NA	NA	NA	NA	NA	NA	NA	NA	NA	NA	NA	NA	NA
1077	Sugar maple	Acer saccharum	Richmond	Virginia	no_info	Council district 2	27.94	poor	naturally_occurring	15.24 to 30.48 cm	Richmond	NA	NA	NA	NA	NA	NA	NA	NA	NA	NA	NA	NA	NA	NA	NA	NA
1078	Sugar maple	Acer saccharum	Richmond	Virginia	no_info	Council district 2	27.94	good	naturally_occurring	15.24 to 30.48 cm	Richmond	NA	NA	NA	NA	NA	NA	NA	NA	NA	NA	NA	NA	NA	NA	NA	NA
1079	NA	NA	Richmond	Virginia	no_info	Council district 2	NA	NA	no_info	NA	Richmond	NA	NA	NA	NA	NA	NA	NA	NA	NA	NA	NA	NA	NA	NA	NA	NA
1080	Sugar maple	Acer saccharum	Richmond	Virginia	no_info	Council district 2	22.86	good	naturally_occurring	15.24 to 30.48 cm	Richmond	NA	NA	NA	NA	NA	NA	NA	NA	NA	NA	NA	NA	NA	NA	NA	NA
1081	Sugar maple	Acer saccharum	Richmond	Virginia	no_info	Council district 2	22.86	poor	naturally_occurring	15.24 to 30.48 cm	Richmond	NA	NA	NA	NA	NA	NA	NA	NA	NA	NA	NA	NA	NA	NA	NA	NA
1082	Green ash	Fraxinus pennsylvanica	Richmond	Virginia	no_info	Council district 2	15.24	good	naturally_occurring	0 to 15.24 cm	Richmond	NA	NA	NA	NA	NA	NA	NA	NA	NA	NA	NA	NA	NA	NA	NA	NA
1083	Sugar maple	Acer saccharum	Richmond	Virginia	no_info	Council district 2	25.4	dead/dying	naturally_occurring	15.24 to 30.48 cm	Richmond	NA	NA	NA	NA	NA	NA	NA	NA	NA	NA	NA	NA	NA	NA	NA	NA
1084	Sugar maple	Acer saccharum	Richmond	Virginia	no_info	Council district 2	27.94	good	naturally_occurring	15.24 to 30.48 cm	Richmond	NA	NA	NA	NA	NA	NA	NA	NA	NA	NA	NA	NA	NA	NA	NA	NA
1085	American basswood	Tilia americana	Richmond	Virginia	no_info	Council district 2	2.54	good	naturally_occurring	0 to 15.24 cm	Richmond	NA	NA	NA	NA	NA	NA	NA	NA	NA	NA	NA	NA	NA	NA	NA	NA
1086	Sugar maple	Acer saccharum	Richmond	Virginia	no_info	Council district 2	33.02	fair	naturally_occurring	30.48 to 45.72 cm	Richmond	NA	NA	NA	NA	NA	NA	NA	NA	NA	NA	NA	NA	NA	NA	NA	NA
1087	Sugar maple	Acer saccharum	Richmond	Virginia	no_info	Council district 2	25.4	good	naturally_occurring	15.24 to 30.48 cm	Richmond	NA	NA	NA	NA	NA	NA	NA	NA	NA	NA	NA	NA	NA	NA	NA	NA
1088	Red maple	Acer rubrum	Richmond	Virginia	no_info	Council district 2	17.78	fair	naturally_occurring	15.24 to 30.48 cm	Richmond	NA	NA	NA	NA	NA	NA	NA	NA	NA	NA	NA	NA	NA	NA	NA	NA
1089	Red maple	Acer rubrum	Richmond	Virginia	no_info	Council district 2	12.7	good	naturally_occurring	0 to 15.24 cm	Richmond	NA	NA	NA	NA	NA	NA	NA	NA	NA	NA	NA	NA	NA	NA	NA	NA
1090	Red maple	Acer rubrum	Richmond	Virginia	no_info	Council district 2	17.78	fair	naturally_occurring	15.24 to 30.48 cm	Richmond	NA	NA	NA	NA	NA	NA	NA	NA	NA	NA	NA	NA	NA	NA	NA	NA
1091	NA	NA	Richmond	Virginia	no_info	Council district 2	NA	NA	no_info	NA	Richmond	NA	NA	NA	NA	NA	NA	NA	NA	NA	NA	NA	NA	NA	NA	NA	NA
1092	Willow oak	Quercus phellos	Richmond	Virginia	no_info	Council district 2	30.48	good	naturally_occurring	15.24 to 30.48 cm	Richmond	NA	NA	NA	NA	NA	NA	NA	NA	NA	NA	NA	NA	NA	NA	NA	NA
1093	NA	NA	Richmond	Virginia	no_info	Council district 2	NA	NA	no_info	NA	Richmond	NA	NA	NA	NA	NA	NA	NA	NA	NA	NA	NA	NA	NA	NA	NA	NA
1094	Sugar maple	Acer saccharum	Richmond	Virginia	no_info	Council district 2	40.64	poor	naturally_occurring	30.48 to 45.72 cm	Richmond	NA	NA	NA	NA	NA	NA	NA	NA	NA	NA	NA	NA	NA	NA	NA	NA
1095	Red maple	Acer rubrum	Richmond	Virginia	no_info	Council district 2	40.64	good	naturally_occurring	30.48 to 45.72 cm	Richmond	NA	NA	NA	NA	NA	NA	NA	NA	NA	NA	NA	NA	NA	NA	NA	NA
1096	Sugar maple	Acer saccharum	Richmond	Virginia	no_info	Council district 2	30.48	good	naturally_occurring	15.24 to 30.48 cm	Richmond	NA	NA	NA	NA	NA	NA	NA	NA	NA	NA	NA	NA	NA	NA	NA	NA
1097	Sweetgum	Liquidambar styraciflua	Richmond	Virginia	no_info	Council district 2	2.54	good	naturally_occurring	0 to 15.24 cm	Richmond	NA	NA	NA	NA	NA	NA	NA	NA	NA	NA	NA	NA	NA	NA	NA	NA
1098	Sugar maple	Acer saccharum	Richmond	Virginia	no_info	Council district 2	20.32	poor	naturally_occurring	15.24 to 30.48 cm	Richmond	NA	NA	NA	NA	NA	NA	NA	NA	NA	NA	NA	NA	NA	NA	NA	NA
1099	NA	NA	Richmond	Virginia	no_info	Council district 2	NA	NA	no_info	NA	Richmond	NA	NA	NA	NA	NA	NA	NA	NA	NA	NA	NA	NA	NA	NA	NA	NA
1100	NA	NA	Richmond	Virginia	no_info	Council district 2	NA	NA	no_info	NA	Richmond	NA	NA	NA	NA	NA	NA	NA	NA	NA	NA	NA	NA	NA	NA	NA	NA
1101	NA	NA	Richmond	Virginia	no_info	Council district 2	NA	NA	no_info	NA	Richmond	NA	NA	NA	NA	NA	NA	NA	NA	NA	NA	NA	NA	NA	NA	NA	NA
1102	Willow oak	Quercus phellos	Richmond	Virginia	no_info	Council district 2	33.02	good	naturally_occurring	30.48 to 45.72 cm	Richmond	NA	NA	NA	NA	NA	NA	NA	NA	NA	NA	NA	NA	NA	NA	NA	NA
1103	Sugar maple	Acer saccharum	Richmond	Virginia	no_info	Council district 2	17.78	fair	naturally_occurring	15.24 to 30.48 cm	Richmond	NA	NA	NA	NA	NA	NA	NA	NA	NA	NA	NA	NA	NA	NA	NA	NA
1104	Willow oak	Quercus phellos	Richmond	Virginia	no_info	Council district 2	25.4	good	naturally_occurring	15.24 to 30.48 cm	Richmond	NA	NA	NA	NA	NA	NA	NA	NA	NA	NA	NA	NA	NA	NA	NA	NA
1105	Norway maple	Acer platanoides	Richmond	Virginia	no_info	Council district 2	27.94	fair	introduced	15.24 to 30.48 cm	Richmond	NA	NA	NA	NA	NA	NA	NA	NA	NA	NA	NA	NA	NA	NA	NA	NA
1106	Tulip tree	Liriodendron tulipifera	Richmond	Virginia	no_info	Council district 2	2.54	good	naturally_occurring	0 to 15.24 cm	Richmond	NA	NA	NA	NA	NA	NA	NA	NA	NA	NA	NA	NA	NA	NA	NA	NA
1107	White ash	Fraxinus americana	Richmond	Virginia	no_info	Council district 2	30.48	poor	naturally_occurring	15.24 to 30.48 cm	Richmond	NA	NA	NA	NA	NA	NA	NA	NA	NA	NA	NA	NA	NA	NA	NA	NA
1108	Norway maple	Acer platanoides	Richmond	Virginia	no_info	Council district 2	38.1	fair	introduced	30.48 to 45.72 cm	Richmond	NA	NA	NA	NA	NA	NA	NA	NA	NA	NA	NA	NA	NA	NA	NA	NA
1109	Sugar maple	Acer saccharum	Richmond	Virginia	no_info	Council district 2	33.02	poor	naturally_occurring	30.48 to 45.72 cm	Richmond	NA	NA	NA	NA	NA	NA	NA	NA	NA	NA	NA	NA	NA	NA	NA	NA
1110	NA	NA	Richmond	Virginia	no_info	Council district 2	NA	NA	no_info	NA	Richmond	NA	NA	NA	NA	NA	NA	NA	NA	NA	NA	NA	NA	NA	NA	NA	NA
1111	NA	NA	Richmond	Virginia	no_info	Council district 2	NA	NA	no_info	NA	Richmond	NA	NA	NA	NA	NA	NA	NA	NA	NA	NA	NA	NA	NA	NA	NA	NA
1112	NA	NA	Richmond	Virginia	no_info	Council district 2	NA	NA	no_info	NA	Richmond	NA	NA	NA	NA	NA	NA	NA	NA	NA	NA	NA	NA	NA	NA	NA	NA
1113	NA	NA	Richmond	Virginia	no_info	Council district 2	NA	NA	no_info	NA	Richmond	NA	NA	NA	NA	NA	NA	NA	NA	NA	NA	NA	NA	NA	NA	NA	NA
1114	NA	NA	Richmond	Virginia	no_info	Council district 2	NA	NA	no_info	NA	Richmond	NA	NA	NA	NA	NA	NA	NA	NA	NA	NA	NA	NA	NA	NA	NA	NA
1115	NA	NA	Richmond	Virginia	no_info	Council district 2	NA	NA	no_info	NA	Richmond	NA	NA	NA	NA	NA	NA	NA	NA	NA	NA	NA	NA	NA	NA	NA	NA
1116	NA	NA	Richmond	Virginia	no_info	Council district 2	NA	NA	no_info	NA	Richmond	NA	NA	NA	NA	NA	NA	NA	NA	NA	NA	NA	NA	NA	NA	NA	NA
1117	NA	NA	Richmond	Virginia	no_info	Council district 2	NA	NA	no_info	NA	Richmond	NA	NA	NA	NA	NA	NA	NA	NA	NA	NA	NA	NA	NA	NA	NA	NA
1118	NA	NA	Richmond	Virginia	no_info	Council district 2	NA	NA	no_info	NA	Richmond	NA	NA	NA	NA	NA	NA	NA	NA	NA	NA	NA	NA	NA	NA	NA	NA
1119	NA	NA	Richmond	Virginia	no_info	Council district 2	NA	NA	no_info	NA	Richmond	NA	NA	NA	NA	NA	NA	NA	NA	NA	NA	NA	NA	NA	NA	NA	NA
1120	NA	NA	Richmond	Virginia	no_info	Council district 2	NA	NA	no_info	NA	Richmond	NA	NA	NA	NA	NA	NA	NA	NA	NA	NA	NA	NA	NA	NA	NA	NA
1121	NA	NA	Richmond	Virginia	no_info	Council district 2	NA	NA	no_info	NA	Richmond	NA	NA	NA	NA	NA	NA	NA	NA	NA	NA	NA	NA	NA	NA	NA	NA
1122	NA	NA	Richmond	Virginia	no_info	Council district 2	NA	NA	no_info	NA	Richmond	NA	NA	NA	NA	NA	NA	NA	NA	NA	NA	NA	NA	NA	NA	NA	NA
1123	NA	NA	Richmond	Virginia	no_info	Council district 2	NA	NA	no_info	NA	Richmond	NA	NA	NA	NA	NA	NA	NA	NA	NA	NA	NA	NA	NA	NA	NA	NA
1124	NA	NA	Richmond	Virginia	no_info	Council district 2	NA	NA	no_info	NA	Richmond	NA	NA	NA	NA	NA	NA	NA	NA	NA	NA	NA	NA	NA	NA	NA	NA
1125	NA	NA	Richmond	Virginia	no_info	Council district 2	NA	NA	no_info	NA	Richmond	NA	NA	NA	NA	NA	NA	NA	NA	NA	NA	NA	NA	NA	NA	NA	NA
1126	NA	NA	Richmond	Virginia	no_info	Council district 2	NA	NA	no_info	NA	Richmond	NA	NA	NA	NA	NA	NA	NA	NA	NA	NA	NA	NA	NA	NA	NA	NA
1127	NA	NA	Richmond	Virginia	no_info	Council district 2	NA	NA	no_info	NA	Richmond	NA	NA	NA	NA	NA	NA	NA	NA	NA	NA	NA	NA	NA	NA	NA	NA
1128	Tulip tree	Liriodendron tulipifera	Richmond	Virginia	no_info	Council district 2	45.72	good	naturally_occurring	30.48 to 45.72 cm	Richmond	NA	NA	NA	NA	NA	NA	NA	NA	NA	NA	NA	NA	NA	NA	NA	NA
1129	NA	NA	Richmond	Virginia	no_info	Council district 2	NA	NA	no_info	NA	Richmond	NA	NA	NA	NA	NA	NA	NA	NA	NA	NA	NA	NA	NA	NA	NA	NA
1130	Tulip tree	Liriodendron tulipifera	Richmond	Virginia	no_info	Council district 2	50.8	good	naturally_occurring	45.72 to 60.96 cm	Richmond	NA	NA	NA	NA	NA	NA	NA	NA	NA	NA	NA	NA	NA	NA	NA	NA
1131	Tulip tree	Liriodendron tulipifera	Richmond	Virginia	no_info	Council district 2	60.96	poor	naturally_occurring	45.72 to 60.96 cm	Richmond	NA	NA	NA	NA	NA	NA	NA	NA	NA	NA	NA	NA	NA	NA	NA	NA
1132	NA	NA	Richmond	Virginia	no_info	Council district 2	NA	NA	no_info	NA	Richmond	NA	NA	NA	NA	NA	NA	NA	NA	NA	NA	NA	NA	NA	NA	NA	NA
1133	Red maple	Acer rubrum	Richmond	Virginia	no_info	Council district 2	30.48	poor	naturally_occurring	15.24 to 30.48 cm	Richmond	NA	NA	NA	NA	NA	NA	NA	NA	NA	NA	NA	NA	NA	NA	NA	NA
1134	NA	NA	Richmond	Virginia	no_info	Council district 2	NA	NA	no_info	NA	Richmond	NA	NA	NA	NA	NA	NA	NA	NA	NA	NA	NA	NA	NA	NA	NA	NA
1135	Kwanzan cherry	Prunus serrulata	Richmond	Virginia	no_info	Council district 2	5.08	good	introduced	0 to 15.24 cm	Richmond	NA	NA	NA	NA	NA	NA	NA	NA	NA	NA	NA	NA	NA	NA	NA	NA
1136	Kwanzan cherry	Prunus serrulata	Richmond	Virginia	no_info	Council district 2	5.08	fair	introduced	0 to 15.24 cm	Richmond	NA	NA	NA	NA	NA	NA	NA	NA	NA	NA	NA	NA	NA	NA	NA	NA
1137	Kwanzan cherry	Prunus serrulata	Richmond	Virginia	no_info	Council district 2	5.08	good	introduced	0 to 15.24 cm	Richmond	NA	NA	NA	NA	NA	NA	NA	NA	NA	NA	NA	NA	NA	NA	NA	NA
1138	Kwanzan cherry	Prunus serrulata	Richmond	Virginia	no_info	Council district 2	5.08	poor	introduced	0 to 15.24 cm	Richmond	NA	NA	NA	NA	NA	NA	NA	NA	NA	NA	NA	NA	NA	NA	NA	NA
1139	NA	NA	Richmond	Virginia	no_info	Council district 1	NA	NA	no_info	NA	Richmond	NA	NA	NA	NA	NA	NA	NA	NA	NA	NA	NA	NA	NA	NA	NA	NA
1140	NA	NA	Richmond	Virginia	no_info	Council district 1	NA	NA	no_info	NA	Richmond	NA	NA	NA	NA	NA	NA	NA	NA	NA	NA	NA	NA	NA	NA	NA	NA
1141	NA	NA	Richmond	Virginia	no_info	Council district 1	NA	NA	no_info	NA	Richmond	NA	NA	NA	NA	NA	NA	NA	NA	NA	NA	NA	NA	NA	NA	NA	NA
1142	Eastern red cedar	Juniperus virginiana	Richmond	Virginia	no_info	Council district 1	20.32	good	naturally_occurring	15.24 to 30.48 cm	Richmond	NA	NA	NA	NA	NA	NA	NA	NA	NA	NA	NA	NA	NA	NA	NA	NA
1143	Eastern red cedar	Juniperus virginiana	Richmond	Virginia	no_info	Council district 1	20.32	good	naturally_occurring	15.24 to 30.48 cm	Richmond	NA	NA	NA	NA	NA	NA	NA	NA	NA	NA	NA	NA	NA	NA	NA	NA
1144	Eastern red cedar	Juniperus virginiana	Richmond	Virginia	no_info	Council district 1	20.32	good	naturally_occurring	15.24 to 30.48 cm	Richmond	NA	NA	NA	NA	NA	NA	NA	NA	NA	NA	NA	NA	NA	NA	NA	NA
1145	Eastern red cedar	Juniperus virginiana	Richmond	Virginia	no_info	Council district 1	20.32	good	naturally_occurring	15.24 to 30.48 cm	Richmond	NA	NA	NA	NA	NA	NA	NA	NA	NA	NA	NA	NA	NA	NA	NA	NA
1146	Eastern red cedar	Juniperus virginiana	Richmond	Virginia	no_info	Council district 1	20.32	good	naturally_occurring	15.24 to 30.48 cm	Richmond	NA	NA	NA	NA	NA	NA	NA	NA	NA	NA	NA	NA	NA	NA	NA	NA
1147	Black walnut	Juglans nigra	Richmond	Virginia	no_info	Council district 1	55.88	good	naturally_occurring	45.72 to 60.96 cm	Richmond	NA	NA	NA	NA	NA	NA	NA	NA	NA	NA	NA	NA	NA	NA	NA	NA
1148	Boxelder	Acer negundo	Richmond	Virginia	no_info	Council district 1	60.96	good	naturally_occurring	45.72 to 60.96 cm	Richmond	NA	NA	NA	NA	NA	NA	NA	NA	NA	NA	NA	NA	NA	NA	NA	NA
1149	American elm	Ulmus americana	Richmond	Virginia	no_info	Council district 1	86.36	good	naturally_occurring	more than 76.2 cm	Richmond	NA	NA	NA	NA	NA	NA	NA	NA	NA	NA	NA	NA	NA	NA	NA	NA
1150	Common crapemyrtle	Lagerstroemia indica	Richmond	Virginia	no_info	Council district 1	10.16	fair	introduced	0 to 15.24 cm	Richmond	NA	NA	NA	NA	NA	NA	NA	NA	NA	NA	NA	NA	NA	NA	NA	NA
1151	Common crapemyrtle	Lagerstroemia indica	Richmond	Virginia	no_info	Council district 1	10.16	fair	introduced	0 to 15.24 cm	Richmond	NA	NA	NA	NA	NA	NA	NA	NA	NA	NA	NA	NA	NA	NA	NA	NA
1152	Silver maple	Acer saccharinum	Richmond	Virginia	no_info	Council district 1	25.4	fair	naturally_occurring	15.24 to 30.48 cm	Richmond	NA	NA	NA	NA	NA	NA	NA	NA	NA	NA	NA	NA	NA	NA	NA	NA
1153	American sycamore	Platanus occidentalis	Richmond	Virginia	no_info	Council district 1	86.36	good	naturally_occurring	more than 76.2 cm	Richmond	NA	NA	NA	NA	NA	NA	NA	NA	NA	NA	NA	NA	NA	NA	NA	NA
1154	NA	NA	Richmond	Virginia	no_info	Council district 1	NA	NA	no_info	NA	Richmond	NA	NA	NA	NA	NA	NA	NA	NA	NA	NA	NA	NA	NA	NA	NA	NA
1155	NA	NA	Richmond	Virginia	no_info	Council district 2	NA	NA	no_info	NA	Richmond	NA	NA	NA	NA	NA	NA	NA	NA	NA	NA	NA	NA	NA	NA	NA	NA
1156	NA	NA	Richmond	Virginia	no_info	Council district 2	NA	NA	no_info	NA	Richmond	NA	NA	NA	NA	NA	NA	NA	NA	NA	NA	NA	NA	NA	NA	NA	NA
1157	NA	NA	Richmond	Virginia	no_info	Council district 2	NA	NA	no_info	NA	Richmond	NA	NA	NA	NA	NA	NA	NA	NA	NA	NA	NA	NA	NA	NA	NA	NA
1158	NA	NA	Richmond	Virginia	no_info	Council district 2	NA	NA	no_info	NA	Richmond	NA	NA	NA	NA	NA	NA	NA	NA	NA	NA	NA	NA	NA	NA	NA	NA
1159	NA	NA	Richmond	Virginia	no_info	Council district 2	NA	NA	no_info	NA	Richmond	NA	NA	NA	NA	NA	NA	NA	NA	NA	NA	NA	NA	NA	NA	NA	NA
1160	Sugar maple	Acer saccharum	Richmond	Virginia	no_info	Council district 1	43.18	poor	naturally_occurring	30.48 to 45.72 cm	Richmond	NA	NA	NA	NA	NA	NA	NA	NA	NA	NA	NA	NA	NA	NA	NA	NA
1161	Sugar maple	Acer saccharum	Richmond	Virginia	no_info	Council district 1	43.18	poor	naturally_occurring	30.48 to 45.72 cm	Richmond	NA	NA	NA	NA	NA	NA	NA	NA	NA	NA	NA	NA	NA	NA	NA	NA
1162	Sugar maple	Acer saccharum	Richmond	Virginia	no_info	Council district 1	43.18	poor	naturally_occurring	30.48 to 45.72 cm	Richmond	NA	NA	NA	NA	NA	NA	NA	NA	NA	NA	NA	NA	NA	NA	NA	NA
1163	Sugar maple	Acer saccharum	Richmond	Virginia	no_info	Council district 1	30.48	poor	naturally_occurring	15.24 to 30.48 cm	Richmond	NA	NA	NA	NA	NA	NA	NA	NA	NA	NA	NA	NA	NA	NA	NA	NA
1164	Sugar maple	Acer saccharum	Richmond	Virginia	no_info	Council district 1	30.48	fair	naturally_occurring	15.24 to 30.48 cm	Richmond	NA	NA	NA	NA	NA	NA	NA	NA	NA	NA	NA	NA	NA	NA	NA	NA
1165	Sugar maple	Acer saccharum	Richmond	Virginia	no_info	Council district 1	30.48	poor	naturally_occurring	15.24 to 30.48 cm	Richmond	NA	NA	NA	NA	NA	NA	NA	NA	NA	NA	NA	NA	NA	NA	NA	NA
1166	NA	NA	Richmond	Virginia	no_info	Council district 1	NA	NA	no_info	NA	Richmond	NA	NA	NA	NA	NA	NA	NA	NA	NA	NA	NA	NA	NA	NA	NA	NA
1167	Sugar maple	Acer saccharum	Richmond	Virginia	no_info	Council district 1	33.02	dead/dying	naturally_occurring	30.48 to 45.72 cm	Richmond	NA	NA	NA	NA	NA	NA	NA	NA	NA	NA	NA	NA	NA	NA	NA	NA
1168	NA	NA	Richmond	Virginia	no_info	Council district 1	NA	NA	no_info	NA	Richmond	NA	NA	NA	NA	NA	NA	NA	NA	NA	NA	NA	NA	NA	NA	NA	NA
1169	Sugar maple	Acer saccharum	Richmond	Virginia	no_info	Council district 1	45.72	fair	naturally_occurring	30.48 to 45.72 cm	Richmond	NA	NA	NA	NA	NA	NA	NA	NA	NA	NA	NA	NA	NA	NA	NA	NA
1170	Sugar maple	Acer saccharum	Richmond	Virginia	no_info	Council district 1	45.72	fair	naturally_occurring	30.48 to 45.72 cm	Richmond	NA	NA	NA	NA	NA	NA	NA	NA	NA	NA	NA	NA	NA	NA	NA	NA
1171	Sugar maple	Acer saccharum	Richmond	Virginia	no_info	Council district 1	45.72	good	naturally_occurring	30.48 to 45.72 cm	Richmond	NA	NA	NA	NA	NA	NA	NA	NA	NA	NA	NA	NA	NA	NA	NA	NA
1172	Sugar maple	Acer saccharum	Richmond	Virginia	no_info	Council district 1	45.72	good	naturally_occurring	30.48 to 45.72 cm	Richmond	NA	NA	NA	NA	NA	NA	NA	NA	NA	NA	NA	NA	NA	NA	NA	NA
1173	NA	NA	Richmond	Virginia	no_info	Council district 1	NA	NA	no_info	NA	Richmond	NA	NA	NA	NA	NA	NA	NA	NA	NA	NA	NA	NA	NA	NA	NA	NA
1174	NA	NA	Richmond	Virginia	no_info	Council district 1	NA	NA	no_info	NA	Richmond	NA	NA	NA	NA	NA	NA	NA	NA	NA	NA	NA	NA	NA	NA	NA	NA
1175	NA	NA	Richmond	Virginia	no_info	Council district 1	NA	NA	no_info	NA	Richmond	NA	NA	NA	NA	NA	NA	NA	NA	NA	NA	NA	NA	NA	NA	NA	NA
1176	NA	NA	Richmond	Virginia	no_info	Council district 1	NA	NA	no_info	NA	Richmond	NA	NA	NA	NA	NA	NA	NA	NA	NA	NA	NA	NA	NA	NA	NA	NA
1177	Sugar maple	Acer saccharum	Richmond	Virginia	no_info	Council district 1	50.8	poor	naturally_occurring	45.72 to 60.96 cm	Richmond	NA	NA	NA	NA	NA	NA	NA	NA	NA	NA	NA	NA	NA	NA	NA	NA
1178	NA	NA	Richmond	Virginia	no_info	Council district 1	NA	NA	no_info	NA	Richmond	NA	NA	NA	NA	NA	NA	NA	NA	NA	NA	NA	NA	NA	NA	NA	NA
1179	NA	NA	Richmond	Virginia	no_info	Council district 1	NA	NA	no_info	NA	Richmond	NA	NA	NA	NA	NA	NA	NA	NA	NA	NA	NA	NA	NA	NA	NA	NA
1180	Sugar maple	Acer saccharum	Richmond	Virginia	no_info	Council district 1	35.56	poor	naturally_occurring	30.48 to 45.72 cm	Richmond	NA	NA	NA	NA	NA	NA	NA	NA	NA	NA	NA	NA	NA	NA	NA	NA
1181	NA	NA	Richmond	Virginia	no_info	Council district 1	NA	NA	no_info	NA	Richmond	NA	NA	NA	NA	NA	NA	NA	NA	NA	NA	NA	NA	NA	NA	NA	NA
1182	NA	NA	Richmond	Virginia	no_info	Council district 1	NA	NA	no_info	NA	Richmond	NA	NA	NA	NA	NA	NA	NA	NA	NA	NA	NA	NA	NA	NA	NA	NA
1183	NA	NA	Richmond	Virginia	no_info	Council district 1	NA	NA	no_info	NA	Richmond	NA	NA	NA	NA	NA	NA	NA	NA	NA	NA	NA	NA	NA	NA	NA	NA
1184	NA	NA	Richmond	Virginia	no_info	Council district 1	NA	NA	no_info	NA	Richmond	NA	NA	NA	NA	NA	NA	NA	NA	NA	NA	NA	NA	NA	NA	NA	NA
1185	NA	NA	Richmond	Virginia	no_info	Council district 3	NA	NA	no_info	NA	Richmond	NA	NA	NA	NA	NA	NA	NA	NA	NA	NA	NA	NA	NA	NA	NA	NA
1186	Sugar maple	Acer saccharum	Richmond	Virginia	no_info	Council district 3	22.86	poor	naturally_occurring	15.24 to 30.48 cm	Richmond	NA	NA	NA	NA	NA	NA	NA	NA	NA	NA	NA	NA	NA	NA	NA	NA
1187	Red maple	Acer rubrum	Richmond	Virginia	no_info	Council district 3	33.02	poor	naturally_occurring	30.48 to 45.72 cm	Richmond	NA	NA	NA	NA	NA	NA	NA	NA	NA	NA	NA	NA	NA	NA	NA	NA
1188	Red maple	Acer rubrum	Richmond	Virginia	no_info	Council district 3	25.4	poor	naturally_occurring	15.24 to 30.48 cm	Richmond	NA	NA	NA	NA	NA	NA	NA	NA	NA	NA	NA	NA	NA	NA	NA	NA
1189	Red maple	Acer rubrum	Richmond	Virginia	no_info	Council district 3	35.56	poor	naturally_occurring	30.48 to 45.72 cm	Richmond	NA	NA	NA	NA	NA	NA	NA	NA	NA	NA	NA	NA	NA	NA	NA	NA
1190	Red maple	Acer rubrum	Richmond	Virginia	no_info	Council district 3	22.86	fair	naturally_occurring	15.24 to 30.48 cm	Richmond	NA	NA	NA	NA	NA	NA	NA	NA	NA	NA	NA	NA	NA	NA	NA	NA
1191	NA	NA	Richmond	Virginia	no_info	Council district 3	NA	NA	no_info	NA	Richmond	NA	NA	NA	NA	NA	NA	NA	NA	NA	NA	NA	NA	NA	NA	NA	NA
1192	Red maple	Acer rubrum	Richmond	Virginia	no_info	Council district 3	30.48	poor	naturally_occurring	15.24 to 30.48 cm	Richmond	NA	NA	NA	NA	NA	NA	NA	NA	NA	NA	NA	NA	NA	NA	NA	NA
1193	Red maple	Acer rubrum	Richmond	Virginia	no_info	Council district 3	33.02	fair	naturally_occurring	30.48 to 45.72 cm	Richmond	NA	NA	NA	NA	NA	NA	NA	NA	NA	NA	NA	NA	NA	NA	NA	NA
1194	Red maple	Acer rubrum	Richmond	Virginia	no_info	Council district 3	27.94	good	naturally_occurring	15.24 to 30.48 cm	Richmond	NA	NA	NA	NA	NA	NA	NA	NA	NA	NA	NA	NA	NA	NA	NA	NA
1195	NA	NA	Richmond	Virginia	no_info	Council district 3	NA	NA	no_info	NA	Richmond	NA	NA	NA	NA	NA	NA	NA	NA	NA	NA	NA	NA	NA	NA	NA	NA
1196	Sugar maple	Acer saccharum	Richmond	Virginia	no_info	Council district 3	20.32	poor	naturally_occurring	15.24 to 30.48 cm	Richmond	NA	NA	NA	NA	NA	NA	NA	NA	NA	NA	NA	NA	NA	NA	NA	NA
1197	NA	NA	Richmond	Virginia	no_info	Council district 3	NA	NA	no_info	NA	Richmond	NA	NA	NA	NA	NA	NA	NA	NA	NA	NA	NA	NA	NA	NA	NA	NA
1198	NA	NA	Richmond	Virginia	no_info	Council district 3	NA	NA	no_info	NA	Richmond	NA	NA	NA	NA	NA	NA	NA	NA	NA	NA	NA	NA	NA	NA	NA	NA
1199	NA	NA	Richmond	Virginia	no_info	Council district 3	NA	NA	no_info	NA	Richmond	NA	NA	NA	NA	NA	NA	NA	NA	NA	NA	NA	NA	NA	NA	NA	NA
1200	NA	NA	Richmond	Virginia	no_info	Council district 3	NA	NA	no_info	NA	Richmond	NA	NA	NA	NA	NA	NA	NA	NA	NA	NA	NA	NA	NA	NA	NA	NA
1201	Red maple	Acer rubrum	Richmond	Virginia	no_info	Council district 3	25.4	poor	naturally_occurring	15.24 to 30.48 cm	Richmond	NA	NA	NA	NA	NA	NA	NA	NA	NA	NA	NA	NA	NA	NA	NA	NA
1202	Red maple	Acer rubrum	Richmond	Virginia	no_info	Council district 3	27.94	poor	naturally_occurring	15.24 to 30.48 cm	Richmond	NA	NA	NA	NA	NA	NA	NA	NA	NA	NA	NA	NA	NA	NA	NA	NA
1203	NA	NA	Richmond	Virginia	no_info	Council district 3	NA	NA	no_info	NA	Richmond	NA	NA	NA	NA	NA	NA	NA	NA	NA	NA	NA	NA	NA	NA	NA	NA
1204	NA	NA	Richmond	Virginia	no_info	Council district 3	40.64	fair	no_info	30.48 to 45.72 cm	Richmond	NA	NA	NA	NA	NA	NA	NA	NA	NA	NA	NA	NA	NA	NA	NA	NA
1205	Red maple	Acer rubrum	Richmond	Virginia	no_info	Council district 3	25.4	fair	naturally_occurring	15.24 to 30.48 cm	Richmond	NA	NA	NA	NA	NA	NA	NA	NA	NA	NA	NA	NA	NA	NA	NA	NA
1206	Ginkgo	Ginkgo biloba	Richmond	Virginia	no_info	Council district 3	33.02	good	introduced	30.48 to 45.72 cm	Richmond	NA	NA	NA	NA	NA	NA	NA	NA	NA	NA	NA	NA	NA	NA	NA	NA
1207	NA	NA	Richmond	Virginia	no_info	Council district 3	NA	NA	no_info	NA	Richmond	NA	NA	NA	NA	NA	NA	NA	NA	NA	NA	NA	NA	NA	NA	NA	NA
1208	NA	NA	Richmond	Virginia	no_info	Council district 3	NA	NA	no_info	NA	Richmond	NA	NA	NA	NA	NA	NA	NA	NA	NA	NA	NA	NA	NA	NA	NA	NA
1209	NA	NA	Richmond	Virginia	no_info	Council district 3	NA	NA	no_info	NA	Richmond	NA	NA	NA	NA	NA	NA	NA	NA	NA	NA	NA	NA	NA	NA	NA	NA
1210	Red maple	Acer rubrum	Richmond	Virginia	no_info	Council district 3	22.86	fair	naturally_occurring	15.24 to 30.48 cm	Richmond	NA	NA	NA	NA	NA	NA	NA	NA	NA	NA	NA	NA	NA	NA	NA	NA
1211	American sycamore	Platanus occidentalis	Richmond	Virginia	no_info	Council district 3	38.1	good	naturally_occurring	30.48 to 45.72 cm	Richmond	NA	NA	NA	NA	NA	NA	NA	NA	NA	NA	NA	NA	NA	NA	NA	NA
1212	American sycamore	Platanus occidentalis	Richmond	Virginia	no_info	Council district 3	50.8	fair	naturally_occurring	45.72 to 60.96 cm	Richmond	NA	NA	NA	NA	NA	NA	NA	NA	NA	NA	NA	NA	NA	NA	NA	NA
1213	NA	NA	Richmond	Virginia	no_info	Council district 3	NA	NA	no_info	NA	Richmond	NA	NA	NA	NA	NA	NA	NA	NA	NA	NA	NA	NA	NA	NA	NA	NA
1214	NA	NA	Richmond	Virginia	no_info	Council district 3	NA	NA	no_info	NA	Richmond	NA	NA	NA	NA	NA	NA	NA	NA	NA	NA	NA	NA	NA	NA	NA	NA
1215	NA	NA	Richmond	Virginia	no_info	Council district 6	NA	NA	no_info	NA	Richmond	NA	NA	NA	NA	NA	NA	NA	NA	NA	NA	NA	NA	NA	NA	NA	NA
1216	NA	NA	Richmond	Virginia	no_info	Council district 6	NA	NA	no_info	NA	Richmond	NA	NA	NA	NA	NA	NA	NA	NA	NA	NA	NA	NA	NA	NA	NA	NA
1217	NA	NA	Richmond	Virginia	no_info	Council district 6	NA	NA	no_info	NA	Richmond	NA	NA	NA	NA	NA	NA	NA	NA	NA	NA	NA	NA	NA	NA	NA	NA
1218	NA	NA	Richmond	Virginia	no_info	Council district 6	NA	NA	no_info	NA	Richmond	NA	NA	NA	NA	NA	NA	NA	NA	NA	NA	NA	NA	NA	NA	NA	NA
1219	NA	NA	Richmond	Virginia	no_info	Council district 3	NA	NA	no_info	NA	Richmond	NA	NA	NA	NA	NA	NA	NA	NA	NA	NA	NA	NA	NA	NA	NA	NA
1220	NA	NA	Richmond	Virginia	no_info	Council district 3	NA	NA	no_info	NA	Richmond	NA	NA	NA	NA	NA	NA	NA	NA	NA	NA	NA	NA	NA	NA	NA	NA
1221	NA	NA	Richmond	Virginia	no_info	Council district 3	NA	NA	no_info	NA	Richmond	NA	NA	NA	NA	NA	NA	NA	NA	NA	NA	NA	NA	NA	NA	NA	NA
1222	Red maple	Acer rubrum	Richmond	Virginia	no_info	Council district 6	55.88	fair	naturally_occurring	45.72 to 60.96 cm	Richmond	NA	NA	NA	NA	NA	NA	NA	NA	NA	NA	NA	NA	NA	NA	NA	NA
1223	NA	NA	Richmond	Virginia	no_info	Council district 6	NA	fair	no_info	NA	Richmond	NA	NA	NA	NA	NA	NA	NA	NA	NA	NA	NA	NA	NA	NA	NA	NA
1224	NA	NA	Richmond	Virginia	no_info	Council district 6	NA	NA	no_info	NA	Richmond	NA	NA	NA	NA	NA	NA	NA	NA	NA	NA	NA	NA	NA	NA	NA	NA
1225	NA	NA	Richmond	Virginia	no_info	Council district 6	NA	NA	no_info	NA	Richmond	NA	NA	NA	NA	NA	NA	NA	NA	NA	NA	NA	NA	NA	NA	NA	NA
1226	NA	NA	Richmond	Virginia	no_info	Council district 6	NA	NA	no_info	NA	Richmond	NA	NA	NA	NA	NA	NA	NA	NA	NA	NA	NA	NA	NA	NA	NA	NA
1227	NA	NA	Richmond	Virginia	no_info	Council district 6	NA	NA	no_info	NA	Richmond	NA	NA	NA	NA	NA	NA	NA	NA	NA	NA	NA	NA	NA	NA	NA	NA
1228	NA	NA	Richmond	Virginia	no_info	Council district 6	NA	NA	no_info	NA	Richmond	NA	NA	NA	NA	NA	NA	NA	NA	NA	NA	NA	NA	NA	NA	NA	NA
1229	NA	NA	Richmond	Virginia	no_info	Council district 3	NA	NA	no_info	NA	Richmond	NA	NA	NA	NA	NA	NA	NA	NA	NA	NA	NA	NA	NA	NA	NA	NA
1230	NA	NA	Richmond	Virginia	no_info	Council district 6	NA	NA	no_info	NA	Richmond	NA	NA	NA	NA	NA	NA	NA	NA	NA	NA	NA	NA	NA	NA	NA	NA
1231	NA	NA	Richmond	Virginia	no_info	Council district 6	NA	NA	no_info	NA	Richmond	NA	NA	NA	NA	NA	NA	NA	NA	NA	NA	NA	NA	NA	NA	NA	NA
1232	Callery pear	Pyrus calleryana	Richmond	Virginia	no_info	Council district 6	22.86	poor	introduced	15.24 to 30.48 cm	Richmond	NA	NA	NA	NA	NA	NA	NA	NA	NA	NA	NA	NA	NA	NA	NA	NA
1233	NA	NA	Richmond	Virginia	no_info	Council district 6	NA	NA	no_info	NA	Richmond	NA	NA	NA	NA	NA	NA	NA	NA	NA	NA	NA	NA	NA	NA	NA	NA
1234	Callery pear	Pyrus calleryana	Richmond	Virginia	no_info	Council district 6	27.94	fair	introduced	15.24 to 30.48 cm	Richmond	NA	NA	NA	NA	NA	NA	NA	NA	NA	NA	NA	NA	NA	NA	NA	NA
1235	NA	NA	Richmond	Virginia	no_info	Council district 6	NA	NA	no_info	NA	Richmond	NA	NA	NA	NA	NA	NA	NA	NA	NA	NA	NA	NA	NA	NA	NA	NA
1236	NA	NA	Richmond	Virginia	no_info	Council district 6	NA	NA	no_info	NA	Richmond	NA	NA	NA	NA	NA	NA	NA	NA	NA	NA	NA	NA	NA	NA	NA	NA
1237	NA	NA	Richmond	Virginia	no_info	Council district 6	NA	NA	no_info	NA	Richmond	NA	NA	NA	NA	NA	NA	NA	NA	NA	NA	NA	NA	NA	NA	NA	NA
1238	NA	NA	Richmond	Virginia	no_info	Council district 6	NA	NA	no_info	NA	Richmond	NA	NA	NA	NA	NA	NA	NA	NA	NA	NA	NA	NA	NA	NA	NA	NA
1239	Sugar maple	Acer saccharum	Richmond	Virginia	no_info	Council district 6	15.24	fair	naturally_occurring	0 to 15.24 cm	Richmond	NA	NA	NA	NA	NA	NA	NA	NA	NA	NA	NA	NA	NA	NA	NA	NA
1240	NA	NA	Richmond	Virginia	no_info	Council district 6	NA	NA	no_info	NA	Richmond	NA	NA	NA	NA	NA	NA	NA	NA	NA	NA	NA	NA	NA	NA	NA	NA
1241	NA	NA	Richmond	Virginia	no_info	Council district 6	NA	NA	no_info	NA	Richmond	NA	NA	NA	NA	NA	NA	NA	NA	NA	NA	NA	NA	NA	NA	NA	NA
1242	NA	NA	Richmond	Virginia	no_info	Council district 6	NA	NA	no_info	NA	Richmond	NA	NA	NA	NA	NA	NA	NA	NA	NA	NA	NA	NA	NA	NA	NA	NA
1243	NA	NA	Richmond	Virginia	no_info	Council district 6	NA	NA	no_info	NA	Richmond	NA	NA	NA	NA	NA	NA	NA	NA	NA	NA	NA	NA	NA	NA	NA	NA
1244	NA	NA	Richmond	Virginia	no_info	Council district 6	NA	NA	no_info	NA	Richmond	NA	NA	NA	NA	NA	NA	NA	NA	NA	NA	NA	NA	NA	NA	NA	NA
1245	NA	NA	Richmond	Virginia	no_info	Council district 6	NA	NA	no_info	NA	Richmond	NA	NA	NA	NA	NA	NA	NA	NA	NA	NA	NA	NA	NA	NA	NA	NA
1246	Hedge maple	Acer campestre	Richmond	Virginia	no_info	Council district 6	15.24	good	introduced	0 to 15.24 cm	Richmond	NA	NA	NA	NA	NA	NA	NA	NA	NA	NA	NA	NA	NA	NA	NA	NA
1247	Hedge maple	Acer campestre	Richmond	Virginia	no_info	Council district 6	17.78	poor	introduced	15.24 to 30.48 cm	Richmond	NA	NA	NA	NA	NA	NA	NA	NA	NA	NA	NA	NA	NA	NA	NA	NA
1248	Hedge maple	Acer campestre	Richmond	Virginia	no_info	Council district 6	22.86	poor	introduced	15.24 to 30.48 cm	Richmond	NA	NA	NA	NA	NA	NA	NA	NA	NA	NA	NA	NA	NA	NA	NA	NA
1249	Hedge maple	Acer campestre	Richmond	Virginia	no_info	Council district 6	17.78	poor	introduced	15.24 to 30.48 cm	Richmond	NA	NA	NA	NA	NA	NA	NA	NA	NA	NA	NA	NA	NA	NA	NA	NA
1250	Hedge maple	Acer campestre	Richmond	Virginia	no_info	Council district 6	15.24	poor	introduced	0 to 15.24 cm	Richmond	NA	NA	NA	NA	NA	NA	NA	NA	NA	NA	NA	NA	NA	NA	NA	NA
1251	Hedge maple	Acer campestre	Richmond	Virginia	no_info	Council district 6	15.24	poor	introduced	0 to 15.24 cm	Richmond	NA	NA	NA	NA	NA	NA	NA	NA	NA	NA	NA	NA	NA	NA	NA	NA
1252	NA	NA	Richmond	Virginia	no_info	Council district 6	NA	NA	no_info	NA	Richmond	NA	NA	NA	NA	NA	NA	NA	NA	NA	NA	NA	NA	NA	NA	NA	NA
1253	Hedge maple	Acer campestre	Richmond	Virginia	no_info	Council district 6	17.78	poor	introduced	15.24 to 30.48 cm	Richmond	NA	NA	NA	NA	NA	NA	NA	NA	NA	NA	NA	NA	NA	NA	NA	NA
1254	Hedge maple	Acer campestre	Richmond	Virginia	no_info	Council district 6	15.24	poor	introduced	0 to 15.24 cm	Richmond	NA	NA	NA	NA	NA	NA	NA	NA	NA	NA	NA	NA	NA	NA	NA	NA
1255	Hedge maple	Acer campestre	Richmond	Virginia	no_info	Council district 6	33.02	poor	introduced	30.48 to 45.72 cm	Richmond	NA	NA	NA	NA	NA	NA	NA	NA	NA	NA	NA	NA	NA	NA	NA	NA
1256	NA	NA	Richmond	Virginia	no_info	Council district 6	NA	NA	no_info	NA	Richmond	NA	NA	NA	NA	NA	NA	NA	NA	NA	NA	NA	NA	NA	NA	NA	NA
1257	NA	NA	Richmond	Virginia	no_info	Council district 6	NA	NA	no_info	NA	Richmond	NA	NA	NA	NA	NA	NA	NA	NA	NA	NA	NA	NA	NA	NA	NA	NA
1258	NA	NA	Richmond	Virginia	no_info	Council district 6	55.88	dead/dying	no_info	45.72 to 60.96 cm	Richmond	NA	NA	NA	NA	NA	NA	NA	NA	NA	NA	NA	NA	NA	NA	NA	NA
1259	NA	NA	Richmond	Virginia	green_space	Council district 6	NA	NA	no_info	NA	Richmond	NA	NA	NA	NA	NA	NA	NA	NA	NA	NA	NA	NA	NA	NA	NA	NA
1260	NA	NA	Richmond	Virginia	no_info	Council district 6	NA	NA	no_info	NA	Richmond	NA	NA	NA	NA	NA	NA	NA	NA	NA	NA	NA	NA	NA	NA	NA	NA
1261	NA	NA	Richmond	Virginia	no_info	Council district 6	NA	NA	no_info	NA	Richmond	NA	NA	NA	NA	NA	NA	NA	NA	NA	NA	NA	NA	NA	NA	NA	NA
1262	NA	NA	Richmond	Virginia	no_info	Council district 6	NA	NA	no_info	NA	Richmond	NA	NA	NA	NA	NA	NA	NA	NA	NA	NA	NA	NA	NA	NA	NA	NA
1263	NA	NA	Richmond	Virginia	no_info	Council district 6	NA	NA	no_info	NA	Richmond	NA	NA	NA	NA	NA	NA	NA	NA	NA	NA	NA	NA	NA	NA	NA	NA
1264	NA	NA	Richmond	Virginia	no_info	Council district 6	NA	NA	no_info	NA	Richmond	NA	NA	NA	NA	NA	NA	NA	NA	NA	NA	NA	NA	NA	NA	NA	NA
1265	NA	NA	Richmond	Virginia	no_info	Council district 6	NA	NA	no_info	NA	Richmond	NA	NA	NA	NA	NA	NA	NA	NA	NA	NA	NA	NA	NA	NA	NA	NA
1266	NA	NA	Richmond	Virginia	no_info	Council district 6	NA	NA	no_info	NA	Richmond	NA	NA	NA	NA	NA	NA	NA	NA	NA	NA	NA	NA	NA	NA	NA	NA
1267	NA	NA	Richmond	Virginia	no_info	Council district 6	NA	NA	no_info	NA	Richmond	NA	NA	NA	NA	NA	NA	NA	NA	NA	NA	NA	NA	NA	NA	NA	NA
1268	NA	NA	Richmond	Virginia	no_info	Council district 6	NA	NA	no_info	NA	Richmond	NA	NA	NA	NA	NA	NA	NA	NA	NA	NA	NA	NA	NA	NA	NA	NA
1269	NA	NA	Richmond	Virginia	no_info	Council district 6	NA	NA	no_info	NA	Richmond	NA	NA	NA	NA	NA	NA	NA	NA	NA	NA	NA	NA	NA	NA	NA	NA
1270	NA	NA	Richmond	Virginia	no_info	Council district 6	NA	NA	no_info	NA	Richmond	NA	NA	NA	NA	NA	NA	NA	NA	NA	NA	NA	NA	NA	NA	NA	NA
1271	NA	NA	Richmond	Virginia	no_info	Council district 6	NA	NA	no_info	NA	Richmond	NA	NA	NA	NA	NA	NA	NA	NA	NA	NA	NA	NA	NA	NA	NA	NA
1272	NA	NA	Richmond	Virginia	no_info	Council district 6	NA	NA	no_info	NA	Richmond	NA	NA	NA	NA	NA	NA	NA	NA	NA	NA	NA	NA	NA	NA	NA	NA
1273	NA	NA	Richmond	Virginia	no_info	Council district 6	NA	NA	no_info	NA	Richmond	NA	NA	NA	NA	NA	NA	NA	NA	NA	NA	NA	NA	NA	NA	NA	NA
1274	NA	NA	Richmond	Virginia	no_info	Council district 6	NA	NA	no_info	NA	Richmond	NA	NA	NA	NA	NA	NA	NA	NA	NA	NA	NA	NA	NA	NA	NA	NA
1275	NA	NA	Richmond	Virginia	no_info	Council district 6	NA	NA	no_info	NA	Richmond	NA	NA	NA	NA	NA	NA	NA	NA	NA	NA	NA	NA	NA	NA	NA	NA
1276	NA	NA	Richmond	Virginia	no_info	Council district 6	NA	NA	no_info	NA	Richmond	NA	NA	NA	NA	NA	NA	NA	NA	NA	NA	NA	NA	NA	NA	NA	NA
1277	NA	NA	Richmond	Virginia	no_info	Council district 6	NA	NA	no_info	NA	Richmond	NA	NA	NA	NA	NA	NA	NA	NA	NA	NA	NA	NA	NA	NA	NA	NA
1278	NA	NA	Richmond	Virginia	no_info	Council district 6	NA	NA	no_info	NA	Richmond	NA	NA	NA	NA	NA	NA	NA	NA	NA	NA	NA	NA	NA	NA	NA	NA
1279	NA	NA	Richmond	Virginia	green_space	Council district 6	NA	NA	no_info	NA	Richmond	NA	NA	NA	NA	NA	NA	NA	NA	NA	NA	NA	NA	NA	NA	NA	NA
1280	NA	NA	Richmond	Virginia	green_space	Council district 6	NA	NA	no_info	NA	Richmond	NA	NA	NA	NA	NA	NA	NA	NA	NA	NA	NA	NA	NA	NA	NA	NA
1281	Tulip tree	Liriodendron tulipifera	Richmond	Virginia	no_info	Council district 6	78.74	poor	naturally_occurring	more than 76.2 cm	Richmond	NA	NA	NA	NA	NA	NA	NA	NA	NA	NA	NA	NA	NA	NA	NA	NA
1282	NA	NA	Richmond	Virginia	no_info	Council district 6	NA	NA	no_info	NA	Richmond	NA	NA	NA	NA	NA	NA	NA	NA	NA	NA	NA	NA	NA	NA	NA	NA
1283	Willow oak	Quercus phellos	Richmond	Virginia	no_info	Council district 6	12.7	fair	naturally_occurring	0 to 15.24 cm	Richmond	NA	NA	NA	NA	NA	NA	NA	NA	NA	NA	NA	NA	NA	NA	NA	NA
1284	American sycamore	Platanus occidentalis	Richmond	Virginia	no_info	Council district 6	25.4	fair	naturally_occurring	15.24 to 30.48 cm	Richmond	NA	NA	NA	NA	NA	NA	NA	NA	NA	NA	NA	NA	NA	NA	NA	NA
1285	White oak	Quercus alba	Richmond	Virginia	no_info	Council district 6	10.16	good	naturally_occurring	0 to 15.24 cm	Richmond	NA	NA	NA	NA	NA	NA	NA	NA	NA	NA	NA	NA	NA	NA	NA	NA
1286	Winged elm	Ulmus alata	Richmond	Virginia	no_info	Council district 6	25.4	dead/dying	naturally_occurring	15.24 to 30.48 cm	Richmond	NA	NA	NA	NA	NA	NA	NA	NA	NA	NA	NA	NA	NA	NA	NA	NA
1287	American sycamore	Platanus occidentalis	Richmond	Virginia	no_info	Council district 6	20.32	poor	naturally_occurring	15.24 to 30.48 cm	Richmond	NA	NA	NA	NA	NA	NA	NA	NA	NA	NA	NA	NA	NA	NA	NA	NA
1288	American elm	Ulmus americana	Richmond	Virginia	no_info	Council district 6	30.48	poor	naturally_occurring	15.24 to 30.48 cm	Richmond	NA	NA	NA	NA	NA	NA	NA	NA	NA	NA	NA	NA	NA	NA	NA	NA
1289	NA	NA	Richmond	Virginia	no_info	Council district 6	NA	NA	no_info	NA	Richmond	NA	NA	NA	NA	NA	NA	NA	NA	NA	NA	NA	NA	NA	NA	NA	NA
1290	NA	NA	Richmond	Virginia	no_info	Council district 6	NA	NA	no_info	NA	Richmond	NA	NA	NA	NA	NA	NA	NA	NA	NA	NA	NA	NA	NA	NA	NA	NA
1291	Winged elm	Ulmus alata	Richmond	Virginia	no_info	Council district 6	25.4	poor	naturally_occurring	15.24 to 30.48 cm	Richmond	NA	NA	NA	NA	NA	NA	NA	NA	NA	NA	NA	NA	NA	NA	NA	NA
1292	NA	NA	Richmond	Virginia	no_info	Council district 6	NA	NA	no_info	NA	Richmond	NA	NA	NA	NA	NA	NA	NA	NA	NA	NA	NA	NA	NA	NA	NA	NA
1293	NA	NA	Richmond	Virginia	no_info	Council district 6	NA	NA	no_info	NA	Richmond	NA	NA	NA	NA	NA	NA	NA	NA	NA	NA	NA	NA	NA	NA	NA	NA
1294	Winged elm	Ulmus alata	Richmond	Virginia	no_info	Council district 6	17.78	poor	naturally_occurring	15.24 to 30.48 cm	Richmond	NA	NA	NA	NA	NA	NA	NA	NA	NA	NA	NA	NA	NA	NA	NA	NA
1295	NA	NA	Richmond	Virginia	no_info	Council district 6	NA	NA	no_info	NA	Richmond	NA	NA	NA	NA	NA	NA	NA	NA	NA	NA	NA	NA	NA	NA	NA	NA
1296	NA	NA	Richmond	Virginia	no_info	Council district 6	NA	NA	no_info	NA	Richmond	NA	NA	NA	NA	NA	NA	NA	NA	NA	NA	NA	NA	NA	NA	NA	NA
1297	NA	NA	Richmond	Virginia	no_info	Council district 5	NA	NA	no_info	NA	Richmond	NA	NA	NA	NA	NA	NA	NA	NA	NA	NA	NA	NA	NA	NA	NA	NA
1298	NA	NA	Richmond	Virginia	no_info	Council district 5	NA	NA	no_info	NA	Richmond	NA	NA	NA	NA	NA	NA	NA	NA	NA	NA	NA	NA	NA	NA	NA	NA
1299	NA	NA	Richmond	Virginia	no_info	Council district 5	NA	NA	no_info	NA	Richmond	NA	NA	NA	NA	NA	NA	NA	NA	NA	NA	NA	NA	NA	NA	NA	NA
1300	NA	NA	Richmond	Virginia	no_info	Council district 5	NA	NA	no_info	NA	Richmond	NA	NA	NA	NA	NA	NA	NA	NA	NA	NA	NA	NA	NA	NA	NA	NA
1301	NA	NA	Richmond	Virginia	no_info	Council district 5	NA	NA	no_info	NA	Richmond	NA	NA	NA	NA	NA	NA	NA	NA	NA	NA	NA	NA	NA	NA	NA	NA
1302	Norway maple	Acer platanoides	Richmond	Virginia	no_info	Council district 5	38.1	fair	introduced	30.48 to 45.72 cm	Richmond	NA	NA	NA	NA	NA	NA	NA	NA	NA	NA	NA	NA	NA	NA	NA	NA
1303	NA	NA	Richmond	Virginia	no_info	Council district 5	NA	NA	no_info	NA	Richmond	NA	NA	NA	NA	NA	NA	NA	NA	NA	NA	NA	NA	NA	NA	NA	NA
1304	Eastern red cedar	Juniperus virginiana	Richmond	Virginia	no_info	Council district 5	7.62	good	naturally_occurring	0 to 15.24 cm	Richmond	NA	NA	NA	NA	NA	NA	NA	NA	NA	NA	NA	NA	NA	NA	NA	NA
1305	Common crapemyrtle	Lagerstroemia indica	Richmond	Virginia	no_info	Council district 5	7.62	good	introduced	0 to 15.24 cm	Richmond	NA	NA	NA	NA	NA	NA	NA	NA	NA	NA	NA	NA	NA	NA	NA	NA
1306	NA	NA	Richmond	Virginia	no_info	Council district 5	NA	NA	no_info	NA	Richmond	NA	NA	NA	NA	NA	NA	NA	NA	NA	NA	NA	NA	NA	NA	NA	NA
1307	NA	NA	Richmond	Virginia	no_info	Council district 5	NA	NA	no_info	NA	Richmond	NA	NA	NA	NA	NA	NA	NA	NA	NA	NA	NA	NA	NA	NA	NA	NA
1308	NA	NA	Richmond	Virginia	no_info	Council district 5	NA	NA	no_info	NA	Richmond	NA	NA	NA	NA	NA	NA	NA	NA	NA	NA	NA	NA	NA	NA	NA	NA
1309	NA	NA	Richmond	Virginia	no_info	Council district 5	NA	NA	no_info	NA	Richmond	NA	NA	NA	NA	NA	NA	NA	NA	NA	NA	NA	NA	NA	NA	NA	NA
1310	NA	NA	Richmond	Virginia	no_info	Council district 5	NA	NA	no_info	NA	Richmond	NA	NA	NA	NA	NA	NA	NA	NA	NA	NA	NA	NA	NA	NA	NA	NA
1311	Sugar maple	Acer saccharum	Richmond	Virginia	no_info	Council district 5	53.34	fair	naturally_occurring	45.72 to 60.96 cm	Richmond	NA	NA	NA	NA	NA	NA	NA	NA	NA	NA	NA	NA	NA	NA	NA	NA
1312	Sugar maple	Acer saccharum	Richmond	Virginia	no_info	Council district 5	53.34	good	naturally_occurring	45.72 to 60.96 cm	Richmond	NA	NA	NA	NA	NA	NA	NA	NA	NA	NA	NA	NA	NA	NA	NA	NA
1313	Sugar maple	Acer saccharum	Richmond	Virginia	no_info	Council district 5	63.5	fair	naturally_occurring	60.96 to 76.2 cm	Richmond	NA	NA	NA	NA	NA	NA	NA	NA	NA	NA	NA	NA	NA	NA	NA	NA
1314	Sugar maple	Acer saccharum	Richmond	Virginia	no_info	Council district 5	48.26	fair	naturally_occurring	45.72 to 60.96 cm	Richmond	NA	NA	NA	NA	NA	NA	NA	NA	NA	NA	NA	NA	NA	NA	NA	NA
1315	Sugar maple	Acer saccharum	Richmond	Virginia	no_info	Council district 5	53.34	fair	naturally_occurring	45.72 to 60.96 cm	Richmond	NA	NA	NA	NA	NA	NA	NA	NA	NA	NA	NA	NA	NA	NA	NA	NA
1316	Sugar maple	Acer saccharum	Richmond	Virginia	no_info	Council district 5	60.96	fair	naturally_occurring	45.72 to 60.96 cm	Richmond	NA	NA	NA	NA	NA	NA	NA	NA	NA	NA	NA	NA	NA	NA	NA	NA
1317	Sugar maple	Acer saccharum	Richmond	Virginia	no_info	Council district 5	55.88	fair	naturally_occurring	45.72 to 60.96 cm	Richmond	NA	NA	NA	NA	NA	NA	NA	NA	NA	NA	NA	NA	NA	NA	NA	NA
1318	Sugar maple	Acer saccharum	Richmond	Virginia	no_info	Council district 5	66.04	poor	naturally_occurring	60.96 to 76.2 cm	Richmond	NA	NA	NA	NA	NA	NA	NA	NA	NA	NA	NA	NA	NA	NA	NA	NA
1319	Norway maple	Acer platanoides	Richmond	Virginia	no_info	Council district 5	10.16	good	introduced	0 to 15.24 cm	Richmond	NA	NA	NA	NA	NA	NA	NA	NA	NA	NA	NA	NA	NA	NA	NA	NA
1320	Eastern redbud	Cercis canadensis	Richmond	Virginia	no_info	Council district 5	15.24	fair	naturally_occurring	0 to 15.24 cm	Richmond	NA	NA	NA	NA	NA	NA	NA	NA	NA	NA	NA	NA	NA	NA	NA	NA
1321	NA	NA	Richmond	Virginia	no_info	Council district 5	NA	NA	no_info	NA	Richmond	NA	NA	NA	NA	NA	NA	NA	NA	NA	NA	NA	NA	NA	NA	NA	NA
1322	Common crapemyrtle	Lagerstroemia indica	Richmond	Virginia	no_info	Council district 5	7.62	fair	introduced	0 to 15.24 cm	Richmond	NA	NA	NA	NA	NA	NA	NA	NA	NA	NA	NA	NA	NA	NA	NA	NA
1323	Common crapemyrtle	Lagerstroemia indica	Richmond	Virginia	no_info	Council district 5	7.62	fair	introduced	0 to 15.24 cm	Richmond	NA	NA	NA	NA	NA	NA	NA	NA	NA	NA	NA	NA	NA	NA	NA	NA
1324	Common crapemyrtle	Lagerstroemia indica	Richmond	Virginia	no_info	Council district 5	7.62	fair	introduced	0 to 15.24 cm	Richmond	NA	NA	NA	NA	NA	NA	NA	NA	NA	NA	NA	NA	NA	NA	NA	NA
1325	Common crapemyrtle	Lagerstroemia indica	Richmond	Virginia	no_info	Council district 5	7.62	fair	introduced	0 to 15.24 cm	Richmond	NA	NA	NA	NA	NA	NA	NA	NA	NA	NA	NA	NA	NA	NA	NA	NA
1326	NA	NA	Richmond	Virginia	no_info	Council district 5	NA	NA	no_info	NA	Richmond	NA	NA	NA	NA	NA	NA	NA	NA	NA	NA	NA	NA	NA	NA	NA	NA
1327	NA	NA	Richmond	Virginia	no_info	Council district 5	NA	NA	no_info	NA	Richmond	NA	NA	NA	NA	NA	NA	NA	NA	NA	NA	NA	NA	NA	NA	NA	NA
1328	Winged elm	Ulmus alata	Richmond	Virginia	no_info	Council district 5	53.34	good	naturally_occurring	45.72 to 60.96 cm	Richmond	NA	NA	NA	NA	NA	NA	NA	NA	NA	NA	NA	NA	NA	NA	NA	NA
1329	Pin oak	Quercus palustris	Richmond	Virginia	no_info	Council district 5	101.6	good	naturally_occurring	more than 76.2 cm	Richmond	NA	NA	NA	NA	NA	NA	NA	NA	NA	NA	NA	NA	NA	NA	NA	NA
1330	Pin oak	Quercus palustris	Richmond	Virginia	no_info	Council district 5	96.52	fair	naturally_occurring	more than 76.2 cm	Richmond	NA	NA	NA	NA	NA	NA	NA	NA	NA	NA	NA	NA	NA	NA	NA	NA
1331	Winged elm	Ulmus alata	Richmond	Virginia	no_info	Council district 5	25.4	fair	naturally_occurring	15.24 to 30.48 cm	Richmond	NA	NA	NA	NA	NA	NA	NA	NA	NA	NA	NA	NA	NA	NA	NA	NA
1332	Winged elm	Ulmus alata	Richmond	Virginia	no_info	Council district 5	30.48	good	naturally_occurring	15.24 to 30.48 cm	Richmond	NA	NA	NA	NA	NA	NA	NA	NA	NA	NA	NA	NA	NA	NA	NA	NA
1333	NA	NA	Richmond	Virginia	no_info	Council district 5	NA	NA	no_info	NA	Richmond	NA	NA	NA	NA	NA	NA	NA	NA	NA	NA	NA	NA	NA	NA	NA	NA
1334	Common crapemyrtle	Lagerstroemia indica	Richmond	Virginia	no_info	Council district 5	7.62	fair	introduced	0 to 15.24 cm	Richmond	NA	NA	NA	NA	NA	NA	NA	NA	NA	NA	NA	NA	NA	NA	NA	NA
1335	NA	NA	Richmond	Virginia	no_info	Council district 5	NA	NA	no_info	NA	Richmond	NA	NA	NA	NA	NA	NA	NA	NA	NA	NA	NA	NA	NA	NA	NA	NA
1336	NA	NA	Richmond	Virginia	no_info	Council district 5	NA	NA	no_info	NA	Richmond	NA	NA	NA	NA	NA	NA	NA	NA	NA	NA	NA	NA	NA	NA	NA	NA
1337	NA	NA	Richmond	Virginia	green_space	Council district 5	NA	NA	no_info	NA	Richmond	NA	NA	NA	NA	NA	NA	NA	NA	NA	NA	NA	NA	NA	NA	NA	NA
1338	Japanese zelkova	Zelkova serrata	Richmond	Virginia	no_info	Council district 5	30.48	fair	introduced	15.24 to 30.48 cm	Richmond	NA	NA	NA	NA	NA	NA	NA	NA	NA	NA	NA	NA	NA	NA	NA	NA
1339	Japanese zelkova	Zelkova serrata	Richmond	Virginia	no_info	Council district 5	53.34	fair	introduced	45.72 to 60.96 cm	Richmond	NA	NA	NA	NA	NA	NA	NA	NA	NA	NA	NA	NA	NA	NA	NA	NA
1340	Common crapemyrtle	Lagerstroemia indica	Richmond	Virginia	no_info	Council district 5	30.48	fair	introduced	15.24 to 30.48 cm	Richmond	NA	NA	NA	NA	NA	NA	NA	NA	NA	NA	NA	NA	NA	NA	NA	NA
1341	Eastern red cedar	Juniperus virginiana	Richmond	Virginia	no_info	Council district 5	5.08	good	naturally_occurring	0 to 15.24 cm	Richmond	NA	NA	NA	NA	NA	NA	NA	NA	NA	NA	NA	NA	NA	NA	NA	NA
1342	NA	NA	Richmond	Virginia	no_info	Council district 5	NA	NA	no_info	NA	Richmond	NA	NA	NA	NA	NA	NA	NA	NA	NA	NA	NA	NA	NA	NA	NA	NA
1343	Callery pear	Pyrus calleryana	Richmond	Virginia	no_info	Council district 5	12.7	fair	introduced	0 to 15.24 cm	Richmond	NA	NA	NA	NA	NA	NA	NA	NA	NA	NA	NA	NA	NA	NA	NA	NA
1344	NA	NA	Richmond	Virginia	no_info	Council district 5	NA	NA	no_info	NA	Richmond	NA	NA	NA	NA	NA	NA	NA	NA	NA	NA	NA	NA	NA	NA	NA	NA
1345	NA	NA	Richmond	Virginia	no_info	Council district 5	NA	NA	no_info	NA	Richmond	NA	NA	NA	NA	NA	NA	NA	NA	NA	NA	NA	NA	NA	NA	NA	NA
1346	NA	NA	Richmond	Virginia	no_info	Council district 5	NA	NA	no_info	NA	Richmond	NA	NA	NA	NA	NA	NA	NA	NA	NA	NA	NA	NA	NA	NA	NA	NA
1347	Winged elm	Ulmus alata	Richmond	Virginia	no_info	Council district 5	50.8	fair	naturally_occurring	45.72 to 60.96 cm	Richmond	NA	NA	NA	NA	NA	NA	NA	NA	NA	NA	NA	NA	NA	NA	NA	NA
1348	Sugar maple	Acer saccharum	Richmond	Virginia	no_info	Council district 5	48.26	fair	naturally_occurring	45.72 to 60.96 cm	Richmond	NA	NA	NA	NA	NA	NA	NA	NA	NA	NA	NA	NA	NA	NA	NA	NA
1349	Sugar maple	Acer saccharum	Richmond	Virginia	no_info	Council district 5	48.26	fair	naturally_occurring	45.72 to 60.96 cm	Richmond	NA	NA	NA	NA	NA	NA	NA	NA	NA	NA	NA	NA	NA	NA	NA	NA
1350	Sugar maple	Acer saccharum	Richmond	Virginia	no_info	Council district 5	35.56	fair	naturally_occurring	30.48 to 45.72 cm	Richmond	NA	NA	NA	NA	NA	NA	NA	NA	NA	NA	NA	NA	NA	NA	NA	NA
1351	Sugar maple	Acer saccharum	Richmond	Virginia	no_info	Council district 5	25.4	good	naturally_occurring	15.24 to 30.48 cm	Richmond	NA	NA	NA	NA	NA	NA	NA	NA	NA	NA	NA	NA	NA	NA	NA	NA
1352	White oak	Quercus alba	Richmond	Virginia	no_info	Council district 5	2.54	good	naturally_occurring	0 to 15.24 cm	Richmond	NA	NA	NA	NA	NA	NA	NA	NA	NA	NA	NA	NA	NA	NA	NA	NA
1353	NA	NA	Richmond	Virginia	no_info	Council district 5	NA	NA	no_info	NA	Richmond	NA	NA	NA	NA	NA	NA	NA	NA	NA	NA	NA	NA	NA	NA	NA	NA
1354	Common crapemyrtle	Lagerstroemia indica	Richmond	Virginia	no_info	Council district 5	17.78	fair	introduced	15.24 to 30.48 cm	Richmond	NA	NA	NA	NA	NA	NA	NA	NA	NA	NA	NA	NA	NA	NA	NA	NA
1355	Winged elm	Ulmus alata	Richmond	Virginia	no_info	Council district 5	2.54	good	naturally_occurring	0 to 15.24 cm	Richmond	NA	NA	NA	NA	NA	NA	NA	NA	NA	NA	NA	NA	NA	NA	NA	NA
1356	American sycamore	Platanus occidentalis	Richmond	Virginia	no_info	Council district 5	60.96	good	naturally_occurring	45.72 to 60.96 cm	Richmond	NA	NA	NA	NA	NA	NA	NA	NA	NA	NA	NA	NA	NA	NA	NA	NA
1357	Sugar maple	Acer saccharum	Richmond	Virginia	no_info	Council district 5	40.64	fair	naturally_occurring	30.48 to 45.72 cm	Richmond	NA	NA	NA	NA	NA	NA	NA	NA	NA	NA	NA	NA	NA	NA	NA	NA
1358	Sugar maple	Acer saccharum	Richmond	Virginia	no_info	Council district 5	35.56	good	naturally_occurring	30.48 to 45.72 cm	Richmond	NA	NA	NA	NA	NA	NA	NA	NA	NA	NA	NA	NA	NA	NA	NA	NA
1359	American sycamore	Platanus occidentalis	Richmond	Virginia	no_info	Council district 5	2.54	good	naturally_occurring	0 to 15.24 cm	Richmond	NA	NA	NA	NA	NA	NA	NA	NA	NA	NA	NA	NA	NA	NA	NA	NA
1360	Pin oak	Quercus palustris	Richmond	Virginia	no_info	Council district 5	2.54	good	naturally_occurring	0 to 15.24 cm	Richmond	NA	NA	NA	NA	NA	NA	NA	NA	NA	NA	NA	NA	NA	NA	NA	NA
1361	NA	NA	Richmond	Virginia	no_info	Council district 5	NA	NA	no_info	NA	Richmond	NA	NA	NA	NA	NA	NA	NA	NA	NA	NA	NA	NA	NA	NA	NA	NA
1362	Common crapemyrtle	Lagerstroemia indica	Richmond	Virginia	no_info	Council district 5	15.24	good	introduced	0 to 15.24 cm	Richmond	NA	NA	NA	NA	NA	NA	NA	NA	NA	NA	NA	NA	NA	NA	NA	NA
1363	Common crapemyrtle	Lagerstroemia indica	Richmond	Virginia	no_info	Council district 5	12.7	good	introduced	0 to 15.24 cm	Richmond	NA	NA	NA	NA	NA	NA	NA	NA	NA	NA	NA	NA	NA	NA	NA	NA
1364	Common crapemyrtle	Lagerstroemia indica	Richmond	Virginia	no_info	Council district 5	12.7	good	introduced	0 to 15.24 cm	Richmond	NA	NA	NA	NA	NA	NA	NA	NA	NA	NA	NA	NA	NA	NA	NA	NA
1365	Common crapemyrtle	Lagerstroemia indica	Richmond	Virginia	no_info	Council district 5	10.16	good	introduced	0 to 15.24 cm	Richmond	NA	NA	NA	NA	NA	NA	NA	NA	NA	NA	NA	NA	NA	NA	NA	NA
1366	Sugar maple	Acer saccharum	Richmond	Virginia	no_info	Council district 5	38.1	fair	naturally_occurring	30.48 to 45.72 cm	Richmond	NA	NA	NA	NA	NA	NA	NA	NA	NA	NA	NA	NA	NA	NA	NA	NA
1367	Sugar maple	Acer saccharum	Richmond	Virginia	no_info	Council district 5	38.1	fair	naturally_occurring	30.48 to 45.72 cm	Richmond	NA	NA	NA	NA	NA	NA	NA	NA	NA	NA	NA	NA	NA	NA	NA	NA
1368	Sugar maple	Acer saccharum	Richmond	Virginia	no_info	Council district 5	22.86	fair	naturally_occurring	15.24 to 30.48 cm	Richmond	NA	NA	NA	NA	NA	NA	NA	NA	NA	NA	NA	NA	NA	NA	NA	NA
1369	Sugar maple	Acer saccharum	Richmond	Virginia	no_info	Council district 5	40.64	fair	naturally_occurring	30.48 to 45.72 cm	Richmond	NA	NA	NA	NA	NA	NA	NA	NA	NA	NA	NA	NA	NA	NA	NA	NA
1370	NA	NA	Richmond	Virginia	green_space	Council district 5	NA	NA	no_info	NA	Richmond	NA	NA	NA	NA	NA	NA	NA	NA	NA	NA	NA	NA	NA	NA	NA	NA
1371	NA	NA	Richmond	Virginia	green_space	Council district 5	NA	NA	no_info	NA	Richmond	NA	NA	NA	NA	NA	NA	NA	NA	NA	NA	NA	NA	NA	NA	NA	NA
1372	NA	NA	Richmond	Virginia	green_space	Council district 5	NA	NA	no_info	NA	Richmond	NA	NA	NA	NA	NA	NA	NA	NA	NA	NA	NA	NA	NA	NA	NA	NA
1373	Pin oak	Quercus palustris	Richmond	Virginia	no_info	Council district 5	58.42	good	naturally_occurring	45.72 to 60.96 cm	Richmond	NA	NA	NA	NA	NA	NA	NA	NA	NA	NA	NA	NA	NA	NA	NA	NA
1374	Pin oak	Quercus palustris	Richmond	Virginia	no_info	Council district 5	88.9	fair	naturally_occurring	more than 76.2 cm	Richmond	NA	NA	NA	NA	NA	NA	NA	NA	NA	NA	NA	NA	NA	NA	NA	NA
1375	Pin oak	Quercus palustris	Richmond	Virginia	no_info	Council district 5	78.74	good	naturally_occurring	more than 76.2 cm	Richmond	NA	NA	NA	NA	NA	NA	NA	NA	NA	NA	NA	NA	NA	NA	NA	NA
1376	Pin oak	Quercus palustris	Richmond	Virginia	no_info	Council district 5	78.74	good	naturally_occurring	more than 76.2 cm	Richmond	NA	NA	NA	NA	NA	NA	NA	NA	NA	NA	NA	NA	NA	NA	NA	NA
1377	NA	NA	Richmond	Virginia	no_info	Council district 5	NA	NA	no_info	NA	Richmond	NA	NA	NA	NA	NA	NA	NA	NA	NA	NA	NA	NA	NA	NA	NA	NA
1378	NA	NA	Richmond	Virginia	no_info	Council district 5	NA	NA	no_info	NA	Richmond	NA	NA	NA	NA	NA	NA	NA	NA	NA	NA	NA	NA	NA	NA	NA	NA
1379	NA	NA	Richmond	Virginia	no_info	Council district 5	NA	NA	no_info	NA	Richmond	NA	NA	NA	NA	NA	NA	NA	NA	NA	NA	NA	NA	NA	NA	NA	NA
1380	Hedge maple	Acer campestre	Richmond	Virginia	green_space	Council district 5	15.24	poor	introduced	0 to 15.24 cm	Richmond	NA	NA	NA	NA	NA	NA	NA	NA	NA	NA	NA	NA	NA	NA	NA	NA
1381	NA	NA	Richmond	Virginia	green_space	Council district 5	NA	NA	no_info	NA	Richmond	NA	NA	NA	NA	NA	NA	NA	NA	NA	NA	NA	NA	NA	NA	NA	NA
1382	NA	NA	Richmond	Virginia	green_space	Council district 5	NA	NA	no_info	NA	Richmond	NA	NA	NA	NA	NA	NA	NA	NA	NA	NA	NA	NA	NA	NA	NA	NA
1383	NA	NA	Richmond	Virginia	green_space	Council district 5	NA	NA	no_info	NA	Richmond	NA	NA	NA	NA	NA	NA	NA	NA	NA	NA	NA	NA	NA	NA	NA	NA
1384	Sugar maple	Acer saccharum	Richmond	Virginia	green_space	Council district 5	30.48	good	naturally_occurring	15.24 to 30.48 cm	Richmond	NA	NA	NA	NA	NA	NA	NA	NA	NA	NA	NA	NA	NA	NA	NA	NA
1385	NA	NA	Richmond	Virginia	green_space	Council district 5	NA	NA	no_info	NA	Richmond	NA	NA	NA	NA	NA	NA	NA	NA	NA	NA	NA	NA	NA	NA	NA	NA
1386	NA	NA	Richmond	Virginia	green_space	Council district 5	NA	NA	no_info	NA	Richmond	NA	NA	NA	NA	NA	NA	NA	NA	NA	NA	NA	NA	NA	NA	NA	NA
1387	NA	NA	Richmond	Virginia	no_info	Council district 5	55.88	dead/dying	no_info	45.72 to 60.96 cm	Richmond	NA	NA	NA	NA	NA	NA	NA	NA	NA	NA	NA	NA	NA	NA	NA	NA
1388	Northern hackberry	Celtis occidentalis	Richmond	Virginia	no_info	Council district 5	22.86	fair	naturally_occurring	15.24 to 30.48 cm	Richmond	NA	NA	NA	NA	NA	NA	NA	NA	NA	NA	NA	NA	NA	NA	NA	NA
1389	Eastern red cedar	Juniperus virginiana	Richmond	Virginia	green_space	Council district 5	45.72	fair	naturally_occurring	30.48 to 45.72 cm	Richmond	NA	NA	NA	NA	NA	NA	NA	NA	NA	NA	NA	NA	NA	NA	NA	NA
1390	NA	NA	Richmond	Virginia	green_space	Council district 5	NA	NA	no_info	NA	Richmond	NA	NA	NA	NA	NA	NA	NA	NA	NA	NA	NA	NA	NA	NA	NA	NA
1391	NA	NA	Richmond	Virginia	no_info	Council district 5	NA	NA	no_info	NA	Richmond	NA	NA	NA	NA	NA	NA	NA	NA	NA	NA	NA	NA	NA	NA	NA	NA
1392	NA	NA	Richmond	Virginia	no_info	Council district 5	NA	NA	no_info	NA	Richmond	NA	NA	NA	NA	NA	NA	NA	NA	NA	NA	NA	NA	NA	NA	NA	NA
1393	NA	NA	Richmond	Virginia	green_space	Council district 5	NA	NA	no_info	NA	Richmond	NA	NA	NA	NA	NA	NA	NA	NA	NA	NA	NA	NA	NA	NA	NA	NA
1394	NA	NA	Richmond	Virginia	green_space	Council district 5	NA	NA	no_info	NA	Richmond	NA	NA	NA	NA	NA	NA	NA	NA	NA	NA	NA	NA	NA	NA	NA	NA
1395	NA	NA	Richmond	Virginia	green_space	Council district 5	NA	NA	no_info	NA	Richmond	NA	NA	NA	NA	NA	NA	NA	NA	NA	NA	NA	NA	NA	NA	NA	NA
1396	NA	NA	Richmond	Virginia	green_space	Council district 5	NA	NA	no_info	NA	Richmond	NA	NA	NA	NA	NA	NA	NA	NA	NA	NA	NA	NA	NA	NA	NA	NA
1397	NA	NA	Richmond	Virginia	green_space	Council district 5	NA	NA	no_info	NA	Richmond	NA	NA	NA	NA	NA	NA	NA	NA	NA	NA	NA	NA	NA	NA	NA	NA
1398	NA	NA	Richmond	Virginia	green_space	Council district 5	NA	NA	no_info	NA	Richmond	NA	NA	NA	NA	NA	NA	NA	NA	NA	NA	NA	NA	NA	NA	NA	NA
1399	NA	NA	Richmond	Virginia	green_space	Council district 5	NA	NA	no_info	NA	Richmond	NA	NA	NA	NA	NA	NA	NA	NA	NA	NA	NA	NA	NA	NA	NA	NA
1400	Winged elm	Ulmus alata	Richmond	Virginia	no_info	Council district 5	40.64	poor	naturally_occurring	30.48 to 45.72 cm	Richmond	NA	NA	NA	NA	NA	NA	NA	NA	NA	NA	NA	NA	NA	NA	NA	NA
1401	NA	NA	Richmond	Virginia	no_info	Council district 5	NA	NA	no_info	NA	Richmond	NA	NA	NA	NA	NA	NA	NA	NA	NA	NA	NA	NA	NA	NA	NA	NA
1402	NA	NA	Richmond	Virginia	no_info	Council district 5	NA	NA	no_info	NA	Richmond	NA	NA	NA	NA	NA	NA	NA	NA	NA	NA	NA	NA	NA	NA	NA	NA
1403	Winged elm	Ulmus alata	Richmond	Virginia	no_info	Council district 5	10.16	poor	naturally_occurring	0 to 15.24 cm	Richmond	NA	NA	NA	NA	NA	NA	NA	NA	NA	NA	NA	NA	NA	NA	NA	NA
1404	Winged elm	Ulmus alata	Richmond	Virginia	no_info	Council district 5	30.48	poor	naturally_occurring	15.24 to 30.48 cm	Richmond	NA	NA	NA	NA	NA	NA	NA	NA	NA	NA	NA	NA	NA	NA	NA	NA
1405	NA	NA	Richmond	Virginia	no_info	Council district 5	NA	NA	no_info	NA	Richmond	NA	NA	NA	NA	NA	NA	NA	NA	NA	NA	NA	NA	NA	NA	NA	NA
1406	Winged elm	Ulmus alata	Richmond	Virginia	no_info	Council district 5	30.48	poor	naturally_occurring	15.24 to 30.48 cm	Richmond	NA	NA	NA	NA	NA	NA	NA	NA	NA	NA	NA	NA	NA	NA	NA	NA
1407	Winged elm	Ulmus alata	Richmond	Virginia	no_info	Council district 5	35.56	poor	naturally_occurring	30.48 to 45.72 cm	Richmond	NA	NA	NA	NA	NA	NA	NA	NA	NA	NA	NA	NA	NA	NA	NA	NA
1408	NA	NA	Richmond	Virginia	no_info	Council district 5	NA	NA	no_info	NA	Richmond	NA	NA	NA	NA	NA	NA	NA	NA	NA	NA	NA	NA	NA	NA	NA	NA
1409	NA	NA	Richmond	Virginia	no_info	Council district 5	NA	NA	no_info	NA	Richmond	NA	NA	NA	NA	NA	NA	NA	NA	NA	NA	NA	NA	NA	NA	NA	NA
1410	NA	NA	Richmond	Virginia	no_info	Council district 5	NA	NA	no_info	NA	Richmond	NA	NA	NA	NA	NA	NA	NA	NA	NA	NA	NA	NA	NA	NA	NA	NA
1411	Winged elm	Ulmus alata	Richmond	Virginia	no_info	Council district 5	40.64	poor	naturally_occurring	30.48 to 45.72 cm	Richmond	NA	NA	NA	NA	NA	NA	NA	NA	NA	NA	NA	NA	NA	NA	NA	NA
1412	NA	NA	Richmond	Virginia	no_info	Council district 5	NA	NA	no_info	NA	Richmond	NA	NA	NA	NA	NA	NA	NA	NA	NA	NA	NA	NA	NA	NA	NA	NA
1413	Winged elm	Ulmus alata	Richmond	Virginia	no_info	Council district 5	40.64	poor	naturally_occurring	30.48 to 45.72 cm	Richmond	NA	NA	NA	NA	NA	NA	NA	NA	NA	NA	NA	NA	NA	NA	NA	NA
1414	Japanese zelkova	Zelkova serrata	Richmond	Virginia	no_info	Council district 5	48.26	poor	introduced	45.72 to 60.96 cm	Richmond	NA	NA	NA	NA	NA	NA	NA	NA	NA	NA	NA	NA	NA	NA	NA	NA
1415	NA	NA	Richmond	Virginia	no_info	Council district 5	NA	NA	no_info	NA	Richmond	NA	NA	NA	NA	NA	NA	NA	NA	NA	NA	NA	NA	NA	NA	NA	NA
1416	NA	NA	Richmond	Virginia	no_info	Council district 8	NA	NA	no_info	NA	Richmond	NA	NA	NA	NA	NA	NA	NA	NA	NA	NA	NA	NA	NA	NA	NA	NA
1417	NA	NA	Richmond	Virginia	no_info	Council district 8	NA	NA	no_info	NA	Richmond	NA	NA	NA	NA	NA	NA	NA	NA	NA	NA	NA	NA	NA	NA	NA	NA
1418	NA	NA	Richmond	Virginia	no_info	Council district 8	NA	NA	no_info	NA	Richmond	NA	NA	NA	NA	NA	NA	NA	NA	NA	NA	NA	NA	NA	NA	NA	NA
1419	Winged elm	Ulmus alata	Richmond	Virginia	no_info	Council district 8	66.04	good	naturally_occurring	60.96 to 76.2 cm	Richmond	NA	NA	NA	NA	NA	NA	NA	NA	NA	NA	NA	NA	NA	NA	NA	NA
1420	NA	NA	Richmond	Virginia	no_info	Council district 8	NA	NA	no_info	NA	Richmond	NA	NA	NA	NA	NA	NA	NA	NA	NA	NA	NA	NA	NA	NA	NA	NA
1421	NA	NA	Richmond	Virginia	no_info	Council district 8	NA	NA	no_info	NA	Richmond	NA	NA	NA	NA	NA	NA	NA	NA	NA	NA	NA	NA	NA	NA	NA	NA
1422	Winged elm	Ulmus alata	Richmond	Virginia	no_info	Council district 8	45.72	good	naturally_occurring	30.48 to 45.72 cm	Richmond	NA	NA	NA	NA	NA	NA	NA	NA	NA	NA	NA	NA	NA	NA	NA	NA
1423	Japanese zelkova	Zelkova serrata	Richmond	Virginia	no_info	Council district 8	45.72	fair	introduced	30.48 to 45.72 cm	Richmond	NA	NA	NA	NA	NA	NA	NA	NA	NA	NA	NA	NA	NA	NA	NA	NA
1424	NA	NA	Richmond	Virginia	no_info	Council district 8	NA	NA	no_info	NA	Richmond	NA	NA	NA	NA	NA	NA	NA	NA	NA	NA	NA	NA	NA	NA	NA	NA
1425	NA	NA	Richmond	Virginia	no_info	Council district 8	NA	NA	no_info	NA	Richmond	NA	NA	NA	NA	NA	NA	NA	NA	NA	NA	NA	NA	NA	NA	NA	NA
1426	Japanese zelkova	Zelkova serrata	Richmond	Virginia	no_info	Council district 8	27.94	good	introduced	15.24 to 30.48 cm	Richmond	NA	NA	NA	NA	NA	NA	NA	NA	NA	NA	NA	NA	NA	NA	NA	NA
1427	NA	NA	Richmond	Virginia	no_info	Council district 8	NA	NA	no_info	NA	Richmond	NA	NA	NA	NA	NA	NA	NA	NA	NA	NA	NA	NA	NA	NA	NA	NA
1428	NA	NA	Richmond	Virginia	no_info	Council district 8	NA	NA	no_info	NA	Richmond	NA	NA	NA	NA	NA	NA	NA	NA	NA	NA	NA	NA	NA	NA	NA	NA
1429	NA	NA	Richmond	Virginia	no_info	Council district 8	NA	NA	no_info	NA	Richmond	NA	NA	NA	NA	NA	NA	NA	NA	NA	NA	NA	NA	NA	NA	NA	NA
1430	NA	NA	Richmond	Virginia	no_info	Council district 8	NA	NA	no_info	NA	Richmond	NA	NA	NA	NA	NA	NA	NA	NA	NA	NA	NA	NA	NA	NA	NA	NA
1431	NA	NA	Richmond	Virginia	no_info	Council district 8	NA	NA	no_info	NA	Richmond	NA	NA	NA	NA	NA	NA	NA	NA	NA	NA	NA	NA	NA	NA	NA	NA
1432	NA	NA	Richmond	Virginia	no_info	Council district 8	NA	NA	no_info	NA	Richmond	NA	NA	NA	NA	NA	NA	NA	NA	NA	NA	NA	NA	NA	NA	NA	NA
1433	NA	NA	Richmond	Virginia	no_info	Council district 8	NA	NA	no_info	NA	Richmond	NA	NA	NA	NA	NA	NA	NA	NA	NA	NA	NA	NA	NA	NA	NA	NA
1434	NA	NA	Richmond	Virginia	no_info	Council district 8	NA	NA	no_info	NA	Richmond	NA	NA	NA	NA	NA	NA	NA	NA	NA	NA	NA	NA	NA	NA	NA	NA
1435	NA	NA	Richmond	Virginia	no_info	Council district 8	NA	NA	no_info	NA	Richmond	NA	NA	NA	NA	NA	NA	NA	NA	NA	NA	NA	NA	NA	NA	NA	NA
1436	NA	NA	Richmond	Virginia	no_info	Council district 8	NA	NA	no_info	NA	Richmond	NA	NA	NA	NA	NA	NA	NA	NA	NA	NA	NA	NA	NA	NA	NA	NA
1437	NA	NA	Richmond	Virginia	no_info	Council district 8	NA	NA	no_info	NA	Richmond	NA	NA	NA	NA	NA	NA	NA	NA	NA	NA	NA	NA	NA	NA	NA	NA
1438	NA	NA	Richmond	Virginia	green_space	Council district 8	NA	NA	no_info	NA	Richmond	NA	NA	NA	NA	NA	NA	NA	NA	NA	NA	NA	NA	NA	NA	NA	NA
1439	NA	NA	Richmond	Virginia	green_space	Council district 8	NA	NA	no_info	NA	Richmond	NA	NA	NA	NA	NA	NA	NA	NA	NA	NA	NA	NA	NA	NA	NA	NA
1440	NA	NA	Richmond	Virginia	green_space	Council district 8	NA	NA	no_info	NA	Richmond	NA	NA	NA	NA	NA	NA	NA	NA	NA	NA	NA	NA	NA	NA	NA	NA
1441	NA	NA	Richmond	Virginia	green_space	Council district 8	NA	NA	no_info	NA	Richmond	NA	NA	NA	NA	NA	NA	NA	NA	NA	NA	NA	NA	NA	NA	NA	NA
1442	NA	NA	Richmond	Virginia	green_space	Council district 8	NA	NA	no_info	NA	Richmond	NA	NA	NA	NA	NA	NA	NA	NA	NA	NA	NA	NA	NA	NA	NA	NA
1443	NA	NA	Richmond	Virginia	green_space	Council district 8	NA	NA	no_info	NA	Richmond	NA	NA	NA	NA	NA	NA	NA	NA	NA	NA	NA	NA	NA	NA	NA	NA
1444	NA	NA	Richmond	Virginia	no_info	Council district 8	NA	NA	no_info	NA	Richmond	NA	NA	NA	NA	NA	NA	NA	NA	NA	NA	NA	NA	NA	NA	NA	NA
1445	NA	NA	Richmond	Virginia	no_info	Council district 8	NA	NA	no_info	NA	Richmond	NA	NA	NA	NA	NA	NA	NA	NA	NA	NA	NA	NA	NA	NA	NA	NA
1446	NA	NA	Richmond	Virginia	no_info	Council district 8	NA	NA	no_info	NA	Richmond	NA	NA	NA	NA	NA	NA	NA	NA	NA	NA	NA	NA	NA	NA	NA	NA
1447	NA	NA	Richmond	Virginia	no_info	Council district 8	NA	NA	no_info	NA	Richmond	NA	NA	NA	NA	NA	NA	NA	NA	NA	NA	NA	NA	NA	NA	NA	NA
1448	NA	NA	Richmond	Virginia	no_info	Council district 8	NA	NA	no_info	NA	Richmond	NA	NA	NA	NA	NA	NA	NA	NA	NA	NA	NA	NA	NA	NA	NA	NA
1449	NA	NA	Richmond	Virginia	green_space	Council district 8	NA	NA	no_info	NA	Richmond	NA	NA	NA	NA	NA	NA	NA	NA	NA	NA	NA	NA	NA	NA	NA	NA
1450	NA	NA	Richmond	Virginia	green_space	Council district 8	NA	NA	no_info	NA	Richmond	NA	NA	NA	NA	NA	NA	NA	NA	NA	NA	NA	NA	NA	NA	NA	NA
1451	NA	NA	Richmond	Virginia	green_space	Council district 8	NA	NA	no_info	NA	Richmond	NA	NA	NA	NA	NA	NA	NA	NA	NA	NA	NA	NA	NA	NA	NA	NA
1452	NA	NA	Richmond	Virginia	green_space	Council district 8	NA	NA	no_info	NA	Richmond	NA	NA	NA	NA	NA	NA	NA	NA	NA	NA	NA	NA	NA	NA	NA	NA
1453	NA	NA	Richmond	Virginia	no_info	Council district 8	NA	NA	no_info	NA	Richmond	NA	NA	NA	NA	NA	NA	NA	NA	NA	NA	NA	NA	NA	NA	NA	NA
1454	NA	NA	Richmond	Virginia	no_info	Council district 8	NA	NA	no_info	NA	Richmond	NA	NA	NA	NA	NA	NA	NA	NA	NA	NA	NA	NA	NA	NA	NA	NA
1455	NA	NA	Richmond	Virginia	no_info	Council district 8	NA	NA	no_info	NA	Richmond	NA	NA	NA	NA	NA	NA	NA	NA	NA	NA	NA	NA	NA	NA	NA	NA
1456	NA	NA	Richmond	Virginia	no_info	Council district 8	NA	NA	no_info	NA	Richmond	NA	NA	NA	NA	NA	NA	NA	NA	NA	NA	NA	NA	NA	NA	NA	NA
1457	NA	NA	Richmond	Virginia	no_info	Council district 8	NA	NA	no_info	NA	Richmond	NA	NA	NA	NA	NA	NA	NA	NA	NA	NA	NA	NA	NA	NA	NA	NA
1458	NA	NA	Richmond	Virginia	no_info	Council district 8	NA	NA	no_info	NA	Richmond	NA	NA	NA	NA	NA	NA	NA	NA	NA	NA	NA	NA	NA	NA	NA	NA
1459	NA	NA	Richmond	Virginia	no_info	Council district 8	NA	NA	no_info	NA	Richmond	NA	NA	NA	NA	NA	NA	NA	NA	NA	NA	NA	NA	NA	NA	NA	NA
1460	NA	NA	Richmond	Virginia	no_info	Council district 8	NA	NA	no_info	NA	Richmond	NA	NA	NA	NA	NA	NA	NA	NA	NA	NA	NA	NA	NA	NA	NA	NA
1461	NA	NA	Richmond	Virginia	no_info	Council district 8	NA	NA	no_info	NA	Richmond	NA	NA	NA	NA	NA	NA	NA	NA	NA	NA	NA	NA	NA	NA	NA	NA
1462	NA	NA	Richmond	Virginia	no_info	Council district 5	NA	NA	no_info	NA	Richmond	NA	NA	NA	NA	NA	NA	NA	NA	NA	NA	NA	NA	NA	NA	NA	NA
1463	Yoshino flowering cherry	Prunus yedoensis	Richmond	Virginia	no_info	Council district 5	2.54	fair	introduced	0 to 15.24 cm	Richmond	NA	NA	NA	NA	NA	NA	NA	NA	NA	NA	NA	NA	NA	NA	NA	NA
1464	NA	NA	Richmond	Virginia	no_info	Council district 5	NA	NA	no_info	NA	Richmond	NA	NA	NA	NA	NA	NA	NA	NA	NA	NA	NA	NA	NA	NA	NA	NA
1465	NA	NA	Richmond	Virginia	no_info	Council district 5	NA	NA	no_info	NA	Richmond	NA	NA	NA	NA	NA	NA	NA	NA	NA	NA	NA	NA	NA	NA	NA	NA
1466	NA	NA	Richmond	Virginia	no_info	Council district 5	NA	NA	no_info	NA	Richmond	NA	NA	NA	NA	NA	NA	NA	NA	NA	NA	NA	NA	NA	NA	NA	NA
1467	NA	NA	Richmond	Virginia	green_space	Council district 5	NA	NA	no_info	NA	Richmond	NA	NA	NA	NA	NA	NA	NA	NA	NA	NA	NA	NA	NA	NA	NA	NA
1468	NA	NA	Richmond	Virginia	no_info	Council district 5	NA	NA	no_info	NA	Richmond	NA	NA	NA	NA	NA	NA	NA	NA	NA	NA	NA	NA	NA	NA	NA	NA
1469	American sycamore	Platanus occidentalis	Richmond	Virginia	green_space	Council district 5	43.18	poor	naturally_occurring	30.48 to 45.72 cm	Richmond	NA	NA	NA	NA	NA	NA	NA	NA	NA	NA	NA	NA	NA	NA	NA	NA
1470	NA	NA	Richmond	Virginia	green_space	Council district 5	NA	NA	no_info	NA	Richmond	NA	NA	NA	NA	NA	NA	NA	NA	NA	NA	NA	NA	NA	NA	NA	NA
1471	NA	NA	Richmond	Virginia	green_space	Council district 5	NA	NA	no_info	NA	Richmond	NA	NA	NA	NA	NA	NA	NA	NA	NA	NA	NA	NA	NA	NA	NA	NA
1472	NA	NA	Richmond	Virginia	no_info	Council district 5	NA	NA	no_info	NA	Richmond	NA	NA	NA	NA	NA	NA	NA	NA	NA	NA	NA	NA	NA	NA	NA	NA
1473	American sycamore	Platanus occidentalis	Richmond	Virginia	no_info	Council district 5	66.04	good	naturally_occurring	60.96 to 76.2 cm	Richmond	NA	NA	NA	NA	NA	NA	NA	NA	NA	NA	NA	NA	NA	NA	NA	NA
1474	American sycamore	Platanus occidentalis	Richmond	Virginia	no_info	Council district 5	55.88	good	naturally_occurring	45.72 to 60.96 cm	Richmond	NA	NA	NA	NA	NA	NA	NA	NA	NA	NA	NA	NA	NA	NA	NA	NA
1475	NA	NA	Richmond	Virginia	no_info	Council district 5	NA	NA	no_info	NA	Richmond	NA	NA	NA	NA	NA	NA	NA	NA	NA	NA	NA	NA	NA	NA	NA	NA
1476	NA	NA	Richmond	Virginia	no_info	Council district 5	NA	NA	no_info	NA	Richmond	NA	NA	NA	NA	NA	NA	NA	NA	NA	NA	NA	NA	NA	NA	NA	NA
1477	NA	NA	Richmond	Virginia	no_info	Council district 5	NA	NA	no_info	NA	Richmond	NA	NA	NA	NA	NA	NA	NA	NA	NA	NA	NA	NA	NA	NA	NA	NA
1478	NA	NA	Richmond	Virginia	no_info	Council district 5	NA	NA	no_info	NA	Richmond	NA	NA	NA	NA	NA	NA	NA	NA	NA	NA	NA	NA	NA	NA	NA	NA
1479	NA	NA	Richmond	Virginia	no_info	Council district 5	NA	NA	no_info	NA	Richmond	NA	NA	NA	NA	NA	NA	NA	NA	NA	NA	NA	NA	NA	NA	NA	NA
1480	NA	NA	Richmond	Virginia	no_info	Council district 5	NA	NA	no_info	NA	Richmond	NA	NA	NA	NA	NA	NA	NA	NA	NA	NA	NA	NA	NA	NA	NA	NA
1481	NA	NA	Richmond	Virginia	no_info	Council district 5	NA	NA	no_info	NA	Richmond	NA	NA	NA	NA	NA	NA	NA	NA	NA	NA	NA	NA	NA	NA	NA	NA
1482	Pin oak	Quercus palustris	Richmond	Virginia	no_info	Council district 5	25.4	poor	naturally_occurring	15.24 to 30.48 cm	Richmond	NA	NA	NA	NA	NA	NA	NA	NA	NA	NA	NA	NA	NA	NA	NA	NA
1483	NA	NA	Richmond	Virginia	no_info	Council district 5	NA	NA	no_info	NA	Richmond	NA	NA	NA	NA	NA	NA	NA	NA	NA	NA	NA	NA	NA	NA	NA	NA
1484	NA	NA	Richmond	Virginia	no_info	Council district 5	NA	NA	no_info	NA	Richmond	NA	NA	NA	NA	NA	NA	NA	NA	NA	NA	NA	NA	NA	NA	NA	NA
1485	NA	NA	Richmond	Virginia	no_info	Council district 5	NA	NA	no_info	NA	Richmond	NA	NA	NA	NA	NA	NA	NA	NA	NA	NA	NA	NA	NA	NA	NA	NA
1486	NA	NA	Richmond	Virginia	no_info	Council district 5	NA	NA	no_info	NA	Richmond	NA	NA	NA	NA	NA	NA	NA	NA	NA	NA	NA	NA	NA	NA	NA	NA
1487	NA	NA	Richmond	Virginia	no_info	Council district 5	NA	NA	no_info	NA	Richmond	NA	NA	NA	NA	NA	NA	NA	NA	NA	NA	NA	NA	NA	NA	NA	NA
1488	NA	NA	Richmond	Virginia	no_info	Council district 5	NA	NA	no_info	NA	Richmond	NA	NA	NA	NA	NA	NA	NA	NA	NA	NA	NA	NA	NA	NA	NA	NA
1489	NA	NA	Richmond	Virginia	no_info	Council district 5	NA	NA	no_info	NA	Richmond	NA	NA	NA	NA	NA	NA	NA	NA	NA	NA	NA	NA	NA	NA	NA	NA
1490	Sugar maple	Acer saccharum	Richmond	Virginia	no_info	Council district 5	60.96	poor	naturally_occurring	45.72 to 60.96 cm	Richmond	NA	NA	NA	NA	NA	NA	NA	NA	NA	NA	NA	NA	NA	NA	NA	NA
1491	Yoshino flowering cherry	Prunus yedoensis	Richmond	Virginia	no_info	Council district 5	2.54	fair	introduced	0 to 15.24 cm	Richmond	NA	NA	NA	NA	NA	NA	NA	NA	NA	NA	NA	NA	NA	NA	NA	NA
1492	NA	NA	Richmond	Virginia	no_info	Council district 5	NA	NA	no_info	NA	Richmond	NA	NA	NA	NA	NA	NA	NA	NA	NA	NA	NA	NA	NA	NA	NA	NA
1493	NA	NA	Richmond	Virginia	no_info	Council district 5	NA	NA	no_info	NA	Richmond	NA	NA	NA	NA	NA	NA	NA	NA	NA	NA	NA	NA	NA	NA	NA	NA
1494	NA	NA	Richmond	Virginia	no_info	Council district 5	NA	NA	no_info	NA	Richmond	NA	NA	NA	NA	NA	NA	NA	NA	NA	NA	NA	NA	NA	NA	NA	NA
1495	Common crapemyrtle	Lagerstroemia indica	Richmond	Virginia	no_info	Council district 5	2.54	fair	introduced	0 to 15.24 cm	Richmond	NA	NA	NA	NA	NA	NA	NA	NA	NA	NA	NA	NA	NA	NA	NA	NA
1496	Sugar maple	Acer saccharum	Richmond	Virginia	no_info	Council district 5	25.4	poor	naturally_occurring	15.24 to 30.48 cm	Richmond	NA	NA	NA	NA	NA	NA	NA	NA	NA	NA	NA	NA	NA	NA	NA	NA
1497	Sugar maple	Acer saccharum	Richmond	Virginia	no_info	Council district 5	33.02	poor	naturally_occurring	30.48 to 45.72 cm	Richmond	NA	NA	NA	NA	NA	NA	NA	NA	NA	NA	NA	NA	NA	NA	NA	NA
1498	NA	NA	Richmond	Virginia	no_info	Council district 5	NA	NA	no_info	NA	Richmond	NA	NA	NA	NA	NA	NA	NA	NA	NA	NA	NA	NA	NA	NA	NA	NA
1499	NA	NA	Richmond	Virginia	no_info	Council district 5	NA	NA	no_info	NA	Richmond	NA	NA	NA	NA	NA	NA	NA	NA	NA	NA	NA	NA	NA	NA	NA	NA
1500	NA	NA	Richmond	Virginia	no_info	Council district 5	NA	NA	no_info	NA	Richmond	NA	NA	NA	NA	NA	NA	NA	NA	NA	NA	NA	NA	NA	NA	NA	NA
1501	Sugar maple	Acer saccharum	Richmond	Virginia	no_info	Council district 5	27.94	poor	naturally_occurring	15.24 to 30.48 cm	Richmond	NA	NA	NA	NA	NA	NA	NA	NA	NA	NA	NA	NA	NA	NA	NA	NA
1502	NA	NA	Richmond	Virginia	no_info	Council district 5	NA	NA	no_info	NA	Richmond	NA	NA	NA	NA	NA	NA	NA	NA	NA	NA	NA	NA	NA	NA	NA	NA
1503	NA	NA	Richmond	Virginia	no_info	Council district 5	NA	NA	no_info	NA	Richmond	NA	NA	NA	NA	NA	NA	NA	NA	NA	NA	NA	NA	NA	NA	NA	NA
1504	NA	NA	Richmond	Virginia	no_info	Council district 5	NA	NA	no_info	NA	Richmond	NA	NA	NA	NA	NA	NA	NA	NA	NA	NA	NA	NA	NA	NA	NA	NA
1505	NA	NA	Richmond	Virginia	no_info	Council district 5	NA	NA	no_info	NA	Richmond	NA	NA	NA	NA	NA	NA	NA	NA	NA	NA	NA	NA	NA	NA	NA	NA
1506	NA	NA	Richmond	Virginia	no_info	Council district 5	NA	NA	no_info	NA	Richmond	NA	NA	NA	NA	NA	NA	NA	NA	NA	NA	NA	NA	NA	NA	NA	NA
1507	NA	NA	Richmond	Virginia	green_space	Council district 8	NA	NA	no_info	NA	Richmond	NA	NA	NA	NA	NA	NA	NA	NA	NA	NA	NA	NA	NA	NA	NA	NA
1508	NA	NA	Richmond	Virginia	green_space	Council district 8	NA	NA	no_info	NA	Richmond	NA	NA	NA	NA	NA	NA	NA	NA	NA	NA	NA	NA	NA	NA	NA	NA
1509	NA	NA	Richmond	Virginia	green_space	Council district 8	NA	NA	no_info	NA	Richmond	NA	NA	NA	NA	NA	NA	NA	NA	NA	NA	NA	NA	NA	NA	NA	NA
1510	NA	NA	Richmond	Virginia	green_space	Council district 8	NA	NA	no_info	NA	Richmond	NA	NA	NA	NA	NA	NA	NA	NA	NA	NA	NA	NA	NA	NA	NA	NA
1511	NA	NA	Richmond	Virginia	green_space	Council district 8	NA	NA	no_info	NA	Richmond	NA	NA	NA	NA	NA	NA	NA	NA	NA	NA	NA	NA	NA	NA	NA	NA
1512	NA	NA	Richmond	Virginia	green_space	Council district 8	NA	NA	no_info	NA	Richmond	NA	NA	NA	NA	NA	NA	NA	NA	NA	NA	NA	NA	NA	NA	NA	NA
1513	NA	NA	Richmond	Virginia	green_space	Council district 8	NA	NA	no_info	NA	Richmond	NA	NA	NA	NA	NA	NA	NA	NA	NA	NA	NA	NA	NA	NA	NA	NA
1514	NA	NA	Richmond	Virginia	green_space	Council district 8	NA	NA	no_info	NA	Richmond	NA	NA	NA	NA	NA	NA	NA	NA	NA	NA	NA	NA	NA	NA	NA	NA
1515	NA	NA	Richmond	Virginia	green_space	Council district 8	NA	NA	no_info	NA	Richmond	NA	NA	NA	NA	NA	NA	NA	NA	NA	NA	NA	NA	NA	NA	NA	NA
1516	Willow oak	Quercus phellos	Richmond	Virginia	green_space	Council district 8	66.04	fair	naturally_occurring	60.96 to 76.2 cm	Richmond	NA	NA	NA	NA	NA	NA	NA	NA	NA	NA	NA	NA	NA	NA	NA	NA
1517	NA	NA	Richmond	Virginia	green_space	Council district 8	NA	NA	no_info	NA	Richmond	NA	NA	NA	NA	NA	NA	NA	NA	NA	NA	NA	NA	NA	NA	NA	NA
1518	NA	NA	Richmond	Virginia	green_space	Council district 8	NA	NA	no_info	NA	Richmond	NA	NA	NA	NA	NA	NA	NA	NA	NA	NA	NA	NA	NA	NA	NA	NA
1519	NA	NA	Richmond	Virginia	green_space	Council district 8	NA	NA	no_info	NA	Richmond	NA	NA	NA	NA	NA	NA	NA	NA	NA	NA	NA	NA	NA	NA	NA	NA
1520	Norway maple	Acer platanoides	Richmond	Virginia	green_space	Council district 8	25.4	poor	introduced	15.24 to 30.48 cm	Richmond	NA	NA	NA	NA	NA	NA	NA	NA	NA	NA	NA	NA	NA	NA	NA	NA
1521	NA	NA	Richmond	Virginia	green_space	Council district 8	NA	NA	no_info	NA	Richmond	NA	NA	NA	NA	NA	NA	NA	NA	NA	NA	NA	NA	NA	NA	NA	NA
1522	NA	NA	Richmond	Virginia	green_space	Council district 8	NA	NA	no_info	NA	Richmond	NA	NA	NA	NA	NA	NA	NA	NA	NA	NA	NA	NA	NA	NA	NA	NA
1523	NA	NA	Richmond	Virginia	green_space	Council district 8	NA	NA	no_info	NA	Richmond	NA	NA	NA	NA	NA	NA	NA	NA	NA	NA	NA	NA	NA	NA	NA	NA
1524	Norway maple	Acer platanoides	Richmond	Virginia	green_space	Council district 8	60.96	good	introduced	45.72 to 60.96 cm	Richmond	NA	NA	NA	NA	NA	NA	NA	NA	NA	NA	NA	NA	NA	NA	NA	NA
1525	NA	NA	Richmond	Virginia	green_space	Council district 8	NA	NA	no_info	NA	Richmond	NA	NA	NA	NA	NA	NA	NA	NA	NA	NA	NA	NA	NA	NA	NA	NA
1526	NA	NA	Richmond	Virginia	green_space	Council district 8	NA	NA	no_info	NA	Richmond	NA	NA	NA	NA	NA	NA	NA	NA	NA	NA	NA	NA	NA	NA	NA	NA
1527	Winged elm	Ulmus alata	Richmond	Virginia	no_info	Council district 8	40.64	poor	naturally_occurring	30.48 to 45.72 cm	Richmond	NA	NA	NA	NA	NA	NA	NA	NA	NA	NA	NA	NA	NA	NA	NA	NA
1528	Winged elm	Ulmus alata	Richmond	Virginia	no_info	Council district 8	35.56	dead/dying	naturally_occurring	30.48 to 45.72 cm	Richmond	NA	NA	NA	NA	NA	NA	NA	NA	NA	NA	NA	NA	NA	NA	NA	NA
1529	Winged elm	Ulmus alata	Richmond	Virginia	no_info	Council district 8	40.64	dead/dying	naturally_occurring	30.48 to 45.72 cm	Richmond	NA	NA	NA	NA	NA	NA	NA	NA	NA	NA	NA	NA	NA	NA	NA	NA
1530	Japanese zelkova	Zelkova serrata	Richmond	Virginia	no_info	Council district 8	35.56	fair	introduced	30.48 to 45.72 cm	Richmond	NA	NA	NA	NA	NA	NA	NA	NA	NA	NA	NA	NA	NA	NA	NA	NA
1531	Winged elm	Ulmus alata	Richmond	Virginia	no_info	Council district 8	22.86	fair	naturally_occurring	15.24 to 30.48 cm	Richmond	NA	NA	NA	NA	NA	NA	NA	NA	NA	NA	NA	NA	NA	NA	NA	NA
1532	Winged elm	Ulmus alata	Richmond	Virginia	no_info	Council district 8	53.34	good	naturally_occurring	45.72 to 60.96 cm	Richmond	NA	NA	NA	NA	NA	NA	NA	NA	NA	NA	NA	NA	NA	NA	NA	NA
1533	Winged elm	Ulmus alata	Richmond	Virginia	no_info	Council district 8	43.18	good	naturally_occurring	30.48 to 45.72 cm	Richmond	NA	NA	NA	NA	NA	NA	NA	NA	NA	NA	NA	NA	NA	NA	NA	NA
1534	NA	NA	Richmond	Virginia	no_info	Council district 8	NA	NA	no_info	NA	Richmond	NA	NA	NA	NA	NA	NA	NA	NA	NA	NA	NA	NA	NA	NA	NA	NA
1535	NA	NA	Richmond	Virginia	green_space	Council district 8	NA	NA	no_info	NA	Richmond	NA	NA	NA	NA	NA	NA	NA	NA	NA	NA	NA	NA	NA	NA	NA	NA
1536	NA	NA	Richmond	Virginia	green_space	Council district 8	NA	NA	no_info	NA	Richmond	NA	NA	NA	NA	NA	NA	NA	NA	NA	NA	NA	NA	NA	NA	NA	NA
1537	NA	NA	Richmond	Virginia	no_info	Council district 8	NA	NA	no_info	NA	Richmond	NA	NA	NA	NA	NA	NA	NA	NA	NA	NA	NA	NA	NA	NA	NA	NA
1538	NA	NA	Richmond	Virginia	no_info	Council district 8	NA	NA	no_info	NA	Richmond	NA	NA	NA	NA	NA	NA	NA	NA	NA	NA	NA	NA	NA	NA	NA	NA
1539	NA	NA	Richmond	Virginia	no_info	Council district 8	NA	NA	no_info	NA	Richmond	NA	NA	NA	NA	NA	NA	NA	NA	NA	NA	NA	NA	NA	NA	NA	NA
1540	NA	NA	Richmond	Virginia	no_info	Council district 8	NA	NA	no_info	NA	Richmond	NA	NA	NA	NA	NA	NA	NA	NA	NA	NA	NA	NA	NA	NA	NA	NA
1541	NA	NA	Richmond	Virginia	no_info	Council district 8	NA	NA	no_info	NA	Richmond	NA	NA	NA	NA	NA	NA	NA	NA	NA	NA	NA	NA	NA	NA	NA	NA
1542	NA	NA	Richmond	Virginia	no_info	Council district 8	NA	NA	no_info	NA	Richmond	NA	NA	NA	NA	NA	NA	NA	NA	NA	NA	NA	NA	NA	NA	NA	NA
1543	NA	NA	Richmond	Virginia	no_info	Council district 8	NA	NA	no_info	NA	Richmond	NA	NA	NA	NA	NA	NA	NA	NA	NA	NA	NA	NA	NA	NA	NA	NA
1544	NA	NA	Richmond	Virginia	no_info	Council district 8	NA	NA	no_info	NA	Richmond	NA	NA	NA	NA	NA	NA	NA	NA	NA	NA	NA	NA	NA	NA	NA	NA
1545	NA	NA	Richmond	Virginia	no_info	Council district 8	NA	NA	no_info	NA	Richmond	NA	NA	NA	NA	NA	NA	NA	NA	NA	NA	NA	NA	NA	NA	NA	NA
1546	NA	NA	Richmond	Virginia	no_info	Council district 8	NA	NA	no_info	NA	Richmond	NA	NA	NA	NA	NA	NA	NA	NA	NA	NA	NA	NA	NA	NA	NA	NA
1547	Loblolly pine	Pinus taeda	Richmond	Virginia	no_info	Council district 8	35.56	fair	naturally_occurring	30.48 to 45.72 cm	Richmond	NA	NA	NA	NA	NA	NA	NA	NA	NA	NA	NA	NA	NA	NA	NA	NA
1548	Post oak	Quercus stellata	Richmond	Virginia	no_info	Council district 8	81.28	poor	naturally_occurring	more than 76.2 cm	Richmond	NA	NA	NA	NA	NA	NA	NA	NA	NA	NA	NA	NA	NA	NA	NA	NA
1549	NA	NA	Richmond	Virginia	no_info	Council district 8	NA	NA	no_info	NA	Richmond	NA	NA	NA	NA	NA	NA	NA	NA	NA	NA	NA	NA	NA	NA	NA	NA
1550	NA	NA	Richmond	Virginia	no_info	Council district 8	NA	NA	no_info	NA	Richmond	NA	NA	NA	NA	NA	NA	NA	NA	NA	NA	NA	NA	NA	NA	NA	NA
1551	Pin oak	Quercus palustris	Richmond	Virginia	no_info	Council district 8	76.2	poor	naturally_occurring	60.96 to 76.2 cm	Richmond	NA	NA	NA	NA	NA	NA	NA	NA	NA	NA	NA	NA	NA	NA	NA	NA
1552	Loblolly pine	Pinus taeda	Richmond	Virginia	no_info	Council district 8	55.88	fair	naturally_occurring	45.72 to 60.96 cm	Richmond	NA	NA	NA	NA	NA	NA	NA	NA	NA	NA	NA	NA	NA	NA	NA	NA
1553	Sweetgum	Liquidambar styraciflua	Richmond	Virginia	no_info	Council district 8	55.88	fair	naturally_occurring	45.72 to 60.96 cm	Richmond	NA	NA	NA	NA	NA	NA	NA	NA	NA	NA	NA	NA	NA	NA	NA	NA
1554	Loblolly pine	Pinus taeda	Richmond	Virginia	no_info	Council district 8	43.18	good	naturally_occurring	30.48 to 45.72 cm	Richmond	NA	NA	NA	NA	NA	NA	NA	NA	NA	NA	NA	NA	NA	NA	NA	NA
1555	NA	NA	Richmond	Virginia	no_info	Council district 5	NA	NA	no_info	NA	Richmond	NA	NA	NA	NA	NA	NA	NA	NA	NA	NA	NA	NA	NA	NA	NA	NA
1556	NA	NA	Richmond	Virginia	no_info	Council district 5	NA	NA	no_info	NA	Richmond	NA	NA	NA	NA	NA	NA	NA	NA	NA	NA	NA	NA	NA	NA	NA	NA
1557	NA	NA	Richmond	Virginia	no_info	Council district 5	NA	NA	no_info	NA	Richmond	NA	NA	NA	NA	NA	NA	NA	NA	NA	NA	NA	NA	NA	NA	NA	NA
1558	NA	NA	Richmond	Virginia	no_info	Council district 5	NA	NA	no_info	NA	Richmond	NA	NA	NA	NA	NA	NA	NA	NA	NA	NA	NA	NA	NA	NA	NA	NA
1559	Pin oak	Quercus palustris	Richmond	Virginia	no_info	Council district 5	60.96	poor	naturally_occurring	45.72 to 60.96 cm	Richmond	NA	NA	NA	NA	NA	NA	NA	NA	NA	NA	NA	NA	NA	NA	NA	NA
1560	NA	NA	Richmond	Virginia	no_info	Council district 5	NA	NA	no_info	NA	Richmond	NA	NA	NA	NA	NA	NA	NA	NA	NA	NA	NA	NA	NA	NA	NA	NA
1561	NA	NA	Richmond	Virginia	no_info	Council district 5	NA	NA	no_info	NA	Richmond	NA	NA	NA	NA	NA	NA	NA	NA	NA	NA	NA	NA	NA	NA	NA	NA
1562	NA	NA	Richmond	Virginia	no_info	Council district 5	NA	NA	no_info	NA	Richmond	NA	NA	NA	NA	NA	NA	NA	NA	NA	NA	NA	NA	NA	NA	NA	NA
1563	Pin oak	Quercus palustris	Richmond	Virginia	no_info	Council district 5	35.56	fair	naturally_occurring	30.48 to 45.72 cm	Richmond	NA	NA	NA	NA	NA	NA	NA	NA	NA	NA	NA	NA	NA	NA	NA	NA
1564	NA	NA	Richmond	Virginia	no_info	Council district 5	NA	NA	no_info	NA	Richmond	NA	NA	NA	NA	NA	NA	NA	NA	NA	NA	NA	NA	NA	NA	NA	NA
1565	NA	NA	Richmond	Virginia	no_info	Council district 5	NA	NA	no_info	NA	Richmond	NA	NA	NA	NA	NA	NA	NA	NA	NA	NA	NA	NA	NA	NA	NA	NA
1566	NA	NA	Richmond	Virginia	no_info	Council district 5	NA	NA	no_info	NA	Richmond	NA	NA	NA	NA	NA	NA	NA	NA	NA	NA	NA	NA	NA	NA	NA	NA
1567	NA	NA	Richmond	Virginia	no_info	Council district 5	NA	NA	no_info	NA	Richmond	NA	NA	NA	NA	NA	NA	NA	NA	NA	NA	NA	NA	NA	NA	NA	NA
1568	NA	NA	Richmond	Virginia	no_info	Council district 5	NA	NA	no_info	NA	Richmond	NA	NA	NA	NA	NA	NA	NA	NA	NA	NA	NA	NA	NA	NA	NA	NA
1569	NA	NA	Richmond	Virginia	no_info	Council district 5	NA	NA	no_info	NA	Richmond	NA	NA	NA	NA	NA	NA	NA	NA	NA	NA	NA	NA	NA	NA	NA	NA
1570	NA	NA	Richmond	Virginia	no_info	Council district 5	NA	NA	no_info	NA	Richmond	NA	NA	NA	NA	NA	NA	NA	NA	NA	NA	NA	NA	NA	NA	NA	NA
1571	NA	NA	Richmond	Virginia	no_info	Council district 5	NA	NA	no_info	NA	Richmond	NA	NA	NA	NA	NA	NA	NA	NA	NA	NA	NA	NA	NA	NA	NA	NA
1572	NA	NA	Richmond	Virginia	green_space	Council district 5	NA	NA	no_info	NA	Richmond	NA	NA	NA	NA	NA	NA	NA	NA	NA	NA	NA	NA	NA	NA	NA	NA
1573	NA	NA	Richmond	Virginia	no_info	Council district 5	NA	NA	no_info	NA	Richmond	NA	NA	NA	NA	NA	NA	NA	NA	NA	NA	NA	NA	NA	NA	NA	NA
1574	NA	NA	Richmond	Virginia	no_info	Council district 5	NA	NA	no_info	NA	Richmond	NA	NA	NA	NA	NA	NA	NA	NA	NA	NA	NA	NA	NA	NA	NA	NA
1575	NA	NA	Richmond	Virginia	no_info	Council district 5	NA	NA	no_info	NA	Richmond	NA	NA	NA	NA	NA	NA	NA	NA	NA	NA	NA	NA	NA	NA	NA	NA
1576	NA	NA	Richmond	Virginia	no_info	Council district 5	NA	NA	no_info	NA	Richmond	NA	NA	NA	NA	NA	NA	NA	NA	NA	NA	NA	NA	NA	NA	NA	NA
1577	NA	NA	Richmond	Virginia	no_info	Council district 5	NA	NA	no_info	NA	Richmond	NA	NA	NA	NA	NA	NA	NA	NA	NA	NA	NA	NA	NA	NA	NA	NA
1578	NA	NA	Richmond	Virginia	no_info	Council district 5	NA	NA	no_info	NA	Richmond	NA	NA	NA	NA	NA	NA	NA	NA	NA	NA	NA	NA	NA	NA	NA	NA
1579	NA	NA	Richmond	Virginia	no_info	Council district 5	NA	NA	no_info	NA	Richmond	NA	NA	NA	NA	NA	NA	NA	NA	NA	NA	NA	NA	NA	NA	NA	NA
1580	NA	NA	Richmond	Virginia	no_info	Council district 5	NA	NA	no_info	NA	Richmond	NA	NA	NA	NA	NA	NA	NA	NA	NA	NA	NA	NA	NA	NA	NA	NA
1581	NA	NA	Richmond	Virginia	no_info	Council district 5	NA	NA	no_info	NA	Richmond	NA	NA	NA	NA	NA	NA	NA	NA	NA	NA	NA	NA	NA	NA	NA	NA
1582	NA	NA	Richmond	Virginia	no_info	Council district 5	NA	NA	no_info	NA	Richmond	NA	NA	NA	NA	NA	NA	NA	NA	NA	NA	NA	NA	NA	NA	NA	NA
1583	NA	NA	Richmond	Virginia	no_info	Council district 5	NA	NA	no_info	NA	Richmond	NA	NA	NA	NA	NA	NA	NA	NA	NA	NA	NA	NA	NA	NA	NA	NA
1584	NA	NA	Richmond	Virginia	no_info	Council district 6	NA	NA	no_info	NA	Richmond	NA	NA	NA	NA	NA	NA	NA	NA	NA	NA	NA	NA	NA	NA	NA	NA
1585	NA	NA	Richmond	Virginia	no_info	Council district 5	NA	NA	no_info	NA	Richmond	NA	NA	NA	NA	NA	NA	NA	NA	NA	NA	NA	NA	NA	NA	NA	NA
1586	NA	NA	Richmond	Virginia	no_info	Council district 5	NA	NA	no_info	NA	Richmond	NA	NA	NA	NA	NA	NA	NA	NA	NA	NA	NA	NA	NA	NA	NA	NA
1587	NA	NA	Richmond	Virginia	no_info	Council district 5	NA	NA	no_info	NA	Richmond	NA	NA	NA	NA	NA	NA	NA	NA	NA	NA	NA	NA	NA	NA	NA	NA
1588	NA	NA	Richmond	Virginia	green_space	Council district 6	NA	NA	no_info	NA	Richmond	NA	NA	NA	NA	NA	NA	NA	NA	NA	NA	NA	NA	NA	NA	NA	NA
1589	NA	NA	Richmond	Virginia	no_info	Council district 6	NA	NA	no_info	NA	Richmond	NA	NA	NA	NA	NA	NA	NA	NA	NA	NA	NA	NA	NA	NA	NA	NA
1590	NA	NA	Richmond	Virginia	green_space	Council district 6	NA	NA	no_info	NA	Richmond	NA	NA	NA	NA	NA	NA	NA	NA	NA	NA	NA	NA	NA	NA	NA	NA
1591	NA	NA	Richmond	Virginia	green_space	Council district 6	NA	NA	no_info	NA	Richmond	NA	NA	NA	NA	NA	NA	NA	NA	NA	NA	NA	NA	NA	NA	NA	NA
1592	NA	NA	Richmond	Virginia	no_info	Council district 6	NA	NA	no_info	NA	Richmond	NA	NA	NA	NA	NA	NA	NA	NA	NA	NA	NA	NA	NA	NA	NA	NA
1593	NA	NA	Richmond	Virginia	no_info	Council district 6	NA	NA	no_info	NA	Richmond	NA	NA	NA	NA	NA	NA	NA	NA	NA	NA	NA	NA	NA	NA	NA	NA
1594	NA	NA	Richmond	Virginia	green_space	Council district 6	NA	NA	no_info	NA	Richmond	NA	NA	NA	NA	NA	NA	NA	NA	NA	NA	NA	NA	NA	NA	NA	NA
1595	NA	NA	Richmond	Virginia	green_space	Council district 6	NA	NA	no_info	NA	Richmond	NA	NA	NA	NA	NA	NA	NA	NA	NA	NA	NA	NA	NA	NA	NA	NA
1596	NA	NA	Richmond	Virginia	no_info	Council district 8	NA	NA	no_info	NA	Richmond	NA	NA	NA	NA	NA	NA	NA	NA	NA	NA	NA	NA	NA	NA	NA	NA
1597	NA	NA	Richmond	Virginia	no_info	Council district 8	NA	NA	no_info	NA	Richmond	NA	NA	NA	NA	NA	NA	NA	NA	NA	NA	NA	NA	NA	NA	NA	NA
1598	NA	NA	Richmond	Virginia	no_info	Council district 8	NA	NA	no_info	NA	Richmond	NA	NA	NA	NA	NA	NA	NA	NA	NA	NA	NA	NA	NA	NA	NA	NA
1599	NA	NA	Richmond	Virginia	no_info	Council district 8	NA	NA	no_info	NA	Richmond	NA	NA	NA	NA	NA	NA	NA	NA	NA	NA	NA	NA	NA	NA	NA	NA
1600	Chinese pistache	Pistacia chinensis	Richmond	Virginia	no_info	Council district 6	12.7	fair	introduced	0 to 15.24 cm	Richmond	NA	NA	NA	NA	NA	NA	NA	NA	NA	NA	NA	NA	NA	NA	NA	NA
1601	NA	NA	Richmond	Virginia	no_info	Council district 6	NA	NA	no_info	NA	Richmond	NA	NA	NA	NA	NA	NA	NA	NA	NA	NA	NA	NA	NA	NA	NA	NA
1602	Norway maple	Acer platanoides	Richmond	Virginia	no_info	Council district 6	20.32	poor	introduced	15.24 to 30.48 cm	Richmond	NA	NA	NA	NA	NA	NA	NA	NA	NA	NA	NA	NA	NA	NA	NA	NA
1603	NA	NA	Richmond	Virginia	no_info	Council district 6	NA	NA	no_info	NA	Richmond	NA	NA	NA	NA	NA	NA	NA	NA	NA	NA	NA	NA	NA	NA	NA	NA
1604	Hedge maple	Acer campestre	Richmond	Virginia	no_info	Council district 6	12.7	fair	introduced	0 to 15.24 cm	Richmond	NA	NA	NA	NA	NA	NA	NA	NA	NA	NA	NA	NA	NA	NA	NA	NA
1605	NA	NA	Richmond	Virginia	no_info	Council district 6	NA	NA	no_info	NA	Richmond	NA	NA	NA	NA	NA	NA	NA	NA	NA	NA	NA	NA	NA	NA	NA	NA
1606	NA	NA	Richmond	Virginia	no_info	Council district 6	NA	NA	no_info	NA	Richmond	NA	NA	NA	NA	NA	NA	NA	NA	NA	NA	NA	NA	NA	NA	NA	NA
1607	NA	NA	Richmond	Virginia	no_info	Council district 6	NA	NA	no_info	NA	Richmond	NA	NA	NA	NA	NA	NA	NA	NA	NA	NA	NA	NA	NA	NA	NA	NA
1608	Chinese pistache	Pistacia chinensis	Richmond	Virginia	no_info	Council district 6	5.08	fair	introduced	0 to 15.24 cm	Richmond	NA	NA	NA	NA	NA	NA	NA	NA	NA	NA	NA	NA	NA	NA	NA	NA
1609	NA	NA	Richmond	Virginia	no_info	Council district 8	NA	NA	no_info	NA	Richmond	NA	NA	NA	NA	NA	NA	NA	NA	NA	NA	NA	NA	NA	NA	NA	NA
1610	NA	NA	Richmond	Virginia	no_info	Council district 8	NA	NA	no_info	NA	Richmond	NA	NA	NA	NA	NA	NA	NA	NA	NA	NA	NA	NA	NA	NA	NA	NA
1611	NA	NA	Richmond	Virginia	no_info	Council district 8	NA	NA	no_info	NA	Richmond	NA	NA	NA	NA	NA	NA	NA	NA	NA	NA	NA	NA	NA	NA	NA	NA
1612	NA	NA	Richmond	Virginia	no_info	Council district 8	NA	NA	no_info	NA	Richmond	NA	NA	NA	NA	NA	NA	NA	NA	NA	NA	NA	NA	NA	NA	NA	NA
1613	NA	NA	Richmond	Virginia	no_info	Council district 8	NA	NA	no_info	NA	Richmond	NA	NA	NA	NA	NA	NA	NA	NA	NA	NA	NA	NA	NA	NA	NA	NA
1614	Green ash	Fraxinus pennsylvanica	Richmond	Virginia	no_info	Council district 8	83.82	good	naturally_occurring	more than 76.2 cm	Richmond	NA	NA	NA	NA	NA	NA	NA	NA	NA	NA	NA	NA	NA	NA	NA	NA
1615	NA	NA	Richmond	Virginia	no_info	Council district 8	NA	NA	no_info	NA	Richmond	NA	NA	NA	NA	NA	NA	NA	NA	NA	NA	NA	NA	NA	NA	NA	NA
1616	NA	NA	Richmond	Virginia	no_info	Council district 8	NA	NA	no_info	NA	Richmond	NA	NA	NA	NA	NA	NA	NA	NA	NA	NA	NA	NA	NA	NA	NA	NA
1617	Green ash	Fraxinus pennsylvanica	Richmond	Virginia	no_info	Council district 8	45.72	poor	naturally_occurring	30.48 to 45.72 cm	Richmond	NA	NA	NA	NA	NA	NA	NA	NA	NA	NA	NA	NA	NA	NA	NA	NA
1618	NA	NA	Richmond	Virginia	no_info	Council district 8	NA	NA	no_info	NA	Richmond	NA	NA	NA	NA	NA	NA	NA	NA	NA	NA	NA	NA	NA	NA	NA	NA
1619	NA	NA	Richmond	Virginia	no_info	Council district 8	NA	NA	no_info	NA	Richmond	NA	NA	NA	NA	NA	NA	NA	NA	NA	NA	NA	NA	NA	NA	NA	NA
1620	NA	NA	Richmond	Virginia	no_info	Council district 8	NA	NA	no_info	NA	Richmond	NA	NA	NA	NA	NA	NA	NA	NA	NA	NA	NA	NA	NA	NA	NA	NA
1621	NA	NA	Richmond	Virginia	no_info	Council district 8	NA	NA	no_info	NA	Richmond	NA	NA	NA	NA	NA	NA	NA	NA	NA	NA	NA	NA	NA	NA	NA	NA
1622	NA	NA	Richmond	Virginia	no_info	Council district 8	NA	NA	no_info	NA	Richmond	NA	NA	NA	NA	NA	NA	NA	NA	NA	NA	NA	NA	NA	NA	NA	NA
1623	NA	NA	Richmond	Virginia	no_info	Council district 4	NA	NA	no_info	NA	Richmond	NA	NA	NA	NA	NA	NA	NA	NA	NA	NA	NA	NA	NA	NA	NA	NA
1624	NA	NA	Richmond	Virginia	no_info	Council district 8	NA	NA	no_info	NA	Richmond	NA	NA	NA	NA	NA	NA	NA	NA	NA	NA	NA	NA	NA	NA	NA	NA
1625	NA	NA	Richmond	Virginia	no_info	Council district 8	NA	NA	no_info	NA	Richmond	NA	NA	NA	NA	NA	NA	NA	NA	NA	NA	NA	NA	NA	NA	NA	NA
1626	American elm	Ulmus americana	Richmond	Virginia	no_info	Council district 8	66.04	fair	naturally_occurring	60.96 to 76.2 cm	Richmond	NA	NA	NA	NA	NA	NA	NA	NA	NA	NA	NA	NA	NA	NA	NA	NA
1627	NA	NA	Richmond	Virginia	no_info	Council district 8	NA	NA	no_info	NA	Richmond	NA	NA	NA	NA	NA	NA	NA	NA	NA	NA	NA	NA	NA	NA	NA	NA
1628	American elm	Ulmus americana	Richmond	Virginia	no_info	Council district 8	60.96	good	naturally_occurring	45.72 to 60.96 cm	Richmond	NA	NA	NA	NA	NA	NA	NA	NA	NA	NA	NA	NA	NA	NA	NA	NA
1629	Japanese zelkova	Zelkova serrata	Richmond	Virginia	no_info	Council district 8	27.94	poor	introduced	15.24 to 30.48 cm	Richmond	NA	NA	NA	NA	NA	NA	NA	NA	NA	NA	NA	NA	NA	NA	NA	NA
1630	NA	NA	Richmond	Virginia	no_info	Council district 8	NA	NA	no_info	NA	Richmond	NA	NA	NA	NA	NA	NA	NA	NA	NA	NA	NA	NA	NA	NA	NA	NA
1631	NA	NA	Richmond	Virginia	no_info	Council district 8	NA	NA	no_info	NA	Richmond	NA	NA	NA	NA	NA	NA	NA	NA	NA	NA	NA	NA	NA	NA	NA	NA
1632	NA	NA	Richmond	Virginia	no_info	Council district 8	NA	NA	no_info	NA	Richmond	NA	NA	NA	NA	NA	NA	NA	NA	NA	NA	NA	NA	NA	NA	NA	NA
1633	Japanese zelkova	Zelkova serrata	Richmond	Virginia	no_info	Council district 8	25.4	fair	introduced	15.24 to 30.48 cm	Richmond	NA	NA	NA	NA	NA	NA	NA	NA	NA	NA	NA	NA	NA	NA	NA	NA
1634	Japanese zelkova	Zelkova serrata	Richmond	Virginia	no_info	Council district 8	35.56	good	introduced	30.48 to 45.72 cm	Richmond	NA	NA	NA	NA	NA	NA	NA	NA	NA	NA	NA	NA	NA	NA	NA	NA
1635	NA	NA	Richmond	Virginia	no_info	Council district 8	NA	NA	no_info	NA	Richmond	NA	NA	NA	NA	NA	NA	NA	NA	NA	NA	NA	NA	NA	NA	NA	NA
1636	NA	NA	Richmond	Virginia	no_info	Council district 8	NA	NA	no_info	NA	Richmond	NA	NA	NA	NA	NA	NA	NA	NA	NA	NA	NA	NA	NA	NA	NA	NA
1637	Winged elm	Ulmus alata	Richmond	Virginia	no_info	Council district 8	38.1	poor	naturally_occurring	30.48 to 45.72 cm	Richmond	NA	NA	NA	NA	NA	NA	NA	NA	NA	NA	NA	NA	NA	NA	NA	NA
1638	Japanese zelkova	Zelkova serrata	Richmond	Virginia	no_info	Council district 8	20.32	fair	introduced	15.24 to 30.48 cm	Richmond	NA	NA	NA	NA	NA	NA	NA	NA	NA	NA	NA	NA	NA	NA	NA	NA
1639	NA	NA	Richmond	Virginia	no_info	Council district 6	NA	NA	no_info	NA	Richmond	NA	NA	NA	NA	NA	NA	NA	NA	NA	NA	NA	NA	NA	NA	NA	NA
1640	NA	NA	Richmond	Virginia	no_info	Council district 6	NA	NA	no_info	NA	Richmond	NA	NA	NA	NA	NA	NA	NA	NA	NA	NA	NA	NA	NA	NA	NA	NA
1641	NA	NA	Richmond	Virginia	no_info	Council district 6	NA	NA	no_info	NA	Richmond	NA	NA	NA	NA	NA	NA	NA	NA	NA	NA	NA	NA	NA	NA	NA	NA
1642	NA	NA	Richmond	Virginia	no_info	Council district 6	NA	NA	no_info	NA	Richmond	NA	NA	NA	NA	NA	NA	NA	NA	NA	NA	NA	NA	NA	NA	NA	NA
1643	NA	NA	Richmond	Virginia	no_info	Council district 6	NA	NA	no_info	NA	Richmond	NA	NA	NA	NA	NA	NA	NA	NA	NA	NA	NA	NA	NA	NA	NA	NA
1644	NA	NA	Richmond	Virginia	no_info	Council district 8	NA	NA	no_info	NA	Richmond	NA	NA	NA	NA	NA	NA	NA	NA	NA	NA	NA	NA	NA	NA	NA	NA
1645	NA	NA	Richmond	Virginia	no_info	Council district 8	NA	NA	no_info	NA	Richmond	NA	NA	NA	NA	NA	NA	NA	NA	NA	NA	NA	NA	NA	NA	NA	NA
1646	NA	NA	Richmond	Virginia	no_info	Council district 8	NA	NA	no_info	NA	Richmond	NA	NA	NA	NA	NA	NA	NA	NA	NA	NA	NA	NA	NA	NA	NA	NA
1647	Silver maple	Acer saccharinum	Richmond	Virginia	no_info	Council district 8	45.72	poor	naturally_occurring	30.48 to 45.72 cm	Richmond	NA	NA	NA	NA	NA	NA	NA	NA	NA	NA	NA	NA	NA	NA	NA	NA
1648	NA	NA	Richmond	Virginia	no_info	Council district 8	NA	NA	no_info	NA	Richmond	NA	NA	NA	NA	NA	NA	NA	NA	NA	NA	NA	NA	NA	NA	NA	NA
1649	NA	NA	Richmond	Virginia	no_info	Council district 8	NA	NA	no_info	NA	Richmond	NA	NA	NA	NA	NA	NA	NA	NA	NA	NA	NA	NA	NA	NA	NA	NA
1650	NA	NA	Richmond	Virginia	no_info	Council district 8	NA	NA	no_info	NA	Richmond	NA	NA	NA	NA	NA	NA	NA	NA	NA	NA	NA	NA	NA	NA	NA	NA
1651	Sugar maple	Acer saccharum	Richmond	Virginia	no_info	Council district 8	43.18	poor	naturally_occurring	30.48 to 45.72 cm	Richmond	NA	NA	NA	NA	NA	NA	NA	NA	NA	NA	NA	NA	NA	NA	NA	NA
1652	Red maple	Acer rubrum	Richmond	Virginia	no_info	Council district 8	40.64	fair	naturally_occurring	30.48 to 45.72 cm	Richmond	NA	NA	NA	NA	NA	NA	NA	NA	NA	NA	NA	NA	NA	NA	NA	NA
1653	NA	NA	Richmond	Virginia	no_info	Council district 8	NA	NA	no_info	NA	Richmond	NA	NA	NA	NA	NA	NA	NA	NA	NA	NA	NA	NA	NA	NA	NA	NA
1654	NA	NA	Richmond	Virginia	no_info	Council district 8	NA	NA	no_info	NA	Richmond	NA	NA	NA	NA	NA	NA	NA	NA	NA	NA	NA	NA	NA	NA	NA	NA
1655	NA	NA	Richmond	Virginia	no_info	Council district 8	NA	NA	no_info	NA	Richmond	NA	NA	NA	NA	NA	NA	NA	NA	NA	NA	NA	NA	NA	NA	NA	NA
1656	NA	NA	Richmond	Virginia	no_info	Council district 8	NA	NA	no_info	NA	Richmond	NA	NA	NA	NA	NA	NA	NA	NA	NA	NA	NA	NA	NA	NA	NA	NA
1657	NA	NA	Richmond	Virginia	no_info	Council district 8	NA	NA	no_info	NA	Richmond	NA	NA	NA	NA	NA	NA	NA	NA	NA	NA	NA	NA	NA	NA	NA	NA
1658	NA	NA	Richmond	Virginia	no_info	Council district 8	NA	NA	no_info	NA	Richmond	NA	NA	NA	NA	NA	NA	NA	NA	NA	NA	NA	NA	NA	NA	NA	NA
1659	Winged elm	Ulmus alata	Richmond	Virginia	no_info	Council district 8	53.34	fair	naturally_occurring	45.72 to 60.96 cm	Richmond	NA	NA	NA	NA	NA	NA	NA	NA	NA	NA	NA	NA	NA	NA	NA	NA
1660	NA	NA	Richmond	Virginia	no_info	Council district 8	NA	NA	no_info	NA	Richmond	NA	NA	NA	NA	NA	NA	NA	NA	NA	NA	NA	NA	NA	NA	NA	NA
1661	NA	NA	Richmond	Virginia	no_info	Council district 8	60.96	fair	no_info	45.72 to 60.96 cm	Richmond	NA	NA	NA	NA	NA	NA	NA	NA	NA	NA	NA	NA	NA	NA	NA	NA
1662	American elm	Ulmus americana	Richmond	Virginia	no_info	Council district 8	81.28	poor	naturally_occurring	more than 76.2 cm	Richmond	NA	NA	NA	NA	NA	NA	NA	NA	NA	NA	NA	NA	NA	NA	NA	NA
1663	NA	NA	Richmond	Virginia	no_info	Council district 8	NA	NA	no_info	NA	Richmond	NA	NA	NA	NA	NA	NA	NA	NA	NA	NA	NA	NA	NA	NA	NA	NA
1664	NA	NA	Richmond	Virginia	no_info	Council district 8	NA	NA	no_info	NA	Richmond	NA	NA	NA	NA	NA	NA	NA	NA	NA	NA	NA	NA	NA	NA	NA	NA
1665	NA	NA	Richmond	Virginia	no_info	Council district 8	NA	NA	no_info	NA	Richmond	NA	NA	NA	NA	NA	NA	NA	NA	NA	NA	NA	NA	NA	NA	NA	NA
1666	NA	NA	Richmond	Virginia	no_info	Council district 8	NA	NA	no_info	NA	Richmond	NA	NA	NA	NA	NA	NA	NA	NA	NA	NA	NA	NA	NA	NA	NA	NA
1667	NA	NA	Richmond	Virginia	no_info	Council district 8	NA	NA	no_info	NA	Richmond	NA	NA	NA	NA	NA	NA	NA	NA	NA	NA	NA	NA	NA	NA	NA	NA
1668	NA	NA	Richmond	Virginia	green_space	Council district 8	NA	NA	no_info	NA	Richmond	NA	NA	NA	NA	NA	NA	NA	NA	NA	NA	NA	NA	NA	NA	NA	NA
1669	Winged elm	Ulmus alata	Richmond	Virginia	green_space	Council district 8	35.56	good	naturally_occurring	30.48 to 45.72 cm	Richmond	NA	NA	NA	NA	NA	NA	NA	NA	NA	NA	NA	NA	NA	NA	NA	NA
1670	Winged elm	Ulmus alata	Richmond	Virginia	green_space	Council district 8	40.64	good	naturally_occurring	30.48 to 45.72 cm	Richmond	NA	NA	NA	NA	NA	NA	NA	NA	NA	NA	NA	NA	NA	NA	NA	NA
1671	Winged elm	Ulmus alata	Richmond	Virginia	green_space	Council district 8	43.18	good	naturally_occurring	30.48 to 45.72 cm	Richmond	NA	NA	NA	NA	NA	NA	NA	NA	NA	NA	NA	NA	NA	NA	NA	NA
1672	Japanese zelkova	Zelkova serrata	Richmond	Virginia	no_info	Council district 8	35.56	fair	introduced	30.48 to 45.72 cm	Richmond	NA	NA	NA	NA	NA	NA	NA	NA	NA	NA	NA	NA	NA	NA	NA	NA
1673	Japanese zelkova	Zelkova serrata	Richmond	Virginia	no_info	Council district 8	30.48	fair	introduced	15.24 to 30.48 cm	Richmond	NA	NA	NA	NA	NA	NA	NA	NA	NA	NA	NA	NA	NA	NA	NA	NA
1674	NA	NA	Richmond	Virginia	no_info	Council district 8	NA	NA	no_info	NA	Richmond	NA	NA	NA	NA	NA	NA	NA	NA	NA	NA	NA	NA	NA	NA	NA	NA
1675	NA	NA	Richmond	Virginia	no_info	Council district 8	NA	NA	no_info	NA	Richmond	NA	NA	NA	NA	NA	NA	NA	NA	NA	NA	NA	NA	NA	NA	NA	NA
1676	NA	NA	Richmond	Virginia	no_info	Council district 6	NA	NA	no_info	NA	Richmond	NA	NA	NA	NA	NA	NA	NA	NA	NA	NA	NA	NA	NA	NA	NA	NA
1677	NA	NA	Richmond	Virginia	no_info	Council district 6	NA	NA	no_info	NA	Richmond	NA	NA	NA	NA	NA	NA	NA	NA	NA	NA	NA	NA	NA	NA	NA	NA
1678	NA	NA	Richmond	Virginia	no_info	Council district 6	NA	NA	no_info	NA	Richmond	NA	NA	NA	NA	NA	NA	NA	NA	NA	NA	NA	NA	NA	NA	NA	NA
1679	NA	NA	Richmond	Virginia	no_info	Council district 6	NA	NA	no_info	NA	Richmond	NA	NA	NA	NA	NA	NA	NA	NA	NA	NA	NA	NA	NA	NA	NA	NA
1680	NA	NA	Richmond	Virginia	no_info	Council district 6	NA	NA	no_info	NA	Richmond	NA	NA	NA	NA	NA	NA	NA	NA	NA	NA	NA	NA	NA	NA	NA	NA
1681	NA	NA	Richmond	Virginia	no_info	Council district 8	NA	NA	no_info	NA	Richmond	NA	NA	NA	NA	NA	NA	NA	NA	NA	NA	NA	NA	NA	NA	NA	NA
1682	NA	NA	Richmond	Virginia	no_info	Council district 8	NA	NA	no_info	NA	Richmond	NA	NA	NA	NA	NA	NA	NA	NA	NA	NA	NA	NA	NA	NA	NA	NA
1683	NA	NA	Richmond	Virginia	no_info	Council district 6	NA	NA	no_info	NA	Richmond	NA	NA	NA	NA	NA	NA	NA	NA	NA	NA	NA	NA	NA	NA	NA	NA
1684	NA	NA	Richmond	Virginia	no_info	Council district 6	NA	NA	no_info	NA	Richmond	NA	NA	NA	NA	NA	NA	NA	NA	NA	NA	NA	NA	NA	NA	NA	NA
1685	NA	NA	Richmond	Virginia	no_info	Council district 6	NA	NA	no_info	NA	Richmond	NA	NA	NA	NA	NA	NA	NA	NA	NA	NA	NA	NA	NA	NA	NA	NA
1686	NA	NA	Richmond	Virginia	no_info	Council district 6	NA	NA	no_info	NA	Richmond	NA	NA	NA	NA	NA	NA	NA	NA	NA	NA	NA	NA	NA	NA	NA	NA
1687	NA	NA	Richmond	Virginia	no_info	Council district 6	NA	NA	no_info	NA	Richmond	NA	NA	NA	NA	NA	NA	NA	NA	NA	NA	NA	NA	NA	NA	NA	NA
1688	NA	NA	Richmond	Virginia	no_info	Council district 6	NA	NA	no_info	NA	Richmond	NA	NA	NA	NA	NA	NA	NA	NA	NA	NA	NA	NA	NA	NA	NA	NA
1689	NA	NA	Richmond	Virginia	no_info	Council district 8	NA	NA	no_info	NA	Richmond	NA	NA	NA	NA	NA	NA	NA	NA	NA	NA	NA	NA	NA	NA	NA	NA
1690	NA	NA	Richmond	Virginia	no_info	Council district 8	NA	NA	no_info	NA	Richmond	NA	NA	NA	NA	NA	NA	NA	NA	NA	NA	NA	NA	NA	NA	NA	NA
1691	NA	NA	Richmond	Virginia	no_info	Council district 8	NA	NA	no_info	NA	Richmond	NA	NA	NA	NA	NA	NA	NA	NA	NA	NA	NA	NA	NA	NA	NA	NA
1692	NA	NA	Richmond	Virginia	no_info	Council district 8	NA	NA	no_info	NA	Richmond	NA	NA	NA	NA	NA	NA	NA	NA	NA	NA	NA	NA	NA	NA	NA	NA
1693	NA	NA	Richmond	Virginia	no_info	Council district 8	NA	NA	no_info	NA	Richmond	NA	NA	NA	NA	NA	NA	NA	NA	NA	NA	NA	NA	NA	NA	NA	NA
1694	NA	NA	Richmond	Virginia	no_info	Council district 8	NA	NA	no_info	NA	Richmond	NA	NA	NA	NA	NA	NA	NA	NA	NA	NA	NA	NA	NA	NA	NA	NA
1695	NA	NA	Richmond	Virginia	no_info	Council district 8	NA	NA	no_info	NA	Richmond	NA	NA	NA	NA	NA	NA	NA	NA	NA	NA	NA	NA	NA	NA	NA	NA
1696	NA	NA	Richmond	Virginia	green_space	Council district 6	NA	NA	no_info	NA	Richmond	NA	NA	NA	NA	NA	NA	NA	NA	NA	NA	NA	NA	NA	NA	NA	NA
1697	NA	NA	Richmond	Virginia	green_space	Council district 6	NA	NA	no_info	NA	Richmond	NA	NA	NA	NA	NA	NA	NA	NA	NA	NA	NA	NA	NA	NA	NA	NA
1698	NA	NA	Richmond	Virginia	no_info	Council district 6	NA	NA	no_info	NA	Richmond	NA	NA	NA	NA	NA	NA	NA	NA	NA	NA	NA	NA	NA	NA	NA	NA
1699	Chinese pistache	Pistacia chinensis	Richmond	Virginia	no_info	Council district 6	5.08	good	introduced	0 to 15.24 cm	Richmond	NA	NA	NA	NA	NA	NA	NA	NA	NA	NA	NA	NA	NA	NA	NA	NA
1700	NA	NA	Richmond	Virginia	no_info	Council district 6	NA	NA	no_info	NA	Richmond	NA	NA	NA	NA	NA	NA	NA	NA	NA	NA	NA	NA	NA	NA	NA	NA
1701	NA	NA	Richmond	Virginia	no_info	Council district 6	NA	NA	no_info	NA	Richmond	NA	NA	NA	NA	NA	NA	NA	NA	NA	NA	NA	NA	NA	NA	NA	NA
1702	NA	NA	Richmond	Virginia	no_info	Council district 6	NA	NA	no_info	NA	Richmond	NA	NA	NA	NA	NA	NA	NA	NA	NA	NA	NA	NA	NA	NA	NA	NA
1703	Winged elm	Ulmus alata	Richmond	Virginia	no_info	Council district 6	35.56	poor	naturally_occurring	30.48 to 45.72 cm	Richmond	NA	NA	NA	NA	NA	NA	NA	NA	NA	NA	NA	NA	NA	NA	NA	NA
1704	NA	NA	Richmond	Virginia	no_info	Council district 6	NA	NA	no_info	NA	Richmond	NA	NA	NA	NA	NA	NA	NA	NA	NA	NA	NA	NA	NA	NA	NA	NA
1705	NA	NA	Richmond	Virginia	no_info	Council district 6	NA	NA	no_info	NA	Richmond	NA	NA	NA	NA	NA	NA	NA	NA	NA	NA	NA	NA	NA	NA	NA	NA
1706	NA	NA	Richmond	Virginia	no_info	Council district 6	NA	NA	no_info	NA	Richmond	NA	NA	NA	NA	NA	NA	NA	NA	NA	NA	NA	NA	NA	NA	NA	NA
1707	NA	NA	Richmond	Virginia	no_info	Council district 6	NA	NA	no_info	NA	Richmond	NA	NA	NA	NA	NA	NA	NA	NA	NA	NA	NA	NA	NA	NA	NA	NA
1708	NA	NA	Richmond	Virginia	no_info	Council district 6	NA	NA	no_info	NA	Richmond	NA	NA	NA	NA	NA	NA	NA	NA	NA	NA	NA	NA	NA	NA	NA	NA
1709	NA	NA	Richmond	Virginia	no_info	Council district 6	NA	NA	no_info	NA	Richmond	NA	NA	NA	NA	NA	NA	NA	NA	NA	NA	NA	NA	NA	NA	NA	NA
1710	Winged elm	Ulmus alata	Richmond	Virginia	no_info	Council district 6	22.86	poor	naturally_occurring	15.24 to 30.48 cm	Richmond	NA	NA	NA	NA	NA	NA	NA	NA	NA	NA	NA	NA	NA	NA	NA	NA
1711	NA	NA	Richmond	Virginia	no_info	Council district 6	NA	NA	no_info	NA	Richmond	NA	NA	NA	NA	NA	NA	NA	NA	NA	NA	NA	NA	NA	NA	NA	NA
1712	NA	NA	Richmond	Virginia	no_info	Council district 6	NA	NA	no_info	NA	Richmond	NA	NA	NA	NA	NA	NA	NA	NA	NA	NA	NA	NA	NA	NA	NA	NA
1713	Winged elm	Ulmus alata	Richmond	Virginia	no_info	Council district 6	30.48	fair	naturally_occurring	15.24 to 30.48 cm	Richmond	NA	NA	NA	NA	NA	NA	NA	NA	NA	NA	NA	NA	NA	NA	NA	NA
1714	Slippery elm	Ulmus rubra	Richmond	Virginia	no_info	Council district 6	63.5	good	naturally_occurring	60.96 to 76.2 cm	Richmond	NA	NA	NA	NA	NA	NA	NA	NA	NA	NA	NA	NA	NA	NA	NA	NA
1715	Slippery elm	Ulmus rubra	Richmond	Virginia	no_info	Council district 6	38.1	fair	naturally_occurring	30.48 to 45.72 cm	Richmond	NA	NA	NA	NA	NA	NA	NA	NA	NA	NA	NA	NA	NA	NA	NA	NA
1716	NA	NA	Richmond	Virginia	no_info	Council district 6	NA	NA	no_info	NA	Richmond	NA	NA	NA	NA	NA	NA	NA	NA	NA	NA	NA	NA	NA	NA	NA	NA
1717	NA	NA	Richmond	Virginia	no_info	Council district 6	NA	NA	no_info	NA	Richmond	NA	NA	NA	NA	NA	NA	NA	NA	NA	NA	NA	NA	NA	NA	NA	NA
1718	NA	NA	Richmond	Virginia	no_info	Council district 6	NA	NA	no_info	NA	Richmond	NA	NA	NA	NA	NA	NA	NA	NA	NA	NA	NA	NA	NA	NA	NA	NA
1719	NA	NA	Richmond	Virginia	no_info	Council district 6	NA	NA	no_info	NA	Richmond	NA	NA	NA	NA	NA	NA	NA	NA	NA	NA	NA	NA	NA	NA	NA	NA
1720	Winged elm	Ulmus alata	Richmond	Virginia	no_info	Council district 6	40.64	fair	naturally_occurring	30.48 to 45.72 cm	Richmond	NA	NA	NA	NA	NA	NA	NA	NA	NA	NA	NA	NA	NA	NA	NA	NA
1721	Chinese pistache	Pistacia chinensis	Richmond	Virginia	no_info	Council district 6	5.08	fair	introduced	0 to 15.24 cm	Richmond	NA	NA	NA	NA	NA	NA	NA	NA	NA	NA	NA	NA	NA	NA	NA	NA
1722	NA	NA	Richmond	Virginia	no_info	Council district 8	NA	NA	no_info	NA	Richmond	NA	NA	NA	NA	NA	NA	NA	NA	NA	NA	NA	NA	NA	NA	NA	NA
1723	NA	NA	Richmond	Virginia	no_info	Council district 8	NA	NA	no_info	NA	Richmond	NA	NA	NA	NA	NA	NA	NA	NA	NA	NA	NA	NA	NA	NA	NA	NA
1724	NA	NA	Richmond	Virginia	no_info	Council district 8	NA	NA	no_info	NA	Richmond	NA	NA	NA	NA	NA	NA	NA	NA	NA	NA	NA	NA	NA	NA	NA	NA
1725	NA	NA	Richmond	Virginia	no_info	Council district 8	NA	NA	no_info	NA	Richmond	NA	NA	NA	NA	NA	NA	NA	NA	NA	NA	NA	NA	NA	NA	NA	NA
1726	NA	NA	Richmond	Virginia	no_info	Council district 8	NA	NA	no_info	NA	Richmond	NA	NA	NA	NA	NA	NA	NA	NA	NA	NA	NA	NA	NA	NA	NA	NA
1727	NA	NA	Richmond	Virginia	no_info	Council district 8	NA	NA	no_info	NA	Richmond	NA	NA	NA	NA	NA	NA	NA	NA	NA	NA	NA	NA	NA	NA	NA	NA
1728	NA	NA	Richmond	Virginia	no_info	Council district 8	NA	NA	no_info	NA	Richmond	NA	NA	NA	NA	NA	NA	NA	NA	NA	NA	NA	NA	NA	NA	NA	NA
1729	NA	NA	Richmond	Virginia	no_info	Council district 8	NA	NA	no_info	NA	Richmond	NA	NA	NA	NA	NA	NA	NA	NA	NA	NA	NA	NA	NA	NA	NA	NA
1730	NA	NA	Richmond	Virginia	no_info	Council district 8	NA	NA	no_info	NA	Richmond	NA	NA	NA	NA	NA	NA	NA	NA	NA	NA	NA	NA	NA	NA	NA	NA
1731	NA	NA	Richmond	Virginia	no_info	Council district 8	NA	NA	no_info	NA	Richmond	NA	NA	NA	NA	NA	NA	NA	NA	NA	NA	NA	NA	NA	NA	NA	NA
1732	NA	NA	Richmond	Virginia	green_space	Council district 8	NA	NA	no_info	NA	Richmond	NA	NA	NA	NA	NA	NA	NA	NA	NA	NA	NA	NA	NA	NA	NA	NA
1733	NA	NA	Richmond	Virginia	no_info	Council district 8	NA	NA	no_info	NA	Richmond	NA	NA	NA	NA	NA	NA	NA	NA	NA	NA	NA	NA	NA	NA	NA	NA
1734	NA	NA	Richmond	Virginia	green_space	Council district 8	NA	NA	no_info	NA	Richmond	NA	NA	NA	NA	NA	NA	NA	NA	NA	NA	NA	NA	NA	NA	NA	NA
1735	NA	NA	Richmond	Virginia	no_info	Council district 8	NA	NA	no_info	NA	Richmond	NA	NA	NA	NA	NA	NA	NA	NA	NA	NA	NA	NA	NA	NA	NA	NA
1736	NA	NA	Richmond	Virginia	no_info	Council district 8	NA	NA	no_info	NA	Richmond	NA	NA	NA	NA	NA	NA	NA	NA	NA	NA	NA	NA	NA	NA	NA	NA
1737	NA	NA	Richmond	Virginia	no_info	Council district 8	NA	NA	no_info	NA	Richmond	NA	NA	NA	NA	NA	NA	NA	NA	NA	NA	NA	NA	NA	NA	NA	NA
1738	NA	NA	Richmond	Virginia	no_info	Council district 8	NA	NA	no_info	NA	Richmond	NA	NA	NA	NA	NA	NA	NA	NA	NA	NA	NA	NA	NA	NA	NA	NA
1739	NA	NA	Richmond	Virginia	no_info	Council district 8	NA	NA	no_info	NA	Richmond	NA	NA	NA	NA	NA	NA	NA	NA	NA	NA	NA	NA	NA	NA	NA	NA
1740	NA	NA	Richmond	Virginia	no_info	Council district 8	NA	NA	no_info	NA	Richmond	NA	NA	NA	NA	NA	NA	NA	NA	NA	NA	NA	NA	NA	NA	NA	NA
1741	NA	NA	Richmond	Virginia	no_info	Council district 8	NA	NA	no_info	NA	Richmond	NA	NA	NA	NA	NA	NA	NA	NA	NA	NA	NA	NA	NA	NA	NA	NA
1742	NA	NA	Richmond	Virginia	no_info	Council district 8	NA	NA	no_info	NA	Richmond	NA	NA	NA	NA	NA	NA	NA	NA	NA	NA	NA	NA	NA	NA	NA	NA
1743	NA	NA	Richmond	Virginia	no_info	Council district 8	NA	NA	no_info	NA	Richmond	NA	NA	NA	NA	NA	NA	NA	NA	NA	NA	NA	NA	NA	NA	NA	NA
1744	NA	NA	Richmond	Virginia	no_info	Council district 8	NA	NA	no_info	NA	Richmond	NA	NA	NA	NA	NA	NA	NA	NA	NA	NA	NA	NA	NA	NA	NA	NA
1745	Red maple	Acer rubrum	Richmond	Virginia	no_info	Council district 8	30.48	fair	naturally_occurring	15.24 to 30.48 cm	Richmond	NA	NA	NA	NA	NA	NA	NA	NA	NA	NA	NA	NA	NA	NA	NA	NA
1746	Red maple	Acer rubrum	Richmond	Virginia	no_info	Council district 8	25.4	fair	naturally_occurring	15.24 to 30.48 cm	Richmond	NA	NA	NA	NA	NA	NA	NA	NA	NA	NA	NA	NA	NA	NA	NA	NA
1747	NA	NA	Richmond	Virginia	no_info	Council district 8	NA	NA	no_info	NA	Richmond	NA	NA	NA	NA	NA	NA	NA	NA	NA	NA	NA	NA	NA	NA	NA	NA
1748	NA	NA	Richmond	Virginia	no_info	Council district 8	NA	NA	no_info	NA	Richmond	NA	NA	NA	NA	NA	NA	NA	NA	NA	NA	NA	NA	NA	NA	NA	NA
1749	Red maple	Acer rubrum	Richmond	Virginia	no_info	Council district 8	33.02	fair	naturally_occurring	30.48 to 45.72 cm	Richmond	NA	NA	NA	NA	NA	NA	NA	NA	NA	NA	NA	NA	NA	NA	NA	NA
1750	Red maple	Acer rubrum	Richmond	Virginia	no_info	Council district 8	33.02	good	naturally_occurring	30.48 to 45.72 cm	Richmond	NA	NA	NA	NA	NA	NA	NA	NA	NA	NA	NA	NA	NA	NA	NA	NA
1751	Red maple	Acer rubrum	Richmond	Virginia	no_info	Council district 8	35.56	poor	naturally_occurring	30.48 to 45.72 cm	Richmond	NA	NA	NA	NA	NA	NA	NA	NA	NA	NA	NA	NA	NA	NA	NA	NA
1752	Red maple	Acer rubrum	Richmond	Virginia	no_info	Council district 8	43.18	poor	naturally_occurring	30.48 to 45.72 cm	Richmond	NA	NA	NA	NA	NA	NA	NA	NA	NA	NA	NA	NA	NA	NA	NA	NA
1753	NA	NA	Richmond	Virginia	no_info	Council district 6	NA	NA	no_info	NA	Richmond	NA	NA	NA	NA	NA	NA	NA	NA	NA	NA	NA	NA	NA	NA	NA	NA
1754	NA	NA	Richmond	Virginia	no_info	Council district 6	NA	NA	no_info	NA	Richmond	NA	NA	NA	NA	NA	NA	NA	NA	NA	NA	NA	NA	NA	NA	NA	NA
1755	NA	NA	Richmond	Virginia	no_info	Council district 6	NA	NA	no_info	NA	Richmond	NA	NA	NA	NA	NA	NA	NA	NA	NA	NA	NA	NA	NA	NA	NA	NA
1756	NA	NA	Richmond	Virginia	no_info	Council district 8	NA	NA	no_info	NA	Richmond	NA	NA	NA	NA	NA	NA	NA	NA	NA	NA	NA	NA	NA	NA	NA	NA
1757	NA	NA	Richmond	Virginia	no_info	Council district 8	NA	NA	no_info	NA	Richmond	NA	NA	NA	NA	NA	NA	NA	NA	NA	NA	NA	NA	NA	NA	NA	NA
1758	NA	NA	Richmond	Virginia	no_info	Council district 8	NA	NA	no_info	NA	Richmond	NA	NA	NA	NA	NA	NA	NA	NA	NA	NA	NA	NA	NA	NA	NA	NA
1759	NA	NA	Richmond	Virginia	no_info	Council district 8	NA	NA	no_info	NA	Richmond	NA	NA	NA	NA	NA	NA	NA	NA	NA	NA	NA	NA	NA	NA	NA	NA
1760	NA	NA	Richmond	Virginia	no_info	Council district 8	NA	NA	no_info	NA	Richmond	NA	NA	NA	NA	NA	NA	NA	NA	NA	NA	NA	NA	NA	NA	NA	NA
1761	NA	NA	Richmond	Virginia	no_info	Council district 8	NA	NA	no_info	NA	Richmond	NA	NA	NA	NA	NA	NA	NA	NA	NA	NA	NA	NA	NA	NA	NA	NA
1762	NA	NA	Richmond	Virginia	no_info	Council district 8	NA	NA	no_info	NA	Richmond	NA	NA	NA	NA	NA	NA	NA	NA	NA	NA	NA	NA	NA	NA	NA	NA
1763	NA	NA	Richmond	Virginia	no_info	Council district 8	NA	NA	no_info	NA	Richmond	NA	NA	NA	NA	NA	NA	NA	NA	NA	NA	NA	NA	NA	NA	NA	NA
1764	NA	NA	Richmond	Virginia	no_info	Council district 8	NA	NA	no_info	NA	Richmond	NA	NA	NA	NA	NA	NA	NA	NA	NA	NA	NA	NA	NA	NA	NA	NA
1765	NA	NA	Richmond	Virginia	no_info	Council district 8	NA	NA	no_info	NA	Richmond	NA	NA	NA	NA	NA	NA	NA	NA	NA	NA	NA	NA	NA	NA	NA	NA
1766	NA	NA	Richmond	Virginia	no_info	Council district 8	NA	NA	no_info	NA	Richmond	NA	NA	NA	NA	NA	NA	NA	NA	NA	NA	NA	NA	NA	NA	NA	NA
1767	NA	NA	Richmond	Virginia	no_info	Council district 8	NA	NA	no_info	NA	Richmond	NA	NA	NA	NA	NA	NA	NA	NA	NA	NA	NA	NA	NA	NA	NA	NA
1768	NA	NA	Richmond	Virginia	no_info	Council district 8	NA	NA	no_info	NA	Richmond	NA	NA	NA	NA	NA	NA	NA	NA	NA	NA	NA	NA	NA	NA	NA	NA
1769	NA	NA	Richmond	Virginia	no_info	Council district 8	NA	NA	no_info	NA	Richmond	NA	NA	NA	NA	NA	NA	NA	NA	NA	NA	NA	NA	NA	NA	NA	NA
1770	NA	NA	Richmond	Virginia	no_info	Council district 8	NA	NA	no_info	NA	Richmond	NA	NA	NA	NA	NA	NA	NA	NA	NA	NA	NA	NA	NA	NA	NA	NA
1771	NA	NA	Richmond	Virginia	no_info	Council district 8	NA	NA	no_info	NA	Richmond	NA	NA	NA	NA	NA	NA	NA	NA	NA	NA	NA	NA	NA	NA	NA	NA
1772	NA	NA	Richmond	Virginia	no_info	Council district 8	NA	NA	no_info	NA	Richmond	NA	NA	NA	NA	NA	NA	NA	NA	NA	NA	NA	NA	NA	NA	NA	NA
1773	NA	NA	Richmond	Virginia	no_info	Council district 8	NA	NA	no_info	NA	Richmond	NA	NA	NA	NA	NA	NA	NA	NA	NA	NA	NA	NA	NA	NA	NA	NA
1774	NA	NA	Richmond	Virginia	no_info	Council district 8	NA	NA	no_info	NA	Richmond	NA	NA	NA	NA	NA	NA	NA	NA	NA	NA	NA	NA	NA	NA	NA	NA
1775	NA	NA	Richmond	Virginia	no_info	Council district 8	NA	NA	no_info	NA	Richmond	NA	NA	NA	NA	NA	NA	NA	NA	NA	NA	NA	NA	NA	NA	NA	NA
1776	NA	NA	Richmond	Virginia	no_info	Council district 8	NA	NA	no_info	NA	Richmond	NA	NA	NA	NA	NA	NA	NA	NA	NA	NA	NA	NA	NA	NA	NA	NA
1777	NA	NA	Richmond	Virginia	no_info	Council district 8	NA	NA	no_info	NA	Richmond	NA	NA	NA	NA	NA	NA	NA	NA	NA	NA	NA	NA	NA	NA	NA	NA
1778	NA	NA	Richmond	Virginia	no_info	Council district 8	NA	NA	no_info	NA	Richmond	NA	NA	NA	NA	NA	NA	NA	NA	NA	NA	NA	NA	NA	NA	NA	NA
1779	NA	NA	Richmond	Virginia	no_info	Council district 8	NA	NA	no_info	NA	Richmond	NA	NA	NA	NA	NA	NA	NA	NA	NA	NA	NA	NA	NA	NA	NA	NA
1780	NA	NA	Richmond	Virginia	no_info	Council district 8	NA	NA	no_info	NA	Richmond	NA	NA	NA	NA	NA	NA	NA	NA	NA	NA	NA	NA	NA	NA	NA	NA
1781	NA	NA	Richmond	Virginia	no_info	Council district 8	NA	NA	no_info	NA	Richmond	NA	NA	NA	NA	NA	NA	NA	NA	NA	NA	NA	NA	NA	NA	NA	NA
1782	NA	NA	Richmond	Virginia	no_info	Council district 8	NA	NA	no_info	NA	Richmond	NA	NA	NA	NA	NA	NA	NA	NA	NA	NA	NA	NA	NA	NA	NA	NA
1783	NA	NA	Richmond	Virginia	no_info	Council district 8	NA	NA	no_info	NA	Richmond	NA	NA	NA	NA	NA	NA	NA	NA	NA	NA	NA	NA	NA	NA	NA	NA
1784	NA	NA	Richmond	Virginia	no_info	Council district 8	NA	NA	no_info	NA	Richmond	NA	NA	NA	NA	NA	NA	NA	NA	NA	NA	NA	NA	NA	NA	NA	NA
1785	NA	NA	Richmond	Virginia	no_info	Council district 8	NA	NA	no_info	NA	Richmond	NA	NA	NA	NA	NA	NA	NA	NA	NA	NA	NA	NA	NA	NA	NA	NA
1786	NA	NA	Richmond	Virginia	no_info	Council district 8	NA	NA	no_info	NA	Richmond	NA	NA	NA	NA	NA	NA	NA	NA	NA	NA	NA	NA	NA	NA	NA	NA
1787	NA	NA	Richmond	Virginia	no_info	Council district 8	NA	NA	no_info	NA	Richmond	NA	NA	NA	NA	NA	NA	NA	NA	NA	NA	NA	NA	NA	NA	NA	NA
1788	NA	NA	Richmond	Virginia	no_info	Council district 8	NA	NA	no_info	NA	Richmond	NA	NA	NA	NA	NA	NA	NA	NA	NA	NA	NA	NA	NA	NA	NA	NA
1789	NA	NA	Richmond	Virginia	no_info	Council district 8	NA	NA	no_info	NA	Richmond	NA	NA	NA	NA	NA	NA	NA	NA	NA	NA	NA	NA	NA	NA	NA	NA
1790	NA	NA	Richmond	Virginia	no_info	Council district 8	NA	NA	no_info	NA	Richmond	NA	NA	NA	NA	NA	NA	NA	NA	NA	NA	NA	NA	NA	NA	NA	NA
1791	NA	NA	Richmond	Virginia	green_space	Council district 8	NA	NA	no_info	NA	Richmond	NA	NA	NA	NA	NA	NA	NA	NA	NA	NA	NA	NA	NA	NA	NA	NA
1792	NA	NA	Richmond	Virginia	green_space	Council district 8	NA	NA	no_info	NA	Richmond	NA	NA	NA	NA	NA	NA	NA	NA	NA	NA	NA	NA	NA	NA	NA	NA
1793	NA	NA	Richmond	Virginia	green_space	Council district 8	NA	NA	no_info	NA	Richmond	NA	NA	NA	NA	NA	NA	NA	NA	NA	NA	NA	NA	NA	NA	NA	NA
1794	NA	NA	Richmond	Virginia	no_info	Council district 8	NA	NA	no_info	NA	Richmond	NA	NA	NA	NA	NA	NA	NA	NA	NA	NA	NA	NA	NA	NA	NA	NA
1795	NA	NA	Richmond	Virginia	no_info	Council district 8	NA	NA	no_info	NA	Richmond	NA	NA	NA	NA	NA	NA	NA	NA	NA	NA	NA	NA	NA	NA	NA	NA
1796	NA	NA	Richmond	Virginia	no_info	Council district 8	NA	NA	no_info	NA	Richmond	NA	NA	NA	NA	NA	NA	NA	NA	NA	NA	NA	NA	NA	NA	NA	NA
1797	NA	NA	Richmond	Virginia	no_info	Council district 8	NA	NA	no_info	NA	Richmond	NA	NA	NA	NA	NA	NA	NA	NA	NA	NA	NA	NA	NA	NA	NA	NA
1798	NA	NA	Richmond	Virginia	no_info	Council district 8	NA	NA	no_info	NA	Richmond	NA	NA	NA	NA	NA	NA	NA	NA	NA	NA	NA	NA	NA	NA	NA	NA
1799	NA	NA	Richmond	Virginia	no_info	Council district 8	NA	NA	no_info	NA	Richmond	NA	NA	NA	NA	NA	NA	NA	NA	NA	NA	NA	NA	NA	NA	NA	NA
1800	NA	NA	Richmond	Virginia	no_info	Council district 8	NA	NA	no_info	NA	Richmond	NA	NA	NA	NA	NA	NA	NA	NA	NA	NA	NA	NA	NA	NA	NA	NA
1801	Callery pear	Pyrus calleryana	Richmond	Virginia	no_info	Council district 8	12.7	poor	introduced	0 to 15.24 cm	Richmond	NA	NA	NA	NA	NA	NA	NA	NA	NA	NA	NA	NA	NA	NA	NA	NA
1802	NA	NA	Richmond	Virginia	no_info	Council district 8	NA	NA	no_info	NA	Richmond	NA	NA	NA	NA	NA	NA	NA	NA	NA	NA	NA	NA	NA	NA	NA	NA
1803	NA	NA	Richmond	Virginia	no_info	Council district 8	NA	NA	no_info	NA	Richmond	NA	NA	NA	NA	NA	NA	NA	NA	NA	NA	NA	NA	NA	NA	NA	NA
1804	NA	NA	Richmond	Virginia	no_info	Council district 8	NA	NA	no_info	NA	Richmond	NA	NA	NA	NA	NA	NA	NA	NA	NA	NA	NA	NA	NA	NA	NA	NA
1805	NA	NA	Richmond	Virginia	no_info	Council district 8	NA	NA	no_info	NA	Richmond	NA	NA	NA	NA	NA	NA	NA	NA	NA	NA	NA	NA	NA	NA	NA	NA
1806	NA	NA	Richmond	Virginia	no_info	Council district 8	NA	NA	no_info	NA	Richmond	NA	NA	NA	NA	NA	NA	NA	NA	NA	NA	NA	NA	NA	NA	NA	NA
1807	NA	NA	Richmond	Virginia	no_info	Council district 8	NA	NA	no_info	NA	Richmond	NA	NA	NA	NA	NA	NA	NA	NA	NA	NA	NA	NA	NA	NA	NA	NA
1808	NA	NA	Richmond	Virginia	no_info	Council district 8	NA	NA	no_info	NA	Richmond	NA	NA	NA	NA	NA	NA	NA	NA	NA	NA	NA	NA	NA	NA	NA	NA
1809	NA	NA	Richmond	Virginia	no_info	Council district 8	NA	NA	no_info	NA	Richmond	NA	NA	NA	NA	NA	NA	NA	NA	NA	NA	NA	NA	NA	NA	NA	NA
1810	Sawtooth oak	Quercus acutissima	Richmond	Virginia	no_info	Council district 8	22.86	good	introduced	15.24 to 30.48 cm	Richmond	NA	NA	NA	NA	NA	NA	NA	NA	NA	NA	NA	NA	NA	NA	NA	NA
1811	Sawtooth oak	Quercus acutissima	Richmond	Virginia	no_info	Council district 8	17.78	good	introduced	15.24 to 30.48 cm	Richmond	NA	NA	NA	NA	NA	NA	NA	NA	NA	NA	NA	NA	NA	NA	NA	NA
1812	NA	NA	Richmond	Virginia	no_info	Council district 8	NA	NA	no_info	NA	Richmond	NA	NA	NA	NA	NA	NA	NA	NA	NA	NA	NA	NA	NA	NA	NA	NA
1813	Northern red oak	Quercus rubra	Richmond	Virginia	no_info	Council district 8	22.86	dead/dying	naturally_occurring	15.24 to 30.48 cm	Richmond	NA	NA	NA	NA	NA	NA	NA	NA	NA	NA	NA	NA	NA	NA	NA	NA
1814	White oak	Quercus alba	Richmond	Virginia	no_info	Council district 8	30.48	good	naturally_occurring	15.24 to 30.48 cm	Richmond	NA	NA	NA	NA	NA	NA	NA	NA	NA	NA	NA	NA	NA	NA	NA	NA
1815	Willow oak	Quercus phellos	Richmond	Virginia	no_info	Council district 8	48.26	fair	naturally_occurring	45.72 to 60.96 cm	Richmond	NA	NA	NA	NA	NA	NA	NA	NA	NA	NA	NA	NA	NA	NA	NA	NA
1816	Willow oak	Quercus phellos	Richmond	Virginia	no_info	Council district 8	76.2	poor	naturally_occurring	60.96 to 76.2 cm	Richmond	NA	NA	NA	NA	NA	NA	NA	NA	NA	NA	NA	NA	NA	NA	NA	NA
1817	Pignut hickory	Carya glabra	Richmond	Virginia	no_info	Council district 8	25.4	good	naturally_occurring	15.24 to 30.48 cm	Richmond	NA	NA	NA	NA	NA	NA	NA	NA	NA	NA	NA	NA	NA	NA	NA	NA
1818	Willow oak	Quercus phellos	Richmond	Virginia	no_info	Council district 8	35.56	fair	naturally_occurring	30.48 to 45.72 cm	Richmond	NA	NA	NA	NA	NA	NA	NA	NA	NA	NA	NA	NA	NA	NA	NA	NA
1819	Sweetgum	Liquidambar styraciflua	Richmond	Virginia	no_info	Council district 8	40.64	fair	naturally_occurring	30.48 to 45.72 cm	Richmond	NA	NA	NA	NA	NA	NA	NA	NA	NA	NA	NA	NA	NA	NA	NA	NA
1820	White oak	Quercus alba	Richmond	Virginia	no_info	Council district 8	20.32	fair	naturally_occurring	15.24 to 30.48 cm	Richmond	NA	NA	NA	NA	NA	NA	NA	NA	NA	NA	NA	NA	NA	NA	NA	NA
1821	Willow oak	Quercus phellos	Richmond	Virginia	no_info	Council district 8	50.8	good	naturally_occurring	45.72 to 60.96 cm	Richmond	NA	NA	NA	NA	NA	NA	NA	NA	NA	NA	NA	NA	NA	NA	NA	NA
1822	Eastern redbud	Cercis canadensis	Richmond	Virginia	no_info	Council district 8	15.24	good	naturally_occurring	0 to 15.24 cm	Richmond	NA	NA	NA	NA	NA	NA	NA	NA	NA	NA	NA	NA	NA	NA	NA	NA
1823	Eastern redbud	Cercis canadensis	Richmond	Virginia	no_info	Council district 8	15.24	good	naturally_occurring	0 to 15.24 cm	Richmond	NA	NA	NA	NA	NA	NA	NA	NA	NA	NA	NA	NA	NA	NA	NA	NA
1824	Eastern redbud	Cercis canadensis	Richmond	Virginia	no_info	Council district 8	15.24	good	naturally_occurring	0 to 15.24 cm	Richmond	NA	NA	NA	NA	NA	NA	NA	NA	NA	NA	NA	NA	NA	NA	NA	NA
1825	NA	NA	Richmond	Virginia	no_info	Council district 8	NA	NA	no_info	NA	Richmond	NA	NA	NA	NA	NA	NA	NA	NA	NA	NA	NA	NA	NA	NA	NA	NA
1826	NA	NA	Richmond	Virginia	no_info	Council district 8	NA	NA	no_info	NA	Richmond	NA	NA	NA	NA	NA	NA	NA	NA	NA	NA	NA	NA	NA	NA	NA	NA
1827	NA	NA	Richmond	Virginia	no_info	Council district 8	NA	NA	no_info	NA	Richmond	NA	NA	NA	NA	NA	NA	NA	NA	NA	NA	NA	NA	NA	NA	NA	NA
1828	American hornbeam	Carpinus caroliniana	Richmond	Virginia	no_info	Council district 8	10.16	poor	naturally_occurring	0 to 15.24 cm	Richmond	NA	NA	NA	NA	NA	NA	NA	NA	NA	NA	NA	NA	NA	NA	NA	NA
1829	American hornbeam	Carpinus caroliniana	Richmond	Virginia	no_info	Council district 8	10.16	poor	naturally_occurring	0 to 15.24 cm	Richmond	NA	NA	NA	NA	NA	NA	NA	NA	NA	NA	NA	NA	NA	NA	NA	NA
1830	NA	NA	Richmond	Virginia	no_info	Council district 8	NA	NA	no_info	NA	Richmond	NA	NA	NA	NA	NA	NA	NA	NA	NA	NA	NA	NA	NA	NA	NA	NA
1831	NA	NA	Richmond	Virginia	no_info	Council district 8	NA	NA	no_info	NA	Richmond	NA	NA	NA	NA	NA	NA	NA	NA	NA	NA	NA	NA	NA	NA	NA	NA
1832	Goldenrain tree	Koelreuteria paniculata	Richmond	Virginia	no_info	Council district 8	20.32	fair	introduced	15.24 to 30.48 cm	Richmond	NA	NA	NA	NA	NA	NA	NA	NA	NA	NA	NA	NA	NA	NA	NA	NA
1833	Goldenrain tree	Koelreuteria paniculata	Richmond	Virginia	no_info	Council district 8	17.78	fair	introduced	15.24 to 30.48 cm	Richmond	NA	NA	NA	NA	NA	NA	NA	NA	NA	NA	NA	NA	NA	NA	NA	NA
1834	Goldenrain tree	Koelreuteria paniculata	Richmond	Virginia	no_info	Council district 8	20.32	fair	introduced	15.24 to 30.48 cm	Richmond	NA	NA	NA	NA	NA	NA	NA	NA	NA	NA	NA	NA	NA	NA	NA	NA
1835	Goldenrain tree	Koelreuteria paniculata	Richmond	Virginia	no_info	Council district 8	15.24	fair	introduced	0 to 15.24 cm	Richmond	NA	NA	NA	NA	NA	NA	NA	NA	NA	NA	NA	NA	NA	NA	NA	NA
1836	NA	NA	Richmond	Virginia	no_info	Council district 8	NA	NA	no_info	NA	Richmond	NA	NA	NA	NA	NA	NA	NA	NA	NA	NA	NA	NA	NA	NA	NA	NA
1837	NA	NA	Richmond	Virginia	no_info	Council district 8	NA	NA	no_info	NA	Richmond	NA	NA	NA	NA	NA	NA	NA	NA	NA	NA	NA	NA	NA	NA	NA	NA
1838	NA	NA	Richmond	Virginia	no_info	Council district 8	NA	NA	no_info	NA	Richmond	NA	NA	NA	NA	NA	NA	NA	NA	NA	NA	NA	NA	NA	NA	NA	NA
1839	NA	NA	Richmond	Virginia	no_info	Council district 8	NA	NA	no_info	NA	Richmond	NA	NA	NA	NA	NA	NA	NA	NA	NA	NA	NA	NA	NA	NA	NA	NA
1840	NA	NA	Richmond	Virginia	no_info	Council district 8	NA	NA	no_info	NA	Richmond	NA	NA	NA	NA	NA	NA	NA	NA	NA	NA	NA	NA	NA	NA	NA	NA
1841	NA	NA	Richmond	Virginia	no_info	Council district 8	NA	NA	no_info	NA	Richmond	NA	NA	NA	NA	NA	NA	NA	NA	NA	NA	NA	NA	NA	NA	NA	NA
1842	NA	NA	Richmond	Virginia	no_info	Council district 8	NA	NA	no_info	NA	Richmond	NA	NA	NA	NA	NA	NA	NA	NA	NA	NA	NA	NA	NA	NA	NA	NA
1843	NA	NA	Richmond	Virginia	no_info	Council district 8	NA	NA	no_info	NA	Richmond	NA	NA	NA	NA	NA	NA	NA	NA	NA	NA	NA	NA	NA	NA	NA	NA
1844	NA	NA	Richmond	Virginia	no_info	Council district 8	NA	NA	no_info	NA	Richmond	NA	NA	NA	NA	NA	NA	NA	NA	NA	NA	NA	NA	NA	NA	NA	NA
1845	NA	NA	Richmond	Virginia	no_info	Council district 8	NA	NA	no_info	NA	Richmond	NA	NA	NA	NA	NA	NA	NA	NA	NA	NA	NA	NA	NA	NA	NA	NA
1846	Red maple	Acer rubrum	Richmond	Virginia	green_space	Council district 8	25.4	poor	naturally_occurring	15.24 to 30.48 cm	Richmond	NA	NA	NA	NA	NA	NA	NA	NA	NA	NA	NA	NA	NA	NA	NA	NA
1847	Red maple	Acer rubrum	Richmond	Virginia	green_space	Council district 8	25.4	good	naturally_occurring	15.24 to 30.48 cm	Richmond	NA	NA	NA	NA	NA	NA	NA	NA	NA	NA	NA	NA	NA	NA	NA	NA
1848	Red maple	Acer rubrum	Richmond	Virginia	green_space	Council district 8	25.4	good	naturally_occurring	15.24 to 30.48 cm	Richmond	NA	NA	NA	NA	NA	NA	NA	NA	NA	NA	NA	NA	NA	NA	NA	NA
1849	Callery pear	Pyrus calleryana	Richmond	Virginia	no_info	Council district 4	22.86	fair	introduced	15.24 to 30.48 cm	Richmond	NA	NA	NA	NA	NA	NA	NA	NA	NA	NA	NA	NA	NA	NA	NA	NA
1850	Red maple	Acer rubrum	Richmond	Virginia	no_info	Council district 4	17.78	fair	naturally_occurring	15.24 to 30.48 cm	Richmond	NA	NA	NA	NA	NA	NA	NA	NA	NA	NA	NA	NA	NA	NA	NA	NA
1851	Red maple	Acer rubrum	Richmond	Virginia	no_info	Council district 4	27.94	good	naturally_occurring	15.24 to 30.48 cm	Richmond	NA	NA	NA	NA	NA	NA	NA	NA	NA	NA	NA	NA	NA	NA	NA	NA
1852	Callery pear	Pyrus calleryana	Richmond	Virginia	no_info	Council district 4	17.78	fair	introduced	15.24 to 30.48 cm	Richmond	NA	NA	NA	NA	NA	NA	NA	NA	NA	NA	NA	NA	NA	NA	NA	NA
1853	Callery pear	Pyrus calleryana	Richmond	Virginia	no_info	Council district 4	20.32	fair	introduced	15.24 to 30.48 cm	Richmond	NA	NA	NA	NA	NA	NA	NA	NA	NA	NA	NA	NA	NA	NA	NA	NA
1854	Callery pear	Pyrus calleryana	Richmond	Virginia	no_info	Council district 4	15.24	poor	introduced	0 to 15.24 cm	Richmond	NA	NA	NA	NA	NA	NA	NA	NA	NA	NA	NA	NA	NA	NA	NA	NA
1855	Callery pear	Pyrus calleryana	Richmond	Virginia	no_info	Council district 4	17.78	fair	introduced	15.24 to 30.48 cm	Richmond	NA	NA	NA	NA	NA	NA	NA	NA	NA	NA	NA	NA	NA	NA	NA	NA
1856	Red maple	Acer rubrum	Richmond	Virginia	no_info	Council district 4	27.94	poor	naturally_occurring	15.24 to 30.48 cm	Richmond	NA	NA	NA	NA	NA	NA	NA	NA	NA	NA	NA	NA	NA	NA	NA	NA
1857	Callery pear	Pyrus calleryana	Richmond	Virginia	no_info	Council district 4	15.24	poor	introduced	0 to 15.24 cm	Richmond	NA	NA	NA	NA	NA	NA	NA	NA	NA	NA	NA	NA	NA	NA	NA	NA
1858	Callery pear	Pyrus calleryana	Richmond	Virginia	no_info	Council district 4	15.24	poor	introduced	0 to 15.24 cm	Richmond	NA	NA	NA	NA	NA	NA	NA	NA	NA	NA	NA	NA	NA	NA	NA	NA
1859	Callery pear	Pyrus calleryana	Richmond	Virginia	no_info	Council district 4	15.24	poor	introduced	0 to 15.24 cm	Richmond	NA	NA	NA	NA	NA	NA	NA	NA	NA	NA	NA	NA	NA	NA	NA	NA
1860	Callery pear	Pyrus calleryana	Richmond	Virginia	no_info	Council district 4	20.32	fair	introduced	15.24 to 30.48 cm	Richmond	NA	NA	NA	NA	NA	NA	NA	NA	NA	NA	NA	NA	NA	NA	NA	NA
1861	Callery pear	Pyrus calleryana	Richmond	Virginia	no_info	Council district 4	27.94	fair	introduced	15.24 to 30.48 cm	Richmond	NA	NA	NA	NA	NA	NA	NA	NA	NA	NA	NA	NA	NA	NA	NA	NA
1862	Loblolly pine	Pinus taeda	Richmond	Virginia	green_space	Council district 4	40.64	good	naturally_occurring	30.48 to 45.72 cm	Richmond	NA	NA	NA	NA	NA	NA	NA	NA	NA	NA	NA	NA	NA	NA	NA	NA
1863	Eastern red cedar	Juniperus virginiana	Richmond	Virginia	green_space	Council district 4	7.62	good	naturally_occurring	0 to 15.24 cm	Richmond	NA	NA	NA	NA	NA	NA	NA	NA	NA	NA	NA	NA	NA	NA	NA	NA
1864	Loblolly pine	Pinus taeda	Richmond	Virginia	green_space	Council district 4	7.62	fair	naturally_occurring	0 to 15.24 cm	Richmond	NA	NA	NA	NA	NA	NA	NA	NA	NA	NA	NA	NA	NA	NA	NA	NA
1865	Tulip tree	Liriodendron tulipifera	Richmond	Virginia	green_space	Council district 4	38.1	fair	naturally_occurring	30.48 to 45.72 cm	Richmond	NA	NA	NA	NA	NA	NA	NA	NA	NA	NA	NA	NA	NA	NA	NA	NA
1866	Leyland cypress	Cupressus leylandii	Richmond	Virginia	green_space	Council district 4	27.94	good	no_info	15.24 to 30.48 cm	Richmond	NA	NA	NA	NA	NA	NA	NA	NA	NA	NA	NA	NA	NA	NA	NA	NA
1867	Leyland cypress	Cupressus leylandii	Richmond	Virginia	green_space	Council district 4	27.94	good	no_info	15.24 to 30.48 cm	Richmond	NA	NA	NA	NA	NA	NA	NA	NA	NA	NA	NA	NA	NA	NA	NA	NA
1868	Leyland cypress	Cupressus leylandii	Richmond	Virginia	green_space	Council district 4	27.94	good	no_info	15.24 to 30.48 cm	Richmond	NA	NA	NA	NA	NA	NA	NA	NA	NA	NA	NA	NA	NA	NA	NA	NA
1869	Leyland cypress	Cupressus leylandii	Richmond	Virginia	green_space	Council district 4	22.86	good	no_info	15.24 to 30.48 cm	Richmond	NA	NA	NA	NA	NA	NA	NA	NA	NA	NA	NA	NA	NA	NA	NA	NA
1870	Leyland cypress	Cupressus leylandii	Richmond	Virginia	green_space	Council district 4	15.24	good	no_info	0 to 15.24 cm	Richmond	NA	NA	NA	NA	NA	NA	NA	NA	NA	NA	NA	NA	NA	NA	NA	NA
1871	Leyland cypress	Cupressus leylandii	Richmond	Virginia	green_space	Council district 4	10.16	poor	no_info	0 to 15.24 cm	Richmond	NA	NA	NA	NA	NA	NA	NA	NA	NA	NA	NA	NA	NA	NA	NA	NA
1872	Leyland cypress	Cupressus leylandii	Richmond	Virginia	green_space	Council district 4	10.16	poor	no_info	0 to 15.24 cm	Richmond	NA	NA	NA	NA	NA	NA	NA	NA	NA	NA	NA	NA	NA	NA	NA	NA
1873	Leyland cypress	Cupressus leylandii	Richmond	Virginia	green_space	Council district 4	10.16	poor	no_info	0 to 15.24 cm	Richmond	NA	NA	NA	NA	NA	NA	NA	NA	NA	NA	NA	NA	NA	NA	NA	NA
1874	Leyland cypress	Cupressus leylandii	Richmond	Virginia	green_space	Council district 4	10.16	poor	no_info	0 to 15.24 cm	Richmond	NA	NA	NA	NA	NA	NA	NA	NA	NA	NA	NA	NA	NA	NA	NA	NA
1875	NA	NA	Richmond	Virginia	no_info	Council district 4	NA	NA	no_info	NA	Richmond	NA	NA	NA	NA	NA	NA	NA	NA	NA	NA	NA	NA	NA	NA	NA	NA
1876	NA	NA	Richmond	Virginia	no_info	Council district 4	NA	NA	no_info	NA	Richmond	NA	NA	NA	NA	NA	NA	NA	NA	NA	NA	NA	NA	NA	NA	NA	NA
1877	NA	NA	Richmond	Virginia	no_info	Council district 4	NA	NA	no_info	NA	Richmond	NA	NA	NA	NA	NA	NA	NA	NA	NA	NA	NA	NA	NA	NA	NA	NA
1878	NA	NA	Richmond	Virginia	no_info	Council district 4	NA	NA	no_info	NA	Richmond	NA	NA	NA	NA	NA	NA	NA	NA	NA	NA	NA	NA	NA	NA	NA	NA
1879	Holly	Ilex	Richmond	Virginia	no_info	Council district 4	5.08	good	no_info	0 to 15.24 cm	Richmond	NA	NA	NA	NA	NA	NA	NA	NA	NA	NA	NA	NA	NA	NA	NA	NA
1880	Holly	Ilex	Richmond	Virginia	no_info	Council district 4	5.08	good	no_info	0 to 15.24 cm	Richmond	NA	NA	NA	NA	NA	NA	NA	NA	NA	NA	NA	NA	NA	NA	NA	NA
1881	Holly	Ilex	Richmond	Virginia	no_info	Council district 4	5.08	good	no_info	0 to 15.24 cm	Richmond	NA	NA	NA	NA	NA	NA	NA	NA	NA	NA	NA	NA	NA	NA	NA	NA
1882	Holly	Ilex	Richmond	Virginia	no_info	Council district 4	5.08	good	no_info	0 to 15.24 cm	Richmond	NA	NA	NA	NA	NA	NA	NA	NA	NA	NA	NA	NA	NA	NA	NA	NA
1883	Holly	Ilex	Richmond	Virginia	no_info	Council district 4	5.08	good	no_info	0 to 15.24 cm	Richmond	NA	NA	NA	NA	NA	NA	NA	NA	NA	NA	NA	NA	NA	NA	NA	NA
1884	Holly	Ilex	Richmond	Virginia	no_info	Council district 4	5.08	good	no_info	0 to 15.24 cm	Richmond	NA	NA	NA	NA	NA	NA	NA	NA	NA	NA	NA	NA	NA	NA	NA	NA
1885	Holly	Ilex	Richmond	Virginia	no_info	Council district 4	5.08	good	no_info	0 to 15.24 cm	Richmond	NA	NA	NA	NA	NA	NA	NA	NA	NA	NA	NA	NA	NA	NA	NA	NA
1886	Holly	Ilex	Richmond	Virginia	no_info	Council district 4	5.08	good	no_info	0 to 15.24 cm	Richmond	NA	NA	NA	NA	NA	NA	NA	NA	NA	NA	NA	NA	NA	NA	NA	NA
1887	Holly	Ilex	Richmond	Virginia	no_info	Council district 4	5.08	good	no_info	0 to 15.24 cm	Richmond	NA	NA	NA	NA	NA	NA	NA	NA	NA	NA	NA	NA	NA	NA	NA	NA
1888	Holly	Ilex	Richmond	Virginia	no_info	Council district 4	5.08	good	no_info	0 to 15.24 cm	Richmond	NA	NA	NA	NA	NA	NA	NA	NA	NA	NA	NA	NA	NA	NA	NA	NA
1889	Holly	Ilex	Richmond	Virginia	no_info	Council district 4	5.08	good	no_info	0 to 15.24 cm	Richmond	NA	NA	NA	NA	NA	NA	NA	NA	NA	NA	NA	NA	NA	NA	NA	NA
1890	NA	NA	Richmond	Virginia	no_info	Council district 4	NA	NA	no_info	NA	Richmond	NA	NA	NA	NA	NA	NA	NA	NA	NA	NA	NA	NA	NA	NA	NA	NA
1891	NA	NA	Richmond	Virginia	no_info	Council district 4	NA	fair	no_info	NA	Richmond	NA	NA	NA	NA	NA	NA	NA	NA	NA	NA	NA	NA	NA	NA	NA	NA
1892	NA	NA	Richmond	Virginia	no_info	Council district 4	NA	NA	no_info	NA	Richmond	NA	NA	NA	NA	NA	NA	NA	NA	NA	NA	NA	NA	NA	NA	NA	NA
1893	NA	NA	Richmond	Virginia	no_info	Council district 4	NA	NA	no_info	NA	Richmond	NA	NA	NA	NA	NA	NA	NA	NA	NA	NA	NA	NA	NA	NA	NA	NA
1894	NA	NA	Richmond	Virginia	no_info	Council district 4	NA	NA	no_info	NA	Richmond	NA	NA	NA	NA	NA	NA	NA	NA	NA	NA	NA	NA	NA	NA	NA	NA
1895	NA	NA	Richmond	Virginia	no_info	Council district 4	NA	NA	no_info	NA	Richmond	NA	NA	NA	NA	NA	NA	NA	NA	NA	NA	NA	NA	NA	NA	NA	NA
1896	NA	NA	Richmond	Virginia	no_info	Council district 4	NA	NA	no_info	NA	Richmond	NA	NA	NA	NA	NA	NA	NA	NA	NA	NA	NA	NA	NA	NA	NA	NA
1897	White oak	Quercus alba	Richmond	Virginia	no_info	Council district 4	63.5	fair	naturally_occurring	60.96 to 76.2 cm	Richmond	NA	NA	NA	NA	NA	NA	NA	NA	NA	NA	NA	NA	NA	NA	NA	NA
1898	White oak	Quercus alba	Richmond	Virginia	no_info	Council district 4	71.12	fair	naturally_occurring	60.96 to 76.2 cm	Richmond	NA	NA	NA	NA	NA	NA	NA	NA	NA	NA	NA	NA	NA	NA	NA	NA
1899	White oak	Quercus alba	Richmond	Virginia	no_info	Council district 4	58.42	good	naturally_occurring	45.72 to 60.96 cm	Richmond	NA	NA	NA	NA	NA	NA	NA	NA	NA	NA	NA	NA	NA	NA	NA	NA
1900	White oak	Quercus alba	Richmond	Virginia	no_info	Council district 4	101.6	poor	naturally_occurring	more than 76.2 cm	Richmond	NA	NA	NA	NA	NA	NA	NA	NA	NA	NA	NA	NA	NA	NA	NA	NA
1901	Scarlet oak	Quercus coccinea	Richmond	Virginia	no_info	Council district 4	55.88	fair	naturally_occurring	45.72 to 60.96 cm	Richmond	NA	NA	NA	NA	NA	NA	NA	NA	NA	NA	NA	NA	NA	NA	NA	NA
1902	NA	NA	Richmond	Virginia	no_info	Council district 4	NA	NA	no_info	NA	Richmond	NA	NA	NA	NA	NA	NA	NA	NA	NA	NA	NA	NA	NA	NA	NA	NA
1903	NA	NA	Richmond	Virginia	no_info	Council district 4	NA	NA	no_info	NA	Richmond	NA	NA	NA	NA	NA	NA	NA	NA	NA	NA	NA	NA	NA	NA	NA	NA
1904	NA	NA	Richmond	Virginia	no_info	Council district 4	NA	NA	no_info	NA	Richmond	NA	NA	NA	NA	NA	NA	NA	NA	NA	NA	NA	NA	NA	NA	NA	NA
1905	NA	NA	Richmond	Virginia	no_info	Council district 4	NA	NA	no_info	NA	Richmond	NA	NA	NA	NA	NA	NA	NA	NA	NA	NA	NA	NA	NA	NA	NA	NA
1906	NA	NA	Richmond	Virginia	no_info	Council district 4	NA	NA	no_info	NA	Richmond	NA	NA	NA	NA	NA	NA	NA	NA	NA	NA	NA	NA	NA	NA	NA	NA
1907	Green ash	Fraxinus pennsylvanica	Richmond	Virginia	no_info	Council district 4	101.6	fair	naturally_occurring	more than 76.2 cm	Richmond	NA	NA	NA	NA	NA	NA	NA	NA	NA	NA	NA	NA	NA	NA	NA	NA
1908	American sycamore	Platanus occidentalis	Richmond	Virginia	no_info	Council district 4	50.8	good	naturally_occurring	45.72 to 60.96 cm	Richmond	NA	NA	NA	NA	NA	NA	NA	NA	NA	NA	NA	NA	NA	NA	NA	NA
1909	Winged elm	Ulmus alata	Richmond	Virginia	no_info	Council district 4	35.56	fair	naturally_occurring	30.48 to 45.72 cm	Richmond	NA	NA	NA	NA	NA	NA	NA	NA	NA	NA	NA	NA	NA	NA	NA	NA
1910	Black locust	Robinia pseudoacacia	Richmond	Virginia	no_info	Council district 4	25.4	dead/dying	naturally_occurring	15.24 to 30.48 cm	Richmond	NA	NA	NA	NA	NA	NA	NA	NA	NA	NA	NA	NA	NA	NA	NA	NA
1911	Mockernut hickory	Carya tomentosa	Richmond	Virginia	no_info	Council district 4	25.4	good	naturally_occurring	15.24 to 30.48 cm	Richmond	NA	NA	NA	NA	NA	NA	NA	NA	NA	NA	NA	NA	NA	NA	NA	NA
1912	Winged elm	Ulmus alata	Richmond	Virginia	no_info	Council district 4	25.4	fair	naturally_occurring	15.24 to 30.48 cm	Richmond	NA	NA	NA	NA	NA	NA	NA	NA	NA	NA	NA	NA	NA	NA	NA	NA
1913	White oak	Quercus alba	Richmond	Virginia	no_info	Council district 4	60.96	dead/dying	naturally_occurring	45.72 to 60.96 cm	Richmond	NA	NA	NA	NA	NA	NA	NA	NA	NA	NA	NA	NA	NA	NA	NA	NA
1914	Black locust	Robinia pseudoacacia	Richmond	Virginia	no_info	Council district 4	40.64	dead/dying	naturally_occurring	30.48 to 45.72 cm	Richmond	NA	NA	NA	NA	NA	NA	NA	NA	NA	NA	NA	NA	NA	NA	NA	NA
1915	Common persimmon	Diospyros virginiana	Richmond	Virginia	no_info	Council district 4	10.16	good	naturally_occurring	0 to 15.24 cm	Richmond	NA	NA	NA	NA	NA	NA	NA	NA	NA	NA	NA	NA	NA	NA	NA	NA
1916	Black locust	Robinia pseudoacacia	Richmond	Virginia	no_info	Council district 4	40.64	dead/dying	naturally_occurring	30.48 to 45.72 cm	Richmond	NA	NA	NA	NA	NA	NA	NA	NA	NA	NA	NA	NA	NA	NA	NA	NA
1917	Black locust	Robinia pseudoacacia	Richmond	Virginia	no_info	Council district 4	55.88	poor	naturally_occurring	45.72 to 60.96 cm	Richmond	NA	NA	NA	NA	NA	NA	NA	NA	NA	NA	NA	NA	NA	NA	NA	NA
1918	Northern red oak	Quercus rubra	Richmond	Virginia	no_info	Council district 4	66.04	fair	naturally_occurring	60.96 to 76.2 cm	Richmond	NA	NA	NA	NA	NA	NA	NA	NA	NA	NA	NA	NA	NA	NA	NA	NA
1919	NA	NA	Richmond	Virginia	no_info	Council district 4	NA	NA	no_info	NA	Richmond	NA	NA	NA	NA	NA	NA	NA	NA	NA	NA	NA	NA	NA	NA	NA	NA
1920	NA	NA	Richmond	Virginia	no_info	Council district 4	NA	NA	no_info	NA	Richmond	NA	NA	NA	NA	NA	NA	NA	NA	NA	NA	NA	NA	NA	NA	NA	NA
1921	Common crapemyrtle	Lagerstroemia indica	Richmond	Virginia	no_info	Council district 4	2.54	good	introduced	0 to 15.24 cm	Richmond	NA	NA	NA	NA	NA	NA	NA	NA	NA	NA	NA	NA	NA	NA	NA	NA
1922	Common crapemyrtle	Lagerstroemia indica	Richmond	Virginia	no_info	Council district 4	5.08	good	introduced	0 to 15.24 cm	Richmond	NA	NA	NA	NA	NA	NA	NA	NA	NA	NA	NA	NA	NA	NA	NA	NA
1923	Callery pear	Pyrus calleryana	Richmond	Virginia	no_info	Council district 4	15.24	fair	introduced	0 to 15.24 cm	Richmond	NA	NA	NA	NA	NA	NA	NA	NA	NA	NA	NA	NA	NA	NA	NA	NA
1924	Eastern redbud	Cercis canadensis	Richmond	Virginia	no_info	Council district 4	15.24	poor	naturally_occurring	0 to 15.24 cm	Richmond	NA	NA	NA	NA	NA	NA	NA	NA	NA	NA	NA	NA	NA	NA	NA	NA
1925	Ginkgo	Ginkgo biloba	Richmond	Virginia	no_info	Council district 4	5.08	good	introduced	0 to 15.24 cm	Richmond	NA	NA	NA	NA	NA	NA	NA	NA	NA	NA	NA	NA	NA	NA	NA	NA
1926	NA	NA	Richmond	Virginia	no_info	Council district 4	NA	NA	no_info	NA	Richmond	NA	NA	NA	NA	NA	NA	NA	NA	NA	NA	NA	NA	NA	NA	NA	NA
1927	Flowering dogwood	Cornus florida	Richmond	Virginia	no_info	Council district 4	15.24	fair	naturally_occurring	0 to 15.24 cm	Richmond	NA	NA	NA	NA	NA	NA	NA	NA	NA	NA	NA	NA	NA	NA	NA	NA
1928	Common crapemyrtle	Lagerstroemia indica	Richmond	Virginia	no_info	Council district 4	10.16	good	introduced	0 to 15.24 cm	Richmond	NA	NA	NA	NA	NA	NA	NA	NA	NA	NA	NA	NA	NA	NA	NA	NA
1929	Common crapemyrtle	Lagerstroemia indica	Richmond	Virginia	no_info	Council district 4	7.62	good	introduced	0 to 15.24 cm	Richmond	NA	NA	NA	NA	NA	NA	NA	NA	NA	NA	NA	NA	NA	NA	NA	NA
1930	Sugar maple	Acer saccharum	Richmond	Virginia	no_info	Council district 4	40.64	good	naturally_occurring	30.48 to 45.72 cm	Richmond	NA	NA	NA	NA	NA	NA	NA	NA	NA	NA	NA	NA	NA	NA	NA	NA
1931	Willow oak	Quercus phellos	Richmond	Virginia	no_info	Council district 4	22.86	poor	naturally_occurring	15.24 to 30.48 cm	Richmond	NA	NA	NA	NA	NA	NA	NA	NA	NA	NA	NA	NA	NA	NA	NA	NA
1932	Willow oak	Quercus phellos	Richmond	Virginia	no_info	Council district 4	10.16	poor	naturally_occurring	0 to 15.24 cm	Richmond	NA	NA	NA	NA	NA	NA	NA	NA	NA	NA	NA	NA	NA	NA	NA	NA
1933	Willow oak	Quercus phellos	Richmond	Virginia	no_info	Council district 4	45.72	fair	naturally_occurring	30.48 to 45.72 cm	Richmond	NA	NA	NA	NA	NA	NA	NA	NA	NA	NA	NA	NA	NA	NA	NA	NA
1934	Willow oak	Quercus phellos	Richmond	Virginia	no_info	Council district 4	33.02	fair	naturally_occurring	30.48 to 45.72 cm	Richmond	NA	NA	NA	NA	NA	NA	NA	NA	NA	NA	NA	NA	NA	NA	NA	NA
1935	Southern red oak	Quercus falcata	Richmond	Virginia	no_info	Council district 4	55.88	good	naturally_occurring	45.72 to 60.96 cm	Richmond	NA	NA	NA	NA	NA	NA	NA	NA	NA	NA	NA	NA	NA	NA	NA	NA
1936	Loblolly pine	Pinus taeda	Richmond	Virginia	no_info	Council district 4	50.8	good	naturally_occurring	45.72 to 60.96 cm	Richmond	NA	NA	NA	NA	NA	NA	NA	NA	NA	NA	NA	NA	NA	NA	NA	NA
1937	Willow oak	Quercus phellos	Richmond	Virginia	no_info	Council district 4	10.16	poor	naturally_occurring	0 to 15.24 cm	Richmond	NA	NA	NA	NA	NA	NA	NA	NA	NA	NA	NA	NA	NA	NA	NA	NA
1938	Post oak	Quercus stellata	Richmond	Virginia	no_info	Council district 4	55.88	fair	naturally_occurring	45.72 to 60.96 cm	Richmond	NA	NA	NA	NA	NA	NA	NA	NA	NA	NA	NA	NA	NA	NA	NA	NA
1939	Loblolly pine	Pinus taeda	Richmond	Virginia	no_info	Council district 4	53.34	good	naturally_occurring	45.72 to 60.96 cm	Richmond	NA	NA	NA	NA	NA	NA	NA	NA	NA	NA	NA	NA	NA	NA	NA	NA
1940	Loblolly pine	Pinus taeda	Richmond	Virginia	no_info	Council district 4	40.64	good	naturally_occurring	30.48 to 45.72 cm	Richmond	NA	NA	NA	NA	NA	NA	NA	NA	NA	NA	NA	NA	NA	NA	NA	NA
1941	Loblolly pine	Pinus taeda	Richmond	Virginia	no_info	Council district 4	35.56	good	naturally_occurring	30.48 to 45.72 cm	Richmond	NA	NA	NA	NA	NA	NA	NA	NA	NA	NA	NA	NA	NA	NA	NA	NA
1942	Loblolly pine	Pinus taeda	Richmond	Virginia	no_info	Council district 4	35.56	good	naturally_occurring	30.48 to 45.72 cm	Richmond	NA	NA	NA	NA	NA	NA	NA	NA	NA	NA	NA	NA	NA	NA	NA	NA
1943	White oak	Quercus alba	Richmond	Virginia	no_info	Council district 4	45.72	fair	naturally_occurring	30.48 to 45.72 cm	Richmond	NA	NA	NA	NA	NA	NA	NA	NA	NA	NA	NA	NA	NA	NA	NA	NA
1944	Loblolly pine	Pinus taeda	Richmond	Virginia	no_info	Council district 4	38.1	poor	naturally_occurring	30.48 to 45.72 cm	Richmond	NA	NA	NA	NA	NA	NA	NA	NA	NA	NA	NA	NA	NA	NA	NA	NA
1945	Loblolly pine	Pinus taeda	Richmond	Virginia	no_info	Council district 4	30.48	fair	naturally_occurring	15.24 to 30.48 cm	Richmond	NA	NA	NA	NA	NA	NA	NA	NA	NA	NA	NA	NA	NA	NA	NA	NA
1946	Sweetgum	Liquidambar styraciflua	Richmond	Virginia	no_info	Council district 4	15.24	fair	naturally_occurring	0 to 15.24 cm	Richmond	NA	NA	NA	NA	NA	NA	NA	NA	NA	NA	NA	NA	NA	NA	NA	NA
1947	Sweetgum	Liquidambar styraciflua	Richmond	Virginia	no_info	Council district 4	25.4	fair	naturally_occurring	15.24 to 30.48 cm	Richmond	NA	NA	NA	NA	NA	NA	NA	NA	NA	NA	NA	NA	NA	NA	NA	NA
1948	Sweetgum	Liquidambar styraciflua	Richmond	Virginia	no_info	Council district 4	20.32	poor	naturally_occurring	15.24 to 30.48 cm	Richmond	NA	NA	NA	NA	NA	NA	NA	NA	NA	NA	NA	NA	NA	NA	NA	NA
1949	Willow oak	Quercus phellos	Richmond	Virginia	no_info	Council district 4	40.64	fair	naturally_occurring	30.48 to 45.72 cm	Richmond	NA	NA	NA	NA	NA	NA	NA	NA	NA	NA	NA	NA	NA	NA	NA	NA
1950	NA	NA	Richmond	Virginia	green_space	Council district 9	NA	NA	no_info	NA	Richmond	NA	NA	NA	NA	NA	NA	NA	NA	NA	NA	NA	NA	NA	NA	NA	NA
1951	Red maple	Acer rubrum	Richmond	Virginia	green_space	Council district 9	60.96	fair	naturally_occurring	45.72 to 60.96 cm	Richmond	NA	NA	NA	NA	NA	NA	NA	NA	NA	NA	NA	NA	NA	NA	NA	NA
1952	NA	NA	Richmond	Virginia	no_info	Council district 9	NA	NA	no_info	NA	Richmond	NA	NA	NA	NA	NA	NA	NA	NA	NA	NA	NA	NA	NA	NA	NA	NA
1953	Red mulberry	Morus rubra	Richmond	Virginia	green_space	Council district 9	50.8	poor	naturally_occurring	45.72 to 60.96 cm	Richmond	NA	NA	NA	NA	NA	NA	NA	NA	NA	NA	NA	NA	NA	NA	NA	NA
1954	NA	NA	Richmond	Virginia	no_info	Council district 9	NA	NA	no_info	NA	Richmond	NA	NA	NA	NA	NA	NA	NA	NA	NA	NA	NA	NA	NA	NA	NA	NA
1955	NA	NA	Richmond	Virginia	no_info	Council district 9	NA	NA	no_info	NA	Richmond	NA	NA	NA	NA	NA	NA	NA	NA	NA	NA	NA	NA	NA	NA	NA	NA
1956	NA	NA	Richmond	Virginia	no_info	Council district 9	NA	NA	no_info	NA	Richmond	NA	NA	NA	NA	NA	NA	NA	NA	NA	NA	NA	NA	NA	NA	NA	NA
1957	NA	NA	Richmond	Virginia	no_info	Council district 9	NA	NA	no_info	NA	Richmond	NA	NA	NA	NA	NA	NA	NA	NA	NA	NA	NA	NA	NA	NA	NA	NA
1958	NA	NA	Richmond	Virginia	no_info	Council district 9	NA	NA	no_info	NA	Richmond	NA	NA	NA	NA	NA	NA	NA	NA	NA	NA	NA	NA	NA	NA	NA	NA
1959	NA	NA	Richmond	Virginia	no_info	Council district 9	NA	NA	no_info	NA	Richmond	NA	NA	NA	NA	NA	NA	NA	NA	NA	NA	NA	NA	NA	NA	NA	NA
1960	NA	NA	Richmond	Virginia	no_info	Council district 9	NA	NA	no_info	NA	Richmond	NA	NA	NA	NA	NA	NA	NA	NA	NA	NA	NA	NA	NA	NA	NA	NA
1961	NA	NA	Richmond	Virginia	no_info	Council district 9	NA	NA	no_info	NA	Richmond	NA	NA	NA	NA	NA	NA	NA	NA	NA	NA	NA	NA	NA	NA	NA	NA
1962	NA	NA	Richmond	Virginia	no_info	Council district 9	NA	NA	no_info	NA	Richmond	NA	NA	NA	NA	NA	NA	NA	NA	NA	NA	NA	NA	NA	NA	NA	NA
1963	NA	NA	Richmond	Virginia	no_info	Council district 9	NA	NA	no_info	NA	Richmond	NA	NA	NA	NA	NA	NA	NA	NA	NA	NA	NA	NA	NA	NA	NA	NA
1964	Willow oak	Quercus phellos	Richmond	Virginia	green_space	Council district 9	40.64	poor	naturally_occurring	30.48 to 45.72 cm	Richmond	NA	NA	NA	NA	NA	NA	NA	NA	NA	NA	NA	NA	NA	NA	NA	NA
1965	NA	NA	Richmond	Virginia	no_info	Council district 9	NA	NA	no_info	NA	Richmond	NA	NA	NA	NA	NA	NA	NA	NA	NA	NA	NA	NA	NA	NA	NA	NA
1966	Common crapemyrtle	Lagerstroemia indica	Richmond	Virginia	no_info	Council district 8	7.62	good	introduced	0 to 15.24 cm	Richmond	NA	NA	NA	NA	NA	NA	NA	NA	NA	NA	NA	NA	NA	NA	NA	NA
1967	Common crapemyrtle	Lagerstroemia indica	Richmond	Virginia	no_info	Council district 8	7.62	good	introduced	0 to 15.24 cm	Richmond	NA	NA	NA	NA	NA	NA	NA	NA	NA	NA	NA	NA	NA	NA	NA	NA
1968	Common crapemyrtle	Lagerstroemia indica	Richmond	Virginia	no_info	Council district 8	7.62	good	introduced	0 to 15.24 cm	Richmond	NA	NA	NA	NA	NA	NA	NA	NA	NA	NA	NA	NA	NA	NA	NA	NA
1969	Common crapemyrtle	Lagerstroemia indica	Richmond	Virginia	no_info	Council district 8	7.62	good	introduced	0 to 15.24 cm	Richmond	NA	NA	NA	NA	NA	NA	NA	NA	NA	NA	NA	NA	NA	NA	NA	NA
1970	Common crapemyrtle	Lagerstroemia indica	Richmond	Virginia	no_info	Council district 8	7.62	good	introduced	0 to 15.24 cm	Richmond	NA	NA	NA	NA	NA	NA	NA	NA	NA	NA	NA	NA	NA	NA	NA	NA
1971	Kwanzan cherry	Prunus serrulata	Richmond	Virginia	no_info	Council district 8	12.7	fair	introduced	0 to 15.24 cm	Richmond	NA	NA	NA	NA	NA	NA	NA	NA	NA	NA	NA	NA	NA	NA	NA	NA
1972	Kwanzan cherry	Prunus serrulata	Richmond	Virginia	no_info	Council district 8	12.7	fair	introduced	0 to 15.24 cm	Richmond	NA	NA	NA	NA	NA	NA	NA	NA	NA	NA	NA	NA	NA	NA	NA	NA
1973	Common crapemyrtle	Lagerstroemia indica	Richmond	Virginia	no_info	Council district 8	7.62	good	introduced	0 to 15.24 cm	Richmond	NA	NA	NA	NA	NA	NA	NA	NA	NA	NA	NA	NA	NA	NA	NA	NA
1974	Common crapemyrtle	Lagerstroemia indica	Richmond	Virginia	no_info	Council district 8	7.62	good	introduced	0 to 15.24 cm	Richmond	NA	NA	NA	NA	NA	NA	NA	NA	NA	NA	NA	NA	NA	NA	NA	NA
1975	Common crapemyrtle	Lagerstroemia indica	Richmond	Virginia	no_info	Council district 8	7.62	good	introduced	0 to 15.24 cm	Richmond	NA	NA	NA	NA	NA	NA	NA	NA	NA	NA	NA	NA	NA	NA	NA	NA
1976	Common crapemyrtle	Lagerstroemia indica	Richmond	Virginia	no_info	Council district 8	7.62	good	introduced	0 to 15.24 cm	Richmond	NA	NA	NA	NA	NA	NA	NA	NA	NA	NA	NA	NA	NA	NA	NA	NA
1977	Common crapemyrtle	Lagerstroemia indica	Richmond	Virginia	no_info	Council district 8	7.62	good	introduced	0 to 15.24 cm	Richmond	NA	NA	NA	NA	NA	NA	NA	NA	NA	NA	NA	NA	NA	NA	NA	NA
1978	NA	NA	Richmond	Virginia	green_space	Council district 9	NA	NA	no_info	NA	Richmond	NA	NA	NA	NA	NA	NA	NA	NA	NA	NA	NA	NA	NA	NA	NA	NA
1979	NA	NA	Richmond	Virginia	green_space	Council district 9	NA	NA	no_info	NA	Richmond	NA	NA	NA	NA	NA	NA	NA	NA	NA	NA	NA	NA	NA	NA	NA	NA
1980	NA	NA	Richmond	Virginia	green_space	Council district 9	NA	NA	no_info	NA	Richmond	NA	NA	NA	NA	NA	NA	NA	NA	NA	NA	NA	NA	NA	NA	NA	NA
1981	NA	NA	Richmond	Virginia	green_space	Council district 9	NA	NA	no_info	NA	Richmond	NA	NA	NA	NA	NA	NA	NA	NA	NA	NA	NA	NA	NA	NA	NA	NA
1982	NA	NA	Richmond	Virginia	no_info	Council district 4	NA	NA	no_info	NA	Richmond	NA	NA	NA	NA	NA	NA	NA	NA	NA	NA	NA	NA	NA	NA	NA	NA
1983	NA	NA	Richmond	Virginia	green_space	Council district 4	NA	NA	no_info	NA	Richmond	NA	NA	NA	NA	NA	NA	NA	NA	NA	NA	NA	NA	NA	NA	NA	NA
1984	NA	NA	Richmond	Virginia	no_info	Council district 4	NA	NA	no_info	NA	Richmond	NA	NA	NA	NA	NA	NA	NA	NA	NA	NA	NA	NA	NA	NA	NA	NA
1985	NA	NA	Richmond	Virginia	no_info	Council district 4	NA	NA	no_info	NA	Richmond	NA	NA	NA	NA	NA	NA	NA	NA	NA	NA	NA	NA	NA	NA	NA	NA
1986	NA	NA	Richmond	Virginia	no_info	Council district 4	NA	NA	no_info	NA	Richmond	NA	NA	NA	NA	NA	NA	NA	NA	NA	NA	NA	NA	NA	NA	NA	NA
1987	NA	NA	Richmond	Virginia	no_info	Council district 4	NA	NA	no_info	NA	Richmond	NA	NA	NA	NA	NA	NA	NA	NA	NA	NA	NA	NA	NA	NA	NA	NA
1988	NA	NA	Richmond	Virginia	no_info	Council district 4	NA	NA	no_info	NA	Richmond	NA	NA	NA	NA	NA	NA	NA	NA	NA	NA	NA	NA	NA	NA	NA	NA
1989	NA	NA	Richmond	Virginia	no_info	Council district 4	NA	NA	no_info	NA	Richmond	NA	NA	NA	NA	NA	NA	NA	NA	NA	NA	NA	NA	NA	NA	NA	NA
1990	NA	NA	Richmond	Virginia	green_space	Council district 9	NA	NA	no_info	NA	Richmond	NA	NA	NA	NA	NA	NA	NA	NA	NA	NA	NA	NA	NA	NA	NA	NA
1991	NA	NA	Richmond	Virginia	no_info	Council district 8	NA	NA	no_info	NA	Richmond	NA	NA	NA	NA	NA	NA	NA	NA	NA	NA	NA	NA	NA	NA	NA	NA
1992	NA	NA	Richmond	Virginia	green_space	Council district 8	NA	NA	no_info	NA	Richmond	NA	NA	NA	NA	NA	NA	NA	NA	NA	NA	NA	NA	NA	NA	NA	NA
1993	NA	NA	Richmond	Virginia	no_info	Council district 4	NA	NA	no_info	NA	Richmond	NA	NA	NA	NA	NA	NA	NA	NA	NA	NA	NA	NA	NA	NA	NA	NA
1994	NA	NA	Richmond	Virginia	no_info	Council district 4	NA	NA	no_info	NA	Richmond	NA	NA	NA	NA	NA	NA	NA	NA	NA	NA	NA	NA	NA	NA	NA	NA
1995	NA	NA	Richmond	Virginia	no_info	Council district 4	NA	NA	no_info	NA	Richmond	NA	NA	NA	NA	NA	NA	NA	NA	NA	NA	NA	NA	NA	NA	NA	NA
1996	NA	NA	Richmond	Virginia	no_info	Council district 4	NA	NA	no_info	NA	Richmond	NA	NA	NA	NA	NA	NA	NA	NA	NA	NA	NA	NA	NA	NA	NA	NA
1997	Hedge maple	Acer campestre	Richmond	Virginia	no_info	Council district 4	10.16	good	introduced	0 to 15.24 cm	Richmond	NA	NA	NA	NA	NA	NA	NA	NA	NA	NA	NA	NA	NA	NA	NA	NA
1998	Hedge maple	Acer campestre	Richmond	Virginia	no_info	Council district 4	20.32	fair	introduced	15.24 to 30.48 cm	Richmond	NA	NA	NA	NA	NA	NA	NA	NA	NA	NA	NA	NA	NA	NA	NA	NA
1999	Star magnolia	Magnolia stellata	Richmond	Virginia	no_info	Council district 4	2.54	dead/dying	introduced	0 to 15.24 cm	Richmond	NA	NA	NA	NA	NA	NA	NA	NA	NA	NA	NA	NA	NA	NA	NA	NA
2000	Sugar maple	Acer saccharum	Richmond	Virginia	no_info	Council district 4	17.78	fair	naturally_occurring	15.24 to 30.48 cm	Richmond	NA	NA	NA	NA	NA	NA	NA	NA	NA	NA	NA	NA	NA	NA	NA	NA
[truncated: 1,273 more rows]
