# Supplementary material for: Species clustering, climate effects, and introduced species in 5 million city trees across 63 US cities
Source: eLife. 2022 Sep 27;11:e77891. doi: 10.7554/eLife.77891 (PMC9578703; doi:10.7554/eLife.77891)
Supplement: Figure 1—source data 1. — This zipped file includes all of the cleaned data used in the study (63 spreadsheets, one for each city, where each row is a tree). It is available on Dryad at https://doi.org/10.5061/dryad.2jm63xsrf. [file elife-77891-fig1-data1.zip › Honolulu_Final_2022-06-18.csv]

city_ID	planted_date	most_recent_observation	common_name	scientific_name	city	state	longitude_coordinate	latitude_coordinate	location_type	address	overhead_utility	diameter_breast_height_CM	condition	height_M	native	height_binned_M	diameter_breast_height_binned_CM	greater_metro	tree_ID	retired_date	most_recent_observation_type	zipcode	neighborhood	location_name	ward	district	percent_population
19767	NA	03/07/2018	Silver buttonwood	Conocarpus erectus	Kailua	Hawaii	-157.7305771	21.37008053	green_space	1428 Aunauna Street	NA	0	poor	39.37008	introduced	more than 18.29 m	NA	Honolulu	NA	NA	NA	NA	NA	NA	NA	NA	NA
24901	NA	05/17/2019	Pink tecoma	Tabebuia heterophylla	Honolulu	Hawaii	-157.8543587	21.29199034	green_space	NA	No	0	NA	0	introduced	NA	NA	Honolulu	NA	NA	NA	NA	NA	NA	NA	NA	NA
24897	NA	05/17/2019	Pink tecoma	Tabebuia heterophylla	Honolulu	Hawaii	-157.8543909	21.29191911	green_space	NA	No	0	NA	0	introduced	NA	NA	Honolulu	NA	NA	NA	NA	NA	NA	NA	NA	NA
29612	NA	11/26/2019	Neem tree	Azadirachta indica	Kaneohe	Hawaii	-157.7842765	21.4049919	green_space	45-027 Namoku Street	No	0	poor	19.68504	introduced	more than 18.29 m	NA	Honolulu	NA	NA	NA	NA	NA	NA	NA	NA	NA
18473	NA	12/06/2017	Vitae lignum	Guaiacum officinale	Kailua	Hawaii	-157.7331993	21.38687848	green_space	537-541 Ka Awakea Road	NA	0	NA	22.96588	introduced	more than 18.29 m	NA	Honolulu	NA	NA	NA	NA	NA	NA	NA	NA	NA
18913	NA	01/10/2018	Lemon	Citrus limon	Kailua	Hawaii	-157.7297551	21.38128633	green_space	870 Akumu Place	No	0	good	16.4042	introduced	13.71 to 18.29 m	NA	Honolulu	NA	NA	NA	NA	NA	NA	NA	NA	NA
29808	NA	12/07/2019	Golden shower	Cassia fistula	Honolulu	Hawaii	-157.8237903	21.3042164	green_space	2115 Rocky Hill Place	Yes	0	good	68.89764	introduced	more than 18.29 m	NA	Honolulu	NA	NA	NA	NA	NA	NA	NA	NA	NA
26245	NA	05/29/2019	Dead tree	NA	Honolulu	Hawaii	-157.8456348	21.28940934	green_space	165 Ala Moana Park Drive	No	0	dead/dying	0	no_info	NA	NA	Honolulu	NA	NA	NA	NA	NA	NA	NA	NA	NA
23381	NA	03/19/2019	Dead tree	NA	Kaneohe	Hawaii	-157.8088591	21.41126078	green_space	Kaneohe District Park	No	0	dead/dying	9.84252	no_info	9.14 to 13.71 m	NA	Honolulu	NA	NA	NA	NA	NA	NA	NA	NA	NA
26782	NA	06/06/2019	Coconut palm	Cocos nucifera	Honolulu	Hawaii	-157.8476498	21.28525004	green_space	1365 Ala Moana Boulevard	No	0	dead/dying	0	introduced	NA	NA	Honolulu	NA	NA	NA	NA	NA	NA	NA	NA	NA
26781	NA	06/06/2019	Coconut palm	Cocos nucifera	Honolulu	Hawaii	-157.8476894	21.28530128	green_space	1365 Ala Moana Boulevard	No	0	dead/dying	0	introduced	NA	NA	Honolulu	NA	NA	NA	NA	NA	NA	NA	NA	NA
26780	NA	06/06/2019	Coconut palm	Cocos nucifera	Honolulu	Hawaii	-157.8476445	21.28535876	green_space	1365 Ala Moana Boulevard	No	0	dead/dying	0	introduced	NA	NA	Honolulu	NA	NA	NA	NA	NA	NA	NA	NA	NA
26775	NA	06/06/2019	Coconut palm	Cocos nucifera	Honolulu	Hawaii	-157.847503	21.28546872	green_space	1365 Ala Moana Boulevard	No	0	dead/dying	0	introduced	NA	NA	Honolulu	NA	NA	NA	NA	NA	NA	NA	NA	NA
25660	NA	05/22/2019	Coconut palm	Cocos nucifera	Honolulu	Hawaii	-157.8581802	21.2910113	green_space	113 Ahui Street	No	0	dead/dying	0	introduced	NA	NA	Honolulu	NA	NA	NA	NA	NA	NA	NA	NA	NA
31057	3/15/2018	05/26/2020	White tecoma	Tabebuia berteroi	Kailua	Hawaii	-157.7310109	21.37644071	green_space	923 Alahaki Street	Yes	2.54	good	9.84252	introduced	9.14 to 13.71 m	0 to 15.24 cm	Honolulu	NA	NA	NA	NA	NA	NA	NA	NA	NA
29221	NA	10/22/2019	White tecoma	Tabebuia berteroi	Kaneohe	Hawaii	-157.8076964	21.42287152	green_space	46-147 Aeloa Street	No	2.54	good	32.8084	introduced	more than 18.29 m	0 to 15.24 cm	Honolulu	NA	NA	NA	NA	NA	NA	NA	NA	NA
28829	NA	09/12/2019	White tecoma	Tabebuia berteroi	Kaneohe	Hawaii	-157.8018276	21.41845348	no_info	46-001 Kamehameha Highway	No	2.54	good	26.24672	introduced	more than 18.29 m	0 to 15.24 cm	Honolulu	NA	NA	NA	NA	NA	NA	NA	NA	NA
24939	NA	05/06/2019	White tecoma	Tabebuia berteroi	Honolulu	Hawaii	-157.7943382	21.2690247	green_space	620 22Nd Avenue	NA	2.54	good	29.52756	introduced	more than 18.29 m	0 to 15.24 cm	Honolulu	NA	NA	NA	NA	NA	NA	NA	NA	NA
24937	NA	05/06/2019	White tecoma	Tabebuia berteroi	Honolulu	Hawaii	-157.794241	21.26897596	green_space	620 22Nd Avenue	NA	2.54	good	29.52756	introduced	more than 18.29 m	0 to 15.24 cm	Honolulu	NA	NA	NA	NA	NA	NA	NA	NA	NA
24936	NA	05/06/2019	White tecoma	Tabebuia berteroi	Honolulu	Hawaii	-157.7941371	21.26892347	green_space	620 22Nd Avenue	NA	2.54	good	32.8084	introduced	more than 18.29 m	0 to 15.24 cm	Honolulu	NA	NA	NA	NA	NA	NA	NA	NA	NA
24925	NA	05/06/2019	White tecoma	Tabebuia berteroi	Honolulu	Hawaii	-157.7938478	21.2688816	green_space	655 22Nd Avenue	Yes	2.54	good	36.08924	introduced	more than 18.29 m	0 to 15.24 cm	Honolulu	NA	NA	NA	NA	NA	NA	NA	NA	NA
24533	NA	04/23/2019	White tecoma	Tabebuia berteroi	Kaneohe	Hawaii	-157.8212965	21.40870498	green_space	46-484 Makena Street	No	2.54	good	26.24672	introduced	more than 18.29 m	0 to 15.24 cm	Honolulu	NA	NA	NA	NA	NA	NA	NA	NA	NA
24512	NA	04/23/2019	White tecoma	Tabebuia berteroi	Kaneohe	Hawaii	-157.8208479	21.40959209	green_space	46-64 Makena Place	No	2.54	good	32.8084	introduced	more than 18.29 m	0 to 15.24 cm	Honolulu	NA	NA	NA	NA	NA	NA	NA	NA	NA
24502	NA	04/23/2019	White tecoma	Tabebuia berteroi	Kaneohe	Hawaii	-157.8209102	21.40977625	green_space	46-64 Makena Place	No	2.54	good	36.08924	introduced	more than 18.29 m	0 to 15.24 cm	Honolulu	NA	NA	NA	NA	NA	NA	NA	NA	NA
23067	NA	03/17/2019	White tecoma	Tabebuia berteroi	Honolulu	Hawaii	-157.7930347	21.30296422	green_space	2196 Kauhana Street	No	2.54	good	26.24672	introduced	more than 18.29 m	0 to 15.24 cm	Honolulu	NA	NA	NA	NA	NA	NA	NA	NA	NA
22965	NA	03/12/2019	White tecoma	Tabebuia berteroi	Honolulu	Hawaii	-157.788147	21.30931701	green_space	2551 Gardenia Street	No	2.54	good	29.52756	introduced	more than 18.29 m	0 to 15.24 cm	Honolulu	NA	NA	NA	NA	NA	NA	NA	NA	NA
22884	NA	02/26/2019	White tecoma	Tabebuia berteroi	Honolulu	Hawaii	-157.7875704	21.31182145	green_space	2646 Myrtle Street	Yes	2.54	good	22.96588	introduced	more than 18.29 m	0 to 15.24 cm	Honolulu	NA	NA	NA	NA	NA	NA	NA	NA	NA
22161	NA	10/06/2018	White tecoma	Tabebuia berteroi	Honolulu	Hawaii	-157.8069501	21.3111075	green_space	3048 Kaloaluiki Street	No	2.54	good	32.8084	introduced	more than 18.29 m	0 to 15.24 cm	Honolulu	NA	NA	NA	NA	NA	NA	NA	NA	NA
22158	NA	10/06/2018	White tecoma	Tabebuia berteroi	Honolulu	Hawaii	-157.8070628	21.3110369	green_space	3048 Kaloaluiki Street	No	2.54	good	32.8084	introduced	more than 18.29 m	0 to 15.24 cm	Honolulu	NA	NA	NA	NA	NA	NA	NA	NA	NA
22031	NA	09/15/2018	White tecoma	Tabebuia berteroi	Honolulu	Hawaii	-157.8012625	21.32039865	green_space	3329 Pinao Street	Yes	2.54	good	29.52756	introduced	more than 18.29 m	0 to 15.24 cm	Honolulu	NA	NA	NA	NA	NA	NA	NA	NA	NA
20881	NA	05/30/2018	White tecoma	Tabebuia berteroi	Kailua	Hawaii	-157.7518956	21.41606179	green_space	507 Iliaina Street	NA	2.54	good	39.37008	introduced	more than 18.29 m	0 to 15.24 cm	Honolulu	NA	NA	NA	NA	NA	NA	NA	NA	NA
20430	NA	04/18/2018	White tecoma	Tabebuia berteroi	Kailua	Hawaii	-157.7212627	21.37429132	green_space	1001 Apokula Street	No	2.54	good	36.08924	introduced	more than 18.29 m	0 to 15.24 cm	Honolulu	NA	NA	NA	NA	NA	NA	NA	NA	NA
20352	NA	04/11/2018	White tecoma	Tabebuia berteroi	Kailua	Hawaii	-157.7231116	21.37495608	green_space	1255-1265 Loho Street	No	2.54	good	26.24672	introduced	more than 18.29 m	0 to 15.24 cm	Honolulu	NA	NA	NA	NA	NA	NA	NA	NA	NA
16185	NA	04/12/2017	White tecoma	Tabebuia berteroi	Kailua	Hawaii	-157.7426031	21.40402777	green_space	145-153 Kapaa Street	NA	2.54	good	29.52756	introduced	more than 18.29 m	0 to 15.24 cm	Honolulu	NA	NA	NA	NA	NA	NA	NA	NA	NA
15850	NA	03/15/2017	White tecoma	Tabebuia berteroi	Kailua	Hawaii	-157.7453135	21.39356593	green_space	9 Kainehe Street	Yes	2.54	good	42.65092	introduced	more than 18.29 m	0 to 15.24 cm	Honolulu	NA	NA	NA	NA	NA	NA	NA	NA	NA
15831	NA	03/15/2017	White tecoma	Tabebuia berteroi	Kailua	Hawaii	-157.7459773	21.39448372	built_environment	65-87 Kainehe Street	No	2.54	good	36.08924	introduced	more than 18.29 m	0 to 15.24 cm	Honolulu	NA	NA	NA	NA	NA	NA	NA	NA	NA
15821	NA	02/22/2017	White tecoma	Tabebuia berteroi	Kailua	Hawaii	-157.7455066	21.39510556	built_environment	31-39 Kihapai Street	NA	2.54	good	22.96588	introduced	more than 18.29 m	0 to 15.24 cm	Honolulu	NA	NA	NA	NA	NA	NA	NA	NA	NA
15793	NA	02/22/2017	White tecoma	Tabebuia berteroi	Kailua	Hawaii	-157.7462804	21.39463731	no_info	66-70 Kihapai Street	NA	2.54	good	39.37008	introduced	more than 18.29 m	0 to 15.24 cm	Honolulu	NA	NA	NA	NA	NA	NA	NA	NA	NA
15791	NA	02/22/2017	White tecoma	Tabebuia berteroi	Kailua	Hawaii	-157.7463448	21.39458986	no_info	82 Kihapai Street	NA	2.54	good	32.8084	introduced	more than 18.29 m	0 to 15.24 cm	Honolulu	NA	NA	NA	NA	NA	NA	NA	NA	NA
14572	NA	10/18/2016	White tecoma	Tabebuia berteroi	Kailua	Hawaii	-157.7416281	21.39382503	built_environment	583-591 Kailua Road	NA	2.54	good	42.65092	introduced	more than 18.29 m	0 to 15.24 cm	Honolulu	NA	NA	NA	NA	NA	NA	NA	NA	NA
14561	NA	10/18/2016	White tecoma	Tabebuia berteroi	Kailua	Hawaii	-157.7419353	21.39408601	built_environment	566-574 Kailua Road	NA	2.54	good	29.52756	introduced	more than 18.29 m	0 to 15.24 cm	Honolulu	NA	NA	NA	NA	NA	NA	NA	NA	NA
14467	NA	10/05/2016	White tecoma	Tabebuia berteroi	Kailua	Hawaii	-157.7323665	21.39285542	green_space	232-240 Pouli Road	Yes	2.54	good	29.52756	introduced	more than 18.29 m	0 to 15.24 cm	Honolulu	NA	NA	NA	NA	NA	NA	NA	NA	NA
31045	4/5/2018	NaT	White ipe	Tabebuia roseoalba	Kailua	Hawaii	-157.7337546	21.39766721	green_space	138 Kuuhale Street	No	2.54	good	22.96588	introduced	more than 18.29 m	0 to 15.24 cm	Honolulu	NA	NA	NA	NA	NA	NA	NA	NA	NA
31043	3/15/2018	NaT	White ipe	Tabebuia roseoalba	Kailua	Hawaii	-157.7510717	21.38395958	green_space	1208 Ulunahele Street	Yes	2.54	fair	26.24672	introduced	more than 18.29 m	0 to 15.24 cm	Honolulu	NA	NA	NA	NA	NA	NA	NA	NA	NA
30852	NA	03/10/2020	NA	NA	Kaneohe	Hawaii	-157.812218	21.40644361	green_space	Ala Koolau	NA	2.54	good	29.52756	no_info	more than 18.29 m	0 to 15.24 cm	Honolulu	NA	NA	NA	NA	NA	NA	NA	NA	NA
30838	NA	03/10/2020	NA	NA	Kaneohe	Hawaii	-157.812079	21.40643223	green_space	Ala Koolau	NA	2.54	good	39.37008	no_info	more than 18.29 m	0 to 15.24 cm	Honolulu	NA	NA	NA	NA	NA	NA	NA	NA	NA
30835	NA	03/10/2020	NA	NA	Kaneohe	Hawaii	-157.8120871	21.40654216	green_space	Ala Koolau	NA	2.54	good	39.37008	no_info	more than 18.29 m	0 to 15.24 cm	Honolulu	NA	NA	NA	NA	NA	NA	NA	NA	NA
30833	NA	03/10/2020	NA	NA	Kaneohe	Hawaii	-157.8120114	21.40691588	green_space	NA	NA	2.54	good	26.24672	no_info	more than 18.29 m	0 to 15.24 cm	Honolulu	NA	NA	NA	NA	NA	NA	NA	NA	NA
30832	NA	03/10/2020	NA	NA	Kaneohe	Hawaii	-157.8120458	21.40663807	green_space	Ala Koolau	NA	2.54	poor	19.68504	no_info	more than 18.29 m	0 to 15.24 cm	Honolulu	NA	NA	NA	NA	NA	NA	NA	NA	NA
30457	NA	02/18/2020	NA	NA	Kaneohe	Hawaii	-157.8123119	21.40956593	NA	45-720 Keaahala Road	No	2.54	fair	22.96588	no_info	more than 18.29 m	0 to 15.24 cm	Honolulu	NA	NA	NA	NA	NA	NA	NA	NA	NA
30456	NA	02/18/2020	NA	NA	Kaneohe	Hawaii	-157.8123375	21.40959141	NA	45-720 Keaahala Road	No	2.54	good	19.68504	no_info	more than 18.29 m	0 to 15.24 cm	Honolulu	NA	NA	NA	NA	NA	NA	NA	NA	NA
30455	NA	02/18/2020	NA	NA	Kaneohe	Hawaii	-157.8123612	21.40960827	NA	45-720 Keaahala Road	No	2.54	good	19.68504	no_info	more than 18.29 m	0 to 15.24 cm	Honolulu	NA	NA	NA	NA	NA	NA	NA	NA	NA
28301	NA	08/12/2019	NA	NA	Honolulu	Hawaii	-157.7927919	21.27935359	green_space	3923 Waialae Avenue	No	2.54	poor	9.84252	no_info	9.14 to 13.71 m	0 to 15.24 cm	Honolulu	NA	NA	NA	NA	NA	NA	NA	NA	NA
25044	NA	05/09/2019	NA	NA	Honolulu	Hawaii	-157.8500618	21.29147739	green_space	1288 Ala Moana Boulevard	No	2.54	good	36.08924	no_info	more than 18.29 m	0 to 15.24 cm	Honolulu	NA	NA	NA	NA	NA	NA	NA	NA	NA
25043	NA	05/09/2019	NA	NA	Honolulu	Hawaii	-157.8500397	21.29150863	green_space	1288 Ala Moana Boulevard	No	2.54	good	36.08924	no_info	more than 18.29 m	0 to 15.24 cm	Honolulu	NA	NA	NA	NA	NA	NA	NA	NA	NA
25042	NA	05/09/2019	NA	NA	Honolulu	Hawaii	-157.8500658	21.29155612	green_space	1288 Ala Moana Boulevard	No	2.54	good	36.08924	no_info	more than 18.29 m	0 to 15.24 cm	Honolulu	NA	NA	NA	NA	NA	NA	NA	NA	NA
25041	NA	05/09/2019	NA	NA	Honolulu	Hawaii	-157.8501108	21.29152863	green_space	1288 Ala Moana Boulevard	No	2.54	good	36.08924	no_info	more than 18.29 m	0 to 15.24 cm	Honolulu	NA	NA	NA	NA	NA	NA	NA	NA	NA
25040	NA	05/09/2019	NA	NA	Honolulu	Hawaii	-157.8501329	21.29148614	green_space	1288 Ala Moana Boulevard	No	2.54	good	36.08924	no_info	more than 18.29 m	0 to 15.24 cm	Honolulu	NA	NA	NA	NA	NA	NA	NA	NA	NA
24948	NA	05/17/2019	NA	NA	Honolulu	Hawaii	-157.8539141	21.29247517	green_space	NA	No	2.54	fair	52.49344	no_info	more than 18.29 m	0 to 15.24 cm	Honolulu	NA	NA	NA	NA	NA	NA	NA	NA	NA
24777	NA	05/05/2019	NA	NA	Honolulu	Hawaii	-157.8700107	21.34495915	green_space	NA	No	2.54	good	29.52756	no_info	more than 18.29 m	0 to 15.24 cm	Honolulu	NA	NA	NA	NA	NA	NA	NA	NA	NA
22613	NA	02/20/2019	NA	NA	Honolulu	Hawaii	-157.8068554	21.28703511	green_space	3221 Palolo Avenue	No	2.54	good	29.52756	no_info	more than 18.29 m	0 to 15.24 cm	Honolulu	NA	NA	NA	NA	NA	NA	NA	NA	NA
19302	NA	02/07/2018	NA	NA	Kailua	Hawaii	-157.7324842	21.3754833	green_space	956-962 Paako Street	NA	2.54	good	36.08924	no_info	more than 18.29 m	0 to 15.24 cm	Honolulu	NA	NA	NA	NA	NA	NA	NA	NA	NA
19299	NA	02/07/2018	NA	NA	Kailua	Hawaii	-157.732659	21.37515559	green_space	968-976 Paako Street	NA	2.54	good	19.68504	no_info	more than 18.29 m	0 to 15.24 cm	Honolulu	NA	NA	NA	NA	NA	NA	NA	NA	NA
18630	NA	12/13/2017	NA	NA	Kailua	Hawaii	-157.7282753	21.38387561	green_space	658-662 Paopua Loop	No	2.54	good	16.4042	no_info	13.71 to 18.29 m	0 to 15.24 cm	Honolulu	NA	NA	NA	NA	NA	NA	NA	NA	NA
17201	NA	08/16/2017	NA	NA	Kailua	Hawaii	-157.724164	21.39471422	green_space	507 Kawailoa Road	NA	2.54	fair	13.12336	no_info	9.14 to 13.71 m	0 to 15.24 cm	Honolulu	NA	NA	NA	NA	NA	NA	NA	NA	NA
16593	NA	06/07/2017	NA	NA	Kailua	Hawaii	-157.7667308	21.37166658	green_space	1005 Lunaai Place	No	2.54	good	45.93176	no_info	more than 18.29 m	0 to 15.24 cm	Honolulu	NA	NA	NA	NA	NA	NA	NA	NA	NA
16592	NA	06/07/2017	NA	NA	Kailua	Hawaii	-157.766968	21.37158396	green_space	1040 Lunaai Street	No	2.54	good	42.65092	no_info	more than 18.29 m	0 to 15.24 cm	Honolulu	NA	NA	NA	NA	NA	NA	NA	NA	NA
16339	NA	05/10/2017	NA	NA	Kailua	Hawaii	-157.7359352	21.38957254	green_space	382-386 Awakea Road	No	2.54	good	19.68504	no_info	more than 18.29 m	0 to 15.24 cm	Honolulu	NA	NA	NA	NA	NA	NA	NA	NA	NA
31545	NA	07/01/2020	Tulipwood	Harpullia pendula	Honolulu	Hawaii	-157.8463087	21.29903571	built_environment	752 Pensacola Street	No	2.54	fair	29.52756	introduced	more than 18.29 m	0 to 15.24 cm	Honolulu	NA	NA	NA	NA	NA	NA	NA	NA	NA
31244	NA	06/17/2020	Tulipwood	Harpullia pendula	Honolulu	Hawaii	-157.844569	21.30358863	no_info	1320 Pensacola Street	No	2.54	good	32.8084	introduced	more than 18.29 m	0 to 15.24 cm	Honolulu	NA	NA	NA	NA	NA	NA	NA	NA	NA
26099	NA	05/21/2019	Tulipwood	Harpullia pendula	Kaneohe	Hawaii	-157.80254	21.39134947	green_space	45-674 Apuakea Street	No	2.54	good	32.8084	introduced	more than 18.29 m	0 to 15.24 cm	Honolulu	NA	NA	NA	NA	NA	NA	NA	NA	NA
22216	NA	10/20/2018	Tulipwood	Harpullia pendula	Honolulu	Hawaii	-157.8055018	21.31023117	green_space	3003 Woodlawn Drive	No	2.54	good	39.37008	introduced	more than 18.29 m	0 to 15.24 cm	Honolulu	NA	NA	NA	NA	NA	NA	NA	NA	NA
22215	NA	10/20/2018	Tulipwood	Harpullia pendula	Honolulu	Hawaii	-157.8054138	21.31028593	green_space	3003 Woodlawn Drive	No	2.54	good	39.37008	introduced	more than 18.29 m	0 to 15.24 cm	Honolulu	NA	NA	NA	NA	NA	NA	NA	NA	NA
19197	NA	01/27/2018	Tulipwood	Harpullia pendula	Honolulu	Hawaii	-157.8361972	21.30278454	green_space	1500-1502 Makiki Street	No	2.54	good	32.8084	introduced	more than 18.29 m	0 to 15.24 cm	Honolulu	NA	NA	NA	NA	NA	NA	NA	NA	NA
18923	NA	01/10/2018	Tulipwood	Harpullia pendula	Kailua	Hawaii	-157.7296375	21.3808896	green_space	710-716 Akumu Street	No	2.54	good	32.8084	introduced	more than 18.29 m	0 to 15.24 cm	Honolulu	NA	NA	NA	NA	NA	NA	NA	NA	NA
17174	NA	08/09/2017	Stump	NA	Kailua	Hawaii	-157.7266532	21.39182352	green_space	463 Paumakua Place	NA	2.54	poor	19.68504	no_info	more than 18.29 m	0 to 15.24 cm	Honolulu	NA	NA	NA	NA	NA	NA	NA	NA	NA
20544	NA	04/25/2018	Soursop	Annona muricata	Kailua	Hawaii	-157.7235494	21.37221326	green_space	1405-1413 Humuula Street	No	2.54	good	22.96588	naturally_occurring	more than 18.29 m	0 to 15.24 cm	Honolulu	NA	NA	NA	NA	NA	NA	NA	NA	NA
31049	4/4/2018	NaT	Silver buttonwood	Conocarpus erectus	Kailua	Hawaii	-157.7447406	21.40717034	green_space	166 Palapu Street	Yes	2.54	good	29.52756	introduced	more than 18.29 m	0 to 15.24 cm	Honolulu	NA	NA	NA	NA	NA	NA	NA	NA	NA
31037	1/27/2020	NaT	Silver buttonwood	Conocarpus erectus	NA	Hawaii	NA	NA	no_info	135 Maluniu Avenue	No	2.54	fair	22.96588	introduced	more than 18.29 m	0 to 15.24 cm	Honolulu	NA	NA	NA	NA	NA	NA	NA	NA	NA
30166	NA	01/29/2020	Silver buttonwood	Conocarpus erectus	Honolulu	Hawaii	-157.7951811	21.26545566	green_space	4162 Puu Panini Avenue	No	2.54	good	29.52756	introduced	more than 18.29 m	0 to 15.24 cm	Honolulu	NA	NA	NA	NA	NA	NA	NA	NA	NA
30165	NA	01/29/2020	Silver buttonwood	Conocarpus erectus	Honolulu	Hawaii	-157.795246	21.26548999	green_space	4162 Puu Panini Avenue	No	2.54	good	29.52756	introduced	more than 18.29 m	0 to 15.24 cm	Honolulu	NA	NA	NA	NA	NA	NA	NA	NA	NA
30163	NA	01/29/2020	Silver buttonwood	Conocarpus erectus	Honolulu	Hawaii	-157.795386	21.26558966	green_space	4158 Puu Panini Avenue	No	2.54	good	29.52756	introduced	more than 18.29 m	0 to 15.24 cm	Honolulu	NA	NA	NA	NA	NA	NA	NA	NA	NA
27810	NA	07/16/2019	Silver buttonwood	Conocarpus erectus	Kaneohe	Hawaii	-157.8033136	21.42403848	green_space	46-241 Kapea Street	No	2.54	good	32.8084	introduced	more than 18.29 m	0 to 15.24 cm	Honolulu	NA	NA	NA	NA	NA	NA	NA	NA	NA
27806	NA	07/16/2019	Silver buttonwood	Conocarpus erectus	Kaneohe	Hawaii	-157.803386	21.42358717	green_space	46-251 Kapea Place	No	2.54	good	45.93176	introduced	more than 18.29 m	0 to 15.24 cm	Honolulu	NA	NA	NA	NA	NA	NA	NA	NA	NA
24526	NA	04/23/2019	Silver buttonwood	Conocarpus erectus	Kaneohe	Hawaii	-157.8197949	21.40907789	green_space	46-450 Kuneki Street	No	2.54	good	36.08924	introduced	more than 18.29 m	0 to 15.24 cm	Honolulu	NA	NA	NA	NA	NA	NA	NA	NA	NA
21174	NA	06/13/2018	Silver buttonwood	Conocarpus erectus	Kailua	Hawaii	-157.7395285	21.42602898	green_space	606 Launa Aloha Place	No	2.54	good	22.96588	introduced	more than 18.29 m	0 to 15.24 cm	Honolulu	NA	NA	NA	NA	NA	NA	NA	NA	NA
21173	NA	06/13/2018	Silver buttonwood	Conocarpus erectus	Kailua	Hawaii	-157.7395432	21.42600963	green_space	606 Launa Aloha Place	No	2.54	good	22.96588	introduced	more than 18.29 m	0 to 15.24 cm	Honolulu	NA	NA	NA	NA	NA	NA	NA	NA	NA
21172	NA	06/13/2018	Silver buttonwood	Conocarpus erectus	Kailua	Hawaii	-157.739568	21.42598092	green_space	606 Launa Aloha Place	No	2.54	good	22.96588	introduced	more than 18.29 m	0 to 15.24 cm	Honolulu	NA	NA	NA	NA	NA	NA	NA	NA	NA
21171	NA	06/13/2018	Silver buttonwood	Conocarpus erectus	Kailua	Hawaii	-157.7395915	21.42594222	green_space	606 Launa Aloha Place	No	2.54	NA	22.96588	introduced	more than 18.29 m	0 to 15.24 cm	Honolulu	NA	NA	NA	NA	NA	NA	NA	NA	NA
20558	NA	04/25/2018	Silver buttonwood	Conocarpus erectus	Kailua	Hawaii	-157.7221806	21.36912663	green_space	1515 Kina Street	No	2.54	fair	32.8084	introduced	more than 18.29 m	0 to 15.24 cm	Honolulu	NA	NA	NA	NA	NA	NA	NA	NA	NA
19281	NA	02/07/2018	Silver buttonwood	Conocarpus erectus	Kailua	Hawaii	-157.7338577	21.3750821	green_space	978 Holoholo Street	No	2.54	good	39.37008	introduced	more than 18.29 m	0 to 15.24 cm	Honolulu	NA	NA	NA	NA	NA	NA	NA	NA	NA
19264	NA	02/07/2018	Silver buttonwood	Conocarpus erectus	Kailua	Hawaii	-157.7332093	21.3761896	green_space	930-946 Holoholo Street	Yes	2.54	good	32.8084	introduced	more than 18.29 m	0 to 15.24 cm	Honolulu	NA	NA	NA	NA	NA	NA	NA	NA	NA
19260	NA	02/07/2018	Silver buttonwood	Conocarpus erectus	Kailua	Hawaii	-157.7332737	21.37627692	green_space	930-946 Holoholo Street	NA	2.54	NA	32.8084	introduced	more than 18.29 m	0 to 15.24 cm	Honolulu	NA	NA	NA	NA	NA	NA	NA	NA	NA
17771	NA	10/11/2017	Silver buttonwood	Conocarpus erectus	Kailua	Hawaii	-157.7356381	21.36323396	green_space	125 Kaanua Place	NA	2.54	good	22.96588	introduced	more than 18.29 m	0 to 15.24 cm	Honolulu	NA	NA	NA	NA	NA	NA	NA	NA	NA
17417	NA	08/30/2017	Silver buttonwood	Conocarpus erectus	Kailua	Hawaii	-157.7189729	21.39459635	green_space	822 Mokulua Drive	Yes	2.54	good	32.8084	introduced	more than 18.29 m	0 to 15.24 cm	Honolulu	NA	NA	NA	NA	NA	NA	NA	NA	NA
17416	NA	08/30/2017	Silver buttonwood	Conocarpus erectus	Kailua	Hawaii	-157.71894	21.39456888	green_space	822 Mokulua Drive	Yes	2.54	good	36.08924	introduced	more than 18.29 m	0 to 15.24 cm	Honolulu	NA	NA	NA	NA	NA	NA	NA	NA	NA
17415	NA	08/30/2017	Silver buttonwood	Conocarpus erectus	Kailua	Hawaii	-157.7189085	21.39454515	green_space	822 Mokulua Drive	Yes	2.54	good	36.08924	introduced	more than 18.29 m	0 to 15.24 cm	Honolulu	NA	NA	NA	NA	NA	NA	NA	NA	NA
17302	NA	08/23/2017	Silver buttonwood	Conocarpus erectus	Kailua	Hawaii	-157.7171505	21.39321037	green_space	903 Mokulua Drive	NA	2.54	fair	36.08924	introduced	more than 18.29 m	0 to 15.24 cm	Honolulu	NA	NA	NA	NA	NA	NA	NA	NA	NA
17258	NA	08/23/2017	Silver buttonwood	Conocarpus erectus	Kailua	Hawaii	-157.7159098	21.39094119	green_space	103 Kaiolena Drive	NA	2.54	good	52.49344	introduced	more than 18.29 m	0 to 15.24 cm	Honolulu	NA	NA	NA	NA	NA	NA	NA	NA	NA
16354	NA	05/10/2017	Silver buttonwood	Conocarpus erectus	Kailua	Hawaii	-157.7383505	21.38651998	green_space	268 Hamakua Drive	NA	2.54	good	36.08924	introduced	more than 18.29 m	0 to 15.24 cm	Honolulu	NA	NA	NA	NA	NA	NA	NA	NA	NA
16206	NA	04/12/2017	Silver buttonwood	Conocarpus erectus	Kailua	Hawaii	-157.7432254	21.40800141	green_space	451-457 North Kalaheo Avenue	Yes	2.54	fair	42.65092	introduced	more than 18.29 m	0 to 15.24 cm	Honolulu	NA	NA	NA	NA	NA	NA	NA	NA	NA
16198	NA	04/12/2017	Silver buttonwood	Conocarpus erectus	Kailua	Hawaii	-157.7432723	21.40808382	green_space	451-457 North Kalaheo Avenue	Yes	2.54	good	29.52756	introduced	more than 18.29 m	0 to 15.24 cm	Honolulu	NA	NA	NA	NA	NA	NA	NA	NA	NA
15980	NA	03/29/2017	Silver buttonwood	Conocarpus erectus	Kailua	Hawaii	-157.7468115	21.40236461	green_space	361-403 Hualani Street	NA	2.54	good	29.52756	introduced	more than 18.29 m	0 to 15.24 cm	Honolulu	NA	NA	NA	NA	NA	NA	NA	NA	NA
15771	NA	02/16/2017	Silver buttonwood	Conocarpus erectus	Kailua	Hawaii	-157.7529846	21.40728098	green_space	936-998 Kaipii Street	NA	2.54	good	29.52756	introduced	more than 18.29 m	0 to 15.24 cm	Honolulu	NA	NA	NA	NA	NA	NA	NA	NA	NA
18308	NA	11/29/2017	Rainbow shower	Cassia nealiae	Kailua	Hawaii	-157.7332789	21.38498542	green_space	722 Keolu Drive	No	2.54	poor	22.96588	no_info	more than 18.29 m	0 to 15.24 cm	Honolulu	NA	NA	NA	NA	NA	NA	NA	NA	NA
15984	NA	03/29/2017	Rainbow shower	Cassia nealiae	Kailua	Hawaii	-157.7424972	21.39587038	no_info	14 Aulike Street	NA	2.54	good	32.8084	no_info	more than 18.29 m	0 to 15.24 cm	Honolulu	NA	NA	NA	NA	NA	NA	NA	NA	NA
30491	NA	02/18/2020	Pua kenikeni	Fagraea berteroana	Kaneohe	Hawaii	-157.8120577	21.40922562	NA	45-720 Keaahala Road	No	2.54	good	13.12336	introduced	9.14 to 13.71 m	0 to 15.24 cm	Honolulu	NA	NA	NA	NA	NA	NA	NA	NA	NA
30489	NA	02/18/2020	Pua kenikeni	Fagraea berteroana	Kaneohe	Hawaii	-157.8121189	21.40919299	NA	45-720 Keaahala Road	No	2.54	good	13.12336	introduced	9.14 to 13.71 m	0 to 15.24 cm	Honolulu	NA	NA	NA	NA	NA	NA	NA	NA	NA
30473	NA	02/18/2020	Pua kenikeni	Fagraea berteroana	Kaneohe	Hawaii	-157.8124321	21.40957528	NA	45-720 Keaahala Road	No	2.54	good	6.56168	introduced	4.57 to 9.14 m	0 to 15.24 cm	Honolulu	NA	NA	NA	NA	NA	NA	NA	NA	NA
30613	NA	02/29/2020	Podocarpus	Podocarpus	Honolulu	Hawaii	-157.825899	21.29810067	green_space	2133 Wilder Avenue	No	2.54	poor	32.8084	no_info	more than 18.29 m	0 to 15.24 cm	Honolulu	NA	NA	NA	NA	NA	NA	NA	NA	NA
22503	NA	02/06/2019	Plumeria pudica	Plumeria pudica	Honolulu	Hawaii	-157.8038889	21.29464002	green_space	1557 Kaminaka Drive	No	2.54	good	19.68504	introduced	more than 18.29 m	0 to 15.24 cm	Honolulu	NA	NA	NA	NA	NA	NA	NA	NA	NA
31172	NA	06/16/2020	Plumeria	Plumeria	Kaneohe	Hawaii	-157.8085217	21.43207891	green_space	46-282 Ikiiki Street	No	2.54	fair	13.12336	no_info	9.14 to 13.71 m	0 to 15.24 cm	Honolulu	NA	NA	NA	NA	NA	NA	NA	NA	NA
21250	NA	06/20/2018	Plumeria	Plumeria	Kailua	Hawaii	-157.7451765	21.4280767	green_space	181 Aikahi Loop	No	2.54	good	6.56168	no_info	4.57 to 9.14 m	0 to 15.24 cm	Honolulu	NA	NA	NA	NA	NA	NA	NA	NA	NA
21168	NA	06/13/2018	Plumeria	Plumeria	Kailua	Hawaii	-157.7395381	21.42572794	green_space	609 Kaimalino Street	No	2.54	good	13.12336	no_info	9.14 to 13.71 m	0 to 15.24 cm	Honolulu	NA	NA	NA	NA	NA	NA	NA	NA	NA
17396	NA	08/30/2017	Plumeria	Plumeria	Kailua	Hawaii	-157.7176372	21.39355958	green_space	877-885 Mokulua Drive	NA	2.54	good	26.24672	no_info	more than 18.29 m	0 to 15.24 cm	Honolulu	NA	NA	NA	NA	NA	NA	NA	NA	NA
20697	NA	05/19/2018	White shower and pink	Cassia javanica	Honolulu	Hawaii	-157.8049239	21.33000888	green_space	3779 Kumulani Place	Yes	2.54	good	36.08924	introduced	more than 18.29 m	0 to 15.24 cm	Honolulu	NA	NA	NA	NA	NA	NA	NA	NA	NA
19095	NA	01/24/2018	White shower and pink	Cassia javanica	Kailua	Hawaii	-157.7363319	21.37907446	green_space	1379-1385 Kahili Street	Yes	2.54	fair	22.96588	introduced	more than 18.29 m	0 to 15.24 cm	Honolulu	NA	NA	NA	NA	NA	NA	NA	NA	NA
22894	NA	02/26/2019	Pink tecoma	Tabebuia heterophylla	Honolulu	Hawaii	-157.7912738	21.30747474	green_space	2370 Jasmine Street	No	2.54	good	26.24672	introduced	more than 18.29 m	0 to 15.24 cm	Honolulu	NA	NA	NA	NA	NA	NA	NA	NA	NA
21347	NA	06/23/2018	Pink tecoma	Tabebuia heterophylla	Honolulu	Hawaii	-157.8060963	21.31851491	green_space	2774 Poelua Street	No	2.54	good	29.52756	introduced	more than 18.29 m	0 to 15.24 cm	Honolulu	NA	NA	NA	NA	NA	NA	NA	NA	NA
15944	NA	03/22/2017	Pink tecoma	Tabebuia heterophylla	Kailua	Hawaii	-157.7453256	21.39914001	green_space	413-417 Keaniani Street	NA	2.54	good	91.86352	introduced	more than 18.29 m	0 to 15.24 cm	Honolulu	NA	NA	NA	NA	NA	NA	NA	NA	NA
18895	NA	01/10/2018	Parasol leaf/ macaranga	Macaranga tanarius	Kailua	Hawaii	-157.729562	21.38104157	green_space	870-898 Akumu Place	No	2.54	good	6.56168	introduced	4.57 to 9.14 m	0 to 15.24 cm	Honolulu	NA	NA	NA	NA	NA	NA	NA	NA	NA
16647	NA	06/14/2017	Paraguay tea	Ilex paraguariensis	Kailua	Hawaii	-157.7697792	21.36720539	green_space	1161-1173 Lunahana Place	Yes	2.54	good	19.68504	introduced	more than 18.29 m	0 to 15.24 cm	Honolulu	NA	NA	NA	NA	NA	NA	NA	NA	NA
30145	NA	01/28/2020	Papaya	Carica papaya	Kaneohe	Hawaii	-157.8377065	21.43133036	green_space	47-118 Lile Place	No	2.54	fair	16.4042	introduced	13.71 to 18.29 m	0 to 15.24 cm	Honolulu	NA	NA	NA	NA	NA	NA	NA	NA	NA
22977	NA	03/05/2019	Papaya	Carica papaya	Kaneohe	Hawaii	-157.804471	21.40594423	green_space	45-731 Ko Place	Yes	2.54	good	16.4042	introduced	13.71 to 18.29 m	0 to 15.24 cm	Honolulu	NA	NA	NA	NA	NA	NA	NA	NA	NA
718	NA	09/07/2016	Pak lan	Michelia alba	Kailua	Hawaii	-157.7393442	21.39364397	green_space	454-502 Kailua Road	NA	2.54	good	22.96588	no_info	more than 18.29 m	0 to 15.24 cm	Honolulu	NA	NA	NA	NA	NA	NA	NA	NA	NA
30486	NA	02/18/2020	Ohia lehua / ilehua	Metrosideros polymorpha	Kaneohe	Hawaii	-157.8120734	21.40932803	NA	45-720 Keaahala Road	No	2.54	good	19.68504	naturally_occurring	more than 18.29 m	0 to 15.24 cm	Honolulu	NA	NA	NA	NA	NA	NA	NA	NA	NA
30477	NA	02/18/2020	Ohia lehua / ilehua	Metrosideros polymorpha	Kaneohe	Hawaii	-157.8126716	21.40962407	NA	45-720 Keaahala Road	No	2.54	good	13.12336	naturally_occurring	9.14 to 13.71 m	0 to 15.24 cm	Honolulu	NA	NA	NA	NA	NA	NA	NA	NA	NA
27766	NA	07/13/2019	Ohia lehua / ilehua	Metrosideros polymorpha	Honolulu	Hawaii	-157.8085667	21.31651847	green_space	3155 Manoa Road	No	2.54	good	3.28084	naturally_occurring	0 to 4.57 m	0 to 15.24 cm	Honolulu	NA	NA	NA	NA	NA	NA	NA	NA	NA
27336	NA	06/29/2019	Ohia lehua / ilehua	Metrosideros polymorpha	Honolulu	Hawaii	-157.8092127	21.31658427	green_space	3142 Manoa Road	No	2.54	good	6.56168	naturally_occurring	4.57 to 9.14 m	0 to 15.24 cm	Honolulu	NA	NA	NA	NA	NA	NA	NA	NA	NA
17559	NA	09/13/2017	Ohia lehua / ilehua	Metrosideros polymorpha	Kailua	Hawaii	-157.7150763	21.38840728	green_space	1110 Aalapapa Drive	No	2.54	good	19.68504	naturally_occurring	more than 18.29 m	0 to 15.24 cm	Honolulu	NA	NA	NA	NA	NA	NA	NA	NA	NA
18289	NA	11/29/2017	Octopus tree	Schefflera actinophylla	Kailua	Hawaii	-157.7344314	21.3872506	green_space	687 Akoakoa Street	Yes	2.54	good	32.8084	introduced	more than 18.29 m	0 to 15.24 cm	Honolulu	NA	NA	NA	NA	NA	NA	NA	NA	NA
18439	NA	12/06/2017	Noni	Morinda citrifolia	Kailua	Hawaii	-157.7320766	21.38546046	green_space	560 Paulele Street	NA	2.54	fair	9.84252	introduced	9.14 to 13.71 m	0 to 15.24 cm	Honolulu	NA	NA	NA	NA	NA	NA	NA	NA	NA
18429	NA	12/06/2017	Noni	Morinda citrifolia	Kailua	Hawaii	-157.732025	21.38545896	green_space	560 Paulele Street	NA	2.54	good	13.12336	introduced	9.14 to 13.71 m	0 to 15.24 cm	Honolulu	NA	NA	NA	NA	NA	NA	NA	NA	NA
24947	NA	05/17/2019	Neem tree	Azadirachta indica	Honolulu	Hawaii	-157.8539282	21.29247892	green_space	NA	No	2.54	fair	39.37008	introduced	more than 18.29 m	0 to 15.24 cm	Honolulu	NA	NA	NA	NA	NA	NA	NA	NA	NA
16571	NA	06/07/2017	Narra	Pterocarpus dalbergioides	Kailua	Hawaii	-157.7705532	21.36846211	green_space	1126-1128 Lunaai Street	No	2.54	good	26.24672	introduced	more than 18.29 m	0 to 15.24 cm	Honolulu	NA	NA	NA	NA	NA	NA	NA	NA	NA
29341	NA	10/29/2019	Milo	Thespesia populnea	Kaneohe	Hawaii	-157.7863459	21.4034197	green_space	45-232 Popoki Place	No	2.54	good	16.4042	introduced	13.71 to 18.29 m	0 to 15.24 cm	Honolulu	NA	NA	NA	NA	NA	NA	NA	NA	NA
29340	NA	10/29/2019	Milo	Thespesia populnea	Kaneohe	Hawaii	-157.7862896	21.40344467	green_space	45-232 Popoki Place	No	2.54	good	16.4042	introduced	13.71 to 18.29 m	0 to 15.24 cm	Honolulu	NA	NA	NA	NA	NA	NA	NA	NA	NA
25648	NA	05/22/2019	Milo	Thespesia populnea	Honolulu	Hawaii	-157.8585798	21.29111127	NA	59 Ahui Street	NA	2.54	fair	36.08924	introduced	more than 18.29 m	0 to 15.24 cm	Honolulu	NA	NA	NA	NA	NA	NA	NA	NA	NA
25645	NA	05/22/2019	Milo	Thespesia populnea	Honolulu	Hawaii	-157.858669	21.29109253	green_space	59 Ahui Street	No	2.54	good	36.08924	introduced	more than 18.29 m	0 to 15.24 cm	Honolulu	NA	NA	NA	NA	NA	NA	NA	NA	NA
25641	NA	05/22/2019	Milo	Thespesia populnea	Honolulu	Hawaii	-157.8587119	21.29105316	green_space	59 Ahui Street	No	2.54	fair	29.52756	introduced	more than 18.29 m	0 to 15.24 cm	Honolulu	NA	NA	NA	NA	NA	NA	NA	NA	NA
25640	NA	05/22/2019	Milo	Thespesia populnea	Honolulu	Hawaii	-157.8587689	21.29106066	green_space	59 Ahui Street	No	2.54	good	29.52756	introduced	more than 18.29 m	0 to 15.24 cm	Honolulu	NA	NA	NA	NA	NA	NA	NA	NA	NA
25639	NA	05/22/2019	Milo	Thespesia populnea	Honolulu	Hawaii	-157.8587213	21.29110315	green_space	59 Ahui Street	No	2.54	good	29.52756	introduced	more than 18.29 m	0 to 15.24 cm	Honolulu	NA	NA	NA	NA	NA	NA	NA	NA	NA
25638	NA	05/22/2019	Milo	Thespesia populnea	Honolulu	Hawaii	-157.8587756	21.29111439	green_space	59 Ahui Street	No	2.54	good	29.52756	introduced	more than 18.29 m	0 to 15.24 cm	Honolulu	NA	NA	NA	NA	NA	NA	NA	NA	NA
20999	NA	06/06/2018	Manila palm	Adonidia merrillii	Kailua	Hawaii	-157.7527376	21.41604173	green_space	538 Ilimano Street	Yes	2.54	good	9.84252	introduced	9.14 to 13.71 m	0 to 15.24 cm	Honolulu	NA	NA	NA	NA	NA	NA	NA	NA	NA
20442	NA	04/18/2018	Manila palm	Adonidia merrillii	Kailua	Hawaii	-157.72511	21.37565661	green_space	1053-1067 Kina Street	No	2.54	good	19.68504	introduced	more than 18.29 m	0 to 15.24 cm	Honolulu	NA	NA	NA	NA	NA	NA	NA	NA	NA
17418	NA	08/30/2017	Manila palm	Adonidia merrillii	Kailua	Hawaii	-157.7192397	21.39467985	green_space	805 Mokulua Drive	NA	2.54	good	13.12336	introduced	9.14 to 13.71 m	0 to 15.24 cm	Honolulu	NA	NA	NA	NA	NA	NA	NA	NA	NA
30173	NA	01/29/2020	Vitae lignum	Guaiacum officinale	Honolulu	Hawaii	-157.791752	21.27040296	green_space	766 Luakaha Street	No	2.54	good	22.96588	introduced	more than 18.29 m	0 to 15.24 cm	Honolulu	NA	NA	NA	NA	NA	NA	NA	NA	NA
30172	NA	01/29/2020	Vitae lignum	Guaiacum officinale	Honolulu	Hawaii	-157.7917082	21.27047141	green_space	770 Luakaha Street	No	2.54	good	26.24672	introduced	more than 18.29 m	0 to 15.24 cm	Honolulu	NA	NA	NA	NA	NA	NA	NA	NA	NA
30171	NA	01/29/2020	Vitae lignum	Guaiacum officinale	Honolulu	Hawaii	-157.7916402	21.2706091	green_space	776 Luakaha Street	No	2.54	good	26.24672	introduced	more than 18.29 m	0 to 15.24 cm	Honolulu	NA	NA	NA	NA	NA	NA	NA	NA	NA
29094	NA	10/12/2019	Vitae lignum	Guaiacum officinale	Honolulu	Hawaii	-157.8142858	21.30585609	green_space	2550 Malama Place	No	2.54	good	19.68504	introduced	more than 18.29 m	0 to 15.24 cm	Honolulu	NA	NA	NA	NA	NA	NA	NA	NA	NA
28296	NA	08/12/2019	Vitae lignum	Guaiacum officinale	Honolulu	Hawaii	-157.7942839	21.28033208	green_space	NA	Yes	2.54	good	16.4042	introduced	13.71 to 18.29 m	0 to 15.24 cm	Honolulu	NA	NA	NA	NA	NA	NA	NA	NA	NA
24693	NA	04/30/2019	Vitae lignum	Guaiacum officinale	Kaneohe	Hawaii	-157.800565	21.39443002	green_space	45-490 Koolau Hale Place	No	2.54	good	16.4042	introduced	13.71 to 18.29 m	0 to 15.24 cm	Honolulu	NA	NA	NA	NA	NA	NA	NA	NA	NA
24691	NA	04/30/2019	Vitae lignum	Guaiacum officinale	Kaneohe	Hawaii	-157.8001526	21.39435885	green_space	45-479 Koolau Hale Place	No	2.54	good	13.12336	introduced	9.14 to 13.71 m	0 to 15.24 cm	Honolulu	NA	NA	NA	NA	NA	NA	NA	NA	NA
24689	NA	04/30/2019	Vitae lignum	Guaiacum officinale	Kaneohe	Hawaii	-157.800272	21.39429267	green_space	45-480 Koolau Hale Place	No	2.54	good	19.68504	introduced	more than 18.29 m	0 to 15.24 cm	Honolulu	NA	NA	NA	NA	NA	NA	NA	NA	NA
17956	NA	10/25/2017	Vitae lignum	Guaiacum officinale	Kailua	Hawaii	-157.7375769	21.36787049	green_space	1766 Akaakoa Street	NA	2.54	good	19.68504	introduced	more than 18.29 m	0 to 15.24 cm	Honolulu	NA	NA	NA	NA	NA	NA	NA	NA	NA
20944	NA	06/02/2018	Kukui	Aleurites moluccanus	Honolulu	Hawaii	-157.8055596	21.32647299	green_space	3547-3569 Kumu Place	No	2.54	good	9.84252	introduced	9.14 to 13.71 m	0 to 15.24 cm	Honolulu	NA	NA	NA	NA	NA	NA	NA	NA	NA
19021	NA	01/17/2018	Kukui	Aleurites moluccanus	Kailua	Hawaii	-157.7308075	21.37911272	green_space	810 Akumu Street	NA	2.54	good	22.96588	introduced	more than 18.29 m	0 to 15.24 cm	Honolulu	NA	NA	NA	NA	NA	NA	NA	NA	NA
19020	NA	01/17/2018	Kukui	Aleurites moluccanus	Kailua	Hawaii	-157.7307928	21.37913083	green_space	810 Akumu Street	NA	2.54	good	19.68504	introduced	more than 18.29 m	0 to 15.24 cm	Honolulu	NA	NA	NA	NA	NA	NA	NA	NA	NA
19017	NA	01/17/2018	Kukui	Aleurites moluccanus	Kailua	Hawaii	-157.7307807	21.37915643	green_space	804 Akumu Street	NA	2.54	good	22.96588	introduced	more than 18.29 m	0 to 15.24 cm	Honolulu	NA	NA	NA	NA	NA	NA	NA	NA	NA
17564	NA	09/13/2017	Kou	Cordia subcordata	Kailua	Hawaii	-157.7132437	21.388692	green_space	118 Onekea Drive	NA	2.54	good	42.65092	introduced	more than 18.29 m	0 to 15.24 cm	Honolulu	NA	NA	NA	NA	NA	NA	NA	NA	NA
17206	NA	08/16/2017	Kou	Cordia subcordata	Kailua	Hawaii	-157.7275243	21.39574568	green_space	137 Popoia Road	NA	2.54	good	22.96588	introduced	more than 18.29 m	0 to 15.24 cm	Honolulu	NA	NA	NA	NA	NA	NA	NA	NA	NA
17205	NA	08/16/2017	Kou	Cordia subcordata	Kailua	Hawaii	-157.7274974	21.39568949	green_space	137 Popoia Road	NA	2.54	good	16.4042	introduced	13.71 to 18.29 m	0 to 15.24 cm	Honolulu	NA	NA	NA	NA	NA	NA	NA	NA	NA
30823	NA	03/10/2020	Koa	Acacia koa	Kaneohe	Hawaii	-157.811785	21.40670654	green_space	NA	NA	2.54	good	9.84252	naturally_occurring	9.14 to 13.71 m	0 to 15.24 cm	Honolulu	NA	NA	NA	NA	NA	NA	NA	NA	NA
30600	NA	02/29/2020	Kamani	Calophyllum inophyllum	Honolulu	Hawaii	-157.8255558	21.29711582	green_space	1415 Griffiths Street	No	2.54	good	19.68504	introduced	more than 18.29 m	0 to 15.24 cm	Honolulu	NA	NA	NA	NA	NA	NA	NA	NA	NA
25097	NA	05/15/2019	Kamani	Calophyllum inophyllum	Honolulu	Hawaii	-157.8492927	21.29094133	green_space	NA	No	2.54	good	88.58268	introduced	more than 18.29 m	0 to 15.24 cm	Honolulu	NA	NA	NA	NA	NA	NA	NA	NA	NA
12919	NA	10/12/2016	Hawaiian white hibiscus	Hibiscus arnottianus	NA	Hawaii	-157.816457	21.30031	built_environment	NA	NA	2.54	fair	29.52756	naturally_occurring	more than 18.29 m	0 to 15.24 cm	Honolulu	NA	NA	NA	NA	NA	NA	NA	NA	NA
31036	1/26/2020	NaT	Variegated hau	Hibiscus tilliaceus	Kailua	Hawaii	-157.7342287	21.39428628	green_space	56-221 Kuukama Street	Yes	2.54	good	22.96588	no_info	more than 18.29 m	0 to 15.24 cm	Honolulu	NA	NA	NA	NA	NA	NA	NA	NA	NA
14673	NA	10/20/2016	Hau	Hibiscus tilliaceus	Kailua	Hawaii	-157.740161	21.40475321	green_space	272 North Kalaheo Avenue	NA	2.54	good	49.2126	no_info	more than 18.29 m	0 to 15.24 cm	Honolulu	NA	NA	NA	NA	NA	NA	NA	NA	NA
17561	NA	09/13/2017	Haole kou	Cordia sebestena	Kailua	Hawaii	-157.7133382	21.3885871	green_space	118 Onekea Drive	No	2.54	good	32.8084	introduced	more than 18.29 m	0 to 15.24 cm	Honolulu	NA	NA	NA	NA	NA	NA	NA	NA	NA
15820	NA	02/22/2017	Haole kou	Cordia sebestena	Kailua	Hawaii	-157.7451257	21.39533033	built_environment	21-29 Kihapai Street	NA	2.54	good	26.24672	introduced	more than 18.29 m	0 to 15.24 cm	Honolulu	NA	NA	NA	NA	NA	NA	NA	NA	NA
31321	NA	06/23/2020	Guava	Psidium guajava	Kaneohe	Hawaii	-157.8126927	21.40756044	green_space	NA	No	2.54	fair	9.84252	introduced	9.14 to 13.71 m	0 to 15.24 cm	Honolulu	NA	NA	NA	NA	NA	NA	NA	NA	NA
21805	NA	08/04/2018	Giant crape myrtle	Lagerstroemia speciosa	Honolulu	Hawaii	-157.801671	21.32793442	green_space	3628 Waaloa Place	No	2.54	good	32.8084	introduced	more than 18.29 m	0 to 15.24 cm	Honolulu	NA	NA	NA	NA	NA	NA	NA	NA	NA
12787	NA	09/19/2016	Hawaiian gardenia	Gardenia brighamii	Honolulu	Hawaii	-157.8157171	21.30199463	NA	NA	NA	2.54	good	13.12336	naturally_occurring	9.14 to 13.71 m	0 to 15.24 cm	Honolulu	NA	NA	NA	NA	NA	NA	NA	NA	NA
12785	NA	09/19/2016	Hawaiian gardenia	Gardenia brighamii	Honolulu	Hawaii	-157.8157019	21.30216456	NA	NA	NA	2.54	good	16.4042	naturally_occurring	13.71 to 18.29 m	0 to 15.24 cm	Honolulu	NA	NA	NA	NA	NA	NA	NA	NA	NA
12784	NA	09/19/2016	Hawaiian gardenia	Gardenia brighamii	Honolulu	Hawaii	-157.8157136	21.30213541	NA	NA	NA	2.54	poor	9.84252	naturally_occurring	9.14 to 13.71 m	0 to 15.24 cm	Honolulu	NA	NA	NA	NA	NA	NA	NA	NA	NA
17619	NA	09/20/2017	Foxtail palm	Wodyetia bifurcata	Kailua	Hawaii	-157.7110361	21.38491971	green_space	1401-1405 Mokulua Drive	NA	2.54	good	9.84252	introduced	9.14 to 13.71 m	0 to 15.24 cm	Honolulu	NA	NA	NA	NA	NA	NA	NA	NA	NA
19561	NA	02/21/2018	Fishtail palm	Caryota mitis	Kailua	Hawaii	-157.7311805	21.37234486	green_space	1370 Akalani Place	No	2.54	good	3.28084	introduced	0 to 4.57 m	0 to 15.24 cm	Honolulu	NA	NA	NA	NA	NA	NA	NA	NA	NA
22807	NA	02/25/2019	Fiddlewood	Citharexylum spinosum	Honolulu	Hawaii	-157.7900246	21.3013324	green_space	2301 10th Avenue	Yes	2.54	good	26.24672	introduced	more than 18.29 m	0 to 15.24 cm	Honolulu	NA	NA	NA	NA	NA	NA	NA	NA	NA
28240	NA	08/06/2019	Dead tree	NA	Kaneohe	Hawaii	-157.7995075	21.42445733	green_space	46-190 Nakao Place	No	2.54	dead/dying	NA	no_info	NA	0 to 15.24 cm	Honolulu	NA	NA	NA	NA	NA	NA	NA	NA	NA
20579	NA	04/25/2018	Dead tree	NA	Kailua	Hawaii	-157.723774	21.37025246	green_space	1482 Humuwili Place	No	2.54	NA	19.68504	no_info	more than 18.29 m	0 to 15.24 cm	Honolulu	NA	NA	NA	NA	NA	NA	NA	NA	NA
16624	NA	06/09/2017	Dead tree	NA	Kailua	Hawaii	-157.7662058	21.37230957	green_space	1023-1027 Lunaai Place	No	2.54	NA	19.68504	no_info	more than 18.29 m	0 to 15.24 cm	Honolulu	NA	NA	NA	NA	NA	NA	NA	NA	NA
15350	NA	01/20/2017	Coconut palm	Cocos nucifera	Kailua	Hawaii	-157.7496137	21.41388697	green_space	1237 Kainui Drive	NA	2.54	good	6.56168	introduced	4.57 to 9.14 m	0 to 15.24 cm	Honolulu	NA	NA	NA	NA	NA	NA	NA	NA	NA
15325	NA	01/20/2017	Coconut palm	Cocos nucifera	Kailua	Hawaii	-157.7492449	21.41436963	green_space	1259 Kainui Drive	NA	2.54	good	9.84252	introduced	9.14 to 13.71 m	0 to 15.24 cm	Honolulu	NA	NA	NA	NA	NA	NA	NA	NA	NA
15289	NA	01/12/2017	Coconut palm	Cocos nucifera	Kailua	Hawaii	-157.7482431	21.41562501	green_space	1349 Kainui Drive	Yes	2.54	good	3.28084	introduced	0 to 4.57 m	0 to 15.24 cm	Honolulu	NA	NA	NA	NA	NA	NA	NA	NA	NA
15281	NA	01/12/2017	Coconut palm	Cocos nucifera	Kailua	Hawaii	-157.7482083	21.41567121	green_space	1349 Kainui Drive	No	2.54	good	6.56168	introduced	4.57 to 9.14 m	0 to 15.24 cm	Honolulu	NA	NA	NA	NA	NA	NA	NA	NA	NA
28196	NA	07/31/2019	Still tree be	Cascabela thevetia	Honolulu	Hawaii	-157.7909631	21.2847629	green_space	1457 16th Avenue	Yes	2.54	good	19.68504	introduced	more than 18.29 m	0 to 15.24 cm	Honolulu	NA	NA	NA	NA	NA	NA	NA	NA	NA
28194	NA	07/31/2019	Still tree be	Cascabela thevetia	Honolulu	Hawaii	-157.7909394	21.28475665	green_space	1457 16th Avenue	No	2.54	good	19.68504	introduced	more than 18.29 m	0 to 15.24 cm	Honolulu	NA	NA	NA	NA	NA	NA	NA	NA	NA
28191	NA	07/31/2019	Still tree be	Cascabela thevetia	Honolulu	Hawaii	-157.7909032	21.28472291	green_space	1457 16th Avenue	No	2.54	good	16.4042	introduced	13.71 to 18.29 m	0 to 15.24 cm	Honolulu	NA	NA	NA	NA	NA	NA	NA	NA	NA
16112	NA	04/12/2017	Autograph tree	Clusia rosea	Kailua	Hawaii	-157.7423014	21.40287655	green_space	166-174 Hauoli Street	NA	2.54	good	19.68504	introduced	more than 18.29 m	0 to 15.24 cm	Honolulu	NA	NA	NA	NA	NA	NA	NA	NA	NA
16110	NA	04/12/2017	Autograph tree	Clusia rosea	Kailua	Hawaii	-157.7423429	21.40285158	green_space	174-198 Hauoli Street	NA	2.54	good	6.56168	introduced	4.57 to 9.14 m	0 to 15.24 cm	Honolulu	NA	NA	NA	NA	NA	NA	NA	NA	NA
566	NA	07/18/2016	Autograph tree	Clusia rosea	Kailua	Hawaii	-157.7424073	21.40252444	green_space	228 North Kainalu Drive	NA	2.54	good	19.68504	introduced	more than 18.29 m	0 to 15.24 cm	Honolulu	NA	NA	NA	NA	NA	NA	NA	NA	NA
564	NA	07/18/2016	Autograph tree	Clusia rosea	Kailua	Hawaii	-157.7424301	21.40260622	green_space	228 North Kainalu Drive	NA	2.54	good	22.96588	introduced	more than 18.29 m	0 to 15.24 cm	Honolulu	NA	NA	NA	NA	NA	NA	NA	NA	NA
22586	NA	02/20/2019	African tulip tree	Spathodea campanulata	Honolulu	Hawaii	-157.8008111	21.2843122	green_space	1211 10th Avenue	No	2.54	good	26.24672	introduced	more than 18.29 m	0 to 15.24 cm	Honolulu	NA	NA	NA	NA	NA	NA	NA	NA	NA
19891	NA	03/14/2018	African tulip tree	Spathodea campanulata	Kailua	Hawaii	-157.7284404	21.37121695	green_space	1256-1264 Aupupu Place	No	2.54	good	32.8084	introduced	more than 18.29 m	0 to 15.24 cm	Honolulu	NA	NA	NA	NA	NA	NA	NA	NA	NA
16591	NA	06/07/2017	African tulip tree	Spathodea campanulata	Kailua	Hawaii	-157.7671266	21.37161759	green_space	1044-1098 Lunaai Place	No	2.54	good	39.37008	introduced	more than 18.29 m	0 to 15.24 cm	Honolulu	NA	NA	NA	NA	NA	NA	NA	NA	NA
27808	NA	07/16/2019	NA	NA	Kaneohe	Hawaii	-157.8033934	21.42375695	green_space	46-247 Kapea Street	No	2.54	good	36.08924	no_info	more than 18.29 m	0 to 15.24 cm	Honolulu	NA	NA	NA	NA	NA	NA	NA	NA	NA
17633	NA	09/26/2017	NA	NA	Kailua	Hawaii	-157.7510206	21.38406028	green_space	1208 Ulunahele Street	NA	2.54	fair	22.96588	no_info	more than 18.29 m	0 to 15.24 cm	Honolulu	NA	NA	NA	NA	NA	NA	NA	NA	NA
29295	NA	10/26/2019	Ylang ylang	Cananga odorata	Honolulu	Hawaii	-157.8195865	21.30506581	green_space	NA	No	5.08	fair	29.52756	introduced	more than 18.29 m	0 to 15.24 cm	Honolulu	NA	NA	NA	NA	NA	NA	NA	NA	NA
27890	NA	07/20/2019	Ylang ylang	Cananga odorata	Honolulu	Hawaii	-157.8152525	21.30905297	green_space	2637 Oahu Avenue	No	5.08	good	36.08924	introduced	more than 18.29 m	0 to 15.24 cm	Honolulu	NA	NA	NA	NA	NA	NA	NA	NA	NA
30780	NA	03/07/2020	White tecoma	Tabebuia berteroi	Honolulu	Hawaii	-157.8273683	21.29947512	no_info	2015 Wilder Avenue	No	5.08	good	42.65092	introduced	more than 18.29 m	0 to 15.24 cm	Honolulu	NA	NA	NA	NA	NA	NA	NA	NA	NA
29128	NA	10/15/2019	White tecoma	Tabebuia berteroi	Kaneohe	Hawaii	-157.8103517	21.42244234	green_space	46-214 Heeia Street	No	5.08	dead/dying	39.37008	introduced	more than 18.29 m	0 to 15.24 cm	Honolulu	NA	NA	NA	NA	NA	NA	NA	NA	NA
28993	NA	10/08/2019	White tecoma	Tabebuia berteroi	Kaneohe	Hawaii	-157.8136428	21.42066828	green_space	46-318 Nahewai Street	No	5.08	good	32.8084	introduced	more than 18.29 m	0 to 15.24 cm	Honolulu	NA	NA	NA	NA	NA	NA	NA	NA	NA
25556	NA	05/23/2019	White tecoma	Tabebuia berteroi	Honolulu	Hawaii	-157.8572649	21.2910994	green_space	1125 Ala Moana Boulevard	No	5.08	good	22.96588	introduced	more than 18.29 m	0 to 15.24 cm	Honolulu	NA	NA	NA	NA	NA	NA	NA	NA	NA
25095	NA	05/07/2019	White tecoma	Tabebuia berteroi	Kaneohe	Hawaii	-157.8045092	21.40261496	green_space	45-629 Hinamoe Place	No	5.08	good	36.08924	introduced	more than 18.29 m	0 to 15.24 cm	Honolulu	NA	NA	NA	NA	NA	NA	NA	NA	NA
23568	NA	03/24/2019	White tecoma	Tabebuia berteroi	Honolulu	Hawaii	-157.7901218	21.29611572	green_space	4690 Sierra Drive	No	5.08	good	29.52756	introduced	more than 18.29 m	0 to 15.24 cm	Honolulu	NA	NA	NA	NA	NA	NA	NA	NA	NA
23263	NA	03/12/2019	White tecoma	Tabebuia berteroi	Honolulu	Hawaii	-157.8175407	21.28440863	NA	742 Olokele Avenue	NA	5.08	good	39.37008	introduced	more than 18.29 m	0 to 15.24 cm	Honolulu	NA	NA	NA	NA	NA	NA	NA	NA	NA
23262	NA	03/12/2019	White tecoma	Tabebuia berteroi	Honolulu	Hawaii	-157.8175134	21.28442695	NA	742 Olokele Avenue	NA	5.08	good	39.37008	introduced	more than 18.29 m	0 to 15.24 cm	Honolulu	NA	NA	NA	NA	NA	NA	NA	NA	NA
23261	NA	03/12/2019	White tecoma	Tabebuia berteroi	Honolulu	Hawaii	-157.8174902	21.28444737	NA	760 Olokele Avenue	NA	5.08	good	32.8084	introduced	more than 18.29 m	0 to 15.24 cm	Honolulu	NA	NA	NA	NA	NA	NA	NA	NA	NA
23043	NA	03/12/2019	White tecoma	Tabebuia berteroi	Honolulu	Hawaii	-157.7903438	21.30763342	green_space	2427 Jasmine Street	Yes	5.08	good	29.52756	introduced	more than 18.29 m	0 to 15.24 cm	Honolulu	NA	NA	NA	NA	NA	NA	NA	NA	NA
22967	NA	03/12/2019	White tecoma	Tabebuia berteroi	Honolulu	Hawaii	-157.7880558	21.30917708	green_space	2569 Jasmine Street	Yes	5.08	good	29.52756	introduced	more than 18.29 m	0 to 15.24 cm	Honolulu	NA	NA	NA	NA	NA	NA	NA	NA	NA
22903	NA	02/26/2019	White tecoma	Tabebuia berteroi	Honolulu	Hawaii	-157.7924969	21.30594355	green_space	2305 Jasmine Street	Yes	5.08	good	26.24672	introduced	more than 18.29 m	0 to 15.24 cm	Honolulu	NA	NA	NA	NA	NA	NA	NA	NA	NA
22836	NA	03/20/2019	White tecoma	Tabebuia berteroi	Honolulu	Hawaii	-157.788837	21.30497086	green_space	2551A 10th Avenue	Yes	5.08	good	36.08924	introduced	more than 18.29 m	0 to 15.24 cm	Honolulu	NA	NA	NA	NA	NA	NA	NA	NA	NA
22778	NA	02/23/2019	White tecoma	Tabebuia berteroi	Honolulu	Hawaii	-157.7950685	21.30003918	green_space	3345 Kiwila Street	No	5.08	good	55.77428	introduced	more than 18.29 m	0 to 15.24 cm	Honolulu	NA	NA	NA	NA	NA	NA	NA	NA	NA
22775	NA	02/23/2019	White tecoma	Tabebuia berteroi	Honolulu	Hawaii	-157.7953568	21.3002516	green_space	2055 Palolo Avenue	No	5.08	good	32.8084	introduced	more than 18.29 m	0 to 15.24 cm	Honolulu	NA	NA	NA	NA	NA	NA	NA	NA	NA
22687	NA	02/22/2019	White tecoma	Tabebuia berteroi	Honolulu	Hawaii	-157.809199	21.2878486	built_environment	NA	Yes	5.08	good	36.08924	introduced	more than 18.29 m	0 to 15.24 cm	Honolulu	NA	NA	NA	NA	NA	NA	NA	NA	NA
20531	NA	04/25/2018	White tecoma	Tabebuia berteroi	Kailua	Hawaii	-157.7209307	21.3721298	green_space	1459 Kupau Street	NA	5.08	good	42.65092	introduced	more than 18.29 m	0 to 15.24 cm	Honolulu	NA	NA	NA	NA	NA	NA	NA	NA	NA
19845	NA	03/10/2018	White tecoma	Tabebuia berteroi	Honolulu	Hawaii	-157.8381934	21.30090179	green_space	1400-1444 Kinau Street	No	5.08	good	36.08924	introduced	more than 18.29 m	0 to 15.24 cm	Honolulu	NA	NA	NA	NA	NA	NA	NA	NA	NA
19230	NA	01/31/2018	White tecoma	Tabebuia berteroi	Kailua	Hawaii	-157.735235	21.37629233	green_space	1044 Kahili Place	Yes	5.08	good	32.8084	introduced	more than 18.29 m	0 to 15.24 cm	Honolulu	NA	NA	NA	NA	NA	NA	NA	NA	NA
19033	NA	01/17/2018	White tecoma	Tabebuia berteroi	Kailua	Hawaii	-157.7314962	21.37642562	green_space	901-917 Kahili Street	No	5.08	good	32.8084	introduced	more than 18.29 m	0 to 15.24 cm	Honolulu	NA	NA	NA	NA	NA	NA	NA	NA	NA
18014	NA	11/01/2017	White tecoma	Tabebuia berteroi	Kailua	Hawaii	-157.7385971	21.37335421	green_space	1460-1498 Kiukee Place	NA	5.08	good	45.93176	introduced	more than 18.29 m	0 to 15.24 cm	Honolulu	NA	NA	NA	NA	NA	NA	NA	NA	NA
18013	NA	11/01/2017	White tecoma	Tabebuia berteroi	Kailua	Hawaii	-157.7386119	21.37341291	green_space	1460-1498 Kiukee Place	NA	5.08	good	45.93176	introduced	more than 18.29 m	0 to 15.24 cm	Honolulu	NA	NA	NA	NA	NA	NA	NA	NA	NA
17639	NA	09/27/2017	White tecoma	Tabebuia berteroi	Kailua	Hawaii	-157.7360217	21.37089601	green_space	1451-1463 Keolu Drive	No	5.08	good	45.93176	introduced	more than 18.29 m	0 to 15.24 cm	Honolulu	NA	NA	NA	NA	NA	NA	NA	NA	NA
16912	NA	07/12/2017	White tecoma	Tabebuia berteroi	Kailua	Hawaii	-157.7548332	21.38046292	green_space	42 Kalanianaole Highway	NA	5.08	fair	49.2126	introduced	more than 18.29 m	0 to 15.24 cm	Honolulu	NA	NA	NA	NA	NA	NA	NA	NA	NA
16897	NA	07/12/2017	White tecoma	Tabebuia berteroi	Kailua	Hawaii	-157.7545411	21.38044112	green_space	612-650 Ulumalu Street	NA	5.08	good	49.2126	introduced	more than 18.29 m	0 to 15.24 cm	Honolulu	NA	NA	NA	NA	NA	NA	NA	NA	NA
16162	NA	04/12/2017	White tecoma	Tabebuia berteroi	Kailua	Hawaii	-157.742072	21.40430184	green_space	129-137 Kapaa Street	NA	5.08	good	45.93176	introduced	more than 18.29 m	0 to 15.24 cm	Honolulu	NA	NA	NA	NA	NA	NA	NA	NA	NA
15995	NA	03/29/2017	White tecoma	Tabebuia berteroi	Kailua	Hawaii	-157.74425	21.40363446	green_space	231-241 Hualani Street	NA	5.08	good	32.8084	introduced	more than 18.29 m	0 to 15.24 cm	Honolulu	NA	NA	NA	NA	NA	NA	NA	NA	NA
15994	NA	03/29/2017	White tecoma	Tabebuia berteroi	Kailua	Hawaii	-157.7442004	21.40366193	green_space	223-231 Hualani Street	NA	5.08	good	42.65092	introduced	more than 18.29 m	0 to 15.24 cm	Honolulu	NA	NA	NA	NA	NA	NA	NA	NA	NA
15916	NA	03/15/2017	White tecoma	Tabebuia berteroi	Kailua	Hawaii	-157.7451003	21.39505062	built_environment	76-98 Hoolai Street	Yes	5.08	good	59.05512	introduced	more than 18.29 m	0 to 15.24 cm	Honolulu	NA	NA	NA	NA	NA	NA	NA	NA	NA
15900	NA	03/15/2017	White tecoma	Tabebuia berteroi	Kailua	Hawaii	-157.7418602	21.39725578	built_environment	305 Uluniu Street	NA	5.08	good	22.96588	introduced	more than 18.29 m	0 to 15.24 cm	Honolulu	NA	NA	NA	NA	NA	NA	NA	NA	NA
15807	NA	02/22/2017	White tecoma	Tabebuia berteroi	Kailua	Hawaii	-157.7454543	21.39528288	built_environment	30 Kihapai Street	NA	5.08	good	32.8084	introduced	more than 18.29 m	0 to 15.24 cm	Honolulu	NA	NA	NA	NA	NA	NA	NA	NA	NA
14366	NA	09/26/2016	White tecoma	Tabebuia berteroi	Kailua	Hawaii	-157.7397895	21.39328185	built_environment	515 Kailua Road	No	5.08	good	39.37008	introduced	more than 18.29 m	0 to 15.24 cm	Honolulu	NA	NA	NA	NA	NA	NA	NA	NA	NA
14363	NA	09/26/2016	White tecoma	Tabebuia berteroi	Kailua	Hawaii	-157.7398565	21.39331431	built_environment	515 Kailua Road	No	5.08	good	39.37008	introduced	more than 18.29 m	0 to 15.24 cm	Honolulu	NA	NA	NA	NA	NA	NA	NA	NA	NA
14358	NA	09/26/2016	White tecoma	Tabebuia berteroi	Kailua	Hawaii	-157.7401087	21.39336676	built_environment	301 Hahani Street	No	5.08	good	39.37008	introduced	more than 18.29 m	0 to 15.24 cm	Honolulu	NA	NA	NA	NA	NA	NA	NA	NA	NA
14355	NA	09/26/2016	White tecoma	Tabebuia berteroi	Kailua	Hawaii	-157.740173	21.39339673	built_environment	521-529 Kailua Road	No	5.08	good	42.65092	introduced	more than 18.29 m	0 to 15.24 cm	Honolulu	NA	NA	NA	NA	NA	NA	NA	NA	NA
31040	2/25/2018	NaT	White ipe	Tabebuia roseoalba	Kailua	Hawaii	-157.7285315	21.3895657	green_space	436 Iana Street	Yes	5.08	good	32.8084	introduced	more than 18.29 m	0 to 15.24 cm	Honolulu	NA	NA	NA	NA	NA	NA	NA	NA	NA
29210	NA	10/21/2019	West indian mahogany	Swietenia mahagoni	Honolulu	Hawaii	-157.8569913	21.30984614	NA	229 Queen Emma Square	NA	5.08	good	19.68504	introduced	more than 18.29 m	0 to 15.24 cm	Honolulu	NA	NA	NA	NA	NA	NA	NA	NA	NA
30829	NA	03/10/2020	NA	NA	Kaneohe	Hawaii	-157.8118884	21.40669411	green_space	NA	NA	5.08	good	19.68504	no_info	more than 18.29 m	0 to 15.24 cm	Honolulu	NA	NA	NA	NA	NA	NA	NA	NA	NA
30827	NA	03/10/2020	NA	NA	Kaneohe	Hawaii	-157.8118526	21.40673594	green_space	NA	NA	5.08	good	45.93176	no_info	more than 18.29 m	0 to 15.24 cm	Honolulu	NA	NA	NA	NA	NA	NA	NA	NA	NA
30816	NA	03/10/2020	NA	NA	Kaneohe	Hawaii	-157.8117523	21.40682265	green_space	NA	NA	5.08	fair	36.08924	no_info	more than 18.29 m	0 to 15.24 cm	Honolulu	NA	NA	NA	NA	NA	NA	NA	NA	NA
30718	NA	03/03/2020	NA	NA	Kaneohe	Hawaii	-157.8117097	21.40683223	NA	NA	No	5.08	poor	45.93176	no_info	more than 18.29 m	0 to 15.24 cm	Honolulu	NA	NA	NA	NA	NA	NA	NA	NA	NA
30714	NA	03/03/2020	NA	NA	Kaneohe	Hawaii	-157.8116612	21.40683906	NA	NA	No	5.08	good	45.93176	no_info	more than 18.29 m	0 to 15.24 cm	Honolulu	NA	NA	NA	NA	NA	NA	NA	NA	NA
24776	NA	05/05/2019	NA	NA	Honolulu	Hawaii	-157.8701522	21.34485298	green_space	NA	No	5.08	good	32.8084	no_info	more than 18.29 m	0 to 15.24 cm	Honolulu	NA	NA	NA	NA	NA	NA	NA	NA	NA
22627	NA	02/20/2019	NA	NA	Honolulu	Hawaii	-157.8068407	21.28695326	green_space	3221 Palolo Avenue	No	5.08	good	36.08924	no_info	more than 18.29 m	0 to 15.24 cm	Honolulu	NA	NA	NA	NA	NA	NA	NA	NA	NA
22620	NA	02/20/2019	NA	NA	Honolulu	Hawaii	-157.8069044	21.28701824	green_space	3221 Palolo Avenue	No	5.08	good	29.52756	no_info	more than 18.29 m	0 to 15.24 cm	Honolulu	NA	NA	NA	NA	NA	NA	NA	NA	NA
22619	NA	02/20/2019	NA	NA	Honolulu	Hawaii	-157.8069004	21.28702449	green_space	3221 Palolo Avenue	No	5.08	good	29.52756	no_info	more than 18.29 m	0 to 15.24 cm	Honolulu	NA	NA	NA	NA	NA	NA	NA	NA	NA
22617	NA	02/20/2019	NA	NA	Honolulu	Hawaii	-157.8068776	21.28704074	green_space	3221 Palolo Avenue	No	5.08	good	39.37008	no_info	more than 18.29 m	0 to 15.24 cm	Honolulu	NA	NA	NA	NA	NA	NA	NA	NA	NA
22550	NA	02/19/2019	NA	NA	Honolulu	Hawaii	-157.8097831	21.29374722	green_space	1398 Frank Street	No	5.08	good	22.96588	no_info	more than 18.29 m	0 to 15.24 cm	Honolulu	NA	NA	NA	NA	NA	NA	NA	NA	NA
22541	NA	02/19/2019	NA	NA	Honolulu	Hawaii	-157.8044944	21.29241894	green_space	1518 Kalaepohaku Street	No	5.08	good	22.96588	no_info	more than 18.29 m	0 to 15.24 cm	Honolulu	NA	NA	NA	NA	NA	NA	NA	NA	NA
17373	NA	08/30/2017	NA	NA	Kailua	Hawaii	-157.7172596	21.39147705	green_space	141 Mokumanu Drive	NA	5.08	good	49.2126	no_info	more than 18.29 m	0 to 15.24 cm	Honolulu	NA	NA	NA	NA	NA	NA	NA	NA	NA
16772	NA	06/28/2017	NA	NA	Kailua	Hawaii	-157.7649419	21.35877926	green_space	1222-1228 Kelewina Street	No	5.08	good	9.84252	no_info	9.14 to 13.71 m	0 to 15.24 cm	Honolulu	NA	NA	NA	NA	NA	NA	NA	NA	NA
15915	NA	03/15/2017	NA	NA	Kailua	Hawaii	-157.742001	21.39736442	built_environment	306-310 Uluniu Street	NA	5.08	good	39.37008	no_info	more than 18.29 m	0 to 15.24 cm	Honolulu	NA	NA	NA	NA	NA	NA	NA	NA	NA
15826	NA	03/15/2017	NA	NA	Kailua	Hawaii	-157.7444941	21.39610576	built_environment	444 Uluniu Street	NA	5.08	good	29.52756	no_info	more than 18.29 m	0 to 15.24 cm	Honolulu	NA	NA	NA	NA	NA	NA	NA	NA	NA
31534	NA	07/01/2020	Tulipwood	Harpullia pendula	Honolulu	Hawaii	-157.8463341	21.29945808	built_environment	NA	No	5.08	good	32.8084	introduced	more than 18.29 m	0 to 15.24 cm	Honolulu	NA	NA	NA	NA	NA	NA	NA	NA	NA
31530	NA	07/01/2020	Tulipwood	Harpullia pendula	Honolulu	Hawaii	-157.846196	21.29981793	built_environment	923 Pensacola Street	No	5.08	fair	39.37008	introduced	more than 18.29 m	0 to 15.24 cm	Honolulu	NA	NA	NA	NA	NA	NA	NA	NA	NA
31190	NA	06/16/2020	Tulipwood	Harpullia pendula	Kaneohe	Hawaii	-157.8083777	21.42801944	no_info	46-256 Ahui Nani Place	No	5.08	good	36.08924	introduced	more than 18.29 m	0 to 15.24 cm	Honolulu	NA	NA	NA	NA	NA	NA	NA	NA	NA
31186	NA	06/16/2020	Tulipwood	Harpullia pendula	Kaneohe	Hawaii	-157.8084937	21.42749807	no_info	46-239 Ahui Nani Place	No	5.08	good	45.93176	introduced	more than 18.29 m	0 to 15.24 cm	Honolulu	NA	NA	NA	NA	NA	NA	NA	NA	NA
31155	NA	06/10/2020	Tulipwood	Harpullia pendula	Honolulu	Hawaii	-157.7958428	21.28121907	green_space	1204 Elizabeth Street	Yes	5.08	good	32.8084	introduced	more than 18.29 m	0 to 15.24 cm	Honolulu	NA	NA	NA	NA	NA	NA	NA	NA	NA
31039	1/30/2018	NaT	Tulipwood	Harpullia pendula	Kailua	Hawaii	-157.7436221	21.39653491	built_environment	408 Uluniu Street	NA	5.08	good	39.37008	introduced	more than 18.29 m	0 to 15.24 cm	Honolulu	NA	NA	NA	NA	NA	NA	NA	NA	NA
30049	NA	01/22/2020	Tulipwood	Harpullia pendula	Honolulu	Hawaii	-157.8116416	21.28918603	built_environment	3036 Waialae Avenue	Yes	5.08	good	29.52756	introduced	more than 18.29 m	0 to 15.24 cm	Honolulu	NA	NA	NA	NA	NA	NA	NA	NA	NA
29656	NA	11/27/2019	Tulipwood	Harpullia pendula	Honolulu	Hawaii	-157.7932417	21.28858812	green_space	3893 Sierra Drive	No	5.08	fair	26.24672	introduced	more than 18.29 m	0 to 15.24 cm	Honolulu	NA	NA	NA	NA	NA	NA	NA	NA	NA
29547	NA	11/20/2019	Tulipwood	Harpullia pendula	Honolulu	Hawaii	-157.7908757	21.29390117	green_space	1965 Wilhelmina Rise	No	5.08	good	29.52756	introduced	more than 18.29 m	0 to 15.24 cm	Honolulu	NA	NA	NA	NA	NA	NA	NA	NA	NA
29544	NA	11/20/2019	Tulipwood	Harpullia pendula	Honolulu	Hawaii	-157.790738	21.29430714	green_space	3694 Kawelolani Place	Yes	5.08	good	32.8084	introduced	more than 18.29 m	0 to 15.24 cm	Honolulu	NA	NA	NA	NA	NA	NA	NA	NA	NA
28054	NA	07/27/2019	Tulipwood	Harpullia pendula	Honolulu	Hawaii	-157.8101116	21.31045023	no_info	2943 Haawale Place	No	5.08	good	39.37008	introduced	more than 18.29 m	0 to 15.24 cm	Honolulu	NA	NA	NA	NA	NA	NA	NA	NA	NA
26926	NA	06/03/2019	Tulipwood	Harpullia pendula	Honolulu	Hawaii	-157.7956771	21.27756155	green_space	1019 16th Avenue	Yes	5.08	good	36.08924	introduced	more than 18.29 m	0 to 15.24 cm	Honolulu	NA	NA	NA	NA	NA	NA	NA	NA	NA
26032	NA	05/20/2019	Tulipwood	Harpullia pendula	Honolulu	Hawaii	-157.8074858	21.28075821	green_space	3349 Kaimuki Avenue	Yes	5.08	NA	32.8084	introduced	more than 18.29 m	0 to 15.24 cm	Honolulu	NA	NA	NA	NA	NA	NA	NA	NA	NA
20246	NA	04/04/2018	Strawberry guava	Psidium cattleianum	Kailua	Hawaii	-157.7217125	21.37736146	green_space	1338-1346 Kuuna Place	No	5.08	good	19.68504	introduced	more than 18.29 m	0 to 15.24 cm	Honolulu	NA	NA	NA	NA	NA	NA	NA	NA	NA
20243	NA	04/04/2018	Strawberry guava	Psidium cattleianum	Kailua	Hawaii	-157.7216723	21.37730526	green_space	1338-1346 Kuuna Place	No	5.08	good	19.68504	introduced	more than 18.29 m	0 to 15.24 cm	Honolulu	NA	NA	NA	NA	NA	NA	NA	NA	NA
18325	NA	11/29/2017	Strawberry guava	Psidium cattleianum	Kailua	Hawaii	-157.7322699	21.3878801	green_space	561 Papalani Street	No	5.08	good	16.4042	introduced	13.71 to 18.29 m	0 to 15.24 cm	Honolulu	NA	NA	NA	NA	NA	NA	NA	NA	NA
31054	4/6/2018	NaT	Silver buttonwood	Conocarpus erectus	Kailua	Hawaii	-157.7410941	21.39645053	built_environment	34 Maluniu Avenue	Yes	5.08	good	29.52756	introduced	more than 18.29 m	0 to 15.24 cm	Honolulu	NA	NA	NA	NA	NA	NA	NA	NA	NA
31050	6/7/2018	NaT	Silver buttonwood	Conocarpus erectus	Kailua	Hawaii	-157.7391693	21.4016513	green_space	119 Ulupa Street	No	5.08	fair	39.37008	introduced	more than 18.29 m	0 to 15.24 cm	Honolulu	NA	NA	NA	NA	NA	NA	NA	NA	NA
31047	4/5/2018	NaT	Silver buttonwood	Conocarpus erectus	NA	Hawaii	NA	NA	green_space	957 Holoholo Street	NA	5.08	good	29.52756	introduced	more than 18.29 m	0 to 15.24 cm	Honolulu	NA	NA	NA	NA	NA	NA	NA	NA	NA
29358	NA	10/29/2019	Silver buttonwood	Conocarpus erectus	Kaneohe	Hawaii	-157.7884054	21.39931618	green_space	45-268 Mokulele Drive	No	5.08	good	36.08924	introduced	more than 18.29 m	0 to 15.24 cm	Honolulu	NA	NA	NA	NA	NA	NA	NA	NA	NA
29349	NA	10/29/2019	Silver buttonwood	Conocarpus erectus	Kaneohe	Hawaii	-157.790303	21.39675623	green_space	45-340 Mokulele Drive	No	5.08	good	39.37008	introduced	more than 18.29 m	0 to 15.24 cm	Honolulu	NA	NA	NA	NA	NA	NA	NA	NA	NA
28992	NA	10/08/2019	Silver buttonwood	Conocarpus erectus	Kaneohe	Hawaii	-157.8138278	21.42274322	green_space	46-255 Kalali Street	No	5.08	good	36.08924	introduced	more than 18.29 m	0 to 15.24 cm	Honolulu	NA	NA	NA	NA	NA	NA	NA	NA	NA
28102	NA	07/30/2019	Silver buttonwood	Conocarpus erectus	Kaneohe	Hawaii	-157.7967328	21.42392799	green_space	46 Lilipuna Road	No	5.08	poor	19.68504	introduced	more than 18.29 m	0 to 15.24 cm	Honolulu	NA	NA	NA	NA	NA	NA	NA	NA	NA
27952	NA	07/23/2019	Silver buttonwood	Conocarpus erectus	Kaneohe	Hawaii	-157.8046998	21.42379695	green_space	46-128 Humu Street	No	5.08	good	49.2126	introduced	more than 18.29 m	0 to 15.24 cm	Honolulu	NA	NA	NA	NA	NA	NA	NA	NA	NA
27914	NA	07/23/2019	Silver buttonwood	Conocarpus erectus	Kaneohe	Hawaii	-157.8028871	21.42510401	green_space	46-147 Nahiku Place	No	5.08	good	39.37008	introduced	more than 18.29 m	0 to 15.24 cm	Honolulu	NA	NA	NA	NA	NA	NA	NA	NA	NA
27905	NA	07/23/2019	Silver buttonwood	Conocarpus erectus	Kaneohe	Hawaii	-157.8030212	21.4250522	green_space	46-146 Nahiku Street	No	5.08	good	55.77428	introduced	more than 18.29 m	0 to 15.24 cm	Honolulu	NA	NA	NA	NA	NA	NA	NA	NA	NA
27809	NA	07/16/2019	Silver buttonwood	Conocarpus erectus	Kaneohe	Hawaii	-157.8032546	21.42382999	green_space	46-246 Kapea Street	No	5.08	good	39.37008	introduced	more than 18.29 m	0 to 15.24 cm	Honolulu	NA	NA	NA	NA	NA	NA	NA	NA	NA
27807	NA	07/16/2019	Silver buttonwood	Conocarpus erectus	Kaneohe	Hawaii	-157.8033236	21.42369765	green_space	46-246 Kapea Street	No	5.08	good	45.93176	introduced	more than 18.29 m	0 to 15.24 cm	Honolulu	NA	NA	NA	NA	NA	NA	NA	NA	NA
24963	NA	05/06/2019	Silver buttonwood	Conocarpus erectus	Honolulu	Hawaii	-157.7949531	21.27013656	green_space	701 20th Avenue	No	5.08	good	26.24672	introduced	more than 18.29 m	0 to 15.24 cm	Honolulu	NA	NA	NA	NA	NA	NA	NA	NA	NA
24962	NA	05/06/2019	Silver buttonwood	Conocarpus erectus	Honolulu	Hawaii	-157.7948879	21.2701199	green_space	701 20th Avenue	No	5.08	good	29.52756	introduced	more than 18.29 m	0 to 15.24 cm	Honolulu	NA	NA	NA	NA	NA	NA	NA	NA	NA
24961	NA	05/06/2019	Silver buttonwood	Conocarpus erectus	Honolulu	Hawaii	-157.7948333	21.27010157	green_space	4052 Kilauea Avenue	No	5.08	good	39.37008	introduced	more than 18.29 m	0 to 15.24 cm	Honolulu	NA	NA	NA	NA	NA	NA	NA	NA	NA
24960	NA	05/06/2019	Silver buttonwood	Conocarpus erectus	Honolulu	Hawaii	-157.7947734	21.27006241	green_space	704 21St Avenue	No	5.08	good	52.49344	introduced	more than 18.29 m	0 to 15.24 cm	Honolulu	NA	NA	NA	NA	NA	NA	NA	NA	NA
24538	NA	04/23/2019	Silver buttonwood	Conocarpus erectus	Kaneohe	Hawaii	-157.820587	21.40870374	green_space	46-467 Kuneki Street	No	5.08	poor	39.37008	introduced	more than 18.29 m	0 to 15.24 cm	Honolulu	NA	NA	NA	NA	NA	NA	NA	NA	NA
24529	NA	04/23/2019	Silver buttonwood	Conocarpus erectus	Kaneohe	Hawaii	-157.8199004	21.40913699	green_space	46-451 Kuneki Street	No	5.08	good	36.08924	introduced	more than 18.29 m	0 to 15.24 cm	Honolulu	NA	NA	NA	NA	NA	NA	NA	NA	NA
24523	NA	04/23/2019	Silver buttonwood	Conocarpus erectus	Kaneohe	Hawaii	-157.8196196	21.40917611	green_space	46-448 Kuneki Street	No	5.08	good	32.8084	introduced	more than 18.29 m	0 to 15.24 cm	Honolulu	NA	NA	NA	NA	NA	NA	NA	NA	NA
24514	NA	04/23/2019	Silver buttonwood	Conocarpus erectus	Kaneohe	Hawaii	-157.8192741	21.40957274	green_space	46-439 Kuneki Street	No	5.08	good	42.65092	introduced	more than 18.29 m	0 to 15.24 cm	Honolulu	NA	NA	NA	NA	NA	NA	NA	NA	NA
22608	NA	02/20/2019	Silver buttonwood	Conocarpus erectus	Honolulu	Hawaii	-157.802808	21.28897574	green_space	1415 Pukele Avenue	No	5.08	good	36.08924	introduced	more than 18.29 m	0 to 15.24 cm	Honolulu	NA	NA	NA	NA	NA	NA	NA	NA	NA
21105	NA	06/13/2018	Silver buttonwood	Conocarpus erectus	Kailua	Hawaii	-157.7519157	21.42234577	green_space	332 Ilihau Street	Yes	5.08	fair	36.08924	introduced	more than 18.29 m	0 to 15.24 cm	Honolulu	NA	NA	NA	NA	NA	NA	NA	NA	NA
18416	NA	12/06/2017	Silver buttonwood	Conocarpus erectus	Kailua	Hawaii	-157.7354723	21.38698996	green_space	486-490 Aulima Loop	No	5.08	good	49.2126	introduced	more than 18.29 m	0 to 15.24 cm	Honolulu	NA	NA	NA	NA	NA	NA	NA	NA	NA
17735	NA	10/04/2017	Silver buttonwood	Conocarpus erectus	Kailua	Hawaii	-157.7343056	21.36671683	green_space	183 Pinana Street	NA	5.08	fair	32.8084	introduced	more than 18.29 m	0 to 15.24 cm	Honolulu	NA	NA	NA	NA	NA	NA	NA	NA	NA
17630	NA	09/13/2017	Silver buttonwood	Conocarpus erectus	Kailua	Hawaii	-157.7145427	21.39056189	green_space	1056 Mokulua Drive	NA	5.08	fair	26.24672	introduced	more than 18.29 m	0 to 15.24 cm	Honolulu	NA	NA	NA	NA	NA	NA	NA	NA	NA
17597	NA	09/20/2017	Silver buttonwood	Conocarpus erectus	Kailua	Hawaii	-157.7097159	21.38258753	green_space	1533 Mokulua Drive	Yes	5.08	good	52.49344	introduced	more than 18.29 m	0 to 15.24 cm	Honolulu	NA	NA	NA	NA	NA	NA	NA	NA	NA
17548	NA	09/13/2017	Silver buttonwood	Conocarpus erectus	Kailua	Hawaii	-157.7141055	21.38965885	green_space	1077 Mokulua Drive	NA	5.08	fair	26.24672	introduced	more than 18.29 m	0 to 15.24 cm	Honolulu	NA	NA	NA	NA	NA	NA	NA	NA	NA
17531	NA	09/13/2017	Silver buttonwood	Conocarpus erectus	Kailua	Hawaii	-157.7144913	21.39013866	green_space	1056 Mokulua Drive	Yes	5.08	poor	59.05512	introduced	more than 18.29 m	0 to 15.24 cm	Honolulu	NA	NA	NA	NA	NA	NA	NA	NA	NA
17529	NA	09/13/2017	Silver buttonwood	Conocarpus erectus	Kailua	Hawaii	-157.7145458	21.39019684	green_space	1048-1056 Mokulua Drive	No	5.08	fair	39.37008	introduced	more than 18.29 m	0 to 15.24 cm	Honolulu	NA	NA	NA	NA	NA	NA	NA	NA	NA
17469	NA	09/06/2017	Silver buttonwood	Conocarpus erectus	Kailua	Hawaii	-157.7153702	21.39098799	green_space	1011-1019 Mokulua Drive	NA	5.08	poor	26.24672	introduced	more than 18.29 m	0 to 15.24 cm	Honolulu	NA	NA	NA	NA	NA	NA	NA	NA	NA
17392	NA	08/30/2017	Silver buttonwood	Conocarpus erectus	Kailua	Hawaii	-157.7174685	21.39358767	green_space	876 Mokulua Drive	NA	5.08	good	49.2126	introduced	more than 18.29 m	0 to 15.24 cm	Honolulu	NA	NA	NA	NA	NA	NA	NA	NA	NA
17301	NA	08/23/2017	Silver buttonwood	Conocarpus erectus	Kailua	Hawaii	-157.7170863	21.39314232	green_space	903 Mokulua Drive	NA	5.08	good	39.37008	introduced	more than 18.29 m	0 to 15.24 cm	Honolulu	NA	NA	NA	NA	NA	NA	NA	NA	NA
17259	NA	08/23/2017	Silver buttonwood	Conocarpus erectus	Kailua	Hawaii	-157.7158354	21.39101736	green_space	103 Kaiolena Drive	NA	5.08	fair	39.37008	introduced	more than 18.29 m	0 to 15.24 cm	Honolulu	NA	NA	NA	NA	NA	NA	NA	NA	NA
17256	NA	08/23/2017	Silver buttonwood	Conocarpus erectus	Kailua	Hawaii	-157.7160601	21.39092549	green_space	118 Kaiolena Drive	NA	5.08	good	49.2126	introduced	more than 18.29 m	0 to 15.24 cm	Honolulu	NA	NA	NA	NA	NA	NA	NA	NA	NA
17252	NA	08/23/2017	Silver buttonwood	Conocarpus erectus	Kailua	Hawaii	-157.7164734	21.39039807	green_space	137 Kaiolena Drive	NA	5.08	good	13.12336	introduced	9.14 to 13.71 m	0 to 15.24 cm	Honolulu	NA	NA	NA	NA	NA	NA	NA	NA	NA
17136	NA	08/02/2017	Silver buttonwood	Conocarpus erectus	Kailua	Hawaii	-157.7271238	21.39332693	green_space	223-299 Alala Road	NA	5.08	fair	32.8084	introduced	more than 18.29 m	0 to 15.24 cm	Honolulu	NA	NA	NA	NA	NA	NA	NA	NA	NA
16401	NA	05/17/2017	Silver buttonwood	Conocarpus erectus	Kailua	Hawaii	-157.7438115	21.40764682	green_space	126 Palapu Street	NA	5.08	good	45.93176	introduced	more than 18.29 m	0 to 15.24 cm	Honolulu	NA	NA	NA	NA	NA	NA	NA	NA	NA
16393	NA	05/17/2017	Silver buttonwood	Conocarpus erectus	Kailua	Hawaii	-157.7435459	21.407703	green_space	117-125 Palapu Street	NA	5.08	fair	32.8084	introduced	more than 18.29 m	0 to 15.24 cm	Honolulu	NA	NA	NA	NA	NA	NA	NA	NA	NA
16194	NA	04/12/2017	Silver buttonwood	Conocarpus erectus	Kailua	Hawaii	-157.7433045	21.40815249	green_space	451-457 North Kalaheo Avenue	Yes	5.08	dead/dying	9.84252	introduced	9.14 to 13.71 m	0 to 15.24 cm	Honolulu	NA	NA	NA	NA	NA	NA	NA	NA	NA
16085	NA	04/05/2017	Silver buttonwood	Conocarpus erectus	Kailua	Hawaii	-157.740399	21.40247637	green_space	130A Mookua Street	NA	5.08	good	32.8084	introduced	more than 18.29 m	0 to 15.24 cm	Honolulu	NA	NA	NA	NA	NA	NA	NA	NA	NA
16024	NA	03/29/2017	Silver buttonwood	Conocarpus erectus	Kailua	Hawaii	-157.7509971	21.40627088	green_space	468 Kalama Street	NA	5.08	good	32.8084	introduced	more than 18.29 m	0 to 15.24 cm	Honolulu	NA	NA	NA	NA	NA	NA	NA	NA	NA
15255	NA	01/12/2017	Silver buttonwood	Conocarpus erectus	Kailua	Hawaii	-157.7469892	21.41616936	green_space	1376-1398 Kainui Drive	NA	5.08	good	42.65092	introduced	more than 18.29 m	0 to 15.24 cm	Honolulu	NA	NA	NA	NA	NA	NA	NA	NA	NA
17741	NA	10/04/2017	Satinleaf	Chrysophyllum oliviforme	Kailua	Hawaii	-157.7336329	21.3676854	green_space	130 Pinana Street	NA	5.08	fair	19.68504	introduced	more than 18.29 m	0 to 15.24 cm	Honolulu	NA	NA	NA	NA	NA	NA	NA	NA	NA
437	NA	07/13/2016	Royal poinciana	Delonix regia	Kailua	Hawaii	-157.7344318	21.39460984	green_space	168 South Kainalu Drive	No	5.08	good	32.8084	introduced	more than 18.29 m	0 to 15.24 cm	Honolulu	NA	NA	NA	NA	NA	NA	NA	NA	NA
427	NA	07/13/2016	Royal poinciana	Delonix regia	Kailua	Hawaii	-157.7351841	21.39497508	green_space	160 South Kainalu Drive	No	5.08	good	36.08924	introduced	more than 18.29 m	0 to 15.24 cm	Honolulu	NA	NA	NA	NA	NA	NA	NA	NA	NA
23951	NA	04/16/2019	Red bottlebrush	Callistemon citrinus	Kaneohe	Hawaii	-157.8108238	21.40238709	green_space	45-106 Pookela Place	No	5.08	good	29.52756	no_info	more than 18.29 m	0 to 15.24 cm	Honolulu	NA	NA	NA	NA	NA	NA	NA	NA	NA
30429	NA	02/15/2020	Rainbow shower	Cassia nealiae	Honolulu	Hawaii	-157.82469	21.30386433	green_space	2022 Kakela Drive	No	5.08	fair	22.96588	no_info	more than 18.29 m	0 to 15.24 cm	Honolulu	NA	NA	NA	NA	NA	NA	NA	NA	NA
30162	NA	01/29/2020	Rainbow shower	Cassia nealiae	Honolulu	Hawaii	-157.7954472	21.26584795	green_space	4156 Puu Panini Avenue	No	5.08	good	29.52756	no_info	more than 18.29 m	0 to 15.24 cm	Honolulu	NA	NA	NA	NA	NA	NA	NA	NA	NA
30160	NA	01/29/2020	Rainbow shower	Cassia nealiae	Honolulu	Hawaii	-157.7953744	21.26597324	green_space	519 22Nd Avenue	No	5.08	good	52.49344	no_info	more than 18.29 m	0 to 15.24 cm	Honolulu	NA	NA	NA	NA	NA	NA	NA	NA	NA
30159	NA	01/29/2020	Rainbow shower	Cassia nealiae	Honolulu	Hawaii	-157.7952241	21.26623455	green_space	4167B Huanui Street	No	5.08	good	29.52756	no_info	more than 18.29 m	0 to 15.24 cm	Honolulu	NA	NA	NA	NA	NA	NA	NA	NA	NA
30103	NA	01/25/2020	Rainbow shower	Cassia nealiae	Honolulu	Hawaii	-157.8224995	21.30719914	green_space	NA	No	5.08	good	39.37008	no_info	more than 18.29 m	0 to 15.24 cm	Honolulu	NA	NA	NA	NA	NA	NA	NA	NA	NA
30102	NA	01/25/2020	Rainbow shower	Cassia nealiae	Honolulu	Hawaii	-157.8224244	21.30723724	green_space	NA	No	5.08	good	39.37008	no_info	more than 18.29 m	0 to 15.24 cm	Honolulu	NA	NA	NA	NA	NA	NA	NA	NA	NA
30100	NA	01/25/2020	Rainbow shower	Cassia nealiae	Honolulu	Hawaii	-157.822175	21.3073347	green_space	NA	No	5.08	good	45.93176	no_info	more than 18.29 m	0 to 15.24 cm	Honolulu	NA	NA	NA	NA	NA	NA	NA	NA	NA
30085	NA	01/25/2020	Rainbow shower	Cassia nealiae	Honolulu	Hawaii	-157.8221747	21.30751742	green_space	2416 Manoa Road	No	5.08	good	45.93176	no_info	more than 18.29 m	0 to 15.24 cm	Honolulu	NA	NA	NA	NA	NA	NA	NA	NA	NA
30083	NA	01/25/2020	Rainbow shower	Cassia nealiae	Honolulu	Hawaii	-157.8224938	21.3073275	green_space	NA	No	5.08	good	39.37008	no_info	more than 18.29 m	0 to 15.24 cm	Honolulu	NA	NA	NA	NA	NA	NA	NA	NA	NA
30082	NA	01/25/2020	Rainbow shower	Cassia nealiae	Honolulu	Hawaii	-157.8226038	21.30729627	green_space	2394 Manoa Road	No	5.08	good	39.37008	no_info	more than 18.29 m	0 to 15.24 cm	Honolulu	NA	NA	NA	NA	NA	NA	NA	NA	NA
30080	NA	01/25/2020	Rainbow shower	Cassia nealiae	Honolulu	Hawaii	-157.8227889	21.30717882	green_space	2394 Manoa Road	No	5.08	good	32.8084	no_info	more than 18.29 m	0 to 15.24 cm	Honolulu	NA	NA	NA	NA	NA	NA	NA	NA	NA
28959	NA	10/01/2019	Rainbow shower	Cassia nealiae	Kaneohe	Hawaii	-157.7917774	21.40847899	green_space	45-703 Hilinai Street	Yes	5.08	good	32.8084	no_info	more than 18.29 m	0 to 15.24 cm	Honolulu	NA	NA	NA	NA	NA	NA	NA	NA	NA
28838	NA	09/17/2019	Rainbow shower	Cassia nealiae	Kaneohe	Hawaii	-157.7976689	21.40477194	green_space	45-458 Makalani Street	No	5.08	good	49.2126	no_info	more than 18.29 m	0 to 15.24 cm	Honolulu	NA	NA	NA	NA	NA	NA	NA	NA	NA
28814	NA	09/11/2019	Rainbow shower	Cassia nealiae	Honolulu	Hawaii	-157.798554	21.26856228	green_space	535 18th Avenue	No	5.08	good	42.65092	no_info	more than 18.29 m	0 to 15.24 cm	Honolulu	NA	NA	NA	NA	NA	NA	NA	NA	NA
28793	NA	09/11/2019	Rainbow shower	Cassia nealiae	Honolulu	Hawaii	-157.798444	21.26901407	built_environment	535 18th Avenue	No	5.08	good	29.52756	no_info	more than 18.29 m	0 to 15.24 cm	Honolulu	NA	NA	NA	NA	NA	NA	NA	NA	NA
24946	NA	05/06/2019	Rainbow shower	Cassia nealiae	Honolulu	Hawaii	-157.7944216	21.26881807	green_space	620 22Nd Avenue	NA	5.08	good	36.08924	no_info	more than 18.29 m	0 to 15.24 cm	Honolulu	NA	NA	NA	NA	NA	NA	NA	NA	NA
22152	NA	10/06/2018	Rainbow shower	Cassia nealiae	Honolulu	Hawaii	-157.8078075	21.31045138	green_space	2926 Lowrey Avenue	No	5.08	good	29.52756	no_info	more than 18.29 m	0 to 15.24 cm	Honolulu	NA	NA	NA	NA	NA	NA	NA	NA	NA
19195	NA	01/27/2018	Rainbow shower	Cassia nealiae	Honolulu	Hawaii	-157.8371473	21.30246434	green_space	Lunalilo Freeway	No	5.08	good	108.26772	no_info	more than 18.29 m	0 to 15.24 cm	Honolulu	NA	NA	NA	NA	NA	NA	NA	NA	NA
18396	NA	12/05/2017	Rainbow shower	Cassia nealiae	Honolulu	Hawaii	-157.8368051	21.30243016	green_space	Lunalilo Freeway	NA	5.08	good	68.89764	no_info	more than 18.29 m	0 to 15.24 cm	Honolulu	NA	NA	NA	NA	NA	NA	NA	NA	NA
16604	NA	06/07/2017	Rainbow shower	Cassia nealiae	Kailua	Hawaii	-157.7719705	21.36649427	green_space	1167-1171 Lunaanela Street	No	5.08	good	39.37008	no_info	more than 18.29 m	0 to 15.24 cm	Honolulu	NA	NA	NA	NA	NA	NA	NA	NA	NA
14448	NA	10/05/2016	Rainbow shower	Cassia nealiae	Kailua	Hawaii	-157.732915	21.39218549	green_space	257-265 Pouli Road	No	5.08	fair	39.37008	no_info	more than 18.29 m	0 to 15.24 cm	Honolulu	NA	NA	NA	NA	NA	NA	NA	NA	NA
704	NA	09/07/2016	Rainbow shower	Cassia nealiae	Kailua	Hawaii	-157.7385879	21.39491389	green_space	21 South Kainalu Drive	NA	5.08	good	26.24672	no_info	more than 18.29 m	0 to 15.24 cm	Honolulu	NA	NA	NA	NA	NA	NA	NA	NA	NA
443	NA	07/13/2016	Rainbow shower	Cassia nealiae	Kailua	Hawaii	-157.7404721	21.39303336	no_info	317 Hahani Street	NA	5.08	good	32.8084	no_info	more than 18.29 m	0 to 15.24 cm	Honolulu	NA	NA	NA	NA	NA	NA	NA	NA	NA
366	NA	07/11/2016	Rainbow shower	Cassia nealiae	Kailua	Hawaii	-157.7421378	21.39100545	no_info	161 Hamakua Drive	NA	5.08	good	26.24672	no_info	more than 18.29 m	0 to 15.24 cm	Honolulu	NA	NA	NA	NA	NA	NA	NA	NA	NA
30475	NA	02/18/2020	Pua kenikeni	Fagraea berteroana	Kaneohe	Hawaii	-157.8124698	21.40955706	NA	45-720 Keaahala Road	No	5.08	good	9.84252	introduced	9.14 to 13.71 m	0 to 15.24 cm	Honolulu	NA	NA	NA	NA	NA	NA	NA	NA	NA
29129	NA	10/15/2019	Plumeria	Plumeria	Kaneohe	Hawaii	-157.8127804	21.42014143	green_space	46-281 Auna Street	No	5.08	fair	32.8084	no_info	more than 18.29 m	0 to 15.24 cm	Honolulu	NA	NA	NA	NA	NA	NA	NA	NA	NA
23934	NA	04/16/2019	Plumeria	Plumeria	Kaneohe	Hawaii	-157.8102887	21.40267302	green_space	45-790 Pookela Street	No	5.08	good	16.4042	no_info	13.71 to 18.29 m	0 to 15.24 cm	Honolulu	NA	NA	NA	NA	NA	NA	NA	NA	NA
22298	NA	11/08/2018	Plumeria	Plumeria	Honolulu	Hawaii	-157.8192048	21.29963497	green_space	2450 Campus Road	No	5.08	fair	16.4042	no_info	13.71 to 18.29 m	0 to 15.24 cm	Honolulu	NA	NA	NA	NA	NA	NA	NA	NA	NA
21180	NA	06/13/2018	Plumeria	Plumeria	Kailua	Hawaii	-157.7466292	21.42788295	green_space	203 Ilihau Street	No	5.08	fair	16.4042	no_info	13.71 to 18.29 m	0 to 15.24 cm	Honolulu	NA	NA	NA	NA	NA	NA	NA	NA	NA
20647	NA	05/09/2018	Plumeria	Plumeria	Kailua	Hawaii	-157.7249088	21.36979948	green_space	1369 Onioni Street	No	5.08	good	16.4042	no_info	13.71 to 18.29 m	0 to 15.24 cm	Honolulu	NA	NA	NA	NA	NA	NA	NA	NA	NA
19092	NA	01/24/2018	White shower and pink	Cassia javanica	Kailua	Hawaii	-157.7363348	21.37898322	green_space	1385-1395 Kahili Street	Yes	5.08	fair	39.37008	introduced	more than 18.29 m	0 to 15.24 cm	Honolulu	NA	NA	NA	NA	NA	NA	NA	NA	NA
21035	NA	06/06/2018	Pink tecoma	Tabebuia heterophylla	Kailua	Hawaii	-157.7514147	21.42355284	green_space	265 Iliaina Street	No	5.08	good	108.26772	introduced	more than 18.29 m	0 to 15.24 cm	Honolulu	NA	NA	NA	NA	NA	NA	NA	NA	NA
16357	NA	05/10/2017	Pink tecoma	Tabebuia heterophylla	Kailua	Hawaii	-157.7383263	21.38648626	green_space	263-269 Hamakua Drive	NA	5.08	good	39.37008	introduced	more than 18.29 m	0 to 15.24 cm	Honolulu	NA	NA	NA	NA	NA	NA	NA	NA	NA
14370	NA	09/26/2016	Pink tecoma	Tabebuia heterophylla	Kailua	Hawaii	-157.7375513	21.39258264	no_info	443 Kailua Road	NA	5.08	good	45.93176	introduced	more than 18.29 m	0 to 15.24 cm	Honolulu	NA	NA	NA	NA	NA	NA	NA	NA	NA
14368	NA	09/26/2016	Pink tecoma	Tabebuia heterophylla	Kailua	Hawaii	-157.7382258	21.3927549	no_info	449-459 Kailua Road	NA	5.08	good	45.93176	introduced	more than 18.29 m	0 to 15.24 cm	Honolulu	NA	NA	NA	NA	NA	NA	NA	NA	NA
14367	NA	09/26/2016	Pink tecoma	Tabebuia heterophylla	Kailua	Hawaii	-157.7383438	21.39278237	no_info	449-459 Kailua Road	NA	5.08	good	39.37008	introduced	more than 18.29 m	0 to 15.24 cm	Honolulu	NA	NA	NA	NA	NA	NA	NA	NA	NA
14364	NA	09/26/2016	Pink tecoma	Tabebuia heterophylla	Kailua	Hawaii	-157.7385905	21.39290474	no_info	459 Kailua Road	NA	5.08	good	39.37008	introduced	more than 18.29 m	0 to 15.24 cm	Honolulu	NA	NA	NA	NA	NA	NA	NA	NA	NA
14362	NA	09/26/2016	Pink tecoma	Tabebuia heterophylla	Kailua	Hawaii	-157.7387542	21.3929397	no_info	459 Kailua Road	NA	5.08	good	45.93176	introduced	more than 18.29 m	0 to 15.24 cm	Honolulu	NA	NA	NA	NA	NA	NA	NA	NA	NA
14361	NA	09/26/2016	Pink tecoma	Tabebuia heterophylla	Kailua	Hawaii	-157.7388749	21.39298715	no_info	505 Kailua Road	NA	5.08	good	42.65092	introduced	more than 18.29 m	0 to 15.24 cm	Honolulu	NA	NA	NA	NA	NA	NA	NA	NA	NA
14356	NA	09/26/2016	Pink tecoma	Tabebuia heterophylla	Kailua	Hawaii	-157.7392879	21.39311452	no_info	505 Kailua Road	NA	5.08	good	39.37008	introduced	more than 18.29 m	0 to 15.24 cm	Honolulu	NA	NA	NA	NA	NA	NA	NA	NA	NA
14354	NA	09/26/2016	Pink tecoma	Tabebuia heterophylla	Kailua	Hawaii	-157.7394726	21.39317327	no_info	505 Kailua Road	NA	5.08	good	39.37008	introduced	more than 18.29 m	0 to 15.24 cm	Honolulu	NA	NA	NA	NA	NA	NA	NA	NA	NA
14353	NA	09/26/2016	Pink tecoma	Tabebuia heterophylla	Kailua	Hawaii	-157.7395718	21.39320824	no_info	505 Kailua Road	NA	5.08	good	39.37008	introduced	more than 18.29 m	0 to 15.24 cm	Honolulu	NA	NA	NA	NA	NA	NA	NA	NA	NA
20113	NA	03/28/2018	Paraguay tea	Ilex paraguariensis	Kailua	Hawaii	-157.7269037	21.37055525	green_space	1311 Kina Street	No	5.08	dead/dying	29.52756	introduced	more than 18.29 m	0 to 15.24 cm	Honolulu	NA	NA	NA	NA	NA	NA	NA	NA	NA
16533	NA	05/31/2017	Paraguay tea	Ilex paraguariensis	NA	Hawaii	-157.76543	21.36918301	green_space	1036-1040 Maunawili Road	No	5.08	good	32.8084	introduced	more than 18.29 m	0 to 15.24 cm	Honolulu	NA	NA	NA	NA	NA	NA	NA	NA	NA
17644	NA	09/27/2017	Paperbark	Melaleuca quinquenervia	Kailua	Hawaii	-157.7361243	21.37158897	green_space	1416 Keolu Drive	NA	5.08	good	95.14436	introduced	more than 18.29 m	0 to 15.24 cm	Honolulu	NA	NA	NA	NA	NA	NA	NA	NA	NA
28314	NA	08/10/2019	Papaya	Carica papaya	Honolulu	Hawaii	-157.8188496	21.30294735	NA	2237 University Avenue	NA	5.08	good	26.24672	introduced	more than 18.29 m	0 to 15.24 cm	Honolulu	NA	NA	NA	NA	NA	NA	NA	NA	NA
22976	NA	03/05/2019	Papaya	Carica papaya	Kaneohe	Hawaii	-157.804523	21.40593826	green_space	45-731 Ko Place	Yes	5.08	good	26.24672	introduced	more than 18.29 m	0 to 15.24 cm	Honolulu	NA	NA	NA	NA	NA	NA	NA	NA	NA
26439	NA	05/28/2019	Palm	Arecaceae	Kaneohe	Hawaii	-157.7924439	21.38425721	green_space	45-630 Kionaole Road	No	5.08	good	39.37008	no_info	more than 18.29 m	0 to 15.24 cm	Honolulu	NA	NA	NA	NA	NA	NA	NA	NA	NA
27513	NA	07/02/2019	Pak lan	Michelia alba	Honolulu	Hawaii	-157.8571153	21.30558933	green_space	530 South King Street	No	5.08	good	32.8084	no_info	more than 18.29 m	0 to 15.24 cm	Honolulu	NA	NA	NA	NA	NA	NA	NA	NA	NA
21806	NA	10/12/2018	Pak lan	Michelia alba	Kailua	Hawaii	-157.7534226	21.37703773	green_space	506 Ulukanu Street	Yes	5.08	good	26.24672	no_info	more than 18.29 m	0 to 15.24 cm	Honolulu	NA	NA	NA	NA	NA	NA	NA	NA	NA
30470	NA	02/18/2020	Ohia lehua / ilehua	Metrosideros polymorpha	Kaneohe	Hawaii	-157.8124098	21.40951591	NA	45-720 Keaahala Road	No	5.08	good	42.65092	naturally_occurring	more than 18.29 m	0 to 15.24 cm	Honolulu	NA	NA	NA	NA	NA	NA	NA	NA	NA
16777	NA	06/28/2017	Ohia lehua / ilehua	Metrosideros polymorpha	Kailua	Hawaii	-157.7681268	21.35642617	green_space	1309 Maleko Street	No	5.08	good	16.4042	naturally_occurring	13.71 to 18.29 m	0 to 15.24 cm	Honolulu	NA	NA	NA	NA	NA	NA	NA	NA	NA
28309	NA	08/10/2019	Octopus tree	Schefflera actinophylla	Honolulu	Hawaii	-157.8186136	21.30293673	NA	2237 University Avenue	NA	5.08	good	42.65092	introduced	more than 18.29 m	0 to 15.24 cm	Honolulu	NA	NA	NA	NA	NA	NA	NA	NA	NA
16166	NA	04/12/2017	Octopus tree	Schefflera actinophylla	Kailua	Hawaii	-157.7447368	21.40632894	green_space	415 North Kainalu Drive	NA	5.08	good	13.12336	introduced	9.14 to 13.71 m	0 to 15.24 cm	Honolulu	NA	NA	NA	NA	NA	NA	NA	NA	NA
16161	NA	04/12/2017	Octopus tree	Schefflera actinophylla	Kailua	Hawaii	-157.744702	21.40626339	green_space	415 North Kainalu Drive	NA	5.08	good	19.68504	introduced	more than 18.29 m	0 to 15.24 cm	Honolulu	NA	NA	NA	NA	NA	NA	NA	NA	NA
16157	NA	04/12/2017	Octopus tree	Schefflera actinophylla	Kailua	Hawaii	-157.7446792	21.40621781	green_space	409A North Kainalu Drive	NA	5.08	good	16.4042	introduced	13.71 to 18.29 m	0 to 15.24 cm	Honolulu	NA	NA	NA	NA	NA	NA	NA	NA	NA
16155	NA	04/12/2017	Octopus tree	Schefflera actinophylla	Kailua	Hawaii	-157.7446577	21.40618473	green_space	409A North Kainalu Drive	NA	5.08	good	16.4042	introduced	13.71 to 18.29 m	0 to 15.24 cm	Honolulu	NA	NA	NA	NA	NA	NA	NA	NA	NA
17661	NA	09/27/2017	Noni	Morinda citrifolia	Kailua	Hawaii	-157.7362952	21.37245387	green_space	1423 Akamai Place	NA	5.08	good	16.4042	introduced	13.71 to 18.29 m	0 to 15.24 cm	Honolulu	NA	NA	NA	NA	NA	NA	NA	NA	NA
24980	NA	05/06/2019	Mock orange	Murraya paniculata	Honolulu	Hawaii	-157.7957278	21.27038026	green_space	4017-4029 Kilauea Avenue	No	5.08	good	22.96588	introduced	more than 18.29 m	0 to 15.24 cm	Honolulu	NA	NA	NA	NA	NA	NA	NA	NA	NA
22765	NA	02/23/2019	Milo	Thespesia populnea	Kaneohe	Hawaii	-157.8034481	21.4066877	green_space	45-740 Anoi Road	No	5.08	good	49.2126	introduced	more than 18.29 m	0 to 15.24 cm	Honolulu	NA	NA	NA	NA	NA	NA	NA	NA	NA
22445	NA	02/06/2019	Manila palm	Adonidia merrillii	Honolulu	Hawaii	-157.8064578	21.29843607	green_space	1886 Saint Louis Drive	Yes	5.08	good	13.12336	introduced	9.14 to 13.71 m	0 to 15.24 cm	Honolulu	NA	NA	NA	NA	NA	NA	NA	NA	NA
20437	NA	04/18/2018	Manila palm	Adonidia merrillii	Kailua	Hawaii	-157.7250389	21.37570281	green_space	1053-1067 Kina Street	No	5.08	fair	3.28084	introduced	0 to 4.57 m	0 to 15.24 cm	Honolulu	NA	NA	NA	NA	NA	NA	NA	NA	NA
20221	NA	04/04/2018	Manila palm	Adonidia merrillii	Kailua	Hawaii	-157.7240862	21.37764892	green_space	1214 Kupau Street	No	5.08	good	9.84252	introduced	9.14 to 13.71 m	0 to 15.24 cm	Honolulu	NA	NA	NA	NA	NA	NA	NA	NA	NA
20214	NA	04/04/2018	Manila palm	Adonidia merrillii	Kailua	Hawaii	-157.7240647	21.37762644	green_space	1222 Kupau Street	No	5.08	good	6.56168	introduced	4.57 to 9.14 m	0 to 15.24 cm	Honolulu	NA	NA	NA	NA	NA	NA	NA	NA	NA
20100	NA	03/28/2018	Manila palm	Adonidia merrillii	Kailua	Hawaii	-157.7267375	21.37224926	green_space	1253 Kina Street	No	5.08	good	6.56168	introduced	4.57 to 9.14 m	0 to 15.24 cm	Honolulu	NA	NA	NA	NA	NA	NA	NA	NA	NA
20088	NA	03/28/2018	Manila palm	Adonidia merrillii	Kailua	Hawaii	-157.7267322	21.37244291	green_space	1244 Kina Street	Yes	5.08	good	6.56168	introduced	4.57 to 9.14 m	0 to 15.24 cm	Honolulu	NA	NA	NA	NA	NA	NA	NA	NA	NA
19996	NA	03/21/2018	Manila palm	Adonidia merrillii	Kailua	Hawaii	-157.7274082	21.37264649	green_space	1265 Auwaiku Street	NA	5.08	good	13.12336	introduced	9.14 to 13.71 m	0 to 15.24 cm	Honolulu	NA	NA	NA	NA	NA	NA	NA	NA	NA
19994	NA	03/21/2018	Manila palm	Adonidia merrillii	Kailua	Hawaii	-157.7274002	21.37265897	green_space	1265 Auwaiku Street	NA	5.08	good	9.84252	introduced	9.14 to 13.71 m	0 to 15.24 cm	Honolulu	NA	NA	NA	NA	NA	NA	NA	NA	NA
19990	NA	03/21/2018	Manila palm	Adonidia merrillii	Kailua	Hawaii	-157.727372	21.37271268	green_space	1259 Auwaiku Street	NA	5.08	good	3.28084	introduced	0 to 4.57 m	0 to 15.24 cm	Honolulu	NA	NA	NA	NA	NA	NA	NA	NA	NA
19620	NA	02/28/2018	Manila palm	Adonidia merrillii	Kailua	Hawaii	-157.7308215	21.37163465	green_space	1374 Aupapaohe Street	No	5.08	good	36.08924	introduced	more than 18.29 m	0 to 15.24 cm	Honolulu	NA	NA	NA	NA	NA	NA	NA	NA	NA
19225	NA	01/31/2018	Manila palm	Adonidia merrillii	Kailua	Hawaii	-157.7357532	21.37645849	green_space	1068 Kahili Place	No	5.08	good	13.12336	introduced	9.14 to 13.71 m	0 to 15.24 cm	Honolulu	NA	NA	NA	NA	NA	NA	NA	NA	NA
19101	NA	01/24/2018	Manila palm	Adonidia merrillii	Kailua	Hawaii	-157.7374535	21.38062544	green_space	1226-1230 Kahili Street	NA	5.08	fair	6.56168	introduced	4.57 to 9.14 m	0 to 15.24 cm	Honolulu	NA	NA	NA	NA	NA	NA	NA	NA	NA
18482	NA	12/06/2017	Manila palm	Adonidia merrillii	Kailua	Hawaii	-157.7306844	21.38636774	green_space	577 Palawiki Street	NA	5.08	good	19.68504	introduced	more than 18.29 m	0 to 15.24 cm	Honolulu	NA	NA	NA	NA	NA	NA	NA	NA	NA
18481	NA	12/06/2017	Manila palm	Adonidia merrillii	Kailua	Hawaii	-157.7307524	21.38703974	green_space	551 Palawiki Street	NA	5.08	good	9.84252	introduced	9.14 to 13.71 m	0 to 15.24 cm	Honolulu	NA	NA	NA	NA	NA	NA	NA	NA	NA
18317	NA	11/29/2017	Manila palm	Adonidia merrillii	Kailua	Hawaii	-157.732351	21.38788098	green_space	561 Papalani Street	No	5.08	good	16.4042	introduced	13.71 to 18.29 m	0 to 15.24 cm	Honolulu	NA	NA	NA	NA	NA	NA	NA	NA	NA
17961	NA	10/25/2017	Manila palm	Adonidia merrillii	Kailua	Hawaii	-157.7379641	21.36580459	green_space	1721 Akaakoa Street	NA	5.08	good	13.12336	introduced	9.14 to 13.71 m	0 to 15.24 cm	Honolulu	NA	NA	NA	NA	NA	NA	NA	NA	NA
17594	NA	09/20/2017	Manila palm	Adonidia merrillii	Kailua	Hawaii	-157.7100012	21.38317546	green_space	1509 Mokulua Drive	NA	5.08	poor	13.12336	introduced	9.14 to 13.71 m	0 to 15.24 cm	Honolulu	NA	NA	NA	NA	NA	NA	NA	NA	NA
17592	NA	09/20/2017	Manila palm	Adonidia merrillii	Kailua	Hawaii	-157.710036	21.38325039	green_space	1501-1509 Mokulua Drive	NA	5.08	dead/dying	16.4042	introduced	13.71 to 18.29 m	0 to 15.24 cm	Honolulu	NA	NA	NA	NA	NA	NA	NA	NA	NA
17472	NA	09/06/2017	Manila palm	Adonidia merrillii	Kailua	Hawaii	-157.7152294	21.39092306	green_space	1018 Mokulua Drive	NA	5.08	good	29.52756	introduced	more than 18.29 m	0 to 15.24 cm	Honolulu	NA	NA	NA	NA	NA	NA	NA	NA	NA
17471	NA	09/06/2017	Manila palm	Adonidia merrillii	Kailua	Hawaii	-157.7152482	21.39095053	green_space	1018 Mokulua Drive	NA	5.08	good	29.52756	introduced	more than 18.29 m	0 to 15.24 cm	Honolulu	NA	NA	NA	NA	NA	NA	NA	NA	NA
17426	NA	08/30/2017	Manila palm	Adonidia merrillii	Kailua	Hawaii	-157.7195065	21.39483468	green_space	757-805 Mokulua Drive	NA	5.08	good	19.68504	introduced	more than 18.29 m	0 to 15.24 cm	Honolulu	NA	NA	NA	NA	NA	NA	NA	NA	NA
17425	NA	08/30/2017	Manila palm	Adonidia merrillii	Kailua	Hawaii	-157.7194804	21.3948172	green_space	757-805 Mokulua Drive	NA	5.08	good	19.68504	introduced	more than 18.29 m	0 to 15.24 cm	Honolulu	NA	NA	NA	NA	NA	NA	NA	NA	NA
17424	NA	08/30/2017	Manila palm	Adonidia merrillii	Kailua	Hawaii	-157.7194596	21.39479972	green_space	757-805 Mokulua Drive	NA	5.08	good	19.68504	introduced	more than 18.29 m	0 to 15.24 cm	Honolulu	NA	NA	NA	NA	NA	NA	NA	NA	NA
17423	NA	08/30/2017	Manila palm	Adonidia merrillii	Kailua	Hawaii	-157.7194294	21.39477724	green_space	757-805 Mokulua Drive	NA	5.08	good	19.68504	introduced	more than 18.29 m	0 to 15.24 cm	Honolulu	NA	NA	NA	NA	NA	NA	NA	NA	NA
17422	NA	08/30/2017	Manila palm	Adonidia merrillii	Kailua	Hawaii	-157.719406	21.39476476	green_space	757-805 Mokulua Drive	NA	5.08	good	19.68504	introduced	more than 18.29 m	0 to 15.24 cm	Honolulu	NA	NA	NA	NA	NA	NA	NA	NA	NA
17421	NA	08/30/2017	Manila palm	Adonidia merrillii	Kailua	Hawaii	-157.7193691	21.39474103	green_space	805 Mokulua Drive	NA	5.08	good	19.68504	introduced	more than 18.29 m	0 to 15.24 cm	Honolulu	NA	NA	NA	NA	NA	NA	NA	NA	NA
17420	NA	08/30/2017	Manila palm	Adonidia merrillii	Kailua	Hawaii	-157.7193402	21.39472855	green_space	805 Mokulua Drive	NA	5.08	good	19.68504	introduced	more than 18.29 m	0 to 15.24 cm	Honolulu	NA	NA	NA	NA	NA	NA	NA	NA	NA
17288	NA	08/23/2017	Manila palm	Adonidia merrillii	Kailua	Hawaii	-157.7161775	21.392181	green_space	958 Mokulua Drive	NA	5.08	good	16.4042	introduced	13.71 to 18.29 m	0 to 15.24 cm	Honolulu	NA	NA	NA	NA	NA	NA	NA	NA	NA
17287	NA	08/23/2017	Manila palm	Adonidia merrillii	Kailua	Hawaii	-157.7161607	21.39214729	green_space	966 Mokulua Drive	Yes	5.08	good	13.12336	introduced	9.14 to 13.71 m	0 to 15.24 cm	Honolulu	NA	NA	NA	NA	NA	NA	NA	NA	NA
17229	NA	08/16/2017	Manila palm	Adonidia merrillii	Kailua	Hawaii	-157.7236873	21.39230607	green_space	142 Pauahilani Place	NA	5.08	good	6.56168	introduced	4.57 to 9.14 m	0 to 15.24 cm	Honolulu	NA	NA	NA	NA	NA	NA	NA	NA	NA
29303	NA	10/26/2019	Magnolia	Magnolia grandiflora	Honolulu	Hawaii	-157.819718	21.30447607	green_space	2305 Oahu Avenue	No	5.08	good	36.08924	introduced	more than 18.29 m	0 to 15.24 cm	Honolulu	NA	NA	NA	NA	NA	NA	NA	NA	NA
29290	NA	10/26/2019	Magnolia	Magnolia grandiflora	Honolulu	Hawaii	-157.8185821	21.30634073	green_space	NA	NA	5.08	good	22.96588	introduced	more than 18.29 m	0 to 15.24 cm	Honolulu	NA	NA	NA	NA	NA	NA	NA	NA	NA
29285	NA	10/26/2019	Magnolia	Magnolia grandiflora	Honolulu	Hawaii	-157.8191944	21.30534901	green_space	2343 Oahu Avenue	Yes	5.08	good	39.37008	introduced	more than 18.29 m	0 to 15.24 cm	Honolulu	NA	NA	NA	NA	NA	NA	NA	NA	NA
22175	NA	10/06/2018	Magnolia	Magnolia grandiflora	Honolulu	Hawaii	-157.8059437	21.31066974	green_space	2953 Loi Street	No	5.08	good	26.24672	introduced	more than 18.29 m	0 to 15.24 cm	Honolulu	NA	NA	NA	NA	NA	NA	NA	NA	NA
22174	NA	10/06/2018	Magnolia	Magnolia grandiflora	Honolulu	Hawaii	-157.8061729	21.31074063	green_space	2953 Loi Street	No	5.08	good	32.8084	introduced	more than 18.29 m	0 to 15.24 cm	Honolulu	NA	NA	NA	NA	NA	NA	NA	NA	NA
22173	NA	10/06/2018	Magnolia	Magnolia grandiflora	Honolulu	Hawaii	-157.8062547	21.31068003	green_space	3055 Kanu Street	No	5.08	good	22.96588	introduced	more than 18.29 m	0 to 15.24 cm	Honolulu	NA	NA	NA	NA	NA	NA	NA	NA	NA
31450	NA	06/30/2020	Macarthur palm	Ptychosperma macarthurii	Kaneohe	Hawaii	-157.8151646	21.40949685	green_space	NA	No	5.08	good	32.8084	introduced	more than 18.29 m	0 to 15.24 cm	Honolulu	NA	NA	NA	NA	NA	NA	NA	NA	NA
31448	NA	06/30/2020	Macarthur palm	Ptychosperma macarthurii	Kaneohe	Hawaii	-157.8152419	21.40945893	green_space	NA	No	5.08	good	45.93176	introduced	more than 18.29 m	0 to 15.24 cm	Honolulu	NA	NA	NA	NA	NA	NA	NA	NA	NA
29769	NA	12/03/2019	Macarthur palm	Ptychosperma macarthurii	Kaneohe	Hawaii	-157.7714066	21.40845317	green_space	44115 Kahinani Place	No	5.08	good	9.84252	introduced	9.14 to 13.71 m	0 to 15.24 cm	Honolulu	NA	NA	NA	NA	NA	NA	NA	NA	NA
29765	NA	12/03/2019	Macarthur palm	Ptychosperma macarthurii	Kaneohe	Hawaii	-157.7714187	21.40840822	green_space	44-121 Kahinani Way	No	5.08	good	3.28084	introduced	0 to 4.57 m	0 to 15.24 cm	Honolulu	NA	NA	NA	NA	NA	NA	NA	NA	NA
29122	NA	10/15/2019	Macarthur palm	Ptychosperma macarthurii	Kaneohe	Hawaii	-157.8107594	21.42244733	green_space	46-219 Heeia Street	No	5.08	good	6.56168	introduced	4.57 to 9.14 m	0 to 15.24 cm	Honolulu	NA	NA	NA	NA	NA	NA	NA	NA	NA
19549	NA	02/21/2018	Macarthur palm	Ptychosperma macarthurii	Kailua	Hawaii	-157.7309538	21.37225929	green_space	1301 Akalani Place	No	5.08	good	13.12336	introduced	9.14 to 13.71 m	0 to 15.24 cm	Honolulu	NA	NA	NA	NA	NA	NA	NA	NA	NA
17372	NA	08/30/2017	Macarthur palm	Ptychosperma macarthurii	Kailua	Hawaii	-157.7172831	21.39145707	green_space	141 Mokumanu Drive	NA	5.08	good	49.2126	introduced	more than 18.29 m	0 to 15.24 cm	Honolulu	NA	NA	NA	NA	NA	NA	NA	NA	NA
13935	NA	10/12/2016	Macarthur palm	Ptychosperma macarthurii	NA	Hawaii	-157.819577	21.300613	built_environment	NA	NA	5.08	good	29.52756	introduced	more than 18.29 m	0 to 15.24 cm	Honolulu	NA	NA	NA	NA	NA	NA	NA	NA	NA
30178	NA	01/29/2020	Vitae lignum	Guaiacum officinale	Honolulu	Hawaii	-157.7918965	21.27016878	green_space	758 Luakaha Street	No	5.08	good	36.08924	introduced	more than 18.29 m	0 to 15.24 cm	Honolulu	NA	NA	NA	NA	NA	NA	NA	NA	NA
30177	NA	01/29/2020	Vitae lignum	Guaiacum officinale	Honolulu	Hawaii	-157.7918181	21.27028711	green_space	762 Luakaha Street	No	5.08	good	26.24672	introduced	more than 18.29 m	0 to 15.24 cm	Honolulu	NA	NA	NA	NA	NA	NA	NA	NA	NA
29796	NA	12/07/2019	Vitae lignum	Guaiacum officinale	Honolulu	Hawaii	-157.8238214	21.30231005	NA	2142 Atherton Road	Yes	5.08	good	26.24672	introduced	more than 18.29 m	0 to 15.24 cm	Honolulu	NA	NA	NA	NA	NA	NA	NA	NA	NA
28409	NA	08/14/2019	Vitae lignum	Guaiacum officinale	Honolulu	Hawaii	-157.8041632	21.28547185	built_environment	3368 Waialae Avenue	Yes	5.08	good	22.96588	introduced	more than 18.29 m	0 to 15.24 cm	Honolulu	NA	NA	NA	NA	NA	NA	NA	NA	NA
26302	NA	05/30/2019	Vitae lignum	Guaiacum officinale	Honolulu	Hawaii	-157.8462531	21.28976735	green_space	1441 Kapiolani Boulevard	No	5.08	good	29.52756	introduced	more than 18.29 m	0 to 15.24 cm	Honolulu	NA	NA	NA	NA	NA	NA	NA	NA	NA
24695	NA	04/30/2019	Vitae lignum	Guaiacum officinale	Kaneohe	Hawaii	-157.8006931	21.39449745	green_space	45-490 Koolau Hale Place	No	5.08	good	22.96588	introduced	more than 18.29 m	0 to 15.24 cm	Honolulu	NA	NA	NA	NA	NA	NA	NA	NA	NA
22026	NA	09/15/2018	Vitae lignum	Guaiacum officinale	Honolulu	Hawaii	-157.800609	21.32189122	green_space	3281 Pinao Street	Yes	5.08	good	19.68504	introduced	more than 18.29 m	0 to 15.24 cm	Honolulu	NA	NA	NA	NA	NA	NA	NA	NA	NA
12845	NA	09/19/2016	Vitae lignum	Guaiacum officinale	Honolulu	Hawaii	-157.8155772	21.3015769	NA	3190 Maile Way	NA	5.08	good	26.24672	introduced	more than 18.29 m	0 to 15.24 cm	Honolulu	NA	NA	NA	NA	NA	NA	NA	NA	NA
12840	NA	09/19/2016	Vitae lignum	Guaiacum officinale	Honolulu	Hawaii	-157.8152705	21.30158189	NA	3190 Maile Way	NA	5.08	good	32.8084	introduced	more than 18.29 m	0 to 15.24 cm	Honolulu	NA	NA	NA	NA	NA	NA	NA	NA	NA
751	NA	09/13/2016	Vitae lignum	Guaiacum officinale	Kailua	Hawaii	-157.7351359	21.39228288	no_info	323 Kailua Road	NA	5.08	good	26.24672	introduced	more than 18.29 m	0 to 15.24 cm	Honolulu	NA	NA	NA	NA	NA	NA	NA	NA	NA
750	NA	09/13/2016	Vitae lignum	Guaiacum officinale	Kailua	Hawaii	-157.735101	21.39232035	no_info	323 Kailua Road	NA	5.08	good	32.8084	introduced	more than 18.29 m	0 to 15.24 cm	Honolulu	NA	NA	NA	NA	NA	NA	NA	NA	NA
30826	NA	03/10/2020	Kukui	Aleurites moluccanus	Kaneohe	Hawaii	-157.8117954	21.40665427	green_space	NA	NA	5.08	good	36.08924	introduced	more than 18.29 m	0 to 15.24 cm	Honolulu	NA	NA	NA	NA	NA	NA	NA	NA	NA
29693	NA	11/30/2019	Kukui	Aleurites moluccanus	Honolulu	Hawaii	-157.821205	21.30651631	green_space	2351 Beckwith Street	No	5.08	good	45.93176	introduced	more than 18.29 m	0 to 15.24 cm	Honolulu	NA	NA	NA	NA	NA	NA	NA	NA	NA
20397	NA	04/18/2018	Kukui	Aleurites moluccanus	Kailua	Hawaii	-157.7244373	21.37545178	green_space	1220 Hele Street	NA	5.08	good	32.8084	introduced	more than 18.29 m	0 to 15.24 cm	Honolulu	NA	NA	NA	NA	NA	NA	NA	NA	NA
17565	NA	09/13/2017	Kou	Cordia subcordata	Kailua	Hawaii	-157.7132054	21.38873321	green_space	118 Onekea Drive	No	5.08	good	29.52756	introduced	more than 18.29 m	0 to 15.24 cm	Honolulu	NA	NA	NA	NA	NA	NA	NA	NA	NA
17563	NA	09/13/2017	Kou	Cordia subcordata	Kailua	Hawaii	-157.7132725	21.38865953	green_space	118 Onekea Drive	No	5.08	good	32.8084	introduced	more than 18.29 m	0 to 15.24 cm	Honolulu	NA	NA	NA	NA	NA	NA	NA	NA	NA
17562	NA	09/13/2017	Kou	Cordia subcordata	Kailua	Hawaii	-157.7133121	21.38863081	green_space	118 Onekea Drive	No	5.08	NA	39.37008	introduced	more than 18.29 m	0 to 15.24 cm	Honolulu	NA	NA	NA	NA	NA	NA	NA	NA	NA
17312	NA	08/23/2017	Kou	Cordia subcordata	Kailua	Hawaii	-157.7171379	21.39330355	green_space	896-908 Mokulua Drive	Yes	5.08	good	32.8084	introduced	more than 18.29 m	0 to 15.24 cm	Honolulu	NA	NA	NA	NA	NA	NA	NA	NA	NA
17304	NA	08/23/2017	Kou	Cordia subcordata	Kailua	Hawaii	-157.7171847	21.39323909	green_space	903 Mokulua Drive	NA	5.08	fair	26.24672	introduced	more than 18.29 m	0 to 15.24 cm	Honolulu	NA	NA	NA	NA	NA	NA	NA	NA	NA
17203	NA	08/16/2017	Kou	Cordia subcordata	Kailua	Hawaii	-157.7267012	21.3962225	green_space	1-39 Lihiwai Road	NA	5.08	fair	36.08924	introduced	more than 18.29 m	0 to 15.24 cm	Honolulu	NA	NA	NA	NA	NA	NA	NA	NA	NA
14530	NA	10/14/2016	Kou	Cordia subcordata	Kailua	Hawaii	-157.7319159	21.39564562	green_space	168 Kailua Road	NA	5.08	good	39.37008	introduced	more than 18.29 m	0 to 15.24 cm	Honolulu	NA	NA	NA	NA	NA	NA	NA	NA	NA
12277	NA	10/19/2016	Kou	Cordia subcordata	NA	Hawaii	-157.815851	21.301094	no_info	NA	NA	5.08	fair	42.65092	introduced	more than 18.29 m	0 to 15.24 cm	Honolulu	NA	NA	NA	NA	NA	NA	NA	NA	NA
96	NA	06/27/2016	Kou	Cordia subcordata	Kailua	Hawaii	-157.7231008	21.39499506	green_space	2-104 Alala Road	NA	5.08	poor	49.2126	introduced	more than 18.29 m	0 to 15.24 cm	Honolulu	NA	NA	NA	NA	NA	NA	NA	NA	NA
77	NA	06/27/2016	Kou	Cordia subcordata	Kailua	Hawaii	-157.7233154	21.39465042	green_space	2-104 Alala Road	NA	5.08	fair	39.37008	introduced	more than 18.29 m	0 to 15.24 cm	Honolulu	NA	NA	NA	NA	NA	NA	NA	NA	NA
29371	NA	11/05/2019	Koa	Acacia koa	Kaneohe	Hawaii	-157.7941263	21.4013576	green_space	45-371 Namoku Street	No	5.08	fair	26.24672	naturally_occurring	more than 18.29 m	0 to 15.24 cm	Honolulu	NA	NA	NA	NA	NA	NA	NA	NA	NA
30839	NA	03/10/2020	Kamani	Calophyllum inophyllum	Kaneohe	Hawaii	-157.81218	21.40656962	green_space	Ala Koolau	NA	5.08	good	49.2126	introduced	more than 18.29 m	0 to 15.24 cm	Honolulu	NA	NA	NA	NA	NA	NA	NA	NA	NA
292	NA	07/06/2016	Ironwood	Casuarina equisetifolia	Kailua	Hawaii	-157.723255	21.39563064	green_space	2-104 Alala Road	NA	5.08	NA	82.021	introduced	more than 18.29 m	0 to 15.24 cm	Honolulu	NA	NA	NA	NA	NA	NA	NA	NA	NA
17572	NA	09/20/2017	Haole kou	Cordia sebestena	Kailua	Hawaii	-157.7119455	21.38653251	green_space	1301-1311 Mokulua Drive	NA	5.08	good	26.24672	introduced	more than 18.29 m	0 to 15.24 cm	Honolulu	NA	NA	NA	NA	NA	NA	NA	NA	NA
17546	NA	09/13/2017	Haole kou	Cordia sebestena	Kailua	Hawaii	-157.7141377	21.38969381	green_space	1065 Mokulua Drive	NA	5.08	good	26.24672	introduced	more than 18.29 m	0 to 15.24 cm	Honolulu	NA	NA	NA	NA	NA	NA	NA	NA	NA
17480	NA	09/06/2017	Haole kou	Cordia sebestena	Kailua	Hawaii	-157.713207	21.38888576	green_space	1127 Mokulua Drive	No	5.08	good	39.37008	introduced	more than 18.29 m	0 to 15.24 cm	Honolulu	NA	NA	NA	NA	NA	NA	NA	NA	NA
17310	NA	08/23/2017	Haole kou	Cordia sebestena	Kailua	Hawaii	-157.7172023	21.39337098	green_space	896-908 Mokulua Drive	NA	5.08	good	39.37008	introduced	more than 18.29 m	0 to 15.24 cm	Honolulu	NA	NA	NA	NA	NA	NA	NA	NA	NA
17307	NA	08/23/2017	Haole kou	Cordia sebestena	Kailua	Hawaii	-157.7172517	21.39329778	green_space	903 Mokulua Drive	NA	5.08	fair	49.2126	introduced	more than 18.29 m	0 to 15.24 cm	Honolulu	NA	NA	NA	NA	NA	NA	NA	NA	NA
17305	NA	08/23/2017	Haole kou	Cordia sebestena	Kailua	Hawaii	-157.7172048	21.39325033	green_space	903 Mokulua Drive	NA	5.08	good	39.37008	introduced	more than 18.29 m	0 to 15.24 cm	Honolulu	NA	NA	NA	NA	NA	NA	NA	NA	NA
15839	NA	03/15/2017	Haole kou	Cordia sebestena	Kailua	Hawaii	-157.7438423	21.39642042	built_environment	400 Uluniu Street	NA	5.08	good	22.96588	introduced	more than 18.29 m	0 to 15.24 cm	Honolulu	NA	NA	NA	NA	NA	NA	NA	NA	NA
20251	NA	04/04/2018	Golden trumpet tree	Handroanthus ochraceus	Kailua	Hawaii	-157.721765	21.37743672	green_space	1338-1346 Kuuna Place	No	5.08	dead/dying	26.24672	introduced	more than 18.29 m	0 to 15.24 cm	Honolulu	NA	NA	NA	NA	NA	NA	NA	NA	NA
16509	NA	05/31/2017	Golden shower	Cassia fistula	NA	Hawaii	-157.7684689	21.36708888	green_space	NA	No	5.08	good	39.37008	introduced	more than 18.29 m	0 to 15.24 cm	Honolulu	NA	NA	NA	NA	NA	NA	NA	NA	NA
23686	NA	03/27/2019	Gold tree	Roseodendron donnell-smithii	Honolulu	Hawaii	-157.7971981	21.25926251	green_space	NA	No	5.08	poor	22.96588	introduced	more than 18.29 m	0 to 15.24 cm	Honolulu	NA	NA	NA	NA	NA	NA	NA	NA	NA
23685	NA	03/27/2019	Gold tree	Roseodendron donnell-smithii	Honolulu	Hawaii	-157.7972766	21.25926376	green_space	NA	No	5.08	poor	22.96588	introduced	more than 18.29 m	0 to 15.24 cm	Honolulu	NA	NA	NA	NA	NA	NA	NA	NA	NA
12818	NA	09/19/2016	Tahitian gardenia	Gardenia taitensis	NA	Hawaii	-157.819153	21.300366	built_environment	NA	NA	5.08	fair	22.96588	introduced	more than 18.29 m	0 to 15.24 cm	Honolulu	NA	NA	NA	NA	NA	NA	NA	NA	NA
12786	NA	09/19/2016	Hawaiian gardenia	Gardenia brighamii	Honolulu	Hawaii	-157.8157171	21.30207793	NA	NA	NA	5.08	fair	19.68504	naturally_occurring	more than 18.29 m	0 to 15.24 cm	Honolulu	NA	NA	NA	NA	NA	NA	NA	NA	NA
12783	NA	09/19/2016	Hawaiian gardenia	Gardenia brighamii	Honolulu	Hawaii	-157.8156885	21.30219455	NA	NA	NA	5.08	good	16.4042	naturally_occurring	13.71 to 18.29 m	0 to 15.24 cm	Honolulu	NA	NA	NA	NA	NA	NA	NA	NA	NA
17617	NA	09/20/2017	Foxtail palm	Wodyetia bifurcata	Kailua	Hawaii	-157.7109972	21.38487798	green_space	1400 Mokulua Drive	NA	5.08	fair	32.8084	introduced	more than 18.29 m	0 to 15.24 cm	Honolulu	NA	NA	NA	NA	NA	NA	NA	NA	NA
25856	NA	05/18/2019	Formosan koa	Acacia confusa	Honolulu	Hawaii	-157.7907749	21.29556174	green_space	4615 Sierra Drive	No	5.08	good	16.4042	introduced	13.71 to 18.29 m	0 to 15.24 cm	Honolulu	NA	NA	NA	NA	NA	NA	NA	NA	NA
23570	NA	03/24/2019	Formosan koa	Acacia confusa	Honolulu	Hawaii	-157.7901164	21.29616007	green_space	4690 Sierra Drive	No	5.08	good	32.8084	introduced	more than 18.29 m	0 to 15.24 cm	Honolulu	NA	NA	NA	NA	NA	NA	NA	NA	NA
23467	NA	03/25/2019	Formosan koa	Acacia confusa	Honolulu	Hawaii	-157.7899233	21.29603387	green_space	NA	No	5.08	good	29.52756	introduced	more than 18.29 m	0 to 15.24 cm	Honolulu	NA	NA	NA	NA	NA	NA	NA	NA	NA
23277	NA	03/19/2019	Fiddlewood	Citharexylum spinosum	Honolulu	Hawaii	-157.8010833	21.28363677	green_space	NA	Yes	5.08	good	36.08924	introduced	more than 18.29 m	0 to 15.24 cm	Honolulu	NA	NA	NA	NA	NA	NA	NA	NA	NA
23249	NA	03/14/2019	Fiddlewood	Citharexylum spinosum	Honolulu	Hawaii	-157.7962372	21.29469874	green_space	1857 9th Avenue	Yes	5.08	good	29.52756	introduced	more than 18.29 m	0 to 15.24 cm	Honolulu	NA	NA	NA	NA	NA	NA	NA	NA	NA
23248	NA	03/14/2019	Fiddlewood	Citharexylum spinosum	Honolulu	Hawaii	-157.7964243	21.29438261	green_space	1841 9th Avenue	No	5.08	good	29.52756	introduced	more than 18.29 m	0 to 15.24 cm	Honolulu	NA	NA	NA	NA	NA	NA	NA	NA	NA
23144	NA	03/17/2019	Fiddlewood	Citharexylum spinosum	Honolulu	Hawaii	-157.7948572	21.29503237	green_space	1922 10th Avenue	No	5.08	good	36.08924	introduced	more than 18.29 m	0 to 15.24 cm	Honolulu	NA	NA	NA	NA	NA	NA	NA	NA	NA
22802	NA	02/25/2019	Fiddlewood	Citharexylum spinosum	Honolulu	Hawaii	-157.7922817	21.29878593	green_space	2097 10th Avenue	No	5.08	good	29.52756	introduced	more than 18.29 m	0 to 15.24 cm	Honolulu	NA	NA	NA	NA	NA	NA	NA	NA	NA
22684	NA	02/22/2019	Fiddlewood	Citharexylum spinosum	Honolulu	Hawaii	-157.810518	21.28869708	built_environment	3086 Waialae Avenue	Yes	5.08	good	29.52756	introduced	more than 18.29 m	0 to 15.24 cm	Honolulu	NA	NA	NA	NA	NA	NA	NA	NA	NA
22683	NA	02/22/2019	Fiddlewood	Citharexylum spinosum	Honolulu	Hawaii	-157.8101921	21.28853276	built_environment	3086 Waialae Avenue	Yes	5.08	good	36.08924	introduced	more than 18.29 m	0 to 15.24 cm	Honolulu	NA	NA	NA	NA	NA	NA	NA	NA	NA
22681	NA	02/22/2019	Fiddlewood	Citharexylum spinosum	Honolulu	Hawaii	-157.8083997	21.2876143	built_environment	3180 Waialae Avenue	Yes	5.08	good	32.8084	introduced	more than 18.29 m	0 to 15.24 cm	Honolulu	NA	NA	NA	NA	NA	NA	NA	NA	NA
27913	NA	07/23/2019	Fern tree	Filicium decipiens	Kaneohe	Hawaii	-157.8030011	21.4263437	green_space	460171 Nahiku Street	No	5.08	good	39.37008	introduced	more than 18.29 m	0 to 15.24 cm	Honolulu	NA	NA	NA	NA	NA	NA	NA	NA	NA
29702	NA	11/30/2019	False olive	Cassine orientalis	Honolulu	Hawaii	-157.8605354	21.33763072	NA	2125 Alii Road	NA	5.08	fair	42.65092	introduced	more than 18.29 m	0 to 15.24 cm	Honolulu	NA	NA	NA	NA	NA	NA	NA	NA	NA
15874	NA	03/15/2017	False kamani	Terminalia catappa	Kailua	Hawaii	-157.7428043	21.39677005	built_environment	341-347 Uluniu Street	NA	5.08	fair	26.24672	introduced	more than 18.29 m	0 to 15.24 cm	Honolulu	NA	NA	NA	NA	NA	NA	NA	NA	NA
24686	NA	04/30/2019	Dead tree	NA	Kaneohe	Hawaii	-157.8044334	21.39944739	green_space	45-612 Anoi Road	No	5.08	dead/dying	19.68504	no_info	more than 18.29 m	0 to 15.24 cm	Honolulu	NA	NA	NA	NA	NA	NA	NA	NA	NA
17467	NA	09/06/2017	Date palm	Phoenix	Kailua	Hawaii	-157.7155191	21.39123774	green_space	1010 Mokulua Drive	NA	5.08	good	16.4042	no_info	13.71 to 18.29 m	0 to 15.24 cm	Honolulu	NA	NA	NA	NA	NA	NA	NA	NA	NA
17466	NA	09/06/2017	Date palm	Phoenix	Kailua	Hawaii	-157.7155124	21.3912265	green_space	1010 Mokulua Drive	NA	5.08	good	16.4042	no_info	13.71 to 18.29 m	0 to 15.24 cm	Honolulu	NA	NA	NA	NA	NA	NA	NA	NA	NA
28074	NA	07/30/2019	Myrtle crape	Lagerstroemia indica	Kaneohe	Hawaii	-157.8024285	21.42262836	no_info	46-241 Lilipuna Road	Yes	5.08	good	22.96588	introduced	more than 18.29 m	0 to 15.24 cm	Honolulu	NA	NA	NA	NA	NA	NA	NA	NA	NA
30432	NA	02/18/2020	Common fig	Ficus carica	Kaneohe	Hawaii	-157.8117333	21.41045833	green_space	45-691 Keaahala Road	No	5.08	good	39.37008	introduced	more than 18.29 m	0 to 15.24 cm	Honolulu	NA	NA	NA	NA	NA	NA	NA	NA	NA
22846	NA	02/26/2019	Coconut palm	Cocos nucifera	Honolulu	Hawaii	-157.7912517	21.30874416	green_space	2424 Myrtle Street	Yes	5.08	good	13.12336	introduced	9.14 to 13.71 m	0 to 15.24 cm	Honolulu	NA	NA	NA	NA	NA	NA	NA	NA	NA
15343	NA	01/20/2017	Coconut palm	Cocos nucifera	Kailua	Hawaii	-157.7495346	21.41402379	green_space	1243 Kainui Drive	NA	5.08	dead/dying	6.56168	introduced	4.57 to 9.14 m	0 to 15.24 cm	Honolulu	NA	NA	NA	NA	NA	NA	NA	NA	NA
15247	NA	01/12/2017	Coconut palm	Cocos nucifera	Kailua	Hawaii	-157.7453779	21.41855336	green_space	152 Kailuana Loop	NA	5.08	good	16.4042	introduced	13.71 to 18.29 m	0 to 15.24 cm	Honolulu	NA	NA	NA	NA	NA	NA	NA	NA	NA
29874	NA	01/07/2020	China doll (serpent tree)	Radermachera sinica	Kaneohe	Hawaii	-157.7661254	21.41278101	green_space	44-109 Keaalau Place	Yes	5.08	good	82.021	introduced	more than 18.29 m	0 to 15.24 cm	Honolulu	NA	NA	NA	NA	NA	NA	NA	NA	NA
23271	NA	03/12/2019	Breadfruit / ulu	Artocarpus altilis	Honolulu	Hawaii	-157.8162206	21.28522796	NA	848 Olokele Avenue	NA	5.08	good	16.4042	introduced	13.71 to 18.29 m	0 to 15.24 cm	Honolulu	NA	NA	NA	NA	NA	NA	NA	NA	NA
18614	NA	12/13/2017	Eye plant birds	Ochna serrulata	Kailua	Hawaii	-157.732799	21.38015736	green_space	837 Wanaao Road	No	5.08	good	13.12336	introduced	9.14 to 13.71 m	0 to 15.24 cm	Honolulu	NA	NA	NA	NA	NA	NA	NA	NA	NA
28189	NA	07/31/2019	Still tree be	Cascabela thevetia	Honolulu	Hawaii	-157.7907997	21.28469333	green_space	3885 Claudine Street	Yes	5.08	good	26.24672	introduced	more than 18.29 m	0 to 15.24 cm	Honolulu	NA	NA	NA	NA	NA	NA	NA	NA	NA
28182	NA	07/31/2019	Still tree be	Cascabela thevetia	Honolulu	Hawaii	-157.790781	21.28471333	green_space	3885 Claudine Street	No	5.08	good	19.68504	introduced	more than 18.29 m	0 to 15.24 cm	Honolulu	NA	NA	NA	NA	NA	NA	NA	NA	NA
28173	NA	07/31/2019	Still tree be	Cascabela thevetia	Honolulu	Hawaii	-157.7909855	21.28530482	green_space	1520 16th Avenue	No	5.08	fair	13.12336	introduced	9.14 to 13.71 m	0 to 15.24 cm	Honolulu	NA	NA	NA	NA	NA	NA	NA	NA	NA
25888	NA	05/18/2019	Still tree be	Cascabela thevetia	Honolulu	Hawaii	-157.7899408	21.29608779	green_space	NA	NA	5.08	good	36.08924	introduced	more than 18.29 m	0 to 15.24 cm	Honolulu	NA	NA	NA	NA	NA	NA	NA	NA	NA
24861	NA	05/06/2019	Beach heliotrope	Tournefortia argentea	Honolulu	Hawaii	-157.8504185	21.28970612	green_space	45 Ala Moana Park Drive	No	5.08	good	16.4042	introduced	13.71 to 18.29 m	0 to 15.24 cm	Honolulu	NA	NA	NA	NA	NA	NA	NA	NA	NA
27971	NA	07/23/2019	Banyan	Ficus	Honolulu	Hawaii	-157.8552458	21.30382135	green_space	NA	No	5.08	fair	32.8084	no_info	more than 18.29 m	0 to 15.24 cm	Honolulu	NA	NA	NA	NA	NA	NA	NA	NA	NA
18102	NA	11/08/2017	Avocado	Persea americana	Kailua	Hawaii	-157.7417711	21.37929333	green_space	1255-1261 Akele Street	NA	5.08	fair	26.24672	introduced	more than 18.29 m	0 to 15.24 cm	Honolulu	NA	NA	NA	NA	NA	NA	NA	NA	NA
22554	NA	02/20/2019	Alexandra palm	Archontophoenix alexandrae	Honolulu	Hawaii	-157.8096396	21.29358165	green_space	1403 Frank Street	Yes	5.08	good	16.4042	introduced	13.71 to 18.29 m	0 to 15.24 cm	Honolulu	NA	NA	NA	NA	NA	NA	NA	NA	NA
22553	NA	02/20/2019	Alexandra palm	Archontophoenix alexandrae	Honolulu	Hawaii	-157.8096322	21.29360039	green_space	1403 Frank Street	Yes	5.08	good	13.12336	introduced	9.14 to 13.71 m	0 to 15.24 cm	Honolulu	NA	NA	NA	NA	NA	NA	NA	NA	NA
30848	NA	03/10/2020	Alahe'e	Psydrax odorata	Kaneohe	Hawaii	-157.8121695	21.40640053	green_space	Ala Koolau	NA	5.08	good	22.96588	naturally_occurring	more than 18.29 m	0 to 15.24 cm	Honolulu	NA	NA	NA	NA	NA	NA	NA	NA	NA
30642	NA	03/02/2020	Alahe'e	Psydrax odorata	Honolulu	Hawaii	-157.8155075	21.30191842	NA	3052-3198 Maile Way	NA	5.08	fair	39.37008	naturally_occurring	more than 18.29 m	0 to 15.24 cm	Honolulu	NA	NA	NA	NA	NA	NA	NA	NA	NA
22588	NA	02/20/2019	African tulip tree	Spathodea campanulata	Honolulu	Hawaii	-157.8043026	21.28552433	built_environment	3361 Waialae Avenue	Yes	5.08	good	22.96588	introduced	more than 18.29 m	0 to 15.24 cm	Honolulu	NA	NA	NA	NA	NA	NA	NA	NA	NA
15880	NA	03/15/2017	African tulip tree	Spathodea campanulata	Kailua	Hawaii	-157.742532	21.39691864	built_environment	333 Uluniu Street	NA	5.08	good	39.37008	introduced	more than 18.29 m	0 to 15.24 cm	Honolulu	NA	NA	NA	NA	NA	NA	NA	NA	NA
29064	NA	10/09/2019	Yokewood	Catalpa longissima	Honolulu	Hawaii	-157.798854	21.2770121	green_space	918 Ocean View Drive	Yes	7.62	good	72.17848	introduced	more than 18.29 m	0 to 15.24 cm	Honolulu	NA	NA	NA	NA	NA	NA	NA	NA	NA
29294	NA	10/26/2019	Ylang ylang	Cananga odorata	Honolulu	Hawaii	-157.8195852	21.3051083	green_space	NA	No	7.62	good	45.93176	introduced	more than 18.29 m	0 to 15.24 cm	Honolulu	NA	NA	NA	NA	NA	NA	NA	NA	NA
29283	NA	10/26/2019	Ylang ylang	Cananga odorata	Honolulu	Hawaii	-157.8192798	21.30552051	green_space	2347 Oahu Avenue	No	7.62	good	49.2126	introduced	more than 18.29 m	0 to 15.24 cm	Honolulu	NA	NA	NA	NA	NA	NA	NA	NA	NA
25722	NA	05/14/2019	Wi apple	Spondias dulcis	Kaneohe	Hawaii	-157.7966109	21.38762567	green_space	45-351 Kanaka Street	No	7.62	good	6.56168	introduced	4.57 to 9.14 m	0 to 15.24 cm	Honolulu	NA	NA	NA	NA	NA	NA	NA	NA	NA
31085	NA	06/09/2020	White tecoma	Tabebuia berteroi	Kaneohe	Hawaii	-157.7941563	21.39790998	green_space	45-412 Akimala Street	No	7.62	good	39.37008	introduced	more than 18.29 m	0 to 15.24 cm	Honolulu	NA	NA	NA	NA	NA	NA	NA	NA	NA
30779	NA	03/07/2020	White tecoma	Tabebuia berteroi	Honolulu	Hawaii	-157.8275334	21.2995836	no_info	2003 Wilder Avenue	No	7.62	good	22.96588	introduced	more than 18.29 m	0 to 15.24 cm	Honolulu	NA	NA	NA	NA	NA	NA	NA	NA	NA
30771	NA	03/07/2020	White tecoma	Tabebuia berteroi	Honolulu	Hawaii	-157.8280292	21.299907	green_space	1929 Wilder Avenue	No	7.62	good	62.33596	introduced	more than 18.29 m	0 to 15.24 cm	Honolulu	NA	NA	NA	NA	NA	NA	NA	NA	NA
28609	NA	09/04/2019	White tecoma	Tabebuia berteroi	Honolulu	Hawaii	-157.8057986	21.27275893	green_space	3541 Alohea Avenue	No	7.62	good	59.05512	introduced	more than 18.29 m	0 to 15.24 cm	Honolulu	NA	NA	NA	NA	NA	NA	NA	NA	NA
25115	NA	05/07/2019	White tecoma	Tabebuia berteroi	Kaneohe	Hawaii	-157.8109163	21.41270597	green_space	46-302 Kahuhipa Street	No	7.62	good	49.2126	introduced	more than 18.29 m	0 to 15.24 cm	Honolulu	NA	NA	NA	NA	NA	NA	NA	NA	NA
24767	NA	05/05/2019	White tecoma	Tabebuia berteroi	Honolulu	Hawaii	-157.8696547	21.3444264	green_space	1911 Kamehameha Iv Road	No	7.62	fair	55.77428	introduced	more than 18.29 m	0 to 15.24 cm	Honolulu	NA	NA	NA	NA	NA	NA	NA	NA	NA
24766	NA	05/05/2019	White tecoma	Tabebuia berteroi	Honolulu	Hawaii	-157.8697304	21.34458005	green_space	1911 Kamehameha Iv Road	No	7.62	good	59.05512	introduced	more than 18.29 m	0 to 15.24 cm	Honolulu	NA	NA	NA	NA	NA	NA	NA	NA	NA
24515	NA	04/23/2019	White tecoma	Tabebuia berteroi	Kaneohe	Hawaii	-157.8210108	21.40946786	green_space	46-475 Makena Street	No	7.62	good	36.08924	introduced	more than 18.29 m	0 to 15.24 cm	Honolulu	NA	NA	NA	NA	NA	NA	NA	NA	NA
24458	NA	04/23/2019	White tecoma	Tabebuia berteroi	Kaneohe	Hawaii	-157.8148858	21.4129024	green_space	46-380 Kumoo Loop	No	7.62	good	42.65092	introduced	more than 18.29 m	0 to 15.24 cm	Honolulu	NA	NA	NA	NA	NA	NA	NA	NA	NA
24246	NA	04/18/2019	White tecoma	Tabebuia berteroi	Honolulu	Hawaii	-157.8718179	21.33456617	green_space	1400 Adelaide Street	No	7.62	good	59.05512	introduced	more than 18.29 m	0 to 15.24 cm	Honolulu	NA	NA	NA	NA	NA	NA	NA	NA	NA
23335	NA	03/18/2019	White tecoma	Tabebuia berteroi	Honolulu	Hawaii	-157.7991944	21.28218469	built_environment	1142 12th Avenue	No	7.62	good	39.37008	introduced	more than 18.29 m	0 to 15.24 cm	Honolulu	NA	NA	NA	NA	NA	NA	NA	NA	NA
23266	NA	03/12/2019	White tecoma	Tabebuia berteroi	Honolulu	Hawaii	-157.8176587	21.28436239	NA	742 Olokele Avenue	NA	7.62	good	39.37008	introduced	more than 18.29 m	0 to 15.24 cm	Honolulu	NA	NA	NA	NA	NA	NA	NA	NA	NA
23265	NA	03/12/2019	White tecoma	Tabebuia berteroi	Honolulu	Hawaii	-157.81761	21.2843728	NA	742 Olokele Avenue	NA	7.62	good	39.37008	introduced	more than 18.29 m	0 to 15.24 cm	Honolulu	NA	NA	NA	NA	NA	NA	NA	NA	NA
23264	NA	03/12/2019	White tecoma	Tabebuia berteroi	Honolulu	Hawaii	-157.8175747	21.28439072	NA	742 Olokele Avenue	NA	7.62	good	39.37008	introduced	more than 18.29 m	0 to 15.24 cm	Honolulu	NA	NA	NA	NA	NA	NA	NA	NA	NA
23260	NA	03/12/2019	White tecoma	Tabebuia berteroi	Honolulu	Hawaii	-157.8174642	21.28446569	NA	760 Olokele Avenue	NA	7.62	good	36.08924	introduced	more than 18.29 m	0 to 15.24 cm	Honolulu	NA	NA	NA	NA	NA	NA	NA	NA	NA
23255	NA	03/13/2019	White tecoma	Tabebuia berteroi	Honolulu	Hawaii	-157.8002834	21.29031154	green_space	1521 8th Avenue	Yes	7.62	good	32.8084	introduced	more than 18.29 m	0 to 15.24 cm	Honolulu	NA	NA	NA	NA	NA	NA	NA	NA	NA
22777	NA	02/23/2019	White tecoma	Tabebuia berteroi	Honolulu	Hawaii	-157.7951583	21.30011915	green_space	3345 Kiwila Street	No	7.62	good	39.37008	introduced	more than 18.29 m	0 to 15.24 cm	Honolulu	NA	NA	NA	NA	NA	NA	NA	NA	NA
22693	NA	02/22/2019	White tecoma	Tabebuia berteroi	Honolulu	Hawaii	-157.8038085	21.28900948	green_space	1360 Palolo Avenue	Yes	7.62	good	39.37008	introduced	more than 18.29 m	0 to 15.24 cm	Honolulu	NA	NA	NA	NA	NA	NA	NA	NA	NA
22154	NA	10/06/2018	White tecoma	Tabebuia berteroi	Honolulu	Hawaii	-157.8071835	21.31082888	green_space	3033 East Manoa Road	No	7.62	good	29.52756	introduced	more than 18.29 m	0 to 15.24 cm	Honolulu	NA	NA	NA	NA	NA	NA	NA	NA	NA
22153	NA	10/06/2018	White tecoma	Tabebuia berteroi	Honolulu	Hawaii	-157.807329	21.31074555	green_space	3025 Kaloaluiki Street	No	7.62	good	29.52756	introduced	more than 18.29 m	0 to 15.24 cm	Honolulu	NA	NA	NA	NA	NA	NA	NA	NA	NA
22028	NA	09/15/2018	White tecoma	Tabebuia berteroi	Honolulu	Hawaii	-157.800836	21.32111741	green_space	3307 Pinao Street	Yes	7.62	good	45.93176	introduced	more than 18.29 m	0 to 15.24 cm	Honolulu	NA	NA	NA	NA	NA	NA	NA	NA	NA
21986	NA	09/08/2018	White tecoma	Tabebuia berteroi	Honolulu	Hawaii	-157.8026349	21.3176628	NA	3225 Pakanu Street	No	7.62	good	45.93176	introduced	more than 18.29 m	0 to 15.24 cm	Honolulu	NA	NA	NA	NA	NA	NA	NA	NA	NA
21715	NA	07/28/2018	White tecoma	Tabebuia berteroi	Honolulu	Hawaii	-157.802701	21.32207016	green_space	3457 Pinao Street	No	7.62	good	45.93176	introduced	more than 18.29 m	0 to 15.24 cm	Honolulu	NA	NA	NA	NA	NA	NA	NA	NA	NA
21047	NA	06/06/2018	White tecoma	Tabebuia berteroi	Kailua	Hawaii	-157.7501282	21.42260078	green_space	307-311 Iliaina Street	Yes	7.62	good	36.08924	introduced	more than 18.29 m	0 to 15.24 cm	Honolulu	NA	NA	NA	NA	NA	NA	NA	NA	NA
20915	NA	05/30/2018	White tecoma	Tabebuia berteroi	Kailua	Hawaii	-157.7511999	21.41969558	green_space	401-407 Ilimano Street	Yes	7.62	good	65.6168	introduced	more than 18.29 m	0 to 15.24 cm	Honolulu	NA	NA	NA	NA	NA	NA	NA	NA	NA
19846	NA	03/10/2018	White tecoma	Tabebuia berteroi	Honolulu	Hawaii	-157.8380794	21.30092615	green_space	1314 Makiki Street	No	7.62	good	59.05512	introduced	more than 18.29 m	0 to 15.24 cm	Honolulu	NA	NA	NA	NA	NA	NA	NA	NA	NA
19654	NA	02/28/2018	White tecoma	Tabebuia berteroi	Kailua	Hawaii	-157.7284482	21.37922492	green_space	1003 Keolu Drive	Yes	7.62	good	49.2126	introduced	more than 18.29 m	0 to 15.24 cm	Honolulu	NA	NA	NA	NA	NA	NA	NA	NA	NA
18787	NA	01/03/2018	White tecoma	Tabebuia berteroi	Kailua	Hawaii	-157.7286635	21.38998116	green_space	409 Iana Street	NA	7.62	good	75.45932	introduced	more than 18.29 m	0 to 15.24 cm	Honolulu	NA	NA	NA	NA	NA	NA	NA	NA	NA
16907	NA	07/12/2017	White tecoma	Tabebuia berteroi	Kailua	Hawaii	-157.7547393	21.38034116	green_space	42 Kalanianaole Highway	NA	7.62	good	49.2126	introduced	more than 18.29 m	0 to 15.24 cm	Honolulu	NA	NA	NA	NA	NA	NA	NA	NA	NA
16002	NA	03/29/2017	White tecoma	Tabebuia berteroi	Kailua	Hawaii	-157.7448481	21.40335477	green_space	245-299 Hualani Street	NA	7.62	good	49.2126	introduced	more than 18.29 m	0 to 15.24 cm	Honolulu	NA	NA	NA	NA	NA	NA	NA	NA	NA
15918	NA	03/15/2017	White tecoma	Tabebuia berteroi	Kailua	Hawaii	-157.7451606	21.3951218	built_environment	76-98 Hoolai Street	Yes	7.62	good	65.6168	introduced	more than 18.29 m	0 to 15.24 cm	Honolulu	NA	NA	NA	NA	NA	NA	NA	NA	NA
15906	NA	03/15/2017	White tecoma	Tabebuia berteroi	Kailua	Hawaii	-157.7447435	21.39376072	built_environment	751-753 Puniu Street	No	7.62	good	68.89764	introduced	more than 18.29 m	0 to 15.24 cm	Honolulu	NA	NA	NA	NA	NA	NA	NA	NA	NA
15857	NA	03/15/2017	White tecoma	Tabebuia berteroi	Kailua	Hawaii	-157.7454905	21.39401546	built_environment	34-62 Kainehe Street	Yes	7.62	good	82.021	introduced	more than 18.29 m	0 to 15.24 cm	Honolulu	NA	NA	NA	NA	NA	NA	NA	NA	NA
15817	NA	02/22/2017	White tecoma	Tabebuia berteroi	Kailua	Hawaii	-157.7449661	21.3955913	built_environment	2-38 Kihapai Street	NA	7.62	good	52.49344	introduced	more than 18.29 m	0 to 15.24 cm	Honolulu	NA	NA	NA	NA	NA	NA	NA	NA	NA
14445	NA	10/05/2016	White tecoma	Tabebuia berteroi	Kailua	Hawaii	-157.7329767	21.39226041	green_space	257-265 Pouli Road	Yes	7.62	good	55.77428	introduced	more than 18.29 m	0 to 15.24 cm	Honolulu	NA	NA	NA	NA	NA	NA	NA	NA	NA
14439	NA	10/05/2016	White tecoma	Tabebuia berteroi	Kailua	Hawaii	-157.7317107	21.39481774	green_space	180 Aumoe Road	NA	7.62	good	65.6168	introduced	more than 18.29 m	0 to 15.24 cm	Honolulu	NA	NA	NA	NA	NA	NA	NA	NA	NA
31046	4/5/2018	NaT	White ipe	Tabebuia roseoalba	NA	Hawaii	NA	NA	green_space	1134 Aukele Street	Yes	7.62	good	29.52756	introduced	more than 18.29 m	0 to 15.24 cm	Honolulu	NA	NA	NA	NA	NA	NA	NA	NA	NA
30525	NA	02/22/2020	Veitchia palm	Veitchia arecina	Honolulu	Hawaii	-157.8246197	21.29873369	green_space	2221A Ho'Onanea Street	Yes	7.62	good	65.6168	introduced	more than 18.29 m	0 to 15.24 cm	Honolulu	NA	NA	NA	NA	NA	NA	NA	NA	NA
24953	NA	05/17/2019	NA	NA	Honolulu	Hawaii	-157.8538907	21.29249016	green_space	NA	No	7.62	good	55.77428	no_info	more than 18.29 m	0 to 15.24 cm	Honolulu	NA	NA	NA	NA	NA	NA	NA	NA	NA
18858	NA	01/10/2018	NA	NA	Kailua	Hawaii	-157.7269677	21.38450867	green_space	634 Iana Street	NA	7.62	good	16.4042	no_info	13.71 to 18.29 m	0 to 15.24 cm	Honolulu	NA	NA	NA	NA	NA	NA	NA	NA	NA
16773	NA	06/28/2017	NA	NA	Kailua	Hawaii	-157.764911	21.35877103	green_space	1222-1228 Kelewina Street	No	7.62	good	6.56168	no_info	4.57 to 9.14 m	0 to 15.24 cm	Honolulu	NA	NA	NA	NA	NA	NA	NA	NA	NA
16770	NA	06/28/2017	NA	NA	Kailua	Hawaii	-157.7649782	21.35878867	green_space	1222-1228 Kelewina Street	No	7.62	good	9.84252	no_info	9.14 to 13.71 m	0 to 15.24 cm	Honolulu	NA	NA	NA	NA	NA	NA	NA	NA	NA
15903	NA	03/15/2017	NA	NA	Kailua	Hawaii	-157.7422719	21.3971971	built_environment	320 Uluniu Street	NA	7.62	good	42.65092	no_info	more than 18.29 m	0 to 15.24 cm	Honolulu	NA	NA	NA	NA	NA	NA	NA	NA	NA
15849	NA	03/15/2017	NA	NA	Kailua	Hawaii	-157.7434051	21.39650658	built_environment	379-403 Uluniu Street	NA	7.62	good	39.37008	no_info	more than 18.29 m	0 to 15.24 cm	Honolulu	NA	NA	NA	NA	NA	NA	NA	NA	NA
15845	NA	03/15/2017	NA	NA	Kailua	Hawaii	-157.7436063	21.3963917	built_environment	379-405 Uluniu Street	NA	7.62	good	32.8084	no_info	more than 18.29 m	0 to 15.24 cm	Honolulu	NA	NA	NA	NA	NA	NA	NA	NA	NA
31193	NA	06/16/2020	Tulipwood	Harpullia pendula	Kaneohe	Hawaii	-157.8084856	21.42976154	no_info	46-303 Ahui Nani Place	No	7.62	good	45.93176	introduced	more than 18.29 m	0 to 15.24 cm	Honolulu	NA	NA	NA	NA	NA	NA	NA	NA	NA
31192	NA	06/16/2020	Tulipwood	Harpullia pendula	Kaneohe	Hawaii	-157.8082731	21.42874226	no_info	46-273 Ahui Nani Place	No	7.62	good	45.93176	introduced	more than 18.29 m	0 to 15.24 cm	Honolulu	NA	NA	NA	NA	NA	NA	NA	NA	NA
31191	NA	06/16/2020	Tulipwood	Harpullia pendula	Kaneohe	Hawaii	-157.8083294	21.42851255	no_info	46-266 Ahui Nani Place	No	7.62	good	36.08924	introduced	more than 18.29 m	0 to 15.24 cm	Honolulu	NA	NA	NA	NA	NA	NA	NA	NA	NA
31182	NA	06/16/2020	Tulipwood	Harpullia pendula	Kaneohe	Hawaii	-157.8089275	21.42655272	no_info	46-217 Ahui Nani Place	No	7.62	good	49.2126	introduced	more than 18.29 m	0 to 15.24 cm	Honolulu	NA	NA	NA	NA	NA	NA	NA	NA	NA
31151	NA	06/10/2020	Tulipwood	Harpullia pendula	Honolulu	Hawaii	-157.7970946	21.28163472	green_space	3696 Waialae Avenue	Yes	7.62	good	39.37008	introduced	more than 18.29 m	0 to 15.24 cm	Honolulu	NA	NA	NA	NA	NA	NA	NA	NA	NA
31044	4/4/2018	NaT	Tulipwood	Harpullia pendula	Kailua	Hawaii	-157.743399	21.39662481	built_environment	402 Uluniu Street	NA	7.62	good	45.93176	introduced	more than 18.29 m	0 to 15.24 cm	Honolulu	NA	NA	NA	NA	NA	NA	NA	NA	NA
31042	3/16/2018	NaT	Tulipwood	Harpullia pendula	Kailua	Hawaii	-157.7429489	21.3966098	built_environment	47 Aulike Street	Yes	7.62	good	45.93176	introduced	more than 18.29 m	0 to 15.24 cm	Honolulu	NA	NA	NA	NA	NA	NA	NA	NA	NA
27096	NA	06/10/2019	Tulipwood	Harpullia pendula	Honolulu	Hawaii	-157.7972397	21.27507028	green_space	848 16th Avenue	Yes	7.62	good	45.93176	introduced	more than 18.29 m	0 to 15.24 cm	Honolulu	NA	NA	NA	NA	NA	NA	NA	NA	NA
23337	NA	03/18/2019	Tulipwood	Harpullia pendula	Honolulu	Hawaii	-157.7990153	21.28282513	built_environment	3610 Waialae Avenue	No	7.62	good	45.93176	introduced	more than 18.29 m	0 to 15.24 cm	Honolulu	NA	NA	NA	NA	NA	NA	NA	NA	NA
21334	NA	06/21/2018	Tulipwood	Harpullia pendula	Waipahu	Hawaii	-158.0072821	21.38832391	NA	94409 Puko Street	No	7.62	good	45.93176	introduced	more than 18.29 m	0 to 15.24 cm	Honolulu	NA	NA	NA	NA	NA	NA	NA	NA	NA
19199	NA	01/27/2018	Tulipwood	Harpullia pendula	Honolulu	Hawaii	-157.8361107	21.30286326	green_space	1504-1574 Makiki Street	No	7.62	poor	19.68504	introduced	more than 18.29 m	0 to 15.24 cm	Honolulu	NA	NA	NA	NA	NA	NA	NA	NA	NA
19196	NA	01/27/2018	Tulipwood	Harpullia pendula	Honolulu	Hawaii	-157.8363413	21.30282702	green_space	1450-1468 Makiki Street	No	7.62	good	39.37008	introduced	more than 18.29 m	0 to 15.24 cm	Honolulu	NA	NA	NA	NA	NA	NA	NA	NA	NA
19193	NA	01/27/2018	Tulipwood	Harpullia pendula	Honolulu	Hawaii	-157.8364224	21.30315768	green_space	1504-1574 Makiki Street	No	7.62	fair	39.37008	introduced	more than 18.29 m	0 to 15.24 cm	Honolulu	NA	NA	NA	NA	NA	NA	NA	NA	NA
19187	NA	01/27/2018	Tulipwood	Harpullia pendula	Honolulu	Hawaii	-157.8364962	21.3031077	green_space	1504-1574 Makiki Street	No	7.62	fair	39.37008	introduced	more than 18.29 m	0 to 15.24 cm	Honolulu	NA	NA	NA	NA	NA	NA	NA	NA	NA
23376	NA	03/19/2019	Trumpet tree	Tabebuia	Kaneohe	Hawaii	-157.8088322	21.41124205	green_space	Kaneohe District Park	No	7.62	dead/dying	65.6168	no_info	more than 18.29 m	0 to 15.24 cm	Honolulu	NA	NA	NA	NA	NA	NA	NA	NA	NA
21799	NA	08/04/2018	Stump	NA	Honolulu	Hawaii	-157.8010964	21.32724877	green_space	3529 Waakaua Street	Yes	7.62	good	13.12336	no_info	9.14 to 13.71 m	0 to 15.24 cm	Honolulu	NA	NA	NA	NA	NA	NA	NA	NA	NA
20244	NA	04/04/2018	Strawberry guava	Psidium cattleianum	Kailua	Hawaii	-157.7216897	21.37733086	green_space	1338-1346 Kuuna Place	No	7.62	good	19.68504	introduced	more than 18.29 m	0 to 15.24 cm	Honolulu	NA	NA	NA	NA	NA	NA	NA	NA	NA
16868	NA	07/05/2017	Strawberry guava	Psidium cattleianum	Kailua	Hawaii	-157.7575314	21.37578216	green_space	1612 Ulupii Place	No	7.62	fair	19.68504	introduced	more than 18.29 m	0 to 15.24 cm	Honolulu	NA	NA	NA	NA	NA	NA	NA	NA	NA
18012	NA	11/01/2017	Soap berry tree	Sapindus saponaria	Kailua	Hawaii	-157.7387586	21.37383126	green_space	1460-1498 Kiukee Place	NA	7.62	good	49.2126	introduced	more than 18.29 m	0 to 15.24 cm	Honolulu	NA	NA	NA	NA	NA	NA	NA	NA	NA
27252	NA	06/18/2019	Silver trumpet tree	Tabebuia aurea	Kaneohe	Hawaii	-157.8076388	21.41976717	no_info	Alaloa St.	No	7.62	good	26.24672	introduced	more than 18.29 m	0 to 15.24 cm	Honolulu	NA	NA	NA	NA	NA	NA	NA	NA	NA
18492	NA	12/06/2017	Silver trumpet tree	Tabebuia aurea	Kailua	Hawaii	-157.7306556	21.38611027	green_space	589 Palawiki Street	NA	7.62	good	29.52756	introduced	more than 18.29 m	0 to 15.24 cm	Honolulu	NA	NA	NA	NA	NA	NA	NA	NA	NA
31055	4/6/2018	NaT	Silver buttonwood	Conocarpus erectus	NA	Hawaii	NA	NA	NA	1515 Kina Street	No	7.62	good	36.08924	introduced	more than 18.29 m	0 to 15.24 cm	Honolulu	NA	NA	NA	NA	NA	NA	NA	NA	NA
28953	NA	10/01/2019	Silver buttonwood	Conocarpus erectus	Kaneohe	Hawaii	-157.7892917	21.41035808	green_space	45-190 Wena Street	No	7.62	good	32.8084	introduced	more than 18.29 m	0 to 15.24 cm	Honolulu	NA	NA	NA	NA	NA	NA	NA	NA	NA
28104	NA	07/30/2019	Silver buttonwood	Conocarpus erectus	Kaneohe	Hawaii	-157.7969795	21.42380814	green_space	46 Lilipuna Road	Yes	7.62	fair	39.37008	introduced	more than 18.29 m	0 to 15.24 cm	Honolulu	NA	NA	NA	NA	NA	NA	NA	NA	NA
27928	NA	07/23/2019	Silver buttonwood	Conocarpus erectus	Kaneohe	Hawaii	-157.804159	21.42612191	green_space	46-34 Heeia Street	No	7.62	good	29.52756	introduced	more than 18.29 m	0 to 15.24 cm	Honolulu	NA	NA	NA	NA	NA	NA	NA	NA	NA
27917	NA	07/23/2019	Silver buttonwood	Conocarpus erectus	Kaneohe	Hawaii	-157.8029363	21.42565713	green_space	46-157 Nahiku Street	No	7.62	good	42.65092	introduced	more than 18.29 m	0 to 15.24 cm	Honolulu	NA	NA	NA	NA	NA	NA	NA	NA	NA
27816	NA	07/16/2019	Silver buttonwood	Conocarpus erectus	Kaneohe	Hawaii	-157.8021334	21.42481563	green_space	46-145 Nahiku Place	No	7.62	good	32.8084	introduced	more than 18.29 m	0 to 15.24 cm	Honolulu	NA	NA	NA	NA	NA	NA	NA	NA	NA
25081	NA	05/07/2019	Silver buttonwood	Conocarpus erectus	Kaneohe	Hawaii	-157.8051214	21.40306967	green_space	45-719 Hinamoe Loop	No	7.62	good	36.08924	introduced	more than 18.29 m	0 to 15.24 cm	Honolulu	NA	NA	NA	NA	NA	NA	NA	NA	NA
24964	NA	05/06/2019	Silver buttonwood	Conocarpus erectus	Honolulu	Hawaii	-157.7949952	21.27017072	green_space	701 20th Avenue	No	7.62	good	36.08924	introduced	more than 18.29 m	0 to 15.24 cm	Honolulu	NA	NA	NA	NA	NA	NA	NA	NA	NA
24959	NA	05/06/2019	Silver buttonwood	Conocarpus erectus	Honolulu	Hawaii	-157.7947189	21.27005324	green_space	704 21St Avenue	No	7.62	good	52.49344	introduced	more than 18.29 m	0 to 15.24 cm	Honolulu	NA	NA	NA	NA	NA	NA	NA	NA	NA
21500	NA	07/11/2018	Silver buttonwood	Conocarpus erectus	Kailua	Hawaii	-157.7386503	21.42792087	green_space	609 Milokai Place	No	7.62	good	32.8084	introduced	more than 18.29 m	0 to 15.24 cm	Honolulu	NA	NA	NA	NA	NA	NA	NA	NA	NA
21377	NA	06/27/2018	Silver buttonwood	Conocarpus erectus	Kailua	Hawaii	-157.7132305	21.3845239	green_space	1370 Mokolea Drive	No	7.62	good	65.6168	introduced	more than 18.29 m	0 to 15.24 cm	Honolulu	NA	NA	NA	NA	NA	NA	NA	NA	NA
21376	NA	06/27/2018	Silver buttonwood	Conocarpus erectus	Kailua	Hawaii	-157.713252	21.38455387	green_space	1370 Mokolea Drive	No	7.62	good	55.77428	introduced	more than 18.29 m	0 to 15.24 cm	Honolulu	NA	NA	NA	NA	NA	NA	NA	NA	NA
21258	NA	06/20/2018	Silver buttonwood	Conocarpus erectus	Kailua	Hawaii	-157.7455342	21.42739957	green_space	2 Aimikana Street	No	7.62	good	49.2126	introduced	more than 18.29 m	0 to 15.24 cm	Honolulu	NA	NA	NA	NA	NA	NA	NA	NA	NA
21098	NA	06/13/2018	Silver buttonwood	Conocarpus erectus	Kailua	Hawaii	-157.7481731	21.4255509	green_space	41 Aikahi Loop	No	7.62	fair	39.37008	introduced	more than 18.29 m	0 to 15.24 cm	Honolulu	NA	NA	NA	NA	NA	NA	NA	NA	NA
20145	NA	03/28/2018	Silver buttonwood	Conocarpus erectus	Kailua	Hawaii	-157.7265206	21.37551159	green_space	1133-1139 Hui Street	Yes	7.62	fair	59.05512	introduced	more than 18.29 m	0 to 15.24 cm	Honolulu	NA	NA	NA	NA	NA	NA	NA	NA	NA
20104	NA	03/28/2018	Silver buttonwood	Conocarpus erectus	Kailua	Hawaii	-157.7260417	21.3774749	green_space	1108 Hele Street	Yes	7.62	fair	55.77428	introduced	more than 18.29 m	0 to 15.24 cm	Honolulu	NA	NA	NA	NA	NA	NA	NA	NA	NA
19539	NA	02/21/2018	Silver buttonwood	Conocarpus erectus	Kailua	Hawaii	-157.7311961	21.37298549	green_space	1280 Manulani Street	NA	7.62	good	29.52756	introduced	more than 18.29 m	0 to 15.24 cm	Honolulu	NA	NA	NA	NA	NA	NA	NA	NA	NA
19136	NA	01/24/2018	Silver buttonwood	Conocarpus erectus	Kailua	Hawaii	-157.7369011	21.37955583	green_space	1159-1165 Lauloa Street	Yes	7.62	fair	26.24672	introduced	more than 18.29 m	0 to 15.24 cm	Honolulu	NA	NA	NA	NA	NA	NA	NA	NA	NA
18435	NA	12/06/2017	Silver buttonwood	Conocarpus erectus	Kailua	Hawaii	-157.7360588	21.38616257	green_space	467 Aulima Loop	Yes	7.62	fair	16.4042	introduced	13.71 to 18.29 m	0 to 15.24 cm	Honolulu	NA	NA	NA	NA	NA	NA	NA	NA	NA
18428	NA	12/06/2017	Silver buttonwood	Conocarpus erectus	Kailua	Hawaii	-157.735983	21.38619004	green_space	467 Aulima Loop	Yes	7.62	fair	16.4042	introduced	13.71 to 18.29 m	0 to 15.24 cm	Honolulu	NA	NA	NA	NA	NA	NA	NA	NA	NA
17819	NA	10/18/2017	Silver buttonwood	Conocarpus erectus	Kailua	Hawaii	-157.733951	21.36038556	green_space	3098 Kahako Place	NA	7.62	good	29.52756	introduced	more than 18.29 m	0 to 15.24 cm	Honolulu	NA	NA	NA	NA	NA	NA	NA	NA	NA
17734	NA	10/04/2017	Silver buttonwood	Conocarpus erectus	Kailua	Hawaii	-157.7342789	21.36672936	green_space	177 Pinana Street	NA	7.62	fair	36.08924	introduced	more than 18.29 m	0 to 15.24 cm	Honolulu	NA	NA	NA	NA	NA	NA	NA	NA	NA
17733	NA	10/04/2017	Silver buttonwood	Conocarpus erectus	Kailua	Hawaii	-157.7341936	21.36679913	green_space	172-182 Pinana Street	NA	7.62	fair	49.2126	introduced	more than 18.29 m	0 to 15.24 cm	Honolulu	NA	NA	NA	NA	NA	NA	NA	NA	NA
17705	NA	10/04/2017	Silver buttonwood	Conocarpus erectus	Kailua	Hawaii	-157.7347821	21.3698277	green_space	1426-1520 Kanapuu Drive	NA	7.62	fair	36.08924	introduced	more than 18.29 m	0 to 15.24 cm	Honolulu	NA	NA	NA	NA	NA	NA	NA	NA	NA
17570	NA	09/13/2017	Silver buttonwood	Conocarpus erectus	Kailua	Hawaii	-157.7138141	21.38953565	green_space	1104 Mokulua Drive	No	7.62	good	36.08924	introduced	more than 18.29 m	0 to 15.24 cm	Honolulu	NA	NA	NA	NA	NA	NA	NA	NA	NA
17549	NA	09/13/2017	Silver buttonwood	Conocarpus erectus	Kailua	Hawaii	-157.7141257	21.38935842	green_space	111 Kuailima Drive	NA	7.62	fair	39.37008	introduced	more than 18.29 m	0 to 15.24 cm	Honolulu	NA	NA	NA	NA	NA	NA	NA	NA	NA
17436	NA	08/30/2017	Silver buttonwood	Conocarpus erectus	Kailua	Hawaii	-157.719221	21.39355975	green_space	834 Aalapapa Drive	NA	7.62	good	32.8084	introduced	more than 18.29 m	0 to 15.24 cm	Honolulu	NA	NA	NA	NA	NA	NA	NA	NA	NA
17391	NA	08/30/2017	Silver buttonwood	Conocarpus erectus	Kailua	Hawaii	-157.7174216	21.39356519	green_space	884 Mokulua Drive	Yes	7.62	good	32.8084	introduced	more than 18.29 m	0 to 15.24 cm	Honolulu	NA	NA	NA	NA	NA	NA	NA	NA	NA
17388	NA	08/30/2017	Silver buttonwood	Conocarpus erectus	Kailua	Hawaii	-157.7172964	21.39346848	green_space	884 Mokulua Drive	Yes	7.62	good	32.8084	introduced	more than 18.29 m	0 to 15.24 cm	Honolulu	NA	NA	NA	NA	NA	NA	NA	NA	NA
16435	NA	05/17/2017	Silver buttonwood	Conocarpus erectus	Kailua	Hawaii	-157.7448776	21.40964578	green_space	123 Ainoni Street	NA	7.62	good	49.2126	introduced	more than 18.29 m	0 to 15.24 cm	Honolulu	NA	NA	NA	NA	NA	NA	NA	NA	NA
16217	NA	04/12/2017	Silver buttonwood	Conocarpus erectus	Kailua	Hawaii	-157.7454168	21.41174085	green_space	615 North Kalaheo Avenue	Yes	7.62	good	39.37008	introduced	more than 18.29 m	0 to 15.24 cm	Honolulu	NA	NA	NA	NA	NA	NA	NA	NA	NA
16204	NA	04/12/2017	Silver buttonwood	Conocarpus erectus	Kailua	Hawaii	-157.7427815	21.40532382	green_space	123 Kaluamoo Street	NA	7.62	good	39.37008	introduced	more than 18.29 m	0 to 15.24 cm	Honolulu	NA	NA	NA	NA	NA	NA	NA	NA	NA
16203	NA	04/12/2017	Silver buttonwood	Conocarpus erectus	Kailua	Hawaii	-157.7432522	21.40804511	green_space	451-457 North Kalaheo Avenue	Yes	7.62	fair	42.65092	introduced	more than 18.29 m	0 to 15.24 cm	Honolulu	NA	NA	NA	NA	NA	NA	NA	NA	NA
16200	NA	04/12/2017	Silver buttonwood	Conocarpus erectus	Kailua	Hawaii	-157.7428995	21.40526389	green_space	137-143 Kaluamoo Street	NA	7.62	good	39.37008	introduced	more than 18.29 m	0 to 15.24 cm	Honolulu	NA	NA	NA	NA	NA	NA	NA	NA	NA
16120	NA	04/12/2017	Silver buttonwood	Conocarpus erectus	Kailua	Hawaii	-157.7412499	21.40338911	green_space	132 Hauoli Street	NA	7.62	good	29.52756	introduced	more than 18.29 m	0 to 15.24 cm	Honolulu	NA	NA	NA	NA	NA	NA	NA	NA	NA
16116	NA	04/12/2017	Silver buttonwood	Conocarpus erectus	Kailua	Hawaii	-157.7413318	21.40335165	green_space	132 Hauoli Street	NA	7.62	good	22.96588	introduced	more than 18.29 m	0 to 15.24 cm	Honolulu	NA	NA	NA	NA	NA	NA	NA	NA	NA
16088	NA	04/05/2017	Silver buttonwood	Conocarpus erectus	Kailua	Hawaii	-157.7404936	21.40242018	green_space	130A Mookua Street	NA	7.62	good	39.37008	introduced	more than 18.29 m	0 to 15.24 cm	Honolulu	NA	NA	NA	NA	NA	NA	NA	NA	NA
16073	NA	04/05/2017	Silver buttonwood	Conocarpus erectus	Kailua	Hawaii	-157.7400617	21.39979118	green_space	181-183 Makawao Street	NA	7.62	good	22.96588	introduced	more than 18.29 m	0 to 15.24 cm	Honolulu	NA	NA	NA	NA	NA	NA	NA	NA	NA
16020	NA	03/29/2017	Silver buttonwood	Conocarpus erectus	Kailua	Hawaii	-157.7502836	21.40652923	green_space	429-431 Kalama Street	NA	7.62	fair	32.8084	introduced	more than 18.29 m	0 to 15.24 cm	Honolulu	NA	NA	NA	NA	NA	NA	NA	NA	NA
15780	NA	02/16/2017	Silver buttonwood	Conocarpus erectus	Kailua	Hawaii	-157.7497056	21.40971195	green_space	328 Kaimake Loop	NA	7.62	good	26.24672	introduced	more than 18.29 m	0 to 15.24 cm	Honolulu	NA	NA	NA	NA	NA	NA	NA	NA	NA
15732	NA	02/16/2017	Silver buttonwood	Conocarpus erectus	Kailua	Hawaii	-157.7504231	21.41018078	green_space	401-415 Kaha Street	NA	7.62	good	22.96588	introduced	more than 18.29 m	0 to 15.24 cm	Honolulu	NA	NA	NA	NA	NA	NA	NA	NA	NA
17352	NA	08/28/2017	Grape sea	Coccoloba uvifera	Kailua	Hawaii	-157.7222538	21.39523568	green_space	601-699 Mokulua Drive	NA	7.62	good	32.8084	introduced	more than 18.29 m	0 to 15.24 cm	Honolulu	NA	NA	NA	NA	NA	NA	NA	NA	NA
30110	NA	01/25/2020	Scrambled egg tree	Senna surattensis	Honolulu	Hawaii	-157.8233002	21.30684367	green_space	2322 East Manoa Road	No	7.62	fair	32.8084	introduced	more than 18.29 m	0 to 15.24 cm	Honolulu	NA	NA	NA	NA	NA	NA	NA	NA	NA
30109	NA	01/25/2020	Scrambled egg tree	Senna surattensis	Honolulu	Hawaii	-157.8232586	21.30686054	green_space	2322 East Manoa Road	No	7.62	fair	45.93176	introduced	more than 18.29 m	0 to 15.24 cm	Honolulu	NA	NA	NA	NA	NA	NA	NA	NA	NA
22037	NA	09/15/2018	Satinleaf	Chrysophyllum oliviforme	Honolulu	Hawaii	-157.8035473	21.32032572	green_space	3355 Pakanu Street	Yes	7.62	good	16.4042	introduced	13.71 to 18.29 m	0 to 15.24 cm	Honolulu	NA	NA	NA	NA	NA	NA	NA	NA	NA
413	NA	07/13/2016	Royal poinciana	Delonix regia	Kailua	Hawaii	-157.7356079	21.39515489	green_space	138 South Kainalu Drive	No	7.62	good	32.8084	introduced	more than 18.29 m	0 to 15.24 cm	Honolulu	NA	NA	NA	NA	NA	NA	NA	NA	NA
22505	NA	02/06/2019	Royal palm	Roystonea	Honolulu	Hawaii	-157.8031687	21.29580833	green_space	1601 Kaminaka Drive	No	7.62	good	29.52756	no_info	more than 18.29 m	0 to 15.24 cm	Honolulu	NA	NA	NA	NA	NA	NA	NA	NA	NA
14058	NA	10/08/2016	Royal palm	Roystonea	NA	Hawaii	-157.819893	21.299622	built_environment	NA	NA	7.62	good	108.26772	no_info	more than 18.29 m	0 to 15.24 cm	Honolulu	NA	NA	NA	NA	NA	NA	NA	NA	NA
23950	NA	04/16/2019	Red bottlebrush	Callistemon citrinus	Kaneohe	Hawaii	-157.8108533	21.4023796	green_space	45-106 Pookela Place	No	7.62	good	22.96588	no_info	more than 18.29 m	0 to 15.24 cm	Honolulu	NA	NA	NA	NA	NA	NA	NA	NA	NA
31076	NA	05/29/2020	Rainbow shower	Cassia nealiae	Honolulu	Hawaii	-157.8538744	21.30446642	green_space	1100 Alapai Street	No	7.62	good	39.37008	no_info	more than 18.29 m	0 to 15.24 cm	Honolulu	NA	NA	NA	NA	NA	NA	NA	NA	NA
31060	6/8/2018	05/26/2020	Rainbow shower	Cassia nealiae	Kailua	Hawaii	-157.739324	21.39364309	green_space	515 Kailua Road	No	7.62	good	36.08924	no_info	more than 18.29 m	0 to 15.24 cm	Honolulu	NA	NA	NA	NA	NA	NA	NA	NA	NA
31059	NA	05/26/2020	Rainbow shower	Cassia nealiae	Kailua	Hawaii	-157.7319843	21.38415864	green_space	759 Keolu Drive	No	7.62	fair	26.24672	no_info	more than 18.29 m	0 to 15.24 cm	Honolulu	NA	NA	NA	NA	NA	NA	NA	NA	NA
30084	NA	01/25/2020	Rainbow shower	Cassia nealiae	Honolulu	Hawaii	-157.8222498	21.30745869	green_space	2416 Manoa Road	No	7.62	good	42.65092	no_info	more than 18.29 m	0 to 15.24 cm	Honolulu	NA	NA	NA	NA	NA	NA	NA	NA	NA
30081	NA	01/25/2020	Rainbow shower	Cassia nealiae	Honolulu	Hawaii	-157.8226923	21.30724504	green_space	2394 Manoa Road	No	7.62	good	32.8084	no_info	more than 18.29 m	0 to 15.24 cm	Honolulu	NA	NA	NA	NA	NA	NA	NA	NA	NA
29604	NA	11/26/2019	Rainbow shower	Cassia nealiae	Kaneohe	Hawaii	-157.7841005	21.4065515	green_space	45-175 Ikenakai Street	No	7.62	good	32.8084	no_info	more than 18.29 m	0 to 15.24 cm	Honolulu	NA	NA	NA	NA	NA	NA	NA	NA	NA
29062	NA	10/09/2019	Rainbow shower	Cassia nealiae	Honolulu	Hawaii	-157.7988432	21.27755197	green_space	941 Ocean View Drive	No	7.62	good	49.2126	no_info	more than 18.29 m	0 to 15.24 cm	Honolulu	NA	NA	NA	NA	NA	NA	NA	NA	NA
28344	NA	08/13/2019	Rainbow shower	Cassia nealiae	Honolulu	Hawaii	-157.8486724	21.30299046	green_space	1102 Victoria Street	No	7.62	good	52.49344	no_info	more than 18.29 m	0 to 15.24 cm	Honolulu	NA	NA	NA	NA	NA	NA	NA	NA	NA
23794	NA	03/28/2019	Rainbow shower	Cassia nealiae	Honolulu	Hawaii	-157.8054406	21.26958584	green_space	3517 Mccorriston Street	No	7.62	fair	32.8084	no_info	more than 18.29 m	0 to 15.24 cm	Honolulu	NA	NA	NA	NA	NA	NA	NA	NA	NA
20170	NA	03/31/2018	Rainbow shower	Cassia nealiae	Honolulu	Hawaii	-157.8201182	21.26271966	green_space	2686-2882 Kalakaua Avenue	No	7.62	good	36.08924	no_info	more than 18.29 m	0 to 15.24 cm	Honolulu	NA	NA	NA	NA	NA	NA	NA	NA	NA
18283	NA	11/29/2017	Rainbow shower	Cassia nealiae	Kailua	Hawaii	-157.7363295	21.38528882	green_space	650 Keolu Drive	NA	7.62	good	52.49344	no_info	more than 18.29 m	0 to 15.24 cm	Honolulu	NA	NA	NA	NA	NA	NA	NA	NA	NA
17981	NA	11/01/2017	Rainbow shower	Cassia nealiae	Kailua	Hawaii	-157.7380855	21.37111364	green_space	311 Keolu Drive	NA	7.62	good	36.08924	no_info	more than 18.29 m	0 to 15.24 cm	Honolulu	NA	NA	NA	NA	NA	NA	NA	NA	NA
16576	NA	06/07/2017	Rainbow shower	Cassia nealiae	Kailua	Hawaii	-157.7672179	21.37220078	green_space	1025-1029 Lunaai Street	No	7.62	good	39.37008	no_info	more than 18.29 m	0 to 15.24 cm	Honolulu	NA	NA	NA	NA	NA	NA	NA	NA	NA
16544	NA	05/31/2017	Rainbow shower	Cassia nealiae	Kailua	Hawaii	-157.7679931	21.36849956	green_space	1095-1099 Lunaanela Street	No	7.62	good	42.65092	no_info	more than 18.29 m	0 to 15.24 cm	Honolulu	NA	NA	NA	NA	NA	NA	NA	NA	NA
572	NA	07/20/2016	Rainbow shower	Cassia nealiae	Kailua	Hawaii	-157.7401543	21.39757981	green_space	220 Ohana Street	NA	7.62	good	55.77428	no_info	more than 18.29 m	0 to 15.24 cm	Honolulu	NA	NA	NA	NA	NA	NA	NA	NA	NA
20085	NA	03/28/2018	Ponytail palm	Beaucarnea recurvata	Kailua	Hawaii	-157.7264417	21.37263851	green_space	1240-1248 Onioni Street	No	7.62	good	22.96588	introduced	more than 18.29 m	0 to 15.24 cm	Honolulu	NA	NA	NA	NA	NA	NA	NA	NA	NA
29419	NA	11/09/2019	Podocarpus	Podocarpus	Honolulu	Hawaii	-157.8201274	21.30379329	green_space	2245 Oahu Avenue	Yes	7.62	good	32.8084	no_info	more than 18.29 m	0 to 15.24 cm	Honolulu	NA	NA	NA	NA	NA	NA	NA	NA	NA
29963	NA	01/15/2020	Singapore plumeria	Plumeria obtusa	Honolulu	Hawaii	-157.7880128	21.2852981	green_space	1622 Paula Drive	Yes	7.62	NA	52.49344	introduced	more than 18.29 m	0 to 15.24 cm	Honolulu	NA	NA	NA	NA	NA	NA	NA	NA	NA
30168	NA	01/29/2020	Plumeria	Plumeria	Honolulu	Hawaii	-157.7902057	21.27060721	green_space	815 Luawai Street	No	7.62	good	29.52756	no_info	more than 18.29 m	0 to 15.24 cm	Honolulu	NA	NA	NA	NA	NA	NA	NA	NA	NA
29880	NA	01/07/2020	Plumeria	Plumeria	Kaneohe	Hawaii	-157.7661133	21.41276852	green_space	44-109 Keaalau Place	No	7.62	good	16.4042	no_info	13.71 to 18.29 m	0 to 15.24 cm	Honolulu	NA	NA	NA	NA	NA	NA	NA	NA	NA
21127	NA	06/13/2018	Plumeria	Plumeria	Kailua	Hawaii	-157.7394876	21.42489433	green_space	616 Kaimalino Place	No	7.62	good	29.52756	no_info	more than 18.29 m	0 to 15.24 cm	Honolulu	NA	NA	NA	NA	NA	NA	NA	NA	NA
20894	NA	05/30/2018	Plumeria	Plumeria	Kailua	Hawaii	-157.7523967	21.41465213	green_space	527-531 Iliaina Street	NA	7.62	good	22.96588	no_info	more than 18.29 m	0 to 15.24 cm	Honolulu	NA	NA	NA	NA	NA	NA	NA	NA	NA
19771	NA	03/07/2018	Plumeria	Plumeria	Kailua	Hawaii	-157.730724	21.36990318	green_space	1442 Aunauna Street	NA	7.62	good	19.68504	no_info	more than 18.29 m	0 to 15.24 cm	Honolulu	NA	NA	NA	NA	NA	NA	NA	NA	NA
18112	NA	11/08/2017	Plumeria	Plumeria	Kailua	Hawaii	-157.7421252	21.37959607	green_space	1246 Akele Street	NA	7.62	fair	13.12336	no_info	9.14 to 13.71 m	0 to 15.24 cm	Honolulu	NA	NA	NA	NA	NA	NA	NA	NA	NA
16683	NA	06/21/2017	Plumeria	Plumeria	Kailua	Hawaii	-157.7655634	21.36177097	green_space	1204-1214 Aloha Oe Drive	No	7.62	good	22.96588	no_info	more than 18.29 m	0 to 15.24 cm	Honolulu	NA	NA	NA	NA	NA	NA	NA	NA	NA
373	NA	07/13/2016	Plumeria	Plumeria	Kailua	Hawaii	-157.73781	21.39598151	green_space	40-68 South Kainalu Drive	NA	7.62	fair	19.68504	no_info	more than 18.29 m	0 to 15.24 cm	Honolulu	NA	NA	NA	NA	NA	NA	NA	NA	NA
140	NA	06/27/2016	Plumeria	Plumeria	Kailua	Hawaii	-157.7243748	21.39505999	green_space	446-492 Kawailoa Road	NA	7.62	poor	16.4042	no_info	13.71 to 18.29 m	0 to 15.24 cm	Honolulu	NA	NA	NA	NA	NA	NA	NA	NA	NA
16567	NA	06/07/2017	White shower and pink	Cassia javanica	Kailua	Hawaii	-157.7674824	21.37125948	green_space	1046-1048 Lunaai Street	No	7.62	good	52.49344	introduced	more than 18.29 m	0 to 15.24 cm	Honolulu	NA	NA	NA	NA	NA	NA	NA	NA	NA
26530	NA	06/03/2019	Pink tecoma	Tabebuia heterophylla	Honolulu	Hawaii	-157.8452077	21.28732752	green_space	Unnamed Road	No	7.62	poor	52.49344	introduced	more than 18.29 m	0 to 15.24 cm	Honolulu	NA	NA	NA	NA	NA	NA	NA	NA	NA
25588	NA	05/13/2019	Pink tecoma	Tabebuia heterophylla	Honolulu	Hawaii	-157.7910076	21.27589883	green_space	1035 21St Avenue	NA	7.62	good	42.65092	introduced	more than 18.29 m	0 to 15.24 cm	Honolulu	NA	NA	NA	NA	NA	NA	NA	NA	NA
24933	NA	05/17/2019	Pink tecoma	Tabebuia heterophylla	Honolulu	Hawaii	-157.8539168	21.29270446	green_space	NA	No	7.62	good	36.08924	introduced	more than 18.29 m	0 to 15.24 cm	Honolulu	NA	NA	NA	NA	NA	NA	NA	NA	NA
24892	NA	05/05/2019	Pink tecoma	Tabebuia heterophylla	Honolulu	Hawaii	-157.8545136	21.29164171	green_space	Ala Moana Park Drive	No	7.62	good	68.89764	introduced	more than 18.29 m	0 to 15.24 cm	Honolulu	NA	NA	NA	NA	NA	NA	NA	NA	NA
20845	NA	05/26/2018	Pink tecoma	Tabebuia heterophylla	Honolulu	Hawaii	-157.8028192	21.32792541	green_space	3650-3664 Loulu Place	No	7.62	fair	39.37008	introduced	more than 18.29 m	0 to 15.24 cm	Honolulu	NA	NA	NA	NA	NA	NA	NA	NA	NA
14465	NA	10/05/2016	Pink tecoma	Tabebuia heterophylla	Kailua	Hawaii	-157.732408	21.39271244	green_space	231-241 Pouli Road	Yes	7.62	good	49.2126	introduced	more than 18.29 m	0 to 15.24 cm	Honolulu	NA	NA	NA	NA	NA	NA	NA	NA	NA
14369	NA	09/26/2016	Pink tecoma	Tabebuia heterophylla	Kailua	Hawaii	-157.7376652	21.39262503	no_info	433-443 Kailua Road	NA	7.62	good	39.37008	introduced	more than 18.29 m	0 to 15.24 cm	Honolulu	NA	NA	NA	NA	NA	NA	NA	NA	NA
14365	NA	09/26/2016	Pink tecoma	Tabebuia heterophylla	Kailua	Hawaii	-157.7385315	21.39288726	no_info	459 Kailua Road	NA	7.62	good	39.37008	introduced	more than 18.29 m	0 to 15.24 cm	Honolulu	NA	NA	NA	NA	NA	NA	NA	NA	NA
14359	NA	09/26/2016	Pink tecoma	Tabebuia heterophylla	Kailua	Hawaii	-157.7390599	21.39301463	no_info	505 Kailua Road	NA	7.62	good	42.65092	introduced	more than 18.29 m	0 to 15.24 cm	Honolulu	NA	NA	NA	NA	NA	NA	NA	NA	NA
14357	NA	09/26/2016	Pink tecoma	Tabebuia heterophylla	Kailua	Hawaii	-157.7391699	21.39305458	no_info	505 Kailua Road	NA	7.62	good	52.49344	introduced	more than 18.29 m	0 to 15.24 cm	Honolulu	NA	NA	NA	NA	NA	NA	NA	NA	NA
19888	NA	03/14/2018	Parasol leaf/ macaranga	Macaranga tanarius	Kailua	Hawaii	-157.7294895	21.37172352	green_space	1340 Aulepe Street	No	7.62	fair	19.68504	introduced	more than 18.29 m	0 to 15.24 cm	Honolulu	NA	NA	NA	NA	NA	NA	NA	NA	NA
20102	NA	03/28/2018	Paraguay tea	Ilex paraguariensis	Kailua	Hawaii	-157.7267778	21.37218307	green_space	1253 Kina Street	No	7.62	good	29.52756	introduced	more than 18.29 m	0 to 15.24 cm	Honolulu	NA	NA	NA	NA	NA	NA	NA	NA	NA
16589	NA	06/07/2017	Paraguay tea	Ilex paraguariensis	Kailua	Hawaii	-157.7709805	21.36683785	green_space	1150 Lunaanela Street	No	7.62	good	45.93176	introduced	more than 18.29 m	0 to 15.24 cm	Honolulu	NA	NA	NA	NA	NA	NA	NA	NA	NA
30434	NA	02/18/2020	Papaya	Carica papaya	Kaneohe	Hawaii	-157.8117871	21.41045283	green_space	45-691 Keaahala Road	No	7.62	good	36.08924	introduced	more than 18.29 m	0 to 15.24 cm	Honolulu	NA	NA	NA	NA	NA	NA	NA	NA	NA
23066	NA	03/17/2019	Papaya	Carica papaya	Honolulu	Hawaii	-157.792737	21.3044111	green_space	2251 Palolo Avenue	No	7.62	good	16.4042	introduced	13.71 to 18.29 m	0 to 15.24 cm	Honolulu	NA	NA	NA	NA	NA	NA	NA	NA	NA
22975	NA	03/05/2019	Papaya	Carica papaya	Kaneohe	Hawaii	-157.8044939	21.40593878	green_space	45-731 Ko Place	Yes	7.62	good	32.8084	introduced	more than 18.29 m	0 to 15.24 cm	Honolulu	NA	NA	NA	NA	NA	NA	NA	NA	NA
19319	NA	02/10/2018	Papaya	Carica papaya	Honolulu	Hawaii	-157.8371821	21.30362169	green_space	1525-1527 Keeaumoku Street	No	7.62	good	26.24672	introduced	more than 18.29 m	0 to 15.24 cm	Honolulu	NA	NA	NA	NA	NA	NA	NA	NA	NA
18095	NA	11/08/2017	Palm evergreen small other	NA	Kailua	Hawaii	-157.7417826	21.37931086	green_space	1255-1261 Akele Street	NA	7.62	good	26.24672	no_info	more than 18.29 m	0 to 15.24 cm	Honolulu	NA	NA	NA	NA	NA	NA	NA	NA	NA
28305	NA	08/12/2019	Palm	Arecaceae	Honolulu	Hawaii	-157.7925928	21.27925049	green_space	3923 Waialae Avenue	No	7.62	good	19.68504	no_info	more than 18.29 m	0 to 15.24 cm	Honolulu	NA	NA	NA	NA	NA	NA	NA	NA	NA
22228	NA	10/20/2018	Pak lan	Michelia alba	Honolulu	Hawaii	-157.8066941	21.30823002	no_info	2980 Kalawao Street	No	7.62	good	59.05512	no_info	more than 18.29 m	0 to 15.24 cm	Honolulu	NA	NA	NA	NA	NA	NA	NA	NA	NA
29694	NA	11/30/2019	Oleander podocarpus	Podocarpus neriifolius	Honolulu	Hawaii	-157.8211068	21.30646537	green_space	2351 Beckwith Street	Yes	7.62	good	32.8084	introduced	more than 18.29 m	0 to 15.24 cm	Honolulu	NA	NA	NA	NA	NA	NA	NA	NA	NA
23835	NA	04/02/2019	Ohia lehua / ilehua	Metrosideros polymorpha	Kaneohe	Hawaii	-157.811554	21.40134199	green_space	45-727 Puupele Street	No	7.62	poor	45.93176	naturally_occurring	more than 18.29 m	0 to 15.24 cm	Honolulu	NA	NA	NA	NA	NA	NA	NA	NA	NA
16560	NA	06/07/2017	Ohia lehua / ilehua	Metrosideros polymorpha	Kailua	Hawaii	-157.7693474	21.36948093	green_space	987 Lunahelu Street	No	7.62	poor	88.58268	naturally_occurring	more than 18.29 m	0 to 15.24 cm	Honolulu	NA	NA	NA	NA	NA	NA	NA	NA	NA
16559	NA	06/07/2017	Ohia lehua / ilehua	Metrosideros polymorpha	Kailua	Hawaii	-157.7693313	21.36947094	green_space	1103 Lunaai Street	No	7.62	fair	65.6168	naturally_occurring	more than 18.29 m	0 to 15.24 cm	Honolulu	NA	NA	NA	NA	NA	NA	NA	NA	NA
16370	NA	05/10/2017	Ohia lehua / ilehua	Metrosideros polymorpha	Kailua	Hawaii	-157.7333683	21.38923538	green_space	447-499 Auwina Place	Yes	7.62	fair	52.49344	naturally_occurring	more than 18.29 m	0 to 15.24 cm	Honolulu	NA	NA	NA	NA	NA	NA	NA	NA	NA
30549	NA	02/25/2020	Octopus tree	Schefflera actinophylla	Kaneohe	Hawaii	-157.8117619	21.40833614	green_space	Keaahala Rd	No	7.62	NA	19.68504	introduced	more than 18.29 m	0 to 15.24 cm	Honolulu	NA	NA	NA	NA	NA	NA	NA	NA	NA
22626	NA	02/20/2019	Octopus tree	Schefflera actinophylla	Honolulu	Hawaii	-157.8068521	21.28693202	green_space	3221 Palolo Avenue	No	7.62	good	19.68504	introduced	more than 18.29 m	0 to 15.24 cm	Honolulu	NA	NA	NA	NA	NA	NA	NA	NA	NA
22625	NA	02/20/2019	Octopus tree	Schefflera actinophylla	Honolulu	Hawaii	-157.8068648	21.28690703	green_space	3221 Palolo Avenue	No	7.62	good	19.68504	introduced	more than 18.29 m	0 to 15.24 cm	Honolulu	NA	NA	NA	NA	NA	NA	NA	NA	NA
22622	NA	02/20/2019	Octopus tree	Schefflera actinophylla	Honolulu	Hawaii	-157.8069131	21.28690328	green_space	3221 Palolo Avenue	No	7.62	good	32.8084	introduced	more than 18.29 m	0 to 15.24 cm	Honolulu	NA	NA	NA	NA	NA	NA	NA	NA	NA
16165	NA	04/12/2017	Octopus tree	Schefflera actinophylla	Kailua	Hawaii	-157.7447261	21.40630771	green_space	415 North Kainalu Drive	NA	7.62	good	16.4042	introduced	13.71 to 18.29 m	0 to 15.24 cm	Honolulu	NA	NA	NA	NA	NA	NA	NA	NA	NA
16163	NA	04/12/2017	Octopus tree	Schefflera actinophylla	Kailua	Hawaii	-157.744718	21.40629148	green_space	415 North Kainalu Drive	NA	7.62	good	16.4042	introduced	13.71 to 18.29 m	0 to 15.24 cm	Honolulu	NA	NA	NA	NA	NA	NA	NA	NA	NA
28169	NA	07/31/2019	Noni	Morinda citrifolia	Honolulu	Hawaii	-157.7912383	21.28505697	green_space	1520 16th Ave	No	7.62	good	29.52756	introduced	more than 18.29 m	0 to 15.24 cm	Honolulu	NA	NA	NA	NA	NA	NA	NA	NA	NA
18841	NA	01/09/2018	Narra	Pterocarpus dalbergioides	Honolulu	Hawaii	-157.8203073	21.26941732	green_space	2783-2801 Monsarrat Avenue	Yes	7.62	dead/dying	108.26772	introduced	more than 18.29 m	0 to 15.24 cm	Honolulu	NA	NA	NA	NA	NA	NA	NA	NA	NA
16542	NA	05/31/2017	Narra	Pterocarpus dalbergioides	Kailua	Hawaii	-157.7651622	21.37029465	green_space	1014 Maunawili Road	No	7.62	good	39.37008	introduced	more than 18.29 m	0 to 15.24 cm	Honolulu	NA	NA	NA	NA	NA	NA	NA	NA	NA
14719	NA	10/25/2016	Monkeypod	Albizia saman	Kailua	Hawaii	-157.7420948	21.39403232	built_environment	609 Kailua Road	NA	7.62	good	49.2126	no_info	more than 18.29 m	0 to 15.24 cm	Honolulu	NA	NA	NA	NA	NA	NA	NA	NA	NA
26674	NA	06/02/2019	Milo	Thespesia populnea	Honolulu	Hawaii	-157.8453304	21.28433719	green_space	1365 Ala Moana Boulevard	No	7.62	good	32.8084	introduced	more than 18.29 m	0 to 15.24 cm	Honolulu	NA	NA	NA	NA	NA	NA	NA	NA	NA
26671	NA	06/02/2019	Milo	Thespesia populnea	Honolulu	Hawaii	-157.8452238	21.28471583	green_space	1365 Ala Moana Boulevard	No	7.62	good	36.08924	introduced	more than 18.29 m	0 to 15.24 cm	Honolulu	NA	NA	NA	NA	NA	NA	NA	NA	NA
26230	NA	05/29/2019	Milo	Thespesia populnea	Honolulu	Hawaii	-157.841877	21.28874581	green_space	1501 Ala Moana Boulevard	No	7.62	good	42.65092	introduced	more than 18.29 m	0 to 15.24 cm	Honolulu	NA	NA	NA	NA	NA	NA	NA	NA	NA
25635	NA	05/22/2019	Milo	Thespesia populnea	Honolulu	Hawaii	-157.859007	21.29112876	green_space	59 Ahui Street	No	7.62	good	22.96588	introduced	more than 18.29 m	0 to 15.24 cm	Honolulu	NA	NA	NA	NA	NA	NA	NA	NA	NA
25168	NA	05/16/2019	Milo	Thespesia populnea	Honolulu	Hawaii	-157.84756	21.28877643	green_space	165 Ala Moana Park Drive	No	7.62	good	39.37008	introduced	more than 18.29 m	0 to 15.24 cm	Honolulu	NA	NA	NA	NA	NA	NA	NA	NA	NA
31407	NA	06/27/2020	Manila palm	Adonidia merrillii	Honolulu	Hawaii	-157.8396014	21.30908542	no_info	1687 Pensacola Street	Yes	7.62	good	13.12336	introduced	9.14 to 13.71 m	0 to 15.24 cm	Honolulu	NA	NA	NA	NA	NA	NA	NA	NA	NA
29875	NA	01/07/2020	Manila palm	Adonidia merrillii	Kaneohe	Hawaii	-157.7663335	21.41298304	green_space	44-114 Keaalau Place	No	7.62	good	29.52756	introduced	more than 18.29 m	0 to 15.24 cm	Honolulu	NA	NA	NA	NA	NA	NA	NA	NA	NA
29754	NA	12/03/2019	Manila palm	Adonidia merrillii	Kaneohe	Hawaii	-157.7715099	21.40813604	green_space	44-122 Kahinani Way	Yes	7.62	good	22.96588	introduced	more than 18.29 m	0 to 15.24 cm	Honolulu	NA	NA	NA	NA	NA	NA	NA	NA	NA
29233	NA	10/22/2019	Manila palm	Adonidia merrillii	Kaneohe	Hawaii	-157.8066637	21.42500539	green_space	46-109 Heeia Street	No	7.62	good	6.56168	introduced	4.57 to 9.14 m	0 to 15.24 cm	Honolulu	NA	NA	NA	NA	NA	NA	NA	NA	NA
28933	NA	09/24/2019	Manila palm	Adonidia merrillii	Kaneohe	Hawaii	-157.7891193	21.41035683	green_space	45-181 Wena Street	No	7.62	good	6.56168	introduced	4.57 to 9.14 m	0 to 15.24 cm	Honolulu	NA	NA	NA	NA	NA	NA	NA	NA	NA
28679	NA	09/10/2019	Manila palm	Adonidia merrillii	Kaneohe	Hawaii	-157.7937193	21.4126398	green_space	45-179 Halemuku Place	No	7.62	good	19.68504	introduced	more than 18.29 m	0 to 15.24 cm	Honolulu	NA	NA	NA	NA	NA	NA	NA	NA	NA
28678	NA	09/10/2019	Manila palm	Adonidia merrillii	Kaneohe	Hawaii	-157.7937609	21.41261482	green_space	45-179 Halemuku Place	No	7.62	good	19.68504	introduced	more than 18.29 m	0 to 15.24 cm	Honolulu	NA	NA	NA	NA	NA	NA	NA	NA	NA
28674	NA	09/10/2019	Manila palm	Adonidia merrillii	Kaneohe	Hawaii	-157.7938219	21.41258299	green_space	45-179 Halemuku Place	No	7.62	good	16.4042	introduced	13.71 to 18.29 m	0 to 15.24 cm	Honolulu	NA	NA	NA	NA	NA	NA	NA	NA	NA
27933	NA	07/23/2019	Manila palm	Adonidia merrillii	Kaneohe	Hawaii	-157.803848	21.42552371	green_space	46-168 Hilinama Street	No	7.62	good	6.56168	introduced	4.57 to 9.14 m	0 to 15.24 cm	Honolulu	NA	NA	NA	NA	NA	NA	NA	NA	NA
27774	NA	07/13/2019	Manila palm	Adonidia merrillii	Honolulu	Hawaii	-157.8082444	21.31674877	green_space	3155 Manoa Road	No	7.62	poor	29.52756	introduced	more than 18.29 m	0 to 15.24 cm	Honolulu	NA	NA	NA	NA	NA	NA	NA	NA	NA
24489	NA	04/23/2019	Manila palm	Adonidia merrillii	Kaneohe	Hawaii	-157.819471	21.40846713	green_space	45-481 Hiipoi Street	No	7.62	good	19.68504	introduced	more than 18.29 m	0 to 15.24 cm	Honolulu	NA	NA	NA	NA	NA	NA	NA	NA	NA
23156	NA	03/14/2019	Manila palm	Adonidia merrillii	Honolulu	Hawaii	-157.7966349	21.29145303	green_space	1653 10th Avenue	No	7.62	good	9.84252	introduced	9.14 to 13.71 m	0 to 15.24 cm	Honolulu	NA	NA	NA	NA	NA	NA	NA	NA	NA
23090	NA	03/17/2019	Manila palm	Adonidia merrillii	Honolulu	Hawaii	-157.7861421	21.30187343	green_space	2346 Waiomao Road	No	7.62	good	6.56168	introduced	4.57 to 9.14 m	0 to 15.24 cm	Honolulu	NA	NA	NA	NA	NA	NA	NA	NA	NA
23089	NA	03/17/2019	Manila palm	Adonidia merrillii	Honolulu	Hawaii	-157.7861816	21.30185219	green_space	2346 Waiomao Road	No	7.62	good	6.56168	introduced	4.57 to 9.14 m	0 to 15.24 cm	Honolulu	NA	NA	NA	NA	NA	NA	NA	NA	NA
23088	NA	03/17/2019	Manila palm	Adonidia merrillii	Honolulu	Hawaii	-157.7862172	21.30183969	green_space	2346 Waiomao Road	No	7.62	good	6.56168	introduced	4.57 to 9.14 m	0 to 15.24 cm	Honolulu	NA	NA	NA	NA	NA	NA	NA	NA	NA
22524	NA	02/05/2019	Manila palm	Adonidia merrillii	Honolulu	Hawaii	-157.8090388	21.29526478	green_space	2937 Robert Place	No	7.62	good	6.56168	introduced	4.57 to 9.14 m	0 to 15.24 cm	Honolulu	NA	NA	NA	NA	NA	NA	NA	NA	NA
21021	NA	06/06/2018	Manila palm	Adonidia merrillii	Kailua	Hawaii	-157.7521979	21.41932838	green_space	428 Iliwahi Loop	No	7.62	good	0	introduced	NA	0 to 15.24 cm	Honolulu	NA	NA	NA	NA	NA	NA	NA	NA	NA
20540	NA	04/25/2018	Manila palm	Adonidia merrillii	Kailua	Hawaii	-157.7235012	21.37216226	green_space	1413-1421 Humuula Street	No	7.62	good	29.52756	introduced	more than 18.29 m	0 to 15.24 cm	Honolulu	NA	NA	NA	NA	NA	NA	NA	NA	NA
20438	NA	04/18/2018	Manila palm	Adonidia merrillii	Kailua	Hawaii	-157.7250664	21.37569157	green_space	1053-1067 Kina Street	No	7.62	good	6.56168	introduced	4.57 to 9.14 m	0 to 15.24 cm	Honolulu	NA	NA	NA	NA	NA	NA	NA	NA	NA
20434	NA	04/18/2018	Manila palm	Adonidia merrillii	Kailua	Hawaii	-157.7214572	21.37390267	green_space	1010-1016 Apokula Street	No	7.62	good	9.84252	introduced	9.14 to 13.71 m	0 to 15.24 cm	Honolulu	NA	NA	NA	NA	NA	NA	NA	NA	NA
20433	NA	04/18/2018	Manila palm	Adonidia merrillii	Kailua	Hawaii	-157.7214719	21.37389268	green_space	1016-1020 Apokula Street	No	7.62	good	9.84252	introduced	9.14 to 13.71 m	0 to 15.24 cm	Honolulu	NA	NA	NA	NA	NA	NA	NA	NA	NA
20425	NA	04/18/2018	Manila palm	Adonidia merrillii	Kailua	Hawaii	-157.7215711	21.37390517	green_space	1019 Apokula Street	No	7.62	good	9.84252	introduced	9.14 to 13.71 m	0 to 15.24 cm	Honolulu	NA	NA	NA	NA	NA	NA	NA	NA	NA
20224	NA	04/04/2018	Manila palm	Adonidia merrillii	Kailua	Hawaii	-157.7240527	21.37746641	green_space	1225-1231 Kupau Street	No	7.62	good	9.84252	introduced	9.14 to 13.71 m	0 to 15.24 cm	Honolulu	NA	NA	NA	NA	NA	NA	NA	NA	NA
20212	NA	04/04/2018	Manila palm	Adonidia merrillii	Kailua	Hawaii	-157.7240486	21.37759771	green_space	1222 Kupau Street	No	7.62	good	6.56168	introduced	4.57 to 9.14 m	0 to 15.24 cm	Honolulu	NA	NA	NA	NA	NA	NA	NA	NA	NA
20098	NA	03/28/2018	Manila palm	Adonidia merrillii	Kailua	Hawaii	-157.7267147	21.37227049	green_space	1253 Kina Street	Yes	7.62	good	9.84252	introduced	9.14 to 13.71 m	0 to 15.24 cm	Honolulu	NA	NA	NA	NA	NA	NA	NA	NA	NA
20097	NA	03/28/2018	Manila palm	Adonidia merrillii	Kailua	Hawaii	-157.726839	21.37226987	green_space	1248 Kina Street	Yes	7.62	good	9.84252	introduced	9.14 to 13.71 m	0 to 15.24 cm	Honolulu	NA	NA	NA	NA	NA	NA	NA	NA	NA
20094	NA	03/28/2018	Manila palm	Adonidia merrillii	Kailua	Hawaii	-157.7256032	21.37695196	green_space	1132 Hele Street	Yes	7.62	good	3.28084	introduced	0 to 4.57 m	0 to 15.24 cm	Honolulu	NA	NA	NA	NA	NA	NA	NA	NA	NA
20042	NA	03/21/2018	Manila palm	Adonidia merrillii	Kailua	Hawaii	-157.7274253	21.36993383	green_space	1320-1408 Auwaiku Street	No	7.62	good	16.4042	introduced	13.71 to 18.29 m	0 to 15.24 cm	Honolulu	NA	NA	NA	NA	NA	NA	NA	NA	NA
19997	NA	03/21/2018	Manila palm	Adonidia merrillii	Kailua	Hawaii	-157.7274163	21.37263774	green_space	1265 Auwaiku Street	NA	7.62	good	13.12336	introduced	9.14 to 13.71 m	0 to 15.24 cm	Honolulu	NA	NA	NA	NA	NA	NA	NA	NA	NA
19993	NA	03/21/2018	Manila palm	Adonidia merrillii	Kailua	Hawaii	-157.7273854	21.37267646	green_space	1259 Auwaiku Street	NA	7.62	good	9.84252	introduced	9.14 to 13.71 m	0 to 15.24 cm	Honolulu	NA	NA	NA	NA	NA	NA	NA	NA	NA
19992	NA	03/21/2018	Manila palm	Adonidia merrillii	Kailua	Hawaii	-157.7273814	21.37269394	green_space	1259 Auwaiku Street	NA	7.62	good	9.84252	introduced	9.14 to 13.71 m	0 to 15.24 cm	Honolulu	NA	NA	NA	NA	NA	NA	NA	NA	NA
19991	NA	03/21/2018	Manila palm	Adonidia merrillii	Kailua	Hawaii	-157.7264238	21.36875076	green_space	1425 Auwaiku Street	No	7.62	good	9.84252	introduced	9.14 to 13.71 m	0 to 15.24 cm	Honolulu	NA	NA	NA	NA	NA	NA	NA	NA	NA
19988	NA	03/21/2018	Manila palm	Adonidia merrillii	Kailua	Hawaii	-157.7273703	21.3727232	green_space	1259 Auwaiku Street	No	7.62	good	13.12336	introduced	9.14 to 13.71 m	0 to 15.24 cm	Honolulu	NA	NA	NA	NA	NA	NA	NA	NA	NA
19983	NA	03/21/2018	Manila palm	Adonidia merrillii	Kailua	Hawaii	-157.7273928	21.37285744	green_space	1252 Auwaiku Street	NA	7.62	good	9.84252	introduced	9.14 to 13.71 m	0 to 15.24 cm	Honolulu	NA	NA	NA	NA	NA	NA	NA	NA	NA
19982	NA	03/21/2018	Manila palm	Adonidia merrillii	Kailua	Hawaii	-157.7273686	21.37288866	green_space	1252 Auwaiku Street	NA	7.62	good	6.56168	introduced	4.57 to 9.14 m	0 to 15.24 cm	Honolulu	NA	NA	NA	NA	NA	NA	NA	NA	NA
19700	NA	02/28/2018	Manila palm	Adonidia merrillii	Kailua	Hawaii	-157.7300459	21.37236517	green_space	1332 Aupapaohe Street	No	7.62	good	13.12336	introduced	9.14 to 13.71 m	0 to 15.24 cm	Honolulu	NA	NA	NA	NA	NA	NA	NA	NA	NA
19616	NA	02/28/2018	Manila palm	Adonidia merrillii	Kailua	Hawaii	-157.7295305	21.37522236	green_space	1142 Keolu Drive	NA	7.62	good	13.12336	introduced	9.14 to 13.71 m	0 to 15.24 cm	Honolulu	NA	NA	NA	NA	NA	NA	NA	NA	NA
19574	NA	02/21/2018	Manila palm	Adonidia merrillii	Kailua	Hawaii	-157.7293043	21.37559936	green_space	1148 Keolu Drive	NA	7.62	good	16.4042	introduced	13.71 to 18.29 m	0 to 15.24 cm	Honolulu	NA	NA	NA	NA	NA	NA	NA	NA	NA
19348	NA	02/10/2018	Manila palm	Adonidia merrillii	Honolulu	Hawaii	-157.8370948	21.30380416	green_space	1525-1527 Keeaumoku Street	No	7.62	good	59.05512	introduced	more than 18.29 m	0 to 15.24 cm	Honolulu	NA	NA	NA	NA	NA	NA	NA	NA	NA
19347	NA	02/10/2018	Manila palm	Adonidia merrillii	Honolulu	Hawaii	-157.8370707	21.30380166	green_space	1527-1539 Keeaumoku Street	No	7.62	good	45.93176	introduced	more than 18.29 m	0 to 15.24 cm	Honolulu	NA	NA	NA	NA	NA	NA	NA	NA	NA
19346	NA	02/10/2018	Manila palm	Adonidia merrillii	Honolulu	Hawaii	-157.8370707	21.30377667	green_space	1527 Keeaumoku Street	No	7.62	good	52.49344	introduced	more than 18.29 m	0 to 15.24 cm	Honolulu	NA	NA	NA	NA	NA	NA	NA	NA	NA
19345	NA	02/10/2018	Manila palm	Adonidia merrillii	Honolulu	Hawaii	-157.8371189	21.30372669	green_space	1527 Keeaumoku Street	No	7.62	good	42.65092	introduced	more than 18.29 m	0 to 15.24 cm	Honolulu	NA	NA	NA	NA	NA	NA	NA	NA	NA
19344	NA	02/10/2018	Manila palm	Adonidia merrillii	Honolulu	Hawaii	-157.8370921	21.30375168	green_space	1527 Keeaumoku Street	No	7.62	good	39.37008	introduced	more than 18.29 m	0 to 15.24 cm	Honolulu	NA	NA	NA	NA	NA	NA	NA	NA	NA
19343	NA	02/10/2018	Manila palm	Adonidia merrillii	Honolulu	Hawaii	-157.8371297	21.30376918	green_space	1525-1527 Keeaumoku Street	No	7.62	good	59.05512	introduced	more than 18.29 m	0 to 15.24 cm	Honolulu	NA	NA	NA	NA	NA	NA	NA	NA	NA
19342	NA	02/10/2018	Manila palm	Adonidia merrillii	Honolulu	Hawaii	-157.8371082	21.30377168	green_space	1525-1527 Keeaumoku Street	No	7.62	good	36.08924	introduced	more than 18.29 m	0 to 15.24 cm	Honolulu	NA	NA	NA	NA	NA	NA	NA	NA	NA
19341	NA	02/13/2018	Manila palm	Adonidia merrillii	Honolulu	Hawaii	-157.8371659	21.30372982	green_space	1525-1527 Keeaumoku Street	No	7.62	good	59.05512	introduced	more than 18.29 m	0 to 15.24 cm	Honolulu	NA	NA	NA	NA	NA	NA	NA	NA	NA
19340	NA	02/13/2018	Manila palm	Adonidia merrillii	Honolulu	Hawaii	-157.8371417	21.30374731	green_space	1525-1527 Keeaumoku Street	No	7.62	good	49.2126	introduced	more than 18.29 m	0 to 15.24 cm	Honolulu	NA	NA	NA	NA	NA	NA	NA	NA	NA
19339	NA	02/13/2018	Manila palm	Adonidia merrillii	Honolulu	Hawaii	-157.8371391	21.30371982	green_space	1525-1527 Keeaumoku Street	No	7.62	good	55.77428	introduced	more than 18.29 m	0 to 15.24 cm	Honolulu	NA	NA	NA	NA	NA	NA	NA	NA	NA
19337	NA	02/13/2018	Manila palm	Adonidia merrillii	Honolulu	Hawaii	-157.8372237	21.30360233	green_space	1525-1527 Keeaumoku Street	No	7.62	dead/dying	36.08924	introduced	more than 18.29 m	0 to 15.24 cm	Honolulu	NA	NA	NA	NA	NA	NA	NA	NA	NA
19336	NA	02/13/2018	Manila palm	Adonidia merrillii	Honolulu	Hawaii	-157.8372317	21.30361482	green_space	1525-1527 Keeaumoku Street	No	7.62	dead/dying	36.08924	introduced	more than 18.29 m	0 to 15.24 cm	Honolulu	NA	NA	NA	NA	NA	NA	NA	NA	NA
19335	NA	02/13/2018	Manila palm	Adonidia merrillii	Honolulu	Hawaii	-157.8372813	21.30357172	green_space	1525-1527 Keeaumoku Street	No	7.62	good	42.65092	introduced	more than 18.29 m	0 to 15.24 cm	Honolulu	NA	NA	NA	NA	NA	NA	NA	NA	NA
19333	NA	02/10/2018	Manila palm	Adonidia merrillii	Honolulu	Hawaii	-157.8372706	21.30357296	green_space	1525-1527 Keeaumoku Street	No	7.62	dead/dying	49.2126	introduced	more than 18.29 m	0 to 15.24 cm	Honolulu	NA	NA	NA	NA	NA	NA	NA	NA	NA
19332	NA	02/13/2018	Manila palm	Adonidia merrillii	Honolulu	Hawaii	-157.8372639	21.30356172	green_space	1525-1527 Keeaumoku Street	No	7.62	dead/dying	45.93176	introduced	more than 18.29 m	0 to 15.24 cm	Honolulu	NA	NA	NA	NA	NA	NA	NA	NA	NA
19324	NA	02/10/2018	Manila palm	Adonidia merrillii	Honolulu	Hawaii	-157.8370873	21.30378432	green_space	1525-1527 Keeaumoku Street	No	7.62	good	52.49344	introduced	more than 18.29 m	0 to 15.24 cm	Honolulu	NA	NA	NA	NA	NA	NA	NA	NA	NA
19323	NA	02/10/2018	Manila palm	Adonidia merrillii	Honolulu	Hawaii	-157.8371088	21.30373496	green_space	1527 Keeaumoku Street	No	7.62	good	42.65092	introduced	more than 18.29 m	0 to 15.24 cm	Honolulu	NA	NA	NA	NA	NA	NA	NA	NA	NA
19322	NA	02/10/2018	Manila palm	Adonidia merrillii	Honolulu	Hawaii	-157.8371189	21.30375168	green_space	1525-1527 Keeaumoku Street	No	7.62	good	39.37008	introduced	more than 18.29 m	0 to 15.24 cm	Honolulu	NA	NA	NA	NA	NA	NA	NA	NA	NA
19321	NA	02/10/2018	Manila palm	Adonidia merrillii	Honolulu	Hawaii	-157.8371578	21.30370733	green_space	1525-1527 Keeaumoku Street	No	7.62	good	52.49344	introduced	more than 18.29 m	0 to 15.24 cm	Honolulu	NA	NA	NA	NA	NA	NA	NA	NA	NA
19317	NA	02/10/2018	Manila palm	Adonidia merrillii	Honolulu	Hawaii	-157.837276	21.30356172	green_space	1525-1527 Keeaumoku Street	No	7.62	dead/dying	45.93176	introduced	more than 18.29 m	0 to 15.24 cm	Honolulu	NA	NA	NA	NA	NA	NA	NA	NA	NA
19316	NA	02/10/2018	Manila palm	Adonidia merrillii	Honolulu	Hawaii	-157.8373015	21.3035386	green_space	1525-1527 Keeaumoku Street	No	7.62	dead/dying	45.93176	introduced	more than 18.29 m	0 to 15.24 cm	Honolulu	NA	NA	NA	NA	NA	NA	NA	NA	NA
19289	NA	02/07/2018	Manila palm	Adonidia merrillii	Kailua	Hawaii	-157.7337326	21.37306457	green_space	1345 Akaiki Street	Yes	7.62	good	3.28084	introduced	0 to 4.57 m	0 to 15.24 cm	Honolulu	NA	NA	NA	NA	NA	NA	NA	NA	NA
19224	NA	01/31/2018	Manila palm	Adonidia merrillii	Kailua	Hawaii	-157.7357679	21.37647722	green_space	1068 Kahili Place	No	7.62	good	13.12336	introduced	9.14 to 13.71 m	0 to 15.24 cm	Honolulu	NA	NA	NA	NA	NA	NA	NA	NA	NA
19223	NA	01/31/2018	Manila palm	Adonidia merrillii	Kailua	Hawaii	-157.7357854	21.3764972	green_space	1068 Kahili Place	No	7.62	good	13.12336	introduced	9.14 to 13.71 m	0 to 15.24 cm	Honolulu	NA	NA	NA	NA	NA	NA	NA	NA	NA
19132	NA	01/24/2018	Manila palm	Adonidia merrillii	Kailua	Hawaii	-157.736838	21.38021735	green_space	1135-1143 Lauloa Street	No	7.62	good	3.28084	introduced	0 to 4.57 m	0 to 15.24 cm	Honolulu	NA	NA	NA	NA	NA	NA	NA	NA	NA
18776	NA	01/03/2018	Manila palm	Adonidia merrillii	Kailua	Hawaii	-157.7271529	21.38339933	green_space	673 Iana Street	NA	7.62	good	19.68504	introduced	more than 18.29 m	0 to 15.24 cm	Honolulu	NA	NA	NA	NA	NA	NA	NA	NA	NA
18751	NA	01/03/2018	Manila palm	Adonidia merrillii	Kailua	Hawaii	-157.7298738	21.38234185	green_space	711 Wanaao Place	No	7.62	good	16.4042	introduced	13.71 to 18.29 m	0 to 15.24 cm	Honolulu	NA	NA	NA	NA	NA	NA	NA	NA	NA
18745	NA	01/03/2018	Manila palm	Adonidia merrillii	Kailua	Hawaii	-157.7299381	21.38224253	green_space	711 Wanaao Place	No	7.62	good	16.4042	introduced	13.71 to 18.29 m	0 to 15.24 cm	Honolulu	NA	NA	NA	NA	NA	NA	NA	NA	NA
18477	NA	12/06/2017	Manila palm	Adonidia merrillii	Kailua	Hawaii	-157.73076	21.38707989	green_space	551 Palawiki Street	NA	7.62	good	9.84252	introduced	9.14 to 13.71 m	0 to 15.24 cm	Honolulu	NA	NA	NA	NA	NA	NA	NA	NA	NA
18467	NA	12/06/2017	Manila palm	Adonidia merrillii	Kailua	Hawaii	-157.7336559	21.3871145	green_space	469-521 Ka Awakea Road	NA	7.62	good	13.12336	introduced	9.14 to 13.71 m	0 to 15.24 cm	Honolulu	NA	NA	NA	NA	NA	NA	NA	NA	NA
18202	NA	11/15/2017	Manila palm	Adonidia merrillii	Kailua	Hawaii	-157.7435447	21.38109756	green_space	1163 Akipola Street	NA	7.62	good	13.12336	introduced	9.14 to 13.71 m	0 to 15.24 cm	Honolulu	NA	NA	NA	NA	NA	NA	NA	NA	NA
18194	NA	11/15/2017	Manila palm	Adonidia merrillii	Kailua	Hawaii	-157.7424031	21.38501775	green_space	182 Akiohala Place	No	7.62	good	9.84252	introduced	9.14 to 13.71 m	0 to 15.24 cm	Honolulu	NA	NA	NA	NA	NA	NA	NA	NA	NA
18193	NA	11/15/2017	Manila palm	Adonidia merrillii	Kailua	Hawaii	-157.7423787	21.38500049	green_space	182 Akiohala Place	No	7.62	good	9.84252	introduced	9.14 to 13.71 m	0 to 15.24 cm	Honolulu	NA	NA	NA	NA	NA	NA	NA	NA	NA
18191	NA	11/15/2017	Manila palm	Adonidia merrillii	Kailua	Hawaii	-157.7423371	21.3849649	green_space	182 Akiohala Place	No	7.62	good	6.56168	introduced	4.57 to 9.14 m	0 to 15.24 cm	Honolulu	NA	NA	NA	NA	NA	NA	NA	NA	NA
18189	NA	11/15/2017	Manila palm	Adonidia merrillii	Kailua	Hawaii	-157.7423572	21.38498425	green_space	182 Akiohala Place	No	7.62	good	6.56168	introduced	4.57 to 9.14 m	0 to 15.24 cm	Honolulu	NA	NA	NA	NA	NA	NA	NA	NA	NA
18188	NA	11/15/2017	Manila palm	Adonidia merrillii	Kailua	Hawaii	-157.7423022	21.38494117	green_space	182 Akiohala Place	No	7.62	good	6.56168	introduced	4.57 to 9.14 m	0 to 15.24 cm	Honolulu	NA	NA	NA	NA	NA	NA	NA	NA	NA
17940	NA	10/24/2017	Manila palm	Adonidia merrillii	Kailua	Hawaii	-157.750287	21.38419186	green_space	1190-1198 Uluopihi Loop	NA	7.62	good	22.96588	introduced	more than 18.29 m	0 to 15.24 cm	Honolulu	NA	NA	NA	NA	NA	NA	NA	NA	NA
17927	NA	10/18/2017	Manila palm	Adonidia merrillii	Kailua	Hawaii	-157.7333391	21.3605291	green_space	3120 Kahako Place	NA	7.62	good	13.12336	introduced	9.14 to 13.71 m	0 to 15.24 cm	Honolulu	NA	NA	NA	NA	NA	NA	NA	NA	NA
17926	NA	10/18/2017	Manila palm	Adonidia merrillii	Kailua	Hawaii	-157.7333465	21.36052108	green_space	3120 Kahako Place	NA	7.62	good	22.96588	introduced	more than 18.29 m	0 to 15.24 cm	Honolulu	NA	NA	NA	NA	NA	NA	NA	NA	NA
17784	NA	10/11/2017	Manila palm	Adonidia merrillii	Kailua	Hawaii	-157.7355438	21.36318091	green_space	1781 Kanapuu Drive	NA	7.62	good	3.28084	introduced	0 to 4.57 m	0 to 15.24 cm	Honolulu	NA	NA	NA	NA	NA	NA	NA	NA	NA
17782	NA	10/11/2017	Manila palm	Adonidia merrillii	Kailua	Hawaii	-157.73569	21.3629536	green_space	1797 Kanapuu Drive	NA	7.62	good	3.28084	introduced	0 to 4.57 m	0 to 15.24 cm	Honolulu	NA	NA	NA	NA	NA	NA	NA	NA	NA
17781	NA	10/11/2017	Manila palm	Adonidia merrillii	Kailua	Hawaii	-157.7357101	21.36292113	green_space	1797 Kanapuu Drive	NA	7.62	good	6.56168	introduced	4.57 to 9.14 m	0 to 15.24 cm	Honolulu	NA	NA	NA	NA	NA	NA	NA	NA	NA
17780	NA	10/11/2017	Manila palm	Adonidia merrillii	Kailua	Hawaii	-157.7357316	21.3628949	green_space	1807 Kanapuu Drive	NA	7.62	good	6.56168	introduced	4.57 to 9.14 m	0 to 15.24 cm	Honolulu	NA	NA	NA	NA	NA	NA	NA	NA	NA
17522	NA	09/13/2017	Manila palm	Adonidia merrillii	Kailua	Hawaii	-157.7145862	21.39013281	green_space	1045 Mokulua Drive	NA	7.62	good	13.12336	introduced	9.14 to 13.71 m	0 to 15.24 cm	Honolulu	NA	NA	NA	NA	NA	NA	NA	NA	NA
17521	NA	09/13/2017	Manila palm	Adonidia merrillii	Kailua	Hawaii	-157.7146539	21.39019584	green_space	1045 Mokulua Drive	NA	7.62	good	13.12336	introduced	9.14 to 13.71 m	0 to 15.24 cm	Honolulu	NA	NA	NA	NA	NA	NA	NA	NA	NA
17419	NA	08/30/2017	Manila palm	Adonidia merrillii	Kailua	Hawaii	-157.7192873	21.39470482	green_space	805 Mokulua Drive	NA	7.62	good	13.12336	introduced	9.14 to 13.71 m	0 to 15.24 cm	Honolulu	NA	NA	NA	NA	NA	NA	NA	NA	NA
17390	NA	08/30/2017	Manila palm	Adonidia merrillii	Kailua	Hawaii	-157.7175195	21.39347154	green_space	885 Mokulua Drive	NA	7.62	good	13.12336	introduced	9.14 to 13.71 m	0 to 15.24 cm	Honolulu	NA	NA	NA	NA	NA	NA	NA	NA	NA
17389	NA	08/30/2017	Manila palm	Adonidia merrillii	Kailua	Hawaii	-157.7174819	21.39345156	green_space	885 Mokulua Drive	NA	7.62	good	9.84252	introduced	9.14 to 13.71 m	0 to 15.24 cm	Honolulu	NA	NA	NA	NA	NA	NA	NA	NA	NA
17290	NA	08/23/2017	Manila palm	Adonidia merrillii	Kailua	Hawaii	-157.7162617	21.39229099	green_space	952 Mokulua Drive	NA	7.62	good	16.4042	introduced	13.71 to 18.29 m	0 to 15.24 cm	Honolulu	NA	NA	NA	NA	NA	NA	NA	NA	NA
17289	NA	08/23/2017	Manila palm	Adonidia merrillii	Kailua	Hawaii	-157.7162402	21.39226851	green_space	952 Mokulua Drive	Yes	7.62	good	16.4042	introduced	13.71 to 18.29 m	0 to 15.24 cm	Honolulu	NA	NA	NA	NA	NA	NA	NA	NA	NA
17286	NA	08/23/2017	Manila palm	Adonidia merrillii	Kailua	Hawaii	-157.7161493	21.39211857	green_space	966 Mokulua Drive	Yes	7.62	good	16.4042	introduced	13.71 to 18.29 m	0 to 15.24 cm	Honolulu	NA	NA	NA	NA	NA	NA	NA	NA	NA
17285	NA	08/23/2017	Manila palm	Adonidia merrillii	Kailua	Hawaii	-157.7161379	21.39209609	green_space	966 Mokulua Drive	NA	7.62	good	16.4042	introduced	13.71 to 18.29 m	0 to 15.24 cm	Honolulu	NA	NA	NA	NA	NA	NA	NA	NA	NA
17228	NA	08/16/2017	Manila palm	Adonidia merrillii	Kailua	Hawaii	-157.7237074	21.39231107	green_space	142 Pauahilani Place	NA	7.62	good	3.28084	introduced	0 to 4.57 m	0 to 15.24 cm	Honolulu	NA	NA	NA	NA	NA	NA	NA	NA	NA
17195	NA	08/09/2017	Manila palm	Adonidia merrillii	Kailua	Hawaii	-157.7257884	21.39210389	green_space	217 Pauahilani Place	NA	7.62	good	9.84252	introduced	9.14 to 13.71 m	0 to 15.24 cm	Honolulu	NA	NA	NA	NA	NA	NA	NA	NA	NA
17194	NA	08/09/2017	Manila palm	Adonidia merrillii	Kailua	Hawaii	-157.725826	21.39210389	green_space	223 Pauahilani Place	NA	7.62	good	9.84252	introduced	9.14 to 13.71 m	0 to 15.24 cm	Honolulu	NA	NA	NA	NA	NA	NA	NA	NA	NA
17106	NA	08/02/2017	Manila palm	Adonidia merrillii	Kailua	Hawaii	-157.7243292	21.3932059	green_space	150 Alala Road	NA	7.62	good	16.4042	introduced	13.71 to 18.29 m	0 to 15.24 cm	Honolulu	NA	NA	NA	NA	NA	NA	NA	NA	NA
17105	NA	08/02/2017	Manila palm	Adonidia merrillii	Kailua	Hawaii	-157.7243138	21.39321839	green_space	150 Alala Road	NA	7.62	good	16.4042	introduced	13.71 to 18.29 m	0 to 15.24 cm	Honolulu	NA	NA	NA	NA	NA	NA	NA	NA	NA
17104	NA	08/02/2017	Manila palm	Adonidia merrillii	Kailua	Hawaii	-157.7242957	21.39322463	green_space	150 Alala Road	NA	7.62	good	16.4042	introduced	13.71 to 18.29 m	0 to 15.24 cm	Honolulu	NA	NA	NA	NA	NA	NA	NA	NA	NA
17103	NA	08/02/2017	Manila palm	Adonidia merrillii	Kailua	Hawaii	-157.7242588	21.39323962	green_space	150 Alala Road	NA	7.62	good	16.4042	introduced	13.71 to 18.29 m	0 to 15.24 cm	Honolulu	NA	NA	NA	NA	NA	NA	NA	NA	NA
16823	NA	07/05/2017	Manila palm	Adonidia merrillii	Kailua	Hawaii	-157.7539369	21.38529961	green_space	657 Manu Oo Street	NA	7.62	good	9.84252	introduced	9.14 to 13.71 m	0 to 15.24 cm	Honolulu	NA	NA	NA	NA	NA	NA	NA	NA	NA
16818	NA	07/05/2017	Manila palm	Adonidia merrillii	Kailua	Hawaii	-157.7544366	21.37900989	green_space	1415 Ulupuni Street	No	7.62	good	52.49344	introduced	more than 18.29 m	0 to 15.24 cm	Honolulu	NA	NA	NA	NA	NA	NA	NA	NA	NA
16468	NA	04/12/2017	Manila palm	Adonidia merrillii	Kailua	Hawaii	-157.7403988	21.4063511	green_space	368 Dune Circle	NA	7.62	good	13.12336	introduced	9.14 to 13.71 m	0 to 15.24 cm	Honolulu	NA	NA	NA	NA	NA	NA	NA	NA	NA
16360	NA	05/10/2017	Manila palm	Adonidia merrillii	Kailua	Hawaii	-157.7307913	21.39042157	green_space	422-438 Wanaao Road	NA	7.62	good	22.96588	introduced	more than 18.29 m	0 to 15.24 cm	Honolulu	NA	NA	NA	NA	NA	NA	NA	NA	NA
29691	NA	11/30/2019	Malunggay / drumstick tree/marunggay	Moringa oleifera	Honolulu	Hawaii	-157.8213165	21.30647165	green_space	2351 Beckwith Street	No	7.62	good	32.8084	introduced	more than 18.29 m	0 to 15.24 cm	Honolulu	NA	NA	NA	NA	NA	NA	NA	NA	NA
28647	NA	09/10/2019	Magnolia	Magnolia grandiflora	Kaneohe	Hawaii	-157.8023225	21.418024	no_info	45-1144 Kamehameha Highway	No	7.62	good	39.37008	introduced	more than 18.29 m	0 to 15.24 cm	Honolulu	NA	NA	NA	NA	NA	NA	NA	NA	NA
22699	NA	02/22/2019	Magnolia	Magnolia grandiflora	Honolulu	Hawaii	-157.8010927	21.29271196	green_space	1629 Palolo Avenue	No	7.62	good	36.08924	introduced	more than 18.29 m	0 to 15.24 cm	Honolulu	NA	NA	NA	NA	NA	NA	NA	NA	NA
22689	NA	02/22/2019	Magnolia	Magnolia grandiflora	Honolulu	Hawaii	-157.8063016	21.28742999	green_space	1242 Palolo Avenue	Yes	7.62	good	29.52756	introduced	more than 18.29 m	0 to 15.24 cm	Honolulu	NA	NA	NA	NA	NA	NA	NA	NA	NA
29768	NA	12/03/2019	Macarthur palm	Ptychosperma macarthurii	Kaneohe	Hawaii	-157.7714066	21.4084463	green_space	44115 Kahinani Place	No	7.62	good	9.84252	introduced	9.14 to 13.71 m	0 to 15.24 cm	Honolulu	NA	NA	NA	NA	NA	NA	NA	NA	NA
29764	NA	12/03/2019	Macarthur palm	Ptychosperma macarthurii	Kaneohe	Hawaii	-157.7714213	21.40839573	green_space	44-121 Kahinani Way	No	7.62	good	6.56168	introduced	4.57 to 9.14 m	0 to 15.24 cm	Honolulu	NA	NA	NA	NA	NA	NA	NA	NA	NA
24681	NA	04/30/2019	Macarthur palm	Ptychosperma macarthurii	Kaneohe	Hawaii	-157.8032559	21.40188639	green_space	45-656 Uhilehua Place	Yes	7.62	good	26.24672	introduced	more than 18.29 m	0 to 15.24 cm	Honolulu	NA	NA	NA	NA	NA	NA	NA	NA	NA
22798	NA	02/25/2019	Glass tree looking	Heritiera littoralis	Honolulu	Hawaii	-157.7953105	21.30019412	green_space	2112 Ahe Street	No	7.62	poor	29.52756	introduced	more than 18.29 m	0 to 15.24 cm	Honolulu	NA	NA	NA	NA	NA	NA	NA	NA	NA
22097	NA	09/22/2018	Glass tree looking	Heritiera littoralis	Honolulu	Hawaii	-157.8038395	21.31594235	green_space	3330 East Manoa Road	Yes	7.62	good	26.24672	introduced	more than 18.29 m	0 to 15.24 cm	Honolulu	NA	NA	NA	NA	NA	NA	NA	NA	NA
30520	NA	02/22/2020	Vitae lignum	Guaiacum officinale	Honolulu	Hawaii	-157.8213665	21.30094029	green_space	2039 Vancouver Drive	Yes	7.62	good	29.52756	introduced	more than 18.29 m	0 to 15.24 cm	Honolulu	NA	NA	NA	NA	NA	NA	NA	NA	NA
30115	NA	01/25/2020	Vitae lignum	Guaiacum officinale	Honolulu	Hawaii	-157.8232857	21.30774937	green_space	1931 Ventura Street	Yes	7.62	good	32.8084	introduced	more than 18.29 m	0 to 15.24 cm	Honolulu	NA	NA	NA	NA	NA	NA	NA	NA	NA
28012	NA	08/12/2019	Vitae lignum	Guaiacum officinale	Honolulu	Hawaii	-157.8048275	21.27501133	green_space	648 11th Avenue	No	7.62	good	22.96588	introduced	more than 18.29 m	0 to 15.24 cm	Honolulu	NA	NA	NA	NA	NA	NA	NA	NA	NA
26297	NA	05/30/2019	Vitae lignum	Guaiacum officinale	Honolulu	Hawaii	-157.8461988	21.28975423	green_space	1441 Kapiolani Boulevard	No	7.62	good	22.96588	introduced	more than 18.29 m	0 to 15.24 cm	Honolulu	NA	NA	NA	NA	NA	NA	NA	NA	NA
22499	NA	02/06/2019	Vitae lignum	Guaiacum officinale	Honolulu	Hawaii	-157.8042671	21.2938528	green_space	1533 Kaminaka Drive	No	7.62	good	29.52756	introduced	more than 18.29 m	0 to 15.24 cm	Honolulu	NA	NA	NA	NA	NA	NA	NA	NA	NA
20276	NA	04/07/2018	Vitae lignum	Guaiacum officinale	Honolulu	Hawaii	-157.8334453	21.30797956	green_space	1356 Nehoa Street	No	7.62	good	22.96588	introduced	more than 18.29 m	0 to 15.24 cm	Honolulu	NA	NA	NA	NA	NA	NA	NA	NA	NA
12844	NA	09/19/2016	Vitae lignum	Guaiacum officinale	Honolulu	Hawaii	-157.8155629	21.3015744	NA	3190 Maile Way	NA	7.62	good	32.8084	introduced	more than 18.29 m	0 to 15.24 cm	Honolulu	NA	NA	NA	NA	NA	NA	NA	NA	NA
12843	NA	09/19/2016	Vitae lignum	Guaiacum officinale	Honolulu	Hawaii	-157.8155513	21.30158023	NA	3190 Maile Way	NA	7.62	good	26.24672	introduced	more than 18.29 m	0 to 15.24 cm	Honolulu	NA	NA	NA	NA	NA	NA	NA	NA	NA
19889	NA	03/14/2018	Lemon	Citrus limon	Kailua	Hawaii	-157.7294667	21.37174351	green_space	1340 Aulepe Street	No	7.62	good	22.96588	introduced	more than 18.29 m	0 to 15.24 cm	Honolulu	NA	NA	NA	NA	NA	NA	NA	NA	NA
24713	NA	04/30/2019	Lechoso	Tabernaemontana litoralis	Kaneohe	Hawaii	-157.8061035	21.3982903	green_space	45-603 Loihi Street	Yes	7.62	fair	39.37008	introduced	more than 18.29 m	0 to 15.24 cm	Honolulu	NA	NA	NA	NA	NA	NA	NA	NA	NA
17493	NA	09/06/2017	Lechoso	Tabernaemontana litoralis	Kailua	Hawaii	-157.7154593	21.38972614	green_space	131 Haokea Drive	NA	7.62	poor	16.4042	introduced	13.71 to 18.29 m	0 to 15.24 cm	Honolulu	NA	NA	NA	NA	NA	NA	NA	NA	NA
31307	NA	06/23/2020	Kukui	Aleurites moluccanus	Kaneohe	Hawaii	-157.8123526	21.40556353	green_space	Ala Koolau	No	7.62	good	39.37008	introduced	more than 18.29 m	0 to 15.24 cm	Honolulu	NA	NA	NA	NA	NA	NA	NA	NA	NA
30831	NA	03/10/2020	Kukui	Aleurites moluccanus	Kaneohe	Hawaii	-157.8118803	21.40661959	green_space	NA	NA	7.62	good	39.37008	introduced	more than 18.29 m	0 to 15.24 cm	Honolulu	NA	NA	NA	NA	NA	NA	NA	NA	NA
30813	NA	03/10/2020	Kukui	Aleurites moluccanus	Kaneohe	Hawaii	-157.8116821	21.40679014	green_space	NA	NA	7.62	good	36.08924	introduced	more than 18.29 m	0 to 15.24 cm	Honolulu	NA	NA	NA	NA	NA	NA	NA	NA	NA
30716	NA	03/03/2020	Kukui	Aleurites moluccanus	Kaneohe	Hawaii	-157.8116402	21.4068005	NA	NA	No	7.62	good	36.08924	introduced	more than 18.29 m	0 to 15.24 cm	Honolulu	NA	NA	NA	NA	NA	NA	NA	NA	NA
29972	NA	01/18/2020	Kukui	Aleurites moluccanus	Honolulu	Hawaii	-157.8158772	21.30973507	green_space	2726 Hillside Avenue	No	7.62	good	65.6168	introduced	more than 18.29 m	0 to 15.24 cm	Honolulu	NA	NA	NA	NA	NA	NA	NA	NA	NA
29971	NA	01/18/2020	Kukui	Aleurites moluccanus	Honolulu	Hawaii	-157.8158323	21.3097938	green_space	2726 Hillside Avenue	No	7.62	good	59.05512	introduced	more than 18.29 m	0 to 15.24 cm	Honolulu	NA	NA	NA	NA	NA	NA	NA	NA	NA
29970	NA	01/18/2020	Kukui	Aleurites moluccanus	Honolulu	Hawaii	-157.8157847	21.30985502	green_space	2726 Hillside Avenue	No	7.62	good	59.05512	introduced	more than 18.29 m	0 to 15.24 cm	Honolulu	NA	NA	NA	NA	NA	NA	NA	NA	NA
29969	NA	01/18/2020	Kukui	Aleurites moluccanus	Honolulu	Hawaii	-157.815748	21.30993597	green_space	2726 Hillside Avenue	No	7.62	good	52.49344	introduced	more than 18.29 m	0 to 15.24 cm	Honolulu	NA	NA	NA	NA	NA	NA	NA	NA	NA
21263	NA	06/20/2018	Kukui	Aleurites moluccanus	Kailua	Hawaii	-157.7461709	21.42739509	green_space	16 Aimikana Street	No	7.62	good	32.8084	introduced	more than 18.29 m	0 to 15.24 cm	Honolulu	NA	NA	NA	NA	NA	NA	NA	NA	NA
19228	NA	01/31/2018	Kukui	Aleurites moluccanus	Kailua	Hawaii	-157.7352822	21.37620966	green_space	1038 Kahili Place	Yes	7.62	fair	32.8084	introduced	more than 18.29 m	0 to 15.24 cm	Honolulu	NA	NA	NA	NA	NA	NA	NA	NA	NA
29956	NA	01/15/2020	Kou	Cordia subcordata	Honolulu	Hawaii	-157.7870894	21.28921753	green_space	1910 Paula Drive	Yes	7.62	good	36.08924	introduced	more than 18.29 m	0 to 15.24 cm	Honolulu	NA	NA	NA	NA	NA	NA	NA	NA	NA
23790	NA	03/28/2019	Kou	Cordia subcordata	Honolulu	Hawaii	-157.8045568	21.26930839	green_space	3543 Mccorriston Street	No	7.62	good	39.37008	introduced	more than 18.29 m	0 to 15.24 cm	Honolulu	NA	NA	NA	NA	NA	NA	NA	NA	NA
23788	NA	03/28/2019	Kou	Cordia subcordata	Honolulu	Hawaii	-157.8043503	21.26935713	green_space	3603 Mccorriston Street	No	7.62	good	39.37008	introduced	more than 18.29 m	0 to 15.24 cm	Honolulu	NA	NA	NA	NA	NA	NA	NA	NA	NA
23786	NA	03/28/2019	Kou	Cordia subcordata	Honolulu	Hawaii	-157.8042242	21.26935713	green_space	4362 Diamond Head Road	No	7.62	good	42.65092	introduced	more than 18.29 m	0 to 15.24 cm	Honolulu	NA	NA	NA	NA	NA	NA	NA	NA	NA
23785	NA	03/28/2019	Kou	Cordia subcordata	Honolulu	Hawaii	-157.8041558	21.26929464	green_space	3611 Mccorriston Street	No	7.62	good	39.37008	introduced	more than 18.29 m	0 to 15.24 cm	Honolulu	NA	NA	NA	NA	NA	NA	NA	NA	NA
23777	NA	03/28/2019	Kou	Cordia subcordata	Honolulu	Hawaii	-157.8032485	21.26947586	green_space	3671 Alohea Avenue	No	7.62	good	42.65092	introduced	more than 18.29 m	0 to 15.24 cm	Honolulu	NA	NA	NA	NA	NA	NA	NA	NA	NA
23774	NA	03/28/2019	Kou	Cordia subcordata	Honolulu	Hawaii	-157.8029475	21.26950585	green_space	NA	No	7.62	good	42.65092	introduced	more than 18.29 m	0 to 15.24 cm	Honolulu	NA	NA	NA	NA	NA	NA	NA	NA	NA
23741	NA	03/28/2019	Kou	Cordia subcordata	Honolulu	Hawaii	-157.8003746	21.26755935	green_space	NA	No	7.62	good	45.93176	introduced	more than 18.29 m	0 to 15.24 cm	Honolulu	NA	NA	NA	NA	NA	NA	NA	NA	NA
20673	NA	05/09/2018	Kou	Cordia subcordata	Honolulu	Hawaii	-157.8281647	21.28495152	green_space	Ala Wai Park Trail	No	7.62	good	29.52756	introduced	more than 18.29 m	0 to 15.24 cm	Honolulu	NA	NA	NA	NA	NA	NA	NA	NA	NA
17303	NA	08/23/2017	Kou	Cordia subcordata	Kailua	Hawaii	-157.717169	21.39322473	green_space	903 Mokulua Drive	NA	7.62	good	29.52756	introduced	more than 18.29 m	0 to 15.24 cm	Honolulu	NA	NA	NA	NA	NA	NA	NA	NA	NA
17283	NA	08/23/2017	Kou	Cordia subcordata	Kailua	Hawaii	-157.7160965	21.39202405	green_space	966 Mokulua Drive	Yes	7.62	good	49.2126	introduced	more than 18.29 m	0 to 15.24 cm	Honolulu	NA	NA	NA	NA	NA	NA	NA	NA	NA
17281	NA	08/23/2017	Kou	Cordia subcordata	Kailua	Hawaii	-157.7160737	21.39200282	green_space	966 Mokulua Drive	Yes	7.62	good	39.37008	introduced	more than 18.29 m	0 to 15.24 cm	Honolulu	NA	NA	NA	NA	NA	NA	NA	NA	NA
17279	NA	08/23/2017	Kou	Cordia subcordata	Kailua	Hawaii	-157.7160563	21.3919741	green_space	966 Mokulua Drive	NA	7.62	good	39.37008	introduced	more than 18.29 m	0 to 15.24 cm	Honolulu	NA	NA	NA	NA	NA	NA	NA	NA	NA
17211	NA	08/16/2017	Kou	Cordia subcordata	Kailua	Hawaii	-157.7271558	21.39593531	green_space	131A Popoia Road	NA	7.62	good	36.08924	introduced	more than 18.29 m	0 to 15.24 cm	Honolulu	NA	NA	NA	NA	NA	NA	NA	NA	NA
17210	NA	08/16/2017	Kou	Cordia subcordata	Kailua	Hawaii	-157.7273687	21.39583986	green_space	137 Popoia Road	NA	7.62	good	42.65092	introduced	more than 18.29 m	0 to 15.24 cm	Honolulu	NA	NA	NA	NA	NA	NA	NA	NA	NA
17204	NA	08/16/2017	Kou	Cordia subcordata	Kailua	Hawaii	-157.7268111	21.39617755	green_space	1-39 Lihiwai Road	NA	7.62	good	36.08924	introduced	more than 18.29 m	0 to 15.24 cm	Honolulu	NA	NA	NA	NA	NA	NA	NA	NA	NA
17202	NA	08/16/2017	Kou	Cordia subcordata	Kailua	Hawaii	-157.7267562	21.39623124	green_space	1-39 Lihiwai Road	NA	7.62	good	39.37008	introduced	more than 18.29 m	0 to 15.24 cm	Honolulu	NA	NA	NA	NA	NA	NA	NA	NA	NA
746	NA	09/13/2016	Kou	Cordia subcordata	Kailua	Hawaii	-157.7340415	21.39356655	green_space	260 Kailua Road	NA	7.62	good	32.8084	introduced	more than 18.29 m	0 to 15.24 cm	Honolulu	NA	NA	NA	NA	NA	NA	NA	NA	NA
728	NA	09/13/2016	Kou	Cordia subcordata	Kailua	Hawaii	-157.7366003	21.39245271	green_space	370 Kailua Road	NA	7.62	good	26.24672	introduced	more than 18.29 m	0 to 15.24 cm	Honolulu	NA	NA	NA	NA	NA	NA	NA	NA	NA
99	NA	06/27/2016	Kou	Cordia subcordata	Kailua	Hawaii	-157.7230525	21.39499755	green_space	2-104 Alala Road	NA	7.62	fair	49.2126	introduced	more than 18.29 m	0 to 15.24 cm	Honolulu	NA	NA	NA	NA	NA	NA	NA	NA	NA
94	NA	06/27/2016	Kou	Cordia subcordata	Kailua	Hawaii	-157.7230391	21.39493762	green_space	2-104 Alala Road	NA	7.62	fair	49.2126	introduced	more than 18.29 m	0 to 15.24 cm	Honolulu	NA	NA	NA	NA	NA	NA	NA	NA	NA
76	NA	06/27/2016	Kou	Cordia subcordata	Kailua	Hawaii	-157.7233636	21.39466041	green_space	2-104 Alala Road	NA	7.62	fair	39.37008	introduced	more than 18.29 m	0 to 15.24 cm	Honolulu	NA	NA	NA	NA	NA	NA	NA	NA	NA
72	NA	06/27/2016	Kou	Cordia subcordata	Kailua	Hawaii	-157.7233958	21.39459048	green_space	106 Alala Road	NA	7.62	good	49.2126	introduced	more than 18.29 m	0 to 15.24 cm	Honolulu	NA	NA	NA	NA	NA	NA	NA	NA	NA
3	NA	06/22/2016	Kou	Cordia subcordata	Kailua	Hawaii	-157.741144	21.39091804	no_info	389-399 Hahani Street	NA	7.62	good	NA	introduced	NA	0 to 15.24 cm	Honolulu	NA	NA	NA	NA	NA	NA	NA	NA	NA
24423	NA	04/25/2019	Ironwood	Casuarina equisetifolia	Honolulu	Hawaii	-157.8487723	21.33894643	green_space	1612 Alewa Drive	No	7.62	good	98.4252	introduced	more than 18.29 m	0 to 15.24 cm	Honolulu	NA	NA	NA	NA	NA	NA	NA	NA	NA
293	NA	07/06/2016	Ironwood	Casuarina equisetifolia	Kailua	Hawaii	-157.7232362	21.39565061	green_space	2-104 Alala Road	NA	7.62	NA	114.8294	introduced	more than 18.29 m	0 to 15.24 cm	Honolulu	NA	NA	NA	NA	NA	NA	NA	NA	NA
288	NA	07/06/2016	Ironwood	Casuarina equisetifolia	Kailua	Hawaii	-157.7232175	21.39563313	green_space	2-104 Alala Road	NA	7.62	NA	65.6168	introduced	more than 18.29 m	0 to 15.24 cm	Honolulu	NA	NA	NA	NA	NA	NA	NA	NA	NA
281	NA	07/06/2016	Ironwood	Casuarina equisetifolia	Kailua	Hawaii	-157.723247	21.39560566	green_space	2-104 Alala Road	NA	7.62	NA	114.8294	introduced	more than 18.29 m	0 to 15.24 cm	Honolulu	NA	NA	NA	NA	NA	NA	NA	NA	NA
280	NA	07/06/2016	Ironwood	Casuarina equisetifolia	Kailua	Hawaii	-157.7232309	21.39560816	green_space	2-104 Alala Road	NA	7.62	NA	65.6168	introduced	more than 18.29 m	0 to 15.24 cm	Honolulu	NA	NA	NA	NA	NA	NA	NA	NA	NA
19372	NA	02/13/2018	Indian rubber tree	Ficus elastica	Honolulu	Hawaii	-157.8185141	21.26399286	green_space	3901-3933 Paki Avenue	No	7.62	good	22.96588	introduced	more than 18.29 m	0 to 15.24 cm	Honolulu	NA	NA	NA	NA	NA	NA	NA	NA	NA
31439	NA	06/30/2020	Hawaiian white hibiscus	Hibiscus arnottianus	Kaneohe	Hawaii	-157.8154882	21.40923156	green_space	NA	No	7.62	good	39.37008	naturally_occurring	more than 18.29 m	0 to 15.24 cm	Honolulu	NA	NA	NA	NA	NA	NA	NA	NA	NA
31038	1/28/2020	NaT	Variegated hau	Hibiscus tilliaceus	Kailua	Hawaii	-157.7341643	21.39423234	green_space	253 Kuukama Street	Yes	7.62	good	42.65092	no_info	more than 18.29 m	0 to 15.24 cm	Honolulu	NA	NA	NA	NA	NA	NA	NA	NA	NA
16261	NA	04/26/2017	Variegated hau	Hibiscus tilliaceus	Kailua	Hawaii	-157.739076	21.40480877	green_space	20 Kalaka Place	NA	7.62	fair	49.2126	no_info	more than 18.29 m	0 to 15.24 cm	Honolulu	NA	NA	NA	NA	NA	NA	NA	NA	NA
16244	NA	04/26/2017	Hau	Hibiscus tilliaceus	Kailua	Hawaii	-157.7394529	21.40447789	green_space	28 Kalaka Place	NA	7.62	good	49.2126	no_info	more than 18.29 m	0 to 15.24 cm	Honolulu	NA	NA	NA	NA	NA	NA	NA	NA	NA
14670	NA	10/20/2016	Hau	Hibiscus tilliaceus	Kailua	Hawaii	-157.7401261	21.40475571	green_space	272 North Kalaheo Avenue	NA	7.62	good	65.6168	no_info	more than 18.29 m	0 to 15.24 cm	Honolulu	NA	NA	NA	NA	NA	NA	NA	NA	NA
29959	NA	01/15/2020	Haole kou	Cordia sebestena	Honolulu	Hawaii	-157.7876361	21.28831429	green_space	1744 Paula Drive	Yes	7.62	fair	13.12336	introduced	9.14 to 13.71 m	0 to 15.24 cm	Honolulu	NA	NA	NA	NA	NA	NA	NA	NA	NA
29952	NA	01/15/2020	Haole kou	Cordia sebestena	Honolulu	Hawaii	-157.7863026	21.28918709	green_space	1915 Paula Drive	Yes	7.62	good	49.2126	introduced	more than 18.29 m	0 to 15.24 cm	Honolulu	NA	NA	NA	NA	NA	NA	NA	NA	NA
23308	NA	03/19/2019	Haole kou	Cordia sebestena	Honolulu	Hawaii	-157.8005147	21.28334373	green_space	3538 Waialae Avenue	No	7.62	good	26.24672	introduced	more than 18.29 m	0 to 15.24 cm	Honolulu	NA	NA	NA	NA	NA	NA	NA	NA	NA
21352	NA	06/23/2018	Haole kou	Cordia sebestena	Honolulu	Hawaii	-157.805257	21.32013569	green_space	2718 Poelua Street	No	7.62	good	29.52756	introduced	more than 18.29 m	0 to 15.24 cm	Honolulu	NA	NA	NA	NA	NA	NA	NA	NA	NA
21350	NA	06/23/2018	Haole kou	Cordia sebestena	Honolulu	Hawaii	-157.8052516	21.31995578	green_space	2719 Poelua Street	No	7.62	good	32.8084	introduced	more than 18.29 m	0 to 15.24 cm	Honolulu	NA	NA	NA	NA	NA	NA	NA	NA	NA
18727	NA	01/03/2018	Haole kou	Cordia sebestena	Kailua	Hawaii	-157.728515	21.38135661	green_space	739-789 Iana Street	NA	7.62	fair	49.2126	introduced	more than 18.29 m	0 to 15.24 cm	Honolulu	NA	NA	NA	NA	NA	NA	NA	NA	NA
17730	NA	10/04/2017	Haole kou	Cordia sebestena	Kailua	Hawaii	-157.7349052	21.37015641	green_space	1473 Kanapuu Drive	No	7.62	good	49.2126	introduced	more than 18.29 m	0 to 15.24 cm	Honolulu	NA	NA	NA	NA	NA	NA	NA	NA	NA
17703	NA	10/04/2017	Haole kou	Cordia sebestena	Kailua	Hawaii	-157.7349097	21.36995922	green_space	1426-1520 Kanapuu Drive	No	7.62	good	32.8084	introduced	more than 18.29 m	0 to 15.24 cm	Honolulu	NA	NA	NA	NA	NA	NA	NA	NA	NA
17628	NA	09/20/2017	Haole kou	Cordia sebestena	Kailua	Hawaii	-157.7114565	21.38558728	green_space	1338 Mokulua Drive	Yes	7.62	good	49.2126	introduced	more than 18.29 m	0 to 15.24 cm	Honolulu	NA	NA	NA	NA	NA	NA	NA	NA	NA
17627	NA	09/20/2017	Haole kou	Cordia sebestena	Kailua	Hawaii	-157.7114373	21.3855206	green_space	1338 Mokulua Drive	NA	7.62	fair	49.2126	introduced	more than 18.29 m	0 to 15.24 cm	Honolulu	NA	NA	NA	NA	NA	NA	NA	NA	NA
17625	NA	09/20/2017	Haole kou	Cordia sebestena	Kailua	Hawaii	-157.7112011	21.38515271	green_space	1352-1358 Mokulua Drive	Yes	7.62	fair	39.37008	introduced	more than 18.29 m	0 to 15.24 cm	Honolulu	NA	NA	NA	NA	NA	NA	NA	NA	NA
17620	NA	09/20/2017	Haole kou	Cordia sebestena	Kailua	Hawaii	-157.7110797	21.38497289	green_space	1401-1405 Mokulua Drive	Yes	7.62	good	62.33596	introduced	more than 18.29 m	0 to 15.24 cm	Honolulu	NA	NA	NA	NA	NA	NA	NA	NA	NA
17596	NA	09/20/2017	Haole kou	Cordia sebestena	Kailua	Hawaii	-157.70992	21.38303882	green_space	1509-1515 Mokulua Drive	NA	7.62	good	45.93176	introduced	more than 18.29 m	0 to 15.24 cm	Honolulu	NA	NA	NA	NA	NA	NA	NA	NA	NA
17584	NA	09/20/2017	Haole kou	Cordia sebestena	Kailua	Hawaii	-157.7107713	21.38449288	green_space	1419 Mokulua Drive	NA	7.62	poor	59.05512	introduced	more than 18.29 m	0 to 15.24 cm	Honolulu	NA	NA	NA	NA	NA	NA	NA	NA	NA
17553	NA	09/13/2017	Haole kou	Cordia sebestena	Kailua	Hawaii	-157.7143886	21.38924292	green_space	120 Kuailima Drive	No	7.62	good	26.24672	introduced	more than 18.29 m	0 to 15.24 cm	Honolulu	NA	NA	NA	NA	NA	NA	NA	NA	NA
17515	NA	09/06/2017	Haole kou	Cordia sebestena	Kailua	Hawaii	-157.7147728	21.39029135	green_space	1045 Mokulua Drive	Yes	7.62	fair	49.2126	introduced	more than 18.29 m	0 to 15.24 cm	Honolulu	NA	NA	NA	NA	NA	NA	NA	NA	NA
17486	NA	09/06/2017	Haole kou	Cordia sebestena	Kailua	Hawaii	-157.7149084	21.39027432	green_space	101-111 Haokea Drive	NA	7.62	poor	45.93176	introduced	more than 18.29 m	0 to 15.24 cm	Honolulu	NA	NA	NA	NA	NA	NA	NA	NA	NA
17478	NA	09/06/2017	Haole kou	Cordia sebestena	Kailua	Hawaii	-157.7137215	21.38946768	green_space	1104 Mokulua Drive	No	7.62	good	22.96588	introduced	more than 18.29 m	0 to 15.24 cm	Honolulu	NA	NA	NA	NA	NA	NA	NA	NA	NA
17313	NA	08/23/2017	Haole kou	Cordia sebestena	Kailua	Hawaii	-157.7171124	21.39328232	green_space	896-908 Mokulua Drive	Yes	7.62	fair	26.24672	introduced	more than 18.29 m	0 to 15.24 cm	Honolulu	NA	NA	NA	NA	NA	NA	NA	NA	NA
17309	NA	08/23/2017	Haole kou	Cordia sebestena	Kailua	Hawaii	-157.7172245	21.39338707	green_space	892-896 Mokulua Drive	Yes	7.62	good	49.2126	introduced	more than 18.29 m	0 to 15.24 cm	Honolulu	NA	NA	NA	NA	NA	NA	NA	NA	NA
17308	NA	08/23/2017	Haole kou	Cordia sebestena	Kailua	Hawaii	-157.7172846	21.393329	green_space	903 Mokulua Drive	Yes	7.62	fair	59.05512	introduced	more than 18.29 m	0 to 15.24 cm	Honolulu	NA	NA	NA	NA	NA	NA	NA	NA	NA
17295	NA	08/23/2017	Haole kou	Cordia sebestena	Kailua	Hawaii	-157.7166194	21.39261964	green_space	935 Mokulua Drive	NA	7.62	fair	49.2126	introduced	more than 18.29 m	0 to 15.24 cm	Honolulu	NA	NA	NA	NA	NA	NA	NA	NA	NA
16168	NA	04/12/2017	Haole kou	Cordia sebestena	Kailua	Hawaii	-157.7421847	21.40426563	green_space	137-145 Kapaa Street	NA	7.62	good	22.96588	introduced	more than 18.29 m	0 to 15.24 cm	Honolulu	NA	NA	NA	NA	NA	NA	NA	NA	NA
570	NA	07/18/2016	Haole kou	Cordia sebestena	Kailua	Hawaii	-157.7419835	21.40183769	green_space	200-216 North Kainalu Drive	No	7.62	fair	45.93176	introduced	more than 18.29 m	0 to 15.24 cm	Honolulu	NA	NA	NA	NA	NA	NA	NA	NA	NA
537	NA	07/20/2016	Haole kou	Cordia sebestena	Kailua	Hawaii	-157.7434078	21.40428436	green_space	326 North Kainalu Drive	NA	7.62	poor	39.37008	introduced	more than 18.29 m	0 to 15.24 cm	Honolulu	NA	NA	NA	NA	NA	NA	NA	NA	NA
524	NA	07/18/2016	Haole kou	Cordia sebestena	Kailua	Hawaii	-157.7431503	21.40360886	green_space	275 North Kainalu Drive	NA	7.62	good	45.93176	introduced	more than 18.29 m	0 to 15.24 cm	Honolulu	NA	NA	NA	NA	NA	NA	NA	NA	NA
22480	NA	02/06/2019	Guava	Psidium guajava	Honolulu	Hawaii	-157.8026303	21.29657492	green_space	1663 Kanalui Street	No	7.62	good	22.96588	introduced	more than 18.29 m	0 to 15.24 cm	Honolulu	NA	NA	NA	NA	NA	NA	NA	NA	NA
21004	NA	06/06/2018	Guava	Psidium guajava	Kailua	Hawaii	-157.7514893	21.41876611	green_space	422 Ilimano Street	No	7.62	good	26.24672	introduced	more than 18.29 m	0 to 15.24 cm	Honolulu	NA	NA	NA	NA	NA	NA	NA	NA	NA
23733	NA	03/28/2019	Gold tree	Roseodendron donnell-smithii	Honolulu	Hawaii	-157.7997704	21.26733376	green_space	Diamond Head Road	No	7.62	poor	52.49344	introduced	more than 18.29 m	0 to 15.24 cm	Honolulu	NA	NA	NA	NA	NA	NA	NA	NA	NA
23621	NA	03/27/2019	Gold tree	Roseodendron donnell-smithii	Honolulu	Hawaii	-157.7960696	21.25947311	green_space	NA	No	7.62	poor	26.24672	introduced	more than 18.29 m	0 to 15.24 cm	Honolulu	NA	NA	NA	NA	NA	NA	NA	NA	NA
29804	NA	12/07/2019	Giant crape myrtle	Lagerstroemia speciosa	Honolulu	Hawaii	-157.8248868	21.30217277	green_space	2114 Atherton Road	Yes	7.62	poor	39.37008	introduced	more than 18.29 m	0 to 15.24 cm	Honolulu	NA	NA	NA	NA	NA	NA	NA	NA	NA
20406	NA	04/18/2018	Giant crape myrtle	Lagerstroemia speciosa	Kailua	Hawaii	-157.7231021	21.37477841	green_space	1265 Loho Street	Yes	7.62	good	13.12336	introduced	9.14 to 13.71 m	0 to 15.24 cm	Honolulu	NA	NA	NA	NA	NA	NA	NA	NA	NA
27688	NA	07/09/2019	Tahitian gardenia	Gardenia taitensis	Honolulu	Hawaii	-157.8566493	21.30531695	green_space	530 South King Street	No	7.62	good	39.37008	introduced	more than 18.29 m	0 to 15.24 cm	Honolulu	NA	NA	NA	NA	NA	NA	NA	NA	NA
27684	NA	07/09/2019	Tahitian gardenia	Gardenia taitensis	Honolulu	Hawaii	-157.8566909	21.30535694	green_space	530 South King Street	No	7.62	good	39.37008	introduced	more than 18.29 m	0 to 15.24 cm	Honolulu	NA	NA	NA	NA	NA	NA	NA	NA	NA
27517	NA	07/02/2019	Tahitian gardenia	Gardenia taitensis	Honolulu	Hawaii	-157.8569826	21.30564806	green_space	530 South King Street	No	7.62	good	26.24672	introduced	more than 18.29 m	0 to 15.24 cm	Honolulu	NA	NA	NA	NA	NA	NA	NA	NA	NA
18285	NA	11/29/2017	Foxtail palm	Wodyetia bifurcata	Kailua	Hawaii	-157.7344647	21.38721188	green_space	687 Akoakoa Street	Yes	7.62	good	16.4042	introduced	13.71 to 18.29 m	0 to 15.24 cm	Honolulu	NA	NA	NA	NA	NA	NA	NA	NA	NA
25862	NA	05/18/2019	Formosan koa	Acacia confusa	Honolulu	Hawaii	-157.7905389	21.29547802	green_space	4615 Sierra Drive	No	7.62	good	16.4042	introduced	13.71 to 18.29 m	0 to 15.24 cm	Honolulu	NA	NA	NA	NA	NA	NA	NA	NA	NA
25861	NA	05/18/2019	Formosan koa	Acacia confusa	Honolulu	Hawaii	-157.7905791	21.29548427	green_space	4615 Sierra Drive	No	7.62	good	16.4042	introduced	13.71 to 18.29 m	0 to 15.24 cm	Honolulu	NA	NA	NA	NA	NA	NA	NA	NA	NA
25860	NA	05/18/2019	Formosan koa	Acacia confusa	Honolulu	Hawaii	-157.7906073	21.29549176	green_space	4615 Sierra Drive	No	7.62	good	19.68504	introduced	more than 18.29 m	0 to 15.24 cm	Honolulu	NA	NA	NA	NA	NA	NA	NA	NA	NA
25859	NA	05/18/2019	Formosan koa	Acacia confusa	Honolulu	Hawaii	-157.7906328	21.29549676	green_space	4615 Sierra Drive	No	7.62	good	16.4042	introduced	13.71 to 18.29 m	0 to 15.24 cm	Honolulu	NA	NA	NA	NA	NA	NA	NA	NA	NA
25858	NA	05/18/2019	Formosan koa	Acacia confusa	Honolulu	Hawaii	-157.7906784	21.29551425	green_space	4615 Sierra Drive	No	7.62	good	16.4042	introduced	13.71 to 18.29 m	0 to 15.24 cm	Honolulu	NA	NA	NA	NA	NA	NA	NA	NA	NA
25857	NA	05/18/2019	Formosan koa	Acacia confusa	Honolulu	Hawaii	-157.7907146	21.29553425	green_space	4615 Sierra Drive	No	7.62	good	16.4042	introduced	13.71 to 18.29 m	0 to 15.24 cm	Honolulu	NA	NA	NA	NA	NA	NA	NA	NA	NA
24435	NA	04/25/2019	Formosan koa	Acacia confusa	Honolulu	Hawaii	-157.8488273	21.33905135	green_space	1816 Alewa Drive	No	7.62	good	114.8294	introduced	more than 18.29 m	0 to 15.24 cm	Honolulu	NA	NA	NA	NA	NA	NA	NA	NA	NA
24433	NA	04/25/2019	Formosan koa	Acacia confusa	Honolulu	Hawaii	-157.8488327	21.33904136	green_space	1816 Alewa Drive	No	7.62	fair	124.67192	introduced	more than 18.29 m	0 to 15.24 cm	Honolulu	NA	NA	NA	NA	NA	NA	NA	NA	NA
18203	NA	11/15/2017	Formosan koa	Acacia confusa	Kailua	Hawaii	-157.741456	21.38417214	green_space	142 Akiohala Place	No	7.62	good	26.24672	introduced	more than 18.29 m	0 to 15.24 cm	Honolulu	NA	NA	NA	NA	NA	NA	NA	NA	NA
20889	NA	05/30/2018	Fishtail palm	Caryota mitis	Kailua	Hawaii	-157.7501975	21.41957177	green_space	402 Iliaina Street	No	7.62	good	22.96588	introduced	more than 18.29 m	0 to 15.24 cm	Honolulu	NA	NA	NA	NA	NA	NA	NA	NA	NA
19837	NA	03/07/2018	Fishtail palm	Caryota mitis	Kailua	Hawaii	-157.729207	21.37088763	green_space	1373 Aupula Place	NA	7.62	good	16.4042	introduced	13.71 to 18.29 m	0 to 15.24 cm	Honolulu	NA	NA	NA	NA	NA	NA	NA	NA	NA
11757	NA	10/12/2016	Fishtail palm	Caryota mitis	NA	Hawaii	-157.819459	21.300684	built_environment	NA	NA	7.62	good	45.93176	introduced	more than 18.29 m	0 to 15.24 cm	Honolulu	NA	NA	NA	NA	NA	NA	NA	NA	NA
24599	NA	05/01/2019	Fiji fan palm	Pritchardia pacifica	Honolulu	Hawaii	-157.843485	21.32062442	green_space	2331 Kanealii Avenue	No	7.62	fair	45.93176	introduced	more than 18.29 m	0 to 15.24 cm	Honolulu	NA	NA	NA	NA	NA	NA	NA	NA	NA
28146	NA	07/30/2019	Fiddlewood	Citharexylum spinosum	Honolulu	Hawaii	-157.8511354	21.303767	built_environment	832 South Hotel Street	No	7.62	good	32.8084	introduced	more than 18.29 m	0 to 15.24 cm	Honolulu	NA	NA	NA	NA	NA	NA	NA	NA	NA
27055	NA	06/04/2019	Ficus (f. forstenii)	Ficus forstenii	Honolulu	Hawaii	-157.8549387	21.30565993	no_info	647 South Beretania Street	No	7.62	good	29.52756	introduced	more than 18.29 m	0 to 15.24 cm	Honolulu	NA	NA	NA	NA	NA	NA	NA	NA	NA
30148	NA	01/28/2020	Fern tree	Filicium decipiens	Kaneohe	Hawaii	-157.8382356	21.4318499	green_space	47-101 Heno Place	No	7.62	poor	29.52756	introduced	more than 18.29 m	0 to 15.24 cm	Honolulu	NA	NA	NA	NA	NA	NA	NA	NA	NA
30142	NA	01/28/2020	Fern tree	Filicium decipiens	Kaneohe	Hawaii	-157.837689	21.43197417	green_space	47-572 Hui Kelu Street	No	7.62	fair	29.52756	introduced	more than 18.29 m	0 to 15.24 cm	Honolulu	NA	NA	NA	NA	NA	NA	NA	NA	NA
24475	NA	04/23/2019	False olive	Cassine orientalis	Kaneohe	Hawaii	-157.8187696	21.40883837	green_space	45-467 Hiipoi Street	No	7.62	good	29.52756	introduced	more than 18.29 m	0 to 15.24 cm	Honolulu	NA	NA	NA	NA	NA	NA	NA	NA	NA
22501	NA	02/06/2019	False olive	Cassine orientalis	Honolulu	Hawaii	-157.8039721	21.29445633	green_space	1551 Kaminaka Drive	No	7.62	good	36.08924	introduced	more than 18.29 m	0 to 15.24 cm	Honolulu	NA	NA	NA	NA	NA	NA	NA	NA	NA
18107	NA	11/08/2017	False olive	Cassine orientalis	Kailua	Hawaii	-157.7435458	21.37999884	green_space	1212 Akipola Street	NA	7.62	good	29.52756	introduced	more than 18.29 m	0 to 15.24 cm	Honolulu	NA	NA	NA	NA	NA	NA	NA	NA	NA
18104	NA	11/08/2017	False olive	Cassine orientalis	Kailua	Hawaii	-157.7434343	21.37943323	green_space	1216 Akipola Street	NA	7.62	good	29.52756	introduced	more than 18.29 m	0 to 15.24 cm	Honolulu	NA	NA	NA	NA	NA	NA	NA	NA	NA
18100	NA	11/08/2017	False olive	Cassine orientalis	Kailua	Hawaii	-157.743245	21.3790793	green_space	1224 Akipola Street	NA	7.62	good	39.37008	introduced	more than 18.29 m	0 to 15.24 cm	Honolulu	NA	NA	NA	NA	NA	NA	NA	NA	NA
18099	NA	11/08/2017	False olive	Cassine orientalis	Kailua	Hawaii	-157.7431974	21.37897065	green_space	1224 Akipola Street	NA	7.62	good	39.37008	introduced	more than 18.29 m	0 to 15.24 cm	Honolulu	NA	NA	NA	NA	NA	NA	NA	NA	NA
18091	NA	11/08/2017	False olive	Cassine orientalis	Kailua	Hawaii	-157.7436628	21.37993971	green_space	1191-1199 Akipola Street	NA	7.62	good	36.08924	introduced	more than 18.29 m	0 to 15.24 cm	Honolulu	NA	NA	NA	NA	NA	NA	NA	NA	NA
15698	NA	02/08/2017	False olive	Cassine orientalis	Kailua	Hawaii	-157.7560008	21.40639386	green_space	704 Kaha Street	NA	7.62	good	62.33596	introduced	more than 18.29 m	0 to 15.24 cm	Honolulu	NA	NA	NA	NA	NA	NA	NA	NA	NA
27687	NA	07/09/2019	Dracaena sp.	Dracaena	Honolulu	Hawaii	-157.8566728	21.30533195	green_space	530 South King Street	No	7.62	good	49.2126	no_info	more than 18.29 m	0 to 15.24 cm	Honolulu	NA	NA	NA	NA	NA	NA	NA	NA	NA
27686	NA	07/09/2019	Dracaena sp.	Dracaena	Honolulu	Hawaii	-157.8566802	21.3053307	green_space	530 South King Street	No	7.62	good	49.2126	no_info	more than 18.29 m	0 to 15.24 cm	Honolulu	NA	NA	NA	NA	NA	NA	NA	NA	NA
30143	NA	01/28/2020	Myrtle crape	Lagerstroemia indica	Kaneohe	Hawaii	-157.8377308	21.43156512	green_space	47-102 Lile Place	No	7.62	fair	32.8084	introduced	more than 18.29 m	0 to 15.24 cm	Honolulu	NA	NA	NA	NA	NA	NA	NA	NA	NA
23969	NA	04/16/2019	Myrtle crape	Lagerstroemia indica	Kaneohe	Hawaii	-157.8093003	21.40298268	green_space	45-822 Kupohu Street	No	7.62	good	26.24672	introduced	more than 18.29 m	0 to 15.24 cm	Honolulu	NA	NA	NA	NA	NA	NA	NA	NA	NA
30890	NA	03/10/2020	Coral tree	Erythrina	Kaneohe	Hawaii	-157.8124483	21.40614133	NA	Ala Koolau	NA	7.62	good	36.08924	no_info	more than 18.29 m	0 to 15.24 cm	Honolulu	NA	NA	NA	NA	NA	NA	NA	NA	NA
25611	NA	05/23/2019	Coconut palm	Cocos nucifera	Honolulu	Hawaii	-157.85665	21.29093508	green_space	1125 Ala Moana Boulevard	No	7.62	good	68.89764	introduced	more than 18.29 m	0 to 15.24 cm	Honolulu	NA	NA	NA	NA	NA	NA	NA	NA	NA
22730	NA	02/23/2019	Coconut palm	Cocos nucifera	Honolulu	Hawaii	-157.7970989	21.29920139	green_space	NA	No	7.62	good	39.37008	introduced	more than 18.29 m	0 to 15.24 cm	Honolulu	NA	NA	NA	NA	NA	NA	NA	NA	NA
22729	NA	02/23/2019	Coconut palm	Cocos nucifera	Honolulu	Hawaii	-157.7971224	21.29919889	green_space	NA	No	7.62	good	39.37008	introduced	more than 18.29 m	0 to 15.24 cm	Honolulu	NA	NA	NA	NA	NA	NA	NA	NA	NA
22728	NA	02/23/2019	Coconut palm	Cocos nucifera	Honolulu	Hawaii	-157.7970949	21.29922388	green_space	NA	No	7.62	good	39.37008	introduced	more than 18.29 m	0 to 15.24 cm	Honolulu	NA	NA	NA	NA	NA	NA	NA	NA	NA
22727	NA	02/23/2019	Coconut palm	Cocos nucifera	Honolulu	Hawaii	-157.7970821	21.2991839	green_space	NA	No	7.62	good	39.37008	introduced	more than 18.29 m	0 to 15.24 cm	Honolulu	NA	NA	NA	NA	NA	NA	NA	NA	NA
22726	NA	02/23/2019	Coconut palm	Cocos nucifera	Honolulu	Hawaii	-157.7971137	21.29918765	green_space	NA	No	7.62	good	39.37008	introduced	more than 18.29 m	0 to 15.24 cm	Honolulu	NA	NA	NA	NA	NA	NA	NA	NA	NA
22725	NA	02/23/2019	Coconut palm	Cocos nucifera	Honolulu	Hawaii	-157.7970888	21.29919765	green_space	NA	No	7.62	good	39.37008	introduced	more than 18.29 m	0 to 15.24 cm	Honolulu	NA	NA	NA	NA	NA	NA	NA	NA	NA
22723	NA	02/23/2019	Coconut palm	Cocos nucifera	Honolulu	Hawaii	-157.7971096	21.29920264	green_space	NA	No	7.62	good	39.37008	introduced	more than 18.29 m	0 to 15.24 cm	Honolulu	NA	NA	NA	NA	NA	NA	NA	NA	NA
22722	NA	02/23/2019	Coconut palm	Cocos nucifera	Honolulu	Hawaii	-157.7970888	21.29920889	green_space	NA	No	7.62	good	39.37008	introduced	more than 18.29 m	0 to 15.24 cm	Honolulu	NA	NA	NA	NA	NA	NA	NA	NA	NA
22721	NA	02/23/2019	Coconut palm	Cocos nucifera	Honolulu	Hawaii	-157.7970962	21.29919265	green_space	NA	No	7.62	good	39.37008	introduced	more than 18.29 m	0 to 15.24 cm	Honolulu	NA	NA	NA	NA	NA	NA	NA	NA	NA
22720	NA	02/23/2019	Coconut palm	Cocos nucifera	Honolulu	Hawaii	-157.7971036	21.29921514	green_space	NA	No	7.62	good	39.37008	introduced	more than 18.29 m	0 to 15.24 cm	Honolulu	NA	NA	NA	NA	NA	NA	NA	NA	NA
22482	NA	02/06/2019	Coconut palm	Cocos nucifera	Honolulu	Hawaii	-157.8026692	21.29656367	green_space	1663 Kanalui Street	No	7.62	good	6.56168	introduced	4.57 to 9.14 m	0 to 15.24 cm	Honolulu	NA	NA	NA	NA	NA	NA	NA	NA	NA
15352	NA	01/20/2017	Coconut palm	Cocos nucifera	Kailua	Hawaii	-157.7496272	21.41388073	green_space	1237 Kainui Drive	NA	7.62	good	6.56168	introduced	4.57 to 9.14 m	0 to 15.24 cm	Honolulu	NA	NA	NA	NA	NA	NA	NA	NA	NA
20755	NA	05/23/2018	Citrus sp.	Citrus	Kailua	Hawaii	-157.7256346	21.37000159	green_space	1341 Onioni Street	NA	7.62	good	16.4042	no_info	13.71 to 18.29 m	0 to 15.24 cm	Honolulu	NA	NA	NA	NA	NA	NA	NA	NA	NA
20753	NA	05/23/2018	Citrus sp.	Citrus	Kailua	Hawaii	-157.7256091	21.36997412	green_space	1349 Onioni Street	NA	7.62	good	16.4042	no_info	13.71 to 18.29 m	0 to 15.24 cm	Honolulu	NA	NA	NA	NA	NA	NA	NA	NA	NA
20423	NA	04/18/2018	Citrus sp.	Citrus	Kailua	Hawaii	-157.7227047	21.37328317	green_space	1059 Mapuana Street	No	7.62	fair	19.68504	no_info	more than 18.29 m	0 to 15.24 cm	Honolulu	NA	NA	NA	NA	NA	NA	NA	NA	NA
20421	NA	04/18/2018	Citrus sp.	Citrus	Kailua	Hawaii	-157.7226436	21.37332538	green_space	1059 Mapuana Street	No	7.62	good	26.24672	no_info	more than 18.29 m	0 to 15.24 cm	Honolulu	NA	NA	NA	NA	NA	NA	NA	NA	NA
14709	NA	10/20/2016	Christmas berry	Schinus terebinthifolia	Kailua	Hawaii	-157.739473	21.40448476	green_space	36 Kalaka Place	NA	7.62	good	42.65092	introduced	more than 18.29 m	0 to 15.24 cm	Honolulu	NA	NA	NA	NA	NA	NA	NA	NA	NA
20976	NA	06/06/2018	Canary island date palm	Phoenix canariensis	Kailua	Hawaii	-157.7525071	21.41645519	green_space	538 Ilimano Street	No	7.62	good	16.4042	introduced	13.71 to 18.29 m	0 to 15.24 cm	Honolulu	NA	NA	NA	NA	NA	NA	NA	NA	NA
28667	NA	09/10/2019	Bottle palm	Hyophorbe lagenicaulis	Kaneohe	Hawaii	-157.7944247	21.41323035	green_space	45-789 Nanihoku Way	No	7.62	fair	3.28084	introduced	0 to 4.57 m	0 to 15.24 cm	Honolulu	NA	NA	NA	NA	NA	NA	NA	NA	NA
28201	NA	07/31/2019	Still tree be	Cascabela thevetia	Honolulu	Hawaii	-157.7909949	21.28479164	green_space	3877 Claudine Street	No	7.62	good	26.24672	introduced	more than 18.29 m	0 to 15.24 cm	Honolulu	NA	NA	NA	NA	NA	NA	NA	NA	NA
28197	NA	07/31/2019	Still tree be	Cascabela thevetia	Honolulu	Hawaii	-157.7909743	21.2847554	green_space	1457 16th Avenue	No	7.62	good	26.24672	introduced	more than 18.29 m	0 to 15.24 cm	Honolulu	NA	NA	NA	NA	NA	NA	NA	NA	NA
27596	NA	07/08/2019	Banyan	Ficus	Kaneohe	Hawaii	-157.7904886	21.41282645	green_space	45-94 Waikalua Road	Yes	7.62	poor	16.4042	no_info	13.71 to 18.29 m	0 to 15.24 cm	Honolulu	NA	NA	NA	NA	NA	NA	NA	NA	NA
28306	NA	08/12/2019	Autograph tree	Clusia rosea	Honolulu	Hawaii	-157.7925593	21.27923862	green_space	3923 Waialae Avenue	No	7.62	good	26.24672	introduced	more than 18.29 m	0 to 15.24 cm	Honolulu	NA	NA	NA	NA	NA	NA	NA	NA	NA
701	NA	09/07/2016	Autograph tree	Clusia rosea	Kailua	Hawaii	-157.7389017	21.39474407	green_space	21 South Kainalu Drive	NA	7.62	good	36.08924	introduced	more than 18.29 m	0 to 15.24 cm	Honolulu	NA	NA	NA	NA	NA	NA	NA	NA	NA
29877	NA	01/07/2020	Areca palm	Dypsis lutescens	Kaneohe	Hawaii	-157.7664307	21.41314689	green_space	44-116 Keaalau Place	Yes	7.62	good	62.33596	introduced	more than 18.29 m	0 to 15.24 cm	Honolulu	NA	NA	NA	NA	NA	NA	NA	NA	NA
18599	NA	12/13/2017	Areca palm	Dypsis lutescens	Kailua	Hawaii	-157.7329558	21.38026557	green_space	837 Wanaao Road	No	7.62	good	16.4042	introduced	13.71 to 18.29 m	0 to 15.24 cm	Honolulu	NA	NA	NA	NA	NA	NA	NA	NA	NA
29966	NA	01/15/2020	Allspice	Pimenta dioica	Honolulu	Hawaii	-157.7882338	21.28474883	green_space	NA	Yes	7.62	good	32.8084	introduced	more than 18.29 m	0 to 15.24 cm	Honolulu	NA	NA	NA	NA	NA	NA	NA	NA	NA
20925	NA	05/30/2018	Allspice	Pimenta dioica	Kailua	Hawaii	-157.7541344	21.41371925	green_space	603 Ilimano Street	NA	7.62	good	22.96588	introduced	more than 18.29 m	0 to 15.24 cm	Honolulu	NA	NA	NA	NA	NA	NA	NA	NA	NA
27974	NA	07/23/2019	Alahe'e	Psydrax odorata	Honolulu	Hawaii	-157.8559506	21.30532445	green_space	1151 Punchbowl Street	No	7.62	good	45.93176	naturally_occurring	more than 18.29 m	0 to 15.24 cm	Honolulu	NA	NA	NA	NA	NA	NA	NA	NA	NA
22587	NA	02/20/2019	African tulip tree	Spathodea campanulata	Honolulu	Hawaii	-157.8027177	21.28472707	built_environment	3434 Waialae Avenue	Yes	7.62	good	22.96588	introduced	more than 18.29 m	0 to 15.24 cm	Honolulu	NA	NA	NA	NA	NA	NA	NA	NA	NA
16069	NA	04/05/2017	NA	NA	Kailua	Hawaii	-157.7398686	21.3997019	green_space	85 Kaikaina Street	NA	7.62	good	26.24672	no_info	more than 18.29 m	0 to 15.24 cm	Honolulu	NA	NA	NA	NA	NA	NA	NA	NA	NA
29297	NA	10/26/2019	Ylang ylang	Cananga odorata	Honolulu	Hawaii	-157.8196456	21.30494337	built_environment	NA	No	10.16	good	55.77428	introduced	more than 18.29 m	0 to 15.24 cm	Honolulu	NA	NA	NA	NA	NA	NA	NA	NA	NA
29296	NA	10/26/2019	Ylang ylang	Cananga odorata	Honolulu	Hawaii	-157.8196093	21.30502083	green_space	NA	No	10.16	good	52.49344	introduced	more than 18.29 m	0 to 15.24 cm	Honolulu	NA	NA	NA	NA	NA	NA	NA	NA	NA
30803	NA	03/07/2020	White tecoma	Tabebuia berteroi	Honolulu	Hawaii	-157.8311407	21.30194415	green_space	1701 Wilder Avenue	Yes	10.16	good	78.74016	introduced	more than 18.29 m	0 to 15.24 cm	Honolulu	NA	NA	NA	NA	NA	NA	NA	NA	NA
30802	NA	03/07/2020	White tecoma	Tabebuia berteroi	Honolulu	Hawaii	-157.8315877	21.30222448	no_info	1629 Wilder Avenue	Yes	10.16	good	88.58268	introduced	more than 18.29 m	0 to 15.24 cm	Honolulu	NA	NA	NA	NA	NA	NA	NA	NA	NA
30782	NA	03/07/2020	White tecoma	Tabebuia berteroi	Honolulu	Hawaii	-157.8272813	21.2994176	no_info	2015 Wilder Avenue	No	10.16	good	62.33596	introduced	more than 18.29 m	0 to 15.24 cm	Honolulu	NA	NA	NA	NA	NA	NA	NA	NA	NA
30764	NA	03/07/2020	White tecoma	Tabebuia berteroi	Honolulu	Hawaii	-157.8294918	21.30086119	green_space	1817A Wilder Avenue	Yes	10.16	good	59.05512	introduced	more than 18.29 m	0 to 15.24 cm	Honolulu	NA	NA	NA	NA	NA	NA	NA	NA	NA
28603	NA	09/04/2019	White tecoma	Tabebuia berteroi	Honolulu	Hawaii	-157.808328	21.27529335	green_space	3423 Alohea Avenue	No	10.16	good	82.021	introduced	more than 18.29 m	0 to 15.24 cm	Honolulu	NA	NA	NA	NA	NA	NA	NA	NA	NA
24528	NA	04/23/2019	White tecoma	Tabebuia berteroi	Kaneohe	Hawaii	-157.8214963	21.4089855	green_space	46-484 Makena Street	No	10.16	fair	45.93176	introduced	more than 18.29 m	0 to 15.24 cm	Honolulu	NA	NA	NA	NA	NA	NA	NA	NA	NA
24240	NA	04/18/2019	White tecoma	Tabebuia berteroi	Honolulu	Hawaii	-157.8719661	21.33451058	green_space	1400 Adelaide Street	No	10.16	good	52.49344	introduced	more than 18.29 m	0 to 15.24 cm	Honolulu	NA	NA	NA	NA	NA	NA	NA	NA	NA
24239	NA	04/18/2019	White tecoma	Tabebuia berteroi	Honolulu	Hawaii	-157.872011	21.33461551	green_space	1400 Adelaide Street	No	10.16	good	52.49344	introduced	more than 18.29 m	0 to 15.24 cm	Honolulu	NA	NA	NA	NA	NA	NA	NA	NA	NA
23395	NA	03/19/2019	White tecoma	Tabebuia berteroi	Kaneohe	Hawaii	-157.808969	21.41029315	green_space	Keaahala Road	Yes	10.16	good	91.86352	introduced	more than 18.29 m	0 to 15.24 cm	Honolulu	NA	NA	NA	NA	NA	NA	NA	NA	NA
23336	NA	03/18/2019	White tecoma	Tabebuia berteroi	Honolulu	Hawaii	-157.7991763	21.28221468	built_environment	1142 12th Avenue	No	10.16	good	42.65092	introduced	more than 18.29 m	0 to 15.24 cm	Honolulu	NA	NA	NA	NA	NA	NA	NA	NA	NA
23334	NA	03/18/2019	White tecoma	Tabebuia berteroi	Honolulu	Hawaii	-157.7992567	21.28206722	built_environment	1140 12th Avenue	No	10.16	good	39.37008	introduced	more than 18.29 m	0 to 15.24 cm	Honolulu	NA	NA	NA	NA	NA	NA	NA	NA	NA
22847	NA	02/26/2019	White tecoma	Tabebuia berteroi	Honolulu	Hawaii	-157.7907059	21.30888284	green_space	2441 Myrtle Street	Yes	10.16	good	45.93176	introduced	more than 18.29 m	0 to 15.24 cm	Honolulu	NA	NA	NA	NA	NA	NA	NA	NA	NA
22780	NA	02/23/2019	White tecoma	Tabebuia berteroi	Honolulu	Hawaii	-157.7948914	21.29992423	green_space	3345 Kiwila Street	No	10.16	good	29.52756	introduced	more than 18.29 m	0 to 15.24 cm	Honolulu	NA	NA	NA	NA	NA	NA	NA	NA	NA
22679	NA	02/21/2019	White tecoma	Tabebuia berteroi	Honolulu	Hawaii	-157.7985325	21.28664773	green_space	3526 Kaau Street	Yes	10.16	good	75.45932	introduced	more than 18.29 m	0 to 15.24 cm	Honolulu	NA	NA	NA	NA	NA	NA	NA	NA	NA
22678	NA	02/21/2019	White tecoma	Tabebuia berteroi	Honolulu	Hawaii	-157.7984232	21.28659775	green_space	3534 Kaau Street	Yes	10.16	good	39.37008	introduced	more than 18.29 m	0 to 15.24 cm	Honolulu	NA	NA	NA	NA	NA	NA	NA	NA	NA
22171	NA	10/06/2018	White tecoma	Tabebuia berteroi	Honolulu	Hawaii	-157.8074247	21.30990559	green_space	3013 Kanu Street	No	10.16	good	59.05512	introduced	more than 18.29 m	0 to 15.24 cm	Honolulu	NA	NA	NA	NA	NA	NA	NA	NA	NA
22165	NA	10/06/2018	White tecoma	Tabebuia berteroi	Honolulu	Hawaii	-157.8065612	21.31125867	green_space	2929 Loi Street	No	10.16	good	32.8084	introduced	more than 18.29 m	0 to 15.24 cm	Honolulu	NA	NA	NA	NA	NA	NA	NA	NA	NA
22164	NA	10/06/2018	White tecoma	Tabebuia berteroi	Honolulu	Hawaii	-157.8066296	21.31121682	green_space	2929 Loi Street	No	10.16	good	32.8084	introduced	more than 18.29 m	0 to 15.24 cm	Honolulu	NA	NA	NA	NA	NA	NA	NA	NA	NA
22163	NA	10/06/2018	White tecoma	Tabebuia berteroi	Honolulu	Hawaii	-157.8067061	21.31115872	green_space	2929 Loi Street	No	10.16	good	32.8084	introduced	more than 18.29 m	0 to 15.24 cm	Honolulu	NA	NA	NA	NA	NA	NA	NA	NA	NA
22160	NA	10/06/2018	White tecoma	Tabebuia berteroi	Honolulu	Hawaii	-157.806859	21.31104565	green_space	3048 Kaloaluiki Street	No	10.16	good	45.93176	introduced	more than 18.29 m	0 to 15.24 cm	Honolulu	NA	NA	NA	NA	NA	NA	NA	NA	NA
22040	NA	09/15/2018	White tecoma	Tabebuia berteroi	Honolulu	Hawaii	-157.8041333	21.3197302	green_space	3330 Pakanu Street	Yes	10.16	good	26.24672	introduced	more than 18.29 m	0 to 15.24 cm	Honolulu	NA	NA	NA	NA	NA	NA	NA	NA	NA
21987	NA	09/08/2018	White tecoma	Tabebuia berteroi	Honolulu	Hawaii	-157.8028387	21.31776525	no_info	3201 Pakanu Street	No	10.16	good	59.05512	introduced	more than 18.29 m	0 to 15.24 cm	Honolulu	NA	NA	NA	NA	NA	NA	NA	NA	NA
21712	NA	07/28/2018	White tecoma	Tabebuia berteroi	Honolulu	Hawaii	-157.8026627	21.32101297	green_space	3417 Pinao Street	Yes	10.16	good	49.2126	introduced	more than 18.29 m	0 to 15.24 cm	Honolulu	NA	NA	NA	NA	NA	NA	NA	NA	NA
20192	NA	04/04/2018	White tecoma	Tabebuia berteroi	Kailua	Hawaii	-157.7250402	21.37821269	green_space	1176 Aukele Street	No	10.16	good	39.37008	introduced	more than 18.29 m	0 to 15.24 cm	Honolulu	NA	NA	NA	NA	NA	NA	NA	NA	NA
19422	NA	02/17/2018	White tecoma	Tabebuia berteroi	Honolulu	Hawaii	-157.8354673	21.30410711	green_space	1431-1469 Wilder Avenue	Yes	10.16	good	39.37008	introduced	more than 18.29 m	0 to 15.24 cm	Honolulu	NA	NA	NA	NA	NA	NA	NA	NA	NA
15902	NA	03/15/2017	White tecoma	Tabebuia berteroi	Kailua	Hawaii	-157.744993	21.39361712	built_environment	750 Kailua Road	No	10.16	good	75.45932	introduced	more than 18.29 m	0 to 15.24 cm	Honolulu	NA	NA	NA	NA	NA	NA	NA	NA	NA
17934	NA	10/24/2017	White ipe	Tabebuia roseoalba	Kailua	Hawaii	-157.7501774	21.38457297	green_space	1185 Uluopihi Loop	Yes	10.16	good	65.6168	introduced	more than 18.29 m	0 to 15.24 cm	Honolulu	NA	NA	NA	NA	NA	NA	NA	NA	NA
22618	NA	02/20/2019	NA	NA	Honolulu	Hawaii	-157.806901	21.28703074	green_space	3221 Palolo Avenue	No	10.16	good	39.37008	no_info	more than 18.29 m	0 to 15.24 cm	Honolulu	NA	NA	NA	NA	NA	NA	NA	NA	NA
20924	NA	05/30/2018	NA	NA	Kailua	Hawaii	-157.7541268	21.41375347	green_space	603 Ilimano Street	NA	10.16	good	26.24672	no_info	more than 18.29 m	0 to 15.24 cm	Honolulu	NA	NA	NA	NA	NA	NA	NA	NA	NA
18852	NA	01/10/2018	NA	NA	Kailua	Hawaii	-157.7269462	21.38467212	green_space	624 Iana Street	NA	10.16	good	22.96588	no_info	more than 18.29 m	0 to 15.24 cm	Honolulu	NA	NA	NA	NA	NA	NA	NA	NA	NA
16768	NA	06/28/2017	NA	NA	Kailua	Hawaii	-157.7650319	21.35880295	green_space	1222-1228 Kelewina Street	No	10.16	good	13.12336	no_info	9.14 to 13.71 m	0 to 15.24 cm	Honolulu	NA	NA	NA	NA	NA	NA	NA	NA	NA
16337	NA	05/10/2017	NA	NA	Kailua	Hawaii	-157.7307518	21.39005829	green_space	355 Auwinala Road	No	10.16	good	39.37008	no_info	more than 18.29 m	0 to 15.24 cm	Honolulu	NA	NA	NA	NA	NA	NA	NA	NA	NA
15914	NA	03/15/2017	NA	NA	Kailua	Hawaii	-157.7419339	21.39737191	built_environment	306-310 Uluniu Street	NA	10.16	good	39.37008	no_info	more than 18.29 m	0 to 15.24 cm	Honolulu	NA	NA	NA	NA	NA	NA	NA	NA	NA
14608	NA	10/18/2016	NA	NA	Kailua	Hawaii	-157.7437618	21.39424085	green_space	710-722 Kailua Road	NA	10.16	good	26.24672	no_info	more than 18.29 m	0 to 15.24 cm	Honolulu	NA	NA	NA	NA	NA	NA	NA	NA	NA
678	NA	09/02/2016	NA	NA	Kailua	Hawaii	-157.7379388	21.39391619	green_space	21 South Kainalu Drive	NA	10.16	poor	45.93176	no_info	more than 18.29 m	0 to 15.24 cm	Honolulu	NA	NA	NA	NA	NA	NA	NA	NA	NA
31174	NA	06/16/2020	Tulipwood	Harpullia pendula	Kaneohe	Hawaii	-157.8087027	21.42709852	no_info	46-231 Ahui Nani Place	No	10.16	good	49.2126	introduced	more than 18.29 m	0 to 15.24 cm	Honolulu	NA	NA	NA	NA	NA	NA	NA	NA	NA
31171	NA	06/16/2020	Tulipwood	Harpullia pendula	Kaneohe	Hawaii	-157.8086284	21.42724652	no_info	46-233 Ahui Nani Place	No	10.16	good	49.2126	introduced	more than 18.29 m	0 to 15.24 cm	Honolulu	NA	NA	NA	NA	NA	NA	NA	NA	NA
30253	NA	02/04/2020	Tulipwood	Harpullia pendula	Kaneohe	Hawaii	-157.8312319	21.43646752	no_info	47-231 Hui ÃƒÆ’Ã†â€™ÃƒÂ¢Ã¢â€šÂ¬Ã…Â¡ÃƒÆ’Ã¢â‚¬Å¡Ãƒâ€šÃ‚Âªaeko Street	No	10.16	good	49.2126	introduced	more than 18.29 m	0 to 15.24 cm	Honolulu	NA	NA	NA	NA	NA	NA	NA	NA	NA
30152	NA	01/28/2020	Tulipwood	Harpullia pendula	Kaneohe	Hawaii	-157.8392518	21.43144739	green_space	47-128 Heno Place	No	10.16	fair	26.24672	introduced	more than 18.29 m	0 to 15.24 cm	Honolulu	NA	NA	NA	NA	NA	NA	NA	NA	NA
28056	NA	07/27/2019	Tulipwood	Harpullia pendula	Honolulu	Hawaii	-157.8099641	21.31027032	no_info	2930 East Manoa Road	No	10.16	good	55.77428	introduced	more than 18.29 m	0 to 15.24 cm	Honolulu	NA	NA	NA	NA	NA	NA	NA	NA	NA
23345	NA	03/18/2019	Tulipwood	Harpullia pendula	Honolulu	Hawaii	-157.7998113	21.28322939	built_environment	NA	Yes	10.16	good	36.08924	introduced	more than 18.29 m	0 to 15.24 cm	Honolulu	NA	NA	NA	NA	NA	NA	NA	NA	NA
23343	NA	03/18/2019	Tulipwood	Harpullia pendula	Honolulu	Hawaii	-157.7992621	21.28296072	built_environment	3588 Waialae Avenue	Yes	10.16	good	49.2126	introduced	more than 18.29 m	0 to 15.24 cm	Honolulu	NA	NA	NA	NA	NA	NA	NA	NA	NA
23327	NA	03/18/2019	Tulipwood	Harpullia pendula	Honolulu	Hawaii	-157.79925	21.28278014	built_environment	3583 Waialae Avenue	No	10.16	good	45.93176	introduced	more than 18.29 m	0 to 15.24 cm	Honolulu	NA	NA	NA	NA	NA	NA	NA	NA	NA
19192	NA	01/27/2018	Tulipwood	Harpullia pendula	Honolulu	Hawaii	-157.8363172	21.30304398	green_space	1504-1574 Makiki Street	No	10.16	good	45.93176	introduced	more than 18.29 m	0 to 15.24 cm	Honolulu	NA	NA	NA	NA	NA	NA	NA	NA	NA
16920	NA	07/12/2017	Tecoma	NA	Kailua	Hawaii	-157.7549189	21.3815789	green_space	1329 Kailua Road	NA	10.16	fair	65.6168	no_info	more than 18.29 m	0 to 15.24 cm	Honolulu	NA	NA	NA	NA	NA	NA	NA	NA	NA
21097	NA	06/13/2018	Stump	NA	Kailua	Hawaii	-157.7481372	21.42552331	green_space	41 Aikahi Loop	No	10.16	NA	16.4042	no_info	13.71 to 18.29 m	0 to 15.24 cm	Honolulu	NA	NA	NA	NA	NA	NA	NA	NA	NA
20405	NA	04/18/2018	Strawberry guava	Psidium cattleianum	Kailua	Hawaii	-157.7224745	21.37575446	green_space	1309-1315 Kupau Street	Yes	10.16	good	19.68504	introduced	more than 18.29 m	0 to 15.24 cm	Honolulu	NA	NA	NA	NA	NA	NA	NA	NA	NA
18327	NA	11/29/2017	Strawberry guava	Psidium cattleianum	Kailua	Hawaii	-157.7322457	21.3878801	green_space	561 Papalani Street	No	10.16	good	16.4042	introduced	13.71 to 18.29 m	0 to 15.24 cm	Honolulu	NA	NA	NA	NA	NA	NA	NA	NA	NA
16867	NA	07/05/2017	Strawberry guava	Psidium cattleianum	Kailua	Hawaii	-157.7574469	21.37586583	green_space	1604 Ulupii Place	No	10.16	good	26.24672	introduced	more than 18.29 m	0 to 15.24 cm	Honolulu	NA	NA	NA	NA	NA	NA	NA	NA	NA
18011	NA	11/01/2017	Soap berry tree	Sapindus saponaria	Kailua	Hawaii	-157.7388043	21.37400333	green_space	1400-1460 Kiukee Place	NA	10.16	good	52.49344	introduced	more than 18.29 m	0 to 15.24 cm	Honolulu	NA	NA	NA	NA	NA	NA	NA	NA	NA
31053	4/5/2018	NaT	Silver trumpet tree	Tabebuia aurea	Kailua	Hawaii	-157.7306561	21.38491442	green_space	634 Palawiki Street	Yes	10.16	good	29.52756	introduced	more than 18.29 m	0 to 15.24 cm	Honolulu	NA	NA	NA	NA	NA	NA	NA	NA	NA
31048	4/12/2018	NaT	Silver trumpet tree	Tabebuia aurea	NA	Hawaii	NA	NA	green_space	1413 Akamai Place	Yes	10.16	good	32.8084	introduced	more than 18.29 m	0 to 15.24 cm	Honolulu	NA	NA	NA	NA	NA	NA	NA	NA	NA
29136	NA	10/15/2019	Silver trumpet tree	Tabebuia aurea	Kaneohe	Hawaii	-157.8135476	21.41895413	green_space	46-306 Hoauna Street	No	10.16	good	52.49344	introduced	more than 18.29 m	0 to 15.24 cm	Honolulu	NA	NA	NA	NA	NA	NA	NA	NA	NA
16684	NA	06/21/2017	Silver trumpet tree	Tabebuia aurea	Kailua	Hawaii	-157.7658986	21.36122074	green_space	1224 Aloha Oe Drive	No	10.16	good	39.37008	introduced	more than 18.29 m	0 to 15.24 cm	Honolulu	NA	NA	NA	NA	NA	NA	NA	NA	NA
29217	NA	10/22/2019	Silver buttonwood	Conocarpus erectus	Kaneohe	Hawaii	-157.8082787	21.42220553	green_space	46-158 Aeloa Street	No	10.16	good	19.68504	introduced	more than 18.29 m	0 to 15.24 cm	Honolulu	NA	NA	NA	NA	NA	NA	NA	NA	NA
27951	NA	07/23/2019	Silver buttonwood	Conocarpus erectus	Kaneohe	Hawaii	-157.8046748	21.42374634	green_space	46-128 Humu Street	No	10.16	good	59.05512	introduced	more than 18.29 m	0 to 15.24 cm	Honolulu	NA	NA	NA	NA	NA	NA	NA	NA	NA
27915	NA	07/23/2019	Silver buttonwood	Conocarpus erectus	Kaneohe	Hawaii	-157.8028816	21.42525699	green_space	46-151 Nahiku Place	No	10.16	good	59.05512	introduced	more than 18.29 m	0 to 15.24 cm	Honolulu	NA	NA	NA	NA	NA	NA	NA	NA	NA
25528	NA	05/13/2019	Silver buttonwood	Conocarpus erectus	Honolulu	Hawaii	-157.79073	21.27639996	green_space	1104 21St Avenue	NA	10.16	fair	65.6168	introduced	more than 18.29 m	0 to 15.24 cm	Honolulu	NA	NA	NA	NA	NA	NA	NA	NA	NA
21501	NA	07/11/2018	Silver buttonwood	Conocarpus erectus	Kailua	Hawaii	-157.7387247	21.4278984	green_space	609 Milokai Place	No	10.16	good	32.8084	introduced	more than 18.29 m	0 to 15.24 cm	Honolulu	NA	NA	NA	NA	NA	NA	NA	NA	NA
21499	NA	07/11/2018	Silver buttonwood	Conocarpus erectus	Kailua	Hawaii	-157.7386121	21.42791089	green_space	609 Milokai Place	No	10.16	good	29.52756	introduced	more than 18.29 m	0 to 15.24 cm	Honolulu	NA	NA	NA	NA	NA	NA	NA	NA	NA
21378	NA	06/27/2018	Silver buttonwood	Conocarpus erectus	Kailua	Hawaii	-157.7132144	21.38451017	green_space	1370B Mokolea Drive	No	10.16	good	82.021	introduced	more than 18.29 m	0 to 15.24 cm	Honolulu	NA	NA	NA	NA	NA	NA	NA	NA	NA
21152	NA	06/13/2018	Silver buttonwood	Conocarpus erectus	Kailua	Hawaii	-157.7385763	21.42645843	green_space	579 Kaimalino Street	No	10.16	dead/dying	22.96588	introduced	more than 18.29 m	0 to 15.24 cm	Honolulu	NA	NA	NA	NA	NA	NA	NA	NA	NA
21103	NA	06/13/2018	Silver buttonwood	Conocarpus erectus	Kailua	Hawaii	-157.7482418	21.42559447	green_space	41 Aikahi Loop	No	10.16	good	39.37008	introduced	more than 18.29 m	0 to 15.24 cm	Honolulu	NA	NA	NA	NA	NA	NA	NA	NA	NA
21099	NA	06/13/2018	Silver buttonwood	Conocarpus erectus	Kailua	Hawaii	-157.7481989	21.42556451	green_space	41 Aikahi Loop	No	10.16	good	45.93176	introduced	more than 18.29 m	0 to 15.24 cm	Honolulu	NA	NA	NA	NA	NA	NA	NA	NA	NA
21000	NA	06/06/2018	Silver buttonwood	Conocarpus erectus	Kailua	Hawaii	-157.7520206	21.41785097	green_space	439-443 Ilimano Street	Yes	10.16	good	36.08924	introduced	more than 18.29 m	0 to 15.24 cm	Honolulu	NA	NA	NA	NA	NA	NA	NA	NA	NA
20998	NA	06/06/2018	Silver buttonwood	Conocarpus erectus	Kailua	Hawaii	-157.752042	21.41775609	green_space	443-447 Ilimano Street	Yes	10.16	good	42.65092	introduced	more than 18.29 m	0 to 15.24 cm	Honolulu	NA	NA	NA	NA	NA	NA	NA	NA	NA
20959	NA	06/06/2018	Silver buttonwood	Conocarpus erectus	Kailua	Hawaii	-157.7519381	21.4164372	green_space	421-429 Ililani Street	Yes	10.16	good	55.77428	introduced	more than 18.29 m	0 to 15.24 cm	Honolulu	NA	NA	NA	NA	NA	NA	NA	NA	NA
20582	NA	04/25/2018	Silver buttonwood	Conocarpus erectus	Kailua	Hawaii	-157.7237043	21.36875306	green_space	1463 Kina Street	No	10.16	good	29.52756	introduced	more than 18.29 m	0 to 15.24 cm	Honolulu	NA	NA	NA	NA	NA	NA	NA	NA	NA
20581	NA	04/25/2018	Silver buttonwood	Conocarpus erectus	Kailua	Hawaii	-157.7236456	21.36876637	green_space	1463 Kina Street	No	10.16	good	32.8084	introduced	more than 18.29 m	0 to 15.24 cm	Honolulu	NA	NA	NA	NA	NA	NA	NA	NA	NA
18426	NA	12/06/2017	Silver buttonwood	Conocarpus erectus	Kailua	Hawaii	-157.7359441	21.38620565	green_space	467 Aulima Loop	Yes	10.16	fair	16.4042	introduced	13.71 to 18.29 m	0 to 15.24 cm	Honolulu	NA	NA	NA	NA	NA	NA	NA	NA	NA
17588	NA	09/20/2017	Silver buttonwood	Conocarpus erectus	Kailua	Hawaii	-157.7105232	21.38414697	green_space	1435 Mokulua Drive	NA	10.16	good	55.77428	introduced	more than 18.29 m	0 to 15.24 cm	Honolulu	NA	NA	NA	NA	NA	NA	NA	NA	NA
17587	NA	09/20/2017	Silver buttonwood	Conocarpus erectus	Kailua	Hawaii	-157.710542	21.38421065	green_space	1435 Mokulua Drive	NA	10.16	fair	78.74016	introduced	more than 18.29 m	0 to 15.24 cm	Honolulu	NA	NA	NA	NA	NA	NA	NA	NA	NA
17586	NA	09/20/2017	Silver buttonwood	Conocarpus erectus	Kailua	Hawaii	-157.7105715	21.38425186	green_space	1427 Mokulua Drive	NA	10.16	good	55.77428	introduced	more than 18.29 m	0 to 15.24 cm	Honolulu	NA	NA	NA	NA	NA	NA	NA	NA	NA
17569	NA	09/13/2017	Silver buttonwood	Conocarpus erectus	Kailua	Hawaii	-157.7137746	21.38950693	green_space	1104 Mokulua Drive	No	10.16	good	39.37008	introduced	more than 18.29 m	0 to 15.24 cm	Honolulu	NA	NA	NA	NA	NA	NA	NA	NA	NA
17551	NA	09/13/2017	Silver buttonwood	Conocarpus erectus	Kailua	Hawaii	-157.7142357	21.38924604	green_space	111 Kuailima Drive	No	10.16	good	26.24672	introduced	more than 18.29 m	0 to 15.24 cm	Honolulu	NA	NA	NA	NA	NA	NA	NA	NA	NA
17538	NA	09/13/2017	Silver buttonwood	Conocarpus erectus	Kailua	Hawaii	-157.7142903	21.38995851	green_space	1064 Mokulua Drive	Yes	10.16	good	32.8084	introduced	more than 18.29 m	0 to 15.24 cm	Honolulu	NA	NA	NA	NA	NA	NA	NA	NA	NA
17535	NA	09/13/2017	Silver buttonwood	Conocarpus erectus	Kailua	Hawaii	-157.714315	21.38999356	green_space	1064 Mokulua Drive	Yes	10.16	fair	39.37008	introduced	more than 18.29 m	0 to 15.24 cm	Honolulu	NA	NA	NA	NA	NA	NA	NA	NA	NA
17513	NA	09/12/2017	Silver buttonwood	Conocarpus erectus	Kailua	Hawaii	-157.7121052	21.38694728	green_space	1277 Mokulua Drive	No	10.16	NA	39.37008	introduced	more than 18.29 m	0 to 15.24 cm	Honolulu	NA	NA	NA	NA	NA	NA	NA	NA	NA
17484	NA	09/06/2017	Silver buttonwood	Conocarpus erectus	Kailua	Hawaii	-157.7148755	21.39030804	green_space	101-111 Haokea Drive	NA	10.16	good	55.77428	introduced	more than 18.29 m	0 to 15.24 cm	Honolulu	NA	NA	NA	NA	NA	NA	NA	NA	NA
17433	NA	08/30/2017	Silver buttonwood	Conocarpus erectus	Kailua	Hawaii	-157.7192787	21.39376704	green_space	834 Aalapapa Drive	NA	10.16	fair	68.89764	introduced	more than 18.29 m	0 to 15.24 cm	Honolulu	NA	NA	NA	NA	NA	NA	NA	NA	NA
17393	NA	08/30/2017	Silver buttonwood	Conocarpus erectus	Kailua	Hawaii	-157.7175047	21.39361014	green_space	876 Mokulua Drive	Yes	10.16	good	59.05512	introduced	more than 18.29 m	0 to 15.24 cm	Honolulu	NA	NA	NA	NA	NA	NA	NA	NA	NA
17381	NA	08/30/2017	Silver buttonwood	Conocarpus erectus	Kailua	Hawaii	-157.71667	21.39205144	green_space	111-117 Mokumanu Drive	NA	10.16	good	59.05512	introduced	more than 18.29 m	0 to 15.24 cm	Honolulu	NA	NA	NA	NA	NA	NA	NA	NA	NA
17379	NA	08/30/2017	Silver buttonwood	Conocarpus erectus	Kailua	Hawaii	-157.7168377	21.39205394	green_space	114 Mokumanu Drive	NA	10.16	good	36.08924	introduced	more than 18.29 m	0 to 15.24 cm	Honolulu	NA	NA	NA	NA	NA	NA	NA	NA	NA
17370	NA	08/30/2017	Silver buttonwood	Conocarpus erectus	Kailua	Hawaii	-157.7173436	21.39141204	green_space	141-149 Mokumanu Drive	NA	10.16	good	39.37008	introduced	more than 18.29 m	0 to 15.24 cm	Honolulu	NA	NA	NA	NA	NA	NA	NA	NA	NA
17271	NA	08/23/2017	Silver buttonwood	Conocarpus erectus	Kailua	Hawaii	-157.7159244	21.39178418	green_space	974-982 Mokulua Drive	NA	10.16	good	49.2126	introduced	more than 18.29 m	0 to 15.24 cm	Honolulu	NA	NA	NA	NA	NA	NA	NA	NA	NA
16404	NA	05/17/2017	Silver buttonwood	Conocarpus erectus	Kailua	Hawaii	-157.743786	21.40756067	green_space	117-125 Palapu Street	NA	10.16	good	45.93176	introduced	more than 18.29 m	0 to 15.24 cm	Honolulu	NA	NA	NA	NA	NA	NA	NA	NA	NA
16384	NA	05/17/2017	Silver buttonwood	Conocarpus erectus	Kailua	Hawaii	-157.7432469	21.4078341	green_space	101-117 Palapu Street	NA	10.16	good	49.2126	introduced	more than 18.29 m	0 to 15.24 cm	Honolulu	NA	NA	NA	NA	NA	NA	NA	NA	NA
16374	NA	05/10/2017	Silver buttonwood	Conocarpus erectus	Kailua	Hawaii	-157.7386683	21.38738224	green_space	213-261 Hamakua Drive	NA	10.16	good	39.37008	introduced	more than 18.29 m	0 to 15.24 cm	Honolulu	NA	NA	NA	NA	NA	NA	NA	NA	NA
16372	NA	05/10/2017	Silver buttonwood	Conocarpus erectus	Kailua	Hawaii	-157.7306458	21.39035299	green_space	409 Wanaao Road	Yes	10.16	fair	59.05512	introduced	more than 18.29 m	0 to 15.24 cm	Honolulu	NA	NA	NA	NA	NA	NA	NA	NA	NA
16321	NA	05/10/2017	Silver buttonwood	Conocarpus erectus	Kailua	Hawaii	-157.7389969	21.38808529	built_environment	213-261 Hamakua Drive	NA	10.16	good	75.45932	introduced	more than 18.29 m	0 to 15.24 cm	Honolulu	NA	NA	NA	NA	NA	NA	NA	NA	NA
16320	NA	05/10/2017	Silver buttonwood	Conocarpus erectus	Kailua	Hawaii	-157.7390318	21.38815647	built_environment	213-261 Hamakua Drive	NA	10.16	good	39.37008	introduced	more than 18.29 m	0 to 15.24 cm	Honolulu	NA	NA	NA	NA	NA	NA	NA	NA	NA
16218	NA	04/12/2017	Silver buttonwood	Conocarpus erectus	Kailua	Hawaii	-157.7453765	21.41167842	green_space	615 North Kalaheo Avenue	Yes	10.16	good	42.65092	introduced	more than 18.29 m	0 to 15.24 cm	Honolulu	NA	NA	NA	NA	NA	NA	NA	NA	NA
16196	NA	04/12/2017	Silver buttonwood	Conocarpus erectus	Kailua	Hawaii	-157.7432804	21.40811753	green_space	451-457 North Kalaheo Avenue	Yes	10.16	good	65.6168	introduced	more than 18.29 m	0 to 15.24 cm	Honolulu	NA	NA	NA	NA	NA	NA	NA	NA	NA
15988	NA	03/29/2017	Silver buttonwood	Conocarpus erectus	Kailua	Hawaii	-157.7439013	21.40392101	green_space	214 Hualani Street	NA	10.16	good	36.08924	introduced	more than 18.29 m	0 to 15.24 cm	Honolulu	NA	NA	NA	NA	NA	NA	NA	NA	NA
15735	NA	02/16/2017	Silver buttonwood	Conocarpus erectus	Kailua	Hawaii	-157.7504647	21.41013334	green_space	401-415 Kaha Street	NA	10.16	good	22.96588	introduced	more than 18.29 m	0 to 15.24 cm	Honolulu	NA	NA	NA	NA	NA	NA	NA	NA	NA
14948	NA	11/09/2016	Silver buttonwood	Conocarpus erectus	Kailua	Hawaii	-157.7234636	21.39561305	green_space	2-104 Alala Road	NA	10.16	poor	72.17848	introduced	more than 18.29 m	0 to 15.24 cm	Honolulu	NA	NA	NA	NA	NA	NA	NA	NA	NA
14473	NA	10/05/2016	Silver buttonwood	Conocarpus erectus	Kailua	Hawaii	-157.7321398	21.39295219	green_space	221-231 Pouli Road	No	10.16	good	59.05512	introduced	more than 18.29 m	0 to 15.24 cm	Honolulu	NA	NA	NA	NA	NA	NA	NA	NA	NA
299	NA	07/11/2016	Silver buttonwood	Conocarpus erectus	Kailua	Hawaii	-157.7442916	21.39236405	no_info	104-116 Hamakua Drive	NA	10.16	good	49.2126	introduced	more than 18.29 m	0 to 15.24 cm	Honolulu	NA	NA	NA	NA	NA	NA	NA	NA	NA
13895	NA	09/19/2016	Brush tree shaving	Pseudobombax ellipticum	NA	Hawaii	-157.820286	21.299805	built_environment	NA	NA	10.16	fair	39.37008	introduced	more than 18.29 m	0 to 15.24 cm	Honolulu	NA	NA	NA	NA	NA	NA	NA	NA	NA
17353	NA	08/28/2017	Grape sea	Coccoloba uvifera	Kailua	Hawaii	-157.7221565	21.39521695	green_space	601-699 Mokulua Drive	NA	10.16	fair	29.52756	introduced	more than 18.29 m	0 to 15.24 cm	Honolulu	NA	NA	NA	NA	NA	NA	NA	NA	NA
19717	NA	03/03/2018	Scrambled egg tree	Senna surattensis	Honolulu	Hawaii	-157.833	21.3029359	green_space	1561 Wilder Avenue	No	10.16	poor	49.2126	introduced	more than 18.29 m	0 to 15.24 cm	Honolulu	NA	NA	NA	NA	NA	NA	NA	NA	NA
20107	NA	03/28/2018	Sago palm	Cycas revoluta	Kailua	Hawaii	-157.7269798	21.3719501	green_space	1253-1269 Kina Street	No	10.16	good	16.4042	introduced	13.71 to 18.29 m	0 to 15.24 cm	Honolulu	NA	NA	NA	NA	NA	NA	NA	NA	NA
20143	NA	03/28/2018	Royal poinciana	Delonix regia	Kailua	Hawaii	-157.7270656	21.37599821	green_space	1107-1113 Hui Street	No	10.16	fair	29.52756	introduced	more than 18.29 m	0 to 15.24 cm	Honolulu	NA	NA	NA	NA	NA	NA	NA	NA	NA
434	NA	07/13/2016	Royal poinciana	Delonix regia	Kailua	Hawaii	-157.7345109	21.39468788	green_space	184 South Kainalu Drive	No	10.16	good	NA	introduced	NA	0 to 15.24 cm	Honolulu	NA	NA	NA	NA	NA	NA	NA	NA	NA
372	NA	07/13/2016	Royal poinciana	Delonix regia	Kailua	Hawaii	-157.7378583	21.39601398	green_space	40-68 South Kainalu Drive	NA	10.16	good	49.2126	introduced	more than 18.29 m	0 to 15.24 cm	Honolulu	NA	NA	NA	NA	NA	NA	NA	NA	NA
14493	NA	10/14/2016	Royal palm	Roystonea	Kailua	Hawaii	-157.7332731	21.39437945	green_space	206 Kailua Road	NA	10.16	good	26.24672	no_info	more than 18.29 m	0 to 15.24 cm	Honolulu	NA	NA	NA	NA	NA	NA	NA	NA	NA
14060	NA	09/19/2016	Royal palm	Roystonea	NA	Hawaii	-157.820029	21.29968	built_environment	NA	NA	10.16	good	98.4252	no_info	more than 18.29 m	0 to 15.24 cm	Honolulu	NA	NA	NA	NA	NA	NA	NA	NA	NA
30107	NA	01/25/2020	Rainbow shower	Cassia nealiae	Honolulu	Hawaii	-157.8227745	21.30708794	green_space	2394 Manoa Road	No	10.16	good	88.58268	no_info	more than 18.29 m	0 to 15.24 cm	Honolulu	NA	NA	NA	NA	NA	NA	NA	NA	NA
30105	NA	01/25/2020	Rainbow shower	Cassia nealiae	Honolulu	Hawaii	-157.8227248	21.30710418	green_space	2394 Manoa Road	No	10.16	good	88.58268	no_info	more than 18.29 m	0 to 15.24 cm	Honolulu	NA	NA	NA	NA	NA	NA	NA	NA	NA
28816	NA	09/11/2019	Rainbow shower	Cassia nealiae	Honolulu	Hawaii	-157.7984172	21.26878974	green_space	535 18th Avenue	No	10.16	good	49.2126	no_info	more than 18.29 m	0 to 15.24 cm	Honolulu	NA	NA	NA	NA	NA	NA	NA	NA	NA
28453	NA	08/20/2019	Rainbow shower	Cassia nealiae	Honolulu	Hawaii	-157.8512601	21.30249629	built_environment	6691 South Hotel Street	No	10.16	good	49.2126	no_info	more than 18.29 m	0 to 15.24 cm	Honolulu	NA	NA	NA	NA	NA	NA	NA	NA	NA
28357	NA	08/13/2019	Rainbow shower	Cassia nealiae	Honolulu	Hawaii	-157.8491552	21.30319787	green_space	1401 South Beretania Street	No	10.16	good	55.77428	no_info	more than 18.29 m	0 to 15.24 cm	Honolulu	NA	NA	NA	NA	NA	NA	NA	NA	NA
20175	NA	03/31/2018	Rainbow shower	Cassia nealiae	Honolulu	Hawaii	-157.820192	21.26274791	green_space	2686-2882 Kalakaua Avenue	No	10.16	good	49.2126	no_info	more than 18.29 m	0 to 15.24 cm	Honolulu	NA	NA	NA	NA	NA	NA	NA	NA	NA
18643	NA	12/13/2017	Rainbow shower	Cassia nealiae	Kailua	Hawaii	-157.7308014	21.38214067	green_space	744 Wanaao Road	No	10.16	fair	42.65092	no_info	more than 18.29 m	0 to 15.24 cm	Honolulu	NA	NA	NA	NA	NA	NA	NA	NA	NA
18196	NA	11/15/2017	Rainbow shower	Cassia nealiae	Kailua	Hawaii	-157.7436337	21.38026615	green_space	1191 Akipola Street	NA	10.16	good	42.65092	no_info	more than 18.29 m	0 to 15.24 cm	Honolulu	NA	NA	NA	NA	NA	NA	NA	NA	NA
16579	NA	06/07/2017	Rainbow shower	Cassia nealiae	Kailua	Hawaii	-157.7670995	21.37230774	green_space	1024-1026 Lunaai Street	No	10.16	good	45.93176	no_info	more than 18.29 m	0 to 15.24 cm	Honolulu	NA	NA	NA	NA	NA	NA	NA	NA	NA
16284	NA	05/03/2017	Rainbow shower	Cassia nealiae	Kailua	Hawaii	-157.7480212	21.41166593	green_space	220 Kaha Street	NA	10.16	good	36.08924	no_info	more than 18.29 m	0 to 15.24 cm	Honolulu	NA	NA	NA	NA	NA	NA	NA	NA	NA
14466	NA	10/05/2016	Rainbow shower	Cassia nealiae	Kailua	Hawaii	-157.7307102	21.3942165	green_space	167 Kakahiaka Street	NA	10.16	good	45.93176	no_info	more than 18.29 m	0 to 15.24 cm	Honolulu	NA	NA	NA	NA	NA	NA	NA	NA	NA
14455	NA	10/05/2016	Rainbow shower	Cassia nealiae	Kailua	Hawaii	-157.7299511	21.39562876	green_space	130-138 Kakahiaka Street	NA	10.16	good	55.77428	no_info	more than 18.29 m	0 to 15.24 cm	Honolulu	NA	NA	NA	NA	NA	NA	NA	NA	NA
25048	NA	05/07/2019	Pua kenikeni	Fagraea berteroana	Kaneohe	Hawaii	-157.8077815	21.39747243	green_space	45-680 Lohiehu Street	No	10.16	good	36.08924	introduced	more than 18.29 m	0 to 15.24 cm	Honolulu	NA	NA	NA	NA	NA	NA	NA	NA	NA
20554	NA	04/25/2018	Pua kenikeni	Fagraea berteroana	Kailua	Hawaii	-157.723319	21.37152923	green_space	1435 Humuula Street	No	10.16	good	26.24672	introduced	more than 18.29 m	0 to 15.24 cm	Honolulu	NA	NA	NA	NA	NA	NA	NA	NA	NA
16749	NA	06/28/2017	Pua kenikeni	Fagraea berteroana	Kailua	Hawaii	-157.7661954	21.35799305	green_space	1284-1286 Puualoha Street	No	10.16	good	19.68504	introduced	more than 18.29 m	0 to 15.24 cm	Honolulu	NA	NA	NA	NA	NA	NA	NA	NA	NA
16557	NA	05/31/2017	Pua kenikeni	Fagraea berteroana	Kailua	Hawaii	-157.7685981	21.36670858	green_space	946-998 Maunawili Circle	No	10.16	good	19.68504	introduced	more than 18.29 m	0 to 15.24 cm	Honolulu	NA	NA	NA	NA	NA	NA	NA	NA	NA
16556	NA	05/31/2017	Pua kenikeni	Fagraea berteroana	Kailua	Hawaii	-157.7684936	21.36674361	green_space	946-998 Maunawili Circle	No	10.16	good	22.96588	introduced	more than 18.29 m	0 to 15.24 cm	Honolulu	NA	NA	NA	NA	NA	NA	NA	NA	NA
12577	NA	09/19/2016	Pua kenikeni	Fagraea berteroana	NA	Hawaii	-157.815743	21.301907	NA	NA	NA	10.16	good	29.52756	introduced	more than 18.29 m	0 to 15.24 cm	Honolulu	NA	NA	NA	NA	NA	NA	NA	NA	NA
12574	NA	09/19/2016	Pua kenikeni	Fagraea berteroana	Honolulu	Hawaii	-157.8148002	21.30197311	NA	NA	NA	10.16	good	32.8084	introduced	more than 18.29 m	0 to 15.24 cm	Honolulu	NA	NA	NA	NA	NA	NA	NA	NA	NA
20343	NA	04/11/2018	Ponytail palm	Beaucarnea recurvata	Kailua	Hawaii	-157.7204647	21.37431447	green_space	973 Apokula Place	No	10.16	good	13.12336	introduced	9.14 to 13.71 m	0 to 15.24 cm	Honolulu	NA	NA	NA	NA	NA	NA	NA	NA	NA
29687	NA	11/30/2019	Podocarpus	Podocarpus	Honolulu	Hawaii	-157.8220403	21.30619227	green_space	2318 Beckwith Street	Yes	10.16	good	45.93176	no_info	more than 18.29 m	0 to 15.24 cm	Honolulu	NA	NA	NA	NA	NA	NA	NA	NA	NA
29685	NA	11/30/2019	Podocarpus	Podocarpus	Honolulu	Hawaii	-157.8224278	21.30603956	green_space	2312 Beckwith Street	No	10.16	good	65.6168	no_info	more than 18.29 m	0 to 15.24 cm	Honolulu	NA	NA	NA	NA	NA	NA	NA	NA	NA
29424	NA	11/09/2019	Podocarpus	Podocarpus	Honolulu	Hawaii	-157.8204839	21.30323639	green_space	2207 Oahu Avenue	NA	10.16	good	45.93176	no_info	more than 18.29 m	0 to 15.24 cm	Honolulu	NA	NA	NA	NA	NA	NA	NA	NA	NA
30246	NA	02/04/2020	Plumeria	Plumeria	Ahuimanu	Hawaii	-157.8303334	21.43698682	no_info	NA	No	10.16	good	6.56168	no_info	4.57 to 9.14 m	0 to 15.24 cm	Honolulu	NA	NA	NA	NA	NA	NA	NA	NA	NA
29114	NA	10/15/2019	Plumeria	Plumeria	Kaneohe	Hawaii	-157.8144689	21.42085555	green_space	46-136 Nahewai Place	No	10.16	fair	16.4042	no_info	13.71 to 18.29 m	0 to 15.24 cm	Honolulu	NA	NA	NA	NA	NA	NA	NA	NA	NA
28796	NA	09/11/2019	Plumeria	Plumeria	Honolulu	Hawaii	-157.8063277	21.28242212	green_space	1003 7th Avenue	No	10.16	fair	26.24672	no_info	more than 18.29 m	0 to 15.24 cm	Honolulu	NA	NA	NA	NA	NA	NA	NA	NA	NA
28032	NA	08/12/2019	Plumeria	Plumeria	Honolulu	Hawaii	-157.8021059	21.27969537	green_space	950 11th Avenue	No	10.16	good	29.52756	no_info	more than 18.29 m	0 to 15.24 cm	Honolulu	NA	NA	NA	NA	NA	NA	NA	NA	NA
26553	NA	05/28/2019	Plumeria	Plumeria	Honolulu	Hawaii	-157.8551023	21.30427366	green_space	650 South King Street	No	10.16	good	49.2126	no_info	more than 18.29 m	0 to 15.24 cm	Honolulu	NA	NA	NA	NA	NA	NA	NA	NA	NA
26552	NA	05/28/2019	Plumeria	Plumeria	Honolulu	Hawaii	-157.8551345	21.30431177	green_space	650 South King Street	No	10.16	good	49.2126	no_info	more than 18.29 m	0 to 15.24 cm	Honolulu	NA	NA	NA	NA	NA	NA	NA	NA	NA
20890	NA	05/30/2018	Plumeria	Plumeria	Kailua	Hawaii	-157.7524155	21.41461904	green_space	527-531 Iliaina Street	NA	10.16	good	22.96588	no_info	more than 18.29 m	0 to 15.24 cm	Honolulu	NA	NA	NA	NA	NA	NA	NA	NA	NA
20580	NA	04/25/2018	Plumeria	Plumeria	Kailua	Hawaii	-157.7236329	21.36947414	green_space	1423 Onioni Street	No	10.16	good	19.68504	no_info	more than 18.29 m	0 to 15.24 cm	Honolulu	NA	NA	NA	NA	NA	NA	NA	NA	NA
20572	NA	04/25/2018	Plumeria	Plumeria	Kailua	Hawaii	-157.7233884	21.36944102	green_space	1428-1438 Onioni Street	Yes	10.16	good	32.8084	no_info	more than 18.29 m	0 to 15.24 cm	Honolulu	NA	NA	NA	NA	NA	NA	NA	NA	NA
20350	NA	04/11/2018	Plumeria	Plumeria	Kailua	Hawaii	-157.7231907	21.37506098	green_space	1249-1255 Loho Street	No	10.16	good	36.08924	no_info	more than 18.29 m	0 to 15.24 cm	Honolulu	NA	NA	NA	NA	NA	NA	NA	NA	NA
20345	NA	04/11/2018	Plumeria	Plumeria	Kailua	Hawaii	-157.7232712	21.37516714	green_space	1243-1249 Loho Street	No	10.16	fair	22.96588	no_info	more than 18.29 m	0 to 15.24 cm	Honolulu	NA	NA	NA	NA	NA	NA	NA	NA	NA
19934	NA	03/14/2018	Plumeria	Plumeria	Kailua	Hawaii	-157.7285013	21.37059013	green_space	1282 Aupupu Place	No	10.16	good	19.68504	no_info	more than 18.29 m	0 to 15.24 cm	Honolulu	NA	NA	NA	NA	NA	NA	NA	NA	NA
16552	NA	05/31/2017	Plumeria	Plumeria	Kailua	Hawaii	-157.7687078	21.36675199	green_space	946-998 Maunawili Circle	No	10.16	good	22.96588	no_info	more than 18.29 m	0 to 15.24 cm	Honolulu	NA	NA	NA	NA	NA	NA	NA	NA	NA
31135	NA	06/09/2020	Pink tecoma	Tabebuia heterophylla	Kaneohe	Hawaii	-157.7941102	21.3949989	green_space	45-185 Leleua Place	No	10.16	good	65.6168	introduced	more than 18.29 m	0 to 15.24 cm	Honolulu	NA	NA	NA	NA	NA	NA	NA	NA	NA
24942	NA	05/17/2019	Pink tecoma	Tabebuia heterophylla	Honolulu	Hawaii	-157.8539363	21.29256639	green_space	NA	No	10.16	good	32.8084	introduced	more than 18.29 m	0 to 15.24 cm	Honolulu	NA	NA	NA	NA	NA	NA	NA	NA	NA
23034	NA	03/05/2019	Pink tecoma	Tabebuia heterophylla	Kaneohe	Hawaii	-157.8057101	21.40891724	green_space	45-630 Keneke Street	Yes	10.16	good	52.49344	introduced	more than 18.29 m	0 to 15.24 cm	Honolulu	NA	NA	NA	NA	NA	NA	NA	NA	NA
22735	NA	02/23/2019	Pink tecoma	Tabebuia heterophylla	Honolulu	Hawaii	-157.7968005	21.29953251	green_space	2007 Palolo Avenue	No	10.16	NA	55.77428	introduced	more than 18.29 m	0 to 15.24 cm	Honolulu	NA	NA	NA	NA	NA	NA	NA	NA	NA
16905	NA	07/12/2017	Pink tecoma	Tabebuia heterophylla	Kailua	Hawaii	-157.7546401	21.38029683	green_space	42 Kalanianaole Highway	NA	10.16	fair	82.021	introduced	more than 18.29 m	0 to 15.24 cm	Honolulu	NA	NA	NA	NA	NA	NA	NA	NA	NA
14551	NA	10/18/2016	Pink tecoma	Tabebuia heterophylla	Kailua	Hawaii	-157.740726	21.39356382	no_info	531-537 Kailua Road	NA	10.16	good	62.33596	introduced	more than 18.29 m	0 to 15.24 cm	Honolulu	NA	NA	NA	NA	NA	NA	NA	NA	NA
14401	NA	09/26/2016	Pink tecoma	Tabebuia heterophylla	Kailua	Hawaii	-157.7319252	21.39125394	green_space	381 Wanaao Road	Yes	10.16	good	98.4252	introduced	more than 18.29 m	0 to 15.24 cm	Honolulu	NA	NA	NA	NA	NA	NA	NA	NA	NA
14282	NA	09/19/2016	Pink tecoma	Tabebuia heterophylla	NA	Hawaii	-157.819947	21.299686	built_environment	NA	NA	10.16	fair	78.74016	introduced	more than 18.29 m	0 to 15.24 cm	Honolulu	NA	NA	NA	NA	NA	NA	NA	NA	NA
308	NA	07/11/2016	Pink tecoma	Tabebuia heterophylla	Kailua	Hawaii	-157.7437243	21.39237779	no_info	112-116 Hekili Street	NA	10.16	good	65.6168	introduced	more than 18.29 m	0 to 15.24 cm	Honolulu	NA	NA	NA	NA	NA	NA	NA	NA	NA
28275	NA	08/06/2019	Paraguay tea	Ilex paraguariensis	Honolulu	Hawaii	-157.850664	21.30327721	built_environment	846 South Hotel Street	Yes	10.16	good	49.2126	introduced	more than 18.29 m	0 to 15.24 cm	Honolulu	NA	NA	NA	NA	NA	NA	NA	NA	NA
20571	NA	04/25/2018	Paraguay tea	Ilex paraguariensis	Kailua	Hawaii	-157.7237566	21.37051473	green_space	1470 Humuwili Place	Yes	10.16	good	32.8084	introduced	more than 18.29 m	0 to 15.24 cm	Honolulu	NA	NA	NA	NA	NA	NA	NA	NA	NA
20060	NA	03/21/2018	Paraguay tea	Ilex paraguariensis	Kailua	Hawaii	-157.7277828	21.37111918	green_space	1320 Auwaiku Street	No	10.16	fair	39.37008	introduced	more than 18.29 m	0 to 15.24 cm	Honolulu	NA	NA	NA	NA	NA	NA	NA	NA	NA
18042	NA	11/03/2017	Paraguay tea	Ilex paraguariensis	Kailua	Hawaii	-157.7672088	21.36676657	green_space	909-913 Lunahelu Street	No	10.16	good	59.05512	introduced	more than 18.29 m	0 to 15.24 cm	Honolulu	NA	NA	NA	NA	NA	NA	NA	NA	NA
17815	NA	10/18/2017	Paraguay tea	Ilex paraguariensis	Kailua	Hawaii	-157.7334688	21.360548	green_space	3123 Kahako Place	NA	10.16	fair	52.49344	introduced	more than 18.29 m	0 to 15.24 cm	Honolulu	NA	NA	NA	NA	NA	NA	NA	NA	NA
16661	NA	06/07/2017	Paraguay tea	Ilex paraguariensis	Kailua	Hawaii	-157.7708239	21.36573526	green_space	1187-1191 Lunaai Street	No	10.16	good	36.08924	introduced	more than 18.29 m	0 to 15.24 cm	Honolulu	NA	NA	NA	NA	NA	NA	NA	NA	NA
16596	NA	06/07/2017	Paraguay tea	Ilex paraguariensis	Kailua	Hawaii	-157.7663478	21.37219496	green_space	1031 Lunaai Place	No	10.16	good	32.8084	introduced	more than 18.29 m	0 to 15.24 cm	Honolulu	NA	NA	NA	NA	NA	NA	NA	NA	NA
16562	NA	06/07/2017	Paraguay tea	Ilex paraguariensis	Kailua	Hawaii	-157.7693323	21.36924141	green_space	1107 Lunaai Street	No	10.16	good	39.37008	introduced	more than 18.29 m	0 to 15.24 cm	Honolulu	NA	NA	NA	NA	NA	NA	NA	NA	NA
23980	NA	04/16/2019	Papaya	Carica papaya	Kaneohe	Hawaii	-157.8083702	21.40304636	green_space	45-837 Kupohu Street	No	10.16	good	32.8084	introduced	more than 18.29 m	0 to 15.24 cm	Honolulu	NA	NA	NA	NA	NA	NA	NA	NA	NA
23065	NA	03/17/2019	Papaya	Carica papaya	Honolulu	Hawaii	-157.7927296	21.30443484	green_space	2251 Palolo Avenue	Yes	10.16	good	22.96588	introduced	more than 18.29 m	0 to 15.24 cm	Honolulu	NA	NA	NA	NA	NA	NA	NA	NA	NA
28606	NA	09/04/2019	Palm	Arecaceae	Honolulu	Hawaii	-157.8068233	21.2737912	green_space	3497 Alohea Avenue	No	10.16	good	29.52756	no_info	more than 18.29 m	0 to 15.24 cm	Honolulu	NA	NA	NA	NA	NA	NA	NA	NA	NA
20744	NA	05/23/2018	Palm	Arecaceae	Kailua	Hawaii	-157.7252868	21.36961183	green_space	1358-1364 Onioni Street	NA	10.16	good	16.4042	no_info	13.71 to 18.29 m	0 to 15.24 cm	Honolulu	NA	NA	NA	NA	NA	NA	NA	NA	NA
26274	NA	05/31/2019	Olive	Olea europaea	Honolulu	Hawaii	-157.8466936	21.29023907	green_space	1441 Kapiolani Boulevard	No	10.16	good	42.65092	introduced	more than 18.29 m	0 to 15.24 cm	Honolulu	NA	NA	NA	NA	NA	NA	NA	NA	NA
26273	NA	05/31/2019	Olive	Olea europaea	Honolulu	Hawaii	-157.8466406	21.29021907	green_space	1441 Kapiolani Boulevard	No	10.16	good	39.37008	introduced	more than 18.29 m	0 to 15.24 cm	Honolulu	NA	NA	NA	NA	NA	NA	NA	NA	NA
26270	NA	05/31/2019	Olive	Olea europaea	Honolulu	Hawaii	-157.8466024	21.29022907	green_space	1441 Kapiolani Boulevard	No	10.16	good	39.37008	introduced	more than 18.29 m	0 to 15.24 cm	Honolulu	NA	NA	NA	NA	NA	NA	NA	NA	NA
29695	NA	11/30/2019	Oleander podocarpus	Podocarpus neriifolius	Honolulu	Hawaii	-157.8210304	21.30659814	green_space	2354 Beckwith Street	Yes	10.16	good	49.2126	introduced	more than 18.29 m	0 to 15.24 cm	Honolulu	NA	NA	NA	NA	NA	NA	NA	NA	NA
27759	NA	07/13/2019	Ohia lehua / ilehua	Metrosideros polymorpha	Honolulu	Hawaii	-157.80848	21.31661759	green_space	3155 Manoa Road	No	10.16	good	65.6168	naturally_occurring	more than 18.29 m	0 to 15.24 cm	Honolulu	NA	NA	NA	NA	NA	NA	NA	NA	NA
24466	NA	04/25/2019	Octopus tree	Schefflera actinophylla	Honolulu	Hawaii	-157.8488313	21.33919876	green_space	1816 Alewa Drive	No	10.16	good	59.05512	introduced	more than 18.29 m	0 to 15.24 cm	Honolulu	NA	NA	NA	NA	NA	NA	NA	NA	NA
16160	NA	04/12/2017	Octopus tree	Schefflera actinophylla	Kailua	Hawaii	-157.7446926	21.40624778	green_space	415 North Kainalu Drive	NA	10.16	good	16.4042	introduced	13.71 to 18.29 m	0 to 15.24 cm	Honolulu	NA	NA	NA	NA	NA	NA	NA	NA	NA
18185	NA	11/15/2017	Norfolk island pine	Araucaria heterophylla	Kailua	Hawaii	-157.7422687	21.38491245	green_space	182 Akiohala Place	No	10.16	good	26.24672	introduced	more than 18.29 m	0 to 15.24 cm	Honolulu	NA	NA	NA	NA	NA	NA	NA	NA	NA
16510	NA	05/31/2017	Narra	Pterocarpus dalbergioides	Kailua	Hawaii	-157.766268	21.36691514	green_space	1070 Maunawili Road	No	10.16	good	42.65092	introduced	more than 18.29 m	0 to 15.24 cm	Honolulu	NA	NA	NA	NA	NA	NA	NA	NA	NA
18143	NA	11/11/2017	Monkeypod	Albizia saman	Honolulu	Hawaii	-157.8173298	21.26827943	green_space	2805 Monsarrat Avenue	NA	10.16	good	82.021	no_info	more than 18.29 m	0 to 15.24 cm	Honolulu	NA	NA	NA	NA	NA	NA	NA	NA	NA
28170	NA	07/31/2019	Milo	Thespesia populnea	Honolulu	Hawaii	-157.7911759	21.28511279	green_space	1520 16th Ave.	No	10.16	good	29.52756	introduced	more than 18.29 m	0 to 15.24 cm	Honolulu	NA	NA	NA	NA	NA	NA	NA	NA	NA
26266	NA	05/31/2019	Milo	Thespesia populnea	Honolulu	Hawaii	-157.8462517	21.29007225	green_space	1441 Kapiolani Boulevard	No	10.16	good	42.65092	introduced	more than 18.29 m	0 to 15.24 cm	Honolulu	NA	NA	NA	NA	NA	NA	NA	NA	NA
26265	NA	05/31/2019	Milo	Thespesia populnea	Honolulu	Hawaii	-157.8461793	21.29004851	green_space	1441 Kapiolani Boulevard	No	10.16	good	42.65092	introduced	more than 18.29 m	0 to 15.24 cm	Honolulu	NA	NA	NA	NA	NA	NA	NA	NA	NA
26264	NA	05/31/2019	Milo	Thespesia populnea	Honolulu	Hawaii	-157.8460854	21.29001977	green_space	1441 Kapiolani Boulevard	No	10.16	poor	42.65092	introduced	more than 18.29 m	0 to 15.24 cm	Honolulu	NA	NA	NA	NA	NA	NA	NA	NA	NA
26232	NA	05/29/2019	Milo	Thespesia populnea	Honolulu	Hawaii	-157.8419226	21.2887983	green_space	1501 Ala Moana Boulevard	No	10.16	good	42.65092	introduced	more than 18.29 m	0 to 15.24 cm	Honolulu	NA	NA	NA	NA	NA	NA	NA	NA	NA
26231	NA	05/29/2019	Milo	Thespesia populnea	Honolulu	Hawaii	-157.8419019	21.28871582	green_space	1501 Ala Moana Boulevard	No	10.16	good	42.65092	introduced	more than 18.29 m	0 to 15.24 cm	Honolulu	NA	NA	NA	NA	NA	NA	NA	NA	NA
26229	NA	05/29/2019	Milo	Thespesia populnea	Honolulu	Hawaii	-157.8418938	21.28868708	green_space	1501 Ala Moana Boulevard	No	10.16	good	49.2126	introduced	more than 18.29 m	0 to 15.24 cm	Honolulu	NA	NA	NA	NA	NA	NA	NA	NA	NA
26228	NA	05/29/2019	Milo	Thespesia populnea	Honolulu	Hawaii	-157.8419146	21.28863085	green_space	50 Ala Moana Park Drive	No	10.16	good	45.93176	introduced	more than 18.29 m	0 to 15.24 cm	Honolulu	NA	NA	NA	NA	NA	NA	NA	NA	NA
31177	NA	06/16/2020	Manila palm	Adonidia merrillii	Kaneohe	Hawaii	-157.8089159	21.43269315	green_space	46-295 Ikiiki Street	No	10.16	good	29.52756	introduced	more than 18.29 m	0 to 15.24 cm	Honolulu	NA	NA	NA	NA	NA	NA	NA	NA	NA
31098	NA	06/09/2020	Manila palm	Adonidia merrillii	Kaneohe	Hawaii	-157.791661	21.39930163	green_space	45-306 Akimala Place	No	10.16	good	26.24672	introduced	more than 18.29 m	0 to 15.24 cm	Honolulu	NA	NA	NA	NA	NA	NA	NA	NA	NA
31030	NA	05/22/2020	Manila palm	Adonidia merrillii	Kaneohe	Hawaii	-157.7946792	21.39873637	green_space	45-405 Puahuula Place	No	10.16	good	32.8084	introduced	more than 18.29 m	0 to 15.24 cm	Honolulu	NA	NA	NA	NA	NA	NA	NA	NA	NA
30377	NA	02/11/2020	Manila palm	Adonidia merrillii	Kaneohe	Hawaii	-157.8174552	21.40633761	green_space	45-498 Lolii Street	No	10.16	good	26.24672	introduced	more than 18.29 m	0 to 15.24 cm	Honolulu	NA	NA	NA	NA	NA	NA	NA	NA	NA
30365	NA	02/11/2020	Manila palm	Adonidia merrillii	Kaneohe	Hawaii	-157.8173292	21.40705305	green_space	45-491 Oha Place	Yes	10.16	good	26.24672	introduced	more than 18.29 m	0 to 15.24 cm	Honolulu	NA	NA	NA	NA	NA	NA	NA	NA	NA
30363	NA	02/11/2020	Manila palm	Adonidia merrillii	Kaneohe	Hawaii	-157.81736	21.4070081	green_space	45-491 Oha Place	Yes	10.16	good	29.52756	introduced	more than 18.29 m	0 to 15.24 cm	Honolulu	NA	NA	NA	NA	NA	NA	NA	NA	NA
30362	NA	02/11/2020	Manila palm	Adonidia merrillii	Kaneohe	Hawaii	-157.8173828	21.40697564	green_space	45-491 Oha Place	Yes	10.16	good	26.24672	introduced	more than 18.29 m	0 to 15.24 cm	Honolulu	NA	NA	NA	NA	NA	NA	NA	NA	NA
30358	NA	02/11/2020	Manila palm	Adonidia merrillii	Kaneohe	Hawaii	-157.8175773	21.40645998	green_space	45-501 Puoni Place	No	10.16	good	16.4042	introduced	13.71 to 18.29 m	0 to 15.24 cm	Honolulu	NA	NA	NA	NA	NA	NA	NA	NA	NA
30316	NA	02/08/2020	Manila palm	Adonidia merrillii	Honolulu	Hawaii	-157.8160839	21.31248193	green_space	2821 Puuhonua Street	Yes	10.16	good	49.2126	introduced	more than 18.29 m	0 to 15.24 cm	Honolulu	NA	NA	NA	NA	NA	NA	NA	NA	NA
30179	NA	01/29/2020	Manila palm	Adonidia merrillii	Honolulu	Hawaii	-157.7921166	21.26969061	green_space	4151 Luakaha Place	No	10.16	good	32.8084	introduced	more than 18.29 m	0 to 15.24 cm	Honolulu	NA	NA	NA	NA	NA	NA	NA	NA	NA
29887	NA	01/07/2020	Manila palm	Adonidia merrillii	Kaneohe	Hawaii	-157.7666328	21.41357285	green_space	44-127 Keaalau Place	No	10.16	good	42.65092	introduced	more than 18.29 m	0 to 15.24 cm	Honolulu	NA	NA	NA	NA	NA	NA	NA	NA	NA
29886	NA	01/07/2020	Manila palm	Adonidia merrillii	Kaneohe	Hawaii	-157.7666205	21.41354657	green_space	44-127 Keaalau Place	No	10.16	good	42.65092	introduced	more than 18.29 m	0 to 15.24 cm	Honolulu	NA	NA	NA	NA	NA	NA	NA	NA	NA
29873	NA	01/07/2020	Manila palm	Adonidia merrillii	Kaneohe	Hawaii	-157.7663153	21.41296676	green_space	44-114 Keaalau Place	No	10.16	good	26.24672	introduced	more than 18.29 m	0 to 15.24 cm	Honolulu	NA	NA	NA	NA	NA	NA	NA	NA	NA
29766	NA	12/03/2019	Manila palm	Adonidia merrillii	Kaneohe	Hawaii	-157.7714133	21.40842507	green_space	44115 Kahinani Place	No	10.16	good	26.24672	introduced	more than 18.29 m	0 to 15.24 cm	Honolulu	NA	NA	NA	NA	NA	NA	NA	NA	NA
29757	NA	12/03/2019	Manila palm	Adonidia merrillii	Kaneohe	Hawaii	-157.7715836	21.40822842	green_space	44-122 Kahinani Way	No	10.16	good	36.08924	introduced	more than 18.29 m	0 to 15.24 cm	Honolulu	NA	NA	NA	NA	NA	NA	NA	NA	NA
29753	NA	12/03/2019	Manila palm	Adonidia merrillii	Kaneohe	Hawaii	-157.7715074	21.40812825	green_space	44-122 Kahinani Way	Yes	10.16	good	19.68504	introduced	more than 18.29 m	0 to 15.24 cm	Honolulu	NA	NA	NA	NA	NA	NA	NA	NA	NA
29225	NA	10/22/2019	Manila palm	Adonidia merrillii	Kaneohe	Hawaii	-157.8064089	21.4242401	green_space	46-153 Ohala Street	No	10.16	good	13.12336	introduced	9.14 to 13.71 m	0 to 15.24 cm	Honolulu	NA	NA	NA	NA	NA	NA	NA	NA	NA
29224	NA	10/22/2019	Manila palm	Adonidia merrillii	Kaneohe	Hawaii	-157.8063914	21.42424509	green_space	46-148 Ohala Street	No	10.16	good	16.4042	introduced	13.71 to 18.29 m	0 to 15.24 cm	Honolulu	NA	NA	NA	NA	NA	NA	NA	NA	NA
29216	NA	10/22/2019	Manila palm	Adonidia merrillii	Kaneohe	Hawaii	-157.8085224	21.42220139	green_space	46-194 Nona Loop	No	10.16	good	39.37008	introduced	more than 18.29 m	0 to 15.24 cm	Honolulu	NA	NA	NA	NA	NA	NA	NA	NA	NA
29215	NA	10/22/2019	Manila palm	Adonidia merrillii	Kaneohe	Hawaii	-157.8085855	21.42215894	green_space	46-194 Nona Loop	No	10.16	good	39.37008	introduced	more than 18.29 m	0 to 15.24 cm	Honolulu	NA	NA	NA	NA	NA	NA	NA	NA	NA
28843	NA	09/17/2019	Manila palm	Adonidia merrillii	Kaneohe	Hawaii	-157.7953146	21.40818058	green_space	45-659 Puohala Street	No	10.16	good	16.4042	introduced	13.71 to 18.29 m	0 to 15.24 cm	Honolulu	NA	NA	NA	NA	NA	NA	NA	NA	NA
28680	NA	09/10/2019	Manila palm	Adonidia merrillii	Kaneohe	Hawaii	-157.7945092	21.41313484	green_space	45-790 Nanihoku Way	No	10.16	good	19.68504	introduced	more than 18.29 m	0 to 15.24 cm	Honolulu	NA	NA	NA	NA	NA	NA	NA	NA	NA
28671	NA	09/10/2019	Manila palm	Adonidia merrillii	Kaneohe	Hawaii	-157.7938729	21.41255115	green_space	45-187 Halemuku Place	No	10.16	good	29.52756	introduced	more than 18.29 m	0 to 15.24 cm	Honolulu	NA	NA	NA	NA	NA	NA	NA	NA	NA
28656	NA	09/10/2019	Manila palm	Adonidia merrillii	Kaneohe	Hawaii	-157.7952334	21.4129357	green_space	45-686 Halemuku Way	No	10.16	good	26.24672	introduced	more than 18.29 m	0 to 15.24 cm	Honolulu	NA	NA	NA	NA	NA	NA	NA	NA	NA
28005	NA	08/12/2019	Manila palm	Adonidia merrillii	Honolulu	Hawaii	-157.8050072	21.2745002	green_space	625 11th Avenue	No	10.16	good	42.65092	introduced	more than 18.29 m	0 to 15.24 cm	Honolulu	NA	NA	NA	NA	NA	NA	NA	NA	NA
27936	NA	07/23/2019	Manila palm	Adonidia merrillii	Kaneohe	Hawaii	-157.8038384	21.42548614	green_space	46-168 Hilinama Street	No	10.16	good	13.12336	introduced	9.14 to 13.71 m	0 to 15.24 cm	Honolulu	NA	NA	NA	NA	NA	NA	NA	NA	NA
25695	NA	05/14/2019	Manila palm	Adonidia merrillii	Kaneohe	Hawaii	-157.7973998	21.39133403	green_space	45-436 Keikikane Loop	No	10.16	good	9.84252	introduced	9.14 to 13.71 m	0 to 15.24 cm	Honolulu	NA	NA	NA	NA	NA	NA	NA	NA	NA
24682	NA	04/30/2019	Manila palm	Adonidia merrillii	Kaneohe	Hawaii	-157.804589	21.3993067	green_space	45-608 Hinamoe Loop	Yes	10.16	good	13.12336	introduced	9.14 to 13.71 m	0 to 15.24 cm	Honolulu	NA	NA	NA	NA	NA	NA	NA	NA	NA
24680	NA	04/30/2019	Manila palm	Adonidia merrillii	Kaneohe	Hawaii	-157.8045568	21.39931544	green_space	45-608 Hinamoe Loop	Yes	10.16	good	13.12336	introduced	9.14 to 13.71 m	0 to 15.24 cm	Honolulu	NA	NA	NA	NA	NA	NA	NA	NA	NA
24677	NA	04/30/2019	Manila palm	Adonidia merrillii	Kaneohe	Hawaii	-157.8043945	21.39937039	green_space	45-606 Hinamoe Loop	Yes	10.16	good	13.12336	introduced	9.14 to 13.71 m	0 to 15.24 cm	Honolulu	NA	NA	NA	NA	NA	NA	NA	NA	NA
23371	NA	03/19/2019	Manila palm	Adonidia merrillii	Honolulu	Hawaii	-157.7965672	21.28237151	green_space	1226 13th Avenue	No	10.16	good	13.12336	introduced	9.14 to 13.71 m	0 to 15.24 cm	Honolulu	NA	NA	NA	NA	NA	NA	NA	NA	NA
23268	NA	03/12/2019	Manila palm	Adonidia merrillii	Honolulu	Hawaii	-157.8173252	21.28468479	NA	760 Olokele Avenue	NA	10.16	good	19.68504	introduced	more than 18.29 m	0 to 15.24 cm	Honolulu	NA	NA	NA	NA	NA	NA	NA	NA	NA
23091	NA	03/17/2019	Manila palm	Adonidia merrillii	Honolulu	Hawaii	-157.7861065	21.30188717	green_space	2352 Waiomao Road	No	10.16	good	16.4042	introduced	13.71 to 18.29 m	0 to 15.24 cm	Honolulu	NA	NA	NA	NA	NA	NA	NA	NA	NA
23020	NA	03/12/2019	Manila palm	Adonidia merrillii	Honolulu	Hawaii	-157.7879519	21.30875852	green_space	2555 Jasmine Street	No	10.16	good	39.37008	introduced	more than 18.29 m	0 to 15.24 cm	Honolulu	NA	NA	NA	NA	NA	NA	NA	NA	NA
23019	NA	03/12/2019	Manila palm	Adonidia merrillii	Honolulu	Hawaii	-157.7879499	21.30873354	green_space	2555 Jasmine Street	No	10.16	good	39.37008	introduced	more than 18.29 m	0 to 15.24 cm	Honolulu	NA	NA	NA	NA	NA	NA	NA	NA	NA
23018	NA	03/12/2019	Manila palm	Adonidia merrillii	Honolulu	Hawaii	-157.7879479	21.30875727	green_space	2555 Jasmine Street	No	10.16	good	39.37008	introduced	more than 18.29 m	0 to 15.24 cm	Honolulu	NA	NA	NA	NA	NA	NA	NA	NA	NA
23017	NA	03/12/2019	Manila palm	Adonidia merrillii	Honolulu	Hawaii	-157.7879606	21.30875852	green_space	2555 Jasmine Street	No	10.16	good	39.37008	introduced	more than 18.29 m	0 to 15.24 cm	Honolulu	NA	NA	NA	NA	NA	NA	NA	NA	NA
23016	NA	03/12/2019	Manila palm	Adonidia merrillii	Honolulu	Hawaii	-157.7879331	21.30876102	green_space	2555 Jasmine Street	No	10.16	good	39.37008	introduced	more than 18.29 m	0 to 15.24 cm	Honolulu	NA	NA	NA	NA	NA	NA	NA	NA	NA
23015	NA	03/12/2019	Manila palm	Adonidia merrillii	Honolulu	Hawaii	-157.7879633	21.30874603	green_space	2555 Jasmine Street	No	10.16	good	39.37008	introduced	more than 18.29 m	0 to 15.24 cm	Honolulu	NA	NA	NA	NA	NA	NA	NA	NA	NA
23014	NA	03/12/2019	Manila palm	Adonidia merrillii	Honolulu	Hawaii	-157.7879398	21.30874353	green_space	2555 Jasmine Street	No	10.16	good	39.37008	introduced	more than 18.29 m	0 to 15.24 cm	Honolulu	NA	NA	NA	NA	NA	NA	NA	NA	NA
23013	NA	03/12/2019	Manila palm	Adonidia merrillii	Honolulu	Hawaii	-157.7879539	21.30873479	green_space	2555 Jasmine Street	No	10.16	good	39.37008	introduced	more than 18.29 m	0 to 15.24 cm	Honolulu	NA	NA	NA	NA	NA	NA	NA	NA	NA
23012	NA	03/12/2019	Manila palm	Adonidia merrillii	Honolulu	Hawaii	-157.7879439	21.30875353	green_space	2555 Jasmine Street	No	10.16	good	39.37008	introduced	more than 18.29 m	0 to 15.24 cm	Honolulu	NA	NA	NA	NA	NA	NA	NA	NA	NA
23011	NA	03/12/2019	Manila palm	Adonidia merrillii	Honolulu	Hawaii	-157.7879392	21.30873728	green_space	2555 Jasmine Street	No	10.16	good	39.37008	introduced	more than 18.29 m	0 to 15.24 cm	Honolulu	NA	NA	NA	NA	NA	NA	NA	NA	NA
23010	NA	03/12/2019	Manila palm	Adonidia merrillii	Honolulu	Hawaii	-157.7879506	21.30875353	green_space	2555 Jasmine Street	No	10.16	good	39.37008	introduced	more than 18.29 m	0 to 15.24 cm	Honolulu	NA	NA	NA	NA	NA	NA	NA	NA	NA
23009	NA	03/12/2019	Manila palm	Adonidia merrillii	Honolulu	Hawaii	-157.7879365	21.30873354	green_space	2555 Jasmine Street	No	10.16	good	39.37008	introduced	more than 18.29 m	0 to 15.24 cm	Honolulu	NA	NA	NA	NA	NA	NA	NA	NA	NA
23008	NA	03/12/2019	Manila palm	Adonidia merrillii	Honolulu	Hawaii	-157.7879412	21.30874978	green_space	2555 Jasmine Street	No	10.16	good	39.37008	introduced	more than 18.29 m	0 to 15.24 cm	Honolulu	NA	NA	NA	NA	NA	NA	NA	NA	NA
23007	NA	03/12/2019	Manila palm	Adonidia merrillii	Honolulu	Hawaii	-157.7879526	21.30874478	green_space	2555 Jasmine Street	No	10.16	good	39.37008	introduced	more than 18.29 m	0 to 15.24 cm	Honolulu	NA	NA	NA	NA	NA	NA	NA	NA	NA
23006	NA	03/12/2019	Manila palm	Adonidia merrillii	Honolulu	Hawaii	-157.7879331	21.30874853	green_space	2555 Jasmine Street	No	10.16	good	39.37008	introduced	more than 18.29 m	0 to 15.24 cm	Honolulu	NA	NA	NA	NA	NA	NA	NA	NA	NA
23005	NA	03/12/2019	Manila palm	Adonidia merrillii	Honolulu	Hawaii	-157.7879445	21.30873479	green_space	2555 Jasmine Street	No	10.16	good	39.37008	introduced	more than 18.29 m	0 to 15.24 cm	Honolulu	NA	NA	NA	NA	NA	NA	NA	NA	NA
22708	NA	02/22/2019	Manila palm	Adonidia merrillii	Honolulu	Hawaii	-157.7984507	21.2966755	green_space	1857 Palolo Avenue	Yes	10.16	good	29.52756	introduced	more than 18.29 m	0 to 15.24 cm	Honolulu	NA	NA	NA	NA	NA	NA	NA	NA	NA
22525	NA	02/05/2019	Manila palm	Adonidia merrillii	Honolulu	Hawaii	-157.8078083	21.29319866	green_space	1404 Kaminaka Drive	No	10.16	good	26.24672	introduced	more than 18.29 m	0 to 15.24 cm	Honolulu	NA	NA	NA	NA	NA	NA	NA	NA	NA
21467	NA	07/11/2018	Manila palm	Adonidia merrillii	Kailua	Hawaii	-157.7406672	21.42607627	green_space	633 Kaimalino Street	No	10.16	good	22.96588	introduced	more than 18.29 m	0 to 15.24 cm	Honolulu	NA	NA	NA	NA	NA	NA	NA	NA	NA
21397	NA	06/27/2018	Manila palm	Adonidia merrillii	Kailua	Hawaii	-157.7144662	21.38363992	green_space	371 Lama Place	No	10.16	good	13.12336	introduced	9.14 to 13.71 m	0 to 15.24 cm	Honolulu	NA	NA	NA	NA	NA	NA	NA	NA	NA
21393	NA	06/27/2018	Manila palm	Adonidia merrillii	Kailua	Hawaii	-157.714436	21.38352129	green_space	359 Lama Place	No	10.16	good	13.12336	introduced	9.14 to 13.71 m	0 to 15.24 cm	Honolulu	NA	NA	NA	NA	NA	NA	NA	NA	NA
21242	NA	06/20/2018	Manila palm	Adonidia merrillii	Kailua	Hawaii	-157.7466438	21.42701266	green_space	214 Ilihau Street	No	10.16	good	16.4042	introduced	13.71 to 18.29 m	0 to 15.24 cm	Honolulu	NA	NA	NA	NA	NA	NA	NA	NA	NA
21238	NA	06/20/2018	Manila palm	Adonidia merrillii	Kailua	Hawaii	-157.7467449	21.42685349	green_space	214 Ilihau Street	No	10.16	good	19.68504	introduced	more than 18.29 m	0 to 15.24 cm	Honolulu	NA	NA	NA	NA	NA	NA	NA	NA	NA
21151	NA	06/13/2018	Manila palm	Adonidia merrillii	Kailua	Hawaii	-157.7487559	21.42663374	green_space	230 Aikapa Street	No	10.16	good	13.12336	introduced	9.14 to 13.71 m	0 to 15.24 cm	Honolulu	NA	NA	NA	NA	NA	NA	NA	NA	NA
21149	NA	06/13/2018	Manila palm	Adonidia merrillii	Kailua	Hawaii	-157.7487011	21.4267	green_space	226 Aikapa Street	No	10.16	good	19.68504	introduced	more than 18.29 m	0 to 15.24 cm	Honolulu	NA	NA	NA	NA	NA	NA	NA	NA	NA
21037	NA	06/06/2018	Manila palm	Adonidia merrillii	Kailua	Hawaii	-157.7531433	21.41737628	green_space	467 Iliwahi Loop	No	10.16	good	22.96588	introduced	more than 18.29 m	0 to 15.24 cm	Honolulu	NA	NA	NA	NA	NA	NA	NA	NA	NA
21031	NA	06/06/2018	Manila palm	Adonidia merrillii	Kailua	Hawaii	-157.7551261	21.41107916	green_space	649-653 Iliaina Street	Yes	10.16	good	42.65092	introduced	more than 18.29 m	0 to 15.24 cm	Honolulu	NA	NA	NA	NA	NA	NA	NA	NA	NA
21030	NA	06/06/2018	Manila palm	Adonidia merrillii	Kailua	Hawaii	-157.7551194	21.41110226	green_space	649-653 Iliaina Street	Yes	10.16	good	45.93176	introduced	more than 18.29 m	0 to 15.24 cm	Honolulu	NA	NA	NA	NA	NA	NA	NA	NA	NA
21009	NA	06/06/2018	Manila palm	Adonidia merrillii	Kailua	Hawaii	-157.7536151	21.41280745	green_space	606A Iliaina Street	Yes	10.16	good	29.52756	introduced	more than 18.29 m	0 to 15.24 cm	Honolulu	NA	NA	NA	NA	NA	NA	NA	NA	NA
20988	NA	06/06/2018	Manila palm	Adonidia merrillii	Kailua	Hawaii	-157.7528677	21.41569945	green_space	538 Ilimano Street	Yes	10.16	good	16.4042	introduced	13.71 to 18.29 m	0 to 15.24 cm	Honolulu	NA	NA	NA	NA	NA	NA	NA	NA	NA
20983	NA	06/06/2018	Manila palm	Adonidia merrillii	Kailua	Hawaii	-157.7493324	21.41699102	green_space	346-350 Ilimalia Loop	Yes	10.16	good	19.68504	introduced	more than 18.29 m	0 to 15.24 cm	Honolulu	NA	NA	NA	NA	NA	NA	NA	NA	NA
20906	NA	05/30/2018	Manila palm	Adonidia merrillii	Kailua	Hawaii	-157.7529395	21.41374785	green_space	NA	NA	10.16	good	16.4042	introduced	13.71 to 18.29 m	0 to 15.24 cm	Honolulu	NA	NA	NA	NA	NA	NA	NA	NA	NA
20905	NA	05/30/2018	Manila palm	Adonidia merrillii	Kailua	Hawaii	-157.7529382	21.41374973	green_space	548-550 Iliaina Street	NA	10.16	good	16.4042	introduced	13.71 to 18.29 m	0 to 15.24 cm	Honolulu	NA	NA	NA	NA	NA	NA	NA	NA	NA
20904	NA	05/30/2018	Manila palm	Adonidia merrillii	Kailua	Hawaii	-157.7529127	21.41373537	green_space	548-550 Iliaina Street	NA	10.16	good	16.4042	introduced	13.71 to 18.29 m	0 to 15.24 cm	Honolulu	NA	NA	NA	NA	NA	NA	NA	NA	NA
20902	NA	05/30/2018	Manila palm	Adonidia merrillii	Kailua	Hawaii	-157.7528751	21.41379967	green_space	548-550 Iliaina Street	NA	10.16	good	26.24672	introduced	more than 18.29 m	0 to 15.24 cm	Honolulu	NA	NA	NA	NA	NA	NA	NA	NA	NA
20539	NA	04/25/2018	Manila palm	Adonidia merrillii	Kailua	Hawaii	-157.7235112	21.37217225	green_space	1413-1421 Humuula Street	No	10.16	good	36.08924	introduced	more than 18.29 m	0 to 15.24 cm	Honolulu	NA	NA	NA	NA	NA	NA	NA	NA	NA
20535	NA	04/25/2018	Manila palm	Adonidia merrillii	Kailua	Hawaii	-157.7235722	21.37223699	green_space	1405-1413 Humuula Street	No	10.16	good	29.52756	introduced	more than 18.29 m	0 to 15.24 cm	Honolulu	NA	NA	NA	NA	NA	NA	NA	NA	NA
20452	NA	04/18/2018	Manila palm	Adonidia merrillii	Kailua	Hawaii	-157.7211652	21.37301516	green_space	1425-1431 Kupau Street	Yes	10.16	good	19.68504	introduced	more than 18.29 m	0 to 15.24 cm	Honolulu	NA	NA	NA	NA	NA	NA	NA	NA	NA
20447	NA	04/18/2018	Manila palm	Adonidia merrillii	Kailua	Hawaii	-157.7209634	21.37327933	green_space	1415 Kupau Place	No	10.16	good	26.24672	introduced	more than 18.29 m	0 to 15.24 cm	Honolulu	NA	NA	NA	NA	NA	NA	NA	NA	NA
20445	NA	04/18/2018	Manila palm	Adonidia merrillii	Kailua	Hawaii	-157.7252032	21.37552548	green_space	1067 Kina Street	No	10.16	good	9.84252	introduced	9.14 to 13.71 m	0 to 15.24 cm	Honolulu	NA	NA	NA	NA	NA	NA	NA	NA	NA
20444	NA	04/18/2018	Manila palm	Adonidia merrillii	Kailua	Hawaii	-157.7251181	21.37563038	green_space	1053-1067 Kina Street	No	10.16	good	6.56168	introduced	4.57 to 9.14 m	0 to 15.24 cm	Honolulu	NA	NA	NA	NA	NA	NA	NA	NA	NA
20443	NA	04/18/2018	Manila palm	Adonidia merrillii	Kailua	Hawaii	-157.725108	21.37564162	green_space	1053-1067 Kina Street	No	10.16	good	6.56168	introduced	4.57 to 9.14 m	0 to 15.24 cm	Honolulu	NA	NA	NA	NA	NA	NA	NA	NA	NA
20441	NA	04/18/2018	Manila palm	Adonidia merrillii	Kailua	Hawaii	-157.7250805	21.3756616	green_space	1053-1067 Kina Street	No	10.16	good	6.56168	introduced	4.57 to 9.14 m	0 to 15.24 cm	Honolulu	NA	NA	NA	NA	NA	NA	NA	NA	NA
20432	NA	04/18/2018	Manila palm	Adonidia merrillii	Kailua	Hawaii	-157.7214799	21.37388252	green_space	1016-1020 Apokula Street	No	10.16	good	16.4042	introduced	13.71 to 18.29 m	0 to 15.24 cm	Honolulu	NA	NA	NA	NA	NA	NA	NA	NA	NA
20338	NA	04/11/2018	Manila palm	Adonidia merrillii	Kailua	Hawaii	-157.7209169	21.37421043	green_space	990-1004 Apokula Place	No	10.16	good	29.52756	introduced	more than 18.29 m	0 to 15.24 cm	Honolulu	NA	NA	NA	NA	NA	NA	NA	NA	NA
20334	NA	04/11/2018	Manila palm	Adonidia merrillii	Kailua	Hawaii	-157.7209222	21.37431034	green_space	995 Apokula Place	No	10.16	good	13.12336	introduced	9.14 to 13.71 m	0 to 15.24 cm	Honolulu	NA	NA	NA	NA	NA	NA	NA	NA	NA
20242	NA	04/04/2018	Manila palm	Adonidia merrillii	Kailua	Hawaii	-157.724253	21.37820964	green_space	1206 Kupau Street	No	10.16	good	36.08924	introduced	more than 18.29 m	0 to 15.24 cm	Honolulu	NA	NA	NA	NA	NA	NA	NA	NA	NA
20241	NA	04/04/2018	Manila palm	Adonidia merrillii	Kailua	Hawaii	-157.7242537	21.37818841	green_space	1206 Kupau Street	No	10.16	good	26.24672	introduced	more than 18.29 m	0 to 15.24 cm	Honolulu	NA	NA	NA	NA	NA	NA	NA	NA	NA
20225	NA	04/04/2018	Manila palm	Adonidia merrillii	Kailua	Hawaii	-157.7240406	21.37745392	green_space	1225-1231 Kupau Street	No	10.16	good	9.84252	introduced	9.14 to 13.71 m	0 to 15.24 cm	Honolulu	NA	NA	NA	NA	NA	NA	NA	NA	NA
20211	NA	04/04/2018	Manila palm	Adonidia merrillii	Kailua	Hawaii	-157.7240379	21.37757149	green_space	1222 Kupau Street	No	10.16	good	13.12336	introduced	9.14 to 13.71 m	0 to 15.24 cm	Honolulu	NA	NA	NA	NA	NA	NA	NA	NA	NA
20194	NA	04/04/2018	Manila palm	Adonidia merrillii	Kailua	Hawaii	-157.7259638	21.38036672	green_space	1102 Kamahele Street	Yes	10.16	good	29.52756	introduced	more than 18.29 m	0 to 15.24 cm	Honolulu	NA	NA	NA	NA	NA	NA	NA	NA	NA
20137	NA	03/28/2018	Manila palm	Adonidia merrillii	Kailua	Hawaii	-157.7251737	21.36919649	green_space	1256 Mapuana Street	NA	10.16	good	16.4042	introduced	13.71 to 18.29 m	0 to 15.24 cm	Honolulu	NA	NA	NA	NA	NA	NA	NA	NA	NA
20136	NA	03/28/2018	Manila palm	Adonidia merrillii	Kailua	Hawaii	-157.7252145	21.36913516	green_space	1397 Kina Street	NA	10.16	good	16.4042	introduced	13.71 to 18.29 m	0 to 15.24 cm	Honolulu	NA	NA	NA	NA	NA	NA	NA	NA	NA
20135	NA	03/28/2018	Manila palm	Adonidia merrillii	Kailua	Hawaii	-157.72524	21.36909207	green_space	1397 Kina Street	NA	10.16	good	19.68504	introduced	more than 18.29 m	0 to 15.24 cm	Honolulu	NA	NA	NA	NA	NA	NA	NA	NA	NA
20089	NA	03/28/2018	Manila palm	Adonidia merrillii	Kailua	Hawaii	-157.7267438	21.37241974	green_space	1244 Kina Street	No	10.16	good	6.56168	introduced	4.57 to 9.14 m	0 to 15.24 cm	Honolulu	NA	NA	NA	NA	NA	NA	NA	NA	NA
20083	NA	03/28/2018	Manila palm	Adonidia merrillii	Kailua	Hawaii	-157.7264632	21.37265849	green_space	1241 Kina Street	No	10.16	good	16.4042	introduced	13.71 to 18.29 m	0 to 15.24 cm	Honolulu	NA	NA	NA	NA	NA	NA	NA	NA	NA
20052	NA	03/21/2018	Manila palm	Adonidia merrillii	Kailua	Hawaii	-157.7275232	21.37010493	green_space	1320-1408 Auwaiku Street	No	10.16	good	19.68504	introduced	more than 18.29 m	0 to 15.24 cm	Honolulu	NA	NA	NA	NA	NA	NA	NA	NA	NA
20050	NA	03/21/2018	Manila palm	Adonidia merrillii	Kailua	Hawaii	-157.7275165	21.37008869	green_space	1320-1408 Auwaiku Street	No	10.16	good	19.68504	introduced	more than 18.29 m	0 to 15.24 cm	Honolulu	NA	NA	NA	NA	NA	NA	NA	NA	NA
20039	NA	03/21/2018	Manila palm	Adonidia merrillii	Kailua	Hawaii	-157.7278314	21.37185676	green_space	1290 Auwaiku Street	No	10.16	good	22.96588	introduced	more than 18.29 m	0 to 15.24 cm	Honolulu	NA	NA	NA	NA	NA	NA	NA	NA	NA
20033	NA	03/21/2018	Manila palm	Adonidia merrillii	Kailua	Hawaii	-157.7276899	21.37205284	green_space	1285 Auwaiku Street	No	10.16	good	36.08924	introduced	more than 18.29 m	0 to 15.24 cm	Honolulu	NA	NA	NA	NA	NA	NA	NA	NA	NA
20031	NA	03/21/2018	Manila palm	Adonidia merrillii	Kailua	Hawaii	-157.7276946	21.37206907	green_space	1285 Auwaiku Street	No	10.16	good	36.08924	introduced	more than 18.29 m	0 to 15.24 cm	Honolulu	NA	NA	NA	NA	NA	NA	NA	NA	NA
20028	NA	03/21/2018	Manila palm	Adonidia merrillii	Kailua	Hawaii	-157.7276832	21.3720963	green_space	1285 Auwaiku Street	No	10.16	good	36.08924	introduced	more than 18.29 m	0 to 15.24 cm	Honolulu	NA	NA	NA	NA	NA	NA	NA	NA	NA
20026	NA	03/21/2018	Manila palm	Adonidia merrillii	Kailua	Hawaii	-157.7276826	21.37213377	green_space	1285 Auwaiku Street	No	10.16	good	36.08924	introduced	more than 18.29 m	0 to 15.24 cm	Honolulu	NA	NA	NA	NA	NA	NA	NA	NA	NA
20001	NA	03/21/2018	Manila palm	Adonidia merrillii	Kailua	Hawaii	-157.7275524	21.3725778	green_space	1266 Auwaiku Street	No	10.16	good	29.52756	introduced	more than 18.29 m	0 to 15.24 cm	Honolulu	NA	NA	NA	NA	NA	NA	NA	NA	NA
20000	NA	03/21/2018	Manila palm	Adonidia merrillii	Kailua	Hawaii	-157.7274283	21.37262525	green_space	1265 Auwaiku Street	No	10.16	good	29.52756	introduced	more than 18.29 m	0 to 15.24 cm	Honolulu	NA	NA	NA	NA	NA	NA	NA	NA	NA
19998	NA	03/21/2018	Manila palm	Adonidia merrillii	Kailua	Hawaii	-157.7274241	21.37263187	green_space	1265 Auwaiku Street	NA	10.16	good	16.4042	introduced	13.71 to 18.29 m	0 to 15.24 cm	Honolulu	NA	NA	NA	NA	NA	NA	NA	NA	NA
19995	NA	03/21/2018	Manila palm	Adonidia merrillii	Kailua	Hawaii	-157.7264037	21.36874077	green_space	1425 Auwaiku Street	No	10.16	good	16.4042	introduced	13.71 to 18.29 m	0 to 15.24 cm	Honolulu	NA	NA	NA	NA	NA	NA	NA	NA	NA
19984	NA	03/21/2018	Manila palm	Adonidia merrillii	Kailua	Hawaii	-157.7274169	21.37280873	green_space	1258 Auwaiku Street	NA	10.16	good	13.12336	introduced	9.14 to 13.71 m	0 to 15.24 cm	Honolulu	NA	NA	NA	NA	NA	NA	NA	NA	NA
19938	NA	03/14/2018	Manila palm	Adonidia merrillii	Kailua	Hawaii	-157.7285158	21.37237814	green_space	1298 Aulepe Street	No	10.16	good	19.68504	introduced	more than 18.29 m	0 to 15.24 cm	Honolulu	NA	NA	NA	NA	NA	NA	NA	NA	NA
19935	NA	03/14/2018	Manila palm	Adonidia merrillii	Kailua	Hawaii	-157.7287877	21.37224934	green_space	1298 Aulepe Street	No	10.16	good	9.84252	introduced	9.14 to 13.71 m	0 to 15.24 cm	Honolulu	NA	NA	NA	NA	NA	NA	NA	NA	NA
19932	NA	03/14/2018	Manila palm	Adonidia merrillii	Kailua	Hawaii	-157.7287311	21.37235511	green_space	1298 Aulepe Street	No	10.16	good	16.4042	introduced	13.71 to 18.29 m	0 to 15.24 cm	Honolulu	NA	NA	NA	NA	NA	NA	NA	NA	NA
19904	NA	03/14/2018	Manila palm	Adonidia merrillii	Kailua	Hawaii	-157.7292186	21.37204226	green_space	1320 Aulepe Street	No	10.16	good	26.24672	introduced	more than 18.29 m	0 to 15.24 cm	Honolulu	NA	NA	NA	NA	NA	NA	NA	NA	NA
19896	NA	03/14/2018	Manila palm	Adonidia merrillii	Kailua	Hawaii	-157.7286281	21.37139429	green_space	1248 Aupupu Place	No	10.16	good	26.24672	introduced	more than 18.29 m	0 to 15.24 cm	Honolulu	NA	NA	NA	NA	NA	NA	NA	NA	NA
19892	NA	03/14/2018	Manila palm	Adonidia merrillii	Kailua	Hawaii	-157.7293169	21.37192525	green_space	1326 Aulepe Street	No	10.16	good	29.52756	introduced	more than 18.29 m	0 to 15.24 cm	Honolulu	NA	NA	NA	NA	NA	NA	NA	NA	NA
19876	NA	03/14/2018	Manila palm	Adonidia merrillii	Kailua	Hawaii	-157.7283101	21.3703839	green_space	1519 Aupupu Street	No	10.16	good	36.08924	introduced	more than 18.29 m	0 to 15.24 cm	Honolulu	NA	NA	NA	NA	NA	NA	NA	NA	NA
19836	NA	03/07/2018	Manila palm	Adonidia merrillii	Kailua	Hawaii	-157.7284451	21.37255985	green_space	1286 Aulepe Street	No	10.16	good	29.52756	introduced	more than 18.29 m	0 to 15.24 cm	Honolulu	NA	NA	NA	NA	NA	NA	NA	NA	NA
19835	NA	03/07/2018	Manila palm	Adonidia merrillii	Kailua	Hawaii	-157.728423	21.37258732	green_space	1278 Aulepe Street	No	10.16	good	22.96588	introduced	more than 18.29 m	0 to 15.24 cm	Honolulu	NA	NA	NA	NA	NA	NA	NA	NA	NA
19834	NA	03/07/2018	Manila palm	Adonidia merrillii	Kailua	Hawaii	-157.7283983	21.37262245	green_space	1278 Aulepe Street	No	10.16	good	22.96588	introduced	more than 18.29 m	0 to 15.24 cm	Honolulu	NA	NA	NA	NA	NA	NA	NA	NA	NA
19796	NA	03/07/2018	Manila palm	Adonidia merrillii	Kailua	Hawaii	-157.7287197	21.3732865	green_space	1270 Aupapaohe Street	No	10.16	good	16.4042	introduced	13.71 to 18.29 m	0 to 15.24 cm	Honolulu	NA	NA	NA	NA	NA	NA	NA	NA	NA
19795	NA	03/07/2018	Manila palm	Adonidia merrillii	Kailua	Hawaii	-157.7287539	21.37326776	green_space	1270 Aupapaohe Street	No	10.16	good	16.4042	introduced	13.71 to 18.29 m	0 to 15.24 cm	Honolulu	NA	NA	NA	NA	NA	NA	NA	NA	NA
19765	NA	03/07/2018	Manila palm	Adonidia merrillii	Kailua	Hawaii	-157.7299531	21.37259748	green_space	1326 Aupapaohe Street	No	10.16	good	42.65092	introduced	more than 18.29 m	0 to 15.24 cm	Honolulu	NA	NA	NA	NA	NA	NA	NA	NA	NA
19764	NA	03/07/2018	Manila palm	Adonidia merrillii	Kailua	Hawaii	-157.7299135	21.37261372	green_space	1326 Aupapaohe Street	No	10.16	good	36.08924	introduced	more than 18.29 m	0 to 15.24 cm	Honolulu	NA	NA	NA	NA	NA	NA	NA	NA	NA
19698	NA	02/28/2018	Manila palm	Adonidia merrillii	Kailua	Hawaii	-157.7301063	21.37232021	green_space	1338 Aupapaohe Street	No	10.16	good	16.4042	introduced	13.71 to 18.29 m	0 to 15.24 cm	Honolulu	NA	NA	NA	NA	NA	NA	NA	NA	NA
19686	NA	02/28/2018	Manila palm	Adonidia merrillii	Kailua	Hawaii	-157.7303216	21.37227141	green_space	1338 Aupapaohe Street	No	10.16	good	32.8084	introduced	more than 18.29 m	0 to 15.24 cm	Honolulu	NA	NA	NA	NA	NA	NA	NA	NA	NA
19685	NA	02/28/2018	Manila palm	Adonidia merrillii	Kailua	Hawaii	-157.7303451	21.37225643	green_space	1344 Aupapaohe Street	No	10.16	good	29.52756	introduced	more than 18.29 m	0 to 15.24 cm	Honolulu	NA	NA	NA	NA	NA	NA	NA	NA	NA
19682	NA	02/28/2018	Manila palm	Adonidia merrillii	Kailua	Hawaii	-157.7303502	21.37212588	green_space	1344-1350 Aupapaohe Street	No	10.16	good	32.8084	introduced	more than 18.29 m	0 to 15.24 cm	Honolulu	NA	NA	NA	NA	NA	NA	NA	NA	NA
19680	NA	02/28/2018	Manila palm	Adonidia merrillii	Kailua	Hawaii	-157.7303878	21.37221705	green_space	1344 Aupapaohe Street	No	10.16	good	36.08924	introduced	more than 18.29 m	0 to 15.24 cm	Honolulu	NA	NA	NA	NA	NA	NA	NA	NA	NA
19667	NA	02/28/2018	Manila palm	Adonidia merrillii	Kailua	Hawaii	-157.7305373	21.37203971	green_space	1356 Aupapaohe Street	No	10.16	good	19.68504	introduced	more than 18.29 m	0 to 15.24 cm	Honolulu	NA	NA	NA	NA	NA	NA	NA	NA	NA
19655	NA	02/28/2018	Manila palm	Adonidia merrillii	Kailua	Hawaii	-157.7307435	21.37177447	green_space	1366 Aupapaohe Street	No	10.16	good	39.37008	introduced	more than 18.29 m	0 to 15.24 cm	Honolulu	NA	NA	NA	NA	NA	NA	NA	NA	NA
19618	NA	02/28/2018	Manila palm	Adonidia merrillii	Kailua	Hawaii	-157.730849	21.37163215	green_space	1374 Aupapaohe Street	No	10.16	good	26.24672	introduced	more than 18.29 m	0 to 15.24 cm	Honolulu	NA	NA	NA	NA	NA	NA	NA	NA	NA
19312	NA	02/07/2018	Manila palm	Adonidia merrillii	Kailua	Hawaii	-157.7354021	21.37710681	green_space	1051-1075 Kahili Street	Yes	10.16	good	6.56168	introduced	4.57 to 9.14 m	0 to 15.24 cm	Honolulu	NA	NA	NA	NA	NA	NA	NA	NA	NA
19310	NA	02/07/2018	Manila palm	Adonidia merrillii	Kailua	Hawaii	-157.734984	21.37707105	green_space	1034-1040 Kahili Street	NA	10.16	good	13.12336	introduced	9.14 to 13.71 m	0 to 15.24 cm	Honolulu	NA	NA	NA	NA	NA	NA	NA	NA	NA
19309	NA	02/07/2018	Manila palm	Adonidia merrillii	Kailua	Hawaii	-157.7349612	21.37706543	green_space	1034-1040 Kahili Street	NA	10.16	good	13.12336	introduced	9.14 to 13.71 m	0 to 15.24 cm	Honolulu	NA	NA	NA	NA	NA	NA	NA	NA	NA
19308	NA	02/07/2018	Manila palm	Adonidia merrillii	Kailua	Hawaii	-157.7349465	21.37705731	green_space	1034-1040 Kahili Street	NA	10.16	good	13.12336	introduced	9.14 to 13.71 m	0 to 15.24 cm	Honolulu	NA	NA	NA	NA	NA	NA	NA	NA	NA
19291	NA	02/07/2018	Manila palm	Adonidia merrillii	Kailua	Hawaii	-157.7337285	21.37303584	green_space	1345 Akaiki Street	Yes	10.16	good	6.56168	introduced	4.57 to 9.14 m	0 to 15.24 cm	Honolulu	NA	NA	NA	NA	NA	NA	NA	NA	NA
19290	NA	02/07/2018	Manila palm	Adonidia merrillii	Kailua	Hawaii	-157.7337352	21.37305208	green_space	1345 Akaiki Street	Yes	10.16	good	6.56168	introduced	4.57 to 9.14 m	0 to 15.24 cm	Honolulu	NA	NA	NA	NA	NA	NA	NA	NA	NA
19288	NA	02/07/2018	Manila palm	Adonidia merrillii	Kailua	Hawaii	-157.7337339	21.37308205	green_space	1345 Akaiki Street	Yes	10.16	good	6.56168	introduced	4.57 to 9.14 m	0 to 15.24 cm	Honolulu	NA	NA	NA	NA	NA	NA	NA	NA	NA
19277	NA	02/07/2018	Manila palm	Adonidia merrillii	Kailua	Hawaii	-157.7336444	21.37533285	green_space	964-972 Holoholo Street	No	10.16	good	22.96588	introduced	more than 18.29 m	0 to 15.24 cm	Honolulu	NA	NA	NA	NA	NA	NA	NA	NA	NA
19131	NA	01/24/2018	Manila palm	Adonidia merrillii	Kailua	Hawaii	-157.7368205	21.38026796	green_space	1135-1143 Lauloa Street	No	10.16	good	26.24672	introduced	more than 18.29 m	0 to 15.24 cm	Honolulu	NA	NA	NA	NA	NA	NA	NA	NA	NA
19127	NA	01/24/2018	Manila palm	Adonidia merrillii	Kailua	Hawaii	-157.736986	21.3796088	green_space	1160 Lauloa Street	NA	10.16	good	42.65092	introduced	more than 18.29 m	0 to 15.24 cm	Honolulu	NA	NA	NA	NA	NA	NA	NA	NA	NA
19091	NA	01/24/2018	Manila palm	Adonidia merrillii	Kailua	Hawaii	-157.737744	21.37921484	green_space	1169 Kahili Street	NA	10.16	NA	9.84252	introduced	9.14 to 13.71 m	0 to 15.24 cm	Honolulu	NA	NA	NA	NA	NA	NA	NA	NA	NA
18892	NA	01/10/2018	Manila palm	Adonidia merrillii	Kailua	Hawaii	-157.725882	21.38777239	green_space	539-549 Paokano Place	Yes	10.16	good	19.68504	introduced	more than 18.29 m	0 to 15.24 cm	Honolulu	NA	NA	NA	NA	NA	NA	NA	NA	NA
18881	NA	01/10/2018	Manila palm	Adonidia merrillii	Kailua	Hawaii	-157.7269858	21.3855602	green_space	590-596 Iana Street	NA	10.16	good	19.68504	introduced	more than 18.29 m	0 to 15.24 cm	Honolulu	NA	NA	NA	NA	NA	NA	NA	NA	NA
18877	NA	01/10/2018	Manila palm	Adonidia merrillii	Kailua	Hawaii	-157.7269791	21.38543283	green_space	596-604 Iana Street	NA	10.16	good	22.96588	introduced	more than 18.29 m	0 to 15.24 cm	Honolulu	NA	NA	NA	NA	NA	NA	NA	NA	NA
18863	NA	01/10/2018	Manila palm	Adonidia merrillii	Kailua	Hawaii	-157.7268443	21.38476503	green_space	601-627 Iana Street	NA	10.16	good	16.4042	introduced	13.71 to 18.29 m	0 to 15.24 cm	Honolulu	NA	NA	NA	NA	NA	NA	NA	NA	NA
18780	NA	01/03/2018	Manila palm	Adonidia merrillii	Kailua	Hawaii	-157.7271187	21.38352421	green_space	673 Iana Street	NA	10.16	good	19.68504	introduced	more than 18.29 m	0 to 15.24 cm	Honolulu	NA	NA	NA	NA	NA	NA	NA	NA	NA
18779	NA	01/03/2018	Manila palm	Adonidia merrillii	Kailua	Hawaii	-157.7271288	21.38349174	green_space	673 Iana Street	NA	10.16	good	19.68504	introduced	more than 18.29 m	0 to 15.24 cm	Honolulu	NA	NA	NA	NA	NA	NA	NA	NA	NA
18778	NA	01/03/2018	Manila palm	Adonidia merrillii	Kailua	Hawaii	-157.7271388	21.38344179	green_space	673 Iana Street	NA	10.16	good	19.68504	introduced	more than 18.29 m	0 to 15.24 cm	Honolulu	NA	NA	NA	NA	NA	NA	NA	NA	NA
18749	NA	01/03/2018	Manila palm	Adonidia merrillii	Kailua	Hawaii	-157.7281822	21.3851923	green_space	618 Paopua Loop	No	10.16	good	39.37008	introduced	more than 18.29 m	0 to 15.24 cm	Honolulu	NA	NA	NA	NA	NA	NA	NA	NA	NA
18748	NA	01/03/2018	Manila palm	Adonidia merrillii	Kailua	Hawaii	-157.7277688	21.3819523	green_space	729-739 Iana Street	NA	10.16	good	19.68504	introduced	more than 18.29 m	0 to 15.24 cm	Honolulu	NA	NA	NA	NA	NA	NA	NA	NA	NA
18744	NA	01/03/2018	Manila palm	Adonidia merrillii	Kailua	Hawaii	-157.7299971	21.38223503	green_space	711 Wanaao Place	No	10.16	good	16.4042	introduced	13.71 to 18.29 m	0 to 15.24 cm	Honolulu	NA	NA	NA	NA	NA	NA	NA	NA	NA
18608	NA	12/13/2017	Manila palm	Adonidia merrillii	Kailua	Hawaii	-157.7328845	21.3801691	green_space	837 Wanaao Road	No	10.16	good	19.68504	introduced	more than 18.29 m	0 to 15.24 cm	Honolulu	NA	NA	NA	NA	NA	NA	NA	NA	NA
18603	NA	12/13/2017	Manila palm	Adonidia merrillii	Kailua	Hawaii	-157.7291034	21.38812672	green_space	504-510 Paopua Place	No	10.16	good	16.4042	introduced	13.71 to 18.29 m	0 to 15.24 cm	Honolulu	NA	NA	NA	NA	NA	NA	NA	NA	NA
18598	NA	12/13/2017	Manila palm	Adonidia merrillii	Kailua	Hawaii	-157.7329949	21.380274	green_space	837 Wanaao Road	No	10.16	good	13.12336	introduced	9.14 to 13.71 m	0 to 15.24 cm	Honolulu	NA	NA	NA	NA	NA	NA	NA	NA	NA
18596	NA	12/13/2017	Manila palm	Adonidia merrillii	Kailua	Hawaii	-157.7330114	21.38028048	green_space	837 Wanaao Road	No	10.16	good	13.12336	introduced	9.14 to 13.71 m	0 to 15.24 cm	Honolulu	NA	NA	NA	NA	NA	NA	NA	NA	NA
18478	NA	12/06/2017	Manila palm	Adonidia merrillii	Kailua	Hawaii	-157.7307553	21.38705866	green_space	551 Palawiki Street	NA	10.16	good	13.12336	introduced	9.14 to 13.71 m	0 to 15.24 cm	Honolulu	NA	NA	NA	NA	NA	NA	NA	NA	NA
18468	NA	12/06/2017	Manila palm	Adonidia merrillii	Kailua	Hawaii	-157.7336901	21.38713697	green_space	469-521 Ka Awakea Road	NA	10.16	good	13.12336	introduced	9.14 to 13.71 m	0 to 15.24 cm	Honolulu	NA	NA	NA	NA	NA	NA	NA	NA	NA
18454	NA	12/06/2017	Manila palm	Adonidia merrillii	Kailua	Hawaii	-157.7340691	21.38616256	green_space	514-518 Paulele Street	NA	10.16	good	19.68504	introduced	more than 18.29 m	0 to 15.24 cm	Honolulu	NA	NA	NA	NA	NA	NA	NA	NA	NA
18448	NA	12/06/2017	Manila palm	Adonidia merrillii	Kailua	Hawaii	-157.731572	21.38658721	green_space	559 Pauku Street	NA	10.16	good	32.8084	introduced	more than 18.29 m	0 to 15.24 cm	Honolulu	NA	NA	NA	NA	NA	NA	NA	NA	NA
18434	NA	12/06/2017	Manila palm	Adonidia merrillii	Kailua	Hawaii	-157.7338587	21.38245703	green_space	785 Pahumele Place	No	10.16	good	16.4042	introduced	13.71 to 18.29 m	0 to 15.24 cm	Honolulu	NA	NA	NA	NA	NA	NA	NA	NA	NA
18430	NA	12/06/2017	Manila palm	Adonidia merrillii	Kailua	Hawaii	-157.733755	21.38233234	green_space	785 Pahumele Place	No	10.16	good	16.4042	introduced	13.71 to 18.29 m	0 to 15.24 cm	Honolulu	NA	NA	NA	NA	NA	NA	NA	NA	NA
18422	NA	12/06/2017	Manila palm	Adonidia merrillii	Kailua	Hawaii	-157.7318597	21.38543146	green_space	560 Paulele Street	NA	10.16	fair	3.28084	introduced	0 to 4.57 m	0 to 15.24 cm	Honolulu	NA	NA	NA	NA	NA	NA	NA	NA	NA
18417	NA	12/06/2017	Manila palm	Adonidia merrillii	Kailua	Hawaii	-157.7338924	21.38322245	green_space	762-768 Pahumele Place	Yes	10.16	good	22.96588	introduced	more than 18.29 m	0 to 15.24 cm	Honolulu	NA	NA	NA	NA	NA	NA	NA	NA	NA
18201	NA	11/15/2017	Manila palm	Adonidia merrillii	Kailua	Hawaii	-157.7435474	21.3810601	green_space	1171-1177 Akipola Street	NA	10.16	good	16.4042	introduced	13.71 to 18.29 m	0 to 15.24 cm	Honolulu	NA	NA	NA	NA	NA	NA	NA	NA	NA
18200	NA	11/15/2017	Manila palm	Adonidia merrillii	Kailua	Hawaii	-157.7424715	21.38503649	green_space	182 Akiohala Place	No	10.16	good	9.84252	introduced	9.14 to 13.71 m	0 to 15.24 cm	Honolulu	NA	NA	NA	NA	NA	NA	NA	NA	NA
18198	NA	11/15/2017	Manila palm	Adonidia merrillii	Kailua	Hawaii	-157.7424379	21.38503211	green_space	182 Akiohala Place	No	10.16	good	9.84252	introduced	9.14 to 13.71 m	0 to 15.24 cm	Honolulu	NA	NA	NA	NA	NA	NA	NA	NA	NA
18179	NA	11/15/2017	Manila palm	Adonidia merrillii	Kailua	Hawaii	-157.7416452	21.38441565	green_space	142 Akiohala Place	No	10.16	fair	29.52756	introduced	more than 18.29 m	0 to 15.24 cm	Honolulu	NA	NA	NA	NA	NA	NA	NA	NA	NA
18072	NA	10/25/2017	Manila palm	Adonidia merrillii	Kailua	Hawaii	-157.7409493	21.3759147	green_space	1342-1346 Akele Street	NA	10.16	good	29.52756	introduced	more than 18.29 m	0 to 15.24 cm	Honolulu	NA	NA	NA	NA	NA	NA	NA	NA	NA
18070	NA	10/25/2017	Manila palm	Adonidia merrillii	Kailua	Hawaii	-157.7409762	21.37607455	green_space	1338 Akele Street	NA	10.16	good	32.8084	introduced	more than 18.29 m	0 to 15.24 cm	Honolulu	NA	NA	NA	NA	NA	NA	NA	NA	NA
17962	NA	10/25/2017	Manila palm	Adonidia merrillii	Kailua	Hawaii	-157.7382814	21.36720686	green_space	1531 Akahele Place	NA	10.16	good	19.68504	introduced	more than 18.29 m	0 to 15.24 cm	Honolulu	NA	NA	NA	NA	NA	NA	NA	NA	NA
17938	NA	10/24/2017	Manila palm	Adonidia merrillii	Kailua	Hawaii	-157.7502843	21.38424555	green_space	1190-1198 Uluopihi Loop	NA	10.16	good	22.96588	introduced	more than 18.29 m	0 to 15.24 cm	Honolulu	NA	NA	NA	NA	NA	NA	NA	NA	NA
17790	NA	10/18/2017	Manila palm	Adonidia merrillii	Kailua	Hawaii	-157.7358081	21.36362835	green_space	199 Kahako Street	NA	10.16	good	9.84252	introduced	9.14 to 13.71 m	0 to 15.24 cm	Honolulu	NA	NA	NA	NA	NA	NA	NA	NA	NA
17783	NA	10/11/2017	Manila palm	Adonidia merrillii	Kailua	Hawaii	-157.7355706	21.36313095	green_space	1781 Kanapuu Drive	NA	10.16	good	3.28084	introduced	0 to 4.57 m	0 to 15.24 cm	Honolulu	NA	NA	NA	NA	NA	NA	NA	NA	NA
17779	NA	10/11/2017	Manila palm	Adonidia merrillii	Kailua	Hawaii	-157.7357533	21.362861	green_space	1807 Kanapuu Drive	NA	10.16	good	6.56168	introduced	4.57 to 9.14 m	0 to 15.24 cm	Honolulu	NA	NA	NA	NA	NA	NA	NA	NA	NA
17720	NA	10/04/2017	Manila palm	Adonidia merrillii	Kailua	Hawaii	-157.7339251	21.36620865	green_space	1662 Kanapuu Drive	NA	10.16	good	19.68504	introduced	more than 18.29 m	0 to 15.24 cm	Honolulu	NA	NA	NA	NA	NA	NA	NA	NA	NA
17591	NA	09/20/2017	Manila palm	Adonidia merrillii	Kailua	Hawaii	-157.7100629	21.38329483	green_space	1501-1509 Mokulua Drive	NA	10.16	good	16.4042	introduced	13.71 to 18.29 m	0 to 15.24 cm	Honolulu	NA	NA	NA	NA	NA	NA	NA	NA	NA
17511	NA	09/12/2017	Manila palm	Adonidia merrillii	Kailua	Hawaii	-157.7119731	21.38691681	green_space	1280 Mokulua Drive	Yes	10.16	good	13.12336	introduced	9.14 to 13.71 m	0 to 15.24 cm	Honolulu	NA	NA	NA	NA	NA	NA	NA	NA	NA
17221	NA	08/16/2017	Manila palm	Adonidia merrillii	Kailua	Hawaii	-157.7249607	21.3922981	green_space	186-196 Pauahilani Place	NA	10.16	good	19.68504	introduced	more than 18.29 m	0 to 15.24 cm	Honolulu	NA	NA	NA	NA	NA	NA	NA	NA	NA
17218	NA	08/16/2017	Manila palm	Adonidia merrillii	Kailua	Hawaii	-157.7249889	21.3922956	green_space	186-196 Pauahilani Place	NA	10.16	good	19.68504	introduced	more than 18.29 m	0 to 15.24 cm	Honolulu	NA	NA	NA	NA	NA	NA	NA	NA	NA
17198	NA	08/09/2017	Manila palm	Adonidia merrillii	Kailua	Hawaii	-157.7255173	21.39212373	green_space	217 Pauahilani Place	NA	10.16	good	13.12336	introduced	9.14 to 13.71 m	0 to 15.24 cm	Honolulu	NA	NA	NA	NA	NA	NA	NA	NA	NA
17163	NA	08/09/2017	Manila palm	Adonidia merrillii	Kailua	Hawaii	-157.7268994	21.39207759	green_space	443-453 Paumakua Place	NA	10.16	good	19.68504	introduced	more than 18.29 m	0 to 15.24 cm	Honolulu	NA	NA	NA	NA	NA	NA	NA	NA	NA
17133	NA	08/02/2017	Manila palm	Adonidia merrillii	Kailua	Hawaii	-157.7261331	21.39305794	green_space	214-222 Alala Road	NA	10.16	good	45.93176	introduced	more than 18.29 m	0 to 15.24 cm	Honolulu	NA	NA	NA	NA	NA	NA	NA	NA	NA
17010	NA	07/19/2017	Manila palm	Adonidia merrillii	Kailua	Hawaii	-157.7531197	21.38205179	green_space	1323 Ulupuni Street	NA	10.16	good	3.28084	introduced	0 to 4.57 m	0 to 15.24 cm	Honolulu	NA	NA	NA	NA	NA	NA	NA	NA	NA
17002	NA	07/19/2017	Manila palm	Adonidia merrillii	Kailua	Hawaii	-157.7533762	21.3806594	green_space	506 Ulumawao Street	NA	10.16	poor	22.96588	introduced	more than 18.29 m	0 to 15.24 cm	Honolulu	NA	NA	NA	NA	NA	NA	NA	NA	NA
16816	NA	07/05/2017	Manila palm	Adonidia merrillii	Kailua	Hawaii	-157.7545224	21.37896494	green_space	1415 Ulupuni Street	No	10.16	good	52.49344	introduced	more than 18.29 m	0 to 15.24 cm	Honolulu	NA	NA	NA	NA	NA	NA	NA	NA	NA
16780	NA	06/28/2017	Manila palm	Adonidia merrillii	Kailua	Hawaii	-157.7680397	21.35660732	green_space	1309 Maleko Street	No	10.16	good	49.2126	introduced	more than 18.29 m	0 to 15.24 cm	Honolulu	NA	NA	NA	NA	NA	NA	NA	NA	NA
16613	NA	06/07/2017	Manila palm	Adonidia merrillii	Kailua	Hawaii	-157.7660398	21.37372777	green_space	1005 Lunaai Place	No	10.16	good	9.84252	introduced	9.14 to 13.71 m	0 to 15.24 cm	Honolulu	NA	NA	NA	NA	NA	NA	NA	NA	NA
16612	NA	06/07/2017	Manila palm	Adonidia merrillii	Kailua	Hawaii	-157.766057	21.37372643	green_space	1005 Lunaai Place	No	10.16	good	9.84252	introduced	9.14 to 13.71 m	0 to 15.24 cm	Honolulu	NA	NA	NA	NA	NA	NA	NA	NA	NA
16611	NA	06/07/2017	Manila palm	Adonidia merrillii	Kailua	Hawaii	-157.766075	21.37371475	green_space	1005 Lunaai Place	No	10.16	good	9.84252	introduced	9.14 to 13.71 m	0 to 15.24 cm	Honolulu	NA	NA	NA	NA	NA	NA	NA	NA	NA
16610	NA	06/07/2017	Manila palm	Adonidia merrillii	Kailua	Hawaii	-157.7660877	21.37370128	green_space	1005 Lunaai Place	No	10.16	good	9.84252	introduced	9.14 to 13.71 m	0 to 15.24 cm	Honolulu	NA	NA	NA	NA	NA	NA	NA	NA	NA
16609	NA	06/07/2017	Manila palm	Adonidia merrillii	Kailua	Hawaii	-157.7660995	21.3736796	green_space	1005 Lunaai Place	No	10.16	good	9.84252	introduced	9.14 to 13.71 m	0 to 15.24 cm	Honolulu	NA	NA	NA	NA	NA	NA	NA	NA	NA
16608	NA	06/07/2017	Manila palm	Adonidia merrillii	Kailua	Hawaii	-157.7660991	21.37358085	green_space	1005 Lunaai Place	No	10.16	good	9.84252	introduced	9.14 to 13.71 m	0 to 15.24 cm	Honolulu	NA	NA	NA	NA	NA	NA	NA	NA	NA
16480	NA	04/12/2017	Manila palm	Adonidia merrillii	Kailua	Hawaii	-157.7407113	21.40661283	green_space	375-411 Dune Circle	NA	10.16	good	45.93176	introduced	more than 18.29 m	0 to 15.24 cm	Honolulu	NA	NA	NA	NA	NA	NA	NA	NA	NA
16469	NA	04/12/2017	Manila palm	Adonidia merrillii	Kailua	Hawaii	-157.740368	21.40632453	green_space	368 Dune Circle	NA	10.16	good	16.4042	introduced	13.71 to 18.29 m	0 to 15.24 cm	Honolulu	NA	NA	NA	NA	NA	NA	NA	NA	NA
16423	NA	05/17/2017	Manila palm	Adonidia merrillii	Kailua	Hawaii	-157.7394301	21.40401162	green_space	43 Kalaka Place	Yes	10.16	good	26.24672	introduced	more than 18.29 m	0 to 15.24 cm	Honolulu	NA	NA	NA	NA	NA	NA	NA	NA	NA
16402	NA	05/17/2017	Manila palm	Adonidia merrillii	Kailua	Hawaii	-157.7389942	21.40449902	green_space	20 Kalaka Place	Yes	10.16	good	29.52756	introduced	more than 18.29 m	0 to 15.24 cm	Honolulu	NA	NA	NA	NA	NA	NA	NA	NA	NA
15704	NA	02/08/2017	Manila palm	Adonidia merrillii	Kailua	Hawaii	-157.7553986	21.40552672	green_space	704 Kaha Street	NA	10.16	good	26.24672	introduced	more than 18.29 m	0 to 15.24 cm	Honolulu	NA	NA	NA	NA	NA	NA	NA	NA	NA
15371	NA	01/25/2017	Manila palm	Adonidia merrillii	Kailua	Hawaii	-157.750397	21.41290438	green_space	1139 Kainui Drive	NA	10.16	good	22.96588	introduced	more than 18.29 m	0 to 15.24 cm	Honolulu	NA	NA	NA	NA	NA	NA	NA	NA	NA
21798	NA	08/04/2018	Magnolia	Magnolia grandiflora	Honolulu	Hawaii	-157.8013969	21.32713072	green_space	3500 Waakaua Street	Yes	10.16	good	32.8084	introduced	more than 18.29 m	0 to 15.24 cm	Honolulu	NA	NA	NA	NA	NA	NA	NA	NA	NA
21795	NA	08/04/2018	Magnolia	Magnolia grandiflora	Honolulu	Hawaii	-157.8018381	21.32710834	green_space	3511 Waakaua Street	No	10.16	good	45.93176	introduced	more than 18.29 m	0 to 15.24 cm	Honolulu	NA	NA	NA	NA	NA	NA	NA	NA	NA
21283	NA	06/20/2018	Olive madagascar	Noronhia emarginata	Kailua	Hawaii	-157.7496408	21.42358508	green_space	31 Kaneohe Bay Drive	No	10.16	good	26.24672	introduced	more than 18.29 m	0 to 15.24 cm	Honolulu	NA	NA	NA	NA	NA	NA	NA	NA	NA
20898	NA	05/30/2018	Glass tree looking	Heritiera littoralis	Kailua	Hawaii	-157.7526958	21.41437808	green_space	535 Iliaina Street	NA	10.16	good	22.96588	introduced	more than 18.29 m	0 to 15.24 cm	Honolulu	NA	NA	NA	NA	NA	NA	NA	NA	NA
20876	NA	05/30/2018	Glass tree looking	Heritiera littoralis	Kailua	Hawaii	-157.7511316	21.41748042	green_space	436-440 Iliaina Street	Yes	10.16	good	39.37008	introduced	more than 18.29 m	0 to 15.24 cm	Honolulu	NA	NA	NA	NA	NA	NA	NA	NA	NA
27294	NA	06/18/2019	Vitae lignum	Guaiacum officinale	Honolulu	Hawaii	-157.8566131	21.30454354	green_space	550 South King Street	No	10.16	good	45.93176	introduced	more than 18.29 m	0 to 15.24 cm	Honolulu	NA	NA	NA	NA	NA	NA	NA	NA	NA
27293	NA	06/18/2019	Vitae lignum	Guaiacum officinale	Honolulu	Hawaii	-157.8564287	21.30445483	green_space	550 South King Street	No	10.16	good	45.93176	introduced	more than 18.29 m	0 to 15.24 cm	Honolulu	NA	NA	NA	NA	NA	NA	NA	NA	NA
27292	NA	06/18/2019	Vitae lignum	Guaiacum officinale	Honolulu	Hawaii	-157.8561793	21.30457478	green_space	558 South King Street	No	10.16	good	42.65092	introduced	more than 18.29 m	0 to 15.24 cm	Honolulu	NA	NA	NA	NA	NA	NA	NA	NA	NA
26304	NA	05/30/2019	Vitae lignum	Guaiacum officinale	Honolulu	Hawaii	-157.8463288	21.28985295	green_space	1441 Kapiolani Boulevard	No	10.16	good	32.8084	introduced	more than 18.29 m	0 to 15.24 cm	Honolulu	NA	NA	NA	NA	NA	NA	NA	NA	NA
22478	NA	02/06/2019	Vitae lignum	Guaiacum officinale	Honolulu	Hawaii	-157.8026658	21.29672611	green_space	1668 Kanalui Street	No	10.16	good	39.37008	introduced	more than 18.29 m	0 to 15.24 cm	Honolulu	NA	NA	NA	NA	NA	NA	NA	NA	NA
21889	NA	08/13/2018	Vitae lignum	Guaiacum officinale	Kailua	Hawaii	-157.7247336	21.37017391	green_space	1219 Mapuana Street	No	10.16	NA	49.2126	introduced	more than 18.29 m	0 to 15.24 cm	Honolulu	NA	NA	NA	NA	NA	NA	NA	NA	NA
20275	NA	04/07/2018	Vitae lignum	Guaiacum officinale	Honolulu	Hawaii	-157.8333333	21.3078996	green_space	1356 Nehoa Street	No	10.16	good	32.8084	introduced	more than 18.29 m	0 to 15.24 cm	Honolulu	NA	NA	NA	NA	NA	NA	NA	NA	NA
30088	NA	01/25/2020	Kukui	Aleurites moluccanus	Honolulu	Hawaii	-157.8220942	21.30752616	green_space	2425 Manoa Road	No	10.16	good	72.17848	introduced	more than 18.29 m	0 to 15.24 cm	Honolulu	NA	NA	NA	NA	NA	NA	NA	NA	NA
20232	NA	04/04/2018	Kukui	Aleurites moluccanus	Kailua	Hawaii	-157.721456	21.37686926	green_space	1324 Kuuna Place	No	10.16	good	39.37008	introduced	more than 18.29 m	0 to 15.24 cm	Honolulu	NA	NA	NA	NA	NA	NA	NA	NA	NA
20229	NA	04/04/2018	Kukui	Aleurites moluccanus	Kailua	Hawaii	-157.7214627	21.37683117	green_space	1324 Kuuna Place	No	10.16	good	39.37008	introduced	more than 18.29 m	0 to 15.24 cm	Honolulu	NA	NA	NA	NA	NA	NA	NA	NA	NA
18440	NA	12/06/2017	Kukui	Aleurites moluccanus	Kailua	Hawaii	-157.7364108	21.38617283	green_space	452-458 Aulima Loop	No	10.16	poor	32.8084	introduced	more than 18.29 m	0 to 15.24 cm	Honolulu	NA	NA	NA	NA	NA	NA	NA	NA	NA
30478	NA	02/18/2020	Kou	Cordia subcordata	Kaneohe	Hawaii	-157.8126084	21.40954502	NA	45-720 Keaahala Road	No	10.16	good	42.65092	introduced	more than 18.29 m	0 to 15.24 cm	Honolulu	NA	NA	NA	NA	NA	NA	NA	NA	NA
23789	NA	03/28/2019	Kou	Cordia subcordata	Honolulu	Hawaii	-157.8044676	21.2692859	green_space	3603 Mccorriston Street	No	10.16	good	42.65092	introduced	more than 18.29 m	0 to 15.24 cm	Honolulu	NA	NA	NA	NA	NA	NA	NA	NA	NA
23787	NA	03/28/2019	Kou	Cordia subcordata	Honolulu	Hawaii	-157.8043563	21.26929464	green_space	4366 Diamond Head Road	No	10.16	good	45.93176	introduced	more than 18.29 m	0 to 15.24 cm	Honolulu	NA	NA	NA	NA	NA	NA	NA	NA	NA
23782	NA	03/28/2019	Kou	Cordia subcordata	Honolulu	Hawaii	-157.8038862	21.26947711	green_space	3627A Mccorriston Street	No	10.16	good	39.37008	introduced	more than 18.29 m	0 to 15.24 cm	Honolulu	NA	NA	NA	NA	NA	NA	NA	NA	NA
23779	NA	03/28/2019	Kou	Cordia subcordata	Honolulu	Hawaii	-157.8034705	21.26946461	green_space	3627A Mccorriston Street	No	10.16	good	42.65092	introduced	more than 18.29 m	0 to 15.24 cm	Honolulu	NA	NA	NA	NA	NA	NA	NA	NA	NA
23776	NA	03/28/2019	Kou	Cordia subcordata	Honolulu	Hawaii	-157.8032653	21.26954209	green_space	3671 Alohea Avenue	No	10.16	good	42.65092	introduced	more than 18.29 m	0 to 15.24 cm	Honolulu	NA	NA	NA	NA	NA	NA	NA	NA	NA
23772	NA	03/28/2019	Kou	Cordia subcordata	Honolulu	Hawaii	-157.8027329	21.26945086	green_space	NA	No	10.16	good	42.65092	introduced	more than 18.29 m	0 to 15.24 cm	Honolulu	NA	NA	NA	NA	NA	NA	NA	NA	NA
23767	NA	03/28/2019	Kou	Cordia subcordata	Honolulu	Hawaii	-157.8026886	21.26935088	green_space	NA	No	10.16	good	52.49344	introduced	more than 18.29 m	0 to 15.24 cm	Honolulu	NA	NA	NA	NA	NA	NA	NA	NA	NA
23763	NA	03/28/2019	Kou	Cordia subcordata	Honolulu	Hawaii	-157.8026028	21.26930214	green_space	NA	No	10.16	good	42.65092	introduced	more than 18.29 m	0 to 15.24 cm	Honolulu	NA	NA	NA	NA	NA	NA	NA	NA	NA
23762	NA	03/28/2019	Kou	Cordia subcordata	Honolulu	Hawaii	-157.8024888	21.26934963	green_space	NA	No	10.16	good	42.65092	introduced	more than 18.29 m	0 to 15.24 cm	Honolulu	NA	NA	NA	NA	NA	NA	NA	NA	NA
23755	NA	03/28/2019	Kou	Cordia subcordata	Honolulu	Hawaii	-157.8019939	21.26874975	green_space	NA	No	10.16	good	52.49344	introduced	more than 18.29 m	0 to 15.24 cm	Honolulu	NA	NA	NA	NA	NA	NA	NA	NA	NA
23745	NA	03/28/2019	Kou	Cordia subcordata	Honolulu	Hawaii	-157.8006904	21.26805301	green_space	NA	No	10.16	good	49.2126	introduced	more than 18.29 m	0 to 15.24 cm	Honolulu	NA	NA	NA	NA	NA	NA	NA	NA	NA
23744	NA	03/28/2019	Kou	Cordia subcordata	Honolulu	Hawaii	-157.8006334	21.26797177	green_space	NA	No	10.16	good	49.2126	introduced	more than 18.29 m	0 to 15.24 cm	Honolulu	NA	NA	NA	NA	NA	NA	NA	NA	NA
23743	NA	03/28/2019	Kou	Cordia subcordata	Honolulu	Hawaii	-157.8005274	21.26783305	green_space	NA	No	10.16	good	49.2126	introduced	more than 18.29 m	0 to 15.24 cm	Honolulu	NA	NA	NA	NA	NA	NA	NA	NA	NA
23731	NA	03/27/2019	Kou	Cordia subcordata	Honolulu	Hawaii	-157.8002505	21.26749998	green_space	4192-4252 Diamond Head Road	No	10.16	good	45.93176	introduced	more than 18.29 m	0 to 15.24 cm	Honolulu	NA	NA	NA	NA	NA	NA	NA	NA	NA
23729	NA	03/27/2019	Kou	Cordia subcordata	Honolulu	Hawaii	-157.8007132	21.26813362	green_space	NA	No	10.16	good	59.05512	introduced	more than 18.29 m	0 to 15.24 cm	Honolulu	NA	NA	NA	NA	NA	NA	NA	NA	NA
22902	NA	02/26/2019	Kou	Cordia subcordata	Honolulu	Hawaii	-157.7921435	21.30637461	green_space	2327 Jasmine Street	No	10.16	good	45.93176	introduced	more than 18.29 m	0 to 15.24 cm	Honolulu	NA	NA	NA	NA	NA	NA	NA	NA	NA
17284	NA	08/23/2017	Kou	Cordia subcordata	Kailua	Hawaii	-157.7161012	21.39206026	green_space	966 Mokulua Drive	Yes	10.16	good	39.37008	introduced	more than 18.29 m	0 to 15.24 cm	Honolulu	NA	NA	NA	NA	NA	NA	NA	NA	NA
17209	NA	08/16/2017	Kou	Cordia subcordata	Kailua	Hawaii	-157.7269573	21.39607016	green_space	1-39 Lihiwai Road	NA	10.16	good	39.37008	introduced	more than 18.29 m	0 to 15.24 cm	Honolulu	NA	NA	NA	NA	NA	NA	NA	NA	NA
17208	NA	08/16/2017	Kou	Cordia subcordata	Kailua	Hawaii	-157.7274639	21.39578866	green_space	137 Popoia Road	NA	10.16	good	32.8084	introduced	more than 18.29 m	0 to 15.24 cm	Honolulu	NA	NA	NA	NA	NA	NA	NA	NA	NA
17207	NA	08/16/2017	Kou	Cordia subcordata	Kailua	Hawaii	-157.7268862	21.39611886	green_space	1-39 Lihiwai Road	NA	10.16	good	36.08924	introduced	more than 18.29 m	0 to 15.24 cm	Honolulu	NA	NA	NA	NA	NA	NA	NA	NA	NA
730	NA	09/13/2016	Kou	Cordia subcordata	Kailua	Hawaii	-157.7364984	21.39242773	green_space	370 Kailua Road	NA	10.16	good	45.93176	introduced	more than 18.29 m	0 to 15.24 cm	Honolulu	NA	NA	NA	NA	NA	NA	NA	NA	NA
371	NA	07/11/2016	Kou	Cordia subcordata	Kailua	Hawaii	-157.7419232	21.3920244	no_info	141 Hekili Street	NA	10.16	good	49.2126	introduced	more than 18.29 m	0 to 15.24 cm	Honolulu	NA	NA	NA	NA	NA	NA	NA	NA	NA
370	NA	07/11/2016	Kou	Cordia subcordata	Kailua	Hawaii	-157.7418534	21.39199443	no_info	143 Hekili Street	NA	10.16	good	49.2126	introduced	more than 18.29 m	0 to 15.24 cm	Honolulu	NA	NA	NA	NA	NA	NA	NA	NA	NA
368	NA	07/11/2016	Kou	Cordia subcordata	Kailua	Hawaii	-157.7417488	21.39198195	no_info	143 Hekili Street	NA	10.16	good	49.2126	introduced	more than 18.29 m	0 to 15.24 cm	Honolulu	NA	NA	NA	NA	NA	NA	NA	NA	NA
365	NA	07/11/2016	Kou	Cordia subcordata	Kailua	Hawaii	-157.7416831	21.39196321	no_info	143 Hekili Street	NA	10.16	good	49.2126	introduced	more than 18.29 m	0 to 15.24 cm	Honolulu	NA	NA	NA	NA	NA	NA	NA	NA	NA
54	NA	06/22/2016	Kou	Cordia subcordata	Kailua	Hawaii	-157.740806	21.39074322	no_info	176-186 Hamakua Drive	NA	10.16	good	NA	introduced	NA	0 to 15.24 cm	Honolulu	NA	NA	NA	NA	NA	NA	NA	NA	NA
16373	NA	05/10/2017	Koa	Acacia koa	Kailua	Hawaii	-157.733375	21.38925286	green_space	447-499 Auwina Place	Yes	10.16	fair	39.37008	naturally_occurring	more than 18.29 m	0 to 15.24 cm	Honolulu	NA	NA	NA	NA	NA	NA	NA	NA	NA
30601	NA	02/29/2020	Kamani	Calophyllum inophyllum	Honolulu	Hawaii	-157.8255706	21.29707958	green_space	1415 Griffiths Street	No	10.16	good	59.05512	introduced	more than 18.29 m	0 to 15.24 cm	Honolulu	NA	NA	NA	NA	NA	NA	NA	NA	NA
14789	NA	10/25/2016	Kamani	Calophyllum inophyllum	Kailua	Hawaii	-157.7406585	21.39634613	built_environment	270 Kuulei Road	NA	10.16	fair	62.33596	introduced	more than 18.29 m	0 to 15.24 cm	Honolulu	NA	NA	NA	NA	NA	NA	NA	NA	NA
22317	NA	12/15/2018	Java plum	Syzygium cumini	Honolulu	Hawaii	-157.8102453	21.31470107	green_space	3026 Loomis Street	No	10.16	good	59.05512	introduced	more than 18.29 m	0 to 15.24 cm	Honolulu	NA	NA	NA	NA	NA	NA	NA	NA	NA
20408	NA	04/18/2018	Jackfruit	Artocarpus heterophyllus	Kailua	Hawaii	-157.7231396	21.37484585	green_space	1265 Loho Street	No	10.16	good	32.8084	introduced	more than 18.29 m	0 to 15.24 cm	Honolulu	NA	NA	NA	NA	NA	NA	NA	NA	NA
15171	NA	12/07/2016	Ironwood grove	Casuarina equisetifolia	Kailua	Hawaii	-157.7269833	21.39669888	green_space	28 Lihiwai Road	NA	10.16	good	49.2126	introduced	more than 18.29 m	0 to 15.24 cm	Honolulu	NA	NA	NA	NA	NA	NA	NA	NA	NA
24426	NA	04/25/2019	Ironwood	Casuarina equisetifolia	Honolulu	Hawaii	-157.8487301	21.33897016	green_space	1612 Alewa Drive	No	10.16	good	131.2336	introduced	more than 18.29 m	0 to 15.24 cm	Honolulu	NA	NA	NA	NA	NA	NA	NA	NA	NA
294	NA	07/06/2016	Ironwood	Casuarina equisetifolia	Kailua	Hawaii	-157.7232228	21.3956631	green_space	2-104 Alala Road	NA	10.16	NA	114.8294	introduced	more than 18.29 m	0 to 15.24 cm	Honolulu	NA	NA	NA	NA	NA	NA	NA	NA	NA
286	NA	07/06/2016	Ironwood	Casuarina equisetifolia	Kailua	Hawaii	-157.723188	21.39562814	green_space	2-104 Alala Road	NA	10.16	NA	49.2126	introduced	more than 18.29 m	0 to 15.24 cm	Honolulu	NA	NA	NA	NA	NA	NA	NA	NA	NA
283	NA	07/06/2016	Ironwood	Casuarina equisetifolia	Kailua	Hawaii	-157.7232282	21.39563064	green_space	2-104 Alala Road	NA	10.16	NA	65.6168	introduced	more than 18.29 m	0 to 15.24 cm	Honolulu	NA	NA	NA	NA	NA	NA	NA	NA	NA
24440	NA	04/23/2019	Indonesian cinnamon	Cinnamomum burmannii	Kaneohe	Hawaii	-157.8172208	21.411503	green_space	46-435 Kahuhipa Street	No	10.16	good	26.24672	introduced	more than 18.29 m	0 to 15.24 cm	Honolulu	NA	NA	NA	NA	NA	NA	NA	NA	NA
22251	NA	10/20/2018	Indonesian cinnamon	Cinnamomum burmannii	Honolulu	Hawaii	-157.8079793	21.30673133	no_info	Kalawao Street	Yes	10.16	good	45.93176	introduced	more than 18.29 m	0 to 15.24 cm	Honolulu	NA	NA	NA	NA	NA	NA	NA	NA	NA
22677	NA	02/21/2019	Hong kong orchid tree	Bauhinia blakeana	Honolulu	Hawaii	-157.7980417	21.28654277	green_space	1409 Mokuna Place	No	10.16	good	52.49344	introduced	more than 18.29 m	0 to 15.24 cm	Honolulu	NA	NA	NA	NA	NA	NA	NA	NA	NA
23307	NA	03/19/2019	Haole kou	Cordia sebestena	Honolulu	Hawaii	-157.8005824	21.28336435	green_space	3520 Waialae Avenue	No	10.16	good	36.08924	introduced	more than 18.29 m	0 to 15.24 cm	Honolulu	NA	NA	NA	NA	NA	NA	NA	NA	NA
22686	NA	02/22/2019	Haole kou	Cordia sebestena	Honolulu	Hawaii	-157.8098039	21.28813226	built_environment	3125 Waialae Avenue	No	10.16	fair	32.8084	introduced	more than 18.29 m	0 to 15.24 cm	Honolulu	NA	NA	NA	NA	NA	NA	NA	NA	NA
21341	NA	06/23/2018	Haole kou	Cordia sebestena	Honolulu	Hawaii	-157.8056287	21.31701513	green_space	2936 Poelua Street	Yes	10.16	good	39.37008	introduced	more than 18.29 m	0 to 15.24 cm	Honolulu	NA	NA	NA	NA	NA	NA	NA	NA	NA
19381	NA	02/18/2018	Haole kou	Cordia sebestena	Honolulu	Hawaii	-157.8365425	21.3042972	green_space	1541-1577 Keeaumoku Street	NA	10.16	fair	39.37008	introduced	more than 18.29 m	0 to 15.24 cm	Honolulu	NA	NA	NA	NA	NA	NA	NA	NA	NA
18728	NA	01/03/2018	Haole kou	Cordia sebestena	Kailua	Hawaii	-157.7284929	21.38139906	green_space	739-789 Iana Street	NA	10.16	good	39.37008	introduced	more than 18.29 m	0 to 15.24 cm	Honolulu	NA	NA	NA	NA	NA	NA	NA	NA	NA
18480	NA	12/06/2017	Haole kou	Cordia sebestena	Kailua	Hawaii	-157.7312794	21.38171669	green_space	752 Wanaao Road	No	10.16	poor	19.68504	introduced	more than 18.29 m	0 to 15.24 cm	Honolulu	NA	NA	NA	NA	NA	NA	NA	NA	NA
17704	NA	10/04/2017	Haole kou	Cordia sebestena	Kailua	Hawaii	-157.7348406	21.36987429	green_space	1426-1520 Kanapuu Drive	No	10.16	good	62.33596	introduced	more than 18.29 m	0 to 15.24 cm	Honolulu	NA	NA	NA	NA	NA	NA	NA	NA	NA
17699	NA	10/04/2017	Haole kou	Cordia sebestena	Kailua	Hawaii	-157.7351904	21.37025666	green_space	1426-1520 Kanapuu Drive	No	10.16	good	39.37008	introduced	more than 18.29 m	0 to 15.24 cm	Honolulu	NA	NA	NA	NA	NA	NA	NA	NA	NA
17697	NA	10/04/2017	Haole kou	Cordia sebestena	Kailua	Hawaii	-157.7353882	21.37048333	green_space	1400-1424 Kanapuu Drive	No	10.16	good	39.37008	introduced	more than 18.29 m	0 to 15.24 cm	Honolulu	NA	NA	NA	NA	NA	NA	NA	NA	NA
17623	NA	09/13/2017	Haole kou	Cordia sebestena	Kailua	Hawaii	-157.7111474	21.38508653	green_space	1352-1358 Mokulua Drive	Yes	10.16	good	59.05512	introduced	more than 18.29 m	0 to 15.24 cm	Honolulu	NA	NA	NA	NA	NA	NA	NA	NA	NA
17622	NA	09/20/2017	Haole kou	Cordia sebestena	Kailua	Hawaii	-157.7111146	21.38505031	green_space	1352-1358 Mokulua Drive	NA	10.16	fair	49.2126	introduced	more than 18.29 m	0 to 15.24 cm	Honolulu	NA	NA	NA	NA	NA	NA	NA	NA	NA
17621	NA	09/20/2017	Haole kou	Cordia sebestena	Kailua	Hawaii	-157.7110991	21.38501035	green_space	1401-1405 Mokulua Drive	NA	10.16	good	68.89764	introduced	more than 18.29 m	0 to 15.24 cm	Honolulu	NA	NA	NA	NA	NA	NA	NA	NA	NA
17568	NA	09/13/2017	Haole kou	Cordia sebestena	Kailua	Hawaii	-157.713515	21.38927683	green_space	1122 Mokulua Drive	No	10.16	good	55.77428	introduced	more than 18.29 m	0 to 15.24 cm	Honolulu	NA	NA	NA	NA	NA	NA	NA	NA	NA
17556	NA	09/13/2017	Haole kou	Cordia sebestena	Kailua	Hawaii	-157.7146898	21.38894031	green_space	130 Kuailima Drive	No	10.16	good	39.37008	introduced	more than 18.29 m	0 to 15.24 cm	Honolulu	NA	NA	NA	NA	NA	NA	NA	NA	NA
17542	NA	09/13/2017	Haole kou	Cordia sebestena	Kailua	Hawaii	-157.7141864	21.38987986	green_space	100 Kuailima Drive	Yes	10.16	good	32.8084	introduced	more than 18.29 m	0 to 15.24 cm	Honolulu	NA	NA	NA	NA	NA	NA	NA	NA	NA
17516	NA	09/13/2017	Haole kou	Cordia sebestena	Kailua	Hawaii	-157.7146758	21.3903144	green_space	1044-1048 Mokulua Drive	Yes	10.16	fair	49.2126	introduced	more than 18.29 m	0 to 15.24 cm	Honolulu	NA	NA	NA	NA	NA	NA	NA	NA	NA
17495	NA	09/06/2017	Haole kou	Cordia sebestena	Kailua	Hawaii	-157.7157084	21.38950409	green_space	131 Haokea Drive	Yes	10.16	good	49.2126	introduced	more than 18.29 m	0 to 15.24 cm	Honolulu	NA	NA	NA	NA	NA	NA	NA	NA	NA
17479	NA	09/06/2017	Haole kou	Cordia sebestena	Kailua	Hawaii	-157.7148238	21.39033527	green_space	1041-1045 Mokulua Drive	Yes	10.16	poor	45.93176	introduced	more than 18.29 m	0 to 15.24 cm	Honolulu	NA	NA	NA	NA	NA	NA	NA	NA	NA
17395	NA	08/30/2017	Haole kou	Cordia sebestena	Kailua	Hawaii	-157.7176211	21.3936985	green_space	870 Mokulua Drive	Yes	10.16	good	49.2126	introduced	more than 18.29 m	0 to 15.24 cm	Honolulu	NA	NA	NA	NA	NA	NA	NA	NA	NA
17394	NA	08/30/2017	Haole kou	Cordia sebestena	Kailua	Hawaii	-157.7175919	21.39353522	green_space	877-885 Mokulua Drive	NA	10.16	good	59.05512	introduced	more than 18.29 m	0 to 15.24 cm	Honolulu	NA	NA	NA	NA	NA	NA	NA	NA	NA
17314	NA	08/23/2017	Haole kou	Cordia sebestena	Kailua	Hawaii	-157.7170816	21.39325859	green_space	896-908 Mokulua Drive	Yes	10.16	fair	42.65092	introduced	more than 18.29 m	0 to 15.24 cm	Honolulu	NA	NA	NA	NA	NA	NA	NA	NA	NA
17299	NA	08/23/2017	Haole kou	Cordia sebestena	Kailua	Hawaii	-157.7167344	21.39277164	green_space	925 Mokulua Drive	NA	10.16	good	42.65092	introduced	more than 18.29 m	0 to 15.24 cm	Honolulu	NA	NA	NA	NA	NA	NA	NA	NA	NA
17296	NA	08/23/2017	Haole kou	Cordia sebestena	Kailua	Hawaii	-157.7166462	21.39266209	green_space	925 Mokulua Drive	Yes	10.16	fair	42.65092	introduced	more than 18.29 m	0 to 15.24 cm	Honolulu	NA	NA	NA	NA	NA	NA	NA	NA	NA
16197	NA	04/12/2017	Haole kou	Cordia sebestena	Kailua	Hawaii	-157.743047	21.40380926	green_space	165-199 Kapaa Street	NA	10.16	good	45.93176	introduced	more than 18.29 m	0 to 15.24 cm	Honolulu	NA	NA	NA	NA	NA	NA	NA	NA	NA
16154	NA	04/12/2017	Haole kou	Cordia sebestena	Kailua	Hawaii	-157.7417193	21.40455968	green_space	100-118 Kapaa Street	NA	10.16	good	45.93176	introduced	more than 18.29 m	0 to 15.24 cm	Honolulu	NA	NA	NA	NA	NA	NA	NA	NA	NA
16153	NA	04/12/2017	Haole kou	Cordia sebestena	Kailua	Hawaii	-157.7417368	21.40454969	green_space	100-118 Kapaa Street	NA	10.16	good	39.37008	introduced	more than 18.29 m	0 to 15.24 cm	Honolulu	NA	NA	NA	NA	NA	NA	NA	NA	NA
16152	NA	04/12/2017	Haole kou	Cordia sebestena	Kailua	Hawaii	-157.7417582	21.40453845	green_space	138A Kapaa Street	NA	10.16	good	36.08924	introduced	more than 18.29 m	0 to 15.24 cm	Honolulu	NA	NA	NA	NA	NA	NA	NA	NA	NA
16148	NA	04/12/2017	Haole kou	Cordia sebestena	Kailua	Hawaii	-157.7418065	21.40452284	green_space	118 Kapaa Street	NA	10.16	good	59.05512	introduced	more than 18.29 m	0 to 15.24 cm	Honolulu	NA	NA	NA	NA	NA	NA	NA	NA	NA
16099	NA	04/05/2017	Haole kou	Cordia sebestena	Kailua	Hawaii	-157.7438825	21.40507722	green_space	350 North Kainalu Drive	No	10.16	good	55.77428	introduced	more than 18.29 m	0 to 15.24 cm	Honolulu	NA	NA	NA	NA	NA	NA	NA	NA	NA
16098	NA	04/05/2017	Haole kou	Cordia sebestena	Kailua	Hawaii	-157.7438664	21.40504601	green_space	350 North Kainalu Drive	No	10.16	good	52.49344	introduced	more than 18.29 m	0 to 15.24 cm	Honolulu	NA	NA	NA	NA	NA	NA	NA	NA	NA
16092	NA	04/05/2017	Haole kou	Cordia sebestena	Kailua	Hawaii	-157.7407558	21.40232029	built_environment	140 Mookua Street	NA	10.16	good	45.93176	introduced	more than 18.29 m	0 to 15.24 cm	Honolulu	NA	NA	NA	NA	NA	NA	NA	NA	NA
15986	NA	03/29/2017	Haole kou	Cordia sebestena	Kailua	Hawaii	-157.742524	21.39593157	no_info	14 Aulike Street	NA	10.16	poor	55.77428	introduced	more than 18.29 m	0 to 15.24 cm	Honolulu	NA	NA	NA	NA	NA	NA	NA	NA	NA
15888	NA	03/15/2017	Haole kou	Cordia sebestena	Kailua	Hawaii	-157.7425481	21.3970535	built_environment	330 Uluniu Street	NA	10.16	good	55.77428	introduced	more than 18.29 m	0 to 15.24 cm	Honolulu	NA	NA	NA	NA	NA	NA	NA	NA	NA
15858	NA	03/15/2017	Haole kou	Cordia sebestena	Kailua	Hawaii	-157.74333	21.39653967	built_environment	379-403 Uluniu Street	NA	10.16	good	62.33596	introduced	more than 18.29 m	0 to 15.24 cm	Honolulu	NA	NA	NA	NA	NA	NA	NA	NA	NA
15851	NA	03/15/2017	Haole kou	Cordia sebestena	Kailua	Hawaii	-157.7434735	21.39658775	built_environment	386-398 Uluniu Street	NA	10.16	good	49.2126	introduced	more than 18.29 m	0 to 15.24 cm	Honolulu	NA	NA	NA	NA	NA	NA	NA	NA	NA
15830	NA	03/15/2017	Haole kou	Cordia sebestena	Kailua	Hawaii	-157.7442513	21.39607954	built_environment	417-449 Uluniu Street	Yes	10.16	fair	39.37008	introduced	more than 18.29 m	0 to 15.24 cm	Honolulu	NA	NA	NA	NA	NA	NA	NA	NA	NA
15806	NA	02/22/2017	Haole kou	Cordia sebestena	Kailua	Hawaii	-157.7455227	21.39525416	built_environment	30-36 Kihapai Street	NA	10.16	good	55.77428	introduced	more than 18.29 m	0 to 15.24 cm	Honolulu	NA	NA	NA	NA	NA	NA	NA	NA	NA
565	NA	07/18/2016	Haole kou	Cordia sebestena	Kailua	Hawaii	-157.7417824	21.40150823	green_space	170-178 North Kainalu Drive	No	10.16	good	45.93176	introduced	more than 18.29 m	0 to 15.24 cm	Honolulu	NA	NA	NA	NA	NA	NA	NA	NA	NA
561	NA	07/18/2016	Haole kou	Cordia sebestena	Kailua	Hawaii	-157.7429961	21.40355892	green_space	266-280 North Kainalu Drive	NA	10.16	good	59.05512	introduced	more than 18.29 m	0 to 15.24 cm	Honolulu	NA	NA	NA	NA	NA	NA	NA	NA	NA
25957	NA	05/29/2019	Hala	Pandanus tectorius	Honolulu	Hawaii	-157.8442025	21.28803042	green_space	1401 Ala Moana Boulevard	No	10.16	good	49.2126	introduced	more than 18.29 m	0 to 15.24 cm	Honolulu	NA	NA	NA	NA	NA	NA	NA	NA	NA
25621	NA	05/23/2019	Hala	Pandanus tectorius	Honolulu	Hawaii	-157.8564656	21.29113751	green_space	Ala Moana Park Drive	No	10.16	good	72.17848	introduced	more than 18.29 m	0 to 15.24 cm	Honolulu	NA	NA	NA	NA	NA	NA	NA	NA	NA
29121	NA	10/15/2019	Guava	Psidium guajava	Kaneohe	Hawaii	-157.8111091	21.4241068	green_space	46-186 Alaloa Street	No	10.16	good	26.24672	introduced	more than 18.29 m	0 to 15.24 cm	Honolulu	NA	NA	NA	NA	NA	NA	NA	NA	NA
27934	NA	07/23/2019	Guava	Psidium guajava	Kaneohe	Hawaii	-157.8051415	21.425707	green_space	46-54 Heeia Street	No	10.16	good	32.8084	introduced	more than 18.29 m	0 to 15.24 cm	Honolulu	NA	NA	NA	NA	NA	NA	NA	NA	NA
19090	NA	01/24/2018	Guava	Psidium guajava	Kailua	Hawaii	-157.7377403	21.37906587	green_space	1168 Kahili Street	NA	10.16	good	32.8084	introduced	more than 18.29 m	0 to 15.24 cm	Honolulu	NA	NA	NA	NA	NA	NA	NA	NA	NA
28397	NA	08/14/2019	Golden shower	Cassia fistula	Honolulu	Hawaii	-157.8039908	21.28423285	green_space	1130 8th Avenue	Yes	10.16	good	55.77428	introduced	more than 18.29 m	0 to 15.24 cm	Honolulu	NA	NA	NA	NA	NA	NA	NA	NA	NA
27562	NA	07/06/2019	Gold tree	Roseodendron donnell-smithii	Honolulu	Hawaii	-157.8076681	21.31658136	green_space	2865 Poelua Street	No	10.16	good	49.2126	introduced	more than 18.29 m	0 to 15.24 cm	Honolulu	NA	NA	NA	NA	NA	NA	NA	NA	NA
23636	NA	03/27/2019	Gold tree	Roseodendron donnell-smithii	Honolulu	Hawaii	-157.7963613	21.2599393	green_space	521 Paikau Street	No	10.16	good	59.05512	introduced	more than 18.29 m	0 to 15.24 cm	Honolulu	NA	NA	NA	NA	NA	NA	NA	NA	NA
30621	NA	02/29/2020	Giant crape myrtle	Lagerstroemia speciosa	Honolulu	Hawaii	-157.8269609	21.29797414	green_space	2104 Dole Street	No	10.16	good	49.2126	introduced	more than 18.29 m	0 to 15.24 cm	Honolulu	NA	NA	NA	NA	NA	NA	NA	NA	NA
20939	NA	06/02/2018	Giant crape myrtle	Lagerstroemia speciosa	Honolulu	Hawaii	-157.804571	21.3274553	green_space	3615 Kumu Street	Yes	10.16	good	29.52756	introduced	more than 18.29 m	0 to 15.24 cm	Honolulu	NA	NA	NA	NA	NA	NA	NA	NA	NA
22502	NA	02/06/2019	Geometry tree	Bucida buceras	Honolulu	Hawaii	-157.8039898	21.2947371	green_space	1558 Kaminaka Drive	No	10.16	good	26.24672	introduced	more than 18.29 m	0 to 15.24 cm	Honolulu	NA	NA	NA	NA	NA	NA	NA	NA	NA
29654	NA	11/27/2019	Tahitian gardenia	Gardenia taitensis	Honolulu	Hawaii	-157.7944961	21.28981302	green_space	1620 Mikahala Way	No	10.16	good	16.4042	introduced	13.71 to 18.29 m	0 to 15.24 cm	Honolulu	NA	NA	NA	NA	NA	NA	NA	NA	NA
27677	NA	07/09/2019	Tahitian gardenia	Gardenia taitensis	Honolulu	Hawaii	-157.8550668	21.30606537	green_space	540-550 South Beretania Street	No	10.16	good	22.96588	introduced	more than 18.29 m	0 to 15.24 cm	Honolulu	NA	NA	NA	NA	NA	NA	NA	NA	NA
27675	NA	07/09/2019	Tahitian gardenia	Gardenia taitensis	Honolulu	Hawaii	-157.8550333	21.30610286	green_space	540-550 South Beretania Street	No	10.16	good	19.68504	introduced	more than 18.29 m	0 to 15.24 cm	Honolulu	NA	NA	NA	NA	NA	NA	NA	NA	NA
27673	NA	07/09/2019	Tahitian gardenia	Gardenia taitensis	Honolulu	Hawaii	-157.8550058	21.3061191	green_space	540-550 South Beretania Street	No	10.16	good	22.96588	introduced	more than 18.29 m	0 to 15.24 cm	Honolulu	NA	NA	NA	NA	NA	NA	NA	NA	NA
27672	NA	07/09/2019	Tahitian gardenia	Gardenia taitensis	Honolulu	Hawaii	-157.8549582	21.30609286	green_space	540-550 South Beretania Street	No	10.16	good	22.96588	introduced	more than 18.29 m	0 to 15.24 cm	Honolulu	NA	NA	NA	NA	NA	NA	NA	NA	NA
27667	NA	07/09/2019	Tahitian gardenia	Gardenia taitensis	Honolulu	Hawaii	-157.8549555	21.30608411	green_space	540-550 South Beretania Street	No	10.16	good	22.96588	introduced	more than 18.29 m	0 to 15.24 cm	Honolulu	NA	NA	NA	NA	NA	NA	NA	NA	NA
17618	NA	09/20/2017	Foxtail palm	Wodyetia bifurcata	Kailua	Hawaii	-157.711016	21.38489724	green_space	1401-1405 Mokulua Drive	Yes	10.16	good	22.96588	introduced	more than 18.29 m	0 to 15.24 cm	Honolulu	NA	NA	NA	NA	NA	NA	NA	NA	NA
23552	NA	03/24/2019	Formosan koa	Acacia confusa	Honolulu	Hawaii	-157.7901902	21.29627253	green_space	4690 Sierra Drive	No	10.16	good	32.8084	introduced	more than 18.29 m	0 to 15.24 cm	Honolulu	NA	NA	NA	NA	NA	NA	NA	NA	NA
22382	NA	01/05/2019	Formosan koa	Acacia confusa	Honolulu	Hawaii	-157.8082256	21.3120428	green_space	2828A Lowrey Avenue	No	10.16	good	65.6168	introduced	more than 18.29 m	0 to 15.24 cm	Honolulu	NA	NA	NA	NA	NA	NA	NA	NA	NA
14523	NA	10/14/2016	Formosan koa	Acacia confusa	Kailua	Hawaii	-157.7323906	21.39521108	green_space	180 Kailua Road	NA	10.16	good	42.65092	introduced	more than 18.29 m	0 to 15.24 cm	Honolulu	NA	NA	NA	NA	NA	NA	NA	NA	NA
745	NA	09/13/2016	Formosan koa	Acacia confusa	Kailua	Hawaii	-157.7341166	21.39346915	green_space	260 Kailua Road	NA	10.16	good	36.08924	introduced	more than 18.29 m	0 to 15.24 cm	Honolulu	NA	NA	NA	NA	NA	NA	NA	NA	NA
11756	NA	10/12/2016	Fishtail palm	Caryota mitis	NA	Hawaii	-157.81946	21.300635	built_environment	NA	NA	10.16	good	45.93176	introduced	more than 18.29 m	0 to 15.24 cm	Honolulu	NA	NA	NA	NA	NA	NA	NA	NA	NA
26378	NA	05/30/2019	Fiji fan palm	Pritchardia pacifica	Honolulu	Hawaii	-157.8467412	21.29010599	green_space	1441 Kapiolani Boulevard	No	10.16	good	82.021	introduced	more than 18.29 m	0 to 15.24 cm	Honolulu	NA	NA	NA	NA	NA	NA	NA	NA	NA
26377	NA	05/30/2019	Fiji fan palm	Pritchardia pacifica	Honolulu	Hawaii	-157.8467727	21.29011723	green_space	1441 Kapiolani Boulevard	No	10.16	good	72.17848	introduced	more than 18.29 m	0 to 15.24 cm	Honolulu	NA	NA	NA	NA	NA	NA	NA	NA	NA
26376	NA	05/30/2019	Fiji fan palm	Pritchardia pacifica	Honolulu	Hawaii	-157.8467935	21.29012348	green_space	1441 Kapiolani Boulevard	No	10.16	good	72.17848	introduced	more than 18.29 m	0 to 15.24 cm	Honolulu	NA	NA	NA	NA	NA	NA	NA	NA	NA
26375	NA	05/30/2019	Fiji fan palm	Pritchardia pacifica	Honolulu	Hawaii	-157.8467298	21.29012973	green_space	1441 Kapiolani Boulevard	No	10.16	good	72.17848	introduced	more than 18.29 m	0 to 15.24 cm	Honolulu	NA	NA	NA	NA	NA	NA	NA	NA	NA
26374	NA	05/30/2019	Fiji fan palm	Pritchardia pacifica	Honolulu	Hawaii	-157.8467654	21.29014597	green_space	1441 Kapiolani Boulevard	No	10.16	good	72.17848	introduced	more than 18.29 m	0 to 15.24 cm	Honolulu	NA	NA	NA	NA	NA	NA	NA	NA	NA
26373	NA	05/30/2019	Fiji fan palm	Pritchardia pacifica	Honolulu	Hawaii	-157.8467942	21.29015972	green_space	1441 Kapiolani Boulevard	No	10.16	good	72.17848	introduced	more than 18.29 m	0 to 15.24 cm	Honolulu	NA	NA	NA	NA	NA	NA	NA	NA	NA
26165	NA	05/31/2019	Fiji fan palm	Pritchardia pacifica	Honolulu	Hawaii	-157.8454343	21.28955367	green_space	165 Ala Moana Park Drive	No	10.16	good	62.33596	introduced	more than 18.29 m	0 to 15.24 cm	Honolulu	NA	NA	NA	NA	NA	NA	NA	NA	NA
26164	NA	05/31/2019	Fiji fan palm	Pritchardia pacifica	Honolulu	Hawaii	-157.8454202	21.28955617	green_space	NA	No	10.16	good	59.05512	introduced	more than 18.29 m	0 to 15.24 cm	Honolulu	NA	NA	NA	NA	NA	NA	NA	NA	NA
26163	NA	05/31/2019	Fiji fan palm	Pritchardia pacifica	Honolulu	Hawaii	-157.8454249	21.28954118	green_space	NA	No	10.16	good	68.89764	introduced	more than 18.29 m	0 to 15.24 cm	Honolulu	NA	NA	NA	NA	NA	NA	NA	NA	NA
26162	NA	05/31/2019	Fiji fan palm	Pritchardia pacifica	Honolulu	Hawaii	-157.8454189	21.28953868	green_space	NA	No	10.16	good	65.6168	introduced	more than 18.29 m	0 to 15.24 cm	Honolulu	NA	NA	NA	NA	NA	NA	NA	NA	NA
25389	NA	05/15/2019	Fiji fan palm	Pritchardia pacifica	Honolulu	Hawaii	-157.84491	21.28893825	green_space	1373 Ala Moana Boulevard	No	10.16	good	22.96588	introduced	more than 18.29 m	0 to 15.24 cm	Honolulu	NA	NA	NA	NA	NA	NA	NA	NA	NA
25388	NA	05/15/2019	Fiji fan palm	Pritchardia pacifica	Honolulu	Hawaii	-157.8449281	21.28889951	green_space	Ala Moana Park Drive	No	10.16	good	22.96588	introduced	more than 18.29 m	0 to 15.24 cm	Honolulu	NA	NA	NA	NA	NA	NA	NA	NA	NA
25373	NA	05/15/2019	Fiji fan palm	Pritchardia pacifica	Honolulu	Hawaii	-157.8451064	21.28883703	green_space	Ala Moana Park Drive	No	10.16	good	62.33596	introduced	more than 18.29 m	0 to 15.24 cm	Honolulu	NA	NA	NA	NA	NA	NA	NA	NA	NA
25372	NA	05/15/2019	Fiji fan palm	Pritchardia pacifica	Honolulu	Hawaii	-157.8451017	21.28884953	green_space	Ala Moana Park Drive	No	10.16	good	62.33596	introduced	more than 18.29 m	0 to 15.24 cm	Honolulu	NA	NA	NA	NA	NA	NA	NA	NA	NA
25371	NA	05/15/2019	Fiji fan palm	Pritchardia pacifica	Honolulu	Hawaii	-157.8451131	21.28884453	green_space	Ala Moana Park Drive	No	10.16	good	62.33596	introduced	more than 18.29 m	0 to 15.24 cm	Honolulu	NA	NA	NA	NA	NA	NA	NA	NA	NA
25370	NA	05/15/2019	Fiji fan palm	Pritchardia pacifica	Honolulu	Hawaii	-157.8451433	21.28883328	green_space	Ala Moana Park Drive	No	10.16	good	62.33596	introduced	more than 18.29 m	0 to 15.24 cm	Honolulu	NA	NA	NA	NA	NA	NA	NA	NA	NA
25369	NA	05/15/2019	Fiji fan palm	Pritchardia pacifica	Honolulu	Hawaii	-157.8451239	21.28882079	green_space	Ala Moana Park Drive	No	10.16	good	62.33596	introduced	more than 18.29 m	0 to 15.24 cm	Honolulu	NA	NA	NA	NA	NA	NA	NA	NA	NA
25368	NA	05/15/2019	Fiji fan palm	Pritchardia pacifica	Honolulu	Hawaii	-157.8451366	21.2887933	green_space	Ala Moana Park Drive	No	10.16	good	62.33596	introduced	more than 18.29 m	0 to 15.24 cm	Honolulu	NA	NA	NA	NA	NA	NA	NA	NA	NA
25367	NA	05/15/2019	Fiji fan palm	Pritchardia pacifica	Honolulu	Hawaii	-157.8451172	21.28878955	green_space	Ala Moana Park Drive	No	10.16	good	62.33596	introduced	more than 18.29 m	0 to 15.24 cm	Honolulu	NA	NA	NA	NA	NA	NA	NA	NA	NA
24602	NA	05/01/2019	Fiji fan palm	Pritchardia pacifica	Honolulu	Hawaii	-157.8434227	21.32062317	green_space	2331 Kanealii Avenue	No	10.16	fair	59.05512	introduced	more than 18.29 m	0 to 15.24 cm	Honolulu	NA	NA	NA	NA	NA	NA	NA	NA	NA
23340	NA	03/18/2019	Fiji fan palm	Pritchardia pacifica	Honolulu	Hawaii	-157.7990334	21.28314441	built_environment	3588 Waialae Avenue	Yes	10.16	fair	55.77428	introduced	more than 18.29 m	0 to 15.24 cm	Honolulu	NA	NA	NA	NA	NA	NA	NA	NA	NA
23339	NA	03/18/2019	Fiji fan palm	Pritchardia pacifica	Honolulu	Hawaii	-157.7990516	21.28311817	built_environment	3588 Waialae Avenue	Yes	10.16	fair	52.49344	introduced	more than 18.29 m	0 to 15.24 cm	Honolulu	NA	NA	NA	NA	NA	NA	NA	NA	NA
21224	NA	06/18/2018	Fiji fan palm	Pritchardia pacifica	Honolulu	Hawaii	-157.8492079	21.29125277	NA	1201 Ala Moana Boulevard	NA	10.16	NA	26.24672	introduced	more than 18.29 m	0 to 15.24 cm	Honolulu	NA	NA	NA	NA	NA	NA	NA	NA	NA
19611	NA	02/28/2018	Fiji fan palm	Pritchardia pacifica	Kailua	Hawaii	-157.7326747	21.37081531	green_space	1436 Auauki Street	NA	10.16	NA	32.8084	introduced	more than 18.29 m	0 to 15.24 cm	Honolulu	NA	NA	NA	NA	NA	NA	NA	NA	NA
29899	NA	01/07/2020	Fern tree	Filicium decipiens	Kaneohe	Hawaii	-157.7663541	21.41321513	green_space	44-121 Keaalau Place	Yes	10.16	good	32.8084	introduced	more than 18.29 m	0 to 15.24 cm	Honolulu	NA	NA	NA	NA	NA	NA	NA	NA	NA
22472	NA	02/06/2019	Fern tree	Filicium decipiens	Honolulu	Hawaii	-157.8046621	21.2969529	green_space	1757 Saint Louis Drive	No	10.16	good	26.24672	introduced	more than 18.29 m	0 to 15.24 cm	Honolulu	NA	NA	NA	NA	NA	NA	NA	NA	NA
19712	NA	03/03/2018	Fern tree	Filicium decipiens	Honolulu	Hawaii	-157.8329719	21.30296588	green_space	1561 Wilder Avenue	No	10.16	good	55.77428	introduced	more than 18.29 m	0 to 15.24 cm	Honolulu	NA	NA	NA	NA	NA	NA	NA	NA	NA
22649	NA	02/21/2019	False wiliwili	Adenanthera pavonina	Honolulu	Hawaii	-157.8030085	21.28937623	green_space	1416 Pukele Avenue	Yes	10.16	good	42.65092	introduced	more than 18.29 m	0 to 15.24 cm	Honolulu	NA	NA	NA	NA	NA	NA	NA	NA	NA
29703	NA	11/30/2019	False olive	Cassine orientalis	Honolulu	Hawaii	-157.8604106	21.33762448	NA	2125 Alii Road	NA	10.16	fair	32.8084	introduced	more than 18.29 m	0 to 15.24 cm	Honolulu	NA	NA	NA	NA	NA	NA	NA	NA	NA
23241	NA	03/14/2019	False olive	Cassine orientalis	Honolulu	Hawaii	-157.7960555	21.29274008	green_space	3490 Paalea Street	No	10.16	good	19.68504	introduced	more than 18.29 m	0 to 15.24 cm	Honolulu	NA	NA	NA	NA	NA	NA	NA	NA	NA
23240	NA	03/14/2019	False olive	Cassine orientalis	Honolulu	Hawaii	-157.7960133	21.2928263	green_space	3490 Paalea Street	Yes	10.16	good	3.28084	introduced	0 to 4.57 m	0 to 15.24 cm	Honolulu	NA	NA	NA	NA	NA	NA	NA	NA	NA
18106	NA	11/08/2017	False olive	Cassine orientalis	Kailua	Hawaii	-157.743508	21.37958684	green_space	1212 Akipola Street	NA	10.16	good	39.37008	introduced	more than 18.29 m	0 to 15.24 cm	Honolulu	NA	NA	NA	NA	NA	NA	NA	NA	NA
18103	NA	11/08/2017	False olive	Cassine orientalis	Kailua	Hawaii	-157.7433578	21.37926589	green_space	1220 Akipola Street	NA	10.16	good	39.37008	introduced	more than 18.29 m	0 to 15.24 cm	Honolulu	NA	NA	NA	NA	NA	NA	NA	NA	NA
18101	NA	11/08/2017	False olive	Cassine orientalis	Kailua	Hawaii	-157.7433075	21.3791485	green_space	1224 Akipola Street	NA	10.16	good	39.37008	introduced	more than 18.29 m	0 to 15.24 cm	Honolulu	NA	NA	NA	NA	NA	NA	NA	NA	NA
18098	NA	11/08/2017	False olive	Cassine orientalis	Kailua	Hawaii	-157.7433867	21.37896941	green_space	1224 Akipola Street	NA	10.16	good	39.37008	introduced	more than 18.29 m	0 to 15.24 cm	Honolulu	NA	NA	NA	NA	NA	NA	NA	NA	NA
18097	NA	11/08/2017	False olive	Cassine orientalis	Kailua	Hawaii	-157.7433853	21.37907681	green_space	1224 Akipola Street	NA	10.16	good	29.52756	introduced	more than 18.29 m	0 to 15.24 cm	Honolulu	NA	NA	NA	NA	NA	NA	NA	NA	NA
18096	NA	11/08/2017	False olive	Cassine orientalis	Kailua	Hawaii	-157.7436242	21.37966291	green_space	1212 Akipola Street	NA	10.16	good	22.96588	introduced	more than 18.29 m	0 to 15.24 cm	Honolulu	NA	NA	NA	NA	NA	NA	NA	NA	NA
18092	NA	11/08/2017	False olive	Cassine orientalis	Kailua	Hawaii	-157.7436557	21.37978904	green_space	1212 Akipola Street	NA	10.16	good	39.37008	introduced	more than 18.29 m	0 to 15.24 cm	Honolulu	NA	NA	NA	NA	NA	NA	NA	NA	NA
28316	NA	08/10/2019	False kamani	Terminalia catappa	Honolulu	Hawaii	-157.8189193	21.30299483	NA	2237 University Avenue	NA	10.16	fair	49.2126	introduced	more than 18.29 m	0 to 15.24 cm	Honolulu	NA	NA	NA	NA	NA	NA	NA	NA	NA
20248	NA	04/04/2018	Date palm	Phoenix	Kailua	Hawaii	-157.7242188	21.37837067	green_space	1198 Kupau Street	No	10.16	good	9.84252	no_info	9.14 to 13.71 m	0 to 15.24 cm	Honolulu	NA	NA	NA	NA	NA	NA	NA	NA	NA
20322	NA	04/11/2018	Cypress	Cupressus	Kailua	Hawaii	-157.7260682	21.37946552	green_space	1109-1113 Kupau Street	No	10.16	good	78.74016	no_info	more than 18.29 m	0 to 15.24 cm	Honolulu	NA	NA	NA	NA	NA	NA	NA	NA	NA
19085	NA	01/24/2018	Cypress	Cupressus	Kailua	Hawaii	-157.7376862	21.37878632	green_space	1168 Kahili Street	NA	10.16	good	13.12336	no_info	9.14 to 13.71 m	0 to 15.24 cm	Honolulu	NA	NA	NA	NA	NA	NA	NA	NA	NA
23824	NA	04/02/2019	Myrtle crape	Lagerstroemia indica	Kaneohe	Hawaii	-157.8097576	21.40769364	green_space	45889 Pookela Street	No	10.16	good	72.17848	introduced	more than 18.29 m	0 to 15.24 cm	Honolulu	NA	NA	NA	NA	NA	NA	NA	NA	NA
15441	NA	02/01/2017	Cook pine	Araucaria columnaris	Kailua	Hawaii	-157.7519171	21.41098797	green_space	1027 Kainui Drive	NA	10.16	good	65.6168	introduced	more than 18.29 m	0 to 15.24 cm	Honolulu	NA	NA	NA	NA	NA	NA	NA	NA	NA
15439	NA	02/01/2017	Cook pine	Araucaria columnaris	Kailua	Hawaii	-157.7519426	21.41102668	green_space	1027 Kainui Drive	NA	10.16	good	52.49344	introduced	more than 18.29 m	0 to 15.24 cm	Honolulu	NA	NA	NA	NA	NA	NA	NA	NA	NA
18916	NA	01/10/2018	Common fig	Ficus carica	Kailua	Hawaii	-157.7297457	21.38130756	green_space	870 Akumu Place	No	10.16	good	32.8084	introduced	more than 18.29 m	0 to 15.24 cm	Honolulu	NA	NA	NA	NA	NA	NA	NA	NA	NA
22481	NA	02/06/2019	Coconut palm	Cocos nucifera	Honolulu	Hawaii	-157.8026712	21.29656617	green_space	1663 Kanalui Street	No	10.16	good	16.4042	introduced	13.71 to 18.29 m	0 to 15.24 cm	Honolulu	NA	NA	NA	NA	NA	NA	NA	NA	NA
17383	NA	08/30/2017	Coconut palm	Cocos nucifera	Kailua	Hawaii	-157.7165679	21.39215973	green_space	111 Mokumanu Drive	NA	10.16	good	3.28084	introduced	0 to 4.57 m	0 to 15.24 cm	Honolulu	NA	NA	NA	NA	NA	NA	NA	NA	NA
17382	NA	08/30/2017	Coconut palm	Cocos nucifera	Kailua	Hawaii	-157.7167467	21.39197662	green_space	117 Mokumanu Drive	NA	10.16	good	3.28084	introduced	0 to 4.57 m	0 to 15.24 cm	Honolulu	NA	NA	NA	NA	NA	NA	NA	NA	NA
17079	NA	08/02/2017	Coconut palm	Cocos nucifera	Kailua	Hawaii	-157.7237514	21.393593	green_space	117-123 Alala Road	Yes	10.16	good	16.4042	introduced	13.71 to 18.29 m	0 to 15.24 cm	Honolulu	NA	NA	NA	NA	NA	NA	NA	NA	NA
15610	NA	02/01/2017	Coconut palm	Cocos nucifera	Kailua	Hawaii	-157.7525219	21.41019889	green_space	959 Kainui Drive	NA	10.16	good	3.28084	introduced	0 to 4.57 m	0 to 15.24 cm	Honolulu	NA	NA	NA	NA	NA	NA	NA	NA	NA
15607	NA	02/01/2017	Coconut palm	Cocos nucifera	Kailua	Hawaii	-157.7525152	21.41021013	green_space	959 Kainui Drive	NA	10.16	good	3.28084	introduced	0 to 4.57 m	0 to 15.24 cm	Honolulu	NA	NA	NA	NA	NA	NA	NA	NA	NA
15552	NA	02/01/2017	Coconut palm	Cocos nucifera	Kailua	Hawaii	-157.7530222	21.40954329	green_space	930-938 Kainui Drive	NA	10.16	good	3.28084	introduced	0 to 4.57 m	0 to 15.24 cm	Honolulu	NA	NA	NA	NA	NA	NA	NA	NA	NA
462	NA	07/18/2016	Chinese banyan	Ficus microcarpa	Kailua	Hawaii	-157.73608	21.39542835	green_space	248 Kuuhale Street	NA	10.16	poor	22.96588	introduced	more than 18.29 m	0 to 15.24 cm	Honolulu	NA	NA	NA	NA	NA	NA	NA	NA	NA
18053	NA	10/25/2017	Cedar	Juniperus virginiana	Kailua	Hawaii	-157.7411599	21.37695539	green_space	1318 Akele Street	NA	10.16	good	19.68504	introduced	more than 18.29 m	0 to 15.24 cm	Honolulu	NA	NA	NA	NA	NA	NA	NA	NA	NA
20972	NA	06/06/2018	Canary island date palm	Phoenix canariensis	Kailua	Hawaii	-157.7524797	21.41649639	green_space	538 Ilimano Street	No	10.16	good	19.68504	introduced	more than 18.29 m	0 to 15.24 cm	Honolulu	NA	NA	NA	NA	NA	NA	NA	NA	NA
20968	NA	06/06/2018	Canary island date palm	Phoenix canariensis	Kailua	Hawaii	-157.7524481	21.41651862	green_space	422 Ililani Street	No	10.16	good	19.68504	introduced	more than 18.29 m	0 to 15.24 cm	Honolulu	NA	NA	NA	NA	NA	NA	NA	NA	NA
27568	NA	07/06/2019	Bottle palm	Hyophorbe lagenicaulis	Honolulu	Hawaii	-157.807053	21.31576865	green_space	2891 Poelua Street	No	10.16	good	42.65092	introduced	more than 18.29 m	0 to 15.24 cm	Honolulu	NA	NA	NA	NA	NA	NA	NA	NA	NA
29743	NA	12/03/2019	Betel nut palm	Areca catechu	Kaneohe	Hawaii	-157.7716452	21.40788008	green_space	44-130 Kahinani Way	No	10.16	good	36.08924	introduced	more than 18.29 m	0 to 15.24 cm	Honolulu	NA	NA	NA	NA	NA	NA	NA	NA	NA
28195	NA	07/31/2019	Still tree be	Cascabela thevetia	Honolulu	Hawaii	-157.7909734	21.2847604	green_space	1457 16th Avenue	No	10.16	good	26.24672	introduced	more than 18.29 m	0 to 15.24 cm	Honolulu	NA	NA	NA	NA	NA	NA	NA	NA	NA
16443	NA	04/12/2017	Beach heliotrope	Tournefortia argentea	Kailua	Hawaii	-157.7403674	21.40591386	green_space	343 Dune Circle	NA	10.16	good	32.8084	introduced	more than 18.29 m	0 to 15.24 cm	Honolulu	NA	NA	NA	NA	NA	NA	NA	NA	NA
27970	NA	07/23/2019	Banyan	Ficus	Honolulu	Hawaii	-157.855213	21.30381323	green_space	NA	No	10.16	fair	32.8084	no_info	more than 18.29 m	0 to 15.24 cm	Honolulu	NA	NA	NA	NA	NA	NA	NA	NA	NA
25558	NA	05/13/2019	Autograph tree	Clusia rosea	Honolulu	Hawaii	-157.7916051	21.27625	green_space	1039 20th Avenue	NA	10.16	good	39.37008	introduced	more than 18.29 m	0 to 15.24 cm	Honolulu	NA	NA	NA	NA	NA	NA	NA	NA	NA
18506	NA	12/07/2017	Autograph tree	Clusia rosea	Honolulu	Hawaii	-157.8159205	21.2675009	green_space	3766 Paki Avenue	No	10.16	good	32.8084	introduced	more than 18.29 m	0 to 15.24 cm	Honolulu	NA	NA	NA	NA	NA	NA	NA	NA	NA
699	NA	09/07/2016	Autograph tree	Clusia rosea	Kailua	Hawaii	-157.7390304	21.39466415	green_space	21 South Kainalu Drive	NA	10.16	good	42.65092	introduced	more than 18.29 m	0 to 15.24 cm	Honolulu	NA	NA	NA	NA	NA	NA	NA	NA	NA
697	NA	09/07/2016	Autograph tree	Clusia rosea	Kailua	Hawaii	-157.7391297	21.3946217	green_space	21 South Kainalu Drive	NA	10.16	good	39.37008	introduced	more than 18.29 m	0 to 15.24 cm	Honolulu	NA	NA	NA	NA	NA	NA	NA	NA	NA
686	NA	09/07/2016	Autograph tree	Clusia rosea	Kailua	Hawaii	-157.7395427	21.39506748	green_space	219 Kuulei Road	NA	10.16	fair	39.37008	introduced	more than 18.29 m	0 to 15.24 cm	Honolulu	NA	NA	NA	NA	NA	NA	NA	NA	NA
685	NA	09/07/2016	Autograph tree	Clusia rosea	Kailua	Hawaii	-157.7395695	21.39514115	green_space	219 Kuulei Road	NA	10.16	good	32.8084	introduced	more than 18.29 m	0 to 15.24 cm	Honolulu	NA	NA	NA	NA	NA	NA	NA	NA	NA
684	NA	09/07/2016	Autograph tree	Clusia rosea	Kailua	Hawaii	-157.7391967	21.39530223	green_space	219 Kuulei Road	NA	10.16	good	39.37008	introduced	more than 18.29 m	0 to 15.24 cm	Honolulu	NA	NA	NA	NA	NA	NA	NA	NA	NA
63	NA	09/07/2016	Autograph tree	Clusia rosea	Kailua	Hawaii	-157.7392423	21.394568	green_space	21 South Kainalu Drive	NA	10.16	NA	42.65092	introduced	more than 18.29 m	0 to 15.24 cm	Honolulu	NA	NA	NA	NA	NA	NA	NA	NA	NA
30464	NA	02/18/2020	Areca palm	Dypsis lutescens	Kaneohe	Hawaii	-157.8133751	21.40983917	NA	45-720 Keaahala Road	No	10.16	fair	75.45932	introduced	more than 18.29 m	0 to 15.24 cm	Honolulu	NA	NA	NA	NA	NA	NA	NA	NA	NA
19052	NA	01/17/2018	Areca palm	Dypsis lutescens	Kailua	Hawaii	-157.7352428	21.37835289	green_space	1050-1058 Iopono Loop	NA	10.16	poor	49.2126	introduced	more than 18.29 m	0 to 15.24 cm	Honolulu	NA	NA	NA	NA	NA	NA	NA	NA	NA
19051	NA	01/17/2018	Areca palm	Dypsis lutescens	Kailua	Hawaii	-157.7352566	21.37833691	green_space	1050-1058 Iopono Loop	No	10.16	poor	49.2126	introduced	more than 18.29 m	0 to 15.24 cm	Honolulu	NA	NA	NA	NA	NA	NA	NA	NA	NA
19050	NA	01/17/2018	Areca palm	Dypsis lutescens	Kailua	Hawaii	-157.7352431	21.37835939	green_space	1050-1058 Iopono Loop	No	10.16	dead/dying	49.2126	introduced	more than 18.29 m	0 to 15.24 cm	Honolulu	NA	NA	NA	NA	NA	NA	NA	NA	NA
17461	NA	09/06/2017	Areca palm	Dypsis lutescens	Kailua	Hawaii	-157.7179611	21.39280356	green_space	122 Kaelepulu Drive	Yes	10.16	good	16.4042	introduced	13.71 to 18.29 m	0 to 15.24 cm	Honolulu	NA	NA	NA	NA	NA	NA	NA	NA	NA
15705	NA	02/08/2017	Areca palm	Dypsis lutescens	Kailua	Hawaii	-157.755518	21.40578892	green_space	704 Kaha Street	NA	10.16	good	32.8084	introduced	more than 18.29 m	0 to 15.24 cm	Honolulu	NA	NA	NA	NA	NA	NA	NA	NA	NA
23419	NA	03/19/2019	Allspice	Pimenta dioica	Kaneohe	Hawaii	-157.8102793	21.40946037	green_space	Keaahala Rd	Yes	10.16	fair	65.6168	introduced	more than 18.29 m	0 to 15.24 cm	Honolulu	NA	NA	NA	NA	NA	NA	NA	NA	NA
23399	NA	03/19/2019	Allspice	Pimenta dioica	Kaneohe	Hawaii	-157.8090777	21.41022573	green_space	Keaahala Street	Yes	10.16	good	82.021	introduced	more than 18.29 m	0 to 15.24 cm	Honolulu	NA	NA	NA	NA	NA	NA	NA	NA	NA
17603	NA	09/13/2017	Allspice	Pimenta dioica	Kailua	Hawaii	-157.7094524	21.38147762	green_space	1554-1598 Aalapapa Drive	Yes	10.16	good	45.93176	introduced	more than 18.29 m	0 to 15.24 cm	Honolulu	NA	NA	NA	NA	NA	NA	NA	NA	NA
15686	NA	02/08/2017	Alahe'e	Psydrax odorata	Kailua	Hawaii	-157.7558345	21.40591128	green_space	704 Kaha Street	NA	10.16	good	42.65092	naturally_occurring	more than 18.29 m	0 to 15.24 cm	Honolulu	NA	NA	NA	NA	NA	NA	NA	NA	NA
18394	NA	12/05/2017	African tulip tree	Spathodea campanulata	Honolulu	Hawaii	-157.8369639	21.30239132	green_space	Lunalilo Freeway	NA	10.16	poor	59.05512	introduced	more than 18.29 m	0 to 15.24 cm	Honolulu	NA	NA	NA	NA	NA	NA	NA	NA	NA
18389	NA	12/05/2017	African tulip tree	Spathodea campanulata	Honolulu	Hawaii	-157.8370551	21.30240631	green_space	Lunalilo Freeway	NA	10.16	poor	32.8084	introduced	more than 18.29 m	0 to 15.24 cm	Honolulu	NA	NA	NA	NA	NA	NA	NA	NA	NA
23256	NA	03/13/2019	NA	NA	Honolulu	Hawaii	-157.7999414	21.29025469	green_space	3405 Hinahina Street	Yes	10.16	good	36.08924	no_info	more than 18.29 m	0 to 15.24 cm	Honolulu	NA	NA	NA	NA	NA	NA	NA	NA	NA
20707	NA	05/19/2018	NA	NA	Honolulu	Hawaii	-157.8040359	21.32629068	green_space	3593 Kumukoa Street	Yes	10.16	good	45.93176	no_info	more than 18.29 m	0 to 15.24 cm	Honolulu	NA	NA	NA	NA	NA	NA	NA	NA	NA
16080	NA	04/05/2017	NA	NA	Kailua	Hawaii	-157.7400617	21.4012627	green_space	144-146 Ulupa Street	NA	10.16	good	45.93176	no_info	more than 18.29 m	0 to 15.24 cm	Honolulu	NA	NA	NA	NA	NA	NA	NA	NA	NA
31282	NA	06/20/2020	White tecoma	Tabebuia berteroi	Honolulu	Hawaii	-157.8361624	21.30725839	no_info	1702 Kewalo Street	No	12.7	good	49.2126	introduced	more than 18.29 m	0 to 15.24 cm	Honolulu	NA	NA	NA	NA	NA	NA	NA	NA	NA
31281	NA	06/20/2020	White tecoma	Tabebuia berteroi	Honolulu	Hawaii	-157.8362228	21.30720591	no_info	1702 Kewalo Street	No	12.7	good	65.6168	introduced	more than 18.29 m	0 to 15.24 cm	Honolulu	NA	NA	NA	NA	NA	NA	NA	NA	NA
30808	NA	03/07/2020	White tecoma	Tabebuia berteroi	Honolulu	Hawaii	-157.8292462	21.30086059	green_space	1817A Wilder Avenue	Yes	12.7	good	82.021	introduced	more than 18.29 m	0 to 15.24 cm	Honolulu	NA	NA	NA	NA	NA	NA	NA	NA	NA
30776	NA	03/07/2020	White tecoma	Tabebuia berteroi	Honolulu	Hawaii	-157.8273177	21.29961458	green_space	2010 Wilder Avenue	Yes	12.7	good	82.021	introduced	more than 18.29 m	0 to 15.24 cm	Honolulu	NA	NA	NA	NA	NA	NA	NA	NA	NA
30768	NA	03/07/2020	White tecoma	Tabebuia berteroi	Honolulu	Hawaii	-157.8284917	21.30020433	green_space	1909 Wilder Avenue	No	12.7	good	62.33596	introduced	more than 18.29 m	0 to 15.24 cm	Honolulu	NA	NA	NA	NA	NA	NA	NA	NA	NA
30766	NA	03/07/2020	White tecoma	Tabebuia berteroi	Honolulu	Hawaii	-157.8289467	21.30050892	green_space	1841 Wilder Avenue	Yes	12.7	good	65.6168	introduced	more than 18.29 m	0 to 15.24 cm	Honolulu	NA	NA	NA	NA	NA	NA	NA	NA	NA
30765	NA	03/07/2020	White tecoma	Tabebuia berteroi	Honolulu	Hawaii	-157.8286843	21.30032311	green_space	1901 Wilder Avenue	No	12.7	good	59.05512	introduced	more than 18.29 m	0 to 15.24 cm	Honolulu	NA	NA	NA	NA	NA	NA	NA	NA	NA
28638	NA	09/10/2019	White tecoma	Tabebuia berteroi	Kaneohe	Hawaii	-157.8001157	21.41376722	no_info	45-934 Kamehameha Highway	Yes	12.7	good	55.77428	introduced	more than 18.29 m	0 to 15.24 cm	Honolulu	NA	NA	NA	NA	NA	NA	NA	NA	NA
24765	NA	05/05/2019	White tecoma	Tabebuia berteroi	Honolulu	Hawaii	-157.8698076	21.34452384	green_space	1911 Kamehameha Iv Road	No	12.7	good	59.05512	introduced	more than 18.29 m	0 to 15.24 cm	Honolulu	NA	NA	NA	NA	NA	NA	NA	NA	NA
24448	NA	04/23/2019	White tecoma	Tabebuia berteroi	Kaneohe	Hawaii	-157.8171645	21.41154545	green_space	46-435 Kahuhipa Street	No	12.7	good	65.6168	introduced	more than 18.29 m	0 to 15.24 cm	Honolulu	NA	NA	NA	NA	NA	NA	NA	NA	NA
23571	NA	03/24/2019	White tecoma	Tabebuia berteroi	Honolulu	Hawaii	-157.7901748	21.2960195	green_space	4690 Sierra Drive	No	12.7	good	59.05512	introduced	more than 18.29 m	0 to 15.24 cm	Honolulu	NA	NA	NA	NA	NA	NA	NA	NA	NA
23412	NA	03/19/2019	White tecoma	Tabebuia berteroi	Kaneohe	Hawaii	-157.8095873	21.40989611	green_space	NA	Yes	12.7	good	65.6168	introduced	more than 18.29 m	0 to 15.24 cm	Honolulu	NA	NA	NA	NA	NA	NA	NA	NA	NA
23402	NA	03/19/2019	White tecoma	Tabebuia berteroi	Kaneohe	Hawaii	-157.8093231	21.41007091	green_space	Keaahala Street	Yes	12.7	good	98.4252	introduced	more than 18.29 m	0 to 15.24 cm	Honolulu	NA	NA	NA	NA	NA	NA	NA	NA	NA
23388	NA	03/19/2019	White tecoma	Tabebuia berteroi	Kaneohe	Hawaii	-157.8088644	21.41036183	green_space	Keaahala Road	Yes	12.7	good	91.86352	introduced	more than 18.29 m	0 to 15.24 cm	Honolulu	NA	NA	NA	NA	NA	NA	NA	NA	NA
22166	NA	10/06/2018	White tecoma	Tabebuia berteroi	Honolulu	Hawaii	-157.8067007	21.3112543	green_space	2929 Loi Street	No	12.7	good	32.8084	introduced	more than 18.29 m	0 to 15.24 cm	Honolulu	NA	NA	NA	NA	NA	NA	NA	NA	NA
22159	NA	10/06/2018	White tecoma	Tabebuia berteroi	Honolulu	Hawaii	-157.807048	21.31092633	green_space	3033 East Manoa Road	No	12.7	good	45.93176	introduced	more than 18.29 m	0 to 15.24 cm	Honolulu	NA	NA	NA	NA	NA	NA	NA	NA	NA
22039	NA	09/15/2018	White tecoma	Tabebuia berteroi	Honolulu	Hawaii	-157.8040944	21.31977955	green_space	3330 Pakanu Street	Yes	12.7	good	19.68504	introduced	more than 18.29 m	0 to 15.24 cm	Honolulu	NA	NA	NA	NA	NA	NA	NA	NA	NA
22035	NA	09/15/2018	White tecoma	Tabebuia berteroi	Honolulu	Hawaii	-157.8023729	21.32035667	green_space	3357 Pawaina Street	Yes	12.7	good	32.8084	introduced	more than 18.29 m	0 to 15.24 cm	Honolulu	NA	NA	NA	NA	NA	NA	NA	NA	NA
21988	NA	09/08/2018	White tecoma	Tabebuia berteroi	Honolulu	Hawaii	-157.8029343	21.31782948	no_info	3201 Pakanu Street	No	12.7	good	65.6168	introduced	more than 18.29 m	0 to 15.24 cm	Honolulu	NA	NA	NA	NA	NA	NA	NA	NA	NA
21717	NA	07/28/2018	White tecoma	Tabebuia berteroi	Honolulu	Hawaii	-157.8024368	21.3225449	green_space	3469 Pinao Street	No	12.7	good	59.05512	introduced	more than 18.29 m	0 to 15.24 cm	Honolulu	NA	NA	NA	NA	NA	NA	NA	NA	NA
21716	NA	07/28/2018	White tecoma	Tabebuia berteroi	Honolulu	Hawaii	-157.8026581	21.3223144	green_space	3472 Pinao Street	Yes	12.7	good	59.05512	introduced	more than 18.29 m	0 to 15.24 cm	Honolulu	NA	NA	NA	NA	NA	NA	NA	NA	NA
21687	NA	07/28/2018	White tecoma	Tabebuia berteroi	Honolulu	Hawaii	-157.8056696	21.32062719	green_space	3340 Manoa Road	Yes	12.7	good	59.05512	introduced	more than 18.29 m	0 to 15.24 cm	Honolulu	NA	NA	NA	NA	NA	NA	NA	NA	NA
21425	NA	06/30/2018	White tecoma	Tabebuia berteroi	Honolulu	Hawaii	-157.8113204	21.31457313	green_space	2642 Lowrey Avenue	Yes	12.7	good	78.74016	introduced	more than 18.29 m	0 to 15.24 cm	Honolulu	NA	NA	NA	NA	NA	NA	NA	NA	NA
20401	NA	04/18/2018	White tecoma	Tabebuia berteroi	Kailua	Hawaii	-157.7230198	21.37464406	green_space	1265-1275 Loho Street	No	12.7	good	85.30184	introduced	more than 18.29 m	0 to 15.24 cm	Honolulu	NA	NA	NA	NA	NA	NA	NA	NA	NA
18059	NA	11/08/2017	White tecoma	Tabebuia berteroi	Kailua	Hawaii	-157.7419547	21.3772048	green_space	1306 Akiahala Street	NA	12.7	good	59.05512	introduced	more than 18.29 m	0 to 15.24 cm	Honolulu	NA	NA	NA	NA	NA	NA	NA	NA	NA
18020	NA	11/01/2017	White tecoma	Tabebuia berteroi	Kailua	Hawaii	-157.7385234	21.37329801	green_space	1460-1498 Kiukee Place	NA	12.7	good	49.2126	introduced	more than 18.29 m	0 to 15.24 cm	Honolulu	NA	NA	NA	NA	NA	NA	NA	NA	NA
17642	NA	09/27/2017	White tecoma	Tabebuia berteroi	Kailua	Hawaii	-157.7361417	21.37070066	green_space	1451-1463 Keolu Drive	No	12.7	good	68.89764	introduced	more than 18.29 m	0 to 15.24 cm	Honolulu	NA	NA	NA	NA	NA	NA	NA	NA	NA
15999	NA	03/29/2017	White tecoma	Tabebuia berteroi	Kailua	Hawaii	-157.7442969	21.4037125	green_space	230 Hualani Street	NA	12.7	good	68.89764	introduced	more than 18.29 m	0 to 15.24 cm	Honolulu	NA	NA	NA	NA	NA	NA	NA	NA	NA
15913	NA	03/15/2017	White tecoma	Tabebuia berteroi	Kailua	Hawaii	-157.7447931	21.3945986	built_environment	38-54 Hoolai Street	Yes	12.7	good	75.45932	introduced	more than 18.29 m	0 to 15.24 cm	Honolulu	NA	NA	NA	NA	NA	NA	NA	NA	NA
15878	NA	03/15/2017	White tecoma	Tabebuia berteroi	Kailua	Hawaii	-157.7450895	21.39479464	built_environment	57-75 Hoolai Street	Yes	12.7	good	72.17848	introduced	more than 18.29 m	0 to 15.24 cm	Honolulu	NA	NA	NA	NA	NA	NA	NA	NA	NA
14453	NA	10/05/2016	White tecoma	Tabebuia berteroi	Kailua	Hawaii	-157.7328345	21.39241025	green_space	256 Pouli Road	Yes	12.7	NA	65.6168	introduced	more than 18.29 m	0 to 15.24 cm	Honolulu	NA	NA	NA	NA	NA	NA	NA	NA	NA
14438	NA	10/05/2016	White tecoma	Tabebuia berteroi	Kailua	Hawaii	-157.7333575	21.3918758	green_space	271-279 Pouli Road	Yes	12.7	good	62.33596	introduced	more than 18.29 m	0 to 15.24 cm	Honolulu	NA	NA	NA	NA	NA	NA	NA	NA	NA
30278	NA	02/04/2020	NA	NA	Kaneohe	Hawaii	-157.8328682	21.43438737	green_space	47-509 Hui Iwa Street	No	12.7	fair	19.68504	no_info	more than 18.29 m	0 to 15.24 cm	Honolulu	NA	NA	NA	NA	NA	NA	NA	NA	NA
23231	NA	03/13/2019	NA	NA	Honolulu	Hawaii	-157.7972887	21.29285004	green_space	1737 9th Avenue	No	12.7	good	32.8084	no_info	more than 18.29 m	0 to 15.24 cm	Honolulu	NA	NA	NA	NA	NA	NA	NA	NA	NA
23215	NA	03/14/2019	NA	NA	Honolulu	Hawaii	-157.7981349	21.29138805	green_space	1625 9th Avenue	No	12.7	good	45.93176	no_info	more than 18.29 m	0 to 15.24 cm	Honolulu	NA	NA	NA	NA	NA	NA	NA	NA	NA
18620	NA	12/13/2017	NA	NA	Kailua	Hawaii	-157.7323134	21.38026117	green_space	901-909 Wanaao Road	No	12.7	good	19.68504	no_info	more than 18.29 m	0 to 15.24 cm	Honolulu	NA	NA	NA	NA	NA	NA	NA	NA	NA
17019	NA	07/19/2017	NA	NA	Kailua	Hawaii	-157.750306	21.38160251	green_space	1281 Ulupii Street	NA	12.7	fair	55.77428	no_info	more than 18.29 m	0 to 15.24 cm	Honolulu	NA	NA	NA	NA	NA	NA	NA	NA	NA
17018	NA	07/19/2017	NA	NA	Kailua	Hawaii	-157.7502899	21.38175424	green_space	1275 Ulupii Street	NA	12.7	fair	65.6168	no_info	more than 18.29 m	0 to 15.24 cm	Honolulu	NA	NA	NA	NA	NA	NA	NA	NA	NA
16346	NA	05/10/2017	NA	NA	Kailua	Hawaii	-157.7358533	21.38949012	green_space	383-387 Awakea Road	No	12.7	poor	42.65092	no_info	more than 18.29 m	0 to 15.24 cm	Honolulu	NA	NA	NA	NA	NA	NA	NA	NA	NA
15871	NA	03/15/2017	NA	NA	Kailua	Hawaii	-157.7427587	21.39694861	built_environment	338 Uluniu Street	NA	12.7	good	59.05512	no_info	more than 18.29 m	0 to 15.24 cm	Honolulu	NA	NA	NA	NA	NA	NA	NA	NA	NA
31239	NA	06/17/2020	Tulipwood	Harpullia pendula	Honolulu	Hawaii	-157.8448223	21.30265799	no_info	NA	No	12.7	good	45.93176	introduced	more than 18.29 m	0 to 15.24 cm	Honolulu	NA	NA	NA	NA	NA	NA	NA	NA	NA
30245	NA	02/04/2020	Tulipwood	Harpullia pendula	Ahuimanu	Hawaii	-157.8302982	21.4370029	no_info	NA	No	12.7	good	55.77428	introduced	more than 18.29 m	0 to 15.24 cm	Honolulu	NA	NA	NA	NA	NA	NA	NA	NA	NA
28055	NA	07/27/2019	Tulipwood	Harpullia pendula	Honolulu	Hawaii	-157.8099212	21.3103282	no_info	2930 East Manoa Road	No	12.7	good	59.05512	introduced	more than 18.29 m	0 to 15.24 cm	Honolulu	NA	NA	NA	NA	NA	NA	NA	NA	NA
28051	NA	07/27/2019	Tulipwood	Harpullia pendula	Honolulu	Hawaii	-157.8100938	21.31024866	no_info	2930 East Manoa Road	No	12.7	good	59.05512	introduced	more than 18.29 m	0 to 15.24 cm	Honolulu	NA	NA	NA	NA	NA	NA	NA	NA	NA
23344	NA	03/18/2019	Tulipwood	Harpullia pendula	Honolulu	Hawaii	-157.799641	21.28314816	built_environment	3562 Waialae Avenue	Yes	12.7	good	39.37008	introduced	more than 18.29 m	0 to 15.24 cm	Honolulu	NA	NA	NA	NA	NA	NA	NA	NA	NA
23329	NA	03/18/2019	Tulipwood	Harpullia pendula	Honolulu	Hawaii	-157.7990061	21.28267667	built_environment	3610 Waialae Avenue	No	12.7	good	49.2126	introduced	more than 18.29 m	0 to 15.24 cm	Honolulu	NA	NA	NA	NA	NA	NA	NA	NA	NA
20460	NA	04/21/2018	Trumpet tree	Tabebuia	Honolulu	Hawaii	-157.8181111	21.26239451	NA	3908 Paki Avenue	NA	12.7	good	72.17848	no_info	more than 18.29 m	0 to 15.24 cm	Honolulu	NA	NA	NA	NA	NA	NA	NA	NA	NA
16879	NA	07/12/2017	Tecoma	NA	Kailua	Hawaii	-157.7545716	21.38085628	green_space	612-650 Ulumalu Street	NA	12.7	fair	95.14436	no_info	more than 18.29 m	0 to 15.24 cm	Honolulu	NA	NA	NA	NA	NA	NA	NA	NA	NA
24500	NA	04/23/2019	Strawberry guava	Psidium cattleianum	Kaneohe	Hawaii	-157.8196523	21.40728098	green_space	46-18 Kuneki Place	No	12.7	good	32.8084	introduced	more than 18.29 m	0 to 15.24 cm	Honolulu	NA	NA	NA	NA	NA	NA	NA	NA	NA
20347	NA	04/11/2018	Soursop	Annona muricata	Kailua	Hawaii	-157.7232068	21.3750947	green_space	1249-1255 Loho Street	No	12.7	good	36.08924	naturally_occurring	more than 18.29 m	0 to 15.24 cm	Honolulu	NA	NA	NA	NA	NA	NA	NA	NA	NA
27253	NA	06/18/2019	Silver trumpet tree	Tabebuia aurea	Kaneohe	Hawaii	-157.8069449	21.41867804	no_info	Alaloa St.	No	12.7	good	29.52756	introduced	more than 18.29 m	0 to 15.24 cm	Honolulu	NA	NA	NA	NA	NA	NA	NA	NA	NA
18490	NA	12/06/2017	Silver trumpet tree	Tabebuia aurea	Kailua	Hawaii	-157.7306583	21.386129	green_space	589 Palawiki Street	NA	12.7	good	32.8084	introduced	more than 18.29 m	0 to 15.24 cm	Honolulu	NA	NA	NA	NA	NA	NA	NA	NA	NA
17236	NA	08/16/2017	Silver trumpet tree	Tabebuia aurea	Kailua	Hawaii	-157.7240522	21.39224964	green_space	153-163 Pauahilani Place	NA	12.7	good	39.37008	introduced	more than 18.29 m	0 to 15.24 cm	Honolulu	NA	NA	NA	NA	NA	NA	NA	NA	NA
17234	NA	08/16/2017	Silver trumpet tree	Tabebuia aurea	Kailua	Hawaii	-157.7238006	21.39216705	green_space	139-153 Pauahilani Place	NA	12.7	good	39.37008	introduced	more than 18.29 m	0 to 15.24 cm	Honolulu	NA	NA	NA	NA	NA	NA	NA	NA	NA
29218	NA	10/22/2019	Silver buttonwood	Conocarpus erectus	Kaneohe	Hawaii	-157.8082338	21.4221338	green_space	46-158 Aeloa Street	No	12.7	fair	19.68504	introduced	more than 18.29 m	0 to 15.24 cm	Honolulu	NA	NA	NA	NA	NA	NA	NA	NA	NA
27937	NA	07/23/2019	Silver buttonwood	Conocarpus erectus	Kaneohe	Hawaii	-157.8038018	21.42512593	green_space	46-153 Hilinama Street	No	12.7	good	32.8084	introduced	more than 18.29 m	0 to 15.24 cm	Honolulu	NA	NA	NA	NA	NA	NA	NA	NA	NA
26061	NA	05/20/2019	Silver buttonwood	Conocarpus erectus	Honolulu	Hawaii	-157.8078338	21.27997905	green_space	819 7th Avenue	Yes	12.7	good	59.05512	introduced	more than 18.29 m	0 to 15.24 cm	Honolulu	NA	NA	NA	NA	NA	NA	NA	NA	NA
25523	NA	05/13/2019	Silver buttonwood	Conocarpus erectus	Honolulu	Hawaii	-157.790787	21.27625312	green_space	1047 21St Avenue	NA	12.7	good	39.37008	introduced	more than 18.29 m	0 to 15.24 cm	Honolulu	NA	NA	NA	NA	NA	NA	NA	NA	NA
22972	NA	03/12/2019	Silver buttonwood	Conocarpus erectus	Honolulu	Hawaii	-157.7872887	21.30911024	green_space	2632 Ipulei Place	No	12.7	fair	32.8084	introduced	more than 18.29 m	0 to 15.24 cm	Honolulu	NA	NA	NA	NA	NA	NA	NA	NA	NA
21107	NA	06/13/2018	Silver buttonwood	Conocarpus erectus	Kailua	Hawaii	-157.7518607	21.42236075	green_space	332 Ilihau Street	Yes	12.7	fair	32.8084	introduced	more than 18.29 m	0 to 15.24 cm	Honolulu	NA	NA	NA	NA	NA	NA	NA	NA	NA
21102	NA	06/13/2018	Silver buttonwood	Conocarpus erectus	Kailua	Hawaii	-157.752096	21.4222775	green_space	336 Ilihau Street	Yes	12.7	good	45.93176	introduced	more than 18.29 m	0 to 15.24 cm	Honolulu	NA	NA	NA	NA	NA	NA	NA	NA	NA
17571	NA	09/13/2017	Silver buttonwood	Conocarpus erectus	Kailua	Hawaii	-157.713843	21.38945948	green_space	1101-1105 Mokulua Drive	No	12.7	fair	65.6168	introduced	more than 18.29 m	0 to 15.24 cm	Honolulu	NA	NA	NA	NA	NA	NA	NA	NA	NA
17534	NA	09/13/2017	Silver buttonwood	Conocarpus erectus	Kailua	Hawaii	-157.7143466	21.39001904	green_space	1064 Mokulua Drive	Yes	12.7	good	59.05512	introduced	more than 18.29 m	0 to 15.24 cm	Honolulu	NA	NA	NA	NA	NA	NA	NA	NA	NA
17532	NA	09/13/2017	Silver buttonwood	Conocarpus erectus	Kailua	Hawaii	-157.7144719	21.39011868	green_space	1056 Mokulua Drive	NA	12.7	fair	55.77428	introduced	more than 18.29 m	0 to 15.24 cm	Honolulu	NA	NA	NA	NA	NA	NA	NA	NA	NA
17384	NA	08/30/2017	Silver buttonwood	Conocarpus erectus	Kailua	Hawaii	-157.7165959	21.3922568	green_space	114 Mokumanu Drive	NA	12.7	good	72.17848	introduced	more than 18.29 m	0 to 15.24 cm	Honolulu	NA	NA	NA	NA	NA	NA	NA	NA	NA
17265	NA	08/23/2017	Silver buttonwood	Conocarpus erectus	Kailua	Hawaii	-157.7157013	21.39115734	green_space	103 Kaiolena Drive	NA	12.7	fair	82.021	introduced	more than 18.29 m	0 to 15.24 cm	Honolulu	NA	NA	NA	NA	NA	NA	NA	NA	NA
17264	NA	08/23/2017	Silver buttonwood	Conocarpus erectus	Kailua	Hawaii	-157.7157315	21.39110115	green_space	103 Kaiolena Drive	NA	12.7	good	65.6168	introduced	more than 18.29 m	0 to 15.24 cm	Honolulu	NA	NA	NA	NA	NA	NA	NA	NA	NA
17257	NA	08/23/2017	Silver buttonwood	Conocarpus erectus	Kailua	Hawaii	-157.7159561	21.39090123	green_space	103 Kaiolena Drive	NA	12.7	fair	32.8084	introduced	more than 18.29 m	0 to 15.24 cm	Honolulu	NA	NA	NA	NA	NA	NA	NA	NA	NA
16453	NA	05/17/2017	Silver buttonwood	Conocarpus erectus	Kailua	Hawaii	-157.7455428	21.41174334	green_space	147 Pukoa Street	NA	12.7	good	59.05512	introduced	more than 18.29 m	0 to 15.24 cm	Honolulu	NA	NA	NA	NA	NA	NA	NA	NA	NA
16451	NA	05/17/2017	Silver buttonwood	Conocarpus erectus	Kailua	Hawaii	-157.7456032	21.41171712	green_space	147 Pukoa Street	NA	12.7	good	59.05512	introduced	more than 18.29 m	0 to 15.24 cm	Honolulu	NA	NA	NA	NA	NA	NA	NA	NA	NA
16418	NA	05/17/2017	Silver buttonwood	Conocarpus erectus	Kailua	Hawaii	-157.7446201	21.40722292	green_space	146A Palapu Street	NA	12.7	good	45.93176	introduced	more than 18.29 m	0 to 15.24 cm	Honolulu	NA	NA	NA	NA	NA	NA	NA	NA	NA
16416	NA	05/17/2017	Silver buttonwood	Conocarpus erectus	Kailua	Hawaii	-157.7445236	21.40727037	green_space	146A Palapu Street	NA	12.7	good	59.05512	introduced	more than 18.29 m	0 to 15.24 cm	Honolulu	NA	NA	NA	NA	NA	NA	NA	NA	NA
16408	NA	05/17/2017	Silver buttonwood	Conocarpus erectus	Kailua	Hawaii	-157.7438383	21.40754069	green_space	125-135 Palapu Street	NA	12.7	good	45.93176	introduced	more than 18.29 m	0 to 15.24 cm	Honolulu	NA	NA	NA	NA	NA	NA	NA	NA	NA
16386	NA	05/17/2017	Silver buttonwood	Conocarpus erectus	Kailua	Hawaii	-157.7400006	21.40362505	green_space	58-68 Kalaka Place	NA	12.7	good	49.2126	introduced	more than 18.29 m	0 to 15.24 cm	Honolulu	NA	NA	NA	NA	NA	NA	NA	NA	NA
16379	NA	05/10/2017	Silver buttonwood	Conocarpus erectus	Kailua	Hawaii	-157.7389191	21.38787925	green_space	213-261 Hamakua Drive	NA	12.7	good	59.05512	introduced	more than 18.29 m	0 to 15.24 cm	Honolulu	NA	NA	NA	NA	NA	NA	NA	NA	NA
16350	NA	05/10/2017	Silver buttonwood	Conocarpus erectus	Kailua	Hawaii	-157.7382459	21.38542981	green_space	611 Hamakua Place	NA	12.7	good	65.6168	introduced	more than 18.29 m	0 to 15.24 cm	Honolulu	NA	NA	NA	NA	NA	NA	NA	NA	NA
16322	NA	05/10/2017	Silver buttonwood	Conocarpus erectus	Kailua	Hawaii	-157.7384806	21.38699014	green_space	213-261 Hamakua Drive	NA	12.7	good	72.17848	introduced	more than 18.29 m	0 to 15.24 cm	Honolulu	NA	NA	NA	NA	NA	NA	NA	NA	NA
16319	NA	05/10/2017	Silver buttonwood	Conocarpus erectus	Kailua	Hawaii	-157.7391149	21.38827884	built_environment	213-261 Hamakua Drive	NA	12.7	good	42.65092	introduced	more than 18.29 m	0 to 15.24 cm	Honolulu	NA	NA	NA	NA	NA	NA	NA	NA	NA
16311	NA	05/10/2017	Silver buttonwood	Conocarpus erectus	Kailua	Hawaii	-157.740165	21.39025559	built_environment	203-207 Hamakua Drive	NA	12.7	good	68.89764	introduced	more than 18.29 m	0 to 15.24 cm	Honolulu	NA	NA	NA	NA	NA	NA	NA	NA	NA
16077	NA	04/05/2017	Silver buttonwood	Conocarpus erectus	Kailua	Hawaii	-157.7407437	21.40081444	green_space	175-181 Ulupa Street	NA	12.7	good	59.05512	introduced	more than 18.29 m	0 to 15.24 cm	Honolulu	NA	NA	NA	NA	NA	NA	NA	NA	NA
16018	NA	03/29/2017	Silver buttonwood	Conocarpus erectus	Kailua	Hawaii	-157.7502099	21.40655545	green_space	429-431 Kalama Street	NA	12.7	fair	45.93176	introduced	more than 18.29 m	0 to 15.24 cm	Honolulu	NA	NA	NA	NA	NA	NA	NA	NA	NA
15977	NA	03/29/2017	Silver buttonwood	Conocarpus erectus	Kailua	Hawaii	-157.7482733	21.40175029	green_space	456-460 Hualani Street	NA	12.7	good	32.8084	introduced	more than 18.29 m	0 to 15.24 cm	Honolulu	NA	NA	NA	NA	NA	NA	NA	NA	NA
15974	NA	03/29/2017	Silver buttonwood	Conocarpus erectus	Kailua	Hawaii	-157.7483162	21.40172657	green_space	502 Hualani Street	NA	12.7	good	39.37008	introduced	more than 18.29 m	0 to 15.24 cm	Honolulu	NA	NA	NA	NA	NA	NA	NA	NA	NA
15764	NA	02/16/2017	Silver buttonwood	Conocarpus erectus	Kailua	Hawaii	-157.7537397	21.40741458	green_space	926-936 Kaipii Street	NA	12.7	fair	22.96588	introduced	more than 18.29 m	0 to 15.24 cm	Honolulu	NA	NA	NA	NA	NA	NA	NA	NA	NA
15257	NA	01/12/2017	Silver buttonwood	Conocarpus erectus	Kailua	Hawaii	-157.7472796	21.41610569	green_space	1376-1398 Kainui Drive	NA	12.7	good	55.77428	introduced	more than 18.29 m	0 to 15.24 cm	Honolulu	NA	NA	NA	NA	NA	NA	NA	NA	NA
15256	NA	01/12/2017	Silver buttonwood	Conocarpus erectus	Kailua	Hawaii	-157.7471139	21.41613815	green_space	1376 Kainui Drive	NA	12.7	good	45.93176	introduced	more than 18.29 m	0 to 15.24 cm	Honolulu	NA	NA	NA	NA	NA	NA	NA	NA	NA
14951	NA	11/09/2016	Silver buttonwood	Conocarpus erectus	Kailua	Hawaii	-157.7240141	21.39488892	green_space	446-492 Kawailoa Road	NA	12.7	poor	72.17848	introduced	more than 18.29 m	0 to 15.24 cm	Honolulu	NA	NA	NA	NA	NA	NA	NA	NA	NA
410	NA	07/13/2016	Silver buttonwood	Conocarpus erectus	Kailua	Hawaii	-157.7401865	21.39030242	no_info	392 Aoloa Street	NA	12.7	good	52.49344	introduced	more than 18.29 m	0 to 15.24 cm	Honolulu	NA	NA	NA	NA	NA	NA	NA	NA	NA
17130	NA	08/02/2017	Grape sea	Coccoloba uvifera	Kailua	Hawaii	-157.721937	21.39556833	green_space	601-699 Mokulua Drive	NA	12.7	fair	42.65092	introduced	more than 18.29 m	0 to 15.24 cm	Honolulu	NA	NA	NA	NA	NA	NA	NA	NA	NA
27131	NA	06/11/2019	Satinleaf	Chrysophyllum oliviforme	Kaneohe	Hawaii	-157.8112972	21.41757829	no_info	46-247 Haiku Road	Yes	12.7	fair	49.2126	introduced	more than 18.29 m	0 to 15.24 cm	Honolulu	NA	NA	NA	NA	NA	NA	NA	NA	NA
27128	NA	06/11/2019	Satinleaf	Chrysophyllum oliviforme	Kaneohe	Hawaii	-157.8110088	21.41773435	no_info	46-245 Haiku Road	Yes	12.7	poor	59.05512	introduced	more than 18.29 m	0 to 15.24 cm	Honolulu	NA	NA	NA	NA	NA	NA	NA	NA	NA
22257	NA	10/27/2018	Satinleaf	Chrysophyllum oliviforme	Honolulu	Hawaii	-157.8084938	21.30827125	no_info	2800 Woodlawn Drive	No	12.7	good	118.11024	introduced	more than 18.29 m	0 to 15.24 cm	Honolulu	NA	NA	NA	NA	NA	NA	NA	NA	NA
22256	NA	10/27/2018	Satinleaf	Chrysophyllum oliviforme	Honolulu	Hawaii	-157.808108	21.30849677	no_info	2800 Woodlawn Drive	No	12.7	good	98.4252	introduced	more than 18.29 m	0 to 15.24 cm	Honolulu	NA	NA	NA	NA	NA	NA	NA	NA	NA
22036	NA	09/15/2018	Satinleaf	Chrysophyllum oliviforme	Honolulu	Hawaii	-157.8035232	21.32034883	green_space	3363 Pakanu Street	Yes	12.7	good	22.96588	introduced	more than 18.29 m	0 to 15.24 cm	Honolulu	NA	NA	NA	NA	NA	NA	NA	NA	NA
17740	NA	10/04/2017	Satinleaf	Chrysophyllum oliviforme	Kailua	Hawaii	-157.7336249	21.36757424	green_space	130 Pinana Street	NA	12.7	fair	75.45932	introduced	more than 18.29 m	0 to 15.24 cm	Honolulu	NA	NA	NA	NA	NA	NA	NA	NA	NA
674	NA	08/31/2016	Royal poinciana	Delonix regia	Kailua	Hawaii	-157.7370992	21.39526227	green_space	51-97 South Kainalu Drive	NA	12.7	good	32.8084	introduced	more than 18.29 m	0 to 15.24 cm	Honolulu	NA	NA	NA	NA	NA	NA	NA	NA	NA
14489	NA	10/14/2016	Royal palm	Roystonea	Kailua	Hawaii	-157.7334233	21.39422961	green_space	214 Kailua Road	NA	12.7	good	29.52756	no_info	more than 18.29 m	0 to 15.24 cm	Honolulu	NA	NA	NA	NA	NA	NA	NA	NA	NA
14485	NA	10/14/2016	Royal palm	Roystonea	Kailua	Hawaii	-157.7334447	21.39418715	green_space	214 Kailua Road	NA	12.7	good	29.52756	no_info	more than 18.29 m	0 to 15.24 cm	Honolulu	NA	NA	NA	NA	NA	NA	NA	NA	NA
14064	NA	09/19/2016	Royal palm	Roystonea	NA	Hawaii	-157.820251	21.299671	built_environment	NA	NA	12.7	good	39.37008	no_info	more than 18.29 m	0 to 15.24 cm	Honolulu	NA	NA	NA	NA	NA	NA	NA	NA	NA
14059	NA	10/08/2016	Royal palm	Roystonea	NA	Hawaii	-157.819921	21.299659	built_environment	NA	NA	12.7	good	127.95276	no_info	more than 18.29 m	0 to 15.24 cm	Honolulu	NA	NA	NA	NA	NA	NA	NA	NA	NA
23948	NA	04/16/2019	Red bottlebrush	Callistemon citrinus	Kaneohe	Hawaii	-157.8109069	21.40236087	green_space	45-112 Pookela Place	No	12.7	good	26.24672	no_info	more than 18.29 m	0 to 15.24 cm	Honolulu	NA	NA	NA	NA	NA	NA	NA	NA	NA
22534	NA	02/06/2019	Red bottlebrush	Callistemon citrinus	Honolulu	Hawaii	-157.8046661	21.29335986	green_space	1514 Kaminaka Drive	No	12.7	good	26.24672	no_info	more than 18.29 m	0 to 15.24 cm	Honolulu	NA	NA	NA	NA	NA	NA	NA	NA	NA
30679	NA	03/03/2020	Rainbow shower	Cassia nealiae	Kaneohe	Hawaii	-157.8107634	21.40728624	NA	Parking Lot Planter	No	12.7	good	39.37008	no_info	more than 18.29 m	0 to 15.24 cm	Honolulu	NA	NA	NA	NA	NA	NA	NA	NA	NA
30676	NA	03/03/2020	Rainbow shower	Cassia nealiae	Kaneohe	Hawaii	-157.8108856	21.4074074	NA	Parking Lot Planter	No	12.7	good	39.37008	no_info	more than 18.29 m	0 to 15.24 cm	Honolulu	NA	NA	NA	NA	NA	NA	NA	NA	NA
29447	NA	11/09/2019	Rainbow shower	Cassia nealiae	Honolulu	Hawaii	-157.8195927	21.30400768	green_space	2358 Walu Way	Yes	12.7	good	72.17848	no_info	more than 18.29 m	0 to 15.24 cm	Honolulu	NA	NA	NA	NA	NA	NA	NA	NA	NA
29406	NA	11/06/2019	Rainbow shower	Cassia nealiae	Honolulu	Hawaii	-157.7871519	21.29719855	green_space	NA	No	12.7	good	49.2126	no_info	more than 18.29 m	0 to 15.24 cm	Honolulu	NA	NA	NA	NA	NA	NA	NA	NA	NA
29405	NA	11/06/2019	Rainbow shower	Cassia nealiae	Honolulu	Hawaii	-157.7870232	21.29715357	green_space	NA	No	12.7	good	45.93176	no_info	more than 18.29 m	0 to 15.24 cm	Honolulu	NA	NA	NA	NA	NA	NA	NA	NA	NA
29389	NA	11/06/2019	Rainbow shower	Cassia nealiae	Honolulu	Hawaii	-157.7874841	21.29566929	green_space	4760 Matsonia Drive	No	12.7	good	49.2126	no_info	more than 18.29 m	0 to 15.24 cm	Honolulu	NA	NA	NA	NA	NA	NA	NA	NA	NA
28820	NA	09/11/2019	Rainbow shower	Cassia nealiae	Honolulu	Hawaii	-157.797516	21.27034693	green_space	NA	No	12.7	good	62.33596	no_info	more than 18.29 m	0 to 15.24 cm	Honolulu	NA	NA	NA	NA	NA	NA	NA	NA	NA
26487	NA	05/28/2019	Rainbow shower	Cassia nealiae	Kaneohe	Hawaii	-157.794193	21.39546768	no_info	45-189 Leleua Place	No	12.7	good	55.77428	no_info	more than 18.29 m	0 to 15.24 cm	Honolulu	NA	NA	NA	NA	NA	NA	NA	NA	NA
18190	NA	11/15/2017	Rainbow shower	Cassia nealiae	Kailua	Hawaii	-157.7436103	21.38047845	green_space	1181-1185 Akipola Street	NA	12.7	good	59.05512	no_info	more than 18.29 m	0 to 15.24 cm	Honolulu	NA	NA	NA	NA	NA	NA	NA	NA	NA
14457	NA	10/05/2016	Rainbow shower	Cassia nealiae	Kailua	Hawaii	-157.7299806	21.3955913	green_space	130-138 Kakahiaka Street	NA	12.7	good	55.77428	no_info	more than 18.29 m	0 to 15.24 cm	Honolulu	NA	NA	NA	NA	NA	NA	NA	NA	NA
14449	NA	10/05/2016	Rainbow shower	Cassia nealiae	Kailua	Hawaii	-157.7296548	21.39586227	green_space	111 Kakahiaka Street	NA	12.7	good	42.65092	no_info	more than 18.29 m	0 to 15.24 cm	Honolulu	NA	NA	NA	NA	NA	NA	NA	NA	NA
14440	NA	10/05/2016	Rainbow shower	Cassia nealiae	Kailua	Hawaii	-157.7332154	21.39184084	green_space	271-279 Pouli Road	No	12.7	good	49.2126	no_info	more than 18.29 m	0 to 15.24 cm	Honolulu	NA	NA	NA	NA	NA	NA	NA	NA	NA
698	NA	09/07/2016	Rainbow shower	Cassia nealiae	Kailua	Hawaii	-157.7395508	21.39419839	green_space	504-516 Kailua Road	NA	12.7	good	55.77428	no_info	more than 18.29 m	0 to 15.24 cm	Honolulu	NA	NA	NA	NA	NA	NA	NA	NA	NA
446	NA	07/13/2016	Rainbow shower	Cassia nealiae	Kailua	Hawaii	-157.7405673	21.39320693	no_info	310 Hahani Street	NA	12.7	good	22.96588	no_info	more than 18.29 m	0 to 15.24 cm	Honolulu	NA	NA	NA	NA	NA	NA	NA	NA	NA
61	NA	09/07/2016	Rainbow shower	Cassia nealiae	Kailua	Hawaii	-157.7385208	21.39507997	green_space	21 South Kainalu Drive	NA	12.7	fair	55.77428	no_info	more than 18.29 m	0 to 15.24 cm	Honolulu	NA	NA	NA	NA	NA	NA	NA	NA	NA
49	NA	09/07/2016	Rainbow shower	Cassia nealiae	Kailua	Hawaii	-157.7385476	21.39515239	green_space	21 South Kainalu Drive	NA	12.7	good	55.77428	no_info	more than 18.29 m	0 to 15.24 cm	Honolulu	NA	NA	NA	NA	NA	NA	NA	NA	NA
20706	NA	05/19/2018	Ponytail palm	Beaucarnea recurvata	Honolulu	Hawaii	-157.8039017	21.32691614	green_space	3622-3626 Kumukoa Street	Yes	12.7	good	45.93176	introduced	more than 18.29 m	0 to 15.24 cm	Honolulu	NA	NA	NA	NA	NA	NA	NA	NA	NA
30616	NA	02/29/2020	Podocarpus	Podocarpus	Honolulu	Hawaii	-157.8261079	21.29836586	green_space	2128 Wilder Avenue	No	12.7	good	55.77428	no_info	more than 18.29 m	0 to 15.24 cm	Honolulu	NA	NA	NA	NA	NA	NA	NA	NA	NA
29690	NA	11/30/2019	Podocarpus	Podocarpus	Honolulu	Hawaii	-157.8215649	21.30628579	green_space	2334 Beckwith Street	Yes	12.7	good	52.49344	no_info	more than 18.29 m	0 to 15.24 cm	Honolulu	NA	NA	NA	NA	NA	NA	NA	NA	NA
29688	NA	11/30/2019	Podocarpus	Podocarpus	Honolulu	Hawaii	-157.8218029	21.30619153	green_space	2327 Beckwith Street	Yes	12.7	good	59.05512	no_info	more than 18.29 m	0 to 15.24 cm	Honolulu	NA	NA	NA	NA	NA	NA	NA	NA	NA
29442	NA	11/09/2019	Podocarpus	Podocarpus	Honolulu	Hawaii	-157.8203198	21.30379698	green_space	2230 Oahu Avenue	No	12.7	good	42.65092	no_info	more than 18.29 m	0 to 15.24 cm	Honolulu	NA	NA	NA	NA	NA	NA	NA	NA	NA
29441	NA	11/09/2019	Podocarpus	Podocarpus	Honolulu	Hawaii	-157.8203728	21.30373163	green_space	2230 Oahu Avenue	No	12.7	good	45.93176	no_info	more than 18.29 m	0 to 15.24 cm	Honolulu	NA	NA	NA	NA	NA	NA	NA	NA	NA
29422	NA	11/09/2019	Podocarpus	Podocarpus	Honolulu	Hawaii	-157.8204114	21.30335884	green_space	NA	Yes	12.7	good	52.49344	no_info	more than 18.29 m	0 to 15.24 cm	Honolulu	NA	NA	NA	NA	NA	NA	NA	NA	NA
29420	NA	11/09/2019	Podocarpus	Podocarpus	Honolulu	Hawaii	-157.8202079	21.30369657	green_space	NA	Yes	12.7	good	49.2126	no_info	more than 18.29 m	0 to 15.24 cm	Honolulu	NA	NA	NA	NA	NA	NA	NA	NA	NA
29417	NA	11/09/2019	Podocarpus	Podocarpus	Honolulu	Hawaii	-157.8200279	21.30398607	green_space	2245 Oahu Avenue	Yes	12.7	good	49.2126	no_info	more than 18.29 m	0 to 15.24 cm	Honolulu	NA	NA	NA	NA	NA	NA	NA	NA	NA
21790	NA	08/04/2018	Podocarpus	Podocarpus	Honolulu	Hawaii	-157.80167	21.32547138	green_space	3580 Nipo Street	Yes	12.7	good	39.37008	no_info	more than 18.29 m	0 to 15.24 cm	Honolulu	NA	NA	NA	NA	NA	NA	NA	NA	NA
13720	NA	09/19/2016	Flowered plumeria spoon	Plumeria pudica	NA	Hawaii	-157.815463	21.30238	NA	NA	NA	12.7	good	45.93176	introduced	more than 18.29 m	0 to 15.24 cm	Honolulu	NA	NA	NA	NA	NA	NA	NA	NA	NA
16055	NA	04/05/2017	Frangipangi plumeria	Plumeria rubra	Kailua	Hawaii	-157.7499564	21.41282708	green_space	769 North Kainalu Drive	NA	12.7	fair	39.37008	introduced	more than 18.29 m	0 to 15.24 cm	Honolulu	NA	NA	NA	NA	NA	NA	NA	NA	NA
30426	NA	02/15/2020	Plumeria	Plumeria	Honolulu	Hawaii	-157.8255028	21.3030623	green_space	1949 Kakela Drive	No	12.7	good	26.24672	no_info	more than 18.29 m	0 to 15.24 cm	Honolulu	NA	NA	NA	NA	NA	NA	NA	NA	NA
29903	NA	01/07/2020	Plumeria	Plumeria	Kaneohe	Hawaii	-157.7715115	21.41098634	green_space	44-55 Kaimalu Place	No	12.7	good	26.24672	no_info	more than 18.29 m	0 to 15.24 cm	Honolulu	NA	NA	NA	NA	NA	NA	NA	NA	NA
29595	NA	11/23/2019	Plumeria	Plumeria	Honolulu	Hawaii	-157.8210025	21.30519594	green_space	2308 Liloa Rise	No	12.7	good	39.37008	no_info	more than 18.29 m	0 to 15.24 cm	Honolulu	NA	NA	NA	NA	NA	NA	NA	NA	NA
29594	NA	11/23/2019	Plumeria	Plumeria	Honolulu	Hawaii	-157.8210615	21.30518032	green_space	2308 Liloa Rise	No	12.7	good	32.8084	no_info	more than 18.29 m	0 to 15.24 cm	Honolulu	NA	NA	NA	NA	NA	NA	NA	NA	NA
29041	NA	10/09/2019	Plumeria	Plumeria	Honolulu	Hawaii	-157.798088	21.2740905	green_space	758 16th Avenue	No	12.7	good	29.52756	no_info	more than 18.29 m	0 to 15.24 cm	Honolulu	NA	NA	NA	NA	NA	NA	NA	NA	NA
28280	NA	08/12/2019	Plumeria	Plumeria	Honolulu	Hawaii	-157.7911149	21.28533189	green_space	1520 16th Avenue	No	12.7	good	22.96588	no_info	more than 18.29 m	0 to 15.24 cm	Honolulu	NA	NA	NA	NA	NA	NA	NA	NA	NA
27335	NA	06/29/2019	Plumeria	Plumeria	Honolulu	Hawaii	-157.8092167	21.31662592	green_space	3142 Manoa Road	No	12.7	good	52.49344	no_info	more than 18.29 m	0 to 15.24 cm	Honolulu	NA	NA	NA	NA	NA	NA	NA	NA	NA
27068	NA	06/04/2019	Plumeria	Plumeria	Honolulu	Hawaii	-157.8543399	21.30418432	green_space	650 South King Street	No	12.7	good	52.49344	no_info	more than 18.29 m	0 to 15.24 cm	Honolulu	NA	NA	NA	NA	NA	NA	NA	NA	NA
23267	NA	03/12/2019	Plumeria	Plumeria	Honolulu	Hawaii	-157.8173592	21.28464689	NA	760 Olokele Avenue	NA	12.7	good	32.8084	no_info	more than 18.29 m	0 to 15.24 cm	Honolulu	NA	NA	NA	NA	NA	NA	NA	NA	NA
21411	NA	06/28/2018	Plumeria	Plumeria	Kailua	Hawaii	-157.7146146	21.3824399	green_space	360 Lanipo Drive	Yes	12.7	good	26.24672	no_info	more than 18.29 m	0 to 15.24 cm	Honolulu	NA	NA	NA	NA	NA	NA	NA	NA	NA
20413	NA	04/18/2018	Plumeria	Plumeria	Kailua	Hawaii	-157.7221165	21.37469043	green_space	1355 Kupau Street	Yes	12.7	good	36.08924	no_info	more than 18.29 m	0 to 15.24 cm	Honolulu	NA	NA	NA	NA	NA	NA	NA	NA	NA
20346	NA	04/11/2018	Plumeria	Plumeria	Kailua	Hawaii	-157.7232283	21.37511718	green_space	1249-1255 Loho Street	No	12.7	good	36.08924	no_info	more than 18.29 m	0 to 15.24 cm	Honolulu	NA	NA	NA	NA	NA	NA	NA	NA	NA
20344	NA	04/11/2018	Plumeria	Plumeria	Kailua	Hawaii	-157.7204394	21.37432407	green_space	973 Apokula Place	No	12.7	good	36.08924	no_info	more than 18.29 m	0 to 15.24 cm	Honolulu	NA	NA	NA	NA	NA	NA	NA	NA	NA
15670	NA	02/01/2017	Plumeria	Plumeria	Kailua	Hawaii	-157.755294	21.40663359	green_space	805 Kainui Drive	NA	12.7	good	26.24672	no_info	more than 18.29 m	0 to 15.24 cm	Honolulu	NA	NA	NA	NA	NA	NA	NA	NA	NA
516	NA	07/18/2016	Plumeria	Plumeria	Kailua	Hawaii	-157.7404815	21.39929796	green_space	92 North Kainalu Drive	No	12.7	good	42.65092	no_info	more than 18.29 m	0 to 15.24 cm	Honolulu	NA	NA	NA	NA	NA	NA	NA	NA	NA
515	NA	07/18/2016	Plumeria	Plumeria	Kailua	Hawaii	-157.7404734	21.39927049	green_space	92 North Kainalu Drive	No	12.7	good	42.65092	no_info	more than 18.29 m	0 to 15.24 cm	Honolulu	NA	NA	NA	NA	NA	NA	NA	NA	NA
16101	NA	04/05/2017	White shower and pink	Cassia javanica	Kailua	Hawaii	-157.7467485	21.40971695	green_space	557-599 North Kainalu Drive	NA	12.7	fair	65.6168	introduced	more than 18.29 m	0 to 15.24 cm	Honolulu	NA	NA	NA	NA	NA	NA	NA	NA	NA
25760	NA	05/24/2019	Pink tecoma	Tabebuia heterophylla	Honolulu	Hawaii	-157.854633	21.29315056	green_space	1127 Ala Moana Boulevard	No	12.7	good	72.17848	introduced	more than 18.29 m	0 to 15.24 cm	Honolulu	NA	NA	NA	NA	NA	NA	NA	NA	NA
25127	NA	05/09/2019	Pink tecoma	Tabebuia heterophylla	Honolulu	Hawaii	-157.8447879	21.28798856	green_space	1401 Ala Moana Boulevard	No	12.7	fair	62.33596	introduced	more than 18.29 m	0 to 15.24 cm	Honolulu	NA	NA	NA	NA	NA	NA	NA	NA	NA
24717	NA	04/30/2019	Pink tecoma	Tabebuia heterophylla	Kaneohe	Hawaii	-157.8016043	21.39972438	green_space	45-542 Luluku Road	Yes	12.7	good	49.2126	introduced	more than 18.29 m	0 to 15.24 cm	Honolulu	NA	NA	NA	NA	NA	NA	NA	NA	NA
22891	NA	02/26/2019	Pink tecoma	Tabebuia heterophylla	Honolulu	Hawaii	-157.7908587	21.30814443	green_space	2430 Gardenia Street	Yes	12.7	good	42.65092	introduced	more than 18.29 m	0 to 15.24 cm	Honolulu	NA	NA	NA	NA	NA	NA	NA	NA	NA
22743	NA	02/23/2019	Pink tecoma	Tabebuia heterophylla	Honolulu	Hawaii	-157.7964391	21.29992485	green_space	NA	No	12.7	fair	72.17848	introduced	more than 18.29 m	0 to 15.24 cm	Honolulu	NA	NA	NA	NA	NA	NA	NA	NA	NA
22736	NA	02/23/2019	Pink tecoma	Tabebuia heterophylla	Honolulu	Hawaii	-157.7967381	21.29960123	green_space	2007 Palolo Avenue	No	12.7	good	59.05512	introduced	more than 18.29 m	0 to 15.24 cm	Honolulu	NA	NA	NA	NA	NA	NA	NA	NA	NA
20948	NA	06/02/2018	Pink tecoma	Tabebuia heterophylla	Honolulu	Hawaii	-157.805124	21.3260039	green_space	3560 Kumu Street	Yes	12.7	fair	42.65092	introduced	more than 18.29 m	0 to 15.24 cm	Honolulu	NA	NA	NA	NA	NA	NA	NA	NA	NA
20517	NA	04/22/2018	Pink tecoma	Tabebuia heterophylla	Honolulu	Hawaii	-157.8101398	21.31633966	NA	3091-3119 Manoa Road	NA	12.7	good	49.2126	introduced	more than 18.29 m	0 to 15.24 cm	Honolulu	NA	NA	NA	NA	NA	NA	NA	NA	NA
17979	NA	11/01/2017	Pink tecoma	Tabebuia heterophylla	Kailua	Hawaii	-157.7376556	21.3704747	green_space	311 Keolu Drive	NA	12.7	good	52.49344	introduced	more than 18.29 m	0 to 15.24 cm	Honolulu	NA	NA	NA	NA	NA	NA	NA	NA	NA
14573	NA	10/18/2016	Pink tecoma	Tabebuia heterophylla	Kailua	Hawaii	-157.7417354	21.39384751	built_environment	609 Kailua Road	NA	12.7	good	59.05512	introduced	more than 18.29 m	0 to 15.24 cm	Honolulu	NA	NA	NA	NA	NA	NA	NA	NA	NA
14568	NA	10/18/2016	Pink tecoma	Tabebuia heterophylla	Kailua	Hawaii	-157.7413585	21.39375277	built_environment	573 Kailua Road	NA	12.7	good	68.89764	introduced	more than 18.29 m	0 to 15.24 cm	Honolulu	NA	NA	NA	NA	NA	NA	NA	NA	NA
14558	NA	10/18/2016	Pink tecoma	Tabebuia heterophylla	Kailua	Hawaii	-157.7414659	21.39393617	built_environment	556-558 Kailua Road	NA	12.7	good	65.6168	introduced	more than 18.29 m	0 to 15.24 cm	Honolulu	NA	NA	NA	NA	NA	NA	NA	NA	NA
14221	NA	09/19/2016	Pink tecoma	Tabebuia heterophylla	NA	Hawaii	-157.820377	21.299494	built_environment	NA	NA	12.7	fair	39.37008	introduced	more than 18.29 m	0 to 15.24 cm	Honolulu	NA	NA	NA	NA	NA	NA	NA	NA	NA
606	NA	07/20/2016	Pink tecoma	Tabebuia heterophylla	Kailua	Hawaii	-157.7376357	21.3997531	green_space	116-118 Makua Street	NA	12.7	poor	32.8084	introduced	more than 18.29 m	0 to 15.24 cm	Honolulu	NA	NA	NA	NA	NA	NA	NA	NA	NA
577	NA	07/20/2016	Pink tecoma	Tabebuia heterophylla	Kailua	Hawaii	-157.7399625	21.39855689	green_space	186 Makua Street	NA	12.7	good	49.2126	introduced	more than 18.29 m	0 to 15.24 cm	Honolulu	NA	NA	NA	NA	NA	NA	NA	NA	NA
336	NA	07/11/2016	Pink tecoma	Tabebuia heterophylla	Kailua	Hawaii	-157.7424516	21.3923397	no_info	132-136 Hekili Street	NA	12.7	good	82.021	introduced	more than 18.29 m	0 to 15.24 cm	Honolulu	NA	NA	NA	NA	NA	NA	NA	NA	NA
19015	NA	01/17/2018	Pink shower	Cassia grandis	Kailua	Hawaii	-157.7303598	21.37780676	green_space	864 Alahaki Street	Yes	12.7	good	45.93176	introduced	more than 18.29 m	0 to 15.24 cm	Honolulu	NA	NA	NA	NA	NA	NA	NA	NA	NA
30150	NA	01/28/2020	Paraguay tea	Ilex paraguariensis	Kaneohe	Hawaii	-157.8390481	21.43171405	green_space	47-116 Heno Place	No	12.7	fair	45.93176	introduced	more than 18.29 m	0 to 15.24 cm	Honolulu	NA	NA	NA	NA	NA	NA	NA	NA	NA
20714	NA	05/23/2018	Paraguay tea	Ilex paraguariensis	Kailua	Hawaii	-157.7248115	21.3685204	green_space	1307 Onaona Place	NA	12.7	good	45.93176	introduced	more than 18.29 m	0 to 15.24 cm	Honolulu	NA	NA	NA	NA	NA	NA	NA	NA	NA
20652	NA	05/09/2018	Paraguay tea	Ilex paraguariensis	Kailua	Hawaii	-157.7248002	21.36973704	green_space	1231 Mapuana Street	No	12.7	good	52.49344	introduced	more than 18.29 m	0 to 15.24 cm	Honolulu	NA	NA	NA	NA	NA	NA	NA	NA	NA
20576	NA	04/25/2018	Paraguay tea	Ilex paraguariensis	Kailua	Hawaii	-157.7234456	21.3687179	green_space	1468-1476 Kina Street	No	12.7	good	36.08924	introduced	more than 18.29 m	0 to 15.24 cm	Honolulu	NA	NA	NA	NA	NA	NA	NA	NA	NA
20450	NA	04/18/2018	Paraguay tea	Ilex paraguariensis	Kailua	Hawaii	-157.7252515	21.37549051	green_space	1067 Kina Street	No	12.7	good	39.37008	introduced	more than 18.29 m	0 to 15.24 cm	Honolulu	NA	NA	NA	NA	NA	NA	NA	NA	NA
20117	NA	03/28/2018	Paraguay tea	Ilex paraguariensis	Kailua	Hawaii	-157.726307	21.36972476	green_space	1355 Kina Street	No	12.7	dead/dying	16.4042	introduced	13.71 to 18.29 m	0 to 15.24 cm	Honolulu	NA	NA	NA	NA	NA	NA	NA	NA	NA
20116	NA	03/28/2018	Paraguay tea	Ilex paraguariensis	Kailua	Hawaii	-157.7265484	21.36985777	green_space	1341 Kina Street	No	12.7	good	49.2126	introduced	more than 18.29 m	0 to 15.24 cm	Honolulu	NA	NA	NA	NA	NA	NA	NA	NA	NA
20103	NA	03/28/2018	Paraguay tea	Ilex paraguariensis	Kailua	Hawaii	-157.726781	21.3721452	green_space	1253 Kina Street	No	12.7	fair	49.2126	introduced	more than 18.29 m	0 to 15.24 cm	Honolulu	NA	NA	NA	NA	NA	NA	NA	NA	NA
20051	NA	03/21/2018	Paraguay tea	Ilex paraguariensis	Kailua	Hawaii	-157.7278831	21.37129476	green_space	1320 Auwaiku Street	No	12.7	fair	45.93176	introduced	more than 18.29 m	0 to 15.24 cm	Honolulu	NA	NA	NA	NA	NA	NA	NA	NA	NA
20020	NA	03/21/2018	Paraguay tea	Ilex paraguariensis	Kailua	Hawaii	-157.7265242	21.3691966	green_space	1307 Kaluli Street	No	12.7	good	32.8084	introduced	more than 18.29 m	0 to 15.24 cm	Honolulu	NA	NA	NA	NA	NA	NA	NA	NA	NA
17761	NA	10/11/2017	Paraguay tea	Ilex paraguariensis	Kailua	Hawaii	-157.7348401	21.36831959	green_space	98 Poo Place	NA	12.7	good	45.93176	introduced	more than 18.29 m	0 to 15.24 cm	Honolulu	NA	NA	NA	NA	NA	NA	NA	NA	NA
17760	NA	10/11/2017	Paraguay tea	Ilex paraguariensis	Kailua	Hawaii	-157.7349293	21.36830621	green_space	98 Poo Place	NA	12.7	good	32.8084	introduced	more than 18.29 m	0 to 15.24 cm	Honolulu	NA	NA	NA	NA	NA	NA	NA	NA	NA
23443	NA	03/19/2019	Paperbark	Melaleuca quinquenervia	Kaneohe	Hawaii	-157.8106685	21.41230569	green_space	46-302 Kahuhipa Street	No	12.7	fair	82.021	introduced	more than 18.29 m	0 to 15.24 cm	Honolulu	NA	NA	NA	NA	NA	NA	NA	NA	NA
20004	NA	03/21/2018	Paperbark	Melaleuca quinquenervia	Kailua	Hawaii	-157.7263365	21.36925446	green_space	1300-1398 Kaluli Street	No	12.7	good	29.52756	introduced	more than 18.29 m	0 to 15.24 cm	Honolulu	NA	NA	NA	NA	NA	NA	NA	NA	NA
30446	NA	02/18/2020	Papaya	Carica papaya	Kaneohe	Hawaii	-157.8122615	21.41035388	green_space	45-691 Keaahala Road	No	12.7	good	52.49344	introduced	more than 18.29 m	0 to 15.24 cm	Honolulu	NA	NA	NA	NA	NA	NA	NA	NA	NA
25855	NA	05/17/2019	Papaya	Carica papaya	Kaneohe	Hawaii	-157.7987236	21.391221	green_space	45-581 Kanaka Place	Yes	12.7	good	42.65092	introduced	more than 18.29 m	0 to 15.24 cm	Honolulu	NA	NA	NA	NA	NA	NA	NA	NA	NA
17196	NA	08/09/2017	Papaya	Carica papaya	Kailua	Hawaii	-157.7257482	21.39210139	green_space	217 Pauahilani Place	NA	12.7	good	32.8084	introduced	more than 18.29 m	0 to 15.24 cm	Honolulu	NA	NA	NA	NA	NA	NA	NA	NA	NA
30664	NA	03/03/2020	Palm	Arecaceae	Kaneohe	Hawaii	-157.8118929	21.40722913	NA	NA	No	12.7	good	52.49344	no_info	more than 18.29 m	0 to 15.24 cm	Honolulu	NA	NA	NA	NA	NA	NA	NA	NA	NA
30551	NA	02/25/2020	Palm	Arecaceae	Kaneohe	Hawaii	-157.8117309	21.40829023	green_space	NA	No	12.7	good	19.68504	no_info	more than 18.29 m	0 to 15.24 cm	Honolulu	NA	NA	NA	NA	NA	NA	NA	NA	NA
30547	NA	02/25/2020	Palm	Arecaceae	Kaneohe	Hawaii	-157.8118193	21.40837116	green_space	NA	No	12.7	good	26.24672	no_info	more than 18.29 m	0 to 15.24 cm	Honolulu	NA	NA	NA	NA	NA	NA	NA	NA	NA
26428	NA	05/28/2019	Palm	Arecaceae	Kaneohe	Hawaii	-157.7927604	21.38393003	green_space	Kianole Road	No	12.7	good	42.65092	no_info	more than 18.29 m	0 to 15.24 cm	Honolulu	NA	NA	NA	NA	NA	NA	NA	NA	NA
20747	NA	05/23/2018	Palm	Arecaceae	Kailua	Hawaii	-157.7253311	21.36963806	green_space	1358-1364 Onioni Street	NA	12.7	good	16.4042	no_info	13.71 to 18.29 m	0 to 15.24 cm	Honolulu	NA	NA	NA	NA	NA	NA	NA	NA	NA
20736	NA	05/23/2018	Palm	Arecaceae	Kailua	Hawaii	-157.7241142	21.3687169	green_space	1443 Kina Street	NA	12.7	good	42.65092	no_info	more than 18.29 m	0 to 15.24 cm	Honolulu	NA	NA	NA	NA	NA	NA	NA	NA	NA
20734	NA	05/23/2018	Palm	Arecaceae	Kailua	Hawaii	-157.7240806	21.36871939	green_space	1443 Kina Street	NA	12.7	good	45.93176	no_info	more than 18.29 m	0 to 15.24 cm	Honolulu	NA	NA	NA	NA	NA	NA	NA	NA	NA
20732	NA	05/23/2018	Palm	Arecaceae	Kailua	Hawaii	-157.7240565	21.36871939	green_space	1443 Kina Street	NA	12.7	good	42.65092	no_info	more than 18.29 m	0 to 15.24 cm	Honolulu	NA	NA	NA	NA	NA	NA	NA	NA	NA
20730	NA	05/23/2018	Palm	Arecaceae	Kailua	Hawaii	-157.7240122	21.36871939	green_space	1451 Kina Street	NA	12.7	good	42.65092	no_info	more than 18.29 m	0 to 15.24 cm	Honolulu	NA	NA	NA	NA	NA	NA	NA	NA	NA
20723	NA	05/23/2018	Palm	Arecaceae	Kailua	Hawaii	-157.72409	21.36862697	green_space	1443 Kina Street	NA	12.7	good	45.93176	no_info	more than 18.29 m	0 to 15.24 cm	Honolulu	NA	NA	NA	NA	NA	NA	NA	NA	NA
20720	NA	05/23/2018	Palm	Arecaceae	Kailua	Hawaii	-157.7241162	21.3686336	green_space	1443 Kina Street	NA	12.7	good	49.2126	no_info	more than 18.29 m	0 to 15.24 cm	Honolulu	NA	NA	NA	NA	NA	NA	NA	NA	NA
20717	NA	05/23/2018	Palm	Arecaceae	Kailua	Hawaii	-157.7241484	21.3686311	green_space	1443 Kina Street	NA	12.7	good	39.37008	no_info	more than 18.29 m	0 to 15.24 cm	Honolulu	NA	NA	NA	NA	NA	NA	NA	NA	NA
22222	NA	10/20/2018	Pak lan	Michelia alba	Honolulu	Hawaii	-157.8065372	21.30826167	no_info	2980 Kalawao Street	No	12.7	good	59.05512	no_info	more than 18.29 m	0 to 15.24 cm	Honolulu	NA	NA	NA	NA	NA	NA	NA	NA	NA
26272	NA	05/31/2019	Olive	Olea europaea	Honolulu	Hawaii	-157.8467137	21.29026781	green_space	1441 Kapiolani Boulevard	No	12.7	good	45.93176	introduced	more than 18.29 m	0 to 15.24 cm	Honolulu	NA	NA	NA	NA	NA	NA	NA	NA	NA
26271	NA	05/31/2019	Olive	Olea europaea	Honolulu	Hawaii	-157.8466634	21.29024656	green_space	1441 Kapiolani Boulevard	No	12.7	good	42.65092	introduced	more than 18.29 m	0 to 15.24 cm	Honolulu	NA	NA	NA	NA	NA	NA	NA	NA	NA
29697	NA	11/30/2019	Oleander podocarpus	Podocarpus neriifolius	Honolulu	Hawaii	-157.8205288	21.30679772	green_space	2375 Beckwith Street	Yes	12.7	good	59.05512	introduced	more than 18.29 m	0 to 15.24 cm	Honolulu	NA	NA	NA	NA	NA	NA	NA	NA	NA
30472	NA	02/18/2020	Ohia lehua / ilehua	Metrosideros polymorpha	Kaneohe	Hawaii	-157.8124699	21.40960076	NA	45-720 Keaahala Road	No	12.7	good	39.37008	naturally_occurring	more than 18.29 m	0 to 15.24 cm	Honolulu	NA	NA	NA	NA	NA	NA	NA	NA	NA
30468	NA	02/18/2020	Ohia lehua / ilehua	Metrosideros polymorpha	Kaneohe	Hawaii	-157.8123589	21.40950053	NA	45-720 Keaahala Road	No	12.7	good	26.24672	naturally_occurring	more than 18.29 m	0 to 15.24 cm	Honolulu	NA	NA	NA	NA	NA	NA	NA	NA	NA
28308	NA	08/10/2019	Octopus tree	Schefflera actinophylla	Honolulu	Hawaii	-157.8187329	21.30283802	NA	2237 University Avenue	NA	12.7	good	68.89764	introduced	more than 18.29 m	0 to 15.24 cm	Honolulu	NA	NA	NA	NA	NA	NA	NA	NA	NA
20264	NA	04/04/2018	Noni	Morinda citrifolia	Kailua	Hawaii	-157.7242128	21.37890314	green_space	1180 Kupau Street	No	12.7	good	26.24672	introduced	more than 18.29 m	0 to 15.24 cm	Honolulu	NA	NA	NA	NA	NA	NA	NA	NA	NA
19102	NA	01/24/2018	Noni	Morinda citrifolia	Kailua	Hawaii	-157.7373105	21.38092453	green_space	1232-1240 Kahili Street	NA	12.7	good	26.24672	introduced	more than 18.29 m	0 to 15.24 cm	Honolulu	NA	NA	NA	NA	NA	NA	NA	NA	NA
29692	NA	11/30/2019	Neem tree	Azadirachta indica	Honolulu	Hawaii	-157.8212853	21.30648962	green_space	2351 Beckwith Street	Yes	12.7	good	39.37008	introduced	more than 18.29 m	0 to 15.24 cm	Honolulu	NA	NA	NA	NA	NA	NA	NA	NA	NA
18995	NA	01/16/2018	Narra	Pterocarpus dalbergioides	Honolulu	Hawaii	-157.8188264	21.26949361	no_info	2802-2804 Monsarrat Avenue	No	12.7	poor	52.49344	introduced	more than 18.29 m	0 to 15.24 cm	Honolulu	NA	NA	NA	NA	NA	NA	NA	NA	NA
18982	NA	01/16/2018	Narra	Pterocarpus dalbergioides	Honolulu	Hawaii	-157.8185542	21.2692613	green_space	2805 Monsarrat Avenue	Yes	12.7	good	52.49344	introduced	more than 18.29 m	0 to 15.24 cm	Honolulu	NA	NA	NA	NA	NA	NA	NA	NA	NA
25906	NA	04/29/2019	Mock orange	Murraya paniculata	Honolulu	Hawaii	-157.790048	21.2961384	green_space	4690 Sierra Drive	No	12.7	good	26.24672	introduced	more than 18.29 m	0 to 15.24 cm	Honolulu	NA	NA	NA	NA	NA	NA	NA	NA	NA
25891	NA	05/18/2019	Mock orange	Murraya paniculata	Honolulu	Hawaii	-157.7899683	21.29608841	green_space	NA	No	12.7	good	26.24672	introduced	more than 18.29 m	0 to 15.24 cm	Honolulu	NA	NA	NA	NA	NA	NA	NA	NA	NA
25890	NA	05/18/2019	Mock orange	Murraya paniculata	Honolulu	Hawaii	-157.7899602	21.29608342	green_space	NA	No	12.7	good	26.24672	introduced	more than 18.29 m	0 to 15.24 cm	Honolulu	NA	NA	NA	NA	NA	NA	NA	NA	NA
25889	NA	05/18/2019	Mock orange	Murraya paniculata	Honolulu	Hawaii	-157.7899508	21.29608092	green_space	NA	No	12.7	good	26.24672	introduced	more than 18.29 m	0 to 15.24 cm	Honolulu	NA	NA	NA	NA	NA	NA	NA	NA	NA
13384	NA	09/19/2016	Mock orange	Murraya paniculata	NA	Hawaii	-157.819523	21.299307	built_environment	NA	NA	12.7	fair	55.77428	introduced	more than 18.29 m	0 to 15.24 cm	Honolulu	NA	NA	NA	NA	NA	NA	NA	NA	NA
13383	NA	09/19/2016	Mock orange	Murraya paniculata	NA	Hawaii	-157.819894	21.299296	built_environment	NA	NA	12.7	good	55.77428	introduced	more than 18.29 m	0 to 15.24 cm	Honolulu	NA	NA	NA	NA	NA	NA	NA	NA	NA
13382	NA	09/19/2016	Mock orange	Murraya paniculata	NA	Hawaii	-157.819712	21.299305	built_environment	NA	NA	12.7	good	59.05512	introduced	more than 18.29 m	0 to 15.24 cm	Honolulu	NA	NA	NA	NA	NA	NA	NA	NA	NA
27613	NA	07/08/2019	Milo	Thespesia populnea	Kaneohe	Hawaii	-157.7856993	21.41270245	green_space	45-6 Waikalua Road	No	12.7	good	59.05512	introduced	more than 18.29 m	0 to 15.24 cm	Honolulu	NA	NA	NA	NA	NA	NA	NA	NA	NA
26680	NA	06/02/2019	Milo	Thespesia populnea	Honolulu	Hawaii	-157.8453995	21.284121	green_space	1365 Ala Moana Boulevard	No	12.7	good	42.65092	introduced	more than 18.29 m	0 to 15.24 cm	Honolulu	NA	NA	NA	NA	NA	NA	NA	NA	NA
26227	NA	05/29/2019	Milo	Thespesia populnea	Honolulu	Hawaii	-157.8418998	21.28850964	green_space	1599 Ala Moana Boulevard	No	12.7	good	45.93176	introduced	more than 18.29 m	0 to 15.24 cm	Honolulu	NA	NA	NA	NA	NA	NA	NA	NA	NA
22653	NA	02/21/2019	Milo	Thespesia populnea	Honolulu	Hawaii	-157.801375	21.28869645	green_space	1416 8th Avenue	No	12.7	good	26.24672	introduced	more than 18.29 m	0 to 15.24 cm	Honolulu	NA	NA	NA	NA	NA	NA	NA	NA	NA
29110	NA	10/15/2019	Mickey mouse plant	Ochna thomasiana	Kaneohe	Hawaii	-157.8137501	21.42132248	green_space	46-111 Nahewai Place	No	12.7	good	36.08924	introduced	more than 18.29 m	0 to 15.24 cm	Honolulu	NA	NA	NA	NA	NA	NA	NA	NA	NA
31331	NA	06/23/2020	Manila palm	Adonidia merrillii	Kaneohe	Hawaii	-157.8147463	21.40878631	green_space	Windward Community College	No	12.7	good	39.37008	introduced	more than 18.29 m	0 to 15.24 cm	Honolulu	NA	NA	NA	NA	NA	NA	NA	NA	NA
31260	NA	06/18/2020	Manila palm	Adonidia merrillii	Kaneohe	Hawaii	-157.806161	21.39618012	green_space	45-632 Liula Place	No	12.7	good	49.2126	introduced	more than 18.29 m	0 to 15.24 cm	Honolulu	NA	NA	NA	NA	NA	NA	NA	NA	NA
31176	NA	06/16/2020	Manila palm	Adonidia merrillii	Kaneohe	Hawaii	-157.8088931	21.43266519	green_space	46-295 Ikiiki Street	No	12.7	good	36.08924	introduced	more than 18.29 m	0 to 15.24 cm	Honolulu	NA	NA	NA	NA	NA	NA	NA	NA	NA
31175	NA	06/16/2020	Manila palm	Adonidia merrillii	Kaneohe	Hawaii	-157.8088689	21.43261232	green_space	46-295 Ikiiki Street	No	12.7	good	68.89764	introduced	more than 18.29 m	0 to 15.24 cm	Honolulu	NA	NA	NA	NA	NA	NA	NA	NA	NA
31101	NA	06/09/2020	Manila palm	Adonidia merrillii	Kaneohe	Hawaii	-157.7916801	21.39927606	green_space	45-306 Akimala Place	No	12.7	good	26.24672	introduced	more than 18.29 m	0 to 15.24 cm	Honolulu	NA	NA	NA	NA	NA	NA	NA	NA	NA
31100	NA	06/09/2020	Manila palm	Adonidia merrillii	Kaneohe	Hawaii	-157.7916704	21.3992854	green_space	45-306 Akimala Place	No	12.7	good	22.96588	introduced	more than 18.29 m	0 to 15.24 cm	Honolulu	NA	NA	NA	NA	NA	NA	NA	NA	NA
31033	NA	05/22/2020	Manila palm	Adonidia merrillii	Kaneohe	Hawaii	-157.7947565	21.39868937	green_space	45-405 Puahuula Place	No	12.7	good	29.52756	introduced	more than 18.29 m	0 to 15.24 cm	Honolulu	NA	NA	NA	NA	NA	NA	NA	NA	NA
31032	NA	05/22/2020	Manila palm	Adonidia merrillii	Kaneohe	Hawaii	-157.7947355	21.39870391	green_space	45-405 Puahuula Place	No	12.7	good	29.52756	introduced	more than 18.29 m	0 to 15.24 cm	Honolulu	NA	NA	NA	NA	NA	NA	NA	NA	NA
31031	NA	05/22/2020	Manila palm	Adonidia merrillii	Kaneohe	Hawaii	-157.7947114	21.39871889	green_space	45-405 Puahuula Place	No	12.7	good	32.8084	introduced	more than 18.29 m	0 to 15.24 cm	Honolulu	NA	NA	NA	NA	NA	NA	NA	NA	NA
31029	NA	05/22/2020	Manila palm	Adonidia merrillii	Kaneohe	Hawaii	-157.7946631	21.39876135	green_space	45-405 Puahuula Place	No	12.7	good	29.52756	introduced	more than 18.29 m	0 to 15.24 cm	Honolulu	NA	NA	NA	NA	NA	NA	NA	NA	NA
31024	NA	05/22/2020	Manila palm	Adonidia merrillii	Kaneohe	Hawaii	-157.8008388	21.41820901	green_space	45-342 Lilipuna Road	No	12.7	good	32.8084	introduced	more than 18.29 m	0 to 15.24 cm	Honolulu	NA	NA	NA	NA	NA	NA	NA	NA	NA
31023	NA	05/22/2020	Manila palm	Adonidia merrillii	Kaneohe	Hawaii	-157.800812	21.41813659	green_space	45-1122 Cobb Adams Road	No	12.7	good	26.24672	introduced	more than 18.29 m	0 to 15.24 cm	Honolulu	NA	NA	NA	NA	NA	NA	NA	NA	NA
30795	NA	03/07/2020	Manila palm	Adonidia merrillii	Honolulu	Hawaii	-157.832463	21.30053476	no_info	1643 Clark Street	No	12.7	good	39.37008	introduced	more than 18.29 m	0 to 15.24 cm	Honolulu	NA	NA	NA	NA	NA	NA	NA	NA	NA
30794	NA	03/07/2020	Manila palm	Adonidia merrillii	Honolulu	Hawaii	-157.8323946	21.3004854	no_info	1643 Clark Street	No	12.7	good	45.93176	introduced	more than 18.29 m	0 to 15.24 cm	Honolulu	NA	NA	NA	NA	NA	NA	NA	NA	NA
30376	NA	02/11/2020	Manila palm	Adonidia merrillii	Kaneohe	Hawaii	-157.8174592	21.40635385	green_space	45-498 Lolii Street	No	12.7	good	29.52756	introduced	more than 18.29 m	0 to 15.24 cm	Honolulu	NA	NA	NA	NA	NA	NA	NA	NA	NA
30373	NA	02/11/2020	Manila palm	Adonidia merrillii	Kaneohe	Hawaii	-157.8172286	21.4071879	green_space	45-472 Noii Place	Yes	12.7	good	29.52756	introduced	more than 18.29 m	0 to 15.24 cm	Honolulu	NA	NA	NA	NA	NA	NA	NA	NA	NA
30372	NA	02/11/2020	Manila palm	Adonidia merrillii	Kaneohe	Hawaii	-157.8172406	21.40717292	green_space	45-472 Noii Place	Yes	12.7	good	29.52756	introduced	more than 18.29 m	0 to 15.24 cm	Honolulu	NA	NA	NA	NA	NA	NA	NA	NA	NA
30371	NA	02/11/2020	Manila palm	Adonidia merrillii	Kaneohe	Hawaii	-157.8172487	21.40716168	green_space	45-472 Noii Place	Yes	12.7	good	36.08924	introduced	more than 18.29 m	0 to 15.24 cm	Honolulu	NA	NA	NA	NA	NA	NA	NA	NA	NA
30370	NA	02/11/2020	Manila palm	Adonidia merrillii	Kaneohe	Hawaii	-157.8172608	21.40714295	green_space	45-491 Oha Place	Yes	12.7	good	32.8084	introduced	more than 18.29 m	0 to 15.24 cm	Honolulu	NA	NA	NA	NA	NA	NA	NA	NA	NA
30369	NA	02/11/2020	Manila palm	Adonidia merrillii	Kaneohe	Hawaii	-157.8172782	21.40712297	green_space	45-491 Oha Place	Yes	12.7	good	29.52756	introduced	more than 18.29 m	0 to 15.24 cm	Honolulu	NA	NA	NA	NA	NA	NA	NA	NA	NA
30368	NA	02/11/2020	Manila palm	Adonidia merrillii	Kaneohe	Hawaii	-157.8172903	21.40710549	green_space	45-491 Oha Place	Yes	12.7	good	29.52756	introduced	more than 18.29 m	0 to 15.24 cm	Honolulu	NA	NA	NA	NA	NA	NA	NA	NA	NA
30367	NA	02/11/2020	Manila palm	Adonidia merrillii	Kaneohe	Hawaii	-157.817301	21.40709301	green_space	45-491 Oha Place	Yes	12.7	good	26.24672	introduced	more than 18.29 m	0 to 15.24 cm	Honolulu	NA	NA	NA	NA	NA	NA	NA	NA	NA
30366	NA	02/11/2020	Manila palm	Adonidia merrillii	Kaneohe	Hawaii	-157.8173144	21.40707053	green_space	45-491 Oha Place	Yes	12.7	good	32.8084	introduced	more than 18.29 m	0 to 15.24 cm	Honolulu	NA	NA	NA	NA	NA	NA	NA	NA	NA
30364	NA	02/11/2020	Manila palm	Adonidia merrillii	Kaneohe	Hawaii	-157.8173426	21.40703183	green_space	45-491 Oha Place	Yes	12.7	good	32.8084	introduced	more than 18.29 m	0 to 15.24 cm	Honolulu	NA	NA	NA	NA	NA	NA	NA	NA	NA
30361	NA	02/11/2020	Manila palm	Adonidia merrillii	Kaneohe	Hawaii	-157.8173976	21.40695691	green_space	45-491 Oha Place	Yes	12.7	good	29.52756	introduced	more than 18.29 m	0 to 15.24 cm	Honolulu	NA	NA	NA	NA	NA	NA	NA	NA	NA
30357	NA	02/11/2020	Manila palm	Adonidia merrillii	Kaneohe	Hawaii	-157.8175786	21.4064375	green_space	45-501 Puoni Place	No	12.7	good	19.68504	introduced	more than 18.29 m	0 to 15.24 cm	Honolulu	NA	NA	NA	NA	NA	NA	NA	NA	NA
30351	NA	02/11/2020	Manila palm	Adonidia merrillii	Kaneohe	Hawaii	-157.8175701	21.40634039	green_space	45-501 Puoni Place	No	12.7	good	36.08924	introduced	more than 18.29 m	0 to 15.24 cm	Honolulu	NA	NA	NA	NA	NA	NA	NA	NA	NA
30322	NA	02/08/2020	Manila palm	Adonidia merrillii	Honolulu	Hawaii	-157.8204273	21.3093906	green_space	2523 Ferdinand Avenue	Yes	12.7	good	42.65092	introduced	more than 18.29 m	0 to 15.24 cm	Honolulu	NA	NA	NA	NA	NA	NA	NA	NA	NA
30315	NA	02/08/2020	Manila palm	Adonidia merrillii	Honolulu	Hawaii	-157.8160987	21.31247568	green_space	2821 Puuhonua Street	Yes	12.7	good	49.2126	introduced	more than 18.29 m	0 to 15.24 cm	Honolulu	NA	NA	NA	NA	NA	NA	NA	NA	NA
30292	NA	02/08/2020	Manila palm	Adonidia merrillii	Honolulu	Hawaii	-157.8138655	21.31408321	green_space	2936 Manoa Road	No	12.7	good	22.96588	introduced	more than 18.29 m	0 to 15.24 cm	Honolulu	NA	NA	NA	NA	NA	NA	NA	NA	NA
29892	NA	01/07/2020	Manila palm	Adonidia merrillii	Kaneohe	Hawaii	-157.7667443	21.41371454	green_space	44-128 Keaalau Place	No	12.7	good	26.24672	introduced	more than 18.29 m	0 to 15.24 cm	Honolulu	NA	NA	NA	NA	NA	NA	NA	NA	NA
29891	NA	01/07/2020	Manila palm	Adonidia merrillii	Kaneohe	Hawaii	-157.7666459	21.41360497	green_space	44-127 Keaalau Place	No	12.7	good	39.37008	introduced	more than 18.29 m	0 to 15.24 cm	Honolulu	NA	NA	NA	NA	NA	NA	NA	NA	NA
29885	NA	01/07/2020	Manila palm	Adonidia merrillii	Kaneohe	Hawaii	-157.7666178	21.41353392	green_space	44-127 Keaalau Place	No	12.7	good	39.37008	introduced	more than 18.29 m	0 to 15.24 cm	Honolulu	NA	NA	NA	NA	NA	NA	NA	NA	NA
29767	NA	12/03/2019	Manila palm	Adonidia merrillii	Kaneohe	Hawaii	-157.7714093	21.40843381	green_space	44115 Kahinani Place	No	12.7	good	26.24672	introduced	more than 18.29 m	0 to 15.24 cm	Honolulu	NA	NA	NA	NA	NA	NA	NA	NA	NA
29763	NA	12/03/2019	Manila palm	Adonidia merrillii	Kaneohe	Hawaii	-157.7714267	21.40837825	green_space	44-122 Kahinani Way	No	12.7	good	29.52756	introduced	more than 18.29 m	0 to 15.24 cm	Honolulu	NA	NA	NA	NA	NA	NA	NA	NA	NA
29760	NA	12/03/2019	Manila palm	Adonidia merrillii	Kaneohe	Hawaii	-157.7715474	21.40831333	green_space	44-122 Kahinani Way	No	12.7	good	32.8084	introduced	more than 18.29 m	0 to 15.24 cm	Honolulu	NA	NA	NA	NA	NA	NA	NA	NA	NA
29759	NA	12/03/2019	Manila palm	Adonidia merrillii	Kaneohe	Hawaii	-157.7715608	21.40828336	green_space	44-122 Kahinani Way	No	12.7	good	36.08924	introduced	more than 18.29 m	0 to 15.24 cm	Honolulu	NA	NA	NA	NA	NA	NA	NA	NA	NA
29752	NA	12/03/2019	Manila palm	Adonidia merrillii	Kaneohe	Hawaii	-157.7715182	21.4081295	green_space	44-122 Kahinani Way	Yes	12.7	good	36.08924	introduced	more than 18.29 m	0 to 15.24 cm	Honolulu	NA	NA	NA	NA	NA	NA	NA	NA	NA
29750	NA	12/03/2019	Manila palm	Adonidia merrillii	Kaneohe	Hawaii	-157.771526	21.40810732	green_space	44-122 Kahinani Way	Yes	12.7	good	36.08924	introduced	more than 18.29 m	0 to 15.24 cm	Honolulu	NA	NA	NA	NA	NA	NA	NA	NA	NA
29748	NA	12/03/2019	Manila palm	Adonidia merrillii	Kaneohe	Hawaii	-157.771534	21.40807361	green_space	44-122 Kahinani Way	Yes	12.7	good	32.8084	introduced	more than 18.29 m	0 to 15.24 cm	Honolulu	NA	NA	NA	NA	NA	NA	NA	NA	NA
29746	NA	12/03/2019	Manila palm	Adonidia merrillii	Kaneohe	Hawaii	-157.7716332	21.40800801	green_space	44-130 Kahinani Way	No	12.7	good	26.24672	introduced	more than 18.29 m	0 to 15.24 cm	Honolulu	NA	NA	NA	NA	NA	NA	NA	NA	NA
29745	NA	12/03/2019	Manila palm	Adonidia merrillii	Kaneohe	Hawaii	-157.7716507	21.40797997	green_space	44-130 Kahinani Way	No	12.7	good	29.52756	introduced	more than 18.29 m	0 to 15.24 cm	Honolulu	NA	NA	NA	NA	NA	NA	NA	NA	NA
29744	NA	12/03/2019	Manila palm	Adonidia merrillii	Kaneohe	Hawaii	-157.7716561	21.40795125	green_space	44-130 Kahinani Way	No	12.7	good	26.24672	introduced	more than 18.29 m	0 to 15.24 cm	Honolulu	NA	NA	NA	NA	NA	NA	NA	NA	NA
29623	NA	11/26/2019	Manila palm	Adonidia merrillii	Kaneohe	Hawaii	-157.7856044	21.4015505	green_space	45-235 Hikiwale Street	No	12.7	good	22.96588	introduced	more than 18.29 m	0 to 15.24 cm	Honolulu	NA	NA	NA	NA	NA	NA	NA	NA	NA
29621	NA	11/26/2019	Manila palm	Adonidia merrillii	Kaneohe	Hawaii	-157.7855548	21.40170921	green_space	45-231 Hikiwale Street	No	12.7	good	22.96588	introduced	more than 18.29 m	0 to 15.24 cm	Honolulu	NA	NA	NA	NA	NA	NA	NA	NA	NA
29446	NA	11/09/2019	Manila palm	Adonidia merrillii	Honolulu	Hawaii	-157.8201185	21.30421842	no_info	2250 Oahu Avenue	Yes	12.7	good	45.93176	introduced	more than 18.29 m	0 to 15.24 cm	Honolulu	NA	NA	NA	NA	NA	NA	NA	NA	NA
29445	NA	11/09/2019	Manila palm	Adonidia merrillii	Honolulu	Hawaii	-157.8201398	21.30419162	no_info	2250 Oahu Avenue	No	12.7	good	39.37008	introduced	more than 18.29 m	0 to 15.24 cm	Honolulu	NA	NA	NA	NA	NA	NA	NA	NA	NA
29444	NA	11/09/2019	Manila palm	Adonidia merrillii	Honolulu	Hawaii	-157.8201587	21.30415344	no_info	2250 Oahu Avenue	No	12.7	good	52.49344	introduced	more than 18.29 m	0 to 15.24 cm	Honolulu	NA	NA	NA	NA	NA	NA	NA	NA	NA
29374	NA	11/05/2019	Manila palm	Adonidia merrillii	Kaneohe	Hawaii	-157.7928351	21.40109944	green_space	45-312 Kenela Street	Yes	12.7	good	39.37008	introduced	more than 18.29 m	0 to 15.24 cm	Honolulu	NA	NA	NA	NA	NA	NA	NA	NA	NA
29232	NA	10/22/2019	Manila palm	Adonidia merrillii	Kaneohe	Hawaii	-157.8067414	21.42496419	green_space	46-109 Heeia Street	No	12.7	good	19.68504	introduced	more than 18.29 m	0 to 15.24 cm	Honolulu	NA	NA	NA	NA	NA	NA	NA	NA	NA
29214	NA	10/22/2019	Manila palm	Adonidia merrillii	Kaneohe	Hawaii	-157.8085493	21.42217392	green_space	46-194 Nona Loop	No	12.7	good	42.65092	introduced	more than 18.29 m	0 to 15.24 cm	Honolulu	NA	NA	NA	NA	NA	NA	NA	NA	NA
29213	NA	10/22/2019	Manila palm	Adonidia merrillii	Kaneohe	Hawaii	-157.8086203	21.42214146	green_space	46-194 Nona Loop	No	12.7	good	42.65092	introduced	more than 18.29 m	0 to 15.24 cm	Honolulu	NA	NA	NA	NA	NA	NA	NA	NA	NA
29212	NA	10/22/2019	Manila palm	Adonidia merrillii	Kaneohe	Hawaii	-157.8086512	21.42212398	green_space	46-194 Nona Loop	No	12.7	good	45.93176	introduced	more than 18.29 m	0 to 15.24 cm	Honolulu	NA	NA	NA	NA	NA	NA	NA	NA	NA
[truncated: 13,643 more rows]
