# Supplementary material for: Species clustering, climate effects, and introduced species in 5 million city trees across 63 US cities
Source: eLife. 2022 Sep 27;11:e77891. doi: 10.7554/eLife.77891 (PMC9578703; doi:10.7554/eLife.77891)
Supplement: Figure 1—source data 1. — This zipped file includes all of the cleaned data used in the study (63 spreadsheets, one for each city, where each row is a tree). It is available on Dryad at https://doi.org/10.5061/dryad.2jm63xsrf. [file elife-77891-fig1-data1.zip › HuntingtonBeach_Final_2022-06-18.csv]

city_ID	common_name	scientific_name	city	state	longitude_coordinate	latitude_coordinate	address	diameter_breast_height_CM	height_M	native	height_binned_M	diameter_breast_height_binned_CM	greater_metro	tree_ID	planted_date	most_recent_observation	retired_date	most_recent_observation_type	location_type	zipcode	neighborhood	location_name	ward	district	overhead_utility	condition	percent_population
5898788	California fan palm	Washingtonia filifera	Huntington Beach	California	-118.0063177	33.66109356	114 10th St	63.5	98.4252	naturally_occurring	more than 18.29 m	60.96 to 76.2 cm	HuntingtonBeach	NA	NA	NA	NA	NA	NA	NA	NA	NA	NA	NA	NA	NA	NA
5898789	Mexican fan palm	Washingtonia robusta	Huntington Beach	California	-118.0062624	33.66114916	114 10th St	45.72	164.042	introduced	more than 18.29 m	30.48 to 45.72 cm	HuntingtonBeach	NA	NA	NA	NA	NA	NA	NA	NA	NA	NA	NA	NA	NA	NA
5898790	Sago palm	Cycas revoluta	Huntington Beach	California	-118.0061646	33.66123149	116 10th St	0	0	introduced	NA	NA	HuntingtonBeach	NA	NA	NA	NA	NA	NA	NA	NA	NA	NA	NA	NA	NA	NA
8260165	Sago palm	Cycas revoluta	Huntington Beach	California	-118.0061386	33.66125353	116 10th St	0	0	introduced	NA	NA	HuntingtonBeach	NA	NA	NA	NA	NA	NA	NA	NA	NA	NA	NA	NA	NA	NA
5898792	New zealand christmas tree	Metrosideros excelsa	Huntington Beach	California	-118.0058521	33.66170356	201 10th St	35.56	0	introduced	NA	30.48 to 45.72 cm	HuntingtonBeach	NA	NA	NA	NA	NA	NA	NA	NA	NA	NA	NA	NA	NA	NA
5898793	Calabrian pine	Pinus brutia	Huntington Beach	California	-118.0058131	33.661739	201 10th St	0	0	introduced	NA	NA	HuntingtonBeach	NA	NA	NA	NA	NA	NA	NA	NA	NA	NA	NA	NA	NA	NA
5898797	Queen palm	Syagrus romanzoffianum	Huntington Beach	California	-118.0056983	33.6616046	202 10th St	35.56	114.8294	no_info	more than 18.29 m	30.48 to 45.72 cm	HuntingtonBeach	NA	NA	NA	NA	NA	NA	NA	NA	NA	NA	NA	NA	NA	NA
5898801	Mexican fan palm	Washingtonia robusta	Huntington Beach	California	-118.0056286	33.66165412	204 10th St	45.72	131.2336	introduced	more than 18.29 m	30.48 to 45.72 cm	HuntingtonBeach	NA	NA	NA	NA	NA	NA	NA	NA	NA	NA	NA	NA	NA	NA
7168138	King palm	Archontophoenix cunninghamiana	Huntington Beach	California	-118.0055911	33.66170724	206 10th St	0	0	introduced	NA	NA	HuntingtonBeach	NA	NA	NA	NA	NA	NA	NA	NA	NA	NA	NA	NA	NA	NA
5898802	Queen palm	Syagrus romanzoffianum	Huntington Beach	California	-118.0055389	33.66175931	208 10th St	30.48	98.4252	no_info	more than 18.29 m	15.24 to 30.48 cm	HuntingtonBeach	NA	NA	NA	NA	NA	NA	NA	NA	NA	NA	NA	NA	NA	NA
5898803	Vacant site	NA	Huntington Beach	California	-118.005465	33.66182666	210 10th St	0	0	no_info	NA	NA	HuntingtonBeach	NA	NA	NA	NA	NA	NA	NA	NA	NA	NA	NA	NA	NA	NA
5898804	Eastern redbud	Cercis canadensis	Huntington Beach	California	-118.0055878	33.66195009	213 10th St	0	0	introduced	NA	NA	HuntingtonBeach	NA	NA	NA	NA	NA	NA	NA	NA	NA	NA	NA	NA	NA	NA
8257848	Queen palm	Syagrus romanzoffianum	Huntington Beach	California	-118.0054035	33.66188266	214 10th St	30.48	98.4252	no_info	more than 18.29 m	15.24 to 30.48 cm	HuntingtonBeach	NA	NA	NA	NA	NA	NA	NA	NA	NA	NA	NA	NA	NA	NA
8257847	Queen palm	Syagrus romanzoffianum	Huntington Beach	California	-118.0053705	33.66191041	214 10th St	30.48	114.8294	no_info	more than 18.29 m	15.24 to 30.48 cm	HuntingtonBeach	NA	NA	NA	NA	NA	NA	NA	NA	NA	NA	NA	NA	NA	NA
5898805	King palm	Archontophoenix cunninghamiana	Huntington Beach	California	-118.005512	33.66204804	215 10th St	0	0	introduced	NA	NA	HuntingtonBeach	NA	NA	NA	NA	NA	NA	NA	NA	NA	NA	NA	NA	NA	NA
5898806	Queen palm	Syagrus romanzoffianum	Huntington Beach	California	-118.0053508	33.66193954	216 10th St	30.48	114.8294	no_info	more than 18.29 m	15.24 to 30.48 cm	HuntingtonBeach	NA	NA	NA	NA	NA	NA	NA	NA	NA	NA	NA	NA	NA	NA
5898809	Queen palm	Syagrus romanzoffianum	Huntington Beach	California	-118.0054968	33.66207178	217 10th St	0	0	no_info	NA	NA	HuntingtonBeach	NA	NA	NA	NA	NA	NA	NA	NA	NA	NA	NA	NA	NA	NA
8257846	King palm	Archontophoenix cunninghamiana	Huntington Beach	California	-118.005271	33.66201406	218 10th St	20.32	39.37008	introduced	more than 18.29 m	15.24 to 30.48 cm	HuntingtonBeach	NA	NA	NA	NA	NA	NA	NA	NA	NA	NA	NA	NA	NA	NA
5898810	Vacant site	NA	Huntington Beach	California	-118.0052347	33.66205933	220 10th St	0	0	no_info	NA	NA	HuntingtonBeach	NA	NA	NA	NA	NA	NA	NA	NA	NA	NA	NA	NA	NA	NA
5898811	Vacant site	NA	Huntington Beach	California	-118.0054493	33.66209836	221 10th St	0	0	no_info	NA	NA	HuntingtonBeach	NA	NA	NA	NA	NA	NA	NA	NA	NA	NA	NA	NA	NA	NA
5898812	Queen palm	Syagrus romanzoffianum	Huntington Beach	California	-118.0053367	33.66218806	221 10th St	35.56	114.8294	no_info	more than 18.29 m	30.48 to 45.72 cm	HuntingtonBeach	NA	NA	NA	NA	NA	NA	NA	NA	NA	NA	NA	NA	NA	NA
5898813	Vacant site	NA	Huntington Beach	California	-118.005182	33.66210767	222 10th St	0	0	no_info	NA	NA	HuntingtonBeach	NA	NA	NA	NA	NA	NA	NA	NA	NA	NA	NA	NA	NA	NA
8262076	Pygmy date palm	Phoenix roebelenii	Huntington Beach	California	-118.0051475	33.66214447	224 10th St	0	0	no_info	NA	NA	HuntingtonBeach	NA	NA	NA	NA	NA	NA	NA	NA	NA	NA	NA	NA	NA	NA
8257843	Queen palm	Syagrus romanzoffianum	Huntington Beach	California	-118.0051113	33.66217299	224 10th St	35.56	98.4252	no_info	more than 18.29 m	30.48 to 45.72 cm	HuntingtonBeach	NA	NA	NA	NA	NA	NA	NA	NA	NA	NA	NA	NA	NA	NA
5898814	Queen palm	Syagrus romanzoffianum	Huntington Beach	California	-118.0052689	33.6622533	225 10th St	35.56	98.4252	no_info	more than 18.29 m	30.48 to 45.72 cm	HuntingtonBeach	NA	NA	NA	NA	NA	NA	NA	NA	NA	NA	NA	NA	NA	NA
5898815	Queen palm	Syagrus romanzoffianum	Huntington Beach	California	-118.005229	33.66230235	227 10th St	35.56	82.021	no_info	more than 18.29 m	30.48 to 45.72 cm	HuntingtonBeach	NA	NA	NA	NA	NA	NA	NA	NA	NA	NA	NA	NA	NA	NA
5898816	King palm	Archontophoenix cunninghamiana	Huntington Beach	California	-118.0053157	33.66249241	227 10th St	0	0	introduced	NA	NA	HuntingtonBeach	NA	NA	NA	NA	NA	NA	NA	NA	NA	NA	NA	NA	NA	NA
5898817	King palm	Archontophoenix cunninghamiana	Huntington Beach	California	-118.0054048	33.66256364	227 10th St	0	0	introduced	NA	NA	HuntingtonBeach	NA	NA	NA	NA	NA	NA	NA	NA	NA	NA	NA	NA	NA	NA
5898818	Vacant site	NA	Huntington Beach	California	-118.0050668	33.66220488	228 10th St	0	0	no_info	NA	NA	HuntingtonBeach	NA	NA	NA	NA	NA	NA	NA	NA	NA	NA	NA	NA	NA	NA
5898819	Vacant site	NA	Huntington Beach	California	-118.005031	33.66222993	228 10th St	0	0	no_info	NA	NA	HuntingtonBeach	NA	NA	NA	NA	NA	NA	NA	NA	NA	NA	NA	NA	NA	NA
5898820	Vacant site	NA	Huntington Beach	California	-118.0049094	33.662205	228 10th St	0	0	no_info	NA	NA	HuntingtonBeach	NA	NA	NA	NA	NA	NA	NA	NA	NA	NA	NA	NA	NA	NA
5898821	Vacant site	NA	Huntington Beach	California	-118.0049549	33.66224329	228 10th St	0	0	no_info	NA	NA	HuntingtonBeach	NA	NA	NA	NA	NA	NA	NA	NA	NA	NA	NA	NA	NA	NA
5898822	Queen palm	Syagrus romanzoffianum	Huntington Beach	California	-118.0047183	33.66256674	308 10th St	30.48	82.021	no_info	more than 18.29 m	15.24 to 30.48 cm	HuntingtonBeach	NA	NA	NA	NA	NA	NA	NA	NA	NA	NA	NA	NA	NA	NA
5898823	Queen palm	Syagrus romanzoffianum	Huntington Beach	California	-118.0046776	33.66259994	308 10th St	30.48	82.021	no_info	more than 18.29 m	15.24 to 30.48 cm	HuntingtonBeach	NA	NA	NA	NA	NA	NA	NA	NA	NA	NA	NA	NA	NA	NA
5898824	Vacant site	NA	Huntington Beach	California	-118.0046441	33.66263782	312 10th St	0	0	no_info	NA	NA	HuntingtonBeach	NA	NA	NA	NA	NA	NA	NA	NA	NA	NA	NA	NA	NA	NA
5898825	Vacant site	NA	Huntington Beach	California	-118.0044955	33.66277551	316 10th St	0	0	no_info	NA	NA	HuntingtonBeach	NA	NA	NA	NA	NA	NA	NA	NA	NA	NA	NA	NA	NA	NA
8256299	Mexican fan palm	Washingtonia robusta	Huntington Beach	California	-118.004411	33.66285812	318 10th St	45.72	147.6378	introduced	more than 18.29 m	30.48 to 45.72 cm	HuntingtonBeach	NA	NA	NA	NA	NA	NA	NA	NA	NA	NA	NA	NA	NA	NA
5898826	Queen palm	Syagrus romanzoffianum	Huntington Beach	California	-118.0043507	33.66291304	320 10th St	35.56	98.4252	no_info	more than 18.29 m	30.48 to 45.72 cm	HuntingtonBeach	NA	NA	NA	NA	NA	NA	NA	NA	NA	NA	NA	NA	NA	NA
5898829	Vacant site	NA	Huntington Beach	California	-118.0048365	33.66269039	321 10th St	0	0	no_info	NA	NA	HuntingtonBeach	NA	NA	NA	NA	NA	NA	NA	NA	NA	NA	NA	NA	NA	NA
5898830	Vacant site	NA	Huntington Beach	California	-118.0046924	33.66282789	321 10th St	0	0	no_info	NA	NA	HuntingtonBeach	NA	NA	NA	NA	NA	NA	NA	NA	NA	NA	NA	NA	NA	NA
5898831	Vacant site	NA	Huntington Beach	California	-118.0044852	33.66303693	321 10th St	0	0	no_info	NA	NA	HuntingtonBeach	NA	NA	NA	NA	NA	NA	NA	NA	NA	NA	NA	NA	NA	NA
5898832	Cajeput tree	Melaleuca quinquenervia	Huntington Beach	California	-118.0043662	33.66330369	321 10th St	0	0	introduced	NA	NA	HuntingtonBeach	NA	NA	NA	NA	NA	NA	NA	NA	NA	NA	NA	NA	NA	NA
5898833	Cajeput tree	Melaleuca quinquenervia	Huntington Beach	California	-118.004437	33.66335965	321 10th St	0	0	introduced	NA	NA	HuntingtonBeach	NA	NA	NA	NA	NA	NA	NA	NA	NA	NA	NA	NA	NA	NA
5898834	Cajeput tree	Melaleuca quinquenervia	Huntington Beach	California	-118.0044937	33.66340133	321 10th St	0	0	introduced	NA	NA	HuntingtonBeach	NA	NA	NA	NA	NA	NA	NA	NA	NA	NA	NA	NA	NA	NA
8260499	Vacant site	NA	Huntington Beach	California	-118.0043192	33.66295241	322 10th St	0	0	no_info	NA	NA	HuntingtonBeach	NA	NA	NA	NA	NA	NA	NA	NA	NA	NA	NA	NA	NA	NA
5898835	London plane	Platanus acerifolia	Huntington Beach	California	-118.0040857	33.66342938	403 10th St	0	0	introduced	NA	NA	HuntingtonBeach	NA	NA	NA	NA	NA	NA	NA	NA	NA	NA	NA	NA	NA	NA
5898836	London plane	Platanus acerifolia	Huntington Beach	California	-118.0042332	33.66342866	403 10th St	0	0	introduced	NA	NA	HuntingtonBeach	NA	NA	NA	NA	NA	NA	NA	NA	NA	NA	NA	NA	NA	NA
5898837	London plane	Platanus acerifolia	Huntington Beach	California	-118.0043347	33.66349462	403 10th St	0	0	introduced	NA	NA	HuntingtonBeach	NA	NA	NA	NA	NA	NA	NA	NA	NA	NA	NA	NA	NA	NA
5898839	Queen palm	Syagrus romanzoffianum	Huntington Beach	California	-118.0040038	33.66349783	405 10th St	0	0	no_info	NA	NA	HuntingtonBeach	NA	NA	NA	NA	NA	NA	NA	NA	NA	NA	NA	NA	NA	NA
5898840	Queen palm	Syagrus romanzoffianum	Huntington Beach	California	-118.0039594	33.6635621	405 10th St	0	0	no_info	NA	NA	HuntingtonBeach	NA	NA	NA	NA	NA	NA	NA	NA	NA	NA	NA	NA	NA	NA
5898841	Queen palm	Syagrus romanzoffianum	Huntington Beach	California	-118.0038244	33.66341255	406 10th St	0	0	no_info	NA	NA	HuntingtonBeach	NA	NA	NA	NA	NA	NA	NA	NA	NA	NA	NA	NA	NA	NA
8257845	Queen palm	Syagrus romanzoffianum	Huntington Beach	California	-118.0038017	33.66343646	406 10th St	0	0	no_info	NA	NA	HuntingtonBeach	NA	NA	NA	NA	NA	NA	NA	NA	NA	NA	NA	NA	NA	NA
5898842	Vacant site	NA	Huntington Beach	California	-118.0037266	33.66350781	408 10th St	0	0	no_info	NA	NA	HuntingtonBeach	NA	NA	NA	NA	NA	NA	NA	NA	NA	NA	NA	NA	NA	NA
5898843	Vacant site	NA	Huntington Beach	California	-118.0039184	33.66358677	409 10th St	0	0	no_info	NA	NA	HuntingtonBeach	NA	NA	NA	NA	NA	NA	NA	NA	NA	NA	NA	NA	NA	NA
8260501	Vacant site	NA	Huntington Beach	California	-118.0036868	33.66354501	410 10th St	0	0	no_info	NA	NA	HuntingtonBeach	NA	NA	NA	NA	NA	NA	NA	NA	NA	NA	NA	NA	NA	NA
5898844	Queen palm	Syagrus romanzoffianum	Huntington Beach	California	-118.0038835	33.66361969	411 10th St	0	0	no_info	NA	NA	HuntingtonBeach	NA	NA	NA	NA	NA	NA	NA	NA	NA	NA	NA	NA	NA	NA
5898845	Red ironbark	Eucalyptus sideroxylon	Huntington Beach	California	-118.0038561	33.66364884	413 10th St	0	0	introduced	NA	NA	HuntingtonBeach	NA	NA	NA	NA	NA	NA	NA	NA	NA	NA	NA	NA	NA	NA
5898846	Vacant site	NA	Huntington Beach	California	-118.0037379	33.66374894	413 10th St	0	0	no_info	NA	NA	HuntingtonBeach	NA	NA	NA	NA	NA	NA	NA	NA	NA	NA	NA	NA	NA	NA
5898847	Vacant site	NA	Huntington Beach	California	-118.0036225	33.66360144	416 10th St	0	0	no_info	NA	NA	HuntingtonBeach	NA	NA	NA	NA	NA	NA	NA	NA	NA	NA	NA	NA	NA	NA
8260500	Vacant site	NA	Huntington Beach	California	-118.0035478	33.66368479	416 10th St	0	0	no_info	NA	NA	HuntingtonBeach	NA	NA	NA	NA	NA	NA	NA	NA	NA	NA	NA	NA	NA	NA
8260498	Vacant site	NA	Huntington Beach	California	-118.0037072	33.66377942	417 10th St	0	0	no_info	NA	NA	HuntingtonBeach	NA	NA	NA	NA	NA	NA	NA	NA	NA	NA	NA	NA	NA	NA
5898848	Queen palm	Syagrus romanzoffianum	Huntington Beach	California	-118.0036442	33.66384372	419 10th St	0	0	no_info	NA	NA	HuntingtonBeach	NA	NA	NA	NA	NA	NA	NA	NA	NA	NA	NA	NA	NA	NA
5898849	Vacant site	NA	Huntington Beach	California	-118.0034426	33.66378687	420 10th St	0	0	no_info	NA	NA	HuntingtonBeach	NA	NA	NA	NA	NA	NA	NA	NA	NA	NA	NA	NA	NA	NA
5898850	Queen palm	Syagrus romanzoffianum	Huntington Beach	California	-118.003597	33.66389318	421 10th St	0	0	no_info	NA	NA	HuntingtonBeach	NA	NA	NA	NA	NA	NA	NA	NA	NA	NA	NA	NA	NA	NA
5898851	London plane	Platanus acerifolia	Huntington Beach	California	-118.0033924	33.66383766	422 10th St	0	0	introduced	NA	NA	HuntingtonBeach	NA	NA	NA	NA	NA	NA	NA	NA	NA	NA	NA	NA	NA	NA
5898852	Queen palm	Syagrus romanzoffianum	Huntington Beach	California	-118.0035468	33.66395351	423 10th St	0	0	no_info	NA	NA	HuntingtonBeach	NA	NA	NA	NA	NA	NA	NA	NA	NA	NA	NA	NA	NA	NA
5898853	London plane	Platanus acerifolia	Huntington Beach	California	-118.0033116	33.66390922	424 10th St	0	0	introduced	NA	NA	HuntingtonBeach	NA	NA	NA	NA	NA	NA	NA	NA	NA	NA	NA	NA	NA	NA
5898854	King palm	Archontophoenix cunninghamiana	Huntington Beach	California	-118.0034877	33.66399827	427 10th St	0	0	introduced	NA	NA	HuntingtonBeach	NA	NA	NA	NA	NA	NA	NA	NA	NA	NA	NA	NA	NA	NA
5898855	Canary island date palm	Phoenix canariensis	Huntington Beach	California	-118.0034261	33.66405225	427 10th St	76.2	164.042	introduced	more than 18.29 m	60.96 to 76.2 cm	HuntingtonBeach	NA	NA	NA	NA	NA	NA	NA	NA	NA	NA	NA	NA	NA	NA
5898856	Southern magnolia	Magnolia grandiflora	Huntington Beach	California	-118.0035351	33.66423702	427 10th St	0	0	introduced	NA	NA	HuntingtonBeach	NA	NA	NA	NA	NA	NA	NA	NA	NA	NA	NA	NA	NA	NA
5898857	Vacant site	NA	Huntington Beach	California	-118.0032483	33.66398131	428 10th St	0	0	no_info	NA	NA	HuntingtonBeach	NA	NA	NA	NA	NA	NA	NA	NA	NA	NA	NA	NA	NA	NA
5898859	Queen palm	Syagrus romanzoffianum	Huntington Beach	California	-118.0032038	33.66426846	501 10th St	0	0	no_info	NA	NA	HuntingtonBeach	NA	NA	NA	NA	NA	NA	NA	NA	NA	NA	NA	NA	NA	NA
5898860	Queen palm	Syagrus romanzoffianum	Huntington Beach	California	-118.0031659	33.66430996	501 10th St	0	0	no_info	NA	NA	HuntingtonBeach	NA	NA	NA	NA	NA	NA	NA	NA	NA	NA	NA	NA	NA	NA
5898861	Crape myrtle	Lagerstroemia indica	Huntington Beach	California	-118.0033816	33.66430969	501 10th St	0	0	introduced	NA	NA	HuntingtonBeach	NA	NA	NA	NA	NA	NA	NA	NA	NA	NA	NA	NA	NA	NA
5898862	Crape myrtle	Lagerstroemia indica	Huntington Beach	California	-118.0034631	33.66435163	501 10th St	0	0	introduced	NA	NA	HuntingtonBeach	NA	NA	NA	NA	NA	NA	NA	NA	NA	NA	NA	NA	NA	NA
5898863	Crape myrtle	Lagerstroemia indica	Huntington Beach	California	-118.0035464	33.66442618	501 10th St	0	0	introduced	NA	NA	HuntingtonBeach	NA	NA	NA	NA	NA	NA	NA	NA	NA	NA	NA	NA	NA	NA
5898864	Queen palm	Syagrus romanzoffianum	Huntington Beach	California	-118.0030319	33.66419155	502 10th St	0	0	no_info	NA	NA	HuntingtonBeach	NA	NA	NA	NA	NA	NA	NA	NA	NA	NA	NA	NA	NA	NA
5898865	Queen palm	Syagrus romanzoffianum	Huntington Beach	California	-118.0028625	33.66390801	502 10th St	0	0	no_info	NA	NA	HuntingtonBeach	NA	NA	NA	NA	NA	NA	NA	NA	NA	NA	NA	NA	NA	NA
5898866	Queen palm	Syagrus romanzoffianum	Huntington Beach	California	-118.0028916	33.66392946	502 10th St	0	0	no_info	NA	NA	HuntingtonBeach	NA	NA	NA	NA	NA	NA	NA	NA	NA	NA	NA	NA	NA	NA
5898867	Queen palm	Syagrus romanzoffianum	Huntington Beach	California	-118.0029183	33.66394708	502 10th St	0	0	no_info	NA	NA	HuntingtonBeach	NA	NA	NA	NA	NA	NA	NA	NA	NA	NA	NA	NA	NA	NA
5898868	Queen palm	Syagrus romanzoffianum	Huntington Beach	California	-118.0029435	33.66399307	502 10th St	0	0	no_info	NA	NA	HuntingtonBeach	NA	NA	NA	NA	NA	NA	NA	NA	NA	NA	NA	NA	NA	NA
8257978	Queen palm	Syagrus romanzoffianum	Huntington Beach	California	-118.0030325	33.66405041	502 10th St	0	0	no_info	NA	NA	HuntingtonBeach	NA	NA	NA	NA	NA	NA	NA	NA	NA	NA	NA	NA	NA	NA
5898869	Queen palm	Syagrus romanzoffianum	Huntington Beach	California	-118.0029719	33.6642521	504 10th St	0	0	no_info	NA	NA	HuntingtonBeach	NA	NA	NA	NA	NA	NA	NA	NA	NA	NA	NA	NA	NA	NA
5898870	Mexican fan palm	Washingtonia robusta	Huntington Beach	California	-118.0031231	33.66434066	505 10th St	0	0	introduced	NA	NA	HuntingtonBeach	NA	NA	NA	NA	NA	NA	NA	NA	NA	NA	NA	NA	NA	NA
5898871	Queen palm	Syagrus romanzoffianum	Huntington Beach	California	-118.0029505	33.66428395	506 10th St	0	0	no_info	NA	NA	HuntingtonBeach	NA	NA	NA	NA	NA	NA	NA	NA	NA	NA	NA	NA	NA	NA
5898872	Mexican fan palm	Washingtonia robusta	Huntington Beach	California	-118.0030852	33.66436997	507 10th St	0	0	introduced	NA	NA	HuntingtonBeach	NA	NA	NA	NA	NA	NA	NA	NA	NA	NA	NA	NA	NA	NA
8256300	Mexican fan palm	Washingtonia robusta	Huntington Beach	California	-118.0030473	33.66440221	507 10th St	0	0	introduced	NA	NA	HuntingtonBeach	NA	NA	NA	NA	NA	NA	NA	NA	NA	NA	NA	NA	NA	NA
5898873	Queen palm	Syagrus romanzoffianum	Huntington Beach	California	-118.002902	33.66433506	508 10th St	0	0	no_info	NA	NA	HuntingtonBeach	NA	NA	NA	NA	NA	NA	NA	NA	NA	NA	NA	NA	NA	NA
5898874	Indian hawthorne	Rhaphiolepis	Huntington Beach	California	-118.0030274	33.66443151	509 10th St	0	0	no_info	NA	NA	HuntingtonBeach	NA	NA	NA	NA	NA	NA	NA	NA	NA	NA	NA	NA	NA	NA
5898876	Canary island date palm	Phoenix canariensis	Huntington Beach	California	-118.0028295	33.66439846	510 10th St	76.2	164.042	introduced	more than 18.29 m	60.96 to 76.2 cm	HuntingtonBeach	NA	NA	NA	NA	NA	NA	NA	NA	NA	NA	NA	NA	NA	NA
5898877	Canary island date palm	Phoenix canariensis	Huntington Beach	California	-118.0029343	33.66449471	511 10th St	76.2	164.042	introduced	more than 18.29 m	60.96 to 76.2 cm	HuntingtonBeach	NA	NA	NA	NA	NA	NA	NA	NA	NA	NA	NA	NA	NA	NA
5898878	Vacant site	NA	Huntington Beach	California	-118.0027417	33.66447011	512 10th St	0	0	no_info	NA	NA	HuntingtonBeach	NA	NA	NA	NA	NA	NA	NA	NA	NA	NA	NA	NA	NA	NA
5898879	Vacant site	NA	Huntington Beach	California	-118.0029047	33.66455444	513 10th St	0	0	no_info	NA	NA	HuntingtonBeach	NA	NA	NA	NA	NA	NA	NA	NA	NA	NA	NA	NA	NA	NA
5898880	Canary island date palm	Phoenix canariensis	Huntington Beach	California	-118.0028613	33.66460351	515 10th St	76.2	147.6378	introduced	more than 18.29 m	60.96 to 76.2 cm	HuntingtonBeach	NA	NA	NA	NA	NA	NA	NA	NA	NA	NA	NA	NA	NA	NA
5898881	Queen palm	Syagrus romanzoffianum	Huntington Beach	California	-118.0026587	33.6645407	516 10th St	0	0	no_info	NA	NA	HuntingtonBeach	NA	NA	NA	NA	NA	NA	NA	NA	NA	NA	NA	NA	NA	NA
5898882	Queen palm	Syagrus romanzoffianum	Huntington Beach	California	-118.002822	33.6646547	517 10th St	0	0	no_info	NA	NA	HuntingtonBeach	NA	NA	NA	NA	NA	NA	NA	NA	NA	NA	NA	NA	NA	NA
5898883	Canary island date palm	Phoenix canariensis	Huntington Beach	California	-118.0026009	33.66459837	518 10th St	76.2	164.042	introduced	more than 18.29 m	60.96 to 76.2 cm	HuntingtonBeach	NA	NA	NA	NA	NA	NA	NA	NA	NA	NA	NA	NA	NA	NA
5898885	King palm	Archontophoenix cunninghamiana	Huntington Beach	California	-118.0027716	33.66469836	519 10th St	0	0	introduced	NA	NA	HuntingtonBeach	NA	NA	NA	NA	NA	NA	NA	NA	NA	NA	NA	NA	NA	NA
5898887	Vacant site	NA	Huntington Beach	California	-118.0027314	33.66473783	521 10th St	0	0	no_info	NA	NA	HuntingtonBeach	NA	NA	NA	NA	NA	NA	NA	NA	NA	NA	NA	NA	NA	NA
5898888	King palm	Archontophoenix cunninghamiana	Huntington Beach	California	-118.002696	33.66476572	521 10th St	0	0	introduced	NA	NA	HuntingtonBeach	NA	NA	NA	NA	NA	NA	NA	NA	NA	NA	NA	NA	NA	NA
5898889	Indian hawthorne	Rhaphiolepis	Huntington Beach	California	-118.0026667	33.66480536	523 10th St	5.08	26.24672	no_info	more than 18.29 m	0 to 15.24 cm	HuntingtonBeach	NA	NA	NA	NA	NA	NA	NA	NA	NA	NA	NA	NA	NA	NA
5898890	Red ironbark	Eucalyptus sideroxylon	Huntington Beach	California	-118.0024898	33.66471349	524 10th St	73.66	196.8504	introduced	more than 18.29 m	60.96 to 76.2 cm	HuntingtonBeach	NA	NA	NA	NA	NA	NA	NA	NA	NA	NA	NA	NA	NA	NA
5898891	Indian hawthorne	Rhaphiolepis	Huntington Beach	California	-118.0025871	33.66487611	525 10th St	0	0	no_info	NA	NA	HuntingtonBeach	NA	NA	NA	NA	NA	NA	NA	NA	NA	NA	NA	NA	NA	NA
5898892	Vacant site	NA	Huntington Beach	California	-118.0025521	33.66491653	527 10th St	0	0	no_info	NA	NA	HuntingtonBeach	NA	NA	NA	NA	NA	NA	NA	NA	NA	NA	NA	NA	NA	NA
5898893	Queen palm	Syagrus romanzoffianum	Huntington Beach	California	-118.0026735	33.66510812	527 10th St	0	0	no_info	NA	NA	HuntingtonBeach	NA	NA	NA	NA	NA	NA	NA	NA	NA	NA	NA	NA	NA	NA
5898894	Queen palm	Syagrus romanzoffianum	Huntington Beach	California	-118.002758	33.66517091	527 10th St	0	0	no_info	NA	NA	HuntingtonBeach	NA	NA	NA	NA	NA	NA	NA	NA	NA	NA	NA	NA	NA	NA
5898896	Queen palm	Syagrus romanzoffianum	Huntington Beach	California	-118.0023408	33.66482495	528 10th St	0	0	no_info	NA	NA	HuntingtonBeach	NA	NA	NA	NA	NA	NA	NA	NA	NA	NA	NA	NA	NA	NA
5898897	Fishtail wine palm	Caryota urens	Huntington Beach	California	-118.0020785	33.66467126	528 10th St	0	0	introduced	NA	NA	HuntingtonBeach	NA	NA	NA	NA	NA	NA	NA	NA	NA	NA	NA	NA	NA	NA
5898898	Fishtail wine palm	Caryota urens	Huntington Beach	California	-118.0021784	33.66474242	528 10th St	0	0	introduced	NA	NA	HuntingtonBeach	NA	NA	NA	NA	NA	NA	NA	NA	NA	NA	NA	NA	NA	NA
5898899	Fishtail wine palm	Caryota urens	Huntington Beach	California	-118.0022739	33.6648123	528 10th St	0	0	introduced	NA	NA	HuntingtonBeach	NA	NA	NA	NA	NA	NA	NA	NA	NA	NA	NA	NA	NA	NA
5898901	Unsuitable site	NA	Huntington Beach	California	-118.0023166	33.66512239	601 10th St	0	0	no_info	NA	NA	HuntingtonBeach	NA	NA	NA	NA	NA	NA	NA	NA	NA	NA	NA	NA	NA	NA
5898902	Crape myrtle	Lagerstroemia indica	Huntington Beach	California	-118.0024696	33.66513339	601 10th St	0	0	introduced	NA	NA	HuntingtonBeach	NA	NA	NA	NA	NA	NA	NA	NA	NA	NA	NA	NA	NA	NA
5898903	Crape myrtle	Lagerstroemia indica	Huntington Beach	California	-118.0025488	33.66519844	601 10th St	0	0	introduced	NA	NA	HuntingtonBeach	NA	NA	NA	NA	NA	NA	NA	NA	NA	NA	NA	NA	NA	NA
5898904	Crape myrtle	Lagerstroemia indica	Huntington Beach	California	-118.0026258	33.66526203	601 10th St	0	0	introduced	NA	NA	HuntingtonBeach	NA	NA	NA	NA	NA	NA	NA	NA	NA	NA	NA	NA	NA	NA
5898905	Queen palm	Syagrus romanzoffianum	Huntington Beach	California	-118.0022597	33.66518484	603 10th St	0	0	no_info	NA	NA	HuntingtonBeach	NA	NA	NA	NA	NA	NA	NA	NA	NA	NA	NA	NA	NA	NA
5898906	Southern magnolia	Magnolia grandiflora	Huntington Beach	California	-118.0021773	33.66523537	605 10th St	0	0	introduced	NA	NA	HuntingtonBeach	NA	NA	NA	NA	NA	NA	NA	NA	NA	NA	NA	NA	NA	NA
5898907	Red ironbark	Eucalyptus sideroxylon	Huntington Beach	California	-118.0021356	33.6652969	607 10th St	68.58	147.6378	introduced	more than 18.29 m	60.96 to 76.2 cm	HuntingtonBeach	NA	NA	NA	NA	NA	NA	NA	NA	NA	NA	NA	NA	NA	NA
8261010	Red ironbark	Eucalyptus sideroxylon	Huntington Beach	California	-118.0019999	33.66519518	610 10th St	76.2	164.042	introduced	more than 18.29 m	60.96 to 76.2 cm	HuntingtonBeach	NA	NA	NA	NA	NA	NA	NA	NA	NA	NA	NA	NA	NA	NA
5898908	Queen palm	Syagrus romanzoffianum	Huntington Beach	California	-118.0020847	33.66533942	611 10th St	35.56	98.4252	no_info	more than 18.29 m	30.48 to 45.72 cm	HuntingtonBeach	NA	NA	NA	NA	NA	NA	NA	NA	NA	NA	NA	NA	NA	NA
8258274	Queen palm	Syagrus romanzoffianum	Huntington Beach	California	-118.0020603	33.66537837	611 10th St	35.56	98.4252	no_info	more than 18.29 m	30.48 to 45.72 cm	HuntingtonBeach	NA	NA	NA	NA	NA	NA	NA	NA	NA	NA	NA	NA	NA	NA
8258273	Queen palm	Syagrus romanzoffianum	Huntington Beach	California	-118.002015	33.66541559	611 10th St	35.56	98.4252	no_info	more than 18.29 m	30.48 to 45.72 cm	HuntingtonBeach	NA	NA	NA	NA	NA	NA	NA	NA	NA	NA	NA	NA	NA	NA
5898909	Queen palm	Syagrus romanzoffianum	Huntington Beach	California	-118.0019735	33.66522344	612 10th St	35.56	98.4252	no_info	more than 18.29 m	30.48 to 45.72 cm	HuntingtonBeach	NA	NA	NA	NA	NA	NA	NA	NA	NA	NA	NA	NA	NA	NA
8257110	Hong kong orchid tree	Bauhinia blakeana	Huntington Beach	California	-118.0019029	33.66528237	614 10th St	0	0	introduced	NA	NA	HuntingtonBeach	NA	NA	NA	NA	NA	NA	NA	NA	NA	NA	NA	NA	NA	NA
5898910	Southern magnolia	Magnolia grandiflora	Huntington Beach	California	-118.0019726	33.6654594	615 10th St	0	0	introduced	NA	NA	HuntingtonBeach	NA	NA	NA	NA	NA	NA	NA	NA	NA	NA	NA	NA	NA	NA
8261013	Vacant site	NA	Huntington Beach	California	-118.0019346	33.6654957	615 10th St	0	0	no_info	NA	NA	HuntingtonBeach	NA	NA	NA	NA	NA	NA	NA	NA	NA	NA	NA	NA	NA	NA
5898911	Southern magnolia	Magnolia grandiflora	Huntington Beach	California	-118.0018597	33.66533499	616 10th St	0	0	introduced	NA	NA	HuntingtonBeach	NA	NA	NA	NA	NA	NA	NA	NA	NA	NA	NA	NA	NA	NA
5898912	Canary island date palm	Phoenix canariensis	Huntington Beach	California	-118.0018799	33.66555388	617 10th St	0	0	introduced	NA	NA	HuntingtonBeach	NA	NA	NA	NA	NA	NA	NA	NA	NA	NA	NA	NA	NA	NA
5898913	Queen palm	Syagrus romanzoffianum	Huntington Beach	California	-118.0018391	33.66560086	617 10th St	0	0	no_info	NA	NA	HuntingtonBeach	NA	NA	NA	NA	NA	NA	NA	NA	NA	NA	NA	NA	NA	NA
5898914	Southern magnolia	Magnolia grandiflora	Huntington Beach	California	-118.0017761	33.66540721	618 10th St	0	0	introduced	NA	NA	HuntingtonBeach	NA	NA	NA	NA	NA	NA	NA	NA	NA	NA	NA	NA	NA	NA
8259107	Southern magnolia	Magnolia grandiflora	Huntington Beach	California	-118.0017094	33.66547622	620 10th St	0	0	introduced	NA	NA	HuntingtonBeach	NA	NA	NA	NA	NA	NA	NA	NA	NA	NA	NA	NA	NA	NA
5898916	Vacant site	NA	Huntington Beach	California	-118.0017542	33.66566042	621 10th St	0	0	no_info	NA	NA	HuntingtonBeach	NA	NA	NA	NA	NA	NA	NA	NA	NA	NA	NA	NA	NA	NA
5898918	Firewheel tree	Stenocarpus sinuatus	Huntington Beach	California	-118.0016128	33.66555898	622 10th St	0	0	introduced	NA	NA	HuntingtonBeach	NA	NA	NA	NA	NA	NA	NA	NA	NA	NA	NA	NA	NA	NA
5898919	Vacant site	NA	Huntington Beach	California	-118.0017094	33.66570692	623 10th St	0	0	no_info	NA	NA	HuntingtonBeach	NA	NA	NA	NA	NA	NA	NA	NA	NA	NA	NA	NA	NA	NA
5898920	Queen palm	Syagrus romanzoffianum	Huntington Beach	California	-118.0015887	33.66557541	626 10th St	0	0	no_info	NA	NA	HuntingtonBeach	NA	NA	NA	NA	NA	NA	NA	NA	NA	NA	NA	NA	NA	NA
8261012	Vacant site	NA	Huntington Beach	California	-118.0016759	33.66576475	627 10th St	0	0	no_info	NA	NA	HuntingtonBeach	NA	NA	NA	NA	NA	NA	NA	NA	NA	NA	NA	NA	NA	NA
8261011	Vacant site	NA	Huntington Beach	California	-118.0016404	33.6658281	627 10th St	0	0	no_info	NA	NA	HuntingtonBeach	NA	NA	NA	NA	NA	NA	NA	NA	NA	NA	NA	NA	NA	NA
5898921	Queen palm	Syagrus romanzoffianum	Huntington Beach	California	-118.0015089	33.66563118	628 10th St	0	0	no_info	NA	NA	HuntingtonBeach	NA	NA	NA	NA	NA	NA	NA	NA	NA	NA	NA	NA	NA	NA
5898922	Mexican fan palm	Washingtonia robusta	Huntington Beach	California	-118.0011872	33.66552709	628 10th St	45.72	262.4672	introduced	more than 18.29 m	30.48 to 45.72 cm	HuntingtonBeach	NA	NA	NA	NA	NA	NA	NA	NA	NA	NA	NA	NA	NA	NA
5898923	Mexican fan palm	Washingtonia robusta	Huntington Beach	California	-118.0012709	33.66560021	628 10th St	45.72	262.4672	introduced	more than 18.29 m	30.48 to 45.72 cm	HuntingtonBeach	NA	NA	NA	NA	NA	NA	NA	NA	NA	NA	NA	NA	NA	NA
5898924	Vacant site	NA	Huntington Beach	California	-118.0013897	33.66566688	628 10th St	0	0	no_info	NA	NA	HuntingtonBeach	NA	NA	NA	NA	NA	NA	NA	NA	NA	NA	NA	NA	NA	NA
5898925	Southern magnolia	Magnolia grandiflora	Huntington Beach	California	-118.0014463	33.66600368	701 10th St	0	0	introduced	NA	NA	HuntingtonBeach	NA	NA	NA	NA	NA	NA	NA	NA	NA	NA	NA	NA	NA	NA
5898926	Mexican fan palm	Washingtonia robusta	Huntington Beach	California	-118.0015363	33.66596066	701 10th St	45.72	164.042	introduced	more than 18.29 m	30.48 to 45.72 cm	HuntingtonBeach	NA	NA	NA	NA	NA	NA	NA	NA	NA	NA	NA	NA	NA	NA
5898927	Mexican fan palm	Washingtonia robusta	Huntington Beach	California	-118.0015566	33.66596443	701 10th St	45.72	262.4672	introduced	more than 18.29 m	30.48 to 45.72 cm	HuntingtonBeach	NA	NA	NA	NA	NA	NA	NA	NA	NA	NA	NA	NA	NA	NA
8258282	Queen palm	Syagrus romanzoffianum	Huntington Beach	California	-118.0015868	33.66598033	701 10th St	35.56	82.021	no_info	more than 18.29 m	30.48 to 45.72 cm	HuntingtonBeach	NA	NA	NA	NA	NA	NA	NA	NA	NA	NA	NA	NA	NA	NA
8258283	Queen palm	Syagrus romanzoffianum	Huntington Beach	California	-118.0016393	33.66600573	701 10th St	35.56	98.4252	no_info	more than 18.29 m	30.48 to 45.72 cm	HuntingtonBeach	NA	NA	NA	NA	NA	NA	NA	NA	NA	NA	NA	NA	NA	NA
8258284	Queen palm	Syagrus romanzoffianum	Huntington Beach	California	-118.0016624	33.66602806	701 10th St	35.56	114.8294	no_info	more than 18.29 m	30.48 to 45.72 cm	HuntingtonBeach	NA	NA	NA	NA	NA	NA	NA	NA	NA	NA	NA	NA	NA	NA
6419873	Mexican fan palm	Washingtonia robusta	Huntington Beach	California	-118.0016901	33.66604511	701 10th St	45.72	262.4672	introduced	more than 18.29 m	30.48 to 45.72 cm	HuntingtonBeach	NA	NA	NA	NA	NA	NA	NA	NA	NA	NA	NA	NA	NA	NA
8258285	Queen palm	Syagrus romanzoffianum	Huntington Beach	California	-118.0017167	33.66606767	701 10th St	35.56	82.021	no_info	more than 18.29 m	30.48 to 45.72 cm	HuntingtonBeach	NA	NA	NA	NA	NA	NA	NA	NA	NA	NA	NA	NA	NA	NA
5898928	Southern magnolia	Magnolia grandiflora	Huntington Beach	California	-118.0013719	33.66610792	705 10th St	0	0	introduced	NA	NA	HuntingtonBeach	NA	NA	NA	NA	NA	NA	NA	NA	NA	NA	NA	NA	NA	NA
5898929	Southern magnolia	Magnolia grandiflora	Huntington Beach	California	-118.0013367	33.66616511	705 10th St	0	0	introduced	NA	NA	HuntingtonBeach	NA	NA	NA	NA	NA	NA	NA	NA	NA	NA	NA	NA	NA	NA
5898930	Southern magnolia	Magnolia grandiflora	Huntington Beach	California	-118.0013175	33.66622523	709 10th St	0	0	introduced	NA	NA	HuntingtonBeach	NA	NA	NA	NA	NA	NA	NA	NA	NA	NA	NA	NA	NA	NA
5898931	American sweetgum	Liquidambar styraciflua	Huntington Beach	California	-118.0012885	33.6663541	715 10th St	0	0	introduced	NA	NA	HuntingtonBeach	NA	NA	NA	NA	NA	NA	NA	NA	NA	NA	NA	NA	NA	NA
5898932	American sweetgum	Liquidambar styraciflua	Huntington Beach	California	-118.0012895	33.66640175	715 10th St	0	0	introduced	NA	NA	HuntingtonBeach	NA	NA	NA	NA	NA	NA	NA	NA	NA	NA	NA	NA	NA	NA
5898933	Brazilian pepper	Schinus terebinthifolius	Huntington Beach	California	-118.0012876	33.6664505	715 10th St	50.8	82.021	no_info	more than 18.29 m	45.72 to 60.96 cm	HuntingtonBeach	NA	NA	NA	NA	NA	NA	NA	NA	NA	NA	NA	NA	NA	NA
5898934	Red flowering gum	Corymbia ficifolia	Huntington Beach	California	-118.001296	33.66651475	715 10th St	106.68	180.4462	introduced	more than 18.29 m	more than 76.2 cm	HuntingtonBeach	NA	NA	NA	NA	NA	NA	NA	NA	NA	NA	NA	NA	NA	NA
5898935	Vacant site	NA	Huntington Beach	California	-117.9998788	33.66711616	906 10th St	0	0	no_info	NA	NA	HuntingtonBeach	NA	NA	NA	NA	NA	NA	NA	NA	NA	NA	NA	NA	NA	NA
5898936	Vacant site	NA	Huntington Beach	California	-117.9996037	33.66707071	906 10th St	0	0	no_info	NA	NA	HuntingtonBeach	NA	NA	NA	NA	NA	NA	NA	NA	NA	NA	NA	NA	NA	NA
5898938	Tipu	Tipuana tipu	Huntington Beach	California	-117.9999993	33.66692438	906 10th St	33.02	98.4252	introduced	more than 18.29 m	30.48 to 45.72 cm	HuntingtonBeach	NA	NA	NA	NA	NA	NA	NA	NA	NA	NA	NA	NA	NA	NA
5898939	Red flowering gum	Corymbia ficifolia	Huntington Beach	California	-117.9999593	33.66685534	906 10th St	76.2	98.4252	introduced	more than 18.29 m	60.96 to 76.2 cm	HuntingtonBeach	NA	NA	NA	NA	NA	NA	NA	NA	NA	NA	NA	NA	NA	NA
5898940	London plane	Platanus acerifolia	Huntington Beach	California	-117.9996396	33.66720444	909 10th St	0	0	introduced	NA	NA	HuntingtonBeach	NA	NA	NA	NA	NA	NA	NA	NA	NA	NA	NA	NA	NA	NA
5898941	London plane	Platanus acerifolia	Huntington Beach	California	-117.9995925	33.66719774	909 10th St	0	0	introduced	NA	NA	HuntingtonBeach	NA	NA	NA	NA	NA	NA	NA	NA	NA	NA	NA	NA	NA	NA
5898942	Oleander	Nerium oleander	Huntington Beach	California	-117.9995553	33.66719579	909 10th St	0	0	introduced	NA	NA	HuntingtonBeach	NA	NA	NA	NA	NA	NA	NA	NA	NA	NA	NA	NA	NA	NA
5898943	Mexican fan palm	Washingtonia robusta	Huntington Beach	California	-117.9994018	33.66705039	912 10th St	45.72	246.063	introduced	more than 18.29 m	30.48 to 45.72 cm	HuntingtonBeach	NA	NA	NA	NA	NA	NA	NA	NA	NA	NA	NA	NA	NA	NA
5898944	Mexican fan palm	Washingtonia robusta	Huntington Beach	California	-117.999347	33.6670464	912 10th St	45.72	246.063	introduced	more than 18.29 m	30.48 to 45.72 cm	HuntingtonBeach	NA	NA	NA	NA	NA	NA	NA	NA	NA	NA	NA	NA	NA	NA
5898945	Mexican fan palm	Washingtonia robusta	Huntington Beach	California	-117.9992862	33.66703631	912 10th St	45.72	246.063	introduced	more than 18.29 m	30.48 to 45.72 cm	HuntingtonBeach	NA	NA	NA	NA	NA	NA	NA	NA	NA	NA	NA	NA	NA	NA
5898946	Mexican fan palm	Washingtonia robusta	Huntington Beach	California	-117.9992036	33.66702485	912 10th St	45.72	246.063	introduced	more than 18.29 m	30.48 to 45.72 cm	HuntingtonBeach	NA	NA	NA	NA	NA	NA	NA	NA	NA	NA	NA	NA	NA	NA
5898947	London plane	Platanus acerifolia	Huntington Beach	California	-117.9991255	33.66701212	914 10th St	0	0	introduced	NA	NA	HuntingtonBeach	NA	NA	NA	NA	NA	NA	NA	NA	NA	NA	NA	NA	NA	NA
5898948	Vacant site	NA	Huntington Beach	California	-117.999435	33.66717981	917 10th St	0	0	no_info	NA	NA	HuntingtonBeach	NA	NA	NA	NA	NA	NA	NA	NA	NA	NA	NA	NA	NA	NA
5898950	Vacant site	NA	Huntington Beach	California	-117.9989723	33.66699902	918 10th St	0	0	no_info	NA	NA	HuntingtonBeach	NA	NA	NA	NA	NA	NA	NA	NA	NA	NA	NA	NA	NA	NA
5898951	London plane	Platanus acerifolia	Huntington Beach	California	-117.9988679	33.66698776	922 10th St	0	0	introduced	NA	NA	HuntingtonBeach	NA	NA	NA	NA	NA	NA	NA	NA	NA	NA	NA	NA	NA	NA
5898952	London plane	Platanus acerifolia	Huntington Beach	California	-117.9992972	33.66715496	927 10th St	0	0	introduced	NA	NA	HuntingtonBeach	NA	NA	NA	NA	NA	NA	NA	NA	NA	NA	NA	NA	NA	NA
8254310	London plane	Platanus acerifolia	Huntington Beach	California	-117.9992049	33.66714281	927 10th St	0	0	introduced	NA	NA	HuntingtonBeach	NA	NA	NA	NA	NA	NA	NA	NA	NA	NA	NA	NA	NA	NA
5898953	London plane	Platanus acerifolia	Huntington Beach	California	-117.9987174	33.66696166	928 10th St	0	0	introduced	NA	NA	HuntingtonBeach	NA	NA	NA	NA	NA	NA	NA	NA	NA	NA	NA	NA	NA	NA
5898954	Vacant site	NA	Huntington Beach	California	-117.9985784	33.66694063	928 10th St	0	0	no_info	NA	NA	HuntingtonBeach	NA	NA	NA	NA	NA	NA	NA	NA	NA	NA	NA	NA	NA	NA
5898955	London plane	Platanus acerifolia	Huntington Beach	California	-117.9990794	33.66712387	929 10th St	0	0	introduced	NA	NA	HuntingtonBeach	NA	NA	NA	NA	NA	NA	NA	NA	NA	NA	NA	NA	NA	NA
5898956	London plane	Platanus acerifolia	Huntington Beach	California	-117.998943	33.66710325	929 10th St	0	0	introduced	NA	NA	HuntingtonBeach	NA	NA	NA	NA	NA	NA	NA	NA	NA	NA	NA	NA	NA	NA
5898957	London plane	Platanus acerifolia	Huntington Beach	California	-117.9984258	33.66691682	930 10th St	0	0	introduced	NA	NA	HuntingtonBeach	NA	NA	NA	NA	NA	NA	NA	NA	NA	NA	NA	NA	NA	NA
5898958	London plane	Platanus acerifolia	Huntington Beach	California	-117.9988156	33.66708448	931 10th St	0	0	introduced	NA	NA	HuntingtonBeach	NA	NA	NA	NA	NA	NA	NA	NA	NA	NA	NA	NA	NA	NA
5898959	Mexican fan palm	Washingtonia robusta	Huntington Beach	California	-117.9987401	33.6670719	933 10th St	45.72	196.8504	introduced	more than 18.29 m	30.48 to 45.72 cm	HuntingtonBeach	NA	NA	NA	NA	NA	NA	NA	NA	NA	NA	NA	NA	NA	NA
5898960	California sycamore	Platanus racemosa	Huntington Beach	California	-117.9986012	33.66707246	935 10th St	0	0	naturally_occurring	NA	NA	HuntingtonBeach	NA	NA	NA	NA	NA	NA	NA	NA	NA	NA	NA	NA	NA	NA
5898961	Vacant site	NA	Huntington Beach	California	-117.9982923	33.66690482	936 10th St	0	0	no_info	NA	NA	HuntingtonBeach	NA	NA	NA	NA	NA	NA	NA	NA	NA	NA	NA	NA	NA	NA
5898962	London plane	Platanus acerifolia	Huntington Beach	California	-117.998434	33.66704971	939 10th St	0	0	introduced	NA	NA	HuntingtonBeach	NA	NA	NA	NA	NA	NA	NA	NA	NA	NA	NA	NA	NA	NA
5898963	Vacant site	NA	Huntington Beach	California	-117.998246	33.6670231	945 10th St	0	0	no_info	NA	NA	HuntingtonBeach	NA	NA	NA	NA	NA	NA	NA	NA	NA	NA	NA	NA	NA	NA
5898964	Vacant site	NA	Huntington Beach	California	-117.9981199	33.66700465	949 10th St	0	0	no_info	NA	NA	HuntingtonBeach	NA	NA	NA	NA	NA	NA	NA	NA	NA	NA	NA	NA	NA	NA
5898968	Red flowering gum	Corymbia ficifolia	Huntington Beach	California	-117.9982086	33.66689381	950 10th St	40.64	98.4252	introduced	more than 18.29 m	30.48 to 45.72 cm	HuntingtonBeach	NA	NA	NA	NA	NA	NA	NA	NA	NA	NA	NA	NA	NA	NA
5898969	Red flowering gum	Corymbia ficifolia	Huntington Beach	California	-117.9979876	33.66649937	950 10th St	40.64	98.4252	introduced	more than 18.29 m	30.48 to 45.72 cm	HuntingtonBeach	NA	NA	NA	NA	NA	NA	NA	NA	NA	NA	NA	NA	NA	NA
5898970	Vacant site	NA	Huntington Beach	California	-117.9979943	33.66661398	950 10th St	0	0	no_info	NA	NA	HuntingtonBeach	NA	NA	NA	NA	NA	NA	NA	NA	NA	NA	NA	NA	NA	NA
5898971	Vacant site	NA	Huntington Beach	California	-117.997991	33.66676806	950 10th St	0	0	no_info	NA	NA	HuntingtonBeach	NA	NA	NA	NA	NA	NA	NA	NA	NA	NA	NA	NA	NA	NA
5898973	Mexican fan palm	Washingtonia robusta	Huntington Beach	California	-118.0070578	33.66163028	112 11th St	45.72	164.042	introduced	more than 18.29 m	30.48 to 45.72 cm	HuntingtonBeach	NA	NA	NA	NA	NA	NA	NA	NA	NA	NA	NA	NA	NA	NA
5898974	Pygmy date palm	Phoenix roebelenii	Huntington Beach	California	-118.0071461	33.66186213	113 11th St	0	0	no_info	NA	NA	HuntingtonBeach	NA	NA	NA	NA	NA	NA	NA	NA	NA	NA	NA	NA	NA	NA
5898975	Mexican fan palm	Washingtonia robusta	Huntington Beach	California	-118.0070207	33.66174585	114 11th St	45.72	164.042	introduced	more than 18.29 m	30.48 to 45.72 cm	HuntingtonBeach	NA	NA	NA	NA	NA	NA	NA	NA	NA	NA	NA	NA	NA	NA
8256311	Mexican fan palm	Washingtonia robusta	Huntington Beach	California	-118.0069154	33.66180616	116 11th St	45.72	164.042	introduced	more than 18.29 m	30.48 to 45.72 cm	HuntingtonBeach	NA	NA	NA	NA	NA	NA	NA	NA	NA	NA	NA	NA	NA	NA
5898976	Mexican fan palm	Washingtonia robusta	Huntington Beach	California	-118.0068765	33.66184172	118 11th St	45.72	147.6378	introduced	more than 18.29 m	30.48 to 45.72 cm	HuntingtonBeach	NA	NA	NA	NA	NA	NA	NA	NA	NA	NA	NA	NA	NA	NA
5898979	Canary island date palm	Phoenix canariensis	Huntington Beach	California	-118.0070905	33.66188587	119 11th St	76.2	131.2336	introduced	more than 18.29 m	60.96 to 76.2 cm	HuntingtonBeach	NA	NA	NA	NA	NA	NA	NA	NA	NA	NA	NA	NA	NA	NA
8256310	Mexican fan palm	Washingtonia robusta	Huntington Beach	California	-118.0068164	33.66189479	120 11th St	45.72	180.4462	introduced	more than 18.29 m	30.48 to 45.72 cm	HuntingtonBeach	NA	NA	NA	NA	NA	NA	NA	NA	NA	NA	NA	NA	NA	NA
8256309	Mexican fan palm	Washingtonia robusta	Huntington Beach	California	-118.0067802	33.66193099	122 11th St	45.72	180.4462	introduced	more than 18.29 m	30.48 to 45.72 cm	HuntingtonBeach	NA	NA	NA	NA	NA	NA	NA	NA	NA	NA	NA	NA	NA	NA
5898982	Mexican fan palm	Washingtonia robusta	Huntington Beach	California	-118.0067415	33.66196002	124 11th St	45.72	180.4462	introduced	more than 18.29 m	30.48 to 45.72 cm	HuntingtonBeach	NA	NA	NA	NA	NA	NA	NA	NA	NA	NA	NA	NA	NA	NA
5898983	Canary island date palm	Phoenix canariensis	Huntington Beach	California	-118.0067055	33.66225721	201 11th St	76.2	131.2336	introduced	more than 18.29 m	60.96 to 76.2 cm	HuntingtonBeach	NA	NA	NA	NA	NA	NA	NA	NA	NA	NA	NA	NA	NA	NA
5898984	Mexican fan palm	Washingtonia robusta	Huntington Beach	California	-118.0068332	33.66226286	201 11th St	45.72	164.042	introduced	more than 18.29 m	30.48 to 45.72 cm	HuntingtonBeach	NA	NA	NA	NA	NA	NA	NA	NA	NA	NA	NA	NA	NA	NA
5898985	Mexican fan palm	Washingtonia robusta	Huntington Beach	California	-118.0068862	33.66228977	201 11th St	45.72	164.042	introduced	more than 18.29 m	30.48 to 45.72 cm	HuntingtonBeach	NA	NA	NA	NA	NA	NA	NA	NA	NA	NA	NA	NA	NA	NA
5898986	Mexican fan palm	Washingtonia robusta	Huntington Beach	California	-118.0069307	33.66233372	201 11th St	45.72	164.042	introduced	more than 18.29 m	30.48 to 45.72 cm	HuntingtonBeach	NA	NA	NA	NA	NA	NA	NA	NA	NA	NA	NA	NA	NA	NA
5898987	Mexican fan palm	Washingtonia robusta	Huntington Beach	California	-118.0069802	33.6623641	201 11th St	45.72	164.042	introduced	more than 18.29 m	30.48 to 45.72 cm	HuntingtonBeach	NA	NA	NA	NA	NA	NA	NA	NA	NA	NA	NA	NA	NA	NA
5898988	Canary island date palm	Phoenix canariensis	Huntington Beach	California	-118.007006	33.66239324	201 11th St	76.2	131.2336	introduced	more than 18.29 m	60.96 to 76.2 cm	HuntingtonBeach	NA	NA	NA	NA	NA	NA	NA	NA	NA	NA	NA	NA	NA	NA
5898989	Vacant site	NA	Huntington Beach	California	-118.0065209	33.66215901	202 11th St	0	0	no_info	NA	NA	HuntingtonBeach	NA	NA	NA	NA	NA	NA	NA	NA	NA	NA	NA	NA	NA	NA
5898992	Mexican fan palm	Washingtonia robusta	Huntington Beach	California	-118.0066254	33.66234733	205 11th St	45.72	180.4462	introduced	more than 18.29 m	30.48 to 45.72 cm	HuntingtonBeach	NA	NA	NA	NA	NA	NA	NA	NA	NA	NA	NA	NA	NA	NA
5898993	Mexican fan palm	Washingtonia robusta	Huntington Beach	California	-118.0065694	33.66238276	207 11th St	45.72	180.4462	introduced	more than 18.29 m	30.48 to 45.72 cm	HuntingtonBeach	NA	NA	NA	NA	NA	NA	NA	NA	NA	NA	NA	NA	NA	NA
5898994	Mexican fan palm	Washingtonia robusta	Huntington Beach	California	-118.0065338	33.66241907	207 11th St	45.72	180.4462	introduced	more than 18.29 m	30.48 to 45.72 cm	HuntingtonBeach	NA	NA	NA	NA	NA	NA	NA	NA	NA	NA	NA	NA	NA	NA
5898995	Mexican fan palm	Washingtonia robusta	Huntington Beach	California	-118.0065096	33.66242963	207 11th St	45.72	164.042	introduced	more than 18.29 m	30.48 to 45.72 cm	HuntingtonBeach	NA	NA	NA	NA	NA	NA	NA	NA	NA	NA	NA	NA	NA	NA
5898996	Vacant site	NA	Huntington Beach	California	-118.0064809	33.66247002	209 11th St	0	0	no_info	NA	NA	HuntingtonBeach	NA	NA	NA	NA	NA	NA	NA	NA	NA	NA	NA	NA	NA	NA
5898997	Mexican fan palm	Washingtonia robusta	Huntington Beach	California	-118.0063594	33.66232044	210 11th St	45.72	196.8504	introduced	more than 18.29 m	30.48 to 45.72 cm	HuntingtonBeach	NA	NA	NA	NA	NA	NA	NA	NA	NA	NA	NA	NA	NA	NA
5898998	Mexican fan palm	Washingtonia robusta	Huntington Beach	California	-118.0063001	33.66238809	210 11th St	45.72	164.042	introduced	more than 18.29 m	30.48 to 45.72 cm	HuntingtonBeach	NA	NA	NA	NA	NA	NA	NA	NA	NA	NA	NA	NA	NA	NA
5898999	Mexican fan palm	Washingtonia robusta	Huntington Beach	California	-118.0063283	33.6623519	210 11th St	45.72	180.4462	introduced	more than 18.29 m	30.48 to 45.72 cm	HuntingtonBeach	NA	NA	NA	NA	NA	NA	NA	NA	NA	NA	NA	NA	NA	NA
5899000	Mexican fan palm	Washingtonia robusta	Huntington Beach	California	-118.0062626	33.66241495	210 11th St	45.72	196.8504	introduced	more than 18.29 m	30.48 to 45.72 cm	HuntingtonBeach	NA	NA	NA	NA	NA	NA	NA	NA	NA	NA	NA	NA	NA	NA
5899001	Mexican fan palm	Washingtonia robusta	Huntington Beach	California	-118.0062341	33.66244515	212 11th St	45.72	164.042	introduced	more than 18.29 m	30.48 to 45.72 cm	HuntingtonBeach	NA	NA	NA	NA	NA	NA	NA	NA	NA	NA	NA	NA	NA	NA
5899002	Canary island date palm	Phoenix canariensis	Huntington Beach	California	-118.0063956	33.66255379	213 11th St	76.2	147.6378	introduced	more than 18.29 m	60.96 to 76.2 cm	HuntingtonBeach	NA	NA	NA	NA	NA	NA	NA	NA	NA	NA	NA	NA	NA	NA
5899003	Vacant site	NA	Huntington Beach	California	-118.0061861	33.66248321	214 11th St	0	0	no_info	NA	NA	HuntingtonBeach	NA	NA	NA	NA	NA	NA	NA	NA	NA	NA	NA	NA	NA	NA
5899005	Canary island date palm	Phoenix canariensis	Huntington Beach	California	-118.0061392	33.66253581	216 11th St	76.2	164.042	introduced	more than 18.29 m	60.96 to 76.2 cm	HuntingtonBeach	NA	NA	NA	NA	NA	NA	NA	NA	NA	NA	NA	NA	NA	NA
8256307	Mexican fan palm	Washingtonia robusta	Huntington Beach	California	-118.0063275	33.66262299	217 11th St	45.72	164.042	introduced	more than 18.29 m	30.48 to 45.72 cm	HuntingtonBeach	NA	NA	NA	NA	NA	NA	NA	NA	NA	NA	NA	NA	NA	NA
8256308	Mexican fan palm	Washingtonia robusta	Huntington Beach	California	-118.0062691	33.66266762	217 11th St	45.72	164.042	introduced	more than 18.29 m	30.48 to 45.72 cm	HuntingtonBeach	NA	NA	NA	NA	NA	NA	NA	NA	NA	NA	NA	NA	NA	NA
5899006	Vacant site	NA	Huntington Beach	California	-118.0060999	33.66258202	218 11th St	0	0	no_info	NA	NA	HuntingtonBeach	NA	NA	NA	NA	NA	NA	NA	NA	NA	NA	NA	NA	NA	NA
5899007	King palm	Archontophoenix cunninghamiana	Huntington Beach	California	-118.006224	33.66272476	219 11th St	0	0	introduced	NA	NA	HuntingtonBeach	NA	NA	NA	NA	NA	NA	NA	NA	NA	NA	NA	NA	NA	NA
8260494	Vacant site	NA	Huntington Beach	California	-118.0060673	33.66261765	220 11th St	0	0	no_info	NA	NA	HuntingtonBeach	NA	NA	NA	NA	NA	NA	NA	NA	NA	NA	NA	NA	NA	NA
5899009	Canary island date palm	Phoenix canariensis	Huntington Beach	California	-118.0061872	33.66277644	221 11th St	76.2	147.6378	introduced	more than 18.29 m	60.96 to 76.2 cm	HuntingtonBeach	NA	NA	NA	NA	NA	NA	NA	NA	NA	NA	NA	NA	NA	NA
5899011	Canary island date palm	Phoenix canariensis	Huntington Beach	California	-118.0060174	33.66267045	222 11th St	76.2	164.042	introduced	more than 18.29 m	60.96 to 76.2 cm	HuntingtonBeach	NA	NA	NA	NA	NA	NA	NA	NA	NA	NA	NA	NA	NA	NA
5899012	Mexican fan palm	Washingtonia robusta	Huntington Beach	California	-118.0059555	33.6627141	222 11th St	45.72	164.042	introduced	more than 18.29 m	30.48 to 45.72 cm	HuntingtonBeach	NA	NA	NA	NA	NA	NA	NA	NA	NA	NA	NA	NA	NA	NA
5899013	Mexican fan palm	Washingtonia robusta	Huntington Beach	California	-118.0060211	33.66275659	224 11th St	45.72	164.042	introduced	more than 18.29 m	30.48 to 45.72 cm	HuntingtonBeach	NA	NA	NA	NA	NA	NA	NA	NA	NA	NA	NA	NA	NA	NA
5899014	King palm	Archontophoenix cunninghamiana	Huntington Beach	California	-118.0061028	33.66282688	225 11th St	0	0	introduced	NA	NA	HuntingtonBeach	NA	NA	NA	NA	NA	NA	NA	NA	NA	NA	NA	NA	NA	NA
5899016	King palm	Archontophoenix cunninghamiana	Huntington Beach	California	-118.0061216	33.66308315	225 11th St	0	0	introduced	NA	NA	HuntingtonBeach	NA	NA	NA	NA	NA	NA	NA	NA	NA	NA	NA	NA	NA	NA
5899017	King palm	Archontophoenix cunninghamiana	Huntington Beach	California	-118.0062121	33.66314939	225 11th St	0	0	introduced	NA	NA	HuntingtonBeach	NA	NA	NA	NA	NA	NA	NA	NA	NA	NA	NA	NA	NA	NA
5899020	Mexican fan palm	Washingtonia robusta	Huntington Beach	California	-118.0059221	33.66282542	226 11th St	45.72	164.042	introduced	more than 18.29 m	30.48 to 45.72 cm	HuntingtonBeach	NA	NA	NA	NA	NA	NA	NA	NA	NA	NA	NA	NA	NA	NA
8260493	Vacant site	NA	Huntington Beach	California	-118.0060044	33.66293821	227 11th St	0	0	no_info	NA	NA	HuntingtonBeach	NA	NA	NA	NA	NA	NA	NA	NA	NA	NA	NA	NA	NA	NA
5899021	Mexican fan palm	Washingtonia robusta	Huntington Beach	California	-118.0058974	33.66287063	228 11th St	45.72	164.042	introduced	more than 18.29 m	30.48 to 45.72 cm	HuntingtonBeach	NA	NA	NA	NA	NA	NA	NA	NA	NA	NA	NA	NA	NA	NA
5899022	Vacant site	NA	Huntington Beach	California	-118.0055931	33.66269538	228 11th St	0	0	no_info	NA	NA	HuntingtonBeach	NA	NA	NA	NA	NA	NA	NA	NA	NA	NA	NA	NA	NA	NA
5899023	Queen palm	Syagrus romanzoffianum	Huntington Beach	California	-118.0056439	33.66273891	228 11th St	35.56	98.4252	no_info	more than 18.29 m	30.48 to 45.72 cm	HuntingtonBeach	NA	NA	NA	NA	NA	NA	NA	NA	NA	NA	NA	NA	NA	NA
8258029	Queen palm	Syagrus romanzoffianum	Huntington Beach	California	-118.0056899	33.66276218	228 11th St	35.56	98.4252	no_info	more than 18.29 m	30.48 to 45.72 cm	HuntingtonBeach	NA	NA	NA	NA	NA	NA	NA	NA	NA	NA	NA	NA	NA	NA
8258028	Queen palm	Syagrus romanzoffianum	Huntington Beach	California	-118.0057165	33.66278634	228 11th St	35.56	98.4252	no_info	more than 18.29 m	30.48 to 45.72 cm	HuntingtonBeach	NA	NA	NA	NA	NA	NA	NA	NA	NA	NA	NA	NA	NA	NA
5899024	Vacant site	NA	Huntington Beach	California	-118.005818	33.66310189	301 11th St	0	0	no_info	NA	NA	HuntingtonBeach	NA	NA	NA	NA	NA	NA	NA	NA	NA	NA	NA	NA	NA	NA
5899026	Vacant site	NA	Huntington Beach	California	-118.0057147	33.66321578	305 11th St	0	0	no_info	NA	NA	HuntingtonBeach	NA	NA	NA	NA	NA	NA	NA	NA	NA	NA	NA	NA	NA	NA
5899027	Vacant site	NA	Huntington Beach	California	-118.005567	33.66309627	306 11th St	0	0	no_info	NA	NA	HuntingtonBeach	NA	NA	NA	NA	NA	NA	NA	NA	NA	NA	NA	NA	NA	NA
5899028	Canary island date palm	Phoenix canariensis	Huntington Beach	California	-118.0054982	33.66315639	306 11th St	76.2	164.042	introduced	more than 18.29 m	60.96 to 76.2 cm	HuntingtonBeach	NA	NA	NA	NA	NA	NA	NA	NA	NA	NA	NA	NA	NA	NA
5899029	King palm	Archontophoenix cunninghamiana	Huntington Beach	California	-118.0056579	33.66327762	309 11th St	0	0	introduced	NA	NA	HuntingtonBeach	NA	NA	NA	NA	NA	NA	NA	NA	NA	NA	NA	NA	NA	NA
9045940	Canary island date palm	Phoenix canariensis	Huntington Beach	California	NA	NA	310 11th St	76.2	164.042	introduced	more than 18.29 m	60.96 to 76.2 cm	HuntingtonBeach	NA	NA	NA	NA	NA	NA	NA	NA	NA	NA	NA	NA	NA	NA
5899032	King palm	Archontophoenix cunninghamiana	Huntington Beach	California	-118.0055911	33.66334094	311 11th St	0	0	introduced	NA	NA	HuntingtonBeach	NA	NA	NA	NA	NA	NA	NA	NA	NA	NA	NA	NA	NA	NA
8253891	King palm	Archontophoenix cunninghamiana	Huntington Beach	California	-118.0055231	33.66341076	311 11th St	0	0	introduced	NA	NA	HuntingtonBeach	NA	NA	NA	NA	NA	NA	NA	NA	NA	NA	NA	NA	NA	NA
8253892	King palm	Archontophoenix cunninghamiana	Huntington Beach	California	-118.0055517	33.66336755	311 11th St	0	0	introduced	NA	NA	HuntingtonBeach	NA	NA	NA	NA	NA	NA	NA	NA	NA	NA	NA	NA	NA	NA
9045941	Eastern redbud	Cercis canadensis	Huntington Beach	California	NA	NA	312 11th St	0	0	introduced	NA	NA	HuntingtonBeach	NA	NA	NA	NA	NA	NA	NA	NA	NA	NA	NA	NA	NA	NA
5899033	Vacant site	NA	Huntington Beach	California	-118.005502	33.66343368	313 11th St	0	0	no_info	NA	NA	HuntingtonBeach	NA	NA	NA	NA	NA	NA	NA	NA	NA	NA	NA	NA	NA	NA
8260503	Vacant site	NA	Huntington Beach	California	-118.0054676	33.66346878	313 11th St	0	0	no_info	NA	NA	HuntingtonBeach	NA	NA	NA	NA	NA	NA	NA	NA	NA	NA	NA	NA	NA	NA
8251678	Canary island date palm	Phoenix canariensis	Huntington Beach	California	-118.0054215	33.66322145	314 11th St	0	0	introduced	NA	NA	HuntingtonBeach	NA	NA	NA	NA	NA	NA	NA	NA	NA	NA	NA	NA	NA	NA
8253888	Eastern redbud	Cercis canadensis	Huntington Beach	California	-118.0053637	33.66328416	314 11th St	12.7	32.8084	introduced	more than 18.29 m	0 to 15.24 cm	HuntingtonBeach	NA	NA	NA	NA	NA	NA	NA	NA	NA	NA	NA	NA	NA	NA
5899034	Canary island date palm	Phoenix canariensis	Huntington Beach	California	-118.0052707	33.66335955	316 11th St	76.2	164.042	introduced	more than 18.29 m	60.96 to 76.2 cm	HuntingtonBeach	NA	NA	NA	NA	NA	NA	NA	NA	NA	NA	NA	NA	NA	NA
5899035	Vacant site	NA	Huntington Beach	California	-118.0052361	33.66341543	318 11th St	0	0	no_info	NA	NA	HuntingtonBeach	NA	NA	NA	NA	NA	NA	NA	NA	NA	NA	NA	NA	NA	NA
5899037	Canary island date palm	Phoenix canariensis	Huntington Beach	California	-118.0053965	33.66352526	319 11th St	76.2	180.4462	introduced	more than 18.29 m	60.96 to 76.2 cm	HuntingtonBeach	NA	NA	NA	NA	NA	NA	NA	NA	NA	NA	NA	NA	NA	NA
5899038	King palm	Archontophoenix cunninghamiana	Huntington Beach	California	-118.0053667	33.66356145	319 11th St	0	0	introduced	NA	NA	HuntingtonBeach	NA	NA	NA	NA	NA	NA	NA	NA	NA	NA	NA	NA	NA	NA
5899039	Vacant site	NA	Huntington Beach	California	-118.0051623	33.66349182	320 11th St	0	0	no_info	NA	NA	HuntingtonBeach	NA	NA	NA	NA	NA	NA	NA	NA	NA	NA	NA	NA	NA	NA
5899040	Vacant site	NA	Huntington Beach	California	-118.0052967	33.66362551	321 11th St	0	0	no_info	NA	NA	HuntingtonBeach	NA	NA	NA	NA	NA	NA	NA	NA	NA	NA	NA	NA	NA	NA
5899041	Canary island date palm	Phoenix canariensis	Huntington Beach	California	-118.0052264	33.66367826	323 11th St	76.2	180.4462	introduced	more than 18.29 m	60.96 to 76.2 cm	HuntingtonBeach	NA	NA	NA	NA	NA	NA	NA	NA	NA	NA	NA	NA	NA	NA
8260502	Vacant site	NA	Huntington Beach	California	-118.0050885	33.66354613	328 11th St	0	0	no_info	NA	NA	HuntingtonBeach	NA	NA	NA	NA	NA	NA	NA	NA	NA	NA	NA	NA	NA	NA
5899042	Vacant site	NA	Huntington Beach	California	-118.0049015	33.66398582	401 11th St	0	0	no_info	NA	NA	HuntingtonBeach	NA	NA	NA	NA	NA	NA	NA	NA	NA	NA	NA	NA	NA	NA
5899043	Canary island date palm	Phoenix canariensis	Huntington Beach	California	-118.0048487	33.66403563	401 11th St	76.2	147.6378	introduced	more than 18.29 m	60.96 to 76.2 cm	HuntingtonBeach	NA	NA	NA	NA	NA	NA	NA	NA	NA	NA	NA	NA	NA	NA
5899045	Vacant site	NA	Huntington Beach	California	-118.005003	33.66398029	401 11th St	0	0	no_info	NA	NA	HuntingtonBeach	NA	NA	NA	NA	NA	NA	NA	NA	NA	NA	NA	NA	NA	NA
5899046	Vacant site	NA	Huntington Beach	California	-118.0050382	33.66400653	401 11th St	0	0	no_info	NA	NA	HuntingtonBeach	NA	NA	NA	NA	NA	NA	NA	NA	NA	NA	NA	NA	NA	NA
5899047	Vacant site	NA	Huntington Beach	California	-118.0050669	33.66402453	401 11th St	0	0	no_info	NA	NA	HuntingtonBeach	NA	NA	NA	NA	NA	NA	NA	NA	NA	NA	NA	NA	NA	NA
5899048	Vacant site	NA	Huntington Beach	California	-118.0051395	33.66408013	401 11th St	0	0	no_info	NA	NA	HuntingtonBeach	NA	NA	NA	NA	NA	NA	NA	NA	NA	NA	NA	NA	NA	NA
8251681	Canary island date palm	Phoenix canariensis	Huntington Beach	California	-118.0047419	33.66388615	402 11th St	76.2	147.6378	introduced	more than 18.29 m	60.96 to 76.2 cm	HuntingtonBeach	NA	NA	NA	NA	NA	NA	NA	NA	NA	NA	NA	NA	NA	NA
5899055	Canary island date palm	Phoenix canariensis	Huntington Beach	California	-118.0045092	33.66361489	402 11th St	76.2	164.042	introduced	more than 18.29 m	60.96 to 76.2 cm	HuntingtonBeach	NA	NA	NA	NA	NA	NA	NA	NA	NA	NA	NA	NA	NA	NA
5899056	Canary island date palm	Phoenix canariensis	Huntington Beach	California	-118.0045915	33.66365924	402 11th St	76.2	164.042	introduced	more than 18.29 m	60.96 to 76.2 cm	HuntingtonBeach	NA	NA	NA	NA	NA	NA	NA	NA	NA	NA	NA	NA	NA	NA
5899057	Canary island date palm	Phoenix canariensis	Huntington Beach	California	-118.0046703	33.66371756	402 11th St	76.2	164.042	introduced	more than 18.29 m	60.96 to 76.2 cm	HuntingtonBeach	NA	NA	NA	NA	NA	NA	NA	NA	NA	NA	NA	NA	NA	NA
5899058	Canary island date palm	Phoenix canariensis	Huntington Beach	California	-118.0047579	33.66380281	402 11th St	76.2	164.042	introduced	more than 18.29 m	60.96 to 76.2 cm	HuntingtonBeach	NA	NA	NA	NA	NA	NA	NA	NA	NA	NA	NA	NA	NA	NA
5899050	Canary island date palm	Phoenix canariensis	Huntington Beach	California	-118.0047858	33.66410172	403 11th St	76.2	147.6378	introduced	more than 18.29 m	60.96 to 76.2 cm	HuntingtonBeach	NA	NA	NA	NA	NA	NA	NA	NA	NA	NA	NA	NA	NA	NA
5899051	Vacant site	NA	Huntington Beach	California	-118.0047526	33.66414102	403 11th St	0	0	no_info	NA	NA	HuntingtonBeach	NA	NA	NA	NA	NA	NA	NA	NA	NA	NA	NA	NA	NA	NA
5899053	Canary island date palm	Phoenix canariensis	Huntington Beach	California	-118.0046827	33.66392823	404 11th St	76.2	147.6378	introduced	more than 18.29 m	60.96 to 76.2 cm	HuntingtonBeach	NA	NA	NA	NA	NA	NA	NA	NA	NA	NA	NA	NA	NA	NA
5899059	Red gum	Eucalyptus camaldulensis	Huntington Beach	California	-118.0047199	33.66417475	405 11th St	104.14	229.6588	introduced	more than 18.29 m	more than 76.2 cm	HuntingtonBeach	NA	NA	NA	NA	NA	NA	NA	NA	NA	NA	NA	NA	NA	NA
5899060	Vacant site	NA	Huntington Beach	California	-118.0046615	33.66397423	406 11th St	0	0	no_info	NA	NA	HuntingtonBeach	NA	NA	NA	NA	NA	NA	NA	NA	NA	NA	NA	NA	NA	NA
5899061	Canary island date palm	Phoenix canariensis	Huntington Beach	California	-118.0046432	33.66400781	406 11th St	76.2	147.6378	introduced	more than 18.29 m	60.96 to 76.2 cm	HuntingtonBeach	NA	NA	NA	NA	NA	NA	NA	NA	NA	NA	NA	NA	NA	NA
5899062	Red gum	Eucalyptus camaldulensis	Huntington Beach	California	-118.0046496	33.66425366	407 11th St	86.36	229.6588	introduced	more than 18.29 m	more than 76.2 cm	HuntingtonBeach	NA	NA	NA	NA	NA	NA	NA	NA	NA	NA	NA	NA	NA	NA
5899063	Vacant site	NA	Huntington Beach	California	-118.0045911	33.6640388	408 11th St	0	0	no_info	NA	NA	HuntingtonBeach	NA	NA	NA	NA	NA	NA	NA	NA	NA	NA	NA	NA	NA	NA
5899065	Queen palm	Syagrus romanzoffianum	Huntington Beach	California	-118.0045435	33.66409196	410 11th St	0	0	no_info	NA	NA	HuntingtonBeach	NA	NA	NA	NA	NA	NA	NA	NA	NA	NA	NA	NA	NA	NA
5899066	Queen palm	Syagrus romanzoffianum	Huntington Beach	California	-118.0045121	33.66412419	410 11th St	0	0	no_info	NA	NA	HuntingtonBeach	NA	NA	NA	NA	NA	NA	NA	NA	NA	NA	NA	NA	NA	NA
8253889	King palm	Archontophoenix cunninghamiana	Huntington Beach	California	-118.0044199	33.66422351	414 11th St	0	0	introduced	NA	NA	HuntingtonBeach	NA	NA	NA	NA	NA	NA	NA	NA	NA	NA	NA	NA	NA	NA
5899068	Queen palm	Syagrus romanzoffianum	Huntington Beach	California	-118.0043634	33.66424611	416 11th St	0	0	no_info	NA	NA	HuntingtonBeach	NA	NA	NA	NA	NA	NA	NA	NA	NA	NA	NA	NA	NA	NA
8252465	Chinese flame tree	Koelreuteria bipinnata	Huntington Beach	California	-118.0043242	33.6642961	418 11th St	0	0	introduced	NA	NA	HuntingtonBeach	NA	NA	NA	NA	NA	NA	NA	NA	NA	NA	NA	NA	NA	NA
5899069	Vacant site	NA	Huntington Beach	California	-118.0045034	33.66437705	419 11th St	0	0	no_info	NA	NA	HuntingtonBeach	NA	NA	NA	NA	NA	NA	NA	NA	NA	NA	NA	NA	NA	NA
5899070	Chinese flame tree	Koelreuteria bipinnata	Huntington Beach	California	-118.004269	33.66437532	420 11th St	0	0	introduced	NA	NA	HuntingtonBeach	NA	NA	NA	NA	NA	NA	NA	NA	NA	NA	NA	NA	NA	NA
8257842	Queen palm	Syagrus romanzoffianum	Huntington Beach	California	-118.0044409	33.66444283	421 11th St	0	0	no_info	NA	NA	HuntingtonBeach	NA	NA	NA	NA	NA	NA	NA	NA	NA	NA	NA	NA	NA	NA
8252631	Crape myrtle	Lagerstroemia indica	Huntington Beach	California	-118.004227	33.66441322	422 11th St	0	0	introduced	NA	NA	HuntingtonBeach	NA	NA	NA	NA	NA	NA	NA	NA	NA	NA	NA	NA	NA	NA
5899072	Queen palm	Syagrus romanzoffianum	Huntington Beach	California	-118.004353	33.6645234	423 11th St	0	0	no_info	NA	NA	HuntingtonBeach	NA	NA	NA	NA	NA	NA	NA	NA	NA	NA	NA	NA	NA	NA
5899073	Fishtail wine palm	Caryota urens	Huntington Beach	California	-118.004177	33.66445457	424 11th St	0	0	introduced	NA	NA	HuntingtonBeach	NA	NA	NA	NA	NA	NA	NA	NA	NA	NA	NA	NA	NA	NA
5899074	Queen palm	Syagrus romanzoffianum	Huntington Beach	California	-118.0041172	33.66450256	426 11th St	0	0	no_info	NA	NA	HuntingtonBeach	NA	NA	NA	NA	NA	NA	NA	NA	NA	NA	NA	NA	NA	NA
5899076	Firewheel tree	Stenocarpus sinuatus	Huntington Beach	California	-118.0042671	33.66459198	427 11th St	0	0	introduced	NA	NA	HuntingtonBeach	NA	NA	NA	NA	NA	NA	NA	NA	NA	NA	NA	NA	NA	NA
5899077	Chinese elm	Ulmus parvifolia	Huntington Beach	California	-118.0042404	33.66474587	427 11th St	0	0	introduced	NA	NA	HuntingtonBeach	NA	NA	NA	NA	NA	NA	NA	NA	NA	NA	NA	NA	NA	NA
5899078	Chinese elm	Ulmus parvifolia	Huntington Beach	California	-118.0043103	33.66479761	427 11th St	0	0	introduced	NA	NA	HuntingtonBeach	NA	NA	NA	NA	NA	NA	NA	NA	NA	NA	NA	NA	NA	NA
5899079	Queen palm	Syagrus romanzoffianum	Huntington Beach	California	-118.0040541	33.6645505	428 11th St	0	0	no_info	NA	NA	HuntingtonBeach	NA	NA	NA	NA	NA	NA	NA	NA	NA	NA	NA	NA	NA	NA
5899080	Carrotwood	Cupaniopsis anacardioides	Huntington Beach	California	-118.0038574	33.66448521	428 11th St	0	0	introduced	NA	NA	HuntingtonBeach	NA	NA	NA	NA	NA	NA	NA	NA	NA	NA	NA	NA	NA	NA
5899081	Carrotwood	Cupaniopsis anacardioides	Huntington Beach	California	-118.003967	33.66455698	428 11th St	0	0	introduced	NA	NA	HuntingtonBeach	NA	NA	NA	NA	NA	NA	NA	NA	NA	NA	NA	NA	NA	NA
5899082	Queen palm	Syagrus romanzoffianum	Huntington Beach	California	-118.0038653	33.66476205	502 11th St	0	0	no_info	NA	NA	HuntingtonBeach	NA	NA	NA	NA	NA	NA	NA	NA	NA	NA	NA	NA	NA	NA
5899084	Avocado	Persea americana	Huntington Beach	California	-118.0038413	33.66465186	502 11th St	0	0	introduced	NA	NA	HuntingtonBeach	NA	NA	NA	NA	NA	NA	NA	NA	NA	NA	NA	NA	NA	NA
5899085	Queen palm	Syagrus romanzoffianum	Huntington Beach	California	-118.0039953	33.66486451	503 11th St	0	0	no_info	NA	NA	HuntingtonBeach	NA	NA	NA	NA	NA	NA	NA	NA	NA	NA	NA	NA	NA	NA
5899086	Queen palm	Syagrus romanzoffianum	Huntington Beach	California	-118.0039595	33.66490682	503 11th St	0	0	no_info	NA	NA	HuntingtonBeach	NA	NA	NA	NA	NA	NA	NA	NA	NA	NA	NA	NA	NA	NA
5899087	Vacant site	NA	Huntington Beach	California	-118.0042531	33.66493874	503 11th St	0	0	no_info	NA	NA	HuntingtonBeach	NA	NA	NA	NA	NA	NA	NA	NA	NA	NA	NA	NA	NA	NA
5899091	Red flowering gum	Corymbia ficifolia	Huntington Beach	California	-118.0039225	33.66495232	505 11th St	0	0	introduced	NA	NA	HuntingtonBeach	NA	NA	NA	NA	NA	NA	NA	NA	NA	NA	NA	NA	NA	NA
8262406	Carrotwood	Cupaniopsis anacardioides	Huntington Beach	California	-118.0037101	33.6649026	508 11th St	0	0	introduced	NA	NA	HuntingtonBeach	NA	NA	NA	NA	NA	NA	NA	NA	NA	NA	NA	NA	NA	NA
5899094	King palm	Archontophoenix cunninghamiana	Huntington Beach	California	-118.0038345	33.66502807	509 11th St	15.24	32.8084	introduced	more than 18.29 m	0 to 15.24 cm	HuntingtonBeach	NA	NA	NA	NA	NA	NA	NA	NA	NA	NA	NA	NA	NA	NA
5899095	Ornamental pear	Pyrus calleryana	Huntington Beach	California	-118.0036376	33.664966	510 11th St	0	0	introduced	NA	NA	HuntingtonBeach	NA	NA	NA	NA	NA	NA	NA	NA	NA	NA	NA	NA	NA	NA
5899096	Carrotwood	Cupaniopsis anacardioides	Huntington Beach	California	-118.0037844	33.665075	511 11th St	0	0	introduced	NA	NA	HuntingtonBeach	NA	NA	NA	NA	NA	NA	NA	NA	NA	NA	NA	NA	NA	NA
8258292	Queen palm	Syagrus romanzoffianum	Huntington Beach	California	-118.0037129	33.66514563	513 11th St	0	0	no_info	NA	NA	HuntingtonBeach	NA	NA	NA	NA	NA	NA	NA	NA	NA	NA	NA	NA	NA	NA
5899097	Queen palm	Syagrus romanzoffianum	Huntington Beach	California	-118.0036656	33.66519151	515 11th St	0	0	no_info	NA	NA	HuntingtonBeach	NA	NA	NA	NA	NA	NA	NA	NA	NA	NA	NA	NA	NA	NA
5899098	Vacant site	NA	Huntington Beach	California	-118.0035539	33.66505969	516 11th St	0	0	no_info	NA	NA	HuntingtonBeach	NA	NA	NA	NA	NA	NA	NA	NA	NA	NA	NA	NA	NA	NA
5899099	Vacant site	NA	Huntington Beach	California	-118.0035036	33.66510559	516 11th St	0	0	no_info	NA	NA	HuntingtonBeach	NA	NA	NA	NA	NA	NA	NA	NA	NA	NA	NA	NA	NA	NA
5899100	Queen palm	Syagrus romanzoffianum	Huntington Beach	California	-118.003605	33.6652413	517 11th St	0	0	no_info	NA	NA	HuntingtonBeach	NA	NA	NA	NA	NA	NA	NA	NA	NA	NA	NA	NA	NA	NA
5899101	Queen palm	Syagrus romanzoffianum	Huntington Beach	California	-118.0034769	33.66513137	518 11th St	0	0	no_info	NA	NA	HuntingtonBeach	NA	NA	NA	NA	NA	NA	NA	NA	NA	NA	NA	NA	NA	NA
8258349	Red flowering gum	Corymbia ficifolia	Huntington Beach	California	-118.0034033	33.66520025	518 11th St	0	0	introduced	NA	NA	HuntingtonBeach	NA	NA	NA	NA	NA	NA	NA	NA	NA	NA	NA	NA	NA	NA
5899102	Queen palm	Syagrus romanzoffianum	Huntington Beach	California	-118.0035561	33.66530118	519 11th St	0	0	no_info	NA	NA	HuntingtonBeach	NA	NA	NA	NA	NA	NA	NA	NA	NA	NA	NA	NA	NA	NA
8258293	Queen palm	Syagrus romanzoffianum	Huntington Beach	California	-118.0035304	33.66532061	519 11th St	0	0	no_info	NA	NA	HuntingtonBeach	NA	NA	NA	NA	NA	NA	NA	NA	NA	NA	NA	NA	NA	NA
5899104	Red flowering gum	Corymbia ficifolia	Huntington Beach	California	-118.0034929	33.66536018	521 11th St	0	0	introduced	NA	NA	HuntingtonBeach	NA	NA	NA	NA	NA	NA	NA	NA	NA	NA	NA	NA	NA	NA
5899105	Vacant site	NA	Huntington Beach	California	-118.0033537	33.66525976	522 11th St	0	0	no_info	NA	NA	HuntingtonBeach	NA	NA	NA	NA	NA	NA	NA	NA	NA	NA	NA	NA	NA	NA
5305237	Mexican fan palm	Washingtonia robusta	Huntington Beach	California	-118.0033103	33.66530702	524 11th St	45.72	229.6588	introduced	more than 18.29 m	30.48 to 45.72 cm	HuntingtonBeach	NA	NA	NA	NA	NA	NA	NA	NA	NA	NA	NA	NA	NA	NA
5305238	Mexican fan palm	Washingtonia robusta	Huntington Beach	California	-118.0032798	33.66533173	524 11th St	45.72	229.6588	introduced	more than 18.29 m	30.48 to 45.72 cm	HuntingtonBeach	NA	NA	NA	NA	NA	NA	NA	NA	NA	NA	NA	NA	NA	NA
5899106	King palm	Archontophoenix cunninghamiana	Huntington Beach	California	-118.0034013	33.6654674	525 11th St	0	0	introduced	NA	NA	HuntingtonBeach	NA	NA	NA	NA	NA	NA	NA	NA	NA	NA	NA	NA	NA	NA
8258348	Queen palm	Syagrus romanzoffianum	Huntington Beach	California	-118.0033677	33.66560881	525 11th St	0	0	no_info	NA	NA	HuntingtonBeach	NA	NA	NA	NA	NA	NA	NA	NA	NA	NA	NA	NA	NA	NA
8258347	Queen palm	Syagrus romanzoffianum	Huntington Beach	California	-118.0034744	33.66568167	525 11th St	0	0	no_info	NA	NA	HuntingtonBeach	NA	NA	NA	NA	NA	NA	NA	NA	NA	NA	NA	NA	NA	NA
8258346	Queen palm	Syagrus romanzoffianum	Huntington Beach	California	-118.0035238	33.66571301	525 11th St	0	0	no_info	NA	NA	HuntingtonBeach	NA	NA	NA	NA	NA	NA	NA	NA	NA	NA	NA	NA	NA	NA
8253770	King palm	Archontophoenix cunninghamiana	Huntington Beach	California	-118.0035984	33.66577598	525 11th St	0	0	introduced	NA	NA	HuntingtonBeach	NA	NA	NA	NA	NA	NA	NA	NA	NA	NA	NA	NA	NA	NA
5899107	Stump	NA	Huntington Beach	California	-118.0032213	33.66538244	526 11th St	43.18	3.28084	no_info	0 to 4.57 m	30.48 to 45.72 cm	HuntingtonBeach	NA	NA	NA	NA	NA	NA	NA	NA	NA	NA	NA	NA	NA	NA
5899108	King palm	Archontophoenix cunninghamiana	Huntington Beach	California	-118.0033611	33.66550809	527 11th St	0	0	introduced	NA	NA	HuntingtonBeach	NA	NA	NA	NA	NA	NA	NA	NA	NA	NA	NA	NA	NA	NA
8261023	Vacant site	NA	Huntington Beach	California	-118.003208	33.66540264	528 11th St	0	0	no_info	NA	NA	HuntingtonBeach	NA	NA	NA	NA	NA	NA	NA	NA	NA	NA	NA	NA	NA	NA
5899111	Queen palm	Syagrus romanzoffianum	Huntington Beach	California	-118.0028937	33.6652621	528 11th St	35.56	114.8294	no_info	more than 18.29 m	30.48 to 45.72 cm	HuntingtonBeach	NA	NA	NA	NA	NA	NA	NA	NA	NA	NA	NA	NA	NA	NA
5899112	Queen palm	Syagrus romanzoffianum	Huntington Beach	California	-118.0029826	33.66532726	528 11th St	35.56	114.8294	no_info	more than 18.29 m	30.48 to 45.72 cm	HuntingtonBeach	NA	NA	NA	NA	NA	NA	NA	NA	NA	NA	NA	NA	NA	NA
5899113	Queen palm	Syagrus romanzoffianum	Huntington Beach	California	-118.0030626	33.66538815	528 11th St	35.56	114.8294	no_info	more than 18.29 m	30.48 to 45.72 cm	HuntingtonBeach	NA	NA	NA	NA	NA	NA	NA	NA	NA	NA	NA	NA	NA	NA
5899115	Queen palm	Syagrus romanzoffianum	Huntington Beach	California	-118.0030019	33.66559779	602 11th St	35.56	98.4252	no_info	more than 18.29 m	30.48 to 45.72 cm	HuntingtonBeach	NA	NA	NA	NA	NA	NA	NA	NA	NA	NA	NA	NA	NA	NA
5899116	King palm	Archontophoenix cunninghamiana	Huntington Beach	California	-118.0027699	33.66533797	602 11th St	0	0	introduced	NA	NA	HuntingtonBeach	NA	NA	NA	NA	NA	NA	NA	NA	NA	NA	NA	NA	NA	NA
5899117	King palm	Archontophoenix cunninghamiana	Huntington Beach	California	-118.0028564	33.66540355	602 11th St	0	0	introduced	NA	NA	HuntingtonBeach	NA	NA	NA	NA	NA	NA	NA	NA	NA	NA	NA	NA	NA	NA
5899118	Queen palm	Syagrus romanzoffianum	Huntington Beach	California	-118.00293	33.66546692	602 11th St	35.56	82.021	no_info	more than 18.29 m	30.48 to 45.72 cm	HuntingtonBeach	NA	NA	NA	NA	NA	NA	NA	NA	NA	NA	NA	NA	NA	NA
5899119	Queen palm	Syagrus romanzoffianum	Huntington Beach	California	-118.0029139	33.66565785	604 11th St	35.56	98.4252	no_info	more than 18.29 m	30.48 to 45.72 cm	HuntingtonBeach	NA	NA	NA	NA	NA	NA	NA	NA	NA	NA	NA	NA	NA	NA
5899120	Queen palm	Syagrus romanzoffianum	Huntington Beach	California	-118.0030911	33.66575481	605 11th St	35.56	98.4252	no_info	more than 18.29 m	30.48 to 45.72 cm	HuntingtonBeach	NA	NA	NA	NA	NA	NA	NA	NA	NA	NA	NA	NA	NA	NA
8258294	Queen palm	Syagrus romanzoffianum	Huntington Beach	California	-118.0030579	33.66578737	605 11th St	35.56	98.4252	no_info	more than 18.29 m	30.48 to 45.72 cm	HuntingtonBeach	NA	NA	NA	NA	NA	NA	NA	NA	NA	NA	NA	NA	NA	NA
5899121	Eastern redbud	Cercis canadensis	Huntington Beach	California	-118.0028856	33.66569312	606 11th St	0	0	introduced	NA	NA	HuntingtonBeach	NA	NA	NA	NA	NA	NA	NA	NA	NA	NA	NA	NA	NA	NA
5899122	Mexican fan palm	Washingtonia robusta	Huntington Beach	California	-118.0030139	33.66581898	607 11th St	45.72	131.2336	introduced	more than 18.29 m	30.48 to 45.72 cm	HuntingtonBeach	NA	NA	NA	NA	NA	NA	NA	NA	NA	NA	NA	NA	NA	NA
5899123	Carrotwood	Cupaniopsis anacardioides	Huntington Beach	California	-118.002826	33.66576531	608 11th St	0	0	introduced	NA	NA	HuntingtonBeach	NA	NA	NA	NA	NA	NA	NA	NA	NA	NA	NA	NA	NA	NA
5899124	Carrotwood	Cupaniopsis anacardioides	Huntington Beach	California	-118.0029635	33.66587141	609 11th St	0	0	introduced	NA	NA	HuntingtonBeach	NA	NA	NA	NA	NA	NA	NA	NA	NA	NA	NA	NA	NA	NA
8258297	Queen palm	Syagrus romanzoffianum	Huntington Beach	California	-118.0027937	33.66580254	610 11th St	35.56	114.8294	no_info	more than 18.29 m	30.48 to 45.72 cm	HuntingtonBeach	NA	NA	NA	NA	NA	NA	NA	NA	NA	NA	NA	NA	NA	NA
5899125	Mexican fan palm	Washingtonia robusta	Huntington Beach	California	-118.0029185	33.66592532	611 11th St	45.72	131.2336	introduced	more than 18.29 m	30.48 to 45.72 cm	HuntingtonBeach	NA	NA	NA	NA	NA	NA	NA	NA	NA	NA	NA	NA	NA	NA
5899126	Queen palm	Syagrus romanzoffianum	Huntington Beach	California	-118.0027336	33.66586429	612 11th St	0	0	no_info	NA	NA	HuntingtonBeach	NA	NA	NA	NA	NA	NA	NA	NA	NA	NA	NA	NA	NA	NA
5899127	Carrotwood	Cupaniopsis anacardioides	Huntington Beach	California	-118.0028635	33.66598042	613 11th St	0	0	introduced	NA	NA	HuntingtonBeach	NA	NA	NA	NA	NA	NA	NA	NA	NA	NA	NA	NA	NA	NA
5899128	Canary island date palm	Phoenix canariensis	Huntington Beach	California	-118.0026528	33.6659294	614 11th St	76.2	147.6378	introduced	more than 18.29 m	60.96 to 76.2 cm	HuntingtonBeach	NA	NA	NA	NA	NA	NA	NA	NA	NA	NA	NA	NA	NA	NA
5899129	Vacant site	NA	Huntington Beach	California	-118.002593	33.66598245	614 11th St	0	0	no_info	NA	NA	HuntingtonBeach	NA	NA	NA	NA	NA	NA	NA	NA	NA	NA	NA	NA	NA	NA
5899130	Carrotwood	Cupaniopsis anacardioides	Huntington Beach	California	-118.002792	33.6660526	615 11th St	0	0	introduced	NA	NA	HuntingtonBeach	NA	NA	NA	NA	NA	NA	NA	NA	NA	NA	NA	NA	NA	NA
5899132	King palm	Archontophoenix cunninghamiana	Huntington Beach	California	-118.0025367	33.66604757	618 11th St	0	0	introduced	NA	NA	HuntingtonBeach	NA	NA	NA	NA	NA	NA	NA	NA	NA	NA	NA	NA	NA	NA
5899133	Mexican fan palm	Washingtonia robusta	Huntington Beach	California	-118.0026359	33.66620168	621 11th St	0	0	introduced	NA	NA	HuntingtonBeach	NA	NA	NA	NA	NA	NA	NA	NA	NA	NA	NA	NA	NA	NA
5899134	Mexican fan palm	Washingtonia robusta	Huntington Beach	California	-118.0025701	33.66625396	623 11th St	0	0	introduced	NA	NA	HuntingtonBeach	NA	NA	NA	NA	NA	NA	NA	NA	NA	NA	NA	NA	NA	NA
5899135	Canary island date palm	Phoenix canariensis	Huntington Beach	California	-118.0024795	33.66611202	624 11th St	76.2	147.6378	introduced	more than 18.29 m	60.96 to 76.2 cm	HuntingtonBeach	NA	NA	NA	NA	NA	NA	NA	NA	NA	NA	NA	NA	NA	NA
5899136	King palm	Archontophoenix cunninghamiana	Huntington Beach	California	-118.00242	33.6661732	624 11th St	0	0	introduced	NA	NA	HuntingtonBeach	NA	NA	NA	NA	NA	NA	NA	NA	NA	NA	NA	NA	NA	NA
8253768	King palm	Archontophoenix cunninghamiana	Huntington Beach	California	-118.0025425	33.66629363	625 11th St	0	0	introduced	NA	NA	HuntingtonBeach	NA	NA	NA	NA	NA	NA	NA	NA	NA	NA	NA	NA	NA	NA
8258296	Queen palm	Syagrus romanzoffianum	Huntington Beach	California	-118.0023799	33.66620627	626 11th St	0	0	no_info	NA	NA	HuntingtonBeach	NA	NA	NA	NA	NA	NA	NA	NA	NA	NA	NA	NA	NA	NA
5899137	Vacant site	NA	Huntington Beach	California	-118.0024732	33.66635131	627 11th St	0	0	no_info	NA	NA	HuntingtonBeach	NA	NA	NA	NA	NA	NA	NA	NA	NA	NA	NA	NA	NA	NA
5899138	Mexican fan palm	Washingtonia robusta	Huntington Beach	California	-118.0024924	33.66646353	627 11th St	45.72	262.4672	introduced	more than 18.29 m	30.48 to 45.72 cm	HuntingtonBeach	NA	NA	NA	NA	NA	NA	NA	NA	NA	NA	NA	NA	NA	NA
5899139	Mexican fan palm	Washingtonia robusta	Huntington Beach	California	-118.0025931	33.66654121	627 11th St	45.72	262.4672	introduced	more than 18.29 m	30.48 to 45.72 cm	HuntingtonBeach	NA	NA	NA	NA	NA	NA	NA	NA	NA	NA	NA	NA	NA	NA
5899140	Mexican fan palm	Washingtonia robusta	Huntington Beach	California	-118.0027016	33.66661677	627 11th St	45.72	262.4672	introduced	more than 18.29 m	30.48 to 45.72 cm	HuntingtonBeach	NA	NA	NA	NA	NA	NA	NA	NA	NA	NA	NA	NA	NA	NA
5899141	Queen palm	Syagrus romanzoffianum	Huntington Beach	California	-118.002311	33.66626433	628 11th St	0	0	no_info	NA	NA	HuntingtonBeach	NA	NA	NA	NA	NA	NA	NA	NA	NA	NA	NA	NA	NA	NA
5899142	Mexican fan palm	Washingtonia robusta	Huntington Beach	California	-118.0020085	33.66612861	628 11th St	45.72	262.4672	introduced	more than 18.29 m	30.48 to 45.72 cm	HuntingtonBeach	NA	NA	NA	NA	NA	NA	NA	NA	NA	NA	NA	NA	NA	NA
5899143	Mexican fan palm	Washingtonia robusta	Huntington Beach	California	-118.0020625	33.66616399	628 11th St	45.72	262.4672	introduced	more than 18.29 m	30.48 to 45.72 cm	HuntingtonBeach	NA	NA	NA	NA	NA	NA	NA	NA	NA	NA	NA	NA	NA	NA
5899144	Mexican fan palm	Washingtonia robusta	Huntington Beach	California	-118.0021227	33.6662095	628 11th St	45.72	262.4672	introduced	more than 18.29 m	30.48 to 45.72 cm	HuntingtonBeach	NA	NA	NA	NA	NA	NA	NA	NA	NA	NA	NA	NA	NA	NA
5899145	Mexican fan palm	Washingtonia robusta	Huntington Beach	California	-118.0021834	33.66624197	628 11th St	45.72	262.4672	introduced	more than 18.29 m	30.48 to 45.72 cm	HuntingtonBeach	NA	NA	NA	NA	NA	NA	NA	NA	NA	NA	NA	NA	NA	NA
5899146	Mexican fan palm	Washingtonia robusta	Huntington Beach	California	-118.0022348	33.66628065	628 11th St	45.72	262.4672	introduced	more than 18.29 m	30.48 to 45.72 cm	HuntingtonBeach	NA	NA	NA	NA	NA	NA	NA	NA	NA	NA	NA	NA	NA	NA
8259108	Southern magnolia	Magnolia grandiflora	Huntington Beach	California	-118.0021863	33.66666114	701 11th St	0	0	introduced	NA	NA	HuntingtonBeach	NA	NA	NA	NA	NA	NA	NA	NA	NA	NA	NA	NA	NA	NA
8255585	Mexican fan palm	Washingtonia robusta	Huntington Beach	California	-118.0024033	33.66656787	701 11th St	45.72	262.4672	introduced	more than 18.29 m	30.48 to 45.72 cm	HuntingtonBeach	NA	NA	NA	NA	NA	NA	NA	NA	NA	NA	NA	NA	NA	NA
8255586	Mexican fan palm	Washingtonia robusta	Huntington Beach	California	-118.0024776	33.66661861	701 11th St	45.72	262.4672	introduced	more than 18.29 m	30.48 to 45.72 cm	HuntingtonBeach	NA	NA	NA	NA	NA	NA	NA	NA	NA	NA	NA	NA	NA	NA
8261009	Vacant site	NA	Huntington Beach	California	-118.0020832	33.66647094	702 11th St	0	0	no_info	NA	NA	HuntingtonBeach	NA	NA	NA	NA	NA	NA	NA	NA	NA	NA	NA	NA	NA	NA
5899147	Mexican fan palm	Washingtonia robusta	Huntington Beach	California	-118.0019889	33.66627647	702 11th St	45.72	262.4672	introduced	more than 18.29 m	30.48 to 45.72 cm	HuntingtonBeach	NA	NA	NA	NA	NA	NA	NA	NA	NA	NA	NA	NA	NA	NA
5899148	Mexican fan palm	Washingtonia robusta	Huntington Beach	California	-118.0020771	33.66634746	702 11th St	45.72	262.4672	introduced	more than 18.29 m	30.48 to 45.72 cm	HuntingtonBeach	NA	NA	NA	NA	NA	NA	NA	NA	NA	NA	NA	NA	NA	NA
5899151	Southern magnolia	Magnolia grandiflora	Huntington Beach	California	-118.0021247	33.66670362	707 11th St	0	0	introduced	NA	NA	HuntingtonBeach	NA	NA	NA	NA	NA	NA	NA	NA	NA	NA	NA	NA	NA	NA
5899152	Southern magnolia	Magnolia grandiflora	Huntington Beach	California	-118.0020525	33.6667681	707 11th St	0	0	introduced	NA	NA	HuntingtonBeach	NA	NA	NA	NA	NA	NA	NA	NA	NA	NA	NA	NA	NA	NA
8259109	Southern magnolia	Magnolia grandiflora	Huntington Beach	California	-118.0020204	33.66653952	708 11th St	0	0	introduced	NA	NA	HuntingtonBeach	NA	NA	NA	NA	NA	NA	NA	NA	NA	NA	NA	NA	NA	NA
8259110	Southern magnolia	Magnolia grandiflora	Huntington Beach	California	-118.0019735	33.66657389	708 11th St	0	0	introduced	NA	NA	HuntingtonBeach	NA	NA	NA	NA	NA	NA	NA	NA	NA	NA	NA	NA	NA	NA
5899153	Southern magnolia	Magnolia grandiflora	Huntington Beach	California	-118.0019194	33.66664286	710 11th St	0	0	introduced	NA	NA	HuntingtonBeach	NA	NA	NA	NA	NA	NA	NA	NA	NA	NA	NA	NA	NA	NA
5899154	Vacant site	NA	Huntington Beach	California	-118.0018851	33.6666793	710 11th St	0	0	no_info	NA	NA	HuntingtonBeach	NA	NA	NA	NA	NA	NA	NA	NA	NA	NA	NA	NA	NA	NA
5899155	Southern magnolia	Magnolia grandiflora	Huntington Beach	California	-118.0020047	33.66682498	711 11th St	0	0	introduced	NA	NA	HuntingtonBeach	NA	NA	NA	NA	NA	NA	NA	NA	NA	NA	NA	NA	NA	NA
5899156	Vacant site	NA	Huntington Beach	California	-118.0019637	33.66685955	711 11th St	0	0	no_info	NA	NA	HuntingtonBeach	NA	NA	NA	NA	NA	NA	NA	NA	NA	NA	NA	NA	NA	NA
5899157	Southern magnolia	Magnolia grandiflora	Huntington Beach	California	-118.0018226	33.66673422	714 11th St	0	0	introduced	NA	NA	HuntingtonBeach	NA	NA	NA	NA	NA	NA	NA	NA	NA	NA	NA	NA	NA	NA
5899158	Southern magnolia	Magnolia grandiflora	Huntington Beach	California	-118.0017836	33.66676677	714 11th St	0	0	introduced	NA	NA	HuntingtonBeach	NA	NA	NA	NA	NA	NA	NA	NA	NA	NA	NA	NA	NA	NA
5899160	Chilean wine palm	Jubaea chilensis	Huntington Beach	California	-118.0013599	33.66718656	802 11th St	0	0	introduced	NA	NA	HuntingtonBeach	NA	NA	NA	NA	NA	NA	NA	NA	NA	NA	NA	NA	NA	NA
8258352	Red flowering gum	Corymbia ficifolia	Huntington Beach	California	-118.0013173	33.66722475	802 11th St	0	0	introduced	NA	NA	HuntingtonBeach	NA	NA	NA	NA	NA	NA	NA	NA	NA	NA	NA	NA	NA	NA
5899161	Vacant site	NA	Huntington Beach	California	-118.0013429	33.66706323	802 11th St	0	0	no_info	NA	NA	HuntingtonBeach	NA	NA	NA	NA	NA	NA	NA	NA	NA	NA	NA	NA	NA	NA
5899162	Red flowering gum	Corymbia ficifolia	Huntington Beach	California	-118.0011236	33.66734895	808 11th St	0	0	introduced	NA	NA	HuntingtonBeach	NA	NA	NA	NA	NA	NA	NA	NA	NA	NA	NA	NA	NA	NA
5899163	Crape myrtle	Lagerstroemia indica	Huntington Beach	California	-118.0010878	33.66736787	812 11th St	0	0	introduced	NA	NA	HuntingtonBeach	NA	NA	NA	NA	NA	NA	NA	NA	NA	NA	NA	NA	NA	NA
5899164	Vacant site	NA	Huntington Beach	California	-118.000787	33.6674912	816 11th St	0	0	no_info	NA	NA	HuntingtonBeach	NA	NA	NA	NA	NA	NA	NA	NA	NA	NA	NA	NA	NA	NA
8251633	Canary island date palm	Phoenix canariensis	Huntington Beach	California	-118.0004288	33.66752521	816 11th St	76.2	180.4462	introduced	more than 18.29 m	60.96 to 76.2 cm	HuntingtonBeach	NA	NA	NA	NA	NA	NA	NA	NA	NA	NA	NA	NA	NA	NA
5899165	Red flowering gum	Corymbia ficifolia	Huntington Beach	California	-118.0007145	33.66751518	820 11th St	0	0	introduced	NA	NA	HuntingtonBeach	NA	NA	NA	NA	NA	NA	NA	NA	NA	NA	NA	NA	NA	NA
8261000	Vacant site	NA	Huntington Beach	California	-118.000627	33.66754553	828 11th St	0	0	no_info	NA	NA	HuntingtonBeach	NA	NA	NA	NA	NA	NA	NA	NA	NA	NA	NA	NA	NA	NA
8261001	Vacant site	NA	Huntington Beach	California	-118.0005608	33.66756702	828 11th St	0	0	no_info	NA	NA	HuntingtonBeach	NA	NA	NA	NA	NA	NA	NA	NA	NA	NA	NA	NA	NA	NA
5899175	Queen palm	Syagrus romanzoffianum	Huntington Beach	California	-117.9998809	33.66815629	920 11th St	35.56	98.4252	no_info	more than 18.29 m	30.48 to 45.72 cm	HuntingtonBeach	NA	NA	NA	NA	NA	NA	NA	NA	NA	NA	NA	NA	NA	NA
5899176	Queen palm	Syagrus romanzoffianum	Huntington Beach	California	-117.9997828	33.66815454	920 11th St	35.56	98.4252	no_info	more than 18.29 m	30.48 to 45.72 cm	HuntingtonBeach	NA	NA	NA	NA	NA	NA	NA	NA	NA	NA	NA	NA	NA	NA
5899177	Queen palm	Syagrus romanzoffianum	Huntington Beach	California	-117.9997015	33.66814366	920 11th St	35.56	98.4252	no_info	more than 18.29 m	30.48 to 45.72 cm	HuntingtonBeach	NA	NA	NA	NA	NA	NA	NA	NA	NA	NA	NA	NA	NA	NA
5899179	Queen palm	Syagrus romanzoffianum	Huntington Beach	California	-117.9996206	33.66814435	934 11th St	35.56	98.4252	no_info	more than 18.29 m	30.48 to 45.72 cm	HuntingtonBeach	NA	NA	NA	NA	NA	NA	NA	NA	NA	NA	NA	NA	NA	NA
5899180	Canary island date palm	Phoenix canariensis	Huntington Beach	California	-117.9994662	33.66814027	936 11th St	76.2	164.042	introduced	more than 18.29 m	60.96 to 76.2 cm	HuntingtonBeach	NA	NA	NA	NA	NA	NA	NA	NA	NA	NA	NA	NA	NA	NA
5899181	Canary island date palm	Phoenix canariensis	Huntington Beach	California	-117.9993911	33.66812667	936 11th St	76.2	164.042	introduced	more than 18.29 m	60.96 to 76.2 cm	HuntingtonBeach	NA	NA	NA	NA	NA	NA	NA	NA	NA	NA	NA	NA	NA	NA
5899182	Canary island date palm	Phoenix canariensis	Huntington Beach	California	-117.9993038	33.66808188	936 11th St	76.2	164.042	introduced	more than 18.29 m	60.96 to 76.2 cm	HuntingtonBeach	NA	NA	NA	NA	NA	NA	NA	NA	NA	NA	NA	NA	NA	NA
5899183	Canary island date palm	Phoenix canariensis	Huntington Beach	California	-117.9992259	33.66807455	938 11th St	76.2	164.042	introduced	more than 18.29 m	60.96 to 76.2 cm	HuntingtonBeach	NA	NA	NA	NA	NA	NA	NA	NA	NA	NA	NA	NA	NA	NA
5899185	Vacant site	NA	Huntington Beach	California	-117.9989754	33.66804744	940 11th St	0	0	no_info	NA	NA	HuntingtonBeach	NA	NA	NA	NA	NA	NA	NA	NA	NA	NA	NA	NA	NA	NA
5899186	Vacant site	NA	Huntington Beach	California	-117.9989318	33.66802069	942 11th St	0	0	no_info	NA	NA	HuntingtonBeach	NA	NA	NA	NA	NA	NA	NA	NA	NA	NA	NA	NA	NA	NA
5899187	Canary island date palm	Phoenix canariensis	Huntington Beach	California	-117.9988378	33.66799605	944 11th St	76.2	164.042	introduced	more than 18.29 m	60.96 to 76.2 cm	HuntingtonBeach	NA	NA	NA	NA	NA	NA	NA	NA	NA	NA	NA	NA	NA	NA
5899188	Canary island date palm	Phoenix canariensis	Huntington Beach	California	-117.9987574	33.66798782	944 11th St	76.2	164.042	introduced	more than 18.29 m	60.96 to 76.2 cm	HuntingtonBeach	NA	NA	NA	NA	NA	NA	NA	NA	NA	NA	NA	NA	NA	NA
5899189	King palm	Archontophoenix cunninghamiana	Huntington Beach	California	-117.9986711	33.66799313	946 11th St	0	0	introduced	NA	NA	HuntingtonBeach	NA	NA	NA	NA	NA	NA	NA	NA	NA	NA	NA	NA	NA	NA
5899190	King palm	Archontophoenix cunninghamiana	Huntington Beach	California	-117.9985132	33.66800142	948 11th St	0	0	introduced	NA	NA	HuntingtonBeach	NA	NA	NA	NA	NA	NA	NA	NA	NA	NA	NA	NA	NA	NA
5899191	King palm	Archontophoenix cunninghamiana	Huntington Beach	California	-117.9984294	33.66802691	948 11th St	0	0	introduced	NA	NA	HuntingtonBeach	NA	NA	NA	NA	NA	NA	NA	NA	NA	NA	NA	NA	NA	NA
5899192	Southern magnolia	Magnolia grandiflora	Huntington Beach	California	-117.99837	33.66803811	952 11th St	0	0	introduced	NA	NA	HuntingtonBeach	NA	NA	NA	NA	NA	NA	NA	NA	NA	NA	NA	NA	NA	NA
5899193	Southern magnolia	Magnolia grandiflora	Huntington Beach	California	-117.9982595	33.66807064	954 11th St	0	0	introduced	NA	NA	HuntingtonBeach	NA	NA	NA	NA	NA	NA	NA	NA	NA	NA	NA	NA	NA	NA
5899194	Vacant site	NA	Huntington Beach	California	-117.998191	33.66809446	956 11th St	0	0	no_info	NA	NA	HuntingtonBeach	NA	NA	NA	NA	NA	NA	NA	NA	NA	NA	NA	NA	NA	NA
5899197	Canary island date palm	Phoenix canariensis	Huntington Beach	California	-118.0074887	33.66286859	201 12th St	76.2	147.6378	introduced	more than 18.29 m	60.96 to 76.2 cm	HuntingtonBeach	NA	NA	NA	NA	NA	NA	NA	NA	NA	NA	NA	NA	NA	NA
5899198	Vacant site	NA	Huntington Beach	California	-118.0074457	33.66289936	201 12th St	0	0	no_info	NA	NA	HuntingtonBeach	NA	NA	NA	NA	NA	NA	NA	NA	NA	NA	NA	NA	NA	NA
5899200	Vacant site	NA	Huntington Beach	California	-118.0073732	33.66272351	202 12th St	0	0	no_info	NA	NA	HuntingtonBeach	NA	NA	NA	NA	NA	NA	NA	NA	NA	NA	NA	NA	NA	NA
8257857	Vacant site	NA	Huntington Beach	California	-118.0073193	33.66276813	202 12th St	0	0	no_info	NA	NA	HuntingtonBeach	NA	NA	NA	NA	NA	NA	NA	NA	NA	NA	NA	NA	NA	NA
5899201	Vacant site	NA	Huntington Beach	California	-118.0071525	33.66248632	202 12th St	0	0	no_info	NA	NA	HuntingtonBeach	NA	NA	NA	NA	NA	NA	NA	NA	NA	NA	NA	NA	NA	NA
5899202	Vacant site	NA	Huntington Beach	California	-118.0072621	33.662565	202 12th St	0	0	no_info	NA	NA	HuntingtonBeach	NA	NA	NA	NA	NA	NA	NA	NA	NA	NA	NA	NA	NA	NA
5899203	Mexican fan palm	Washingtonia robusta	Huntington Beach	California	-118.007395	33.66295674	205 12th St	45.72	131.2336	introduced	more than 18.29 m	30.48 to 45.72 cm	HuntingtonBeach	NA	NA	NA	NA	NA	NA	NA	NA	NA	NA	NA	NA	NA	NA
5899204	Mexican fan palm	Washingtonia robusta	Huntington Beach	California	-118.0073436	33.66300283	207 12th St	45.72	147.6378	introduced	more than 18.29 m	30.48 to 45.72 cm	HuntingtonBeach	NA	NA	NA	NA	NA	NA	NA	NA	NA	NA	NA	NA	NA	NA
5899205	Mexican fan palm	Washingtonia robusta	Huntington Beach	California	-118.0072632	33.66281899	208 12th St	0	0	introduced	NA	NA	HuntingtonBeach	NA	NA	NA	NA	NA	NA	NA	NA	NA	NA	NA	NA	NA	NA
5899206	Mexican fan palm	Washingtonia robusta	Huntington Beach	California	-118.0071973	33.66290268	210 12th St	45.72	180.4462	introduced	more than 18.29 m	30.48 to 45.72 cm	HuntingtonBeach	NA	NA	NA	NA	NA	NA	NA	NA	NA	NA	NA	NA	NA	NA
5899207	Mexican fan palm	Washingtonia robusta	Huntington Beach	California	-118.0071416	33.66293697	210 12th St	45.72	180.4462	introduced	more than 18.29 m	30.48 to 45.72 cm	HuntingtonBeach	NA	NA	NA	NA	NA	NA	NA	NA	NA	NA	NA	NA	NA	NA
5899208	Mexican fan palm	Washingtonia robusta	Huntington Beach	California	-118.0073021	33.66305595	211 12th St	45.72	180.4462	introduced	more than 18.29 m	30.48 to 45.72 cm	HuntingtonBeach	NA	NA	NA	NA	NA	NA	NA	NA	NA	NA	NA	NA	NA	NA
5899209	Mexican fan palm	Washingtonia robusta	Huntington Beach	California	-118.0072646	33.66308599	211 12th St	45.72	180.4462	introduced	more than 18.29 m	30.48 to 45.72 cm	HuntingtonBeach	NA	NA	NA	NA	NA	NA	NA	NA	NA	NA	NA	NA	NA	NA
5899210	Mexican fan palm	Washingtonia robusta	Huntington Beach	California	-118.0072496	33.66309271	211 12th St	45.72	180.4462	introduced	more than 18.29 m	30.48 to 45.72 cm	HuntingtonBeach	NA	NA	NA	NA	NA	NA	NA	NA	NA	NA	NA	NA	NA	NA
5899211	Mexican fan palm	Washingtonia robusta	Huntington Beach	California	-118.0072262	33.66312365	211 12th St	45.72	180.4462	introduced	more than 18.29 m	30.48 to 45.72 cm	HuntingtonBeach	NA	NA	NA	NA	NA	NA	NA	NA	NA	NA	NA	NA	NA	NA
5899212	Mexican fan palm	Washingtonia robusta	Huntington Beach	California	-118.0071159	33.66298285	212 12th St	0	0	introduced	NA	NA	HuntingtonBeach	NA	NA	NA	NA	NA	NA	NA	NA	NA	NA	NA	NA	NA	NA
8256302	Mexican fan palm	Washingtonia robusta	Huntington Beach	California	-118.0070941	33.66300902	212 12th St	0	0	introduced	NA	NA	HuntingtonBeach	NA	NA	NA	NA	NA	NA	NA	NA	NA	NA	NA	NA	NA	NA
5899213	California fan palm	Washingtonia filifera	Huntington Beach	California	-118.0071789	33.66317716	213 12th St	63.5	98.4252	naturally_occurring	more than 18.29 m	60.96 to 76.2 cm	HuntingtonBeach	NA	NA	NA	NA	NA	NA	NA	NA	NA	NA	NA	NA	NA	NA
5899214	Mexican fan palm	Washingtonia robusta	Huntington Beach	California	-118.0071399	33.66323116	215 12th St	45.72	180.4462	introduced	more than 18.29 m	30.48 to 45.72 cm	HuntingtonBeach	NA	NA	NA	NA	NA	NA	NA	NA	NA	NA	NA	NA	NA	NA
5899215	Canary island date palm	Phoenix canariensis	Huntington Beach	California	-118.0070701	33.66328345	217 12th St	76.2	147.6378	introduced	more than 18.29 m	60.96 to 76.2 cm	HuntingtonBeach	NA	NA	NA	NA	NA	NA	NA	NA	NA	NA	NA	NA	NA	NA
5899216	Canary island date palm	Phoenix canariensis	Huntington Beach	California	-118.0070207	33.66332576	217 12th St	76.2	147.6378	introduced	more than 18.29 m	60.96 to 76.2 cm	HuntingtonBeach	NA	NA	NA	NA	NA	NA	NA	NA	NA	NA	NA	NA	NA	NA
5899217	Canary island date palm	Phoenix canariensis	Huntington Beach	California	-118.0069619	33.66312203	220 12th St	76.2	164.042	introduced	more than 18.29 m	60.96 to 76.2 cm	HuntingtonBeach	NA	NA	NA	NA	NA	NA	NA	NA	NA	NA	NA	NA	NA	NA
5899218	Canary island date palm	Phoenix canariensis	Huntington Beach	California	-118.0068885	33.66317715	220 12th St	76.2	164.042	introduced	more than 18.29 m	60.96 to 76.2 cm	HuntingtonBeach	NA	NA	NA	NA	NA	NA	NA	NA	NA	NA	NA	NA	NA	NA
5899219	Canary island date palm	Phoenix canariensis	Huntington Beach	California	-118.0068266	33.66324407	220 12th St	76.2	147.6378	introduced	more than 18.29 m	60.96 to 76.2 cm	HuntingtonBeach	NA	NA	NA	NA	NA	NA	NA	NA	NA	NA	NA	NA	NA	NA
5899220	Canary island date palm	Phoenix canariensis	Huntington Beach	California	-118.0067853	33.66329302	220 12th St	76.2	164.042	introduced	more than 18.29 m	60.96 to 76.2 cm	HuntingtonBeach	NA	NA	NA	NA	NA	NA	NA	NA	NA	NA	NA	NA	NA	NA
5899224	Canary island date palm	Phoenix canariensis	Huntington Beach	California	-118.0069188	33.66340693	221 12th St	76.2	164.042	introduced	more than 18.29 m	60.96 to 76.2 cm	HuntingtonBeach	NA	NA	NA	NA	NA	NA	NA	NA	NA	NA	NA	NA	NA	NA
5899225	Canary island date palm	Phoenix canariensis	Huntington Beach	California	-118.006877	33.66343297	221 12th St	76.2	164.042	introduced	more than 18.29 m	60.96 to 76.2 cm	HuntingtonBeach	NA	NA	NA	NA	NA	NA	NA	NA	NA	NA	NA	NA	NA	NA
5899226	Queen palm	Syagrus romanzoffianum	Huntington Beach	California	-118.0068196	33.66349577	227 12th St	30.48	82.021	no_info	more than 18.29 m	15.24 to 30.48 cm	HuntingtonBeach	NA	NA	NA	NA	NA	NA	NA	NA	NA	NA	NA	NA	NA	NA
8251676	Vacant site	NA	Huntington Beach	California	-118.0067909	33.66352041	227 12th St	0	0	no_info	NA	NA	HuntingtonBeach	NA	NA	NA	NA	NA	NA	NA	NA	NA	NA	NA	NA	NA	NA
5899227	Queen palm	Syagrus romanzoffianum	Huntington Beach	California	-118.0068499	33.66359432	227 12th St	0	0	no_info	NA	NA	HuntingtonBeach	NA	NA	NA	NA	NA	NA	NA	NA	NA	NA	NA	NA	NA	NA
5899228	Crape myrtle	Lagerstroemia indica	Huntington Beach	California	-118.0068849	33.66363238	227 12th St	0	0	introduced	NA	NA	HuntingtonBeach	NA	NA	NA	NA	NA	NA	NA	NA	NA	NA	NA	NA	NA	NA
8257853	Queen palm	Syagrus romanzoffianum	Huntington Beach	California	-118.0069004	33.6636501	227 12th St	0	0	no_info	NA	NA	HuntingtonBeach	NA	NA	NA	NA	NA	NA	NA	NA	NA	NA	NA	NA	NA	NA
8252634	Crape myrtle	Lagerstroemia indica	Huntington Beach	California	-118.0069381	33.66366789	227 12th St	0	0	introduced	NA	NA	HuntingtonBeach	NA	NA	NA	NA	NA	NA	NA	NA	NA	NA	NA	NA	NA	NA
5899229	Vacant site	NA	Huntington Beach	California	-118.0067437	33.66332956	228 12th St	0	0	no_info	NA	NA	HuntingtonBeach	NA	NA	NA	NA	NA	NA	NA	NA	NA	NA	NA	NA	NA	NA
8260489	Vacant site	NA	Huntington Beach	California	-118.0065621	33.6634057	228 12th St	0	0	no_info	NA	NA	HuntingtonBeach	NA	NA	NA	NA	NA	NA	NA	NA	NA	NA	NA	NA	NA	NA
5899230	Southern magnolia	Magnolia grandiflora	Huntington Beach	California	-118.0064837	33.66356842	302 12th St	0	0	introduced	NA	NA	HuntingtonBeach	NA	NA	NA	NA	NA	NA	NA	NA	NA	NA	NA	NA	NA	NA
5899231	Southern magnolia	Magnolia grandiflora	Huntington Beach	California	-118.0062598	33.66334232	302 12th St	0	0	introduced	NA	NA	HuntingtonBeach	NA	NA	NA	NA	NA	NA	NA	NA	NA	NA	NA	NA	NA	NA
5899232	Southern magnolia	Magnolia grandiflora	Huntington Beach	California	-118.0063684	33.66341227	302 12th St	0	0	introduced	NA	NA	HuntingtonBeach	NA	NA	NA	NA	NA	NA	NA	NA	NA	NA	NA	NA	NA	NA
5899233	Queen palm	Syagrus romanzoffianum	Huntington Beach	California	-118.0064565	33.66361035	304 12th St	0	0	no_info	NA	NA	HuntingtonBeach	NA	NA	NA	NA	NA	NA	NA	NA	NA	NA	NA	NA	NA	NA
5899234	Queen palm	Syagrus romanzoffianum	Huntington Beach	California	-118.0064142	33.66365481	306 12th St	0	0	no_info	NA	NA	HuntingtonBeach	NA	NA	NA	NA	NA	NA	NA	NA	NA	NA	NA	NA	NA	NA
5899235	Brisbane box	Lophostemon confertus	Huntington Beach	California	-118.0064948	33.66382035	307 12th St	0	0	introduced	NA	NA	HuntingtonBeach	NA	NA	NA	NA	NA	NA	NA	NA	NA	NA	NA	NA	NA	NA
5899236	Brisbane box	Lophostemon confertus	Huntington Beach	California	-118.0064113	33.66388514	307 12th St	0	0	introduced	NA	NA	HuntingtonBeach	NA	NA	NA	NA	NA	NA	NA	NA	NA	NA	NA	NA	NA	NA
5899237	Queen palm	Syagrus romanzoffianum	Huntington Beach	California	-118.0063606	33.66371336	308 12th St	0	0	no_info	NA	NA	HuntingtonBeach	NA	NA	NA	NA	NA	NA	NA	NA	NA	NA	NA	NA	NA	NA
8251675	Canary island date palm	Phoenix canariensis	Huntington Beach	California	-118.0062752	33.66378662	310 12th St	76.2	164.042	introduced	more than 18.29 m	60.96 to 76.2 cm	HuntingtonBeach	NA	NA	NA	NA	NA	NA	NA	NA	NA	NA	NA	NA	NA	NA
5899238	Queen palm	Syagrus romanzoffianum	Huntington Beach	California	-118.0063686	33.66392807	311 12th St	0	0	no_info	NA	NA	HuntingtonBeach	NA	NA	NA	NA	NA	NA	NA	NA	NA	NA	NA	NA	NA	NA
5899239	Canary island date palm	Phoenix canariensis	Huntington Beach	California	-118.0062378	33.66381268	312 12th St	76.2	164.042	introduced	more than 18.29 m	60.96 to 76.2 cm	HuntingtonBeach	NA	NA	NA	NA	NA	NA	NA	NA	NA	NA	NA	NA	NA	NA
5899240	Vacant site	NA	Huntington Beach	California	-118.0061819	33.66387881	312 12th St	0	0	no_info	NA	NA	HuntingtonBeach	NA	NA	NA	NA	NA	NA	NA	NA	NA	NA	NA	NA	NA	NA
5899242	Foxtail palm	Wodyetia bifurcata	Huntington Beach	California	-118.0063118	33.66399399	313 12th St	15.24	42.65092	introduced	more than 18.29 m	0 to 15.24 cm	HuntingtonBeach	NA	NA	NA	NA	NA	NA	NA	NA	NA	NA	NA	NA	NA	NA
5899243	King palm	Archontophoenix cunninghamiana	Huntington Beach	California	-118.0062522	33.66406407	315 12th St	0	0	introduced	NA	NA	HuntingtonBeach	NA	NA	NA	NA	NA	NA	NA	NA	NA	NA	NA	NA	NA	NA
5899244	Queen palm	Syagrus romanzoffianum	Huntington Beach	California	-118.0061396	33.66391383	316 12th St	0	0	no_info	NA	NA	HuntingtonBeach	NA	NA	NA	NA	NA	NA	NA	NA	NA	NA	NA	NA	NA	NA
5899245	Canary island date palm	Phoenix canariensis	Huntington Beach	California	-118.0061745	33.66413518	317 12th St	76.2	164.042	introduced	more than 18.29 m	60.96 to 76.2 cm	HuntingtonBeach	NA	NA	NA	NA	NA	NA	NA	NA	NA	NA	NA	NA	NA	NA
5899246	Canary island date palm	Phoenix canariensis	Huntington Beach	California	-118.0061127	33.66418898	317 12th St	76.2	164.042	introduced	more than 18.29 m	60.96 to 76.2 cm	HuntingtonBeach	NA	NA	NA	NA	NA	NA	NA	NA	NA	NA	NA	NA	NA	NA
5899247	Queen palm	Syagrus romanzoffianum	Huntington Beach	California	-118.0060645	33.663992	318 12th St	0	0	no_info	NA	NA	HuntingtonBeach	NA	NA	NA	NA	NA	NA	NA	NA	NA	NA	NA	NA	NA	NA
5899248	Queen palm	Syagrus romanzoffianum	Huntington Beach	California	-118.0060144	33.66405183	320 12th St	0	0	no_info	NA	NA	HuntingtonBeach	NA	NA	NA	NA	NA	NA	NA	NA	NA	NA	NA	NA	NA	NA
5899249	Vacant site	NA	Huntington Beach	California	-118.0060318	33.66424281	321 12th St	0	0	no_info	NA	NA	HuntingtonBeach	NA	NA	NA	NA	NA	NA	NA	NA	NA	NA	NA	NA	NA	NA
5899250	King palm	Archontophoenix cunninghamiana	Huntington Beach	California	-118.0059679	33.66407523	322 12th St	0	0	introduced	NA	NA	HuntingtonBeach	NA	NA	NA	NA	NA	NA	NA	NA	NA	NA	NA	NA	NA	NA
5899251	Vacant site	NA	Huntington Beach	California	-118.0059312	33.66413144	324 12th St	0	0	no_info	NA	NA	HuntingtonBeach	NA	NA	NA	NA	NA	NA	NA	NA	NA	NA	NA	NA	NA	NA
5899252	Queen palm	Syagrus romanzoffianum	Huntington Beach	California	-118.0059627	33.66433095	325 12th St	0	0	no_info	NA	NA	HuntingtonBeach	NA	NA	NA	NA	NA	NA	NA	NA	NA	NA	NA	NA	NA	NA
8260483	Vacant site	NA	Huntington Beach	California	-118.0059163	33.66438055	325 12th St	0	0	no_info	NA	NA	HuntingtonBeach	NA	NA	NA	NA	NA	NA	NA	NA	NA	NA	NA	NA	NA	NA
5899253	Cajeput tree	Melaleuca quinquenervia	Huntington Beach	California	-118.0059869	33.66448428	325 12th St	86.36	131.2336	introduced	more than 18.29 m	more than 76.2 cm	HuntingtonBeach	NA	NA	NA	NA	NA	NA	NA	NA	NA	NA	NA	NA	NA	NA
5899254	Cajeput tree	Melaleuca quinquenervia	Huntington Beach	California	-118.0060607	33.66453569	325 12th St	86.36	131.2336	introduced	more than 18.29 m	more than 76.2 cm	HuntingtonBeach	NA	NA	NA	NA	NA	NA	NA	NA	NA	NA	NA	NA	NA	NA
5899255	Cajeput tree	Melaleuca quinquenervia	Huntington Beach	California	-118.0061465	33.66459661	325 12th St	68.58	131.2336	introduced	more than 18.29 m	60.96 to 76.2 cm	HuntingtonBeach	NA	NA	NA	NA	NA	NA	NA	NA	NA	NA	NA	NA	NA	NA
8261007	Vacant site	NA	Huntington Beach	California	-118.0055573	33.66447918	400 12th St	0	0	no_info	NA	NA	HuntingtonBeach	NA	NA	NA	NA	NA	NA	NA	NA	NA	NA	NA	NA	NA	NA
8261022	Vacant site	NA	Huntington Beach	California	-118.0056502	33.66463979	401 12th St	0	0	no_info	NA	NA	HuntingtonBeach	NA	NA	NA	NA	NA	NA	NA	NA	NA	NA	NA	NA	NA	NA
8256706	New zealand christmas tree	Metrosideros excelsa	Huntington Beach	California	-118.0055636	33.66468808	403 12th St	0	0	introduced	NA	NA	HuntingtonBeach	NA	NA	NA	NA	NA	NA	NA	NA	NA	NA	NA	NA	NA	NA
5899259	New zealand christmas tree	Metrosideros excelsa	Huntington Beach	California	-118.0055272	33.66475162	405 12th St	0	0	introduced	NA	NA	HuntingtonBeach	NA	NA	NA	NA	NA	NA	NA	NA	NA	NA	NA	NA	NA	NA
5899260	Queen palm	Syagrus romanzoffianum	Huntington Beach	California	-118.0054811	33.66455231	408 12th St	0	0	no_info	NA	NA	HuntingtonBeach	NA	NA	NA	NA	NA	NA	NA	NA	NA	NA	NA	NA	NA	NA
8261008	Vacant site	NA	Huntington Beach	California	-118.0054025	33.66460833	408 12th St	0	0	no_info	NA	NA	HuntingtonBeach	NA	NA	NA	NA	NA	NA	NA	NA	NA	NA	NA	NA	NA	NA
5899261	New zealand christmas tree	Metrosideros excelsa	Huntington Beach	California	-118.0054571	33.66479757	409 12th St	0	0	introduced	NA	NA	HuntingtonBeach	NA	NA	NA	NA	NA	NA	NA	NA	NA	NA	NA	NA	NA	NA
5899263	Vacant site	NA	Huntington Beach	California	-118.0053426	33.66469019	412 12th St	0	0	no_info	NA	NA	HuntingtonBeach	NA	NA	NA	NA	NA	NA	NA	NA	NA	NA	NA	NA	NA	NA
5899264	New zealand christmas tree	Metrosideros excelsa	Huntington Beach	California	-118.0053463	33.66491659	413 12th St	0	0	introduced	NA	NA	HuntingtonBeach	NA	NA	NA	NA	NA	NA	NA	NA	NA	NA	NA	NA	NA	NA
5899265	Vacant site	NA	Huntington Beach	California	-118.0052779	33.66476174	414 12th St	0	0	no_info	NA	NA	HuntingtonBeach	NA	NA	NA	NA	NA	NA	NA	NA	NA	NA	NA	NA	NA	NA
5899266	New zealand christmas tree	Metrosideros excelsa	Huntington Beach	California	-118.0051992	33.66482909	416 12th St	0	0	introduced	NA	NA	HuntingtonBeach	NA	NA	NA	NA	NA	NA	NA	NA	NA	NA	NA	NA	NA	NA
5899267	New zealand christmas tree	Metrosideros excelsa	Huntington Beach	California	-118.0052149	33.66506689	417 12th St	0	0	introduced	NA	NA	HuntingtonBeach	NA	NA	NA	NA	NA	NA	NA	NA	NA	NA	NA	NA	NA	NA
5899268	New zealand christmas tree	Metrosideros excelsa	Huntington Beach	California	-118.0051713	33.66484705	418 12th St	0	0	introduced	NA	NA	HuntingtonBeach	NA	NA	NA	NA	NA	NA	NA	NA	NA	NA	NA	NA	NA	NA
5899269	Crape myrtle	Lagerstroemia indica	Huntington Beach	California	-118.0051174	33.66491869	420 12th St	0	0	introduced	NA	NA	HuntingtonBeach	NA	NA	NA	NA	NA	NA	NA	NA	NA	NA	NA	NA	NA	NA
5899270	New zealand christmas tree	Metrosideros excelsa	Huntington Beach	California	-118.0051413	33.66513983	421 12th St	0	0	introduced	NA	NA	HuntingtonBeach	NA	NA	NA	NA	NA	NA	NA	NA	NA	NA	NA	NA	NA	NA
5899271	Star pine	Araucaria columnaris	Huntington Beach	California	-118.0050872	33.66495666	422 12th St	0	0	introduced	NA	NA	HuntingtonBeach	NA	NA	NA	NA	NA	NA	NA	NA	NA	NA	NA	NA	NA	NA
5899272	Queen palm	Syagrus romanzoffianum	Huntington Beach	California	-118.005022	33.66500515	424 12th St	0	0	no_info	NA	NA	HuntingtonBeach	NA	NA	NA	NA	NA	NA	NA	NA	NA	NA	NA	NA	NA	NA
5899273	Vacant site	NA	Huntington Beach	California	-118.0050072	33.66526541	425 12th St	0	0	no_info	NA	NA	HuntingtonBeach	NA	NA	NA	NA	NA	NA	NA	NA	NA	NA	NA	NA	NA	NA
5899274	New zealand christmas tree	Metrosideros excelsa	Huntington Beach	California	-118.0051247	33.66540727	425 12th St	0	0	introduced	NA	NA	HuntingtonBeach	NA	NA	NA	NA	NA	NA	NA	NA	NA	NA	NA	NA	NA	NA
5899275	New zealand christmas tree	Metrosideros excelsa	Huntington Beach	California	-118.005279	33.66549786	425 12th St	0	0	introduced	NA	NA	HuntingtonBeach	NA	NA	NA	NA	NA	NA	NA	NA	NA	NA	NA	NA	NA	NA
8258276	Queen palm	Syagrus romanzoffianum	Huntington Beach	California	-118.0049568	33.66505542	426 12th St	0	0	no_info	NA	NA	HuntingtonBeach	NA	NA	NA	NA	NA	NA	NA	NA	NA	NA	NA	NA	NA	NA
5899276	Vacant site	NA	Huntington Beach	California	-118.004897	33.66512122	428 12th St	0	0	no_info	NA	NA	HuntingtonBeach	NA	NA	NA	NA	NA	NA	NA	NA	NA	NA	NA	NA	NA	NA
5899277	Queen palm	Syagrus romanzoffianum	Huntington Beach	California	-118.004575	33.66497849	428 12th St	0	0	no_info	NA	NA	HuntingtonBeach	NA	NA	NA	NA	NA	NA	NA	NA	NA	NA	NA	NA	NA	NA
8258345	Queen palm	Syagrus romanzoffianum	Huntington Beach	California	-118.0046659	33.66505232	428 12th St	0	0	no_info	NA	NA	HuntingtonBeach	NA	NA	NA	NA	NA	NA	NA	NA	NA	NA	NA	NA	NA	NA
8258344	Queen palm	Syagrus romanzoffianum	Huntington Beach	California	-118.0047469	33.66512038	428 12th St	0	0	no_info	NA	NA	HuntingtonBeach	NA	NA	NA	NA	NA	NA	NA	NA	NA	NA	NA	NA	NA	NA
5899278	Canary island date palm	Phoenix canariensis	Huntington Beach	California	-118.0046967	33.66527059	502 12th St	76.2	147.6378	introduced	more than 18.29 m	60.96 to 76.2 cm	HuntingtonBeach	NA	NA	NA	NA	NA	NA	NA	NA	NA	NA	NA	NA	NA	NA
5899280	Carrotwood	Cupaniopsis anacardioides	Huntington Beach	California	-118.0044213	33.66505937	502 12th St	0	0	introduced	NA	NA	HuntingtonBeach	NA	NA	NA	NA	NA	NA	NA	NA	NA	NA	NA	NA	NA	NA
5899281	Carrotwood	Cupaniopsis anacardioides	Huntington Beach	California	-118.0045514	33.66515509	502 12th St	0	0	introduced	NA	NA	HuntingtonBeach	NA	NA	NA	NA	NA	NA	NA	NA	NA	NA	NA	NA	NA	NA
7168150	Vacant site	NA	Huntington Beach	California	-118.0046654	33.66533492	504 12th St	0	0	no_info	NA	NA	HuntingtonBeach	NA	NA	NA	NA	NA	NA	NA	NA	NA	NA	NA	NA	NA	NA
5899282	King palm	Archontophoenix cunninghamiana	Huntington Beach	California	-118.0047266	33.66553258	505 12th St	0	0	introduced	NA	NA	HuntingtonBeach	NA	NA	NA	NA	NA	NA	NA	NA	NA	NA	NA	NA	NA	NA
5899283	Chinese elm	Ulmus parvifolia	Huntington Beach	California	-118.004638	33.66537435	506 12th St	0	0	introduced	NA	NA	HuntingtonBeach	NA	NA	NA	NA	NA	NA	NA	NA	NA	NA	NA	NA	NA	NA
5899284	Siberian elm	Ulmus pumila	Huntington Beach	California	-118.0045851	33.66542173	506 12th St	0	0	introduced	NA	NA	HuntingtonBeach	NA	NA	NA	NA	NA	NA	NA	NA	NA	NA	NA	NA	NA	NA
8253769	King palm	Archontophoenix cunninghamiana	Huntington Beach	California	-118.0046468	33.66561412	507 12th St	0	0	introduced	NA	NA	HuntingtonBeach	NA	NA	NA	NA	NA	NA	NA	NA	NA	NA	NA	NA	NA	NA
5899286	Eastern redbud	Cercis canadensis	Huntington Beach	California	-118.0044278	33.66557067	510 12th St	5.08	19.68504	introduced	more than 18.29 m	0 to 15.24 cm	HuntingtonBeach	NA	NA	NA	NA	NA	NA	NA	NA	NA	NA	NA	NA	NA	NA
5899287	Red ironbark	Eucalyptus sideroxylon	Huntington Beach	California	-118.004551	33.66569845	511 12th St	0	0	introduced	NA	NA	HuntingtonBeach	NA	NA	NA	NA	NA	NA	NA	NA	NA	NA	NA	NA	NA	NA
5899288	Vacant site	NA	Huntington Beach	California	-118.0043676	33.66562177	514 12th St	0	0	no_info	NA	NA	HuntingtonBeach	NA	NA	NA	NA	NA	NA	NA	NA	NA	NA	NA	NA	NA	NA
5899289	Queen palm	Syagrus romanzoffianum	Huntington Beach	California	-118.00451	33.66574588	515 12th St	0	0	no_info	NA	NA	HuntingtonBeach	NA	NA	NA	NA	NA	NA	NA	NA	NA	NA	NA	NA	NA	NA
5899290	Queen palm	Syagrus romanzoffianum	Huntington Beach	California	-118.0044396	33.66581706	515 12th St	0	0	no_info	NA	NA	HuntingtonBeach	NA	NA	NA	NA	NA	NA	NA	NA	NA	NA	NA	NA	NA	NA
5899291	New zealand christmas tree	Metrosideros excelsa	Huntington Beach	California	-118.004348	33.66565068	516 12th St	0	0	introduced	NA	NA	HuntingtonBeach	NA	NA	NA	NA	NA	NA	NA	NA	NA	NA	NA	NA	NA	NA
5899292	King palm	Archontophoenix cunninghamiana	Huntington Beach	California	-118.0043793	33.6658664	517 12th St	0	0	introduced	NA	NA	HuntingtonBeach	NA	NA	NA	NA	NA	NA	NA	NA	NA	NA	NA	NA	NA	NA
8258291	Queen palm	Syagrus romanzoffianum	Huntington Beach	California	-118.0043276	33.6659322	519 12th St	0	0	no_info	NA	NA	HuntingtonBeach	NA	NA	NA	NA	NA	NA	NA	NA	NA	NA	NA	NA	NA	NA
5899294	New zealand christmas tree	Metrosideros excelsa	Huntington Beach	California	-118.0042864	33.66571182	520 12th St	0	0	introduced	NA	NA	HuntingtonBeach	NA	NA	NA	NA	NA	NA	NA	NA	NA	NA	NA	NA	NA	NA
5899295	New zealand christmas tree	Metrosideros excelsa	Huntington Beach	California	-118.0042437	33.66576742	520 12th St	0	0	introduced	NA	NA	HuntingtonBeach	NA	NA	NA	NA	NA	NA	NA	NA	NA	NA	NA	NA	NA	NA
5899296	Queen palm	Syagrus romanzoffianum	Huntington Beach	California	-118.0042786	33.66598494	521 12th St	0	0	no_info	NA	NA	HuntingtonBeach	NA	NA	NA	NA	NA	NA	NA	NA	NA	NA	NA	NA	NA	NA
5899297	Queen palm	Syagrus romanzoffianum	Huntington Beach	California	-118.0042276	33.66603054	521 12th St	0	0	no_info	NA	NA	HuntingtonBeach	NA	NA	NA	NA	NA	NA	NA	NA	NA	NA	NA	NA	NA	NA
5899298	Pygmy date palm	Phoenix roebelenii	Huntington Beach	California	-118.0042054	33.66580826	522 12th St	0	0	no_info	NA	NA	HuntingtonBeach	NA	NA	NA	NA	NA	NA	NA	NA	NA	NA	NA	NA	NA	NA
8258277	Queen palm	Syagrus romanzoffianum	Huntington Beach	California	-118.0041856	33.66581791	522 12th St	0	0	no_info	NA	NA	HuntingtonBeach	NA	NA	NA	NA	NA	NA	NA	NA	NA	NA	NA	NA	NA	NA
8258278	Queen palm	Syagrus romanzoffianum	Huntington Beach	California	-118.0041725	33.6658341	522 12th St	0	0	no_info	NA	NA	HuntingtonBeach	NA	NA	NA	NA	NA	NA	NA	NA	NA	NA	NA	NA	NA	NA
8262102	Pygmy date palm	Phoenix roebelenii	Huntington Beach	California	-118.0041624	33.66584268	522 12th St	0	0	no_info	NA	NA	HuntingtonBeach	NA	NA	NA	NA	NA	NA	NA	NA	NA	NA	NA	NA	NA	NA
5899299	King palm	Archontophoenix cunninghamiana	Huntington Beach	California	-118.0041184	33.6658784	524 12th St	0	0	introduced	NA	NA	HuntingtonBeach	NA	NA	NA	NA	NA	NA	NA	NA	NA	NA	NA	NA	NA	NA
5899301	King palm	Archontophoenix cunninghamiana	Huntington Beach	California	-118.0040934	33.66591908	526 12th St	0	0	introduced	NA	NA	HuntingtonBeach	NA	NA	NA	NA	NA	NA	NA	NA	NA	NA	NA	NA	NA	NA
5899304	Crape myrtle	Lagerstroemia indica	Huntington Beach	California	-118.0041997	33.66607298	527 12th St	0	0	introduced	NA	NA	HuntingtonBeach	NA	NA	NA	NA	NA	NA	NA	NA	NA	NA	NA	NA	NA	NA
5899305	Crape myrtle	Lagerstroemia indica	Huntington Beach	California	-118.0041501	33.66610682	527 12th St	0	0	introduced	NA	NA	HuntingtonBeach	NA	NA	NA	NA	NA	NA	NA	NA	NA	NA	NA	NA	NA	NA
5901986	Queen palm	Syagrus romanzoffianum	Huntington Beach	California	-118.0042743	33.66626551	527 12th St	0	0	no_info	NA	NA	HuntingtonBeach	NA	NA	NA	NA	NA	NA	NA	NA	NA	NA	NA	NA	NA	NA
8645453	King palm	Archontophoenix cunninghamiana	Huntington Beach	California	-118.0044078	33.66635333	527 12th St	0	0	introduced	NA	NA	HuntingtonBeach	NA	NA	NA	NA	NA	NA	NA	NA	NA	NA	NA	NA	NA	NA
8258290	Queen palm	Syagrus romanzoffianum	Huntington Beach	California	-118.004022	33.66598025	528 12th St	0	0	no_info	NA	NA	HuntingtonBeach	NA	NA	NA	NA	NA	NA	NA	NA	NA	NA	NA	NA	NA	NA
8258289	Queen palm	Syagrus romanzoffianum	Huntington Beach	California	-118.0037069	33.66586658	528 12th St	0	0	no_info	NA	NA	HuntingtonBeach	NA	NA	NA	NA	NA	NA	NA	NA	NA	NA	NA	NA	NA	NA
8258288	Queen palm	Syagrus romanzoffianum	Huntington Beach	California	-118.0038025	33.66593356	528 12th St	0	0	no_info	NA	NA	HuntingtonBeach	NA	NA	NA	NA	NA	NA	NA	NA	NA	NA	NA	NA	NA	NA
8258287	Queen palm	Syagrus romanzoffianum	Huntington Beach	California	-118.0038854	33.66598691	528 12th St	0	0	no_info	NA	NA	HuntingtonBeach	NA	NA	NA	NA	NA	NA	NA	NA	NA	NA	NA	NA	NA	NA
5899307	Queen palm	Syagrus romanzoffianum	Huntington Beach	California	-118.0039176	33.6662915	601 12th St	35.56	98.4252	no_info	more than 18.29 m	30.48 to 45.72 cm	HuntingtonBeach	NA	NA	NA	NA	NA	NA	NA	NA	NA	NA	NA	NA	NA	NA
8261006	Vacant site	NA	Huntington Beach	California	-118.0038937	33.66634168	603 12th St	0	0	no_info	NA	NA	HuntingtonBeach	NA	NA	NA	NA	NA	NA	NA	NA	NA	NA	NA	NA	NA	NA
5899311	Vacant site	NA	Huntington Beach	California	-118.0038316	33.66638524	605 12th St	0	0	no_info	NA	NA	HuntingtonBeach	NA	NA	NA	NA	NA	NA	NA	NA	NA	NA	NA	NA	NA	NA
5899312	Vacant site	NA	Huntington Beach	California	-118.0037716	33.66644746	605 12th St	0	0	no_info	NA	NA	HuntingtonBeach	NA	NA	NA	NA	NA	NA	NA	NA	NA	NA	NA	NA	NA	NA
5899313	Canary island date palm	Phoenix canariensis	Huntington Beach	California	-118.0037465	33.66624801	606 12th St	76.2	147.6378	introduced	more than 18.29 m	60.96 to 76.2 cm	HuntingtonBeach	NA	NA	NA	NA	NA	NA	NA	NA	NA	NA	NA	NA	NA	NA
5899314	Canary island date palm	Phoenix canariensis	Huntington Beach	California	-118.0036878	33.66629119	606 12th St	76.2	147.6378	introduced	more than 18.29 m	60.96 to 76.2 cm	HuntingtonBeach	NA	NA	NA	NA	NA	NA	NA	NA	NA	NA	NA	NA	NA	NA
5899315	Vacant site	NA	Huntington Beach	California	-118.0037157	33.66634935	608 12th St	0	0	no_info	NA	NA	HuntingtonBeach	NA	NA	NA	NA	NA	NA	NA	NA	NA	NA	NA	NA	NA	NA
8258275	Queen palm	Syagrus romanzoffianum	Huntington Beach	California	-118.0036363	33.66634918	608 12th St	35.56	114.8294	no_info	more than 18.29 m	30.48 to 45.72 cm	HuntingtonBeach	NA	NA	NA	NA	NA	NA	NA	NA	NA	NA	NA	NA	NA	NA
5899316	Vacant site	NA	Huntington Beach	California	-118.0036863	33.66650834	609 12th St	0	0	no_info	NA	NA	HuntingtonBeach	NA	NA	NA	NA	NA	NA	NA	NA	NA	NA	NA	NA	NA	NA
8258281	Queen palm	Syagrus romanzoffianum	Huntington Beach	California	-118.0036907	33.66657028	609 12th St	35.56	98.4252	no_info	more than 18.29 m	30.48 to 45.72 cm	HuntingtonBeach	NA	NA	NA	NA	NA	NA	NA	NA	NA	NA	NA	NA	NA	NA
5899317	Queen palm	Syagrus romanzoffianum	Huntington Beach	California	-118.0036004	33.66639057	610 12th St	35.56	114.8294	no_info	more than 18.29 m	30.48 to 45.72 cm	HuntingtonBeach	NA	NA	NA	NA	NA	NA	NA	NA	NA	NA	NA	NA	NA	NA
5899319	Queen palm	Syagrus romanzoffianum	Huntington Beach	California	-118.0035317	33.66646461	612 12th St	35.56	114.8294	no_info	more than 18.29 m	30.48 to 45.72 cm	HuntingtonBeach	NA	NA	NA	NA	NA	NA	NA	NA	NA	NA	NA	NA	NA	NA
8258280	Queen palm	Syagrus romanzoffianum	Huntington Beach	California	-118.0036468	33.66661733	613 12th St	35.56	82.021	no_info	more than 18.29 m	30.48 to 45.72 cm	HuntingtonBeach	NA	NA	NA	NA	NA	NA	NA	NA	NA	NA	NA	NA	NA	NA
5899320	Pomegranate	Punica granatum	Huntington Beach	California	-118.0036144	33.66663864	615 12th St	0	0	introduced	NA	NA	HuntingtonBeach	NA	NA	NA	NA	NA	NA	NA	NA	NA	NA	NA	NA	NA	NA
8258279	Queen palm	Syagrus romanzoffianum	Huntington Beach	California	-118.0036162	33.66664322	615 12th St	35.56	82.021	no_info	more than 18.29 m	30.48 to 45.72 cm	HuntingtonBeach	NA	NA	NA	NA	NA	NA	NA	NA	NA	NA	NA	NA	NA	NA
8261854	Lime tree	Citrus aurantifolia	Huntington Beach	California	-118.00361	33.66665963	615 12th St	0	0	no_info	NA	NA	HuntingtonBeach	NA	NA	NA	NA	NA	NA	NA	NA	NA	NA	NA	NA	NA	NA
8261853	Lime tree	Citrus aurantifolia	Huntington Beach	California	-118.0036018	33.6666622	615 12th St	0	0	no_info	NA	NA	HuntingtonBeach	NA	NA	NA	NA	NA	NA	NA	NA	NA	NA	NA	NA	NA	NA
8262257	African tulip tree	Spathodea campanulata	Huntington Beach	California	-118.0035079	33.6667366	617 12th St	0	0	introduced	NA	NA	HuntingtonBeach	NA	NA	NA	NA	NA	NA	NA	NA	NA	NA	NA	NA	NA	NA
5899321	Eastern redbud	Cercis canadensis	Huntington Beach	California	-118.0034552	33.66652579	618 12th St	0	0	introduced	NA	NA	HuntingtonBeach	NA	NA	NA	NA	NA	NA	NA	NA	NA	NA	NA	NA	NA	NA
5899322	King palm	Archontophoenix cunninghamiana	Huntington Beach	California	-118.0034603	33.66678554	619 12th St	0	0	introduced	NA	NA	HuntingtonBeach	NA	NA	NA	NA	NA	NA	NA	NA	NA	NA	NA	NA	NA	NA
5899326	King palm	Archontophoenix cunninghamiana	Huntington Beach	California	-118.00335	33.66663477	620 12th St	0	0	introduced	NA	NA	HuntingtonBeach	NA	NA	NA	NA	NA	NA	NA	NA	NA	NA	NA	NA	NA	NA
5899327	Crape myrtle	Lagerstroemia indica	Huntington Beach	California	-118.0034266	33.66681796	621 12th St	0	0	introduced	NA	NA	HuntingtonBeach	NA	NA	NA	NA	NA	NA	NA	NA	NA	NA	NA	NA	NA	NA
8252889	Crape myrtle	Lagerstroemia indica	Huntington Beach	California	-118.0033751	33.66685417	621 12th St	0	0	introduced	NA	NA	HuntingtonBeach	NA	NA	NA	NA	NA	NA	NA	NA	NA	NA	NA	NA	NA	NA
5899328	Fishtail wine palm	Caryota urens	Huntington Beach	California	-118.0032806	33.66669799	624 12th St	0	0	introduced	NA	NA	HuntingtonBeach	NA	NA	NA	NA	NA	NA	NA	NA	NA	NA	NA	NA	NA	NA
5899329	King palm	Archontophoenix cunninghamiana	Huntington Beach	California	-118.0032222	33.66674878	626 12th St	0	0	introduced	NA	NA	HuntingtonBeach	NA	NA	NA	NA	NA	NA	NA	NA	NA	NA	NA	NA	NA	NA
8253767	King palm	Archontophoenix cunninghamiana	Huntington Beach	California	-118.0031558	33.66680935	628 12th St	0	0	introduced	NA	NA	HuntingtonBeach	NA	NA	NA	NA	NA	NA	NA	NA	NA	NA	NA	NA	NA	NA
8260162	Sago palm	Cycas revoluta	Huntington Beach	California	-118.0031335	33.66683236	628 12th St	0	0	introduced	NA	NA	HuntingtonBeach	NA	NA	NA	NA	NA	NA	NA	NA	NA	NA	NA	NA	NA	NA
8255612	Mexican fan palm	Washingtonia robusta	Huntington Beach	California	-118.002842	33.66671459	628 12th St	45.72	262.4672	introduced	more than 18.29 m	30.48 to 45.72 cm	HuntingtonBeach	NA	NA	NA	NA	NA	NA	NA	NA	NA	NA	NA	NA	NA	NA
8255611	Mexican fan palm	Washingtonia robusta	Huntington Beach	California	-118.0029277	33.66678206	628 12th St	45.72	262.4672	introduced	more than 18.29 m	30.48 to 45.72 cm	HuntingtonBeach	NA	NA	NA	NA	NA	NA	NA	NA	NA	NA	NA	NA	NA	NA
8255610	Mexican fan palm	Washingtonia robusta	Huntington Beach	California	-118.0030314	33.66685776	628 12th St	45.72	262.4672	introduced	more than 18.29 m	30.48 to 45.72 cm	HuntingtonBeach	NA	NA	NA	NA	NA	NA	NA	NA	NA	NA	NA	NA	NA	NA
8261875	Peppermint tree	Agonis flexuosa	Huntington Beach	California	-118.0029143	33.6670614	704 12th St	53.34	65.6168	introduced	more than 18.29 m	45.72 to 60.96 cm	HuntingtonBeach	NA	NA	NA	NA	NA	NA	NA	NA	NA	NA	NA	NA	NA	NA
8255587	Mexican fan palm	Washingtonia robusta	Huntington Beach	California	-118.0027026	33.66678049	704 12th St	45.72	262.4672	introduced	more than 18.29 m	30.48 to 45.72 cm	HuntingtonBeach	NA	NA	NA	NA	NA	NA	NA	NA	NA	NA	NA	NA	NA	NA
8255588	Mexican fan palm	Washingtonia robusta	Huntington Beach	California	-118.0027988	33.66685276	704 12th St	45.72	262.4672	introduced	more than 18.29 m	30.48 to 45.72 cm	HuntingtonBeach	NA	NA	NA	NA	NA	NA	NA	NA	NA	NA	NA	NA	NA	NA
8255589	Mexican fan palm	Washingtonia robusta	Huntington Beach	California	-118.0028783	33.66691861	704 12th St	45.72	262.4672	introduced	more than 18.29 m	30.48 to 45.72 cm	HuntingtonBeach	NA	NA	NA	NA	NA	NA	NA	NA	NA	NA	NA	NA	NA	NA
5899333	Red gum	Eucalyptus camaldulensis	Huntington Beach	California	-118.0029564	33.66724772	707 12th St	71.12	114.8294	introduced	more than 18.29 m	60.96 to 76.2 cm	HuntingtonBeach	NA	NA	NA	NA	NA	NA	NA	NA	NA	NA	NA	NA	NA	NA
5899335	Red gum	Eucalyptus camaldulensis	Huntington Beach	California	-118.0028259	33.66715039	710 12th St	81.28	262.4672	introduced	more than 18.29 m	more than 76.2 cm	HuntingtonBeach	NA	NA	NA	NA	NA	NA	NA	NA	NA	NA	NA	NA	NA	NA
8258886	Red gum	Eucalyptus camaldulensis	Huntington Beach	California	-118.0027742	33.66721747	710 12th St	114.3	246.063	introduced	more than 18.29 m	more than 76.2 cm	HuntingtonBeach	NA	NA	NA	NA	NA	NA	NA	NA	NA	NA	NA	NA	NA	NA
5899336	Vacant site	NA	Huntington Beach	California	-118.0027185	33.66725675	712 12th St	0	0	no_info	NA	NA	HuntingtonBeach	NA	NA	NA	NA	NA	NA	NA	NA	NA	NA	NA	NA	NA	NA
8258887	Red gum	Eucalyptus camaldulensis	Huntington Beach	California	-118.0026236	33.66733624	712 12th St	114.3	278.8714	introduced	more than 18.29 m	more than 76.2 cm	HuntingtonBeach	NA	NA	NA	NA	NA	NA	NA	NA	NA	NA	NA	NA	NA	NA
8258881	Red gum	Eucalyptus camaldulensis	Huntington Beach	California	-118.0028922	33.66730743	715 12th St	132.08	196.8504	introduced	more than 18.29 m	more than 76.2 cm	HuntingtonBeach	NA	NA	NA	NA	NA	NA	NA	NA	NA	NA	NA	NA	NA	NA
8260999	Vacant site	NA	Huntington Beach	California	-118.0028204	33.66738121	715 12th St	0	0	no_info	NA	NA	HuntingtonBeach	NA	NA	NA	NA	NA	NA	NA	NA	NA	NA	NA	NA	NA	NA
5899337	Cajeput tree	Melaleuca quinquenervia	Huntington Beach	California	-118.0026339	33.66755659	719 12th St	101.6	147.6378	introduced	more than 18.29 m	more than 76.2 cm	HuntingtonBeach	NA	NA	NA	NA	NA	NA	NA	NA	NA	NA	NA	NA	NA	NA
5899340	Silver dollar gum	Eucalyptus polyanthemos	Huntington Beach	California	-118.0015136	33.66858508	811 12th St	0	0	introduced	NA	NA	HuntingtonBeach	NA	NA	NA	NA	NA	NA	NA	NA	NA	NA	NA	NA	NA	NA
5899342	Red gum	Eucalyptus camaldulensis	Huntington Beach	California	-118.0012687	33.66867375	825 12th St	0	0	introduced	NA	NA	HuntingtonBeach	NA	NA	NA	NA	NA	NA	NA	NA	NA	NA	NA	NA	NA	NA
5899343	Vacant site	NA	Huntington Beach	California	-118.0011034	33.66870888	825 12th St	0	0	no_info	NA	NA	HuntingtonBeach	NA	NA	NA	NA	NA	NA	NA	NA	NA	NA	NA	NA	NA	NA
5899346	Vacant site	NA	Huntington Beach	California	-118.0007304	33.66896611	901 12th St	0	0	no_info	NA	NA	HuntingtonBeach	NA	NA	NA	NA	NA	NA	NA	NA	NA	NA	NA	NA	NA	NA
8260783	Vacant site	NA	Huntington Beach	California	-118.0006208	33.66892146	901 12th St	0	0	no_info	NA	NA	HuntingtonBeach	NA	NA	NA	NA	NA	NA	NA	NA	NA	NA	NA	NA	NA	NA
5899347	Vacant site	NA	Huntington Beach	California	-118.0005803	33.66891081	905 12th St	0	0	no_info	NA	NA	HuntingtonBeach	NA	NA	NA	NA	NA	NA	NA	NA	NA	NA	NA	NA	NA	NA
5899348	Vacant site	NA	Huntington Beach	California	-118.0003462	33.66888203	905 12th St	0	0	no_info	NA	NA	HuntingtonBeach	NA	NA	NA	NA	NA	NA	NA	NA	NA	NA	NA	NA	NA	NA
5899349	Vacant site	NA	Huntington Beach	California	-118.0000432	33.66891899	921 12th St	0	0	no_info	NA	NA	HuntingtonBeach	NA	NA	NA	NA	NA	NA	NA	NA	NA	NA	NA	NA	NA	NA
5899350	Vacant site	NA	Huntington Beach	California	-117.9998365	33.66899894	921 12th St	0	0	no_info	NA	NA	HuntingtonBeach	NA	NA	NA	NA	NA	NA	NA	NA	NA	NA	NA	NA	NA	NA
5899353	King palm	Archontophoenix cunninghamiana	Huntington Beach	California	-117.9993728	33.66920581	1005 12th St	0	0	introduced	NA	NA	HuntingtonBeach	NA	NA	NA	NA	NA	NA	NA	NA	NA	NA	NA	NA	NA	NA
5899354	King palm	Archontophoenix cunninghamiana	Huntington Beach	California	-117.9992884	33.66923221	1005 12th St	0	0	introduced	NA	NA	HuntingtonBeach	NA	NA	NA	NA	NA	NA	NA	NA	NA	NA	NA	NA	NA	NA
5899355	Vacant site	NA	Huntington Beach	California	-117.99922	33.66924472	1011 12th St	0	0	no_info	NA	NA	HuntingtonBeach	NA	NA	NA	NA	NA	NA	NA	NA	NA	NA	NA	NA	NA	NA
5899356	King palm	Archontophoenix cunninghamiana	Huntington Beach	California	-117.9991261	33.66925445	1011 12th St	0	0	introduced	NA	NA	HuntingtonBeach	NA	NA	NA	NA	NA	NA	NA	NA	NA	NA	NA	NA	NA	NA
5899357	King palm	Archontophoenix cunninghamiana	Huntington Beach	California	-117.9990324	33.66926418	1015 12th St	0	0	introduced	NA	NA	HuntingtonBeach	NA	NA	NA	NA	NA	NA	NA	NA	NA	NA	NA	NA	NA	NA
5899359	Date palm	Phoenix dactylifera	Huntington Beach	California	-117.9989101	33.66926773	1019 12th St	0	0	introduced	NA	NA	HuntingtonBeach	NA	NA	NA	NA	NA	NA	NA	NA	NA	NA	NA	NA	NA	NA
5899360	Date palm	Phoenix dactylifera	Huntington Beach	California	-117.9987799	33.66927147	1019 12th St	0	0	introduced	NA	NA	HuntingtonBeach	NA	NA	NA	NA	NA	NA	NA	NA	NA	NA	NA	NA	NA	NA
5899361	King palm	Archontophoenix cunninghamiana	Huntington Beach	California	-117.998696	33.66926301	1019 12th St	0	0	introduced	NA	NA	HuntingtonBeach	NA	NA	NA	NA	NA	NA	NA	NA	NA	NA	NA	NA	NA	NA
5899362	Canary island date palm	Phoenix canariensis	Huntington Beach	California	-117.9986034	33.66924906	1025 12th St	76.2	147.6378	introduced	more than 18.29 m	60.96 to 76.2 cm	HuntingtonBeach	NA	NA	NA	NA	NA	NA	NA	NA	NA	NA	NA	NA	NA	NA
5899363	Vacant site	NA	Huntington Beach	California	-117.9985065	33.66923144	1027 12th St	0	0	no_info	NA	NA	HuntingtonBeach	NA	NA	NA	NA	NA	NA	NA	NA	NA	NA	NA	NA	NA	NA
5899364	King palm	Archontophoenix cunninghamiana	Huntington Beach	California	-117.9984096	33.66920225	1027 12th St	20.32	32.8084	introduced	more than 18.29 m	15.24 to 30.48 cm	HuntingtonBeach	NA	NA	NA	NA	NA	NA	NA	NA	NA	NA	NA	NA	NA	NA
5899365	King palm	Archontophoenix cunninghamiana	Huntington Beach	California	-117.9983153	33.66918249	1035 12th St	0	0	introduced	NA	NA	HuntingtonBeach	NA	NA	NA	NA	NA	NA	NA	NA	NA	NA	NA	NA	NA	NA
5899366	Canary island date palm	Phoenix canariensis	Huntington Beach	California	-117.9981721	33.66913117	1035 12th St	76.2	147.6378	introduced	more than 18.29 m	60.96 to 76.2 cm	HuntingtonBeach	NA	NA	NA	NA	NA	NA	NA	NA	NA	NA	NA	NA	NA	NA
8251632	Canary island date palm	Phoenix canariensis	Huntington Beach	California	-117.9982311	33.66916375	1035 12th St	76.2	147.6378	introduced	more than 18.29 m	60.96 to 76.2 cm	HuntingtonBeach	NA	NA	NA	NA	NA	NA	NA	NA	NA	NA	NA	NA	NA	NA
5899367	Red gum	Eucalyptus camaldulensis	Huntington Beach	California	-117.9980201	33.66932848	1035 12th St	25.4	0	introduced	NA	15.24 to 30.48 cm	HuntingtonBeach	NA	NA	NA	NA	NA	NA	NA	NA	NA	NA	NA	NA	NA	NA
5899368	Red gum	Eucalyptus camaldulensis	Huntington Beach	California	-117.9980092	33.66946569	1035 12th St	121.92	0	introduced	NA	more than 76.2 cm	HuntingtonBeach	NA	NA	NA	NA	NA	NA	NA	NA	NA	NA	NA	NA	NA	NA
5899369	Red gum	Eucalyptus camaldulensis	Huntington Beach	California	-117.9980304	33.66964554	1035 12th St	73.66	0	introduced	NA	60.96 to 76.2 cm	HuntingtonBeach	NA	NA	NA	NA	NA	NA	NA	NA	NA	NA	NA	NA	NA	NA
8256276	Mexican fan palm	Washingtonia robusta	Huntington Beach	California	-118.0087116	33.66302258	115 13th St	45.72	180.4462	introduced	more than 18.29 m	30.48 to 45.72 cm	HuntingtonBeach	NA	NA	NA	NA	NA	NA	NA	NA	NA	NA	NA	NA	NA	NA
8256275	Mexican fan palm	Washingtonia robusta	Huntington Beach	California	-118.0087519	33.66298339	115 13th St	45.72	196.8504	introduced	more than 18.29 m	30.48 to 45.72 cm	HuntingtonBeach	NA	NA	NA	NA	NA	NA	NA	NA	NA	NA	NA	NA	NA	NA
5899372	Mexican fan palm	Washingtonia robusta	Huntington Beach	California	-118.0086381	33.66309822	119 13th St	45.72	196.8504	introduced	more than 18.29 m	30.48 to 45.72 cm	HuntingtonBeach	NA	NA	NA	NA	NA	NA	NA	NA	NA	NA	NA	NA	NA	NA
5899373	Mexican fan palm	Washingtonia robusta	Huntington Beach	California	-118.0086714	33.66305074	119 13th St	45.72	180.4462	introduced	more than 18.29 m	30.48 to 45.72 cm	HuntingtonBeach	NA	NA	NA	NA	NA	NA	NA	NA	NA	NA	NA	NA	NA	NA
8260491	Vacant site	NA	Huntington Beach	California	-118.0081849	33.66321983	204 13th St	0	0	no_info	NA	NA	HuntingtonBeach	NA	NA	NA	NA	NA	NA	NA	NA	NA	NA	NA	NA	NA	NA
5899374	New zealand christmas tree	Metrosideros excelsa	Huntington Beach	California	-118.0081584	33.6635499	205 13th St	0	0	introduced	NA	NA	HuntingtonBeach	NA	NA	NA	NA	NA	NA	NA	NA	NA	NA	NA	NA	NA	NA
5899375	Vacant site	NA	Huntington Beach	California	-118.0080778	33.66340213	206 13th St	0	0	no_info	NA	NA	HuntingtonBeach	NA	NA	NA	NA	NA	NA	NA	NA	NA	NA	NA	NA	NA	NA
5899376	King palm	Archontophoenix cunninghamiana	Huntington Beach	California	-118.0080436	33.66344024	208 13th St	0	0	introduced	NA	NA	HuntingtonBeach	NA	NA	NA	NA	NA	NA	NA	NA	NA	NA	NA	NA	NA	NA
5899377	King palm	Archontophoenix cunninghamiana	Huntington Beach	California	-118.0080659	33.66364509	209 13th St	0	0	introduced	NA	NA	HuntingtonBeach	NA	NA	NA	NA	NA	NA	NA	NA	NA	NA	NA	NA	NA	NA
8253893	King palm	Archontophoenix cunninghamiana	Huntington Beach	California	-118.0080335	33.66368937	209 13th St	0	0	introduced	NA	NA	HuntingtonBeach	NA	NA	NA	NA	NA	NA	NA	NA	NA	NA	NA	NA	NA	NA
5899378	King palm	Archontophoenix cunninghamiana	Huntington Beach	California	-118.0079777	33.66351028	210 13th St	0	0	introduced	NA	NA	HuntingtonBeach	NA	NA	NA	NA	NA	NA	NA	NA	NA	NA	NA	NA	NA	NA
5899379	Vacant site	NA	Huntington Beach	California	-118.0079023	33.66355692	212 13th St	0	0	no_info	NA	NA	HuntingtonBeach	NA	NA	NA	NA	NA	NA	NA	NA	NA	NA	NA	NA	NA	NA
5899380	Vacant site	NA	Huntington Beach	California	-118.0078542	33.66360418	212 13th St	0	0	no_info	NA	NA	HuntingtonBeach	NA	NA	NA	NA	NA	NA	NA	NA	NA	NA	NA	NA	NA	NA
5899381	Olive	Olea europaea	Huntington Beach	California	-118.0079604	33.66374958	213 13th St	0	0	introduced	NA	NA	HuntingtonBeach	NA	NA	NA	NA	NA	NA	NA	NA	NA	NA	NA	NA	NA	NA
5899382	Olive	Olea europaea	Huntington Beach	California	-118.0079136	33.66379796	215 13th St	0	0	introduced	NA	NA	HuntingtonBeach	NA	NA	NA	NA	NA	NA	NA	NA	NA	NA	NA	NA	NA	NA
8260480	Vacant site	NA	Huntington Beach	California	-118.0078196	33.66365325	216 13th St	0	0	no_info	NA	NA	HuntingtonBeach	NA	NA	NA	NA	NA	NA	NA	NA	NA	NA	NA	NA	NA	NA
5899383	Mexican fan palm	Washingtonia robusta	Huntington Beach	California	-118.0078717	33.6638232	217 13th St	45.72	180.4462	introduced	more than 18.29 m	30.48 to 45.72 cm	HuntingtonBeach	NA	NA	NA	NA	NA	NA	NA	NA	NA	NA	NA	NA	NA	NA
5899385	Mexican fan palm	Washingtonia robusta	Huntington Beach	California	-118.0078312	33.66385799	219 13th St	0	0	introduced	NA	NA	HuntingtonBeach	NA	NA	NA	NA	NA	NA	NA	NA	NA	NA	NA	NA	NA	NA
5899386	Mexican fan palm	Washingtonia robusta	Huntington Beach	California	-118.0078045	33.66389776	219 13th St	45.72	196.8504	introduced	more than 18.29 m	30.48 to 45.72 cm	HuntingtonBeach	NA	NA	NA	NA	NA	NA	NA	NA	NA	NA	NA	NA	NA	NA
8260481	Vacant site	NA	Huntington Beach	California	-118.0077081	33.66374596	220 13th St	0	0	no_info	NA	NA	HuntingtonBeach	NA	NA	NA	NA	NA	NA	NA	NA	NA	NA	NA	NA	NA	NA
5899387	Windmill palm	Trachycarpus fortunei	Huntington Beach	California	-118.0077555	33.66393122	221 13th St	0	0	introduced	NA	NA	HuntingtonBeach	NA	NA	NA	NA	NA	NA	NA	NA	NA	NA	NA	NA	NA	NA
5899388	Crape myrtle	Lagerstroemia indica	Huntington Beach	California	-118.0076754	33.66380225	222 13th St	0	0	introduced	NA	NA	HuntingtonBeach	NA	NA	NA	NA	NA	NA	NA	NA	NA	NA	NA	NA	NA	NA
5899389	Vacant site	NA	Huntington Beach	California	-118.0076765	33.66400622	223 13th St	0	0	no_info	NA	NA	HuntingtonBeach	NA	NA	NA	NA	NA	NA	NA	NA	NA	NA	NA	NA	NA	NA
5899395	Vacant site	NA	Huntington Beach	California	-118.0075697	33.66429082	301 13th St	0	0	no_info	NA	NA	HuntingtonBeach	NA	NA	NA	NA	NA	NA	NA	NA	NA	NA	NA	NA	NA	NA
5899390	Vacant site	NA	Huntington Beach	California	-118.0072863	33.66415016	302 13th St	0	0	no_info	NA	NA	HuntingtonBeach	NA	NA	NA	NA	NA	NA	NA	NA	NA	NA	NA	NA	NA	NA
5899391	New zealand christmas tree	Metrosideros excelsa	Huntington Beach	California	-118.0070818	33.66390939	302 13th St	0	0	introduced	NA	NA	HuntingtonBeach	NA	NA	NA	NA	NA	NA	NA	NA	NA	NA	NA	NA	NA	NA
5899392	Vacant site	NA	Huntington Beach	California	-118.0072443	33.66403745	302 13th St	0	0	no_info	NA	NA	HuntingtonBeach	NA	NA	NA	NA	NA	NA	NA	NA	NA	NA	NA	NA	NA	NA
5899393	Vacant site	NA	Huntington Beach	California	-118.007419	33.66428618	303 13th St	0	0	no_info	NA	NA	HuntingtonBeach	NA	NA	NA	NA	NA	NA	NA	NA	NA	NA	NA	NA	NA	NA
5899397	Vacant site	NA	Huntington Beach	California	-118.0073372	33.66436231	305 13th St	0	0	no_info	NA	NA	HuntingtonBeach	NA	NA	NA	NA	NA	NA	NA	NA	NA	NA	NA	NA	NA	NA
5899398	New zealand christmas tree	Metrosideros excelsa	Huntington Beach	California	-118.0071975	33.66426054	306 13th St	0	0	introduced	NA	NA	HuntingtonBeach	NA	NA	NA	NA	NA	NA	NA	NA	NA	NA	NA	NA	NA	NA
5899399	King palm	Archontophoenix cunninghamiana	Huntington Beach	California	-118.0072716	33.66444054	307 13th St	0	0	introduced	NA	NA	HuntingtonBeach	NA	NA	NA	NA	NA	NA	NA	NA	NA	NA	NA	NA	NA	NA
5899400	King palm	Archontophoenix cunninghamiana	Huntington Beach	California	-118.0071546	33.66431078	308 13th St	0	0	introduced	NA	NA	HuntingtonBeach	NA	NA	NA	NA	NA	NA	NA	NA	NA	NA	NA	NA	NA	NA
5899401	King palm	Archontophoenix cunninghamiana	Huntington Beach	California	-118.0070836	33.66435498	310 13th St	0	0	introduced	NA	NA	HuntingtonBeach	NA	NA	NA	NA	NA	NA	NA	NA	NA	NA	NA	NA	NA	NA
5899402	Vacant site	NA	Huntington Beach	California	-118.0071762	33.6644983	311 13th St	0	0	no_info	NA	NA	HuntingtonBeach	NA	NA	NA	NA	NA	NA	NA	NA	NA	NA	NA	NA	NA	NA
8260479	Vacant site	NA	Huntington Beach	California	-118.0071115	33.66457024	311 13th St	0	0	no_info	NA	NA	HuntingtonBeach	NA	NA	NA	NA	NA	NA	NA	NA	NA	NA	NA	NA	NA	NA
5899403	Queen palm	Syagrus romanzoffianum	Huntington Beach	California	-118.0070498	33.66440573	312 13th St	0	0	no_info	NA	NA	HuntingtonBeach	NA	NA	NA	NA	NA	NA	NA	NA	NA	NA	NA	NA	NA	NA
8253894	King palm	Archontophoenix cunninghamiana	Huntington Beach	California	-118.0069862	33.6644535	314 13th St	0	0	introduced	NA	NA	HuntingtonBeach	NA	NA	NA	NA	NA	NA	NA	NA	NA	NA	NA	NA	NA	NA
5899404	Queen palm	Syagrus romanzoffianum	Huntington Beach	California	-118.0070378	33.6646567	315 13th St	0	0	no_info	NA	NA	HuntingtonBeach	NA	NA	NA	NA	NA	NA	NA	NA	NA	NA	NA	NA	NA	NA
5899405	Queen palm	Syagrus romanzoffianum	Huntington Beach	California	-118.0069787	33.66470058	315 13th St	0	0	no_info	NA	NA	HuntingtonBeach	NA	NA	NA	NA	NA	NA	NA	NA	NA	NA	NA	NA	NA	NA
5899406	King palm	Archontophoenix cunninghamiana	Huntington Beach	California	-118.0069263	33.66452055	316 13th St	0	0	introduced	NA	NA	HuntingtonBeach	NA	NA	NA	NA	NA	NA	NA	NA	NA	NA	NA	NA	NA	NA
5899408	King palm	Archontophoenix cunninghamiana	Huntington Beach	California	-118.0068896	33.66457561	318 13th St	0	0	introduced	NA	NA	HuntingtonBeach	NA	NA	NA	NA	NA	NA	NA	NA	NA	NA	NA	NA	NA	NA
5899409	Mexican fan palm	Washingtonia robusta	Huntington Beach	California	-118.0068114	33.66461923	320 13th St	0	0	introduced	NA	NA	HuntingtonBeach	NA	NA	NA	NA	NA	NA	NA	NA	NA	NA	NA	NA	NA	NA
5899411	Queen palm	Syagrus romanzoffianum	Huntington Beach	California	-118.0069279	33.66476969	321 13th St	0	0	no_info	NA	NA	HuntingtonBeach	NA	NA	NA	NA	NA	NA	NA	NA	NA	NA	NA	NA	NA	NA
5899412	Queen palm	Syagrus romanzoffianum	Huntington Beach	California	-118.0068697	33.66478895	321 13th St	0	0	no_info	NA	NA	HuntingtonBeach	NA	NA	NA	NA	NA	NA	NA	NA	NA	NA	NA	NA	NA	NA
5899413	Vacant site	NA	Huntington Beach	California	-118.0067437	33.66469419	322 13th St	0	0	no_info	NA	NA	HuntingtonBeach	NA	NA	NA	NA	NA	NA	NA	NA	NA	NA	NA	NA	NA	NA
5899414	King palm	Archontophoenix cunninghamiana	Huntington Beach	California	-118.006824	33.66482419	323 13th St	0	0	introduced	NA	NA	HuntingtonBeach	NA	NA	NA	NA	NA	NA	NA	NA	NA	NA	NA	NA	NA	NA
8257858	Queen palm	Syagrus romanzoffianum	Huntington Beach	California	-118.0067995	33.66484971	323 13th St	0	0	no_info	NA	NA	HuntingtonBeach	NA	NA	NA	NA	NA	NA	NA	NA	NA	NA	NA	NA	NA	NA
8260477	Vacant site	NA	Huntington Beach	California	-118.0066066	33.66483586	324 13th St	0	0	no_info	NA	NA	HuntingtonBeach	NA	NA	NA	NA	NA	NA	NA	NA	NA	NA	NA	NA	NA	NA
5899416	Vacant site	NA	Huntington Beach	California	-118.0066827	33.66476302	326 13th St	0	0	no_info	NA	NA	HuntingtonBeach	NA	NA	NA	NA	NA	NA	NA	NA	NA	NA	NA	NA	NA	NA
5899417	Vacant site	NA	Huntington Beach	California	-118.0062834	33.6646887	326 13th St	0	0	no_info	NA	NA	HuntingtonBeach	NA	NA	NA	NA	NA	NA	NA	NA	NA	NA	NA	NA	NA	NA
5899418	Water gum	Tristaniopsis laurina	Huntington Beach	California	-118.0064808	33.66483307	326 13th St	0	0	introduced	NA	NA	HuntingtonBeach	NA	NA	NA	NA	NA	NA	NA	NA	NA	NA	NA	NA	NA	NA
8252365	Carrotwood	Cupaniopsis anacardioides	Huntington Beach	California	-118.0067614	33.66491137	327 13th St	35.56	65.6168	introduced	more than 18.29 m	30.48 to 45.72 cm	HuntingtonBeach	NA	NA	NA	NA	NA	NA	NA	NA	NA	NA	NA	NA	NA	NA
5899419	Cajeput tree	Melaleuca quinquenervia	Huntington Beach	California	-118.0067883	33.66507009	327 13th St	50.8	114.8294	introduced	more than 18.29 m	45.72 to 60.96 cm	HuntingtonBeach	NA	NA	NA	NA	NA	NA	NA	NA	NA	NA	NA	NA	NA	NA
5899420	Cajeput tree	Melaleuca quinquenervia	Huntington Beach	California	-118.0068942	33.6651285	327 13th St	78.74	114.8294	introduced	more than 18.29 m	more than 76.2 cm	HuntingtonBeach	NA	NA	NA	NA	NA	NA	NA	NA	NA	NA	NA	NA	NA	NA
5899422	Vacant site	NA	Huntington Beach	California	-118.0067387	33.66520912	401 13th St	0	0	no_info	NA	NA	HuntingtonBeach	NA	NA	NA	NA	NA	NA	NA	NA	NA	NA	NA	NA	NA	NA
5899423	Vacant site	NA	Huntington Beach	California	-118.0069005	33.66531568	401 13th St	0	0	no_info	NA	NA	HuntingtonBeach	NA	NA	NA	NA	NA	NA	NA	NA	NA	NA	NA	NA	NA	NA
5899426	New zealand christmas tree	Metrosideros excelsa	Huntington Beach	California	-118.0062295	33.66521095	406 13th St	0	0	introduced	NA	NA	HuntingtonBeach	NA	NA	NA	NA	NA	NA	NA	NA	NA	NA	NA	NA	NA	NA
5899427	New zealand christmas tree	Metrosideros excelsa	Huntington Beach	California	-118.006165	33.66526685	406 13th St	0	0	introduced	NA	NA	HuntingtonBeach	NA	NA	NA	NA	NA	NA	NA	NA	NA	NA	NA	NA	NA	NA
5899428	New zealand christmas tree	Metrosideros excelsa	Huntington Beach	California	-118.0060923	33.66535572	410 13th St	0	0	introduced	NA	NA	HuntingtonBeach	NA	NA	NA	NA	NA	NA	NA	NA	NA	NA	NA	NA	NA	NA
5899429	Vacant site	NA	Huntington Beach	California	-118.0062345	33.66543165	413 13th St	0	0	no_info	NA	NA	HuntingtonBeach	NA	NA	NA	NA	NA	NA	NA	NA	NA	NA	NA	NA	NA	NA
5899430	New zealand christmas tree	Metrosideros excelsa	Huntington Beach	California	-118.0060252	33.6654094	414 13th St	0	0	introduced	NA	NA	HuntingtonBeach	NA	NA	NA	NA	NA	NA	NA	NA	NA	NA	NA	NA	NA	NA
8256551	New zealand christmas tree	Metrosideros excelsa	Huntington Beach	California	-118.0059647	33.66545737	414 13th St	0	0	introduced	NA	NA	HuntingtonBeach	NA	NA	NA	NA	NA	NA	NA	NA	NA	NA	NA	NA	NA	NA
5899431	Vacant site	NA	Huntington Beach	California	-118.0061099	33.66557254	417 13th St	0	0	no_info	NA	NA	HuntingtonBeach	NA	NA	NA	NA	NA	NA	NA	NA	NA	NA	NA	NA	NA	NA
5899432	Vacant site	NA	Huntington Beach	California	-118.0059161	33.66554213	418 13th St	0	0	no_info	NA	NA	HuntingtonBeach	NA	NA	NA	NA	NA	NA	NA	NA	NA	NA	NA	NA	NA	NA
8257932	Queen palm	Syagrus romanzoffianum	Huntington Beach	California	-118.0060589	33.66561488	421 13th St	35.56	98.4252	no_info	more than 18.29 m	30.48 to 45.72 cm	HuntingtonBeach	NA	NA	NA	NA	NA	NA	NA	NA	NA	NA	NA	NA	NA	NA
5899433	Vacant site	NA	Huntington Beach	California	-118.0058495	33.66559155	422 13th St	0	0	no_info	NA	NA	HuntingtonBeach	NA	NA	NA	NA	NA	NA	NA	NA	NA	NA	NA	NA	NA	NA
8256550	New zealand christmas tree	Metrosideros excelsa	Huntington Beach	California	-118.0057701	33.66566247	422 13th St	0	0	introduced	NA	NA	HuntingtonBeach	NA	NA	NA	NA	NA	NA	NA	NA	NA	NA	NA	NA	NA	NA
5899434	Queen palm	Syagrus romanzoffianum	Huntington Beach	California	-118.0059931	33.66567392	423 13th St	30.48	98.4252	no_info	more than 18.29 m	15.24 to 30.48 cm	HuntingtonBeach	NA	NA	NA	NA	NA	NA	NA	NA	NA	NA	NA	NA	NA	NA
5899437	Canary island pine	Pinus canariensis	Huntington Beach	California	-118.0059313	33.6657378	425 13th St	0	0	introduced	NA	NA	HuntingtonBeach	NA	NA	NA	NA	NA	NA	NA	NA	NA	NA	NA	NA	NA	NA
5899438	Chinese flame tree	Koelreuteria bipinnata	Huntington Beach	California	-118.0060325	33.6660429	425 13th St	0	0	introduced	NA	NA	HuntingtonBeach	NA	NA	NA	NA	NA	NA	NA	NA	NA	NA	NA	NA	NA	NA
5899440	Vacant site	NA	Huntington Beach	California	-118.005733	33.66570478	426 13th St	0	0	no_info	NA	NA	HuntingtonBeach	NA	NA	NA	NA	NA	NA	NA	NA	NA	NA	NA	NA	NA	NA
5899441	Carrotwood	Cupaniopsis anacardioides	Huntington Beach	California	-118.0053817	33.66558413	426 13th St	38.1	0	introduced	NA	30.48 to 45.72 cm	HuntingtonBeach	NA	NA	NA	NA	NA	NA	NA	NA	NA	NA	NA	NA	NA	NA
5899442	Rusty leaf fig	Ficus rubiginosa	Huntington Beach	California	-118.0055464	33.66569862	426 13th St	63.5	0	introduced	NA	60.96 to 76.2 cm	HuntingtonBeach	NA	NA	NA	NA	NA	NA	NA	NA	NA	NA	NA	NA	NA	NA
5899443	Ornamental pear	Pyrus calleryana	Huntington Beach	California	-118.0054791	33.66591336	502 13th St	0	0	introduced	NA	NA	HuntingtonBeach	NA	NA	NA	NA	NA	NA	NA	NA	NA	NA	NA	NA	NA	NA
5899444	Queen palm	Syagrus romanzoffianum	Huntington Beach	California	-118.0053555	33.66570914	502 13th St	0	0	no_info	NA	NA	HuntingtonBeach	NA	NA	NA	NA	NA	NA	NA	NA	NA	NA	NA	NA	NA	NA
8258341	Queen palm	Syagrus romanzoffianum	Huntington Beach	California	-118.0054139	33.66574859	502 13th St	0	0	no_info	NA	NA	HuntingtonBeach	NA	NA	NA	NA	NA	NA	NA	NA	NA	NA	NA	NA	NA	NA
8258342	Queen palm	Syagrus romanzoffianum	Huntington Beach	California	-118.0054478	33.66577027	502 13th St	0	0	no_info	NA	NA	HuntingtonBeach	NA	NA	NA	NA	NA	NA	NA	NA	NA	NA	NA	NA	NA	NA
8258343	Queen palm	Syagrus romanzoffianum	Huntington Beach	California	-118.0054978	33.66580372	502 13th St	0	0	no_info	NA	NA	HuntingtonBeach	NA	NA	NA	NA	NA	NA	NA	NA	NA	NA	NA	NA	NA	NA
5899445	Vacant site	NA	Huntington Beach	California	-118.0055801	33.66607334	503 13th St	0	0	no_info	NA	NA	HuntingtonBeach	NA	NA	NA	NA	NA	NA	NA	NA	NA	NA	NA	NA	NA	NA
5899446	Vacant site	NA	Huntington Beach	California	-118.0057889	33.66602614	503 13th St	0	0	no_info	NA	NA	HuntingtonBeach	NA	NA	NA	NA	NA	NA	NA	NA	NA	NA	NA	NA	NA	NA
5899447	Vacant site	NA	Huntington Beach	California	-118.005928	33.66612105	503 13th St	0	0	no_info	NA	NA	HuntingtonBeach	NA	NA	NA	NA	NA	NA	NA	NA	NA	NA	NA	NA	NA	NA
5899448	Canary island date palm	Phoenix canariensis	Huntington Beach	California	-118.005511	33.66612741	505 13th St	76.2	164.042	introduced	more than 18.29 m	60.96 to 76.2 cm	HuntingtonBeach	NA	NA	NA	NA	NA	NA	NA	NA	NA	NA	NA	NA	NA	NA
5899449	Water gum	Tristaniopsis laurina	Huntington Beach	California	-118.0054407	33.66597232	506 13th St	0	0	introduced	NA	NA	HuntingtonBeach	NA	NA	NA	NA	NA	NA	NA	NA	NA	NA	NA	NA	NA	NA
5899450	Canary island date palm	Phoenix canariensis	Huntington Beach	California	-118.0054678	33.66618185	507 13th St	76.2	180.4462	introduced	more than 18.29 m	60.96 to 76.2 cm	HuntingtonBeach	NA	NA	NA	NA	NA	NA	NA	NA	NA	NA	NA	NA	NA	NA
5899451	Vacant site	NA	Huntington Beach	California	-118.0053669	33.66626215	511 13th St	0	0	no_info	NA	NA	HuntingtonBeach	NA	NA	NA	NA	NA	NA	NA	NA	NA	NA	NA	NA	NA	NA
5899452	Queen palm	Syagrus romanzoffianum	Huntington Beach	California	-118.0053215	33.66608649	512 13th St	30.48	114.8294	no_info	more than 18.29 m	15.24 to 30.48 cm	HuntingtonBeach	NA	NA	NA	NA	NA	NA	NA	NA	NA	NA	NA	NA	NA	NA
5899453	Carrotwood	Cupaniopsis anacardioides	Huntington Beach	California	-118.0053038	33.66633871	513 13th St	0	0	introduced	NA	NA	HuntingtonBeach	NA	NA	NA	NA	NA	NA	NA	NA	NA	NA	NA	NA	NA	NA
5899454	Carrotwood	Cupaniopsis anacardioides	Huntington Beach	California	-118.0052889	33.66634738	513 13th St	0	0	introduced	NA	NA	HuntingtonBeach	NA	NA	NA	NA	NA	NA	NA	NA	NA	NA	NA	NA	NA	NA
5899455	Vacant site	NA	Huntington Beach	California	-118.005251	33.66615867	514 13th St	0	0	no_info	NA	NA	HuntingtonBeach	NA	NA	NA	NA	NA	NA	NA	NA	NA	NA	NA	NA	NA	NA
5899457	Vacant site	NA	Huntington Beach	California	-118.0052079	33.66620593	516 13th St	0	0	no_info	NA	NA	HuntingtonBeach	NA	NA	NA	NA	NA	NA	NA	NA	NA	NA	NA	NA	NA	NA
5899458	Queen palm	Syagrus romanzoffianum	Huntington Beach	California	-118.0051588	33.66624817	518 13th St	30.48	98.4252	no_info	more than 18.29 m	15.24 to 30.48 cm	HuntingtonBeach	NA	NA	NA	NA	NA	NA	NA	NA	NA	NA	NA	NA	NA	NA
8258268	Vacant site	NA	Huntington Beach	California	-118.0051392	33.66627675	518 13th St	0	0	no_info	NA	NA	HuntingtonBeach	NA	NA	NA	NA	NA	NA	NA	NA	NA	NA	NA	NA	NA	NA
5899459	Mexican fan palm	Washingtonia robusta	Huntington Beach	California	-118.0051644	33.66646458	519 13th St	0	0	introduced	NA	NA	HuntingtonBeach	NA	NA	NA	NA	NA	NA	NA	NA	NA	NA	NA	NA	NA	NA
5899460	Canary island pine	Pinus canariensis	Huntington Beach	California	-118.00504	33.66637358	520 13th St	0	0	introduced	NA	NA	HuntingtonBeach	NA	NA	NA	NA	NA	NA	NA	NA	NA	NA	NA	NA	NA	NA
5899461	Red flowering gum	Corymbia ficifolia	Huntington Beach	California	-118.0051072	33.66654452	521 13th St	0	0	introduced	NA	NA	HuntingtonBeach	NA	NA	NA	NA	NA	NA	NA	NA	NA	NA	NA	NA	NA	NA
5899462	Vacant site	NA	Huntington Beach	California	-118.0049555	33.66644413	522 13th St	0	0	no_info	NA	NA	HuntingtonBeach	NA	NA	NA	NA	NA	NA	NA	NA	NA	NA	NA	NA	NA	NA
5899463	Canary island pine	Pinus canariensis	Huntington Beach	California	-118.0050482	33.66659977	523 13th St	0	0	introduced	NA	NA	HuntingtonBeach	NA	NA	NA	NA	NA	NA	NA	NA	NA	NA	NA	NA	NA	NA
5899464	Queen palm	Syagrus romanzoffianum	Huntington Beach	California	-118.0049964	33.66663793	525 13th St	30.48	82.021	no_info	more than 18.29 m	15.24 to 30.48 cm	HuntingtonBeach	NA	NA	NA	NA	NA	NA	NA	NA	NA	NA	NA	NA	NA	NA
8260405	Water gum	Tristaniopsis laurina	Huntington Beach	California	-118.0049524	33.66667353	525 13th St	0	0	introduced	NA	NA	HuntingtonBeach	NA	NA	NA	NA	NA	NA	NA	NA	NA	NA	NA	NA	NA	NA
5899465	Crape myrtle	Lagerstroemia indica	Huntington Beach	California	-118.0050564	33.66683674	525 13th St	0	0	introduced	NA	NA	HuntingtonBeach	NA	NA	NA	NA	NA	NA	NA	NA	NA	NA	NA	NA	NA	NA
5899466	Crape myrtle	Lagerstroemia indica	Huntington Beach	California	-118.0051313	33.66689504	525 13th St	0	0	introduced	NA	NA	HuntingtonBeach	NA	NA	NA	NA	NA	NA	NA	NA	NA	NA	NA	NA	NA	NA
5899467	Crape myrtle	Lagerstroemia indica	Huntington Beach	California	-118.0051901	33.66694945	525 13th St	0	0	introduced	NA	NA	HuntingtonBeach	NA	NA	NA	NA	NA	NA	NA	NA	NA	NA	NA	NA	NA	NA
5899468	Weeping fig	Ficus benjamina	Huntington Beach	California	-118.0047779	33.6668617	601 13th St	0	0	introduced	NA	NA	HuntingtonBeach	NA	NA	NA	NA	NA	NA	NA	NA	NA	NA	NA	NA	NA	NA
5899469	Queen palm	Syagrus romanzoffianum	Huntington Beach	California	-118.0047618	33.66688368	601 13th St	35.56	82.021	no_info	more than 18.29 m	30.48 to 45.72 cm	HuntingtonBeach	NA	NA	NA	NA	NA	NA	NA	NA	NA	NA	NA	NA	NA	NA
5899470	Evergreen pear	Pyrus kawakamii	Huntington Beach	California	-118.0049145	33.66689143	601 13th St	0	0	no_info	NA	NA	HuntingtonBeach	NA	NA	NA	NA	NA	NA	NA	NA	NA	NA	NA	NA	NA	NA
5899471	Ornamental pear	Pyrus calleryana	Huntington Beach	California	-118.0050878	33.66700051	601 13th St	0	0	introduced	NA	NA	HuntingtonBeach	NA	NA	NA	NA	NA	NA	NA	NA	NA	NA	NA	NA	NA	NA
5899472	Queen palm	Syagrus romanzoffianum	Huntington Beach	California	-118.004704	33.66692491	603 13th St	35.56	114.8294	no_info	more than 18.29 m	30.48 to 45.72 cm	HuntingtonBeach	NA	NA	NA	NA	NA	NA	NA	NA	NA	NA	NA	NA	NA	NA
5899473	Vacant site	NA	Huntington Beach	California	-118.0045169	33.66686166	606 13th St	0	0	no_info	NA	NA	HuntingtonBeach	NA	NA	NA	NA	NA	NA	NA	NA	NA	NA	NA	NA	NA	NA
5899474	Queen palm	Syagrus romanzoffianum	Huntington Beach	California	-118.0046627	33.66698935	607 13th St	35.56	98.4252	no_info	more than 18.29 m	30.48 to 45.72 cm	HuntingtonBeach	NA	NA	NA	NA	NA	NA	NA	NA	NA	NA	NA	NA	NA	NA
5899475	Queen palm	Syagrus romanzoffianum	Huntington Beach	California	-118.004614	33.66703994	607 13th St	35.56	114.8294	no_info	more than 18.29 m	30.48 to 45.72 cm	HuntingtonBeach	NA	NA	NA	NA	NA	NA	NA	NA	NA	NA	NA	NA	NA	NA
8260995	Vacant site	NA	Huntington Beach	California	-118.004559	33.66707314	609 13th St	0	0	no_info	NA	NA	HuntingtonBeach	NA	NA	NA	NA	NA	NA	NA	NA	NA	NA	NA	NA	NA	NA
5899477	Vacant site	NA	Huntington Beach	California	-118.0044346	33.66694316	610 13th St	0	0	no_info	NA	NA	HuntingtonBeach	NA	NA	NA	NA	NA	NA	NA	NA	NA	NA	NA	NA	NA	NA
8260996	Vacant site	NA	Huntington Beach	California	-118.0043719	33.66700701	610 13th St	0	0	no_info	NA	NA	HuntingtonBeach	NA	NA	NA	NA	NA	NA	NA	NA	NA	NA	NA	NA	NA	NA
5899478	Queen palm	Syagrus romanzoffianum	Huntington Beach	California	-118.0044912	33.66714185	611 13th St	35.56	114.8294	no_info	more than 18.29 m	30.48 to 45.72 cm	HuntingtonBeach	NA	NA	NA	NA	NA	NA	NA	NA	NA	NA	NA	NA	NA	NA
5899479	Queen palm	Syagrus romanzoffianum	Huntington Beach	California	-118.0044474	33.66718263	613 13th St	35.56	82.021	no_info	more than 18.29 m	30.48 to 45.72 cm	HuntingtonBeach	NA	NA	NA	NA	NA	NA	NA	NA	NA	NA	NA	NA	NA	NA
5899480	Queen palm	Syagrus romanzoffianum	Huntington Beach	California	-118.0043865	33.66723314	613 13th St	35.56	98.4252	no_info	more than 18.29 m	30.48 to 45.72 cm	HuntingtonBeach	NA	NA	NA	NA	NA	NA	NA	NA	NA	NA	NA	NA	NA	NA
5899481	Queen palm	Syagrus romanzoffianum	Huntington Beach	California	-118.0043366	33.66704707	614 13th St	35.56	98.4252	no_info	more than 18.29 m	30.48 to 45.72 cm	HuntingtonBeach	NA	NA	NA	NA	NA	NA	NA	NA	NA	NA	NA	NA	NA	NA
8258270	Queen palm	Syagrus romanzoffianum	Huntington Beach	California	-118.0042758	33.66710212	614 13th St	35.56	98.4252	no_info	more than 18.29 m	30.48 to 45.72 cm	HuntingtonBeach	NA	NA	NA	NA	NA	NA	NA	NA	NA	NA	NA	NA	NA	NA
5899482	Vacant site	NA	Huntington Beach	California	-118.0043443	33.66727861	617 13th St	0	0	no_info	NA	NA	HuntingtonBeach	NA	NA	NA	NA	NA	NA	NA	NA	NA	NA	NA	NA	NA	NA
8260994	Vacant site	NA	Huntington Beach	California	-118.0042895	33.66734199	617 13th St	0	0	no_info	NA	NA	HuntingtonBeach	NA	NA	NA	NA	NA	NA	NA	NA	NA	NA	NA	NA	NA	NA
5899483	Queen palm	Syagrus romanzoffianum	Huntington Beach	California	-118.004225	33.66715895	618 13th St	35.56	98.4252	no_info	more than 18.29 m	30.48 to 45.72 cm	HuntingtonBeach	NA	NA	NA	NA	NA	NA	NA	NA	NA	NA	NA	NA	NA	NA
5899484	Queen palm	Syagrus romanzoffianum	Huntington Beach	California	-118.0041566	33.66721175	620 13th St	35.56	98.4252	no_info	more than 18.29 m	30.48 to 45.72 cm	HuntingtonBeach	NA	NA	NA	NA	NA	NA	NA	NA	NA	NA	NA	NA	NA	NA
5899485	Vacant site	NA	Huntington Beach	California	-118.0040961	33.66727272	622 13th St	0	0	no_info	NA	NA	HuntingtonBeach	NA	NA	NA	NA	NA	NA	NA	NA	NA	NA	NA	NA	NA	NA
8251821	Canary island pine	Pinus canariensis	Huntington Beach	California	-118.0041932	33.66743538	625 13th St	0	0	introduced	NA	NA	HuntingtonBeach	NA	NA	NA	NA	NA	NA	NA	NA	NA	NA	NA	NA	NA	NA
8258271	Queen palm	Syagrus romanzoffianum	Huntington Beach	California	-118.0040465	33.66731538	626 13th St	30.48	82.021	no_info	more than 18.29 m	15.24 to 30.48 cm	HuntingtonBeach	NA	NA	NA	NA	NA	NA	NA	NA	NA	NA	NA	NA	NA	NA
8258272	Queen palm	Syagrus romanzoffianum	Huntington Beach	California	-118.0040049	33.66736385	626 13th St	30.48	82.021	no_info	more than 18.29 m	15.24 to 30.48 cm	HuntingtonBeach	NA	NA	NA	NA	NA	NA	NA	NA	NA	NA	NA	NA	NA	NA
8253766	King palm	Archontophoenix cunninghamiana	Huntington Beach	California	-118.0039969	33.66737904	626 13th St	0	0	introduced	NA	NA	HuntingtonBeach	NA	NA	NA	NA	NA	NA	NA	NA	NA	NA	NA	NA	NA	NA
8258269	Queen palm	Syagrus romanzoffianum	Huntington Beach	California	-118.0039764	33.66739796	626 13th St	30.48	82.021	no_info	more than 18.29 m	15.24 to 30.48 cm	HuntingtonBeach	NA	NA	NA	NA	NA	NA	NA	NA	NA	NA	NA	NA	NA	NA
5899487	Leaf plum purple	Prunus cerasifera	Huntington Beach	California	-118.0041488	33.66748505	627 13th St	0	0	introduced	NA	NA	HuntingtonBeach	NA	NA	NA	NA	NA	NA	NA	NA	NA	NA	NA	NA	NA	NA
6419874	Mexican fan palm	Washingtonia robusta	Huntington Beach	California	-118.003628	33.66728943	628 13th St	45.72	262.4672	introduced	more than 18.29 m	30.48 to 45.72 cm	HuntingtonBeach	NA	NA	NA	NA	NA	NA	NA	NA	NA	NA	NA	NA	NA	NA
6419875	Mexican fan palm	Washingtonia robusta	Huntington Beach	California	-118.0037211	33.66736038	628 13th St	45.72	262.4672	introduced	more than 18.29 m	30.48 to 45.72 cm	HuntingtonBeach	NA	NA	NA	NA	NA	NA	NA	NA	NA	NA	NA	NA	NA	NA
6419876	Mexican fan palm	Washingtonia robusta	Huntington Beach	California	-118.0038288	33.66743362	628 13th St	45.72	262.4672	introduced	more than 18.29 m	30.48 to 45.72 cm	HuntingtonBeach	NA	NA	NA	NA	NA	NA	NA	NA	NA	NA	NA	NA	NA	NA
8260993	Vacant site	NA	Huntington Beach	California	-118.0040815	33.66754501	629 13th St	0	0	no_info	NA	NA	HuntingtonBeach	NA	NA	NA	NA	NA	NA	NA	NA	NA	NA	NA	NA	NA	NA
8260989	Vacant site	NA	Huntington Beach	California	-118.004084	33.66761049	629 13th St	0	0	no_info	NA	NA	HuntingtonBeach	NA	NA	NA	NA	NA	NA	NA	NA	NA	NA	NA	NA	NA	NA
8255608	Mexican fan palm	Washingtonia robusta	Huntington Beach	California	-118.0041895	33.66769359	629 13th St	45.72	262.4672	introduced	more than 18.29 m	30.48 to 45.72 cm	HuntingtonBeach	NA	NA	NA	NA	NA	NA	NA	NA	NA	NA	NA	NA	NA	NA
8255609	Stump	NA	Huntington Beach	California	-118.0042982	33.66776507	629 13th St	45.72	0	no_info	NA	30.48 to 45.72 cm	HuntingtonBeach	NA	NA	NA	NA	NA	NA	NA	NA	NA	NA	NA	NA	NA	NA
5899491	Vacant site	NA	Huntington Beach	California	-118.0037101	33.6679011	707 13th St	0	0	no_info	NA	NA	HuntingtonBeach	NA	NA	NA	NA	NA	NA	NA	NA	NA	NA	NA	NA	NA	NA
5899492	Red flowering gum	Corymbia ficifolia	Huntington Beach	California	-118.0036464	33.66772787	708 13th St	0	0	introduced	NA	NA	HuntingtonBeach	NA	NA	NA	NA	NA	NA	NA	NA	NA	NA	NA	NA	NA	NA
5899493	Crape myrtle	Lagerstroemia indica	Huntington Beach	California	-118.0036201	33.66798137	711 13th St	0	0	introduced	NA	NA	HuntingtonBeach	NA	NA	NA	NA	NA	NA	NA	NA	NA	NA	NA	NA	NA	NA
5899494	Pink trumpet tree	Handroanthus impetiginosus	Huntington Beach	California	-118.0035349	33.6678356	712 13th St	0	0	introduced	NA	NA	HuntingtonBeach	NA	NA	NA	NA	NA	NA	NA	NA	NA	NA	NA	NA	NA	NA
5899495	Silver maple	Acer saccharinum	Huntington Beach	California	-118.0034995	33.66808878	715 13th St	0	0	introduced	NA	NA	HuntingtonBeach	NA	NA	NA	NA	NA	NA	NA	NA	NA	NA	NA	NA	NA	NA
5899496	Crape myrtle	Lagerstroemia indica	Huntington Beach	California	-118.0034795	33.66788601	716 13th St	0	0	introduced	NA	NA	HuntingtonBeach	NA	NA	NA	NA	NA	NA	NA	NA	NA	NA	NA	NA	NA	NA
5899497	Crape myrtle	Lagerstroemia indica	Huntington Beach	California	-118.0034325	33.66793017	716 13th St	0	0	introduced	NA	NA	HuntingtonBeach	NA	NA	NA	NA	NA	NA	NA	NA	NA	NA	NA	NA	NA	NA
5899498	Silver maple	Acer saccharinum	Huntington Beach	California	-118.0034339	33.66817376	719 13th St	0	0	introduced	NA	NA	HuntingtonBeach	NA	NA	NA	NA	NA	NA	NA	NA	NA	NA	NA	NA	NA	NA
5899499	Silver maple	Acer saccharinum	Huntington Beach	California	-118.0033863	33.66821855	719 13th St	0	0	introduced	NA	NA	HuntingtonBeach	NA	NA	NA	NA	NA	NA	NA	NA	NA	NA	NA	NA	NA	NA
5899500	Indian laurel fig	Ficus microcarpa	Huntington Beach	California	-118.0033729	33.66796118	720 13th St	0	0	introduced	NA	NA	HuntingtonBeach	NA	NA	NA	NA	NA	NA	NA	NA	NA	NA	NA	NA	NA	NA
5899501	Canary island pine	Pinus canariensis	Huntington Beach	California	-118.0032423	33.66810307	722 13th St	0	0	introduced	NA	NA	HuntingtonBeach	NA	NA	NA	NA	NA	NA	NA	NA	NA	NA	NA	NA	NA	NA
5899502	Weeping fig	Ficus benjamina	Huntington Beach	California	-118.0032544	33.66834077	725 13th St	0	0	introduced	NA	NA	HuntingtonBeach	NA	NA	NA	NA	NA	NA	NA	NA	NA	NA	NA	NA	NA	NA
5899503	Weeping fig	Ficus benjamina	Huntington Beach	California	-118.0031903	33.66838795	725 13th St	0	0	introduced	NA	NA	HuntingtonBeach	NA	NA	NA	NA	NA	NA	NA	NA	NA	NA	NA	NA	NA	NA
5899504	Queen palm	Syagrus romanzoffianum	Huntington Beach	California	-118.0031294	33.66822296	726 13th St	35.56	98.4252	no_info	more than 18.29 m	30.48 to 45.72 cm	HuntingtonBeach	NA	NA	NA	NA	NA	NA	NA	NA	NA	NA	NA	NA	NA	NA
5899505	Queen palm	Syagrus romanzoffianum	Huntington Beach	California	-118.0031006	33.66825915	726 13th St	35.56	98.4252	no_info	more than 18.29 m	30.48 to 45.72 cm	HuntingtonBeach	NA	NA	NA	NA	NA	NA	NA	NA	NA	NA	NA	NA	NA	NA
5899506	Canary island pine	Pinus canariensis	Huntington Beach	California	-118.0031324	33.66846858	727 13th St	0	0	introduced	NA	NA	HuntingtonBeach	NA	NA	NA	NA	NA	NA	NA	NA	NA	NA	NA	NA	NA	NA
5899507	Red gum	Eucalyptus camaldulensis	Huntington Beach	California	-118.0029745	33.66835666	730 13th St	0	0	introduced	NA	NA	HuntingtonBeach	NA	NA	NA	NA	NA	NA	NA	NA	NA	NA	NA	NA	NA	NA
5899508	Carrotwood	Cupaniopsis anacardioides	Huntington Beach	California	-118.0030292	33.66855128	733 13th St	0	0	introduced	NA	NA	HuntingtonBeach	NA	NA	NA	NA	NA	NA	NA	NA	NA	NA	NA	NA	NA	NA
5899510	Vacant site	NA	Huntington Beach	California	-118.0029791	33.66859575	735 13th St	0	0	no_info	NA	NA	HuntingtonBeach	NA	NA	NA	NA	NA	NA	NA	NA	NA	NA	NA	NA	NA	NA
8250907	Brisbane box	Lophostemon confertus	Huntington Beach	California	-118.0029238	33.66865388	735 13th St	0	0	introduced	NA	NA	HuntingtonBeach	NA	NA	NA	NA	NA	NA	NA	NA	NA	NA	NA	NA	NA	NA
8253605	Japanese black pine	Pinus thunbergiana	Huntington Beach	California	-118.0028983	33.66845345	736 13th St	0	0	no_info	NA	NA	HuntingtonBeach	NA	NA	NA	NA	NA	NA	NA	NA	NA	NA	NA	NA	NA	NA
5899512	Eastern redbud	Cercis canadensis	Huntington Beach	California	-118.0028712	33.66871124	739 13th St	0	0	introduced	NA	NA	HuntingtonBeach	NA	NA	NA	NA	NA	NA	NA	NA	NA	NA	NA	NA	NA	NA
5899514	Vacant site	NA	Huntington Beach	California	-118.0027619	33.66882885	743 13th St	0	0	no_info	NA	NA	HuntingtonBeach	NA	NA	NA	NA	NA	NA	NA	NA	NA	NA	NA	NA	NA	NA
5899515	Vacant site	NA	Huntington Beach	California	-118.0028979	33.66900808	743 13th St	0	0	no_info	NA	NA	HuntingtonBeach	NA	NA	NA	NA	NA	NA	NA	NA	NA	NA	NA	NA	NA	NA
5899518	Vacant site	NA	Huntington Beach	California	-118.0026567	33.66905507	801 13th St	0	0	no_info	NA	NA	HuntingtonBeach	NA	NA	NA	NA	NA	NA	NA	NA	NA	NA	NA	NA	NA	NA
5899519	Eastern redbud	Cercis canadensis	Huntington Beach	California	-118.0027126	33.66909279	801 13th St	0	0	introduced	NA	NA	HuntingtonBeach	NA	NA	NA	NA	NA	NA	NA	NA	NA	NA	NA	NA	NA	NA
5899520	Southern magnolia	Magnolia grandiflora	Huntington Beach	California	-118.0028214	33.66915764	801 13th St	0	0	introduced	NA	NA	HuntingtonBeach	NA	NA	NA	NA	NA	NA	NA	NA	NA	NA	NA	NA	NA	NA
5899521	Southern magnolia	Magnolia grandiflora	Huntington Beach	California	-118.002403	33.66913521	805 13th St	0	0	introduced	NA	NA	HuntingtonBeach	NA	NA	NA	NA	NA	NA	NA	NA	NA	NA	NA	NA	NA	NA
5899522	Vacant site	NA	Huntington Beach	California	-118.0022286	33.6692465	809 13th St	0	0	no_info	NA	NA	HuntingtonBeach	NA	NA	NA	NA	NA	NA	NA	NA	NA	NA	NA	NA	NA	NA
5899523	Leaf plum purple	Prunus cerasifera	Huntington Beach	California	-118.0022202	33.6690788	812 13th St	0	0	introduced	NA	NA	HuntingtonBeach	NA	NA	NA	NA	NA	NA	NA	NA	NA	NA	NA	NA	NA	NA
8257113	Leaf plum purple	Prunus cerasifera	Huntington Beach	California	-118.0021585	33.6691144	812 13th St	0	0	introduced	NA	NA	HuntingtonBeach	NA	NA	NA	NA	NA	NA	NA	NA	NA	NA	NA	NA	NA	NA
5899524	Queen palm	Syagrus romanzoffianum	Huntington Beach	California	-118.0021341	33.66930641	813 13th St	35.56	98.4252	no_info	more than 18.29 m	30.48 to 45.72 cm	HuntingtonBeach	NA	NA	NA	NA	NA	NA	NA	NA	NA	NA	NA	NA	NA	NA
5899525	Evergreen pear	Pyrus kawakamii	Huntington Beach	California	-118.0020922	33.66914928	814 13th St	0	0	no_info	NA	NA	HuntingtonBeach	NA	NA	NA	NA	NA	NA	NA	NA	NA	NA	NA	NA	NA	NA
5899526	Vacant site	NA	Huntington Beach	California	-118.0019006	33.66923556	816 13th St	0	0	no_info	NA	NA	HuntingtonBeach	NA	NA	NA	NA	NA	NA	NA	NA	NA	NA	NA	NA	NA	NA
5899527	Brazilian pepper	Schinus terebinthifolius	Huntington Beach	California	-118.0019125	33.66942093	817 13th St	0	0	no_info	NA	NA	HuntingtonBeach	NA	NA	NA	NA	NA	NA	NA	NA	NA	NA	NA	NA	NA	NA
5899528	Vacant site	NA	Huntington Beach	California	-118.0016833	33.66932767	822 13th St	0	0	no_info	NA	NA	HuntingtonBeach	NA	NA	NA	NA	NA	NA	NA	NA	NA	NA	NA	NA	NA	NA
5899533	Prickly melaleuca	Melaleuca styphelioides	Huntington Beach	California	-118.0003639	33.67025167	921 13th St	0	0	introduced	NA	NA	HuntingtonBeach	NA	NA	NA	NA	NA	NA	NA	NA	NA	NA	NA	NA	NA	NA
5899534	Tree site deleted	Tree	Huntington Beach	California	-118.0007126	33.67025392	921 13th St	0	0	no_info	NA	NA	HuntingtonBeach	NA	NA	NA	NA	NA	NA	NA	NA	NA	NA	NA	NA	NA	NA
5899535	Vacant site	NA	Huntington Beach	California	-118.0008335	33.6702555	921 13th St	0	0	no_info	NA	NA	HuntingtonBeach	NA	NA	NA	NA	NA	NA	NA	NA	NA	NA	NA	NA	NA	NA
5899536	Vacant site	NA	Huntington Beach	California	-118.0002524	33.67036597	921 13th St	0	0	no_info	NA	NA	HuntingtonBeach	NA	NA	NA	NA	NA	NA	NA	NA	NA	NA	NA	NA	NA	NA
5899537	Vacant site	NA	Huntington Beach	California	-117.9997602	33.67026236	1009 13th St	0	0	no_info	NA	NA	HuntingtonBeach	NA	NA	NA	NA	NA	NA	NA	NA	NA	NA	NA	NA	NA	NA
5899538	Prickly melaleuca	Melaleuca styphelioides	Huntington Beach	California	-117.9996324	33.67013312	1012 13th St	0	0	introduced	NA	NA	HuntingtonBeach	NA	NA	NA	NA	NA	NA	NA	NA	NA	NA	NA	NA	NA	NA
5899539	Prickly melaleuca	Melaleuca styphelioides	Huntington Beach	California	-117.9994599	33.67013559	1016 13th St	0	0	introduced	NA	NA	HuntingtonBeach	NA	NA	NA	NA	NA	NA	NA	NA	NA	NA	NA	NA	NA	NA
5899540	Vacant site	NA	Huntington Beach	California	-117.9991939	33.67012941	1020 13th St	0	0	no_info	NA	NA	HuntingtonBeach	NA	NA	NA	NA	NA	NA	NA	NA	NA	NA	NA	NA	NA	NA
5899541	Prickly melaleuca	Melaleuca styphelioides	Huntington Beach	California	-117.9991295	33.67012953	1024 13th St	0	0	introduced	NA	NA	HuntingtonBeach	NA	NA	NA	NA	NA	NA	NA	NA	NA	NA	NA	NA	NA	NA
5899542	Chinese flame tree	Koelreuteria bipinnata	Huntington Beach	California	-117.9990097	33.67012809	1026 13th St	0	0	introduced	NA	NA	HuntingtonBeach	NA	NA	NA	NA	NA	NA	NA	NA	NA	NA	NA	NA	NA	NA
5899543	Prickly melaleuca	Melaleuca styphelioides	Huntington Beach	California	-117.9987487	33.67013327	1030 13th St	0	0	introduced	NA	NA	HuntingtonBeach	NA	NA	NA	NA	NA	NA	NA	NA	NA	NA	NA	NA	NA	NA
5899544	Prickly melaleuca	Melaleuca styphelioides	Huntington Beach	California	-117.9985419	33.67013713	1036 13th St	76.2	0	introduced	NA	60.96 to 76.2 cm	HuntingtonBeach	NA	NA	NA	NA	NA	NA	NA	NA	NA	NA	NA	NA	NA	NA
5899545	Vacant site	NA	Huntington Beach	California	-117.9984597	33.67013978	1040 13th St	0	0	no_info	NA	NA	HuntingtonBeach	NA	NA	NA	NA	NA	NA	NA	NA	NA	NA	NA	NA	NA	NA
5899546	Prickly melaleuca	Melaleuca styphelioides	Huntington Beach	California	-117.9984154	33.6702734	1041 13th St	0	0	introduced	NA	NA	HuntingtonBeach	NA	NA	NA	NA	NA	NA	NA	NA	NA	NA	NA	NA	NA	NA
5899547	Vacant site	NA	Huntington Beach	California	-117.9983513	33.67014318	1042 13th St	0	0	no_info	NA	NA	HuntingtonBeach	NA	NA	NA	NA	NA	NA	NA	NA	NA	NA	NA	NA	NA	NA
8256269	Mexican fan palm	Washingtonia robusta	Huntington Beach	California	-118.0095624	33.66357562	111 14th St	45.72	131.2336	introduced	more than 18.29 m	30.48 to 45.72 cm	HuntingtonBeach	NA	NA	NA	NA	NA	NA	NA	NA	NA	NA	NA	NA	NA	NA
8256268	Mexican fan palm	Washingtonia robusta	Huntington Beach	California	-118.0095215	33.66360495	113 14th St	45.72	147.6378	introduced	more than 18.29 m	30.48 to 45.72 cm	HuntingtonBeach	NA	NA	NA	NA	NA	NA	NA	NA	NA	NA	NA	NA	NA	NA
5899555	Vacant site	NA	Huntington Beach	California	-118.0092968	33.66357338	118 14th St	0	0	no_info	NA	NA	HuntingtonBeach	NA	NA	NA	NA	NA	NA	NA	NA	NA	NA	NA	NA	NA	NA
5899556	Mexican fan palm	Washingtonia robusta	Huntington Beach	California	-118.0094438	33.66367733	119 14th St	45.72	131.2336	introduced	more than 18.29 m	30.48 to 45.72 cm	HuntingtonBeach	NA	NA	NA	NA	NA	NA	NA	NA	NA	NA	NA	NA	NA	NA
5899557	Mexican fan palm	Washingtonia robusta	Huntington Beach	California	-118.0092484	33.66363986	120 14th St	0	0	introduced	NA	NA	HuntingtonBeach	NA	NA	NA	NA	NA	NA	NA	NA	NA	NA	NA	NA	NA	NA
8260476	Vacant site	NA	Huntington Beach	California	-118.0091891	33.66369968	120 14th St	0	0	no_info	NA	NA	HuntingtonBeach	NA	NA	NA	NA	NA	NA	NA	NA	NA	NA	NA	NA	NA	NA
5899558	Mexican fan palm	Washingtonia robusta	Huntington Beach	California	-118.0089548	33.66363044	120 14th St	45.72	131.2336	introduced	more than 18.29 m	30.48 to 45.72 cm	HuntingtonBeach	NA	NA	NA	NA	NA	NA	NA	NA	NA	NA	NA	NA	NA	NA
5899559	Mexican fan palm	Washingtonia robusta	Huntington Beach	California	-118.0090792	33.66372744	120 14th St	45.72	164.042	introduced	more than 18.29 m	30.48 to 45.72 cm	HuntingtonBeach	NA	NA	NA	NA	NA	NA	NA	NA	NA	NA	NA	NA	NA	NA
5899560	Mexican fan palm	Washingtonia robusta	Huntington Beach	California	-118.0093653	33.66377191	123 14th St	45.72	196.8504	introduced	more than 18.29 m	30.48 to 45.72 cm	HuntingtonBeach	NA	NA	NA	NA	NA	NA	NA	NA	NA	NA	NA	NA	NA	NA
8260478	Vacant site	NA	Huntington Beach	California	-118.0093192	33.66383387	123 14th St	0	0	no_info	NA	NA	HuntingtonBeach	NA	NA	NA	NA	NA	NA	NA	NA	NA	NA	NA	NA	NA	NA
5899561	Mexican fan palm	Washingtonia robusta	Huntington Beach	California	-118.0094075	33.66396973	123 14th St	45.72	180.4462	introduced	more than 18.29 m	30.48 to 45.72 cm	HuntingtonBeach	NA	NA	NA	NA	NA	NA	NA	NA	NA	NA	NA	NA	NA	NA
5899562	Mexican fan palm	Washingtonia robusta	Huntington Beach	California	-118.0094631	33.66400653	123 14th St	45.72	180.4462	introduced	more than 18.29 m	30.48 to 45.72 cm	HuntingtonBeach	NA	NA	NA	NA	NA	NA	NA	NA	NA	NA	NA	NA	NA	NA
8256306	Mexican fan palm	Washingtonia robusta	Huntington Beach	California	-118.009092	33.66404865	201 14th St	45.72	180.4462	introduced	more than 18.29 m	30.48 to 45.72 cm	HuntingtonBeach	NA	NA	NA	NA	NA	NA	NA	NA	NA	NA	NA	NA	NA	NA
8256305	Mexican fan palm	Washingtonia robusta	Huntington Beach	California	-118.0090319	33.66412115	201 14th St	45.72	164.042	introduced	more than 18.29 m	30.48 to 45.72 cm	HuntingtonBeach	NA	NA	NA	NA	NA	NA	NA	NA	NA	NA	NA	NA	NA	NA
5899564	New zealand christmas tree	Metrosideros excelsa	Huntington Beach	California	-118.0092298	33.66398706	201 14th St	0	0	introduced	NA	NA	HuntingtonBeach	NA	NA	NA	NA	NA	NA	NA	NA	NA	NA	NA	NA	NA	NA
5899565	Mexican fan palm	Washingtonia robusta	Huntington Beach	California	-118.0093401	33.66406746	201 14th St	45.72	180.4462	introduced	more than 18.29 m	30.48 to 45.72 cm	HuntingtonBeach	NA	NA	NA	NA	NA	NA	NA	NA	NA	NA	NA	NA	NA	NA
5899566	Mexican fan palm	Washingtonia robusta	Huntington Beach	California	-118.0094254	33.66412852	201 14th St	0	0	introduced	NA	NA	HuntingtonBeach	NA	NA	NA	NA	NA	NA	NA	NA	NA	NA	NA	NA	NA	NA
5899570	Mexican fan palm	Washingtonia robusta	Huntington Beach	California	-118.0089255	33.66394194	204 14th St	45.72	180.4462	introduced	more than 18.29 m	30.48 to 45.72 cm	HuntingtonBeach	NA	NA	NA	NA	NA	NA	NA	NA	NA	NA	NA	NA	NA	NA
8256304	Mexican fan palm	Washingtonia robusta	Huntington Beach	California	-118.0089387	33.66417342	207 14th St	0	0	introduced	NA	NA	HuntingtonBeach	NA	NA	NA	NA	NA	NA	NA	NA	NA	NA	NA	NA	NA	NA
8256303	Mexican fan palm	Washingtonia robusta	Huntington Beach	California	-118.008887	33.66423979	207 14th St	0	0	introduced	NA	NA	HuntingtonBeach	NA	NA	NA	NA	NA	NA	NA	NA	NA	NA	NA	NA	NA	NA
5899571	Mexican fan palm	Washingtonia robusta	Huntington Beach	California	-118.0088079	33.66404078	208 14th St	45.72	164.042	introduced	more than 18.29 m	30.48 to 45.72 cm	HuntingtonBeach	NA	NA	NA	NA	NA	NA	NA	NA	NA	NA	NA	NA	NA	NA
5899572	Mexican fan palm	Washingtonia robusta	Huntington Beach	California	-118.0087086	33.66416327	212 14th St	45.72	147.6378	introduced	more than 18.29 m	30.48 to 45.72 cm	HuntingtonBeach	NA	NA	NA	NA	NA	NA	NA	NA	NA	NA	NA	NA	NA	NA
8256312	Mexican fan palm	Washingtonia robusta	Huntington Beach	California	-118.0087635	33.66367352	212 14th St	45.72	180.4462	introduced	more than 18.29 m	30.48 to 45.72 cm	HuntingtonBeach	NA	NA	NA	NA	NA	NA	NA	NA	NA	NA	NA	NA	NA	NA
8256313	Mexican fan palm	Washingtonia robusta	Huntington Beach	California	-118.008859	33.66371594	212 14th St	45.72	180.4462	introduced	more than 18.29 m	30.48 to 45.72 cm	HuntingtonBeach	NA	NA	NA	NA	NA	NA	NA	NA	NA	NA	NA	NA	NA	NA
8256314	Mexican fan palm	Washingtonia robusta	Huntington Beach	California	-118.0089229	33.6637752	212 14th St	45.72	180.4462	introduced	more than 18.29 m	30.48 to 45.72 cm	HuntingtonBeach	NA	NA	NA	NA	NA	NA	NA	NA	NA	NA	NA	NA	NA	NA
8260475	Vacant site	NA	Huntington Beach	California	-118.0087893	33.66434888	215 14th St	0	0	no_info	NA	NA	HuntingtonBeach	NA	NA	NA	NA	NA	NA	NA	NA	NA	NA	NA	NA	NA	NA
5899573	Queen palm	Syagrus romanzoffianum	Huntington Beach	California	-118.0086272	33.66425259	218 14th St	30.48	114.8294	no_info	more than 18.29 m	15.24 to 30.48 cm	HuntingtonBeach	NA	NA	NA	NA	NA	NA	NA	NA	NA	NA	NA	NA	NA	NA
5899574	Canary island date palm	Phoenix canariensis	Huntington Beach	California	-118.0086723	33.66447286	219 14th St	76.2	196.8504	introduced	more than 18.29 m	60.96 to 76.2 cm	HuntingtonBeach	NA	NA	NA	NA	NA	NA	NA	NA	NA	NA	NA	NA	NA	NA
5899575	Canary island date palm	Phoenix canariensis	Huntington Beach	California	-118.0086285	33.66449874	219 14th St	76.2	164.042	introduced	more than 18.29 m	60.96 to 76.2 cm	HuntingtonBeach	NA	NA	NA	NA	NA	NA	NA	NA	NA	NA	NA	NA	NA	NA
8257859	Queen palm	Syagrus romanzoffianum	Huntington Beach	California	-118.0085145	33.6643367	220 14th St	30.48	114.8294	no_info	more than 18.29 m	15.24 to 30.48 cm	HuntingtonBeach	NA	NA	NA	NA	NA	NA	NA	NA	NA	NA	NA	NA	NA	NA
5899576	Canary island date palm	Phoenix canariensis	Huntington Beach	California	-118.0085713	33.66456691	221 14th St	76.2	164.042	introduced	more than 18.29 m	60.96 to 76.2 cm	HuntingtonBeach	NA	NA	NA	NA	NA	NA	NA	NA	NA	NA	NA	NA	NA	NA
5899577	Vacant site	NA	Huntington Beach	California	-118.0084581	33.66440356	222 14th St	0	0	no_info	NA	NA	HuntingtonBeach	NA	NA	NA	NA	NA	NA	NA	NA	NA	NA	NA	NA	NA	NA
5899578	Queen palm	Syagrus romanzoffianum	Huntington Beach	California	-118.0084198	33.6644347	222 14th St	30.48	82.021	no_info	more than 18.29 m	15.24 to 30.48 cm	HuntingtonBeach	NA	NA	NA	NA	NA	NA	NA	NA	NA	NA	NA	NA	NA	NA
8257860	Queen palm	Syagrus romanzoffianum	Huntington Beach	California	-118.0083796	33.6644789	222 14th St	30.48	82.021	no_info	more than 18.29 m	15.24 to 30.48 cm	HuntingtonBeach	NA	NA	NA	NA	NA	NA	NA	NA	NA	NA	NA	NA	NA	NA
8257861	Queen palm	Syagrus romanzoffianum	Huntington Beach	California	-118.0083332	33.66452358	222 14th St	30.48	82.021	no_info	more than 18.29 m	15.24 to 30.48 cm	HuntingtonBeach	NA	NA	NA	NA	NA	NA	NA	NA	NA	NA	NA	NA	NA	NA
5899579	Canary island date palm	Phoenix canariensis	Huntington Beach	California	-118.0085271	33.66459143	223 14th St	76.2	164.042	introduced	more than 18.29 m	60.96 to 76.2 cm	HuntingtonBeach	NA	NA	NA	NA	NA	NA	NA	NA	NA	NA	NA	NA	NA	NA
5899580	Mexican fan palm	Washingtonia robusta	Huntington Beach	California	-118.008132	33.66500275	305 14th St	45.72	147.6378	introduced	more than 18.29 m	30.48 to 45.72 cm	HuntingtonBeach	NA	NA	NA	NA	NA	NA	NA	NA	NA	NA	NA	NA	NA	NA
5899581	Queen palm	Syagrus romanzoffianum	Huntington Beach	California	-118.0080094	33.66487901	306 14th St	30.48	98.4252	no_info	more than 18.29 m	15.24 to 30.48 cm	HuntingtonBeach	NA	NA	NA	NA	NA	NA	NA	NA	NA	NA	NA	NA	NA	NA
5899582	Queen palm	Syagrus romanzoffianum	Huntington Beach	California	-118.0079573	33.66492658	308 14th St	30.48	98.4252	no_info	more than 18.29 m	15.24 to 30.48 cm	HuntingtonBeach	NA	NA	NA	NA	NA	NA	NA	NA	NA	NA	NA	NA	NA	NA
5899583	Crape myrtle	Lagerstroemia indica	Huntington Beach	California	-118.0080212	33.66506447	309 14th St	0	0	introduced	NA	NA	HuntingtonBeach	NA	NA	NA	NA	NA	NA	NA	NA	NA	NA	NA	NA	NA	NA
5899584	Mexican fan palm	Washingtonia robusta	Huntington Beach	California	-118.0078976	33.66497435	310 14th St	45.72	180.4462	introduced	more than 18.29 m	30.48 to 45.72 cm	HuntingtonBeach	NA	NA	NA	NA	NA	NA	NA	NA	NA	NA	NA	NA	NA	NA
5899585	Vacant site	NA	Huntington Beach	California	-118.0079227	33.66516496	311 14th St	0	0	no_info	NA	NA	HuntingtonBeach	NA	NA	NA	NA	NA	NA	NA	NA	NA	NA	NA	NA	NA	NA
5899586	Mexican fan palm	Washingtonia robusta	Huntington Beach	California	-118.0078253	33.66502875	312 14th St	45.72	180.4462	introduced	more than 18.29 m	30.48 to 45.72 cm	HuntingtonBeach	NA	NA	NA	NA	NA	NA	NA	NA	NA	NA	NA	NA	NA	NA
5899587	Crape myrtle	Lagerstroemia indica	Huntington Beach	California	-118.0077368	33.66509611	314 14th St	2.54	0	introduced	NA	0 to 15.24 cm	HuntingtonBeach	NA	NA	NA	NA	NA	NA	NA	NA	NA	NA	NA	NA	NA	NA
5899588	Mexican fan palm	Washingtonia robusta	Huntington Beach	California	-118.0078773	33.66520745	315 14th St	45.72	164.042	introduced	more than 18.29 m	30.48 to 45.72 cm	HuntingtonBeach	NA	NA	NA	NA	NA	NA	NA	NA	NA	NA	NA	NA	NA	NA
5899589	Mexican fan palm	Washingtonia robusta	Huntington Beach	California	-118.0078045	33.66528305	315 14th St	45.72	147.6378	introduced	more than 18.29 m	30.48 to 45.72 cm	HuntingtonBeach	NA	NA	NA	NA	NA	NA	NA	NA	NA	NA	NA	NA	NA	NA
5899590	Mexican fan palm	Washingtonia robusta	Huntington Beach	California	-118.0077878	33.66507033	316 14th St	45.72	180.4462	introduced	more than 18.29 m	30.48 to 45.72 cm	HuntingtonBeach	NA	NA	NA	NA	NA	NA	NA	NA	NA	NA	NA	NA	NA	NA
5899592	New zealand christmas tree	Metrosideros excelsa	Huntington Beach	California	-118.0075455	33.66527368	322 14th St	0	0	introduced	NA	NA	HuntingtonBeach	NA	NA	NA	NA	NA	NA	NA	NA	NA	NA	NA	NA	NA	NA
5899593	Mexican fan palm	Washingtonia robusta	Huntington Beach	California	-118.00766	33.66541789	323 14th St	45.72	213.2546	introduced	more than 18.29 m	30.48 to 45.72 cm	HuntingtonBeach	NA	NA	NA	NA	NA	NA	NA	NA	NA	NA	NA	NA	NA	NA
5899594	Mexican fan palm	Washingtonia robusta	Huntington Beach	California	-118.0076282	33.66545941	323 14th St	45.72	213.2546	introduced	more than 18.29 m	30.48 to 45.72 cm	HuntingtonBeach	NA	NA	NA	NA	NA	NA	NA	NA	NA	NA	NA	NA	NA	NA
5899595	Mexican fan palm	Washingtonia robusta	Huntington Beach	California	-118.0076042	33.66547419	323 14th St	45.72	213.2546	introduced	more than 18.29 m	30.48 to 45.72 cm	HuntingtonBeach	NA	NA	NA	NA	NA	NA	NA	NA	NA	NA	NA	NA	NA	NA
5899596	Canary island date palm	Phoenix canariensis	Huntington Beach	California	-118.007576	33.66561779	323 14th St	76.2	147.6378	introduced	more than 18.29 m	60.96 to 76.2 cm	HuntingtonBeach	NA	NA	NA	NA	NA	NA	NA	NA	NA	NA	NA	NA	NA	NA
5899597	Canary island date palm	Phoenix canariensis	Huntington Beach	California	-118.007601	33.66563922	323 14th St	76.2	147.6378	introduced	more than 18.29 m	60.96 to 76.2 cm	HuntingtonBeach	NA	NA	NA	NA	NA	NA	NA	NA	NA	NA	NA	NA	NA	NA
5899598	California fan palm	Washingtonia filifera	Huntington Beach	California	-118.0077139	33.66571056	323 14th St	60.96	82.021	naturally_occurring	more than 18.29 m	45.72 to 60.96 cm	HuntingtonBeach	NA	NA	NA	NA	NA	NA	NA	NA	NA	NA	NA	NA	NA	NA
5899599	Mexican fan palm	Washingtonia robusta	Huntington Beach	California	-118.0077469	33.66574295	323 14th St	0	0	introduced	NA	NA	HuntingtonBeach	NA	NA	NA	NA	NA	NA	NA	NA	NA	NA	NA	NA	NA	NA
5899600	Pygmy date palm	Phoenix roebelenii	Huntington Beach	California	-118.0075147	33.66532495	324 14th St	0	0	no_info	NA	NA	HuntingtonBeach	NA	NA	NA	NA	NA	NA	NA	NA	NA	NA	NA	NA	NA	NA
8257930	Queen palm	Syagrus romanzoffianum	Huntington Beach	California	-118.0074377	33.66538893	326 14th St	0	0	no_info	NA	NA	HuntingtonBeach	NA	NA	NA	NA	NA	NA	NA	NA	NA	NA	NA	NA	NA	NA
5899601	Vacant site	NA	Huntington Beach	California	-118.0073972	33.66543288	328 14th St	0	0	no_info	NA	NA	HuntingtonBeach	NA	NA	NA	NA	NA	NA	NA	NA	NA	NA	NA	NA	NA	NA
5899602	Queen palm	Syagrus romanzoffianum	Huntington Beach	California	-118.0070786	33.66526535	328 14th St	35.56	114.8294	no_info	more than 18.29 m	30.48 to 45.72 cm	HuntingtonBeach	NA	NA	NA	NA	NA	NA	NA	NA	NA	NA	NA	NA	NA	NA
5899603	Queen palm	Syagrus romanzoffianum	Huntington Beach	California	-118.0071907	33.66533161	328 14th St	35.56	114.8294	no_info	more than 18.29 m	30.48 to 45.72 cm	HuntingtonBeach	NA	NA	NA	NA	NA	NA	NA	NA	NA	NA	NA	NA	NA	NA
8257937	Queen palm	Syagrus romanzoffianum	Huntington Beach	California	-118.0072852	33.66541341	328 14th St	35.56	114.8294	no_info	more than 18.29 m	30.48 to 45.72 cm	HuntingtonBeach	NA	NA	NA	NA	NA	NA	NA	NA	NA	NA	NA	NA	NA	NA
5899604	Ornamental pear	Pyrus calleryana	Huntington Beach	California	-118.0071202	33.66570477	402 14th St	0	0	introduced	NA	NA	HuntingtonBeach	NA	NA	NA	NA	NA	NA	NA	NA	NA	NA	NA	NA	NA	NA
11422381	African tulip tree	Spathodea campanulata	Huntington Beach	California	-118.0072557	33.66586242	405 14th St	0	0	introduced	NA	NA	HuntingtonBeach	NA	NA	NA	NA	NA	NA	NA	NA	NA	NA	NA	NA	NA	NA
5899607	Vacant site	NA	Huntington Beach	California	-118.0070217	33.66579085	406 14th St	0	0	no_info	NA	NA	HuntingtonBeach	NA	NA	NA	NA	NA	NA	NA	NA	NA	NA	NA	NA	NA	NA
5899608	Vacant site	NA	Huntington Beach	California	-118.0072021	33.66587392	407 14th St	0	0	no_info	NA	NA	HuntingtonBeach	NA	NA	NA	NA	NA	NA	NA	NA	NA	NA	NA	NA	NA	NA
5899609	Water gum	Tristaniopsis laurina	Huntington Beach	California	-118.0071635	33.66590942	407 14th St	0	0	introduced	NA	NA	HuntingtonBeach	NA	NA	NA	NA	NA	NA	NA	NA	NA	NA	NA	NA	NA	NA
5899610	King palm	Archontophoenix cunninghamiana	Huntington Beach	California	-118.0070551	33.66601304	411 14th St	0	0	introduced	NA	NA	HuntingtonBeach	NA	NA	NA	NA	NA	NA	NA	NA	NA	NA	NA	NA	NA	NA
5899611	Canary island date palm	Phoenix canariensis	Huntington Beach	California	-118.0069755	33.66583448	412 14th St	76.2	164.042	introduced	more than 18.29 m	60.96 to 76.2 cm	HuntingtonBeach	NA	NA	NA	NA	NA	NA	NA	NA	NA	NA	NA	NA	NA	NA
5899612	Canary island date palm	Phoenix canariensis	Huntington Beach	California	-118.0069138	33.66590088	412 14th St	76.2	164.042	introduced	more than 18.29 m	60.96 to 76.2 cm	HuntingtonBeach	NA	NA	NA	NA	NA	NA	NA	NA	NA	NA	NA	NA	NA	NA
8252367	Carrotwood	Cupaniopsis anacardioides	Huntington Beach	California	-118.0069005	33.66591596	412 14th St	0	0	introduced	NA	NA	HuntingtonBeach	NA	NA	NA	NA	NA	NA	NA	NA	NA	NA	NA	NA	NA	NA
5899614	Mexican fan palm	Washingtonia robusta	Huntington Beach	California	-118.0068483	33.66595952	414 14th St	45.72	164.042	introduced	more than 18.29 m	30.48 to 45.72 cm	HuntingtonBeach	NA	NA	NA	NA	NA	NA	NA	NA	NA	NA	NA	NA	NA	NA
8260517	Vacant site	NA	Huntington Beach	California	-118.0069914	33.66609195	415 14th St	0	0	no_info	NA	NA	HuntingtonBeach	NA	NA	NA	NA	NA	NA	NA	NA	NA	NA	NA	NA	NA	NA
5899615	King palm	Archontophoenix cunninghamiana	Huntington Beach	California	-118.0067983	33.6660202	416 14th St	0	0	introduced	NA	NA	HuntingtonBeach	NA	NA	NA	NA	NA	NA	NA	NA	NA	NA	NA	NA	NA	NA
5899616	Queen palm	Syagrus romanzoffianum	Huntington Beach	California	-118.0069203	33.66614555	417 14th St	30.48	65.6168	no_info	more than 18.29 m	15.24 to 30.48 cm	HuntingtonBeach	NA	NA	NA	NA	NA	NA	NA	NA	NA	NA	NA	NA	NA	NA
8257922	Queen palm	Syagrus romanzoffianum	Huntington Beach	California	-118.006887	33.66618525	417 14th St	35.56	114.8294	no_info	more than 18.29 m	30.48 to 45.72 cm	HuntingtonBeach	NA	NA	NA	NA	NA	NA	NA	NA	NA	NA	NA	NA	NA	NA
8257921	Queen palm	Syagrus romanzoffianum	Huntington Beach	California	-118.0068729	33.66619573	417 14th St	30.48	82.021	no_info	more than 18.29 m	15.24 to 30.48 cm	HuntingtonBeach	NA	NA	NA	NA	NA	NA	NA	NA	NA	NA	NA	NA	NA	NA
5899618	Vacant site	NA	Huntington Beach	California	-118.0068274	33.66623099	419 14th St	0	0	no_info	NA	NA	HuntingtonBeach	NA	NA	NA	NA	NA	NA	NA	NA	NA	NA	NA	NA	NA	NA
5899619	Ornamental pear	Pyrus calleryana	Huntington Beach	California	-118.0067201	33.66608911	420 14th St	0	0	introduced	NA	NA	HuntingtonBeach	NA	NA	NA	NA	NA	NA	NA	NA	NA	NA	NA	NA	NA	NA
5899620	Queen palm	Syagrus romanzoffianum	Huntington Beach	California	-118.0067851	33.66625493	421 14th St	35.56	114.8294	no_info	more than 18.29 m	30.48 to 45.72 cm	HuntingtonBeach	NA	NA	NA	NA	NA	NA	NA	NA	NA	NA	NA	NA	NA	NA
8260519	Vacant site	NA	Huntington Beach	California	-118.0067272	33.66631264	421 14th St	0	0	no_info	NA	NA	HuntingtonBeach	NA	NA	NA	NA	NA	NA	NA	NA	NA	NA	NA	NA	NA	NA
5899621	Sago palm	Cycas revoluta	Huntington Beach	California	-118.0066817	33.66613492	422 14th St	0	0	introduced	NA	NA	HuntingtonBeach	NA	NA	NA	NA	NA	NA	NA	NA	NA	NA	NA	NA	NA	NA
8260166	Sago palm	Cycas revoluta	Huntington Beach	California	-118.0066369	33.66616461	422 14th St	0	0	introduced	NA	NA	HuntingtonBeach	NA	NA	NA	NA	NA	NA	NA	NA	NA	NA	NA	NA	NA	NA
8260516	Vacant site	NA	Huntington Beach	California	-118.0065793	33.66621572	424 14th St	0	0	no_info	NA	NA	HuntingtonBeach	NA	NA	NA	NA	NA	NA	NA	NA	NA	NA	NA	NA	NA	NA
8257918	Queen palm	Syagrus romanzoffianum	Huntington Beach	California	-118.006668	33.66638979	425 14th St	35.56	131.2336	no_info	more than 18.29 m	30.48 to 45.72 cm	HuntingtonBeach	NA	NA	NA	NA	NA	NA	NA	NA	NA	NA	NA	NA	NA	NA
5899622	Brazilian pepper	Schinus terebinthifolius	Huntington Beach	California	-118.0066301	33.666431	427 14th St	0	0	no_info	NA	NA	HuntingtonBeach	NA	NA	NA	NA	NA	NA	NA	NA	NA	NA	NA	NA	NA	NA
5899624	Queen palm	Syagrus romanzoffianum	Huntington Beach	California	-118.0067069	33.66652727	427 14th St	35.56	98.4252	no_info	more than 18.29 m	30.48 to 45.72 cm	HuntingtonBeach	NA	NA	NA	NA	NA	NA	NA	NA	NA	NA	NA	NA	NA	NA
5899625	Queen palm	Syagrus romanzoffianum	Huntington Beach	California	-118.006787	33.66658995	427 14th St	35.56	98.4252	no_info	more than 18.29 m	30.48 to 45.72 cm	HuntingtonBeach	NA	NA	NA	NA	NA	NA	NA	NA	NA	NA	NA	NA	NA	NA
8257890	Queen palm	Syagrus romanzoffianum	Huntington Beach	California	-118.0068841	33.66670596	427 14th St	35.56	98.4252	no_info	more than 18.29 m	30.48 to 45.72 cm	HuntingtonBeach	NA	NA	NA	NA	NA	NA	NA	NA	NA	NA	NA	NA	NA	NA
5899626	Vacant site	NA	Huntington Beach	California	-118.0065254	33.66628602	428 14th St	0	0	no_info	NA	NA	HuntingtonBeach	NA	NA	NA	NA	NA	NA	NA	NA	NA	NA	NA	NA	NA	NA
5899627	Vacant site	NA	Huntington Beach	California	-118.0062099	33.66614681	428 14th St	0	0	no_info	NA	NA	HuntingtonBeach	NA	NA	NA	NA	NA	NA	NA	NA	NA	NA	NA	NA	NA	NA
5899628	Eastern redbud	Cercis canadensis	Huntington Beach	California	-118.0063165	33.66624072	428 14th St	0	0	introduced	NA	NA	HuntingtonBeach	NA	NA	NA	NA	NA	NA	NA	NA	NA	NA	NA	NA	NA	NA
8252368	Carrotwood	Cupaniopsis anacardioides	Huntington Beach	California	-118.0064021	33.66630129	428 14th St	71.12	82.021	introduced	more than 18.29 m	60.96 to 76.2 cm	HuntingtonBeach	NA	NA	NA	NA	NA	NA	NA	NA	NA	NA	NA	NA	NA	NA
5899629	Carrotwood	Cupaniopsis anacardioides	Huntington Beach	California	-118.0064222	33.6666259	501 14th St	0	0	introduced	NA	NA	HuntingtonBeach	NA	NA	NA	NA	NA	NA	NA	NA	NA	NA	NA	NA	NA	NA
5899630	Vacant site	NA	Huntington Beach	California	-118.0066223	33.66662007	501 14th St	0	0	no_info	NA	NA	HuntingtonBeach	NA	NA	NA	NA	NA	NA	NA	NA	NA	NA	NA	NA	NA	NA
5899631	Vacant site	NA	Huntington Beach	California	-118.0067148	33.66670881	501 14th St	0	0	no_info	NA	NA	HuntingtonBeach	NA	NA	NA	NA	NA	NA	NA	NA	NA	NA	NA	NA	NA	NA
5899632	Brazilian pepper	Schinus terebinthifolius	Huntington Beach	California	-118.0062819	33.66653001	502 14th St	0	0	no_info	NA	NA	HuntingtonBeach	NA	NA	NA	NA	NA	NA	NA	NA	NA	NA	NA	NA	NA	NA
5899638	Vacant site	NA	Huntington Beach	California	-118.0063816	33.666671	503 14th St	0	0	no_info	NA	NA	HuntingtonBeach	NA	NA	NA	NA	NA	NA	NA	NA	NA	NA	NA	NA	NA	NA
5899639	Brazilian pepper	Schinus terebinthifolius	Huntington Beach	California	-118.006228	33.66657502	504 14th St	0	0	no_info	NA	NA	HuntingtonBeach	NA	NA	NA	NA	NA	NA	NA	NA	NA	NA	NA	NA	NA	NA
5899640	Vacant site	NA	Huntington Beach	California	-118.0063281	33.6667446	505 14th St	0	0	no_info	NA	NA	HuntingtonBeach	NA	NA	NA	NA	NA	NA	NA	NA	NA	NA	NA	NA	NA	NA
5899642	Brazilian pepper	Schinus terebinthifolius	Huntington Beach	California	-118.0061458	33.66664901	508 14th St	0	0	no_info	NA	NA	HuntingtonBeach	NA	NA	NA	NA	NA	NA	NA	NA	NA	NA	NA	NA	NA	NA
5899643	Vacant site	NA	Huntington Beach	California	-118.0062175	33.66683322	509 14th St	0	0	no_info	NA	NA	HuntingtonBeach	NA	NA	NA	NA	NA	NA	NA	NA	NA	NA	NA	NA	NA	NA
5899644	Ornamental pear	Pyrus calleryana	Huntington Beach	California	-118.0060766	33.66672328	510 14th St	0	0	introduced	NA	NA	HuntingtonBeach	NA	NA	NA	NA	NA	NA	NA	NA	NA	NA	NA	NA	NA	NA
5899646	King palm	Archontophoenix cunninghamiana	Huntington Beach	California	-118.0060021	33.66676395	512 14th St	0	0	introduced	NA	NA	HuntingtonBeach	NA	NA	NA	NA	NA	NA	NA	NA	NA	NA	NA	NA	NA	NA
5899647	Vacant site	NA	Huntington Beach	California	-118.0061549	33.66689887	513 14th St	0	0	no_info	NA	NA	HuntingtonBeach	NA	NA	NA	NA	NA	NA	NA	NA	NA	NA	NA	NA	NA	NA
8251671	Canary island date palm	Phoenix canariensis	Huntington Beach	California	-118.0060797	33.666965	513 14th St	76.2	147.6378	introduced	more than 18.29 m	60.96 to 76.2 cm	HuntingtonBeach	NA	NA	NA	NA	NA	NA	NA	NA	NA	NA	NA	NA	NA	NA
5899648	Queen palm	Syagrus romanzoffianum	Huntington Beach	California	-118.0059842	33.66680586	514 14th St	35.56	98.4252	no_info	more than 18.29 m	30.48 to 45.72 cm	HuntingtonBeach	NA	NA	NA	NA	NA	NA	NA	NA	NA	NA	NA	NA	NA	NA
5899649	Vacant site	NA	Huntington Beach	California	-118.0059501	33.66683913	516 14th St	0	0	no_info	NA	NA	HuntingtonBeach	NA	NA	NA	NA	NA	NA	NA	NA	NA	NA	NA	NA	NA	NA
5899650	Queen palm	Syagrus romanzoffianum	Huntington Beach	California	-118.0060003	33.6669972	517 14th St	35.56	65.6168	no_info	more than 18.29 m	30.48 to 45.72 cm	HuntingtonBeach	NA	NA	NA	NA	NA	NA	NA	NA	NA	NA	NA	NA	NA	NA
8257916	Queen palm	Syagrus romanzoffianum	Huntington Beach	California	-118.0058951	33.66690408	518 14th St	35.56	131.2336	no_info	more than 18.29 m	30.48 to 45.72 cm	HuntingtonBeach	NA	NA	NA	NA	NA	NA	NA	NA	NA	NA	NA	NA	NA	NA
5899652	King palm	Archontophoenix cunninghamiana	Huntington Beach	California	-118.0059823	33.66705022	519 14th St	0	0	introduced	NA	NA	HuntingtonBeach	NA	NA	NA	NA	NA	NA	NA	NA	NA	NA	NA	NA	NA	NA
8257915	Queen palm	Syagrus romanzoffianum	Huntington Beach	California	-118.0058338	33.66695866	520 14th St	35.56	131.2336	no_info	more than 18.29 m	30.48 to 45.72 cm	HuntingtonBeach	NA	NA	NA	NA	NA	NA	NA	NA	NA	NA	NA	NA	NA	NA
5899654	King palm	Archontophoenix cunninghamiana	Huntington Beach	California	-118.0057898	33.66700108	522 14th St	0	0	introduced	NA	NA	HuntingtonBeach	NA	NA	NA	NA	NA	NA	NA	NA	NA	NA	NA	NA	NA	NA
5899660	Vacant site	NA	Huntington Beach	California	-118.00587	33.66714805	523 14th St	0	0	no_info	NA	NA	HuntingtonBeach	NA	NA	NA	NA	NA	NA	NA	NA	NA	NA	NA	NA	NA	NA
8257914	Queen palm	Syagrus romanzoffianum	Huntington Beach	California	-118.0057221	33.66708094	524 14th St	35.56	114.8294	no_info	more than 18.29 m	30.48 to 45.72 cm	HuntingtonBeach	NA	NA	NA	NA	NA	NA	NA	NA	NA	NA	NA	NA	NA	NA
5899661	Vacant site	NA	Huntington Beach	California	-118.0058362	33.6672045	525 14th St	0	0	no_info	NA	NA	HuntingtonBeach	NA	NA	NA	NA	NA	NA	NA	NA	NA	NA	NA	NA	NA	NA
8257913	Queen palm	Syagrus romanzoffianum	Huntington Beach	California	-118.0056559	33.66712051	526 14th St	35.56	114.8294	no_info	more than 18.29 m	30.48 to 45.72 cm	HuntingtonBeach	NA	NA	NA	NA	NA	NA	NA	NA	NA	NA	NA	NA	NA	NA
5899662	Vacant site	NA	Huntington Beach	California	-118.0057743	33.66725968	527 14th St	0	0	no_info	NA	NA	HuntingtonBeach	NA	NA	NA	NA	NA	NA	NA	NA	NA	NA	NA	NA	NA	NA
5899663	American sweetgum	Liquidambar styraciflua	Huntington Beach	California	-118.005794	33.66735499	527 14th St	0	0	introduced	NA	NA	HuntingtonBeach	NA	NA	NA	NA	NA	NA	NA	NA	NA	NA	NA	NA	NA	NA
5899664	Mexican fan palm	Washingtonia robusta	Huntington Beach	California	-118.0058542	33.66738952	527 14th St	45.72	164.042	introduced	more than 18.29 m	30.48 to 45.72 cm	HuntingtonBeach	NA	NA	NA	NA	NA	NA	NA	NA	NA	NA	NA	NA	NA	NA
5899665	Mexican fan palm	Washingtonia robusta	Huntington Beach	California	-118.0058884	33.66742122	527 14th St	45.72	164.042	introduced	more than 18.29 m	30.48 to 45.72 cm	HuntingtonBeach	NA	NA	NA	NA	NA	NA	NA	NA	NA	NA	NA	NA	NA	NA
5899666	Mexican fan palm	Washingtonia robusta	Huntington Beach	California	-118.0059417	33.66745504	527 14th St	45.72	164.042	introduced	more than 18.29 m	30.48 to 45.72 cm	HuntingtonBeach	NA	NA	NA	NA	NA	NA	NA	NA	NA	NA	NA	NA	NA	NA
5899667	Evergreen pear	Pyrus kawakamii	Huntington Beach	California	-118.005982	33.66748803	527 14th St	0	0	no_info	NA	NA	HuntingtonBeach	NA	NA	NA	NA	NA	NA	NA	NA	NA	NA	NA	NA	NA	NA
5899668	Mexican fan palm	Washingtonia robusta	Huntington Beach	California	-118.0060207	33.66752122	527 14th St	45.72	164.042	introduced	more than 18.29 m	30.48 to 45.72 cm	HuntingtonBeach	NA	NA	NA	NA	NA	NA	NA	NA	NA	NA	NA	NA	NA	NA
8257134	Leaf plum purple	Prunus cerasifera	Huntington Beach	California	-118.0056256	33.66715117	528 14th St	0	0	introduced	NA	NA	HuntingtonBeach	NA	NA	NA	NA	NA	NA	NA	NA	NA	NA	NA	NA	NA	NA
8257003	Ornamental pear	Pyrus calleryana	Huntington Beach	California	-118.0053411	33.6670278	528 14th St	0	0	introduced	NA	NA	HuntingtonBeach	NA	NA	NA	NA	NA	NA	NA	NA	NA	NA	NA	NA	NA	NA
8257002	Ornamental pear	Pyrus calleryana	Huntington Beach	California	-118.0054287	33.66709474	528 14th St	0	0	introduced	NA	NA	HuntingtonBeach	NA	NA	NA	NA	NA	NA	NA	NA	NA	NA	NA	NA	NA	NA
8257001	Ornamental pear	Pyrus calleryana	Huntington Beach	California	-118.0054889	33.66713691	528 14th St	0	0	introduced	NA	NA	HuntingtonBeach	NA	NA	NA	NA	NA	NA	NA	NA	NA	NA	NA	NA	NA	NA
8261027	Vacant site	NA	Huntington Beach	California	-118.0056102	33.66743715	601 14th St	0	0	no_info	NA	NA	HuntingtonBeach	NA	NA	NA	NA	NA	NA	NA	NA	NA	NA	NA	NA	NA	NA
8260525	Vacant site	NA	Huntington Beach	California	-118.0056857	33.66744992	601 14th St	0	0	no_info	NA	NA	HuntingtonBeach	NA	NA	NA	NA	NA	NA	NA	NA	NA	NA	NA	NA	NA	NA
8260526	Vacant site	NA	Huntington Beach	California	-118.0058514	33.6675763	601 14th St	0	0	no_info	NA	NA	HuntingtonBeach	NA	NA	NA	NA	NA	NA	NA	NA	NA	NA	NA	NA	NA	NA
8261031	Vacant site	NA	Huntington Beach	California	-118.0054217	33.66732312	602 14th St	0	0	no_info	NA	NA	HuntingtonBeach	NA	NA	NA	NA	NA	NA	NA	NA	NA	NA	NA	NA	NA	NA
5899669	Vacant site	NA	Huntington Beach	California	-118.0052034	33.66711482	602 14th St	0	0	no_info	NA	NA	HuntingtonBeach	NA	NA	NA	NA	NA	NA	NA	NA	NA	NA	NA	NA	NA	NA
5899670	Vacant site	NA	Huntington Beach	California	-118.0053121	33.66718889	602 14th St	0	0	no_info	NA	NA	HuntingtonBeach	NA	NA	NA	NA	NA	NA	NA	NA	NA	NA	NA	NA	NA	NA
8253757	King palm	Archontophoenix cunninghamiana	Huntington Beach	California	-118.0055671	33.66747306	603 14th St	0	0	introduced	NA	NA	HuntingtonBeach	NA	NA	NA	NA	NA	NA	NA	NA	NA	NA	NA	NA	NA	NA
8262539	Fishtail wine palm	Caryota urens	Huntington Beach	California	-118.0055259	33.66751271	603 14th St	0	0	introduced	NA	NA	HuntingtonBeach	NA	NA	NA	NA	NA	NA	NA	NA	NA	NA	NA	NA	NA	NA
8262540	Fishtail wine palm	Caryota urens	Huntington Beach	California	-118.0054913	33.66754969	603 14th St	0	0	introduced	NA	NA	HuntingtonBeach	NA	NA	NA	NA	NA	NA	NA	NA	NA	NA	NA	NA	NA	NA
5899671	Queen palm	Syagrus romanzoffianum	Huntington Beach	California	-118.0054088	33.66737335	604 14th St	35.56	98.4252	no_info	more than 18.29 m	30.48 to 45.72 cm	HuntingtonBeach	NA	NA	NA	NA	NA	NA	NA	NA	NA	NA	NA	NA	NA	NA
5899672	New zealand christmas tree	Metrosideros excelsa	Huntington Beach	California	-118.005465	33.66756836	605 14th St	0	0	introduced	NA	NA	HuntingtonBeach	NA	NA	NA	NA	NA	NA	NA	NA	NA	NA	NA	NA	NA	NA
5899674	Queen palm	Syagrus romanzoffianum	Huntington Beach	California	-118.0053673	33.66741428	606 14th St	35.56	82.021	no_info	more than 18.29 m	30.48 to 45.72 cm	HuntingtonBeach	NA	NA	NA	NA	NA	NA	NA	NA	NA	NA	NA	NA	NA	NA
8258317	Vacant site	NA	Huntington Beach	California	-118.0053342	33.66744732	606 14th St	0	0	no_info	NA	NA	HuntingtonBeach	NA	NA	NA	NA	NA	NA	NA	NA	NA	NA	NA	NA	NA	NA
8257111	Purple orchid tree	Bauhinia variegata	Huntington Beach	California	-118.0054328	33.66760515	607 14th St	0	0	introduced	NA	NA	HuntingtonBeach	NA	NA	NA	NA	NA	NA	NA	NA	NA	NA	NA	NA	NA	NA
5899675	Queen palm	Syagrus romanzoffianum	Huntington Beach	California	-118.0052982	33.66748024	608 14th St	35.56	98.4252	no_info	more than 18.29 m	30.48 to 45.72 cm	HuntingtonBeach	NA	NA	NA	NA	NA	NA	NA	NA	NA	NA	NA	NA	NA	NA
5899676	Queen palm	Syagrus romanzoffianum	Huntington Beach	California	-118.0052535	33.66750646	608 14th St	35.56	82.021	no_info	more than 18.29 m	30.48 to 45.72 cm	HuntingtonBeach	NA	NA	NA	NA	NA	NA	NA	NA	NA	NA	NA	NA	NA	NA
5899677	Vacant site	NA	Huntington Beach	California	-118.0053871	33.66764837	609 14th St	0	0	no_info	NA	NA	HuntingtonBeach	NA	NA	NA	NA	NA	NA	NA	NA	NA	NA	NA	NA	NA	NA
8261030	Vacant site	NA	Huntington Beach	California	-118.0053463	33.66768792	609 14th St	0	0	no_info	NA	NA	HuntingtonBeach	NA	NA	NA	NA	NA	NA	NA	NA	NA	NA	NA	NA	NA	NA
5899678	Vacant site	NA	Huntington Beach	California	-118.0052201	33.66754093	610 14th St	0	0	no_info	NA	NA	HuntingtonBeach	NA	NA	NA	NA	NA	NA	NA	NA	NA	NA	NA	NA	NA	NA
8261028	Vacant site	NA	Huntington Beach	California	-118.0051819	33.66759693	610 14th St	0	0	no_info	NA	NA	HuntingtonBeach	NA	NA	NA	NA	NA	NA	NA	NA	NA	NA	NA	NA	NA	NA
5899679	King palm	Archontophoenix cunninghamiana	Huntington Beach	California	-118.0052917	33.66774181	613 14th St	0	0	introduced	NA	NA	HuntingtonBeach	NA	NA	NA	NA	NA	NA	NA	NA	NA	NA	NA	NA	NA	NA
5899680	Queen palm	Syagrus romanzoffianum	Huntington Beach	California	-118.0051248	33.66765347	614 14th St	35.56	98.4252	no_info	more than 18.29 m	30.48 to 45.72 cm	HuntingtonBeach	NA	NA	NA	NA	NA	NA	NA	NA	NA	NA	NA	NA	NA	NA
5899681	King palm	Archontophoenix cunninghamiana	Huntington Beach	California	-118.0052305	33.66779362	615 14th St	0	0	introduced	NA	NA	HuntingtonBeach	NA	NA	NA	NA	NA	NA	NA	NA	NA	NA	NA	NA	NA	NA
5899682	Queen palm	Syagrus romanzoffianum	Huntington Beach	California	-118.0050654	33.66769704	616 14th St	35.56	98.4252	no_info	more than 18.29 m	30.48 to 45.72 cm	HuntingtonBeach	NA	NA	NA	NA	NA	NA	NA	NA	NA	NA	NA	NA	NA	NA
5899683	Evergreen pear	Pyrus kawakamii	Huntington Beach	California	-118.0051907	33.66783178	617 14th St	0	0	no_info	NA	NA	HuntingtonBeach	NA	NA	NA	NA	NA	NA	NA	NA	NA	NA	NA	NA	NA	NA
5899684	Vacant site	NA	Huntington Beach	California	-118.0050146	33.66775879	618 14th St	0	0	no_info	NA	NA	HuntingtonBeach	NA	NA	NA	NA	NA	NA	NA	NA	NA	NA	NA	NA	NA	NA
8261029	Vacant site	NA	Huntington Beach	California	-118.0049586	33.66780691	618 14th St	0	0	no_info	NA	NA	HuntingtonBeach	NA	NA	NA	NA	NA	NA	NA	NA	NA	NA	NA	NA	NA	NA
5899687	Vacant site	NA	Huntington Beach	California	-118.0050647	33.667952	623 14th St	0	0	no_info	NA	NA	HuntingtonBeach	NA	NA	NA	NA	NA	NA	NA	NA	NA	NA	NA	NA	NA	NA
5899688	Vacant site	NA	Huntington Beach	California	-118.0049971	33.66800698	623 14th St	0	0	no_info	NA	NA	HuntingtonBeach	NA	NA	NA	NA	NA	NA	NA	NA	NA	NA	NA	NA	NA	NA
8251616	Canary island date palm	Phoenix canariensis	Huntington Beach	California	-118.0049272	33.66783515	624 14th St	76.2	164.042	introduced	more than 18.29 m	60.96 to 76.2 cm	HuntingtonBeach	NA	NA	NA	NA	NA	NA	NA	NA	NA	NA	NA	NA	NA	NA
8251617	Canary island date palm	Phoenix canariensis	Huntington Beach	California	-118.0049011	33.66786253	624 14th St	76.2	180.4462	introduced	more than 18.29 m	60.96 to 76.2 cm	HuntingtonBeach	NA	NA	NA	NA	NA	NA	NA	NA	NA	NA	NA	NA	NA	NA
8258888	Red gum	Eucalyptus camaldulensis	Huntington Beach	California	-118.0045399	33.66846577	701 14th St	0	0	introduced	NA	NA	HuntingtonBeach	NA	NA	NA	NA	NA	NA	NA	NA	NA	NA	NA	NA	NA	NA
8261035	Vacant site	NA	Huntington Beach	California	-118.0041985	33.66881625	701 14th St	0	0	no_info	NA	NA	HuntingtonBeach	NA	NA	NA	NA	NA	NA	NA	NA	NA	NA	NA	NA	NA	NA
5899689	Vacant site	NA	Huntington Beach	California	-118.0044492	33.66829718	706 14th St	0	0	no_info	NA	NA	HuntingtonBeach	NA	NA	NA	NA	NA	NA	NA	NA	NA	NA	NA	NA	NA	NA
5899690	Mexican fan palm	Washingtonia robusta	Huntington Beach	California	-118.0043832	33.66836538	710 14th St	45.72	229.6588	introduced	more than 18.29 m	30.48 to 45.72 cm	HuntingtonBeach	NA	NA	NA	NA	NA	NA	NA	NA	NA	NA	NA	NA	NA	NA
5899691	Mexican fan palm	Washingtonia robusta	Huntington Beach	California	-118.0043313	33.66842587	710 14th St	45.72	213.2546	introduced	more than 18.29 m	30.48 to 45.72 cm	HuntingtonBeach	NA	NA	NA	NA	NA	NA	NA	NA	NA	NA	NA	NA	NA	NA
5899692	Mexican fan palm	Washingtonia robusta	Huntington Beach	California	-118.0042664	33.66849393	714 14th St	45.72	164.042	introduced	more than 18.29 m	30.48 to 45.72 cm	HuntingtonBeach	NA	NA	NA	NA	NA	NA	NA	NA	NA	NA	NA	NA	NA	NA
5899693	Vacant site	NA	Huntington Beach	California	-118.0042229	33.66853394	716 14th St	0	0	no_info	NA	NA	HuntingtonBeach	NA	NA	NA	NA	NA	NA	NA	NA	NA	NA	NA	NA	NA	NA
5899695	Vacant site	NA	Huntington Beach	California	-118.0041605	33.66858845	720 14th St	0	0	no_info	NA	NA	HuntingtonBeach	NA	NA	NA	NA	NA	NA	NA	NA	NA	NA	NA	NA	NA	NA
8261032	Vacant site	NA	Huntington Beach	California	-118.0041011	33.66865217	720 14th St	0	0	no_info	NA	NA	HuntingtonBeach	NA	NA	NA	NA	NA	NA	NA	NA	NA	NA	NA	NA	NA	NA
5899696	King palm	Archontophoenix cunninghamiana	Huntington Beach	California	-118.0040405	33.6687135	722 14th St	0	0	introduced	NA	NA	HuntingtonBeach	NA	NA	NA	NA	NA	NA	NA	NA	NA	NA	NA	NA	NA	NA
5899697	Vacant site	NA	Huntington Beach	California	-118.0039829	33.66875802	724 14th St	0	0	no_info	NA	NA	HuntingtonBeach	NA	NA	NA	NA	NA	NA	NA	NA	NA	NA	NA	NA	NA	NA
5899698	Vacant site	NA	Huntington Beach	California	-118.0039179	33.66881659	726 14th St	0	0	no_info	NA	NA	HuntingtonBeach	NA	NA	NA	NA	NA	NA	NA	NA	NA	NA	NA	NA	NA	NA
5899699	Queen palm	Syagrus romanzoffianum	Huntington Beach	California	-118.0038446	33.66890183	730 14th St	35.56	98.4252	no_info	more than 18.29 m	30.48 to 45.72 cm	HuntingtonBeach	NA	NA	NA	NA	NA	NA	NA	NA	NA	NA	NA	NA	NA	NA
5899700	Queen palm	Syagrus romanzoffianum	Huntington Beach	California	-118.0037679	33.66896162	730 14th St	35.56	98.4252	no_info	more than 18.29 m	30.48 to 45.72 cm	HuntingtonBeach	NA	NA	NA	NA	NA	NA	NA	NA	NA	NA	NA	NA	NA	NA
5899707	Queen palm	Syagrus romanzoffianum	Huntington Beach	California	-118.0037312	33.66899839	736 14th St	35.56	98.4252	no_info	more than 18.29 m	30.48 to 45.72 cm	HuntingtonBeach	NA	NA	NA	NA	NA	NA	NA	NA	NA	NA	NA	NA	NA	NA
5899708	Queen palm	Syagrus romanzoffianum	Huntington Beach	California	-118.0036718	33.66906218	736 14th St	35.56	98.4252	no_info	more than 18.29 m	30.48 to 45.72 cm	HuntingtonBeach	NA	NA	NA	NA	NA	NA	NA	NA	NA	NA	NA	NA	NA	NA
5899709	Coast live oak	Quercus agrifolia	Huntington Beach	California	-118.0031175	33.66941594	806 14th St	0	0	naturally_occurring	NA	NA	HuntingtonBeach	NA	NA	NA	NA	NA	NA	NA	NA	NA	NA	NA	NA	NA	NA
5899710	Vacant site	NA	Huntington Beach	California	-118.0030014	33.66949585	806 14th St	0	0	no_info	NA	NA	HuntingtonBeach	NA	NA	NA	NA	NA	NA	NA	NA	NA	NA	NA	NA	NA	NA
5899711	Vacant site	NA	Huntington Beach	California	-118.0029067	33.66953778	810 14th St	0	0	no_info	NA	NA	HuntingtonBeach	NA	NA	NA	NA	NA	NA	NA	NA	NA	NA	NA	NA	NA	NA
8253968	Scented gum lemon	Corymbia citriodora	Huntington Beach	California	-118.0033848	33.66950139	811 14th St	0	0	introduced	NA	NA	HuntingtonBeach	NA	NA	NA	NA	NA	NA	NA	NA	NA	NA	NA	NA	NA	NA
8253967	Scented gum lemon	Corymbia citriodora	Huntington Beach	California	-118.0033466	33.66953021	811 14th St	0	0	introduced	NA	NA	HuntingtonBeach	NA	NA	NA	NA	NA	NA	NA	NA	NA	NA	NA	NA	NA	NA
8253966	Scented gum lemon	Corymbia citriodora	Huntington Beach	California	-118.0031816	33.66962673	811 14th St	0	0	introduced	NA	NA	HuntingtonBeach	NA	NA	NA	NA	NA	NA	NA	NA	NA	NA	NA	NA	NA	NA
5899714	Mexican fan palm	Washingtonia robusta	Huntington Beach	California	-118.0027204	33.66974782	818 14th St	45.72	246.063	introduced	more than 18.29 m	30.48 to 45.72 cm	HuntingtonBeach	NA	NA	NA	NA	NA	NA	NA	NA	NA	NA	NA	NA	NA	NA
5899715	Mexican fan palm	Washingtonia robusta	Huntington Beach	California	-118.0026979	33.66976402	818 14th St	45.72	246.063	introduced	more than 18.29 m	30.48 to 45.72 cm	HuntingtonBeach	NA	NA	NA	NA	NA	NA	NA	NA	NA	NA	NA	NA	NA	NA
8261034	Vacant site	NA	Huntington Beach	California	-118.002892	33.66982172	821 14th St	0	0	no_info	NA	NA	HuntingtonBeach	NA	NA	NA	NA	NA	NA	NA	NA	NA	NA	NA	NA	NA	NA
8261033	Vacant site	NA	Huntington Beach	California	-118.0027154	33.66993692	821 14th St	0	0	no_info	NA	NA	HuntingtonBeach	NA	NA	NA	NA	NA	NA	NA	NA	NA	NA	NA	NA	NA	NA
5899716	Mexican fan palm	Washingtonia robusta	Huntington Beach	California	-118.0026184	33.66982526	828 14th St	45.72	246.063	introduced	more than 18.29 m	30.48 to 45.72 cm	HuntingtonBeach	NA	NA	NA	NA	NA	NA	NA	NA	NA	NA	NA	NA	NA	NA
5899717	Vacant site	NA	Huntington Beach	California	-118.0025411	33.66989224	828 14th St	0	0	no_info	NA	NA	HuntingtonBeach	NA	NA	NA	NA	NA	NA	NA	NA	NA	NA	NA	NA	NA	NA
5899718	Mexican fan palm	Washingtonia robusta	Huntington Beach	California	-118.0024677	33.66996569	830 14th St	45.72	131.2336	introduced	more than 18.29 m	30.48 to 45.72 cm	HuntingtonBeach	NA	NA	NA	NA	NA	NA	NA	NA	NA	NA	NA	NA	NA	NA
5899719	Vacant site	NA	Huntington Beach	California	-118.0024108	33.67001038	830 14th St	0	0	no_info	NA	NA	HuntingtonBeach	NA	NA	NA	NA	NA	NA	NA	NA	NA	NA	NA	NA	NA	NA
5899720	Mexican fan palm	Washingtonia robusta	Huntington Beach	California	-118.0023825	33.6700657	830 14th St	45.72	180.4462	introduced	more than 18.29 m	30.48 to 45.72 cm	HuntingtonBeach	NA	NA	NA	NA	NA	NA	NA	NA	NA	NA	NA	NA	NA	NA
5899721	Mexican fan palm	Washingtonia robusta	Huntington Beach	California	-118.0023634	33.67010176	830 14th St	45.72	82.021	introduced	more than 18.29 m	30.48 to 45.72 cm	HuntingtonBeach	NA	NA	NA	NA	NA	NA	NA	NA	NA	NA	NA	NA	NA	NA
5899722	Vacant site	NA	Huntington Beach	California	-118.0023383	33.67012837	830 14th St	0	0	no_info	NA	NA	HuntingtonBeach	NA	NA	NA	NA	NA	NA	NA	NA	NA	NA	NA	NA	NA	NA
5899723	Vacant site	NA	Huntington Beach	California	-118.0022699	33.67018865	830 14th St	0	0	no_info	NA	NA	HuntingtonBeach	NA	NA	NA	NA	NA	NA	NA	NA	NA	NA	NA	NA	NA	NA
5899724	Vacant site	NA	Huntington Beach	California	-118.002481	33.67017805	839 14th St	0	0	no_info	NA	NA	HuntingtonBeach	NA	NA	NA	NA	NA	NA	NA	NA	NA	NA	NA	NA	NA	NA
5899725	Vacant site	NA	Huntington Beach	California	-118.0023661	33.67031327	843 14th St	0	0	no_info	NA	NA	HuntingtonBeach	NA	NA	NA	NA	NA	NA	NA	NA	NA	NA	NA	NA	NA	NA
5899726	Vacant site	NA	Huntington Beach	California	-118.0022747	33.67043797	845 14th St	0	0	no_info	NA	NA	HuntingtonBeach	NA	NA	NA	NA	NA	NA	NA	NA	NA	NA	NA	NA	NA	NA
5899727	Vacant site	NA	Huntington Beach	California	-118.0021665	33.67060585	847 14th St	0	0	no_info	NA	NA	HuntingtonBeach	NA	NA	NA	NA	NA	NA	NA	NA	NA	NA	NA	NA	NA	NA
5899729	Vacant site	NA	Huntington Beach	California	-118.0020726	33.67075709	853 14th St	0	0	no_info	NA	NA	HuntingtonBeach	NA	NA	NA	NA	NA	NA	NA	NA	NA	NA	NA	NA	NA	NA
5899731	Vacant site	NA	Huntington Beach	California	-118.0020144	33.67081747	859 14th St	0	0	no_info	NA	NA	HuntingtonBeach	NA	NA	NA	NA	NA	NA	NA	NA	NA	NA	NA	NA	NA	NA
8257004	Ornamental pear	Pyrus calleryana	Huntington Beach	California	-118.0018366	33.67132668	1207 14th St	0	0	introduced	NA	NA	HuntingtonBeach	NA	NA	NA	NA	NA	NA	NA	NA	NA	NA	NA	NA	NA	NA
8257005	Ornamental pear	Pyrus calleryana	Huntington Beach	California	-118.0018467	33.67134793	1207 14th St	0	0	introduced	NA	NA	HuntingtonBeach	NA	NA	NA	NA	NA	NA	NA	NA	NA	NA	NA	NA	NA	NA
8257006	Ornamental pear	Pyrus calleryana	Huntington Beach	California	-118.0018062	33.67144986	1207 14th St	0	0	introduced	NA	NA	HuntingtonBeach	NA	NA	NA	NA	NA	NA	NA	NA	NA	NA	NA	NA	NA	NA
8257007	Ornamental pear	Pyrus calleryana	Huntington Beach	California	-118.0017805	33.67152829	1207 14th St	0	0	introduced	NA	NA	HuntingtonBeach	NA	NA	NA	NA	NA	NA	NA	NA	NA	NA	NA	NA	NA	NA
8257008	Ornamental pear	Pyrus calleryana	Huntington Beach	California	-118.0017745	33.67161334	1207 14th St	0	0	introduced	NA	NA	HuntingtonBeach	NA	NA	NA	NA	NA	NA	NA	NA	NA	NA	NA	NA	NA	NA
8185236	Canary island date palm	Phoenix canariensis	Huntington Beach	California	-118.0710499	33.71833676	16792 14th St	0	0	introduced	NA	NA	HuntingtonBeach	NA	NA	NA	NA	NA	NA	NA	NA	NA	NA	NA	NA	NA	NA
8185237	Canary island date palm	Phoenix canariensis	Huntington Beach	California	-118.071099	33.71830332	16792 14th St	76.2	0	introduced	NA	60.96 to 76.2 cm	HuntingtonBeach	NA	NA	NA	NA	NA	NA	NA	NA	NA	NA	NA	NA	NA	NA
8185238	Canary island date palm	Phoenix canariensis	Huntington Beach	California	-118.0711507	33.71826736	16792 14th St	76.2	0	introduced	NA	60.96 to 76.2 cm	HuntingtonBeach	NA	NA	NA	NA	NA	NA	NA	NA	NA	NA	NA	NA	NA	NA
8645277	Canary island date palm	Phoenix canariensis	Huntington Beach	California	-118.0711854	33.71833197	16793 14th St	76.2	0	introduced	NA	60.96 to 76.2 cm	HuntingtonBeach	NA	NA	NA	NA	NA	NA	NA	NA	NA	NA	NA	NA	NA	NA
8645278	Canary island date palm	Phoenix canariensis	Huntington Beach	California	-118.0712545	33.71829398	16793 14th St	76.2	0	introduced	NA	60.96 to 76.2 cm	HuntingtonBeach	NA	NA	NA	NA	NA	NA	NA	NA	NA	NA	NA	NA	NA	NA
8185232	Canary island date palm	Phoenix canariensis	Huntington Beach	California	-118.0713096	33.71825193	16801 14th St	76.2	0	introduced	NA	60.96 to 76.2 cm	HuntingtonBeach	NA	NA	NA	NA	NA	NA	NA	NA	NA	NA	NA	NA	NA	NA
8185233	Canary island date palm	Phoenix canariensis	Huntington Beach	California	-118.0712415	33.71819081	16804 14th St	76.2	0	introduced	NA	60.96 to 76.2 cm	HuntingtonBeach	NA	NA	NA	NA	NA	NA	NA	NA	NA	NA	NA	NA	NA	NA
8645276	Canary island date palm	Phoenix canariensis	Huntington Beach	California	-118.0711935	33.71822956	16804 14th St	76.2	0	introduced	NA	60.96 to 76.2 cm	HuntingtonBeach	NA	NA	NA	NA	NA	NA	NA	NA	NA	NA	NA	NA	NA	NA
5899737	New zealand christmas tree	Metrosideros excelsa	Huntington Beach	California	-118.0097762	33.66421804	124 15th St	0	0	introduced	NA	NA	HuntingtonBeach	NA	NA	NA	NA	NA	NA	NA	NA	NA	NA	NA	NA	NA	NA
5899738	Mexican fan palm	Washingtonia robusta	Huntington Beach	California	-118.0098309	33.66427018	124 15th St	0	0	introduced	NA	NA	HuntingtonBeach	NA	NA	NA	NA	NA	NA	NA	NA	NA	NA	NA	NA	NA	NA
5899739	New zealand christmas tree	Metrosideros excelsa	Huntington Beach	California	-118.0097386	33.66453682	202 15th St	0	0	introduced	NA	NA	HuntingtonBeach	NA	NA	NA	NA	NA	NA	NA	NA	NA	NA	NA	NA	NA	NA
5899741	New zealand christmas tree	Metrosideros excelsa	Huntington Beach	California	-118.0095794	33.66424463	202 15th St	0	0	introduced	NA	NA	HuntingtonBeach	NA	NA	NA	NA	NA	NA	NA	NA	NA	NA	NA	NA	NA	NA
5899742	New zealand christmas tree	Metrosideros excelsa	Huntington Beach	California	-118.0097074	33.66434738	202 15th St	0	0	introduced	NA	NA	HuntingtonBeach	NA	NA	NA	NA	NA	NA	NA	NA	NA	NA	NA	NA	NA	NA
5899743	Mexican fan palm	Washingtonia robusta	Huntington Beach	California	-118.0099347	33.66459235	205 15th St	45.72	164.042	introduced	more than 18.29 m	30.48 to 45.72 cm	HuntingtonBeach	NA	NA	NA	NA	NA	NA	NA	NA	NA	NA	NA	NA	NA	NA
5899744	Mexican fan palm	Washingtonia robusta	Huntington Beach	California	-118.0098662	33.66465613	205 15th St	45.72	164.042	introduced	more than 18.29 m	30.48 to 45.72 cm	HuntingtonBeach	NA	NA	NA	NA	NA	NA	NA	NA	NA	NA	NA	NA	NA	NA
5899745	Mexican fan palm	Washingtonia robusta	Huntington Beach	California	-118.0098079	33.66471098	205 15th St	45.72	180.4462	introduced	more than 18.29 m	30.48 to 45.72 cm	HuntingtonBeach	NA	NA	NA	NA	NA	NA	NA	NA	NA	NA	NA	NA	NA	NA
5899746	Flaxleaf paperbark	Melaleuca linariifolia	Huntington Beach	California	-118.0096972	33.66481546	205 15th St	0	0	introduced	NA	NA	HuntingtonBeach	NA	NA	NA	NA	NA	NA	NA	NA	NA	NA	NA	NA	NA	NA
5899747	Vacant site	NA	Huntington Beach	California	-118.010035	33.66457768	205 15th St	0	0	no_info	NA	NA	HuntingtonBeach	NA	NA	NA	NA	NA	NA	NA	NA	NA	NA	NA	NA	NA	NA
5899748	Mexican fan palm	Washingtonia robusta	Huntington Beach	California	-118.0100966	33.66461232	205 15th St	45.72	196.8504	introduced	more than 18.29 m	30.48 to 45.72 cm	HuntingtonBeach	NA	NA	NA	NA	NA	NA	NA	NA	NA	NA	NA	NA	NA	NA
5899749	Mexican fan palm	Washingtonia robusta	Huntington Beach	California	-118.0102512	33.66472309	205 15th St	45.72	164.042	introduced	more than 18.29 m	30.48 to 45.72 cm	HuntingtonBeach	NA	NA	NA	NA	NA	NA	NA	NA	NA	NA	NA	NA	NA	NA
5899750	New zealand christmas tree	Metrosideros excelsa	Huntington Beach	California	-118.0096428	33.66462164	206 15th St	0	0	introduced	NA	NA	HuntingtonBeach	NA	NA	NA	NA	NA	NA	NA	NA	NA	NA	NA	NA	NA	NA
5899751	New zealand christmas tree	Metrosideros excelsa	Huntington Beach	California	-118.0095856	33.66468867	208 15th St	0	0	introduced	NA	NA	HuntingtonBeach	NA	NA	NA	NA	NA	NA	NA	NA	NA	NA	NA	NA	NA	NA
5899752	Queen palm	Syagrus romanzoffianum	Huntington Beach	California	-118.0094933	33.66477746	212 15th St	35.56	98.4252	no_info	more than 18.29 m	30.48 to 45.72 cm	HuntingtonBeach	NA	NA	NA	NA	NA	NA	NA	NA	NA	NA	NA	NA	NA	NA
8259312	Weeping fig	Ficus benjamina	Huntington Beach	California	-118.0096468	33.66486021	213 15th St	0	0	introduced	NA	NA	HuntingtonBeach	NA	NA	NA	NA	NA	NA	NA	NA	NA	NA	NA	NA	NA	NA
5899753	Mexican fan palm	Washingtonia robusta	Huntington Beach	California	-118.0093665	33.6648942	216 15th St	45.72	98.4252	introduced	more than 18.29 m	30.48 to 45.72 cm	HuntingtonBeach	NA	NA	NA	NA	NA	NA	NA	NA	NA	NA	NA	NA	NA	NA
5899755	Mexican fan palm	Washingtonia robusta	Huntington Beach	California	-118.0095872	33.66490682	219 15th St	45.72	196.8504	introduced	more than 18.29 m	30.48 to 45.72 cm	HuntingtonBeach	NA	NA	NA	NA	NA	NA	NA	NA	NA	NA	NA	NA	NA	NA
5899756	Mexican fan palm	Washingtonia robusta	Huntington Beach	California	-118.0094466	33.66504758	219 15th St	45.72	180.4462	introduced	more than 18.29 m	30.48 to 45.72 cm	HuntingtonBeach	NA	NA	NA	NA	NA	NA	NA	NA	NA	NA	NA	NA	NA	NA
5899757	King palm	Archontophoenix cunninghamiana	Huntington Beach	California	-118.0093211	33.66494816	220 15th St	0	0	introduced	NA	NA	HuntingtonBeach	NA	NA	NA	NA	NA	NA	NA	NA	NA	NA	NA	NA	NA	NA
8257926	Queen palm	Syagrus romanzoffianum	Huntington Beach	California	-118.0092816	33.66499256	222 15th St	35.56	98.4252	no_info	more than 18.29 m	30.48 to 45.72 cm	HuntingtonBeach	NA	NA	NA	NA	NA	NA	NA	NA	NA	NA	NA	NA	NA	NA
5899758	Vacant site	NA	Huntington Beach	California	-118.0092319	33.66502979	224 15th St	0	0	no_info	NA	NA	HuntingtonBeach	NA	NA	NA	NA	NA	NA	NA	NA	NA	NA	NA	NA	NA	NA
5899759	King palm	Archontophoenix cunninghamiana	Huntington Beach	California	-118.009186	33.66507558	226 15th St	0	0	introduced	NA	NA	HuntingtonBeach	NA	NA	NA	NA	NA	NA	NA	NA	NA	NA	NA	NA	NA	NA
8253877	King palm	Archontophoenix cunninghamiana	Huntington Beach	California	-118.0091572	33.66511084	226 15th St	0	0	introduced	NA	NA	HuntingtonBeach	NA	NA	NA	NA	NA	NA	NA	NA	NA	NA	NA	NA	NA	NA
8257925	Queen palm	Syagrus romanzoffianum	Huntington Beach	California	-118.0091115	33.66515206	226 15th St	35.56	98.4252	no_info	more than 18.29 m	30.48 to 45.72 cm	HuntingtonBeach	NA	NA	NA	NA	NA	NA	NA	NA	NA	NA	NA	NA	NA	NA
5899760	King palm	Archontophoenix cunninghamiana	Huntington Beach	California	-118.00879	33.66498692	226 15th St	0	0	introduced	NA	NA	HuntingtonBeach	NA	NA	NA	NA	NA	NA	NA	NA	NA	NA	NA	NA	NA	NA
5899761	King palm	Archontophoenix cunninghamiana	Huntington Beach	California	-118.0088686	33.6650516	226 15th St	0	0	introduced	NA	NA	HuntingtonBeach	NA	NA	NA	NA	NA	NA	NA	NA	NA	NA	NA	NA	NA	NA
8253873	King palm	Archontophoenix cunninghamiana	Huntington Beach	California	-118.0089066	33.66507556	226 15th St	0	0	introduced	NA	NA	HuntingtonBeach	NA	NA	NA	NA	NA	NA	NA	NA	NA	NA	NA	NA	NA	NA
8253874	King palm	Archontophoenix cunninghamiana	Huntington Beach	California	-118.0089263	33.66509467	226 15th St	0	0	introduced	NA	NA	HuntingtonBeach	NA	NA	NA	NA	NA	NA	NA	NA	NA	NA	NA	NA	NA	NA
8253875	King palm	Archontophoenix cunninghamiana	Huntington Beach	California	-118.0089562	33.66511145	226 15th St	0	0	introduced	NA	NA	HuntingtonBeach	NA	NA	NA	NA	NA	NA	NA	NA	NA	NA	NA	NA	NA	NA
8253876	King palm	Archontophoenix cunninghamiana	Huntington Beach	California	-118.0089925	33.66514718	226 15th St	0	0	introduced	NA	NA	HuntingtonBeach	NA	NA	NA	NA	NA	NA	NA	NA	NA	NA	NA	NA	NA	NA
5899762	Vacant site	NA	Huntington Beach	California	-118.0090576	33.66544932	301 15th St	0	0	no_info	NA	NA	HuntingtonBeach	NA	NA	NA	NA	NA	NA	NA	NA	NA	NA	NA	NA	NA	NA
5899763	Vacant site	NA	Huntington Beach	California	-118.00915	33.66541979	301 15th St	0	0	no_info	NA	NA	HuntingtonBeach	NA	NA	NA	NA	NA	NA	NA	NA	NA	NA	NA	NA	NA	NA
5899764	Vacant site	NA	Huntington Beach	California	-118.009264	33.66548937	301 15th St	0	0	no_info	NA	NA	HuntingtonBeach	NA	NA	NA	NA	NA	NA	NA	NA	NA	NA	NA	NA	NA	NA
5899765	Canary island date palm	Phoenix canariensis	Huntington Beach	California	-118.0088169	33.66544904	306 15th St	76.2	131.2336	introduced	more than 18.29 m	60.96 to 76.2 cm	HuntingtonBeach	NA	NA	NA	NA	NA	NA	NA	NA	NA	NA	NA	NA	NA	NA
5899766	Canary island date palm	Phoenix canariensis	Huntington Beach	California	-118.0087894	33.66546931	306 15th St	76.2	131.2336	introduced	more than 18.29 m	60.96 to 76.2 cm	HuntingtonBeach	NA	NA	NA	NA	NA	NA	NA	NA	NA	NA	NA	NA	NA	NA
8257924	Queen palm	Syagrus romanzoffianum	Huntington Beach	California	-118.0087561	33.66549445	306 15th St	30.48	82.021	no_info	more than 18.29 m	15.24 to 30.48 cm	HuntingtonBeach	NA	NA	NA	NA	NA	NA	NA	NA	NA	NA	NA	NA	NA	NA
5899767	California fan palm	Washingtonia filifera	Huntington Beach	California	-118.0089998	33.66551242	307 15th St	60.96	82.021	naturally_occurring	more than 18.29 m	45.72 to 60.96 cm	HuntingtonBeach	NA	NA	NA	NA	NA	NA	NA	NA	NA	NA	NA	NA	NA	NA
5899768	Mexican fan palm	Washingtonia robusta	Huntington Beach	California	-118.0089445	33.66555555	307 15th St	33.02	0	introduced	NA	30.48 to 45.72 cm	HuntingtonBeach	NA	NA	NA	NA	NA	NA	NA	NA	NA	NA	NA	NA	NA	NA
5899770	Carrotwood	Cupaniopsis anacardioides	Huntington Beach	California	-118.0088641	33.66560675	309 15th St	0	0	introduced	NA	NA	HuntingtonBeach	NA	NA	NA	NA	NA	NA	NA	NA	NA	NA	NA	NA	NA	NA
5899771	Vacant site	NA	Huntington Beach	California	-118.0087002	33.665535	310 15th St	0	0	no_info	NA	NA	HuntingtonBeach	NA	NA	NA	NA	NA	NA	NA	NA	NA	NA	NA	NA	NA	NA
5899772	Crape myrtle	Lagerstroemia indica	Huntington Beach	California	-118.0086172	33.66563292	314 15th St	0	0	introduced	NA	NA	HuntingtonBeach	NA	NA	NA	NA	NA	NA	NA	NA	NA	NA	NA	NA	NA	NA
8252636	Crape myrtle	Lagerstroemia indica	Huntington Beach	California	-118.0085995	33.66565138	314 15th St	0	0	introduced	NA	NA	HuntingtonBeach	NA	NA	NA	NA	NA	NA	NA	NA	NA	NA	NA	NA	NA	NA
5899773	Queen palm	Syagrus romanzoffianum	Huntington Beach	California	-118.0088087	33.6656791	315 15th St	30.48	82.021	no_info	more than 18.29 m	15.24 to 30.48 cm	HuntingtonBeach	NA	NA	NA	NA	NA	NA	NA	NA	NA	NA	NA	NA	NA	NA
5899774	Leaf plum purple	Prunus cerasifera	Huntington Beach	California	-118.0086688	33.66579943	315 15th St	0	0	introduced	NA	NA	HuntingtonBeach	NA	NA	NA	NA	NA	NA	NA	NA	NA	NA	NA	NA	NA	NA
8260522	Vacant site	NA	Huntington Beach	California	-118.0085481	33.66571009	316 15th St	0	0	no_info	NA	NA	HuntingtonBeach	NA	NA	NA	NA	NA	NA	NA	NA	NA	NA	NA	NA	NA	NA
5899775	Queen palm	Syagrus romanzoffianum	Huntington Beach	California	-118.0084914	33.66576085	318 15th St	30.48	82.021	no_info	more than 18.29 m	15.24 to 30.48 cm	HuntingtonBeach	NA	NA	NA	NA	NA	NA	NA	NA	NA	NA	NA	NA	NA	NA
5899776	Carrotwood	Cupaniopsis anacardioides	Huntington Beach	California	-118.0086295	33.66584447	319 15th St	0	0	introduced	NA	NA	HuntingtonBeach	NA	NA	NA	NA	NA	NA	NA	NA	NA	NA	NA	NA	NA	NA
5899777	Queen palm	Syagrus romanzoffianum	Huntington Beach	California	-118.0084196	33.66581024	320 15th St	30.48	82.021	no_info	more than 18.29 m	15.24 to 30.48 cm	HuntingtonBeach	NA	NA	NA	NA	NA	NA	NA	NA	NA	NA	NA	NA	NA	NA
8257891	Queen palm	Syagrus romanzoffianum	Huntington Beach	California	-118.0085249	33.66593224	321 15th St	30.48	98.4252	no_info	more than 18.29 m	15.24 to 30.48 cm	HuntingtonBeach	NA	NA	NA	NA	NA	NA	NA	NA	NA	NA	NA	NA	NA	NA
8257892	Queen palm	Syagrus romanzoffianum	Huntington Beach	California	-118.008487	33.66596964	321 15th St	25.4	65.6168	no_info	more than 18.29 m	15.24 to 30.48 cm	HuntingtonBeach	NA	NA	NA	NA	NA	NA	NA	NA	NA	NA	NA	NA	NA	NA
8252366	Carrotwood	Cupaniopsis anacardioides	Huntington Beach	California	-118.0083378	33.6658926	324 15th St	0	0	introduced	NA	NA	HuntingtonBeach	NA	NA	NA	NA	NA	NA	NA	NA	NA	NA	NA	NA	NA	NA
5899781	Queen palm	Syagrus romanzoffianum	Huntington Beach	California	-118.0084532	33.66603783	325 15th St	35.56	98.4252	no_info	more than 18.29 m	30.48 to 45.72 cm	HuntingtonBeach	NA	NA	NA	NA	NA	NA	NA	NA	NA	NA	NA	NA	NA	NA
5899784	Vacant site	NA	Huntington Beach	California	-118.0083042	33.66593286	326 15th St	0	0	no_info	NA	NA	HuntingtonBeach	NA	NA	NA	NA	NA	NA	NA	NA	NA	NA	NA	NA	NA	NA
8260508	Vacant site	NA	Huntington Beach	California	-118.0083764	33.6660911	327 15th St	0	0	no_info	NA	NA	HuntingtonBeach	NA	NA	NA	NA	NA	NA	NA	NA	NA	NA	NA	NA	NA	NA
8257920	Queen palm	Syagrus romanzoffianum	Huntington Beach	California	-118.0083807	33.6662103	327 15th St	35.56	114.8294	no_info	more than 18.29 m	30.48 to 45.72 cm	HuntingtonBeach	NA	NA	NA	NA	NA	NA	NA	NA	NA	NA	NA	NA	NA	NA
8257919	Queen palm	Syagrus romanzoffianum	Huntington Beach	California	-118.0085305	33.66631362	327 15th St	35.56	98.4252	no_info	more than 18.29 m	30.48 to 45.72 cm	HuntingtonBeach	NA	NA	NA	NA	NA	NA	NA	NA	NA	NA	NA	NA	NA	NA
5899785	Vacant site	NA	Huntington Beach	California	-118.0081574	33.66631239	401 15th St	0	0	no_info	NA	NA	HuntingtonBeach	NA	NA	NA	NA	NA	NA	NA	NA	NA	NA	NA	NA	NA	NA
8260226	Stump	NA	Huntington Beach	California	-118.008083	33.66637513	401 15th St	22.86	0	no_info	NA	15.24 to 30.48 cm	HuntingtonBeach	NA	NA	NA	NA	NA	NA	NA	NA	NA	NA	NA	NA	NA	NA
5899786	Cajeput tree	Melaleuca quinquenervia	Huntington Beach	California	-118.0083396	33.6663747	401 15th St	0	0	introduced	NA	NA	HuntingtonBeach	NA	NA	NA	NA	NA	NA	NA	NA	NA	NA	NA	NA	NA	NA
5899787	Vacant site	NA	Huntington Beach	California	-118.0084657	33.66646864	401 15th St	0	0	no_info	NA	NA	HuntingtonBeach	NA	NA	NA	NA	NA	NA	NA	NA	NA	NA	NA	NA	NA	NA
8250614	Lemon bottlebrush	Melaleuca citrina	Huntington Beach	California	-118.007968	33.66625508	402 15th St	0	0	introduced	NA	NA	HuntingtonBeach	NA	NA	NA	NA	NA	NA	NA	NA	NA	NA	NA	NA	NA	NA
5899790	Yew pine	Afrocarpus	Huntington Beach	California	-118.008066	33.66638935	405 15th St	0	0	no_info	NA	NA	HuntingtonBeach	NA	NA	NA	NA	NA	NA	NA	NA	NA	NA	NA	NA	NA	NA
5899793	Queen palm	Syagrus romanzoffianum	Huntington Beach	California	-118.0079068	33.66631615	406 15th St	35.56	98.4252	no_info	more than 18.29 m	30.48 to 45.72 cm	HuntingtonBeach	NA	NA	NA	NA	NA	NA	NA	NA	NA	NA	NA	NA	NA	NA
8257923	Queen palm	Syagrus romanzoffianum	Huntington Beach	California	-118.0078598	33.66635929	408 15th St	35.56	82.021	no_info	more than 18.29 m	30.48 to 45.72 cm	HuntingtonBeach	NA	NA	NA	NA	NA	NA	NA	NA	NA	NA	NA	NA	NA	NA
5899795	Queen palm	Syagrus romanzoffianum	Huntington Beach	California	-118.0079743	33.66648715	411 15th St	35.56	98.4252	no_info	more than 18.29 m	30.48 to 45.72 cm	HuntingtonBeach	NA	NA	NA	NA	NA	NA	NA	NA	NA	NA	NA	NA	NA	NA
5899796	Queen palm	Syagrus romanzoffianum	Huntington Beach	California	-118.0078816	33.66657913	411 15th St	35.56	98.4252	no_info	more than 18.29 m	30.48 to 45.72 cm	HuntingtonBeach	NA	NA	NA	NA	NA	NA	NA	NA	NA	NA	NA	NA	NA	NA
5899797	Carrotwood	Cupaniopsis anacardioides	Huntington Beach	California	-118.0077193	33.66648451	412 15th St	0	0	introduced	NA	NA	HuntingtonBeach	NA	NA	NA	NA	NA	NA	NA	NA	NA	NA	NA	NA	NA	NA
8262544	Fishtail wine palm	Caryota urens	Huntington Beach	California	-118.0076555	33.66655287	414 15th St	0	0	introduced	NA	NA	HuntingtonBeach	NA	NA	NA	NA	NA	NA	NA	NA	NA	NA	NA	NA	NA	NA
5899798	Carrotwood	Cupaniopsis anacardioides	Huntington Beach	California	-118.0078381	33.66662888	415 15th St	0	0	introduced	NA	NA	HuntingtonBeach	NA	NA	NA	NA	NA	NA	NA	NA	NA	NA	NA	NA	NA	NA
5899799	Carrotwood	Cupaniopsis anacardioides	Huntington Beach	California	-118.0077003	33.66672064	415 15th St	0	0	introduced	NA	NA	HuntingtonBeach	NA	NA	NA	NA	NA	NA	NA	NA	NA	NA	NA	NA	NA	NA
5899801	Fishtail wine palm	Caryota urens	Huntington Beach	California	-118.0076099	33.66659798	416 15th St	0	0	introduced	NA	NA	HuntingtonBeach	NA	NA	NA	NA	NA	NA	NA	NA	NA	NA	NA	NA	NA	NA
5899802	Vacant site	NA	Huntington Beach	California	-118.0075256	33.6666869	418 15th St	0	0	no_info	NA	NA	HuntingtonBeach	NA	NA	NA	NA	NA	NA	NA	NA	NA	NA	NA	NA	NA	NA
5899803	Carrotwood	Cupaniopsis anacardioides	Huntington Beach	California	-118.007605	33.66683722	421 15th St	0	0	introduced	NA	NA	HuntingtonBeach	NA	NA	NA	NA	NA	NA	NA	NA	NA	NA	NA	NA	NA	NA
5899804	Queen palm	Syagrus romanzoffianum	Huntington Beach	California	-118.0074122	33.66677442	424 15th St	35.56	114.8294	no_info	more than 18.29 m	30.48 to 45.72 cm	HuntingtonBeach	NA	NA	NA	NA	NA	NA	NA	NA	NA	NA	NA	NA	NA	NA
5899805	Carrotwood	Cupaniopsis anacardioides	Huntington Beach	California	-118.0075025	33.66694918	425 15th St	0	0	introduced	NA	NA	HuntingtonBeach	NA	NA	NA	NA	NA	NA	NA	NA	NA	NA	NA	NA	NA	NA
5899806	Carrotwood	Cupaniopsis anacardioides	Huntington Beach	California	-118.0075426	33.6671286	425 15th St	0	0	introduced	NA	NA	HuntingtonBeach	NA	NA	NA	NA	NA	NA	NA	NA	NA	NA	NA	NA	NA	NA
8257893	Queen palm	Syagrus romanzoffianum	Huntington Beach	California	-118.0073591	33.66683384	428 15th St	35.56	114.8294	no_info	more than 18.29 m	30.48 to 45.72 cm	HuntingtonBeach	NA	NA	NA	NA	NA	NA	NA	NA	NA	NA	NA	NA	NA	NA
5899810	King palm	Archontophoenix cunninghamiana	Huntington Beach	California	-118.0069955	33.66675713	428 15th St	0	0	introduced	NA	NA	HuntingtonBeach	NA	NA	NA	NA	NA	NA	NA	NA	NA	NA	NA	NA	NA	NA
5899811	King palm	Archontophoenix cunninghamiana	Huntington Beach	California	-118.0071349	33.6668784	428 15th St	0	0	introduced	NA	NA	HuntingtonBeach	NA	NA	NA	NA	NA	NA	NA	NA	NA	NA	NA	NA	NA	NA
8260507	Vacant site	NA	Huntington Beach	California	-118.0072257	33.66717786	501 15th St	0	0	no_info	NA	NA	HuntingtonBeach	NA	NA	NA	NA	NA	NA	NA	NA	NA	NA	NA	NA	NA	NA
5899813	Vacant site	NA	Huntington Beach	California	-118.0070086	33.66717514	506 15th St	0	0	no_info	NA	NA	HuntingtonBeach	NA	NA	NA	NA	NA	NA	NA	NA	NA	NA	NA	NA	NA	NA
5899814	Queen palm	Syagrus romanzoffianum	Huntington Beach	California	-118.0071354	33.66730449	507 15th St	35.56	114.8294	no_info	more than 18.29 m	30.48 to 45.72 cm	HuntingtonBeach	NA	NA	NA	NA	NA	NA	NA	NA	NA	NA	NA	NA	NA	NA
5899815	Mexican fan palm	Washingtonia robusta	Huntington Beach	California	-118.0069761	33.66721653	508 15th St	45.72	196.8504	introduced	more than 18.29 m	30.48 to 45.72 cm	HuntingtonBeach	NA	NA	NA	NA	NA	NA	NA	NA	NA	NA	NA	NA	NA	NA
5899816	Queen palm	Syagrus romanzoffianum	Huntington Beach	California	-118.0069143	33.66725531	510 15th St	0	0	no_info	NA	NA	HuntingtonBeach	NA	NA	NA	NA	NA	NA	NA	NA	NA	NA	NA	NA	NA	NA
5899817	Queen palm	Syagrus romanzoffianum	Huntington Beach	California	-118.0069882	33.66744764	511 15th St	0	0	no_info	NA	NA	HuntingtonBeach	NA	NA	NA	NA	NA	NA	NA	NA	NA	NA	NA	NA	NA	NA
5899818	Queen palm	Syagrus romanzoffianum	Huntington Beach	California	-118.0068517	33.66735634	512 15th St	0	0	no_info	NA	NA	HuntingtonBeach	NA	NA	NA	NA	NA	NA	NA	NA	NA	NA	NA	NA	NA	NA
5899819	Queen palm	Syagrus romanzoffianum	Huntington Beach	California	-118.0069817	33.66746529	513 15th St	0	0	no_info	NA	NA	HuntingtonBeach	NA	NA	NA	NA	NA	NA	NA	NA	NA	NA	NA	NA	NA	NA
5899820	King palm	Archontophoenix cunninghamiana	Huntington Beach	California	-118.0067899	33.66740792	514 15th St	0	0	introduced	NA	NA	HuntingtonBeach	NA	NA	NA	NA	NA	NA	NA	NA	NA	NA	NA	NA	NA	NA
8257894	Queen palm	Syagrus romanzoffianum	Huntington Beach	California	-118.006866	33.66755549	515 15th St	0	0	no_info	NA	NA	HuntingtonBeach	NA	NA	NA	NA	NA	NA	NA	NA	NA	NA	NA	NA	NA	NA
8253887	King palm	Archontophoenix cunninghamiana	Huntington Beach	California	-118.0067569	33.66743573	516 15th St	0	0	introduced	NA	NA	HuntingtonBeach	NA	NA	NA	NA	NA	NA	NA	NA	NA	NA	NA	NA	NA	NA
5899821	Queen palm	Syagrus romanzoffianum	Huntington Beach	California	-118.0068437	33.66757231	517 15th St	0	0	no_info	NA	NA	HuntingtonBeach	NA	NA	NA	NA	NA	NA	NA	NA	NA	NA	NA	NA	NA	NA
5899822	Queen palm	Syagrus romanzoffianum	Huntington Beach	California	-118.0068186	33.66759498	519 15th St	0	0	no_info	NA	NA	HuntingtonBeach	NA	NA	NA	NA	NA	NA	NA	NA	NA	NA	NA	NA	NA	NA
5899823	Queen palm	Syagrus romanzoffianum	Huntington Beach	California	-118.0067926	33.66762136	519 15th St	0	0	no_info	NA	NA	HuntingtonBeach	NA	NA	NA	NA	NA	NA	NA	NA	NA	NA	NA	NA	NA	NA
5899824	Queen palm	Syagrus romanzoffianum	Huntington Beach	California	-118.0066926	33.66748109	520 15th St	35.56	98.4252	no_info	more than 18.29 m	30.48 to 45.72 cm	HuntingtonBeach	NA	NA	NA	NA	NA	NA	NA	NA	NA	NA	NA	NA	NA	NA
5899825	Queen palm	Syagrus romanzoffianum	Huntington Beach	California	-118.0066304	33.66754165	520 15th St	35.56	98.4252	no_info	more than 18.29 m	30.48 to 45.72 cm	HuntingtonBeach	NA	NA	NA	NA	NA	NA	NA	NA	NA	NA	NA	NA	NA	NA
5899826	Queen palm	Syagrus romanzoffianum	Huntington Beach	California	-118.0067461	33.66769201	521 15th St	35.56	98.4252	no_info	more than 18.29 m	30.48 to 45.72 cm	HuntingtonBeach	NA	NA	NA	NA	NA	NA	NA	NA	NA	NA	NA	NA	NA	NA
8257895	Queen palm	Syagrus romanzoffianum	Huntington Beach	California	-118.00671	33.66772401	521 15th St	35.56	98.4252	no_info	more than 18.29 m	30.48 to 45.72 cm	HuntingtonBeach	NA	NA	NA	NA	NA	NA	NA	NA	NA	NA	NA	NA	NA	NA
5899827	Queen palm	Syagrus romanzoffianum	Huntington Beach	California	-118.0065674	33.6675979	522 15th St	35.56	114.8294	no_info	more than 18.29 m	30.48 to 45.72 cm	HuntingtonBeach	NA	NA	NA	NA	NA	NA	NA	NA	NA	NA	NA	NA	NA	NA
5899828	Queen palm	Syagrus romanzoffianum	Huntington Beach	California	-118.0066639	33.66778369	525 15th St	35.56	98.4252	no_info	more than 18.29 m	30.48 to 45.72 cm	HuntingtonBeach	NA	NA	NA	NA	NA	NA	NA	NA	NA	NA	NA	NA	NA	NA
5899829	Queen palm	Syagrus romanzoffianum	Huntington Beach	California	-118.0066346	33.6679667	525 15th St	35.56	98.4252	no_info	more than 18.29 m	30.48 to 45.72 cm	HuntingtonBeach	NA	NA	NA	NA	NA	NA	NA	NA	NA	NA	NA	NA	NA	NA
5899830	Queen palm	Syagrus romanzoffianum	Huntington Beach	California	-118.0067699	33.66806691	525 15th St	35.56	82.021	no_info	more than 18.29 m	30.48 to 45.72 cm	HuntingtonBeach	NA	NA	NA	NA	NA	NA	NA	NA	NA	NA	NA	NA	NA	NA
5899831	Ornamental pear	Pyrus calleryana	Huntington Beach	California	-118.0064776	33.6677004	526 15th St	0	0	introduced	NA	NA	HuntingtonBeach	NA	NA	NA	NA	NA	NA	NA	NA	NA	NA	NA	NA	NA	NA
5899832	Queen palm	Syagrus romanzoffianum	Huntington Beach	California	-118.0061015	33.66758575	526 15th St	35.56	98.4252	no_info	more than 18.29 m	30.48 to 45.72 cm	HuntingtonBeach	NA	NA	NA	NA	NA	NA	NA	NA	NA	NA	NA	NA	NA	NA
5899833	Ornamental pear	Pyrus calleryana	Huntington Beach	California	-118.0061701	33.66763401	526 15th St	0	0	introduced	NA	NA	HuntingtonBeach	NA	NA	NA	NA	NA	NA	NA	NA	NA	NA	NA	NA	NA	NA
5899834	Queen palm	Syagrus romanzoffianum	Huntington Beach	California	-118.0062648	33.66770639	526 15th St	35.56	98.4252	no_info	more than 18.29 m	30.48 to 45.72 cm	HuntingtonBeach	NA	NA	NA	NA	NA	NA	NA	NA	NA	NA	NA	NA	NA	NA
8256938	Ornamental pear	Pyrus calleryana	Huntington Beach	California	-118.0062924	33.66772219	526 15th St	0	0	introduced	NA	NA	HuntingtonBeach	NA	NA	NA	NA	NA	NA	NA	NA	NA	NA	NA	NA	NA	NA
8256377	Mexican fan palm	Washingtonia robusta	Huntington Beach	California	-118.0063408	33.66775198	526 15th St	45.72	164.042	introduced	more than 18.29 m	30.48 to 45.72 cm	HuntingtonBeach	NA	NA	NA	NA	NA	NA	NA	NA	NA	NA	NA	NA	NA	NA
8260506	Vacant site	NA	Huntington Beach	California	-118.0065915	33.66784311	527 15th St	0	0	no_info	NA	NA	HuntingtonBeach	NA	NA	NA	NA	NA	NA	NA	NA	NA	NA	NA	NA	NA	NA
8260227	Stump	NA	Huntington Beach	California	-118.006449	33.66772709	528 15th St	25.4	0	no_info	NA	15.24 to 30.48 cm	HuntingtonBeach	NA	NA	NA	NA	NA	NA	NA	NA	NA	NA	NA	NA	NA	NA
5899835	Carrotwood	Cupaniopsis anacardioides	Huntington Beach	California	-118.0061776	33.66798103	602 15th St	0	0	introduced	NA	NA	HuntingtonBeach	NA	NA	NA	NA	NA	NA	NA	NA	NA	NA	NA	NA	NA	NA
5899836	Evergreen pear	Pyrus kawakamii	Huntington Beach	California	-118.0060566	33.66772321	602 15th St	0	0	no_info	NA	NA	HuntingtonBeach	NA	NA	NA	NA	NA	NA	NA	NA	NA	NA	NA	NA	NA	NA
5899837	Vacant site	NA	Huntington Beach	California	-118.0061671	33.66779779	602 15th St	0	0	no_info	NA	NA	HuntingtonBeach	NA	NA	NA	NA	NA	NA	NA	NA	NA	NA	NA	NA	NA	NA
5899838	Vacant site	NA	Huntington Beach	California	-118.0063712	33.66803754	605 15th St	0	0	no_info	NA	NA	HuntingtonBeach	NA	NA	NA	NA	NA	NA	NA	NA	NA	NA	NA	NA	NA	NA
5899839	Queen palm	Syagrus romanzoffianum	Huntington Beach	California	-118.0062493	33.66816335	605 15th St	35.56	82.021	no_info	more than 18.29 m	30.48 to 45.72 cm	HuntingtonBeach	NA	NA	NA	NA	NA	NA	NA	NA	NA	NA	NA	NA	NA	NA
5899840	Queen palm	Syagrus romanzoffianum	Huntington Beach	California	-118.0065106	33.66803526	605 15th St	35.56	98.4252	no_info	more than 18.29 m	30.48 to 45.72 cm	HuntingtonBeach	NA	NA	NA	NA	NA	NA	NA	NA	NA	NA	NA	NA	NA	NA
5899841	Queen palm	Syagrus romanzoffianum	Huntington Beach	California	-118.0066607	33.66812947	605 15th St	35.56	82.021	no_info	more than 18.29 m	30.48 to 45.72 cm	HuntingtonBeach	NA	NA	NA	NA	NA	NA	NA	NA	NA	NA	NA	NA	NA	NA
5899842	Queen palm	Syagrus romanzoffianum	Huntington Beach	California	-118.0061381	33.66801707	606 15th St	35.56	65.6168	no_info	more than 18.29 m	30.48 to 45.72 cm	HuntingtonBeach	NA	NA	NA	NA	NA	NA	NA	NA	NA	NA	NA	NA	NA	NA
5899843	Queen palm	Syagrus romanzoffianum	Huntington Beach	California	-118.0060784	33.66808153	606 15th St	35.56	98.4252	no_info	more than 18.29 m	30.48 to 45.72 cm	HuntingtonBeach	NA	NA	NA	NA	NA	NA	NA	NA	NA	NA	NA	NA	NA	NA
5899844	Mexican fan palm	Washingtonia robusta	Huntington Beach	California	-118.0061835	33.66823876	609 15th St	35.56	180.4462	introduced	more than 18.29 m	30.48 to 45.72 cm	HuntingtonBeach	NA	NA	NA	NA	NA	NA	NA	NA	NA	NA	NA	NA	NA	NA
5899845	Queen palm	Syagrus romanzoffianum	Huntington Beach	California	-118.0060382	33.66813454	610 15th St	35.56	98.4252	no_info	more than 18.29 m	30.48 to 45.72 cm	HuntingtonBeach	NA	NA	NA	NA	NA	NA	NA	NA	NA	NA	NA	NA	NA	NA
5899846	Mexican fan palm	Washingtonia robusta	Huntington Beach	California	-118.0061231	33.66829302	611 15th St	35.56	180.4462	introduced	more than 18.29 m	30.48 to 45.72 cm	HuntingtonBeach	NA	NA	NA	NA	NA	NA	NA	NA	NA	NA	NA	NA	NA	NA
5899847	Queen palm	Syagrus romanzoffianum	Huntington Beach	California	-118.0059658	33.66818251	612 15th St	35.56	114.8294	no_info	more than 18.29 m	30.48 to 45.72 cm	HuntingtonBeach	NA	NA	NA	NA	NA	NA	NA	NA	NA	NA	NA	NA	NA	NA
5899848	Vacant site	NA	Huntington Beach	California	-118.0060801	33.66834544	613 15th St	0	0	no_info	NA	NA	HuntingtonBeach	NA	NA	NA	NA	NA	NA	NA	NA	NA	NA	NA	NA	NA	NA
5899851	Queen palm	Syagrus romanzoffianum	Huntington Beach	California	-118.0060535	33.66836508	615 15th St	35.56	82.021	no_info	more than 18.29 m	30.48 to 45.72 cm	HuntingtonBeach	NA	NA	NA	NA	NA	NA	NA	NA	NA	NA	NA	NA	NA	NA
5899852	Queen palm	Syagrus romanzoffianum	Huntington Beach	California	-118.0059111	33.66823625	616 15th St	35.56	98.4252	no_info	more than 18.29 m	30.48 to 45.72 cm	HuntingtonBeach	NA	NA	NA	NA	NA	NA	NA	NA	NA	NA	NA	NA	NA	NA
8257896	Queen palm	Syagrus romanzoffianum	Huntington Beach	California	-118.0058632	33.66829546	616 15th St	35.56	98.4252	no_info	more than 18.29 m	30.48 to 45.72 cm	HuntingtonBeach	NA	NA	NA	NA	NA	NA	NA	NA	NA	NA	NA	NA	NA	NA
5899853	Queen palm	Syagrus romanzoffianum	Huntington Beach	California	-118.0059594	33.66844264	617 15th St	35.56	65.6168	no_info	more than 18.29 m	30.48 to 45.72 cm	HuntingtonBeach	NA	NA	NA	NA	NA	NA	NA	NA	NA	NA	NA	NA	NA	NA
5899854	King palm	Archontophoenix cunninghamiana	Huntington Beach	California	-118.0057968	33.66834597	618 15th St	0	0	introduced	NA	NA	HuntingtonBeach	NA	NA	NA	NA	NA	NA	NA	NA	NA	NA	NA	NA	NA	NA
5899855	Vacant site	NA	Huntington Beach	California	-118.00573	33.66842457	618 15th St	0	0	no_info	NA	NA	HuntingtonBeach	NA	NA	NA	NA	NA	NA	NA	NA	NA	NA	NA	NA	NA	NA
5899856	Queen palm	Syagrus romanzoffianum	Huntington Beach	California	-118.005831	33.66856542	621 15th St	35.56	82.021	no_info	more than 18.29 m	30.48 to 45.72 cm	HuntingtonBeach	NA	NA	NA	NA	NA	NA	NA	NA	NA	NA	NA	NA	NA	NA
5899857	Vacant site	NA	Huntington Beach	California	-118.0056493	33.66849817	622 15th St	0	0	no_info	NA	NA	HuntingtonBeach	NA	NA	NA	NA	NA	NA	NA	NA	NA	NA	NA	NA	NA	NA
5899858	Vacant site	NA	Huntington Beach	California	-118.0055932	33.66854522	624 15th St	0	0	no_info	NA	NA	HuntingtonBeach	NA	NA	NA	NA	NA	NA	NA	NA	NA	NA	NA	NA	NA	NA
5899859	Vacant site	NA	Huntington Beach	California	-118.0055449	33.66857858	626 15th St	0	0	no_info	NA	NA	HuntingtonBeach	NA	NA	NA	NA	NA	NA	NA	NA	NA	NA	NA	NA	NA	NA
5899861	Mexican fan palm	Washingtonia robusta	Huntington Beach	California	-118.0052003	33.66843337	628 15th St	45.72	262.4672	introduced	more than 18.29 m	30.48 to 45.72 cm	HuntingtonBeach	NA	NA	NA	NA	NA	NA	NA	NA	NA	NA	NA	NA	NA	NA
5899862	Mexican fan palm	Washingtonia robusta	Huntington Beach	California	-118.0053125	33.66850387	628 15th St	45.72	262.4672	introduced	more than 18.29 m	30.48 to 45.72 cm	HuntingtonBeach	NA	NA	NA	NA	NA	NA	NA	NA	NA	NA	NA	NA	NA	NA
5899863	Mexican fan palm	Washingtonia robusta	Huntington Beach	California	-118.0054446	33.66857281	628 15th St	45.72	262.4672	introduced	more than 18.29 m	30.48 to 45.72 cm	HuntingtonBeach	NA	NA	NA	NA	NA	NA	NA	NA	NA	NA	NA	NA	NA	NA
5899864	Mexican fan palm	Washingtonia robusta	Huntington Beach	California	-118.0104645	33.6647072	124 16th St	0	0	introduced	NA	NA	HuntingtonBeach	NA	NA	NA	NA	NA	NA	NA	NA	NA	NA	NA	NA	NA	NA
5899865	Mexican fan palm	Washingtonia robusta	Huntington Beach	California	-118.0105978	33.6648055	124 16th St	0	0	introduced	NA	NA	HuntingtonBeach	NA	NA	NA	NA	NA	NA	NA	NA	NA	NA	NA	NA	NA	NA
5899866	Mexican fan palm	Washingtonia robusta	Huntington Beach	California	-118.0106643	33.66485458	124 16th St	0	0	introduced	NA	NA	HuntingtonBeach	NA	NA	NA	NA	NA	NA	NA	NA	NA	NA	NA	NA	NA	NA
5899871	Mexican fan palm	Washingtonia robusta	Huntington Beach	California	-118.01098	33.66507915	125 16th St	45.72	180.4462	introduced	more than 18.29 m	30.48 to 45.72 cm	HuntingtonBeach	NA	NA	NA	NA	NA	NA	NA	NA	NA	NA	NA	NA	NA	NA
5899872	Mexican fan palm	Washingtonia robusta	Huntington Beach	California	-118.0110614	33.66513387	125 16th St	45.72	180.4462	introduced	more than 18.29 m	30.48 to 45.72 cm	HuntingtonBeach	NA	NA	NA	NA	NA	NA	NA	NA	NA	NA	NA	NA	NA	NA
5899873	Mexican fan palm	Washingtonia robusta	Huntington Beach	California	-118.0111518	33.66519684	125 16th St	45.72	180.4462	introduced	more than 18.29 m	30.48 to 45.72 cm	HuntingtonBeach	NA	NA	NA	NA	NA	NA	NA	NA	NA	NA	NA	NA	NA	NA
5899874	Queen palm	Syagrus romanzoffianum	Huntington Beach	California	-118.0107234	33.66517847	201 16th St	35.56	98.4252	no_info	more than 18.29 m	30.48 to 45.72 cm	HuntingtonBeach	NA	NA	NA	NA	NA	NA	NA	NA	NA	NA	NA	NA	NA	NA
5899875	Eastern redbud	Cercis canadensis	Huntington Beach	California	-118.0108599	33.66517335	201 16th St	7.62	19.68504	introduced	more than 18.29 m	0 to 15.24 cm	HuntingtonBeach	NA	NA	NA	NA	NA	NA	NA	NA	NA	NA	NA	NA	NA	NA
5899876	Eastern redbud	Cercis canadensis	Huntington Beach	California	-118.0109591	33.66524067	201 16th St	10.16	26.24672	introduced	more than 18.29 m	0 to 15.24 cm	HuntingtonBeach	NA	NA	NA	NA	NA	NA	NA	NA	NA	NA	NA	NA	NA	NA
8257945	Vacant site	NA	Huntington Beach	California	-118.0110378	33.66529748	201 16th St	0	0	no_info	NA	NA	HuntingtonBeach	NA	NA	NA	NA	NA	NA	NA	NA	NA	NA	NA	NA	NA	NA
5899877	New zealand christmas tree	Metrosideros excelsa	Huntington Beach	California	-118.0105886	33.66529579	205 16th St	0	0	introduced	NA	NA	HuntingtonBeach	NA	NA	NA	NA	NA	NA	NA	NA	NA	NA	NA	NA	NA	NA
8257900	Queen palm	Syagrus romanzoffianum	Huntington Beach	California	-118.0105263	33.66513675	206 16th St	30.48	82.021	no_info	more than 18.29 m	15.24 to 30.48 cm	HuntingtonBeach	NA	NA	NA	NA	NA	NA	NA	NA	NA	NA	NA	NA	NA	NA
8257901	Queen palm	Syagrus romanzoffianum	Huntington Beach	California	-118.0104775	33.665188	208 16th St	30.48	82.021	no_info	more than 18.29 m	15.24 to 30.48 cm	HuntingtonBeach	NA	NA	NA	NA	NA	NA	NA	NA	NA	NA	NA	NA	NA	NA
5899878	Queen palm	Syagrus romanzoffianum	Huntington Beach	California	-118.0104523	33.66542377	209 16th St	30.48	98.4252	no_info	more than 18.29 m	15.24 to 30.48 cm	HuntingtonBeach	NA	NA	NA	NA	NA	NA	NA	NA	NA	NA	NA	NA	NA	NA
5899879	New zealand christmas tree	Metrosideros excelsa	Huntington Beach	California	-118.0103872	33.66525574	210 16th St	0	0	introduced	NA	NA	HuntingtonBeach	NA	NA	NA	NA	NA	NA	NA	NA	NA	NA	NA	NA	NA	NA
5899880	Queen palm	Syagrus romanzoffianum	Huntington Beach	California	-118.0103799	33.66550701	213 16th St	30.48	82.021	no_info	more than 18.29 m	15.24 to 30.48 cm	HuntingtonBeach	NA	NA	NA	NA	NA	NA	NA	NA	NA	NA	NA	NA	NA	NA
5899881	Mexican fan palm	Washingtonia robusta	Huntington Beach	California	-118.0103149	33.66534392	214 16th St	45.72	147.6378	introduced	more than 18.29 m	30.48 to 45.72 cm	HuntingtonBeach	NA	NA	NA	NA	NA	NA	NA	NA	NA	NA	NA	NA	NA	NA
5899882	Queen palm	Syagrus romanzoffianum	Huntington Beach	California	-118.0102406	33.66540658	216 16th St	25.4	32.8084	no_info	more than 18.29 m	15.24 to 30.48 cm	HuntingtonBeach	NA	NA	NA	NA	NA	NA	NA	NA	NA	NA	NA	NA	NA	NA
5899883	Vacant site	NA	Huntington Beach	California	-118.0102739	33.66560464	217 16th St	0	0	no_info	NA	NA	HuntingtonBeach	NA	NA	NA	NA	NA	NA	NA	NA	NA	NA	NA	NA	NA	NA
5899885	Pygmy date palm	Phoenix roebelenii	Huntington Beach	California	-118.0101939	33.66545388	218 16th St	0	0	no_info	NA	NA	HuntingtonBeach	NA	NA	NA	NA	NA	NA	NA	NA	NA	NA	NA	NA	NA	NA
8262068	Pygmy date palm	Phoenix roebelenii	Huntington Beach	California	-118.0101601	33.66548133	218 16th St	0	0	no_info	NA	NA	HuntingtonBeach	NA	NA	NA	NA	NA	NA	NA	NA	NA	NA	NA	NA	NA	NA
5899886	Vacant site	NA	Huntington Beach	California	-118.0101366	33.66574093	221 16th St	0	0	no_info	NA	NA	HuntingtonBeach	NA	NA	NA	NA	NA	NA	NA	NA	NA	NA	NA	NA	NA	NA
5899887	New zealand christmas tree	Metrosideros excelsa	Huntington Beach	California	-118.0100835	33.66556835	222 16th St	0	0	introduced	NA	NA	HuntingtonBeach	NA	NA	NA	NA	NA	NA	NA	NA	NA	NA	NA	NA	NA	NA
5899888	New zealand christmas tree	Metrosideros excelsa	Huntington Beach	California	-118.0100404	33.66585614	225 16th St	0	0	introduced	NA	NA	HuntingtonBeach	NA	NA	NA	NA	NA	NA	NA	NA	NA	NA	NA	NA	NA	NA
5899889	Cajeput tree	Melaleuca quinquenervia	Huntington Beach	California	-118.0101267	33.66597026	225 16th St	0	0	introduced	NA	NA	HuntingtonBeach	NA	NA	NA	NA	NA	NA	NA	NA	NA	NA	NA	NA	NA	NA
5899890	Cajeput tree	Melaleuca quinquenervia	Huntington Beach	California	-118.0102448	33.66604488	225 16th St	0	0	introduced	NA	NA	HuntingtonBeach	NA	NA	NA	NA	NA	NA	NA	NA	NA	NA	NA	NA	NA	NA
5899891	New zealand christmas tree	Metrosideros excelsa	Huntington Beach	California	-118.0099494	33.66566018	226 16th St	0	0	introduced	NA	NA	HuntingtonBeach	NA	NA	NA	NA	NA	NA	NA	NA	NA	NA	NA	NA	NA	NA
5899892	Vacant site	NA	Huntington Beach	California	-118.0096338	33.66559029	226 16th St	0	0	no_info	NA	NA	HuntingtonBeach	NA	NA	NA	NA	NA	NA	NA	NA	NA	NA	NA	NA	NA	NA
5899893	Vacant site	NA	Huntington Beach	California	-118.00975	33.66568038	226 16th St	0	0	no_info	NA	NA	HuntingtonBeach	NA	NA	NA	NA	NA	NA	NA	NA	NA	NA	NA	NA	NA	NA
8262069	Pygmy date palm	Phoenix roebelenii	Huntington Beach	California	-118.0098445	33.66602093	301 16th St	0	0	no_info	NA	NA	HuntingtonBeach	NA	NA	NA	NA	NA	NA	NA	NA	NA	NA	NA	NA	NA	NA
8253880	King palm	Archontophoenix cunninghamiana	Huntington Beach	California	-118.009776	33.66608973	303 16th St	0	0	introduced	NA	NA	HuntingtonBeach	NA	NA	NA	NA	NA	NA	NA	NA	NA	NA	NA	NA	NA	NA
8253879	King palm	Archontophoenix cunninghamiana	Huntington Beach	California	-118.0097134	33.66616204	305 16th St	0	0	introduced	NA	NA	HuntingtonBeach	NA	NA	NA	NA	NA	NA	NA	NA	NA	NA	NA	NA	NA	NA
8256378	Mexican fan palm	Washingtonia robusta	Huntington Beach	California	-118.0095118	33.66568622	306 16th St	0	0	introduced	NA	NA	HuntingtonBeach	NA	NA	NA	NA	NA	NA	NA	NA	NA	NA	NA	NA	NA	NA
8256379	Mexican fan palm	Washingtonia robusta	Huntington Beach	California	-118.0096446	33.66578526	306 16th St	0	0	introduced	NA	NA	HuntingtonBeach	NA	NA	NA	NA	NA	NA	NA	NA	NA	NA	NA	NA	NA	NA
5899896	Vacant site	NA	Huntington Beach	California	-118.0096418	33.66623169	307 16th St	0	0	no_info	NA	NA	HuntingtonBeach	NA	NA	NA	NA	NA	NA	NA	NA	NA	NA	NA	NA	NA	NA
5899897	King palm	Archontophoenix cunninghamiana	Huntington Beach	California	-118.0097179	33.66592079	308 16th St	0	0	introduced	NA	NA	HuntingtonBeach	NA	NA	NA	NA	NA	NA	NA	NA	NA	NA	NA	NA	NA	NA
5899898	New zealand christmas tree	Metrosideros excelsa	Huntington Beach	California	-118.0096463	33.6659835	308 16th St	0	0	introduced	NA	NA	HuntingtonBeach	NA	NA	NA	NA	NA	NA	NA	NA	NA	NA	NA	NA	NA	NA
5899899	King palm	Archontophoenix cunninghamiana	Huntington Beach	California	-118.0096152	33.66604887	308 16th St	0	0	introduced	NA	NA	HuntingtonBeach	NA	NA	NA	NA	NA	NA	NA	NA	NA	NA	NA	NA	NA	NA
8256552	New zealand christmas tree	Metrosideros excelsa	Huntington Beach	California	-118.0095834	33.66608809	308 16th St	0	0	introduced	NA	NA	HuntingtonBeach	NA	NA	NA	NA	NA	NA	NA	NA	NA	NA	NA	NA	NA	NA
8253881	King palm	Archontophoenix cunninghamiana	Huntington Beach	California	-118.0095255	33.66611384	308 16th St	0	0	introduced	NA	NA	HuntingtonBeach	NA	NA	NA	NA	NA	NA	NA	NA	NA	NA	NA	NA	NA	NA
8256561	New zealand christmas tree	Metrosideros excelsa	Huntington Beach	California	-118.0094464	33.6661935	308 16th St	0	0	introduced	NA	NA	HuntingtonBeach	NA	NA	NA	NA	NA	NA	NA	NA	NA	NA	NA	NA	NA	NA
5899902	Vacant site	NA	Huntington Beach	California	-118.0095543	33.66631174	313 16th St	0	0	no_info	NA	NA	HuntingtonBeach	NA	NA	NA	NA	NA	NA	NA	NA	NA	NA	NA	NA	NA	NA
5899903	Vacant site	NA	Huntington Beach	California	-118.0094888	33.66637752	313 16th St	0	0	no_info	NA	NA	HuntingtonBeach	NA	NA	NA	NA	NA	NA	NA	NA	NA	NA	NA	NA	NA	NA
5899904	Vacant site	NA	Huntington Beach	California	-118.0093476	33.66627309	316 16th St	0	0	no_info	NA	NA	HuntingtonBeach	NA	NA	NA	NA	NA	NA	NA	NA	NA	NA	NA	NA	NA	NA
5899905	Queen palm	Syagrus romanzoffianum	Huntington Beach	California	-118.0092924	33.66633335	316 16th St	0	0	no_info	NA	NA	HuntingtonBeach	NA	NA	NA	NA	NA	NA	NA	NA	NA	NA	NA	NA	NA	NA
5899906	Unsuitable site	NA	Huntington Beach	California	-118.0094211	33.66643921	317 16th St	0	0	no_info	NA	NA	HuntingtonBeach	NA	NA	NA	NA	NA	NA	NA	NA	NA	NA	NA	NA	NA	NA
5899907	Unsuitable site	NA	Huntington Beach	California	-118.0093602	33.66650299	317 16th St	0	0	no_info	NA	NA	HuntingtonBeach	NA	NA	NA	NA	NA	NA	NA	NA	NA	NA	NA	NA	NA	NA
5899908	New zealand christmas tree	Metrosideros excelsa	Huntington Beach	California	-118.0091511	33.66644756	324 16th St	0	0	introduced	NA	NA	HuntingtonBeach	NA	NA	NA	NA	NA	NA	NA	NA	NA	NA	NA	NA	NA	NA
5899909	Vacant site	NA	Huntington Beach	California	-118.0091847	33.66668384	325 16th St	0	0	no_info	NA	NA	HuntingtonBeach	NA	NA	NA	NA	NA	NA	NA	NA	NA	NA	NA	NA	NA	NA
5899910	Italian stone pine	Pinus pinea	Huntington Beach	California	-118.0092516	33.66682943	325 16th St	0	0	introduced	NA	NA	HuntingtonBeach	NA	NA	NA	NA	NA	NA	NA	NA	NA	NA	NA	NA	NA	NA
5899911	Vacant site	NA	Huntington Beach	California	-118.0094197	33.66692987	325 16th St	0	0	no_info	NA	NA	HuntingtonBeach	NA	NA	NA	NA	NA	NA	NA	NA	NA	NA	NA	NA	NA	NA
5899912	New zealand christmas tree	Metrosideros excelsa	Huntington Beach	California	-118.0090436	33.66655822	328 16th St	0	0	introduced	NA	NA	HuntingtonBeach	NA	NA	NA	NA	NA	NA	NA	NA	NA	NA	NA	NA	NA	NA
5899913	Vacant site	NA	Huntington Beach	California	-118.008778	33.66648173	328 16th St	0	0	no_info	NA	NA	HuntingtonBeach	NA	NA	NA	NA	NA	NA	NA	NA	NA	NA	NA	NA	NA	NA
5899914	Vacant site	NA	Huntington Beach	California	-118.0088899	33.66654611	328 16th St	0	0	no_info	NA	NA	HuntingtonBeach	NA	NA	NA	NA	NA	NA	NA	NA	NA	NA	NA	NA	NA	NA
5899916	Vacant site	NA	Huntington Beach	California	-118.0089884	33.66692184	401 16th St	0	0	no_info	NA	NA	HuntingtonBeach	NA	NA	NA	NA	NA	NA	NA	NA	NA	NA	NA	NA	NA	NA
5899917	Cajeput tree	Melaleuca quinquenervia	Huntington Beach	California	-118.0091211	33.66691524	401 16th St	55.88	98.4252	introduced	more than 18.29 m	45.72 to 60.96 cm	HuntingtonBeach	NA	NA	NA	NA	NA	NA	NA	NA	NA	NA	NA	NA	NA	NA
5899918	Vacant site	NA	Huntington Beach	California	-118.009217	33.66697024	401 16th St	0	0	no_info	NA	NA	HuntingtonBeach	NA	NA	NA	NA	NA	NA	NA	NA	NA	NA	NA	NA	NA	NA
5899920	Vacant site	NA	Huntington Beach	California	-118.008821	33.66686122	402 16th St	0	0	no_info	NA	NA	HuntingtonBeach	NA	NA	NA	NA	NA	NA	NA	NA	NA	NA	NA	NA	NA	NA
5899922	Vacant site	NA	Huntington Beach	California	-118.0086161	33.66657733	402 16th St	0	0	no_info	NA	NA	HuntingtonBeach	NA	NA	NA	NA	NA	NA	NA	NA	NA	NA	NA	NA	NA	NA
5899923	Vacant site	NA	Huntington Beach	California	-118.0086965	33.66663603	402 16th St	0	0	no_info	NA	NA	HuntingtonBeach	NA	NA	NA	NA	NA	NA	NA	NA	NA	NA	NA	NA	NA	NA
5899924	Vacant site	NA	Huntington Beach	California	-118.0089421	33.66696664	403 16th St	0	0	no_info	NA	NA	HuntingtonBeach	NA	NA	NA	NA	NA	NA	NA	NA	NA	NA	NA	NA	NA	NA
5899925	New zealand christmas tree	Metrosideros excelsa	Huntington Beach	California	-118.0088331	33.66703958	405 16th St	0	0	introduced	NA	NA	HuntingtonBeach	NA	NA	NA	NA	NA	NA	NA	NA	NA	NA	NA	NA	NA	NA
5899926	Mexican fan palm	Washingtonia robusta	Huntington Beach	California	-118.0087603	33.66692984	406 16th St	45.72	98.4252	introduced	more than 18.29 m	30.48 to 45.72 cm	HuntingtonBeach	NA	NA	NA	NA	NA	NA	NA	NA	NA	NA	NA	NA	NA	NA
5899927	Mexican fan palm	Washingtonia robusta	Huntington Beach	California	-118.008707	33.66696613	408 16th St	0	0	introduced	NA	NA	HuntingtonBeach	NA	NA	NA	NA	NA	NA	NA	NA	NA	NA	NA	NA	NA	NA
5899928	Mexican fan palm	Washingtonia robusta	Huntington Beach	California	-118.0086235	33.66698623	410 16th St	0	0	introduced	NA	NA	HuntingtonBeach	NA	NA	NA	NA	NA	NA	NA	NA	NA	NA	NA	NA	NA	NA
5899929	Queen palm	Syagrus romanzoffianum	Huntington Beach	California	-118.008702	33.66719088	411 16th St	35.56	98.4252	no_info	more than 18.29 m	30.48 to 45.72 cm	HuntingtonBeach	NA	NA	NA	NA	NA	NA	NA	NA	NA	NA	NA	NA	NA	NA
5899930	Indian laurel fig	Ficus microcarpa	Huntington Beach	California	-118.0085974	33.66700989	412 16th St	0	0	introduced	NA	NA	HuntingtonBeach	NA	NA	NA	NA	NA	NA	NA	NA	NA	NA	NA	NA	NA	NA
5899931	Queen palm	Syagrus romanzoffianum	Huntington Beach	California	-118.0086299	33.66724257	413 16th St	35.56	98.4252	no_info	more than 18.29 m	30.48 to 45.72 cm	HuntingtonBeach	NA	NA	NA	NA	NA	NA	NA	NA	NA	NA	NA	NA	NA	NA
5899932	Mexican fan palm	Washingtonia robusta	Huntington Beach	California	-118.0085242	33.66713587	414 16th St	45.72	164.042	introduced	more than 18.29 m	30.48 to 45.72 cm	HuntingtonBeach	NA	NA	NA	NA	NA	NA	NA	NA	NA	NA	NA	NA	NA	NA
5899933	King palm	Archontophoenix cunninghamiana	Huntington Beach	California	-118.0085662	33.66732911	415 16th St	0	0	introduced	NA	NA	HuntingtonBeach	NA	NA	NA	NA	NA	NA	NA	NA	NA	NA	NA	NA	NA	NA
5899934	Queen palm	Syagrus romanzoffianum	Huntington Beach	California	-118.0084876	33.66715198	416 16th St	35.56	98.4252	no_info	more than 18.29 m	30.48 to 45.72 cm	HuntingtonBeach	NA	NA	NA	NA	NA	NA	NA	NA	NA	NA	NA	NA	NA	NA
5899935	Queen palm	Syagrus romanzoffianum	Huntington Beach	California	-118.0085278	33.66733631	417 16th St	35.56	82.021	no_info	more than 18.29 m	30.48 to 45.72 cm	HuntingtonBeach	NA	NA	NA	NA	NA	NA	NA	NA	NA	NA	NA	NA	NA	NA
5899936	Pygmy date palm	Phoenix roebelenii	Huntington Beach	California	-118.0084491	33.66721261	418 16th St	0	0	no_info	NA	NA	HuntingtonBeach	NA	NA	NA	NA	NA	NA	NA	NA	NA	NA	NA	NA	NA	NA
5899937	Pygmy date palm	Phoenix roebelenii	Huntington Beach	California	-118.0084227	33.6672442	418 16th St	0	0	no_info	NA	NA	HuntingtonBeach	NA	NA	NA	NA	NA	NA	NA	NA	NA	NA	NA	NA	NA	NA
5899938	Queen palm	Syagrus romanzoffianum	Huntington Beach	California	-118.0084965	33.66739048	419 16th St	35.56	82.021	no_info	more than 18.29 m	30.48 to 45.72 cm	HuntingtonBeach	NA	NA	NA	NA	NA	NA	NA	NA	NA	NA	NA	NA	NA	NA
5899939	Vacant site	NA	Huntington Beach	California	-118.008367	33.66730882	420 16th St	0	0	no_info	NA	NA	HuntingtonBeach	NA	NA	NA	NA	NA	NA	NA	NA	NA	NA	NA	NA	NA	NA
5899940	Vacant site	NA	Huntington Beach	California	-118.0083817	33.66749731	421 16th St	0	0	no_info	NA	NA	HuntingtonBeach	NA	NA	NA	NA	NA	NA	NA	NA	NA	NA	NA	NA	NA	NA
5899941	Carrotwood	Cupaniopsis anacardioides	Huntington Beach	California	-118.0083411	33.66769889	425 16th St	0	0	introduced	NA	NA	HuntingtonBeach	NA	NA	NA	NA	NA	NA	NA	NA	NA	NA	NA	NA	NA	NA
5899942	Carrotwood	Cupaniopsis anacardioides	Huntington Beach	California	-118.0085112	33.6678117	425 16th St	0	0	introduced	NA	NA	HuntingtonBeach	NA	NA	NA	NA	NA	NA	NA	NA	NA	NA	NA	NA	NA	NA
5899943	Vacant site	NA	Huntington Beach	California	-118.0083286	33.66733842	428 16th St	0	0	no_info	NA	NA	HuntingtonBeach	NA	NA	NA	NA	NA	NA	NA	NA	NA	NA	NA	NA	NA	NA
5899944	Vacant site	NA	Huntington Beach	California	-118.0082441	33.66741501	428 16th St	0	0	no_info	NA	NA	HuntingtonBeach	NA	NA	NA	NA	NA	NA	NA	NA	NA	NA	NA	NA	NA	NA
5899946	Southern magnolia	Magnolia grandiflora	Huntington Beach	California	-118.0079417	33.66741369	428 16th St	0	0	introduced	NA	NA	HuntingtonBeach	NA	NA	NA	NA	NA	NA	NA	NA	NA	NA	NA	NA	NA	NA
5899947	Vacant site	NA	Huntington Beach	California	-118.0079991	33.66747574	428 16th St	0	0	no_info	NA	NA	HuntingtonBeach	NA	NA	NA	NA	NA	NA	NA	NA	NA	NA	NA	NA	NA	NA
5899948	Queen palm	Syagrus romanzoffianum	Huntington Beach	California	-118.0080593	33.66778217	501 16th St	35.56	82.021	no_info	more than 18.29 m	30.48 to 45.72 cm	HuntingtonBeach	NA	NA	NA	NA	NA	NA	NA	NA	NA	NA	NA	NA	NA	NA
5899950	Queen palm	Syagrus romanzoffianum	Huntington Beach	California	-118.0082501	33.66780693	501 16th St	35.56	98.4252	no_info	more than 18.29 m	30.48 to 45.72 cm	HuntingtonBeach	NA	NA	NA	NA	NA	NA	NA	NA	NA	NA	NA	NA	NA	NA
5899951	King palm	Archontophoenix cunninghamiana	Huntington Beach	California	-118.0083259	33.66786002	501 16th St	0	0	introduced	NA	NA	HuntingtonBeach	NA	NA	NA	NA	NA	NA	NA	NA	NA	NA	NA	NA	NA	NA
5899956	Vacant site	NA	Huntington Beach	California	-118.0079384	33.66764216	502 16th St	0	0	no_info	NA	NA	HuntingtonBeach	NA	NA	NA	NA	NA	NA	NA	NA	NA	NA	NA	NA	NA	NA
5899959	Vacant site	NA	Huntington Beach	California	-118.007883	33.66767488	502 16th St	0	0	no_info	NA	NA	HuntingtonBeach	NA	NA	NA	NA	NA	NA	NA	NA	NA	NA	NA	NA	NA	NA
5899957	Vacant site	NA	Huntington Beach	California	-118.0078924	33.66754793	502 16th St	0	0	no_info	NA	NA	HuntingtonBeach	NA	NA	NA	NA	NA	NA	NA	NA	NA	NA	NA	NA	NA	NA
5899958	Vacant site	NA	Huntington Beach	California	-118.0079412	33.66758663	502 16th St	0	0	no_info	NA	NA	HuntingtonBeach	NA	NA	NA	NA	NA	NA	NA	NA	NA	NA	NA	NA	NA	NA
8257902	Queen palm	Syagrus romanzoffianum	Huntington Beach	California	-118.0080171	33.66781565	503 16th St	35.56	98.4252	no_info	more than 18.29 m	30.48 to 45.72 cm	HuntingtonBeach	NA	NA	NA	NA	NA	NA	NA	NA	NA	NA	NA	NA	NA	NA
5899960	King palm	Archontophoenix cunninghamiana	Huntington Beach	California	-118.0079817	33.66785862	505 16th St	0	0	introduced	NA	NA	HuntingtonBeach	NA	NA	NA	NA	NA	NA	NA	NA	NA	NA	NA	NA	NA	NA
6506739	Queen palm	Syagrus romanzoffianum	Huntington Beach	California	-118.0078098	33.667766	506 16th St	35.56	114.8294	no_info	more than 18.29 m	30.48 to 45.72 cm	HuntingtonBeach	NA	NA	NA	NA	NA	NA	NA	NA	NA	NA	NA	NA	NA	NA
8253878	King palm	Archontophoenix cunninghamiana	Huntington Beach	California	-118.0079177	33.66791464	507 16th St	0	0	introduced	NA	NA	HuntingtonBeach	NA	NA	NA	NA	NA	NA	NA	NA	NA	NA	NA	NA	NA	NA
8260509	Vacant site	NA	Huntington Beach	California	-118.0078514	33.66797232	509 16th St	0	0	no_info	NA	NA	HuntingtonBeach	NA	NA	NA	NA	NA	NA	NA	NA	NA	NA	NA	NA	NA	NA
5899962	Queen palm	Syagrus romanzoffianum	Huntington Beach	California	-118.0077257	33.66784309	510 16th St	35.56	98.4252	no_info	more than 18.29 m	30.48 to 45.72 cm	HuntingtonBeach	NA	NA	NA	NA	NA	NA	NA	NA	NA	NA	NA	NA	NA	NA
8257897	Queen palm	Syagrus romanzoffianum	Huntington Beach	California	-118.007676	33.66790481	510 16th St	35.56	114.8294	no_info	more than 18.29 m	30.48 to 45.72 cm	HuntingtonBeach	NA	NA	NA	NA	NA	NA	NA	NA	NA	NA	NA	NA	NA	NA
5899963	New zealand christmas tree	Metrosideros excelsa	Huntington Beach	California	-118.0077928	33.668034	511 16th St	0	0	introduced	NA	NA	HuntingtonBeach	NA	NA	NA	NA	NA	NA	NA	NA	NA	NA	NA	NA	NA	NA
5899964	Queen palm	Syagrus romanzoffianum	Huntington Beach	California	-118.0076291	33.66793362	512 16th St	35.56	114.8294	no_info	more than 18.29 m	30.48 to 45.72 cm	HuntingtonBeach	NA	NA	NA	NA	NA	NA	NA	NA	NA	NA	NA	NA	NA	NA
5899965	Vacant site	NA	Huntington Beach	California	-118.0077571	33.66807428	513 16th St	0	0	no_info	NA	NA	HuntingtonBeach	NA	NA	NA	NA	NA	NA	NA	NA	NA	NA	NA	NA	NA	NA
5899966	Queen palm	Syagrus romanzoffianum	Huntington Beach	California	-118.0075991	33.66796894	514 16th St	35.56	98.4252	no_info	more than 18.29 m	30.48 to 45.72 cm	HuntingtonBeach	NA	NA	NA	NA	NA	NA	NA	NA	NA	NA	NA	NA	NA	NA
5899967	Queen palm	Syagrus romanzoffianum	Huntington Beach	California	-118.007585	33.66797897	514 16th St	30.48	65.6168	no_info	more than 18.29 m	15.24 to 30.48 cm	HuntingtonBeach	NA	NA	NA	NA	NA	NA	NA	NA	NA	NA	NA	NA	NA	NA
8257898	Queen palm	Syagrus romanzoffianum	Huntington Beach	California	-118.0075546	33.66801646	514 16th St	30.48	65.6168	no_info	more than 18.29 m	15.24 to 30.48 cm	HuntingtonBeach	NA	NA	NA	NA	NA	NA	NA	NA	NA	NA	NA	NA	NA	NA
8260228	Stump	NA	Huntington Beach	California	-118.0075203	33.66804526	514 16th St	60.96	0	no_info	NA	45.72 to 60.96 cm	HuntingtonBeach	NA	NA	NA	NA	NA	NA	NA	NA	NA	NA	NA	NA	NA	NA
5899968	Vacant site	NA	Huntington Beach	California	-118.0076948	33.66814081	515 16th St	0	0	no_info	NA	NA	HuntingtonBeach	NA	NA	NA	NA	NA	NA	NA	NA	NA	NA	NA	NA	NA	NA
8256557	New zealand christmas tree	Metrosideros excelsa	Huntington Beach	California	-118.0076747	33.66815731	515 16th St	10.16	49.2126	introduced	more than 18.29 m	0 to 15.24 cm	HuntingtonBeach	NA	NA	NA	NA	NA	NA	NA	NA	NA	NA	NA	NA	NA	NA
5899969	Canary island date palm	Phoenix canariensis	Huntington Beach	California	-118.0076538	33.66817552	517 16th St	76.2	164.042	introduced	more than 18.29 m	60.96 to 76.2 cm	HuntingtonBeach	NA	NA	NA	NA	NA	NA	NA	NA	NA	NA	NA	NA	NA	NA
8251674	Canary island date palm	Phoenix canariensis	Huntington Beach	California	-118.0076252	33.668195	517 16th St	76.2	180.4462	introduced	more than 18.29 m	60.96 to 76.2 cm	HuntingtonBeach	NA	NA	NA	NA	NA	NA	NA	NA	NA	NA	NA	NA	NA	NA
5899970	Canary island date palm	Phoenix canariensis	Huntington Beach	California	-118.0074809	33.6680799	518 16th St	76.2	131.2336	introduced	more than 18.29 m	60.96 to 76.2 cm	HuntingtonBeach	NA	NA	NA	NA	NA	NA	NA	NA	NA	NA	NA	NA	NA	NA
5899971	Canary island date palm	Phoenix canariensis	Huntington Beach	California	-118.0074429	33.66810943	518 16th St	76.2	131.2336	introduced	more than 18.29 m	60.96 to 76.2 cm	HuntingtonBeach	NA	NA	NA	NA	NA	NA	NA	NA	NA	NA	NA	NA	NA	NA
5899973	Vacant site	NA	Huntington Beach	California	-118.0076003	33.66821629	519 16th St	0	0	no_info	NA	NA	HuntingtonBeach	NA	NA	NA	NA	NA	NA	NA	NA	NA	NA	NA	NA	NA	NA
5899974	Eastern redbud	Cercis canadensis	Huntington Beach	California	-118.0075679	33.66825611	521 16th St	2.54	26.24672	introduced	more than 18.29 m	0 to 15.24 cm	HuntingtonBeach	NA	NA	NA	NA	NA	NA	NA	NA	NA	NA	NA	NA	NA	NA
8256559	Vacant site	NA	Huntington Beach	California	-118.0073878	33.6681552	522 16th St	0	0	no_info	NA	NA	HuntingtonBeach	NA	NA	NA	NA	NA	NA	NA	NA	NA	NA	NA	NA	NA	NA
8257135	Vacant site	NA	Huntington Beach	California	-118.0073488	33.66821645	526 16th St	0	0	no_info	NA	NA	HuntingtonBeach	NA	NA	NA	NA	NA	NA	NA	NA	NA	NA	NA	NA	NA	NA
8258861	Red gum	Eucalyptus camaldulensis	Huntington Beach	California	-118.0073981	33.66842705	527 16th St	157.48	180.4462	introduced	more than 18.29 m	more than 76.2 cm	HuntingtonBeach	NA	NA	NA	NA	NA	NA	NA	NA	NA	NA	NA	NA	NA	NA
5899977	Vacant site	NA	Huntington Beach	California	-118.0072531	33.66829448	528 16th St	0	0	no_info	NA	NA	HuntingtonBeach	NA	NA	NA	NA	NA	NA	NA	NA	NA	NA	NA	NA	NA	NA
5899978	Evergreen pear	Pyrus kawakamii	Huntington Beach	California	-118.0070196	33.66824977	528 16th St	0	0	no_info	NA	NA	HuntingtonBeach	NA	NA	NA	NA	NA	NA	NA	NA	NA	NA	NA	NA	NA	NA
5899979	Evergreen pear	Pyrus kawakamii	Huntington Beach	California	-118.007142	33.66833714	528 16th St	0	0	no_info	NA	NA	HuntingtonBeach	NA	NA	NA	NA	NA	NA	NA	NA	NA	NA	NA	NA	NA	NA
8253439	Vacant site	NA	Huntington Beach	California	-118.0073222	33.66862241	601 16th St	0	0	no_info	NA	NA	HuntingtonBeach	NA	NA	NA	NA	NA	NA	NA	NA	NA	NA	NA	NA	NA	NA
8253440	Evergreen pear	Pyrus kawakamii	Huntington Beach	California	-118.0075117	33.66874533	601 16th St	0	0	no_info	NA	NA	HuntingtonBeach	NA	NA	NA	NA	NA	NA	NA	NA	NA	NA	NA	NA	NA	NA
5899980	New zealand christmas tree	Metrosideros excelsa	Huntington Beach	California	-118.0070531	33.66850501	602 16th St	0	0	introduced	NA	NA	HuntingtonBeach	NA	NA	NA	NA	NA	NA	NA	NA	NA	NA	NA	NA	NA	NA
5899981	Ornamental pear	Pyrus calleryana	Huntington Beach	California	-118.006834	33.66824288	602 16th St	0	0	introduced	NA	NA	HuntingtonBeach	NA	NA	NA	NA	NA	NA	NA	NA	NA	NA	NA	NA	NA	NA
5899982	Vacant site	NA	Huntington Beach	California	-118.0069139	33.66830533	602 16th St	0	0	no_info	NA	NA	HuntingtonBeach	NA	NA	NA	NA	NA	NA	NA	NA	NA	NA	NA	NA	NA	NA
5899983	Eastern redbud	Cercis canadensis	Huntington Beach	California	-118.0070008	33.66839044	602 16th St	0	0	introduced	NA	NA	HuntingtonBeach	NA	NA	NA	NA	NA	NA	NA	NA	NA	NA	NA	NA	NA	NA
8258862	Red gum	Eucalyptus camaldulensis	Huntington Beach	California	-118.0070143	33.66854708	604 16th St	142.24	213.2546	introduced	more than 18.29 m	more than 76.2 cm	HuntingtonBeach	NA	NA	NA	NA	NA	NA	NA	NA	NA	NA	NA	NA	NA	NA
5899984	Queen palm	Syagrus romanzoffianum	Huntington Beach	California	-118.0071146	33.66869819	605 16th St	30.48	82.021	no_info	more than 18.29 m	15.24 to 30.48 cm	HuntingtonBeach	NA	NA	NA	NA	NA	NA	NA	NA	NA	NA	NA	NA	NA	NA
8257904	Queen palm	Syagrus romanzoffianum	Huntington Beach	California	-118.0070869	33.66873061	605 16th St	30.48	82.021	no_info	more than 18.29 m	15.24 to 30.48 cm	HuntingtonBeach	NA	NA	NA	NA	NA	NA	NA	NA	NA	NA	NA	NA	NA	NA
5899985	Vacant site	NA	Huntington Beach	California	-118.0069602	33.66859479	606 16th St	0	0	no_info	NA	NA	HuntingtonBeach	NA	NA	NA	NA	NA	NA	NA	NA	NA	NA	NA	NA	NA	NA
5899986	Vacant site	NA	Huntington Beach	California	-118.0070304	33.66878616	607 16th St	0	0	no_info	NA	NA	HuntingtonBeach	NA	NA	NA	NA	NA	NA	NA	NA	NA	NA	NA	NA	NA	NA
5899987	Vacant site	NA	Huntington Beach	California	-118.0069217	33.66863451	608 16th St	0	0	no_info	NA	NA	HuntingtonBeach	NA	NA	NA	NA	NA	NA	NA	NA	NA	NA	NA	NA	NA	NA
8260510	Vacant site	NA	Huntington Beach	California	-118.0069859	33.66883628	609 16th St	0	0	no_info	NA	NA	HuntingtonBeach	NA	NA	NA	NA	NA	NA	NA	NA	NA	NA	NA	NA	NA	NA
5899988	King palm	Archontophoenix cunninghamiana	Huntington Beach	California	-118.0068567	33.66870256	610 16th St	0	0	introduced	NA	NA	HuntingtonBeach	NA	NA	NA	NA	NA	NA	NA	NA	NA	NA	NA	NA	NA	NA
5899989	Vacant site	NA	Huntington Beach	California	-118.0069311	33.66887453	611 16th St	0	0	no_info	NA	NA	HuntingtonBeach	NA	NA	NA	NA	NA	NA	NA	NA	NA	NA	NA	NA	NA	NA
8253882	King palm	Archontophoenix cunninghamiana	Huntington Beach	California	-118.0068011	33.66875988	612 16th St	0	0	introduced	NA	NA	HuntingtonBeach	NA	NA	NA	NA	NA	NA	NA	NA	NA	NA	NA	NA	NA	NA
8253883	King palm	Archontophoenix cunninghamiana	Huntington Beach	California	-118.0067197	33.66883633	614 16th St	0	0	introduced	NA	NA	HuntingtonBeach	NA	NA	NA	NA	NA	NA	NA	NA	NA	NA	NA	NA	NA	NA
5899990	Vacant site	NA	Huntington Beach	California	-118.0068602	33.66895257	615 16th St	0	0	no_info	NA	NA	HuntingtonBeach	NA	NA	NA	NA	NA	NA	NA	NA	NA	NA	NA	NA	NA	NA
5899991	California pepper	Schinus molle	Huntington Beach	California	-118.0066623	33.66889019	616 16th St	0	0	introduced	NA	NA	HuntingtonBeach	NA	NA	NA	NA	NA	NA	NA	NA	NA	NA	NA	NA	NA	NA
5899992	Leaf plum purple	Prunus cerasifera	Huntington Beach	California	-118.006767	33.66903902	617 16th St	0	0	introduced	NA	NA	HuntingtonBeach	NA	NA	NA	NA	NA	NA	NA	NA	NA	NA	NA	NA	NA	NA
5899993	New zealand christmas tree	Metrosideros excelsa	Huntington Beach	California	-118.006601	33.668958	618 16th St	0	0	introduced	NA	NA	HuntingtonBeach	NA	NA	NA	NA	NA	NA	NA	NA	NA	NA	NA	NA	NA	NA
5899995	King palm	Archontophoenix cunninghamiana	Huntington Beach	California	-118.0064704	33.66907757	622 16th St	0	0	introduced	NA	NA	HuntingtonBeach	NA	NA	NA	NA	NA	NA	NA	NA	NA	NA	NA	NA	NA	NA
8253884	King palm	Archontophoenix cunninghamiana	Huntington Beach	California	-118.006539	33.6690134	624 16th St	0	0	introduced	NA	NA	HuntingtonBeach	NA	NA	NA	NA	NA	NA	NA	NA	NA	NA	NA	NA	NA	NA
8256560	New zealand christmas tree	Metrosideros excelsa	Huntington Beach	California	-118.006386	33.66913607	628 16th St	0	0	introduced	NA	NA	HuntingtonBeach	NA	NA	NA	NA	NA	NA	NA	NA	NA	NA	NA	NA	NA	NA
5900000	Mexican fan palm	Washingtonia robusta	Huntington Beach	California	-118.0118361	33.6652489	112 17th St	45.72	147.6378	introduced	more than 18.29 m	30.48 to 45.72 cm	HuntingtonBeach	NA	NA	NA	NA	NA	NA	NA	NA	NA	NA	NA	NA	NA	NA
5900001	Vacant site	NA	Huntington Beach	California	-118.0120166	33.66534451	115 17th St	0	0	no_info	NA	NA	HuntingtonBeach	NA	NA	NA	NA	NA	NA	NA	NA	NA	NA	NA	NA	NA	NA
8260513	Vacant site	NA	Huntington Beach	California	-118.0119598	33.66539456	115 17th St	0	0	no_info	NA	NA	HuntingtonBeach	NA	NA	NA	NA	NA	NA	NA	NA	NA	NA	NA	NA	NA	NA
5900002	Mexican fan palm	Washingtonia robusta	Huntington Beach	California	-118.0117702	33.66530372	116 17th St	45.72	147.6378	introduced	more than 18.29 m	30.48 to 45.72 cm	HuntingtonBeach	NA	NA	NA	NA	NA	NA	NA	NA	NA	NA	NA	NA	NA	NA
8256371	Mexican fan palm	Washingtonia robusta	Huntington Beach	California	-118.0117235	33.6653551	118 17th St	45.72	131.2336	introduced	more than 18.29 m	30.48 to 45.72 cm	HuntingtonBeach	NA	NA	NA	NA	NA	NA	NA	NA	NA	NA	NA	NA	NA	NA
5900004	Mexican fan palm	Washingtonia robusta	Huntington Beach	California	-118.0119078	33.66545213	119 17th St	45.72	164.042	introduced	more than 18.29 m	30.48 to 45.72 cm	HuntingtonBeach	NA	NA	NA	NA	NA	NA	NA	NA	NA	NA	NA	NA	NA	NA
8260512	Vacant site	NA	Huntington Beach	California	-118.011861	33.6654886	119 17th St	0	0	no_info	NA	NA	HuntingtonBeach	NA	NA	NA	NA	NA	NA	NA	NA	NA	NA	NA	NA	NA	NA
5900005	Mexican fan palm	Washingtonia robusta	Huntington Beach	California	-118.011643	33.66542782	120 17th St	45.72	164.042	introduced	more than 18.29 m	30.48 to 45.72 cm	HuntingtonBeach	NA	NA	NA	NA	NA	NA	NA	NA	NA	NA	NA	NA	NA	NA
8260511	Vacant site	NA	Huntington Beach	California	-118.0116085	33.66544951	122 17th St	0	0	no_info	NA	NA	HuntingtonBeach	NA	NA	NA	NA	NA	NA	NA	NA	NA	NA	NA	NA	NA	NA
5900006	Mexican fan palm	Washingtonia robusta	Huntington Beach	California	-118.0118267	33.66551753	123 17th St	45.72	180.4462	introduced	more than 18.29 m	30.48 to 45.72 cm	HuntingtonBeach	NA	NA	NA	NA	NA	NA	NA	NA	NA	NA	NA	NA	NA	NA
5900007	King palm	Archontophoenix cunninghamiana	Huntington Beach	California	-118.0117822	33.66557856	123 17th St	0	0	introduced	NA	NA	HuntingtonBeach	NA	NA	NA	NA	NA	NA	NA	NA	NA	NA	NA	NA	NA	NA
5900008	Mexican fan palm	Washingtonia robusta	Huntington Beach	California	-118.0118293	33.66570356	123 17th St	45.72	180.4462	introduced	more than 18.29 m	30.48 to 45.72 cm	HuntingtonBeach	NA	NA	NA	NA	NA	NA	NA	NA	NA	NA	NA	NA	NA	NA
5900009	Mexican fan palm	Washingtonia robusta	Huntington Beach	California	-118.0119627	33.66580504	123 17th St	45.72	180.4462	introduced	more than 18.29 m	30.48 to 45.72 cm	HuntingtonBeach	NA	NA	NA	NA	NA	NA	NA	NA	NA	NA	NA	NA	NA	NA
5900010	Queen palm	Syagrus romanzoffianum	Huntington Beach	California	-118.0115934	33.66577675	201 17th St	30.48	98.4252	no_info	more than 18.29 m	15.24 to 30.48 cm	HuntingtonBeach	NA	NA	NA	NA	NA	NA	NA	NA	NA	NA	NA	NA	NA	NA
8257912	Queen palm	Syagrus romanzoffianum	Huntington Beach	California	-118.0115611	33.66581066	201 17th St	30.48	52.49344	no_info	more than 18.29 m	15.24 to 30.48 cm	HuntingtonBeach	NA	NA	NA	NA	NA	NA	NA	NA	NA	NA	NA	NA	NA	NA
5900013	Vacant site	NA	Huntington Beach	California	-118.0114161	33.66563525	202 17th St	0	0	no_info	NA	NA	HuntingtonBeach	NA	NA	NA	NA	NA	NA	NA	NA	NA	NA	NA	NA	NA	NA
8256374	Mexican fan palm	Washingtonia robusta	Huntington Beach	California	-118.0113513	33.66572472	202 17th St	45.72	164.042	introduced	more than 18.29 m	30.48 to 45.72 cm	HuntingtonBeach	NA	NA	NA	NA	NA	NA	NA	NA	NA	NA	NA	NA	NA	NA
8256373	Mexican fan palm	Washingtonia robusta	Huntington Beach	California	-118.0114892	33.66586361	205 17th St	45.72	164.042	introduced	more than 18.29 m	30.48 to 45.72 cm	HuntingtonBeach	NA	NA	NA	NA	NA	NA	NA	NA	NA	NA	NA	NA	NA	NA
8257909	Queen palm	Syagrus romanzoffianum	Huntington Beach	California	-118.0114805	33.6658747	205 17th St	30.48	82.021	no_info	more than 18.29 m	15.24 to 30.48 cm	HuntingtonBeach	NA	NA	NA	NA	NA	NA	NA	NA	NA	NA	NA	NA	NA	NA
8256372	Mexican fan palm	Washingtonia robusta	Huntington Beach	California	-118.0114454	33.6658812	205 17th St	45.72	131.2336	introduced	more than 18.29 m	30.48 to 45.72 cm	HuntingtonBeach	NA	NA	NA	NA	NA	NA	NA	NA	NA	NA	NA	NA	NA	NA
5900014	Mexican fan palm	Washingtonia robusta	Huntington Beach	California	-118.0113076	33.66575034	206 17th St	45.72	114.8294	introduced	more than 18.29 m	30.48 to 45.72 cm	HuntingtonBeach	NA	NA	NA	NA	NA	NA	NA	NA	NA	NA	NA	NA	NA	NA
8257903	Queen palm	Syagrus romanzoffianum	Huntington Beach	California	-118.0114049	33.66593002	207 17th St	30.48	98.4252	no_info	more than 18.29 m	15.24 to 30.48 cm	HuntingtonBeach	NA	NA	NA	NA	NA	NA	NA	NA	NA	NA	NA	NA	NA	NA
8261850	Triangle palm	Dypsis decaryi	Huntington Beach	California	-118.0113772	33.66593001	207 17th St	0	0	introduced	NA	NA	HuntingtonBeach	NA	NA	NA	NA	NA	NA	NA	NA	NA	NA	NA	NA	NA	NA
5900015	Queen palm	Syagrus romanzoffianum	Huntington Beach	California	-118.0113674	33.66600754	209 17th St	35.56	98.4252	no_info	more than 18.29 m	30.48 to 45.72 cm	HuntingtonBeach	NA	NA	NA	NA	NA	NA	NA	NA	NA	NA	NA	NA	NA	NA
8257908	Queen palm	Syagrus romanzoffianum	Huntington Beach	California	-118.0113455	33.66601318	209 17th St	35.56	98.4252	no_info	more than 18.29 m	30.48 to 45.72 cm	HuntingtonBeach	NA	NA	NA	NA	NA	NA	NA	NA	NA	NA	NA	NA	NA	NA
5900016	Mexican fan palm	Washingtonia robusta	Huntington Beach	California	-118.0112212	33.66582744	210 17th St	45.72	147.6378	introduced	more than 18.29 m	30.48 to 45.72 cm	HuntingtonBeach	NA	NA	NA	NA	NA	NA	NA	NA	NA	NA	NA	NA	NA	NA
5900017	Vacant site	NA	Huntington Beach	California	-118.0113025	33.66603746	211 17th St	0	0	no_info	NA	NA	HuntingtonBeach	NA	NA	NA	NA	NA	NA	NA	NA	NA	NA	NA	NA	NA	NA
5900018	Mexican fan palm	Washingtonia robusta	Huntington Beach	California	-118.0111673	33.66587381	212 17th St	45.72	147.6378	introduced	more than 18.29 m	30.48 to 45.72 cm	HuntingtonBeach	NA	NA	NA	NA	NA	NA	NA	NA	NA	NA	NA	NA	NA	NA
5900019	Vacant site	NA	Huntington Beach	California	-118.0112479	33.66609574	213 17th St	0	0	no_info	NA	NA	HuntingtonBeach	NA	NA	NA	NA	NA	NA	NA	NA	NA	NA	NA	NA	NA	NA
8256554	New zealand christmas tree	Metrosideros excelsa	Huntington Beach	California	-118.0112068	33.66613984	213 17th St	0	0	introduced	NA	NA	HuntingtonBeach	NA	NA	NA	NA	NA	NA	NA	NA	NA	NA	NA	NA	NA	NA
5900020	Mexican fan palm	Washingtonia robusta	Huntington Beach	California	-118.0111016	33.66593778	214 17th St	45.72	164.042	introduced	more than 18.29 m	30.48 to 45.72 cm	HuntingtonBeach	NA	NA	NA	NA	NA	NA	NA	NA	NA	NA	NA	NA	NA	NA
5900021	Mexican fan palm	Washingtonia robusta	Huntington Beach	California	-118.0110516	33.666001	216 17th St	45.72	147.6378	introduced	more than 18.29 m	30.48 to 45.72 cm	HuntingtonBeach	NA	NA	NA	NA	NA	NA	NA	NA	NA	NA	NA	NA	NA	NA
5900022	Queen palm	Syagrus romanzoffianum	Huntington Beach	California	-118.0110981	33.66620219	217 17th St	35.56	82.021	no_info	more than 18.29 m	30.48 to 45.72 cm	HuntingtonBeach	NA	NA	NA	NA	NA	NA	NA	NA	NA	NA	NA	NA	NA	NA
5900023	Queen palm	Syagrus romanzoffianum	Huntington Beach	California	-118.011095	33.66624505	217 17th St	35.56	114.8294	no_info	more than 18.29 m	30.48 to 45.72 cm	HuntingtonBeach	NA	NA	NA	NA	NA	NA	NA	NA	NA	NA	NA	NA	NA	NA
5900024	Queen palm	Syagrus romanzoffianum	Huntington Beach	California	-118.0109896	33.66603688	218 17th St	35.56	114.8294	no_info	more than 18.29 m	30.48 to 45.72 cm	HuntingtonBeach	NA	NA	NA	NA	NA	NA	NA	NA	NA	NA	NA	NA	NA	NA
5900025	King palm	Archontophoenix cunninghamiana	Huntington Beach	California	-118.0109347	33.66607635	220 17th St	7.62	16.4042	introduced	13.71 to 18.29 m	0 to 15.24 cm	HuntingtonBeach	NA	NA	NA	NA	NA	NA	NA	NA	NA	NA	NA	NA	NA	NA
5900026	Queen palm	Syagrus romanzoffianum	Huntington Beach	California	-118.0110528	33.66627464	221 17th St	35.56	114.8294	no_info	more than 18.29 m	30.48 to 45.72 cm	HuntingtonBeach	NA	NA	NA	NA	NA	NA	NA	NA	NA	NA	NA	NA	NA	NA
5900027	New zealand christmas tree	Metrosideros excelsa	Huntington Beach	California	-118.0108896	33.6661535	222 17th St	0	0	introduced	NA	NA	HuntingtonBeach	NA	NA	NA	NA	NA	NA	NA	NA	NA	NA	NA	NA	NA	NA
5900028	Queen palm	Syagrus romanzoffianum	Huntington Beach	California	-118.0109951	33.66635292	223 17th St	35.56	98.4252	no_info	more than 18.29 m	30.48 to 45.72 cm	HuntingtonBeach	NA	NA	NA	NA	NA	NA	NA	NA	NA	NA	NA	NA	NA	NA
5900029	Queen palm	Syagrus romanzoffianum	Huntington Beach	California	-118.0108265	33.66620382	224 17th St	35.56	114.8294	no_info	more than 18.29 m	30.48 to 45.72 cm	HuntingtonBeach	NA	NA	NA	NA	NA	NA	NA	NA	NA	NA	NA	NA	NA	NA
5900030	Queen palm	Syagrus romanzoffianum	Huntington Beach	California	-118.0109447	33.66639117	225 17th St	35.56	98.4252	no_info	more than 18.29 m	30.48 to 45.72 cm	HuntingtonBeach	NA	NA	NA	NA	NA	NA	NA	NA	NA	NA	NA	NA	NA	NA
8256375	Mexican fan palm	Washingtonia robusta	Huntington Beach	California	-118.0107637	33.66624278	226 17th St	45.72	180.4462	introduced	more than 18.29 m	30.48 to 45.72 cm	HuntingtonBeach	NA	NA	NA	NA	NA	NA	NA	NA	NA	NA	NA	NA	NA	NA
5900031	Queen palm	Syagrus romanzoffianum	Huntington Beach	California	-118.0108948	33.66646773	227 17th St	35.56	98.4252	no_info	more than 18.29 m	30.48 to 45.72 cm	HuntingtonBeach	NA	NA	NA	NA	NA	NA	NA	NA	NA	NA	NA	NA	NA	NA
5900032	Queen palm	Syagrus romanzoffianum	Huntington Beach	California	-118.0110424	33.66661217	227 17th St	0	0	no_info	NA	NA	HuntingtonBeach	NA	NA	NA	NA	NA	NA	NA	NA	NA	NA	NA	NA	NA	NA
5900033	King palm	Archontophoenix cunninghamiana	Huntington Beach	California	-118.0111278	33.66667618	227 17th St	0	0	introduced	NA	NA	HuntingtonBeach	NA	NA	NA	NA	NA	NA	NA	NA	NA	NA	NA	NA	NA	NA
5900035	Vacant site	NA	Huntington Beach	California	-118.0107352	33.66628721	228 17th St	0	0	no_info	NA	NA	HuntingtonBeach	NA	NA	NA	NA	NA	NA	NA	NA	NA	NA	NA	NA	NA	NA
5900036	Vacant site	NA	Huntington Beach	California	-118.0104398	33.66617082	228 17th St	0	0	no_info	NA	NA	HuntingtonBeach	NA	NA	NA	NA	NA	NA	NA	NA	NA	NA	NA	NA	NA	NA
5900037	Vacant site	NA	Huntington Beach	California	-118.0105897	33.66628857	228 17th St	0	0	no_info	NA	NA	HuntingtonBeach	NA	NA	NA	NA	NA	NA	NA	NA	NA	NA	NA	NA	NA	NA
5900038	Queen palm	Syagrus romanzoffianum	Huntington Beach	California	-118.0107028	33.66664405	301 17th St	35.56	98.4252	no_info	more than 18.29 m	30.48 to 45.72 cm	HuntingtonBeach	NA	NA	NA	NA	NA	NA	NA	NA	NA	NA	NA	NA	NA	NA
8257910	Queen palm	Syagrus romanzoffianum	Huntington Beach	California	-118.0106407	33.6667064	301 17th St	35.56	98.4252	no_info	more than 18.29 m	30.48 to 45.72 cm	HuntingtonBeach	NA	NA	NA	NA	NA	NA	NA	NA	NA	NA	NA	NA	NA	NA
5900039	Queen palm	Syagrus romanzoffianum	Huntington Beach	California	-118.0108615	33.6666582	301 17th St	0	0	no_info	NA	NA	HuntingtonBeach	NA	NA	NA	NA	NA	NA	NA	NA	NA	NA	NA	NA	NA	NA
5900040	Queen palm	Syagrus romanzoffianum	Huntington Beach	California	-118.0109268	33.66669079	301 17th St	0	0	no_info	NA	NA	HuntingtonBeach	NA	NA	NA	NA	NA	NA	NA	NA	NA	NA	NA	NA	NA	NA
5900041	New zealand christmas tree	Metrosideros excelsa	Huntington Beach	California	-118.0109722	33.66672626	301 17th St	0	0	introduced	NA	NA	HuntingtonBeach	NA	NA	NA	NA	NA	NA	NA	NA	NA	NA	NA	NA	NA	NA
5900042	Canary island date palm	Phoenix canariensis	Huntington Beach	California	-118.0105299	33.66652346	304 17th St	76.2	147.6378	introduced	more than 18.29 m	60.96 to 76.2 cm	HuntingtonBeach	NA	NA	NA	NA	NA	NA	NA	NA	NA	NA	NA	NA	NA	NA
5900043	Canary island date palm	Phoenix canariensis	Huntington Beach	California	-118.0104968	33.66655945	304 17th St	76.2	147.6378	introduced	more than 18.29 m	60.96 to 76.2 cm	HuntingtonBeach	NA	NA	NA	NA	NA	NA	NA	NA	NA	NA	NA	NA	NA	NA
5900044	Pygmy date palm	Phoenix roebelenii	Huntington Beach	California	-118.0102735	33.66622795	304 17th St	0	0	no_info	NA	NA	HuntingtonBeach	NA	NA	NA	NA	NA	NA	NA	NA	NA	NA	NA	NA	NA	NA
5900045	Canary island date palm	Phoenix canariensis	Huntington Beach	California	-118.0102865	33.6662424	304 17th St	76.2	147.6378	introduced	more than 18.29 m	60.96 to 76.2 cm	HuntingtonBeach	NA	NA	NA	NA	NA	NA	NA	NA	NA	NA	NA	NA	NA	NA
5900046	King palm	Archontophoenix cunninghamiana	Huntington Beach	California	-118.0103265	33.66626216	304 17th St	0	0	introduced	NA	NA	HuntingtonBeach	NA	NA	NA	NA	NA	NA	NA	NA	NA	NA	NA	NA	NA	NA
5900047	Canary island date palm	Phoenix canariensis	Huntington Beach	California	-118.0105075	33.66641326	304 17th St	76.2	147.6378	introduced	more than 18.29 m	60.96 to 76.2 cm	HuntingtonBeach	NA	NA	NA	NA	NA	NA	NA	NA	NA	NA	NA	NA	NA	NA
5900048	Mexican fan palm	Washingtonia robusta	Huntington Beach	California	-118.0105777	33.66674993	305 17th St	0	0	introduced	NA	NA	HuntingtonBeach	NA	NA	NA	NA	NA	NA	NA	NA	NA	NA	NA	NA	NA	NA
5900049	Vacant site	NA	Huntington Beach	California	-118.0104495	33.66659889	306 17th St	0	0	no_info	NA	NA	HuntingtonBeach	NA	NA	NA	NA	NA	NA	NA	NA	NA	NA	NA	NA	NA	NA
5900050	Vacant site	NA	Huntington Beach	California	-118.0104048	33.66663765	306 17th St	0	0	no_info	NA	NA	HuntingtonBeach	NA	NA	NA	NA	NA	NA	NA	NA	NA	NA	NA	NA	NA	NA
8251672	Canary island date palm	Phoenix canariensis	Huntington Beach	California	-118.0104905	33.66680675	307 17th St	76.2	147.6378	introduced	more than 18.29 m	60.96 to 76.2 cm	HuntingtonBeach	NA	NA	NA	NA	NA	NA	NA	NA	NA	NA	NA	NA	NA	NA
5900052	Vacant site	NA	Huntington Beach	California	-118.0103382	33.66668758	310 17th St	0	0	no_info	NA	NA	HuntingtonBeach	NA	NA	NA	NA	NA	NA	NA	NA	NA	NA	NA	NA	NA	NA
5900054	Canary island date palm	Phoenix canariensis	Huntington Beach	California	-118.0104144	33.66692749	311 17th St	76.2	147.6378	introduced	more than 18.29 m	60.96 to 76.2 cm	HuntingtonBeach	NA	NA	NA	NA	NA	NA	NA	NA	NA	NA	NA	NA	NA	NA
5900055	Canary island date palm	Phoenix canariensis	Huntington Beach	California	-118.0103193	33.66700569	313 17th St	76.2	147.6378	introduced	more than 18.29 m	60.96 to 76.2 cm	HuntingtonBeach	NA	NA	NA	NA	NA	NA	NA	NA	NA	NA	NA	NA	NA	NA
5900056	Canary island date palm	Phoenix canariensis	Huntington Beach	California	-118.0102919	33.66704285	313 17th St	76.2	147.6378	introduced	more than 18.29 m	60.96 to 76.2 cm	HuntingtonBeach	NA	NA	NA	NA	NA	NA	NA	NA	NA	NA	NA	NA	NA	NA
5900057	Mexican fan palm	Washingtonia robusta	Huntington Beach	California	-118.0102287	33.66677833	314 17th St	45.72	164.042	introduced	more than 18.29 m	30.48 to 45.72 cm	HuntingtonBeach	NA	NA	NA	NA	NA	NA	NA	NA	NA	NA	NA	NA	NA	NA
5900058	Mexican fan palm	Washingtonia robusta	Huntington Beach	California	-118.0101743	33.66683839	314 17th St	45.72	164.042	introduced	more than 18.29 m	30.48 to 45.72 cm	HuntingtonBeach	NA	NA	NA	NA	NA	NA	NA	NA	NA	NA	NA	NA	NA	NA
5900059	Queen palm	Syagrus romanzoffianum	Huntington Beach	California	-118.0102508	33.6670763	317 17th St	30.48	65.6168	no_info	more than 18.29 m	15.24 to 30.48 cm	HuntingtonBeach	NA	NA	NA	NA	NA	NA	NA	NA	NA	NA	NA	NA	NA	NA
5900060	Vacant site	NA	Huntington Beach	California	-118.0102148	33.6671403	317 17th St	0	0	no_info	NA	NA	HuntingtonBeach	NA	NA	NA	NA	NA	NA	NA	NA	NA	NA	NA	NA	NA	NA
5900061	Mexican fan palm	Washingtonia robusta	Huntington Beach	California	-118.0101246	33.66687946	318 17th St	45.72	180.4462	introduced	more than 18.29 m	30.48 to 45.72 cm	HuntingtonBeach	NA	NA	NA	NA	NA	NA	NA	NA	NA	NA	NA	NA	NA	NA
5900062	Mexican fan palm	Washingtonia robusta	Huntington Beach	California	-118.0100687	33.66694963	320 17th St	45.72	180.4462	introduced	more than 18.29 m	30.48 to 45.72 cm	HuntingtonBeach	NA	NA	NA	NA	NA	NA	NA	NA	NA	NA	NA	NA	NA	NA
8260515	Vacant site	NA	Huntington Beach	California	-118.0101774	33.66716562	321 17th St	0	0	no_info	NA	NA	HuntingtonBeach	NA	NA	NA	NA	NA	NA	NA	NA	NA	NA	NA	NA	NA	NA
5900063	Mexican fan palm	Washingtonia robusta	Huntington Beach	California	-118.0100335	33.66700146	322 17th St	45.72	180.4462	introduced	more than 18.29 m	30.48 to 45.72 cm	HuntingtonBeach	NA	NA	NA	NA	NA	NA	NA	NA	NA	NA	NA	NA	NA	NA
5900064	New zealand christmas tree	Metrosideros excelsa	Huntington Beach	California	-118.010094	33.6672415	323 17th St	0	0	introduced	NA	NA	HuntingtonBeach	NA	NA	NA	NA	NA	NA	NA	NA	NA	NA	NA	NA	NA	NA
5900065	Mexican fan palm	Washingtonia robusta	Huntington Beach	California	-118.0099603	33.66707859	324 17th St	45.72	180.4462	introduced	more than 18.29 m	30.48 to 45.72 cm	HuntingtonBeach	NA	NA	NA	NA	NA	NA	NA	NA	NA	NA	NA	NA	NA	NA
5900066	New zealand christmas tree	Metrosideros excelsa	Huntington Beach	California	-118.0100384	33.66728254	325 17th St	0	0	introduced	NA	NA	HuntingtonBeach	NA	NA	NA	NA	NA	NA	NA	NA	NA	NA	NA	NA	NA	NA
5900067	Queen palm	Syagrus romanzoffianum	Huntington Beach	California	-118.0099068	33.66712621	326 17th St	0	0	no_info	NA	NA	HuntingtonBeach	NA	NA	NA	NA	NA	NA	NA	NA	NA	NA	NA	NA	NA	NA
8260514	Vacant site	NA	Huntington Beach	California	-118.0100015	33.66732863	327 17th St	0	0	no_info	NA	NA	HuntingtonBeach	NA	NA	NA	NA	NA	NA	NA	NA	NA	NA	NA	NA	NA	NA
5900068	King palm	Archontophoenix cunninghamiana	Huntington Beach	California	-118.0101039	33.66742268	327 17th St	0	0	introduced	NA	NA	HuntingtonBeach	NA	NA	NA	NA	NA	NA	NA	NA	NA	NA	NA	NA	NA	NA
5900069	Carrotwood	Cupaniopsis anacardioides	Huntington Beach	California	-118.0102524	33.66752998	327 17th St	76.2	0	introduced	NA	60.96 to 76.2 cm	HuntingtonBeach	NA	NA	NA	NA	NA	NA	NA	NA	NA	NA	NA	NA	NA	NA
5900070	Vacant site	NA	Huntington Beach	California	-118.0098578	33.66715504	328 17th St	0	0	no_info	NA	NA	HuntingtonBeach	NA	NA	NA	NA	NA	NA	NA	NA	NA	NA	NA	NA	NA	NA
5900071	Vacant site	NA	Huntington Beach	California	-118.0095702	33.66704022	328 17th St	0	0	no_info	NA	NA	HuntingtonBeach	NA	NA	NA	NA	NA	NA	NA	NA	NA	NA	NA	NA	NA	NA
5900072	Vacant site	NA	Huntington Beach	California	-118.0096669	33.66711022	328 17th St	0	0	no_info	NA	NA	HuntingtonBeach	NA	NA	NA	NA	NA	NA	NA	NA	NA	NA	NA	NA	NA	NA
5900079	King palm	Archontophoenix cunninghamiana	Huntington Beach	California	-118.0089229	33.66839288	501 17th St	0	0	introduced	NA	NA	HuntingtonBeach	NA	NA	NA	NA	NA	NA	NA	NA	NA	NA	NA	NA	NA	NA
5900080	Carrotwood	Cupaniopsis anacardioides	Huntington Beach	California	-118.0090727	33.66839849	501 17th St	0	0	introduced	NA	NA	HuntingtonBeach	NA	NA	NA	NA	NA	NA	NA	NA	NA	NA	NA	NA	NA	NA
5900081	Carrotwood	Cupaniopsis anacardioides	Huntington Beach	California	-118.0091949	33.66849449	501 17th St	0	0	introduced	NA	NA	HuntingtonBeach	NA	NA	NA	NA	NA	NA	NA	NA	NA	NA	NA	NA	NA	NA
5900082	Canary island date palm	Phoenix canariensis	Huntington Beach	California	-118.0087917	33.66820499	502 17th St	76.2	114.8294	introduced	more than 18.29 m	60.96 to 76.2 cm	HuntingtonBeach	NA	NA	NA	NA	NA	NA	NA	NA	NA	NA	NA	NA	NA	NA
5900083	King palm	Archontophoenix cunninghamiana	Huntington Beach	California	-118.0087095	33.66826959	502 17th St	0	0	introduced	NA	NA	HuntingtonBeach	NA	NA	NA	NA	NA	NA	NA	NA	NA	NA	NA	NA	NA	NA
5900084	Carrotwood	Cupaniopsis anacardioides	Huntington Beach	California	-118.0085133	33.66798844	502 17th St	0	0	introduced	NA	NA	HuntingtonBeach	NA	NA	NA	NA	NA	NA	NA	NA	NA	NA	NA	NA	NA	NA
5900085	Carrotwood	Cupaniopsis anacardioides	Huntington Beach	California	-118.0085878	33.66804336	502 17th St	0	0	introduced	NA	NA	HuntingtonBeach	NA	NA	NA	NA	NA	NA	NA	NA	NA	NA	NA	NA	NA	NA
8260910	Vacant site	NA	Huntington Beach	California	-118.008889	33.66841445	503 17th St	0	0	no_info	NA	NA	HuntingtonBeach	NA	NA	NA	NA	NA	NA	NA	NA	NA	NA	NA	NA	NA	NA
5900086	King palm	Archontophoenix cunninghamiana	Huntington Beach	California	-118.0088357	33.66847919	505 17th St	0	0	introduced	NA	NA	HuntingtonBeach	NA	NA	NA	NA	NA	NA	NA	NA	NA	NA	NA	NA	NA	NA
5900087	Vacant site	NA	Huntington Beach	California	-118.0086604	33.66834033	506 17th St	0	0	no_info	NA	NA	HuntingtonBeach	NA	NA	NA	NA	NA	NA	NA	NA	NA	NA	NA	NA	NA	NA
5900089	New zealand christmas tree	Metrosideros excelsa	Huntington Beach	California	-118.0087479	33.66854365	507 17th St	0	0	introduced	NA	NA	HuntingtonBeach	NA	NA	NA	NA	NA	NA	NA	NA	NA	NA	NA	NA	NA	NA
5900090	King palm	Archontophoenix cunninghamiana	Huntington Beach	California	-118.0087045	33.66858542	509 17th St	0	0	introduced	NA	NA	HuntingtonBeach	NA	NA	NA	NA	NA	NA	NA	NA	NA	NA	NA	NA	NA	NA
5900091	Canary island date palm	Phoenix canariensis	Huntington Beach	California	-118.0085694	33.66840274	510 17th St	76.2	164.042	introduced	more than 18.29 m	60.96 to 76.2 cm	HuntingtonBeach	NA	NA	NA	NA	NA	NA	NA	NA	NA	NA	NA	NA	NA	NA
5900092	New zealand christmas tree	Metrosideros excelsa	Huntington Beach	California	-118.0086541	33.66864798	511 17th St	0	0	introduced	NA	NA	HuntingtonBeach	NA	NA	NA	NA	NA	NA	NA	NA	NA	NA	NA	NA	NA	NA
5900093	Canary island date palm	Phoenix canariensis	Huntington Beach	California	-118.0085396	33.66845738	512 17th St	76.2	164.042	introduced	more than 18.29 m	60.96 to 76.2 cm	HuntingtonBeach	NA	NA	NA	NA	NA	NA	NA	NA	NA	NA	NA	NA	NA	NA
8256376	Vacant site	NA	Huntington Beach	California	-118.0085361	33.66845771	512 17th St	0	0	no_info	NA	NA	HuntingtonBeach	NA	NA	NA	NA	NA	NA	NA	NA	NA	NA	NA	NA	NA	NA
5900094	Queen palm	Syagrus romanzoffianum	Huntington Beach	California	-118.008601	33.66869569	513 17th St	35.56	114.8294	no_info	more than 18.29 m	30.48 to 45.72 cm	HuntingtonBeach	NA	NA	NA	NA	NA	NA	NA	NA	NA	NA	NA	NA	NA	NA
5900095	New zealand christmas tree	Metrosideros excelsa	Huntington Beach	California	-118.0084473	33.66852193	514 17th St	0	0	introduced	NA	NA	HuntingtonBeach	NA	NA	NA	NA	NA	NA	NA	NA	NA	NA	NA	NA	NA	NA
5900096	Queen palm	Syagrus romanzoffianum	Huntington Beach	California	-118.0083713	33.66858358	514 17th St	35.56	82.021	no_info	more than 18.29 m	30.48 to 45.72 cm	HuntingtonBeach	NA	NA	NA	NA	NA	NA	NA	NA	NA	NA	NA	NA	NA	NA
5900099	Queen palm	Syagrus romanzoffianum	Huntington Beach	California	-118.0083185	33.66863523	518 17th St	35.56	98.4252	no_info	more than 18.29 m	30.48 to 45.72 cm	HuntingtonBeach	NA	NA	NA	NA	NA	NA	NA	NA	NA	NA	NA	NA	NA	NA
5900100	Queen palm	Syagrus romanzoffianum	Huntington Beach	California	-118.008284	33.66867163	518 17th St	25.4	49.2126	no_info	more than 18.29 m	15.24 to 30.48 cm	HuntingtonBeach	NA	NA	NA	NA	NA	NA	NA	NA	NA	NA	NA	NA	NA	NA
5900101	Australian willow	Geijera parviflora	Huntington Beach	California	-118.0084373	33.66886362	519 17th St	0	0	introduced	NA	NA	HuntingtonBeach	NA	NA	NA	NA	NA	NA	NA	NA	NA	NA	NA	NA	NA	NA
5900102	Silver dollar gum	Eucalyptus polyanthemos	Huntington Beach	California	-118.0084048	33.66890031	521 17th St	12.7	0	introduced	NA	0 to 15.24 cm	HuntingtonBeach	NA	NA	NA	NA	NA	NA	NA	NA	NA	NA	NA	NA	NA	NA
8256899	Olive	Olea europaea	Huntington Beach	California	-118.0083709	33.66892702	521 17th St	0	0	introduced	NA	NA	HuntingtonBeach	NA	NA	NA	NA	NA	NA	NA	NA	NA	NA	NA	NA	NA	NA
5900103	New zealand christmas tree	Metrosideros excelsa	Huntington Beach	California	-118.0082481	33.66873763	522 17th St	0	0	introduced	NA	NA	HuntingtonBeach	NA	NA	NA	NA	NA	NA	NA	NA	NA	NA	NA	NA	NA	NA
5900106	Queen palm	Syagrus romanzoffianum	Huntington Beach	California	-118.008295	33.66899442	525 17th St	35.56	114.8294	no_info	more than 18.29 m	30.48 to 45.72 cm	HuntingtonBeach	NA	NA	NA	NA	NA	NA	NA	NA	NA	NA	NA	NA	NA	NA
8260916	Vacant site	NA	Huntington Beach	California	-118.0083412	33.66896246	525 17th St	0	0	no_info	NA	NA	HuntingtonBeach	NA	NA	NA	NA	NA	NA	NA	NA	NA	NA	NA	NA	NA	NA
5900107	Queen palm	Syagrus romanzoffianum	Huntington Beach	California	-118.0081345	33.66882476	526 17th St	35.56	114.8294	no_info	more than 18.29 m	30.48 to 45.72 cm	HuntingtonBeach	NA	NA	NA	NA	NA	NA	NA	NA	NA	NA	NA	NA	NA	NA
5900108	Vacant site	NA	Huntington Beach	California	-118.0080473	33.6689169	526 17th St	0	0	no_info	NA	NA	HuntingtonBeach	NA	NA	NA	NA	NA	NA	NA	NA	NA	NA	NA	NA	NA	NA
5900109	Ornamental pear	Pyrus calleryana	Huntington Beach	California	-118.0078109	33.66880601	526 17th St	0	0	introduced	NA	NA	HuntingtonBeach	NA	NA	NA	NA	NA	NA	NA	NA	NA	NA	NA	NA	NA	NA
5900110	Ornamental pear	Pyrus calleryana	Huntington Beach	California	-118.0079244	33.66888448	526 17th St	0	0	introduced	NA	NA	HuntingtonBeach	NA	NA	NA	NA	NA	NA	NA	NA	NA	NA	NA	NA	NA	NA
5900111	King palm	Archontophoenix cunninghamiana	Huntington Beach	California	-118.0082376	33.66904279	527 17th St	0	0	introduced	NA	NA	HuntingtonBeach	NA	NA	NA	NA	NA	NA	NA	NA	NA	NA	NA	NA	NA	NA
8253794	King palm	Archontophoenix cunninghamiana	Huntington Beach	California	-118.0082137	33.66907655	527 17th St	0	0	introduced	NA	NA	HuntingtonBeach	NA	NA	NA	NA	NA	NA	NA	NA	NA	NA	NA	NA	NA	NA
5900112	Queen palm	Syagrus romanzoffianum	Huntington Beach	California	-118.0083411	33.66917238	527 17th St	35.56	98.4252	no_info	more than 18.29 m	30.48 to 45.72 cm	HuntingtonBeach	NA	NA	NA	NA	NA	NA	NA	NA	NA	NA	NA	NA	NA	NA
5900113	Queen palm	Syagrus romanzoffianum	Huntington Beach	California	-118.0084529	33.66924791	527 17th St	35.56	98.4252	no_info	more than 18.29 m	30.48 to 45.72 cm	HuntingtonBeach	NA	NA	NA	NA	NA	NA	NA	NA	NA	NA	NA	NA	NA	NA
5900114	New zealand christmas tree	Metrosideros excelsa	Huntington Beach	California	-118.007992	33.66924432	601 17th St	30.48	0	introduced	NA	15.24 to 30.48 cm	HuntingtonBeach	NA	NA	NA	NA	NA	NA	NA	NA	NA	NA	NA	NA	NA	NA
5900115	Vacant site	NA	Huntington Beach	California	-118.0081753	33.66921551	601 17th St	0	0	no_info	NA	NA	HuntingtonBeach	NA	NA	NA	NA	NA	NA	NA	NA	NA	NA	NA	NA	NA	NA
5900116	Evergreen pear	Pyrus kawakamii	Huntington Beach	California	-118.0083221	33.66933166	601 17th St	0	0	no_info	NA	NA	HuntingtonBeach	NA	NA	NA	NA	NA	NA	NA	NA	NA	NA	NA	NA	NA	NA
5900117	Queen palm	Syagrus romanzoffianum	Huntington Beach	California	-118.0078885	33.66910235	602 17th St	30.48	65.6168	no_info	more than 18.29 m	15.24 to 30.48 cm	HuntingtonBeach	NA	NA	NA	NA	NA	NA	NA	NA	NA	NA	NA	NA	NA	NA
5900118	Canary island date palm	Phoenix canariensis	Huntington Beach	California	-118.007628	33.66883129	602 17th St	76.2	82.021	introduced	more than 18.29 m	60.96 to 76.2 cm	HuntingtonBeach	NA	NA	NA	NA	NA	NA	NA	NA	NA	NA	NA	NA	NA	NA
5900119	Evergreen pear	Pyrus kawakamii	Huntington Beach	California	-118.0076965	33.66888886	602 17th St	0	0	no_info	NA	NA	HuntingtonBeach	NA	NA	NA	NA	NA	NA	NA	NA	NA	NA	NA	NA	NA	NA
8253870	King palm	Archontophoenix cunninghamiana	Huntington Beach	California	-118.0077356	33.66891908	602 17th St	0	0	introduced	NA	NA	HuntingtonBeach	NA	NA	NA	NA	NA	NA	NA	NA	NA	NA	NA	NA	NA	NA
8253441	Evergreen pear	Pyrus kawakamii	Huntington Beach	California	-118.0078297	33.66898149	602 17th St	0	0	no_info	NA	NA	HuntingtonBeach	NA	NA	NA	NA	NA	NA	NA	NA	NA	NA	NA	NA	NA	NA
5900120	New zealand christmas tree	Metrosideros excelsa	Huntington Beach	California	-118.0079355	33.66929164	603 17th St	43.18	0	introduced	NA	30.48 to 45.72 cm	HuntingtonBeach	NA	NA	NA	NA	NA	NA	NA	NA	NA	NA	NA	NA	NA	NA
5900121	Queen palm	Syagrus romanzoffianum	Huntington Beach	California	-118.0078387	33.66913584	604 17th St	35.56	114.8294	no_info	more than 18.29 m	30.48 to 45.72 cm	HuntingtonBeach	NA	NA	NA	NA	NA	NA	NA	NA	NA	NA	NA	NA	NA	NA
5900122	New zealand christmas tree	Metrosideros excelsa	Huntington Beach	California	-118.0078971	33.6693326	605 17th St	27.94	0	introduced	NA	15.24 to 30.48 cm	HuntingtonBeach	NA	NA	NA	NA	NA	NA	NA	NA	NA	NA	NA	NA	NA	NA
5900123	New zealand christmas tree	Metrosideros excelsa	Huntington Beach	California	-118.0078521	33.66941668	607 17th St	0	0	introduced	NA	NA	HuntingtonBeach	NA	NA	NA	NA	NA	NA	NA	NA	NA	NA	NA	NA	NA	NA
5900124	Queen palm	Syagrus romanzoffianum	Huntington Beach	California	-118.0077505	33.66922458	608 17th St	35.56	65.6168	no_info	more than 18.29 m	30.48 to 45.72 cm	HuntingtonBeach	NA	NA	NA	NA	NA	NA	NA	NA	NA	NA	NA	NA	NA	NA
8260915	Vacant site	NA	Huntington Beach	California	-118.0077838	33.66946257	609 17th St	0	0	no_info	NA	NA	HuntingtonBeach	NA	NA	NA	NA	NA	NA	NA	NA	NA	NA	NA	NA	NA	NA
5900125	Southern magnolia	Magnolia grandiflora	Huntington Beach	California	-118.0076908	33.66927138	610 17th St	0	0	introduced	NA	NA	HuntingtonBeach	NA	NA	NA	NA	NA	NA	NA	NA	NA	NA	NA	NA	NA	NA
8257911	Southern magnolia	Magnolia grandiflora	Huntington Beach	California	-118.0076476	33.6693154	612 17th St	25.4	0	introduced	NA	15.24 to 30.48 cm	HuntingtonBeach	NA	NA	NA	NA	NA	NA	NA	NA	NA	NA	NA	NA	NA	NA
5900129	Canary island date palm	Phoenix canariensis	Huntington Beach	California	-118.007628	33.66936939	614 17th St	76.2	164.042	introduced	more than 18.29 m	60.96 to 76.2 cm	HuntingtonBeach	NA	NA	NA	NA	NA	NA	NA	NA	NA	NA	NA	NA	NA	NA
5900130	Vacant site	NA	Huntington Beach	California	-118.0075746	33.6694242	616 17th St	0	0	no_info	NA	NA	HuntingtonBeach	NA	NA	NA	NA	NA	NA	NA	NA	NA	NA	NA	NA	NA	NA
5900131	Vacant site	NA	Huntington Beach	California	-118.0076215	33.6696431	617 17th St	0	0	no_info	NA	NA	HuntingtonBeach	NA	NA	NA	NA	NA	NA	NA	NA	NA	NA	NA	NA	NA	NA
5900132	Canary island date palm	Phoenix canariensis	Huntington Beach	California	-118.0074926	33.66944651	618 17th St	76.2	114.8294	introduced	more than 18.29 m	60.96 to 76.2 cm	HuntingtonBeach	NA	NA	NA	NA	NA	NA	NA	NA	NA	NA	NA	NA	NA	NA
5900133	Mexican fan palm	Washingtonia robusta	Huntington Beach	California	-118.0074508	33.669497	618 17th St	45.72	147.6378	introduced	more than 18.29 m	30.48 to 45.72 cm	HuntingtonBeach	NA	NA	NA	NA	NA	NA	NA	NA	NA	NA	NA	NA	NA	NA
5900134	Vacant site	NA	Huntington Beach	California	-118.0075786	33.66968655	619 17th St	0	0	no_info	NA	NA	HuntingtonBeach	NA	NA	NA	NA	NA	NA	NA	NA	NA	NA	NA	NA	NA	NA
8251628	Canary island date palm	Phoenix canariensis	Huntington Beach	California	-118.0075443	33.66972133	619 17th St	76.2	164.042	introduced	more than 18.29 m	60.96 to 76.2 cm	HuntingtonBeach	NA	NA	NA	NA	NA	NA	NA	NA	NA	NA	NA	NA	NA	NA
5900135	Queen palm	Syagrus romanzoffianum	Huntington Beach	California	-118.0074198	33.66952711	620 17th St	35.56	114.8294	no_info	more than 18.29 m	30.48 to 45.72 cm	HuntingtonBeach	NA	NA	NA	NA	NA	NA	NA	NA	NA	NA	NA	NA	NA	NA
5900137	Queen palm	Syagrus romanzoffianum	Huntington Beach	California	-118.0073624	33.66959818	622 17th St	35.56	114.8294	no_info	more than 18.29 m	30.48 to 45.72 cm	HuntingtonBeach	NA	NA	NA	NA	NA	NA	NA	NA	NA	NA	NA	NA	NA	NA
5900138	Canary island date palm	Phoenix canariensis	Huntington Beach	California	-118.0074665	33.6697936	623 17th St	76.2	164.042	introduced	more than 18.29 m	60.96 to 76.2 cm	HuntingtonBeach	NA	NA	NA	NA	NA	NA	NA	NA	NA	NA	NA	NA	NA	NA
5900139	Queen palm	Syagrus romanzoffianum	Huntington Beach	California	-118.0073174	33.66963418	624 17th St	35.56	98.4252	no_info	more than 18.29 m	30.48 to 45.72 cm	HuntingtonBeach	NA	NA	NA	NA	NA	NA	NA	NA	NA	NA	NA	NA	NA	NA
5900140	Canary island date palm	Phoenix canariensis	Huntington Beach	California	-118.0074035	33.66985776	625 17th St	76.2	164.042	introduced	more than 18.29 m	60.96 to 76.2 cm	HuntingtonBeach	NA	NA	NA	NA	NA	NA	NA	NA	NA	NA	NA	NA	NA	NA
5900141	Queen palm	Syagrus romanzoffianum	Huntington Beach	California	-118.0072578	33.66970973	626 17th St	35.56	114.8294	no_info	more than 18.29 m	30.48 to 45.72 cm	HuntingtonBeach	NA	NA	NA	NA	NA	NA	NA	NA	NA	NA	NA	NA	NA	NA
5900143	Vacant site	NA	Huntington Beach	California	-118.0073763	33.66985713	627 17th St	0	0	no_info	NA	NA	HuntingtonBeach	NA	NA	NA	NA	NA	NA	NA	NA	NA	NA	NA	NA	NA	NA
5900144	Pygmy date palm	Phoenix roebelenii	Huntington Beach	California	-118.0074147	33.66999522	627 17th St	0	0	no_info	NA	NA	HuntingtonBeach	NA	NA	NA	NA	NA	NA	NA	NA	NA	NA	NA	NA	NA	NA
5900145	Mexican fan palm	Washingtonia robusta	Huntington Beach	California	-118.0074498	33.67002099	627 17th St	45.72	164.042	introduced	more than 18.29 m	30.48 to 45.72 cm	HuntingtonBeach	NA	NA	NA	NA	NA	NA	NA	NA	NA	NA	NA	NA	NA	NA
8262168	Pygmy date palm	Phoenix roebelenii	Huntington Beach	California	-118.0075088	33.67006103	627 17th St	0	0	no_info	NA	NA	HuntingtonBeach	NA	NA	NA	NA	NA	NA	NA	NA	NA	NA	NA	NA	NA	NA
8262167	Pygmy date palm	Phoenix roebelenii	Huntington Beach	California	-118.0075384	33.67008209	627 17th St	0	0	no_info	NA	NA	HuntingtonBeach	NA	NA	NA	NA	NA	NA	NA	NA	NA	NA	NA	NA	NA	NA
8254785	Mexican fan palm	Washingtonia robusta	Huntington Beach	California	-118.007566	33.67010626	627 17th St	45.72	164.042	introduced	more than 18.29 m	30.48 to 45.72 cm	HuntingtonBeach	NA	NA	NA	NA	NA	NA	NA	NA	NA	NA	NA	NA	NA	NA
8262130	Pygmy date palm	Phoenix roebelenii	Huntington Beach	California	-118.0075932	33.67012407	627 17th St	0	0	no_info	NA	NA	HuntingtonBeach	NA	NA	NA	NA	NA	NA	NA	NA	NA	NA	NA	NA	NA	NA
5900147	Mexican fan palm	Washingtonia robusta	Huntington Beach	California	-118.0069755	33.66970464	628 17th St	45.72	262.4672	introduced	more than 18.29 m	30.48 to 45.72 cm	HuntingtonBeach	NA	NA	NA	NA	NA	NA	NA	NA	NA	NA	NA	NA	NA	NA
5900148	Mexican fan palm	Washingtonia robusta	Huntington Beach	California	-118.0068612	33.66960468	628 17th St	45.72	262.4672	introduced	more than 18.29 m	30.48 to 45.72 cm	HuntingtonBeach	NA	NA	NA	NA	NA	NA	NA	NA	NA	NA	NA	NA	NA	NA
8250536	Blue gum	Eucalyptus globulus	Huntington Beach	California	-118.0068917	33.6700406	700 17th St	0	0	introduced	NA	NA	HuntingtonBeach	NA	NA	NA	NA	NA	NA	NA	NA	NA	NA	NA	NA	NA	NA
5900150	Crape myrtle	Lagerstroemia indica	Huntington Beach	California	-118.007025	33.67020133	701 17th St	0	0	introduced	NA	NA	HuntingtonBeach	NA	NA	NA	NA	NA	NA	NA	NA	NA	NA	NA	NA	NA	NA
5900151	Crape myrtle	Lagerstroemia indica	Huntington Beach	California	-118.007001	33.67022274	701 17th St	0	0	introduced	NA	NA	HuntingtonBeach	NA	NA	NA	NA	NA	NA	NA	NA	NA	NA	NA	NA	NA	NA
5900152	Silver dollar gum	Eucalyptus polyanthemos	Huntington Beach	California	-118.0069079	33.67032524	701 17th St	66.04	147.6378	introduced	more than 18.29 m	60.96 to 76.2 cm	HuntingtonBeach	NA	NA	NA	NA	NA	NA	NA	NA	NA	NA	NA	NA	NA	NA
5900153	Silver dollar gum	Eucalyptus polyanthemos	Huntington Beach	California	-118.0069092	33.67034873	701 17th St	58.42	147.6378	introduced	more than 18.29 m	45.72 to 60.96 cm	HuntingtonBeach	NA	NA	NA	NA	NA	NA	NA	NA	NA	NA	NA	NA	NA	NA
5900154	Manna gum	Eucalyptus viminalis	Huntington Beach	California	-118.0067666	33.67046916	701 17th St	48.26	82.021	introduced	more than 18.29 m	45.72 to 60.96 cm	HuntingtonBeach	NA	NA	NA	NA	NA	NA	NA	NA	NA	NA	NA	NA	NA	NA
5900155	Canary island pine	Pinus canariensis	Huntington Beach	California	-118.0062741	33.67094004	701 17th St	33.02	114.8294	introduced	more than 18.29 m	30.48 to 45.72 cm	HuntingtonBeach	NA	NA	NA	NA	NA	NA	NA	NA	NA	NA	NA	NA	NA	NA
5900156	Canary island pine	Pinus canariensis	Huntington Beach	California	-118.0061676	33.67103912	701 17th St	30.48	82.021	introduced	more than 18.29 m	15.24 to 30.48 cm	HuntingtonBeach	NA	NA	NA	NA	NA	NA	NA	NA	NA	NA	NA	NA	NA	NA
5900157	Canary island pine	Pinus canariensis	Huntington Beach	California	-118.0056889	33.67151323	701 17th St	30.48	131.2336	introduced	more than 18.29 m	15.24 to 30.48 cm	HuntingtonBeach	NA	NA	NA	NA	NA	NA	NA	NA	NA	NA	NA	NA	NA	NA
5900158	Canary island pine	Pinus canariensis	Huntington Beach	California	-118.0056147	33.6715962	701 17th St	27.94	131.2336	introduced	more than 18.29 m	15.24 to 30.48 cm	HuntingtonBeach	NA	NA	NA	NA	NA	NA	NA	NA	NA	NA	NA	NA	NA	NA
5900159	Canary island pine	Pinus canariensis	Huntington Beach	California	-118.0055665	33.67165418	701 17th St	40.64	131.2336	introduced	more than 18.29 m	30.48 to 45.72 cm	HuntingtonBeach	NA	NA	NA	NA	NA	NA	NA	NA	NA	NA	NA	NA	NA	NA
4979966	Canary island pine	Pinus canariensis	Huntington Beach	California	-118.0046511	33.67219309	1700 17th St	0	0	introduced	NA	NA	HuntingtonBeach	NA	NA	NA	NA	NA	NA	NA	NA	NA	NA	NA	NA	NA	NA
4979967	Canary island pine	Pinus canariensis	Huntington Beach	California	-118.0045663	33.6722657	1700 17th St	0	0	introduced	NA	NA	HuntingtonBeach	NA	NA	NA	NA	NA	NA	NA	NA	NA	NA	NA	NA	NA	NA
4979968	Canary island pine	Pinus canariensis	Huntington Beach	California	-118.0045321	33.67230232	1700 17th St	0	0	introduced	NA	NA	HuntingtonBeach	NA	NA	NA	NA	NA	NA	NA	NA	NA	NA	NA	NA	NA	NA
4979969	Canary island pine	Pinus canariensis	Huntington Beach	California	-118.0044821	33.67235195	1700 17th St	0	0	introduced	NA	NA	HuntingtonBeach	NA	NA	NA	NA	NA	NA	NA	NA	NA	NA	NA	NA	NA	NA
4979970	Canary island pine	Pinus canariensis	Huntington Beach	California	-118.0044223	33.67239468	1700 17th St	0	0	introduced	NA	NA	HuntingtonBeach	NA	NA	NA	NA	NA	NA	NA	NA	NA	NA	NA	NA	NA	NA
4979971	Canary island pine	Pinus canariensis	Huntington Beach	California	-118.0042556	33.67257904	1700 17th St	0	0	introduced	NA	NA	HuntingtonBeach	NA	NA	NA	NA	NA	NA	NA	NA	NA	NA	NA	NA	NA	NA
4979972	Canary island pine	Pinus canariensis	Huntington Beach	California	-118.0042327	33.67260101	1700 17th St	0	0	introduced	NA	NA	HuntingtonBeach	NA	NA	NA	NA	NA	NA	NA	NA	NA	NA	NA	NA	NA	NA
4979973	Canary island pine	Pinus canariensis	Huntington Beach	California	-118.0040586	33.67277003	1700 17th St	0	0	introduced	NA	NA	HuntingtonBeach	NA	NA	NA	NA	NA	NA	NA	NA	NA	NA	NA	NA	NA	NA
4979974	Canary island pine	Pinus canariensis	Huntington Beach	California	-118.0039882	33.67283049	1700 17th St	0	0	introduced	NA	NA	HuntingtonBeach	NA	NA	NA	NA	NA	NA	NA	NA	NA	NA	NA	NA	NA	NA
8251802	Canary island pine	Pinus canariensis	Huntington Beach	California	-118.0049463	33.67223466	1701 17th St	0	0	introduced	NA	NA	HuntingtonBeach	NA	NA	NA	NA	NA	NA	NA	NA	NA	NA	NA	NA	NA	NA
8251803	Canary island pine	Pinus canariensis	Huntington Beach	California	-118.0048952	33.67227862	1701 17th St	0	0	introduced	NA	NA	HuntingtonBeach	NA	NA	NA	NA	NA	NA	NA	NA	NA	NA	NA	NA	NA	NA
8251804	Canary island pine	Pinus canariensis	Huntington Beach	California	-118.0048575	33.67232347	1701 17th St	0	0	introduced	NA	NA	HuntingtonBeach	NA	NA	NA	NA	NA	NA	NA	NA	NA	NA	NA	NA	NA	NA
5900205	Afghan pine	Pinus eldarica	Huntington Beach	California	-118.0032534	33.67357472	1750 17th St	15.24	45.93176	no_info	more than 18.29 m	0 to 15.24 cm	HuntingtonBeach	NA	NA	NA	NA	NA	NA	NA	NA	NA	NA	NA	NA	NA	NA
5900206	Canary island pine	Pinus canariensis	Huntington Beach	California	-118.0031818	33.67362446	1750 17th St	58.42	147.6378	introduced	more than 18.29 m	45.72 to 60.96 cm	HuntingtonBeach	NA	NA	NA	NA	NA	NA	NA	NA	NA	NA	NA	NA	NA	NA
5900207	Canary island pine	Pinus canariensis	Huntington Beach	California	-118.0031158	33.67369435	1750 17th St	71.12	262.4672	introduced	more than 18.29 m	60.96 to 76.2 cm	HuntingtonBeach	NA	NA	NA	NA	NA	NA	NA	NA	NA	NA	NA	NA	NA	NA
5900208	Canary island pine	Pinus canariensis	Huntington Beach	California	-118.0030871	33.67372968	1750 17th St	50.8	131.2336	introduced	more than 18.29 m	45.72 to 60.96 cm	HuntingtonBeach	NA	NA	NA	NA	NA	NA	NA	NA	NA	NA	NA	NA	NA	NA
5900211	Vacant site	NA	Huntington Beach	California	-118.000958	33.67563613	1808 17th St	0	0	no_info	NA	NA	HuntingtonBeach	NA	NA	NA	NA	NA	NA	NA	NA	NA	NA	NA	NA	NA	NA
5900212	Crape myrtle	Lagerstroemia indica	Huntington Beach	California	-117.9949498	33.68016793	2520 17th St	0	0	introduced	NA	NA	HuntingtonBeach	NA	NA	NA	NA	NA	NA	NA	NA	NA	NA	NA	NA	NA	NA
5900213	Firewheel tree	Stenocarpus sinuatus	Huntington Beach	California	-117.9948179	33.68026991	2520 17th St	10.16	45.93176	introduced	more than 18.29 m	0 to 15.24 cm	HuntingtonBeach	NA	NA	NA	NA	NA	NA	NA	NA	NA	NA	NA	NA	NA	NA
8256905	Ornamental pear	Pyrus calleryana	Huntington Beach	California	-117.9953273	33.68023263	2601 17th St	33.02	65.6168	introduced	more than 18.29 m	30.48 to 45.72 cm	HuntingtonBeach	NA	NA	NA	NA	NA	NA	NA	NA	NA	NA	NA	NA	NA	NA
8253442	Vacant site	NA	Huntington Beach	California	-117.9953483	33.68046559	2601 17th St	0	0	no_info	NA	NA	HuntingtonBeach	NA	NA	NA	NA	NA	NA	NA	NA	NA	NA	NA	NA	NA	NA
5900214	Crape myrtle	Lagerstroemia indica	Huntington Beach	California	-117.9950997	33.68045825	2607 17th St	12.7	49.2126	introduced	more than 18.29 m	0 to 15.24 cm	HuntingtonBeach	NA	NA	NA	NA	NA	NA	NA	NA	NA	NA	NA	NA	NA	NA
5900215	Firewheel tree	Stenocarpus sinuatus	Huntington Beach	California	-117.9948049	33.68060297	2607 17th St	7.62	52.49344	introduced	more than 18.29 m	0 to 15.24 cm	HuntingtonBeach	NA	NA	NA	NA	NA	NA	NA	NA	NA	NA	NA	NA	NA	NA
5900216	Crape myrtle	Lagerstroemia indica	Huntington Beach	California	-117.9951612	33.6806165	2607 17th St	12.7	52.49344	introduced	more than 18.29 m	0 to 15.24 cm	HuntingtonBeach	NA	NA	NA	NA	NA	NA	NA	NA	NA	NA	NA	NA	NA	NA
8252612	Crape myrtle	Lagerstroemia indica	Huntington Beach	California	-117.9951679	33.68068914	2607 17th St	12.7	52.49344	introduced	more than 18.29 m	0 to 15.24 cm	HuntingtonBeach	NA	NA	NA	NA	NA	NA	NA	NA	NA	NA	NA	NA	NA	NA
5900217	Vacant site	NA	Huntington Beach	California	-117.9945921	33.68084498	2611 17th St	0	0	no_info	NA	NA	HuntingtonBeach	NA	NA	NA	NA	NA	NA	NA	NA	NA	NA	NA	NA	NA	NA
5900219	Vacant site	NA	Huntington Beach	California	-117.9944718	33.68096902	2615 17th St	0	0	no_info	NA	NA	HuntingtonBeach	NA	NA	NA	NA	NA	NA	NA	NA	NA	NA	NA	NA	NA	NA
5900220	Vacant site	NA	Huntington Beach	California	-117.9946764	33.68041157	2616 17th St	0	0	no_info	NA	NA	HuntingtonBeach	NA	NA	NA	NA	NA	NA	NA	NA	NA	NA	NA	NA	NA	NA
5900221	Canary island pine	Pinus canariensis	Huntington Beach	California	-117.994548	33.68053162	2616 17th St	43.18	114.8294	introduced	more than 18.29 m	30.48 to 45.72 cm	HuntingtonBeach	NA	NA	NA	NA	NA	NA	NA	NA	NA	NA	NA	NA	NA	NA
5900222	Firewheel tree	Stenocarpus sinuatus	Huntington Beach	California	-117.9944685	33.68062883	2616 17th St	10.16	49.2126	introduced	more than 18.29 m	0 to 15.24 cm	HuntingtonBeach	NA	NA	NA	NA	NA	NA	NA	NA	NA	NA	NA	NA	NA	NA
5900223	Vacant site	NA	Huntington Beach	California	-117.9943576	33.68074778	2616 17th St	0	0	no_info	NA	NA	HuntingtonBeach	NA	NA	NA	NA	NA	NA	NA	NA	NA	NA	NA	NA	NA	NA
5900224	Vacant site	NA	Huntington Beach	California	-117.9942225	33.68083947	2616 17th St	0	0	no_info	NA	NA	HuntingtonBeach	NA	NA	NA	NA	NA	NA	NA	NA	NA	NA	NA	NA	NA	NA
5900225	Vacant site	NA	Huntington Beach	California	-117.9943487	33.68107889	2619 17th St	0	0	no_info	NA	NA	HuntingtonBeach	NA	NA	NA	NA	NA	NA	NA	NA	NA	NA	NA	NA	NA	NA
5900226	Vacant site	NA	Huntington Beach	California	-117.9942263	33.68123306	2623 17th St	0	0	no_info	NA	NA	HuntingtonBeach	NA	NA	NA	NA	NA	NA	NA	NA	NA	NA	NA	NA	NA	NA
10707388	Vacant site	NA	Huntington Beach	California	-117.9938823	33.6812643	2702 17th St	0	0	no_info	NA	NA	HuntingtonBeach	NA	NA	NA	NA	NA	NA	NA	NA	NA	NA	NA	NA	NA	NA
8260458	Vacant site	NA	Huntington Beach	California	-117.9936523	33.68150895	2716 17th St	0	0	no_info	NA	NA	HuntingtonBeach	NA	NA	NA	NA	NA	NA	NA	NA	NA	NA	NA	NA	NA	NA
8260459	Vacant site	NA	Huntington Beach	California	-117.9934416	33.68173454	2728 17th St	0	0	no_info	NA	NA	HuntingtonBeach	NA	NA	NA	NA	NA	NA	NA	NA	NA	NA	NA	NA	NA	NA
5900228	Vacant site	NA	Huntington Beach	California	-117.9928963	33.6823233	2810 17th St	0	0	no_info	NA	NA	HuntingtonBeach	NA	NA	NA	NA	NA	NA	NA	NA	NA	NA	NA	NA	NA	NA
5900229	Canary island pine	Pinus canariensis	Huntington Beach	California	-117.992793	33.68244226	2810 17th St	50.8	196.8504	introduced	more than 18.29 m	45.72 to 60.96 cm	HuntingtonBeach	NA	NA	NA	NA	NA	NA	NA	NA	NA	NA	NA	NA	NA	NA
5900230	Canary island pine	Pinus canariensis	Huntington Beach	California	-117.9927567	33.68245288	2810 17th St	63.5	196.8504	introduced	more than 18.29 m	60.96 to 76.2 cm	HuntingtonBeach	NA	NA	NA	NA	NA	NA	NA	NA	NA	NA	NA	NA	NA	NA
5900231	Canary island pine	Pinus canariensis	Huntington Beach	California	-117.992678	33.6825362	2810 17th St	78.74	196.8504	introduced	more than 18.29 m	more than 76.2 cm	HuntingtonBeach	NA	NA	NA	NA	NA	NA	NA	NA	NA	NA	NA	NA	NA	NA
5900232	Canary island pine	Pinus canariensis	Huntington Beach	California	-117.9926128	33.68262471	2810 17th St	63.5	196.8504	introduced	more than 18.29 m	60.96 to 76.2 cm	HuntingtonBeach	NA	NA	NA	NA	NA	NA	NA	NA	NA	NA	NA	NA	NA	NA
5900233	Canary island pine	Pinus canariensis	Huntington Beach	California	-117.9924996	33.68274785	2810 17th St	63.5	180.4462	introduced	more than 18.29 m	60.96 to 76.2 cm	HuntingtonBeach	NA	NA	NA	NA	NA	NA	NA	NA	NA	NA	NA	NA	NA	NA
5900236	Vacant site	NA	Huntington Beach	California	-117.9921886	33.68296453	2810 17th St	0	0	no_info	NA	NA	HuntingtonBeach	NA	NA	NA	NA	NA	NA	NA	NA	NA	NA	NA	NA	NA	NA
5900240	Canary island pine	Pinus canariensis	Huntington Beach	California	-117.9911811	33.68437988	19191 17th St	71.12	180.4462	introduced	more than 18.29 m	60.96 to 76.2 cm	HuntingtonBeach	NA	NA	NA	NA	NA	NA	NA	NA	NA	NA	NA	NA	NA	NA
5900241	Vacant site	NA	Huntington Beach	California	-117.9913373	33.68420256	19191 17th St	0	0	no_info	NA	NA	HuntingtonBeach	NA	NA	NA	NA	NA	NA	NA	NA	NA	NA	NA	NA	NA	NA
5900242	Vacant site	NA	Huntington Beach	California	-117.9914717	33.68406809	19191 17th St	0	0	no_info	NA	NA	HuntingtonBeach	NA	NA	NA	NA	NA	NA	NA	NA	NA	NA	NA	NA	NA	NA
5900243	Water gum	Tristaniopsis laurina	Huntington Beach	California	-117.991658	33.68386333	19191 17th St	0	0	introduced	NA	NA	HuntingtonBeach	NA	NA	NA	NA	NA	NA	NA	NA	NA	NA	NA	NA	NA	NA
5900244	Vacant site	NA	Huntington Beach	California	-117.9918439	33.68367455	19191 17th St	0	0	no_info	NA	NA	HuntingtonBeach	NA	NA	NA	NA	NA	NA	NA	NA	NA	NA	NA	NA	NA	NA
5900245	Vacant site	NA	Huntington Beach	California	-117.9920003	33.68351988	19191 17th St	0	0	no_info	NA	NA	HuntingtonBeach	NA	NA	NA	NA	NA	NA	NA	NA	NA	NA	NA	NA	NA	NA
5900246	Vacant site	NA	Huntington Beach	California	-117.9921482	33.68334954	19191 17th St	0	0	no_info	NA	NA	HuntingtonBeach	NA	NA	NA	NA	NA	NA	NA	NA	NA	NA	NA	NA	NA	NA
5900247	Canary island pine	Pinus canariensis	Huntington Beach	California	-117.9923067	33.68318589	19191 17th St	50.8	164.042	introduced	more than 18.29 m	45.72 to 60.96 cm	HuntingtonBeach	NA	NA	NA	NA	NA	NA	NA	NA	NA	NA	NA	NA	NA	NA
5900248	Canary island pine	Pinus canariensis	Huntington Beach	California	-117.9927464	33.68309403	19191 17th St	50.8	147.6378	introduced	more than 18.29 m	45.72 to 60.96 cm	HuntingtonBeach	NA	NA	NA	NA	NA	NA	NA	NA	NA	NA	NA	NA	NA	NA
5900249	Canary island pine	Pinus canariensis	Huntington Beach	California	-117.9925777	33.68309191	19191 17th St	63.5	147.6378	introduced	more than 18.29 m	60.96 to 76.2 cm	HuntingtonBeach	NA	NA	NA	NA	NA	NA	NA	NA	NA	NA	NA	NA	NA	NA
8260474	Vacant site	NA	Huntington Beach	California	-117.992412	33.68310823	19191 17th St	0	0	no_info	NA	NA	HuntingtonBeach	NA	NA	NA	NA	NA	NA	NA	NA	NA	NA	NA	NA	NA	NA
5900250	Canary island pine	Pinus canariensis	Huntington Beach	California	-117.9914448	33.68382612	19202 17th St	66.04	114.8294	introduced	more than 18.29 m	60.96 to 76.2 cm	HuntingtonBeach	NA	NA	NA	NA	NA	NA	NA	NA	NA	NA	NA	NA	NA	NA
5900251	Canary island pine	Pinus canariensis	Huntington Beach	California	-117.9915324	33.68376971	19202 17th St	66.04	114.8294	introduced	more than 18.29 m	60.96 to 76.2 cm	HuntingtonBeach	NA	NA	NA	NA	NA	NA	NA	NA	NA	NA	NA	NA	NA	NA
5900252	Canary island pine	Pinus canariensis	Huntington Beach	California	-117.9915905	33.68367735	19202 17th St	68.58	114.8294	introduced	more than 18.29 m	60.96 to 76.2 cm	HuntingtonBeach	NA	NA	NA	NA	NA	NA	NA	NA	NA	NA	NA	NA	NA	NA
5900253	Canary island pine	Pinus canariensis	Huntington Beach	California	-117.991677	33.68360543	19202 17th St	68.58	114.8294	introduced	more than 18.29 m	60.96 to 76.2 cm	HuntingtonBeach	NA	NA	NA	NA	NA	NA	NA	NA	NA	NA	NA	NA	NA	NA
5900255	Queen palm	Syagrus romanzoffianum	Huntington Beach	California	-117.9918732	33.68339131	19222 17th St	40.64	82.021	no_info	more than 18.29 m	30.48 to 45.72 cm	HuntingtonBeach	NA	NA	NA	NA	NA	NA	NA	NA	NA	NA	NA	NA	NA	NA
8257666	Queen palm	Syagrus romanzoffianum	Huntington Beach	California	-117.9919171	33.68334861	19222 17th St	40.64	82.021	no_info	more than 18.29 m	30.48 to 45.72 cm	HuntingtonBeach	NA	NA	NA	NA	NA	NA	NA	NA	NA	NA	NA	NA	NA	NA
8257665	Queen palm	Syagrus romanzoffianum	Huntington Beach	California	-117.9919527	33.68330828	19222 17th St	40.64	82.021	no_info	more than 18.29 m	30.48 to 45.72 cm	HuntingtonBeach	NA	NA	NA	NA	NA	NA	NA	NA	NA	NA	NA	NA	NA	NA
5900257	Water gum	Tristaniopsis laurina	Huntington Beach	California	-117.9918391	33.68309968	19232 17th St	0	0	introduced	NA	NA	HuntingtonBeach	NA	NA	NA	NA	NA	NA	NA	NA	NA	NA	NA	NA	NA	NA
5900258	Water gum	Tristaniopsis laurina	Huntington Beach	California	-117.9916684	33.68312455	19232 17th St	5.08	32.8084	introduced	more than 18.29 m	0 to 15.24 cm	HuntingtonBeach	NA	NA	NA	NA	NA	NA	NA	NA	NA	NA	NA	NA	NA	NA
8254838	Mexican fan palm	Washingtonia robusta	Huntington Beach	California	-118.0128615	33.66591588	111 18th St	45.72	131.2336	introduced	more than 18.29 m	30.48 to 45.72 cm	HuntingtonBeach	NA	NA	NA	NA	NA	NA	NA	NA	NA	NA	NA	NA	NA	NA
8254839	Mexican fan palm	Washingtonia robusta	Huntington Beach	California	-118.012816	33.66596128	113 18th St	45.72	131.2336	introduced	more than 18.29 m	30.48 to 45.72 cm	HuntingtonBeach	NA	NA	NA	NA	NA	NA	NA	NA	NA	NA	NA	NA	NA	NA
8254840	Mexican fan palm	Washingtonia robusta	Huntington Beach	California	-118.0127673	33.66600409	115 18th St	45.72	131.2336	introduced	more than 18.29 m	30.48 to 45.72 cm	HuntingtonBeach	NA	NA	NA	NA	NA	NA	NA	NA	NA	NA	NA	NA	NA	NA
8254841	Mexican fan palm	Washingtonia robusta	Huntington Beach	California	-118.0127191	33.66605682	117 18th St	45.72	131.2336	introduced	more than 18.29 m	30.48 to 45.72 cm	HuntingtonBeach	NA	NA	NA	NA	NA	NA	NA	NA	NA	NA	NA	NA	NA	NA
8254842	Mexican fan palm	Washingtonia robusta	Huntington Beach	California	-118.0126569	33.66610695	119 18th St	45.72	131.2336	introduced	more than 18.29 m	30.48 to 45.72 cm	HuntingtonBeach	NA	NA	NA	NA	NA	NA	NA	NA	NA	NA	NA	NA	NA	NA
8260741	Vacant site	NA	Huntington Beach	California	-118.0126019	33.66616112	121 18th St	0	0	no_info	NA	NA	HuntingtonBeach	NA	NA	NA	NA	NA	NA	NA	NA	NA	NA	NA	NA	NA	NA
8260742	Vacant site	NA	Huntington Beach	California	-118.0124489	33.66635231	201 18th St	0	0	no_info	NA	NA	HuntingtonBeach	NA	NA	NA	NA	NA	NA	NA	NA	NA	NA	NA	NA	NA	NA
8258134	King palm	Archontophoenix cunninghamiana	Huntington Beach	California	-118.0123619	33.66641448	201 18th St	0	0	introduced	NA	NA	HuntingtonBeach	NA	NA	NA	NA	NA	NA	NA	NA	NA	NA	NA	NA	NA	NA
5900259	Mexican fan palm	Washingtonia robusta	Huntington Beach	California	-118.0122336	33.66625539	202 18th St	45.72	114.8294	introduced	more than 18.29 m	30.48 to 45.72 cm	HuntingtonBeach	NA	NA	NA	NA	NA	NA	NA	NA	NA	NA	NA	NA	NA	NA
5900260	Mexican fan palm	Washingtonia robusta	Huntington Beach	California	-118.0120659	33.6660407	202 18th St	45.72	131.2336	introduced	more than 18.29 m	30.48 to 45.72 cm	HuntingtonBeach	NA	NA	NA	NA	NA	NA	NA	NA	NA	NA	NA	NA	NA	NA
5900261	Mexican fan palm	Washingtonia robusta	Huntington Beach	California	-118.012148	33.66609411	202 18th St	45.72	131.2336	introduced	more than 18.29 m	30.48 to 45.72 cm	HuntingtonBeach	NA	NA	NA	NA	NA	NA	NA	NA	NA	NA	NA	NA	NA	NA
5900262	Mexican fan palm	Washingtonia robusta	Huntington Beach	California	-118.0122242	33.66615131	202 18th St	45.72	131.2336	introduced	more than 18.29 m	30.48 to 45.72 cm	HuntingtonBeach	NA	NA	NA	NA	NA	NA	NA	NA	NA	NA	NA	NA	NA	NA
5900263	Mexican fan palm	Washingtonia robusta	Huntington Beach	California	-118.0121852	33.66631402	204 18th St	45.72	114.8294	introduced	more than 18.29 m	30.48 to 45.72 cm	HuntingtonBeach	NA	NA	NA	NA	NA	NA	NA	NA	NA	NA	NA	NA	NA	NA
8258135	Queen palm	Syagrus romanzoffianum	Huntington Beach	California	-118.0123224	33.6664447	205 18th St	30.48	98.4252	no_info	more than 18.29 m	15.24 to 30.48 cm	HuntingtonBeach	NA	NA	NA	NA	NA	NA	NA	NA	NA	NA	NA	NA	NA	NA
8258146	Queen palm	Syagrus romanzoffianum	Huntington Beach	California	-118.0121395	33.66635867	206 18th St	30.48	65.6168	no_info	more than 18.29 m	15.24 to 30.48 cm	HuntingtonBeach	NA	NA	NA	NA	NA	NA	NA	NA	NA	NA	NA	NA	NA	NA
8258136	Queen palm	Syagrus romanzoffianum	Huntington Beach	California	-118.0122857	33.6664813	207 18th St	30.48	114.8294	no_info	more than 18.29 m	15.24 to 30.48 cm	HuntingtonBeach	NA	NA	NA	NA	NA	NA	NA	NA	NA	NA	NA	NA	NA	NA
8258145	Queen palm	Syagrus romanzoffianum	Huntington Beach	California	-118.0120855	33.66641115	208 18th St	30.48	82.021	no_info	more than 18.29 m	15.24 to 30.48 cm	HuntingtonBeach	NA	NA	NA	NA	NA	NA	NA	NA	NA	NA	NA	NA	NA	NA
5900264	Mexican fan palm	Washingtonia robusta	Huntington Beach	California	-118.0122152	33.66655991	209 18th St	45.72	164.042	introduced	more than 18.29 m	30.48 to 45.72 cm	HuntingtonBeach	NA	NA	NA	NA	NA	NA	NA	NA	NA	NA	NA	NA	NA	NA
5900265	Mexican fan palm	Washingtonia robusta	Huntington Beach	California	-118.012043	33.66644389	210 18th St	45.72	147.6378	introduced	more than 18.29 m	30.48 to 45.72 cm	HuntingtonBeach	NA	NA	NA	NA	NA	NA	NA	NA	NA	NA	NA	NA	NA	NA
5900266	Mexican fan palm	Washingtonia robusta	Huntington Beach	California	-118.0119904	33.66650435	210 18th St	45.72	147.6378	introduced	more than 18.29 m	30.48 to 45.72 cm	HuntingtonBeach	NA	NA	NA	NA	NA	NA	NA	NA	NA	NA	NA	NA	NA	NA
5900267	Mexican fan palm	Washingtonia robusta	Huntington Beach	California	-118.0118981	33.66658281	210 18th St	45.72	147.6378	introduced	more than 18.29 m	30.48 to 45.72 cm	HuntingtonBeach	NA	NA	NA	NA	NA	NA	NA	NA	NA	NA	NA	NA	NA	NA
5900268	Mexican fan palm	Washingtonia robusta	Huntington Beach	California	-118.0118459	33.66661981	210 18th St	45.72	164.042	introduced	more than 18.29 m	30.48 to 45.72 cm	HuntingtonBeach	NA	NA	NA	NA	NA	NA	NA	NA	NA	NA	NA	NA	NA	NA
8254843	Mexican fan palm	Washingtonia robusta	Huntington Beach	California	-118.0121613	33.66658987	211 18th St	45.72	164.042	introduced	more than 18.29 m	30.48 to 45.72 cm	HuntingtonBeach	NA	NA	NA	NA	NA	NA	NA	NA	NA	NA	NA	NA	NA	NA
5900270	Mexican fan palm	Washingtonia robusta	Huntington Beach	California	-118.0121067	33.66665745	213 18th St	45.72	164.042	introduced	more than 18.29 m	30.48 to 45.72 cm	HuntingtonBeach	NA	NA	NA	NA	NA	NA	NA	NA	NA	NA	NA	NA	NA	NA
5900271	Mexican fan palm	Washingtonia robusta	Huntington Beach	California	-118.0120593	33.66669971	213 18th St	45.72	164.042	introduced	more than 18.29 m	30.48 to 45.72 cm	HuntingtonBeach	NA	NA	NA	NA	NA	NA	NA	NA	NA	NA	NA	NA	NA	NA
5900272	Mexican fan palm	Washingtonia robusta	Huntington Beach	California	-118.0117694	33.66669742	218 18th St	45.72	164.042	introduced	more than 18.29 m	30.48 to 45.72 cm	HuntingtonBeach	NA	NA	NA	NA	NA	NA	NA	NA	NA	NA	NA	NA	NA	NA
8258116	Queen palm	Syagrus romanzoffianum	Huntington Beach	California	-118.0119737	33.66679167	219 18th St	35.56	114.8294	no_info	more than 18.29 m	30.48 to 45.72 cm	HuntingtonBeach	NA	NA	NA	NA	NA	NA	NA	NA	NA	NA	NA	NA	NA	NA
8258117	Queen palm	Syagrus romanzoffianum	Huntington Beach	California	-118.0119336	33.66681428	219 18th St	35.56	114.8294	no_info	more than 18.29 m	30.48 to 45.72 cm	HuntingtonBeach	NA	NA	NA	NA	NA	NA	NA	NA	NA	NA	NA	NA	NA	NA
5900273	Queen palm	Syagrus romanzoffianum	Huntington Beach	California	-118.0119023	33.66689908	221 18th St	30.48	82.021	no_info	more than 18.29 m	15.24 to 30.48 cm	HuntingtonBeach	NA	NA	NA	NA	NA	NA	NA	NA	NA	NA	NA	NA	NA	NA
5900274	Mexican fan palm	Washingtonia robusta	Huntington Beach	California	-118.0116561	33.66678433	222 18th St	45.72	180.4462	introduced	more than 18.29 m	30.48 to 45.72 cm	HuntingtonBeach	NA	NA	NA	NA	NA	NA	NA	NA	NA	NA	NA	NA	NA	NA
5900275	Mexican fan palm	Washingtonia robusta	Huntington Beach	California	-118.0118158	33.66693156	225 18th St	45.72	164.042	introduced	more than 18.29 m	30.48 to 45.72 cm	HuntingtonBeach	NA	NA	NA	NA	NA	NA	NA	NA	NA	NA	NA	NA	NA	NA
5900276	Vacant site	NA	Huntington Beach	California	-118.0115941	33.66686765	226 18th St	0	0	no_info	NA	NA	HuntingtonBeach	NA	NA	NA	NA	NA	NA	NA	NA	NA	NA	NA	NA	NA	NA
5900277	Mexican fan palm	Washingtonia robusta	Huntington Beach	California	-118.0117664	33.6670257	227 18th St	45.72	164.042	introduced	more than 18.29 m	30.48 to 45.72 cm	HuntingtonBeach	NA	NA	NA	NA	NA	NA	NA	NA	NA	NA	NA	NA	NA	NA
8262131	Pygmy date palm	Phoenix roebelenii	Huntington Beach	California	-118.0117576	33.66704312	227 18th St	0	0	no_info	NA	NA	HuntingtonBeach	NA	NA	NA	NA	NA	NA	NA	NA	NA	NA	NA	NA	NA	NA
5900278	Vacant site	NA	Huntington Beach	California	-118.0118029	33.66716029	227 18th St	0	0	no_info	NA	NA	HuntingtonBeach	NA	NA	NA	NA	NA	NA	NA	NA	NA	NA	NA	NA	NA	NA
5900279	King palm	Archontophoenix cunninghamiana	Huntington Beach	California	-118.0119182	33.66725578	227 18th St	0	0	introduced	NA	NA	HuntingtonBeach	NA	NA	NA	NA	NA	NA	NA	NA	NA	NA	NA	NA	NA	NA
5900280	Pygmy date palm	Phoenix roebelenii	Huntington Beach	California	-118.011984	33.6672999	227 18th St	0	0	no_info	NA	NA	HuntingtonBeach	NA	NA	NA	NA	NA	NA	NA	NA	NA	NA	NA	NA	NA	NA
5900281	King palm	Archontophoenix cunninghamiana	Huntington Beach	California	-118.0115365	33.66691277	228 18th St	0	0	introduced	NA	NA	HuntingtonBeach	NA	NA	NA	NA	NA	NA	NA	NA	NA	NA	NA	NA	NA	NA
5900282	Crape myrtle	Lagerstroemia indica	Huntington Beach	California	-118.0112816	33.66680671	228 18th St	0	0	introduced	NA	NA	HuntingtonBeach	NA	NA	NA	NA	NA	NA	NA	NA	NA	NA	NA	NA	NA	NA
5900283	Crape myrtle	Lagerstroemia indica	Huntington Beach	California	-118.0113558	33.66687348	228 18th St	0	0	introduced	NA	NA	HuntingtonBeach	NA	NA	NA	NA	NA	NA	NA	NA	NA	NA	NA	NA	NA	NA
5900284	Crape myrtle	Lagerstroemia indica	Huntington Beach	California	-118.0114287	33.66690501	228 18th St	0	0	introduced	NA	NA	HuntingtonBeach	NA	NA	NA	NA	NA	NA	NA	NA	NA	NA	NA	NA	NA	NA
5900285	Canary island date palm	Phoenix canariensis	Huntington Beach	California	-118.0115359	33.66721145	301 18th St	76.2	114.8294	introduced	more than 18.29 m	60.96 to 76.2 cm	HuntingtonBeach	NA	NA	NA	NA	NA	NA	NA	NA	NA	NA	NA	NA	NA	NA
5900286	Canary island date palm	Phoenix canariensis	Huntington Beach	California	-118.011681	33.66723993	301 18th St	76.2	114.8294	introduced	more than 18.29 m	60.96 to 76.2 cm	HuntingtonBeach	NA	NA	NA	NA	NA	NA	NA	NA	NA	NA	NA	NA	NA	NA
5900287	Canary island date palm	Phoenix canariensis	Huntington Beach	California	-118.0117752	33.66730255	301 18th St	76.2	98.4252	introduced	more than 18.29 m	60.96 to 76.2 cm	HuntingtonBeach	NA	NA	NA	NA	NA	NA	NA	NA	NA	NA	NA	NA	NA	NA
5900288	Canary island date palm	Phoenix canariensis	Huntington Beach	California	-118.0118407	33.66735726	301 18th St	76.2	131.2336	introduced	more than 18.29 m	60.96 to 76.2 cm	HuntingtonBeach	NA	NA	NA	NA	NA	NA	NA	NA	NA	NA	NA	NA	NA	NA
8260740	Vacant site	NA	Huntington Beach	California	-118.0113701	33.66707359	302 18th St	0	0	no_info	NA	NA	HuntingtonBeach	NA	NA	NA	NA	NA	NA	NA	NA	NA	NA	NA	NA	NA	NA
5900289	Queen palm	Syagrus romanzoffianum	Huntington Beach	California	-118.011201	33.66688695	302 18th St	30.48	98.4252	no_info	more than 18.29 m	15.24 to 30.48 cm	HuntingtonBeach	NA	NA	NA	NA	NA	NA	NA	NA	NA	NA	NA	NA	NA	NA
5900290	Queen palm	Syagrus romanzoffianum	Huntington Beach	California	-118.0112966	33.66694984	302 18th St	30.48	98.4252	no_info	more than 18.29 m	15.24 to 30.48 cm	HuntingtonBeach	NA	NA	NA	NA	NA	NA	NA	NA	NA	NA	NA	NA	NA	NA
5900291	Mexican fan palm	Washingtonia robusta	Huntington Beach	California	-118.0112801	33.66715596	304 18th St	45.72	147.6378	introduced	more than 18.29 m	30.48 to 45.72 cm	HuntingtonBeach	NA	NA	NA	NA	NA	NA	NA	NA	NA	NA	NA	NA	NA	NA
5900292	Vacant site	NA	Huntington Beach	California	-118.0114855	33.66727231	305 18th St	0	0	no_info	NA	NA	HuntingtonBeach	NA	NA	NA	NA	NA	NA	NA	NA	NA	NA	NA	NA	NA	NA
5900293	Mexican fan palm	Washingtonia robusta	Huntington Beach	California	-118.011235	33.66720516	306 18th St	45.72	164.042	introduced	more than 18.29 m	30.48 to 45.72 cm	HuntingtonBeach	NA	NA	NA	NA	NA	NA	NA	NA	NA	NA	NA	NA	NA	NA
5900294	Canary island date palm	Phoenix canariensis	Huntington Beach	California	-118.0114235	33.66733606	307 18th St	76.2	147.6378	introduced	more than 18.29 m	60.96 to 76.2 cm	HuntingtonBeach	NA	NA	NA	NA	NA	NA	NA	NA	NA	NA	NA	NA	NA	NA
5900295	Mexican fan palm	Washingtonia robusta	Huntington Beach	California	-118.0111924	33.66724503	308 18th St	45.72	164.042	introduced	more than 18.29 m	30.48 to 45.72 cm	HuntingtonBeach	NA	NA	NA	NA	NA	NA	NA	NA	NA	NA	NA	NA	NA	NA
5900296	Mexican fan palm	Washingtonia robusta	Huntington Beach	California	-118.0113465	33.66740019	309 18th St	45.72	147.6378	introduced	more than 18.29 m	30.48 to 45.72 cm	HuntingtonBeach	NA	NA	NA	NA	NA	NA	NA	NA	NA	NA	NA	NA	NA	NA
5900297	Mexican fan palm	Washingtonia robusta	Huntington Beach	California	-118.0113012	33.6674551	309 18th St	45.72	164.042	introduced	more than 18.29 m	30.48 to 45.72 cm	HuntingtonBeach	NA	NA	NA	NA	NA	NA	NA	NA	NA	NA	NA	NA	NA	NA
5900298	Mexican fan palm	Washingtonia robusta	Huntington Beach	California	-118.0111505	33.66729197	310 18th St	45.72	164.042	introduced	more than 18.29 m	30.48 to 45.72 cm	HuntingtonBeach	NA	NA	NA	NA	NA	NA	NA	NA	NA	NA	NA	NA	NA	NA
5900299	Mexican fan palm	Washingtonia robusta	Huntington Beach	California	-118.0111098	33.66735509	312 18th St	45.72	164.042	introduced	more than 18.29 m	30.48 to 45.72 cm	HuntingtonBeach	NA	NA	NA	NA	NA	NA	NA	NA	NA	NA	NA	NA	NA	NA
5900300	Mexican fan palm	Washingtonia robusta	Huntington Beach	California	-118.0112417	33.66752449	313 18th St	45.72	164.042	introduced	more than 18.29 m	30.48 to 45.72 cm	HuntingtonBeach	NA	NA	NA	NA	NA	NA	NA	NA	NA	NA	NA	NA	NA	NA
5900301	Mexican fan palm	Washingtonia robusta	Huntington Beach	California	-118.0111874	33.6675813	313 18th St	45.72	164.042	introduced	more than 18.29 m	30.48 to 45.72 cm	HuntingtonBeach	NA	NA	NA	NA	NA	NA	NA	NA	NA	NA	NA	NA	NA	NA
5900302	Mexican fan palm	Washingtonia robusta	Huntington Beach	California	-118.011028	33.66743309	314 18th St	45.72	164.042	introduced	more than 18.29 m	30.48 to 45.72 cm	HuntingtonBeach	NA	NA	NA	NA	NA	NA	NA	NA	NA	NA	NA	NA	NA	NA
5900303	Mexican fan palm	Washingtonia robusta	Huntington Beach	California	-118.0108806	33.66756113	314 18th St	45.72	164.042	introduced	more than 18.29 m	30.48 to 45.72 cm	HuntingtonBeach	NA	NA	NA	NA	NA	NA	NA	NA	NA	NA	NA	NA	NA	NA
5900304	Mexican fan palm	Washingtonia robusta	Huntington Beach	California	-118.0111306	33.66761419	317 18th St	45.72	164.042	introduced	more than 18.29 m	30.48 to 45.72 cm	HuntingtonBeach	NA	NA	NA	NA	NA	NA	NA	NA	NA	NA	NA	NA	NA	NA
5900305	Queen palm	Syagrus romanzoffianum	Huntington Beach	California	-118.0111191	33.6676338	317 18th St	35.56	114.8294	no_info	more than 18.29 m	30.48 to 45.72 cm	HuntingtonBeach	NA	NA	NA	NA	NA	NA	NA	NA	NA	NA	NA	NA	NA	NA
5900306	Mexican fan palm	Washingtonia robusta	Huntington Beach	California	-118.0110641	33.66768857	319 18th St	45.72	164.042	introduced	more than 18.29 m	30.48 to 45.72 cm	HuntingtonBeach	NA	NA	NA	NA	NA	NA	NA	NA	NA	NA	NA	NA	NA	NA
5900307	Queen palm	Syagrus romanzoffianum	Huntington Beach	California	-118.0110299	33.66772405	321 18th St	35.56	98.4252	no_info	more than 18.29 m	30.48 to 45.72 cm	HuntingtonBeach	NA	NA	NA	NA	NA	NA	NA	NA	NA	NA	NA	NA	NA	NA
5900308	Queen palm	Syagrus romanzoffianum	Huntington Beach	California	-118.0108411	33.66758894	322 18th St	35.56	98.4252	no_info	more than 18.29 m	30.48 to 45.72 cm	HuntingtonBeach	NA	NA	NA	NA	NA	NA	NA	NA	NA	NA	NA	NA	NA	NA
5900309	Mexican fan palm	Washingtonia robusta	Huntington Beach	California	-118.010813	33.66762091	322 18th St	45.72	164.042	introduced	more than 18.29 m	30.48 to 45.72 cm	HuntingtonBeach	NA	NA	NA	NA	NA	NA	NA	NA	NA	NA	NA	NA	NA	NA
8258137	Queen palm	Syagrus romanzoffianum	Huntington Beach	California	-118.0109587	33.66779229	323 18th St	35.56	98.4252	no_info	more than 18.29 m	30.48 to 45.72 cm	HuntingtonBeach	NA	NA	NA	NA	NA	NA	NA	NA	NA	NA	NA	NA	NA	NA
5900310	Vacant site	NA	Huntington Beach	California	-118.0107816	33.6676393	324 18th St	0	0	no_info	NA	NA	HuntingtonBeach	NA	NA	NA	NA	NA	NA	NA	NA	NA	NA	NA	NA	NA	NA
5900311	Mexican fan palm	Washingtonia robusta	Huntington Beach	California	-118.0109058	33.66783947	325 18th St	45.72	164.042	introduced	more than 18.29 m	30.48 to 45.72 cm	HuntingtonBeach	NA	NA	NA	NA	NA	NA	NA	NA	NA	NA	NA	NA	NA	NA
5900312	Mexican fan palm	Washingtonia robusta	Huntington Beach	California	-118.0107253	33.66769766	326 18th St	45.72	180.4462	introduced	more than 18.29 m	30.48 to 45.72 cm	HuntingtonBeach	NA	NA	NA	NA	NA	NA	NA	NA	NA	NA	NA	NA	NA	NA
5900313	Cajeput tree	Melaleuca quinquenervia	Huntington Beach	California	-118.0106924	33.66773061	326 18th St	58.42	98.4252	introduced	more than 18.29 m	45.72 to 60.96 cm	HuntingtonBeach	NA	NA	NA	NA	NA	NA	NA	NA	NA	NA	NA	NA	NA	NA
5900314	Mexican fan palm	Washingtonia robusta	Huntington Beach	California	-118.0108601	33.66789411	327 18th St	45.72	180.4462	introduced	more than 18.29 m	30.48 to 45.72 cm	HuntingtonBeach	NA	NA	NA	NA	NA	NA	NA	NA	NA	NA	NA	NA	NA	NA
5900315	Cajeput tree	Melaleuca quinquenervia	Huntington Beach	California	-118.0109107	33.66800398	327 18th St	0	0	introduced	NA	NA	HuntingtonBeach	NA	NA	NA	NA	NA	NA	NA	NA	NA	NA	NA	NA	NA	NA
5900316	Cajeput tree	Melaleuca quinquenervia	Huntington Beach	California	-118.0109857	33.66806001	327 18th St	0	0	introduced	NA	NA	HuntingtonBeach	NA	NA	NA	NA	NA	NA	NA	NA	NA	NA	NA	NA	NA	NA
5900317	Cajeput tree	Melaleuca quinquenervia	Huntington Beach	California	-118.0110487	33.66810526	327 18th St	0	0	introduced	NA	NA	HuntingtonBeach	NA	NA	NA	NA	NA	NA	NA	NA	NA	NA	NA	NA	NA	NA
8260739	Vacant site	NA	Huntington Beach	California	-118.0106494	33.66780489	328 18th St	0	0	no_info	NA	NA	HuntingtonBeach	NA	NA	NA	NA	NA	NA	NA	NA	NA	NA	NA	NA	NA	NA
5900318	Crape myrtle	Lagerstroemia indica	Huntington Beach	California	-118.0103907	33.66764772	328 18th St	0	0	introduced	NA	NA	HuntingtonBeach	NA	NA	NA	NA	NA	NA	NA	NA	NA	NA	NA	NA	NA	NA
5900319	Crape myrtle	Lagerstroemia indica	Huntington Beach	California	-118.0104518	33.66768638	328 18th St	12.7	0	introduced	NA	0 to 15.24 cm	HuntingtonBeach	NA	NA	NA	NA	NA	NA	NA	NA	NA	NA	NA	NA	NA	NA
8251374	Cajeput tree	Melaleuca quinquenervia	Huntington Beach	California	-118.0105426	33.66774409	328 18th St	50.8	114.8294	introduced	more than 18.29 m	45.72 to 60.96 cm	HuntingtonBeach	NA	NA	NA	NA	NA	NA	NA	NA	NA	NA	NA	NA	NA	NA
5900320	Vacant site	NA	Huntington Beach	California	-118.0106406	33.66808912	401 18th St	0	0	no_info	NA	NA	HuntingtonBeach	NA	NA	NA	NA	NA	NA	NA	NA	NA	NA	NA	NA	NA	NA
5900321	Vacant site	NA	Huntington Beach	California	-118.0108937	33.66820011	401 18th St	0	0	no_info	NA	NA	HuntingtonBeach	NA	NA	NA	NA	NA	NA	NA	NA	NA	NA	NA	NA	NA	NA
5900322	Vacant site	NA	Huntington Beach	California	-118.0107806	33.66811886	401 18th St	0	0	no_info	NA	NA	HuntingtonBeach	NA	NA	NA	NA	NA	NA	NA	NA	NA	NA	NA	NA	NA	NA
5900324	Vacant site	NA	Huntington Beach	California	-118.0105981	33.66814296	403 18th St	0	0	no_info	NA	NA	HuntingtonBeach	NA	NA	NA	NA	NA	NA	NA	NA	NA	NA	NA	NA	NA	NA
5900326	Mexican fan palm	Washingtonia robusta	Huntington Beach	California	-118.0104976	33.66823464	407 18th St	45.72	164.042	introduced	more than 18.29 m	30.48 to 45.72 cm	HuntingtonBeach	NA	NA	NA	NA	NA	NA	NA	NA	NA	NA	NA	NA	NA	NA
8260156	Sago palm	Cycas revoluta	Huntington Beach	California	-118.0104899	33.66824814	407 18th St	0	0	introduced	NA	NA	HuntingtonBeach	NA	NA	NA	NA	NA	NA	NA	NA	NA	NA	NA	NA	NA	NA
8258148	Queen palm	Syagrus romanzoffianum	Huntington Beach	California	-118.0104607	33.66825836	407 18th St	35.56	114.8294	no_info	more than 18.29 m	30.48 to 45.72 cm	HuntingtonBeach	NA	NA	NA	NA	NA	NA	NA	NA	NA	NA	NA	NA	NA	NA
5900327	Vacant site	NA	Huntington Beach	California	-118.0104389	33.66828776	409 18th St	0	0	no_info	NA	NA	HuntingtonBeach	NA	NA	NA	NA	NA	NA	NA	NA	NA	NA	NA	NA	NA	NA
5900328	King palm	Archontophoenix cunninghamiana	Huntington Beach	California	-118.0104081	33.66832035	409 18th St	0	0	introduced	NA	NA	HuntingtonBeach	NA	NA	NA	NA	NA	NA	NA	NA	NA	NA	NA	NA	NA	NA
5900330	Mexican fan palm	Washingtonia robusta	Huntington Beach	California	-118.0103121	33.66841023	413 18th St	45.72	164.042	introduced	more than 18.29 m	30.48 to 45.72 cm	HuntingtonBeach	NA	NA	NA	NA	NA	NA	NA	NA	NA	NA	NA	NA	NA	NA
5900331	Vacant site	NA	Huntington Beach	California	-118.0102569	33.66845848	415 18th St	0	0	no_info	NA	NA	HuntingtonBeach	NA	NA	NA	NA	NA	NA	NA	NA	NA	NA	NA	NA	NA	NA
5900332	Queen palm	Syagrus romanzoffianum	Huntington Beach	California	-118.0102196	33.66849785	417 18th St	35.56	98.4252	no_info	more than 18.29 m	30.48 to 45.72 cm	HuntingtonBeach	NA	NA	NA	NA	NA	NA	NA	NA	NA	NA	NA	NA	NA	NA
8258147	Queen palm	Syagrus romanzoffianum	Huntington Beach	California	-118.0101793	33.66853197	417 18th St	35.56	65.6168	no_info	more than 18.29 m	30.48 to 45.72 cm	HuntingtonBeach	NA	NA	NA	NA	NA	NA	NA	NA	NA	NA	NA	NA	NA	NA
5900333	Queen palm	Syagrus romanzoffianum	Huntington Beach	California	-118.0101617	33.66855344	419 18th St	35.56	82.021	no_info	more than 18.29 m	30.48 to 45.72 cm	HuntingtonBeach	NA	NA	NA	NA	NA	NA	NA	NA	NA	NA	NA	NA	NA	NA
5900334	Queen palm	Syagrus romanzoffianum	Huntington Beach	California	-118.0101495	33.66856493	419 18th St	35.56	82.021	no_info	more than 18.29 m	30.48 to 45.72 cm	HuntingtonBeach	NA	NA	NA	NA	NA	NA	NA	NA	NA	NA	NA	NA	NA	NA
5900335	Pygmy date palm	Phoenix roebelenii	Huntington Beach	California	-118.0101193	33.6685918	419 18th St	0	0	no_info	NA	NA	HuntingtonBeach	NA	NA	NA	NA	NA	NA	NA	NA	NA	NA	NA	NA	NA	NA
5900338	Vacant site	NA	Huntington Beach	California	-118.0100902	33.66861299	421 18th St	0	0	no_info	NA	NA	HuntingtonBeach	NA	NA	NA	NA	NA	NA	NA	NA	NA	NA	NA	NA	NA	NA
5900342	Vacant site	NA	Huntington Beach	California	-118.0100601	33.66866327	423 18th St	0	0	no_info	NA	NA	HuntingtonBeach	NA	NA	NA	NA	NA	NA	NA	NA	NA	NA	NA	NA	NA	NA
8260736	Vacant site	NA	Huntington Beach	California	-118.009923	33.66876472	427 18th St	0	0	no_info	NA	NA	HuntingtonBeach	NA	NA	NA	NA	NA	NA	NA	NA	NA	NA	NA	NA	NA	NA
5900344	Queen palm	Syagrus romanzoffianum	Huntington Beach	California	-118.0100137	33.66890206	427 18th St	35.56	98.4252	no_info	more than 18.29 m	30.48 to 45.72 cm	HuntingtonBeach	NA	NA	NA	NA	NA	NA	NA	NA	NA	NA	NA	NA	NA	NA
5900345	Queen palm	Syagrus romanzoffianum	Huntington Beach	California	-118.0100586	33.66893951	427 18th St	35.56	98.4252	no_info	more than 18.29 m	30.48 to 45.72 cm	HuntingtonBeach	NA	NA	NA	NA	NA	NA	NA	NA	NA	NA	NA	NA	NA	NA
5900346	Queen palm	Syagrus romanzoffianum	Huntington Beach	California	-118.0100944	33.66896922	427 18th St	35.56	98.4252	no_info	more than 18.29 m	30.48 to 45.72 cm	HuntingtonBeach	NA	NA	NA	NA	NA	NA	NA	NA	NA	NA	NA	NA	NA	NA
8258144	Queen palm	Syagrus romanzoffianum	Huntington Beach	California	-118.0097126	33.66898323	501 18th St	35.56	114.8294	no_info	more than 18.29 m	30.48 to 45.72 cm	HuntingtonBeach	NA	NA	NA	NA	NA	NA	NA	NA	NA	NA	NA	NA	NA	NA
8252639	Vacant site	NA	Huntington Beach	California	-118.0098949	33.66898852	501 18th St	0	0	no_info	NA	NA	HuntingtonBeach	NA	NA	NA	NA	NA	NA	NA	NA	NA	NA	NA	NA	NA	NA
8257906	Queen palm	Syagrus romanzoffianum	Huntington Beach	California	-118.0100142	33.6690802	501 18th St	35.56	98.4252	no_info	more than 18.29 m	30.48 to 45.72 cm	HuntingtonBeach	NA	NA	NA	NA	NA	NA	NA	NA	NA	NA	NA	NA	NA	NA
5900347	Vacant site	NA	Huntington Beach	California	-118.0095773	33.66884716	502 18th St	0	0	no_info	NA	NA	HuntingtonBeach	NA	NA	NA	NA	NA	NA	NA	NA	NA	NA	NA	NA	NA	NA
5900348	Carrotwood	Cupaniopsis anacardioides	Huntington Beach	California	-118.0093447	33.66861045	502 18th St	0	0	introduced	NA	NA	HuntingtonBeach	NA	NA	NA	NA	NA	NA	NA	NA	NA	NA	NA	NA	NA	NA
5900349	Carrotwood	Cupaniopsis anacardioides	Huntington Beach	California	-118.0094321	33.66866906	502 18th St	0	0	introduced	NA	NA	HuntingtonBeach	NA	NA	NA	NA	NA	NA	NA	NA	NA	NA	NA	NA	NA	NA
5900350	Carrotwood	Cupaniopsis anacardioides	Huntington Beach	California	-118.0094851	33.66869591	502 18th St	0	0	introduced	NA	NA	HuntingtonBeach	NA	NA	NA	NA	NA	NA	NA	NA	NA	NA	NA	NA	NA	NA
5900351	Queen palm	Syagrus romanzoffianum	Huntington Beach	California	-118.0095294	33.66888858	504 18th St	0	0	no_info	NA	NA	HuntingtonBeach	NA	NA	NA	NA	NA	NA	NA	NA	NA	NA	NA	NA	NA	NA
5900352	Queen palm	Syagrus romanzoffianum	Huntington Beach	California	-118.0096464	33.66904867	505 18th St	35.56	114.8294	no_info	more than 18.29 m	30.48 to 45.72 cm	HuntingtonBeach	NA	NA	NA	NA	NA	NA	NA	NA	NA	NA	NA	NA	NA	NA
5900353	Queen palm	Syagrus romanzoffianum	Huntington Beach	California	-118.0094602	33.66897881	506 18th St	35.56	114.8294	no_info	more than 18.29 m	30.48 to 45.72 cm	HuntingtonBeach	NA	NA	NA	NA	NA	NA	NA	NA	NA	NA	NA	NA	NA	NA
5900354	Queen palm	Syagrus romanzoffianum	Huntington Beach	California	-118.0095866	33.6690994	507 18th St	35.56	114.8294	no_info	more than 18.29 m	30.48 to 45.72 cm	HuntingtonBeach	NA	NA	NA	NA	NA	NA	NA	NA	NA	NA	NA	NA	NA	NA
5900355	Vacant site	NA	Huntington Beach	California	-118.0094018	33.66902138	508 18th St	0	0	no_info	NA	NA	HuntingtonBeach	NA	NA	NA	NA	NA	NA	NA	NA	NA	NA	NA	NA	NA	NA
5900356	Queen palm	Syagrus romanzoffianum	Huntington Beach	California	-118.009538	33.6691396	509 18th St	35.56	114.8294	no_info	more than 18.29 m	30.48 to 45.72 cm	HuntingtonBeach	NA	NA	NA	NA	NA	NA	NA	NA	NA	NA	NA	NA	NA	NA
5900357	Evergreen pear	Pyrus kawakamii	Huntington Beach	California	-118.0093444	33.66906117	510 18th St	0	0	no_info	NA	NA	HuntingtonBeach	NA	NA	NA	NA	NA	NA	NA	NA	NA	NA	NA	NA	NA	NA
5900358	Queen palm	Syagrus romanzoffianum	Huntington Beach	California	-118.0094781	33.66919844	511 18th St	35.56	114.8294	no_info	more than 18.29 m	30.48 to 45.72 cm	HuntingtonBeach	NA	NA	NA	NA	NA	NA	NA	NA	NA	NA	NA	NA	NA	NA
5900359	Queen palm	Syagrus romanzoffianum	Huntington Beach	California	-118.0094371	33.66925214	513 18th St	35.56	98.4252	no_info	more than 18.29 m	30.48 to 45.72 cm	HuntingtonBeach	NA	NA	NA	NA	NA	NA	NA	NA	NA	NA	NA	NA	NA	NA
5900360	Carrotwood	Cupaniopsis anacardioides	Huntington Beach	California	-118.0092223	33.66919761	514 18th St	0	0	introduced	NA	NA	HuntingtonBeach	NA	NA	NA	NA	NA	NA	NA	NA	NA	NA	NA	NA	NA	NA
5900362	Queen palm	Syagrus romanzoffianum	Huntington Beach	California	-118.0093778	33.66930258	515 18th St	35.56	98.4252	no_info	more than 18.29 m	30.48 to 45.72 cm	HuntingtonBeach	NA	NA	NA	NA	NA	NA	NA	NA	NA	NA	NA	NA	NA	NA
5900363	Queen palm	Syagrus romanzoffianum	Huntington Beach	California	-118.0093307	33.66935038	517 18th St	35.56	131.2336	no_info	more than 18.29 m	30.48 to 45.72 cm	HuntingtonBeach	NA	NA	NA	NA	NA	NA	NA	NA	NA	NA	NA	NA	NA	NA
5900364	Queen palm	Syagrus romanzoffianum	Huntington Beach	California	-118.0091603	33.66926576	518 18th St	35.56	98.4252	no_info	more than 18.29 m	30.48 to 45.72 cm	HuntingtonBeach	NA	NA	NA	NA	NA	NA	NA	NA	NA	NA	NA	NA	NA	NA
5900365	Queen palm	Syagrus romanzoffianum	Huntington Beach	California	-118.0092775	33.66940157	519 18th St	35.56	114.8294	no_info	more than 18.29 m	30.48 to 45.72 cm	HuntingtonBeach	NA	NA	NA	NA	NA	NA	NA	NA	NA	NA	NA	NA	NA	NA
5900366	Vacant site	NA	Huntington Beach	California	-118.0091049	33.6693027	520 18th St	0	0	no_info	NA	NA	HuntingtonBeach	NA	NA	NA	NA	NA	NA	NA	NA	NA	NA	NA	NA	NA	NA
5900367	Queen palm	Syagrus romanzoffianum	Huntington Beach	California	-118.0092301	33.66944712	521 18th St	35.56	114.8294	no_info	more than 18.29 m	30.48 to 45.72 cm	HuntingtonBeach	NA	NA	NA	NA	NA	NA	NA	NA	NA	NA	NA	NA	NA	NA
5900368	King palm	Archontophoenix cunninghamiana	Huntington Beach	California	-118.0090382	33.66936888	522 18th St	0	0	introduced	NA	NA	HuntingtonBeach	NA	NA	NA	NA	NA	NA	NA	NA	NA	NA	NA	NA	NA	NA
5900369	Carrotwood	Cupaniopsis anacardioides	Huntington Beach	California	-118.008968	33.66944388	522 18th St	0	0	introduced	NA	NA	HuntingtonBeach	NA	NA	NA	NA	NA	NA	NA	NA	NA	NA	NA	NA	NA	NA
5900370	Queen palm	Syagrus romanzoffianum	Huntington Beach	California	-118.0091642	33.66949985	523 18th St	35.56	114.8294	no_info	more than 18.29 m	30.48 to 45.72 cm	HuntingtonBeach	NA	NA	NA	NA	NA	NA	NA	NA	NA	NA	NA	NA	NA	NA
5900372	King palm	Archontophoenix cunninghamiana	Huntington Beach	California	-118.0090989	33.66955907	525 18th St	0	0	introduced	NA	NA	HuntingtonBeach	NA	NA	NA	NA	NA	NA	NA	NA	NA	NA	NA	NA	NA	NA
5900373	Carrotwood	Cupaniopsis anacardioides	Huntington Beach	California	-118.0089041	33.66950029	526 18th St	0	0	introduced	NA	NA	HuntingtonBeach	NA	NA	NA	NA	NA	NA	NA	NA	NA	NA	NA	NA	NA	NA
5900374	Vacant site	NA	Huntington Beach	California	-118.0090417	33.66961335	527 18th St	0	0	no_info	NA	NA	HuntingtonBeach	NA	NA	NA	NA	NA	NA	NA	NA	NA	NA	NA	NA	NA	NA
5900375	Queen palm	Syagrus romanzoffianum	Huntington Beach	California	-118.0090655	33.6697099	527 18th St	35.56	98.4252	no_info	more than 18.29 m	30.48 to 45.72 cm	HuntingtonBeach	NA	NA	NA	NA	NA	NA	NA	NA	NA	NA	NA	NA	NA	NA
5900376	King palm	Archontophoenix cunninghamiana	Huntington Beach	California	-118.0092503	33.66984195	527 18th St	38.1	0	introduced	NA	30.48 to 45.72 cm	HuntingtonBeach	NA	NA	NA	NA	NA	NA	NA	NA	NA	NA	NA	NA	NA	NA
8260738	Vacant site	NA	Huntington Beach	California	-118.0088664	33.66952918	528 18th St	0	0	no_info	NA	NA	HuntingtonBeach	NA	NA	NA	NA	NA	NA	NA	NA	NA	NA	NA	NA	NA	NA
5900377	Carrotwood	Cupaniopsis anacardioides	Huntington Beach	California	-118.008613	33.66938305	528 18th St	0	0	introduced	NA	NA	HuntingtonBeach	NA	NA	NA	NA	NA	NA	NA	NA	NA	NA	NA	NA	NA	NA
5900378	Carrotwood	Cupaniopsis anacardioides	Huntington Beach	California	-118.0087705	33.66949149	528 18th St	0	0	introduced	NA	NA	HuntingtonBeach	NA	NA	NA	NA	NA	NA	NA	NA	NA	NA	NA	NA	NA	NA
5900379	Vacant site	NA	Huntington Beach	California	-118.008867	33.66981187	601 18th St	0	0	no_info	NA	NA	HuntingtonBeach	NA	NA	NA	NA	NA	NA	NA	NA	NA	NA	NA	NA	NA	NA
5900382	Vacant site	NA	Huntington Beach	California	-118.0089966	33.66981072	601 18th St	0	0	no_info	NA	NA	HuntingtonBeach	NA	NA	NA	NA	NA	NA	NA	NA	NA	NA	NA	NA	NA	NA
5900383	Vacant site	NA	Huntington Beach	California	-118.0090825	33.6698718	601 18th St	0	0	no_info	NA	NA	HuntingtonBeach	NA	NA	NA	NA	NA	NA	NA	NA	NA	NA	NA	NA	NA	NA
5900384	Windmill palm	Trachycarpus fortunei	Huntington Beach	California	-118.0091632	33.66992265	601 18th St	0	0	introduced	NA	NA	HuntingtonBeach	NA	NA	NA	NA	NA	NA	NA	NA	NA	NA	NA	NA	NA	NA
5900385	Red crape myrtle	Lagerstroemia indica	Huntington Beach	California	-118.008688	33.66971624	602 18th St	17.78	32.8084	introduced	more than 18.29 m	15.24 to 30.48 cm	HuntingtonBeach	NA	NA	NA	NA	NA	NA	NA	NA	NA	NA	NA	NA	NA	NA
5900386	Vacant site	NA	Huntington Beach	California	-118.008477	33.66942855	602 18th St	0	0	no_info	NA	NA	HuntingtonBeach	NA	NA	NA	NA	NA	NA	NA	NA	NA	NA	NA	NA	NA	NA
5900387	Carrotwood	Cupaniopsis anacardioides	Huntington Beach	California	-118.0085536	33.66949193	602 18th St	0	0	introduced	NA	NA	HuntingtonBeach	NA	NA	NA	NA	NA	NA	NA	NA	NA	NA	NA	NA	NA	NA
5900388	Pygmy date palm	Phoenix roebelenii	Huntington Beach	California	-118.0088419	33.66983768	603 18th St	0	0	no_info	NA	NA	HuntingtonBeach	NA	NA	NA	NA	NA	NA	NA	NA	NA	NA	NA	NA	NA	NA
5900389	Pygmy date palm	Phoenix roebelenii	Huntington Beach	California	-118.0088169	33.66986591	603 18th St	0	0	no_info	NA	NA	HuntingtonBeach	NA	NA	NA	NA	NA	NA	NA	NA	NA	NA	NA	NA	NA	NA
5900390	Vacant site	NA	Huntington Beach	California	-118.0086329	33.66975829	604 18th St	0	0	no_info	NA	NA	HuntingtonBeach	NA	NA	NA	NA	NA	NA	NA	NA	NA	NA	NA	NA	NA	NA
5900391	Queen palm	Syagrus romanzoffianum	Huntington Beach	California	-118.008773	33.66990021	605 18th St	35.56	114.8294	no_info	more than 18.29 m	30.48 to 45.72 cm	HuntingtonBeach	NA	NA	NA	NA	NA	NA	NA	NA	NA	NA	NA	NA	NA	NA
5900395	Queen palm	Syagrus romanzoffianum	Huntington Beach	California	-118.0087341	33.66995154	607 18th St	35.56	82.021	no_info	more than 18.29 m	30.48 to 45.72 cm	HuntingtonBeach	NA	NA	NA	NA	NA	NA	NA	NA	NA	NA	NA	NA	NA	NA
8252441	Carrotwood	Cupaniopsis anacardioides	Huntington Beach	California	-118.0085724	33.66981488	608 18th St	0	0	introduced	NA	NA	HuntingtonBeach	NA	NA	NA	NA	NA	NA	NA	NA	NA	NA	NA	NA	NA	NA
8252440	Carrotwood	Cupaniopsis anacardioides	Huntington Beach	California	-118.0085532	33.6698346	608 18th St	0	0	introduced	NA	NA	HuntingtonBeach	NA	NA	NA	NA	NA	NA	NA	NA	NA	NA	NA	NA	NA	NA
8252439	Carrotwood	Cupaniopsis anacardioides	Huntington Beach	California	-118.008522	33.66986032	608 18th St	0	0	introduced	NA	NA	HuntingtonBeach	NA	NA	NA	NA	NA	NA	NA	NA	NA	NA	NA	NA	NA	NA
5900396	Queen palm	Syagrus romanzoffianum	Huntington Beach	California	-118.0086887	33.670003	609 18th St	35.56	98.4252	no_info	more than 18.29 m	30.48 to 45.72 cm	HuntingtonBeach	NA	NA	NA	NA	NA	NA	NA	NA	NA	NA	NA	NA	NA	NA
5900397	Vacant site	NA	Huntington Beach	California	-118.0086295	33.67005701	609 18th St	0	0	no_info	NA	NA	HuntingtonBeach	NA	NA	NA	NA	NA	NA	NA	NA	NA	NA	NA	NA	NA	NA
5900398	Carrotwood	Cupaniopsis anacardioides	Huntington Beach	California	-118.0084277	33.66993302	612 18th St	0	0	introduced	NA	NA	HuntingtonBeach	NA	NA	NA	NA	NA	NA	NA	NA	NA	NA	NA	NA	NA	NA
5900399	King palm	Archontophoenix cunninghamiana	Huntington Beach	California	-118.0085743	33.67010994	613 18th St	0	0	introduced	NA	NA	HuntingtonBeach	NA	NA	NA	NA	NA	NA	NA	NA	NA	NA	NA	NA	NA	NA
8253815	King palm	Archontophoenix cunninghamiana	Huntington Beach	California	-118.0085125	33.6701704	615 18th St	0	0	introduced	NA	NA	HuntingtonBeach	NA	NA	NA	NA	NA	NA	NA	NA	NA	NA	NA	NA	NA	NA
5900400	Carrotwood	Cupaniopsis anacardioides	Huntington Beach	California	-118.0083719	33.66999955	616 18th St	0	0	introduced	NA	NA	HuntingtonBeach	NA	NA	NA	NA	NA	NA	NA	NA	NA	NA	NA	NA	NA	NA
5900401	Carrotwood	Cupaniopsis anacardioides	Huntington Beach	California	-118.0083066	33.67006677	616 18th St	0	0	introduced	NA	NA	HuntingtonBeach	NA	NA	NA	NA	NA	NA	NA	NA	NA	NA	NA	NA	NA	NA
5900402	King palm	Archontophoenix cunninghamiana	Huntington Beach	California	-118.008463	33.67023229	617 18th St	0	0	introduced	NA	NA	HuntingtonBeach	NA	NA	NA	NA	NA	NA	NA	NA	NA	NA	NA	NA	NA	NA
5900403	Carrotwood	Cupaniopsis anacardioides	Huntington Beach	California	-118.0082641	33.67011399	618 18th St	0	0	introduced	NA	NA	HuntingtonBeach	NA	NA	NA	NA	NA	NA	NA	NA	NA	NA	NA	NA	NA	NA
5900404	King palm	Archontophoenix cunninghamiana	Huntington Beach	California	-118.0084163	33.67027184	619 18th St	0	0	introduced	NA	NA	HuntingtonBeach	NA	NA	NA	NA	NA	NA	NA	NA	NA	NA	NA	NA	NA	NA
5900405	Queen palm	Syagrus romanzoffianum	Huntington Beach	California	-118.0082119	33.67017048	620 18th St	35.56	114.8294	no_info	more than 18.29 m	30.48 to 45.72 cm	HuntingtonBeach	NA	NA	NA	NA	NA	NA	NA	NA	NA	NA	NA	NA	NA	NA
8260737	Vacant site	NA	Huntington Beach	California	-118.008362	33.67032886	621 18th St	0	0	no_info	NA	NA	HuntingtonBeach	NA	NA	NA	NA	NA	NA	NA	NA	NA	NA	NA	NA	NA	NA
5900406	Vacant site	NA	Huntington Beach	California	-118.0081624	33.67021246	622 18th St	0	0	no_info	NA	NA	HuntingtonBeach	NA	NA	NA	NA	NA	NA	NA	NA	NA	NA	NA	NA	NA	NA
5900407	Queen palm	Syagrus romanzoffianum	Huntington Beach	California	-118.008318	33.67036109	623 18th St	35.56	98.4252	no_info	more than 18.29 m	30.48 to 45.72 cm	HuntingtonBeach	NA	NA	NA	NA	NA	NA	NA	NA	NA	NA	NA	NA	NA	NA
5900408	Queen palm	Syagrus romanzoffianum	Huntington Beach	California	-118.0080985	33.67027253	624 18th St	35.56	98.4252	no_info	more than 18.29 m	30.48 to 45.72 cm	HuntingtonBeach	NA	NA	NA	NA	NA	NA	NA	NA	NA	NA	NA	NA	NA	NA
5900409	Queen palm	Syagrus romanzoffianum	Huntington Beach	California	-118.0082548	33.67042338	625 18th St	35.56	98.4252	no_info	more than 18.29 m	30.48 to 45.72 cm	HuntingtonBeach	NA	NA	NA	NA	NA	NA	NA	NA	NA	NA	NA	NA	NA	NA
5900410	Vacant site	NA	Huntington Beach	California	-118.0080505	33.67032326	626 18th St	0	0	no_info	NA	NA	HuntingtonBeach	NA	NA	NA	NA	NA	NA	NA	NA	NA	NA	NA	NA	NA	NA
5900411	Vacant site	NA	Huntington Beach	California	-118.0082033	33.67047365	627 18th St	0	0	no_info	NA	NA	HuntingtonBeach	NA	NA	NA	NA	NA	NA	NA	NA	NA	NA	NA	NA	NA	NA
5900412	Mexican fan palm	Washingtonia robusta	Huntington Beach	California	-118.0082772	33.6706325	627 18th St	35.56	131.2336	introduced	more than 18.29 m	30.48 to 45.72 cm	HuntingtonBeach	NA	NA	NA	NA	NA	NA	NA	NA	NA	NA	NA	NA	NA	NA
5900413	Mexican fan palm	Washingtonia robusta	Huntington Beach	California	-118.0083886	33.67071756	627 18th St	45.72	131.2336	introduced	more than 18.29 m	30.48 to 45.72 cm	HuntingtonBeach	NA	NA	NA	NA	NA	NA	NA	NA	NA	NA	NA	NA	NA	NA
5900414	Vacant site	NA	Huntington Beach	California	-118.0080269	33.67035596	628 18th St	0	0	no_info	NA	NA	HuntingtonBeach	NA	NA	NA	NA	NA	NA	NA	NA	NA	NA	NA	NA	NA	NA
5900415	Mexican fan palm	Washingtonia robusta	Huntington Beach	California	-118.0078165	33.67029768	628 18th St	45.72	164.042	introduced	more than 18.29 m	30.48 to 45.72 cm	HuntingtonBeach	NA	NA	NA	NA	NA	NA	NA	NA	NA	NA	NA	NA	NA	NA
5900416	Vacant site	NA	Huntington Beach	California	-118.0078817	33.67034355	628 18th St	0	0	no_info	NA	NA	HuntingtonBeach	NA	NA	NA	NA	NA	NA	NA	NA	NA	NA	NA	NA	NA	NA
8254850	Mexican fan palm	Washingtonia robusta	Huntington Beach	California	-118.0135901	33.66631159	100 19th St	45.72	164.042	introduced	more than 18.29 m	30.48 to 45.72 cm	HuntingtonBeach	NA	NA	NA	NA	NA	NA	NA	NA	NA	NA	NA	NA	NA	NA
8254849	Mexican fan palm	Washingtonia robusta	Huntington Beach	California	-118.013525	33.6663876	112 19th St	45.72	131.2336	introduced	more than 18.29 m	30.48 to 45.72 cm	HuntingtonBeach	NA	NA	NA	NA	NA	NA	NA	NA	NA	NA	NA	NA	NA	NA
8254848	Mexican fan palm	Washingtonia robusta	Huntington Beach	California	-118.0134702	33.66643195	114 19th St	45.72	131.2336	introduced	more than 18.29 m	30.48 to 45.72 cm	HuntingtonBeach	NA	NA	NA	NA	NA	NA	NA	NA	NA	NA	NA	NA	NA	NA
8254847	Mexican fan palm	Washingtonia robusta	Huntington Beach	California	-118.0134123	33.66648912	116 19th St	45.72	131.2336	introduced	more than 18.29 m	30.48 to 45.72 cm	HuntingtonBeach	NA	NA	NA	NA	NA	NA	NA	NA	NA	NA	NA	NA	NA	NA
8254846	Mexican fan palm	Washingtonia robusta	Huntington Beach	California	-118.0134073	33.6665001	116 19th St	45.72	131.2336	introduced	more than 18.29 m	30.48 to 45.72 cm	HuntingtonBeach	NA	NA	NA	NA	NA	NA	NA	NA	NA	NA	NA	NA	NA	NA
8254845	Mexican fan palm	Washingtonia robusta	Huntington Beach	California	-118.0133529	33.66653628	118 19th St	45.72	131.2336	introduced	more than 18.29 m	30.48 to 45.72 cm	HuntingtonBeach	NA	NA	NA	NA	NA	NA	NA	NA	NA	NA	NA	NA	NA	NA
8254844	Mexican fan palm	Washingtonia robusta	Huntington Beach	California	-118.013287	33.66657903	120 19th St	45.72	131.2336	introduced	more than 18.29 m	30.48 to 45.72 cm	HuntingtonBeach	NA	NA	NA	NA	NA	NA	NA	NA	NA	NA	NA	NA	NA	NA
8254851	Mexican fan palm	Washingtonia robusta	Huntington Beach	California	-118.0135676	33.66662118	121 19th St	45.72	180.4462	introduced	more than 18.29 m	30.48 to 45.72 cm	HuntingtonBeach	NA	NA	NA	NA	NA	NA	NA	NA	NA	NA	NA	NA	NA	NA
8254852	Mexican fan palm	Washingtonia robusta	Huntington Beach	California	-118.0135107	33.66666597	121 19th St	45.72	164.042	introduced	more than 18.29 m	30.48 to 45.72 cm	HuntingtonBeach	NA	NA	NA	NA	NA	NA	NA	NA	NA	NA	NA	NA	NA	NA
8254853	Mexican fan palm	Washingtonia robusta	Huntington Beach	California	-118.0134775	33.66670038	121 19th St	45.72	180.4462	introduced	more than 18.29 m	30.48 to 45.72 cm	HuntingtonBeach	NA	NA	NA	NA	NA	NA	NA	NA	NA	NA	NA	NA	NA	NA
8260928	Vacant site	NA	Huntington Beach	California	-118.0132321	33.66664107	122 19th St	0	0	no_info	NA	NA	HuntingtonBeach	NA	NA	NA	NA	NA	NA	NA	NA	NA	NA	NA	NA	NA	NA
5900417	Mexican fan palm	Washingtonia robusta	Huntington Beach	California	-118.013212	33.66692449	201 19th St	45.72	164.042	introduced	more than 18.29 m	30.48 to 45.72 cm	HuntingtonBeach	NA	NA	NA	NA	NA	NA	NA	NA	NA	NA	NA	NA	NA	NA
5900418	Mexican fan palm	Washingtonia robusta	Huntington Beach	California	-118.0131451	33.66698411	201 19th St	45.72	164.042	introduced	more than 18.29 m	30.48 to 45.72 cm	HuntingtonBeach	NA	NA	NA	NA	NA	NA	NA	NA	NA	NA	NA	NA	NA	NA
5900419	Mexican fan palm	Washingtonia robusta	Huntington Beach	California	-118.0133392	33.6669398	201 19th St	45.72	164.042	introduced	more than 18.29 m	30.48 to 45.72 cm	HuntingtonBeach	NA	NA	NA	NA	NA	NA	NA	NA	NA	NA	NA	NA	NA	NA
5900420	Mexican fan palm	Washingtonia robusta	Huntington Beach	California	-118.0133961	33.6669752	201 19th St	45.72	114.8294	introduced	more than 18.29 m	30.48 to 45.72 cm	HuntingtonBeach	NA	NA	NA	NA	NA	NA	NA	NA	NA	NA	NA	NA	NA	NA
5900421	Mexican fan palm	Washingtonia robusta	Huntington Beach	California	-118.0134704	33.66704518	201 19th St	45.72	180.4462	introduced	more than 18.29 m	30.48 to 45.72 cm	HuntingtonBeach	NA	NA	NA	NA	NA	NA	NA	NA	NA	NA	NA	NA	NA	NA
5900422	Mexican fan palm	Washingtonia robusta	Huntington Beach	California	-118.0135393	33.66709609	201 19th St	45.72	180.4462	introduced	more than 18.29 m	30.48 to 45.72 cm	HuntingtonBeach	NA	NA	NA	NA	NA	NA	NA	NA	NA	NA	NA	NA	NA	NA
5900423	Mexican fan palm	Washingtonia robusta	Huntington Beach	California	-118.0130541	33.66686125	202 19th St	45.72	147.6378	introduced	more than 18.29 m	30.48 to 45.72 cm	HuntingtonBeach	NA	NA	NA	NA	NA	NA	NA	NA	NA	NA	NA	NA	NA	NA
5900424	Mexican fan palm	Washingtonia robusta	Huntington Beach	California	-118.0128637	33.66659459	202 19th St	45.72	164.042	introduced	more than 18.29 m	30.48 to 45.72 cm	HuntingtonBeach	NA	NA	NA	NA	NA	NA	NA	NA	NA	NA	NA	NA	NA	NA
5900425	Mexican fan palm	Washingtonia robusta	Huntington Beach	California	-118.012961	33.66668468	202 19th St	45.72	164.042	introduced	more than 18.29 m	30.48 to 45.72 cm	HuntingtonBeach	NA	NA	NA	NA	NA	NA	NA	NA	NA	NA	NA	NA	NA	NA
5900426	Mexican fan palm	Washingtonia robusta	Huntington Beach	California	-118.0130479	33.6667456	202 19th St	45.72	164.042	introduced	more than 18.29 m	30.48 to 45.72 cm	HuntingtonBeach	NA	NA	NA	NA	NA	NA	NA	NA	NA	NA	NA	NA	NA	NA
5900427	Mexican fan palm	Washingtonia robusta	Huntington Beach	California	-118.0130461	33.66686517	204 19th St	45.72	164.042	introduced	more than 18.29 m	30.48 to 45.72 cm	HuntingtonBeach	NA	NA	NA	NA	NA	NA	NA	NA	NA	NA	NA	NA	NA	NA
5900428	Mexican fan palm	Washingtonia robusta	Huntington Beach	California	-118.0130875	33.66704938	205 19th St	45.72	164.042	introduced	more than 18.29 m	30.48 to 45.72 cm	HuntingtonBeach	NA	NA	NA	NA	NA	NA	NA	NA	NA	NA	NA	NA	NA	NA
5900429	Mexican fan palm	Washingtonia robusta	Huntington Beach	California	-118.0130102	33.66711914	205 19th St	45.72	164.042	introduced	more than 18.29 m	30.48 to 45.72 cm	HuntingtonBeach	NA	NA	NA	NA	NA	NA	NA	NA	NA	NA	NA	NA	NA	NA
5900430	Mexican fan palm	Washingtonia robusta	Huntington Beach	California	-118.0129027	33.66698444	208 19th St	45.72	164.042	introduced	more than 18.29 m	30.48 to 45.72 cm	HuntingtonBeach	NA	NA	NA	NA	NA	NA	NA	NA	NA	NA	NA	NA	NA	NA
5900433	California fan palm	Washingtonia filifera	Huntington Beach	California	-118.0129578	33.66717303	211 19th St	63.5	98.4252	naturally_occurring	more than 18.29 m	60.96 to 76.2 cm	HuntingtonBeach	NA	NA	NA	NA	NA	NA	NA	NA	NA	NA	NA	NA	NA	NA
5900434	Myoporum	Myoporum laetum	Huntington Beach	California	-118.012913	33.66721854	213 19th St	0	0	introduced	NA	NA	HuntingtonBeach	NA	NA	NA	NA	NA	NA	NA	NA	NA	NA	NA	NA	NA	NA
5900435	Mexican fan palm	Washingtonia robusta	Huntington Beach	California	-118.0128545	33.66727508	213 19th St	45.72	180.4462	introduced	more than 18.29 m	30.48 to 45.72 cm	HuntingtonBeach	NA	NA	NA	NA	NA	NA	NA	NA	NA	NA	NA	NA	NA	NA
5900436	Mexican fan palm	Washingtonia robusta	Huntington Beach	California	-118.012825	33.66707274	214 19th St	45.72	164.042	introduced	more than 18.29 m	30.48 to 45.72 cm	HuntingtonBeach	NA	NA	NA	NA	NA	NA	NA	NA	NA	NA	NA	NA	NA	NA
5900437	New zealand christmas tree	Metrosideros excelsa	Huntington Beach	California	-118.0126855	33.66719056	214 19th St	0	0	introduced	NA	NA	HuntingtonBeach	NA	NA	NA	NA	NA	NA	NA	NA	NA	NA	NA	NA	NA	NA
5900438	Mexican fan palm	Washingtonia robusta	Huntington Beach	California	-118.01282	33.66733353	217 19th St	45.72	180.4462	introduced	more than 18.29 m	30.48 to 45.72 cm	HuntingtonBeach	NA	NA	NA	NA	NA	NA	NA	NA	NA	NA	NA	NA	NA	NA
5900439	American sweetgum	Liquidambar styraciflua	Huntington Beach	California	-118.0126674	33.66722206	218 19th St	0	0	introduced	NA	NA	HuntingtonBeach	NA	NA	NA	NA	NA	NA	NA	NA	NA	NA	NA	NA	NA	NA
8256664	New zealand christmas tree	Metrosideros excelsa	Huntington Beach	California	-118.0126036	33.66728745	218 19th St	0	0	introduced	NA	NA	HuntingtonBeach	NA	NA	NA	NA	NA	NA	NA	NA	NA	NA	NA	NA	NA	NA
8250406	American sweetgum	Liquidambar styraciflua	Huntington Beach	California	-118.0125642	33.66732374	218 19th St	0	0	introduced	NA	NA	HuntingtonBeach	NA	NA	NA	NA	NA	NA	NA	NA	NA	NA	NA	NA	NA	NA
5900440	Mexican fan palm	Washingtonia robusta	Huntington Beach	California	-118.0127491	33.66738624	219 19th St	45.72	180.4462	introduced	more than 18.29 m	30.48 to 45.72 cm	HuntingtonBeach	NA	NA	NA	NA	NA	NA	NA	NA	NA	NA	NA	NA	NA	NA
5900441	Mexican fan palm	Washingtonia robusta	Huntington Beach	California	-118.0126981	33.66744302	221 19th St	45.72	164.042	introduced	more than 18.29 m	30.48 to 45.72 cm	HuntingtonBeach	NA	NA	NA	NA	NA	NA	NA	NA	NA	NA	NA	NA	NA	NA
5900442	Vacant site	NA	Huntington Beach	California	-118.0125074	33.66737704	222 19th St	0	0	no_info	NA	NA	HuntingtonBeach	NA	NA	NA	NA	NA	NA	NA	NA	NA	NA	NA	NA	NA	NA
5900443	Vacant site	NA	Huntington Beach	California	-118.0124906	33.66740732	224 19th St	0	0	no_info	NA	NA	HuntingtonBeach	NA	NA	NA	NA	NA	NA	NA	NA	NA	NA	NA	NA	NA	NA
5900444	Mexican fan palm	Washingtonia robusta	Huntington Beach	California	-118.0125409	33.66758972	225 19th St	45.72	164.042	introduced	more than 18.29 m	30.48 to 45.72 cm	HuntingtonBeach	NA	NA	NA	NA	NA	NA	NA	NA	NA	NA	NA	NA	NA	NA
5900445	Vacant site	NA	Huntington Beach	California	-118.0126645	33.66777732	225 19th St	0	0	no_info	NA	NA	HuntingtonBeach	NA	NA	NA	NA	NA	NA	NA	NA	NA	NA	NA	NA	NA	NA
5900447	Vacant site	NA	Huntington Beach	California	-118.0124457	33.66745013	226 19th St	0	0	no_info	NA	NA	HuntingtonBeach	NA	NA	NA	NA	NA	NA	NA	NA	NA	NA	NA	NA	NA	NA
8260744	Vacant site	NA	Huntington Beach	California	-118.0123985	33.66751186	228 19th St	0	0	no_info	NA	NA	HuntingtonBeach	NA	NA	NA	NA	NA	NA	NA	NA	NA	NA	NA	NA	NA	NA
5900448	Vacant site	NA	Huntington Beach	California	-118.0120486	33.66735119	228 19th St	0	0	no_info	NA	NA	HuntingtonBeach	NA	NA	NA	NA	NA	NA	NA	NA	NA	NA	NA	NA	NA	NA
5900449	Vacant site	NA	Huntington Beach	California	-118.0122318	33.66747739	228 19th St	0	0	no_info	NA	NA	HuntingtonBeach	NA	NA	NA	NA	NA	NA	NA	NA	NA	NA	NA	NA	NA	NA
5900450	King palm	Archontophoenix cunninghamiana	Huntington Beach	California	-118.0121855	33.6676796	302 19th St	0	0	introduced	NA	NA	HuntingtonBeach	NA	NA	NA	NA	NA	NA	NA	NA	NA	NA	NA	NA	NA	NA
5900451	Queen palm	Syagrus romanzoffianum	Huntington Beach	California	-118.0119748	33.6674403	302 19th St	30.48	98.4252	no_info	more than 18.29 m	15.24 to 30.48 cm	HuntingtonBeach	NA	NA	NA	NA	NA	NA	NA	NA	NA	NA	NA	NA	NA	NA
5900452	Queen palm	Syagrus romanzoffianum	Huntington Beach	California	-118.0120426	33.66749001	302 19th St	30.48	98.4252	no_info	more than 18.29 m	15.24 to 30.48 cm	HuntingtonBeach	NA	NA	NA	NA	NA	NA	NA	NA	NA	NA	NA	NA	NA	NA
8257935	Vacant site	NA	Huntington Beach	California	-118.01209	33.66752046	302 19th St	0	0	no_info	NA	NA	HuntingtonBeach	NA	NA	NA	NA	NA	NA	NA	NA	NA	NA	NA	NA	NA	NA
8257936	Vacant site	NA	Huntington Beach	California	-118.0121555	33.6675908	302 19th St	0	0	no_info	NA	NA	HuntingtonBeach	NA	NA	NA	NA	NA	NA	NA	NA	NA	NA	NA	NA	NA	NA
5900453	Vacant site	NA	Huntington Beach	California	-118.0123161	33.66781558	303 19th St	0	0	no_info	NA	NA	HuntingtonBeach	NA	NA	NA	NA	NA	NA	NA	NA	NA	NA	NA	NA	NA	NA
5900454	Mexican fan palm	Washingtonia robusta	Huntington Beach	California	-118.0122076	33.66789679	303 19th St	45.72	180.4462	introduced	more than 18.29 m	30.48 to 45.72 cm	HuntingtonBeach	NA	NA	NA	NA	NA	NA	NA	NA	NA	NA	NA	NA	NA	NA
5900455	Mexican fan palm	Washingtonia robusta	Huntington Beach	California	-118.0124731	33.66781316	303 19th St	45.72	180.4462	introduced	more than 18.29 m	30.48 to 45.72 cm	HuntingtonBeach	NA	NA	NA	NA	NA	NA	NA	NA	NA	NA	NA	NA	NA	NA
5900456	Mexican fan palm	Washingtonia robusta	Huntington Beach	California	-118.0125994	33.66789439	303 19th St	45.72	180.4462	introduced	more than 18.29 m	30.48 to 45.72 cm	HuntingtonBeach	NA	NA	NA	NA	NA	NA	NA	NA	NA	NA	NA	NA	NA	NA
8258119	Queen palm	Syagrus romanzoffianum	Huntington Beach	California	-118.0121053	33.66777688	304 19th St	30.48	65.6168	no_info	more than 18.29 m	15.24 to 30.48 cm	HuntingtonBeach	NA	NA	NA	NA	NA	NA	NA	NA	NA	NA	NA	NA	NA	NA
8258118	Queen palm	Syagrus romanzoffianum	Huntington Beach	California	-118.0120614	33.66782064	306 19th St	30.48	65.6168	no_info	more than 18.29 m	15.24 to 30.48 cm	HuntingtonBeach	NA	NA	NA	NA	NA	NA	NA	NA	NA	NA	NA	NA	NA	NA
8260747	Vacant site	NA	Huntington Beach	California	-118.0121594	33.66795919	307 19th St	0	0	no_info	NA	NA	HuntingtonBeach	NA	NA	NA	NA	NA	NA	NA	NA	NA	NA	NA	NA	NA	NA
5900457	Queen palm	Syagrus romanzoffianum	Huntington Beach	California	-118.0121578	33.6679587	309 19th St	35.56	114.8294	no_info	more than 18.29 m	30.48 to 45.72 cm	HuntingtonBeach	NA	NA	NA	NA	NA	NA	NA	NA	NA	NA	NA	NA	NA	NA
5900458	Mexican fan palm	Washingtonia robusta	Huntington Beach	California	-118.011989	33.6678785	310 19th St	45.72	180.4462	introduced	more than 18.29 m	30.48 to 45.72 cm	HuntingtonBeach	NA	NA	NA	NA	NA	NA	NA	NA	NA	NA	NA	NA	NA	NA
5900459	Mexican fan palm	Washingtonia robusta	Huntington Beach	California	-118.0119726	33.66790005	310 19th St	45.72	180.4462	introduced	more than 18.29 m	30.48 to 45.72 cm	HuntingtonBeach	NA	NA	NA	NA	NA	NA	NA	NA	NA	NA	NA	NA	NA	NA
5900460	Vacant site	NA	Huntington Beach	California	-118.0120878	33.66800478	311 19th St	0	0	no_info	NA	NA	HuntingtonBeach	NA	NA	NA	NA	NA	NA	NA	NA	NA	NA	NA	NA	NA	NA
8258123	King palm	Archontophoenix cunninghamiana	Huntington Beach	California	-118.0120561	33.66806388	313 19th St	0	0	introduced	NA	NA	HuntingtonBeach	NA	NA	NA	NA	NA	NA	NA	NA	NA	NA	NA	NA	NA	NA
5900461	Mexican fan palm	Washingtonia robusta	Huntington Beach	California	-118.0118744	33.66800043	314 19th St	45.72	180.4462	introduced	more than 18.29 m	30.48 to 45.72 cm	HuntingtonBeach	NA	NA	NA	NA	NA	NA	NA	NA	NA	NA	NA	NA	NA	NA
5900462	Mexican fan palm	Washingtonia robusta	Huntington Beach	California	-118.0118266	33.66805453	314 19th St	45.72	180.4462	introduced	more than 18.29 m	30.48 to 45.72 cm	HuntingtonBeach	NA	NA	NA	NA	NA	NA	NA	NA	NA	NA	NA	NA	NA	NA
5900463	Queen palm	Syagrus romanzoffianum	Huntington Beach	California	-118.0119991	33.6681114	315 19th St	25.4	98.4252	no_info	more than 18.29 m	15.24 to 30.48 cm	HuntingtonBeach	NA	NA	NA	NA	NA	NA	NA	NA	NA	NA	NA	NA	NA	NA
5900464	Mexican fan palm	Washingtonia robusta	Huntington Beach	California	-118.011784	33.66809975	318 19th St	45.72	180.4462	introduced	more than 18.29 m	30.48 to 45.72 cm	HuntingtonBeach	NA	NA	NA	NA	NA	NA	NA	NA	NA	NA	NA	NA	NA	NA
5900465	Mexican fan palm	Washingtonia robusta	Huntington Beach	California	-118.0117269	33.66814058	318 19th St	45.72	180.4462	introduced	more than 18.29 m	30.48 to 45.72 cm	HuntingtonBeach	NA	NA	NA	NA	NA	NA	NA	NA	NA	NA	NA	NA	NA	NA
5900466	Vacant site	NA	Huntington Beach	California	-118.0119189	33.66817968	319 19th St	0	0	no_info	NA	NA	HuntingtonBeach	NA	NA	NA	NA	NA	NA	NA	NA	NA	NA	NA	NA	NA	NA
5900467	Vacant site	NA	Huntington Beach	California	-118.0118739	33.6682381	319 19th St	0	0	no_info	NA	NA	HuntingtonBeach	NA	NA	NA	NA	NA	NA	NA	NA	NA	NA	NA	NA	NA	NA
5900468	Mexican fan palm	Washingtonia robusta	Huntington Beach	California	-118.0116788	33.66818703	322 19th St	45.72	180.4462	introduced	more than 18.29 m	30.48 to 45.72 cm	HuntingtonBeach	NA	NA	NA	NA	NA	NA	NA	NA	NA	NA	NA	NA	NA	NA
5900469	Mexican fan palm	Washingtonia robusta	Huntington Beach	California	-118.0115901	33.6682703	322 19th St	45.72	180.4462	introduced	more than 18.29 m	30.48 to 45.72 cm	HuntingtonBeach	NA	NA	NA	NA	NA	NA	NA	NA	NA	NA	NA	NA	NA	NA
5900470	Vacant site	NA	Huntington Beach	California	-118.0118019	33.66829091	323 19th St	0	0	no_info	NA	NA	HuntingtonBeach	NA	NA	NA	NA	NA	NA	NA	NA	NA	NA	NA	NA	NA	NA
5900471	Vacant site	NA	Huntington Beach	California	-118.0117746	33.66832956	323 19th St	0	0	no_info	NA	NA	HuntingtonBeach	NA	NA	NA	NA	NA	NA	NA	NA	NA	NA	NA	NA	NA	NA
5900472	Mexican fan palm	Washingtonia robusta	Huntington Beach	California	-118.0116938	33.66838054	325 19th St	45.72	147.6378	introduced	more than 18.29 m	30.48 to 45.72 cm	HuntingtonBeach	NA	NA	NA	NA	NA	NA	NA	NA	NA	NA	NA	NA	NA	NA
5900473	Carrotwood	Cupaniopsis anacardioides	Huntington Beach	California	-118.011489	33.66834663	326 19th St	0	0	introduced	NA	NA	HuntingtonBeach	NA	NA	NA	NA	NA	NA	NA	NA	NA	NA	NA	NA	NA	NA
5900474	Cajeput tree	Melaleuca quinquenervia	Huntington Beach	California	-118.0112404	33.66823986	326 19th St	0	0	introduced	NA	NA	HuntingtonBeach	NA	NA	NA	NA	NA	NA	NA	NA	NA	NA	NA	NA	NA	NA
5900475	Queen palm	Syagrus romanzoffianum	Huntington Beach	California	-118.0113419	33.66832269	326 19th St	35.56	98.4252	no_info	more than 18.29 m	30.48 to 45.72 cm	HuntingtonBeach	NA	NA	NA	NA	NA	NA	NA	NA	NA	NA	NA	NA	NA	NA
8260743	Vacant site	NA	Huntington Beach	California	-118.0116617	33.66843525	327 19th St	0	0	no_info	NA	NA	HuntingtonBeach	NA	NA	NA	NA	NA	NA	NA	NA	NA	NA	NA	NA	NA	NA
5900476	Cajeput tree	Melaleuca quinquenervia	Huntington Beach	California	-118.0116598	33.6685815	327 19th St	45.72	114.8294	introduced	more than 18.29 m	30.48 to 45.72 cm	HuntingtonBeach	NA	NA	NA	NA	NA	NA	NA	NA	NA	NA	NA	NA	NA	NA
5900477	Cajeput tree	Melaleuca quinquenervia	Huntington Beach	California	-118.011777	33.66864584	327 19th St	43.18	131.2336	introduced	more than 18.29 m	30.48 to 45.72 cm	HuntingtonBeach	NA	NA	NA	NA	NA	NA	NA	NA	NA	NA	NA	NA	NA	NA
5900478	Crape myrtle	Lagerstroemia indica	Huntington Beach	California	-118.0118669	33.66872322	327 19th St	22.86	72.17848	introduced	more than 18.29 m	15.24 to 30.48 cm	HuntingtonBeach	NA	NA	NA	NA	NA	NA	NA	NA	NA	NA	NA	NA	NA	NA
5900479	Vacant site	NA	Huntington Beach	California	-118.0114136	33.66869188	401 19th St	0	0	no_info	NA	NA	HuntingtonBeach	NA	NA	NA	NA	NA	NA	NA	NA	NA	NA	NA	NA	NA	NA
5900480	Cajeput tree	Melaleuca quinquenervia	Huntington Beach	California	-118.0115928	33.66868302	401 19th St	0	0	introduced	NA	NA	HuntingtonBeach	NA	NA	NA	NA	NA	NA	NA	NA	NA	NA	NA	NA	NA	NA
5900481	Cajeput tree	Melaleuca quinquenervia	Huntington Beach	California	-118.0117195	33.66880174	401 19th St	0	0	introduced	NA	NA	HuntingtonBeach	NA	NA	NA	NA	NA	NA	NA	NA	NA	NA	NA	NA	NA	NA
5900482	Evergreen pear	Pyrus kawakamii	Huntington Beach	California	-118.0112325	33.66862358	402 19th St	38.1	65.6168	no_info	more than 18.29 m	30.48 to 45.72 cm	HuntingtonBeach	NA	NA	NA	NA	NA	NA	NA	NA	NA	NA	NA	NA	NA	NA
5900483	Cajeput tree	Melaleuca quinquenervia	Huntington Beach	California	-118.0110832	33.66832434	402 19th St	43.18	98.4252	introduced	more than 18.29 m	30.48 to 45.72 cm	HuntingtonBeach	NA	NA	NA	NA	NA	NA	NA	NA	NA	NA	NA	NA	NA	NA
5900484	Cajeput tree	Melaleuca quinquenervia	Huntington Beach	California	-118.0112828	33.66845102	402 19th St	43.18	98.4252	introduced	more than 18.29 m	30.48 to 45.72 cm	HuntingtonBeach	NA	NA	NA	NA	NA	NA	NA	NA	NA	NA	NA	NA	NA	NA
5900485	Vacant site	NA	Huntington Beach	California	-118.0113607	33.66874713	403 19th St	0	0	no_info	NA	NA	HuntingtonBeach	NA	NA	NA	NA	NA	NA	NA	NA	NA	NA	NA	NA	NA	NA
5900486	Vacant site	NA	Huntington Beach	California	-118.0113241	33.66877963	405 19th St	0	0	no_info	NA	NA	HuntingtonBeach	NA	NA	NA	NA	NA	NA	NA	NA	NA	NA	NA	NA	NA	NA
5900487	Vacant site	NA	Huntington Beach	California	-118.0111406	33.66870685	406 19th St	0	0	no_info	NA	NA	HuntingtonBeach	NA	NA	NA	NA	NA	NA	NA	NA	NA	NA	NA	NA	NA	NA
5900489	Queen palm	Syagrus romanzoffianum	Huntington Beach	California	-118.011289	33.6688102	407 19th St	35.56	98.4252	no_info	more than 18.29 m	30.48 to 45.72 cm	HuntingtonBeach	NA	NA	NA	NA	NA	NA	NA	NA	NA	NA	NA	NA	NA	NA
5900490	Queen palm	Syagrus romanzoffianum	Huntington Beach	California	-118.0112322	33.66885965	409 19th St	35.56	98.4252	no_info	more than 18.29 m	30.48 to 45.72 cm	HuntingtonBeach	NA	NA	NA	NA	NA	NA	NA	NA	NA	NA	NA	NA	NA	NA
5900491	Vacant site	NA	Huntington Beach	California	-118.0110788	33.66875969	410 19th St	0	0	no_info	NA	NA	HuntingtonBeach	NA	NA	NA	NA	NA	NA	NA	NA	NA	NA	NA	NA	NA	NA
5900492	Queen palm	Syagrus romanzoffianum	Huntington Beach	California	-118.0111774	33.66890116	411 19th St	35.56	98.4252	no_info	more than 18.29 m	30.48 to 45.72 cm	HuntingtonBeach	NA	NA	NA	NA	NA	NA	NA	NA	NA	NA	NA	NA	NA	NA
5900493	Queen palm	Syagrus romanzoffianum	Huntington Beach	California	-118.0109931	33.66883538	412 19th St	35.56	114.8294	no_info	more than 18.29 m	30.48 to 45.72 cm	HuntingtonBeach	NA	NA	NA	NA	NA	NA	NA	NA	NA	NA	NA	NA	NA	NA
5900494	Queen palm	Syagrus romanzoffianum	Huntington Beach	California	-118.0110332	33.66879638	412 19th St	35.56	82.021	no_info	more than 18.29 m	30.48 to 45.72 cm	HuntingtonBeach	NA	NA	NA	NA	NA	NA	NA	NA	NA	NA	NA	NA	NA	NA
5900495	Vacant site	NA	Huntington Beach	California	-118.010955	33.66887769	414 19th St	0	0	no_info	NA	NA	HuntingtonBeach	NA	NA	NA	NA	NA	NA	NA	NA	NA	NA	NA	NA	NA	NA
5900497	Vacant site	NA	Huntington Beach	California	-118.0110852	33.6689895	415 19th St	0	0	no_info	NA	NA	HuntingtonBeach	NA	NA	NA	NA	NA	NA	NA	NA	NA	NA	NA	NA	NA	NA
5900499	Vacant site	NA	Huntington Beach	California	-118.010904	33.6689079	416 19th St	0	0	no_info	NA	NA	HuntingtonBeach	NA	NA	NA	NA	NA	NA	NA	NA	NA	NA	NA	NA	NA	NA
5900500	Mexican fan palm	Washingtonia robusta	Huntington Beach	California	-118.0108566	33.66897383	418 19th St	45.72	164.042	introduced	more than 18.29 m	30.48 to 45.72 cm	HuntingtonBeach	NA	NA	NA	NA	NA	NA	NA	NA	NA	NA	NA	NA	NA	NA
5900501	King palm	Archontophoenix cunninghamiana	Huntington Beach	California	-118.01102	33.66906676	419 19th St	10.16	16.4042	introduced	13.71 to 18.29 m	0 to 15.24 cm	HuntingtonBeach	NA	NA	NA	NA	NA	NA	NA	NA	NA	NA	NA	NA	NA	NA
5900502	Mexican fan palm	Washingtonia robusta	Huntington Beach	California	-118.0109822	33.66910005	419 19th St	0	0	introduced	NA	NA	HuntingtonBeach	NA	NA	NA	NA	NA	NA	NA	NA	NA	NA	NA	NA	NA	NA
5900503	Vacant site	NA	Huntington Beach	California	-118.0107934	33.66903789	420 19th St	0	0	no_info	NA	NA	HuntingtonBeach	NA	NA	NA	NA	NA	NA	NA	NA	NA	NA	NA	NA	NA	NA
5900504	Pygmy date palm	Phoenix roebelenii	Huntington Beach	California	-118.0107411	33.66908672	422 19th St	0	0	no_info	NA	NA	HuntingtonBeach	NA	NA	NA	NA	NA	NA	NA	NA	NA	NA	NA	NA	NA	NA
5900505	Ornamental pear	Pyrus calleryana	Huntington Beach	California	-118.0109159	33.66917107	423 19th St	0	0	introduced	NA	NA	HuntingtonBeach	NA	NA	NA	NA	NA	NA	NA	NA	NA	NA	NA	NA	NA	NA
5900506	Queen palm	Syagrus romanzoffianum	Huntington Beach	California	-118.0108607	33.66922505	423 19th St	35.56	98.4252	no_info	more than 18.29 m	30.48 to 45.72 cm	HuntingtonBeach	NA	NA	NA	NA	NA	NA	NA	NA	NA	NA	NA	NA	NA	NA
5900507	Vacant site	NA	Huntington Beach	California	-118.0106907	33.66912395	424 19th St	0	0	no_info	NA	NA	HuntingtonBeach	NA	NA	NA	NA	NA	NA	NA	NA	NA	NA	NA	NA	NA	NA
5900508	Ornamental pear	Pyrus calleryana	Huntington Beach	California	-118.0107993	33.66926234	425 19th St	0	0	introduced	NA	NA	HuntingtonBeach	NA	NA	NA	NA	NA	NA	NA	NA	NA	NA	NA	NA	NA	NA
5900509	Windmill palm	Trachycarpus fortunei	Huntington Beach	California	-118.0106378	33.66919652	426 19th St	0	0	introduced	NA	NA	HuntingtonBeach	NA	NA	NA	NA	NA	NA	NA	NA	NA	NA	NA	NA	NA	NA
5900510	Vacant site	NA	Huntington Beach	California	-118.0105739	33.66922904	426 19th St	0	0	no_info	NA	NA	HuntingtonBeach	NA	NA	NA	NA	NA	NA	NA	NA	NA	NA	NA	NA	NA	NA
5900511	Vacant site	NA	Huntington Beach	California	-118.0102693	33.66908848	426 19th St	0	0	no_info	NA	NA	HuntingtonBeach	NA	NA	NA	NA	NA	NA	NA	NA	NA	NA	NA	NA	NA	NA
5900512	Queen palm	Syagrus romanzoffianum	Huntington Beach	California	-118.0103613	33.66914589	426 19th St	0	0	no_info	NA	NA	HuntingtonBeach	NA	NA	NA	NA	NA	NA	NA	NA	NA	NA	NA	NA	NA	NA
8257899	Queen palm	Syagrus romanzoffianum	Huntington Beach	California	-118.0104443	33.66922401	426 19th St	0	0	no_info	NA	NA	HuntingtonBeach	NA	NA	NA	NA	NA	NA	NA	NA	NA	NA	NA	NA	NA	NA
5900513	Ornamental pear	Pyrus calleryana	Huntington Beach	California	-118.0107342	33.66933144	427 19th St	0	0	introduced	NA	NA	HuntingtonBeach	NA	NA	NA	NA	NA	NA	NA	NA	NA	NA	NA	NA	NA	NA
5900514	Carrotwood	Cupaniopsis anacardioides	Huntington Beach	California	-118.0107503	33.66943961	427 19th St	0	0	introduced	NA	NA	HuntingtonBeach	NA	NA	NA	NA	NA	NA	NA	NA	NA	NA	NA	NA	NA	NA
5900515	Carrotwood	Cupaniopsis anacardioides	Huntington Beach	California	-118.0109387	33.66955647	427 19th St	0	0	introduced	NA	NA	HuntingtonBeach	NA	NA	NA	NA	NA	NA	NA	NA	NA	NA	NA	NA	NA	NA
5900516	Vacant site	NA	Huntington Beach	California	-118.0105466	33.66953973	501 19th St	0	0	no_info	NA	NA	HuntingtonBeach	NA	NA	NA	NA	NA	NA	NA	NA	NA	NA	NA	NA	NA	NA
5900517	Vacant site	NA	Huntington Beach	California	-118.0106505	33.66949704	501 19th St	0	0	no_info	NA	NA	HuntingtonBeach	NA	NA	NA	NA	NA	NA	NA	NA	NA	NA	NA	NA	NA	NA
5900518	Carrotwood	Cupaniopsis anacardioides	Huntington Beach	California	-118.0108213	33.66963845	501 19th St	0	0	introduced	NA	NA	HuntingtonBeach	NA	NA	NA	NA	NA	NA	NA	NA	NA	NA	NA	NA	NA	NA
8260745	Vacant site	NA	Huntington Beach	California	-118.0103977	33.66941749	502 19th St	0	0	no_info	NA	NA	HuntingtonBeach	NA	NA	NA	NA	NA	NA	NA	NA	NA	NA	NA	NA	NA	NA
5900519	Queen palm	Syagrus romanzoffianum	Huntington Beach	California	-118.0101931	33.66919479	502 19th St	35.56	114.8294	no_info	more than 18.29 m	30.48 to 45.72 cm	HuntingtonBeach	NA	NA	NA	NA	NA	NA	NA	NA	NA	NA	NA	NA	NA	NA
5900520	Queen palm	Syagrus romanzoffianum	Huntington Beach	California	-118.0102984	33.6692564	502 19th St	35.56	82.021	no_info	more than 18.29 m	30.48 to 45.72 cm	HuntingtonBeach	NA	NA	NA	NA	NA	NA	NA	NA	NA	NA	NA	NA	NA	NA
5900521	King palm	Archontophoenix cunninghamiana	Huntington Beach	California	-118.0103809	33.66932371	502 19th St	0	0	introduced	NA	NA	HuntingtonBeach	NA	NA	NA	NA	NA	NA	NA	NA	NA	NA	NA	NA	NA	NA
5900522	Pygmy date palm	Phoenix roebelenii	Huntington Beach	California	-118.0105196	33.66958494	503 19th St	0	0	no_info	NA	NA	HuntingtonBeach	NA	NA	NA	NA	NA	NA	NA	NA	NA	NA	NA	NA	NA	NA
8253812	King palm	Archontophoenix cunninghamiana	Huntington Beach	California	-118.0105087	33.66959798	503 19th St	0	0	introduced	NA	NA	HuntingtonBeach	NA	NA	NA	NA	NA	NA	NA	NA	NA	NA	NA	NA	NA	NA
5900523	Queen palm	Syagrus romanzoffianum	Huntington Beach	California	-118.0103985	33.66941318	504 19th St	30.48	98.4252	no_info	more than 18.29 m	15.24 to 30.48 cm	HuntingtonBeach	NA	NA	NA	NA	NA	NA	NA	NA	NA	NA	NA	NA	NA	NA
8251631	Canary island date palm	Phoenix canariensis	Huntington Beach	California	-118.010281	33.66954064	504 19th St	76.2	131.2336	introduced	more than 18.29 m	60.96 to 76.2 cm	HuntingtonBeach	NA	NA	NA	NA	NA	NA	NA	NA	NA	NA	NA	NA	NA	NA
5900524	Queen palm	Syagrus romanzoffianum	Huntington Beach	California	-118.010448	33.66963455	505 19th St	30.48	114.8294	no_info	more than 18.29 m	15.24 to 30.48 cm	HuntingtonBeach	NA	NA	NA	NA	NA	NA	NA	NA	NA	NA	NA	NA	NA	NA
5900525	Queen palm	Syagrus romanzoffianum	Huntington Beach	California	-118.0102625	33.66955801	506 19th St	30.48	114.8294	no_info	more than 18.29 m	15.24 to 30.48 cm	HuntingtonBeach	NA	NA	NA	NA	NA	NA	NA	NA	NA	NA	NA	NA	NA	NA
5900527	King palm	Archontophoenix cunninghamiana	Huntington Beach	California	-118.0103959	33.6696905	507 19th St	0	0	introduced	NA	NA	HuntingtonBeach	NA	NA	NA	NA	NA	NA	NA	NA	NA	NA	NA	NA	NA	NA
5900528	Crape myrtle	Lagerstroemia indica	Huntington Beach	California	-118.0101867	33.66960597	508 19th St	0	0	introduced	NA	NA	HuntingtonBeach	NA	NA	NA	NA	NA	NA	NA	NA	NA	NA	NA	NA	NA	NA
5900529	Carrotwood	Cupaniopsis anacardioides	Huntington Beach	California	-118.0103321	33.66972974	509 19th St	0	0	introduced	NA	NA	HuntingtonBeach	NA	NA	NA	NA	NA	NA	NA	NA	NA	NA	NA	NA	NA	NA
5900530	Carrotwood	Cupaniopsis anacardioides	Huntington Beach	California	-118.0101384	33.66966131	510 19th St	0	0	introduced	NA	NA	HuntingtonBeach	NA	NA	NA	NA	NA	NA	NA	NA	NA	NA	NA	NA	NA	NA
5900531	King palm	Archontophoenix cunninghamiana	Huntington Beach	California	-118.0102884	33.66978891	511 19th St	0	0	introduced	NA	NA	HuntingtonBeach	NA	NA	NA	NA	NA	NA	NA	NA	NA	NA	NA	NA	NA	NA
8253813	King palm	Archontophoenix cunninghamiana	Huntington Beach	California	-118.0102916	33.66979081	511 19th St	0	0	introduced	NA	NA	HuntingtonBeach	NA	NA	NA	NA	NA	NA	NA	NA	NA	NA	NA	NA	NA	NA
5900532	Carrotwood	Cupaniopsis anacardioides	Huntington Beach	California	-118.0101013	33.66970649	514 19th St	0	0	introduced	NA	NA	HuntingtonBeach	NA	NA	NA	NA	NA	NA	NA	NA	NA	NA	NA	NA	NA	NA
5900533	Carrotwood	Cupaniopsis anacardioides	Huntington Beach	California	-118.01006	33.66974727	516 19th St	0	0	introduced	NA	NA	HuntingtonBeach	NA	NA	NA	NA	NA	NA	NA	NA	NA	NA	NA	NA	NA	NA
5900534	Carrotwood	Cupaniopsis anacardioides	Huntington Beach	California	-118.0099955	33.66982139	518 19th St	0	0	introduced	NA	NA	HuntingtonBeach	NA	NA	NA	NA	NA	NA	NA	NA	NA	NA	NA	NA	NA	NA
5900535	Carrotwood	Cupaniopsis anacardioides	Huntington Beach	California	-118.0101951	33.6698729	519 19th St	0	0	introduced	NA	NA	HuntingtonBeach	NA	NA	NA	NA	NA	NA	NA	NA	NA	NA	NA	NA	NA	NA
5900536	Carrotwood	Cupaniopsis anacardioides	Huntington Beach	California	-118.0101732	33.66989416	519 19th St	0	0	introduced	NA	NA	HuntingtonBeach	NA	NA	NA	NA	NA	NA	NA	NA	NA	NA	NA	NA	NA	NA
5900537	Carrotwood	Cupaniopsis anacardioides	Huntington Beach	California	-118.0100126	33.67007497	519 19th St	0	0	introduced	NA	NA	HuntingtonBeach	NA	NA	NA	NA	NA	NA	NA	NA	NA	NA	NA	NA	NA	NA
5900538	Carrotwood	Cupaniopsis anacardioides	Huntington Beach	California	-118.0099573	33.67010597	519 19th St	0	0	introduced	NA	NA	HuntingtonBeach	NA	NA	NA	NA	NA	NA	NA	NA	NA	NA	NA	NA	NA	NA
5900539	Ornamental pear	Pyrus calleryana	Huntington Beach	California	-118.0099753	33.67036438	519 19th St	0	0	introduced	NA	NA	HuntingtonBeach	NA	NA	NA	NA	NA	NA	NA	NA	NA	NA	NA	NA	NA	NA
5900540	Ornamental pear	Pyrus calleryana	Huntington Beach	California	-118.0100824	33.67041765	519 19th St	0	0	introduced	NA	NA	HuntingtonBeach	NA	NA	NA	NA	NA	NA	NA	NA	NA	NA	NA	NA	NA	NA
8260746	Vacant site	NA	Huntington Beach	California	-118.0099214	33.66988447	520 19th St	0	0	no_info	NA	NA	HuntingtonBeach	NA	NA	NA	NA	NA	NA	NA	NA	NA	NA	NA	NA	NA	NA
5900541	King palm	Archontophoenix cunninghamiana	Huntington Beach	California	-118.0098888	33.66991858	522 19th St	0	0	introduced	NA	NA	HuntingtonBeach	NA	NA	NA	NA	NA	NA	NA	NA	NA	NA	NA	NA	NA	NA
8253814	King palm	Archontophoenix cunninghamiana	Huntington Beach	California	-118.0098441	33.66995504	522 19th St	0	0	introduced	NA	NA	HuntingtonBeach	NA	NA	NA	NA	NA	NA	NA	NA	NA	NA	NA	NA	NA	NA
5900542	Ornamental pear	Pyrus calleryana	Huntington Beach	California	-118.0098086	33.66998638	524 19th St	0	0	introduced	NA	NA	HuntingtonBeach	NA	NA	NA	NA	NA	NA	NA	NA	NA	NA	NA	NA	NA	NA
5900543	Queen palm	Syagrus romanzoffianum	Huntington Beach	California	-118.0097646	33.67003141	526 19th St	30.48	98.4252	no_info	more than 18.29 m	15.24 to 30.48 cm	HuntingtonBeach	NA	NA	NA	NA	NA	NA	NA	NA	NA	NA	NA	NA	NA	NA
8258143	Queen palm	Syagrus romanzoffianum	Huntington Beach	California	-118.0097336	33.67006131	528 19th St	30.48	98.4252	no_info	more than 18.29 m	15.24 to 30.48 cm	HuntingtonBeach	NA	NA	NA	NA	NA	NA	NA	NA	NA	NA	NA	NA	NA	NA
8258142	Queen palm	Syagrus romanzoffianum	Huntington Beach	California	-118.0097188	33.67007482	528 19th St	30.48	65.6168	no_info	more than 18.29 m	15.24 to 30.48 cm	HuntingtonBeach	NA	NA	NA	NA	NA	NA	NA	NA	NA	NA	NA	NA	NA	NA
8258141	Queen palm	Syagrus romanzoffianum	Huntington Beach	California	-118.0096821	33.67009926	528 19th St	30.48	98.4252	no_info	more than 18.29 m	15.24 to 30.48 cm	HuntingtonBeach	NA	NA	NA	NA	NA	NA	NA	NA	NA	NA	NA	NA	NA	NA
5900544	Queen palm	Syagrus romanzoffianum	Huntington Beach	California	-118.0093818	33.66994199	528 19th St	30.48	98.4252	no_info	more than 18.29 m	15.24 to 30.48 cm	HuntingtonBeach	NA	NA	NA	NA	NA	NA	NA	NA	NA	NA	NA	NA	NA	NA
5900545	Queen palm	Syagrus romanzoffianum	Huntington Beach	California	-118.0094304	33.6699727	528 19th St	30.48	98.4252	no_info	more than 18.29 m	15.24 to 30.48 cm	HuntingtonBeach	NA	NA	NA	NA	NA	NA	NA	NA	NA	NA	NA	NA	NA	NA
8258256	Vacant site	NA	Huntington Beach	California	-118.009476	33.6700034	528 19th St	0	0	no_info	NA	NA	HuntingtonBeach	NA	NA	NA	NA	NA	NA	NA	NA	NA	NA	NA	NA	NA	NA
8258257	Queen palm	Syagrus romanzoffianum	Huntington Beach	California	-118.0095237	33.67004729	528 19th St	30.48	98.4252	no_info	more than 18.29 m	15.24 to 30.48 cm	HuntingtonBeach	NA	NA	NA	NA	NA	NA	NA	NA	NA	NA	NA	NA	NA	NA
8258258	Queen palm	Syagrus romanzoffianum	Huntington Beach	California	-118.0095609	33.67007759	528 19th St	30.48	114.8294	no_info	more than 18.29 m	15.24 to 30.48 cm	HuntingtonBeach	NA	NA	NA	NA	NA	NA	NA	NA	NA	NA	NA	NA	NA	NA
8258259	Queen palm	Syagrus romanzoffianum	Huntington Beach	California	-118.0096087	33.6701209	528 19th St	30.48	65.6168	no_info	more than 18.29 m	15.24 to 30.48 cm	HuntingtonBeach	NA	NA	NA	NA	NA	NA	NA	NA	NA	NA	NA	NA	NA	NA
5900546	Queen palm	Syagrus romanzoffianum	Huntington Beach	California	-118.0096969	33.67038785	601 19th St	30.48	65.6168	no_info	more than 18.29 m	15.24 to 30.48 cm	HuntingtonBeach	NA	NA	NA	NA	NA	NA	NA	NA	NA	NA	NA	NA	NA	NA
5900547	Queen palm	Syagrus romanzoffianum	Huntington Beach	California	-118.0096434	33.67042509	601 19th St	30.48	82.021	no_info	more than 18.29 m	15.24 to 30.48 cm	HuntingtonBeach	NA	NA	NA	NA	NA	NA	NA	NA	NA	NA	NA	NA	NA	NA
5900549	Queen palm	Syagrus romanzoffianum	Huntington Beach	California	-118.0095786	33.67047944	605 19th St	30.48	52.49344	no_info	more than 18.29 m	15.24 to 30.48 cm	HuntingtonBeach	NA	NA	NA	NA	NA	NA	NA	NA	NA	NA	NA	NA	NA	NA
5900550	Ornamental pear	Pyrus calleryana	Huntington Beach	California	-118.0094008	33.67038302	606 19th St	0	0	introduced	NA	NA	HuntingtonBeach	NA	NA	NA	NA	NA	NA	NA	NA	NA	NA	NA	NA	NA	NA
5900551	Queen palm	Syagrus romanzoffianum	Huntington Beach	California	-118.0095443	33.67052001	607 19th St	30.48	52.49344	no_info	more than 18.29 m	15.24 to 30.48 cm	HuntingtonBeach	NA	NA	NA	NA	NA	NA	NA	NA	NA	NA	NA	NA	NA	NA
5900552	Mexican fan palm	Washingtonia robusta	Huntington Beach	California	-118.0093531	33.67043235	608 19th St	45.72	147.6378	introduced	more than 18.29 m	30.48 to 45.72 cm	HuntingtonBeach	NA	NA	NA	NA	NA	NA	NA	NA	NA	NA	NA	NA	NA	NA
5900553	Queen palm	Syagrus romanzoffianum	Huntington Beach	California	-118.0094905	33.67058509	609 19th St	30.48	114.8294	no_info	more than 18.29 m	15.24 to 30.48 cm	HuntingtonBeach	NA	NA	NA	NA	NA	NA	NA	NA	NA	NA	NA	NA	NA	NA
8258120	Queen palm	Syagrus romanzoffianum	Huntington Beach	California	-118.0094181	33.67063997	609 19th St	30.48	98.4252	no_info	more than 18.29 m	15.24 to 30.48 cm	HuntingtonBeach	NA	NA	NA	NA	NA	NA	NA	NA	NA	NA	NA	NA	NA	NA
5900554	Vacant site	NA	Huntington Beach	California	-118.0093091	33.67047757	610 19th St	0	0	no_info	NA	NA	HuntingtonBeach	NA	NA	NA	NA	NA	NA	NA	NA	NA	NA	NA	NA	NA	NA
5900555	Queen palm	Syagrus romanzoffianum	Huntington Beach	California	-118.0092537	33.6705204	612 19th St	30.48	98.4252	no_info	more than 18.29 m	15.24 to 30.48 cm	HuntingtonBeach	NA	NA	NA	NA	NA	NA	NA	NA	NA	NA	NA	NA	NA	NA
5900556	Vacant site	NA	Huntington Beach	California	-118.0093751	33.6706805	613 19th St	0	0	no_info	NA	NA	HuntingtonBeach	NA	NA	NA	NA	NA	NA	NA	NA	NA	NA	NA	NA	NA	NA
8258121	Queen palm	Syagrus romanzoffianum	Huntington Beach	California	-118.0093553	33.67069143	613 19th St	30.48	114.8294	no_info	more than 18.29 m	15.24 to 30.48 cm	HuntingtonBeach	NA	NA	NA	NA	NA	NA	NA	NA	NA	NA	NA	NA	NA	NA
8258122	Vacant site	NA	Huntington Beach	California	-118.0093364	33.67070826	613 19th St	0	0	no_info	NA	NA	HuntingtonBeach	NA	NA	NA	NA	NA	NA	NA	NA	NA	NA	NA	NA	NA	NA
8258140	Queen palm	Syagrus romanzoffianum	Huntington Beach	California	-118.0091829	33.67058061	614 19th St	30.48	98.4252	no_info	more than 18.29 m	15.24 to 30.48 cm	HuntingtonBeach	NA	NA	NA	NA	NA	NA	NA	NA	NA	NA	NA	NA	NA	NA
5900557	Queen palm	Syagrus romanzoffianum	Huntington Beach	California	-118.0093013	33.67074424	615 19th St	30.48	65.6168	no_info	more than 18.29 m	15.24 to 30.48 cm	HuntingtonBeach	NA	NA	NA	NA	NA	NA	NA	NA	NA	NA	NA	NA	NA	NA
5900558	King palm	Archontophoenix cunninghamiana	Huntington Beach	California	-118.009145	33.67062346	616 19th St	0	0	introduced	NA	NA	HuntingtonBeach	NA	NA	NA	NA	NA	NA	NA	NA	NA	NA	NA	NA	NA	NA
5900560	King palm	Archontophoenix cunninghamiana	Huntington Beach	California	-118.0090973	33.67068148	616 19th St	0	0	introduced	NA	NA	HuntingtonBeach	NA	NA	NA	NA	NA	NA	NA	NA	NA	NA	NA	NA	NA	NA
5900561	Queen palm	Syagrus romanzoffianum	Huntington Beach	California	-118.0092526	33.67079129	619 19th St	30.48	98.4252	no_info	more than 18.29 m	15.24 to 30.48 cm	HuntingtonBeach	NA	NA	NA	NA	NA	NA	NA	NA	NA	NA	NA	NA	NA	NA
5900562	Queen palm	Syagrus romanzoffianum	Huntington Beach	California	-118.009205	33.67083726	619 19th St	30.48	82.021	no_info	more than 18.29 m	15.24 to 30.48 cm	HuntingtonBeach	NA	NA	NA	NA	NA	NA	NA	NA	NA	NA	NA	NA	NA	NA
5900563	Queen palm	Syagrus romanzoffianum	Huntington Beach	California	-118.009066	33.67072252	620 19th St	30.48	98.4252	no_info	more than 18.29 m	15.24 to 30.48 cm	HuntingtonBeach	NA	NA	NA	NA	NA	NA	NA	NA	NA	NA	NA	NA	NA	NA
8258139	Queen palm	Syagrus romanzoffianum	Huntington Beach	California	-118.0090449	33.67074052	620 19th St	30.48	82.021	no_info	more than 18.29 m	15.24 to 30.48 cm	HuntingtonBeach	NA	NA	NA	NA	NA	NA	NA	NA	NA	NA	NA	NA	NA	NA
8258138	Queen palm	Syagrus romanzoffianum	Huntington Beach	California	-118.0090346	33.67075429	620 19th St	30.48	65.6168	no_info	more than 18.29 m	15.24 to 30.48 cm	HuntingtonBeach	NA	NA	NA	NA	NA	NA	NA	NA	NA	NA	NA	NA	NA	NA
5900564	Queen palm	Syagrus romanzoffianum	Huntington Beach	California	-118.0091539	33.67090815	621 19th St	30.48	98.4252	no_info	more than 18.29 m	15.24 to 30.48 cm	HuntingtonBeach	NA	NA	NA	NA	NA	NA	NA	NA	NA	NA	NA	NA	NA	NA
5900565	Queen palm	Syagrus romanzoffianum	Huntington Beach	California	-118.0091014	33.67094871	621 19th St	30.48	114.8294	no_info	more than 18.29 m	15.24 to 30.48 cm	HuntingtonBeach	NA	NA	NA	NA	NA	NA	NA	NA	NA	NA	NA	NA	NA	NA
5900566	Queen palm	Syagrus romanzoffianum	Huntington Beach	California	-118.0089809	33.67079256	622 19th St	35.56	114.8294	no_info	more than 18.29 m	30.48 to 45.72 cm	HuntingtonBeach	NA	NA	NA	NA	NA	NA	NA	NA	NA	NA	NA	NA	NA	NA
5900567	Evergreen pear	Pyrus kawakamii	Huntington Beach	California	-118.00893	33.67085034	624 19th St	0	0	no_info	NA	NA	HuntingtonBeach	NA	NA	NA	NA	NA	NA	NA	NA	NA	NA	NA	NA	NA	NA
5900568	Carrotwood	Cupaniopsis anacardioides	Huntington Beach	California	-118.0090579	33.67101477	625 19th St	0	0	introduced	NA	NA	HuntingtonBeach	NA	NA	NA	NA	NA	NA	NA	NA	NA	NA	NA	NA	NA	NA
5900569	Evergreen pear	Pyrus kawakamii	Huntington Beach	California	-118.008874	33.67088918	626 19th St	0	0	no_info	NA	NA	HuntingtonBeach	NA	NA	NA	NA	NA	NA	NA	NA	NA	NA	NA	NA	NA	NA
5900570	Vacant site	NA	Huntington Beach	California	-118.0090259	33.67105381	627 19th St	0	0	no_info	NA	NA	HuntingtonBeach	NA	NA	NA	NA	NA	NA	NA	NA	NA	NA	NA	NA	NA	NA
5900571	Mexican fan palm	Washingtonia robusta	Huntington Beach	California	-118.009103	33.6712135	627 19th St	45.72	180.4462	introduced	more than 18.29 m	30.48 to 45.72 cm	HuntingtonBeach	NA	NA	NA	NA	NA	NA	NA	NA	NA	NA	NA	NA	NA	NA
5900572	Vacant site	NA	Huntington Beach	California	-118.0091805	33.67126263	627 19th St	0	0	no_info	NA	NA	HuntingtonBeach	NA	NA	NA	NA	NA	NA	NA	NA	NA	NA	NA	NA	NA	NA
5900573	Vacant site	NA	Huntington Beach	California	-118.0088431	33.67093775	628 19th St	0	0	no_info	NA	NA	HuntingtonBeach	NA	NA	NA	NA	NA	NA	NA	NA	NA	NA	NA	NA	NA	NA
5900574	Mexican fan palm	Washingtonia robusta	Huntington Beach	California	-118.0085678	33.67083947	628 19th St	45.72	180.4462	introduced	more than 18.29 m	30.48 to 45.72 cm	HuntingtonBeach	NA	NA	NA	NA	NA	NA	NA	NA	NA	NA	NA	NA	NA	NA
5900575	Mexican fan palm	Washingtonia robusta	Huntington Beach	California	-118.0086792	33.67093262	628 19th St	45.72	180.4462	introduced	more than 18.29 m	30.48 to 45.72 cm	HuntingtonBeach	NA	NA	NA	NA	NA	NA	NA	NA	NA	NA	NA	NA	NA	NA
8255622	Mexican fan palm	Washingtonia robusta	Huntington Beach	California	-117.9991167	33.65636221	100 1St St	0	0	introduced	NA	NA	HuntingtonBeach	NA	NA	NA	NA	NA	NA	NA	NA	NA	NA	NA	NA	NA	NA
8255623	Mexican fan palm	Washingtonia robusta	Huntington Beach	California	-117.9991236	33.65637053	100 1St St	0	0	introduced	NA	NA	HuntingtonBeach	NA	NA	NA	NA	NA	NA	NA	NA	NA	NA	NA	NA	NA	NA
8255624	Mexican fan palm	Washingtonia robusta	Huntington Beach	California	-117.999097	33.65632611	100 1St St	0	0	introduced	NA	NA	HuntingtonBeach	NA	NA	NA	NA	NA	NA	NA	NA	NA	NA	NA	NA	NA	NA
8255625	Mexican fan palm	Washingtonia robusta	Huntington Beach	California	-117.9989887	33.65626329	100 1St St	0	0	introduced	NA	NA	HuntingtonBeach	NA	NA	NA	NA	NA	NA	NA	NA	NA	NA	NA	NA	NA	NA
8255626	Mexican fan palm	Washingtonia robusta	Huntington Beach	California	-117.9988801	33.65619694	100 1St St	0	0	introduced	NA	NA	HuntingtonBeach	NA	NA	NA	NA	NA	NA	NA	NA	NA	NA	NA	NA	NA	NA
8255627	Mexican fan palm	Washingtonia robusta	Huntington Beach	California	-117.9990284	33.65624789	100 1St St	0	0	introduced	NA	NA	HuntingtonBeach	NA	NA	NA	NA	NA	NA	NA	NA	NA	NA	NA	NA	NA	NA
8255628	Mexican fan palm	Washingtonia robusta	Huntington Beach	California	-117.9990221	33.65627806	100 1St St	0	0	introduced	NA	NA	HuntingtonBeach	NA	NA	NA	NA	NA	NA	NA	NA	NA	NA	NA	NA	NA	NA
8262110	Pygmy date palm	Phoenix roebelenii	Huntington Beach	California	-117.9983458	33.65653064	101 1St St	0	0	no_info	NA	NA	HuntingtonBeach	NA	NA	NA	NA	NA	NA	NA	NA	NA	NA	NA	NA	NA	NA
8250476	Australian willow	Geijera parviflora	Huntington Beach	California	-117.9982914	33.65656459	101 1St St	0	0	introduced	NA	NA	HuntingtonBeach	NA	NA	NA	NA	NA	NA	NA	NA	NA	NA	NA	NA	NA	NA
8250477	Australian willow	Geijera parviflora	Huntington Beach	California	-117.9982329	33.65661679	101 1St St	0	0	introduced	NA	NA	HuntingtonBeach	NA	NA	NA	NA	NA	NA	NA	NA	NA	NA	NA	NA	NA	NA
8250478	Australian willow	Geijera parviflora	Huntington Beach	California	-117.9982063	33.656645	101 1St St	0	0	introduced	NA	NA	HuntingtonBeach	NA	NA	NA	NA	NA	NA	NA	NA	NA	NA	NA	NA	NA	NA
8250479	Australian willow	Geijera parviflora	Huntington Beach	California	-117.9981733	33.65668395	101 1St St	0	0	introduced	NA	NA	HuntingtonBeach	NA	NA	NA	NA	NA	NA	NA	NA	NA	NA	NA	NA	NA	NA
8250480	Australian willow	Geijera parviflora	Huntington Beach	California	-117.9981775	33.65667054	101 1St St	0	0	introduced	NA	NA	HuntingtonBeach	NA	NA	NA	NA	NA	NA	NA	NA	NA	NA	NA	NA	NA	NA
8255617	Mexican fan palm	Washingtonia robusta	Huntington Beach	California	-117.9982489	33.65668436	150 1St St	0	0	introduced	NA	NA	HuntingtonBeach	NA	NA	NA	NA	NA	NA	NA	NA	NA	NA	NA	NA	NA	NA
8255618	Mexican fan palm	Washingtonia robusta	Huntington Beach	California	-117.9982354	33.65672159	150 1St St	0	0	introduced	NA	NA	HuntingtonBeach	NA	NA	NA	NA	NA	NA	NA	NA	NA	NA	NA	NA	NA	NA
8255619	Mexican fan palm	Washingtonia robusta	Huntington Beach	California	-117.9982501	33.65673445	150 1St St	0	0	introduced	NA	NA	HuntingtonBeach	NA	NA	NA	NA	NA	NA	NA	NA	NA	NA	NA	NA	NA	NA
8255620	Mexican fan palm	Washingtonia robusta	Huntington Beach	California	-117.9981914	33.65676739	150 1St St	0	0	introduced	NA	NA	HuntingtonBeach	NA	NA	NA	NA	NA	NA	NA	NA	NA	NA	NA	NA	NA	NA
8255621	Mexican fan palm	Washingtonia robusta	Huntington Beach	California	-117.9981951	33.65678538	150 1St St	0	0	introduced	NA	NA	HuntingtonBeach	NA	NA	NA	NA	NA	NA	NA	NA	NA	NA	NA	NA	NA	NA
8255716	Mexican fan palm	Washingtonia robusta	Huntington Beach	California	-117.9977057	33.65726591	300 1St St	0	0	introduced	NA	NA	HuntingtonBeach	NA	NA	NA	NA	NA	NA	NA	NA	NA	NA	NA	NA	NA	NA
8255717	Mexican fan palm	Washingtonia robusta	Huntington Beach	California	-117.9976948	33.65728012	300 1St St	0	0	introduced	NA	NA	HuntingtonBeach	NA	NA	NA	NA	NA	NA	NA	NA	NA	NA	NA	NA	NA	NA
8255718	Mexican fan palm	Washingtonia robusta	Huntington Beach	California	-117.9976843	33.65730658	300 1St St	0	0	introduced	NA	NA	HuntingtonBeach	NA	NA	NA	NA	NA	NA	NA	NA	NA	NA	NA	NA	NA	NA
8255719	Mexican fan palm	Washingtonia robusta	Huntington Beach	California	-117.9976158	33.65735116	300 1St St	0	0	introduced	NA	NA	HuntingtonBeach	NA	NA	NA	NA	NA	NA	NA	NA	NA	NA	NA	NA	NA	NA
8255720	Mexican fan palm	Washingtonia robusta	Huntington Beach	California	-117.9975905	33.65735858	300 1St St	0	0	introduced	NA	NA	HuntingtonBeach	NA	NA	NA	NA	NA	NA	NA	NA	NA	NA	NA	NA	NA	NA
8255721	Mexican fan palm	Washingtonia robusta	Huntington Beach	California	-117.997589	33.65738189	300 1St St	0	0	introduced	NA	NA	HuntingtonBeach	NA	NA	NA	NA	NA	NA	NA	NA	NA	NA	NA	NA	NA	NA
8255722	Mexican fan palm	Washingtonia robusta	Huntington Beach	California	-117.9975719	33.6573998	300 1St St	0	0	introduced	NA	NA	HuntingtonBeach	NA	NA	NA	NA	NA	NA	NA	NA	NA	NA	NA	NA	NA	NA
8255723	Mexican fan palm	Washingtonia robusta	Huntington Beach	California	-117.997562	33.6574283	300 1St St	0	0	introduced	NA	NA	HuntingtonBeach	NA	NA	NA	NA	NA	NA	NA	NA	NA	NA	NA	NA	NA	NA
8255724	Mexican fan palm	Washingtonia robusta	Huntington Beach	California	-117.9975441	33.65744409	300 1St St	0	0	introduced	NA	NA	HuntingtonBeach	NA	NA	NA	NA	NA	NA	NA	NA	NA	NA	NA	NA	NA	NA
8255725	Mexican fan palm	Washingtonia robusta	Huntington Beach	California	-117.9975238	33.65746189	300 1St St	0	0	introduced	NA	NA	HuntingtonBeach	NA	NA	NA	NA	NA	NA	NA	NA	NA	NA	NA	NA	NA	NA
8250472	Australian willow	Geijera parviflora	Huntington Beach	California	-117.9978129	33.65707997	301 1St St	0	0	introduced	NA	NA	HuntingtonBeach	NA	NA	NA	NA	NA	NA	NA	NA	NA	NA	NA	NA	NA	NA
8250473	Australian willow	Geijera parviflora	Huntington Beach	California	-117.9977631	33.6571328	301 1St St	0	0	introduced	NA	NA	HuntingtonBeach	NA	NA	NA	NA	NA	NA	NA	NA	NA	NA	NA	NA	NA	NA
8250474	Australian willow	Geijera parviflora	Huntington Beach	California	-117.9977197	33.65716794	301 1St St	0	0	introduced	NA	NA	HuntingtonBeach	NA	NA	NA	NA	NA	NA	NA	NA	NA	NA	NA	NA	NA	NA
8250475	Australian willow	Geijera parviflora	Huntington Beach	California	-117.9976574	33.65722385	301 1St St	0	0	introduced	NA	NA	HuntingtonBeach	NA	NA	NA	NA	NA	NA	NA	NA	NA	NA	NA	NA	NA	NA
8262111	Pygmy date palm	Phoenix roebelenii	Huntington Beach	California	-117.9976209	33.65724692	301 1St St	0	0	no_info	NA	NA	HuntingtonBeach	NA	NA	NA	NA	NA	NA	NA	NA	NA	NA	NA	NA	NA	NA
8250481	Australian willow	Geijera parviflora	Huntington Beach	California	-117.997615	33.65726822	301 1St St	0	0	introduced	NA	NA	HuntingtonBeach	NA	NA	NA	NA	NA	NA	NA	NA	NA	NA	NA	NA	NA	NA
8250482	Australian willow	Geijera parviflora	Huntington Beach	California	-117.9975915	33.65730476	301 1St St	0	0	introduced	NA	NA	HuntingtonBeach	NA	NA	NA	NA	NA	NA	NA	NA	NA	NA	NA	NA	NA	NA
8250411	American sweetgum	Liquidambar styraciflua	Huntington Beach	California	-118.0148369	33.66674739	101 20th St	0	0	introduced	NA	NA	HuntingtonBeach	NA	NA	NA	NA	NA	NA	NA	NA	NA	NA	NA	NA	NA	NA
8250410	American sweetgum	Liquidambar styraciflua	Huntington Beach	California	-118.0147774	33.6667783	101 20th St	0	0	introduced	NA	NA	HuntingtonBeach	NA	NA	NA	NA	NA	NA	NA	NA	NA	NA	NA	NA	NA	NA
8250409	American sweetgum	Liquidambar styraciflua	Huntington Beach	California	-118.0146733	33.66688027	101 20th St	0	0	introduced	NA	NA	HuntingtonBeach	NA	NA	NA	NA	NA	NA	NA	NA	NA	NA	NA	NA	NA	NA
8250408	American sweetgum	Liquidambar styraciflua	Huntington Beach	California	-118.014627	33.66691861	101 20th St	0	0	introduced	NA	NA	HuntingtonBeach	NA	NA	NA	NA	NA	NA	NA	NA	NA	NA	NA	NA	NA	NA
8250407	American sweetgum	Liquidambar styraciflua	Huntington Beach	California	-118.0145997	33.66695533	101 20th St	0	0	introduced	NA	NA	HuntingtonBeach	NA	NA	NA	NA	NA	NA	NA	NA	NA	NA	NA	NA	NA	NA
5900595	Vacant site	NA	Huntington Beach	California	-118.0144874	33.66707812	111 20th St	0	0	no_info	NA	NA	HuntingtonBeach	NA	NA	NA	NA	NA	NA	NA	NA	NA	NA	NA	NA	NA	NA
5900596	Mexican fan palm	Washingtonia robusta	Huntington Beach	California	-118.0144679	33.66708574	111 20th St	45.72	164.042	introduced	more than 18.29 m	30.48 to 45.72 cm	HuntingtonBeach	NA	NA	NA	NA	NA	NA	NA	NA	NA	NA	NA	NA	NA	NA
5900597	Mexican fan palm	Washingtonia robusta	Huntington Beach	California	-118.0144551	33.66709925	111 20th St	0	0	introduced	NA	NA	HuntingtonBeach	NA	NA	NA	NA	NA	NA	NA	NA	NA	NA	NA	NA	NA	NA
8254793	Mexican fan palm	Washingtonia robusta	Huntington Beach	California	-118.0144257	33.6671169	113 20th St	45.72	131.2336	introduced	more than 18.29 m	30.48 to 45.72 cm	HuntingtonBeach	NA	NA	NA	NA	NA	NA	NA	NA	NA	NA	NA	NA	NA	NA
5900599	Vacant site	NA	Huntington Beach	California	-118.0143502	33.66696241	114 20th St	0	0	no_info	NA	NA	HuntingtonBeach	NA	NA	NA	NA	NA	NA	NA	NA	NA	NA	NA	NA	NA	NA
5900600	Mexican fan palm	Washingtonia robusta	Huntington Beach	California	-118.0142867	33.66703674	114 20th St	45.72	164.042	introduced	more than 18.29 m	30.48 to 45.72 cm	HuntingtonBeach	NA	NA	NA	NA	NA	NA	NA	NA	NA	NA	NA	NA	NA	NA
5900601	Queen palm	Syagrus romanzoffianum	Huntington Beach	California	-118.0143855	33.66717453	115 20th St	30.48	98.4252	no_info	more than 18.29 m	15.24 to 30.48 cm	HuntingtonBeach	NA	NA	NA	NA	NA	NA	NA	NA	NA	NA	NA	NA	NA	NA
5900602	Vacant site	NA	Huntington Beach	California	-118.0143041	33.66722554	117 20th St	0	0	no_info	NA	NA	HuntingtonBeach	NA	NA	NA	NA	NA	NA	NA	NA	NA	NA	NA	NA	NA	NA
5900603	Mexican fan palm	Washingtonia robusta	Huntington Beach	California	-118.0142397	33.66708794	118 20th St	45.72	131.2336	introduced	more than 18.29 m	30.48 to 45.72 cm	HuntingtonBeach	NA	NA	NA	NA	NA	NA	NA	NA	NA	NA	NA	NA	NA	NA
5900604	Mexican fan palm	Washingtonia robusta	Huntington Beach	California	-118.0141854	33.6671371	118 20th St	45.72	164.042	introduced	more than 18.29 m	30.48 to 45.72 cm	HuntingtonBeach	NA	NA	NA	NA	NA	NA	NA	NA	NA	NA	NA	NA	NA	NA
5900605	Queen palm	Syagrus romanzoffianum	Huntington Beach	California	-118.0142213	33.66723815	119 20th St	30.48	98.4252	no_info	more than 18.29 m	15.24 to 30.48 cm	HuntingtonBeach	NA	NA	NA	NA	NA	NA	NA	NA	NA	NA	NA	NA	NA	NA
8262169	Pygmy date palm	Phoenix roebelenii	Huntington Beach	California	-118.0142372	33.66727829	119 20th St	0	0	no_info	NA	NA	HuntingtonBeach	NA	NA	NA	NA	NA	NA	NA	NA	NA	NA	NA	NA	NA	NA
5900606	Queen palm	Syagrus romanzoffianum	Huntington Beach	California	-118.0142144	33.66730898	121 20th St	30.48	98.4252	no_info	more than 18.29 m	15.24 to 30.48 cm	HuntingtonBeach	NA	NA	NA	NA	NA	NA	NA	NA	NA	NA	NA	NA	NA	NA
5900610	Crape myrtle	Lagerstroemia indica	Huntington Beach	California	-118.0141096	33.66718922	124 20th St	0	0	introduced	NA	NA	HuntingtonBeach	NA	NA	NA	NA	NA	NA	NA	NA	NA	NA	NA	NA	NA	NA
5900611	Vacant site	NA	Huntington Beach	California	-118.0140536	33.66723411	124 20th St	0	0	no_info	NA	NA	HuntingtonBeach	NA	NA	NA	NA	NA	NA	NA	NA	NA	NA	NA	NA	NA	NA
5900612	Vacant site	NA	Huntington Beach	California	-118.0138367	33.66713244	124 20th St	0	0	no_info	NA	NA	HuntingtonBeach	NA	NA	NA	NA	NA	NA	NA	NA	NA	NA	NA	NA	NA	NA
5900613	Water gum	Tristaniopsis laurina	Huntington Beach	California	-118.0139307	33.66718647	124 20th St	12.7	49.2126	introduced	more than 18.29 m	0 to 15.24 cm	HuntingtonBeach	NA	NA	NA	NA	NA	NA	NA	NA	NA	NA	NA	NA	NA	NA
8260927	Vacant site	NA	Huntington Beach	California	-118.014025	33.66753	201 20th St	0	0	no_info	NA	NA	HuntingtonBeach	NA	NA	NA	NA	NA	NA	NA	NA	NA	NA	NA	NA	NA	NA
5900614	Mexican fan palm	Washingtonia robusta	Huntington Beach	California	-118.0141966	33.66752229	201 20th St	45.72	164.042	introduced	more than 18.29 m	30.48 to 45.72 cm	HuntingtonBeach	NA	NA	NA	NA	NA	NA	NA	NA	NA	NA	NA	NA	NA	NA
5900615	Mexican fan palm	Washingtonia robusta	Huntington Beach	California	-118.0142951	33.66759381	201 20th St	45.72	114.8294	introduced	more than 18.29 m	30.48 to 45.72 cm	HuntingtonBeach	NA	NA	NA	NA	NA	NA	NA	NA	NA	NA	NA	NA	NA	NA
5900617	Mexican fan palm	Washingtonia robusta	Huntington Beach	California	-118.0138688	33.66741765	202 20th St	45.72	180.4462	introduced	more than 18.29 m	30.48 to 45.72 cm	HuntingtonBeach	NA	NA	NA	NA	NA	NA	NA	NA	NA	NA	NA	NA	NA	NA
5900618	Mexican fan palm	Washingtonia robusta	Huntington Beach	California	-118.0136766	33.66716964	202 20th St	45.72	180.4462	introduced	more than 18.29 m	30.48 to 45.72 cm	HuntingtonBeach	NA	NA	NA	NA	NA	NA	NA	NA	NA	NA	NA	NA	NA	NA
5900619	Mexican fan palm	Washingtonia robusta	Huntington Beach	California	-118.0137564	33.6672317	202 20th St	45.72	180.4462	introduced	more than 18.29 m	30.48 to 45.72 cm	HuntingtonBeach	NA	NA	NA	NA	NA	NA	NA	NA	NA	NA	NA	NA	NA	NA
5900620	Mexican fan palm	Washingtonia robusta	Huntington Beach	California	-118.0138183	33.66728505	202 20th St	45.72	180.4462	introduced	more than 18.29 m	30.48 to 45.72 cm	HuntingtonBeach	NA	NA	NA	NA	NA	NA	NA	NA	NA	NA	NA	NA	NA	NA
5900621	Mexican fan palm	Washingtonia robusta	Huntington Beach	California	-118.013872	33.66732422	202 20th St	45.72	180.4462	introduced	more than 18.29 m	30.48 to 45.72 cm	HuntingtonBeach	NA	NA	NA	NA	NA	NA	NA	NA	NA	NA	NA	NA	NA	NA
5900622	Queen palm	Syagrus romanzoffianum	Huntington Beach	California	-118.0139688	33.66758704	203 20th St	30.48	98.4252	no_info	more than 18.29 m	15.24 to 30.48 cm	HuntingtonBeach	NA	NA	NA	NA	NA	NA	NA	NA	NA	NA	NA	NA	NA	NA
5900623	Queen palm	Syagrus romanzoffianum	Huntington Beach	California	-118.0138185	33.66746778	204 20th St	30.48	114.8294	no_info	more than 18.29 m	15.24 to 30.48 cm	HuntingtonBeach	NA	NA	NA	NA	NA	NA	NA	NA	NA	NA	NA	NA	NA	NA
5900624	Mexican fan palm	Washingtonia robusta	Huntington Beach	California	-118.0139014	33.66761075	205 20th St	45.72	164.042	introduced	more than 18.29 m	30.48 to 45.72 cm	HuntingtonBeach	NA	NA	NA	NA	NA	NA	NA	NA	NA	NA	NA	NA	NA	NA
5900625	Vacant site	NA	Huntington Beach	California	-118.0137664	33.66753487	206 20th St	0	0	no_info	NA	NA	HuntingtonBeach	NA	NA	NA	NA	NA	NA	NA	NA	NA	NA	NA	NA	NA	NA
5900626	Queen palm	Syagrus romanzoffianum	Huntington Beach	California	-118.013856	33.66768039	207 20th St	30.48	98.4252	no_info	more than 18.29 m	15.24 to 30.48 cm	HuntingtonBeach	NA	NA	NA	NA	NA	NA	NA	NA	NA	NA	NA	NA	NA	NA
5900627	Vacant site	NA	Huntington Beach	California	-118.0137106	33.66757373	208 20th St	0	0	no_info	NA	NA	HuntingtonBeach	NA	NA	NA	NA	NA	NA	NA	NA	NA	NA	NA	NA	NA	NA
5900628	Mexican fan palm	Washingtonia robusta	Huntington Beach	California	-118.0137829	33.66773633	209 20th St	45.72	164.042	introduced	more than 18.29 m	30.48 to 45.72 cm	HuntingtonBeach	NA	NA	NA	NA	NA	NA	NA	NA	NA	NA	NA	NA	NA	NA
5900629	Pygmy date palm	Phoenix roebelenii	Huntington Beach	California	-118.0137324	33.66777222	209 20th St	0	0	no_info	NA	NA	HuntingtonBeach	NA	NA	NA	NA	NA	NA	NA	NA	NA	NA	NA	NA	NA	NA
5900630	Vacant site	NA	Huntington Beach	California	-118.013669	33.66761816	210 20th St	0	0	no_info	NA	NA	HuntingtonBeach	NA	NA	NA	NA	NA	NA	NA	NA	NA	NA	NA	NA	NA	NA
5900631	Queen palm	Syagrus romanzoffianum	Huntington Beach	California	-118.013608	33.66766481	212 20th St	35.56	114.8294	no_info	more than 18.29 m	30.48 to 45.72 cm	HuntingtonBeach	NA	NA	NA	NA	NA	NA	NA	NA	NA	NA	NA	NA	NA	NA
5900633	Queen palm	Syagrus romanzoffianum	Huntington Beach	California	-118.013682	33.66782895	213 20th St	30.48	114.8294	no_info	more than 18.29 m	15.24 to 30.48 cm	HuntingtonBeach	NA	NA	NA	NA	NA	NA	NA	NA	NA	NA	NA	NA	NA	NA
5900634	Queen palm	Syagrus romanzoffianum	Huntington Beach	California	-118.0136457	33.66787439	213 20th St	30.48	114.8294	no_info	more than 18.29 m	15.24 to 30.48 cm	HuntingtonBeach	NA	NA	NA	NA	NA	NA	NA	NA	NA	NA	NA	NA	NA	NA
5900635	Mexican fan palm	Washingtonia robusta	Huntington Beach	California	-118.0135374	33.6677564	214 20th St	45.72	180.4462	introduced	more than 18.29 m	30.48 to 45.72 cm	HuntingtonBeach	NA	NA	NA	NA	NA	NA	NA	NA	NA	NA	NA	NA	NA	NA
5900636	Mexican fan palm	Washingtonia robusta	Huntington Beach	California	-118.013588	33.66793538	217 20th St	45.72	180.4462	introduced	more than 18.29 m	30.48 to 45.72 cm	HuntingtonBeach	NA	NA	NA	NA	NA	NA	NA	NA	NA	NA	NA	NA	NA	NA
5900637	Mexican fan palm	Washingtonia robusta	Huntington Beach	California	-118.0134229	33.66785141	218 20th St	45.72	180.4462	introduced	more than 18.29 m	30.48 to 45.72 cm	HuntingtonBeach	NA	NA	NA	NA	NA	NA	NA	NA	NA	NA	NA	NA	NA	NA
5900638	Queen palm	Syagrus romanzoffianum	Huntington Beach	California	-118.0135302	33.66798758	219 20th St	35.56	114.8294	no_info	more than 18.29 m	30.48 to 45.72 cm	HuntingtonBeach	NA	NA	NA	NA	NA	NA	NA	NA	NA	NA	NA	NA	NA	NA
5900639	Mexican fan palm	Washingtonia robusta	Huntington Beach	California	-118.0133848	33.66788746	220 20th St	45.72	147.6378	introduced	more than 18.29 m	30.48 to 45.72 cm	HuntingtonBeach	NA	NA	NA	NA	NA	NA	NA	NA	NA	NA	NA	NA	NA	NA
5900640	Vacant site	NA	Huntington Beach	California	-118.0134815	33.66803343	221 20th St	0	0	no_info	NA	NA	HuntingtonBeach	NA	NA	NA	NA	NA	NA	NA	NA	NA	NA	NA	NA	NA	NA
5900641	Mexican fan palm	Washingtonia robusta	Huntington Beach	California	-118.0133556	33.66792128	222 20th St	45.72	65.6168	introduced	more than 18.29 m	30.48 to 45.72 cm	HuntingtonBeach	NA	NA	NA	NA	NA	NA	NA	NA	NA	NA	NA	NA	NA	NA
8254790	Mexican fan palm	Washingtonia robusta	Huntington Beach	California	-118.0133319	33.66793138	222 20th St	45.72	65.6168	introduced	more than 18.29 m	30.48 to 45.72 cm	HuntingtonBeach	NA	NA	NA	NA	NA	NA	NA	NA	NA	NA	NA	NA	NA	NA
8254789	Mexican fan palm	Washingtonia robusta	Huntington Beach	California	-118.0132979	33.66795926	222 20th St	45.72	65.6168	introduced	more than 18.29 m	30.48 to 45.72 cm	HuntingtonBeach	NA	NA	NA	NA	NA	NA	NA	NA	NA	NA	NA	NA	NA	NA
8254788	Mexican fan palm	Washingtonia robusta	Huntington Beach	California	-118.0132741	33.66799046	222 20th St	45.72	180.4462	introduced	more than 18.29 m	30.48 to 45.72 cm	HuntingtonBeach	NA	NA	NA	NA	NA	NA	NA	NA	NA	NA	NA	NA	NA	NA
5900642	Mexican fan palm	Washingtonia robusta	Huntington Beach	California	-118.0134239	33.6680847	223 20th St	45.72	147.6378	introduced	more than 18.29 m	30.48 to 45.72 cm	HuntingtonBeach	NA	NA	NA	NA	NA	NA	NA	NA	NA	NA	NA	NA	NA	NA
5900643	Vacant site	NA	Huntington Beach	California	-118.0133839	33.66813052	225 20th St	0	0	no_info	NA	NA	HuntingtonBeach	NA	NA	NA	NA	NA	NA	NA	NA	NA	NA	NA	NA	NA	NA
8254787	Mexican fan palm	Washingtonia robusta	Huntington Beach	California	-118.0132301	33.66804025	226 20th St	45.72	180.4462	introduced	more than 18.29 m	30.48 to 45.72 cm	HuntingtonBeach	NA	NA	NA	NA	NA	NA	NA	NA	NA	NA	NA	NA	NA	NA
5900644	Vacant site	NA	Huntington Beach	California	-118.0133226	33.66818371	227 20th St	0	0	no_info	NA	NA	HuntingtonBeach	NA	NA	NA	NA	NA	NA	NA	NA	NA	NA	NA	NA	NA	NA
5900645	Vacant site	NA	Huntington Beach	California	-118.0134192	33.66832829	227 20th St	0	0	no_info	NA	NA	HuntingtonBeach	NA	NA	NA	NA	NA	NA	NA	NA	NA	NA	NA	NA	NA	NA
5900647	Vacant site	NA	Huntington Beach	California	-118.0131854	33.66808159	228 20th St	0	0	no_info	NA	NA	HuntingtonBeach	NA	NA	NA	NA	NA	NA	NA	NA	NA	NA	NA	NA	NA	NA
5900648	New zealand christmas tree	Metrosideros excelsa	Huntington Beach	California	-118.0128729	33.66794162	228 20th St	0	0	introduced	NA	NA	HuntingtonBeach	NA	NA	NA	NA	NA	NA	NA	NA	NA	NA	NA	NA	NA	NA
5900649	Vacant site	NA	Huntington Beach	California	-118.013093	33.66811608	228 20th St	0	0	no_info	NA	NA	HuntingtonBeach	NA	NA	NA	NA	NA	NA	NA	NA	NA	NA	NA	NA	NA	NA
5900651	Vacant site	NA	Huntington Beach	California	-118.0131447	33.66836899	301 20th St	0	0	no_info	NA	NA	HuntingtonBeach	NA	NA	NA	NA	NA	NA	NA	NA	NA	NA	NA	NA	NA	NA
5900652	Mexican fan palm	Washingtonia robusta	Huntington Beach	California	-118.0132428	33.66834648	301 20th St	45.72	164.042	introduced	more than 18.29 m	30.48 to 45.72 cm	HuntingtonBeach	NA	NA	NA	NA	NA	NA	NA	NA	NA	NA	NA	NA	NA	NA
5900653	Mexican fan palm	Washingtonia robusta	Huntington Beach	California	-118.0134135	33.66846549	301 20th St	45.72	164.042	introduced	more than 18.29 m	30.48 to 45.72 cm	HuntingtonBeach	NA	NA	NA	NA	NA	NA	NA	NA	NA	NA	NA	NA	NA	NA
5900654	Vacant site	NA	Huntington Beach	California	-118.0129903	33.66827825	302 20th St	0	0	no_info	NA	NA	HuntingtonBeach	NA	NA	NA	NA	NA	NA	NA	NA	NA	NA	NA	NA	NA	NA
5900655	Mexican fan palm	Washingtonia robusta	Huntington Beach	California	-118.0127938	33.66803438	302 20th St	45.72	164.042	introduced	more than 18.29 m	30.48 to 45.72 cm	HuntingtonBeach	NA	NA	NA	NA	NA	NA	NA	NA	NA	NA	NA	NA	NA	NA
5900656	Mexican fan palm	Washingtonia robusta	Huntington Beach	California	-118.0129415	33.66815713	302 20th St	45.72	164.042	introduced	more than 18.29 m	30.48 to 45.72 cm	HuntingtonBeach	NA	NA	NA	NA	NA	NA	NA	NA	NA	NA	NA	NA	NA	NA
5900657	Mexican fan palm	Washingtonia robusta	Huntington Beach	California	-118.0130948	33.66841544	303 20th St	45.72	180.4462	introduced	more than 18.29 m	30.48 to 45.72 cm	HuntingtonBeach	NA	NA	NA	NA	NA	NA	NA	NA	NA	NA	NA	NA	NA	NA
5900658	Mexican fan palm	Washingtonia robusta	Huntington Beach	California	-118.0129213	33.6683271	304 20th St	45.72	180.4462	introduced	more than 18.29 m	30.48 to 45.72 cm	HuntingtonBeach	NA	NA	NA	NA	NA	NA	NA	NA	NA	NA	NA	NA	NA	NA
5900659	Mexican fan palm	Washingtonia robusta	Huntington Beach	California	-118.0130194	33.66848623	305 20th St	45.72	180.4462	introduced	more than 18.29 m	30.48 to 45.72 cm	HuntingtonBeach	NA	NA	NA	NA	NA	NA	NA	NA	NA	NA	NA	NA	NA	NA
5900660	Queen palm	Syagrus romanzoffianum	Huntington Beach	California	-118.0128887	33.66837362	306 20th St	25.4	65.6168	no_info	more than 18.29 m	15.24 to 30.48 cm	HuntingtonBeach	NA	NA	NA	NA	NA	NA	NA	NA	NA	NA	NA	NA	NA	NA
5900662	Queen palm	Syagrus romanzoffianum	Huntington Beach	California	-118.0129696	33.66853182	307 20th St	35.56	114.8294	no_info	more than 18.29 m	30.48 to 45.72 cm	HuntingtonBeach	NA	NA	NA	NA	NA	NA	NA	NA	NA	NA	NA	NA	NA	NA
5900663	Queen palm	Syagrus romanzoffianum	Huntington Beach	California	-118.0128188	33.66842868	308 20th St	35.56	98.4252	no_info	more than 18.29 m	30.48 to 45.72 cm	HuntingtonBeach	NA	NA	NA	NA	NA	NA	NA	NA	NA	NA	NA	NA	NA	NA
5900664	Vacant site	NA	Huntington Beach	California	-118.0129122	33.66859418	309 20th St	0	0	no_info	NA	NA	HuntingtonBeach	NA	NA	NA	NA	NA	NA	NA	NA	NA	NA	NA	NA	NA	NA
5900665	Mexican fan palm	Washingtonia robusta	Huntington Beach	California	-118.0127875	33.66846934	310 20th St	45.72	180.4462	introduced	more than 18.29 m	30.48 to 45.72 cm	HuntingtonBeach	NA	NA	NA	NA	NA	NA	NA	NA	NA	NA	NA	NA	NA	NA
5900666	Queen palm	Syagrus romanzoffianum	Huntington Beach	California	-118.0128501	33.66865586	311 20th St	35.56	114.8294	no_info	more than 18.29 m	30.48 to 45.72 cm	HuntingtonBeach	NA	NA	NA	NA	NA	NA	NA	NA	NA	NA	NA	NA	NA	NA
5900667	Mexican fan palm	Washingtonia robusta	Huntington Beach	California	-118.0128047	33.66869221	313 20th St	45.72	164.042	introduced	more than 18.29 m	30.48 to 45.72 cm	HuntingtonBeach	NA	NA	NA	NA	NA	NA	NA	NA	NA	NA	NA	NA	NA	NA
5900668	Mexican fan palm	Washingtonia robusta	Huntington Beach	California	-118.012605	33.66864082	314 20th St	45.72	180.4462	introduced	more than 18.29 m	30.48 to 45.72 cm	HuntingtonBeach	NA	NA	NA	NA	NA	NA	NA	NA	NA	NA	NA	NA	NA	NA
5900670	Carrotwood	Cupaniopsis anacardioides	Huntington Beach	California	-118.0127469	33.66874212	315 20th St	0	0	introduced	NA	NA	HuntingtonBeach	NA	NA	NA	NA	NA	NA	NA	NA	NA	NA	NA	NA	NA	NA
5900671	Carrotwood	Cupaniopsis anacardioides	Huntington Beach	California	-118.0127144	33.66876615	315 20th St	0	0	introduced	NA	NA	HuntingtonBeach	NA	NA	NA	NA	NA	NA	NA	NA	NA	NA	NA	NA	NA	NA
5900673	Mexican fan palm	Washingtonia robusta	Huntington Beach	California	-118.0125526	33.66869656	318 20th St	45.72	180.4462	introduced	more than 18.29 m	30.48 to 45.72 cm	HuntingtonBeach	NA	NA	NA	NA	NA	NA	NA	NA	NA	NA	NA	NA	NA	NA
8260926	Vacant site	NA	Huntington Beach	California	-118.0126464	33.66883446	319 20th St	0	0	no_info	NA	NA	HuntingtonBeach	NA	NA	NA	NA	NA	NA	NA	NA	NA	NA	NA	NA	NA	NA
5900674	Mexican fan palm	Washingtonia robusta	Huntington Beach	California	-118.0125154	33.66873888	320 20th St	45.72	180.4462	introduced	more than 18.29 m	30.48 to 45.72 cm	HuntingtonBeach	NA	NA	NA	NA	NA	NA	NA	NA	NA	NA	NA	NA	NA	NA
5900675	Mexican fan palm	Washingtonia robusta	Huntington Beach	California	-118.0125899	33.66890082	321 20th St	45.72	164.042	introduced	more than 18.29 m	30.48 to 45.72 cm	HuntingtonBeach	NA	NA	NA	NA	NA	NA	NA	NA	NA	NA	NA	NA	NA	NA
5900676	Mexican fan palm	Washingtonia robusta	Huntington Beach	California	-118.0124403	33.66879666	322 20th St	45.72	180.4462	introduced	more than 18.29 m	30.48 to 45.72 cm	HuntingtonBeach	NA	NA	NA	NA	NA	NA	NA	NA	NA	NA	NA	NA	NA	NA
[truncated: 53,837 more rows]
