# Supplementary material for: Species clustering, climate effects, and introduced species in 5 million city trees across 63 US cities
Source: eLife. 2022 Sep 27;11:e77891. doi: 10.7554/eLife.77891 (PMC9578703; doi:10.7554/eLife.77891)
Supplement: Figure 1—source data 1. — This zipped file includes all of the cleaned data used in the study (63 spreadsheets, one for each city, where each row is a tree). It is available on Dryad at https://doi.org/10.5061/dryad.2jm63xsrf. [file elife-77891-fig1-data1.zip › Greensboro_Final_2022-06-18.csv]

city_ID	most_recent_observation	most_recent_observation_type	common_name	scientific_name	city	state	longitude_coordinate	latitude_coordinate	diameter_breast_height_CM	condition	height_M	native	height_binned_M	diameter_breast_height_binned_CM	greater_metro	tree_ID	planted_date	retired_date	location_type	zipcode	address	neighborhood	location_name	ward	district	overhead_utility	percent_population
AY395	10/15/2013	inventory_date	Crepe myrtle	Lagerstroemia	Greensboro	North Carolina	-79.465496	36.044337	NA	good	NA	no_info	NA	NA	Greensboro	NA	NA	NA	NA	NA	NA	NA	NA	NA	NA	NA	NA
AY1199	10/17/2013	inventory_date	Plum	Prunus cerasifera	Greensboro	North Carolina	-79.46597	36.044663	NA	good	8.40585	introduced	4.57 to 9.14 m	NA	Greensboro	NA	NA	NA	NA	NA	NA	NA	NA	NA	NA	NA	NA
CH1	9/9/2013	inventory_date	Elm	Ulmus	Greensboro	North Carolina	-79.481886	36.042078	NA	good	8.14903	no_info	4.57 to 9.14 m	NA	Greensboro	NA	NA	NA	NA	NA	NA	NA	NA	NA	NA	NA	NA
CH5	9/9/2013	inventory_date	Redbud	Cercis canadensis	Greensboro	North Carolina	-79.481805	36.042139	NA	poor	8.05208	naturally_occurring	4.57 to 9.14 m	NA	Greensboro	NA	NA	NA	NA	NA	NA	NA	NA	NA	NA	NA	NA
CH6	9/9/2013	inventory_date	Redbud	Cercis canadensis	Greensboro	North Carolina	-79.481805	36.042157	NA	fair	8.04336	naturally_occurring	4.57 to 9.14 m	NA	Greensboro	NA	NA	NA	NA	NA	NA	NA	NA	NA	NA	NA	NA
CH10	9/9/2013	inventory_date	Ornamental cherry	Prunus	Greensboro	North Carolina	-79.481791	36.042259	NA	good	8.2328	no_info	4.57 to 9.14 m	NA	Greensboro	NA	NA	NA	NA	NA	NA	NA	NA	NA	NA	NA	NA
CH11	9/9/2013	inventory_date	Ornamental cherry	Prunus	Greensboro	North Carolina	-79.481786	36.042277	NA	good	8.2333	no_info	4.57 to 9.14 m	NA	Greensboro	NA	NA	NA	NA	NA	NA	NA	NA	NA	NA	NA	NA
CH14	9/9/2013	inventory_date	Deciduous magnolia	Magnolia	Greensboro	North Carolina	-79.481845	36.042333	NA	good	8.2095	no_info	4.57 to 9.14 m	NA	Greensboro	NA	NA	NA	NA	NA	NA	NA	NA	NA	NA	NA	NA
CH23	9/9/2013	inventory_date	Southern magnolia	Magnolia grandiflora	Greensboro	North Carolina	-79.481579	36.042309	NA	good	8.14811	naturally_occurring	4.57 to 9.14 m	NA	Greensboro	NA	NA	NA	NA	NA	NA	NA	NA	NA	NA	NA	NA
CH24	9/9/2013	inventory_date	Elm	Ulmus	Greensboro	North Carolina	-79.481537	36.042318	NA	good	8.09096	no_info	4.57 to 9.14 m	NA	Greensboro	NA	NA	NA	NA	NA	NA	NA	NA	NA	NA	NA	NA
CH30	9/9/2013	inventory_date	Crepe myrtle	Lagerstroemia	Greensboro	North Carolina	-79.481534	36.042244	NA	good	8.04933	no_info	4.57 to 9.14 m	NA	Greensboro	NA	NA	NA	NA	NA	NA	NA	NA	NA	NA	NA	NA
CH35	9/9/2013	inventory_date	Holly	Ilex	Greensboro	North Carolina	-79.48154	36.042111	NA	good	NA	no_info	NA	NA	Greensboro	NA	NA	NA	NA	NA	NA	NA	NA	NA	NA	NA	NA
CH36	9/9/2013	inventory_date	Holly	Ilex	Greensboro	North Carolina	-79.48154	36.042105	NA	good	NA	no_info	NA	NA	Greensboro	NA	NA	NA	NA	NA	NA	NA	NA	NA	NA	NA	NA
CH37	9/9/2013	inventory_date	Holly	Ilex	Greensboro	North Carolina	-79.481545	36.042096	NA	good	NA	no_info	NA	NA	Greensboro	NA	NA	NA	NA	NA	NA	NA	NA	NA	NA	NA	NA
CH58	9/9/2013	inventory_date	Leyland cypress	Cupressus leylandii	Greensboro	North Carolina	-79.481747	36.041877	NA	good	8.16484	no_info	4.57 to 9.14 m	NA	Greensboro	NA	NA	NA	NA	NA	NA	NA	NA	NA	NA	NA	NA
CH74	9/17/2013	inventory_date	Crepe myrtle	Lagerstroemia	Greensboro	North Carolina	-79.481279	36.042211	NA	excellent	8.15626	no_info	4.57 to 9.14 m	NA	Greensboro	NA	NA	NA	NA	NA	NA	NA	NA	NA	NA	NA	NA
CH77	9/17/2013	inventory_date	Redbud	Cercis canadensis	Greensboro	North Carolina	-79.481197	36.042196	NA	good	8.23456	naturally_occurring	4.57 to 9.14 m	NA	Greensboro	NA	NA	NA	NA	NA	NA	NA	NA	NA	NA	NA	NA
CH81	9/17/2013	inventory_date	Redbud	Cercis canadensis	Greensboro	North Carolina	-79.481134	36.042193	NA	good	8.12636	naturally_occurring	4.57 to 9.14 m	NA	Greensboro	NA	NA	NA	NA	NA	NA	NA	NA	NA	NA	NA	NA
CH582	9/18/2013	inventory_date	Deciduous magnolia	Magnolia	Greensboro	North Carolina	-79.481954	36.041283	NA	good	8.07656	no_info	4.57 to 9.14 m	NA	Greensboro	NA	NA	NA	NA	NA	NA	NA	NA	NA	NA	NA	NA
CH655	9/19/2013	inventory_date	Crepe myrtle	Lagerstroemia	Greensboro	North Carolina	-79.481593	36.041301	NA	good	8.19701	no_info	4.57 to 9.14 m	NA	Greensboro	NA	NA	NA	NA	NA	NA	NA	NA	NA	NA	NA	NA
CH688	9/19/2013	inventory_date	Crepe myrtle	Lagerstroemia	Greensboro	North Carolina	-79.481056	36.041245	NA	good	8.19426	no_info	4.57 to 9.14 m	NA	Greensboro	NA	NA	NA	NA	NA	NA	NA	NA	NA	NA	NA	NA
CH689	9/19/2013	inventory_date	Crepe myrtle	Lagerstroemia	Greensboro	North Carolina	-79.481058	36.041229	NA	good	8.22072	no_info	4.57 to 9.14 m	NA	Greensboro	NA	NA	NA	NA	NA	NA	NA	NA	NA	NA	NA	NA
CH691	9/19/2013	inventory_date	Crepe myrtle	Lagerstroemia	Greensboro	North Carolina	-79.481124	36.041264	NA	good	8.31967	no_info	4.57 to 9.14 m	NA	Greensboro	NA	NA	NA	NA	NA	NA	NA	NA	NA	NA	NA	NA
CH692	9/19/2013	inventory_date	Crepe myrtle	Lagerstroemia	Greensboro	North Carolina	-79.481133	36.04127	NA	good	8.28253	no_info	4.57 to 9.14 m	NA	Greensboro	NA	NA	NA	NA	NA	NA	NA	NA	NA	NA	NA	NA
CH713	9/19/2013	inventory_date	Crepe myrtle	Lagerstroemia	Greensboro	North Carolina	-79.481139	36.041066	NA	good	8.31532	no_info	4.57 to 9.14 m	NA	Greensboro	NA	NA	NA	NA	NA	NA	NA	NA	NA	NA	NA	NA
CH714	9/19/2013	inventory_date	Crepe myrtle	Lagerstroemia	Greensboro	North Carolina	-79.481122	36.041067	NA	good	8.34366	no_info	4.57 to 9.14 m	NA	Greensboro	NA	NA	NA	NA	NA	NA	NA	NA	NA	NA	NA	NA
CH715	9/19/2013	inventory_date	Redbud	Cercis canadensis	Greensboro	North Carolina	-79.481071	36.041131	NA	good	8.18246	naturally_occurring	4.57 to 9.14 m	NA	Greensboro	NA	NA	NA	NA	NA	NA	NA	NA	NA	NA	NA	NA
CH718	9/19/2013	inventory_date	Crepe myrtle	Lagerstroemia	Greensboro	North Carolina	-79.481187	36.040989	NA	good	8.27755	no_info	4.57 to 9.14 m	NA	Greensboro	NA	NA	NA	NA	NA	NA	NA	NA	NA	NA	NA	NA
CH719	9/19/2013	inventory_date	Crepe myrtle	Lagerstroemia	Greensboro	North Carolina	-79.481227	36.040999	NA	good	8.34309	no_info	4.57 to 9.14 m	NA	Greensboro	NA	NA	NA	NA	NA	NA	NA	NA	NA	NA	NA	NA
CH868	9/19/2013	inventory_date	Crepe myrtle	Lagerstroemia	Greensboro	North Carolina	-79.481112	36.040572	NA	good	NA	no_info	NA	NA	Greensboro	NA	NA	NA	NA	NA	NA	NA	NA	NA	NA	NA	NA
CH869	9/19/2013	inventory_date	Crepe myrtle	Lagerstroemia	Greensboro	North Carolina	-79.481125	36.040573	NA	good	NA	no_info	NA	NA	Greensboro	NA	NA	NA	NA	NA	NA	NA	NA	NA	NA	NA	NA
CH870	9/19/2013	inventory_date	Crepe myrtle	Lagerstroemia	Greensboro	North Carolina	-79.48114	36.040573	NA	good	NA	no_info	NA	NA	Greensboro	NA	NA	NA	NA	NA	NA	NA	NA	NA	NA	NA	NA
CH871	9/19/2013	inventory_date	Crepe myrtle	Lagerstroemia	Greensboro	North Carolina	-79.481156	36.040572	NA	good	NA	no_info	NA	NA	Greensboro	NA	NA	NA	NA	NA	NA	NA	NA	NA	NA	NA	NA
CH872	9/19/2013	inventory_date	Crepe myrtle	Lagerstroemia	Greensboro	North Carolina	-79.481172	36.040573	NA	good	NA	no_info	NA	NA	Greensboro	NA	NA	NA	NA	NA	NA	NA	NA	NA	NA	NA	NA
CH873	9/19/2013	inventory_date	Crepe myrtle	Lagerstroemia	Greensboro	North Carolina	-79.48119	36.040573	NA	good	NA	no_info	NA	NA	Greensboro	NA	NA	NA	NA	NA	NA	NA	NA	NA	NA	NA	NA
CH875	9/19/2013	inventory_date	Dogwood	Cornus florida	Greensboro	North Carolina	-79.481269	36.040582	NA	good	8.30683	naturally_occurring	4.57 to 9.14 m	NA	Greensboro	NA	NA	NA	NA	NA	NA	NA	NA	NA	NA	NA	NA
CH886	9/19/2013	inventory_date	Crepe myrtle	Lagerstroemia	Greensboro	North Carolina	-79.481283	36.040658	NA	good	8.21249	no_info	4.57 to 9.14 m	NA	Greensboro	NA	NA	NA	NA	NA	NA	NA	NA	NA	NA	NA	NA
CH891	9/19/2013	inventory_date	Crepe myrtle	Lagerstroemia	Greensboro	North Carolina	-79.48139	36.040693	NA	good	8.28913	no_info	4.57 to 9.14 m	NA	Greensboro	NA	NA	NA	NA	NA	NA	NA	NA	NA	NA	NA	NA
CH890	9/19/2013	inventory_date	Crepe myrtle	Lagerstroemia	Greensboro	North Carolina	-79.481393	36.040684	NA	good	8.18189	no_info	4.57 to 9.14 m	NA	Greensboro	NA	NA	NA	NA	NA	NA	NA	NA	NA	NA	NA	NA
CH892	9/19/2013	inventory_date	Crepe myrtle	Lagerstroemia	Greensboro	North Carolina	-79.481392	36.04067	NA	good	8.17964	no_info	4.57 to 9.14 m	NA	Greensboro	NA	NA	NA	NA	NA	NA	NA	NA	NA	NA	NA	NA
CH894	9/19/2013	inventory_date	Crepe myrtle	Lagerstroemia	Greensboro	North Carolina	-79.481458	36.040624	NA	good	8.23446	no_info	4.57 to 9.14 m	NA	Greensboro	NA	NA	NA	NA	NA	NA	NA	NA	NA	NA	NA	NA
CH1191	9/20/2013	inventory_date	Dogwood	Cornus florida	Greensboro	North Carolina	-79.481369	36.035979	NA	good	NA	naturally_occurring	NA	NA	Greensboro	NA	NA	NA	NA	NA	NA	NA	NA	NA	NA	NA	NA
CH1198	9/30/2013	inventory_date	Crepe myrtle	Lagerstroemia	Greensboro	North Carolina	-79.480984	36.041431	NA	good	8.2425	no_info	4.57 to 9.14 m	NA	Greensboro	NA	NA	NA	NA	NA	NA	NA	NA	NA	NA	NA	NA
CH1199	9/30/2013	inventory_date	Crepe myrtle	Lagerstroemia	Greensboro	North Carolina	-79.480986	36.041448	NA	good	7.93595	no_info	4.57 to 9.14 m	NA	Greensboro	NA	NA	NA	NA	NA	NA	NA	NA	NA	NA	NA	NA
CH1200	9/30/2013	inventory_date	Crepe myrtle	Lagerstroemia	Greensboro	North Carolina	-79.480983	36.041464	NA	good	8.2551	no_info	4.57 to 9.14 m	NA	Greensboro	NA	NA	NA	NA	NA	NA	NA	NA	NA	NA	NA	NA
CH1201	9/30/2013	inventory_date	Crepe myrtle	Lagerstroemia	Greensboro	North Carolina	-79.480995	36.041464	NA	good	8.16396	no_info	4.57 to 9.14 m	NA	Greensboro	NA	NA	NA	NA	NA	NA	NA	NA	NA	NA	NA	NA
CH1492	9/30/2013	inventory_date	Dogwood	Cornus florida	Greensboro	North Carolina	-79.480697	36.041106	NA	good	8.22858	naturally_occurring	4.57 to 9.14 m	NA	Greensboro	NA	NA	NA	NA	NA	NA	NA	NA	NA	NA	NA	NA
CH1493	9/30/2013	inventory_date	Dogwood	Cornus florida	Greensboro	North Carolina	-79.480703	36.04109	NA	good	8.20786	naturally_occurring	4.57 to 9.14 m	NA	Greensboro	NA	NA	NA	NA	NA	NA	NA	NA	NA	NA	NA	NA
CH1494	9/30/2013	inventory_date	Dogwood	Cornus florida	Greensboro	North Carolina	-79.4807	36.04108	NA	good	8.23555	naturally_occurring	4.57 to 9.14 m	NA	Greensboro	NA	NA	NA	NA	NA	NA	NA	NA	NA	NA	NA	NA
CH1500	9/30/2013	inventory_date	Kousa dogwood	Cornus kousa	Greensboro	North Carolina	-79.480581	36.041074	NA	good	8.23994	introduced	4.57 to 9.14 m	NA	Greensboro	NA	NA	NA	NA	NA	NA	NA	NA	NA	NA	NA	NA
CH1501	9/30/2013	inventory_date	Kousa dogwood	Cornus kousa	Greensboro	North Carolina	-79.480567	36.041144	NA	good	8.11	introduced	4.57 to 9.14 m	NA	Greensboro	NA	NA	NA	NA	NA	NA	NA	NA	NA	NA	NA	NA
CH1502	9/30/2013	inventory_date	Dogwood	Cornus florida	Greensboro	North Carolina	-79.480459	36.041145	NA	good	8.1296	naturally_occurring	4.57 to 9.14 m	NA	Greensboro	NA	NA	NA	NA	NA	NA	NA	NA	NA	NA	NA	NA
CH963	9/19/2013	inventory_date	Kousa dogwood	Cornus kousa	Greensboro	North Carolina	-79.481774	36.040682	NA	good	8.04787	introduced	4.57 to 9.14 m	NA	Greensboro	NA	NA	NA	NA	NA	NA	NA	NA	NA	NA	NA	NA
CH966	9/20/2013	inventory_date	Crepe myrtle	Lagerstroemia	Greensboro	North Carolina	-79.481715	36.040556	NA	good	8.06411	no_info	4.57 to 9.14 m	NA	Greensboro	NA	NA	NA	NA	NA	NA	NA	NA	NA	NA	NA	NA
CH1009	9/20/2013	inventory_date	Japanese maple	Acer palmatum	Greensboro	North Carolina	-79.481648	36.040223	NA	good	8.16619	introduced	4.57 to 9.14 m	NA	Greensboro	NA	NA	NA	NA	NA	NA	NA	NA	NA	NA	NA	NA
CH1010	9/20/2013	inventory_date	Japanese maple	Acer palmatum	Greensboro	North Carolina	-79.481651	36.040215	NA	good	8.12374	introduced	4.57 to 9.14 m	NA	Greensboro	NA	NA	NA	NA	NA	NA	NA	NA	NA	NA	NA	NA
CH1054	9/20/2013	inventory_date	Crepe myrtle	Lagerstroemia	Greensboro	North Carolina	-79.481589	36.040063	NA	good	8.32446	no_info	4.57 to 9.14 m	NA	Greensboro	NA	NA	NA	NA	NA	NA	NA	NA	NA	NA	NA	NA
CH1055	9/20/2013	inventory_date	Crepe myrtle	Lagerstroemia	Greensboro	North Carolina	-79.4816	36.040042	NA	good	8.2717	no_info	4.57 to 9.14 m	NA	Greensboro	NA	NA	NA	NA	NA	NA	NA	NA	NA	NA	NA	NA
CH1056	9/20/2013	inventory_date	Crepe myrtle	Lagerstroemia	Greensboro	North Carolina	-79.481585	36.04004	NA	good	8.27459	no_info	4.57 to 9.14 m	NA	Greensboro	NA	NA	NA	NA	NA	NA	NA	NA	NA	NA	NA	NA
CH1057	9/20/2013	inventory_date	Crepe myrtle	Lagerstroemia	Greensboro	North Carolina	-79.481588	36.04001	NA	good	8.44853	no_info	4.57 to 9.14 m	NA	Greensboro	NA	NA	NA	NA	NA	NA	NA	NA	NA	NA	NA	NA
CH1154	9/20/2013	inventory_date	Crepe myrtle	Lagerstroemia	Greensboro	North Carolina	-79.481074	36.040286	NA	good	8.44355	no_info	4.57 to 9.14 m	NA	Greensboro	NA	NA	NA	NA	NA	NA	NA	NA	NA	NA	NA	NA
CH1155	9/20/2013	inventory_date	Crepe myrtle	Lagerstroemia	Greensboro	North Carolina	-79.481072	36.04027	NA	good	8.4403	no_info	4.57 to 9.14 m	NA	Greensboro	NA	NA	NA	NA	NA	NA	NA	NA	NA	NA	NA	NA
CH1156	9/20/2013	inventory_date	Crepe myrtle	Lagerstroemia	Greensboro	North Carolina	-79.481071	36.040252	NA	good	8.43923	no_info	4.57 to 9.14 m	NA	Greensboro	NA	NA	NA	NA	NA	NA	NA	NA	NA	NA	NA	NA
CH1157	9/20/2013	inventory_date	Crepe myrtle	Lagerstroemia	Greensboro	North Carolina	-79.481074	36.040238	NA	good	8.424	no_info	4.57 to 9.14 m	NA	Greensboro	NA	NA	NA	NA	NA	NA	NA	NA	NA	NA	NA	NA
CH1158	9/20/2013	inventory_date	Crepe myrtle	Lagerstroemia	Greensboro	North Carolina	-79.481192	36.040248	NA	good	8.14079	no_info	4.57 to 9.14 m	NA	Greensboro	NA	NA	NA	NA	NA	NA	NA	NA	NA	NA	NA	NA
CH1159	9/20/2013	inventory_date	Crepe myrtle	Lagerstroemia	Greensboro	North Carolina	-79.481204	36.040255	NA	good	8.23634	no_info	4.57 to 9.14 m	NA	Greensboro	NA	NA	NA	NA	NA	NA	NA	NA	NA	NA	NA	NA
CH1160	9/20/2013	inventory_date	Crepe myrtle	Lagerstroemia	Greensboro	North Carolina	-79.481223	36.040264	NA	good	8.16979	no_info	4.57 to 9.14 m	NA	Greensboro	NA	NA	NA	NA	NA	NA	NA	NA	NA	NA	NA	NA
CH1343	9/30/2013	inventory_date	Crepe myrtle	Lagerstroemia	Greensboro	North Carolina	-79.480408	36.041505	NA	good	8.30739	no_info	4.57 to 9.14 m	NA	Greensboro	NA	NA	NA	NA	NA	NA	NA	NA	NA	NA	NA	NA
CH1344	9/30/2013	inventory_date	Crepe myrtle	Lagerstroemia	Greensboro	North Carolina	-79.480416	36.041479	NA	good	8.23135	no_info	4.57 to 9.14 m	NA	Greensboro	NA	NA	NA	NA	NA	NA	NA	NA	NA	NA	NA	NA
CH1345	9/30/2013	inventory_date	Crepe myrtle	Lagerstroemia	Greensboro	North Carolina	-79.480416	36.041464	NA	good	8.20681	no_info	4.57 to 9.14 m	NA	Greensboro	NA	NA	NA	NA	NA	NA	NA	NA	NA	NA	NA	NA
CH1346	9/30/2013	inventory_date	Crepe myrtle	Lagerstroemia	Greensboro	North Carolina	-79.480419	36.041448	NA	good	8.182	no_info	4.57 to 9.14 m	NA	Greensboro	NA	NA	NA	NA	NA	NA	NA	NA	NA	NA	NA	NA
CH1347	9/30/2013	inventory_date	Crepe myrtle	Lagerstroemia	Greensboro	North Carolina	-79.480649	36.041397	NA	good	8.25359	no_info	4.57 to 9.14 m	NA	Greensboro	NA	NA	NA	NA	NA	NA	NA	NA	NA	NA	NA	NA
CH1349	9/30/2013	inventory_date	Japanese maple	Acer palmatum	Greensboro	North Carolina	-79.480736	36.041394	NA	good	8.33929	introduced	4.57 to 9.14 m	NA	Greensboro	NA	NA	NA	NA	NA	NA	NA	NA	NA	NA	NA	NA
CH1350	9/30/2013	inventory_date	Crepe myrtle	Lagerstroemia	Greensboro	North Carolina	-79.480989	36.040574	NA	good	8.32673	no_info	4.57 to 9.14 m	NA	Greensboro	NA	NA	NA	NA	NA	NA	NA	NA	NA	NA	NA	NA
CH1351	9/30/2013	inventory_date	Crepe myrtle	Lagerstroemia	Greensboro	North Carolina	-79.48101	36.04058	NA	good	8.42434	no_info	4.57 to 9.14 m	NA	Greensboro	NA	NA	NA	NA	NA	NA	NA	NA	NA	NA	NA	NA
CH1352	9/30/2013	inventory_date	Crepe myrtle	Lagerstroemia	Greensboro	North Carolina	-79.481011	36.040587	NA	good	8.39327	no_info	4.57 to 9.14 m	NA	Greensboro	NA	NA	NA	NA	NA	NA	NA	NA	NA	NA	NA	NA
CH1353	9/30/2013	inventory_date	Crepe myrtle	Lagerstroemia	Greensboro	North Carolina	-79.481012	36.040594	NA	good	8.38023	no_info	4.57 to 9.14 m	NA	Greensboro	NA	NA	NA	NA	NA	NA	NA	NA	NA	NA	NA	NA
CH1354	9/30/2013	inventory_date	Crepe myrtle	Lagerstroemia	Greensboro	North Carolina	-79.481026	36.040597	NA	good	8.39152	no_info	4.57 to 9.14 m	NA	Greensboro	NA	NA	NA	NA	NA	NA	NA	NA	NA	NA	NA	NA
CH1323	9/30/2013	inventory_date	Dogwood	Cornus florida	Greensboro	North Carolina	-79.480802	36.042272	NA	good	7.94891	naturally_occurring	4.57 to 9.14 m	NA	Greensboro	NA	NA	NA	NA	NA	NA	NA	NA	NA	NA	NA	NA
CH1383	9/30/2013	inventory_date	Leyland cypress	Cupressus leylandii	Greensboro	North Carolina	-79.480892	36.040799	NA	good	NA	no_info	NA	NA	Greensboro	NA	NA	NA	NA	NA	NA	NA	NA	NA	NA	NA	NA
CH1384	9/30/2013	inventory_date	Leyland cypress	Cupressus leylandii	Greensboro	North Carolina	-79.480902	36.0408	NA	good	NA	no_info	NA	NA	Greensboro	NA	NA	NA	NA	NA	NA	NA	NA	NA	NA	NA	NA
CH1385	9/30/2013	inventory_date	Leyland cypress	Cupressus leylandii	Greensboro	North Carolina	-79.480912	36.040799	NA	good	NA	no_info	NA	NA	Greensboro	NA	NA	NA	NA	NA	NA	NA	NA	NA	NA	NA	NA
CH1387	9/30/2013	inventory_date	Crepe myrtle	Lagerstroemia	Greensboro	North Carolina	-79.480926	36.040791	NA	good	NA	no_info	NA	NA	Greensboro	NA	NA	NA	NA	NA	NA	NA	NA	NA	NA	NA	NA
CH1161	9/20/2013	inventory_date	Crepe myrtle	Lagerstroemia	Greensboro	North Carolina	-79.481263	36.040266	NA	good	8.08246	no_info	4.57 to 9.14 m	NA	Greensboro	NA	NA	NA	NA	NA	NA	NA	NA	NA	NA	NA	NA
CH1162	9/20/2013	inventory_date	Crepe myrtle	Lagerstroemia	Greensboro	North Carolina	-79.481311	36.040274	NA	good	8.09289	no_info	4.57 to 9.14 m	NA	Greensboro	NA	NA	NA	NA	NA	NA	NA	NA	NA	NA	NA	NA
CH1163	9/20/2013	inventory_date	Crepe myrtle	Lagerstroemia	Greensboro	North Carolina	-79.481313	36.040258	NA	good	8.11468	no_info	4.57 to 9.14 m	NA	Greensboro	NA	NA	NA	NA	NA	NA	NA	NA	NA	NA	NA	NA
CH1164	9/20/2013	inventory_date	Crepe myrtle	Lagerstroemia	Greensboro	North Carolina	-79.481313	36.040235	NA	good	8.08345	no_info	4.57 to 9.14 m	NA	Greensboro	NA	NA	NA	NA	NA	NA	NA	NA	NA	NA	NA	NA
CH1165	9/20/2013	inventory_date	Crepe myrtle	Lagerstroemia	Greensboro	North Carolina	-79.481312	36.040223	NA	good	8.24765	no_info	4.57 to 9.14 m	NA	Greensboro	NA	NA	NA	NA	NA	NA	NA	NA	NA	NA	NA	NA
CH1168	9/20/2013	inventory_date	Dogwood	Cornus florida	Greensboro	North Carolina	-79.48107	36.040171	NA	poor	8.31689	naturally_occurring	4.57 to 9.14 m	NA	Greensboro	NA	NA	NA	NA	NA	NA	NA	NA	NA	NA	NA	NA
CH1169	9/20/2013	inventory_date	Dogwood	Cornus florida	Greensboro	North Carolina	-79.481076	36.040126	NA	fair	8.29798	naturally_occurring	4.57 to 9.14 m	NA	Greensboro	NA	NA	NA	NA	NA	NA	NA	NA	NA	NA	NA	NA
CH1170	9/20/2013	inventory_date	Japanese cedar	Cryptomeria japonica	Greensboro	North Carolina	-79.481156	36.040032	NA	fair	8.45155	introduced	4.57 to 9.14 m	NA	Greensboro	NA	NA	NA	NA	NA	NA	NA	NA	NA	NA	NA	NA
CH1202	9/30/2013	inventory_date	Crepe myrtle	Lagerstroemia	Greensboro	North Carolina	-79.480992	36.041486	NA	good	8.20686	no_info	4.57 to 9.14 m	NA	Greensboro	NA	NA	NA	NA	NA	NA	NA	NA	NA	NA	NA	NA
CH1203	9/30/2013	inventory_date	Crepe myrtle	Lagerstroemia	Greensboro	North Carolina	-79.480987	36.041509	NA	good	8.26058	no_info	4.57 to 9.14 m	NA	Greensboro	NA	NA	NA	NA	NA	NA	NA	NA	NA	NA	NA	NA
CH1209	9/30/2013	inventory_date	Crepe myrtle	Lagerstroemia	Greensboro	North Carolina	-79.480951	36.041557	NA	good	8.18592	no_info	4.57 to 9.14 m	NA	Greensboro	NA	NA	NA	NA	NA	NA	NA	NA	NA	NA	NA	NA
CH1251	9/30/2013	inventory_date	Redbud	Cercis canadensis	Greensboro	North Carolina	-79.480964	36.041628	NA	poor	7.96413	naturally_occurring	4.57 to 9.14 m	NA	Greensboro	NA	NA	NA	NA	NA	NA	NA	NA	NA	NA	NA	NA
CH1273	9/30/2013	inventory_date	Kousa dogwood	Cornus kousa	Greensboro	North Carolina	-79.480947	36.041959	NA	good	8.16897	introduced	4.57 to 9.14 m	NA	Greensboro	NA	NA	NA	NA	NA	NA	NA	NA	NA	NA	NA	NA
CH1296	9/30/2013	inventory_date	Crepe myrtle	Lagerstroemia	Greensboro	North Carolina	-79.480813	36.041979	NA	good	8.00099	no_info	4.57 to 9.14 m	NA	Greensboro	NA	NA	NA	NA	NA	NA	NA	NA	NA	NA	NA	NA
CH1937	10/1/2013	inventory_date	Crepe myrtle	Lagerstroemia	Greensboro	North Carolina	-79.480621	36.040153	NA	good	8.30932	no_info	4.57 to 9.14 m	NA	Greensboro	NA	NA	NA	NA	NA	NA	NA	NA	NA	NA	NA	NA
CH1938	10/1/2013	inventory_date	Crepe myrtle	Lagerstroemia	Greensboro	North Carolina	-79.480607	36.040151	NA	good	8.3612	no_info	4.57 to 9.14 m	NA	Greensboro	NA	NA	NA	NA	NA	NA	NA	NA	NA	NA	NA	NA
CH1939	10/1/2013	inventory_date	Crepe myrtle	Lagerstroemia	Greensboro	North Carolina	-79.480595	36.040158	NA	good	8.35956	no_info	4.57 to 9.14 m	NA	Greensboro	NA	NA	NA	NA	NA	NA	NA	NA	NA	NA	NA	NA
CH1941	10/1/2013	inventory_date	Crepe myrtle	Lagerstroemia	Greensboro	North Carolina	-79.480516	36.040155	NA	good	8.31763	no_info	4.57 to 9.14 m	NA	Greensboro	NA	NA	NA	NA	NA	NA	NA	NA	NA	NA	NA	NA
CH1942	10/1/2013	inventory_date	Crepe myrtle	Lagerstroemia	Greensboro	North Carolina	-79.480514	36.040162	NA	good	NA	no_info	NA	NA	Greensboro	NA	NA	NA	NA	NA	NA	NA	NA	NA	NA	NA	NA
CH1943	10/1/2013	inventory_date	Crepe myrtle	Lagerstroemia	Greensboro	North Carolina	-79.480512	36.040149	NA	good	NA	no_info	NA	NA	Greensboro	NA	NA	NA	NA	NA	NA	NA	NA	NA	NA	NA	NA
CH1944	10/1/2013	inventory_date	Crepe myrtle	Lagerstroemia	Greensboro	North Carolina	-79.48048	36.040133	NA	good	8.08122	no_info	4.57 to 9.14 m	NA	Greensboro	NA	NA	NA	NA	NA	NA	NA	NA	NA	NA	NA	NA
CH1945	10/1/2013	inventory_date	Crepe myrtle	Lagerstroemia	Greensboro	North Carolina	-79.480463	36.04011	NA	good	8.21275	no_info	4.57 to 9.14 m	NA	Greensboro	NA	NA	NA	NA	NA	NA	NA	NA	NA	NA	NA	NA
CH1946	10/1/2013	inventory_date	Crepe myrtle	Lagerstroemia	Greensboro	North Carolina	-79.48045	36.040087	NA	good	8.32569	no_info	4.57 to 9.14 m	NA	Greensboro	NA	NA	NA	NA	NA	NA	NA	NA	NA	NA	NA	NA
CH1947	10/1/2013	inventory_date	Crepe myrtle	Lagerstroemia	Greensboro	North Carolina	-79.480446	36.040072	NA	good	8.42463	no_info	4.57 to 9.14 m	NA	Greensboro	NA	NA	NA	NA	NA	NA	NA	NA	NA	NA	NA	NA
CH1948	10/1/2013	inventory_date	Crepe myrtle	Lagerstroemia	Greensboro	North Carolina	-79.480457	36.040074	NA	good	8.35989	no_info	4.57 to 9.14 m	NA	Greensboro	NA	NA	NA	NA	NA	NA	NA	NA	NA	NA	NA	NA
CH1949	10/1/2013	inventory_date	Crepe myrtle	Lagerstroemia	Greensboro	North Carolina	-79.480471	36.040052	NA	good	8.39524	no_info	4.57 to 9.14 m	NA	Greensboro	NA	NA	NA	NA	NA	NA	NA	NA	NA	NA	NA	NA
CH1950	10/1/2013	inventory_date	Crepe myrtle	Lagerstroemia	Greensboro	North Carolina	-79.4805	36.040096	NA	good	8.39423	no_info	4.57 to 9.14 m	NA	Greensboro	NA	NA	NA	NA	NA	NA	NA	NA	NA	NA	NA	NA
CH1951	10/1/2013	inventory_date	Crepe myrtle	Lagerstroemia	Greensboro	North Carolina	-79.480512	36.040105	NA	good	8.33417	no_info	4.57 to 9.14 m	NA	Greensboro	NA	NA	NA	NA	NA	NA	NA	NA	NA	NA	NA	NA
CH2250	10/2/2013	inventory_date	Crepe myrtle	Lagerstroemia	Greensboro	North Carolina	-79.475516	36.040249	NA	good	8.14204	no_info	4.57 to 9.14 m	NA	Greensboro	NA	NA	NA	NA	NA	NA	NA	NA	NA	NA	NA	NA
CH2255	10/2/2013	inventory_date	Crepe myrtle	Lagerstroemia	Greensboro	North Carolina	-79.47537	36.040181	NA	good	NA	no_info	NA	NA	Greensboro	NA	NA	NA	NA	NA	NA	NA	NA	NA	NA	NA	NA
CH2259	10/2/2013	inventory_date	Crepe myrtle	Lagerstroemia	Greensboro	North Carolina	-79.47531	36.040197	NA	good	NA	no_info	NA	NA	Greensboro	NA	NA	NA	NA	NA	NA	NA	NA	NA	NA	NA	NA
CH1664	10/1/2013	inventory_date	Crepe myrtle	Lagerstroemia	Greensboro	North Carolina	-79.480588	36.040881	NA	good	8.41198	no_info	4.57 to 9.14 m	NA	Greensboro	NA	NA	NA	NA	NA	NA	NA	NA	NA	NA	NA	NA
CH1740	10/1/2013	inventory_date	Crepe myrtle	Lagerstroemia	Greensboro	North Carolina	-79.48018	36.040865	NA	good	NA	no_info	NA	NA	Greensboro	NA	NA	NA	NA	NA	NA	NA	NA	NA	NA	NA	NA
CH1742	10/1/2013	inventory_date	Crepe myrtle	Lagerstroemia	Greensboro	North Carolina	-79.480175	36.040822	NA	good	NA	no_info	NA	NA	Greensboro	NA	NA	NA	NA	NA	NA	NA	NA	NA	NA	NA	NA
CH1756	10/1/2013	inventory_date	Crepe myrtle	Lagerstroemia	Greensboro	North Carolina	-79.480147	36.040882	NA	good	8.19375	no_info	4.57 to 9.14 m	NA	Greensboro	NA	NA	NA	NA	NA	NA	NA	NA	NA	NA	NA	NA
CH1757	10/1/2013	inventory_date	Crepe myrtle	Lagerstroemia	Greensboro	North Carolina	-79.480131	36.040881	NA	good	NA	no_info	NA	NA	Greensboro	NA	NA	NA	NA	NA	NA	NA	NA	NA	NA	NA	NA
CH1758	10/1/2013	inventory_date	Crepe myrtle	Lagerstroemia	Greensboro	North Carolina	-79.48012	36.040883	NA	good	NA	no_info	NA	NA	Greensboro	NA	NA	NA	NA	NA	NA	NA	NA	NA	NA	NA	NA
CH1759	10/1/2013	inventory_date	Tree of heaven	Ailanthus altissima	Greensboro	North Carolina	-79.480036	36.040766	NA	good	8.1544	introduced	4.57 to 9.14 m	NA	Greensboro	NA	NA	NA	NA	NA	NA	NA	NA	NA	NA	NA	NA
CH1762	10/1/2013	inventory_date	Crepe myrtle	Lagerstroemia	Greensboro	North Carolina	-79.480091	36.040662	NA	good	7.97455	no_info	4.57 to 9.14 m	NA	Greensboro	NA	NA	NA	NA	NA	NA	NA	NA	NA	NA	NA	NA
CH1765	10/1/2013	inventory_date	Crepe myrtle	Lagerstroemia	Greensboro	North Carolina	-79.480119	36.040642	NA	good	NA	no_info	NA	NA	Greensboro	NA	NA	NA	NA	NA	NA	NA	NA	NA	NA	NA	NA
CH1930	10/1/2013	inventory_date	Red maple	Acer rubrum	Greensboro	North Carolina	-79.480656	36.040093	NA	good	8.48708	naturally_occurring	4.57 to 9.14 m	NA	Greensboro	NA	NA	NA	NA	NA	NA	NA	NA	NA	NA	NA	NA
CH1956	10/1/2013	inventory_date	Crepe myrtle	Lagerstroemia	Greensboro	North Carolina	-79.480511	36.040022	NA	good	8.37444	no_info	4.57 to 9.14 m	NA	Greensboro	NA	NA	NA	NA	NA	NA	NA	NA	NA	NA	NA	NA
CH1958	10/1/2013	inventory_date	Crepe myrtle	Lagerstroemia	Greensboro	North Carolina	-79.480548	36.04001	NA	good	8.31914	no_info	4.57 to 9.14 m	NA	Greensboro	NA	NA	NA	NA	NA	NA	NA	NA	NA	NA	NA	NA
CH1788	10/1/2013	inventory_date	Crepe myrtle	Lagerstroemia	Greensboro	North Carolina	-79.480318	36.040537	NA	good	8.40804	no_info	4.57 to 9.14 m	NA	Greensboro	NA	NA	NA	NA	NA	NA	NA	NA	NA	NA	NA	NA
CH1790	10/1/2013	inventory_date	Crepe myrtle	Lagerstroemia	Greensboro	North Carolina	-79.480335	36.040545	NA	good	8.21218	no_info	4.57 to 9.14 m	NA	Greensboro	NA	NA	NA	NA	NA	NA	NA	NA	NA	NA	NA	NA
CH1791	10/1/2013	inventory_date	Crepe myrtle	Lagerstroemia	Greensboro	North Carolina	-79.480349	36.040545	NA	good	8.18214	no_info	4.57 to 9.14 m	NA	Greensboro	NA	NA	NA	NA	NA	NA	NA	NA	NA	NA	NA	NA
CH1792	10/1/2013	inventory_date	Crepe myrtle	Lagerstroemia	Greensboro	North Carolina	-79.480365	36.040547	NA	good	8.17502	no_info	4.57 to 9.14 m	NA	Greensboro	NA	NA	NA	NA	NA	NA	NA	NA	NA	NA	NA	NA
CH1798	10/1/2013	inventory_date	Crepe myrtle	Lagerstroemia	Greensboro	North Carolina	-79.48038	36.040623	NA	good	NA	no_info	NA	NA	Greensboro	NA	NA	NA	NA	NA	NA	NA	NA	NA	NA	NA	NA
CH1799	10/1/2013	inventory_date	Dogwood	Cornus florida	Greensboro	North Carolina	-79.480433	36.040552	NA	good	8.25382	naturally_occurring	4.57 to 9.14 m	NA	Greensboro	NA	NA	NA	NA	NA	NA	NA	NA	NA	NA	NA	NA
CH1800	10/1/2013	inventory_date	Dogwood	Cornus florida	Greensboro	North Carolina	-79.48046	36.040558	NA	good	8.26559	naturally_occurring	4.57 to 9.14 m	NA	Greensboro	NA	NA	NA	NA	NA	NA	NA	NA	NA	NA	NA	NA
CH1803	10/1/2013	inventory_date	Crepe myrtle	Lagerstroemia	Greensboro	North Carolina	-79.480549	36.040591	NA	good	8.39263	no_info	4.57 to 9.14 m	NA	Greensboro	NA	NA	NA	NA	NA	NA	NA	NA	NA	NA	NA	NA
CH1805	10/1/2013	inventory_date	Crepe myrtle	Lagerstroemia	Greensboro	North Carolina	-79.480601	36.040588	NA	good	8.34553	no_info	4.57 to 9.14 m	NA	Greensboro	NA	NA	NA	NA	NA	NA	NA	NA	NA	NA	NA	NA
CH1809	10/1/2013	inventory_date	Crepe myrtle	Lagerstroemia	Greensboro	North Carolina	-79.480663	36.040583	NA	good	8.34495	no_info	4.57 to 9.14 m	NA	Greensboro	NA	NA	NA	NA	NA	NA	NA	NA	NA	NA	NA	NA
CH1810	10/1/2013	inventory_date	Crepe myrtle	Lagerstroemia	Greensboro	North Carolina	-79.480679	36.040581	NA	good	8.3572	no_info	4.57 to 9.14 m	NA	Greensboro	NA	NA	NA	NA	NA	NA	NA	NA	NA	NA	NA	NA
CH1811	10/1/2013	inventory_date	Crepe myrtle	Lagerstroemia	Greensboro	North Carolina	-79.480644	36.040558	NA	good	8.35713	no_info	4.57 to 9.14 m	NA	Greensboro	NA	NA	NA	NA	NA	NA	NA	NA	NA	NA	NA	NA
CH1812	10/1/2013	inventory_date	Crepe myrtle	Lagerstroemia	Greensboro	North Carolina	-79.480662	36.040555	NA	good	8.3528	no_info	4.57 to 9.14 m	NA	Greensboro	NA	NA	NA	NA	NA	NA	NA	NA	NA	NA	NA	NA
CH1813	10/1/2013	inventory_date	Crepe myrtle	Lagerstroemia	Greensboro	North Carolina	-79.480681	36.040558	NA	good	8.33607	no_info	4.57 to 9.14 m	NA	Greensboro	NA	NA	NA	NA	NA	NA	NA	NA	NA	NA	NA	NA
CH1818	10/1/2013	inventory_date	Crepe myrtle	Lagerstroemia	Greensboro	North Carolina	-79.480642	36.040645	NA	good	8.27715	no_info	4.57 to 9.14 m	NA	Greensboro	NA	NA	NA	NA	NA	NA	NA	NA	NA	NA	NA	NA
CH1819	10/1/2013	inventory_date	Crepe myrtle	Lagerstroemia	Greensboro	North Carolina	-79.480632	36.040641	NA	good	8.33496	no_info	4.57 to 9.14 m	NA	Greensboro	NA	NA	NA	NA	NA	NA	NA	NA	NA	NA	NA	NA
CH1823	10/1/2013	inventory_date	Crepe myrtle	Lagerstroemia	Greensboro	North Carolina	-79.480743	36.040666	NA	good	NA	no_info	NA	NA	Greensboro	NA	NA	NA	NA	NA	NA	NA	NA	NA	NA	NA	NA
CH1974	10/1/2013	inventory_date	Crepe myrtle	Lagerstroemia	Greensboro	North Carolina	-79.480842	36.035998	NA	good	8.40405	no_info	4.57 to 9.14 m	NA	Greensboro	NA	NA	NA	NA	NA	NA	NA	NA	NA	NA	NA	NA
CH1846	10/1/2013	inventory_date	Crepe myrtle	Lagerstroemia	Greensboro	North Carolina	-79.480545	36.040526	NA	good	8.56002	no_info	4.57 to 9.14 m	NA	Greensboro	NA	NA	NA	NA	NA	NA	NA	NA	NA	NA	NA	NA
CH1847	10/1/2013	inventory_date	Crepe myrtle	Lagerstroemia	Greensboro	North Carolina	-79.480505	36.040525	NA	good	8.26757	no_info	4.57 to 9.14 m	NA	Greensboro	NA	NA	NA	NA	NA	NA	NA	NA	NA	NA	NA	NA
CH1848	10/1/2013	inventory_date	Crepe myrtle	Lagerstroemia	Greensboro	North Carolina	-79.48046	36.040509	NA	good	8.26059	no_info	4.57 to 9.14 m	NA	Greensboro	NA	NA	NA	NA	NA	NA	NA	NA	NA	NA	NA	NA
CH1849	10/1/2013	inventory_date	Crepe myrtle	Lagerstroemia	Greensboro	North Carolina	-79.480461	36.040493	NA	good	8.36013	no_info	4.57 to 9.14 m	NA	Greensboro	NA	NA	NA	NA	NA	NA	NA	NA	NA	NA	NA	NA
CH1849	10/1/2013	inventory_date	Crepe myrtle	Lagerstroemia	Greensboro	North Carolina	-79.480463	36.040469	NA	good	8.45835	no_info	4.57 to 9.14 m	NA	Greensboro	NA	NA	NA	NA	NA	NA	NA	NA	NA	NA	NA	NA
CH1865	10/1/2013	inventory_date	Holly	Ilex	Greensboro	North Carolina	-79.480465	36.040326	NA	good	8.27783	no_info	4.57 to 9.14 m	NA	Greensboro	NA	NA	NA	NA	NA	NA	NA	NA	NA	NA	NA	NA
CH1867	10/1/2013	inventory_date	Dogwood	Cornus florida	Greensboro	North Carolina	-79.480514	36.040316	NA	good	8.22856	naturally_occurring	4.57 to 9.14 m	NA	Greensboro	NA	NA	NA	NA	NA	NA	NA	NA	NA	NA	NA	NA
CH1872	10/1/2013	inventory_date	Crepe myrtle	Lagerstroemia	Greensboro	North Carolina	-79.480474	36.040289	NA	good	8.19588	no_info	4.57 to 9.14 m	NA	Greensboro	NA	NA	NA	NA	NA	NA	NA	NA	NA	NA	NA	NA
CH1873	10/1/2013	inventory_date	Crepe myrtle	Lagerstroemia	Greensboro	North Carolina	-79.480477	36.040278	NA	good	8.22538	no_info	4.57 to 9.14 m	NA	Greensboro	NA	NA	NA	NA	NA	NA	NA	NA	NA	NA	NA	NA
CH1874	10/1/2013	inventory_date	Crepe myrtle	Lagerstroemia	Greensboro	North Carolina	-79.480479	36.040269	NA	good	8.28853	no_info	4.57 to 9.14 m	NA	Greensboro	NA	NA	NA	NA	NA	NA	NA	NA	NA	NA	NA	NA
CH1883	10/1/2013	inventory_date	Mulberry	Morus	Greensboro	North Carolina	-79.480598	36.040217	NA	good	8.31959	no_info	4.57 to 9.14 m	NA	Greensboro	NA	NA	NA	NA	NA	NA	NA	NA	NA	NA	NA	NA
CH1887	10/1/2013	inventory_date	Crepe myrtle	Lagerstroemia	Greensboro	North Carolina	-79.480691	36.040281	NA	good	8.22828	no_info	4.57 to 9.14 m	NA	Greensboro	NA	NA	NA	NA	NA	NA	NA	NA	NA	NA	NA	NA
CH1889	10/1/2013	inventory_date	Crepe myrtle	Lagerstroemia	Greensboro	North Carolina	-79.480775	36.040263	NA	good	8.33988	no_info	4.57 to 9.14 m	NA	Greensboro	NA	NA	NA	NA	NA	NA	NA	NA	NA	NA	NA	NA
CH1890	10/1/2013	inventory_date	Crepe myrtle	Lagerstroemia	Greensboro	North Carolina	-79.480856	36.040288	NA	good	8.36124	no_info	4.57 to 9.14 m	NA	Greensboro	NA	NA	NA	NA	NA	NA	NA	NA	NA	NA	NA	NA
CH1895	10/1/2013	inventory_date	Crepe myrtle	Lagerstroemia	Greensboro	North Carolina	-79.481003	36.040475	NA	good	8.35388	no_info	4.57 to 9.14 m	NA	Greensboro	NA	NA	NA	NA	NA	NA	NA	NA	NA	NA	NA	NA
CH1898	10/1/2013	inventory_date	Crepe myrtle	Lagerstroemia	Greensboro	North Carolina	-79.480961	36.040514	NA	good	8.45372	no_info	4.57 to 9.14 m	NA	Greensboro	NA	NA	NA	NA	NA	NA	NA	NA	NA	NA	NA	NA
CH1913	10/1/2013	inventory_date	Dogwood	Cornus florida	Greensboro	North Carolina	-79.480664	36.04017	NA	good	8.32894	naturally_occurring	4.57 to 9.14 m	NA	Greensboro	NA	NA	NA	NA	NA	NA	NA	NA	NA	NA	NA	NA
CH1959	10/1/2013	inventory_date	Crepe myrtle	Lagerstroemia	Greensboro	North Carolina	-79.480566	36.040003	NA	good	8.39131	no_info	4.57 to 9.14 m	NA	Greensboro	NA	NA	NA	NA	NA	NA	NA	NA	NA	NA	NA	NA
CH1960	10/1/2013	inventory_date	Crepe myrtle	Lagerstroemia	Greensboro	North Carolina	-79.480588	36.040014	NA	good	8.43332	no_info	4.57 to 9.14 m	NA	Greensboro	NA	NA	NA	NA	NA	NA	NA	NA	NA	NA	NA	NA
CH1961	10/1/2013	inventory_date	Crepe myrtle	Lagerstroemia	Greensboro	North Carolina	-79.480555	36.040048	NA	good	8.45969	no_info	4.57 to 9.14 m	NA	Greensboro	NA	NA	NA	NA	NA	NA	NA	NA	NA	NA	NA	NA
CH2448	10/3/2013	inventory_date	Crepe myrtle	Lagerstroemia	Greensboro	North Carolina	-79.480388	36.040314	NA	good	8.32759	no_info	4.57 to 9.14 m	NA	Greensboro	NA	NA	NA	NA	NA	NA	NA	NA	NA	NA	NA	NA
CH2449	10/3/2013	inventory_date	Crepe myrtle	Lagerstroemia	Greensboro	North Carolina	-79.480437	36.040335	NA	good	8.37012	no_info	4.57 to 9.14 m	NA	Greensboro	NA	NA	NA	NA	NA	NA	NA	NA	NA	NA	NA	NA
CH2450	10/3/2013	inventory_date	Crepe myrtle	Lagerstroemia	Greensboro	North Carolina	-79.480427	36.040359	NA	good	8.0549	no_info	4.57 to 9.14 m	NA	Greensboro	NA	NA	NA	NA	NA	NA	NA	NA	NA	NA	NA	NA
CH2451	10/3/2013	inventory_date	Crepe myrtle	Lagerstroemia	Greensboro	North Carolina	-79.480445	36.040389	NA	good	8.34198	no_info	4.57 to 9.14 m	NA	Greensboro	NA	NA	NA	NA	NA	NA	NA	NA	NA	NA	NA	NA
CH2452	10/3/2013	inventory_date	Japanese maple	Acer palmatum	Greensboro	North Carolina	-79.480425	36.040425	NA	good	8.30934	introduced	4.57 to 9.14 m	NA	Greensboro	NA	NA	NA	NA	NA	NA	NA	NA	NA	NA	NA	NA
CH2458	10/3/2013	inventory_date	Crepe myrtle	Lagerstroemia	Greensboro	North Carolina	-79.48034	36.040428	NA	good	NA	no_info	NA	NA	Greensboro	NA	NA	NA	NA	NA	NA	NA	NA	NA	NA	NA	NA
CH2460	10/3/2013	inventory_date	Japanese maple	Acer palmatum	Greensboro	North Carolina	-79.480412	36.040468	NA	good	8.25063	introduced	4.57 to 9.14 m	NA	Greensboro	NA	NA	NA	NA	NA	NA	NA	NA	NA	NA	NA	NA
CH1998	10/1/2013	inventory_date	Crepe myrtle	Lagerstroemia	Greensboro	North Carolina	-79.480747	36.035987	NA	good	NA	no_info	NA	NA	Greensboro	NA	NA	NA	NA	NA	NA	NA	NA	NA	NA	NA	NA
CH2000	10/2/2013	inventory_date	Crepe myrtle	Lagerstroemia	Greensboro	North Carolina	-79.480006	36.040544	NA	good	8.12379	no_info	4.57 to 9.14 m	NA	Greensboro	NA	NA	NA	NA	NA	NA	NA	NA	NA	NA	NA	NA
CH2001	10/2/2013	inventory_date	Crepe myrtle	Lagerstroemia	Greensboro	North Carolina	-79.480005	36.040554	NA	good	8.12377	no_info	4.57 to 9.14 m	NA	Greensboro	NA	NA	NA	NA	NA	NA	NA	NA	NA	NA	NA	NA
CH2002	10/2/2013	inventory_date	Crepe myrtle	Lagerstroemia	Greensboro	North Carolina	-79.480002	36.040563	NA	good	8.12334	no_info	4.57 to 9.14 m	NA	Greensboro	NA	NA	NA	NA	NA	NA	NA	NA	NA	NA	NA	NA
CH2003	10/2/2013	inventory_date	Crepe myrtle	Lagerstroemia	Greensboro	North Carolina	-79.48	36.040593	NA	good	8.13226	no_info	4.57 to 9.14 m	NA	Greensboro	NA	NA	NA	NA	NA	NA	NA	NA	NA	NA	NA	NA
CH2004	10/2/2013	inventory_date	Crepe myrtle	Lagerstroemia	Greensboro	North Carolina	-79.475998	36.040607	NA	good	8.11656	no_info	4.57 to 9.14 m	NA	Greensboro	NA	NA	NA	NA	NA	NA	NA	NA	NA	NA	NA	NA
CH2005	10/2/2013	inventory_date	Crepe myrtle	Lagerstroemia	Greensboro	North Carolina	-79.475998	36.040617	NA	good	8.13864	no_info	4.57 to 9.14 m	NA	Greensboro	NA	NA	NA	NA	NA	NA	NA	NA	NA	NA	NA	NA
CH2006	10/2/2013	inventory_date	Crepe myrtle	Lagerstroemia	Greensboro	North Carolina	-79.475997	36.040653	NA	good	8.08146	no_info	4.57 to 9.14 m	NA	Greensboro	NA	NA	NA	NA	NA	NA	NA	NA	NA	NA	NA	NA
CH2007	10/2/2013	inventory_date	Crepe myrtle	Lagerstroemia	Greensboro	North Carolina	-79.475993	36.040689	NA	good	8.12703	no_info	4.57 to 9.14 m	NA	Greensboro	NA	NA	NA	NA	NA	NA	NA	NA	NA	NA	NA	NA
CH2008	10/2/2013	inventory_date	Crepe myrtle	Lagerstroemia	Greensboro	North Carolina	-79.475989	36.040762	NA	good	8.17083	no_info	4.57 to 9.14 m	NA	Greensboro	NA	NA	NA	NA	NA	NA	NA	NA	NA	NA	NA	NA
CH2009	10/2/2013	inventory_date	Crepe myrtle	Lagerstroemia	Greensboro	North Carolina	-79.475987	36.040791	NA	good	8.18847	no_info	4.57 to 9.14 m	NA	Greensboro	NA	NA	NA	NA	NA	NA	NA	NA	NA	NA	NA	NA
CH2010	10/2/2013	inventory_date	Crepe myrtle	Lagerstroemia	Greensboro	North Carolina	-79.475987	36.040802	NA	good	8.1555	no_info	4.57 to 9.14 m	NA	Greensboro	NA	NA	NA	NA	NA	NA	NA	NA	NA	NA	NA	NA
CH2011	10/2/2013	inventory_date	Crepe myrtle	Lagerstroemia	Greensboro	North Carolina	-79.475912	36.040878	NA	good	8.04664	no_info	4.57 to 9.14 m	NA	Greensboro	NA	NA	NA	NA	NA	NA	NA	NA	NA	NA	NA	NA
CH2012	10/2/2013	inventory_date	Crepe myrtle	Lagerstroemia	Greensboro	North Carolina	-79.475868	36.040886	NA	good	8.13397	no_info	4.57 to 9.14 m	NA	Greensboro	NA	NA	NA	NA	NA	NA	NA	NA	NA	NA	NA	NA
CH2013	10/2/2013	inventory_date	Crepe myrtle	Lagerstroemia	Greensboro	North Carolina	-79.475823	36.040892	NA	good	8.11766	no_info	4.57 to 9.14 m	NA	Greensboro	NA	NA	NA	NA	NA	NA	NA	NA	NA	NA	NA	NA
CH2023	10/2/2013	inventory_date	Crepe myrtle	Lagerstroemia	Greensboro	North Carolina	-79.475957	36.040844	NA	good	8.14746	no_info	4.57 to 9.14 m	NA	Greensboro	NA	NA	NA	NA	NA	NA	NA	NA	NA	NA	NA	NA
CH2024	10/2/2013	inventory_date	Crepe myrtle	Lagerstroemia	Greensboro	North Carolina	-79.475946	36.040841	NA	good	NA	no_info	NA	NA	Greensboro	NA	NA	NA	NA	NA	NA	NA	NA	NA	NA	NA	NA
CH2026	10/2/2013	inventory_date	Crepe myrtle	Lagerstroemia	Greensboro	North Carolina	-79.475959	36.040791	NA	good	NA	no_info	NA	NA	Greensboro	NA	NA	NA	NA	NA	NA	NA	NA	NA	NA	NA	NA
CH2027	10/2/2013	inventory_date	Crepe myrtle	Lagerstroemia	Greensboro	North Carolina	-79.475955	36.040791	NA	good	NA	no_info	NA	NA	Greensboro	NA	NA	NA	NA	NA	NA	NA	NA	NA	NA	NA	NA
CH2492	10/3/2013	inventory_date	Crepe myrtle	Lagerstroemia	Greensboro	North Carolina	-79.480962	36.035771	NA	good	8.48214	no_info	4.57 to 9.14 m	NA	Greensboro	NA	NA	NA	NA	NA	NA	NA	NA	NA	NA	NA	NA
CH2493	10/3/2013	inventory_date	Crepe myrtle	Lagerstroemia	Greensboro	North Carolina	-79.480945	36.035755	NA	good	8.78484	no_info	4.57 to 9.14 m	NA	Greensboro	NA	NA	NA	NA	NA	NA	NA	NA	NA	NA	NA	NA
CH2494	10/3/2013	inventory_date	Crepe myrtle	Lagerstroemia	Greensboro	North Carolina	-79.480944	36.035752	NA	good	8.55904	no_info	4.57 to 9.14 m	NA	Greensboro	NA	NA	NA	NA	NA	NA	NA	NA	NA	NA	NA	NA
CH2495	10/3/2013	inventory_date	Crepe myrtle	Lagerstroemia	Greensboro	North Carolina	-79.48096	36.035733	NA	good	8.70753	no_info	4.57 to 9.14 m	NA	Greensboro	NA	NA	NA	NA	NA	NA	NA	NA	NA	NA	NA	NA
CH2314	10/2/2013	inventory_date	Crepe myrtle	Lagerstroemia	Greensboro	North Carolina	-79.475707	36.040061	NA	good	8.40405	no_info	4.57 to 9.14 m	NA	Greensboro	NA	NA	NA	NA	NA	NA	NA	NA	NA	NA	NA	NA
CH2315	10/2/2013	inventory_date	Crepe myrtle	Lagerstroemia	Greensboro	North Carolina	-79.475696	36.040106	NA	good	8.13115	no_info	4.57 to 9.14 m	NA	Greensboro	NA	NA	NA	NA	NA	NA	NA	NA	NA	NA	NA	NA
CH2316	10/2/2013	inventory_date	Crepe myrtle	Lagerstroemia	Greensboro	North Carolina	-79.475628	36.040103	NA	good	8.13064	no_info	4.57 to 9.14 m	NA	Greensboro	NA	NA	NA	NA	NA	NA	NA	NA	NA	NA	NA	NA
CH2350	10/2/2013	inventory_date	Crepe myrtle	Lagerstroemia	Greensboro	North Carolina	-79.475952	36.040141	NA	good	8.05757	no_info	4.57 to 9.14 m	NA	Greensboro	NA	NA	NA	NA	NA	NA	NA	NA	NA	NA	NA	NA
CH2351	10/2/2013	inventory_date	Crepe myrtle	Lagerstroemia	Greensboro	North Carolina	-79.475959	36.040142	NA	good	8.07774	no_info	4.57 to 9.14 m	NA	Greensboro	NA	NA	NA	NA	NA	NA	NA	NA	NA	NA	NA	NA
CH2352	10/2/2013	inventory_date	Crepe myrtle	Lagerstroemia	Greensboro	North Carolina	-79.475991	36.040135	NA	good	8.09192	no_info	4.57 to 9.14 m	NA	Greensboro	NA	NA	NA	NA	NA	NA	NA	NA	NA	NA	NA	NA
CH2353	10/2/2013	inventory_date	Crepe myrtle	Lagerstroemia	Greensboro	North Carolina	-79.480009	36.040123	NA	good	8.13872	no_info	4.57 to 9.14 m	NA	Greensboro	NA	NA	NA	NA	NA	NA	NA	NA	NA	NA	NA	NA
CH2356	10/2/2013	inventory_date	Crepe myrtle	Lagerstroemia	Greensboro	North Carolina	-79.475494	36.040477	NA	good	8.02608	no_info	4.57 to 9.14 m	NA	Greensboro	NA	NA	NA	NA	NA	NA	NA	NA	NA	NA	NA	NA
CH2357	10/2/2013	inventory_date	Crepe myrtle	Lagerstroemia	Greensboro	North Carolina	-79.475498	36.040475	NA	good	8.09263	no_info	4.57 to 9.14 m	NA	Greensboro	NA	NA	NA	NA	NA	NA	NA	NA	NA	NA	NA	NA
CH2358	10/2/2013	inventory_date	Crepe myrtle	Lagerstroemia	Greensboro	North Carolina	-79.475505	36.040471	NA	good	7.53165	no_info	4.57 to 9.14 m	NA	Greensboro	NA	NA	NA	NA	NA	NA	NA	NA	NA	NA	NA	NA
CH2359	10/2/2013	inventory_date	Crepe myrtle	Lagerstroemia	Greensboro	North Carolina	-79.475485	36.040487	NA	good	7.98298	no_info	4.57 to 9.14 m	NA	Greensboro	NA	NA	NA	NA	NA	NA	NA	NA	NA	NA	NA	NA
CH2360	10/2/2013	inventory_date	Crepe myrtle	Lagerstroemia	Greensboro	North Carolina	-79.475479	36.040474	NA	good	7.98232	no_info	4.57 to 9.14 m	NA	Greensboro	NA	NA	NA	NA	NA	NA	NA	NA	NA	NA	NA	NA
CH2361	10/2/2013	inventory_date	Crepe myrtle	Lagerstroemia	Greensboro	North Carolina	-79.475465	36.040475	NA	good	8.0633	no_info	4.57 to 9.14 m	NA	Greensboro	NA	NA	NA	NA	NA	NA	NA	NA	NA	NA	NA	NA
CH2362	10/2/2013	inventory_date	Crepe myrtle	Lagerstroemia	Greensboro	North Carolina	-79.475469	36.040489	NA	good	8.01163	no_info	4.57 to 9.14 m	NA	Greensboro	NA	NA	NA	NA	NA	NA	NA	NA	NA	NA	NA	NA
CH2363	10/2/2013	inventory_date	Crepe myrtle	Lagerstroemia	Greensboro	North Carolina	-79.475451	36.040487	NA	good	7.92737	no_info	4.57 to 9.14 m	NA	Greensboro	NA	NA	NA	NA	NA	NA	NA	NA	NA	NA	NA	NA
CH2390	10/3/2013	inventory_date	Japanese maple	Acer palmatum	Greensboro	North Carolina	-79.480287	36.040485	NA	good	8.16829	introduced	4.57 to 9.14 m	NA	Greensboro	NA	NA	NA	NA	NA	NA	NA	NA	NA	NA	NA	NA
CH2392	10/3/2013	inventory_date	Crepe myrtle	Lagerstroemia	Greensboro	North Carolina	-79.480207	36.040502	NA	good	8.13914	no_info	4.57 to 9.14 m	NA	Greensboro	NA	NA	NA	NA	NA	NA	NA	NA	NA	NA	NA	NA
CH2393	10/3/2013	inventory_date	Crepe myrtle	Lagerstroemia	Greensboro	North Carolina	-79.480198	36.040496	NA	good	8.13581	no_info	4.57 to 9.14 m	NA	Greensboro	NA	NA	NA	NA	NA	NA	NA	NA	NA	NA	NA	NA
CH2394	10/3/2013	inventory_date	Crepe myrtle	Lagerstroemia	Greensboro	North Carolina	-79.480176	36.040499	NA	good	8.22721	no_info	4.57 to 9.14 m	NA	Greensboro	NA	NA	NA	NA	NA	NA	NA	NA	NA	NA	NA	NA
CH2398	10/3/2013	inventory_date	Japanese maple	Acer palmatum	Greensboro	North Carolina	-79.480079	36.040484	NA	good	8.15185	introduced	4.57 to 9.14 m	NA	Greensboro	NA	NA	NA	NA	NA	NA	NA	NA	NA	NA	NA	NA
CH2400	10/3/2013	inventory_date	Dogwood	Cornus florida	Greensboro	North Carolina	-79.480067	36.04034	NA	good	8.154	naturally_occurring	4.57 to 9.14 m	NA	Greensboro	NA	NA	NA	NA	NA	NA	NA	NA	NA	NA	NA	NA
CH2403	10/3/2013	inventory_date	Crepe myrtle	Lagerstroemia	Greensboro	North Carolina	-79.480257	36.040302	NA	good	8.212	no_info	4.57 to 9.14 m	NA	Greensboro	NA	NA	NA	NA	NA	NA	NA	NA	NA	NA	NA	NA
CH2404	10/3/2013	inventory_date	Crepe myrtle	Lagerstroemia	Greensboro	North Carolina	-79.480245	36.040303	NA	good	8.19495	no_info	4.57 to 9.14 m	NA	Greensboro	NA	NA	NA	NA	NA	NA	NA	NA	NA	NA	NA	NA
CH2405	10/3/2013	inventory_date	Red maple	Acer rubrum	Greensboro	North Carolina	-79.480075	36.040309	NA	good	8.17038	naturally_occurring	4.57 to 9.14 m	NA	Greensboro	NA	NA	NA	NA	NA	NA	NA	NA	NA	NA	NA	NA
CH2406	10/3/2013	inventory_date	Crepe myrtle	Lagerstroemia	Greensboro	North Carolina	-79.48008	36.040295	NA	good	8.12886	no_info	4.57 to 9.14 m	NA	Greensboro	NA	NA	NA	NA	NA	NA	NA	NA	NA	NA	NA	NA
CH2407	10/3/2013	inventory_date	Crepe myrtle	Lagerstroemia	Greensboro	North Carolina	-79.480079	36.040281	NA	good	8.12302	no_info	4.57 to 9.14 m	NA	Greensboro	NA	NA	NA	NA	NA	NA	NA	NA	NA	NA	NA	NA
CH2410	10/3/2013	inventory_date	Crepe myrtle	Lagerstroemia	Greensboro	North Carolina	-79.480125	36.040248	NA	good	8.15344	no_info	4.57 to 9.14 m	NA	Greensboro	NA	NA	NA	NA	NA	NA	NA	NA	NA	NA	NA	NA
CH2411	10/3/2013	inventory_date	Crepe myrtle	Lagerstroemia	Greensboro	North Carolina	-79.480142	36.040249	NA	good	8.13988	no_info	4.57 to 9.14 m	NA	Greensboro	NA	NA	NA	NA	NA	NA	NA	NA	NA	NA	NA	NA
CH2412	10/3/2013	inventory_date	Kousa dogwood	Cornus kousa	Greensboro	North Carolina	-79.480154	36.040237	NA	good	8.18395	introduced	4.57 to 9.14 m	NA	Greensboro	NA	NA	NA	NA	NA	NA	NA	NA	NA	NA	NA	NA
CH2413	10/3/2013	inventory_date	Crepe myrtle	Lagerstroemia	Greensboro	North Carolina	-79.480171	36.040225	NA	good	8.21009	no_info	4.57 to 9.14 m	NA	Greensboro	NA	NA	NA	NA	NA	NA	NA	NA	NA	NA	NA	NA
CH2414	10/3/2013	inventory_date	Crepe myrtle	Lagerstroemia	Greensboro	North Carolina	-79.480203	36.04022	NA	good	8.28443	no_info	4.57 to 9.14 m	NA	Greensboro	NA	NA	NA	NA	NA	NA	NA	NA	NA	NA	NA	NA
CH2418	10/3/2013	inventory_date	Crepe myrtle	Lagerstroemia	Greensboro	North Carolina	-79.480271	36.040208	NA	good	8.23791	no_info	4.57 to 9.14 m	NA	Greensboro	NA	NA	NA	NA	NA	NA	NA	NA	NA	NA	NA	NA
CH2439	10/3/2013	inventory_date	Crepe myrtle	Lagerstroemia	Greensboro	North Carolina	-79.480393	36.040135	NA	good	8.27204	no_info	4.57 to 9.14 m	NA	Greensboro	NA	NA	NA	NA	NA	NA	NA	NA	NA	NA	NA	NA
CH2440	10/3/2013	inventory_date	Crepe myrtle	Lagerstroemia	Greensboro	North Carolina	-79.480378	36.040132	NA	good	8.33729	no_info	4.57 to 9.14 m	NA	Greensboro	NA	NA	NA	NA	NA	NA	NA	NA	NA	NA	NA	NA
CH2441	10/3/2013	inventory_date	Crepe myrtle	Lagerstroemia	Greensboro	North Carolina	-79.480353	36.04013	NA	good	8.35517	no_info	4.57 to 9.14 m	NA	Greensboro	NA	NA	NA	NA	NA	NA	NA	NA	NA	NA	NA	NA
CH2442	10/3/2013	inventory_date	Crepe myrtle	Lagerstroemia	Greensboro	North Carolina	-79.480341	36.040141	NA	good	8.31552	no_info	4.57 to 9.14 m	NA	Greensboro	NA	NA	NA	NA	NA	NA	NA	NA	NA	NA	NA	NA
CH2443	10/3/2013	inventory_date	Crepe myrtle	Lagerstroemia	Greensboro	North Carolina	-79.480355	36.040144	NA	good	8.27037	no_info	4.57 to 9.14 m	NA	Greensboro	NA	NA	NA	NA	NA	NA	NA	NA	NA	NA	NA	NA
CH2445	10/3/2013	inventory_date	Crepe myrtle	Lagerstroemia	Greensboro	North Carolina	-79.48043	36.04022	NA	good	8.10958	no_info	4.57 to 9.14 m	NA	Greensboro	NA	NA	NA	NA	NA	NA	NA	NA	NA	NA	NA	NA
CH2509	10/3/2013	inventory_date	Crepe myrtle	Lagerstroemia	Greensboro	North Carolina	-79.480984	36.035605	NA	good	8.5132	no_info	4.57 to 9.14 m	NA	Greensboro	NA	NA	NA	NA	NA	NA	NA	NA	NA	NA	NA	NA
CH2836	10/3/2013	inventory_date	Crepe myrtle	Lagerstroemia	Greensboro	North Carolina	-79.481864	36.035708	NA	good	8.08432	no_info	4.57 to 9.14 m	NA	Greensboro	NA	NA	NA	NA	NA	NA	NA	NA	NA	NA	NA	NA
CH2837	10/3/2013	inventory_date	Crepe myrtle	Lagerstroemia	Greensboro	North Carolina	-79.481917	36.035813	NA	good	8.24769	no_info	4.57 to 9.14 m	NA	Greensboro	NA	NA	NA	NA	NA	NA	NA	NA	NA	NA	NA	NA
CH3055	10/4/2013	inventory_date	Crepe myrtle	Lagerstroemia	Greensboro	North Carolina	-79.480178	36.04136	NA	good	8.38994	no_info	4.57 to 9.14 m	NA	Greensboro	NA	NA	NA	NA	NA	NA	NA	NA	NA	NA	NA	NA
CH3059	10/4/2013	inventory_date	Crepe myrtle	Lagerstroemia	Greensboro	North Carolina	-79.480335	36.041399	NA	good	8.28085	no_info	4.57 to 9.14 m	NA	Greensboro	NA	NA	NA	NA	NA	NA	NA	NA	NA	NA	NA	NA
CH3063	10/4/2013	inventory_date	Crepe myrtle	Lagerstroemia	Greensboro	North Carolina	-79.480175	36.04144	NA	good	8.42993	no_info	4.57 to 9.14 m	NA	Greensboro	NA	NA	NA	NA	NA	NA	NA	NA	NA	NA	NA	NA
CH3064	10/4/2013	inventory_date	Crepe myrtle	Lagerstroemia	Greensboro	North Carolina	-79.480135	36.041449	NA	good	8.41206	no_info	4.57 to 9.14 m	NA	Greensboro	NA	NA	NA	NA	NA	NA	NA	NA	NA	NA	NA	NA
CH3065	10/4/2013	inventory_date	Dogwood	Cornus florida	Greensboro	North Carolina	-79.480115	36.04146	NA	good	8.27372	naturally_occurring	4.57 to 9.14 m	NA	Greensboro	NA	NA	NA	NA	NA	NA	NA	NA	NA	NA	NA	NA
CH2772	10/3/2013	inventory_date	Crepe myrtle	Lagerstroemia	Greensboro	North Carolina	-79.481658	36.035714	NA	good	NA	no_info	NA	NA	Greensboro	NA	NA	NA	NA	NA	NA	NA	NA	NA	NA	NA	NA
CH2842	10/4/2013	inventory_date	Crepe myrtle	Lagerstroemia	Greensboro	North Carolina	-79.482332	36.042227	NA	fair	NA	no_info	NA	NA	Greensboro	NA	NA	NA	NA	NA	NA	NA	NA	NA	NA	NA	NA
CH101	9/17/2013	inventory_date	Crepe myrtle	Lagerstroemia	Greensboro	North Carolina	-79.481024	36.042291	NA	good	8.06131	no_info	4.57 to 9.14 m	NA	Greensboro	NA	NA	NA	NA	NA	NA	NA	NA	NA	NA	NA	NA
CH103	9/17/2013	inventory_date	Redbud	Cercis canadensis	Greensboro	North Carolina	-79.481022	36.042295	NA	good	8.07544	naturally_occurring	4.57 to 9.14 m	NA	Greensboro	NA	NA	NA	NA	NA	NA	NA	NA	NA	NA	NA	NA
CH104	9/17/2013	inventory_date	Redbud	Cercis canadensis	Greensboro	North Carolina	-79.481009	36.042292	NA	good	8.08252	naturally_occurring	4.57 to 9.14 m	NA	Greensboro	NA	NA	NA	NA	NA	NA	NA	NA	NA	NA	NA	NA
CH105	9/17/2013	inventory_date	Redbud	Cercis canadensis	Greensboro	North Carolina	-79.480998	36.042286	NA	good	8.09208	naturally_occurring	4.57 to 9.14 m	NA	Greensboro	NA	NA	NA	NA	NA	NA	NA	NA	NA	NA	NA	NA
CH107	9/17/2013	inventory_date	Ligustrum	Ligustrum japonicum	Greensboro	North Carolina	-79.480989	36.042263	NA	good	8.07315	introduced	4.57 to 9.14 m	NA	Greensboro	NA	NA	NA	NA	NA	NA	NA	NA	NA	NA	NA	NA
CH106	9/17/2013	inventory_date	Redbud	Cercis canadensis	Greensboro	North Carolina	-79.480988	36.042262	NA	good	NA	naturally_occurring	NA	NA	Greensboro	NA	NA	NA	NA	NA	NA	NA	NA	NA	NA	NA	NA
CH111	9/17/2013	inventory_date	Crepe myrtle	Lagerstroemia	Greensboro	North Carolina	-79.481055	36.042194	NA	good	8.18911	no_info	4.57 to 9.14 m	NA	Greensboro	NA	NA	NA	NA	NA	NA	NA	NA	NA	NA	NA	NA
CH112	9/17/2013	inventory_date	Crepe myrtle	Lagerstroemia	Greensboro	North Carolina	-79.481065	36.042194	NA	good	8.16548	no_info	4.57 to 9.14 m	NA	Greensboro	NA	NA	NA	NA	NA	NA	NA	NA	NA	NA	NA	NA
CH113	9/17/2013	inventory_date	Fig	Ficus carica	Greensboro	North Carolina	-79.481086	36.042192	NA	good	8.19785	introduced	4.57 to 9.14 m	NA	Greensboro	NA	NA	NA	NA	NA	NA	NA	NA	NA	NA	NA	NA
CH114	9/17/2013	inventory_date	Crepe myrtle	Lagerstroemia	Greensboro	North Carolina	-79.481005	36.042151	NA	good	8.16202	no_info	4.57 to 9.14 m	NA	Greensboro	NA	NA	NA	NA	NA	NA	NA	NA	NA	NA	NA	NA
CH115	9/17/2013	inventory_date	Crepe myrtle	Lagerstroemia	Greensboro	North Carolina	-79.48117	36.042129	NA	good	8.21918	no_info	4.57 to 9.14 m	NA	Greensboro	NA	NA	NA	NA	NA	NA	NA	NA	NA	NA	NA	NA
CH119	9/17/2013	inventory_date	Crepe myrtle	Lagerstroemia	Greensboro	North Carolina	-79.481152	36.042112	NA	good	8.21938	no_info	4.57 to 9.14 m	NA	Greensboro	NA	NA	NA	NA	NA	NA	NA	NA	NA	NA	NA	NA
CH120	9/17/2013	inventory_date	Crepe myrtle	Lagerstroemia	Greensboro	North Carolina	-79.481142	36.042098	NA	good	8.10698	no_info	4.57 to 9.14 m	NA	Greensboro	NA	NA	NA	NA	NA	NA	NA	NA	NA	NA	NA	NA
CH136	9/17/2013	inventory_date	Ligustrum	Ligustrum japonicum	Greensboro	North Carolina	-79.481041	36.042055	NA	good	8.0981	introduced	4.57 to 9.14 m	NA	Greensboro	NA	NA	NA	NA	NA	NA	NA	NA	NA	NA	NA	NA
CH175	9/17/2013	inventory_date	Crepe myrtle	Lagerstroemia	Greensboro	North Carolina	-79.481054	36.04189	NA	good	8.03157	no_info	4.57 to 9.14 m	NA	Greensboro	NA	NA	NA	NA	NA	NA	NA	NA	NA	NA	NA	NA
CH187	9/17/2013	inventory_date	Crepe myrtle	Lagerstroemia	Greensboro	North Carolina	-79.481053	36.041827	NA	good	7.91277	no_info	4.57 to 9.14 m	NA	Greensboro	NA	NA	NA	NA	NA	NA	NA	NA	NA	NA	NA	NA
CH195	9/17/2013	inventory_date	Crepe myrtle	Lagerstroemia	Greensboro	North Carolina	-79.481009	36.041807	NA	good	8.07788	no_info	4.57 to 9.14 m	NA	Greensboro	NA	NA	NA	NA	NA	NA	NA	NA	NA	NA	NA	NA
CH196	9/17/2013	inventory_date	Crepe myrtle	Lagerstroemia	Greensboro	North Carolina	-79.481007	36.04177	NA	good	8.05635	no_info	4.57 to 9.14 m	NA	Greensboro	NA	NA	NA	NA	NA	NA	NA	NA	NA	NA	NA	NA
CH203	9/17/2013	inventory_date	Crepe myrtle	Lagerstroemia	Greensboro	North Carolina	-79.4812	36.041756	NA	good	8.11058	no_info	4.57 to 9.14 m	NA	Greensboro	NA	NA	NA	NA	NA	NA	NA	NA	NA	NA	NA	NA
CH204	9/17/2013	inventory_date	Crepe myrtle	Lagerstroemia	Greensboro	North Carolina	-79.481256	36.041757	NA	good	8.10635	no_info	4.57 to 9.14 m	NA	Greensboro	NA	NA	NA	NA	NA	NA	NA	NA	NA	NA	NA	NA
CH205	9/17/2013	inventory_date	Crepe myrtle	Lagerstroemia	Greensboro	North Carolina	-79.481283	36.041758	NA	good	8.25026	no_info	4.57 to 9.14 m	NA	Greensboro	NA	NA	NA	NA	NA	NA	NA	NA	NA	NA	NA	NA
CH208	9/17/2013	inventory_date	Crepe myrtle	Lagerstroemia	Greensboro	North Carolina	-79.481321	36.041755	NA	good	8.10362	no_info	4.57 to 9.14 m	NA	Greensboro	NA	NA	NA	NA	NA	NA	NA	NA	NA	NA	NA	NA
CH209	9/17/2013	inventory_date	Crepe myrtle	Lagerstroemia	Greensboro	North Carolina	-79.481336	36.041755	NA	good	8.05332	no_info	4.57 to 9.14 m	NA	Greensboro	NA	NA	NA	NA	NA	NA	NA	NA	NA	NA	NA	NA
CH210	9/17/2013	inventory_date	Crepe myrtle	Lagerstroemia	Greensboro	North Carolina	-79.481384	36.041764	NA	good	8.15513	no_info	4.57 to 9.14 m	NA	Greensboro	NA	NA	NA	NA	NA	NA	NA	NA	NA	NA	NA	NA
CH211	9/17/2013	inventory_date	Crepe myrtle	Lagerstroemia	Greensboro	North Carolina	-79.481407	36.041761	NA	good	8.07065	no_info	4.57 to 9.14 m	NA	Greensboro	NA	NA	NA	NA	NA	NA	NA	NA	NA	NA	NA	NA
CH262	9/17/2013	inventory_date	Crepe myrtle	Lagerstroemia	Greensboro	North Carolina	-79.481722	36.041774	NA	good	8.11341	no_info	4.57 to 9.14 m	NA	Greensboro	NA	NA	NA	NA	NA	NA	NA	NA	NA	NA	NA	NA
CH263	9/17/2013	inventory_date	Crepe myrtle	Lagerstroemia	Greensboro	North Carolina	-79.481741	36.041782	NA	good	8.04359	no_info	4.57 to 9.14 m	NA	Greensboro	NA	NA	NA	NA	NA	NA	NA	NA	NA	NA	NA	NA
CH264	9/17/2013	inventory_date	Crepe myrtle	Lagerstroemia	Greensboro	North Carolina	-79.481741	36.041795	NA	good	NA	no_info	NA	NA	Greensboro	NA	NA	NA	NA	NA	NA	NA	NA	NA	NA	NA	NA
CH265	9/17/2013	inventory_date	Crepe myrtle	Lagerstroemia	Greensboro	North Carolina	-79.48174	36.041806	NA	good	NA	no_info	NA	NA	Greensboro	NA	NA	NA	NA	NA	NA	NA	NA	NA	NA	NA	NA
CH266	9/17/2013	inventory_date	Crepe myrtle	Lagerstroemia	Greensboro	North Carolina	-79.481741	36.041824	NA	good	NA	no_info	NA	NA	Greensboro	NA	NA	NA	NA	NA	NA	NA	NA	NA	NA	NA	NA
CH267	9/17/2013	inventory_date	Crepe myrtle	Lagerstroemia	Greensboro	North Carolina	-79.481742	36.041839	NA	good	NA	no_info	NA	NA	Greensboro	NA	NA	NA	NA	NA	NA	NA	NA	NA	NA	NA	NA
CH268	9/17/2013	inventory_date	Crepe myrtle	Lagerstroemia	Greensboro	North Carolina	-79.481741	36.041851	NA	good	NA	no_info	NA	NA	Greensboro	NA	NA	NA	NA	NA	NA	NA	NA	NA	NA	NA	NA
CH401	9/18/2013	inventory_date	Crepe myrtle	Lagerstroemia	Greensboro	North Carolina	-79.481295	36.041735	NA	good	NA	no_info	NA	NA	Greensboro	NA	NA	NA	NA	NA	NA	NA	NA	NA	NA	NA	NA
CH402	9/18/2013	inventory_date	Crepe myrtle	Lagerstroemia	Greensboro	North Carolina	-79.481299	36.041725	NA	good	NA	no_info	NA	NA	Greensboro	NA	NA	NA	NA	NA	NA	NA	NA	NA	NA	NA	NA
CH403	9/18/2013	inventory_date	Crepe myrtle	Lagerstroemia	Greensboro	North Carolina	-79.481291	36.041724	NA	good	NA	no_info	NA	NA	Greensboro	NA	NA	NA	NA	NA	NA	NA	NA	NA	NA	NA	NA
CH428	9/18/2013	inventory_date	Crepe myrtle	Lagerstroemia	Greensboro	North Carolina	-79.481232	36.041725	NA	good	8.03998	no_info	4.57 to 9.14 m	NA	Greensboro	NA	NA	NA	NA	NA	NA	NA	NA	NA	NA	NA	NA
CH429	9/18/2013	inventory_date	Crepe myrtle	Lagerstroemia	Greensboro	North Carolina	-79.481202	36.041723	NA	good	8.04767	no_info	4.57 to 9.14 m	NA	Greensboro	NA	NA	NA	NA	NA	NA	NA	NA	NA	NA	NA	NA
CH430	9/18/2013	inventory_date	Crepe myrtle	Lagerstroemia	Greensboro	North Carolina	-79.481194	36.041721	NA	good	8.05949	no_info	4.57 to 9.14 m	NA	Greensboro	NA	NA	NA	NA	NA	NA	NA	NA	NA	NA	NA	NA
CH454	9/18/2013	inventory_date	Crepe myrtle	Lagerstroemia	Greensboro	North Carolina	-79.481054	36.041438	NA	good	8.21605	no_info	4.57 to 9.14 m	NA	Greensboro	NA	NA	NA	NA	NA	NA	NA	NA	NA	NA	NA	NA
CH457	9/18/2013	inventory_date	Mulberry	Morus	Greensboro	North Carolina	-79.481271	36.041459	NA	fair	8.17716	no_info	4.57 to 9.14 m	NA	Greensboro	NA	NA	NA	NA	NA	NA	NA	NA	NA	NA	NA	NA
CH462	9/18/2013	inventory_date	Crepe myrtle	Lagerstroemia	Greensboro	North Carolina	-79.481063	36.041381	NA	good	8.30204	no_info	4.57 to 9.14 m	NA	Greensboro	NA	NA	NA	NA	NA	NA	NA	NA	NA	NA	NA	NA
CH272	9/17/2013	inventory_date	Purple leaf plum	Prunus cerasifera	Greensboro	North Carolina	-79.481811	36.041816	NA	good	8.16677	introduced	4.57 to 9.14 m	NA	Greensboro	NA	NA	NA	NA	NA	NA	NA	NA	NA	NA	NA	NA
CH273	9/17/2013	inventory_date	Crepe myrtle	Lagerstroemia	Greensboro	North Carolina	-79.481818	36.041793	NA	good	8.1254	no_info	4.57 to 9.14 m	NA	Greensboro	NA	NA	NA	NA	NA	NA	NA	NA	NA	NA	NA	NA
CH274	9/17/2013	inventory_date	Crepe myrtle	Lagerstroemia	Greensboro	North Carolina	-79.481844	36.041784	NA	good	8.14598	no_info	4.57 to 9.14 m	NA	Greensboro	NA	NA	NA	NA	NA	NA	NA	NA	NA	NA	NA	NA
CH275	9/17/2013	inventory_date	Dogwood	Cornus florida	Greensboro	North Carolina	-79.481895	36.04179	NA	good	8.05149	naturally_occurring	4.57 to 9.14 m	NA	Greensboro	NA	NA	NA	NA	NA	NA	NA	NA	NA	NA	NA	NA
CH280	9/17/2013	inventory_date	Dogwood	Cornus florida	Greensboro	North Carolina	-79.481913	36.04175	NA	good	8.19497	naturally_occurring	4.57 to 9.14 m	NA	Greensboro	NA	NA	NA	NA	NA	NA	NA	NA	NA	NA	NA	NA
CH1115	9/20/2013	inventory_date	Holly	Ilex	Greensboro	North Carolina	-79.481429	36.040534	NA	good	8.22571	no_info	4.57 to 9.14 m	NA	Greensboro	NA	NA	NA	NA	NA	NA	NA	NA	NA	NA	NA	NA
CH1129	9/20/2013	inventory_date	Crepe myrtle	Lagerstroemia	Greensboro	North Carolina	-79.481181	36.040547	NA	good	8.39215	no_info	4.57 to 9.14 m	NA	Greensboro	NA	NA	NA	NA	NA	NA	NA	NA	NA	NA	NA	NA
CH1130	9/20/2013	inventory_date	Crepe myrtle	Lagerstroemia	Greensboro	North Carolina	-79.481155	36.040542	NA	good	8.54024	no_info	4.57 to 9.14 m	NA	Greensboro	NA	NA	NA	NA	NA	NA	NA	NA	NA	NA	NA	NA
CH357	9/17/2013	inventory_date	Crepe myrtle	Lagerstroemia	Greensboro	North Carolina	-79.481729	36.041742	NA	good	7.93162	no_info	4.57 to 9.14 m	NA	Greensboro	NA	NA	NA	NA	NA	NA	NA	NA	NA	NA	NA	NA
CH358	9/17/2013	inventory_date	Crepe myrtle	Lagerstroemia	Greensboro	North Carolina	-79.481708	36.041741	NA	good	NA	no_info	NA	NA	Greensboro	NA	NA	NA	NA	NA	NA	NA	NA	NA	NA	NA	NA
CH359	9/17/2013	inventory_date	Crepe myrtle	Lagerstroemia	Greensboro	North Carolina	-79.481704	36.041737	NA	good	NA	no_info	NA	NA	Greensboro	NA	NA	NA	NA	NA	NA	NA	NA	NA	NA	NA	NA
CH360	9/17/2013	inventory_date	Sugar maple	Acer saccharum	Greensboro	North Carolina	-79.481694	36.041738	NA	good	NA	naturally_occurring	NA	NA	Greensboro	NA	NA	NA	NA	NA	NA	NA	NA	NA	NA	NA	NA
CH365	9/17/2013	inventory_date	Crepe myrtle	Lagerstroemia	Greensboro	North Carolina	-79.481401	36.041734	NA	good	8.13532	no_info	4.57 to 9.14 m	NA	Greensboro	NA	NA	NA	NA	NA	NA	NA	NA	NA	NA	NA	NA
CH372	9/18/2013	inventory_date	Crepe myrtle	Lagerstroemia	Greensboro	North Carolina	-79.481372	36.041735	NA	good	8.24378	no_info	4.57 to 9.14 m	NA	Greensboro	NA	NA	NA	NA	NA	NA	NA	NA	NA	NA	NA	NA
CH373	9/18/2013	inventory_date	Crepe myrtle	Lagerstroemia	Greensboro	North Carolina	-79.481349	36.041733	NA	good	8.07734	no_info	4.57 to 9.14 m	NA	Greensboro	NA	NA	NA	NA	NA	NA	NA	NA	NA	NA	NA	NA
CH374	9/18/2013	inventory_date	Crepe myrtle	Lagerstroemia	Greensboro	North Carolina	-79.481373	36.041633	NA	good	8.30486	no_info	4.57 to 9.14 m	NA	Greensboro	NA	NA	NA	NA	NA	NA	NA	NA	NA	NA	NA	NA
CH399	9/18/2013	inventory_date	Crepe myrtle	Lagerstroemia	Greensboro	North Carolina	-79.481322	36.041735	NA	good	NA	no_info	NA	NA	Greensboro	NA	NA	NA	NA	NA	NA	NA	NA	NA	NA	NA	NA
CH400	9/18/2013	inventory_date	Crepe myrtle	Lagerstroemia	Greensboro	North Carolina	-79.481284	36.041735	NA	good	8.05678	no_info	4.57 to 9.14 m	NA	Greensboro	NA	NA	NA	NA	NA	NA	NA	NA	NA	NA	NA	NA
CH486	9/18/2013	inventory_date	Crepe myrtle	Lagerstroemia	Greensboro	North Carolina	-79.481362	36.041322	NA	good	8.28938	no_info	4.57 to 9.14 m	NA	Greensboro	NA	NA	NA	NA	NA	NA	NA	NA	NA	NA	NA	NA
CH1536	9/30/2013	inventory_date	Crepe myrtle	Lagerstroemia	Greensboro	North Carolina	-79.480789	36.041062	NA	good	NA	no_info	NA	NA	Greensboro	NA	NA	NA	NA	NA	NA	NA	NA	NA	NA	NA	NA
CH1666	10/1/2013	inventory_date	Crepe myrtle	Lagerstroemia	Greensboro	North Carolina	-79.480578	36.040888	NA	good	8.31947	no_info	4.57 to 9.14 m	NA	Greensboro	NA	NA	NA	NA	NA	NA	NA	NA	NA	NA	NA	NA
CH1668	10/1/2013	inventory_date	Crepe myrtle	Lagerstroemia	Greensboro	North Carolina	-79.480588	36.040903	NA	good	8.25224	no_info	4.57 to 9.14 m	NA	Greensboro	NA	NA	NA	NA	NA	NA	NA	NA	NA	NA	NA	NA
CH1669	10/1/2013	inventory_date	Crepe myrtle	Lagerstroemia	Greensboro	North Carolina	-79.480576	36.040904	NA	good	8.19833	no_info	4.57 to 9.14 m	NA	Greensboro	NA	NA	NA	NA	NA	NA	NA	NA	NA	NA	NA	NA
CH1670	10/1/2013	inventory_date	Crepe myrtle	Lagerstroemia	Greensboro	North Carolina	-79.480528	36.040888	NA	good	8.37097	no_info	4.57 to 9.14 m	NA	Greensboro	NA	NA	NA	NA	NA	NA	NA	NA	NA	NA	NA	NA
CH749	9/19/2013	inventory_date	Crepe myrtle	Lagerstroemia	Greensboro	North Carolina	-79.481561	36.041036	NA	good	8.05757	no_info	4.57 to 9.14 m	NA	Greensboro	NA	NA	NA	NA	NA	NA	NA	NA	NA	NA	NA	NA
CH753	9/19/2013	inventory_date	Leyland cypress	Cupressus leylandii	Greensboro	North Carolina	-79.481648	36.041007	NA	good	8.17556	no_info	4.57 to 9.14 m	NA	Greensboro	NA	NA	NA	NA	NA	NA	NA	NA	NA	NA	NA	NA
CH754	9/19/2013	inventory_date	Leyland cypress	Cupressus leylandii	Greensboro	North Carolina	-79.481651	36.041004	NA	good	8.17752	no_info	4.57 to 9.14 m	NA	Greensboro	NA	NA	NA	NA	NA	NA	NA	NA	NA	NA	NA	NA
CH755	9/19/2013	inventory_date	Leyland cypress	Cupressus leylandii	Greensboro	North Carolina	-79.481656	36.041005	NA	good	8.18044	no_info	4.57 to 9.14 m	NA	Greensboro	NA	NA	NA	NA	NA	NA	NA	NA	NA	NA	NA	NA
CH756	9/19/2013	inventory_date	Leyland cypress	Cupressus leylandii	Greensboro	North Carolina	-79.48166	36.041004	NA	good	8.18205	no_info	4.57 to 9.14 m	NA	Greensboro	NA	NA	NA	NA	NA	NA	NA	NA	NA	NA	NA	NA
CH757	9/19/2013	inventory_date	Leyland cypress	Cupressus leylandii	Greensboro	North Carolina	-79.481664	36.041004	NA	good	8.18111	no_info	4.57 to 9.14 m	NA	Greensboro	NA	NA	NA	NA	NA	NA	NA	NA	NA	NA	NA	NA
CH758	9/19/2013	inventory_date	Leyland cypress	Cupressus leylandii	Greensboro	North Carolina	-79.481668	36.041005	NA	good	8.17912	no_info	4.57 to 9.14 m	NA	Greensboro	NA	NA	NA	NA	NA	NA	NA	NA	NA	NA	NA	NA
CH759	9/19/2013	inventory_date	Leyland cypress	Cupressus leylandii	Greensboro	North Carolina	-79.481672	36.041007	NA	good	8.18889	no_info	4.57 to 9.14 m	NA	Greensboro	NA	NA	NA	NA	NA	NA	NA	NA	NA	NA	NA	NA
CH760	9/19/2013	inventory_date	Leyland cypress	Cupressus leylandii	Greensboro	North Carolina	-79.481679	36.04101	NA	good	8.19652	no_info	4.57 to 9.14 m	NA	Greensboro	NA	NA	NA	NA	NA	NA	NA	NA	NA	NA	NA	NA
CH761	9/19/2013	inventory_date	Leyland cypress	Cupressus leylandii	Greensboro	North Carolina	-79.481684	36.041008	NA	good	8.19652	no_info	4.57 to 9.14 m	NA	Greensboro	NA	NA	NA	NA	NA	NA	NA	NA	NA	NA	NA	NA
CH764	9/19/2013	inventory_date	Leyland cypress	Cupressus leylandii	Greensboro	North Carolina	-79.481773	36.041006	NA	good	NA	no_info	NA	NA	Greensboro	NA	NA	NA	NA	NA	NA	NA	NA	NA	NA	NA	NA
CH765	9/19/2013	inventory_date	Leyland cypress	Cupressus leylandii	Greensboro	North Carolina	-79.481774	36.041015	NA	good	NA	no_info	NA	NA	Greensboro	NA	NA	NA	NA	NA	NA	NA	NA	NA	NA	NA	NA
CH766	9/19/2013	inventory_date	Leyland cypress	Cupressus leylandii	Greensboro	North Carolina	-79.481774	36.04102	NA	good	NA	no_info	NA	NA	Greensboro	NA	NA	NA	NA	NA	NA	NA	NA	NA	NA	NA	NA
CH767	9/19/2013	inventory_date	Leyland cypress	Cupressus leylandii	Greensboro	North Carolina	-79.481774	36.041025	NA	good	NA	no_info	NA	NA	Greensboro	NA	NA	NA	NA	NA	NA	NA	NA	NA	NA	NA	NA
CH768	9/19/2013	inventory_date	Leyland cypress	Cupressus leylandii	Greensboro	North Carolina	-79.481774	36.04103	NA	good	NA	no_info	NA	NA	Greensboro	NA	NA	NA	NA	NA	NA	NA	NA	NA	NA	NA	NA
CH769	9/19/2013	inventory_date	Leyland cypress	Cupressus leylandii	Greensboro	North Carolina	-79.481774	36.041036	NA	good	NA	no_info	NA	NA	Greensboro	NA	NA	NA	NA	NA	NA	NA	NA	NA	NA	NA	NA
CH770	9/19/2013	inventory_date	Leyland cypress	Cupressus leylandii	Greensboro	North Carolina	-79.481775	36.041043	NA	good	NA	no_info	NA	NA	Greensboro	NA	NA	NA	NA	NA	NA	NA	NA	NA	NA	NA	NA
CH834	9/19/2013	inventory_date	Crepe myrtle	Lagerstroemia	Greensboro	North Carolina	-79.48137	36.040815	NA	good	NA	no_info	NA	NA	Greensboro	NA	NA	NA	NA	NA	NA	NA	NA	NA	NA	NA	NA
CH836	9/19/2013	inventory_date	Crepe myrtle	Lagerstroemia	Greensboro	North Carolina	-79.481391	36.040859	NA	good	NA	no_info	NA	NA	Greensboro	NA	NA	NA	NA	NA	NA	NA	NA	NA	NA	NA	NA
CH837	9/19/2013	inventory_date	Crepe myrtle	Lagerstroemia	Greensboro	North Carolina	-79.481381	36.040886	NA	good	NA	no_info	NA	NA	Greensboro	NA	NA	NA	NA	NA	NA	NA	NA	NA	NA	NA	NA
CH838	9/19/2013	inventory_date	Crepe myrtle	Lagerstroemia	Greensboro	North Carolina	-79.481383	36.040902	NA	good	NA	no_info	NA	NA	Greensboro	NA	NA	NA	NA	NA	NA	NA	NA	NA	NA	NA	NA
CH839	9/19/2013	inventory_date	Crepe myrtle	Lagerstroemia	Greensboro	North Carolina	-79.48134	36.040947	NA	good	8.27229	no_info	4.57 to 9.14 m	NA	Greensboro	NA	NA	NA	NA	NA	NA	NA	NA	NA	NA	NA	NA
CH857	9/19/2013	inventory_date	Crepe myrtle	Lagerstroemia	Greensboro	North Carolina	-79.481083	36.040783	NA	good	8.38964	no_info	4.57 to 9.14 m	NA	Greensboro	NA	NA	NA	NA	NA	NA	NA	NA	NA	NA	NA	NA
CH858	9/19/2013	inventory_date	Crepe myrtle	Lagerstroemia	Greensboro	North Carolina	-79.481082	36.040761	NA	good	8.44189	no_info	4.57 to 9.14 m	NA	Greensboro	NA	NA	NA	NA	NA	NA	NA	NA	NA	NA	NA	NA
CH859	9/19/2013	inventory_date	Crepe myrtle	Lagerstroemia	Greensboro	North Carolina	-79.481091	36.040726	NA	good	8.37807	no_info	4.57 to 9.14 m	NA	Greensboro	NA	NA	NA	NA	NA	NA	NA	NA	NA	NA	NA	NA
CH861	9/19/2013	inventory_date	Redbud	Cercis canadensis	Greensboro	North Carolina	-79.481075	36.040698	NA	good	8.5738	naturally_occurring	4.57 to 9.14 m	NA	Greensboro	NA	NA	NA	NA	NA	NA	NA	NA	NA	NA	NA	NA
CH862	9/19/2013	inventory_date	Crepe myrtle	Lagerstroemia	Greensboro	North Carolina	-79.48119	36.040723	NA	good	8.35358	no_info	4.57 to 9.14 m	NA	Greensboro	NA	NA	NA	NA	NA	NA	NA	NA	NA	NA	NA	NA
CH867	9/19/2013	inventory_date	Crepe myrtle	Lagerstroemia	Greensboro	North Carolina	-79.4811	36.040573	NA	good	8.3777	no_info	4.57 to 9.14 m	NA	Greensboro	NA	NA	NA	NA	NA	NA	NA	NA	NA	NA	NA	NA
CH1058	9/20/2013	inventory_date	Crepe myrtle	Lagerstroemia	Greensboro	North Carolina	-79.481599	36.035993	NA	good	8.28693	no_info	4.57 to 9.14 m	NA	Greensboro	NA	NA	NA	NA	NA	NA	NA	NA	NA	NA	NA	NA
CH1059	9/20/2013	inventory_date	Crepe myrtle	Lagerstroemia	Greensboro	North Carolina	-79.481584	36.035991	NA	good	8.30229	no_info	4.57 to 9.14 m	NA	Greensboro	NA	NA	NA	NA	NA	NA	NA	NA	NA	NA	NA	NA
CH1060	9/20/2013	inventory_date	Crepe myrtle	Lagerstroemia	Greensboro	North Carolina	-79.481567	36.03599	NA	good	8.35038	no_info	4.57 to 9.14 m	NA	Greensboro	NA	NA	NA	NA	NA	NA	NA	NA	NA	NA	NA	NA
CH1061	9/20/2013	inventory_date	Crepe myrtle	Lagerstroemia	Greensboro	North Carolina	-79.481562	36.035998	NA	good	8.2864	no_info	4.57 to 9.14 m	NA	Greensboro	NA	NA	NA	NA	NA	NA	NA	NA	NA	NA	NA	NA
CH1062	9/20/2013	inventory_date	Crepe myrtle	Lagerstroemia	Greensboro	North Carolina	-79.481556	36.035987	NA	good	8.27721	no_info	4.57 to 9.14 m	NA	Greensboro	NA	NA	NA	NA	NA	NA	NA	NA	NA	NA	NA	NA
CH1085	9/20/2013	inventory_date	Crepe myrtle	Lagerstroemia	Greensboro	North Carolina	-79.481443	36.040275	NA	fair	7.88572	no_info	4.57 to 9.14 m	NA	Greensboro	NA	NA	NA	NA	NA	NA	NA	NA	NA	NA	NA	NA
CH1087	9/20/2013	inventory_date	Crepe myrtle	Lagerstroemia	Greensboro	North Carolina	-79.481594	36.040297	NA	good	8.25725	no_info	4.57 to 9.14 m	NA	Greensboro	NA	NA	NA	NA	NA	NA	NA	NA	NA	NA	NA	NA
CH1089	9/20/2013	inventory_date	Crepe myrtle	Lagerstroemia	Greensboro	North Carolina	-79.481603	36.040344	NA	good	8.07466	no_info	4.57 to 9.14 m	NA	Greensboro	NA	NA	NA	NA	NA	NA	NA	NA	NA	NA	NA	NA
CH1094	9/20/2013	inventory_date	Crepe myrtle	Lagerstroemia	Greensboro	North Carolina	-79.481593	36.040418	NA	good	8.11883	no_info	4.57 to 9.14 m	NA	Greensboro	NA	NA	NA	NA	NA	NA	NA	NA	NA	NA	NA	NA
CH1131	9/20/2013	inventory_date	Crepe myrtle	Lagerstroemia	Greensboro	North Carolina	-79.481141	36.040542	NA	good	8.52426	no_info	4.57 to 9.14 m	NA	Greensboro	NA	NA	NA	NA	NA	NA	NA	NA	NA	NA	NA	NA
CH1132	9/20/2013	inventory_date	Sugar maple	Acer saccharum	Greensboro	North Carolina	-79.481241	36.040547	NA	good	8.3304	naturally_occurring	4.57 to 9.14 m	NA	Greensboro	NA	NA	NA	NA	NA	NA	NA	NA	NA	NA	NA	NA
CH1137	9/20/2013	inventory_date	Crabapple	Malus angustifolia	Greensboro	North Carolina	-79.481181	36.040522	NA	good	NA	naturally_occurring	NA	NA	Greensboro	NA	NA	NA	NA	NA	NA	NA	NA	NA	NA	NA	NA
CH1142	9/20/2013	inventory_date	Crepe myrtle	Lagerstroemia	Greensboro	North Carolina	-79.481118	36.040439	NA	good	8.35038	no_info	4.57 to 9.14 m	NA	Greensboro	NA	NA	NA	NA	NA	NA	NA	NA	NA	NA	NA	NA
CH1153	9/20/2013	inventory_date	Crepe myrtle	Lagerstroemia	Greensboro	North Carolina	-79.481077	36.040297	NA	good	8.33296	no_info	4.57 to 9.14 m	NA	Greensboro	NA	NA	NA	NA	NA	NA	NA	NA	NA	NA	NA	NA
CH1330	9/30/2013	inventory_date	Crepe myrtle	Lagerstroemia	Greensboro	North Carolina	-79.480612	36.041937	NA	good	8.06977	no_info	4.57 to 9.14 m	NA	Greensboro	NA	NA	NA	NA	NA	NA	NA	NA	NA	NA	NA	NA
CH1335	9/30/2013	inventory_date	Crepe myrtle	Lagerstroemia	Greensboro	North Carolina	-79.48053	36.041739	NA	good	8.16269	no_info	4.57 to 9.14 m	NA	Greensboro	NA	NA	NA	NA	NA	NA	NA	NA	NA	NA	NA	NA
CH1418	9/30/2013	inventory_date	Crepe myrtle	Lagerstroemia	Greensboro	North Carolina	-79.480898	36.040893	NA	good	8.37253	no_info	4.57 to 9.14 m	NA	Greensboro	NA	NA	NA	NA	NA	NA	NA	NA	NA	NA	NA	NA
CH1424	9/30/2013	inventory_date	Pussy willow	Salix discolor	Greensboro	North Carolina	-79.480748	36.040902	NA	good	8.38292	introduced	4.57 to 9.14 m	NA	Greensboro	NA	NA	NA	NA	NA	NA	NA	NA	NA	NA	NA	NA
CH1428	9/30/2013	inventory_date	Dogwood	Cornus florida	Greensboro	North Carolina	-79.480936	36.040975	NA	good	8.45288	naturally_occurring	4.57 to 9.14 m	NA	Greensboro	NA	NA	NA	NA	NA	NA	NA	NA	NA	NA	NA	NA
CH1429	9/30/2013	inventory_date	Dogwood	Cornus florida	Greensboro	North Carolina	-79.480962	36.040972	NA	good	8.41923	naturally_occurring	4.57 to 9.14 m	NA	Greensboro	NA	NA	NA	NA	NA	NA	NA	NA	NA	NA	NA	NA
CH1430	9/30/2013	inventory_date	Dogwood	Cornus florida	Greensboro	North Carolina	-79.480943	36.041009	NA	good	8.35996	naturally_occurring	4.57 to 9.14 m	NA	Greensboro	NA	NA	NA	NA	NA	NA	NA	NA	NA	NA	NA	NA
CH1433	9/30/2013	inventory_date	Crepe myrtle	Lagerstroemia	Greensboro	North Carolina	-79.480976	36.04107	NA	good	8.2637	no_info	4.57 to 9.14 m	NA	Greensboro	NA	NA	NA	NA	NA	NA	NA	NA	NA	NA	NA	NA
CH1434	9/30/2013	inventory_date	Crepe myrtle	Lagerstroemia	Greensboro	North Carolina	-79.480958	36.041065	NA	good	8.19408	no_info	4.57 to 9.14 m	NA	Greensboro	NA	NA	NA	NA	NA	NA	NA	NA	NA	NA	NA	NA
CH1467	9/30/2013	inventory_date	Crepe myrtle	Lagerstroemia	Greensboro	North Carolina	-79.481005	36.041338	NA	good	8.25254	no_info	4.57 to 9.14 m	NA	Greensboro	NA	NA	NA	NA	NA	NA	NA	NA	NA	NA	NA	NA
CH1468	9/30/2013	inventory_date	Crepe myrtle	Lagerstroemia	Greensboro	North Carolina	-79.481002	36.041365	NA	good	8.31872	no_info	4.57 to 9.14 m	NA	Greensboro	NA	NA	NA	NA	NA	NA	NA	NA	NA	NA	NA	NA
CH1503	9/30/2013	inventory_date	Dogwood	Cornus florida	Greensboro	North Carolina	-79.480551	36.041076	NA	good	8.16878	naturally_occurring	4.57 to 9.14 m	NA	Greensboro	NA	NA	NA	NA	NA	NA	NA	NA	NA	NA	NA	NA
CH1504	9/30/2013	inventory_date	Kousa dogwood	Cornus kousa	Greensboro	North Carolina	-79.480545	36.041074	NA	good	8.13256	introduced	4.57 to 9.14 m	NA	Greensboro	NA	NA	NA	NA	NA	NA	NA	NA	NA	NA	NA	NA
CH1505	9/30/2013	inventory_date	Kousa dogwood	Cornus kousa	Greensboro	North Carolina	-79.480521	36.041076	NA	good	8.1304	introduced	4.57 to 9.14 m	NA	Greensboro	NA	NA	NA	NA	NA	NA	NA	NA	NA	NA	NA	NA
CH1506	9/30/2013	inventory_date	Kousa dogwood	Cornus kousa	Greensboro	North Carolina	-79.480503	36.041076	NA	good	8.13794	introduced	4.57 to 9.14 m	NA	Greensboro	NA	NA	NA	NA	NA	NA	NA	NA	NA	NA	NA	NA
CH1507	9/30/2013	inventory_date	Kousa dogwood	Cornus kousa	Greensboro	North Carolina	-79.480486	36.041074	NA	good	8.1252	introduced	4.57 to 9.14 m	NA	Greensboro	NA	NA	NA	NA	NA	NA	NA	NA	NA	NA	NA	NA
CH1520	9/30/2013	inventory_date	Kousa dogwood	Cornus kousa	Greensboro	North Carolina	-79.480714	36.040974	NA	good	8.27889	introduced	4.57 to 9.14 m	NA	Greensboro	NA	NA	NA	NA	NA	NA	NA	NA	NA	NA	NA	NA
CH1521	9/30/2013	inventory_date	Kousa dogwood	Cornus kousa	Greensboro	North Carolina	-79.480706	36.040999	NA	good	8.38635	introduced	4.57 to 9.14 m	NA	Greensboro	NA	NA	NA	NA	NA	NA	NA	NA	NA	NA	NA	NA
CH1522	9/30/2013	inventory_date	Kousa dogwood	Cornus kousa	Greensboro	North Carolina	-79.480711	36.041013	NA	good	8.3284	introduced	4.57 to 9.14 m	NA	Greensboro	NA	NA	NA	NA	NA	NA	NA	NA	NA	NA	NA	NA
CH1527	9/30/2013	inventory_date	Mimosa	Albizia julibrissin	Greensboro	North Carolina	-79.480762	36.040964	NA	good	8.35967	introduced	4.57 to 9.14 m	NA	Greensboro	NA	NA	NA	NA	NA	NA	NA	NA	NA	NA	NA	NA
CH1529	9/30/2013	inventory_date	Crepe myrtle	Lagerstroemia	Greensboro	North Carolina	-79.480836	36.041	NA	good	8.28027	no_info	4.57 to 9.14 m	NA	Greensboro	NA	NA	NA	NA	NA	NA	NA	NA	NA	NA	NA	NA
CH1531	9/30/2013	inventory_date	Crepe myrtle	Lagerstroemia	Greensboro	North Carolina	-79.48083	36.041035	NA	good	8.32692	no_info	4.57 to 9.14 m	NA	Greensboro	NA	NA	NA	NA	NA	NA	NA	NA	NA	NA	NA	NA
CH1532	9/30/2013	inventory_date	Crepe myrtle	Lagerstroemia	Greensboro	North Carolina	-79.480825	36.04104	NA	good	NA	no_info	NA	NA	Greensboro	NA	NA	NA	NA	NA	NA	NA	NA	NA	NA	NA	NA
CH1671	10/1/2013	inventory_date	Crepe myrtle	Lagerstroemia	Greensboro	North Carolina	-79.480509	36.040896	NA	good	8.25244	no_info	4.57 to 9.14 m	NA	Greensboro	NA	NA	NA	NA	NA	NA	NA	NA	NA	NA	NA	NA
CH1672	10/1/2013	inventory_date	Crepe myrtle	Lagerstroemia	Greensboro	North Carolina	-79.480485	36.040899	NA	good	8.17781	no_info	4.57 to 9.14 m	NA	Greensboro	NA	NA	NA	NA	NA	NA	NA	NA	NA	NA	NA	NA
CH1673	10/1/2013	inventory_date	Crepe myrtle	Lagerstroemia	Greensboro	North Carolina	-79.480515	36.040883	NA	good	8.25267	no_info	4.57 to 9.14 m	NA	Greensboro	NA	NA	NA	NA	NA	NA	NA	NA	NA	NA	NA	NA
CH1674	10/1/2013	inventory_date	Crepe myrtle	Lagerstroemia	Greensboro	North Carolina	-79.480523	36.040853	NA	good	8.36045	no_info	4.57 to 9.14 m	NA	Greensboro	NA	NA	NA	NA	NA	NA	NA	NA	NA	NA	NA	NA
CH1675	10/1/2013	inventory_date	Crepe myrtle	Lagerstroemia	Greensboro	North Carolina	-79.480524	36.04084	NA	good	8.37507	no_info	4.57 to 9.14 m	NA	Greensboro	NA	NA	NA	NA	NA	NA	NA	NA	NA	NA	NA	NA
CH1676	10/1/2013	inventory_date	Crepe myrtle	Lagerstroemia	Greensboro	North Carolina	-79.48053	36.040828	NA	good	8.35825	no_info	4.57 to 9.14 m	NA	Greensboro	NA	NA	NA	NA	NA	NA	NA	NA	NA	NA	NA	NA
CH1678	10/1/2013	inventory_date	Crepe myrtle	Lagerstroemia	Greensboro	North Carolina	-79.480556	36.040792	NA	good	8.44039	no_info	4.57 to 9.14 m	NA	Greensboro	NA	NA	NA	NA	NA	NA	NA	NA	NA	NA	NA	NA
CH2691	10/3/2013	inventory_date	Crepe myrtle	Lagerstroemia	Greensboro	North Carolina	-79.481166	36.035525	NA	good	8.50807	no_info	4.57 to 9.14 m	NA	Greensboro	NA	NA	NA	NA	NA	NA	NA	NA	NA	NA	NA	NA
CH2693	10/3/2013	inventory_date	Crepe myrtle	Lagerstroemia	Greensboro	North Carolina	-79.481209	36.035529	NA	good	8.46803	no_info	4.57 to 9.14 m	NA	Greensboro	NA	NA	NA	NA	NA	NA	NA	NA	NA	NA	NA	NA
CH2700	10/3/2013	inventory_date	Japanese maple	Acer palmatum	Greensboro	North Carolina	-79.481301	36.035521	NA	good	8.15681	introduced	4.57 to 9.14 m	NA	Greensboro	NA	NA	NA	NA	NA	NA	NA	NA	NA	NA	NA	NA
CH2702	10/3/2013	inventory_date	Crepe myrtle	Lagerstroemia	Greensboro	North Carolina	-79.481227	36.035474	NA	good	8.46091	no_info	4.57 to 9.14 m	NA	Greensboro	NA	NA	NA	NA	NA	NA	NA	NA	NA	NA	NA	NA
CH1683	10/1/2013	inventory_date	Crepe myrtle	Lagerstroemia	Greensboro	North Carolina	-79.480554	36.040778	NA	good	8.59367	no_info	4.57 to 9.14 m	NA	Greensboro	NA	NA	NA	NA	NA	NA	NA	NA	NA	NA	NA	NA
CH1684	10/1/2013	inventory_date	Crepe myrtle	Lagerstroemia	Greensboro	North Carolina	-79.480564	36.040757	NA	good	8.22931	no_info	4.57 to 9.14 m	NA	Greensboro	NA	NA	NA	NA	NA	NA	NA	NA	NA	NA	NA	NA
CH1829	10/1/2013	inventory_date	Crepe myrtle	Lagerstroemia	Greensboro	North Carolina	-79.480736	36.040575	NA	good	8.2134	no_info	4.57 to 9.14 m	NA	Greensboro	NA	NA	NA	NA	NA	NA	NA	NA	NA	NA	NA	NA
CH1830	10/1/2013	inventory_date	Crepe myrtle	Lagerstroemia	Greensboro	North Carolina	-79.480782	36.04057	NA	good	8.4053	no_info	4.57 to 9.14 m	NA	Greensboro	NA	NA	NA	NA	NA	NA	NA	NA	NA	NA	NA	NA
CH1831	10/1/2013	inventory_date	Crepe myrtle	Lagerstroemia	Greensboro	North Carolina	-79.480783	36.040581	NA	good	NA	no_info	NA	NA	Greensboro	NA	NA	NA	NA	NA	NA	NA	NA	NA	NA	NA	NA
CH1832	10/1/2013	inventory_date	Dogwood	Cornus florida	Greensboro	North Carolina	-79.480818	36.040595	NA	good	8.19467	naturally_occurring	4.57 to 9.14 m	NA	Greensboro	NA	NA	NA	NA	NA	NA	NA	NA	NA	NA	NA	NA
CH1833	10/1/2013	inventory_date	Crepe myrtle	Lagerstroemia	Greensboro	North Carolina	-79.480826	36.04059	NA	good	8.22288	no_info	4.57 to 9.14 m	NA	Greensboro	NA	NA	NA	NA	NA	NA	NA	NA	NA	NA	NA	NA
CH1834	10/1/2013	inventory_date	Crepe myrtle	Lagerstroemia	Greensboro	North Carolina	-79.480836	36.04059	NA	good	NA	no_info	NA	NA	Greensboro	NA	NA	NA	NA	NA	NA	NA	NA	NA	NA	NA	NA
CH1835	10/1/2013	inventory_date	Crepe myrtle	Lagerstroemia	Greensboro	North Carolina	-79.480864	36.040597	NA	good	NA	no_info	NA	NA	Greensboro	NA	NA	NA	NA	NA	NA	NA	NA	NA	NA	NA	NA
CH1969	10/1/2013	inventory_date	Crepe myrtle	Lagerstroemia	Greensboro	North Carolina	-79.480635	36.040011	NA	good	8.51507	no_info	4.57 to 9.14 m	NA	Greensboro	NA	NA	NA	NA	NA	NA	NA	NA	NA	NA	NA	NA
CH2039	10/2/2013	inventory_date	Crepe myrtle	Lagerstroemia	Greensboro	North Carolina	-79.475928	36.040639	NA	good	NA	no_info	NA	NA	Greensboro	NA	NA	NA	NA	NA	NA	NA	NA	NA	NA	NA	NA
CH2042	10/2/2013	inventory_date	Crepe myrtle	Lagerstroemia	Greensboro	North Carolina	-79.475979	36.040529	NA	good	7.96667	no_info	4.57 to 9.14 m	NA	Greensboro	NA	NA	NA	NA	NA	NA	NA	NA	NA	NA	NA	NA
CH2043	10/2/2013	inventory_date	Crepe myrtle	Lagerstroemia	Greensboro	North Carolina	-79.475967	36.040527	NA	good	8.04977	no_info	4.57 to 9.14 m	NA	Greensboro	NA	NA	NA	NA	NA	NA	NA	NA	NA	NA	NA	NA
CH2044	10/2/2013	inventory_date	Crepe myrtle	Lagerstroemia	Greensboro	North Carolina	-79.47594	36.040529	NA	good	8.00195	no_info	4.57 to 9.14 m	NA	Greensboro	NA	NA	NA	NA	NA	NA	NA	NA	NA	NA	NA	NA
CH2045	10/2/2013	inventory_date	Crepe myrtle	Lagerstroemia	Greensboro	North Carolina	-79.475855	36.040526	NA	good	7.96554	no_info	4.57 to 9.14 m	NA	Greensboro	NA	NA	NA	NA	NA	NA	NA	NA	NA	NA	NA	NA
CH2056	10/2/2013	inventory_date	Wax myrtle	Myrica cerifera	Greensboro	North Carolina	-79.475755	36.04053	NA	good	8.08542	no_info	4.57 to 9.14 m	NA	Greensboro	NA	NA	NA	NA	NA	NA	NA	NA	NA	NA	NA	NA
CH2057	10/2/2013	inventory_date	Wax myrtle	Myrica cerifera	Greensboro	North Carolina	-79.475755	36.040551	NA	good	7.99375	no_info	4.57 to 9.14 m	NA	Greensboro	NA	NA	NA	NA	NA	NA	NA	NA	NA	NA	NA	NA
CH2059	10/2/2013	inventory_date	Wax myrtle	Myrica cerifera	Greensboro	North Carolina	-79.475751	36.04059	NA	good	7.99256	no_info	4.57 to 9.14 m	NA	Greensboro	NA	NA	NA	NA	NA	NA	NA	NA	NA	NA	NA	NA
CH2060	10/2/2013	inventory_date	Wax myrtle	Myrica cerifera	Greensboro	North Carolina	-79.47575	36.040604	NA	good	7.98975	no_info	4.57 to 9.14 m	NA	Greensboro	NA	NA	NA	NA	NA	NA	NA	NA	NA	NA	NA	NA
CH2061	10/2/2013	inventory_date	Wax myrtle	Myrica cerifera	Greensboro	North Carolina	-79.475754	36.040634	NA	good	8.21076	no_info	4.57 to 9.14 m	NA	Greensboro	NA	NA	NA	NA	NA	NA	NA	NA	NA	NA	NA	NA
CH2062	10/2/2013	inventory_date	Wax myrtle	Myrica cerifera	Greensboro	North Carolina	-79.475749	36.040639	NA	fair	8.04683	no_info	4.57 to 9.14 m	NA	Greensboro	NA	NA	NA	NA	NA	NA	NA	NA	NA	NA	NA	NA
CH2064	10/2/2013	inventory_date	Wax myrtle	Myrica cerifera	Greensboro	North Carolina	-79.475746	36.040669	NA	good	7.97653	no_info	4.57 to 9.14 m	NA	Greensboro	NA	NA	NA	NA	NA	NA	NA	NA	NA	NA	NA	NA
CH2066	10/2/2013	inventory_date	Crepe myrtle	Lagerstroemia	Greensboro	North Carolina	-79.475757	36.040683	NA	good	7.98198	no_info	4.57 to 9.14 m	NA	Greensboro	NA	NA	NA	NA	NA	NA	NA	NA	NA	NA	NA	NA
CH2067	10/2/2013	inventory_date	Crepe myrtle	Lagerstroemia	Greensboro	North Carolina	-79.475736	36.040674	NA	good	8.01075	no_info	4.57 to 9.14 m	NA	Greensboro	NA	NA	NA	NA	NA	NA	NA	NA	NA	NA	NA	NA
CH2093	10/2/2013	inventory_date	Crepe myrtle	Lagerstroemia	Greensboro	North Carolina	-79.475665	36.04076	NA	good	7.99933	no_info	4.57 to 9.14 m	NA	Greensboro	NA	NA	NA	NA	NA	NA	NA	NA	NA	NA	NA	NA
CH2094	10/2/2013	inventory_date	Crepe myrtle	Lagerstroemia	Greensboro	North Carolina	-79.47565	36.040763	NA	good	8.01298	no_info	4.57 to 9.14 m	NA	Greensboro	NA	NA	NA	NA	NA	NA	NA	NA	NA	NA	NA	NA
CH2095	10/2/2013	inventory_date	Crepe myrtle	Lagerstroemia	Greensboro	North Carolina	-79.475632	36.040762	NA	good	8.07019	no_info	4.57 to 9.14 m	NA	Greensboro	NA	NA	NA	NA	NA	NA	NA	NA	NA	NA	NA	NA
CH2120	10/2/2013	inventory_date	Crepe myrtle	Lagerstroemia	Greensboro	North Carolina	-79.475558	36.040687	NA	good	8.08382	no_info	4.57 to 9.14 m	NA	Greensboro	NA	NA	NA	NA	NA	NA	NA	NA	NA	NA	NA	NA
CH2121	10/2/2013	inventory_date	Crepe myrtle	Lagerstroemia	Greensboro	North Carolina	-79.475559	36.040656	NA	good	8.09496	no_info	4.57 to 9.14 m	NA	Greensboro	NA	NA	NA	NA	NA	NA	NA	NA	NA	NA	NA	NA
CH2122	10/2/2013	inventory_date	Crepe myrtle	Lagerstroemia	Greensboro	North Carolina	-79.475562	36.040627	NA	good	8.11109	no_info	4.57 to 9.14 m	NA	Greensboro	NA	NA	NA	NA	NA	NA	NA	NA	NA	NA	NA	NA
CH2123	10/2/2013	inventory_date	Crepe myrtle	Lagerstroemia	Greensboro	North Carolina	-79.475564	36.040595	NA	good	8.1427	no_info	4.57 to 9.14 m	NA	Greensboro	NA	NA	NA	NA	NA	NA	NA	NA	NA	NA	NA	NA
CH2124	10/2/2013	inventory_date	Crepe myrtle	Lagerstroemia	Greensboro	North Carolina	-79.475565	36.040564	NA	good	8.14992	no_info	4.57 to 9.14 m	NA	Greensboro	NA	NA	NA	NA	NA	NA	NA	NA	NA	NA	NA	NA
CH2144	10/2/2013	inventory_date	Holly	Ilex	Greensboro	North Carolina	-79.475744	36.040438	NA	good	NA	no_info	NA	NA	Greensboro	NA	NA	NA	NA	NA	NA	NA	NA	NA	NA	NA	NA
CH2146	10/2/2013	inventory_date	Crepe myrtle	Lagerstroemia	Greensboro	North Carolina	-79.475736	36.040463	NA	good	8.12601	no_info	4.57 to 9.14 m	NA	Greensboro	NA	NA	NA	NA	NA	NA	NA	NA	NA	NA	NA	NA
CH2150	10/2/2013	inventory_date	Crepe myrtle	Lagerstroemia	Greensboro	North Carolina	-79.475664	36.040486	NA	good	8.01552	no_info	4.57 to 9.14 m	NA	Greensboro	NA	NA	NA	NA	NA	NA	NA	NA	NA	NA	NA	NA
CH2169	10/2/2013	inventory_date	Wax myrtle	Myrica cerifera	Greensboro	North Carolina	-79.480002	36.040344	NA	good	NA	no_info	NA	NA	Greensboro	NA	NA	NA	NA	NA	NA	NA	NA	NA	NA	NA	NA
CH2170	10/2/2013	inventory_date	Wax myrtle	Myrica cerifera	Greensboro	North Carolina	-79.475998	36.040389	NA	good	8.02989	no_info	4.57 to 9.14 m	NA	Greensboro	NA	NA	NA	NA	NA	NA	NA	NA	NA	NA	NA	NA
CH2172	10/2/2013	inventory_date	Crepe myrtle	Lagerstroemia	Greensboro	North Carolina	-79.480003	36.040454	NA	good	8.07501	no_info	4.57 to 9.14 m	NA	Greensboro	NA	NA	NA	NA	NA	NA	NA	NA	NA	NA	NA	NA
CH2175	10/2/2013	inventory_date	Holly	Ilex	Greensboro	North Carolina	-79.475908	36.04044	NA	good	NA	no_info	NA	NA	Greensboro	NA	NA	NA	NA	NA	NA	NA	NA	NA	NA	NA	NA
CH2191	10/2/2013	inventory_date	Crepe myrtle	Lagerstroemia	Greensboro	North Carolina	-79.47576	36.040281	NA	good	NA	no_info	NA	NA	Greensboro	NA	NA	NA	NA	NA	NA	NA	NA	NA	NA	NA	NA
CH2194	10/2/2013	inventory_date	Crepe myrtle	Lagerstroemia	Greensboro	North Carolina	-79.475698	36.040265	NA	good	NA	no_info	NA	NA	Greensboro	NA	NA	NA	NA	NA	NA	NA	NA	NA	NA	NA	NA
CH2195	10/2/2013	inventory_date	Crepe myrtle	Lagerstroemia	Greensboro	North Carolina	-79.475687	36.04018	NA	good	NA	no_info	NA	NA	Greensboro	NA	NA	NA	NA	NA	NA	NA	NA	NA	NA	NA	NA
CH2196	10/2/2013	inventory_date	Deciduous magnolia	Magnolia	Greensboro	North Carolina	-79.475687	36.040203	NA	good	NA	no_info	NA	NA	Greensboro	NA	NA	NA	NA	NA	NA	NA	NA	NA	NA	NA	NA
CH2208	10/2/2013	inventory_date	Crepe myrtle	Lagerstroemia	Greensboro	North Carolina	-79.475648	36.040223	NA	good	NA	no_info	NA	NA	Greensboro	NA	NA	NA	NA	NA	NA	NA	NA	NA	NA	NA	NA
CH2210	10/2/2013	inventory_date	Crepe myrtle	Lagerstroemia	Greensboro	North Carolina	-79.475587	36.040272	NA	good	8.12408	no_info	4.57 to 9.14 m	NA	Greensboro	NA	NA	NA	NA	NA	NA	NA	NA	NA	NA	NA	NA
CH2212	10/2/2013	inventory_date	Crepe myrtle	Lagerstroemia	Greensboro	North Carolina	-79.475603	36.040313	NA	good	8.19633	no_info	4.57 to 9.14 m	NA	Greensboro	NA	NA	NA	NA	NA	NA	NA	NA	NA	NA	NA	NA
CH2214	10/2/2013	inventory_date	Deciduous magnolia	Magnolia	Greensboro	North Carolina	-79.47564	36.040326	NA	good	8.13805	no_info	4.57 to 9.14 m	NA	Greensboro	NA	NA	NA	NA	NA	NA	NA	NA	NA	NA	NA	NA
CH2219	10/2/2013	inventory_date	Crepe myrtle	Lagerstroemia	Greensboro	North Carolina	-79.47587	36.040258	NA	good	8.11143	no_info	4.57 to 9.14 m	NA	Greensboro	NA	NA	NA	NA	NA	NA	NA	NA	NA	NA	NA	NA
CH2220	10/2/2013	inventory_date	Crepe myrtle	Lagerstroemia	Greensboro	North Carolina	-79.475949	36.04023	NA	good	8.0563	no_info	4.57 to 9.14 m	NA	Greensboro	NA	NA	NA	NA	NA	NA	NA	NA	NA	NA	NA	NA
CH2223	10/2/2013	inventory_date	Deciduous magnolia	Magnolia	Greensboro	North Carolina	-79.475503	36.040373	NA	good	8.05377	no_info	4.57 to 9.14 m	NA	Greensboro	NA	NA	NA	NA	NA	NA	NA	NA	NA	NA	NA	NA
CH2224	10/2/2013	inventory_date	Deciduous magnolia	Magnolia	Greensboro	North Carolina	-79.475495	36.040378	NA	good	8.03533	no_info	4.57 to 9.14 m	NA	Greensboro	NA	NA	NA	NA	NA	NA	NA	NA	NA	NA	NA	NA
CH2234	10/2/2013	inventory_date	Crepe myrtle	Lagerstroemia	Greensboro	North Carolina	-79.475336	36.040429	NA	good	8.03443	no_info	4.57 to 9.14 m	NA	Greensboro	NA	NA	NA	NA	NA	NA	NA	NA	NA	NA	NA	NA
CH2244	10/2/2013	inventory_date	Mulberry	Morus	Greensboro	North Carolina	-79.475466	36.040317	NA	good	NA	no_info	NA	NA	Greensboro	NA	NA	NA	NA	NA	NA	NA	NA	NA	NA	NA	NA
CH2245	10/2/2013	inventory_date	Mulberry	Morus	Greensboro	North Carolina	-79.475476	36.040316	NA	good	NA	no_info	NA	NA	Greensboro	NA	NA	NA	NA	NA	NA	NA	NA	NA	NA	NA	NA
CH2265	10/2/2013	inventory_date	Crepe myrtle	Lagerstroemia	Greensboro	North Carolina	-79.475526	36.040177	NA	good	8.2518	no_info	4.57 to 9.14 m	NA	Greensboro	NA	NA	NA	NA	NA	NA	NA	NA	NA	NA	NA	NA
CH2266	10/2/2013	inventory_date	Crepe myrtle	Lagerstroemia	Greensboro	North Carolina	-79.475514	36.040175	NA	good	7.97203	no_info	4.57 to 9.14 m	NA	Greensboro	NA	NA	NA	NA	NA	NA	NA	NA	NA	NA	NA	NA
CH2267	10/2/2013	inventory_date	Crepe myrtle	Lagerstroemia	Greensboro	North Carolina	-79.47553	36.040191	NA	good	8.21527	no_info	4.57 to 9.14 m	NA	Greensboro	NA	NA	NA	NA	NA	NA	NA	NA	NA	NA	NA	NA
CH2268	10/2/2013	inventory_date	Crepe myrtle	Lagerstroemia	Greensboro	North Carolina	-79.475536	36.040213	NA	good	8.18076	no_info	4.57 to 9.14 m	NA	Greensboro	NA	NA	NA	NA	NA	NA	NA	NA	NA	NA	NA	NA
CH2271	10/2/2013	inventory_date	Crepe myrtle	Lagerstroemia	Greensboro	North Carolina	-79.475503	36.040047	NA	good	8.08186	no_info	4.57 to 9.14 m	NA	Greensboro	NA	NA	NA	NA	NA	NA	NA	NA	NA	NA	NA	NA
CH2553	10/3/2013	inventory_date	Ornamental cherry	Prunus	Greensboro	North Carolina	-79.481367	36.035478	NA	good	8.53741	no_info	4.57 to 9.14 m	NA	Greensboro	NA	NA	NA	NA	NA	NA	NA	NA	NA	NA	NA	NA
CH2555	10/3/2013	inventory_date	Crepe myrtle	Lagerstroemia	Greensboro	North Carolina	-79.481441	36.035488	NA	good	8.32377	no_info	4.57 to 9.14 m	NA	Greensboro	NA	NA	NA	NA	NA	NA	NA	NA	NA	NA	NA	NA
CH2557	10/3/2013	inventory_date	Redbud	Cercis canadensis	Greensboro	North Carolina	-79.481503	36.035499	NA	good	7.73758	naturally_occurring	4.57 to 9.14 m	NA	Greensboro	NA	NA	NA	NA	NA	NA	NA	NA	NA	NA	NA	NA
CH2566	10/3/2013	inventory_date	Dogwood	Cornus florida	Greensboro	North Carolina	-79.481473	36.035601	NA	good	8.24871	naturally_occurring	4.57 to 9.14 m	NA	Greensboro	NA	NA	NA	NA	NA	NA	NA	NA	NA	NA	NA	NA
CH2568	10/3/2013	inventory_date	Crepe myrtle	Lagerstroemia	Greensboro	North Carolina	-79.481493	36.035642	NA	good	8.22744	no_info	4.57 to 9.14 m	NA	Greensboro	NA	NA	NA	NA	NA	NA	NA	NA	NA	NA	NA	NA
CH2569	10/3/2013	inventory_date	Crepe myrtle	Lagerstroemia	Greensboro	North Carolina	-79.481492	36.035652	NA	good	8.27656	no_info	4.57 to 9.14 m	NA	Greensboro	NA	NA	NA	NA	NA	NA	NA	NA	NA	NA	NA	NA
CH2570	10/3/2013	inventory_date	Crepe myrtle	Lagerstroemia	Greensboro	North Carolina	-79.481489	36.035663	NA	good	8.23188	no_info	4.57 to 9.14 m	NA	Greensboro	NA	NA	NA	NA	NA	NA	NA	NA	NA	NA	NA	NA
CH2571	10/3/2013	inventory_date	Crepe myrtle	Lagerstroemia	Greensboro	North Carolina	-79.481495	36.035666	NA	good	8.33275	no_info	4.57 to 9.14 m	NA	Greensboro	NA	NA	NA	NA	NA	NA	NA	NA	NA	NA	NA	NA
CH2572	10/3/2013	inventory_date	Ornamental cherry	Prunus	Greensboro	North Carolina	-79.481486	36.035652	NA	good	8.26991	no_info	4.57 to 9.14 m	NA	Greensboro	NA	NA	NA	NA	NA	NA	NA	NA	NA	NA	NA	NA
CH2573	10/3/2013	inventory_date	Ornamental cherry	Prunus	Greensboro	North Carolina	-79.481484	36.035661	NA	good	NA	no_info	NA	NA	Greensboro	NA	NA	NA	NA	NA	NA	NA	NA	NA	NA	NA	NA
CH2582	10/3/2013	inventory_date	Japanese maple	Acer palmatum	Greensboro	North Carolina	-79.481496	36.035738	NA	good	8.28026	introduced	4.57 to 9.14 m	NA	Greensboro	NA	NA	NA	NA	NA	NA	NA	NA	NA	NA	NA	NA
CH2587	10/3/2013	inventory_date	Crepe myrtle	Lagerstroemia	Greensboro	North Carolina	-79.481472	36.035803	NA	good	8.5005	no_info	4.57 to 9.14 m	NA	Greensboro	NA	NA	NA	NA	NA	NA	NA	NA	NA	NA	NA	NA
CH2592	10/3/2013	inventory_date	Dogwood	Cornus florida	Greensboro	North Carolina	-79.481364	36.035903	NA	good	8.26717	naturally_occurring	4.57 to 9.14 m	NA	Greensboro	NA	NA	NA	NA	NA	NA	NA	NA	NA	NA	NA	NA
CH2615	10/3/2013	inventory_date	Crepe myrtle	Lagerstroemia	Greensboro	North Carolina	-79.481274	36.035779	NA	good	8.34916	no_info	4.57 to 9.14 m	NA	Greensboro	NA	NA	NA	NA	NA	NA	NA	NA	NA	NA	NA	NA
CH2616	10/3/2013	inventory_date	Crepe myrtle	Lagerstroemia	Greensboro	North Carolina	-79.481289	36.035778	NA	good	8.34973	no_info	4.57 to 9.14 m	NA	Greensboro	NA	NA	NA	NA	NA	NA	NA	NA	NA	NA	NA	NA
CH2536	10/3/2013	inventory_date	Crepe myrtle	Lagerstroemia	Greensboro	North Carolina	-79.481447	36.035367	NA	good	8.51667	no_info	4.57 to 9.14 m	NA	Greensboro	NA	NA	NA	NA	NA	NA	NA	NA	NA	NA	NA	NA
CH2537	10/3/2013	inventory_date	Crepe myrtle	Lagerstroemia	Greensboro	North Carolina	-79.481447	36.035378	NA	good	8.22739	no_info	4.57 to 9.14 m	NA	Greensboro	NA	NA	NA	NA	NA	NA	NA	NA	NA	NA	NA	NA
CH2538	10/3/2013	inventory_date	Crepe myrtle	Lagerstroemia	Greensboro	North Carolina	-79.481451	36.035384	NA	good	8.44677	no_info	4.57 to 9.14 m	NA	Greensboro	NA	NA	NA	NA	NA	NA	NA	NA	NA	NA	NA	NA
CH2539	10/3/2013	inventory_date	Crepe myrtle	Lagerstroemia	Greensboro	North Carolina	-79.481455	36.035398	NA	good	8.67177	no_info	4.57 to 9.14 m	NA	Greensboro	NA	NA	NA	NA	NA	NA	NA	NA	NA	NA	NA	NA
CH2540	10/3/2013	inventory_date	Japanese maple	Acer palmatum	Greensboro	North Carolina	-79.481434	36.035377	NA	good	8.53852	introduced	4.57 to 9.14 m	NA	Greensboro	NA	NA	NA	NA	NA	NA	NA	NA	NA	NA	NA	NA
CH2541	10/3/2013	inventory_date	Japanese maple	Acer palmatum	Greensboro	North Carolina	-79.481436	36.035383	NA	good	8.43752	introduced	4.57 to 9.14 m	NA	Greensboro	NA	NA	NA	NA	NA	NA	NA	NA	NA	NA	NA	NA
CH2542	10/3/2013	inventory_date	Crepe myrtle	Lagerstroemia	Greensboro	North Carolina	-79.481349	36.035397	NA	good	8.49946	no_info	4.57 to 9.14 m	NA	Greensboro	NA	NA	NA	NA	NA	NA	NA	NA	NA	NA	NA	NA
CH2544	10/3/2013	inventory_date	River birch	Betula nigra	Greensboro	North Carolina	-79.48133	36.035394	NA	good	8.62233	naturally_occurring	4.57 to 9.14 m	NA	Greensboro	NA	NA	NA	NA	NA	NA	NA	NA	NA	NA	NA	NA
CH2548	10/3/2013	inventory_date	Crepe myrtle	Lagerstroemia	Greensboro	North Carolina	-79.481357	36.035452	NA	good	NA	no_info	NA	NA	Greensboro	NA	NA	NA	NA	NA	NA	NA	NA	NA	NA	NA	NA
CH2549	10/3/2013	inventory_date	Chinese yew	Taxus chinensis	Greensboro	North Carolina	-79.481364	36.035438	NA	good	NA	introduced	NA	NA	Greensboro	NA	NA	NA	NA	NA	NA	NA	NA	NA	NA	NA	NA
CH2550	10/3/2013	inventory_date	NA	NA	Greensboro	North Carolina	-79.481349	36.035472	NA	good	8.54552	no_info	4.57 to 9.14 m	NA	Greensboro	NA	NA	NA	NA	NA	NA	NA	NA	NA	NA	NA	NA
CH2551	10/3/2013	inventory_date	Crepe myrtle	Lagerstroemia	Greensboro	North Carolina	-79.481336	36.035474	NA	good	8.50884	no_info	4.57 to 9.14 m	NA	Greensboro	NA	NA	NA	NA	NA	NA	NA	NA	NA	NA	NA	NA
CH2633	10/3/2013	inventory_date	Crepe myrtle	Lagerstroemia	Greensboro	North Carolina	-79.481162	36.035754	NA	good	NA	no_info	NA	NA	Greensboro	NA	NA	NA	NA	NA	NA	NA	NA	NA	NA	NA	NA
CH2645	10/3/2013	inventory_date	Crepe myrtle	Lagerstroemia	Greensboro	North Carolina	-79.481115	36.035805	NA	good	NA	no_info	NA	NA	Greensboro	NA	NA	NA	NA	NA	NA	NA	NA	NA	NA	NA	NA
CH2646	10/3/2013	inventory_date	Crepe myrtle	Lagerstroemia	Greensboro	North Carolina	-79.481158	36.035812	NA	good	NA	no_info	NA	NA	Greensboro	NA	NA	NA	NA	NA	NA	NA	NA	NA	NA	NA	NA
CH2648	10/3/2013	inventory_date	Crepe myrtle	Lagerstroemia	Greensboro	North Carolina	-79.481081	36.03587	NA	good	8.49736	no_info	4.57 to 9.14 m	NA	Greensboro	NA	NA	NA	NA	NA	NA	NA	NA	NA	NA	NA	NA
CH2745	10/3/2013	inventory_date	Crepe myrtle	Lagerstroemia	Greensboro	North Carolina	-79.481562	36.035598	NA	good	8.81858	no_info	4.57 to 9.14 m	NA	Greensboro	NA	NA	NA	NA	NA	NA	NA	NA	NA	NA	NA	NA
CH2746	10/3/2013	inventory_date	Crepe myrtle	Lagerstroemia	Greensboro	North Carolina	-79.481552	36.035607	NA	good	8.23511	no_info	4.57 to 9.14 m	NA	Greensboro	NA	NA	NA	NA	NA	NA	NA	NA	NA	NA	NA	NA
CH2747	10/3/2013	inventory_date	Deciduous magnolia	Magnolia	Greensboro	North Carolina	-79.481547	36.035619	NA	good	8.49182	no_info	4.57 to 9.14 m	NA	Greensboro	NA	NA	NA	NA	NA	NA	NA	NA	NA	NA	NA	NA
CH2748	10/3/2013	inventory_date	Crepe myrtle	Lagerstroemia	Greensboro	North Carolina	-79.481558	36.035617	NA	good	8.42682	no_info	4.57 to 9.14 m	NA	Greensboro	NA	NA	NA	NA	NA	NA	NA	NA	NA	NA	NA	NA
CH2749	10/3/2013	inventory_date	Leyland cypress	Cupressus leylandii	Greensboro	North Carolina	-79.481642	36.035575	NA	good	8.26922	no_info	4.57 to 9.14 m	NA	Greensboro	NA	NA	NA	NA	NA	NA	NA	NA	NA	NA	NA	NA
CH2758	10/3/2013	inventory_date	Japanese maple	Acer palmatum	Greensboro	North Carolina	-79.48155	36.035678	NA	good	8.29726	introduced	4.57 to 9.14 m	NA	Greensboro	NA	NA	NA	NA	NA	NA	NA	NA	NA	NA	NA	NA
CH2864	10/4/2013	inventory_date	Crepe myrtle	Lagerstroemia	Greensboro	North Carolina	-79.482162	36.042335	NA	good	8.02061	no_info	4.57 to 9.14 m	NA	Greensboro	NA	NA	NA	NA	NA	NA	NA	NA	NA	NA	NA	NA
CH2865	10/4/2013	inventory_date	Crepe myrtle	Lagerstroemia	Greensboro	North Carolina	-79.4821	36.042343	NA	good	8.14204	no_info	4.57 to 9.14 m	NA	Greensboro	NA	NA	NA	NA	NA	NA	NA	NA	NA	NA	NA	NA
CH2866	10/4/2013	inventory_date	Crepe myrtle	Lagerstroemia	Greensboro	North Carolina	-79.482082	36.042363	NA	good	8.05192	no_info	4.57 to 9.14 m	NA	Greensboro	NA	NA	NA	NA	NA	NA	NA	NA	NA	NA	NA	NA
CH2867	10/4/2013	inventory_date	Crepe myrtle	Lagerstroemia	Greensboro	North Carolina	-79.482044	36.042366	NA	good	8.15331	no_info	4.57 to 9.14 m	NA	Greensboro	NA	NA	NA	NA	NA	NA	NA	NA	NA	NA	NA	NA
CH2871	10/4/2013	inventory_date	Crepe myrtle	Lagerstroemia	Greensboro	North Carolina	-79.481983	36.042283	NA	good	8.08355	no_info	4.57 to 9.14 m	NA	Greensboro	NA	NA	NA	NA	NA	NA	NA	NA	NA	NA	NA	NA
CH2892	10/4/2013	inventory_date	Kousa dogwood	Cornus kousa	Greensboro	North Carolina	-79.481979	36.04203	NA	good	8.28851	introduced	4.57 to 9.14 m	NA	Greensboro	NA	NA	NA	NA	NA	NA	NA	NA	NA	NA	NA	NA
CH2894	10/4/2013	inventory_date	Crepe myrtle	Lagerstroemia	Greensboro	North Carolina	-79.482	36.041985	NA	good	8.28053	no_info	4.57 to 9.14 m	NA	Greensboro	NA	NA	NA	NA	NA	NA	NA	NA	NA	NA	NA	NA
CH2895	10/4/2013	inventory_date	Crepe myrtle	Lagerstroemia	Greensboro	North Carolina	-79.481996	36.041955	NA	good	8.19683	no_info	4.57 to 9.14 m	NA	Greensboro	NA	NA	NA	NA	NA	NA	NA	NA	NA	NA	NA	NA
CH2897	10/4/2013	inventory_date	Dogwood	Cornus florida	Greensboro	North Carolina	-79.481983	36.041927	NA	good	8.10469	naturally_occurring	4.57 to 9.14 m	NA	Greensboro	NA	NA	NA	NA	NA	NA	NA	NA	NA	NA	NA	NA
CH2898	10/4/2013	inventory_date	Dogwood	Cornus florida	Greensboro	North Carolina	-79.481992	36.041897	NA	good	8.29127	naturally_occurring	4.57 to 9.14 m	NA	Greensboro	NA	NA	NA	NA	NA	NA	NA	NA	NA	NA	NA	NA
CH2899	10/4/2013	inventory_date	Crepe myrtle	Lagerstroemia	Greensboro	North Carolina	-79.482023	36.041872	NA	good	8.10975	no_info	4.57 to 9.14 m	NA	Greensboro	NA	NA	NA	NA	NA	NA	NA	NA	NA	NA	NA	NA
CH2905	10/4/2013	inventory_date	Redbud	Cercis canadensis	Greensboro	North Carolina	-79.482106	36.041841	NA	good	7.90364	naturally_occurring	4.57 to 9.14 m	NA	Greensboro	NA	NA	NA	NA	NA	NA	NA	NA	NA	NA	NA	NA
CH2908	10/4/2013	inventory_date	Crepe myrtle	Lagerstroemia	Greensboro	North Carolina	-79.482013	36.041812	NA	good	8.05786	no_info	4.57 to 9.14 m	NA	Greensboro	NA	NA	NA	NA	NA	NA	NA	NA	NA	NA	NA	NA
CH2914	10/4/2013	inventory_date	Crepe myrtle	Lagerstroemia	Greensboro	North Carolina	-79.482142	36.041811	NA	good	8.07107	no_info	4.57 to 9.14 m	NA	Greensboro	NA	NA	NA	NA	NA	NA	NA	NA	NA	NA	NA	NA
CH2916	10/4/2013	inventory_date	Crepe myrtle	Lagerstroemia	Greensboro	North Carolina	-79.482127	36.04181	NA	good	7.18386	no_info	4.57 to 9.14 m	NA	Greensboro	NA	NA	NA	NA	NA	NA	NA	NA	NA	NA	NA	NA
CH2917	10/4/2013	inventory_date	Crepe myrtle	Lagerstroemia	Greensboro	North Carolina	-79.482159	36.041799	NA	good	8.04395	no_info	4.57 to 9.14 m	NA	Greensboro	NA	NA	NA	NA	NA	NA	NA	NA	NA	NA	NA	NA
CH2922	10/4/2013	inventory_date	Crepe myrtle	Lagerstroemia	Greensboro	North Carolina	-79.482077	36.041701	NA	good	8.16009	no_info	4.57 to 9.14 m	NA	Greensboro	NA	NA	NA	NA	NA	NA	NA	NA	NA	NA	NA	NA
CH2924	10/4/2013	inventory_date	Crepe myrtle	Lagerstroemia	Greensboro	North Carolina	-79.482087	36.041657	NA	good	8.14055	no_info	4.57 to 9.14 m	NA	Greensboro	NA	NA	NA	NA	NA	NA	NA	NA	NA	NA	NA	NA
CH2926	10/4/2013	inventory_date	Crepe myrtle	Lagerstroemia	Greensboro	North Carolina	-79.482113	36.041635	NA	good	8.32672	no_info	4.57 to 9.14 m	NA	Greensboro	NA	NA	NA	NA	NA	NA	NA	NA	NA	NA	NA	NA
CH2930	10/4/2013	inventory_date	Crepe myrtle	Lagerstroemia	Greensboro	North Carolina	-79.482073	36.041613	NA	good	8.3608	no_info	4.57 to 9.14 m	NA	Greensboro	NA	NA	NA	NA	NA	NA	NA	NA	NA	NA	NA	NA
CH2939	10/4/2013	inventory_date	Purple leaf plum	Prunus cerasifera	Greensboro	North Carolina	-79.482027	36.041592	NA	poor	8.22968	introduced	4.57 to 9.14 m	NA	Greensboro	NA	NA	NA	NA	NA	NA	NA	NA	NA	NA	NA	NA
CH2940	10/4/2013	inventory_date	Purple leaf plum	Prunus cerasifera	Greensboro	North Carolina	-79.48202	36.041558	NA	poor	8.21816	introduced	4.57 to 9.14 m	NA	Greensboro	NA	NA	NA	NA	NA	NA	NA	NA	NA	NA	NA	NA
CH2962	10/4/2013	inventory_date	Crepe myrtle	Lagerstroemia	Greensboro	North Carolina	-79.482157	36.041276	NA	good	NA	no_info	NA	NA	Greensboro	NA	NA	NA	NA	NA	NA	NA	NA	NA	NA	NA	NA
CH2963	10/4/2013	inventory_date	Crepe myrtle	Lagerstroemia	Greensboro	North Carolina	-79.482182	36.041258	NA	good	NA	no_info	NA	NA	Greensboro	NA	NA	NA	NA	NA	NA	NA	NA	NA	NA	NA	NA
CH2976	10/4/2013	inventory_date	Crepe myrtle	Lagerstroemia	Greensboro	North Carolina	-79.482163	36.041202	NA	good	7.72989	no_info	4.57 to 9.14 m	NA	Greensboro	NA	NA	NA	NA	NA	NA	NA	NA	NA	NA	NA	NA
CH3006	10/4/2013	inventory_date	Crepe myrtle	Lagerstroemia	Greensboro	North Carolina	-79.482064	36.041092	NA	good	7.98873	no_info	4.57 to 9.14 m	NA	Greensboro	NA	NA	NA	NA	NA	NA	NA	NA	NA	NA	NA	NA
CH3007	10/4/2013	inventory_date	Crepe myrtle	Lagerstroemia	Greensboro	North Carolina	-79.482051	36.041096	NA	good	7.97753	no_info	4.57 to 9.14 m	NA	Greensboro	NA	NA	NA	NA	NA	NA	NA	NA	NA	NA	NA	NA
CH3008	10/4/2013	inventory_date	Crepe myrtle	Lagerstroemia	Greensboro	North Carolina	-79.482046	36.041111	NA	good	7.96652	no_info	4.57 to 9.14 m	NA	Greensboro	NA	NA	NA	NA	NA	NA	NA	NA	NA	NA	NA	NA
CH3051	10/4/2013	inventory_date	Dogwood	Cornus florida	Greensboro	North Carolina	-79.480037	36.041453	NA	good	8.28064	naturally_occurring	4.57 to 9.14 m	NA	Greensboro	NA	NA	NA	NA	NA	NA	NA	NA	NA	NA	NA	NA
AY38	10/8/2013	inventory_date	Bradford pear	Pyrus calleryana	Greensboro	North Carolina	-79.465588	36.045844	NA	good	8.22423	introduced	4.57 to 9.14 m	NA	Greensboro	NA	NA	NA	NA	NA	NA	NA	NA	NA	NA	NA	NA
AY47	10/8/2013	inventory_date	Crepe myrtle	Lagerstroemia	Greensboro	North Carolina	-79.465294	36.050045	NA	good	8.19669	no_info	4.57 to 9.14 m	NA	Greensboro	NA	NA	NA	NA	NA	NA	NA	NA	NA	NA	NA	NA
AY48	10/8/2013	inventory_date	Crepe myrtle	Lagerstroemia	Greensboro	North Carolina	-79.465319	36.050015	NA	good	8.11829	no_info	4.57 to 9.14 m	NA	Greensboro	NA	NA	NA	NA	NA	NA	NA	NA	NA	NA	NA	NA
AY49	10/8/2013	inventory_date	Crepe myrtle	Lagerstroemia	Greensboro	North Carolina	-79.465353	36.050015	NA	good	8.2408	no_info	4.57 to 9.14 m	NA	Greensboro	NA	NA	NA	NA	NA	NA	NA	NA	NA	NA	NA	NA
AY50	10/8/2013	inventory_date	Crepe myrtle	Lagerstroemia	Greensboro	North Carolina	-79.465394	36.05004	NA	good	8.21685	no_info	4.57 to 9.14 m	NA	Greensboro	NA	NA	NA	NA	NA	NA	NA	NA	NA	NA	NA	NA
AY51	10/8/2013	inventory_date	Crepe myrtle	Lagerstroemia	Greensboro	North Carolina	-79.465419	36.05006	NA	good	8.16177	no_info	4.57 to 9.14 m	NA	Greensboro	NA	NA	NA	NA	NA	NA	NA	NA	NA	NA	NA	NA
AY52	10/8/2013	inventory_date	Crepe myrtle	Lagerstroemia	Greensboro	North Carolina	-79.465402	36.050091	NA	good	8.13981	no_info	4.57 to 9.14 m	NA	Greensboro	NA	NA	NA	NA	NA	NA	NA	NA	NA	NA	NA	NA
CH3144	10/4/2013	inventory_date	Crepe myrtle	Lagerstroemia	Greensboro	North Carolina	-79.475918	36.041666	NA	good	8.24044	no_info	4.57 to 9.14 m	NA	Greensboro	NA	NA	NA	NA	NA	NA	NA	NA	NA	NA	NA	NA
CH3145	10/4/2013	inventory_date	Crepe myrtle	Lagerstroemia	Greensboro	North Carolina	-79.475922	36.041707	NA	good	8.26357	no_info	4.57 to 9.14 m	NA	Greensboro	NA	NA	NA	NA	NA	NA	NA	NA	NA	NA	NA	NA
CH3146	10/4/2013	inventory_date	Crepe myrtle	Lagerstroemia	Greensboro	North Carolina	-79.475914	36.04178	NA	good	8.21921	no_info	4.57 to 9.14 m	NA	Greensboro	NA	NA	NA	NA	NA	NA	NA	NA	NA	NA	NA	NA
CH3148	10/4/2013	inventory_date	Dogwood	Cornus florida	Greensboro	North Carolina	-79.475897	36.041867	NA	poor	8.14958	naturally_occurring	4.57 to 9.14 m	NA	Greensboro	NA	NA	NA	NA	NA	NA	NA	NA	NA	NA	NA	NA
AY4	10/8/2013	inventory_date	Crepe myrtle	Lagerstroemia	Greensboro	North Carolina	-79.465751	36.045985	NA	good	8.29343	no_info	4.57 to 9.14 m	NA	Greensboro	NA	NA	NA	NA	NA	NA	NA	NA	NA	NA	NA	NA
AY5	10/8/2013	inventory_date	Crepe myrtle	Lagerstroemia	Greensboro	North Carolina	-79.465755	36.050027	NA	good	8.2759	no_info	4.57 to 9.14 m	NA	Greensboro	NA	NA	NA	NA	NA	NA	NA	NA	NA	NA	NA	NA
AY7	10/8/2013	inventory_date	Japenese maple	Acer palmatum	Greensboro	North Carolina	-79.465733	36.050051	NA	good	8.23947	introduced	4.57 to 9.14 m	NA	Greensboro	NA	NA	NA	NA	NA	NA	NA	NA	NA	NA	NA	NA
AY8	10/8/2013	inventory_date	Japenese maple	Acer palmatum	Greensboro	North Carolina	-79.465697	36.050043	NA	good	8.13109	introduced	4.57 to 9.14 m	NA	Greensboro	NA	NA	NA	NA	NA	NA	NA	NA	NA	NA	NA	NA
CH3035	10/4/2013	inventory_date	Crepe myrtle	Lagerstroemia	Greensboro	North Carolina	-79.475963	36.040964	NA	good	8.10314	no_info	4.57 to 9.14 m	NA	Greensboro	NA	NA	NA	NA	NA	NA	NA	NA	NA	NA	NA	NA
CH3036	10/4/2013	inventory_date	Crepe myrtle	Lagerstroemia	Greensboro	North Carolina	-79.47599	36.041058	NA	good	8.10182	no_info	4.57 to 9.14 m	NA	Greensboro	NA	NA	NA	NA	NA	NA	NA	NA	NA	NA	NA	NA
CH3037	10/4/2013	inventory_date	Crepe myrtle	Lagerstroemia	Greensboro	North Carolina	-79.480037	36.041197	NA	good	8.20504	no_info	4.57 to 9.14 m	NA	Greensboro	NA	NA	NA	NA	NA	NA	NA	NA	NA	NA	NA	NA
CH3045	10/4/2013	inventory_date	Ornamental cherry	Prunus	Greensboro	North Carolina	-79.47592	36.041444	NA	good	8.24996	no_info	4.57 to 9.14 m	NA	Greensboro	NA	NA	NA	NA	NA	NA	NA	NA	NA	NA	NA	NA
CH3046	10/4/2013	inventory_date	Ornamental cherry	Prunus	Greensboro	North Carolina	-79.475922	36.041457	NA	fair	8.26249	no_info	4.57 to 9.14 m	NA	Greensboro	NA	NA	NA	NA	NA	NA	NA	NA	NA	NA	NA	NA
CH3047	10/4/2013	inventory_date	Ornamental cherry	Prunus	Greensboro	North Carolina	-79.475924	36.041469	NA	fair	8.2394	no_info	4.57 to 9.14 m	NA	Greensboro	NA	NA	NA	NA	NA	NA	NA	NA	NA	NA	NA	NA
AY54	10/8/2013	inventory_date	Cherry	Prunus	Greensboro	North Carolina	-79.465345	36.050044	NA	good	8.0784	no_info	4.57 to 9.14 m	NA	Greensboro	NA	NA	NA	NA	NA	NA	NA	NA	NA	NA	NA	NA
AY64	10/8/2013	inventory_date	Crepe myrtle	Lagerstroemia	Greensboro	North Carolina	-79.465666	36.050119	NA	good	NA	no_info	NA	NA	Greensboro	NA	NA	NA	NA	NA	NA	NA	NA	NA	NA	NA	NA
AY65	10/8/2013	inventory_date	Crepe myrtle	Lagerstroemia	Greensboro	North Carolina	-79.465652	36.050118	NA	good	NA	no_info	NA	NA	Greensboro	NA	NA	NA	NA	NA	NA	NA	NA	NA	NA	NA	NA
AY66	10/8/2013	inventory_date	Crepe myrtle	Lagerstroemia	Greensboro	North Carolina	-79.465612	36.050103	NA	good	8.25091	no_info	4.57 to 9.14 m	NA	Greensboro	NA	NA	NA	NA	NA	NA	NA	NA	NA	NA	NA	NA
AY72	10/8/2013	inventory_date	Cherry	Prunus	Greensboro	North Carolina	-79.465324	36.050223	NA	good	8.12275	no_info	4.57 to 9.14 m	NA	Greensboro	NA	NA	NA	NA	NA	NA	NA	NA	NA	NA	NA	NA
AY73	10/8/2013	inventory_date	Crepe myrtle	Lagerstroemia	Greensboro	North Carolina	-79.465251	36.050255	NA	good	8.23863	no_info	4.57 to 9.14 m	NA	Greensboro	NA	NA	NA	NA	NA	NA	NA	NA	NA	NA	NA	NA
AY74	10/8/2013	inventory_date	Crepe myrtle	Lagerstroemia	Greensboro	North Carolina	-79.465286	36.050246	NA	good	8.05652	no_info	4.57 to 9.14 m	NA	Greensboro	NA	NA	NA	NA	NA	NA	NA	NA	NA	NA	NA	NA
AY75	10/8/2013	inventory_date	Crepe myrtle	Lagerstroemia	Greensboro	North Carolina	-79.465305	36.050274	NA	good	8.06401	no_info	4.57 to 9.14 m	NA	Greensboro	NA	NA	NA	NA	NA	NA	NA	NA	NA	NA	NA	NA
AY76	10/8/2013	inventory_date	Crepe myrtle	Lagerstroemia	Greensboro	North Carolina	-79.465362	36.050285	NA	good	8.08004	no_info	4.57 to 9.14 m	NA	Greensboro	NA	NA	NA	NA	NA	NA	NA	NA	NA	NA	NA	NA
AY77	10/8/2013	inventory_date	Crepe myrtle	Lagerstroemia	Greensboro	North Carolina	-79.465365	36.050255	NA	good	8.03818	no_info	4.57 to 9.14 m	NA	Greensboro	NA	NA	NA	NA	NA	NA	NA	NA	NA	NA	NA	NA
AY78	10/8/2013	inventory_date	Crepe myrtle	Lagerstroemia	Greensboro	North Carolina	-79.465369	36.050223	NA	good	8.18088	no_info	4.57 to 9.14 m	NA	Greensboro	NA	NA	NA	NA	NA	NA	NA	NA	NA	NA	NA	NA
AY79	10/8/2013	inventory_date	Crepe myrtle	Lagerstroemia	Greensboro	North Carolina	-79.465177	36.045928	NA	good	8.09388	no_info	4.57 to 9.14 m	NA	Greensboro	NA	NA	NA	NA	NA	NA	NA	NA	NA	NA	NA	NA
AY90	10/8/2013	inventory_date	Crepe myrtle	Lagerstroemia	Greensboro	North Carolina	-79.464899	36.050214	NA	good	8.05245	no_info	4.57 to 9.14 m	NA	Greensboro	NA	NA	NA	NA	NA	NA	NA	NA	NA	NA	NA	NA
AY91	10/8/2013	inventory_date	Crepe myrtle	Lagerstroemia	Greensboro	North Carolina	-79.464919	36.050221	NA	good	8.07548	no_info	4.57 to 9.14 m	NA	Greensboro	NA	NA	NA	NA	NA	NA	NA	NA	NA	NA	NA	NA
AY92	10/8/2013	inventory_date	Crepe myrtle	Lagerstroemia	Greensboro	North Carolina	-79.46493	36.050226	NA	good	8.07168	no_info	4.57 to 9.14 m	NA	Greensboro	NA	NA	NA	NA	NA	NA	NA	NA	NA	NA	NA	NA
AY89	10/8/2013	inventory_date	Crepe myrtle	Lagerstroemia	Greensboro	North Carolina	-79.464885	36.05021	NA	good	NA	no_info	NA	NA	Greensboro	NA	NA	NA	NA	NA	NA	NA	NA	NA	NA	NA	NA
AY102	10/8/2013	inventory_date	Unidentified	Unidentified	Greensboro	North Carolina	-79.464821	36.050446	NA	good	NA	no_info	NA	NA	Greensboro	NA	NA	NA	NA	NA	NA	NA	NA	NA	NA	NA	NA
AY103	10/8/2013	inventory_date	Crepe myrtle	Lagerstroemia	Greensboro	North Carolina	-79.464835	36.050492	NA	good	8.01307	no_info	4.57 to 9.14 m	NA	Greensboro	NA	NA	NA	NA	NA	NA	NA	NA	NA	NA	NA	NA
AY104	10/8/2013	inventory_date	Crepe myrtle	Lagerstroemia	Greensboro	North Carolina	-79.464845	36.050479	NA	good	8.1336	no_info	4.57 to 9.14 m	NA	Greensboro	NA	NA	NA	NA	NA	NA	NA	NA	NA	NA	NA	NA
AY105	10/8/2013	inventory_date	Crepe myrtle	Lagerstroemia	Greensboro	North Carolina	-79.464854	36.050469	NA	good	8.0427	no_info	4.57 to 9.14 m	NA	Greensboro	NA	NA	NA	NA	NA	NA	NA	NA	NA	NA	NA	NA
AY106	10/8/2013	inventory_date	Crepe myrtle	Lagerstroemia	Greensboro	North Carolina	-79.464857	36.05046	NA	good	8.0383	no_info	4.57 to 9.14 m	NA	Greensboro	NA	NA	NA	NA	NA	NA	NA	NA	NA	NA	NA	NA
AY107	10/8/2013	inventory_date	Crepe myrtle	Lagerstroemia	Greensboro	North Carolina	-79.46486	36.050441	NA	good	8.10213	no_info	4.57 to 9.14 m	NA	Greensboro	NA	NA	NA	NA	NA	NA	NA	NA	NA	NA	NA	NA
AY108	10/8/2013	inventory_date	Crepe myrtle	Lagerstroemia	Greensboro	North Carolina	-79.464867	36.050433	NA	good	8.11179	no_info	4.57 to 9.14 m	NA	Greensboro	NA	NA	NA	NA	NA	NA	NA	NA	NA	NA	NA	NA
AY109	10/8/2013	inventory_date	Crepe myrtle	Lagerstroemia	Greensboro	North Carolina	-79.464873	36.05042	NA	good	8.128	no_info	4.57 to 9.14 m	NA	Greensboro	NA	NA	NA	NA	NA	NA	NA	NA	NA	NA	NA	NA
AY110	10/8/2013	inventory_date	Crepe myrtle	Lagerstroemia	Greensboro	North Carolina	-79.46488	36.050398	NA	good	NA	no_info	NA	NA	Greensboro	NA	NA	NA	NA	NA	NA	NA	NA	NA	NA	NA	NA
AY112	10/8/2013	inventory_date	Crepe myrtle	Lagerstroemia	Greensboro	North Carolina	-79.464884	36.050491	NA	good	7.95087	no_info	4.57 to 9.14 m	NA	Greensboro	NA	NA	NA	NA	NA	NA	NA	NA	NA	NA	NA	NA
AY113	10/8/2013	inventory_date	Crepe myrtle	Lagerstroemia	Greensboro	North Carolina	-79.464909	36.050496	NA	good	NA	no_info	NA	NA	Greensboro	NA	NA	NA	NA	NA	NA	NA	NA	NA	NA	NA	NA
AY132	10/8/2013	inventory_date	Dogwood	Cornus florida	Greensboro	North Carolina	-79.465186	36.050063	NA	good	8.12203	naturally_occurring	4.57 to 9.14 m	NA	Greensboro	NA	NA	NA	NA	NA	NA	NA	NA	NA	NA	NA	NA
AY133	10/8/2013	inventory_date	Dogwood	Cornus florida	Greensboro	North Carolina	-79.465178	36.050091	NA	fair	8.06921	naturally_occurring	4.57 to 9.14 m	NA	Greensboro	NA	NA	NA	NA	NA	NA	NA	NA	NA	NA	NA	NA
AY140	10/8/2013	inventory_date	Crepe myrtle	Lagerstroemia	Greensboro	North Carolina	-79.465244	36.050056	NA	good	NA	no_info	NA	NA	Greensboro	NA	NA	NA	NA	NA	NA	NA	NA	NA	NA	NA	NA
AY141	10/8/2013	inventory_date	Crepe myrtle	Lagerstroemia	Greensboro	North Carolina	-79.465263	36.050053	NA	good	NA	no_info	NA	NA	Greensboro	NA	NA	NA	NA	NA	NA	NA	NA	NA	NA	NA	NA
AY143	10/8/2013	inventory_date	Holly	Ilex	Greensboro	North Carolina	-79.465148	36.050256	NA	good	8.40522	no_info	4.57 to 9.14 m	NA	Greensboro	NA	NA	NA	NA	NA	NA	NA	NA	NA	NA	NA	NA
AY144	10/8/2013	inventory_date	Holly	Ilex	Greensboro	North Carolina	-79.465082	36.050235	NA	good	8.43607	no_info	4.57 to 9.14 m	NA	Greensboro	NA	NA	NA	NA	NA	NA	NA	NA	NA	NA	NA	NA
AY145	10/8/2013	inventory_date	Holly	Ilex	Greensboro	North Carolina	-79.465113	36.050209	NA	good	8.24486	no_info	4.57 to 9.14 m	NA	Greensboro	NA	NA	NA	NA	NA	NA	NA	NA	NA	NA	NA	NA
AY146	10/8/2013	inventory_date	Holly	Ilex	Greensboro	North Carolina	-79.465102	36.050188	NA	good	8.10792	no_info	4.57 to 9.14 m	NA	Greensboro	NA	NA	NA	NA	NA	NA	NA	NA	NA	NA	NA	NA
AY149	10/8/2013	inventory_date	Crepe myrtle	Lagerstroemia	Greensboro	North Carolina	-79.465026	36.050426	NA	good	8.04887	no_info	4.57 to 9.14 m	NA	Greensboro	NA	NA	NA	NA	NA	NA	NA	NA	NA	NA	NA	NA
AY150	10/8/2013	inventory_date	Crepe myrtle	Lagerstroemia	Greensboro	North Carolina	-79.465019	36.050398	NA	good	8.03534	no_info	4.57 to 9.14 m	NA	Greensboro	NA	NA	NA	NA	NA	NA	NA	NA	NA	NA	NA	NA
AY151	10/8/2013	inventory_date	Crepe myrtle	Lagerstroemia	Greensboro	North Carolina	-79.465035	36.050373	NA	good	8.10884	no_info	4.57 to 9.14 m	NA	Greensboro	NA	NA	NA	NA	NA	NA	NA	NA	NA	NA	NA	NA
AY152	10/8/2013	inventory_date	Crepe myrtle	Lagerstroemia	Greensboro	North Carolina	-79.465029	36.050355	NA	good	8.07072	no_info	4.57 to 9.14 m	NA	Greensboro	NA	NA	NA	NA	NA	NA	NA	NA	NA	NA	NA	NA
AY153	10/8/2013	inventory_date	Crepe myrtle	Lagerstroemia	Greensboro	North Carolina	-79.465051	36.050347	NA	good	8.20072	no_info	4.57 to 9.14 m	NA	Greensboro	NA	NA	NA	NA	NA	NA	NA	NA	NA	NA	NA	NA
AY154	10/8/2013	inventory_date	Crepe myrtle	Lagerstroemia	Greensboro	North Carolina	-79.465075	36.050343	NA	good	8.44789	no_info	4.57 to 9.14 m	NA	Greensboro	NA	NA	NA	NA	NA	NA	NA	NA	NA	NA	NA	NA
AY155	10/8/2013	inventory_date	Crepe myrtle	Lagerstroemia	Greensboro	North Carolina	-79.46505	36.050375	NA	good	8.02603	no_info	4.57 to 9.14 m	NA	Greensboro	NA	NA	NA	NA	NA	NA	NA	NA	NA	NA	NA	NA
AY156	10/8/2013	inventory_date	Crepe myrtle	Lagerstroemia	Greensboro	North Carolina	-79.465098	36.050371	NA	good	8.14751	no_info	4.57 to 9.14 m	NA	Greensboro	NA	NA	NA	NA	NA	NA	NA	NA	NA	NA	NA	NA
AY157	10/8/2013	inventory_date	Crepe myrtle	Lagerstroemia	Greensboro	North Carolina	-79.465124	36.050353	NA	good	8.12241	no_info	4.57 to 9.14 m	NA	Greensboro	NA	NA	NA	NA	NA	NA	NA	NA	NA	NA	NA	NA
AY158	10/8/2013	inventory_date	Crepe myrtle	Lagerstroemia	Greensboro	North Carolina	-79.465284	36.050378	NA	good	7.95433	no_info	4.57 to 9.14 m	NA	Greensboro	NA	NA	NA	NA	NA	NA	NA	NA	NA	NA	NA	NA
AY159	10/8/2013	inventory_date	Crepe myrtle	Lagerstroemia	Greensboro	North Carolina	-79.46532	36.050374	NA	good	8.0803	no_info	4.57 to 9.14 m	NA	Greensboro	NA	NA	NA	NA	NA	NA	NA	NA	NA	NA	NA	NA
AY160	10/8/2013	inventory_date	Crepe myrtle	Lagerstroemia	Greensboro	North Carolina	-79.465368	36.050364	NA	good	8.07685	no_info	4.57 to 9.14 m	NA	Greensboro	NA	NA	NA	NA	NA	NA	NA	NA	NA	NA	NA	NA
AY161	10/8/2013	inventory_date	Crepe myrtle	Lagerstroemia	Greensboro	North Carolina	-79.465403	36.050353	NA	fair	8.06954	no_info	4.57 to 9.14 m	NA	Greensboro	NA	NA	NA	NA	NA	NA	NA	NA	NA	NA	NA	NA
AY162	10/8/2013	inventory_date	Crepe myrtle	Lagerstroemia	Greensboro	North Carolina	-79.46542	36.050345	NA	good	8.08357	no_info	4.57 to 9.14 m	NA	Greensboro	NA	NA	NA	NA	NA	NA	NA	NA	NA	NA	NA	NA
AY163	10/8/2013	inventory_date	Crepe myrtle	Lagerstroemia	Greensboro	North Carolina	-79.465461	36.050346	NA	good	8.07326	no_info	4.57 to 9.14 m	NA	Greensboro	NA	NA	NA	NA	NA	NA	NA	NA	NA	NA	NA	NA
AY164	10/8/2013	inventory_date	Crepe myrtle	Lagerstroemia	Greensboro	North Carolina	-79.465504	36.050353	NA	good	8.11031	no_info	4.57 to 9.14 m	NA	Greensboro	NA	NA	NA	NA	NA	NA	NA	NA	NA	NA	NA	NA
AY165	10/8/2013	inventory_date	Crepe myrtle	Lagerstroemia	Greensboro	North Carolina	-79.465537	36.05035	NA	good	8.1085	no_info	4.57 to 9.14 m	NA	Greensboro	NA	NA	NA	NA	NA	NA	NA	NA	NA	NA	NA	NA
AY166	10/8/2013	inventory_date	Crepe myrtle	Lagerstroemia	Greensboro	North Carolina	-79.465572	36.050349	NA	dead	8.09569	no_info	4.57 to 9.14 m	NA	Greensboro	NA	NA	NA	NA	NA	NA	NA	NA	NA	NA	NA	NA
AY167	10/8/2013	inventory_date	Crepe myrtle	Lagerstroemia	Greensboro	North Carolina	-79.465605	36.05035	NA	good	8.11259	no_info	4.57 to 9.14 m	NA	Greensboro	NA	NA	NA	NA	NA	NA	NA	NA	NA	NA	NA	NA
AY168	10/8/2013	inventory_date	Crepe myrtle	Lagerstroemia	Greensboro	North Carolina	-79.465638	36.05035	NA	good	8.07441	no_info	4.57 to 9.14 m	NA	Greensboro	NA	NA	NA	NA	NA	NA	NA	NA	NA	NA	NA	NA
AY169	10/8/2013	inventory_date	Crepe myrtle	Lagerstroemia	Greensboro	North Carolina	-79.465668	36.050354	NA	good	8.06292	no_info	4.57 to 9.14 m	NA	Greensboro	NA	NA	NA	NA	NA	NA	NA	NA	NA	NA	NA	NA
AY170	10/8/2013	inventory_date	Crepe myrtle	Lagerstroemia	Greensboro	North Carolina	-79.465703	36.050355	NA	fair	8.17198	no_info	4.57 to 9.14 m	NA	Greensboro	NA	NA	NA	NA	NA	NA	NA	NA	NA	NA	NA	NA
AY193	10/8/2013	inventory_date	Crepe myrtle	Lagerstroemia	Greensboro	North Carolina	-79.465676	36.050283	NA	good	8.03607	no_info	4.57 to 9.14 m	NA	Greensboro	NA	NA	NA	NA	NA	NA	NA	NA	NA	NA	NA	NA
AY197	10/8/2013	inventory_date	Crepe myrtle	Lagerstroemia	Greensboro	North Carolina	-79.465712	36.050234	NA	good	8.21553	no_info	4.57 to 9.14 m	NA	Greensboro	NA	NA	NA	NA	NA	NA	NA	NA	NA	NA	NA	NA
AY198	10/8/2013	inventory_date	Crepe myrtle	Lagerstroemia	Greensboro	North Carolina	-79.46568	36.050232	NA	good	8.09983	no_info	4.57 to 9.14 m	NA	Greensboro	NA	NA	NA	NA	NA	NA	NA	NA	NA	NA	NA	NA
AY199	10/8/2013	inventory_date	Crepe myrtle	Lagerstroemia	Greensboro	North Carolina	-79.465684	36.050212	NA	good	8.16977	no_info	4.57 to 9.14 m	NA	Greensboro	NA	NA	NA	NA	NA	NA	NA	NA	NA	NA	NA	NA
AY201	10/8/2013	inventory_date	Dogwood	Cornus florida	Greensboro	North Carolina	-79.46577	36.050148	NA	good	8.276	naturally_occurring	4.57 to 9.14 m	NA	Greensboro	NA	NA	NA	NA	NA	NA	NA	NA	NA	NA	NA	NA
AY202	10/8/2013	inventory_date	Crepe myrtle	Lagerstroemia	Greensboro	North Carolina	-79.465703	36.050123	NA	good	8.17176	no_info	4.57 to 9.14 m	NA	Greensboro	NA	NA	NA	NA	NA	NA	NA	NA	NA	NA	NA	NA
AY203	10/8/2013	inventory_date	Crepe myrtle	Lagerstroemia	Greensboro	North Carolina	-79.465708	36.05011	NA	good	8.3247	no_info	4.57 to 9.14 m	NA	Greensboro	NA	NA	NA	NA	NA	NA	NA	NA	NA	NA	NA	NA
AY277	10/15/2013	inventory_date	Crepe myrtle	Lagerstroemia	Greensboro	North Carolina	-79.464965	36.044505	NA	good	NA	no_info	NA	NA	Greensboro	NA	NA	NA	NA	NA	NA	NA	NA	NA	NA	NA	NA
AY282	10/15/2013	inventory_date	Dogwood	Cornus florida	Greensboro	North Carolina	-79.465116	36.044407	NA	good	8.25103	naturally_occurring	4.57 to 9.14 m	NA	Greensboro	NA	NA	NA	NA	NA	NA	NA	NA	NA	NA	NA	NA
AY302	10/15/2013	inventory_date	Crepe myrtle	Lagerstroemia	Greensboro	North Carolina	-79.465239	36.044368	NA	good	8.08027	no_info	4.57 to 9.14 m	NA	Greensboro	NA	NA	NA	NA	NA	NA	NA	NA	NA	NA	NA	NA
AY315	10/15/2013	inventory_date	Crepe myrtle	Lagerstroemia	Greensboro	North Carolina	-79.465423	36.044253	NA	good	8.12484	no_info	4.57 to 9.14 m	NA	Greensboro	NA	NA	NA	NA	NA	NA	NA	NA	NA	NA	NA	NA
AY316	10/15/2013	inventory_date	Crepe myrtle	Lagerstroemia	Greensboro	North Carolina	-79.465435	36.044248	NA	good	8.15307	no_info	4.57 to 9.14 m	NA	Greensboro	NA	NA	NA	NA	NA	NA	NA	NA	NA	NA	NA	NA
AY321	10/15/2013	inventory_date	Crepe myrtle	Lagerstroemia	Greensboro	North Carolina	-79.465457	36.044183	NA	good	7.94979	no_info	4.57 to 9.14 m	NA	Greensboro	NA	NA	NA	NA	NA	NA	NA	NA	NA	NA	NA	NA
AY323	10/15/2013	inventory_date	Dogwood	Cornus florida	Greensboro	North Carolina	-79.465471	36.044244	NA	good	8.08816	naturally_occurring	4.57 to 9.14 m	NA	Greensboro	NA	NA	NA	NA	NA	NA	NA	NA	NA	NA	NA	NA
AY325	10/15/2013	inventory_date	Crepe myrtle	Lagerstroemia	Greensboro	North Carolina	-79.465555	36.044176	NA	good	8.03436	no_info	4.57 to 9.14 m	NA	Greensboro	NA	NA	NA	NA	NA	NA	NA	NA	NA	NA	NA	NA
AY326	10/15/2013	inventory_date	Crepe myrtle	Lagerstroemia	Greensboro	North Carolina	-79.465575	36.044166	NA	good	8.04831	no_info	4.57 to 9.14 m	NA	Greensboro	NA	NA	NA	NA	NA	NA	NA	NA	NA	NA	NA	NA
AY327	10/15/2013	inventory_date	Crepe myrtle	Lagerstroemia	Greensboro	North Carolina	-79.465597	36.044152	NA	good	7.95941	no_info	4.57 to 9.14 m	NA	Greensboro	NA	NA	NA	NA	NA	NA	NA	NA	NA	NA	NA	NA
AY330	10/15/2013	inventory_date	Apple	Malus domestica	Greensboro	North Carolina	-79.465506	36.04407	NA	good	8.0551	introduced	4.57 to 9.14 m	NA	Greensboro	NA	NA	NA	NA	NA	NA	NA	NA	NA	NA	NA	NA
AY372	10/15/2013	inventory_date	Crepe myrtle	Lagerstroemia	Greensboro	North Carolina	-79.465278	36.04442	NA	good	8.04127	no_info	4.57 to 9.14 m	NA	Greensboro	NA	NA	NA	NA	NA	NA	NA	NA	NA	NA	NA	NA
AY391	10/15/2013	inventory_date	Crepe myrtle	Lagerstroemia	Greensboro	North Carolina	-79.465439	36.044323	NA	good	8.15978	no_info	4.57 to 9.14 m	NA	Greensboro	NA	NA	NA	NA	NA	NA	NA	NA	NA	NA	NA	NA
AY392	10/15/2013	inventory_date	Crepe myrtle	Lagerstroemia	Greensboro	North Carolina	-79.465456	36.044309	NA	good	8.14532	no_info	4.57 to 9.14 m	NA	Greensboro	NA	NA	NA	NA	NA	NA	NA	NA	NA	NA	NA	NA
AY399	10/15/2013	inventory_date	Crepe myrtle	Lagerstroemia	Greensboro	North Carolina	-79.465498	36.044283	NA	good	8.24277	no_info	4.57 to 9.14 m	NA	Greensboro	NA	NA	NA	NA	NA	NA	NA	NA	NA	NA	NA	NA
AY400	10/15/2013	inventory_date	Crepe myrtle	Lagerstroemia	Greensboro	North Carolina	-79.465508	36.044273	NA	good	8.05202	no_info	4.57 to 9.14 m	NA	Greensboro	NA	NA	NA	NA	NA	NA	NA	NA	NA	NA	NA	NA
AY401	10/15/2013	inventory_date	Crepe myrtle	Lagerstroemia	Greensboro	North Carolina	-79.46554	36.04424	NA	good	8.44946	no_info	4.57 to 9.14 m	NA	Greensboro	NA	NA	NA	NA	NA	NA	NA	NA	NA	NA	NA	NA
AY402	10/15/2013	inventory_date	Crepe myrtle	Lagerstroemia	Greensboro	North Carolina	-79.465583	36.044231	NA	good	8.02052	no_info	4.57 to 9.14 m	NA	Greensboro	NA	NA	NA	NA	NA	NA	NA	NA	NA	NA	NA	NA
AY403	10/15/2013	inventory_date	Crepe myrtle	Lagerstroemia	Greensboro	North Carolina	-79.465581	36.044242	NA	good	8.10792	no_info	4.57 to 9.14 m	NA	Greensboro	NA	NA	NA	NA	NA	NA	NA	NA	NA	NA	NA	NA
AY404	10/15/2013	inventory_date	Crepe myrtle	Lagerstroemia	Greensboro	North Carolina	-79.465597	36.044222	NA	good	8.09718	no_info	4.57 to 9.14 m	NA	Greensboro	NA	NA	NA	NA	NA	NA	NA	NA	NA	NA	NA	NA
AY405	10/15/2013	inventory_date	Crepe myrtle	Lagerstroemia	Greensboro	North Carolina	-79.465618	36.04421	NA	good	8.10057	no_info	4.57 to 9.14 m	NA	Greensboro	NA	NA	NA	NA	NA	NA	NA	NA	NA	NA	NA	NA
AY406	10/15/2013	inventory_date	Crepe myrtle	Lagerstroemia	Greensboro	North Carolina	-79.465627	36.044204	NA	good	8.07643	no_info	4.57 to 9.14 m	NA	Greensboro	NA	NA	NA	NA	NA	NA	NA	NA	NA	NA	NA	NA
AY407	10/15/2013	inventory_date	Crepe myrtle	Lagerstroemia	Greensboro	North Carolina	-79.465647	36.04419	NA	good	8.04808	no_info	4.57 to 9.14 m	NA	Greensboro	NA	NA	NA	NA	NA	NA	NA	NA	NA	NA	NA	NA
AY408	10/15/2013	inventory_date	Crepe myrtle	Lagerstroemia	Greensboro	North Carolina	-79.465664	36.044176	NA	good	8.13056	no_info	4.57 to 9.14 m	NA	Greensboro	NA	NA	NA	NA	NA	NA	NA	NA	NA	NA	NA	NA
AY409	10/15/2013	inventory_date	Crepe myrtle	Lagerstroemia	Greensboro	North Carolina	-79.465671	36.044174	NA	good	8.07118	no_info	4.57 to 9.14 m	NA	Greensboro	NA	NA	NA	NA	NA	NA	NA	NA	NA	NA	NA	NA
AY410	10/15/2013	inventory_date	Crepe myrtle	Lagerstroemia	Greensboro	North Carolina	-79.465674	36.044166	NA	good	8.21842	no_info	4.57 to 9.14 m	NA	Greensboro	NA	NA	NA	NA	NA	NA	NA	NA	NA	NA	NA	NA
AY411	10/15/2013	inventory_date	Crepe myrtle	Lagerstroemia	Greensboro	North Carolina	-79.4657	36.04416	NA	good	8.04073	no_info	4.57 to 9.14 m	NA	Greensboro	NA	NA	NA	NA	NA	NA	NA	NA	NA	NA	NA	NA
AY426	10/15/2013	inventory_date	Crepe myrtle	Lagerstroemia	Greensboro	North Carolina	-79.465701	36.044298	NA	good	8.25203	no_info	4.57 to 9.14 m	NA	Greensboro	NA	NA	NA	NA	NA	NA	NA	NA	NA	NA	NA	NA
AY427	10/15/2013	inventory_date	Crepe myrtle	Lagerstroemia	Greensboro	North Carolina	-79.465715	36.044308	NA	good	8.20025	no_info	4.57 to 9.14 m	NA	Greensboro	NA	NA	NA	NA	NA	NA	NA	NA	NA	NA	NA	NA
AY429	10/15/2013	inventory_date	Crepe myrtle	Lagerstroemia	Greensboro	North Carolina	-79.465722	36.044283	NA	good	8.21544	no_info	4.57 to 9.14 m	NA	Greensboro	NA	NA	NA	NA	NA	NA	NA	NA	NA	NA	NA	NA
AY444	10/15/2013	inventory_date	Crepe myrtle	Lagerstroemia	Greensboro	North Carolina	-79.46593	36.044314	NA	good	8.16668	no_info	4.57 to 9.14 m	NA	Greensboro	NA	NA	NA	NA	NA	NA	NA	NA	NA	NA	NA	NA
AY445	10/15/2013	inventory_date	Crepe myrtle	Lagerstroemia	Greensboro	North Carolina	-79.465936	36.044317	NA	good	8.15571	no_info	4.57 to 9.14 m	NA	Greensboro	NA	NA	NA	NA	NA	NA	NA	NA	NA	NA	NA	NA
AY452	10/15/2013	inventory_date	Tree of heaven	Ailanthus altissima	Greensboro	North Carolina	-79.465555	36.04448	NA	good	8.13757	introduced	4.57 to 9.14 m	NA	Greensboro	NA	NA	NA	NA	NA	NA	NA	NA	NA	NA	NA	NA
AY460	10/15/2013	inventory_date	Crepe myrtle	Lagerstroemia	Greensboro	North Carolina	-79.465536	36.044615	NA	good	8.16327	no_info	4.57 to 9.14 m	NA	Greensboro	NA	NA	NA	NA	NA	NA	NA	NA	NA	NA	NA	NA
AY473	10/15/2013	inventory_date	Crepe myrtle	Lagerstroemia	Greensboro	North Carolina	-79.465146	36.044497	NA	good	8.11126	no_info	4.57 to 9.14 m	NA	Greensboro	NA	NA	NA	NA	NA	NA	NA	NA	NA	NA	NA	NA
AY474	10/15/2013	inventory_date	Crepe myrtle	Lagerstroemia	Greensboro	North Carolina	-79.465175	36.044486	NA	good	8.24657	no_info	4.57 to 9.14 m	NA	Greensboro	NA	NA	NA	NA	NA	NA	NA	NA	NA	NA	NA	NA
AY475	10/15/2013	inventory_date	Crepe myrtle	Lagerstroemia	Greensboro	North Carolina	-79.465183	36.044496	NA	good	8.04952	no_info	4.57 to 9.14 m	NA	Greensboro	NA	NA	NA	NA	NA	NA	NA	NA	NA	NA	NA	NA
AY476	10/15/2013	inventory_date	Crepe myrtle	Lagerstroemia	Greensboro	North Carolina	-79.465193	36.044504	NA	good	8.08043	no_info	4.57 to 9.14 m	NA	Greensboro	NA	NA	NA	NA	NA	NA	NA	NA	NA	NA	NA	NA
AY479	10/15/2013	inventory_date	Dogwood	Cornus florida	Greensboro	North Carolina	-79.465231	36.044539	NA	good	8.07585	naturally_occurring	4.57 to 9.14 m	NA	Greensboro	NA	NA	NA	NA	NA	NA	NA	NA	NA	NA	NA	NA
AY481	10/15/2013	inventory_date	Crepe myrtle	Lagerstroemia	Greensboro	North Carolina	-79.465241	36.044556	NA	good	8.02598	no_info	4.57 to 9.14 m	NA	Greensboro	NA	NA	NA	NA	NA	NA	NA	NA	NA	NA	NA	NA
AY488	10/15/2013	inventory_date	Crepe myrtle	Lagerstroemia	Greensboro	North Carolina	-79.465308	36.044612	NA	good	8.02771	no_info	4.57 to 9.14 m	NA	Greensboro	NA	NA	NA	NA	NA	NA	NA	NA	NA	NA	NA	NA
AY491	10/15/2013	inventory_date	Redbud	Cercis canadensis	Greensboro	North Carolina	-79.465313	36.044777	NA	good	7.95028	naturally_occurring	4.57 to 9.14 m	NA	Greensboro	NA	NA	NA	NA	NA	NA	NA	NA	NA	NA	NA	NA
AY494	10/15/2013	inventory_date	Catalpa	Catalpa bignonioides	Greensboro	North Carolina	-79.465236	36.044817	NA	good	8.01278	introduced	4.57 to 9.14 m	NA	Greensboro	NA	NA	NA	NA	NA	NA	NA	NA	NA	NA	NA	NA
AY495	10/15/2013	inventory_date	Black locust	Robinia pseudoacacia	Greensboro	North Carolina	-79.465222	36.044821	NA	good	7.96865	naturally_occurring	4.57 to 9.14 m	NA	Greensboro	NA	NA	NA	NA	NA	NA	NA	NA	NA	NA	NA	NA
AY496	10/15/2013	inventory_date	Crepe myrtle	Lagerstroemia	Greensboro	North Carolina	-79.465135	36.044859	NA	good	8.0086	no_info	4.57 to 9.14 m	NA	Greensboro	NA	NA	NA	NA	NA	NA	NA	NA	NA	NA	NA	NA
AY497	10/15/2013	inventory_date	Crepe myrtle	Lagerstroemia	Greensboro	North Carolina	-79.465127	36.044864	NA	good	8.02262	no_info	4.57 to 9.14 m	NA	Greensboro	NA	NA	NA	NA	NA	NA	NA	NA	NA	NA	NA	NA
AY498	10/15/2013	inventory_date	Crepe myrtle	Lagerstroemia	Greensboro	North Carolina	-79.465093	36.044901	NA	good	8.00353	no_info	4.57 to 9.14 m	NA	Greensboro	NA	NA	NA	NA	NA	NA	NA	NA	NA	NA	NA	NA
AY499	10/15/2013	inventory_date	Crepe myrtle	Lagerstroemia	Greensboro	North Carolina	-79.465059	36.044848	NA	good	7.85878	no_info	4.57 to 9.14 m	NA	Greensboro	NA	NA	NA	NA	NA	NA	NA	NA	NA	NA	NA	NA
AY500	10/15/2013	inventory_date	Crepe myrtle	Lagerstroemia	Greensboro	North Carolina	-79.465031	36.044833	NA	good	7.6758	no_info	4.57 to 9.14 m	NA	Greensboro	NA	NA	NA	NA	NA	NA	NA	NA	NA	NA	NA	NA
AY501	10/15/2013	inventory_date	Crepe myrtle	Lagerstroemia	Greensboro	North Carolina	-79.465008	36.044806	NA	good	7.91958	no_info	4.57 to 9.14 m	NA	Greensboro	NA	NA	NA	NA	NA	NA	NA	NA	NA	NA	NA	NA
AY502	10/15/2013	inventory_date	Crepe myrtle	Lagerstroemia	Greensboro	North Carolina	-79.465018	36.044935	NA	good	7.89493	no_info	4.57 to 9.14 m	NA	Greensboro	NA	NA	NA	NA	NA	NA	NA	NA	NA	NA	NA	NA
AY503	10/15/2013	inventory_date	Crepe myrtle	Lagerstroemia	Greensboro	North Carolina	-79.465006	36.044924	NA	good	8.04058	no_info	4.57 to 9.14 m	NA	Greensboro	NA	NA	NA	NA	NA	NA	NA	NA	NA	NA	NA	NA
AY504	10/15/2013	inventory_date	Crepe myrtle	Lagerstroemia	Greensboro	North Carolina	-79.464971	36.044966	NA	good	7.96908	no_info	4.57 to 9.14 m	NA	Greensboro	NA	NA	NA	NA	NA	NA	NA	NA	NA	NA	NA	NA
AY505	10/15/2013	inventory_date	Crepe myrtle	Lagerstroemia	Greensboro	North Carolina	-79.464942	36.044983	NA	good	7.9932	no_info	4.57 to 9.14 m	NA	Greensboro	NA	NA	NA	NA	NA	NA	NA	NA	NA	NA	NA	NA
AY506	10/15/2013	inventory_date	Crepe myrtle	Lagerstroemia	Greensboro	North Carolina	-79.46492	36.044998	NA	good	8.07647	no_info	4.57 to 9.14 m	NA	Greensboro	NA	NA	NA	NA	NA	NA	NA	NA	NA	NA	NA	NA
AY507	10/15/2013	inventory_date	Crepe myrtle	Lagerstroemia	Greensboro	North Carolina	-79.464925	36.044974	NA	good	7.96532	no_info	4.57 to 9.14 m	NA	Greensboro	NA	NA	NA	NA	NA	NA	NA	NA	NA	NA	NA	NA
AY508	10/15/2013	inventory_date	Crepe myrtle	Lagerstroemia	Greensboro	North Carolina	-79.464916	36.044976	NA	good	7.99654	no_info	4.57 to 9.14 m	NA	Greensboro	NA	NA	NA	NA	NA	NA	NA	NA	NA	NA	NA	NA
AY509	10/15/2013	inventory_date	Crepe myrtle	Lagerstroemia	Greensboro	North Carolina	-79.464908	36.044971	NA	good	8.03102	no_info	4.57 to 9.14 m	NA	Greensboro	NA	NA	NA	NA	NA	NA	NA	NA	NA	NA	NA	NA
AY510	10/15/2013	inventory_date	Crepe myrtle	Lagerstroemia	Greensboro	North Carolina	-79.464916	36.044967	NA	good	7.74802	no_info	4.57 to 9.14 m	NA	Greensboro	NA	NA	NA	NA	NA	NA	NA	NA	NA	NA	NA	NA
AY511	10/15/2013	inventory_date	Crepe myrtle	Lagerstroemia	Greensboro	North Carolina	-79.464899	36.04497	NA	good	7.65812	no_info	4.57 to 9.14 m	NA	Greensboro	NA	NA	NA	NA	NA	NA	NA	NA	NA	NA	NA	NA
AY512	10/15/2013	inventory_date	Crepe myrtle	Lagerstroemia	Greensboro	North Carolina	-79.464879	36.044962	NA	good	7.76852	no_info	4.57 to 9.14 m	NA	Greensboro	NA	NA	NA	NA	NA	NA	NA	NA	NA	NA	NA	NA
AY574	10/15/2013	inventory_date	Crepe myrtle	Lagerstroemia	Greensboro	North Carolina	-79.464862	36.04468	NA	good	8.05131	no_info	4.57 to 9.14 m	NA	Greensboro	NA	NA	NA	NA	NA	NA	NA	NA	NA	NA	NA	NA
AY575	10/15/2013	inventory_date	Crepe myrtle	Lagerstroemia	Greensboro	North Carolina	-79.464861	36.044697	NA	good	8.07918	no_info	4.57 to 9.14 m	NA	Greensboro	NA	NA	NA	NA	NA	NA	NA	NA	NA	NA	NA	NA
AY578	10/15/2013	inventory_date	Redbud	Cercis canadensis	Greensboro	North Carolina	-79.464724	36.044752	NA	good	7.96802	naturally_occurring	4.57 to 9.14 m	NA	Greensboro	NA	NA	NA	NA	NA	NA	NA	NA	NA	NA	NA	NA
AY579	10/15/2013	inventory_date	Redbud	Cercis canadensis	Greensboro	North Carolina	-79.464706	36.044761	NA	good	7.9553	naturally_occurring	4.57 to 9.14 m	NA	Greensboro	NA	NA	NA	NA	NA	NA	NA	NA	NA	NA	NA	NA
AY580	10/15/2013	inventory_date	Peach	Prunus persica	Greensboro	North Carolina	-79.464692	36.044777	NA	good	7.97003	introduced	4.57 to 9.14 m	NA	Greensboro	NA	NA	NA	NA	NA	NA	NA	NA	NA	NA	NA	NA
AY583	10/16/2013	inventory_date	Juniper?	Unidentified	Greensboro	North Carolina	-79.46446	36.044836	NA	good	7.87163	no_info	4.57 to 9.14 m	NA	Greensboro	NA	NA	NA	NA	NA	NA	NA	NA	NA	NA	NA	NA
AY598	10/16/2013	inventory_date	Crepe myrtle	Lagerstroemia	Greensboro	North Carolina	-79.464078	36.045069	NA	good	8.02466	no_info	4.57 to 9.14 m	NA	Greensboro	NA	NA	NA	NA	NA	NA	NA	NA	NA	NA	NA	NA
AY599	10/16/2013	inventory_date	Holly	Ilex	Greensboro	North Carolina	-79.464059	36.045056	NA	good	7.97216	no_info	4.57 to 9.14 m	NA	Greensboro	NA	NA	NA	NA	NA	NA	NA	NA	NA	NA	NA	NA
AY610	10/16/2013	inventory_date	Chinaberry	Melia azedarach	Greensboro	North Carolina	-79.463963	36.045079	NA	fair	NA	introduced	NA	NA	Greensboro	NA	NA	NA	NA	NA	NA	NA	NA	NA	NA	NA	NA
AY611	10/16/2013	inventory_date	Crepe myrtle	Lagerstroemia	Greensboro	North Carolina	-79.46401	36.04512	NA	good	8.00563	no_info	4.57 to 9.14 m	NA	Greensboro	NA	NA	NA	NA	NA	NA	NA	NA	NA	NA	NA	NA
AY612	10/16/2013	inventory_date	Mulberry	Morus	Greensboro	North Carolina	-79.464019	36.045128	NA	fair	7.97873	no_info	4.57 to 9.14 m	NA	Greensboro	NA	NA	NA	NA	NA	NA	NA	NA	NA	NA	NA	NA
AY613	10/16/2013	inventory_date	Chinaberry	Melia azedarach	Greensboro	North Carolina	-79.463907	36.045096	NA	good	7.88445	introduced	4.57 to 9.14 m	NA	Greensboro	NA	NA	NA	NA	NA	NA	NA	NA	NA	NA	NA	NA
AY547	10/15/2013	inventory_date	Crepe myrtle	Lagerstroemia	Greensboro	North Carolina	-79.465197	36.044677	NA	good	8.13358	no_info	4.57 to 9.14 m	NA	Greensboro	NA	NA	NA	NA	NA	NA	NA	NA	NA	NA	NA	NA
AY562	10/15/2013	inventory_date	Mulberry	Morus	Greensboro	North Carolina	-79.46502	36.04457	NA	good	8.07137	no_info	4.57 to 9.14 m	NA	Greensboro	NA	NA	NA	NA	NA	NA	NA	NA	NA	NA	NA	NA
AY654	10/16/2013	inventory_date	Crepe myrtle	Lagerstroemia	Greensboro	North Carolina	-79.464068	36.04528	NA	good	8.08496	no_info	4.57 to 9.14 m	NA	Greensboro	NA	NA	NA	NA	NA	NA	NA	NA	NA	NA	NA	NA
AY656	10/16/2013	inventory_date	Crepe myrtle	Lagerstroemia	Greensboro	North Carolina	-79.464068	36.045207	NA	good	8.13269	no_info	4.57 to 9.14 m	NA	Greensboro	NA	NA	NA	NA	NA	NA	NA	NA	NA	NA	NA	NA
AY657	10/16/2013	inventory_date	Crepe myrtle	Lagerstroemia	Greensboro	North Carolina	-79.464105	36.045229	NA	good	8.00504	no_info	4.57 to 9.14 m	NA	Greensboro	NA	NA	NA	NA	NA	NA	NA	NA	NA	NA	NA	NA
AY622	10/16/2013	inventory_date	Crepe myrtle	Lagerstroemia	Greensboro	North Carolina	-79.463937	36.04523	NA	good	8.11378	no_info	4.57 to 9.14 m	NA	Greensboro	NA	NA	NA	NA	NA	NA	NA	NA	NA	NA	NA	NA
AY623	10/16/2013	inventory_date	Crepe myrtle	Lagerstroemia	Greensboro	North Carolina	-79.463937	36.04526	NA	good	8.04913	no_info	4.57 to 9.14 m	NA	Greensboro	NA	NA	NA	NA	NA	NA	NA	NA	NA	NA	NA	NA
AY693	10/16/2013	inventory_date	Crepe myrtle	Lagerstroemia	Greensboro	North Carolina	-79.464741	36.045013	NA	good	NA	no_info	NA	NA	Greensboro	NA	NA	NA	NA	NA	NA	NA	NA	NA	NA	NA	NA
AY696	10/16/2013	inventory_date	Crepe myrtle	Lagerstroemia	Greensboro	North Carolina	-79.46477	36.04504	NA	good	NA	no_info	NA	NA	Greensboro	NA	NA	NA	NA	NA	NA	NA	NA	NA	NA	NA	NA
AY697	10/16/2013	inventory_date	Crepe myrtle	Lagerstroemia	Greensboro	North Carolina	-79.464783	36.045037	NA	good	NA	no_info	NA	NA	Greensboro	NA	NA	NA	NA	NA	NA	NA	NA	NA	NA	NA	NA
AY698	10/16/2013	inventory_date	Crepe myrtle	Lagerstroemia	Greensboro	North Carolina	-79.464788	36.045042	NA	good	NA	no_info	NA	NA	Greensboro	NA	NA	NA	NA	NA	NA	NA	NA	NA	NA	NA	NA
AY707	10/16/2013	inventory_date	Crepe myrtle	Lagerstroemia	Greensboro	North Carolina	-79.464687	36.045125	NA	good	7.97797	no_info	4.57 to 9.14 m	NA	Greensboro	NA	NA	NA	NA	NA	NA	NA	NA	NA	NA	NA	NA
AY708	10/16/2013	inventory_date	Crepe myrtle	Lagerstroemia	Greensboro	North Carolina	-79.464663	36.045153	NA	good	8.01836	no_info	4.57 to 9.14 m	NA	Greensboro	NA	NA	NA	NA	NA	NA	NA	NA	NA	NA	NA	NA
AY709	10/16/2013	inventory_date	Crepe myrtle	Lagerstroemia	Greensboro	North Carolina	-79.464627	36.045147	NA	good	7.98686	no_info	4.57 to 9.14 m	NA	Greensboro	NA	NA	NA	NA	NA	NA	NA	NA	NA	NA	NA	NA
AY710	10/16/2013	inventory_date	Crepe myrtle	Lagerstroemia	Greensboro	North Carolina	-79.464522	36.045247	NA	good	8.01731	no_info	4.57 to 9.14 m	NA	Greensboro	NA	NA	NA	NA	NA	NA	NA	NA	NA	NA	NA	NA
AY711	10/16/2013	inventory_date	Crepe myrtle	Lagerstroemia	Greensboro	North Carolina	-79.464468	36.045271	NA	good	8.03883	no_info	4.57 to 9.14 m	NA	Greensboro	NA	NA	NA	NA	NA	NA	NA	NA	NA	NA	NA	NA
AY712	10/16/2013	inventory_date	Crepe myrtle	Lagerstroemia	Greensboro	North Carolina	-79.464473	36.045222	NA	good	8.055	no_info	4.57 to 9.14 m	NA	Greensboro	NA	NA	NA	NA	NA	NA	NA	NA	NA	NA	NA	NA
AY714	10/16/2013	inventory_date	Crepe myrtle	Lagerstroemia	Greensboro	North Carolina	-79.464501	36.045233	NA	good	8.01975	no_info	4.57 to 9.14 m	NA	Greensboro	NA	NA	NA	NA	NA	NA	NA	NA	NA	NA	NA	NA
AY715	10/16/2013	inventory_date	Crepe myrtle	Lagerstroemia	Greensboro	North Carolina	-79.464491	36.045222	NA	good	NA	no_info	NA	NA	Greensboro	NA	NA	NA	NA	NA	NA	NA	NA	NA	NA	NA	NA
AY716	10/16/2013	inventory_date	Crepe myrtle	Lagerstroemia	Greensboro	North Carolina	-79.464503	36.04522	NA	good	NA	no_info	NA	NA	Greensboro	NA	NA	NA	NA	NA	NA	NA	NA	NA	NA	NA	NA
AY717	10/16/2013	inventory_date	Crepe myrtle	Lagerstroemia	Greensboro	North Carolina	-79.464495	36.045217	NA	good	NA	no_info	NA	NA	Greensboro	NA	NA	NA	NA	NA	NA	NA	NA	NA	NA	NA	NA
AY740	10/16/2013	inventory_date	Crepe myrtle	Lagerstroemia	Greensboro	North Carolina	-79.464369	36.045256	NA	good	8.22224	no_info	4.57 to 9.14 m	NA	Greensboro	NA	NA	NA	NA	NA	NA	NA	NA	NA	NA	NA	NA
AY759	10/16/2013	inventory_date	Crepe myrtle	Lagerstroemia	Greensboro	North Carolina	-79.464114	36.045376	NA	good	8.19395	no_info	4.57 to 9.14 m	NA	Greensboro	NA	NA	NA	NA	NA	NA	NA	NA	NA	NA	NA	NA
AY761	10/16/2013	inventory_date	Crepe myrtle	Lagerstroemia	Greensboro	North Carolina	-79.464224	36.045488	NA	good	8.08686	no_info	4.57 to 9.14 m	NA	Greensboro	NA	NA	NA	NA	NA	NA	NA	NA	NA	NA	NA	NA
AY763	10/16/2013	inventory_date	Crepe myrtle	Lagerstroemia	Greensboro	North Carolina	-79.464359	36.045524	NA	good	8.08602	no_info	4.57 to 9.14 m	NA	Greensboro	NA	NA	NA	NA	NA	NA	NA	NA	NA	NA	NA	NA
AY764	10/16/2013	inventory_date	Crepe myrtle	Lagerstroemia	Greensboro	North Carolina	-79.46436	36.045501	NA	good	8.21674	no_info	4.57 to 9.14 m	NA	Greensboro	NA	NA	NA	NA	NA	NA	NA	NA	NA	NA	NA	NA
AY765	10/16/2013	inventory_date	Crepe myrtle	Lagerstroemia	Greensboro	North Carolina	-79.464356	36.045491	NA	good	8.12131	no_info	4.57 to 9.14 m	NA	Greensboro	NA	NA	NA	NA	NA	NA	NA	NA	NA	NA	NA	NA
AY766	10/16/2013	inventory_date	Crepe myrtle	Lagerstroemia	Greensboro	North Carolina	-79.464372	36.045479	NA	good	8.15625	no_info	4.57 to 9.14 m	NA	Greensboro	NA	NA	NA	NA	NA	NA	NA	NA	NA	NA	NA	NA
AY767	10/16/2013	inventory_date	Crepe myrtle	Lagerstroemia	Greensboro	North Carolina	-79.464385	36.045475	NA	good	8.11938	no_info	4.57 to 9.14 m	NA	Greensboro	NA	NA	NA	NA	NA	NA	NA	NA	NA	NA	NA	NA
AY771	10/16/2013	inventory_date	Crepe myrtle	Lagerstroemia	Greensboro	North Carolina	-79.464431	36.045458	NA	good	8.19041	no_info	4.57 to 9.14 m	NA	Greensboro	NA	NA	NA	NA	NA	NA	NA	NA	NA	NA	NA	NA
AY777	10/16/2013	inventory_date	Kousa dogwood	Cornus kousa	Greensboro	North Carolina	-79.464576	36.045578	NA	good	8.0784	introduced	4.57 to 9.14 m	NA	Greensboro	NA	NA	NA	NA	NA	NA	NA	NA	NA	NA	NA	NA
AY778	10/16/2013	inventory_date	Kousa dogwood	Cornus kousa	Greensboro	North Carolina	-79.464582	36.045599	NA	good	8.18685	introduced	4.57 to 9.14 m	NA	Greensboro	NA	NA	NA	NA	NA	NA	NA	NA	NA	NA	NA	NA
AY867	10/16/2013	inventory_date	Crepe myrtle	Lagerstroemia	Greensboro	North Carolina	-79.464713	36.045305	NA	good	8.00771	no_info	4.57 to 9.14 m	NA	Greensboro	NA	NA	NA	NA	NA	NA	NA	NA	NA	NA	NA	NA
AY896	10/16/2013	inventory_date	Crepe myrtle	Lagerstroemia	Greensboro	North Carolina	-79.464809	36.045621	NA	good	8.07772	no_info	4.57 to 9.14 m	NA	Greensboro	NA	NA	NA	NA	NA	NA	NA	NA	NA	NA	NA	NA
AY897	10/16/2013	inventory_date	Crepe myrtle	Lagerstroemia	Greensboro	North Carolina	-79.464825	36.045597	NA	good	8.16311	no_info	4.57 to 9.14 m	NA	Greensboro	NA	NA	NA	NA	NA	NA	NA	NA	NA	NA	NA	NA
AY898	10/16/2013	inventory_date	Crepe myrtle	Lagerstroemia	Greensboro	North Carolina	-79.464836	36.045598	NA	good	8.01704	no_info	4.57 to 9.14 m	NA	Greensboro	NA	NA	NA	NA	NA	NA	NA	NA	NA	NA	NA	NA
AY904	10/16/2013	inventory_date	Dogwood	Cornus florida	Greensboro	North Carolina	-79.464819	36.045648	NA	good	8.21795	naturally_occurring	4.57 to 9.14 m	NA	Greensboro	NA	NA	NA	NA	NA	NA	NA	NA	NA	NA	NA	NA
AY905	10/16/2013	inventory_date	Dogwood	Cornus florida	Greensboro	North Carolina	-79.464804	36.045639	NA	good	8.49696	naturally_occurring	4.57 to 9.14 m	NA	Greensboro	NA	NA	NA	NA	NA	NA	NA	NA	NA	NA	NA	NA
AY906	10/16/2013	inventory_date	Dogwood	Cornus florida	Greensboro	North Carolina	-79.464965	36.045658	NA	fair	8.1824	naturally_occurring	4.57 to 9.14 m	NA	Greensboro	NA	NA	NA	NA	NA	NA	NA	NA	NA	NA	NA	NA
AY1118	10/17/2013	inventory_date	Crepe myrtle	Lagerstroemia	Greensboro	North Carolina	-79.46505	36.045039	NA	good	8.00315	no_info	4.57 to 9.14 m	NA	Greensboro	NA	NA	NA	NA	NA	NA	NA	NA	NA	NA	NA	NA
AY1142	10/17/2013	inventory_date	Crepe myrtle	Lagerstroemia	Greensboro	North Carolina	-79.465648	36.044712	NA	good	NA	no_info	NA	NA	Greensboro	NA	NA	NA	NA	NA	NA	NA	NA	NA	NA	NA	NA
AY914	10/16/2013	inventory_date	Crepe myrtle	Lagerstroemia	Greensboro	North Carolina	-79.465009	36.045566	NA	good	8.12135	no_info	4.57 to 9.14 m	NA	Greensboro	NA	NA	NA	NA	NA	NA	NA	NA	NA	NA	NA	NA
AY923	10/16/2013	inventory_date	Crepe myrtle	Lagerstroemia	Greensboro	North Carolina	-79.464978	36.045503	NA	good	8.0707	no_info	4.57 to 9.14 m	NA	Greensboro	NA	NA	NA	NA	NA	NA	NA	NA	NA	NA	NA	NA
AY924	10/16/2013	inventory_date	Crepe myrtle	Lagerstroemia	Greensboro	North Carolina	-79.464985	36.045496	NA	good	8.1024	no_info	4.57 to 9.14 m	NA	Greensboro	NA	NA	NA	NA	NA	NA	NA	NA	NA	NA	NA	NA
AY925	10/16/2013	inventory_date	Crepe myrtle	Lagerstroemia	Greensboro	North Carolina	-79.464998	36.045493	NA	good	8.20523	no_info	4.57 to 9.14 m	NA	Greensboro	NA	NA	NA	NA	NA	NA	NA	NA	NA	NA	NA	NA
AY926	10/16/2013	inventory_date	Crepe myrtle	Lagerstroemia	Greensboro	North Carolina	-79.465011	36.045484	NA	good	8.15771	no_info	4.57 to 9.14 m	NA	Greensboro	NA	NA	NA	NA	NA	NA	NA	NA	NA	NA	NA	NA
AY937	10/16/2013	inventory_date	Crepe myrtle	Lagerstroemia	Greensboro	North Carolina	-79.465173	36.045429	NA	good	7.97848	no_info	4.57 to 9.14 m	NA	Greensboro	NA	NA	NA	NA	NA	NA	NA	NA	NA	NA	NA	NA
AY938	10/16/2013	inventory_date	Crepe myrtle	Lagerstroemia	Greensboro	North Carolina	-79.465196	36.045451	NA	good	8.22446	no_info	4.57 to 9.14 m	NA	Greensboro	NA	NA	NA	NA	NA	NA	NA	NA	NA	NA	NA	NA
AY939	10/16/2013	inventory_date	Crepe myrtle	Lagerstroemia	Greensboro	North Carolina	-79.465195	36.045451	NA	good	7.82243	no_info	4.57 to 9.14 m	NA	Greensboro	NA	NA	NA	NA	NA	NA	NA	NA	NA	NA	NA	NA
AY940	10/16/2013	inventory_date	Crepe myrtle	Lagerstroemia	Greensboro	North Carolina	-79.465212	36.045471	NA	good	8.11278	no_info	4.57 to 9.14 m	NA	Greensboro	NA	NA	NA	NA	NA	NA	NA	NA	NA	NA	NA	NA
AY941	10/16/2013	inventory_date	Crepe myrtle	Lagerstroemia	Greensboro	North Carolina	-79.465217	36.045476	NA	good	8.11658	no_info	4.57 to 9.14 m	NA	Greensboro	NA	NA	NA	NA	NA	NA	NA	NA	NA	NA	NA	NA
AY942	10/16/2013	inventory_date	Crepe myrtle	Lagerstroemia	Greensboro	North Carolina	-79.465213	36.045475	NA	good	7.88056	no_info	4.57 to 9.14 m	NA	Greensboro	NA	NA	NA	NA	NA	NA	NA	NA	NA	NA	NA	NA
AY943	10/16/2013	inventory_date	Crepe myrtle	Lagerstroemia	Greensboro	North Carolina	-79.465223	36.045486	NA	good	7.97669	no_info	4.57 to 9.14 m	NA	Greensboro	NA	NA	NA	NA	NA	NA	NA	NA	NA	NA	NA	NA
AY944	10/16/2013	inventory_date	Crepe myrtle	Lagerstroemia	Greensboro	North Carolina	-79.465221	36.045489	NA	good	7.8763	no_info	4.57 to 9.14 m	NA	Greensboro	NA	NA	NA	NA	NA	NA	NA	NA	NA	NA	NA	NA
AY945	10/16/2013	inventory_date	Crepe myrtle	Lagerstroemia	Greensboro	North Carolina	-79.465234	36.045499	NA	good	8.00897	no_info	4.57 to 9.14 m	NA	Greensboro	NA	NA	NA	NA	NA	NA	NA	NA	NA	NA	NA	NA
AY946	10/16/2013	inventory_date	Crepe myrtle	Lagerstroemia	Greensboro	North Carolina	-79.465242	36.045506	NA	good	8.05976	no_info	4.57 to 9.14 m	NA	Greensboro	NA	NA	NA	NA	NA	NA	NA	NA	NA	NA	NA	NA
AY968	10/16/2013	inventory_date	Crepe myrtle	Lagerstroemia	Greensboro	North Carolina	-79.465238	36.045691	NA	good	8.15418	no_info	4.57 to 9.14 m	NA	Greensboro	NA	NA	NA	NA	NA	NA	NA	NA	NA	NA	NA	NA
AY972	10/16/2013	inventory_date	Crepe myrtle	Lagerstroemia	Greensboro	North Carolina	-79.465152	36.045632	NA	good	8.31962	no_info	4.57 to 9.14 m	NA	Greensboro	NA	NA	NA	NA	NA	NA	NA	NA	NA	NA	NA	NA
AY975	10/16/2013	inventory_date	Crepe myrtle	Lagerstroemia	Greensboro	North Carolina	-79.465139	36.045643	NA	good	8.17085	no_info	4.57 to 9.14 m	NA	Greensboro	NA	NA	NA	NA	NA	NA	NA	NA	NA	NA	NA	NA
AY1007	10/16/2013	inventory_date	Crepe myrtle	Lagerstroemia	Greensboro	North Carolina	-79.465157	36.045761	NA	good	8.24054	no_info	4.57 to 9.14 m	NA	Greensboro	NA	NA	NA	NA	NA	NA	NA	NA	NA	NA	NA	NA
AY1012	10/16/2013	inventory_date	Crepe myrtle	Lagerstroemia	Greensboro	North Carolina	-79.465096	36.045773	NA	good	8.3781	no_info	4.57 to 9.14 m	NA	Greensboro	NA	NA	NA	NA	NA	NA	NA	NA	NA	NA	NA	NA
AY1013	10/16/2013	inventory_date	Holly	Ilex	Greensboro	North Carolina	-79.46509	36.0458	NA	good	8.16787	no_info	4.57 to 9.14 m	NA	Greensboro	NA	NA	NA	NA	NA	NA	NA	NA	NA	NA	NA	NA
AY1014	10/16/2013	inventory_date	Holly	Ilex	Greensboro	North Carolina	-79.465049	36.04582	NA	good	8.14349	no_info	4.57 to 9.14 m	NA	Greensboro	NA	NA	NA	NA	NA	NA	NA	NA	NA	NA	NA	NA
AY1015	10/16/2013	inventory_date	Kousa dogwood	Cornus kousa	Greensboro	North Carolina	-79.46504	36.04583	NA	good	8.13404	introduced	4.57 to 9.14 m	NA	Greensboro	NA	NA	NA	NA	NA	NA	NA	NA	NA	NA	NA	NA
AY1026	10/16/2013	inventory_date	Crepe myrtle	Lagerstroemia	Greensboro	North Carolina	-79.464253	36.045412	NA	good	8.03424	no_info	4.57 to 9.14 m	NA	Greensboro	NA	NA	NA	NA	NA	NA	NA	NA	NA	NA	NA	NA
AY1028	10/17/2013	inventory_date	Crepe myrtle	Lagerstroemia	Greensboro	North Carolina	-79.46516	36.045057	NA	good	8.06846	no_info	4.57 to 9.14 m	NA	Greensboro	NA	NA	NA	NA	NA	NA	NA	NA	NA	NA	NA	NA
AY1031	10/17/2013	inventory_date	Crepe myrtle	Lagerstroemia	Greensboro	North Carolina	-79.465098	36.045116	NA	good	8.01201	no_info	4.57 to 9.14 m	NA	Greensboro	NA	NA	NA	NA	NA	NA	NA	NA	NA	NA	NA	NA
AY1033	10/17/2013	inventory_date	Crepe myrtle	Lagerstroemia	Greensboro	North Carolina	-79.4651	36.045084	NA	good	NA	no_info	NA	NA	Greensboro	NA	NA	NA	NA	NA	NA	NA	NA	NA	NA	NA	NA
AY1034	10/17/2013	inventory_date	Plum	Prunus cerasifera	Greensboro	North Carolina	-79.465093	36.045073	NA	good	NA	introduced	NA	NA	Greensboro	NA	NA	NA	NA	NA	NA	NA	NA	NA	NA	NA	NA
AY1054	10/17/2013	inventory_date	Crepe myrtle	Lagerstroemia	Greensboro	North Carolina	-79.465247	36.045148	NA	good	8.27492	no_info	4.57 to 9.14 m	NA	Greensboro	NA	NA	NA	NA	NA	NA	NA	NA	NA	NA	NA	NA
AY1083	10/17/2013	inventory_date	Crepe myrtle	Lagerstroemia	Greensboro	North Carolina	-79.465486	36.045126	NA	good	8.40903	no_info	4.57 to 9.14 m	NA	Greensboro	NA	NA	NA	NA	NA	NA	NA	NA	NA	NA	NA	NA
AY1094	10/17/2013	inventory_date	Crepe myrtle	Lagerstroemia	Greensboro	North Carolina	-79.46543	36.045171	NA	fair	8.23263	no_info	4.57 to 9.14 m	NA	Greensboro	NA	NA	NA	NA	NA	NA	NA	NA	NA	NA	NA	NA
AY1101	10/17/2013	inventory_date	Crepe myrtle	Lagerstroemia	Greensboro	North Carolina	-79.465323	36.045183	NA	poor	8.10126	no_info	4.57 to 9.14 m	NA	Greensboro	NA	NA	NA	NA	NA	NA	NA	NA	NA	NA	NA	NA
AY1173	10/17/2013	inventory_date	Crepe myrtle	Lagerstroemia	Greensboro	North Carolina	-79.465709	36.044851	NA	good	8.1226	no_info	4.57 to 9.14 m	NA	Greensboro	NA	NA	NA	NA	NA	NA	NA	NA	NA	NA	NA	NA
AY1183	10/17/2013	inventory_date	Crepe myrtle	Lagerstroemia	Greensboro	North Carolina	-79.465922	36.044825	NA	good	8.2021	no_info	4.57 to 9.14 m	NA	Greensboro	NA	NA	NA	NA	NA	NA	NA	NA	NA	NA	NA	NA
AY1184	10/17/2013	inventory_date	Crepe myrtle	Lagerstroemia	Greensboro	North Carolina	-79.465899	36.044829	NA	good	8.24121	no_info	4.57 to 9.14 m	NA	Greensboro	NA	NA	NA	NA	NA	NA	NA	NA	NA	NA	NA	NA
AY1185	10/17/2013	inventory_date	Crepe myrtle	Lagerstroemia	Greensboro	North Carolina	-79.465881	36.044836	NA	good	8.25925	no_info	4.57 to 9.14 m	NA	Greensboro	NA	NA	NA	NA	NA	NA	NA	NA	NA	NA	NA	NA
AY1221	10/17/2013	inventory_date	Elm	Ulmus	Greensboro	North Carolina	-79.465892	36.044616	NA	fair	NA	no_info	NA	NA	Greensboro	NA	NA	NA	NA	NA	NA	NA	NA	NA	NA	NA	NA
AY1288	10/17/2013	inventory_date	Deciduous magnolia	Magnolia	Greensboro	North Carolina	-79.465651	36.045203	NA	good	8.07481	no_info	4.57 to 9.14 m	NA	Greensboro	NA	NA	NA	NA	NA	NA	NA	NA	NA	NA	NA	NA
AY1291	10/17/2013	inventory_date	Deciduous magnolia	Magnolia	Greensboro	North Carolina	-79.465685	36.045212	NA	good	8.20409	no_info	4.57 to 9.14 m	NA	Greensboro	NA	NA	NA	NA	NA	NA	NA	NA	NA	NA	NA	NA
AY1301	10/17/2013	inventory_date	Crepe myrtle	Lagerstroemia	Greensboro	North Carolina	-79.465909	36.045068	NA	good	8.37723	no_info	4.57 to 9.14 m	NA	Greensboro	NA	NA	NA	NA	NA	NA	NA	NA	NA	NA	NA	NA
AY1326	10/17/2013	inventory_date	Crepe myrtle	Lagerstroemia	Greensboro	North Carolina	-79.46573	36.045384	NA	good	8.26208	no_info	4.57 to 9.14 m	NA	Greensboro	NA	NA	NA	NA	NA	NA	NA	NA	NA	NA	NA	NA
AY1332	10/17/2013	inventory_date	Crepe myrtle	Lagerstroemia	Greensboro	North Carolina	-79.465633	36.045299	NA	good	8.32683	no_info	4.57 to 9.14 m	NA	Greensboro	NA	NA	NA	NA	NA	NA	NA	NA	NA	NA	NA	NA
AY1334	10/17/2013	inventory_date	Crepe myrtle	Lagerstroemia	Greensboro	North Carolina	-79.465617	36.045328	NA	good	8.59035	no_info	4.57 to 9.14 m	NA	Greensboro	NA	NA	NA	NA	NA	NA	NA	NA	NA	NA	NA	NA
AY1343	10/17/2013	inventory_date	Crepe myrtle	Lagerstroemia	Greensboro	North Carolina	-79.465492	36.04543	NA	good	8.16586	no_info	4.57 to 9.14 m	NA	Greensboro	NA	NA	NA	NA	NA	NA	NA	NA	NA	NA	NA	NA
AY1344	10/17/2013	inventory_date	Crepe myrtle	Lagerstroemia	Greensboro	North Carolina	-79.465487	36.045423	NA	good	8.17277	no_info	4.57 to 9.14 m	NA	Greensboro	NA	NA	NA	NA	NA	NA	NA	NA	NA	NA	NA	NA
AY1345	10/17/2013	inventory_date	Crepe myrtle	Lagerstroemia	Greensboro	North Carolina	-79.4655	36.045437	NA	good	8.178	no_info	4.57 to 9.14 m	NA	Greensboro	NA	NA	NA	NA	NA	NA	NA	NA	NA	NA	NA	NA
AY1347	10/17/2013	inventory_date	Deciduous magnolia	Magnolia	Greensboro	North Carolina	-79.465467	36.045454	NA	good	8.16949	no_info	4.57 to 9.14 m	NA	Greensboro	NA	NA	NA	NA	NA	NA	NA	NA	NA	NA	NA	NA
AY1354	10/17/2013	inventory_date	Holly	Ilex	Greensboro	North Carolina	-79.465558	36.045486	NA	good	8.70132	no_info	4.57 to 9.14 m	NA	Greensboro	NA	NA	NA	NA	NA	NA	NA	NA	NA	NA	NA	NA
AY1355	10/17/2013	inventory_date	Crepe myrtle	Lagerstroemia	Greensboro	North Carolina	-79.465554	36.045501	NA	fair	8.23808	no_info	4.57 to 9.14 m	NA	Greensboro	NA	NA	NA	NA	NA	NA	NA	NA	NA	NA	NA	NA
AY1378	10/17/2013	inventory_date	Chinaberry	Melia azedarach	Greensboro	North Carolina	-79.465688	36.045789	NA	good	8.56667	introduced	4.57 to 9.14 m	NA	Greensboro	NA	NA	NA	NA	NA	NA	NA	NA	NA	NA	NA	NA
AY1379	10/17/2013	inventory_date	Chinaberry	Melia azedarach	Greensboro	North Carolina	-79.465704	36.045791	NA	good	8.53896	introduced	4.57 to 9.14 m	NA	Greensboro	NA	NA	NA	NA	NA	NA	NA	NA	NA	NA	NA	NA
AY1382	10/17/2013	inventory_date	Crepe myrtle	Lagerstroemia	Greensboro	North Carolina	-79.465739	36.04578	NA	good	8.30412	no_info	4.57 to 9.14 m	NA	Greensboro	NA	NA	NA	NA	NA	NA	NA	NA	NA	NA	NA	NA
AY1405	10/17/2013	inventory_date	Dogwood	Cornus florida	Greensboro	North Carolina	-79.465853	36.045641	NA	fair	8.16497	naturally_occurring	4.57 to 9.14 m	NA	Greensboro	NA	NA	NA	NA	NA	NA	NA	NA	NA	NA	NA	NA
AY1413	10/17/2013	inventory_date	Dogwood	Cornus florida	Greensboro	North Carolina	-79.465864	36.045499	NA	good	8.32774	naturally_occurring	4.57 to 9.14 m	NA	Greensboro	NA	NA	NA	NA	NA	NA	NA	NA	NA	NA	NA	NA
AY1414	10/17/2013	inventory_date	Dogwood	Cornus florida	Greensboro	North Carolina	-79.46587	36.045465	NA	good	8.3682	naturally_occurring	4.57 to 9.14 m	NA	Greensboro	NA	NA	NA	NA	NA	NA	NA	NA	NA	NA	NA	NA
AY1417	10/17/2013	inventory_date	Dogwood	Cornus florida	Greensboro	North Carolina	-79.465873	36.04545	NA	good	8.44322	naturally_occurring	4.57 to 9.14 m	NA	Greensboro	NA	NA	NA	NA	NA	NA	NA	NA	NA	NA	NA	NA
AY1418	10/17/2013	inventory_date	Dogwood	Cornus florida	Greensboro	North Carolina	-79.465854	36.045445	NA	good	8.34718	naturally_occurring	4.57 to 9.14 m	NA	Greensboro	NA	NA	NA	NA	NA	NA	NA	NA	NA	NA	NA	NA
AY1446	10/17/2013	inventory_date	Crepe myrtle	Lagerstroemia	Greensboro	North Carolina	-79.465632	36.045577	NA	good	8.21586	no_info	4.57 to 9.14 m	NA	Greensboro	NA	NA	NA	NA	NA	NA	NA	NA	NA	NA	NA	NA
AY1447	10/17/2013	inventory_date	Crepe myrtle	Lagerstroemia	Greensboro	North Carolina	-79.465619	36.045561	NA	good	8.25661	no_info	4.57 to 9.14 m	NA	Greensboro	NA	NA	NA	NA	NA	NA	NA	NA	NA	NA	NA	NA
AY1448	10/17/2013	inventory_date	Crepe myrtle	Lagerstroemia	Greensboro	North Carolina	-79.465614	36.045558	NA	good	8.18056	no_info	4.57 to 9.14 m	NA	Greensboro	NA	NA	NA	NA	NA	NA	NA	NA	NA	NA	NA	NA
AY1524	10/18/2013	inventory_date	Crepe myrtle	Lagerstroemia	Greensboro	North Carolina	-79.470055	36.044571	NA	good	8.18902	no_info	4.57 to 9.14 m	NA	Greensboro	NA	NA	NA	NA	NA	NA	NA	NA	NA	NA	NA	NA
AY1527	10/18/2013	inventory_date	Crepe myrtle	Lagerstroemia	Greensboro	North Carolina	-79.470074	36.044649	NA	good	8.21324	no_info	4.57 to 9.14 m	NA	Greensboro	NA	NA	NA	NA	NA	NA	NA	NA	NA	NA	NA	NA
AY1532	10/18/2013	inventory_date	Crepe myrtle	Lagerstroemia	Greensboro	North Carolina	-79.470051	36.044703	NA	good	8.18244	no_info	4.57 to 9.14 m	NA	Greensboro	NA	NA	NA	NA	NA	NA	NA	NA	NA	NA	NA	NA
AY1536	10/18/2013	inventory_date	Crepe myrtle	Lagerstroemia	Greensboro	North Carolina	-79.470158	36.044759	NA	good	8.18672	no_info	4.57 to 9.14 m	NA	Greensboro	NA	NA	NA	NA	NA	NA	NA	NA	NA	NA	NA	NA
AY1537	10/18/2013	inventory_date	Crepe myrtle	Lagerstroemia	Greensboro	North Carolina	-79.470161	36.044767	NA	good	8.1459	no_info	4.57 to 9.14 m	NA	Greensboro	NA	NA	NA	NA	NA	NA	NA	NA	NA	NA	NA	NA
AY1538	10/18/2013	inventory_date	Crepe myrtle	Lagerstroemia	Greensboro	North Carolina	-79.470159	36.044774	NA	good	8.15637	no_info	4.57 to 9.14 m	NA	Greensboro	NA	NA	NA	NA	NA	NA	NA	NA	NA	NA	NA	NA
AY1556	10/18/2013	inventory_date	Crepe myrtle	Lagerstroemia	Greensboro	North Carolina	-79.470152	36.044911	NA	good	8.31002	no_info	4.57 to 9.14 m	NA	Greensboro	NA	NA	NA	NA	NA	NA	NA	NA	NA	NA	NA	NA
AY1557	10/18/2013	inventory_date	Crepe myrtle	Lagerstroemia	Greensboro	North Carolina	-79.470146	36.044906	NA	good	NA	no_info	NA	NA	Greensboro	NA	NA	NA	NA	NA	NA	NA	NA	NA	NA	NA	NA
AY1558	10/18/2013	inventory_date	Crepe myrtle	Lagerstroemia	Greensboro	North Carolina	-79.47014	36.044901	NA	good	NA	no_info	NA	NA	Greensboro	NA	NA	NA	NA	NA	NA	NA	NA	NA	NA	NA	NA
AY1562	10/18/2013	inventory_date	Crepe myrtle	Lagerstroemia	Greensboro	North Carolina	-79.470049	36.044902	NA	good	8.09039	no_info	4.57 to 9.14 m	NA	Greensboro	NA	NA	NA	NA	NA	NA	NA	NA	NA	NA	NA	NA
AY1637	10/18/2013	inventory_date	Dogwood	Cornus florida	Greensboro	North Carolina	-79.470241	36.045437	NA	fair	8.12703	naturally_occurring	4.57 to 9.14 m	NA	Greensboro	NA	NA	NA	NA	NA	NA	NA	NA	NA	NA	NA	NA
AY1642	10/18/2013	inventory_date	Crepe myrtle	Lagerstroemia	Greensboro	North Carolina	-79.47033	36.045412	NA	good	8.11997	no_info	4.57 to 9.14 m	NA	Greensboro	NA	NA	NA	NA	NA	NA	NA	NA	NA	NA	NA	NA
AY1643	10/18/2013	inventory_date	Crepe myrtle	Lagerstroemia	Greensboro	North Carolina	-79.470328	36.045396	NA	good	8.19071	no_info	4.57 to 9.14 m	NA	Greensboro	NA	NA	NA	NA	NA	NA	NA	NA	NA	NA	NA	NA
AY1655	10/18/2013	inventory_date	Dogwood	Cornus florida	Greensboro	North Carolina	-79.470336	36.045194	NA	good	8.27799	naturally_occurring	4.57 to 9.14 m	NA	Greensboro	NA	NA	NA	NA	NA	NA	NA	NA	NA	NA	NA	NA
AY1658	10/18/2013	inventory_date	Crepe myrtle	Lagerstroemia	Greensboro	North Carolina	-79.470349	36.045137	NA	fair	8.46152	no_info	4.57 to 9.14 m	NA	Greensboro	NA	NA	NA	NA	NA	NA	NA	NA	NA	NA	NA	NA
AY1567	10/18/2013	inventory_date	Dogwood	Cornus florida	Greensboro	North Carolina	-79.470141	36.044911	NA	fair	8.30217	naturally_occurring	4.57 to 9.14 m	NA	Greensboro	NA	NA	NA	NA	NA	NA	NA	NA	NA	NA	NA	NA
AY1569	10/18/2013	inventory_date	Crepe myrtle	Lagerstroemia	Greensboro	North Carolina	-79.470107	36.04498	NA	good	8.14977	no_info	4.57 to 9.14 m	NA	Greensboro	NA	NA	NA	NA	NA	NA	NA	NA	NA	NA	NA	NA
AY1570	10/18/2013	inventory_date	Crepe myrtle	Lagerstroemia	Greensboro	North Carolina	-79.470103	36.044977	NA	good	NA	no_info	NA	NA	Greensboro	NA	NA	NA	NA	NA	NA	NA	NA	NA	NA	NA	NA
AY1571	10/18/2013	inventory_date	Crepe myrtle	Lagerstroemia	Greensboro	North Carolina	-79.470095	36.044975	NA	good	NA	no_info	NA	NA	Greensboro	NA	NA	NA	NA	NA	NA	NA	NA	NA	NA	NA	NA
AY1603	10/18/2013	inventory_date	Holly	Ilex	Greensboro	North Carolina	-79.47007	36.045195	NA	good	NA	no_info	NA	NA	Greensboro	NA	NA	NA	NA	NA	NA	NA	NA	NA	NA	NA	NA
AY1608	10/18/2013	inventory_date	Crepe myrtle	Lagerstroemia	Greensboro	North Carolina	-79.465964	36.04515	NA	good	8.33318	no_info	4.57 to 9.14 m	NA	Greensboro	NA	NA	NA	NA	NA	NA	NA	NA	NA	NA	NA	NA
AY1610	10/18/2013	inventory_date	Dogwood	Cornus florida	Greensboro	North Carolina	-79.470015	36.045114	NA	good	8.42918	naturally_occurring	4.57 to 9.14 m	NA	Greensboro	NA	NA	NA	NA	NA	NA	NA	NA	NA	NA	NA	NA
AY1611	10/18/2013	inventory_date	Crepe myrtle	Lagerstroemia	Greensboro	North Carolina	-79.46599	36.045122	NA	good	8.34167	no_info	4.57 to 9.14 m	NA	Greensboro	NA	NA	NA	NA	NA	NA	NA	NA	NA	NA	NA	NA
AY1613	10/18/2013	inventory_date	Crepe myrtle	Lagerstroemia	Greensboro	North Carolina	-79.465984	36.045256	NA	good	8.28161	no_info	4.57 to 9.14 m	NA	Greensboro	NA	NA	NA	NA	NA	NA	NA	NA	NA	NA	NA	NA
AY1614	10/18/2013	inventory_date	Crepe myrtle	Lagerstroemia	Greensboro	North Carolina	-79.46599	36.045262	NA	good	NA	no_info	NA	NA	Greensboro	NA	NA	NA	NA	NA	NA	NA	NA	NA	NA	NA	NA
AY1677	10/18/2013	inventory_date	Crepe myrtle	Lagerstroemia	Greensboro	North Carolina	-79.470271	36.045018	NA	good	8.12872	no_info	4.57 to 9.14 m	NA	Greensboro	NA	NA	NA	NA	NA	NA	NA	NA	NA	NA	NA	NA
AY1679	10/18/2013	inventory_date	Crepe myrtle	Lagerstroemia	Greensboro	North Carolina	-79.47039	36.044964	NA	fair	8.16492	no_info	4.57 to 9.14 m	NA	Greensboro	NA	NA	NA	NA	NA	NA	NA	NA	NA	NA	NA	NA
AY1680	10/18/2013	inventory_date	Crepe myrtle	Lagerstroemia	Greensboro	North Carolina	-79.470398	36.044922	NA	good	8.17377	no_info	4.57 to 9.14 m	NA	Greensboro	NA	NA	NA	NA	NA	NA	NA	NA	NA	NA	NA	NA
AY1682	10/18/2013	inventory_date	Crepe myrtle	Lagerstroemia	Greensboro	North Carolina	-79.470245	36.044893	NA	good	8.28254	no_info	4.57 to 9.14 m	NA	Greensboro	NA	NA	NA	NA	NA	NA	NA	NA	NA	NA	NA	NA
AY1685	10/18/2013	inventory_date	Crepe myrtle	Lagerstroemia	Greensboro	North Carolina	-79.470383	36.044888	NA	good	8.17916	no_info	4.57 to 9.14 m	NA	Greensboro	NA	NA	NA	NA	NA	NA	NA	NA	NA	NA	NA	NA
AY1690	10/18/2013	inventory_date	Deciduous magnolia	Magnolia	Greensboro	North Carolina	-79.470313	36.044799	NA	good	8.0754	no_info	4.57 to 9.14 m	NA	Greensboro	NA	NA	NA	NA	NA	NA	NA	NA	NA	NA	NA	NA
AY1691	10/18/2013	inventory_date	Crepe myrtle	Lagerstroemia	Greensboro	North Carolina	-79.470338	36.044808	NA	good	8.38494	no_info	4.57 to 9.14 m	NA	Greensboro	NA	NA	NA	NA	NA	NA	NA	NA	NA	NA	NA	NA
AY1692	10/18/2013	inventory_date	Crepe myrtle	Lagerstroemia	Greensboro	North Carolina	-79.470383	36.044814	NA	good	8.42157	no_info	4.57 to 9.14 m	NA	Greensboro	NA	NA	NA	NA	NA	NA	NA	NA	NA	NA	NA	NA
AY1740	10/18/2013	inventory_date	Cherry	Prunus	Greensboro	North Carolina	-79.470512	36.044784	NA	fair	8.28206	no_info	4.57 to 9.14 m	NA	Greensboro	NA	NA	NA	NA	NA	NA	NA	NA	NA	NA	NA	NA
AY1741	10/18/2013	inventory_date	Dogwood	Cornus florida	Greensboro	North Carolina	-79.470537	36.044789	NA	dead	8.17145	naturally_occurring	4.57 to 9.14 m	NA	Greensboro	NA	NA	NA	NA	NA	NA	NA	NA	NA	NA	NA	NA
AY1833	10/21/2013	inventory_date	Crepe myrtle	Lagerstroemia	Greensboro	North Carolina	-79.470322	36.045503	NA	good	8.0765	no_info	4.57 to 9.14 m	NA	Greensboro	NA	NA	NA	NA	NA	NA	NA	NA	NA	NA	NA	NA
AY1835	10/21/2013	inventory_date	Crepe myrtle	Lagerstroemia	Greensboro	North Carolina	-79.470297	36.045483	NA	good	8.26633	no_info	4.57 to 9.14 m	NA	Greensboro	NA	NA	NA	NA	NA	NA	NA	NA	NA	NA	NA	NA
AY1838	10/21/2013	inventory_date	Crepe myrtle	Lagerstroemia	Greensboro	North Carolina	-79.470242	36.045478	NA	good	8.28728	no_info	4.57 to 9.14 m	NA	Greensboro	NA	NA	NA	NA	NA	NA	NA	NA	NA	NA	NA	NA
AY1839	10/21/2013	inventory_date	Crepe myrtle	Lagerstroemia	Greensboro	North Carolina	-79.470196	36.045473	NA	good	8.22206	no_info	4.57 to 9.14 m	NA	Greensboro	NA	NA	NA	NA	NA	NA	NA	NA	NA	NA	NA	NA
AY1877	10/21/2013	inventory_date	Crepe myrtle	Lagerstroemia	Greensboro	North Carolina	-79.470005	36.045471	NA	good	8.20884	no_info	4.57 to 9.14 m	NA	Greensboro	NA	NA	NA	NA	NA	NA	NA	NA	NA	NA	NA	NA
AY1878	10/21/2013	inventory_date	Crepe myrtle	Lagerstroemia	Greensboro	North Carolina	-79.465978	36.045468	NA	good	8.15956	no_info	4.57 to 9.14 m	NA	Greensboro	NA	NA	NA	NA	NA	NA	NA	NA	NA	NA	NA	NA
AY1879	10/21/2013	inventory_date	Crepe myrtle	Lagerstroemia	Greensboro	North Carolina	-79.465963	36.045471	NA	good	8.23837	no_info	4.57 to 9.14 m	NA	Greensboro	NA	NA	NA	NA	NA	NA	NA	NA	NA	NA	NA	NA
AY1884	10/21/2013	inventory_date	Crepe myrtle	Lagerstroemia	Greensboro	North Carolina	-79.47003	36.045545	NA	good	8.76488	no_info	4.57 to 9.14 m	NA	Greensboro	NA	NA	NA	NA	NA	NA	NA	NA	NA	NA	NA	NA
AY1889	10/21/2013	inventory_date	Deciduous magnolia	Magnolia	Greensboro	North Carolina	-79.465945	36.04563	NA	good	8.34521	no_info	4.57 to 9.14 m	NA	Greensboro	NA	NA	NA	NA	NA	NA	NA	NA	NA	NA	NA	NA
AY1890	10/21/2013	inventory_date	Crepe myrtle	Lagerstroemia	Greensboro	North Carolina	-79.465913	36.045684	NA	good	8.15403	no_info	4.57 to 9.14 m	NA	Greensboro	NA	NA	NA	NA	NA	NA	NA	NA	NA	NA	NA	NA
AY1891	10/21/2013	inventory_date	Crepe myrtle	Lagerstroemia	Greensboro	North Carolina	-79.465912	36.045691	NA	good	7.84934	no_info	4.57 to 9.14 m	NA	Greensboro	NA	NA	NA	NA	NA	NA	NA	NA	NA	NA	NA	NA
AY1892	10/21/2013	inventory_date	Deciduous magnolia	Magnolia	Greensboro	North Carolina	-79.465961	36.04566	NA	good	8.17619	no_info	4.57 to 9.14 m	NA	Greensboro	NA	NA	NA	NA	NA	NA	NA	NA	NA	NA	NA	NA
AY1901	10/21/2013	inventory_date	Crepe myrtle	Lagerstroemia	Greensboro	North Carolina	-79.470032	36.045728	NA	good	NA	no_info	NA	NA	Greensboro	NA	NA	NA	NA	NA	NA	NA	NA	NA	NA	NA	NA
AY1902	10/21/2013	inventory_date	Crepe myrtle	Lagerstroemia	Greensboro	North Carolina	-79.470021	36.04572	NA	good	NA	no_info	NA	NA	Greensboro	NA	NA	NA	NA	NA	NA	NA	NA	NA	NA	NA	NA
AY1903	10/21/2013	inventory_date	Mulberry	Morus	Greensboro	North Carolina	-79.470022	36.045708	NA	good	7.88191	no_info	4.57 to 9.14 m	NA	Greensboro	NA	NA	NA	NA	NA	NA	NA	NA	NA	NA	NA	NA
AY1905	10/21/2013	inventory_date	Crepe myrtle	Lagerstroemia	Greensboro	North Carolina	-79.47006	36.045675	NA	good	NA	no_info	NA	NA	Greensboro	NA	NA	NA	NA	NA	NA	NA	NA	NA	NA	NA	NA
AY1907	10/21/2013	inventory_date	Crepe myrtle	Lagerstroemia	Greensboro	North Carolina	-79.465919	36.045757	NA	good	8.04121	no_info	4.57 to 9.14 m	NA	Greensboro	NA	NA	NA	NA	NA	NA	NA	NA	NA	NA	NA	NA
AY1908	10/21/2013	inventory_date	Crepe myrtle	Lagerstroemia	Greensboro	North Carolina	-79.465933	36.045768	NA	good	7.84635	no_info	4.57 to 9.14 m	NA	Greensboro	NA	NA	NA	NA	NA	NA	NA	NA	NA	NA	NA	NA
AY1912	10/21/2013	inventory_date	Crepe myrtle	Lagerstroemia	Greensboro	North Carolina	-79.470072	36.045779	NA	good	8.21695	no_info	4.57 to 9.14 m	NA	Greensboro	NA	NA	NA	NA	NA	NA	NA	NA	NA	NA	NA	NA
AY1913	10/21/2013	inventory_date	Crepe myrtle	Lagerstroemia	Greensboro	North Carolina	-79.470081	36.045821	NA	good	8.17859	no_info	4.57 to 9.14 m	NA	Greensboro	NA	NA	NA	NA	NA	NA	NA	NA	NA	NA	NA	NA
AY1917	10/21/2013	inventory_date	Japenese maple	Acer palmatum	Greensboro	North Carolina	-79.470041	36.045819	NA	good	8.20448	introduced	4.57 to 9.14 m	NA	Greensboro	NA	NA	NA	NA	NA	NA	NA	NA	NA	NA	NA	NA
AY1920	10/21/2013	inventory_date	Crepe myrtle	Lagerstroemia	Greensboro	North Carolina	-79.465904	36.045832	NA	good	7.97589	no_info	4.57 to 9.14 m	NA	Greensboro	NA	NA	NA	NA	NA	NA	NA	NA	NA	NA	NA	NA
AY1973	10/21/2013	inventory_date	Crepe myrtle	Lagerstroemia	Greensboro	North Carolina	-79.470064	36.050099	NA	good	7.87051	no_info	4.57 to 9.14 m	NA	Greensboro	NA	NA	NA	NA	NA	NA	NA	NA	NA	NA	NA	NA
AY1974	10/21/2013	inventory_date	Crepe myrtle	Lagerstroemia	Greensboro	North Carolina	-79.465975	36.050087	NA	good	7.99927	no_info	4.57 to 9.14 m	NA	Greensboro	NA	NA	NA	NA	NA	NA	NA	NA	NA	NA	NA	NA
AY1976	10/21/2013	inventory_date	Crepe myrtle	Lagerstroemia	Greensboro	North Carolina	-79.465888	36.050122	NA	good	8.30491	no_info	4.57 to 9.14 m	NA	Greensboro	NA	NA	NA	NA	NA	NA	NA	NA	NA	NA	NA	NA
AY1977	10/21/2013	inventory_date	Crepe myrtle	Lagerstroemia	Greensboro	North Carolina	-79.465886	36.050159	NA	good	8.23381	no_info	4.57 to 9.14 m	NA	Greensboro	NA	NA	NA	NA	NA	NA	NA	NA	NA	NA	NA	NA
AY1978	10/21/2013	inventory_date	Crepe myrtle	Lagerstroemia	Greensboro	North Carolina	-79.465882	36.050193	NA	good	8.29255	no_info	4.57 to 9.14 m	NA	Greensboro	NA	NA	NA	NA	NA	NA	NA	NA	NA	NA	NA	NA
AY2186	10/21/2013	inventory_date	Crepe myrtle	Lagerstroemia	Greensboro	North Carolina	-79.46595	36.050459	NA	good	8.0656	no_info	4.57 to 9.14 m	NA	Greensboro	NA	NA	NA	NA	NA	NA	NA	NA	NA	NA	NA	NA
AY2188	10/21/2013	inventory_date	Apple	Malus domestica	Greensboro	North Carolina	-79.465988	36.050523	NA	fair	8.10744	introduced	4.57 to 9.14 m	NA	Greensboro	NA	NA	NA	NA	NA	NA	NA	NA	NA	NA	NA	NA
AY2189	10/21/2013	inventory_date	Crepe myrtle	Lagerstroemia	Greensboro	North Carolina	-79.465988	36.05051	NA	fair	8.10676	no_info	4.57 to 9.14 m	NA	Greensboro	NA	NA	NA	NA	NA	NA	NA	NA	NA	NA	NA	NA
AY2192	10/21/2013	inventory_date	Crepe myrtle	Lagerstroemia	Greensboro	North Carolina	-79.465952	36.050553	NA	good	8.09887	no_info	4.57 to 9.14 m	NA	Greensboro	NA	NA	NA	NA	NA	NA	NA	NA	NA	NA	NA	NA
AY2193	10/21/2013	inventory_date	Crepe myrtle	Lagerstroemia	Greensboro	North Carolina	-79.465952	36.050577	NA	good	7.99867	no_info	4.57 to 9.14 m	NA	Greensboro	NA	NA	NA	NA	NA	NA	NA	NA	NA	NA	NA	NA
AY2194	10/21/2013	inventory_date	Crepe myrtle	Lagerstroemia	Greensboro	North Carolina	-79.465903	36.050554	NA	good	8.47105	no_info	4.57 to 9.14 m	NA	Greensboro	NA	NA	NA	NA	NA	NA	NA	NA	NA	NA	NA	NA
AY2203	10/21/2013	inventory_date	Crepe myrtle	Lagerstroemia	Greensboro	North Carolina	-79.46585	36.050605	NA	good	7.80018	no_info	4.57 to 9.14 m	NA	Greensboro	NA	NA	NA	NA	NA	NA	NA	NA	NA	NA	NA	NA
AY2204	10/21/2013	inventory_date	Crepe myrtle	Lagerstroemia	Greensboro	North Carolina	-79.46585	36.050585	NA	good	7.82778	no_info	4.57 to 9.14 m	NA	Greensboro	NA	NA	NA	NA	NA	NA	NA	NA	NA	NA	NA	NA
AY2205	10/21/2013	inventory_date	Crepe myrtle	Lagerstroemia	Greensboro	North Carolina	-79.465829	36.050544	NA	good	7.90776	no_info	4.57 to 9.14 m	NA	Greensboro	NA	NA	NA	NA	NA	NA	NA	NA	NA	NA	NA	NA
AY2207	10/21/2013	inventory_date	Crepe myrtle	Lagerstroemia	Greensboro	North Carolina	-79.465852	36.05053	NA	fair	NA	no_info	NA	NA	Greensboro	NA	NA	NA	NA	NA	NA	NA	NA	NA	NA	NA	NA
AY2212	10/21/2013	inventory_date	Crepe myrtle	Lagerstroemia	Greensboro	North Carolina	-79.465842	36.050401	NA	good	NA	no_info	NA	NA	Greensboro	NA	NA	NA	NA	NA	NA	NA	NA	NA	NA	NA	NA
AY2213	10/21/2013	inventory_date	Crepe myrtle	Lagerstroemia	Greensboro	North Carolina	-79.46584	36.050406	NA	good	NA	no_info	NA	NA	Greensboro	NA	NA	NA	NA	NA	NA	NA	NA	NA	NA	NA	NA
AY2227	10/21/2013	inventory_date	Crepe myrtle	Lagerstroemia	Greensboro	North Carolina	-79.470009	36.050397	NA	good	8.2276	no_info	4.57 to 9.14 m	NA	Greensboro	NA	NA	NA	NA	NA	NA	NA	NA	NA	NA	NA	NA
AY2228	10/21/2013	inventory_date	Crepe myrtle	Lagerstroemia	Greensboro	North Carolina	-79.470075	36.050403	NA	good	8.25562	no_info	4.57 to 9.14 m	NA	Greensboro	NA	NA	NA	NA	NA	NA	NA	NA	NA	NA	NA	NA
AY2229	10/21/2013	inventory_date	Crepe myrtle	Lagerstroemia	Greensboro	North Carolina	-79.470117	36.050402	NA	good	8.21408	no_info	4.57 to 9.14 m	NA	Greensboro	NA	NA	NA	NA	NA	NA	NA	NA	NA	NA	NA	NA
AY2238	10/22/2013	inventory_date	Crepe myrtle	Lagerstroemia	Greensboro	North Carolina	-79.464849	36.045853	NA	good	NA	no_info	NA	NA	Greensboro	NA	NA	NA	NA	NA	NA	NA	NA	NA	NA	NA	NA
AY1758	10/18/2013	inventory_date	Crepe myrtle	Lagerstroemia	Greensboro	North Carolina	-79.47047	36.044881	NA	good	8.13979	no_info	4.57 to 9.14 m	NA	Greensboro	NA	NA	NA	NA	NA	NA	NA	NA	NA	NA	NA	NA
AY1760	10/18/2013	inventory_date	Crepe myrtle	Lagerstroemia	Greensboro	North Carolina	-79.470417	36.045365	NA	fair	8.12104	no_info	4.57 to 9.14 m	NA	Greensboro	NA	NA	NA	NA	NA	NA	NA	NA	NA	NA	NA	NA
AY1787	10/18/2013	inventory_date	Crepe myrtle	Lagerstroemia	Greensboro	North Carolina	-79.470404	36.045693	NA	good	8.55212	no_info	4.57 to 9.14 m	NA	Greensboro	NA	NA	NA	NA	NA	NA	NA	NA	NA	NA	NA	NA
AY1788	10/18/2013	inventory_date	Crepe myrtle	Lagerstroemia	Greensboro	North Carolina	-79.470403	36.04571	NA	good	8.41703	no_info	4.57 to 9.14 m	NA	Greensboro	NA	NA	NA	NA	NA	NA	NA	NA	NA	NA	NA	NA
AY1789	10/18/2013	inventory_date	Crepe myrtle	Lagerstroemia	Greensboro	North Carolina	-79.4704	36.045736	NA	good	8.30051	no_info	4.57 to 9.14 m	NA	Greensboro	NA	NA	NA	NA	NA	NA	NA	NA	NA	NA	NA	NA
AY1790	10/18/2013	inventory_date	Crepe myrtle	Lagerstroemia	Greensboro	North Carolina	-79.470424	36.045735	NA	good	8.21416	no_info	4.57 to 9.14 m	NA	Greensboro	NA	NA	NA	NA	NA	NA	NA	NA	NA	NA	NA	NA
AY1791	10/18/2013	inventory_date	Crepe myrtle	Lagerstroemia	Greensboro	North Carolina	-79.470398	36.045761	NA	good	8.16851	no_info	4.57 to 9.14 m	NA	Greensboro	NA	NA	NA	NA	NA	NA	NA	NA	NA	NA	NA	NA
AY1792	10/18/2013	inventory_date	Crepe myrtle	Lagerstroemia	Greensboro	North Carolina	-79.470427	36.045759	NA	good	8.55494	no_info	4.57 to 9.14 m	NA	Greensboro	NA	NA	NA	NA	NA	NA	NA	NA	NA	NA	NA	NA
AY1793	10/18/2013	inventory_date	Crepe myrtle	Lagerstroemia	Greensboro	North Carolina	-79.470399	36.045784	NA	good	8.2916	no_info	4.57 to 9.14 m	NA	Greensboro	NA	NA	NA	NA	NA	NA	NA	NA	NA	NA	NA	NA
AY1794	10/18/2013	inventory_date	Crepe myrtle	Lagerstroemia	Greensboro	North Carolina	-79.470379	36.045815	NA	good	8.40801	no_info	4.57 to 9.14 m	NA	Greensboro	NA	NA	NA	NA	NA	NA	NA	NA	NA	NA	NA	NA
AY1818	10/18/2013	inventory_date	Crepe myrtle	Lagerstroemia	Greensboro	North Carolina	-79.470359	36.050227	NA	good	8.1509	no_info	4.57 to 9.14 m	NA	Greensboro	NA	NA	NA	NA	NA	NA	NA	NA	NA	NA	NA	NA
AY1819	10/18/2013	inventory_date	Crepe myrtle	Lagerstroemia	Greensboro	North Carolina	-79.470359	36.050251	NA	good	8.17668	no_info	4.57 to 9.14 m	NA	Greensboro	NA	NA	NA	NA	NA	NA	NA	NA	NA	NA	NA	NA
AY1824	10/18/2013	inventory_date	Crepe myrtle	Lagerstroemia	Greensboro	North Carolina	-79.470454	36.05038	NA	good	8.13626	no_info	4.57 to 9.14 m	NA	Greensboro	NA	NA	NA	NA	NA	NA	NA	NA	NA	NA	NA	NA
AY1825	10/18/2013	inventory_date	Crepe myrtle	Lagerstroemia	Greensboro	North Carolina	-79.470455	36.050399	NA	good	8.14362	no_info	4.57 to 9.14 m	NA	Greensboro	NA	NA	NA	NA	NA	NA	NA	NA	NA	NA	NA	NA
AY2470	10/22/2013	inventory_date	Crepe myrtle	Lagerstroemia	Greensboro	North Carolina	-79.464215	36.050586	NA	good	8.03527	no_info	4.57 to 9.14 m	NA	Greensboro	NA	NA	NA	NA	NA	NA	NA	NA	NA	NA	NA	NA
AY2474	10/22/2013	inventory_date	Crepe myrtle	Lagerstroemia	Greensboro	North Carolina	-79.464281	36.050567	NA	good	7.99513	no_info	4.57 to 9.14 m	NA	Greensboro	NA	NA	NA	NA	NA	NA	NA	NA	NA	NA	NA	NA
AY2475	10/22/2013	inventory_date	Crepe myrtle	Lagerstroemia	Greensboro	North Carolina	-79.464288	36.050573	NA	good	7.93724	no_info	4.57 to 9.14 m	NA	Greensboro	NA	NA	NA	NA	NA	NA	NA	NA	NA	NA	NA	NA
AY2476	10/22/2013	inventory_date	Crepe myrtle	Lagerstroemia	Greensboro	North Carolina	-79.464367	36.050544	NA	good	7.93292	no_info	4.57 to 9.14 m	NA	Greensboro	NA	NA	NA	NA	NA	NA	NA	NA	NA	NA	NA	NA
AY2477	10/22/2013	inventory_date	White cypress pine	Callitris glaucophylla	Greensboro	North Carolina	-79.464398	36.050542	NA	good	7.96596	no_info	4.57 to 9.14 m	NA	Greensboro	NA	NA	NA	NA	NA	NA	NA	NA	NA	NA	NA	NA
AY2479	10/22/2013	inventory_date	Crepe myrtle	Lagerstroemia	Greensboro	North Carolina	-79.464419	36.050472	NA	good	8.04227	no_info	4.57 to 9.14 m	NA	Greensboro	NA	NA	NA	NA	NA	NA	NA	NA	NA	NA	NA	NA
AY2482	10/22/2013	inventory_date	Crepe myrtle	Lagerstroemia	Greensboro	North Carolina	-79.464317	36.050424	NA	good	7.97527	no_info	4.57 to 9.14 m	NA	Greensboro	NA	NA	NA	NA	NA	NA	NA	NA	NA	NA	NA	NA
AY2484	10/22/2013	inventory_date	Crepe myrtle	Lagerstroemia	Greensboro	North Carolina	-79.464266	36.050498	NA	good	7.99681	no_info	4.57 to 9.14 m	NA	Greensboro	NA	NA	NA	NA	NA	NA	NA	NA	NA	NA	NA	NA
AY2485	10/22/2013	inventory_date	Crepe myrtle	Lagerstroemia	Greensboro	North Carolina	-79.464004	36.050776	NA	good	8.01179	no_info	4.57 to 9.14 m	NA	Greensboro	NA	NA	NA	NA	NA	NA	NA	NA	NA	NA	NA	NA
AY2486	10/22/2013	inventory_date	Crepe myrtle	Lagerstroemia	Greensboro	North Carolina	-79.464024	36.050783	NA	good	7.99889	no_info	4.57 to 9.14 m	NA	Greensboro	NA	NA	NA	NA	NA	NA	NA	NA	NA	NA	NA	NA
AY2487	10/22/2013	inventory_date	Crepe myrtle	Lagerstroemia	Greensboro	North Carolina	-79.464052	36.050781	NA	good	7.96094	no_info	4.57 to 9.14 m	NA	Greensboro	NA	NA	NA	NA	NA	NA	NA	NA	NA	NA	NA	NA
AY2488	10/22/2013	inventory_date	Crepe myrtle	Lagerstroemia	Greensboro	North Carolina	-79.464079	36.05078	NA	good	7.99716	no_info	4.57 to 9.14 m	NA	Greensboro	NA	NA	NA	NA	NA	NA	NA	NA	NA	NA	NA	NA
AY2489	10/22/2013	inventory_date	Crepe myrtle	Lagerstroemia	Greensboro	North Carolina	-79.464113	36.050782	NA	good	7.99791	no_info	4.57 to 9.14 m	NA	Greensboro	NA	NA	NA	NA	NA	NA	NA	NA	NA	NA	NA	NA
AY2490	10/22/2013	inventory_date	Crepe myrtle	Lagerstroemia	Greensboro	North Carolina	-79.464135	36.050785	NA	good	7.98675	no_info	4.57 to 9.14 m	NA	Greensboro	NA	NA	NA	NA	NA	NA	NA	NA	NA	NA	NA	NA
AY2491	10/22/2013	inventory_date	Crepe myrtle	Lagerstroemia	Greensboro	North Carolina	-79.464164	36.050787	NA	good	7.9604	no_info	4.57 to 9.14 m	NA	Greensboro	NA	NA	NA	NA	NA	NA	NA	NA	NA	NA	NA	NA
AY2492	10/22/2013	inventory_date	Crepe myrtle	Lagerstroemia	Greensboro	North Carolina	-79.464197	36.050787	NA	good	7.97431	no_info	4.57 to 9.14 m	NA	Greensboro	NA	NA	NA	NA	NA	NA	NA	NA	NA	NA	NA	NA
AY2494	10/22/2013	inventory_date	Crepe myrtle	Lagerstroemia	Greensboro	North Carolina	-79.464269	36.050791	NA	good	7.95281	no_info	4.57 to 9.14 m	NA	Greensboro	NA	NA	NA	NA	NA	NA	NA	NA	NA	NA	NA	NA
AY2496	10/22/2013	inventory_date	Crepe myrtle	Lagerstroemia	Greensboro	North Carolina	-79.464628	36.050803	NA	good	7.96427	no_info	4.57 to 9.14 m	NA	Greensboro	NA	NA	NA	NA	NA	NA	NA	NA	NA	NA	NA	NA
AY2503	10/22/2013	inventory_date	Crepe myrtle	Lagerstroemia	Greensboro	North Carolina	-79.464979	36.05082	NA	good	8.04983	no_info	4.57 to 9.14 m	NA	Greensboro	NA	NA	NA	NA	NA	NA	NA	NA	NA	NA	NA	NA
AY2504	10/22/2013	inventory_date	Crepe myrtle	Lagerstroemia	Greensboro	North Carolina	-79.465006	36.050822	NA	good	8.01218	no_info	4.57 to 9.14 m	NA	Greensboro	NA	NA	NA	NA	NA	NA	NA	NA	NA	NA	NA	NA
AY2505	10/22/2013	inventory_date	Crepe myrtle	Lagerstroemia	Greensboro	North Carolina	-79.465029	36.050827	NA	good	7.90156	no_info	4.57 to 9.14 m	NA	Greensboro	NA	NA	NA	NA	NA	NA	NA	NA	NA	NA	NA	NA
AY2506	10/22/2013	inventory_date	Crepe myrtle	Lagerstroemia	Greensboro	North Carolina	-79.465057	36.050828	NA	good	7.8488	no_info	4.57 to 9.14 m	NA	Greensboro	NA	NA	NA	NA	NA	NA	NA	NA	NA	NA	NA	NA
AY2507	10/22/2013	inventory_date	Crepe myrtle	Lagerstroemia	Greensboro	North Carolina	-79.465217	36.050829	NA	good	8.00917	no_info	4.57 to 9.14 m	NA	Greensboro	NA	NA	NA	NA	NA	NA	NA	NA	NA	NA	NA	NA
AY2508	10/22/2013	inventory_date	Crepe myrtle	Lagerstroemia	Greensboro	North Carolina	-79.465236	36.050836	NA	good	7.81702	no_info	4.57 to 9.14 m	NA	Greensboro	NA	NA	NA	NA	NA	NA	NA	NA	NA	NA	NA	NA
AY2509	10/22/2013	inventory_date	Crepe myrtle	Lagerstroemia	Greensboro	North Carolina	-79.465261	36.050839	NA	good	7.83321	no_info	4.57 to 9.14 m	NA	Greensboro	NA	NA	NA	NA	NA	NA	NA	NA	NA	NA	NA	NA
AY2510	10/22/2013	inventory_date	Crepe myrtle	Lagerstroemia	Greensboro	North Carolina	-79.465297	36.050838	NA	good	7.95405	no_info	4.57 to 9.14 m	NA	Greensboro	NA	NA	NA	NA	NA	NA	NA	NA	NA	NA	NA	NA
AY2042	10/21/2013	inventory_date	Crepe myrtle	Lagerstroemia	Greensboro	North Carolina	-79.470332	36.045641	NA	good	8.19435	no_info	4.57 to 9.14 m	NA	Greensboro	NA	NA	NA	NA	NA	NA	NA	NA	NA	NA	NA	NA
AY2043	10/21/2013	inventory_date	Crepe myrtle	Lagerstroemia	Greensboro	North Carolina	-79.47033	36.045668	NA	good	8.24749	no_info	4.57 to 9.14 m	NA	Greensboro	NA	NA	NA	NA	NA	NA	NA	NA	NA	NA	NA	NA
AY2133	10/21/2013	inventory_date	Crepe myrtle	Lagerstroemia	Greensboro	North Carolina	-79.470271	36.050316	NA	good	8.09773	no_info	4.57 to 9.14 m	NA	Greensboro	NA	NA	NA	NA	NA	NA	NA	NA	NA	NA	NA	NA
AY2161	10/21/2013	inventory_date	Crepe myrtle	Lagerstroemia	Greensboro	North Carolina	-79.470254	36.050455	NA	good	8.02958	no_info	4.57 to 9.14 m	NA	Greensboro	NA	NA	NA	NA	NA	NA	NA	NA	NA	NA	NA	NA
AY2162	10/21/2013	inventory_date	Crepe myrtle	Lagerstroemia	Greensboro	North Carolina	-79.470225	36.050447	NA	good	7.87892	no_info	4.57 to 9.14 m	NA	Greensboro	NA	NA	NA	NA	NA	NA	NA	NA	NA	NA	NA	NA
AY2170	10/21/2013	inventory_date	Crepe myrtle	Lagerstroemia	Greensboro	North Carolina	-79.470176	36.050395	NA	good	8.02157	no_info	4.57 to 9.14 m	NA	Greensboro	NA	NA	NA	NA	NA	NA	NA	NA	NA	NA	NA	NA
AY2171	10/21/2013	inventory_date	Crepe myrtle	Lagerstroemia	Greensboro	North Carolina	-79.470164	36.050426	NA	good	8.09373	no_info	4.57 to 9.14 m	NA	Greensboro	NA	NA	NA	NA	NA	NA	NA	NA	NA	NA	NA	NA
AY2172	10/21/2013	inventory_date	Crepe myrtle	Lagerstroemia	Greensboro	North Carolina	-79.470156	36.050441	NA	good	8.05832	no_info	4.57 to 9.14 m	NA	Greensboro	NA	NA	NA	NA	NA	NA	NA	NA	NA	NA	NA	NA
AY2173	10/21/2013	inventory_date	Crepe myrtle	Lagerstroemia	Greensboro	North Carolina	-79.470154	36.050448	NA	good	8.05878	no_info	4.57 to 9.14 m	NA	Greensboro	NA	NA	NA	NA	NA	NA	NA	NA	NA	NA	NA	NA
AY2174	10/21/2013	inventory_date	Crepe myrtle	Lagerstroemia	Greensboro	North Carolina	-79.470156	36.050474	NA	good	8.11567	no_info	4.57 to 9.14 m	NA	Greensboro	NA	NA	NA	NA	NA	NA	NA	NA	NA	NA	NA	NA
AY2175	10/21/2013	inventory_date	Crepe myrtle	Lagerstroemia	Greensboro	North Carolina	-79.470174	36.050473	NA	good	8.0779	no_info	4.57 to 9.14 m	NA	Greensboro	NA	NA	NA	NA	NA	NA	NA	NA	NA	NA	NA	NA
AY2183	10/21/2013	inventory_date	Crepe myrtle	Lagerstroemia	Greensboro	North Carolina	-79.470086	36.050506	NA	fair	8.0511	no_info	4.57 to 9.14 m	NA	Greensboro	NA	NA	NA	NA	NA	NA	NA	NA	NA	NA	NA	NA
AY2239	10/22/2013	inventory_date	Crepe myrtle	Lagerstroemia	Greensboro	North Carolina	-79.464862	36.045856	NA	good	NA	no_info	NA	NA	Greensboro	NA	NA	NA	NA	NA	NA	NA	NA	NA	NA	NA	NA
AY2244	10/22/2013	inventory_date	Crepe myrtle	Lagerstroemia	Greensboro	North Carolina	-79.464957	36.045875	NA	good	8.05086	no_info	4.57 to 9.14 m	NA	Greensboro	NA	NA	NA	NA	NA	NA	NA	NA	NA	NA	NA	NA
AY2270	10/22/2013	inventory_date	Crepe myrtle	Lagerstroemia	Greensboro	North Carolina	-79.464845	36.050002	NA	good	7.86954	no_info	4.57 to 9.14 m	NA	Greensboro	NA	NA	NA	NA	NA	NA	NA	NA	NA	NA	NA	NA
AY2287	10/22/2013	inventory_date	Crepe myrtle	Lagerstroemia	Greensboro	North Carolina	-79.464828	36.050055	NA	good	8.36304	no_info	4.57 to 9.14 m	NA	Greensboro	NA	NA	NA	NA	NA	NA	NA	NA	NA	NA	NA	NA
AY2288	10/22/2013	inventory_date	Crepe myrtle	Lagerstroemia	Greensboro	North Carolina	-79.464838	36.050056	NA	good	8.32419	no_info	4.57 to 9.14 m	NA	Greensboro	NA	NA	NA	NA	NA	NA	NA	NA	NA	NA	NA	NA
AY2289	10/22/2013	inventory_date	Crepe myrtle	Lagerstroemia	Greensboro	North Carolina	-79.464847	36.050067	NA	good	7.94086	no_info	4.57 to 9.14 m	NA	Greensboro	NA	NA	NA	NA	NA	NA	NA	NA	NA	NA	NA	NA
AY2290	10/22/2013	inventory_date	Crepe myrtle	Lagerstroemia	Greensboro	North Carolina	-79.464872	36.050072	NA	good	7.8282	no_info	4.57 to 9.14 m	NA	Greensboro	NA	NA	NA	NA	NA	NA	NA	NA	NA	NA	NA	NA
AY2291	10/22/2013	inventory_date	Kousa dogwood	Cornus kousa	Greensboro	North Carolina	-79.464855	36.050091	NA	good	8.00715	introduced	4.57 to 9.14 m	NA	Greensboro	NA	NA	NA	NA	NA	NA	NA	NA	NA	NA	NA	NA
AY2293	10/22/2013	inventory_date	Crepe myrtle	Lagerstroemia	Greensboro	North Carolina	-79.464822	36.050146	NA	good	8.06238	no_info	4.57 to 9.14 m	NA	Greensboro	NA	NA	NA	NA	NA	NA	NA	NA	NA	NA	NA	NA
AY2294	10/22/2013	inventory_date	Holly	Ilex	Greensboro	North Carolina	-79.464805	36.050138	NA	good	NA	no_info	NA	NA	Greensboro	NA	NA	NA	NA	NA	NA	NA	NA	NA	NA	NA	NA
AY2309	10/22/2013	inventory_date	Crepe myrtle	Lagerstroemia	Greensboro	North Carolina	-79.46479	36.050205	NA	good	8.07872	no_info	4.57 to 9.14 m	NA	Greensboro	NA	NA	NA	NA	NA	NA	NA	NA	NA	NA	NA	NA
AY2310	10/22/2013	inventory_date	Holly	Ilex	Greensboro	North Carolina	-79.464771	36.050198	NA	good	8.02767	no_info	4.57 to 9.14 m	NA	Greensboro	NA	NA	NA	NA	NA	NA	NA	NA	NA	NA	NA	NA
AY2329	10/22/2013	inventory_date	Holly	Ilex	Greensboro	North Carolina	-79.464607	36.05038	NA	good	NA	no_info	NA	NA	Greensboro	NA	NA	NA	NA	NA	NA	NA	NA	NA	NA	NA	NA
AY2330	10/22/2013	inventory_date	Holly	Ilex	Greensboro	North Carolina	-79.464598	36.050378	NA	good	NA	no_info	NA	NA	Greensboro	NA	NA	NA	NA	NA	NA	NA	NA	NA	NA	NA	NA
AY2331	10/22/2013	inventory_date	Holly	Ilex	Greensboro	North Carolina	-79.464585	36.050376	NA	good	NA	no_info	NA	NA	Greensboro	NA	NA	NA	NA	NA	NA	NA	NA	NA	NA	NA	NA
AY2332	10/22/2013	inventory_date	Holly	Ilex	Greensboro	North Carolina	-79.46457	36.05037	NA	good	NA	no_info	NA	NA	Greensboro	NA	NA	NA	NA	NA	NA	NA	NA	NA	NA	NA	NA
AY2333	10/22/2013	inventory_date	Holly	Ilex	Greensboro	North Carolina	-79.464561	36.050366	NA	good	NA	no_info	NA	NA	Greensboro	NA	NA	NA	NA	NA	NA	NA	NA	NA	NA	NA	NA
AY2334	10/22/2013	inventory_date	Holly	Ilex	Greensboro	North Carolina	-79.464552	36.050362	NA	good	NA	no_info	NA	NA	Greensboro	NA	NA	NA	NA	NA	NA	NA	NA	NA	NA	NA	NA
CH1145	9/20/2013	inventory_date	Crepe myrtle	Lagerstroemia	Greensboro	North Carolina	-79.481213	36.040443	NA	good	8.35585	no_info	4.57 to 9.14 m	NA	Greensboro	NA	NA	NA	NA	NA	NA	NA	NA	NA	NA	NA	NA
AY135	10/8/2013	inventory_date	Dogwood	Cornus florida	Greensboro	North Carolina	-79.465172	36.050117	NA	good	NA	naturally_occurring	NA	NA	Greensboro	NA	NA	NA	NA	NA	NA	NA	NA	NA	NA	NA	NA
AY1314	10/17/2013	inventory_date	Crepe myrtle	Lagerstroemia	Greensboro	North Carolina	-79.465589	36.04517	NA	good	8.13198	no_info	4.57 to 9.14 m	NA	Greensboro	NA	NA	NA	NA	NA	NA	NA	NA	NA	NA	NA	NA
AY1648	10/18/2013	inventory_date	Dogwood	Cornus florida	Greensboro	North Carolina	-79.470212	36.045246	NA	poor	8.38464	naturally_occurring	4.57 to 9.14 m	NA	Greensboro	NA	NA	NA	NA	NA	NA	NA	NA	NA	NA	NA	NA
CH2085	10/2/2013	inventory_date	Holly	Ilex	Greensboro	North Carolina	-79.475713	36.040863	NA	good	NA	no_info	NA	NA	Greensboro	NA	NA	NA	NA	NA	NA	NA	NA	NA	NA	NA	NA
CH2851	10/4/2013	inventory_date	Sugar maple	Acer saccharum	Greensboro	North Carolina	-79.48226	36.042326	NA	fair	8.15941	naturally_occurring	4.57 to 9.14 m	NA	Greensboro	NA	NA	NA	NA	NA	NA	NA	NA	NA	NA	NA	NA
AY2201	10/21/2013	inventory_date	Southern magnolia	Magnolia grandiflora	Greensboro	North Carolina	-79.465993	36.05064	NA	fair	7.97439	naturally_occurring	4.57 to 9.14 m	NA	Greensboro	NA	NA	NA	NA	NA	NA	NA	NA	NA	NA	NA	NA
AY43	10/8/2013	inventory_date	Silver maple	Acer saccharinum	Greensboro	North Carolina	-79.465264	36.045889	NA	poor	8.15267	naturally_occurring	4.57 to 9.14 m	NA	Greensboro	NA	NA	NA	NA	NA	NA	NA	NA	NA	NA	NA	NA
CH1936	10/1/2013	inventory_date	Black cherry	Prunus serotina	Greensboro	North Carolina	-79.480588	36.040093	NA	fair	8.35379	naturally_occurring	4.57 to 9.14 m	NA	Greensboro	NA	NA	NA	NA	NA	NA	NA	NA	NA	NA	NA	NA
CH3068	10/4/2013	inventory_date	Holly	Ilex	Greensboro	North Carolina	-79.480197	36.041496	NA	good	8.30952	no_info	4.57 to 9.14 m	NA	Greensboro	NA	NA	NA	NA	NA	NA	NA	NA	NA	NA	NA	NA
CH2679	10/3/2013	inventory_date	Sugar maple	Acer saccharum	Greensboro	North Carolina	-79.481215	36.035637	NA	good	NA	naturally_occurring	NA	NA	Greensboro	NA	NA	NA	NA	NA	NA	NA	NA	NA	NA	NA	NA
CH2157	10/2/2013	inventory_date	River birch	Betula nigra	Greensboro	North Carolina	-79.475866	36.040383	NA	good	8.2097	naturally_occurring	4.57 to 9.14 m	NA	Greensboro	NA	NA	NA	NA	NA	NA	NA	NA	NA	NA	NA	NA
AY1243	10/17/2013	inventory_date	Red maple	Acer rubrum	Greensboro	North Carolina	-79.46524	36.045358	NA	good	8.01519	naturally_occurring	4.57 to 9.14 m	NA	Greensboro	NA	NA	NA	NA	NA	NA	NA	NA	NA	NA	NA	NA
AY2356	10/22/2013	inventory_date	Tree of heaven	Ailanthus altissima	Greensboro	North Carolina	-79.464337	36.050328	NA	good	8.05464	introduced	4.57 to 9.14 m	NA	Greensboro	NA	NA	NA	NA	NA	NA	NA	NA	NA	NA	NA	NA
CH1933	10/1/2013	inventory_date	Mulberry	Morus	Greensboro	North Carolina	-79.480627	36.040104	NA	good	8.35091	no_info	4.57 to 9.14 m	NA	Greensboro	NA	NA	NA	NA	NA	NA	NA	NA	NA	NA	NA	NA
AY803	10/16/2013	inventory_date	Holly	Ilex	Greensboro	North Carolina	-79.464534	36.045393	NA	good	8.11921	no_info	4.57 to 9.14 m	NA	Greensboro	NA	NA	NA	NA	NA	NA	NA	NA	NA	NA	NA	NA
CH2847	10/4/2013	inventory_date	Japanese maple	Acer palmatum	Greensboro	North Carolina	-79.482324	36.042283	NA	poor	8.07267	introduced	4.57 to 9.14 m	NA	Greensboro	NA	NA	NA	NA	NA	NA	NA	NA	NA	NA	NA	NA
CH2016	10/2/2013	inventory_date	Deciduous magnolia	Magnolia	Greensboro	North Carolina	-79.475683	36.040896	NA	good	NA	no_info	NA	NA	Greensboro	NA	NA	NA	NA	NA	NA	NA	NA	NA	NA	NA	NA
CH1228	9/30/2013	inventory_date	Mulberry	Morus	Greensboro	North Carolina	-79.480758	36.041557	NA	good	8.18954	no_info	4.57 to 9.14 m	NA	Greensboro	NA	NA	NA	NA	NA	NA	NA	NA	NA	NA	NA	NA
CH129	9/17/2013	inventory_date	Pecan	Carya illinoinensis	Greensboro	North Carolina	-79.481009	36.04211	NA	good	8.07338	introduced	4.57 to 9.14 m	NA	Greensboro	NA	NA	NA	NA	NA	NA	NA	NA	NA	NA	NA	NA
CH2035	10/2/2013	inventory_date	Holly	Ilex	Greensboro	North Carolina	-79.475961	36.040637	NA	good	NA	no_info	NA	NA	Greensboro	NA	NA	NA	NA	NA	NA	NA	NA	NA	NA	NA	NA
CH2156	10/2/2013	inventory_date	River birch	Betula nigra	Greensboro	North Carolina	-79.475887	36.040387	NA	good	8.02749	naturally_occurring	4.57 to 9.14 m	NA	Greensboro	NA	NA	NA	NA	NA	NA	NA	NA	NA	NA	NA	NA
CH3112	10/4/2013	inventory_date	Dogwood	Cornus florida	Greensboro	North Carolina	-79.480178	36.041645	NA	good	8.28628	naturally_occurring	4.57 to 9.14 m	NA	Greensboro	NA	NA	NA	NA	NA	NA	NA	NA	NA	NA	NA	NA
AY790	10/16/2013	inventory_date	Redbud	Cercis canadensis	Greensboro	North Carolina	-79.464628	36.045527	NA	good	8.16856	naturally_occurring	4.57 to 9.14 m	NA	Greensboro	NA	NA	NA	NA	NA	NA	NA	NA	NA	NA	NA	NA
AY2358	10/22/2013	inventory_date	Tree of heaven	Ailanthus altissima	Greensboro	North Carolina	-79.464349	36.050334	NA	fair	NA	introduced	NA	NA	Greensboro	NA	NA	NA	NA	NA	NA	NA	NA	NA	NA	NA	NA
CH2081	10/2/2013	inventory_date	Japanese maple	Acer palmatum	Greensboro	North Carolina	-79.47572	36.040815	NA	good	7.96888	introduced	4.57 to 9.14 m	NA	Greensboro	NA	NA	NA	NA	NA	NA	NA	NA	NA	NA	NA	NA
CH2236	10/2/2013	inventory_date	Bradford pear	Pyrus calleryana	Greensboro	North Carolina	-79.475266	36.040444	NA	good	8.0709	introduced	4.57 to 9.14 m	NA	Greensboro	NA	NA	NA	NA	NA	NA	NA	NA	NA	NA	NA	NA
AY713	10/16/2013	inventory_date	Tree of heaven	Ailanthus altissima	Greensboro	North Carolina	-79.464488	36.045228	NA	good	8.05063	introduced	4.57 to 9.14 m	NA	Greensboro	NA	NA	NA	NA	NA	NA	NA	NA	NA	NA	NA	NA
CH605	9/18/2013	inventory_date	Sugar maple	Acer saccharum	Greensboro	North Carolina	-79.481945	36.040854	NA	good	8.22798	naturally_occurring	4.57 to 9.14 m	NA	Greensboro	NA	NA	NA	NA	NA	NA	NA	NA	NA	NA	NA	NA
CH1421	9/30/2013	inventory_date	Black walnut	Juglans nigra	Greensboro	North Carolina	-79.480819	36.040848	NA	good	8.40743	naturally_occurring	4.57 to 9.14 m	NA	Greensboro	NA	NA	NA	NA	NA	NA	NA	NA	NA	NA	NA	NA
CH990	9/20/2013	inventory_date	Dogwood	Cornus florida	Greensboro	North Carolina	-79.481655	36.040337	NA	poor	8.10214	naturally_occurring	4.57 to 9.14 m	NA	Greensboro	NA	NA	NA	NA	NA	NA	NA	NA	NA	NA	NA	NA
AY2274	10/22/2013	inventory_date	Mulberry	Morus	Greensboro	North Carolina	-79.464896	36.05002	NA	good	7.98169	no_info	4.57 to 9.14 m	NA	Greensboro	NA	NA	NA	NA	NA	NA	NA	NA	NA	NA	NA	NA
CH1561	10/1/2013	inventory_date	Tree of heaven	Ailanthus altissima	Greensboro	North Carolina	-79.480744	36.040704	NA	good	NA	introduced	NA	NA	Greensboro	NA	NA	NA	NA	NA	NA	NA	NA	NA	NA	NA	NA
CH1746	10/1/2013	inventory_date	Sugar maple	Acer saccharum	Greensboro	North Carolina	-79.480111	36.04073	NA	good	8.25322	naturally_occurring	4.57 to 9.14 m	NA	Greensboro	NA	NA	NA	NA	NA	NA	NA	NA	NA	NA	NA	NA
CH2775	10/3/2013	inventory_date	Dogwood	Cornus florida	Greensboro	North Carolina	-79.481664	36.035783	NA	good	8.24536	naturally_occurring	4.57 to 9.14 m	NA	Greensboro	NA	NA	NA	NA	NA	NA	NA	NA	NA	NA	NA	NA
CH427	9/18/2013	inventory_date	Mulberry	Morus	Greensboro	North Carolina	-79.481222	36.041606	NA	good	NA	no_info	NA	NA	Greensboro	NA	NA	NA	NA	NA	NA	NA	NA	NA	NA	NA	NA
CH739	9/19/2013	inventory_date	Pecan	Carya illinoinensis	Greensboro	North Carolina	-79.48147	36.041142	NA	good	8.21891	introduced	4.57 to 9.14 m	NA	Greensboro	NA	NA	NA	NA	NA	NA	NA	NA	NA	NA	NA	NA
CH2160	10/2/2013	inventory_date	River birch	Betula nigra	Greensboro	North Carolina	-79.47589	36.040339	NA	good	8.14119	naturally_occurring	4.57 to 9.14 m	NA	Greensboro	NA	NA	NA	NA	NA	NA	NA	NA	NA	NA	NA	NA
AY2511	10/22/2013	inventory_date	Red maple	Acer rubrum	Greensboro	North Carolina	-79.465328	36.05084	NA	fair	7.87719	naturally_occurring	4.57 to 9.14 m	NA	Greensboro	NA	NA	NA	NA	NA	NA	NA	NA	NA	NA	NA	NA
AY274	10/15/2013	inventory_date	Willow oak	Quercus phellos	Greensboro	North Carolina	-79.464979	36.044516	NA	good	8.11244	naturally_occurring	4.57 to 9.14 m	NA	Greensboro	NA	NA	NA	NA	NA	NA	NA	NA	NA	NA	NA	NA
AY568	10/15/2013	inventory_date	Eastern red cedar	Juniperus virginiana	Greensboro	North Carolina	-79.464958	36.044592	NA	good	8.21594	naturally_occurring	4.57 to 9.14 m	NA	Greensboro	NA	NA	NA	NA	NA	NA	NA	NA	NA	NA	NA	NA
CH2133	10/2/2013	inventory_date	Holly	Ilex	Greensboro	North Carolina	-79.47562	36.040452	NA	good	8.14604	no_info	4.57 to 9.14 m	NA	Greensboro	NA	NA	NA	NA	NA	NA	NA	NA	NA	NA	NA	NA
CH214	9/17/2013	inventory_date	Willow oak	Quercus phellos	Greensboro	North Carolina	-79.481361	36.041851	NA	good	8.16328	naturally_occurring	4.57 to 9.14 m	NA	Greensboro	NA	NA	NA	NA	NA	NA	NA	NA	NA	NA	NA	NA
CH1556	10/1/2013	inventory_date	Elm	Ulmus	Greensboro	North Carolina	-79.480748	36.040737	NA	fair	8.42566	no_info	4.57 to 9.14 m	NA	Greensboro	NA	NA	NA	NA	NA	NA	NA	NA	NA	NA	NA	NA
CH2237	10/2/2013	inventory_date	Bradford pear	Pyrus calleryana	Greensboro	North Carolina	-79.475242	36.040442	NA	good	8.06885	introduced	4.57 to 9.14 m	NA	Greensboro	NA	NA	NA	NA	NA	NA	NA	NA	NA	NA	NA	NA
AY1024	10/16/2013	inventory_date	Hackberry	Celtis occidentalis	Greensboro	North Carolina	-79.464774	36.045728	NA	good	8.11507	naturally_occurring	4.57 to 9.14 m	NA	Greensboro	NA	NA	NA	NA	NA	NA	NA	NA	NA	NA	NA	NA
AY328	10/15/2013	inventory_date	Red maple	Acer rubrum	Greensboro	North Carolina	-79.465636	36.044121	NA	good	8.19589	naturally_occurring	4.57 to 9.14 m	NA	Greensboro	NA	NA	NA	NA	NA	NA	NA	NA	NA	NA	NA	NA
CH2653	10/3/2013	inventory_date	Black cherry	Prunus serotina	Greensboro	North Carolina	-79.481163	36.035683	NA	good	8.33712	naturally_occurring	4.57 to 9.14 m	NA	Greensboro	NA	NA	NA	NA	NA	NA	NA	NA	NA	NA	NA	NA
CH1897	10/1/2013	inventory_date	Ornamental cherry	Prunus	Greensboro	North Carolina	-79.480985	36.040517	NA	good	8.5399	no_info	4.57 to 9.14 m	NA	Greensboro	NA	NA	NA	NA	NA	NA	NA	NA	NA	NA	NA	NA
AY1432	10/17/2013	inventory_date	Mulberry	Morus	Greensboro	North Carolina	-79.465677	36.045533	NA	fair	8.25099	no_info	4.57 to 9.14 m	NA	Greensboro	NA	NA	NA	NA	NA	NA	NA	NA	NA	NA	NA	NA
AY46	10/8/2013	inventory_date	Silver maple	Acer saccharinum	Greensboro	North Carolina	-79.465273	36.045959	NA	fair	8.199	naturally_occurring	4.57 to 9.14 m	NA	Greensboro	NA	NA	NA	NA	NA	NA	NA	NA	NA	NA	NA	NA
CH908	9/19/2013	inventory_date	Hackberry	Celtis occidentalis	Greensboro	North Carolina	-79.481639	36.040727	NA	good	NA	naturally_occurring	NA	NA	Greensboro	NA	NA	NA	NA	NA	NA	NA	NA	NA	NA	NA	NA
AY916	10/16/2013	inventory_date	Pecan	Carya illinoinensis	Greensboro	North Carolina	-79.465098	36.045582	NA	good	8.1228	introduced	4.57 to 9.14 m	NA	Greensboro	NA	NA	NA	NA	NA	NA	NA	NA	NA	NA	NA	NA
CH1894	10/1/2013	inventory_date	Ornamental cherry	Prunus	Greensboro	North Carolina	-79.481004	36.040423	NA	good	8.38174	no_info	4.57 to 9.14 m	NA	Greensboro	NA	NA	NA	NA	NA	NA	NA	NA	NA	NA	NA	NA
CH562	9/18/2013	inventory_date	Tree of heaven	Ailanthus altissima	Greensboro	North Carolina	-79.481939	36.041438	NA	good	NA	introduced	NA	NA	Greensboro	NA	NA	NA	NA	NA	NA	NA	NA	NA	NA	NA	NA
AY288	10/15/2013	inventory_date	Holly	Ilex	Greensboro	North Carolina	-79.46505	36.044342	NA	good	8.06192	no_info	4.57 to 9.14 m	NA	Greensboro	NA	NA	NA	NA	NA	NA	NA	NA	NA	NA	NA	NA
CH152	9/17/2013	inventory_date	River birch	Betula nigra	Greensboro	North Carolina	-79.481186	36.042071	NA	good	8.55136	naturally_occurring	4.57 to 9.14 m	NA	Greensboro	NA	NA	NA	NA	NA	NA	NA	NA	NA	NA	NA	NA
CH2318	10/2/2013	inventory_date	Sugar maple	Acer saccharum	Greensboro	North Carolina	-79.475764	36.040109	NA	good	NA	naturally_occurring	NA	NA	Greensboro	NA	NA	NA	NA	NA	NA	NA	NA	NA	NA	NA	NA
CH2084	10/2/2013	inventory_date	Holly	Ilex	Greensboro	North Carolina	-79.475718	36.040853	NA	good	NA	no_info	NA	NA	Greensboro	NA	NA	NA	NA	NA	NA	NA	NA	NA	NA	NA	NA
AY1220	10/17/2013	inventory_date	Sweetgum	Liquidambar styraciflua	Greensboro	North Carolina	-79.465886	36.044608	NA	good	NA	naturally_occurring	NA	NA	Greensboro	NA	NA	NA	NA	NA	NA	NA	NA	NA	NA	NA	NA
AY1705	10/18/2013	inventory_date	Black cherry	Prunus serotina	Greensboro	North Carolina	-79.470287	36.044619	NA	fair	8.34296	naturally_occurring	4.57 to 9.14 m	NA	Greensboro	NA	NA	NA	NA	NA	NA	NA	NA	NA	NA	NA	NA
AY2517	10/22/2013	inventory_date	Persimmon	Diospyros virginiana	Greensboro	North Carolina	-79.465828	36.050762	NA	good	7.78607	naturally_occurring	4.57 to 9.14 m	NA	Greensboro	NA	NA	NA	NA	NA	NA	NA	NA	NA	NA	NA	NA
AY2342	10/22/2013	inventory_date	Tree of heaven	Ailanthus altissima	Greensboro	North Carolina	-79.464531	36.050301	NA	good	NA	introduced	NA	NA	Greensboro	NA	NA	NA	NA	NA	NA	NA	NA	NA	NA	NA	NA
CH363	9/17/2013	inventory_date	Ornamental cherry	Prunus	Greensboro	North Carolina	-79.481457	36.041735	NA	good	8.02282	no_info	4.57 to 9.14 m	NA	Greensboro	NA	NA	NA	NA	NA	NA	NA	NA	NA	NA	NA	NA
CH1138	9/20/2013	inventory_date	Ornamental cherry	Prunus	Greensboro	North Carolina	-79.481157	36.040523	NA	good	NA	no_info	NA	NA	Greensboro	NA	NA	NA	NA	NA	NA	NA	NA	NA	NA	NA	NA
CH490	9/18/2013	inventory_date	Southern magnolia	Magnolia grandiflora	Greensboro	North Carolina	-79.481401	36.041453	NA	fair	8.3768	naturally_occurring	4.57 to 9.14 m	NA	Greensboro	NA	NA	NA	NA	NA	NA	NA	NA	NA	NA	NA	NA
CH1078	9/20/2013	inventory_date	River birch	Betula nigra	Greensboro	North Carolina	-79.481604	36.040227	NA	good	8.13089	naturally_occurring	4.57 to 9.14 m	NA	Greensboro	NA	NA	NA	NA	NA	NA	NA	NA	NA	NA	NA	NA
AY1657	10/18/2013	inventory_date	Silver maple	Acer saccharinum	Greensboro	North Carolina	-79.470367	36.045155	NA	good	8.34138	naturally_occurring	4.57 to 9.14 m	NA	Greensboro	NA	NA	NA	NA	NA	NA	NA	NA	NA	NA	NA	NA
CH1962	10/1/2013	inventory_date	Hackberry	Celtis occidentalis	Greensboro	North Carolina	-79.480567	36.040048	NA	good	8.36158	naturally_occurring	4.57 to 9.14 m	NA	Greensboro	NA	NA	NA	NA	NA	NA	NA	NA	NA	NA	NA	NA
CH2584	10/3/2013	inventory_date	Holly	Ilex	Greensboro	North Carolina	-79.481454	36.035768	NA	good	NA	no_info	NA	NA	Greensboro	NA	NA	NA	NA	NA	NA	NA	NA	NA	NA	NA	NA
CH2427	10/3/2013	inventory_date	Hackberry	Celtis occidentalis	Greensboro	North Carolina	-79.480352	36.040292	NA	fair	8.33825	naturally_occurring	4.57 to 9.14 m	NA	Greensboro	NA	NA	NA	NA	NA	NA	NA	NA	NA	NA	NA	NA
AY1242	10/17/2013	inventory_date	Pecan	Carya illinoinensis	Greensboro	North Carolina	-79.465317	36.045445	NA	good	8.22859	introduced	4.57 to 9.14 m	NA	Greensboro	NA	NA	NA	NA	NA	NA	NA	NA	NA	NA	NA	NA
AY1699	10/18/2013	inventory_date	Dogwood	Cornus florida	Greensboro	North Carolina	-79.470403	36.044668	NA	good	8.33193	naturally_occurring	4.57 to 9.14 m	NA	Greensboro	NA	NA	NA	NA	NA	NA	NA	NA	NA	NA	NA	NA
AY2471	10/22/2013	inventory_date	White cypress pine	Callitris glaucophylla	Greensboro	North Carolina	-79.464314	36.050644	NA	good	7.9792	no_info	4.57 to 9.14 m	NA	Greensboro	NA	NA	NA	NA	NA	NA	NA	NA	NA	NA	NA	NA
CH3082	10/4/2013	inventory_date	Eastern red cedar	Juniperus virginiana	Greensboro	North Carolina	-79.480282	36.041615	NA	good	8.28588	naturally_occurring	4.57 to 9.14 m	NA	Greensboro	NA	NA	NA	NA	NA	NA	NA	NA	NA	NA	NA	NA
AY2462	10/22/2013	inventory_date	Holly	Ilex	Greensboro	North Carolina	-79.464084	36.050574	NA	good	NA	no_info	NA	NA	Greensboro	NA	NA	NA	NA	NA	NA	NA	NA	NA	NA	NA	NA
CH716	9/19/2013	inventory_date	Chinese elm	Ulmus parvifolia	Greensboro	North Carolina	-79.481066	36.041116	NA	good	8.4112	introduced	4.57 to 9.14 m	NA	Greensboro	NA	NA	NA	NA	NA	NA	NA	NA	NA	NA	NA	NA
AY2353	10/22/2013	inventory_date	Tree of heaven	Ailanthus altissima	Greensboro	North Carolina	-79.464325	36.050324	NA	good	8.00129	introduced	4.57 to 9.14 m	NA	Greensboro	NA	NA	NA	NA	NA	NA	NA	NA	NA	NA	NA	NA
CH2471	10/3/2013	inventory_date	Black cherry	Prunus serotina	Greensboro	North Carolina	-79.480875	36.035912	NA	poor	8.41895	naturally_occurring	4.57 to 9.14 m	NA	Greensboro	NA	NA	NA	NA	NA	NA	NA	NA	NA	NA	NA	NA
CH1176	9/20/2013	inventory_date	Hackberry	Celtis occidentalis	Greensboro	North Carolina	-79.481209	36.04007	NA	good	8.32552	naturally_occurring	4.57 to 9.14 m	NA	Greensboro	NA	NA	NA	NA	NA	NA	NA	NA	NA	NA	NA	NA
CH725	9/19/2013	inventory_date	Crabapple	Malus angustifolia	Greensboro	North Carolina	-79.48132	36.040989	NA	fair	8.27407	naturally_occurring	4.57 to 9.14 m	NA	Greensboro	NA	NA	NA	NA	NA	NA	NA	NA	NA	NA	NA	NA
AY1885	10/21/2013	inventory_date	Crabapple	Malus angustifolia	Greensboro	North Carolina	-79.465921	36.045544	NA	good	8.44939	naturally_occurring	4.57 to 9.14 m	NA	Greensboro	NA	NA	NA	NA	NA	NA	NA	NA	NA	NA	NA	NA
CH1174	9/20/2013	inventory_date	Hackberry	Celtis occidentalis	Greensboro	North Carolina	-79.481196	36.040077	NA	good	8.38729	naturally_occurring	4.57 to 9.14 m	NA	Greensboro	NA	NA	NA	NA	NA	NA	NA	NA	NA	NA	NA	NA
CH2506	10/3/2013	inventory_date	Tree of heaven	Ailanthus altissima	Greensboro	North Carolina	-79.480956	36.03563	NA	good	8.50807	introduced	4.57 to 9.14 m	NA	Greensboro	NA	NA	NA	NA	NA	NA	NA	NA	NA	NA	NA	NA
CH2476	10/3/2013	inventory_date	Black cherry	Prunus serotina	Greensboro	North Carolina	-79.480991	36.035903	NA	fair	8.40756	naturally_occurring	4.57 to 9.14 m	NA	Greensboro	NA	NA	NA	NA	NA	NA	NA	NA	NA	NA	NA	NA
CH879	9/19/2013	inventory_date	Hackberry	Celtis occidentalis	Greensboro	North Carolina	-79.481327	36.040683	NA	good	NA	naturally_occurring	NA	NA	Greensboro	NA	NA	NA	NA	NA	NA	NA	NA	NA	NA	NA	NA
CH1992	10/1/2013	inventory_date	Southern red oak	Quercus falcata	Greensboro	North Carolina	-79.480803	36.035923	NA	good	NA	naturally_occurring	NA	NA	Greensboro	NA	NA	NA	NA	NA	NA	NA	NA	NA	NA	NA	NA
CH2017	10/2/2013	inventory_date	Japanese maple	Acer palmatum	Greensboro	North Carolina	-79.475733	36.040898	NA	fair	8.05313	introduced	4.57 to 9.14 m	NA	Greensboro	NA	NA	NA	NA	NA	NA	NA	NA	NA	NA	NA	NA
CH1334	9/30/2013	inventory_date	Weeping cherry	Prunus subhirtella	Greensboro	North Carolina	-79.480405	36.041785	NA	good	8.33514	introduced	4.57 to 9.14 m	NA	Greensboro	NA	NA	NA	NA	NA	NA	NA	NA	NA	NA	NA	NA
CH3139	10/4/2013	inventory_date	Dogwood	Cornus florida	Greensboro	North Carolina	-79.475861	36.041595	NA	fair	NA	naturally_occurring	NA	NA	Greensboro	NA	NA	NA	NA	NA	NA	NA	NA	NA	NA	NA	NA
AY616	10/16/2013	inventory_date	Elm	Ulmus	Greensboro	North Carolina	-79.463874	36.045089	NA	good	NA	no_info	NA	NA	Greensboro	NA	NA	NA	NA	NA	NA	NA	NA	NA	NA	NA	NA
AY780	10/16/2013	inventory_date	Redbud	Cercis canadensis	Greensboro	North Carolina	-79.464546	36.045606	NA	fair	8.05558	naturally_occurring	4.57 to 9.14 m	NA	Greensboro	NA	NA	NA	NA	NA	NA	NA	NA	NA	NA	NA	NA
AY2436	10/22/2013	inventory_date	Southern red oak	Quercus falcata	Greensboro	North Carolina	-79.464133	36.050737	NA	poor	8.0284	naturally_occurring	4.57 to 9.14 m	NA	Greensboro	NA	NA	NA	NA	NA	NA	NA	NA	NA	NA	NA	NA
AY2101	10/21/2013	inventory_date	Black walnut	Juglans nigra	Greensboro	North Carolina	-79.470156	36.050055	NA	good	8.15211	naturally_occurring	4.57 to 9.14 m	NA	Greensboro	NA	NA	NA	NA	NA	NA	NA	NA	NA	NA	NA	NA
AY1265	10/17/2013	inventory_date	River birch	Betula nigra	Greensboro	North Carolina	-79.465457	36.045218	NA	good	8.09079	naturally_occurring	4.57 to 9.14 m	NA	Greensboro	NA	NA	NA	NA	NA	NA	NA	NA	NA	NA	NA	NA
AY807	10/16/2013	inventory_date	Holly	Ilex	Greensboro	North Carolina	-79.46457	36.045436	NA	good	8.06139	no_info	4.57 to 9.14 m	NA	Greensboro	NA	NA	NA	NA	NA	NA	NA	NA	NA	NA	NA	NA
AY211	10/15/2013	inventory_date	Mulberry	Morus	Greensboro	North Carolina	-79.464561	36.044611	NA	good	NA	no_info	NA	NA	Greensboro	NA	NA	NA	NA	NA	NA	NA	NA	NA	NA	NA	NA
CH1838	10/1/2013	inventory_date	Bradford pear	Pyrus calleryana	Greensboro	North Carolina	-79.480893	36.040622	NA	good	NA	introduced	NA	NA	Greensboro	NA	NA	NA	NA	NA	NA	NA	NA	NA	NA	NA	NA
CH2778	10/3/2013	inventory_date	Dogwood	Cornus florida	Greensboro	North Carolina	-79.481658	36.035811	NA	dead	NA	naturally_occurring	NA	NA	Greensboro	NA	NA	NA	NA	NA	NA	NA	NA	NA	NA	NA	NA
CH2713	10/3/2013	inventory_date	Tree of heaven	Ailanthus altissima	Greensboro	North Carolina	-79.481652	36.035328	NA	fair	8.45825	introduced	4.57 to 9.14 m	NA	Greensboro	NA	NA	NA	NA	NA	NA	NA	NA	NA	NA	NA	NA
AY1182	10/17/2013	inventory_date	Red maple	Acer rubrum	Greensboro	North Carolina	-79.465921	36.044846	NA	good	8.18242	naturally_occurring	4.57 to 9.14 m	NA	Greensboro	NA	NA	NA	NA	NA	NA	NA	NA	NA	NA	NA	NA
AY2429	10/22/2013	inventory_date	Sweetgum	Liquidambar styraciflua	Greensboro	North Carolina	-79.464183	36.050733	NA	good	8.0117	naturally_occurring	4.57 to 9.14 m	NA	Greensboro	NA	NA	NA	NA	NA	NA	NA	NA	NA	NA	NA	NA
CH2132	10/2/2013	inventory_date	Holly	Ilex	Greensboro	North Carolina	-79.475609	36.040459	NA	good	8.07157	no_info	4.57 to 9.14 m	NA	Greensboro	NA	NA	NA	NA	NA	NA	NA	NA	NA	NA	NA	NA
CH615	9/18/2013	inventory_date	Black cherry	Prunus serotina	Greensboro	North Carolina	-79.481876	36.04089	NA	poor	8.25864	naturally_occurring	4.57 to 9.14 m	NA	Greensboro	NA	NA	NA	NA	NA	NA	NA	NA	NA	NA	NA	NA
CH334	9/17/2013	inventory_date	Hackberry	Celtis occidentalis	Greensboro	North Carolina	-79.481481	36.041509	NA	good	8.21392	naturally_occurring	4.57 to 9.14 m	NA	Greensboro	NA	NA	NA	NA	NA	NA	NA	NA	NA	NA	NA	NA
CH1104	9/20/2013	inventory_date	Tree of heaven	Ailanthus altissima	Greensboro	North Carolina	-79.481499	36.040392	NA	good	8.3037	introduced	4.57 to 9.14 m	NA	Greensboro	NA	NA	NA	NA	NA	NA	NA	NA	NA	NA	NA	NA
CH2166	10/2/2013	inventory_date	River birch	Betula nigra	Greensboro	North Carolina	-79.475988	36.040313	NA	good	8.01954	naturally_occurring	4.57 to 9.14 m	NA	Greensboro	NA	NA	NA	NA	NA	NA	NA	NA	NA	NA	NA	NA
AY530	10/15/2013	inventory_date	Apple	Malus domestica	Greensboro	North Carolina	-79.464735	36.044835	NA	good	8.01412	introduced	4.57 to 9.14 m	NA	Greensboro	NA	NA	NA	NA	NA	NA	NA	NA	NA	NA	NA	NA
AY1066	10/17/2013	inventory_date	Elm	Ulmus	Greensboro	North Carolina	-79.465523	36.04493	NA	good	8.19968	no_info	4.57 to 9.14 m	NA	Greensboro	NA	NA	NA	NA	NA	NA	NA	NA	NA	NA	NA	NA
AY1401	10/17/2013	inventory_date	Pecan	Carya illinoinensis	Greensboro	North Carolina	-79.465754	36.045678	NA	good	8.56621	introduced	4.57 to 9.14 m	NA	Greensboro	NA	NA	NA	NA	NA	NA	NA	NA	NA	NA	NA	NA
CH1896	10/1/2013	inventory_date	Ornamental cherry	Prunus	Greensboro	North Carolina	-79.481004	36.040494	NA	good	8.3863	no_info	4.57 to 9.14 m	NA	Greensboro	NA	NA	NA	NA	NA	NA	NA	NA	NA	NA	NA	NA
AY1599	10/18/2013	inventory_date	Sugar maple	Acer saccharum	Greensboro	North Carolina	-79.470142	36.045214	NA	good	NA	naturally_occurring	NA	NA	Greensboro	NA	NA	NA	NA	NA	NA	NA	NA	NA	NA	NA	NA
AY1707	10/18/2013	inventory_date	Dogwood	Cornus florida	Greensboro	North Carolina	-79.470234	36.044601	NA	good	8.55123	naturally_occurring	4.57 to 9.14 m	NA	Greensboro	NA	NA	NA	NA	NA	NA	NA	NA	NA	NA	NA	NA
CH1382	9/30/2013	inventory_date	Ornamental cherry	Prunus	Greensboro	North Carolina	-79.480881	36.040796	NA	good	NA	no_info	NA	NA	Greensboro	NA	NA	NA	NA	NA	NA	NA	NA	NA	NA	NA	NA
CH2699	10/3/2013	inventory_date	Japanese maple	Acer palmatum	Greensboro	North Carolina	-79.481261	36.035508	NA	good	8.42308	introduced	4.57 to 9.14 m	NA	Greensboro	NA	NA	NA	NA	NA	NA	NA	NA	NA	NA	NA	NA
AY344	10/15/2013	inventory_date	Black cherry	Prunus serotina	Greensboro	North Carolina	-79.465644	36.043986	NA	dead	8.27525	naturally_occurring	4.57 to 9.14 m	NA	Greensboro	NA	NA	NA	NA	NA	NA	NA	NA	NA	NA	NA	NA
AY769	10/16/2013	inventory_date	Redbud	Cercis canadensis	Greensboro	North Carolina	-79.464396	36.045493	NA	poor	8.14372	naturally_occurring	4.57 to 9.14 m	NA	Greensboro	NA	NA	NA	NA	NA	NA	NA	NA	NA	NA	NA	NA
AY1649	10/18/2013	inventory_date	Apple	Malus domestica	Greensboro	North Carolina	-79.470214	36.045217	NA	good	8.42262	introduced	4.57 to 9.14 m	NA	Greensboro	NA	NA	NA	NA	NA	NA	NA	NA	NA	NA	NA	NA
AY1928	10/21/2013	inventory_date	Mulberry	Morus	Greensboro	North Carolina	-79.465994	36.045909	NA	good	8.29872	no_info	4.57 to 9.14 m	NA	Greensboro	NA	NA	NA	NA	NA	NA	NA	NA	NA	NA	NA	NA
AY1929	10/21/2013	inventory_date	Mulberry	Morus	Greensboro	North Carolina	-79.465984	36.045908	NA	good	NA	no_info	NA	NA	Greensboro	NA	NA	NA	NA	NA	NA	NA	NA	NA	NA	NA	NA
CH876	9/19/2013	inventory_date	China fir	NA	Greensboro	North Carolina	-79.481307	36.040608	NA	good	8.28497	no_info	4.57 to 9.14 m	NA	Greensboro	NA	NA	NA	NA	NA	NA	NA	NA	NA	NA	NA	NA
CH1708	10/1/2013	inventory_date	Sugar maple	Acer saccharum	Greensboro	North Carolina	-79.480385	36.040834	NA	good	8.25197	naturally_occurring	4.57 to 9.14 m	NA	Greensboro	NA	NA	NA	NA	NA	NA	NA	NA	NA	NA	NA	NA
CH2213	10/2/2013	inventory_date	Southern magnolia	Magnolia grandiflora	Greensboro	North Carolina	-79.475617	36.040329	NA	good	8.17437	naturally_occurring	4.57 to 9.14 m	NA	Greensboro	NA	NA	NA	NA	NA	NA	NA	NA	NA	NA	NA	NA
CH1172	9/20/2013	inventory_date	Mulberry	Morus	Greensboro	North Carolina	-79.481167	36.040066	NA	fair	8.378	no_info	4.57 to 9.14 m	NA	Greensboro	NA	NA	NA	NA	NA	NA	NA	NA	NA	NA	NA	NA
CH1885	10/1/2013	inventory_date	Pecan	Carya illinoinensis	Greensboro	North Carolina	-79.480644	36.040217	NA	good	8.24256	introduced	4.57 to 9.14 m	NA	Greensboro	NA	NA	NA	NA	NA	NA	NA	NA	NA	NA	NA	NA
AY864	10/16/2013	inventory_date	Red maple	Acer rubrum	Greensboro	North Carolina	-79.464617	36.045301	NA	good	7.97861	naturally_occurring	4.57 to 9.14 m	NA	Greensboro	NA	NA	NA	NA	NA	NA	NA	NA	NA	NA	NA	NA
AY1123	10/17/2013	inventory_date	Willow oak	Quercus phellos	Greensboro	North Carolina	-79.465531	36.04478	NA	fair	8.23529	naturally_occurring	4.57 to 9.14 m	NA	Greensboro	NA	NA	NA	NA	NA	NA	NA	NA	NA	NA	NA	NA
AY1965	10/21/2013	inventory_date	Pecan	Carya illinoinensis	Greensboro	North Carolina	-79.470104	36.050087	NA	good	NA	introduced	NA	NA	Greensboro	NA	NA	NA	NA	NA	NA	NA	NA	NA	NA	NA	NA
CH1513	9/30/2013	inventory_date	Elm	Ulmus	Greensboro	North Carolina	-79.480532	36.040964	NA	poor	8.22072	no_info	4.57 to 9.14 m	NA	Greensboro	NA	NA	NA	NA	NA	NA	NA	NA	NA	NA	NA	NA
AY1443	10/17/2013	inventory_date	Black locust	Robinia pseudoacacia	Greensboro	North Carolina	-79.465691	36.045649	NA	poor	8.34534	naturally_occurring	4.57 to 9.14 m	NA	Greensboro	NA	NA	NA	NA	NA	NA	NA	NA	NA	NA	NA	NA
AY920	10/16/2013	inventory_date	Hackberry	Celtis occidentalis	Greensboro	North Carolina	-79.465157	36.045557	NA	good	8.10828	naturally_occurring	4.57 to 9.14 m	NA	Greensboro	NA	NA	NA	NA	NA	NA	NA	NA	NA	NA	NA	NA
CH1321	9/30/2013	inventory_date	River birch	Betula nigra	Greensboro	North Carolina	-79.48076	36.042141	NA	good	8.05239	naturally_occurring	4.57 to 9.14 m	NA	Greensboro	NA	NA	NA	NA	NA	NA	NA	NA	NA	NA	NA	NA
AY196	10/8/2013	inventory_date	Dogwood	Cornus florida	Greensboro	North Carolina	-79.46576	36.0503	NA	poor	8.20532	naturally_occurring	4.57 to 9.14 m	NA	Greensboro	NA	NA	NA	NA	NA	NA	NA	NA	NA	NA	NA	NA
AY1166	10/17/2013	inventory_date	Silver maple	Acer saccharinum	Greensboro	North Carolina	-79.465745	36.044783	NA	good	8.21186	naturally_occurring	4.57 to 9.14 m	NA	Greensboro	NA	NA	NA	NA	NA	NA	NA	NA	NA	NA	NA	NA
CH2041	10/2/2013	inventory_date	River birch	Betula nigra	Greensboro	North Carolina	-79.475977	36.040552	NA	good	8.32463	naturally_occurring	4.57 to 9.14 m	NA	Greensboro	NA	NA	NA	NA	NA	NA	NA	NA	NA	NA	NA	NA
AY127	10/8/2013	inventory_date	Eastern red cedar	Juniperus virginiana	Greensboro	North Carolina	-79.464803	36.05073	NA	good	7.83885	naturally_occurring	4.57 to 9.14 m	NA	Greensboro	NA	NA	NA	NA	NA	NA	NA	NA	NA	NA	NA	NA
AY762	10/16/2013	inventory_date	Holly	Ilex	Greensboro	North Carolina	-79.46434	36.045531	NA	good	8.11643	no_info	4.57 to 9.14 m	NA	Greensboro	NA	NA	NA	NA	NA	NA	NA	NA	NA	NA	NA	NA
AY1193	10/17/2013	inventory_date	River birch	Betula nigra	Greensboro	North Carolina	-79.465969	36.044773	NA	good	8.19174	naturally_occurring	4.57 to 9.14 m	NA	Greensboro	NA	NA	NA	NA	NA	NA	NA	NA	NA	NA	NA	NA
AY1717	10/18/2013	inventory_date	Pecan	Carya illinoinensis	Greensboro	North Carolina	-79.470226	36.044707	NA	poor	8.05443	introduced	4.57 to 9.14 m	NA	Greensboro	NA	NA	NA	NA	NA	NA	NA	NA	NA	NA	NA	NA
CH1924	10/1/2013	inventory_date	Leyland cypress	Cupressus leylandii	Greensboro	North Carolina	-79.480735	36.0401	NA	good	NA	no_info	NA	NA	Greensboro	NA	NA	NA	NA	NA	NA	NA	NA	NA	NA	NA	NA
CH1925	10/1/2013	inventory_date	Leyland cypress	Cupressus leylandii	Greensboro	North Carolina	-79.480748	36.040099	NA	good	NA	no_info	NA	NA	Greensboro	NA	NA	NA	NA	NA	NA	NA	NA	NA	NA	NA	NA
CH1926	10/1/2013	inventory_date	Leyland cypress	Cupressus leylandii	Greensboro	North Carolina	-79.48076	36.040098	NA	good	NA	no_info	NA	NA	Greensboro	NA	NA	NA	NA	NA	NA	NA	NA	NA	NA	NA	NA
CH1927	10/1/2013	inventory_date	Leyland cypress	Cupressus leylandii	Greensboro	North Carolina	-79.480771	36.040098	NA	good	NA	no_info	NA	NA	Greensboro	NA	NA	NA	NA	NA	NA	NA	NA	NA	NA	NA	NA
CH1928	10/1/2013	inventory_date	Leyland cypress	Cupressus leylandii	Greensboro	North Carolina	-79.480783	36.040097	NA	good	NA	no_info	NA	NA	Greensboro	NA	NA	NA	NA	NA	NA	NA	NA	NA	NA	NA	NA
CH1929	10/1/2013	inventory_date	Leyland cypress	Cupressus leylandii	Greensboro	North Carolina	-79.480793	36.040098	NA	good	NA	no_info	NA	NA	Greensboro	NA	NA	NA	NA	NA	NA	NA	NA	NA	NA	NA	NA
CH2835	10/3/2013	inventory_date	Dogwood	Cornus florida	Greensboro	North Carolina	-79.481802	36.03565	NA	fair	8.24462	naturally_occurring	4.57 to 9.14 m	NA	Greensboro	NA	NA	NA	NA	NA	NA	NA	NA	NA	NA	NA	NA
AY2048	10/21/2013	inventory_date	Dogwood	Cornus florida	Greensboro	North Carolina	-79.470295	36.045726	NA	good	8.31211	naturally_occurring	4.57 to 9.14 m	NA	Greensboro	NA	NA	NA	NA	NA	NA	NA	NA	NA	NA	NA	NA
CH2117	10/2/2013	inventory_date	Holly	Ilex	Greensboro	North Carolina	-79.475642	36.040608	NA	good	NA	no_info	NA	NA	Greensboro	NA	NA	NA	NA	NA	NA	NA	NA	NA	NA	NA	NA
AY1032	10/17/2013	inventory_date	Elm	Ulmus	Greensboro	North Carolina	-79.465089	36.04509	NA	good	7.97874	no_info	4.57 to 9.14 m	NA	Greensboro	NA	NA	NA	NA	NA	NA	NA	NA	NA	NA	NA	NA
AY2449	10/22/2013	inventory_date	Black cherry	Prunus serotina	Greensboro	North Carolina	-79.464077	36.050718	NA	fair	8.02358	naturally_occurring	4.57 to 9.14 m	NA	Greensboro	NA	NA	NA	NA	NA	NA	NA	NA	NA	NA	NA	NA
AY1387	10/17/2013	inventory_date	Black locust	Robinia pseudoacacia	Greensboro	North Carolina	-79.465809	36.045864	NA	good	8.2299	naturally_occurring	4.57 to 9.14 m	NA	Greensboro	NA	NA	NA	NA	NA	NA	NA	NA	NA	NA	NA	NA
CH2125	10/2/2013	inventory_date	Sugar maple	Acer saccharum	Greensboro	North Carolina	-79.475567	36.040604	NA	good	8.16824	naturally_occurring	4.57 to 9.14 m	NA	Greensboro	NA	NA	NA	NA	NA	NA	NA	NA	NA	NA	NA	NA
CH509	9/18/2013	inventory_date	Red maple	Acer rubrum	Greensboro	North Carolina	-79.481762	36.041358	NA	good	NA	naturally_occurring	NA	NA	Greensboro	NA	NA	NA	NA	NA	NA	NA	NA	NA	NA	NA	NA
AY804	10/16/2013	inventory_date	Holly	Ilex	Greensboro	North Carolina	-79.464555	36.045407	NA	good	7.95697	no_info	4.57 to 9.14 m	NA	Greensboro	NA	NA	NA	NA	NA	NA	NA	NA	NA	NA	NA	NA
CH2787	10/3/2013	inventory_date	Dogwood	Cornus florida	Greensboro	North Carolina	-79.481676	36.035921	NA	good	NA	naturally_occurring	NA	NA	Greensboro	NA	NA	NA	NA	NA	NA	NA	NA	NA	NA	NA	NA
AY1606	10/18/2013	inventory_date	Ash	Fraxinus	Greensboro	North Carolina	-79.47	36.045191	NA	good	8.24143	no_info	4.57 to 9.14 m	NA	Greensboro	NA	NA	NA	NA	NA	NA	NA	NA	NA	NA	NA	NA
CH860	9/19/2013	inventory_date	Elm	Ulmus	Greensboro	North Carolina	-79.481128	36.040772	NA	good	8.47906	no_info	4.57 to 9.14 m	NA	Greensboro	NA	NA	NA	NA	NA	NA	NA	NA	NA	NA	NA	NA
AY806	10/16/2013	inventory_date	Holly	Ilex	Greensboro	North Carolina	-79.464565	36.04542	NA	good	8.09982	no_info	4.57 to 9.14 m	NA	Greensboro	NA	NA	NA	NA	NA	NA	NA	NA	NA	NA	NA	NA
CH928	9/19/2013	inventory_date	Elm	Ulmus	Greensboro	North Carolina	-79.481654	36.040619	NA	fair	8.10578	no_info	4.57 to 9.14 m	NA	Greensboro	NA	NA	NA	NA	NA	NA	NA	NA	NA	NA	NA	NA
CH1910	10/1/2013	inventory_date	Dogwood	Cornus florida	Greensboro	North Carolina	-79.480807	36.04021	NA	good	8.2018	naturally_occurring	4.57 to 9.14 m	NA	Greensboro	NA	NA	NA	NA	NA	NA	NA	NA	NA	NA	NA	NA
AY755	10/16/2013	inventory_date	Elm	Ulmus	Greensboro	North Carolina	-79.464232	36.045269	NA	good	NA	no_info	NA	NA	Greensboro	NA	NA	NA	NA	NA	NA	NA	NA	NA	NA	NA	NA
AY1533	10/18/2013	inventory_date	Dogwood	Cornus florida	Greensboro	North Carolina	-79.470033	36.044727	NA	good	8.23465	naturally_occurring	4.57 to 9.14 m	NA	Greensboro	NA	NA	NA	NA	NA	NA	NA	NA	NA	NA	NA	NA
AY2247	10/22/2013	inventory_date	Redbud	Cercis canadensis	Greensboro	North Carolina	-79.464952	36.045937	NA	good	8.09347	naturally_occurring	4.57 to 9.14 m	NA	Greensboro	NA	NA	NA	NA	NA	NA	NA	NA	NA	NA	NA	NA
CH970	9/20/2013	inventory_date	Elm	Ulmus	Greensboro	North Carolina	-79.481718	36.040518	NA	dead	8.09083	no_info	4.57 to 9.14 m	NA	Greensboro	NA	NA	NA	NA	NA	NA	NA	NA	NA	NA	NA	NA
CH2165	10/2/2013	inventory_date	River birch	Betula nigra	Greensboro	North Carolina	-79.475979	36.040302	NA	good	8.01331	naturally_occurring	4.57 to 9.14 m	NA	Greensboro	NA	NA	NA	NA	NA	NA	NA	NA	NA	NA	NA	NA
AY1434	10/17/2013	inventory_date	River birch	Betula nigra	Greensboro	North Carolina	-79.465622	36.045548	NA	good	8.29269	naturally_occurring	4.57 to 9.14 m	NA	Greensboro	NA	NA	NA	NA	NA	NA	NA	NA	NA	NA	NA	NA
CH1771	10/1/2013	inventory_date	Southern magnolia	Magnolia grandiflora	Greensboro	North Carolina	-79.480151	36.040571	NA	good	NA	naturally_occurring	NA	NA	Greensboro	NA	NA	NA	NA	NA	NA	NA	NA	NA	NA	NA	NA
AY1061	10/17/2013	inventory_date	Elm	Ulmus	Greensboro	North Carolina	-79.46546	36.044954	NA	fair	8.07635	no_info	4.57 to 9.14 m	NA	Greensboro	NA	NA	NA	NA	NA	NA	NA	NA	NA	NA	NA	NA
CH3038	10/4/2013	inventory_date	Deciduous magnolia	Magnolia	Greensboro	North Carolina	-79.475995	36.04129	NA	good	8.2784	no_info	4.57 to 9.14 m	NA	Greensboro	NA	NA	NA	NA	NA	NA	NA	NA	NA	NA	NA	NA
CH2116	10/2/2013	inventory_date	Holly	Ilex	Greensboro	North Carolina	-79.475645	36.040598	NA	good	8.12479	no_info	4.57 to 9.14 m	NA	Greensboro	NA	NA	NA	NA	NA	NA	NA	NA	NA	NA	NA	NA
CH1964	10/1/2013	inventory_date	Silver maple	Acer saccharinum	Greensboro	North Carolina	-79.480613	36.040045	NA	good	8.35718	naturally_occurring	4.57 to 9.14 m	NA	Greensboro	NA	NA	NA	NA	NA	NA	NA	NA	NA	NA	NA	NA
CH1284	9/30/2013	inventory_date	Elm	Ulmus	Greensboro	North Carolina	-79.480708	36.041951	NA	dead	NA	no_info	NA	NA	Greensboro	NA	NA	NA	NA	NA	NA	NA	NA	NA	NA	NA	NA
CH1738	10/1/2013	inventory_date	Sugar maple	Acer saccharum	Greensboro	North Carolina	-79.48022	36.040663	NA	good	8.35962	naturally_occurring	4.57 to 9.14 m	NA	Greensboro	NA	NA	NA	NA	NA	NA	NA	NA	NA	NA	NA	NA
CH1802	10/1/2013	inventory_date	Purple leaf plum	Prunus cerasifera	Greensboro	North Carolina	-79.480515	36.040661	NA	good	8.40084	introduced	4.57 to 9.14 m	NA	Greensboro	NA	NA	NA	NA	NA	NA	NA	NA	NA	NA	NA	NA
CH1338	9/30/2013	inventory_date	Dogwood	Cornus florida	Greensboro	North Carolina	-79.48047	36.041719	NA	good	NA	naturally_occurring	NA	NA	Greensboro	NA	NA	NA	NA	NA	NA	NA	NA	NA	NA	NA	NA
CH2167	10/2/2013	inventory_date	River birch	Betula nigra	Greensboro	North Carolina	-79.480007	36.04032	NA	good	8.04061	naturally_occurring	4.57 to 9.14 m	NA	Greensboro	NA	NA	NA	NA	NA	NA	NA	NA	NA	NA	NA	NA
AY111	10/8/2013	inventory_date	Dogwood	Cornus florida	Greensboro	North Carolina	-79.46495	36.050437	NA	good	8.3219	naturally_occurring	4.57 to 9.14 m	NA	Greensboro	NA	NA	NA	NA	NA	NA	NA	NA	NA	NA	NA	NA
AY2232	10/22/2013	inventory_date	Redbud	Cercis canadensis	Greensboro	North Carolina	-79.464811	36.045845	NA	good	8.03429	naturally_occurring	4.57 to 9.14 m	NA	Greensboro	NA	NA	NA	NA	NA	NA	NA	NA	NA	NA	NA	NA
AY2250	10/22/2013	inventory_date	River birch	Betula nigra	Greensboro	North Carolina	-79.4649	36.045915	NA	good	8.05644	naturally_occurring	4.57 to 9.14 m	NA	Greensboro	NA	NA	NA	NA	NA	NA	NA	NA	NA	NA	NA	NA
CH1262	9/30/2013	inventory_date	Mulberry	Morus	Greensboro	North Carolina	-79.480789	36.041707	NA	good	7.98855	no_info	4.57 to 9.14 m	NA	Greensboro	NA	NA	NA	NA	NA	NA	NA	NA	NA	NA	NA	NA
AY1117	10/17/2013	inventory_date	Bradford pear	Pyrus calleryana	Greensboro	North Carolina	-79.465061	36.045058	NA	good	8.01213	introduced	4.57 to 9.14 m	NA	Greensboro	NA	NA	NA	NA	NA	NA	NA	NA	NA	NA	NA	NA
CH2014	10/2/2013	inventory_date	Deciduous magnolia	Magnolia	Greensboro	North Carolina	-79.475679	36.040901	NA	good	8.01209	no_info	4.57 to 9.14 m	NA	Greensboro	NA	NA	NA	NA	NA	NA	NA	NA	NA	NA	NA	NA
CH1337	9/30/2013	inventory_date	Dogwood	Cornus florida	Greensboro	North Carolina	-79.480511	36.04172	NA	good	NA	naturally_occurring	NA	NA	Greensboro	NA	NA	NA	NA	NA	NA	NA	NA	NA	NA	NA	NA
CH1837	10/1/2013	inventory_date	Bradford pear	Pyrus calleryana	Greensboro	North Carolina	-79.480892	36.04061	NA	good	NA	introduced	NA	NA	Greensboro	NA	NA	NA	NA	NA	NA	NA	NA	NA	NA	NA	NA
CH1303	9/30/2013	inventory_date	Sugar maple	Acer saccharum	Greensboro	North Carolina	-79.480915	36.04207	NA	good	8.04664	naturally_occurring	4.57 to 9.14 m	NA	Greensboro	NA	NA	NA	NA	NA	NA	NA	NA	NA	NA	NA	NA
AY1325	10/17/2013	inventory_date	Southern magnolia	Magnolia grandiflora	Greensboro	North Carolina	-79.46573	36.045392	NA	good	8.32842	naturally_occurring	4.57 to 9.14 m	NA	Greensboro	NA	NA	NA	NA	NA	NA	NA	NA	NA	NA	NA	NA
CH2902	10/4/2013	inventory_date	Hackberry	Celtis occidentalis	Greensboro	North Carolina	-79.482128	36.041877	NA	good	NA	naturally_occurring	NA	NA	Greensboro	NA	NA	NA	NA	NA	NA	NA	NA	NA	NA	NA	NA
CH2183	10/2/2013	inventory_date	Leyland cypress	Cupressus leylandii	Greensboro	North Carolina	-79.475859	36.040191	NA	good	8.07492	no_info	4.57 to 9.14 m	NA	Greensboro	NA	NA	NA	NA	NA	NA	NA	NA	NA	NA	NA	NA
AY1212	10/17/2013	inventory_date	Elm	Ulmus	Greensboro	North Carolina	-79.465838	36.044548	NA	good	8.14878	no_info	4.57 to 9.14 m	NA	Greensboro	NA	NA	NA	NA	NA	NA	NA	NA	NA	NA	NA	NA
CH1179	9/20/2013	inventory_date	Mimosa	Albizia julibrissin	Greensboro	North Carolina	-79.48123	36.04009	NA	good	8.34777	introduced	4.57 to 9.14 m	NA	Greensboro	NA	NA	NA	NA	NA	NA	NA	NA	NA	NA	NA	NA
CH197	9/17/2013	inventory_date	Redbud	Cercis canadensis	Greensboro	North Carolina	-79.481079	36.041758	NA	good	8.0172	naturally_occurring	4.57 to 9.14 m	NA	Greensboro	NA	NA	NA	NA	NA	NA	NA	NA	NA	NA	NA	NA
CH2903	10/4/2013	inventory_date	Mimosa	Albizia julibrissin	Greensboro	North Carolina	-79.48211	36.041847	NA	good	7.9857	introduced	4.57 to 9.14 m	NA	Greensboro	NA	NA	NA	NA	NA	NA	NA	NA	NA	NA	NA	NA
AY1473	10/18/2013	inventory_date	Sweetgum	Liquidambar styraciflua	Greensboro	North Carolina	-79.470284	36.044554	NA	good	8.28777	naturally_occurring	4.57 to 9.14 m	NA	Greensboro	NA	NA	NA	NA	NA	NA	NA	NA	NA	NA	NA	NA
CH1563	10/1/2013	inventory_date	Black cherry	Prunus serotina	Greensboro	North Carolina	-79.480731	36.040701	NA	good	NA	naturally_occurring	NA	NA	Greensboro	NA	NA	NA	NA	NA	NA	NA	NA	NA	NA	NA	NA
CH2230	10/2/2013	inventory_date	Virginia pine	Pinus virginiana	Greensboro	North Carolina	-79.475457	36.040373	NA	fair	8.09194	naturally_occurring	4.57 to 9.14 m	NA	Greensboro	NA	NA	NA	NA	NA	NA	NA	NA	NA	NA	NA	NA
CH2718	10/3/2013	inventory_date	Black cherry	Prunus serotina	Greensboro	North Carolina	-79.481623	36.035369	NA	fair	8.43804	naturally_occurring	4.57 to 9.14 m	NA	Greensboro	NA	NA	NA	NA	NA	NA	NA	NA	NA	NA	NA	NA
AY1834	10/21/2013	inventory_date	Silver maple	Acer saccharinum	Greensboro	North Carolina	-79.470305	36.045484	NA	fair	8.19183	naturally_occurring	4.57 to 9.14 m	NA	Greensboro	NA	NA	NA	NA	NA	NA	NA	NA	NA	NA	NA	NA
CH2781	10/3/2013	inventory_date	Dogwood	Cornus florida	Greensboro	North Carolina	-79.481684	36.035901	NA	fair	NA	naturally_occurring	NA	NA	Greensboro	NA	NA	NA	NA	NA	NA	NA	NA	NA	NA	NA	NA
CH2092	10/2/2013	inventory_date	Holly	Ilex	Greensboro	North Carolina	-79.475664	36.040803	NA	good	NA	no_info	NA	NA	Greensboro	NA	NA	NA	NA	NA	NA	NA	NA	NA	NA	NA	NA
CH147	9/17/2013	inventory_date	River birch	Betula nigra	Greensboro	North Carolina	-79.481035	36.041974	NA	good	7.97242	naturally_occurring	4.57 to 9.14 m	NA	Greensboro	NA	NA	NA	NA	NA	NA	NA	NA	NA	NA	NA	NA
CH109	9/17/2013	inventory_date	Deciduous magnolia	Magnolia	Greensboro	North Carolina	-79.480994	36.042226	NA	good	8.09064	no_info	4.57 to 9.14 m	NA	Greensboro	NA	NA	NA	NA	NA	NA	NA	NA	NA	NA	NA	NA
CH1177	9/20/2013	inventory_date	Hackberry	Celtis occidentalis	Greensboro	North Carolina	-79.481212	36.040073	NA	good	8.32471	naturally_occurring	4.57 to 9.14 m	NA	Greensboro	NA	NA	NA	NA	NA	NA	NA	NA	NA	NA	NA	NA
AY93	10/8/2013	inventory_date	Unidentified	Unidentified	Greensboro	North Carolina	-79.464967	36.050169	NA	fair	8.07113	no_info	4.57 to 9.14 m	NA	Greensboro	NA	NA	NA	NA	NA	NA	NA	NA	NA	NA	NA	NA
CH1279	9/30/2013	inventory_date	Silver maple	Acer saccharinum	Greensboro	North Carolina	-79.480741	36.041936	NA	good	7.91051	naturally_occurring	4.57 to 9.14 m	NA	Greensboro	NA	NA	NA	NA	NA	NA	NA	NA	NA	NA	NA	NA
AY679	10/16/2013	inventory_date	Mulberry	Morus	Greensboro	North Carolina	-79.464668	36.044961	NA	good	7.78962	no_info	4.57 to 9.14 m	NA	Greensboro	NA	NA	NA	NA	NA	NA	NA	NA	NA	NA	NA	NA
CH110	9/17/2013	inventory_date	Holly	Ilex	Greensboro	North Carolina	-79.481028	36.042193	NA	good	8.11845	no_info	4.57 to 9.14 m	NA	Greensboro	NA	NA	NA	NA	NA	NA	NA	NA	NA	NA	NA	NA
CH2198	10/2/2013	inventory_date	Elm	Ulmus	Greensboro	North Carolina	-79.47567	36.040181	NA	good	NA	no_info	NA	NA	Greensboro	NA	NA	NA	NA	NA	NA	NA	NA	NA	NA	NA	NA
CH2233	10/2/2013	inventory_date	Ornamental cherry	Prunus	Greensboro	North Carolina	-79.47544	36.040392	NA	good	8.00072	no_info	4.57 to 9.14 m	NA	Greensboro	NA	NA	NA	NA	NA	NA	NA	NA	NA	NA	NA	NA
CH2	9/9/2013	inventory_date	Arborvitae	Thuja occidentalis	Greensboro	North Carolina	-79.481804	36.042053	NA	good	8.17672	naturally_occurring	4.57 to 9.14 m	NA	Greensboro	NA	NA	NA	NA	NA	NA	NA	NA	NA	NA	NA	NA
CH3	9/9/2013	inventory_date	Arborvitae	Thuja occidentalis	Greensboro	North Carolina	-79.481808	36.042059	NA	good	8.16972	naturally_occurring	4.57 to 9.14 m	NA	Greensboro	NA	NA	NA	NA	NA	NA	NA	NA	NA	NA	NA	NA
CH4	9/9/2013	inventory_date	Arborvitae	Thuja occidentalis	Greensboro	North Carolina	-79.481801	36.042063	NA	good	8.17752	naturally_occurring	4.57 to 9.14 m	NA	Greensboro	NA	NA	NA	NA	NA	NA	NA	NA	NA	NA	NA	NA
CH7	9/9/2013	inventory_date	Arborvitae	Thuja occidentalis	Greensboro	North Carolina	-79.481792	36.042241	NA	excellent	8.20124	naturally_occurring	4.57 to 9.14 m	NA	Greensboro	NA	NA	NA	NA	NA	NA	NA	NA	NA	NA	NA	NA
CH17	9/9/2013	inventory_date	Arborvitae	Thuja occidentalis	Greensboro	North Carolina	-79.481769	36.042299	NA	good	8.18891	naturally_occurring	4.57 to 9.14 m	NA	Greensboro	NA	NA	NA	NA	NA	NA	NA	NA	NA	NA	NA	NA
CH18	9/9/2013	inventory_date	Arborvitae	Thuja occidentalis	Greensboro	North Carolina	-79.481755	36.042296	NA	good	8.17151	naturally_occurring	4.57 to 9.14 m	NA	Greensboro	NA	NA	NA	NA	NA	NA	NA	NA	NA	NA	NA	NA
CH19	9/9/2013	inventory_date	Arborvitae	Thuja occidentalis	Greensboro	North Carolina	-79.481743	36.042292	NA	good	8.17741	naturally_occurring	4.57 to 9.14 m	NA	Greensboro	NA	NA	NA	NA	NA	NA	NA	NA	NA	NA	NA	NA
CH20	9/9/2013	inventory_date	Arborvitae	Thuja occidentalis	Greensboro	North Carolina	-79.481726	36.042291	NA	good	8.17311	naturally_occurring	4.57 to 9.14 m	NA	Greensboro	NA	NA	NA	NA	NA	NA	NA	NA	NA	NA	NA	NA
CH21	9/9/2013	inventory_date	Arborvitae	Thuja occidentalis	Greensboro	North Carolina	-79.481711	36.042289	NA	good	8.18181	naturally_occurring	4.57 to 9.14 m	NA	Greensboro	NA	NA	NA	NA	NA	NA	NA	NA	NA	NA	NA	NA
CH31	9/9/2013	inventory_date	Arborvitae	Thuja occidentalis	Greensboro	North Carolina	-79.481539	36.042153	NA	good	8.07954	naturally_occurring	4.57 to 9.14 m	NA	Greensboro	NA	NA	NA	NA	NA	NA	NA	NA	NA	NA	NA	NA
CH32	9/9/2013	inventory_date	Arborvitae	Thuja occidentalis	Greensboro	North Carolina	-79.481542	36.042144	NA	good	8.06445	naturally_occurring	4.57 to 9.14 m	NA	Greensboro	NA	NA	NA	NA	NA	NA	NA	NA	NA	NA	NA	NA
CH33	9/9/2013	inventory_date	Arborvitae	Thuja occidentalis	Greensboro	North Carolina	-79.48154	36.042131	NA	good	8.10715	naturally_occurring	4.57 to 9.14 m	NA	Greensboro	NA	NA	NA	NA	NA	NA	NA	NA	NA	NA	NA	NA
CH34	9/9/2013	inventory_date	Arborvitae	Thuja occidentalis	Greensboro	North Carolina	-79.481539	36.042119	NA	good	NA	naturally_occurring	NA	NA	Greensboro	NA	NA	NA	NA	NA	NA	NA	NA	NA	NA	NA	NA
CH1266	9/30/2013	inventory_date	Apple	Malus domestica	Greensboro	North Carolina	-79.480728	36.041904	NA	fair	8.14558	introduced	4.57 to 9.14 m	NA	Greensboro	NA	NA	NA	NA	NA	NA	NA	NA	NA	NA	NA	NA
CH1789	10/1/2013	inventory_date	Weeping cherry	Prunus subhirtella	Greensboro	North Carolina	-79.480329	36.040555	NA	good	8.27052	introduced	4.57 to 9.14 m	NA	Greensboro	NA	NA	NA	NA	NA	NA	NA	NA	NA	NA	NA	NA
CH2830	10/3/2013	inventory_date	Dogwood	Cornus florida	Greensboro	North Carolina	-79.481863	36.035645	NA	fair	8.22567	naturally_occurring	4.57 to 9.14 m	NA	Greensboro	NA	NA	NA	NA	NA	NA	NA	NA	NA	NA	NA	NA
CH2831	10/3/2013	inventory_date	Dogwood	Cornus florida	Greensboro	North Carolina	-79.481852	36.035646	NA	fair	8.17595	naturally_occurring	4.57 to 9.14 m	NA	Greensboro	NA	NA	NA	NA	NA	NA	NA	NA	NA	NA	NA	NA
CH2832	10/3/2013	inventory_date	Dogwood	Cornus florida	Greensboro	North Carolina	-79.481839	36.035648	NA	poor	8.22354	naturally_occurring	4.57 to 9.14 m	NA	Greensboro	NA	NA	NA	NA	NA	NA	NA	NA	NA	NA	NA	NA
CH2833	10/3/2013	inventory_date	Dogwood	Cornus florida	Greensboro	North Carolina	-79.481824	36.035653	NA	fair	8.25025	naturally_occurring	4.57 to 9.14 m	NA	Greensboro	NA	NA	NA	NA	NA	NA	NA	NA	NA	NA	NA	NA
CH3114	10/4/2013	inventory_date	Dogwood	Cornus florida	Greensboro	North Carolina	-79.480022	36.041676	NA	good	8.30043	naturally_occurring	4.57 to 9.14 m	NA	Greensboro	NA	NA	NA	NA	NA	NA	NA	NA	NA	NA	NA	NA
CH3115	10/4/2013	inventory_date	Dogwood	Cornus florida	Greensboro	North Carolina	-79.480016	36.041683	NA	good	8.27024	naturally_occurring	4.57 to 9.14 m	NA	Greensboro	NA	NA	NA	NA	NA	NA	NA	NA	NA	NA	NA	NA
AY9	10/8/2013	inventory_date	Cherry	Prunus	Greensboro	North Carolina	-79.465686	36.045893	NA	fair	8.18281	no_info	4.57 to 9.14 m	NA	Greensboro	NA	NA	NA	NA	NA	NA	NA	NA	NA	NA	NA	NA
AY10	10/8/2013	inventory_date	Cherry	Prunus	Greensboro	North Carolina	-79.465658	36.045869	NA	fair	8.25277	no_info	4.57 to 9.14 m	NA	Greensboro	NA	NA	NA	NA	NA	NA	NA	NA	NA	NA	NA	NA
AY2005	10/21/2013	inventory_date	Crabapple	Malus angustifolia	Greensboro	North Carolina	-79.465859	36.050271	NA	good	8.15732	naturally_occurring	4.57 to 9.14 m	NA	Greensboro	NA	NA	NA	NA	NA	NA	NA	NA	NA	NA	NA	NA
AY2047	10/21/2013	inventory_date	Dogwood	Cornus florida	Greensboro	North Carolina	-79.470276	36.045732	NA	good	8.3849	naturally_occurring	4.57 to 9.14 m	NA	Greensboro	NA	NA	NA	NA	NA	NA	NA	NA	NA	NA	NA	NA
AY2278	10/22/2013	inventory_date	Dogwood	Cornus florida	Greensboro	North Carolina	-79.464854	36.050042	NA	good	8.13233	naturally_occurring	4.57 to 9.14 m	NA	Greensboro	NA	NA	NA	NA	NA	NA	NA	NA	NA	NA	NA	NA
AY2321	10/22/2013	inventory_date	Dogwood	Cornus florida	Greensboro	North Carolina	-79.464705	36.050308	NA	good	8.19655	naturally_occurring	4.57 to 9.14 m	NA	Greensboro	NA	NA	NA	NA	NA	NA	NA	NA	NA	NA	NA	NA
CH2051	10/2/2013	inventory_date	Holly	Ilex	Greensboro	North Carolina	-79.475811	36.040534	NA	good	NA	no_info	NA	NA	Greensboro	NA	NA	NA	NA	NA	NA	NA	NA	NA	NA	NA	NA
AY892	10/16/2013	inventory_date	Bradford pear	Pyrus calleryana	Greensboro	North Carolina	-79.464862	36.045412	NA	good	NA	introduced	NA	NA	Greensboro	NA	NA	NA	NA	NA	NA	NA	NA	NA	NA	NA	NA
CH2087	10/2/2013	inventory_date	Deciduous magnolia	Magnolia	Greensboro	North Carolina	-79.475689	36.040876	NA	good	NA	no_info	NA	NA	Greensboro	NA	NA	NA	NA	NA	NA	NA	NA	NA	NA	NA	NA
AY805	10/16/2013	inventory_date	Holly	Ilex	Greensboro	North Carolina	-79.464562	36.045411	NA	good	8.14621	no_info	4.57 to 9.14 m	NA	Greensboro	NA	NA	NA	NA	NA	NA	NA	NA	NA	NA	NA	NA
AY2249	10/22/2013	inventory_date	River birch	Betula nigra	Greensboro	North Carolina	-79.464921	36.045924	NA	good	8.14815	naturally_occurring	4.57 to 9.14 m	NA	Greensboro	NA	NA	NA	NA	NA	NA	NA	NA	NA	NA	NA	NA
AY1697	10/18/2013	inventory_date	Southern magnolia	Magnolia grandiflora	Greensboro	North Carolina	-79.470401	36.04476	NA	good	8.15317	naturally_occurring	4.57 to 9.14 m	NA	Greensboro	NA	NA	NA	NA	NA	NA	NA	NA	NA	NA	NA	NA
AY796	10/16/2013	inventory_date	Holly	Ilex	Greensboro	North Carolina	-79.464528	36.045383	NA	good	8.26279	no_info	4.57 to 9.14 m	NA	Greensboro	NA	NA	NA	NA	NA	NA	NA	NA	NA	NA	NA	NA
CH98	9/17/2013	inventory_date	Deciduous magnolia	Magnolia	Greensboro	North Carolina	-79.481108	36.042292	NA	good	8.04452	no_info	4.57 to 9.14 m	NA	Greensboro	NA	NA	NA	NA	NA	NA	NA	NA	NA	NA	NA	NA
CH2038	10/2/2013	inventory_date	Holly	Ilex	Greensboro	North Carolina	-79.475927	36.04063	NA	good	NA	no_info	NA	NA	Greensboro	NA	NA	NA	NA	NA	NA	NA	NA	NA	NA	NA	NA
AY2316	10/22/2013	inventory_date	Southern magnolia	Magnolia grandiflora	Greensboro	North Carolina	-79.464685	36.050243	NA	good	8.20725	naturally_occurring	4.57 to 9.14 m	NA	Greensboro	NA	NA	NA	NA	NA	NA	NA	NA	NA	NA	NA	NA
CH924	9/19/2013	inventory_date	Hackberry	Celtis occidentalis	Greensboro	North Carolina	-79.481658	36.040704	NA	good	NA	naturally_occurring	NA	NA	Greensboro	NA	NA	NA	NA	NA	NA	NA	NA	NA	NA	NA	NA
CH777	9/19/2013	inventory_date	Silver maple	Acer saccharinum	Greensboro	North Carolina	-79.481683	36.041143	NA	good	NA	naturally_occurring	NA	NA	Greensboro	NA	NA	NA	NA	NA	NA	NA	NA	NA	NA	NA	NA
CH2858	10/4/2013	inventory_date	Hackberry	Celtis occidentalis	Greensboro	North Carolina	-79.482236	36.042354	NA	good	NA	naturally_occurring	NA	NA	Greensboro	NA	NA	NA	NA	NA	NA	NA	NA	NA	NA	NA	NA
AY245	10/15/2013	inventory_date	Elm	Ulmus	Greensboro	North Carolina	-79.464769	36.044483	NA	good	8.05829	no_info	4.57 to 9.14 m	NA	Greensboro	NA	NA	NA	NA	NA	NA	NA	NA	NA	NA	NA	NA
AY642	10/16/2013	inventory_date	Mulberry	Morus	Greensboro	North Carolina	-79.46382	36.045219	NA	fair	7.90874	no_info	4.57 to 9.14 m	NA	Greensboro	NA	NA	NA	NA	NA	NA	NA	NA	NA	NA	NA	NA
AY918	10/16/2013	inventory_date	Mulberry	Morus	Greensboro	North Carolina	-79.465154	36.045576	NA	good	8.05493	no_info	4.57 to 9.14 m	NA	Greensboro	NA	NA	NA	NA	NA	NA	NA	NA	NA	NA	NA	NA
AY2125	10/21/2013	inventory_date	Southern magnolia	Magnolia grandiflora	Greensboro	North Carolina	-79.470163	36.050133	NA	good	8.14013	naturally_occurring	4.57 to 9.14 m	NA	Greensboro	NA	NA	NA	NA	NA	NA	NA	NA	NA	NA	NA	NA
CH1332	9/30/2013	inventory_date	Ornamental cherry	Prunus	Greensboro	North Carolina	-79.4804	36.041987	NA	good	8.10936	no_info	4.57 to 9.14 m	NA	Greensboro	NA	NA	NA	NA	NA	NA	NA	NA	NA	NA	NA	NA
CH1695	10/1/2013	inventory_date	Sugar maple	Acer saccharum	Greensboro	North Carolina	-79.480417	36.040697	NA	good	NA	naturally_occurring	NA	NA	Greensboro	NA	NA	NA	NA	NA	NA	NA	NA	NA	NA	NA	NA
CH2193	10/2/2013	inventory_date	Deciduous magnolia	Magnolia	Greensboro	North Carolina	-79.475707	36.040262	NA	good	NA	no_info	NA	NA	Greensboro	NA	NA	NA	NA	NA	NA	NA	NA	NA	NA	NA	NA
CH3021	10/4/2013	inventory_date	Deciduous magnolia	Magnolia	Greensboro	North Carolina	-79.475771	36.041321	NA	good	NA	no_info	NA	NA	Greensboro	NA	NA	NA	NA	NA	NA	NA	NA	NA	NA	NA	NA
AY1380	10/17/2013	inventory_date	Box elder	Acer negundo	Greensboro	North Carolina	-79.465712	36.045806	NA	good	8.29992	naturally_occurring	4.57 to 9.14 m	NA	Greensboro	NA	NA	NA	NA	NA	NA	NA	NA	NA	NA	NA	NA
CH2090	10/2/2013	inventory_date	Holly	Ilex	Greensboro	North Carolina	-79.475686	36.040839	NA	good	NA	no_info	NA	NA	Greensboro	NA	NA	NA	NA	NA	NA	NA	NA	NA	NA	NA	NA
CH1839	10/1/2013	inventory_date	Bradford pear	Pyrus calleryana	Greensboro	North Carolina	-79.480892	36.040633	NA	good	NA	introduced	NA	NA	Greensboro	NA	NA	NA	NA	NA	NA	NA	NA	NA	NA	NA	NA
CH969	9/20/2013	inventory_date	Pecan	Carya illinoinensis	Greensboro	North Carolina	-79.481722	36.040531	NA	good	8.02713	introduced	4.57 to 9.14 m	NA	Greensboro	NA	NA	NA	NA	NA	NA	NA	NA	NA	NA	NA	NA
CH2097	10/2/2013	inventory_date	Holly	Ilex	Greensboro	North Carolina	-79.475546	36.040795	NA	good	7.97945	no_info	4.57 to 9.14 m	NA	Greensboro	NA	NA	NA	NA	NA	NA	NA	NA	NA	NA	NA	NA
AY1372	10/17/2013	inventory_date	Elm	Ulmus	Greensboro	North Carolina	-79.465444	36.04547	NA	fair	8.32205	no_info	4.57 to 9.14 m	NA	Greensboro	NA	NA	NA	NA	NA	NA	NA	NA	NA	NA	NA	NA
AY1513	10/18/2013	inventory_date	Tree of heaven	Ailanthus altissima	Greensboro	North Carolina	-79.470049	36.044497	NA	dead	8.22552	introduced	4.57 to 9.14 m	NA	Greensboro	NA	NA	NA	NA	NA	NA	NA	NA	NA	NA	NA	NA
AY1729	10/18/2013	inventory_date	Cherry	Prunus	Greensboro	North Carolina	-79.470678	36.044696	NA	dead	8.18812	no_info	4.57 to 9.14 m	NA	Greensboro	NA	NA	NA	NA	NA	NA	NA	NA	NA	NA	NA	NA
AY2367	10/22/2013	inventory_date	Sugar maple	Acer saccharum	Greensboro	North Carolina	-79.464586	36.05044	NA	fair	8.10781	naturally_occurring	4.57 to 9.14 m	NA	Greensboro	NA	NA	NA	NA	NA	NA	NA	NA	NA	NA	NA	NA
CH2235	10/2/2013	inventory_date	Ornamental cherry	Prunus	Greensboro	North Carolina	-79.47529	36.040433	NA	good	8.01601	no_info	4.57 to 9.14 m	NA	Greensboro	NA	NA	NA	NA	NA	NA	NA	NA	NA	NA	NA	NA
AY2399	10/22/2013	inventory_date	Leyland cypress	Cupressus leylandii	Greensboro	North Carolina	-79.464403	36.050732	NA	good	7.98234	no_info	4.57 to 9.14 m	NA	Greensboro	NA	NA	NA	NA	NA	NA	NA	NA	NA	NA	NA	NA
AY2400	10/22/2013	inventory_date	Leyland cypress	Cupressus leylandii	Greensboro	North Carolina	-79.46439	36.050733	NA	good	7.92548	no_info	4.57 to 9.14 m	NA	Greensboro	NA	NA	NA	NA	NA	NA	NA	NA	NA	NA	NA	NA
CH614	9/18/2013	inventory_date	Ligustrum	Ligustrum japonicum	Greensboro	North Carolina	-79.481845	36.040885	NA	good	8.27059	introduced	4.57 to 9.14 m	NA	Greensboro	NA	NA	NA	NA	NA	NA	NA	NA	NA	NA	NA	NA
CH1333	9/30/2013	inventory_date	Ornamental cherry	Prunus	Greensboro	North Carolina	-79.480395	36.04196	NA	good	8.10169	no_info	4.57 to 9.14 m	NA	Greensboro	NA	NA	NA	NA	NA	NA	NA	NA	NA	NA	NA	NA
CH567	9/18/2013	inventory_date	Elm	Ulmus	Greensboro	North Carolina	-79.481922	36.041352	NA	good	NA	no_info	NA	NA	Greensboro	NA	NA	NA	NA	NA	NA	NA	NA	NA	NA	NA	NA
AY1027	10/17/2013	inventory_date	Cherry	Prunus	Greensboro	North Carolina	-79.465102	36.04501	NA	good	8.06954	no_info	4.57 to 9.14 m	NA	Greensboro	NA	NA	NA	NA	NA	NA	NA	NA	NA	NA	NA	NA
CH1295	9/30/2013	inventory_date	Dogwood	Cornus florida	Greensboro	North Carolina	-79.480798	36.041975	NA	poor	7.95384	naturally_occurring	4.57 to 9.14 m	NA	Greensboro	NA	NA	NA	NA	NA	NA	NA	NA	NA	NA	NA	NA
CH2701	10/3/2013	inventory_date	Redbud	Cercis canadensis	Greensboro	North Carolina	-79.481211	36.035469	NA	good	8.39388	naturally_occurring	4.57 to 9.14 m	NA	Greensboro	NA	NA	NA	NA	NA	NA	NA	NA	NA	NA	NA	NA
CH2983	10/4/2013	inventory_date	Elm	Ulmus	Greensboro	North Carolina	-79.482235	36.041087	NA	poor	8.02754	no_info	4.57 to 9.14 m	NA	Greensboro	NA	NA	NA	NA	NA	NA	NA	NA	NA	NA	NA	NA
AY540	10/15/2013	inventory_date	Post oak	Quercus stellata	Greensboro	North Carolina	-79.465033	36.044733	NA	good	8.06918	naturally_occurring	4.57 to 9.14 m	NA	Greensboro	NA	NA	NA	NA	NA	NA	NA	NA	NA	NA	NA	NA
AY1659	10/18/2013	inventory_date	Apple	Malus domestica	Greensboro	North Carolina	-79.470364	36.045121	NA	poor	8.26361	introduced	4.57 to 9.14 m	NA	Greensboro	NA	NA	NA	NA	NA	NA	NA	NA	NA	NA	NA	NA
CH653	9/19/2013	inventory_date	Elm	Ulmus	Greensboro	North Carolina	-79.481629	36.041214	NA	good	7.9653	no_info	4.57 to 9.14 m	NA	Greensboro	NA	NA	NA	NA	NA	NA	NA	NA	NA	NA	NA	NA
CH1302	9/30/2013	inventory_date	Holly	Ilex	Greensboro	North Carolina	-79.480902	36.042059	NA	good	8.18699	no_info	4.57 to 9.14 m	NA	Greensboro	NA	NA	NA	NA	NA	NA	NA	NA	NA	NA	NA	NA
CH901	9/19/2013	inventory_date	Redbud	Cercis canadensis	Greensboro	North Carolina	-79.481609	36.040648	NA	fair	NA	naturally_occurring	NA	NA	Greensboro	NA	NA	NA	NA	NA	NA	NA	NA	NA	NA	NA	NA
CH1341	9/30/2013	inventory_date	Dogwood	Cornus florida	Greensboro	North Carolina	-79.480431	36.041668	NA	good	8.26575	naturally_occurring	4.57 to 9.14 m	NA	Greensboro	NA	NA	NA	NA	NA	NA	NA	NA	NA	NA	NA	NA
CH2055	10/2/2013	inventory_date	Southern magnolia	Magnolia grandiflora	Greensboro	North Carolina	-79.475753	36.040522	NA	good	8.06972	naturally_occurring	4.57 to 9.14 m	NA	Greensboro	NA	NA	NA	NA	NA	NA	NA	NA	NA	NA	NA	NA
CH2232	10/2/2013	inventory_date	Virginia pine	Pinus virginiana	Greensboro	North Carolina	-79.475467	36.040387	NA	poor	8.05626	naturally_occurring	4.57 to 9.14 m	NA	Greensboro	NA	NA	NA	NA	NA	NA	NA	NA	NA	NA	NA	NA
AY728	10/16/2013	inventory_date	Mimosa	Albizia julibrissin	Greensboro	North Carolina	-79.464426	36.045152	NA	good	8.07164	introduced	4.57 to 9.14 m	NA	Greensboro	NA	NA	NA	NA	NA	NA	NA	NA	NA	NA	NA	NA
CH2033	10/2/2013	inventory_date	Holly	Ilex	Greensboro	North Carolina	-79.475971	36.04064	NA	good	8.12313	no_info	4.57 to 9.14 m	NA	Greensboro	NA	NA	NA	NA	NA	NA	NA	NA	NA	NA	NA	NA
CH2222	10/2/2013	inventory_date	Red maple	Acer rubrum	Greensboro	North Carolina	-79.475522	36.040364	NA	good	8.04374	naturally_occurring	4.57 to 9.14 m	NA	Greensboro	NA	NA	NA	NA	NA	NA	NA	NA	NA	NA	NA	NA
AY471	10/15/2013	inventory_date	Cherry	Prunus	Greensboro	North Carolina	-79.465291	36.044533	NA	good	7.9323	no_info	4.57 to 9.14 m	NA	Greensboro	NA	NA	NA	NA	NA	NA	NA	NA	NA	NA	NA	NA
CH238	9/17/2013	inventory_date	Elm	Ulmus	Greensboro	North Carolina	-79.481558	36.041826	NA	good	8.13382	no_info	4.57 to 9.14 m	NA	Greensboro	NA	NA	NA	NA	NA	NA	NA	NA	NA	NA	NA	NA
CH2708	10/3/2013	inventory_date	Dogwood	Cornus florida	Greensboro	North Carolina	-79.481174	36.035431	NA	good	NA	naturally_occurring	NA	NA	Greensboro	NA	NA	NA	NA	NA	NA	NA	NA	NA	NA	NA	NA
CH2270	10/2/2013	inventory_date	Ornamental cherry	Prunus	Greensboro	North Carolina	-79.475534	36.040057	NA	fair	8.14519	no_info	4.57 to 9.14 m	NA	Greensboro	NA	NA	NA	NA	NA	NA	NA	NA	NA	NA	NA	NA
CH3092	10/4/2013	inventory_date	Dogwood	Cornus florida	Greensboro	North Carolina	-79.480292	36.042222	NA	good	8.03485	naturally_occurring	4.57 to 9.14 m	NA	Greensboro	NA	NA	NA	NA	NA	NA	NA	NA	NA	NA	NA	NA
AY820	10/16/2013	inventory_date	Southern magnolia	Magnolia grandiflora	Greensboro	North Carolina	-79.4647	36.045458	NA	good	7.99074	naturally_occurring	4.57 to 9.14 m	NA	Greensboro	NA	NA	NA	NA	NA	NA	NA	NA	NA	NA	NA	NA
AY1258	10/17/2013	inventory_date	Pecan	Carya illinoinensis	Greensboro	North Carolina	-79.465371	36.045268	NA	good	NA	introduced	NA	NA	Greensboro	NA	NA	NA	NA	NA	NA	NA	NA	NA	NA	NA	NA
AY1455	10/18/2013	inventory_date	Persimmon	Diospyros virginiana	Greensboro	North Carolina	-79.470385	36.044576	NA	good	8.31782	naturally_occurring	4.57 to 9.14 m	NA	Greensboro	NA	NA	NA	NA	NA	NA	NA	NA	NA	NA	NA	NA
AY1986	10/21/2013	inventory_date	Mulberry	Morus	Greensboro	North Carolina	-79.465998	36.050213	NA	fair	8.24733	no_info	4.57 to 9.14 m	NA	Greensboro	NA	NA	NA	NA	NA	NA	NA	NA	NA	NA	NA	NA
CH2336	10/2/2013	inventory_date	Hickory	Carya	Greensboro	North Carolina	-79.475852	36.040126	NA	good	NA	no_info	NA	NA	Greensboro	NA	NA	NA	NA	NA	NA	NA	NA	NA	NA	NA	NA
CH393	9/18/2013	inventory_date	Red maple	Acer rubrum	Greensboro	North Carolina	-79.481324	36.041694	NA	good	NA	naturally_occurring	NA	NA	Greensboro	NA	NA	NA	NA	NA	NA	NA	NA	NA	NA	NA	NA
CH1392	9/30/2013	inventory_date	Sugar maple	Acer saccharum	Greensboro	North Carolina	-79.481034	36.040824	NA	good	NA	naturally_occurring	NA	NA	Greensboro	NA	NA	NA	NA	NA	NA	NA	NA	NA	NA	NA	NA
CH2994	10/4/2013	inventory_date	Pecan	Carya illinoinensis	Greensboro	North Carolina	-79.482075	36.041047	NA	poor	NA	introduced	NA	NA	Greensboro	NA	NA	NA	NA	NA	NA	NA	NA	NA	NA	NA	NA
AY353	10/15/2013	inventory_date	Eastern red cedar	Juniperus virginiana	Greensboro	North Carolina	-79.465717	36.044074	NA	good	8.03382	naturally_occurring	4.57 to 9.14 m	NA	Greensboro	NA	NA	NA	NA	NA	NA	NA	NA	NA	NA	NA	NA
AY631	10/16/2013	inventory_date	Mulberry	Morus	Greensboro	North Carolina	-79.463805	36.04515	NA	poor	8.04136	no_info	4.57 to 9.14 m	NA	Greensboro	NA	NA	NA	NA	NA	NA	NA	NA	NA	NA	NA	NA
AY1320	10/17/2013	inventory_date	Cherry	Prunus	Greensboro	North Carolina	-79.465931	36.0451	NA	good	8.23603	no_info	4.57 to 9.14 m	NA	Greensboro	NA	NA	NA	NA	NA	NA	NA	NA	NA	NA	NA	NA
AY819	10/16/2013	inventory_date	Southern magnolia	Magnolia grandiflora	Greensboro	North Carolina	-79.464674	36.045465	NA	good	7.99172	naturally_occurring	4.57 to 9.14 m	NA	Greensboro	NA	NA	NA	NA	NA	NA	NA	NA	NA	NA	NA	NA
CH408	9/18/2013	inventory_date	Hackberry	Celtis occidentalis	Greensboro	North Carolina	-79.48125	36.041636	NA	good	8.26174	naturally_occurring	4.57 to 9.14 m	NA	Greensboro	NA	NA	NA	NA	NA	NA	NA	NA	NA	NA	NA	NA
AY1191	10/17/2013	inventory_date	Mulberry	Morus	Greensboro	North Carolina	-79.465884	36.044794	NA	fair	NA	no_info	NA	NA	Greensboro	NA	NA	NA	NA	NA	NA	NA	NA	NA	NA	NA	NA
CH930	9/19/2013	inventory_date	Mulberry	Morus	Greensboro	North Carolina	-79.481699	36.040608	NA	fair	8.12987	no_info	4.57 to 9.14 m	NA	Greensboro	NA	NA	NA	NA	NA	NA	NA	NA	NA	NA	NA	NA
AY1520	10/18/2013	inventory_date	Sweetgum	Liquidambar styraciflua	Greensboro	North Carolina	-79.470025	36.044487	NA	good	8.20188	naturally_occurring	4.57 to 9.14 m	NA	Greensboro	NA	NA	NA	NA	NA	NA	NA	NA	NA	NA	NA	NA
AY2328	10/22/2013	inventory_date	Mimosa	Albizia julibrissin	Greensboro	North Carolina	-79.464575	36.050376	NA	good	7.88703	introduced	4.57 to 9.14 m	NA	Greensboro	NA	NA	NA	NA	NA	NA	NA	NA	NA	NA	NA	NA
AY2341	10/22/2013	inventory_date	Box elder	Acer negundo	Greensboro	North Carolina	-79.464536	36.050285	NA	fair	NA	naturally_occurring	NA	NA	Greensboro	NA	NA	NA	NA	NA	NA	NA	NA	NA	NA	NA	NA
CH1841	10/1/2013	inventory_date	Crabapple	Malus angustifolia	Greensboro	North Carolina	-79.480758	36.040509	NA	poor	8.35436	naturally_occurring	4.57 to 9.14 m	NA	Greensboro	NA	NA	NA	NA	NA	NA	NA	NA	NA	NA	NA	NA
CH2246	10/2/2013	inventory_date	Hackberry	Celtis occidentalis	Greensboro	North Carolina	-79.475484	36.040314	NA	good	NA	naturally_occurring	NA	NA	Greensboro	NA	NA	NA	NA	NA	NA	NA	NA	NA	NA	NA	NA
AY368	10/15/2013	inventory_date	Mulberry	Morus	Greensboro	North Carolina	-79.465662	36.043981	NA	poor	8.09336	no_info	4.57 to 9.14 m	NA	Greensboro	NA	NA	NA	NA	NA	NA	NA	NA	NA	NA	NA	NA
AY451	10/15/2013	inventory_date	Honey locust	Gleditsia triacanthos	Greensboro	North Carolina	-79.465533	36.044452	NA	good	8.18684	naturally_occurring	4.57 to 9.14 m	NA	Greensboro	NA	NA	NA	NA	NA	NA	NA	NA	NA	NA	NA	NA
AY2241	10/22/2013	inventory_date	Dogwood	Cornus florida	Greensboro	North Carolina	-79.464868	36.045831	NA	fair	8.23319	naturally_occurring	4.57 to 9.14 m	NA	Greensboro	NA	NA	NA	NA	NA	NA	NA	NA	NA	NA	NA	NA
CH46	9/9/2013	inventory_date	Leyland cypress	Cupressus leylandii	Greensboro	North Carolina	-79.481889	36.041879	NA	good	8.17687	no_info	4.57 to 9.14 m	NA	Greensboro	NA	NA	NA	NA	NA	NA	NA	NA	NA	NA	NA	NA
CH47	9/9/2013	inventory_date	Leyland cypress	Cupressus leylandii	Greensboro	North Carolina	-79.481878	36.041878	NA	good	8.18997	no_info	4.57 to 9.14 m	NA	Greensboro	NA	NA	NA	NA	NA	NA	NA	NA	NA	NA	NA	NA
CH48	9/9/2013	inventory_date	Leyland cypress	Cupressus leylandii	Greensboro	North Carolina	-79.481871	36.041876	NA	good	8.19337	no_info	4.57 to 9.14 m	NA	Greensboro	NA	NA	NA	NA	NA	NA	NA	NA	NA	NA	NA	NA
CH49	9/9/2013	inventory_date	Leyland cypress	Cupressus leylandii	Greensboro	North Carolina	-79.481841	36.04187	NA	good	8.19257	no_info	4.57 to 9.14 m	NA	Greensboro	NA	NA	NA	NA	NA	NA	NA	NA	NA	NA	NA	NA
CH50	9/9/2013	inventory_date	Leyland cypress	Cupressus leylandii	Greensboro	North Carolina	-79.481829	36.041868	NA	good	8.19837	no_info	4.57 to 9.14 m	NA	Greensboro	NA	NA	NA	NA	NA	NA	NA	NA	NA	NA	NA	NA
CH1794	10/1/2013	inventory_date	Leyland cypress	Cupressus leylandii	Greensboro	North Carolina	-79.480402	36.040606	NA	good	NA	no_info	NA	NA	Greensboro	NA	NA	NA	NA	NA	NA	NA	NA	NA	NA	NA	NA
CH1795	10/1/2013	inventory_date	Leyland cypress	Cupressus leylandii	Greensboro	North Carolina	-79.480403	36.040614	NA	good	NA	no_info	NA	NA	Greensboro	NA	NA	NA	NA	NA	NA	NA	NA	NA	NA	NA	NA
CH1796	10/1/2013	inventory_date	Leyland cypress	Cupressus leylandii	Greensboro	North Carolina	-79.480403	36.04062	NA	good	NA	no_info	NA	NA	Greensboro	NA	NA	NA	NA	NA	NA	NA	NA	NA	NA	NA	NA
CH1797	10/1/2013	inventory_date	Leyland cypress	Cupressus leylandii	Greensboro	North Carolina	-79.480402	36.040626	NA	good	NA	no_info	NA	NA	Greensboro	NA	NA	NA	NA	NA	NA	NA	NA	NA	NA	NA	NA
CH2396	10/3/2013	inventory_date	Bradford pear	Pyrus calleryana	Greensboro	North Carolina	-79.480131	36.040487	NA	good	8.21832	introduced	4.57 to 9.14 m	NA	Greensboro	NA	NA	NA	NA	NA	NA	NA	NA	NA	NA	NA	NA
CH2834	10/3/2013	inventory_date	Dogwood	Cornus florida	Greensboro	North Carolina	-79.481808	36.03565	NA	poor	8.24792	naturally_occurring	4.57 to 9.14 m	NA	Greensboro	NA	NA	NA	NA	NA	NA	NA	NA	NA	NA	NA	NA
CH728	9/19/2013	inventory_date	Leyland cypress	Cupressus leylandii	Greensboro	North Carolina	-79.481325	36.041132	NA	good	8.28529	no_info	4.57 to 9.14 m	NA	Greensboro	NA	NA	NA	NA	NA	NA	NA	NA	NA	NA	NA	NA
CH729	9/19/2013	inventory_date	Leyland cypress	Cupressus leylandii	Greensboro	North Carolina	-79.481305	36.041132	NA	good	8.13509	no_info	4.57 to 9.14 m	NA	Greensboro	NA	NA	NA	NA	NA	NA	NA	NA	NA	NA	NA	NA
CH730	9/19/2013	inventory_date	Leyland cypress	Cupressus leylandii	Greensboro	North Carolina	-79.481285	36.041129	NA	good	8.24338	no_info	4.57 to 9.14 m	NA	Greensboro	NA	NA	NA	NA	NA	NA	NA	NA	NA	NA	NA	NA
CH1414	9/30/2013	inventory_date	Chinese elm	Ulmus parvifolia	Greensboro	North Carolina	-79.481018	36.040833	NA	dead	8.42359	introduced	4.57 to 9.14 m	NA	Greensboro	NA	NA	NA	NA	NA	NA	NA	NA	NA	NA	NA	NA
CH2547	10/3/2013	inventory_date	Ornamental cherry	Prunus	Greensboro	North Carolina	-79.481462	36.035444	NA	good	8.39306	no_info	4.57 to 9.14 m	NA	Greensboro	NA	NA	NA	NA	NA	NA	NA	NA	NA	NA	NA	NA
CH2868	10/4/2013	inventory_date	Weeping cherry	Prunus subhirtella	Greensboro	North Carolina	-79.481959	36.042349	NA	good	8.06652	introduced	4.57 to 9.14 m	NA	Greensboro	NA	NA	NA	NA	NA	NA	NA	NA	NA	NA	NA	NA
CH3083	10/4/2013	inventory_date	Dogwood	Cornus florida	Greensboro	North Carolina	-79.480222	36.041659	NA	good	8.249	naturally_occurring	4.57 to 9.14 m	NA	Greensboro	NA	NA	NA	NA	NA	NA	NA	NA	NA	NA	NA	NA
AY15	10/8/2013	inventory_date	Cherry	Prunus	Greensboro	North Carolina	-79.465501	36.045764	NA	fair	8.08203	no_info	4.57 to 9.14 m	NA	Greensboro	NA	NA	NA	NA	NA	NA	NA	NA	NA	NA	NA	NA
AY17	10/8/2013	inventory_date	Cherry	Prunus	Greensboro	North Carolina	-79.465435	36.04572	NA	good	8.12733	no_info	4.57 to 9.14 m	NA	Greensboro	NA	NA	NA	NA	NA	NA	NA	NA	NA	NA	NA	NA
CH3116	10/4/2013	inventory_date	Dogwood	Cornus florida	Greensboro	North Carolina	-79.475995	36.041685	NA	good	8.29915	naturally_occurring	4.57 to 9.14 m	NA	Greensboro	NA	NA	NA	NA	NA	NA	NA	NA	NA	NA	NA	NA
CH3117	10/4/2013	inventory_date	Dogwood	Cornus florida	Greensboro	North Carolina	-79.475985	36.041699	NA	good	8.2917	naturally_occurring	4.57 to 9.14 m	NA	Greensboro	NA	NA	NA	NA	NA	NA	NA	NA	NA	NA	NA	NA
AY11	10/8/2013	inventory_date	Cherry	Prunus	Greensboro	North Carolina	-79.465624	36.04585	NA	fair	8.21903	no_info	4.57 to 9.14 m	NA	Greensboro	NA	NA	NA	NA	NA	NA	NA	NA	NA	NA	NA	NA
AY97	10/8/2013	inventory_date	Crepe myrtle	Lagerstroemia	Greensboro	North Carolina	-79.464824	36.050312	NA	good	8.11704	no_info	4.57 to 9.14 m	NA	Greensboro	NA	NA	NA	NA	NA	NA	NA	NA	NA	NA	NA	NA
AY98	10/8/2013	inventory_date	Crepe myrtle	Lagerstroemia	Greensboro	North Carolina	-79.464809	36.050344	NA	good	8.22997	no_info	4.57 to 9.14 m	NA	Greensboro	NA	NA	NA	NA	NA	NA	NA	NA	NA	NA	NA	NA
AY142	10/8/2013	inventory_date	Black cherry	Prunus serotina	Greensboro	North Carolina	-79.465261	36.050187	NA	poor	8.12617	naturally_occurring	4.57 to 9.14 m	NA	Greensboro	NA	NA	NA	NA	NA	NA	NA	NA	NA	NA	NA	NA
AY171	10/8/2013	inventory_date	Trident maple	Acer buergerianum	Greensboro	North Carolina	-79.465729	36.050386	NA	good	8.08526	introduced	4.57 to 9.14 m	NA	Greensboro	NA	NA	NA	NA	NA	NA	NA	NA	NA	NA	NA	NA
AY172	10/8/2013	inventory_date	Trident maple	Acer buergerianum	Greensboro	North Carolina	-79.465725	36.050427	NA	good	8.05833	introduced	4.57 to 9.14 m	NA	Greensboro	NA	NA	NA	NA	NA	NA	NA	NA	NA	NA	NA	NA
AY173	10/8/2013	inventory_date	Trident maple	Acer buergerianum	Greensboro	North Carolina	-79.46573	36.050448	NA	good	8.12725	introduced	4.57 to 9.14 m	NA	Greensboro	NA	NA	NA	NA	NA	NA	NA	NA	NA	NA	NA	NA
AY174	10/8/2013	inventory_date	Trident maple	Acer buergerianum	Greensboro	North Carolina	-79.465727	36.050469	NA	good	8.14106	introduced	4.57 to 9.14 m	NA	Greensboro	NA	NA	NA	NA	NA	NA	NA	NA	NA	NA	NA	NA
AY175	10/8/2013	inventory_date	Trident maple	Acer buergerianum	Greensboro	North Carolina	-79.465724	36.050498	NA	good	8.14476	introduced	4.57 to 9.14 m	NA	Greensboro	NA	NA	NA	NA	NA	NA	NA	NA	NA	NA	NA	NA
AY176	10/8/2013	inventory_date	Trident maple	Acer buergerianum	Greensboro	North Carolina	-79.465722	36.050519	NA	good	8.05111	introduced	4.57 to 9.14 m	NA	Greensboro	NA	NA	NA	NA	NA	NA	NA	NA	NA	NA	NA	NA
AY177	10/8/2013	inventory_date	Trident maple	Acer buergerianum	Greensboro	North Carolina	-79.465722	36.050542	NA	good	8.0507	introduced	4.57 to 9.14 m	NA	Greensboro	NA	NA	NA	NA	NA	NA	NA	NA	NA	NA	NA	NA
AY178	10/8/2013	inventory_date	Trident maple	Acer buergerianum	Greensboro	North Carolina	-79.465719	36.050565	NA	good	8.03513	introduced	4.57 to 9.14 m	NA	Greensboro	NA	NA	NA	NA	NA	NA	NA	NA	NA	NA	NA	NA
AY179	10/8/2013	inventory_date	Trident maple	Acer buergerianum	Greensboro	North Carolina	-79.465719	36.050591	NA	good	8.017	introduced	4.57 to 9.14 m	NA	Greensboro	NA	NA	NA	NA	NA	NA	NA	NA	NA	NA	NA	NA
AY180	10/8/2013	inventory_date	Trident maple	Acer buergerianum	Greensboro	North Carolina	-79.465716	36.050612	NA	good	8.0115	introduced	4.57 to 9.14 m	NA	Greensboro	NA	NA	NA	NA	NA	NA	NA	NA	NA	NA	NA	NA
AY181	10/8/2013	inventory_date	Trident maple	Acer buergerianum	Greensboro	North Carolina	-79.465719	36.050637	NA	good	8.05107	introduced	4.57 to 9.14 m	NA	Greensboro	NA	NA	NA	NA	NA	NA	NA	NA	NA	NA	NA	NA
AY182	10/8/2013	inventory_date	Trident maple	Acer buergerianum	Greensboro	North Carolina	-79.465713	36.050658	NA	good	8.0216	introduced	4.57 to 9.14 m	NA	Greensboro	NA	NA	NA	NA	NA	NA	NA	NA	NA	NA	NA	NA
AY183	10/8/2013	inventory_date	Trident maple	Acer buergerianum	Greensboro	North Carolina	-79.465712	36.050677	NA	good	8.01714	introduced	4.57 to 9.14 m	NA	Greensboro	NA	NA	NA	NA	NA	NA	NA	NA	NA	NA	NA	NA
AY184	10/8/2013	inventory_date	Trident maple	Acer buergerianum	Greensboro	North Carolina	-79.465714	36.050706	NA	good	8.0307	introduced	4.57 to 9.14 m	NA	Greensboro	NA	NA	NA	NA	NA	NA	NA	NA	NA	NA	NA	NA
AY185	10/8/2013	inventory_date	Trident maple	Acer buergerianum	Greensboro	North Carolina	-79.465707	36.050726	NA	good	7.99711	introduced	4.57 to 9.14 m	NA	Greensboro	NA	NA	NA	NA	NA	NA	NA	NA	NA	NA	NA	NA
AY186	10/8/2013	inventory_date	Trident maple	Acer buergerianum	Greensboro	North Carolina	-79.465707	36.050749	NA	good	7.99572	introduced	4.57 to 9.14 m	NA	Greensboro	NA	NA	NA	NA	NA	NA	NA	NA	NA	NA	NA	NA
AY516	10/15/2013	inventory_date	Cherry	Prunus	Greensboro	North Carolina	-79.464822	36.044913	NA	good	7.95356	no_info	4.57 to 9.14 m	NA	Greensboro	NA	NA	NA	NA	NA	NA	NA	NA	NA	NA	NA	NA
AY760	10/16/2013	inventory_date	Japenese maple	Acer palmatum	Greensboro	North Carolina	-79.464179	36.045387	NA	good	8.19165	introduced	4.57 to 9.14 m	NA	Greensboro	NA	NA	NA	NA	NA	NA	NA	NA	NA	NA	NA	NA
AY1530	10/18/2013	inventory_date	Dogwood	Cornus florida	Greensboro	North Carolina	-79.470031	36.044679	NA	good	8.26725	naturally_occurring	4.57 to 9.14 m	NA	Greensboro	NA	NA	NA	NA	NA	NA	NA	NA	NA	NA	NA	NA
CH2672	10/3/2013	inventory_date	Sugar maple	Acer saccharum	Greensboro	North Carolina	-79.481217	36.035589	NA	good	8.40343	naturally_occurring	4.57 to 9.14 m	NA	Greensboro	NA	NA	NA	NA	NA	NA	NA	NA	NA	NA	NA	NA
AY822	10/16/2013	inventory_date	Black walnut	Juglans nigra	Greensboro	North Carolina	-79.464709	36.045449	NA	good	NA	naturally_occurring	NA	NA	Greensboro	NA	NA	NA	NA	NA	NA	NA	NA	NA	NA	NA	NA
AY1263	10/17/2013	inventory_date	Mulberry	Morus	Greensboro	North Carolina	-79.465455	36.045267	NA	good	NA	no_info	NA	NA	Greensboro	NA	NA	NA	NA	NA	NA	NA	NA	NA	NA	NA	NA
CH2082	10/2/2013	inventory_date	Dogwood	Cornus florida	Greensboro	North Carolina	-79.475734	36.040837	NA	good	NA	naturally_occurring	NA	NA	Greensboro	NA	NA	NA	NA	NA	NA	NA	NA	NA	NA	NA	NA
CH684	9/19/2013	inventory_date	Black walnut	Juglans nigra	Greensboro	North Carolina	-79.481255	36.041147	NA	good	8.25124	naturally_occurring	4.57 to 9.14 m	NA	Greensboro	NA	NA	NA	NA	NA	NA	NA	NA	NA	NA	NA	NA
AY843	10/16/2013	inventory_date	Dogwood	Cornus florida	Greensboro	North Carolina	-79.464854	36.045488	NA	good	8.04468	naturally_occurring	4.57 to 9.14 m	NA	Greensboro	NA	NA	NA	NA	NA	NA	NA	NA	NA	NA	NA	NA
AY1742	10/18/2013	inventory_date	Dogwood	Cornus florida	Greensboro	North Carolina	-79.470693	36.044824	NA	fair	8.45334	naturally_occurring	4.57 to 9.14 m	NA	Greensboro	NA	NA	NA	NA	NA	NA	NA	NA	NA	NA	NA	NA
AY71	10/8/2013	inventory_date	Bradford pear	Pyrus calleryana	Greensboro	North Carolina	-79.465334	36.050248	NA	fair	8.03003	introduced	4.57 to 9.14 m	NA	Greensboro	NA	NA	NA	NA	NA	NA	NA	NA	NA	NA	NA	NA
CH885	9/19/2013	inventory_date	Hackberry	Celtis occidentalis	Greensboro	North Carolina	-79.481288	36.040673	NA	good	8.30939	naturally_occurring	4.57 to 9.14 m	NA	Greensboro	NA	NA	NA	NA	NA	NA	NA	NA	NA	NA	NA	NA
AY1967	10/21/2013	inventory_date	Mulberry	Morus	Greensboro	North Carolina	-79.470111	36.050106	NA	good	NA	no_info	NA	NA	Greensboro	NA	NA	NA	NA	NA	NA	NA	NA	NA	NA	NA	NA
CH884	9/19/2013	inventory_date	Bladdernut	Staphylea trifolia	Greensboro	North Carolina	-79.481243	36.040691	NA	good	8.29209	naturally_occurring	4.57 to 9.14 m	NA	Greensboro	NA	NA	NA	NA	NA	NA	NA	NA	NA	NA	NA	NA
CH1892	10/1/2013	inventory_date	Ornamental cherry	Prunus	Greensboro	North Carolina	-79.481003	36.040329	NA	good	8.40329	no_info	4.57 to 9.14 m	NA	Greensboro	NA	NA	NA	NA	NA	NA	NA	NA	NA	NA	NA	NA
CH2049	10/2/2013	inventory_date	Holly	Ilex	Greensboro	North Carolina	-79.475819	36.040532	NA	good	8.0506	no_info	4.57 to 9.14 m	NA	Greensboro	NA	NA	NA	NA	NA	NA	NA	NA	NA	NA	NA	NA
AY1942	10/21/2013	inventory_date	Mulberry	Morus	Greensboro	North Carolina	-79.470037	36.045982	NA	good	8.17361	no_info	4.57 to 9.14 m	NA	Greensboro	NA	NA	NA	NA	NA	NA	NA	NA	NA	NA	NA	NA
AY2297	10/22/2013	inventory_date	Deciduous magnolia	Magnolia	Greensboro	North Carolina	-79.464701	36.050106	NA	good	8.20097	no_info	4.57 to 9.14 m	NA	Greensboro	NA	NA	NA	NA	NA	NA	NA	NA	NA	NA	NA	NA
AY1756	10/18/2013	inventory_date	Apple	Malus domestica	Greensboro	North Carolina	-79.470487	36.044818	NA	fair	8.57406	introduced	4.57 to 9.14 m	NA	Greensboro	NA	NA	NA	NA	NA	NA	NA	NA	NA	NA	NA	NA
AY121	10/8/2013	inventory_date	Dogwood	Cornus florida	Greensboro	North Carolina	-79.464615	36.050703	NA	fair	7.98403	naturally_occurring	4.57 to 9.14 m	NA	Greensboro	NA	NA	NA	NA	NA	NA	NA	NA	NA	NA	NA	NA
AY200	10/8/2013	inventory_date	Dogwood	Cornus florida	Greensboro	North Carolina	-79.465756	36.050185	NA	good	8.24655	naturally_occurring	4.57 to 9.14 m	NA	Greensboro	NA	NA	NA	NA	NA	NA	NA	NA	NA	NA	NA	NA
AY437	10/15/2013	inventory_date	Mulberry	Morus	Greensboro	North Carolina	-79.465792	36.044231	NA	good	8.07986	no_info	4.57 to 9.14 m	NA	Greensboro	NA	NA	NA	NA	NA	NA	NA	NA	NA	NA	NA	NA
AY660	10/16/2013	inventory_date	Eastern red cedar	Juniperus virginiana	Greensboro	North Carolina	-79.464381	36.044971	NA	good	7.95358	naturally_occurring	4.57 to 9.14 m	NA	Greensboro	NA	NA	NA	NA	NA	NA	NA	NA	NA	NA	NA	NA
AY1602	10/18/2013	inventory_date	Deciduous magnolia	Magnolia	Greensboro	North Carolina	-79.470099	36.045199	NA	good	NA	no_info	NA	NA	Greensboro	NA	NA	NA	NA	NA	NA	NA	NA	NA	NA	NA	NA
AY2107	10/21/2013	inventory_date	Mulberry	Morus	Greensboro	North Carolina	-79.47023	36.050056	NA	poor	8.17104	no_info	4.57 to 9.14 m	NA	Greensboro	NA	NA	NA	NA	NA	NA	NA	NA	NA	NA	NA	NA
CH2147	10/2/2013	inventory_date	Southern magnolia	Magnolia grandiflora	Greensboro	North Carolina	-79.475734	36.040461	NA	good	8.17256	naturally_occurring	4.57 to 9.14 m	NA	Greensboro	NA	NA	NA	NA	NA	NA	NA	NA	NA	NA	NA	NA
AY1700	10/18/2013	inventory_date	Dogwood	Cornus florida	Greensboro	North Carolina	-79.470417	36.044643	NA	good	8.25044	naturally_occurring	4.57 to 9.14 m	NA	Greensboro	NA	NA	NA	NA	NA	NA	NA	NA	NA	NA	NA	NA
AY1684	10/18/2013	inventory_date	Deciduous magnolia	Magnolia	Greensboro	North Carolina	-79.470294	36.044883	NA	good	8.14498	no_info	4.57 to 9.14 m	NA	Greensboro	NA	NA	NA	NA	NA	NA	NA	NA	NA	NA	NA	NA
AY2280	10/22/2013	inventory_date	Dogwood	Cornus florida	Greensboro	North Carolina	-79.464773	36.045987	NA	good	8.03988	naturally_occurring	4.57 to 9.14 m	NA	Greensboro	NA	NA	NA	NA	NA	NA	NA	NA	NA	NA	NA	NA
AY1702	10/18/2013	inventory_date	Dogwood	Cornus florida	Greensboro	North Carolina	-79.470355	36.04463	NA	good	8.65199	naturally_occurring	4.57 to 9.14 m	NA	Greensboro	NA	NA	NA	NA	NA	NA	NA	NA	NA	NA	NA	NA
CH1770	10/1/2013	inventory_date	Mulberry	Morus	Greensboro	North Carolina	-79.480143	36.040569	NA	good	NA	no_info	NA	NA	Greensboro	NA	NA	NA	NA	NA	NA	NA	NA	NA	NA	NA	NA
CH2507	10/3/2013	inventory_date	Catalpa	Catalpa bignonioides	Greensboro	North Carolina	-79.480934	36.035586	NA	good	8.57025	introduced	4.57 to 9.14 m	NA	Greensboro	NA	NA	NA	NA	NA	NA	NA	NA	NA	NA	NA	NA
CH1359	9/30/2013	inventory_date	Leyland cypress	Cupressus leylandii	Greensboro	North Carolina	-79.480899	36.040707	NA	good	8.53881	no_info	4.57 to 9.14 m	NA	Greensboro	NA	NA	NA	NA	NA	NA	NA	NA	NA	NA	NA	NA
CH2784	10/3/2013	inventory_date	Dogwood	Cornus florida	Greensboro	North Carolina	-79.481694	36.035918	NA	good	NA	naturally_occurring	NA	NA	Greensboro	NA	NA	NA	NA	NA	NA	NA	NA	NA	NA	NA	NA
CH2797	10/3/2013	inventory_date	Dogwood	Cornus florida	Greensboro	North Carolina	-79.481774	36.035844	NA	good	NA	naturally_occurring	NA	NA	Greensboro	NA	NA	NA	NA	NA	NA	NA	NA	NA	NA	NA	NA
CH2474	10/3/2013	inventory_date	Black cherry	Prunus serotina	Greensboro	North Carolina	-79.480923	36.035887	NA	fair	8.34206	naturally_occurring	4.57 to 9.14 m	NA	Greensboro	NA	NA	NA	NA	NA	NA	NA	NA	NA	NA	NA	NA
AY486	10/15/2013	inventory_date	Dogwood	Cornus florida	Greensboro	North Carolina	-79.465186	36.044583	NA	good	8.01363	naturally_occurring	4.57 to 9.14 m	NA	Greensboro	NA	NA	NA	NA	NA	NA	NA	NA	NA	NA	NA	NA
AY891	10/16/2013	inventory_date	Crabapple	Malus angustifolia	Greensboro	North Carolina	-79.464868	36.045416	NA	good	NA	naturally_occurring	NA	NA	Greensboro	NA	NA	NA	NA	NA	NA	NA	NA	NA	NA	NA	NA
AY1652	10/18/2013	inventory_date	Apple	Malus domestica	Greensboro	North Carolina	-79.470275	36.045198	NA	good	8.42879	introduced	4.57 to 9.14 m	NA	Greensboro	NA	NA	NA	NA	NA	NA	NA	NA	NA	NA	NA	NA
CH1579	10/1/2013	inventory_date	Sugar maple	Acer saccharum	Greensboro	North Carolina	-79.480643	36.040702	NA	good	8.28907	naturally_occurring	4.57 to 9.14 m	NA	Greensboro	NA	NA	NA	NA	NA	NA	NA	NA	NA	NA	NA	NA
CH1018	9/20/2013	inventory_date	Southern magnolia	Magnolia grandiflora	Greensboro	North Carolina	-79.481782	36.040094	NA	good	NA	naturally_occurring	NA	NA	Greensboro	NA	NA	NA	NA	NA	NA	NA	NA	NA	NA	NA	NA
CH1178	9/20/2013	inventory_date	Mulberry	Morus	Greensboro	North Carolina	-79.481231	36.040073	NA	fair	8.36153	no_info	4.57 to 9.14 m	NA	Greensboro	NA	NA	NA	NA	NA	NA	NA	NA	NA	NA	NA	NA
CH3067	10/4/2013	inventory_date	Buckeye	Aesculus	Greensboro	North Carolina	-79.480157	36.041499	NA	good	8.56621	no_info	4.57 to 9.14 m	NA	Greensboro	NA	NA	NA	NA	NA	NA	NA	NA	NA	NA	NA	NA
CH1091	9/20/2013	inventory_date	Mulberry	Morus	Greensboro	North Carolina	-79.48147	36.040368	NA	good	8.27697	no_info	4.57 to 9.14 m	NA	Greensboro	NA	NA	NA	NA	NA	NA	NA	NA	NA	NA	NA	NA
CH2096	10/2/2013	inventory_date	Ornamental cherry	Prunus	Greensboro	North Carolina	-79.475547	36.04078	NA	good	8.03038	no_info	4.57 to 9.14 m	NA	Greensboro	NA	NA	NA	NA	NA	NA	NA	NA	NA	NA	NA	NA
CH2487	10/3/2013	inventory_date	Tree of heaven	Ailanthus altissima	Greensboro	North Carolina	-79.480912	36.035779	NA	good	8.39811	introduced	4.57 to 9.14 m	NA	Greensboro	NA	NA	NA	NA	NA	NA	NA	NA	NA	NA	NA	NA
AY1582	10/18/2013	inventory_date	Apple	Malus domestica	Greensboro	North Carolina	-79.470145	36.045105	NA	good	8.30117	introduced	4.57 to 9.14 m	NA	Greensboro	NA	NA	NA	NA	NA	NA	NA	NA	NA	NA	NA	NA
CH2118	10/2/2013	inventory_date	Dogwood	Cornus florida	Greensboro	North Carolina	-79.475644	36.040617	NA	good	NA	naturally_occurring	NA	NA	Greensboro	NA	NA	NA	NA	NA	NA	NA	NA	NA	NA	NA	NA
CH2856	10/4/2013	inventory_date	Hackberry	Celtis occidentalis	Greensboro	North Carolina	-79.482237	36.042345	NA	good	NA	naturally_occurring	NA	NA	Greensboro	NA	NA	NA	NA	NA	NA	NA	NA	NA	NA	NA	NA
CH2861	10/4/2013	inventory_date	Sugar maple	Acer saccharum	Greensboro	North Carolina	-79.482165	36.04234	NA	good	8.17167	naturally_occurring	4.57 to 9.14 m	NA	Greensboro	NA	NA	NA	NA	NA	NA	NA	NA	NA	NA	NA	NA
AY557	10/15/2013	inventory_date	Dogwood	Cornus florida	Greensboro	North Carolina	-79.465133	36.044519	NA	good	8.10258	naturally_occurring	4.57 to 9.14 m	NA	Greensboro	NA	NA	NA	NA	NA	NA	NA	NA	NA	NA	NA	NA
CH2126	10/2/2013	inventory_date	Sugar maple	Acer saccharum	Greensboro	North Carolina	-79.475583	36.040604	NA	good	8.05022	naturally_occurring	4.57 to 9.14 m	NA	Greensboro	NA	NA	NA	NA	NA	NA	NA	NA	NA	NA	NA	NA
AY515	10/15/2013	inventory_date	Yaupon	Ilex vomitoria	Greensboro	North Carolina	-79.46483	36.044892	NA	good	7.94195	naturally_occurring	4.57 to 9.14 m	NA	Greensboro	NA	NA	NA	NA	NA	NA	NA	NA	NA	NA	NA	NA
CH27	9/9/2013	inventory_date	Arborvitae	Thuja occidentalis	Greensboro	North Carolina	-79.481572	36.042282	NA	good	7.9881	naturally_occurring	4.57 to 9.14 m	NA	Greensboro	NA	NA	NA	NA	NA	NA	NA	NA	NA	NA	NA	NA
CH28	9/9/2013	inventory_date	Arborvitae	Thuja occidentalis	Greensboro	North Carolina	-79.481562	36.042281	NA	good	7.95835	naturally_occurring	4.57 to 9.14 m	NA	Greensboro	NA	NA	NA	NA	NA	NA	NA	NA	NA	NA	NA	NA
CH29	9/9/2013	inventory_date	Arborvitae	Thuja occidentalis	Greensboro	North Carolina	-79.481553	36.042282	NA	good	7.95592	naturally_occurring	4.57 to 9.14 m	NA	Greensboro	NA	NA	NA	NA	NA	NA	NA	NA	NA	NA	NA	NA
CH51	9/9/2013	inventory_date	Leyland cypress	Cupressus leylandii	Greensboro	North Carolina	-79.48182	36.04187	NA	good	8.23677	no_info	4.57 to 9.14 m	NA	Greensboro	NA	NA	NA	NA	NA	NA	NA	NA	NA	NA	NA	NA
CH52	9/9/2013	inventory_date	Leyland cypress	Cupressus leylandii	Greensboro	North Carolina	-79.481794	36.041866	NA	good	8.20707	no_info	4.57 to 9.14 m	NA	Greensboro	NA	NA	NA	NA	NA	NA	NA	NA	NA	NA	NA	NA
CH53	9/9/2013	inventory_date	Leyland cypress	Cupressus leylandii	Greensboro	North Carolina	-79.481787	36.041866	NA	good	8.19597	no_info	4.57 to 9.14 m	NA	Greensboro	NA	NA	NA	NA	NA	NA	NA	NA	NA	NA	NA	NA
CH54	9/9/2013	inventory_date	Leyland cypress	Cupressus leylandii	Greensboro	North Carolina	-79.481773	36.041868	NA	good	8.23347	no_info	4.57 to 9.14 m	NA	Greensboro	NA	NA	NA	NA	NA	NA	NA	NA	NA	NA	NA	NA
CH1263	9/30/2013	inventory_date	Ornamental cherry	Prunus	Greensboro	North Carolina	-79.480943	36.041908	NA	good	8.03867	no_info	4.57 to 9.14 m	NA	Greensboro	NA	NA	NA	NA	NA	NA	NA	NA	NA	NA	NA	NA
CH1869	10/1/2013	inventory_date	Black cherry	Prunus serotina	Greensboro	North Carolina	-79.480607	36.040321	NA	good	8.34189	naturally_occurring	4.57 to 9.14 m	NA	Greensboro	NA	NA	NA	NA	NA	NA	NA	NA	NA	NA	NA	NA
CH192	9/17/2013	inventory_date	Dogwood	Cornus florida	Greensboro	North Carolina	-79.481053	36.041811	NA	good	8.03461	naturally_occurring	4.57 to 9.14 m	NA	Greensboro	NA	NA	NA	NA	NA	NA	NA	NA	NA	NA	NA	NA
CH2870	10/4/2013	inventory_date	Bradford pear	Pyrus calleryana	Greensboro	North Carolina	-79.481969	36.04229	NA	fair	8.18103	introduced	4.57 to 9.14 m	NA	Greensboro	NA	NA	NA	NA	NA	NA	NA	NA	NA	NA	NA	NA
AY16	10/8/2013	inventory_date	Cherry	Prunus	Greensboro	North Carolina	-79.465472	36.045743	NA	good	8.07891	no_info	4.57 to 9.14 m	NA	Greensboro	NA	NA	NA	NA	NA	NA	NA	NA	NA	NA	NA	NA
AY36	10/8/2013	inventory_date	Red maple	Acer rubrum	Greensboro	North Carolina	-79.465648	36.045931	NA	good	8.3238	naturally_occurring	4.57 to 9.14 m	NA	Greensboro	NA	NA	NA	NA	NA	NA	NA	NA	NA	NA	NA	NA
AY57	10/8/2013	inventory_date	Red maple	Acer rubrum	Greensboro	North Carolina	-79.465567	36.050076	NA	good	8.17879	naturally_occurring	4.57 to 9.14 m	NA	Greensboro	NA	NA	NA	NA	NA	NA	NA	NA	NA	NA	NA	NA
AY58	10/8/2013	inventory_date	Red maple	Acer rubrum	Greensboro	North Carolina	-79.465571	36.050113	NA	fair	8.18257	naturally_occurring	4.57 to 9.14 m	NA	Greensboro	NA	NA	NA	NA	NA	NA	NA	NA	NA	NA	NA	NA
AY59	10/8/2013	inventory_date	Red maple	Acer rubrum	Greensboro	North Carolina	-79.46557	36.050146	NA	good	8.14916	naturally_occurring	4.57 to 9.14 m	NA	Greensboro	NA	NA	NA	NA	NA	NA	NA	NA	NA	NA	NA	NA
AY60	10/8/2013	inventory_date	Dogwood	Cornus florida	Greensboro	North Carolina	-79.465602	36.050137	NA	good	NA	naturally_occurring	NA	NA	Greensboro	NA	NA	NA	NA	NA	NA	NA	NA	NA	NA	NA	NA
AY82	10/8/2013	inventory_date	Red maple	Acer rubrum	Greensboro	North Carolina	-79.465076	36.045937	NA	good	8.06883	naturally_occurring	4.57 to 9.14 m	NA	Greensboro	NA	NA	NA	NA	NA	NA	NA	NA	NA	NA	NA	NA
AY83	10/8/2013	inventory_date	Red maple	Acer rubrum	Greensboro	North Carolina	-79.465049	36.04598	NA	good	8.0721	naturally_occurring	4.57 to 9.14 m	NA	Greensboro	NA	NA	NA	NA	NA	NA	NA	NA	NA	NA	NA	NA
AY84	10/8/2013	inventory_date	Red maple	Acer rubrum	Greensboro	North Carolina	-79.465024	36.050013	NA	good	8.11149	naturally_occurring	4.57 to 9.14 m	NA	Greensboro	NA	NA	NA	NA	NA	NA	NA	NA	NA	NA	NA	NA
AY85	10/8/2013	inventory_date	Red maple	Acer rubrum	Greensboro	North Carolina	-79.464947	36.050104	NA	good	8.08499	naturally_occurring	4.57 to 9.14 m	NA	Greensboro	NA	NA	NA	NA	NA	NA	NA	NA	NA	NA	NA	NA
AY86	10/8/2013	inventory_date	Red maple	Acer rubrum	Greensboro	North Carolina	-79.464944	36.05012	NA	good	7.98897	naturally_occurring	4.57 to 9.14 m	NA	Greensboro	NA	NA	NA	NA	NA	NA	NA	NA	NA	NA	NA	NA
AY96	10/8/2013	inventory_date	Crepe myrtle	Lagerstroemia	Greensboro	North Carolina	-79.464842	36.050287	NA	good	8.11688	no_info	4.57 to 9.14 m	NA	Greensboro	NA	NA	NA	NA	NA	NA	NA	NA	NA	NA	NA	NA
AY190	10/8/2013	inventory_date	Elm	Ulmus	Greensboro	North Carolina	-79.465685	36.050668	NA	fair	8.00139	no_info	4.57 to 9.14 m	NA	Greensboro	NA	NA	NA	NA	NA	NA	NA	NA	NA	NA	NA	NA
AY191	10/8/2013	inventory_date	Elm	Ulmus	Greensboro	North Carolina	-79.465688	36.050621	NA	poor	8.01918	no_info	4.57 to 9.14 m	NA	Greensboro	NA	NA	NA	NA	NA	NA	NA	NA	NA	NA	NA	NA
AY514	10/15/2013	inventory_date	Yaupon	Ilex vomitoria	Greensboro	North Carolina	-79.464816	36.044888	NA	good	8.18908	naturally_occurring	4.57 to 9.14 m	NA	Greensboro	NA	NA	NA	NA	NA	NA	NA	NA	NA	NA	NA	NA
AY1285	10/17/2013	inventory_date	Apple	Malus domestica	Greensboro	North Carolina	-79.465651	36.045245	NA	good	8.50034	introduced	4.57 to 9.14 m	NA	Greensboro	NA	NA	NA	NA	NA	NA	NA	NA	NA	NA	NA	NA
AY1528	10/18/2013	inventory_date	Dogwood	Cornus florida	Greensboro	North Carolina	-79.470033	36.044657	NA	good	8.29261	naturally_occurring	4.57 to 9.14 m	NA	Greensboro	NA	NA	NA	NA	NA	NA	NA	NA	NA	NA	NA	NA
AY646	10/16/2013	inventory_date	Mulberry	Morus	Greensboro	North Carolina	-79.463697	36.045277	NA	poor	8.19109	no_info	4.57 to 9.14 m	NA	Greensboro	NA	NA	NA	NA	NA	NA	NA	NA	NA	NA	NA	NA
CH3018	10/4/2013	inventory_date	Leyland cypress	Cupressus leylandii	Greensboro	North Carolina	-79.482069	36.04121	NA	good	NA	no_info	NA	NA	Greensboro	NA	NA	NA	NA	NA	NA	NA	NA	NA	NA	NA	NA
AY1750	10/18/2013	inventory_date	Elm	Ulmus	Greensboro	North Carolina	-79.470674	36.04483	NA	fair	8.10738	no_info	4.57 to 9.14 m	NA	Greensboro	NA	NA	NA	NA	NA	NA	NA	NA	NA	NA	NA	NA
AY808	10/16/2013	inventory_date	Holly	Ilex	Greensboro	North Carolina	-79.464587	36.045441	NA	good	8.13155	no_info	4.57 to 9.14 m	NA	Greensboro	NA	NA	NA	NA	NA	NA	NA	NA	NA	NA	NA	NA
CH2037	10/2/2013	inventory_date	Holly	Ilex	Greensboro	North Carolina	-79.475933	36.040632	NA	good	NA	no_info	NA	NA	Greensboro	NA	NA	NA	NA	NA	NA	NA	NA	NA	NA	NA	NA
AY2351	10/22/2013	inventory_date	Mimosa	Albizia julibrissin	Greensboro	North Carolina	-79.464296	36.050313	NA	good	7.97731	introduced	4.57 to 9.14 m	NA	Greensboro	NA	NA	NA	NA	NA	NA	NA	NA	NA	NA	NA	NA
CH2052	10/2/2013	inventory_date	Holly	Ilex	Greensboro	North Carolina	-79.475817	36.040537	NA	good	NA	no_info	NA	NA	Greensboro	NA	NA	NA	NA	NA	NA	NA	NA	NA	NA	NA	NA
AY2453	10/22/2013	inventory_date	Black cherry	Prunus serotina	Greensboro	North Carolina	-79.463929	36.050705	NA	good	8.0132	naturally_occurring	4.57 to 9.14 m	NA	Greensboro	NA	NA	NA	NA	NA	NA	NA	NA	NA	NA	NA	NA
AY2267	10/22/2013	inventory_date	Southern magnolia	Magnolia grandiflora	Greensboro	North Carolina	-79.464777	36.045933	NA	good	NA	naturally_occurring	NA	NA	Greensboro	NA	NA	NA	NA	NA	NA	NA	NA	NA	NA	NA	NA
AY1670	10/18/2013	inventory_date	Sugar maple	Acer saccharum	Greensboro	North Carolina	-79.470217	36.04517	NA	good	8.26468	naturally_occurring	4.57 to 9.14 m	NA	Greensboro	NA	NA	NA	NA	NA	NA	NA	NA	NA	NA	NA	NA
AY1675	10/18/2013	inventory_date	Mimosa	Albizia julibrissin	Greensboro	North Carolina	-79.470367	36.044987	NA	good	8.12986	introduced	4.57 to 9.14 m	NA	Greensboro	NA	NA	NA	NA	NA	NA	NA	NA	NA	NA	NA	NA
CH2185	10/2/2013	inventory_date	Leyland cypress	Cupressus leylandii	Greensboro	North Carolina	-79.47586	36.040216	NA	good	NA	no_info	NA	NA	Greensboro	NA	NA	NA	NA	NA	NA	NA	NA	NA	NA	NA	NA
CH2710	10/3/2013	inventory_date	Redbud	Cercis canadensis	Greensboro	North Carolina	-79.481132	36.035447	NA	good	8.58693	naturally_occurring	4.57 to 9.14 m	NA	Greensboro	NA	NA	NA	NA	NA	NA	NA	NA	NA	NA	NA	NA
CH2173	10/2/2013	inventory_date	Holly	Ilex	Greensboro	North Carolina	-79.475983	36.040452	NA	good	NA	no_info	NA	NA	Greensboro	NA	NA	NA	NA	NA	NA	NA	NA	NA	NA	NA	NA
AY1585	10/18/2013	inventory_date	Apple	Malus domestica	Greensboro	North Carolina	-79.470158	36.045151	NA	fair	8.35468	introduced	4.57 to 9.14 m	NA	Greensboro	NA	NA	NA	NA	NA	NA	NA	NA	NA	NA	NA	NA
AY1581	10/18/2013	inventory_date	Apple	Malus domestica	Greensboro	North Carolina	-79.470151	36.045105	NA	good	8.3968	introduced	4.57 to 9.14 m	NA	Greensboro	NA	NA	NA	NA	NA	NA	NA	NA	NA	NA	NA	NA
CH2068	10/2/2013	inventory_date	Pecan	Carya illinoinensis	Greensboro	North Carolina	-79.475809	36.040619	NA	good	7.98926	introduced	4.57 to 9.14 m	NA	Greensboro	NA	NA	NA	NA	NA	NA	NA	NA	NA	NA	NA	NA
CH2885	10/4/2013	inventory_date	Black walnut	Juglans nigra	Greensboro	North Carolina	-79.482022	36.042153	NA	good	NA	naturally_occurring	NA	NA	Greensboro	NA	NA	NA	NA	NA	NA	NA	NA	NA	NA	NA	NA
AY781	10/16/2013	inventory_date	Redbud	Cercis canadensis	Greensboro	North Carolina	-79.464552	36.045621	NA	good	8.08556	naturally_occurring	4.57 to 9.14 m	NA	Greensboro	NA	NA	NA	NA	NA	NA	NA	NA	NA	NA	NA	NA
AY1668	10/18/2013	inventory_date	Dogwood	Cornus florida	Greensboro	North Carolina	-79.470197	36.045168	NA	good	8.18266	naturally_occurring	4.57 to 9.14 m	NA	Greensboro	NA	NA	NA	NA	NA	NA	NA	NA	NA	NA	NA	NA
AY1687	10/18/2013	inventory_date	Peach	Prunus persica	Greensboro	North Carolina	-79.47028	36.04481	NA	good	8.28374	introduced	4.57 to 9.14 m	NA	Greensboro	NA	NA	NA	NA	NA	NA	NA	NA	NA	NA	NA	NA
AY2115	10/21/2013	inventory_date	Redbud	Cercis canadensis	Greensboro	North Carolina	-79.470281	36.050116	NA	good	7.91557	naturally_occurring	4.57 to 9.14 m	NA	Greensboro	NA	NA	NA	NA	NA	NA	NA	NA	NA	NA	NA	NA
CH2015	10/2/2013	inventory_date	Deciduous magnolia	Magnolia	Greensboro	North Carolina	-79.475686	36.040904	NA	good	8.01409	no_info	4.57 to 9.14 m	NA	Greensboro	NA	NA	NA	NA	NA	NA	NA	NA	NA	NA	NA	NA
AY1701	10/18/2013	inventory_date	Dogwood	Cornus florida	Greensboro	North Carolina	-79.470402	36.044639	NA	good	8.25974	naturally_occurring	4.57 to 9.14 m	NA	Greensboro	NA	NA	NA	NA	NA	NA	NA	NA	NA	NA	NA	NA
CH2221	10/2/2013	inventory_date	Red maple	Acer rubrum	Greensboro	North Carolina	-79.475525	36.04035	NA	good	8.04014	naturally_occurring	4.57 to 9.14 m	NA	Greensboro	NA	NA	NA	NA	NA	NA	NA	NA	NA	NA	NA	NA
AY1672	10/18/2013	inventory_date	Unidentified	Unidentified	Greensboro	North Carolina	-79.470382	36.045044	NA	good	8.294	no_info	4.57 to 9.14 m	NA	Greensboro	NA	NA	NA	NA	NA	NA	NA	NA	NA	NA	NA	NA
AY1674	10/18/2013	inventory_date	Cherry	Prunus	Greensboro	North Carolina	-79.470398	36.045003	NA	good	8.1351	no_info	4.57 to 9.14 m	NA	Greensboro	NA	NA	NA	NA	NA	NA	NA	NA	NA	NA	NA	NA
CH1265	9/30/2013	inventory_date	Elm	Ulmus	Greensboro	North Carolina	-79.480933	36.041933	NA	good	7.92966	no_info	4.57 to 9.14 m	NA	Greensboro	NA	NA	NA	NA	NA	NA	NA	NA	NA	NA	NA	NA
CH1300	9/30/2013	inventory_date	Black cherry	Prunus serotina	Greensboro	North Carolina	-79.480931	36.042046	NA	good	8.07209	naturally_occurring	4.57 to 9.14 m	NA	Greensboro	NA	NA	NA	NA	NA	NA	NA	NA	NA	NA	NA	NA
CH1871	10/1/2013	inventory_date	Ornamental cherry	Prunus	Greensboro	North Carolina	-79.480538	36.040263	NA	good	8.24677	no_info	4.57 to 9.14 m	NA	Greensboro	NA	NA	NA	NA	NA	NA	NA	NA	NA	NA	NA	NA
AY131	10/8/2013	inventory_date	Dogwood	Cornus florida	Greensboro	North Carolina	-79.465162	36.050058	NA	good	8.12155	naturally_occurring	4.57 to 9.14 m	NA	Greensboro	NA	NA	NA	NA	NA	NA	NA	NA	NA	NA	NA	NA
AY397	10/15/2013	inventory_date	Dogwood	Cornus florida	Greensboro	North Carolina	-79.465469	36.044305	NA	good	8.28723	naturally_occurring	4.57 to 9.14 m	NA	Greensboro	NA	NA	NA	NA	NA	NA	NA	NA	NA	NA	NA	NA
AY435	10/15/2013	inventory_date	Mulberry	Morus	Greensboro	North Carolina	-79.465818	36.044195	NA	fair	NA	no_info	NA	NA	Greensboro	NA	NA	NA	NA	NA	NA	NA	NA	NA	NA	NA	NA
AY694	10/16/2013	inventory_date	Black cherry	Prunus serotina	Greensboro	North Carolina	-79.464772	36.045017	NA	fair	7.69974	naturally_occurring	4.57 to 9.14 m	NA	Greensboro	NA	NA	NA	NA	NA	NA	NA	NA	NA	NA	NA	NA
AY1059	10/17/2013	inventory_date	Pecan	Carya illinoinensis	Greensboro	North Carolina	-79.465333	36.044888	NA	fair	8.03682	introduced	4.57 to 9.14 m	NA	Greensboro	NA	NA	NA	NA	NA	NA	NA	NA	NA	NA	NA	NA
CH1804	10/1/2013	inventory_date	Crabapple	Malus angustifolia	Greensboro	North Carolina	-79.480559	36.040578	NA	good	8.34395	naturally_occurring	4.57 to 9.14 m	NA	Greensboro	NA	NA	NA	NA	NA	NA	NA	NA	NA	NA	NA	NA
AY130	10/8/2013	inventory_date	Dogwood	Cornus florida	Greensboro	North Carolina	-79.465137	36.050091	NA	good	8.0763	naturally_occurring	4.57 to 9.14 m	NA	Greensboro	NA	NA	NA	NA	NA	NA	NA	NA	NA	NA	NA	NA
CH1667	10/1/2013	inventory_date	Mimosa	Albizia julibrissin	Greensboro	North Carolina	-79.480545	36.040876	NA	good	8.42301	introduced	4.57 to 9.14 m	NA	Greensboro	NA	NA	NA	NA	NA	NA	NA	NA	NA	NA	NA	NA
CH2070	10/2/2013	inventory_date	Dogwood	Cornus florida	Greensboro	North Carolina	-79.475838	36.040603	NA	good	8.06154	naturally_occurring	4.57 to 9.14 m	NA	Greensboro	NA	NA	NA	NA	NA	NA	NA	NA	NA	NA	NA	NA
CH2216	10/2/2013	inventory_date	Elm	Ulmus	Greensboro	North Carolina	-79.475741	36.040301	NA	poor	8.03126	no_info	4.57 to 9.14 m	NA	Greensboro	NA	NA	NA	NA	NA	NA	NA	NA	NA	NA	NA	NA
AY1456	10/18/2013	inventory_date	Dogwood	Cornus florida	Greensboro	North Carolina	-79.470377	36.044577	NA	fair	8.23358	naturally_occurring	4.57 to 9.14 m	NA	Greensboro	NA	NA	NA	NA	NA	NA	NA	NA	NA	NA	NA	NA
CH236	9/17/2013	inventory_date	Elm	Ulmus	Greensboro	North Carolina	-79.481559	36.041821	NA	good	8.15256	no_info	4.57 to 9.14 m	NA	Greensboro	NA	NA	NA	NA	NA	NA	NA	NA	NA	NA	NA	NA
CH9	9/9/2013	inventory_date	Arborvitae	Thuja occidentalis	Greensboro	North Carolina	-79.481779	36.042264	NA	excellent	8.2386	naturally_occurring	4.57 to 9.14 m	NA	Greensboro	NA	NA	NA	NA	NA	NA	NA	NA	NA	NA	NA	NA
CH57	9/9/2013	inventory_date	Elm	Ulmus	Greensboro	North Carolina	-79.481759	36.041875	NA	good	8.17823	no_info	4.57 to 9.14 m	NA	Greensboro	NA	NA	NA	NA	NA	NA	NA	NA	NA	NA	NA	NA
CH1355	9/30/2013	inventory_date	Red maple	Acer rubrum	Greensboro	North Carolina	-79.481019	36.040654	NA	good	8.27341	naturally_occurring	4.57 to 9.14 m	NA	Greensboro	NA	NA	NA	NA	NA	NA	NA	NA	NA	NA	NA	NA
CH2253	10/2/2013	inventory_date	Dogwood	Cornus florida	Greensboro	North Carolina	-79.475446	36.040171	NA	good	NA	naturally_occurring	NA	NA	Greensboro	NA	NA	NA	NA	NA	NA	NA	NA	NA	NA	NA	NA
CH2254	10/2/2013	inventory_date	Dogwood	Cornus florida	Greensboro	North Carolina	-79.475444	36.040197	NA	good	NA	naturally_occurring	NA	NA	Greensboro	NA	NA	NA	NA	NA	NA	NA	NA	NA	NA	NA	NA
CH2256	10/2/2013	inventory_date	Dogwood	Cornus florida	Greensboro	North Carolina	-79.475333	36.04019	NA	good	NA	naturally_occurring	NA	NA	Greensboro	NA	NA	NA	NA	NA	NA	NA	NA	NA	NA	NA	NA
CH1704	10/1/2013	inventory_date	Dogwood	Cornus florida	Greensboro	North Carolina	-79.480427	36.040745	NA	good	8.16534	naturally_occurring	4.57 to 9.14 m	NA	Greensboro	NA	NA	NA	NA	NA	NA	NA	NA	NA	NA	NA	NA
CH1807	10/1/2013	inventory_date	Crabapple	Malus angustifolia	Greensboro	North Carolina	-79.480631	36.040566	NA	fair	8.34281	naturally_occurring	4.57 to 9.14 m	NA	Greensboro	NA	NA	NA	NA	NA	NA	NA	NA	NA	NA	NA	NA
CH2395	10/3/2013	inventory_date	Dogwood	Cornus florida	Greensboro	North Carolina	-79.480165	36.04049	NA	good	8.2705	naturally_occurring	4.57 to 9.14 m	NA	Greensboro	NA	NA	NA	NA	NA	NA	NA	NA	NA	NA	NA	NA
CH197	9/17/2013	inventory_date	Kousa dogwood	Cornus kousa	Greensboro	North Carolina	-79.481057	36.041763	NA	good	8.0356	introduced	4.57 to 9.14 m	NA	Greensboro	NA	NA	NA	NA	NA	NA	NA	NA	NA	NA	NA	NA
CH198	9/17/2013	inventory_date	Redbud	Cercis canadensis	Greensboro	North Carolina	-79.48111	36.041759	NA	good	8.03386	naturally_occurring	4.57 to 9.14 m	NA	Greensboro	NA	NA	NA	NA	NA	NA	NA	NA	NA	NA	NA	NA
CH433	9/18/2013	inventory_date	Southern magnolia	Magnolia grandiflora	Greensboro	North Carolina	-79.481049	36.041568	NA	good	8.15061	naturally_occurring	4.57 to 9.14 m	NA	Greensboro	NA	NA	NA	NA	NA	NA	NA	NA	NA	NA	NA	NA
CH440	9/18/2013	inventory_date	Dogwood	Cornus florida	Greensboro	North Carolina	-79.481159	36.041479	NA	excellent	8.16787	naturally_occurring	4.57 to 9.14 m	NA	Greensboro	NA	NA	NA	NA	NA	NA	NA	NA	NA	NA	NA	NA
CH364	9/17/2013	inventory_date	Ornamental cherry	Prunus	Greensboro	North Carolina	-79.48142	36.04173	NA	good	8.24406	no_info	4.57 to 9.14 m	NA	Greensboro	NA	NA	NA	NA	NA	NA	NA	NA	NA	NA	NA	NA
CH1535	9/30/2013	inventory_date	Dogwood	Cornus florida	Greensboro	North Carolina	-79.480773	36.041078	NA	good	8.27188	naturally_occurring	4.57 to 9.14 m	NA	Greensboro	NA	NA	NA	NA	NA	NA	NA	NA	NA	NA	NA	NA
CH1537	9/30/2013	inventory_date	Leyland cypress	Cupressus leylandii	Greensboro	North Carolina	-79.48083	36.041057	NA	good	8.27403	no_info	4.57 to 9.14 m	NA	Greensboro	NA	NA	NA	NA	NA	NA	NA	NA	NA	NA	NA	NA
CH1538	9/30/2013	inventory_date	Leyland cypress	Cupressus leylandii	Greensboro	North Carolina	-79.480823	36.041045	NA	good	8.44626	no_info	4.57 to 9.14 m	NA	Greensboro	NA	NA	NA	NA	NA	NA	NA	NA	NA	NA	NA	NA
CH1539	9/30/2013	inventory_date	Leyland cypress	Cupressus leylandii	Greensboro	North Carolina	-79.480823	36.041042	NA	good	NA	no_info	NA	NA	Greensboro	NA	NA	NA	NA	NA	NA	NA	NA	NA	NA	NA	NA
CH1517	9/30/2013	inventory_date	Red maple	Acer rubrum	Greensboro	North Carolina	-79.480639	36.040964	NA	good	8.27883	naturally_occurring	4.57 to 9.14 m	NA	Greensboro	NA	NA	NA	NA	NA	NA	NA	NA	NA	NA	NA	NA
CH1518	9/30/2013	inventory_date	Red maple	Acer rubrum	Greensboro	North Carolina	-79.480666	36.040959	NA	good	8.28607	naturally_occurring	4.57 to 9.14 m	NA	Greensboro	NA	NA	NA	NA	NA	NA	NA	NA	NA	NA	NA	NA
CH2559	10/3/2013	inventory_date	Willow oak	Quercus phellos	Greensboro	North Carolina	-79.481467	36.035481	NA	good	8.47561	naturally_occurring	4.57 to 9.14 m	NA	Greensboro	NA	NA	NA	NA	NA	NA	NA	NA	NA	NA	NA	NA
CH2873	10/4/2013	inventory_date	Bradford pear	Pyrus calleryana	Greensboro	North Carolina	-79.48195	36.042264	NA	good	8.24889	introduced	4.57 to 9.14 m	NA	Greensboro	NA	NA	NA	NA	NA	NA	NA	NA	NA	NA	NA	NA
CH2927	10/4/2013	inventory_date	Crepe myrtle	Lagerstroemia	Greensboro	North Carolina	-79.482154	36.041626	NA	good	8.14248	no_info	4.57 to 9.14 m	NA	Greensboro	NA	NA	NA	NA	NA	NA	NA	NA	NA	NA	NA	NA
AY37	10/8/2013	inventory_date	Red maple	Acer rubrum	Greensboro	North Carolina	-79.46566	36.045914	NA	good	8.28041	naturally_occurring	4.57 to 9.14 m	NA	Greensboro	NA	NA	NA	NA	NA	NA	NA	NA	NA	NA	NA	NA
CH3113	10/4/2013	inventory_date	Dogwood	Cornus florida	Greensboro	North Carolina	-79.480016	36.04163	NA	good	8.2217	naturally_occurring	4.57 to 9.14 m	NA	Greensboro	NA	NA	NA	NA	NA	NA	NA	NA	NA	NA	NA	NA
AY6	10/8/2013	inventory_date	Crepe myrtle	Lagerstroemia	Greensboro	North Carolina	-79.465762	36.050052	NA	good	8.38752	no_info	4.57 to 9.14 m	NA	Greensboro	NA	NA	NA	NA	NA	NA	NA	NA	NA	NA	NA	NA
AY12	10/8/2013	inventory_date	Cherry	Prunus	Greensboro	North Carolina	-79.465589	36.045827	NA	fair	8.22866	no_info	4.57 to 9.14 m	NA	Greensboro	NA	NA	NA	NA	NA	NA	NA	NA	NA	NA	NA	NA
AY13	10/8/2013	inventory_date	Cherry	Prunus	Greensboro	North Carolina	-79.465557	36.045803	NA	good	8.16716	no_info	4.57 to 9.14 m	NA	Greensboro	NA	NA	NA	NA	NA	NA	NA	NA	NA	NA	NA	NA
AY14	10/8/2013	inventory_date	Cherry	Prunus	Greensboro	North Carolina	-79.465529	36.045783	NA	good	8.14204	no_info	4.57 to 9.14 m	NA	Greensboro	NA	NA	NA	NA	NA	NA	NA	NA	NA	NA	NA	NA
AY61	10/8/2013	inventory_date	Dogwood	Cornus florida	Greensboro	North Carolina	-79.465605	36.050149	NA	good	NA	naturally_occurring	NA	NA	Greensboro	NA	NA	NA	NA	NA	NA	NA	NA	NA	NA	NA	NA
AY187	10/8/2013	inventory_date	Trident maple	Acer buergerianum	Greensboro	North Carolina	-79.465704	36.050765	NA	fair	7.96205	introduced	4.57 to 9.14 m	NA	Greensboro	NA	NA	NA	NA	NA	NA	NA	NA	NA	NA	NA	NA
AY189	10/8/2013	inventory_date	Elm	Ulmus	Greensboro	North Carolina	-79.465682	36.050712	NA	fair	7.99279	no_info	4.57 to 9.14 m	NA	Greensboro	NA	NA	NA	NA	NA	NA	NA	NA	NA	NA	NA	NA
AY268	10/15/2013	inventory_date	Cherry	Prunus	Greensboro	North Carolina	-79.464874	36.044587	NA	poor	8.29371	no_info	4.57 to 9.14 m	NA	Greensboro	NA	NA	NA	NA	NA	NA	NA	NA	NA	NA	NA	NA
AY517	10/15/2013	inventory_date	Japanese snowbell	Styrax japonica	Greensboro	North Carolina	-79.464847	36.044943	NA	good	7.70318	no_info	4.57 to 9.14 m	NA	Greensboro	NA	NA	NA	NA	NA	NA	NA	NA	NA	NA	NA	NA
AY1286	10/17/2013	inventory_date	Apple	Malus domestica	Greensboro	North Carolina	-79.46565	36.045259	NA	good	8.34392	introduced	4.57 to 9.14 m	NA	Greensboro	NA	NA	NA	NA	NA	NA	NA	NA	NA	NA	NA	NA
AY1433	10/17/2013	inventory_date	Japenese maple	Acer palmatum	Greensboro	North Carolina	-79.465662	36.045523	NA	good	8.21723	introduced	4.57 to 9.14 m	NA	Greensboro	NA	NA	NA	NA	NA	NA	NA	NA	NA	NA	NA	NA
AY1553	10/18/2013	inventory_date	Apple	Malus domestica	Greensboro	North Carolina	-79.470198	36.044802	NA	good	8.16602	introduced	4.57 to 9.14 m	NA	Greensboro	NA	NA	NA	NA	NA	NA	NA	NA	NA	NA	NA	NA
AY1563	10/18/2013	inventory_date	Redbud	Cercis canadensis	Greensboro	North Carolina	-79.470002	36.044955	NA	good	8.07875	naturally_occurring	4.57 to 9.14 m	NA	Greensboro	NA	NA	NA	NA	NA	NA	NA	NA	NA	NA	NA	NA
AY1580	10/18/2013	inventory_date	Apple	Malus domestica	Greensboro	North Carolina	-79.470149	36.045082	NA	good	8.25289	introduced	4.57 to 9.14 m	NA	Greensboro	NA	NA	NA	NA	NA	NA	NA	NA	NA	NA	NA	NA
AY1840	10/21/2013	inventory_date	Dogwood	Cornus florida	Greensboro	North Carolina	-79.470239	36.045485	NA	good	8.20225	naturally_occurring	4.57 to 9.14 m	NA	Greensboro	NA	NA	NA	NA	NA	NA	NA	NA	NA	NA	NA	NA
AY2401	10/22/2013	inventory_date	Dogwood	Cornus florida	Greensboro	North Carolina	-79.464378	36.050739	NA	good	7.99129	naturally_occurring	4.57 to 9.14 m	NA	Greensboro	NA	NA	NA	NA	NA	NA	NA	NA	NA	NA	NA	NA
CH993	9/20/2013	inventory_date	Elm	Ulmus	Greensboro	North Carolina	-79.481759	36.040307	NA	poor	8.22014	no_info	4.57 to 9.14 m	NA	Greensboro	NA	NA	NA	NA	NA	NA	NA	NA	NA	NA	NA	NA
AY2520	10/22/2013	inventory_date	Elm	Ulmus	Greensboro	North Carolina	-79.465887	36.050766	NA	good	8.05523	no_info	4.57 to 9.14 m	NA	Greensboro	NA	NA	NA	NA	NA	NA	NA	NA	NA	NA	NA	NA
AY789	10/16/2013	inventory_date	Pecan	Carya illinoinensis	Greensboro	North Carolina	-79.464675	36.045538	NA	good	8.07548	introduced	4.57 to 9.14 m	NA	Greensboro	NA	NA	NA	NA	NA	NA	NA	NA	NA	NA	NA	NA
AY587	10/16/2013	inventory_date	Willow oak	Quercus phellos	Greensboro	North Carolina	-79.464172	36.044978	NA	fair	7.79833	naturally_occurring	4.57 to 9.14 m	NA	Greensboro	NA	NA	NA	NA	NA	NA	NA	NA	NA	NA	NA	NA
AY1629	10/18/2013	inventory_date	Sweetgum	Liquidambar styraciflua	Greensboro	North Carolina	-79.470082	36.045386	NA	good	NA	naturally_occurring	NA	NA	Greensboro	NA	NA	NA	NA	NA	NA	NA	NA	NA	NA	NA	NA
CH3074	10/4/2013	inventory_date	China fir	NA	Greensboro	North Carolina	-79.480284	36.041546	NA	good	8.37496	no_info	4.57 to 9.14 m	NA	Greensboro	NA	NA	NA	NA	NA	NA	NA	NA	NA	NA	NA	NA
CH2604	10/3/2013	inventory_date	Pecan	Carya illinoinensis	Greensboro	North Carolina	-79.481338	36.035794	NA	good	NA	introduced	NA	NA	Greensboro	NA	NA	NA	NA	NA	NA	NA	NA	NA	NA	NA	NA
AY2226	10/21/2013	inventory_date	Dogwood	Cornus florida	Greensboro	North Carolina	-79.465979	36.050392	NA	good	NA	naturally_occurring	NA	NA	Greensboro	NA	NA	NA	NA	NA	NA	NA	NA	NA	NA	NA	NA
CH2176	10/2/2013	inventory_date	Holly	Ilex	Greensboro	North Carolina	-79.47594	36.040395	NA	good	8.0437	no_info	4.57 to 9.14 m	NA	Greensboro	NA	NA	NA	NA	NA	NA	NA	NA	NA	NA	NA	NA
AY1498	10/18/2013	inventory_date	Dogwood	Cornus florida	Greensboro	North Carolina	-79.470135	36.044497	NA	good	8.13155	naturally_occurring	4.57 to 9.14 m	NA	Greensboro	NA	NA	NA	NA	NA	NA	NA	NA	NA	NA	NA	NA
AY2116	10/21/2013	inventory_date	Redbud	Cercis canadensis	Greensboro	North Carolina	-79.470261	36.050122	NA	poor	8.00569	naturally_occurring	4.57 to 9.14 m	NA	Greensboro	NA	NA	NA	NA	NA	NA	NA	NA	NA	NA	NA	NA
AY683	10/16/2013	inventory_date	Sugar maple	Acer saccharum	Greensboro	North Carolina	-79.464722	36.044967	NA	good	NA	naturally_occurring	NA	NA	Greensboro	NA	NA	NA	NA	NA	NA	NA	NA	NA	NA	NA	NA
AY1634	10/18/2013	inventory_date	Dogwood	Cornus florida	Greensboro	North Carolina	-79.470211	36.045438	NA	good	8.17425	naturally_occurring	4.57 to 9.14 m	NA	Greensboro	NA	NA	NA	NA	NA	NA	NA	NA	NA	NA	NA	NA
AY1715	10/18/2013	inventory_date	Leyland cypress	Cupressus leylandii	Greensboro	North Carolina	-79.470205	36.044685	NA	good	8.37708	no_info	4.57 to 9.14 m	NA	Greensboro	NA	NA	NA	NA	NA	NA	NA	NA	NA	NA	NA	NA
AY1848	10/21/2013	inventory_date	Leyland cypress	Cupressus leylandii	Greensboro	North Carolina	-79.470167	36.04547	NA	good	8.13687	no_info	4.57 to 9.14 m	NA	Greensboro	NA	NA	NA	NA	NA	NA	NA	NA	NA	NA	NA	NA
AY2242	10/22/2013	inventory_date	Redbud	Cercis canadensis	Greensboro	North Carolina	-79.464878	36.045822	NA	good	8.05315	naturally_occurring	4.57 to 9.14 m	NA	Greensboro	NA	NA	NA	NA	NA	NA	NA	NA	NA	NA	NA	NA
CH2163	10/2/2013	inventory_date	Holly	Ilex	Greensboro	North Carolina	-79.475948	36.040339	NA	good	NA	no_info	NA	NA	Greensboro	NA	NA	NA	NA	NA	NA	NA	NA	NA	NA	NA	NA
AY1673	10/18/2013	inventory_date	Cherry	Prunus	Greensboro	North Carolina	-79.470395	36.045015	NA	good	8.20685	no_info	4.57 to 9.14 m	NA	Greensboro	NA	NA	NA	NA	NA	NA	NA	NA	NA	NA	NA	NA
AY2313	10/22/2013	inventory_date	Hackberry	Celtis occidentalis	Greensboro	North Carolina	-79.464674	36.050179	NA	good	7.83963	naturally_occurring	4.57 to 9.14 m	NA	Greensboro	NA	NA	NA	NA	NA	NA	NA	NA	NA	NA	NA	NA
AY2199	10/21/2013	inventory_date	Dogwood	Cornus florida	Greensboro	North Carolina	-79.47002	36.050594	NA	good	7.98858	naturally_occurring	4.57 to 9.14 m	NA	Greensboro	NA	NA	NA	NA	NA	NA	NA	NA	NA	NA	NA	NA
AY1299	10/17/2013	inventory_date	Hemlock	Tsuga canadensis	Greensboro	North Carolina	-79.465803	36.045044	NA	good	8.41658	naturally_occurring	4.57 to 9.14 m	NA	Greensboro	NA	NA	NA	NA	NA	NA	NA	NA	NA	NA	NA	NA
AY2268	10/22/2013	inventory_date	Leyland cypress	Cupressus leylandii	Greensboro	North Carolina	-79.464826	36.045964	NA	good	7.92443	no_info	4.57 to 9.14 m	NA	Greensboro	NA	NA	NA	NA	NA	NA	NA	NA	NA	NA	NA	NA
CH2603	10/3/2013	inventory_date	Mulberry	Morus	Greensboro	North Carolina	-79.481327	36.035803	NA	good	8.29471	no_info	4.57 to 9.14 m	NA	Greensboro	NA	NA	NA	NA	NA	NA	NA	NA	NA	NA	NA	NA
AY1078	10/17/2013	inventory_date	Cherry	Prunus	Greensboro	North Carolina	-79.465628	36.045035	NA	good	8.22824	no_info	4.57 to 9.14 m	NA	Greensboro	NA	NA	NA	NA	NA	NA	NA	NA	NA	NA	NA	NA
AY1689	10/18/2013	inventory_date	Peach	Prunus persica	Greensboro	North Carolina	-79.470309	36.044811	NA	good	8.02813	introduced	4.57 to 9.14 m	NA	Greensboro	NA	NA	NA	NA	NA	NA	NA	NA	NA	NA	NA	NA
AY1896	10/21/2013	inventory_date	Persimmon	Diospyros virginiana	Greensboro	North Carolina	-79.470038	36.045711	NA	good	8.31353	naturally_occurring	4.57 to 9.14 m	NA	Greensboro	NA	NA	NA	NA	NA	NA	NA	NA	NA	NA	NA	NA
AY2031	10/21/2013	inventory_date	Japenese maple	Acer palmatum	Greensboro	North Carolina	-79.470211	36.050361	NA	fair	8.21417	introduced	4.57 to 9.14 m	NA	Greensboro	NA	NA	NA	NA	NA	NA	NA	NA	NA	NA	NA	NA
CH38	9/9/2013	inventory_date	Elm	Ulmus	Greensboro	North Carolina	-79.481884	36.042027	NA	poor	8.13217	no_info	4.57 to 9.14 m	NA	Greensboro	NA	NA	NA	NA	NA	NA	NA	NA	NA	NA	NA	NA
CH594	9/18/2013	inventory_date	Ornamental cherry	Prunus	Greensboro	North Carolina	-79.481969	36.041183	NA	good	8.05496	no_info	4.57 to 9.14 m	NA	Greensboro	NA	NA	NA	NA	NA	NA	NA	NA	NA	NA	NA	NA
CH595	9/18/2013	inventory_date	Ornamental cherry	Prunus	Greensboro	North Carolina	-79.481976	36.041156	NA	good	8.26567	no_info	4.57 to 9.14 m	NA	Greensboro	NA	NA	NA	NA	NA	NA	NA	NA	NA	NA	NA	NA
CH596	9/18/2013	inventory_date	Ornamental cherry	Prunus	Greensboro	North Carolina	-79.481971	36.041132	NA	good	8.1137	no_info	4.57 to 9.14 m	NA	Greensboro	NA	NA	NA	NA	NA	NA	NA	NA	NA	NA	NA	NA
CH1578	10/1/2013	inventory_date	Dogwood	Cornus florida	Greensboro	North Carolina	-79.480676	36.040711	NA	good	8.34649	naturally_occurring	4.57 to 9.14 m	NA	Greensboro	NA	NA	NA	NA	NA	NA	NA	NA	NA	NA	NA	NA
CH1761	10/1/2013	inventory_date	Dogwood	Cornus florida	Greensboro	North Carolina	-79.480054	36.0407	NA	good	8.24779	naturally_occurring	4.57 to 9.14 m	NA	Greensboro	NA	NA	NA	NA	NA	NA	NA	NA	NA	NA	NA	NA
CH2769	10/3/2013	inventory_date	Southern magnolia	Magnolia grandiflora	Greensboro	North Carolina	-79.4817	36.035702	NA	good	NA	naturally_occurring	NA	NA	Greensboro	NA	NA	NA	NA	NA	NA	NA	NA	NA	NA	NA	NA
CH193	9/17/2013	inventory_date	Dogwood	Cornus florida	Greensboro	North Carolina	-79.481034	36.041776	NA	good	8.09004	naturally_occurring	4.57 to 9.14 m	NA	Greensboro	NA	NA	NA	NA	NA	NA	NA	NA	NA	NA	NA	NA
CH431	9/18/2013	inventory_date	Dogwood	Cornus florida	Greensboro	North Carolina	-79.48104	36.041702	NA	good	8.05961	naturally_occurring	4.57 to 9.14 m	NA	Greensboro	NA	NA	NA	NA	NA	NA	NA	NA	NA	NA	NA	NA
CH281	9/17/2013	inventory_date	Dogwood	Cornus florida	Greensboro	North Carolina	-79.481927	36.041716	NA	good	8.11824	naturally_occurring	4.57 to 9.14 m	NA	Greensboro	NA	NA	NA	NA	NA	NA	NA	NA	NA	NA	NA	NA
CH1413	9/30/2013	inventory_date	Southern magnolia	Magnolia grandiflora	Greensboro	North Carolina	-79.48097	36.040829	NA	good	8.3173	naturally_occurring	4.57 to 9.14 m	NA	Greensboro	NA	NA	NA	NA	NA	NA	NA	NA	NA	NA	NA	NA
CH1419	9/30/2013	inventory_date	Southern magnolia	Magnolia grandiflora	Greensboro	North Carolina	-79.480831	36.040899	NA	good	8.42216	naturally_occurring	4.57 to 9.14 m	NA	Greensboro	NA	NA	NA	NA	NA	NA	NA	NA	NA	NA	NA	NA
CH2560	10/3/2013	inventory_date	Sugar maple	Acer saccharum	Greensboro	North Carolina	-79.48147	36.035551	NA	good	8.31451	naturally_occurring	4.57 to 9.14 m	NA	Greensboro	NA	NA	NA	NA	NA	NA	NA	NA	NA	NA	NA	NA
CH2583	10/3/2013	inventory_date	Silver maple	Acer saccharinum	Greensboro	North Carolina	-79.481501	36.03576	NA	good	8.30576	naturally_occurring	4.57 to 9.14 m	NA	Greensboro	NA	NA	NA	NA	NA	NA	NA	NA	NA	NA	NA	NA
CH2915	10/4/2013	inventory_date	Purple leaf plum	Prunus cerasifera	Greensboro	North Carolina	-79.482161	36.041812	NA	good	8.16297	introduced	4.57 to 9.14 m	NA	Greensboro	NA	NA	NA	NA	NA	NA	NA	NA	NA	NA	NA	NA
CH2941	10/4/2013	inventory_date	Dogwood	Cornus florida	Greensboro	North Carolina	-79.482026	36.041509	NA	good	8.06527	naturally_occurring	4.57 to 9.14 m	NA	Greensboro	NA	NA	NA	NA	NA	NA	NA	NA	NA	NA	NA	NA
CH2955	10/4/2013	inventory_date	Kousa dogwood	Cornus kousa	Greensboro	North Carolina	-79.482022	36.041365	NA	good	7.87247	introduced	4.57 to 9.14 m	NA	Greensboro	NA	NA	NA	NA	NA	NA	NA	NA	NA	NA	NA	NA
CH3033	10/4/2013	inventory_date	Kousa dogwood	Cornus kousa	Greensboro	North Carolina	-79.480347	36.040933	NA	fair	8.25791	introduced	4.57 to 9.14 m	NA	Greensboro	NA	NA	NA	NA	NA	NA	NA	NA	NA	NA	NA	NA
CH3034	10/4/2013	inventory_date	Kousa dogwood	Cornus kousa	Greensboro	North Carolina	-79.480382	36.040963	NA	fair	8.22748	introduced	4.57 to 9.14 m	NA	Greensboro	NA	NA	NA	NA	NA	NA	NA	NA	NA	NA	NA	NA
CH3039	10/4/2013	inventory_date	Ginko	Ginko biloba	Greensboro	North Carolina	-79.475954	36.041284	NA	good	8.21836	no_info	4.57 to 9.14 m	NA	Greensboro	NA	NA	NA	NA	NA	NA	NA	NA	NA	NA	NA	NA
AY123	10/8/2013	inventory_date	White cypress pine	Callitris glaucophylla	Greensboro	North Carolina	-79.464554	36.050732	NA	good	7.93862	no_info	4.57 to 9.14 m	NA	Greensboro	NA	NA	NA	NA	NA	NA	NA	NA	NA	NA	NA	NA
AY430	10/15/2013	inventory_date	Unidentified	Unidentified	Greensboro	North Carolina	-79.465737	36.044135	NA	dead	8.10212	no_info	4.57 to 9.14 m	NA	Greensboro	NA	NA	NA	NA	NA	NA	NA	NA	NA	NA	NA	NA
AY493	10/15/2013	inventory_date	Dogwood	Cornus florida	Greensboro	North Carolina	-79.465276	36.044796	NA	good	7.92547	naturally_occurring	4.57 to 9.14 m	NA	Greensboro	NA	NA	NA	NA	NA	NA	NA	NA	NA	NA	NA	NA
AY932	10/16/2013	inventory_date	Weeping cherry	Prunus subhirtella	Greensboro	North Carolina	-79.465143	36.045441	NA	good	7.9878	introduced	4.57 to 9.14 m	NA	Greensboro	NA	NA	NA	NA	NA	NA	NA	NA	NA	NA	NA	NA
AY1102	10/17/2013	inventory_date	Apple	Malus domestica	Greensboro	North Carolina	-79.465311	36.04518	NA	good	8.13833	introduced	4.57 to 9.14 m	NA	Greensboro	NA	NA	NA	NA	NA	NA	NA	NA	NA	NA	NA	NA
AY1105	10/17/2013	inventory_date	Dogwood	Cornus florida	Greensboro	North Carolina	-79.465305	36.045214	NA	good	8.05899	naturally_occurring	4.57 to 9.14 m	NA	Greensboro	NA	NA	NA	NA	NA	NA	NA	NA	NA	NA	NA	NA
AY1107	10/17/2013	inventory_date	Redbud	Cercis canadensis	Greensboro	North Carolina	-79.465282	36.045241	NA	good	8.14299	naturally_occurring	4.57 to 9.14 m	NA	Greensboro	NA	NA	NA	NA	NA	NA	NA	NA	NA	NA	NA	NA
AY1287	10/17/2013	inventory_date	Apple	Malus domestica	Greensboro	North Carolina	-79.465632	36.045273	NA	good	8.22944	introduced	4.57 to 9.14 m	NA	Greensboro	NA	NA	NA	NA	NA	NA	NA	NA	NA	NA	NA	NA
AY1339	10/17/2013	inventory_date	Southern magnolia	Magnolia grandiflora	Greensboro	North Carolina	-79.465579	36.045407	NA	good	8.06236	naturally_occurring	4.57 to 9.14 m	NA	Greensboro	NA	NA	NA	NA	NA	NA	NA	NA	NA	NA	NA	NA
AY1612	10/18/2013	inventory_date	Cherry	Prunus	Greensboro	North Carolina	-79.465966	36.045251	NA	good	8.23186	no_info	4.57 to 9.14 m	NA	Greensboro	NA	NA	NA	NA	NA	NA	NA	NA	NA	NA	NA	NA
AY1621	10/18/2013	inventory_date	Dogwood	Cornus florida	Greensboro	North Carolina	-79.465971	36.045319	NA	good	8.28446	naturally_occurring	4.57 to 9.14 m	NA	Greensboro	NA	NA	NA	NA	NA	NA	NA	NA	NA	NA	NA	NA
AY1837	10/21/2013	inventory_date	Cherry	Prunus	Greensboro	North Carolina	-79.47026	36.045479	NA	good	8.18208	no_info	4.57 to 9.14 m	NA	Greensboro	NA	NA	NA	NA	NA	NA	NA	NA	NA	NA	NA	NA
AY1858	10/21/2013	inventory_date	Dogwood	Cornus florida	Greensboro	North Carolina	-79.470167	36.045488	NA	good	8.29012	naturally_occurring	4.57 to 9.14 m	NA	Greensboro	NA	NA	NA	NA	NA	NA	NA	NA	NA	NA	NA	NA
AY1859	10/21/2013	inventory_date	Southern magnolia	Magnolia grandiflora	Greensboro	North Carolina	-79.470192	36.045489	NA	good	8.257	naturally_occurring	4.57 to 9.14 m	NA	Greensboro	NA	NA	NA	NA	NA	NA	NA	NA	NA	NA	NA	NA
AY1782	10/18/2013	inventory_date	White cypress pine	Callitris glaucophylla	Greensboro	North Carolina	-79.470405	36.045647	NA	good	8.19202	no_info	4.57 to 9.14 m	NA	Greensboro	NA	NA	NA	NA	NA	NA	NA	NA	NA	NA	NA	NA
AY2315	10/22/2013	inventory_date	Dogwood	Cornus florida	Greensboro	North Carolina	-79.464723	36.050283	NA	good	8.04329	naturally_occurring	4.57 to 9.14 m	NA	Greensboro	NA	NA	NA	NA	NA	NA	NA	NA	NA	NA	NA	NA
CH2518	10/3/2013	inventory_date	Black oak	Quercus velutina	Greensboro	North Carolina	-79.481215	36.03532	NA	fair	8.61138	naturally_occurring	4.57 to 9.14 m	NA	Greensboro	NA	NA	NA	NA	NA	NA	NA	NA	NA	NA	NA	NA
AY911	10/16/2013	inventory_date	Red maple	Acer rubrum	Greensboro	North Carolina	-79.465035	36.045611	NA	good	8.05571	naturally_occurring	4.57 to 9.14 m	NA	Greensboro	NA	NA	NA	NA	NA	NA	NA	NA	NA	NA	NA	NA
CH2519	10/3/2013	inventory_date	Southern red oak	Quercus falcata	Greensboro	North Carolina	-79.481203	36.035327	NA	poor	8.69804	naturally_occurring	4.57 to 9.14 m	NA	Greensboro	NA	NA	NA	NA	NA	NA	NA	NA	NA	NA	NA	NA
CH94	9/17/2013	inventory_date	Ash	Fraxinus americana	Greensboro	North Carolina	-79.481161	36.042269	NA	good	8.10509	naturally_occurring	4.57 to 9.14 m	NA	Greensboro	NA	NA	NA	NA	NA	NA	NA	NA	NA	NA	NA	NA
CH1453	9/30/2013	inventory_date	Ash	Fraxinus americana	Greensboro	North Carolina	-79.480855	36.041166	NA	good	NA	naturally_occurring	NA	NA	Greensboro	NA	NA	NA	NA	NA	NA	NA	NA	NA	NA	NA	NA
CH3002	10/4/2013	inventory_date	Black walnut	Juglans nigra	Greensboro	North Carolina	-79.482182	36.040878	NA	poor	NA	naturally_occurring	NA	NA	Greensboro	NA	NA	NA	NA	NA	NA	NA	NA	NA	NA	NA	NA
AY604	10/16/2013	inventory_date	Willow oak	Quercus phellos	Greensboro	North Carolina	-79.463904	36.045029	NA	fair	8.15476	naturally_occurring	4.57 to 9.14 m	NA	Greensboro	NA	NA	NA	NA	NA	NA	NA	NA	NA	NA	NA	NA
AY589	10/16/2013	inventory_date	Willow oak	Quercus phellos	Greensboro	North Carolina	-79.464154	36.044963	NA	good	8.07945	naturally_occurring	4.57 to 9.14 m	NA	Greensboro	NA	NA	NA	NA	NA	NA	NA	NA	NA	NA	NA	NA
CH1457	9/30/2013	inventory_date	Ash	Fraxinus americana	Greensboro	North Carolina	-79.480852	36.041207	NA	good	8.04831	naturally_occurring	4.57 to 9.14 m	NA	Greensboro	NA	NA	NA	NA	NA	NA	NA	NA	NA	NA	NA	NA
AY296	10/15/2013	inventory_date	Hackberry	Celtis occidentalis	Greensboro	North Carolina	-79.464884	36.044386	NA	good	NA	naturally_occurring	NA	NA	Greensboro	NA	NA	NA	NA	NA	NA	NA	NA	NA	NA	NA	NA
CH1238	9/30/2013	inventory_date	Silver maple	Acer saccharinum	Greensboro	North Carolina	-79.480675	36.041602	NA	good	8.12812	naturally_occurring	4.57 to 9.14 m	NA	Greensboro	NA	NA	NA	NA	NA	NA	NA	NA	NA	NA	NA	NA
CH2773	10/3/2013	inventory_date	Southern magnolia	Magnolia grandiflora	Greensboro	North Carolina	-79.481596	36.035772	NA	good	8.27966	naturally_occurring	4.57 to 9.14 m	NA	Greensboro	NA	NA	NA	NA	NA	NA	NA	NA	NA	NA	NA	NA
CH1317	9/30/2013	inventory_date	Bradford pear	Pyrus calleryana	Greensboro	North Carolina	-79.480928	36.042244	NA	good	7.9818	introduced	4.57 to 9.14 m	NA	Greensboro	NA	NA	NA	NA	NA	NA	NA	NA	NA	NA	NA	NA
CH475	9/18/2013	inventory_date	Southern magnolia	Magnolia grandiflora	Greensboro	North Carolina	-79.481093	36.041314	NA	fair	8.4113	naturally_occurring	4.57 to 9.14 m	NA	Greensboro	NA	NA	NA	NA	NA	NA	NA	NA	NA	NA	NA	NA
AY917	10/16/2013	inventory_date	Silver maple	Acer saccharinum	Greensboro	North Carolina	-79.465149	36.045569	NA	good	8.13253	naturally_occurring	4.57 to 9.14 m	NA	Greensboro	NA	NA	NA	NA	NA	NA	NA	NA	NA	NA	NA	NA
AY215	10/15/2013	inventory_date	Hackberry	Celtis occidentalis	Greensboro	North Carolina	-79.464669	36.044605	NA	poor	8.37168	naturally_occurring	4.57 to 9.14 m	NA	Greensboro	NA	NA	NA	NA	NA	NA	NA	NA	NA	NA	NA	NA
CH463	9/18/2013	inventory_date	Pecan	Carya illinoinensis	Greensboro	North Carolina	-79.481233	36.041406	NA	fair	8.1843	introduced	4.57 to 9.14 m	NA	Greensboro	NA	NA	NA	NA	NA	NA	NA	NA	NA	NA	NA	NA
AY961	10/16/2013	inventory_date	Willow oak	Quercus phellos	Greensboro	North Carolina	-79.465301	36.04558	NA	fair	8.33086	naturally_occurring	4.57 to 9.14 m	NA	Greensboro	NA	NA	NA	NA	NA	NA	NA	NA	NA	NA	NA	NA
CH299	9/17/2013	inventory_date	Elm	Ulmus	Greensboro	North Carolina	-79.481808	36.04174	NA	good	8.24471	no_info	4.57 to 9.14 m	NA	Greensboro	NA	NA	NA	NA	NA	NA	NA	NA	NA	NA	NA	NA
CH2738	10/3/2013	inventory_date	Pecan	Carya illinoinensis	Greensboro	North Carolina	-79.481639	36.035472	NA	fair	8.34611	introduced	4.57 to 9.14 m	NA	Greensboro	NA	NA	NA	NA	NA	NA	NA	NA	NA	NA	NA	NA
AY1810	10/18/2013	inventory_date	Southern magnolia	Magnolia grandiflora	Greensboro	North Carolina	-79.470401	36.050067	NA	good	8.20085	naturally_occurring	4.57 to 9.14 m	NA	Greensboro	NA	NA	NA	NA	NA	NA	NA	NA	NA	NA	NA	NA
AY266	10/15/2013	inventory_date	Sweetgum	Liquidambar styraciflua	Greensboro	North Carolina	-79.464892	36.044582	NA	good	8.04859	naturally_occurring	4.57 to 9.14 m	NA	Greensboro	NA	NA	NA	NA	NA	NA	NA	NA	NA	NA	NA	NA
AY194	10/8/2013	inventory_date	Crepe myrtle	Lagerstroemia	Greensboro	North Carolina	-79.465695	36.050315	NA	good	8.2093	no_info	4.57 to 9.14 m	NA	Greensboro	NA	NA	NA	NA	NA	NA	NA	NA	NA	NA	NA	NA
AY572	10/15/2013	inventory_date	Southern magnolia	Magnolia grandiflora	Greensboro	North Carolina	-79.464918	36.044644	NA	good	8.03916	naturally_occurring	4.57 to 9.14 m	NA	Greensboro	NA	NA	NA	NA	NA	NA	NA	NA	NA	NA	NA	NA
CH2651	10/3/2013	inventory_date	Black cherry	Prunus serotina	Greensboro	North Carolina	-79.481119	36.035681	NA	poor	8.68871	naturally_occurring	4.57 to 9.14 m	NA	Greensboro	NA	NA	NA	NA	NA	NA	NA	NA	NA	NA	NA	NA
CH1828	10/1/2013	inventory_date	Bradford pear	Pyrus calleryana	Greensboro	North Carolina	-79.480715	36.040575	NA	good	8.41564	introduced	4.57 to 9.14 m	NA	Greensboro	NA	NA	NA	NA	NA	NA	NA	NA	NA	NA	NA	NA
CH3080	10/4/2013	inventory_date	Southern magnolia	Magnolia grandiflora	Greensboro	North Carolina	-79.480321	36.041465	NA	good	8.14643	naturally_occurring	4.57 to 9.14 m	NA	Greensboro	NA	NA	NA	NA	NA	NA	NA	NA	NA	NA	NA	NA
AY1412	10/17/2013	inventory_date	Pecan	Carya illinoinensis	Greensboro	North Carolina	-79.465868	36.045528	NA	fair	8.37481	introduced	4.57 to 9.14 m	NA	Greensboro	NA	NA	NA	NA	NA	NA	NA	NA	NA	NA	NA	NA
CH747	9/19/2013	inventory_date	Hackberry	Celtis occidentalis	Greensboro	North Carolina	-79.48141	36.041146	NA	fair	8.31495	naturally_occurring	4.57 to 9.14 m	NA	Greensboro	NA	NA	NA	NA	NA	NA	NA	NA	NA	NA	NA	NA
CH571	9/18/2013	inventory_date	Hackberry	Celtis occidentalis	Greensboro	North Carolina	-79.481837	36.041355	NA	good	NA	naturally_occurring	NA	NA	Greensboro	NA	NA	NA	NA	NA	NA	NA	NA	NA	NA	NA	NA
AY910	10/16/2013	inventory_date	Hackberry	Celtis occidentalis	Greensboro	North Carolina	-79.464996	36.045644	NA	poor	8.2305	naturally_occurring	4.57 to 9.14 m	NA	Greensboro	NA	NA	NA	NA	NA	NA	NA	NA	NA	NA	NA	NA
CH1447	9/30/2013	inventory_date	Ash	Fraxinus americana	Greensboro	North Carolina	-79.480779	36.041123	NA	good	NA	naturally_occurring	NA	NA	Greensboro	NA	NA	NA	NA	NA	NA	NA	NA	NA	NA	NA	NA
AY936	10/16/2013	inventory_date	Pecan	Carya illinoinensis	Greensboro	North Carolina	-79.465179	36.045529	NA	good	8.08254	introduced	4.57 to 9.14 m	NA	Greensboro	NA	NA	NA	NA	NA	NA	NA	NA	NA	NA	NA	NA
AY2245	10/22/2013	inventory_date	Japenese maple	Acer palmatum	Greensboro	North Carolina	-79.464967	36.045878	NA	good	7.97747	introduced	4.57 to 9.14 m	NA	Greensboro	NA	NA	NA	NA	NA	NA	NA	NA	NA	NA	NA	NA
AY1693	10/18/2013	inventory_date	River birch	Betula nigra	Greensboro	North Carolina	-79.470398	36.04479	NA	good	8.24818	naturally_occurring	4.57 to 9.14 m	NA	Greensboro	NA	NA	NA	NA	NA	NA	NA	NA	NA	NA	NA	NA
AY1851	10/21/2013	inventory_date	Leyland cypress	Cupressus leylandii	Greensboro	North Carolina	-79.470149	36.04548	NA	good	8.32846	no_info	4.57 to 9.14 m	NA	Greensboro	NA	NA	NA	NA	NA	NA	NA	NA	NA	NA	NA	NA
AY1853	10/21/2013	inventory_date	Leyland cypress	Cupressus leylandii	Greensboro	North Carolina	-79.470148	36.045483	NA	good	8.23693	no_info	4.57 to 9.14 m	NA	Greensboro	NA	NA	NA	NA	NA	NA	NA	NA	NA	NA	NA	NA
AY2365	10/22/2013	inventory_date	Leyland cypress	Cupressus leylandii	Greensboro	North Carolina	-79.464525	36.050416	NA	good	NA	no_info	NA	NA	Greensboro	NA	NA	NA	NA	NA	NA	NA	NA	NA	NA	NA	NA
CH2828	10/3/2013	inventory_date	Dogwood	Cornus florida	Greensboro	North Carolina	-79.481886	36.035643	NA	poor	8.22705	naturally_occurring	4.57 to 9.14 m	NA	Greensboro	NA	NA	NA	NA	NA	NA	NA	NA	NA	NA	NA	NA
AY832	10/16/2013	inventory_date	Japanese cedar	Cryptomeria japonica	Greensboro	North Carolina	-79.464781	36.045437	NA	good	7.97413	introduced	4.57 to 9.14 m	NA	Greensboro	NA	NA	NA	NA	NA	NA	NA	NA	NA	NA	NA	NA
AY881	10/16/2013	inventory_date	Japenese maple	Acer palmatum	Greensboro	North Carolina	-79.464988	36.045428	NA	good	8.08105	introduced	4.57 to 9.14 m	NA	Greensboro	NA	NA	NA	NA	NA	NA	NA	NA	NA	NA	NA	NA
AY1045	10/17/2013	inventory_date	Leyland cypress	Cupressus leylandii	Greensboro	North Carolina	-79.465225	36.045103	NA	good	NA	no_info	NA	NA	Greensboro	NA	NA	NA	NA	NA	NA	NA	NA	NA	NA	NA	NA
AY1854	10/21/2013	inventory_date	Leyland cypress	Cupressus leylandii	Greensboro	North Carolina	-79.470149	36.045487	NA	good	8.18027	no_info	4.57 to 9.14 m	NA	Greensboro	NA	NA	NA	NA	NA	NA	NA	NA	NA	NA	NA	NA
AY1450	10/17/2013	inventory_date	Bradford pear	Pyrus calleryana	Greensboro	North Carolina	-79.465528	36.045611	NA	good	NA	introduced	NA	NA	Greensboro	NA	NA	NA	NA	NA	NA	NA	NA	NA	NA	NA	NA
AY900	10/16/2013	inventory_date	Cottonwood	Populus deltoides	Greensboro	North Carolina	-79.464868	36.045617	NA	good	8.09838	naturally_occurring	4.57 to 9.14 m	NA	Greensboro	NA	NA	NA	NA	NA	NA	NA	NA	NA	NA	NA	NA
CH121	9/17/2013	inventory_date	Leyland cypress	Cupressus leylandii	Greensboro	North Carolina	-79.481111	36.042109	NA	good	8.10153	no_info	4.57 to 9.14 m	NA	Greensboro	NA	NA	NA	NA	NA	NA	NA	NA	NA	NA	NA	NA
CH122	9/17/2013	inventory_date	Leyland cypress	Cupressus leylandii	Greensboro	North Carolina	-79.481101	36.042109	NA	good	8.14821	no_info	4.57 to 9.14 m	NA	Greensboro	NA	NA	NA	NA	NA	NA	NA	NA	NA	NA	NA	NA
CH123	9/17/2013	inventory_date	Leyland cypress	Cupressus leylandii	Greensboro	North Carolina	-79.481091	36.042109	NA	good	8.19191	no_info	4.57 to 9.14 m	NA	Greensboro	NA	NA	NA	NA	NA	NA	NA	NA	NA	NA	NA	NA
CH1516	9/30/2013	inventory_date	Red maple	Acer rubrum	Greensboro	North Carolina	-79.480639	36.040979	NA	good	8.28141	naturally_occurring	4.57 to 9.14 m	NA	Greensboro	NA	NA	NA	NA	NA	NA	NA	NA	NA	NA	NA	NA
AY124	10/8/2013	inventory_date	White cypress pine	Callitris glaucophylla	Greensboro	North Carolina	-79.464558	36.050735	NA	good	7.95454	no_info	4.57 to 9.14 m	NA	Greensboro	NA	NA	NA	NA	NA	NA	NA	NA	NA	NA	NA	NA
AY188	10/8/2013	inventory_date	Elm	Ulmus	Greensboro	North Carolina	-79.465678	36.050796	NA	poor	7.97094	no_info	4.57 to 9.14 m	NA	Greensboro	NA	NA	NA	NA	NA	NA	NA	NA	NA	NA	NA	NA
AY431	10/15/2013	inventory_date	Japenese maple	Acer palmatum	Greensboro	North Carolina	-79.46576	36.044124	NA	poor	8.09966	introduced	4.57 to 9.14 m	NA	Greensboro	NA	NA	NA	NA	NA	NA	NA	NA	NA	NA	NA	NA
AY947	10/16/2013	inventory_date	Crepe myrtle	Lagerstroemia	Greensboro	North Carolina	-79.465251	36.045514	NA	good	8.13609	no_info	4.57 to 9.14 m	NA	Greensboro	NA	NA	NA	NA	NA	NA	NA	NA	NA	NA	NA	NA
AY1918	10/21/2013	inventory_date	Cherry	Prunus	Greensboro	North Carolina	-79.465903	36.04578	NA	good	8.14779	no_info	4.57 to 9.14 m	NA	Greensboro	NA	NA	NA	NA	NA	NA	NA	NA	NA	NA	NA	NA
AY2292	10/22/2013	inventory_date	Kousa dogwood	Cornus kousa	Greensboro	North Carolina	-79.464836	36.05012	NA	good	8.02816	introduced	4.57 to 9.14 m	NA	Greensboro	NA	NA	NA	NA	NA	NA	NA	NA	NA	NA	NA	NA
AY2314	10/22/2013	inventory_date	Pear	Pyrus	Greensboro	North Carolina	-79.464737	36.050259	NA	good	8.04601	no_info	4.57 to 9.14 m	NA	Greensboro	NA	NA	NA	NA	NA	NA	NA	NA	NA	NA	NA	NA
AY2325	10/22/2013	inventory_date	Dogwood	Cornus florida	Greensboro	North Carolina	-79.464679	36.050335	NA	good	8.10982	naturally_occurring	4.57 to 9.14 m	NA	Greensboro	NA	NA	NA	NA	NA	NA	NA	NA	NA	NA	NA	NA
AY2337	10/22/2013	inventory_date	Japenese maple	Acer palmatum	Greensboro	North Carolina	-79.464548	36.050336	NA	good	8.25829	introduced	4.57 to 9.14 m	NA	Greensboro	NA	NA	NA	NA	NA	NA	NA	NA	NA	NA	NA	NA
CH425	9/18/2013	inventory_date	Southern magnolia	Magnolia grandiflora	Greensboro	North Carolina	-79.481177	36.041604	NA	good	8.14983	naturally_occurring	4.57 to 9.14 m	NA	Greensboro	NA	NA	NA	NA	NA	NA	NA	NA	NA	NA	NA	NA
AY2348	10/22/2013	inventory_date	Box elder	Acer negundo	Greensboro	North Carolina	-79.464231	36.05029	NA	good	7.93631	naturally_occurring	4.57 to 9.14 m	NA	Greensboro	NA	NA	NA	NA	NA	NA	NA	NA	NA	NA	NA	NA
AY1550	10/18/2013	inventory_date	Sweetgum	Liquidambar styraciflua	Greensboro	North Carolina	-79.470199	36.044842	NA	good	8.25595	naturally_occurring	4.57 to 9.14 m	NA	Greensboro	NA	NA	NA	NA	NA	NA	NA	NA	NA	NA	NA	NA
AY2519	10/22/2013	inventory_date	Ash	Fraxinus	Greensboro	North Carolina	-79.46587	36.050766	NA	good	7.90769	no_info	4.57 to 9.14 m	NA	Greensboro	NA	NA	NA	NA	NA	NA	NA	NA	NA	NA	NA	NA
CH668	9/19/2013	inventory_date	Silver maple	Acer saccharinum	Greensboro	North Carolina	-79.481442	36.041171	NA	poor	NA	naturally_occurring	NA	NA	Greensboro	NA	NA	NA	NA	NA	NA	NA	NA	NA	NA	NA	NA
AY878	10/16/2013	inventory_date	Mulberry	Morus	Greensboro	North Carolina	-79.464997	36.045263	NA	poor	8.00705	no_info	4.57 to 9.14 m	NA	Greensboro	NA	NA	NA	NA	NA	NA	NA	NA	NA	NA	NA	NA
CH939	9/19/2013	inventory_date	Ash	Fraxinus americana	Greensboro	North Carolina	-79.481707	36.040704	NA	good	NA	naturally_occurring	NA	NA	Greensboro	NA	NA	NA	NA	NA	NA	NA	NA	NA	NA	NA	NA
AY955	10/16/2013	inventory_date	Pecan	Carya illinoinensis	Greensboro	North Carolina	-79.465266	36.045539	NA	good	8.19605	introduced	4.57 to 9.14 m	NA	Greensboro	NA	NA	NA	NA	NA	NA	NA	NA	NA	NA	NA	NA
CH2388	10/3/2013	inventory_date	Southern magnolia	Magnolia grandiflora	Greensboro	North Carolina	-79.480357	36.040501	NA	good	8.33355	naturally_occurring	4.57 to 9.14 m	NA	Greensboro	NA	NA	NA	NA	NA	NA	NA	NA	NA	NA	NA	NA
CH1310	9/30/2013	inventory_date	Hackberry	Celtis occidentalis	Greensboro	North Carolina	-79.480716	36.042057	NA	good	8.02417	naturally_occurring	4.57 to 9.14 m	NA	Greensboro	NA	NA	NA	NA	NA	NA	NA	NA	NA	NA	NA	NA
AY2210	10/21/2013	inventory_date	Southern magnolia	Magnolia grandiflora	Greensboro	North Carolina	-79.465854	36.050418	NA	good	NA	naturally_occurring	NA	NA	Greensboro	NA	NA	NA	NA	NA	NA	NA	NA	NA	NA	NA	NA
CH1739	10/1/2013	inventory_date	Southern magnolia	Magnolia grandiflora	Greensboro	North Carolina	-79.480194	36.040858	NA	good	8.29602	naturally_occurring	4.57 to 9.14 m	NA	Greensboro	NA	NA	NA	NA	NA	NA	NA	NA	NA	NA	NA	NA
CH79	9/17/2013	inventory_date	Hackberry	Celtis occidentalis	Greensboro	North Carolina	-79.481176	36.042204	NA	good	8.22368	naturally_occurring	4.57 to 9.14 m	NA	Greensboro	NA	NA	NA	NA	NA	NA	NA	NA	NA	NA	NA	NA
AY1722	10/18/2013	inventory_date	Mulberry	Morus	Greensboro	North Carolina	-79.470136	36.044563	NA	fair	8.17932	no_info	4.57 to 9.14 m	NA	Greensboro	NA	NA	NA	NA	NA	NA	NA	NA	NA	NA	NA	NA
AY1946	10/21/2013	inventory_date	Mulberry	Morus	Greensboro	North Carolina	-79.470026	36.045915	NA	good	NA	no_info	NA	NA	Greensboro	NA	NA	NA	NA	NA	NA	NA	NA	NA	NA	NA	NA
CH3091	10/4/2013	inventory_date	Southern magnolia	Magnolia grandiflora	Greensboro	North Carolina	-79.480294	36.041991	NA	fair	7.71469	naturally_occurring	4.57 to 9.14 m	NA	Greensboro	NA	NA	NA	NA	NA	NA	NA	NA	NA	NA	NA	NA
CH1450	9/30/2013	inventory_date	Ash	Fraxinus americana	Greensboro	North Carolina	-79.480812	36.041161	NA	good	NA	naturally_occurring	NA	NA	Greensboro	NA	NA	NA	NA	NA	NA	NA	NA	NA	NA	NA	NA
CH546	9/18/2013	inventory_date	Black walnut	Juglans nigra	Greensboro	North Carolina	-79.481831	36.041499	NA	fair	8.03988	naturally_occurring	4.57 to 9.14 m	NA	Greensboro	NA	NA	NA	NA	NA	NA	NA	NA	NA	NA	NA	NA
CH1181	9/20/2013	inventory_date	Elm	Ulmus	Greensboro	North Carolina	-79.481313	36.040111	NA	fair	NA	no_info	NA	NA	Greensboro	NA	NA	NA	NA	NA	NA	NA	NA	NA	NA	NA	NA
AY543	10/15/2013	inventory_date	Silver maple	Acer saccharinum	Greensboro	North Carolina	-79.465129	36.044722	NA	good	8.05548	naturally_occurring	4.57 to 9.14 m	NA	Greensboro	NA	NA	NA	NA	NA	NA	NA	NA	NA	NA	NA	NA
AY1006	10/16/2013	inventory_date	Silver maple	Acer saccharinum	Greensboro	North Carolina	-79.465137	36.045769	NA	poor	8.1998	naturally_occurring	4.57 to 9.14 m	NA	Greensboro	NA	NA	NA	NA	NA	NA	NA	NA	NA	NA	NA	NA
AY1948	10/21/2013	inventory_date	Red maple	Acer rubrum	Greensboro	North Carolina	-79.470056	36.045922	NA	dead	NA	naturally_occurring	NA	NA	Greensboro	NA	NA	NA	NA	NA	NA	NA	NA	NA	NA	NA	NA
CH740	9/19/2013	inventory_date	Hackberry	Celtis occidentalis	Greensboro	North Carolina	-79.481477	36.04113	NA	good	8.20872	naturally_occurring	4.57 to 9.14 m	NA	Greensboro	NA	NA	NA	NA	NA	NA	NA	NA	NA	NA	NA	NA
AY2421	10/22/2013	inventory_date	Willow oak	Quercus phellos	Greensboro	North Carolina	-79.464238	36.050716	NA	good	7.98635	naturally_occurring	4.57 to 9.14 m	NA	Greensboro	NA	NA	NA	NA	NA	NA	NA	NA	NA	NA	NA	NA
CH2825	10/3/2013	inventory_date	Hackberry	Celtis occidentalis	Greensboro	North Carolina	-79.481651	36.035351	NA	good	NA	naturally_occurring	NA	NA	Greensboro	NA	NA	NA	NA	NA	NA	NA	NA	NA	NA	NA	NA
AY695	10/16/2013	inventory_date	Willow oak	Quercus phellos	Greensboro	North Carolina	-79.464759	36.045028	NA	good	NA	naturally_occurring	NA	NA	Greensboro	NA	NA	NA	NA	NA	NA	NA	NA	NA	NA	NA	NA
AY1713	10/18/2013	inventory_date	Pecan	Carya illinoinensis	Greensboro	North Carolina	-79.470209	36.044689	NA	good	8.13588	introduced	4.57 to 9.14 m	NA	Greensboro	NA	NA	NA	NA	NA	NA	NA	NA	NA	NA	NA	NA
AY1358	10/17/2013	inventory_date	Southern magnolia	Magnolia grandiflora	Greensboro	North Carolina	-79.465542	36.045529	NA	good	8.14204	naturally_occurring	4.57 to 9.14 m	NA	Greensboro	NA	NA	NA	NA	NA	NA	NA	NA	NA	NA	NA	NA
AY1775	10/18/2013	inventory_date	Mulberry	Morus	Greensboro	North Carolina	-79.470621	36.045629	NA	poor	7.8764	no_info	4.57 to 9.14 m	NA	Greensboro	NA	NA	NA	NA	NA	NA	NA	NA	NA	NA	NA	NA
CH3040	10/4/2013	inventory_date	River birch	Betula nigra	Greensboro	North Carolina	-79.475924	36.04129	NA	good	8.22087	naturally_occurring	4.57 to 9.14 m	NA	Greensboro	NA	NA	NA	NA	NA	NA	NA	NA	NA	NA	NA	NA
CH2823	10/3/2013	inventory_date	Red maple	Acer rubrum	Greensboro	North Carolina	-79.481863	36.035434	NA	good	8.25529	naturally_occurring	4.57 to 9.14 m	NA	Greensboro	NA	NA	NA	NA	NA	NA	NA	NA	NA	NA	NA	NA
AY1241	10/17/2013	inventory_date	Pecan	Carya illinoinensis	Greensboro	North Carolina	-79.465322	36.045446	NA	good	8.23498	introduced	4.57 to 9.14 m	NA	Greensboro	NA	NA	NA	NA	NA	NA	NA	NA	NA	NA	NA	NA
AY2368	10/22/2013	inventory_date	Willow oak	Quercus phellos	Greensboro	North Carolina	-79.464591	36.05044	NA	fair	8.1211	naturally_occurring	4.57 to 9.14 m	NA	Greensboro	NA	NA	NA	NA	NA	NA	NA	NA	NA	NA	NA	NA
CH3071	10/4/2013	inventory_date	Holly	Ilex	Greensboro	North Carolina	-79.480207	36.041527	NA	good	8.32855	no_info	4.57 to 9.14 m	NA	Greensboro	NA	NA	NA	NA	NA	NA	NA	NA	NA	NA	NA	NA
CH2485	10/3/2013	inventory_date	Pecan	Carya illinoinensis	Greensboro	North Carolina	-79.480943	36.035786	NA	good	8.38137	introduced	4.57 to 9.14 m	NA	Greensboro	NA	NA	NA	NA	NA	NA	NA	NA	NA	NA	NA	NA
CH3111	10/4/2013	inventory_date	Ornamental cherry	Prunus	Greensboro	North Carolina	-79.480142	36.041704	NA	good	8.31184	no_info	4.57 to 9.14 m	NA	Greensboro	NA	NA	NA	NA	NA	NA	NA	NA	NA	NA	NA	NA
AY1487	10/18/2013	inventory_date	Willow oak	Quercus phellos	Greensboro	North Carolina	-79.47019	36.044524	NA	good	8.16892	naturally_occurring	4.57 to 9.14 m	NA	Greensboro	NA	NA	NA	NA	NA	NA	NA	NA	NA	NA	NA	NA
AY1179	10/17/2013	inventory_date	Willow oak	Quercus phellos	Greensboro	North Carolina	-79.465812	36.044928	NA	good	NA	naturally_occurring	NA	NA	Greensboro	NA	NA	NA	NA	NA	NA	NA	NA	NA	NA	NA	NA
CH293	9/17/2013	inventory_date	Hackberry	Celtis occidentalis	Greensboro	North Carolina	-79.481771	36.041701	NA	good	8.19434	naturally_occurring	4.57 to 9.14 m	NA	Greensboro	NA	NA	NA	NA	NA	NA	NA	NA	NA	NA	NA	NA
AY1957	10/21/2013	inventory_date	Hackberry	Celtis occidentalis	Greensboro	North Carolina	-79.470094	36.045996	NA	good	8.28273	naturally_occurring	4.57 to 9.14 m	NA	Greensboro	NA	NA	NA	NA	NA	NA	NA	NA	NA	NA	NA	NA
AY788	10/16/2013	inventory_date	Pecan	Carya illinoinensis	Greensboro	North Carolina	-79.464685	36.045571	NA	good	7.98834	introduced	4.57 to 9.14 m	NA	Greensboro	NA	NA	NA	NA	NA	NA	NA	NA	NA	NA	NA	NA
AY2223	10/21/2013	inventory_date	Southern magnolia	Magnolia grandiflora	Greensboro	North Carolina	-79.465964	36.050414	NA	good	NA	naturally_occurring	NA	NA	Greensboro	NA	NA	NA	NA	NA	NA	NA	NA	NA	NA	NA	NA
CH1027	9/20/2013	inventory_date	Elm	Ulmus	Greensboro	North Carolina	-79.481783	36.035988	NA	good	NA	no_info	NA	NA	Greensboro	NA	NA	NA	NA	NA	NA	NA	NA	NA	NA	NA	NA
AY2046	10/21/2013	inventory_date	Mulberry	Morus	Greensboro	North Carolina	-79.470265	36.045732	NA	good	8.38476	no_info	4.57 to 9.14 m	NA	Greensboro	NA	NA	NA	NA	NA	NA	NA	NA	NA	NA	NA	NA
AY629	10/16/2013	inventory_date	Silver maple	Acer saccharinum	Greensboro	North Carolina	-79.463812	36.045144	NA	good	8.05056	naturally_occurring	4.57 to 9.14 m	NA	Greensboro	NA	NA	NA	NA	NA	NA	NA	NA	NA	NA	NA	NA
AY1392	10/17/2013	inventory_date	Black locust	Robinia pseudoacacia	Greensboro	North Carolina	-79.465659	36.045717	NA	good	NA	naturally_occurring	NA	NA	Greensboro	NA	NA	NA	NA	NA	NA	NA	NA	NA	NA	NA	NA
CH183	9/17/2013	inventory_date	Hemlock	Tsuga canadensis	Greensboro	North Carolina	-79.481037	36.041872	NA	good	8.02212	naturally_occurring	4.57 to 9.14 m	NA	Greensboro	NA	NA	NA	NA	NA	NA	NA	NA	NA	NA	NA	NA
AY2166	10/21/2013	inventory_date	Silver maple	Acer saccharinum	Greensboro	North Carolina	-79.470225	36.050547	NA	good	NA	naturally_occurring	NA	NA	Greensboro	NA	NA	NA	NA	NA	NA	NA	NA	NA	NA	NA	NA
AY1661	10/18/2013	inventory_date	Mulberry	Morus	Greensboro	North Carolina	-79.47022	36.045121	NA	fair	8.54286	no_info	4.57 to 9.14 m	NA	Greensboro	NA	NA	NA	NA	NA	NA	NA	NA	NA	NA	NA	NA
CH2496	10/3/2013	inventory_date	Catalpa	Catalpa bignonioides	Greensboro	North Carolina	-79.480999	36.035731	NA	fair	8.68679	introduced	4.57 to 9.14 m	NA	Greensboro	NA	NA	NA	NA	NA	NA	NA	NA	NA	NA	NA	NA
AY1875	10/21/2013	inventory_date	Elm	Ulmus	Greensboro	North Carolina	-79.470093	36.045526	NA	good	NA	no_info	NA	NA	Greensboro	NA	NA	NA	NA	NA	NA	NA	NA	NA	NA	NA	NA
AY1949	10/21/2013	inventory_date	Mulberry	Morus	Greensboro	North Carolina	-79.470077	36.045923	NA	fair	NA	no_info	NA	NA	Greensboro	NA	NA	NA	NA	NA	NA	NA	NA	NA	NA	NA	NA
CH1110	9/20/2013	inventory_date	NA	NA	Greensboro	North Carolina	-79.481407	36.040428	NA	dead	8.35612	no_info	4.57 to 9.14 m	NA	Greensboro	NA	NA	NA	NA	NA	NA	NA	NA	NA	NA	NA	NA
AY2350	10/22/2013	inventory_date	Silver maple	Acer saccharinum	Greensboro	North Carolina	-79.464182	36.050359	NA	good	8.09614	naturally_occurring	4.57 to 9.14 m	NA	Greensboro	NA	NA	NA	NA	NA	NA	NA	NA	NA	NA	NA	NA
CH474	9/18/2013	inventory_date	Southern magnolia	Magnolia grandiflora	Greensboro	North Carolina	-79.481088	36.041343	NA	good	8.41439	naturally_occurring	4.57 to 9.14 m	NA	Greensboro	NA	NA	NA	NA	NA	NA	NA	NA	NA	NA	NA	NA
CH2966	10/4/2013	inventory_date	Silver maple	Acer saccharinum	Greensboro	North Carolina	-79.48222	36.041313	NA	good	7.85825	naturally_occurring	4.57 to 9.14 m	NA	Greensboro	NA	NA	NA	NA	NA	NA	NA	NA	NA	NA	NA	NA
CH531	9/18/2013	inventory_date	Hackberry	Celtis occidentalis	Greensboro	North Carolina	-79.481753	36.041539	NA	good	8.15671	naturally_occurring	4.57 to 9.14 m	NA	Greensboro	NA	NA	NA	NA	NA	NA	NA	NA	NA	NA	NA	NA
CH2655	10/3/2013	inventory_date	Mulberry	Morus	Greensboro	North Carolina	-79.481212	36.035675	NA	good	NA	no_info	NA	NA	Greensboro	NA	NA	NA	NA	NA	NA	NA	NA	NA	NA	NA	NA
CH3049	10/4/2013	inventory_date	Cottonwood	Populus deltoides	Greensboro	North Carolina	-79.480013	36.041485	NA	poor	8.32742	naturally_occurring	4.57 to 9.14 m	NA	Greensboro	NA	NA	NA	NA	NA	NA	NA	NA	NA	NA	NA	NA
CH577	9/18/2013	inventory_date	Hackberry	Celtis occidentalis	Greensboro	North Carolina	-79.481835	36.041404	NA	fair	NA	naturally_occurring	NA	NA	Greensboro	NA	NA	NA	NA	NA	NA	NA	NA	NA	NA	NA	NA
AY99	10/8/2013	inventory_date	China fir	Cunninghamia	Greensboro	North Carolina	-79.464767	36.050389	NA	good	8.03198	no_info	4.57 to 9.14 m	NA	Greensboro	NA	NA	NA	NA	NA	NA	NA	NA	NA	NA	NA	NA
CH128	9/17/2013	inventory_date	Elm	Ulmus	Greensboro	North Carolina	-79.48102	36.04211	NA	good	8.11172	no_info	4.57 to 9.14 m	NA	Greensboro	NA	NA	NA	NA	NA	NA	NA	NA	NA	NA	NA	NA
CH184	9/17/2013	inventory_date	Red maple	Acer rubrum	Greensboro	North Carolina	-79.481052	36.041869	NA	poor	8.13528	naturally_occurring	4.57 to 9.14 m	NA	Greensboro	NA	NA	NA	NA	NA	NA	NA	NA	NA	NA	NA	NA
AY147	10/8/2013	inventory_date	Southern magnolia	Magnolia grandiflora	Greensboro	North Carolina	-79.465124	36.050283	NA	good	NA	naturally_occurring	NA	NA	Greensboro	NA	NA	NA	NA	NA	NA	NA	NA	NA	NA	NA	NA
AY371	10/15/2013	inventory_date	Sugar maple	Acer saccharum	Greensboro	North Carolina	-79.465226	36.044461	NA	good	NA	naturally_occurring	NA	NA	Greensboro	NA	NA	NA	NA	NA	NA	NA	NA	NA	NA	NA	NA
CH387	9/18/2013	inventory_date	Southern magnolia	Magnolia grandiflora	Greensboro	North Carolina	-79.481326	36.041731	NA	good	NA	naturally_occurring	NA	NA	Greensboro	NA	NA	NA	NA	NA	NA	NA	NA	NA	NA	NA	NA
CH2956	10/4/2013	inventory_date	Silver maple	Acer saccharinum	Greensboro	North Carolina	-79.482062	36.04135	NA	poor	7.95008	naturally_occurring	4.57 to 9.14 m	NA	Greensboro	NA	NA	NA	NA	NA	NA	NA	NA	NA	NA	NA	NA
AY2369	10/22/2013	inventory_date	White oak	Quercus alba	Greensboro	North Carolina	-79.464599	36.050443	NA	good	8.11985	naturally_occurring	4.57 to 9.14 m	NA	Greensboro	NA	NA	NA	NA	NA	NA	NA	NA	NA	NA	NA	NA
CH1122	9/20/2013	inventory_date	Bradford pear	Pyrus calleryana	Greensboro	North Carolina	-79.481313	36.04054	NA	good	8.24107	introduced	4.57 to 9.14 m	NA	Greensboro	NA	NA	NA	NA	NA	NA	NA	NA	NA	NA	NA	NA
AY1271	10/17/2013	inventory_date	Mulberry	Morus	Greensboro	North Carolina	-79.46551	36.045322	NA	poor	NA	no_info	NA	NA	Greensboro	NA	NA	NA	NA	NA	NA	NA	NA	NA	NA	NA	NA
CH2032	10/2/2013	inventory_date	Red maple	Acer rubrum	Greensboro	North Carolina	-79.475982	36.04066	NA	good	8.12354	naturally_occurring	4.57 to 9.14 m	NA	Greensboro	NA	NA	NA	NA	NA	NA	NA	NA	NA	NA	NA	NA
AY951	10/16/2013	inventory_date	Elm	Ulmus	Greensboro	North Carolina	-79.465225	36.045544	NA	good	8.19442	no_info	4.57 to 9.14 m	NA	Greensboro	NA	NA	NA	NA	NA	NA	NA	NA	NA	NA	NA	NA
CH854	9/19/2013	inventory_date	Sugar maple	Acer saccharum	Greensboro	North Carolina	-79.481202	36.0409	NA	good	8.40867	naturally_occurring	4.57 to 9.14 m	NA	Greensboro	NA	NA	NA	NA	NA	NA	NA	NA	NA	NA	NA	NA
CH2996	10/4/2013	inventory_date	Southern magnolia	Magnolia grandiflora	Greensboro	North Carolina	-79.482038	36.040972	NA	good	8.34191	naturally_occurring	4.57 to 9.14 m	NA	Greensboro	NA	NA	NA	NA	NA	NA	NA	NA	NA	NA	NA	NA
AY2113	10/21/2013	inventory_date	Red maple	Acer rubrum	Greensboro	North Carolina	-79.470288	36.050076	NA	good	8.17509	naturally_occurring	4.57 to 9.14 m	NA	Greensboro	NA	NA	NA	NA	NA	NA	NA	NA	NA	NA	NA	NA
CH1206	9/30/2013	inventory_date	Box elder	Acer negundo	Greensboro	North Carolina	-79.480865	36.041467	NA	good	NA	naturally_occurring	NA	NA	Greensboro	NA	NA	NA	NA	NA	NA	NA	NA	NA	NA	NA	NA
CH1275	9/30/2013	inventory_date	Elm	Ulmus	Greensboro	North Carolina	-79.48087	36.04195	NA	fair	NA	no_info	NA	NA	Greensboro	NA	NA	NA	NA	NA	NA	NA	NA	NA	NA	NA	NA
AY1535	10/18/2013	inventory_date	River birch	Betula nigra	Greensboro	North Carolina	-79.470138	36.044729	NA	good	8.18526	naturally_occurring	4.57 to 9.14 m	NA	Greensboro	NA	NA	NA	NA	NA	NA	NA	NA	NA	NA	NA	NA
AY2359	10/22/2013	inventory_date	Willow oak	Quercus phellos	Greensboro	North Carolina	-79.464366	36.05034	NA	good	NA	naturally_occurring	NA	NA	Greensboro	NA	NA	NA	NA	NA	NA	NA	NA	NA	NA	NA	NA
CH348	9/17/2013	inventory_date	Willow oak	Quercus phellos	Greensboro	North Carolina	-79.481408	36.041642	NA	good	NA	naturally_occurring	NA	NA	Greensboro	NA	NA	NA	NA	NA	NA	NA	NA	NA	NA	NA	NA
AY1163	10/17/2013	inventory_date	Silver maple	Acer saccharinum	Greensboro	North Carolina	-79.465779	36.044745	NA	poor	NA	naturally_occurring	NA	NA	Greensboro	NA	NA	NA	NA	NA	NA	NA	NA	NA	NA	NA	NA
AY1449	10/17/2013	inventory_date	Southern magnolia	Magnolia grandiflora	Greensboro	North Carolina	-79.465568	36.045579	NA	good	NA	naturally_occurring	NA	NA	Greensboro	NA	NA	NA	NA	NA	NA	NA	NA	NA	NA	NA	NA
CH1326	9/30/2013	inventory_date	Crabapple	Malus angustifolia	Greensboro	North Carolina	-79.480383	36.042208	NA	poor	7.97839	naturally_occurring	4.57 to 9.14 m	NA	Greensboro	NA	NA	NA	NA	NA	NA	NA	NA	NA	NA	NA	NA
AY307	10/15/2013	inventory_date	Post oak	Quercus stellata	Greensboro	North Carolina	-79.46517	36.044308	NA	fair	NA	naturally_occurring	NA	NA	Greensboro	NA	NA	NA	NA	NA	NA	NA	NA	NA	NA	NA	NA
AY856	10/16/2013	inventory_date	Elm	Ulmus	Greensboro	North Carolina	-79.464846	36.045397	NA	good	NA	no_info	NA	NA	Greensboro	NA	NA	NA	NA	NA	NA	NA	NA	NA	NA	NA	NA
AY866	10/16/2013	inventory_date	Red maple	Acer rubrum	Greensboro	North Carolina	-79.464705	36.045284	NA	good	8.03352	naturally_occurring	4.57 to 9.14 m	NA	Greensboro	NA	NA	NA	NA	NA	NA	NA	NA	NA	NA	NA	NA
AY1092	10/17/2013	inventory_date	Pecan	Carya illinoinensis	Greensboro	North Carolina	-79.465354	36.045103	NA	good	8.16063	introduced	4.57 to 9.14 m	NA	Greensboro	NA	NA	NA	NA	NA	NA	NA	NA	NA	NA	NA	NA
CH2189	10/2/2013	inventory_date	Hackberry	Celtis occidentalis	Greensboro	North Carolina	-79.475757	36.040263	NA	good	8.18466	naturally_occurring	4.57 to 9.14 m	NA	Greensboro	NA	NA	NA	NA	NA	NA	NA	NA	NA	NA	NA	NA
AY1375	10/17/2013	inventory_date	Sweetgum	Liquidambar styraciflua	Greensboro	North Carolina	-79.465612	36.045741	NA	good	8.14746	naturally_occurring	4.57 to 9.14 m	NA	Greensboro	NA	NA	NA	NA	NA	NA	NA	NA	NA	NA	NA	NA
AY670	10/16/2013	inventory_date	Silver maple	Acer saccharinum	Greensboro	North Carolina	-79.464545	36.04489	NA	fair	7.79102	naturally_occurring	4.57 to 9.14 m	NA	Greensboro	NA	NA	NA	NA	NA	NA	NA	NA	NA	NA	NA	NA
CH1276	9/30/2013	inventory_date	Silver maple	Acer saccharinum	Greensboro	North Carolina	-79.480836	36.041952	NA	good	7.86105	naturally_occurring	4.57 to 9.14 m	NA	Greensboro	NA	NA	NA	NA	NA	NA	NA	NA	NA	NA	NA	NA
AY379	10/15/2013	inventory_date	Hackberry	Celtis occidentalis	Greensboro	North Carolina	-79.465461	36.044456	NA	good	8.11741	naturally_occurring	4.57 to 9.14 m	NA	Greensboro	NA	NA	NA	NA	NA	NA	NA	NA	NA	NA	NA	NA
AY1783	10/18/2013	inventory_date	Elm	Ulmus	Greensboro	North Carolina	-79.470424	36.045666	NA	good	8.29148	no_info	4.57 to 9.14 m	NA	Greensboro	NA	NA	NA	NA	NA	NA	NA	NA	NA	NA	NA	NA
CH559	9/18/2013	inventory_date	Elm	Ulmus	Greensboro	North Carolina	-79.481777	36.041496	NA	poor	7.96297	no_info	4.57 to 9.14 m	NA	Greensboro	NA	NA	NA	NA	NA	NA	NA	NA	NA	NA	NA	NA
CH2598	10/3/2013	inventory_date	Sugar maple	Acer saccharum	Greensboro	North Carolina	-79.481289	36.035845	NA	good	8.50172	naturally_occurring	4.57 to 9.14 m	NA	Greensboro	NA	NA	NA	NA	NA	NA	NA	NA	NA	NA	NA	NA
AY2460	10/22/2013	inventory_date	Black cherry	Prunus serotina	Greensboro	North Carolina	-79.464064	36.050579	NA	good	7.95773	naturally_occurring	4.57 to 9.14 m	NA	Greensboro	NA	NA	NA	NA	NA	NA	NA	NA	NA	NA	NA	NA
CH1299	9/30/2013	inventory_date	Silver maple	Acer saccharinum	Greensboro	North Carolina	-79.480935	36.042037	NA	good	8.06624	naturally_occurring	4.57 to 9.14 m	NA	Greensboro	NA	NA	NA	NA	NA	NA	NA	NA	NA	NA	NA	NA
CH1487	9/30/2013	inventory_date	Mulberry	Morus	Greensboro	North Carolina	-79.480613	36.041199	NA	good	8.19182	no_info	4.57 to 9.14 m	NA	Greensboro	NA	NA	NA	NA	NA	NA	NA	NA	NA	NA	NA	NA
CH2618	10/3/2013	inventory_date	Chinese chestnut	Castanea mollissima	Greensboro	North Carolina	-79.48124	36.035735	NA	good	8.35087	introduced	4.57 to 9.14 m	NA	Greensboro	NA	NA	NA	NA	NA	NA	NA	NA	NA	NA	NA	NA
CH484	9/18/2013	inventory_date	Southern magnolia	Magnolia grandiflora	Greensboro	North Carolina	-79.481322	36.041403	NA	good	8.41248	naturally_occurring	4.57 to 9.14 m	NA	Greensboro	NA	NA	NA	NA	NA	NA	NA	NA	NA	NA	NA	NA
CH1886	10/1/2013	inventory_date	Dogwood	Cornus florida	Greensboro	North Carolina	-79.480661	36.040221	NA	good	8.30513	naturally_occurring	4.57 to 9.14 m	NA	Greensboro	NA	NA	NA	NA	NA	NA	NA	NA	NA	NA	NA	NA
CH2558	10/3/2013	inventory_date	Purple leaf plum	Prunus cerasifera	Greensboro	North Carolina	-79.48146	36.035525	NA	good	8.47185	introduced	4.57 to 9.14 m	NA	Greensboro	NA	NA	NA	NA	NA	NA	NA	NA	NA	NA	NA	NA
CH2482	10/3/2013	inventory_date	Chinese elm	Ulmus parvifolia	Greensboro	North Carolina	-79.481004	36.035777	NA	good	8.53066	introduced	4.57 to 9.14 m	NA	Greensboro	NA	NA	NA	NA	NA	NA	NA	NA	NA	NA	NA	NA
CH1426	9/30/2013	inventory_date	Elm	Ulmus	Greensboro	North Carolina	-79.480865	36.040998	NA	dead	8.28343	no_info	4.57 to 9.14 m	NA	Greensboro	NA	NA	NA	NA	NA	NA	NA	NA	NA	NA	NA	NA
CH1893	10/1/2013	inventory_date	Ornamental cherry	Prunus	Greensboro	North Carolina	-79.481	36.04038	NA	good	8.48212	no_info	4.57 to 9.14 m	NA	Greensboro	NA	NA	NA	NA	NA	NA	NA	NA	NA	NA	NA	NA
CH2528	10/3/2013	inventory_date	Southern magnolia	Magnolia grandiflora	Greensboro	North Carolina	-79.481298	36.035361	NA	good	8.5158	naturally_occurring	4.57 to 9.14 m	NA	Greensboro	NA	NA	NA	NA	NA	NA	NA	NA	NA	NA	NA	NA
CH722	9/19/2013	inventory_date	Sugar maple	Acer saccharum	Greensboro	North Carolina	-79.481265	36.041015	NA	good	8.26167	naturally_occurring	4.57 to 9.14 m	NA	Greensboro	NA	NA	NA	NA	NA	NA	NA	NA	NA	NA	NA	NA
AY1330	10/17/2013	inventory_date	Pecan	Carya illinoinensis	Greensboro	North Carolina	-79.465633	36.045337	NA	good	8.20203	introduced	4.57 to 9.14 m	NA	Greensboro	NA	NA	NA	NA	NA	NA	NA	NA	NA	NA	NA	NA
AY1294	10/17/2013	inventory_date	Mulberry	Morus	Greensboro	North Carolina	-79.465829	36.045161	NA	fair	8.24747	no_info	4.57 to 9.14 m	NA	Greensboro	NA	NA	NA	NA	NA	NA	NA	NA	NA	NA	NA	NA
AY2206	10/21/2013	inventory_date	Southern magnolia	Magnolia grandiflora	Greensboro	North Carolina	-79.465817	36.050527	NA	good	8.05337	naturally_occurring	4.57 to 9.14 m	NA	Greensboro	NA	NA	NA	NA	NA	NA	NA	NA	NA	NA	NA	NA
CH1151	9/20/2013	inventory_date	Elm	Ulmus	Greensboro	North Carolina	-79.481198	36.04036	NA	good	8.27446	no_info	4.57 to 9.14 m	NA	Greensboro	NA	NA	NA	NA	NA	NA	NA	NA	NA	NA	NA	NA
CH1253	9/30/2013	inventory_date	Hackberry	Celtis occidentalis	Greensboro	North Carolina	-79.480766	36.041669	NA	good	8.13209	naturally_occurring	4.57 to 9.14 m	NA	Greensboro	NA	NA	NA	NA	NA	NA	NA	NA	NA	NA	NA	NA
AY247	10/15/2013	inventory_date	Hackberry	Celtis occidentalis	Greensboro	North Carolina	-79.464798	36.044458	NA	good	8.16415	naturally_occurring	4.57 to 9.14 m	NA	Greensboro	NA	NA	NA	NA	NA	NA	NA	NA	NA	NA	NA	NA
CH2141	10/2/2013	inventory_date	Aspen	Populus tremuloides	Greensboro	North Carolina	-79.475754	36.040391	NA	good	NA	naturally_occurring	NA	NA	Greensboro	NA	NA	NA	NA	NA	NA	NA	NA	NA	NA	NA	NA
AY264	10/15/2013	inventory_date	Elm	Ulmus	Greensboro	North Carolina	-79.464843	36.044542	NA	fair	NA	no_info	NA	NA	Greensboro	NA	NA	NA	NA	NA	NA	NA	NA	NA	NA	NA	NA
AY2361	10/22/2013	inventory_date	Willow oak	Quercus phellos	Greensboro	North Carolina	-79.464382	36.050353	NA	good	NA	naturally_occurring	NA	NA	Greensboro	NA	NA	NA	NA	NA	NA	NA	NA	NA	NA	NA	NA
CH2179	10/2/2013	inventory_date	Bradford pear	Pyrus calleryana	Greensboro	North Carolina	-79.475963	36.040202	NA	fair	8.12772	introduced	4.57 to 9.14 m	NA	Greensboro	NA	NA	NA	NA	NA	NA	NA	NA	NA	NA	NA	NA
AY1807	10/18/2013	inventory_date	Southern magnolia	Magnolia grandiflora	Greensboro	North Carolina	-79.470481	36.050059	NA	good	8.17765	naturally_occurring	4.57 to 9.14 m	NA	Greensboro	NA	NA	NA	NA	NA	NA	NA	NA	NA	NA	NA	NA
AY2083	10/21/2013	inventory_date	Elm	Ulmus	Greensboro	North Carolina	-79.470193	36.045975	NA	good	NA	no_info	NA	NA	Greensboro	NA	NA	NA	NA	NA	NA	NA	NA	NA	NA	NA	NA
CH188	9/17/2013	inventory_date	Holly	Ilex	Greensboro	North Carolina	-79.481115	36.041839	NA	good	8.19329	no_info	4.57 to 9.14 m	NA	Greensboro	NA	NA	NA	NA	NA	NA	NA	NA	NA	NA	NA	NA
CH1128	9/20/2013	inventory_date	Mulberry	Morus	Greensboro	North Carolina	-79.48131	36.040465	NA	good	8.29144	no_info	4.57 to 9.14 m	NA	Greensboro	NA	NA	NA	NA	NA	NA	NA	NA	NA	NA	NA	NA
CH3050	10/4/2013	inventory_date	River birch	Betula nigra	Greensboro	North Carolina	-79.480049	36.041471	NA	good	8.31251	naturally_occurring	4.57 to 9.14 m	NA	Greensboro	NA	NA	NA	NA	NA	NA	NA	NA	NA	NA	NA	NA
AY2383	10/22/2013	inventory_date	Willow oak	Quercus phellos	Greensboro	North Carolina	-79.464573	36.050516	NA	good	NA	naturally_occurring	NA	NA	Greensboro	NA	NA	NA	NA	NA	NA	NA	NA	NA	NA	NA	NA
CH933	9/19/2013	inventory_date	Buckeye	Aesculus	Greensboro	North Carolina	-79.481732	36.040613	NA	good	NA	no_info	NA	NA	Greensboro	NA	NA	NA	NA	NA	NA	NA	NA	NA	NA	NA	NA
CH690	9/19/2013	inventory_date	Silver maple	Acer saccharinum	Greensboro	North Carolina	-79.481067	36.041213	NA	good	8.33186	naturally_occurring	4.57 to 9.14 m	NA	Greensboro	NA	NA	NA	NA	NA	NA	NA	NA	NA	NA	NA	NA
CH1374	9/30/2013	inventory_date	Mulberry	Morus	Greensboro	North Carolina	-79.480811	36.040796	NA	fair	NA	no_info	NA	NA	Greensboro	NA	NA	NA	NA	NA	NA	NA	NA	NA	NA	NA	NA
CH125	9/17/2013	inventory_date	Black cherry	Prunus serotina	Greensboro	North Carolina	-79.481048	36.042094	NA	good	8.12294	naturally_occurring	4.57 to 9.14 m	NA	Greensboro	NA	NA	NA	NA	NA	NA	NA	NA	NA	NA	NA	NA
CH3066	10/4/2013	inventory_date	River birch	Betula nigra	Greensboro	North Carolina	-79.480125	36.041474	NA	good	8.2605	naturally_occurring	4.57 to 9.14 m	NA	Greensboro	NA	NA	NA	NA	NA	NA	NA	NA	NA	NA	NA	NA
CH2461	10/3/2013	inventory_date	Red maple	Acer rubrum	Greensboro	North Carolina	-79.48083	36.035907	NA	dead	8.51095	naturally_occurring	4.57 to 9.14 m	NA	Greensboro	NA	NA	NA	NA	NA	NA	NA	NA	NA	NA	NA	NA
CH1028	9/20/2013	inventory_date	Silver maple	Acer saccharinum	Greensboro	North Carolina	-79.481705	36.035976	NA	fair	8.31915	naturally_occurring	4.57 to 9.14 m	NA	Greensboro	NA	NA	NA	NA	NA	NA	NA	NA	NA	NA	NA	NA
CH2498	10/3/2013	inventory_date	Black walnut	Juglans nigra	Greensboro	North Carolina	-79.481018	36.035732	NA	good	8.46015	naturally_occurring	4.57 to 9.14 m	NA	Greensboro	NA	NA	NA	NA	NA	NA	NA	NA	NA	NA	NA	NA
AY739	10/16/2013	inventory_date	Pear	Pyrus	Greensboro	North Carolina	-79.464301	36.045121	NA	fair	8.22899	no_info	4.57 to 9.14 m	NA	Greensboro	NA	NA	NA	NA	NA	NA	NA	NA	NA	NA	NA	NA
CH1175	9/20/2013	inventory_date	NA	NA	Greensboro	North Carolina	-79.481201	36.040078	NA	good	8.38245	no_info	4.57 to 9.14 m	NA	Greensboro	NA	NA	NA	NA	NA	NA	NA	NA	NA	NA	NA	NA
AY675	10/16/2013	inventory_date	Mulberry	Morus	Greensboro	North Carolina	-79.464574	36.045023	NA	fair	7.98581	no_info	4.57 to 9.14 m	NA	Greensboro	NA	NA	NA	NA	NA	NA	NA	NA	NA	NA	NA	NA
AY1454	10/18/2013	inventory_date	Ash	Fraxinus	Greensboro	North Carolina	-79.470382	36.04457	NA	good	8.12735	no_info	4.57 to 9.14 m	NA	Greensboro	NA	NA	NA	NA	NA	NA	NA	NA	NA	NA	NA	NA
AY1937	10/21/2013	inventory_date	Black walnut	Juglans nigra	Greensboro	North Carolina	-79.465986	36.045977	NA	good	8.1993	naturally_occurring	4.57 to 9.14 m	NA	Greensboro	NA	NA	NA	NA	NA	NA	NA	NA	NA	NA	NA	NA
AY2063	10/21/2013	inventory_date	Elm	Ulmus	Greensboro	North Carolina	-79.470306	36.045769	NA	good	8.22399	no_info	4.57 to 9.14 m	NA	Greensboro	NA	NA	NA	NA	NA	NA	NA	NA	NA	NA	NA	NA
AY2275	10/22/2013	inventory_date	Pecan	Carya illinoinensis	Greensboro	North Carolina	-79.464894	36.050014	NA	good	7.899	introduced	4.57 to 9.14 m	NA	Greensboro	NA	NA	NA	NA	NA	NA	NA	NA	NA	NA	NA	NA
CH2131	10/2/2013	inventory_date	Leyland cypress	Cupressus leylandii	Greensboro	North Carolina	-79.475594	36.040504	NA	good	NA	no_info	NA	NA	Greensboro	NA	NA	NA	NA	NA	NA	NA	NA	NA	NA	NA	NA
CH1371	9/30/2013	inventory_date	Hackberry	Celtis occidentalis	Greensboro	North Carolina	-79.480787	36.040792	NA	good	NA	naturally_occurring	NA	NA	Greensboro	NA	NA	NA	NA	NA	NA	NA	NA	NA	NA	NA	NA
CH1995	10/1/2013	inventory_date	Northern red oak	Quercus rubra	Greensboro	North Carolina	-79.480801	36.035914	NA	good	NA	naturally_occurring	NA	NA	Greensboro	NA	NA	NA	NA	NA	NA	NA	NA	NA	NA	NA	NA
AY2105	10/21/2013	inventory_date	Pecan	Carya illinoinensis	Greensboro	North Carolina	-79.4702	36.050048	NA	fair	8.21677	introduced	4.57 to 9.14 m	NA	Greensboro	NA	NA	NA	NA	NA	NA	NA	NA	NA	NA	NA	NA
AY2123	10/21/2013	inventory_date	Mulberry	Morus	Greensboro	North Carolina	-79.470155	36.050075	NA	good	8.23213	no_info	4.57 to 9.14 m	NA	Greensboro	NA	NA	NA	NA	NA	NA	NA	NA	NA	NA	NA	NA
AY2389	10/22/2013	inventory_date	Willow oak	Quercus phellos	Greensboro	North Carolina	-79.464566	36.050543	NA	good	NA	naturally_occurring	NA	NA	Greensboro	NA	NA	NA	NA	NA	NA	NA	NA	NA	NA	NA	NA
CH2505	10/3/2013	inventory_date	Red maple	Acer rubrum	Greensboro	North Carolina	-79.481024	36.035636	NA	poor	8.46394	naturally_occurring	4.57 to 9.14 m	NA	Greensboro	NA	NA	NA	NA	NA	NA	NA	NA	NA	NA	NA	NA
CH1280	9/30/2013	inventory_date	Elm	Ulmus	Greensboro	North Carolina	-79.480725	36.041951	NA	good	7.97135	no_info	4.57 to 9.14 m	NA	Greensboro	NA	NA	NA	NA	NA	NA	NA	NA	NA	NA	NA	NA
CH698	9/19/2013	inventory_date	Silver maple	Acer saccharinum	Greensboro	North Carolina	-79.481074	36.041177	NA	good	8.35442	naturally_occurring	4.57 to 9.14 m	NA	Greensboro	NA	NA	NA	NA	NA	NA	NA	NA	NA	NA	NA	NA
AY847	10/16/2013	inventory_date	Hackberry	Celtis occidentalis	Greensboro	North Carolina	-79.464799	36.04536	NA	good	7.87851	naturally_occurring	4.57 to 9.14 m	NA	Greensboro	NA	NA	NA	NA	NA	NA	NA	NA	NA	NA	NA	NA
CH1840	10/1/2013	inventory_date	Mulberry	Morus	Greensboro	North Carolina	-79.480815	36.040656	NA	good	8.48754	no_info	4.57 to 9.14 m	NA	Greensboro	NA	NA	NA	NA	NA	NA	NA	NA	NA	NA	NA	NA
CH495	9/18/2013	inventory_date	Elm	Ulmus	Greensboro	North Carolina	-79.481513	36.041409	NA	good	8.15147	no_info	4.57 to 9.14 m	NA	Greensboro	NA	NA	NA	NA	NA	NA	NA	NA	NA	NA	NA	NA
CH2581	10/3/2013	inventory_date	Black walnut	Juglans nigra	Greensboro	North Carolina	-79.481397	36.035734	NA	fair	8.35941	naturally_occurring	4.57 to 9.14 m	NA	Greensboro	NA	NA	NA	NA	NA	NA	NA	NA	NA	NA	NA	NA
CH3015	10/4/2013	inventory_date	Silver maple	Acer saccharinum	Greensboro	North Carolina	-79.482039	36.041178	NA	fair	8.02608	naturally_occurring	4.57 to 9.14 m	NA	Greensboro	NA	NA	NA	NA	NA	NA	NA	NA	NA	NA	NA	NA
CH1476	9/30/2013	inventory_date	Ash	Fraxinus americana	Greensboro	North Carolina	-79.480756	36.041268	NA	fair	8.21456	naturally_occurring	4.57 to 9.14 m	NA	Greensboro	NA	NA	NA	NA	NA	NA	NA	NA	NA	NA	NA	NA
AY415	10/15/2013	inventory_date	Mulberry	Morus	Greensboro	North Carolina	-79.465627	36.044378	NA	fair	8.13636	no_info	4.57 to 9.14 m	NA	Greensboro	NA	NA	NA	NA	NA	NA	NA	NA	NA	NA	NA	NA
AY324	10/15/2013	inventory_date	Deciduous magnolia	Magnolia	Greensboro	North Carolina	-79.465506	36.04421	NA	good	8.06599	no_info	4.57 to 9.14 m	NA	Greensboro	NA	NA	NA	NA	NA	NA	NA	NA	NA	NA	NA	NA
CH1495	9/30/2013	inventory_date	Red maple	Acer rubrum	Greensboro	North Carolina	-79.480706	36.041065	NA	good	8.22441	naturally_occurring	4.57 to 9.14 m	NA	Greensboro	NA	NA	NA	NA	NA	NA	NA	NA	NA	NA	NA	NA
CH1935	10/1/2013	inventory_date	Elm	Ulmus	Greensboro	North Carolina	-79.480601	36.040094	NA	fair	8.48028	no_info	4.57 to 9.14 m	NA	Greensboro	NA	NA	NA	NA	NA	NA	NA	NA	NA	NA	NA	NA
CH2491	10/3/2013	inventory_date	Silver maple	Acer saccharinum	Greensboro	North Carolina	-79.48082	36.035825	NA	poor	NA	naturally_occurring	NA	NA	Greensboro	NA	NA	NA	NA	NA	NA	NA	NA	NA	NA	NA	NA
CH2606	10/3/2013	inventory_date	Southern magnolia	Magnolia grandiflora	Greensboro	North Carolina	-79.481235	36.035804	NA	good	8.35597	naturally_occurring	4.57 to 9.14 m	NA	Greensboro	NA	NA	NA	NA	NA	NA	NA	NA	NA	NA	NA	NA
AY375	10/15/2013	inventory_date	Southern magnolia	Magnolia grandiflora	Greensboro	North Carolina	-79.465382	36.044391	NA	good	NA	naturally_occurring	NA	NA	Greensboro	NA	NA	NA	NA	NA	NA	NA	NA	NA	NA	NA	NA
AY421	10/15/2013	inventory_date	Elm	Ulmus	Greensboro	North Carolina	-79.465636	36.044334	NA	dead	NA	no_info	NA	NA	Greensboro	NA	NA	NA	NA	NA	NA	NA	NA	NA	NA	NA	NA
AY859	10/16/2013	inventory_date	Mulberry	Morus	Greensboro	North Carolina	-79.464842	36.045313	NA	poor	8.06829	no_info	4.57 to 9.14 m	NA	Greensboro	NA	NA	NA	NA	NA	NA	NA	NA	NA	NA	NA	NA
AY1128	10/17/2013	inventory_date	Eastern red cedar	Juniperus virginiana	Greensboro	North Carolina	-79.465527	36.044721	NA	fair	8.30883	naturally_occurring	4.57 to 9.14 m	NA	Greensboro	NA	NA	NA	NA	NA	NA	NA	NA	NA	NA	NA	NA
CH2453	10/3/2013	inventory_date	River birch	Betula nigra	Greensboro	North Carolina	-79.480381	36.040352	NA	good	8.20723	naturally_occurring	4.57 to 9.14 m	NA	Greensboro	NA	NA	NA	NA	NA	NA	NA	NA	NA	NA	NA	NA
CH418	9/18/2013	inventory_date	Catalpa	Catalpa bignonioides	Greensboro	North Carolina	-79.481212	36.041652	NA	good	NA	introduced	NA	NA	Greensboro	NA	NA	NA	NA	NA	NA	NA	NA	NA	NA	NA	NA
AY584	10/16/2013	inventory_date	Arborvitae	Thuja	Greensboro	North Carolina	-79.464448	36.04485	NA	good	7.92096	no_info	4.57 to 9.14 m	NA	Greensboro	NA	NA	NA	NA	NA	NA	NA	NA	NA	NA	NA	NA
AY793	10/16/2013	inventory_date	White pine	Pinus strobus	Greensboro	North Carolina	-79.464454	36.045453	NA	good	8.07203	naturally_occurring	4.57 to 9.14 m	NA	Greensboro	NA	NA	NA	NA	NA	NA	NA	NA	NA	NA	NA	NA
CH2263	10/2/2013	inventory_date	Pecan	Carya illinoinensis	Greensboro	North Carolina	-79.475464	36.040124	NA	good	8.13612	introduced	4.57 to 9.14 m	NA	Greensboro	NA	NA	NA	NA	NA	NA	NA	NA	NA	NA	NA	NA
AY485	10/15/2013	inventory_date	Tree of heaven	Ailanthus altissima	Greensboro	North Carolina	-79.465192	36.044598	NA	poor	7.89877	introduced	4.57 to 9.14 m	NA	Greensboro	NA	NA	NA	NA	NA	NA	NA	NA	NA	NA	NA	NA
AY1919	10/21/2013	inventory_date	Silver maple	Acer saccharinum	Greensboro	North Carolina	-79.465918	36.045789	NA	good	8.20695	naturally_occurring	4.57 to 9.14 m	NA	Greensboro	NA	NA	NA	NA	NA	NA	NA	NA	NA	NA	NA	NA
AY1808	10/18/2013	inventory_date	Southern magnolia	Magnolia grandiflora	Greensboro	North Carolina	-79.470462	36.050097	NA	good	8.07388	naturally_occurring	4.57 to 9.14 m	NA	Greensboro	NA	NA	NA	NA	NA	NA	NA	NA	NA	NA	NA	NA
CH1195	9/30/2013	inventory_date	Black cherry	Prunus serotina	Greensboro	North Carolina	-79.480858	36.041442	NA	good	8.08804	naturally_occurring	4.57 to 9.14 m	NA	Greensboro	NA	NA	NA	NA	NA	NA	NA	NA	NA	NA	NA	NA
CH1259	9/30/2013	inventory_date	Pecan	Carya illinoinensis	Greensboro	North Carolina	-79.480808	36.041635	NA	good	8.22483	introduced	4.57 to 9.14 m	NA	Greensboro	NA	NA	NA	NA	NA	NA	NA	NA	NA	NA	NA	NA
CH774	9/19/2013	inventory_date	Mulberry	Morus	Greensboro	North Carolina	-79.481704	36.041126	NA	fair	NA	no_info	NA	NA	Greensboro	NA	NA	NA	NA	NA	NA	NA	NA	NA	NA	NA	NA
CH1464	9/30/2013	inventory_date	Chinese elm	Ulmus parvifolia	Greensboro	North Carolina	-79.481001	36.041307	NA	good	8.33349	introduced	4.57 to 9.14 m	NA	Greensboro	NA	NA	NA	NA	NA	NA	NA	NA	NA	NA	NA	NA
CH3020	10/4/2013	inventory_date	Hemlock	Tsuga canadensis	Greensboro	North Carolina	-79.482057	36.041301	NA	good	NA	naturally_occurring	NA	NA	Greensboro	NA	NA	NA	NA	NA	NA	NA	NA	NA	NA	NA	NA
CH2813	10/3/2013	inventory_date	Mulberry	Morus	Greensboro	North Carolina	-79.481707	36.035519	NA	good	8.52608	no_info	4.57 to 9.14 m	NA	Greensboro	NA	NA	NA	NA	NA	NA	NA	NA	NA	NA	NA	NA
CH2814	10/3/2013	inventory_date	Tree of heaven	Ailanthus altissima	Greensboro	North Carolina	-79.481709	36.035494	NA	good	8.37124	introduced	4.57 to 9.14 m	NA	Greensboro	NA	NA	NA	NA	NA	NA	NA	NA	NA	NA	NA	NA
AY253	10/15/2013	inventory_date	Mulberry	Morus	Greensboro	North Carolina	-79.464791	36.044488	NA	fair	8.07616	no_info	4.57 to 9.14 m	NA	Greensboro	NA	NA	NA	NA	NA	NA	NA	NA	NA	NA	NA	NA
AY741	10/16/2013	inventory_date	Japenese maple	Acer palmatum	Greensboro	North Carolina	-79.464323	36.045287	NA	fair	8.07021	introduced	4.57 to 9.14 m	NA	Greensboro	NA	NA	NA	NA	NA	NA	NA	NA	NA	NA	NA	NA
AY913	10/16/2013	inventory_date	Arborvitae	Thuja	Greensboro	North Carolina	-79.464983	36.045544	NA	good	8.08824	no_info	4.57 to 9.14 m	NA	Greensboro	NA	NA	NA	NA	NA	NA	NA	NA	NA	NA	NA	NA
AY1035	10/17/2013	inventory_date	Mulberry	Morus	Greensboro	North Carolina	-79.465096	36.045198	NA	fair	8.16849	no_info	4.57 to 9.14 m	NA	Greensboro	NA	NA	NA	NA	NA	NA	NA	NA	NA	NA	NA	NA
AY1245	10/17/2013	inventory_date	Red maple	Acer rubrum	Greensboro	North Carolina	-79.465299	36.045313	NA	good	8.08272	naturally_occurring	4.57 to 9.14 m	NA	Greensboro	NA	NA	NA	NA	NA	NA	NA	NA	NA	NA	NA	NA
AY1311	10/17/2013	inventory_date	Elm	Ulmus	Greensboro	North Carolina	-79.465656	36.045137	NA	fair	8.05593	no_info	4.57 to 9.14 m	NA	Greensboro	NA	NA	NA	NA	NA	NA	NA	NA	NA	NA	NA	NA
AY1403	10/17/2013	inventory_date	Sweetgum	Liquidambar styraciflua	Greensboro	North Carolina	-79.465817	36.045684	NA	good	8.27102	naturally_occurring	4.57 to 9.14 m	NA	Greensboro	NA	NA	NA	NA	NA	NA	NA	NA	NA	NA	NA	NA
CH1226	9/30/2013	inventory_date	Persimmon	Diospyros virginiana	Greensboro	North Carolina	-79.480834	36.041585	NA	good	8.08599	naturally_occurring	4.57 to 9.14 m	NA	Greensboro	NA	NA	NA	NA	NA	NA	NA	NA	NA	NA	NA	NA
CH3140	10/4/2013	inventory_date	Crabapple	Malus angustifolia	Greensboro	North Carolina	-79.475882	36.041609	NA	poor	NA	naturally_occurring	NA	NA	Greensboro	NA	NA	NA	NA	NA	NA	NA	NA	NA	NA	NA	NA
AY1367	10/17/2013	inventory_date	Mulberry	Morus	Greensboro	North Carolina	-79.4654	36.045503	NA	fair	8.13618	no_info	4.57 to 9.14 m	NA	Greensboro	NA	NA	NA	NA	NA	NA	NA	NA	NA	NA	NA	NA
CH1519	9/30/2013	inventory_date	Red maple	Acer rubrum	Greensboro	North Carolina	-79.480685	36.040958	NA	good	8.2739	naturally_occurring	4.57 to 9.14 m	NA	Greensboro	NA	NA	NA	NA	NA	NA	NA	NA	NA	NA	NA	NA
AY349	10/15/2013	inventory_date	Elm	Ulmus	Greensboro	North Carolina	-79.465672	36.044046	NA	good	8.16396	no_info	4.57 to 9.14 m	NA	Greensboro	NA	NA	NA	NA	NA	NA	NA	NA	NA	NA	NA	NA
CH1274	9/30/2013	inventory_date	Chinese elm	Ulmus parvifolia	Greensboro	North Carolina	-79.48094	36.041981	NA	good	8.02128	introduced	4.57 to 9.14 m	NA	Greensboro	NA	NA	NA	NA	NA	NA	NA	NA	NA	NA	NA	NA
AY625	10/16/2013	inventory_date	Black cherry	Prunus serotina	Greensboro	North Carolina	-79.463838	36.045176	NA	poor	8.0452	naturally_occurring	4.57 to 9.14 m	NA	Greensboro	NA	NA	NA	NA	NA	NA	NA	NA	NA	NA	NA	NA
CH1134	9/20/2013	inventory_date	River birch	Betula nigra	Greensboro	North Carolina	-79.481236	36.040475	NA	good	NA	naturally_occurring	NA	NA	Greensboro	NA	NA	NA	NA	NA	NA	NA	NA	NA	NA	NA	NA
AY812	10/16/2013	inventory_date	Mulberry	Morus	Greensboro	North Carolina	-79.464641	36.045414	NA	fair	7.96583	no_info	4.57 to 9.14 m	NA	Greensboro	NA	NA	NA	NA	NA	NA	NA	NA	NA	NA	NA	NA
AY1488	10/18/2013	inventory_date	Sweetgum	Liquidambar styraciflua	Greensboro	North Carolina	-79.4702	36.044514	NA	good	8.18122	naturally_occurring	4.57 to 9.14 m	NA	Greensboro	NA	NA	NA	NA	NA	NA	NA	NA	NA	NA	NA	NA
AY1951	10/21/2013	inventory_date	Mulberry	Morus	Greensboro	North Carolina	-79.470078	36.045943	NA	good	NA	no_info	NA	NA	Greensboro	NA	NA	NA	NA	NA	NA	NA	NA	NA	NA	NA	NA
CH1955	10/1/2013	inventory_date	Black cherry	Prunus serotina	Greensboro	North Carolina	-79.48051	36.040079	NA	poor	8.43788	naturally_occurring	4.57 to 9.14 m	NA	Greensboro	NA	NA	NA	NA	NA	NA	NA	NA	NA	NA	NA	NA
CH229	9/17/2013	inventory_date	Chinese elm	Ulmus parvifolia	Greensboro	North Carolina	-79.481516	36.041783	NA	good	8.14552	introduced	4.57 to 9.14 m	NA	Greensboro	NA	NA	NA	NA	NA	NA	NA	NA	NA	NA	NA	NA
AY1167	10/17/2013	inventory_date	Elm	Ulmus	Greensboro	North Carolina	-79.465763	36.04477	NA	good	8.2829	no_info	4.57 to 9.14 m	NA	Greensboro	NA	NA	NA	NA	NA	NA	NA	NA	NA	NA	NA	NA
AY2388	10/22/2013	inventory_date	Willow oak	Quercus phellos	Greensboro	North Carolina	-79.464569	36.050539	NA	fair	NA	naturally_occurring	NA	NA	Greensboro	NA	NA	NA	NA	NA	NA	NA	NA	NA	NA	NA	NA
AY1770	10/18/2013	inventory_date	Catalpa	Catalpa bignonioides	Greensboro	North Carolina	-79.470436	36.045554	NA	good	8.11808	introduced	4.57 to 9.14 m	NA	Greensboro	NA	NA	NA	NA	NA	NA	NA	NA	NA	NA	NA	NA
AY1522	10/18/2013	inventory_date	Willow oak	Quercus phellos	Greensboro	North Carolina	-79.470016	36.04449	NA	good	8.12073	naturally_occurring	4.57 to 9.14 m	NA	Greensboro	NA	NA	NA	NA	NA	NA	NA	NA	NA	NA	NA	NA
CH2839	10/4/2013	inventory_date	Hackberry	Celtis occidentalis	Greensboro	North Carolina	-79.482267	36.042219	NA	good	8.03817	naturally_occurring	4.57 to 9.14 m	NA	Greensboro	NA	NA	NA	NA	NA	NA	NA	NA	NA	NA	NA	NA
AY1985	10/21/2013	inventory_date	Black walnut	Juglans nigra	Greensboro	North Carolina	-79.465989	36.050232	NA	good	8.22399	naturally_occurring	4.57 to 9.14 m	NA	Greensboro	NA	NA	NA	NA	NA	NA	NA	NA	NA	NA	NA	NA
CH1877	10/1/2013	inventory_date	Silver maple	Acer saccharinum	Greensboro	North Carolina	-79.480601	36.040243	NA	good	8.31031	naturally_occurring	4.57 to 9.14 m	NA	Greensboro	NA	NA	NA	NA	NA	NA	NA	NA	NA	NA	NA	NA
AY2114	10/21/2013	inventory_date	Silver maple	Acer saccharinum	Greensboro	North Carolina	-79.470283	36.050103	NA	good	7.98406	naturally_occurring	4.57 to 9.14 m	NA	Greensboro	NA	NA	NA	NA	NA	NA	NA	NA	NA	NA	NA	NA
AY2336	10/22/2013	inventory_date	Black cherry	Prunus serotina	Greensboro	North Carolina	-79.464585	36.050344	NA	fair	8.38401	naturally_occurring	4.57 to 9.14 m	NA	Greensboro	NA	NA	NA	NA	NA	NA	NA	NA	NA	NA	NA	NA
CH423	9/18/2013	inventory_date	Hackberry	Celtis occidentalis	Greensboro	North Carolina	-79.481148	36.04161	NA	good	8.1332	naturally_occurring	4.57 to 9.14 m	NA	Greensboro	NA	NA	NA	NA	NA	NA	NA	NA	NA	NA	NA	NA
CH2273	10/2/2013	inventory_date	Black walnut	Juglans nigra	Greensboro	North Carolina	-79.475547	36.035977	NA	fair	8.15565	naturally_occurring	4.57 to 9.14 m	NA	Greensboro	NA	NA	NA	NA	NA	NA	NA	NA	NA	NA	NA	NA
CH153	9/17/2013	inventory_date	River birch	Betula nigra	Greensboro	North Carolina	-79.481189	36.042072	NA	good	8.22945	naturally_occurring	4.57 to 9.14 m	NA	Greensboro	NA	NA	NA	NA	NA	NA	NA	NA	NA	NA	NA	NA
CH3090	10/4/2013	inventory_date	Silver maple	Acer saccharinum	Greensboro	North Carolina	-79.480296	36.041963	NA	poor	8.00953	naturally_occurring	4.57 to 9.14 m	NA	Greensboro	NA	NA	NA	NA	NA	NA	NA	NA	NA	NA	NA	NA
CH856	9/19/2013	inventory_date	Southern magnolia	Magnolia grandiflora	Greensboro	North Carolina	-79.481059	36.04086	NA	good	7.9574	naturally_occurring	4.57 to 9.14 m	NA	Greensboro	NA	NA	NA	NA	NA	NA	NA	NA	NA	NA	NA	NA
AY1633	10/18/2013	inventory_date	Mulberry	Morus	Greensboro	North Carolina	-79.470132	36.045408	NA	good	NA	no_info	NA	NA	Greensboro	NA	NA	NA	NA	NA	NA	NA	NA	NA	NA	NA	NA
AY2258	10/22/2013	inventory_date	Silver maple	Acer saccharinum	Greensboro	North Carolina	-79.46477	36.045916	NA	good	7.55932	naturally_occurring	4.57 to 9.14 m	NA	Greensboro	NA	NA	NA	NA	NA	NA	NA	NA	NA	NA	NA	NA
AY1264	10/17/2013	inventory_date	River birch	Betula nigra	Greensboro	North Carolina	-79.465445	36.045223	NA	good	8.19847	naturally_occurring	4.57 to 9.14 m	NA	Greensboro	NA	NA	NA	NA	NA	NA	NA	NA	NA	NA	NA	NA
CH800	9/19/2013	inventory_date	Black cherry	Prunus serotina	Greensboro	North Carolina	-79.481424	36.040872	NA	fair	8.29773	naturally_occurring	4.57 to 9.14 m	NA	Greensboro	NA	NA	NA	NA	NA	NA	NA	NA	NA	NA	NA	NA
AY2349	10/22/2013	inventory_date	Chinaberry	Melia azedarach	Greensboro	North Carolina	-79.46421	36.050312	NA	good	7.94489	introduced	4.57 to 9.14 m	NA	Greensboro	NA	NA	NA	NA	NA	NA	NA	NA	NA	NA	NA	NA
AY668	10/16/2013	inventory_date	Red maple	Acer rubrum	Greensboro	North Carolina	-79.464461	36.044929	NA	good	7.85349	naturally_occurring	4.57 to 9.14 m	NA	Greensboro	NA	NA	NA	NA	NA	NA	NA	NA	NA	NA	NA	NA
CH1825	10/1/2013	inventory_date	Tree of heaven	Ailanthus altissima	Greensboro	North Carolina	-79.480743	36.040691	NA	good	NA	introduced	NA	NA	Greensboro	NA	NA	NA	NA	NA	NA	NA	NA	NA	NA	NA	NA
AY571	10/15/2013	inventory_date	Dogwood	Cornus florida	Greensboro	North Carolina	-79.464948	36.044635	NA	poor	8.18218	naturally_occurring	4.57 to 9.14 m	NA	Greensboro	NA	NA	NA	NA	NA	NA	NA	NA	NA	NA	NA	NA
AY529	10/15/2013	inventory_date	Southern magnolia	Magnolia grandiflora	Greensboro	North Carolina	-79.464773	36.044874	NA	good	8.02043	naturally_occurring	4.57 to 9.14 m	NA	Greensboro	NA	NA	NA	NA	NA	NA	NA	NA	NA	NA	NA	NA
CH1853	10/1/2013	inventory_date	Hackberry	Celtis occidentalis	Greensboro	North Carolina	-79.480616	36.040367	NA	good	8.46091	naturally_occurring	4.57 to 9.14 m	NA	Greensboro	NA	NA	NA	NA	NA	NA	NA	NA	NA	NA	NA	NA
CH1963	10/1/2013	inventory_date	Ash	Fraxinus americana	Greensboro	North Carolina	-79.480623	36.040043	NA	good	8.59985	naturally_occurring	4.57 to 9.14 m	NA	Greensboro	NA	NA	NA	NA	NA	NA	NA	NA	NA	NA	NA	NA
AY735	10/16/2013	inventory_date	Elm	Ulmus	Greensboro	North Carolina	-79.464266	36.045051	NA	good	8.08006	no_info	4.57 to 9.14 m	NA	Greensboro	NA	NA	NA	NA	NA	NA	NA	NA	NA	NA	NA	NA
CH2162	10/2/2013	inventory_date	River birch	Betula nigra	Greensboro	North Carolina	-79.475947	36.040322	NA	good	8.07085	naturally_occurring	4.57 to 9.14 m	NA	Greensboro	NA	NA	NA	NA	NA	NA	NA	NA	NA	NA	NA	NA
CH438	9/18/2013	inventory_date	Elm	Ulmus	Greensboro	North Carolina	-79.481104	36.041539	NA	fair	8.24148	no_info	4.57 to 9.14 m	NA	Greensboro	NA	NA	NA	NA	NA	NA	NA	NA	NA	NA	NA	NA
CH1764	10/1/2013	inventory_date	River birch	Betula nigra	Greensboro	North Carolina	-79.480093	36.040643	NA	excellent	8.07573	naturally_occurring	4.57 to 9.14 m	NA	Greensboro	NA	NA	NA	NA	NA	NA	NA	NA	NA	NA	NA	NA
AY1120	10/17/2013	inventory_date	Mulberry	Morus	Greensboro	North Carolina	-79.465552	36.044799	NA	good	8.17485	no_info	4.57 to 9.14 m	NA	Greensboro	NA	NA	NA	NA	NA	NA	NA	NA	NA	NA	NA	NA
CH1229	9/30/2013	inventory_date	Silver maple	Acer saccharinum	Greensboro	North Carolina	-79.480737	36.041561	NA	good	8.08974	naturally_occurring	4.57 to 9.14 m	NA	Greensboro	NA	NA	NA	NA	NA	NA	NA	NA	NA	NA	NA	NA
CH328	9/17/2013	inventory_date	Elm	Ulmus	Greensboro	North Carolina	-79.481523	36.041599	NA	good	8.27791	no_info	4.57 to 9.14 m	NA	Greensboro	NA	NA	NA	NA	NA	NA	NA	NA	NA	NA	NA	NA
CH2673	10/3/2013	inventory_date	Mulberry	Morus	Greensboro	North Carolina	-79.481235	36.0356	NA	poor	8.37469	no_info	4.57 to 9.14 m	NA	Greensboro	NA	NA	NA	NA	NA	NA	NA	NA	NA	NA	NA	NA
AY979	10/16/2013	inventory_date	Mulberry	Morus	Greensboro	North Carolina	-79.465102	36.045611	NA	poor	8.15794	no_info	4.57 to 9.14 m	NA	Greensboro	NA	NA	NA	NA	NA	NA	NA	NA	NA	NA	NA	NA
CH1692	10/1/2013	inventory_date	Hackberry	Celtis occidentalis	Greensboro	North Carolina	-79.480457	36.040697	NA	good	NA	naturally_occurring	NA	NA	Greensboro	NA	NA	NA	NA	NA	NA	NA	NA	NA	NA	NA	NA
CH2217	10/2/2013	inventory_date	Elm	Ulmus	Greensboro	North Carolina	-79.475848	36.040257	NA	poor	8.01759	no_info	4.57 to 9.14 m	NA	Greensboro	NA	NA	NA	NA	NA	NA	NA	NA	NA	NA	NA	NA
AY674	10/16/2013	inventory_date	Cherry	Prunus	Greensboro	North Carolina	-79.464566	36.044959	NA	good	7.90016	no_info	4.57 to 9.14 m	NA	Greensboro	NA	NA	NA	NA	NA	NA	NA	NA	NA	NA	NA	NA
AY963	10/16/2013	inventory_date	Elm	Ulmus	Greensboro	North Carolina	-79.465334	36.045605	NA	good	8.46409	no_info	4.57 to 9.14 m	NA	Greensboro	NA	NA	NA	NA	NA	NA	NA	NA	NA	NA	NA	NA
CH895	9/19/2013	inventory_date	Elm	Ulmus	Greensboro	North Carolina	-79.481503	36.040694	NA	good	8.15036	no_info	4.57 to 9.14 m	NA	Greensboro	NA	NA	NA	NA	NA	NA	NA	NA	NA	NA	NA	NA
CH2238	10/2/2013	inventory_date	Tree of heaven	Ailanthus altissima	Greensboro	North Carolina	-79.475259	36.040413	NA	good	8.22799	introduced	4.57 to 9.14 m	NA	Greensboro	NA	NA	NA	NA	NA	NA	NA	NA	NA	NA	NA	NA
AY489	10/15/2013	inventory_date	Dogwood	Cornus florida	Greensboro	North Carolina	-79.465398	36.044714	NA	good	8.05808	naturally_occurring	4.57 to 9.14 m	NA	Greensboro	NA	NA	NA	NA	NA	NA	NA	NA	NA	NA	NA	NA
AY569	10/15/2013	inventory_date	Eastern red cedar	Juniperus virginiana	Greensboro	North Carolina	-79.464909	36.044595	NA	good	8.74469	naturally_occurring	4.57 to 9.14 m	NA	Greensboro	NA	NA	NA	NA	NA	NA	NA	NA	NA	NA	NA	NA
AY617	10/16/2013	inventory_date	Elm	Ulmus	Greensboro	North Carolina	-79.46387	36.045092	NA	good	NA	no_info	NA	NA	Greensboro	NA	NA	NA	NA	NA	NA	NA	NA	NA	NA	NA	NA
AY2190	10/21/2013	inventory_date	Pear	Pyrus	Greensboro	North Carolina	-79.465964	36.050521	NA	good	8.06493	no_info	4.57 to 9.14 m	NA	Greensboro	NA	NA	NA	NA	NA	NA	NA	NA	NA	NA	NA	NA
AY2159	10/21/2013	inventory_date	Dogwood	Cornus florida	Greensboro	North Carolina	-79.470262	36.050411	NA	fair	8.07924	naturally_occurring	4.57 to 9.14 m	NA	Greensboro	NA	NA	NA	NA	NA	NA	NA	NA	NA	NA	NA	NA
AY56	10/8/2013	inventory_date	Black locust	Robinia pseudoacacia	Greensboro	North Carolina	-79.465415	36.045992	NA	fair	8.16333	naturally_occurring	4.57 to 9.14 m	NA	Greensboro	NA	NA	NA	NA	NA	NA	NA	NA	NA	NA	NA	NA
CH2335	10/2/2013	inventory_date	Sugar maple	Acer saccharum	Greensboro	North Carolina	-79.475852	36.040115	NA	good	NA	naturally_occurring	NA	NA	Greensboro	NA	NA	NA	NA	NA	NA	NA	NA	NA	NA	NA	NA
CH1864	10/1/2013	inventory_date	Holly	Ilex	Greensboro	North Carolina	-79.480497	36.040361	NA	good	8.16282	no_info	4.57 to 9.14 m	NA	Greensboro	NA	NA	NA	NA	NA	NA	NA	NA	NA	NA	NA	NA
AY2088	10/21/2013	inventory_date	Elm	Ulmus	Greensboro	North Carolina	-79.470129	36.045998	NA	good	NA	no_info	NA	NA	Greensboro	NA	NA	NA	NA	NA	NA	NA	NA	NA	NA	NA	NA
AY448	10/15/2013	inventory_date	Elm	Ulmus	Greensboro	North Carolina	-79.465621	36.044428	NA	good	8.14509	no_info	4.57 to 9.14 m	NA	Greensboro	NA	NA	NA	NA	NA	NA	NA	NA	NA	NA	NA	NA
CH1914	10/1/2013	inventory_date	White pine	Pinus strobus	Greensboro	North Carolina	-79.480724	36.040145	NA	good	8.51741	naturally_occurring	4.57 to 9.14 m	NA	Greensboro	NA	NA	NA	NA	NA	NA	NA	NA	NA	NA	NA	NA
CH2565	10/3/2013	inventory_date	Holly	Ilex	Greensboro	North Carolina	-79.481443	36.035591	NA	good	NA	no_info	NA	NA	Greensboro	NA	NA	NA	NA	NA	NA	NA	NA	NA	NA	NA	NA
CH773	9/19/2013	inventory_date	Mulberry	Morus	Greensboro	North Carolina	-79.481742	36.041113	NA	fair	8.23653	no_info	4.57 to 9.14 m	NA	Greensboro	NA	NA	NA	NA	NA	NA	NA	NA	NA	NA	NA	NA
AY242	10/15/2013	inventory_date	Hackberry	Celtis occidentalis	Greensboro	North Carolina	-79.464729	36.044495	NA	fair	8.20022	naturally_occurring	4.57 to 9.14 m	NA	Greensboro	NA	NA	NA	NA	NA	NA	NA	NA	NA	NA	NA	NA
AY1082	10/17/2013	inventory_date	Silver maple	Acer saccharinum	Greensboro	North Carolina	-79.465542	36.045087	NA	fair	8.27439	naturally_occurring	4.57 to 9.14 m	NA	Greensboro	NA	NA	NA	NA	NA	NA	NA	NA	NA	NA	NA	NA
AY2129	10/21/2013	inventory_date	Silver maple	Acer saccharinum	Greensboro	North Carolina	-79.470283	36.050211	NA	good	8.15935	naturally_occurring	4.57 to 9.14 m	NA	Greensboro	NA	NA	NA	NA	NA	NA	NA	NA	NA	NA	NA	NA
AY1529	10/18/2013	inventory_date	River birch	Betula nigra	Greensboro	North Carolina	-79.470038	36.044664	NA	good	8.16023	naturally_occurring	4.57 to 9.14 m	NA	Greensboro	NA	NA	NA	NA	NA	NA	NA	NA	NA	NA	NA	NA
CH228	9/17/2013	inventory_date	Chinese elm	Ulmus parvifolia	Greensboro	North Carolina	-79.48148	36.041783	NA	good	8.15115	introduced	4.57 to 9.14 m	NA	Greensboro	NA	NA	NA	NA	NA	NA	NA	NA	NA	NA	NA	NA
CH775	9/19/2013	inventory_date	Mulberry	Morus	Greensboro	North Carolina	-79.481697	36.041148	NA	poor	NA	no_info	NA	NA	Greensboro	NA	NA	NA	NA	NA	NA	NA	NA	NA	NA	NA	NA
CH2625	10/3/2013	inventory_date	Mulberry	Morus	Greensboro	North Carolina	-79.48122	36.035754	NA	good	8.23296	no_info	4.57 to 9.14 m	NA	Greensboro	NA	NA	NA	NA	NA	NA	NA	NA	NA	NA	NA	NA
AY1710	10/18/2013	inventory_date	Mulberry	Morus	Greensboro	North Carolina	-79.470196	36.044623	NA	fair	8.27069	no_info	4.57 to 9.14 m	NA	Greensboro	NA	NA	NA	NA	NA	NA	NA	NA	NA	NA	NA	NA
CH1315	9/30/2013	inventory_date	Bradford pear	Pyrus calleryana	Greensboro	North Carolina	-79.480939	36.042155	NA	good	7.95871	introduced	4.57 to 9.14 m	NA	Greensboro	NA	NA	NA	NA	NA	NA	NA	NA	NA	NA	NA	NA
CH3135	10/4/2013	inventory_date	Catalpa	Catalpa bignonioides	Greensboro	North Carolina	-79.475754	36.041562	NA	good	7.88749	introduced	4.57 to 9.14 m	NA	Greensboro	NA	NA	NA	NA	NA	NA	NA	NA	NA	NA	NA	NA
CH1967	10/1/2013	inventory_date	River birch	Betula nigra	Greensboro	North Carolina	-79.480632	36.040037	NA	good	8.35928	naturally_occurring	4.57 to 9.14 m	NA	Greensboro	NA	NA	NA	NA	NA	NA	NA	NA	NA	NA	NA	NA
AY319	10/15/2013	inventory_date	Ash	Fraxinus	Greensboro	North Carolina	-79.465407	36.044147	NA	good	7.86371	no_info	4.57 to 9.14 m	NA	Greensboro	NA	NA	NA	NA	NA	NA	NA	NA	NA	NA	NA	NA
AY577	10/15/2013	inventory_date	Cherry	Prunus	Greensboro	North Carolina	-79.464762	36.044743	NA	good	7.89959	no_info	4.57 to 9.14 m	NA	Greensboro	NA	NA	NA	NA	NA	NA	NA	NA	NA	NA	NA	NA
AY1075	10/17/2013	inventory_date	Southern red oak	Quercus falcata	Greensboro	North Carolina	-79.465623	36.044961	NA	good	8.20134	naturally_occurring	4.57 to 9.14 m	NA	Greensboro	NA	NA	NA	NA	NA	NA	NA	NA	NA	NA	NA	NA
AY1711	10/18/2013	inventory_date	Mulberry	Morus	Greensboro	North Carolina	-79.470194	36.044626	NA	fair	8.2968	no_info	4.57 to 9.14 m	NA	Greensboro	NA	NA	NA	NA	NA	NA	NA	NA	NA	NA	NA	NA
AY2073	10/21/2013	inventory_date	River birch	Betula nigra	Greensboro	North Carolina	-79.470292	36.045916	NA	good	8.18649	naturally_occurring	4.57 to 9.14 m	NA	Greensboro	NA	NA	NA	NA	NA	NA	NA	NA	NA	NA	NA	NA
CH126	9/17/2013	inventory_date	Deciduous magnolia	Magnolia	Greensboro	North Carolina	-79.481036	36.042111	NA	good	8.12442	no_info	4.57 to 9.14 m	NA	Greensboro	NA	NA	NA	NA	NA	NA	NA	NA	NA	NA	NA	NA
CH1324	9/30/2013	inventory_date	Chinese elm	Ulmus parvifolia	Greensboro	North Carolina	-79.480722	36.042284	NA	good	7.89137	introduced	4.57 to 9.14 m	NA	Greensboro	NA	NA	NA	NA	NA	NA	NA	NA	NA	NA	NA	NA
AY1471	10/18/2013	inventory_date	Virginia pine	Pinus virginiana	Greensboro	North Carolina	-79.470292	36.044559	NA	good	8.32683	naturally_occurring	4.57 to 9.14 m	NA	Greensboro	NA	NA	NA	NA	NA	NA	NA	NA	NA	NA	NA	NA
CH564	9/18/2013	inventory_date	Ash	Fraxinus americana	Greensboro	North Carolina	-79.481942	36.041372	NA	good	NA	naturally_occurring	NA	NA	Greensboro	NA	NA	NA	NA	NA	NA	NA	NA	NA	NA	NA	NA
CH2025	10/2/2013	inventory_date	Ornamental cherry	Prunus	Greensboro	North Carolina	-79.475925	36.040833	NA	fair	NA	no_info	NA	NA	Greensboro	NA	NA	NA	NA	NA	NA	NA	NA	NA	NA	NA	NA
CH1903	10/1/2013	inventory_date	Holly	Ilex	Greensboro	North Carolina	-79.480852	36.040172	NA	good	8.36254	no_info	4.57 to 9.14 m	NA	Greensboro	NA	NA	NA	NA	NA	NA	NA	NA	NA	NA	NA	NA
CH2355	10/2/2013	inventory_date	Southern magnolia	Magnolia grandiflora	Greensboro	North Carolina	-79.480043	36.040028	NA	good	8.02728	naturally_occurring	4.57 to 9.14 m	NA	Greensboro	NA	NA	NA	NA	NA	NA	NA	NA	NA	NA	NA	NA
CH2680	10/3/2013	inventory_date	Sugar maple	Acer saccharum	Greensboro	North Carolina	-79.481205	36.03564	NA	good	NA	naturally_occurring	NA	NA	Greensboro	NA	NA	NA	NA	NA	NA	NA	NA	NA	NA	NA	NA
AY641	10/16/2013	inventory_date	Mulberry	Morus	Greensboro	North Carolina	-79.463817	36.045217	NA	fair	8.04635	no_info	4.57 to 9.14 m	NA	Greensboro	NA	NA	NA	NA	NA	NA	NA	NA	NA	NA	NA	NA
AY1194	10/17/2013	inventory_date	River birch	Betula nigra	Greensboro	North Carolina	-79.465958	36.044748	NA	good	8.15386	naturally_occurring	4.57 to 9.14 m	NA	Greensboro	NA	NA	NA	NA	NA	NA	NA	NA	NA	NA	NA	NA
AY1360	10/17/2013	inventory_date	Pin oak	Quercus palustris	Greensboro	North Carolina	-79.46544	36.045572	NA	good	8.1118	naturally_occurring	4.57 to 9.14 m	NA	Greensboro	NA	NA	NA	NA	NA	NA	NA	NA	NA	NA	NA	NA
AY637	10/16/2013	inventory_date	Mulberry	Morus	Greensboro	North Carolina	-79.463746	36.045219	NA	good	8.01153	no_info	4.57 to 9.14 m	NA	Greensboro	NA	NA	NA	NA	NA	NA	NA	NA	NA	NA	NA	NA
AY2283	10/22/2013	inventory_date	Southern magnolia	Magnolia grandiflora	Greensboro	North Carolina	-79.46477	36.050037	NA	good	8.01245	naturally_occurring	4.57 to 9.14 m	NA	Greensboro	NA	NA	NA	NA	NA	NA	NA	NA	NA	NA	NA	NA
AY836	10/16/2013	inventory_date	Japanese cedar	Cryptomeria japonica	Greensboro	North Carolina	-79.46481	36.045462	NA	fair	8.04457	introduced	4.57 to 9.14 m	NA	Greensboro	NA	NA	NA	NA	NA	NA	NA	NA	NA	NA	NA	NA
AY2014	10/21/2013	inventory_date	Sweetgum	Liquidambar styraciflua	Greensboro	North Carolina	-79.465929	36.050328	568.96	good	NA	naturally_occurring	NA	more than 76.2 cm	Greensboro	NA	NA	NA	NA	NA	NA	NA	NA	NA	NA	NA	NA
CH137	9/17/2013	inventory_date	Black cherry	Prunus serotina	Greensboro	North Carolina	-79.481015	36.042062	281.94	good	8.08387	naturally_occurring	4.57 to 9.14 m	more than 76.2 cm	Greensboro	NA	NA	NA	NA	NA	NA	NA	NA	NA	NA	NA	NA
CH376	9/18/2013	inventory_date	Southern red oak	Quercus falcata	Greensboro	North Carolina	-79.48134	36.041642	172.72	fair	8.3913	naturally_occurring	4.57 to 9.14 m	more than 76.2 cm	Greensboro	NA	NA	NA	NA	NA	NA	NA	NA	NA	NA	NA	NA
CH2514	10/3/2013	inventory_date	Willow oak	Quercus phellos	Greensboro	North Carolina	-79.480973	36.03546	170.18	good	8.52202	naturally_occurring	4.57 to 9.14 m	more than 76.2 cm	Greensboro	NA	NA	NA	NA	NA	NA	NA	NA	NA	NA	NA	NA
AY81	10/8/2013	inventory_date	Willow oak	Quercus phellos	Greensboro	North Carolina	-79.465118	36.045897	167.64	fair	8.12867	naturally_occurring	4.57 to 9.14 m	more than 76.2 cm	Greensboro	NA	NA	NA	NA	NA	NA	NA	NA	NA	NA	NA	NA
AY1874	10/21/2013	inventory_date	Willow oak	Quercus phellos	Greensboro	North Carolina	-79.470135	36.045547	160.02	good	8.22504	naturally_occurring	4.57 to 9.14 m	more than 76.2 cm	Greensboro	NA	NA	NA	NA	NA	NA	NA	NA	NA	NA	NA	NA
AY95	10/8/2013	inventory_date	Deodar cedar	Cedrus deodara	Greensboro	North Carolina	-79.464973	36.050071	157.48	good	8.06112	introduced	4.57 to 9.14 m	more than 76.2 cm	Greensboro	NA	NA	NA	NA	NA	NA	NA	NA	NA	NA	NA	NA
CH1081	9/20/2013	inventory_date	Willow oak	Quercus phellos	Greensboro	North Carolina	-79.481438	36.040208	152.4	fair	NA	naturally_occurring	NA	more than 76.2 cm	Greensboro	NA	NA	NA	NA	NA	NA	NA	NA	NA	NA	NA	NA
AY306	10/15/2013	inventory_date	White oak	Quercus alba	Greensboro	North Carolina	-79.465159	36.044336	152.4	good	NA	naturally_occurring	NA	more than 76.2 cm	Greensboro	NA	NA	NA	NA	NA	NA	NA	NA	NA	NA	NA	NA
AY1698	10/18/2013	inventory_date	White oak	Quercus alba	Greensboro	North Carolina	-79.470401	36.044703	152.4	fair	8.24103	naturally_occurring	4.57 to 9.14 m	more than 76.2 cm	Greensboro	NA	NA	NA	NA	NA	NA	NA	NA	NA	NA	NA	NA
CH3131	10/4/2013	inventory_date	Willow oak	Quercus phellos	Greensboro	North Carolina	-79.475871	36.042127	142.24	good	8.19318	naturally_occurring	4.57 to 9.14 m	more than 76.2 cm	Greensboro	NA	NA	NA	NA	NA	NA	NA	NA	NA	NA	NA	NA
AY1893	10/21/2013	inventory_date	Willow oak	Quercus phellos	Greensboro	North Carolina	-79.470082	36.045694	142.24	poor	8.27726	naturally_occurring	4.57 to 9.14 m	more than 76.2 cm	Greensboro	NA	NA	NA	NA	NA	NA	NA	NA	NA	NA	NA	NA
CH1970	10/1/2013	inventory_date	Southern red oak	Quercus falcata	Greensboro	North Carolina	-79.480767	36.040067	139.7	fair	8.58919	naturally_occurring	4.57 to 9.14 m	more than 76.2 cm	Greensboro	NA	NA	NA	NA	NA	NA	NA	NA	NA	NA	NA	NA
AY87	10/8/2013	inventory_date	Deodar cedar	Cedrus deodara	Greensboro	North Carolina	-79.464915	36.050176	139.7	good	8.08184	introduced	4.57 to 9.14 m	more than 76.2 cm	Greensboro	NA	NA	NA	NA	NA	NA	NA	NA	NA	NA	NA	NA
AY1554	10/18/2013	inventory_date	White oak	Quercus alba	Greensboro	North Carolina	-79.470173	36.044875	139.7	fair	8.22295	naturally_occurring	4.57 to 9.14 m	more than 76.2 cm	Greensboro	NA	NA	NA	NA	NA	NA	NA	NA	NA	NA	NA	NA
AY1831	10/18/2013	inventory_date	Willow oak	Quercus phellos	Greensboro	North Carolina	-79.470521	36.050311	139.7	good	8.13765	naturally_occurring	4.57 to 9.14 m	more than 76.2 cm	Greensboro	NA	NA	NA	NA	NA	NA	NA	NA	NA	NA	NA	NA
CH224	9/17/2013	inventory_date	Catalpa	Catalpa bignonioides	Greensboro	North Carolina	-79.481444	36.041848	137.16	good	8.39352	introduced	4.57 to 9.14 m	more than 76.2 cm	Greensboro	NA	NA	NA	NA	NA	NA	NA	NA	NA	NA	NA	NA
CH2661	10/3/2013	inventory_date	Silver maple	Acer saccharinum	Greensboro	North Carolina	-79.481279	36.035667	137.16	poor	NA	naturally_occurring	NA	more than 76.2 cm	Greensboro	NA	NA	NA	NA	NA	NA	NA	NA	NA	NA	NA	NA
CH3088	10/4/2013	inventory_date	Willow oak	Quercus phellos	Greensboro	North Carolina	-79.480315	36.041909	137.16	fair	8.05878	naturally_occurring	4.57 to 9.14 m	more than 76.2 cm	Greensboro	NA	NA	NA	NA	NA	NA	NA	NA	NA	NA	NA	NA
AY313	10/15/2013	inventory_date	Willow oak	Quercus phellos	Greensboro	North Carolina	-79.465255	36.044245	137.16	good	NA	naturally_occurring	NA	more than 76.2 cm	Greensboro	NA	NA	NA	NA	NA	NA	NA	NA	NA	NA	NA	NA
AY973	10/16/2013	inventory_date	Willow oak	Quercus phellos	Greensboro	North Carolina	-79.46516	36.045614	137.16	good	8.44861	naturally_occurring	4.57 to 9.14 m	more than 76.2 cm	Greensboro	NA	NA	NA	NA	NA	NA	NA	NA	NA	NA	NA	NA
AY2527	10/22/2013	inventory_date	Willow oak	Quercus phellos	Greensboro	North Carolina	-79.465185	36.050791	137.16	good	7.77641	naturally_occurring	4.57 to 9.14 m	more than 76.2 cm	Greensboro	NA	NA	NA	NA	NA	NA	NA	NA	NA	NA	NA	NA
CH651	9/19/2013	inventory_date	Willow oak	Quercus phellos	Greensboro	North Carolina	-79.481631	36.041196	134.62	good	7.95364	naturally_occurring	4.57 to 9.14 m	more than 76.2 cm	Greensboro	NA	NA	NA	NA	NA	NA	NA	NA	NA	NA	NA	NA
CH2387	10/3/2013	inventory_date	Willow oak	Quercus phellos	Greensboro	North Carolina	-79.480401	36.040501	134.62	good	8.27597	naturally_occurring	4.57 to 9.14 m	more than 76.2 cm	Greensboro	NA	NA	NA	NA	NA	NA	NA	NA	NA	NA	NA	NA
CH1686	10/1/2013	inventory_date	Willow oak	Quercus phellos	Greensboro	North Carolina	-79.480542	36.04071	134.62	good	8.15198	naturally_occurring	4.57 to 9.14 m	more than 76.2 cm	Greensboro	NA	NA	NA	NA	NA	NA	NA	NA	NA	NA	NA	NA
CH3127	10/4/2013	inventory_date	Northern red oak	Quercus rubra	Greensboro	North Carolina	-79.480007	36.042077	134.62	good	8.04711	naturally_occurring	4.57 to 9.14 m	more than 76.2 cm	Greensboro	NA	NA	NA	NA	NA	NA	NA	NA	NA	NA	NA	NA
AY880	10/16/2013	inventory_date	Willow oak	Quercus phellos	Greensboro	North Carolina	-79.465042	36.045386	134.62	good	8.11572	naturally_occurring	4.57 to 9.14 m	more than 76.2 cm	Greensboro	NA	NA	NA	NA	NA	NA	NA	NA	NA	NA	NA	NA
CH989	9/20/2013	inventory_date	Willow oak	Quercus phellos	Greensboro	North Carolina	-79.481756	36.040382	132.08	good	7.96633	naturally_occurring	4.57 to 9.14 m	more than 76.2 cm	Greensboro	NA	NA	NA	NA	NA	NA	NA	NA	NA	NA	NA	NA
CH1432	9/30/2013	inventory_date	Post oak	Quercus stellata	Greensboro	North Carolina	-79.481028	36.041041	132.08	poor	8.30201	naturally_occurring	4.57 to 9.14 m	more than 76.2 cm	Greensboro	NA	NA	NA	NA	NA	NA	NA	NA	NA	NA	NA	NA
CH1706	10/1/2013	inventory_date	Willow oak	Quercus phellos	Greensboro	North Carolina	-79.480452	36.040846	129.54	good	8.31308	naturally_occurring	4.57 to 9.14 m	more than 76.2 cm	Greensboro	NA	NA	NA	NA	NA	NA	NA	NA	NA	NA	NA	NA
CH102	9/17/2013	inventory_date	White oak	Quercus alba	Greensboro	North Carolina	-79.481012	36.042283	129.54	fair	8.11165	naturally_occurring	4.57 to 9.14 m	more than 76.2 cm	Greensboro	NA	NA	NA	NA	NA	NA	NA	NA	NA	NA	NA	NA
CH2756	10/3/2013	inventory_date	Willow oak	Quercus phellos	Greensboro	North Carolina	-79.481677	36.035623	129.54	poor	8.08445	naturally_occurring	4.57 to 9.14 m	more than 76.2 cm	Greensboro	NA	NA	NA	NA	NA	NA	NA	NA	NA	NA	NA	NA
CH3031	10/4/2013	inventory_date	Sycamore	Platanus occidentalis	Greensboro	North Carolina	-79.480216	36.04093	129.54	poor	8.20031	naturally_occurring	4.57 to 9.14 m	more than 76.2 cm	Greensboro	NA	NA	NA	NA	NA	NA	NA	NA	NA	NA	NA	NA
AY214	10/15/2013	inventory_date	Southern red oak	Quercus falcata	Greensboro	North Carolina	-79.464667	36.044555	129.54	good	8.16772	naturally_occurring	4.57 to 9.14 m	more than 76.2 cm	Greensboro	NA	NA	NA	NA	NA	NA	NA	NA	NA	NA	NA	NA
AY293	10/15/2013	inventory_date	Sweetgum	Liquidambar styraciflua	Greensboro	North Carolina	-79.464942	36.044405	129.54	fair	8.16689	naturally_occurring	4.57 to 9.14 m	more than 76.2 cm	Greensboro	NA	NA	NA	NA	NA	NA	NA	NA	NA	NA	NA	NA
AY322	10/15/2013	inventory_date	Willow oak	Quercus phellos	Greensboro	North Carolina	-79.465433	36.044147	129.54	poor	7.76984	naturally_occurring	4.57 to 9.14 m	more than 76.2 cm	Greensboro	NA	NA	NA	NA	NA	NA	NA	NA	NA	NA	NA	NA
CH694	9/19/2013	inventory_date	Willow oak	Quercus phellos	Greensboro	North Carolina	-79.481177	36.041269	127	fair	8.27906	naturally_occurring	4.57 to 9.14 m	more than 76.2 cm	Greensboro	NA	NA	NA	NA	NA	NA	NA	NA	NA	NA	NA	NA
CH1971	10/1/2013	inventory_date	Southern red oak	Quercus falcata	Greensboro	North Carolina	-79.480814	36.040071	127	fair	8.67733	naturally_occurring	4.57 to 9.14 m	more than 76.2 cm	Greensboro	NA	NA	NA	NA	NA	NA	NA	NA	NA	NA	NA	NA
CH1850	10/1/2013	inventory_date	Willow oak	Quercus phellos	Greensboro	North Carolina	-79.48053	36.040398	127	good	8.24369	naturally_occurring	4.57 to 9.14 m	more than 76.2 cm	Greensboro	NA	NA	NA	NA	NA	NA	NA	NA	NA	NA	NA	NA
CH1080	9/20/2013	inventory_date	Silver maple	Acer saccharinum	Greensboro	North Carolina	-79.481491	36.04018	127	fair	NA	naturally_occurring	NA	more than 76.2 cm	Greensboro	NA	NA	NA	NA	NA	NA	NA	NA	NA	NA	NA	NA
AY453	10/15/2013	inventory_date	White oak	Quercus alba	Greensboro	North Carolina	-79.465618	36.044558	127	poor	8.11954	naturally_occurring	4.57 to 9.14 m	more than 76.2 cm	Greensboro	NA	NA	NA	NA	NA	NA	NA	NA	NA	NA	NA	NA
AY2528	10/22/2013	inventory_date	Willow oak	Quercus phellos	Greensboro	North Carolina	-79.465051	36.050777	127	poor	7.92057	naturally_occurring	4.57 to 9.14 m	more than 76.2 cm	Greensboro	NA	NA	NA	NA	NA	NA	NA	NA	NA	NA	NA	NA
CH661	9/19/2013	inventory_date	Willow oak	Quercus phellos	Greensboro	North Carolina	-79.481506	36.041182	124.46	good	NA	naturally_occurring	NA	more than 76.2 cm	Greensboro	NA	NA	NA	NA	NA	NA	NA	NA	NA	NA	NA	NA
AY1560	10/18/2013	inventory_date	Willow oak	Quercus phellos	Greensboro	North Carolina	-79.470004	36.044877	124.46	fair	8.15273	naturally_occurring	4.57 to 9.14 m	more than 76.2 cm	Greensboro	NA	NA	NA	NA	NA	NA	NA	NA	NA	NA	NA	NA
CH1340	9/30/2013	inventory_date	Deodar cedar	Cedrus deodara	Greensboro	North Carolina	-79.480418	36.041697	121.92	good	8.25182	introduced	4.57 to 9.14 m	more than 76.2 cm	Greensboro	NA	NA	NA	NA	NA	NA	NA	NA	NA	NA	NA	NA
AY304	10/15/2013	inventory_date	Southern red oak	Quercus falcata	Greensboro	North Carolina	-79.465221	36.0443	121.92	poor	8.07659	naturally_occurring	4.57 to 9.14 m	more than 76.2 cm	Greensboro	NA	NA	NA	NA	NA	NA	NA	NA	NA	NA	NA	NA
AY318	10/15/2013	inventory_date	Willow oak	Quercus phellos	Greensboro	North Carolina	-79.465332	36.044201	121.92	dead	7.97054	naturally_occurring	4.57 to 9.14 m	more than 76.2 cm	Greensboro	NA	NA	NA	NA	NA	NA	NA	NA	NA	NA	NA	NA
AY2033	10/21/2013	inventory_date	Willow oak	Quercus phellos	Greensboro	North Carolina	-79.470346	36.045557	121.92	fair	8.02518	naturally_occurring	4.57 to 9.14 m	more than 76.2 cm	Greensboro	NA	NA	NA	NA	NA	NA	NA	NA	NA	NA	NA	NA
CH2682	10/3/2013	inventory_date	Silver maple	Acer saccharinum	Greensboro	North Carolina	-79.481176	36.035643	119.38	fair	NA	naturally_occurring	NA	more than 76.2 cm	Greensboro	NA	NA	NA	NA	NA	NA	NA	NA	NA	NA	NA	NA
CH2879	10/4/2013	inventory_date	Sycamore	Platanus occidentalis	Greensboro	North Carolina	-79.482085	36.042184	119.38	good	7.9835	naturally_occurring	4.57 to 9.14 m	more than 76.2 cm	Greensboro	NA	NA	NA	NA	NA	NA	NA	NA	NA	NA	NA	NA
CH2933	10/4/2013	inventory_date	Willow oak	Quercus phellos	Greensboro	North Carolina	-79.48217	36.041557	119.38	good	7.9578	naturally_occurring	4.57 to 9.14 m	more than 76.2 cm	Greensboro	NA	NA	NA	NA	NA	NA	NA	NA	NA	NA	NA	NA
AY1129	10/17/2013	inventory_date	Willow oak	Quercus phellos	Greensboro	North Carolina	-79.465567	36.044699	119.38	fair	8.88725	naturally_occurring	4.57 to 9.14 m	more than 76.2 cm	Greensboro	NA	NA	NA	NA	NA	NA	NA	NA	NA	NA	NA	NA
AY2131	10/21/2013	inventory_date	Willow oak	Quercus phellos	Greensboro	North Carolina	-79.470284	36.050266	119.38	good	8.11967	naturally_occurring	4.57 to 9.14 m	more than 76.2 cm	Greensboro	NA	NA	NA	NA	NA	NA	NA	NA	NA	NA	NA	NA
CH257	9/17/2013	inventory_date	Willow oak	Quercus phellos	Greensboro	North Carolina	-79.481636	36.041859	116.84	good	NA	naturally_occurring	NA	more than 76.2 cm	Greensboro	NA	NA	NA	NA	NA	NA	NA	NA	NA	NA	NA	NA
CH116	9/17/2013	inventory_date	Willow oak	Quercus phellos	Greensboro	North Carolina	-79.481153	36.042136	116.84	good	8.15029	naturally_occurring	4.57 to 9.14 m	more than 76.2 cm	Greensboro	NA	NA	NA	NA	NA	NA	NA	NA	NA	NA	NA	NA
CH2192	10/2/2013	inventory_date	Willow oak	Quercus phellos	Greensboro	North Carolina	-79.475718	36.040274	116.84	good	NA	naturally_occurring	NA	more than 76.2 cm	Greensboro	NA	NA	NA	NA	NA	NA	NA	NA	NA	NA	NA	NA
CH3096	10/4/2013	inventory_date	Willow oak	Quercus phellos	Greensboro	North Carolina	-79.480141	36.042106	116.84	good	8.1694	naturally_occurring	4.57 to 9.14 m	more than 76.2 cm	Greensboro	NA	NA	NA	NA	NA	NA	NA	NA	NA	NA	NA	NA
CH118	9/17/2013	inventory_date	White oak	Quercus alba	Greensboro	North Carolina	-79.481142	36.042174	114.3	fair	8.132	naturally_occurring	4.57 to 9.14 m	more than 76.2 cm	Greensboro	NA	NA	NA	NA	NA	NA	NA	NA	NA	NA	NA	NA
CH455	9/18/2013	inventory_date	Willow oak	Quercus phellos	Greensboro	North Carolina	-79.481131	36.041424	114.3	fair	8.16652	naturally_occurring	4.57 to 9.14 m	more than 76.2 cm	Greensboro	NA	NA	NA	NA	NA	NA	NA	NA	NA	NA	NA	NA
CH850	9/19/2013	inventory_date	Willow oak	Quercus phellos	Greensboro	North Carolina	-79.481099	36.040863	114.3	good	8.38469	naturally_occurring	4.57 to 9.14 m	more than 76.2 cm	Greensboro	NA	NA	NA	NA	NA	NA	NA	NA	NA	NA	NA	NA
CH2928	10/4/2013	inventory_date	Post oak	Quercus stellata	Greensboro	North Carolina	-79.482007	36.04163	114.3	good	8.478	naturally_occurring	4.57 to 9.14 m	more than 76.2 cm	Greensboro	NA	NA	NA	NA	NA	NA	NA	NA	NA	NA	NA	NA
CH2932	10/4/2013	inventory_date	Willow oak	Quercus phellos	Greensboro	North Carolina	-79.482172	36.041593	114.3	good	8.06753	naturally_occurring	4.57 to 9.14 m	more than 76.2 cm	Greensboro	NA	NA	NA	NA	NA	NA	NA	NA	NA	NA	NA	NA
AY238	10/15/2013	inventory_date	Willow oak	Quercus phellos	Greensboro	North Carolina	-79.464732	36.044563	114.3	good	NA	naturally_occurring	NA	more than 76.2 cm	Greensboro	NA	NA	NA	NA	NA	NA	NA	NA	NA	NA	NA	NA
CH1039	9/20/2013	inventory_date	White oak	Quercus alba	Greensboro	North Carolina	-79.481502	36.040004	111.76	good	8.21937	naturally_occurring	4.57 to 9.14 m	more than 76.2 cm	Greensboro	NA	NA	NA	NA	NA	NA	NA	NA	NA	NA	NA	NA
CH170	9/17/2013	inventory_date	Dogwood	Cornus florida	Greensboro	North Carolina	-79.481163	36.041888	111.76	fair	8.51203	naturally_occurring	4.57 to 9.14 m	more than 76.2 cm	Greensboro	NA	NA	NA	NA	NA	NA	NA	NA	NA	NA	NA	NA
CH3097	10/4/2013	inventory_date	Blue spruce	Picea pungens	Greensboro	North Carolina	-79.480112	36.04208	111.76	good	8.19658	introduced	4.57 to 9.14 m	more than 76.2 cm	Greensboro	NA	NA	NA	NA	NA	NA	NA	NA	NA	NA	NA	NA
AY659	10/16/2013	inventory_date	Willow oak	Quercus phellos	Greensboro	North Carolina	-79.464176	36.045105	111.76	good	7.99621	naturally_occurring	4.57 to 9.14 m	more than 76.2 cm	Greensboro	NA	NA	NA	NA	NA	NA	NA	NA	NA	NA	NA	NA
AY1627	10/18/2013	inventory_date	White oak	Quercus alba	Greensboro	North Carolina	-79.470024	36.045348	111.76	good	NA	naturally_occurring	NA	more than 76.2 cm	Greensboro	NA	NA	NA	NA	NA	NA	NA	NA	NA	NA	NA	NA
AY1755	10/18/2013	inventory_date	Willow oak	Quercus phellos	Greensboro	North Carolina	-79.470613	36.044899	111.76	good	7.86384	naturally_occurring	4.57 to 9.14 m	more than 76.2 cm	Greensboro	NA	NA	NA	NA	NA	NA	NA	NA	NA	NA	NA	NA
AY2032	10/21/2013	inventory_date	Willow oak	Quercus phellos	Greensboro	North Carolina	-79.470282	36.050377	111.76	good	7.99723	naturally_occurring	4.57 to 9.14 m	more than 76.2 cm	Greensboro	NA	NA	NA	NA	NA	NA	NA	NA	NA	NA	NA	NA
AY2529	10/22/2013	inventory_date	Willow oak	Quercus phellos	Greensboro	North Carolina	-79.464989	36.050776	111.76	good	7.93315	naturally_occurring	4.57 to 9.14 m	more than 76.2 cm	Greensboro	NA	NA	NA	NA	NA	NA	NA	NA	NA	NA	NA	NA
CH2325	10/2/2013	inventory_date	Willow oak	Quercus phellos	Greensboro	North Carolina	-79.475903	36.035999	109.22	fair	8.20505	naturally_occurring	4.57 to 9.14 m	more than 76.2 cm	Greensboro	NA	NA	NA	NA	NA	NA	NA	NA	NA	NA	NA	NA
CH3070	10/4/2013	inventory_date	Ash	Fraxinus americana	Greensboro	North Carolina	-79.480232	36.041473	109.22	good	8.34282	naturally_occurring	4.57 to 9.14 m	more than 76.2 cm	Greensboro	NA	NA	NA	NA	NA	NA	NA	NA	NA	NA	NA	NA
CH323	9/17/2013	inventory_date	Willow oak	Quercus phellos	Greensboro	North Carolina	-79.481629	36.041595	109.22	good	8.23105	naturally_occurring	4.57 to 9.14 m	more than 76.2 cm	Greensboro	NA	NA	NA	NA	NA	NA	NA	NA	NA	NA	NA	NA
CH2527	10/3/2013	inventory_date	White oak	Quercus alba	Greensboro	North Carolina	-79.481279	36.035331	109.22	good	8.48299	naturally_occurring	4.57 to 9.14 m	more than 76.2 cm	Greensboro	NA	NA	NA	NA	NA	NA	NA	NA	NA	NA	NA	NA
AY1	10/8/2013	inventory_date	Willow oak	Quercus phellos	Greensboro	North Carolina	-79.465721	36.045961	109.22	poor	8.10833	naturally_occurring	4.57 to 9.14 m	more than 76.2 cm	Greensboro	NA	NA	NA	NA	NA	NA	NA	NA	NA	NA	NA	NA
AY378	10/15/2013	inventory_date	Willow oak	Quercus phellos	Greensboro	North Carolina	-79.465429	36.044437	109.22	good	8.23841	naturally_occurring	4.57 to 9.14 m	more than 76.2 cm	Greensboro	NA	NA	NA	NA	NA	NA	NA	NA	NA	NA	NA	NA
AY2230	10/22/2013	inventory_date	Willow oak	Quercus phellos	Greensboro	North Carolina	-79.464768	36.045791	109.22	fair	8.0963	naturally_occurring	4.57 to 9.14 m	more than 76.2 cm	Greensboro	NA	NA	NA	NA	NA	NA	NA	NA	NA	NA	NA	NA
AY2149	10/21/2013	inventory_date	Willow oak	Quercus phellos	Greensboro	North Carolina	-79.470402	36.050448	109.22	good	8.45814	naturally_occurring	4.57 to 9.14 m	more than 76.2 cm	Greensboro	NA	NA	NA	NA	NA	NA	NA	NA	NA	NA	NA	NA
CH15	9/9/2013	inventory_date	Scarlet oak	Quercus coccinea	Greensboro	North Carolina	-79.48186	36.042308	106.68	poor	8.2467	naturally_occurring	4.57 to 9.14 m	more than 76.2 cm	Greensboro	NA	NA	NA	NA	NA	NA	NA	NA	NA	NA	NA	NA
CH2468	10/3/2013	inventory_date	Southern red oak	Quercus falcata	Greensboro	North Carolina	-79.480864	36.035892	106.68	fair	8.43763	naturally_occurring	4.57 to 9.14 m	more than 76.2 cm	Greensboro	NA	NA	NA	NA	NA	NA	NA	NA	NA	NA	NA	NA
CH2469	10/3/2013	inventory_date	Southern red oak	Quercus falcata	Greensboro	North Carolina	-79.480862	36.035857	106.68	dead	8.58214	naturally_occurring	4.57 to 9.14 m	more than 76.2 cm	Greensboro	NA	NA	NA	NA	NA	NA	NA	NA	NA	NA	NA	NA
CH2470	10/3/2013	inventory_date	White oak	Quercus alba	Greensboro	North Carolina	-79.480883	36.035848	106.68	poor	NA	naturally_occurring	NA	more than 76.2 cm	Greensboro	NA	NA	NA	NA	NA	NA	NA	NA	NA	NA	NA	NA
CH551	NA	inventory_date	Willow oak	Quercus phellos	Greensboro	North Carolina	-79.481846	36.041576	106.68	poor	7.93112	naturally_occurring	4.57 to 9.14 m	more than 76.2 cm	Greensboro	NA	NA	NA	NA	NA	NA	NA	NA	NA	NA	NA	NA
AY487	10/15/2013	inventory_date	Sycamore	Platanus occidentalis	Greensboro	North Carolina	-79.465218	36.044655	106.68	good	7.71167	naturally_occurring	4.57 to 9.14 m	more than 76.2 cm	Greensboro	NA	NA	NA	NA	NA	NA	NA	NA	NA	NA	NA	NA
AY624	10/16/2013	inventory_date	Willow oak	Quercus phellos	Greensboro	North Carolina	-79.463871	36.045243	106.68	good	8.20329	naturally_occurring	4.57 to 9.14 m	more than 76.2 cm	Greensboro	NA	NA	NA	NA	NA	NA	NA	NA	NA	NA	NA	NA
AY1057	10/17/2013	inventory_date	Willow oak	Quercus phellos	Greensboro	North Carolina	-79.465307	36.045065	106.68	good	8.10621	naturally_occurring	4.57 to 9.14 m	more than 76.2 cm	Greensboro	NA	NA	NA	NA	NA	NA	NA	NA	NA	NA	NA	NA
AY1190	10/17/2013	inventory_date	Willow oak	Quercus phellos	Greensboro	North Carolina	-79.465868	36.04477	106.68	good	NA	naturally_occurring	NA	more than 76.2 cm	Greensboro	NA	NA	NA	NA	NA	NA	NA	NA	NA	NA	NA	NA
AY1374	10/17/2013	inventory_date	Willow oak	Quercus phellos	Greensboro	North Carolina	-79.465513	36.04566	106.68	good	8.2049	naturally_occurring	4.57 to 9.14 m	more than 76.2 cm	Greensboro	NA	NA	NA	NA	NA	NA	NA	NA	NA	NA	NA	NA
AY1402	10/17/2013	inventory_date	Silver maple	Acer saccharinum	Greensboro	North Carolina	-79.465772	36.045674	106.68	fair	8.36591	naturally_occurring	4.57 to 9.14 m	more than 76.2 cm	Greensboro	NA	NA	NA	NA	NA	NA	NA	NA	NA	NA	NA	NA
AY1559	10/18/2013	inventory_date	Willow oak	Quercus phellos	Greensboro	North Carolina	-79.47001	36.044859	106.68	fair	8.18271	naturally_occurring	4.57 to 9.14 m	more than 76.2 cm	Greensboro	NA	NA	NA	NA	NA	NA	NA	NA	NA	NA	NA	NA
CH2391	10/3/2013	inventory_date	Southern magnolia	Magnolia grandiflora	Greensboro	North Carolina	-79.480226	36.040487	104.14	good	8.19727	naturally_occurring	4.57 to 9.14 m	more than 76.2 cm	Greensboro	NA	NA	NA	NA	NA	NA	NA	NA	NA	NA	NA	NA
CH439	9/18/2013	inventory_date	Willow oak	Quercus phellos	Greensboro	North Carolina	-79.481041	36.041502	104.14	fair	8.24946	naturally_occurring	4.57 to 9.14 m	more than 76.2 cm	Greensboro	NA	NA	NA	NA	NA	NA	NA	NA	NA	NA	NA	NA
CH2188	10/2/2013	inventory_date	Willow oak	Quercus phellos	Greensboro	North Carolina	-79.475746	36.040181	104.14	good	8.21908	naturally_occurring	4.57 to 9.14 m	more than 76.2 cm	Greensboro	NA	NA	NA	NA	NA	NA	NA	NA	NA	NA	NA	NA
CH2925	10/4/2013	inventory_date	Post oak	Quercus stellata	Greensboro	North Carolina	-79.482153	36.041666	104.14	poor	8.1271	naturally_occurring	4.57 to 9.14 m	more than 76.2 cm	Greensboro	NA	NA	NA	NA	NA	NA	NA	NA	NA	NA	NA	NA
CH2977	10/4/2013	inventory_date	Willow oak	Quercus phellos	Greensboro	North Carolina	-79.482232	36.041193	104.14	good	8.04995	naturally_occurring	4.57 to 9.14 m	more than 76.2 cm	Greensboro	NA	NA	NA	NA	NA	NA	NA	NA	NA	NA	NA	NA
AY44	10/8/2013	inventory_date	Ash	Fraxinus	Greensboro	North Carolina	-79.465339	36.045834	104.14	fair	8.09564	no_info	4.57 to 9.14 m	more than 76.2 cm	Greensboro	NA	NA	NA	NA	NA	NA	NA	NA	NA	NA	NA	NA
AY535	10/15/2013	inventory_date	Willow oak	Quercus phellos	Greensboro	North Carolina	-79.464877	36.044823	104.14	good	7.93391	naturally_occurring	4.57 to 9.14 m	more than 76.2 cm	Greensboro	NA	NA	NA	NA	NA	NA	NA	NA	NA	NA	NA	NA
AY1724	10/18/2013	inventory_date	Southern red oak	Quercus falcata	Greensboro	North Carolina	-79.470538	36.04464	104.14	fair	8.52892	naturally_occurring	4.57 to 9.14 m	more than 76.2 cm	Greensboro	NA	NA	NA	NA	NA	NA	NA	NA	NA	NA	NA	NA
CH628	9/18/2013	inventory_date	Willow oak	Quercus phellos	Greensboro	North Carolina	-79.481845	36.041201	101.6	good	NA	naturally_occurring	NA	more than 76.2 cm	Greensboro	NA	NA	NA	NA	NA	NA	NA	NA	NA	NA	NA	NA
CH1793	10/1/2013	inventory_date	Willow oak	Quercus phellos	Greensboro	North Carolina	-79.48039	36.040572	101.6	good	8.33059	naturally_occurring	4.57 to 9.14 m	more than 76.2 cm	Greensboro	NA	NA	NA	NA	NA	NA	NA	NA	NA	NA	NA	NA
CH748	9/19/2013	inventory_date	Willow oak	Quercus phellos	Greensboro	North Carolina	-79.481572	36.041017	101.6	good	8.19788	naturally_occurring	4.57 to 9.14 m	more than 76.2 cm	Greensboro	NA	NA	NA	NA	NA	NA	NA	NA	NA	NA	NA	NA
CH795	9/19/2013	inventory_date	White oak	Quercus alba	Greensboro	North Carolina	-79.481429	36.040946	101.6	poor	8.28746	naturally_occurring	4.57 to 9.14 m	more than 76.2 cm	Greensboro	NA	NA	NA	NA	NA	NA	NA	NA	NA	NA	NA	NA
CH2900	10/4/2013	inventory_date	Willow oak	Quercus phellos	Greensboro	North Carolina	-79.482136	36.041861	101.6	good	7.89887	naturally_occurring	4.57 to 9.14 m	more than 76.2 cm	Greensboro	NA	NA	NA	NA	NA	NA	NA	NA	NA	NA	NA	NA
AY425	10/15/2013	inventory_date	Post oak	Quercus stellata	Greensboro	North Carolina	-79.465624	36.044309	101.6	fair	8.20037	naturally_occurring	4.57 to 9.14 m	more than 76.2 cm	Greensboro	NA	NA	NA	NA	NA	NA	NA	NA	NA	NA	NA	NA
AY467	10/15/2013	inventory_date	Willow oak	Quercus phellos	Greensboro	North Carolina	-79.465415	36.044523	101.6	good	8.12414	naturally_occurring	4.57 to 9.14 m	more than 76.2 cm	Greensboro	NA	NA	NA	NA	NA	NA	NA	NA	NA	NA	NA	NA
AY967	10/16/2013	inventory_date	Willow oak	Quercus phellos	Greensboro	North Carolina	-79.46529	36.045681	101.6	fair	8.17041	naturally_occurring	4.57 to 9.14 m	more than 76.2 cm	Greensboro	NA	NA	NA	NA	NA	NA	NA	NA	NA	NA	NA	NA
AY1820	10/18/2013	inventory_date	White oak	Quercus alba	Greensboro	North Carolina	-79.470354	36.0503	101.6	good	8.15064	naturally_occurring	4.57 to 9.14 m	more than 76.2 cm	Greensboro	NA	NA	NA	NA	NA	NA	NA	NA	NA	NA	NA	NA
AY2296	10/22/2013	inventory_date	Willow oak	Quercus phellos	Greensboro	North Carolina	-79.464749	36.050113	101.6	good	8.031	naturally_occurring	4.57 to 9.14 m	more than 76.2 cm	Greensboro	NA	NA	NA	NA	NA	NA	NA	NA	NA	NA	NA	NA
AY2323	10/22/2013	inventory_date	Willow oak	Quercus phellos	Greensboro	North Carolina	-79.464636	36.050324	101.6	good	NA	naturally_occurring	NA	more than 76.2 cm	Greensboro	NA	NA	NA	NA	NA	NA	NA	NA	NA	NA	NA	NA
AY2326	10/22/2013	inventory_date	Sycamore	Platanus occidentalis	Greensboro	North Carolina	-79.464656	36.050393	101.6	fair	8.19121	naturally_occurring	4.57 to 9.14 m	more than 76.2 cm	Greensboro	NA	NA	NA	NA	NA	NA	NA	NA	NA	NA	NA	NA
AY2526	10/22/2013	inventory_date	Willow oak	Quercus phellos	Greensboro	North Carolina	-79.465253	36.05079	101.6	fair	7.94808	naturally_occurring	4.57 to 9.14 m	more than 76.2 cm	Greensboro	NA	NA	NA	NA	NA	NA	NA	NA	NA	NA	NA	NA
CH941	9/19/2013	inventory_date	Sugar maple	Acer saccharum	Greensboro	North Carolina	-79.481732	36.040734	99.06	good	8.11491	naturally_occurring	4.57 to 9.14 m	more than 76.2 cm	Greensboro	NA	NA	NA	NA	NA	NA	NA	NA	NA	NA	NA	NA
CH1972	10/1/2013	inventory_date	Southern red oak	Quercus falcata	Greensboro	North Carolina	-79.48082	36.040032	99.06	poor	8.37805	naturally_occurring	4.57 to 9.14 m	more than 76.2 cm	Greensboro	NA	NA	NA	NA	NA	NA	NA	NA	NA	NA	NA	NA
CH1852	10/1/2013	inventory_date	Post oak	Quercus stellata	Greensboro	North Carolina	-79.480589	36.040381	99.06	good	8.52964	naturally_occurring	4.57 to 9.14 m	more than 76.2 cm	Greensboro	NA	NA	NA	NA	NA	NA	NA	NA	NA	NA	NA	NA
CH2399	10/3/2013	inventory_date	Elm	Ulmus	Greensboro	North Carolina	-79.480058	36.040417	99.06	good	8.14596	no_info	4.57 to 9.14 m	more than 76.2 cm	Greensboro	NA	NA	NA	NA	NA	NA	NA	NA	NA	NA	NA	NA
CH2850	10/4/2013	inventory_date	Red maple	Acer rubrum	Greensboro	North Carolina	-79.482331	36.042368	99.06	fair	8.06765	naturally_occurring	4.57 to 9.14 m	more than 76.2 cm	Greensboro	NA	NA	NA	NA	NA	NA	NA	NA	NA	NA	NA	NA
CH343	9/17/2013	inventory_date	Red maple	Acer rubrum	Greensboro	North Carolina	-79.481417	36.041582	99.06	poor	8.22254	naturally_occurring	4.57 to 9.14 m	more than 76.2 cm	Greensboro	NA	NA	NA	NA	NA	NA	NA	NA	NA	NA	NA	NA
CH1084	9/20/2013	inventory_date	Willow oak	Quercus phellos	Greensboro	North Carolina	-79.481488	36.04028	99.06	good	8.2739	naturally_occurring	4.57 to 9.14 m	more than 76.2 cm	Greensboro	NA	NA	NA	NA	NA	NA	NA	NA	NA	NA	NA	NA
CH1442	9/30/2013	inventory_date	Southern red oak	Quercus falcata	Greensboro	North Carolina	-79.480925	36.04113	99.06	good	8.18621	naturally_occurring	4.57 to 9.14 m	more than 76.2 cm	Greensboro	NA	NA	NA	NA	NA	NA	NA	NA	NA	NA	NA	NA
CH1461	9/30/2013	inventory_date	Ash	Fraxinus americana	Greensboro	North Carolina	-79.481012	36.041156	99.06	poor	8.31869	naturally_occurring	4.57 to 9.14 m	more than 76.2 cm	Greensboro	NA	NA	NA	NA	NA	NA	NA	NA	NA	NA	NA	NA
AY88	10/8/2013	inventory_date	Deodar cedar	Cedrus deodara	Greensboro	North Carolina	-79.464879	36.050252	99.06	good	8.06773	introduced	4.57 to 9.14 m	more than 76.2 cm	Greensboro	NA	NA	NA	NA	NA	NA	NA	NA	NA	NA	NA	NA
AY281	10/15/2013	inventory_date	White oak	Quercus alba	Greensboro	North Carolina	-79.465105	36.044445	99.06	good	8.09435	naturally_occurring	4.57 to 9.14 m	more than 76.2 cm	Greensboro	NA	NA	NA	NA	NA	NA	NA	NA	NA	NA	NA	NA
AY432	10/15/2013	inventory_date	Willow oak	Quercus phellos	Greensboro	North Carolina	-79.465803	36.0441	99.06	good	8.10013	naturally_occurring	4.57 to 9.14 m	more than 76.2 cm	Greensboro	NA	NA	NA	NA	NA	NA	NA	NA	NA	NA	NA	NA
AY590	10/16/2013	inventory_date	Willow oak	Quercus phellos	Greensboro	North Carolina	-79.464083	36.044932	99.06	good	7.90906	naturally_occurring	4.57 to 9.14 m	more than 76.2 cm	Greensboro	NA	NA	NA	NA	NA	NA	NA	NA	NA	NA	NA	NA
AY673	10/16/2013	inventory_date	Osage orange	Maclura pomifera	Greensboro	North Carolina	-79.464577	36.044964	99.06	good	7.69536	introduced	4.57 to 9.14 m	more than 76.2 cm	Greensboro	NA	NA	NA	NA	NA	NA	NA	NA	NA	NA	NA	NA
AY783	10/16/2013	inventory_date	Hackberry	Celtis occidentalis	Greensboro	North Carolina	-79.464579	36.045625	99.06	fair	7.99092	naturally_occurring	4.57 to 9.14 m	more than 76.2 cm	Greensboro	NA	NA	NA	NA	NA	NA	NA	NA	NA	NA	NA	NA
AY2237	10/22/2013	inventory_date	Willow oak	Quercus phellos	Greensboro	North Carolina	-79.464848	36.04584	99.06	good	NA	naturally_occurring	NA	more than 76.2 cm	Greensboro	NA	NA	NA	NA	NA	NA	NA	NA	NA	NA	NA	NA
CH55	9/9/2013	inventory_date	Post oak	Quercus stellata	Greensboro	North Carolina	-79.481826	36.04188	96.52	good	8.20607	naturally_occurring	4.57 to 9.14 m	more than 76.2 cm	Greensboro	NA	NA	NA	NA	NA	NA	NA	NA	NA	NA	NA	NA
CH660	9/19/2013	inventory_date	Willow oak	Quercus phellos	Greensboro	North Carolina	-79.481476	36.041183	96.52	good	8.39275	naturally_occurring	4.57 to 9.14 m	more than 76.2 cm	Greensboro	NA	NA	NA	NA	NA	NA	NA	NA	NA	NA	NA	NA
CH1474	9/30/2013	inventory_date	Ash	Fraxinus americana	Greensboro	North Carolina	-79.480831	36.041327	96.52	fair	8.22207	naturally_occurring	4.57 to 9.14 m	more than 76.2 cm	Greensboro	NA	NA	NA	NA	NA	NA	NA	NA	NA	NA	NA	NA
CH1717	10/1/2013	inventory_date	Black walnut	Juglans nigra	Greensboro	North Carolina	-79.480317	36.040677	96.52	good	NA	naturally_occurring	NA	more than 76.2 cm	Greensboro	NA	NA	NA	NA	NA	NA	NA	NA	NA	NA	NA	NA
CH2520	10/3/2013	inventory_date	White oak	Quercus alba	Greensboro	North Carolina	-79.481238	36.035357	96.52	fair	8.62212	naturally_occurring	4.57 to 9.14 m	more than 76.2 cm	Greensboro	NA	NA	NA	NA	NA	NA	NA	NA	NA	NA	NA	NA
CH327	9/17/2013	inventory_date	Willow oak	Quercus phellos	Greensboro	North Carolina	-79.481645	36.041627	96.52	good	8.11127	naturally_occurring	4.57 to 9.14 m	more than 76.2 cm	Greensboro	NA	NA	NA	NA	NA	NA	NA	NA	NA	NA	NA	NA
CH497	9/18/2013	inventory_date	Willow oak	Quercus phellos	Greensboro	North Carolina	-79.481522	36.041478	96.52	good	NA	naturally_occurring	NA	more than 76.2 cm	Greensboro	NA	NA	NA	NA	NA	NA	NA	NA	NA	NA	NA	NA
CH832	9/19/2013	inventory_date	Scarlet oak	Quercus coccinea	Greensboro	North Carolina	-79.481228	36.040823	96.52	good	NA	naturally_occurring	NA	more than 76.2 cm	Greensboro	NA	NA	NA	NA	NA	NA	NA	NA	NA	NA	NA	NA
CH847	9/19/2013	inventory_date	Southern magnolia	Magnolia grandiflora	Greensboro	North Carolina	-79.481094	36.040943	96.52	good	8.32273	naturally_occurring	4.57 to 9.14 m	more than 76.2 cm	Greensboro	NA	NA	NA	NA	NA	NA	NA	NA	NA	NA	NA	NA
CH864	9/19/2013	inventory_date	Willow oak	Quercus phellos	Greensboro	North Carolina	-79.481103	36.04067	96.52	good	8.41314	naturally_occurring	4.57 to 9.14 m	more than 76.2 cm	Greensboro	NA	NA	NA	NA	NA	NA	NA	NA	NA	NA	NA	NA
CH1083	9/20/2013	inventory_date	Willow oak	Quercus phellos	Greensboro	North Carolina	-79.481509	36.040246	96.52	good	8.14342	naturally_occurring	4.57 to 9.14 m	more than 76.2 cm	Greensboro	NA	NA	NA	NA	NA	NA	NA	NA	NA	NA	NA	NA
CH1329	9/30/2013	inventory_date	Willow oak	Quercus phellos	Greensboro	North Carolina	-79.480536	36.04197	96.52	poor	7.94015	naturally_occurring	4.57 to 9.14 m	more than 76.2 cm	Greensboro	NA	NA	NA	NA	NA	NA	NA	NA	NA	NA	NA	NA
CH1416	9/30/2013	inventory_date	Willow oak	Quercus phellos	Greensboro	North Carolina	-79.481017	36.040911	96.52	good	8.37961	naturally_occurring	4.57 to 9.14 m	more than 76.2 cm	Greensboro	NA	NA	NA	NA	NA	NA	NA	NA	NA	NA	NA	NA
CH2743	10/3/2013	inventory_date	Sugar maple	Acer saccharum	Greensboro	North Carolina	-79.481547	36.035494	96.52	good	NA	naturally_occurring	NA	more than 76.2 cm	Greensboro	NA	NA	NA	NA	NA	NA	NA	NA	NA	NA	NA	NA
CH2980	10/4/2013	inventory_date	Willow oak	Quercus phellos	Greensboro	North Carolina	-79.482161	36.041133	96.52	good	7.87611	naturally_occurring	4.57 to 9.14 m	more than 76.2 cm	Greensboro	NA	NA	NA	NA	NA	NA	NA	NA	NA	NA	NA	NA
CH3100	10/4/2013	inventory_date	Sycamore	Platanus occidentalis	Greensboro	North Carolina	-79.48014	36.041961	96.52	good	8.11219	naturally_occurring	4.57 to 9.14 m	more than 76.2 cm	Greensboro	NA	NA	NA	NA	NA	NA	NA	NA	NA	NA	NA	NA
AY434	10/15/2013	inventory_date	Elm	Ulmus	Greensboro	North Carolina	-79.465826	36.044195	96.52	fair	NA	no_info	NA	more than 76.2 cm	Greensboro	NA	NA	NA	NA	NA	NA	NA	NA	NA	NA	NA	NA
AY652	10/16/2013	inventory_date	Loblolly pine	Pinus taeda	Greensboro	North Carolina	-79.464044	36.045408	96.52	good	8.08673	naturally_occurring	4.57 to 9.14 m	more than 76.2 cm	Greensboro	NA	NA	NA	NA	NA	NA	NA	NA	NA	NA	NA	NA
AY846	10/16/2013	inventory_date	Willow oak	Quercus phellos	Greensboro	North Carolina	-79.464778	36.045406	96.52	good	8.10426	naturally_occurring	4.57 to 9.14 m	more than 76.2 cm	Greensboro	NA	NA	NA	NA	NA	NA	NA	NA	NA	NA	NA	NA
AY879	10/16/2013	inventory_date	Willow oak	Quercus phellos	Greensboro	North Carolina	-79.46501	36.045295	96.52	good	NA	naturally_occurring	NA	more than 76.2 cm	Greensboro	NA	NA	NA	NA	NA	NA	NA	NA	NA	NA	NA	NA
AY1058	10/17/2013	inventory_date	Willow oak	Quercus phellos	Greensboro	North Carolina	-79.465273	36.044903	96.52	fair	8.07141	naturally_occurring	4.57 to 9.14 m	more than 76.2 cm	Greensboro	NA	NA	NA	NA	NA	NA	NA	NA	NA	NA	NA	NA
AY1651	10/18/2013	inventory_date	Willow oak	Quercus phellos	Greensboro	North Carolina	-79.470247	36.045193	96.52	good	8.25331	naturally_occurring	4.57 to 9.14 m	more than 76.2 cm	Greensboro	NA	NA	NA	NA	NA	NA	NA	NA	NA	NA	NA	NA
AY1660	10/18/2013	inventory_date	Red maple	Acer rubrum	Greensboro	North Carolina	-79.470268	36.045132	96.52	fair	8.22793	naturally_occurring	4.57 to 9.14 m	more than 76.2 cm	Greensboro	NA	NA	NA	NA	NA	NA	NA	NA	NA	NA	NA	NA
AY2008	10/21/2013	inventory_date	Willow oak	Quercus phellos	Greensboro	North Carolina	-79.465891	36.050342	96.52	good	NA	naturally_occurring	NA	more than 76.2 cm	Greensboro	NA	NA	NA	NA	NA	NA	NA	NA	NA	NA	NA	NA
CH45	9/9/2013	inventory_date	Post oak	Quercus stellata	Greensboro	North Carolina	-79.481913	36.041903	93.98	good	8.16241	naturally_occurring	4.57 to 9.14 m	more than 76.2 cm	Greensboro	NA	NA	NA	NA	NA	NA	NA	NA	NA	NA	NA	NA
CH1709	10/1/2013	inventory_date	Black walnut	Juglans nigra	Greensboro	North Carolina	-79.480395	36.040805	93.98	fair	8.2757	naturally_occurring	4.57 to 9.14 m	more than 76.2 cm	Greensboro	NA	NA	NA	NA	NA	NA	NA	NA	NA	NA	NA	NA
CH1911	10/1/2013	inventory_date	Willow oak	Quercus phellos	Greensboro	North Carolina	-79.480763	36.040197	93.98	good	8.41259	naturally_occurring	4.57 to 9.14 m	more than 76.2 cm	Greensboro	NA	NA	NA	NA	NA	NA	NA	NA	NA	NA	NA	NA
CH2513	10/3/2013	inventory_date	Red maple	Acer rubrum	Greensboro	North Carolina	-79.481073	36.035463	93.98	fair	8.58379	naturally_occurring	4.57 to 9.14 m	more than 76.2 cm	Greensboro	NA	NA	NA	NA	NA	NA	NA	NA	NA	NA	NA	NA
CH2794	10/3/2013	inventory_date	Sugar maple	Acer saccharum	Greensboro	North Carolina	-79.481763	36.035887	93.98	poor	8.2048	naturally_occurring	4.57 to 9.14 m	more than 76.2 cm	Greensboro	NA	NA	NA	NA	NA	NA	NA	NA	NA	NA	NA	NA
CH162	9/17/2013	inventory_date	Willow oak	Quercus phellos	Greensboro	North Carolina	-79.481213	36.041955	93.98	good	8.10457	naturally_occurring	4.57 to 9.14 m	more than 76.2 cm	Greensboro	NA	NA	NA	NA	NA	NA	NA	NA	NA	NA	NA	NA
CH544	9/18/2013	inventory_date	Willow oak	Quercus phellos	Greensboro	North Carolina	-79.481882	36.041508	93.98	good	7.90183	naturally_occurring	4.57 to 9.14 m	more than 76.2 cm	Greensboro	NA	NA	NA	NA	NA	NA	NA	NA	NA	NA	NA	NA
CH2561	10/3/2013	inventory_date	Silver maple	Acer saccharinum	Greensboro	North Carolina	-79.481349	36.035561	93.98	fair	8.34544	naturally_occurring	4.57 to 9.14 m	more than 76.2 cm	Greensboro	NA	NA	NA	NA	NA	NA	NA	NA	NA	NA	NA	NA
CH2742	10/3/2013	inventory_date	Willow oak	Quercus phellos	Greensboro	North Carolina	-79.481562	36.035483	93.98	good	NA	naturally_occurring	NA	more than 76.2 cm	Greensboro	NA	NA	NA	NA	NA	NA	NA	NA	NA	NA	NA	NA
CH2876	10/4/2013	inventory_date	Willow oak	Quercus phellos	Greensboro	North Carolina	-79.482026	36.042246	93.98	good	8.13632	naturally_occurring	4.57 to 9.14 m	more than 76.2 cm	Greensboro	NA	NA	NA	NA	NA	NA	NA	NA	NA	NA	NA	NA
[truncated: 4,590 more rows]
