# Supplementary material for: Species clustering, climate effects, and introduced species in 5 million city trees across 63 US cities
Source: eLife. 2022 Sep 27;11:e77891. doi: 10.7554/eLife.77891 (PMC9578703; doi:10.7554/eLife.77891)
Supplement: Figure 1—source data 1. — This zipped file includes all of the cleaned data used in the study (63 spreadsheets, one for each city, where each row is a tree). It is available on Dryad at https://doi.org/10.5061/dryad.2jm63xsrf. [file elife-77891-fig1-data1.zip › StLouis_Final_2022-06-18.csv]

common_name	scientific_name	city	state	longitude_coordinate	latitude_coordinate	diameter_breast_height_CM	condition	native	diameter_breast_height_binned_CM	greater_metro	city_ID	tree_ID	planted_date	most_recent_observation	retired_date	most_recent_observation_type	location_type	zipcode	address	neighborhood	location_name	ward	district	overhead_utility	height_M	height_binned_M	percent_population
Hybrid elm	Ulmus	St. Louis	Missouri	-90.28169995	38.65367804	5.08	fair	no_info	0 to 15.24 cm	StLouis	NA	NA	NA	NA	NA	NA	NA	NA	NA	NA	NA	NA	NA	NA	NA	NA	NA
Ginkgo	Ginkgo biloba	St. Louis	Missouri	-90.28175737	38.65368153	5.08	fair	introduced	0 to 15.24 cm	StLouis	NA	NA	NA	NA	NA	NA	NA	NA	NA	NA	NA	NA	NA	NA	NA	NA	NA
Callery pear	Pyrus calleryana	St. Louis	Missouri	-90.28514266	38.64842951	15.24	fair	introduced	0 to 15.24 cm	StLouis	NA	NA	NA	NA	NA	NA	NA	NA	NA	NA	NA	NA	NA	NA	NA	NA	NA
Freeman maple	Acer freemanii	St. Louis	Missouri	-90.28073138	38.64814906	5.08	good	introduced	0 to 15.24 cm	StLouis	NA	NA	NA	NA	NA	NA	NA	NA	NA	NA	NA	NA	NA	NA	NA	NA	NA
London planetree	Platanus acerifolia	St. Louis	Missouri	-90.23876331	38.71747637	50.8	fair	introduced	45.72 to 60.96 cm	StLouis	NA	NA	NA	NA	NA	NA	NA	NA	NA	NA	NA	NA	NA	NA	NA	NA	NA
Thornless honeylocust	Gleditsia triacanthos	St. Louis	Missouri	-90.23305755	38.71412056	43.18	fair	naturally_occurring	30.48 to 45.72 cm	StLouis	NA	NA	NA	NA	NA	NA	NA	NA	NA	NA	NA	NA	NA	NA	NA	NA	NA
Siberian elm	Ulmus pumila	St. Louis	Missouri	-90.23879335	38.71409725	38.1	fair	introduced	30.48 to 45.72 cm	StLouis	NA	NA	NA	NA	NA	NA	NA	NA	NA	NA	NA	NA	NA	NA	NA	NA	NA
Freeman maple	Acer freemanii	St. Louis	Missouri	-90.27608176	38.65311846	7.62	poor	introduced	0 to 15.24 cm	StLouis	NA	NA	NA	NA	NA	NA	NA	NA	NA	NA	NA	NA	NA	NA	NA	NA	NA
Red maple	Acer rubrum	St. Louis	Missouri	-90.28423078	38.64847508	30.48	fair	naturally_occurring	15.24 to 30.48 cm	StLouis	NA	NA	NA	NA	NA	NA	NA	NA	NA	NA	NA	NA	NA	NA	NA	NA	NA
Red maple	Acer rubrum	St. Louis	Missouri	-90.28411403	38.64847096	5.08	fair	naturally_occurring	0 to 15.24 cm	StLouis	NA	NA	NA	NA	NA	NA	NA	NA	NA	NA	NA	NA	NA	NA	NA	NA	NA
Siberian elm	Ulmus pumila	St. Louis	Missouri	-90.24004126	38.71783382	33.02	good	introduced	30.48 to 45.72 cm	StLouis	NA	NA	NA	NA	NA	NA	NA	NA	NA	NA	NA	NA	NA	NA	NA	NA	NA
Thornless honeylocust	Gleditsia triacanthos	St. Louis	Missouri	-90.27196459	38.65241566	5.08	good	naturally_occurring	0 to 15.24 cm	StLouis	NA	NA	NA	NA	NA	NA	NA	NA	NA	NA	NA	NA	NA	NA	NA	NA	NA
Sweetgum	Liquidambar styraciflua	St. Louis	Missouri	-90.284058	38.65122503	63.5	fair	naturally_occurring	60.96 to 76.2 cm	StLouis	NA	NA	NA	NA	NA	NA	NA	NA	NA	NA	NA	NA	NA	NA	NA	NA	NA
Sweetgum	Liquidambar styraciflua	St. Louis	Missouri	-90.28384728	38.6511979	50.8	fair	naturally_occurring	45.72 to 60.96 cm	StLouis	NA	NA	NA	NA	NA	NA	NA	NA	NA	NA	NA	NA	NA	NA	NA	NA	NA
Sweetgum	Liquidambar styraciflua	St. Louis	Missouri	-90.28292594	38.65111617	50.8	fair	naturally_occurring	45.72 to 60.96 cm	StLouis	NA	NA	NA	NA	NA	NA	NA	NA	NA	NA	NA	NA	NA	NA	NA	NA	NA
Hybrid elm	Ulmus	St. Louis	Missouri	-90.28738074	38.65411783	5.08	good	no_info	0 to 15.24 cm	StLouis	NA	NA	NA	NA	NA	NA	NA	NA	NA	NA	NA	NA	NA	NA	NA	NA	NA
Scarlet oak	Quercus coccinea	St. Louis	Missouri	-90.24292561	38.59332745	22.86	poor	naturally_occurring	15.24 to 30.48 cm	StLouis	NA	NA	NA	NA	NA	NA	NA	NA	NA	NA	NA	NA	NA	NA	NA	NA	NA
Scarlet oak	Quercus coccinea	St. Louis	Missouri	-90.24308756	38.59319366	22.86	fair	naturally_occurring	15.24 to 30.48 cm	StLouis	NA	NA	NA	NA	NA	NA	NA	NA	NA	NA	NA	NA	NA	NA	NA	NA	NA
Green ash	Fraxinus pennsylvanica	St. Louis	Missouri	-90.27240784	38.65257803	7.62	poor	naturally_occurring	0 to 15.24 cm	StLouis	NA	NA	NA	NA	NA	NA	NA	NA	NA	NA	NA	NA	NA	NA	NA	NA	NA
Green ash	Fraxinus pennsylvanica	St. Louis	Missouri	-90.27254708	38.65258992	10.16	fair	naturally_occurring	0 to 15.24 cm	StLouis	NA	NA	NA	NA	NA	NA	NA	NA	NA	NA	NA	NA	NA	NA	NA	NA	NA
Scarlet oak	Quercus coccinea	St. Louis	Missouri	-90.28404593	38.65111622	33.02	fair	naturally_occurring	30.48 to 45.72 cm	StLouis	NA	NA	NA	NA	NA	NA	NA	NA	NA	NA	NA	NA	NA	NA	NA	NA	NA
Sweetgum	Liquidambar styraciflua	St. Louis	Missouri	-90.28333294	38.65115648	43.18	fair	naturally_occurring	30.48 to 45.72 cm	StLouis	NA	NA	NA	NA	NA	NA	NA	NA	NA	NA	NA	NA	NA	NA	NA	NA	NA
Tuliptree	Liriodendron tulipifera	St. Louis	Missouri	-90.29356511	38.65111728	50.8	fair	naturally_occurring	45.72 to 60.96 cm	StLouis	NA	NA	NA	NA	NA	NA	NA	NA	NA	NA	NA	NA	NA	NA	NA	NA	NA
Littleleaf linden	Tilia cordata	St. Louis	Missouri	-90.26118433	38.60253834	10.16	good	introduced	0 to 15.24 cm	StLouis	NA	NA	NA	NA	NA	NA	NA	NA	NA	NA	NA	NA	NA	NA	NA	NA	NA
Hornbeam	Carpinus	St. Louis	Missouri	-90.24591635	38.57989401	5.08	fair	no_info	0 to 15.24 cm	StLouis	NA	NA	NA	NA	NA	NA	NA	NA	NA	NA	NA	NA	NA	NA	NA	NA	NA
Pin oak	Quercus palustris	St. Louis	Missouri	-90.24596341	38.58017344	35.56	fair	naturally_occurring	30.48 to 45.72 cm	StLouis	NA	NA	NA	NA	NA	NA	NA	NA	NA	NA	NA	NA	NA	NA	NA	NA	NA
Littleleaf linden	Tilia cordata	St. Louis	Missouri	-90.24546884	38.58078201	15.24	fair	introduced	0 to 15.24 cm	StLouis	NA	NA	NA	NA	NA	NA	NA	NA	NA	NA	NA	NA	NA	NA	NA	NA	NA
Sugar maple	Acer saccharum	St. Louis	Missouri	-90.25892432	38.59611913	35.56	fair	naturally_occurring	30.48 to 45.72 cm	StLouis	NA	NA	NA	NA	NA	NA	NA	NA	NA	NA	NA	NA	NA	NA	NA	NA	NA
Blackgum	Nyssa sylvatica	St. Louis	Missouri	-90.28814311	38.65429495	5.08	fair	naturally_occurring	0 to 15.24 cm	StLouis	NA	NA	NA	NA	NA	NA	NA	NA	NA	NA	NA	NA	NA	NA	NA	NA	NA
Blackgum	Nyssa sylvatica	St. Louis	Missouri	-90.28822211	38.65430129	5.08	fair	naturally_occurring	0 to 15.24 cm	StLouis	NA	NA	NA	NA	NA	NA	NA	NA	NA	NA	NA	NA	NA	NA	NA	NA	NA
Green ash	Fraxinus pennsylvanica	St. Louis	Missouri	-90.26064333	38.6044633	12.7	fair	naturally_occurring	0 to 15.24 cm	StLouis	NA	NA	NA	NA	NA	NA	NA	NA	NA	NA	NA	NA	NA	NA	NA	NA	NA
White ash	Fraxinus americana	St. Louis	Missouri	-90.26048435	38.60446739	60.96	fair	naturally_occurring	45.72 to 60.96 cm	StLouis	NA	NA	NA	NA	NA	NA	NA	NA	NA	NA	NA	NA	NA	NA	NA	NA	NA
Eastern redbud	Cercis canadensis	St. Louis	Missouri	-90.2497231	38.60270826	10.16	fair	naturally_occurring	0 to 15.24 cm	StLouis	NA	NA	NA	NA	NA	NA	NA	NA	NA	NA	NA	NA	NA	NA	NA	NA	NA
Allegheny serviceberry	Amelanchier laevis	St. Louis	Missouri	-90.24974698	38.60262137	2.54	good	introduced	0 to 15.24 cm	StLouis	NA	NA	NA	NA	NA	NA	NA	NA	NA	NA	NA	NA	NA	NA	NA	NA	NA
Green ash	Fraxinus pennsylvanica	St. Louis	Missouri	-90.24756041	38.58017367	68.58	fair	naturally_occurring	60.96 to 76.2 cm	StLouis	NA	NA	NA	NA	NA	NA	NA	NA	NA	NA	NA	NA	NA	NA	NA	NA	NA
Cherry/plum	Prunus	St. Louis	Missouri	-90.24910426	38.5802937	2.54	good	no_info	0 to 15.24 cm	StLouis	NA	NA	NA	NA	NA	NA	NA	NA	NA	NA	NA	NA	NA	NA	NA	NA	NA
Green ash	Fraxinus pennsylvanica	St. Louis	Missouri	-90.24773282	38.58157128	25.4	fair	naturally_occurring	15.24 to 30.48 cm	StLouis	NA	NA	NA	NA	NA	NA	NA	NA	NA	NA	NA	NA	NA	NA	NA	NA	NA
Cherry/plum	Prunus	St. Louis	Missouri	-90.25349721	38.58574821	7.62	poor	no_info	0 to 15.24 cm	StLouis	NA	NA	NA	NA	NA	NA	NA	NA	NA	NA	NA	NA	NA	NA	NA	NA	NA
Silver maple	Acer saccharinum	St. Louis	Missouri	-90.25117534	38.59519379	38.1	poor	naturally_occurring	30.48 to 45.72 cm	StLouis	NA	NA	NA	NA	NA	NA	NA	NA	NA	NA	NA	NA	NA	NA	NA	NA	NA
Pin oak	Quercus palustris	St. Louis	Missouri	-90.22704867	38.72549523	66.04	fair	naturally_occurring	60.96 to 76.2 cm	StLouis	NA	NA	NA	NA	NA	NA	NA	NA	NA	NA	NA	NA	NA	NA	NA	NA	NA
Japanese zelkova	Zelkova serrata	St. Louis	Missouri	-90.22719653	38.72423155	5.08	fair	introduced	0 to 15.24 cm	StLouis	NA	NA	NA	NA	NA	NA	NA	NA	NA	NA	NA	NA	NA	NA	NA	NA	NA
Pin oak	Quercus palustris	St. Louis	Missouri	-90.23247742	38.72578906	71.12	fair	naturally_occurring	60.96 to 76.2 cm	StLouis	NA	NA	NA	NA	NA	NA	NA	NA	NA	NA	NA	NA	NA	NA	NA	NA	NA
Eastern white pine	Pinus strobus	St. Louis	Missouri	-90.22823474	38.72646099	45.72	good	introduced	30.48 to 45.72 cm	StLouis	NA	NA	NA	NA	NA	NA	NA	NA	NA	NA	NA	NA	NA	NA	NA	NA	NA
Eastern white pine	Pinus strobus	St. Louis	Missouri	-90.22830311	38.72644906	38.1	fair	introduced	30.48 to 45.72 cm	StLouis	NA	NA	NA	NA	NA	NA	NA	NA	NA	NA	NA	NA	NA	NA	NA	NA	NA
White ash	Fraxinus americana	St. Louis	Missouri	-90.23150045	38.72132508	27.94	fair	naturally_occurring	15.24 to 30.48 cm	StLouis	NA	NA	NA	NA	NA	NA	NA	NA	NA	NA	NA	NA	NA	NA	NA	NA	NA
American sycamore	Platanus occidentalis	St. Louis	Missouri	-90.23503714	38.7214852	91.44	fair	naturally_occurring	more than 76.2 cm	StLouis	NA	NA	NA	NA	NA	NA	NA	NA	NA	NA	NA	NA	NA	NA	NA	NA	NA
Red maple	Acer rubrum	St. Louis	Missouri	-90.29331743	38.65832428	12.7	good	naturally_occurring	0 to 15.24 cm	StLouis	NA	NA	NA	NA	NA	NA	NA	NA	NA	NA	NA	NA	NA	NA	NA	NA	NA
White ash	Fraxinus americana	St. Louis	Missouri	-90.2400702	38.71617128	17.78	fair	naturally_occurring	15.24 to 30.48 cm	StLouis	NA	NA	NA	NA	NA	NA	NA	NA	NA	NA	NA	NA	NA	NA	NA	NA	NA
Pin oak	Quercus palustris	St. Louis	Missouri	-90.2400488	38.71627898	38.1	good	naturally_occurring	30.48 to 45.72 cm	StLouis	NA	NA	NA	NA	NA	NA	NA	NA	NA	NA	NA	NA	NA	NA	NA	NA	NA
White ash	Fraxinus americana	St. Louis	Missouri	-90.23692494	38.71479272	27.94	fair	naturally_occurring	15.24 to 30.48 cm	StLouis	NA	NA	NA	NA	NA	NA	NA	NA	NA	NA	NA	NA	NA	NA	NA	NA	NA
Hybrid elm	Ulmus	St. Louis	Missouri	-90.2807258	38.65358166	5.08	fair	no_info	0 to 15.24 cm	StLouis	NA	NA	NA	NA	NA	NA	NA	NA	NA	NA	NA	NA	NA	NA	NA	NA	NA
Hybrid elm	Ulmus	St. Louis	Missouri	-90.2808033	38.65359024	5.08	fair	no_info	0 to 15.24 cm	StLouis	NA	NA	NA	NA	NA	NA	NA	NA	NA	NA	NA	NA	NA	NA	NA	NA	NA
Sugar maple	Acer saccharum	St. Louis	Missouri	-90.25676337	38.6031307	33.02	fair	naturally_occurring	30.48 to 45.72 cm	StLouis	NA	NA	NA	NA	NA	NA	NA	NA	NA	NA	NA	NA	NA	NA	NA	NA	NA
Red maple	Acer rubrum	St. Louis	Missouri	-90.25665449	38.60312756	38.1	fair	naturally_occurring	30.48 to 45.72 cm	StLouis	NA	NA	NA	NA	NA	NA	NA	NA	NA	NA	NA	NA	NA	NA	NA	NA	NA
White mulberry	Morus alba	St. Louis	Missouri	-90.24032476	38.72056512	20.32	poor	introduced	15.24 to 30.48 cm	StLouis	NA	NA	NA	NA	NA	NA	NA	NA	NA	NA	NA	NA	NA	NA	NA	NA	NA
Japanese tree lilac	Syringa reticulata	St. Louis	Missouri	-90.2402323	38.71354755	12.7	fair	introduced	0 to 15.24 cm	StLouis	NA	NA	NA	NA	NA	NA	NA	NA	NA	NA	NA	NA	NA	NA	NA	NA	NA
Littleleaf linden	Tilia cordata	St. Louis	Missouri	-90.28366456	38.64856628	48.26	fair	introduced	45.72 to 60.96 cm	StLouis	NA	NA	NA	NA	NA	NA	NA	NA	NA	NA	NA	NA	NA	NA	NA	NA	NA
Flowering crabapple	Malus sylvestris	St. Louis	Missouri	-90.28483533	38.65041936	38.1	fair	introduced	30.48 to 45.72 cm	StLouis	NA	NA	NA	NA	NA	NA	NA	NA	NA	NA	NA	NA	NA	NA	NA	NA	NA
Flowering crabapple	Malus sylvestris	St. Louis	Missouri	-90.28478762	38.65059471	53.34	fair	introduced	45.72 to 60.96 cm	StLouis	NA	NA	NA	NA	NA	NA	NA	NA	NA	NA	NA	NA	NA	NA	NA	NA	NA
Littleleaf linden	Tilia cordata	St. Louis	Missouri	-90.2834837	38.65372896	30.48	poor	introduced	15.24 to 30.48 cm	StLouis	NA	NA	NA	NA	NA	NA	NA	NA	NA	NA	NA	NA	NA	NA	NA	NA	NA
Sweetgum	Liquidambar styraciflua	St. Louis	Missouri	-90.28901512	38.64886982	68.58	fair	naturally_occurring	60.96 to 76.2 cm	StLouis	NA	NA	NA	NA	NA	NA	NA	NA	NA	NA	NA	NA	NA	NA	NA	NA	NA
Freeman maple	Acer freemanii	St. Louis	Missouri	-90.29110478	38.65051644	7.62	good	introduced	0 to 15.24 cm	StLouis	NA	NA	NA	NA	NA	NA	NA	NA	NA	NA	NA	NA	NA	NA	NA	NA	NA
Callery pear	Pyrus calleryana	St. Louis	Missouri	-90.29154386	38.65073456	33.02	fair	introduced	30.48 to 45.72 cm	StLouis	NA	NA	NA	NA	NA	NA	NA	NA	NA	NA	NA	NA	NA	NA	NA	NA	NA
Sweetgum	Liquidambar styraciflua	St. Louis	Missouri	-90.29401564	38.65018301	50.8	fair	naturally_occurring	45.72 to 60.96 cm	StLouis	NA	NA	NA	NA	NA	NA	NA	NA	NA	NA	NA	NA	NA	NA	NA	NA	NA
Pin oak	Quercus palustris	St. Louis	Missouri	-90.24901275	38.59794531	78.74	fair	naturally_occurring	more than 76.2 cm	StLouis	NA	NA	NA	NA	NA	NA	NA	NA	NA	NA	NA	NA	NA	NA	NA	NA	NA
Ginkgo	Ginkgo biloba	St. Louis	Missouri	-90.23011861	38.70726268	10.16	poor	introduced	0 to 15.24 cm	StLouis	NA	NA	NA	NA	NA	NA	NA	NA	NA	NA	NA	NA	NA	NA	NA	NA	NA
Northern catalpa	Catalpa speciosa	St. Louis	Missouri	-90.20182822	38.74447067	50.8	fair	naturally_occurring	45.72 to 60.96 cm	StLouis	NA	NA	NA	NA	NA	NA	NA	NA	NA	NA	NA	NA	NA	NA	NA	NA	NA
Eastern redbud	Cercis canadensis	St. Louis	Missouri	-90.20339988	38.74294052	15.24	fair	naturally_occurring	0 to 15.24 cm	StLouis	NA	NA	NA	NA	NA	NA	NA	NA	NA	NA	NA	NA	NA	NA	NA	NA	NA
Silver maple	Acer saccharinum	St. Louis	Missouri	-90.26108254	38.66370039	40.64	fair	naturally_occurring	30.48 to 45.72 cm	StLouis	NA	NA	NA	NA	NA	NA	NA	NA	NA	NA	NA	NA	NA	NA	NA	NA	NA
Freeman maple	Acer freemanii	St. Louis	Missouri	-90.28433766	38.66070379	5.08	good	introduced	0 to 15.24 cm	StLouis	NA	NA	NA	NA	NA	NA	NA	NA	NA	NA	NA	NA	NA	NA	NA	NA	NA
Freeman maple	Acer freemanii	St. Louis	Missouri	-90.28374922	38.66064426	5.08	poor	introduced	0 to 15.24 cm	StLouis	NA	NA	NA	NA	NA	NA	NA	NA	NA	NA	NA	NA	NA	NA	NA	NA	NA
Freeman maple	Acer freemanii	St. Louis	Missouri	-90.28260687	38.66053533	7.62	good	introduced	0 to 15.24 cm	StLouis	NA	NA	NA	NA	NA	NA	NA	NA	NA	NA	NA	NA	NA	NA	NA	NA	NA
Callery pear	Pyrus calleryana	St. Louis	Missouri	-90.24087818	38.71771549	7.62	fair	introduced	0 to 15.24 cm	StLouis	NA	NA	NA	NA	NA	NA	NA	NA	NA	NA	NA	NA	NA	NA	NA	NA	NA
Siberian elm	Ulmus pumila	St. Louis	Missouri	-90.23881195	38.71402674	30.48	fair	introduced	15.24 to 30.48 cm	StLouis	NA	NA	NA	NA	NA	NA	NA	NA	NA	NA	NA	NA	NA	NA	NA	NA	NA
Allegheny serviceberry	Amelanchier laevis	St. Louis	Missouri	-90.28338225	38.64976313	5.08	fair	introduced	0 to 15.24 cm	StLouis	NA	NA	NA	NA	NA	NA	NA	NA	NA	NA	NA	NA	NA	NA	NA	NA	NA
Pin oak	Quercus palustris	St. Louis	Missouri	-90.28376952	38.64858247	40.64	fair	naturally_occurring	30.48 to 45.72 cm	StLouis	NA	NA	NA	NA	NA	NA	NA	NA	NA	NA	NA	NA	NA	NA	NA	NA	NA
Hawthorn	Crataegus	St. Louis	Missouri	-90.28419344	38.64850034	15.24	fair	no_info	0 to 15.24 cm	StLouis	NA	NA	NA	NA	NA	NA	NA	NA	NA	NA	NA	NA	NA	NA	NA	NA	NA
White ash	Fraxinus americana	St. Louis	Missouri	-90.29007523	38.64944773	48.26	poor	naturally_occurring	45.72 to 60.96 cm	StLouis	NA	NA	NA	NA	NA	NA	NA	NA	NA	NA	NA	NA	NA	NA	NA	NA	NA
Silver maple	Acer saccharinum	St. Louis	Missouri	-90.28866814	38.64883388	68.58	poor	naturally_occurring	60.96 to 76.2 cm	StLouis	NA	NA	NA	NA	NA	NA	NA	NA	NA	NA	NA	NA	NA	NA	NA	NA	NA
White ash	Fraxinus americana	St. Louis	Missouri	-90.25769381	38.60210803	66.04	fair	naturally_occurring	60.96 to 76.2 cm	StLouis	NA	NA	NA	NA	NA	NA	NA	NA	NA	NA	NA	NA	NA	NA	NA	NA	NA
Freeman maple	Acer freemanii	St. Louis	Missouri	-90.25651683	38.60200703	10.16	fair	introduced	0 to 15.24 cm	StLouis	NA	NA	NA	NA	NA	NA	NA	NA	NA	NA	NA	NA	NA	NA	NA	NA	NA
Cherry/plum	Prunus	St. Louis	Missouri	-90.2904403	38.64983799	7.62	good	no_info	0 to 15.24 cm	StLouis	NA	NA	NA	NA	NA	NA	NA	NA	NA	NA	NA	NA	NA	NA	NA	NA	NA
Freeman maple	Acer freemanii	St. Louis	Missouri	-90.25525627	38.60020642	27.94	fair	introduced	15.24 to 30.48 cm	StLouis	NA	NA	NA	NA	NA	NA	NA	NA	NA	NA	NA	NA	NA	NA	NA	NA	NA
Sugar maple	Acer saccharum	St. Louis	Missouri	-90.24993058	38.58214983	35.56	fair	naturally_occurring	30.48 to 45.72 cm	StLouis	NA	NA	NA	NA	NA	NA	NA	NA	NA	NA	NA	NA	NA	NA	NA	NA	NA
Blackgum	Nyssa sylvatica	St. Louis	Missouri	-90.24969098	38.58172511	5.08	fair	naturally_occurring	0 to 15.24 cm	StLouis	NA	NA	NA	NA	NA	NA	NA	NA	NA	NA	NA	NA	NA	NA	NA	NA	NA
Sugar maple	Acer saccharum	St. Louis	Missouri	-90.25050986	38.58324801	2.54	fair	naturally_occurring	0 to 15.24 cm	StLouis	NA	NA	NA	NA	NA	NA	NA	NA	NA	NA	NA	NA	NA	NA	NA	NA	NA
Sugar maple	Acer saccharum	St. Louis	Missouri	-90.25093603	38.58336137	2.54	fair	naturally_occurring	0 to 15.24 cm	StLouis	NA	NA	NA	NA	NA	NA	NA	NA	NA	NA	NA	NA	NA	NA	NA	NA	NA
London planetree	Platanus acerifolia	St. Louis	Missouri	-90.25002693	38.58679416	78.74	fair	introduced	more than 76.2 cm	StLouis	NA	NA	NA	NA	NA	NA	NA	NA	NA	NA	NA	NA	NA	NA	NA	NA	NA
Pin oak	Quercus palustris	St. Louis	Missouri	-90.24879727	38.58602238	58.42	fair	naturally_occurring	45.72 to 60.96 cm	StLouis	NA	NA	NA	NA	NA	NA	NA	NA	NA	NA	NA	NA	NA	NA	NA	NA	NA
Red maple	Acer rubrum	St. Louis	Missouri	-90.24893536	38.58593438	2.54	fair	naturally_occurring	0 to 15.24 cm	StLouis	NA	NA	NA	NA	NA	NA	NA	NA	NA	NA	NA	NA	NA	NA	NA	NA	NA
Sugar maple	Acer saccharum	St. Louis	Missouri	-90.25020978	38.586815	17.78	poor	naturally_occurring	15.24 to 30.48 cm	StLouis	NA	NA	NA	NA	NA	NA	NA	NA	NA	NA	NA	NA	NA	NA	NA	NA	NA
Siberian elm	Ulmus pumila	St. Louis	Missouri	-90.2594595	38.58692285	2.54	fair	introduced	0 to 15.24 cm	StLouis	NA	NA	NA	NA	NA	NA	NA	NA	NA	NA	NA	NA	NA	NA	NA	NA	NA
Ginkgo	Ginkgo biloba	St. Louis	Missouri	-90.24771672	38.59653115	15.24	fair	introduced	0 to 15.24 cm	StLouis	NA	NA	NA	NA	NA	NA	NA	NA	NA	NA	NA	NA	NA	NA	NA	NA	NA
Sugar maple	Acer saccharum	St. Louis	Missouri	-90.24887178	38.59664668	27.94	fair	naturally_occurring	15.24 to 30.48 cm	StLouis	NA	NA	NA	NA	NA	NA	NA	NA	NA	NA	NA	NA	NA	NA	NA	NA	NA
Downy serviceberry	Amelanchier arborea	St. Louis	Missouri	-90.24768734	38.59764847	5.08	fair	naturally_occurring	0 to 15.24 cm	StLouis	NA	NA	NA	NA	NA	NA	NA	NA	NA	NA	NA	NA	NA	NA	NA	NA	NA
Pin oak	Quercus palustris	St. Louis	Missouri	-90.24849325	38.59778954	81.28	poor	naturally_occurring	more than 76.2 cm	StLouis	NA	NA	NA	NA	NA	NA	NA	NA	NA	NA	NA	NA	NA	NA	NA	NA	NA
Hybrid elm	Ulmus	St. Louis	Missouri	-90.24869082	38.59775659	12.7	fair	no_info	0 to 15.24 cm	StLouis	NA	NA	NA	NA	NA	NA	NA	NA	NA	NA	NA	NA	NA	NA	NA	NA	NA
Pin oak	Quercus palustris	St. Louis	Missouri	-90.24939703	38.59777567	48.26	fair	naturally_occurring	45.72 to 60.96 cm	StLouis	NA	NA	NA	NA	NA	NA	NA	NA	NA	NA	NA	NA	NA	NA	NA	NA	NA
Cherry/plum	Prunus	St. Louis	Missouri	-90.24551837	38.71840727	5.08	fair	no_info	0 to 15.24 cm	StLouis	NA	NA	NA	NA	NA	NA	NA	NA	NA	NA	NA	NA	NA	NA	NA	NA	NA
Red maple	Acer rubrum	St. Louis	Missouri	-90.26038336	38.66464666	25.4	fair	naturally_occurring	15.24 to 30.48 cm	StLouis	NA	NA	NA	NA	NA	NA	NA	NA	NA	NA	NA	NA	NA	NA	NA	NA	NA
Tree of heaven	Ailanthus altissima	St. Louis	Missouri	-90.26344607	38.66291138	5.08	fair	introduced	0 to 15.24 cm	StLouis	NA	NA	NA	NA	NA	NA	NA	NA	NA	NA	NA	NA	NA	NA	NA	NA	NA
Pin oak	Quercus palustris	St. Louis	Missouri	-90.23883894	38.71689024	73.66	fair	naturally_occurring	60.96 to 76.2 cm	StLouis	NA	NA	NA	NA	NA	NA	NA	NA	NA	NA	NA	NA	NA	NA	NA	NA	NA
Littleleaf linden	Tilia cordata	St. Louis	Missouri	-90.23874628	38.71756533	45.72	fair	introduced	30.48 to 45.72 cm	StLouis	NA	NA	NA	NA	NA	NA	NA	NA	NA	NA	NA	NA	NA	NA	NA	NA	NA
Hawthorn	Crataegus	St. Louis	Missouri	-90.28470141	38.64983243	7.62	fair	no_info	0 to 15.24 cm	StLouis	NA	NA	NA	NA	NA	NA	NA	NA	NA	NA	NA	NA	NA	NA	NA	NA	NA
Green ash	Fraxinus pennsylvanica	St. Louis	Missouri	-90.2836272	38.64844084	35.56	fair	naturally_occurring	30.48 to 45.72 cm	StLouis	NA	NA	NA	NA	NA	NA	NA	NA	NA	NA	NA	NA	NA	NA	NA	NA	NA
Allegheny serviceberry	Amelanchier laevis	St. Louis	Missouri	-90.28303546	38.64837483	7.62	fair	introduced	0 to 15.24 cm	StLouis	NA	NA	NA	NA	NA	NA	NA	NA	NA	NA	NA	NA	NA	NA	NA	NA	NA
Callery pear	Pyrus calleryana	St. Louis	Missouri	-90.27965356	38.64803015	7.62	fair	introduced	0 to 15.24 cm	StLouis	NA	NA	NA	NA	NA	NA	NA	NA	NA	NA	NA	NA	NA	NA	NA	NA	NA
Green ash	Fraxinus pennsylvanica	St. Louis	Missouri	-90.27894825	38.64795479	25.4	fair	naturally_occurring	15.24 to 30.48 cm	StLouis	NA	NA	NA	NA	NA	NA	NA	NA	NA	NA	NA	NA	NA	NA	NA	NA	NA
Callery pear	Pyrus calleryana	St. Louis	Missouri	-90.25258037	38.60073148	15.24	fair	introduced	0 to 15.24 cm	StLouis	NA	NA	NA	NA	NA	NA	NA	NA	NA	NA	NA	NA	NA	NA	NA	NA	NA
Scarlet oak	Quercus coccinea	St. Louis	Missouri	-90.25168049	38.60065146	91.44	fair	naturally_occurring	more than 76.2 cm	StLouis	NA	NA	NA	NA	NA	NA	NA	NA	NA	NA	NA	NA	NA	NA	NA	NA	NA
Green ash	Fraxinus pennsylvanica	St. Louis	Missouri	-90.25543518	38.6021451	25.4	fair	naturally_occurring	15.24 to 30.48 cm	StLouis	NA	NA	NA	NA	NA	NA	NA	NA	NA	NA	NA	NA	NA	NA	NA	NA	NA
Green ash	Fraxinus pennsylvanica	St. Louis	Missouri	-90.2327808	38.71105944	25.4	fair	naturally_occurring	15.24 to 30.48 cm	StLouis	NA	NA	NA	NA	NA	NA	NA	NA	NA	NA	NA	NA	NA	NA	NA	NA	NA
Red maple	Acer rubrum	St. Louis	Missouri	-90.2471215	38.59869238	40.64	fair	naturally_occurring	30.48 to 45.72 cm	StLouis	NA	NA	NA	NA	NA	NA	NA	NA	NA	NA	NA	NA	NA	NA	NA	NA	NA
London planetree	Platanus acerifolia	St. Louis	Missouri	-90.24970791	38.598943	50.8	fair	introduced	45.72 to 60.96 cm	StLouis	NA	NA	NA	NA	NA	NA	NA	NA	NA	NA	NA	NA	NA	NA	NA	NA	NA
Red maple	Acer rubrum	St. Louis	Missouri	-90.24830476	38.59868236	22.86	fair	naturally_occurring	15.24 to 30.48 cm	StLouis	NA	NA	NA	NA	NA	NA	NA	NA	NA	NA	NA	NA	NA	NA	NA	NA	NA
Silver maple	Acer saccharinum	St. Louis	Missouri	-90.24678294	38.59810918	38.1	poor	naturally_occurring	30.48 to 45.72 cm	StLouis	NA	NA	NA	NA	NA	NA	NA	NA	NA	NA	NA	NA	NA	NA	NA	NA	NA
Freeman maple	Acer freemanii	St. Louis	Missouri	-90.24611197	38.59938929	27.94	fair	introduced	15.24 to 30.48 cm	StLouis	NA	NA	NA	NA	NA	NA	NA	NA	NA	NA	NA	NA	NA	NA	NA	NA	NA
Freeman maple	Acer freemanii	St. Louis	Missouri	-90.25263788	38.6026346	20.32	fair	introduced	15.24 to 30.48 cm	StLouis	NA	NA	NA	NA	NA	NA	NA	NA	NA	NA	NA	NA	NA	NA	NA	NA	NA
Silver maple	Acer saccharinum	St. Louis	Missouri	-90.25054277	38.60144394	73.66	poor	naturally_occurring	60.96 to 76.2 cm	StLouis	NA	NA	NA	NA	NA	NA	NA	NA	NA	NA	NA	NA	NA	NA	NA	NA	NA
Red maple	Acer rubrum	St. Louis	Missouri	-90.25031688	38.6006274	35.56	fair	naturally_occurring	30.48 to 45.72 cm	StLouis	NA	NA	NA	NA	NA	NA	NA	NA	NA	NA	NA	NA	NA	NA	NA	NA	NA
Cherry/plum	Prunus	St. Louis	Missouri	-90.25142463	38.60261359	27.94	fair	no_info	15.24 to 30.48 cm	StLouis	NA	NA	NA	NA	NA	NA	NA	NA	NA	NA	NA	NA	NA	NA	NA	NA	NA
London planetree	Platanus acerifolia	St. Louis	Missouri	-90.25821344	38.6014169	2.54	fair	introduced	0 to 15.24 cm	StLouis	NA	NA	NA	NA	NA	NA	NA	NA	NA	NA	NA	NA	NA	NA	NA	NA	NA
Red maple	Acer rubrum	St. Louis	Missouri	-90.25633328	38.60198503	33.02	fair	naturally_occurring	30.48 to 45.72 cm	StLouis	NA	NA	NA	NA	NA	NA	NA	NA	NA	NA	NA	NA	NA	NA	NA	NA	NA
Pin oak	Quercus palustris	St. Louis	Missouri	-90.28447258	38.65236551	5.08	fair	naturally_occurring	0 to 15.24 cm	StLouis	NA	NA	NA	NA	NA	NA	NA	NA	NA	NA	NA	NA	NA	NA	NA	NA	NA
Japanese zelkova	Zelkova serrata	St. Louis	Missouri	-90.28444482	38.65246093	50.8	fair	introduced	45.72 to 60.96 cm	StLouis	NA	NA	NA	NA	NA	NA	NA	NA	NA	NA	NA	NA	NA	NA	NA	NA	NA
Amur maple	Acer ginnala	St. Louis	Missouri	-90.28443528	38.65255884	7.62	fair	introduced	0 to 15.24 cm	StLouis	NA	NA	NA	NA	NA	NA	NA	NA	NA	NA	NA	NA	NA	NA	NA	NA	NA
Callery pear	Pyrus calleryana	St. Louis	Missouri	-90.2913525	38.65055868	7.62	fair	introduced	0 to 15.24 cm	StLouis	NA	NA	NA	NA	NA	NA	NA	NA	NA	NA	NA	NA	NA	NA	NA	NA	NA
Scarlet oak	Quercus coccinea	St. Louis	Missouri	-90.29233487	38.65016767	45.72	good	naturally_occurring	30.48 to 45.72 cm	StLouis	NA	NA	NA	NA	NA	NA	NA	NA	NA	NA	NA	NA	NA	NA	NA	NA	NA
Silver maple	Acer saccharinum	St. Louis	Missouri	-90.29248889	38.65018697	71.12	fair	naturally_occurring	60.96 to 76.2 cm	StLouis	NA	NA	NA	NA	NA	NA	NA	NA	NA	NA	NA	NA	NA	NA	NA	NA	NA
Pin oak	Quercus palustris	St. Louis	Missouri	-90.24032066	38.72014803	68.58	fair	naturally_occurring	60.96 to 76.2 cm	StLouis	NA	NA	NA	NA	NA	NA	NA	NA	NA	NA	NA	NA	NA	NA	NA	NA	NA
Freeman maple	Acer freemanii	St. Louis	Missouri	-90.2844429	38.64864627	5.08	good	introduced	0 to 15.24 cm	StLouis	NA	NA	NA	NA	NA	NA	NA	NA	NA	NA	NA	NA	NA	NA	NA	NA	NA
Pin oak	Quercus palustris	St. Louis	Missouri	-90.28463299	38.64866294	7.62	fair	naturally_occurring	0 to 15.24 cm	StLouis	NA	NA	NA	NA	NA	NA	NA	NA	NA	NA	NA	NA	NA	NA	NA	NA	NA
Thornless honeylocust	Gleditsia triacanthos	St. Louis	Missouri	-90.28478422	38.64867737	38.1	fair	naturally_occurring	30.48 to 45.72 cm	StLouis	NA	NA	NA	NA	NA	NA	NA	NA	NA	NA	NA	NA	NA	NA	NA	NA	NA
Littleleaf linden	Tilia cordata	St. Louis	Missouri	-90.28973095	38.64893912	5.08	good	introduced	0 to 15.24 cm	StLouis	NA	NA	NA	NA	NA	NA	NA	NA	NA	NA	NA	NA	NA	NA	NA	NA	NA
Pin oak	Quercus palustris	St. Louis	Missouri	-90.28991854	38.64959981	93.98	fair	naturally_occurring	more than 76.2 cm	StLouis	NA	NA	NA	NA	NA	NA	NA	NA	NA	NA	NA	NA	NA	NA	NA	NA	NA
Green ash	Fraxinus pennsylvanica	St. Louis	Missouri	-90.29041146	38.64998545	35.56	fair	naturally_occurring	30.48 to 45.72 cm	StLouis	NA	NA	NA	NA	NA	NA	NA	NA	NA	NA	NA	NA	NA	NA	NA	NA	NA
Green ash	Fraxinus pennsylvanica	St. Louis	Missouri	-90.24019604	38.72133243	10.16	fair	naturally_occurring	0 to 15.24 cm	StLouis	NA	NA	NA	NA	NA	NA	NA	NA	NA	NA	NA	NA	NA	NA	NA	NA	NA
Pin oak	Quercus palustris	St. Louis	Missouri	-90.27963799	38.6522191	55.88	fair	naturally_occurring	45.72 to 60.96 cm	StLouis	NA	NA	NA	NA	NA	NA	NA	NA	NA	NA	NA	NA	NA	NA	NA	NA	NA
Kousa dogwood	Cornus kousa	St. Louis	Missouri	-90.25197467	38.60277477	2.54	good	introduced	0 to 15.24 cm	StLouis	NA	NA	NA	NA	NA	NA	NA	NA	NA	NA	NA	NA	NA	NA	NA	NA	NA
Sweet birch	Betula lenta	St. Louis	Missouri	-90.25163351	38.60164735	45.72	fair	introduced	30.48 to 45.72 cm	StLouis	NA	NA	NA	NA	NA	NA	NA	NA	NA	NA	NA	NA	NA	NA	NA	NA	NA
Japanese zelkova	Zelkova serrata	St. Louis	Missouri	-90.24305453	38.59672435	10.16	fair	introduced	0 to 15.24 cm	StLouis	NA	NA	NA	NA	NA	NA	NA	NA	NA	NA	NA	NA	NA	NA	NA	NA	NA
Japanese zelkova	Zelkova serrata	St. Louis	Missouri	-90.24303643	38.59681042	7.62	fair	introduced	0 to 15.24 cm	StLouis	NA	NA	NA	NA	NA	NA	NA	NA	NA	NA	NA	NA	NA	NA	NA	NA	NA
American sycamore	Platanus occidentalis	St. Louis	Missouri	-90.2455793	38.58739662	58.42	fair	naturally_occurring	45.72 to 60.96 cm	StLouis	NA	NA	NA	NA	NA	NA	NA	NA	NA	NA	NA	NA	NA	NA	NA	NA	NA
Pin oak	Quercus palustris	St. Louis	Missouri	-90.27413492	38.65167427	66.04	fair	naturally_occurring	60.96 to 76.2 cm	StLouis	NA	NA	NA	NA	NA	NA	NA	NA	NA	NA	NA	NA	NA	NA	NA	NA	NA
Pin oak	Quercus palustris	St. Louis	Missouri	-90.27424737	38.65168551	68.58	fair	naturally_occurring	60.96 to 76.2 cm	StLouis	NA	NA	NA	NA	NA	NA	NA	NA	NA	NA	NA	NA	NA	NA	NA	NA	NA
Pin oak	Quercus palustris	St. Louis	Missouri	-90.27431991	38.65166191	76.2	fair	naturally_occurring	60.96 to 76.2 cm	StLouis	NA	NA	NA	NA	NA	NA	NA	NA	NA	NA	NA	NA	NA	NA	NA	NA	NA
Pin oak	Quercus palustris	St. Louis	Missouri	-90.27995371	38.65225531	33.02	fair	naturally_occurring	30.48 to 45.72 cm	StLouis	NA	NA	NA	NA	NA	NA	NA	NA	NA	NA	NA	NA	NA	NA	NA	NA	NA
Blackgum	Nyssa sylvatica	St. Louis	Missouri	-90.28632613	38.65412159	5.08	fair	naturally_occurring	0 to 15.24 cm	StLouis	NA	NA	NA	NA	NA	NA	NA	NA	NA	NA	NA	NA	NA	NA	NA	NA	NA
Green ash	Fraxinus pennsylvanica	St. Louis	Missouri	-90.28708241	38.65430739	20.32	fair	naturally_occurring	15.24 to 30.48 cm	StLouis	NA	NA	NA	NA	NA	NA	NA	NA	NA	NA	NA	NA	NA	NA	NA	NA	NA
Green ash	Fraxinus pennsylvanica	St. Louis	Missouri	-90.29218451	38.65377484	40.64	poor	naturally_occurring	30.48 to 45.72 cm	StLouis	NA	NA	NA	NA	NA	NA	NA	NA	NA	NA	NA	NA	NA	NA	NA	NA	NA
Sugar maple	Acer saccharum	St. Louis	Missouri	-90.25084043	38.60354937	40.64	fair	naturally_occurring	30.48 to 45.72 cm	StLouis	NA	NA	NA	NA	NA	NA	NA	NA	NA	NA	NA	NA	NA	NA	NA	NA	NA
Sweetgum	Liquidambar styraciflua	St. Louis	Missouri	-90.25033752	38.60350018	45.72	fair	naturally_occurring	30.48 to 45.72 cm	StLouis	NA	NA	NA	NA	NA	NA	NA	NA	NA	NA	NA	NA	NA	NA	NA	NA	NA
Tuliptree	Liriodendron tulipifera	St. Louis	Missouri	-90.25000502	38.60346521	17.78	fair	naturally_occurring	15.24 to 30.48 cm	StLouis	NA	NA	NA	NA	NA	NA	NA	NA	NA	NA	NA	NA	NA	NA	NA	NA	NA
River birch	Betula nigra	St. Louis	Missouri	-90.25229741	38.59992501	27.94	fair	naturally_occurring	15.24 to 30.48 cm	StLouis	NA	NA	NA	NA	NA	NA	NA	NA	NA	NA	NA	NA	NA	NA	NA	NA	NA
Silver maple	Acer saccharinum	St. Louis	Missouri	-90.25281846	38.60055814	88.9	good	naturally_occurring	more than 76.2 cm	StLouis	NA	NA	NA	NA	NA	NA	NA	NA	NA	NA	NA	NA	NA	NA	NA	NA	NA
Littleleaf linden	Tilia cordata	St. Louis	Missouri	-90.24647613	38.57974233	5.08	fair	introduced	0 to 15.24 cm	StLouis	NA	NA	NA	NA	NA	NA	NA	NA	NA	NA	NA	NA	NA	NA	NA	NA	NA
Freeman maple	Acer freemanii	St. Louis	Missouri	-90.24798966	38.5809686	27.94	fair	introduced	15.24 to 30.48 cm	StLouis	NA	NA	NA	NA	NA	NA	NA	NA	NA	NA	NA	NA	NA	NA	NA	NA	NA
American sycamore	Platanus occidentalis	St. Louis	Missouri	-90.24783007	38.58076512	88.9	fair	naturally_occurring	more than 76.2 cm	StLouis	NA	NA	NA	NA	NA	NA	NA	NA	NA	NA	NA	NA	NA	NA	NA	NA	NA
Austrian pine	Pinus nigra	St. Louis	Missouri	-90.29414794	38.65416283	10.16	fair	introduced	0 to 15.24 cm	StLouis	NA	NA	NA	NA	NA	NA	NA	NA	NA	NA	NA	NA	NA	NA	NA	NA	NA
Tuliptree	Liriodendron tulipifera	St. Louis	Missouri	-90.29208168	38.65097931	33.02	fair	naturally_occurring	30.48 to 45.72 cm	StLouis	NA	NA	NA	NA	NA	NA	NA	NA	NA	NA	NA	NA	NA	NA	NA	NA	NA
Sugar maple	Acer saccharum	St. Louis	Missouri	-90.2919908	38.65108461	43.18	fair	naturally_occurring	30.48 to 45.72 cm	StLouis	NA	NA	NA	NA	NA	NA	NA	NA	NA	NA	NA	NA	NA	NA	NA	NA	NA
Sweetgum	Liquidambar styraciflua	St. Louis	Missouri	-90.24491665	38.58108742	50.8	fair	naturally_occurring	45.72 to 60.96 cm	StLouis	NA	NA	NA	NA	NA	NA	NA	NA	NA	NA	NA	NA	NA	NA	NA	NA	NA
Green ash	Fraxinus pennsylvanica	St. Louis	Missouri	-90.24570911	38.58066491	30.48	fair	naturally_occurring	15.24 to 30.48 cm	StLouis	NA	NA	NA	NA	NA	NA	NA	NA	NA	NA	NA	NA	NA	NA	NA	NA	NA
Littleleaf linden	Tilia cordata	St. Louis	Missouri	-90.2457572	38.58060648	7.62	fair	introduced	0 to 15.24 cm	StLouis	NA	NA	NA	NA	NA	NA	NA	NA	NA	NA	NA	NA	NA	NA	NA	NA	NA
Green ash	Fraxinus pennsylvanica	St. Louis	Missouri	-90.24672248	38.57944494	43.18	good	naturally_occurring	30.48 to 45.72 cm	StLouis	NA	NA	NA	NA	NA	NA	NA	NA	NA	NA	NA	NA	NA	NA	NA	NA	NA
Blackgum	Nyssa sylvatica	St. Louis	Missouri	-90.24932049	38.58165565	5.08	fair	naturally_occurring	0 to 15.24 cm	StLouis	NA	NA	NA	NA	NA	NA	NA	NA	NA	NA	NA	NA	NA	NA	NA	NA	NA
Serviceberry	Amelanchier	St. Louis	Missouri	-90.24941299	38.58170519	5.08	fair	no_info	0 to 15.24 cm	StLouis	NA	NA	NA	NA	NA	NA	NA	NA	NA	NA	NA	NA	NA	NA	NA	NA	NA
Sweetgum	Liquidambar styraciflua	St. Louis	Missouri	-90.25014825	38.58208374	66.04	fair	naturally_occurring	60.96 to 76.2 cm	StLouis	NA	NA	NA	NA	NA	NA	NA	NA	NA	NA	NA	NA	NA	NA	NA	NA	NA
Sugar maple	Acer saccharum	St. Louis	Missouri	-90.25053044	38.58314958	2.54	fair	naturally_occurring	0 to 15.24 cm	StLouis	NA	NA	NA	NA	NA	NA	NA	NA	NA	NA	NA	NA	NA	NA	NA	NA	NA
American sycamore	Platanus occidentalis	St. Louis	Missouri	-90.24850281	38.60332941	81.28	fair	naturally_occurring	more than 76.2 cm	StLouis	NA	NA	NA	NA	NA	NA	NA	NA	NA	NA	NA	NA	NA	NA	NA	NA	NA
American sycamore	Platanus occidentalis	St. Louis	Missouri	-90.24752803	38.60322825	68.58	poor	naturally_occurring	60.96 to 76.2 cm	StLouis	NA	NA	NA	NA	NA	NA	NA	NA	NA	NA	NA	NA	NA	NA	NA	NA	NA
Pin oak	Quercus palustris	St. Louis	Missouri	-90.23665629	38.72374166	96.52	fair	naturally_occurring	more than 76.2 cm	StLouis	NA	NA	NA	NA	NA	NA	NA	NA	NA	NA	NA	NA	NA	NA	NA	NA	NA
Thornless honeylocust	Gleditsia triacanthos	St. Louis	Missouri	-90.2399482	38.72317187	30.48	poor	naturally_occurring	15.24 to 30.48 cm	StLouis	NA	NA	NA	NA	NA	NA	NA	NA	NA	NA	NA	NA	NA	NA	NA	NA	NA
Pin oak	Quercus palustris	St. Louis	Missouri	-90.23433497	38.72341547	45.72	poor	naturally_occurring	30.48 to 45.72 cm	StLouis	NA	NA	NA	NA	NA	NA	NA	NA	NA	NA	NA	NA	NA	NA	NA	NA	NA
Sweetgum	Liquidambar styraciflua	St. Louis	Missouri	-90.23543157	38.72296177	71.12	poor	naturally_occurring	60.96 to 76.2 cm	StLouis	NA	NA	NA	NA	NA	NA	NA	NA	NA	NA	NA	NA	NA	NA	NA	NA	NA
Pin oak	Quercus palustris	St. Louis	Missouri	-90.2371133	38.72163366	101.6	fair	naturally_occurring	more than 76.2 cm	StLouis	NA	NA	NA	NA	NA	NA	NA	NA	NA	NA	NA	NA	NA	NA	NA	NA	NA
Silver maple	Acer saccharinum	St. Louis	Missouri	-90.23649347	38.72090469	60.96	fair	naturally_occurring	45.72 to 60.96 cm	StLouis	NA	NA	NA	NA	NA	NA	NA	NA	NA	NA	NA	NA	NA	NA	NA	NA	NA
American linden	Tilia americana	St. Louis	Missouri	-90.28779545	38.66101737	50.8	fair	naturally_occurring	45.72 to 60.96 cm	StLouis	NA	NA	NA	NA	NA	NA	NA	NA	NA	NA	NA	NA	NA	NA	NA	NA	NA
Callery pear	Pyrus calleryana	St. Louis	Missouri	-90.28479499	38.64989946	7.62	good	introduced	0 to 15.24 cm	StLouis	NA	NA	NA	NA	NA	NA	NA	NA	NA	NA	NA	NA	NA	NA	NA	NA	NA
Littleleaf linden	Tilia cordata	St. Louis	Missouri	-90.28438046	38.64864289	58.42	poor	introduced	45.72 to 60.96 cm	StLouis	NA	NA	NA	NA	NA	NA	NA	NA	NA	NA	NA	NA	NA	NA	NA	NA	NA
Japanese zelkova	Zelkova serrata	St. Louis	Missouri	-90.28498921	38.64927743	15.24	fair	introduced	0 to 15.24 cm	StLouis	NA	NA	NA	NA	NA	NA	NA	NA	NA	NA	NA	NA	NA	NA	NA	NA	NA
Japanese zelkova	Zelkova serrata	St. Louis	Missouri	-90.28495827	38.64941341	25.4	poor	introduced	15.24 to 30.48 cm	StLouis	NA	NA	NA	NA	NA	NA	NA	NA	NA	NA	NA	NA	NA	NA	NA	NA	NA
Tuliptree	Liriodendron tulipifera	St. Louis	Missouri	-90.28163046	38.64822673	5.08	good	naturally_occurring	0 to 15.24 cm	StLouis	NA	NA	NA	NA	NA	NA	NA	NA	NA	NA	NA	NA	NA	NA	NA	NA	NA
Littleleaf linden	Tilia cordata	St. Louis	Missouri	-90.28998971	38.64917576	38.1	fair	introduced	30.48 to 45.72 cm	StLouis	NA	NA	NA	NA	NA	NA	NA	NA	NA	NA	NA	NA	NA	NA	NA	NA	NA
Littleleaf linden	Tilia cordata	St. Louis	Missouri	-90.28995004	38.64930168	27.94	fair	introduced	15.24 to 30.48 cm	StLouis	NA	NA	NA	NA	NA	NA	NA	NA	NA	NA	NA	NA	NA	NA	NA	NA	NA
Littleleaf linden	Tilia cordata	St. Louis	Missouri	-90.28993043	38.64948925	5.08	dead	introduced	0 to 15.24 cm	StLouis	NA	NA	NA	NA	NA	NA	NA	NA	NA	NA	NA	NA	NA	NA	NA	NA	NA
Tuliptree	Liriodendron tulipifera	St. Louis	Missouri	-90.25023265	38.60051254	10.16	fair	naturally_occurring	0 to 15.24 cm	StLouis	NA	NA	NA	NA	NA	NA	NA	NA	NA	NA	NA	NA	NA	NA	NA	NA	NA
American sycamore	Platanus occidentalis	St. Louis	Missouri	-90.23879252	38.71794168	66.04	fair	naturally_occurring	60.96 to 76.2 cm	StLouis	NA	NA	NA	NA	NA	NA	NA	NA	NA	NA	NA	NA	NA	NA	NA	NA	NA
Norway maple	Acer platanoides	St. Louis	Missouri	-90.23883088	38.71773041	17.78	fair	introduced	15.24 to 30.48 cm	StLouis	NA	NA	NA	NA	NA	NA	NA	NA	NA	NA	NA	NA	NA	NA	NA	NA	NA
Sugar maple	Acer saccharum	St. Louis	Missouri	-90.2331632	38.71405725	35.56	fair	naturally_occurring	30.48 to 45.72 cm	StLouis	NA	NA	NA	NA	NA	NA	NA	NA	NA	NA	NA	NA	NA	NA	NA	NA	NA
Green ash	Fraxinus pennsylvanica	St. Louis	Missouri	-90.23412933	38.71344817	43.18	dead	naturally_occurring	30.48 to 45.72 cm	StLouis	NA	NA	NA	NA	NA	NA	NA	NA	NA	NA	NA	NA	NA	NA	NA	NA	NA
Freeman maple	Acer freemanii	St. Louis	Missouri	-90.27630158	38.65325573	5.08	fair	introduced	0 to 15.24 cm	StLouis	NA	NA	NA	NA	NA	NA	NA	NA	NA	NA	NA	NA	NA	NA	NA	NA	NA
Pin oak	Quercus palustris	St. Louis	Missouri	-90.28020519	38.65352805	5.08	fair	naturally_occurring	0 to 15.24 cm	StLouis	NA	NA	NA	NA	NA	NA	NA	NA	NA	NA	NA	NA	NA	NA	NA	NA	NA
Littleleaf linden	Tilia cordata	St. Louis	Missouri	-90.28501436	38.64854763	5.08	fair	introduced	0 to 15.24 cm	StLouis	NA	NA	NA	NA	NA	NA	NA	NA	NA	NA	NA	NA	NA	NA	NA	NA	NA
Silver maple	Acer saccharinum	St. Louis	Missouri	-90.24107742	38.7173945	35.56	poor	naturally_occurring	30.48 to 45.72 cm	StLouis	NA	NA	NA	NA	NA	NA	NA	NA	NA	NA	NA	NA	NA	NA	NA	NA	NA
Red maple	Acer rubrum	St. Louis	Missouri	-90.2409512	38.71813327	15.24	fair	naturally_occurring	0 to 15.24 cm	StLouis	NA	NA	NA	NA	NA	NA	NA	NA	NA	NA	NA	NA	NA	NA	NA	NA	NA
Red maple	Acer rubrum	St. Louis	Missouri	-90.24090988	38.71839747	15.24	fair	naturally_occurring	0 to 15.24 cm	StLouis	NA	NA	NA	NA	NA	NA	NA	NA	NA	NA	NA	NA	NA	NA	NA	NA	NA
White ash	Fraxinus americana	St. Louis	Missouri	-90.26601599	38.6625072	45.72	poor	naturally_occurring	30.48 to 45.72 cm	StLouis	NA	NA	NA	NA	NA	NA	NA	NA	NA	NA	NA	NA	NA	NA	NA	NA	NA
White ash	Fraxinus americana	St. Louis	Missouri	-90.26968954	38.66339719	55.88	dead	naturally_occurring	45.72 to 60.96 cm	StLouis	NA	NA	NA	NA	NA	NA	NA	NA	NA	NA	NA	NA	NA	NA	NA	NA	NA
Callery pear	Pyrus calleryana	St. Louis	Missouri	-90.29210995	38.65950697	12.7	fair	introduced	0 to 15.24 cm	StLouis	NA	NA	NA	NA	NA	NA	NA	NA	NA	NA	NA	NA	NA	NA	NA	NA	NA
Cherry/plum	Prunus	St. Louis	Missouri	-90.25014405	38.58397401	2.54	fair	no_info	0 to 15.24 cm	StLouis	NA	NA	NA	NA	NA	NA	NA	NA	NA	NA	NA	NA	NA	NA	NA	NA	NA
Green ash	Fraxinus pennsylvanica	St. Louis	Missouri	-90.25019627	38.584301	30.48	fair	naturally_occurring	15.24 to 30.48 cm	StLouis	NA	NA	NA	NA	NA	NA	NA	NA	NA	NA	NA	NA	NA	NA	NA	NA	NA
Silver maple	Acer saccharinum	St. Louis	Missouri	-90.23562011	38.71445051	53.34	fair	naturally_occurring	45.72 to 60.96 cm	StLouis	NA	NA	NA	NA	NA	NA	NA	NA	NA	NA	NA	NA	NA	NA	NA	NA	NA
Sugar maple	Acer saccharum	St. Louis	Missouri	-90.27681961	38.65330543	15.24	fair	naturally_occurring	0 to 15.24 cm	StLouis	NA	NA	NA	NA	NA	NA	NA	NA	NA	NA	NA	NA	NA	NA	NA	NA	NA
Pin oak	Quercus palustris	St. Louis	Missouri	-90.29337528	38.65011909	66.04	fair	naturally_occurring	60.96 to 76.2 cm	StLouis	NA	NA	NA	NA	NA	NA	NA	NA	NA	NA	NA	NA	NA	NA	NA	NA	NA
Silver maple	Acer saccharinum	St. Louis	Missouri	-90.29321274	38.6501131	48.26	fair	naturally_occurring	45.72 to 60.96 cm	StLouis	NA	NA	NA	NA	NA	NA	NA	NA	NA	NA	NA	NA	NA	NA	NA	NA	NA
Callery pear	Pyrus calleryana	St. Louis	Missouri	-90.25635832	38.60030298	15.24	fair	introduced	0 to 15.24 cm	StLouis	NA	NA	NA	NA	NA	NA	NA	NA	NA	NA	NA	NA	NA	NA	NA	NA	NA
London planetree	Platanus acerifolia	St. Louis	Missouri	-90.25667855	38.60034249	63.5	fair	introduced	60.96 to 76.2 cm	StLouis	NA	NA	NA	NA	NA	NA	NA	NA	NA	NA	NA	NA	NA	NA	NA	NA	NA
Callery pear	Pyrus calleryana	St. Louis	Missouri	-90.25799398	38.60046283	17.78	fair	introduced	15.24 to 30.48 cm	StLouis	NA	NA	NA	NA	NA	NA	NA	NA	NA	NA	NA	NA	NA	NA	NA	NA	NA
London planetree	Platanus acerifolia	St. Louis	Missouri	-90.25517648	38.60384372	66.04	fair	introduced	60.96 to 76.2 cm	StLouis	NA	NA	NA	NA	NA	NA	NA	NA	NA	NA	NA	NA	NA	NA	NA	NA	NA
Blackgum	Nyssa sylvatica	St. Louis	Missouri	-90.25068799	38.58236546	5.08	fair	naturally_occurring	0 to 15.24 cm	StLouis	NA	NA	NA	NA	NA	NA	NA	NA	NA	NA	NA	NA	NA	NA	NA	NA	NA
Eastern redbud	Cercis canadensis	St. Louis	Missouri	-90.232552	38.71233741	30.48	fair	naturally_occurring	15.24 to 30.48 cm	StLouis	NA	NA	NA	NA	NA	NA	NA	NA	NA	NA	NA	NA	NA	NA	NA	NA	NA
Littleleaf linden	Tilia cordata	St. Louis	Missouri	-90.25391569	38.60087126	40.64	fair	introduced	30.48 to 45.72 cm	StLouis	NA	NA	NA	NA	NA	NA	NA	NA	NA	NA	NA	NA	NA	NA	NA	NA	NA
White ash	Fraxinus americana	St. Louis	Missouri	-90.25264237	38.6007384	58.42	fair	naturally_occurring	45.72 to 60.96 cm	StLouis	NA	NA	NA	NA	NA	NA	NA	NA	NA	NA	NA	NA	NA	NA	NA	NA	NA
Ginkgo	Ginkgo biloba	St. Louis	Missouri	-90.24848455	38.58052522	5.08	fair	introduced	0 to 15.24 cm	StLouis	NA	NA	NA	NA	NA	NA	NA	NA	NA	NA	NA	NA	NA	NA	NA	NA	NA
Green ash	Fraxinus pennsylvanica	St. Louis	Missouri	-90.24780384	38.58132097	30.48	fair	naturally_occurring	15.24 to 30.48 cm	StLouis	NA	NA	NA	NA	NA	NA	NA	NA	NA	NA	NA	NA	NA	NA	NA	NA	NA
White redbud	Cercis canadensis	St. Louis	Missouri	-90.25466745	38.58430623	5.08	fair	naturally_occurring	0 to 15.24 cm	StLouis	NA	NA	NA	NA	NA	NA	NA	NA	NA	NA	NA	NA	NA	NA	NA	NA	NA
Tuliptree	Liriodendron tulipifera	St. Louis	Missouri	-90.25564452	38.58497739	5.08	fair	naturally_occurring	0 to 15.24 cm	StLouis	NA	NA	NA	NA	NA	NA	NA	NA	NA	NA	NA	NA	NA	NA	NA	NA	NA
Green ash	Fraxinus pennsylvanica	St. Louis	Missouri	-90.25189437	38.58824504	22.86	fair	naturally_occurring	15.24 to 30.48 cm	StLouis	NA	NA	NA	NA	NA	NA	NA	NA	NA	NA	NA	NA	NA	NA	NA	NA	NA
Sweetgum	Liquidambar styraciflua	St. Louis	Missouri	-90.25183443	38.58487073	50.8	fair	naturally_occurring	45.72 to 60.96 cm	StLouis	NA	NA	NA	NA	NA	NA	NA	NA	NA	NA	NA	NA	NA	NA	NA	NA	NA
Freeman maple	Acer freemanii	St. Louis	Missouri	-90.24445113	38.59718818	5.08	good	introduced	0 to 15.24 cm	StLouis	NA	NA	NA	NA	NA	NA	NA	NA	NA	NA	NA	NA	NA	NA	NA	NA	NA
Hybrid elm	Ulmus	St. Louis	Missouri	-90.2435041	38.59710118	7.62	fair	no_info	0 to 15.24 cm	StLouis	NA	NA	NA	NA	NA	NA	NA	NA	NA	NA	NA	NA	NA	NA	NA	NA	NA
Pin oak	Quercus palustris	St. Louis	Missouri	-90.24431632	38.59727532	83.82	poor	naturally_occurring	more than 76.2 cm	StLouis	NA	NA	NA	NA	NA	NA	NA	NA	NA	NA	NA	NA	NA	NA	NA	NA	NA
Kentucky coffeetree	Gymnocladus dioicus	St. Louis	Missouri	-90.24468735	38.59737285	25.4	fair	naturally_occurring	15.24 to 30.48 cm	StLouis	NA	NA	NA	NA	NA	NA	NA	NA	NA	NA	NA	NA	NA	NA	NA	NA	NA
Willow oak	Quercus phellos	St. Louis	Missouri	-90.25010296	38.59805419	30.48	good	naturally_occurring	15.24 to 30.48 cm	StLouis	NA	NA	NA	NA	NA	NA	NA	NA	NA	NA	NA	NA	NA	NA	NA	NA	NA
Red maple	Acer rubrum	St. Louis	Missouri	-90.24627033	38.59849105	25.4	fair	naturally_occurring	15.24 to 30.48 cm	StLouis	NA	NA	NA	NA	NA	NA	NA	NA	NA	NA	NA	NA	NA	NA	NA	NA	NA
Red maple	Acer rubrum	St. Louis	Missouri	-90.24354311	38.59822108	25.4	fair	naturally_occurring	15.24 to 30.48 cm	StLouis	NA	NA	NA	NA	NA	NA	NA	NA	NA	NA	NA	NA	NA	NA	NA	NA	NA
Red maple	Acer rubrum	St. Louis	Missouri	-90.24374559	38.59836082	15.24	fair	naturally_occurring	0 to 15.24 cm	StLouis	NA	NA	NA	NA	NA	NA	NA	NA	NA	NA	NA	NA	NA	NA	NA	NA	NA
Common hackberry	Celtis occidentalis	St. Louis	Missouri	-90.22482952	38.72732927	22.86	fair	naturally_occurring	15.24 to 30.48 cm	StLouis	NA	NA	NA	NA	NA	NA	NA	NA	NA	NA	NA	NA	NA	NA	NA	NA	NA
Common hackberry	Celtis occidentalis	St. Louis	Missouri	-90.22405694	38.727491	25.4	fair	naturally_occurring	15.24 to 30.48 cm	StLouis	NA	NA	NA	NA	NA	NA	NA	NA	NA	NA	NA	NA	NA	NA	NA	NA	NA
Callery pear	Pyrus calleryana	St. Louis	Missouri	-90.28995546	38.65929796	20.32	fair	introduced	15.24 to 30.48 cm	StLouis	NA	NA	NA	NA	NA	NA	NA	NA	NA	NA	NA	NA	NA	NA	NA	NA	NA
Sugar maple	Acer saccharum	St. Louis	Missouri	-90.29286488	38.65958441	7.62	good	naturally_occurring	0 to 15.24 cm	StLouis	NA	NA	NA	NA	NA	NA	NA	NA	NA	NA	NA	NA	NA	NA	NA	NA	NA
Callery pear	Pyrus calleryana	St. Louis	Missouri	-90.24929459	38.5837788	7.62	fair	introduced	0 to 15.24 cm	StLouis	NA	NA	NA	NA	NA	NA	NA	NA	NA	NA	NA	NA	NA	NA	NA	NA	NA
Silver maple	Acer saccharinum	St. Louis	Missouri	-90.23604616	38.71520409	45.72	poor	naturally_occurring	30.48 to 45.72 cm	StLouis	NA	NA	NA	NA	NA	NA	NA	NA	NA	NA	NA	NA	NA	NA	NA	NA	NA
Green ash	Fraxinus pennsylvanica	St. Louis	Missouri	-90.23377236	38.71436501	38.1	fair	naturally_occurring	30.48 to 45.72 cm	StLouis	NA	NA	NA	NA	NA	NA	NA	NA	NA	NA	NA	NA	NA	NA	NA	NA	NA
Silver maple	Acer saccharinum	St. Louis	Missouri	-90.23803321	38.71554016	53.34	fair	naturally_occurring	45.72 to 60.96 cm	StLouis	NA	NA	NA	NA	NA	NA	NA	NA	NA	NA	NA	NA	NA	NA	NA	NA	NA
Littleleaf linden	Tilia cordata	St. Louis	Missouri	-90.28396708	38.65378041	5.08	fair	introduced	0 to 15.24 cm	StLouis	NA	NA	NA	NA	NA	NA	NA	NA	NA	NA	NA	NA	NA	NA	NA	NA	NA
Pin oak	Quercus palustris	St. Louis	Missouri	-90.2775188	38.65313966	76.2	fair	naturally_occurring	60.96 to 76.2 cm	StLouis	NA	NA	NA	NA	NA	NA	NA	NA	NA	NA	NA	NA	NA	NA	NA	NA	NA
Thornless honeylocust	Gleditsia triacanthos	St. Louis	Missouri	-90.2739296	38.65294923	22.86	fair	naturally_occurring	15.24 to 30.48 cm	StLouis	NA	NA	NA	NA	NA	NA	NA	NA	NA	NA	NA	NA	NA	NA	NA	NA	NA
Serviceberry	Amelanchier	St. Louis	Missouri	-90.29255055	38.65004723	7.62	fair	no_info	0 to 15.24 cm	StLouis	NA	NA	NA	NA	NA	NA	NA	NA	NA	NA	NA	NA	NA	NA	NA	NA	NA
Swamp white oak	Quercus bicolor	St. Louis	Missouri	-90.29136446	38.64992335	5.08	fair	naturally_occurring	0 to 15.24 cm	StLouis	NA	NA	NA	NA	NA	NA	NA	NA	NA	NA	NA	NA	NA	NA	NA	NA	NA
Sweetgum	Liquidambar styraciflua	St. Louis	Missouri	-90.25534517	38.60019927	20.32	fair	naturally_occurring	15.24 to 30.48 cm	StLouis	NA	NA	NA	NA	NA	NA	NA	NA	NA	NA	NA	NA	NA	NA	NA	NA	NA
Sweetgum	Liquidambar styraciflua	St. Louis	Missouri	-90.2520191	38.58482867	53.34	fair	naturally_occurring	45.72 to 60.96 cm	StLouis	NA	NA	NA	NA	NA	NA	NA	NA	NA	NA	NA	NA	NA	NA	NA	NA	NA
Callery pear	Pyrus calleryana	St. Louis	Missouri	-90.24938213	38.58367875	10.16	fair	introduced	0 to 15.24 cm	StLouis	NA	NA	NA	NA	NA	NA	NA	NA	NA	NA	NA	NA	NA	NA	NA	NA	NA
Green ash	Fraxinus pennsylvanica	St. Louis	Missouri	-90.23398642	38.71334763	30.48	fair	naturally_occurring	15.24 to 30.48 cm	StLouis	NA	NA	NA	NA	NA	NA	NA	NA	NA	NA	NA	NA	NA	NA	NA	NA	NA
White mulberry	Morus alba	St. Louis	Missouri	-90.20338122	38.74200295	30.48	fair	introduced	15.24 to 30.48 cm	StLouis	NA	NA	NA	NA	NA	NA	NA	NA	NA	NA	NA	NA	NA	NA	NA	NA	NA
English oak	Quercus robur	St. Louis	Missouri	-90.24461129	38.58471466	5.08	fair	introduced	0 to 15.24 cm	StLouis	NA	NA	NA	NA	NA	NA	NA	NA	NA	NA	NA	NA	NA	NA	NA	NA	NA
Freeman maple	Acer freemanii	St. Louis	Missouri	-90.2424587	38.58432503	5.08	good	introduced	0 to 15.24 cm	StLouis	NA	NA	NA	NA	NA	NA	NA	NA	NA	NA	NA	NA	NA	NA	NA	NA	NA
Tuliptree	Liriodendron tulipifera	St. Louis	Missouri	-90.23981182	38.58215911	5.08	fair	naturally_occurring	0 to 15.24 cm	StLouis	NA	NA	NA	NA	NA	NA	NA	NA	NA	NA	NA	NA	NA	NA	NA	NA	NA
Callery pear	Pyrus calleryana	St. Louis	Missouri	-90.29056291	38.6541876	10.16	fair	introduced	0 to 15.24 cm	StLouis	NA	NA	NA	NA	NA	NA	NA	NA	NA	NA	NA	NA	NA	NA	NA	NA	NA
Callery pear	Pyrus calleryana	St. Louis	Missouri	-90.25498806	38.6030592	27.94	fair	introduced	15.24 to 30.48 cm	StLouis	NA	NA	NA	NA	NA	NA	NA	NA	NA	NA	NA	NA	NA	NA	NA	NA	NA
Silver maple	Acer saccharinum	St. Louis	Missouri	-90.25290913	38.6028672	58.42	fair	naturally_occurring	45.72 to 60.96 cm	StLouis	NA	NA	NA	NA	NA	NA	NA	NA	NA	NA	NA	NA	NA	NA	NA	NA	NA
Callery pear	Pyrus calleryana	St. Louis	Missouri	-90.25946865	38.60227555	20.32	fair	introduced	15.24 to 30.48 cm	StLouis	NA	NA	NA	NA	NA	NA	NA	NA	NA	NA	NA	NA	NA	NA	NA	NA	NA
Red maple	Acer rubrum	St. Louis	Missouri	-90.26042861	38.60157677	50.8	fair	naturally_occurring	45.72 to 60.96 cm	StLouis	NA	NA	NA	NA	NA	NA	NA	NA	NA	NA	NA	NA	NA	NA	NA	NA	NA
American sycamore	Platanus occidentalis	St. Louis	Missouri	-90.28292261	38.64957064	63.5	fair	naturally_occurring	60.96 to 76.2 cm	StLouis	NA	NA	NA	NA	NA	NA	NA	NA	NA	NA	NA	NA	NA	NA	NA	NA	NA
Sugar maple	Acer saccharum	St. Louis	Missouri	-90.2844835	38.65230929	5.08	fair	naturally_occurring	0 to 15.24 cm	StLouis	NA	NA	NA	NA	NA	NA	NA	NA	NA	NA	NA	NA	NA	NA	NA	NA	NA
Thornless honeylocust	Gleditsia triacanthos	St. Louis	Missouri	-90.27376631	38.65291082	30.48	fair	naturally_occurring	15.24 to 30.48 cm	StLouis	NA	NA	NA	NA	NA	NA	NA	NA	NA	NA	NA	NA	NA	NA	NA	NA	NA
Hybrid elm	Ulmus	St. Louis	Missouri	-90.28159948	38.65366997	5.08	fair	no_info	0 to 15.24 cm	StLouis	NA	NA	NA	NA	NA	NA	NA	NA	NA	NA	NA	NA	NA	NA	NA	NA	NA
White ash	Fraxinus americana	St. Louis	Missouri	-90.28067427	38.64813922	45.72	fair	naturally_occurring	30.48 to 45.72 cm	StLouis	NA	NA	NA	NA	NA	NA	NA	NA	NA	NA	NA	NA	NA	NA	NA	NA	NA
Thornless honeylocust	Gleditsia triacanthos	St. Louis	Missouri	-90.27940024	38.64800434	7.62	fair	naturally_occurring	0 to 15.24 cm	StLouis	NA	NA	NA	NA	NA	NA	NA	NA	NA	NA	NA	NA	NA	NA	NA	NA	NA
Siberian elm	Ulmus pumila	St. Louis	Missouri	-90.24013674	38.71784152	35.56	good	introduced	30.48 to 45.72 cm	StLouis	NA	NA	NA	NA	NA	NA	NA	NA	NA	NA	NA	NA	NA	NA	NA	NA	NA
Pin oak	Quercus palustris	St. Louis	Missouri	-90.23871568	38.71771183	81.28	fair	naturally_occurring	more than 76.2 cm	StLouis	NA	NA	NA	NA	NA	NA	NA	NA	NA	NA	NA	NA	NA	NA	NA	NA	NA
Littleleaf linden	Tilia cordata	St. Louis	Missouri	-90.28352288	38.64977677	22.86	fair	introduced	15.24 to 30.48 cm	StLouis	NA	NA	NA	NA	NA	NA	NA	NA	NA	NA	NA	NA	NA	NA	NA	NA	NA
Tuliptree	Liriodendron tulipifera	St. Louis	Missouri	-90.28400935	38.64859595	5.08	good	naturally_occurring	0 to 15.24 cm	StLouis	NA	NA	NA	NA	NA	NA	NA	NA	NA	NA	NA	NA	NA	NA	NA	NA	NA
Green ash	Fraxinus pennsylvanica	St. Louis	Missouri	-90.28374644	38.64844301	40.64	dead	naturally_occurring	30.48 to 45.72 cm	StLouis	NA	NA	NA	NA	NA	NA	NA	NA	NA	NA	NA	NA	NA	NA	NA	NA	NA
Green ash	Fraxinus pennsylvanica	St. Louis	Missouri	-90.24022133	38.72144446	12.7	fair	naturally_occurring	0 to 15.24 cm	StLouis	NA	NA	NA	NA	NA	NA	NA	NA	NA	NA	NA	NA	NA	NA	NA	NA	NA
Freeman maple	Acer freemanii	St. Louis	Missouri	-90.27058124	38.65468514	53.34	fair	introduced	45.72 to 60.96 cm	StLouis	NA	NA	NA	NA	NA	NA	NA	NA	NA	NA	NA	NA	NA	NA	NA	NA	NA
Pin oak	Quercus palustris	St. Louis	Missouri	-90.28043167	38.65229014	71.12	fair	naturally_occurring	60.96 to 76.2 cm	StLouis	NA	NA	NA	NA	NA	NA	NA	NA	NA	NA	NA	NA	NA	NA	NA	NA	NA
Pin oak	Quercus palustris	St. Louis	Missouri	-90.28127722	38.65237484	73.66	fair	naturally_occurring	60.96 to 76.2 cm	StLouis	NA	NA	NA	NA	NA	NA	NA	NA	NA	NA	NA	NA	NA	NA	NA	NA	NA
Hybrid elm	Ulmus	St. Louis	Missouri	-90.28663045	38.6540521	5.08	good	no_info	0 to 15.24 cm	StLouis	NA	NA	NA	NA	NA	NA	NA	NA	NA	NA	NA	NA	NA	NA	NA	NA	NA
Blackgum	Nyssa sylvatica	St. Louis	Missouri	-90.28615765	38.654108	5.08	fair	naturally_occurring	0 to 15.24 cm	StLouis	NA	NA	NA	NA	NA	NA	NA	NA	NA	NA	NA	NA	NA	NA	NA	NA	NA
River birch	Betula nigra	St. Louis	Missouri	-90.24186127	38.59711422	20.32	fair	naturally_occurring	15.24 to 30.48 cm	StLouis	NA	NA	NA	NA	NA	NA	NA	NA	NA	NA	NA	NA	NA	NA	NA	NA	NA
Scarlet oak	Quercus coccinea	St. Louis	Missouri	-90.24285285	38.59339163	25.4	poor	naturally_occurring	15.24 to 30.48 cm	StLouis	NA	NA	NA	NA	NA	NA	NA	NA	NA	NA	NA	NA	NA	NA	NA	NA	NA
Hybrid elm	Ulmus	St. Louis	Missouri	-90.24124038	38.59579426	15.24	dead	no_info	0 to 15.24 cm	StLouis	NA	NA	NA	NA	NA	NA	NA	NA	NA	NA	NA	NA	NA	NA	NA	NA	NA
Thornless honeylocust	Gleditsia triacanthos	St. Louis	Missouri	-90.24333481	38.59634194	10.16	fair	naturally_occurring	0 to 15.24 cm	StLouis	NA	NA	NA	NA	NA	NA	NA	NA	NA	NA	NA	NA	NA	NA	NA	NA	NA
Flowering crabapple	Malus sylvestris	St. Louis	Missouri	-90.27096201	38.65242418	7.62	good	introduced	0 to 15.24 cm	StLouis	NA	NA	NA	NA	NA	NA	NA	NA	NA	NA	NA	NA	NA	NA	NA	NA	NA
Pin oak	Quercus palustris	St. Louis	Missouri	-90.2800402	38.65226735	81.28	poor	naturally_occurring	more than 76.2 cm	StLouis	NA	NA	NA	NA	NA	NA	NA	NA	NA	NA	NA	NA	NA	NA	NA	NA	NA
Pin oak	Quercus palustris	St. Louis	Missouri	-90.28169892	38.65241634	22.86	fair	naturally_occurring	15.24 to 30.48 cm	StLouis	NA	NA	NA	NA	NA	NA	NA	NA	NA	NA	NA	NA	NA	NA	NA	NA	NA
Hybrid elm	Ulmus	St. Louis	Missouri	-90.2861577	38.65398074	5.08	good	no_info	0 to 15.24 cm	StLouis	NA	NA	NA	NA	NA	NA	NA	NA	NA	NA	NA	NA	NA	NA	NA	NA	NA
Freeman maple	Acer freemanii	St. Louis	Missouri	-90.28599198	38.65420303	12.7	fair	introduced	0 to 15.24 cm	StLouis	NA	NA	NA	NA	NA	NA	NA	NA	NA	NA	NA	NA	NA	NA	NA	NA	NA
Cherry/plum	Prunus	St. Louis	Missouri	-90.29325156	38.65119005	5.08	poor	no_info	0 to 15.24 cm	StLouis	NA	NA	NA	NA	NA	NA	NA	NA	NA	NA	NA	NA	NA	NA	NA	NA	NA
NA	NA	St. Louis	Missouri	-90.26129261	38.60305532	10.16	good	no_info	0 to 15.24 cm	StLouis	NA	NA	NA	NA	NA	NA	NA	NA	NA	NA	NA	NA	NA	NA	NA	NA	NA
Callery pear	Pyrus calleryana	St. Louis	Missouri	-90.25980321	38.60240113	22.86	fair	introduced	15.24 to 30.48 cm	StLouis	NA	NA	NA	NA	NA	NA	NA	NA	NA	NA	NA	NA	NA	NA	NA	NA	NA
Littleleaf linden	Tilia cordata	St. Louis	Missouri	-90.24529321	38.5811825	7.62	good	introduced	0 to 15.24 cm	StLouis	NA	NA	NA	NA	NA	NA	NA	NA	NA	NA	NA	NA	NA	NA	NA	NA	NA
Green ash	Fraxinus pennsylvanica	St. Louis	Missouri	-90.24770569	38.58000496	58.42	fair	naturally_occurring	45.72 to 60.96 cm	StLouis	NA	NA	NA	NA	NA	NA	NA	NA	NA	NA	NA	NA	NA	NA	NA	NA	NA
Silver maple	Acer saccharinum	St. Louis	Missouri	-90.25739781	38.59595122	60.96	poor	naturally_occurring	45.72 to 60.96 cm	StLouis	NA	NA	NA	NA	NA	NA	NA	NA	NA	NA	NA	NA	NA	NA	NA	NA	NA
Redbud	Cercis	St. Louis	Missouri	-90.29116888	38.65248773	15.24	dead	no_info	0 to 15.24 cm	StLouis	NA	NA	NA	NA	NA	NA	NA	NA	NA	NA	NA	NA	NA	NA	NA	NA	NA
Callery pear	Pyrus calleryana	St. Louis	Missouri	-90.26109303	38.60439191	5.08	fair	introduced	0 to 15.24 cm	StLouis	NA	NA	NA	NA	NA	NA	NA	NA	NA	NA	NA	NA	NA	NA	NA	NA	NA
Callery pear	Pyrus calleryana	St. Louis	Missouri	-90.25998107	38.6024164	10.16	fair	introduced	0 to 15.24 cm	StLouis	NA	NA	NA	NA	NA	NA	NA	NA	NA	NA	NA	NA	NA	NA	NA	NA	NA
Silver maple	Acer saccharinum	St. Louis	Missouri	-90.24560305	38.57973118	35.56	poor	naturally_occurring	30.48 to 45.72 cm	StLouis	NA	NA	NA	NA	NA	NA	NA	NA	NA	NA	NA	NA	NA	NA	NA	NA	NA
Cherry/plum	Prunus	St. Louis	Missouri	-90.24706054	38.57925094	2.54	good	no_info	0 to 15.24 cm	StLouis	NA	NA	NA	NA	NA	NA	NA	NA	NA	NA	NA	NA	NA	NA	NA	NA	NA
Norway maple	Acer platanoides	St. Louis	Missouri	-90.24699864	38.58082627	20.32	good	introduced	15.24 to 30.48 cm	StLouis	NA	NA	NA	NA	NA	NA	NA	NA	NA	NA	NA	NA	NA	NA	NA	NA	NA
Ginkgo	Ginkgo biloba	St. Louis	Missouri	-90.24868064	38.58188378	5.08	fair	introduced	0 to 15.24 cm	StLouis	NA	NA	NA	NA	NA	NA	NA	NA	NA	NA	NA	NA	NA	NA	NA	NA	NA
Tuliptree	Liriodendron tulipifera	St. Louis	Missouri	-90.24923217	38.58160676	5.08	fair	naturally_occurring	0 to 15.24 cm	StLouis	NA	NA	NA	NA	NA	NA	NA	NA	NA	NA	NA	NA	NA	NA	NA	NA	NA
Sugar maple	Acer saccharum	St. Louis	Missouri	-90.25042944	38.58309791	2.54	fair	naturally_occurring	0 to 15.24 cm	StLouis	NA	NA	NA	NA	NA	NA	NA	NA	NA	NA	NA	NA	NA	NA	NA	NA	NA
Green ash	Fraxinus pennsylvanica	St. Louis	Missouri	-90.25018787	38.58296905	48.26	poor	naturally_occurring	45.72 to 60.96 cm	StLouis	NA	NA	NA	NA	NA	NA	NA	NA	NA	NA	NA	NA	NA	NA	NA	NA	NA
Siberian elm	Ulmus pumila	St. Louis	Missouri	-90.2508185	38.59478714	45.72	poor	introduced	30.48 to 45.72 cm	StLouis	NA	NA	NA	NA	NA	NA	NA	NA	NA	NA	NA	NA	NA	NA	NA	NA	NA
Sweetgum	Liquidambar styraciflua	St. Louis	Missouri	-90.23084305	38.7256729	60.96	fair	naturally_occurring	45.72 to 60.96 cm	StLouis	NA	NA	NA	NA	NA	NA	NA	NA	NA	NA	NA	NA	NA	NA	NA	NA	NA
Pin oak	Quercus palustris	St. Louis	Missouri	-90.23021661	38.72671965	96.52	poor	naturally_occurring	more than 76.2 cm	StLouis	NA	NA	NA	NA	NA	NA	NA	NA	NA	NA	NA	NA	NA	NA	NA	NA	NA
European hornbeam	Carpinus betulus	St. Louis	Missouri	-90.24021748	38.72227452	12.7	good	introduced	0 to 15.24 cm	StLouis	NA	NA	NA	NA	NA	NA	NA	NA	NA	NA	NA	NA	NA	NA	NA	NA	NA
Northern red oak	Quercus rubra	St. Louis	Missouri	-90.2379552	38.72252555	7.62	good	naturally_occurring	0 to 15.24 cm	StLouis	NA	NA	NA	NA	NA	NA	NA	NA	NA	NA	NA	NA	NA	NA	NA	NA	NA
Sweetgum	Liquidambar styraciflua	St. Louis	Missouri	-90.22848005	38.72628545	38.1	good	naturally_occurring	30.48 to 45.72 cm	StLouis	NA	NA	NA	NA	NA	NA	NA	NA	NA	NA	NA	NA	NA	NA	NA	NA	NA
Sweetgum	Liquidambar styraciflua	St. Louis	Missouri	-90.23407631	38.72358425	63.5	fair	naturally_occurring	60.96 to 76.2 cm	StLouis	NA	NA	NA	NA	NA	NA	NA	NA	NA	NA	NA	NA	NA	NA	NA	NA	NA
White ash	Fraxinus americana	St. Louis	Missouri	-90.23233713	38.72133306	35.56	fair	naturally_occurring	30.48 to 45.72 cm	StLouis	NA	NA	NA	NA	NA	NA	NA	NA	NA	NA	NA	NA	NA	NA	NA	NA	NA
Northern catalpa	Catalpa speciosa	St. Louis	Missouri	-90.29327367	38.6611326	50.8	fair	naturally_occurring	45.72 to 60.96 cm	StLouis	NA	NA	NA	NA	NA	NA	NA	NA	NA	NA	NA	NA	NA	NA	NA	NA	NA
London planetree	Platanus acerifolia	St. Louis	Missouri	-90.23476714	38.71544951	81.28	fair	introduced	more than 76.2 cm	StLouis	NA	NA	NA	NA	NA	NA	NA	NA	NA	NA	NA	NA	NA	NA	NA	NA	NA
Freeman maple	Acer freemanii	St. Louis	Missouri	-90.23597189	38.71458338	45.72	poor	introduced	30.48 to 45.72 cm	StLouis	NA	NA	NA	NA	NA	NA	NA	NA	NA	NA	NA	NA	NA	NA	NA	NA	NA
Freeman maple	Acer freemanii	St. Louis	Missouri	-90.23641687	38.7146623	20.32	good	introduced	15.24 to 30.48 cm	StLouis	NA	NA	NA	NA	NA	NA	NA	NA	NA	NA	NA	NA	NA	NA	NA	NA	NA
Scarlet oak	Quercus coccinea	St. Louis	Missouri	-90.2831784	38.64974326	5.08	fair	naturally_occurring	0 to 15.24 cm	StLouis	NA	NA	NA	NA	NA	NA	NA	NA	NA	NA	NA	NA	NA	NA	NA	NA	NA
Callery pear	Pyrus calleryana	St. Louis	Missouri	-90.28453078	38.64987	7.62	good	introduced	0 to 15.24 cm	StLouis	NA	NA	NA	NA	NA	NA	NA	NA	NA	NA	NA	NA	NA	NA	NA	NA	NA
Scarlet oak	Quercus coccinea	St. Louis	Missouri	-90.28084818	38.65358695	33.02	fair	naturally_occurring	30.48 to 45.72 cm	StLouis	NA	NA	NA	NA	NA	NA	NA	NA	NA	NA	NA	NA	NA	NA	NA	NA	NA
Freeman maple	Acer freemanii	St. Louis	Missouri	-90.29020235	38.64995582	5.08	good	introduced	0 to 15.24 cm	StLouis	NA	NA	NA	NA	NA	NA	NA	NA	NA	NA	NA	NA	NA	NA	NA	NA	NA
Cherry/plum	Prunus	St. Louis	Missouri	-90.2553872	38.60021771	22.86	fair	no_info	15.24 to 30.48 cm	StLouis	NA	NA	NA	NA	NA	NA	NA	NA	NA	NA	NA	NA	NA	NA	NA	NA	NA
Tuliptree	Liriodendron tulipifera	St. Louis	Missouri	-90.25180161	38.6006653	33.02	fair	naturally_occurring	30.48 to 45.72 cm	StLouis	NA	NA	NA	NA	NA	NA	NA	NA	NA	NA	NA	NA	NA	NA	NA	NA	NA
Freeman maple	Acer freemanii	St. Louis	Missouri	-90.2503033	38.60052061	5.08	fair	introduced	0 to 15.24 cm	StLouis	NA	NA	NA	NA	NA	NA	NA	NA	NA	NA	NA	NA	NA	NA	NA	NA	NA
Silver maple	Acer saccharinum	St. Louis	Missouri	-90.25693988	38.60314156	60.96	poor	naturally_occurring	45.72 to 60.96 cm	StLouis	NA	NA	NA	NA	NA	NA	NA	NA	NA	NA	NA	NA	NA	NA	NA	NA	NA
Pin oak	Quercus palustris	St. Louis	Missouri	-90.23920983	38.71915947	66.04	fair	naturally_occurring	60.96 to 76.2 cm	StLouis	NA	NA	NA	NA	NA	NA	NA	NA	NA	NA	NA	NA	NA	NA	NA	NA	NA
Eastern redbud	Cercis canadensis	St. Louis	Missouri	-90.23968739	38.71831277	7.62	good	naturally_occurring	0 to 15.24 cm	StLouis	NA	NA	NA	NA	NA	NA	NA	NA	NA	NA	NA	NA	NA	NA	NA	NA	NA
Tuliptree	Liriodendron tulipifera	St. Louis	Missouri	-90.23666554	38.71463445	66.04	good	naturally_occurring	60.96 to 76.2 cm	StLouis	NA	NA	NA	NA	NA	NA	NA	NA	NA	NA	NA	NA	NA	NA	NA	NA	NA
Littleleaf linden	Tilia cordata	St. Louis	Missouri	-90.28480267	38.64975232	58.42	fair	introduced	45.72 to 60.96 cm	StLouis	NA	NA	NA	NA	NA	NA	NA	NA	NA	NA	NA	NA	NA	NA	NA	NA	NA
Freeman (autumn blaze) maple	Acer freemanii	St. Louis	Missouri	-90.27684327	38.65308065	10.16	fair	introduced	0 to 15.24 cm	StLouis	NA	NA	NA	NA	NA	NA	NA	NA	NA	NA	NA	NA	NA	NA	NA	NA	NA
Freeman maple	Acer freemanii	St. Louis	Missouri	-90.27606917	38.65323163	7.62	fair	introduced	0 to 15.24 cm	StLouis	NA	NA	NA	NA	NA	NA	NA	NA	NA	NA	NA	NA	NA	NA	NA	NA	NA
Littleleaf linden	Tilia cordata	St. Louis	Missouri	-90.28479582	38.64852385	30.48	fair	introduced	15.24 to 30.48 cm	StLouis	NA	NA	NA	NA	NA	NA	NA	NA	NA	NA	NA	NA	NA	NA	NA	NA	NA
Callery pear	Pyrus calleryana	St. Louis	Missouri	-90.28078112	38.64813357	43.18	fair	introduced	30.48 to 45.72 cm	StLouis	NA	NA	NA	NA	NA	NA	NA	NA	NA	NA	NA	NA	NA	NA	NA	NA	NA
Pin oak	Quercus palustris	St. Louis	Missouri	-90.2445223	38.59843672	20.32	good	naturally_occurring	15.24 to 30.48 cm	StLouis	NA	NA	NA	NA	NA	NA	NA	NA	NA	NA	NA	NA	NA	NA	NA	NA	NA
Pin oak	Quercus palustris	St. Louis	Missouri	-90.24377253	38.7196767	81.28	poor	naturally_occurring	more than 76.2 cm	StLouis	NA	NA	NA	NA	NA	NA	NA	NA	NA	NA	NA	NA	NA	NA	NA	NA	NA
Red maple	Acer rubrum	St. Louis	Missouri	-90.24085775	38.71866107	10.16	poor	naturally_occurring	0 to 15.24 cm	StLouis	NA	NA	NA	NA	NA	NA	NA	NA	NA	NA	NA	NA	NA	NA	NA	NA	NA
Japanese tree lilac	Syringa reticulata	St. Louis	Missouri	-90.26035353	38.66499528	5.08	good	introduced	0 to 15.24 cm	StLouis	NA	NA	NA	NA	NA	NA	NA	NA	NA	NA	NA	NA	NA	NA	NA	NA	NA
American sycamore	Platanus occidentalis	St. Louis	Missouri	-90.26135649	38.6635874	10.16	fair	naturally_occurring	0 to 15.24 cm	StLouis	NA	NA	NA	NA	NA	NA	NA	NA	NA	NA	NA	NA	NA	NA	NA	NA	NA
Sugar maple	Acer saccharum	St. Louis	Missouri	-90.28241238	38.66051443	10.16	good	naturally_occurring	0 to 15.24 cm	StLouis	NA	NA	NA	NA	NA	NA	NA	NA	NA	NA	NA	NA	NA	NA	NA	NA	NA
Red maple	Acer rubrum	St. Louis	Missouri	-90.23729252	38.71320676	50.8	fair	naturally_occurring	45.72 to 60.96 cm	StLouis	NA	NA	NA	NA	NA	NA	NA	NA	NA	NA	NA	NA	NA	NA	NA	NA	NA
Callery pear	Pyrus calleryana	St. Louis	Missouri	-90.28470651	38.64867287	10.16	good	introduced	0 to 15.24 cm	StLouis	NA	NA	NA	NA	NA	NA	NA	NA	NA	NA	NA	NA	NA	NA	NA	NA	NA
Littleleaf linden	Tilia cordata	St. Louis	Missouri	-90.28455738	38.64850393	5.08	fair	introduced	0 to 15.24 cm	StLouis	NA	NA	NA	NA	NA	NA	NA	NA	NA	NA	NA	NA	NA	NA	NA	NA	NA
Silver maple	Acer saccharinum	St. Louis	Missouri	-90.28965294	38.64892732	63.5	fair	naturally_occurring	60.96 to 76.2 cm	StLouis	NA	NA	NA	NA	NA	NA	NA	NA	NA	NA	NA	NA	NA	NA	NA	NA	NA
Eastern redbud	Cercis canadensis	St. Louis	Missouri	-90.29412559	38.65034017	15.24	fair	naturally_occurring	0 to 15.24 cm	StLouis	NA	NA	NA	NA	NA	NA	NA	NA	NA	NA	NA	NA	NA	NA	NA	NA	NA
London planetree	Platanus acerifolia	St. Louis	Missouri	-90.25834565	38.6005585	76.2	fair	introduced	60.96 to 76.2 cm	StLouis	NA	NA	NA	NA	NA	NA	NA	NA	NA	NA	NA	NA	NA	NA	NA	NA	NA
Red maple	Acer rubrum	St. Louis	Missouri	-90.25337976	38.60169944	30.48	fair	naturally_occurring	15.24 to 30.48 cm	StLouis	NA	NA	NA	NA	NA	NA	NA	NA	NA	NA	NA	NA	NA	NA	NA	NA	NA
Red maple	Acer rubrum	St. Louis	Missouri	-90.25520064	38.60278964	50.8	fair	naturally_occurring	45.72 to 60.96 cm	StLouis	NA	NA	NA	NA	NA	NA	NA	NA	NA	NA	NA	NA	NA	NA	NA	NA	NA
River birch	Betula nigra	St. Louis	Missouri	-90.23556633	38.71114636	45.72	fair	naturally_occurring	30.48 to 45.72 cm	StLouis	NA	NA	NA	NA	NA	NA	NA	NA	NA	NA	NA	NA	NA	NA	NA	NA	NA
Pin oak	Quercus palustris	St. Louis	Missouri	-90.19805977	38.74718193	7.62	fair	naturally_occurring	0 to 15.24 cm	StLouis	NA	NA	NA	NA	NA	NA	NA	NA	NA	NA	NA	NA	NA	NA	NA	NA	NA
Silver maple	Acer saccharinum	St. Louis	Missouri	-90.29320686	38.65025959	58.42	fair	naturally_occurring	45.72 to 60.96 cm	StLouis	NA	NA	NA	NA	NA	NA	NA	NA	NA	NA	NA	NA	NA	NA	NA	NA	NA
Cherry/plum	Prunus	St. Louis	Missouri	-90.25826142	38.60117611	25.4	fair	no_info	15.24 to 30.48 cm	StLouis	NA	NA	NA	NA	NA	NA	NA	NA	NA	NA	NA	NA	NA	NA	NA	NA	NA
Swamp white oak	Quercus bicolor	St. Louis	Missouri	-90.25940869	38.60138077	5.08	good	naturally_occurring	0 to 15.24 cm	StLouis	NA	NA	NA	NA	NA	NA	NA	NA	NA	NA	NA	NA	NA	NA	NA	NA	NA
Pin oak	Quercus palustris	St. Louis	Missouri	-90.24885198	38.58168594	121.92	fair	naturally_occurring	more than 76.2 cm	StLouis	NA	NA	NA	NA	NA	NA	NA	NA	NA	NA	NA	NA	NA	NA	NA	NA	NA
Callery pear	Pyrus calleryana	St. Louis	Missouri	-90.24871165	38.58321385	10.16	fair	introduced	0 to 15.24 cm	StLouis	NA	NA	NA	NA	NA	NA	NA	NA	NA	NA	NA	NA	NA	NA	NA	NA	NA
Apple serviceberry	Amelanchier grandiflora	St. Louis	Missouri	-90.25201962	38.58293307	5.08	fair	no_info	0 to 15.24 cm	StLouis	NA	NA	NA	NA	NA	NA	NA	NA	NA	NA	NA	NA	NA	NA	NA	NA	NA
Sugar maple	Acer saccharum	St. Louis	Missouri	-90.24607772	38.58755124	2.54	fair	naturally_occurring	0 to 15.24 cm	StLouis	NA	NA	NA	NA	NA	NA	NA	NA	NA	NA	NA	NA	NA	NA	NA	NA	NA
Hybrid elm	Ulmus	St. Louis	Missouri	-90.24788911	38.58864878	2.54	fair	no_info	0 to 15.24 cm	StLouis	NA	NA	NA	NA	NA	NA	NA	NA	NA	NA	NA	NA	NA	NA	NA	NA	NA
Freeman maple	Acer freemanii	St. Louis	Missouri	-90.24874306	38.58709915	17.78	fair	introduced	15.24 to 30.48 cm	StLouis	NA	NA	NA	NA	NA	NA	NA	NA	NA	NA	NA	NA	NA	NA	NA	NA	NA
Northern red oak	Quercus rubra	St. Louis	Missouri	-90.25104359	38.5880732	15.24	fair	naturally_occurring	0 to 15.24 cm	StLouis	NA	NA	NA	NA	NA	NA	NA	NA	NA	NA	NA	NA	NA	NA	NA	NA	NA
Sugar maple	Acer saccharum	St. Louis	Missouri	-90.25151186	38.58598113	7.62	fair	naturally_occurring	0 to 15.24 cm	StLouis	NA	NA	NA	NA	NA	NA	NA	NA	NA	NA	NA	NA	NA	NA	NA	NA	NA
Callery pear	Pyrus calleryana	St. Louis	Missouri	-90.24654828	38.59631502	15.24	fair	introduced	0 to 15.24 cm	StLouis	NA	NA	NA	NA	NA	NA	NA	NA	NA	NA	NA	NA	NA	NA	NA	NA	NA
Thornless honeylocust	Gleditsia triacanthos	St. Louis	Missouri	-90.24332466	38.59739559	30.48	fair	naturally_occurring	15.24 to 30.48 cm	StLouis	NA	NA	NA	NA	NA	NA	NA	NA	NA	NA	NA	NA	NA	NA	NA	NA	NA
Pin oak	Quercus palustris	St. Louis	Missouri	-90.24569409	38.59762701	40.64	fair	naturally_occurring	30.48 to 45.72 cm	StLouis	NA	NA	NA	NA	NA	NA	NA	NA	NA	NA	NA	NA	NA	NA	NA	NA	NA
Black cherry	Prunus serotina	St. Louis	Missouri	-90.24542123	38.59744438	25.4	poor	naturally_occurring	15.24 to 30.48 cm	StLouis	NA	NA	NA	NA	NA	NA	NA	NA	NA	NA	NA	NA	NA	NA	NA	NA	NA
Red maple	Acer rubrum	St. Louis	Missouri	-90.24620083	38.59747229	20.32	fair	naturally_occurring	15.24 to 30.48 cm	StLouis	NA	NA	NA	NA	NA	NA	NA	NA	NA	NA	NA	NA	NA	NA	NA	NA	NA
tree	NA	St. Louis	Missouri	-90.25003121	38.59789228	2.54	dead	no_info	0 to 15.24 cm	StLouis	NA	NA	NA	NA	NA	NA	NA	NA	NA	NA	NA	NA	NA	NA	NA	NA	NA
Freeman maple	Acer freemanii	St. Louis	Missouri	-90.24748588	38.59748851	5.08	good	introduced	0 to 15.24 cm	StLouis	NA	NA	NA	NA	NA	NA	NA	NA	NA	NA	NA	NA	NA	NA	NA	NA	NA
Norway maple	Acer platanoides	St. Louis	Missouri	-90.24107607	38.7183089	10.16	poor	introduced	0 to 15.24 cm	StLouis	NA	NA	NA	NA	NA	NA	NA	NA	NA	NA	NA	NA	NA	NA	NA	NA	NA
Flowering crabapple	Malus sylvestris	St. Louis	Missouri	-90.22799833	38.70895995	25.4	poor	introduced	15.24 to 30.48 cm	StLouis	NA	NA	NA	NA	NA	NA	NA	NA	NA	NA	NA	NA	NA	NA	NA	NA	NA
Sweetgum	Liquidambar styraciflua	St. Louis	Missouri	-90.1958699	38.74974561	73.66	fair	naturally_occurring	60.96 to 76.2 cm	StLouis	NA	NA	NA	NA	NA	NA	NA	NA	NA	NA	NA	NA	NA	NA	NA	NA	NA
Hybrid elm	Ulmus	St. Louis	Missouri	-90.26882533	38.66188116	5.08	poor	no_info	0 to 15.24 cm	StLouis	NA	NA	NA	NA	NA	NA	NA	NA	NA	NA	NA	NA	NA	NA	NA	NA	NA
White ash	Fraxinus americana	St. Louis	Missouri	-90.26835373	38.66487393	35.56	dead	naturally_occurring	30.48 to 45.72 cm	StLouis	NA	NA	NA	NA	NA	NA	NA	NA	NA	NA	NA	NA	NA	NA	NA	NA	NA
Freeman maple	Acer freemanii	St. Louis	Missouri	-90.2491634	38.58454995	2.54	fair	introduced	0 to 15.24 cm	StLouis	NA	NA	NA	NA	NA	NA	NA	NA	NA	NA	NA	NA	NA	NA	NA	NA	NA
Sugar maple	Acer saccharum	St. Louis	Missouri	-90.24991074	38.58539637	2.54	fair	naturally_occurring	0 to 15.24 cm	StLouis	NA	NA	NA	NA	NA	NA	NA	NA	NA	NA	NA	NA	NA	NA	NA	NA	NA
Thornless honeylocust	Gleditsia triacanthos	St. Louis	Missouri	-90.23304409	38.71419846	38.1	fair	naturally_occurring	30.48 to 45.72 cm	StLouis	NA	NA	NA	NA	NA	NA	NA	NA	NA	NA	NA	NA	NA	NA	NA	NA	NA
Red maple	Acer rubrum	St. Louis	Missouri	-90.28331617	38.64853961	5.08	good	naturally_occurring	0 to 15.24 cm	StLouis	NA	NA	NA	NA	NA	NA	NA	NA	NA	NA	NA	NA	NA	NA	NA	NA	NA
Japanese zelkova	Zelkova serrata	St. Louis	Missouri	-90.28492568	38.64963864	25.4	fair	introduced	15.24 to 30.48 cm	StLouis	NA	NA	NA	NA	NA	NA	NA	NA	NA	NA	NA	NA	NA	NA	NA	NA	NA
Littleleaf linden	Tilia cordata	St. Louis	Missouri	-90.2774384	38.65336531	45.72	fair	introduced	30.48 to 45.72 cm	StLouis	NA	NA	NA	NA	NA	NA	NA	NA	NA	NA	NA	NA	NA	NA	NA	NA	NA
Green ash	Fraxinus pennsylvanica	St. Louis	Missouri	-90.28137026	38.65374835	25.4	poor	naturally_occurring	15.24 to 30.48 cm	StLouis	NA	NA	NA	NA	NA	NA	NA	NA	NA	NA	NA	NA	NA	NA	NA	NA	NA
Callery pear	Pyrus calleryana	St. Louis	Missouri	-90.29125099	38.65064209	5.08	good	introduced	0 to 15.24 cm	StLouis	NA	NA	NA	NA	NA	NA	NA	NA	NA	NA	NA	NA	NA	NA	NA	NA	NA
Tatarian maple	Acer tataricum	St. Louis	Missouri	-90.25570212	38.60040736	10.16	fair	introduced	0 to 15.24 cm	StLouis	NA	NA	NA	NA	NA	NA	NA	NA	NA	NA	NA	NA	NA	NA	NA	NA	NA
Callery pear	Pyrus calleryana	St. Louis	Missouri	-90.25877004	38.60052851	20.32	fair	introduced	15.24 to 30.48 cm	StLouis	NA	NA	NA	NA	NA	NA	NA	NA	NA	NA	NA	NA	NA	NA	NA	NA	NA
Callery pear	Pyrus calleryana	St. Louis	Missouri	-90.2602537	38.60235419	20.32	fair	introduced	15.24 to 30.48 cm	StLouis	NA	NA	NA	NA	NA	NA	NA	NA	NA	NA	NA	NA	NA	NA	NA	NA	NA
Sugar maple	Acer saccharum	St. Louis	Missouri	-90.25952545	38.60149193	48.26	fair	naturally_occurring	45.72 to 60.96 cm	StLouis	NA	NA	NA	NA	NA	NA	NA	NA	NA	NA	NA	NA	NA	NA	NA	NA	NA
Sugar maple	Acer saccharum	St. Louis	Missouri	-90.25639719	38.6030979	30.48	fair	naturally_occurring	15.24 to 30.48 cm	StLouis	NA	NA	NA	NA	NA	NA	NA	NA	NA	NA	NA	NA	NA	NA	NA	NA	NA
Sugar maple	Acer saccharum	St. Louis	Missouri	-90.25313994	38.60279136	17.78	poor	naturally_occurring	15.24 to 30.48 cm	StLouis	NA	NA	NA	NA	NA	NA	NA	NA	NA	NA	NA	NA	NA	NA	NA	NA	NA
Callery pear	Pyrus calleryana	St. Louis	Missouri	-90.23220203	38.71304984	33.02	good	introduced	30.48 to 45.72 cm	StLouis	NA	NA	NA	NA	NA	NA	NA	NA	NA	NA	NA	NA	NA	NA	NA	NA	NA
Pin oak	Quercus palustris	St. Louis	Missouri	-90.19873104	38.74715732	10.16	fair	naturally_occurring	0 to 15.24 cm	StLouis	NA	NA	NA	NA	NA	NA	NA	NA	NA	NA	NA	NA	NA	NA	NA	NA	NA
Cherry/plum	Prunus	St. Louis	Missouri	-90.24007458	38.58046794	2.54	good	no_info	0 to 15.24 cm	StLouis	NA	NA	NA	NA	NA	NA	NA	NA	NA	NA	NA	NA	NA	NA	NA	NA	NA
American sycamore	Platanus occidentalis	St. Louis	Missouri	-90.24176819	38.58191221	5.08	fair	naturally_occurring	0 to 15.24 cm	StLouis	NA	NA	NA	NA	NA	NA	NA	NA	NA	NA	NA	NA	NA	NA	NA	NA	NA
Freeman maple	Acer freemanii	St. Louis	Missouri	-90.24392093	38.599179	10.16	fair	introduced	0 to 15.24 cm	StLouis	NA	NA	NA	NA	NA	NA	NA	NA	NA	NA	NA	NA	NA	NA	NA	NA	NA
Silver maple	Acer saccharinum	St. Louis	Missouri	-90.24475495	38.59937702	45.72	poor	naturally_occurring	30.48 to 45.72 cm	StLouis	NA	NA	NA	NA	NA	NA	NA	NA	NA	NA	NA	NA	NA	NA	NA	NA	NA
White ash	Fraxinus americana	St. Louis	Missouri	-90.25609063	38.60116169	7.62	good	naturally_occurring	0 to 15.24 cm	StLouis	NA	NA	NA	NA	NA	NA	NA	NA	NA	NA	NA	NA	NA	NA	NA	NA	NA
White ash	Fraxinus americana	St. Louis	Missouri	-90.25280081	38.60160341	33.02	fair	naturally_occurring	30.48 to 45.72 cm	StLouis	NA	NA	NA	NA	NA	NA	NA	NA	NA	NA	NA	NA	NA	NA	NA	NA	NA
Goldenraintree	Koelreuteria paniculata	St. Louis	Missouri	-90.25940103	38.60337908	30.48	fair	introduced	15.24 to 30.48 cm	StLouis	NA	NA	NA	NA	NA	NA	NA	NA	NA	NA	NA	NA	NA	NA	NA	NA	NA
Freeman maple	Acer freemanii	St. Louis	Missouri	-90.25532048	38.60291024	25.4	fair	introduced	15.24 to 30.48 cm	StLouis	NA	NA	NA	NA	NA	NA	NA	NA	NA	NA	NA	NA	NA	NA	NA	NA	NA
Saucer magnolia	Magnolia soulangeana	St. Louis	Missouri	-90.23852879	38.71319198	25.4	good	no_info	15.24 to 30.48 cm	StLouis	NA	NA	NA	NA	NA	NA	NA	NA	NA	NA	NA	NA	NA	NA	NA	NA	NA
Silver maple	Acer saccharinum	St. Louis	Missouri	-90.29067072	38.64986313	43.18	poor	naturally_occurring	30.48 to 45.72 cm	StLouis	NA	NA	NA	NA	NA	NA	NA	NA	NA	NA	NA	NA	NA	NA	NA	NA	NA
Red maple	Acer rubrum	St. Louis	Missouri	-90.25470103	38.60014837	30.48	fair	naturally_occurring	15.24 to 30.48 cm	StLouis	NA	NA	NA	NA	NA	NA	NA	NA	NA	NA	NA	NA	NA	NA	NA	NA	NA
London planetree	Platanus acerifolia	St. Louis	Missouri	-90.25572863	38.60029196	58.42	fair	introduced	45.72 to 60.96 cm	StLouis	NA	NA	NA	NA	NA	NA	NA	NA	NA	NA	NA	NA	NA	NA	NA	NA	NA
Silver maple	Acer saccharinum	St. Louis	Missouri	-90.25773569	38.60322201	33.02	fair	naturally_occurring	30.48 to 45.72 cm	StLouis	NA	NA	NA	NA	NA	NA	NA	NA	NA	NA	NA	NA	NA	NA	NA	NA	NA
Northern catalpa	Catalpa speciosa	St. Louis	Missouri	-90.25751397	38.60319592	53.34	fair	naturally_occurring	45.72 to 60.96 cm	StLouis	NA	NA	NA	NA	NA	NA	NA	NA	NA	NA	NA	NA	NA	NA	NA	NA	NA
Flowering crabapple	Malus sylvestris	St. Louis	Missouri	-90.24100023	38.71872252	7.62	fair	introduced	0 to 15.24 cm	StLouis	NA	NA	NA	NA	NA	NA	NA	NA	NA	NA	NA	NA	NA	NA	NA	NA	NA
Pin oak	Quercus palustris	St. Louis	Missouri	-90.23779976	38.71928582	76.2	fair	naturally_occurring	60.96 to 76.2 cm	StLouis	NA	NA	NA	NA	NA	NA	NA	NA	NA	NA	NA	NA	NA	NA	NA	NA	NA
Flowering crabapple	Malus sylvestris	St. Louis	Missouri	-90.23876546	38.71273187	25.4	fair	introduced	15.24 to 30.48 cm	StLouis	NA	NA	NA	NA	NA	NA	NA	NA	NA	NA	NA	NA	NA	NA	NA	NA	NA
Freeman maple	Acer freemanii	St. Louis	Missouri	-90.23848995	38.7133053	25.4	good	introduced	15.24 to 30.48 cm	StLouis	NA	NA	NA	NA	NA	NA	NA	NA	NA	NA	NA	NA	NA	NA	NA	NA	NA
Silver maple	Acer saccharinum	St. Louis	Missouri	-90.2929837	38.65023732	20.32	poor	naturally_occurring	15.24 to 30.48 cm	StLouis	NA	NA	NA	NA	NA	NA	NA	NA	NA	NA	NA	NA	NA	NA	NA	NA	NA
Eastern redbud	Cercis canadensis	St. Louis	Missouri	-90.29093755	38.64988264	35.56	poor	naturally_occurring	30.48 to 45.72 cm	StLouis	NA	NA	NA	NA	NA	NA	NA	NA	NA	NA	NA	NA	NA	NA	NA	NA	NA
Callery pear	Pyrus calleryana	St. Louis	Missouri	-90.24889542	38.58331219	12.7	fair	introduced	0 to 15.24 cm	StLouis	NA	NA	NA	NA	NA	NA	NA	NA	NA	NA	NA	NA	NA	NA	NA	NA	NA
Callery pear	Pyrus calleryana	St. Louis	Missouri	-90.24819503	38.58281062	7.62	poor	introduced	0 to 15.24 cm	StLouis	NA	NA	NA	NA	NA	NA	NA	NA	NA	NA	NA	NA	NA	NA	NA	NA	NA
Silver maple	Acer saccharinum	St. Louis	Missouri	-90.24958686	38.58254578	48.26	fair	naturally_occurring	45.72 to 60.96 cm	StLouis	NA	NA	NA	NA	NA	NA	NA	NA	NA	NA	NA	NA	NA	NA	NA	NA	NA
Norway maple	Acer platanoides	St. Louis	Missouri	-90.2485234	38.58757361	20.32	good	introduced	15.24 to 30.48 cm	StLouis	NA	NA	NA	NA	NA	NA	NA	NA	NA	NA	NA	NA	NA	NA	NA	NA	NA
Littleleaf linden	Tilia cordata	St. Louis	Missouri	-90.24971121	38.58686659	7.62	fair	introduced	0 to 15.24 cm	StLouis	NA	NA	NA	NA	NA	NA	NA	NA	NA	NA	NA	NA	NA	NA	NA	NA	NA
Freeman maple	Acer freemanii	St. Louis	Missouri	-90.25199125	38.58494861	2.54	fair	introduced	0 to 15.24 cm	StLouis	NA	NA	NA	NA	NA	NA	NA	NA	NA	NA	NA	NA	NA	NA	NA	NA	NA
Sycamore american	Platanus occidentalis	St. Louis	Missouri	-90.25347251	38.58516303	68.58	fair	naturally_occurring	60.96 to 76.2 cm	StLouis	NA	NA	NA	NA	NA	NA	NA	NA	NA	NA	NA	NA	NA	NA	NA	NA	NA
Red maple	Acer rubrum	St. Louis	Missouri	-90.25217442	38.58644784	2.54	good	naturally_occurring	0 to 15.24 cm	StLouis	NA	NA	NA	NA	NA	NA	NA	NA	NA	NA	NA	NA	NA	NA	NA	NA	NA
Sugar maple	Acer saccharum	St. Louis	Missouri	-90.25186397	38.58775483	5.08	fair	naturally_occurring	0 to 15.24 cm	StLouis	NA	NA	NA	NA	NA	NA	NA	NA	NA	NA	NA	NA	NA	NA	NA	NA	NA
Black oak	Quercus velutina	St. Louis	Missouri	-90.24438928	38.59734748	20.32	good	naturally_occurring	15.24 to 30.48 cm	StLouis	NA	NA	NA	NA	NA	NA	NA	NA	NA	NA	NA	NA	NA	NA	NA	NA	NA
White ash	Fraxinus americana	St. Louis	Missouri	-90.24576339	38.59747134	38.1	poor	naturally_occurring	30.48 to 45.72 cm	StLouis	NA	NA	NA	NA	NA	NA	NA	NA	NA	NA	NA	NA	NA	NA	NA	NA	NA
Green ash	Fraxinus pennsylvanica	St. Louis	Missouri	-90.24606585	38.59755862	35.56	poor	naturally_occurring	30.48 to 45.72 cm	StLouis	NA	NA	NA	NA	NA	NA	NA	NA	NA	NA	NA	NA	NA	NA	NA	NA	NA
Downy serviceberry	Amelanchier arborea	St. Louis	Missouri	-90.24749322	38.59766898	5.08	fair	naturally_occurring	0 to 15.24 cm	StLouis	NA	NA	NA	NA	NA	NA	NA	NA	NA	NA	NA	NA	NA	NA	NA	NA	NA
Callery pear	Pyrus calleryana	St. Louis	Missouri	-90.24062662	38.72083322	10.16	good	introduced	0 to 15.24 cm	StLouis	NA	NA	NA	NA	NA	NA	NA	NA	NA	NA	NA	NA	NA	NA	NA	NA	NA
Cherry plum	Prunus cerasifera	St. Louis	Missouri	-90.24108481	38.71824798	5.08	fair	introduced	0 to 15.24 cm	StLouis	NA	NA	NA	NA	NA	NA	NA	NA	NA	NA	NA	NA	NA	NA	NA	NA	NA
Red maple	Acer rubrum	St. Louis	Missouri	-90.24064201	38.71988715	10.16	poor	naturally_occurring	0 to 15.24 cm	StLouis	NA	NA	NA	NA	NA	NA	NA	NA	NA	NA	NA	NA	NA	NA	NA	NA	NA
Pin oak	Quercus palustris	St. Louis	Missouri	-90.2403782	38.72134726	38.1	fair	naturally_occurring	30.48 to 45.72 cm	StLouis	NA	NA	NA	NA	NA	NA	NA	NA	NA	NA	NA	NA	NA	NA	NA	NA	NA
Callery pear	Pyrus calleryana	St. Louis	Missouri	-90.27152917	38.66094015	30.48	fair	introduced	15.24 to 30.48 cm	StLouis	NA	NA	NA	NA	NA	NA	NA	NA	NA	NA	NA	NA	NA	NA	NA	NA	NA
White ash	Fraxinus americana	St. Louis	Missouri	-90.26732823	38.66268878	30.48	poor	naturally_occurring	15.24 to 30.48 cm	StLouis	NA	NA	NA	NA	NA	NA	NA	NA	NA	NA	NA	NA	NA	NA	NA	NA	NA
White ash	Fraxinus americana	St. Louis	Missouri	-90.26852282	38.66469422	35.56	dead	naturally_occurring	30.48 to 45.72 cm	StLouis	NA	NA	NA	NA	NA	NA	NA	NA	NA	NA	NA	NA	NA	NA	NA	NA	NA
Callery pear	Pyrus calleryana	St. Louis	Missouri	-90.24916569	38.58396816	7.62	fair	introduced	0 to 15.24 cm	StLouis	NA	NA	NA	NA	NA	NA	NA	NA	NA	NA	NA	NA	NA	NA	NA	NA	NA
Callery pear	Pyrus calleryana	St. Louis	Missouri	-90.24914253	38.58467819	12.7	fair	introduced	0 to 15.24 cm	StLouis	NA	NA	NA	NA	NA	NA	NA	NA	NA	NA	NA	NA	NA	NA	NA	NA	NA
Callery pear	Pyrus calleryana	St. Louis	Missouri	-90.24923518	38.5841272	7.62	fair	introduced	0 to 15.24 cm	StLouis	NA	NA	NA	NA	NA	NA	NA	NA	NA	NA	NA	NA	NA	NA	NA	NA	NA
Thornless honeylocust	Gleditsia triacanthos	St. Louis	Missouri	-90.23306069	38.71406327	40.64	fair	naturally_occurring	30.48 to 45.72 cm	StLouis	NA	NA	NA	NA	NA	NA	NA	NA	NA	NA	NA	NA	NA	NA	NA	NA	NA
Freeman maple	Acer freemanii	St. Louis	Missouri	-90.27720236	38.65311597	20.32	fair	introduced	15.24 to 30.48 cm	StLouis	NA	NA	NA	NA	NA	NA	NA	NA	NA	NA	NA	NA	NA	NA	NA	NA	NA
Thornless honeylocust	Gleditsia triacanthos	St. Louis	Missouri	-90.27426501	38.65302376	27.94	fair	naturally_occurring	15.24 to 30.48 cm	StLouis	NA	NA	NA	NA	NA	NA	NA	NA	NA	NA	NA	NA	NA	NA	NA	NA	NA
Freeman maple	Acer freemanii	St. Louis	Missouri	-90.2756975	38.65319683	7.62	fair	introduced	0 to 15.24 cm	StLouis	NA	NA	NA	NA	NA	NA	NA	NA	NA	NA	NA	NA	NA	NA	NA	NA	NA
Sweetgum	Liquidambar styraciflua	St. Louis	Missouri	-90.29223767	38.65001053	58.42	fair	naturally_occurring	45.72 to 60.96 cm	StLouis	NA	NA	NA	NA	NA	NA	NA	NA	NA	NA	NA	NA	NA	NA	NA	NA	NA
Pin oak	Quercus palustris	St. Louis	Missouri	-90.25513704	38.60019333	22.86	fair	naturally_occurring	15.24 to 30.48 cm	StLouis	NA	NA	NA	NA	NA	NA	NA	NA	NA	NA	NA	NA	NA	NA	NA	NA	NA
Callery pear	Pyrus calleryana	St. Louis	Missouri	-90.25547964	38.60093016	48.26	fair	introduced	45.72 to 60.96 cm	StLouis	NA	NA	NA	NA	NA	NA	NA	NA	NA	NA	NA	NA	NA	NA	NA	NA	NA
Blackgum	Nyssa sylvatica	St. Louis	Missouri	-90.24601349	38.57835406	5.08	fair	naturally_occurring	0 to 15.24 cm	StLouis	NA	NA	NA	NA	NA	NA	NA	NA	NA	NA	NA	NA	NA	NA	NA	NA	NA
Downy serviceberry	Amelanchier arborea	St. Louis	Missouri	-90.24146766	38.57605346	2.54	fair	naturally_occurring	0 to 15.24 cm	StLouis	NA	NA	NA	NA	NA	NA	NA	NA	NA	NA	NA	NA	NA	NA	NA	NA	NA
Callery pear	Pyrus calleryana	St. Louis	Missouri	-90.1968036	38.61543788	10.16	fair	introduced	0 to 15.24 cm	StLouis	NA	NA	NA	NA	NA	NA	NA	NA	NA	NA	NA	NA	NA	NA	NA	NA	NA
Green ash	Fraxinus pennsylvanica	St. Louis	Missouri	-90.19723897	38.6163879	48.26	fair	naturally_occurring	45.72 to 60.96 cm	StLouis	NA	NA	NA	NA	NA	NA	NA	NA	NA	NA	NA	NA	NA	NA	NA	NA	NA
Ginkgo	Ginkgo biloba	St. Louis	Missouri	-90.19667802	38.61654223	20.32	fair	introduced	15.24 to 30.48 cm	StLouis	NA	NA	NA	NA	NA	NA	NA	NA	NA	NA	NA	NA	NA	NA	NA	NA	NA
White ash	Fraxinus americana	St. Louis	Missouri	-90.19417408	38.61734017	27.94	fair	naturally_occurring	15.24 to 30.48 cm	StLouis	NA	NA	NA	NA	NA	NA	NA	NA	NA	NA	NA	NA	NA	NA	NA	NA	NA
Pin oak	Quercus palustris	St. Louis	Missouri	-90.30152203	38.6534882	22.86	fair	naturally_occurring	15.24 to 30.48 cm	StLouis	NA	NA	NA	NA	NA	NA	NA	NA	NA	NA	NA	NA	NA	NA	NA	NA	NA
Northern red oak	Quercus rubra	St. Louis	Missouri	-90.30074433	38.65201707	12.7	fair	naturally_occurring	0 to 15.24 cm	StLouis	NA	NA	NA	NA	NA	NA	NA	NA	NA	NA	NA	NA	NA	NA	NA	NA	NA
Red maple	Acer rubrum	St. Louis	Missouri	-90.30096851	38.65220288	17.78	fair	naturally_occurring	15.24 to 30.48 cm	StLouis	NA	NA	NA	NA	NA	NA	NA	NA	NA	NA	NA	NA	NA	NA	NA	NA	NA
Pin oak	Quercus palustris	St. Louis	Missouri	-90.30182644	38.65214518	45.72	fair	naturally_occurring	30.48 to 45.72 cm	StLouis	NA	NA	NA	NA	NA	NA	NA	NA	NA	NA	NA	NA	NA	NA	NA	NA	NA
Silver maple	Acer saccharinum	St. Louis	Missouri	-90.25433399	38.59645188	83.82	poor	naturally_occurring	more than 76.2 cm	StLouis	NA	NA	NA	NA	NA	NA	NA	NA	NA	NA	NA	NA	NA	NA	NA	NA	NA
White ash	Fraxinus americana	St. Louis	Missouri	-90.25880485	38.59760107	66.04	fair	naturally_occurring	60.96 to 76.2 cm	StLouis	NA	NA	NA	NA	NA	NA	NA	NA	NA	NA	NA	NA	NA	NA	NA	NA	NA
American sycamore	Platanus occidentalis	St. Louis	Missouri	-90.24802068	38.60327565	83.82	fair	naturally_occurring	more than 76.2 cm	StLouis	NA	NA	NA	NA	NA	NA	NA	NA	NA	NA	NA	NA	NA	NA	NA	NA	NA
American sycamore	Platanus occidentalis	St. Louis	Missouri	-90.24781137	38.60325898	50.8	fair	naturally_occurring	45.72 to 60.96 cm	StLouis	NA	NA	NA	NA	NA	NA	NA	NA	NA	NA	NA	NA	NA	NA	NA	NA	NA
Hybrid elm	Ulmus	St. Louis	Missouri	-90.24244342	38.60225882	10.16	good	no_info	0 to 15.24 cm	StLouis	NA	NA	NA	NA	NA	NA	NA	NA	NA	NA	NA	NA	NA	NA	NA	NA	NA
Hybrid elm	Ulmus	St. Louis	Missouri	-90.24246708	38.6020797	10.16	good	no_info	0 to 15.24 cm	StLouis	NA	NA	NA	NA	NA	NA	NA	NA	NA	NA	NA	NA	NA	NA	NA	NA	NA
River birch	Betula nigra	St. Louis	Missouri	-90.23614015	38.72382557	15.24	fair	naturally_occurring	0 to 15.24 cm	StLouis	NA	NA	NA	NA	NA	NA	NA	NA	NA	NA	NA	NA	NA	NA	NA	NA	NA
Pin oak	Quercus palustris	St. Louis	Missouri	-90.23296027	38.72526674	91.44	fair	naturally_occurring	more than 76.2 cm	StLouis	NA	NA	NA	NA	NA	NA	NA	NA	NA	NA	NA	NA	NA	NA	NA	NA	NA
Sweetgum	Liquidambar styraciflua	St. Louis	Missouri	-90.23500917	38.72309193	63.5	poor	naturally_occurring	60.96 to 76.2 cm	StLouis	NA	NA	NA	NA	NA	NA	NA	NA	NA	NA	NA	NA	NA	NA	NA	NA	NA
Flowering dogwood	Cornus florida	St. Louis	Missouri	-90.25846543	38.59985322	2.54	good	naturally_occurring	0 to 15.24 cm	StLouis	NA	NA	NA	NA	NA	NA	NA	NA	NA	NA	NA	NA	NA	NA	NA	NA	NA
Red maple	Acer rubrum	St. Louis	Missouri	-90.25841551	38.60013787	10.16	good	naturally_occurring	0 to 15.24 cm	StLouis	NA	NA	NA	NA	NA	NA	NA	NA	NA	NA	NA	NA	NA	NA	NA	NA	NA
Eastern redbud	Cercis canadensis	St. Louis	Missouri	-90.25615627	38.60017519	2.54	fair	naturally_occurring	0 to 15.24 cm	StLouis	NA	NA	NA	NA	NA	NA	NA	NA	NA	NA	NA	NA	NA	NA	NA	NA	NA
American sycamore	Platanus occidentalis	St. Louis	Missouri	-90.25530499	38.600085	71.12	fair	naturally_occurring	60.96 to 76.2 cm	StLouis	NA	NA	NA	NA	NA	NA	NA	NA	NA	NA	NA	NA	NA	NA	NA	NA	NA
Pin oak	Quercus palustris	St. Louis	Missouri	-90.25347727	38.59903549	58.42	fair	naturally_occurring	45.72 to 60.96 cm	StLouis	NA	NA	NA	NA	NA	NA	NA	NA	NA	NA	NA	NA	NA	NA	NA	NA	NA
Common baldcypress	Taxodium distichum	St. Louis	Missouri	-90.2523449	38.59892677	7.62	good	naturally_occurring	0 to 15.24 cm	StLouis	NA	NA	NA	NA	NA	NA	NA	NA	NA	NA	NA	NA	NA	NA	NA	NA	NA
Sugar maple	Acer saccharum	St. Louis	Missouri	-90.25327276	38.59196815	33.02	fair	naturally_occurring	30.48 to 45.72 cm	StLouis	NA	NA	NA	NA	NA	NA	NA	NA	NA	NA	NA	NA	NA	NA	NA	NA	NA
Red maple	Acer rubrum	St. Louis	Missouri	-90.25002458	38.5847202	2.54	good	naturally_occurring	0 to 15.24 cm	StLouis	NA	NA	NA	NA	NA	NA	NA	NA	NA	NA	NA	NA	NA	NA	NA	NA	NA
Sugar maple	Acer saccharum	St. Louis	Missouri	-90.24986888	38.58563208	2.54	fair	naturally_occurring	0 to 15.24 cm	StLouis	NA	NA	NA	NA	NA	NA	NA	NA	NA	NA	NA	NA	NA	NA	NA	NA	NA
Red maple	Acer rubrum	St. Louis	Missouri	-90.24998695	38.5856197	5.08	fair	naturally_occurring	0 to 15.24 cm	StLouis	NA	NA	NA	NA	NA	NA	NA	NA	NA	NA	NA	NA	NA	NA	NA	NA	NA
Sugar maple	Acer saccharum	St. Louis	Missouri	-90.25014546	38.58464252	48.26	fair	naturally_occurring	45.72 to 60.96 cm	StLouis	NA	NA	NA	NA	NA	NA	NA	NA	NA	NA	NA	NA	NA	NA	NA	NA	NA
Silver maple	Acer saccharinum	St. Louis	Missouri	-90.24602198	38.59636617	53.34	poor	naturally_occurring	45.72 to 60.96 cm	StLouis	NA	NA	NA	NA	NA	NA	NA	NA	NA	NA	NA	NA	NA	NA	NA	NA	NA
Sugar maple	Acer saccharum	St. Louis	Missouri	-90.24674532	38.60229726	27.94	fair	naturally_occurring	15.24 to 30.48 cm	StLouis	NA	NA	NA	NA	NA	NA	NA	NA	NA	NA	NA	NA	NA	NA	NA	NA	NA
Sugar maple	Acer saccharum	St. Louis	Missouri	-90.25217028	38.58325581	17.78	fair	naturally_occurring	15.24 to 30.48 cm	StLouis	NA	NA	NA	NA	NA	NA	NA	NA	NA	NA	NA	NA	NA	NA	NA	NA	NA
Green ash	Fraxinus pennsylvanica	St. Louis	Missouri	-90.24910216	38.58418189	45.72	fair	naturally_occurring	30.48 to 45.72 cm	StLouis	NA	NA	NA	NA	NA	NA	NA	NA	NA	NA	NA	NA	NA	NA	NA	NA	NA
Siberian elm	Ulmus pumila	St. Louis	Missouri	-90.23877296	38.71420043	33.02	fair	introduced	30.48 to 45.72 cm	StLouis	NA	NA	NA	NA	NA	NA	NA	NA	NA	NA	NA	NA	NA	NA	NA	NA	NA
Callery pear	Pyrus calleryana	St. Louis	Missouri	-90.232234	38.71257794	30.48	fair	introduced	15.24 to 30.48 cm	StLouis	NA	NA	NA	NA	NA	NA	NA	NA	NA	NA	NA	NA	NA	NA	NA	NA	NA
Callery pear	Pyrus calleryana	St. Louis	Missouri	-90.22595373	38.71713954	12.7	fair	introduced	0 to 15.24 cm	StLouis	NA	NA	NA	NA	NA	NA	NA	NA	NA	NA	NA	NA	NA	NA	NA	NA	NA
Ginkgo	Ginkgo biloba	St. Louis	Missouri	-90.25069554	38.60055994	5.08	fair	introduced	0 to 15.24 cm	StLouis	NA	NA	NA	NA	NA	NA	NA	NA	NA	NA	NA	NA	NA	NA	NA	NA	NA
Red maple	Acer rubrum	St. Louis	Missouri	-90.26110395	38.60243665	25.4	fair	naturally_occurring	15.24 to 30.48 cm	StLouis	NA	NA	NA	NA	NA	NA	NA	NA	NA	NA	NA	NA	NA	NA	NA	NA	NA
Apple serviceberry	Amelanchier grandiflora	St. Louis	Missouri	-90.2555768	38.58481078	5.08	fair	no_info	0 to 15.24 cm	StLouis	NA	NA	NA	NA	NA	NA	NA	NA	NA	NA	NA	NA	NA	NA	NA	NA	NA
Apple serviceberry	Amelanchier grandiflora	St. Louis	Missouri	-90.25536224	38.58467467	5.08	fair	no_info	0 to 15.24 cm	StLouis	NA	NA	NA	NA	NA	NA	NA	NA	NA	NA	NA	NA	NA	NA	NA	NA	NA
Apple serviceberry	Amelanchier grandiflora	St. Louis	Missouri	-90.25523474	38.58460726	5.08	fair	no_info	0 to 15.24 cm	StLouis	NA	NA	NA	NA	NA	NA	NA	NA	NA	NA	NA	NA	NA	NA	NA	NA	NA
Apple serviceberry	Amelanchier grandiflora	St. Louis	Missouri	-90.2548511	38.58440227	5.08	fair	no_info	0 to 15.24 cm	StLouis	NA	NA	NA	NA	NA	NA	NA	NA	NA	NA	NA	NA	NA	NA	NA	NA	NA
Pin oak	Quercus palustris	St. Louis	Missouri	-90.25088072	38.58795276	30.48	good	naturally_occurring	15.24 to 30.48 cm	StLouis	NA	NA	NA	NA	NA	NA	NA	NA	NA	NA	NA	NA	NA	NA	NA	NA	NA
Scarlet oak	Quercus coccinea	St. Louis	Missouri	-90.24992484	38.58757251	25.4	good	naturally_occurring	15.24 to 30.48 cm	StLouis	NA	NA	NA	NA	NA	NA	NA	NA	NA	NA	NA	NA	NA	NA	NA	NA	NA
Black maple	Acer nigrum	St. Louis	Missouri	-90.23897651	38.71626892	12.7	good	naturally_occurring	0 to 15.24 cm	StLouis	NA	NA	NA	NA	NA	NA	NA	NA	NA	NA	NA	NA	NA	NA	NA	NA	NA
Littleleaf linden	Tilia cordata	St. Louis	Missouri	-90.28489382	38.64868954	30.48	poor	introduced	15.24 to 30.48 cm	StLouis	NA	NA	NA	NA	NA	NA	NA	NA	NA	NA	NA	NA	NA	NA	NA	NA	NA
Callery pear	Pyrus calleryana	St. Louis	Missouri	-90.28496734	38.64870274	7.62	good	introduced	0 to 15.24 cm	StLouis	NA	NA	NA	NA	NA	NA	NA	NA	NA	NA	NA	NA	NA	NA	NA	NA	NA
Hawthorn	Crataegus	St. Louis	Missouri	-90.28263132	38.6483299	20.32	fair	no_info	15.24 to 30.48 cm	StLouis	NA	NA	NA	NA	NA	NA	NA	NA	NA	NA	NA	NA	NA	NA	NA	NA	NA
Swamp white oak	Quercus bicolor	St. Louis	Missouri	-90.28942506	38.64890651	5.08	good	naturally_occurring	0 to 15.24 cm	StLouis	NA	NA	NA	NA	NA	NA	NA	NA	NA	NA	NA	NA	NA	NA	NA	NA	NA
Silver maple	Acer saccharinum	St. Louis	Missouri	-90.2908921	38.65034261	48.26	poor	naturally_occurring	45.72 to 60.96 cm	StLouis	NA	NA	NA	NA	NA	NA	NA	NA	NA	NA	NA	NA	NA	NA	NA	NA	NA
Callery pear	Pyrus calleryana	St. Louis	Missouri	-90.29097715	38.650418	5.08	good	introduced	0 to 15.24 cm	StLouis	NA	NA	NA	NA	NA	NA	NA	NA	NA	NA	NA	NA	NA	NA	NA	NA	NA
Amur maple	Acer ginnala	St. Louis	Missouri	-90.24106858	38.71668175	7.62	fair	introduced	0 to 15.24 cm	StLouis	NA	NA	NA	NA	NA	NA	NA	NA	NA	NA	NA	NA	NA	NA	NA	NA	NA
Littleleaf linden	Tilia cordata	St. Louis	Missouri	-90.28412604	38.64968034	38.1	fair	introduced	30.48 to 45.72 cm	StLouis	NA	NA	NA	NA	NA	NA	NA	NA	NA	NA	NA	NA	NA	NA	NA	NA	NA
Littleleaf linden	Tilia cordata	St. Louis	Missouri	-90.28334357	38.64960768	25.4	fair	introduced	15.24 to 30.48 cm	StLouis	NA	NA	NA	NA	NA	NA	NA	NA	NA	NA	NA	NA	NA	NA	NA	NA	NA
Japanese zelkova	Zelkova serrata	St. Louis	Missouri	-90.28117594	38.64819276	35.56	fair	introduced	30.48 to 45.72 cm	StLouis	NA	NA	NA	NA	NA	NA	NA	NA	NA	NA	NA	NA	NA	NA	NA	NA	NA
White ash	Fraxinus americana	St. Louis	Missouri	-90.28052279	38.6481214	55.88	fair	naturally_occurring	45.72 to 60.96 cm	StLouis	NA	NA	NA	NA	NA	NA	NA	NA	NA	NA	NA	NA	NA	NA	NA	NA	NA
Flowering dogwood	Cornus florida	St. Louis	Missouri	-90.28047086	38.64804142	22.86	poor	naturally_occurring	15.24 to 30.48 cm	StLouis	NA	NA	NA	NA	NA	NA	NA	NA	NA	NA	NA	NA	NA	NA	NA	NA	NA
White ash	Fraxinus americana	St. Louis	Missouri	-90.27974298	38.64803616	30.48	fair	naturally_occurring	15.24 to 30.48 cm	StLouis	NA	NA	NA	NA	NA	NA	NA	NA	NA	NA	NA	NA	NA	NA	NA	NA	NA
Green ash	Fraxinus pennsylvanica	St. Louis	Missouri	-90.28935947	38.65431048	10.16	fair	naturally_occurring	0 to 15.24 cm	StLouis	NA	NA	NA	NA	NA	NA	NA	NA	NA	NA	NA	NA	NA	NA	NA	NA	NA
Japanese zelkova	Zelkova serrata	St. Louis	Missouri	-90.28481359	38.65203604	45.72	fair	introduced	30.48 to 45.72 cm	StLouis	NA	NA	NA	NA	NA	NA	NA	NA	NA	NA	NA	NA	NA	NA	NA	NA	NA
Callery pear	Pyrus calleryana	St. Louis	Missouri	-90.28465285	38.65195033	12.7	fair	introduced	0 to 15.24 cm	StLouis	NA	NA	NA	NA	NA	NA	NA	NA	NA	NA	NA	NA	NA	NA	NA	NA	NA
Callery pear	Pyrus calleryana	St. Louis	Missouri	-90.28466668	38.65211128	12.7	fair	introduced	0 to 15.24 cm	StLouis	NA	NA	NA	NA	NA	NA	NA	NA	NA	NA	NA	NA	NA	NA	NA	NA	NA
Green ash	Fraxinus pennsylvanica	St. Louis	Missouri	-90.24179043	38.59619028	40.64	poor	naturally_occurring	30.48 to 45.72 cm	StLouis	NA	NA	NA	NA	NA	NA	NA	NA	NA	NA	NA	NA	NA	NA	NA	NA	NA
Tuliptree	Liriodendron tulipifera	St. Louis	Missouri	-90.23994582	38.59595804	60.96	fair	naturally_occurring	45.72 to 60.96 cm	StLouis	NA	NA	NA	NA	NA	NA	NA	NA	NA	NA	NA	NA	NA	NA	NA	NA	NA
Thornless honeylocust	Gleditsia triacanthos	St. Louis	Missouri	-90.24345611	38.59548351	22.86	fair	naturally_occurring	15.24 to 30.48 cm	StLouis	NA	NA	NA	NA	NA	NA	NA	NA	NA	NA	NA	NA	NA	NA	NA	NA	NA
Green ash	Fraxinus pennsylvanica	St. Louis	Missouri	-90.28995908	38.65436632	22.86	fair	naturally_occurring	15.24 to 30.48 cm	StLouis	NA	NA	NA	NA	NA	NA	NA	NA	NA	NA	NA	NA	NA	NA	NA	NA	NA
Green ash	Fraxinus pennsylvanica	St. Louis	Missouri	-90.28980655	38.65435442	27.94	fair	naturally_occurring	15.24 to 30.48 cm	StLouis	NA	NA	NA	NA	NA	NA	NA	NA	NA	NA	NA	NA	NA	NA	NA	NA	NA
Eastern redbud	Cercis canadensis	St. Louis	Missouri	-90.29082647	38.65188948	35.56	poor	naturally_occurring	30.48 to 45.72 cm	StLouis	NA	NA	NA	NA	NA	NA	NA	NA	NA	NA	NA	NA	NA	NA	NA	NA	NA
Green ash	Fraxinus pennsylvanica	St. Louis	Missouri	-90.29036783	38.6514959	33.02	fair	naturally_occurring	30.48 to 45.72 cm	StLouis	NA	NA	NA	NA	NA	NA	NA	NA	NA	NA	NA	NA	NA	NA	NA	NA	NA
Green ash	Fraxinus pennsylvanica	St. Louis	Missouri	-90.25809308	38.60423164	22.86	fair	naturally_occurring	15.24 to 30.48 cm	StLouis	NA	NA	NA	NA	NA	NA	NA	NA	NA	NA	NA	NA	NA	NA	NA	NA	NA
Sycamore american	Platanus occidentalis	St. Louis	Missouri	-90.2388146	38.71784227	66.04	fair	naturally_occurring	60.96 to 76.2 cm	StLouis	NA	NA	NA	NA	NA	NA	NA	NA	NA	NA	NA	NA	NA	NA	NA	NA	NA
Pin oak	Quercus palustris	St. Louis	Missouri	-90.2387104	38.71778511	76.2	poor	naturally_occurring	60.96 to 76.2 cm	StLouis	NA	NA	NA	NA	NA	NA	NA	NA	NA	NA	NA	NA	NA	NA	NA	NA	NA
Amur maple	Acer ginnala	St. Louis	Missouri	-90.24103137	38.71689616	7.62	fair	introduced	0 to 15.24 cm	StLouis	NA	NA	NA	NA	NA	NA	NA	NA	NA	NA	NA	NA	NA	NA	NA	NA	NA
Red maple	Acer rubrum	St. Louis	Missouri	-90.23706767	38.71309815	45.72	fair	naturally_occurring	30.48 to 45.72 cm	StLouis	NA	NA	NA	NA	NA	NA	NA	NA	NA	NA	NA	NA	NA	NA	NA	NA	NA
Hawthorn	Crataegus	St. Louis	Missouri	-90.28483017	38.64977255	10.16	fair	no_info	0 to 15.24 cm	StLouis	NA	NA	NA	NA	NA	NA	NA	NA	NA	NA	NA	NA	NA	NA	NA	NA	NA
Hawthorn	Crataegus	St. Louis	Missouri	-90.28458769	38.64974616	12.7	fair	no_info	0 to 15.24 cm	StLouis	NA	NA	NA	NA	NA	NA	NA	NA	NA	NA	NA	NA	NA	NA	NA	NA	NA
Pin oak	Quercus palustris	St. Louis	Missouri	-90.28341573	38.6485398	45.72	fair	naturally_occurring	30.48 to 45.72 cm	StLouis	NA	NA	NA	NA	NA	NA	NA	NA	NA	NA	NA	NA	NA	NA	NA	NA	NA
Pin oak	Quercus palustris	St. Louis	Missouri	-90.28231094	38.64830008	5.08	fair	naturally_occurring	0 to 15.24 cm	StLouis	NA	NA	NA	NA	NA	NA	NA	NA	NA	NA	NA	NA	NA	NA	NA	NA	NA
Callery pear	Pyrus calleryana	St. Louis	Missouri	-90.2807663	38.64810432	43.18	poor	introduced	30.48 to 45.72 cm	StLouis	NA	NA	NA	NA	NA	NA	NA	NA	NA	NA	NA	NA	NA	NA	NA	NA	NA
American sycamore	Platanus occidentalis	St. Louis	Missouri	-90.27928849	38.6479905	55.88	fair	naturally_occurring	45.72 to 60.96 cm	StLouis	NA	NA	NA	NA	NA	NA	NA	NA	NA	NA	NA	NA	NA	NA	NA	NA	NA
American sycamore	Platanus occidentalis	St. Louis	Missouri	-90.27908734	38.64796479	71.12	fair	naturally_occurring	60.96 to 76.2 cm	StLouis	NA	NA	NA	NA	NA	NA	NA	NA	NA	NA	NA	NA	NA	NA	NA	NA	NA
Amur maple	Acer ginnala	St. Louis	Missouri	-90.25806576	38.60305858	10.16	fair	introduced	0 to 15.24 cm	StLouis	NA	NA	NA	NA	NA	NA	NA	NA	NA	NA	NA	NA	NA	NA	NA	NA	NA
Willow oak	Quercus phellos	St. Louis	Missouri	-90.25506486	38.60374703	5.08	good	naturally_occurring	0 to 15.24 cm	StLouis	NA	NA	NA	NA	NA	NA	NA	NA	NA	NA	NA	NA	NA	NA	NA	NA	NA
Blackgum	Nyssa sylvatica	St. Louis	Missouri	-90.25372162	38.58436366	5.08	fair	naturally_occurring	0 to 15.24 cm	StLouis	NA	NA	NA	NA	NA	NA	NA	NA	NA	NA	NA	NA	NA	NA	NA	NA	NA
White spruce	Picea glauca	St. Louis	Missouri	-90.20352353	38.74221327	25.4	fair	introduced	15.24 to 30.48 cm	StLouis	NA	NA	NA	NA	NA	NA	NA	NA	NA	NA	NA	NA	NA	NA	NA	NA	NA
American sycamore	Platanus occidentalis	St. Louis	Missouri	-90.2035317	38.7415558	10.16	good	naturally_occurring	0 to 15.24 cm	StLouis	NA	NA	NA	NA	NA	NA	NA	NA	NA	NA	NA	NA	NA	NA	NA	NA	NA
Scarlet oak	Quercus coccinea	St. Louis	Missouri	-90.25332447	38.60080549	7.62	good	naturally_occurring	0 to 15.24 cm	StLouis	NA	NA	NA	NA	NA	NA	NA	NA	NA	NA	NA	NA	NA	NA	NA	NA	NA
Callery pear	Pyrus calleryana	St. Louis	Missouri	-90.26066508	38.60238563	20.32	fair	introduced	15.24 to 30.48 cm	StLouis	NA	NA	NA	NA	NA	NA	NA	NA	NA	NA	NA	NA	NA	NA	NA	NA	NA
Sugar maple	Acer saccharum	St. Louis	Missouri	-90.22752299	38.70878752	30.48	poor	naturally_occurring	15.24 to 30.48 cm	StLouis	NA	NA	NA	NA	NA	NA	NA	NA	NA	NA	NA	NA	NA	NA	NA	NA	NA
Colorado spruce	Picea pungens	St. Louis	Missouri	-90.22947916	38.70787578	35.56	fair	introduced	30.48 to 45.72 cm	StLouis	NA	NA	NA	NA	NA	NA	NA	NA	NA	NA	NA	NA	NA	NA	NA	NA	NA
American sycamore	Platanus occidentalis	St. Louis	Missouri	-90.18205025	38.77224437	81.28	poor	naturally_occurring	more than 76.2 cm	StLouis	NA	NA	NA	NA	NA	NA	NA	NA	NA	NA	NA	NA	NA	NA	NA	NA	NA
Northern red oak	Quercus rubra	St. Louis	Missouri	-90.20337979	38.74297409	104.14	poor	naturally_occurring	more than 76.2 cm	StLouis	NA	NA	NA	NA	NA	NA	NA	NA	NA	NA	NA	NA	NA	NA	NA	NA	NA
Red maple	Acer rubrum	St. Louis	Missouri	-90.25521121	38.60270628	25.4	fair	naturally_occurring	15.24 to 30.48 cm	StLouis	NA	NA	NA	NA	NA	NA	NA	NA	NA	NA	NA	NA	NA	NA	NA	NA	NA
Shingle oak	Quercus imbricaria	St. Louis	Missouri	-90.25332701	38.58415367	5.08	fair	naturally_occurring	0 to 15.24 cm	StLouis	NA	NA	NA	NA	NA	NA	NA	NA	NA	NA	NA	NA	NA	NA	NA	NA	NA
Pin oak	Quercus palustris	St. Louis	Missouri	-90.23251284	38.71227766	40.64	poor	naturally_occurring	30.48 to 45.72 cm	StLouis	NA	NA	NA	NA	NA	NA	NA	NA	NA	NA	NA	NA	NA	NA	NA	NA	NA
Sugar maple	Acer saccharum	St. Louis	Missouri	-90.25927435	38.60057594	22.86	fair	naturally_occurring	15.24 to 30.48 cm	StLouis	NA	NA	NA	NA	NA	NA	NA	NA	NA	NA	NA	NA	NA	NA	NA	NA	NA
Cherry/plum	Prunus	St. Louis	Missouri	-90.25814683	38.6012661	25.4	fair	no_info	15.24 to 30.48 cm	StLouis	NA	NA	NA	NA	NA	NA	NA	NA	NA	NA	NA	NA	NA	NA	NA	NA	NA
Red maple	Acer rubrum	St. Louis	Missouri	-90.25253277	38.60072911	17.78	fair	naturally_occurring	15.24 to 30.48 cm	StLouis	NA	NA	NA	NA	NA	NA	NA	NA	NA	NA	NA	NA	NA	NA	NA	NA	NA
Flowering crabapple	Malus sylvestris	St. Louis	Missouri	-90.25255649	38.58321291	30.48	poor	introduced	15.24 to 30.48 cm	StLouis	NA	NA	NA	NA	NA	NA	NA	NA	NA	NA	NA	NA	NA	NA	NA	NA	NA
Eastern redbud	Cercis canadensis	St. Louis	Missouri	-90.25749227	38.58529121	5.08	fair	naturally_occurring	0 to 15.24 cm	StLouis	NA	NA	NA	NA	NA	NA	NA	NA	NA	NA	NA	NA	NA	NA	NA	NA	NA
Sugar maple	Acer saccharum	St. Louis	Missouri	-90.24977457	38.58775284	7.62	fair	naturally_occurring	0 to 15.24 cm	StLouis	NA	NA	NA	NA	NA	NA	NA	NA	NA	NA	NA	NA	NA	NA	NA	NA	NA
Cherry/plum	Prunus	St. Louis	Missouri	-90.2517893	38.58822692	2.54	fair	no_info	0 to 15.24 cm	StLouis	NA	NA	NA	NA	NA	NA	NA	NA	NA	NA	NA	NA	NA	NA	NA	NA	NA
Green ash	Fraxinus pennsylvanica	St. Louis	Missouri	-90.25178892	38.58894512	25.4	fair	naturally_occurring	15.24 to 30.48 cm	StLouis	NA	NA	NA	NA	NA	NA	NA	NA	NA	NA	NA	NA	NA	NA	NA	NA	NA
Sugar maple	Acer saccharum	St. Louis	Missouri	-90.24550664	38.59620662	17.78	poor	naturally_occurring	15.24 to 30.48 cm	StLouis	NA	NA	NA	NA	NA	NA	NA	NA	NA	NA	NA	NA	NA	NA	NA	NA	NA
Freeman maple	Acer freemanii	St. Louis	Missouri	-90.24694322	38.59708623	20.32	fair	introduced	15.24 to 30.48 cm	StLouis	NA	NA	NA	NA	NA	NA	NA	NA	NA	NA	NA	NA	NA	NA	NA	NA	NA
Pin oak	Quercus palustris	St. Louis	Missouri	-90.24714431	38.5966859	99.06	fair	naturally_occurring	more than 76.2 cm	StLouis	NA	NA	NA	NA	NA	NA	NA	NA	NA	NA	NA	NA	NA	NA	NA	NA	NA
Littleleaf linden	Tilia cordata	St. Louis	Missouri	-90.24499848	38.59755889	10.16	fair	introduced	0 to 15.24 cm	StLouis	NA	NA	NA	NA	NA	NA	NA	NA	NA	NA	NA	NA	NA	NA	NA	NA	NA
Chinese elm	Ulmus parvifolia	St. Louis	Missouri	-90.24986476	38.59791038	15.24	fair	introduced	0 to 15.24 cm	StLouis	NA	NA	NA	NA	NA	NA	NA	NA	NA	NA	NA	NA	NA	NA	NA	NA	NA
Freeman maple	Acer freemanii	St. Louis	Missouri	-90.24770589	38.59750411	2.54	good	introduced	0 to 15.24 cm	StLouis	NA	NA	NA	NA	NA	NA	NA	NA	NA	NA	NA	NA	NA	NA	NA	NA	NA
Pin oak	Quercus palustris	St. Louis	Missouri	-90.24740227	38.59778359	71.12	poor	naturally_occurring	60.96 to 76.2 cm	StLouis	NA	NA	NA	NA	NA	NA	NA	NA	NA	NA	NA	NA	NA	NA	NA	NA	NA
Willow oak	Quercus phellos	St. Louis	Missouri	-90.2498803	38.5980405	35.56	good	naturally_occurring	30.48 to 45.72 cm	StLouis	NA	NA	NA	NA	NA	NA	NA	NA	NA	NA	NA	NA	NA	NA	NA	NA	NA
Pin oak	Quercus palustris	St. Louis	Missouri	-90.24643544	38.59850833	73.66	poor	naturally_occurring	60.96 to 76.2 cm	StLouis	NA	NA	NA	NA	NA	NA	NA	NA	NA	NA	NA	NA	NA	NA	NA	NA	NA
Ginkgo	Ginkgo biloba	St. Louis	Missouri	-90.23025709	38.71081007	12.7	poor	introduced	0 to 15.24 cm	StLouis	NA	NA	NA	NA	NA	NA	NA	NA	NA	NA	NA	NA	NA	NA	NA	NA	NA
Callery pear	Pyrus calleryana	St. Louis	Missouri	-90.19556288	38.75066044	25.4	poor	introduced	15.24 to 30.48 cm	StLouis	NA	NA	NA	NA	NA	NA	NA	NA	NA	NA	NA	NA	NA	NA	NA	NA	NA
Hawthorn	Crataegus	St. Louis	Missouri	-90.22656125	38.71668456	7.62	fair	no_info	0 to 15.24 cm	StLouis	NA	NA	NA	NA	NA	NA	NA	NA	NA	NA	NA	NA	NA	NA	NA	NA	NA
Hybrid elm	Ulmus	St. Louis	Missouri	-90.26532653	38.66342432	2.54	fair	no_info	0 to 15.24 cm	StLouis	NA	NA	NA	NA	NA	NA	NA	NA	NA	NA	NA	NA	NA	NA	NA	NA	NA
Cherry/plum	Prunus	St. Louis	Missouri	-90.28416445	38.6598995	7.62	poor	no_info	0 to 15.24 cm	StLouis	NA	NA	NA	NA	NA	NA	NA	NA	NA	NA	NA	NA	NA	NA	NA	NA	NA
Red maple	Acer rubrum	St. Louis	Missouri	-90.27954274	38.66020417	35.56	fair	naturally_occurring	30.48 to 45.72 cm	StLouis	NA	NA	NA	NA	NA	NA	NA	NA	NA	NA	NA	NA	NA	NA	NA	NA	NA
Amur maple	Acer ginnala	St. Louis	Missouri	-90.24108129	38.71661075	7.62	fair	introduced	0 to 15.24 cm	StLouis	NA	NA	NA	NA	NA	NA	NA	NA	NA	NA	NA	NA	NA	NA	NA	NA	NA
American sycamore	Platanus occidentalis	St. Louis	Missouri	-90.28426723	38.64985726	48.26	fair	naturally_occurring	45.72 to 60.96 cm	StLouis	NA	NA	NA	NA	NA	NA	NA	NA	NA	NA	NA	NA	NA	NA	NA	NA	NA
Littleleaf linden	Tilia cordata	St. Louis	Missouri	-90.28483375	38.64980497	60.96	fair	introduced	45.72 to 60.96 cm	StLouis	NA	NA	NA	NA	NA	NA	NA	NA	NA	NA	NA	NA	NA	NA	NA	NA	NA
Thornless honeylocust	Gleditsia triacanthos	St. Louis	Missouri	-90.28316966	38.64851765	35.56	fair	naturally_occurring	30.48 to 45.72 cm	StLouis	NA	NA	NA	NA	NA	NA	NA	NA	NA	NA	NA	NA	NA	NA	NA	NA	NA
Scarlet oak	Quercus coccinea	St. Louis	Missouri	-90.28320504	38.64838161	5.08	fair	naturally_occurring	0 to 15.24 cm	StLouis	NA	NA	NA	NA	NA	NA	NA	NA	NA	NA	NA	NA	NA	NA	NA	NA	NA
White ash	Fraxinus americana	St. Louis	Missouri	-90.28217188	38.64828034	55.88	fair	naturally_occurring	45.72 to 60.96 cm	StLouis	NA	NA	NA	NA	NA	NA	NA	NA	NA	NA	NA	NA	NA	NA	NA	NA	NA
White ash	Fraxinus americana	St. Louis	Missouri	-90.27954183	38.64800851	12.7	fair	naturally_occurring	0 to 15.24 cm	StLouis	NA	NA	NA	NA	NA	NA	NA	NA	NA	NA	NA	NA	NA	NA	NA	NA	NA
Green ash	Fraxinus pennsylvanica	St. Louis	Missouri	-90.27860057	38.64791711	48.26	fair	naturally_occurring	45.72 to 60.96 cm	StLouis	NA	NA	NA	NA	NA	NA	NA	NA	NA	NA	NA	NA	NA	NA	NA	NA	NA
Red maple	Acer rubrum	St. Louis	Missouri	-90.25240153	38.60071978	35.56	fair	naturally_occurring	30.48 to 45.72 cm	StLouis	NA	NA	NA	NA	NA	NA	NA	NA	NA	NA	NA	NA	NA	NA	NA	NA	NA
Silver maple	Acer saccharinum	St. Louis	Missouri	-90.22919336	38.72570261	30.48	fair	naturally_occurring	15.24 to 30.48 cm	StLouis	NA	NA	NA	NA	NA	NA	NA	NA	NA	NA	NA	NA	NA	NA	NA	NA	NA
Ginkgo	Ginkgo biloba	St. Louis	Missouri	-90.23052416	38.71081364	45.72	fair	introduced	30.48 to 45.72 cm	StLouis	NA	NA	NA	NA	NA	NA	NA	NA	NA	NA	NA	NA	NA	NA	NA	NA	NA
Silver maple	Acer saccharinum	St. Louis	Missouri	-90.24655038	38.59080444	78.74	poor	naturally_occurring	more than 76.2 cm	StLouis	NA	NA	NA	NA	NA	NA	NA	NA	NA	NA	NA	NA	NA	NA	NA	NA	NA
Red maple	Acer rubrum	St. Louis	Missouri	-90.24693793	38.58951032	7.62	poor	naturally_occurring	0 to 15.24 cm	StLouis	NA	NA	NA	NA	NA	NA	NA	NA	NA	NA	NA	NA	NA	NA	NA	NA	NA
Red maple	Acer rubrum	St. Louis	Missouri	-90.24783034	38.58881224	10.16	fair	naturally_occurring	0 to 15.24 cm	StLouis	NA	NA	NA	NA	NA	NA	NA	NA	NA	NA	NA	NA	NA	NA	NA	NA	NA
Callery pear	Pyrus calleryana	St. Louis	Missouri	-90.19138879	38.6194888	33.02	fair	introduced	30.48 to 45.72 cm	StLouis	NA	NA	NA	NA	NA	NA	NA	NA	NA	NA	NA	NA	NA	NA	NA	NA	NA
White ash	Fraxinus americana	St. Louis	Missouri	-90.19178857	38.61982437	40.64	fair	naturally_occurring	30.48 to 45.72 cm	StLouis	NA	NA	NA	NA	NA	NA	NA	NA	NA	NA	NA	NA	NA	NA	NA	NA	NA
Pin oak	Quercus palustris	St. Louis	Missouri	-90.19273616	38.61902322	55.88	fair	naturally_occurring	45.72 to 60.96 cm	StLouis	NA	NA	NA	NA	NA	NA	NA	NA	NA	NA	NA	NA	NA	NA	NA	NA	NA
Pin oak	Quercus palustris	St. Louis	Missouri	-90.19278603	38.61890616	45.72	fair	naturally_occurring	30.48 to 45.72 cm	StLouis	NA	NA	NA	NA	NA	NA	NA	NA	NA	NA	NA	NA	NA	NA	NA	NA	NA
Pin oak	Quercus palustris	St. Louis	Missouri	-90.30700781	38.5827611	114.3	fair	naturally_occurring	more than 76.2 cm	StLouis	NA	NA	NA	NA	NA	NA	NA	NA	NA	NA	NA	NA	NA	NA	NA	NA	NA
Flowering dogwood	Cornus florida	St. Louis	Missouri	-90.30471689	38.57568633	2.54	fair	naturally_occurring	0 to 15.24 cm	StLouis	NA	NA	NA	NA	NA	NA	NA	NA	NA	NA	NA	NA	NA	NA	NA	NA	NA
Northern red oak	Quercus rubra	St. Louis	Missouri	-90.30663479	38.57919511	2.54	fair	naturally_occurring	0 to 15.24 cm	StLouis	NA	NA	NA	NA	NA	NA	NA	NA	NA	NA	NA	NA	NA	NA	NA	NA	NA
Black locust	Robinia pseudoacacia	St. Louis	Missouri	-90.25803535	38.59773362	48.26	poor	naturally_occurring	45.72 to 60.96 cm	StLouis	NA	NA	NA	NA	NA	NA	NA	NA	NA	NA	NA	NA	NA	NA	NA	NA	NA
Red maple	Acer rubrum	St. Louis	Missouri	-90.25219012	38.59700896	5.08	good	naturally_occurring	0 to 15.24 cm	StLouis	NA	NA	NA	NA	NA	NA	NA	NA	NA	NA	NA	NA	NA	NA	NA	NA	NA
Scarlet oak	Quercus coccinea	St. Louis	Missouri	-90.25258429	38.59615612	2.54	good	naturally_occurring	0 to 15.24 cm	StLouis	NA	NA	NA	NA	NA	NA	NA	NA	NA	NA	NA	NA	NA	NA	NA	NA	NA
Silver maple	Acer saccharinum	St. Louis	Missouri	-90.25445	38.59564813	48.26	poor	naturally_occurring	45.72 to 60.96 cm	StLouis	NA	NA	NA	NA	NA	NA	NA	NA	NA	NA	NA	NA	NA	NA	NA	NA	NA
Pin oak	Quercus palustris	St. Louis	Missouri	-90.25731863	38.59584504	78.74	poor	naturally_occurring	more than 76.2 cm	StLouis	NA	NA	NA	NA	NA	NA	NA	NA	NA	NA	NA	NA	NA	NA	NA	NA	NA
Austrian pine	Pinus nigra	St. Louis	Missouri	-90.22990416	38.72604776	55.88	fair	introduced	45.72 to 60.96 cm	StLouis	NA	NA	NA	NA	NA	NA	NA	NA	NA	NA	NA	NA	NA	NA	NA	NA	NA
Pin oak	Quercus palustris	St. Louis	Missouri	-90.22996263	38.72623741	91.44	fair	naturally_occurring	more than 76.2 cm	StLouis	NA	NA	NA	NA	NA	NA	NA	NA	NA	NA	NA	NA	NA	NA	NA	NA	NA
Sweetgum	Liquidambar styraciflua	St. Louis	Missouri	-90.22834549	38.72631622	35.56	fair	naturally_occurring	30.48 to 45.72 cm	StLouis	NA	NA	NA	NA	NA	NA	NA	NA	NA	NA	NA	NA	NA	NA	NA	NA	NA
Silver maple	Acer saccharinum	St. Louis	Missouri	-90.23048191	38.72059019	40.64	fair	naturally_occurring	30.48 to 45.72 cm	StLouis	NA	NA	NA	NA	NA	NA	NA	NA	NA	NA	NA	NA	NA	NA	NA	NA	NA
Silver maple	Acer saccharinum	St. Louis	Missouri	-90.23040288	38.72103162	60.96	fair	naturally_occurring	45.72 to 60.96 cm	StLouis	NA	NA	NA	NA	NA	NA	NA	NA	NA	NA	NA	NA	NA	NA	NA	NA	NA
Pin oak	Quercus palustris	St. Louis	Missouri	-90.2555922	38.59933739	33.02	good	naturally_occurring	30.48 to 45.72 cm	StLouis	NA	NA	NA	NA	NA	NA	NA	NA	NA	NA	NA	NA	NA	NA	NA	NA	NA
American hornbeam	Carpinus caroliniana	St. Louis	Missouri	-90.25601604	38.59941079	7.62	good	naturally_occurring	0 to 15.24 cm	StLouis	NA	NA	NA	NA	NA	NA	NA	NA	NA	NA	NA	NA	NA	NA	NA	NA	NA
Northern red oak	Quercus rubra	St. Louis	Missouri	-90.25843731	38.59960416	10.16	good	naturally_occurring	0 to 15.24 cm	StLouis	NA	NA	NA	NA	NA	NA	NA	NA	NA	NA	NA	NA	NA	NA	NA	NA	NA
Freeman maple	Acer freemanii	St. Louis	Missouri	-90.28417963	38.66068537	5.08	fair	introduced	0 to 15.24 cm	StLouis	NA	NA	NA	NA	NA	NA	NA	NA	NA	NA	NA	NA	NA	NA	NA	NA	NA
Green ash	Fraxinus pennsylvanica	St. Louis	Missouri	-90.2789931	38.66029003	48.26	poor	naturally_occurring	45.72 to 60.96 cm	StLouis	NA	NA	NA	NA	NA	NA	NA	NA	NA	NA	NA	NA	NA	NA	NA	NA	NA
Freeman maple	Acer freemanii	St. Louis	Missouri	-90.28204642	38.66058703	5.08	good	introduced	0 to 15.24 cm	StLouis	NA	NA	NA	NA	NA	NA	NA	NA	NA	NA	NA	NA	NA	NA	NA	NA	NA
Tuliptree	Liriodendron tulipifera	St. Louis	Missouri	-90.24653824	38.58353936	2.54	fair	naturally_occurring	0 to 15.24 cm	StLouis	NA	NA	NA	NA	NA	NA	NA	NA	NA	NA	NA	NA	NA	NA	NA	NA	NA
Silver maple	Acer saccharinum	St. Louis	Missouri	-90.24798897	38.58443205	45.72	fair	naturally_occurring	30.48 to 45.72 cm	StLouis	NA	NA	NA	NA	NA	NA	NA	NA	NA	NA	NA	NA	NA	NA	NA	NA	NA
Red maple	Acer rubrum	St. Louis	Missouri	-90.24720426	38.58443058	40.64	fair	naturally_occurring	30.48 to 45.72 cm	StLouis	NA	NA	NA	NA	NA	NA	NA	NA	NA	NA	NA	NA	NA	NA	NA	NA	NA
Hybrid elm	Ulmus	St. Louis	Missouri	-90.24633154	38.58431727	12.7	fair	no_info	0 to 15.24 cm	StLouis	NA	NA	NA	NA	NA	NA	NA	NA	NA	NA	NA	NA	NA	NA	NA	NA	NA
Silver maple	Acer saccharinum	St. Louis	Missouri	-90.25064353	38.71485072	15.24	poor	naturally_occurring	0 to 15.24 cm	StLouis	NA	NA	NA	NA	NA	NA	NA	NA	NA	NA	NA	NA	NA	NA	NA	NA	NA
Callery pear	Pyrus calleryana	St. Louis	Missouri	-90.25057141	38.71501543	20.32	poor	introduced	15.24 to 30.48 cm	StLouis	NA	NA	NA	NA	NA	NA	NA	NA	NA	NA	NA	NA	NA	NA	NA	NA	NA
Cherry/plum	Prunus	St. Louis	Missouri	-90.24296541	38.71476008	17.78	fair	no_info	15.24 to 30.48 cm	StLouis	NA	NA	NA	NA	NA	NA	NA	NA	NA	NA	NA	NA	NA	NA	NA	NA	NA
Pin oak	Quercus palustris	St. Louis	Missouri	-90.23817249	38.71313378	81.28	good	naturally_occurring	more than 76.2 cm	StLouis	NA	NA	NA	NA	NA	NA	NA	NA	NA	NA	NA	NA	NA	NA	NA	NA	NA
Pin oak	Quercus palustris	St. Louis	Missouri	-90.23823131	38.71317591	81.28	good	naturally_occurring	more than 76.2 cm	StLouis	NA	NA	NA	NA	NA	NA	NA	NA	NA	NA	NA	NA	NA	NA	NA	NA	NA
Red maple	Acer rubrum	St. Louis	Missouri	-90.23838831	38.71324487	20.32	good	naturally_occurring	15.24 to 30.48 cm	StLouis	NA	NA	NA	NA	NA	NA	NA	NA	NA	NA	NA	NA	NA	NA	NA	NA	NA
Eastern cottonwood	Populus deltoides	St. Louis	Missouri	-90.25377521	38.60005925	58.42	fair	naturally_occurring	45.72 to 60.96 cm	StLouis	NA	NA	NA	NA	NA	NA	NA	NA	NA	NA	NA	NA	NA	NA	NA	NA	NA
London planetree	Platanus acerifolia	St. Louis	Missouri	-90.26004149	38.60064767	71.12	fair	introduced	60.96 to 76.2 cm	StLouis	NA	NA	NA	NA	NA	NA	NA	NA	NA	NA	NA	NA	NA	NA	NA	NA	NA
London planetree	Platanus acerifolia	St. Louis	Missouri	-90.26045965	38.60068757	66.04	fair	introduced	60.96 to 76.2 cm	StLouis	NA	NA	NA	NA	NA	NA	NA	NA	NA	NA	NA	NA	NA	NA	NA	NA	NA
Norway maple	Acer platanoides	St. Louis	Missouri	-90.24958209	38.58102125	17.78	good	introduced	15.24 to 30.48 cm	StLouis	NA	NA	NA	NA	NA	NA	NA	NA	NA	NA	NA	NA	NA	NA	NA	NA	NA
Norway maple	Acer platanoides	St. Louis	Missouri	-90.24974246	38.58081929	15.24	fair	introduced	0 to 15.24 cm	StLouis	NA	NA	NA	NA	NA	NA	NA	NA	NA	NA	NA	NA	NA	NA	NA	NA	NA
Eastern redbud	Cercis canadensis	St. Louis	Missouri	-90.23965734	38.71848241	10.16	good	naturally_occurring	0 to 15.24 cm	StLouis	NA	NA	NA	NA	NA	NA	NA	NA	NA	NA	NA	NA	NA	NA	NA	NA	NA
Red maple	Acer rubrum	St. Louis	Missouri	-90.2390142	38.7181892	22.86	poor	naturally_occurring	15.24 to 30.48 cm	StLouis	NA	NA	NA	NA	NA	NA	NA	NA	NA	NA	NA	NA	NA	NA	NA	NA	NA
Scarlet oak	Quercus coccinea	St. Louis	Missouri	-90.23587058	38.71447758	53.34	fair	naturally_occurring	45.72 to 60.96 cm	StLouis	NA	NA	NA	NA	NA	NA	NA	NA	NA	NA	NA	NA	NA	NA	NA	NA	NA
Pin oak	Quercus palustris	St. Louis	Missouri	-90.27708265	38.65333594	30.48	poor	naturally_occurring	15.24 to 30.48 cm	StLouis	NA	NA	NA	NA	NA	NA	NA	NA	NA	NA	NA	NA	NA	NA	NA	NA	NA
American sycamore	Platanus occidentalis	St. Louis	Missouri	-90.23971847	38.71806804	68.58	fair	naturally_occurring	60.96 to 76.2 cm	StLouis	NA	NA	NA	NA	NA	NA	NA	NA	NA	NA	NA	NA	NA	NA	NA	NA	NA
American sycamore	Platanus occidentalis	St. Louis	Missouri	-90.23964178	38.71861009	58.42	fair	naturally_occurring	45.72 to 60.96 cm	StLouis	NA	NA	NA	NA	NA	NA	NA	NA	NA	NA	NA	NA	NA	NA	NA	NA	NA
Freeman (autumn blaze) maple	Acer freemanii	St. Louis	Missouri	-90.27617071	38.65301472	10.16	fair	introduced	0 to 15.24 cm	StLouis	NA	NA	NA	NA	NA	NA	NA	NA	NA	NA	NA	NA	NA	NA	NA	NA	NA
London planetree	Platanus acerifolia	St. Louis	Missouri	-90.24039455	38.71919227	43.18	fair	introduced	30.48 to 45.72 cm	StLouis	NA	NA	NA	NA	NA	NA	NA	NA	NA	NA	NA	NA	NA	NA	NA	NA	NA
London planetree	Platanus acerifolia	St. Louis	Missouri	-90.24030278	38.71917814	60.96	fair	introduced	45.72 to 60.96 cm	StLouis	NA	NA	NA	NA	NA	NA	NA	NA	NA	NA	NA	NA	NA	NA	NA	NA	NA
London planetree	Platanus acerifolia	St. Louis	Missouri	-90.24020802	38.71916981	45.72	fair	introduced	30.48 to 45.72 cm	StLouis	NA	NA	NA	NA	NA	NA	NA	NA	NA	NA	NA	NA	NA	NA	NA	NA	NA
Pin oak	Quercus palustris	St. Louis	Missouri	-90.27681374	38.65193555	48.26	fair	naturally_occurring	45.72 to 60.96 cm	StLouis	NA	NA	NA	NA	NA	NA	NA	NA	NA	NA	NA	NA	NA	NA	NA	NA	NA
Scarlet oak	Quercus coccinea	St. Louis	Missouri	-90.28240673	38.65219759	5.08	fair	naturally_occurring	0 to 15.24 cm	StLouis	NA	NA	NA	NA	NA	NA	NA	NA	NA	NA	NA	NA	NA	NA	NA	NA	NA
Pin oak	Quercus palustris	St. Louis	Missouri	-90.28248656	38.65172411	33.02	fair	naturally_occurring	30.48 to 45.72 cm	StLouis	NA	NA	NA	NA	NA	NA	NA	NA	NA	NA	NA	NA	NA	NA	NA	NA	NA
Pin oak	Quercus palustris	St. Louis	Missouri	-90.28253686	38.65149209	43.18	fair	naturally_occurring	30.48 to 45.72 cm	StLouis	NA	NA	NA	NA	NA	NA	NA	NA	NA	NA	NA	NA	NA	NA	NA	NA	NA
Red maple	Acer rubrum	St. Louis	Missouri	-90.24104489	38.59620476	48.26	fair	naturally_occurring	45.72 to 60.96 cm	StLouis	NA	NA	NA	NA	NA	NA	NA	NA	NA	NA	NA	NA	NA	NA	NA	NA	NA
Siberian elm	Ulmus pumila	St. Louis	Missouri	-90.23896926	38.59673971	20.32	fair	introduced	15.24 to 30.48 cm	StLouis	NA	NA	NA	NA	NA	NA	NA	NA	NA	NA	NA	NA	NA	NA	NA	NA	NA
Red maple	Acer rubrum	St. Louis	Missouri	-90.23869495	38.59660213	30.48	fair	naturally_occurring	15.24 to 30.48 cm	StLouis	NA	NA	NA	NA	NA	NA	NA	NA	NA	NA	NA	NA	NA	NA	NA	NA	NA
Cherry/plum	Prunus	St. Louis	Missouri	-90.23887839	38.59667703	22.86	fair	no_info	15.24 to 30.48 cm	StLouis	NA	NA	NA	NA	NA	NA	NA	NA	NA	NA	NA	NA	NA	NA	NA	NA	NA
Pin oak	Quercus palustris	St. Louis	Missouri	-90.27060682	38.65881676	68.58	fair	naturally_occurring	60.96 to 76.2 cm	StLouis	NA	NA	NA	NA	NA	NA	NA	NA	NA	NA	NA	NA	NA	NA	NA	NA	NA
Green ash	Fraxinus pennsylvanica	St. Louis	Missouri	-90.27076951	38.65882653	15.24	fair	naturally_occurring	0 to 15.24 cm	StLouis	NA	NA	NA	NA	NA	NA	NA	NA	NA	NA	NA	NA	NA	NA	NA	NA	NA
Pin oak	Quercus palustris	St. Louis	Missouri	-90.27811344	38.65205846	63.5	fair	naturally_occurring	60.96 to 76.2 cm	StLouis	NA	NA	NA	NA	NA	NA	NA	NA	NA	NA	NA	NA	NA	NA	NA	NA	NA
Pin oak	Quercus palustris	St. Louis	Missouri	-90.28243612	38.65200317	43.18	fair	naturally_occurring	30.48 to 45.72 cm	StLouis	NA	NA	NA	NA	NA	NA	NA	NA	NA	NA	NA	NA	NA	NA	NA	NA	NA
Pin oak	Quercus palustris	St. Louis	Missouri	-90.2824701	38.65187715	45.72	fair	naturally_occurring	30.48 to 45.72 cm	StLouis	NA	NA	NA	NA	NA	NA	NA	NA	NA	NA	NA	NA	NA	NA	NA	NA	NA
Post oak	Quercus stellata	St. Louis	Missouri	-90.28877867	38.65448044	5.08	fair	naturally_occurring	0 to 15.24 cm	StLouis	NA	NA	NA	NA	NA	NA	NA	NA	NA	NA	NA	NA	NA	NA	NA	NA	NA
Green ash	Fraxinus pennsylvanica	St. Louis	Missouri	-90.28959431	38.65456091	22.86	fair	naturally_occurring	15.24 to 30.48 cm	StLouis	NA	NA	NA	NA	NA	NA	NA	NA	NA	NA	NA	NA	NA	NA	NA	NA	NA
American sycamore	Platanus occidentalis	St. Louis	Missouri	-90.29054215	38.65181197	96.52	fair	naturally_occurring	more than 76.2 cm	StLouis	NA	NA	NA	NA	NA	NA	NA	NA	NA	NA	NA	NA	NA	NA	NA	NA	NA
Siberian elm	Ulmus pumila	St. Louis	Missouri	-90.24031088	38.72066338	40.64	fair	introduced	30.48 to 45.72 cm	StLouis	NA	NA	NA	NA	NA	NA	NA	NA	NA	NA	NA	NA	NA	NA	NA	NA	NA
Freeman maple	Acer freemanii	St. Louis	Missouri	-90.238836	38.71912092	7.62	fair	introduced	0 to 15.24 cm	StLouis	NA	NA	NA	NA	NA	NA	NA	NA	NA	NA	NA	NA	NA	NA	NA	NA	NA
Pin oak	Quercus palustris	St. Louis	Missouri	-90.23912396	38.71914999	48.26	fair	naturally_occurring	45.72 to 60.96 cm	StLouis	NA	NA	NA	NA	NA	NA	NA	NA	NA	NA	NA	NA	NA	NA	NA	NA	NA
Silver maple	Acer saccharinum	St. Louis	Missouri	-90.23600446	38.71539552	38.1	fair	naturally_occurring	30.48 to 45.72 cm	StLouis	NA	NA	NA	NA	NA	NA	NA	NA	NA	NA	NA	NA	NA	NA	NA	NA	NA
Silver maple	Acer saccharinum	St. Louis	Missouri	-90.23448974	38.71442951	48.26	fair	naturally_occurring	45.72 to 60.96 cm	StLouis	NA	NA	NA	NA	NA	NA	NA	NA	NA	NA	NA	NA	NA	NA	NA	NA	NA
Freeman maple	Acer freemanii	St. Louis	Missouri	-90.27706255	38.65310416	17.78	fair	introduced	15.24 to 30.48 cm	StLouis	NA	NA	NA	NA	NA	NA	NA	NA	NA	NA	NA	NA	NA	NA	NA	NA	NA
Freeman (autumn blaze) maple	Acer freemanii	St. Louis	Missouri	-90.27674614	38.65307123	10.16	fair	introduced	0 to 15.24 cm	StLouis	NA	NA	NA	NA	NA	NA	NA	NA	NA	NA	NA	NA	NA	NA	NA	NA	NA
Sugar maple	Acer saccharum	St. Louis	Missouri	-90.27620754	38.65324999	10.16	fair	naturally_occurring	0 to 15.24 cm	StLouis	NA	NA	NA	NA	NA	NA	NA	NA	NA	NA	NA	NA	NA	NA	NA	NA	NA
Freeman maple	Acer freemanii	St. Louis	Missouri	-90.27644528	38.65326853	17.78	fair	introduced	15.24 to 30.48 cm	StLouis	NA	NA	NA	NA	NA	NA	NA	NA	NA	NA	NA	NA	NA	NA	NA	NA	NA
Green ash	Fraxinus pennsylvanica	St. Louis	Missouri	-90.24034265	38.72075907	12.7	fair	naturally_occurring	0 to 15.24 cm	StLouis	NA	NA	NA	NA	NA	NA	NA	NA	NA	NA	NA	NA	NA	NA	NA	NA	NA
Green ash	Fraxinus pennsylvanica	St. Louis	Missouri	-90.24020496	38.72152997	12.7	fair	naturally_occurring	0 to 15.24 cm	StLouis	NA	NA	NA	NA	NA	NA	NA	NA	NA	NA	NA	NA	NA	NA	NA	NA	NA
Pin oak	Quercus palustris	St. Louis	Missouri	-90.24049525	38.71919597	43.18	fair	naturally_occurring	30.48 to 45.72 cm	StLouis	NA	NA	NA	NA	NA	NA	NA	NA	NA	NA	NA	NA	NA	NA	NA	NA	NA
Weeping willow	Salix babylonica	St. Louis	Missouri	-90.2403179	38.71349146	2.54	fair	introduced	0 to 15.24 cm	StLouis	NA	NA	NA	NA	NA	NA	NA	NA	NA	NA	NA	NA	NA	NA	NA	NA	NA
Sugar maple	Acer saccharum	St. Louis	Missouri	-90.25278533	38.60275565	33.02	fair	naturally_occurring	30.48 to 45.72 cm	StLouis	NA	NA	NA	NA	NA	NA	NA	NA	NA	NA	NA	NA	NA	NA	NA	NA	NA
American sycamore	Platanus occidentalis	St. Louis	Missouri	-90.24223007	38.71245308	76.2	fair	naturally_occurring	60.96 to 76.2 cm	StLouis	NA	NA	NA	NA	NA	NA	NA	NA	NA	NA	NA	NA	NA	NA	NA	NA	NA
Flowering crabapple	Malus sylvestris	St. Louis	Missouri	-90.23297111	38.71101525	2.54	good	introduced	0 to 15.24 cm	StLouis	NA	NA	NA	NA	NA	NA	NA	NA	NA	NA	NA	NA	NA	NA	NA	NA	NA
Sugar maple	Acer saccharum	St. Louis	Missouri	-90.29373747	38.65030905	20.32	excellent	naturally_occurring	15.24 to 30.48 cm	StLouis	NA	NA	NA	NA	NA	NA	NA	NA	NA	NA	NA	NA	NA	NA	NA	NA	NA
Eastern redbud	Cercis canadensis	St. Louis	Missouri	-90.25827326	38.60100724	30.48	fair	naturally_occurring	15.24 to 30.48 cm	StLouis	NA	NA	NA	NA	NA	NA	NA	NA	NA	NA	NA	NA	NA	NA	NA	NA	NA
London planetree	Platanus acerifolia	St. Louis	Missouri	-90.25587121	38.60104403	10.16	poor	introduced	0 to 15.24 cm	StLouis	NA	NA	NA	NA	NA	NA	NA	NA	NA	NA	NA	NA	NA	NA	NA	NA	NA
Red maple	Acer rubrum	St. Louis	Missouri	-90.25989098	38.60152799	50.8	fair	naturally_occurring	45.72 to 60.96 cm	StLouis	NA	NA	NA	NA	NA	NA	NA	NA	NA	NA	NA	NA	NA	NA	NA	NA	NA
Pin oak	Quercus palustris	St. Louis	Missouri	-90.24100601	38.71784748	30.48	fair	naturally_occurring	15.24 to 30.48 cm	StLouis	NA	NA	NA	NA	NA	NA	NA	NA	NA	NA	NA	NA	NA	NA	NA	NA	NA
Common hackberry	Celtis occidentalis	St. Louis	Missouri	-90.22509554	38.72720074	25.4	fair	naturally_occurring	15.24 to 30.48 cm	StLouis	NA	NA	NA	NA	NA	NA	NA	NA	NA	NA	NA	NA	NA	NA	NA	NA	NA
Callery pear	Pyrus calleryana	St. Louis	Missouri	-90.24914201	38.58402176	10.16	fair	introduced	0 to 15.24 cm	StLouis	NA	NA	NA	NA	NA	NA	NA	NA	NA	NA	NA	NA	NA	NA	NA	NA	NA
Flowering crabapple	Malus sylvestris	St. Louis	Missouri	-90.23327228	38.71096014	2.54	good	introduced	0 to 15.24 cm	StLouis	NA	NA	NA	NA	NA	NA	NA	NA	NA	NA	NA	NA	NA	NA	NA	NA	NA
Pin oak	Quercus palustris	St. Louis	Missouri	-90.1980089	38.74708897	7.62	fair	naturally_occurring	0 to 15.24 cm	StLouis	NA	NA	NA	NA	NA	NA	NA	NA	NA	NA	NA	NA	NA	NA	NA	NA	NA
Red maple	Acer rubrum	St. Louis	Missouri	-90.25808884	38.60046626	27.94	fair	naturally_occurring	15.24 to 30.48 cm	StLouis	NA	NA	NA	NA	NA	NA	NA	NA	NA	NA	NA	NA	NA	NA	NA	NA	NA
Red maple	Acer rubrum	St. Louis	Missouri	-90.24869504	38.58045674	10.16	fair	naturally_occurring	0 to 15.24 cm	StLouis	NA	NA	NA	NA	NA	NA	NA	NA	NA	NA	NA	NA	NA	NA	NA	NA	NA
Eastern redbud	Cercis canadensis	St. Louis	Missouri	-90.24890947	38.58144178	5.08	good	naturally_occurring	0 to 15.24 cm	StLouis	NA	NA	NA	NA	NA	NA	NA	NA	NA	NA	NA	NA	NA	NA	NA	NA	NA
Sugar maple	Acer saccharum	St. Louis	Missouri	-90.25070538	38.58335072	2.54	fair	naturally_occurring	0 to 15.24 cm	StLouis	NA	NA	NA	NA	NA	NA	NA	NA	NA	NA	NA	NA	NA	NA	NA	NA	NA
Callery pear	Pyrus calleryana	St. Louis	Missouri	-90.25540804	38.58485204	27.94	poor	introduced	15.24 to 30.48 cm	StLouis	NA	NA	NA	NA	NA	NA	NA	NA	NA	NA	NA	NA	NA	NA	NA	NA	NA
Sugar maple	Acer saccharum	St. Louis	Missouri	-90.24628454	38.58757207	2.54	fair	naturally_occurring	0 to 15.24 cm	StLouis	NA	NA	NA	NA	NA	NA	NA	NA	NA	NA	NA	NA	NA	NA	NA	NA	NA
Littleleaf linden	Tilia cordata	St. Louis	Missouri	-90.24735476	38.58586043	40.64	fair	introduced	30.48 to 45.72 cm	StLouis	NA	NA	NA	NA	NA	NA	NA	NA	NA	NA	NA	NA	NA	NA	NA	NA	NA
Green ash	Fraxinus pennsylvanica	St. Louis	Missouri	-90.25052608	38.58417593	20.32	good	naturally_occurring	15.24 to 30.48 cm	StLouis	NA	NA	NA	NA	NA	NA	NA	NA	NA	NA	NA	NA	NA	NA	NA	NA	NA
American sycamore	Platanus occidentalis	St. Louis	Missouri	-90.25157132	38.58802384	35.56	fair	naturally_occurring	30.48 to 45.72 cm	StLouis	NA	NA	NA	NA	NA	NA	NA	NA	NA	NA	NA	NA	NA	NA	NA	NA	NA
Green ash	Fraxinus pennsylvanica	St. Louis	Missouri	-90.25232958	38.58638677	27.94	fair	naturally_occurring	15.24 to 30.48 cm	StLouis	NA	NA	NA	NA	NA	NA	NA	NA	NA	NA	NA	NA	NA	NA	NA	NA	NA
Norway maple	Acer platanoides	St. Louis	Missouri	-90.24852988	38.59661209	12.7	fair	introduced	0 to 15.24 cm	StLouis	NA	NA	NA	NA	NA	NA	NA	NA	NA	NA	NA	NA	NA	NA	NA	NA	NA
Siberian elm	Ulmus pumila	St. Louis	Missouri	-90.24785671	38.59644026	33.02	poor	introduced	30.48 to 45.72 cm	StLouis	NA	NA	NA	NA	NA	NA	NA	NA	NA	NA	NA	NA	NA	NA	NA	NA	NA
Pin oak	Quercus palustris	St. Louis	Missouri	-90.24593181	38.59764955	88.9	poor	naturally_occurring	more than 76.2 cm	StLouis	NA	NA	NA	NA	NA	NA	NA	NA	NA	NA	NA	NA	NA	NA	NA	NA	NA
Thornless honeylocust	Gleditsia triacanthos	St. Louis	Missouri	-90.24340325	38.59708569	30.48	fair	naturally_occurring	15.24 to 30.48 cm	StLouis	NA	NA	NA	NA	NA	NA	NA	NA	NA	NA	NA	NA	NA	NA	NA	NA	NA
Shingle oak	Quercus imbricaria	St. Louis	Missouri	-90.24844178	38.59774096	10.16	fair	naturally_occurring	0 to 15.24 cm	StLouis	NA	NA	NA	NA	NA	NA	NA	NA	NA	NA	NA	NA	NA	NA	NA	NA	NA
Pin oak	Quercus palustris	St. Louis	Missouri	-90.24943009	38.5978883	68.58	poor	naturally_occurring	60.96 to 76.2 cm	StLouis	NA	NA	NA	NA	NA	NA	NA	NA	NA	NA	NA	NA	NA	NA	NA	NA	NA
Silver maple	Acer saccharinum	St. Louis	Missouri	-90.24340819	38.59833103	27.94	fair	naturally_occurring	15.24 to 30.48 cm	StLouis	NA	NA	NA	NA	NA	NA	NA	NA	NA	NA	NA	NA	NA	NA	NA	NA	NA
Callery pear	Pyrus calleryana	St. Louis	Missouri	-90.24621827	38.71741184	25.4	fair	introduced	15.24 to 30.48 cm	StLouis	NA	NA	NA	NA	NA	NA	NA	NA	NA	NA	NA	NA	NA	NA	NA	NA	NA
Common hackberry	Celtis occidentalis	St. Louis	Missouri	-90.22461943	38.72739084	20.32	fair	naturally_occurring	15.24 to 30.48 cm	StLouis	NA	NA	NA	NA	NA	NA	NA	NA	NA	NA	NA	NA	NA	NA	NA	NA	NA
Hybrid elm	Ulmus	St. Louis	Missouri	-90.27023193	38.66084753	20.32	fair	no_info	15.24 to 30.48 cm	StLouis	NA	NA	NA	NA	NA	NA	NA	NA	NA	NA	NA	NA	NA	NA	NA	NA	NA
Red maple	Acer rubrum	St. Louis	Missouri	-90.26028639	38.66482877	25.4	fair	naturally_occurring	15.24 to 30.48 cm	StLouis	NA	NA	NA	NA	NA	NA	NA	NA	NA	NA	NA	NA	NA	NA	NA	NA	NA
Green ash	Fraxinus pennsylvanica	St. Louis	Missouri	-90.278896	38.66027992	60.96	poor	naturally_occurring	45.72 to 60.96 cm	StLouis	NA	NA	NA	NA	NA	NA	NA	NA	NA	NA	NA	NA	NA	NA	NA	NA	NA
Tree of heaven	Ailanthus altissima	St. Louis	Missouri	-90.29020458	38.65936696	20.32	dead	introduced	15.24 to 30.48 cm	StLouis	NA	NA	NA	NA	NA	NA	NA	NA	NA	NA	NA	NA	NA	NA	NA	NA	NA
Sugar maple	Acer saccharum	St. Louis	Missouri	-90.23891512	38.71661428	15.24	fair	naturally_occurring	0 to 15.24 cm	StLouis	NA	NA	NA	NA	NA	NA	NA	NA	NA	NA	NA	NA	NA	NA	NA	NA	NA
Flowering crabapple	Malus sylvestris	St. Louis	Missouri	-90.28485439	38.65018296	38.1	fair	introduced	30.48 to 45.72 cm	StLouis	NA	NA	NA	NA	NA	NA	NA	NA	NA	NA	NA	NA	NA	NA	NA	NA	NA
Japanese zelkova	Zelkova serrata	St. Louis	Missouri	-90.28425428	38.65374777	50.8	fair	introduced	45.72 to 60.96 cm	StLouis	NA	NA	NA	NA	NA	NA	NA	NA	NA	NA	NA	NA	NA	NA	NA	NA	NA
American sycamore	Platanus occidentalis	St. Louis	Missouri	-90.273662	38.65179847	58.42	fair	naturally_occurring	45.72 to 60.96 cm	StLouis	NA	NA	NA	NA	NA	NA	NA	NA	NA	NA	NA	NA	NA	NA	NA	NA	NA
Norway maple	Acer platanoides	St. Louis	Missouri	-90.29199666	38.65013112	20.32	fair	introduced	15.24 to 30.48 cm	StLouis	NA	NA	NA	NA	NA	NA	NA	NA	NA	NA	NA	NA	NA	NA	NA	NA	NA
Red maple	Acer rubrum	St. Louis	Missouri	-90.25907505	38.60056291	30.48	poor	naturally_occurring	15.24 to 30.48 cm	StLouis	NA	NA	NA	NA	NA	NA	NA	NA	NA	NA	NA	NA	NA	NA	NA	NA	NA
Sugar maple	Acer saccharum	St. Louis	Missouri	-90.23317143	38.71585678	60.96	poor	naturally_occurring	45.72 to 60.96 cm	StLouis	NA	NA	NA	NA	NA	NA	NA	NA	NA	NA	NA	NA	NA	NA	NA	NA	NA
Ginkgo	Ginkgo biloba	St. Louis	Missouri	-90.24467318	38.58392866	5.08	fair	introduced	0 to 15.24 cm	StLouis	NA	NA	NA	NA	NA	NA	NA	NA	NA	NA	NA	NA	NA	NA	NA	NA	NA
Thornless honeylocust	Gleditsia triacanthos	St. Louis	Missouri	-90.24483407	38.58932185	20.32	fair	naturally_occurring	15.24 to 30.48 cm	StLouis	NA	NA	NA	NA	NA	NA	NA	NA	NA	NA	NA	NA	NA	NA	NA	NA	NA
Hybrid elm	Ulmus	St. Louis	Missouri	-90.29533809	38.65510576	15.24	fair	no_info	0 to 15.24 cm	StLouis	NA	NA	NA	NA	NA	NA	NA	NA	NA	NA	NA	NA	NA	NA	NA	NA	NA
White ash	Fraxinus americana	St. Louis	Missouri	-90.20310923	38.61813861	12.7	fair	naturally_occurring	0 to 15.24 cm	StLouis	NA	NA	NA	NA	NA	NA	NA	NA	NA	NA	NA	NA	NA	NA	NA	NA	NA
European hornbeam	Carpinus betulus	St. Louis	Missouri	-90.19524732	38.61543807	7.62	fair	introduced	0 to 15.24 cm	StLouis	NA	NA	NA	NA	NA	NA	NA	NA	NA	NA	NA	NA	NA	NA	NA	NA	NA
tree	NA	St. Louis	Missouri	-90.19820802	38.61699597	20.32	dead	no_info	15.24 to 30.48 cm	StLouis	NA	NA	NA	NA	NA	NA	NA	NA	NA	NA	NA	NA	NA	NA	NA	NA	NA
Eastern redcedar	Juniperus virginiana	St. Louis	Missouri	-90.19386739	38.61876379	7.62	poor	naturally_occurring	0 to 15.24 cm	StLouis	NA	NA	NA	NA	NA	NA	NA	NA	NA	NA	NA	NA	NA	NA	NA	NA	NA
Sweetgum	Liquidambar styraciflua	St. Louis	Missouri	-90.30030711	38.65345815	38.1	fair	naturally_occurring	30.48 to 45.72 cm	StLouis	NA	NA	NA	NA	NA	NA	NA	NA	NA	NA	NA	NA	NA	NA	NA	NA	NA
Ginkgo	Ginkgo biloba	St. Louis	Missouri	-90.2009653	38.60092559	38.1	fair	introduced	30.48 to 45.72 cm	StLouis	NA	NA	NA	NA	NA	NA	NA	NA	NA	NA	NA	NA	NA	NA	NA	NA	NA
Littleleaf linden	Tilia cordata	St. Louis	Missouri	-90.30486913	38.5813505	7.62	fair	introduced	0 to 15.24 cm	StLouis	NA	NA	NA	NA	NA	NA	NA	NA	NA	NA	NA	NA	NA	NA	NA	NA	NA
Red maple	Acer rubrum	St. Louis	Missouri	-90.25194504	38.59698157	5.08	poor	naturally_occurring	0 to 15.24 cm	StLouis	NA	NA	NA	NA	NA	NA	NA	NA	NA	NA	NA	NA	NA	NA	NA	NA	NA
Cherry/plum	Prunus	St. Louis	Missouri	-90.25277936	38.59627854	27.94	fair	no_info	15.24 to 30.48 cm	StLouis	NA	NA	NA	NA	NA	NA	NA	NA	NA	NA	NA	NA	NA	NA	NA	NA	NA
American elm	Ulmus americana	St. Louis	Missouri	-90.25642138	38.59592594	5.08	fair	naturally_occurring	0 to 15.24 cm	StLouis	NA	NA	NA	NA	NA	NA	NA	NA	NA	NA	NA	NA	NA	NA	NA	NA	NA
River birch	Betula nigra	St. Louis	Missouri	-90.25426572	38.59633365	50.8	fair	naturally_occurring	45.72 to 60.96 cm	StLouis	NA	NA	NA	NA	NA	NA	NA	NA	NA	NA	NA	NA	NA	NA	NA	NA	NA
Red maple	Acer rubrum	St. Louis	Missouri	-90.2569838	38.59581553	27.94	fair	naturally_occurring	15.24 to 30.48 cm	StLouis	NA	NA	NA	NA	NA	NA	NA	NA	NA	NA	NA	NA	NA	NA	NA	NA	NA
Eastern redbud	Cercis canadensis	St. Louis	Missouri	-90.25141704	38.59522037	15.24	fair	naturally_occurring	0 to 15.24 cm	StLouis	NA	NA	NA	NA	NA	NA	NA	NA	NA	NA	NA	NA	NA	NA	NA	NA	NA
Sweetgum	Liquidambar styraciflua	St. Louis	Missouri	-90.23414574	38.72511686	68.58	poor	naturally_occurring	60.96 to 76.2 cm	StLouis	NA	NA	NA	NA	NA	NA	NA	NA	NA	NA	NA	NA	NA	NA	NA	NA	NA
Thornless honeylocust	Gleditsia triacanthos	St. Louis	Missouri	-90.2399774	38.72308147	17.78	fair	naturally_occurring	15.24 to 30.48 cm	StLouis	NA	NA	NA	NA	NA	NA	NA	NA	NA	NA	NA	NA	NA	NA	NA	NA	NA
Sweetgum	Liquidambar styraciflua	St. Louis	Missouri	-90.22849248	38.72649785	22.86	fair	naturally_occurring	15.24 to 30.48 cm	StLouis	NA	NA	NA	NA	NA	NA	NA	NA	NA	NA	NA	NA	NA	NA	NA	NA	NA
Freeman maple	Acer freemanii	St. Louis	Missouri	-90.23006594	38.72568053	33.02	fair	introduced	30.48 to 45.72 cm	StLouis	NA	NA	NA	NA	NA	NA	NA	NA	NA	NA	NA	NA	NA	NA	NA	NA	NA
Sweetgum	Liquidambar styraciflua	St. Louis	Missouri	-90.23209609	38.7186808	38.1	fair	naturally_occurring	30.48 to 45.72 cm	StLouis	NA	NA	NA	NA	NA	NA	NA	NA	NA	NA	NA	NA	NA	NA	NA	NA	NA
Red maple	Acer rubrum	St. Louis	Missouri	-90.2741235	38.65344045	27.94	fair	naturally_occurring	15.24 to 30.48 cm	StLouis	NA	NA	NA	NA	NA	NA	NA	NA	NA	NA	NA	NA	NA	NA	NA	NA	NA
River birch	Betula nigra	St. Louis	Missouri	-90.25511902	38.60007061	15.24	good	naturally_occurring	0 to 15.24 cm	StLouis	NA	NA	NA	NA	NA	NA	NA	NA	NA	NA	NA	NA	NA	NA	NA	NA	NA
Callery pear	Pyrus calleryana	St. Louis	Missouri	-90.25866452	38.59929014	33.02	fair	introduced	30.48 to 45.72 cm	StLouis	NA	NA	NA	NA	NA	NA	NA	NA	NA	NA	NA	NA	NA	NA	NA	NA	NA
Green ash	Fraxinus pennsylvanica	St. Louis	Missouri	-90.25537658	38.59921326	22.86	fair	naturally_occurring	15.24 to 30.48 cm	StLouis	NA	NA	NA	NA	NA	NA	NA	NA	NA	NA	NA	NA	NA	NA	NA	NA	NA
Cherry/plum	Prunus	St. Louis	Missouri	-90.28524012	38.66000166	10.16	fair	no_info	0 to 15.24 cm	StLouis	NA	NA	NA	NA	NA	NA	NA	NA	NA	NA	NA	NA	NA	NA	NA	NA	NA
Tree of heaven	Ailanthus altissima	St. Louis	Missouri	-90.29022656	38.65936856	20.32	fair	introduced	15.24 to 30.48 cm	StLouis	NA	NA	NA	NA	NA	NA	NA	NA	NA	NA	NA	NA	NA	NA	NA	NA	NA
Callery pear	Pyrus calleryana	St. Louis	Missouri	-90.24904559	38.58526902	10.16	fair	introduced	0 to 15.24 cm	StLouis	NA	NA	NA	NA	NA	NA	NA	NA	NA	NA	NA	NA	NA	NA	NA	NA	NA
Littleleaf linden	Tilia cordata	St. Louis	Missouri	-90.24684997	38.58261109	10.16	poor	introduced	0 to 15.24 cm	StLouis	NA	NA	NA	NA	NA	NA	NA	NA	NA	NA	NA	NA	NA	NA	NA	NA	NA
Littleleaf linden	Tilia cordata	St. Louis	Missouri	-90.24549674	38.58340846	5.08	fair	introduced	0 to 15.24 cm	StLouis	NA	NA	NA	NA	NA	NA	NA	NA	NA	NA	NA	NA	NA	NA	NA	NA	NA
Sugar maple	Acer saccharum	St. Louis	Missouri	-90.24792337	38.58482744	38.1	fair	naturally_occurring	30.48 to 45.72 cm	StLouis	NA	NA	NA	NA	NA	NA	NA	NA	NA	NA	NA	NA	NA	NA	NA	NA	NA
Silver maple	Acer saccharinum	St. Louis	Missouri	-90.24562093	38.5963246	48.26	fair	naturally_occurring	45.72 to 60.96 cm	StLouis	NA	NA	NA	NA	NA	NA	NA	NA	NA	NA	NA	NA	NA	NA	NA	NA	NA
Kentucky coffeetree	Gymnocladus dioicus	St. Louis	Missouri	-90.24715201	38.60233907	27.94	fair	naturally_occurring	15.24 to 30.48 cm	StLouis	NA	NA	NA	NA	NA	NA	NA	NA	NA	NA	NA	NA	NA	NA	NA	NA	NA
Sugar maple	Acer saccharum	St. Louis	Missouri	-90.24421991	38.7134412	17.78	fair	naturally_occurring	15.24 to 30.48 cm	StLouis	NA	NA	NA	NA	NA	NA	NA	NA	NA	NA	NA	NA	NA	NA	NA	NA	NA
Ginkgo	Ginkgo biloba	St. Louis	Missouri	-90.25438923	38.60189598	7.62	fair	introduced	0 to 15.24 cm	StLouis	NA	NA	NA	NA	NA	NA	NA	NA	NA	NA	NA	NA	NA	NA	NA	NA	NA
Pin oak	Quercus palustris	St. Louis	Missouri	-90.25080268	38.58241898	73.66	fair	naturally_occurring	60.96 to 76.2 cm	StLouis	NA	NA	NA	NA	NA	NA	NA	NA	NA	NA	NA	NA	NA	NA	NA	NA	NA
Silver maple	Acer saccharinum	St. Louis	Missouri	-90.23865605	38.71284223	50.8	fair	naturally_occurring	45.72 to 60.96 cm	StLouis	NA	NA	NA	NA	NA	NA	NA	NA	NA	NA	NA	NA	NA	NA	NA	NA	NA
Carolina silverbell	Halesia carolina	St. Louis	Missouri	-90.25302546	38.60010095	5.08	fair	introduced	0 to 15.24 cm	StLouis	NA	NA	NA	NA	NA	NA	NA	NA	NA	NA	NA	NA	NA	NA	NA	NA	NA
Silver maple	Acer saccharinum	St. Louis	Missouri	-90.25140363	38.60062031	68.58	fair	naturally_occurring	60.96 to 76.2 cm	StLouis	NA	NA	NA	NA	NA	NA	NA	NA	NA	NA	NA	NA	NA	NA	NA	NA	NA
Hybrid elm	Ulmus	St. Louis	Missouri	-90.24765362	38.58253026	2.54	good	no_info	0 to 15.24 cm	StLouis	NA	NA	NA	NA	NA	NA	NA	NA	NA	NA	NA	NA	NA	NA	NA	NA	NA
Zelkova	Zelkova serrata	St. Louis	Missouri	-90.24732242	38.58247171	5.08	fair	introduced	0 to 15.24 cm	StLouis	NA	NA	NA	NA	NA	NA	NA	NA	NA	NA	NA	NA	NA	NA	NA	NA	NA
Sawtooth oak	Quercus acutissima	St. Louis	Missouri	-90.25408228	38.58445847	5.08	fair	introduced	0 to 15.24 cm	StLouis	NA	NA	NA	NA	NA	NA	NA	NA	NA	NA	NA	NA	NA	NA	NA	NA	NA
Littleleaf linden	Tilia cordata	St. Louis	Missouri	-90.24800194	38.58668934	2.54	fair	introduced	0 to 15.24 cm	StLouis	NA	NA	NA	NA	NA	NA	NA	NA	NA	NA	NA	NA	NA	NA	NA	NA	NA
Red maple	Acer rubrum	St. Louis	Missouri	-90.24855686	38.58736457	15.24	fair	naturally_occurring	0 to 15.24 cm	StLouis	NA	NA	NA	NA	NA	NA	NA	NA	NA	NA	NA	NA	NA	NA	NA	NA	NA
Pin oak	Quercus palustris	St. Louis	Missouri	-90.23949564	38.72006922	83.82	fair	naturally_occurring	more than 76.2 cm	StLouis	NA	NA	NA	NA	NA	NA	NA	NA	NA	NA	NA	NA	NA	NA	NA	NA	NA
Pin oak	Quercus palustris	St. Louis	Missouri	-90.23973726	38.72009131	91.44	fair	naturally_occurring	more than 76.2 cm	StLouis	NA	NA	NA	NA	NA	NA	NA	NA	NA	NA	NA	NA	NA	NA	NA	NA	NA
Littleleaf linden	Tilia cordata	St. Louis	Missouri	-90.2838709	38.6498153	40.64	fair	introduced	30.48 to 45.72 cm	StLouis	NA	NA	NA	NA	NA	NA	NA	NA	NA	NA	NA	NA	NA	NA	NA	NA	NA
Goldenraintree	Koelreuteria paniculata	St. Louis	Missouri	-90.28400587	38.64982446	48.26	fair	introduced	45.72 to 60.96 cm	StLouis	NA	NA	NA	NA	NA	NA	NA	NA	NA	NA	NA	NA	NA	NA	NA	NA	NA
Freeman maple	Acer freemanii	St. Louis	Missouri	-90.28030617	38.65341851	10.16	good	introduced	0 to 15.24 cm	StLouis	NA	NA	NA	NA	NA	NA	NA	NA	NA	NA	NA	NA	NA	NA	NA	NA	NA
Hawthorn	Crataegus	St. Louis	Missouri	-90.28402211	38.64847079	10.16	fair	no_info	0 to 15.24 cm	StLouis	NA	NA	NA	NA	NA	NA	NA	NA	NA	NA	NA	NA	NA	NA	NA	NA	NA
Goldenraintree	Koelreuteria paniculata	St. Louis	Missouri	-90.28277288	38.64834769	53.34	fair	introduced	45.72 to 60.96 cm	StLouis	NA	NA	NA	NA	NA	NA	NA	NA	NA	NA	NA	NA	NA	NA	NA	NA	NA
Pin oak	Quercus palustris	St. Louis	Missouri	-90.24040679	38.72039961	68.58	fair	naturally_occurring	60.96 to 76.2 cm	StLouis	NA	NA	NA	NA	NA	NA	NA	NA	NA	NA	NA	NA	NA	NA	NA	NA	NA
Sycamore american	Platanus occidentalis	St. Louis	Missouri	-90.23960539	38.71792863	86.36	fair	naturally_occurring	more than 76.2 cm	StLouis	NA	NA	NA	NA	NA	NA	NA	NA	NA	NA	NA	NA	NA	NA	NA	NA	NA
Pin oak	Quercus palustris	St. Louis	Missouri	-90.23887175	38.71751457	83.82	good	naturally_occurring	more than 76.2 cm	StLouis	NA	NA	NA	NA	NA	NA	NA	NA	NA	NA	NA	NA	NA	NA	NA	NA	NA
Japanese zelkova	Zelkova serrata	St. Louis	Missouri	-90.28481432	38.65072497	40.64	fair	introduced	30.48 to 45.72 cm	StLouis	NA	NA	NA	NA	NA	NA	NA	NA	NA	NA	NA	NA	NA	NA	NA	NA	NA
Hedge maple	Acer campestre	St. Louis	Missouri	-90.284726	38.65103456	10.16	fair	introduced	0 to 15.24 cm	StLouis	NA	NA	NA	NA	NA	NA	NA	NA	NA	NA	NA	NA	NA	NA	NA	NA	NA
Hybrid elm	Ulmus	St. Louis	Missouri	-90.281095	38.65362231	5.08	fair	no_info	0 to 15.24 cm	StLouis	NA	NA	NA	NA	NA	NA	NA	NA	NA	NA	NA	NA	NA	NA	NA	NA	NA
Green ash	Fraxinus pennsylvanica	St. Louis	Missouri	-90.28109037	38.65372644	30.48	dead	naturally_occurring	15.24 to 30.48 cm	StLouis	NA	NA	NA	NA	NA	NA	NA	NA	NA	NA	NA	NA	NA	NA	NA	NA	NA
Callery pear	Pyrus calleryana	St. Louis	Missouri	-90.29171669	38.65086861	35.56	fair	introduced	30.48 to 45.72 cm	StLouis	NA	NA	NA	NA	NA	NA	NA	NA	NA	NA	NA	NA	NA	NA	NA	NA	NA
American sycamore	Platanus occidentalis	St. Louis	Missouri	-90.24070592	38.71868264	78.74	fair	naturally_occurring	more than 76.2 cm	StLouis	NA	NA	NA	NA	NA	NA	NA	NA	NA	NA	NA	NA	NA	NA	NA	NA	NA
Pin oak	Quercus palustris	St. Louis	Missouri	-90.27596388	38.65185081	99.06	fair	naturally_occurring	more than 76.2 cm	StLouis	NA	NA	NA	NA	NA	NA	NA	NA	NA	NA	NA	NA	NA	NA	NA	NA	NA
Green ash	Fraxinus pennsylvanica	St. Louis	Missouri	-90.29012219	38.65438323	15.24	poor	naturally_occurring	0 to 15.24 cm	StLouis	NA	NA	NA	NA	NA	NA	NA	NA	NA	NA	NA	NA	NA	NA	NA	NA	NA
Japanese zelkova	Zelkova serrata	St. Louis	Missouri	-90.28446154	38.65345388	38.1	fair	introduced	30.48 to 45.72 cm	StLouis	NA	NA	NA	NA	NA	NA	NA	NA	NA	NA	NA	NA	NA	NA	NA	NA	NA
Red maple	Acer rubrum	St. Louis	Missouri	-90.24201461	38.59621903	5.08	fair	naturally_occurring	0 to 15.24 cm	StLouis	NA	NA	NA	NA	NA	NA	NA	NA	NA	NA	NA	NA	NA	NA	NA	NA	NA
Pin oak	Quercus palustris	St. Louis	Missouri	-90.27642881	38.65190089	15.24	fair	naturally_occurring	0 to 15.24 cm	StLouis	NA	NA	NA	NA	NA	NA	NA	NA	NA	NA	NA	NA	NA	NA	NA	NA	NA
Japanese zelkova	Zelkova serrata	St. Louis	Missouri	-90.28465377	38.65232724	68.58	fair	introduced	60.96 to 76.2 cm	StLouis	NA	NA	NA	NA	NA	NA	NA	NA	NA	NA	NA	NA	NA	NA	NA	NA	NA
Japanese zelkova	Zelkova serrata	St. Louis	Missouri	-90.28459994	38.6525442	35.56	fair	introduced	30.48 to 45.72 cm	StLouis	NA	NA	NA	NA	NA	NA	NA	NA	NA	NA	NA	NA	NA	NA	NA	NA	NA
Blackgum	Nyssa sylvatica	St. Louis	Missouri	-90.28836625	38.65432479	5.08	fair	naturally_occurring	0 to 15.24 cm	StLouis	NA	NA	NA	NA	NA	NA	NA	NA	NA	NA	NA	NA	NA	NA	NA	NA	NA
White ash	Fraxinus americana	St. Louis	Missouri	-90.29284887	38.65208538	7.62	fair	naturally_occurring	0 to 15.24 cm	StLouis	NA	NA	NA	NA	NA	NA	NA	NA	NA	NA	NA	NA	NA	NA	NA	NA	NA
Sycamore american	Platanus occidentalis	St. Louis	Missouri	-90.25573238	38.60401404	60.96	fair	naturally_occurring	45.72 to 60.96 cm	StLouis	NA	NA	NA	NA	NA	NA	NA	NA	NA	NA	NA	NA	NA	NA	NA	NA	NA
Freeman maple	Acer freemanii	St. Louis	Missouri	-90.25958215	38.60239254	7.62	fair	introduced	0 to 15.24 cm	StLouis	NA	NA	NA	NA	NA	NA	NA	NA	NA	NA	NA	NA	NA	NA	NA	NA	NA
Eastern redbud	Cercis canadensis	St. Louis	Missouri	-90.23971038	38.71821703	7.62	good	naturally_occurring	0 to 15.24 cm	StLouis	NA	NA	NA	NA	NA	NA	NA	NA	NA	NA	NA	NA	NA	NA	NA	NA	NA
American sycamore	Platanus occidentalis	St. Louis	Missouri	-90.24005611	38.71689705	63.5	fair	naturally_occurring	60.96 to 76.2 cm	StLouis	NA	NA	NA	NA	NA	NA	NA	NA	NA	NA	NA	NA	NA	NA	NA	NA	NA
Planetree london	Platanus acerifolia	St. Louis	Missouri	-90.23899537	38.71808806	63.5	fair	introduced	60.96 to 76.2 cm	StLouis	NA	NA	NA	NA	NA	NA	NA	NA	NA	NA	NA	NA	NA	NA	NA	NA	NA
Littleleaf linden	Tilia cordata	St. Louis	Missouri	-90.23395026	38.71343293	73.66	dead	introduced	60.96 to 76.2 cm	StLouis	NA	NA	NA	NA	NA	NA	NA	NA	NA	NA	NA	NA	NA	NA	NA	NA	NA
Flowering crabapple	Malus sylvestris	St. Louis	Missouri	-90.28479797	38.65063996	35.56	poor	introduced	30.48 to 45.72 cm	StLouis	NA	NA	NA	NA	NA	NA	NA	NA	NA	NA	NA	NA	NA	NA	NA	NA	NA
Littleleaf linden	Tilia cordata	St. Louis	Missouri	-90.28321778	38.65371899	10.16	fair	introduced	0 to 15.24 cm	StLouis	NA	NA	NA	NA	NA	NA	NA	NA	NA	NA	NA	NA	NA	NA	NA	NA	NA
Sugar maple	Acer saccharum	St. Louis	Missouri	-90.29102237	38.65044733	12.7	fair	naturally_occurring	0 to 15.24 cm	StLouis	NA	NA	NA	NA	NA	NA	NA	NA	NA	NA	NA	NA	NA	NA	NA	NA	NA
Sugarberry	Celtis laevigata	St. Louis	Missouri	-90.29278724	38.65021414	50.8	poor	naturally_occurring	45.72 to 60.96 cm	StLouis	NA	NA	NA	NA	NA	NA	NA	NA	NA	NA	NA	NA	NA	NA	NA	NA	NA
London planetree	Platanus acerifolia	St. Louis	Missouri	-90.23502044	38.71547628	71.12	fair	introduced	60.96 to 76.2 cm	StLouis	NA	NA	NA	NA	NA	NA	NA	NA	NA	NA	NA	NA	NA	NA	NA	NA	NA
Red maple	Acer rubrum	St. Louis	Missouri	-90.23738909	38.71324394	35.56	fair	naturally_occurring	30.48 to 45.72 cm	StLouis	NA	NA	NA	NA	NA	NA	NA	NA	NA	NA	NA	NA	NA	NA	NA	NA	NA
Siberian elm	Ulmus pumila	St. Louis	Missouri	-90.23882038	38.71400193	27.94	fair	introduced	15.24 to 30.48 cm	StLouis	NA	NA	NA	NA	NA	NA	NA	NA	NA	NA	NA	NA	NA	NA	NA	NA	NA
American sycamore	Platanus occidentalis	St. Louis	Missouri	-90.28438587	38.64986082	91.44	fair	naturally_occurring	more than 76.2 cm	StLouis	NA	NA	NA	NA	NA	NA	NA	NA	NA	NA	NA	NA	NA	NA	NA	NA	NA
American sycamore	Platanus occidentalis	St. Louis	Missouri	-90.273664	38.65176575	35.56	fair	naturally_occurring	30.48 to 45.72 cm	StLouis	NA	NA	NA	NA	NA	NA	NA	NA	NA	NA	NA	NA	NA	NA	NA	NA	NA
Littleleaf linden	Tilia cordata	St. Louis	Missouri	-90.28461699	38.64850793	45.72	fair	introduced	30.48 to 45.72 cm	StLouis	NA	NA	NA	NA	NA	NA	NA	NA	NA	NA	NA	NA	NA	NA	NA	NA	NA
White ash	Fraxinus americana	St. Louis	Missouri	-90.282229	38.64828629	55.88	fair	naturally_occurring	45.72 to 60.96 cm	StLouis	NA	NA	NA	NA	NA	NA	NA	NA	NA	NA	NA	NA	NA	NA	NA	NA	NA
Post oak	Quercus stellata	St. Louis	Missouri	-90.28759957	38.65413662	5.08	good	naturally_occurring	0 to 15.24 cm	StLouis	NA	NA	NA	NA	NA	NA	NA	NA	NA	NA	NA	NA	NA	NA	NA	NA	NA
Thornless honeylocust	Gleditsia triacanthos	St. Louis	Missouri	-90.28528582	38.65413972	22.86	fair	naturally_occurring	15.24 to 30.48 cm	StLouis	NA	NA	NA	NA	NA	NA	NA	NA	NA	NA	NA	NA	NA	NA	NA	NA	NA
Thornless honeylocust	Gleditsia triacanthos	St. Louis	Missouri	-90.24268457	38.59550421	22.86	fair	naturally_occurring	15.24 to 30.48 cm	StLouis	NA	NA	NA	NA	NA	NA	NA	NA	NA	NA	NA	NA	NA	NA	NA	NA	NA
Thornless honeylocust	Gleditsia triacanthos	St. Louis	Missouri	-90.2434307	38.59563478	30.48	fair	naturally_occurring	15.24 to 30.48 cm	StLouis	NA	NA	NA	NA	NA	NA	NA	NA	NA	NA	NA	NA	NA	NA	NA	NA	NA
Green ash	Fraxinus pennsylvanica	St. Louis	Missouri	-90.27208619	38.65473401	48.26	poor	naturally_occurring	45.72 to 60.96 cm	StLouis	NA	NA	NA	NA	NA	NA	NA	NA	NA	NA	NA	NA	NA	NA	NA	NA	NA
Shingle oak	Quercus imbricaria	St. Louis	Missouri	-90.28802159	38.6541803	2.54	good	naturally_occurring	0 to 15.24 cm	StLouis	NA	NA	NA	NA	NA	NA	NA	NA	NA	NA	NA	NA	NA	NA	NA	NA	NA
Green ash	Fraxinus pennsylvanica	St. Louis	Missouri	-90.28942092	38.65069435	35.56	fair	naturally_occurring	30.48 to 45.72 cm	StLouis	NA	NA	NA	NA	NA	NA	NA	NA	NA	NA	NA	NA	NA	NA	NA	NA	NA
Callery pear	Pyrus calleryana	St. Louis	Missouri	-90.26111814	38.60413821	5.08	fair	introduced	0 to 15.24 cm	StLouis	NA	NA	NA	NA	NA	NA	NA	NA	NA	NA	NA	NA	NA	NA	NA	NA	NA
Green ash	Fraxinus pennsylvanica	St. Louis	Missouri	-90.26033109	38.60444279	30.48	fair	naturally_occurring	15.24 to 30.48 cm	StLouis	NA	NA	NA	NA	NA	NA	NA	NA	NA	NA	NA	NA	NA	NA	NA	NA	NA
Honeylocust	Gleditsia triacanthos	St. Louis	Missouri	-90.25381268	38.60383094	15.24	good	naturally_occurring	0 to 15.24 cm	StLouis	NA	NA	NA	NA	NA	NA	NA	NA	NA	NA	NA	NA	NA	NA	NA	NA	NA
London planetree	Platanus acerifolia	St. Louis	Missouri	-90.25212839	38.60366813	66.04	fair	introduced	60.96 to 76.2 cm	StLouis	NA	NA	NA	NA	NA	NA	NA	NA	NA	NA	NA	NA	NA	NA	NA	NA	NA
American sycamore	Platanus occidentalis	St. Louis	Missouri	-90.23992216	38.71696409	66.04	fair	naturally_occurring	60.96 to 76.2 cm	StLouis	NA	NA	NA	NA	NA	NA	NA	NA	NA	NA	NA	NA	NA	NA	NA	NA	NA
Green ash	Fraxinus pennsylvanica	St. Louis	Missouri	-90.23988894	38.71716904	53.34	poor	naturally_occurring	45.72 to 60.96 cm	StLouis	NA	NA	NA	NA	NA	NA	NA	NA	NA	NA	NA	NA	NA	NA	NA	NA	NA
Littleleaf linden	Tilia cordata	St. Louis	Missouri	-90.28439944	38.64971484	35.56	fair	introduced	30.48 to 45.72 cm	StLouis	NA	NA	NA	NA	NA	NA	NA	NA	NA	NA	NA	NA	NA	NA	NA	NA	NA
Littleleaf linden	Tilia cordata	St. Louis	Missouri	-90.23413658	38.71969752	73.66	poor	introduced	60.96 to 76.2 cm	StLouis	NA	NA	NA	NA	NA	NA	NA	NA	NA	NA	NA	NA	NA	NA	NA	NA	NA
Flowering crabapple	Malus sylvestris	St. Louis	Missouri	-90.29183591	38.65829473	15.24	fair	introduced	0 to 15.24 cm	StLouis	NA	NA	NA	NA	NA	NA	NA	NA	NA	NA	NA	NA	NA	NA	NA	NA	NA
White ash	Fraxinus americana	St. Louis	Missouri	-90.29227667	38.65834171	58.42	dead	naturally_occurring	45.72 to 60.96 cm	StLouis	NA	NA	NA	NA	NA	NA	NA	NA	NA	NA	NA	NA	NA	NA	NA	NA	NA
Freeman maple	Acer freemanii	St. Louis	Missouri	-90.28295562	38.64888107	7.62	fair	introduced	0 to 15.24 cm	StLouis	NA	NA	NA	NA	NA	NA	NA	NA	NA	NA	NA	NA	NA	NA	NA	NA	NA
Freeman maple	Acer freemanii	St. Louis	Missouri	-90.2829669	38.64880735	17.78	fair	introduced	15.24 to 30.48 cm	StLouis	NA	NA	NA	NA	NA	NA	NA	NA	NA	NA	NA	NA	NA	NA	NA	NA	NA
Freeman maple	Acer freemanii	St. Louis	Missouri	-90.28299158	38.64864962	15.24	fair	introduced	0 to 15.24 cm	StLouis	NA	NA	NA	NA	NA	NA	NA	NA	NA	NA	NA	NA	NA	NA	NA	NA	NA
Callery pear	Pyrus calleryana	St. Louis	Missouri	-90.28435399	38.65306008	7.62	fair	introduced	0 to 15.24 cm	StLouis	NA	NA	NA	NA	NA	NA	NA	NA	NA	NA	NA	NA	NA	NA	NA	NA	NA
Sugar maple	Acer saccharum	St. Louis	Missouri	-90.2843254	38.65321154	7.62	good	naturally_occurring	0 to 15.24 cm	StLouis	NA	NA	NA	NA	NA	NA	NA	NA	NA	NA	NA	NA	NA	NA	NA	NA	NA
Ginkgo	Ginkgo biloba	St. Louis	Missouri	-90.27851361	38.64791889	27.94	fair	introduced	15.24 to 30.48 cm	StLouis	NA	NA	NA	NA	NA	NA	NA	NA	NA	NA	NA	NA	NA	NA	NA	NA	NA
White ash	Fraxinus americana	St. Louis	Missouri	-90.2900194	38.64971887	50.8	fair	naturally_occurring	45.72 to 60.96 cm	StLouis	NA	NA	NA	NA	NA	NA	NA	NA	NA	NA	NA	NA	NA	NA	NA	NA	NA
Callery pear	Pyrus calleryana	St. Louis	Missouri	-90.29177679	38.64997166	53.34	fair	introduced	45.72 to 60.96 cm	StLouis	NA	NA	NA	NA	NA	NA	NA	NA	NA	NA	NA	NA	NA	NA	NA	NA	NA
Red maple	Acer rubrum	St. Louis	Missouri	-90.25914267	38.60146608	50.8	fair	naturally_occurring	45.72 to 60.96 cm	StLouis	NA	NA	NA	NA	NA	NA	NA	NA	NA	NA	NA	NA	NA	NA	NA	NA	NA
Green ash	Fraxinus pennsylvanica	St. Louis	Missouri	-90.26104614	38.60363312	35.56	fair	naturally_occurring	30.48 to 45.72 cm	StLouis	NA	NA	NA	NA	NA	NA	NA	NA	NA	NA	NA	NA	NA	NA	NA	NA	NA
Green ash	Fraxinus pennsylvanica	St. Louis	Missouri	-90.26110586	38.60363834	25.4	fair	naturally_occurring	15.24 to 30.48 cm	StLouis	NA	NA	NA	NA	NA	NA	NA	NA	NA	NA	NA	NA	NA	NA	NA	NA	NA
Japanese tree lilac	Syringa reticulata	St. Louis	Missouri	-90.24558179	38.57959759	5.08	fair	introduced	0 to 15.24 cm	StLouis	NA	NA	NA	NA	NA	NA	NA	NA	NA	NA	NA	NA	NA	NA	NA	NA	NA
Green ash	Fraxinus pennsylvanica	St. Louis	Missouri	-90.24481641	38.58010678	15.24	fair	naturally_occurring	0 to 15.24 cm	StLouis	NA	NA	NA	NA	NA	NA	NA	NA	NA	NA	NA	NA	NA	NA	NA	NA	NA
Apple serviceberry	Amelanchier grandiflora	St. Louis	Missouri	-90.24508438	38.58129546	5.08	fair	no_info	0 to 15.24 cm	StLouis	NA	NA	NA	NA	NA	NA	NA	NA	NA	NA	NA	NA	NA	NA	NA	NA	NA
Zelkova	Zelkova serrata	St. Louis	Missouri	-90.24652468	38.58193592	5.08	fair	introduced	0 to 15.24 cm	StLouis	NA	NA	NA	NA	NA	NA	NA	NA	NA	NA	NA	NA	NA	NA	NA	NA	NA
Green ash	Fraxinus pennsylvanica	St. Louis	Missouri	-90.28836198	38.65443476	20.32	poor	naturally_occurring	15.24 to 30.48 cm	StLouis	NA	NA	NA	NA	NA	NA	NA	NA	NA	NA	NA	NA	NA	NA	NA	NA	NA
Sweetgum	Liquidambar styraciflua	St. Louis	Missouri	-90.29266967	38.65392831	40.64	fair	naturally_occurring	30.48 to 45.72 cm	StLouis	NA	NA	NA	NA	NA	NA	NA	NA	NA	NA	NA	NA	NA	NA	NA	NA	NA
Pin oak	Quercus palustris	St. Louis	Missouri	-90.2919962	38.65290331	101.6	poor	naturally_occurring	more than 76.2 cm	StLouis	NA	NA	NA	NA	NA	NA	NA	NA	NA	NA	NA	NA	NA	NA	NA	NA	NA
Silver maple	Acer saccharinum	St. Louis	Missouri	-90.26023831	38.60245217	58.42	fair	naturally_occurring	45.72 to 60.96 cm	StLouis	NA	NA	NA	NA	NA	NA	NA	NA	NA	NA	NA	NA	NA	NA	NA	NA	NA
Littleleaf linden	Tilia cordata	St. Louis	Missouri	-90.24649715	38.57954463	5.08	fair	introduced	0 to 15.24 cm	StLouis	NA	NA	NA	NA	NA	NA	NA	NA	NA	NA	NA	NA	NA	NA	NA	NA	NA
Hornbeam	Carpinus	St. Louis	Missouri	-90.24540952	38.57963205	5.08	fair	no_info	0 to 15.24 cm	StLouis	NA	NA	NA	NA	NA	NA	NA	NA	NA	NA	NA	NA	NA	NA	NA	NA	NA
Cherry/plum	Prunus	St. Louis	Missouri	-90.24739914	38.5823916	2.54	fair	no_info	0 to 15.24 cm	StLouis	NA	NA	NA	NA	NA	NA	NA	NA	NA	NA	NA	NA	NA	NA	NA	NA	NA
Green ash	Fraxinus pennsylvanica	St. Louis	Missouri	-90.24886519	38.58316508	30.48	fair	naturally_occurring	15.24 to 30.48 cm	StLouis	NA	NA	NA	NA	NA	NA	NA	NA	NA	NA	NA	NA	NA	NA	NA	NA	NA
Pin oak	Quercus palustris	St. Louis	Missouri	-90.25031732	38.58217528	96.52	fair	naturally_occurring	more than 76.2 cm	StLouis	NA	NA	NA	NA	NA	NA	NA	NA	NA	NA	NA	NA	NA	NA	NA	NA	NA
White ash	Fraxinus americana	St. Louis	Missouri	-90.25043811	38.59736515	58.42	poor	naturally_occurring	45.72 to 60.96 cm	StLouis	NA	NA	NA	NA	NA	NA	NA	NA	NA	NA	NA	NA	NA	NA	NA	NA	NA
Sweetgum	Liquidambar styraciflua	St. Louis	Missouri	-90.23295475	38.72559973	48.26	poor	naturally_occurring	45.72 to 60.96 cm	StLouis	NA	NA	NA	NA	NA	NA	NA	NA	NA	NA	NA	NA	NA	NA	NA	NA	NA
Pin oak	Quercus palustris	St. Louis	Missouri	-90.23015951	38.72591894	86.36	poor	naturally_occurring	more than 76.2 cm	StLouis	NA	NA	NA	NA	NA	NA	NA	NA	NA	NA	NA	NA	NA	NA	NA	NA	NA
Pin oak	Quercus palustris	St. Louis	Missouri	-90.23326224	38.7251627	104.14	poor	naturally_occurring	more than 76.2 cm	StLouis	NA	NA	NA	NA	NA	NA	NA	NA	NA	NA	NA	NA	NA	NA	NA	NA	NA
Sweetgum	Liquidambar styraciflua	St. Louis	Missouri	-90.22886337	38.72633641	33.02	fair	naturally_occurring	30.48 to 45.72 cm	StLouis	NA	NA	NA	NA	NA	NA	NA	NA	NA	NA	NA	NA	NA	NA	NA	NA	NA
Freeman maple	Acer freemanii	St. Louis	Missouri	-90.2290531	38.72628678	43.18	fair	introduced	30.48 to 45.72 cm	StLouis	NA	NA	NA	NA	NA	NA	NA	NA	NA	NA	NA	NA	NA	NA	NA	NA	NA
Silver maple	Acer saccharinum	St. Louis	Missouri	-90.2309029	38.72524392	43.18	fair	naturally_occurring	30.48 to 45.72 cm	StLouis	NA	NA	NA	NA	NA	NA	NA	NA	NA	NA	NA	NA	NA	NA	NA	NA	NA
Sweetgum	Liquidambar styraciflua	St. Louis	Missouri	-90.23221058	38.72456065	48.26	good	naturally_occurring	45.72 to 60.96 cm	StLouis	NA	NA	NA	NA	NA	NA	NA	NA	NA	NA	NA	NA	NA	NA	NA	NA	NA
Horsechestnut	Aesculus	St. Louis	Missouri	-90.24503294	38.58734608	2.54	fair	no_info	0 to 15.24 cm	StLouis	NA	NA	NA	NA	NA	NA	NA	NA	NA	NA	NA	NA	NA	NA	NA	NA	NA
Sugar maple	Acer saccharum	St. Louis	Missouri	-90.2480967	38.58776581	2.54	fair	naturally_occurring	0 to 15.24 cm	StLouis	NA	NA	NA	NA	NA	NA	NA	NA	NA	NA	NA	NA	NA	NA	NA	NA	NA
Siberian elm	Ulmus pumila	St. Louis	Missouri	-90.23882859	38.71380662	38.1	fair	introduced	30.48 to 45.72 cm	StLouis	NA	NA	NA	NA	NA	NA	NA	NA	NA	NA	NA	NA	NA	NA	NA	NA	NA
Siberian elm	Ulmus pumila	St. Louis	Missouri	-90.2388306	38.71394055	38.1	fair	introduced	30.48 to 45.72 cm	StLouis	NA	NA	NA	NA	NA	NA	NA	NA	NA	NA	NA	NA	NA	NA	NA	NA	NA
Littleleaf linden	Tilia cordata	St. Louis	Missouri	-90.28391474	38.64966183	55.88	fair	introduced	45.72 to 60.96 cm	StLouis	NA	NA	NA	NA	NA	NA	NA	NA	NA	NA	NA	NA	NA	NA	NA	NA	NA
Littleleaf linden	Tilia cordata	St. Louis	Missouri	-90.28367371	38.64964455	40.64	fair	introduced	30.48 to 45.72 cm	StLouis	NA	NA	NA	NA	NA	NA	NA	NA	NA	NA	NA	NA	NA	NA	NA	NA	NA
Hawthorn	Crataegus	St. Louis	Missouri	-90.28440238	38.648415	15.24	fair	no_info	0 to 15.24 cm	StLouis	NA	NA	NA	NA	NA	NA	NA	NA	NA	NA	NA	NA	NA	NA	NA	NA	NA
Green ash	Fraxinus pennsylvanica	St. Louis	Missouri	-90.28354776	38.64842121	33.02	fair	naturally_occurring	30.48 to 45.72 cm	StLouis	NA	NA	NA	NA	NA	NA	NA	NA	NA	NA	NA	NA	NA	NA	NA	NA	NA
Red maple	Acer rubrum	St. Louis	Missouri	-90.28345358	38.64834506	35.56	poor	naturally_occurring	30.48 to 45.72 cm	StLouis	NA	NA	NA	NA	NA	NA	NA	NA	NA	NA	NA	NA	NA	NA	NA	NA	NA
White ash	Fraxinus americana	St. Louis	Missouri	-90.28155845	38.6482149	53.34	fair	naturally_occurring	45.72 to 60.96 cm	StLouis	NA	NA	NA	NA	NA	NA	NA	NA	NA	NA	NA	NA	NA	NA	NA	NA	NA
Tuliptree	Liriodendron tulipifera	St. Louis	Missouri	-90.2571489	38.60117008	45.72	fair	naturally_occurring	30.48 to 45.72 cm	StLouis	NA	NA	NA	NA	NA	NA	NA	NA	NA	NA	NA	NA	NA	NA	NA	NA	NA
Silver maple	Acer saccharinum	St. Louis	Missouri	-90.25227461	38.60071159	55.88	fair	naturally_occurring	45.72 to 60.96 cm	StLouis	NA	NA	NA	NA	NA	NA	NA	NA	NA	NA	NA	NA	NA	NA	NA	NA	NA
American sycamore	Platanus occidentalis	St. Louis	Missouri	-90.25193576	38.60067011	83.82	fair	naturally_occurring	more than 76.2 cm	StLouis	NA	NA	NA	NA	NA	NA	NA	NA	NA	NA	NA	NA	NA	NA	NA	NA	NA
Callery pear	Pyrus calleryana	St. Louis	Missouri	-90.25931539	38.60226574	17.78	fair	introduced	15.24 to 30.48 cm	StLouis	NA	NA	NA	NA	NA	NA	NA	NA	NA	NA	NA	NA	NA	NA	NA	NA	NA
Callery pear	Pyrus calleryana	St. Louis	Missouri	-90.25912317	38.60224318	12.7	fair	introduced	0 to 15.24 cm	StLouis	NA	NA	NA	NA	NA	NA	NA	NA	NA	NA	NA	NA	NA	NA	NA	NA	NA
Silver maple	Acer saccharinum	St. Louis	Missouri	-90.25503095	38.60185762	38.1	fair	naturally_occurring	30.48 to 45.72 cm	StLouis	NA	NA	NA	NA	NA	NA	NA	NA	NA	NA	NA	NA	NA	NA	NA	NA	NA
Red maple	Acer rubrum	St. Louis	Missouri	-90.25421751	38.6028891	7.62	poor	naturally_occurring	0 to 15.24 cm	StLouis	NA	NA	NA	NA	NA	NA	NA	NA	NA	NA	NA	NA	NA	NA	NA	NA	NA
Amur maple	Acer ginnala	St. Louis	Missouri	-90.23729979	38.71169512	22.86	good	introduced	15.24 to 30.48 cm	StLouis	NA	NA	NA	NA	NA	NA	NA	NA	NA	NA	NA	NA	NA	NA	NA	NA	NA
Common pear	Pyrus communis	St. Louis	Missouri	-90.25682292	38.60034495	20.32	fair	introduced	15.24 to 30.48 cm	StLouis	NA	NA	NA	NA	NA	NA	NA	NA	NA	NA	NA	NA	NA	NA	NA	NA	NA
Freeman maple	Acer freemanii	St. Louis	Missouri	-90.25769848	38.60042877	22.86	fair	introduced	15.24 to 30.48 cm	StLouis	NA	NA	NA	NA	NA	NA	NA	NA	NA	NA	NA	NA	NA	NA	NA	NA	NA
London planetree	Platanus acerifolia	St. Louis	Missouri	-90.25665716	38.60111925	73.66	fair	introduced	60.96 to 76.2 cm	StLouis	NA	NA	NA	NA	NA	NA	NA	NA	NA	NA	NA	NA	NA	NA	NA	NA	NA
Sugar maple	Acer saccharum	St. Louis	Missouri	-90.25028547	38.58259887	12.7	fair	naturally_occurring	0 to 15.24 cm	StLouis	NA	NA	NA	NA	NA	NA	NA	NA	NA	NA	NA	NA	NA	NA	NA	NA	NA
Sweetgum	Liquidambar styraciflua	St. Louis	Missouri	-90.25078298	38.58195445	38.1	fair	naturally_occurring	30.48 to 45.72 cm	StLouis	NA	NA	NA	NA	NA	NA	NA	NA	NA	NA	NA	NA	NA	NA	NA	NA	NA
Flowering crabapple	Malus sylvestris	St. Louis	Missouri	-90.2518278	38.58283594	25.4	poor	introduced	15.24 to 30.48 cm	StLouis	NA	NA	NA	NA	NA	NA	NA	NA	NA	NA	NA	NA	NA	NA	NA	NA	NA
Serviceberry	Amelanchier	St. Louis	Missouri	-90.2513097	38.58256761	5.08	fair	no_info	0 to 15.24 cm	StLouis	NA	NA	NA	NA	NA	NA	NA	NA	NA	NA	NA	NA	NA	NA	NA	NA	NA
Hornbeam	Carpinus	St. Louis	Missouri	-90.25175306	38.58843233	5.08	fair	no_info	0 to 15.24 cm	StLouis	NA	NA	NA	NA	NA	NA	NA	NA	NA	NA	NA	NA	NA	NA	NA	NA	NA
Apple serviceberry	Amelanchier grandiflora	St. Louis	Missouri	-90.25173868	38.58853358	5.08	fair	no_info	0 to 15.24 cm	StLouis	NA	NA	NA	NA	NA	NA	NA	NA	NA	NA	NA	NA	NA	NA	NA	NA	NA
Eastern redcedar	Juniperus virginiana	St. Louis	Missouri	-90.24330224	38.59738784	2.54	good	naturally_occurring	0 to 15.24 cm	StLouis	NA	NA	NA	NA	NA	NA	NA	NA	NA	NA	NA	NA	NA	NA	NA	NA	NA
Eastern redcedar	Juniperus virginiana	St. Louis	Missouri	-90.24335619	38.59740447	2.54	good	naturally_occurring	0 to 15.24 cm	StLouis	NA	NA	NA	NA	NA	NA	NA	NA	NA	NA	NA	NA	NA	NA	NA	NA	NA
Pin oak	Quercus palustris	St. Louis	Missouri	-90.2492485	38.5977603	73.66	fair	naturally_occurring	60.96 to 76.2 cm	StLouis	NA	NA	NA	NA	NA	NA	NA	NA	NA	NA	NA	NA	NA	NA	NA	NA	NA
Pin oak	Quercus palustris	St. Louis	Missouri	-90.24923011	38.59786216	20.32	fair	naturally_occurring	15.24 to 30.48 cm	StLouis	NA	NA	NA	NA	NA	NA	NA	NA	NA	NA	NA	NA	NA	NA	NA	NA	NA
White ash	Fraxinus americana	St. Louis	Missouri	-90.24778982	38.5978306	55.88	fair	naturally_occurring	45.72 to 60.96 cm	StLouis	NA	NA	NA	NA	NA	NA	NA	NA	NA	NA	NA	NA	NA	NA	NA	NA	NA
Tuliptree	Liriodendron tulipifera	St. Louis	Missouri	-90.24875011	38.59792105	40.64	fair	naturally_occurring	30.48 to 45.72 cm	StLouis	NA	NA	NA	NA	NA	NA	NA	NA	NA	NA	NA	NA	NA	NA	NA	NA	NA
Red maple	Acer rubrum	St. Louis	Missouri	-90.24467465	38.59833384	17.78	fair	naturally_occurring	15.24 to 30.48 cm	StLouis	NA	NA	NA	NA	NA	NA	NA	NA	NA	NA	NA	NA	NA	NA	NA	NA	NA
Colorado spruce	Picea pungens	St. Louis	Missouri	-90.19605253	38.75075274	30.48	good	introduced	15.24 to 30.48 cm	StLouis	NA	NA	NA	NA	NA	NA	NA	NA	NA	NA	NA	NA	NA	NA	NA	NA	NA
Hawthorn	Crataegus	St. Louis	Missouri	-90.2266976	38.71661524	10.16	fair	no_info	0 to 15.24 cm	StLouis	NA	NA	NA	NA	NA	NA	NA	NA	NA	NA	NA	NA	NA	NA	NA	NA	NA
Common hackberry	Celtis occidentalis	St. Louis	Missouri	-90.22441497	38.72738113	20.32	fair	naturally_occurring	15.24 to 30.48 cm	StLouis	NA	NA	NA	NA	NA	NA	NA	NA	NA	NA	NA	NA	NA	NA	NA	NA	NA
Freeman maple	Acer freemanii	St. Louis	Missouri	-90.28144803	38.66042114	5.08	good	introduced	0 to 15.24 cm	StLouis	NA	NA	NA	NA	NA	NA	NA	NA	NA	NA	NA	NA	NA	NA	NA	NA	NA
Callery pear	Pyrus calleryana	St. Louis	Missouri	-90.27981983	38.66036719	10.16	fair	introduced	0 to 15.24 cm	StLouis	NA	NA	NA	NA	NA	NA	NA	NA	NA	NA	NA	NA	NA	NA	NA	NA	NA
Tree of heaven	Ailanthus altissima	St. Louis	Missouri	-90.29023659	38.65935448	20.32	poor	introduced	15.24 to 30.48 cm	StLouis	NA	NA	NA	NA	NA	NA	NA	NA	NA	NA	NA	NA	NA	NA	NA	NA	NA
Tree of heaven	Ailanthus altissima	St. Louis	Missouri	-90.29026454	38.65936863	30.48	fair	introduced	15.24 to 30.48 cm	StLouis	NA	NA	NA	NA	NA	NA	NA	NA	NA	NA	NA	NA	NA	NA	NA	NA	NA
Silver maple	Acer saccharinum	St. Louis	Missouri	-90.24263016	38.5816001	20.32	fair	naturally_occurring	15.24 to 30.48 cm	StLouis	NA	NA	NA	NA	NA	NA	NA	NA	NA	NA	NA	NA	NA	NA	NA	NA	NA
Hornbeam	Carpinus	St. Louis	Missouri	-90.24313821	38.58733635	5.08	fair	no_info	0 to 15.24 cm	StLouis	NA	NA	NA	NA	NA	NA	NA	NA	NA	NA	NA	NA	NA	NA	NA	NA	NA
Hornbeam	Carpinus	St. Louis	Missouri	-90.24316239	38.58721613	5.08	fair	no_info	0 to 15.24 cm	StLouis	NA	NA	NA	NA	NA	NA	NA	NA	NA	NA	NA	NA	NA	NA	NA	NA	NA
Green ash	Fraxinus pennsylvanica	St. Louis	Missouri	-90.2730449	38.65644851	76.2	fair	naturally_occurring	60.96 to 76.2 cm	StLouis	NA	NA	NA	NA	NA	NA	NA	NA	NA	NA	NA	NA	NA	NA	NA	NA	NA
Callery pear	Pyrus calleryana	St. Louis	Missouri	-90.21446428	38.68807043	33.02	fair	introduced	30.48 to 45.72 cm	StLouis	NA	NA	NA	NA	NA	NA	NA	NA	NA	NA	NA	NA	NA	NA	NA	NA	NA
Callery pear	Pyrus calleryana	St. Louis	Missouri	-90.21570076	38.68939726	33.02	fair	introduced	30.48 to 45.72 cm	StLouis	NA	NA	NA	NA	NA	NA	NA	NA	NA	NA	NA	NA	NA	NA	NA	NA	NA
Sweetgum	Liquidambar styraciflua	St. Louis	Missouri	-90.21098883	38.68203172	17.78	fair	naturally_occurring	15.24 to 30.48 cm	StLouis	NA	NA	NA	NA	NA	NA	NA	NA	NA	NA	NA	NA	NA	NA	NA	NA	NA
Silver maple	Acer saccharinum	St. Louis	Missouri	-90.25719968	38.59059737	73.66	fair	naturally_occurring	60.96 to 76.2 cm	StLouis	NA	NA	NA	NA	NA	NA	NA	NA	NA	NA	NA	NA	NA	NA	NA	NA	NA
Red maple	Acer rubrum	St. Louis	Missouri	-90.25828885	38.59049779	7.62	poor	naturally_occurring	0 to 15.24 cm	StLouis	NA	NA	NA	NA	NA	NA	NA	NA	NA	NA	NA	NA	NA	NA	NA	NA	NA
Red maple	Acer rubrum	St. Louis	Missouri	-90.25831671	38.59021354	7.62	poor	naturally_occurring	0 to 15.24 cm	StLouis	NA	NA	NA	NA	NA	NA	NA	NA	NA	NA	NA	NA	NA	NA	NA	NA	NA
White ash	Fraxinus americana	St. Louis	Missouri	-90.28571372	38.66143228	22.86	fair	naturally_occurring	15.24 to 30.48 cm	StLouis	NA	NA	NA	NA	NA	NA	NA	NA	NA	NA	NA	NA	NA	NA	NA	NA	NA
Tuliptree	Liriodendron tulipifera	St. Louis	Missouri	-90.28691995	38.6624265	68.58	fair	naturally_occurring	60.96 to 76.2 cm	StLouis	NA	NA	NA	NA	NA	NA	NA	NA	NA	NA	NA	NA	NA	NA	NA	NA	NA
Littleleaf linden	Tilia cordata	St. Louis	Missouri	-90.28956057	38.66235692	66.04	poor	introduced	60.96 to 76.2 cm	StLouis	NA	NA	NA	NA	NA	NA	NA	NA	NA	NA	NA	NA	NA	NA	NA	NA	NA
Red maple	Acer rubrum	St. Louis	Missouri	-90.29181598	38.66257051	15.24	fair	naturally_occurring	0 to 15.24 cm	StLouis	NA	NA	NA	NA	NA	NA	NA	NA	NA	NA	NA	NA	NA	NA	NA	NA	NA
Green ash	Fraxinus pennsylvanica	St. Louis	Missouri	-90.27402036	38.65643223	76.2	fair	naturally_occurring	60.96 to 76.2 cm	StLouis	NA	NA	NA	NA	NA	NA	NA	NA	NA	NA	NA	NA	NA	NA	NA	NA	NA
White mulberry	Morus alba	St. Louis	Missouri	-90.27644684	38.65672501	66.04	poor	introduced	60.96 to 76.2 cm	StLouis	NA	NA	NA	NA	NA	NA	NA	NA	NA	NA	NA	NA	NA	NA	NA	NA	NA
Callery pear	Pyrus calleryana	St. Louis	Missouri	-90.21465373	38.68827395	33.02	fair	introduced	30.48 to 45.72 cm	StLouis	NA	NA	NA	NA	NA	NA	NA	NA	NA	NA	NA	NA	NA	NA	NA	NA	NA
Callery pear	Pyrus calleryana	St. Louis	Missouri	-90.21612402	38.68985198	38.1	fair	introduced	30.48 to 45.72 cm	StLouis	NA	NA	NA	NA	NA	NA	NA	NA	NA	NA	NA	NA	NA	NA	NA	NA	NA
Norway maple	Acer platanoides	St. Louis	Missouri	-90.28621405	38.65003363	30.48	fair	introduced	15.24 to 30.48 cm	StLouis	NA	NA	NA	NA	NA	NA	NA	NA	NA	NA	NA	NA	NA	NA	NA	NA	NA
Callery pear	Pyrus calleryana	St. Louis	Missouri	-90.28865456	38.65028584	25.4	fair	introduced	15.24 to 30.48 cm	StLouis	NA	NA	NA	NA	NA	NA	NA	NA	NA	NA	NA	NA	NA	NA	NA	NA	NA
Freeman (autumn blaze) maple	Acer freemanii	St. Louis	Missouri	-90.28909633	38.65060089	15.24	fair	introduced	0 to 15.24 cm	StLouis	NA	NA	NA	NA	NA	NA	NA	NA	NA	NA	NA	NA	NA	NA	NA	NA	NA
Green ash	Fraxinus pennsylvanica	St. Louis	Missouri	-90.28621071	38.65227474	40.64	fair	naturally_occurring	30.48 to 45.72 cm	StLouis	NA	NA	NA	NA	NA	NA	NA	NA	NA	NA	NA	NA	NA	NA	NA	NA	NA
Scarlet oak	Quercus coccinea	St. Louis	Missouri	-90.28560862	38.65243922	38.1	good	naturally_occurring	30.48 to 45.72 cm	StLouis	NA	NA	NA	NA	NA	NA	NA	NA	NA	NA	NA	NA	NA	NA	NA	NA	NA
Red maple	Acer rubrum	St. Louis	Missouri	-90.28793207	38.65244045	10.16	fair	naturally_occurring	0 to 15.24 cm	StLouis	NA	NA	NA	NA	NA	NA	NA	NA	NA	NA	NA	NA	NA	NA	NA	NA	NA
Silver maple	Acer saccharinum	St. Louis	Missouri	-90.25109133	38.59700304	5.08	good	naturally_occurring	0 to 15.24 cm	StLouis	NA	NA	NA	NA	NA	NA	NA	NA	NA	NA	NA	NA	NA	NA	NA	NA	NA
Red maple	Acer rubrum	St. Louis	Missouri	-90.25478367	38.59738636	20.32	fair	naturally_occurring	15.24 to 30.48 cm	StLouis	NA	NA	NA	NA	NA	NA	NA	NA	NA	NA	NA	NA	NA	NA	NA	NA	NA
Silver maple	Acer saccharinum	St. Louis	Missouri	-90.22742856	38.72683502	27.94	fair	naturally_occurring	15.24 to 30.48 cm	StLouis	NA	NA	NA	NA	NA	NA	NA	NA	NA	NA	NA	NA	NA	NA	NA	NA	NA
Silver maple	Acer saccharinum	St. Louis	Missouri	-90.22682375	38.72669827	40.64	fair	naturally_occurring	30.48 to 45.72 cm	StLouis	NA	NA	NA	NA	NA	NA	NA	NA	NA	NA	NA	NA	NA	NA	NA	NA	NA
Green ash	Fraxinus pennsylvanica	St. Louis	Missouri	-90.28586973	38.65088972	35.56	poor	naturally_occurring	30.48 to 45.72 cm	StLouis	NA	NA	NA	NA	NA	NA	NA	NA	NA	NA	NA	NA	NA	NA	NA	NA	NA
Freeman maple	Acer freemanii	St. Louis	Missouri	-90.28874702	38.65128058	5.08	fair	introduced	0 to 15.24 cm	StLouis	NA	NA	NA	NA	NA	NA	NA	NA	NA	NA	NA	NA	NA	NA	NA	NA	NA
Littleleaf linden	Tilia cordata	St. Louis	Missouri	-90.28881133	38.65405049	10.16	fair	introduced	0 to 15.24 cm	StLouis	NA	NA	NA	NA	NA	NA	NA	NA	NA	NA	NA	NA	NA	NA	NA	NA	NA
Japanese zelkova	Zelkova serrata	St. Louis	Missouri	-90.28511813	38.65022299	40.64	poor	introduced	30.48 to 45.72 cm	StLouis	NA	NA	NA	NA	NA	NA	NA	NA	NA	NA	NA	NA	NA	NA	NA	NA	NA
White ash	Fraxinus americana	St. Louis	Missouri	-90.29145669	38.65461959	7.62	poor	naturally_occurring	0 to 15.24 cm	StLouis	NA	NA	NA	NA	NA	NA	NA	NA	NA	NA	NA	NA	NA	NA	NA	NA	NA
Freeman maple	Acer freemanii	St. Louis	Missouri	-90.23596898	38.71501292	7.62	good	introduced	0 to 15.24 cm	StLouis	NA	NA	NA	NA	NA	NA	NA	NA	NA	NA	NA	NA	NA	NA	NA	NA	NA
Callery pear	Pyrus calleryana	St. Louis	Missouri	-90.28451426	38.6521101	7.62	fair	introduced	0 to 15.24 cm	StLouis	NA	NA	NA	NA	NA	NA	NA	NA	NA	NA	NA	NA	NA	NA	NA	NA	NA
Japanese zelkova	Zelkova serrata	St. Louis	Missouri	-90.28436121	38.6529658	53.34	fair	introduced	45.72 to 60.96 cm	StLouis	NA	NA	NA	NA	NA	NA	NA	NA	NA	NA	NA	NA	NA	NA	NA	NA	NA
Flowering crabapple	Malus sylvestris	St. Louis	Missouri	-90.24068179	38.71890202	7.62	fair	introduced	0 to 15.24 cm	StLouis	NA	NA	NA	NA	NA	NA	NA	NA	NA	NA	NA	NA	NA	NA	NA	NA	NA
Eastern redcedar	Juniperus virginiana	St. Louis	Missouri	-90.24023208	38.72113625	35.56	fair	naturally_occurring	30.48 to 45.72 cm	StLouis	NA	NA	NA	NA	NA	NA	NA	NA	NA	NA	NA	NA	NA	NA	NA	NA	NA
Japanese tree lilac	Syringa reticulata	St. Louis	Missouri	-90.23884314	38.72009855	5.08	fair	introduced	0 to 15.24 cm	StLouis	NA	NA	NA	NA	NA	NA	NA	NA	NA	NA	NA	NA	NA	NA	NA	NA	NA
Pin oak	Quercus palustris	St. Louis	Missouri	-90.27787988	38.65203597	30.48	fair	naturally_occurring	15.24 to 30.48 cm	StLouis	NA	NA	NA	NA	NA	NA	NA	NA	NA	NA	NA	NA	NA	NA	NA	NA	NA
Pin oak	Quercus palustris	St. Louis	Missouri	-90.27857405	38.65210683	88.9	fair	naturally_occurring	more than 76.2 cm	StLouis	NA	NA	NA	NA	NA	NA	NA	NA	NA	NA	NA	NA	NA	NA	NA	NA	NA
Scarlet oak	Quercus coccinea	St. Louis	Missouri	-90.28219769	38.65272091	58.42	good	naturally_occurring	45.72 to 60.96 cm	StLouis	NA	NA	NA	NA	NA	NA	NA	NA	NA	NA	NA	NA	NA	NA	NA	NA	NA
Freeman maple	Acer freemanii	St. Louis	Missouri	-90.2415722	38.59627981	7.62	fair	introduced	0 to 15.24 cm	StLouis	NA	NA	NA	NA	NA	NA	NA	NA	NA	NA	NA	NA	NA	NA	NA	NA	NA
Littleleaf linden	Tilia cordata	St. Louis	Missouri	-90.2408989	38.59698549	7.62	fair	introduced	0 to 15.24 cm	StLouis	NA	NA	NA	NA	NA	NA	NA	NA	NA	NA	NA	NA	NA	NA	NA	NA	NA
Pin oak	Quercus palustris	St. Louis	Missouri	-90.27098174	38.65873794	71.12	good	naturally_occurring	60.96 to 76.2 cm	StLouis	NA	NA	NA	NA	NA	NA	NA	NA	NA	NA	NA	NA	NA	NA	NA	NA	NA
Pin oak	Quercus palustris	St. Louis	Missouri	-90.27822588	38.65207224	60.96	fair	naturally_occurring	45.72 to 60.96 cm	StLouis	NA	NA	NA	NA	NA	NA	NA	NA	NA	NA	NA	NA	NA	NA	NA	NA	NA
Pin oak	Quercus palustris	St. Louis	Missouri	-90.27974827	38.65223457	43.18	fair	naturally_occurring	30.48 to 45.72 cm	StLouis	NA	NA	NA	NA	NA	NA	NA	NA	NA	NA	NA	NA	NA	NA	NA	NA	NA
Scarlet oak	Quercus coccinea	St. Louis	Missouri	-90.28197786	38.65245248	55.88	fair	naturally_occurring	45.72 to 60.96 cm	StLouis	NA	NA	NA	NA	NA	NA	NA	NA	NA	NA	NA	NA	NA	NA	NA	NA	NA
Pin oak	Quercus palustris	St. Louis	Missouri	-90.28242149	38.65207843	43.18	fair	naturally_occurring	30.48 to 45.72 cm	StLouis	NA	NA	NA	NA	NA	NA	NA	NA	NA	NA	NA	NA	NA	NA	NA	NA	NA
Scarlet oak	Quercus coccinea	St. Louis	Missouri	-90.28384128	38.65130522	38.1	fair	naturally_occurring	30.48 to 45.72 cm	StLouis	NA	NA	NA	NA	NA	NA	NA	NA	NA	NA	NA	NA	NA	NA	NA	NA	NA
Tuliptree	Liriodendron tulipifera	St. Louis	Missouri	-90.29224289	38.65318971	7.62	fair	naturally_occurring	0 to 15.24 cm	StLouis	NA	NA	NA	NA	NA	NA	NA	NA	NA	NA	NA	NA	NA	NA	NA	NA	NA
Hedge maple	Acer campestre	St. Louis	Missouri	-90.2895611	38.65098697	20.32	fair	introduced	15.24 to 30.48 cm	StLouis	NA	NA	NA	NA	NA	NA	NA	NA	NA	NA	NA	NA	NA	NA	NA	NA	NA
Freeman maple	Acer freemanii	St. Louis	Missouri	-90.29365376	38.65205153	22.86	fair	introduced	15.24 to 30.48 cm	StLouis	NA	NA	NA	NA	NA	NA	NA	NA	NA	NA	NA	NA	NA	NA	NA	NA	NA
Silver maple	Acer saccharinum	St. Louis	Missouri	-90.24585253	38.57973304	76.2	fair	naturally_occurring	60.96 to 76.2 cm	StLouis	NA	NA	NA	NA	NA	NA	NA	NA	NA	NA	NA	NA	NA	NA	NA	NA	NA
American sycamore	Platanus occidentalis	St. Louis	Missouri	-90.24565634	38.57905786	68.58	fair	naturally_occurring	60.96 to 76.2 cm	StLouis	NA	NA	NA	NA	NA	NA	NA	NA	NA	NA	NA	NA	NA	NA	NA	NA	NA
Sweetgum	Liquidambar styraciflua	St. Louis	Missouri	-90.23936679	38.71410991	63.5	fair	naturally_occurring	60.96 to 76.2 cm	StLouis	NA	NA	NA	NA	NA	NA	NA	NA	NA	NA	NA	NA	NA	NA	NA	NA	NA
Cherry/plum	Prunus	St. Louis	Missouri	-90.2393483	38.71417342	7.62	fair	no_info	0 to 15.24 cm	StLouis	NA	NA	NA	NA	NA	NA	NA	NA	NA	NA	NA	NA	NA	NA	NA	NA	NA
Pin oak	Quercus palustris	St. Louis	Missouri	-90.23155702	38.72632799	101.6	poor	naturally_occurring	more than 76.2 cm	StLouis	NA	NA	NA	NA	NA	NA	NA	NA	NA	NA	NA	NA	NA	NA	NA	NA	NA
Sweetgum	Liquidambar styraciflua	St. Louis	Missouri	-90.23409458	38.72531575	63.5	poor	naturally_occurring	60.96 to 76.2 cm	StLouis	NA	NA	NA	NA	NA	NA	NA	NA	NA	NA	NA	NA	NA	NA	NA	NA	NA
Sweetgum	Liquidambar styraciflua	St. Louis	Missouri	-90.23426817	38.72556984	55.88	poor	naturally_occurring	45.72 to 60.96 cm	StLouis	NA	NA	NA	NA	NA	NA	NA	NA	NA	NA	NA	NA	NA	NA	NA	NA	NA
Silver maple	Acer saccharinum	St. Louis	Missouri	-90.23466981	38.72446483	30.48	poor	naturally_occurring	15.24 to 30.48 cm	StLouis	NA	NA	NA	NA	NA	NA	NA	NA	NA	NA	NA	NA	NA	NA	NA	NA	NA
Sweetgum	Liquidambar styraciflua	St. Louis	Missouri	-90.22921664	38.72616976	25.4	fair	naturally_occurring	15.24 to 30.48 cm	StLouis	NA	NA	NA	NA	NA	NA	NA	NA	NA	NA	NA	NA	NA	NA	NA	NA	NA
Sweetgum	Liquidambar styraciflua	St. Louis	Missouri	-90.22966386	38.72592994	40.64	fair	naturally_occurring	30.48 to 45.72 cm	StLouis	NA	NA	NA	NA	NA	NA	NA	NA	NA	NA	NA	NA	NA	NA	NA	NA	NA
Sweetgum	Liquidambar styraciflua	St. Louis	Missouri	-90.22973002	38.72591974	43.18	fair	naturally_occurring	30.48 to 45.72 cm	StLouis	NA	NA	NA	NA	NA	NA	NA	NA	NA	NA	NA	NA	NA	NA	NA	NA	NA
Silver maple	Acer saccharinum	St. Louis	Missouri	-90.23024446	38.72568094	40.64	fair	naturally_occurring	30.48 to 45.72 cm	StLouis	NA	NA	NA	NA	NA	NA	NA	NA	NA	NA	NA	NA	NA	NA	NA	NA	NA
Red maple	Acer rubrum	St. Louis	Missouri	-90.24815746	38.58777337	30.48	fair	naturally_occurring	15.24 to 30.48 cm	StLouis	NA	NA	NA	NA	NA	NA	NA	NA	NA	NA	NA	NA	NA	NA	NA	NA	NA
Silver maple	Acer saccharinum	St. Louis	Missouri	-90.29119842	38.65929586	43.18	poor	naturally_occurring	30.48 to 45.72 cm	StLouis	NA	NA	NA	NA	NA	NA	NA	NA	NA	NA	NA	NA	NA	NA	NA	NA	NA
Callery pear	Pyrus calleryana	St. Louis	Missouri	-90.29113226	38.6593146	12.7	fair	introduced	0 to 15.24 cm	StLouis	NA	NA	NA	NA	NA	NA	NA	NA	NA	NA	NA	NA	NA	NA	NA	NA	NA
Sugar maple	Acer saccharum	St. Louis	Missouri	-90.29096273	38.65929682	5.08	dead	naturally_occurring	0 to 15.24 cm	StLouis	NA	NA	NA	NA	NA	NA	NA	NA	NA	NA	NA	NA	NA	NA	NA	NA	NA
Siberian elm	Ulmus pumila	St. Louis	Missouri	-90.23899477	38.71675972	27.94	fair	introduced	15.24 to 30.48 cm	StLouis	NA	NA	NA	NA	NA	NA	NA	NA	NA	NA	NA	NA	NA	NA	NA	NA	NA
Sugar maple	Acer saccharum	St. Louis	Missouri	-90.23902691	38.71664856	22.86	good	naturally_occurring	15.24 to 30.48 cm	StLouis	NA	NA	NA	NA	NA	NA	NA	NA	NA	NA	NA	NA	NA	NA	NA	NA	NA
Green ash	Fraxinus pennsylvanica	St. Louis	Missouri	-90.27481823	38.65311948	27.94	fair	naturally_occurring	15.24 to 30.48 cm	StLouis	NA	NA	NA	NA	NA	NA	NA	NA	NA	NA	NA	NA	NA	NA	NA	NA	NA
Freeman maple	Acer freemanii	St. Louis	Missouri	-90.27538172	38.65316421	7.62	fair	introduced	0 to 15.24 cm	StLouis	NA	NA	NA	NA	NA	NA	NA	NA	NA	NA	NA	NA	NA	NA	NA	NA	NA
American sycamore	Platanus occidentalis	St. Louis	Missouri	-90.27363884	38.65192191	58.42	fair	naturally_occurring	45.72 to 60.96 cm	StLouis	NA	NA	NA	NA	NA	NA	NA	NA	NA	NA	NA	NA	NA	NA	NA	NA	NA
American sycamore	Platanus occidentalis	St. Louis	Missouri	-90.27364276	38.65188175	33.02	fair	naturally_occurring	30.48 to 45.72 cm	StLouis	NA	NA	NA	NA	NA	NA	NA	NA	NA	NA	NA	NA	NA	NA	NA	NA	NA
London planetree	Platanus acerifolia	St. Louis	Missouri	-90.25843791	38.60073866	83.82	fair	introduced	more than 76.2 cm	StLouis	NA	NA	NA	NA	NA	NA	NA	NA	NA	NA	NA	NA	NA	NA	NA	NA	NA
Freeman maple	Acer freemanii	St. Louis	Missouri	-90.25457765	38.60092246	15.24	fair	introduced	0 to 15.24 cm	StLouis	NA	NA	NA	NA	NA	NA	NA	NA	NA	NA	NA	NA	NA	NA	NA	NA	NA
Hedge maple	Acer campestre	St. Louis	Missouri	-90.25730166	38.60327643	45.72	fair	introduced	30.48 to 45.72 cm	StLouis	NA	NA	NA	NA	NA	NA	NA	NA	NA	NA	NA	NA	NA	NA	NA	NA	NA
Ginkgo	Ginkgo biloba	St. Louis	Missouri	-90.25402452	38.60186712	10.16	fair	introduced	0 to 15.24 cm	StLouis	NA	NA	NA	NA	NA	NA	NA	NA	NA	NA	NA	NA	NA	NA	NA	NA	NA
Norway maple	Acer platanoides	St. Louis	Missouri	-90.24639286	38.58154005	22.86	fair	introduced	15.24 to 30.48 cm	StLouis	NA	NA	NA	NA	NA	NA	NA	NA	NA	NA	NA	NA	NA	NA	NA	NA	NA
Red maple	Acer rubrum	St. Louis	Missouri	-90.24963141	38.58056207	2.54	good	naturally_occurring	0 to 15.24 cm	StLouis	NA	NA	NA	NA	NA	NA	NA	NA	NA	NA	NA	NA	NA	NA	NA	NA	NA
Pin oak	Quercus palustris	St. Louis	Missouri	-90.25318654	38.59551202	25.4	fair	naturally_occurring	15.24 to 30.48 cm	StLouis	NA	NA	NA	NA	NA	NA	NA	NA	NA	NA	NA	NA	NA	NA	NA	NA	NA
American smoketree	Cotinus obovatus	St. Louis	Missouri	-90.24711331	38.57930275	12.7	fair	naturally_occurring	0 to 15.24 cm	StLouis	NA	NA	NA	NA	NA	NA	NA	NA	NA	NA	NA	NA	NA	NA	NA	NA	NA
Sugar maple	Acer saccharum	St. Louis	Missouri	-90.24768786	38.57986245	27.94	good	naturally_occurring	15.24 to 30.48 cm	StLouis	NA	NA	NA	NA	NA	NA	NA	NA	NA	NA	NA	NA	NA	NA	NA	NA	NA
Norway maple	Acer platanoides	St. Louis	Missouri	-90.24694387	38.58090066	20.32	fair	introduced	15.24 to 30.48 cm	StLouis	NA	NA	NA	NA	NA	NA	NA	NA	NA	NA	NA	NA	NA	NA	NA	NA	NA
Cherry/plum	Prunus	St. Louis	Missouri	-90.24924036	38.58036029	2.54	good	no_info	0 to 15.24 cm	StLouis	NA	NA	NA	NA	NA	NA	NA	NA	NA	NA	NA	NA	NA	NA	NA	NA	NA
Eastern redbud	Cercis canadensis	St. Louis	Missouri	-90.25219893	38.58302608	5.08	fair	naturally_occurring	0 to 15.24 cm	StLouis	NA	NA	NA	NA	NA	NA	NA	NA	NA	NA	NA	NA	NA	NA	NA	NA	NA
Hybrid elm	Ulmus	St. Louis	Missouri	-90.24314185	38.59766544	7.62	good	no_info	0 to 15.24 cm	StLouis	NA	NA	NA	NA	NA	NA	NA	NA	NA	NA	NA	NA	NA	NA	NA	NA	NA
Callery pear	Pyrus calleryana	St. Louis	Missouri	-90.22976466	38.71630495	30.48	fair	introduced	15.24 to 30.48 cm	StLouis	NA	NA	NA	NA	NA	NA	NA	NA	NA	NA	NA	NA	NA	NA	NA	NA	NA
Sweetgum	Liquidambar styraciflua	St. Louis	Missouri	-90.2404624	38.72258002	40.64	fair	naturally_occurring	30.48 to 45.72 cm	StLouis	NA	NA	NA	NA	NA	NA	NA	NA	NA	NA	NA	NA	NA	NA	NA	NA	NA
Northern red oak	Quercus rubra	St. Louis	Missouri	-90.23650585	38.72289868	5.08	fair	naturally_occurring	0 to 15.24 cm	StLouis	NA	NA	NA	NA	NA	NA	NA	NA	NA	NA	NA	NA	NA	NA	NA	NA	NA
Littleleaf linden	Tilia cordata	St. Louis	Missouri	-90.23640883	38.71936856	60.96	poor	introduced	45.72 to 60.96 cm	StLouis	NA	NA	NA	NA	NA	NA	NA	NA	NA	NA	NA	NA	NA	NA	NA	NA	NA
Thornless honeylocust	Gleditsia triacanthos	St. Louis	Missouri	-90.23453295	38.71982859	50.8	fair	naturally_occurring	45.72 to 60.96 cm	StLouis	NA	NA	NA	NA	NA	NA	NA	NA	NA	NA	NA	NA	NA	NA	NA	NA	NA
Thornless honeylocust	Gleditsia triacanthos	St. Louis	Missouri	-90.28923059	38.66130045	38.1	fair	naturally_occurring	30.48 to 45.72 cm	StLouis	NA	NA	NA	NA	NA	NA	NA	NA	NA	NA	NA	NA	NA	NA	NA	NA	NA
Green ash	Fraxinus pennsylvanica	St. Louis	Missouri	-90.28991375	38.66136106	35.56	poor	naturally_occurring	30.48 to 45.72 cm	StLouis	NA	NA	NA	NA	NA	NA	NA	NA	NA	NA	NA	NA	NA	NA	NA	NA	NA
American sycamore	Platanus occidentalis	St. Louis	Missouri	-90.29439906	38.65853917	93.98	fair	naturally_occurring	more than 76.2 cm	StLouis	NA	NA	NA	NA	NA	NA	NA	NA	NA	NA	NA	NA	NA	NA	NA	NA	NA
White ash	Fraxinus americana	St. Louis	Missouri	-90.29365882	38.65835899	17.78	good	naturally_occurring	15.24 to 30.48 cm	StLouis	NA	NA	NA	NA	NA	NA	NA	NA	NA	NA	NA	NA	NA	NA	NA	NA	NA
Green ash	Fraxinus pennsylvanica	St. Louis	Missouri	-90.281407	38.65352909	25.4	poor	naturally_occurring	15.24 to 30.48 cm	StLouis	NA	NA	NA	NA	NA	NA	NA	NA	NA	NA	NA	NA	NA	NA	NA	NA	NA
Freeman (autumn blaze) maple	Acer freemanii	St. Louis	Missouri	-90.27580573	38.65297939	10.16	fair	introduced	0 to 15.24 cm	StLouis	NA	NA	NA	NA	NA	NA	NA	NA	NA	NA	NA	NA	NA	NA	NA	NA	NA
Freeman maple	Acer freemanii	St. Louis	Missouri	-90.27553934	38.65295926	10.16	fair	introduced	0 to 15.24 cm	StLouis	NA	NA	NA	NA	NA	NA	NA	NA	NA	NA	NA	NA	NA	NA	NA	NA	NA
Carolina silverbell	Halesia carolina	St. Louis	Missouri	-90.25298369	38.60033724	5.08	fair	introduced	0 to 15.24 cm	StLouis	NA	NA	NA	NA	NA	NA	NA	NA	NA	NA	NA	NA	NA	NA	NA	NA	NA
Common pear	Pyrus communis	St. Louis	Missouri	-90.25550888	38.6007684	12.7	fair	introduced	0 to 15.24 cm	StLouis	NA	NA	NA	NA	NA	NA	NA	NA	NA	NA	NA	NA	NA	NA	NA	NA	NA
Freeman maple	Acer freemanii	St. Louis	Missouri	-90.25878093	38.60331795	27.94	fair	introduced	15.24 to 30.48 cm	StLouis	NA	NA	NA	NA	NA	NA	NA	NA	NA	NA	NA	NA	NA	NA	NA	NA	NA
Allegheny serviceberry	Amelanchier laevis	St. Louis	Missouri	-90.25538804	38.60309579	10.16	fair	introduced	0 to 15.24 cm	StLouis	NA	NA	NA	NA	NA	NA	NA	NA	NA	NA	NA	NA	NA	NA	NA	NA	NA
English oak	Quercus robur	St. Louis	Missouri	-90.25556481	38.60311259	15.24	fair	introduced	0 to 15.24 cm	StLouis	NA	NA	NA	NA	NA	NA	NA	NA	NA	NA	NA	NA	NA	NA	NA	NA	NA
Freeman maple	Acer freemanii	St. Louis	Missouri	-90.2528892	38.58391545	58.42	fair	introduced	45.72 to 60.96 cm	StLouis	NA	NA	NA	NA	NA	NA	NA	NA	NA	NA	NA	NA	NA	NA	NA	NA	NA
Red maple	Acer rubrum	St. Louis	Missouri	-90.25284672	38.58526959	2.54	fair	naturally_occurring	0 to 15.24 cm	StLouis	NA	NA	NA	NA	NA	NA	NA	NA	NA	NA	NA	NA	NA	NA	NA	NA	NA
Slippery elm	Ulmus rubra	St. Louis	Missouri	-90.2321367	38.71097415	91.44	poor	naturally_occurring	more than 76.2 cm	StLouis	NA	NA	NA	NA	NA	NA	NA	NA	NA	NA	NA	NA	NA	NA	NA	NA	NA
American sycamore	Platanus occidentalis	St. Louis	Missouri	-90.23216719	38.7110363	66.04	fair	naturally_occurring	60.96 to 76.2 cm	StLouis	NA	NA	NA	NA	NA	NA	NA	NA	NA	NA	NA	NA	NA	NA	NA	NA	NA
Eastern redbud	Cercis canadensis	St. Louis	Missouri	-90.2941054	38.65018697	30.48	poor	naturally_occurring	15.24 to 30.48 cm	StLouis	NA	NA	NA	NA	NA	NA	NA	NA	NA	NA	NA	NA	NA	NA	NA	NA	NA
Silver maple	Acer saccharinum	St. Louis	Missouri	-90.24728806	38.58209362	50.8	fair	naturally_occurring	45.72 to 60.96 cm	StLouis	NA	NA	NA	NA	NA	NA	NA	NA	NA	NA	NA	NA	NA	NA	NA	NA	NA
Japanese tree lilac	Syringa reticulata	St. Louis	Missouri	-90.24787828	38.58139395	5.08	fair	introduced	0 to 15.24 cm	StLouis	NA	NA	NA	NA	NA	NA	NA	NA	NA	NA	NA	NA	NA	NA	NA	NA	NA
Zelkova	Zelkova serrata	St. Louis	Missouri	-90.24858984	38.58215988	5.08	fair	introduced	0 to 15.24 cm	StLouis	NA	NA	NA	NA	NA	NA	NA	NA	NA	NA	NA	NA	NA	NA	NA	NA	NA
Norway maple	Acer platanoides	St. Louis	Missouri	-90.24875638	38.58196999	17.78	fair	introduced	15.24 to 30.48 cm	StLouis	NA	NA	NA	NA	NA	NA	NA	NA	NA	NA	NA	NA	NA	NA	NA	NA	NA
River birch	Betula nigra	St. Louis	Missouri	-90.24717903	38.58756785	43.18	fair	naturally_occurring	30.48 to 45.72 cm	StLouis	NA	NA	NA	NA	NA	NA	NA	NA	NA	NA	NA	NA	NA	NA	NA	NA	NA
Horsechestnut	Aesculus	St. Louis	Missouri	-90.24891832	38.58785342	2.54	fair	no_info	0 to 15.24 cm	StLouis	NA	NA	NA	NA	NA	NA	NA	NA	NA	NA	NA	NA	NA	NA	NA	NA	NA
Callery pear	Pyrus calleryana	St. Louis	Missouri	-90.24960581	38.58792967	17.78	fair	introduced	15.24 to 30.48 cm	StLouis	NA	NA	NA	NA	NA	NA	NA	NA	NA	NA	NA	NA	NA	NA	NA	NA	NA
American sycamore	Platanus occidentalis	St. Louis	Missouri	-90.25112961	38.58498168	76.2	fair	naturally_occurring	60.96 to 76.2 cm	StLouis	NA	NA	NA	NA	NA	NA	NA	NA	NA	NA	NA	NA	NA	NA	NA	NA	NA
American sycamore	Platanus occidentalis	St. Louis	Missouri	-90.25117406	38.58469872	76.2	fair	naturally_occurring	60.96 to 76.2 cm	StLouis	NA	NA	NA	NA	NA	NA	NA	NA	NA	NA	NA	NA	NA	NA	NA	NA	NA
Cherry/plum	Prunus	St. Louis	Missouri	-90.25184042	38.58790888	2.54	fair	no_info	0 to 15.24 cm	StLouis	NA	NA	NA	NA	NA	NA	NA	NA	NA	NA	NA	NA	NA	NA	NA	NA	NA
Green ash	Fraxinus pennsylvanica	St. Louis	Missouri	-90.25201588	38.58749719	20.32	poor	naturally_occurring	15.24 to 30.48 cm	StLouis	NA	NA	NA	NA	NA	NA	NA	NA	NA	NA	NA	NA	NA	NA	NA	NA	NA
Green ash	Fraxinus pennsylvanica	St. Louis	Missouri	-90.25203787	38.58736507	20.32	poor	naturally_occurring	15.24 to 30.48 cm	StLouis	NA	NA	NA	NA	NA	NA	NA	NA	NA	NA	NA	NA	NA	NA	NA	NA	NA
Austrian pine	Pinus nigra	St. Louis	Missouri	-90.24373606	38.59731333	33.02	fair	introduced	30.48 to 45.72 cm	StLouis	NA	NA	NA	NA	NA	NA	NA	NA	NA	NA	NA	NA	NA	NA	NA	NA	NA
Pin oak	Quercus palustris	St. Louis	Missouri	-90.24388925	38.59723512	76.2	poor	naturally_occurring	60.96 to 76.2 cm	StLouis	NA	NA	NA	NA	NA	NA	NA	NA	NA	NA	NA	NA	NA	NA	NA	NA	NA
Red maple	Acer rubrum	St. Louis	Missouri	-90.24635032	38.59757672	12.7	poor	naturally_occurring	0 to 15.24 cm	StLouis	NA	NA	NA	NA	NA	NA	NA	NA	NA	NA	NA	NA	NA	NA	NA	NA	NA
Flowering dogwood	Cornus florida	St. Louis	Missouri	-90.24651347	38.5975437	5.08	fair	naturally_occurring	0 to 15.24 cm	StLouis	NA	NA	NA	NA	NA	NA	NA	NA	NA	NA	NA	NA	NA	NA	NA	NA	NA
Pin oak	Quercus palustris	St. Louis	Missouri	-90.24118687	38.71678055	35.56	fair	naturally_occurring	30.48 to 45.72 cm	StLouis	NA	NA	NA	NA	NA	NA	NA	NA	NA	NA	NA	NA	NA	NA	NA	NA	NA
Pin oak	Quercus palustris	St. Louis	Missouri	-90.24070613	38.719527	63.5	fair	naturally_occurring	60.96 to 76.2 cm	StLouis	NA	NA	NA	NA	NA	NA	NA	NA	NA	NA	NA	NA	NA	NA	NA	NA	NA
Pin oak	Quercus palustris	St. Louis	Missouri	-90.24031	38.72174144	38.1	fair	naturally_occurring	30.48 to 45.72 cm	StLouis	NA	NA	NA	NA	NA	NA	NA	NA	NA	NA	NA	NA	NA	NA	NA	NA	NA
Siberian elm	Ulmus pumila	St. Louis	Missouri	-90.26502566	38.66364511	66.04	poor	introduced	60.96 to 76.2 cm	StLouis	NA	NA	NA	NA	NA	NA	NA	NA	NA	NA	NA	NA	NA	NA	NA	NA	NA
Freeman maple	Acer freemanii	St. Louis	Missouri	-90.26377554	38.66392679	7.62	poor	introduced	0 to 15.24 cm	StLouis	NA	NA	NA	NA	NA	NA	NA	NA	NA	NA	NA	NA	NA	NA	NA	NA	NA
Apple serviceberry	Amelanchier grandiflora	St. Louis	Missouri	-90.25412247	38.58893469	5.08	fair	no_info	0 to 15.24 cm	StLouis	NA	NA	NA	NA	NA	NA	NA	NA	NA	NA	NA	NA	NA	NA	NA	NA	NA
Littleleaf linden	Tilia cordata	St. Louis	Missouri	-90.25512906	38.58743009	5.08	fair	introduced	0 to 15.24 cm	StLouis	NA	NA	NA	NA	NA	NA	NA	NA	NA	NA	NA	NA	NA	NA	NA	NA	NA
Green ash	Fraxinus pennsylvanica	St. Louis	Missouri	-90.25596307	38.58741296	40.64	fair	naturally_occurring	30.48 to 45.72 cm	StLouis	NA	NA	NA	NA	NA	NA	NA	NA	NA	NA	NA	NA	NA	NA	NA	NA	NA
Pin oak	Quercus palustris	St. Louis	Missouri	-90.23975467	38.71921057	106.68	good	naturally_occurring	more than 76.2 cm	StLouis	NA	NA	NA	NA	NA	NA	NA	NA	NA	NA	NA	NA	NA	NA	NA	NA	NA
Pin oak	Quercus palustris	St. Louis	Missouri	-90.23961258	38.71875431	63.5	fair	naturally_occurring	60.96 to 76.2 cm	StLouis	NA	NA	NA	NA	NA	NA	NA	NA	NA	NA	NA	NA	NA	NA	NA	NA	NA
American sycamore	Platanus occidentalis	St. Louis	Missouri	-90.23965469	38.7180305	66.04	good	naturally_occurring	60.96 to 76.2 cm	StLouis	NA	NA	NA	NA	NA	NA	NA	NA	NA	NA	NA	NA	NA	NA	NA	NA	NA
White ash	Fraxinus americana	St. Louis	Missouri	-90.19707907	38.66539189	15.24	good	naturally_occurring	0 to 15.24 cm	StLouis	NA	NA	NA	NA	NA	NA	NA	NA	NA	NA	NA	NA	NA	NA	NA	NA	NA
White ash	Fraxinus americana	St. Louis	Missouri	-90.19700069	38.66523303	12.7	poor	naturally_occurring	0 to 15.24 cm	StLouis	NA	NA	NA	NA	NA	NA	NA	NA	NA	NA	NA	NA	NA	NA	NA	NA	NA
Austrian pine	Pinus nigra	St. Louis	Missouri	-90.22703162	38.70888024	30.48	poor	introduced	15.24 to 30.48 cm	StLouis	NA	NA	NA	NA	NA	NA	NA	NA	NA	NA	NA	NA	NA	NA	NA	NA	NA
Eastern white pine	Pinus strobus	St. Louis	Missouri	-90.22706623	38.708929	27.94	fair	introduced	15.24 to 30.48 cm	StLouis	NA	NA	NA	NA	NA	NA	NA	NA	NA	NA	NA	NA	NA	NA	NA	NA	NA
Callery pear	Pyrus calleryana	St. Louis	Missouri	-90.2077323	38.67311591	12.7	fair	introduced	0 to 15.24 cm	StLouis	NA	NA	NA	NA	NA	NA	NA	NA	NA	NA	NA	NA	NA	NA	NA	NA	NA
Pin oak	Quercus palustris	St. Louis	Missouri	-90.27624582	38.66140638	91.44	poor	naturally_occurring	more than 76.2 cm	StLouis	NA	NA	NA	NA	NA	NA	NA	NA	NA	NA	NA	NA	NA	NA	NA	NA	NA
Sweetgum	Liquidambar styraciflua	St. Louis	Missouri	-90.27630605	38.66282003	40.64	fair	naturally_occurring	30.48 to 45.72 cm	StLouis	NA	NA	NA	NA	NA	NA	NA	NA	NA	NA	NA	NA	NA	NA	NA	NA	NA
American sycamore	Platanus occidentalis	St. Louis	Missouri	-90.29157091	38.66360027	63.5	poor	naturally_occurring	60.96 to 76.2 cm	StLouis	NA	NA	NA	NA	NA	NA	NA	NA	NA	NA	NA	NA	NA	NA	NA	NA	NA
Scarlet oak	Quercus coccinea	St. Louis	Missouri	-90.2812826	38.66573864	25.4	fair	naturally_occurring	15.24 to 30.48 cm	StLouis	NA	NA	NA	NA	NA	NA	NA	NA	NA	NA	NA	NA	NA	NA	NA	NA	NA
Hybrid elm	Ulmus	St. Louis	Missouri	-90.27982173	38.66495839	33.02	fair	no_info	30.48 to 45.72 cm	StLouis	NA	NA	NA	NA	NA	NA	NA	NA	NA	NA	NA	NA	NA	NA	NA	NA	NA
Callery pear	Pyrus calleryana	St. Louis	Missouri	-90.28893488	38.65245942	35.56	fair	introduced	30.48 to 45.72 cm	StLouis	NA	NA	NA	NA	NA	NA	NA	NA	NA	NA	NA	NA	NA	NA	NA	NA	NA
Green ash	Fraxinus pennsylvanica	St. Louis	Missouri	-90.26176283	38.59995485	20.32	fair	naturally_occurring	15.24 to 30.48 cm	StLouis	NA	NA	NA	NA	NA	NA	NA	NA	NA	NA	NA	NA	NA	NA	NA	NA	NA
American sycamore	Platanus occidentalis	St. Louis	Missouri	-90.25774061	38.59853708	63.5	fair	naturally_occurring	60.96 to 76.2 cm	StLouis	NA	NA	NA	NA	NA	NA	NA	NA	NA	NA	NA	NA	NA	NA	NA	NA	NA
Sugar maple	Acer saccharum	St. Louis	Missouri	-90.28754298	38.65001662	12.7	fair	naturally_occurring	0 to 15.24 cm	StLouis	NA	NA	NA	NA	NA	NA	NA	NA	NA	NA	NA	NA	NA	NA	NA	NA	NA
Silver maple	Acer saccharinum	St. Louis	Missouri	-90.28734615	38.65000671	55.88	fair	naturally_occurring	45.72 to 60.96 cm	StLouis	NA	NA	NA	NA	NA	NA	NA	NA	NA	NA	NA	NA	NA	NA	NA	NA	NA
Eastern redbud	Cercis canadensis	St. Louis	Missouri	-90.28652491	38.6517019	15.24	fair	naturally_occurring	0 to 15.24 cm	StLouis	NA	NA	NA	NA	NA	NA	NA	NA	NA	NA	NA	NA	NA	NA	NA	NA	NA
Green ash	Fraxinus pennsylvanica	St. Louis	Missouri	-90.2851055	38.65165505	25.4	poor	naturally_occurring	15.24 to 30.48 cm	StLouis	NA	NA	NA	NA	NA	NA	NA	NA	NA	NA	NA	NA	NA	NA	NA	NA	NA
Green ash	Fraxinus pennsylvanica	St. Louis	Missouri	-90.28521637	38.65166275	22.86	poor	naturally_occurring	15.24 to 30.48 cm	StLouis	NA	NA	NA	NA	NA	NA	NA	NA	NA	NA	NA	NA	NA	NA	NA	NA	NA
Freeman maple	Acer freemanii	St. Louis	Missouri	-90.24073124	38.59616251	12.7	fair	introduced	0 to 15.24 cm	StLouis	NA	NA	NA	NA	NA	NA	NA	NA	NA	NA	NA	NA	NA	NA	NA	NA	NA
Red maple	Acer rubrum	St. Louis	Missouri	-90.2469804	38.58728457	43.18	poor	naturally_occurring	30.48 to 45.72 cm	StLouis	NA	NA	NA	NA	NA	NA	NA	NA	NA	NA	NA	NA	NA	NA	NA	NA	NA
Sugar maple	Acer saccharum	St. Louis	Missouri	-90.24768872	38.58772465	20.32	fair	naturally_occurring	15.24 to 30.48 cm	StLouis	NA	NA	NA	NA	NA	NA	NA	NA	NA	NA	NA	NA	NA	NA	NA	NA	NA
Red maple	Acer rubrum	St. Louis	Missouri	-90.27197511	38.65711819	38.1	fair	naturally_occurring	30.48 to 45.72 cm	StLouis	NA	NA	NA	NA	NA	NA	NA	NA	NA	NA	NA	NA	NA	NA	NA	NA	NA
Ginkgo	Ginkgo biloba	St. Louis	Missouri	-90.26994787	38.65699022	7.62	fair	introduced	0 to 15.24 cm	StLouis	NA	NA	NA	NA	NA	NA	NA	NA	NA	NA	NA	NA	NA	NA	NA	NA	NA
Sugar maple	Acer saccharum	St. Louis	Missouri	-90.2567418	38.5935606	22.86	fair	naturally_occurring	15.24 to 30.48 cm	StLouis	NA	NA	NA	NA	NA	NA	NA	NA	NA	NA	NA	NA	NA	NA	NA	NA	NA
Sugar maple	Acer saccharum	St. Louis	Missouri	-90.25934447	38.59389348	35.56	fair	naturally_occurring	30.48 to 45.72 cm	StLouis	NA	NA	NA	NA	NA	NA	NA	NA	NA	NA	NA	NA	NA	NA	NA	NA	NA
Callery pear	Pyrus calleryana	St. Louis	Missouri	-90.25910663	38.5955626	15.24	fair	introduced	0 to 15.24 cm	StLouis	NA	NA	NA	NA	NA	NA	NA	NA	NA	NA	NA	NA	NA	NA	NA	NA	NA
Thornless honeylocust	Gleditsia triacanthos	St. Louis	Missouri	-90.2449383	38.59115542	12.7	good	naturally_occurring	0 to 15.24 cm	StLouis	NA	NA	NA	NA	NA	NA	NA	NA	NA	NA	NA	NA	NA	NA	NA	NA	NA
Sweetgum	Liquidambar styraciflua	St. Louis	Missouri	-90.24842426	38.58926103	58.42	fair	naturally_occurring	45.72 to 60.96 cm	StLouis	NA	NA	NA	NA	NA	NA	NA	NA	NA	NA	NA	NA	NA	NA	NA	NA	NA
Sugar maple	Acer saccharum	St. Louis	Missouri	-90.24816836	38.57965012	53.34	poor	naturally_occurring	45.72 to 60.96 cm	StLouis	NA	NA	NA	NA	NA	NA	NA	NA	NA	NA	NA	NA	NA	NA	NA	NA	NA
Japanese tree lilac	Syringa reticulata	St. Louis	Missouri	-90.24898212	38.58010912	2.54	fair	introduced	0 to 15.24 cm	StLouis	NA	NA	NA	NA	NA	NA	NA	NA	NA	NA	NA	NA	NA	NA	NA	NA	NA
Silver maple	Acer saccharinum	St. Louis	Missouri	-90.24989853	38.57939993	33.02	fair	naturally_occurring	30.48 to 45.72 cm	StLouis	NA	NA	NA	NA	NA	NA	NA	NA	NA	NA	NA	NA	NA	NA	NA	NA	NA
Green ash	Fraxinus pennsylvanica	St. Louis	Missouri	-90.25538407	38.58162146	30.48	poor	naturally_occurring	15.24 to 30.48 cm	StLouis	NA	NA	NA	NA	NA	NA	NA	NA	NA	NA	NA	NA	NA	NA	NA	NA	NA
Blackgum	Nyssa sylvatica	St. Louis	Missouri	-90.25460335	38.57730202	5.08	fair	naturally_occurring	0 to 15.24 cm	StLouis	NA	NA	NA	NA	NA	NA	NA	NA	NA	NA	NA	NA	NA	NA	NA	NA	NA
Tuliptree	Liriodendron tulipifera	St. Louis	Missouri	-90.25475951	38.57572623	5.08	good	naturally_occurring	0 to 15.24 cm	StLouis	NA	NA	NA	NA	NA	NA	NA	NA	NA	NA	NA	NA	NA	NA	NA	NA	NA
White ash	Fraxinus americana	St. Louis	Missouri	-90.25215457	38.57849953	53.34	fair	naturally_occurring	45.72 to 60.96 cm	StLouis	NA	NA	NA	NA	NA	NA	NA	NA	NA	NA	NA	NA	NA	NA	NA	NA	NA
Littleleaf linden	Tilia cordata	St. Louis	Missouri	-90.24841711	38.57418491	33.02	fair	introduced	30.48 to 45.72 cm	StLouis	NA	NA	NA	NA	NA	NA	NA	NA	NA	NA	NA	NA	NA	NA	NA	NA	NA
White mulberry	Morus alba	St. Louis	Missouri	-90.2465491	38.57610241	40.64	fair	introduced	30.48 to 45.72 cm	StLouis	NA	NA	NA	NA	NA	NA	NA	NA	NA	NA	NA	NA	NA	NA	NA	NA	NA
Green ash	Fraxinus pennsylvanica	St. Louis	Missouri	-90.24789334	38.57450575	40.64	fair	naturally_occurring	30.48 to 45.72 cm	StLouis	NA	NA	NA	NA	NA	NA	NA	NA	NA	NA	NA	NA	NA	NA	NA	NA	NA
Sugar maple	Acer saccharum	St. Louis	Missouri	-90.24744273	38.57484849	22.86	good	naturally_occurring	15.24 to 30.48 cm	StLouis	NA	NA	NA	NA	NA	NA	NA	NA	NA	NA	NA	NA	NA	NA	NA	NA	NA
Freeman maple	Acer freemanii	St. Louis	Missouri	-90.24987574	38.57375507	10.16	good	introduced	0 to 15.24 cm	StLouis	NA	NA	NA	NA	NA	NA	NA	NA	NA	NA	NA	NA	NA	NA	NA	NA	NA
Littleleaf linden	Tilia cordata	St. Louis	Missouri	-90.2494531	38.57247178	55.88	fair	introduced	45.72 to 60.96 cm	StLouis	NA	NA	NA	NA	NA	NA	NA	NA	NA	NA	NA	NA	NA	NA	NA	NA	NA
Littleleaf linden	Tilia cordata	St. Louis	Missouri	-90.2485201	38.57358295	5.08	poor	introduced	0 to 15.24 cm	StLouis	NA	NA	NA	NA	NA	NA	NA	NA	NA	NA	NA	NA	NA	NA	NA	NA	NA
Green ash	Fraxinus pennsylvanica	St. Louis	Missouri	-90.24816158	38.57220489	30.48	fair	naturally_occurring	15.24 to 30.48 cm	StLouis	NA	NA	NA	NA	NA	NA	NA	NA	NA	NA	NA	NA	NA	NA	NA	NA	NA
Sweetgum	Liquidambar styraciflua	St. Louis	Missouri	-90.24879018	38.57146612	50.8	fair	naturally_occurring	45.72 to 60.96 cm	StLouis	NA	NA	NA	NA	NA	NA	NA	NA	NA	NA	NA	NA	NA	NA	NA	NA	NA
London planetree	Platanus acerifolia	St. Louis	Missouri	-90.24892058	38.5929663	63.5	fair	introduced	60.96 to 76.2 cm	StLouis	NA	NA	NA	NA	NA	NA	NA	NA	NA	NA	NA	NA	NA	NA	NA	NA	NA
Silver maple	Acer saccharinum	St. Louis	Missouri	-90.2489056	38.59308923	40.64	dead	naturally_occurring	30.48 to 45.72 cm	StLouis	NA	NA	NA	NA	NA	NA	NA	NA	NA	NA	NA	NA	NA	NA	NA	NA	NA
Green ash	Fraxinus pennsylvanica	St. Louis	Missouri	-90.24633528	38.5934421	40.64	fair	naturally_occurring	30.48 to 45.72 cm	StLouis	NA	NA	NA	NA	NA	NA	NA	NA	NA	NA	NA	NA	NA	NA	NA	NA	NA
Green ash	Fraxinus pennsylvanica	St. Louis	Missouri	-90.2523767	38.5863235	25.4	fair	naturally_occurring	15.24 to 30.48 cm	StLouis	NA	NA	NA	NA	NA	NA	NA	NA	NA	NA	NA	NA	NA	NA	NA	NA	NA
London planetree	Platanus acerifolia	St. Louis	Missouri	-90.24326863	38.59728503	7.62	fair	introduced	0 to 15.24 cm	StLouis	NA	NA	NA	NA	NA	NA	NA	NA	NA	NA	NA	NA	NA	NA	NA	NA	NA
Pin oak	Quercus palustris	St. Louis	Missouri	-90.24410096	38.5973774	66.04	poor	naturally_occurring	60.96 to 76.2 cm	StLouis	NA	NA	NA	NA	NA	NA	NA	NA	NA	NA	NA	NA	NA	NA	NA	NA	NA
Green ash	Fraxinus pennsylvanica	St. Louis	Missouri	-90.24426402	38.59738939	25.4	poor	naturally_occurring	15.24 to 30.48 cm	StLouis	NA	NA	NA	NA	NA	NA	NA	NA	NA	NA	NA	NA	NA	NA	NA	NA	NA
Red maple	Acer rubrum	St. Louis	Missouri	-90.24493464	38.59745246	30.48	fair	naturally_occurring	15.24 to 30.48 cm	StLouis	NA	NA	NA	NA	NA	NA	NA	NA	NA	NA	NA	NA	NA	NA	NA	NA	NA
Blackgum	Nyssa sylvatica	St. Louis	Missouri	-90.25027955	38.58788946	5.08	fair	naturally_occurring	0 to 15.24 cm	StLouis	NA	NA	NA	NA	NA	NA	NA	NA	NA	NA	NA	NA	NA	NA	NA	NA	NA
Scarlet oak	Quercus coccinea	St. Louis	Missouri	-90.24988633	38.58776744	27.94	fair	naturally_occurring	15.24 to 30.48 cm	StLouis	NA	NA	NA	NA	NA	NA	NA	NA	NA	NA	NA	NA	NA	NA	NA	NA	NA
Sugar maple	Acer saccharum	St. Louis	Missouri	-90.25103578	38.58554448	25.4	fair	naturally_occurring	15.24 to 30.48 cm	StLouis	NA	NA	NA	NA	NA	NA	NA	NA	NA	NA	NA	NA	NA	NA	NA	NA	NA
Sweetgum	Liquidambar styraciflua	St. Louis	Missouri	-90.24772683	38.58449316	50.8	fair	naturally_occurring	45.72 to 60.96 cm	StLouis	NA	NA	NA	NA	NA	NA	NA	NA	NA	NA	NA	NA	NA	NA	NA	NA	NA
Callery pear	Pyrus calleryana	St. Louis	Missouri	-90.24457345	38.58234222	17.78	fair	introduced	15.24 to 30.48 cm	StLouis	NA	NA	NA	NA	NA	NA	NA	NA	NA	NA	NA	NA	NA	NA	NA	NA	NA
Siberian elm	Ulmus pumila	St. Louis	Missouri	-90.24654572	38.58445777	15.24	fair	introduced	0 to 15.24 cm	StLouis	NA	NA	NA	NA	NA	NA	NA	NA	NA	NA	NA	NA	NA	NA	NA	NA	NA
Littleleaf linden	Tilia cordata	St. Louis	Missouri	-90.24344133	38.57981247	5.08	good	introduced	0 to 15.24 cm	StLouis	NA	NA	NA	NA	NA	NA	NA	NA	NA	NA	NA	NA	NA	NA	NA	NA	NA
London planetree	Platanus acerifolia	St. Louis	Missouri	-90.24228192	38.57962417	63.5	fair	introduced	60.96 to 76.2 cm	StLouis	NA	NA	NA	NA	NA	NA	NA	NA	NA	NA	NA	NA	NA	NA	NA	NA	NA
Eastern redbud	Cercis canadensis	St. Louis	Missouri	-90.24218727	38.57986066	10.16	fair	naturally_occurring	0 to 15.24 cm	StLouis	NA	NA	NA	NA	NA	NA	NA	NA	NA	NA	NA	NA	NA	NA	NA	NA	NA
Scarlet oak	Quercus coccinea	St. Louis	Missouri	-90.2399816	38.57989697	35.56	fair	naturally_occurring	30.48 to 45.72 cm	StLouis	NA	NA	NA	NA	NA	NA	NA	NA	NA	NA	NA	NA	NA	NA	NA	NA	NA
Hybrid elm	Ulmus	St. Louis	Missouri	-90.24050385	38.57740297	5.08	good	no_info	0 to 15.24 cm	StLouis	NA	NA	NA	NA	NA	NA	NA	NA	NA	NA	NA	NA	NA	NA	NA	NA	NA
Norway maple	Acer platanoides	St. Louis	Missouri	-90.28740199	38.65775042	20.32	fair	introduced	15.24 to 30.48 cm	StLouis	NA	NA	NA	NA	NA	NA	NA	NA	NA	NA	NA	NA	NA	NA	NA	NA	NA
Silver maple	Acer saccharinum	St. Louis	Missouri	-90.28832314	38.65794376	73.66	poor	naturally_occurring	60.96 to 76.2 cm	StLouis	NA	NA	NA	NA	NA	NA	NA	NA	NA	NA	NA	NA	NA	NA	NA	NA	NA
Weeping willow	Salix babylonica	St. Louis	Missouri	-90.240208	38.71341887	2.54	fair	introduced	0 to 15.24 cm	StLouis	NA	NA	NA	NA	NA	NA	NA	NA	NA	NA	NA	NA	NA	NA	NA	NA	NA
Sugar maple	Acer saccharum	St. Louis	Missouri	-90.28309499	38.64851751	5.08	good	naturally_occurring	0 to 15.24 cm	StLouis	NA	NA	NA	NA	NA	NA	NA	NA	NA	NA	NA	NA	NA	NA	NA	NA	NA
Pin oak	Quercus palustris	St. Louis	Missouri	-90.28388056	38.64859326	76.2	fair	naturally_occurring	60.96 to 76.2 cm	StLouis	NA	NA	NA	NA	NA	NA	NA	NA	NA	NA	NA	NA	NA	NA	NA	NA	NA
Japanese zelkova	Zelkova serrata	St. Louis	Missouri	-90.28503459	38.64895427	30.48	fair	introduced	15.24 to 30.48 cm	StLouis	NA	NA	NA	NA	NA	NA	NA	NA	NA	NA	NA	NA	NA	NA	NA	NA	NA
Freeman maple	Acer freemanii	St. Louis	Missouri	-90.28210233	38.64827631	7.62	fair	introduced	0 to 15.24 cm	StLouis	NA	NA	NA	NA	NA	NA	NA	NA	NA	NA	NA	NA	NA	NA	NA	NA	NA
Green ash	Fraxinus pennsylvanica	St. Louis	Missouri	-90.27902276	38.64796272	22.86	fair	naturally_occurring	15.24 to 30.48 cm	StLouis	NA	NA	NA	NA	NA	NA	NA	NA	NA	NA	NA	NA	NA	NA	NA	NA	NA
Siberian elm	Ulmus pumila	St. Louis	Missouri	-90.28851468	38.64881582	76.2	poor	introduced	60.96 to 76.2 cm	StLouis	NA	NA	NA	NA	NA	NA	NA	NA	NA	NA	NA	NA	NA	NA	NA	NA	NA
Green ash	Fraxinus pennsylvanica	St. Louis	Missouri	-90.29075123	38.65021488	25.4	fair	naturally_occurring	15.24 to 30.48 cm	StLouis	NA	NA	NA	NA	NA	NA	NA	NA	NA	NA	NA	NA	NA	NA	NA	NA	NA
Red maple	Acer rubrum	St. Louis	Missouri	-90.27205114	38.6571298	22.86	fair	naturally_occurring	15.24 to 30.48 cm	StLouis	NA	NA	NA	NA	NA	NA	NA	NA	NA	NA	NA	NA	NA	NA	NA	NA	NA
Japanese zelkova	Zelkova serrata	St. Louis	Missouri	-90.2845442	38.65366711	55.88	fair	introduced	45.72 to 60.96 cm	StLouis	NA	NA	NA	NA	NA	NA	NA	NA	NA	NA	NA	NA	NA	NA	NA	NA	NA
Cherry/plum	Prunus	St. Louis	Missouri	-90.2847048	38.65278357	12.7	fair	no_info	0 to 15.24 cm	StLouis	NA	NA	NA	NA	NA	NA	NA	NA	NA	NA	NA	NA	NA	NA	NA	NA	NA
Thornless honeylocust	Gleditsia triacanthos	St. Louis	Missouri	-90.28551757	38.65415939	30.48	fair	naturally_occurring	15.24 to 30.48 cm	StLouis	NA	NA	NA	NA	NA	NA	NA	NA	NA	NA	NA	NA	NA	NA	NA	NA	NA
Thornless honeylocust	Gleditsia triacanthos	St. Louis	Missouri	-90.24333768	38.5962818	10.16	fair	naturally_occurring	0 to 15.24 cm	StLouis	NA	NA	NA	NA	NA	NA	NA	NA	NA	NA	NA	NA	NA	NA	NA	NA	NA
Green ash	Fraxinus pennsylvanica	St. Louis	Missouri	-90.24343268	38.59570949	15.24	fair	naturally_occurring	0 to 15.24 cm	StLouis	NA	NA	NA	NA	NA	NA	NA	NA	NA	NA	NA	NA	NA	NA	NA	NA	NA
Littleleaf linden	Tilia cordata	St. Louis	Missouri	-90.24520833	38.58639664	2.54	poor	introduced	0 to 15.24 cm	StLouis	NA	NA	NA	NA	NA	NA	NA	NA	NA	NA	NA	NA	NA	NA	NA	NA	NA
Pin oak	Quercus palustris	St. Louis	Missouri	-90.27071922	38.65779343	35.56	excellent	naturally_occurring	30.48 to 45.72 cm	StLouis	NA	NA	NA	NA	NA	NA	NA	NA	NA	NA	NA	NA	NA	NA	NA	NA	NA
White ash	Fraxinus americana	St. Louis	Missouri	-90.28460803	38.65329243	5.08	fair	naturally_occurring	0 to 15.24 cm	StLouis	NA	NA	NA	NA	NA	NA	NA	NA	NA	NA	NA	NA	NA	NA	NA	NA	NA
Thornless honeylocust	Gleditsia triacanthos	St. Louis	Missouri	-90.28575751	38.65417908	27.94	fair	naturally_occurring	15.24 to 30.48 cm	StLouis	NA	NA	NA	NA	NA	NA	NA	NA	NA	NA	NA	NA	NA	NA	NA	NA	NA
Freeman maple	Acer freemanii	St. Louis	Missouri	-90.28592654	38.65419649	10.16	fair	introduced	0 to 15.24 cm	StLouis	NA	NA	NA	NA	NA	NA	NA	NA	NA	NA	NA	NA	NA	NA	NA	NA	NA
Red maple	Acer rubrum	St. Louis	Missouri	-90.2739879	38.6534124	15.24	poor	naturally_occurring	0 to 15.24 cm	StLouis	NA	NA	NA	NA	NA	NA	NA	NA	NA	NA	NA	NA	NA	NA	NA	NA	NA
Callery pear	Pyrus calleryana	St. Louis	Missouri	-90.26109499	38.60425537	5.08	fair	introduced	0 to 15.24 cm	StLouis	NA	NA	NA	NA	NA	NA	NA	NA	NA	NA	NA	NA	NA	NA	NA	NA	NA
Green ash	Fraxinus pennsylvanica	St. Louis	Missouri	-90.26003714	38.60442232	38.1	fair	naturally_occurring	30.48 to 45.72 cm	StLouis	NA	NA	NA	NA	NA	NA	NA	NA	NA	NA	NA	NA	NA	NA	NA	NA	NA
American sycamore	Platanus occidentalis	St. Louis	Missouri	-90.25452923	38.60389373	38.1	fair	naturally_occurring	30.48 to 45.72 cm	StLouis	NA	NA	NA	NA	NA	NA	NA	NA	NA	NA	NA	NA	NA	NA	NA	NA	NA
Sugar maple	Acer saccharum	St. Louis	Missouri	-90.25396132	38.59558551	25.4	poor	naturally_occurring	15.24 to 30.48 cm	StLouis	NA	NA	NA	NA	NA	NA	NA	NA	NA	NA	NA	NA	NA	NA	NA	NA	NA
White ash	Fraxinus americana	St. Louis	Missouri	-90.25162397	38.5952408	53.34	fair	naturally_occurring	45.72 to 60.96 cm	StLouis	NA	NA	NA	NA	NA	NA	NA	NA	NA	NA	NA	NA	NA	NA	NA	NA	NA
Green ash	Fraxinus pennsylvanica	St. Louis	Missouri	-90.25697758	38.60412773	25.4	fair	naturally_occurring	15.24 to 30.48 cm	StLouis	NA	NA	NA	NA	NA	NA	NA	NA	NA	NA	NA	NA	NA	NA	NA	NA	NA
American sycamore	Platanus occidentalis	St. Louis	Missouri	-90.25678308	38.60411517	78.74	fair	naturally_occurring	more than 76.2 cm	StLouis	NA	NA	NA	NA	NA	NA	NA	NA	NA	NA	NA	NA	NA	NA	NA	NA	NA
Cherry/plum	Prunus	St. Louis	Missouri	-90.2564888	38.60407943	2.54	good	no_info	0 to 15.24 cm	StLouis	NA	NA	NA	NA	NA	NA	NA	NA	NA	NA	NA	NA	NA	NA	NA	NA	NA
Silver maple	Acer saccharinum	St. Louis	Missouri	-90.24685225	38.58037516	33.02	fair	naturally_occurring	30.48 to 45.72 cm	StLouis	NA	NA	NA	NA	NA	NA	NA	NA	NA	NA	NA	NA	NA	NA	NA	NA	NA
Red maple	Acer rubrum	St. Louis	Missouri	-90.24943209	38.58046052	12.7	poor	naturally_occurring	0 to 15.24 cm	StLouis	NA	NA	NA	NA	NA	NA	NA	NA	NA	NA	NA	NA	NA	NA	NA	NA	NA
Japanese tree lilac	Syringa reticulata	St. Louis	Missouri	-90.24832825	38.58087621	5.08	fair	introduced	0 to 15.24 cm	StLouis	NA	NA	NA	NA	NA	NA	NA	NA	NA	NA	NA	NA	NA	NA	NA	NA	NA
Eastern redbud	Cercis canadensis	St. Louis	Missouri	-90.25214367	38.58299891	5.08	fair	naturally_occurring	0 to 15.24 cm	StLouis	NA	NA	NA	NA	NA	NA	NA	NA	NA	NA	NA	NA	NA	NA	NA	NA	NA
Apple serviceberry	Amelanchier grandiflora	St. Louis	Missouri	-90.25775635	38.58597025	5.08	fair	no_info	0 to 15.24 cm	StLouis	NA	NA	NA	NA	NA	NA	NA	NA	NA	NA	NA	NA	NA	NA	NA	NA	NA
Sugar maple	Acer saccharum	St. Louis	Missouri	-90.25732817	38.58528609	5.08	fair	naturally_occurring	0 to 15.24 cm	StLouis	NA	NA	NA	NA	NA	NA	NA	NA	NA	NA	NA	NA	NA	NA	NA	NA	NA
White ash	Fraxinus americana	St. Louis	Missouri	-90.22977897	38.72601543	25.4	fair	naturally_occurring	15.24 to 30.48 cm	StLouis	NA	NA	NA	NA	NA	NA	NA	NA	NA	NA	NA	NA	NA	NA	NA	NA	NA
Pin oak	Quercus palustris	St. Louis	Missouri	-90.23187947	38.72620739	93.98	fair	naturally_occurring	more than 76.2 cm	StLouis	NA	NA	NA	NA	NA	NA	NA	NA	NA	NA	NA	NA	NA	NA	NA	NA	NA
Eastern arborvitae	Thuja occidentalis	St. Louis	Missouri	-90.23342543	38.7258653	12.7	good	introduced	0 to 15.24 cm	StLouis	NA	NA	NA	NA	NA	NA	NA	NA	NA	NA	NA	NA	NA	NA	NA	NA	NA
Red maple	Acer rubrum	St. Louis	Missouri	-90.23859009	38.72248036	50.8	poor	naturally_occurring	45.72 to 60.96 cm	StLouis	NA	NA	NA	NA	NA	NA	NA	NA	NA	NA	NA	NA	NA	NA	NA	NA	NA
Pin oak	Quercus palustris	St. Louis	Missouri	-90.23065394	38.71961052	45.72	fair	naturally_occurring	30.48 to 45.72 cm	StLouis	NA	NA	NA	NA	NA	NA	NA	NA	NA	NA	NA	NA	NA	NA	NA	NA	NA
Green ash	Fraxinus pennsylvanica	St. Louis	Missouri	-90.23419552	38.72152779	25.4	fair	naturally_occurring	15.24 to 30.48 cm	StLouis	NA	NA	NA	NA	NA	NA	NA	NA	NA	NA	NA	NA	NA	NA	NA	NA	NA
Littleleaf linden	Tilia cordata	St. Louis	Missouri	-90.23407919	38.72160286	33.02	dead	introduced	30.48 to 45.72 cm	StLouis	NA	NA	NA	NA	NA	NA	NA	NA	NA	NA	NA	NA	NA	NA	NA	NA	NA
Eastern redcedar	Juniperus virginiana	St. Louis	Missouri	-90.23484125	38.72176392	43.18	fair	naturally_occurring	30.48 to 45.72 cm	StLouis	NA	NA	NA	NA	NA	NA	NA	NA	NA	NA	NA	NA	NA	NA	NA	NA	NA
Silver maple	Acer saccharinum	St. Louis	Missouri	-90.29461392	38.65856987	58.42	fair	naturally_occurring	45.72 to 60.96 cm	StLouis	NA	NA	NA	NA	NA	NA	NA	NA	NA	NA	NA	NA	NA	NA	NA	NA	NA
Eastern redbud	Cercis canadensis	St. Louis	Missouri	-90.29127943	38.65812505	7.62	fair	naturally_occurring	0 to 15.24 cm	StLouis	NA	NA	NA	NA	NA	NA	NA	NA	NA	NA	NA	NA	NA	NA	NA	NA	NA
Weeping willow	Salix babylonica	St. Louis	Missouri	-90.2400981	38.71334628	2.54	fair	introduced	0 to 15.24 cm	StLouis	NA	NA	NA	NA	NA	NA	NA	NA	NA	NA	NA	NA	NA	NA	NA	NA	NA
Pin oak	Quercus palustris	St. Louis	Missouri	-90.284112	38.64861137	83.82	fair	naturally_occurring	more than 76.2 cm	StLouis	NA	NA	NA	NA	NA	NA	NA	NA	NA	NA	NA	NA	NA	NA	NA	NA	NA
Swamp white oak	Quercus bicolor	St. Louis	Missouri	-90.28430345	38.64863676	5.08	good	naturally_occurring	0 to 15.24 cm	StLouis	NA	NA	NA	NA	NA	NA	NA	NA	NA	NA	NA	NA	NA	NA	NA	NA	NA
Callery pear	Pyrus calleryana	St. Louis	Missouri	-90.28460374	38.65158943	5.08	fair	introduced	0 to 15.24 cm	StLouis	NA	NA	NA	NA	NA	NA	NA	NA	NA	NA	NA	NA	NA	NA	NA	NA	NA
Flowering crabapple	Malus sylvestris	St. Louis	Missouri	-90.28455778	38.65176204	5.08	fair	introduced	0 to 15.24 cm	StLouis	NA	NA	NA	NA	NA	NA	NA	NA	NA	NA	NA	NA	NA	NA	NA	NA	NA
White ash	Fraxinus americana	St. Louis	Missouri	-90.29001557	38.64902513	15.24	fair	naturally_occurring	0 to 15.24 cm	StLouis	NA	NA	NA	NA	NA	NA	NA	NA	NA	NA	NA	NA	NA	NA	NA	NA	NA
Freeman maple	Acer freemanii	St. Louis	Missouri	-90.29032354	38.64997798	5.08	good	introduced	0 to 15.24 cm	StLouis	NA	NA	NA	NA	NA	NA	NA	NA	NA	NA	NA	NA	NA	NA	NA	NA	NA
Kousa dogwood	Cornus kousa	St. Louis	Missouri	-90.29365421	38.65015383	15.24	fair	introduced	0 to 15.24 cm	StLouis	NA	NA	NA	NA	NA	NA	NA	NA	NA	NA	NA	NA	NA	NA	NA	NA	NA
Baldcypress	Taxodium distichum	St. Louis	Missouri	-90.25788783	38.60352542	50.8	fair	naturally_occurring	45.72 to 60.96 cm	StLouis	NA	NA	NA	NA	NA	NA	NA	NA	NA	NA	NA	NA	NA	NA	NA	NA	NA
Freeman maple	Acer freemanii	St. Louis	Missouri	-90.25816958	38.60336213	48.26	poor	introduced	45.72 to 60.96 cm	StLouis	NA	NA	NA	NA	NA	NA	NA	NA	NA	NA	NA	NA	NA	NA	NA	NA	NA
Red maple	Acer rubrum	St. Louis	Missouri	-90.24972576	38.58067766	25.4	fair	naturally_occurring	15.24 to 30.48 cm	StLouis	NA	NA	NA	NA	NA	NA	NA	NA	NA	NA	NA	NA	NA	NA	NA	NA	NA
Norway maple	Acer platanoides	St. Louis	Missouri	-90.24924777	38.58123886	20.32	fair	introduced	15.24 to 30.48 cm	StLouis	NA	NA	NA	NA	NA	NA	NA	NA	NA	NA	NA	NA	NA	NA	NA	NA	NA
Sweetgum	Liquidambar styraciflua	St. Louis	Missouri	-90.2484294	38.58107393	53.34	fair	naturally_occurring	45.72 to 60.96 cm	StLouis	NA	NA	NA	NA	NA	NA	NA	NA	NA	NA	NA	NA	NA	NA	NA	NA	NA
Pin oak	Quercus palustris	St. Louis	Missouri	-90.2511593	38.59529133	15.24	good	naturally_occurring	0 to 15.24 cm	StLouis	NA	NA	NA	NA	NA	NA	NA	NA	NA	NA	NA	NA	NA	NA	NA	NA	NA
Tuliptree	Liriodendron tulipifera	St. Louis	Missouri	-90.29299339	38.65116603	30.48	fair	naturally_occurring	15.24 to 30.48 cm	StLouis	NA	NA	NA	NA	NA	NA	NA	NA	NA	NA	NA	NA	NA	NA	NA	NA	NA
London planetree	Platanus acerifolia	St. Louis	Missouri	-90.2734241	38.6531505	68.58	fair	introduced	60.96 to 76.2 cm	StLouis	NA	NA	NA	NA	NA	NA	NA	NA	NA	NA	NA	NA	NA	NA	NA	NA	NA
Sugar maple	Acer saccharum	St. Louis	Missouri	-90.27344854	38.65296436	27.94	fair	naturally_occurring	15.24 to 30.48 cm	StLouis	NA	NA	NA	NA	NA	NA	NA	NA	NA	NA	NA	NA	NA	NA	NA	NA	NA
Red maple	Acer rubrum	St. Louis	Missouri	-90.27372765	38.65340089	15.24	poor	naturally_occurring	0 to 15.24 cm	StLouis	NA	NA	NA	NA	NA	NA	NA	NA	NA	NA	NA	NA	NA	NA	NA	NA	NA
Freeman maple	Acer freemanii	St. Louis	Missouri	-90.2467152	38.58204218	2.54	fair	introduced	0 to 15.24 cm	StLouis	NA	NA	NA	NA	NA	NA	NA	NA	NA	NA	NA	NA	NA	NA	NA	NA	NA
Silver maple	Acer saccharinum	St. Louis	Missouri	-90.2467076	38.58030334	15.24	fair	naturally_occurring	0 to 15.24 cm	StLouis	NA	NA	NA	NA	NA	NA	NA	NA	NA	NA	NA	NA	NA	NA	NA	NA	NA
Callery pear	Pyrus calleryana	St. Louis	Missouri	-90.24674485	38.58032181	7.62	good	introduced	0 to 15.24 cm	StLouis	NA	NA	NA	NA	NA	NA	NA	NA	NA	NA	NA	NA	NA	NA	NA	NA	NA
Callery pear	Pyrus calleryana	St. Louis	Missouri	-90.2467691	38.58033276	7.62	good	introduced	0 to 15.24 cm	StLouis	NA	NA	NA	NA	NA	NA	NA	NA	NA	NA	NA	NA	NA	NA	NA	NA	NA
Apple serviceberry	Amelanchier grandiflora	St. Louis	Missouri	-90.25397715	38.58396316	5.08	fair	no_info	0 to 15.24 cm	StLouis	NA	NA	NA	NA	NA	NA	NA	NA	NA	NA	NA	NA	NA	NA	NA	NA	NA
Apple serviceberry	Amelanchier grandiflora	St. Louis	Missouri	-90.25392315	38.58393102	5.08	fair	no_info	0 to 15.24 cm	StLouis	NA	NA	NA	NA	NA	NA	NA	NA	NA	NA	NA	NA	NA	NA	NA	NA	NA
American sycamore	Platanus occidentalis	St. Louis	Missouri	-90.22780831	38.71851359	96.52	fair	naturally_occurring	more than 76.2 cm	StLouis	NA	NA	NA	NA	NA	NA	NA	NA	NA	NA	NA	NA	NA	NA	NA	NA	NA
Hedge maple	Acer campestre	St. Louis	Missouri	-90.23758379	38.71285523	58.42	fair	introduced	45.72 to 60.96 cm	StLouis	NA	NA	NA	NA	NA	NA	NA	NA	NA	NA	NA	NA	NA	NA	NA	NA	NA
Flowering crabapple	Malus sylvestris	St. Louis	Missouri	-90.23882518	38.71253127	5.08	fair	introduced	0 to 15.24 cm	StLouis	NA	NA	NA	NA	NA	NA	NA	NA	NA	NA	NA	NA	NA	NA	NA	NA	NA
American sycamore	Platanus occidentalis	St. Louis	Missouri	-90.23819722	38.71209849	48.26	good	naturally_occurring	45.72 to 60.96 cm	StLouis	NA	NA	NA	NA	NA	NA	NA	NA	NA	NA	NA	NA	NA	NA	NA	NA	NA
Sweetgum	Liquidambar styraciflua	St. Louis	Missouri	-90.22621635	38.72690337	30.48	good	naturally_occurring	15.24 to 30.48 cm	StLouis	NA	NA	NA	NA	NA	NA	NA	NA	NA	NA	NA	NA	NA	NA	NA	NA	NA
Callery pear	Pyrus calleryana	St. Louis	Missouri	-90.26890906	38.65948914	12.7	good	introduced	0 to 15.24 cm	StLouis	NA	NA	NA	NA	NA	NA	NA	NA	NA	NA	NA	NA	NA	NA	NA	NA	NA
Tuliptree	Liriodendron tulipifera	St. Louis	Missouri	-90.24794352	38.5836265	2.54	fair	naturally_occurring	0 to 15.24 cm	StLouis	NA	NA	NA	NA	NA	NA	NA	NA	NA	NA	NA	NA	NA	NA	NA	NA	NA
Tuliptree	Liriodendron tulipifera	St. Louis	Missouri	-90.24712144	38.58352352	2.54	fair	naturally_occurring	0 to 15.24 cm	StLouis	NA	NA	NA	NA	NA	NA	NA	NA	NA	NA	NA	NA	NA	NA	NA	NA	NA
Littleleaf linden	Tilia cordata	St. Louis	Missouri	-90.2450774	38.58330537	7.62	poor	introduced	0 to 15.24 cm	StLouis	NA	NA	NA	NA	NA	NA	NA	NA	NA	NA	NA	NA	NA	NA	NA	NA	NA
Littleleaf linden	Tilia cordata	St. Louis	Missouri	-90.24697294	38.58647478	5.08	poor	introduced	0 to 15.24 cm	StLouis	NA	NA	NA	NA	NA	NA	NA	NA	NA	NA	NA	NA	NA	NA	NA	NA	NA
Littleleaf linden	Tilia cordata	St. Louis	Missouri	-90.24620884	38.58639033	5.08	fair	introduced	0 to 15.24 cm	StLouis	NA	NA	NA	NA	NA	NA	NA	NA	NA	NA	NA	NA	NA	NA	NA	NA	NA
Silver maple	Acer saccharinum	St. Louis	Missouri	-90.24561178	38.58633312	53.34	fair	naturally_occurring	45.72 to 60.96 cm	StLouis	NA	NA	NA	NA	NA	NA	NA	NA	NA	NA	NA	NA	NA	NA	NA	NA	NA
Silver maple	Acer saccharinum	St. Louis	Missouri	-90.24471167	38.59486611	60.96	poor	naturally_occurring	45.72 to 60.96 cm	StLouis	NA	NA	NA	NA	NA	NA	NA	NA	NA	NA	NA	NA	NA	NA	NA	NA	NA
Callery pear	Pyrus calleryana	St. Louis	Missouri	-90.24492061	38.5944338	20.32	poor	introduced	15.24 to 30.48 cm	StLouis	NA	NA	NA	NA	NA	NA	NA	NA	NA	NA	NA	NA	NA	NA	NA	NA	NA
Sugar maple	Acer saccharum	St. Louis	Missouri	-90.24752953	38.60237099	22.86	poor	naturally_occurring	15.24 to 30.48 cm	StLouis	NA	NA	NA	NA	NA	NA	NA	NA	NA	NA	NA	NA	NA	NA	NA	NA	NA
Eastern redbud	Cercis canadensis	St. Louis	Missouri	-90.24854837	38.60246978	20.32	poor	naturally_occurring	15.24 to 30.48 cm	StLouis	NA	NA	NA	NA	NA	NA	NA	NA	NA	NA	NA	NA	NA	NA	NA	NA	NA
Pin oak	Quercus palustris	St. Louis	Missouri	-90.2464516	38.71369989	86.36	fair	naturally_occurring	more than 76.2 cm	StLouis	NA	NA	NA	NA	NA	NA	NA	NA	NA	NA	NA	NA	NA	NA	NA	NA	NA
American sycamore	Platanus occidentalis	St. Louis	Missouri	-90.25813506	38.60135596	2.54	good	naturally_occurring	0 to 15.24 cm	StLouis	NA	NA	NA	NA	NA	NA	NA	NA	NA	NA	NA	NA	NA	NA	NA	NA	NA
Freeman maple	Acer freemanii	St. Louis	Missouri	-90.25794885	38.60223778	22.86	fair	introduced	15.24 to 30.48 cm	StLouis	NA	NA	NA	NA	NA	NA	NA	NA	NA	NA	NA	NA	NA	NA	NA	NA	NA
Silver maple	Acer saccharinum	St. Louis	Missouri	-90.25111796	38.60149379	86.36	poor	naturally_occurring	more than 76.2 cm	StLouis	NA	NA	NA	NA	NA	NA	NA	NA	NA	NA	NA	NA	NA	NA	NA	NA	NA
Thornless honeylocust	Gleditsia triacanthos	St. Louis	Missouri	-90.24321456	38.59571757	25.4	fair	naturally_occurring	15.24 to 30.48 cm	StLouis	NA	NA	NA	NA	NA	NA	NA	NA	NA	NA	NA	NA	NA	NA	NA	NA	NA
Thornless honeylocust	Gleditsia triacanthos	St. Louis	Missouri	-90.24259407	38.59549704	25.4	fair	naturally_occurring	15.24 to 30.48 cm	StLouis	NA	NA	NA	NA	NA	NA	NA	NA	NA	NA	NA	NA	NA	NA	NA	NA	NA
Flowering crabapple	Malus sylvestris	St. Louis	Missouri	-90.27118973	38.65244418	7.62	good	introduced	0 to 15.24 cm	StLouis	NA	NA	NA	NA	NA	NA	NA	NA	NA	NA	NA	NA	NA	NA	NA	NA	NA
Thornless honeylocust	Gleditsia triacanthos	St. Louis	Missouri	-90.27187276	38.65240386	5.08	good	naturally_occurring	0 to 15.24 cm	StLouis	NA	NA	NA	NA	NA	NA	NA	NA	NA	NA	NA	NA	NA	NA	NA	NA	NA
Scarlet oak	Quercus coccinea	St. Louis	Missouri	-90.2824002	38.65224149	27.94	fair	naturally_occurring	15.24 to 30.48 cm	StLouis	NA	NA	NA	NA	NA	NA	NA	NA	NA	NA	NA	NA	NA	NA	NA	NA	NA
White ash	Fraxinus americana	St. Louis	Missouri	-90.28254356	38.65139424	27.94	fair	naturally_occurring	15.24 to 30.48 cm	StLouis	NA	NA	NA	NA	NA	NA	NA	NA	NA	NA	NA	NA	NA	NA	NA	NA	NA
Callery pear	Pyrus calleryana	St. Louis	Missouri	-90.2571753	38.5924899	7.62	fair	introduced	0 to 15.24 cm	StLouis	NA	NA	NA	NA	NA	NA	NA	NA	NA	NA	NA	NA	NA	NA	NA	NA	NA
White ash	Fraxinus americana	St. Louis	Missouri	-90.2595762	38.59320936	33.02	poor	naturally_occurring	30.48 to 45.72 cm	StLouis	NA	NA	NA	NA	NA	NA	NA	NA	NA	NA	NA	NA	NA	NA	NA	NA	NA
Silver maple	Acer saccharinum	St. Louis	Missouri	-90.25443479	38.59384634	48.26	poor	naturally_occurring	45.72 to 60.96 cm	StLouis	NA	NA	NA	NA	NA	NA	NA	NA	NA	NA	NA	NA	NA	NA	NA	NA	NA
Silver maple	Acer saccharinum	St. Louis	Missouri	-90.25154513	38.59441327	81.28	poor	naturally_occurring	more than 76.2 cm	StLouis	NA	NA	NA	NA	NA	NA	NA	NA	NA	NA	NA	NA	NA	NA	NA	NA	NA
Black walnut	Juglans nigra	St. Louis	Missouri	-90.24795646	38.59131973	45.72	good	naturally_occurring	30.48 to 45.72 cm	StLouis	NA	NA	NA	NA	NA	NA	NA	NA	NA	NA	NA	NA	NA	NA	NA	NA	NA
Red maple	Acer rubrum	St. Louis	Missouri	-90.24720859	38.60223183	43.18	fair	naturally_occurring	30.48 to 45.72 cm	StLouis	NA	NA	NA	NA	NA	NA	NA	NA	NA	NA	NA	NA	NA	NA	NA	NA	NA
Callery pear	Pyrus calleryana	St. Louis	Missouri	-90.24702864	38.6022073	10.16	fair	introduced	0 to 15.24 cm	StLouis	NA	NA	NA	NA	NA	NA	NA	NA	NA	NA	NA	NA	NA	NA	NA	NA	NA
Eastern redbud	Cercis canadensis	St. Louis	Missouri	-90.24805132	38.57713724	30.48	poor	naturally_occurring	15.24 to 30.48 cm	StLouis	NA	NA	NA	NA	NA	NA	NA	NA	NA	NA	NA	NA	NA	NA	NA	NA	NA
Pin oak	Quercus palustris	St. Louis	Missouri	-90.25213028	38.58033231	2.54	fair	naturally_occurring	0 to 15.24 cm	StLouis	NA	NA	NA	NA	NA	NA	NA	NA	NA	NA	NA	NA	NA	NA	NA	NA	NA
Pin oak	Quercus palustris	St. Louis	Missouri	-90.25350057	38.58029985	78.74	fair	naturally_occurring	more than 76.2 cm	StLouis	NA	NA	NA	NA	NA	NA	NA	NA	NA	NA	NA	NA	NA	NA	NA	NA	NA
European white birch	Betula pendula	St. Louis	Missouri	-90.25163806	38.5814589	2.54	fair	introduced	0 to 15.24 cm	StLouis	NA	NA	NA	NA	NA	NA	NA	NA	NA	NA	NA	NA	NA	NA	NA	NA	NA
Cherry/plum	Prunus	St. Louis	Missouri	-90.24929428	38.57643319	5.08	poor	no_info	0 to 15.24 cm	StLouis	NA	NA	NA	NA	NA	NA	NA	NA	NA	NA	NA	NA	NA	NA	NA	NA	NA
Japanese zelkova	Zelkova serrata	St. Louis	Missouri	-90.250351	38.57706685	5.08	good	introduced	0 to 15.24 cm	StLouis	NA	NA	NA	NA	NA	NA	NA	NA	NA	NA	NA	NA	NA	NA	NA	NA	NA
Sugar maple	Acer saccharum	St. Louis	Missouri	-90.25082212	38.57830227	30.48	fair	naturally_occurring	15.24 to 30.48 cm	StLouis	NA	NA	NA	NA	NA	NA	NA	NA	NA	NA	NA	NA	NA	NA	NA	NA	NA
Littleleaf linden	Tilia cordata	St. Louis	Missouri	-90.25326936	38.57851648	76.2	fair	introduced	60.96 to 76.2 cm	StLouis	NA	NA	NA	NA	NA	NA	NA	NA	NA	NA	NA	NA	NA	NA	NA	NA	NA
Norway maple	Acer platanoides	St. Louis	Missouri	-90.24599319	38.57317947	38.1	fair	introduced	30.48 to 45.72 cm	StLouis	NA	NA	NA	NA	NA	NA	NA	NA	NA	NA	NA	NA	NA	NA	NA	NA	NA
Littleleaf linden	Tilia cordata	St. Louis	Missouri	-90.24485131	38.57434882	2.54	good	introduced	0 to 15.24 cm	StLouis	NA	NA	NA	NA	NA	NA	NA	NA	NA	NA	NA	NA	NA	NA	NA	NA	NA
Red maple	Acer rubrum	St. Louis	Missouri	-90.24413816	38.57358535	25.4	fair	naturally_occurring	15.24 to 30.48 cm	StLouis	NA	NA	NA	NA	NA	NA	NA	NA	NA	NA	NA	NA	NA	NA	NA	NA	NA
Green ash	Fraxinus pennsylvanica	St. Louis	Missouri	-90.24599212	38.57120471	48.26	fair	naturally_occurring	45.72 to 60.96 cm	StLouis	NA	NA	NA	NA	NA	NA	NA	NA	NA	NA	NA	NA	NA	NA	NA	NA	NA
White ash	Fraxinus americana	St. Louis	Missouri	-90.24507944	38.5706783	33.02	fair	naturally_occurring	30.48 to 45.72 cm	StLouis	NA	NA	NA	NA	NA	NA	NA	NA	NA	NA	NA	NA	NA	NA	NA	NA	NA
Eastern redbud	Cercis canadensis	St. Louis	Missouri	-90.24680469	38.57095869	12.7	fair	naturally_occurring	0 to 15.24 cm	StLouis	NA	NA	NA	NA	NA	NA	NA	NA	NA	NA	NA	NA	NA	NA	NA	NA	NA
Thornless honeylocust	Gleditsia triacanthos	St. Louis	Missouri	-90.24932804	38.59429394	7.62	fair	naturally_occurring	0 to 15.24 cm	StLouis	NA	NA	NA	NA	NA	NA	NA	NA	NA	NA	NA	NA	NA	NA	NA	NA	NA
Callery pear	Pyrus calleryana	St. Louis	Missouri	-90.24810816	38.59532612	7.62	fair	introduced	0 to 15.24 cm	StLouis	NA	NA	NA	NA	NA	NA	NA	NA	NA	NA	NA	NA	NA	NA	NA	NA	NA
Eastern redbud	Cercis canadensis	St. Louis	Missouri	-90.2483481	38.59648711	33.02	poor	naturally_occurring	30.48 to 45.72 cm	StLouis	NA	NA	NA	NA	NA	NA	NA	NA	NA	NA	NA	NA	NA	NA	NA	NA	NA
Freeman maple	Acer freemanii	St. Louis	Missouri	-90.24701978	38.59661334	25.4	fair	introduced	15.24 to 30.48 cm	StLouis	NA	NA	NA	NA	NA	NA	NA	NA	NA	NA	NA	NA	NA	NA	NA	NA	NA
Freeman maple	Acer freemanii	St. Louis	Missouri	-90.24696088	38.5969887	25.4	fair	introduced	15.24 to 30.48 cm	StLouis	NA	NA	NA	NA	NA	NA	NA	NA	NA	NA	NA	NA	NA	NA	NA	NA	NA
Eastern redbud	Cercis canadensis	St. Louis	Missouri	-90.24931683	38.59781706	10.16	poor	naturally_occurring	0 to 15.24 cm	StLouis	NA	NA	NA	NA	NA	NA	NA	NA	NA	NA	NA	NA	NA	NA	NA	NA	NA
Sweetgum	Liquidambar styraciflua	St. Louis	Missouri	-90.24926919	38.59765579	45.72	fair	naturally_occurring	30.48 to 45.72 cm	StLouis	NA	NA	NA	NA	NA	NA	NA	NA	NA	NA	NA	NA	NA	NA	NA	NA	NA
Red maple	Acer rubrum	St. Louis	Missouri	-90.2499597	38.58512056	7.62	fair	naturally_occurring	0 to 15.24 cm	StLouis	NA	NA	NA	NA	NA	NA	NA	NA	NA	NA	NA	NA	NA	NA	NA	NA	NA
Red maple	Acer rubrum	St. Louis	Missouri	-90.25004769	38.58583773	15.24	fair	naturally_occurring	0 to 15.24 cm	StLouis	NA	NA	NA	NA	NA	NA	NA	NA	NA	NA	NA	NA	NA	NA	NA	NA	NA
Pin oak	Quercus palustris	St. Louis	Missouri	-90.24678356	38.58549789	66.04	fair	naturally_occurring	60.96 to 76.2 cm	StLouis	NA	NA	NA	NA	NA	NA	NA	NA	NA	NA	NA	NA	NA	NA	NA	NA	NA
London planetree	Platanus acerifolia	St. Louis	Missouri	-90.2464558	38.58256701	81.28	fair	introduced	more than 76.2 cm	StLouis	NA	NA	NA	NA	NA	NA	NA	NA	NA	NA	NA	NA	NA	NA	NA	NA	NA
Cherry/plum	Prunus	St. Louis	Missouri	-90.24240034	38.58064371	2.54	fair	no_info	0 to 15.24 cm	StLouis	NA	NA	NA	NA	NA	NA	NA	NA	NA	NA	NA	NA	NA	NA	NA	NA	NA
Goldenraintree	Koelreuteria paniculata	St. Louis	Missouri	-90.28830634	38.660132	35.56	fair	introduced	30.48 to 45.72 cm	StLouis	NA	NA	NA	NA	NA	NA	NA	NA	NA	NA	NA	NA	NA	NA	NA	NA	NA
Pin oak	Quercus palustris	St. Louis	Missouri	-90.2396033	38.71881578	66.04	fair	naturally_occurring	60.96 to 76.2 cm	StLouis	NA	NA	NA	NA	NA	NA	NA	NA	NA	NA	NA	NA	NA	NA	NA	NA	NA
London planetree	Platanus acerifolia	St. Louis	Missouri	-90.23838547	38.7182686	55.88	fair	introduced	45.72 to 60.96 cm	StLouis	NA	NA	NA	NA	NA	NA	NA	NA	NA	NA	NA	NA	NA	NA	NA	NA	NA
Freeman maple	Acer freemanii	St. Louis	Missouri	-90.27732599	38.65312659	20.32	fair	introduced	15.24 to 30.48 cm	StLouis	NA	NA	NA	NA	NA	NA	NA	NA	NA	NA	NA	NA	NA	NA	NA	NA	NA
Thornless honeylocust	Gleditsia triacanthos	St. Louis	Missouri	-90.27383986	38.65292943	25.4	fair	naturally_occurring	15.24 to 30.48 cm	StLouis	NA	NA	NA	NA	NA	NA	NA	NA	NA	NA	NA	NA	NA	NA	NA	NA	NA
Freeman maple	Acer freemanii	St. Louis	Missouri	-90.27559283	38.65318549	7.62	fair	introduced	0 to 15.24 cm	StLouis	NA	NA	NA	NA	NA	NA	NA	NA	NA	NA	NA	NA	NA	NA	NA	NA	NA
Japanese tree lilac	Syringa reticulata	St. Louis	Missouri	-90.23873849	38.72004296	5.08	fair	introduced	0 to 15.24 cm	StLouis	NA	NA	NA	NA	NA	NA	NA	NA	NA	NA	NA	NA	NA	NA	NA	NA	NA
American sycamore	Platanus occidentalis	St. Louis	Missouri	-90.2388593	38.71902614	66.04	good	naturally_occurring	60.96 to 76.2 cm	StLouis	NA	NA	NA	NA	NA	NA	NA	NA	NA	NA	NA	NA	NA	NA	NA	NA	NA
Siberian elm	Ulmus pumila	St. Louis	Missouri	-90.239902	38.71778114	35.56	good	introduced	30.48 to 45.72 cm	StLouis	NA	NA	NA	NA	NA	NA	NA	NA	NA	NA	NA	NA	NA	NA	NA	NA	NA
Pin oak	Quercus palustris	St. Louis	Missouri	-90.28148482	38.65239558	35.56	fair	naturally_occurring	30.48 to 45.72 cm	StLouis	NA	NA	NA	NA	NA	NA	NA	NA	NA	NA	NA	NA	NA	NA	NA	NA	NA
Green ash	Fraxinus pennsylvanica	St. Louis	Missouri	-90.28223289	38.65324004	25.4	fair	naturally_occurring	15.24 to 30.48 cm	StLouis	NA	NA	NA	NA	NA	NA	NA	NA	NA	NA	NA	NA	NA	NA	NA	NA	NA
Scarlet oak	Quercus coccinea	St. Louis	Missouri	-90.28424395	38.65133347	38.1	fair	naturally_occurring	30.48 to 45.72 cm	StLouis	NA	NA	NA	NA	NA	NA	NA	NA	NA	NA	NA	NA	NA	NA	NA	NA	NA
Littleleaf linden	Tilia cordata	St. Louis	Missouri	-90.28376854	38.65109261	50.8	fair	introduced	45.72 to 60.96 cm	StLouis	NA	NA	NA	NA	NA	NA	NA	NA	NA	NA	NA	NA	NA	NA	NA	NA	NA
Freeman maple	Acer freemanii	St. Louis	Missouri	-90.24166242	38.59627847	30.48	fair	introduced	15.24 to 30.48 cm	StLouis	NA	NA	NA	NA	NA	NA	NA	NA	NA	NA	NA	NA	NA	NA	NA	NA	NA
Northern catalpa	Catalpa speciosa	St. Louis	Missouri	-90.2390228	38.59675064	20.32	fair	naturally_occurring	15.24 to 30.48 cm	StLouis	NA	NA	NA	NA	NA	NA	NA	NA	NA	NA	NA	NA	NA	NA	NA	NA	NA
Japanese maple	Acer palmatum	St. Louis	Missouri	-90.27022525	38.65877663	2.54	good	introduced	0 to 15.24 cm	StLouis	NA	NA	NA	NA	NA	NA	NA	NA	NA	NA	NA	NA	NA	NA	NA	NA	NA
Red maple	Acer rubrum	St. Louis	Missouri	-90.26989919	38.65959509	33.02	fair	naturally_occurring	30.48 to 45.72 cm	StLouis	NA	NA	NA	NA	NA	NA	NA	NA	NA	NA	NA	NA	NA	NA	NA	NA	NA
Scarlet oak	Quercus coccinea	St. Louis	Missouri	-90.28206869	38.65246113	48.26	fair	naturally_occurring	45.72 to 60.96 cm	StLouis	NA	NA	NA	NA	NA	NA	NA	NA	NA	NA	NA	NA	NA	NA	NA	NA	NA
Scarlet oak	Quercus coccinea	St. Louis	Missouri	-90.28374871	38.65128744	25.4	fair	naturally_occurring	15.24 to 30.48 cm	StLouis	NA	NA	NA	NA	NA	NA	NA	NA	NA	NA	NA	NA	NA	NA	NA	NA	NA
Red oak	Quercus rubra	St. Louis	Missouri	-90.28428147	38.65113975	35.56	fair	naturally_occurring	30.48 to 45.72 cm	StLouis	NA	NA	NA	NA	NA	NA	NA	NA	NA	NA	NA	NA	NA	NA	NA	NA	NA
Sweetgum	Liquidambar styraciflua	St. Louis	Missouri	-90.28313406	38.65113605	50.8	fair	naturally_occurring	45.72 to 60.96 cm	StLouis	NA	NA	NA	NA	NA	NA	NA	NA	NA	NA	NA	NA	NA	NA	NA	NA	NA
Callery pear	Pyrus calleryana	St. Louis	Missouri	-90.29406288	38.65149148	30.48	fair	introduced	15.24 to 30.48 cm	StLouis	NA	NA	NA	NA	NA	NA	NA	NA	NA	NA	NA	NA	NA	NA	NA	NA	NA
Freeman maple	Acer freemanii	St. Louis	Missouri	-90.29354489	38.65204625	15.24	fair	introduced	0 to 15.24 cm	StLouis	NA	NA	NA	NA	NA	NA	NA	NA	NA	NA	NA	NA	NA	NA	NA	NA	NA
Cherry/plum	Prunus	St. Louis	Missouri	-90.24630476	38.58181766	2.54	fair	no_info	0 to 15.24 cm	StLouis	NA	NA	NA	NA	NA	NA	NA	NA	NA	NA	NA	NA	NA	NA	NA	NA	NA
Eastern redcedar	Juniperus virginiana	St. Louis	Missouri	-90.24716502	38.57933167	20.32	poor	naturally_occurring	15.24 to 30.48 cm	StLouis	NA	NA	NA	NA	NA	NA	NA	NA	NA	NA	NA	NA	NA	NA	NA	NA	NA
Silver maple	Acer saccharinum	St. Louis	Missouri	-90.24666689	38.5802835	17.78	fair	naturally_occurring	15.24 to 30.48 cm	StLouis	NA	NA	NA	NA	NA	NA	NA	NA	NA	NA	NA	NA	NA	NA	NA	NA	NA
Austrian pine	Pinus nigra	St. Louis	Missouri	-90.29417955	38.65417263	5.08	poor	introduced	0 to 15.24 cm	StLouis	NA	NA	NA	NA	NA	NA	NA	NA	NA	NA	NA	NA	NA	NA	NA	NA	NA
Tuliptree	Liriodendron tulipifera	St. Louis	Missouri	-90.29333254	38.65109505	38.1	fair	naturally_occurring	30.48 to 45.72 cm	StLouis	NA	NA	NA	NA	NA	NA	NA	NA	NA	NA	NA	NA	NA	NA	NA	NA	NA
American sycamore	Platanus occidentalis	St. Louis	Missouri	-90.24570451	38.57899978	40.64	fair	naturally_occurring	30.48 to 45.72 cm	StLouis	NA	NA	NA	NA	NA	NA	NA	NA	NA	NA	NA	NA	NA	NA	NA	NA	NA
Sugar maple	Acer saccharum	St. Louis	Missouri	-90.24553575	38.5796953	35.56	fair	naturally_occurring	30.48 to 45.72 cm	StLouis	NA	NA	NA	NA	NA	NA	NA	NA	NA	NA	NA	NA	NA	NA	NA	NA	NA
Tuliptree	Liriodendron tulipifera	St. Louis	Missouri	-90.24461185	38.58036276	30.48	fair	naturally_occurring	15.24 to 30.48 cm	StLouis	NA	NA	NA	NA	NA	NA	NA	NA	NA	NA	NA	NA	NA	NA	NA	NA	NA
Cherry/plum	Prunus	St. Louis	Missouri	-90.24554213	38.58153346	2.54	fair	no_info	0 to 15.24 cm	StLouis	NA	NA	NA	NA	NA	NA	NA	NA	NA	NA	NA	NA	NA	NA	NA	NA	NA
Callery pear	Pyrus calleryana	St. Louis	Missouri	-90.24866892	38.58306139	7.62	fair	introduced	0 to 15.24 cm	StLouis	NA	NA	NA	NA	NA	NA	NA	NA	NA	NA	NA	NA	NA	NA	NA	NA	NA
Silver maple	Acer saccharinum	St. Louis	Missouri	-90.24896036	38.58173701	33.02	fair	naturally_occurring	30.48 to 45.72 cm	StLouis	NA	NA	NA	NA	NA	NA	NA	NA	NA	NA	NA	NA	NA	NA	NA	NA	NA
Apple serviceberry	Amelanchier grandiflora	St. Louis	Missouri	-90.25036658	38.58207432	5.08	fair	no_info	0 to 15.24 cm	StLouis	NA	NA	NA	NA	NA	NA	NA	NA	NA	NA	NA	NA	NA	NA	NA	NA	NA
Tuliptree	Liriodendron tulipifera	St. Louis	Missouri	-90.2499488	38.58071969	2.54	fair	naturally_occurring	0 to 15.24 cm	StLouis	NA	NA	NA	NA	NA	NA	NA	NA	NA	NA	NA	NA	NA	NA	NA	NA	NA
Silver maple	Acer saccharinum	St. Louis	Missouri	-90.24955514	38.6029267	45.72	fair	naturally_occurring	30.48 to 45.72 cm	StLouis	NA	NA	NA	NA	NA	NA	NA	NA	NA	NA	NA	NA	NA	NA	NA	NA	NA
American sycamore	Platanus occidentalis	St. Louis	Missouri	-90.24555265	38.60304925	86.36	fair	naturally_occurring	more than 76.2 cm	StLouis	NA	NA	NA	NA	NA	NA	NA	NA	NA	NA	NA	NA	NA	NA	NA	NA	NA
Green ash	Fraxinus pennsylvanica	St. Louis	Missouri	-90.24404652	38.60290792	30.48	poor	naturally_occurring	15.24 to 30.48 cm	StLouis	NA	NA	NA	NA	NA	NA	NA	NA	NA	NA	NA	NA	NA	NA	NA	NA	NA
American sycamore	Platanus occidentalis	St. Louis	Missouri	-90.24288555	38.5992488	10.16	good	naturally_occurring	0 to 15.24 cm	StLouis	NA	NA	NA	NA	NA	NA	NA	NA	NA	NA	NA	NA	NA	NA	NA	NA	NA
Pin oak	Quercus palustris	St. Louis	Missouri	-90.23698755	38.72383659	111.76	fair	naturally_occurring	more than 76.2 cm	StLouis	NA	NA	NA	NA	NA	NA	NA	NA	NA	NA	NA	NA	NA	NA	NA	NA	NA
American sycamore	Platanus occidentalis	St. Louis	Missouri	-90.23506233	38.7240744	83.82	fair	naturally_occurring	more than 76.2 cm	StLouis	NA	NA	NA	NA	NA	NA	NA	NA	NA	NA	NA	NA	NA	NA	NA	NA	NA
Freeman maple	Acer freemanii	St. Louis	Missouri	-90.2292098	38.72623017	25.4	fair	introduced	15.24 to 30.48 cm	StLouis	NA	NA	NA	NA	NA	NA	NA	NA	NA	NA	NA	NA	NA	NA	NA	NA	NA
Silver maple	Acer saccharinum	St. Louis	Missouri	-90.23027348	38.72558432	38.1	fair	naturally_occurring	30.48 to 45.72 cm	StLouis	NA	NA	NA	NA	NA	NA	NA	NA	NA	NA	NA	NA	NA	NA	NA	NA	NA
Silver maple	Acer saccharinum	St. Louis	Missouri	-90.23111932	38.72512874	40.64	fair	naturally_occurring	30.48 to 45.72 cm	StLouis	NA	NA	NA	NA	NA	NA	NA	NA	NA	NA	NA	NA	NA	NA	NA	NA	NA
Sweetgum	Liquidambar styraciflua	St. Louis	Missouri	-90.2379154	38.72266961	63.5	poor	naturally_occurring	60.96 to 76.2 cm	StLouis	NA	NA	NA	NA	NA	NA	NA	NA	NA	NA	NA	NA	NA	NA	NA	NA	NA
Norway maple	Acer platanoides	St. Louis	Missouri	-90.23015135	38.72240946	38.1	poor	introduced	30.48 to 45.72 cm	StLouis	NA	NA	NA	NA	NA	NA	NA	NA	NA	NA	NA	NA	NA	NA	NA	NA	NA
London planetree	Platanus acerifolia	St. Louis	Missouri	-90.2398206	38.71758043	53.34	good	introduced	45.72 to 60.96 cm	StLouis	NA	NA	NA	NA	NA	NA	NA	NA	NA	NA	NA	NA	NA	NA	NA	NA	NA
Sycamore american	Platanus occidentalis	St. Louis	Missouri	-90.23452101	38.71433936	81.28	fair	naturally_occurring	more than 76.2 cm	StLouis	NA	NA	NA	NA	NA	NA	NA	NA	NA	NA	NA	NA	NA	NA	NA	NA	NA
Northern catalpa	Catalpa speciosa	St. Louis	Missouri	-90.23552233	38.71363389	43.18	fair	naturally_occurring	30.48 to 45.72 cm	StLouis	NA	NA	NA	NA	NA	NA	NA	NA	NA	NA	NA	NA	NA	NA	NA	NA	NA
Hybrid elm	Ulmus	St. Louis	Missouri	-90.28091419	38.65359608	5.08	fair	no_info	0 to 15.24 cm	StLouis	NA	NA	NA	NA	NA	NA	NA	NA	NA	NA	NA	NA	NA	NA	NA	NA	NA
American sycamore	Platanus occidentalis	St. Louis	Missouri	-90.28157986	38.65375099	60.96	fair	naturally_occurring	45.72 to 60.96 cm	StLouis	NA	NA	NA	NA	NA	NA	NA	NA	NA	NA	NA	NA	NA	NA	NA	NA	NA
Ginkgo	Ginkgo biloba	St. Louis	Missouri	-90.26090452	38.60073258	10.16	good	introduced	0 to 15.24 cm	StLouis	NA	NA	NA	NA	NA	NA	NA	NA	NA	NA	NA	NA	NA	NA	NA	NA	NA
Tuliptree	Liriodendron tulipifera	St. Louis	Missouri	-90.25748348	38.60119794	22.86	fair	naturally_occurring	15.24 to 30.48 cm	StLouis	NA	NA	NA	NA	NA	NA	NA	NA	NA	NA	NA	NA	NA	NA	NA	NA	NA
River birch	Betula nigra	St. Louis	Missouri	-90.25702198	38.60116076	35.56	fair	naturally_occurring	30.48 to 45.72 cm	StLouis	NA	NA	NA	NA	NA	NA	NA	NA	NA	NA	NA	NA	NA	NA	NA	NA	NA
Red maple	Acer rubrum	St. Louis	Missouri	-90.2541551	38.60088762	33.02	fair	naturally_occurring	30.48 to 45.72 cm	StLouis	NA	NA	NA	NA	NA	NA	NA	NA	NA	NA	NA	NA	NA	NA	NA	NA	NA
Cherry/plum	Prunus	St. Louis	Missouri	-90.24587081	38.58171003	2.54	good	no_info	0 to 15.24 cm	StLouis	NA	NA	NA	NA	NA	NA	NA	NA	NA	NA	NA	NA	NA	NA	NA	NA	NA
American sycamore	Platanus occidentalis	St. Louis	Missouri	-90.24613815	38.58184944	73.66	poor	naturally_occurring	60.96 to 76.2 cm	StLouis	NA	NA	NA	NA	NA	NA	NA	NA	NA	NA	NA	NA	NA	NA	NA	NA	NA
Cherry/plum	Prunus	St. Louis	Missouri	-90.24679396	38.5821963	2.54	good	no_info	0 to 15.24 cm	StLouis	NA	NA	NA	NA	NA	NA	NA	NA	NA	NA	NA	NA	NA	NA	NA	NA	NA
Sweetgum	Liquidambar styraciflua	St. Louis	Missouri	-90.29274119	38.65402474	48.26	fair	naturally_occurring	45.72 to 60.96 cm	StLouis	NA	NA	NA	NA	NA	NA	NA	NA	NA	NA	NA	NA	NA	NA	NA	NA	NA
White ash	Fraxinus americana	St. Louis	Missouri	-90.29218644	38.65310812	50.8	fair	naturally_occurring	45.72 to 60.96 cm	StLouis	NA	NA	NA	NA	NA	NA	NA	NA	NA	NA	NA	NA	NA	NA	NA	NA	NA
London planetree	Platanus acerifolia	St. Louis	Missouri	-90.25293655	38.60374739	78.74	fair	introduced	more than 76.2 cm	StLouis	NA	NA	NA	NA	NA	NA	NA	NA	NA	NA	NA	NA	NA	NA	NA	NA	NA
Pin oak	Quercus palustris	St. Louis	Missouri	-90.2516675	38.59985084	71.12	fair	naturally_occurring	60.96 to 76.2 cm	StLouis	NA	NA	NA	NA	NA	NA	NA	NA	NA	NA	NA	NA	NA	NA	NA	NA	NA
River birch	Betula nigra	St. Louis	Missouri	-90.25202787	38.59989223	20.32	fair	naturally_occurring	15.24 to 30.48 cm	StLouis	NA	NA	NA	NA	NA	NA	NA	NA	NA	NA	NA	NA	NA	NA	NA	NA	NA
Freeman maple	Acer freemanii	St. Louis	Missouri	-90.24666918	38.57934349	12.7	good	introduced	0 to 15.24 cm	StLouis	NA	NA	NA	NA	NA	NA	NA	NA	NA	NA	NA	NA	NA	NA	NA	NA	NA
American sycamore	Platanus occidentalis	St. Louis	Missouri	-90.24818365	38.5808732	88.9	fair	naturally_occurring	more than 76.2 cm	StLouis	NA	NA	NA	NA	NA	NA	NA	NA	NA	NA	NA	NA	NA	NA	NA	NA	NA
Ginkgo	Ginkgo biloba	St. Louis	Missouri	-90.24727917	38.58233043	20.32	fair	introduced	15.24 to 30.48 cm	StLouis	NA	NA	NA	NA	NA	NA	NA	NA	NA	NA	NA	NA	NA	NA	NA	NA	NA
Silver maple	Acer saccharinum	St. Louis	Missouri	-90.24716104	38.58239186	58.42	poor	naturally_occurring	45.72 to 60.96 cm	StLouis	NA	NA	NA	NA	NA	NA	NA	NA	NA	NA	NA	NA	NA	NA	NA	NA	NA
Ginkgo	Ginkgo biloba	St. Louis	Missouri	-90.25027146	38.59837045	33.02	fair	introduced	30.48 to 45.72 cm	StLouis	NA	NA	NA	NA	NA	NA	NA	NA	NA	NA	NA	NA	NA	NA	NA	NA	NA
Sweetgum	Liquidambar styraciflua	St. Louis	Missouri	-90.25023597	38.59861818	43.18	poor	naturally_occurring	30.48 to 45.72 cm	StLouis	NA	NA	NA	NA	NA	NA	NA	NA	NA	NA	NA	NA	NA	NA	NA	NA	NA
Red maple	Acer rubrum	St. Louis	Missouri	-90.25009257	38.59949125	35.56	fair	naturally_occurring	30.48 to 45.72 cm	StLouis	NA	NA	NA	NA	NA	NA	NA	NA	NA	NA	NA	NA	NA	NA	NA	NA	NA
Red maple	Acer rubrum	St. Louis	Missouri	-90.25002048	38.59997908	20.32	poor	naturally_occurring	15.24 to 30.48 cm	StLouis	NA	NA	NA	NA	NA	NA	NA	NA	NA	NA	NA	NA	NA	NA	NA	NA	NA
Sweetgum	Liquidambar styraciflua	St. Louis	Missouri	-90.25330534	38.60180279	48.26	fair	naturally_occurring	45.72 to 60.96 cm	StLouis	NA	NA	NA	NA	NA	NA	NA	NA	NA	NA	NA	NA	NA	NA	NA	NA	NA
Green ash	Fraxinus pennsylvanica	St. Louis	Missouri	-90.25540174	38.60231873	27.94	fair	naturally_occurring	15.24 to 30.48 cm	StLouis	NA	NA	NA	NA	NA	NA	NA	NA	NA	NA	NA	NA	NA	NA	NA	NA	NA
American sycamore	Platanus occidentalis	St. Louis	Missouri	-90.25514483	38.60314562	88.9	fair	naturally_occurring	more than 76.2 cm	StLouis	NA	NA	NA	NA	NA	NA	NA	NA	NA	NA	NA	NA	NA	NA	NA	NA	NA
Zelkova	Zelkova serrata	St. Louis	Missouri	-90.25194327	38.58301686	5.08	fair	introduced	0 to 15.24 cm	StLouis	NA	NA	NA	NA	NA	NA	NA	NA	NA	NA	NA	NA	NA	NA	NA	NA	NA
Freeman maple	Acer freemanii	St. Louis	Missouri	-90.23202854	38.71303366	38.1	fair	introduced	30.48 to 45.72 cm	StLouis	NA	NA	NA	NA	NA	NA	NA	NA	NA	NA	NA	NA	NA	NA	NA	NA	NA
Red maple	Acer rubrum	St. Louis	Missouri	-90.23208371	38.71319769	30.48	fair	naturally_occurring	15.24 to 30.48 cm	StLouis	NA	NA	NA	NA	NA	NA	NA	NA	NA	NA	NA	NA	NA	NA	NA	NA	NA
Amur maple	Acer ginnala	St. Louis	Missouri	-90.28641186	38.64990872	17.78	fair	introduced	15.24 to 30.48 cm	StLouis	NA	NA	NA	NA	NA	NA	NA	NA	NA	NA	NA	NA	NA	NA	NA	NA	NA
Sugar maple	Acer saccharum	St. Louis	Missouri	-90.28655046	38.65006983	7.62	good	naturally_occurring	0 to 15.24 cm	StLouis	NA	NA	NA	NA	NA	NA	NA	NA	NA	NA	NA	NA	NA	NA	NA	NA	NA
River birch	Betula nigra	St. Louis	Missouri	-90.28920375	38.65032781	10.16	fair	naturally_occurring	0 to 15.24 cm	StLouis	NA	NA	NA	NA	NA	NA	NA	NA	NA	NA	NA	NA	NA	NA	NA	NA	NA
Cherry/plum	Prunus	St. Louis	Missouri	-90.24568561	38.58434334	2.54	fair	no_info	0 to 15.24 cm	StLouis	NA	NA	NA	NA	NA	NA	NA	NA	NA	NA	NA	NA	NA	NA	NA	NA	NA
Tuliptree	Liriodendron tulipifera	St. Louis	Missouri	-90.2474159	38.58544499	2.54	fair	naturally_occurring	0 to 15.24 cm	StLouis	NA	NA	NA	NA	NA	NA	NA	NA	NA	NA	NA	NA	NA	NA	NA	NA	NA
Red maple	Acer rubrum	St. Louis	Missouri	-90.24271234	38.57898594	27.94	fair	naturally_occurring	15.24 to 30.48 cm	StLouis	NA	NA	NA	NA	NA	NA	NA	NA	NA	NA	NA	NA	NA	NA	NA	NA	NA
Sugar maple	Acer saccharum	St. Louis	Missouri	-90.24261445	38.57935209	27.94	fair	naturally_occurring	15.24 to 30.48 cm	StLouis	NA	NA	NA	NA	NA	NA	NA	NA	NA	NA	NA	NA	NA	NA	NA	NA	NA
Littleleaf linden	Tilia cordata	St. Louis	Missouri	-90.24928546	38.59555279	55.88	fair	introduced	45.72 to 60.96 cm	StLouis	NA	NA	NA	NA	NA	NA	NA	NA	NA	NA	NA	NA	NA	NA	NA	NA	NA
Callery pear	Pyrus calleryana	St. Louis	Missouri	-90.24572403	38.59508802	2.54	fair	introduced	0 to 15.24 cm	StLouis	NA	NA	NA	NA	NA	NA	NA	NA	NA	NA	NA	NA	NA	NA	NA	NA	NA
Sweetgum	Liquidambar styraciflua	St. Louis	Missouri	-90.24419723	38.59618219	76.2	fair	naturally_occurring	60.96 to 76.2 cm	StLouis	NA	NA	NA	NA	NA	NA	NA	NA	NA	NA	NA	NA	NA	NA	NA	NA	NA
Silver maple	Acer saccharinum	St. Louis	Missouri	-90.24531492	38.59629073	35.56	poor	naturally_occurring	30.48 to 45.72 cm	StLouis	NA	NA	NA	NA	NA	NA	NA	NA	NA	NA	NA	NA	NA	NA	NA	NA	NA
American sycamore	Platanus occidentalis	St. Louis	Missouri	-90.24367472	38.71504805	58.42	fair	naturally_occurring	45.72 to 60.96 cm	StLouis	NA	NA	NA	NA	NA	NA	NA	NA	NA	NA	NA	NA	NA	NA	NA	NA	NA
Sweetgum	Liquidambar styraciflua	St. Louis	Missouri	-90.24681668	38.71592774	88.9	fair	naturally_occurring	more than 76.2 cm	StLouis	NA	NA	NA	NA	NA	NA	NA	NA	NA	NA	NA	NA	NA	NA	NA	NA	NA
American sycamore	Platanus occidentalis	St. Louis	Missouri	-90.24644106	38.7172662	71.12	fair	naturally_occurring	60.96 to 76.2 cm	StLouis	NA	NA	NA	NA	NA	NA	NA	NA	NA	NA	NA	NA	NA	NA	NA	NA	NA
Pin oak	Quercus palustris	St. Louis	Missouri	-90.24324562	38.71759958	73.66	fair	naturally_occurring	60.96 to 76.2 cm	StLouis	NA	NA	NA	NA	NA	NA	NA	NA	NA	NA	NA	NA	NA	NA	NA	NA	NA
Downy serviceberry	Amelanchier arborea	St. Louis	Missouri	-90.24326943	38.7182646	2.54	good	naturally_occurring	0 to 15.24 cm	StLouis	NA	NA	NA	NA	NA	NA	NA	NA	NA	NA	NA	NA	NA	NA	NA	NA	NA
Red maple	Acer rubrum	St. Louis	Missouri	-90.259212	38.59878745	7.62	poor	naturally_occurring	0 to 15.24 cm	StLouis	NA	NA	NA	NA	NA	NA	NA	NA	NA	NA	NA	NA	NA	NA	NA	NA	NA
Green ash	Fraxinus pennsylvanica	St. Louis	Missouri	-90.26182758	38.59949768	30.48	fair	naturally_occurring	15.24 to 30.48 cm	StLouis	NA	NA	NA	NA	NA	NA	NA	NA	NA	NA	NA	NA	NA	NA	NA	NA	NA
Downy serviceberry	Amelanchier arborea	St. Louis	Missouri	-90.26167077	38.60055095	5.08	poor	naturally_occurring	0 to 15.24 cm	StLouis	NA	NA	NA	NA	NA	NA	NA	NA	NA	NA	NA	NA	NA	NA	NA	NA	NA
Sugar maple	Acer saccharum	St. Louis	Missouri	-90.25580383	38.59660091	33.02	fair	naturally_occurring	30.48 to 45.72 cm	StLouis	NA	NA	NA	NA	NA	NA	NA	NA	NA	NA	NA	NA	NA	NA	NA	NA	NA
Red maple	Acer rubrum	St. Louis	Missouri	-90.25605113	38.59725379	63.5	fair	naturally_occurring	60.96 to 76.2 cm	StLouis	NA	NA	NA	NA	NA	NA	NA	NA	NA	NA	NA	NA	NA	NA	NA	NA	NA
Green ash	Fraxinus pennsylvanica	St. Louis	Missouri	-90.24620914	38.60042895	43.18	fair	naturally_occurring	30.48 to 45.72 cm	StLouis	NA	NA	NA	NA	NA	NA	NA	NA	NA	NA	NA	NA	NA	NA	NA	NA	NA
Red maple	Acer rubrum	St. Louis	Missouri	-90.24935282	38.60073857	43.18	poor	naturally_occurring	30.48 to 45.72 cm	StLouis	NA	NA	NA	NA	NA	NA	NA	NA	NA	NA	NA	NA	NA	NA	NA	NA	NA
Silver maple	Acer saccharinum	St. Louis	Missouri	-90.24814516	38.60049997	73.66	fair	naturally_occurring	60.96 to 76.2 cm	StLouis	NA	NA	NA	NA	NA	NA	NA	NA	NA	NA	NA	NA	NA	NA	NA	NA	NA
Siberian elm	Ulmus pumila	St. Louis	Missouri	-90.24630993	38.60111535	78.74	dead	introduced	more than 76.2 cm	StLouis	NA	NA	NA	NA	NA	NA	NA	NA	NA	NA	NA	NA	NA	NA	NA	NA	NA
Silver maple	Acer saccharinum	St. Louis	Missouri	-90.27084153	38.66709505	60.96	poor	naturally_occurring	45.72 to 60.96 cm	StLouis	NA	NA	NA	NA	NA	NA	NA	NA	NA	NA	NA	NA	NA	NA	NA	NA	NA
Callery pear	Pyrus calleryana	St. Louis	Missouri	-90.27051749	38.66718348	15.24	good	introduced	0 to 15.24 cm	StLouis	NA	NA	NA	NA	NA	NA	NA	NA	NA	NA	NA	NA	NA	NA	NA	NA	NA
Cherry/plum	Prunus	St. Louis	Missouri	-90.25568108	38.58738168	2.54	poor	no_info	0 to 15.24 cm	StLouis	NA	NA	NA	NA	NA	NA	NA	NA	NA	NA	NA	NA	NA	NA	NA	NA	NA
Blackgum	Nyssa sylvatica	St. Louis	Missouri	-90.25573099	38.58716863	5.08	fair	naturally_occurring	0 to 15.24 cm	StLouis	NA	NA	NA	NA	NA	NA	NA	NA	NA	NA	NA	NA	NA	NA	NA	NA	NA
Silver maple	Acer saccharinum	St. Louis	Missouri	-90.25433989	38.58758531	33.02	poor	naturally_occurring	30.48 to 45.72 cm	StLouis	NA	NA	NA	NA	NA	NA	NA	NA	NA	NA	NA	NA	NA	NA	NA	NA	NA
Cherry/plum	Prunus	St. Louis	Missouri	-90.24268597	38.580798	2.54	fair	no_info	0 to 15.24 cm	StLouis	NA	NA	NA	NA	NA	NA	NA	NA	NA	NA	NA	NA	NA	NA	NA	NA	NA
Cherry/plum	Prunus	St. Louis	Missouri	-90.24289701	38.58071129	2.54	good	no_info	0 to 15.24 cm	StLouis	NA	NA	NA	NA	NA	NA	NA	NA	NA	NA	NA	NA	NA	NA	NA	NA	NA
Freeman maple	Acer freemanii	St. Louis	Missouri	-90.24823177	38.59879945	15.24	good	introduced	0 to 15.24 cm	StLouis	NA	NA	NA	NA	NA	NA	NA	NA	NA	NA	NA	NA	NA	NA	NA	NA	NA
Eastern redbud	Cercis canadensis	St. Louis	Missouri	-90.24888642	38.59886336	20.32	fair	naturally_occurring	15.24 to 30.48 cm	StLouis	NA	NA	NA	NA	NA	NA	NA	NA	NA	NA	NA	NA	NA	NA	NA	NA	NA
Green ash	Fraxinus pennsylvanica	St. Louis	Missouri	-90.2483812	38.6006445	60.96	poor	naturally_occurring	45.72 to 60.96 cm	StLouis	NA	NA	NA	NA	NA	NA	NA	NA	NA	NA	NA	NA	NA	NA	NA	NA	NA
Cherry/plum	Prunus	St. Louis	Missouri	-90.2830025	38.6596837	12.7	fair	no_info	0 to 15.24 cm	StLouis	NA	NA	NA	NA	NA	NA	NA	NA	NA	NA	NA	NA	NA	NA	NA	NA	NA
Pin oak	Quercus palustris	St. Louis	Missouri	-90.28308169	38.65121457	5.08	fair	naturally_occurring	0 to 15.24 cm	StLouis	NA	NA	NA	NA	NA	NA	NA	NA	NA	NA	NA	NA	NA	NA	NA	NA	NA
Littleleaf linden	Tilia cordata	St. Louis	Missouri	-90.28369725	38.65108762	40.64	fair	introduced	30.48 to 45.72 cm	StLouis	NA	NA	NA	NA	NA	NA	NA	NA	NA	NA	NA	NA	NA	NA	NA	NA	NA
Sweetgum	Liquidambar styraciflua	St. Louis	Missouri	-90.28353785	38.65117775	43.18	fair	naturally_occurring	30.48 to 45.72 cm	StLouis	NA	NA	NA	NA	NA	NA	NA	NA	NA	NA	NA	NA	NA	NA	NA	NA	NA
Northern red oak	Quercus rubra	St. Louis	Missouri	-90.28278148	38.64989852	27.94	fair	naturally_occurring	15.24 to 30.48 cm	StLouis	NA	NA	NA	NA	NA	NA	NA	NA	NA	NA	NA	NA	NA	NA	NA	NA	NA
Common baldcypress	Taxodium distichum	St. Louis	Missouri	-90.29105798	38.6546892	7.62	good	naturally_occurring	0 to 15.24 cm	StLouis	NA	NA	NA	NA	NA	NA	NA	NA	NA	NA	NA	NA	NA	NA	NA	NA	NA
Freeman maple	Acer freemanii	St. Louis	Missouri	-90.28924849	38.65149747	5.08	fair	introduced	0 to 15.24 cm	StLouis	NA	NA	NA	NA	NA	NA	NA	NA	NA	NA	NA	NA	NA	NA	NA	NA	NA
Green ash	Fraxinus pennsylvanica	St. Louis	Missouri	-90.28710442	38.65175591	38.1	fair	naturally_occurring	30.48 to 45.72 cm	StLouis	NA	NA	NA	NA	NA	NA	NA	NA	NA	NA	NA	NA	NA	NA	NA	NA	NA
Red maple	Acer rubrum	St. Louis	Missouri	-90.25435041	38.60100515	12.7	fair	naturally_occurring	0 to 15.24 cm	StLouis	NA	NA	NA	NA	NA	NA	NA	NA	NA	NA	NA	NA	NA	NA	NA	NA	NA
Callery pear	Pyrus calleryana	St. Louis	Missouri	-90.25644343	38.60210489	40.64	fair	introduced	30.48 to 45.72 cm	StLouis	NA	NA	NA	NA	NA	NA	NA	NA	NA	NA	NA	NA	NA	NA	NA	NA	NA
Red oak	Quercus rubra	St. Louis	Missouri	-90.255959	38.60204668	5.08	fair	naturally_occurring	0 to 15.24 cm	StLouis	NA	NA	NA	NA	NA	NA	NA	NA	NA	NA	NA	NA	NA	NA	NA	NA	NA
London planetree	Platanus acerifolia	St. Louis	Missouri	-90.25270988	38.60208984	55.88	fair	introduced	45.72 to 60.96 cm	StLouis	NA	NA	NA	NA	NA	NA	NA	NA	NA	NA	NA	NA	NA	NA	NA	NA	NA
Silver maple	Acer saccharinum	St. Louis	Missouri	-90.26738798	38.65933004	53.34	poor	naturally_occurring	45.72 to 60.96 cm	StLouis	NA	NA	NA	NA	NA	NA	NA	NA	NA	NA	NA	NA	NA	NA	NA	NA	NA
American sycamore	Platanus occidentalis	St. Louis	Missouri	-90.26641219	38.65923105	91.44	fair	naturally_occurring	more than 76.2 cm	StLouis	NA	NA	NA	NA	NA	NA	NA	NA	NA	NA	NA	NA	NA	NA	NA	NA	NA
Green ash	Fraxinus pennsylvanica	St. Louis	Missouri	-90.26660133	38.65936656	30.48	dead	naturally_occurring	15.24 to 30.48 cm	StLouis	NA	NA	NA	NA	NA	NA	NA	NA	NA	NA	NA	NA	NA	NA	NA	NA	NA
Cherry/plum	Prunus	St. Louis	Missouri	-90.29053395	38.65266647	10.16	fair	no_info	0 to 15.24 cm	StLouis	NA	NA	NA	NA	NA	NA	NA	NA	NA	NA	NA	NA	NA	NA	NA	NA	NA
Green ash	Fraxinus pennsylvanica	St. Louis	Missouri	-90.28931856	38.65101305	38.1	fair	naturally_occurring	30.48 to 45.72 cm	StLouis	NA	NA	NA	NA	NA	NA	NA	NA	NA	NA	NA	NA	NA	NA	NA	NA	NA
Littleleaf linden	Tilia cordata	St. Louis	Missouri	-90.28588915	38.65163674	35.56	fair	introduced	30.48 to 45.72 cm	StLouis	NA	NA	NA	NA	NA	NA	NA	NA	NA	NA	NA	NA	NA	NA	NA	NA	NA
Freeman maple	Acer freemanii	St. Louis	Missouri	-90.25476246	38.60104425	15.24	fair	introduced	0 to 15.24 cm	StLouis	NA	NA	NA	NA	NA	NA	NA	NA	NA	NA	NA	NA	NA	NA	NA	NA	NA
Red maple	Acer rubrum	St. Louis	Missouri	-90.25558111	38.60201623	43.18	fair	naturally_occurring	30.48 to 45.72 cm	StLouis	NA	NA	NA	NA	NA	NA	NA	NA	NA	NA	NA	NA	NA	NA	NA	NA	NA
Green ash	Fraxinus pennsylvanica	St. Louis	Missouri	-90.2526999	38.60131119	27.94	fair	naturally_occurring	15.24 to 30.48 cm	StLouis	NA	NA	NA	NA	NA	NA	NA	NA	NA	NA	NA	NA	NA	NA	NA	NA	NA
Thornless honeylocust	Gleditsia triacanthos	St. Louis	Missouri	-90.24338748	38.59458139	22.86	fair	naturally_occurring	15.24 to 30.48 cm	StLouis	NA	NA	NA	NA	NA	NA	NA	NA	NA	NA	NA	NA	NA	NA	NA	NA	NA
Red maple	Acer rubrum	St. Louis	Missouri	-90.24261783	38.59628682	35.56	fair	naturally_occurring	30.48 to 45.72 cm	StLouis	NA	NA	NA	NA	NA	NA	NA	NA	NA	NA	NA	NA	NA	NA	NA	NA	NA
Freeman maple	Acer freemanii	St. Louis	Missouri	-90.27149783	38.65880196	55.88	poor	introduced	45.72 to 60.96 cm	StLouis	NA	NA	NA	NA	NA	NA	NA	NA	NA	NA	NA	NA	NA	NA	NA	NA	NA
White ash	Fraxinus americana	St. Louis	Missouri	-90.27213797	38.65934429	35.56	fair	naturally_occurring	30.48 to 45.72 cm	StLouis	NA	NA	NA	NA	NA	NA	NA	NA	NA	NA	NA	NA	NA	NA	NA	NA	NA
Hybrid elm	Ulmus	St. Louis	Missouri	-90.24999125	38.58886783	5.08	fair	no_info	0 to 15.24 cm	StLouis	NA	NA	NA	NA	NA	NA	NA	NA	NA	NA	NA	NA	NA	NA	NA	NA	NA
Eastern redbud	Cercis canadensis	St. Louis	Missouri	-90.25140607	38.58800286	5.08	fair	naturally_occurring	0 to 15.24 cm	StLouis	NA	NA	NA	NA	NA	NA	NA	NA	NA	NA	NA	NA	NA	NA	NA	NA	NA
Littleleaf linden	Tilia cordata	St. Louis	Missouri	-90.25043511	38.58693577	2.54	poor	introduced	0 to 15.24 cm	StLouis	NA	NA	NA	NA	NA	NA	NA	NA	NA	NA	NA	NA	NA	NA	NA	NA	NA
Freeman maple	Acer freemanii	St. Louis	Missouri	-90.24356167	38.59741978	10.16	good	introduced	0 to 15.24 cm	StLouis	NA	NA	NA	NA	NA	NA	NA	NA	NA	NA	NA	NA	NA	NA	NA	NA	NA
Littleleaf linden	Tilia cordata	St. Louis	Missouri	-90.2451794	38.5975758	10.16	fair	introduced	0 to 15.24 cm	StLouis	NA	NA	NA	NA	NA	NA	NA	NA	NA	NA	NA	NA	NA	NA	NA	NA	NA
Eastern redbud	Cercis canadensis	St. Louis	Missouri	-90.24591187	38.59733265	2.54	fair	naturally_occurring	0 to 15.24 cm	StLouis	NA	NA	NA	NA	NA	NA	NA	NA	NA	NA	NA	NA	NA	NA	NA	NA	NA
Sugar maple	Acer saccharum	St. Louis	Missouri	-90.24394654	38.59714222	27.94	dead	naturally_occurring	15.24 to 30.48 cm	StLouis	NA	NA	NA	NA	NA	NA	NA	NA	NA	NA	NA	NA	NA	NA	NA	NA	NA
Pin oak	Quercus palustris	St. Louis	Missouri	-90.24987519	38.59772297	30.48	fair	naturally_occurring	15.24 to 30.48 cm	StLouis	NA	NA	NA	NA	NA	NA	NA	NA	NA	NA	NA	NA	NA	NA	NA	NA	NA
Callery pear	Pyrus calleryana	St. Louis	Missouri	-90.24810934	38.59754437	73.66	fair	introduced	60.96 to 76.2 cm	StLouis	NA	NA	NA	NA	NA	NA	NA	NA	NA	NA	NA	NA	NA	NA	NA	NA	NA
American elm	Ulmus americana	St. Louis	Missouri	-90.25015159	38.59806384	91.44	fair	naturally_occurring	more than 76.2 cm	StLouis	NA	NA	NA	NA	NA	NA	NA	NA	NA	NA	NA	NA	NA	NA	NA	NA	NA
Sweetgum	Liquidambar styraciflua	St. Louis	Missouri	-90.25591248	38.59811542	50.8	fair	naturally_occurring	45.72 to 60.96 cm	StLouis	NA	NA	NA	NA	NA	NA	NA	NA	NA	NA	NA	NA	NA	NA	NA	NA	NA
English oak	Quercus robur	St. Louis	Missouri	-90.25530462	38.59830569	2.54	poor	introduced	0 to 15.24 cm	StLouis	NA	NA	NA	NA	NA	NA	NA	NA	NA	NA	NA	NA	NA	NA	NA	NA	NA
American elm	Ulmus americana	St. Louis	Missouri	-90.25641414	38.59597525	7.62	fair	naturally_occurring	0 to 15.24 cm	StLouis	NA	NA	NA	NA	NA	NA	NA	NA	NA	NA	NA	NA	NA	NA	NA	NA	NA
Cherry/plum	Prunus	St. Louis	Missouri	-90.24632033	38.60106042	10.16	fair	no_info	0 to 15.24 cm	StLouis	NA	NA	NA	NA	NA	NA	NA	NA	NA	NA	NA	NA	NA	NA	NA	NA	NA
Planetree london	Platanus acerifolia	St. Louis	Missouri	-90.24629581	38.60118802	50.8	fair	introduced	45.72 to 60.96 cm	StLouis	NA	NA	NA	NA	NA	NA	NA	NA	NA	NA	NA	NA	NA	NA	NA	NA	NA
Red maple	Acer rubrum	St. Louis	Missouri	-90.24804879	38.60140831	15.24	fair	naturally_occurring	0 to 15.24 cm	StLouis	NA	NA	NA	NA	NA	NA	NA	NA	NA	NA	NA	NA	NA	NA	NA	NA	NA
White ash	Fraxinus americana	St. Louis	Missouri	-90.27789284	38.66003538	63.5	fair	naturally_occurring	60.96 to 76.2 cm	StLouis	NA	NA	NA	NA	NA	NA	NA	NA	NA	NA	NA	NA	NA	NA	NA	NA	NA
Blackgum	Nyssa sylvatica	St. Louis	Missouri	-90.25441749	38.58790417	5.08	fair	naturally_occurring	0 to 15.24 cm	StLouis	NA	NA	NA	NA	NA	NA	NA	NA	NA	NA	NA	NA	NA	NA	NA	NA	NA
Cherry/plum	Prunus	St. Louis	Missouri	-90.25464357	38.58634925	5.08	good	no_info	0 to 15.24 cm	StLouis	NA	NA	NA	NA	NA	NA	NA	NA	NA	NA	NA	NA	NA	NA	NA	NA	NA
Green ash	Fraxinus pennsylvanica	St. Louis	Missouri	-90.25521358	38.58732933	58.42	fair	naturally_occurring	45.72 to 60.96 cm	StLouis	NA	NA	NA	NA	NA	NA	NA	NA	NA	NA	NA	NA	NA	NA	NA	NA	NA
Littleleaf linden	Tilia cordata	St. Louis	Missouri	-90.25400275	38.58827549	5.08	fair	introduced	0 to 15.24 cm	StLouis	NA	NA	NA	NA	NA	NA	NA	NA	NA	NA	NA	NA	NA	NA	NA	NA	NA
Red maple	Acer rubrum	St. Louis	Missouri	-90.24796322	38.59876861	25.4	fair	naturally_occurring	15.24 to 30.48 cm	StLouis	NA	NA	NA	NA	NA	NA	NA	NA	NA	NA	NA	NA	NA	NA	NA	NA	NA
Silver maple	Acer saccharinum	St. Louis	Missouri	-90.24867031	38.59884156	27.94	fair	naturally_occurring	15.24 to 30.48 cm	StLouis	NA	NA	NA	NA	NA	NA	NA	NA	NA	NA	NA	NA	NA	NA	NA	NA	NA
London planetree	Platanus acerifolia	St. Louis	Missouri	-90.24743885	38.59859503	68.58	fair	introduced	60.96 to 76.2 cm	StLouis	NA	NA	NA	NA	NA	NA	NA	NA	NA	NA	NA	NA	NA	NA	NA	NA	NA
Freeman maple	Acer freemanii	St. Louis	Missouri	-90.24694323	38.59797135	20.32	fair	introduced	15.24 to 30.48 cm	StLouis	NA	NA	NA	NA	NA	NA	NA	NA	NA	NA	NA	NA	NA	NA	NA	NA	NA
Littleleaf linden	Tilia cordata	St. Louis	Missouri	-90.24645893	38.60103869	27.94	fair	introduced	15.24 to 30.48 cm	StLouis	NA	NA	NA	NA	NA	NA	NA	NA	NA	NA	NA	NA	NA	NA	NA	NA	NA
Green ash	Fraxinus pennsylvanica	St. Louis	Missouri	-90.24819974	38.60154032	38.1	fair	naturally_occurring	30.48 to 45.72 cm	StLouis	NA	NA	NA	NA	NA	NA	NA	NA	NA	NA	NA	NA	NA	NA	NA	NA	NA
Red maple	Acer rubrum	St. Louis	Missouri	-90.24938678	38.6016532	38.1	fair	naturally_occurring	30.48 to 45.72 cm	StLouis	NA	NA	NA	NA	NA	NA	NA	NA	NA	NA	NA	NA	NA	NA	NA	NA	NA
Red maple	Acer rubrum	St. Louis	Missouri	-90.24563356	38.60116999	15.24	poor	naturally_occurring	0 to 15.24 cm	StLouis	NA	NA	NA	NA	NA	NA	NA	NA	NA	NA	NA	NA	NA	NA	NA	NA	NA
Cherry/plum	Prunus	St. Louis	Missouri	-90.28312499	38.65970111	10.16	fair	no_info	0 to 15.24 cm	StLouis	NA	NA	NA	NA	NA	NA	NA	NA	NA	NA	NA	NA	NA	NA	NA	NA	NA
Cherry/plum	Prunus	St. Louis	Missouri	-90.2806832	38.6595521	7.62	poor	no_info	0 to 15.24 cm	StLouis	NA	NA	NA	NA	NA	NA	NA	NA	NA	NA	NA	NA	NA	NA	NA	NA	NA
Cherry/plum	Prunus	St. Louis	Missouri	-90.28092876	38.65957663	7.62	fair	no_info	0 to 15.24 cm	StLouis	NA	NA	NA	NA	NA	NA	NA	NA	NA	NA	NA	NA	NA	NA	NA	NA	NA
Sweetgum	Liquidambar styraciflua	St. Louis	Missouri	-90.28395884	38.6512127	40.64	fair	naturally_occurring	30.48 to 45.72 cm	StLouis	NA	NA	NA	NA	NA	NA	NA	NA	NA	NA	NA	NA	NA	NA	NA	NA	NA
Sweetgum	Liquidambar styraciflua	St. Louis	Missouri	-90.28303035	38.65112806	40.64	fair	naturally_occurring	30.48 to 45.72 cm	StLouis	NA	NA	NA	NA	NA	NA	NA	NA	NA	NA	NA	NA	NA	NA	NA	NA	NA
Scarlet oak	Quercus coccinea	St. Louis	Missouri	-90.2827517	38.65011409	53.34	fair	naturally_occurring	45.72 to 60.96 cm	StLouis	NA	NA	NA	NA	NA	NA	NA	NA	NA	NA	NA	NA	NA	NA	NA	NA	NA
Green ash	Fraxinus pennsylvanica	St. Louis	Missouri	-90.29157107	38.65452787	22.86	fair	naturally_occurring	15.24 to 30.48 cm	StLouis	NA	NA	NA	NA	NA	NA	NA	NA	NA	NA	NA	NA	NA	NA	NA	NA	NA
Gingko (princeton sentry)	Ginkgo biloba	St. Louis	Missouri	-90.24898944	38.59356965	5.08	poor	introduced	0 to 15.24 cm	StLouis	NA	NA	NA	NA	NA	NA	NA	NA	NA	NA	NA	NA	NA	NA	NA	NA	NA
Eastern redbud	Cercis canadensis	St. Louis	Missouri	-90.24659138	38.59405066	5.08	fair	naturally_occurring	0 to 15.24 cm	StLouis	NA	NA	NA	NA	NA	NA	NA	NA	NA	NA	NA	NA	NA	NA	NA	NA	NA
Green ash	Fraxinus pennsylvanica	St. Louis	Missouri	-90.24639465	38.59305041	20.32	fair	naturally_occurring	15.24 to 30.48 cm	StLouis	NA	NA	NA	NA	NA	NA	NA	NA	NA	NA	NA	NA	NA	NA	NA	NA	NA
Littleleaf linden	Tilia cordata	St. Louis	Missouri	-90.24452392	38.6019604	12.7	fair	introduced	0 to 15.24 cm	StLouis	NA	NA	NA	NA	NA	NA	NA	NA	NA	NA	NA	NA	NA	NA	NA	NA	NA
Hybrid elm	Ulmus	St. Louis	Missouri	-90.24626118	38.60232896	2.54	good	no_info	0 to 15.24 cm	StLouis	NA	NA	NA	NA	NA	NA	NA	NA	NA	NA	NA	NA	NA	NA	NA	NA	NA
Green ash	Fraxinus pennsylvanica	St. Louis	Missouri	-90.24653989	38.60227635	43.18	fair	naturally_occurring	30.48 to 45.72 cm	StLouis	NA	NA	NA	NA	NA	NA	NA	NA	NA	NA	NA	NA	NA	NA	NA	NA	NA
Eastern cottonwood	Populus deltoides	St. Louis	Missouri	-90.28112379	38.65604979	20.32	fair	naturally_occurring	15.24 to 30.48 cm	StLouis	NA	NA	NA	NA	NA	NA	NA	NA	NA	NA	NA	NA	NA	NA	NA	NA	NA
Silver maple	Acer saccharinum	St. Louis	Missouri	-90.25936896	38.59880697	33.02	fair	naturally_occurring	30.48 to 45.72 cm	StLouis	NA	NA	NA	NA	NA	NA	NA	NA	NA	NA	NA	NA	NA	NA	NA	NA	NA
White ash	Fraxinus americana	St. Louis	Missouri	-90.26032582	38.59889689	27.94	fair	naturally_occurring	15.24 to 30.48 cm	StLouis	NA	NA	NA	NA	NA	NA	NA	NA	NA	NA	NA	NA	NA	NA	NA	NA	NA
Red maple	Acer rubrum	St. Louis	Missouri	-90.26054269	38.59891504	25.4	fair	naturally_occurring	15.24 to 30.48 cm	StLouis	NA	NA	NA	NA	NA	NA	NA	NA	NA	NA	NA	NA	NA	NA	NA	NA	NA
Silver maple	Acer saccharinum	St. Louis	Missouri	-90.25359727	38.59716177	53.34	fair	naturally_occurring	45.72 to 60.96 cm	StLouis	NA	NA	NA	NA	NA	NA	NA	NA	NA	NA	NA	NA	NA	NA	NA	NA	NA
Sugar maple	Acer saccharum	St. Louis	Missouri	-90.25382047	38.59638797	22.86	fair	naturally_occurring	15.24 to 30.48 cm	StLouis	NA	NA	NA	NA	NA	NA	NA	NA	NA	NA	NA	NA	NA	NA	NA	NA	NA
Silver maple	Acer saccharinum	St. Louis	Missouri	-90.25465999	38.59648071	58.42	fair	naturally_occurring	45.72 to 60.96 cm	StLouis	NA	NA	NA	NA	NA	NA	NA	NA	NA	NA	NA	NA	NA	NA	NA	NA	NA
Thornless honeylocust	Gleditsia triacanthos	St. Louis	Missouri	-90.24654587	38.59959752	25.4	fair	naturally_occurring	15.24 to 30.48 cm	StLouis	NA	NA	NA	NA	NA	NA	NA	NA	NA	NA	NA	NA	NA	NA	NA	NA	NA
Red maple	Acer rubrum	St. Louis	Missouri	-90.24616746	38.60031199	38.1	poor	naturally_occurring	30.48 to 45.72 cm	StLouis	NA	NA	NA	NA	NA	NA	NA	NA	NA	NA	NA	NA	NA	NA	NA	NA	NA
Thornless honeylocust	Gleditsia triacanthos	St. Louis	Missouri	-90.2747466	38.66243681	5.08	fair	naturally_occurring	0 to 15.24 cm	StLouis	NA	NA	NA	NA	NA	NA	NA	NA	NA	NA	NA	NA	NA	NA	NA	NA	NA
Thornless honeylocust	Gleditsia triacanthos	St. Louis	Missouri	-90.27482933	38.66248362	5.08	good	naturally_occurring	0 to 15.24 cm	StLouis	NA	NA	NA	NA	NA	NA	NA	NA	NA	NA	NA	NA	NA	NA	NA	NA	NA
Thornless honeylocust	Gleditsia triacanthos	St. Louis	Missouri	-90.27495661	38.66255384	25.4	fair	naturally_occurring	15.24 to 30.48 cm	StLouis	NA	NA	NA	NA	NA	NA	NA	NA	NA	NA	NA	NA	NA	NA	NA	NA	NA
Silver maple	Acer saccharinum	St. Louis	Missouri	-90.25362563	38.58698333	53.34	fair	naturally_occurring	45.72 to 60.96 cm	StLouis	NA	NA	NA	NA	NA	NA	NA	NA	NA	NA	NA	NA	NA	NA	NA	NA	NA
Freeman maple	Acer freemanii	St. Louis	Missouri	-90.24296946	38.58438782	5.08	poor	introduced	0 to 15.24 cm	StLouis	NA	NA	NA	NA	NA	NA	NA	NA	NA	NA	NA	NA	NA	NA	NA	NA	NA
Freeman maple	Acer freemanii	St. Louis	Missouri	-90.24269272	38.58435617	5.08	poor	introduced	0 to 15.24 cm	StLouis	NA	NA	NA	NA	NA	NA	NA	NA	NA	NA	NA	NA	NA	NA	NA	NA	NA
Red maple	Acer rubrum	St. Louis	Missouri	-90.24083103	38.58141866	2.54	poor	naturally_occurring	0 to 15.24 cm	StLouis	NA	NA	NA	NA	NA	NA	NA	NA	NA	NA	NA	NA	NA	NA	NA	NA	NA
London planetree	Platanus acerifolia	St. Louis	Missouri	-90.24189375	38.58127643	53.34	poor	introduced	45.72 to 60.96 cm	StLouis	NA	NA	NA	NA	NA	NA	NA	NA	NA	NA	NA	NA	NA	NA	NA	NA	NA
Thornless honeylocust	Gleditsia triacanthos	St. Louis	Missouri	-90.24653841	38.59969865	17.78	fair	naturally_occurring	15.24 to 30.48 cm	StLouis	NA	NA	NA	NA	NA	NA	NA	NA	NA	NA	NA	NA	NA	NA	NA	NA	NA
Thornless honeylocust	Gleditsia triacanthos	St. Louis	Missouri	-90.24650225	38.59987777	20.32	fair	naturally_occurring	15.24 to 30.48 cm	StLouis	NA	NA	NA	NA	NA	NA	NA	NA	NA	NA	NA	NA	NA	NA	NA	NA	NA
Callery pear	Pyrus calleryana	St. Louis	Missouri	-90.24456453	38.60027172	5.08	fair	introduced	0 to 15.24 cm	StLouis	NA	NA	NA	NA	NA	NA	NA	NA	NA	NA	NA	NA	NA	NA	NA	NA	NA
Sugar maple	Acer saccharum	St. Louis	Missouri	-90.27851883	38.6581752	7.62	poor	naturally_occurring	0 to 15.24 cm	StLouis	NA	NA	NA	NA	NA	NA	NA	NA	NA	NA	NA	NA	NA	NA	NA	NA	NA
Southern magnolia	Magnolia grandiflora	St. Louis	Missouri	-90.28067763	38.65840019	5.08	good	introduced	0 to 15.24 cm	StLouis	NA	NA	NA	NA	NA	NA	NA	NA	NA	NA	NA	NA	NA	NA	NA	NA	NA
Scarlet oak	Quercus coccinea	St. Louis	Missouri	-90.28395352	38.65131423	38.1	fair	naturally_occurring	30.48 to 45.72 cm	StLouis	NA	NA	NA	NA	NA	NA	NA	NA	NA	NA	NA	NA	NA	NA	NA	NA	NA
Sugar maple	Acer saccharum	St. Louis	Missouri	-90.28414014	38.65132007	7.62	fair	naturally_occurring	0 to 15.24 cm	StLouis	NA	NA	NA	NA	NA	NA	NA	NA	NA	NA	NA	NA	NA	NA	NA	NA	NA
Pin oak	Quercus palustris	St. Louis	Missouri	-90.23987634	38.5957688	50.8	fair	naturally_occurring	45.72 to 60.96 cm	StLouis	NA	NA	NA	NA	NA	NA	NA	NA	NA	NA	NA	NA	NA	NA	NA	NA	NA
Honeylocust	Gleditsia triacanthos	St. Louis	Missouri	-90.2434277	38.59428	22.86	dead	naturally_occurring	15.24 to 30.48 cm	StLouis	NA	NA	NA	NA	NA	NA	NA	NA	NA	NA	NA	NA	NA	NA	NA	NA	NA
Thornless honeylocust	Gleditsia triacanthos	St. Louis	Missouri	-90.24320993	38.59577323	22.86	fair	naturally_occurring	15.24 to 30.48 cm	StLouis	NA	NA	NA	NA	NA	NA	NA	NA	NA	NA	NA	NA	NA	NA	NA	NA	NA
White ash	Fraxinus americana	St. Louis	Missouri	-90.26992922	38.65783096	50.8	fair	naturally_occurring	45.72 to 60.96 cm	StLouis	NA	NA	NA	NA	NA	NA	NA	NA	NA	NA	NA	NA	NA	NA	NA	NA	NA
American sycamore	Platanus occidentalis	St. Louis	Missouri	-90.27000915	38.65784496	73.66	poor	naturally_occurring	60.96 to 76.2 cm	StLouis	NA	NA	NA	NA	NA	NA	NA	NA	NA	NA	NA	NA	NA	NA	NA	NA	NA
Pin oak	Quercus palustris	St. Louis	Missouri	-90.27909732	38.65217737	22.86	fair	naturally_occurring	15.24 to 30.48 cm	StLouis	NA	NA	NA	NA	NA	NA	NA	NA	NA	NA	NA	NA	NA	NA	NA	NA	NA
Hedge maple	Acer campestre	St. Louis	Missouri	-90.28228389	38.65282963	10.16	fair	introduced	0 to 15.24 cm	StLouis	NA	NA	NA	NA	NA	NA	NA	NA	NA	NA	NA	NA	NA	NA	NA	NA	NA
Scarlet oak	Quercus coccinea	St. Louis	Missouri	-90.2822995	38.65267699	55.88	fair	naturally_occurring	45.72 to 60.96 cm	StLouis	NA	NA	NA	NA	NA	NA	NA	NA	NA	NA	NA	NA	NA	NA	NA	NA	NA
Freeman maple	Acer freemanii	St. Louis	Missouri	-90.28436461	38.6513425	12.7	fair	introduced	0 to 15.24 cm	StLouis	NA	NA	NA	NA	NA	NA	NA	NA	NA	NA	NA	NA	NA	NA	NA	NA	NA
Pin oak	Quercus palustris	St. Louis	Missouri	-90.29180535	38.6529089	88.9	fair	naturally_occurring	more than 76.2 cm	StLouis	NA	NA	NA	NA	NA	NA	NA	NA	NA	NA	NA	NA	NA	NA	NA	NA	NA
American sycamore	Platanus occidentalis	St. Louis	Missouri	-90.29230639	38.65344466	96.52	fair	naturally_occurring	more than 76.2 cm	StLouis	NA	NA	NA	NA	NA	NA	NA	NA	NA	NA	NA	NA	NA	NA	NA	NA	NA
American elm	Ulmus americana	St. Louis	Missouri	-90.29169282	38.65261979	101.6	fair	naturally_occurring	more than 76.2 cm	StLouis	NA	NA	NA	NA	NA	NA	NA	NA	NA	NA	NA	NA	NA	NA	NA	NA	NA
Pin oak	Quercus palustris	St. Louis	Missouri	-90.29024637	38.65157409	93.98	fair	naturally_occurring	more than 76.2 cm	StLouis	NA	NA	NA	NA	NA	NA	NA	NA	NA	NA	NA	NA	NA	NA	NA	NA	NA
Hybrid elm	Ulmus	St. Louis	Missouri	-90.26111842	38.60253163	10.16	fair	no_info	0 to 15.24 cm	StLouis	NA	NA	NA	NA	NA	NA	NA	NA	NA	NA	NA	NA	NA	NA	NA	NA	NA
Freeman maple	Acer freemanii	St. Louis	Missouri	-90.25114004	38.59981751	43.18	fair	introduced	30.48 to 45.72 cm	StLouis	NA	NA	NA	NA	NA	NA	NA	NA	NA	NA	NA	NA	NA	NA	NA	NA	NA
Blackgum	Nyssa sylvatica	St. Louis	Missouri	-90.2456497	38.5796306	5.08	fair	naturally_occurring	0 to 15.24 cm	StLouis	NA	NA	NA	NA	NA	NA	NA	NA	NA	NA	NA	NA	NA	NA	NA	NA	NA
Green ash	Fraxinus pennsylvanica	St. Louis	Missouri	-90.24601163	38.58010962	60.96	fair	naturally_occurring	45.72 to 60.96 cm	StLouis	NA	NA	NA	NA	NA	NA	NA	NA	NA	NA	NA	NA	NA	NA	NA	NA	NA
Eastern redcedar	Juniperus virginiana	St. Louis	Missouri	-90.2432973	38.59739718	2.54	good	naturally_occurring	0 to 15.24 cm	StLouis	NA	NA	NA	NA	NA	NA	NA	NA	NA	NA	NA	NA	NA	NA	NA	NA	NA
Pin oak	Quercus palustris	St. Louis	Missouri	-90.24486129	38.59723518	66.04	fair	naturally_occurring	60.96 to 76.2 cm	StLouis	NA	NA	NA	NA	NA	NA	NA	NA	NA	NA	NA	NA	NA	NA	NA	NA	NA
Hybrid elm	Ulmus	St. Louis	Missouri	-90.24324674	38.59718826	7.62	good	no_info	0 to 15.24 cm	StLouis	NA	NA	NA	NA	NA	NA	NA	NA	NA	NA	NA	NA	NA	NA	NA	NA	NA
Hybrid elm	Ulmus	St. Louis	Missouri	-90.24328943	38.59717017	7.62	good	no_info	0 to 15.24 cm	StLouis	NA	NA	NA	NA	NA	NA	NA	NA	NA	NA	NA	NA	NA	NA	NA	NA	NA
Pin oak	Quercus palustris	St. Louis	Missouri	-90.24707532	38.59775991	50.8	fair	naturally_occurring	45.72 to 60.96 cm	StLouis	NA	NA	NA	NA	NA	NA	NA	NA	NA	NA	NA	NA	NA	NA	NA	NA	NA
Silver maple	Acer saccharinum	St. Louis	Missouri	-90.24725615	38.59777877	38.1	poor	naturally_occurring	30.48 to 45.72 cm	StLouis	NA	NA	NA	NA	NA	NA	NA	NA	NA	NA	NA	NA	NA	NA	NA	NA	NA
Eastern redbud	Cercis canadensis	St. Louis	Missouri	-90.24377486	38.59824474	15.24	poor	naturally_occurring	0 to 15.24 cm	StLouis	NA	NA	NA	NA	NA	NA	NA	NA	NA	NA	NA	NA	NA	NA	NA	NA	NA
Red maple	Acer rubrum	St. Louis	Missouri	-90.24385045	38.59837073	25.4	fair	naturally_occurring	15.24 to 30.48 cm	StLouis	NA	NA	NA	NA	NA	NA	NA	NA	NA	NA	NA	NA	NA	NA	NA	NA	NA
Red maple	Acer rubrum	St. Louis	Missouri	-90.24393187	38.59837769	25.4	fair	naturally_occurring	15.24 to 30.48 cm	StLouis	NA	NA	NA	NA	NA	NA	NA	NA	NA	NA	NA	NA	NA	NA	NA	NA	NA
Common pear	Pyrus communis	St. Louis	Missouri	-90.20240522	38.74407997	30.48	poor	introduced	15.24 to 30.48 cm	StLouis	NA	NA	NA	NA	NA	NA	NA	NA	NA	NA	NA	NA	NA	NA	NA	NA	NA
Common hackberry	Celtis occidentalis	St. Louis	Missouri	-90.2249431	38.72730773	22.86	fair	naturally_occurring	15.24 to 30.48 cm	StLouis	NA	NA	NA	NA	NA	NA	NA	NA	NA	NA	NA	NA	NA	NA	NA	NA	NA
Common hackberry	Celtis occidentalis	St. Louis	Missouri	-90.22486619	38.72726058	22.86	fair	naturally_occurring	15.24 to 30.48 cm	StLouis	NA	NA	NA	NA	NA	NA	NA	NA	NA	NA	NA	NA	NA	NA	NA	NA	NA
Amur maple	Acer ginnala	St. Louis	Missouri	-90.24826221	38.71628343	10.16	fair	introduced	0 to 15.24 cm	StLouis	NA	NA	NA	NA	NA	NA	NA	NA	NA	NA	NA	NA	NA	NA	NA	NA	NA
Green ash	Fraxinus pennsylvanica	St. Louis	Missouri	-90.28320803	38.65734001	20.32	poor	naturally_occurring	15.24 to 30.48 cm	StLouis	NA	NA	NA	NA	NA	NA	NA	NA	NA	NA	NA	NA	NA	NA	NA	NA	NA
Red maple	Acer rubrum	St. Louis	Missouri	-90.25174798	38.5970719	33.02	poor	naturally_occurring	30.48 to 45.72 cm	StLouis	NA	NA	NA	NA	NA	NA	NA	NA	NA	NA	NA	NA	NA	NA	NA	NA	NA
Sugar maple	Acer saccharum	St. Louis	Missouri	-90.24845283	38.59961438	25.4	fair	naturally_occurring	15.24 to 30.48 cm	StLouis	NA	NA	NA	NA	NA	NA	NA	NA	NA	NA	NA	NA	NA	NA	NA	NA	NA
Littleleaf linden	Tilia cordata	St. Louis	Missouri	-90.24679991	38.59892985	2.54	fair	introduced	0 to 15.24 cm	StLouis	NA	NA	NA	NA	NA	NA	NA	NA	NA	NA	NA	NA	NA	NA	NA	NA	NA
Littleleaf linden	Tilia cordata	St. Louis	Missouri	-90.24457821	38.60106951	30.48	poor	introduced	15.24 to 30.48 cm	StLouis	NA	NA	NA	NA	NA	NA	NA	NA	NA	NA	NA	NA	NA	NA	NA	NA	NA
Silver maple	Acer saccharinum	St. Louis	Missouri	-90.24546257	38.60127175	35.56	fair	naturally_occurring	30.48 to 45.72 cm	StLouis	NA	NA	NA	NA	NA	NA	NA	NA	NA	NA	NA	NA	NA	NA	NA	NA	NA
Tuliptree	Liriodendron tulipifera	St. Louis	Missouri	-90.2461944	38.60182436	33.02	fair	naturally_occurring	30.48 to 45.72 cm	StLouis	NA	NA	NA	NA	NA	NA	NA	NA	NA	NA	NA	NA	NA	NA	NA	NA	NA
Green ash	Fraxinus pennsylvanica	St. Louis	Missouri	-90.27253468	38.65850423	33.02	fair	naturally_occurring	30.48 to 45.72 cm	StLouis	NA	NA	NA	NA	NA	NA	NA	NA	NA	NA	NA	NA	NA	NA	NA	NA	NA
Cherry/plum	Prunus	St. Louis	Missouri	-90.25445949	38.58611639	2.54	fair	no_info	0 to 15.24 cm	StLouis	NA	NA	NA	NA	NA	NA	NA	NA	NA	NA	NA	NA	NA	NA	NA	NA	NA
Cherry/plum	Prunus	St. Louis	Missouri	-90.25335709	38.58566823	2.54	fair	no_info	0 to 15.24 cm	StLouis	NA	NA	NA	NA	NA	NA	NA	NA	NA	NA	NA	NA	NA	NA	NA	NA	NA
Red maple	Acer rubrum	St. Louis	Missouri	-90.24305963	38.58768078	5.08	fair	naturally_occurring	0 to 15.24 cm	StLouis	NA	NA	NA	NA	NA	NA	NA	NA	NA	NA	NA	NA	NA	NA	NA	NA	NA
American sycamore	Platanus occidentalis	St. Louis	Missouri	-90.24447231	38.58550689	30.48	fair	naturally_occurring	15.24 to 30.48 cm	StLouis	NA	NA	NA	NA	NA	NA	NA	NA	NA	NA	NA	NA	NA	NA	NA	NA	NA
Littleleaf linden	Tilia cordata	St. Louis	Missouri	-90.24366756	38.58469351	7.62	fair	introduced	0 to 15.24 cm	StLouis	NA	NA	NA	NA	NA	NA	NA	NA	NA	NA	NA	NA	NA	NA	NA	NA	NA
Red maple	Acer rubrum	St. Louis	Missouri	-90.24158374	38.58421631	35.56	poor	naturally_occurring	30.48 to 45.72 cm	StLouis	NA	NA	NA	NA	NA	NA	NA	NA	NA	NA	NA	NA	NA	NA	NA	NA	NA
Freeman maple	Acer freemanii	St. Louis	Missouri	-90.24781553	38.59967538	5.08	poor	introduced	0 to 15.24 cm	StLouis	NA	NA	NA	NA	NA	NA	NA	NA	NA	NA	NA	NA	NA	NA	NA	NA	NA
Red maple	Acer rubrum	St. Louis	Missouri	-90.2499748	38.59973088	35.56	fair	naturally_occurring	30.48 to 45.72 cm	StLouis	NA	NA	NA	NA	NA	NA	NA	NA	NA	NA	NA	NA	NA	NA	NA	NA	NA
Cherry/plum	Prunus	St. Louis	Missouri	-90.24423013	38.60103393	2.54	fair	no_info	0 to 15.24 cm	StLouis	NA	NA	NA	NA	NA	NA	NA	NA	NA	NA	NA	NA	NA	NA	NA	NA	NA
White ash	Fraxinus americana	St. Louis	Missouri	-90.24464857	38.60119178	60.96	fair	naturally_occurring	45.72 to 60.96 cm	StLouis	NA	NA	NA	NA	NA	NA	NA	NA	NA	NA	NA	NA	NA	NA	NA	NA	NA
Cherry/plum	Prunus	St. Louis	Missouri	-90.24557791	38.60128152	15.24	poor	no_info	0 to 15.24 cm	StLouis	NA	NA	NA	NA	NA	NA	NA	NA	NA	NA	NA	NA	NA	NA	NA	NA	NA
American sycamore	Platanus occidentalis	St. Louis	Missouri	-90.27879988	38.65504688	43.18	fair	naturally_occurring	30.48 to 45.72 cm	StLouis	NA	NA	NA	NA	NA	NA	NA	NA	NA	NA	NA	NA	NA	NA	NA	NA	NA
American sycamore	Platanus occidentalis	St. Louis	Missouri	-90.27878495	38.65515698	43.18	fair	naturally_occurring	30.48 to 45.72 cm	StLouis	NA	NA	NA	NA	NA	NA	NA	NA	NA	NA	NA	NA	NA	NA	NA	NA	NA
Callery pear	Pyrus calleryana	St. Louis	Missouri	-90.27279634	38.65697178	22.86	fair	introduced	15.24 to 30.48 cm	StLouis	NA	NA	NA	NA	NA	NA	NA	NA	NA	NA	NA	NA	NA	NA	NA	NA	NA
Callery pear	Pyrus calleryana	St. Louis	Missouri	-90.27284177	38.65669031	20.32	fair	introduced	15.24 to 30.48 cm	StLouis	NA	NA	NA	NA	NA	NA	NA	NA	NA	NA	NA	NA	NA	NA	NA	NA	NA
Thornless honeylocust	Gleditsia triacanthos	St. Louis	Missouri	-90.28541126	38.65414422	20.32	fair	naturally_occurring	15.24 to 30.48 cm	StLouis	NA	NA	NA	NA	NA	NA	NA	NA	NA	NA	NA	NA	NA	NA	NA	NA	NA
White ash	Fraxinus americana	St. Louis	Missouri	-90.28550401	38.65404442	12.7	fair	naturally_occurring	0 to 15.24 cm	StLouis	NA	NA	NA	NA	NA	NA	NA	NA	NA	NA	NA	NA	NA	NA	NA	NA	NA
Tuliptree	Liriodendron tulipifera	St. Louis	Missouri	-90.24115935	38.59629343	40.64	fair	naturally_occurring	30.48 to 45.72 cm	StLouis	NA	NA	NA	NA	NA	NA	NA	NA	NA	NA	NA	NA	NA	NA	NA	NA	NA
Black willow	Salix nigra	St. Louis	Missouri	-90.24005263	38.5968899	30.48	fair	naturally_occurring	15.24 to 30.48 cm	StLouis	NA	NA	NA	NA	NA	NA	NA	NA	NA	NA	NA	NA	NA	NA	NA	NA	NA
White ash	Fraxinus americana	St. Louis	Missouri	-90.28703206	38.65185184	25.4	fair	naturally_occurring	15.24 to 30.48 cm	StLouis	NA	NA	NA	NA	NA	NA	NA	NA	NA	NA	NA	NA	NA	NA	NA	NA	NA
Green ash	Fraxinus pennsylvanica	St. Louis	Missouri	-90.28685778	38.65186626	30.48	fair	naturally_occurring	15.24 to 30.48 cm	StLouis	NA	NA	NA	NA	NA	NA	NA	NA	NA	NA	NA	NA	NA	NA	NA	NA	NA
White ash	Fraxinus americana	St. Louis	Missouri	-90.28511556	38.64917428	7.62	poor	naturally_occurring	0 to 15.24 cm	StLouis	NA	NA	NA	NA	NA	NA	NA	NA	NA	NA	NA	NA	NA	NA	NA	NA	NA
Japanese zelkova	Zelkova serrata	St. Louis	Missouri	-90.28513248	38.64928801	25.4	poor	introduced	15.24 to 30.48 cm	StLouis	NA	NA	NA	NA	NA	NA	NA	NA	NA	NA	NA	NA	NA	NA	NA	NA	NA
American sycamore	Platanus occidentalis	St. Louis	Missouri	-90.25003872	38.6025973	45.72	fair	naturally_occurring	30.48 to 45.72 cm	StLouis	NA	NA	NA	NA	NA	NA	NA	NA	NA	NA	NA	NA	NA	NA	NA	NA	NA
Hawthorn	Crataegus	St. Louis	Missouri	-90.22754684	38.72669294	22.86	fair	no_info	15.24 to 30.48 cm	StLouis	NA	NA	NA	NA	NA	NA	NA	NA	NA	NA	NA	NA	NA	NA	NA	NA	NA
Sweetgum	Liquidambar styraciflua	St. Louis	Missouri	-90.2274722	38.72680104	35.56	good	naturally_occurring	30.48 to 45.72 cm	StLouis	NA	NA	NA	NA	NA	NA	NA	NA	NA	NA	NA	NA	NA	NA	NA	NA	NA
Common baldcypress	Taxodium distichum	St. Louis	Missouri	-90.28909721	38.65043297	10.16	good	naturally_occurring	0 to 15.24 cm	StLouis	NA	NA	NA	NA	NA	NA	NA	NA	NA	NA	NA	NA	NA	NA	NA	NA	NA
Japanese zelkova	Zelkova serrata	St. Louis	Missouri	-90.28661908	38.65107268	5.08	good	introduced	0 to 15.24 cm	StLouis	NA	NA	NA	NA	NA	NA	NA	NA	NA	NA	NA	NA	NA	NA	NA	NA	NA
Japanese zelkova	Zelkova serrata	St. Louis	Missouri	-90.28503213	38.65072992	15.24	fair	introduced	0 to 15.24 cm	StLouis	NA	NA	NA	NA	NA	NA	NA	NA	NA	NA	NA	NA	NA	NA	NA	NA	NA
Callery pear	Pyrus calleryana	St. Louis	Missouri	-90.285081	38.64957216	12.7	fair	introduced	0 to 15.24 cm	StLouis	NA	NA	NA	NA	NA	NA	NA	NA	NA	NA	NA	NA	NA	NA	NA	NA	NA
Japanese zelkova	Zelkova serrata	St. Louis	Missouri	-90.28493952	38.65051309	40.64	poor	introduced	30.48 to 45.72 cm	StLouis	NA	NA	NA	NA	NA	NA	NA	NA	NA	NA	NA	NA	NA	NA	NA	NA	NA
English oak	Quercus robur	St. Louis	Missouri	-90.24990078	38.60257725	7.62	fair	introduced	0 to 15.24 cm	StLouis	NA	NA	NA	NA	NA	NA	NA	NA	NA	NA	NA	NA	NA	NA	NA	NA	NA
Freeman maple	Acer freemanii	St. Louis	Missouri	-90.25054898	38.60263755	5.08	good	introduced	0 to 15.24 cm	StLouis	NA	NA	NA	NA	NA	NA	NA	NA	NA	NA	NA	NA	NA	NA	NA	NA	NA
Sugar maple	Acer saccharum	St. Louis	Missouri	-90.25016532	38.60151144	25.4	fair	naturally_occurring	15.24 to 30.48 cm	StLouis	NA	NA	NA	NA	NA	NA	NA	NA	NA	NA	NA	NA	NA	NA	NA	NA	NA
Littleleaf linden	Tilia cordata	St. Louis	Missouri	-90.24687964	38.58656876	5.08	fair	introduced	0 to 15.24 cm	StLouis	NA	NA	NA	NA	NA	NA	NA	NA	NA	NA	NA	NA	NA	NA	NA	NA	NA
Silver maple	Acer saccharinum	St. Louis	Missouri	-90.24696497	38.58737848	38.1	fair	naturally_occurring	30.48 to 45.72 cm	StLouis	NA	NA	NA	NA	NA	NA	NA	NA	NA	NA	NA	NA	NA	NA	NA	NA	NA
Sycamore american	Platanus occidentalis	St. Louis	Missouri	-90.24724554	38.58566969	76.2	poor	naturally_occurring	60.96 to 76.2 cm	StLouis	NA	NA	NA	NA	NA	NA	NA	NA	NA	NA	NA	NA	NA	NA	NA	NA	NA
Green ash	Fraxinus pennsylvanica	St. Louis	Missouri	-90.24884766	38.58773847	35.56	poor	naturally_occurring	30.48 to 45.72 cm	StLouis	NA	NA	NA	NA	NA	NA	NA	NA	NA	NA	NA	NA	NA	NA	NA	NA	NA
London planetree	Platanus acerifolia	St. Louis	Missouri	-90.2499058	38.58678054	58.42	fair	introduced	45.72 to 60.96 cm	StLouis	NA	NA	NA	NA	NA	NA	NA	NA	NA	NA	NA	NA	NA	NA	NA	NA	NA
Pin oak	Quercus palustris	St. Louis	Missouri	-90.24726232	38.58642981	58.42	fair	naturally_occurring	45.72 to 60.96 cm	StLouis	NA	NA	NA	NA	NA	NA	NA	NA	NA	NA	NA	NA	NA	NA	NA	NA	NA
Green ash	Fraxinus pennsylvanica	St. Louis	Missouri	-90.24885589	38.58645195	25.4	poor	naturally_occurring	15.24 to 30.48 cm	StLouis	NA	NA	NA	NA	NA	NA	NA	NA	NA	NA	NA	NA	NA	NA	NA	NA	NA
Green ash	Fraxinus pennsylvanica	St. Louis	Missouri	-90.25217085	38.5867063	25.4	poor	naturally_occurring	15.24 to 30.48 cm	StLouis	NA	NA	NA	NA	NA	NA	NA	NA	NA	NA	NA	NA	NA	NA	NA	NA	NA
English oak	Quercus robur	St. Louis	Missouri	-90.25880112	38.58667262	5.08	fair	introduced	0 to 15.24 cm	StLouis	NA	NA	NA	NA	NA	NA	NA	NA	NA	NA	NA	NA	NA	NA	NA	NA	NA
Red maple	Acer rubrum	St. Louis	Missouri	-90.24688758	38.5964523	53.34	fair	naturally_occurring	45.72 to 60.96 cm	StLouis	NA	NA	NA	NA	NA	NA	NA	NA	NA	NA	NA	NA	NA	NA	NA	NA	NA
Japanese maple	Acer palmatum	St. Louis	Missouri	-90.24894802	38.59665107	2.54	fair	introduced	0 to 15.24 cm	StLouis	NA	NA	NA	NA	NA	NA	NA	NA	NA	NA	NA	NA	NA	NA	NA	NA	NA
Green ash	Fraxinus pennsylvanica	St. Louis	Missouri	-90.24921636	38.59657427	38.1	fair	naturally_occurring	30.48 to 45.72 cm	StLouis	NA	NA	NA	NA	NA	NA	NA	NA	NA	NA	NA	NA	NA	NA	NA	NA	NA
Hawthorn	Crataegus	St. Louis	Missouri	-90.2459061	38.59749072	30.48	fair	no_info	15.24 to 30.48 cm	StLouis	NA	NA	NA	NA	NA	NA	NA	NA	NA	NA	NA	NA	NA	NA	NA	NA	NA
American holly	Ilex opaca	St. Louis	Missouri	-90.24666933	38.59756708	7.62	good	naturally_occurring	0 to 15.24 cm	StLouis	NA	NA	NA	NA	NA	NA	NA	NA	NA	NA	NA	NA	NA	NA	NA	NA	NA
Pin oak	Quercus palustris	St. Louis	Missouri	-90.2475569	38.59770409	73.66	dead	naturally_occurring	60.96 to 76.2 cm	StLouis	NA	NA	NA	NA	NA	NA	NA	NA	NA	NA	NA	NA	NA	NA	NA	NA	NA
Pin oak	Quercus palustris	St. Louis	Missouri	-90.2481288	38.59776571	55.88	poor	naturally_occurring	45.72 to 60.96 cm	StLouis	NA	NA	NA	NA	NA	NA	NA	NA	NA	NA	NA	NA	NA	NA	NA	NA	NA
Red maple	Acer rubrum	St. Louis	Missouri	-90.25233251	38.59702431	30.48	fair	naturally_occurring	15.24 to 30.48 cm	StLouis	NA	NA	NA	NA	NA	NA	NA	NA	NA	NA	NA	NA	NA	NA	NA	NA	NA
Silver maple	Acer saccharinum	St. Louis	Missouri	-90.25130427	38.59691464	63.5	poor	naturally_occurring	60.96 to 76.2 cm	StLouis	NA	NA	NA	NA	NA	NA	NA	NA	NA	NA	NA	NA	NA	NA	NA	NA	NA
Downy serviceberry	Amelanchier arborea	St. Louis	Missouri	-90.25238538	38.59623893	5.08	good	naturally_occurring	0 to 15.24 cm	StLouis	NA	NA	NA	NA	NA	NA	NA	NA	NA	NA	NA	NA	NA	NA	NA	NA	NA
Red maple	Acer rubrum	St. Louis	Missouri	-90.24855123	38.59962893	30.48	fair	naturally_occurring	15.24 to 30.48 cm	StLouis	NA	NA	NA	NA	NA	NA	NA	NA	NA	NA	NA	NA	NA	NA	NA	NA	NA
Freeman maple	Acer freemanii	St. Louis	Missouri	-90.24675231	38.59919019	15.24	fair	introduced	0 to 15.24 cm	StLouis	NA	NA	NA	NA	NA	NA	NA	NA	NA	NA	NA	NA	NA	NA	NA	NA	NA
Littleleaf linden	Tilia cordata	St. Louis	Missouri	-90.24596752	38.60028985	63.5	fair	introduced	60.96 to 76.2 cm	StLouis	NA	NA	NA	NA	NA	NA	NA	NA	NA	NA	NA	NA	NA	NA	NA	NA	NA
Green ash	Fraxinus pennsylvanica	St. Louis	Missouri	-90.27262404	38.65794182	25.4	fair	naturally_occurring	15.24 to 30.48 cm	StLouis	NA	NA	NA	NA	NA	NA	NA	NA	NA	NA	NA	NA	NA	NA	NA	NA	NA
Red maple	Acer rubrum	St. Louis	Missouri	-90.2782579	38.65913703	25.4	poor	naturally_occurring	15.24 to 30.48 cm	StLouis	NA	NA	NA	NA	NA	NA	NA	NA	NA	NA	NA	NA	NA	NA	NA	NA	NA
Cherry/plum	Prunus	St. Louis	Missouri	-90.25341827	38.5855676	2.54	fair	no_info	0 to 15.24 cm	StLouis	NA	NA	NA	NA	NA	NA	NA	NA	NA	NA	NA	NA	NA	NA	NA	NA	NA
Pin oak	Quercus palustris	St. Louis	Missouri	-90.25337057	38.58714386	63.5	fair	naturally_occurring	60.96 to 76.2 cm	StLouis	NA	NA	NA	NA	NA	NA	NA	NA	NA	NA	NA	NA	NA	NA	NA	NA	NA
Green ash	Fraxinus pennsylvanica	St. Louis	Missouri	-90.24409399	38.58545712	33.02	fair	naturally_occurring	30.48 to 45.72 cm	StLouis	NA	NA	NA	NA	NA	NA	NA	NA	NA	NA	NA	NA	NA	NA	NA	NA	NA
Littleleaf linden	Tilia cordata	St. Louis	Missouri	-90.24408056	38.58464477	7.62	poor	introduced	0 to 15.24 cm	StLouis	NA	NA	NA	NA	NA	NA	NA	NA	NA	NA	NA	NA	NA	NA	NA	NA	NA
Common baldcypress	Taxodium distichum	St. Louis	Missouri	-90.24182093	38.58424415	5.08	fair	naturally_occurring	0 to 15.24 cm	StLouis	NA	NA	NA	NA	NA	NA	NA	NA	NA	NA	NA	NA	NA	NA	NA	NA	NA
Hornbeam	Carpinus	St. Louis	Missouri	-90.24105952	38.58231616	5.08	fair	no_info	0 to 15.24 cm	StLouis	NA	NA	NA	NA	NA	NA	NA	NA	NA	NA	NA	NA	NA	NA	NA	NA	NA
Sugar maple	Acer saccharum	St. Louis	Missouri	-90.24823368	38.5995932	17.78	fair	naturally_occurring	15.24 to 30.48 cm	StLouis	NA	NA	NA	NA	NA	NA	NA	NA	NA	NA	NA	NA	NA	NA	NA	NA	NA
Sweetgum	Liquidambar styraciflua	St. Louis	Missouri	-90.24623956	38.60031667	33.02	fair	naturally_occurring	30.48 to 45.72 cm	StLouis	NA	NA	NA	NA	NA	NA	NA	NA	NA	NA	NA	NA	NA	NA	NA	NA	NA
Green ash	Fraxinus pennsylvanica	St. Louis	Missouri	-90.2434673	38.60004757	35.56	fair	naturally_occurring	30.48 to 45.72 cm	StLouis	NA	NA	NA	NA	NA	NA	NA	NA	NA	NA	NA	NA	NA	NA	NA	NA	NA
Thornless honeylocust	Gleditsia triacanthos	St. Louis	Missouri	-90.27406031	38.66268106	27.94	fair	naturally_occurring	15.24 to 30.48 cm	StLouis	NA	NA	NA	NA	NA	NA	NA	NA	NA	NA	NA	NA	NA	NA	NA	NA	NA
Sugar maple	Acer saccharum	St. Louis	Missouri	-90.28086246	38.65841222	20.32	fair	naturally_occurring	15.24 to 30.48 cm	StLouis	NA	NA	NA	NA	NA	NA	NA	NA	NA	NA	NA	NA	NA	NA	NA	NA	NA
Siberian elm	Ulmus pumila	St. Louis	Missouri	-90.27877067	38.65506006	12.7	fair	introduced	0 to 15.24 cm	StLouis	NA	NA	NA	NA	NA	NA	NA	NA	NA	NA	NA	NA	NA	NA	NA	NA	NA
Callery pear	Pyrus calleryana	St. Louis	Missouri	-90.27281703	38.65681726	17.78	fair	introduced	15.24 to 30.48 cm	StLouis	NA	NA	NA	NA	NA	NA	NA	NA	NA	NA	NA	NA	NA	NA	NA	NA	NA
Callery pear	Pyrus calleryana	St. Louis	Missouri	-90.27286662	38.65657341	22.86	fair	introduced	15.24 to 30.48 cm	StLouis	NA	NA	NA	NA	NA	NA	NA	NA	NA	NA	NA	NA	NA	NA	NA	NA	NA
Sugar maple	Acer saccharum	St. Louis	Missouri	-90.24128122	38.59635712	30.48	poor	naturally_occurring	15.24 to 30.48 cm	StLouis	NA	NA	NA	NA	NA	NA	NA	NA	NA	NA	NA	NA	NA	NA	NA	NA	NA
White mulberry	Morus alba	St. Louis	Missouri	-90.24113153	38.59636666	50.8	poor	introduced	45.72 to 60.96 cm	StLouis	NA	NA	NA	NA	NA	NA	NA	NA	NA	NA	NA	NA	NA	NA	NA	NA	NA
Hybrid elm	Ulmus	St. Louis	Missouri	-90.24733854	38.59462448	5.08	good	no_info	0 to 15.24 cm	StLouis	NA	NA	NA	NA	NA	NA	NA	NA	NA	NA	NA	NA	NA	NA	NA	NA	NA
Pin oak	Quercus palustris	St. Louis	Missouri	-90.24739654	38.59510879	60.96	fair	naturally_occurring	45.72 to 60.96 cm	StLouis	NA	NA	NA	NA	NA	NA	NA	NA	NA	NA	NA	NA	NA	NA	NA	NA	NA
Callery pear	Pyrus calleryana	St. Louis	Missouri	-90.24888931	38.59540316	15.24	fair	introduced	0 to 15.24 cm	StLouis	NA	NA	NA	NA	NA	NA	NA	NA	NA	NA	NA	NA	NA	NA	NA	NA	NA
Callery pear	Pyrus calleryana	St. Louis	Missouri	-90.24786568	38.59529743	15.24	fair	introduced	0 to 15.24 cm	StLouis	NA	NA	NA	NA	NA	NA	NA	NA	NA	NA	NA	NA	NA	NA	NA	NA	NA
Callery pear	Pyrus calleryana	St. Louis	Missouri	-90.2475752	38.59538281	15.24	fair	introduced	0 to 15.24 cm	StLouis	NA	NA	NA	NA	NA	NA	NA	NA	NA	NA	NA	NA	NA	NA	NA	NA	NA
Freeman maple	Acer freemanii	St. Louis	Missouri	-90.24713539	38.71562546	15.24	poor	introduced	0 to 15.24 cm	StLouis	NA	NA	NA	NA	NA	NA	NA	NA	NA	NA	NA	NA	NA	NA	NA	NA	NA
Silver maple	Acer saccharinum	St. Louis	Missouri	-90.24392084	38.71501347	50.8	poor	naturally_occurring	45.72 to 60.96 cm	StLouis	NA	NA	NA	NA	NA	NA	NA	NA	NA	NA	NA	NA	NA	NA	NA	NA	NA
Cherry/plum	Prunus	St. Louis	Missouri	-90.24323354	38.71858051	10.16	good	no_info	0 to 15.24 cm	StLouis	NA	NA	NA	NA	NA	NA	NA	NA	NA	NA	NA	NA	NA	NA	NA	NA	NA
Green ash	Fraxinus pennsylvanica	St. Louis	Missouri	-90.28263611	38.65728734	15.24	poor	naturally_occurring	0 to 15.24 cm	StLouis	NA	NA	NA	NA	NA	NA	NA	NA	NA	NA	NA	NA	NA	NA	NA	NA	NA
Green ash	Fraxinus pennsylvanica	St. Louis	Missouri	-90.28242417	38.65726373	15.24	dead	naturally_occurring	0 to 15.24 cm	StLouis	NA	NA	NA	NA	NA	NA	NA	NA	NA	NA	NA	NA	NA	NA	NA	NA	NA
Red maple	Acer rubrum	St. Louis	Missouri	-90.25233958	38.59802728	12.7	good	naturally_occurring	0 to 15.24 cm	StLouis	NA	NA	NA	NA	NA	NA	NA	NA	NA	NA	NA	NA	NA	NA	NA	NA	NA
White ash	Fraxinus americana	St. Louis	Missouri	-90.25182654	38.59798053	20.32	fair	naturally_occurring	15.24 to 30.48 cm	StLouis	NA	NA	NA	NA	NA	NA	NA	NA	NA	NA	NA	NA	NA	NA	NA	NA	NA
Red maple	Acer rubrum	St. Louis	Missouri	-90.25169509	38.59796655	48.26	fair	naturally_occurring	45.72 to 60.96 cm	StLouis	NA	NA	NA	NA	NA	NA	NA	NA	NA	NA	NA	NA	NA	NA	NA	NA	NA
Sugar maple	Acer saccharum	St. Louis	Missouri	-90.25167633	38.59606187	15.24	good	naturally_occurring	0 to 15.24 cm	StLouis	NA	NA	NA	NA	NA	NA	NA	NA	NA	NA	NA	NA	NA	NA	NA	NA	NA
Siberian elm	Ulmus pumila	St. Louis	Missouri	-90.24961554	38.60168269	40.64	fair	introduced	30.48 to 45.72 cm	StLouis	NA	NA	NA	NA	NA	NA	NA	NA	NA	NA	NA	NA	NA	NA	NA	NA	NA
Honeylocust	Gleditsia triacanthos	St. Louis	Missouri	-90.24273946	38.60088667	33.02	fair	naturally_occurring	30.48 to 45.72 cm	StLouis	NA	NA	NA	NA	NA	NA	NA	NA	NA	NA	NA	NA	NA	NA	NA	NA	NA
American linden	Tilia americana	St. Louis	Missouri	-90.27537649	38.65992483	55.88	fair	naturally_occurring	45.72 to 60.96 cm	StLouis	NA	NA	NA	NA	NA	NA	NA	NA	NA	NA	NA	NA	NA	NA	NA	NA	NA
Zelkova	Zelkova serrata	St. Louis	Missouri	-90.25289142	38.58719959	5.08	fair	introduced	0 to 15.24 cm	StLouis	NA	NA	NA	NA	NA	NA	NA	NA	NA	NA	NA	NA	NA	NA	NA	NA	NA
Littleleaf linden	Tilia cordata	St. Louis	Missouri	-90.25317964	38.58722512	2.54	poor	introduced	0 to 15.24 cm	StLouis	NA	NA	NA	NA	NA	NA	NA	NA	NA	NA	NA	NA	NA	NA	NA	NA	NA
Littleleaf linden	Tilia cordata	St. Louis	Missouri	-90.25400782	38.58731561	5.08	fair	introduced	0 to 15.24 cm	StLouis	NA	NA	NA	NA	NA	NA	NA	NA	NA	NA	NA	NA	NA	NA	NA	NA	NA
Silver maple	Acer saccharinum	St. Louis	Missouri	-90.24228463	38.58165652	66.04	fair	naturally_occurring	60.96 to 76.2 cm	StLouis	NA	NA	NA	NA	NA	NA	NA	NA	NA	NA	NA	NA	NA	NA	NA	NA	NA
Norway maple	Acer platanoides	St. Louis	Missouri	-90.24861931	38.59871799	15.24	good	introduced	0 to 15.24 cm	StLouis	NA	NA	NA	NA	NA	NA	NA	NA	NA	NA	NA	NA	NA	NA	NA	NA	NA
Red maple	Acer rubrum	St. Louis	Missouri	-90.24842704	38.59869927	15.24	fair	naturally_occurring	0 to 15.24 cm	StLouis	NA	NA	NA	NA	NA	NA	NA	NA	NA	NA	NA	NA	NA	NA	NA	NA	NA
Thornless honeylocust	Gleditsia triacanthos	St. Louis	Missouri	-90.24318545	38.59910476	22.86	fair	naturally_occurring	15.24 to 30.48 cm	StLouis	NA	NA	NA	NA	NA	NA	NA	NA	NA	NA	NA	NA	NA	NA	NA	NA	NA
Siberian elm	Ulmus pumila	St. Louis	Missouri	-90.24716125	38.60143672	22.86	fair	introduced	15.24 to 30.48 cm	StLouis	NA	NA	NA	NA	NA	NA	NA	NA	NA	NA	NA	NA	NA	NA	NA	NA	NA
Sugar maple	Acer saccharum	St. Louis	Missouri	-90.2479884	38.60151732	20.32	fair	naturally_occurring	15.24 to 30.48 cm	StLouis	NA	NA	NA	NA	NA	NA	NA	NA	NA	NA	NA	NA	NA	NA	NA	NA	NA
Thornless honeylocust	Gleditsia triacanthos	St. Louis	Missouri	-90.2430172	38.60091589	35.56	poor	naturally_occurring	30.48 to 45.72 cm	StLouis	NA	NA	NA	NA	NA	NA	NA	NA	NA	NA	NA	NA	NA	NA	NA	NA	NA
Honeylocust	Gleditsia triacanthos	St. Louis	Missouri	-90.24285173	38.60089779	30.48	fair	naturally_occurring	15.24 to 30.48 cm	StLouis	NA	NA	NA	NA	NA	NA	NA	NA	NA	NA	NA	NA	NA	NA	NA	NA	NA
White ash	Fraxinus americana	St. Louis	Missouri	-90.275921	38.65454438	55.88	poor	naturally_occurring	45.72 to 60.96 cm	StLouis	NA	NA	NA	NA	NA	NA	NA	NA	NA	NA	NA	NA	NA	NA	NA	NA	NA
Littleleaf linden	Tilia cordata	St. Louis	Missouri	-90.28900883	38.65428071	10.16	fair	introduced	0 to 15.24 cm	StLouis	NA	NA	NA	NA	NA	NA	NA	NA	NA	NA	NA	NA	NA	NA	NA	NA	NA
Pin oak	Quercus palustris	St. Louis	Missouri	-90.28927564	38.65440861	5.08	fair	naturally_occurring	0 to 15.24 cm	StLouis	NA	NA	NA	NA	NA	NA	NA	NA	NA	NA	NA	NA	NA	NA	NA	NA	NA
Callery pear	Pyrus calleryana	St. Louis	Missouri	-90.28466673	38.65186909	10.16	fair	introduced	0 to 15.24 cm	StLouis	NA	NA	NA	NA	NA	NA	NA	NA	NA	NA	NA	NA	NA	NA	NA	NA	NA
Littleleaf linden	Tilia cordata	St. Louis	Missouri	-90.24612807	38.58649127	5.08	fair	introduced	0 to 15.24 cm	StLouis	NA	NA	NA	NA	NA	NA	NA	NA	NA	NA	NA	NA	NA	NA	NA	NA	NA
Littleleaf linden	Tilia cordata	St. Louis	Missouri	-90.2463741	38.58651562	2.54	fair	introduced	0 to 15.24 cm	StLouis	NA	NA	NA	NA	NA	NA	NA	NA	NA	NA	NA	NA	NA	NA	NA	NA	NA
Sugar maple	Acer saccharum	St. Louis	Missouri	-90.24702285	38.58783908	30.48	fair	naturally_occurring	15.24 to 30.48 cm	StLouis	NA	NA	NA	NA	NA	NA	NA	NA	NA	NA	NA	NA	NA	NA	NA	NA	NA
Red maple	Acer rubrum	St. Louis	Missouri	-90.24723023	38.5876803	45.72	fair	naturally_occurring	30.48 to 45.72 cm	StLouis	NA	NA	NA	NA	NA	NA	NA	NA	NA	NA	NA	NA	NA	NA	NA	NA	NA
Green ash	Fraxinus pennsylvanica	St. Louis	Missouri	-90.29086041	38.654683	12.7	fair	naturally_occurring	0 to 15.24 cm	StLouis	NA	NA	NA	NA	NA	NA	NA	NA	NA	NA	NA	NA	NA	NA	NA	NA	NA
Littleleaf linden	Tilia cordata	St. Louis	Missouri	-90.28889147	38.65426419	7.62	fair	introduced	0 to 15.24 cm	StLouis	NA	NA	NA	NA	NA	NA	NA	NA	NA	NA	NA	NA	NA	NA	NA	NA	NA
Hybrid elm	Ulmus	St. Louis	Missouri	-90.28712282	38.65409591	5.08	good	no_info	0 to 15.24 cm	StLouis	NA	NA	NA	NA	NA	NA	NA	NA	NA	NA	NA	NA	NA	NA	NA	NA	NA
Red oak	Quercus rubra	St. Louis	Missouri	-90.29019484	38.65134707	10.16	fair	naturally_occurring	0 to 15.24 cm	StLouis	NA	NA	NA	NA	NA	NA	NA	NA	NA	NA	NA	NA	NA	NA	NA	NA	NA
Callery pear	Pyrus calleryana	St. Louis	Missouri	-90.28965536	38.65089697	5.08	fair	introduced	0 to 15.24 cm	StLouis	NA	NA	NA	NA	NA	NA	NA	NA	NA	NA	NA	NA	NA	NA	NA	NA	NA
Green ash	Fraxinus pennsylvanica	St. Louis	Missouri	-90.26131191	38.60289162	38.1	fair	naturally_occurring	30.48 to 45.72 cm	StLouis	NA	NA	NA	NA	NA	NA	NA	NA	NA	NA	NA	NA	NA	NA	NA	NA	NA
Callery pear	Pyrus calleryana	St. Louis	Missouri	-90.26111664	38.60417448	5.08	fair	introduced	0 to 15.24 cm	StLouis	NA	NA	NA	NA	NA	NA	NA	NA	NA	NA	NA	NA	NA	NA	NA	NA	NA
Red maple	Acer rubrum	St. Louis	Missouri	-90.24708564	38.58037771	27.94	fair	naturally_occurring	15.24 to 30.48 cm	StLouis	NA	NA	NA	NA	NA	NA	NA	NA	NA	NA	NA	NA	NA	NA	NA	NA	NA
Norway maple	Acer platanoides	St. Louis	Missouri	-90.2462783	38.58167133	22.86	fair	introduced	15.24 to 30.48 cm	StLouis	NA	NA	NA	NA	NA	NA	NA	NA	NA	NA	NA	NA	NA	NA	NA	NA	NA
Norway maple	Acer platanoides	St. Louis	Missouri	-90.246782	38.58109013	15.24	fair	introduced	0 to 15.24 cm	StLouis	NA	NA	NA	NA	NA	NA	NA	NA	NA	NA	NA	NA	NA	NA	NA	NA	NA
Red maple	Acer rubrum	St. Louis	Missouri	-90.24957926	38.58053485	2.54	good	naturally_occurring	0 to 15.24 cm	StLouis	NA	NA	NA	NA	NA	NA	NA	NA	NA	NA	NA	NA	NA	NA	NA	NA	NA
Flowering dogwood	Cornus florida	St. Louis	Missouri	-90.24633433	38.59751788	5.08	fair	naturally_occurring	0 to 15.24 cm	StLouis	NA	NA	NA	NA	NA	NA	NA	NA	NA	NA	NA	NA	NA	NA	NA	NA	NA
Green ash	Fraxinus pennsylvanica	St. Louis	Missouri	-90.24853712	38.59769507	15.24	poor	naturally_occurring	0 to 15.24 cm	StLouis	NA	NA	NA	NA	NA	NA	NA	NA	NA	NA	NA	NA	NA	NA	NA	NA	NA
Flowering crabapple	Malus sylvestris	St. Louis	Missouri	-90.24872011	38.59776436	17.78	fair	introduced	15.24 to 30.48 cm	StLouis	NA	NA	NA	NA	NA	NA	NA	NA	NA	NA	NA	NA	NA	NA	NA	NA	NA
Green ash	Fraxinus pennsylvanica	St. Louis	Missouri	-90.24870549	38.59781905	10.16	fair	naturally_occurring	0 to 15.24 cm	StLouis	NA	NA	NA	NA	NA	NA	NA	NA	NA	NA	NA	NA	NA	NA	NA	NA	NA
Silver maple	Acer saccharinum	St. Louis	Missouri	-90.24101851	38.71779368	35.56	fair	naturally_occurring	30.48 to 45.72 cm	StLouis	NA	NA	NA	NA	NA	NA	NA	NA	NA	NA	NA	NA	NA	NA	NA	NA	NA
Pin oak	Quercus palustris	St. Louis	Missouri	-90.23207681	38.71772855	81.28	fair	naturally_occurring	more than 76.2 cm	StLouis	NA	NA	NA	NA	NA	NA	NA	NA	NA	NA	NA	NA	NA	NA	NA	NA	NA
Pin oak	Quercus palustris	St. Louis	Missouri	-90.23060718	38.71779417	60.96	fair	naturally_occurring	45.72 to 60.96 cm	StLouis	NA	NA	NA	NA	NA	NA	NA	NA	NA	NA	NA	NA	NA	NA	NA	NA	NA
Cherry/plum	Prunus	St. Louis	Missouri	-90.23045429	38.70995563	5.08	fair	no_info	0 to 15.24 cm	StLouis	NA	NA	NA	NA	NA	NA	NA	NA	NA	NA	NA	NA	NA	NA	NA	NA	NA
White ash	Fraxinus americana	St. Louis	Missouri	-90.23266419	38.70885372	25.4	fair	naturally_occurring	15.24 to 30.48 cm	StLouis	NA	NA	NA	NA	NA	NA	NA	NA	NA	NA	NA	NA	NA	NA	NA	NA	NA
White ash	Fraxinus americana	St. Louis	Missouri	-90.24999274	38.58715536	30.48	good	naturally_occurring	15.24 to 30.48 cm	StLouis	NA	NA	NA	NA	NA	NA	NA	NA	NA	NA	NA	NA	NA	NA	NA	NA	NA
Red maple	Acer rubrum	St. Louis	Missouri	-90.25321245	38.58520456	43.18	fair	naturally_occurring	30.48 to 45.72 cm	StLouis	NA	NA	NA	NA	NA	NA	NA	NA	NA	NA	NA	NA	NA	NA	NA	NA	NA
Freeman maple	Acer freemanii	St. Louis	Missouri	-90.2467874	38.59742017	35.56	fair	introduced	30.48 to 45.72 cm	StLouis	NA	NA	NA	NA	NA	NA	NA	NA	NA	NA	NA	NA	NA	NA	NA	NA	NA
Japanese pagodatree	Sophora japonica	St. Louis	Missouri	-90.24636216	38.5973784	40.64	poor	no_info	30.48 to 45.72 cm	StLouis	NA	NA	NA	NA	NA	NA	NA	NA	NA	NA	NA	NA	NA	NA	NA	NA	NA
Freeman maple	Acer freemanii	St. Louis	Missouri	-90.24570606	38.59731529	27.94	fair	introduced	15.24 to 30.48 cm	StLouis	NA	NA	NA	NA	NA	NA	NA	NA	NA	NA	NA	NA	NA	NA	NA	NA	NA
Freeman maple	Acer freemanii	St. Louis	Missouri	-90.24536068	38.59727509	5.08	fair	introduced	0 to 15.24 cm	StLouis	NA	NA	NA	NA	NA	NA	NA	NA	NA	NA	NA	NA	NA	NA	NA	NA	NA
Tuliptree	Liriodendron tulipifera	St. Louis	Missouri	-90.24551291	38.59841357	27.94	good	naturally_occurring	15.24 to 30.48 cm	StLouis	NA	NA	NA	NA	NA	NA	NA	NA	NA	NA	NA	NA	NA	NA	NA	NA	NA
Pin oak	Quercus palustris	St. Louis	Missouri	-90.24531518	38.5983978	55.88	fair	naturally_occurring	45.72 to 60.96 cm	StLouis	NA	NA	NA	NA	NA	NA	NA	NA	NA	NA	NA	NA	NA	NA	NA	NA	NA
Red maple	Acer rubrum	St. Louis	Missouri	-90.24455586	38.59832473	35.56	fair	naturally_occurring	30.48 to 45.72 cm	StLouis	NA	NA	NA	NA	NA	NA	NA	NA	NA	NA	NA	NA	NA	NA	NA	NA	NA
White ash	Fraxinus americana	St. Louis	Missouri	-90.24425666	38.59829044	48.26	fair	naturally_occurring	45.72 to 60.96 cm	StLouis	NA	NA	NA	NA	NA	NA	NA	NA	NA	NA	NA	NA	NA	NA	NA	NA	NA
Green ash	Fraxinus pennsylvanica	St. Louis	Missouri	-90.28141198	38.66052104	35.56	poor	naturally_occurring	30.48 to 45.72 cm	StLouis	NA	NA	NA	NA	NA	NA	NA	NA	NA	NA	NA	NA	NA	NA	NA	NA	NA
Freeman maple	Acer freemanii	St. Louis	Missouri	-90.28190012	38.66056981	5.08	good	introduced	0 to 15.24 cm	StLouis	NA	NA	NA	NA	NA	NA	NA	NA	NA	NA	NA	NA	NA	NA	NA	NA	NA
Pin oak	Quercus palustris	St. Louis	Missouri	-90.23829633	38.71818726	63.5	fair	naturally_occurring	60.96 to 76.2 cm	StLouis	NA	NA	NA	NA	NA	NA	NA	NA	NA	NA	NA	NA	NA	NA	NA	NA	NA
Red maple	Acer rubrum	St. Louis	Missouri	-90.23816737	38.7157951	43.18	fair	naturally_occurring	30.48 to 45.72 cm	StLouis	NA	NA	NA	NA	NA	NA	NA	NA	NA	NA	NA	NA	NA	NA	NA	NA	NA
Weeping willow	Salix babylonica	St. Louis	Missouri	-90.24034214	38.71350675	2.54	fair	introduced	0 to 15.24 cm	StLouis	NA	NA	NA	NA	NA	NA	NA	NA	NA	NA	NA	NA	NA	NA	NA	NA	NA
Littleleaf linden	Tilia cordata	St. Louis	Missouri	-90.28404186	38.64966983	55.88	fair	introduced	45.72 to 60.96 cm	StLouis	NA	NA	NA	NA	NA	NA	NA	NA	NA	NA	NA	NA	NA	NA	NA	NA	NA
Littleleaf linden	Tilia cordata	St. Louis	Missouri	-90.28344262	38.64961563	25.4	fair	introduced	15.24 to 30.48 cm	StLouis	NA	NA	NA	NA	NA	NA	NA	NA	NA	NA	NA	NA	NA	NA	NA	NA	NA
Littleleaf linden	Tilia cordata	St. Louis	Missouri	-90.28320655	38.64959577	25.4	fair	introduced	15.24 to 30.48 cm	StLouis	NA	NA	NA	NA	NA	NA	NA	NA	NA	NA	NA	NA	NA	NA	NA	NA	NA
Japanese zelkova	Zelkova serrata	St. Louis	Missouri	-90.28480345	38.65085378	68.58	fair	introduced	60.96 to 76.2 cm	StLouis	NA	NA	NA	NA	NA	NA	NA	NA	NA	NA	NA	NA	NA	NA	NA	NA	NA
Callery pear	Pyrus calleryana	St. Louis	Missouri	-90.28129537	38.64813259	55.88	fair	introduced	45.72 to 60.96 cm	StLouis	NA	NA	NA	NA	NA	NA	NA	NA	NA	NA	NA	NA	NA	NA	NA	NA	NA
Japanese zelkova	Zelkova serrata	St. Louis	Missouri	-90.28089284	38.64815521	43.18	fair	introduced	30.48 to 45.72 cm	StLouis	NA	NA	NA	NA	NA	NA	NA	NA	NA	NA	NA	NA	NA	NA	NA	NA	NA
White ash	Fraxinus americana	St. Louis	Missouri	-90.28060225	38.64813129	43.18	fair	naturally_occurring	30.48 to 45.72 cm	StLouis	NA	NA	NA	NA	NA	NA	NA	NA	NA	NA	NA	NA	NA	NA	NA	NA	NA
Hawthorn	Crataegus	St. Louis	Missouri	-90.28048065	38.64809015	10.16	fair	no_info	0 to 15.24 cm	StLouis	NA	NA	NA	NA	NA	NA	NA	NA	NA	NA	NA	NA	NA	NA	NA	NA	NA
Callery pear	Pyrus calleryana	St. Louis	Missouri	-90.29142114	38.65078032	40.64	fair	introduced	30.48 to 45.72 cm	StLouis	NA	NA	NA	NA	NA	NA	NA	NA	NA	NA	NA	NA	NA	NA	NA	NA	NA
Callery pear	Pyrus calleryana	St. Louis	Missouri	-90.26073092	38.60240054	20.32	fair	introduced	15.24 to 30.48 cm	StLouis	NA	NA	NA	NA	NA	NA	NA	NA	NA	NA	NA	NA	NA	NA	NA	NA	NA
Sugar maple	Acer saccharum	St. Louis	Missouri	-90.25973485	38.60229193	33.02	fair	naturally_occurring	30.48 to 45.72 cm	StLouis	NA	NA	NA	NA	NA	NA	NA	NA	NA	NA	NA	NA	NA	NA	NA	NA	NA
Red maple	Acer rubrum	St. Louis	Missouri	-90.2596593	38.60150368	30.48	fair	naturally_occurring	15.24 to 30.48 cm	StLouis	NA	NA	NA	NA	NA	NA	NA	NA	NA	NA	NA	NA	NA	NA	NA	NA	NA
Callery pear	Pyrus calleryana	St. Louis	Missouri	-90.26075928	38.60161011	17.78	fair	introduced	15.24 to 30.48 cm	StLouis	NA	NA	NA	NA	NA	NA	NA	NA	NA	NA	NA	NA	NA	NA	NA	NA	NA
Willow oak	Quercus phellos	St. Louis	Missouri	-90.25506519	38.60364885	5.08	good	naturally_occurring	0 to 15.24 cm	StLouis	NA	NA	NA	NA	NA	NA	NA	NA	NA	NA	NA	NA	NA	NA	NA	NA	NA
Sweetgum	Liquidambar styraciflua	St. Louis	Missouri	-90.25099311	38.58251984	66.04	fair	naturally_occurring	60.96 to 76.2 cm	StLouis	NA	NA	NA	NA	NA	NA	NA	NA	NA	NA	NA	NA	NA	NA	NA	NA	NA
Flowering crabapple	Malus sylvestris	St. Louis	Missouri	-90.23306998	38.71099388	2.54	good	introduced	0 to 15.24 cm	StLouis	NA	NA	NA	NA	NA	NA	NA	NA	NA	NA	NA	NA	NA	NA	NA	NA	NA
Littleleaf linden	Tilia cordata	St. Louis	Missouri	-90.23287889	38.71303808	71.12	fair	introduced	60.96 to 76.2 cm	StLouis	NA	NA	NA	NA	NA	NA	NA	NA	NA	NA	NA	NA	NA	NA	NA	NA	NA
Red maple	Acer rubrum	St. Louis	Missouri	-90.24819872	38.59867436	15.24	fair	naturally_occurring	0 to 15.24 cm	StLouis	NA	NA	NA	NA	NA	NA	NA	NA	NA	NA	NA	NA	NA	NA	NA	NA	NA
Freeman maple	Acer freemanii	St. Louis	Missouri	-90.24679384	38.5980243	10.16	fair	introduced	0 to 15.24 cm	StLouis	NA	NA	NA	NA	NA	NA	NA	NA	NA	NA	NA	NA	NA	NA	NA	NA	NA
Freeman maple	Acer freemanii	St. Louis	Missouri	-90.24633604	38.59941475	27.94	poor	introduced	15.24 to 30.48 cm	StLouis	NA	NA	NA	NA	NA	NA	NA	NA	NA	NA	NA	NA	NA	NA	NA	NA	NA
Freeman maple	Acer freemanii	St. Louis	Missouri	-90.24380333	38.59916336	35.56	fair	introduced	30.48 to 45.72 cm	StLouis	NA	NA	NA	NA	NA	NA	NA	NA	NA	NA	NA	NA	NA	NA	NA	NA	NA
Tuliptree	Liriodendron tulipifera	St. Louis	Missouri	-90.25030032	38.60141981	43.18	fair	naturally_occurring	30.48 to 45.72 cm	StLouis	NA	NA	NA	NA	NA	NA	NA	NA	NA	NA	NA	NA	NA	NA	NA	NA	NA
Callery pear	Pyrus calleryana	St. Louis	Missouri	-90.25905999	38.60223567	17.78	fair	introduced	15.24 to 30.48 cm	StLouis	NA	NA	NA	NA	NA	NA	NA	NA	NA	NA	NA	NA	NA	NA	NA	NA	NA
Sugar maple	Acer saccharum	St. Louis	Missouri	-90.25111875	38.58258876	30.48	fair	naturally_occurring	15.24 to 30.48 cm	StLouis	NA	NA	NA	NA	NA	NA	NA	NA	NA	NA	NA	NA	NA	NA	NA	NA	NA
Eastern redbud	Cercis canadensis	St. Louis	Missouri	-90.25254421	38.58372972	12.7	poor	naturally_occurring	0 to 15.24 cm	StLouis	NA	NA	NA	NA	NA	NA	NA	NA	NA	NA	NA	NA	NA	NA	NA	NA	NA
Pin oak	Quercus palustris	St. Louis	Missouri	-90.23249476	38.71219739	53.34	fair	naturally_occurring	45.72 to 60.96 cm	StLouis	NA	NA	NA	NA	NA	NA	NA	NA	NA	NA	NA	NA	NA	NA	NA	NA	NA
Pin oak	Quercus palustris	St. Louis	Missouri	-90.19832321	38.74700448	7.62	fair	naturally_occurring	0 to 15.24 cm	StLouis	NA	NA	NA	NA	NA	NA	NA	NA	NA	NA	NA	NA	NA	NA	NA	NA	NA
Siberian elm	Ulmus pumila	St. Louis	Missouri	-90.20344738	38.74210417	30.48	fair	introduced	15.24 to 30.48 cm	StLouis	NA	NA	NA	NA	NA	NA	NA	NA	NA	NA	NA	NA	NA	NA	NA	NA	NA
Shingle oak	Quercus imbricaria	St. Louis	Missouri	-90.29151685	38.65085781	5.08	good	naturally_occurring	0 to 15.24 cm	StLouis	NA	NA	NA	NA	NA	NA	NA	NA	NA	NA	NA	NA	NA	NA	NA	NA	NA
Scarlet oak	Quercus coccinea	St. Louis	Missouri	-90.25322784	38.6007985	7.62	good	naturally_occurring	0 to 15.24 cm	StLouis	NA	NA	NA	NA	NA	NA	NA	NA	NA	NA	NA	NA	NA	NA	NA	NA	NA
Silver maple	Acer saccharinum	St. Louis	Missouri	-90.25086857	38.60058182	22.86	fair	naturally_occurring	15.24 to 30.48 cm	StLouis	NA	NA	NA	NA	NA	NA	NA	NA	NA	NA	NA	NA	NA	NA	NA	NA	NA
Callery pear	Pyrus calleryana	St. Louis	Missouri	-90.26058172	38.60238124	20.32	fair	introduced	15.24 to 30.48 cm	StLouis	NA	NA	NA	NA	NA	NA	NA	NA	NA	NA	NA	NA	NA	NA	NA	NA	NA
Hedge maple	Acer campestre	St. Louis	Missouri	-90.25295436	38.60165811	12.7	fair	introduced	0 to 15.24 cm	StLouis	NA	NA	NA	NA	NA	NA	NA	NA	NA	NA	NA	NA	NA	NA	NA	NA	NA
Silver maple	Acer saccharinum	St. Louis	Missouri	-90.2530828	38.60177778	50.8	fair	naturally_occurring	45.72 to 60.96 cm	StLouis	NA	NA	NA	NA	NA	NA	NA	NA	NA	NA	NA	NA	NA	NA	NA	NA	NA
Thornless honeylocust	Gleditsia triacanthos	St. Louis	Missouri	-90.2546612	38.60293575	53.34	fair	naturally_occurring	45.72 to 60.96 cm	StLouis	NA	NA	NA	NA	NA	NA	NA	NA	NA	NA	NA	NA	NA	NA	NA	NA	NA
Pin oak	Quercus palustris	St. Louis	Missouri	-90.25512698	38.60323171	7.62	fair	naturally_occurring	0 to 15.24 cm	StLouis	NA	NA	NA	NA	NA	NA	NA	NA	NA	NA	NA	NA	NA	NA	NA	NA	NA
Callery pear	Pyrus calleryana	St. Louis	Missouri	-90.23205629	38.71307015	33.02	good	introduced	30.48 to 45.72 cm	StLouis	NA	NA	NA	NA	NA	NA	NA	NA	NA	NA	NA	NA	NA	NA	NA	NA	NA
Red maple	Acer rubrum	St. Louis	Missouri	-90.23223555	38.71320289	27.94	good	naturally_occurring	15.24 to 30.48 cm	StLouis	NA	NA	NA	NA	NA	NA	NA	NA	NA	NA	NA	NA	NA	NA	NA	NA	NA
Hawthorn	Crataegus	St. Louis	Missouri	-90.22766843	38.72651979	25.4	fair	no_info	15.24 to 30.48 cm	StLouis	NA	NA	NA	NA	NA	NA	NA	NA	NA	NA	NA	NA	NA	NA	NA	NA	NA
White ash	Fraxinus americana	St. Louis	Missouri	-90.28652549	38.6499153	60.96	dead	naturally_occurring	45.72 to 60.96 cm	StLouis	NA	NA	NA	NA	NA	NA	NA	NA	NA	NA	NA	NA	NA	NA	NA	NA	NA
Norway maple	Acer platanoides	St. Louis	Missouri	-90.28828307	38.65024085	27.94	fair	introduced	15.24 to 30.48 cm	StLouis	NA	NA	NA	NA	NA	NA	NA	NA	NA	NA	NA	NA	NA	NA	NA	NA	NA
River birch	Betula nigra	St. Louis	Missouri	-90.28916523	38.65032202	10.16	fair	naturally_occurring	0 to 15.24 cm	StLouis	NA	NA	NA	NA	NA	NA	NA	NA	NA	NA	NA	NA	NA	NA	NA	NA	NA
Black locust	Robinia pseudoacacia	St. Louis	Missouri	-90.24435162	38.58116042	20.32	poor	naturally_occurring	15.24 to 30.48 cm	StLouis	NA	NA	NA	NA	NA	NA	NA	NA	NA	NA	NA	NA	NA	NA	NA	NA	NA
Tuliptree	Liriodendron tulipifera	St. Louis	Missouri	-90.24768791	38.58547302	2.54	fair	naturally_occurring	0 to 15.24 cm	StLouis	NA	NA	NA	NA	NA	NA	NA	NA	NA	NA	NA	NA	NA	NA	NA	NA	NA
Common baldcypress	Taxodium distichum	St. Louis	Missouri	-90.2466951	38.58537088	5.08	fair	naturally_occurring	0 to 15.24 cm	StLouis	NA	NA	NA	NA	NA	NA	NA	NA	NA	NA	NA	NA	NA	NA	NA	NA	NA
Callery pear	Pyrus calleryana	St. Louis	Missouri	-90.24822992	38.58369166	12.7	fair	introduced	0 to 15.24 cm	StLouis	NA	NA	NA	NA	NA	NA	NA	NA	NA	NA	NA	NA	NA	NA	NA	NA	NA
Sugar maple	Acer saccharum	St. Louis	Missouri	-90.24034224	38.57818148	20.32	poor	naturally_occurring	15.24 to 30.48 cm	StLouis	NA	NA	NA	NA	NA	NA	NA	NA	NA	NA	NA	NA	NA	NA	NA	NA	NA
Red maple	Acer rubrum	St. Louis	Missouri	-90.24060967	38.57694546	30.48	fair	naturally_occurring	15.24 to 30.48 cm	StLouis	NA	NA	NA	NA	NA	NA	NA	NA	NA	NA	NA	NA	NA	NA	NA	NA	NA
Honeylocust	Gleditsia triacanthos	St. Louis	Missouri	-90.24901296	38.59343584	15.24	poor	naturally_occurring	0 to 15.24 cm	StLouis	NA	NA	NA	NA	NA	NA	NA	NA	NA	NA	NA	NA	NA	NA	NA	NA	NA
Downy serviceberry	Amelanchier arborea	St. Louis	Missouri	-90.24309261	38.71488959	7.62	fair	naturally_occurring	0 to 15.24 cm	StLouis	NA	NA	NA	NA	NA	NA	NA	NA	NA	NA	NA	NA	NA	NA	NA	NA	NA
Sweetgum	Liquidambar styraciflua	St. Louis	Missouri	-90.28056794	38.65708304	53.34	fair	naturally_occurring	45.72 to 60.96 cm	StLouis	NA	NA	NA	NA	NA	NA	NA	NA	NA	NA	NA	NA	NA	NA	NA	NA	NA
Sweetgum	Liquidambar styraciflua	St. Louis	Missouri	-90.28127911	38.65725345	55.88	fair	naturally_occurring	45.72 to 60.96 cm	StLouis	NA	NA	NA	NA	NA	NA	NA	NA	NA	NA	NA	NA	NA	NA	NA	NA	NA
Green ash	Fraxinus pennsylvanica	St. Louis	Missouri	-90.25186099	38.58847187	20.32	fair	naturally_occurring	15.24 to 30.48 cm	StLouis	NA	NA	NA	NA	NA	NA	NA	NA	NA	NA	NA	NA	NA	NA	NA	NA	NA
Pin oak	Quercus palustris	St. Louis	Missouri	-90.24874563	38.58182037	78.74	fair	naturally_occurring	more than 76.2 cm	StLouis	NA	NA	NA	NA	NA	NA	NA	NA	NA	NA	NA	NA	NA	NA	NA	NA	NA
Sweetgum	Liquidambar styraciflua	St. Louis	Missouri	-90.24761559	38.58262836	66.04	fair	naturally_occurring	60.96 to 76.2 cm	StLouis	NA	NA	NA	NA	NA	NA	NA	NA	NA	NA	NA	NA	NA	NA	NA	NA	NA
Callery pear	Pyrus calleryana	St. Louis	Missouri	-90.24881192	38.58326879	10.16	fair	introduced	0 to 15.24 cm	StLouis	NA	NA	NA	NA	NA	NA	NA	NA	NA	NA	NA	NA	NA	NA	NA	NA	NA
Sugar maple	Acer saccharum	St. Louis	Missouri	-90.2496115	38.58277759	2.54	good	naturally_occurring	0 to 15.24 cm	StLouis	NA	NA	NA	NA	NA	NA	NA	NA	NA	NA	NA	NA	NA	NA	NA	NA	NA
Cherry/plum	Prunus	St. Louis	Missouri	-90.24731387	38.56921218	12.7	fair	no_info	0 to 15.24 cm	StLouis	NA	NA	NA	NA	NA	NA	NA	NA	NA	NA	NA	NA	NA	NA	NA	NA	NA
Green ash	Fraxinus pennsylvanica	St. Louis	Missouri	-90.25132068	38.57202994	25.4	poor	naturally_occurring	15.24 to 30.48 cm	StLouis	NA	NA	NA	NA	NA	NA	NA	NA	NA	NA	NA	NA	NA	NA	NA	NA	NA
Downy serviceberry	Amelanchier arborea	St. Louis	Missouri	-90.25115512	38.57221227	12.7	poor	naturally_occurring	0 to 15.24 cm	StLouis	NA	NA	NA	NA	NA	NA	NA	NA	NA	NA	NA	NA	NA	NA	NA	NA	NA
Red maple	Acer rubrum	St. Louis	Missouri	-90.24580774	38.56800841	50.8	fair	naturally_occurring	45.72 to 60.96 cm	StLouis	NA	NA	NA	NA	NA	NA	NA	NA	NA	NA	NA	NA	NA	NA	NA	NA	NA
Red maple	Acer rubrum	St. Louis	Missouri	-90.24460022	38.56589762	43.18	fair	naturally_occurring	30.48 to 45.72 cm	StLouis	NA	NA	NA	NA	NA	NA	NA	NA	NA	NA	NA	NA	NA	NA	NA	NA	NA
Red maple	Acer rubrum	St. Louis	Missouri	-90.24525591	38.56606383	33.02	poor	naturally_occurring	30.48 to 45.72 cm	StLouis	NA	NA	NA	NA	NA	NA	NA	NA	NA	NA	NA	NA	NA	NA	NA	NA	NA
Red maple	Acer rubrum	St. Louis	Missouri	-90.2454377	38.56615425	45.72	poor	naturally_occurring	30.48 to 45.72 cm	StLouis	NA	NA	NA	NA	NA	NA	NA	NA	NA	NA	NA	NA	NA	NA	NA	NA	NA
American sycamore	Platanus occidentalis	St. Louis	Missouri	-90.29369641	38.65215856	111.76	fair	naturally_occurring	more than 76.2 cm	StLouis	NA	NA	NA	NA	NA	NA	NA	NA	NA	NA	NA	NA	NA	NA	NA	NA	NA
Freeman maple	Acer freemanii	St. Louis	Missouri	-90.29326369	38.6520112	17.78	fair	introduced	15.24 to 30.48 cm	StLouis	NA	NA	NA	NA	NA	NA	NA	NA	NA	NA	NA	NA	NA	NA	NA	NA	NA
Eastern redcedar	Juniperus virginiana	St. Louis	Missouri	-90.24592608	38.57977324	12.7	fair	naturally_occurring	0 to 15.24 cm	StLouis	NA	NA	NA	NA	NA	NA	NA	NA	NA	NA	NA	NA	NA	NA	NA	NA	NA
London planetree	Platanus acerifolia	St. Louis	Missouri	-90.24640549	38.58198951	50.8	fair	introduced	45.72 to 60.96 cm	StLouis	NA	NA	NA	NA	NA	NA	NA	NA	NA	NA	NA	NA	NA	NA	NA	NA	NA
Callery pear	Pyrus calleryana	St. Louis	Missouri	-90.24800745	38.58284514	5.08	poor	introduced	0 to 15.24 cm	StLouis	NA	NA	NA	NA	NA	NA	NA	NA	NA	NA	NA	NA	NA	NA	NA	NA	NA
Callery pear	Pyrus calleryana	St. Louis	Missouri	-90.24984721	38.58278738	25.4	fair	introduced	15.24 to 30.48 cm	StLouis	NA	NA	NA	NA	NA	NA	NA	NA	NA	NA	NA	NA	NA	NA	NA	NA	NA
Sugar maple	Acer saccharum	St. Louis	Missouri	-90.24970051	38.58270906	2.54	fair	naturally_occurring	0 to 15.24 cm	StLouis	NA	NA	NA	NA	NA	NA	NA	NA	NA	NA	NA	NA	NA	NA	NA	NA	NA
American linden	Tilia americana	St. Louis	Missouri	-90.25108162	38.58139884	73.66	poor	naturally_occurring	60.96 to 76.2 cm	StLouis	NA	NA	NA	NA	NA	NA	NA	NA	NA	NA	NA	NA	NA	NA	NA	NA	NA
Hybrid elm	Ulmus	St. Louis	Missouri	-90.24780126	38.58863817	2.54	fair	no_info	0 to 15.24 cm	StLouis	NA	NA	NA	NA	NA	NA	NA	NA	NA	NA	NA	NA	NA	NA	NA	NA	NA
Silver maple	Acer saccharinum	St. Louis	Missouri	-90.24928085	38.58778666	50.8	fair	naturally_occurring	45.72 to 60.96 cm	StLouis	NA	NA	NA	NA	NA	NA	NA	NA	NA	NA	NA	NA	NA	NA	NA	NA	NA
Littleleaf linden	Tilia cordata	St. Louis	Missouri	-90.24768482	38.58654822	7.62	fair	introduced	0 to 15.24 cm	StLouis	NA	NA	NA	NA	NA	NA	NA	NA	NA	NA	NA	NA	NA	NA	NA	NA	NA
Sugar maple	Acer saccharum	St. Louis	Missouri	-90.25162635	38.58599794	2.54	fair	naturally_occurring	0 to 15.24 cm	StLouis	NA	NA	NA	NA	NA	NA	NA	NA	NA	NA	NA	NA	NA	NA	NA	NA	NA
Callery pear	Pyrus calleryana	St. Louis	Missouri	-90.30008266	38.65555594	15.24	fair	introduced	0 to 15.24 cm	StLouis	NA	NA	NA	NA	NA	NA	NA	NA	NA	NA	NA	NA	NA	NA	NA	NA	NA
Callery pear	Pyrus calleryana	St. Louis	Missouri	-90.3009362	38.65570157	17.78	fair	introduced	15.24 to 30.48 cm	StLouis	NA	NA	NA	NA	NA	NA	NA	NA	NA	NA	NA	NA	NA	NA	NA	NA	NA
Eastern redcedar	Juniperus virginiana	St. Louis	Missouri	-90.30108958	38.65545828	17.78	fair	naturally_occurring	15.24 to 30.48 cm	StLouis	NA	NA	NA	NA	NA	NA	NA	NA	NA	NA	NA	NA	NA	NA	NA	NA	NA
Green ash	Fraxinus pennsylvanica	St. Louis	Missouri	-90.28695885	38.65183707	40.64	fair	naturally_occurring	30.48 to 45.72 cm	StLouis	NA	NA	NA	NA	NA	NA	NA	NA	NA	NA	NA	NA	NA	NA	NA	NA	NA
Green ash	Fraxinus pennsylvanica	St. Louis	Missouri	-90.28684875	38.651954	45.72	fair	naturally_occurring	30.48 to 45.72 cm	StLouis	NA	NA	NA	NA	NA	NA	NA	NA	NA	NA	NA	NA	NA	NA	NA	NA	NA
Japanese zelkova	Zelkova serrata	St. Louis	Missouri	-90.28511312	38.64922029	27.94	poor	introduced	15.24 to 30.48 cm	StLouis	NA	NA	NA	NA	NA	NA	NA	NA	NA	NA	NA	NA	NA	NA	NA	NA	NA
Freeman maple	Acer freemanii	St. Louis	Missouri	-90.252185	38.60080093	35.56	fair	introduced	30.48 to 45.72 cm	StLouis	NA	NA	NA	NA	NA	NA	NA	NA	NA	NA	NA	NA	NA	NA	NA	NA	NA
Silver maple	Acer saccharinum	St. Louis	Missouri	-90.25107861	38.60259298	25.4	fair	naturally_occurring	15.24 to 30.48 cm	StLouis	NA	NA	NA	NA	NA	NA	NA	NA	NA	NA	NA	NA	NA	NA	NA	NA	NA
American sycamore	Platanus occidentalis	St. Louis	Missouri	-90.25010554	38.60260425	43.18	fair	naturally_occurring	30.48 to 45.72 cm	StLouis	NA	NA	NA	NA	NA	NA	NA	NA	NA	NA	NA	NA	NA	NA	NA	NA	NA
Eastern white pine	Pinus strobus	St. Louis	Missouri	-90.22739598	38.72665249	38.1	dead	introduced	30.48 to 45.72 cm	StLouis	NA	NA	NA	NA	NA	NA	NA	NA	NA	NA	NA	NA	NA	NA	NA	NA	NA
Sweetgum	Liquidambar styraciflua	St. Louis	Missouri	-90.22734166	38.72680073	30.48	good	naturally_occurring	15.24 to 30.48 cm	StLouis	NA	NA	NA	NA	NA	NA	NA	NA	NA	NA	NA	NA	NA	NA	NA	NA	NA
Pin oak	Quercus palustris	St. Louis	Missouri	-90.28645161	38.65105048	5.08	fair	naturally_occurring	0 to 15.24 cm	StLouis	NA	NA	NA	NA	NA	NA	NA	NA	NA	NA	NA	NA	NA	NA	NA	NA	NA
White ash	Fraxinus americana	St. Louis	Missouri	-90.2876004	38.65198562	45.72	fair	naturally_occurring	30.48 to 45.72 cm	StLouis	NA	NA	NA	NA	NA	NA	NA	NA	NA	NA	NA	NA	NA	NA	NA	NA	NA
Freeman maple	Acer freemanii	St. Louis	Missouri	-90.28743263	38.65225403	7.62	good	introduced	0 to 15.24 cm	StLouis	NA	NA	NA	NA	NA	NA	NA	NA	NA	NA	NA	NA	NA	NA	NA	NA	NA
Japanese zelkova	Zelkova serrata	St. Louis	Missouri	-90.28496354	38.65102109	55.88	fair	introduced	45.72 to 60.96 cm	StLouis	NA	NA	NA	NA	NA	NA	NA	NA	NA	NA	NA	NA	NA	NA	NA	NA	NA
Sugar maple	Acer saccharum	St. Louis	Missouri	-90.25230895	38.60270629	7.62	fair	naturally_occurring	0 to 15.24 cm	StLouis	NA	NA	NA	NA	NA	NA	NA	NA	NA	NA	NA	NA	NA	NA	NA	NA	NA
English oak	Quercus robur	St. Louis	Missouri	-90.25041577	38.60262841	7.62	fair	introduced	0 to 15.24 cm	StLouis	NA	NA	NA	NA	NA	NA	NA	NA	NA	NA	NA	NA	NA	NA	NA	NA	NA
Sweetgum	Liquidambar styraciflua	St. Louis	Missouri	-90.25142795	38.60273546	35.56	fair	naturally_occurring	30.48 to 45.72 cm	StLouis	NA	NA	NA	NA	NA	NA	NA	NA	NA	NA	NA	NA	NA	NA	NA	NA	NA
Pin oak	Quercus palustris	St. Louis	Missouri	-90.25183138	38.60166906	53.34	fair	naturally_occurring	45.72 to 60.96 cm	StLouis	NA	NA	NA	NA	NA	NA	NA	NA	NA	NA	NA	NA	NA	NA	NA	NA	NA
Thornless honeylocust	Gleditsia triacanthos	St. Louis	Missouri	-90.24340447	38.59576315	33.02	fair	naturally_occurring	30.48 to 45.72 cm	StLouis	NA	NA	NA	NA	NA	NA	NA	NA	NA	NA	NA	NA	NA	NA	NA	NA	NA
Littleleaf linden	Tilia cordata	St. Louis	Missouri	-90.24665496	38.58654445	2.54	poor	introduced	0 to 15.24 cm	StLouis	NA	NA	NA	NA	NA	NA	NA	NA	NA	NA	NA	NA	NA	NA	NA	NA	NA
Green ash	Fraxinus pennsylvanica	St. Louis	Missouri	-90.24746303	38.58770062	15.24	fair	naturally_occurring	0 to 15.24 cm	StLouis	NA	NA	NA	NA	NA	NA	NA	NA	NA	NA	NA	NA	NA	NA	NA	NA	NA
Pin oak	Quercus palustris	St. Louis	Missouri	-90.24840683	38.58779683	55.88	good	naturally_occurring	45.72 to 60.96 cm	StLouis	NA	NA	NA	NA	NA	NA	NA	NA	NA	NA	NA	NA	NA	NA	NA	NA	NA
Green ash	Fraxinus pennsylvanica	St. Louis	Missouri	-90.24901469	38.58775249	35.56	poor	naturally_occurring	30.48 to 45.72 cm	StLouis	NA	NA	NA	NA	NA	NA	NA	NA	NA	NA	NA	NA	NA	NA	NA	NA	NA
White ash	Fraxinus americana	St. Louis	Missouri	-90.2486457	38.587635	27.94	fair	naturally_occurring	15.24 to 30.48 cm	StLouis	NA	NA	NA	NA	NA	NA	NA	NA	NA	NA	NA	NA	NA	NA	NA	NA	NA
London planetree	Platanus acerifolia	St. Louis	Missouri	-90.24980069	38.5867646	63.5	fair	introduced	60.96 to 76.2 cm	StLouis	NA	NA	NA	NA	NA	NA	NA	NA	NA	NA	NA	NA	NA	NA	NA	NA	NA
Scarlet oak	Quercus coccinea	St. Louis	Missouri	-90.24735385	38.58651305	66.04	fair	naturally_occurring	60.96 to 76.2 cm	StLouis	NA	NA	NA	NA	NA	NA	NA	NA	NA	NA	NA	NA	NA	NA	NA	NA	NA
Freeman maple	Acer freemanii	St. Louis	Missouri	-90.25206003	38.58669524	20.32	fair	introduced	15.24 to 30.48 cm	StLouis	NA	NA	NA	NA	NA	NA	NA	NA	NA	NA	NA	NA	NA	NA	NA	NA	NA
Green ash	Fraxinus pennsylvanica	St. Louis	Missouri	-90.25219413	38.58664539	22.86	poor	naturally_occurring	15.24 to 30.48 cm	StLouis	NA	NA	NA	NA	NA	NA	NA	NA	NA	NA	NA	NA	NA	NA	NA	NA	NA
Pin oak oak	Quercus palustris	St. Louis	Missouri	-90.25887399	38.58671342	5.08	fair	naturally_occurring	0 to 15.24 cm	StLouis	NA	NA	NA	NA	NA	NA	NA	NA	NA	NA	NA	NA	NA	NA	NA	NA	NA
Red maple	Acer rubrum	St. Louis	Missouri	-90.2472805	38.59648578	15.24	poor	naturally_occurring	0 to 15.24 cm	StLouis	NA	NA	NA	NA	NA	NA	NA	NA	NA	NA	NA	NA	NA	NA	NA	NA	NA
Kentucky coffeetree	Gymnocladus dioicus	St. Louis	Missouri	-90.24599637	38.59744642	25.4	fair	naturally_occurring	15.24 to 30.48 cm	StLouis	NA	NA	NA	NA	NA	NA	NA	NA	NA	NA	NA	NA	NA	NA	NA	NA	NA
Willow oak	Quercus phellos	St. Louis	Missouri	-90.24660875	38.59751609	50.8	poor	naturally_occurring	45.72 to 60.96 cm	StLouis	NA	NA	NA	NA	NA	NA	NA	NA	NA	NA	NA	NA	NA	NA	NA	NA	NA
Pin oak	Quercus palustris	St. Louis	Missouri	-90.24757146	38.59759287	73.66	fair	naturally_occurring	60.96 to 76.2 cm	StLouis	NA	NA	NA	NA	NA	NA	NA	NA	NA	NA	NA	NA	NA	NA	NA	NA	NA
Austrian pine	Pinus nigra	St. Louis	Missouri	-90.24817356	38.59770541	15.24	fair	introduced	0 to 15.24 cm	StLouis	NA	NA	NA	NA	NA	NA	NA	NA	NA	NA	NA	NA	NA	NA	NA	NA	NA
Black cherry	Prunus serotina	St. Louis	Missouri	-90.24859161	38.59775081	15.24	fair	naturally_occurring	0 to 15.24 cm	StLouis	NA	NA	NA	NA	NA	NA	NA	NA	NA	NA	NA	NA	NA	NA	NA	NA	NA
Pin oak	Quercus palustris	St. Louis	Missouri	-90.240359	38.72145139	38.1	fair	naturally_occurring	30.48 to 45.72 cm	StLouis	NA	NA	NA	NA	NA	NA	NA	NA	NA	NA	NA	NA	NA	NA	NA	NA	NA
Silver maple	Acer saccharinum	St. Louis	Missouri	-90.24025906	38.72200131	38.1	fair	naturally_occurring	30.48 to 45.72 cm	StLouis	NA	NA	NA	NA	NA	NA	NA	NA	NA	NA	NA	NA	NA	NA	NA	NA	NA
White ash	Fraxinus americana	St. Louis	Missouri	-90.2675519	38.66274052	38.1	poor	naturally_occurring	30.48 to 45.72 cm	StLouis	NA	NA	NA	NA	NA	NA	NA	NA	NA	NA	NA	NA	NA	NA	NA	NA	NA
Hybrid elm	Ulmus	St. Louis	Missouri	-90.25211513	38.58909145	2.54	fair	no_info	0 to 15.24 cm	StLouis	NA	NA	NA	NA	NA	NA	NA	NA	NA	NA	NA	NA	NA	NA	NA	NA	NA
Tuliptree	Liriodendron tulipifera	St. Louis	Missouri	-90.25615363	38.58743199	5.08	fair	naturally_occurring	0 to 15.24 cm	StLouis	NA	NA	NA	NA	NA	NA	NA	NA	NA	NA	NA	NA	NA	NA	NA	NA	NA
Pin oak	Quercus palustris	St. Louis	Missouri	-90.28853029	38.65250157	27.94	fair	naturally_occurring	15.24 to 30.48 cm	StLouis	NA	NA	NA	NA	NA	NA	NA	NA	NA	NA	NA	NA	NA	NA	NA	NA	NA
Green ash	Fraxinus pennsylvanica	St. Louis	Missouri	-90.28842188	38.65248937	15.24	dead	naturally_occurring	0 to 15.24 cm	StLouis	NA	NA	NA	NA	NA	NA	NA	NA	NA	NA	NA	NA	NA	NA	NA	NA	NA
Japanese zelkova	Zelkova serrata	St. Louis	Missouri	-90.28482643	38.65113217	25.4	fair	introduced	15.24 to 30.48 cm	StLouis	NA	NA	NA	NA	NA	NA	NA	NA	NA	NA	NA	NA	NA	NA	NA	NA	NA
Horsechestnut	Aesculus	St. Louis	Missouri	-90.25134179	38.60260258	5.08	fair	no_info	0 to 15.24 cm	StLouis	NA	NA	NA	NA	NA	NA	NA	NA	NA	NA	NA	NA	NA	NA	NA	NA	NA
Norway maple	Acer platanoides	St. Louis	Missouri	-90.25117988	38.60260043	25.4	fair	introduced	15.24 to 30.48 cm	StLouis	NA	NA	NA	NA	NA	NA	NA	NA	NA	NA	NA	NA	NA	NA	NA	NA	NA
Sweetgum	Liquidambar styraciflua	St. Louis	Missouri	-90.22720843	38.72683651	30.48	good	naturally_occurring	15.24 to 30.48 cm	StLouis	NA	NA	NA	NA	NA	NA	NA	NA	NA	NA	NA	NA	NA	NA	NA	NA	NA
Freeman maple	Acer freemanii	St. Louis	Missouri	-90.28896754	38.65118552	7.62	fair	introduced	0 to 15.24 cm	StLouis	NA	NA	NA	NA	NA	NA	NA	NA	NA	NA	NA	NA	NA	NA	NA	NA	NA
Freeman maple	Acer freemanii	St. Louis	Missouri	-90.28872419	38.65115891	10.16	fair	introduced	0 to 15.24 cm	StLouis	NA	NA	NA	NA	NA	NA	NA	NA	NA	NA	NA	NA	NA	NA	NA	NA	NA
Freeman maple	Acer freemanii	St. Louis	Missouri	-90.28840188	38.65124612	7.62	good	introduced	0 to 15.24 cm	StLouis	NA	NA	NA	NA	NA	NA	NA	NA	NA	NA	NA	NA	NA	NA	NA	NA	NA
Scarlet oak	Quercus coccinea	St. Louis	Missouri	-90.28859477	38.6512604	5.08	good	naturally_occurring	0 to 15.24 cm	StLouis	NA	NA	NA	NA	NA	NA	NA	NA	NA	NA	NA	NA	NA	NA	NA	NA	NA
London planetree	Platanus acerifolia	St. Louis	Missouri	-90.28710585	38.65185229	7.62	fair	introduced	0 to 15.24 cm	StLouis	NA	NA	NA	NA	NA	NA	NA	NA	NA	NA	NA	NA	NA	NA	NA	NA	NA
Green ash	Fraxinus pennsylvanica	St. Louis	Missouri	-90.28682654	38.65204386	27.94	poor	naturally_occurring	15.24 to 30.48 cm	StLouis	NA	NA	NA	NA	NA	NA	NA	NA	NA	NA	NA	NA	NA	NA	NA	NA	NA
Green ash	Fraxinus pennsylvanica	St. Louis	Missouri	-90.28680303	38.65220298	22.86	fair	naturally_occurring	15.24 to 30.48 cm	StLouis	NA	NA	NA	NA	NA	NA	NA	NA	NA	NA	NA	NA	NA	NA	NA	NA	NA
Green ash	Fraxinus pennsylvanica	St. Louis	Missouri	-90.28480365	38.6512885	12.7	fair	naturally_occurring	0 to 15.24 cm	StLouis	NA	NA	NA	NA	NA	NA	NA	NA	NA	NA	NA	NA	NA	NA	NA	NA	NA
Common hackberry	Celtis occidentalis	St. Louis	Missouri	-90.28477672	38.65143498	7.62	fair	naturally_occurring	0 to 15.24 cm	StLouis	NA	NA	NA	NA	NA	NA	NA	NA	NA	NA	NA	NA	NA	NA	NA	NA	NA
Japanese zelkova	Zelkova serrata	St. Louis	Missouri	-90.25005067	38.60249324	60.96	fair	introduced	45.72 to 60.96 cm	StLouis	NA	NA	NA	NA	NA	NA	NA	NA	NA	NA	NA	NA	NA	NA	NA	NA	NA
Hedge maple	Acer campestre	St. Louis	Missouri	-90.23971478	38.59603635	40.64	fair	introduced	30.48 to 45.72 cm	StLouis	NA	NA	NA	NA	NA	NA	NA	NA	NA	NA	NA	NA	NA	NA	NA	NA	NA
Littleleaf linden	Tilia cordata	St. Louis	Missouri	-90.24531501	38.58640919	5.08	fair	introduced	0 to 15.24 cm	StLouis	NA	NA	NA	NA	NA	NA	NA	NA	NA	NA	NA	NA	NA	NA	NA	NA	NA
Sweetgum	Liquidambar styraciflua	St. Louis	Missouri	-90.25263139	38.60085018	50.8	fair	naturally_occurring	45.72 to 60.96 cm	StLouis	NA	NA	NA	NA	NA	NA	NA	NA	NA	NA	NA	NA	NA	NA	NA	NA	NA
Littleleaf linden	Tilia cordata	St. Louis	Missouri	-90.25191439	38.60167049	10.16	fair	introduced	0 to 15.24 cm	StLouis	NA	NA	NA	NA	NA	NA	NA	NA	NA	NA	NA	NA	NA	NA	NA	NA	NA
Tuliptree	Liriodendron tulipifera	St. Louis	Missouri	-90.25088692	38.58120045	2.54	fair	naturally_occurring	0 to 15.24 cm	StLouis	NA	NA	NA	NA	NA	NA	NA	NA	NA	NA	NA	NA	NA	NA	NA	NA	NA
London planetree sycamore	Platanus acerifolia	St. Louis	Missouri	-90.2491139	38.58669552	53.34	fair	introduced	45.72 to 60.96 cm	StLouis	NA	NA	NA	NA	NA	NA	NA	NA	NA	NA	NA	NA	NA	NA	NA	NA	NA
White ash	Fraxinus americana	St. Louis	Missouri	-90.24800757	38.586585	50.8	fair	naturally_occurring	45.72 to 60.96 cm	StLouis	NA	NA	NA	NA	NA	NA	NA	NA	NA	NA	NA	NA	NA	NA	NA	NA	NA
Littleleaf linden	Tilia cordata	St. Louis	Missouri	-90.24780524	38.58656023	5.08	fair	introduced	0 to 15.24 cm	StLouis	NA	NA	NA	NA	NA	NA	NA	NA	NA	NA	NA	NA	NA	NA	NA	NA	NA
Scarlet oak	Quercus coccinea	St. Louis	Missouri	-90.24728936	38.58621774	30.48	good	naturally_occurring	15.24 to 30.48 cm	StLouis	NA	NA	NA	NA	NA	NA	NA	NA	NA	NA	NA	NA	NA	NA	NA	NA	NA
Eastern redbud	Cercis canadensis	St. Louis	Missouri	-90.25935002	38.58683362	5.08	fair	naturally_occurring	0 to 15.24 cm	StLouis	NA	NA	NA	NA	NA	NA	NA	NA	NA	NA	NA	NA	NA	NA	NA	NA	NA
Apple serviceberry	Amelanchier grandiflora	St. Louis	Missouri	-90.25831494	38.58628397	5.08	fair	no_info	0 to 15.24 cm	StLouis	NA	NA	NA	NA	NA	NA	NA	NA	NA	NA	NA	NA	NA	NA	NA	NA	NA
Ginkgo	Ginkgo biloba	St. Louis	Missouri	-90.24754885	38.59651447	7.62	fair	introduced	0 to 15.24 cm	StLouis	NA	NA	NA	NA	NA	NA	NA	NA	NA	NA	NA	NA	NA	NA	NA	NA	NA
Horsechestnut	Aesculus	St. Louis	Missouri	-90.24500959	38.59744944	35.56	poor	no_info	30.48 to 45.72 cm	StLouis	NA	NA	NA	NA	NA	NA	NA	NA	NA	NA	NA	NA	NA	NA	NA	NA	NA
Downy serviceberry	Amelanchier arborea	St. Louis	Missouri	-90.24799528	38.59772489	2.54	poor	naturally_occurring	0 to 15.24 cm	StLouis	NA	NA	NA	NA	NA	NA	NA	NA	NA	NA	NA	NA	NA	NA	NA	NA	NA
Flowering dogwood	Cornus florida	St. Louis	Missouri	-90.24802171	38.59769555	2.54	fair	naturally_occurring	0 to 15.24 cm	StLouis	NA	NA	NA	NA	NA	NA	NA	NA	NA	NA	NA	NA	NA	NA	NA	NA	NA
Green ash	Fraxinus pennsylvanica	St. Louis	Missouri	-90.24825129	38.59777472	10.16	fair	naturally_occurring	0 to 15.24 cm	StLouis	NA	NA	NA	NA	NA	NA	NA	NA	NA	NA	NA	NA	NA	NA	NA	NA	NA
Callery pear	Pyrus calleryana	St. Louis	Missouri	-90.24054831	38.72129404	10.16	good	introduced	0 to 15.24 cm	StLouis	NA	NA	NA	NA	NA	NA	NA	NA	NA	NA	NA	NA	NA	NA	NA	NA	NA
Red maple	Acer rubrum	St. Louis	Missouri	-90.24605138	38.7192205	20.32	poor	naturally_occurring	15.24 to 30.48 cm	StLouis	NA	NA	NA	NA	NA	NA	NA	NA	NA	NA	NA	NA	NA	NA	NA	NA	NA
Littleleaf linden	Tilia cordata	St. Louis	Missouri	-90.26798948	38.66162142	38.1	poor	introduced	30.48 to 45.72 cm	StLouis	NA	NA	NA	NA	NA	NA	NA	NA	NA	NA	NA	NA	NA	NA	NA	NA	NA
Red pine	Pinus resinosa	St. Louis	Missouri	-90.26398638	38.66382215	33.02	fair	introduced	30.48 to 45.72 cm	StLouis	NA	NA	NA	NA	NA	NA	NA	NA	NA	NA	NA	NA	NA	NA	NA	NA	NA
Hybrid elm	Ulmus	St. Louis	Missouri	-90.26216085	38.66318167	2.54	fair	no_info	0 to 15.24 cm	StLouis	NA	NA	NA	NA	NA	NA	NA	NA	NA	NA	NA	NA	NA	NA	NA	NA	NA
Littleleaf linden	Tilia cordata	St. Louis	Missouri	-90.24902881	38.58534138	38.1	fair	introduced	30.48 to 45.72 cm	StLouis	NA	NA	NA	NA	NA	NA	NA	NA	NA	NA	NA	NA	NA	NA	NA	NA	NA
Sugar maple	Acer saccharum	St. Louis	Missouri	-90.25042232	38.58587635	5.08	poor	naturally_occurring	0 to 15.24 cm	StLouis	NA	NA	NA	NA	NA	NA	NA	NA	NA	NA	NA	NA	NA	NA	NA	NA	NA
Freeman (autumn blaze) maple	Acer freemanii	St. Louis	Missouri	-90.27605739	38.65300412	10.16	fair	introduced	0 to 15.24 cm	StLouis	NA	NA	NA	NA	NA	NA	NA	NA	NA	NA	NA	NA	NA	NA	NA	NA	NA
Pin oak	Quercus palustris	St. Louis	Missouri	-90.28042156	38.65354562	50.8	fair	naturally_occurring	45.72 to 60.96 cm	StLouis	NA	NA	NA	NA	NA	NA	NA	NA	NA	NA	NA	NA	NA	NA	NA	NA	NA
Amur maple	Acer ginnala	St. Louis	Missouri	-90.25327396	38.60001638	10.16	fair	introduced	0 to 15.24 cm	StLouis	NA	NA	NA	NA	NA	NA	NA	NA	NA	NA	NA	NA	NA	NA	NA	NA	NA
Red maple	Acer rubrum	St. Louis	Missouri	-90.25386171	38.60006953	55.88	fair	naturally_occurring	45.72 to 60.96 cm	StLouis	NA	NA	NA	NA	NA	NA	NA	NA	NA	NA	NA	NA	NA	NA	NA	NA	NA
Callery pear	Pyrus calleryana	St. Louis	Missouri	-90.26066323	38.60070028	15.24	fair	introduced	0 to 15.24 cm	StLouis	NA	NA	NA	NA	NA	NA	NA	NA	NA	NA	NA	NA	NA	NA	NA	NA	NA
Sugar maple	Acer saccharum	St. Louis	Missouri	-90.25659387	38.60312258	40.64	fair	naturally_occurring	30.48 to 45.72 cm	StLouis	NA	NA	NA	NA	NA	NA	NA	NA	NA	NA	NA	NA	NA	NA	NA	NA	NA
Littleleaf linden	Tilia cordata	St. Louis	Missouri	-90.25674447	38.60322821	12.7	fair	introduced	0 to 15.24 cm	StLouis	NA	NA	NA	NA	NA	NA	NA	NA	NA	NA	NA	NA	NA	NA	NA	NA	NA
Hedge maple	Acer campestre	St. Louis	Missouri	-90.25823738	38.60195955	20.32	fair	introduced	15.24 to 30.48 cm	StLouis	NA	NA	NA	NA	NA	NA	NA	NA	NA	NA	NA	NA	NA	NA	NA	NA	NA
Pin oak	Quercus palustris	St. Louis	Missouri	-90.237966	38.7129135	81.28	fair	naturally_occurring	more than 76.2 cm	StLouis	NA	NA	NA	NA	NA	NA	NA	NA	NA	NA	NA	NA	NA	NA	NA	NA	NA
Freeman maple	Acer freemanii	St. Louis	Missouri	-90.24230585	38.58430565	5.08	fair	introduced	0 to 15.24 cm	StLouis	NA	NA	NA	NA	NA	NA	NA	NA	NA	NA	NA	NA	NA	NA	NA	NA	NA
Cherry/plum	Prunus	St. Louis	Missouri	-90.23993451	38.58044996	2.54	good	no_info	0 to 15.24 cm	StLouis	NA	NA	NA	NA	NA	NA	NA	NA	NA	NA	NA	NA	NA	NA	NA	NA	NA
Cherry/plum	Prunus	St. Louis	Missouri	-90.24017274	38.5804802	2.54	good	no_info	0 to 15.24 cm	StLouis	NA	NA	NA	NA	NA	NA	NA	NA	NA	NA	NA	NA	NA	NA	NA	NA	NA
Red maple	Acer rubrum	St. Louis	Missouri	-90.2406888	38.58211369	43.18	fair	naturally_occurring	30.48 to 45.72 cm	StLouis	NA	NA	NA	NA	NA	NA	NA	NA	NA	NA	NA	NA	NA	NA	NA	NA	NA
Green ash	Fraxinus pennsylvanica	St. Louis	Missouri	-90.25525504	38.60333403	43.18	fair	naturally_occurring	30.48 to 45.72 cm	StLouis	NA	NA	NA	NA	NA	NA	NA	NA	NA	NA	NA	NA	NA	NA	NA	NA	NA
Sweetgum	Liquidambar styraciflua	St. Louis	Missouri	-90.25233861	38.60350921	63.5	fair	naturally_occurring	60.96 to 76.2 cm	StLouis	NA	NA	NA	NA	NA	NA	NA	NA	NA	NA	NA	NA	NA	NA	NA	NA	NA
Hedge maple	Acer campestre	St. Louis	Missouri	-90.25257636	38.60306018	20.32	fair	introduced	15.24 to 30.48 cm	StLouis	NA	NA	NA	NA	NA	NA	NA	NA	NA	NA	NA	NA	NA	NA	NA	NA	NA
London planetree	Platanus acerifolia	St. Louis	Missouri	-90.25568415	38.60113117	55.88	poor	introduced	45.72 to 60.96 cm	StLouis	NA	NA	NA	NA	NA	NA	NA	NA	NA	NA	NA	NA	NA	NA	NA	NA	NA
Freeman maple	Acer freemanii	St. Louis	Missouri	-90.25852425	38.60328665	33.02	fair	introduced	30.48 to 45.72 cm	StLouis	NA	NA	NA	NA	NA	NA	NA	NA	NA	NA	NA	NA	NA	NA	NA	NA	NA
Allegheny serviceberry	Amelanchier laevis	St. Louis	Missouri	-90.25577123	38.6030393	5.08	good	introduced	0 to 15.24 cm	StLouis	NA	NA	NA	NA	NA	NA	NA	NA	NA	NA	NA	NA	NA	NA	NA	NA	NA
London planetree	Platanus acerifolia	St. Louis	Missouri	-90.25817571	38.60160443	55.88	fair	introduced	45.72 to 60.96 cm	StLouis	NA	NA	NA	NA	NA	NA	NA	NA	NA	NA	NA	NA	NA	NA	NA	NA	NA
Siberian elm	Ulmus pumila	St. Louis	Missouri	-90.23986743	38.71207039	20.32	poor	introduced	15.24 to 30.48 cm	StLouis	NA	NA	NA	NA	NA	NA	NA	NA	NA	NA	NA	NA	NA	NA	NA	NA	NA
Norway spruce	Picea abies	St. Louis	Missouri	-90.23912637	38.71254965	17.78	dead	introduced	15.24 to 30.48 cm	StLouis	NA	NA	NA	NA	NA	NA	NA	NA	NA	NA	NA	NA	NA	NA	NA	NA	NA
Japanese tree lilac	Syringa reticulata	St. Louis	Missouri	-90.23608898	38.71212507	7.62	good	introduced	0 to 15.24 cm	StLouis	NA	NA	NA	NA	NA	NA	NA	NA	NA	NA	NA	NA	NA	NA	NA	NA	NA
Cherry/plum	Prunus	St. Louis	Missouri	-90.29060282	38.64984969	5.08	good	no_info	0 to 15.24 cm	StLouis	NA	NA	NA	NA	NA	NA	NA	NA	NA	NA	NA	NA	NA	NA	NA	NA	NA
Tatarian maple	Acer tataricum	St. Louis	Missouri	-90.25583602	38.6002501	7.62	fair	introduced	0 to 15.24 cm	StLouis	NA	NA	NA	NA	NA	NA	NA	NA	NA	NA	NA	NA	NA	NA	NA	NA	NA
Cherry/plum	Prunus	St. Louis	Missouri	-90.25829115	38.60093572	25.4	fair	no_info	15.24 to 30.48 cm	StLouis	NA	NA	NA	NA	NA	NA	NA	NA	NA	NA	NA	NA	NA	NA	NA	NA	NA
Sugar maple	Acer saccharum	St. Louis	Missouri	-90.25814365	38.60242342	40.64	fair	naturally_occurring	30.48 to 45.72 cm	StLouis	NA	NA	NA	NA	NA	NA	NA	NA	NA	NA	NA	NA	NA	NA	NA	NA	NA
Cherry/plum	Prunus	St. Louis	Missouri	-90.25994821	38.60343115	12.7	fair	no_info	0 to 15.24 cm	StLouis	NA	NA	NA	NA	NA	NA	NA	NA	NA	NA	NA	NA	NA	NA	NA	NA	NA
Siberian elm	Ulmus pumila	St. Louis	Missouri	-90.25783808	38.60323488	45.72	fair	introduced	30.48 to 45.72 cm	StLouis	NA	NA	NA	NA	NA	NA	NA	NA	NA	NA	NA	NA	NA	NA	NA	NA	NA
Eastern redcedar	Juniperus virginiana	St. Louis	Missouri	-90.25759862	38.60320812	7.62	fair	naturally_occurring	0 to 15.24 cm	StLouis	NA	NA	NA	NA	NA	NA	NA	NA	NA	NA	NA	NA	NA	NA	NA	NA	NA
Pin oak	Quercus palustris	St. Louis	Missouri	-90.23755239	38.71264514	99.06	fair	naturally_occurring	more than 76.2 cm	StLouis	NA	NA	NA	NA	NA	NA	NA	NA	NA	NA	NA	NA	NA	NA	NA	NA	NA
Pin oak	Quercus palustris	St. Louis	Missouri	-90.23743375	38.71283669	121.92	fair	naturally_occurring	more than 76.2 cm	StLouis	NA	NA	NA	NA	NA	NA	NA	NA	NA	NA	NA	NA	NA	NA	NA	NA	NA
Northern catalpa	Catalpa speciosa	St. Louis	Missouri	-90.23827162	38.71216111	53.34	fair	naturally_occurring	45.72 to 60.96 cm	StLouis	NA	NA	NA	NA	NA	NA	NA	NA	NA	NA	NA	NA	NA	NA	NA	NA	NA
Silver maple	Acer saccharinum	St. Louis	Missouri	-90.22611387	38.72692919	35.56	poor	naturally_occurring	30.48 to 45.72 cm	StLouis	NA	NA	NA	NA	NA	NA	NA	NA	NA	NA	NA	NA	NA	NA	NA	NA	NA
Scarlet oak	Quercus coccinea	St. Louis	Missouri	-90.26812453	38.65855585	10.16	good	naturally_occurring	0 to 15.24 cm	StLouis	NA	NA	NA	NA	NA	NA	NA	NA	NA	NA	NA	NA	NA	NA	NA	NA	NA
Callery pear	Pyrus calleryana	St. Louis	Missouri	-90.2689841	38.65949302	12.7	fair	introduced	0 to 15.24 cm	StLouis	NA	NA	NA	NA	NA	NA	NA	NA	NA	NA	NA	NA	NA	NA	NA	NA	NA
London planetree	Platanus acerifolia	St. Louis	Missouri	-90.24571924	38.5825783	58.42	fair	introduced	45.72 to 60.96 cm	StLouis	NA	NA	NA	NA	NA	NA	NA	NA	NA	NA	NA	NA	NA	NA	NA	NA	NA
Red maple	Acer rubrum	St. Louis	Missouri	-90.24817097	38.58346717	2.54	fair	naturally_occurring	0 to 15.24 cm	StLouis	NA	NA	NA	NA	NA	NA	NA	NA	NA	NA	NA	NA	NA	NA	NA	NA	NA
Littleleaf linden	Tilia cordata	St. Louis	Missouri	-90.24732583	38.58354433	2.54	fair	introduced	0 to 15.24 cm	StLouis	NA	NA	NA	NA	NA	NA	NA	NA	NA	NA	NA	NA	NA	NA	NA	NA	NA
Littleleaf linden	Tilia cordata	St. Louis	Missouri	-90.24534969	38.58338987	7.62	fair	introduced	0 to 15.24 cm	StLouis	NA	NA	NA	NA	NA	NA	NA	NA	NA	NA	NA	NA	NA	NA	NA	NA	NA
Littleleaf linden	Tilia cordata	St. Louis	Missouri	-90.24591305	38.58636281	5.08	good	introduced	0 to 15.24 cm	StLouis	NA	NA	NA	NA	NA	NA	NA	NA	NA	NA	NA	NA	NA	NA	NA	NA	NA
Japanese tree lilac	Syringa reticulata	St. Louis	Missouri	-90.24156386	38.5788726	2.54	poor	introduced	0 to 15.24 cm	StLouis	NA	NA	NA	NA	NA	NA	NA	NA	NA	NA	NA	NA	NA	NA	NA	NA	NA
Green ash	Fraxinus pennsylvanica	St. Louis	Missouri	-90.24465807	38.578026	35.56	fair	naturally_occurring	30.48 to 45.72 cm	StLouis	NA	NA	NA	NA	NA	NA	NA	NA	NA	NA	NA	NA	NA	NA	NA	NA	NA
Zelkova	Zelkova serrata	St. Louis	Missouri	-90.24433578	38.57905361	5.08	fair	introduced	0 to 15.24 cm	StLouis	NA	NA	NA	NA	NA	NA	NA	NA	NA	NA	NA	NA	NA	NA	NA	NA	NA
Callery pear	Pyrus calleryana	St. Louis	Missouri	-90.2454571	38.71720633	27.94	fair	introduced	15.24 to 30.48 cm	StLouis	NA	NA	NA	NA	NA	NA	NA	NA	NA	NA	NA	NA	NA	NA	NA	NA	NA
Green ash	Fraxinus pennsylvanica	St. Louis	Missouri	-90.2484971	38.58663582	35.56	fair	naturally_occurring	30.48 to 45.72 cm	StLouis	NA	NA	NA	NA	NA	NA	NA	NA	NA	NA	NA	NA	NA	NA	NA	NA	NA
Littleleaf linden	Tilia cordata	St. Louis	Missouri	-90.24824579	38.5866062	5.08	fair	introduced	0 to 15.24 cm	StLouis	NA	NA	NA	NA	NA	NA	NA	NA	NA	NA	NA	NA	NA	NA	NA	NA	NA
Pin oak	Quercus palustris	St. Louis	Missouri	-90.24880944	38.585909	104.14	fair	naturally_occurring	more than 76.2 cm	StLouis	NA	NA	NA	NA	NA	NA	NA	NA	NA	NA	NA	NA	NA	NA	NA	NA	NA
Eastern redbud	Cercis canadensis	St. Louis	Missouri	-90.25225019	38.58368159	22.86	fair	naturally_occurring	15.24 to 30.48 cm	StLouis	NA	NA	NA	NA	NA	NA	NA	NA	NA	NA	NA	NA	NA	NA	NA	NA	NA
White redbud	Cercis canadensis	St. Louis	Missouri	-90.25279471	38.58333186	5.08	fair	naturally_occurring	0 to 15.24 cm	StLouis	NA	NA	NA	NA	NA	NA	NA	NA	NA	NA	NA	NA	NA	NA	NA	NA	NA
Littleleaf linden	Tilia cordata	St. Louis	Missouri	-90.24785907	38.57076457	35.56	fair	introduced	30.48 to 45.72 cm	StLouis	NA	NA	NA	NA	NA	NA	NA	NA	NA	NA	NA	NA	NA	NA	NA	NA	NA
Sugar maple	Acer saccharum	St. Louis	Missouri	-90.24717705	38.56994965	40.64	dead	naturally_occurring	30.48 to 45.72 cm	StLouis	NA	NA	NA	NA	NA	NA	NA	NA	NA	NA	NA	NA	NA	NA	NA	NA	NA
Red maple	Acer rubrum	St. Louis	Missouri	-90.2483277	38.56712493	15.24	fair	naturally_occurring	0 to 15.24 cm	StLouis	NA	NA	NA	NA	NA	NA	NA	NA	NA	NA	NA	NA	NA	NA	NA	NA	NA
Red maple	Acer rubrum	St. Louis	Missouri	-90.24835242	38.56657811	45.72	fair	naturally_occurring	30.48 to 45.72 cm	StLouis	NA	NA	NA	NA	NA	NA	NA	NA	NA	NA	NA	NA	NA	NA	NA	NA	NA
Littleleaf linden	Tilia cordata	St. Louis	Missouri	-90.24787296	38.56653649	35.56	fair	introduced	30.48 to 45.72 cm	StLouis	NA	NA	NA	NA	NA	NA	NA	NA	NA	NA	NA	NA	NA	NA	NA	NA	NA
Siberian elm	Ulmus pumila	St. Louis	Missouri	-90.24982589	38.56662903	91.44	poor	introduced	more than 76.2 cm	StLouis	NA	NA	NA	NA	NA	NA	NA	NA	NA	NA	NA	NA	NA	NA	NA	NA	NA
Japanese tree lilac	Syringa reticulata	St. Louis	Missouri	-90.2419336	38.57070166	5.08	fair	introduced	0 to 15.24 cm	StLouis	NA	NA	NA	NA	NA	NA	NA	NA	NA	NA	NA	NA	NA	NA	NA	NA	NA
Red maple	Acer rubrum	St. Louis	Missouri	-90.24406491	38.5699479	38.1	fair	naturally_occurring	30.48 to 45.72 cm	StLouis	NA	NA	NA	NA	NA	NA	NA	NA	NA	NA	NA	NA	NA	NA	NA	NA	NA
Magnolia	Magnolia	St. Louis	Missouri	-90.26117714	38.60381181	2.54	good	no_info	0 to 15.24 cm	StLouis	NA	NA	NA	NA	NA	NA	NA	NA	NA	NA	NA	NA	NA	NA	NA	NA	NA
London planetree	Platanus acerifolia	St. Louis	Missouri	-90.2547114	38.60390909	68.58	fair	introduced	60.96 to 76.2 cm	StLouis	NA	NA	NA	NA	NA	NA	NA	NA	NA	NA	NA	NA	NA	NA	NA	NA	NA
Eastern redbud	Cercis canadensis	St. Louis	Missouri	-90.25009274	38.60034524	25.4	fair	naturally_occurring	15.24 to 30.48 cm	StLouis	NA	NA	NA	NA	NA	NA	NA	NA	NA	NA	NA	NA	NA	NA	NA	NA	NA
Sweetgum	Liquidambar styraciflua	St. Louis	Missouri	-90.24613006	38.5816661	58.42	fair	naturally_occurring	45.72 to 60.96 cm	StLouis	NA	NA	NA	NA	NA	NA	NA	NA	NA	NA	NA	NA	NA	NA	NA	NA	NA
Green ash	Fraxinus pennsylvanica	St. Louis	Missouri	-90.24802655	38.57974296	22.86	fair	naturally_occurring	15.24 to 30.48 cm	StLouis	NA	NA	NA	NA	NA	NA	NA	NA	NA	NA	NA	NA	NA	NA	NA	NA	NA
Flowering crabapple	Malus sylvestris	St. Louis	Missouri	-90.25294899	38.58341334	27.94	poor	introduced	15.24 to 30.48 cm	StLouis	NA	NA	NA	NA	NA	NA	NA	NA	NA	NA	NA	NA	NA	NA	NA	NA	NA
Downy serviceberry	Amelanchier arborea	St. Louis	Missouri	-90.2573324	38.58548092	5.08	fair	naturally_occurring	0 to 15.24 cm	StLouis	NA	NA	NA	NA	NA	NA	NA	NA	NA	NA	NA	NA	NA	NA	NA	NA	NA
Eastern redbud	Cercis canadensis	St. Louis	Missouri	-90.25744956	38.58534163	5.08	fair	naturally_occurring	0 to 15.24 cm	StLouis	NA	NA	NA	NA	NA	NA	NA	NA	NA	NA	NA	NA	NA	NA	NA	NA	NA
Callery pear	Pyrus calleryana	St. Louis	Missouri	-90.2548208	38.58453426	68.58	fair	introduced	60.96 to 76.2 cm	StLouis	NA	NA	NA	NA	NA	NA	NA	NA	NA	NA	NA	NA	NA	NA	NA	NA	NA
Hybrid elm	Ulmus	St. Louis	Missouri	-90.24989311	38.58885735	2.54	fair	no_info	0 to 15.24 cm	StLouis	NA	NA	NA	NA	NA	NA	NA	NA	NA	NA	NA	NA	NA	NA	NA	NA	NA
Green ash	Fraxinus pennsylvanica	St. Louis	Missouri	-90.2518843	38.58832947	17.78	poor	naturally_occurring	15.24 to 30.48 cm	StLouis	NA	NA	NA	NA	NA	NA	NA	NA	NA	NA	NA	NA	NA	NA	NA	NA	NA
Littleleaf linden	Tilia cordata	St. Louis	Missouri	-90.25091655	38.58688544	2.54	good	introduced	0 to 15.24 cm	StLouis	NA	NA	NA	NA	NA	NA	NA	NA	NA	NA	NA	NA	NA	NA	NA	NA	NA
White ash	Fraxinus americana	St. Louis	Missouri	-90.2886615	38.65190768	40.64	fair	naturally_occurring	30.48 to 45.72 cm	StLouis	NA	NA	NA	NA	NA	NA	NA	NA	NA	NA	NA	NA	NA	NA	NA	NA	NA
Pin oak	Quercus palustris	St. Louis	Missouri	-90.28697222	38.65173802	7.62	good	naturally_occurring	0 to 15.24 cm	StLouis	NA	NA	NA	NA	NA	NA	NA	NA	NA	NA	NA	NA	NA	NA	NA	NA	NA
Kousa dogwood	Cornus kousa	St. Louis	Missouri	-90.25433935	38.60103778	5.08	fair	introduced	0 to 15.24 cm	StLouis	NA	NA	NA	NA	NA	NA	NA	NA	NA	NA	NA	NA	NA	NA	NA	NA	NA
Tuliptree	Liriodendron tulipifera	St. Louis	Missouri	-90.25693805	38.60123916	53.34	fair	naturally_occurring	45.72 to 60.96 cm	StLouis	NA	NA	NA	NA	NA	NA	NA	NA	NA	NA	NA	NA	NA	NA	NA	NA	NA
Callery pear	Pyrus calleryana	St. Louis	Missouri	-90.2666628	38.65925489	12.7	fair	introduced	0 to 15.24 cm	StLouis	NA	NA	NA	NA	NA	NA	NA	NA	NA	NA	NA	NA	NA	NA	NA	NA	NA
Green ash	Fraxinus pennsylvanica	St. Louis	Missouri	-90.2884057	38.65198334	48.26	fair	naturally_occurring	45.72 to 60.96 cm	StLouis	NA	NA	NA	NA	NA	NA	NA	NA	NA	NA	NA	NA	NA	NA	NA	NA	NA
Callery pear	Pyrus calleryana	St. Louis	Missouri	-90.28668527	38.65171322	5.08	fair	introduced	0 to 15.24 cm	StLouis	NA	NA	NA	NA	NA	NA	NA	NA	NA	NA	NA	NA	NA	NA	NA	NA	NA
Littleleaf linden	Tilia cordata	St. Louis	Missouri	-90.28554891	38.65155448	40.64	fair	introduced	30.48 to 45.72 cm	StLouis	NA	NA	NA	NA	NA	NA	NA	NA	NA	NA	NA	NA	NA	NA	NA	NA	NA
Thornless honeylocust	Gleditsia triacanthos	St. Louis	Missouri	-90.25324749	38.60289434	43.18	good	naturally_occurring	30.48 to 45.72 cm	StLouis	NA	NA	NA	NA	NA	NA	NA	NA	NA	NA	NA	NA	NA	NA	NA	NA	NA
Sweetgum	Liquidambar styraciflua	St. Louis	Missouri	-90.25236957	38.60339778	68.58	fair	naturally_occurring	60.96 to 76.2 cm	StLouis	NA	NA	NA	NA	NA	NA	NA	NA	NA	NA	NA	NA	NA	NA	NA	NA	NA
Tuliptree	Liriodendron tulipifera	St. Louis	Missouri	-90.25514113	38.60108284	68.58	fair	naturally_occurring	60.96 to 76.2 cm	StLouis	NA	NA	NA	NA	NA	NA	NA	NA	NA	NA	NA	NA	NA	NA	NA	NA	NA
Green ash	Fraxinus pennsylvanica	St. Louis	Missouri	-90.2564376	38.60119548	20.32	fair	naturally_occurring	15.24 to 30.48 cm	StLouis	NA	NA	NA	NA	NA	NA	NA	NA	NA	NA	NA	NA	NA	NA	NA	NA	NA
Northern catalpa	Catalpa speciosa	St. Louis	Missouri	-90.23908552	38.596764	12.7	fair	naturally_occurring	0 to 15.24 cm	StLouis	NA	NA	NA	NA	NA	NA	NA	NA	NA	NA	NA	NA	NA	NA	NA	NA	NA
Pin oak	Quercus palustris	St. Louis	Missouri	-90.27066342	38.65870503	55.88	good	naturally_occurring	45.72 to 60.96 cm	StLouis	NA	NA	NA	NA	NA	NA	NA	NA	NA	NA	NA	NA	NA	NA	NA	NA	NA
Green ash	Fraxinus pennsylvanica	St. Louis	Missouri	-90.26991432	38.6586311	22.86	fair	naturally_occurring	15.24 to 30.48 cm	StLouis	NA	NA	NA	NA	NA	NA	NA	NA	NA	NA	NA	NA	NA	NA	NA	NA	NA
White ash	Fraxinus americana	St. Louis	Missouri	-90.27217893	38.65909706	30.48	fair	naturally_occurring	15.24 to 30.48 cm	StLouis	NA	NA	NA	NA	NA	NA	NA	NA	NA	NA	NA	NA	NA	NA	NA	NA	NA
Northern red oak	Quercus rubra	St. Louis	Missouri	-90.25131897	38.58810226	43.18	fair	naturally_occurring	30.48 to 45.72 cm	StLouis	NA	NA	NA	NA	NA	NA	NA	NA	NA	NA	NA	NA	NA	NA	NA	NA	NA
Hybrid elm	Ulmus	St. Louis	Missouri	-90.25008005	38.5888783	5.08	fair	no_info	0 to 15.24 cm	StLouis	NA	NA	NA	NA	NA	NA	NA	NA	NA	NA	NA	NA	NA	NA	NA	NA	NA
American sycamore	Platanus occidentalis	St. Louis	Missouri	-90.25148596	38.58801334	43.18	fair	naturally_occurring	30.48 to 45.72 cm	StLouis	NA	NA	NA	NA	NA	NA	NA	NA	NA	NA	NA	NA	NA	NA	NA	NA	NA
Freeman maple	Acer freemanii	St. Louis	Missouri	-90.24364231	38.59742712	25.4	fair	introduced	15.24 to 30.48 cm	StLouis	NA	NA	NA	NA	NA	NA	NA	NA	NA	NA	NA	NA	NA	NA	NA	NA	NA
Pin oak	Quercus palustris	St. Louis	Missouri	-90.24535121	38.59758828	99.06	fair	naturally_occurring	more than 76.2 cm	StLouis	NA	NA	NA	NA	NA	NA	NA	NA	NA	NA	NA	NA	NA	NA	NA	NA	NA
Pin oak	Quercus palustris	St. Louis	Missouri	-90.24596769	38.59734467	43.18	fair	naturally_occurring	30.48 to 45.72 cm	StLouis	NA	NA	NA	NA	NA	NA	NA	NA	NA	NA	NA	NA	NA	NA	NA	NA	NA
Sugar maple	Acer saccharum	St. Louis	Missouri	-90.24851313	38.59790276	38.1	poor	naturally_occurring	30.48 to 45.72 cm	StLouis	NA	NA	NA	NA	NA	NA	NA	NA	NA	NA	NA	NA	NA	NA	NA	NA	NA
Willow oak	Quercus phellos	St. Louis	Missouri	-90.25020304	38.59806836	27.94	fair	naturally_occurring	15.24 to 30.48 cm	StLouis	NA	NA	NA	NA	NA	NA	NA	NA	NA	NA	NA	NA	NA	NA	NA	NA	NA
Red maple	Acer rubrum	St. Louis	Missouri	-90.24336486	38.59820594	25.4	fair	naturally_occurring	15.24 to 30.48 cm	StLouis	NA	NA	NA	NA	NA	NA	NA	NA	NA	NA	NA	NA	NA	NA	NA	NA	NA
Thornless honeylocust	Gleditsia triacanthos	St. Louis	Missouri	-90.24311924	38.59829723	33.02	fair	naturally_occurring	30.48 to 45.72 cm	StLouis	NA	NA	NA	NA	NA	NA	NA	NA	NA	NA	NA	NA	NA	NA	NA	NA	NA
Hawthorn	Crataegus	St. Louis	Missouri	-90.22664573	38.71664024	12.7	fair	no_info	0 to 15.24 cm	StLouis	NA	NA	NA	NA	NA	NA	NA	NA	NA	NA	NA	NA	NA	NA	NA	NA	NA
Common hackberry	Celtis occidentalis	St. Louis	Missouri	-90.22449399	38.72743499	15.24	fair	naturally_occurring	0 to 15.24 cm	StLouis	NA	NA	NA	NA	NA	NA	NA	NA	NA	NA	NA	NA	NA	NA	NA	NA	NA
Common hackberry	Celtis occidentalis	St. Louis	Missouri	-90.22436111	38.72746655	20.32	fair	naturally_occurring	15.24 to 30.48 cm	StLouis	NA	NA	NA	NA	NA	NA	NA	NA	NA	NA	NA	NA	NA	NA	NA	NA	NA
Red maple	Acer rubrum	St. Louis	Missouri	-90.28551756	38.66081989	5.08	poor	naturally_occurring	0 to 15.24 cm	StLouis	NA	NA	NA	NA	NA	NA	NA	NA	NA	NA	NA	NA	NA	NA	NA	NA	NA
White ash	Fraxinus americana	St. Louis	Missouri	-90.27950039	38.660339	78.74	fair	naturally_occurring	more than 76.2 cm	StLouis	NA	NA	NA	NA	NA	NA	NA	NA	NA	NA	NA	NA	NA	NA	NA	NA	NA
Callery pear	Pyrus calleryana	St. Louis	Missouri	-90.27998447	38.66038406	10.16	fair	introduced	0 to 15.24 cm	StLouis	NA	NA	NA	NA	NA	NA	NA	NA	NA	NA	NA	NA	NA	NA	NA	NA	NA
Tree of heaven	Ailanthus altissima	St. Louis	Missouri	-90.29025054	38.65937017	22.86	fair	introduced	15.24 to 30.48 cm	StLouis	NA	NA	NA	NA	NA	NA	NA	NA	NA	NA	NA	NA	NA	NA	NA	NA	NA
Allegheny serviceberry	Amelanchier laevis	St. Louis	Missouri	-90.29005268	38.65262829	7.62	good	introduced	0 to 15.24 cm	StLouis	NA	NA	NA	NA	NA	NA	NA	NA	NA	NA	NA	NA	NA	NA	NA	NA	NA
Littleleaf linden	Tilia cordata	St. Louis	Missouri	-90.25252079	38.60335435	12.7	fair	introduced	0 to 15.24 cm	StLouis	NA	NA	NA	NA	NA	NA	NA	NA	NA	NA	NA	NA	NA	NA	NA	NA	NA
Red maple	Acer rubrum	St. Louis	Missouri	-90.25588207	38.60204122	25.4	fair	naturally_occurring	15.24 to 30.48 cm	StLouis	NA	NA	NA	NA	NA	NA	NA	NA	NA	NA	NA	NA	NA	NA	NA	NA	NA
American sycamore	Platanus occidentalis	St. Louis	Missouri	-90.29022444	38.64980906	83.82	fair	naturally_occurring	more than 76.2 cm	StLouis	NA	NA	NA	NA	NA	NA	NA	NA	NA	NA	NA	NA	NA	NA	NA	NA	NA
Green ash	Fraxinus pennsylvanica	St. Louis	Missouri	-90.28790817	38.65005547	20.32	poor	naturally_occurring	15.24 to 30.48 cm	StLouis	NA	NA	NA	NA	NA	NA	NA	NA	NA	NA	NA	NA	NA	NA	NA	NA	NA
Sugar maple	Acer saccharum	St. Louis	Missouri	-90.28918887	38.65187423	20.32	fair	naturally_occurring	15.24 to 30.48 cm	StLouis	NA	NA	NA	NA	NA	NA	NA	NA	NA	NA	NA	NA	NA	NA	NA	NA	NA
River birch	Betula nigra	St. Louis	Missouri	-90.28520133	38.6515737	12.7	fair	naturally_occurring	0 to 15.24 cm	StLouis	NA	NA	NA	NA	NA	NA	NA	NA	NA	NA	NA	NA	NA	NA	NA	NA	NA
White ash	Fraxinus americana	St. Louis	Missouri	-90.25282214	38.60149561	27.94	fair	naturally_occurring	15.24 to 30.48 cm	StLouis	NA	NA	NA	NA	NA	NA	NA	NA	NA	NA	NA	NA	NA	NA	NA	NA	NA
London planetree	Platanus acerifolia	St. Louis	Missouri	-90.25270612	38.60218647	53.34	poor	introduced	45.72 to 60.96 cm	StLouis	NA	NA	NA	NA	NA	NA	NA	NA	NA	NA	NA	NA	NA	NA	NA	NA	NA
Pin oak	Quercus palustris	St. Louis	Missouri	-90.24087995	38.59509174	27.94	fair	naturally_occurring	15.24 to 30.48 cm	StLouis	NA	NA	NA	NA	NA	NA	NA	NA	NA	NA	NA	NA	NA	NA	NA	NA	NA
Red maple	Acer rubrum	St. Louis	Missouri	-90.24233568	38.59625124	5.08	fair	naturally_occurring	0 to 15.24 cm	StLouis	NA	NA	NA	NA	NA	NA	NA	NA	NA	NA	NA	NA	NA	NA	NA	NA	NA
Freeman maple	Acer freemanii	St. Louis	Missouri	-90.24151785	38.59614839	15.24	fair	introduced	0 to 15.24 cm	StLouis	NA	NA	NA	NA	NA	NA	NA	NA	NA	NA	NA	NA	NA	NA	NA	NA	NA
Freeman maple	Acer freemanii	St. Louis	Missouri	-90.27032496	38.65963373	35.56	fair	introduced	30.48 to 45.72 cm	StLouis	NA	NA	NA	NA	NA	NA	NA	NA	NA	NA	NA	NA	NA	NA	NA	NA	NA
Green ash	Fraxinus pennsylvanica	St. Louis	Missouri	-90.27008595	38.65961593	35.56	fair	naturally_occurring	30.48 to 45.72 cm	StLouis	NA	NA	NA	NA	NA	NA	NA	NA	NA	NA	NA	NA	NA	NA	NA	NA	NA
Eastern white pine	Pinus strobus	St. Louis	Missouri	-90.22734734	38.72665438	25.4	dead	introduced	15.24 to 30.48 cm	StLouis	NA	NA	NA	NA	NA	NA	NA	NA	NA	NA	NA	NA	NA	NA	NA	NA	NA
Red maple	Acer rubrum	St. Louis	Missouri	-90.22729139	38.72656002	30.48	fair	naturally_occurring	15.24 to 30.48 cm	StLouis	NA	NA	NA	NA	NA	NA	NA	NA	NA	NA	NA	NA	NA	NA	NA	NA	NA
Pin oak	Quercus palustris	St. Louis	Missouri	-90.28917025	38.65109255	5.08	fair	naturally_occurring	0 to 15.24 cm	StLouis	NA	NA	NA	NA	NA	NA	NA	NA	NA	NA	NA	NA	NA	NA	NA	NA	NA
Littleleaf linden	Tilia cordata	St. Louis	Missouri	-90.28557929	38.65085994	35.56	fair	introduced	30.48 to 45.72 cm	StLouis	NA	NA	NA	NA	NA	NA	NA	NA	NA	NA	NA	NA	NA	NA	NA	NA	NA
Freeman maple	Acer freemanii	St. Louis	Missouri	-90.28679672	38.65109291	12.7	good	introduced	0 to 15.24 cm	StLouis	NA	NA	NA	NA	NA	NA	NA	NA	NA	NA	NA	NA	NA	NA	NA	NA	NA
White ash	Fraxinus americana	St. Louis	Missouri	-90.28691601	38.6510981	7.62	fair	naturally_occurring	0 to 15.24 cm	StLouis	NA	NA	NA	NA	NA	NA	NA	NA	NA	NA	NA	NA	NA	NA	NA	NA	NA
Hawthorn	Crataegus	St. Louis	Missouri	-90.28498222	38.65008724	10.16	fair	no_info	0 to 15.24 cm	StLouis	NA	NA	NA	NA	NA	NA	NA	NA	NA	NA	NA	NA	NA	NA	NA	NA	NA
Hawthorn	Crataegus	St. Louis	Missouri	-90.28500034	38.65018654	12.7	fair	no_info	0 to 15.24 cm	StLouis	NA	NA	NA	NA	NA	NA	NA	NA	NA	NA	NA	NA	NA	NA	NA	NA	NA
Japanese zelkova	Zelkova serrata	St. Louis	Missouri	-90.28496564	38.65024603	35.56	poor	introduced	30.48 to 45.72 cm	StLouis	NA	NA	NA	NA	NA	NA	NA	NA	NA	NA	NA	NA	NA	NA	NA	NA	NA
Callery pear	Pyrus calleryana	St. Louis	Missouri	-90.29054114	38.65433444	10.16	fair	introduced	0 to 15.24 cm	StLouis	NA	NA	NA	NA	NA	NA	NA	NA	NA	NA	NA	NA	NA	NA	NA	NA	NA
Silver maple	Acer saccharinum	St. Louis	Missouri	-90.25057845	38.60254375	55.88	poor	naturally_occurring	45.72 to 60.96 cm	StLouis	NA	NA	NA	NA	NA	NA	NA	NA	NA	NA	NA	NA	NA	NA	NA	NA	NA
Sugar maple	Acer saccharum	St. Louis	Missouri	-90.25039515	38.60152445	22.86	fair	naturally_occurring	15.24 to 30.48 cm	StLouis	NA	NA	NA	NA	NA	NA	NA	NA	NA	NA	NA	NA	NA	NA	NA	NA	NA
Sugar maple	Acer saccharum	St. Louis	Missouri	-90.24588709	38.58743841	2.54	poor	naturally_occurring	0 to 15.24 cm	StLouis	NA	NA	NA	NA	NA	NA	NA	NA	NA	NA	NA	NA	NA	NA	NA	NA	NA
Thornless honeylocust	Gleditsia triacanthos	St. Louis	Missouri	-90.2433239	38.5964146	15.24	fair	naturally_occurring	0 to 15.24 cm	StLouis	NA	NA	NA	NA	NA	NA	NA	NA	NA	NA	NA	NA	NA	NA	NA	NA	NA
Pin oak	Quercus palustris	St. Louis	Missouri	-90.25816714	38.59152813	68.58	fair	naturally_occurring	60.96 to 76.2 cm	StLouis	NA	NA	NA	NA	NA	NA	NA	NA	NA	NA	NA	NA	NA	NA	NA	NA	NA
Callery pear	Pyrus calleryana	St. Louis	Missouri	-90.25730236	38.59239534	15.24	fair	introduced	0 to 15.24 cm	StLouis	NA	NA	NA	NA	NA	NA	NA	NA	NA	NA	NA	NA	NA	NA	NA	NA	NA
Scarlet oak	Quercus coccinea	St. Louis	Missouri	-90.25356508	38.59473606	22.86	good	naturally_occurring	15.24 to 30.48 cm	StLouis	NA	NA	NA	NA	NA	NA	NA	NA	NA	NA	NA	NA	NA	NA	NA	NA	NA
Eastern redbud	Cercis canadensis	St. Louis	Missouri	-90.25634818	38.59528182	27.94	good	naturally_occurring	15.24 to 30.48 cm	StLouis	NA	NA	NA	NA	NA	NA	NA	NA	NA	NA	NA	NA	NA	NA	NA	NA	NA
American sycamore	Platanus occidentalis	St. Louis	Missouri	-90.25630254	38.59560542	99.06	poor	naturally_occurring	more than 76.2 cm	StLouis	NA	NA	NA	NA	NA	NA	NA	NA	NA	NA	NA	NA	NA	NA	NA	NA	NA
Silver maple	Acer saccharinum	St. Louis	Missouri	-90.24890116	38.57860197	66.04	fair	naturally_occurring	60.96 to 76.2 cm	StLouis	NA	NA	NA	NA	NA	NA	NA	NA	NA	NA	NA	NA	NA	NA	NA	NA	NA
Japanese tree lilac	Syringa reticulata	St. Louis	Missouri	-90.24953374	38.57803195	2.54	fair	introduced	0 to 15.24 cm	StLouis	NA	NA	NA	NA	NA	NA	NA	NA	NA	NA	NA	NA	NA	NA	NA	NA	NA
Japanese tree lilac	Syringa reticulata	St. Louis	Missouri	-90.24992022	38.57813146	5.08	fair	introduced	0 to 15.24 cm	StLouis	NA	NA	NA	NA	NA	NA	NA	NA	NA	NA	NA	NA	NA	NA	NA	NA	NA
Callery pear	Pyrus calleryana	St. Louis	Missouri	-90.25565458	38.57839519	22.86	fair	introduced	15.24 to 30.48 cm	StLouis	NA	NA	NA	NA	NA	NA	NA	NA	NA	NA	NA	NA	NA	NA	NA	NA	NA
Callery pear	Pyrus calleryana	St. Louis	Missouri	-90.25540596	38.58095101	25.4	fair	introduced	15.24 to 30.48 cm	StLouis	NA	NA	NA	NA	NA	NA	NA	NA	NA	NA	NA	NA	NA	NA	NA	NA	NA
Zelkova	Zelkova serrata	St. Louis	Missouri	-90.25507312	38.58199569	5.08	fair	introduced	0 to 15.24 cm	StLouis	NA	NA	NA	NA	NA	NA	NA	NA	NA	NA	NA	NA	NA	NA	NA	NA	NA
Green ash	Fraxinus pennsylvanica	St. Louis	Missouri	-90.25540551	38.58156727	40.64	fair	naturally_occurring	30.48 to 45.72 cm	StLouis	NA	NA	NA	NA	NA	NA	NA	NA	NA	NA	NA	NA	NA	NA	NA	NA	NA
Freeman maple	Acer freemanii	St. Louis	Missouri	-90.25155783	38.57751751	5.08	fair	introduced	0 to 15.24 cm	StLouis	NA	NA	NA	NA	NA	NA	NA	NA	NA	NA	NA	NA	NA	NA	NA	NA	NA
White ash	Fraxinus americana	St. Louis	Missouri	-90.25305604	38.57725582	38.1	fair	naturally_occurring	30.48 to 45.72 cm	StLouis	NA	NA	NA	NA	NA	NA	NA	NA	NA	NA	NA	NA	NA	NA	NA	NA	NA
Downy serviceberry	Amelanchier arborea	St. Louis	Missouri	-90.24322118	38.57384422	2.54	fair	naturally_occurring	0 to 15.24 cm	StLouis	NA	NA	NA	NA	NA	NA	NA	NA	NA	NA	NA	NA	NA	NA	NA	NA	NA
Hybrid elm	Ulmus	St. Louis	Missouri	-90.2444319	38.57207903	12.7	fair	no_info	0 to 15.24 cm	StLouis	NA	NA	NA	NA	NA	NA	NA	NA	NA	NA	NA	NA	NA	NA	NA	NA	NA
Black cherry	Prunus serotina	St. Louis	Missouri	-90.24690394	38.57341973	40.64	fair	naturally_occurring	30.48 to 45.72 cm	StLouis	NA	NA	NA	NA	NA	NA	NA	NA	NA	NA	NA	NA	NA	NA	NA	NA	NA
London planetree	Platanus acerifolia	St. Louis	Missouri	-90.25001304	38.57358387	63.5	fair	introduced	60.96 to 76.2 cm	StLouis	NA	NA	NA	NA	NA	NA	NA	NA	NA	NA	NA	NA	NA	NA	NA	NA	NA
Sweetgum	Liquidambar styraciflua	St. Louis	Missouri	-90.25001178	38.57179253	63.5	fair	naturally_occurring	60.96 to 76.2 cm	StLouis	NA	NA	NA	NA	NA	NA	NA	NA	NA	NA	NA	NA	NA	NA	NA	NA	NA
Green ash	Fraxinus pennsylvanica	St. Louis	Missouri	-90.24927345	38.57105608	43.18	fair	naturally_occurring	30.48 to 45.72 cm	StLouis	NA	NA	NA	NA	NA	NA	NA	NA	NA	NA	NA	NA	NA	NA	NA	NA	NA
Sweetgum	Liquidambar styraciflua	St. Louis	Missouri	-90.24883349	38.57141205	63.5	fair	naturally_occurring	60.96 to 76.2 cm	StLouis	NA	NA	NA	NA	NA	NA	NA	NA	NA	NA	NA	NA	NA	NA	NA	NA	NA
Planetree london	Platanus acerifolia	St. Louis	Missouri	-90.24891785	38.593014	40.64	poor	introduced	30.48 to 45.72 cm	StLouis	NA	NA	NA	NA	NA	NA	NA	NA	NA	NA	NA	NA	NA	NA	NA	NA	NA
Silver maple	Acer saccharinum	St. Louis	Missouri	-90.24465414	38.60197131	45.72	fair	naturally_occurring	30.48 to 45.72 cm	StLouis	NA	NA	NA	NA	NA	NA	NA	NA	NA	NA	NA	NA	NA	NA	NA	NA	NA
Eastern redbud	Cercis canadensis	St. Louis	Missouri	-90.24260383	38.60177544	2.54	fair	naturally_occurring	0 to 15.24 cm	StLouis	NA	NA	NA	NA	NA	NA	NA	NA	NA	NA	NA	NA	NA	NA	NA	NA	NA
Sugar maple	Acer saccharum	St. Louis	Missouri	-90.25179908	38.58602354	5.08	fair	naturally_occurring	0 to 15.24 cm	StLouis	NA	NA	NA	NA	NA	NA	NA	NA	NA	NA	NA	NA	NA	NA	NA	NA	NA
Willow oak	Quercus phellos	St. Louis	Missouri	-90.24413193	38.59726765	15.24	good	naturally_occurring	0 to 15.24 cm	StLouis	NA	NA	NA	NA	NA	NA	NA	NA	NA	NA	NA	NA	NA	NA	NA	NA	NA
Sugar maple	Acer saccharum	St. Louis	Missouri	-90.24418899	38.59737977	2.54	fair	naturally_occurring	0 to 15.24 cm	StLouis	NA	NA	NA	NA	NA	NA	NA	NA	NA	NA	NA	NA	NA	NA	NA	NA	NA
Austrian pine	Pinus nigra	St. Louis	Missouri	-90.24560454	38.59743365	33.02	fair	introduced	30.48 to 45.72 cm	StLouis	NA	NA	NA	NA	NA	NA	NA	NA	NA	NA	NA	NA	NA	NA	NA	NA	NA
Common hackberry	Celtis occidentalis	St. Louis	Missouri	-90.24566821	38.59746955	17.78	fair	naturally_occurring	15.24 to 30.48 cm	StLouis	NA	NA	NA	NA	NA	NA	NA	NA	NA	NA	NA	NA	NA	NA	NA	NA	NA
Callery pear	Pyrus calleryana	St. Louis	Missouri	-90.24065165	38.72070033	10.16	good	introduced	0 to 15.24 cm	StLouis	NA	NA	NA	NA	NA	NA	NA	NA	NA	NA	NA	NA	NA	NA	NA	NA	NA
Eastern redbud	Cercis canadensis	St. Louis	Missouri	-90.24094854	38.71905406	10.16	fair	naturally_occurring	0 to 15.24 cm	StLouis	NA	NA	NA	NA	NA	NA	NA	NA	NA	NA	NA	NA	NA	NA	NA	NA	NA
Common hackberry	Celtis occidentalis	St. Louis	Missouri	-90.22521343	38.72717082	25.4	fair	naturally_occurring	15.24 to 30.48 cm	StLouis	NA	NA	NA	NA	NA	NA	NA	NA	NA	NA	NA	NA	NA	NA	NA	NA	NA
Red maple	Acer rubrum	St. Louis	Missouri	-90.22488965	38.72746814	35.56	fair	naturally_occurring	30.48 to 45.72 cm	StLouis	NA	NA	NA	NA	NA	NA	NA	NA	NA	NA	NA	NA	NA	NA	NA	NA	NA
Callery pear	Pyrus calleryana	St. Louis	Missouri	-90.26957786	38.66073366	25.4	poor	introduced	15.24 to 30.48 cm	StLouis	NA	NA	NA	NA	NA	NA	NA	NA	NA	NA	NA	NA	NA	NA	NA	NA	NA
Green ash	Fraxinus pennsylvanica	St. Louis	Missouri	-90.27098893	38.65356719	25.4	fair	naturally_occurring	15.24 to 30.48 cm	StLouis	NA	NA	NA	NA	NA	NA	NA	NA	NA	NA	NA	NA	NA	NA	NA	NA	NA
Northern red oak	Quercus rubra	St. Louis	Missouri	-90.25491767	38.59215757	12.7	fair	naturally_occurring	0 to 15.24 cm	StLouis	NA	NA	NA	NA	NA	NA	NA	NA	NA	NA	NA	NA	NA	NA	NA	NA	NA
Tuliptree	Liriodendron tulipifera	St. Louis	Missouri	-90.2526984	38.59278998	15.24	fair	naturally_occurring	0 to 15.24 cm	StLouis	NA	NA	NA	NA	NA	NA	NA	NA	NA	NA	NA	NA	NA	NA	NA	NA	NA
Sugar maple	Acer saccharum	St. Louis	Missouri	-90.25929317	38.59428426	17.78	poor	naturally_occurring	15.24 to 30.48 cm	StLouis	NA	NA	NA	NA	NA	NA	NA	NA	NA	NA	NA	NA	NA	NA	NA	NA	NA
Silver maple	Acer saccharinum	St. Louis	Missouri	-90.25515533	38.59479767	63.5	fair	naturally_occurring	60.96 to 76.2 cm	StLouis	NA	NA	NA	NA	NA	NA	NA	NA	NA	NA	NA	NA	NA	NA	NA	NA	NA
Freeman maple	Acer freemanii	St. Louis	Missouri	-90.25495742	38.59477654	5.08	poor	introduced	0 to 15.24 cm	StLouis	NA	NA	NA	NA	NA	NA	NA	NA	NA	NA	NA	NA	NA	NA	NA	NA	NA
Red maple	Acer rubrum	St. Louis	Missouri	-90.24834972	38.58972	15.24	fair	naturally_occurring	0 to 15.24 cm	StLouis	NA	NA	NA	NA	NA	NA	NA	NA	NA	NA	NA	NA	NA	NA	NA	NA	NA
Eastern redbud	Cercis canadensis	St. Louis	Missouri	-90.24728219	38.57925714	27.94	poor	naturally_occurring	15.24 to 30.48 cm	StLouis	NA	NA	NA	NA	NA	NA	NA	NA	NA	NA	NA	NA	NA	NA	NA	NA	NA
Eastern redbud	Cercis canadensis	St. Louis	Missouri	-90.24722044	38.57921601	22.86	fair	naturally_occurring	15.24 to 30.48 cm	StLouis	NA	NA	NA	NA	NA	NA	NA	NA	NA	NA	NA	NA	NA	NA	NA	NA	NA
Silver maple	Acer saccharinum	St. Louis	Missouri	-90.2499743	38.57930292	53.34	fair	naturally_occurring	45.72 to 60.96 cm	StLouis	NA	NA	NA	NA	NA	NA	NA	NA	NA	NA	NA	NA	NA	NA	NA	NA	NA
Pin oak	Quercus palustris	St. Louis	Missouri	-90.25001511	38.57924835	99.06	fair	naturally_occurring	more than 76.2 cm	StLouis	NA	NA	NA	NA	NA	NA	NA	NA	NA	NA	NA	NA	NA	NA	NA	NA	NA
Callery pear	Pyrus calleryana	St. Louis	Missouri	-90.25571184	38.57998883	25.4	fair	introduced	15.24 to 30.48 cm	StLouis	NA	NA	NA	NA	NA	NA	NA	NA	NA	NA	NA	NA	NA	NA	NA	NA	NA
Callery pear	Pyrus calleryana	St. Louis	Missouri	-90.25568919	38.58003392	15.24	fair	introduced	0 to 15.24 cm	StLouis	NA	NA	NA	NA	NA	NA	NA	NA	NA	NA	NA	NA	NA	NA	NA	NA	NA
Callery pear	Pyrus calleryana	St. Louis	Missouri	-90.25542119	38.58088627	27.94	fair	introduced	15.24 to 30.48 cm	StLouis	NA	NA	NA	NA	NA	NA	NA	NA	NA	NA	NA	NA	NA	NA	NA	NA	NA
Callery pear	Pyrus calleryana	St. Louis	Missouri	-90.25541359	38.58091373	25.4	fair	introduced	15.24 to 30.48 cm	StLouis	NA	NA	NA	NA	NA	NA	NA	NA	NA	NA	NA	NA	NA	NA	NA	NA	NA
Green ash	Fraxinus pennsylvanica	St. Louis	Missouri	-90.25286125	38.57766103	35.56	fair	naturally_occurring	30.48 to 45.72 cm	StLouis	NA	NA	NA	NA	NA	NA	NA	NA	NA	NA	NA	NA	NA	NA	NA	NA	NA
Thornless honeylocust	Gleditsia triacanthos	St. Louis	Missouri	-90.25381088	38.57813499	50.8	fair	naturally_occurring	45.72 to 60.96 cm	StLouis	NA	NA	NA	NA	NA	NA	NA	NA	NA	NA	NA	NA	NA	NA	NA	NA	NA
Hornbeam	Carpinus	St. Louis	Missouri	-90.2536118	38.57837142	5.08	fair	no_info	0 to 15.24 cm	StLouis	NA	NA	NA	NA	NA	NA	NA	NA	NA	NA	NA	NA	NA	NA	NA	NA	NA
Silver maple	Acer saccharinum	St. Louis	Missouri	-90.25328107	38.57877619	50.8	fair	naturally_occurring	45.72 to 60.96 cm	StLouis	NA	NA	NA	NA	NA	NA	NA	NA	NA	NA	NA	NA	NA	NA	NA	NA	NA
Silver maple	Acer saccharinum	St. Louis	Missouri	-90.24462745	38.57217904	71.12	fair	naturally_occurring	60.96 to 76.2 cm	StLouis	NA	NA	NA	NA	NA	NA	NA	NA	NA	NA	NA	NA	NA	NA	NA	NA	NA
White ash	Fraxinus americana	St. Louis	Missouri	-90.24469918	38.57221902	22.86	fair	naturally_occurring	15.24 to 30.48 cm	StLouis	NA	NA	NA	NA	NA	NA	NA	NA	NA	NA	NA	NA	NA	NA	NA	NA	NA
Eastern redbud	Cercis canadensis	St. Louis	Missouri	-90.24672966	38.5732893	25.4	poor	naturally_occurring	15.24 to 30.48 cm	StLouis	NA	NA	NA	NA	NA	NA	NA	NA	NA	NA	NA	NA	NA	NA	NA	NA	NA
River birch	Betula nigra	St. Louis	Missouri	-90.24678873	38.57332483	5.08	good	naturally_occurring	0 to 15.24 cm	StLouis	NA	NA	NA	NA	NA	NA	NA	NA	NA	NA	NA	NA	NA	NA	NA	NA	NA
Flowering crabapple	Malus sylvestris	St. Louis	Missouri	-90.24485082	38.56992176	25.4	fair	introduced	15.24 to 30.48 cm	StLouis	NA	NA	NA	NA	NA	NA	NA	NA	NA	NA	NA	NA	NA	NA	NA	NA	NA
Red maple	Acer rubrum	St. Louis	Missouri	-90.24993812	38.57189055	43.18	fair	naturally_occurring	30.48 to 45.72 cm	StLouis	NA	NA	NA	NA	NA	NA	NA	NA	NA	NA	NA	NA	NA	NA	NA	NA	NA
Red maple	Acer rubrum	St. Louis	Missouri	-90.24908722	38.57128421	35.56	fair	naturally_occurring	30.48 to 45.72 cm	StLouis	NA	NA	NA	NA	NA	NA	NA	NA	NA	NA	NA	NA	NA	NA	NA	NA	NA
Red maple	Acer rubrum	St. Louis	Missouri	-90.2491349	38.57121322	33.02	fair	naturally_occurring	30.48 to 45.72 cm	StLouis	NA	NA	NA	NA	NA	NA	NA	NA	NA	NA	NA	NA	NA	NA	NA	NA	NA
Callery pear	Pyrus calleryana	St. Louis	Missouri	-90.24846398	38.59535864	20.32	fair	introduced	15.24 to 30.48 cm	StLouis	NA	NA	NA	NA	NA	NA	NA	NA	NA	NA	NA	NA	NA	NA	NA	NA	NA
Silver maple	Acer saccharinum	St. Louis	Missouri	-90.24485045	38.59624968	45.72	poor	naturally_occurring	30.48 to 45.72 cm	StLouis	NA	NA	NA	NA	NA	NA	NA	NA	NA	NA	NA	NA	NA	NA	NA	NA	NA
Pin oak	Quercus palustris	St. Louis	Missouri	-90.24495537	38.5962588	93.98	fair	naturally_occurring	more than 76.2 cm	StLouis	NA	NA	NA	NA	NA	NA	NA	NA	NA	NA	NA	NA	NA	NA	NA	NA	NA
Eastern redbud	Cercis canadensis	St. Louis	Missouri	-90.24506557	38.59626792	7.62	fair	naturally_occurring	0 to 15.24 cm	StLouis	NA	NA	NA	NA	NA	NA	NA	NA	NA	NA	NA	NA	NA	NA	NA	NA	NA
Pin oak	Quercus palustris	St. Louis	Missouri	-90.25741406	38.59585907	55.88	fair	naturally_occurring	45.72 to 60.96 cm	StLouis	NA	NA	NA	NA	NA	NA	NA	NA	NA	NA	NA	NA	NA	NA	NA	NA	NA
Red maple	Acer rubrum	St. Louis	Missouri	-90.25709394	38.59582498	27.94	fair	naturally_occurring	15.24 to 30.48 cm	StLouis	NA	NA	NA	NA	NA	NA	NA	NA	NA	NA	NA	NA	NA	NA	NA	NA	NA
Eastern redbud	Cercis canadensis	St. Louis	Missouri	-90.25145823	38.59522045	17.78	fair	naturally_occurring	15.24 to 30.48 cm	StLouis	NA	NA	NA	NA	NA	NA	NA	NA	NA	NA	NA	NA	NA	NA	NA	NA	NA
Eastern redbud	Cercis canadensis	St. Louis	Missouri	-90.25137322	38.59521506	22.86	poor	naturally_occurring	15.24 to 30.48 cm	StLouis	NA	NA	NA	NA	NA	NA	NA	NA	NA	NA	NA	NA	NA	NA	NA	NA	NA
Sugarberry	Celtis laevigata	St. Louis	Missouri	-90.22993561	38.72601784	12.7	good	naturally_occurring	0 to 15.24 cm	StLouis	NA	NA	NA	NA	NA	NA	NA	NA	NA	NA	NA	NA	NA	NA	NA	NA	NA
Pin oak	Quercus palustris	St. Louis	Missouri	-90.22991128	38.72647043	109.22	fair	naturally_occurring	more than 76.2 cm	StLouis	NA	NA	NA	NA	NA	NA	NA	NA	NA	NA	NA	NA	NA	NA	NA	NA	NA
Sweetgum	Liquidambar styraciflua	St. Louis	Missouri	-90.23125321	38.72593209	76.2	fair	naturally_occurring	60.96 to 76.2 cm	StLouis	NA	NA	NA	NA	NA	NA	NA	NA	NA	NA	NA	NA	NA	NA	NA	NA	NA
Pin oak	Quercus palustris	St. Louis	Missouri	-90.23131973	38.72487799	109.22	poor	naturally_occurring	more than 76.2 cm	StLouis	NA	NA	NA	NA	NA	NA	NA	NA	NA	NA	NA	NA	NA	NA	NA	NA	NA
Freeman maple	Acer freemanii	St. Louis	Missouri	-90.22843715	38.72655814	35.56	good	introduced	30.48 to 45.72 cm	StLouis	NA	NA	NA	NA	NA	NA	NA	NA	NA	NA	NA	NA	NA	NA	NA	NA	NA
Littleleaf linden	Tilia cordata	St. Louis	Missouri	-90.23392008	38.72158865	33.02	fair	introduced	30.48 to 45.72 cm	StLouis	NA	NA	NA	NA	NA	NA	NA	NA	NA	NA	NA	NA	NA	NA	NA	NA	NA
Silver maple	Acer saccharinum	St. Louis	Missouri	-90.23032512	38.72142452	33.02	fair	naturally_occurring	30.48 to 45.72 cm	StLouis	NA	NA	NA	NA	NA	NA	NA	NA	NA	NA	NA	NA	NA	NA	NA	NA	NA
Green ash	Fraxinus pennsylvanica	St. Louis	Missouri	-90.23174707	38.71864306	38.1	poor	naturally_occurring	30.48 to 45.72 cm	StLouis	NA	NA	NA	NA	NA	NA	NA	NA	NA	NA	NA	NA	NA	NA	NA	NA	NA
Sweetgum	Liquidambar styraciflua	St. Louis	Missouri	-90.2319194	38.718655	63.5	fair	naturally_occurring	60.96 to 76.2 cm	StLouis	NA	NA	NA	NA	NA	NA	NA	NA	NA	NA	NA	NA	NA	NA	NA	NA	NA
Eastern redbud	Cercis canadensis	St. Louis	Missouri	-90.26034757	38.59980329	7.62	good	naturally_occurring	0 to 15.24 cm	StLouis	NA	NA	NA	NA	NA	NA	NA	NA	NA	NA	NA	NA	NA	NA	NA	NA	NA
Callery pear	Pyrus calleryana	St. Louis	Missouri	-90.25865775	38.5993369	20.32	fair	introduced	15.24 to 30.48 cm	StLouis	NA	NA	NA	NA	NA	NA	NA	NA	NA	NA	NA	NA	NA	NA	NA	NA	NA
Eastern redbud	Cercis canadensis	St. Louis	Missouri	-90.25729308	38.59939745	10.16	good	naturally_occurring	0 to 15.24 cm	StLouis	NA	NA	NA	NA	NA	NA	NA	NA	NA	NA	NA	NA	NA	NA	NA	NA	NA
Silver maple	Acer saccharinum	St. Louis	Missouri	-90.255522	38.59922436	60.96	poor	naturally_occurring	45.72 to 60.96 cm	StLouis	NA	NA	NA	NA	NA	NA	NA	NA	NA	NA	NA	NA	NA	NA	NA	NA	NA
American hornbeam	Carpinus caroliniana	St. Louis	Missouri	-90.29045047	38.65935173	10.16	fair	naturally_occurring	0 to 15.24 cm	StLouis	NA	NA	NA	NA	NA	NA	NA	NA	NA	NA	NA	NA	NA	NA	NA	NA	NA
Sugar maple	Acer saccharum	St. Louis	Missouri	-90.24911711	38.5848481	20.32	fair	naturally_occurring	15.24 to 30.48 cm	StLouis	NA	NA	NA	NA	NA	NA	NA	NA	NA	NA	NA	NA	NA	NA	NA	NA	NA
Callery pear	Pyrus calleryana	St. Louis	Missouri	-90.24925314	38.58407146	10.16	fair	introduced	0 to 15.24 cm	StLouis	NA	NA	NA	NA	NA	NA	NA	NA	NA	NA	NA	NA	NA	NA	NA	NA	NA
Tuliptree	Liriodendron tulipifera	St. Louis	Missouri	-90.24782492	38.58543158	2.54	fair	naturally_occurring	0 to 15.24 cm	StLouis	NA	NA	NA	NA	NA	NA	NA	NA	NA	NA	NA	NA	NA	NA	NA	NA	NA
Amur maple	Acer ginnala	St. Louis	Missouri	-90.24401308	38.59616164	5.08	fair	introduced	0 to 15.24 cm	StLouis	NA	NA	NA	NA	NA	NA	NA	NA	NA	NA	NA	NA	NA	NA	NA	NA	NA
Green ash	Fraxinus pennsylvanica	St. Louis	Missouri	-90.24583373	38.59634577	58.42	fair	naturally_occurring	45.72 to 60.96 cm	StLouis	NA	NA	NA	NA	NA	NA	NA	NA	NA	NA	NA	NA	NA	NA	NA	NA	NA
Silver maple	Acer saccharinum	St. Louis	Missouri	-90.24345992	38.60197762	40.64	poor	naturally_occurring	30.48 to 45.72 cm	StLouis	NA	NA	NA	NA	NA	NA	NA	NA	NA	NA	NA	NA	NA	NA	NA	NA	NA
Pin oak	Quercus palustris	St. Louis	Missouri	-90.24660101	38.71688258	27.94	fair	naturally_occurring	15.24 to 30.48 cm	StLouis	NA	NA	NA	NA	NA	NA	NA	NA	NA	NA	NA	NA	NA	NA	NA	NA	NA
Callery pear	Pyrus calleryana	St. Louis	Missouri	-90.22456249	38.7275574	35.56	poor	introduced	30.48 to 45.72 cm	StLouis	NA	NA	NA	NA	NA	NA	NA	NA	NA	NA	NA	NA	NA	NA	NA	NA	NA
Callery pear	Pyrus calleryana	St. Louis	Missouri	-90.24520911	38.57818811	5.08	fair	introduced	0 to 15.24 cm	StLouis	NA	NA	NA	NA	NA	NA	NA	NA	NA	NA	NA	NA	NA	NA	NA	NA	NA
Eastern redbud	Cercis canadensis	St. Louis	Missouri	-90.24105254	38.57589042	12.7	fair	naturally_occurring	0 to 15.24 cm	StLouis	NA	NA	NA	NA	NA	NA	NA	NA	NA	NA	NA	NA	NA	NA	NA	NA	NA
Red maple	Acer rubrum	St. Louis	Missouri	-90.24105632	38.57481178	50.8	fair	naturally_occurring	45.72 to 60.96 cm	StLouis	NA	NA	NA	NA	NA	NA	NA	NA	NA	NA	NA	NA	NA	NA	NA	NA	NA
Callery pear	Pyrus calleryana	St. Louis	Missouri	-90.19671026	38.61530418	10.16	fair	introduced	0 to 15.24 cm	StLouis	NA	NA	NA	NA	NA	NA	NA	NA	NA	NA	NA	NA	NA	NA	NA	NA	NA
Sweetgum	Liquidambar styraciflua	St. Louis	Missouri	-90.19750215	38.61669035	45.72	fair	naturally_occurring	30.48 to 45.72 cm	StLouis	NA	NA	NA	NA	NA	NA	NA	NA	NA	NA	NA	NA	NA	NA	NA	NA	NA
Ginkgo	Ginkgo biloba	St. Louis	Missouri	-90.20105026	38.6009493	30.48	fair	introduced	15.24 to 30.48 cm	StLouis	NA	NA	NA	NA	NA	NA	NA	NA	NA	NA	NA	NA	NA	NA	NA	NA	NA
Eastern cottonwood	Populus deltoides	St. Louis	Missouri	-90.19595231	38.60811543	30.48	fair	naturally_occurring	15.24 to 30.48 cm	StLouis	NA	NA	NA	NA	NA	NA	NA	NA	NA	NA	NA	NA	NA	NA	NA	NA	NA
Ginkgo	Ginkgo biloba	St. Louis	Missouri	-90.19769575	38.60928517	50.8	fair	introduced	45.72 to 60.96 cm	StLouis	NA	NA	NA	NA	NA	NA	NA	NA	NA	NA	NA	NA	NA	NA	NA	NA	NA
Littleleaf linden	Tilia cordata	St. Louis	Missouri	-90.30485983	38.58141868	10.16	fair	introduced	0 to 15.24 cm	StLouis	NA	NA	NA	NA	NA	NA	NA	NA	NA	NA	NA	NA	NA	NA	NA	NA	NA
Littleleaf linden	Tilia cordata	St. Louis	Missouri	-90.24624941	38.58650035	7.62	fair	introduced	0 to 15.24 cm	StLouis	NA	NA	NA	NA	NA	NA	NA	NA	NA	NA	NA	NA	NA	NA	NA	NA	NA
American sycamore	Platanus occidentalis	St. Louis	Missouri	-90.24648865	38.58749254	68.58	fair	naturally_occurring	60.96 to 76.2 cm	StLouis	NA	NA	NA	NA	NA	NA	NA	NA	NA	NA	NA	NA	NA	NA	NA	NA	NA
Red maple	Acer rubrum	St. Louis	Missouri	-90.24702085	38.58795865	27.94	fair	naturally_occurring	15.24 to 30.48 cm	StLouis	NA	NA	NA	NA	NA	NA	NA	NA	NA	NA	NA	NA	NA	NA	NA	NA	NA
Sugarberry	Celtis laevigata	St. Louis	Missouri	-90.2725291	38.65362197	33.02	fair	naturally_occurring	30.48 to 45.72 cm	StLouis	NA	NA	NA	NA	NA	NA	NA	NA	NA	NA	NA	NA	NA	NA	NA	NA	NA
Slippery elm	Ulmus rubra	St. Louis	Missouri	-90.27227285	38.65373163	53.34	good	naturally_occurring	45.72 to 60.96 cm	StLouis	NA	NA	NA	NA	NA	NA	NA	NA	NA	NA	NA	NA	NA	NA	NA	NA	NA
Common baldcypress	Taxodium distichum	St. Louis	Missouri	-90.29074859	38.65467403	7.62	good	naturally_occurring	0 to 15.24 cm	StLouis	NA	NA	NA	NA	NA	NA	NA	NA	NA	NA	NA	NA	NA	NA	NA	NA	NA
Littleleaf linden	Tilia cordata	St. Louis	Missouri	-90.28895239	38.65426779	12.7	fair	introduced	0 to 15.24 cm	StLouis	NA	NA	NA	NA	NA	NA	NA	NA	NA	NA	NA	NA	NA	NA	NA	NA	NA
Green ash	Fraxinus pennsylvanica	St. Louis	Missouri	-90.28950509	38.65078218	38.1	fair	naturally_occurring	30.48 to 45.72 cm	StLouis	NA	NA	NA	NA	NA	NA	NA	NA	NA	NA	NA	NA	NA	NA	NA	NA	NA
Green ash	Fraxinus pennsylvanica	St. Louis	Missouri	-90.26133994	38.60271538	38.1	fair	naturally_occurring	30.48 to 45.72 cm	StLouis	NA	NA	NA	NA	NA	NA	NA	NA	NA	NA	NA	NA	NA	NA	NA	NA	NA
London planetree	Platanus acerifolia	St. Louis	Missouri	-90.25583303	38.60401834	63.5	fair	introduced	60.96 to 76.2 cm	StLouis	NA	NA	NA	NA	NA	NA	NA	NA	NA	NA	NA	NA	NA	NA	NA	NA	NA
Gray dogwood	Cornus racemosa	St. Louis	Missouri	-90.24589911	38.58043241	2.54	good	naturally_occurring	0 to 15.24 cm	StLouis	NA	NA	NA	NA	NA	NA	NA	NA	NA	NA	NA	NA	NA	NA	NA	NA	NA
Mimosa	Albizia julibrissin	St. Louis	Missouri	-90.24735335	38.5794294	15.24	fair	introduced	0 to 15.24 cm	StLouis	NA	NA	NA	NA	NA	NA	NA	NA	NA	NA	NA	NA	NA	NA	NA	NA	NA
Sycamore american	Platanus occidentalis	St. Louis	Missouri	-90.24740461	38.58018625	76.2	fair	naturally_occurring	60.96 to 76.2 cm	StLouis	NA	NA	NA	NA	NA	NA	NA	NA	NA	NA	NA	NA	NA	NA	NA	NA	NA
American sycamore	Platanus occidentalis	St. Louis	Missouri	-90.24786725	38.58090611	50.8	fair	naturally_occurring	45.72 to 60.96 cm	StLouis	NA	NA	NA	NA	NA	NA	NA	NA	NA	NA	NA	NA	NA	NA	NA	NA	NA
Serviceberry	Amelanchier	St. Louis	Missouri	-90.25353226	38.58371959	5.08	fair	no_info	0 to 15.24 cm	StLouis	NA	NA	NA	NA	NA	NA	NA	NA	NA	NA	NA	NA	NA	NA	NA	NA	NA
Littleleaf linden	Tilia cordata	St. Louis	Missouri	-90.24788723	38.5707257	50.8	fair	introduced	45.72 to 60.96 cm	StLouis	NA	NA	NA	NA	NA	NA	NA	NA	NA	NA	NA	NA	NA	NA	NA	NA	NA
Eastern redbud	Cercis canadensis	St. Louis	Missouri	-90.24831571	38.56814161	15.24	poor	naturally_occurring	0 to 15.24 cm	StLouis	NA	NA	NA	NA	NA	NA	NA	NA	NA	NA	NA	NA	NA	NA	NA	NA	NA
Freeman maple	Acer freemanii	St. Louis	Missouri	-90.24822772	38.56692583	10.16	fair	introduced	0 to 15.24 cm	StLouis	NA	NA	NA	NA	NA	NA	NA	NA	NA	NA	NA	NA	NA	NA	NA	NA	NA
Red maple	Acer rubrum	St. Louis	Missouri	-90.24846418	38.56645626	20.32	fair	naturally_occurring	15.24 to 30.48 cm	StLouis	NA	NA	NA	NA	NA	NA	NA	NA	NA	NA	NA	NA	NA	NA	NA	NA	NA
Ginkgo	Ginkgo biloba	St. Louis	Missouri	-90.24483261	38.5637864	5.08	fair	introduced	0 to 15.24 cm	StLouis	NA	NA	NA	NA	NA	NA	NA	NA	NA	NA	NA	NA	NA	NA	NA	NA	NA
Red maple	Acer rubrum	St. Louis	Missouri	-90.24454205	38.56557597	38.1	fair	naturally_occurring	30.48 to 45.72 cm	StLouis	NA	NA	NA	NA	NA	NA	NA	NA	NA	NA	NA	NA	NA	NA	NA	NA	NA
American sycamore	Platanus occidentalis	St. Louis	Missouri	-90.24354066	38.56978307	71.12	fair	naturally_occurring	60.96 to 76.2 cm	StLouis	NA	NA	NA	NA	NA	NA	NA	NA	NA	NA	NA	NA	NA	NA	NA	NA	NA
Blackgum	Nyssa sylvatica	St. Louis	Missouri	-90.24193807	38.56995062	5.08	fair	naturally_occurring	0 to 15.24 cm	StLouis	NA	NA	NA	NA	NA	NA	NA	NA	NA	NA	NA	NA	NA	NA	NA	NA	NA
White mulberry	Morus alba	St. Louis	Missouri	-90.23313972	38.71506503	12.7	fair	introduced	0 to 15.24 cm	StLouis	NA	NA	NA	NA	NA	NA	NA	NA	NA	NA	NA	NA	NA	NA	NA	NA	NA
Shadblow serviceberry	Amelanchier canadensis	St. Louis	Missouri	-90.23190807	38.71503088	10.16	fair	introduced	0 to 15.24 cm	StLouis	NA	NA	NA	NA	NA	NA	NA	NA	NA	NA	NA	NA	NA	NA	NA	NA	NA
Eastern redbud	Cercis canadensis	St. Louis	Missouri	-90.2305569	38.71487737	15.24	fair	naturally_occurring	0 to 15.24 cm	StLouis	NA	NA	NA	NA	NA	NA	NA	NA	NA	NA	NA	NA	NA	NA	NA	NA	NA
Pin oak	Quercus palustris	St. Louis	Missouri	-90.24706127	38.57709565	5.08	fair	naturally_occurring	0 to 15.24 cm	StLouis	NA	NA	NA	NA	NA	NA	NA	NA	NA	NA	NA	NA	NA	NA	NA	NA	NA
White ash	Fraxinus americana	St. Louis	Missouri	-90.24659966	38.57764195	66.04	fair	naturally_occurring	60.96 to 76.2 cm	StLouis	NA	NA	NA	NA	NA	NA	NA	NA	NA	NA	NA	NA	NA	NA	NA	NA	NA
Pin oak	Quercus palustris	St. Louis	Missouri	-90.24638283	38.57791874	45.72	good	naturally_occurring	30.48 to 45.72 cm	StLouis	NA	NA	NA	NA	NA	NA	NA	NA	NA	NA	NA	NA	NA	NA	NA	NA	NA
Pin oak	Quercus palustris	St. Louis	Missouri	-90.24634816	38.57794667	27.94	fair	naturally_occurring	15.24 to 30.48 cm	StLouis	NA	NA	NA	NA	NA	NA	NA	NA	NA	NA	NA	NA	NA	NA	NA	NA	NA
Thornless honeylocust	Gleditsia triacanthos	St. Louis	Missouri	-90.20320793	38.61672464	12.7	fair	naturally_occurring	0 to 15.24 cm	StLouis	NA	NA	NA	NA	NA	NA	NA	NA	NA	NA	NA	NA	NA	NA	NA	NA	NA
Thornless honeylocust	Gleditsia triacanthos	St. Louis	Missouri	-90.20312165	38.61670844	12.7	fair	naturally_occurring	0 to 15.24 cm	StLouis	NA	NA	NA	NA	NA	NA	NA	NA	NA	NA	NA	NA	NA	NA	NA	NA	NA
Thornless honeylocust	Gleditsia triacanthos	St. Louis	Missouri	-90.2030315	38.6166907	10.16	fair	naturally_occurring	0 to 15.24 cm	StLouis	NA	NA	NA	NA	NA	NA	NA	NA	NA	NA	NA	NA	NA	NA	NA	NA	NA
Red maple	Acer rubrum	St. Louis	Missouri	-90.19525948	38.61386118	5.08	fair	naturally_occurring	0 to 15.24 cm	StLouis	NA	NA	NA	NA	NA	NA	NA	NA	NA	NA	NA	NA	NA	NA	NA	NA	NA
Pin oak	Quercus palustris	St. Louis	Missouri	-90.30042685	38.65344733	71.12	fair	naturally_occurring	60.96 to 76.2 cm	StLouis	NA	NA	NA	NA	NA	NA	NA	NA	NA	NA	NA	NA	NA	NA	NA	NA	NA
Pin oak	Quercus palustris	St. Louis	Missouri	-90.30049572	38.6534542	48.26	fair	naturally_occurring	45.72 to 60.96 cm	StLouis	NA	NA	NA	NA	NA	NA	NA	NA	NA	NA	NA	NA	NA	NA	NA	NA	NA
Pin oak	Quercus palustris	St. Louis	Missouri	-90.30203272	38.65361678	45.72	fair	naturally_occurring	30.48 to 45.72 cm	StLouis	NA	NA	NA	NA	NA	NA	NA	NA	NA	NA	NA	NA	NA	NA	NA	NA	NA
Pin oak	Quercus palustris	St. Louis	Missouri	-90.2685232	38.6604359	35.56	fair	naturally_occurring	30.48 to 45.72 cm	StLouis	NA	NA	NA	NA	NA	NA	NA	NA	NA	NA	NA	NA	NA	NA	NA	NA	NA
Black locust	Robinia pseudoacacia	St. Louis	Missouri	-90.28639833	38.65168622	35.56	poor	naturally_occurring	30.48 to 45.72 cm	StLouis	NA	NA	NA	NA	NA	NA	NA	NA	NA	NA	NA	NA	NA	NA	NA	NA	NA
[truncated: 81,595 more rows]
