# Supplementary material for: Species clustering, climate effects, and introduced species in 5 million city trees across 63 US cities
Source: eLife. 2022 Sep 27;11:e77891. doi: 10.7554/eLife.77891 (PMC9578703; doi:10.7554/eLife.77891)
Supplement: Figure 1—source data 1. — This zipped file includes all of the cleaned data used in the study (63 spreadsheets, one for each city, where each row is a tree). It is available on Dryad at https://doi.org/10.5061/dryad.2jm63xsrf. [file elife-77891-fig1-data1.zip › Phoenix_Final_2022-06-18.csv]

common_name	scientific_name	city	state	diameter_breast_height_CM	height_M	native	height_binned_M	diameter_breast_height_binned_CM	greater_metro	city_ID	tree_ID	planted_date	most_recent_observation	retired_date	most_recent_observation_type	longitude_coordinate	latitude_coordinate	location_type	zipcode	address	neighborhood	location_name	ward	district	overhead_utility	condition	percent_population
Bean tree	Acacia salicina	Phoenix	Arizona	3.8	3.68	introduced	0 to 4.57 m	0 to 15.24 cm	Phoenix	NA	NA	NA	NA	NA	NA	NA	NA	NA	NA	NA	NA	NA	NA	NA	NA	NA	NA
Bean tree	Acacia salicina	Phoenix	Arizona	3.4	3.01	introduced	0 to 4.57 m	0 to 15.24 cm	Phoenix	NA	NA	NA	NA	NA	NA	NA	NA	NA	NA	NA	NA	NA	NA	NA	NA	NA	NA
Bean tree	Acacia salicina	Phoenix	Arizona	4.860041	2.73	introduced	0 to 4.57 m	0 to 15.24 cm	Phoenix	NA	NA	NA	NA	NA	NA	NA	NA	NA	NA	NA	NA	NA	NA	NA	NA	NA	NA
Desert ironwood	Olneya tesota	Phoenix	Arizona	13.94417	3.87	naturally_occurring	0 to 4.57 m	0 to 15.24 cm	Phoenix	NA	NA	NA	NA	NA	NA	NA	NA	NA	NA	NA	NA	NA	NA	NA	NA	NA	NA
Desert ironwood	Olneya tesota	Phoenix	Arizona	59.90317	7.38	naturally_occurring	4.57 to 9.14 m	45.72 to 60.96 cm	Phoenix	NA	NA	NA	NA	NA	NA	NA	NA	NA	NA	NA	NA	NA	NA	NA	NA	NA	NA
Honey mesquite hybrid	Prosopis glandulosa	Phoenix	Arizona	16.7553	5.35	naturally_occurring	4.57 to 9.14 m	15.24 to 30.48 cm	Phoenix	NA	NA	NA	NA	NA	NA	NA	NA	NA	NA	NA	NA	NA	NA	NA	NA	NA	NA
Palo verde	Cercidium floridum	Phoenix	Arizona	11.155716	4.67	no_info	4.57 to 9.14 m	0 to 15.24 cm	Phoenix	NA	NA	NA	NA	NA	NA	NA	NA	NA	NA	NA	NA	NA	NA	NA	NA	NA	NA
Palo verde	Cercidium floridum	Phoenix	Arizona	15.741982	5.39	no_info	4.57 to 9.14 m	15.24 to 30.48 cm	Phoenix	NA	NA	NA	NA	NA	NA	NA	NA	NA	NA	NA	NA	NA	NA	NA	NA	NA	NA
Palo verde	Cercidium floridum	Phoenix	Arizona	16.359707	5.23	no_info	4.57 to 9.14 m	15.24 to 30.48 cm	Phoenix	NA	NA	NA	NA	NA	NA	NA	NA	NA	NA	NA	NA	NA	NA	NA	NA	NA	NA
Palo verde	Cercidium floridum	Phoenix	Arizona	12.987686	5.23	no_info	4.57 to 9.14 m	0 to 15.24 cm	Phoenix	NA	NA	NA	NA	NA	NA	NA	NA	NA	NA	NA	NA	NA	NA	NA	NA	NA	NA
Velvet mesquite	Prosopis velutina	Phoenix	Arizona	10.29138	4.05	naturally_occurring	0 to 4.57 m	0 to 15.24 cm	Phoenix	NA	NA	NA	NA	NA	NA	NA	NA	NA	NA	NA	NA	NA	NA	NA	NA	NA	NA
Velvet mesquite	Prosopis velutina	Phoenix	Arizona	9.774457	4.26	naturally_occurring	0 to 4.57 m	0 to 15.24 cm	Phoenix	NA	NA	NA	NA	NA	NA	NA	NA	NA	NA	NA	NA	NA	NA	NA	NA	NA	NA
Velvet mesquite	Prosopis velutina	Phoenix	Arizona	6.708204	3.95	naturally_occurring	0 to 4.57 m	0 to 15.24 cm	Phoenix	NA	NA	NA	NA	NA	NA	NA	NA	NA	NA	NA	NA	NA	NA	NA	NA	NA	NA
Chilean mesquite	Prosopis chilensis	Phoenix	Arizona	30.8	6.95	introduced	4.57 to 9.14 m	30.48 to 45.72 cm	Phoenix	NA	NA	NA	NA	NA	NA	NA	NA	NA	NA	NA	NA	NA	NA	NA	NA	NA	NA
Queen palm	Syagrus romanzoffiana	Phoenix	Arizona	25	6	introduced	4.57 to 9.14 m	15.24 to 30.48 cm	Phoenix	NA	NA	NA	NA	NA	NA	NA	NA	NA	NA	NA	NA	NA	NA	NA	NA	NA	NA
Weeping bottlebrush	Callistemon viminalis	Phoenix	Arizona	10.124228	4.7	no_info	4.57 to 9.14 m	0 to 15.24 cm	Phoenix	NA	NA	NA	NA	NA	NA	NA	NA	NA	NA	NA	NA	NA	NA	NA	NA	NA	NA
(corner by coop) mulberry	Morus alba	Phoenix	Arizona	63.169534	34.6	introduced	more than 18.29 m	60.96 to 76.2 cm	Phoenix	NA	NA	NA	NA	NA	NA	NA	NA	NA	NA	NA	NA	NA	NA	NA	NA	NA	NA
Ash	Fraxinus	Phoenix	Arizona	38.496363	27.6	no_info	more than 18.29 m	30.48 to 45.72 cm	Phoenix	NA	NA	NA	NA	NA	NA	NA	NA	NA	NA	NA	NA	NA	NA	NA	NA	NA	NA
Ash	Fraxinus	Phoenix	Arizona	39.87844	32.6	no_info	more than 18.29 m	30.48 to 45.72 cm	Phoenix	NA	NA	NA	NA	NA	NA	NA	NA	NA	NA	NA	NA	NA	NA	NA	NA	NA	NA
Ash	Fraxinus	Phoenix	Arizona	51.649492	22.1	no_info	more than 18.29 m	45.72 to 60.96 cm	Phoenix	NA	NA	NA	NA	NA	NA	NA	NA	NA	NA	NA	NA	NA	NA	NA	NA	NA	NA
Ash	Fraxinus	Phoenix	Arizona	27.7	23.6	no_info	more than 18.29 m	15.24 to 30.48 cm	Phoenix	NA	NA	NA	NA	NA	NA	NA	NA	NA	NA	NA	NA	NA	NA	NA	NA	NA	NA
Chinese privet	Ligustrum sinense	Phoenix	Arizona	9.21629	5.63	introduced	4.57 to 9.14 m	0 to 15.24 cm	Phoenix	NA	NA	NA	NA	NA	NA	NA	NA	NA	NA	NA	NA	NA	NA	NA	NA	NA	NA
Chinese privet	Ligustrum sinense	Phoenix	Arizona	49.724139	22.6	introduced	more than 18.29 m	45.72 to 60.96 cm	Phoenix	NA	NA	NA	NA	NA	NA	NA	NA	NA	NA	NA	NA	NA	NA	NA	NA	NA	NA
Grapefruit	Citrus paradisi	Phoenix	Arizona	22.010452	4.84	introduced	4.57 to 9.14 m	15.24 to 30.48 cm	Phoenix	NA	NA	NA	NA	NA	NA	NA	NA	NA	NA	NA	NA	NA	NA	NA	NA	NA	NA
Grapefruit	Citrus paradisi	Phoenix	Arizona	31.305431	9.62	introduced	9.14 to 13.71 m	30.48 to 45.72 cm	Phoenix	NA	NA	NA	NA	NA	NA	NA	NA	NA	NA	NA	NA	NA	NA	NA	NA	NA	NA
Grapefruit	Citrus paradisi	Phoenix	Arizona	17.291038	6.28	introduced	4.57 to 9.14 m	15.24 to 30.48 cm	Phoenix	NA	NA	NA	NA	NA	NA	NA	NA	NA	NA	NA	NA	NA	NA	NA	NA	NA	NA
Grapefruit	Citrus paradisi	Phoenix	Arizona	7.993122	6.34	introduced	4.57 to 9.14 m	0 to 15.24 cm	Phoenix	NA	NA	NA	NA	NA	NA	NA	NA	NA	NA	NA	NA	NA	NA	NA	NA	NA	NA
Grapefruit	Citrus paradisi	Phoenix	Arizona	1.5	4.29	introduced	0 to 4.57 m	0 to 15.24 cm	Phoenix	NA	NA	NA	NA	NA	NA	NA	NA	NA	NA	NA	NA	NA	NA	NA	NA	NA	NA
Lemon	Citrus limon	Phoenix	Arizona	13.560973	6.6	introduced	4.57 to 9.14 m	0 to 15.24 cm	Phoenix	NA	NA	NA	NA	NA	NA	NA	NA	NA	NA	NA	NA	NA	NA	NA	NA	NA	NA
Mulberry	Morus alba	Phoenix	Arizona	54.902641	22.6	introduced	more than 18.29 m	45.72 to 60.96 cm	Phoenix	NA	NA	NA	NA	NA	NA	NA	NA	NA	NA	NA	NA	NA	NA	NA	NA	NA	NA
Mulberry	Morus alba	Phoenix	Arizona	35.512392	34.6	introduced	more than 18.29 m	30.48 to 45.72 cm	Phoenix	NA	NA	NA	NA	NA	NA	NA	NA	NA	NA	NA	NA	NA	NA	NA	NA	NA	NA
Mulberry	Morus alba	Phoenix	Arizona	42.6	45.6	introduced	more than 18.29 m	30.48 to 45.72 cm	Phoenix	NA	NA	NA	NA	NA	NA	NA	NA	NA	NA	NA	NA	NA	NA	NA	NA	NA	NA
Mulberry	Morus alba	Phoenix	Arizona	38.947786	30.6	introduced	more than 18.29 m	30.48 to 45.72 cm	Phoenix	NA	NA	NA	NA	NA	NA	NA	NA	NA	NA	NA	NA	NA	NA	NA	NA	NA	NA
Mulberry	Morus alba	Phoenix	Arizona	29.780195	32.6	introduced	more than 18.29 m	15.24 to 30.48 cm	Phoenix	NA	NA	NA	NA	NA	NA	NA	NA	NA	NA	NA	NA	NA	NA	NA	NA	NA	NA
Mulberry	Morus alba	Phoenix	Arizona	23.760892	8.6	introduced	4.57 to 9.14 m	15.24 to 30.48 cm	Phoenix	NA	NA	NA	NA	NA	NA	NA	NA	NA	NA	NA	NA	NA	NA	NA	NA	NA	NA
Orange	Citrus reticulata	Phoenix	Arizona	14.78276	5.29	introduced	4.57 to 9.14 m	0 to 15.24 cm	Phoenix	NA	NA	NA	NA	NA	NA	NA	NA	NA	NA	NA	NA	NA	NA	NA	NA	NA	NA
Pecan	Carya illinoinensis	Phoenix	Arizona	49.2	30.6	introduced	more than 18.29 m	45.72 to 60.96 cm	Phoenix	NA	NA	NA	NA	NA	NA	NA	NA	NA	NA	NA	NA	NA	NA	NA	NA	NA	NA
Pecan	Carya illinoinensis	Phoenix	Arizona	42.475052	26.8	introduced	more than 18.29 m	30.48 to 45.72 cm	Phoenix	NA	NA	NA	NA	NA	NA	NA	NA	NA	NA	NA	NA	NA	NA	NA	NA	NA	NA
African sumac	Searsia lancea	Phoenix	Arizona	19.228885	6.4	introduced	4.57 to 9.14 m	15.24 to 30.48 cm	Phoenix	NA	NA	NA	NA	NA	NA	NA	NA	NA	NA	NA	NA	NA	NA	NA	NA	NA	NA
Myrtle	Myrtus communis	Phoenix	Arizona	18.61451	5.8	introduced	4.57 to 9.14 m	15.24 to 30.48 cm	Phoenix	NA	NA	NA	NA	NA	NA	NA	NA	NA	NA	NA	NA	NA	NA	NA	NA	NA	NA
Sour orange	Citrus aurantium	Phoenix	Arizona	16.095419	4.6	introduced	4.57 to 9.14 m	15.24 to 30.48 cm	Phoenix	NA	NA	NA	NA	NA	NA	NA	NA	NA	NA	NA	NA	NA	NA	NA	NA	NA	NA
Velvet ash	Fraxinus velutina	Phoenix	Arizona	46.2	11.1	naturally_occurring	9.14 to 13.71 m	45.72 to 60.96 cm	Phoenix	NA	NA	NA	NA	NA	NA	NA	NA	NA	NA	NA	NA	NA	NA	NA	NA	NA	NA
Velvet mesquite	Prosopis velutina	Phoenix	Arizona	25.567362	8.12	naturally_occurring	4.57 to 9.14 m	15.24 to 30.48 cm	Phoenix	NA	NA	NA	NA	NA	NA	NA	NA	NA	NA	NA	NA	NA	NA	NA	NA	NA	NA
Arizona (velvet) ash	Fraxinus velutina	Phoenix	Arizona	12.5	5.4	naturally_occurring	4.57 to 9.14 m	0 to 15.24 cm	Phoenix	NA	NA	NA	NA	NA	NA	NA	NA	NA	NA	NA	NA	NA	NA	NA	NA	NA	NA
Indian rosewood	Dalbergia latifolia	Phoenix	Arizona	24.5	6.4	introduced	4.57 to 9.14 m	15.24 to 30.48 cm	Phoenix	NA	NA	NA	NA	NA	NA	NA	NA	NA	NA	NA	NA	NA	NA	NA	NA	NA	NA
Indian rosewood	Dalbergia latifolia	Phoenix	Arizona	11.5	8	introduced	4.57 to 9.14 m	0 to 15.24 cm	Phoenix	NA	NA	NA	NA	NA	NA	NA	NA	NA	NA	NA	NA	NA	NA	NA	NA	NA	NA
Pink flower peach tree	Prunus persica	Phoenix	Arizona	4.5	3.96	introduced	0 to 4.57 m	0 to 15.24 cm	Phoenix	NA	NA	NA	NA	NA	NA	NA	NA	NA	NA	NA	NA	NA	NA	NA	NA	NA	NA
Sour orange	Citrus aurantium	Phoenix	Arizona	2.343075	3.6	introduced	0 to 4.57 m	0 to 15.24 cm	Phoenix	NA	NA	NA	NA	NA	NA	NA	NA	NA	NA	NA	NA	NA	NA	NA	NA	NA	NA
Weeping bottle brush	Callistemon viminalis	Phoenix	Arizona	8.01561	3.57	no_info	0 to 4.57 m	0 to 15.24 cm	Phoenix	NA	NA	NA	NA	NA	NA	NA	NA	NA	NA	NA	NA	NA	NA	NA	NA	NA	NA
Grapefruit	Citrus paradisi	Phoenix	Arizona	33.5361	5.53	introduced	4.57 to 9.14 m	30.48 to 45.72 cm	Phoenix	NA	NA	NA	NA	NA	NA	NA	NA	NA	NA	NA	NA	NA	NA	NA	NA	NA	NA
Orange	Citrus aurantium	Phoenix	Arizona	21.244529	6.82	introduced	4.57 to 9.14 m	15.24 to 30.48 cm	Phoenix	NA	NA	NA	NA	NA	NA	NA	NA	NA	NA	NA	NA	NA	NA	NA	NA	NA	NA
Palo brea	Cercidium floridum	Phoenix	Arizona	24.183465	7.49	no_info	4.57 to 9.14 m	15.24 to 30.48 cm	Phoenix	NA	NA	NA	NA	NA	NA	NA	NA	NA	NA	NA	NA	NA	NA	NA	NA	NA	NA
Grape fruit	Citrus paradisi	Phoenix	Arizona	6.874045	3.58	introduced	0 to 4.57 m	0 to 15.24 cm	Phoenix	NA	NA	NA	NA	NA	NA	NA	NA	NA	NA	NA	NA	NA	NA	NA	NA	NA	NA
Mediterranean fan palm	Chamaerops humilis	Phoenix	Arizona	14.25	2.8	introduced	0 to 4.57 m	0 to 15.24 cm	Phoenix	NA	NA	NA	NA	NA	NA	NA	NA	NA	NA	NA	NA	NA	NA	NA	NA	NA	NA
Mesquite	Prosopis	Phoenix	Arizona	29.154759	6.9	no_info	4.57 to 9.14 m	15.24 to 30.48 cm	Phoenix	NA	NA	NA	NA	NA	NA	NA	NA	NA	NA	NA	NA	NA	NA	NA	NA	NA	NA
Queen palm	Syagrus romanzoffiana	Phoenix	Arizona	23	9.12	introduced	4.57 to 9.14 m	15.24 to 30.48 cm	Phoenix	NA	NA	NA	NA	NA	NA	NA	NA	NA	NA	NA	NA	NA	NA	NA	NA	NA	NA
NA	Citrus	Phoenix	Arizona	8.046117	4.2	no_info	0 to 4.57 m	0 to 15.24 cm	Phoenix	NA	NA	NA	NA	NA	NA	NA	NA	NA	NA	NA	NA	NA	NA	NA	NA	NA	NA
NA	Ficus microcarpa	Phoenix	Arizona	15.101738	5.8	introduced	4.57 to 9.14 m	0 to 15.24 cm	Phoenix	NA	NA	NA	NA	NA	NA	NA	NA	NA	NA	NA	NA	NA	NA	NA	NA	NA	NA
Blue palo verde	Cercidium floridum	Phoenix	Arizona	16.724234	6.42	no_info	4.57 to 9.14 m	15.24 to 30.48 cm	Phoenix	NA	NA	NA	NA	NA	NA	NA	NA	NA	NA	NA	NA	NA	NA	NA	NA	NA	NA
Tree brazilian pepper	Schinus terebinthifolia	Phoenix	Arizona	5.220153	3.27	introduced	0 to 4.57 m	0 to 15.24 cm	Phoenix	NA	NA	NA	NA	NA	NA	NA	NA	NA	NA	NA	NA	NA	NA	NA	NA	NA	NA
Chinese elm or lacebark elm	Ulmus parvifolia	Phoenix	Arizona	7.18401	4.8	introduced	4.57 to 9.14 m	0 to 15.24 cm	Phoenix	NA	NA	NA	NA	NA	NA	NA	NA	NA	NA	NA	NA	NA	NA	NA	NA	NA	NA
Chinese elm or lacebark elm	Ulmus parvifolia	Phoenix	Arizona	9.729337	4.6	introduced	4.57 to 9.14 m	0 to 15.24 cm	Phoenix	NA	NA	NA	NA	NA	NA	NA	NA	NA	NA	NA	NA	NA	NA	NA	NA	NA	NA
Chinese elm or lacebark elm	Ulmus parvifolia	Phoenix	Arizona	3.3	3.56	introduced	0 to 4.57 m	0 to 15.24 cm	Phoenix	NA	NA	NA	NA	NA	NA	NA	NA	NA	NA	NA	NA	NA	NA	NA	NA	NA	NA
Palo brea	Cercidium floridum	Phoenix	Arizona	59.360003	9.1	no_info	4.57 to 9.14 m	45.72 to 60.96 cm	Phoenix	NA	NA	NA	NA	NA	NA	NA	NA	NA	NA	NA	NA	NA	NA	NA	NA	NA	NA
Paloverde.mexican palo verde	Cercidium floridum	Phoenix	Arizona	7.890501	3.18	no_info	0 to 4.57 m	0 to 15.24 cm	Phoenix	NA	NA	NA	NA	NA	NA	NA	NA	NA	NA	NA	NA	NA	NA	NA	NA	NA	NA
Shamel ash	Fraxinus uhdei	Phoenix	Arizona	19.3	7.6	introduced	4.57 to 9.14 m	15.24 to 30.48 cm	Phoenix	NA	NA	NA	NA	NA	NA	NA	NA	NA	NA	NA	NA	NA	NA	NA	NA	NA	NA
Shamel ash	Fraxinus uhdei	Phoenix	Arizona	32.9	8.5	introduced	4.57 to 9.14 m	30.48 to 45.72 cm	Phoenix	NA	NA	NA	NA	NA	NA	NA	NA	NA	NA	NA	NA	NA	NA	NA	NA	NA	NA
Shamel ash	Fraxinus uhdei	Phoenix	Arizona	14.8	6.44	introduced	4.57 to 9.14 m	0 to 15.24 cm	Phoenix	NA	NA	NA	NA	NA	NA	NA	NA	NA	NA	NA	NA	NA	NA	NA	NA	NA	NA
(jagged leaf)	Fraxinus	Phoenix	Arizona	21.5	5.76	no_info	4.57 to 9.14 m	15.24 to 30.48 cm	Phoenix	NA	NA	NA	NA	NA	NA	NA	NA	NA	NA	NA	NA	NA	NA	NA	NA	NA	NA
Front 2	Fraxinus	Phoenix	Arizona	24.580683	4.33	no_info	0 to 4.57 m	15.24 to 30.48 cm	Phoenix	NA	NA	NA	NA	NA	NA	NA	NA	NA	NA	NA	NA	NA	NA	NA	NA	NA	NA
Indian laurel fig	Ficus microcarpa	Phoenix	Arizona	18.794946	7.4	introduced	4.57 to 9.14 m	15.24 to 30.48 cm	Phoenix	NA	NA	NA	NA	NA	NA	NA	NA	NA	NA	NA	NA	NA	NA	NA	NA	NA	NA
Indian laurel fig	Ficus microcarpa	Phoenix	Arizona	24.703239	6.41	introduced	4.57 to 9.14 m	15.24 to 30.48 cm	Phoenix	NA	NA	NA	NA	NA	NA	NA	NA	NA	NA	NA	NA	NA	NA	NA	NA	NA	NA
Indian laurel fig	Ficus microcarpa	Phoenix	Arizona	29.663277	3.79	introduced	0 to 4.57 m	15.24 to 30.48 cm	Phoenix	NA	NA	NA	NA	NA	NA	NA	NA	NA	NA	NA	NA	NA	NA	NA	NA	NA	NA
Indian laurel fig	Ficus microcarpa	Phoenix	Arizona	22.735655	2.98	introduced	0 to 4.57 m	15.24 to 30.48 cm	Phoenix	NA	NA	NA	NA	NA	NA	NA	NA	NA	NA	NA	NA	NA	NA	NA	NA	NA	NA
Indian laurel fig	Ficus microcarpa	Phoenix	Arizona	35.575553	2.39	introduced	0 to 4.57 m	30.48 to 45.72 cm	Phoenix	NA	NA	NA	NA	NA	NA	NA	NA	NA	NA	NA	NA	NA	NA	NA	NA	NA	NA
Queen palm	Syagrus romanzoffiana	Phoenix	Arizona	28.8	6.53	introduced	4.57 to 9.14 m	15.24 to 30.48 cm	Phoenix	NA	NA	NA	NA	NA	NA	NA	NA	NA	NA	NA	NA	NA	NA	NA	NA	NA	NA
Queen palm	Syagrus romanzoffiana	Phoenix	Arizona	39.7	5.04	introduced	4.57 to 9.14 m	30.48 to 45.72 cm	Phoenix	NA	NA	NA	NA	NA	NA	NA	NA	NA	NA	NA	NA	NA	NA	NA	NA	NA	NA
Queen palm	Syagrus romanzoffiana	Phoenix	Arizona	44.2	6.72	introduced	4.57 to 9.14 m	30.48 to 45.72 cm	Phoenix	NA	NA	NA	NA	NA	NA	NA	NA	NA	NA	NA	NA	NA	NA	NA	NA	NA	NA
Queen palm	Syagrus romanzoffiana	Phoenix	Arizona	27.1	7.26	introduced	4.57 to 9.14 m	15.24 to 30.48 cm	Phoenix	NA	NA	NA	NA	NA	NA	NA	NA	NA	NA	NA	NA	NA	NA	NA	NA	NA	NA
Same as unknown front	Fraxinus	Phoenix	Arizona	24.6	5.22	no_info	4.57 to 9.14 m	15.24 to 30.48 cm	Phoenix	NA	NA	NA	NA	NA	NA	NA	NA	NA	NA	NA	NA	NA	NA	NA	NA	NA	NA
Mexican blue palm	Brahea armata	Phoenix	Arizona	58.1	5.72	introduced	4.57 to 9.14 m	45.72 to 60.96 cm	Phoenix	NA	NA	NA	NA	NA	NA	NA	NA	NA	NA	NA	NA	NA	NA	NA	NA	NA	NA
Queen palm	Syagrus romanzoffiana	Phoenix	Arizona	21.2	5.31	introduced	4.57 to 9.14 m	15.24 to 30.48 cm	Phoenix	NA	NA	NA	NA	NA	NA	NA	NA	NA	NA	NA	NA	NA	NA	NA	NA	NA	NA
Queen palm	Syagrus romanzoffiana	Phoenix	Arizona	24.5	5.21	introduced	4.57 to 9.14 m	15.24 to 30.48 cm	Phoenix	NA	NA	NA	NA	NA	NA	NA	NA	NA	NA	NA	NA	NA	NA	NA	NA	NA	NA
Queen palm	Syagrus romanzoffiana	Phoenix	Arizona	35.8	6.67	introduced	4.57 to 9.14 m	30.48 to 45.72 cm	Phoenix	NA	NA	NA	NA	NA	NA	NA	NA	NA	NA	NA	NA	NA	NA	NA	NA	NA	NA
Ash	Fraxinus	Phoenix	Arizona	17	7.4	no_info	4.57 to 9.14 m	15.24 to 30.48 cm	Phoenix	NA	NA	NA	NA	NA	NA	NA	NA	NA	NA	NA	NA	NA	NA	NA	NA	NA	NA
Ash	Fraxinus	Phoenix	Arizona	15.5	6.6	no_info	4.57 to 9.14 m	15.24 to 30.48 cm	Phoenix	NA	NA	NA	NA	NA	NA	NA	NA	NA	NA	NA	NA	NA	NA	NA	NA	NA	NA
Chilean mesquite	Prosopis chilensis	Phoenix	Arizona	40.5	7.8	introduced	4.57 to 9.14 m	30.48 to 45.72 cm	Phoenix	NA	NA	NA	NA	NA	NA	NA	NA	NA	NA	NA	NA	NA	NA	NA	NA	NA	NA
China berry. white cedar	Melia azedarach	Phoenix	Arizona	8.5	4.7	introduced	4.57 to 9.14 m	0 to 15.24 cm	Phoenix	NA	NA	NA	NA	NA	NA	NA	NA	NA	NA	NA	NA	NA	NA	NA	NA	NA	NA
China berry. white cedar	Melia azedarach	Phoenix	Arizona	6.9	4.9	introduced	4.57 to 9.14 m	0 to 15.24 cm	Phoenix	NA	NA	NA	NA	NA	NA	NA	NA	NA	NA	NA	NA	NA	NA	NA	NA	NA	NA
Ocotillo	Fouquieria splendens	Phoenix	Arizona	2	3.4	naturally_occurring	0 to 4.57 m	0 to 15.24 cm	Phoenix	NA	NA	NA	NA	NA	NA	NA	NA	NA	NA	NA	NA	NA	NA	NA	NA	NA	NA
Saguaro	Carnegiea gigantea	Phoenix	Arizona	63	5.5	naturally_occurring	4.57 to 9.14 m	60.96 to 76.2 cm	Phoenix	NA	NA	NA	NA	NA	NA	NA	NA	NA	NA	NA	NA	NA	NA	NA	NA	NA	NA
Saguaro	Carnegiea gigantea	Phoenix	Arizona	62	4.9	naturally_occurring	4.57 to 9.14 m	60.96 to 76.2 cm	Phoenix	NA	NA	NA	NA	NA	NA	NA	NA	NA	NA	NA	NA	NA	NA	NA	NA	NA	NA
White mulberry	Morus alba	Phoenix	Arizona	24.8	7.8	introduced	4.57 to 9.14 m	15.24 to 30.48 cm	Phoenix	NA	NA	NA	NA	NA	NA	NA	NA	NA	NA	NA	NA	NA	NA	NA	NA	NA	NA
White mulberry	Morus alba	Phoenix	Arizona	16.7	6.6	introduced	4.57 to 9.14 m	15.24 to 30.48 cm	Phoenix	NA	NA	NA	NA	NA	NA	NA	NA	NA	NA	NA	NA	NA	NA	NA	NA	NA	NA
Aleppo pine	Pinus halepensis	Phoenix	Arizona	43.8	10.1	introduced	9.14 to 13.71 m	30.48 to 45.72 cm	Phoenix	NA	NA	NA	NA	NA	NA	NA	NA	NA	NA	NA	NA	NA	NA	NA	NA	NA	NA
Aleppo pine	Pinus halepensis	Phoenix	Arizona	24.5	9.6	introduced	9.14 to 13.71 m	15.24 to 30.48 cm	Phoenix	NA	NA	NA	NA	NA	NA	NA	NA	NA	NA	NA	NA	NA	NA	NA	NA	NA	NA
Aleppo pine	Pinus halepensis	Phoenix	Arizona	21.401402	8	introduced	4.57 to 9.14 m	15.24 to 30.48 cm	Phoenix	NA	NA	NA	NA	NA	NA	NA	NA	NA	NA	NA	NA	NA	NA	NA	NA	NA	NA
Aleppo pine	Pinus halepensis	Phoenix	Arizona	28.546103	7.6	introduced	4.57 to 9.14 m	15.24 to 30.48 cm	Phoenix	NA	NA	NA	NA	NA	NA	NA	NA	NA	NA	NA	NA	NA	NA	NA	NA	NA	NA
Aleppo pine	Pinus halepensis	Phoenix	Arizona	108.542434	21.5	introduced	more than 18.29 m	more than 76.2 cm	Phoenix	NA	NA	NA	NA	NA	NA	NA	NA	NA	NA	NA	NA	NA	NA	NA	NA	NA	NA
Apricot	Prunus armeniaca	Phoenix	Arizona	23.195043	4.84	introduced	4.57 to 9.14 m	15.24 to 30.48 cm	Phoenix	NA	NA	NA	NA	NA	NA	NA	NA	NA	NA	NA	NA	NA	NA	NA	NA	NA	NA
Apricot	Prunus armeniaca	Phoenix	Arizona	15.143976	3.92	introduced	0 to 4.57 m	0 to 15.24 cm	Phoenix	NA	NA	NA	NA	NA	NA	NA	NA	NA	NA	NA	NA	NA	NA	NA	NA	NA	NA
Common fig	Ficus carica	Phoenix	Arizona	27.650316	4.35	introduced	0 to 4.57 m	15.24 to 30.48 cm	Phoenix	NA	NA	NA	NA	NA	NA	NA	NA	NA	NA	NA	NA	NA	NA	NA	NA	NA	NA
Fremont cottonwood	Populus fremontii	Phoenix	Arizona	132	24.6	introduced	more than 18.29 m	more than 76.2 cm	Phoenix	NA	NA	NA	NA	NA	NA	NA	NA	NA	NA	NA	NA	NA	NA	NA	NA	NA	NA
Fremont cottonwood	Populus fremontii	Phoenix	Arizona	65	21.6	introduced	more than 18.29 m	60.96 to 76.2 cm	Phoenix	NA	NA	NA	NA	NA	NA	NA	NA	NA	NA	NA	NA	NA	NA	NA	NA	NA	NA
Fremont cottonwood	Populus fremontii	Phoenix	Arizona	65.5	26.6	introduced	more than 18.29 m	60.96 to 76.2 cm	Phoenix	NA	NA	NA	NA	NA	NA	NA	NA	NA	NA	NA	NA	NA	NA	NA	NA	NA	NA
Fremont cottonwood	Populus fremontii	Phoenix	Arizona	69	26.6	introduced	more than 18.29 m	60.96 to 76.2 cm	Phoenix	NA	NA	NA	NA	NA	NA	NA	NA	NA	NA	NA	NA	NA	NA	NA	NA	NA	NA
Grapefruit	Citrus paradisi	Phoenix	Arizona	27.752658	4.44	introduced	0 to 4.57 m	15.24 to 30.48 cm	Phoenix	NA	NA	NA	NA	NA	NA	NA	NA	NA	NA	NA	NA	NA	NA	NA	NA	NA	NA
Grapefruit	Citrus paradisi	Phoenix	Arizona	30.580222	6.51	introduced	4.57 to 9.14 m	30.48 to 45.72 cm	Phoenix	NA	NA	NA	NA	NA	NA	NA	NA	NA	NA	NA	NA	NA	NA	NA	NA	NA	NA
Italian cypress	Cupressus sempervirens	Phoenix	Arizona	106.019102	6.5	introduced	4.57 to 9.14 m	more than 76.2 cm	Phoenix	NA	NA	NA	NA	NA	NA	NA	NA	NA	NA	NA	NA	NA	NA	NA	NA	NA	NA
Lemon	Citrus limon	Phoenix	Arizona	24.067821	5.31	introduced	4.57 to 9.14 m	15.24 to 30.48 cm	Phoenix	NA	NA	NA	NA	NA	NA	NA	NA	NA	NA	NA	NA	NA	NA	NA	NA	NA	NA
Navel	Citrus aurantium	Phoenix	Arizona	22.412943	5	introduced	4.57 to 9.14 m	15.24 to 30.48 cm	Phoenix	NA	NA	NA	NA	NA	NA	NA	NA	NA	NA	NA	NA	NA	NA	NA	NA	NA	NA
Navel	Citrus aurantium	Phoenix	Arizona	14.331434	5.31	introduced	4.57 to 9.14 m	0 to 15.24 cm	Phoenix	NA	NA	NA	NA	NA	NA	NA	NA	NA	NA	NA	NA	NA	NA	NA	NA	NA	NA
Navel	Citrus aurantium	Phoenix	Arizona	20.793268	5.1	introduced	4.57 to 9.14 m	15.24 to 30.48 cm	Phoenix	NA	NA	NA	NA	NA	NA	NA	NA	NA	NA	NA	NA	NA	NA	NA	NA	NA	NA
Peach	Prunus persica	Phoenix	Arizona	24.347484	4.29	introduced	0 to 4.57 m	15.24 to 30.48 cm	Phoenix	NA	NA	NA	NA	NA	NA	NA	NA	NA	NA	NA	NA	NA	NA	NA	NA	NA	NA
Peach	Prunus persica	Phoenix	Arizona	18.610212	3.93	introduced	0 to 4.57 m	15.24 to 30.48 cm	Phoenix	NA	NA	NA	NA	NA	NA	NA	NA	NA	NA	NA	NA	NA	NA	NA	NA	NA	NA
Velvet or arizona ash	Fraxinus velutina	Phoenix	Arizona	63	17.1	naturally_occurring	13.71 to 18.29 m	60.96 to 76.2 cm	Phoenix	NA	NA	NA	NA	NA	NA	NA	NA	NA	NA	NA	NA	NA	NA	NA	NA	NA	NA
Velvet or arizona ash	Fraxinus velutina	Phoenix	Arizona	66	16.6	naturally_occurring	13.71 to 18.29 m	60.96 to 76.2 cm	Phoenix	NA	NA	NA	NA	NA	NA	NA	NA	NA	NA	NA	NA	NA	NA	NA	NA	NA	NA
Velvet or arizona ash	Fraxinus velutina	Phoenix	Arizona	51.812643	9	naturally_occurring	4.57 to 9.14 m	45.72 to 60.96 cm	Phoenix	NA	NA	NA	NA	NA	NA	NA	NA	NA	NA	NA	NA	NA	NA	NA	NA	NA	NA
Velvet or arizona ash	Fraxinus velutina	Phoenix	Arizona	42.1	21.6	naturally_occurring	more than 18.29 m	30.48 to 45.72 cm	Phoenix	NA	NA	NA	NA	NA	NA	NA	NA	NA	NA	NA	NA	NA	NA	NA	NA	NA	NA
White mulberry	Morus alba	Phoenix	Arizona	43.539178	18.6	introduced	more than 18.29 m	30.48 to 45.72 cm	Phoenix	NA	NA	NA	NA	NA	NA	NA	NA	NA	NA	NA	NA	NA	NA	NA	NA	NA	NA
India rosewood	Dalbergia latifolia	Phoenix	Arizona	1.627882	3.4	introduced	0 to 4.57 m	0 to 15.24 cm	Phoenix	NA	NA	NA	NA	NA	NA	NA	NA	NA	NA	NA	NA	NA	NA	NA	NA	NA	NA
India rosewood	Dalbergia latifolia	Phoenix	Arizona	2	3.52	introduced	0 to 4.57 m	0 to 15.24 cm	Phoenix	NA	NA	NA	NA	NA	NA	NA	NA	NA	NA	NA	NA	NA	NA	NA	NA	NA	NA
Sonoran palo verde	Cercidium floridum	Phoenix	Arizona	8.438602	4.6	no_info	4.57 to 9.14 m	0 to 15.24 cm	Phoenix	NA	NA	NA	NA	NA	NA	NA	NA	NA	NA	NA	NA	NA	NA	NA	NA	NA	NA
Sonoran palo verde	Cercidium floridum	Phoenix	Arizona	9.361624	5.99	no_info	4.57 to 9.14 m	0 to 15.24 cm	Phoenix	NA	NA	NA	NA	NA	NA	NA	NA	NA	NA	NA	NA	NA	NA	NA	NA	NA	NA
Blue paloverde	Cercidium floridum	Phoenix	Arizona	41.109731	9.1	no_info	4.57 to 9.14 m	30.48 to 45.72 cm	Phoenix	NA	NA	NA	NA	NA	NA	NA	NA	NA	NA	NA	NA	NA	NA	NA	NA	NA	NA
Blue paloverde	Cercidium floridum	Phoenix	Arizona	34.5	NA	no_info	NA	30.48 to 45.72 cm	Phoenix	NA	NA	NA	NA	NA	NA	NA	NA	NA	NA	NA	NA	NA	NA	NA	NA	NA	NA
Mesquite	Prosopis	Phoenix	Arizona	6.458328	4.68	no_info	4.57 to 9.14 m	0 to 15.24 cm	Phoenix	NA	NA	NA	NA	NA	NA	NA	NA	NA	NA	NA	NA	NA	NA	NA	NA	NA	NA
Mesquite	Prosopis	Phoenix	Arizona	38.281588	7.3	no_info	4.57 to 9.14 m	30.48 to 45.72 cm	Phoenix	NA	NA	NA	NA	NA	NA	NA	NA	NA	NA	NA	NA	NA	NA	NA	NA	NA	NA
Mesquite	Prosopis	Phoenix	Arizona	33.2	NA	no_info	NA	30.48 to 45.72 cm	Phoenix	NA	NA	NA	NA	NA	NA	NA	NA	NA	NA	NA	NA	NA	NA	NA	NA	NA	NA
Queen palm	Syagrus romanzoffiana	Phoenix	Arizona	31.8	4.97	introduced	4.57 to 9.14 m	30.48 to 45.72 cm	Phoenix	NA	NA	NA	NA	NA	NA	NA	NA	NA	NA	NA	NA	NA	NA	NA	NA	NA	NA
Queen palm	Syagrus romanzoffiana	Phoenix	Arizona	13.8	3.5	introduced	0 to 4.57 m	0 to 15.24 cm	Phoenix	NA	NA	NA	NA	NA	NA	NA	NA	NA	NA	NA	NA	NA	NA	NA	NA	NA	NA
Queen palm	Syagrus romanzoffiana	Phoenix	Arizona	18.5	4.83	introduced	4.57 to 9.14 m	15.24 to 30.48 cm	Phoenix	NA	NA	NA	NA	NA	NA	NA	NA	NA	NA	NA	NA	NA	NA	NA	NA	NA	NA
Blue paloverde	Parkinsonia florida	Phoenix	Arizona	26.131016	7.55	naturally_occurring	4.57 to 9.14 m	15.24 to 30.48 cm	Phoenix	NA	NA	NA	NA	NA	NA	NA	NA	NA	NA	NA	NA	NA	NA	NA	NA	NA	NA
California palm	Washingtonia filifera	Phoenix	Arizona	47	5	naturally_occurring	4.57 to 9.14 m	45.72 to 60.96 cm	Phoenix	NA	NA	NA	NA	NA	NA	NA	NA	NA	NA	NA	NA	NA	NA	NA	NA	NA	NA
Jacaranda	Jacaranda mimosifolia	Phoenix	Arizona	14.5	7.5	introduced	4.57 to 9.14 m	0 to 15.24 cm	Phoenix	NA	NA	NA	NA	NA	NA	NA	NA	NA	NA	NA	NA	NA	NA	NA	NA	NA	NA
Oleander	Nerium oleander	Phoenix	Arizona	6.344289	4.37	introduced	0 to 4.57 m	0 to 15.24 cm	Phoenix	NA	NA	NA	NA	NA	NA	NA	NA	NA	NA	NA	NA	NA	NA	NA	NA	NA	NA
Oleander	Nerium oleander	Phoenix	Arizona	4.666905	4.23	introduced	0 to 4.57 m	0 to 15.24 cm	Phoenix	NA	NA	NA	NA	NA	NA	NA	NA	NA	NA	NA	NA	NA	NA	NA	NA	NA	NA
Oleander	Nerium oleander	Phoenix	Arizona	9.027735	4.37	introduced	0 to 4.57 m	0 to 15.24 cm	Phoenix	NA	NA	NA	NA	NA	NA	NA	NA	NA	NA	NA	NA	NA	NA	NA	NA	NA	NA
Oleander	Nerium oleander	Phoenix	Arizona	6.519202	4.23	introduced	0 to 4.57 m	0 to 15.24 cm	Phoenix	NA	NA	NA	NA	NA	NA	NA	NA	NA	NA	NA	NA	NA	NA	NA	NA	NA	NA
Resinous juglans	Juglans nigra	Phoenix	Arizona	24	6.04	introduced	4.57 to 9.14 m	15.24 to 30.48 cm	Phoenix	NA	NA	NA	NA	NA	NA	NA	NA	NA	NA	NA	NA	NA	NA	NA	NA	NA	NA
Saguaro	Carnegiea gigantea	Phoenix	Arizona	28	4.2	naturally_occurring	0 to 4.57 m	15.24 to 30.48 cm	Phoenix	NA	NA	NA	NA	NA	NA	NA	NA	NA	NA	NA	NA	NA	NA	NA	NA	NA	NA
Saguaro	Carnegiea gigantea	Phoenix	Arizona	49	4.67	naturally_occurring	4.57 to 9.14 m	45.72 to 60.96 cm	Phoenix	NA	NA	NA	NA	NA	NA	NA	NA	NA	NA	NA	NA	NA	NA	NA	NA	NA	NA
Sour orange	Citrus aurantium	Phoenix	Arizona	11.905881	4.2	introduced	0 to 4.57 m	0 to 15.24 cm	Phoenix	NA	NA	NA	NA	NA	NA	NA	NA	NA	NA	NA	NA	NA	NA	NA	NA	NA	NA
Velvet ash	Fraxinus velutina	Phoenix	Arizona	32.5	8.5	naturally_occurring	4.57 to 9.14 m	30.48 to 45.72 cm	Phoenix	NA	NA	NA	NA	NA	NA	NA	NA	NA	NA	NA	NA	NA	NA	NA	NA	NA	NA
Weeping bottlebrush	Callistemon viminalis	Phoenix	Arizona	26	8	no_info	4.57 to 9.14 m	15.24 to 30.48 cm	Phoenix	NA	NA	NA	NA	NA	NA	NA	NA	NA	NA	NA	NA	NA	NA	NA	NA	NA	NA
Arizona ash. velvet ash	Fraxinus velutina	Phoenix	Arizona	73.2	8.62	naturally_occurring	4.57 to 9.14 m	60.96 to 76.2 cm	Phoenix	NA	NA	NA	NA	NA	NA	NA	NA	NA	NA	NA	NA	NA	NA	NA	NA	NA	NA
Arizona ash. velvet ash	Fraxinus velutina	Phoenix	Arizona	31.145144	7.87	naturally_occurring	4.57 to 9.14 m	30.48 to 45.72 cm	Phoenix	NA	NA	NA	NA	NA	NA	NA	NA	NA	NA	NA	NA	NA	NA	NA	NA	NA	NA
Arizona ash. velvet ash	Fraxinus velutina	Phoenix	Arizona	32.5	7.72	naturally_occurring	4.57 to 9.14 m	30.48 to 45.72 cm	Phoenix	NA	NA	NA	NA	NA	NA	NA	NA	NA	NA	NA	NA	NA	NA	NA	NA	NA	NA
Arizona ash. velvet ash	Fraxinus velutina	Phoenix	Arizona	25.2	8.98	naturally_occurring	4.57 to 9.14 m	15.24 to 30.48 cm	Phoenix	NA	NA	NA	NA	NA	NA	NA	NA	NA	NA	NA	NA	NA	NA	NA	NA	NA	NA
Arizona ash. velvet ash	Fraxinus velutina	Phoenix	Arizona	39.1	9.62	naturally_occurring	9.14 to 13.71 m	30.48 to 45.72 cm	Phoenix	NA	NA	NA	NA	NA	NA	NA	NA	NA	NA	NA	NA	NA	NA	NA	NA	NA	NA
Arizona ash. velvet ash	Fraxinus velutina	Phoenix	Arizona	43.8	10.67	naturally_occurring	9.14 to 13.71 m	30.48 to 45.72 cm	Phoenix	NA	NA	NA	NA	NA	NA	NA	NA	NA	NA	NA	NA	NA	NA	NA	NA	NA	NA
Arizona ash. velvet ash	Fraxinus velutina	Phoenix	Arizona	34.253321	8.1	naturally_occurring	4.57 to 9.14 m	30.48 to 45.72 cm	Phoenix	NA	NA	NA	NA	NA	NA	NA	NA	NA	NA	NA	NA	NA	NA	NA	NA	NA	NA
Arizona ash. velvet ash	Fraxinus velutina	Phoenix	Arizona	39.7	9	naturally_occurring	4.57 to 9.14 m	30.48 to 45.72 cm	Phoenix	NA	NA	NA	NA	NA	NA	NA	NA	NA	NA	NA	NA	NA	NA	NA	NA	NA	NA
Arizona ash. velvet ash	Fraxinus velutina	Phoenix	Arizona	30	8.5	naturally_occurring	4.57 to 9.14 m	15.24 to 30.48 cm	Phoenix	NA	NA	NA	NA	NA	NA	NA	NA	NA	NA	NA	NA	NA	NA	NA	NA	NA	NA
Arizona ash. velvet ash	Fraxinus velutina	Phoenix	Arizona	15.6	5.84	naturally_occurring	4.57 to 9.14 m	15.24 to 30.48 cm	Phoenix	NA	NA	NA	NA	NA	NA	NA	NA	NA	NA	NA	NA	NA	NA	NA	NA	NA	NA
Arizona ash. velvet ash	Fraxinus velutina	Phoenix	Arizona	18.3	6.46	naturally_occurring	4.57 to 9.14 m	15.24 to 30.48 cm	Phoenix	NA	NA	NA	NA	NA	NA	NA	NA	NA	NA	NA	NA	NA	NA	NA	NA	NA	NA
Queen palm	Syagrus romanzoffiana	Phoenix	Arizona	19.3	7.34	introduced	4.57 to 9.14 m	15.24 to 30.48 cm	Phoenix	NA	NA	NA	NA	NA	NA	NA	NA	NA	NA	NA	NA	NA	NA	NA	NA	NA	NA
Aleppo pine	Pinus halepensis	Phoenix	Arizona	50.6	8.2	introduced	4.57 to 9.14 m	45.72 to 60.96 cm	Phoenix	NA	NA	NA	NA	NA	NA	NA	NA	NA	NA	NA	NA	NA	NA	NA	NA	NA	NA
Ash	Fraxinus	Phoenix	Arizona	3.5	2.7	no_info	0 to 4.57 m	0 to 15.24 cm	Phoenix	NA	NA	NA	NA	NA	NA	NA	NA	NA	NA	NA	NA	NA	NA	NA	NA	NA	NA
Ash	Fraxinus	Phoenix	Arizona	2.3	3	no_info	0 to 4.57 m	0 to 15.24 cm	Phoenix	NA	NA	NA	NA	NA	NA	NA	NA	NA	NA	NA	NA	NA	NA	NA	NA	NA	NA
African sumac	Searsia lancea	Phoenix	Arizona	34.3	7.3	introduced	4.57 to 9.14 m	30.48 to 45.72 cm	Phoenix	NA	NA	NA	NA	NA	NA	NA	NA	NA	NA	NA	NA	NA	NA	NA	NA	NA	NA
African sumac	Searsia lancea	Phoenix	Arizona	41.670853	8.6	introduced	4.57 to 9.14 m	30.48 to 45.72 cm	Phoenix	NA	NA	NA	NA	NA	NA	NA	NA	NA	NA	NA	NA	NA	NA	NA	NA	NA	NA
African sumac	Searsia lancea	Phoenix	Arizona	40.2	8	introduced	4.57 to 9.14 m	30.48 to 45.72 cm	Phoenix	NA	NA	NA	NA	NA	NA	NA	NA	NA	NA	NA	NA	NA	NA	NA	NA	NA	NA
Bottle tree	Brachychiton rupestris	Phoenix	Arizona	10.630616	5.91	introduced	4.57 to 9.14 m	0 to 15.24 cm	Phoenix	NA	NA	NA	NA	NA	NA	NA	NA	NA	NA	NA	NA	NA	NA	NA	NA	NA	NA
California palm	Washingtonia filifera	Phoenix	Arizona	3.2	2.43	naturally_occurring	0 to 4.57 m	0 to 15.24 cm	Phoenix	NA	NA	NA	NA	NA	NA	NA	NA	NA	NA	NA	NA	NA	NA	NA	NA	NA	NA
California palm	Washingtonia filifera	Phoenix	Arizona	73	14.6	naturally_occurring	13.71 to 18.29 m	60.96 to 76.2 cm	Phoenix	NA	NA	NA	NA	NA	NA	NA	NA	NA	NA	NA	NA	NA	NA	NA	NA	NA	NA
Grape fruitoro blanco	Citrus paradisi	Phoenix	Arizona	10.682696	4.1	introduced	0 to 4.57 m	0 to 15.24 cm	Phoenix	NA	NA	NA	NA	NA	NA	NA	NA	NA	NA	NA	NA	NA	NA	NA	NA	NA	NA
Grapefruit	Citrus paradisi	Phoenix	Arizona	7.840281	3.63	introduced	0 to 4.57 m	0 to 15.24 cm	Phoenix	NA	NA	NA	NA	NA	NA	NA	NA	NA	NA	NA	NA	NA	NA	NA	NA	NA	NA
Lemon	Citrus limon	Phoenix	Arizona	7.379024	4.18	introduced	0 to 4.57 m	0 to 15.24 cm	Phoenix	NA	NA	NA	NA	NA	NA	NA	NA	NA	NA	NA	NA	NA	NA	NA	NA	NA	NA
Luckynut	Cascabela thevetia	Phoenix	Arizona	8.783507	3.81	introduced	0 to 4.57 m	0 to 15.24 cm	Phoenix	NA	NA	NA	NA	NA	NA	NA	NA	NA	NA	NA	NA	NA	NA	NA	NA	NA	NA
Luckynut	Cascabela thevetia	Phoenix	Arizona	8.146165	2.71	introduced	0 to 4.57 m	0 to 15.24 cm	Phoenix	NA	NA	NA	NA	NA	NA	NA	NA	NA	NA	NA	NA	NA	NA	NA	NA	NA	NA
Mexican fan palm	Washingtonia robusta	Phoenix	Arizona	67	23.6	introduced	more than 18.29 m	60.96 to 76.2 cm	Phoenix	NA	NA	NA	NA	NA	NA	NA	NA	NA	NA	NA	NA	NA	NA	NA	NA	NA	NA
Mexican fan palm	Washingtonia robusta	Phoenix	Arizona	64.6	18.6	introduced	more than 18.29 m	60.96 to 76.2 cm	Phoenix	NA	NA	NA	NA	NA	NA	NA	NA	NA	NA	NA	NA	NA	NA	NA	NA	NA	NA
Sissoo	Dalbergia latifolia	Phoenix	Arizona	19.6	8.3	introduced	4.57 to 9.14 m	15.24 to 30.48 cm	Phoenix	NA	NA	NA	NA	NA	NA	NA	NA	NA	NA	NA	NA	NA	NA	NA	NA	NA	NA
Chilean mesquite	Prosopis chilensis	Phoenix	Arizona	11.2	5.3	introduced	4.57 to 9.14 m	0 to 15.24 cm	Phoenix	NA	NA	NA	NA	NA	NA	NA	NA	NA	NA	NA	NA	NA	NA	NA	NA	NA	NA
Chilean mesquite	Prosopis chilensis	Phoenix	Arizona	5	5.3	introduced	4.57 to 9.14 m	0 to 15.24 cm	Phoenix	NA	NA	NA	NA	NA	NA	NA	NA	NA	NA	NA	NA	NA	NA	NA	NA	NA	NA
Chinese elm	Ulmus parvifolia	Phoenix	Arizona	5.5	5.77	introduced	4.57 to 9.14 m	0 to 15.24 cm	Phoenix	NA	NA	NA	NA	NA	NA	NA	NA	NA	NA	NA	NA	NA	NA	NA	NA	NA	NA
Chinese elm	Ulmus parvifolia	Phoenix	Arizona	6	5.9	introduced	4.57 to 9.14 m	0 to 15.24 cm	Phoenix	NA	NA	NA	NA	NA	NA	NA	NA	NA	NA	NA	NA	NA	NA	NA	NA	NA	NA
Arizona ash. velvet ash	Fraxinus velutina	Phoenix	Arizona	20.5	21.6	naturally_occurring	more than 18.29 m	15.24 to 30.48 cm	Phoenix	NA	NA	NA	NA	NA	NA	NA	NA	NA	NA	NA	NA	NA	NA	NA	NA	NA	NA
Sweet orange	Citrus sinensis	Phoenix	Arizona	25.441108	2.9	introduced	0 to 4.57 m	15.24 to 30.48 cm	Phoenix	NA	NA	NA	NA	NA	NA	NA	NA	NA	NA	NA	NA	NA	NA	NA	NA	NA	NA
Sweet orange	Citrus sinensis	Phoenix	Arizona	21.262173	3.74	introduced	0 to 4.57 m	15.24 to 30.48 cm	Phoenix	NA	NA	NA	NA	NA	NA	NA	NA	NA	NA	NA	NA	NA	NA	NA	NA	NA	NA
Sweet orange	Citrus sinensis	Phoenix	Arizona	19.57013	4.8	introduced	4.57 to 9.14 m	15.24 to 30.48 cm	Phoenix	NA	NA	NA	NA	NA	NA	NA	NA	NA	NA	NA	NA	NA	NA	NA	NA	NA	NA
Sweet orange	Citrus sinensis	Phoenix	Arizona	20.620136	454	introduced	more than 18.29 m	15.24 to 30.48 cm	Phoenix	NA	NA	NA	NA	NA	NA	NA	NA	NA	NA	NA	NA	NA	NA	NA	NA	NA	NA
Sweet orange	Citrus sinensis	Phoenix	Arizona	13.341664	3.99	introduced	0 to 4.57 m	0 to 15.24 cm	Phoenix	NA	NA	NA	NA	NA	NA	NA	NA	NA	NA	NA	NA	NA	NA	NA	NA	NA	NA
Sweet orange	Citrus sinensis	Phoenix	Arizona	22.395759	4.88	introduced	4.57 to 9.14 m	15.24 to 30.48 cm	Phoenix	NA	NA	NA	NA	NA	NA	NA	NA	NA	NA	NA	NA	NA	NA	NA	NA	NA	NA
African sumac	Searsia lancea	Phoenix	Arizona	25.561299	6.44	introduced	4.57 to 9.14 m	15.24 to 30.48 cm	Phoenix	NA	NA	NA	NA	NA	NA	NA	NA	NA	NA	NA	NA	NA	NA	NA	NA	NA	NA
African sumac	Searsia lancea	Phoenix	Arizona	33.571863	7.55	introduced	4.57 to 9.14 m	30.48 to 45.72 cm	Phoenix	NA	NA	NA	NA	NA	NA	NA	NA	NA	NA	NA	NA	NA	NA	NA	NA	NA	NA
Aleppo pine	Pinus halepensis	Phoenix	Arizona	60.6	18.6	introduced	more than 18.29 m	45.72 to 60.96 cm	Phoenix	NA	NA	NA	NA	NA	NA	NA	NA	NA	NA	NA	NA	NA	NA	NA	NA	NA	NA
Aleppo pine	Pinus halepensis	Phoenix	Arizona	82.5	27.6	introduced	more than 18.29 m	more than 76.2 cm	Phoenix	NA	NA	NA	NA	NA	NA	NA	NA	NA	NA	NA	NA	NA	NA	NA	NA	NA	NA
Aleppo pine	Pinus halepensis	Phoenix	Arizona	54.2	31.6	introduced	more than 18.29 m	45.72 to 60.96 cm	Phoenix	NA	NA	NA	NA	NA	NA	NA	NA	NA	NA	NA	NA	NA	NA	NA	NA	NA	NA
Ash	Fraxinus	Phoenix	Arizona	24.680559	8.02	no_info	4.57 to 9.14 m	15.24 to 30.48 cm	Phoenix	NA	NA	NA	NA	NA	NA	NA	NA	NA	NA	NA	NA	NA	NA	NA	NA	NA	NA
Round leaf eucalyptus	Eucalyptus	Phoenix	Arizona	16.7	5.11	no_info	4.57 to 9.14 m	15.24 to 30.48 cm	Phoenix	NA	NA	NA	NA	NA	NA	NA	NA	NA	NA	NA	NA	NA	NA	NA	NA	NA	NA
Sonoran palo verde	Cercidium floridum	Phoenix	Arizona	26.316915	9.1	no_info	4.57 to 9.14 m	15.24 to 30.48 cm	Phoenix	NA	NA	NA	NA	NA	NA	NA	NA	NA	NA	NA	NA	NA	NA	NA	NA	NA	NA
Acacia hybrid	Acacia	Phoenix	Arizona	9.721111	3.9	no_info	0 to 4.57 m	0 to 15.24 cm	Phoenix	NA	NA	NA	NA	NA	NA	NA	NA	NA	NA	NA	NA	NA	NA	NA	NA	NA	NA
Indian laurel fig	Ficus microcarpa	Phoenix	Arizona	5.4	3.55	introduced	0 to 4.57 m	0 to 15.24 cm	Phoenix	NA	NA	NA	NA	NA	NA	NA	NA	NA	NA	NA	NA	NA	NA	NA	NA	NA	NA
Indian laurel fig	Ficus microcarpa	Phoenix	Arizona	19.193749	3.92	introduced	0 to 4.57 m	15.24 to 30.48 cm	Phoenix	NA	NA	NA	NA	NA	NA	NA	NA	NA	NA	NA	NA	NA	NA	NA	NA	NA	NA
Jacaranda	Jacaranda mimosifolia	Phoenix	Arizona	23.8	7.8	introduced	4.57 to 9.14 m	15.24 to 30.48 cm	Phoenix	NA	NA	NA	NA	NA	NA	NA	NA	NA	NA	NA	NA	NA	NA	NA	NA	NA	NA
Jacaranda	Jacaranda mimosifolia	Phoenix	Arizona	23.1	6.44	introduced	4.57 to 9.14 m	15.24 to 30.48 cm	Phoenix	NA	NA	NA	NA	NA	NA	NA	NA	NA	NA	NA	NA	NA	NA	NA	NA	NA	NA
Purple bauhinia	Bauhinia purpurea	Phoenix	Arizona	16.43259	6	introduced	4.57 to 9.14 m	15.24 to 30.48 cm	Phoenix	NA	NA	NA	NA	NA	NA	NA	NA	NA	NA	NA	NA	NA	NA	NA	NA	NA	NA
Mexican blue palm	Brahea armata	Phoenix	Arizona	34	3.8	introduced	0 to 4.57 m	30.48 to 45.72 cm	Phoenix	NA	NA	NA	NA	NA	NA	NA	NA	NA	NA	NA	NA	NA	NA	NA	NA	NA	NA
Queen palm	Syagrus romanzoffiana	Phoenix	Arizona	19.5	3.5	introduced	0 to 4.57 m	15.24 to 30.48 cm	Phoenix	NA	NA	NA	NA	NA	NA	NA	NA	NA	NA	NA	NA	NA	NA	NA	NA	NA	NA
Queen palm	Syagrus romanzoffiana	Phoenix	Arizona	22.5	4.9	introduced	4.57 to 9.14 m	15.24 to 30.48 cm	Phoenix	NA	NA	NA	NA	NA	NA	NA	NA	NA	NA	NA	NA	NA	NA	NA	NA	NA	NA
Queen palm	Syagrus romanzoffiana	Phoenix	Arizona	21	4.6	introduced	4.57 to 9.14 m	15.24 to 30.48 cm	Phoenix	NA	NA	NA	NA	NA	NA	NA	NA	NA	NA	NA	NA	NA	NA	NA	NA	NA	NA
Southern live oak	Quercus virginiana	Phoenix	Arizona	7.5	4.8	introduced	4.57 to 9.14 m	0 to 15.24 cm	Phoenix	NA	NA	NA	NA	NA	NA	NA	NA	NA	NA	NA	NA	NA	NA	NA	NA	NA	NA
Bottle tree	Brachychiton rupestris	Phoenix	Arizona	24.772969	8.1	introduced	4.57 to 9.14 m	15.24 to 30.48 cm	Phoenix	NA	NA	NA	NA	NA	NA	NA	NA	NA	NA	NA	NA	NA	NA	NA	NA	NA	NA
Fremont cottonwood	Populus fremontii	Phoenix	Arizona	35.9	25.6	introduced	more than 18.29 m	30.48 to 45.72 cm	Phoenix	NA	NA	NA	NA	NA	NA	NA	NA	NA	NA	NA	NA	NA	NA	NA	NA	NA	NA
Turkish pine	Pinus brutia	Phoenix	Arizona	53	9.5	introduced	9.14 to 13.71 m	45.72 to 60.96 cm	Phoenix	NA	NA	NA	NA	NA	NA	NA	NA	NA	NA	NA	NA	NA	NA	NA	NA	NA	NA
Turkish pine	Pinus brutia	Phoenix	Arizona	25.519013	5.95	introduced	4.57 to 9.14 m	15.24 to 30.48 cm	Phoenix	NA	NA	NA	NA	NA	NA	NA	NA	NA	NA	NA	NA	NA	NA	NA	NA	NA	NA
Iron wood	Ostrya virginiana	Phoenix	Arizona	4.924429	3.27	introduced	0 to 4.57 m	0 to 15.24 cm	Phoenix	NA	NA	NA	NA	NA	NA	NA	NA	NA	NA	NA	NA	NA	NA	NA	NA	NA	NA
Cholla	Cylindropuntia fulgida	Phoenix	Arizona	5.8	2.5	naturally_occurring	0 to 4.57 m	0 to 15.24 cm	Phoenix	NA	NA	NA	NA	NA	NA	NA	NA	NA	NA	NA	NA	NA	NA	NA	NA	NA	NA
Cholla	Cylindropuntia fulgida	Phoenix	Arizona	7.767883	2.1	naturally_occurring	0 to 4.57 m	0 to 15.24 cm	Phoenix	NA	NA	NA	NA	NA	NA	NA	NA	NA	NA	NA	NA	NA	NA	NA	NA	NA	NA
Ocotillo	Fouquieria splendens	Phoenix	Arizona	3.324154	4.39	naturally_occurring	0 to 4.57 m	0 to 15.24 cm	Phoenix	NA	NA	NA	NA	NA	NA	NA	NA	NA	NA	NA	NA	NA	NA	NA	NA	NA	NA
Saguaro	Carnegiea gigantea	Phoenix	Arizona	52.1	6.31	naturally_occurring	4.57 to 9.14 m	45.72 to 60.96 cm	Phoenix	NA	NA	NA	NA	NA	NA	NA	NA	NA	NA	NA	NA	NA	NA	NA	NA	NA	NA
Leafless palo verde	Cercidium floridum	Phoenix	Arizona	15.854968	4.72	no_info	4.57 to 9.14 m	15.24 to 30.48 cm	Phoenix	NA	NA	NA	NA	NA	NA	NA	NA	NA	NA	NA	NA	NA	NA	NA	NA	NA	NA
