# Supplementary material for: Species clustering, climate effects, and introduced species in 5 million city trees across 63 US cities
Source: eLife. 2022 Sep 27;11:e77891. doi: 10.7554/eLife.77891 (PMC9578703; doi:10.7554/eLife.77891)
Supplement: Figure 1—source data 1. — This zipped file includes all of the cleaned data used in the study (63 spreadsheets, one for each city, where each row is a tree). It is available on Dryad at https://doi.org/10.5061/dryad.2jm63xsrf. [file elife-77891-fig1-data1.zip › Irvine_Final_2022-06-18.csv]

common_name	scientific_name	city	state	location_name	native	diameter_breast_height_binned_CM	greater_metro	city_ID	tree_ID	planted_date	most_recent_observation	retired_date	most_recent_observation_type	longitude_coordinate	latitude_coordinate	location_type	zipcode	address	neighborhood	ward	district	overhead_utility	diameter_breast_height_CM	condition	height_M	height_binned_M	percent_population
Bailey acacia	Acacia baileyana	Irvine	California	Turtle rock community park	introduced	0 to 15.24 cm	Irvine	NA	NA	NA	NA	NA	NA	NA	NA	NA	NA	NA	NA	NA	NA	NA	NA	NA	NA	NA	NA
Bailey acacia	Acacia baileyana	Irvine	California	Turtle rock community park	introduced	0 to 15.24 cm	Irvine	NA	NA	NA	NA	NA	NA	NA	NA	NA	NA	NA	NA	NA	NA	NA	NA	NA	NA	NA	NA
Bailey acacia	Acacia baileyana	Irvine	California	Turtle rock community park	introduced	0 to 15.24 cm	Irvine	NA	NA	NA	NA	NA	NA	NA	NA	NA	NA	NA	NA	NA	NA	NA	NA	NA	NA	NA	NA
Bailey acacia	Acacia baileyana	Irvine	California	Turtle rock community park	introduced	0 to 15.24 cm	Irvine	NA	NA	NA	NA	NA	NA	NA	NA	NA	NA	NA	NA	NA	NA	NA	NA	NA	NA	NA	NA
Bailey acacia	Acacia baileyana	Irvine	California	Turtle rock community park	introduced	0 to 15.24 cm	Irvine	NA	NA	NA	NA	NA	NA	NA	NA	NA	NA	NA	NA	NA	NA	NA	NA	NA	NA	NA	NA
Bailey acacia	Acacia baileyana	Irvine	California	Turtle rock community park	introduced	0 to 15.24 cm	Irvine	NA	NA	NA	NA	NA	NA	NA	NA	NA	NA	NA	NA	NA	NA	NA	NA	NA	NA	NA	NA
Bailey acacia	Acacia baileyana	Irvine	California	Turtle rock community park	introduced	0 to 15.24 cm	Irvine	NA	NA	NA	NA	NA	NA	NA	NA	NA	NA	NA	NA	NA	NA	NA	NA	NA	NA	NA	NA
Bailey acacia	Acacia baileyana	Irvine	California	Turtle rock community park	introduced	0 to 15.24 cm	Irvine	NA	NA	NA	NA	NA	NA	NA	NA	NA	NA	NA	NA	NA	NA	NA	NA	NA	NA	NA	NA
Bailey acacia	Acacia baileyana	Irvine	California	Turtle rock community park	introduced	0 to 15.24 cm	Irvine	NA	NA	NA	NA	NA	NA	NA	NA	NA	NA	NA	NA	NA	NA	NA	NA	NA	NA	NA	NA
Bailey acacia	Acacia baileyana	Irvine	California	Turtle rock community park	introduced	0 to 15.24 cm	Irvine	NA	NA	NA	NA	NA	NA	NA	NA	NA	NA	NA	NA	NA	NA	NA	NA	NA	NA	NA	NA
Bailey acacia	Acacia baileyana	Irvine	California	Turtle rock community park	introduced	0 to 15.24 cm	Irvine	NA	NA	NA	NA	NA	NA	NA	NA	NA	NA	NA	NA	NA	NA	NA	NA	NA	NA	NA	NA
Bailey acacia	Acacia baileyana	Irvine	California	Turtle rock community park	introduced	0 to 15.24 cm	Irvine	NA	NA	NA	NA	NA	NA	NA	NA	NA	NA	NA	NA	NA	NA	NA	NA	NA	NA	NA	NA
Bailey acacia	Acacia baileyana	Irvine	California	Turtle rock community park	introduced	0 to 15.24 cm	Irvine	NA	NA	NA	NA	NA	NA	NA	NA	NA	NA	NA	NA	NA	NA	NA	NA	NA	NA	NA	NA
Bailey acacia	Acacia baileyana	Irvine	California	Turtle rock community park	introduced	0 to 15.24 cm	Irvine	NA	NA	NA	NA	NA	NA	NA	NA	NA	NA	NA	NA	NA	NA	NA	NA	NA	NA	NA	NA
Black acacia	Acacia melanoxylon	Irvine	California	Heritage community park	introduced	0 to 15.24 cm	Irvine	NA	NA	NA	NA	NA	NA	NA	NA	NA	NA	NA	NA	NA	NA	NA	NA	NA	NA	NA	NA
Black acacia	Acacia melanoxylon	Irvine	California	Heritage community park	introduced	0 to 15.24 cm	Irvine	NA	NA	NA	NA	NA	NA	NA	NA	NA	NA	NA	NA	NA	NA	NA	NA	NA	NA	NA	NA
Black acacia	Acacia melanoxylon	Irvine	California	Heritage community park	introduced	0 to 15.24 cm	Irvine	NA	NA	NA	NA	NA	NA	NA	NA	NA	NA	NA	NA	NA	NA	NA	NA	NA	NA	NA	NA
Black acacia	Acacia melanoxylon	Irvine	California	Heritage community park	introduced	0 to 15.24 cm	Irvine	NA	NA	NA	NA	NA	NA	NA	NA	NA	NA	NA	NA	NA	NA	NA	NA	NA	NA	NA	NA
Black acacia	Acacia melanoxylon	Irvine	California	NA	introduced	15.24 to 30.48 cm	Irvine	NA	NA	NA	NA	NA	NA	NA	NA	NA	NA	NA	NA	NA	NA	NA	NA	NA	NA	NA	NA
Black acacia	Acacia melanoxylon	Irvine	California	Heritage community park	introduced	0 to 15.24 cm	Irvine	NA	NA	NA	NA	NA	NA	NA	NA	NA	NA	NA	NA	NA	NA	NA	NA	NA	NA	NA	NA
Black acacia	Acacia melanoxylon	Irvine	California	Heritage community park	introduced	0 to 15.24 cm	Irvine	NA	NA	NA	NA	NA	NA	NA	NA	NA	NA	NA	NA	NA	NA	NA	NA	NA	NA	NA	NA
Black acacia	Acacia melanoxylon	Irvine	California	Btwn. michelson dr. and 405 fwy.	introduced	0 to 15.24 cm	Irvine	NA	NA	NA	NA	NA	NA	NA	NA	NA	NA	NA	NA	NA	NA	NA	NA	NA	NA	NA	NA
Black acacia	Acacia melanoxylon	Irvine	California	Heritage community park	introduced	0 to 15.24 cm	Irvine	NA	NA	NA	NA	NA	NA	NA	NA	NA	NA	NA	NA	NA	NA	NA	NA	NA	NA	NA	NA
Black acacia	Acacia melanoxylon	Irvine	California	Heritage community park	introduced	0 to 15.24 cm	Irvine	NA	NA	NA	NA	NA	NA	NA	NA	NA	NA	NA	NA	NA	NA	NA	NA	NA	NA	NA	NA
Black acacia	Acacia melanoxylon	Irvine	California	Heritage community park	introduced	0 to 15.24 cm	Irvine	NA	NA	NA	NA	NA	NA	NA	NA	NA	NA	NA	NA	NA	NA	NA	NA	NA	NA	NA	NA
Black acacia	Acacia melanoxylon	Irvine	California	Heritage community park	introduced	0 to 15.24 cm	Irvine	NA	NA	NA	NA	NA	NA	NA	NA	NA	NA	NA	NA	NA	NA	NA	NA	NA	NA	NA	NA
Black acacia	Acacia melanoxylon	Irvine	California	Heritage community park	introduced	0 to 15.24 cm	Irvine	NA	NA	NA	NA	NA	NA	NA	NA	NA	NA	NA	NA	NA	NA	NA	NA	NA	NA	NA	NA
Black acacia	Acacia melanoxylon	Irvine	California	Heritage community park	introduced	0 to 15.24 cm	Irvine	NA	NA	NA	NA	NA	NA	NA	NA	NA	NA	NA	NA	NA	NA	NA	NA	NA	NA	NA	NA
Black acacia	Acacia melanoxylon	Irvine	California	Heritage community park	introduced	0 to 15.24 cm	Irvine	NA	NA	NA	NA	NA	NA	NA	NA	NA	NA	NA	NA	NA	NA	NA	NA	NA	NA	NA	NA
Black acacia	Acacia melanoxylon	Irvine	California	Heritage community park	introduced	0 to 15.24 cm	Irvine	NA	NA	NA	NA	NA	NA	NA	NA	NA	NA	NA	NA	NA	NA	NA	NA	NA	NA	NA	NA
Black acacia	Acacia melanoxylon	Irvine	California	Heritage community park	introduced	0 to 15.24 cm	Irvine	NA	NA	NA	NA	NA	NA	NA	NA	NA	NA	NA	NA	NA	NA	NA	NA	NA	NA	NA	NA
Black acacia	Acacia melanoxylon	Irvine	California	Heritage community park	introduced	0 to 15.24 cm	Irvine	NA	NA	NA	NA	NA	NA	NA	NA	NA	NA	NA	NA	NA	NA	NA	NA	NA	NA	NA	NA
Black acacia	Acacia melanoxylon	Irvine	California	Heritage community park	introduced	0 to 15.24 cm	Irvine	NA	NA	NA	NA	NA	NA	NA	NA	NA	NA	NA	NA	NA	NA	NA	NA	NA	NA	NA	NA
Black acacia	Acacia melanoxylon	Irvine	California	Heritage community park	introduced	0 to 15.24 cm	Irvine	NA	NA	NA	NA	NA	NA	NA	NA	NA	NA	NA	NA	NA	NA	NA	NA	NA	NA	NA	NA
Black acacia	Acacia melanoxylon	Irvine	California	Heritage community park	introduced	15.24 to 30.48 cm	Irvine	NA	NA	NA	NA	NA	NA	NA	NA	NA	NA	NA	NA	NA	NA	NA	NA	NA	NA	NA	NA
Black acacia	Acacia melanoxylon	Irvine	California	Heritage community park	introduced	0 to 15.24 cm	Irvine	NA	NA	NA	NA	NA	NA	NA	NA	NA	NA	NA	NA	NA	NA	NA	NA	NA	NA	NA	NA
Black acacia	Acacia melanoxylon	Irvine	California	Heritage community park	introduced	0 to 15.24 cm	Irvine	NA	NA	NA	NA	NA	NA	NA	NA	NA	NA	NA	NA	NA	NA	NA	NA	NA	NA	NA	NA
Black acacia	Acacia melanoxylon	Irvine	California	Heritage community park	introduced	0 to 15.24 cm	Irvine	NA	NA	NA	NA	NA	NA	NA	NA	NA	NA	NA	NA	NA	NA	NA	NA	NA	NA	NA	NA
Black acacia	Acacia melanoxylon	Irvine	California	Heritage community park	introduced	0 to 15.24 cm	Irvine	NA	NA	NA	NA	NA	NA	NA	NA	NA	NA	NA	NA	NA	NA	NA	NA	NA	NA	NA	NA
Black acacia	Acacia melanoxylon	Irvine	California	Heritage community park	introduced	0 to 15.24 cm	Irvine	NA	NA	NA	NA	NA	NA	NA	NA	NA	NA	NA	NA	NA	NA	NA	NA	NA	NA	NA	NA
Black acacia	Acacia melanoxylon	Irvine	California	Heritage community park	introduced	0 to 15.24 cm	Irvine	NA	NA	NA	NA	NA	NA	NA	NA	NA	NA	NA	NA	NA	NA	NA	NA	NA	NA	NA	NA
Black acacia	Acacia melanoxylon	Irvine	California	Heritage community park	introduced	15.24 to 30.48 cm	Irvine	NA	NA	NA	NA	NA	NA	NA	NA	NA	NA	NA	NA	NA	NA	NA	NA	NA	NA	NA	NA
Black acacia	Acacia melanoxylon	Irvine	California	Heritage community park	introduced	0 to 15.24 cm	Irvine	NA	NA	NA	NA	NA	NA	NA	NA	NA	NA	NA	NA	NA	NA	NA	NA	NA	NA	NA	NA
Black acacia	Acacia melanoxylon	Irvine	California	Heritage community park	introduced	15.24 to 30.48 cm	Irvine	NA	NA	NA	NA	NA	NA	NA	NA	NA	NA	NA	NA	NA	NA	NA	NA	NA	NA	NA	NA
Black acacia	Acacia melanoxylon	Irvine	California	Heritage community park	introduced	0 to 15.24 cm	Irvine	NA	NA	NA	NA	NA	NA	NA	NA	NA	NA	NA	NA	NA	NA	NA	NA	NA	NA	NA	NA
Black acacia	Acacia melanoxylon	Irvine	California	Heritage community park	introduced	15.24 to 30.48 cm	Irvine	NA	NA	NA	NA	NA	NA	NA	NA	NA	NA	NA	NA	NA	NA	NA	NA	NA	NA	NA	NA
Black acacia	Acacia melanoxylon	Irvine	California	Heritage community park	introduced	0 to 15.24 cm	Irvine	NA	NA	NA	NA	NA	NA	NA	NA	NA	NA	NA	NA	NA	NA	NA	NA	NA	NA	NA	NA
Black acacia	Acacia melanoxylon	Irvine	California	Heritage community park	introduced	0 to 15.24 cm	Irvine	NA	NA	NA	NA	NA	NA	NA	NA	NA	NA	NA	NA	NA	NA	NA	NA	NA	NA	NA	NA
Black acacia	Acacia melanoxylon	Irvine	California	Heritage community park	introduced	0 to 15.24 cm	Irvine	NA	NA	NA	NA	NA	NA	NA	NA	NA	NA	NA	NA	NA	NA	NA	NA	NA	NA	NA	NA
Black acacia	Acacia melanoxylon	Irvine	California	Heritage community park	introduced	0 to 15.24 cm	Irvine	NA	NA	NA	NA	NA	NA	NA	NA	NA	NA	NA	NA	NA	NA	NA	NA	NA	NA	NA	NA
Black acacia	Acacia melanoxylon	Irvine	California	Heritage community park	introduced	0 to 15.24 cm	Irvine	NA	NA	NA	NA	NA	NA	NA	NA	NA	NA	NA	NA	NA	NA	NA	NA	NA	NA	NA	NA
Black acacia	Acacia melanoxylon	Irvine	California	Heritage community park	introduced	0 to 15.24 cm	Irvine	NA	NA	NA	NA	NA	NA	NA	NA	NA	NA	NA	NA	NA	NA	NA	NA	NA	NA	NA	NA
Black acacia	Acacia melanoxylon	Irvine	California	Heritage community park	introduced	0 to 15.24 cm	Irvine	NA	NA	NA	NA	NA	NA	NA	NA	NA	NA	NA	NA	NA	NA	NA	NA	NA	NA	NA	NA
Black acacia	Acacia melanoxylon	Irvine	California	Heritage community park	introduced	0 to 15.24 cm	Irvine	NA	NA	NA	NA	NA	NA	NA	NA	NA	NA	NA	NA	NA	NA	NA	NA	NA	NA	NA	NA
Japanese maple	Acer palmatum	Irvine	California	Civic center	introduced	15.24 to 30.48 cm	Irvine	NA	NA	NA	NA	NA	NA	NA	NA	NA	NA	NA	NA	NA	NA	NA	NA	NA	NA	NA	NA
Japanese maple	Acer palmatum	Irvine	California	NA	introduced	0 to 15.24 cm	Irvine	NA	NA	NA	NA	NA	NA	NA	NA	NA	NA	NA	NA	NA	NA	NA	NA	NA	NA	NA	NA
Silver maple	Acer saccharinum	Irvine	California	Ranch park	introduced	30.48 to 45.72 cm	Irvine	NA	NA	NA	NA	NA	NA	NA	NA	NA	NA	NA	NA	NA	NA	NA	NA	NA	NA	NA	NA
Silver maple	Acer saccharinum	Irvine	California	Ranch park	introduced	15.24 to 30.48 cm	Irvine	NA	NA	NA	NA	NA	NA	NA	NA	NA	NA	NA	NA	NA	NA	NA	NA	NA	NA	NA	NA
Silver maple	Acer saccharinum	Irvine	California	Ranch park	introduced	15.24 to 30.48 cm	Irvine	NA	NA	NA	NA	NA	NA	NA	NA	NA	NA	NA	NA	NA	NA	NA	NA	NA	NA	NA	NA
Silver maple	Acer saccharinum	Irvine	California	Ranch park	introduced	30.48 to 45.72 cm	Irvine	NA	NA	NA	NA	NA	NA	NA	NA	NA	NA	NA	NA	NA	NA	NA	NA	NA	NA	NA	NA
Peppermint tree	Agonis flexuosa	Irvine	California	Btwn. valley oak and sand canyon ave.	introduced	0 to 15.24 cm	Irvine	NA	NA	NA	NA	NA	NA	NA	NA	NA	NA	NA	NA	NA	NA	NA	NA	NA	NA	NA	NA
Peppermint tree	Agonis flexuosa	Irvine	California	Btwn. valley oak and sand canyon ave.	introduced	0 to 15.24 cm	Irvine	NA	NA	NA	NA	NA	NA	NA	NA	NA	NA	NA	NA	NA	NA	NA	NA	NA	NA	NA	NA
Peppermint tree	Agonis flexuosa	Irvine	California	Btwn. valley oak and sand canyon ave.	introduced	0 to 15.24 cm	Irvine	NA	NA	NA	NA	NA	NA	NA	NA	NA	NA	NA	NA	NA	NA	NA	NA	NA	NA	NA	NA
Peppermint tree	Agonis flexuosa	Irvine	California	Btwn. valley oak and sand canyon ave.	introduced	0 to 15.24 cm	Irvine	NA	NA	NA	NA	NA	NA	NA	NA	NA	NA	NA	NA	NA	NA	NA	NA	NA	NA	NA	NA
Peppermint tree	Agonis flexuosa	Irvine	California	Btwn. valley oak and sand canyon ave.	introduced	0 to 15.24 cm	Irvine	NA	NA	NA	NA	NA	NA	NA	NA	NA	NA	NA	NA	NA	NA	NA	NA	NA	NA	NA	NA
Peppermint tree	Agonis flexuosa	Irvine	California	Sand canyon pkwy w/s btw trabuco & towngate	introduced	0 to 15.24 cm	Irvine	NA	NA	NA	NA	NA	NA	NA	NA	NA	NA	NA	NA	NA	NA	NA	NA	NA	NA	NA	NA
Peppermint tree	Agonis flexuosa	Irvine	California	Btwn. valley oak and sand canyon ave.	introduced	0 to 15.24 cm	Irvine	NA	NA	NA	NA	NA	NA	NA	NA	NA	NA	NA	NA	NA	NA	NA	NA	NA	NA	NA	NA
Peppermint tree	Agonis flexuosa	Irvine	California	Btwn. valley oak and sand canyon ave.	introduced	0 to 15.24 cm	Irvine	NA	NA	NA	NA	NA	NA	NA	NA	NA	NA	NA	NA	NA	NA	NA	NA	NA	NA	NA	NA
Peppermint tree	Agonis flexuosa	Irvine	California	Btwn. valley oak and sand canyon ave.	introduced	0 to 15.24 cm	Irvine	NA	NA	NA	NA	NA	NA	NA	NA	NA	NA	NA	NA	NA	NA	NA	NA	NA	NA	NA	NA
Peppermint tree	Agonis flexuosa	Irvine	California	Btwn. valley oak and sand canyon ave.	introduced	0 to 15.24 cm	Irvine	NA	NA	NA	NA	NA	NA	NA	NA	NA	NA	NA	NA	NA	NA	NA	NA	NA	NA	NA	NA
Peppermint tree	Agonis flexuosa	Irvine	California	Btwn. valley oak and sand canyon ave.	introduced	0 to 15.24 cm	Irvine	NA	NA	NA	NA	NA	NA	NA	NA	NA	NA	NA	NA	NA	NA	NA	NA	NA	NA	NA	NA
Peppermint tree	Agonis flexuosa	Irvine	California	Btwn. valley oak and sand canyon ave.	introduced	0 to 15.24 cm	Irvine	NA	NA	NA	NA	NA	NA	NA	NA	NA	NA	NA	NA	NA	NA	NA	NA	NA	NA	NA	NA
Peppermint tree	Agonis flexuosa	Irvine	California	Btwn. valley oak and sand canyon ave.	introduced	0 to 15.24 cm	Irvine	NA	NA	NA	NA	NA	NA	NA	NA	NA	NA	NA	NA	NA	NA	NA	NA	NA	NA	NA	NA
Peppermint tree	Agonis flexuosa	Irvine	California	Btwn. valley oak and sand canyon ave.	introduced	0 to 15.24 cm	Irvine	NA	NA	NA	NA	NA	NA	NA	NA	NA	NA	NA	NA	NA	NA	NA	NA	NA	NA	NA	NA
Peppermint tree	Agonis flexuosa	Irvine	California	Btwn. valley oak and sand canyon ave.	introduced	0 to 15.24 cm	Irvine	NA	NA	NA	NA	NA	NA	NA	NA	NA	NA	NA	NA	NA	NA	NA	NA	NA	NA	NA	NA
Peppermint tree	Agonis flexuosa	Irvine	California	Btwn. valley oak and sand canyon ave.	introduced	0 to 15.24 cm	Irvine	NA	NA	NA	NA	NA	NA	NA	NA	NA	NA	NA	NA	NA	NA	NA	NA	NA	NA	NA	NA
Peppermint tree	Agonis flexuosa	Irvine	California	Btwn. valley oak and sand canyon ave.	introduced	0 to 15.24 cm	Irvine	NA	NA	NA	NA	NA	NA	NA	NA	NA	NA	NA	NA	NA	NA	NA	NA	NA	NA	NA	NA
Peppermint tree	Agonis flexuosa	Irvine	California	Riparian corridor	introduced	0 to 15.24 cm	Irvine	NA	NA	NA	NA	NA	NA	NA	NA	NA	NA	NA	NA	NA	NA	NA	NA	NA	NA	NA	NA
Peppermint tree	Agonis flexuosa	Irvine	California	Btwn. valley oak and sand canyon ave.	introduced	0 to 15.24 cm	Irvine	NA	NA	NA	NA	NA	NA	NA	NA	NA	NA	NA	NA	NA	NA	NA	NA	NA	NA	NA	NA
Peppermint tree	Agonis flexuosa	Irvine	California	Btwn. valley oak and sand canyon ave.	introduced	0 to 15.24 cm	Irvine	NA	NA	NA	NA	NA	NA	NA	NA	NA	NA	NA	NA	NA	NA	NA	NA	NA	NA	NA	NA
Peppermint tree	Agonis flexuosa	Irvine	California	Btwn. valley oak and sand canyon ave.	introduced	0 to 15.24 cm	Irvine	NA	NA	NA	NA	NA	NA	NA	NA	NA	NA	NA	NA	NA	NA	NA	NA	NA	NA	NA	NA
Peppermint tree	Agonis flexuosa	Irvine	California	Riparian corridor	introduced	0 to 15.24 cm	Irvine	NA	NA	NA	NA	NA	NA	NA	NA	NA	NA	NA	NA	NA	NA	NA	NA	NA	NA	NA	NA
Peppermint tree	Agonis flexuosa	Irvine	California	Sand canyon pkwy w/s btw trabuco & towngate	introduced	0 to 15.24 cm	Irvine	NA	NA	NA	NA	NA	NA	NA	NA	NA	NA	NA	NA	NA	NA	NA	NA	NA	NA	NA	NA
Peppermint tree	Agonis flexuosa	Irvine	California	Btwn. valley oak and sand canyon ave.	introduced	0 to 15.24 cm	Irvine	NA	NA	NA	NA	NA	NA	NA	NA	NA	NA	NA	NA	NA	NA	NA	NA	NA	NA	NA	NA
Peppermint tree	Agonis flexuosa	Irvine	California	Sand canyon pkwy w/s btw trabuco & towngate	introduced	0 to 15.24 cm	Irvine	NA	NA	NA	NA	NA	NA	NA	NA	NA	NA	NA	NA	NA	NA	NA	NA	NA	NA	NA	NA
Peppermint tree	Agonis flexuosa	Irvine	California	Btwn. valley oak and sand canyon ave.	introduced	0 to 15.24 cm	Irvine	NA	NA	NA	NA	NA	NA	NA	NA	NA	NA	NA	NA	NA	NA	NA	NA	NA	NA	NA	NA
Peppermint tree	Agonis flexuosa	Irvine	California	Btwn. valley oak and sand canyon ave.	introduced	0 to 15.24 cm	Irvine	NA	NA	NA	NA	NA	NA	NA	NA	NA	NA	NA	NA	NA	NA	NA	NA	NA	NA	NA	NA
Peppermint tree	Agonis flexuosa	Irvine	California	Btwn. valley oak and sand canyon ave.	introduced	0 to 15.24 cm	Irvine	NA	NA	NA	NA	NA	NA	NA	NA	NA	NA	NA	NA	NA	NA	NA	NA	NA	NA	NA	NA
Peppermint tree	Agonis flexuosa	Irvine	California	Sand canyon pkwy w/s btw trabuco & towngate	introduced	0 to 15.24 cm	Irvine	NA	NA	NA	NA	NA	NA	NA	NA	NA	NA	NA	NA	NA	NA	NA	NA	NA	NA	NA	NA
Peppermint tree	Agonis flexuosa	Irvine	California	Btwn. valley oak and sand canyon ave.	introduced	0 to 15.24 cm	Irvine	NA	NA	NA	NA	NA	NA	NA	NA	NA	NA	NA	NA	NA	NA	NA	NA	NA	NA	NA	NA
Peppermint tree	Agonis flexuosa	Irvine	California	Btwn. valley oak and sand canyon ave.	introduced	0 to 15.24 cm	Irvine	NA	NA	NA	NA	NA	NA	NA	NA	NA	NA	NA	NA	NA	NA	NA	NA	NA	NA	NA	NA
Peppermint tree	Agonis flexuosa	Irvine	California	Sand canyon pkwy w/s btw trabuco & towngate	introduced	0 to 15.24 cm	Irvine	NA	NA	NA	NA	NA	NA	NA	NA	NA	NA	NA	NA	NA	NA	NA	NA	NA	NA	NA	NA
Peppermint tree	Agonis flexuosa	Irvine	California	Btwn. valley oak and sand canyon ave.	introduced	0 to 15.24 cm	Irvine	NA	NA	NA	NA	NA	NA	NA	NA	NA	NA	NA	NA	NA	NA	NA	NA	NA	NA	NA	NA
Peppermint tree	Agonis flexuosa	Irvine	California	Btwn. valley oak and sand canyon ave.	introduced	0 to 15.24 cm	Irvine	NA	NA	NA	NA	NA	NA	NA	NA	NA	NA	NA	NA	NA	NA	NA	NA	NA	NA	NA	NA
Peppermint tree	Agonis flexuosa	Irvine	California	Sand canyon pkwy w/s btw trabuco & towngate	introduced	0 to 15.24 cm	Irvine	NA	NA	NA	NA	NA	NA	NA	NA	NA	NA	NA	NA	NA	NA	NA	NA	NA	NA	NA	NA
Peppermint tree	Agonis flexuosa	Irvine	California	Btwn. valley oak and sand canyon ave.	introduced	0 to 15.24 cm	Irvine	NA	NA	NA	NA	NA	NA	NA	NA	NA	NA	NA	NA	NA	NA	NA	NA	NA	NA	NA	NA
Peppermint tree	Agonis flexuosa	Irvine	California	Btwn. valley oak and sand canyon ave.	introduced	0 to 15.24 cm	Irvine	NA	NA	NA	NA	NA	NA	NA	NA	NA	NA	NA	NA	NA	NA	NA	NA	NA	NA	NA	NA
Peppermint tree	Agonis flexuosa	Irvine	California	Btwn. valley oak and sand canyon ave.	introduced	more than 76.2 cm	Irvine	NA	NA	NA	NA	NA	NA	NA	NA	NA	NA	NA	NA	NA	NA	NA	NA	NA	NA	NA	NA
Peppermint tree	Agonis flexuosa	Irvine	California	Btwn. valley oak and sand canyon ave.	introduced	0 to 15.24 cm	Irvine	NA	NA	NA	NA	NA	NA	NA	NA	NA	NA	NA	NA	NA	NA	NA	NA	NA	NA	NA	NA
Peppermint tree	Agonis flexuosa	Irvine	California	Btwn. valley oak and sand canyon ave.	introduced	0 to 15.24 cm	Irvine	NA	NA	NA	NA	NA	NA	NA	NA	NA	NA	NA	NA	NA	NA	NA	NA	NA	NA	NA	NA
Peppermint tree	Agonis flexuosa	Irvine	California	Btwn. valley oak and sand canyon ave.	introduced	0 to 15.24 cm	Irvine	NA	NA	NA	NA	NA	NA	NA	NA	NA	NA	NA	NA	NA	NA	NA	NA	NA	NA	NA	NA
Peppermint tree	Agonis flexuosa	Irvine	California	Btwn. valley oak and sand canyon ave.	introduced	0 to 15.24 cm	Irvine	NA	NA	NA	NA	NA	NA	NA	NA	NA	NA	NA	NA	NA	NA	NA	NA	NA	NA	NA	NA
Peppermint tree	Agonis flexuosa	Irvine	California	Btwn. valley oak and sand canyon ave.	introduced	more than 76.2 cm	Irvine	NA	NA	NA	NA	NA	NA	NA	NA	NA	NA	NA	NA	NA	NA	NA	NA	NA	NA	NA	NA
Peppermint tree	Agonis flexuosa	Irvine	California	Riparian corridor	introduced	0 to 15.24 cm	Irvine	NA	NA	NA	NA	NA	NA	NA	NA	NA	NA	NA	NA	NA	NA	NA	NA	NA	NA	NA	NA
Peppermint tree	Agonis flexuosa	Irvine	California	Btwn. valley oak and sand canyon ave.	introduced	0 to 15.24 cm	Irvine	NA	NA	NA	NA	NA	NA	NA	NA	NA	NA	NA	NA	NA	NA	NA	NA	NA	NA	NA	NA
Peppermint tree	Agonis flexuosa	Irvine	California	Btwn. valley oak and sand canyon ave.	introduced	0 to 15.24 cm	Irvine	NA	NA	NA	NA	NA	NA	NA	NA	NA	NA	NA	NA	NA	NA	NA	NA	NA	NA	NA	NA
Peppermint tree	Agonis flexuosa	Irvine	California	Btwn. valley oak and sand canyon ave.	introduced	0 to 15.24 cm	Irvine	NA	NA	NA	NA	NA	NA	NA	NA	NA	NA	NA	NA	NA	NA	NA	NA	NA	NA	NA	NA
Peppermint tree	Agonis flexuosa	Irvine	California	Riparian corridor	introduced	0 to 15.24 cm	Irvine	NA	NA	NA	NA	NA	NA	NA	NA	NA	NA	NA	NA	NA	NA	NA	NA	NA	NA	NA	NA
Peppermint tree	Agonis flexuosa	Irvine	California	Sand canyon pkwy w/s btw trabuco & towngate	introduced	0 to 15.24 cm	Irvine	NA	NA	NA	NA	NA	NA	NA	NA	NA	NA	NA	NA	NA	NA	NA	NA	NA	NA	NA	NA
Peppermint tree	Agonis flexuosa	Irvine	California	Btwn. valley oak and sand canyon ave.	introduced	0 to 15.24 cm	Irvine	NA	NA	NA	NA	NA	NA	NA	NA	NA	NA	NA	NA	NA	NA	NA	NA	NA	NA	NA	NA
Peppermint tree	Agonis flexuosa	Irvine	California	Btwn. valley oak and sand canyon ave.	introduced	0 to 15.24 cm	Irvine	NA	NA	NA	NA	NA	NA	NA	NA	NA	NA	NA	NA	NA	NA	NA	NA	NA	NA	NA	NA
Peppermint tree	Agonis flexuosa	Irvine	California	Btwn. valley oak and sand canyon ave.	introduced	0 to 15.24 cm	Irvine	NA	NA	NA	NA	NA	NA	NA	NA	NA	NA	NA	NA	NA	NA	NA	NA	NA	NA	NA	NA
Peppermint tree	Agonis flexuosa	Irvine	California	Btwn. valley oak and sand canyon ave.	introduced	0 to 15.24 cm	Irvine	NA	NA	NA	NA	NA	NA	NA	NA	NA	NA	NA	NA	NA	NA	NA	NA	NA	NA	NA	NA
Peppermint tree	Agonis flexuosa	Irvine	California	Sand canyon pkwy w/s btw trabuco & towngate	introduced	0 to 15.24 cm	Irvine	NA	NA	NA	NA	NA	NA	NA	NA	NA	NA	NA	NA	NA	NA	NA	NA	NA	NA	NA	NA
Peppermint tree	Agonis flexuosa	Irvine	California	Btwn. valley oak and sand canyon ave.	introduced	0 to 15.24 cm	Irvine	NA	NA	NA	NA	NA	NA	NA	NA	NA	NA	NA	NA	NA	NA	NA	NA	NA	NA	NA	NA
Peppermint tree	Agonis flexuosa	Irvine	California	Btwn. valley oak and sand canyon ave.	introduced	0 to 15.24 cm	Irvine	NA	NA	NA	NA	NA	NA	NA	NA	NA	NA	NA	NA	NA	NA	NA	NA	NA	NA	NA	NA
Peppermint tree	Agonis flexuosa	Irvine	California	Sand canyon pkwy w/s btw trabuco & towngate	introduced	0 to 15.24 cm	Irvine	NA	NA	NA	NA	NA	NA	NA	NA	NA	NA	NA	NA	NA	NA	NA	NA	NA	NA	NA	NA
Peppermint tree	Agonis flexuosa	Irvine	California	Btwn. valley oak and sand canyon ave.	introduced	0 to 15.24 cm	Irvine	NA	NA	NA	NA	NA	NA	NA	NA	NA	NA	NA	NA	NA	NA	NA	NA	NA	NA	NA	NA
Peppermint tree	Agonis flexuosa	Irvine	California	Btwn. valley oak and sand canyon ave.	introduced	0 to 15.24 cm	Irvine	NA	NA	NA	NA	NA	NA	NA	NA	NA	NA	NA	NA	NA	NA	NA	NA	NA	NA	NA	NA
Peppermint tree	Agonis flexuosa	Irvine	California	Btwn. valley oak and sand canyon ave.	introduced	0 to 15.24 cm	Irvine	NA	NA	NA	NA	NA	NA	NA	NA	NA	NA	NA	NA	NA	NA	NA	NA	NA	NA	NA	NA
Peppermint tree	Agonis flexuosa	Irvine	California	NA	introduced	0 to 15.24 cm	Irvine	NA	NA	NA	NA	NA	NA	NA	NA	NA	NA	NA	NA	NA	NA	NA	NA	NA	NA	NA	NA
Peppermint tree	Agonis flexuosa	Irvine	California	Btwn. valley oak and sand canyon ave.	introduced	0 to 15.24 cm	Irvine	NA	NA	NA	NA	NA	NA	NA	NA	NA	NA	NA	NA	NA	NA	NA	NA	NA	NA	NA	NA
Peppermint tree	Agonis flexuosa	Irvine	California	Riparian corridor	introduced	0 to 15.24 cm	Irvine	NA	NA	NA	NA	NA	NA	NA	NA	NA	NA	NA	NA	NA	NA	NA	NA	NA	NA	NA	NA
Peppermint tree	Agonis flexuosa	Irvine	California	Btwn. valley oak and sand canyon ave.	introduced	0 to 15.24 cm	Irvine	NA	NA	NA	NA	NA	NA	NA	NA	NA	NA	NA	NA	NA	NA	NA	NA	NA	NA	NA	NA
Peppermint tree	Agonis flexuosa	Irvine	California	Btwn. valley oak and sand canyon ave.	introduced	0 to 15.24 cm	Irvine	NA	NA	NA	NA	NA	NA	NA	NA	NA	NA	NA	NA	NA	NA	NA	NA	NA	NA	NA	NA
Peppermint tree	Agonis flexuosa	Irvine	California	Btwn. valley oak and sand canyon ave.	introduced	0 to 15.24 cm	Irvine	NA	NA	NA	NA	NA	NA	NA	NA	NA	NA	NA	NA	NA	NA	NA	NA	NA	NA	NA	NA
Peppermint tree	Agonis flexuosa	Irvine	California	Sand canyon pkwy w/s btw trabuco & towngate	introduced	0 to 15.24 cm	Irvine	NA	NA	NA	NA	NA	NA	NA	NA	NA	NA	NA	NA	NA	NA	NA	NA	NA	NA	NA	NA
Peppermint tree	Agonis flexuosa	Irvine	California	Btwn. valley oak and sand canyon ave.	introduced	0 to 15.24 cm	Irvine	NA	NA	NA	NA	NA	NA	NA	NA	NA	NA	NA	NA	NA	NA	NA	NA	NA	NA	NA	NA
Peppermint tree	Agonis flexuosa	Irvine	California	Sand canyon pkwy w/s btw trabuco & towngate	introduced	0 to 15.24 cm	Irvine	NA	NA	NA	NA	NA	NA	NA	NA	NA	NA	NA	NA	NA	NA	NA	NA	NA	NA	NA	NA
Peppermint tree	Agonis flexuosa	Irvine	California	Riparian corridor	introduced	0 to 15.24 cm	Irvine	NA	NA	NA	NA	NA	NA	NA	NA	NA	NA	NA	NA	NA	NA	NA	NA	NA	NA	NA	NA
Peppermint tree	Agonis flexuosa	Irvine	California	Riparian corridor	introduced	0 to 15.24 cm	Irvine	NA	NA	NA	NA	NA	NA	NA	NA	NA	NA	NA	NA	NA	NA	NA	NA	NA	NA	NA	NA
Peppermint tree	Agonis flexuosa	Irvine	California	Btwn. valley oak and sand canyon ave.	introduced	0 to 15.24 cm	Irvine	NA	NA	NA	NA	NA	NA	NA	NA	NA	NA	NA	NA	NA	NA	NA	NA	NA	NA	NA	NA
Peppermint tree	Agonis flexuosa	Irvine	California	Riparian corridor	introduced	0 to 15.24 cm	Irvine	NA	NA	NA	NA	NA	NA	NA	NA	NA	NA	NA	NA	NA	NA	NA	NA	NA	NA	NA	NA
Peppermint tree	Agonis flexuosa	Irvine	California	Riparian corridor	introduced	0 to 15.24 cm	Irvine	NA	NA	NA	NA	NA	NA	NA	NA	NA	NA	NA	NA	NA	NA	NA	NA	NA	NA	NA	NA
Peppermint tree	Agonis flexuosa	Irvine	California	Btwn. valley oak and sand canyon ave.	introduced	0 to 15.24 cm	Irvine	NA	NA	NA	NA	NA	NA	NA	NA	NA	NA	NA	NA	NA	NA	NA	NA	NA	NA	NA	NA
Peppermint tree	Agonis flexuosa	Irvine	California	Sand canyon pkwy w/s btw trabuco & towngate	introduced	0 to 15.24 cm	Irvine	NA	NA	NA	NA	NA	NA	NA	NA	NA	NA	NA	NA	NA	NA	NA	NA	NA	NA	NA	NA
Peppermint tree	Agonis flexuosa	Irvine	California	Sand canyon pkwy w/s btw trabuco & towngate	introduced	0 to 15.24 cm	Irvine	NA	NA	NA	NA	NA	NA	NA	NA	NA	NA	NA	NA	NA	NA	NA	NA	NA	NA	NA	NA
Peppermint tree	Agonis flexuosa	Irvine	California	Btwn. valley oak and sand canyon ave.	introduced	0 to 15.24 cm	Irvine	NA	NA	NA	NA	NA	NA	NA	NA	NA	NA	NA	NA	NA	NA	NA	NA	NA	NA	NA	NA
Peppermint tree	Agonis flexuosa	Irvine	California	Sand canyon pkwy w/s btw trabuco & towngate	introduced	0 to 15.24 cm	Irvine	NA	NA	NA	NA	NA	NA	NA	NA	NA	NA	NA	NA	NA	NA	NA	NA	NA	NA	NA	NA
Peppermint tree	Agonis flexuosa	Irvine	California	Btwn. valley oak and sand canyon ave.	introduced	0 to 15.24 cm	Irvine	NA	NA	NA	NA	NA	NA	NA	NA	NA	NA	NA	NA	NA	NA	NA	NA	NA	NA	NA	NA
Mimosa	Albizia julibrissin	Irvine	California	Heritage community park	introduced	30.48 to 45.72 cm	Irvine	NA	NA	NA	NA	NA	NA	NA	NA	NA	NA	NA	NA	NA	NA	NA	NA	NA	NA	NA	NA
Mimosa	Albizia julibrissin	Irvine	California	Flagstone park	introduced	15.24 to 30.48 cm	Irvine	NA	NA	NA	NA	NA	NA	NA	NA	NA	NA	NA	NA	NA	NA	NA	NA	NA	NA	NA	NA
Mimosa	Albizia julibrissin	Irvine	California	Heritage community park	introduced	0 to 15.24 cm	Irvine	NA	NA	NA	NA	NA	NA	NA	NA	NA	NA	NA	NA	NA	NA	NA	NA	NA	NA	NA	NA
Mimosa	Albizia julibrissin	Irvine	California	Flagstone park	introduced	0 to 15.24 cm	Irvine	NA	NA	NA	NA	NA	NA	NA	NA	NA	NA	NA	NA	NA	NA	NA	NA	NA	NA	NA	NA
Mimosa	Albizia julibrissin	Irvine	California	Heritage community park	introduced	0 to 15.24 cm	Irvine	NA	NA	NA	NA	NA	NA	NA	NA	NA	NA	NA	NA	NA	NA	NA	NA	NA	NA	NA	NA
Mimosa	Albizia julibrissin	Irvine	California	Silkwood park	introduced	0 to 15.24 cm	Irvine	NA	NA	NA	NA	NA	NA	NA	NA	NA	NA	NA	NA	NA	NA	NA	NA	NA	NA	NA	NA
Mimosa	Albizia julibrissin	Irvine	California	Flagstone park	introduced	15.24 to 30.48 cm	Irvine	NA	NA	NA	NA	NA	NA	NA	NA	NA	NA	NA	NA	NA	NA	NA	NA	NA	NA	NA	NA
Mimosa	Albizia julibrissin	Irvine	California	Heritage community park	introduced	0 to 15.24 cm	Irvine	NA	NA	NA	NA	NA	NA	NA	NA	NA	NA	NA	NA	NA	NA	NA	NA	NA	NA	NA	NA
Mimosa	Albizia julibrissin	Irvine	California	Silkwood park	introduced	0 to 15.24 cm	Irvine	NA	NA	NA	NA	NA	NA	NA	NA	NA	NA	NA	NA	NA	NA	NA	NA	NA	NA	NA	NA
Mimosa	Albizia julibrissin	Irvine	California	Heritage community park	introduced	0 to 15.24 cm	Irvine	NA	NA	NA	NA	NA	NA	NA	NA	NA	NA	NA	NA	NA	NA	NA	NA	NA	NA	NA	NA
Mimosa	Albizia julibrissin	Irvine	California	Heritage community park	introduced	0 to 15.24 cm	Irvine	NA	NA	NA	NA	NA	NA	NA	NA	NA	NA	NA	NA	NA	NA	NA	NA	NA	NA	NA	NA
Mimosa	Albizia julibrissin	Irvine	California	Flagstone park	introduced	15.24 to 30.48 cm	Irvine	NA	NA	NA	NA	NA	NA	NA	NA	NA	NA	NA	NA	NA	NA	NA	NA	NA	NA	NA	NA
Mimosa	Albizia julibrissin	Irvine	California	Flagstone park	introduced	15.24 to 30.48 cm	Irvine	NA	NA	NA	NA	NA	NA	NA	NA	NA	NA	NA	NA	NA	NA	NA	NA	NA	NA	NA	NA
Mimosa	Albizia julibrissin	Irvine	California	Heritage community park	introduced	0 to 15.24 cm	Irvine	NA	NA	NA	NA	NA	NA	NA	NA	NA	NA	NA	NA	NA	NA	NA	NA	NA	NA	NA	NA
Mimosa	Albizia julibrissin	Irvine	California	Flagstone park	introduced	15.24 to 30.48 cm	Irvine	NA	NA	NA	NA	NA	NA	NA	NA	NA	NA	NA	NA	NA	NA	NA	NA	NA	NA	NA	NA
Mimosa	Albizia julibrissin	Irvine	California	Flagstone park	introduced	30.48 to 45.72 cm	Irvine	NA	NA	NA	NA	NA	NA	NA	NA	NA	NA	NA	NA	NA	NA	NA	NA	NA	NA	NA	NA
Mimosa	Albizia julibrissin	Irvine	California	Btwn. railroad tracks and deerfield	introduced	0 to 15.24 cm	Irvine	NA	NA	NA	NA	NA	NA	NA	NA	NA	NA	NA	NA	NA	NA	NA	NA	NA	NA	NA	NA
Mimosa	Albizia julibrissin	Irvine	California	Heritage community park	introduced	0 to 15.24 cm	Irvine	NA	NA	NA	NA	NA	NA	NA	NA	NA	NA	NA	NA	NA	NA	NA	NA	NA	NA	NA	NA
Mimosa	Albizia julibrissin	Irvine	California	Flagstone park	introduced	15.24 to 30.48 cm	Irvine	NA	NA	NA	NA	NA	NA	NA	NA	NA	NA	NA	NA	NA	NA	NA	NA	NA	NA	NA	NA
Mimosa	Albizia julibrissin	Irvine	California	Flagstone park	introduced	15.24 to 30.48 cm	Irvine	NA	NA	NA	NA	NA	NA	NA	NA	NA	NA	NA	NA	NA	NA	NA	NA	NA	NA	NA	NA
Mimosa	Albizia julibrissin	Irvine	California	Heritage community park	introduced	0 to 15.24 cm	Irvine	NA	NA	NA	NA	NA	NA	NA	NA	NA	NA	NA	NA	NA	NA	NA	NA	NA	NA	NA	NA
Mimosa	Albizia julibrissin	Irvine	California	Flagstone park	introduced	15.24 to 30.48 cm	Irvine	NA	NA	NA	NA	NA	NA	NA	NA	NA	NA	NA	NA	NA	NA	NA	NA	NA	NA	NA	NA
Mimosa	Albizia julibrissin	Irvine	California	Heritage community park	introduced	0 to 15.24 cm	Irvine	NA	NA	NA	NA	NA	NA	NA	NA	NA	NA	NA	NA	NA	NA	NA	NA	NA	NA	NA	NA
Mimosa	Albizia julibrissin	Irvine	California	NA	introduced	0 to 15.24 cm	Irvine	NA	NA	NA	NA	NA	NA	NA	NA	NA	NA	NA	NA	NA	NA	NA	NA	NA	NA	NA	NA
Mimosa	Albizia julibrissin	Irvine	California	Flagstone park	introduced	15.24 to 30.48 cm	Irvine	NA	NA	NA	NA	NA	NA	NA	NA	NA	NA	NA	NA	NA	NA	NA	NA	NA	NA	NA	NA
Mimosa	Albizia julibrissin	Irvine	California	Btwn. deerfield and irvine center dr.	introduced	0 to 15.24 cm	Irvine	NA	NA	NA	NA	NA	NA	NA	NA	NA	NA	NA	NA	NA	NA	NA	NA	NA	NA	NA	NA
Mimosa	Albizia julibrissin	Irvine	California	Heritage community park	introduced	0 to 15.24 cm	Irvine	NA	NA	NA	NA	NA	NA	NA	NA	NA	NA	NA	NA	NA	NA	NA	NA	NA	NA	NA	NA
Mimosa	Albizia julibrissin	Irvine	California	Operation support facility	introduced	0 to 15.24 cm	Irvine	NA	NA	NA	NA	NA	NA	NA	NA	NA	NA	NA	NA	NA	NA	NA	NA	NA	NA	NA	NA
Mimosa	Albizia julibrissin	Irvine	California	Heritage community park	introduced	0 to 15.24 cm	Irvine	NA	NA	NA	NA	NA	NA	NA	NA	NA	NA	NA	NA	NA	NA	NA	NA	NA	NA	NA	NA
Mimosa	Albizia julibrissin	Irvine	California	Flagstone park	introduced	30.48 to 45.72 cm	Irvine	NA	NA	NA	NA	NA	NA	NA	NA	NA	NA	NA	NA	NA	NA	NA	NA	NA	NA	NA	NA
Mimosa	Albizia julibrissin	Irvine	California	Heritage community park	introduced	0 to 15.24 cm	Irvine	NA	NA	NA	NA	NA	NA	NA	NA	NA	NA	NA	NA	NA	NA	NA	NA	NA	NA	NA	NA
Mimosa	Albizia julibrissin	Irvine	California	Btwn. railroad tracks and deerfield	introduced	0 to 15.24 cm	Irvine	NA	NA	NA	NA	NA	NA	NA	NA	NA	NA	NA	NA	NA	NA	NA	NA	NA	NA	NA	NA
Mimosa	Albizia julibrissin	Irvine	California	Flagstone park	introduced	15.24 to 30.48 cm	Irvine	NA	NA	NA	NA	NA	NA	NA	NA	NA	NA	NA	NA	NA	NA	NA	NA	NA	NA	NA	NA
Mimosa	Albizia julibrissin	Irvine	California	Heritage community park	introduced	0 to 15.24 cm	Irvine	NA	NA	NA	NA	NA	NA	NA	NA	NA	NA	NA	NA	NA	NA	NA	NA	NA	NA	NA	NA
Mimosa	Albizia julibrissin	Irvine	California	Flagstone park	introduced	15.24 to 30.48 cm	Irvine	NA	NA	NA	NA	NA	NA	NA	NA	NA	NA	NA	NA	NA	NA	NA	NA	NA	NA	NA	NA
Mimosa	Albizia julibrissin	Irvine	California	Flagstone park	introduced	15.24 to 30.48 cm	Irvine	NA	NA	NA	NA	NA	NA	NA	NA	NA	NA	NA	NA	NA	NA	NA	NA	NA	NA	NA	NA
Mimosa	Albizia julibrissin	Irvine	California	Heritage community park	introduced	0 to 15.24 cm	Irvine	NA	NA	NA	NA	NA	NA	NA	NA	NA	NA	NA	NA	NA	NA	NA	NA	NA	NA	NA	NA
Mimosa	Albizia julibrissin	Irvine	California	Heritage community park	introduced	15.24 to 30.48 cm	Irvine	NA	NA	NA	NA	NA	NA	NA	NA	NA	NA	NA	NA	NA	NA	NA	NA	NA	NA	NA	NA
Mimosa	Albizia julibrissin	Irvine	California	Heritage community park	introduced	0 to 15.24 cm	Irvine	NA	NA	NA	NA	NA	NA	NA	NA	NA	NA	NA	NA	NA	NA	NA	NA	NA	NA	NA	NA
Mimosa	Albizia julibrissin	Irvine	California	Heritage community park	introduced	0 to 15.24 cm	Irvine	NA	NA	NA	NA	NA	NA	NA	NA	NA	NA	NA	NA	NA	NA	NA	NA	NA	NA	NA	NA
Mimosa	Albizia julibrissin	Irvine	California	Heritage community park	introduced	0 to 15.24 cm	Irvine	NA	NA	NA	NA	NA	NA	NA	NA	NA	NA	NA	NA	NA	NA	NA	NA	NA	NA	NA	NA
Mimosa	Albizia julibrissin	Irvine	California	Heritage community park	introduced	0 to 15.24 cm	Irvine	NA	NA	NA	NA	NA	NA	NA	NA	NA	NA	NA	NA	NA	NA	NA	NA	NA	NA	NA	NA
Mimosa	Albizia julibrissin	Irvine	California	Heritage community park	introduced	0 to 15.24 cm	Irvine	NA	NA	NA	NA	NA	NA	NA	NA	NA	NA	NA	NA	NA	NA	NA	NA	NA	NA	NA	NA
Italian alder	Alnus cordata	Irvine	California	Canyon park	introduced	30.48 to 45.72 cm	Irvine	NA	NA	NA	NA	NA	NA	NA	NA	NA	NA	NA	NA	NA	NA	NA	NA	NA	NA	NA	NA
Italian alder	Alnus cordata	Irvine	California	Canyon park	introduced	0 to 15.24 cm	Irvine	NA	NA	NA	NA	NA	NA	NA	NA	NA	NA	NA	NA	NA	NA	NA	NA	NA	NA	NA	NA
Italian alder	Alnus cordata	Irvine	California	Canyon park	introduced	15.24 to 30.48 cm	Irvine	NA	NA	NA	NA	NA	NA	NA	NA	NA	NA	NA	NA	NA	NA	NA	NA	NA	NA	NA	NA
Italian alder	Alnus cordata	Irvine	California	Alderwood park	introduced	0 to 15.24 cm	Irvine	NA	NA	NA	NA	NA	NA	NA	NA	NA	NA	NA	NA	NA	NA	NA	NA	NA	NA	NA	NA
Italian alder	Alnus cordata	Irvine	California	Canyon park	introduced	15.24 to 30.48 cm	Irvine	NA	NA	NA	NA	NA	NA	NA	NA	NA	NA	NA	NA	NA	NA	NA	NA	NA	NA	NA	NA
Italian alder	Alnus cordata	Irvine	California	Canyon park	introduced	0 to 15.24 cm	Irvine	NA	NA	NA	NA	NA	NA	NA	NA	NA	NA	NA	NA	NA	NA	NA	NA	NA	NA	NA	NA
Italian alder	Alnus cordata	Irvine	California	Canyon park	introduced	15.24 to 30.48 cm	Irvine	NA	NA	NA	NA	NA	NA	NA	NA	NA	NA	NA	NA	NA	NA	NA	NA	NA	NA	NA	NA
Italian alder	Alnus cordata	Irvine	California	Canyon park	introduced	15.24 to 30.48 cm	Irvine	NA	NA	NA	NA	NA	NA	NA	NA	NA	NA	NA	NA	NA	NA	NA	NA	NA	NA	NA	NA
Italian alder	Alnus cordata	Irvine	California	Canyon park	introduced	15.24 to 30.48 cm	Irvine	NA	NA	NA	NA	NA	NA	NA	NA	NA	NA	NA	NA	NA	NA	NA	NA	NA	NA	NA	NA
Italian alder	Alnus cordata	Irvine	California	Canyon park	introduced	15.24 to 30.48 cm	Irvine	NA	NA	NA	NA	NA	NA	NA	NA	NA	NA	NA	NA	NA	NA	NA	NA	NA	NA	NA	NA
Italian alder	Alnus cordata	Irvine	California	Canyon park	introduced	0 to 15.24 cm	Irvine	NA	NA	NA	NA	NA	NA	NA	NA	NA	NA	NA	NA	NA	NA	NA	NA	NA	NA	NA	NA
Italian alder	Alnus cordata	Irvine	California	Canyon park	introduced	15.24 to 30.48 cm	Irvine	NA	NA	NA	NA	NA	NA	NA	NA	NA	NA	NA	NA	NA	NA	NA	NA	NA	NA	NA	NA
Italian alder	Alnus cordata	Irvine	California	Canyon park	introduced	30.48 to 45.72 cm	Irvine	NA	NA	NA	NA	NA	NA	NA	NA	NA	NA	NA	NA	NA	NA	NA	NA	NA	NA	NA	NA
Italian alder	Alnus cordata	Irvine	California	Canyon park	introduced	15.24 to 30.48 cm	Irvine	NA	NA	NA	NA	NA	NA	NA	NA	NA	NA	NA	NA	NA	NA	NA	NA	NA	NA	NA	NA
Italian alder	Alnus cordata	Irvine	California	Canyon park	introduced	0 to 15.24 cm	Irvine	NA	NA	NA	NA	NA	NA	NA	NA	NA	NA	NA	NA	NA	NA	NA	NA	NA	NA	NA	NA
Italian alder	Alnus cordata	Irvine	California	Canyon park	introduced	0 to 15.24 cm	Irvine	NA	NA	NA	NA	NA	NA	NA	NA	NA	NA	NA	NA	NA	NA	NA	NA	NA	NA	NA	NA
Italian alder	Alnus cordata	Irvine	California	Canyon park	introduced	0 to 15.24 cm	Irvine	NA	NA	NA	NA	NA	NA	NA	NA	NA	NA	NA	NA	NA	NA	NA	NA	NA	NA	NA	NA
Italian alder	Alnus cordata	Irvine	California	Canyon park	introduced	0 to 15.24 cm	Irvine	NA	NA	NA	NA	NA	NA	NA	NA	NA	NA	NA	NA	NA	NA	NA	NA	NA	NA	NA	NA
Italian alder	Alnus cordata	Irvine	California	Canyon park	introduced	15.24 to 30.48 cm	Irvine	NA	NA	NA	NA	NA	NA	NA	NA	NA	NA	NA	NA	NA	NA	NA	NA	NA	NA	NA	NA
Italian alder	Alnus cordata	Irvine	California	Canyon park	introduced	0 to 15.24 cm	Irvine	NA	NA	NA	NA	NA	NA	NA	NA	NA	NA	NA	NA	NA	NA	NA	NA	NA	NA	NA	NA
Italian alder	Alnus cordata	Irvine	California	Canyon park	introduced	0 to 15.24 cm	Irvine	NA	NA	NA	NA	NA	NA	NA	NA	NA	NA	NA	NA	NA	NA	NA	NA	NA	NA	NA	NA
Italian alder	Alnus cordata	Irvine	California	Canyon park	introduced	0 to 15.24 cm	Irvine	NA	NA	NA	NA	NA	NA	NA	NA	NA	NA	NA	NA	NA	NA	NA	NA	NA	NA	NA	NA
Italian alder	Alnus cordata	Irvine	California	Canyon park	introduced	15.24 to 30.48 cm	Irvine	NA	NA	NA	NA	NA	NA	NA	NA	NA	NA	NA	NA	NA	NA	NA	NA	NA	NA	NA	NA
Italian alder	Alnus cordata	Irvine	California	Canyon park	introduced	15.24 to 30.48 cm	Irvine	NA	NA	NA	NA	NA	NA	NA	NA	NA	NA	NA	NA	NA	NA	NA	NA	NA	NA	NA	NA
White alder	Alnus rhombifolia	Irvine	California	Hicks canyon bike trail	naturally_occurring	0 to 15.24 cm	Irvine	NA	NA	NA	NA	NA	NA	NA	NA	NA	NA	NA	NA	NA	NA	NA	NA	NA	NA	NA	NA
White alder	Alnus rhombifolia	Irvine	California	University community park	naturally_occurring	30.48 to 45.72 cm	Irvine	NA	NA	NA	NA	NA	NA	NA	NA	NA	NA	NA	NA	NA	NA	NA	NA	NA	NA	NA	NA
White alder	Alnus rhombifolia	Irvine	California	Hicks canyon bike trail	naturally_occurring	0 to 15.24 cm	Irvine	NA	NA	NA	NA	NA	NA	NA	NA	NA	NA	NA	NA	NA	NA	NA	NA	NA	NA	NA	NA
White alder	Alnus rhombifolia	Irvine	California	NA	naturally_occurring	0 to 15.24 cm	Irvine	NA	NA	NA	NA	NA	NA	NA	NA	NA	NA	NA	NA	NA	NA	NA	NA	NA	NA	NA	NA
White alder	Alnus rhombifolia	Irvine	California	NA	naturally_occurring	0 to 15.24 cm	Irvine	NA	NA	NA	NA	NA	NA	NA	NA	NA	NA	NA	NA	NA	NA	NA	NA	NA	NA	NA	NA
White alder	Alnus rhombifolia	Irvine	California	Hicks canyon bike trail	naturally_occurring	0 to 15.24 cm	Irvine	NA	NA	NA	NA	NA	NA	NA	NA	NA	NA	NA	NA	NA	NA	NA	NA	NA	NA	NA	NA
White alder	Alnus rhombifolia	Irvine	California	Heritage community park	naturally_occurring	0 to 15.24 cm	Irvine	NA	NA	NA	NA	NA	NA	NA	NA	NA	NA	NA	NA	NA	NA	NA	NA	NA	NA	NA	NA
White alder	Alnus rhombifolia	Irvine	California	Hicks canyon bike trail	naturally_occurring	0 to 15.24 cm	Irvine	NA	NA	NA	NA	NA	NA	NA	NA	NA	NA	NA	NA	NA	NA	NA	NA	NA	NA	NA	NA
White alder	Alnus rhombifolia	Irvine	California	NA	naturally_occurring	0 to 15.24 cm	Irvine	NA	NA	NA	NA	NA	NA	NA	NA	NA	NA	NA	NA	NA	NA	NA	NA	NA	NA	NA	NA
White alder	Alnus rhombifolia	Irvine	California	Sycamore park	naturally_occurring	15.24 to 30.48 cm	Irvine	NA	NA	NA	NA	NA	NA	NA	NA	NA	NA	NA	NA	NA	NA	NA	NA	NA	NA	NA	NA
White alder	Alnus rhombifolia	Irvine	California	Woodbridge community park	naturally_occurring	15.24 to 30.48 cm	Irvine	NA	NA	NA	NA	NA	NA	NA	NA	NA	NA	NA	NA	NA	NA	NA	NA	NA	NA	NA	NA
White alder	Alnus rhombifolia	Irvine	California	NA	naturally_occurring	0 to 15.24 cm	Irvine	NA	NA	NA	NA	NA	NA	NA	NA	NA	NA	NA	NA	NA	NA	NA	NA	NA	NA	NA	NA
White alder	Alnus rhombifolia	Irvine	California	NA	naturally_occurring	0 to 15.24 cm	Irvine	NA	NA	NA	NA	NA	NA	NA	NA	NA	NA	NA	NA	NA	NA	NA	NA	NA	NA	NA	NA
White alder	Alnus rhombifolia	Irvine	California	Riparian corridor	naturally_occurring	15.24 to 30.48 cm	Irvine	NA	NA	NA	NA	NA	NA	NA	NA	NA	NA	NA	NA	NA	NA	NA	NA	NA	NA	NA	NA
White alder	Alnus rhombifolia	Irvine	California	NA	naturally_occurring	0 to 15.24 cm	Irvine	NA	NA	NA	NA	NA	NA	NA	NA	NA	NA	NA	NA	NA	NA	NA	NA	NA	NA	NA	NA
White alder	Alnus rhombifolia	Irvine	California	NA	naturally_occurring	0 to 15.24 cm	Irvine	NA	NA	NA	NA	NA	NA	NA	NA	NA	NA	NA	NA	NA	NA	NA	NA	NA	NA	NA	NA
White alder	Alnus rhombifolia	Irvine	California	Bren park	naturally_occurring	0 to 15.24 cm	Irvine	NA	NA	NA	NA	NA	NA	NA	NA	NA	NA	NA	NA	NA	NA	NA	NA	NA	NA	NA	NA
White alder	Alnus rhombifolia	Irvine	California	NA	naturally_occurring	0 to 15.24 cm	Irvine	NA	NA	NA	NA	NA	NA	NA	NA	NA	NA	NA	NA	NA	NA	NA	NA	NA	NA	NA	NA
White alder	Alnus rhombifolia	Irvine	California	NA	naturally_occurring	0 to 15.24 cm	Irvine	NA	NA	NA	NA	NA	NA	NA	NA	NA	NA	NA	NA	NA	NA	NA	NA	NA	NA	NA	NA
White alder	Alnus rhombifolia	Irvine	California	NA	naturally_occurring	0 to 15.24 cm	Irvine	NA	NA	NA	NA	NA	NA	NA	NA	NA	NA	NA	NA	NA	NA	NA	NA	NA	NA	NA	NA
White alder	Alnus rhombifolia	Irvine	California	Hicks canyon bike trail	naturally_occurring	0 to 15.24 cm	Irvine	NA	NA	NA	NA	NA	NA	NA	NA	NA	NA	NA	NA	NA	NA	NA	NA	NA	NA	NA	NA
White alder	Alnus rhombifolia	Irvine	California	Hicks canyon bike trail	naturally_occurring	0 to 15.24 cm	Irvine	NA	NA	NA	NA	NA	NA	NA	NA	NA	NA	NA	NA	NA	NA	NA	NA	NA	NA	NA	NA
White alder	Alnus rhombifolia	Irvine	California	Hicks canyon bike trail	naturally_occurring	0 to 15.24 cm	Irvine	NA	NA	NA	NA	NA	NA	NA	NA	NA	NA	NA	NA	NA	NA	NA	NA	NA	NA	NA	NA
White alder	Alnus rhombifolia	Irvine	California	Hicks canyon bike trail	naturally_occurring	0 to 15.24 cm	Irvine	NA	NA	NA	NA	NA	NA	NA	NA	NA	NA	NA	NA	NA	NA	NA	NA	NA	NA	NA	NA
White alder	Alnus rhombifolia	Irvine	California	Turtle rock community park	naturally_occurring	15.24 to 30.48 cm	Irvine	NA	NA	NA	NA	NA	NA	NA	NA	NA	NA	NA	NA	NA	NA	NA	NA	NA	NA	NA	NA
White alder	Alnus rhombifolia	Irvine	California	NA	naturally_occurring	0 to 15.24 cm	Irvine	NA	NA	NA	NA	NA	NA	NA	NA	NA	NA	NA	NA	NA	NA	NA	NA	NA	NA	NA	NA
White alder	Alnus rhombifolia	Irvine	California	Riparian corridor	naturally_occurring	15.24 to 30.48 cm	Irvine	NA	NA	NA	NA	NA	NA	NA	NA	NA	NA	NA	NA	NA	NA	NA	NA	NA	NA	NA	NA
White alder	Alnus rhombifolia	Irvine	California	NA	naturally_occurring	0 to 15.24 cm	Irvine	NA	NA	NA	NA	NA	NA	NA	NA	NA	NA	NA	NA	NA	NA	NA	NA	NA	NA	NA	NA
White alder	Alnus rhombifolia	Irvine	California	NA	naturally_occurring	0 to 15.24 cm	Irvine	NA	NA	NA	NA	NA	NA	NA	NA	NA	NA	NA	NA	NA	NA	NA	NA	NA	NA	NA	NA
White alder	Alnus rhombifolia	Irvine	California	Riparian corridor	naturally_occurring	0 to 15.24 cm	Irvine	NA	NA	NA	NA	NA	NA	NA	NA	NA	NA	NA	NA	NA	NA	NA	NA	NA	NA	NA	NA
White alder	Alnus rhombifolia	Irvine	California	NA	naturally_occurring	0 to 15.24 cm	Irvine	NA	NA	NA	NA	NA	NA	NA	NA	NA	NA	NA	NA	NA	NA	NA	NA	NA	NA	NA	NA
White alder	Alnus rhombifolia	Irvine	California	Hicks canyon bike trail	naturally_occurring	0 to 15.24 cm	Irvine	NA	NA	NA	NA	NA	NA	NA	NA	NA	NA	NA	NA	NA	NA	NA	NA	NA	NA	NA	NA
White alder	Alnus rhombifolia	Irvine	California	Hicks canyon bike trail	naturally_occurring	0 to 15.24 cm	Irvine	NA	NA	NA	NA	NA	NA	NA	NA	NA	NA	NA	NA	NA	NA	NA	NA	NA	NA	NA	NA
White alder	Alnus rhombifolia	Irvine	California	Turtle rock community park	naturally_occurring	15.24 to 30.48 cm	Irvine	NA	NA	NA	NA	NA	NA	NA	NA	NA	NA	NA	NA	NA	NA	NA	NA	NA	NA	NA	NA
White alder	Alnus rhombifolia	Irvine	California	Riparian corridor	naturally_occurring	30.48 to 45.72 cm	Irvine	NA	NA	NA	NA	NA	NA	NA	NA	NA	NA	NA	NA	NA	NA	NA	NA	NA	NA	NA	NA
White alder	Alnus rhombifolia	Irvine	California	Hicks canyon bike trail	naturally_occurring	0 to 15.24 cm	Irvine	NA	NA	NA	NA	NA	NA	NA	NA	NA	NA	NA	NA	NA	NA	NA	NA	NA	NA	NA	NA
White alder	Alnus rhombifolia	Irvine	California	Hicks canyon bike trail	naturally_occurring	0 to 15.24 cm	Irvine	NA	NA	NA	NA	NA	NA	NA	NA	NA	NA	NA	NA	NA	NA	NA	NA	NA	NA	NA	NA
White alder	Alnus rhombifolia	Irvine	California	Hicks canyon bike trail	naturally_occurring	0 to 15.24 cm	Irvine	NA	NA	NA	NA	NA	NA	NA	NA	NA	NA	NA	NA	NA	NA	NA	NA	NA	NA	NA	NA
White alder	Alnus rhombifolia	Irvine	California	Alderwood park	naturally_occurring	0 to 15.24 cm	Irvine	NA	NA	NA	NA	NA	NA	NA	NA	NA	NA	NA	NA	NA	NA	NA	NA	NA	NA	NA	NA
White alder	Alnus rhombifolia	Irvine	California	Btwn. deerfield ave. and irvine center dr.	naturally_occurring	30.48 to 45.72 cm	Irvine	NA	NA	NA	NA	NA	NA	NA	NA	NA	NA	NA	NA	NA	NA	NA	NA	NA	NA	NA	NA
White alder	Alnus rhombifolia	Irvine	California	Riparian corridor	naturally_occurring	0 to 15.24 cm	Irvine	NA	NA	NA	NA	NA	NA	NA	NA	NA	NA	NA	NA	NA	NA	NA	NA	NA	NA	NA	NA
White alder	Alnus rhombifolia	Irvine	California	Hicks canyon bike trail	naturally_occurring	0 to 15.24 cm	Irvine	NA	NA	NA	NA	NA	NA	NA	NA	NA	NA	NA	NA	NA	NA	NA	NA	NA	NA	NA	NA
White alder	Alnus rhombifolia	Irvine	California	Hicks canyon bike trail	naturally_occurring	0 to 15.24 cm	Irvine	NA	NA	NA	NA	NA	NA	NA	NA	NA	NA	NA	NA	NA	NA	NA	NA	NA	NA	NA	NA
White alder	Alnus rhombifolia	Irvine	California	Hicks canyon bike trail	naturally_occurring	0 to 15.24 cm	Irvine	NA	NA	NA	NA	NA	NA	NA	NA	NA	NA	NA	NA	NA	NA	NA	NA	NA	NA	NA	NA
White alder	Alnus rhombifolia	Irvine	California	Riparian corridor	naturally_occurring	15.24 to 30.48 cm	Irvine	NA	NA	NA	NA	NA	NA	NA	NA	NA	NA	NA	NA	NA	NA	NA	NA	NA	NA	NA	NA
White alder	Alnus rhombifolia	Irvine	California	Turtle rock community park	naturally_occurring	0 to 15.24 cm	Irvine	NA	NA	NA	NA	NA	NA	NA	NA	NA	NA	NA	NA	NA	NA	NA	NA	NA	NA	NA	NA
White alder	Alnus rhombifolia	Irvine	California	Windrow community park	naturally_occurring	30.48 to 45.72 cm	Irvine	NA	NA	NA	NA	NA	NA	NA	NA	NA	NA	NA	NA	NA	NA	NA	NA	NA	NA	NA	NA
White alder	Alnus rhombifolia	Irvine	California	Riparian corridor	naturally_occurring	0 to 15.24 cm	Irvine	NA	NA	NA	NA	NA	NA	NA	NA	NA	NA	NA	NA	NA	NA	NA	NA	NA	NA	NA	NA
White alder	Alnus rhombifolia	Irvine	California	Hicks canyon bike trail	naturally_occurring	0 to 15.24 cm	Irvine	NA	NA	NA	NA	NA	NA	NA	NA	NA	NA	NA	NA	NA	NA	NA	NA	NA	NA	NA	NA
White alder	Alnus rhombifolia	Irvine	California	Riparian corridor	naturally_occurring	15.24 to 30.48 cm	Irvine	NA	NA	NA	NA	NA	NA	NA	NA	NA	NA	NA	NA	NA	NA	NA	NA	NA	NA	NA	NA
White alder	Alnus rhombifolia	Irvine	California	Citrusglen park	naturally_occurring	0 to 15.24 cm	Irvine	NA	NA	NA	NA	NA	NA	NA	NA	NA	NA	NA	NA	NA	NA	NA	NA	NA	NA	NA	NA
White alder	Alnus rhombifolia	Irvine	California	Hicks canyon bike trail	naturally_occurring	0 to 15.24 cm	Irvine	NA	NA	NA	NA	NA	NA	NA	NA	NA	NA	NA	NA	NA	NA	NA	NA	NA	NA	NA	NA
White alder	Alnus rhombifolia	Irvine	California	Windrow community park	naturally_occurring	30.48 to 45.72 cm	Irvine	NA	NA	NA	NA	NA	NA	NA	NA	NA	NA	NA	NA	NA	NA	NA	NA	NA	NA	NA	NA
White alder	Alnus rhombifolia	Irvine	California	NA	naturally_occurring	0 to 15.24 cm	Irvine	NA	NA	NA	NA	NA	NA	NA	NA	NA	NA	NA	NA	NA	NA	NA	NA	NA	NA	NA	NA
White alder	Alnus rhombifolia	Irvine	California	NA	naturally_occurring	0 to 15.24 cm	Irvine	NA	NA	NA	NA	NA	NA	NA	NA	NA	NA	NA	NA	NA	NA	NA	NA	NA	NA	NA	NA
White alder	Alnus rhombifolia	Irvine	California	Sycamore park	naturally_occurring	0 to 15.24 cm	Irvine	NA	NA	NA	NA	NA	NA	NA	NA	NA	NA	NA	NA	NA	NA	NA	NA	NA	NA	NA	NA
White alder	Alnus rhombifolia	Irvine	California	Hicks canyon bike trail	naturally_occurring	0 to 15.24 cm	Irvine	NA	NA	NA	NA	NA	NA	NA	NA	NA	NA	NA	NA	NA	NA	NA	NA	NA	NA	NA	NA
White alder	Alnus rhombifolia	Irvine	California	NA	naturally_occurring	0 to 15.24 cm	Irvine	NA	NA	NA	NA	NA	NA	NA	NA	NA	NA	NA	NA	NA	NA	NA	NA	NA	NA	NA	NA
White alder	Alnus rhombifolia	Irvine	California	San leandro park	naturally_occurring	30.48 to 45.72 cm	Irvine	NA	NA	NA	NA	NA	NA	NA	NA	NA	NA	NA	NA	NA	NA	NA	NA	NA	NA	NA	NA
White alder	Alnus rhombifolia	Irvine	California	NA	naturally_occurring	0 to 15.24 cm	Irvine	NA	NA	NA	NA	NA	NA	NA	NA	NA	NA	NA	NA	NA	NA	NA	NA	NA	NA	NA	NA
White alder	Alnus rhombifolia	Irvine	California	NA	naturally_occurring	0 to 15.24 cm	Irvine	NA	NA	NA	NA	NA	NA	NA	NA	NA	NA	NA	NA	NA	NA	NA	NA	NA	NA	NA	NA
White alder	Alnus rhombifolia	Irvine	California	Hicks canyon greenbelt	naturally_occurring	0 to 15.24 cm	Irvine	NA	NA	NA	NA	NA	NA	NA	NA	NA	NA	NA	NA	NA	NA	NA	NA	NA	NA	NA	NA
White alder	Alnus rhombifolia	Irvine	California	Riparian corridor	naturally_occurring	15.24 to 30.48 cm	Irvine	NA	NA	NA	NA	NA	NA	NA	NA	NA	NA	NA	NA	NA	NA	NA	NA	NA	NA	NA	NA
White alder	Alnus rhombifolia	Irvine	California	Turtle rock community park	naturally_occurring	15.24 to 30.48 cm	Irvine	NA	NA	NA	NA	NA	NA	NA	NA	NA	NA	NA	NA	NA	NA	NA	NA	NA	NA	NA	NA
White alder	Alnus rhombifolia	Irvine	California	Riparian corridor	naturally_occurring	0 to 15.24 cm	Irvine	NA	NA	NA	NA	NA	NA	NA	NA	NA	NA	NA	NA	NA	NA	NA	NA	NA	NA	NA	NA
White alder	Alnus rhombifolia	Irvine	California	Flagstone park	naturally_occurring	0 to 15.24 cm	Irvine	NA	NA	NA	NA	NA	NA	NA	NA	NA	NA	NA	NA	NA	NA	NA	NA	NA	NA	NA	NA
White alder	Alnus rhombifolia	Irvine	California	Hicks canyon bike trail	naturally_occurring	0 to 15.24 cm	Irvine	NA	NA	NA	NA	NA	NA	NA	NA	NA	NA	NA	NA	NA	NA	NA	NA	NA	NA	NA	NA
White alder	Alnus rhombifolia	Irvine	California	Turtle rock community park	naturally_occurring	15.24 to 30.48 cm	Irvine	NA	NA	NA	NA	NA	NA	NA	NA	NA	NA	NA	NA	NA	NA	NA	NA	NA	NA	NA	NA
White alder	Alnus rhombifolia	Irvine	California	Citrusglen park	naturally_occurring	0 to 15.24 cm	Irvine	NA	NA	NA	NA	NA	NA	NA	NA	NA	NA	NA	NA	NA	NA	NA	NA	NA	NA	NA	NA
White alder	Alnus rhombifolia	Irvine	California	Hicks canyon bike trail	naturally_occurring	0 to 15.24 cm	Irvine	NA	NA	NA	NA	NA	NA	NA	NA	NA	NA	NA	NA	NA	NA	NA	NA	NA	NA	NA	NA
White alder	Alnus rhombifolia	Irvine	California	Hicks canyon bike trail	naturally_occurring	0 to 15.24 cm	Irvine	NA	NA	NA	NA	NA	NA	NA	NA	NA	NA	NA	NA	NA	NA	NA	NA	NA	NA	NA	NA
White alder	Alnus rhombifolia	Irvine	California	Riparian corridor	naturally_occurring	0 to 15.24 cm	Irvine	NA	NA	NA	NA	NA	NA	NA	NA	NA	NA	NA	NA	NA	NA	NA	NA	NA	NA	NA	NA
White alder	Alnus rhombifolia	Irvine	California	Hicks canyon bike trail	naturally_occurring	0 to 15.24 cm	Irvine	NA	NA	NA	NA	NA	NA	NA	NA	NA	NA	NA	NA	NA	NA	NA	NA	NA	NA	NA	NA
White alder	Alnus rhombifolia	Irvine	California	Riparian corridor	naturally_occurring	0 to 15.24 cm	Irvine	NA	NA	NA	NA	NA	NA	NA	NA	NA	NA	NA	NA	NA	NA	NA	NA	NA	NA	NA	NA
White alder	Alnus rhombifolia	Irvine	California	NA	naturally_occurring	0 to 15.24 cm	Irvine	NA	NA	NA	NA	NA	NA	NA	NA	NA	NA	NA	NA	NA	NA	NA	NA	NA	NA	NA	NA
White alder	Alnus rhombifolia	Irvine	California	NA	naturally_occurring	0 to 15.24 cm	Irvine	NA	NA	NA	NA	NA	NA	NA	NA	NA	NA	NA	NA	NA	NA	NA	NA	NA	NA	NA	NA
White alder	Alnus rhombifolia	Irvine	California	Riparian corridor	naturally_occurring	15.24 to 30.48 cm	Irvine	NA	NA	NA	NA	NA	NA	NA	NA	NA	NA	NA	NA	NA	NA	NA	NA	NA	NA	NA	NA
White alder	Alnus rhombifolia	Irvine	California	Venta spur trail - btwn culver and jeffrey	naturally_occurring	0 to 15.24 cm	Irvine	NA	NA	NA	NA	NA	NA	NA	NA	NA	NA	NA	NA	NA	NA	NA	NA	NA	NA	NA	NA
White alder	Alnus rhombifolia	Irvine	California	Riparian corridor	naturally_occurring	0 to 15.24 cm	Irvine	NA	NA	NA	NA	NA	NA	NA	NA	NA	NA	NA	NA	NA	NA	NA	NA	NA	NA	NA	NA
White alder	Alnus rhombifolia	Irvine	California	Valencia park	naturally_occurring	0 to 15.24 cm	Irvine	NA	NA	NA	NA	NA	NA	NA	NA	NA	NA	NA	NA	NA	NA	NA	NA	NA	NA	NA	NA
White alder	Alnus rhombifolia	Irvine	California	Hicks canyon greenbelt	naturally_occurring	0 to 15.24 cm	Irvine	NA	NA	NA	NA	NA	NA	NA	NA	NA	NA	NA	NA	NA	NA	NA	NA	NA	NA	NA	NA
White alder	Alnus rhombifolia	Irvine	California	NA	naturally_occurring	0 to 15.24 cm	Irvine	NA	NA	NA	NA	NA	NA	NA	NA	NA	NA	NA	NA	NA	NA	NA	NA	NA	NA	NA	NA
White alder	Alnus rhombifolia	Irvine	California	Windrow community park	naturally_occurring	15.24 to 30.48 cm	Irvine	NA	NA	NA	NA	NA	NA	NA	NA	NA	NA	NA	NA	NA	NA	NA	NA	NA	NA	NA	NA
White alder	Alnus rhombifolia	Irvine	California	Citrusglen park	naturally_occurring	0 to 15.24 cm	Irvine	NA	NA	NA	NA	NA	NA	NA	NA	NA	NA	NA	NA	NA	NA	NA	NA	NA	NA	NA	NA
White alder	Alnus rhombifolia	Irvine	California	Windrow community park	naturally_occurring	30.48 to 45.72 cm	Irvine	NA	NA	NA	NA	NA	NA	NA	NA	NA	NA	NA	NA	NA	NA	NA	NA	NA	NA	NA	NA
White alder	Alnus rhombifolia	Irvine	California	NA	naturally_occurring	0 to 15.24 cm	Irvine	NA	NA	NA	NA	NA	NA	NA	NA	NA	NA	NA	NA	NA	NA	NA	NA	NA	NA	NA	NA
White alder	Alnus rhombifolia	Irvine	California	Hicks canyon bike trail	naturally_occurring	0 to 15.24 cm	Irvine	NA	NA	NA	NA	NA	NA	NA	NA	NA	NA	NA	NA	NA	NA	NA	NA	NA	NA	NA	NA
White alder	Alnus rhombifolia	Irvine	California	Nature center	naturally_occurring	30.48 to 45.72 cm	Irvine	NA	NA	NA	NA	NA	NA	NA	NA	NA	NA	NA	NA	NA	NA	NA	NA	NA	NA	NA	NA
White alder	Alnus rhombifolia	Irvine	California	NA	naturally_occurring	0 to 15.24 cm	Irvine	NA	NA	NA	NA	NA	NA	NA	NA	NA	NA	NA	NA	NA	NA	NA	NA	NA	NA	NA	NA
White alder	Alnus rhombifolia	Irvine	California	Riparian corridor	naturally_occurring	15.24 to 30.48 cm	Irvine	NA	NA	NA	NA	NA	NA	NA	NA	NA	NA	NA	NA	NA	NA	NA	NA	NA	NA	NA	NA
White alder	Alnus rhombifolia	Irvine	California	Hicks canyon bike trail	naturally_occurring	0 to 15.24 cm	Irvine	NA	NA	NA	NA	NA	NA	NA	NA	NA	NA	NA	NA	NA	NA	NA	NA	NA	NA	NA	NA
White alder	Alnus rhombifolia	Irvine	California	Riparian corridor	naturally_occurring	0 to 15.24 cm	Irvine	NA	NA	NA	NA	NA	NA	NA	NA	NA	NA	NA	NA	NA	NA	NA	NA	NA	NA	NA	NA
White alder	Alnus rhombifolia	Irvine	California	NA	naturally_occurring	0 to 15.24 cm	Irvine	NA	NA	NA	NA	NA	NA	NA	NA	NA	NA	NA	NA	NA	NA	NA	NA	NA	NA	NA	NA
White alder	Alnus rhombifolia	Irvine	California	Hicks canyon bike trail	naturally_occurring	0 to 15.24 cm	Irvine	NA	NA	NA	NA	NA	NA	NA	NA	NA	NA	NA	NA	NA	NA	NA	NA	NA	NA	NA	NA
White alder	Alnus rhombifolia	Irvine	California	Bren park	naturally_occurring	15.24 to 30.48 cm	Irvine	NA	NA	NA	NA	NA	NA	NA	NA	NA	NA	NA	NA	NA	NA	NA	NA	NA	NA	NA	NA
White alder	Alnus rhombifolia	Irvine	California	Riparian corridor	naturally_occurring	15.24 to 30.48 cm	Irvine	NA	NA	NA	NA	NA	NA	NA	NA	NA	NA	NA	NA	NA	NA	NA	NA	NA	NA	NA	NA
White alder	Alnus rhombifolia	Irvine	California	Riparian corridor	naturally_occurring	0 to 15.24 cm	Irvine	NA	NA	NA	NA	NA	NA	NA	NA	NA	NA	NA	NA	NA	NA	NA	NA	NA	NA	NA	NA
White alder	Alnus rhombifolia	Irvine	California	NA	naturally_occurring	0 to 15.24 cm	Irvine	NA	NA	NA	NA	NA	NA	NA	NA	NA	NA	NA	NA	NA	NA	NA	NA	NA	NA	NA	NA
White alder	Alnus rhombifolia	Irvine	California	Heritage community park	naturally_occurring	0 to 15.24 cm	Irvine	NA	NA	NA	NA	NA	NA	NA	NA	NA	NA	NA	NA	NA	NA	NA	NA	NA	NA	NA	NA
White alder	Alnus rhombifolia	Irvine	California	Riparian corridor	naturally_occurring	30.48 to 45.72 cm	Irvine	NA	NA	NA	NA	NA	NA	NA	NA	NA	NA	NA	NA	NA	NA	NA	NA	NA	NA	NA	NA
White alder	Alnus rhombifolia	Irvine	California	Riparian corridor	naturally_occurring	0 to 15.24 cm	Irvine	NA	NA	NA	NA	NA	NA	NA	NA	NA	NA	NA	NA	NA	NA	NA	NA	NA	NA	NA	NA
White alder	Alnus rhombifolia	Irvine	California	Heritage community park	naturally_occurring	15.24 to 30.48 cm	Irvine	NA	NA	NA	NA	NA	NA	NA	NA	NA	NA	NA	NA	NA	NA	NA	NA	NA	NA	NA	NA
White alder	Alnus rhombifolia	Irvine	California	Heritage community park	naturally_occurring	0 to 15.24 cm	Irvine	NA	NA	NA	NA	NA	NA	NA	NA	NA	NA	NA	NA	NA	NA	NA	NA	NA	NA	NA	NA
White alder	Alnus rhombifolia	Irvine	California	NA	naturally_occurring	0 to 15.24 cm	Irvine	NA	NA	NA	NA	NA	NA	NA	NA	NA	NA	NA	NA	NA	NA	NA	NA	NA	NA	NA	NA
White alder	Alnus rhombifolia	Irvine	California	Hicks canyon bike trail	naturally_occurring	0 to 15.24 cm	Irvine	NA	NA	NA	NA	NA	NA	NA	NA	NA	NA	NA	NA	NA	NA	NA	NA	NA	NA	NA	NA
White alder	Alnus rhombifolia	Irvine	California	Windrow community park	naturally_occurring	45.72 to 60.96 cm	Irvine	NA	NA	NA	NA	NA	NA	NA	NA	NA	NA	NA	NA	NA	NA	NA	NA	NA	NA	NA	NA
White alder	Alnus rhombifolia	Irvine	California	Hicks canyon bike trail	naturally_occurring	0 to 15.24 cm	Irvine	NA	NA	NA	NA	NA	NA	NA	NA	NA	NA	NA	NA	NA	NA	NA	NA	NA	NA	NA	NA
White alder	Alnus rhombifolia	Irvine	California	Bren park	naturally_occurring	15.24 to 30.48 cm	Irvine	NA	NA	NA	NA	NA	NA	NA	NA	NA	NA	NA	NA	NA	NA	NA	NA	NA	NA	NA	NA
White alder	Alnus rhombifolia	Irvine	California	Heritage community park	naturally_occurring	0 to 15.24 cm	Irvine	NA	NA	NA	NA	NA	NA	NA	NA	NA	NA	NA	NA	NA	NA	NA	NA	NA	NA	NA	NA
White alder	Alnus rhombifolia	Irvine	California	Bren park	naturally_occurring	30.48 to 45.72 cm	Irvine	NA	NA	NA	NA	NA	NA	NA	NA	NA	NA	NA	NA	NA	NA	NA	NA	NA	NA	NA	NA
White alder	Alnus rhombifolia	Irvine	California	Hicks canyon bike trail	naturally_occurring	0 to 15.24 cm	Irvine	NA	NA	NA	NA	NA	NA	NA	NA	NA	NA	NA	NA	NA	NA	NA	NA	NA	NA	NA	NA
White alder	Alnus rhombifolia	Irvine	California	Hicks canyon bike trail	naturally_occurring	0 to 15.24 cm	Irvine	NA	NA	NA	NA	NA	NA	NA	NA	NA	NA	NA	NA	NA	NA	NA	NA	NA	NA	NA	NA
White alder	Alnus rhombifolia	Irvine	California	Bren park	naturally_occurring	0 to 15.24 cm	Irvine	NA	NA	NA	NA	NA	NA	NA	NA	NA	NA	NA	NA	NA	NA	NA	NA	NA	NA	NA	NA
White alder	Alnus rhombifolia	Irvine	California	NA	naturally_occurring	0 to 15.24 cm	Irvine	NA	NA	NA	NA	NA	NA	NA	NA	NA	NA	NA	NA	NA	NA	NA	NA	NA	NA	NA	NA
White alder	Alnus rhombifolia	Irvine	California	Hoeptner park	naturally_occurring	0 to 15.24 cm	Irvine	NA	NA	NA	NA	NA	NA	NA	NA	NA	NA	NA	NA	NA	NA	NA	NA	NA	NA	NA	NA
White alder	Alnus rhombifolia	Irvine	California	Hicks canyon bike trail	naturally_occurring	0 to 15.24 cm	Irvine	NA	NA	NA	NA	NA	NA	NA	NA	NA	NA	NA	NA	NA	NA	NA	NA	NA	NA	NA	NA
White alder	Alnus rhombifolia	Irvine	California	Bren park	naturally_occurring	15.24 to 30.48 cm	Irvine	NA	NA	NA	NA	NA	NA	NA	NA	NA	NA	NA	NA	NA	NA	NA	NA	NA	NA	NA	NA
White alder	Alnus rhombifolia	Irvine	California	Hicks canyon bike trail	naturally_occurring	0 to 15.24 cm	Irvine	NA	NA	NA	NA	NA	NA	NA	NA	NA	NA	NA	NA	NA	NA	NA	NA	NA	NA	NA	NA
White alder	Alnus rhombifolia	Irvine	California	Riparian corridor	naturally_occurring	15.24 to 30.48 cm	Irvine	NA	NA	NA	NA	NA	NA	NA	NA	NA	NA	NA	NA	NA	NA	NA	NA	NA	NA	NA	NA
White alder	Alnus rhombifolia	Irvine	California	Hicks canyon bike trail	naturally_occurring	0 to 15.24 cm	Irvine	NA	NA	NA	NA	NA	NA	NA	NA	NA	NA	NA	NA	NA	NA	NA	NA	NA	NA	NA	NA
White alder	Alnus rhombifolia	Irvine	California	Woodbridge community park	naturally_occurring	30.48 to 45.72 cm	Irvine	NA	NA	NA	NA	NA	NA	NA	NA	NA	NA	NA	NA	NA	NA	NA	NA	NA	NA	NA	NA
White alder	Alnus rhombifolia	Irvine	California	Hicks canyon bike trail	naturally_occurring	0 to 15.24 cm	Irvine	NA	NA	NA	NA	NA	NA	NA	NA	NA	NA	NA	NA	NA	NA	NA	NA	NA	NA	NA	NA
White alder	Alnus rhombifolia	Irvine	California	Riparian corridor	naturally_occurring	15.24 to 30.48 cm	Irvine	NA	NA	NA	NA	NA	NA	NA	NA	NA	NA	NA	NA	NA	NA	NA	NA	NA	NA	NA	NA
White alder	Alnus rhombifolia	Irvine	California	Hicks canyon bike trail	naturally_occurring	0 to 15.24 cm	Irvine	NA	NA	NA	NA	NA	NA	NA	NA	NA	NA	NA	NA	NA	NA	NA	NA	NA	NA	NA	NA
White alder	Alnus rhombifolia	Irvine	California	NA	naturally_occurring	0 to 15.24 cm	Irvine	NA	NA	NA	NA	NA	NA	NA	NA	NA	NA	NA	NA	NA	NA	NA	NA	NA	NA	NA	NA
White alder	Alnus rhombifolia	Irvine	California	Hicks canyon bike trail	naturally_occurring	0 to 15.24 cm	Irvine	NA	NA	NA	NA	NA	NA	NA	NA	NA	NA	NA	NA	NA	NA	NA	NA	NA	NA	NA	NA
White alder	Alnus rhombifolia	Irvine	California	Windrow community park	naturally_occurring	30.48 to 45.72 cm	Irvine	NA	NA	NA	NA	NA	NA	NA	NA	NA	NA	NA	NA	NA	NA	NA	NA	NA	NA	NA	NA
White alder	Alnus rhombifolia	Irvine	California	Riparian corridor	naturally_occurring	0 to 15.24 cm	Irvine	NA	NA	NA	NA	NA	NA	NA	NA	NA	NA	NA	NA	NA	NA	NA	NA	NA	NA	NA	NA
White alder	Alnus rhombifolia	Irvine	California	Turtle rock community park	naturally_occurring	15.24 to 30.48 cm	Irvine	NA	NA	NA	NA	NA	NA	NA	NA	NA	NA	NA	NA	NA	NA	NA	NA	NA	NA	NA	NA
White alder	Alnus rhombifolia	Irvine	California	Riparian corridor	naturally_occurring	0 to 15.24 cm	Irvine	NA	NA	NA	NA	NA	NA	NA	NA	NA	NA	NA	NA	NA	NA	NA	NA	NA	NA	NA	NA
White alder	Alnus rhombifolia	Irvine	California	Turtle rock community park	naturally_occurring	30.48 to 45.72 cm	Irvine	NA	NA	NA	NA	NA	NA	NA	NA	NA	NA	NA	NA	NA	NA	NA	NA	NA	NA	NA	NA
White alder	Alnus rhombifolia	Irvine	California	Riparian corridor	naturally_occurring	0 to 15.24 cm	Irvine	NA	NA	NA	NA	NA	NA	NA	NA	NA	NA	NA	NA	NA	NA	NA	NA	NA	NA	NA	NA
White alder	Alnus rhombifolia	Irvine	California	Hicks canyon bike trail	naturally_occurring	0 to 15.24 cm	Irvine	NA	NA	NA	NA	NA	NA	NA	NA	NA	NA	NA	NA	NA	NA	NA	NA	NA	NA	NA	NA
White alder	Alnus rhombifolia	Irvine	California	Riparian corridor	naturally_occurring	0 to 15.24 cm	Irvine	NA	NA	NA	NA	NA	NA	NA	NA	NA	NA	NA	NA	NA	NA	NA	NA	NA	NA	NA	NA
White alder	Alnus rhombifolia	Irvine	California	Woodbridge community park	naturally_occurring	30.48 to 45.72 cm	Irvine	NA	NA	NA	NA	NA	NA	NA	NA	NA	NA	NA	NA	NA	NA	NA	NA	NA	NA	NA	NA
White alder	Alnus rhombifolia	Irvine	California	NA	naturally_occurring	0 to 15.24 cm	Irvine	NA	NA	NA	NA	NA	NA	NA	NA	NA	NA	NA	NA	NA	NA	NA	NA	NA	NA	NA	NA
White alder	Alnus rhombifolia	Irvine	California	Flagstone park	naturally_occurring	0 to 15.24 cm	Irvine	NA	NA	NA	NA	NA	NA	NA	NA	NA	NA	NA	NA	NA	NA	NA	NA	NA	NA	NA	NA
White alder	Alnus rhombifolia	Irvine	California	Citrusglen park	naturally_occurring	0 to 15.24 cm	Irvine	NA	NA	NA	NA	NA	NA	NA	NA	NA	NA	NA	NA	NA	NA	NA	NA	NA	NA	NA	NA
White alder	Alnus rhombifolia	Irvine	California	NA	naturally_occurring	0 to 15.24 cm	Irvine	NA	NA	NA	NA	NA	NA	NA	NA	NA	NA	NA	NA	NA	NA	NA	NA	NA	NA	NA	NA
White alder	Alnus rhombifolia	Irvine	California	Hicks canyon bike trail	naturally_occurring	15.24 to 30.48 cm	Irvine	NA	NA	NA	NA	NA	NA	NA	NA	NA	NA	NA	NA	NA	NA	NA	NA	NA	NA	NA	NA
White alder	Alnus rhombifolia	Irvine	California	Hicks canyon bike trail	naturally_occurring	0 to 15.24 cm	Irvine	NA	NA	NA	NA	NA	NA	NA	NA	NA	NA	NA	NA	NA	NA	NA	NA	NA	NA	NA	NA
White alder	Alnus rhombifolia	Irvine	California	NA	naturally_occurring	0 to 15.24 cm	Irvine	NA	NA	NA	NA	NA	NA	NA	NA	NA	NA	NA	NA	NA	NA	NA	NA	NA	NA	NA	NA
White alder	Alnus rhombifolia	Irvine	California	Venta spur trail - btwn culver and jeffrey	naturally_occurring	15.24 to 30.48 cm	Irvine	NA	NA	NA	NA	NA	NA	NA	NA	NA	NA	NA	NA	NA	NA	NA	NA	NA	NA	NA	NA
White alder	Alnus rhombifolia	Irvine	California	Bren park	naturally_occurring	0 to 15.24 cm	Irvine	NA	NA	NA	NA	NA	NA	NA	NA	NA	NA	NA	NA	NA	NA	NA	NA	NA	NA	NA	NA
White alder	Alnus rhombifolia	Irvine	California	Heritage community park	naturally_occurring	0 to 15.24 cm	Irvine	NA	NA	NA	NA	NA	NA	NA	NA	NA	NA	NA	NA	NA	NA	NA	NA	NA	NA	NA	NA
White alder	Alnus rhombifolia	Irvine	California	NA	naturally_occurring	0 to 15.24 cm	Irvine	NA	NA	NA	NA	NA	NA	NA	NA	NA	NA	NA	NA	NA	NA	NA	NA	NA	NA	NA	NA
White alder	Alnus rhombifolia	Irvine	California	NA	naturally_occurring	0 to 15.24 cm	Irvine	NA	NA	NA	NA	NA	NA	NA	NA	NA	NA	NA	NA	NA	NA	NA	NA	NA	NA	NA	NA
White alder	Alnus rhombifolia	Irvine	California	Riparian corridor	naturally_occurring	0 to 15.24 cm	Irvine	NA	NA	NA	NA	NA	NA	NA	NA	NA	NA	NA	NA	NA	NA	NA	NA	NA	NA	NA	NA
White alder	Alnus rhombifolia	Irvine	California	Heritage community park	naturally_occurring	0 to 15.24 cm	Irvine	NA	NA	NA	NA	NA	NA	NA	NA	NA	NA	NA	NA	NA	NA	NA	NA	NA	NA	NA	NA
White alder	Alnus rhombifolia	Irvine	California	Woodbridge community park	naturally_occurring	0 to 15.24 cm	Irvine	NA	NA	NA	NA	NA	NA	NA	NA	NA	NA	NA	NA	NA	NA	NA	NA	NA	NA	NA	NA
White alder	Alnus rhombifolia	Irvine	California	NA	naturally_occurring	0 to 15.24 cm	Irvine	NA	NA	NA	NA	NA	NA	NA	NA	NA	NA	NA	NA	NA	NA	NA	NA	NA	NA	NA	NA
White alder	Alnus rhombifolia	Irvine	California	Hicks canyon bike trail	naturally_occurring	0 to 15.24 cm	Irvine	NA	NA	NA	NA	NA	NA	NA	NA	NA	NA	NA	NA	NA	NA	NA	NA	NA	NA	NA	NA
White alder	Alnus rhombifolia	Irvine	California	Riparian corridor	naturally_occurring	0 to 15.24 cm	Irvine	NA	NA	NA	NA	NA	NA	NA	NA	NA	NA	NA	NA	NA	NA	NA	NA	NA	NA	NA	NA
White alder	Alnus rhombifolia	Irvine	California	Turtle rock community park	naturally_occurring	15.24 to 30.48 cm	Irvine	NA	NA	NA	NA	NA	NA	NA	NA	NA	NA	NA	NA	NA	NA	NA	NA	NA	NA	NA	NA
White alder	Alnus rhombifolia	Irvine	California	Hicks canyon bike trail	naturally_occurring	0 to 15.24 cm	Irvine	NA	NA	NA	NA	NA	NA	NA	NA	NA	NA	NA	NA	NA	NA	NA	NA	NA	NA	NA	NA
White alder	Alnus rhombifolia	Irvine	California	Bren park	naturally_occurring	0 to 15.24 cm	Irvine	NA	NA	NA	NA	NA	NA	NA	NA	NA	NA	NA	NA	NA	NA	NA	NA	NA	NA	NA	NA
White alder	Alnus rhombifolia	Irvine	California	Hicks canyon bike trail	naturally_occurring	0 to 15.24 cm	Irvine	NA	NA	NA	NA	NA	NA	NA	NA	NA	NA	NA	NA	NA	NA	NA	NA	NA	NA	NA	NA
White alder	Alnus rhombifolia	Irvine	California	NA	naturally_occurring	0 to 15.24 cm	Irvine	NA	NA	NA	NA	NA	NA	NA	NA	NA	NA	NA	NA	NA	NA	NA	NA	NA	NA	NA	NA
White alder	Alnus rhombifolia	Irvine	California	Hicks canyon greenbelt	naturally_occurring	0 to 15.24 cm	Irvine	NA	NA	NA	NA	NA	NA	NA	NA	NA	NA	NA	NA	NA	NA	NA	NA	NA	NA	NA	NA
White alder	Alnus rhombifolia	Irvine	California	Riparian corridor	naturally_occurring	15.24 to 30.48 cm	Irvine	NA	NA	NA	NA	NA	NA	NA	NA	NA	NA	NA	NA	NA	NA	NA	NA	NA	NA	NA	NA
White alder	Alnus rhombifolia	Irvine	California	Hicks canyon bike trail	naturally_occurring	0 to 15.24 cm	Irvine	NA	NA	NA	NA	NA	NA	NA	NA	NA	NA	NA	NA	NA	NA	NA	NA	NA	NA	NA	NA
White alder	Alnus rhombifolia	Irvine	California	Windrow community park	naturally_occurring	15.24 to 30.48 cm	Irvine	NA	NA	NA	NA	NA	NA	NA	NA	NA	NA	NA	NA	NA	NA	NA	NA	NA	NA	NA	NA
White alder	Alnus rhombifolia	Irvine	California	Riparian corridor	naturally_occurring	0 to 15.24 cm	Irvine	NA	NA	NA	NA	NA	NA	NA	NA	NA	NA	NA	NA	NA	NA	NA	NA	NA	NA	NA	NA
White alder	Alnus rhombifolia	Irvine	California	NA	naturally_occurring	0 to 15.24 cm	Irvine	NA	NA	NA	NA	NA	NA	NA	NA	NA	NA	NA	NA	NA	NA	NA	NA	NA	NA	NA	NA
White alder	Alnus rhombifolia	Irvine	California	Citrusglen park	naturally_occurring	0 to 15.24 cm	Irvine	NA	NA	NA	NA	NA	NA	NA	NA	NA	NA	NA	NA	NA	NA	NA	NA	NA	NA	NA	NA
White alder	Alnus rhombifolia	Irvine	California	Hicks canyon bike trail	naturally_occurring	0 to 15.24 cm	Irvine	NA	NA	NA	NA	NA	NA	NA	NA	NA	NA	NA	NA	NA	NA	NA	NA	NA	NA	NA	NA
White alder	Alnus rhombifolia	Irvine	California	NA	naturally_occurring	0 to 15.24 cm	Irvine	NA	NA	NA	NA	NA	NA	NA	NA	NA	NA	NA	NA	NA	NA	NA	NA	NA	NA	NA	NA
White alder	Alnus rhombifolia	Irvine	California	Turtle rock community park	naturally_occurring	30.48 to 45.72 cm	Irvine	NA	NA	NA	NA	NA	NA	NA	NA	NA	NA	NA	NA	NA	NA	NA	NA	NA	NA	NA	NA
White alder	Alnus rhombifolia	Irvine	California	Bren park	naturally_occurring	0 to 15.24 cm	Irvine	NA	NA	NA	NA	NA	NA	NA	NA	NA	NA	NA	NA	NA	NA	NA	NA	NA	NA	NA	NA
White alder	Alnus rhombifolia	Irvine	California	University community park	naturally_occurring	15.24 to 30.48 cm	Irvine	NA	NA	NA	NA	NA	NA	NA	NA	NA	NA	NA	NA	NA	NA	NA	NA	NA	NA	NA	NA
White alder	Alnus rhombifolia	Irvine	California	Riparian corridor	naturally_occurring	0 to 15.24 cm	Irvine	NA	NA	NA	NA	NA	NA	NA	NA	NA	NA	NA	NA	NA	NA	NA	NA	NA	NA	NA	NA
White alder	Alnus rhombifolia	Irvine	California	Silkwood park	naturally_occurring	0 to 15.24 cm	Irvine	NA	NA	NA	NA	NA	NA	NA	NA	NA	NA	NA	NA	NA	NA	NA	NA	NA	NA	NA	NA
White alder	Alnus rhombifolia	Irvine	California	Riparian corridor	naturally_occurring	0 to 15.24 cm	Irvine	NA	NA	NA	NA	NA	NA	NA	NA	NA	NA	NA	NA	NA	NA	NA	NA	NA	NA	NA	NA
White alder	Alnus rhombifolia	Irvine	California	Riparian corridor	naturally_occurring	30.48 to 45.72 cm	Irvine	NA	NA	NA	NA	NA	NA	NA	NA	NA	NA	NA	NA	NA	NA	NA	NA	NA	NA	NA	NA
White alder	Alnus rhombifolia	Irvine	California	Riparian corridor	naturally_occurring	15.24 to 30.48 cm	Irvine	NA	NA	NA	NA	NA	NA	NA	NA	NA	NA	NA	NA	NA	NA	NA	NA	NA	NA	NA	NA
White alder	Alnus rhombifolia	Irvine	California	Heritage community park	naturally_occurring	0 to 15.24 cm	Irvine	NA	NA	NA	NA	NA	NA	NA	NA	NA	NA	NA	NA	NA	NA	NA	NA	NA	NA	NA	NA
White alder	Alnus rhombifolia	Irvine	California	NA	naturally_occurring	0 to 15.24 cm	Irvine	NA	NA	NA	NA	NA	NA	NA	NA	NA	NA	NA	NA	NA	NA	NA	NA	NA	NA	NA	NA
White alder	Alnus rhombifolia	Irvine	California	Hicks canyon bike trail	naturally_occurring	more than 76.2 cm	Irvine	NA	NA	NA	NA	NA	NA	NA	NA	NA	NA	NA	NA	NA	NA	NA	NA	NA	NA	NA	NA
White alder	Alnus rhombifolia	Irvine	California	Hicks canyon bike trail	naturally_occurring	0 to 15.24 cm	Irvine	NA	NA	NA	NA	NA	NA	NA	NA	NA	NA	NA	NA	NA	NA	NA	NA	NA	NA	NA	NA
White alder	Alnus rhombifolia	Irvine	California	Windrow community park	naturally_occurring	15.24 to 30.48 cm	Irvine	NA	NA	NA	NA	NA	NA	NA	NA	NA	NA	NA	NA	NA	NA	NA	NA	NA	NA	NA	NA
White alder	Alnus rhombifolia	Irvine	California	Hicks canyon bike trail	naturally_occurring	0 to 15.24 cm	Irvine	NA	NA	NA	NA	NA	NA	NA	NA	NA	NA	NA	NA	NA	NA	NA	NA	NA	NA	NA	NA
White alder	Alnus rhombifolia	Irvine	California	NA	naturally_occurring	0 to 15.24 cm	Irvine	NA	NA	NA	NA	NA	NA	NA	NA	NA	NA	NA	NA	NA	NA	NA	NA	NA	NA	NA	NA
White alder	Alnus rhombifolia	Irvine	California	Riparian corridor	naturally_occurring	15.24 to 30.48 cm	Irvine	NA	NA	NA	NA	NA	NA	NA	NA	NA	NA	NA	NA	NA	NA	NA	NA	NA	NA	NA	NA
White alder	Alnus rhombifolia	Irvine	California	Windrow community park	naturally_occurring	15.24 to 30.48 cm	Irvine	NA	NA	NA	NA	NA	NA	NA	NA	NA	NA	NA	NA	NA	NA	NA	NA	NA	NA	NA	NA
White alder	Alnus rhombifolia	Irvine	California	Windrow community park	naturally_occurring	15.24 to 30.48 cm	Irvine	NA	NA	NA	NA	NA	NA	NA	NA	NA	NA	NA	NA	NA	NA	NA	NA	NA	NA	NA	NA
White alder	Alnus rhombifolia	Irvine	California	Riparian corridor	naturally_occurring	0 to 15.24 cm	Irvine	NA	NA	NA	NA	NA	NA	NA	NA	NA	NA	NA	NA	NA	NA	NA	NA	NA	NA	NA	NA
White alder	Alnus rhombifolia	Irvine	California	NA	naturally_occurring	0 to 15.24 cm	Irvine	NA	NA	NA	NA	NA	NA	NA	NA	NA	NA	NA	NA	NA	NA	NA	NA	NA	NA	NA	NA
White alder	Alnus rhombifolia	Irvine	California	Hicks canyon bike trail	naturally_occurring	0 to 15.24 cm	Irvine	NA	NA	NA	NA	NA	NA	NA	NA	NA	NA	NA	NA	NA	NA	NA	NA	NA	NA	NA	NA
White alder	Alnus rhombifolia	Irvine	California	Riparian corridor	naturally_occurring	15.24 to 30.48 cm	Irvine	NA	NA	NA	NA	NA	NA	NA	NA	NA	NA	NA	NA	NA	NA	NA	NA	NA	NA	NA	NA
White alder	Alnus rhombifolia	Irvine	California	Riparian corridor	naturally_occurring	0 to 15.24 cm	Irvine	NA	NA	NA	NA	NA	NA	NA	NA	NA	NA	NA	NA	NA	NA	NA	NA	NA	NA	NA	NA
White alder	Alnus rhombifolia	Irvine	California	Hoeptner park	naturally_occurring	0 to 15.24 cm	Irvine	NA	NA	NA	NA	NA	NA	NA	NA	NA	NA	NA	NA	NA	NA	NA	NA	NA	NA	NA	NA
White alder	Alnus rhombifolia	Irvine	California	Hicks canyon bike trail	naturally_occurring	0 to 15.24 cm	Irvine	NA	NA	NA	NA	NA	NA	NA	NA	NA	NA	NA	NA	NA	NA	NA	NA	NA	NA	NA	NA
White alder	Alnus rhombifolia	Irvine	California	Hoeptner park	naturally_occurring	15.24 to 30.48 cm	Irvine	NA	NA	NA	NA	NA	NA	NA	NA	NA	NA	NA	NA	NA	NA	NA	NA	NA	NA	NA	NA
White alder	Alnus rhombifolia	Irvine	California	Riparian corridor	naturally_occurring	0 to 15.24 cm	Irvine	NA	NA	NA	NA	NA	NA	NA	NA	NA	NA	NA	NA	NA	NA	NA	NA	NA	NA	NA	NA
White alder	Alnus rhombifolia	Irvine	California	NA	naturally_occurring	0 to 15.24 cm	Irvine	NA	NA	NA	NA	NA	NA	NA	NA	NA	NA	NA	NA	NA	NA	NA	NA	NA	NA	NA	NA
White alder	Alnus rhombifolia	Irvine	California	Hicks canyon bike trail	naturally_occurring	0 to 15.24 cm	Irvine	NA	NA	NA	NA	NA	NA	NA	NA	NA	NA	NA	NA	NA	NA	NA	NA	NA	NA	NA	NA
White alder	Alnus rhombifolia	Irvine	California	Hicks canyon bike trail	naturally_occurring	0 to 15.24 cm	Irvine	NA	NA	NA	NA	NA	NA	NA	NA	NA	NA	NA	NA	NA	NA	NA	NA	NA	NA	NA	NA
White alder	Alnus rhombifolia	Irvine	California	Pinewood park	naturally_occurring	0 to 15.24 cm	Irvine	NA	NA	NA	NA	NA	NA	NA	NA	NA	NA	NA	NA	NA	NA	NA	NA	NA	NA	NA	NA
White alder	Alnus rhombifolia	Irvine	California	Riparian corridor	naturally_occurring	0 to 15.24 cm	Irvine	NA	NA	NA	NA	NA	NA	NA	NA	NA	NA	NA	NA	NA	NA	NA	NA	NA	NA	NA	NA
White alder	Alnus rhombifolia	Irvine	California	Citrusglen park	naturally_occurring	0 to 15.24 cm	Irvine	NA	NA	NA	NA	NA	NA	NA	NA	NA	NA	NA	NA	NA	NA	NA	NA	NA	NA	NA	NA
White alder	Alnus rhombifolia	Irvine	California	Citrusglen park	naturally_occurring	0 to 15.24 cm	Irvine	NA	NA	NA	NA	NA	NA	NA	NA	NA	NA	NA	NA	NA	NA	NA	NA	NA	NA	NA	NA
White alder	Alnus rhombifolia	Irvine	California	(02) hicks canyon wash wr (south)	naturally_occurring	0 to 15.24 cm	Irvine	NA	NA	NA	NA	NA	NA	NA	NA	NA	NA	NA	NA	NA	NA	NA	NA	NA	NA	NA	NA
White alder	Alnus rhombifolia	Irvine	California	NA	naturally_occurring	0 to 15.24 cm	Irvine	NA	NA	NA	NA	NA	NA	NA	NA	NA	NA	NA	NA	NA	NA	NA	NA	NA	NA	NA	NA
White alder	Alnus rhombifolia	Irvine	California	Bren park	naturally_occurring	15.24 to 30.48 cm	Irvine	NA	NA	NA	NA	NA	NA	NA	NA	NA	NA	NA	NA	NA	NA	NA	NA	NA	NA	NA	NA
White alder	Alnus rhombifolia	Irvine	California	Riparian corridor	naturally_occurring	30.48 to 45.72 cm	Irvine	NA	NA	NA	NA	NA	NA	NA	NA	NA	NA	NA	NA	NA	NA	NA	NA	NA	NA	NA	NA
White alder	Alnus rhombifolia	Irvine	California	Hicks canyon bike trail	naturally_occurring	0 to 15.24 cm	Irvine	NA	NA	NA	NA	NA	NA	NA	NA	NA	NA	NA	NA	NA	NA	NA	NA	NA	NA	NA	NA
White alder	Alnus rhombifolia	Irvine	California	Flagstone park	naturally_occurring	15.24 to 30.48 cm	Irvine	NA	NA	NA	NA	NA	NA	NA	NA	NA	NA	NA	NA	NA	NA	NA	NA	NA	NA	NA	NA
White alder	Alnus rhombifolia	Irvine	California	Turtle rock community park	naturally_occurring	30.48 to 45.72 cm	Irvine	NA	NA	NA	NA	NA	NA	NA	NA	NA	NA	NA	NA	NA	NA	NA	NA	NA	NA	NA	NA
White alder	Alnus rhombifolia	Irvine	California	Citrusglen park	naturally_occurring	0 to 15.24 cm	Irvine	NA	NA	NA	NA	NA	NA	NA	NA	NA	NA	NA	NA	NA	NA	NA	NA	NA	NA	NA	NA
White alder	Alnus rhombifolia	Irvine	California	Hicks canyon bike trail	naturally_occurring	0 to 15.24 cm	Irvine	NA	NA	NA	NA	NA	NA	NA	NA	NA	NA	NA	NA	NA	NA	NA	NA	NA	NA	NA	NA
White alder	Alnus rhombifolia	Irvine	California	NA	naturally_occurring	0 to 15.24 cm	Irvine	NA	NA	NA	NA	NA	NA	NA	NA	NA	NA	NA	NA	NA	NA	NA	NA	NA	NA	NA	NA
White alder	Alnus rhombifolia	Irvine	California	NA	naturally_occurring	0 to 15.24 cm	Irvine	NA	NA	NA	NA	NA	NA	NA	NA	NA	NA	NA	NA	NA	NA	NA	NA	NA	NA	NA	NA
White alder	Alnus rhombifolia	Irvine	California	Hicks canyon bike trail	naturally_occurring	0 to 15.24 cm	Irvine	NA	NA	NA	NA	NA	NA	NA	NA	NA	NA	NA	NA	NA	NA	NA	NA	NA	NA	NA	NA
White alder	Alnus rhombifolia	Irvine	California	Turtle rock community park	naturally_occurring	0 to 15.24 cm	Irvine	NA	NA	NA	NA	NA	NA	NA	NA	NA	NA	NA	NA	NA	NA	NA	NA	NA	NA	NA	NA
White alder	Alnus rhombifolia	Irvine	California	Valencia park	naturally_occurring	0 to 15.24 cm	Irvine	NA	NA	NA	NA	NA	NA	NA	NA	NA	NA	NA	NA	NA	NA	NA	NA	NA	NA	NA	NA
White alder	Alnus rhombifolia	Irvine	California	Hicks canyon bike trail	naturally_occurring	0 to 15.24 cm	Irvine	NA	NA	NA	NA	NA	NA	NA	NA	NA	NA	NA	NA	NA	NA	NA	NA	NA	NA	NA	NA
White alder	Alnus rhombifolia	Irvine	California	Turtle rock community park	naturally_occurring	15.24 to 30.48 cm	Irvine	NA	NA	NA	NA	NA	NA	NA	NA	NA	NA	NA	NA	NA	NA	NA	NA	NA	NA	NA	NA
White alder	Alnus rhombifolia	Irvine	California	NA	naturally_occurring	0 to 15.24 cm	Irvine	NA	NA	NA	NA	NA	NA	NA	NA	NA	NA	NA	NA	NA	NA	NA	NA	NA	NA	NA	NA
White alder	Alnus rhombifolia	Irvine	California	Flagstone park	naturally_occurring	0 to 15.24 cm	Irvine	NA	NA	NA	NA	NA	NA	NA	NA	NA	NA	NA	NA	NA	NA	NA	NA	NA	NA	NA	NA
White alder	Alnus rhombifolia	Irvine	California	NA	naturally_occurring	0 to 15.24 cm	Irvine	NA	NA	NA	NA	NA	NA	NA	NA	NA	NA	NA	NA	NA	NA	NA	NA	NA	NA	NA	NA
White alder	Alnus rhombifolia	Irvine	California	NA	naturally_occurring	0 to 15.24 cm	Irvine	NA	NA	NA	NA	NA	NA	NA	NA	NA	NA	NA	NA	NA	NA	NA	NA	NA	NA	NA	NA
White alder	Alnus rhombifolia	Irvine	California	Hicks canyon bike trail	naturally_occurring	0 to 15.24 cm	Irvine	NA	NA	NA	NA	NA	NA	NA	NA	NA	NA	NA	NA	NA	NA	NA	NA	NA	NA	NA	NA
White alder	Alnus rhombifolia	Irvine	California	NA	naturally_occurring	0 to 15.24 cm	Irvine	NA	NA	NA	NA	NA	NA	NA	NA	NA	NA	NA	NA	NA	NA	NA	NA	NA	NA	NA	NA
White alder	Alnus rhombifolia	Irvine	California	NA	naturally_occurring	0 to 15.24 cm	Irvine	NA	NA	NA	NA	NA	NA	NA	NA	NA	NA	NA	NA	NA	NA	NA	NA	NA	NA	NA	NA
White alder	Alnus rhombifolia	Irvine	California	Turtle rock community park	naturally_occurring	15.24 to 30.48 cm	Irvine	NA	NA	NA	NA	NA	NA	NA	NA	NA	NA	NA	NA	NA	NA	NA	NA	NA	NA	NA	NA
White alder	Alnus rhombifolia	Irvine	California	Riparian corridor	naturally_occurring	0 to 15.24 cm	Irvine	NA	NA	NA	NA	NA	NA	NA	NA	NA	NA	NA	NA	NA	NA	NA	NA	NA	NA	NA	NA
White alder	Alnus rhombifolia	Irvine	California	University community park	naturally_occurring	15.24 to 30.48 cm	Irvine	NA	NA	NA	NA	NA	NA	NA	NA	NA	NA	NA	NA	NA	NA	NA	NA	NA	NA	NA	NA
White alder	Alnus rhombifolia	Irvine	California	Hicks canyon bike trail	naturally_occurring	0 to 15.24 cm	Irvine	NA	NA	NA	NA	NA	NA	NA	NA	NA	NA	NA	NA	NA	NA	NA	NA	NA	NA	NA	NA
White alder	Alnus rhombifolia	Irvine	California	Riparian corridor	naturally_occurring	0 to 15.24 cm	Irvine	NA	NA	NA	NA	NA	NA	NA	NA	NA	NA	NA	NA	NA	NA	NA	NA	NA	NA	NA	NA
White alder	Alnus rhombifolia	Irvine	California	Heritage community park	naturally_occurring	0 to 15.24 cm	Irvine	NA	NA	NA	NA	NA	NA	NA	NA	NA	NA	NA	NA	NA	NA	NA	NA	NA	NA	NA	NA
White alder	Alnus rhombifolia	Irvine	California	NA	naturally_occurring	0 to 15.24 cm	Irvine	NA	NA	NA	NA	NA	NA	NA	NA	NA	NA	NA	NA	NA	NA	NA	NA	NA	NA	NA	NA
White alder	Alnus rhombifolia	Irvine	California	Turtle rock community park	naturally_occurring	15.24 to 30.48 cm	Irvine	NA	NA	NA	NA	NA	NA	NA	NA	NA	NA	NA	NA	NA	NA	NA	NA	NA	NA	NA	NA
White alder	Alnus rhombifolia	Irvine	California	Heritage community park	naturally_occurring	0 to 15.24 cm	Irvine	NA	NA	NA	NA	NA	NA	NA	NA	NA	NA	NA	NA	NA	NA	NA	NA	NA	NA	NA	NA
White alder	Alnus rhombifolia	Irvine	California	Hicks canyon bike trail	naturally_occurring	0 to 15.24 cm	Irvine	NA	NA	NA	NA	NA	NA	NA	NA	NA	NA	NA	NA	NA	NA	NA	NA	NA	NA	NA	NA
White alder	Alnus rhombifolia	Irvine	California	Nature center	naturally_occurring	30.48 to 45.72 cm	Irvine	NA	NA	NA	NA	NA	NA	NA	NA	NA	NA	NA	NA	NA	NA	NA	NA	NA	NA	NA	NA
White alder	Alnus rhombifolia	Irvine	California	NA	naturally_occurring	0 to 15.24 cm	Irvine	NA	NA	NA	NA	NA	NA	NA	NA	NA	NA	NA	NA	NA	NA	NA	NA	NA	NA	NA	NA
White alder	Alnus rhombifolia	Irvine	California	Bren park	naturally_occurring	0 to 15.24 cm	Irvine	NA	NA	NA	NA	NA	NA	NA	NA	NA	NA	NA	NA	NA	NA	NA	NA	NA	NA	NA	NA
White alder	Alnus rhombifolia	Irvine	California	Hicks canyon bike trail	naturally_occurring	0 to 15.24 cm	Irvine	NA	NA	NA	NA	NA	NA	NA	NA	NA	NA	NA	NA	NA	NA	NA	NA	NA	NA	NA	NA
White alder	Alnus rhombifolia	Irvine	California	Riparian corridor	naturally_occurring	0 to 15.24 cm	Irvine	NA	NA	NA	NA	NA	NA	NA	NA	NA	NA	NA	NA	NA	NA	NA	NA	NA	NA	NA	NA
White alder	Alnus rhombifolia	Irvine	California	Hicks canyon bike trail	naturally_occurring	0 to 15.24 cm	Irvine	NA	NA	NA	NA	NA	NA	NA	NA	NA	NA	NA	NA	NA	NA	NA	NA	NA	NA	NA	NA
White alder	Alnus rhombifolia	Irvine	California	Hicks canyon bike trail	naturally_occurring	0 to 15.24 cm	Irvine	NA	NA	NA	NA	NA	NA	NA	NA	NA	NA	NA	NA	NA	NA	NA	NA	NA	NA	NA	NA
White alder	Alnus rhombifolia	Irvine	California	Hicks canyon bike trail	naturally_occurring	0 to 15.24 cm	Irvine	NA	NA	NA	NA	NA	NA	NA	NA	NA	NA	NA	NA	NA	NA	NA	NA	NA	NA	NA	NA
White alder	Alnus rhombifolia	Irvine	California	(01) hicks canyon wash wr (north)	naturally_occurring	0 to 15.24 cm	Irvine	NA	NA	NA	NA	NA	NA	NA	NA	NA	NA	NA	NA	NA	NA	NA	NA	NA	NA	NA	NA
White alder	Alnus rhombifolia	Irvine	California	NA	naturally_occurring	0 to 15.24 cm	Irvine	NA	NA	NA	NA	NA	NA	NA	NA	NA	NA	NA	NA	NA	NA	NA	NA	NA	NA	NA	NA
White alder	Alnus rhombifolia	Irvine	California	NA	naturally_occurring	0 to 15.24 cm	Irvine	NA	NA	NA	NA	NA	NA	NA	NA	NA	NA	NA	NA	NA	NA	NA	NA	NA	NA	NA	NA
White alder	Alnus rhombifolia	Irvine	California	Hicks canyon bike trail	naturally_occurring	0 to 15.24 cm	Irvine	NA	NA	NA	NA	NA	NA	NA	NA	NA	NA	NA	NA	NA	NA	NA	NA	NA	NA	NA	NA
White alder	Alnus rhombifolia	Irvine	California	NA	naturally_occurring	0 to 15.24 cm	Irvine	NA	NA	NA	NA	NA	NA	NA	NA	NA	NA	NA	NA	NA	NA	NA	NA	NA	NA	NA	NA
White alder	Alnus rhombifolia	Irvine	California	Heritage community park	naturally_occurring	0 to 15.24 cm	Irvine	NA	NA	NA	NA	NA	NA	NA	NA	NA	NA	NA	NA	NA	NA	NA	NA	NA	NA	NA	NA
White alder	Alnus rhombifolia	Irvine	California	Heritage community park	naturally_occurring	0 to 15.24 cm	Irvine	NA	NA	NA	NA	NA	NA	NA	NA	NA	NA	NA	NA	NA	NA	NA	NA	NA	NA	NA	NA
White alder	Alnus rhombifolia	Irvine	California	NA	naturally_occurring	0 to 15.24 cm	Irvine	NA	NA	NA	NA	NA	NA	NA	NA	NA	NA	NA	NA	NA	NA	NA	NA	NA	NA	NA	NA
White alder	Alnus rhombifolia	Irvine	California	Hicks canyon bike trail	naturally_occurring	0 to 15.24 cm	Irvine	NA	NA	NA	NA	NA	NA	NA	NA	NA	NA	NA	NA	NA	NA	NA	NA	NA	NA	NA	NA
White alder	Alnus rhombifolia	Irvine	California	Riparian corridor	naturally_occurring	15.24 to 30.48 cm	Irvine	NA	NA	NA	NA	NA	NA	NA	NA	NA	NA	NA	NA	NA	NA	NA	NA	NA	NA	NA	NA
White alder	Alnus rhombifolia	Irvine	California	Hicks canyon bike trail	naturally_occurring	0 to 15.24 cm	Irvine	NA	NA	NA	NA	NA	NA	NA	NA	NA	NA	NA	NA	NA	NA	NA	NA	NA	NA	NA	NA
White alder	Alnus rhombifolia	Irvine	California	Hicks canyon bike trail	naturally_occurring	0 to 15.24 cm	Irvine	NA	NA	NA	NA	NA	NA	NA	NA	NA	NA	NA	NA	NA	NA	NA	NA	NA	NA	NA	NA
White alder	Alnus rhombifolia	Irvine	California	Hicks canyon greenbelt	naturally_occurring	0 to 15.24 cm	Irvine	NA	NA	NA	NA	NA	NA	NA	NA	NA	NA	NA	NA	NA	NA	NA	NA	NA	NA	NA	NA
White alder	Alnus rhombifolia	Irvine	California	Hicks canyon bike trail	naturally_occurring	0 to 15.24 cm	Irvine	NA	NA	NA	NA	NA	NA	NA	NA	NA	NA	NA	NA	NA	NA	NA	NA	NA	NA	NA	NA
White alder	Alnus rhombifolia	Irvine	California	NA	naturally_occurring	0 to 15.24 cm	Irvine	NA	NA	NA	NA	NA	NA	NA	NA	NA	NA	NA	NA	NA	NA	NA	NA	NA	NA	NA	NA
White alder	Alnus rhombifolia	Irvine	California	NA	naturally_occurring	0 to 15.24 cm	Irvine	NA	NA	NA	NA	NA	NA	NA	NA	NA	NA	NA	NA	NA	NA	NA	NA	NA	NA	NA	NA
White alder	Alnus rhombifolia	Irvine	California	NA	naturally_occurring	0 to 15.24 cm	Irvine	NA	NA	NA	NA	NA	NA	NA	NA	NA	NA	NA	NA	NA	NA	NA	NA	NA	NA	NA	NA
White alder	Alnus rhombifolia	Irvine	California	Riparian corridor	naturally_occurring	0 to 15.24 cm	Irvine	NA	NA	NA	NA	NA	NA	NA	NA	NA	NA	NA	NA	NA	NA	NA	NA	NA	NA	NA	NA
White alder	Alnus rhombifolia	Irvine	California	(02) hicks canyon wash wr (south)	naturally_occurring	15.24 to 30.48 cm	Irvine	NA	NA	NA	NA	NA	NA	NA	NA	NA	NA	NA	NA	NA	NA	NA	NA	NA	NA	NA	NA
White alder	Alnus rhombifolia	Irvine	California	NA	naturally_occurring	0 to 15.24 cm	Irvine	NA	NA	NA	NA	NA	NA	NA	NA	NA	NA	NA	NA	NA	NA	NA	NA	NA	NA	NA	NA
White alder	Alnus rhombifolia	Irvine	California	Willows park	naturally_occurring	30.48 to 45.72 cm	Irvine	NA	NA	NA	NA	NA	NA	NA	NA	NA	NA	NA	NA	NA	NA	NA	NA	NA	NA	NA	NA
White alder	Alnus rhombifolia	Irvine	California	Riparian corridor	naturally_occurring	15.24 to 30.48 cm	Irvine	NA	NA	NA	NA	NA	NA	NA	NA	NA	NA	NA	NA	NA	NA	NA	NA	NA	NA	NA	NA
White alder	Alnus rhombifolia	Irvine	California	Venta spur trail - btwn culver and jeffrey	naturally_occurring	0 to 15.24 cm	Irvine	NA	NA	NA	NA	NA	NA	NA	NA	NA	NA	NA	NA	NA	NA	NA	NA	NA	NA	NA	NA
White alder	Alnus rhombifolia	Irvine	California	Woodbridge community park	naturally_occurring	15.24 to 30.48 cm	Irvine	NA	NA	NA	NA	NA	NA	NA	NA	NA	NA	NA	NA	NA	NA	NA	NA	NA	NA	NA	NA
White alder	Alnus rhombifolia	Irvine	California	Bren park	naturally_occurring	15.24 to 30.48 cm	Irvine	NA	NA	NA	NA	NA	NA	NA	NA	NA	NA	NA	NA	NA	NA	NA	NA	NA	NA	NA	NA
White alder	Alnus rhombifolia	Irvine	California	Riparian corridor	naturally_occurring	0 to 15.24 cm	Irvine	NA	NA	NA	NA	NA	NA	NA	NA	NA	NA	NA	NA	NA	NA	NA	NA	NA	NA	NA	NA
White alder	Alnus rhombifolia	Irvine	California	Silkwood park	naturally_occurring	0 to 15.24 cm	Irvine	NA	NA	NA	NA	NA	NA	NA	NA	NA	NA	NA	NA	NA	NA	NA	NA	NA	NA	NA	NA
White alder	Alnus rhombifolia	Irvine	California	Silkwood park	naturally_occurring	0 to 15.24 cm	Irvine	NA	NA	NA	NA	NA	NA	NA	NA	NA	NA	NA	NA	NA	NA	NA	NA	NA	NA	NA	NA
White alder	Alnus rhombifolia	Irvine	California	Hicks canyon greenbelt	naturally_occurring	0 to 15.24 cm	Irvine	NA	NA	NA	NA	NA	NA	NA	NA	NA	NA	NA	NA	NA	NA	NA	NA	NA	NA	NA	NA
White alder	Alnus rhombifolia	Irvine	California	Riparian corridor	naturally_occurring	0 to 15.24 cm	Irvine	NA	NA	NA	NA	NA	NA	NA	NA	NA	NA	NA	NA	NA	NA	NA	NA	NA	NA	NA	NA
White alder	Alnus rhombifolia	Irvine	California	Valencia park	naturally_occurring	0 to 15.24 cm	Irvine	NA	NA	NA	NA	NA	NA	NA	NA	NA	NA	NA	NA	NA	NA	NA	NA	NA	NA	NA	NA
White alder	Alnus rhombifolia	Irvine	California	NA	naturally_occurring	0 to 15.24 cm	Irvine	NA	NA	NA	NA	NA	NA	NA	NA	NA	NA	NA	NA	NA	NA	NA	NA	NA	NA	NA	NA
White alder	Alnus rhombifolia	Irvine	California	Hicks canyon bike trail	naturally_occurring	0 to 15.24 cm	Irvine	NA	NA	NA	NA	NA	NA	NA	NA	NA	NA	NA	NA	NA	NA	NA	NA	NA	NA	NA	NA
White alder	Alnus rhombifolia	Irvine	California	Bren park	naturally_occurring	0 to 15.24 cm	Irvine	NA	NA	NA	NA	NA	NA	NA	NA	NA	NA	NA	NA	NA	NA	NA	NA	NA	NA	NA	NA
White alder	Alnus rhombifolia	Irvine	California	Hicks canyon bike trail	naturally_occurring	0 to 15.24 cm	Irvine	NA	NA	NA	NA	NA	NA	NA	NA	NA	NA	NA	NA	NA	NA	NA	NA	NA	NA	NA	NA
White alder	Alnus rhombifolia	Irvine	California	Hicks canyon bike trail	naturally_occurring	0 to 15.24 cm	Irvine	NA	NA	NA	NA	NA	NA	NA	NA	NA	NA	NA	NA	NA	NA	NA	NA	NA	NA	NA	NA
White alder	Alnus rhombifolia	Irvine	California	Riparian corridor	naturally_occurring	15.24 to 30.48 cm	Irvine	NA	NA	NA	NA	NA	NA	NA	NA	NA	NA	NA	NA	NA	NA	NA	NA	NA	NA	NA	NA
White alder	Alnus rhombifolia	Irvine	California	Hicks canyon bike trail	naturally_occurring	0 to 15.24 cm	Irvine	NA	NA	NA	NA	NA	NA	NA	NA	NA	NA	NA	NA	NA	NA	NA	NA	NA	NA	NA	NA
White alder	Alnus rhombifolia	Irvine	California	Hicks canyon bike trail	naturally_occurring	0 to 15.24 cm	Irvine	NA	NA	NA	NA	NA	NA	NA	NA	NA	NA	NA	NA	NA	NA	NA	NA	NA	NA	NA	NA
White alder	Alnus rhombifolia	Irvine	California	Hicks canyon bike trail	naturally_occurring	0 to 15.24 cm	Irvine	NA	NA	NA	NA	NA	NA	NA	NA	NA	NA	NA	NA	NA	NA	NA	NA	NA	NA	NA	NA
White alder	Alnus rhombifolia	Irvine	California	Hoeptner park	naturally_occurring	0 to 15.24 cm	Irvine	NA	NA	NA	NA	NA	NA	NA	NA	NA	NA	NA	NA	NA	NA	NA	NA	NA	NA	NA	NA
White alder	Alnus rhombifolia	Irvine	California	Turtle rock community park	naturally_occurring	15.24 to 30.48 cm	Irvine	NA	NA	NA	NA	NA	NA	NA	NA	NA	NA	NA	NA	NA	NA	NA	NA	NA	NA	NA	NA
White alder	Alnus rhombifolia	Irvine	California	Riparian corridor	naturally_occurring	0 to 15.24 cm	Irvine	NA	NA	NA	NA	NA	NA	NA	NA	NA	NA	NA	NA	NA	NA	NA	NA	NA	NA	NA	NA
White alder	Alnus rhombifolia	Irvine	California	Btwn. deerfield ave. and irvine center dr.	naturally_occurring	30.48 to 45.72 cm	Irvine	NA	NA	NA	NA	NA	NA	NA	NA	NA	NA	NA	NA	NA	NA	NA	NA	NA	NA	NA	NA
White alder	Alnus rhombifolia	Irvine	California	Riparian corridor	naturally_occurring	0 to 15.24 cm	Irvine	NA	NA	NA	NA	NA	NA	NA	NA	NA	NA	NA	NA	NA	NA	NA	NA	NA	NA	NA	NA
White alder	Alnus rhombifolia	Irvine	California	Riparian corridor	naturally_occurring	0 to 15.24 cm	Irvine	NA	NA	NA	NA	NA	NA	NA	NA	NA	NA	NA	NA	NA	NA	NA	NA	NA	NA	NA	NA
White alder	Alnus rhombifolia	Irvine	California	Riparian corridor	naturally_occurring	0 to 15.24 cm	Irvine	NA	NA	NA	NA	NA	NA	NA	NA	NA	NA	NA	NA	NA	NA	NA	NA	NA	NA	NA	NA
White alder	Alnus rhombifolia	Irvine	California	Bren park	naturally_occurring	0 to 15.24 cm	Irvine	NA	NA	NA	NA	NA	NA	NA	NA	NA	NA	NA	NA	NA	NA	NA	NA	NA	NA	NA	NA
White alder	Alnus rhombifolia	Irvine	California	Hicks canyon bike trail	naturally_occurring	0 to 15.24 cm	Irvine	NA	NA	NA	NA	NA	NA	NA	NA	NA	NA	NA	NA	NA	NA	NA	NA	NA	NA	NA	NA
White alder	Alnus rhombifolia	Irvine	California	Valencia park	naturally_occurring	0 to 15.24 cm	Irvine	NA	NA	NA	NA	NA	NA	NA	NA	NA	NA	NA	NA	NA	NA	NA	NA	NA	NA	NA	NA
White alder	Alnus rhombifolia	Irvine	California	Hicks canyon bike trail	naturally_occurring	0 to 15.24 cm	Irvine	NA	NA	NA	NA	NA	NA	NA	NA	NA	NA	NA	NA	NA	NA	NA	NA	NA	NA	NA	NA
White alder	Alnus rhombifolia	Irvine	California	NA	naturally_occurring	0 to 15.24 cm	Irvine	NA	NA	NA	NA	NA	NA	NA	NA	NA	NA	NA	NA	NA	NA	NA	NA	NA	NA	NA	NA
White alder	Alnus rhombifolia	Irvine	California	Venta spur trail - btwn culver and jeffrey	naturally_occurring	0 to 15.24 cm	Irvine	NA	NA	NA	NA	NA	NA	NA	NA	NA	NA	NA	NA	NA	NA	NA	NA	NA	NA	NA	NA
White alder	Alnus rhombifolia	Irvine	California	University community park	naturally_occurring	15.24 to 30.48 cm	Irvine	NA	NA	NA	NA	NA	NA	NA	NA	NA	NA	NA	NA	NA	NA	NA	NA	NA	NA	NA	NA
White alder	Alnus rhombifolia	Irvine	California	NA	naturally_occurring	0 to 15.24 cm	Irvine	NA	NA	NA	NA	NA	NA	NA	NA	NA	NA	NA	NA	NA	NA	NA	NA	NA	NA	NA	NA
White alder	Alnus rhombifolia	Irvine	California	Hicks canyon greenbelt	naturally_occurring	0 to 15.24 cm	Irvine	NA	NA	NA	NA	NA	NA	NA	NA	NA	NA	NA	NA	NA	NA	NA	NA	NA	NA	NA	NA
White alder	Alnus rhombifolia	Irvine	California	Silkwood park	naturally_occurring	0 to 15.24 cm	Irvine	NA	NA	NA	NA	NA	NA	NA	NA	NA	NA	NA	NA	NA	NA	NA	NA	NA	NA	NA	NA
White alder	Alnus rhombifolia	Irvine	California	NA	naturally_occurring	0 to 15.24 cm	Irvine	NA	NA	NA	NA	NA	NA	NA	NA	NA	NA	NA	NA	NA	NA	NA	NA	NA	NA	NA	NA
White alder	Alnus rhombifolia	Irvine	California	NA	naturally_occurring	0 to 15.24 cm	Irvine	NA	NA	NA	NA	NA	NA	NA	NA	NA	NA	NA	NA	NA	NA	NA	NA	NA	NA	NA	NA
White alder	Alnus rhombifolia	Irvine	California	Nature center	naturally_occurring	0 to 15.24 cm	Irvine	NA	NA	NA	NA	NA	NA	NA	NA	NA	NA	NA	NA	NA	NA	NA	NA	NA	NA	NA	NA
White alder	Alnus rhombifolia	Irvine	California	Venta spur trail - btwn culver and jeffrey	naturally_occurring	0 to 15.24 cm	Irvine	NA	NA	NA	NA	NA	NA	NA	NA	NA	NA	NA	NA	NA	NA	NA	NA	NA	NA	NA	NA
White alder	Alnus rhombifolia	Irvine	California	Windrow community park	naturally_occurring	30.48 to 45.72 cm	Irvine	NA	NA	NA	NA	NA	NA	NA	NA	NA	NA	NA	NA	NA	NA	NA	NA	NA	NA	NA	NA
White alder	Alnus rhombifolia	Irvine	California	Hicks canyon bike trail	naturally_occurring	0 to 15.24 cm	Irvine	NA	NA	NA	NA	NA	NA	NA	NA	NA	NA	NA	NA	NA	NA	NA	NA	NA	NA	NA	NA
White alder	Alnus rhombifolia	Irvine	California	Riparian corridor	naturally_occurring	0 to 15.24 cm	Irvine	NA	NA	NA	NA	NA	NA	NA	NA	NA	NA	NA	NA	NA	NA	NA	NA	NA	NA	NA	NA
White alder	Alnus rhombifolia	Irvine	California	Hicks canyon bike trail	naturally_occurring	0 to 15.24 cm	Irvine	NA	NA	NA	NA	NA	NA	NA	NA	NA	NA	NA	NA	NA	NA	NA	NA	NA	NA	NA	NA
White alder	Alnus rhombifolia	Irvine	California	Riparian corridor	naturally_occurring	0 to 15.24 cm	Irvine	NA	NA	NA	NA	NA	NA	NA	NA	NA	NA	NA	NA	NA	NA	NA	NA	NA	NA	NA	NA
White alder	Alnus rhombifolia	Irvine	California	Venta spur trail - btwn culver and jeffrey	naturally_occurring	15.24 to 30.48 cm	Irvine	NA	NA	NA	NA	NA	NA	NA	NA	NA	NA	NA	NA	NA	NA	NA	NA	NA	NA	NA	NA
White alder	Alnus rhombifolia	Irvine	California	Sycamore park	naturally_occurring	0 to 15.24 cm	Irvine	NA	NA	NA	NA	NA	NA	NA	NA	NA	NA	NA	NA	NA	NA	NA	NA	NA	NA	NA	NA
White alder	Alnus rhombifolia	Irvine	California	Hicks canyon bike trail	naturally_occurring	0 to 15.24 cm	Irvine	NA	NA	NA	NA	NA	NA	NA	NA	NA	NA	NA	NA	NA	NA	NA	NA	NA	NA	NA	NA
White alder	Alnus rhombifolia	Irvine	California	Turtle rock community park	naturally_occurring	30.48 to 45.72 cm	Irvine	NA	NA	NA	NA	NA	NA	NA	NA	NA	NA	NA	NA	NA	NA	NA	NA	NA	NA	NA	NA
White alder	Alnus rhombifolia	Irvine	California	Riparian corridor	naturally_occurring	0 to 15.24 cm	Irvine	NA	NA	NA	NA	NA	NA	NA	NA	NA	NA	NA	NA	NA	NA	NA	NA	NA	NA	NA	NA
White alder	Alnus rhombifolia	Irvine	California	Turtle rock community park	naturally_occurring	15.24 to 30.48 cm	Irvine	NA	NA	NA	NA	NA	NA	NA	NA	NA	NA	NA	NA	NA	NA	NA	NA	NA	NA	NA	NA
White alder	Alnus rhombifolia	Irvine	California	Riparian corridor	naturally_occurring	0 to 15.24 cm	Irvine	NA	NA	NA	NA	NA	NA	NA	NA	NA	NA	NA	NA	NA	NA	NA	NA	NA	NA	NA	NA
White alder	Alnus rhombifolia	Irvine	California	Hicks canyon bike trail	naturally_occurring	0 to 15.24 cm	Irvine	NA	NA	NA	NA	NA	NA	NA	NA	NA	NA	NA	NA	NA	NA	NA	NA	NA	NA	NA	NA
White alder	Alnus rhombifolia	Irvine	California	Hicks canyon bike trail	naturally_occurring	0 to 15.24 cm	Irvine	NA	NA	NA	NA	NA	NA	NA	NA	NA	NA	NA	NA	NA	NA	NA	NA	NA	NA	NA	NA
White alder	Alnus rhombifolia	Irvine	California	Valencia park	naturally_occurring	0 to 15.24 cm	Irvine	NA	NA	NA	NA	NA	NA	NA	NA	NA	NA	NA	NA	NA	NA	NA	NA	NA	NA	NA	NA
White alder	Alnus rhombifolia	Irvine	California	Heritage community park	naturally_occurring	0 to 15.24 cm	Irvine	NA	NA	NA	NA	NA	NA	NA	NA	NA	NA	NA	NA	NA	NA	NA	NA	NA	NA	NA	NA
White alder	Alnus rhombifolia	Irvine	California	Silkwood park	naturally_occurring	0 to 15.24 cm	Irvine	NA	NA	NA	NA	NA	NA	NA	NA	NA	NA	NA	NA	NA	NA	NA	NA	NA	NA	NA	NA
White alder	Alnus rhombifolia	Irvine	California	Hicks canyon bike trail	naturally_occurring	0 to 15.24 cm	Irvine	NA	NA	NA	NA	NA	NA	NA	NA	NA	NA	NA	NA	NA	NA	NA	NA	NA	NA	NA	NA
White alder	Alnus rhombifolia	Irvine	California	Hicks canyon bike trail	naturally_occurring	0 to 15.24 cm	Irvine	NA	NA	NA	NA	NA	NA	NA	NA	NA	NA	NA	NA	NA	NA	NA	NA	NA	NA	NA	NA
White alder	Alnus rhombifolia	Irvine	California	Valencia park	naturally_occurring	0 to 15.24 cm	Irvine	NA	NA	NA	NA	NA	NA	NA	NA	NA	NA	NA	NA	NA	NA	NA	NA	NA	NA	NA	NA
White alder	Alnus rhombifolia	Irvine	California	Pinewood park	naturally_occurring	0 to 15.24 cm	Irvine	NA	NA	NA	NA	NA	NA	NA	NA	NA	NA	NA	NA	NA	NA	NA	NA	NA	NA	NA	NA
White alder	Alnus rhombifolia	Irvine	California	Heritage community park	naturally_occurring	0 to 15.24 cm	Irvine	NA	NA	NA	NA	NA	NA	NA	NA	NA	NA	NA	NA	NA	NA	NA	NA	NA	NA	NA	NA
White alder	Alnus rhombifolia	Irvine	California	NA	naturally_occurring	0 to 15.24 cm	Irvine	NA	NA	NA	NA	NA	NA	NA	NA	NA	NA	NA	NA	NA	NA	NA	NA	NA	NA	NA	NA
White alder	Alnus rhombifolia	Irvine	California	Hicks canyon bike trail	naturally_occurring	0 to 15.24 cm	Irvine	NA	NA	NA	NA	NA	NA	NA	NA	NA	NA	NA	NA	NA	NA	NA	NA	NA	NA	NA	NA
White alder	Alnus rhombifolia	Irvine	California	Riparian corridor	naturally_occurring	0 to 15.24 cm	Irvine	NA	NA	NA	NA	NA	NA	NA	NA	NA	NA	NA	NA	NA	NA	NA	NA	NA	NA	NA	NA
White alder	Alnus rhombifolia	Irvine	California	Riparian corridor	naturally_occurring	15.24 to 30.48 cm	Irvine	NA	NA	NA	NA	NA	NA	NA	NA	NA	NA	NA	NA	NA	NA	NA	NA	NA	NA	NA	NA
White alder	Alnus rhombifolia	Irvine	California	Hicks canyon bike trail	naturally_occurring	0 to 15.24 cm	Irvine	NA	NA	NA	NA	NA	NA	NA	NA	NA	NA	NA	NA	NA	NA	NA	NA	NA	NA	NA	NA
White alder	Alnus rhombifolia	Irvine	California	Hicks canyon bike trail	naturally_occurring	0 to 15.24 cm	Irvine	NA	NA	NA	NA	NA	NA	NA	NA	NA	NA	NA	NA	NA	NA	NA	NA	NA	NA	NA	NA
White alder	Alnus rhombifolia	Irvine	California	Heritage community park	naturally_occurring	15.24 to 30.48 cm	Irvine	NA	NA	NA	NA	NA	NA	NA	NA	NA	NA	NA	NA	NA	NA	NA	NA	NA	NA	NA	NA
White alder	Alnus rhombifolia	Irvine	California	NA	naturally_occurring	0 to 15.24 cm	Irvine	NA	NA	NA	NA	NA	NA	NA	NA	NA	NA	NA	NA	NA	NA	NA	NA	NA	NA	NA	NA
White alder	Alnus rhombifolia	Irvine	California	NA	naturally_occurring	0 to 15.24 cm	Irvine	NA	NA	NA	NA	NA	NA	NA	NA	NA	NA	NA	NA	NA	NA	NA	NA	NA	NA	NA	NA
White alder	Alnus rhombifolia	Irvine	California	NA	naturally_occurring	0 to 15.24 cm	Irvine	NA	NA	NA	NA	NA	NA	NA	NA	NA	NA	NA	NA	NA	NA	NA	NA	NA	NA	NA	NA
White alder	Alnus rhombifolia	Irvine	California	NA	naturally_occurring	0 to 15.24 cm	Irvine	NA	NA	NA	NA	NA	NA	NA	NA	NA	NA	NA	NA	NA	NA	NA	NA	NA	NA	NA	NA
White alder	Alnus rhombifolia	Irvine	California	Hicks canyon greenbelt	naturally_occurring	0 to 15.24 cm	Irvine	NA	NA	NA	NA	NA	NA	NA	NA	NA	NA	NA	NA	NA	NA	NA	NA	NA	NA	NA	NA
White alder	Alnus rhombifolia	Irvine	California	Flagstone park	naturally_occurring	0 to 15.24 cm	Irvine	NA	NA	NA	NA	NA	NA	NA	NA	NA	NA	NA	NA	NA	NA	NA	NA	NA	NA	NA	NA
White alder	Alnus rhombifolia	Irvine	California	Alderwood park	naturally_occurring	0 to 15.24 cm	Irvine	NA	NA	NA	NA	NA	NA	NA	NA	NA	NA	NA	NA	NA	NA	NA	NA	NA	NA	NA	NA
White alder	Alnus rhombifolia	Irvine	California	Homestead park	naturally_occurring	0 to 15.24 cm	Irvine	NA	NA	NA	NA	NA	NA	NA	NA	NA	NA	NA	NA	NA	NA	NA	NA	NA	NA	NA	NA
White alder	Alnus rhombifolia	Irvine	California	Riparian corridor	naturally_occurring	0 to 15.24 cm	Irvine	NA	NA	NA	NA	NA	NA	NA	NA	NA	NA	NA	NA	NA	NA	NA	NA	NA	NA	NA	NA
White alder	Alnus rhombifolia	Irvine	California	Hicks canyon bike trail	naturally_occurring	0 to 15.24 cm	Irvine	NA	NA	NA	NA	NA	NA	NA	NA	NA	NA	NA	NA	NA	NA	NA	NA	NA	NA	NA	NA
White alder	Alnus rhombifolia	Irvine	California	Hicks canyon bike trail	naturally_occurring	0 to 15.24 cm	Irvine	NA	NA	NA	NA	NA	NA	NA	NA	NA	NA	NA	NA	NA	NA	NA	NA	NA	NA	NA	NA
White alder	Alnus rhombifolia	Irvine	California	NA	naturally_occurring	0 to 15.24 cm	Irvine	NA	NA	NA	NA	NA	NA	NA	NA	NA	NA	NA	NA	NA	NA	NA	NA	NA	NA	NA	NA
White alder	Alnus rhombifolia	Irvine	California	Hoeptner park	naturally_occurring	0 to 15.24 cm	Irvine	NA	NA	NA	NA	NA	NA	NA	NA	NA	NA	NA	NA	NA	NA	NA	NA	NA	NA	NA	NA
White alder	Alnus rhombifolia	Irvine	California	Hicks canyon bike trail	naturally_occurring	0 to 15.24 cm	Irvine	NA	NA	NA	NA	NA	NA	NA	NA	NA	NA	NA	NA	NA	NA	NA	NA	NA	NA	NA	NA
White alder	Alnus rhombifolia	Irvine	California	Riparian corridor	naturally_occurring	15.24 to 30.48 cm	Irvine	NA	NA	NA	NA	NA	NA	NA	NA	NA	NA	NA	NA	NA	NA	NA	NA	NA	NA	NA	NA
White alder	Alnus rhombifolia	Irvine	California	Riparian corridor	naturally_occurring	0 to 15.24 cm	Irvine	NA	NA	NA	NA	NA	NA	NA	NA	NA	NA	NA	NA	NA	NA	NA	NA	NA	NA	NA	NA
White alder	Alnus rhombifolia	Irvine	California	NA	naturally_occurring	0 to 15.24 cm	Irvine	NA	NA	NA	NA	NA	NA	NA	NA	NA	NA	NA	NA	NA	NA	NA	NA	NA	NA	NA	NA
White alder	Alnus rhombifolia	Irvine	California	Hoeptner park	naturally_occurring	15.24 to 30.48 cm	Irvine	NA	NA	NA	NA	NA	NA	NA	NA	NA	NA	NA	NA	NA	NA	NA	NA	NA	NA	NA	NA
White alder	Alnus rhombifolia	Irvine	California	Willows park	naturally_occurring	15.24 to 30.48 cm	Irvine	NA	NA	NA	NA	NA	NA	NA	NA	NA	NA	NA	NA	NA	NA	NA	NA	NA	NA	NA	NA
White alder	Alnus rhombifolia	Irvine	California	NA	naturally_occurring	0 to 15.24 cm	Irvine	NA	NA	NA	NA	NA	NA	NA	NA	NA	NA	NA	NA	NA	NA	NA	NA	NA	NA	NA	NA
White alder	Alnus rhombifolia	Irvine	California	NA	naturally_occurring	0 to 15.24 cm	Irvine	NA	NA	NA	NA	NA	NA	NA	NA	NA	NA	NA	NA	NA	NA	NA	NA	NA	NA	NA	NA
White alder	Alnus rhombifolia	Irvine	California	NA	naturally_occurring	0 to 15.24 cm	Irvine	NA	NA	NA	NA	NA	NA	NA	NA	NA	NA	NA	NA	NA	NA	NA	NA	NA	NA	NA	NA
White alder	Alnus rhombifolia	Irvine	California	Hicks canyon bike trail	naturally_occurring	0 to 15.24 cm	Irvine	NA	NA	NA	NA	NA	NA	NA	NA	NA	NA	NA	NA	NA	NA	NA	NA	NA	NA	NA	NA
White alder	Alnus rhombifolia	Irvine	California	Hicks canyon bike trail	naturally_occurring	0 to 15.24 cm	Irvine	NA	NA	NA	NA	NA	NA	NA	NA	NA	NA	NA	NA	NA	NA	NA	NA	NA	NA	NA	NA
White alder	Alnus rhombifolia	Irvine	California	Willows park	naturally_occurring	15.24 to 30.48 cm	Irvine	NA	NA	NA	NA	NA	NA	NA	NA	NA	NA	NA	NA	NA	NA	NA	NA	NA	NA	NA	NA
White alder	Alnus rhombifolia	Irvine	California	Hicks canyon bike trail	naturally_occurring	0 to 15.24 cm	Irvine	NA	NA	NA	NA	NA	NA	NA	NA	NA	NA	NA	NA	NA	NA	NA	NA	NA	NA	NA	NA
White alder	Alnus rhombifolia	Irvine	California	Woodbridge community park	naturally_occurring	15.24 to 30.48 cm	Irvine	NA	NA	NA	NA	NA	NA	NA	NA	NA	NA	NA	NA	NA	NA	NA	NA	NA	NA	NA	NA
White alder	Alnus rhombifolia	Irvine	California	NA	naturally_occurring	0 to 15.24 cm	Irvine	NA	NA	NA	NA	NA	NA	NA	NA	NA	NA	NA	NA	NA	NA	NA	NA	NA	NA	NA	NA
White alder	Alnus rhombifolia	Irvine	California	Hicks canyon bike trail	naturally_occurring	0 to 15.24 cm	Irvine	NA	NA	NA	NA	NA	NA	NA	NA	NA	NA	NA	NA	NA	NA	NA	NA	NA	NA	NA	NA
White alder	Alnus rhombifolia	Irvine	California	Riparian corridor	naturally_occurring	0 to 15.24 cm	Irvine	NA	NA	NA	NA	NA	NA	NA	NA	NA	NA	NA	NA	NA	NA	NA	NA	NA	NA	NA	NA
White alder	Alnus rhombifolia	Irvine	California	Riparian corridor	naturally_occurring	0 to 15.24 cm	Irvine	NA	NA	NA	NA	NA	NA	NA	NA	NA	NA	NA	NA	NA	NA	NA	NA	NA	NA	NA	NA
White alder	Alnus rhombifolia	Irvine	California	Hicks canyon greenbelt	naturally_occurring	15.24 to 30.48 cm	Irvine	NA	NA	NA	NA	NA	NA	NA	NA	NA	NA	NA	NA	NA	NA	NA	NA	NA	NA	NA	NA
White alder	Alnus rhombifolia	Irvine	California	Venta spur trail - btwn culver and jeffrey	naturally_occurring	0 to 15.24 cm	Irvine	NA	NA	NA	NA	NA	NA	NA	NA	NA	NA	NA	NA	NA	NA	NA	NA	NA	NA	NA	NA
White alder	Alnus rhombifolia	Irvine	California	Hicks canyon greenbelt	naturally_occurring	0 to 15.24 cm	Irvine	NA	NA	NA	NA	NA	NA	NA	NA	NA	NA	NA	NA	NA	NA	NA	NA	NA	NA	NA	NA
White alder	Alnus rhombifolia	Irvine	California	Riparian corridor	naturally_occurring	0 to 15.24 cm	Irvine	NA	NA	NA	NA	NA	NA	NA	NA	NA	NA	NA	NA	NA	NA	NA	NA	NA	NA	NA	NA
White alder	Alnus rhombifolia	Irvine	California	Hicks canyon bike trail	naturally_occurring	0 to 15.24 cm	Irvine	NA	NA	NA	NA	NA	NA	NA	NA	NA	NA	NA	NA	NA	NA	NA	NA	NA	NA	NA	NA
White alder	Alnus rhombifolia	Irvine	California	Riparian corridor	naturally_occurring	0 to 15.24 cm	Irvine	NA	NA	NA	NA	NA	NA	NA	NA	NA	NA	NA	NA	NA	NA	NA	NA	NA	NA	NA	NA
White alder	Alnus rhombifolia	Irvine	California	Venta spur trail - btwn culver and jeffrey	naturally_occurring	0 to 15.24 cm	Irvine	NA	NA	NA	NA	NA	NA	NA	NA	NA	NA	NA	NA	NA	NA	NA	NA	NA	NA	NA	NA
White alder	Alnus rhombifolia	Irvine	California	Citrusglen park	naturally_occurring	0 to 15.24 cm	Irvine	NA	NA	NA	NA	NA	NA	NA	NA	NA	NA	NA	NA	NA	NA	NA	NA	NA	NA	NA	NA
White alder	Alnus rhombifolia	Irvine	California	Riparian corridor	naturally_occurring	15.24 to 30.48 cm	Irvine	NA	NA	NA	NA	NA	NA	NA	NA	NA	NA	NA	NA	NA	NA	NA	NA	NA	NA	NA	NA
White alder	Alnus rhombifolia	Irvine	California	Hicks canyon bike trail	naturally_occurring	0 to 15.24 cm	Irvine	NA	NA	NA	NA	NA	NA	NA	NA	NA	NA	NA	NA	NA	NA	NA	NA	NA	NA	NA	NA
White alder	Alnus rhombifolia	Irvine	California	Turtle rock community park	naturally_occurring	15.24 to 30.48 cm	Irvine	NA	NA	NA	NA	NA	NA	NA	NA	NA	NA	NA	NA	NA	NA	NA	NA	NA	NA	NA	NA
White alder	Alnus rhombifolia	Irvine	California	Riparian corridor	naturally_occurring	0 to 15.24 cm	Irvine	NA	NA	NA	NA	NA	NA	NA	NA	NA	NA	NA	NA	NA	NA	NA	NA	NA	NA	NA	NA
White alder	Alnus rhombifolia	Irvine	California	Hicks canyon greenbelt	naturally_occurring	0 to 15.24 cm	Irvine	NA	NA	NA	NA	NA	NA	NA	NA	NA	NA	NA	NA	NA	NA	NA	NA	NA	NA	NA	NA
White alder	Alnus rhombifolia	Irvine	California	Turtle rock community park	naturally_occurring	0 to 15.24 cm	Irvine	NA	NA	NA	NA	NA	NA	NA	NA	NA	NA	NA	NA	NA	NA	NA	NA	NA	NA	NA	NA
White alder	Alnus rhombifolia	Irvine	California	Hicks canyon bike trail	naturally_occurring	0 to 15.24 cm	Irvine	NA	NA	NA	NA	NA	NA	NA	NA	NA	NA	NA	NA	NA	NA	NA	NA	NA	NA	NA	NA
White alder	Alnus rhombifolia	Irvine	California	(02) hicks canyon wash wr (south)	naturally_occurring	0 to 15.24 cm	Irvine	NA	NA	NA	NA	NA	NA	NA	NA	NA	NA	NA	NA	NA	NA	NA	NA	NA	NA	NA	NA
White alder	Alnus rhombifolia	Irvine	California	Silkwood park	naturally_occurring	0 to 15.24 cm	Irvine	NA	NA	NA	NA	NA	NA	NA	NA	NA	NA	NA	NA	NA	NA	NA	NA	NA	NA	NA	NA
White alder	Alnus rhombifolia	Irvine	California	Windrow community park	naturally_occurring	45.72 to 60.96 cm	Irvine	NA	NA	NA	NA	NA	NA	NA	NA	NA	NA	NA	NA	NA	NA	NA	NA	NA	NA	NA	NA
White alder	Alnus rhombifolia	Irvine	California	Hicks canyon bike trail	naturally_occurring	0 to 15.24 cm	Irvine	NA	NA	NA	NA	NA	NA	NA	NA	NA	NA	NA	NA	NA	NA	NA	NA	NA	NA	NA	NA
White alder	Alnus rhombifolia	Irvine	California	Riparian corridor	naturally_occurring	0 to 15.24 cm	Irvine	NA	NA	NA	NA	NA	NA	NA	NA	NA	NA	NA	NA	NA	NA	NA	NA	NA	NA	NA	NA
White alder	Alnus rhombifolia	Irvine	California	Hicks canyon bike trail	naturally_occurring	0 to 15.24 cm	Irvine	NA	NA	NA	NA	NA	NA	NA	NA	NA	NA	NA	NA	NA	NA	NA	NA	NA	NA	NA	NA
White alder	Alnus rhombifolia	Irvine	California	Riparian corridor	naturally_occurring	0 to 15.24 cm	Irvine	NA	NA	NA	NA	NA	NA	NA	NA	NA	NA	NA	NA	NA	NA	NA	NA	NA	NA	NA	NA
White alder	Alnus rhombifolia	Irvine	California	Riparian corridor	naturally_occurring	0 to 15.24 cm	Irvine	NA	NA	NA	NA	NA	NA	NA	NA	NA	NA	NA	NA	NA	NA	NA	NA	NA	NA	NA	NA
White alder	Alnus rhombifolia	Irvine	California	San leandro park	naturally_occurring	15.24 to 30.48 cm	Irvine	NA	NA	NA	NA	NA	NA	NA	NA	NA	NA	NA	NA	NA	NA	NA	NA	NA	NA	NA	NA
White alder	Alnus rhombifolia	Irvine	California	Citrusglen park	naturally_occurring	0 to 15.24 cm	Irvine	NA	NA	NA	NA	NA	NA	NA	NA	NA	NA	NA	NA	NA	NA	NA	NA	NA	NA	NA	NA
White alder	Alnus rhombifolia	Irvine	California	Turtle rock community park	naturally_occurring	30.48 to 45.72 cm	Irvine	NA	NA	NA	NA	NA	NA	NA	NA	NA	NA	NA	NA	NA	NA	NA	NA	NA	NA	NA	NA
White alder	Alnus rhombifolia	Irvine	California	Hicks canyon bike trail	naturally_occurring	0 to 15.24 cm	Irvine	NA	NA	NA	NA	NA	NA	NA	NA	NA	NA	NA	NA	NA	NA	NA	NA	NA	NA	NA	NA
White alder	Alnus rhombifolia	Irvine	California	Hicks canyon bike trail	naturally_occurring	0 to 15.24 cm	Irvine	NA	NA	NA	NA	NA	NA	NA	NA	NA	NA	NA	NA	NA	NA	NA	NA	NA	NA	NA	NA
White alder	Alnus rhombifolia	Irvine	California	Riparian corridor	naturally_occurring	0 to 15.24 cm	Irvine	NA	NA	NA	NA	NA	NA	NA	NA	NA	NA	NA	NA	NA	NA	NA	NA	NA	NA	NA	NA
White alder	Alnus rhombifolia	Irvine	California	Hicks canyon bike trail	naturally_occurring	0 to 15.24 cm	Irvine	NA	NA	NA	NA	NA	NA	NA	NA	NA	NA	NA	NA	NA	NA	NA	NA	NA	NA	NA	NA
White alder	Alnus rhombifolia	Irvine	California	Turtle rock community park	naturally_occurring	0 to 15.24 cm	Irvine	NA	NA	NA	NA	NA	NA	NA	NA	NA	NA	NA	NA	NA	NA	NA	NA	NA	NA	NA	NA
White alder	Alnus rhombifolia	Irvine	California	Riparian corridor	naturally_occurring	0 to 15.24 cm	Irvine	NA	NA	NA	NA	NA	NA	NA	NA	NA	NA	NA	NA	NA	NA	NA	NA	NA	NA	NA	NA
White alder	Alnus rhombifolia	Irvine	California	NA	naturally_occurring	0 to 15.24 cm	Irvine	NA	NA	NA	NA	NA	NA	NA	NA	NA	NA	NA	NA	NA	NA	NA	NA	NA	NA	NA	NA
White alder	Alnus rhombifolia	Irvine	California	Riparian corridor	naturally_occurring	0 to 15.24 cm	Irvine	NA	NA	NA	NA	NA	NA	NA	NA	NA	NA	NA	NA	NA	NA	NA	NA	NA	NA	NA	NA
White alder	Alnus rhombifolia	Irvine	California	Citrusglen park	naturally_occurring	0 to 15.24 cm	Irvine	NA	NA	NA	NA	NA	NA	NA	NA	NA	NA	NA	NA	NA	NA	NA	NA	NA	NA	NA	NA
White alder	Alnus rhombifolia	Irvine	California	Citrusglen park	naturally_occurring	0 to 15.24 cm	Irvine	NA	NA	NA	NA	NA	NA	NA	NA	NA	NA	NA	NA	NA	NA	NA	NA	NA	NA	NA	NA
White alder	Alnus rhombifolia	Irvine	California	Hicks canyon greenbelt	naturally_occurring	15.24 to 30.48 cm	Irvine	NA	NA	NA	NA	NA	NA	NA	NA	NA	NA	NA	NA	NA	NA	NA	NA	NA	NA	NA	NA
White alder	Alnus rhombifolia	Irvine	California	Hicks canyon greenbelt	naturally_occurring	0 to 15.24 cm	Irvine	NA	NA	NA	NA	NA	NA	NA	NA	NA	NA	NA	NA	NA	NA	NA	NA	NA	NA	NA	NA
White alder	Alnus rhombifolia	Irvine	California	NA	naturally_occurring	0 to 15.24 cm	Irvine	NA	NA	NA	NA	NA	NA	NA	NA	NA	NA	NA	NA	NA	NA	NA	NA	NA	NA	NA	NA
White alder	Alnus rhombifolia	Irvine	California	Hicks canyon bike trail	naturally_occurring	0 to 15.24 cm	Irvine	NA	NA	NA	NA	NA	NA	NA	NA	NA	NA	NA	NA	NA	NA	NA	NA	NA	NA	NA	NA
White alder	Alnus rhombifolia	Irvine	California	Sycamore park	naturally_occurring	0 to 15.24 cm	Irvine	NA	NA	NA	NA	NA	NA	NA	NA	NA	NA	NA	NA	NA	NA	NA	NA	NA	NA	NA	NA
White alder	Alnus rhombifolia	Irvine	California	Riparian corridor	naturally_occurring	0 to 15.24 cm	Irvine	NA	NA	NA	NA	NA	NA	NA	NA	NA	NA	NA	NA	NA	NA	NA	NA	NA	NA	NA	NA
White alder	Alnus rhombifolia	Irvine	California	Sycamore park	naturally_occurring	0 to 15.24 cm	Irvine	NA	NA	NA	NA	NA	NA	NA	NA	NA	NA	NA	NA	NA	NA	NA	NA	NA	NA	NA	NA
White alder	Alnus rhombifolia	Irvine	California	Hicks canyon bike trail	naturally_occurring	0 to 15.24 cm	Irvine	NA	NA	NA	NA	NA	NA	NA	NA	NA	NA	NA	NA	NA	NA	NA	NA	NA	NA	NA	NA
White alder	Alnus rhombifolia	Irvine	California	Riparian corridor	naturally_occurring	0 to 15.24 cm	Irvine	NA	NA	NA	NA	NA	NA	NA	NA	NA	NA	NA	NA	NA	NA	NA	NA	NA	NA	NA	NA
White alder	Alnus rhombifolia	Irvine	California	Hicks canyon bike trail	naturally_occurring	0 to 15.24 cm	Irvine	NA	NA	NA	NA	NA	NA	NA	NA	NA	NA	NA	NA	NA	NA	NA	NA	NA	NA	NA	NA
White alder	Alnus rhombifolia	Irvine	California	Hicks canyon bike trail	naturally_occurring	0 to 15.24 cm	Irvine	NA	NA	NA	NA	NA	NA	NA	NA	NA	NA	NA	NA	NA	NA	NA	NA	NA	NA	NA	NA
White alder	Alnus rhombifolia	Irvine	California	Hicks canyon bike trail	naturally_occurring	0 to 15.24 cm	Irvine	NA	NA	NA	NA	NA	NA	NA	NA	NA	NA	NA	NA	NA	NA	NA	NA	NA	NA	NA	NA
White alder	Alnus rhombifolia	Irvine	California	Hicks canyon bike trail	naturally_occurring	0 to 15.24 cm	Irvine	NA	NA	NA	NA	NA	NA	NA	NA	NA	NA	NA	NA	NA	NA	NA	NA	NA	NA	NA	NA
White alder	Alnus rhombifolia	Irvine	California	Pinewood park	naturally_occurring	0 to 15.24 cm	Irvine	NA	NA	NA	NA	NA	NA	NA	NA	NA	NA	NA	NA	NA	NA	NA	NA	NA	NA	NA	NA
White alder	Alnus rhombifolia	Irvine	California	Hicks canyon greenbelt	naturally_occurring	15.24 to 30.48 cm	Irvine	NA	NA	NA	NA	NA	NA	NA	NA	NA	NA	NA	NA	NA	NA	NA	NA	NA	NA	NA	NA
White alder	Alnus rhombifolia	Irvine	California	Hicks canyon bike trail	naturally_occurring	0 to 15.24 cm	Irvine	NA	NA	NA	NA	NA	NA	NA	NA	NA	NA	NA	NA	NA	NA	NA	NA	NA	NA	NA	NA
White alder	Alnus rhombifolia	Irvine	California	Riparian corridor	naturally_occurring	15.24 to 30.48 cm	Irvine	NA	NA	NA	NA	NA	NA	NA	NA	NA	NA	NA	NA	NA	NA	NA	NA	NA	NA	NA	NA
White alder	Alnus rhombifolia	Irvine	California	Hoeptner park	naturally_occurring	15.24 to 30.48 cm	Irvine	NA	NA	NA	NA	NA	NA	NA	NA	NA	NA	NA	NA	NA	NA	NA	NA	NA	NA	NA	NA
White alder	Alnus rhombifolia	Irvine	California	Windrow community park	naturally_occurring	15.24 to 30.48 cm	Irvine	NA	NA	NA	NA	NA	NA	NA	NA	NA	NA	NA	NA	NA	NA	NA	NA	NA	NA	NA	NA
White alder	Alnus rhombifolia	Irvine	California	Homestead park	naturally_occurring	0 to 15.24 cm	Irvine	NA	NA	NA	NA	NA	NA	NA	NA	NA	NA	NA	NA	NA	NA	NA	NA	NA	NA	NA	NA
White alder	Alnus rhombifolia	Irvine	California	Hicks canyon bike trail	naturally_occurring	0 to 15.24 cm	Irvine	NA	NA	NA	NA	NA	NA	NA	NA	NA	NA	NA	NA	NA	NA	NA	NA	NA	NA	NA	NA
White alder	Alnus rhombifolia	Irvine	California	Woodbridge community park	naturally_occurring	30.48 to 45.72 cm	Irvine	NA	NA	NA	NA	NA	NA	NA	NA	NA	NA	NA	NA	NA	NA	NA	NA	NA	NA	NA	NA
White alder	Alnus rhombifolia	Irvine	California	Hicks canyon bike trail	naturally_occurring	0 to 15.24 cm	Irvine	NA	NA	NA	NA	NA	NA	NA	NA	NA	NA	NA	NA	NA	NA	NA	NA	NA	NA	NA	NA
White alder	Alnus rhombifolia	Irvine	California	Turtle rock community park	naturally_occurring	30.48 to 45.72 cm	Irvine	NA	NA	NA	NA	NA	NA	NA	NA	NA	NA	NA	NA	NA	NA	NA	NA	NA	NA	NA	NA
White alder	Alnus rhombifolia	Irvine	California	Silkwood park	naturally_occurring	0 to 15.24 cm	Irvine	NA	NA	NA	NA	NA	NA	NA	NA	NA	NA	NA	NA	NA	NA	NA	NA	NA	NA	NA	NA
White alder	Alnus rhombifolia	Irvine	California	Hicks canyon bike trail	naturally_occurring	0 to 15.24 cm	Irvine	NA	NA	NA	NA	NA	NA	NA	NA	NA	NA	NA	NA	NA	NA	NA	NA	NA	NA	NA	NA
White alder	Alnus rhombifolia	Irvine	California	Hicks canyon bike trail	naturally_occurring	0 to 15.24 cm	Irvine	NA	NA	NA	NA	NA	NA	NA	NA	NA	NA	NA	NA	NA	NA	NA	NA	NA	NA	NA	NA
White alder	Alnus rhombifolia	Irvine	California	Btwn. walnut ave. and deerfield ave.	naturally_occurring	30.48 to 45.72 cm	Irvine	NA	NA	NA	NA	NA	NA	NA	NA	NA	NA	NA	NA	NA	NA	NA	NA	NA	NA	NA	NA
White alder	Alnus rhombifolia	Irvine	California	Bren park	naturally_occurring	15.24 to 30.48 cm	Irvine	NA	NA	NA	NA	NA	NA	NA	NA	NA	NA	NA	NA	NA	NA	NA	NA	NA	NA	NA	NA
White alder	Alnus rhombifolia	Irvine	California	NA	naturally_occurring	0 to 15.24 cm	Irvine	NA	NA	NA	NA	NA	NA	NA	NA	NA	NA	NA	NA	NA	NA	NA	NA	NA	NA	NA	NA
White alder	Alnus rhombifolia	Irvine	California	Bren park	naturally_occurring	15.24 to 30.48 cm	Irvine	NA	NA	NA	NA	NA	NA	NA	NA	NA	NA	NA	NA	NA	NA	NA	NA	NA	NA	NA	NA
White alder	Alnus rhombifolia	Irvine	California	Riparian corridor	naturally_occurring	0 to 15.24 cm	Irvine	NA	NA	NA	NA	NA	NA	NA	NA	NA	NA	NA	NA	NA	NA	NA	NA	NA	NA	NA	NA
White alder	Alnus rhombifolia	Irvine	California	Hicks canyon greenbelt	naturally_occurring	0 to 15.24 cm	Irvine	NA	NA	NA	NA	NA	NA	NA	NA	NA	NA	NA	NA	NA	NA	NA	NA	NA	NA	NA	NA
White alder	Alnus rhombifolia	Irvine	California	NA	naturally_occurring	0 to 15.24 cm	Irvine	NA	NA	NA	NA	NA	NA	NA	NA	NA	NA	NA	NA	NA	NA	NA	NA	NA	NA	NA	NA
White alder	Alnus rhombifolia	Irvine	California	Deerfield community park	naturally_occurring	15.24 to 30.48 cm	Irvine	NA	NA	NA	NA	NA	NA	NA	NA	NA	NA	NA	NA	NA	NA	NA	NA	NA	NA	NA	NA
White alder	Alnus rhombifolia	Irvine	California	Hicks canyon bike trail	naturally_occurring	0 to 15.24 cm	Irvine	NA	NA	NA	NA	NA	NA	NA	NA	NA	NA	NA	NA	NA	NA	NA	NA	NA	NA	NA	NA
White alder	Alnus rhombifolia	Irvine	California	Turtle rock community park	naturally_occurring	15.24 to 30.48 cm	Irvine	NA	NA	NA	NA	NA	NA	NA	NA	NA	NA	NA	NA	NA	NA	NA	NA	NA	NA	NA	NA
White alder	Alnus rhombifolia	Irvine	California	Riparian corridor	naturally_occurring	0 to 15.24 cm	Irvine	NA	NA	NA	NA	NA	NA	NA	NA	NA	NA	NA	NA	NA	NA	NA	NA	NA	NA	NA	NA
White alder	Alnus rhombifolia	Irvine	California	Riparian corridor	naturally_occurring	15.24 to 30.48 cm	Irvine	NA	NA	NA	NA	NA	NA	NA	NA	NA	NA	NA	NA	NA	NA	NA	NA	NA	NA	NA	NA
White alder	Alnus rhombifolia	Irvine	California	Hoeptner park	naturally_occurring	0 to 15.24 cm	Irvine	NA	NA	NA	NA	NA	NA	NA	NA	NA	NA	NA	NA	NA	NA	NA	NA	NA	NA	NA	NA
White alder	Alnus rhombifolia	Irvine	California	Hicks canyon bike trail	naturally_occurring	0 to 15.24 cm	Irvine	NA	NA	NA	NA	NA	NA	NA	NA	NA	NA	NA	NA	NA	NA	NA	NA	NA	NA	NA	NA
White alder	Alnus rhombifolia	Irvine	California	NA	naturally_occurring	0 to 15.24 cm	Irvine	NA	NA	NA	NA	NA	NA	NA	NA	NA	NA	NA	NA	NA	NA	NA	NA	NA	NA	NA	NA
White alder	Alnus rhombifolia	Irvine	California	Flagstone park	naturally_occurring	0 to 15.24 cm	Irvine	NA	NA	NA	NA	NA	NA	NA	NA	NA	NA	NA	NA	NA	NA	NA	NA	NA	NA	NA	NA
White alder	Alnus rhombifolia	Irvine	California	Riparian corridor	naturally_occurring	0 to 15.24 cm	Irvine	NA	NA	NA	NA	NA	NA	NA	NA	NA	NA	NA	NA	NA	NA	NA	NA	NA	NA	NA	NA
White alder	Alnus rhombifolia	Irvine	California	NA	naturally_occurring	0 to 15.24 cm	Irvine	NA	NA	NA	NA	NA	NA	NA	NA	NA	NA	NA	NA	NA	NA	NA	NA	NA	NA	NA	NA
White alder	Alnus rhombifolia	Irvine	California	Riparian corridor	naturally_occurring	0 to 15.24 cm	Irvine	NA	NA	NA	NA	NA	NA	NA	NA	NA	NA	NA	NA	NA	NA	NA	NA	NA	NA	NA	NA
White alder	Alnus rhombifolia	Irvine	California	Riparian corridor	naturally_occurring	0 to 15.24 cm	Irvine	NA	NA	NA	NA	NA	NA	NA	NA	NA	NA	NA	NA	NA	NA	NA	NA	NA	NA	NA	NA
White alder	Alnus rhombifolia	Irvine	California	Hicks canyon bike trail	naturally_occurring	0 to 15.24 cm	Irvine	NA	NA	NA	NA	NA	NA	NA	NA	NA	NA	NA	NA	NA	NA	NA	NA	NA	NA	NA	NA
White alder	Alnus rhombifolia	Irvine	California	Hicks canyon bike trail	naturally_occurring	0 to 15.24 cm	Irvine	NA	NA	NA	NA	NA	NA	NA	NA	NA	NA	NA	NA	NA	NA	NA	NA	NA	NA	NA	NA
White alder	Alnus rhombifolia	Irvine	California	NA	naturally_occurring	0 to 15.24 cm	Irvine	NA	NA	NA	NA	NA	NA	NA	NA	NA	NA	NA	NA	NA	NA	NA	NA	NA	NA	NA	NA
White alder	Alnus rhombifolia	Irvine	California	Hicks canyon bike trail	naturally_occurring	0 to 15.24 cm	Irvine	NA	NA	NA	NA	NA	NA	NA	NA	NA	NA	NA	NA	NA	NA	NA	NA	NA	NA	NA	NA
White alder	Alnus rhombifolia	Irvine	California	Hicks canyon bike trail	naturally_occurring	0 to 15.24 cm	Irvine	NA	NA	NA	NA	NA	NA	NA	NA	NA	NA	NA	NA	NA	NA	NA	NA	NA	NA	NA	NA
White alder	Alnus rhombifolia	Irvine	California	Riparian corridor	naturally_occurring	0 to 15.24 cm	Irvine	NA	NA	NA	NA	NA	NA	NA	NA	NA	NA	NA	NA	NA	NA	NA	NA	NA	NA	NA	NA
White alder	Alnus rhombifolia	Irvine	California	Hoeptner park	naturally_occurring	0 to 15.24 cm	Irvine	NA	NA	NA	NA	NA	NA	NA	NA	NA	NA	NA	NA	NA	NA	NA	NA	NA	NA	NA	NA
White alder	Alnus rhombifolia	Irvine	California	Homestead park	naturally_occurring	0 to 15.24 cm	Irvine	NA	NA	NA	NA	NA	NA	NA	NA	NA	NA	NA	NA	NA	NA	NA	NA	NA	NA	NA	NA
White alder	Alnus rhombifolia	Irvine	California	Riparian corridor	naturally_occurring	15.24 to 30.48 cm	Irvine	NA	NA	NA	NA	NA	NA	NA	NA	NA	NA	NA	NA	NA	NA	NA	NA	NA	NA	NA	NA
White alder	Alnus rhombifolia	Irvine	California	Hoeptner park	naturally_occurring	15.24 to 30.48 cm	Irvine	NA	NA	NA	NA	NA	NA	NA	NA	NA	NA	NA	NA	NA	NA	NA	NA	NA	NA	NA	NA
White alder	Alnus rhombifolia	Irvine	California	Heritage community park	naturally_occurring	15.24 to 30.48 cm	Irvine	NA	NA	NA	NA	NA	NA	NA	NA	NA	NA	NA	NA	NA	NA	NA	NA	NA	NA	NA	NA
White alder	Alnus rhombifolia	Irvine	California	Hicks canyon bike trail	naturally_occurring	0 to 15.24 cm	Irvine	NA	NA	NA	NA	NA	NA	NA	NA	NA	NA	NA	NA	NA	NA	NA	NA	NA	NA	NA	NA
White alder	Alnus rhombifolia	Irvine	California	Hicks canyon bike trail	naturally_occurring	0 to 15.24 cm	Irvine	NA	NA	NA	NA	NA	NA	NA	NA	NA	NA	NA	NA	NA	NA	NA	NA	NA	NA	NA	NA
White alder	Alnus rhombifolia	Irvine	California	NA	naturally_occurring	0 to 15.24 cm	Irvine	NA	NA	NA	NA	NA	NA	NA	NA	NA	NA	NA	NA	NA	NA	NA	NA	NA	NA	NA	NA
White alder	Alnus rhombifolia	Irvine	California	Bren park	naturally_occurring	0 to 15.24 cm	Irvine	NA	NA	NA	NA	NA	NA	NA	NA	NA	NA	NA	NA	NA	NA	NA	NA	NA	NA	NA	NA
White alder	Alnus rhombifolia	Irvine	California	Windrow community park	naturally_occurring	30.48 to 45.72 cm	Irvine	NA	NA	NA	NA	NA	NA	NA	NA	NA	NA	NA	NA	NA	NA	NA	NA	NA	NA	NA	NA
White alder	Alnus rhombifolia	Irvine	California	Hicks canyon bike trail	naturally_occurring	0 to 15.24 cm	Irvine	NA	NA	NA	NA	NA	NA	NA	NA	NA	NA	NA	NA	NA	NA	NA	NA	NA	NA	NA	NA
White alder	Alnus rhombifolia	Irvine	California	Turtle rock community park	naturally_occurring	15.24 to 30.48 cm	Irvine	NA	NA	NA	NA	NA	NA	NA	NA	NA	NA	NA	NA	NA	NA	NA	NA	NA	NA	NA	NA
White alder	Alnus rhombifolia	Irvine	California	Silkwood park	naturally_occurring	0 to 15.24 cm	Irvine	NA	NA	NA	NA	NA	NA	NA	NA	NA	NA	NA	NA	NA	NA	NA	NA	NA	NA	NA	NA
White alder	Alnus rhombifolia	Irvine	California	Hicks canyon bike trail	naturally_occurring	0 to 15.24 cm	Irvine	NA	NA	NA	NA	NA	NA	NA	NA	NA	NA	NA	NA	NA	NA	NA	NA	NA	NA	NA	NA
White alder	Alnus rhombifolia	Irvine	California	Windrow community park	naturally_occurring	30.48 to 45.72 cm	Irvine	NA	NA	NA	NA	NA	NA	NA	NA	NA	NA	NA	NA	NA	NA	NA	NA	NA	NA	NA	NA
White alder	Alnus rhombifolia	Irvine	California	Bren park	naturally_occurring	15.24 to 30.48 cm	Irvine	NA	NA	NA	NA	NA	NA	NA	NA	NA	NA	NA	NA	NA	NA	NA	NA	NA	NA	NA	NA
White alder	Alnus rhombifolia	Irvine	California	Hicks canyon bike trail	naturally_occurring	0 to 15.24 cm	Irvine	NA	NA	NA	NA	NA	NA	NA	NA	NA	NA	NA	NA	NA	NA	NA	NA	NA	NA	NA	NA
White alder	Alnus rhombifolia	Irvine	California	Hicks canyon bike trail	naturally_occurring	0 to 15.24 cm	Irvine	NA	NA	NA	NA	NA	NA	NA	NA	NA	NA	NA	NA	NA	NA	NA	NA	NA	NA	NA	NA
White alder	Alnus rhombifolia	Irvine	California	Hicks canyon bike trail	naturally_occurring	0 to 15.24 cm	Irvine	NA	NA	NA	NA	NA	NA	NA	NA	NA	NA	NA	NA	NA	NA	NA	NA	NA	NA	NA	NA
White alder	Alnus rhombifolia	Irvine	California	Citrusglen park	naturally_occurring	0 to 15.24 cm	Irvine	NA	NA	NA	NA	NA	NA	NA	NA	NA	NA	NA	NA	NA	NA	NA	NA	NA	NA	NA	NA
White alder	Alnus rhombifolia	Irvine	California	NA	naturally_occurring	0 to 15.24 cm	Irvine	NA	NA	NA	NA	NA	NA	NA	NA	NA	NA	NA	NA	NA	NA	NA	NA	NA	NA	NA	NA
White alder	Alnus rhombifolia	Irvine	California	Hicks canyon greenbelt	naturally_occurring	15.24 to 30.48 cm	Irvine	NA	NA	NA	NA	NA	NA	NA	NA	NA	NA	NA	NA	NA	NA	NA	NA	NA	NA	NA	NA
White alder	Alnus rhombifolia	Irvine	California	Venta spur trail - btwn culver and jeffrey	naturally_occurring	15.24 to 30.48 cm	Irvine	NA	NA	NA	NA	NA	NA	NA	NA	NA	NA	NA	NA	NA	NA	NA	NA	NA	NA	NA	NA
White alder	Alnus rhombifolia	Irvine	California	Silkwood park	naturally_occurring	0 to 15.24 cm	Irvine	NA	NA	NA	NA	NA	NA	NA	NA	NA	NA	NA	NA	NA	NA	NA	NA	NA	NA	NA	NA
White alder	Alnus rhombifolia	Irvine	California	Hicks canyon bike trail	naturally_occurring	0 to 15.24 cm	Irvine	NA	NA	NA	NA	NA	NA	NA	NA	NA	NA	NA	NA	NA	NA	NA	NA	NA	NA	NA	NA
White alder	Alnus rhombifolia	Irvine	California	Hicks canyon greenbelt	naturally_occurring	0 to 15.24 cm	Irvine	NA	NA	NA	NA	NA	NA	NA	NA	NA	NA	NA	NA	NA	NA	NA	NA	NA	NA	NA	NA
White alder	Alnus rhombifolia	Irvine	California	NA	naturally_occurring	0 to 15.24 cm	Irvine	NA	NA	NA	NA	NA	NA	NA	NA	NA	NA	NA	NA	NA	NA	NA	NA	NA	NA	NA	NA
White alder	Alnus rhombifolia	Irvine	California	Hicks canyon bike trail	naturally_occurring	0 to 15.24 cm	Irvine	NA	NA	NA	NA	NA	NA	NA	NA	NA	NA	NA	NA	NA	NA	NA	NA	NA	NA	NA	NA
White alder	Alnus rhombifolia	Irvine	California	Hicks canyon bike trail	naturally_occurring	0 to 15.24 cm	Irvine	NA	NA	NA	NA	NA	NA	NA	NA	NA	NA	NA	NA	NA	NA	NA	NA	NA	NA	NA	NA
White alder	Alnus rhombifolia	Irvine	California	Hicks canyon bike trail	naturally_occurring	0 to 15.24 cm	Irvine	NA	NA	NA	NA	NA	NA	NA	NA	NA	NA	NA	NA	NA	NA	NA	NA	NA	NA	NA	NA
White alder	Alnus rhombifolia	Irvine	California	NA	naturally_occurring	0 to 15.24 cm	Irvine	NA	NA	NA	NA	NA	NA	NA	NA	NA	NA	NA	NA	NA	NA	NA	NA	NA	NA	NA	NA
White alder	Alnus rhombifolia	Irvine	California	Riparian corridor	naturally_occurring	0 to 15.24 cm	Irvine	NA	NA	NA	NA	NA	NA	NA	NA	NA	NA	NA	NA	NA	NA	NA	NA	NA	NA	NA	NA
White alder	Alnus rhombifolia	Irvine	California	Turtle rock community park	naturally_occurring	15.24 to 30.48 cm	Irvine	NA	NA	NA	NA	NA	NA	NA	NA	NA	NA	NA	NA	NA	NA	NA	NA	NA	NA	NA	NA
White alder	Alnus rhombifolia	Irvine	California	NA	naturally_occurring	0 to 15.24 cm	Irvine	NA	NA	NA	NA	NA	NA	NA	NA	NA	NA	NA	NA	NA	NA	NA	NA	NA	NA	NA	NA
White alder	Alnus rhombifolia	Irvine	California	Heritage community park	naturally_occurring	0 to 15.24 cm	Irvine	NA	NA	NA	NA	NA	NA	NA	NA	NA	NA	NA	NA	NA	NA	NA	NA	NA	NA	NA	NA
White alder	Alnus rhombifolia	Irvine	California	Hicks canyon bike trail	naturally_occurring	0 to 15.24 cm	Irvine	NA	NA	NA	NA	NA	NA	NA	NA	NA	NA	NA	NA	NA	NA	NA	NA	NA	NA	NA	NA
White alder	Alnus rhombifolia	Irvine	California	Hicks canyon bike trail	naturally_occurring	0 to 15.24 cm	Irvine	NA	NA	NA	NA	NA	NA	NA	NA	NA	NA	NA	NA	NA	NA	NA	NA	NA	NA	NA	NA
White alder	Alnus rhombifolia	Irvine	California	Hicks canyon bike trail	naturally_occurring	0 to 15.24 cm	Irvine	NA	NA	NA	NA	NA	NA	NA	NA	NA	NA	NA	NA	NA	NA	NA	NA	NA	NA	NA	NA
White alder	Alnus rhombifolia	Irvine	California	Venta spur trail - btwn culver and jeffrey	naturally_occurring	0 to 15.24 cm	Irvine	NA	NA	NA	NA	NA	NA	NA	NA	NA	NA	NA	NA	NA	NA	NA	NA	NA	NA	NA	NA
White alder	Alnus rhombifolia	Irvine	California	Hicks canyon bike trail	naturally_occurring	0 to 15.24 cm	Irvine	NA	NA	NA	NA	NA	NA	NA	NA	NA	NA	NA	NA	NA	NA	NA	NA	NA	NA	NA	NA
White alder	Alnus rhombifolia	Irvine	California	Hicks canyon bike trail	naturally_occurring	0 to 15.24 cm	Irvine	NA	NA	NA	NA	NA	NA	NA	NA	NA	NA	NA	NA	NA	NA	NA	NA	NA	NA	NA	NA
White alder	Alnus rhombifolia	Irvine	California	Hicks canyon bike trail	naturally_occurring	0 to 15.24 cm	Irvine	NA	NA	NA	NA	NA	NA	NA	NA	NA	NA	NA	NA	NA	NA	NA	NA	NA	NA	NA	NA
White alder	Alnus rhombifolia	Irvine	California	Hicks canyon bike trail	naturally_occurring	0 to 15.24 cm	Irvine	NA	NA	NA	NA	NA	NA	NA	NA	NA	NA	NA	NA	NA	NA	NA	NA	NA	NA	NA	NA
White alder	Alnus rhombifolia	Irvine	California	NA	naturally_occurring	0 to 15.24 cm	Irvine	NA	NA	NA	NA	NA	NA	NA	NA	NA	NA	NA	NA	NA	NA	NA	NA	NA	NA	NA	NA
White alder	Alnus rhombifolia	Irvine	California	Riparian corridor	naturally_occurring	0 to 15.24 cm	Irvine	NA	NA	NA	NA	NA	NA	NA	NA	NA	NA	NA	NA	NA	NA	NA	NA	NA	NA	NA	NA
White alder	Alnus rhombifolia	Irvine	California	Homestead park	naturally_occurring	0 to 15.24 cm	Irvine	NA	NA	NA	NA	NA	NA	NA	NA	NA	NA	NA	NA	NA	NA	NA	NA	NA	NA	NA	NA
White alder	Alnus rhombifolia	Irvine	California	Hicks canyon bike trail	naturally_occurring	0 to 15.24 cm	Irvine	NA	NA	NA	NA	NA	NA	NA	NA	NA	NA	NA	NA	NA	NA	NA	NA	NA	NA	NA	NA
White alder	Alnus rhombifolia	Irvine	California	Hicks canyon bike trail	naturally_occurring	0 to 15.24 cm	Irvine	NA	NA	NA	NA	NA	NA	NA	NA	NA	NA	NA	NA	NA	NA	NA	NA	NA	NA	NA	NA
White alder	Alnus rhombifolia	Irvine	California	Riparian corridor	naturally_occurring	0 to 15.24 cm	Irvine	NA	NA	NA	NA	NA	NA	NA	NA	NA	NA	NA	NA	NA	NA	NA	NA	NA	NA	NA	NA
White alder	Alnus rhombifolia	Irvine	California	Bren park	naturally_occurring	15.24 to 30.48 cm	Irvine	NA	NA	NA	NA	NA	NA	NA	NA	NA	NA	NA	NA	NA	NA	NA	NA	NA	NA	NA	NA
White alder	Alnus rhombifolia	Irvine	California	Bren park	naturally_occurring	15.24 to 30.48 cm	Irvine	NA	NA	NA	NA	NA	NA	NA	NA	NA	NA	NA	NA	NA	NA	NA	NA	NA	NA	NA	NA
White alder	Alnus rhombifolia	Irvine	California	NA	naturally_occurring	0 to 15.24 cm	Irvine	NA	NA	NA	NA	NA	NA	NA	NA	NA	NA	NA	NA	NA	NA	NA	NA	NA	NA	NA	NA
White alder	Alnus rhombifolia	Irvine	California	Windrow community park	naturally_occurring	30.48 to 45.72 cm	Irvine	NA	NA	NA	NA	NA	NA	NA	NA	NA	NA	NA	NA	NA	NA	NA	NA	NA	NA	NA	NA
White alder	Alnus rhombifolia	Irvine	California	NA	naturally_occurring	0 to 15.24 cm	Irvine	NA	NA	NA	NA	NA	NA	NA	NA	NA	NA	NA	NA	NA	NA	NA	NA	NA	NA	NA	NA
White alder	Alnus rhombifolia	Irvine	California	(01) hicks canyon wash wr (north)	naturally_occurring	0 to 15.24 cm	Irvine	NA	NA	NA	NA	NA	NA	NA	NA	NA	NA	NA	NA	NA	NA	NA	NA	NA	NA	NA	NA
White alder	Alnus rhombifolia	Irvine	California	Hicks canyon bike trail	naturally_occurring	0 to 15.24 cm	Irvine	NA	NA	NA	NA	NA	NA	NA	NA	NA	NA	NA	NA	NA	NA	NA	NA	NA	NA	NA	NA
White alder	Alnus rhombifolia	Irvine	California	Hicks canyon greenbelt	naturally_occurring	0 to 15.24 cm	Irvine	NA	NA	NA	NA	NA	NA	NA	NA	NA	NA	NA	NA	NA	NA	NA	NA	NA	NA	NA	NA
White alder	Alnus rhombifolia	Irvine	California	Hicks canyon bike trail	naturally_occurring	0 to 15.24 cm	Irvine	NA	NA	NA	NA	NA	NA	NA	NA	NA	NA	NA	NA	NA	NA	NA	NA	NA	NA	NA	NA
White alder	Alnus rhombifolia	Irvine	California	Riparian corridor	naturally_occurring	15.24 to 30.48 cm	Irvine	NA	NA	NA	NA	NA	NA	NA	NA	NA	NA	NA	NA	NA	NA	NA	NA	NA	NA	NA	NA
White alder	Alnus rhombifolia	Irvine	California	Windrow community park	naturally_occurring	45.72 to 60.96 cm	Irvine	NA	NA	NA	NA	NA	NA	NA	NA	NA	NA	NA	NA	NA	NA	NA	NA	NA	NA	NA	NA
White alder	Alnus rhombifolia	Irvine	California	Hicks canyon bike trail	naturally_occurring	0 to 15.24 cm	Irvine	NA	NA	NA	NA	NA	NA	NA	NA	NA	NA	NA	NA	NA	NA	NA	NA	NA	NA	NA	NA
White alder	Alnus rhombifolia	Irvine	California	Hicks canyon bike trail	naturally_occurring	0 to 15.24 cm	Irvine	NA	NA	NA	NA	NA	NA	NA	NA	NA	NA	NA	NA	NA	NA	NA	NA	NA	NA	NA	NA
White alder	Alnus rhombifolia	Irvine	California	Pinewood park	naturally_occurring	0 to 15.24 cm	Irvine	NA	NA	NA	NA	NA	NA	NA	NA	NA	NA	NA	NA	NA	NA	NA	NA	NA	NA	NA	NA
White alder	Alnus rhombifolia	Irvine	California	Hicks canyon bike trail	naturally_occurring	0 to 15.24 cm	Irvine	NA	NA	NA	NA	NA	NA	NA	NA	NA	NA	NA	NA	NA	NA	NA	NA	NA	NA	NA	NA
White alder	Alnus rhombifolia	Irvine	California	Riparian corridor	naturally_occurring	0 to 15.24 cm	Irvine	NA	NA	NA	NA	NA	NA	NA	NA	NA	NA	NA	NA	NA	NA	NA	NA	NA	NA	NA	NA
White alder	Alnus rhombifolia	Irvine	California	Hicks canyon bike trail	naturally_occurring	0 to 15.24 cm	Irvine	NA	NA	NA	NA	NA	NA	NA	NA	NA	NA	NA	NA	NA	NA	NA	NA	NA	NA	NA	NA
White alder	Alnus rhombifolia	Irvine	California	Riparian corridor	naturally_occurring	0 to 15.24 cm	Irvine	NA	NA	NA	NA	NA	NA	NA	NA	NA	NA	NA	NA	NA	NA	NA	NA	NA	NA	NA	NA
White alder	Alnus rhombifolia	Irvine	California	Pinewood park	naturally_occurring	15.24 to 30.48 cm	Irvine	NA	NA	NA	NA	NA	NA	NA	NA	NA	NA	NA	NA	NA	NA	NA	NA	NA	NA	NA	NA
White alder	Alnus rhombifolia	Irvine	California	Hicks canyon bike trail	naturally_occurring	0 to 15.24 cm	Irvine	NA	NA	NA	NA	NA	NA	NA	NA	NA	NA	NA	NA	NA	NA	NA	NA	NA	NA	NA	NA
White alder	Alnus rhombifolia	Irvine	California	NA	naturally_occurring	0 to 15.24 cm	Irvine	NA	NA	NA	NA	NA	NA	NA	NA	NA	NA	NA	NA	NA	NA	NA	NA	NA	NA	NA	NA
White alder	Alnus rhombifolia	Irvine	California	Hicks canyon bike trail	naturally_occurring	0 to 15.24 cm	Irvine	NA	NA	NA	NA	NA	NA	NA	NA	NA	NA	NA	NA	NA	NA	NA	NA	NA	NA	NA	NA
White alder	Alnus rhombifolia	Irvine	California	NA	naturally_occurring	0 to 15.24 cm	Irvine	NA	NA	NA	NA	NA	NA	NA	NA	NA	NA	NA	NA	NA	NA	NA	NA	NA	NA	NA	NA
White alder	Alnus rhombifolia	Irvine	California	Hicks canyon bike trail	naturally_occurring	0 to 15.24 cm	Irvine	NA	NA	NA	NA	NA	NA	NA	NA	NA	NA	NA	NA	NA	NA	NA	NA	NA	NA	NA	NA
White alder	Alnus rhombifolia	Irvine	California	NA	naturally_occurring	0 to 15.24 cm	Irvine	NA	NA	NA	NA	NA	NA	NA	NA	NA	NA	NA	NA	NA	NA	NA	NA	NA	NA	NA	NA
White alder	Alnus rhombifolia	Irvine	California	Riparian corridor	naturally_occurring	0 to 15.24 cm	Irvine	NA	NA	NA	NA	NA	NA	NA	NA	NA	NA	NA	NA	NA	NA	NA	NA	NA	NA	NA	NA
White alder	Alnus rhombifolia	Irvine	California	Hicks canyon bike trail	naturally_occurring	0 to 15.24 cm	Irvine	NA	NA	NA	NA	NA	NA	NA	NA	NA	NA	NA	NA	NA	NA	NA	NA	NA	NA	NA	NA
White alder	Alnus rhombifolia	Irvine	California	Pinewood park	naturally_occurring	15.24 to 30.48 cm	Irvine	NA	NA	NA	NA	NA	NA	NA	NA	NA	NA	NA	NA	NA	NA	NA	NA	NA	NA	NA	NA
White alder	Alnus rhombifolia	Irvine	California	Riparian corridor	naturally_occurring	0 to 15.24 cm	Irvine	NA	NA	NA	NA	NA	NA	NA	NA	NA	NA	NA	NA	NA	NA	NA	NA	NA	NA	NA	NA
White alder	Alnus rhombifolia	Irvine	California	Homestead park	naturally_occurring	0 to 15.24 cm	Irvine	NA	NA	NA	NA	NA	NA	NA	NA	NA	NA	NA	NA	NA	NA	NA	NA	NA	NA	NA	NA
White alder	Alnus rhombifolia	Irvine	California	Silkwood park	naturally_occurring	0 to 15.24 cm	Irvine	NA	NA	NA	NA	NA	NA	NA	NA	NA	NA	NA	NA	NA	NA	NA	NA	NA	NA	NA	NA
White alder	Alnus rhombifolia	Irvine	California	Turtle rock community park	naturally_occurring	0 to 15.24 cm	Irvine	NA	NA	NA	NA	NA	NA	NA	NA	NA	NA	NA	NA	NA	NA	NA	NA	NA	NA	NA	NA
White alder	Alnus rhombifolia	Irvine	California	Turtle rock community park	naturally_occurring	15.24 to 30.48 cm	Irvine	NA	NA	NA	NA	NA	NA	NA	NA	NA	NA	NA	NA	NA	NA	NA	NA	NA	NA	NA	NA
White alder	Alnus rhombifolia	Irvine	California	Hicks canyon greenbelt	naturally_occurring	0 to 15.24 cm	Irvine	NA	NA	NA	NA	NA	NA	NA	NA	NA	NA	NA	NA	NA	NA	NA	NA	NA	NA	NA	NA
White alder	Alnus rhombifolia	Irvine	California	Hicks canyon bike trail	naturally_occurring	0 to 15.24 cm	Irvine	NA	NA	NA	NA	NA	NA	NA	NA	NA	NA	NA	NA	NA	NA	NA	NA	NA	NA	NA	NA
White alder	Alnus rhombifolia	Irvine	California	Hicks canyon greenbelt	naturally_occurring	30.48 to 45.72 cm	Irvine	NA	NA	NA	NA	NA	NA	NA	NA	NA	NA	NA	NA	NA	NA	NA	NA	NA	NA	NA	NA
White alder	Alnus rhombifolia	Irvine	California	Riparian corridor	naturally_occurring	0 to 15.24 cm	Irvine	NA	NA	NA	NA	NA	NA	NA	NA	NA	NA	NA	NA	NA	NA	NA	NA	NA	NA	NA	NA
White alder	Alnus rhombifolia	Irvine	California	Riparian corridor	naturally_occurring	0 to 15.24 cm	Irvine	NA	NA	NA	NA	NA	NA	NA	NA	NA	NA	NA	NA	NA	NA	NA	NA	NA	NA	NA	NA
White alder	Alnus rhombifolia	Irvine	California	Hicks canyon greenbelt	naturally_occurring	15.24 to 30.48 cm	Irvine	NA	NA	NA	NA	NA	NA	NA	NA	NA	NA	NA	NA	NA	NA	NA	NA	NA	NA	NA	NA
White alder	Alnus rhombifolia	Irvine	California	Bren park	naturally_occurring	0 to 15.24 cm	Irvine	NA	NA	NA	NA	NA	NA	NA	NA	NA	NA	NA	NA	NA	NA	NA	NA	NA	NA	NA	NA
White alder	Alnus rhombifolia	Irvine	California	Hicks canyon bike trail	naturally_occurring	0 to 15.24 cm	Irvine	NA	NA	NA	NA	NA	NA	NA	NA	NA	NA	NA	NA	NA	NA	NA	NA	NA	NA	NA	NA
White alder	Alnus rhombifolia	Irvine	California	Bren park	naturally_occurring	0 to 15.24 cm	Irvine	NA	NA	NA	NA	NA	NA	NA	NA	NA	NA	NA	NA	NA	NA	NA	NA	NA	NA	NA	NA
White alder	Alnus rhombifolia	Irvine	California	Citrusglen park	naturally_occurring	0 to 15.24 cm	Irvine	NA	NA	NA	NA	NA	NA	NA	NA	NA	NA	NA	NA	NA	NA	NA	NA	NA	NA	NA	NA
White alder	Alnus rhombifolia	Irvine	California	Riparian corridor	naturally_occurring	0 to 15.24 cm	Irvine	NA	NA	NA	NA	NA	NA	NA	NA	NA	NA	NA	NA	NA	NA	NA	NA	NA	NA	NA	NA
White alder	Alnus rhombifolia	Irvine	California	NA	naturally_occurring	0 to 15.24 cm	Irvine	NA	NA	NA	NA	NA	NA	NA	NA	NA	NA	NA	NA	NA	NA	NA	NA	NA	NA	NA	NA
White alder	Alnus rhombifolia	Irvine	California	Heritage community park	naturally_occurring	0 to 15.24 cm	Irvine	NA	NA	NA	NA	NA	NA	NA	NA	NA	NA	NA	NA	NA	NA	NA	NA	NA	NA	NA	NA
White alder	Alnus rhombifolia	Irvine	California	Riparian corridor	naturally_occurring	0 to 15.24 cm	Irvine	NA	NA	NA	NA	NA	NA	NA	NA	NA	NA	NA	NA	NA	NA	NA	NA	NA	NA	NA	NA
White alder	Alnus rhombifolia	Irvine	California	Nature center	naturally_occurring	15.24 to 30.48 cm	Irvine	NA	NA	NA	NA	NA	NA	NA	NA	NA	NA	NA	NA	NA	NA	NA	NA	NA	NA	NA	NA
White alder	Alnus rhombifolia	Irvine	California	Pinewood park	naturally_occurring	0 to 15.24 cm	Irvine	NA	NA	NA	NA	NA	NA	NA	NA	NA	NA	NA	NA	NA	NA	NA	NA	NA	NA	NA	NA
White alder	Alnus rhombifolia	Irvine	California	NA	naturally_occurring	0 to 15.24 cm	Irvine	NA	NA	NA	NA	NA	NA	NA	NA	NA	NA	NA	NA	NA	NA	NA	NA	NA	NA	NA	NA
White alder	Alnus rhombifolia	Irvine	California	NA	naturally_occurring	0 to 15.24 cm	Irvine	NA	NA	NA	NA	NA	NA	NA	NA	NA	NA	NA	NA	NA	NA	NA	NA	NA	NA	NA	NA
Araucaria	Araucaria heterophylla	Irvine	California	Heritage community park	introduced	0 to 15.24 cm	Irvine	NA	NA	NA	NA	NA	NA	NA	NA	NA	NA	NA	NA	NA	NA	NA	NA	NA	NA	NA	NA
Araucaria	Araucaria heterophylla	Irvine	California	Heritage community park	introduced	0 to 15.24 cm	Irvine	NA	NA	NA	NA	NA	NA	NA	NA	NA	NA	NA	NA	NA	NA	NA	NA	NA	NA	NA	NA
Araucaria	Araucaria heterophylla	Irvine	California	Heritage community park	introduced	0 to 15.24 cm	Irvine	NA	NA	NA	NA	NA	NA	NA	NA	NA	NA	NA	NA	NA	NA	NA	NA	NA	NA	NA	NA
Araucaria	Araucaria heterophylla	Irvine	California	Deerfield community park	introduced	0 to 15.24 cm	Irvine	NA	NA	NA	NA	NA	NA	NA	NA	NA	NA	NA	NA	NA	NA	NA	NA	NA	NA	NA	NA
Araucaria	Araucaria heterophylla	Irvine	California	Heritage community park	introduced	15.24 to 30.48 cm	Irvine	NA	NA	NA	NA	NA	NA	NA	NA	NA	NA	NA	NA	NA	NA	NA	NA	NA	NA	NA	NA
Araucaria	Araucaria heterophylla	Irvine	California	Heritage community park	introduced	0 to 15.24 cm	Irvine	NA	NA	NA	NA	NA	NA	NA	NA	NA	NA	NA	NA	NA	NA	NA	NA	NA	NA	NA	NA
Araucaria	Araucaria heterophylla	Irvine	California	Heritage community park	introduced	30.48 to 45.72 cm	Irvine	NA	NA	NA	NA	NA	NA	NA	NA	NA	NA	NA	NA	NA	NA	NA	NA	NA	NA	NA	NA
Araucaria	Araucaria heterophylla	Irvine	California	Heritage community park	introduced	15.24 to 30.48 cm	Irvine	NA	NA	NA	NA	NA	NA	NA	NA	NA	NA	NA	NA	NA	NA	NA	NA	NA	NA	NA	NA
Araucaria	Araucaria heterophylla	Irvine	California	Deerfield community park	introduced	0 to 15.24 cm	Irvine	NA	NA	NA	NA	NA	NA	NA	NA	NA	NA	NA	NA	NA	NA	NA	NA	NA	NA	NA	NA
Araucaria	Araucaria heterophylla	Irvine	California	Deerfield community park	introduced	0 to 15.24 cm	Irvine	NA	NA	NA	NA	NA	NA	NA	NA	NA	NA	NA	NA	NA	NA	NA	NA	NA	NA	NA	NA
Araucaria	Araucaria heterophylla	Irvine	California	Heritage community park	introduced	0 to 15.24 cm	Irvine	NA	NA	NA	NA	NA	NA	NA	NA	NA	NA	NA	NA	NA	NA	NA	NA	NA	NA	NA	NA
Araucaria	Araucaria heterophylla	Irvine	California	Deerfield community park	introduced	0 to 15.24 cm	Irvine	NA	NA	NA	NA	NA	NA	NA	NA	NA	NA	NA	NA	NA	NA	NA	NA	NA	NA	NA	NA
Araucaria	Araucaria heterophylla	Irvine	California	(09) irvine blvd. wr	introduced	30.48 to 45.72 cm	Irvine	NA	NA	NA	NA	NA	NA	NA	NA	NA	NA	NA	NA	NA	NA	NA	NA	NA	NA	NA	NA
Araucaria	Araucaria heterophylla	Irvine	California	University community park	introduced	0 to 15.24 cm	Irvine	NA	NA	NA	NA	NA	NA	NA	NA	NA	NA	NA	NA	NA	NA	NA	NA	NA	NA	NA	NA
Araucaria	Araucaria heterophylla	Irvine	California	Heritage community park	introduced	0 to 15.24 cm	Irvine	NA	NA	NA	NA	NA	NA	NA	NA	NA	NA	NA	NA	NA	NA	NA	NA	NA	NA	NA	NA
Araucaria	Araucaria heterophylla	Irvine	California	Heritage community park	introduced	0 to 15.24 cm	Irvine	NA	NA	NA	NA	NA	NA	NA	NA	NA	NA	NA	NA	NA	NA	NA	NA	NA	NA	NA	NA
Araucaria	Araucaria heterophylla	Irvine	California	Heritage community park	introduced	15.24 to 30.48 cm	Irvine	NA	NA	NA	NA	NA	NA	NA	NA	NA	NA	NA	NA	NA	NA	NA	NA	NA	NA	NA	NA
Araucaria	Araucaria heterophylla	Irvine	California	Deerfield community park	introduced	0 to 15.24 cm	Irvine	NA	NA	NA	NA	NA	NA	NA	NA	NA	NA	NA	NA	NA	NA	NA	NA	NA	NA	NA	NA
Araucaria	Araucaria heterophylla	Irvine	California	Heritage community park	introduced	0 to 15.24 cm	Irvine	NA	NA	NA	NA	NA	NA	NA	NA	NA	NA	NA	NA	NA	NA	NA	NA	NA	NA	NA	NA
Araucaria	Araucaria heterophylla	Irvine	California	Heritage community park	introduced	15.24 to 30.48 cm	Irvine	NA	NA	NA	NA	NA	NA	NA	NA	NA	NA	NA	NA	NA	NA	NA	NA	NA	NA	NA	NA
Araucaria	Araucaria heterophylla	Irvine	California	Btwn. viewpark ave. and irvine blvd.	introduced	0 to 15.24 cm	Irvine	NA	NA	NA	NA	NA	NA	NA	NA	NA	NA	NA	NA	NA	NA	NA	NA	NA	NA	NA	NA
Araucaria	Araucaria heterophylla	Irvine	California	Bark park	introduced	0 to 15.24 cm	Irvine	NA	NA	NA	NA	NA	NA	NA	NA	NA	NA	NA	NA	NA	NA	NA	NA	NA	NA	NA	NA
Araucaria	Araucaria heterophylla	Irvine	California	Heritage community park	introduced	15.24 to 30.48 cm	Irvine	NA	NA	NA	NA	NA	NA	NA	NA	NA	NA	NA	NA	NA	NA	NA	NA	NA	NA	NA	NA
Araucaria	Araucaria heterophylla	Irvine	California	Heritage community park	introduced	0 to 15.24 cm	Irvine	NA	NA	NA	NA	NA	NA	NA	NA	NA	NA	NA	NA	NA	NA	NA	NA	NA	NA	NA	NA
Araucaria	Araucaria heterophylla	Irvine	California	Heritage community park	introduced	0 to 15.24 cm	Irvine	NA	NA	NA	NA	NA	NA	NA	NA	NA	NA	NA	NA	NA	NA	NA	NA	NA	NA	NA	NA
Araucaria	Araucaria heterophylla	Irvine	California	Deerfield community park	introduced	15.24 to 30.48 cm	Irvine	NA	NA	NA	NA	NA	NA	NA	NA	NA	NA	NA	NA	NA	NA	NA	NA	NA	NA	NA	NA
Araucaria	Araucaria heterophylla	Irvine	California	Btwn. viewpark ave. and irvine blvd.	introduced	0 to 15.24 cm	Irvine	NA	NA	NA	NA	NA	NA	NA	NA	NA	NA	NA	NA	NA	NA	NA	NA	NA	NA	NA	NA
Araucaria	Araucaria heterophylla	Irvine	California	Deerfield community park	introduced	0 to 15.24 cm	Irvine	NA	NA	NA	NA	NA	NA	NA	NA	NA	NA	NA	NA	NA	NA	NA	NA	NA	NA	NA	NA
Araucaria	Araucaria heterophylla	Irvine	California	University community park	introduced	30.48 to 45.72 cm	Irvine	NA	NA	NA	NA	NA	NA	NA	NA	NA	NA	NA	NA	NA	NA	NA	NA	NA	NA	NA	NA
Araucaria	Araucaria heterophylla	Irvine	California	Heritage community park	introduced	0 to 15.24 cm	Irvine	NA	NA	NA	NA	NA	NA	NA	NA	NA	NA	NA	NA	NA	NA	NA	NA	NA	NA	NA	NA
Araucaria	Araucaria heterophylla	Irvine	California	Heritage community park	introduced	15.24 to 30.48 cm	Irvine	NA	NA	NA	NA	NA	NA	NA	NA	NA	NA	NA	NA	NA	NA	NA	NA	NA	NA	NA	NA
Araucaria	Araucaria heterophylla	Irvine	California	Deerfield community park	introduced	15.24 to 30.48 cm	Irvine	NA	NA	NA	NA	NA	NA	NA	NA	NA	NA	NA	NA	NA	NA	NA	NA	NA	NA	NA	NA
Araucaria	Araucaria heterophylla	Irvine	California	Heritage community park	introduced	0 to 15.24 cm	Irvine	NA	NA	NA	NA	NA	NA	NA	NA	NA	NA	NA	NA	NA	NA	NA	NA	NA	NA	NA	NA
Araucaria	Araucaria heterophylla	Irvine	California	Deerfield community park	introduced	0 to 15.24 cm	Irvine	NA	NA	NA	NA	NA	NA	NA	NA	NA	NA	NA	NA	NA	NA	NA	NA	NA	NA	NA	NA
Araucaria	Araucaria heterophylla	Irvine	California	Deerfield community park	introduced	0 to 15.24 cm	Irvine	NA	NA	NA	NA	NA	NA	NA	NA	NA	NA	NA	NA	NA	NA	NA	NA	NA	NA	NA	NA
Araucaria	Araucaria heterophylla	Irvine	California	Heritage community park	introduced	0 to 15.24 cm	Irvine	NA	NA	NA	NA	NA	NA	NA	NA	NA	NA	NA	NA	NA	NA	NA	NA	NA	NA	NA	NA
Araucaria	Araucaria heterophylla	Irvine	California	Heritage community park	introduced	15.24 to 30.48 cm	Irvine	NA	NA	NA	NA	NA	NA	NA	NA	NA	NA	NA	NA	NA	NA	NA	NA	NA	NA	NA	NA
Araucaria	Araucaria heterophylla	Irvine	California	Rancho senior center	introduced	15.24 to 30.48 cm	Irvine	NA	NA	NA	NA	NA	NA	NA	NA	NA	NA	NA	NA	NA	NA	NA	NA	NA	NA	NA	NA
Araucaria	Araucaria heterophylla	Irvine	California	Heritage community park	introduced	0 to 15.24 cm	Irvine	NA	NA	NA	NA	NA	NA	NA	NA	NA	NA	NA	NA	NA	NA	NA	NA	NA	NA	NA	NA
Araucaria	Araucaria heterophylla	Irvine	California	Heritage community park	introduced	0 to 15.24 cm	Irvine	NA	NA	NA	NA	NA	NA	NA	NA	NA	NA	NA	NA	NA	NA	NA	NA	NA	NA	NA	NA
Araucaria	Araucaria heterophylla	Irvine	California	Heritage community park	introduced	0 to 15.24 cm	Irvine	NA	NA	NA	NA	NA	NA	NA	NA	NA	NA	NA	NA	NA	NA	NA	NA	NA	NA	NA	NA
Araucaria	Araucaria heterophylla	Irvine	California	Deerfield community park	introduced	0 to 15.24 cm	Irvine	NA	NA	NA	NA	NA	NA	NA	NA	NA	NA	NA	NA	NA	NA	NA	NA	NA	NA	NA	NA
Araucaria	Araucaria heterophylla	Irvine	California	Deerfield community park	introduced	0 to 15.24 cm	Irvine	NA	NA	NA	NA	NA	NA	NA	NA	NA	NA	NA	NA	NA	NA	NA	NA	NA	NA	NA	NA
Araucaria	Araucaria heterophylla	Irvine	California	Deerfield community park	introduced	0 to 15.24 cm	Irvine	NA	NA	NA	NA	NA	NA	NA	NA	NA	NA	NA	NA	NA	NA	NA	NA	NA	NA	NA	NA
Strawberry tree	Arbutus unedo	Irvine	California	Btwn. goldenglow st. and culver dr.	introduced	0 to 15.24 cm	Irvine	NA	NA	NA	NA	NA	NA	NA	NA	NA	NA	NA	NA	NA	NA	NA	NA	NA	NA	NA	NA
Strawberry tree	Arbutus unedo	Irvine	California	Playground area.	introduced	0 to 15.24 cm	Irvine	NA	NA	NA	NA	NA	NA	NA	NA	NA	NA	NA	NA	NA	NA	NA	NA	NA	NA	NA	NA
Strawberry tree	Arbutus unedo	Irvine	California	Btwn. goldenglow st. and culver dr.	introduced	0 to 15.24 cm	Irvine	NA	NA	NA	NA	NA	NA	NA	NA	NA	NA	NA	NA	NA	NA	NA	NA	NA	NA	NA	NA
Strawberry tree	Arbutus unedo	Irvine	California	Btwn. goldenglow st. and culver dr.	introduced	0 to 15.24 cm	Irvine	NA	NA	NA	NA	NA	NA	NA	NA	NA	NA	NA	NA	NA	NA	NA	NA	NA	NA	NA	NA
Strawberry tree	Arbutus unedo	Irvine	California	Btwn. goldenglow st. and culver dr.	introduced	0 to 15.24 cm	Irvine	NA	NA	NA	NA	NA	NA	NA	NA	NA	NA	NA	NA	NA	NA	NA	NA	NA	NA	NA	NA
Strawberry tree	Arbutus unedo	Irvine	California	Heritage community park	introduced	0 to 15.24 cm	Irvine	NA	NA	NA	NA	NA	NA	NA	NA	NA	NA	NA	NA	NA	NA	NA	NA	NA	NA	NA	NA
Strawberry tree	Arbutus unedo	Irvine	California	Btwn. goldenglow st. and culver dr.	introduced	0 to 15.24 cm	Irvine	NA	NA	NA	NA	NA	NA	NA	NA	NA	NA	NA	NA	NA	NA	NA	NA	NA	NA	NA	NA
Strawberry tree	Arbutus unedo	Irvine	California	Playground area.	introduced	0 to 15.24 cm	Irvine	NA	NA	NA	NA	NA	NA	NA	NA	NA	NA	NA	NA	NA	NA	NA	NA	NA	NA	NA	NA
Strawberry tree	Arbutus unedo	Irvine	California	Btwn. goldenglow st. and culver dr.	introduced	0 to 15.24 cm	Irvine	NA	NA	NA	NA	NA	NA	NA	NA	NA	NA	NA	NA	NA	NA	NA	NA	NA	NA	NA	NA
Strawberry tree	Arbutus unedo	Irvine	California	Playground area.	introduced	0 to 15.24 cm	Irvine	NA	NA	NA	NA	NA	NA	NA	NA	NA	NA	NA	NA	NA	NA	NA	NA	NA	NA	NA	NA
Strawberry tree	Arbutus unedo	Irvine	California	Heritage community park	introduced	0 to 15.24 cm	Irvine	NA	NA	NA	NA	NA	NA	NA	NA	NA	NA	NA	NA	NA	NA	NA	NA	NA	NA	NA	NA
Strawberry tree	Arbutus unedo	Irvine	California	Woodbridge community park	introduced	15.24 to 30.48 cm	Irvine	NA	NA	NA	NA	NA	NA	NA	NA	NA	NA	NA	NA	NA	NA	NA	NA	NA	NA	NA	NA
Strawberry tree	Arbutus unedo	Irvine	California	Woodbridge community park	introduced	15.24 to 30.48 cm	Irvine	NA	NA	NA	NA	NA	NA	NA	NA	NA	NA	NA	NA	NA	NA	NA	NA	NA	NA	NA	NA
Strawberry tree	Arbutus unedo	Irvine	California	Heritage community park	introduced	0 to 15.24 cm	Irvine	NA	NA	NA	NA	NA	NA	NA	NA	NA	NA	NA	NA	NA	NA	NA	NA	NA	NA	NA	NA
Strawberry tree	Arbutus unedo	Irvine	California	Woodbridge community park	introduced	30.48 to 45.72 cm	Irvine	NA	NA	NA	NA	NA	NA	NA	NA	NA	NA	NA	NA	NA	NA	NA	NA	NA	NA	NA	NA
Strawberry tree	Arbutus unedo	Irvine	California	Surrounding community ctr.	introduced	0 to 15.24 cm	Irvine	NA	NA	NA	NA	NA	NA	NA	NA	NA	NA	NA	NA	NA	NA	NA	NA	NA	NA	NA	NA
Strawberry tree	Arbutus unedo	Irvine	California	Tennis courts.	introduced	0 to 15.24 cm	Irvine	NA	NA	NA	NA	NA	NA	NA	NA	NA	NA	NA	NA	NA	NA	NA	NA	NA	NA	NA	NA
Strawberry tree	Arbutus unedo	Irvine	California	Btwn. goldenglow st. and culver dr.	introduced	0 to 15.24 cm	Irvine	NA	NA	NA	NA	NA	NA	NA	NA	NA	NA	NA	NA	NA	NA	NA	NA	NA	NA	NA	NA
Strawberry tree	Arbutus unedo	Irvine	California	Btwn. goldenglow st. and culver dr.	introduced	0 to 15.24 cm	Irvine	NA	NA	NA	NA	NA	NA	NA	NA	NA	NA	NA	NA	NA	NA	NA	NA	NA	NA	NA	NA
Strawberry tree	Arbutus unedo	Irvine	California	Woodbridge community park	introduced	15.24 to 30.48 cm	Irvine	NA	NA	NA	NA	NA	NA	NA	NA	NA	NA	NA	NA	NA	NA	NA	NA	NA	NA	NA	NA
Strawberry tree	Arbutus unedo	Irvine	California	Btwn. goldenglow st. and culver dr.	introduced	0 to 15.24 cm	Irvine	NA	NA	NA	NA	NA	NA	NA	NA	NA	NA	NA	NA	NA	NA	NA	NA	NA	NA	NA	NA
Strawberry tree	Arbutus unedo	Irvine	California	University community park	introduced	15.24 to 30.48 cm	Irvine	NA	NA	NA	NA	NA	NA	NA	NA	NA	NA	NA	NA	NA	NA	NA	NA	NA	NA	NA	NA
Strawberry tree	Arbutus unedo	Irvine	California	University community park	introduced	15.24 to 30.48 cm	Irvine	NA	NA	NA	NA	NA	NA	NA	NA	NA	NA	NA	NA	NA	NA	NA	NA	NA	NA	NA	NA
Strawberry tree	Arbutus unedo	Irvine	California	Btwn. goldenglow st. and culver dr.	introduced	0 to 15.24 cm	Irvine	NA	NA	NA	NA	NA	NA	NA	NA	NA	NA	NA	NA	NA	NA	NA	NA	NA	NA	NA	NA
Strawberry tree	Arbutus unedo	Irvine	California	Btwn. goldenglow st. and culver dr.	introduced	0 to 15.24 cm	Irvine	NA	NA	NA	NA	NA	NA	NA	NA	NA	NA	NA	NA	NA	NA	NA	NA	NA	NA	NA	NA
Strawberry tree	Arbutus unedo	Irvine	California	Btwn. goldenglow st. and culver dr.	introduced	0 to 15.24 cm	Irvine	NA	NA	NA	NA	NA	NA	NA	NA	NA	NA	NA	NA	NA	NA	NA	NA	NA	NA	NA	NA
Strawberry tree	Arbutus unedo	Irvine	California	Btwn. goldenglow st. and culver dr.	introduced	0 to 15.24 cm	Irvine	NA	NA	NA	NA	NA	NA	NA	NA	NA	NA	NA	NA	NA	NA	NA	NA	NA	NA	NA	NA
Strawberry tree	Arbutus unedo	Irvine	California	Btwn. goldenglow st. and culver dr.	introduced	0 to 15.24 cm	Irvine	NA	NA	NA	NA	NA	NA	NA	NA	NA	NA	NA	NA	NA	NA	NA	NA	NA	NA	NA	NA
Strawberry tree	Arbutus unedo	Irvine	California	Btwn. goldenglow st. and culver dr.	introduced	0 to 15.24 cm	Irvine	NA	NA	NA	NA	NA	NA	NA	NA	NA	NA	NA	NA	NA	NA	NA	NA	NA	NA	NA	NA
Strawberry tree	Arbutus unedo	Irvine	California	University community park	introduced	30.48 to 45.72 cm	Irvine	NA	NA	NA	NA	NA	NA	NA	NA	NA	NA	NA	NA	NA	NA	NA	NA	NA	NA	NA	NA
Strawberry tree	Arbutus unedo	Irvine	California	Tennis courts.	introduced	0 to 15.24 cm	Irvine	NA	NA	NA	NA	NA	NA	NA	NA	NA	NA	NA	NA	NA	NA	NA	NA	NA	NA	NA	NA
Strawberry tree	Arbutus unedo	Irvine	California	Btwn. goldenglow st. and culver dr.	introduced	0 to 15.24 cm	Irvine	NA	NA	NA	NA	NA	NA	NA	NA	NA	NA	NA	NA	NA	NA	NA	NA	NA	NA	NA	NA
Strawberry tree	Arbutus unedo	Irvine	California	Playground area.	introduced	0 to 15.24 cm	Irvine	NA	NA	NA	NA	NA	NA	NA	NA	NA	NA	NA	NA	NA	NA	NA	NA	NA	NA	NA	NA
Strawberry tree	Arbutus unedo	Irvine	California	Btwn. goldenglow st. and culver dr.	introduced	0 to 15.24 cm	Irvine	NA	NA	NA	NA	NA	NA	NA	NA	NA	NA	NA	NA	NA	NA	NA	NA	NA	NA	NA	NA
Strawberry tree	Arbutus unedo	Irvine	California	University community park	introduced	15.24 to 30.48 cm	Irvine	NA	NA	NA	NA	NA	NA	NA	NA	NA	NA	NA	NA	NA	NA	NA	NA	NA	NA	NA	NA
Strawberry tree	Arbutus unedo	Irvine	California	Woodbridge community park	introduced	30.48 to 45.72 cm	Irvine	NA	NA	NA	NA	NA	NA	NA	NA	NA	NA	NA	NA	NA	NA	NA	NA	NA	NA	NA	NA
Strawberry tree	Arbutus unedo	Irvine	California	Playground area.	introduced	0 to 15.24 cm	Irvine	NA	NA	NA	NA	NA	NA	NA	NA	NA	NA	NA	NA	NA	NA	NA	NA	NA	NA	NA	NA
Strawberry tree	Arbutus unedo	Irvine	California	Playground area.	introduced	0 to 15.24 cm	Irvine	NA	NA	NA	NA	NA	NA	NA	NA	NA	NA	NA	NA	NA	NA	NA	NA	NA	NA	NA	NA
King palm	Archontophoenix cunninghamiana	Irvine	California	University community park	introduced	15.24 to 30.48 cm	Irvine	NA	NA	NA	NA	NA	NA	NA	NA	NA	NA	NA	NA	NA	NA	NA	NA	NA	NA	NA	NA
King palm	Archontophoenix cunninghamiana	Irvine	California	NA	introduced	0 to 15.24 cm	Irvine	NA	NA	NA	NA	NA	NA	NA	NA	NA	NA	NA	NA	NA	NA	NA	NA	NA	NA	NA	NA
King palm	Archontophoenix cunninghamiana	Irvine	California	University community park	introduced	30.48 to 45.72 cm	Irvine	NA	NA	NA	NA	NA	NA	NA	NA	NA	NA	NA	NA	NA	NA	NA	NA	NA	NA	NA	NA
King palm	Archontophoenix cunninghamiana	Irvine	California	NA	introduced	0 to 15.24 cm	Irvine	NA	NA	NA	NA	NA	NA	NA	NA	NA	NA	NA	NA	NA	NA	NA	NA	NA	NA	NA	NA
King palm	Archontophoenix cunninghamiana	Irvine	California	NA	introduced	0 to 15.24 cm	Irvine	NA	NA	NA	NA	NA	NA	NA	NA	NA	NA	NA	NA	NA	NA	NA	NA	NA	NA	NA	NA
King palm	Archontophoenix cunninghamiana	Irvine	California	University community park	introduced	15.24 to 30.48 cm	Irvine	NA	NA	NA	NA	NA	NA	NA	NA	NA	NA	NA	NA	NA	NA	NA	NA	NA	NA	NA	NA
King palm	Archontophoenix cunninghamiana	Irvine	California	NA	introduced	0 to 15.24 cm	Irvine	NA	NA	NA	NA	NA	NA	NA	NA	NA	NA	NA	NA	NA	NA	NA	NA	NA	NA	NA	NA
King palm	Archontophoenix cunninghamiana	Irvine	California	University community park	introduced	15.24 to 30.48 cm	Irvine	NA	NA	NA	NA	NA	NA	NA	NA	NA	NA	NA	NA	NA	NA	NA	NA	NA	NA	NA	NA
King palm	Archontophoenix cunninghamiana	Irvine	California	University community park	introduced	15.24 to 30.48 cm	Irvine	NA	NA	NA	NA	NA	NA	NA	NA	NA	NA	NA	NA	NA	NA	NA	NA	NA	NA	NA	NA
King palm	Archontophoenix cunninghamiana	Irvine	California	NA	introduced	0 to 15.24 cm	Irvine	NA	NA	NA	NA	NA	NA	NA	NA	NA	NA	NA	NA	NA	NA	NA	NA	NA	NA	NA	NA
King palm	Archontophoenix cunninghamiana	Irvine	California	University community park	introduced	15.24 to 30.48 cm	Irvine	NA	NA	NA	NA	NA	NA	NA	NA	NA	NA	NA	NA	NA	NA	NA	NA	NA	NA	NA	NA
Queen palm	Arecastrum romanzoffianum	Irvine	California	NA	no_info	0 to 15.24 cm	Irvine	NA	NA	NA	NA	NA	NA	NA	NA	NA	NA	NA	NA	NA	NA	NA	NA	NA	NA	NA	NA
Queen palm	Arecastrum romanzoffianum	Irvine	California	NA	no_info	0 to 15.24 cm	Irvine	NA	NA	NA	NA	NA	NA	NA	NA	NA	NA	NA	NA	NA	NA	NA	NA	NA	NA	NA	NA
Queen palm	Arecastrum romanzoffianum	Irvine	California	NA	no_info	15.24 to 30.48 cm	Irvine	NA	NA	NA	NA	NA	NA	NA	NA	NA	NA	NA	NA	NA	NA	NA	NA	NA	NA	NA	NA
Queen palm	Arecastrum romanzoffianum	Irvine	California	NA	no_info	0 to 15.24 cm	Irvine	NA	NA	NA	NA	NA	NA	NA	NA	NA	NA	NA	NA	NA	NA	NA	NA	NA	NA	NA	NA
Queen palm	Arecastrum romanzoffianum	Irvine	California	NA	no_info	0 to 15.24 cm	Irvine	NA	NA	NA	NA	NA	NA	NA	NA	NA	NA	NA	NA	NA	NA	NA	NA	NA	NA	NA	NA
Queen palm	Arecastrum romanzoffianum	Irvine	California	NA	no_info	0 to 15.24 cm	Irvine	NA	NA	NA	NA	NA	NA	NA	NA	NA	NA	NA	NA	NA	NA	NA	NA	NA	NA	NA	NA
Queen palm	Arecastrum romanzoffianum	Irvine	California	NA	no_info	0 to 15.24 cm	Irvine	NA	NA	NA	NA	NA	NA	NA	NA	NA	NA	NA	NA	NA	NA	NA	NA	NA	NA	NA	NA
Queen palm	Arecastrum romanzoffianum	Irvine	California	NA	no_info	0 to 15.24 cm	Irvine	NA	NA	NA	NA	NA	NA	NA	NA	NA	NA	NA	NA	NA	NA	NA	NA	NA	NA	NA	NA
Queen palm	Arecastrum romanzoffianum	Irvine	California	NA	no_info	0 to 15.24 cm	Irvine	NA	NA	NA	NA	NA	NA	NA	NA	NA	NA	NA	NA	NA	NA	NA	NA	NA	NA	NA	NA
Queen palm	Arecastrum romanzoffianum	Irvine	California	NA	no_info	0 to 15.24 cm	Irvine	NA	NA	NA	NA	NA	NA	NA	NA	NA	NA	NA	NA	NA	NA	NA	NA	NA	NA	NA	NA
Queen palm	Arecastrum romanzoffianum	Irvine	California	NA	no_info	0 to 15.24 cm	Irvine	NA	NA	NA	NA	NA	NA	NA	NA	NA	NA	NA	NA	NA	NA	NA	NA	NA	NA	NA	NA
Queen palm	Arecastrum romanzoffianum	Irvine	California	NA	no_info	0 to 15.24 cm	Irvine	NA	NA	NA	NA	NA	NA	NA	NA	NA	NA	NA	NA	NA	NA	NA	NA	NA	NA	NA	NA
Queen palm	Arecastrum romanzoffianum	Irvine	California	NA	no_info	0 to 15.24 cm	Irvine	NA	NA	NA	NA	NA	NA	NA	NA	NA	NA	NA	NA	NA	NA	NA	NA	NA	NA	NA	NA
Queen palm	Arecastrum romanzoffianum	Irvine	California	NA	no_info	0 to 15.24 cm	Irvine	NA	NA	NA	NA	NA	NA	NA	NA	NA	NA	NA	NA	NA	NA	NA	NA	NA	NA	NA	NA
European white birch	Betula pendula	Irvine	California	NA	introduced	0 to 15.24 cm	Irvine	NA	NA	NA	NA	NA	NA	NA	NA	NA	NA	NA	NA	NA	NA	NA	NA	NA	NA	NA	NA
European white birch	Betula pendula	Irvine	California	Willows park	introduced	0 to 15.24 cm	Irvine	NA	NA	NA	NA	NA	NA	NA	NA	NA	NA	NA	NA	NA	NA	NA	NA	NA	NA	NA	NA
European white birch	Betula pendula	Irvine	California	NA	introduced	0 to 15.24 cm	Irvine	NA	NA	NA	NA	NA	NA	NA	NA	NA	NA	NA	NA	NA	NA	NA	NA	NA	NA	NA	NA
European white birch	Betula pendula	Irvine	California	Willows park	introduced	0 to 15.24 cm	Irvine	NA	NA	NA	NA	NA	NA	NA	NA	NA	NA	NA	NA	NA	NA	NA	NA	NA	NA	NA	NA
European white birch	Betula pendula	Irvine	California	NA	introduced	0 to 15.24 cm	Irvine	NA	NA	NA	NA	NA	NA	NA	NA	NA	NA	NA	NA	NA	NA	NA	NA	NA	NA	NA	NA
European white birch	Betula pendula	Irvine	California	Willows park	introduced	0 to 15.24 cm	Irvine	NA	NA	NA	NA	NA	NA	NA	NA	NA	NA	NA	NA	NA	NA	NA	NA	NA	NA	NA	NA
European white birch	Betula pendula	Irvine	California	Willows park	introduced	0 to 15.24 cm	Irvine	NA	NA	NA	NA	NA	NA	NA	NA	NA	NA	NA	NA	NA	NA	NA	NA	NA	NA	NA	NA
European white birch	Betula pendula	Irvine	California	NA	introduced	0 to 15.24 cm	Irvine	NA	NA	NA	NA	NA	NA	NA	NA	NA	NA	NA	NA	NA	NA	NA	NA	NA	NA	NA	NA
European white birch	Betula pendula	Irvine	California	Operations support facility	introduced	0 to 15.24 cm	Irvine	NA	NA	NA	NA	NA	NA	NA	NA	NA	NA	NA	NA	NA	NA	NA	NA	NA	NA	NA	NA
European white birch	Betula pendula	Irvine	California	NA	introduced	0 to 15.24 cm	Irvine	NA	NA	NA	NA	NA	NA	NA	NA	NA	NA	NA	NA	NA	NA	NA	NA	NA	NA	NA	NA
European white birch	Betula pendula	Irvine	California	NA	introduced	0 to 15.24 cm	Irvine	NA	NA	NA	NA	NA	NA	NA	NA	NA	NA	NA	NA	NA	NA	NA	NA	NA	NA	NA	NA
European white birch	Betula pendula	Irvine	California	NA	introduced	0 to 15.24 cm	Irvine	NA	NA	NA	NA	NA	NA	NA	NA	NA	NA	NA	NA	NA	NA	NA	NA	NA	NA	NA	NA
Birch	Betula	Irvine	California	Woodbridge community park	no_info	0 to 15.24 cm	Irvine	NA	NA	NA	NA	NA	NA	NA	NA	NA	NA	NA	NA	NA	NA	NA	NA	NA	NA	NA	NA
Birch	Betula	Irvine	California	Woodbridge community park	no_info	0 to 15.24 cm	Irvine	NA	NA	NA	NA	NA	NA	NA	NA	NA	NA	NA	NA	NA	NA	NA	NA	NA	NA	NA	NA
Birch	Betula	Irvine	California	Woodbridge community park	no_info	0 to 15.24 cm	Irvine	NA	NA	NA	NA	NA	NA	NA	NA	NA	NA	NA	NA	NA	NA	NA	NA	NA	NA	NA	NA
Birch	Betula	Irvine	California	Woodbridge community park	no_info	0 to 15.24 cm	Irvine	NA	NA	NA	NA	NA	NA	NA	NA	NA	NA	NA	NA	NA	NA	NA	NA	NA	NA	NA	NA
Birch	Betula	Irvine	California	Woodbridge community park	no_info	0 to 15.24 cm	Irvine	NA	NA	NA	NA	NA	NA	NA	NA	NA	NA	NA	NA	NA	NA	NA	NA	NA	NA	NA	NA
Birch	Betula	Irvine	California	Woodbridge community park	no_info	0 to 15.24 cm	Irvine	NA	NA	NA	NA	NA	NA	NA	NA	NA	NA	NA	NA	NA	NA	NA	NA	NA	NA	NA	NA
Birch	Betula	Irvine	California	Turtle rock community park	no_info	0 to 15.24 cm	Irvine	NA	NA	NA	NA	NA	NA	NA	NA	NA	NA	NA	NA	NA	NA	NA	NA	NA	NA	NA	NA
Birch	Betula	Irvine	California	Woodbridge community park	no_info	0 to 15.24 cm	Irvine	NA	NA	NA	NA	NA	NA	NA	NA	NA	NA	NA	NA	NA	NA	NA	NA	NA	NA	NA	NA
Birch	Betula	Irvine	California	Woodbridge community park	no_info	0 to 15.24 cm	Irvine	NA	NA	NA	NA	NA	NA	NA	NA	NA	NA	NA	NA	NA	NA	NA	NA	NA	NA	NA	NA
Birch	Betula	Irvine	California	Woodbridge community park	no_info	0 to 15.24 cm	Irvine	NA	NA	NA	NA	NA	NA	NA	NA	NA	NA	NA	NA	NA	NA	NA	NA	NA	NA	NA	NA
Kurrajong	Brachychiton populneum	Irvine	California	Brywood park	introduced	0 to 15.24 cm	Irvine	NA	NA	NA	NA	NA	NA	NA	NA	NA	NA	NA	NA	NA	NA	NA	NA	NA	NA	NA	NA
Kurrajong	Brachychiton populneum	Irvine	California	College park	introduced	0 to 15.24 cm	Irvine	NA	NA	NA	NA	NA	NA	NA	NA	NA	NA	NA	NA	NA	NA	NA	NA	NA	NA	NA	NA
Kurrajong	Brachychiton populneum	Irvine	California	Canyon park	introduced	0 to 15.24 cm	Irvine	NA	NA	NA	NA	NA	NA	NA	NA	NA	NA	NA	NA	NA	NA	NA	NA	NA	NA	NA	NA
Kurrajong	Brachychiton populneum	Irvine	California	San diego creek btw sand cyn & i-133	introduced	0 to 15.24 cm	Irvine	NA	NA	NA	NA	NA	NA	NA	NA	NA	NA	NA	NA	NA	NA	NA	NA	NA	NA	NA	NA
Kurrajong	Brachychiton populneum	Irvine	California	College park	introduced	0 to 15.24 cm	Irvine	NA	NA	NA	NA	NA	NA	NA	NA	NA	NA	NA	NA	NA	NA	NA	NA	NA	NA	NA	NA
Kurrajong	Brachychiton populneum	Irvine	California	Canyon park	introduced	15.24 to 30.48 cm	Irvine	NA	NA	NA	NA	NA	NA	NA	NA	NA	NA	NA	NA	NA	NA	NA	NA	NA	NA	NA	NA
Kurrajong	Brachychiton populneum	Irvine	California	San diego creek btw sand cyn & i-133	introduced	0 to 15.24 cm	Irvine	NA	NA	NA	NA	NA	NA	NA	NA	NA	NA	NA	NA	NA	NA	NA	NA	NA	NA	NA	NA
Kurrajong	Brachychiton populneum	Irvine	California	College park	introduced	15.24 to 30.48 cm	Irvine	NA	NA	NA	NA	NA	NA	NA	NA	NA	NA	NA	NA	NA	NA	NA	NA	NA	NA	NA	NA
Kurrajong	Brachychiton populneum	Irvine	California	NA	introduced	0 to 15.24 cm	Irvine	NA	NA	NA	NA	NA	NA	NA	NA	NA	NA	NA	NA	NA	NA	NA	NA	NA	NA	NA	NA
Kurrajong	Brachychiton populneum	Irvine	California	College park	introduced	0 to 15.24 cm	Irvine	NA	NA	NA	NA	NA	NA	NA	NA	NA	NA	NA	NA	NA	NA	NA	NA	NA	NA	NA	NA
Kurrajong	Brachychiton populneum	Irvine	California	College park	introduced	0 to 15.24 cm	Irvine	NA	NA	NA	NA	NA	NA	NA	NA	NA	NA	NA	NA	NA	NA	NA	NA	NA	NA	NA	NA
Kurrajong	Brachychiton populneum	Irvine	California	NA	introduced	0 to 15.24 cm	Irvine	NA	NA	NA	NA	NA	NA	NA	NA	NA	NA	NA	NA	NA	NA	NA	NA	NA	NA	NA	NA
Kurrajong	Brachychiton populneum	Irvine	California	Brywood park	introduced	0 to 15.24 cm	Irvine	NA	NA	NA	NA	NA	NA	NA	NA	NA	NA	NA	NA	NA	NA	NA	NA	NA	NA	NA	NA
Kurrajong	Brachychiton populneum	Irvine	California	NA	introduced	0 to 15.24 cm	Irvine	NA	NA	NA	NA	NA	NA	NA	NA	NA	NA	NA	NA	NA	NA	NA	NA	NA	NA	NA	NA
Kurrajong	Brachychiton populneum	Irvine	California	NA	introduced	0 to 15.24 cm	Irvine	NA	NA	NA	NA	NA	NA	NA	NA	NA	NA	NA	NA	NA	NA	NA	NA	NA	NA	NA	NA
Kurrajong	Brachychiton populneum	Irvine	California	NA	introduced	0 to 15.24 cm	Irvine	NA	NA	NA	NA	NA	NA	NA	NA	NA	NA	NA	NA	NA	NA	NA	NA	NA	NA	NA	NA
Kurrajong	Brachychiton populneum	Irvine	California	NA	introduced	0 to 15.24 cm	Irvine	NA	NA	NA	NA	NA	NA	NA	NA	NA	NA	NA	NA	NA	NA	NA	NA	NA	NA	NA	NA
Kurrajong	Brachychiton populneum	Irvine	California	Hoeptner park	introduced	0 to 15.24 cm	Irvine	NA	NA	NA	NA	NA	NA	NA	NA	NA	NA	NA	NA	NA	NA	NA	NA	NA	NA	NA	NA
Kurrajong	Brachychiton populneum	Irvine	California	NA	introduced	0 to 15.24 cm	Irvine	NA	NA	NA	NA	NA	NA	NA	NA	NA	NA	NA	NA	NA	NA	NA	NA	NA	NA	NA	NA
Kurrajong	Brachychiton populneum	Irvine	California	San diego creek btw sand cyn & i-133	introduced	0 to 15.24 cm	Irvine	NA	NA	NA	NA	NA	NA	NA	NA	NA	NA	NA	NA	NA	NA	NA	NA	NA	NA	NA	NA
Kurrajong	Brachychiton populneum	Irvine	California	Hoeptner park	introduced	15.24 to 30.48 cm	Irvine	NA	NA	NA	NA	NA	NA	NA	NA	NA	NA	NA	NA	NA	NA	NA	NA	NA	NA	NA	NA
Kurrajong	Brachychiton populneum	Irvine	California	San diego creek btw sand cyn & i-133	introduced	0 to 15.24 cm	Irvine	NA	NA	NA	NA	NA	NA	NA	NA	NA	NA	NA	NA	NA	NA	NA	NA	NA	NA	NA	NA
Kurrajong	Brachychiton populneum	Irvine	California	NA	introduced	0 to 15.24 cm	Irvine	NA	NA	NA	NA	NA	NA	NA	NA	NA	NA	NA	NA	NA	NA	NA	NA	NA	NA	NA	NA
Kurrajong	Brachychiton populneum	Irvine	California	Brywood park	introduced	0 to 15.24 cm	Irvine	NA	NA	NA	NA	NA	NA	NA	NA	NA	NA	NA	NA	NA	NA	NA	NA	NA	NA	NA	NA
Kurrajong	Brachychiton populneum	Irvine	California	College park	introduced	0 to 15.24 cm	Irvine	NA	NA	NA	NA	NA	NA	NA	NA	NA	NA	NA	NA	NA	NA	NA	NA	NA	NA	NA	NA
Kurrajong	Brachychiton populneum	Irvine	California	Hoeptner park	introduced	30.48 to 45.72 cm	Irvine	NA	NA	NA	NA	NA	NA	NA	NA	NA	NA	NA	NA	NA	NA	NA	NA	NA	NA	NA	NA
Kurrajong	Brachychiton populneum	Irvine	California	NA	introduced	0 to 15.24 cm	Irvine	NA	NA	NA	NA	NA	NA	NA	NA	NA	NA	NA	NA	NA	NA	NA	NA	NA	NA	NA	NA
Kurrajong	Brachychiton populneum	Irvine	California	Ranch park	introduced	15.24 to 30.48 cm	Irvine	NA	NA	NA	NA	NA	NA	NA	NA	NA	NA	NA	NA	NA	NA	NA	NA	NA	NA	NA	NA
Kurrajong	Brachychiton populneum	Irvine	California	Animal care center	introduced	15.24 to 30.48 cm	Irvine	NA	NA	NA	NA	NA	NA	NA	NA	NA	NA	NA	NA	NA	NA	NA	NA	NA	NA	NA	NA
Kurrajong	Brachychiton populneum	Irvine	California	College park	introduced	0 to 15.24 cm	Irvine	NA	NA	NA	NA	NA	NA	NA	NA	NA	NA	NA	NA	NA	NA	NA	NA	NA	NA	NA	NA
Kurrajong	Brachychiton populneum	Irvine	California	NA	introduced	0 to 15.24 cm	Irvine	NA	NA	NA	NA	NA	NA	NA	NA	NA	NA	NA	NA	NA	NA	NA	NA	NA	NA	NA	NA
Kurrajong	Brachychiton populneum	Irvine	California	NA	introduced	0 to 15.24 cm	Irvine	NA	NA	NA	NA	NA	NA	NA	NA	NA	NA	NA	NA	NA	NA	NA	NA	NA	NA	NA	NA
Kurrajong	Brachychiton populneum	Irvine	California	NA	introduced	0 to 15.24 cm	Irvine	NA	NA	NA	NA	NA	NA	NA	NA	NA	NA	NA	NA	NA	NA	NA	NA	NA	NA	NA	NA
Kurrajong	Brachychiton populneum	Irvine	California	San diego creek btw sand cyn & i-133	introduced	0 to 15.24 cm	Irvine	NA	NA	NA	NA	NA	NA	NA	NA	NA	NA	NA	NA	NA	NA	NA	NA	NA	NA	NA	NA
Kurrajong	Brachychiton populneum	Irvine	California	Brywood park	introduced	0 to 15.24 cm	Irvine	NA	NA	NA	NA	NA	NA	NA	NA	NA	NA	NA	NA	NA	NA	NA	NA	NA	NA	NA	NA
Kurrajong	Brachychiton populneum	Irvine	California	Ranch park	introduced	30.48 to 45.72 cm	Irvine	NA	NA	NA	NA	NA	NA	NA	NA	NA	NA	NA	NA	NA	NA	NA	NA	NA	NA	NA	NA
Kurrajong	Brachychiton populneum	Irvine	California	NA	introduced	0 to 15.24 cm	Irvine	NA	NA	NA	NA	NA	NA	NA	NA	NA	NA	NA	NA	NA	NA	NA	NA	NA	NA	NA	NA
Kurrajong	Brachychiton populneum	Irvine	California	NA	introduced	0 to 15.24 cm	Irvine	NA	NA	NA	NA	NA	NA	NA	NA	NA	NA	NA	NA	NA	NA	NA	NA	NA	NA	NA	NA
Kurrajong	Brachychiton populneum	Irvine	California	Brywood park	introduced	0 to 15.24 cm	Irvine	NA	NA	NA	NA	NA	NA	NA	NA	NA	NA	NA	NA	NA	NA	NA	NA	NA	NA	NA	NA
Kurrajong	Brachychiton populneum	Irvine	California	Ranch park	introduced	15.24 to 30.48 cm	Irvine	NA	NA	NA	NA	NA	NA	NA	NA	NA	NA	NA	NA	NA	NA	NA	NA	NA	NA	NA	NA
Kurrajong	Brachychiton populneum	Irvine	California	NA	introduced	0 to 15.24 cm	Irvine	NA	NA	NA	NA	NA	NA	NA	NA	NA	NA	NA	NA	NA	NA	NA	NA	NA	NA	NA	NA
Kurrajong	Brachychiton populneum	Irvine	California	San diego creek btw sand cyn & i-133	introduced	0 to 15.24 cm	Irvine	NA	NA	NA	NA	NA	NA	NA	NA	NA	NA	NA	NA	NA	NA	NA	NA	NA	NA	NA	NA
Kurrajong	Brachychiton populneum	Irvine	California	San diego creek btw sand cyn & i-133	introduced	0 to 15.24 cm	Irvine	NA	NA	NA	NA	NA	NA	NA	NA	NA	NA	NA	NA	NA	NA	NA	NA	NA	NA	NA	NA
Kurrajong	Brachychiton populneum	Irvine	California	NA	introduced	0 to 15.24 cm	Irvine	NA	NA	NA	NA	NA	NA	NA	NA	NA	NA	NA	NA	NA	NA	NA	NA	NA	NA	NA	NA
Kurrajong	Brachychiton populneum	Irvine	California	San diego creek btw sand cyn & i-133	introduced	0 to 15.24 cm	Irvine	NA	NA	NA	NA	NA	NA	NA	NA	NA	NA	NA	NA	NA	NA	NA	NA	NA	NA	NA	NA
Kurrajong	Brachychiton populneum	Irvine	California	College park	introduced	0 to 15.24 cm	Irvine	NA	NA	NA	NA	NA	NA	NA	NA	NA	NA	NA	NA	NA	NA	NA	NA	NA	NA	NA	NA
Kurrajong	Brachychiton populneum	Irvine	California	San diego creek btw sand cyn & i-133	introduced	0 to 15.24 cm	Irvine	NA	NA	NA	NA	NA	NA	NA	NA	NA	NA	NA	NA	NA	NA	NA	NA	NA	NA	NA	NA
Kurrajong	Brachychiton populneum	Irvine	California	NA	introduced	0 to 15.24 cm	Irvine	NA	NA	NA	NA	NA	NA	NA	NA	NA	NA	NA	NA	NA	NA	NA	NA	NA	NA	NA	NA
Kurrajong	Brachychiton populneum	Irvine	California	Brywood park	introduced	0 to 15.24 cm	Irvine	NA	NA	NA	NA	NA	NA	NA	NA	NA	NA	NA	NA	NA	NA	NA	NA	NA	NA	NA	NA
Kurrajong	Brachychiton populneum	Irvine	California	Ranch park	introduced	15.24 to 30.48 cm	Irvine	NA	NA	NA	NA	NA	NA	NA	NA	NA	NA	NA	NA	NA	NA	NA	NA	NA	NA	NA	NA
Kurrajong	Brachychiton populneum	Irvine	California	NA	introduced	0 to 15.24 cm	Irvine	NA	NA	NA	NA	NA	NA	NA	NA	NA	NA	NA	NA	NA	NA	NA	NA	NA	NA	NA	NA
Kurrajong	Brachychiton populneum	Irvine	California	NA	introduced	0 to 15.24 cm	Irvine	NA	NA	NA	NA	NA	NA	NA	NA	NA	NA	NA	NA	NA	NA	NA	NA	NA	NA	NA	NA
Kurrajong	Brachychiton populneum	Irvine	California	San diego creek btw sand cyn & i-133	introduced	0 to 15.24 cm	Irvine	NA	NA	NA	NA	NA	NA	NA	NA	NA	NA	NA	NA	NA	NA	NA	NA	NA	NA	NA	NA
Kurrajong	Brachychiton populneum	Irvine	California	San diego creek btw sand cyn & i-133	introduced	0 to 15.24 cm	Irvine	NA	NA	NA	NA	NA	NA	NA	NA	NA	NA	NA	NA	NA	NA	NA	NA	NA	NA	NA	NA
Kurrajong	Brachychiton populneum	Irvine	California	Canyon park	introduced	30.48 to 45.72 cm	Irvine	NA	NA	NA	NA	NA	NA	NA	NA	NA	NA	NA	NA	NA	NA	NA	NA	NA	NA	NA	NA
Kurrajong	Brachychiton populneum	Irvine	California	San diego creek btw sand cyn & i-133	introduced	0 to 15.24 cm	Irvine	NA	NA	NA	NA	NA	NA	NA	NA	NA	NA	NA	NA	NA	NA	NA	NA	NA	NA	NA	NA
Kurrajong	Brachychiton populneum	Irvine	California	NA	introduced	0 to 15.24 cm	Irvine	NA	NA	NA	NA	NA	NA	NA	NA	NA	NA	NA	NA	NA	NA	NA	NA	NA	NA	NA	NA
Kurrajong	Brachychiton populneum	Irvine	California	Hoeptner park	introduced	0 to 15.24 cm	Irvine	NA	NA	NA	NA	NA	NA	NA	NA	NA	NA	NA	NA	NA	NA	NA	NA	NA	NA	NA	NA
Kurrajong	Brachychiton populneum	Irvine	California	College park	introduced	0 to 15.24 cm	Irvine	NA	NA	NA	NA	NA	NA	NA	NA	NA	NA	NA	NA	NA	NA	NA	NA	NA	NA	NA	NA
Kurrajong	Brachychiton populneum	Irvine	California	San diego creek btw sand cyn & i-133	introduced	0 to 15.24 cm	Irvine	NA	NA	NA	NA	NA	NA	NA	NA	NA	NA	NA	NA	NA	NA	NA	NA	NA	NA	NA	NA
Kurrajong	Brachychiton populneum	Irvine	California	College park	introduced	0 to 15.24 cm	Irvine	NA	NA	NA	NA	NA	NA	NA	NA	NA	NA	NA	NA	NA	NA	NA	NA	NA	NA	NA	NA
Kurrajong	Brachychiton populneum	Irvine	California	NA	introduced	0 to 15.24 cm	Irvine	NA	NA	NA	NA	NA	NA	NA	NA	NA	NA	NA	NA	NA	NA	NA	NA	NA	NA	NA	NA
Kurrajong	Brachychiton populneum	Irvine	California	San diego creek btw sand cyn & i-133	introduced	0 to 15.24 cm	Irvine	NA	NA	NA	NA	NA	NA	NA	NA	NA	NA	NA	NA	NA	NA	NA	NA	NA	NA	NA	NA
Kurrajong	Brachychiton populneum	Irvine	California	NA	introduced	0 to 15.24 cm	Irvine	NA	NA	NA	NA	NA	NA	NA	NA	NA	NA	NA	NA	NA	NA	NA	NA	NA	NA	NA	NA
Kurrajong	Brachychiton populneum	Irvine	California	NA	introduced	0 to 15.24 cm	Irvine	NA	NA	NA	NA	NA	NA	NA	NA	NA	NA	NA	NA	NA	NA	NA	NA	NA	NA	NA	NA
Kurrajong	Brachychiton populneum	Irvine	California	Hoeptner park	introduced	15.24 to 30.48 cm	Irvine	NA	NA	NA	NA	NA	NA	NA	NA	NA	NA	NA	NA	NA	NA	NA	NA	NA	NA	NA	NA
Kurrajong	Brachychiton populneum	Irvine	California	San diego creek btw sand cyn & i-133	introduced	0 to 15.24 cm	Irvine	NA	NA	NA	NA	NA	NA	NA	NA	NA	NA	NA	NA	NA	NA	NA	NA	NA	NA	NA	NA
Kurrajong	Brachychiton populneum	Irvine	California	NA	introduced	0 to 15.24 cm	Irvine	NA	NA	NA	NA	NA	NA	NA	NA	NA	NA	NA	NA	NA	NA	NA	NA	NA	NA	NA	NA
Kurrajong	Brachychiton populneum	Irvine	California	San diego creek btw sand cyn & i-133	introduced	0 to 15.24 cm	Irvine	NA	NA	NA	NA	NA	NA	NA	NA	NA	NA	NA	NA	NA	NA	NA	NA	NA	NA	NA	NA
Kurrajong	Brachychiton populneum	Irvine	California	College park	introduced	0 to 15.24 cm	Irvine	NA	NA	NA	NA	NA	NA	NA	NA	NA	NA	NA	NA	NA	NA	NA	NA	NA	NA	NA	NA
Kurrajong	Brachychiton populneum	Irvine	California	Hoeptner park	introduced	0 to 15.24 cm	Irvine	NA	NA	NA	NA	NA	NA	NA	NA	NA	NA	NA	NA	NA	NA	NA	NA	NA	NA	NA	NA
Kurrajong	Brachychiton populneum	Irvine	California	Hoeptner park	introduced	0 to 15.24 cm	Irvine	NA	NA	NA	NA	NA	NA	NA	NA	NA	NA	NA	NA	NA	NA	NA	NA	NA	NA	NA	NA
Kurrajong	Brachychiton populneum	Irvine	California	San diego creek btw sand cyn & i-133	introduced	0 to 15.24 cm	Irvine	NA	NA	NA	NA	NA	NA	NA	NA	NA	NA	NA	NA	NA	NA	NA	NA	NA	NA	NA	NA
Kurrajong	Brachychiton populneum	Irvine	California	NA	introduced	0 to 15.24 cm	Irvine	NA	NA	NA	NA	NA	NA	NA	NA	NA	NA	NA	NA	NA	NA	NA	NA	NA	NA	NA	NA
Kurrajong	Brachychiton populneum	Irvine	California	College park	introduced	0 to 15.24 cm	Irvine	NA	NA	NA	NA	NA	NA	NA	NA	NA	NA	NA	NA	NA	NA	NA	NA	NA	NA	NA	NA
Kurrajong	Brachychiton populneum	Irvine	California	NA	introduced	0 to 15.24 cm	Irvine	NA	NA	NA	NA	NA	NA	NA	NA	NA	NA	NA	NA	NA	NA	NA	NA	NA	NA	NA	NA
Kurrajong	Brachychiton populneum	Irvine	California	Animal care center	introduced	15.24 to 30.48 cm	Irvine	NA	NA	NA	NA	NA	NA	NA	NA	NA	NA	NA	NA	NA	NA	NA	NA	NA	NA	NA	NA
Kurrajong	Brachychiton populneum	Irvine	California	Ranch park	introduced	30.48 to 45.72 cm	Irvine	NA	NA	NA	NA	NA	NA	NA	NA	NA	NA	NA	NA	NA	NA	NA	NA	NA	NA	NA	NA
Kurrajong	Brachychiton populneum	Irvine	California	College park	introduced	0 to 15.24 cm	Irvine	NA	NA	NA	NA	NA	NA	NA	NA	NA	NA	NA	NA	NA	NA	NA	NA	NA	NA	NA	NA
Kurrajong	Brachychiton populneum	Irvine	California	Canyon park	introduced	30.48 to 45.72 cm	Irvine	NA	NA	NA	NA	NA	NA	NA	NA	NA	NA	NA	NA	NA	NA	NA	NA	NA	NA	NA	NA
Kurrajong	Brachychiton populneum	Irvine	California	College park	introduced	15.24 to 30.48 cm	Irvine	NA	NA	NA	NA	NA	NA	NA	NA	NA	NA	NA	NA	NA	NA	NA	NA	NA	NA	NA	NA
Kurrajong	Brachychiton populneum	Irvine	California	Ranch park	introduced	15.24 to 30.48 cm	Irvine	NA	NA	NA	NA	NA	NA	NA	NA	NA	NA	NA	NA	NA	NA	NA	NA	NA	NA	NA	NA
Kurrajong	Brachychiton populneum	Irvine	California	San diego creek btw sand cyn & i-133	introduced	0 to 15.24 cm	Irvine	NA	NA	NA	NA	NA	NA	NA	NA	NA	NA	NA	NA	NA	NA	NA	NA	NA	NA	NA	NA
Kurrajong	Brachychiton populneum	Irvine	California	San diego creek btw sand cyn & i-133	introduced	0 to 15.24 cm	Irvine	NA	NA	NA	NA	NA	NA	NA	NA	NA	NA	NA	NA	NA	NA	NA	NA	NA	NA	NA	NA
Kurrajong	Brachychiton populneum	Irvine	California	Brywood park	introduced	0 to 15.24 cm	Irvine	NA	NA	NA	NA	NA	NA	NA	NA	NA	NA	NA	NA	NA	NA	NA	NA	NA	NA	NA	NA
Kurrajong	Brachychiton populneum	Irvine	California	College park	introduced	0 to 15.24 cm	Irvine	NA	NA	NA	NA	NA	NA	NA	NA	NA	NA	NA	NA	NA	NA	NA	NA	NA	NA	NA	NA
Kurrajong	Brachychiton populneum	Irvine	California	NA	introduced	0 to 15.24 cm	Irvine	NA	NA	NA	NA	NA	NA	NA	NA	NA	NA	NA	NA	NA	NA	NA	NA	NA	NA	NA	NA
Kurrajong	Brachychiton populneum	Irvine	California	NA	introduced	0 to 15.24 cm	Irvine	NA	NA	NA	NA	NA	NA	NA	NA	NA	NA	NA	NA	NA	NA	NA	NA	NA	NA	NA	NA
Kurrajong	Brachychiton populneum	Irvine	California	NA	introduced	0 to 15.24 cm	Irvine	NA	NA	NA	NA	NA	NA	NA	NA	NA	NA	NA	NA	NA	NA	NA	NA	NA	NA	NA	NA
Kurrajong	Brachychiton populneum	Irvine	California	College park	introduced	0 to 15.24 cm	Irvine	NA	NA	NA	NA	NA	NA	NA	NA	NA	NA	NA	NA	NA	NA	NA	NA	NA	NA	NA	NA
Kurrajong	Brachychiton populneum	Irvine	California	San diego creek btw sand cyn & i-133	introduced	0 to 15.24 cm	Irvine	NA	NA	NA	NA	NA	NA	NA	NA	NA	NA	NA	NA	NA	NA	NA	NA	NA	NA	NA	NA
Kurrajong	Brachychiton populneum	Irvine	California	San diego creek btw sand cyn & i-133	introduced	0 to 15.24 cm	Irvine	NA	NA	NA	NA	NA	NA	NA	NA	NA	NA	NA	NA	NA	NA	NA	NA	NA	NA	NA	NA
Kurrajong	Brachychiton populneum	Irvine	California	Brywood park	introduced	0 to 15.24 cm	Irvine	NA	NA	NA	NA	NA	NA	NA	NA	NA	NA	NA	NA	NA	NA	NA	NA	NA	NA	NA	NA
Kurrajong	Brachychiton populneum	Irvine	California	Animal care center	introduced	30.48 to 45.72 cm	Irvine	NA	NA	NA	NA	NA	NA	NA	NA	NA	NA	NA	NA	NA	NA	NA	NA	NA	NA	NA	NA
Kurrajong	Brachychiton populneum	Irvine	California	NA	introduced	0 to 15.24 cm	Irvine	NA	NA	NA	NA	NA	NA	NA	NA	NA	NA	NA	NA	NA	NA	NA	NA	NA	NA	NA	NA
Kurrajong	Brachychiton populneum	Irvine	California	Hoeptner park	introduced	15.24 to 30.48 cm	Irvine	NA	NA	NA	NA	NA	NA	NA	NA	NA	NA	NA	NA	NA	NA	NA	NA	NA	NA	NA	NA
Kurrajong	Brachychiton populneum	Irvine	California	Hoeptner park	introduced	15.24 to 30.48 cm	Irvine	NA	NA	NA	NA	NA	NA	NA	NA	NA	NA	NA	NA	NA	NA	NA	NA	NA	NA	NA	NA
Kurrajong	Brachychiton populneum	Irvine	California	San diego creek btw sand cyn & i-133	introduced	0 to 15.24 cm	Irvine	NA	NA	NA	NA	NA	NA	NA	NA	NA	NA	NA	NA	NA	NA	NA	NA	NA	NA	NA	NA
Kurrajong	Brachychiton populneum	Irvine	California	NA	introduced	0 to 15.24 cm	Irvine	NA	NA	NA	NA	NA	NA	NA	NA	NA	NA	NA	NA	NA	NA	NA	NA	NA	NA	NA	NA
Kurrajong	Brachychiton populneum	Irvine	California	Canyon park	introduced	0 to 15.24 cm	Irvine	NA	NA	NA	NA	NA	NA	NA	NA	NA	NA	NA	NA	NA	NA	NA	NA	NA	NA	NA	NA
Kurrajong	Brachychiton populneum	Irvine	California	NA	introduced	0 to 15.24 cm	Irvine	NA	NA	NA	NA	NA	NA	NA	NA	NA	NA	NA	NA	NA	NA	NA	NA	NA	NA	NA	NA
Kurrajong	Brachychiton populneum	Irvine	California	San diego creek btw sand cyn & i-133	introduced	0 to 15.24 cm	Irvine	NA	NA	NA	NA	NA	NA	NA	NA	NA	NA	NA	NA	NA	NA	NA	NA	NA	NA	NA	NA
Kurrajong	Brachychiton populneum	Irvine	California	College park	introduced	0 to 15.24 cm	Irvine	NA	NA	NA	NA	NA	NA	NA	NA	NA	NA	NA	NA	NA	NA	NA	NA	NA	NA	NA	NA
Kurrajong	Brachychiton populneum	Irvine	California	College park	introduced	0 to 15.24 cm	Irvine	NA	NA	NA	NA	NA	NA	NA	NA	NA	NA	NA	NA	NA	NA	NA	NA	NA	NA	NA	NA
Kurrajong	Brachychiton populneum	Irvine	California	Hoeptner park	introduced	15.24 to 30.48 cm	Irvine	NA	NA	NA	NA	NA	NA	NA	NA	NA	NA	NA	NA	NA	NA	NA	NA	NA	NA	NA	NA
Kurrajong	Brachychiton populneum	Irvine	California	NA	introduced	0 to 15.24 cm	Irvine	NA	NA	NA	NA	NA	NA	NA	NA	NA	NA	NA	NA	NA	NA	NA	NA	NA	NA	NA	NA
Kurrajong	Brachychiton populneum	Irvine	California	College park	introduced	0 to 15.24 cm	Irvine	NA	NA	NA	NA	NA	NA	NA	NA	NA	NA	NA	NA	NA	NA	NA	NA	NA	NA	NA	NA
Kurrajong	Brachychiton populneum	Irvine	California	NA	introduced	0 to 15.24 cm	Irvine	NA	NA	NA	NA	NA	NA	NA	NA	NA	NA	NA	NA	NA	NA	NA	NA	NA	NA	NA	NA
Kurrajong	Brachychiton populneum	Irvine	California	Brywood park	introduced	0 to 15.24 cm	Irvine	NA	NA	NA	NA	NA	NA	NA	NA	NA	NA	NA	NA	NA	NA	NA	NA	NA	NA	NA	NA
Kurrajong	Brachychiton populneum	Irvine	California	College park	introduced	0 to 15.24 cm	Irvine	NA	NA	NA	NA	NA	NA	NA	NA	NA	NA	NA	NA	NA	NA	NA	NA	NA	NA	NA	NA
Kurrajong	Brachychiton populneum	Irvine	California	San diego creek btw sand cyn & i-133	introduced	0 to 15.24 cm	Irvine	NA	NA	NA	NA	NA	NA	NA	NA	NA	NA	NA	NA	NA	NA	NA	NA	NA	NA	NA	NA
Kurrajong	Brachychiton populneum	Irvine	California	NA	introduced	0 to 15.24 cm	Irvine	NA	NA	NA	NA	NA	NA	NA	NA	NA	NA	NA	NA	NA	NA	NA	NA	NA	NA	NA	NA
Kurrajong	Brachychiton populneum	Irvine	California	Hoeptner park	introduced	15.24 to 30.48 cm	Irvine	NA	NA	NA	NA	NA	NA	NA	NA	NA	NA	NA	NA	NA	NA	NA	NA	NA	NA	NA	NA
Kurrajong	Brachychiton populneum	Irvine	California	Ranch park	introduced	15.24 to 30.48 cm	Irvine	NA	NA	NA	NA	NA	NA	NA	NA	NA	NA	NA	NA	NA	NA	NA	NA	NA	NA	NA	NA
Kurrajong	Brachychiton populneum	Irvine	California	Canyon park	introduced	0 to 15.24 cm	Irvine	NA	NA	NA	NA	NA	NA	NA	NA	NA	NA	NA	NA	NA	NA	NA	NA	NA	NA	NA	NA
Kurrajong	Brachychiton populneum	Irvine	California	NA	introduced	0 to 15.24 cm	Irvine	NA	NA	NA	NA	NA	NA	NA	NA	NA	NA	NA	NA	NA	NA	NA	NA	NA	NA	NA	NA
Kurrajong	Brachychiton populneum	Irvine	California	San diego creek btw sand cyn & i-133	introduced	0 to 15.24 cm	Irvine	NA	NA	NA	NA	NA	NA	NA	NA	NA	NA	NA	NA	NA	NA	NA	NA	NA	NA	NA	NA
Kurrajong	Brachychiton populneum	Irvine	California	Btwn. orange arrow and hicks canyon rd.	introduced	0 to 15.24 cm	Irvine	NA	NA	NA	NA	NA	NA	NA	NA	NA	NA	NA	NA	NA	NA	NA	NA	NA	NA	NA	NA
Kurrajong	Brachychiton populneum	Irvine	California	NA	introduced	0 to 15.24 cm	Irvine	NA	NA	NA	NA	NA	NA	NA	NA	NA	NA	NA	NA	NA	NA	NA	NA	NA	NA	NA	NA
Kurrajong	Brachychiton populneum	Irvine	California	San diego creek btw sand cyn & i-133	introduced	0 to 15.24 cm	Irvine	NA	NA	NA	NA	NA	NA	NA	NA	NA	NA	NA	NA	NA	NA	NA	NA	NA	NA	NA	NA
Kurrajong	Brachychiton populneum	Irvine	California	Canyon park	introduced	15.24 to 30.48 cm	Irvine	NA	NA	NA	NA	NA	NA	NA	NA	NA	NA	NA	NA	NA	NA	NA	NA	NA	NA	NA	NA
Kurrajong	Brachychiton populneum	Irvine	California	College park	introduced	0 to 15.24 cm	Irvine	NA	NA	NA	NA	NA	NA	NA	NA	NA	NA	NA	NA	NA	NA	NA	NA	NA	NA	NA	NA
Kurrajong	Brachychiton populneum	Irvine	California	NA	introduced	0 to 15.24 cm	Irvine	NA	NA	NA	NA	NA	NA	NA	NA	NA	NA	NA	NA	NA	NA	NA	NA	NA	NA	NA	NA
Kurrajong	Brachychiton populneum	Irvine	California	Hoeptner park	introduced	15.24 to 30.48 cm	Irvine	NA	NA	NA	NA	NA	NA	NA	NA	NA	NA	NA	NA	NA	NA	NA	NA	NA	NA	NA	NA
Kurrajong	Brachychiton populneum	Irvine	California	NA	introduced	0 to 15.24 cm	Irvine	NA	NA	NA	NA	NA	NA	NA	NA	NA	NA	NA	NA	NA	NA	NA	NA	NA	NA	NA	NA
Kurrajong	Brachychiton populneum	Irvine	California	Heritage community park	introduced	0 to 15.24 cm	Irvine	NA	NA	NA	NA	NA	NA	NA	NA	NA	NA	NA	NA	NA	NA	NA	NA	NA	NA	NA	NA
Kurrajong	Brachychiton populneum	Irvine	California	NA	introduced	0 to 15.24 cm	Irvine	NA	NA	NA	NA	NA	NA	NA	NA	NA	NA	NA	NA	NA	NA	NA	NA	NA	NA	NA	NA
Kurrajong	Brachychiton populneum	Irvine	California	San diego creek btw sand cyn & i-133	introduced	0 to 15.24 cm	Irvine	NA	NA	NA	NA	NA	NA	NA	NA	NA	NA	NA	NA	NA	NA	NA	NA	NA	NA	NA	NA
Kurrajong	Brachychiton populneum	Irvine	California	Ranch park	introduced	15.24 to 30.48 cm	Irvine	NA	NA	NA	NA	NA	NA	NA	NA	NA	NA	NA	NA	NA	NA	NA	NA	NA	NA	NA	NA
Kurrajong	Brachychiton populneum	Irvine	California	College park	introduced	15.24 to 30.48 cm	Irvine	NA	NA	NA	NA	NA	NA	NA	NA	NA	NA	NA	NA	NA	NA	NA	NA	NA	NA	NA	NA
Kurrajong	Brachychiton populneum	Irvine	California	San diego creek btw sand cyn & i-133	introduced	0 to 15.24 cm	Irvine	NA	NA	NA	NA	NA	NA	NA	NA	NA	NA	NA	NA	NA	NA	NA	NA	NA	NA	NA	NA
Kurrajong	Brachychiton populneum	Irvine	California	San diego creek btw sand cyn & i-133	introduced	0 to 15.24 cm	Irvine	NA	NA	NA	NA	NA	NA	NA	NA	NA	NA	NA	NA	NA	NA	NA	NA	NA	NA	NA	NA
Kurrajong	Brachychiton populneum	Irvine	California	Ranch park	introduced	15.24 to 30.48 cm	Irvine	NA	NA	NA	NA	NA	NA	NA	NA	NA	NA	NA	NA	NA	NA	NA	NA	NA	NA	NA	NA
Kurrajong	Brachychiton populneum	Irvine	California	Brywood park	introduced	0 to 15.24 cm	Irvine	NA	NA	NA	NA	NA	NA	NA	NA	NA	NA	NA	NA	NA	NA	NA	NA	NA	NA	NA	NA
Kurrajong	Brachychiton populneum	Irvine	California	College park	introduced	0 to 15.24 cm	Irvine	NA	NA	NA	NA	NA	NA	NA	NA	NA	NA	NA	NA	NA	NA	NA	NA	NA	NA	NA	NA
Kurrajong	Brachychiton populneum	Irvine	California	NA	introduced	0 to 15.24 cm	Irvine	NA	NA	NA	NA	NA	NA	NA	NA	NA	NA	NA	NA	NA	NA	NA	NA	NA	NA	NA	NA
Kurrajong	Brachychiton populneum	Irvine	California	NA	introduced	0 to 15.24 cm	Irvine	NA	NA	NA	NA	NA	NA	NA	NA	NA	NA	NA	NA	NA	NA	NA	NA	NA	NA	NA	NA
Kurrajong	Brachychiton populneum	Irvine	California	College park	introduced	0 to 15.24 cm	Irvine	NA	NA	NA	NA	NA	NA	NA	NA	NA	NA	NA	NA	NA	NA	NA	NA	NA	NA	NA	NA
Kurrajong	Brachychiton populneum	Irvine	California	College park	introduced	0 to 15.24 cm	Irvine	NA	NA	NA	NA	NA	NA	NA	NA	NA	NA	NA	NA	NA	NA	NA	NA	NA	NA	NA	NA
Kurrajong	Brachychiton populneum	Irvine	California	San diego creek btw sand cyn & i-133	introduced	0 to 15.24 cm	Irvine	NA	NA	NA	NA	NA	NA	NA	NA	NA	NA	NA	NA	NA	NA	NA	NA	NA	NA	NA	NA
Kurrajong	Brachychiton populneum	Irvine	California	College park	introduced	0 to 15.24 cm	Irvine	NA	NA	NA	NA	NA	NA	NA	NA	NA	NA	NA	NA	NA	NA	NA	NA	NA	NA	NA	NA
Kurrajong	Brachychiton populneum	Irvine	California	NA	introduced	0 to 15.24 cm	Irvine	NA	NA	NA	NA	NA	NA	NA	NA	NA	NA	NA	NA	NA	NA	NA	NA	NA	NA	NA	NA
Kurrajong	Brachychiton populneum	Irvine	California	Ranch park	introduced	15.24 to 30.48 cm	Irvine	NA	NA	NA	NA	NA	NA	NA	NA	NA	NA	NA	NA	NA	NA	NA	NA	NA	NA	NA	NA
Kurrajong	Brachychiton populneum	Irvine	California	College park	introduced	0 to 15.24 cm	Irvine	NA	NA	NA	NA	NA	NA	NA	NA	NA	NA	NA	NA	NA	NA	NA	NA	NA	NA	NA	NA
Kurrajong	Brachychiton populneum	Irvine	California	NA	introduced	0 to 15.24 cm	Irvine	NA	NA	NA	NA	NA	NA	NA	NA	NA	NA	NA	NA	NA	NA	NA	NA	NA	NA	NA	NA
Kurrajong	Brachychiton populneum	Irvine	California	College park	introduced	0 to 15.24 cm	Irvine	NA	NA	NA	NA	NA	NA	NA	NA	NA	NA	NA	NA	NA	NA	NA	NA	NA	NA	NA	NA
Kurrajong	Brachychiton populneum	Irvine	California	College park	introduced	0 to 15.24 cm	Irvine	NA	NA	NA	NA	NA	NA	NA	NA	NA	NA	NA	NA	NA	NA	NA	NA	NA	NA	NA	NA
Kurrajong	Brachychiton populneum	Irvine	California	Heritage community park	introduced	0 to 15.24 cm	Irvine	NA	NA	NA	NA	NA	NA	NA	NA	NA	NA	NA	NA	NA	NA	NA	NA	NA	NA	NA	NA
Kurrajong	Brachychiton populneum	Irvine	California	NA	introduced	0 to 15.24 cm	Irvine	NA	NA	NA	NA	NA	NA	NA	NA	NA	NA	NA	NA	NA	NA	NA	NA	NA	NA	NA	NA
Kurrajong	Brachychiton populneum	Irvine	California	Heritage community park	introduced	0 to 15.24 cm	Irvine	NA	NA	NA	NA	NA	NA	NA	NA	NA	NA	NA	NA	NA	NA	NA	NA	NA	NA	NA	NA
Kurrajong	Brachychiton populneum	Irvine	California	College park	introduced	0 to 15.24 cm	Irvine	NA	NA	NA	NA	NA	NA	NA	NA	NA	NA	NA	NA	NA	NA	NA	NA	NA	NA	NA	NA
Kurrajong	Brachychiton populneum	Irvine	California	Canyon park	introduced	0 to 15.24 cm	Irvine	NA	NA	NA	NA	NA	NA	NA	NA	NA	NA	NA	NA	NA	NA	NA	NA	NA	NA	NA	NA
Kurrajong	Brachychiton populneum	Irvine	California	College park	introduced	0 to 15.24 cm	Irvine	NA	NA	NA	NA	NA	NA	NA	NA	NA	NA	NA	NA	NA	NA	NA	NA	NA	NA	NA	NA
Kurrajong	Brachychiton populneum	Irvine	California	Ranch park	introduced	0 to 15.24 cm	Irvine	NA	NA	NA	NA	NA	NA	NA	NA	NA	NA	NA	NA	NA	NA	NA	NA	NA	NA	NA	NA
Kurrajong	Brachychiton populneum	Irvine	California	College park	introduced	0 to 15.24 cm	Irvine	NA	NA	NA	NA	NA	NA	NA	NA	NA	NA	NA	NA	NA	NA	NA	NA	NA	NA	NA	NA
Kurrajong	Brachychiton populneum	Irvine	California	NA	introduced	0 to 15.24 cm	Irvine	NA	NA	NA	NA	NA	NA	NA	NA	NA	NA	NA	NA	NA	NA	NA	NA	NA	NA	NA	NA
Kurrajong	Brachychiton populneum	Irvine	California	NA	introduced	0 to 15.24 cm	Irvine	NA	NA	NA	NA	NA	NA	NA	NA	NA	NA	NA	NA	NA	NA	NA	NA	NA	NA	NA	NA
Kurrajong	Brachychiton populneum	Irvine	California	Btwn. orange arrow and hicks canyon rd.	introduced	0 to 15.24 cm	Irvine	NA	NA	NA	NA	NA	NA	NA	NA	NA	NA	NA	NA	NA	NA	NA	NA	NA	NA	NA	NA
Kurrajong	Brachychiton populneum	Irvine	California	Hoeptner park	introduced	0 to 15.24 cm	Irvine	NA	NA	NA	NA	NA	NA	NA	NA	NA	NA	NA	NA	NA	NA	NA	NA	NA	NA	NA	NA
Kurrajong	Brachychiton populneum	Irvine	California	San diego creek btw sand cyn & i-133	introduced	0 to 15.24 cm	Irvine	NA	NA	NA	NA	NA	NA	NA	NA	NA	NA	NA	NA	NA	NA	NA	NA	NA	NA	NA	NA
Kurrajong	Brachychiton populneum	Irvine	California	San diego creek btw sand cyn & i-133	introduced	0 to 15.24 cm	Irvine	NA	NA	NA	NA	NA	NA	NA	NA	NA	NA	NA	NA	NA	NA	NA	NA	NA	NA	NA	NA
Kurrajong	Brachychiton populneum	Irvine	California	Brywood park	introduced	0 to 15.24 cm	Irvine	NA	NA	NA	NA	NA	NA	NA	NA	NA	NA	NA	NA	NA	NA	NA	NA	NA	NA	NA	NA
Kurrajong	Brachychiton populneum	Irvine	California	Ranch park	introduced	15.24 to 30.48 cm	Irvine	NA	NA	NA	NA	NA	NA	NA	NA	NA	NA	NA	NA	NA	NA	NA	NA	NA	NA	NA	NA
Kurrajong	Brachychiton populneum	Irvine	California	Ranch park	introduced	0 to 15.24 cm	Irvine	NA	NA	NA	NA	NA	NA	NA	NA	NA	NA	NA	NA	NA	NA	NA	NA	NA	NA	NA	NA
Kurrajong	Brachychiton populneum	Irvine	California	San diego creek btw sand cyn & i-133	introduced	0 to 15.24 cm	Irvine	NA	NA	NA	NA	NA	NA	NA	NA	NA	NA	NA	NA	NA	NA	NA	NA	NA	NA	NA	NA
Kurrajong	Brachychiton populneum	Irvine	California	Canyon park	introduced	0 to 15.24 cm	Irvine	NA	NA	NA	NA	NA	NA	NA	NA	NA	NA	NA	NA	NA	NA	NA	NA	NA	NA	NA	NA
Kurrajong	Brachychiton populneum	Irvine	California	San diego creek btw sand cyn & i-133	introduced	0 to 15.24 cm	Irvine	NA	NA	NA	NA	NA	NA	NA	NA	NA	NA	NA	NA	NA	NA	NA	NA	NA	NA	NA	NA
Kurrajong	Brachychiton populneum	Irvine	California	San diego creek btw sand cyn & i-133	introduced	0 to 15.24 cm	Irvine	NA	NA	NA	NA	NA	NA	NA	NA	NA	NA	NA	NA	NA	NA	NA	NA	NA	NA	NA	NA
Kurrajong	Brachychiton populneum	Irvine	California	Ranch park	introduced	30.48 to 45.72 cm	Irvine	NA	NA	NA	NA	NA	NA	NA	NA	NA	NA	NA	NA	NA	NA	NA	NA	NA	NA	NA	NA
Kurrajong	Brachychiton populneum	Irvine	California	College park	introduced	0 to 15.24 cm	Irvine	NA	NA	NA	NA	NA	NA	NA	NA	NA	NA	NA	NA	NA	NA	NA	NA	NA	NA	NA	NA
Kurrajong	Brachychiton populneum	Irvine	California	NA	introduced	0 to 15.24 cm	Irvine	NA	NA	NA	NA	NA	NA	NA	NA	NA	NA	NA	NA	NA	NA	NA	NA	NA	NA	NA	NA
Kurrajong	Brachychiton populneum	Irvine	California	San diego creek btw sand cyn & i-133	introduced	0 to 15.24 cm	Irvine	NA	NA	NA	NA	NA	NA	NA	NA	NA	NA	NA	NA	NA	NA	NA	NA	NA	NA	NA	NA
Kurrajong	Brachychiton populneum	Irvine	California	San diego creek btw sand cyn & i-133	introduced	0 to 15.24 cm	Irvine	NA	NA	NA	NA	NA	NA	NA	NA	NA	NA	NA	NA	NA	NA	NA	NA	NA	NA	NA	NA
Kurrajong	Brachychiton populneum	Irvine	California	NA	introduced	0 to 15.24 cm	Irvine	NA	NA	NA	NA	NA	NA	NA	NA	NA	NA	NA	NA	NA	NA	NA	NA	NA	NA	NA	NA
Kurrajong	Brachychiton populneum	Irvine	California	NA	introduced	0 to 15.24 cm	Irvine	NA	NA	NA	NA	NA	NA	NA	NA	NA	NA	NA	NA	NA	NA	NA	NA	NA	NA	NA	NA
Kurrajong	Brachychiton populneum	Irvine	California	San diego creek btw sand cyn & i-133	introduced	0 to 15.24 cm	Irvine	NA	NA	NA	NA	NA	NA	NA	NA	NA	NA	NA	NA	NA	NA	NA	NA	NA	NA	NA	NA
Kurrajong	Brachychiton populneum	Irvine	California	Ranch park	introduced	30.48 to 45.72 cm	Irvine	NA	NA	NA	NA	NA	NA	NA	NA	NA	NA	NA	NA	NA	NA	NA	NA	NA	NA	NA	NA
Kurrajong	Brachychiton populneum	Irvine	California	NA	introduced	0 to 15.24 cm	Irvine	NA	NA	NA	NA	NA	NA	NA	NA	NA	NA	NA	NA	NA	NA	NA	NA	NA	NA	NA	NA
Kurrajong	Brachychiton populneum	Irvine	California	San diego creek btw sand cyn & i-133	introduced	0 to 15.24 cm	Irvine	NA	NA	NA	NA	NA	NA	NA	NA	NA	NA	NA	NA	NA	NA	NA	NA	NA	NA	NA	NA
Kurrajong	Brachychiton populneum	Irvine	California	NA	introduced	0 to 15.24 cm	Irvine	NA	NA	NA	NA	NA	NA	NA	NA	NA	NA	NA	NA	NA	NA	NA	NA	NA	NA	NA	NA
Kurrajong	Brachychiton populneum	Irvine	California	NA	introduced	0 to 15.24 cm	Irvine	NA	NA	NA	NA	NA	NA	NA	NA	NA	NA	NA	NA	NA	NA	NA	NA	NA	NA	NA	NA
Kurrajong	Brachychiton populneum	Irvine	California	Ranch park	introduced	30.48 to 45.72 cm	Irvine	NA	NA	NA	NA	NA	NA	NA	NA	NA	NA	NA	NA	NA	NA	NA	NA	NA	NA	NA	NA
Kurrajong	Brachychiton populneum	Irvine	California	Canyon park	introduced	0 to 15.24 cm	Irvine	NA	NA	NA	NA	NA	NA	NA	NA	NA	NA	NA	NA	NA	NA	NA	NA	NA	NA	NA	NA
Kurrajong	Brachychiton populneum	Irvine	California	NA	introduced	0 to 15.24 cm	Irvine	NA	NA	NA	NA	NA	NA	NA	NA	NA	NA	NA	NA	NA	NA	NA	NA	NA	NA	NA	NA
Kurrajong	Brachychiton populneum	Irvine	California	College park	introduced	0 to 15.24 cm	Irvine	NA	NA	NA	NA	NA	NA	NA	NA	NA	NA	NA	NA	NA	NA	NA	NA	NA	NA	NA	NA
Kurrajong	Brachychiton populneum	Irvine	California	Brywood park	introduced	0 to 15.24 cm	Irvine	NA	NA	NA	NA	NA	NA	NA	NA	NA	NA	NA	NA	NA	NA	NA	NA	NA	NA	NA	NA
Kurrajong	Brachychiton populneum	Irvine	California	Brywood park	introduced	0 to 15.24 cm	Irvine	NA	NA	NA	NA	NA	NA	NA	NA	NA	NA	NA	NA	NA	NA	NA	NA	NA	NA	NA	NA
Kurrajong	Brachychiton populneum	Irvine	California	NA	introduced	0 to 15.24 cm	Irvine	NA	NA	NA	NA	NA	NA	NA	NA	NA	NA	NA	NA	NA	NA	NA	NA	NA	NA	NA	NA
Kurrajong	Brachychiton populneum	Irvine	California	College park	introduced	0 to 15.24 cm	Irvine	NA	NA	NA	NA	NA	NA	NA	NA	NA	NA	NA	NA	NA	NA	NA	NA	NA	NA	NA	NA
Kurrajong	Brachychiton populneum	Irvine	California	College park	introduced	0 to 15.24 cm	Irvine	NA	NA	NA	NA	NA	NA	NA	NA	NA	NA	NA	NA	NA	NA	NA	NA	NA	NA	NA	NA
Kurrajong	Brachychiton populneum	Irvine	California	Ranch park	introduced	0 to 15.24 cm	Irvine	NA	NA	NA	NA	NA	NA	NA	NA	NA	NA	NA	NA	NA	NA	NA	NA	NA	NA	NA	NA
Kurrajong	Brachychiton populneum	Irvine	California	Brywood park	introduced	0 to 15.24 cm	Irvine	NA	NA	NA	NA	NA	NA	NA	NA	NA	NA	NA	NA	NA	NA	NA	NA	NA	NA	NA	NA
Kurrajong	Brachychiton populneum	Irvine	California	NA	introduced	0 to 15.24 cm	Irvine	NA	NA	NA	NA	NA	NA	NA	NA	NA	NA	NA	NA	NA	NA	NA	NA	NA	NA	NA	NA
Kurrajong	Brachychiton populneum	Irvine	California	Hoeptner park	introduced	15.24 to 30.48 cm	Irvine	NA	NA	NA	NA	NA	NA	NA	NA	NA	NA	NA	NA	NA	NA	NA	NA	NA	NA	NA	NA
Kurrajong	Brachychiton populneum	Irvine	California	San diego creek btw sand cyn & i-133	introduced	0 to 15.24 cm	Irvine	NA	NA	NA	NA	NA	NA	NA	NA	NA	NA	NA	NA	NA	NA	NA	NA	NA	NA	NA	NA
Kurrajong	Brachychiton populneum	Irvine	California	Ranch park	introduced	15.24 to 30.48 cm	Irvine	NA	NA	NA	NA	NA	NA	NA	NA	NA	NA	NA	NA	NA	NA	NA	NA	NA	NA	NA	NA
Kurrajong	Brachychiton populneum	Irvine	California	NA	introduced	0 to 15.24 cm	Irvine	NA	NA	NA	NA	NA	NA	NA	NA	NA	NA	NA	NA	NA	NA	NA	NA	NA	NA	NA	NA
Kurrajong	Brachychiton populneum	Irvine	California	NA	introduced	0 to 15.24 cm	Irvine	NA	NA	NA	NA	NA	NA	NA	NA	NA	NA	NA	NA	NA	NA	NA	NA	NA	NA	NA	NA
Kurrajong	Brachychiton populneum	Irvine	California	College park	introduced	0 to 15.24 cm	Irvine	NA	NA	NA	NA	NA	NA	NA	NA	NA	NA	NA	NA	NA	NA	NA	NA	NA	NA	NA	NA
Kurrajong	Brachychiton populneum	Irvine	California	College park	introduced	0 to 15.24 cm	Irvine	NA	NA	NA	NA	NA	NA	NA	NA	NA	NA	NA	NA	NA	NA	NA	NA	NA	NA	NA	NA
Kurrajong	Brachychiton populneum	Irvine	California	NA	introduced	0 to 15.24 cm	Irvine	NA	NA	NA	NA	NA	NA	NA	NA	NA	NA	NA	NA	NA	NA	NA	NA	NA	NA	NA	NA
Kurrajong	Brachychiton populneum	Irvine	California	College park	introduced	0 to 15.24 cm	Irvine	NA	NA	NA	NA	NA	NA	NA	NA	NA	NA	NA	NA	NA	NA	NA	NA	NA	NA	NA	NA
Kurrajong	Brachychiton populneum	Irvine	California	Brywood park	introduced	0 to 15.24 cm	Irvine	NA	NA	NA	NA	NA	NA	NA	NA	NA	NA	NA	NA	NA	NA	NA	NA	NA	NA	NA	NA
Kurrajong	Brachychiton populneum	Irvine	California	San diego creek btw sand cyn & i-133	introduced	0 to 15.24 cm	Irvine	NA	NA	NA	NA	NA	NA	NA	NA	NA	NA	NA	NA	NA	NA	NA	NA	NA	NA	NA	NA
Kurrajong	Brachychiton populneum	Irvine	California	San diego creek btw sand cyn & i-133	introduced	0 to 15.24 cm	Irvine	NA	NA	NA	NA	NA	NA	NA	NA	NA	NA	NA	NA	NA	NA	NA	NA	NA	NA	NA	NA
Kurrajong	Brachychiton populneum	Irvine	California	NA	introduced	0 to 15.24 cm	Irvine	NA	NA	NA	NA	NA	NA	NA	NA	NA	NA	NA	NA	NA	NA	NA	NA	NA	NA	NA	NA
Kurrajong	Brachychiton populneum	Irvine	California	San diego creek btw sand cyn & i-133	introduced	0 to 15.24 cm	Irvine	NA	NA	NA	NA	NA	NA	NA	NA	NA	NA	NA	NA	NA	NA	NA	NA	NA	NA	NA	NA
Guadalupe palm	Brahea edulis	Irvine	California	University community park	introduced	30.48 to 45.72 cm	Irvine	NA	NA	NA	NA	NA	NA	NA	NA	NA	NA	NA	NA	NA	NA	NA	NA	NA	NA	NA	NA
Guadalupe palm	Brahea edulis	Irvine	California	University community park	introduced	30.48 to 45.72 cm	Irvine	NA	NA	NA	NA	NA	NA	NA	NA	NA	NA	NA	NA	NA	NA	NA	NA	NA	NA	NA	NA
Guadalupe palm	Brahea edulis	Irvine	California	University community park	introduced	30.48 to 45.72 cm	Irvine	NA	NA	NA	NA	NA	NA	NA	NA	NA	NA	NA	NA	NA	NA	NA	NA	NA	NA	NA	NA
Guadalupe palm	Brahea edulis	Irvine	California	University community park	introduced	30.48 to 45.72 cm	Irvine	NA	NA	NA	NA	NA	NA	NA	NA	NA	NA	NA	NA	NA	NA	NA	NA	NA	NA	NA	NA
Guadalupe palm	Brahea edulis	Irvine	California	University community park	introduced	30.48 to 45.72 cm	Irvine	NA	NA	NA	NA	NA	NA	NA	NA	NA	NA	NA	NA	NA	NA	NA	NA	NA	NA	NA	NA
Guadalupe palm	Brahea edulis	Irvine	California	University community park	introduced	30.48 to 45.72 cm	Irvine	NA	NA	NA	NA	NA	NA	NA	NA	NA	NA	NA	NA	NA	NA	NA	NA	NA	NA	NA	NA
Broadleaf deciduous medium	NA	Irvine	California	NA	no_info	0 to 15.24 cm	Irvine	NA	NA	NA	NA	NA	NA	NA	NA	NA	NA	NA	NA	NA	NA	NA	NA	NA	NA	NA	NA
Broadleaf deciduous medium	NA	Irvine	California	NA	no_info	0 to 15.24 cm	Irvine	NA	NA	NA	NA	NA	NA	NA	NA	NA	NA	NA	NA	NA	NA	NA	NA	NA	NA	NA	NA
Broadleaf deciduous medium	NA	Irvine	California	NA	no_info	0 to 15.24 cm	Irvine	NA	NA	NA	NA	NA	NA	NA	NA	NA	NA	NA	NA	NA	NA	NA	NA	NA	NA	NA	NA
Broadleaf deciduous medium	NA	Irvine	California	NA	no_info	0 to 15.24 cm	Irvine	NA	NA	NA	NA	NA	NA	NA	NA	NA	NA	NA	NA	NA	NA	NA	NA	NA	NA	NA	NA
Broadleaf deciduous medium	NA	Irvine	California	Keystone	no_info	0 to 15.24 cm	Irvine	NA	NA	NA	NA	NA	NA	NA	NA	NA	NA	NA	NA	NA	NA	NA	NA	NA	NA	NA	NA
Broadleaf deciduous medium	NA	Irvine	California	NA	no_info	0 to 15.24 cm	Irvine	NA	NA	NA	NA	NA	NA	NA	NA	NA	NA	NA	NA	NA	NA	NA	NA	NA	NA	NA	NA
Broadleaf deciduous medium	NA	Irvine	California	Towngate to sand canyon	no_info	0 to 15.24 cm	Irvine	NA	NA	NA	NA	NA	NA	NA	NA	NA	NA	NA	NA	NA	NA	NA	NA	NA	NA	NA	NA
Broadleaf deciduous medium	NA	Irvine	California	NA	no_info	0 to 15.24 cm	Irvine	NA	NA	NA	NA	NA	NA	NA	NA	NA	NA	NA	NA	NA	NA	NA	NA	NA	NA	NA	NA
Broadleaf deciduous medium	NA	Irvine	California	Sand canyon pkwy w/s btw trabuco & towngate	no_info	0 to 15.24 cm	Irvine	NA	NA	NA	NA	NA	NA	NA	NA	NA	NA	NA	NA	NA	NA	NA	NA	NA	NA	NA	NA
Broadleaf deciduous medium	NA	Irvine	California	NA	no_info	0 to 15.24 cm	Irvine	NA	NA	NA	NA	NA	NA	NA	NA	NA	NA	NA	NA	NA	NA	NA	NA	NA	NA	NA	NA
Broadleaf deciduous medium	NA	Irvine	California	Sand canyon pkwy w/s btw trabuco & towngate	no_info	0 to 15.24 cm	Irvine	NA	NA	NA	NA	NA	NA	NA	NA	NA	NA	NA	NA	NA	NA	NA	NA	NA	NA	NA	NA
Broadleaf deciduous medium	NA	Irvine	California	Towngate to sand canyon	no_info	0 to 15.24 cm	Irvine	NA	NA	NA	NA	NA	NA	NA	NA	NA	NA	NA	NA	NA	NA	NA	NA	NA	NA	NA	NA
Broadleaf deciduous medium	NA	Irvine	California	NA	no_info	0 to 15.24 cm	Irvine	NA	NA	NA	NA	NA	NA	NA	NA	NA	NA	NA	NA	NA	NA	NA	NA	NA	NA	NA	NA
Broadleaf deciduous medium	NA	Irvine	California	Woodbridge community park	no_info	0 to 15.24 cm	Irvine	NA	NA	NA	NA	NA	NA	NA	NA	NA	NA	NA	NA	NA	NA	NA	NA	NA	NA	NA	NA
Broadleaf deciduous medium	NA	Irvine	California	Deerwood to yale	no_info	0 to 15.24 cm	Irvine	NA	NA	NA	NA	NA	NA	NA	NA	NA	NA	NA	NA	NA	NA	NA	NA	NA	NA	NA	NA
Broadleaf deciduous medium	NA	Irvine	California	Woodbridge community park	no_info	0 to 15.24 cm	Irvine	NA	NA	NA	NA	NA	NA	NA	NA	NA	NA	NA	NA	NA	NA	NA	NA	NA	NA	NA	NA
Broadleaf deciduous medium	NA	Irvine	California	NA	no_info	0 to 15.24 cm	Irvine	NA	NA	NA	NA	NA	NA	NA	NA	NA	NA	NA	NA	NA	NA	NA	NA	NA	NA	NA	NA
Broadleaf deciduous medium	NA	Irvine	California	NA	no_info	0 to 15.24 cm	Irvine	NA	NA	NA	NA	NA	NA	NA	NA	NA	NA	NA	NA	NA	NA	NA	NA	NA	NA	NA	NA
Broadleaf deciduous medium	NA	Irvine	California	Groveland to irvine blvd	no_info	0 to 15.24 cm	Irvine	NA	NA	NA	NA	NA	NA	NA	NA	NA	NA	NA	NA	NA	NA	NA	NA	NA	NA	NA	NA
Broadleaf deciduous medium	NA	Irvine	California	NA	no_info	0 to 15.24 cm	Irvine	NA	NA	NA	NA	NA	NA	NA	NA	NA	NA	NA	NA	NA	NA	NA	NA	NA	NA	NA	NA
Broadleaf deciduous medium	NA	Irvine	California	Sand canyon pkwy w/s btw trabuco & towngate	no_info	0 to 15.24 cm	Irvine	NA	NA	NA	NA	NA	NA	NA	NA	NA	NA	NA	NA	NA	NA	NA	NA	NA	NA	NA	NA
Broadleaf deciduous medium	NA	Irvine	California	Carrotwood park	no_info	0 to 15.24 cm	Irvine	NA	NA	NA	NA	NA	NA	NA	NA	NA	NA	NA	NA	NA	NA	NA	NA	NA	NA	NA	NA
Broadleaf deciduous medium	NA	Irvine	California	NA	no_info	0 to 15.24 cm	Irvine	NA	NA	NA	NA	NA	NA	NA	NA	NA	NA	NA	NA	NA	NA	NA	NA	NA	NA	NA	NA
Broadleaf deciduous medium	NA	Irvine	California	Groveland to journey	no_info	0 to 15.24 cm	Irvine	NA	NA	NA	NA	NA	NA	NA	NA	NA	NA	NA	NA	NA	NA	NA	NA	NA	NA	NA	NA
Broadleaf deciduous medium	NA	Irvine	California	NA	no_info	0 to 15.24 cm	Irvine	NA	NA	NA	NA	NA	NA	NA	NA	NA	NA	NA	NA	NA	NA	NA	NA	NA	NA	NA	NA
Broadleaf deciduous medium	NA	Irvine	California	Operation support facility	no_info	0 to 15.24 cm	Irvine	NA	NA	NA	NA	NA	NA	NA	NA	NA	NA	NA	NA	NA	NA	NA	NA	NA	NA	NA	NA
Broadleaf deciduous medium	NA	Irvine	California	NA	no_info	more than 76.2 cm	Irvine	NA	NA	NA	NA	NA	NA	NA	NA	NA	NA	NA	NA	NA	NA	NA	NA	NA	NA	NA	NA
Broadleaf deciduous medium	NA	Irvine	California	Regal to trabuco	no_info	0 to 15.24 cm	Irvine	NA	NA	NA	NA	NA	NA	NA	NA	NA	NA	NA	NA	NA	NA	NA	NA	NA	NA	NA	NA
Broadleaf deciduous medium	NA	Irvine	California	NA	no_info	0 to 15.24 cm	Irvine	NA	NA	NA	NA	NA	NA	NA	NA	NA	NA	NA	NA	NA	NA	NA	NA	NA	NA	NA	NA
Broadleaf deciduous medium	NA	Irvine	California	NA	no_info	0 to 15.24 cm	Irvine	NA	NA	NA	NA	NA	NA	NA	NA	NA	NA	NA	NA	NA	NA	NA	NA	NA	NA	NA	NA
Broadleaf deciduous medium	NA	Irvine	California	NA	no_info	0 to 15.24 cm	Irvine	NA	NA	NA	NA	NA	NA	NA	NA	NA	NA	NA	NA	NA	NA	NA	NA	NA	NA	NA	NA
Broadleaf deciduous medium	NA	Irvine	California	Keystone	no_info	0 to 15.24 cm	Irvine	NA	NA	NA	NA	NA	NA	NA	NA	NA	NA	NA	NA	NA	NA	NA	NA	NA	NA	NA	NA
Broadleaf deciduous medium	NA	Irvine	California	NA	no_info	0 to 15.24 cm	Irvine	NA	NA	NA	NA	NA	NA	NA	NA	NA	NA	NA	NA	NA	NA	NA	NA	NA	NA	NA	NA
Broadleaf deciduous medium	NA	Irvine	California	San diego creek btw sand cyn & i-133	no_info	0 to 15.24 cm	Irvine	NA	NA	NA	NA	NA	NA	NA	NA	NA	NA	NA	NA	NA	NA	NA	NA	NA	NA	NA	NA
Broadleaf deciduous medium	NA	Irvine	California	Deerwood to yale	no_info	0 to 15.24 cm	Irvine	NA	NA	NA	NA	NA	NA	NA	NA	NA	NA	NA	NA	NA	NA	NA	NA	NA	NA	NA	NA
Broadleaf deciduous medium	NA	Irvine	California	Groveland to journey	no_info	0 to 15.24 cm	Irvine	NA	NA	NA	NA	NA	NA	NA	NA	NA	NA	NA	NA	NA	NA	NA	NA	NA	NA	NA	NA
Broadleaf deciduous medium	NA	Irvine	California	NA	no_info	0 to 15.24 cm	Irvine	NA	NA	NA	NA	NA	NA	NA	NA	NA	NA	NA	NA	NA	NA	NA	NA	NA	NA	NA	NA
Broadleaf deciduous medium	NA	Irvine	California	San diego creek btw sand cyn & i-133	no_info	0 to 15.24 cm	Irvine	NA	NA	NA	NA	NA	NA	NA	NA	NA	NA	NA	NA	NA	NA	NA	NA	NA	NA	NA	NA
Broadleaf deciduous medium	NA	Irvine	California	NA	no_info	0 to 15.24 cm	Irvine	NA	NA	NA	NA	NA	NA	NA	NA	NA	NA	NA	NA	NA	NA	NA	NA	NA	NA	NA	NA
Broadleaf deciduous medium	NA	Irvine	California	Groveland to journey	no_info	0 to 15.24 cm	Irvine	NA	NA	NA	NA	NA	NA	NA	NA	NA	NA	NA	NA	NA	NA	NA	NA	NA	NA	NA	NA
Broadleaf deciduous medium	NA	Irvine	California	Groveland to journey	no_info	0 to 15.24 cm	Irvine	NA	NA	NA	NA	NA	NA	NA	NA	NA	NA	NA	NA	NA	NA	NA	NA	NA	NA	NA	NA
Broadleaf deciduous medium	NA	Irvine	California	NA	no_info	0 to 15.24 cm	Irvine	NA	NA	NA	NA	NA	NA	NA	NA	NA	NA	NA	NA	NA	NA	NA	NA	NA	NA	NA	NA
Broadleaf deciduous medium	NA	Irvine	California	Groveland to irvine blvd	no_info	0 to 15.24 cm	Irvine	NA	NA	NA	NA	NA	NA	NA	NA	NA	NA	NA	NA	NA	NA	NA	NA	NA	NA	NA	NA
Broadleaf deciduous medium	NA	Irvine	California	Groveland to journey	no_info	0 to 15.24 cm	Irvine	NA	NA	NA	NA	NA	NA	NA	NA	NA	NA	NA	NA	NA	NA	NA	NA	NA	NA	NA	NA
Broadleaf deciduous medium	NA	Irvine	California	NA	no_info	0 to 15.24 cm	Irvine	NA	NA	NA	NA	NA	NA	NA	NA	NA	NA	NA	NA	NA	NA	NA	NA	NA	NA	NA	NA
Broadleaf deciduous medium	NA	Irvine	California	NA	no_info	0 to 15.24 cm	Irvine	NA	NA	NA	NA	NA	NA	NA	NA	NA	NA	NA	NA	NA	NA	NA	NA	NA	NA	NA	NA
Broadleaf deciduous medium	NA	Irvine	California	Woodbridge community park	no_info	0 to 15.24 cm	Irvine	NA	NA	NA	NA	NA	NA	NA	NA	NA	NA	NA	NA	NA	NA	NA	NA	NA	NA	NA	NA
Broadleaf deciduous medium	NA	Irvine	California	Deerwood to yale	no_info	0 to 15.24 cm	Irvine	NA	NA	NA	NA	NA	NA	NA	NA	NA	NA	NA	NA	NA	NA	NA	NA	NA	NA	NA	NA
Broadleaf deciduous medium	NA	Irvine	California	Woodbridge community park	no_info	0 to 15.24 cm	Irvine	NA	NA	NA	NA	NA	NA	NA	NA	NA	NA	NA	NA	NA	NA	NA	NA	NA	NA	NA	NA
Broadleaf deciduous medium	NA	Irvine	California	NA	no_info	0 to 15.24 cm	Irvine	NA	NA	NA	NA	NA	NA	NA	NA	NA	NA	NA	NA	NA	NA	NA	NA	NA	NA	NA	NA
Broadleaf deciduous medium	NA	Irvine	California	NA	no_info	0 to 15.24 cm	Irvine	NA	NA	NA	NA	NA	NA	NA	NA	NA	NA	NA	NA	NA	NA	NA	NA	NA	NA	NA	NA
Broadleaf deciduous medium	NA	Irvine	California	NA	no_info	0 to 15.24 cm	Irvine	NA	NA	NA	NA	NA	NA	NA	NA	NA	NA	NA	NA	NA	NA	NA	NA	NA	NA	NA	NA
Broadleaf deciduous medium	NA	Irvine	California	NA	no_info	0 to 15.24 cm	Irvine	NA	NA	NA	NA	NA	NA	NA	NA	NA	NA	NA	NA	NA	NA	NA	NA	NA	NA	NA	NA
Broadleaf deciduous medium	NA	Irvine	California	Groveland to irvine blvd	no_info	0 to 15.24 cm	Irvine	NA	NA	NA	NA	NA	NA	NA	NA	NA	NA	NA	NA	NA	NA	NA	NA	NA	NA	NA	NA
Broadleaf deciduous medium	NA	Irvine	California	Woodbridge community park	no_info	0 to 15.24 cm	Irvine	NA	NA	NA	NA	NA	NA	NA	NA	NA	NA	NA	NA	NA	NA	NA	NA	NA	NA	NA	NA
Broadleaf deciduous medium	NA	Irvine	California	NA	no_info	0 to 15.24 cm	Irvine	NA	NA	NA	NA	NA	NA	NA	NA	NA	NA	NA	NA	NA	NA	NA	NA	NA	NA	NA	NA
Broadleaf deciduous medium	NA	Irvine	California	NA	no_info	0 to 15.24 cm	Irvine	NA	NA	NA	NA	NA	NA	NA	NA	NA	NA	NA	NA	NA	NA	NA	NA	NA	NA	NA	NA
Broadleaf deciduous medium	NA	Irvine	California	NA	no_info	0 to 15.24 cm	Irvine	NA	NA	NA	NA	NA	NA	NA	NA	NA	NA	NA	NA	NA	NA	NA	NA	NA	NA	NA	NA
Broadleaf deciduous medium	NA	Irvine	California	Jeffrey to sand cyn.	no_info	0 to 15.24 cm	Irvine	NA	NA	NA	NA	NA	NA	NA	NA	NA	NA	NA	NA	NA	NA	NA	NA	NA	NA	NA	NA
Broadleaf deciduous medium	NA	Irvine	California	Bryan ave. to irvine blvd.	no_info	0 to 15.24 cm	Irvine	NA	NA	NA	NA	NA	NA	NA	NA	NA	NA	NA	NA	NA	NA	NA	NA	NA	NA	NA	NA
Broadleaf deciduous medium	NA	Irvine	California	San diego creek btw sand cyn & i-133	no_info	0 to 15.24 cm	Irvine	NA	NA	NA	NA	NA	NA	NA	NA	NA	NA	NA	NA	NA	NA	NA	NA	NA	NA	NA	NA
Broadleaf deciduous medium	NA	Irvine	California	Sand canyon pkwy w/s btw trabuco & towngate	no_info	0 to 15.24 cm	Irvine	NA	NA	NA	NA	NA	NA	NA	NA	NA	NA	NA	NA	NA	NA	NA	NA	NA	NA	NA	NA
Broadleaf deciduous medium	NA	Irvine	California	NA	no_info	0 to 15.24 cm	Irvine	NA	NA	NA	NA	NA	NA	NA	NA	NA	NA	NA	NA	NA	NA	NA	NA	NA	NA	NA	NA
Broadleaf deciduous medium	NA	Irvine	California	NA	no_info	0 to 15.24 cm	Irvine	NA	NA	NA	NA	NA	NA	NA	NA	NA	NA	NA	NA	NA	NA	NA	NA	NA	NA	NA	NA
Broadleaf deciduous medium	NA	Irvine	California	NA	no_info	0 to 15.24 cm	Irvine	NA	NA	NA	NA	NA	NA	NA	NA	NA	NA	NA	NA	NA	NA	NA	NA	NA	NA	NA	NA
Broadleaf deciduous medium	NA	Irvine	California	NA	no_info	0 to 15.24 cm	Irvine	NA	NA	NA	NA	NA	NA	NA	NA	NA	NA	NA	NA	NA	NA	NA	NA	NA	NA	NA	NA
Broadleaf deciduous medium	NA	Irvine	California	Btwn. ridge valley and silverado	no_info	0 to 15.24 cm	Irvine	NA	NA	NA	NA	NA	NA	NA	NA	NA	NA	NA	NA	NA	NA	NA	NA	NA	NA	NA	NA
Broadleaf deciduous medium	NA	Irvine	California	NA	no_info	0 to 15.24 cm	Irvine	NA	NA	NA	NA	NA	NA	NA	NA	NA	NA	NA	NA	NA	NA	NA	NA	NA	NA	NA	NA
Broadleaf deciduous medium	NA	Irvine	California	Jeffrey to sand cyn.	no_info	0 to 15.24 cm	Irvine	NA	NA	NA	NA	NA	NA	NA	NA	NA	NA	NA	NA	NA	NA	NA	NA	NA	NA	NA	NA
Broadleaf deciduous medium	NA	Irvine	California	Carrotwood park	no_info	0 to 15.24 cm	Irvine	NA	NA	NA	NA	NA	NA	NA	NA	NA	NA	NA	NA	NA	NA	NA	NA	NA	NA	NA	NA
Broadleaf deciduous medium	NA	Irvine	California	Jeffrey to sand cyn.	no_info	0 to 15.24 cm	Irvine	NA	NA	NA	NA	NA	NA	NA	NA	NA	NA	NA	NA	NA	NA	NA	NA	NA	NA	NA	NA
Broadleaf deciduous medium	NA	Irvine	California	NA	no_info	0 to 15.24 cm	Irvine	NA	NA	NA	NA	NA	NA	NA	NA	NA	NA	NA	NA	NA	NA	NA	NA	NA	NA	NA	NA
Broadleaf deciduous medium	NA	Irvine	California	NA	no_info	0 to 15.24 cm	Irvine	NA	NA	NA	NA	NA	NA	NA	NA	NA	NA	NA	NA	NA	NA	NA	NA	NA	NA	NA	NA
Broadleaf deciduous medium	NA	Irvine	California	NA	no_info	0 to 15.24 cm	Irvine	NA	NA	NA	NA	NA	NA	NA	NA	NA	NA	NA	NA	NA	NA	NA	NA	NA	NA	NA	NA
Broadleaf deciduous medium	NA	Irvine	California	Sand canyon pkwy w/s btw trabuco & towngate	no_info	0 to 15.24 cm	Irvine	NA	NA	NA	NA	NA	NA	NA	NA	NA	NA	NA	NA	NA	NA	NA	NA	NA	NA	NA	NA
Broadleaf deciduous medium	NA	Irvine	California	Woodbridge community park	no_info	0 to 15.24 cm	Irvine	NA	NA	NA	NA	NA	NA	NA	NA	NA	NA	NA	NA	NA	NA	NA	NA	NA	NA	NA	NA
Broadleaf deciduous medium	NA	Irvine	California	Btwn. ridge valley and silverado	no_info	0 to 15.24 cm	Irvine	NA	NA	NA	NA	NA	NA	NA	NA	NA	NA	NA	NA	NA	NA	NA	NA	NA	NA	NA	NA
Broadleaf deciduous medium	NA	Irvine	California	Woodbridge community park	no_info	0 to 15.24 cm	Irvine	NA	NA	NA	NA	NA	NA	NA	NA	NA	NA	NA	NA	NA	NA	NA	NA	NA	NA	NA	NA
Broadleaf deciduous medium	NA	Irvine	California	Btwn. ridge valley and silverado	no_info	0 to 15.24 cm	Irvine	NA	NA	NA	NA	NA	NA	NA	NA	NA	NA	NA	NA	NA	NA	NA	NA	NA	NA	NA	NA
Broadleaf deciduous medium	NA	Irvine	California	Bryan ave. to irvine blvd.	no_info	0 to 15.24 cm	Irvine	NA	NA	NA	NA	NA	NA	NA	NA	NA	NA	NA	NA	NA	NA	NA	NA	NA	NA	NA	NA
Broadleaf deciduous medium	NA	Irvine	California	Groveland to journey	no_info	0 to 15.24 cm	Irvine	NA	NA	NA	NA	NA	NA	NA	NA	NA	NA	NA	NA	NA	NA	NA	NA	NA	NA	NA	NA
Broadleaf deciduous medium	NA	Irvine	California	Towngate to sand canyon	no_info	0 to 15.24 cm	Irvine	NA	NA	NA	NA	NA	NA	NA	NA	NA	NA	NA	NA	NA	NA	NA	NA	NA	NA	NA	NA
Broadleaf deciduous medium	NA	Irvine	California	Deerwood to yale	no_info	0 to 15.24 cm	Irvine	NA	NA	NA	NA	NA	NA	NA	NA	NA	NA	NA	NA	NA	NA	NA	NA	NA	NA	NA	NA
Broadleaf deciduous medium	NA	Irvine	California	Sand canyon pkwy w/s btw trabuco & towngate	no_info	0 to 15.24 cm	Irvine	NA	NA	NA	NA	NA	NA	NA	NA	NA	NA	NA	NA	NA	NA	NA	NA	NA	NA	NA	NA
Broadleaf deciduous medium	NA	Irvine	California	Sand canyon pkwy w/s btw crossland & towngate	no_info	0 to 15.24 cm	Irvine	NA	NA	NA	NA	NA	NA	NA	NA	NA	NA	NA	NA	NA	NA	NA	NA	NA	NA	NA	NA
Broadleaf deciduous medium	NA	Irvine	California	NA	no_info	0 to 15.24 cm	Irvine	NA	NA	NA	NA	NA	NA	NA	NA	NA	NA	NA	NA	NA	NA	NA	NA	NA	NA	NA	NA
Broadleaf deciduous medium	NA	Irvine	California	NA	no_info	0 to 15.24 cm	Irvine	NA	NA	NA	NA	NA	NA	NA	NA	NA	NA	NA	NA	NA	NA	NA	NA	NA	NA	NA	NA
Broadleaf deciduous medium	NA	Irvine	California	Groveland to irvine blvd	no_info	0 to 15.24 cm	Irvine	NA	NA	NA	NA	NA	NA	NA	NA	NA	NA	NA	NA	NA	NA	NA	NA	NA	NA	NA	NA
Broadleaf deciduous medium	NA	Irvine	California	NA	no_info	0 to 15.24 cm	Irvine	NA	NA	NA	NA	NA	NA	NA	NA	NA	NA	NA	NA	NA	NA	NA	NA	NA	NA	NA	NA
Broadleaf deciduous medium	NA	Irvine	California	Jeffrey to sand cyn.	no_info	0 to 15.24 cm	Irvine	NA	NA	NA	NA	NA	NA	NA	NA	NA	NA	NA	NA	NA	NA	NA	NA	NA	NA	NA	NA
Broadleaf deciduous medium	NA	Irvine	California	Jeffrey to sand cyn.	no_info	0 to 15.24 cm	Irvine	NA	NA	NA	NA	NA	NA	NA	NA	NA	NA	NA	NA	NA	NA	NA	NA	NA	NA	NA	NA
Broadleaf deciduous medium	NA	Irvine	California	NA	no_info	0 to 15.24 cm	Irvine	NA	NA	NA	NA	NA	NA	NA	NA	NA	NA	NA	NA	NA	NA	NA	NA	NA	NA	NA	NA
Broadleaf deciduous medium	NA	Irvine	California	Btwn. ridge valley and silverado	no_info	0 to 15.24 cm	Irvine	NA	NA	NA	NA	NA	NA	NA	NA	NA	NA	NA	NA	NA	NA	NA	NA	NA	NA	NA	NA
Broadleaf deciduous medium	NA	Irvine	California	Keystone	no_info	0 to 15.24 cm	Irvine	NA	NA	NA	NA	NA	NA	NA	NA	NA	NA	NA	NA	NA	NA	NA	NA	NA	NA	NA	NA
Broadleaf deciduous medium	NA	Irvine	California	NA	no_info	0 to 15.24 cm	Irvine	NA	NA	NA	NA	NA	NA	NA	NA	NA	NA	NA	NA	NA	NA	NA	NA	NA	NA	NA	NA
Broadleaf deciduous medium	NA	Irvine	California	Woodbridge community park	no_info	0 to 15.24 cm	Irvine	NA	NA	NA	NA	NA	NA	NA	NA	NA	NA	NA	NA	NA	NA	NA	NA	NA	NA	NA	NA
Broadleaf deciduous medium	NA	Irvine	California	Sand canyon pkwy w/s btw trabuco & towngate	no_info	0 to 15.24 cm	Irvine	NA	NA	NA	NA	NA	NA	NA	NA	NA	NA	NA	NA	NA	NA	NA	NA	NA	NA	NA	NA
Broadleaf deciduous medium	NA	Irvine	California	NA	no_info	0 to 15.24 cm	Irvine	NA	NA	NA	NA	NA	NA	NA	NA	NA	NA	NA	NA	NA	NA	NA	NA	NA	NA	NA	NA
Broadleaf deciduous medium	NA	Irvine	California	NA	no_info	0 to 15.24 cm	Irvine	NA	NA	NA	NA	NA	NA	NA	NA	NA	NA	NA	NA	NA	NA	NA	NA	NA	NA	NA	NA
Broadleaf deciduous medium	NA	Irvine	California	NA	no_info	0 to 15.24 cm	Irvine	NA	NA	NA	NA	NA	NA	NA	NA	NA	NA	NA	NA	NA	NA	NA	NA	NA	NA	NA	NA
Broadleaf deciduous medium	NA	Irvine	California	Deerwood to yale	no_info	0 to 15.24 cm	Irvine	NA	NA	NA	NA	NA	NA	NA	NA	NA	NA	NA	NA	NA	NA	NA	NA	NA	NA	NA	NA
Broadleaf deciduous medium	NA	Irvine	California	NA	no_info	0 to 15.24 cm	Irvine	NA	NA	NA	NA	NA	NA	NA	NA	NA	NA	NA	NA	NA	NA	NA	NA	NA	NA	NA	NA
Broadleaf deciduous medium	NA	Irvine	California	NA	no_info	0 to 15.24 cm	Irvine	NA	NA	NA	NA	NA	NA	NA	NA	NA	NA	NA	NA	NA	NA	NA	NA	NA	NA	NA	NA
Broadleaf deciduous medium	NA	Irvine	California	NA	no_info	0 to 15.24 cm	Irvine	NA	NA	NA	NA	NA	NA	NA	NA	NA	NA	NA	NA	NA	NA	NA	NA	NA	NA	NA	NA
Broadleaf deciduous medium	NA	Irvine	California	NA	no_info	0 to 15.24 cm	Irvine	NA	NA	NA	NA	NA	NA	NA	NA	NA	NA	NA	NA	NA	NA	NA	NA	NA	NA	NA	NA
Broadleaf deciduous medium	NA	Irvine	California	NA	no_info	0 to 15.24 cm	Irvine	NA	NA	NA	NA	NA	NA	NA	NA	NA	NA	NA	NA	NA	NA	NA	NA	NA	NA	NA	NA
Broadleaf deciduous medium	NA	Irvine	California	Bryan ave. to irvine blvd.	no_info	0 to 15.24 cm	Irvine	NA	NA	NA	NA	NA	NA	NA	NA	NA	NA	NA	NA	NA	NA	NA	NA	NA	NA	NA	NA
Broadleaf deciduous medium	NA	Irvine	California	Deerwood to yale	no_info	0 to 15.24 cm	Irvine	NA	NA	NA	NA	NA	NA	NA	NA	NA	NA	NA	NA	NA	NA	NA	NA	NA	NA	NA	NA
Broadleaf deciduous medium	NA	Irvine	California	San diego creek btw sand cyn & i-133	no_info	0 to 15.24 cm	Irvine	NA	NA	NA	NA	NA	NA	NA	NA	NA	NA	NA	NA	NA	NA	NA	NA	NA	NA	NA	NA
Broadleaf deciduous medium	NA	Irvine	California	NA	no_info	0 to 15.24 cm	Irvine	NA	NA	NA	NA	NA	NA	NA	NA	NA	NA	NA	NA	NA	NA	NA	NA	NA	NA	NA	NA
Broadleaf deciduous medium	NA	Irvine	California	San diego creek btw sand cyn & i-133	no_info	0 to 15.24 cm	Irvine	NA	NA	NA	NA	NA	NA	NA	NA	NA	NA	NA	NA	NA	NA	NA	NA	NA	NA	NA	NA
Broadleaf deciduous medium	NA	Irvine	California	Deerwood to yale	no_info	0 to 15.24 cm	Irvine	NA	NA	NA	NA	NA	NA	NA	NA	NA	NA	NA	NA	NA	NA	NA	NA	NA	NA	NA	NA
Broadleaf deciduous medium	NA	Irvine	California	NA	no_info	0 to 15.24 cm	Irvine	NA	NA	NA	NA	NA	NA	NA	NA	NA	NA	NA	NA	NA	NA	NA	NA	NA	NA	NA	NA
Broadleaf deciduous medium	NA	Irvine	California	NA	no_info	0 to 15.24 cm	Irvine	NA	NA	NA	NA	NA	NA	NA	NA	NA	NA	NA	NA	NA	NA	NA	NA	NA	NA	NA	NA
Broadleaf deciduous medium	NA	Irvine	California	NA	no_info	0 to 15.24 cm	Irvine	NA	NA	NA	NA	NA	NA	NA	NA	NA	NA	NA	NA	NA	NA	NA	NA	NA	NA	NA	NA
Broadleaf deciduous medium	NA	Irvine	California	San diego creek btw sand cyn & i-133	no_info	more than 76.2 cm	Irvine	NA	NA	NA	NA	NA	NA	NA	NA	NA	NA	NA	NA	NA	NA	NA	NA	NA	NA	NA	NA
Broadleaf deciduous medium	NA	Irvine	California	Vintage to jeffrey	no_info	0 to 15.24 cm	Irvine	NA	NA	NA	NA	NA	NA	NA	NA	NA	NA	NA	NA	NA	NA	NA	NA	NA	NA	NA	NA
Broadleaf deciduous medium	NA	Irvine	California	NA	no_info	0 to 15.24 cm	Irvine	NA	NA	NA	NA	NA	NA	NA	NA	NA	NA	NA	NA	NA	NA	NA	NA	NA	NA	NA	NA
Broadleaf deciduous medium	NA	Irvine	California	Deerwood to yale	no_info	0 to 15.24 cm	Irvine	NA	NA	NA	NA	NA	NA	NA	NA	NA	NA	NA	NA	NA	NA	NA	NA	NA	NA	NA	NA
Broadleaf deciduous medium	NA	Irvine	California	Regal to trabuco	no_info	0 to 15.24 cm	Irvine	NA	NA	NA	NA	NA	NA	NA	NA	NA	NA	NA	NA	NA	NA	NA	NA	NA	NA	NA	NA
Broadleaf deciduous medium	NA	Irvine	California	NA	no_info	0 to 15.24 cm	Irvine	NA	NA	NA	NA	NA	NA	NA	NA	NA	NA	NA	NA	NA	NA	NA	NA	NA	NA	NA	NA
Broadleaf deciduous medium	NA	Irvine	California	Carrotwood park	no_info	0 to 15.24 cm	Irvine	NA	NA	NA	NA	NA	NA	NA	NA	NA	NA	NA	NA	NA	NA	NA	NA	NA	NA	NA	NA
Broadleaf deciduous medium	NA	Irvine	California	Towngate to sand canyon	no_info	0 to 15.24 cm	Irvine	NA	NA	NA	NA	NA	NA	NA	NA	NA	NA	NA	NA	NA	NA	NA	NA	NA	NA	NA	NA
Broadleaf deciduous medium	NA	Irvine	California	Keystone	no_info	0 to 15.24 cm	Irvine	NA	NA	NA	NA	NA	NA	NA	NA	NA	NA	NA	NA	NA	NA	NA	NA	NA	NA	NA	NA
Broadleaf deciduous medium	NA	Irvine	California	Deerwood to yale	no_info	0 to 15.24 cm	Irvine	NA	NA	NA	NA	NA	NA	NA	NA	NA	NA	NA	NA	NA	NA	NA	NA	NA	NA	NA	NA
Broadleaf deciduous medium	NA	Irvine	California	NA	no_info	0 to 15.24 cm	Irvine	NA	NA	NA	NA	NA	NA	NA	NA	NA	NA	NA	NA	NA	NA	NA	NA	NA	NA	NA	NA
Broadleaf deciduous medium	NA	Irvine	California	Sand canyon pkwy w/s btw trabuco & towngate	no_info	0 to 15.24 cm	Irvine	NA	NA	NA	NA	NA	NA	NA	NA	NA	NA	NA	NA	NA	NA	NA	NA	NA	NA	NA	NA
Broadleaf deciduous medium	NA	Irvine	California	Groveland to journey	no_info	0 to 15.24 cm	Irvine	NA	NA	NA	NA	NA	NA	NA	NA	NA	NA	NA	NA	NA	NA	NA	NA	NA	NA	NA	NA
Broadleaf deciduous medium	NA	Irvine	California	NA	no_info	0 to 15.24 cm	Irvine	NA	NA	NA	NA	NA	NA	NA	NA	NA	NA	NA	NA	NA	NA	NA	NA	NA	NA	NA	NA
Broadleaf deciduous medium	NA	Irvine	California	NA	no_info	0 to 15.24 cm	Irvine	NA	NA	NA	NA	NA	NA	NA	NA	NA	NA	NA	NA	NA	NA	NA	NA	NA	NA	NA	NA
Broadleaf deciduous medium	NA	Irvine	California	Woodbridge community park	no_info	0 to 15.24 cm	Irvine	NA	NA	NA	NA	NA	NA	NA	NA	NA	NA	NA	NA	NA	NA	NA	NA	NA	NA	NA	NA
Broadleaf deciduous medium	NA	Irvine	California	Jeffrey to sand cyn.	no_info	0 to 15.24 cm	Irvine	NA	NA	NA	NA	NA	NA	NA	NA	NA	NA	NA	NA	NA	NA	NA	NA	NA	NA	NA	NA
Broadleaf deciduous medium	NA	Irvine	California	Jeffrey to sand cyn.	no_info	0 to 15.24 cm	Irvine	NA	NA	NA	NA	NA	NA	NA	NA	NA	NA	NA	NA	NA	NA	NA	NA	NA	NA	NA	NA
Broadleaf deciduous medium	NA	Irvine	California	Sand canyon pkwy w/s btw crossland & towngate	no_info	0 to 15.24 cm	Irvine	NA	NA	NA	NA	NA	NA	NA	NA	NA	NA	NA	NA	NA	NA	NA	NA	NA	NA	NA	NA
Broadleaf deciduous medium	NA	Irvine	California	NA	no_info	0 to 15.24 cm	Irvine	NA	NA	NA	NA	NA	NA	NA	NA	NA	NA	NA	NA	NA	NA	NA	NA	NA	NA	NA	NA
Broadleaf deciduous medium	NA	Irvine	California	NA	no_info	0 to 15.24 cm	Irvine	NA	NA	NA	NA	NA	NA	NA	NA	NA	NA	NA	NA	NA	NA	NA	NA	NA	NA	NA	NA
Broadleaf deciduous medium	NA	Irvine	California	Jeffrey to sand cyn.	no_info	0 to 15.24 cm	Irvine	NA	NA	NA	NA	NA	NA	NA	NA	NA	NA	NA	NA	NA	NA	NA	NA	NA	NA	NA	NA
Broadleaf deciduous medium	NA	Irvine	California	Jeffrey to sand cyn.	no_info	0 to 15.24 cm	Irvine	NA	NA	NA	NA	NA	NA	NA	NA	NA	NA	NA	NA	NA	NA	NA	NA	NA	NA	NA	NA
Broadleaf deciduous medium	NA	Irvine	California	Vintage to jeffrey	no_info	0 to 15.24 cm	Irvine	NA	NA	NA	NA	NA	NA	NA	NA	NA	NA	NA	NA	NA	NA	NA	NA	NA	NA	NA	NA
Broadleaf deciduous medium	NA	Irvine	California	Deerwood to yale	no_info	0 to 15.24 cm	Irvine	NA	NA	NA	NA	NA	NA	NA	NA	NA	NA	NA	NA	NA	NA	NA	NA	NA	NA	NA	NA
Broadleaf deciduous medium	NA	Irvine	California	San diego creek btw sand cyn & i-133	no_info	0 to 15.24 cm	Irvine	NA	NA	NA	NA	NA	NA	NA	NA	NA	NA	NA	NA	NA	NA	NA	NA	NA	NA	NA	NA
Broadleaf deciduous medium	NA	Irvine	California	Sand canyon pkwy w/s btw trabuco & towngate	no_info	0 to 15.24 cm	Irvine	NA	NA	NA	NA	NA	NA	NA	NA	NA	NA	NA	NA	NA	NA	NA	NA	NA	NA	NA	NA
Broadleaf deciduous medium	NA	Irvine	California	San diego creek btw sand cyn & i-133	no_info	0 to 15.24 cm	Irvine	NA	NA	NA	NA	NA	NA	NA	NA	NA	NA	NA	NA	NA	NA	NA	NA	NA	NA	NA	NA
Broadleaf deciduous medium	NA	Irvine	California	NA	no_info	0 to 15.24 cm	Irvine	NA	NA	NA	NA	NA	NA	NA	NA	NA	NA	NA	NA	NA	NA	NA	NA	NA	NA	NA	NA
Broadleaf deciduous medium	NA	Irvine	California	Woodbridge community park	no_info	0 to 15.24 cm	Irvine	NA	NA	NA	NA	NA	NA	NA	NA	NA	NA	NA	NA	NA	NA	NA	NA	NA	NA	NA	NA
Broadleaf deciduous medium	NA	Irvine	California	NA	no_info	0 to 15.24 cm	Irvine	NA	NA	NA	NA	NA	NA	NA	NA	NA	NA	NA	NA	NA	NA	NA	NA	NA	NA	NA	NA
Broadleaf deciduous medium	NA	Irvine	California	NA	no_info	0 to 15.24 cm	Irvine	NA	NA	NA	NA	NA	NA	NA	NA	NA	NA	NA	NA	NA	NA	NA	NA	NA	NA	NA	NA
Broadleaf deciduous medium	NA	Irvine	California	Groveland to irvine blvd	no_info	0 to 15.24 cm	Irvine	NA	NA	NA	NA	NA	NA	NA	NA	NA	NA	NA	NA	NA	NA	NA	NA	NA	NA	NA	NA
Broadleaf deciduous medium	NA	Irvine	California	NA	no_info	0 to 15.24 cm	Irvine	NA	NA	NA	NA	NA	NA	NA	NA	NA	NA	NA	NA	NA	NA	NA	NA	NA	NA	NA	NA
Broadleaf deciduous medium	NA	Irvine	California	Groveland to irvine blvd	no_info	0 to 15.24 cm	Irvine	NA	NA	NA	NA	NA	NA	NA	NA	NA	NA	NA	NA	NA	NA	NA	NA	NA	NA	NA	NA
Broadleaf deciduous medium	NA	Irvine	California	NA	no_info	0 to 15.24 cm	Irvine	NA	NA	NA	NA	NA	NA	NA	NA	NA	NA	NA	NA	NA	NA	NA	NA	NA	NA	NA	NA
Broadleaf deciduous medium	NA	Irvine	California	Sand canyon pkwy w/s btw crossland & towngate	no_info	0 to 15.24 cm	Irvine	NA	NA	NA	NA	NA	NA	NA	NA	NA	NA	NA	NA	NA	NA	NA	NA	NA	NA	NA	NA
Broadleaf deciduous medium	NA	Irvine	California	NA	no_info	0 to 15.24 cm	Irvine	NA	NA	NA	NA	NA	NA	NA	NA	NA	NA	NA	NA	NA	NA	NA	NA	NA	NA	NA	NA
Broadleaf deciduous medium	NA	Irvine	California	Towngate to sand canyon	no_info	0 to 15.24 cm	Irvine	NA	NA	NA	NA	NA	NA	NA	NA	NA	NA	NA	NA	NA	NA	NA	NA	NA	NA	NA	NA
Broadleaf deciduous medium	NA	Irvine	California	NA	no_info	0 to 15.24 cm	Irvine	NA	NA	NA	NA	NA	NA	NA	NA	NA	NA	NA	NA	NA	NA	NA	NA	NA	NA	NA	NA
Broadleaf deciduous medium	NA	Irvine	California	Keystone	no_info	0 to 15.24 cm	Irvine	NA	NA	NA	NA	NA	NA	NA	NA	NA	NA	NA	NA	NA	NA	NA	NA	NA	NA	NA	NA
Broadleaf deciduous medium	NA	Irvine	California	Deerwood to yale	no_info	0 to 15.24 cm	Irvine	NA	NA	NA	NA	NA	NA	NA	NA	NA	NA	NA	NA	NA	NA	NA	NA	NA	NA	NA	NA
Broadleaf deciduous medium	NA	Irvine	California	NA	no_info	0 to 15.24 cm	Irvine	NA	NA	NA	NA	NA	NA	NA	NA	NA	NA	NA	NA	NA	NA	NA	NA	NA	NA	NA	NA
Broadleaf deciduous medium	NA	Irvine	California	NA	no_info	0 to 15.24 cm	Irvine	NA	NA	NA	NA	NA	NA	NA	NA	NA	NA	NA	NA	NA	NA	NA	NA	NA	NA	NA	NA
Broadleaf deciduous medium	NA	Irvine	California	NA	no_info	0 to 15.24 cm	Irvine	NA	NA	NA	NA	NA	NA	NA	NA	NA	NA	NA	NA	NA	NA	NA	NA	NA	NA	NA	NA
Broadleaf deciduous medium	NA	Irvine	California	Sand canyon pkwy w/s btw crossland & towngate	no_info	0 to 15.24 cm	Irvine	NA	NA	NA	NA	NA	NA	NA	NA	NA	NA	NA	NA	NA	NA	NA	NA	NA	NA	NA	NA
Broadleaf deciduous medium	NA	Irvine	California	NA	no_info	0 to 15.24 cm	Irvine	NA	NA	NA	NA	NA	NA	NA	NA	NA	NA	NA	NA	NA	NA	NA	NA	NA	NA	NA	NA
Broadleaf deciduous medium	NA	Irvine	California	Deerwood to yale	no_info	0 to 15.24 cm	Irvine	NA	NA	NA	NA	NA	NA	NA	NA	NA	NA	NA	NA	NA	NA	NA	NA	NA	NA	NA	NA
Broadleaf deciduous medium	NA	Irvine	California	Btwn. ridge valley and silverado	no_info	0 to 15.24 cm	Irvine	NA	NA	NA	NA	NA	NA	NA	NA	NA	NA	NA	NA	NA	NA	NA	NA	NA	NA	NA	NA
Broadleaf deciduous medium	NA	Irvine	California	NA	no_info	more than 76.2 cm	Irvine	NA	NA	NA	NA	NA	NA	NA	NA	NA	NA	NA	NA	NA	NA	NA	NA	NA	NA	NA	NA
Broadleaf deciduous medium	NA	Irvine	California	NA	no_info	30.48 to 45.72 cm	Irvine	NA	NA	NA	NA	NA	NA	NA	NA	NA	NA	NA	NA	NA	NA	NA	NA	NA	NA	NA	NA
Broadleaf deciduous medium	NA	Irvine	California	NA	no_info	0 to 15.24 cm	Irvine	NA	NA	NA	NA	NA	NA	NA	NA	NA	NA	NA	NA	NA	NA	NA	NA	NA	NA	NA	NA
Broadleaf deciduous medium	NA	Irvine	California	NA	no_info	0 to 15.24 cm	Irvine	NA	NA	NA	NA	NA	NA	NA	NA	NA	NA	NA	NA	NA	NA	NA	NA	NA	NA	NA	NA
Broadleaf deciduous medium	NA	Irvine	California	Jeffrey to sand cyn.	no_info	0 to 15.24 cm	Irvine	NA	NA	NA	NA	NA	NA	NA	NA	NA	NA	NA	NA	NA	NA	NA	NA	NA	NA	NA	NA
Broadleaf deciduous medium	NA	Irvine	California	Regal to trabuco	no_info	0 to 15.24 cm	Irvine	NA	NA	NA	NA	NA	NA	NA	NA	NA	NA	NA	NA	NA	NA	NA	NA	NA	NA	NA	NA
Broadleaf deciduous medium	NA	Irvine	California	NA	no_info	0 to 15.24 cm	Irvine	NA	NA	NA	NA	NA	NA	NA	NA	NA	NA	NA	NA	NA	NA	NA	NA	NA	NA	NA	NA
Broadleaf deciduous medium	NA	Irvine	California	NA	no_info	0 to 15.24 cm	Irvine	NA	NA	NA	NA	NA	NA	NA	NA	NA	NA	NA	NA	NA	NA	NA	NA	NA	NA	NA	NA
Broadleaf deciduous medium	NA	Irvine	California	NA	no_info	0 to 15.24 cm	Irvine	NA	NA	NA	NA	NA	NA	NA	NA	NA	NA	NA	NA	NA	NA	NA	NA	NA	NA	NA	NA
Broadleaf deciduous medium	NA	Irvine	California	Keystone	no_info	0 to 15.24 cm	Irvine	NA	NA	NA	NA	NA	NA	NA	NA	NA	NA	NA	NA	NA	NA	NA	NA	NA	NA	NA	NA
Broadleaf deciduous medium	NA	Irvine	California	Keystone	no_info	0 to 15.24 cm	Irvine	NA	NA	NA	NA	NA	NA	NA	NA	NA	NA	NA	NA	NA	NA	NA	NA	NA	NA	NA	NA
Broadleaf deciduous medium	NA	Irvine	California	NA	no_info	0 to 15.24 cm	Irvine	NA	NA	NA	NA	NA	NA	NA	NA	NA	NA	NA	NA	NA	NA	NA	NA	NA	NA	NA	NA
Broadleaf deciduous medium	NA	Irvine	California	Sand canyon pkwy w/s btw trabuco & towngate	no_info	0 to 15.24 cm	Irvine	NA	NA	NA	NA	NA	NA	NA	NA	NA	NA	NA	NA	NA	NA	NA	NA	NA	NA	NA	NA
Broadleaf deciduous medium	NA	Irvine	California	NA	no_info	0 to 15.24 cm	Irvine	NA	NA	NA	NA	NA	NA	NA	NA	NA	NA	NA	NA	NA	NA	NA	NA	NA	NA	NA	NA
Broadleaf deciduous medium	NA	Irvine	California	NA	no_info	0 to 15.24 cm	Irvine	NA	NA	NA	NA	NA	NA	NA	NA	NA	NA	NA	NA	NA	NA	NA	NA	NA	NA	NA	NA
Broadleaf deciduous medium	NA	Irvine	California	NA	no_info	0 to 15.24 cm	Irvine	NA	NA	NA	NA	NA	NA	NA	NA	NA	NA	NA	NA	NA	NA	NA	NA	NA	NA	NA	NA
Broadleaf deciduous medium	NA	Irvine	California	Deerwood to yale	no_info	0 to 15.24 cm	Irvine	NA	NA	NA	NA	NA	NA	NA	NA	NA	NA	NA	NA	NA	NA	NA	NA	NA	NA	NA	NA
Broadleaf deciduous medium	NA	Irvine	California	NA	no_info	0 to 15.24 cm	Irvine	NA	NA	NA	NA	NA	NA	NA	NA	NA	NA	NA	NA	NA	NA	NA	NA	NA	NA	NA	NA
Broadleaf deciduous medium	NA	Irvine	California	NA	no_info	0 to 15.24 cm	Irvine	NA	NA	NA	NA	NA	NA	NA	NA	NA	NA	NA	NA	NA	NA	NA	NA	NA	NA	NA	NA
Broadleaf deciduous medium	NA	Irvine	California	Keystone	no_info	0 to 15.24 cm	Irvine	NA	NA	NA	NA	NA	NA	NA	NA	NA	NA	NA	NA	NA	NA	NA	NA	NA	NA	NA	NA
Broadleaf deciduous medium	NA	Irvine	California	Channel, fom i-5 to walnut.	no_info	0 to 15.24 cm	Irvine	NA	NA	NA	NA	NA	NA	NA	NA	NA	NA	NA	NA	NA	NA	NA	NA	NA	NA	NA	NA
Broadleaf deciduous medium	NA	Irvine	California	NA	no_info	0 to 15.24 cm	Irvine	NA	NA	NA	NA	NA	NA	NA	NA	NA	NA	NA	NA	NA	NA	NA	NA	NA	NA	NA	NA
Broadleaf deciduous medium	NA	Irvine	California	Deerwood to yale	no_info	0 to 15.24 cm	Irvine	NA	NA	NA	NA	NA	NA	NA	NA	NA	NA	NA	NA	NA	NA	NA	NA	NA	NA	NA	NA
Broadleaf deciduous medium	NA	Irvine	California	Deerwood to yale	no_info	0 to 15.24 cm	Irvine	NA	NA	NA	NA	NA	NA	NA	NA	NA	NA	NA	NA	NA	NA	NA	NA	NA	NA	NA	NA
Broadleaf deciduous medium	NA	Irvine	California	Woodbridge community park	no_info	0 to 15.24 cm	Irvine	NA	NA	NA	NA	NA	NA	NA	NA	NA	NA	NA	NA	NA	NA	NA	NA	NA	NA	NA	NA
Broadleaf deciduous medium	NA	Irvine	California	Valencia park	no_info	0 to 15.24 cm	Irvine	NA	NA	NA	NA	NA	NA	NA	NA	NA	NA	NA	NA	NA	NA	NA	NA	NA	NA	NA	NA
Broadleaf deciduous medium	NA	Irvine	California	NA	no_info	0 to 15.24 cm	Irvine	NA	NA	NA	NA	NA	NA	NA	NA	NA	NA	NA	NA	NA	NA	NA	NA	NA	NA	NA	NA
Broadleaf deciduous medium	NA	Irvine	California	Groveland to irvine blvd	no_info	0 to 15.24 cm	Irvine	NA	NA	NA	NA	NA	NA	NA	NA	NA	NA	NA	NA	NA	NA	NA	NA	NA	NA	NA	NA
Broadleaf deciduous medium	NA	Irvine	California	Deerwood to yale	no_info	0 to 15.24 cm	Irvine	NA	NA	NA	NA	NA	NA	NA	NA	NA	NA	NA	NA	NA	NA	NA	NA	NA	NA	NA	NA
Broadleaf deciduous medium	NA	Irvine	California	NA	no_info	0 to 15.24 cm	Irvine	NA	NA	NA	NA	NA	NA	NA	NA	NA	NA	NA	NA	NA	NA	NA	NA	NA	NA	NA	NA
Broadleaf deciduous medium	NA	Irvine	California	Deerwood to yale	no_info	0 to 15.24 cm	Irvine	NA	NA	NA	NA	NA	NA	NA	NA	NA	NA	NA	NA	NA	NA	NA	NA	NA	NA	NA	NA
Broadleaf deciduous medium	NA	Irvine	California	NA	no_info	0 to 15.24 cm	Irvine	NA	NA	NA	NA	NA	NA	NA	NA	NA	NA	NA	NA	NA	NA	NA	NA	NA	NA	NA	NA
Broadleaf deciduous medium	NA	Irvine	California	Woodbridge community park	no_info	0 to 15.24 cm	Irvine	NA	NA	NA	NA	NA	NA	NA	NA	NA	NA	NA	NA	NA	NA	NA	NA	NA	NA	NA	NA
Broadleaf deciduous medium	NA	Irvine	California	Carrotwood park	no_info	0 to 15.24 cm	Irvine	NA	NA	NA	NA	NA	NA	NA	NA	NA	NA	NA	NA	NA	NA	NA	NA	NA	NA	NA	NA
Broadleaf deciduous medium	NA	Irvine	California	Deerwood to yale	no_info	0 to 15.24 cm	Irvine	NA	NA	NA	NA	NA	NA	NA	NA	NA	NA	NA	NA	NA	NA	NA	NA	NA	NA	NA	NA
Broadleaf deciduous medium	NA	Irvine	California	NA	no_info	0 to 15.24 cm	Irvine	NA	NA	NA	NA	NA	NA	NA	NA	NA	NA	NA	NA	NA	NA	NA	NA	NA	NA	NA	NA
Broadleaf deciduous medium	NA	Irvine	California	NA	no_info	0 to 15.24 cm	Irvine	NA	NA	NA	NA	NA	NA	NA	NA	NA	NA	NA	NA	NA	NA	NA	NA	NA	NA	NA	NA
Broadleaf deciduous medium	NA	Irvine	California	NA	no_info	0 to 15.24 cm	Irvine	NA	NA	NA	NA	NA	NA	NA	NA	NA	NA	NA	NA	NA	NA	NA	NA	NA	NA	NA	NA
Broadleaf deciduous medium	NA	Irvine	California	NA	no_info	0 to 15.24 cm	Irvine	NA	NA	NA	NA	NA	NA	NA	NA	NA	NA	NA	NA	NA	NA	NA	NA	NA	NA	NA	NA
Broadleaf deciduous medium	NA	Irvine	California	Towngate to sand canyon	no_info	0 to 15.24 cm	Irvine	NA	NA	NA	NA	NA	NA	NA	NA	NA	NA	NA	NA	NA	NA	NA	NA	NA	NA	NA	NA
Broadleaf deciduous medium	NA	Irvine	California	NA	no_info	0 to 15.24 cm	Irvine	NA	NA	NA	NA	NA	NA	NA	NA	NA	NA	NA	NA	NA	NA	NA	NA	NA	NA	NA	NA
Broadleaf deciduous medium	NA	Irvine	California	Deerwood to yale	no_info	0 to 15.24 cm	Irvine	NA	NA	NA	NA	NA	NA	NA	NA	NA	NA	NA	NA	NA	NA	NA	NA	NA	NA	NA	NA
Broadleaf deciduous medium	NA	Irvine	California	Btwn. ridge valley and silverado	no_info	0 to 15.24 cm	Irvine	NA	NA	NA	NA	NA	NA	NA	NA	NA	NA	NA	NA	NA	NA	NA	NA	NA	NA	NA	NA
Broadleaf deciduous medium	NA	Irvine	California	NA	no_info	30.48 to 45.72 cm	Irvine	NA	NA	NA	NA	NA	NA	NA	NA	NA	NA	NA	NA	NA	NA	NA	NA	NA	NA	NA	NA
Broadleaf deciduous medium	NA	Irvine	California	Groveland to irvine blvd	no_info	0 to 15.24 cm	Irvine	NA	NA	NA	NA	NA	NA	NA	NA	NA	NA	NA	NA	NA	NA	NA	NA	NA	NA	NA	NA
Broadleaf deciduous medium	NA	Irvine	California	NA	no_info	0 to 15.24 cm	Irvine	NA	NA	NA	NA	NA	NA	NA	NA	NA	NA	NA	NA	NA	NA	NA	NA	NA	NA	NA	NA
Broadleaf deciduous medium	NA	Irvine	California	NA	no_info	0 to 15.24 cm	Irvine	NA	NA	NA	NA	NA	NA	NA	NA	NA	NA	NA	NA	NA	NA	NA	NA	NA	NA	NA	NA
Broadleaf deciduous medium	NA	Irvine	California	Deerwood to yale	no_info	0 to 15.24 cm	Irvine	NA	NA	NA	NA	NA	NA	NA	NA	NA	NA	NA	NA	NA	NA	NA	NA	NA	NA	NA	NA
Broadleaf deciduous medium	NA	Irvine	California	NA	no_info	0 to 15.24 cm	Irvine	NA	NA	NA	NA	NA	NA	NA	NA	NA	NA	NA	NA	NA	NA	NA	NA	NA	NA	NA	NA
Broadleaf deciduous medium	NA	Irvine	California	Regal to trabuco	no_info	0 to 15.24 cm	Irvine	NA	NA	NA	NA	NA	NA	NA	NA	NA	NA	NA	NA	NA	NA	NA	NA	NA	NA	NA	NA
Broadleaf deciduous medium	NA	Irvine	California	Groveland to irvine blvd	no_info	0 to 15.24 cm	Irvine	NA	NA	NA	NA	NA	NA	NA	NA	NA	NA	NA	NA	NA	NA	NA	NA	NA	NA	NA	NA
Broadleaf deciduous medium	NA	Irvine	California	Keystone	no_info	0 to 15.24 cm	Irvine	NA	NA	NA	NA	NA	NA	NA	NA	NA	NA	NA	NA	NA	NA	NA	NA	NA	NA	NA	NA
Broadleaf deciduous medium	NA	Irvine	California	NA	no_info	0 to 15.24 cm	Irvine	NA	NA	NA	NA	NA	NA	NA	NA	NA	NA	NA	NA	NA	NA	NA	NA	NA	NA	NA	NA
Broadleaf deciduous medium	NA	Irvine	California	Btwn. ridge valley and silverado	no_info	0 to 15.24 cm	Irvine	NA	NA	NA	NA	NA	NA	NA	NA	NA	NA	NA	NA	NA	NA	NA	NA	NA	NA	NA	NA
Broadleaf deciduous medium	NA	Irvine	California	NA	no_info	0 to 15.24 cm	Irvine	NA	NA	NA	NA	NA	NA	NA	NA	NA	NA	NA	NA	NA	NA	NA	NA	NA	NA	NA	NA
Broadleaf deciduous medium	NA	Irvine	California	Regal to trabuco	no_info	0 to 15.24 cm	Irvine	NA	NA	NA	NA	NA	NA	NA	NA	NA	NA	NA	NA	NA	NA	NA	NA	NA	NA	NA	NA
Broadleaf deciduous medium	NA	Irvine	California	NA	no_info	0 to 15.24 cm	Irvine	NA	NA	NA	NA	NA	NA	NA	NA	NA	NA	NA	NA	NA	NA	NA	NA	NA	NA	NA	NA
Broadleaf deciduous medium	NA	Irvine	California	Towngate to sand canyon	no_info	0 to 15.24 cm	Irvine	NA	NA	NA	NA	NA	NA	NA	NA	NA	NA	NA	NA	NA	NA	NA	NA	NA	NA	NA	NA
Broadleaf deciduous medium	NA	Irvine	California	Deerwood to yale	no_info	0 to 15.24 cm	Irvine	NA	NA	NA	NA	NA	NA	NA	NA	NA	NA	NA	NA	NA	NA	NA	NA	NA	NA	NA	NA
Broadleaf deciduous medium	NA	Irvine	California	Woodbridge community park	no_info	0 to 15.24 cm	Irvine	NA	NA	NA	NA	NA	NA	NA	NA	NA	NA	NA	NA	NA	NA	NA	NA	NA	NA	NA	NA
Broadleaf deciduous medium	NA	Irvine	California	NA	no_info	0 to 15.24 cm	Irvine	NA	NA	NA	NA	NA	NA	NA	NA	NA	NA	NA	NA	NA	NA	NA	NA	NA	NA	NA	NA
Broadleaf deciduous medium	NA	Irvine	California	NA	no_info	0 to 15.24 cm	Irvine	NA	NA	NA	NA	NA	NA	NA	NA	NA	NA	NA	NA	NA	NA	NA	NA	NA	NA	NA	NA
Broadleaf deciduous medium	NA	Irvine	California	Btwn. ridge valley and silverado	no_info	0 to 15.24 cm	Irvine	NA	NA	NA	NA	NA	NA	NA	NA	NA	NA	NA	NA	NA	NA	NA	NA	NA	NA	NA	NA
Broadleaf deciduous medium	NA	Irvine	California	Deerwood to yale	no_info	0 to 15.24 cm	Irvine	NA	NA	NA	NA	NA	NA	NA	NA	NA	NA	NA	NA	NA	NA	NA	NA	NA	NA	NA	NA
Broadleaf deciduous medium	NA	Irvine	California	Vintage to jeffrey	no_info	0 to 15.24 cm	Irvine	NA	NA	NA	NA	NA	NA	NA	NA	NA	NA	NA	NA	NA	NA	NA	NA	NA	NA	NA	NA
Broadleaf deciduous medium	NA	Irvine	California	Sand canyon pkwy w/s btw crossland & towngate	no_info	0 to 15.24 cm	Irvine	NA	NA	NA	NA	NA	NA	NA	NA	NA	NA	NA	NA	NA	NA	NA	NA	NA	NA	NA	NA
Broadleaf deciduous medium	NA	Irvine	California	Woodbridge community park	no_info	0 to 15.24 cm	Irvine	NA	NA	NA	NA	NA	NA	NA	NA	NA	NA	NA	NA	NA	NA	NA	NA	NA	NA	NA	NA
Broadleaf deciduous medium	NA	Irvine	California	NA	no_info	0 to 15.24 cm	Irvine	NA	NA	NA	NA	NA	NA	NA	NA	NA	NA	NA	NA	NA	NA	NA	NA	NA	NA	NA	NA
Broadleaf deciduous medium	NA	Irvine	California	Deerwood to yale	no_info	0 to 15.24 cm	Irvine	NA	NA	NA	NA	NA	NA	NA	NA	NA	NA	NA	NA	NA	NA	NA	NA	NA	NA	NA	NA
Broadleaf deciduous medium	NA	Irvine	California	NA	no_info	0 to 15.24 cm	Irvine	NA	NA	NA	NA	NA	NA	NA	NA	NA	NA	NA	NA	NA	NA	NA	NA	NA	NA	NA	NA
Broadleaf deciduous medium	NA	Irvine	California	NA	no_info	0 to 15.24 cm	Irvine	NA	NA	NA	NA	NA	NA	NA	NA	NA	NA	NA	NA	NA	NA	NA	NA	NA	NA	NA	NA
Broadleaf deciduous medium	NA	Irvine	California	NA	no_info	0 to 15.24 cm	Irvine	NA	NA	NA	NA	NA	NA	NA	NA	NA	NA	NA	NA	NA	NA	NA	NA	NA	NA	NA	NA
Broadleaf deciduous medium	NA	Irvine	California	NA	no_info	0 to 15.24 cm	Irvine	NA	NA	NA	NA	NA	NA	NA	NA	NA	NA	NA	NA	NA	NA	NA	NA	NA	NA	NA	NA
Broadleaf deciduous medium	NA	Irvine	California	NA	no_info	0 to 15.24 cm	Irvine	NA	NA	NA	NA	NA	NA	NA	NA	NA	NA	NA	NA	NA	NA	NA	NA	NA	NA	NA	NA
Broadleaf deciduous medium	NA	Irvine	California	NA	no_info	0 to 15.24 cm	Irvine	NA	NA	NA	NA	NA	NA	NA	NA	NA	NA	NA	NA	NA	NA	NA	NA	NA	NA	NA	NA
Broadleaf deciduous medium	NA	Irvine	California	Regal to trabuco	no_info	0 to 15.24 cm	Irvine	NA	NA	NA	NA	NA	NA	NA	NA	NA	NA	NA	NA	NA	NA	NA	NA	NA	NA	NA	NA
Broadleaf deciduous medium	NA	Irvine	California	Btwn. ridge valley and silverado	no_info	0 to 15.24 cm	Irvine	NA	NA	NA	NA	NA	NA	NA	NA	NA	NA	NA	NA	NA	NA	NA	NA	NA	NA	NA	NA
Broadleaf deciduous medium	NA	Irvine	California	NA	no_info	0 to 15.24 cm	Irvine	NA	NA	NA	NA	NA	NA	NA	NA	NA	NA	NA	NA	NA	NA	NA	NA	NA	NA	NA	NA
Broadleaf deciduous medium	NA	Irvine	California	Keystone	no_info	0 to 15.24 cm	Irvine	NA	NA	NA	NA	NA	NA	NA	NA	NA	NA	NA	NA	NA	NA	NA	NA	NA	NA	NA	NA
Broadleaf deciduous medium	NA	Irvine	California	NA	no_info	0 to 15.24 cm	Irvine	NA	NA	NA	NA	NA	NA	NA	NA	NA	NA	NA	NA	NA	NA	NA	NA	NA	NA	NA	NA
Broadleaf deciduous medium	NA	Irvine	California	Groveland to journey	no_info	0 to 15.24 cm	Irvine	NA	NA	NA	NA	NA	NA	NA	NA	NA	NA	NA	NA	NA	NA	NA	NA	NA	NA	NA	NA
Broadleaf deciduous medium	NA	Irvine	California	Groveland to journey	no_info	0 to 15.24 cm	Irvine	NA	NA	NA	NA	NA	NA	NA	NA	NA	NA	NA	NA	NA	NA	NA	NA	NA	NA	NA	NA
Broadleaf deciduous medium	NA	Irvine	California	NA	no_info	0 to 15.24 cm	Irvine	NA	NA	NA	NA	NA	NA	NA	NA	NA	NA	NA	NA	NA	NA	NA	NA	NA	NA	NA	NA
Broadleaf deciduous medium	NA	Irvine	California	NA	no_info	0 to 15.24 cm	Irvine	NA	NA	NA	NA	NA	NA	NA	NA	NA	NA	NA	NA	NA	NA	NA	NA	NA	NA	NA	NA
Broadleaf deciduous medium	NA	Irvine	California	Keystone	no_info	0 to 15.24 cm	Irvine	NA	NA	NA	NA	NA	NA	NA	NA	NA	NA	NA	NA	NA	NA	NA	NA	NA	NA	NA	NA
Broadleaf deciduous medium	NA	Irvine	California	NA	no_info	0 to 15.24 cm	Irvine	NA	NA	NA	NA	NA	NA	NA	NA	NA	NA	NA	NA	NA	NA	NA	NA	NA	NA	NA	NA
Broadleaf deciduous medium	NA	Irvine	California	NA	no_info	0 to 15.24 cm	Irvine	NA	NA	NA	NA	NA	NA	NA	NA	NA	NA	NA	NA	NA	NA	NA	NA	NA	NA	NA	NA
Broadleaf deciduous medium	NA	Irvine	California	Vintage to jeffrey	no_info	0 to 15.24 cm	Irvine	NA	NA	NA	NA	NA	NA	NA	NA	NA	NA	NA	NA	NA	NA	NA	NA	NA	NA	NA	NA
Broadleaf deciduous medium	NA	Irvine	California	Vintage to jeffrey	no_info	0 to 15.24 cm	Irvine	NA	NA	NA	NA	NA	NA	NA	NA	NA	NA	NA	NA	NA	NA	NA	NA	NA	NA	NA	NA
Broadleaf deciduous medium	NA	Irvine	California	NA	no_info	0 to 15.24 cm	Irvine	NA	NA	NA	NA	NA	NA	NA	NA	NA	NA	NA	NA	NA	NA	NA	NA	NA	NA	NA	NA
Broadleaf deciduous medium	NA	Irvine	California	NA	no_info	0 to 15.24 cm	Irvine	NA	NA	NA	NA	NA	NA	NA	NA	NA	NA	NA	NA	NA	NA	NA	NA	NA	NA	NA	NA
Broadleaf deciduous medium	NA	Irvine	California	Deerwood to yale	no_info	0 to 15.24 cm	Irvine	NA	NA	NA	NA	NA	NA	NA	NA	NA	NA	NA	NA	NA	NA	NA	NA	NA	NA	NA	NA
Broadleaf deciduous medium	NA	Irvine	California	NA	no_info	0 to 15.24 cm	Irvine	NA	NA	NA	NA	NA	NA	NA	NA	NA	NA	NA	NA	NA	NA	NA	NA	NA	NA	NA	NA
Broadleaf deciduous medium	NA	Irvine	California	NA	no_info	0 to 15.24 cm	Irvine	NA	NA	NA	NA	NA	NA	NA	NA	NA	NA	NA	NA	NA	NA	NA	NA	NA	NA	NA	NA
Broadleaf deciduous medium	NA	Irvine	California	NA	no_info	0 to 15.24 cm	Irvine	NA	NA	NA	NA	NA	NA	NA	NA	NA	NA	NA	NA	NA	NA	NA	NA	NA	NA	NA	NA
Broadleaf deciduous medium	NA	Irvine	California	Vintage to jeffrey	no_info	0 to 15.24 cm	Irvine	NA	NA	NA	NA	NA	NA	NA	NA	NA	NA	NA	NA	NA	NA	NA	NA	NA	NA	NA	NA
Broadleaf deciduous medium	NA	Irvine	California	NA	no_info	0 to 15.24 cm	Irvine	NA	NA	NA	NA	NA	NA	NA	NA	NA	NA	NA	NA	NA	NA	NA	NA	NA	NA	NA	NA
Broadleaf deciduous medium	NA	Irvine	California	NA	no_info	0 to 15.24 cm	Irvine	NA	NA	NA	NA	NA	NA	NA	NA	NA	NA	NA	NA	NA	NA	NA	NA	NA	NA	NA	NA
Broadleaf deciduous medium	NA	Irvine	California	NA	no_info	0 to 15.24 cm	Irvine	NA	NA	NA	NA	NA	NA	NA	NA	NA	NA	NA	NA	NA	NA	NA	NA	NA	NA	NA	NA
Broadleaf deciduous medium	NA	Irvine	California	NA	no_info	0 to 15.24 cm	Irvine	NA	NA	NA	NA	NA	NA	NA	NA	NA	NA	NA	NA	NA	NA	NA	NA	NA	NA	NA	NA
Broadleaf deciduous medium	NA	Irvine	California	Sand canyon pkwy w/s btw crossland & towngate	no_info	0 to 15.24 cm	Irvine	NA	NA	NA	NA	NA	NA	NA	NA	NA	NA	NA	NA	NA	NA	NA	NA	NA	NA	NA	NA
Lemon bottlebrush	Callistemon citrinus	Irvine	California	NA	no_info	15.24 to 30.48 cm	Irvine	NA	NA	NA	NA	NA	NA	NA	NA	NA	NA	NA	NA	NA	NA	NA	NA	NA	NA	NA	NA
Lemon bottlebrush	Callistemon citrinus	Irvine	California	Parking lot north	no_info	0 to 15.24 cm	Irvine	NA	NA	NA	NA	NA	NA	NA	NA	NA	NA	NA	NA	NA	NA	NA	NA	NA	NA	NA	NA
Lemon bottlebrush	Callistemon citrinus	Irvine	California	Btwn. kazan st. and ryewood st.	no_info	0 to 15.24 cm	Irvine	NA	NA	NA	NA	NA	NA	NA	NA	NA	NA	NA	NA	NA	NA	NA	NA	NA	NA	NA	NA
Lemon bottlebrush	Callistemon citrinus	Irvine	California	Parking lot south	no_info	0 to 15.24 cm	Irvine	NA	NA	NA	NA	NA	NA	NA	NA	NA	NA	NA	NA	NA	NA	NA	NA	NA	NA	NA	NA
Lemon bottlebrush	Callistemon citrinus	Irvine	California	NA	no_info	0 to 15.24 cm	Irvine	NA	NA	NA	NA	NA	NA	NA	NA	NA	NA	NA	NA	NA	NA	NA	NA	NA	NA	NA	NA
Lemon bottlebrush	Callistemon citrinus	Irvine	California	NA	no_info	15.24 to 30.48 cm	Irvine	NA	NA	NA	NA	NA	NA	NA	NA	NA	NA	NA	NA	NA	NA	NA	NA	NA	NA	NA	NA
Lemon bottlebrush	Callistemon citrinus	Irvine	California	NA	no_info	0 to 15.24 cm	Irvine	NA	NA	NA	NA	NA	NA	NA	NA	NA	NA	NA	NA	NA	NA	NA	NA	NA	NA	NA	NA
Lemon bottlebrush	Callistemon citrinus	Irvine	California	Parking lot south	no_info	0 to 15.24 cm	Irvine	NA	NA	NA	NA	NA	NA	NA	NA	NA	NA	NA	NA	NA	NA	NA	NA	NA	NA	NA	NA
Lemon bottlebrush	Callistemon citrinus	Irvine	California	Edison / walnut trail - btwn culver and jeffrey	no_info	0 to 15.24 cm	Irvine	NA	NA	NA	NA	NA	NA	NA	NA	NA	NA	NA	NA	NA	NA	NA	NA	NA	NA	NA	NA
Lemon bottlebrush	Callistemon citrinus	Irvine	California	NA	no_info	0 to 15.24 cm	Irvine	NA	NA	NA	NA	NA	NA	NA	NA	NA	NA	NA	NA	NA	NA	NA	NA	NA	NA	NA	NA
Lemon bottlebrush	Callistemon citrinus	Irvine	California	NA	no_info	15.24 to 30.48 cm	Irvine	NA	NA	NA	NA	NA	NA	NA	NA	NA	NA	NA	NA	NA	NA	NA	NA	NA	NA	NA	NA
Lemon bottlebrush	Callistemon citrinus	Irvine	California	NA	no_info	15.24 to 30.48 cm	Irvine	NA	NA	NA	NA	NA	NA	NA	NA	NA	NA	NA	NA	NA	NA	NA	NA	NA	NA	NA	NA
Lemon bottlebrush	Callistemon citrinus	Irvine	California	NA	no_info	0 to 15.24 cm	Irvine	NA	NA	NA	NA	NA	NA	NA	NA	NA	NA	NA	NA	NA	NA	NA	NA	NA	NA	NA	NA
Lemon bottlebrush	Callistemon citrinus	Irvine	California	NA	no_info	0 to 15.24 cm	Irvine	NA	NA	NA	NA	NA	NA	NA	NA	NA	NA	NA	NA	NA	NA	NA	NA	NA	NA	NA	NA
Lemon bottlebrush	Callistemon citrinus	Irvine	California	NA	no_info	0 to 15.24 cm	Irvine	NA	NA	NA	NA	NA	NA	NA	NA	NA	NA	NA	NA	NA	NA	NA	NA	NA	NA	NA	NA
Lemon bottlebrush	Callistemon citrinus	Irvine	California	Riparian corridor	no_info	0 to 15.24 cm	Irvine	NA	NA	NA	NA	NA	NA	NA	NA	NA	NA	NA	NA	NA	NA	NA	NA	NA	NA	NA	NA
Lemon bottlebrush	Callistemon citrinus	Irvine	California	Parking lot north	no_info	0 to 15.24 cm	Irvine	NA	NA	NA	NA	NA	NA	NA	NA	NA	NA	NA	NA	NA	NA	NA	NA	NA	NA	NA	NA
Lemon bottlebrush	Callistemon citrinus	Irvine	California	Riparian corridor	no_info	0 to 15.24 cm	Irvine	NA	NA	NA	NA	NA	NA	NA	NA	NA	NA	NA	NA	NA	NA	NA	NA	NA	NA	NA	NA
Lemon bottlebrush	Callistemon citrinus	Irvine	California	NA	no_info	0 to 15.24 cm	Irvine	NA	NA	NA	NA	NA	NA	NA	NA	NA	NA	NA	NA	NA	NA	NA	NA	NA	NA	NA	NA
Lemon bottlebrush	Callistemon citrinus	Irvine	California	Parking lot south	no_info	0 to 15.24 cm	Irvine	NA	NA	NA	NA	NA	NA	NA	NA	NA	NA	NA	NA	NA	NA	NA	NA	NA	NA	NA	NA
Lemon bottlebrush	Callistemon citrinus	Irvine	California	NA	no_info	0 to 15.24 cm	Irvine	NA	NA	NA	NA	NA	NA	NA	NA	NA	NA	NA	NA	NA	NA	NA	NA	NA	NA	NA	NA
Lemon bottlebrush	Callistemon citrinus	Irvine	California	NA	no_info	0 to 15.24 cm	Irvine	NA	NA	NA	NA	NA	NA	NA	NA	NA	NA	NA	NA	NA	NA	NA	NA	NA	NA	NA	NA
Lemon bottlebrush	Callistemon citrinus	Irvine	California	Col. bill barber park	no_info	0 to 15.24 cm	Irvine	NA	NA	NA	NA	NA	NA	NA	NA	NA	NA	NA	NA	NA	NA	NA	NA	NA	NA	NA	NA
Lemon bottlebrush	Callistemon citrinus	Irvine	California	Parking lot north	no_info	0 to 15.24 cm	Irvine	NA	NA	NA	NA	NA	NA	NA	NA	NA	NA	NA	NA	NA	NA	NA	NA	NA	NA	NA	NA
Lemon bottlebrush	Callistemon citrinus	Irvine	California	NA	no_info	0 to 15.24 cm	Irvine	NA	NA	NA	NA	NA	NA	NA	NA	NA	NA	NA	NA	NA	NA	NA	NA	NA	NA	NA	NA
Lemon bottlebrush	Callistemon citrinus	Irvine	California	NA	no_info	15.24 to 30.48 cm	Irvine	NA	NA	NA	NA	NA	NA	NA	NA	NA	NA	NA	NA	NA	NA	NA	NA	NA	NA	NA	NA
Lemon bottlebrush	Callistemon citrinus	Irvine	California	Parking lot north	no_info	0 to 15.24 cm	Irvine	NA	NA	NA	NA	NA	NA	NA	NA	NA	NA	NA	NA	NA	NA	NA	NA	NA	NA	NA	NA
Lemon bottlebrush	Callistemon citrinus	Irvine	California	NA	no_info	0 to 15.24 cm	Irvine	NA	NA	NA	NA	NA	NA	NA	NA	NA	NA	NA	NA	NA	NA	NA	NA	NA	NA	NA	NA
Lemon bottlebrush	Callistemon citrinus	Irvine	California	Parking lot north	no_info	0 to 15.24 cm	Irvine	NA	NA	NA	NA	NA	NA	NA	NA	NA	NA	NA	NA	NA	NA	NA	NA	NA	NA	NA	NA
Lemon bottlebrush	Callistemon citrinus	Irvine	California	NA	no_info	0 to 15.24 cm	Irvine	NA	NA	NA	NA	NA	NA	NA	NA	NA	NA	NA	NA	NA	NA	NA	NA	NA	NA	NA	NA
Lemon bottlebrush	Callistemon citrinus	Irvine	California	NA	no_info	0 to 15.24 cm	Irvine	NA	NA	NA	NA	NA	NA	NA	NA	NA	NA	NA	NA	NA	NA	NA	NA	NA	NA	NA	NA
Lemon bottlebrush	Callistemon citrinus	Irvine	California	Parking lot south	no_info	0 to 15.24 cm	Irvine	NA	NA	NA	NA	NA	NA	NA	NA	NA	NA	NA	NA	NA	NA	NA	NA	NA	NA	NA	NA
Lemon bottlebrush	Callistemon citrinus	Irvine	California	Riparian corridor	no_info	0 to 15.24 cm	Irvine	NA	NA	NA	NA	NA	NA	NA	NA	NA	NA	NA	NA	NA	NA	NA	NA	NA	NA	NA	NA
Lemon bottlebrush	Callistemon citrinus	Irvine	California	NA	no_info	0 to 15.24 cm	Irvine	NA	NA	NA	NA	NA	NA	NA	NA	NA	NA	NA	NA	NA	NA	NA	NA	NA	NA	NA	NA
Lemon bottlebrush	Callistemon citrinus	Irvine	California	NA	no_info	30.48 to 45.72 cm	Irvine	NA	NA	NA	NA	NA	NA	NA	NA	NA	NA	NA	NA	NA	NA	NA	NA	NA	NA	NA	NA
Lemon bottlebrush	Callistemon citrinus	Irvine	California	Parking lot north	no_info	0 to 15.24 cm	Irvine	NA	NA	NA	NA	NA	NA	NA	NA	NA	NA	NA	NA	NA	NA	NA	NA	NA	NA	NA	NA
Lemon bottlebrush	Callistemon citrinus	Irvine	California	Parking lot north	no_info	0 to 15.24 cm	Irvine	NA	NA	NA	NA	NA	NA	NA	NA	NA	NA	NA	NA	NA	NA	NA	NA	NA	NA	NA	NA
Lemon bottlebrush	Callistemon citrinus	Irvine	California	Parking lot north	no_info	0 to 15.24 cm	Irvine	NA	NA	NA	NA	NA	NA	NA	NA	NA	NA	NA	NA	NA	NA	NA	NA	NA	NA	NA	NA
Lemon bottlebrush	Callistemon citrinus	Irvine	California	NA	no_info	0 to 15.24 cm	Irvine	NA	NA	NA	NA	NA	NA	NA	NA	NA	NA	NA	NA	NA	NA	NA	NA	NA	NA	NA	NA
Lemon bottlebrush	Callistemon citrinus	Irvine	California	Parking lot north	no_info	0 to 15.24 cm	Irvine	NA	NA	NA	NA	NA	NA	NA	NA	NA	NA	NA	NA	NA	NA	NA	NA	NA	NA	NA	NA
Lemon bottlebrush	Callistemon citrinus	Irvine	California	Parking lot south	no_info	0 to 15.24 cm	Irvine	NA	NA	NA	NA	NA	NA	NA	NA	NA	NA	NA	NA	NA	NA	NA	NA	NA	NA	NA	NA
Lemon bottlebrush	Callistemon citrinus	Irvine	California	Parking lot north	no_info	0 to 15.24 cm	Irvine	NA	NA	NA	NA	NA	NA	NA	NA	NA	NA	NA	NA	NA	NA	NA	NA	NA	NA	NA	NA
Lemon bottlebrush	Callistemon citrinus	Irvine	California	NA	no_info	0 to 15.24 cm	Irvine	NA	NA	NA	NA	NA	NA	NA	NA	NA	NA	NA	NA	NA	NA	NA	NA	NA	NA	NA	NA
Lemon bottlebrush	Callistemon citrinus	Irvine	California	Parking lot north	no_info	0 to 15.24 cm	Irvine	NA	NA	NA	NA	NA	NA	NA	NA	NA	NA	NA	NA	NA	NA	NA	NA	NA	NA	NA	NA
Lemon bottlebrush	Callistemon citrinus	Irvine	California	NA	no_info	0 to 15.24 cm	Irvine	NA	NA	NA	NA	NA	NA	NA	NA	NA	NA	NA	NA	NA	NA	NA	NA	NA	NA	NA	NA
Lemon bottlebrush	Callistemon citrinus	Irvine	California	Parking lot north	no_info	0 to 15.24 cm	Irvine	NA	NA	NA	NA	NA	NA	NA	NA	NA	NA	NA	NA	NA	NA	NA	NA	NA	NA	NA	NA
Lemon bottlebrush	Callistemon citrinus	Irvine	California	NA	no_info	15.24 to 30.48 cm	Irvine	NA	NA	NA	NA	NA	NA	NA	NA	NA	NA	NA	NA	NA	NA	NA	NA	NA	NA	NA	NA
Lemon bottlebrush	Callistemon citrinus	Irvine	California	Parking lot south	no_info	0 to 15.24 cm	Irvine	NA	NA	NA	NA	NA	NA	NA	NA	NA	NA	NA	NA	NA	NA	NA	NA	NA	NA	NA	NA
Lemon bottlebrush	Callistemon citrinus	Irvine	California	NA	no_info	0 to 15.24 cm	Irvine	NA	NA	NA	NA	NA	NA	NA	NA	NA	NA	NA	NA	NA	NA	NA	NA	NA	NA	NA	NA
Lemon bottlebrush	Callistemon citrinus	Irvine	California	Btwn. kazan st. and ryewood st.	no_info	0 to 15.24 cm	Irvine	NA	NA	NA	NA	NA	NA	NA	NA	NA	NA	NA	NA	NA	NA	NA	NA	NA	NA	NA	NA
Lemon bottlebrush	Callistemon citrinus	Irvine	California	NA	no_info	0 to 15.24 cm	Irvine	NA	NA	NA	NA	NA	NA	NA	NA	NA	NA	NA	NA	NA	NA	NA	NA	NA	NA	NA	NA
Lemon bottlebrush	Callistemon citrinus	Irvine	California	Parking lot south	no_info	0 to 15.24 cm	Irvine	NA	NA	NA	NA	NA	NA	NA	NA	NA	NA	NA	NA	NA	NA	NA	NA	NA	NA	NA	NA
Lemon bottlebrush	Callistemon citrinus	Irvine	California	NA	no_info	0 to 15.24 cm	Irvine	NA	NA	NA	NA	NA	NA	NA	NA	NA	NA	NA	NA	NA	NA	NA	NA	NA	NA	NA	NA
Lemon bottlebrush	Callistemon citrinus	Irvine	California	Parking lot north	no_info	0 to 15.24 cm	Irvine	NA	NA	NA	NA	NA	NA	NA	NA	NA	NA	NA	NA	NA	NA	NA	NA	NA	NA	NA	NA
Lemon bottlebrush	Callistemon citrinus	Irvine	California	NA	no_info	0 to 15.24 cm	Irvine	NA	NA	NA	NA	NA	NA	NA	NA	NA	NA	NA	NA	NA	NA	NA	NA	NA	NA	NA	NA
Lemon bottlebrush	Callistemon citrinus	Irvine	California	Parking lot north	no_info	0 to 15.24 cm	Irvine	NA	NA	NA	NA	NA	NA	NA	NA	NA	NA	NA	NA	NA	NA	NA	NA	NA	NA	NA	NA
Lemon bottlebrush	Callistemon citrinus	Irvine	California	NA	no_info	0 to 15.24 cm	Irvine	NA	NA	NA	NA	NA	NA	NA	NA	NA	NA	NA	NA	NA	NA	NA	NA	NA	NA	NA	NA
Lemon bottlebrush	Callistemon citrinus	Irvine	California	NA	no_info	0 to 15.24 cm	Irvine	NA	NA	NA	NA	NA	NA	NA	NA	NA	NA	NA	NA	NA	NA	NA	NA	NA	NA	NA	NA
Lemon bottlebrush	Callistemon citrinus	Irvine	California	NA	no_info	0 to 15.24 cm	Irvine	NA	NA	NA	NA	NA	NA	NA	NA	NA	NA	NA	NA	NA	NA	NA	NA	NA	NA	NA	NA
Lemon bottlebrush	Callistemon citrinus	Irvine	California	Near intersection of p. westpark	no_info	0 to 15.24 cm	Irvine	NA	NA	NA	NA	NA	NA	NA	NA	NA	NA	NA	NA	NA	NA	NA	NA	NA	NA	NA	NA
Lemon bottlebrush	Callistemon citrinus	Irvine	California	Parking lot north	no_info	0 to 15.24 cm	Irvine	NA	NA	NA	NA	NA	NA	NA	NA	NA	NA	NA	NA	NA	NA	NA	NA	NA	NA	NA	NA
Lemon bottlebrush	Callistemon citrinus	Irvine	California	NA	no_info	0 to 15.24 cm	Irvine	NA	NA	NA	NA	NA	NA	NA	NA	NA	NA	NA	NA	NA	NA	NA	NA	NA	NA	NA	NA
Lemon bottlebrush	Callistemon citrinus	Irvine	California	NA	no_info	0 to 15.24 cm	Irvine	NA	NA	NA	NA	NA	NA	NA	NA	NA	NA	NA	NA	NA	NA	NA	NA	NA	NA	NA	NA
Lemon bottlebrush	Callistemon citrinus	Irvine	California	Parking lot south	no_info	0 to 15.24 cm	Irvine	NA	NA	NA	NA	NA	NA	NA	NA	NA	NA	NA	NA	NA	NA	NA	NA	NA	NA	NA	NA
Lemon bottlebrush	Callistemon citrinus	Irvine	California	NA	no_info	15.24 to 30.48 cm	Irvine	NA	NA	NA	NA	NA	NA	NA	NA	NA	NA	NA	NA	NA	NA	NA	NA	NA	NA	NA	NA
Lemon bottlebrush	Callistemon citrinus	Irvine	California	NA	no_info	0 to 15.24 cm	Irvine	NA	NA	NA	NA	NA	NA	NA	NA	NA	NA	NA	NA	NA	NA	NA	NA	NA	NA	NA	NA
Lemon bottlebrush	Callistemon citrinus	Irvine	California	NA	no_info	0 to 15.24 cm	Irvine	NA	NA	NA	NA	NA	NA	NA	NA	NA	NA	NA	NA	NA	NA	NA	NA	NA	NA	NA	NA
Lemon bottlebrush	Callistemon citrinus	Irvine	California	Operations support facility	no_info	0 to 15.24 cm	Irvine	NA	NA	NA	NA	NA	NA	NA	NA	NA	NA	NA	NA	NA	NA	NA	NA	NA	NA	NA	NA
Lemon bottlebrush	Callistemon citrinus	Irvine	California	Civic center	no_info	0 to 15.24 cm	Irvine	NA	NA	NA	NA	NA	NA	NA	NA	NA	NA	NA	NA	NA	NA	NA	NA	NA	NA	NA	NA
Lemon bottlebrush	Callistemon citrinus	Irvine	California	Btwn. kazan st. and ryewood st.	no_info	0 to 15.24 cm	Irvine	NA	NA	NA	NA	NA	NA	NA	NA	NA	NA	NA	NA	NA	NA	NA	NA	NA	NA	NA	NA
Lemon bottlebrush	Callistemon citrinus	Irvine	California	Parking lot south	no_info	0 to 15.24 cm	Irvine	NA	NA	NA	NA	NA	NA	NA	NA	NA	NA	NA	NA	NA	NA	NA	NA	NA	NA	NA	NA
Lemon bottlebrush	Callistemon citrinus	Irvine	California	NA	no_info	0 to 15.24 cm	Irvine	NA	NA	NA	NA	NA	NA	NA	NA	NA	NA	NA	NA	NA	NA	NA	NA	NA	NA	NA	NA
Lemon bottlebrush	Callistemon citrinus	Irvine	California	Near intersection of p. westpark	no_info	0 to 15.24 cm	Irvine	NA	NA	NA	NA	NA	NA	NA	NA	NA	NA	NA	NA	NA	NA	NA	NA	NA	NA	NA	NA
Lemon bottlebrush	Callistemon citrinus	Irvine	California	Parking lot north	no_info	0 to 15.24 cm	Irvine	NA	NA	NA	NA	NA	NA	NA	NA	NA	NA	NA	NA	NA	NA	NA	NA	NA	NA	NA	NA
Lemon bottlebrush	Callistemon citrinus	Irvine	California	Parking lot south	no_info	0 to 15.24 cm	Irvine	NA	NA	NA	NA	NA	NA	NA	NA	NA	NA	NA	NA	NA	NA	NA	NA	NA	NA	NA	NA
Lemon bottlebrush	Callistemon citrinus	Irvine	California	NA	no_info	0 to 15.24 cm	Irvine	NA	NA	NA	NA	NA	NA	NA	NA	NA	NA	NA	NA	NA	NA	NA	NA	NA	NA	NA	NA
Lemon bottlebrush	Callistemon citrinus	Irvine	California	Nature center	no_info	15.24 to 30.48 cm	Irvine	NA	NA	NA	NA	NA	NA	NA	NA	NA	NA	NA	NA	NA	NA	NA	NA	NA	NA	NA	NA
Lemon bottlebrush	Callistemon citrinus	Irvine	California	Civic center	no_info	0 to 15.24 cm	Irvine	NA	NA	NA	NA	NA	NA	NA	NA	NA	NA	NA	NA	NA	NA	NA	NA	NA	NA	NA	NA
Lemon bottlebrush	Callistemon citrinus	Irvine	California	NA	no_info	15.24 to 30.48 cm	Irvine	NA	NA	NA	NA	NA	NA	NA	NA	NA	NA	NA	NA	NA	NA	NA	NA	NA	NA	NA	NA
Lemon bottlebrush	Callistemon citrinus	Irvine	California	Riparian corridor	no_info	0 to 15.24 cm	Irvine	NA	NA	NA	NA	NA	NA	NA	NA	NA	NA	NA	NA	NA	NA	NA	NA	NA	NA	NA	NA
Lemon bottlebrush	Callistemon citrinus	Irvine	California	Hicks canyon greenbelt	no_info	0 to 15.24 cm	Irvine	NA	NA	NA	NA	NA	NA	NA	NA	NA	NA	NA	NA	NA	NA	NA	NA	NA	NA	NA	NA
Lemon bottlebrush	Callistemon citrinus	Irvine	California	NA	no_info	0 to 15.24 cm	Irvine	NA	NA	NA	NA	NA	NA	NA	NA	NA	NA	NA	NA	NA	NA	NA	NA	NA	NA	NA	NA
Lemon bottlebrush	Callistemon citrinus	Irvine	California	NA	no_info	0 to 15.24 cm	Irvine	NA	NA	NA	NA	NA	NA	NA	NA	NA	NA	NA	NA	NA	NA	NA	NA	NA	NA	NA	NA
Lemon bottlebrush	Callistemon citrinus	Irvine	California	Civic center	no_info	0 to 15.24 cm	Irvine	NA	NA	NA	NA	NA	NA	NA	NA	NA	NA	NA	NA	NA	NA	NA	NA	NA	NA	NA	NA
Lemon bottlebrush	Callistemon citrinus	Irvine	California	Parking lot south	no_info	0 to 15.24 cm	Irvine	NA	NA	NA	NA	NA	NA	NA	NA	NA	NA	NA	NA	NA	NA	NA	NA	NA	NA	NA	NA
Lemon bottlebrush	Callistemon citrinus	Irvine	California	NA	no_info	30.48 to 45.72 cm	Irvine	NA	NA	NA	NA	NA	NA	NA	NA	NA	NA	NA	NA	NA	NA	NA	NA	NA	NA	NA	NA
Lemon bottlebrush	Callistemon citrinus	Irvine	California	Parking lot south	no_info	0 to 15.24 cm	Irvine	NA	NA	NA	NA	NA	NA	NA	NA	NA	NA	NA	NA	NA	NA	NA	NA	NA	NA	NA	NA
Lemon bottlebrush	Callistemon citrinus	Irvine	California	NA	no_info	0 to 15.24 cm	Irvine	NA	NA	NA	NA	NA	NA	NA	NA	NA	NA	NA	NA	NA	NA	NA	NA	NA	NA	NA	NA
Lemon bottlebrush	Callistemon citrinus	Irvine	California	NA	no_info	0 to 15.24 cm	Irvine	NA	NA	NA	NA	NA	NA	NA	NA	NA	NA	NA	NA	NA	NA	NA	NA	NA	NA	NA	NA
Lemon bottlebrush	Callistemon citrinus	Irvine	California	Riparian corridor	no_info	0 to 15.24 cm	Irvine	NA	NA	NA	NA	NA	NA	NA	NA	NA	NA	NA	NA	NA	NA	NA	NA	NA	NA	NA	NA
Lemon bottlebrush	Callistemon citrinus	Irvine	California	NA	no_info	0 to 15.24 cm	Irvine	NA	NA	NA	NA	NA	NA	NA	NA	NA	NA	NA	NA	NA	NA	NA	NA	NA	NA	NA	NA
Lemon bottlebrush	Callistemon citrinus	Irvine	California	Nature center	no_info	0 to 15.24 cm	Irvine	NA	NA	NA	NA	NA	NA	NA	NA	NA	NA	NA	NA	NA	NA	NA	NA	NA	NA	NA	NA
Lemon bottlebrush	Callistemon citrinus	Irvine	California	NA	no_info	0 to 15.24 cm	Irvine	NA	NA	NA	NA	NA	NA	NA	NA	NA	NA	NA	NA	NA	NA	NA	NA	NA	NA	NA	NA
Lemon bottlebrush	Callistemon citrinus	Irvine	California	NA	no_info	0 to 15.24 cm	Irvine	NA	NA	NA	NA	NA	NA	NA	NA	NA	NA	NA	NA	NA	NA	NA	NA	NA	NA	NA	NA
Lemon bottlebrush	Callistemon citrinus	Irvine	California	NA	no_info	0 to 15.24 cm	Irvine	NA	NA	NA	NA	NA	NA	NA	NA	NA	NA	NA	NA	NA	NA	NA	NA	NA	NA	NA	NA
Lemon bottlebrush	Callistemon citrinus	Irvine	California	Civic center	no_info	0 to 15.24 cm	Irvine	NA	NA	NA	NA	NA	NA	NA	NA	NA	NA	NA	NA	NA	NA	NA	NA	NA	NA	NA	NA
Lemon bottlebrush	Callistemon citrinus	Irvine	California	Animal care center	no_info	0 to 15.24 cm	Irvine	NA	NA	NA	NA	NA	NA	NA	NA	NA	NA	NA	NA	NA	NA	NA	NA	NA	NA	NA	NA
Lemon bottlebrush	Callistemon citrinus	Irvine	California	Parking lot north	no_info	0 to 15.24 cm	Irvine	NA	NA	NA	NA	NA	NA	NA	NA	NA	NA	NA	NA	NA	NA	NA	NA	NA	NA	NA	NA
Lemon bottlebrush	Callistemon citrinus	Irvine	California	Parking lot south	no_info	0 to 15.24 cm	Irvine	NA	NA	NA	NA	NA	NA	NA	NA	NA	NA	NA	NA	NA	NA	NA	NA	NA	NA	NA	NA
Lemon bottlebrush	Callistemon citrinus	Irvine	California	Parking lot south	no_info	0 to 15.24 cm	Irvine	NA	NA	NA	NA	NA	NA	NA	NA	NA	NA	NA	NA	NA	NA	NA	NA	NA	NA	NA	NA
Lemon bottlebrush	Callistemon citrinus	Irvine	California	NA	no_info	0 to 15.24 cm	Irvine	NA	NA	NA	NA	NA	NA	NA	NA	NA	NA	NA	NA	NA	NA	NA	NA	NA	NA	NA	NA
Lemon bottlebrush	Callistemon citrinus	Irvine	California	Parking lot south	no_info	0 to 15.24 cm	Irvine	NA	NA	NA	NA	NA	NA	NA	NA	NA	NA	NA	NA	NA	NA	NA	NA	NA	NA	NA	NA
Lemon bottlebrush	Callistemon citrinus	Irvine	California	Parking lot north	no_info	0 to 15.24 cm	Irvine	NA	NA	NA	NA	NA	NA	NA	NA	NA	NA	NA	NA	NA	NA	NA	NA	NA	NA	NA	NA
Lemon bottlebrush	Callistemon citrinus	Irvine	California	Btwn. sky park e and red hill ave.	no_info	0 to 15.24 cm	Irvine	NA	NA	NA	NA	NA	NA	NA	NA	NA	NA	NA	NA	NA	NA	NA	NA	NA	NA	NA	NA
Lemon bottlebrush	Callistemon citrinus	Irvine	California	Parking lot south	no_info	0 to 15.24 cm	Irvine	NA	NA	NA	NA	NA	NA	NA	NA	NA	NA	NA	NA	NA	NA	NA	NA	NA	NA	NA	NA
Lemon bottlebrush	Callistemon citrinus	Irvine	California	Parking lot south	no_info	0 to 15.24 cm	Irvine	NA	NA	NA	NA	NA	NA	NA	NA	NA	NA	NA	NA	NA	NA	NA	NA	NA	NA	NA	NA
Lemon bottlebrush	Callistemon citrinus	Irvine	California	Parking lot north	no_info	0 to 15.24 cm	Irvine	NA	NA	NA	NA	NA	NA	NA	NA	NA	NA	NA	NA	NA	NA	NA	NA	NA	NA	NA	NA
Lemon bottlebrush	Callistemon citrinus	Irvine	California	NA	no_info	0 to 15.24 cm	Irvine	NA	NA	NA	NA	NA	NA	NA	NA	NA	NA	NA	NA	NA	NA	NA	NA	NA	NA	NA	NA
Lemon bottlebrush	Callistemon citrinus	Irvine	California	NA	no_info	15.24 to 30.48 cm	Irvine	NA	NA	NA	NA	NA	NA	NA	NA	NA	NA	NA	NA	NA	NA	NA	NA	NA	NA	NA	NA
Lemon bottlebrush	Callistemon citrinus	Irvine	California	NA	no_info	0 to 15.24 cm	Irvine	NA	NA	NA	NA	NA	NA	NA	NA	NA	NA	NA	NA	NA	NA	NA	NA	NA	NA	NA	NA
Lemon bottlebrush	Callistemon citrinus	Irvine	California	NA	no_info	0 to 15.24 cm	Irvine	NA	NA	NA	NA	NA	NA	NA	NA	NA	NA	NA	NA	NA	NA	NA	NA	NA	NA	NA	NA
Lemon bottlebrush	Callistemon citrinus	Irvine	California	Parking lot south	no_info	0 to 15.24 cm	Irvine	NA	NA	NA	NA	NA	NA	NA	NA	NA	NA	NA	NA	NA	NA	NA	NA	NA	NA	NA	NA
Lemon bottlebrush	Callistemon citrinus	Irvine	California	NA	no_info	0 to 15.24 cm	Irvine	NA	NA	NA	NA	NA	NA	NA	NA	NA	NA	NA	NA	NA	NA	NA	NA	NA	NA	NA	NA
Lemon bottlebrush	Callistemon citrinus	Irvine	California	NA	no_info	0 to 15.24 cm	Irvine	NA	NA	NA	NA	NA	NA	NA	NA	NA	NA	NA	NA	NA	NA	NA	NA	NA	NA	NA	NA
Lemon bottlebrush	Callistemon citrinus	Irvine	California	NA	no_info	0 to 15.24 cm	Irvine	NA	NA	NA	NA	NA	NA	NA	NA	NA	NA	NA	NA	NA	NA	NA	NA	NA	NA	NA	NA
Lemon bottlebrush	Callistemon citrinus	Irvine	California	NA	no_info	0 to 15.24 cm	Irvine	NA	NA	NA	NA	NA	NA	NA	NA	NA	NA	NA	NA	NA	NA	NA	NA	NA	NA	NA	NA
Lemon bottlebrush	Callistemon citrinus	Irvine	California	Parking lot north	no_info	0 to 15.24 cm	Irvine	NA	NA	NA	NA	NA	NA	NA	NA	NA	NA	NA	NA	NA	NA	NA	NA	NA	NA	NA	NA
Lemon bottlebrush	Callistemon citrinus	Irvine	California	NA	no_info	0 to 15.24 cm	Irvine	NA	NA	NA	NA	NA	NA	NA	NA	NA	NA	NA	NA	NA	NA	NA	NA	NA	NA	NA	NA
Lemon bottlebrush	Callistemon citrinus	Irvine	California	NA	no_info	15.24 to 30.48 cm	Irvine	NA	NA	NA	NA	NA	NA	NA	NA	NA	NA	NA	NA	NA	NA	NA	NA	NA	NA	NA	NA
Lemon bottlebrush	Callistemon citrinus	Irvine	California	Riparian corridor	no_info	0 to 15.24 cm	Irvine	NA	NA	NA	NA	NA	NA	NA	NA	NA	NA	NA	NA	NA	NA	NA	NA	NA	NA	NA	NA
Lemon bottlebrush	Callistemon citrinus	Irvine	California	Parking lot south	no_info	0 to 15.24 cm	Irvine	NA	NA	NA	NA	NA	NA	NA	NA	NA	NA	NA	NA	NA	NA	NA	NA	NA	NA	NA	NA
Lemon bottlebrush	Callistemon citrinus	Irvine	California	NA	no_info	0 to 15.24 cm	Irvine	NA	NA	NA	NA	NA	NA	NA	NA	NA	NA	NA	NA	NA	NA	NA	NA	NA	NA	NA	NA
Lemon bottlebrush	Callistemon citrinus	Irvine	California	Near intersection of p. westpark	no_info	15.24 to 30.48 cm	Irvine	NA	NA	NA	NA	NA	NA	NA	NA	NA	NA	NA	NA	NA	NA	NA	NA	NA	NA	NA	NA
Lemon bottlebrush	Callistemon citrinus	Irvine	California	NA	no_info	0 to 15.24 cm	Irvine	NA	NA	NA	NA	NA	NA	NA	NA	NA	NA	NA	NA	NA	NA	NA	NA	NA	NA	NA	NA
Lemon bottlebrush	Callistemon citrinus	Irvine	California	Parking lot north	no_info	0 to 15.24 cm	Irvine	NA	NA	NA	NA	NA	NA	NA	NA	NA	NA	NA	NA	NA	NA	NA	NA	NA	NA	NA	NA
Lemon bottlebrush	Callistemon citrinus	Irvine	California	NA	no_info	0 to 15.24 cm	Irvine	NA	NA	NA	NA	NA	NA	NA	NA	NA	NA	NA	NA	NA	NA	NA	NA	NA	NA	NA	NA
Lemon bottlebrush	Callistemon citrinus	Irvine	California	Parking lot south	no_info	0 to 15.24 cm	Irvine	NA	NA	NA	NA	NA	NA	NA	NA	NA	NA	NA	NA	NA	NA	NA	NA	NA	NA	NA	NA
Lemon bottlebrush	Callistemon citrinus	Irvine	California	Parking lot south	no_info	0 to 15.24 cm	Irvine	NA	NA	NA	NA	NA	NA	NA	NA	NA	NA	NA	NA	NA	NA	NA	NA	NA	NA	NA	NA
Lemon bottlebrush	Callistemon citrinus	Irvine	California	Btwn. main st. and sky park e	no_info	0 to 15.24 cm	Irvine	NA	NA	NA	NA	NA	NA	NA	NA	NA	NA	NA	NA	NA	NA	NA	NA	NA	NA	NA	NA
Lemon bottlebrush	Callistemon citrinus	Irvine	California	NA	no_info	0 to 15.24 cm	Irvine	NA	NA	NA	NA	NA	NA	NA	NA	NA	NA	NA	NA	NA	NA	NA	NA	NA	NA	NA	NA
Lemon bottlebrush	Callistemon citrinus	Irvine	California	NA	no_info	0 to 15.24 cm	Irvine	NA	NA	NA	NA	NA	NA	NA	NA	NA	NA	NA	NA	NA	NA	NA	NA	NA	NA	NA	NA
Lemon bottlebrush	Callistemon citrinus	Irvine	California	NA	no_info	0 to 15.24 cm	Irvine	NA	NA	NA	NA	NA	NA	NA	NA	NA	NA	NA	NA	NA	NA	NA	NA	NA	NA	NA	NA
Lemon bottlebrush	Callistemon citrinus	Irvine	California	Btwn. kazan st. and ryewood st.	no_info	0 to 15.24 cm	Irvine	NA	NA	NA	NA	NA	NA	NA	NA	NA	NA	NA	NA	NA	NA	NA	NA	NA	NA	NA	NA
Lemon bottlebrush	Callistemon citrinus	Irvine	California	Parking lot north	no_info	0 to 15.24 cm	Irvine	NA	NA	NA	NA	NA	NA	NA	NA	NA	NA	NA	NA	NA	NA	NA	NA	NA	NA	NA	NA
Lemon bottlebrush	Callistemon citrinus	Irvine	California	NA	no_info	15.24 to 30.48 cm	Irvine	NA	NA	NA	NA	NA	NA	NA	NA	NA	NA	NA	NA	NA	NA	NA	NA	NA	NA	NA	NA
Lemon bottlebrush	Callistemon citrinus	Irvine	California	NA	no_info	0 to 15.24 cm	Irvine	NA	NA	NA	NA	NA	NA	NA	NA	NA	NA	NA	NA	NA	NA	NA	NA	NA	NA	NA	NA
Lemon bottlebrush	Callistemon citrinus	Irvine	California	Parking lot north	no_info	0 to 15.24 cm	Irvine	NA	NA	NA	NA	NA	NA	NA	NA	NA	NA	NA	NA	NA	NA	NA	NA	NA	NA	NA	NA
Lemon bottlebrush	Callistemon citrinus	Irvine	California	Parking lot north	no_info	0 to 15.24 cm	Irvine	NA	NA	NA	NA	NA	NA	NA	NA	NA	NA	NA	NA	NA	NA	NA	NA	NA	NA	NA	NA
Lemon bottlebrush	Callistemon citrinus	Irvine	California	Parking lot north	no_info	0 to 15.24 cm	Irvine	NA	NA	NA	NA	NA	NA	NA	NA	NA	NA	NA	NA	NA	NA	NA	NA	NA	NA	NA	NA
Lemon bottlebrush	Callistemon citrinus	Irvine	California	Parking lot north	no_info	0 to 15.24 cm	Irvine	NA	NA	NA	NA	NA	NA	NA	NA	NA	NA	NA	NA	NA	NA	NA	NA	NA	NA	NA	NA
Lemon bottlebrush	Callistemon citrinus	Irvine	California	NA	no_info	0 to 15.24 cm	Irvine	NA	NA	NA	NA	NA	NA	NA	NA	NA	NA	NA	NA	NA	NA	NA	NA	NA	NA	NA	NA
Lemon bottlebrush	Callistemon citrinus	Irvine	California	Riparian corridor	no_info	0 to 15.24 cm	Irvine	NA	NA	NA	NA	NA	NA	NA	NA	NA	NA	NA	NA	NA	NA	NA	NA	NA	NA	NA	NA
Lemon bottlebrush	Callistemon citrinus	Irvine	California	Col. bill barber park	no_info	0 to 15.24 cm	Irvine	NA	NA	NA	NA	NA	NA	NA	NA	NA	NA	NA	NA	NA	NA	NA	NA	NA	NA	NA	NA
Lemon bottlebrush	Callistemon citrinus	Irvine	California	NA	no_info	0 to 15.24 cm	Irvine	NA	NA	NA	NA	NA	NA	NA	NA	NA	NA	NA	NA	NA	NA	NA	NA	NA	NA	NA	NA
Lemon bottlebrush	Callistemon citrinus	Irvine	California	NA	no_info	0 to 15.24 cm	Irvine	NA	NA	NA	NA	NA	NA	NA	NA	NA	NA	NA	NA	NA	NA	NA	NA	NA	NA	NA	NA
Lemon bottlebrush	Callistemon citrinus	Irvine	California	Operations support facility	no_info	0 to 15.24 cm	Irvine	NA	NA	NA	NA	NA	NA	NA	NA	NA	NA	NA	NA	NA	NA	NA	NA	NA	NA	NA	NA
Lemon bottlebrush	Callistemon citrinus	Irvine	California	Riparian corridor	no_info	0 to 15.24 cm	Irvine	NA	NA	NA	NA	NA	NA	NA	NA	NA	NA	NA	NA	NA	NA	NA	NA	NA	NA	NA	NA
Lemon bottlebrush	Callistemon citrinus	Irvine	California	Btwn. main st. and sky park e	no_info	0 to 15.24 cm	Irvine	NA	NA	NA	NA	NA	NA	NA	NA	NA	NA	NA	NA	NA	NA	NA	NA	NA	NA	NA	NA
Lemon bottlebrush	Callistemon citrinus	Irvine	California	NA	no_info	0 to 15.24 cm	Irvine	NA	NA	NA	NA	NA	NA	NA	NA	NA	NA	NA	NA	NA	NA	NA	NA	NA	NA	NA	NA
Lemon bottlebrush	Callistemon citrinus	Irvine	California	NA	no_info	0 to 15.24 cm	Irvine	NA	NA	NA	NA	NA	NA	NA	NA	NA	NA	NA	NA	NA	NA	NA	NA	NA	NA	NA	NA
Lemon bottlebrush	Callistemon citrinus	Irvine	California	Parking lot south	no_info	0 to 15.24 cm	Irvine	NA	NA	NA	NA	NA	NA	NA	NA	NA	NA	NA	NA	NA	NA	NA	NA	NA	NA	NA	NA
Lemon bottlebrush	Callistemon citrinus	Irvine	California	NA	no_info	0 to 15.24 cm	Irvine	NA	NA	NA	NA	NA	NA	NA	NA	NA	NA	NA	NA	NA	NA	NA	NA	NA	NA	NA	NA
Lemon bottlebrush	Callistemon citrinus	Irvine	California	NA	no_info	0 to 15.24 cm	Irvine	NA	NA	NA	NA	NA	NA	NA	NA	NA	NA	NA	NA	NA	NA	NA	NA	NA	NA	NA	NA
Lemon bottlebrush	Callistemon citrinus	Irvine	California	Parking lot south	no_info	0 to 15.24 cm	Irvine	NA	NA	NA	NA	NA	NA	NA	NA	NA	NA	NA	NA	NA	NA	NA	NA	NA	NA	NA	NA
Lemon bottlebrush	Callistemon citrinus	Irvine	California	Parking lot south	no_info	0 to 15.24 cm	Irvine	NA	NA	NA	NA	NA	NA	NA	NA	NA	NA	NA	NA	NA	NA	NA	NA	NA	NA	NA	NA
Lemon bottlebrush	Callistemon citrinus	Irvine	California	Civic center	no_info	0 to 15.24 cm	Irvine	NA	NA	NA	NA	NA	NA	NA	NA	NA	NA	NA	NA	NA	NA	NA	NA	NA	NA	NA	NA
Lemon bottlebrush	Callistemon citrinus	Irvine	California	Parking lot north	no_info	0 to 15.24 cm	Irvine	NA	NA	NA	NA	NA	NA	NA	NA	NA	NA	NA	NA	NA	NA	NA	NA	NA	NA	NA	NA
Lemon bottlebrush	Callistemon citrinus	Irvine	California	Parking lot south	no_info	0 to 15.24 cm	Irvine	NA	NA	NA	NA	NA	NA	NA	NA	NA	NA	NA	NA	NA	NA	NA	NA	NA	NA	NA	NA
Lemon bottlebrush	Callistemon citrinus	Irvine	California	NA	no_info	0 to 15.24 cm	Irvine	NA	NA	NA	NA	NA	NA	NA	NA	NA	NA	NA	NA	NA	NA	NA	NA	NA	NA	NA	NA
Lemon bottlebrush	Callistemon citrinus	Irvine	California	Parking lot south	no_info	0 to 15.24 cm	Irvine	NA	NA	NA	NA	NA	NA	NA	NA	NA	NA	NA	NA	NA	NA	NA	NA	NA	NA	NA	NA
Lemon bottlebrush	Callistemon citrinus	Irvine	California	Parking lot south	no_info	0 to 15.24 cm	Irvine	NA	NA	NA	NA	NA	NA	NA	NA	NA	NA	NA	NA	NA	NA	NA	NA	NA	NA	NA	NA
Lemon bottlebrush	Callistemon citrinus	Irvine	California	NA	no_info	0 to 15.24 cm	Irvine	NA	NA	NA	NA	NA	NA	NA	NA	NA	NA	NA	NA	NA	NA	NA	NA	NA	NA	NA	NA
Lemon bottlebrush	Callistemon citrinus	Irvine	California	Operations support facility	no_info	0 to 15.24 cm	Irvine	NA	NA	NA	NA	NA	NA	NA	NA	NA	NA	NA	NA	NA	NA	NA	NA	NA	NA	NA	NA
Lemon bottlebrush	Callistemon citrinus	Irvine	California	Parking lot north	no_info	0 to 15.24 cm	Irvine	NA	NA	NA	NA	NA	NA	NA	NA	NA	NA	NA	NA	NA	NA	NA	NA	NA	NA	NA	NA
Lemon bottlebrush	Callistemon citrinus	Irvine	California	NA	no_info	0 to 15.24 cm	Irvine	NA	NA	NA	NA	NA	NA	NA	NA	NA	NA	NA	NA	NA	NA	NA	NA	NA	NA	NA	NA
Lemon bottlebrush	Callistemon citrinus	Irvine	California	NA	no_info	0 to 15.24 cm	Irvine	NA	NA	NA	NA	NA	NA	NA	NA	NA	NA	NA	NA	NA	NA	NA	NA	NA	NA	NA	NA
Lemon bottlebrush	Callistemon citrinus	Irvine	California	NA	no_info	0 to 15.24 cm	Irvine	NA	NA	NA	NA	NA	NA	NA	NA	NA	NA	NA	NA	NA	NA	NA	NA	NA	NA	NA	NA
Lemon bottlebrush	Callistemon citrinus	Irvine	California	NA	no_info	0 to 15.24 cm	Irvine	NA	NA	NA	NA	NA	NA	NA	NA	NA	NA	NA	NA	NA	NA	NA	NA	NA	NA	NA	NA
Lemon bottlebrush	Callistemon citrinus	Irvine	California	Operations support facility	no_info	0 to 15.24 cm	Irvine	NA	NA	NA	NA	NA	NA	NA	NA	NA	NA	NA	NA	NA	NA	NA	NA	NA	NA	NA	NA
Lemon bottlebrush	Callistemon citrinus	Irvine	California	Riparian corridor	no_info	0 to 15.24 cm	Irvine	NA	NA	NA	NA	NA	NA	NA	NA	NA	NA	NA	NA	NA	NA	NA	NA	NA	NA	NA	NA
Lemon bottlebrush	Callistemon citrinus	Irvine	California	Parking lot north	no_info	0 to 15.24 cm	Irvine	NA	NA	NA	NA	NA	NA	NA	NA	NA	NA	NA	NA	NA	NA	NA	NA	NA	NA	NA	NA
Lemon bottlebrush	Callistemon citrinus	Irvine	California	NA	no_info	15.24 to 30.48 cm	Irvine	NA	NA	NA	NA	NA	NA	NA	NA	NA	NA	NA	NA	NA	NA	NA	NA	NA	NA	NA	NA
Lemon bottlebrush	Callistemon citrinus	Irvine	California	NA	no_info	15.24 to 30.48 cm	Irvine	NA	NA	NA	NA	NA	NA	NA	NA	NA	NA	NA	NA	NA	NA	NA	NA	NA	NA	NA	NA
Lemon bottlebrush	Callistemon citrinus	Irvine	California	NA	no_info	15.24 to 30.48 cm	Irvine	NA	NA	NA	NA	NA	NA	NA	NA	NA	NA	NA	NA	NA	NA	NA	NA	NA	NA	NA	NA
Lemon bottlebrush	Callistemon citrinus	Irvine	California	NA	no_info	0 to 15.24 cm	Irvine	NA	NA	NA	NA	NA	NA	NA	NA	NA	NA	NA	NA	NA	NA	NA	NA	NA	NA	NA	NA
Lemon bottlebrush	Callistemon citrinus	Irvine	California	Parking lot north	no_info	0 to 15.24 cm	Irvine	NA	NA	NA	NA	NA	NA	NA	NA	NA	NA	NA	NA	NA	NA	NA	NA	NA	NA	NA	NA
Lemon bottlebrush	Callistemon citrinus	Irvine	California	NA	no_info	0 to 15.24 cm	Irvine	NA	NA	NA	NA	NA	NA	NA	NA	NA	NA	NA	NA	NA	NA	NA	NA	NA	NA	NA	NA
Lemon bottlebrush	Callistemon citrinus	Irvine	California	NA	no_info	0 to 15.24 cm	Irvine	NA	NA	NA	NA	NA	NA	NA	NA	NA	NA	NA	NA	NA	NA	NA	NA	NA	NA	NA	NA
Lemon bottlebrush	Callistemon citrinus	Irvine	California	Riparian corridor	no_info	0 to 15.24 cm	Irvine	NA	NA	NA	NA	NA	NA	NA	NA	NA	NA	NA	NA	NA	NA	NA	NA	NA	NA	NA	NA
Lemon bottlebrush	Callistemon citrinus	Irvine	California	Civic center	no_info	0 to 15.24 cm	Irvine	NA	NA	NA	NA	NA	NA	NA	NA	NA	NA	NA	NA	NA	NA	NA	NA	NA	NA	NA	NA
Lemon bottlebrush	Callistemon citrinus	Irvine	California	NA	no_info	0 to 15.24 cm	Irvine	NA	NA	NA	NA	NA	NA	NA	NA	NA	NA	NA	NA	NA	NA	NA	NA	NA	NA	NA	NA
Lemon bottlebrush	Callistemon citrinus	Irvine	California	Parking lot south	no_info	0 to 15.24 cm	Irvine	NA	NA	NA	NA	NA	NA	NA	NA	NA	NA	NA	NA	NA	NA	NA	NA	NA	NA	NA	NA
Lemon bottlebrush	Callistemon citrinus	Irvine	California	NA	no_info	0 to 15.24 cm	Irvine	NA	NA	NA	NA	NA	NA	NA	NA	NA	NA	NA	NA	NA	NA	NA	NA	NA	NA	NA	NA
Lemon bottlebrush	Callistemon citrinus	Irvine	California	Parking lot north	no_info	0 to 15.24 cm	Irvine	NA	NA	NA	NA	NA	NA	NA	NA	NA	NA	NA	NA	NA	NA	NA	NA	NA	NA	NA	NA
Lemon bottlebrush	Callistemon citrinus	Irvine	California	Btwn. kazan st. and ryewood st.	no_info	0 to 15.24 cm	Irvine	NA	NA	NA	NA	NA	NA	NA	NA	NA	NA	NA	NA	NA	NA	NA	NA	NA	NA	NA	NA
Lemon bottlebrush	Callistemon citrinus	Irvine	California	NA	no_info	0 to 15.24 cm	Irvine	NA	NA	NA	NA	NA	NA	NA	NA	NA	NA	NA	NA	NA	NA	NA	NA	NA	NA	NA	NA
Lemon bottlebrush	Callistemon citrinus	Irvine	California	NA	no_info	0 to 15.24 cm	Irvine	NA	NA	NA	NA	NA	NA	NA	NA	NA	NA	NA	NA	NA	NA	NA	NA	NA	NA	NA	NA
Lemon bottlebrush	Callistemon citrinus	Irvine	California	Animal care center	no_info	0 to 15.24 cm	Irvine	NA	NA	NA	NA	NA	NA	NA	NA	NA	NA	NA	NA	NA	NA	NA	NA	NA	NA	NA	NA
Lemon bottlebrush	Callistemon citrinus	Irvine	California	NA	no_info	0 to 15.24 cm	Irvine	NA	NA	NA	NA	NA	NA	NA	NA	NA	NA	NA	NA	NA	NA	NA	NA	NA	NA	NA	NA
Lemon bottlebrush	Callistemon citrinus	Irvine	California	NA	no_info	0 to 15.24 cm	Irvine	NA	NA	NA	NA	NA	NA	NA	NA	NA	NA	NA	NA	NA	NA	NA	NA	NA	NA	NA	NA
Lemon bottlebrush	Callistemon citrinus	Irvine	California	Parking lot south	no_info	0 to 15.24 cm	Irvine	NA	NA	NA	NA	NA	NA	NA	NA	NA	NA	NA	NA	NA	NA	NA	NA	NA	NA	NA	NA
Lemon bottlebrush	Callistemon citrinus	Irvine	California	NA	no_info	0 to 15.24 cm	Irvine	NA	NA	NA	NA	NA	NA	NA	NA	NA	NA	NA	NA	NA	NA	NA	NA	NA	NA	NA	NA
Lemon bottlebrush	Callistemon citrinus	Irvine	California	Parking lot south	no_info	0 to 15.24 cm	Irvine	NA	NA	NA	NA	NA	NA	NA	NA	NA	NA	NA	NA	NA	NA	NA	NA	NA	NA	NA	NA
Lemon bottlebrush	Callistemon citrinus	Irvine	California	NA	no_info	0 to 15.24 cm	Irvine	NA	NA	NA	NA	NA	NA	NA	NA	NA	NA	NA	NA	NA	NA	NA	NA	NA	NA	NA	NA
Lemon bottlebrush	Callistemon citrinus	Irvine	California	Riparian corridor	no_info	0 to 15.24 cm	Irvine	NA	NA	NA	NA	NA	NA	NA	NA	NA	NA	NA	NA	NA	NA	NA	NA	NA	NA	NA	NA
Lemon bottlebrush	Callistemon citrinus	Irvine	California	Parking lot south	no_info	0 to 15.24 cm	Irvine	NA	NA	NA	NA	NA	NA	NA	NA	NA	NA	NA	NA	NA	NA	NA	NA	NA	NA	NA	NA
Lemon bottlebrush	Callistemon citrinus	Irvine	California	NA	no_info	15.24 to 30.48 cm	Irvine	NA	NA	NA	NA	NA	NA	NA	NA	NA	NA	NA	NA	NA	NA	NA	NA	NA	NA	NA	NA
Lemon bottlebrush	Callistemon citrinus	Irvine	California	NA	no_info	0 to 15.24 cm	Irvine	NA	NA	NA	NA	NA	NA	NA	NA	NA	NA	NA	NA	NA	NA	NA	NA	NA	NA	NA	NA
Lemon bottlebrush	Callistemon citrinus	Irvine	California	Riparian corridor	no_info	0 to 15.24 cm	Irvine	NA	NA	NA	NA	NA	NA	NA	NA	NA	NA	NA	NA	NA	NA	NA	NA	NA	NA	NA	NA
Lemon bottlebrush	Callistemon citrinus	Irvine	California	Parking lot north	no_info	0 to 15.24 cm	Irvine	NA	NA	NA	NA	NA	NA	NA	NA	NA	NA	NA	NA	NA	NA	NA	NA	NA	NA	NA	NA
Weeping bottlebrush	Callistemon viminalis	Irvine	California	Ranch park	no_info	30.48 to 45.72 cm	Irvine	NA	NA	NA	NA	NA	NA	NA	NA	NA	NA	NA	NA	NA	NA	NA	NA	NA	NA	NA	NA
Weeping bottlebrush	Callistemon viminalis	Irvine	California	Heritage community park	no_info	0 to 15.24 cm	Irvine	NA	NA	NA	NA	NA	NA	NA	NA	NA	NA	NA	NA	NA	NA	NA	NA	NA	NA	NA	NA
Weeping bottlebrush	Callistemon viminalis	Irvine	California	Heritage community park	no_info	0 to 15.24 cm	Irvine	NA	NA	NA	NA	NA	NA	NA	NA	NA	NA	NA	NA	NA	NA	NA	NA	NA	NA	NA	NA
Weeping bottlebrush	Callistemon viminalis	Irvine	California	Heritage community park	no_info	0 to 15.24 cm	Irvine	NA	NA	NA	NA	NA	NA	NA	NA	NA	NA	NA	NA	NA	NA	NA	NA	NA	NA	NA	NA
Weeping bottlebrush	Callistemon viminalis	Irvine	California	Ranch park	no_info	0 to 15.24 cm	Irvine	NA	NA	NA	NA	NA	NA	NA	NA	NA	NA	NA	NA	NA	NA	NA	NA	NA	NA	NA	NA
Weeping bottlebrush	Callistemon viminalis	Irvine	California	Ranch park	no_info	0 to 15.24 cm	Irvine	NA	NA	NA	NA	NA	NA	NA	NA	NA	NA	NA	NA	NA	NA	NA	NA	NA	NA	NA	NA
Weeping bottlebrush	Callistemon viminalis	Irvine	California	Ranch park	no_info	0 to 15.24 cm	Irvine	NA	NA	NA	NA	NA	NA	NA	NA	NA	NA	NA	NA	NA	NA	NA	NA	NA	NA	NA	NA
Weeping bottlebrush	Callistemon viminalis	Irvine	California	Ranch park	no_info	0 to 15.24 cm	Irvine	NA	NA	NA	NA	NA	NA	NA	NA	NA	NA	NA	NA	NA	NA	NA	NA	NA	NA	NA	NA
Weeping bottlebrush	Callistemon viminalis	Irvine	California	Ranch park	no_info	0 to 15.24 cm	Irvine	NA	NA	NA	NA	NA	NA	NA	NA	NA	NA	NA	NA	NA	NA	NA	NA	NA	NA	NA	NA
Weeping bottlebrush	Callistemon viminalis	Irvine	California	Ranch park	no_info	30.48 to 45.72 cm	Irvine	NA	NA	NA	NA	NA	NA	NA	NA	NA	NA	NA	NA	NA	NA	NA	NA	NA	NA	NA	NA
Weeping bottlebrush	Callistemon viminalis	Irvine	California	Ranch park	no_info	0 to 15.24 cm	Irvine	NA	NA	NA	NA	NA	NA	NA	NA	NA	NA	NA	NA	NA	NA	NA	NA	NA	NA	NA	NA
Weeping bottlebrush	Callistemon viminalis	Irvine	California	Ranch park	no_info	30.48 to 45.72 cm	Irvine	NA	NA	NA	NA	NA	NA	NA	NA	NA	NA	NA	NA	NA	NA	NA	NA	NA	NA	NA	NA
Weeping bottlebrush	Callistemon viminalis	Irvine	California	Ranch park	no_info	15.24 to 30.48 cm	Irvine	NA	NA	NA	NA	NA	NA	NA	NA	NA	NA	NA	NA	NA	NA	NA	NA	NA	NA	NA	NA
Weeping bottlebrush	Callistemon viminalis	Irvine	California	Ranch park	no_info	0 to 15.24 cm	Irvine	NA	NA	NA	NA	NA	NA	NA	NA	NA	NA	NA	NA	NA	NA	NA	NA	NA	NA	NA	NA
Weeping bottlebrush	Callistemon viminalis	Irvine	California	Heritage community park	no_info	0 to 15.24 cm	Irvine	NA	NA	NA	NA	NA	NA	NA	NA	NA	NA	NA	NA	NA	NA	NA	NA	NA	NA	NA	NA
Weeping bottlebrush	Callistemon viminalis	Irvine	California	Ranch park	no_info	30.48 to 45.72 cm	Irvine	NA	NA	NA	NA	NA	NA	NA	NA	NA	NA	NA	NA	NA	NA	NA	NA	NA	NA	NA	NA
Weeping bottlebrush	Callistemon viminalis	Irvine	California	Ranch park	no_info	0 to 15.24 cm	Irvine	NA	NA	NA	NA	NA	NA	NA	NA	NA	NA	NA	NA	NA	NA	NA	NA	NA	NA	NA	NA
Weeping bottlebrush	Callistemon viminalis	Irvine	California	Ranch park	no_info	30.48 to 45.72 cm	Irvine	NA	NA	NA	NA	NA	NA	NA	NA	NA	NA	NA	NA	NA	NA	NA	NA	NA	NA	NA	NA
Weeping bottlebrush	Callistemon viminalis	Irvine	California	Ranch park	no_info	30.48 to 45.72 cm	Irvine	NA	NA	NA	NA	NA	NA	NA	NA	NA	NA	NA	NA	NA	NA	NA	NA	NA	NA	NA	NA
Weeping bottlebrush	Callistemon viminalis	Irvine	California	Ranch park	no_info	30.48 to 45.72 cm	Irvine	NA	NA	NA	NA	NA	NA	NA	NA	NA	NA	NA	NA	NA	NA	NA	NA	NA	NA	NA	NA
Weeping bottlebrush	Callistemon viminalis	Irvine	California	Heritage community park	no_info	0 to 15.24 cm	Irvine	NA	NA	NA	NA	NA	NA	NA	NA	NA	NA	NA	NA	NA	NA	NA	NA	NA	NA	NA	NA
Weeping bottlebrush	Callistemon viminalis	Irvine	California	Ranch park	no_info	30.48 to 45.72 cm	Irvine	NA	NA	NA	NA	NA	NA	NA	NA	NA	NA	NA	NA	NA	NA	NA	NA	NA	NA	NA	NA
Weeping bottlebrush	Callistemon viminalis	Irvine	California	Ranch park	no_info	15.24 to 30.48 cm	Irvine	NA	NA	NA	NA	NA	NA	NA	NA	NA	NA	NA	NA	NA	NA	NA	NA	NA	NA	NA	NA
Weeping bottlebrush	Callistemon viminalis	Irvine	California	Ranch park	no_info	0 to 15.24 cm	Irvine	NA	NA	NA	NA	NA	NA	NA	NA	NA	NA	NA	NA	NA	NA	NA	NA	NA	NA	NA	NA
Weeping bottlebrush	Callistemon viminalis	Irvine	California	Ranch park	no_info	0 to 15.24 cm	Irvine	NA	NA	NA	NA	NA	NA	NA	NA	NA	NA	NA	NA	NA	NA	NA	NA	NA	NA	NA	NA
Weeping bottlebrush	Callistemon viminalis	Irvine	California	Ranch park	no_info	0 to 15.24 cm	Irvine	NA	NA	NA	NA	NA	NA	NA	NA	NA	NA	NA	NA	NA	NA	NA	NA	NA	NA	NA	NA
Weeping bottlebrush	Callistemon viminalis	Irvine	California	Ranch park	no_info	0 to 15.24 cm	Irvine	NA	NA	NA	NA	NA	NA	NA	NA	NA	NA	NA	NA	NA	NA	NA	NA	NA	NA	NA	NA
Weeping bottlebrush	Callistemon viminalis	Irvine	California	Ranch park	no_info	0 to 15.24 cm	Irvine	NA	NA	NA	NA	NA	NA	NA	NA	NA	NA	NA	NA	NA	NA	NA	NA	NA	NA	NA	NA
Weeping bottlebrush	Callistemon viminalis	Irvine	California	Ranch park	no_info	0 to 15.24 cm	Irvine	NA	NA	NA	NA	NA	NA	NA	NA	NA	NA	NA	NA	NA	NA	NA	NA	NA	NA	NA	NA
Weeping bottlebrush	Callistemon viminalis	Irvine	California	Ranch park	no_info	0 to 15.24 cm	Irvine	NA	NA	NA	NA	NA	NA	NA	NA	NA	NA	NA	NA	NA	NA	NA	NA	NA	NA	NA	NA
Weeping bottlebrush	Callistemon viminalis	Irvine	California	NA	no_info	0 to 15.24 cm	Irvine	NA	NA	NA	NA	NA	NA	NA	NA	NA	NA	NA	NA	NA	NA	NA	NA	NA	NA	NA	NA
Weeping bottlebrush	Callistemon viminalis	Irvine	California	Ranch park	no_info	30.48 to 45.72 cm	Irvine	NA	NA	NA	NA	NA	NA	NA	NA	NA	NA	NA	NA	NA	NA	NA	NA	NA	NA	NA	NA
Weeping bottlebrush	Callistemon viminalis	Irvine	California	Ranch park	no_info	30.48 to 45.72 cm	Irvine	NA	NA	NA	NA	NA	NA	NA	NA	NA	NA	NA	NA	NA	NA	NA	NA	NA	NA	NA	NA
Weeping bottlebrush	Callistemon viminalis	Irvine	California	Ranch park	no_info	30.48 to 45.72 cm	Irvine	NA	NA	NA	NA	NA	NA	NA	NA	NA	NA	NA	NA	NA	NA	NA	NA	NA	NA	NA	NA
Weeping bottlebrush	Callistemon viminalis	Irvine	California	Ranch park	no_info	0 to 15.24 cm	Irvine	NA	NA	NA	NA	NA	NA	NA	NA	NA	NA	NA	NA	NA	NA	NA	NA	NA	NA	NA	NA
Weeping bottlebrush	Callistemon viminalis	Irvine	California	Ranch park	no_info	0 to 15.24 cm	Irvine	NA	NA	NA	NA	NA	NA	NA	NA	NA	NA	NA	NA	NA	NA	NA	NA	NA	NA	NA	NA
Weeping bottlebrush	Callistemon viminalis	Irvine	California	Ranch park	no_info	30.48 to 45.72 cm	Irvine	NA	NA	NA	NA	NA	NA	NA	NA	NA	NA	NA	NA	NA	NA	NA	NA	NA	NA	NA	NA
Weeping bottlebrush	Callistemon viminalis	Irvine	California	Ranch park	no_info	0 to 15.24 cm	Irvine	NA	NA	NA	NA	NA	NA	NA	NA	NA	NA	NA	NA	NA	NA	NA	NA	NA	NA	NA	NA
Weeping bottlebrush	Callistemon viminalis	Irvine	California	Ranch park	no_info	15.24 to 30.48 cm	Irvine	NA	NA	NA	NA	NA	NA	NA	NA	NA	NA	NA	NA	NA	NA	NA	NA	NA	NA	NA	NA
Weeping bottlebrush	Callistemon viminalis	Irvine	California	Heritage community park	no_info	0 to 15.24 cm	Irvine	NA	NA	NA	NA	NA	NA	NA	NA	NA	NA	NA	NA	NA	NA	NA	NA	NA	NA	NA	NA
Weeping bottlebrush	Callistemon viminalis	Irvine	California	Ranch park	no_info	15.24 to 30.48 cm	Irvine	NA	NA	NA	NA	NA	NA	NA	NA	NA	NA	NA	NA	NA	NA	NA	NA	NA	NA	NA	NA
Weeping bottlebrush	Callistemon viminalis	Irvine	California	Ranch park	no_info	0 to 15.24 cm	Irvine	NA	NA	NA	NA	NA	NA	NA	NA	NA	NA	NA	NA	NA	NA	NA	NA	NA	NA	NA	NA
Weeping bottlebrush	Callistemon viminalis	Irvine	California	Ranch park	no_info	15.24 to 30.48 cm	Irvine	NA	NA	NA	NA	NA	NA	NA	NA	NA	NA	NA	NA	NA	NA	NA	NA	NA	NA	NA	NA
Weeping bottlebrush	Callistemon viminalis	Irvine	California	Ranch park	no_info	15.24 to 30.48 cm	Irvine	NA	NA	NA	NA	NA	NA	NA	NA	NA	NA	NA	NA	NA	NA	NA	NA	NA	NA	NA	NA
Weeping bottlebrush	Callistemon viminalis	Irvine	California	Ranch park	no_info	15.24 to 30.48 cm	Irvine	NA	NA	NA	NA	NA	NA	NA	NA	NA	NA	NA	NA	NA	NA	NA	NA	NA	NA	NA	NA
Weeping bottlebrush	Callistemon viminalis	Irvine	California	Ranch park	no_info	15.24 to 30.48 cm	Irvine	NA	NA	NA	NA	NA	NA	NA	NA	NA	NA	NA	NA	NA	NA	NA	NA	NA	NA	NA	NA
Weeping bottlebrush	Callistemon viminalis	Irvine	California	Ranch park	no_info	0 to 15.24 cm	Irvine	NA	NA	NA	NA	NA	NA	NA	NA	NA	NA	NA	NA	NA	NA	NA	NA	NA	NA	NA	NA
Weeping bottlebrush	Callistemon viminalis	Irvine	California	Ranch park	no_info	15.24 to 30.48 cm	Irvine	NA	NA	NA	NA	NA	NA	NA	NA	NA	NA	NA	NA	NA	NA	NA	NA	NA	NA	NA	NA
Weeping bottlebrush	Callistemon viminalis	Irvine	California	Ranch park	no_info	15.24 to 30.48 cm	Irvine	NA	NA	NA	NA	NA	NA	NA	NA	NA	NA	NA	NA	NA	NA	NA	NA	NA	NA	NA	NA
Weeping bottlebrush	Callistemon viminalis	Irvine	California	Ranch park	no_info	0 to 15.24 cm	Irvine	NA	NA	NA	NA	NA	NA	NA	NA	NA	NA	NA	NA	NA	NA	NA	NA	NA	NA	NA	NA
Weeping bottlebrush	Callistemon viminalis	Irvine	California	Ranch park	no_info	0 to 15.24 cm	Irvine	NA	NA	NA	NA	NA	NA	NA	NA	NA	NA	NA	NA	NA	NA	NA	NA	NA	NA	NA	NA
Weeping bottlebrush	Callistemon viminalis	Irvine	California	Ranch park	no_info	0 to 15.24 cm	Irvine	NA	NA	NA	NA	NA	NA	NA	NA	NA	NA	NA	NA	NA	NA	NA	NA	NA	NA	NA	NA
Weeping bottlebrush	Callistemon viminalis	Irvine	California	Ranch park	no_info	15.24 to 30.48 cm	Irvine	NA	NA	NA	NA	NA	NA	NA	NA	NA	NA	NA	NA	NA	NA	NA	NA	NA	NA	NA	NA
Weeping bottlebrush	Callistemon viminalis	Irvine	California	Ranch park	no_info	15.24 to 30.48 cm	Irvine	NA	NA	NA	NA	NA	NA	NA	NA	NA	NA	NA	NA	NA	NA	NA	NA	NA	NA	NA	NA
Weeping bottlebrush	Callistemon viminalis	Irvine	California	Ranch park	no_info	0 to 15.24 cm	Irvine	NA	NA	NA	NA	NA	NA	NA	NA	NA	NA	NA	NA	NA	NA	NA	NA	NA	NA	NA	NA
Weeping bottlebrush	Callistemon viminalis	Irvine	California	Ranch park	no_info	0 to 15.24 cm	Irvine	NA	NA	NA	NA	NA	NA	NA	NA	NA	NA	NA	NA	NA	NA	NA	NA	NA	NA	NA	NA
Weeping bottlebrush	Callistemon viminalis	Irvine	California	Ranch park	no_info	0 to 15.24 cm	Irvine	NA	NA	NA	NA	NA	NA	NA	NA	NA	NA	NA	NA	NA	NA	NA	NA	NA	NA	NA	NA
Weeping bottlebrush	Callistemon viminalis	Irvine	California	Ranch park	no_info	30.48 to 45.72 cm	Irvine	NA	NA	NA	NA	NA	NA	NA	NA	NA	NA	NA	NA	NA	NA	NA	NA	NA	NA	NA	NA
Weeping bottlebrush	Callistemon viminalis	Irvine	California	NA	no_info	0 to 15.24 cm	Irvine	NA	NA	NA	NA	NA	NA	NA	NA	NA	NA	NA	NA	NA	NA	NA	NA	NA	NA	NA	NA
Weeping bottlebrush	Callistemon viminalis	Irvine	California	Ranch park	no_info	30.48 to 45.72 cm	Irvine	NA	NA	NA	NA	NA	NA	NA	NA	NA	NA	NA	NA	NA	NA	NA	NA	NA	NA	NA	NA
Weeping bottlebrush	Callistemon viminalis	Irvine	California	Ranch park	no_info	30.48 to 45.72 cm	Irvine	NA	NA	NA	NA	NA	NA	NA	NA	NA	NA	NA	NA	NA	NA	NA	NA	NA	NA	NA	NA
Weeping bottlebrush	Callistemon viminalis	Irvine	California	Ranch park	no_info	0 to 15.24 cm	Irvine	NA	NA	NA	NA	NA	NA	NA	NA	NA	NA	NA	NA	NA	NA	NA	NA	NA	NA	NA	NA
Weeping bottlebrush	Callistemon viminalis	Irvine	California	Ranch park	no_info	30.48 to 45.72 cm	Irvine	NA	NA	NA	NA	NA	NA	NA	NA	NA	NA	NA	NA	NA	NA	NA	NA	NA	NA	NA	NA
Weeping bottlebrush	Callistemon viminalis	Irvine	California	Ranch park	no_info	30.48 to 45.72 cm	Irvine	NA	NA	NA	NA	NA	NA	NA	NA	NA	NA	NA	NA	NA	NA	NA	NA	NA	NA	NA	NA
Weeping bottlebrush	Callistemon viminalis	Irvine	California	Ranch park	no_info	15.24 to 30.48 cm	Irvine	NA	NA	NA	NA	NA	NA	NA	NA	NA	NA	NA	NA	NA	NA	NA	NA	NA	NA	NA	NA
Weeping bottlebrush	Callistemon viminalis	Irvine	California	Ranch park	no_info	15.24 to 30.48 cm	Irvine	NA	NA	NA	NA	NA	NA	NA	NA	NA	NA	NA	NA	NA	NA	NA	NA	NA	NA	NA	NA
Weeping bottlebrush	Callistemon viminalis	Irvine	California	Ranch park	no_info	15.24 to 30.48 cm	Irvine	NA	NA	NA	NA	NA	NA	NA	NA	NA	NA	NA	NA	NA	NA	NA	NA	NA	NA	NA	NA
Incense cedar	Calocedrus decurrens	Irvine	California	San diego creek btw sand cyn & i-133	naturally_occurring	0 to 15.24 cm	Irvine	NA	NA	NA	NA	NA	NA	NA	NA	NA	NA	NA	NA	NA	NA	NA	NA	NA	NA	NA	NA
Incense cedar	Calocedrus decurrens	Irvine	California	San diego creek btw sand cyn & i-133	naturally_occurring	0 to 15.24 cm	Irvine	NA	NA	NA	NA	NA	NA	NA	NA	NA	NA	NA	NA	NA	NA	NA	NA	NA	NA	NA	NA
Incense cedar	Calocedrus decurrens	Irvine	California	San diego creek btw sand cyn & i-133	naturally_occurring	0 to 15.24 cm	Irvine	NA	NA	NA	NA	NA	NA	NA	NA	NA	NA	NA	NA	NA	NA	NA	NA	NA	NA	NA	NA
Incense cedar	Calocedrus decurrens	Irvine	California	San diego creek btw sand cyn & i-133	naturally_occurring	0 to 15.24 cm	Irvine	NA	NA	NA	NA	NA	NA	NA	NA	NA	NA	NA	NA	NA	NA	NA	NA	NA	NA	NA	NA
Incense cedar	Calocedrus decurrens	Irvine	California	San diego creek btw sand cyn & i-133	naturally_occurring	0 to 15.24 cm	Irvine	NA	NA	NA	NA	NA	NA	NA	NA	NA	NA	NA	NA	NA	NA	NA	NA	NA	NA	NA	NA
Incense cedar	Calocedrus decurrens	Irvine	California	San diego creek btw sand cyn & i-133	naturally_occurring	0 to 15.24 cm	Irvine	NA	NA	NA	NA	NA	NA	NA	NA	NA	NA	NA	NA	NA	NA	NA	NA	NA	NA	NA	NA
Incense cedar	Calocedrus decurrens	Irvine	California	San diego creek btw sand cyn & i-133	naturally_occurring	0 to 15.24 cm	Irvine	NA	NA	NA	NA	NA	NA	NA	NA	NA	NA	NA	NA	NA	NA	NA	NA	NA	NA	NA	NA
Incense cedar	Calocedrus decurrens	Irvine	California	San diego creek btw sand cyn & i-133	naturally_occurring	0 to 15.24 cm	Irvine	NA	NA	NA	NA	NA	NA	NA	NA	NA	NA	NA	NA	NA	NA	NA	NA	NA	NA	NA	NA
Incense cedar	Calocedrus decurrens	Irvine	California	San diego creek btw sand cyn & i-133	naturally_occurring	0 to 15.24 cm	Irvine	NA	NA	NA	NA	NA	NA	NA	NA	NA	NA	NA	NA	NA	NA	NA	NA	NA	NA	NA	NA
Incense cedar	Calocedrus decurrens	Irvine	California	San diego creek btw sand cyn & i-133	naturally_occurring	0 to 15.24 cm	Irvine	NA	NA	NA	NA	NA	NA	NA	NA	NA	NA	NA	NA	NA	NA	NA	NA	NA	NA	NA	NA
Incense cedar	Calocedrus decurrens	Irvine	California	San diego creek btw sand cyn & i-133	naturally_occurring	0 to 15.24 cm	Irvine	NA	NA	NA	NA	NA	NA	NA	NA	NA	NA	NA	NA	NA	NA	NA	NA	NA	NA	NA	NA
Incense cedar	Calocedrus decurrens	Irvine	California	San diego creek btw sand cyn & i-133	naturally_occurring	0 to 15.24 cm	Irvine	NA	NA	NA	NA	NA	NA	NA	NA	NA	NA	NA	NA	NA	NA	NA	NA	NA	NA	NA	NA
Incense cedar	Calocedrus decurrens	Irvine	California	San diego creek btw sand cyn & i-133	naturally_occurring	0 to 15.24 cm	Irvine	NA	NA	NA	NA	NA	NA	NA	NA	NA	NA	NA	NA	NA	NA	NA	NA	NA	NA	NA	NA
Incense cedar	Calocedrus decurrens	Irvine	California	San diego creek btw sand cyn & i-133	naturally_occurring	0 to 15.24 cm	Irvine	NA	NA	NA	NA	NA	NA	NA	NA	NA	NA	NA	NA	NA	NA	NA	NA	NA	NA	NA	NA
Incense cedar	Calocedrus decurrens	Irvine	California	San diego creek btw sand cyn & i-133	naturally_occurring	0 to 15.24 cm	Irvine	NA	NA	NA	NA	NA	NA	NA	NA	NA	NA	NA	NA	NA	NA	NA	NA	NA	NA	NA	NA
Incense cedar	Calocedrus decurrens	Irvine	California	San diego creek btw sand cyn & i-133	naturally_occurring	0 to 15.24 cm	Irvine	NA	NA	NA	NA	NA	NA	NA	NA	NA	NA	NA	NA	NA	NA	NA	NA	NA	NA	NA	NA
Incense cedar	Calocedrus decurrens	Irvine	California	San diego creek btw sand cyn & i-133	naturally_occurring	0 to 15.24 cm	Irvine	NA	NA	NA	NA	NA	NA	NA	NA	NA	NA	NA	NA	NA	NA	NA	NA	NA	NA	NA	NA
Incense cedar	Calocedrus decurrens	Irvine	California	San diego creek btw sand cyn & i-133	naturally_occurring	0 to 15.24 cm	Irvine	NA	NA	NA	NA	NA	NA	NA	NA	NA	NA	NA	NA	NA	NA	NA	NA	NA	NA	NA	NA
Gold medallion tree	Cassia leptophylla	Irvine	California	NA	introduced	0 to 15.24 cm	Irvine	NA	NA	NA	NA	NA	NA	NA	NA	NA	NA	NA	NA	NA	NA	NA	NA	NA	NA	NA	NA
Gold medallion tree	Cassia leptophylla	Irvine	California	Flagstone park	introduced	0 to 15.24 cm	Irvine	NA	NA	NA	NA	NA	NA	NA	NA	NA	NA	NA	NA	NA	NA	NA	NA	NA	NA	NA	NA
Gold medallion tree	Cassia leptophylla	Irvine	California	Flagstone park	introduced	0 to 15.24 cm	Irvine	NA	NA	NA	NA	NA	NA	NA	NA	NA	NA	NA	NA	NA	NA	NA	NA	NA	NA	NA	NA
Gold medallion tree	Cassia leptophylla	Irvine	California	Willows park	introduced	0 to 15.24 cm	Irvine	NA	NA	NA	NA	NA	NA	NA	NA	NA	NA	NA	NA	NA	NA	NA	NA	NA	NA	NA	NA
Gold medallion tree	Cassia leptophylla	Irvine	California	Culverdale wilderness park	introduced	0 to 15.24 cm	Irvine	NA	NA	NA	NA	NA	NA	NA	NA	NA	NA	NA	NA	NA	NA	NA	NA	NA	NA	NA	NA
Gold medallion tree	Cassia leptophylla	Irvine	California	Woodbridge community park	introduced	0 to 15.24 cm	Irvine	NA	NA	NA	NA	NA	NA	NA	NA	NA	NA	NA	NA	NA	NA	NA	NA	NA	NA	NA	NA
Gold medallion tree	Cassia leptophylla	Irvine	California	Windrow community park	introduced	0 to 15.24 cm	Irvine	NA	NA	NA	NA	NA	NA	NA	NA	NA	NA	NA	NA	NA	NA	NA	NA	NA	NA	NA	NA
Gold medallion tree	Cassia leptophylla	Irvine	California	Willows park	introduced	0 to 15.24 cm	Irvine	NA	NA	NA	NA	NA	NA	NA	NA	NA	NA	NA	NA	NA	NA	NA	NA	NA	NA	NA	NA
Gold medallion tree	Cassia leptophylla	Irvine	California	Flagstone park	introduced	0 to 15.24 cm	Irvine	NA	NA	NA	NA	NA	NA	NA	NA	NA	NA	NA	NA	NA	NA	NA	NA	NA	NA	NA	NA
Gold medallion tree	Cassia leptophylla	Irvine	California	Willows park	introduced	0 to 15.24 cm	Irvine	NA	NA	NA	NA	NA	NA	NA	NA	NA	NA	NA	NA	NA	NA	NA	NA	NA	NA	NA	NA
Gold medallion tree	Cassia leptophylla	Irvine	California	Woodbridge community park	introduced	0 to 15.24 cm	Irvine	NA	NA	NA	NA	NA	NA	NA	NA	NA	NA	NA	NA	NA	NA	NA	NA	NA	NA	NA	NA
Gold medallion tree	Cassia leptophylla	Irvine	California	Willows park	introduced	0 to 15.24 cm	Irvine	NA	NA	NA	NA	NA	NA	NA	NA	NA	NA	NA	NA	NA	NA	NA	NA	NA	NA	NA	NA
Gold medallion tree	Cassia leptophylla	Irvine	California	Culverdale wilderness park	introduced	15.24 to 30.48 cm	Irvine	NA	NA	NA	NA	NA	NA	NA	NA	NA	NA	NA	NA	NA	NA	NA	NA	NA	NA	NA	NA
Gold medallion tree	Cassia leptophylla	Irvine	California	Citrusglen park	introduced	0 to 15.24 cm	Irvine	NA	NA	NA	NA	NA	NA	NA	NA	NA	NA	NA	NA	NA	NA	NA	NA	NA	NA	NA	NA
Gold medallion tree	Cassia leptophylla	Irvine	California	Hoeptner park	introduced	0 to 15.24 cm	Irvine	NA	NA	NA	NA	NA	NA	NA	NA	NA	NA	NA	NA	NA	NA	NA	NA	NA	NA	NA	NA
Gold medallion tree	Cassia leptophylla	Irvine	California	Windrow community park	introduced	0 to 15.24 cm	Irvine	NA	NA	NA	NA	NA	NA	NA	NA	NA	NA	NA	NA	NA	NA	NA	NA	NA	NA	NA	NA
Gold medallion tree	Cassia leptophylla	Irvine	California	NA	introduced	0 to 15.24 cm	Irvine	NA	NA	NA	NA	NA	NA	NA	NA	NA	NA	NA	NA	NA	NA	NA	NA	NA	NA	NA	NA
Gold medallion tree	Cassia leptophylla	Irvine	California	Culverdale wilderness park	introduced	0 to 15.24 cm	Irvine	NA	NA	NA	NA	NA	NA	NA	NA	NA	NA	NA	NA	NA	NA	NA	NA	NA	NA	NA	NA
Gold medallion tree	Cassia leptophylla	Irvine	California	Windrow community park	introduced	0 to 15.24 cm	Irvine	NA	NA	NA	NA	NA	NA	NA	NA	NA	NA	NA	NA	NA	NA	NA	NA	NA	NA	NA	NA
Gold medallion tree	Cassia leptophylla	Irvine	California	Windrow community park	introduced	0 to 15.24 cm	Irvine	NA	NA	NA	NA	NA	NA	NA	NA	NA	NA	NA	NA	NA	NA	NA	NA	NA	NA	NA	NA
Gold medallion tree	Cassia leptophylla	Irvine	California	Willows park	introduced	0 to 15.24 cm	Irvine	NA	NA	NA	NA	NA	NA	NA	NA	NA	NA	NA	NA	NA	NA	NA	NA	NA	NA	NA	NA
Gold medallion tree	Cassia leptophylla	Irvine	California	Flagstone park	introduced	0 to 15.24 cm	Irvine	NA	NA	NA	NA	NA	NA	NA	NA	NA	NA	NA	NA	NA	NA	NA	NA	NA	NA	NA	NA
Gold medallion tree	Cassia leptophylla	Irvine	California	Willows park	introduced	0 to 15.24 cm	Irvine	NA	NA	NA	NA	NA	NA	NA	NA	NA	NA	NA	NA	NA	NA	NA	NA	NA	NA	NA	NA
Gold medallion tree	Cassia leptophylla	Irvine	California	NA	introduced	0 to 15.24 cm	Irvine	NA	NA	NA	NA	NA	NA	NA	NA	NA	NA	NA	NA	NA	NA	NA	NA	NA	NA	NA	NA
Gold medallion tree	Cassia leptophylla	Irvine	California	Willows park	introduced	0 to 15.24 cm	Irvine	NA	NA	NA	NA	NA	NA	NA	NA	NA	NA	NA	NA	NA	NA	NA	NA	NA	NA	NA	NA
River sheoak	Casuarina cunninghamiana	Irvine	California	University community park	introduced	15.24 to 30.48 cm	Irvine	NA	NA	NA	NA	NA	NA	NA	NA	NA	NA	NA	NA	NA	NA	NA	NA	NA	NA	NA	NA
River sheoak	Casuarina cunninghamiana	Irvine	California	Bryan to irvine blvd.	introduced	0 to 15.24 cm	Irvine	NA	NA	NA	NA	NA	NA	NA	NA	NA	NA	NA	NA	NA	NA	NA	NA	NA	NA	NA	NA
River sheoak	Casuarina cunninghamiana	Irvine	California	Btwn. ridge valley and eastern trans	introduced	0 to 15.24 cm	Irvine	NA	NA	NA	NA	NA	NA	NA	NA	NA	NA	NA	NA	NA	NA	NA	NA	NA	NA	NA	NA
River sheoak	Casuarina cunninghamiana	Irvine	California	Btwn. ridge valley and eastern trans	introduced	0 to 15.24 cm	Irvine	NA	NA	NA	NA	NA	NA	NA	NA	NA	NA	NA	NA	NA	NA	NA	NA	NA	NA	NA	NA
River sheoak	Casuarina cunninghamiana	Irvine	California	Btwn. ridge valley and silverado	introduced	0 to 15.24 cm	Irvine	NA	NA	NA	NA	NA	NA	NA	NA	NA	NA	NA	NA	NA	NA	NA	NA	NA	NA	NA	NA
River sheoak	Casuarina cunninghamiana	Irvine	California	Btwn. ridge valley and silverado	introduced	0 to 15.24 cm	Irvine	NA	NA	NA	NA	NA	NA	NA	NA	NA	NA	NA	NA	NA	NA	NA	NA	NA	NA	NA	NA
River sheoak	Casuarina cunninghamiana	Irvine	California	Btwn. ridge valley and eastern trans	introduced	0 to 15.24 cm	Irvine	NA	NA	NA	NA	NA	NA	NA	NA	NA	NA	NA	NA	NA	NA	NA	NA	NA	NA	NA	NA
River sheoak	Casuarina cunninghamiana	Irvine	California	Btwn. ridge valley and eastern trans	introduced	0 to 15.24 cm	Irvine	NA	NA	NA	NA	NA	NA	NA	NA	NA	NA	NA	NA	NA	NA	NA	NA	NA	NA	NA	NA
River sheoak	Casuarina cunninghamiana	Irvine	California	Bryan ave. to irvine blvd.	introduced	0 to 15.24 cm	Irvine	NA	NA	NA	NA	NA	NA	NA	NA	NA	NA	NA	NA	NA	NA	NA	NA	NA	NA	NA	NA
River sheoak	Casuarina cunninghamiana	Irvine	California	(09) irvine blvd. wr	introduced	15.24 to 30.48 cm	Irvine	NA	NA	NA	NA	NA	NA	NA	NA	NA	NA	NA	NA	NA	NA	NA	NA	NA	NA	NA	NA
River sheoak	Casuarina cunninghamiana	Irvine	California	Btwn. ridge valley and eastern trans	introduced	0 to 15.24 cm	Irvine	NA	NA	NA	NA	NA	NA	NA	NA	NA	NA	NA	NA	NA	NA	NA	NA	NA	NA	NA	NA
River sheoak	Casuarina cunninghamiana	Irvine	California	Bryan ave. to irvine blvd.	introduced	0 to 15.24 cm	Irvine	NA	NA	NA	NA	NA	NA	NA	NA	NA	NA	NA	NA	NA	NA	NA	NA	NA	NA	NA	NA
River sheoak	Casuarina cunninghamiana	Irvine	California	Bryan ave. to irvine blvd.	introduced	0 to 15.24 cm	Irvine	NA	NA	NA	NA	NA	NA	NA	NA	NA	NA	NA	NA	NA	NA	NA	NA	NA	NA	NA	NA
River sheoak	Casuarina cunninghamiana	Irvine	California	Btwn. ridge valley and eastern trans	introduced	0 to 15.24 cm	Irvine	NA	NA	NA	NA	NA	NA	NA	NA	NA	NA	NA	NA	NA	NA	NA	NA	NA	NA	NA	NA
River sheoak	Casuarina cunninghamiana	Irvine	California	Btwn. ridge valley and eastern trans	introduced	0 to 15.24 cm	Irvine	NA	NA	NA	NA	NA	NA	NA	NA	NA	NA	NA	NA	NA	NA	NA	NA	NA	NA	NA	NA
River sheoak	Casuarina cunninghamiana	Irvine	California	Bryan to irvine blvd.	introduced	0 to 15.24 cm	Irvine	NA	NA	NA	NA	NA	NA	NA	NA	NA	NA	NA	NA	NA	NA	NA	NA	NA	NA	NA	NA
River sheoak	Casuarina cunninghamiana	Irvine	California	Bryan to irvine blvd.	introduced	0 to 15.24 cm	Irvine	NA	NA	NA	NA	NA	NA	NA	NA	NA	NA	NA	NA	NA	NA	NA	NA	NA	NA	NA	NA
River sheoak	Casuarina cunninghamiana	Irvine	California	Bryan to irvine blvd.	introduced	0 to 15.24 cm	Irvine	NA	NA	NA	NA	NA	NA	NA	NA	NA	NA	NA	NA	NA	NA	NA	NA	NA	NA	NA	NA
River sheoak	Casuarina cunninghamiana	Irvine	California	Bryan ave. to irvine blvd.	introduced	0 to 15.24 cm	Irvine	NA	NA	NA	NA	NA	NA	NA	NA	NA	NA	NA	NA	NA	NA	NA	NA	NA	NA	NA	NA
River sheoak	Casuarina cunninghamiana	Irvine	California	Bryan to irvine blvd.	introduced	0 to 15.24 cm	Irvine	NA	NA	NA	NA	NA	NA	NA	NA	NA	NA	NA	NA	NA	NA	NA	NA	NA	NA	NA	NA
River sheoak	Casuarina cunninghamiana	Irvine	California	(09) irvine blvd. wr	introduced	45.72 to 60.96 cm	Irvine	NA	NA	NA	NA	NA	NA	NA	NA	NA	NA	NA	NA	NA	NA	NA	NA	NA	NA	NA	NA
River sheoak	Casuarina cunninghamiana	Irvine	California	Btwn. ridge valley and eastern trans	introduced	0 to 15.24 cm	Irvine	NA	NA	NA	NA	NA	NA	NA	NA	NA	NA	NA	NA	NA	NA	NA	NA	NA	NA	NA	NA
River sheoak	Casuarina cunninghamiana	Irvine	California	Btwn. ridge valley and eastern trans	introduced	0 to 15.24 cm	Irvine	NA	NA	NA	NA	NA	NA	NA	NA	NA	NA	NA	NA	NA	NA	NA	NA	NA	NA	NA	NA
River sheoak	Casuarina cunninghamiana	Irvine	California	Btwn. ridge valley and eastern trans	introduced	0 to 15.24 cm	Irvine	NA	NA	NA	NA	NA	NA	NA	NA	NA	NA	NA	NA	NA	NA	NA	NA	NA	NA	NA	NA
River sheoak	Casuarina cunninghamiana	Irvine	California	Btwn. ridge valley and silverado	introduced	0 to 15.24 cm	Irvine	NA	NA	NA	NA	NA	NA	NA	NA	NA	NA	NA	NA	NA	NA	NA	NA	NA	NA	NA	NA
River sheoak	Casuarina cunninghamiana	Irvine	California	Btwn. ridge valley and silverado	introduced	0 to 15.24 cm	Irvine	NA	NA	NA	NA	NA	NA	NA	NA	NA	NA	NA	NA	NA	NA	NA	NA	NA	NA	NA	NA
River sheoak	Casuarina cunninghamiana	Irvine	California	Bryan to irvine blvd.	introduced	0 to 15.24 cm	Irvine	NA	NA	NA	NA	NA	NA	NA	NA	NA	NA	NA	NA	NA	NA	NA	NA	NA	NA	NA	NA
River sheoak	Casuarina cunninghamiana	Irvine	California	Btwn. ridge valley and eastern trans	introduced	0 to 15.24 cm	Irvine	NA	NA	NA	NA	NA	NA	NA	NA	NA	NA	NA	NA	NA	NA	NA	NA	NA	NA	NA	NA
River sheoak	Casuarina cunninghamiana	Irvine	California	Bryan ave. to irvine blvd.	introduced	0 to 15.24 cm	Irvine	NA	NA	NA	NA	NA	NA	NA	NA	NA	NA	NA	NA	NA	NA	NA	NA	NA	NA	NA	NA
River sheoak	Casuarina cunninghamiana	Irvine	California	Bryan ave. to irvine blvd.	introduced	0 to 15.24 cm	Irvine	NA	NA	NA	NA	NA	NA	NA	NA	NA	NA	NA	NA	NA	NA	NA	NA	NA	NA	NA	NA
River sheoak	Casuarina cunninghamiana	Irvine	California	Bryan to irvine blvd.	introduced	0 to 15.24 cm	Irvine	NA	NA	NA	NA	NA	NA	NA	NA	NA	NA	NA	NA	NA	NA	NA	NA	NA	NA	NA	NA
River sheoak	Casuarina cunninghamiana	Irvine	California	Bryan to irvine blvd.	introduced	0 to 15.24 cm	Irvine	NA	NA	NA	NA	NA	NA	NA	NA	NA	NA	NA	NA	NA	NA	NA	NA	NA	NA	NA	NA
River sheoak	Casuarina cunninghamiana	Irvine	California	Bryan ave. to irvine blvd.	introduced	0 to 15.24 cm	Irvine	NA	NA	NA	NA	NA	NA	NA	NA	NA	NA	NA	NA	NA	NA	NA	NA	NA	NA	NA	NA
River sheoak	Casuarina cunninghamiana	Irvine	California	Btwn. ridge valley and eastern trans	introduced	0 to 15.24 cm	Irvine	NA	NA	NA	NA	NA	NA	NA	NA	NA	NA	NA	NA	NA	NA	NA	NA	NA	NA	NA	NA
River sheoak	Casuarina cunninghamiana	Irvine	California	Bryan ave. to irvine blvd.	introduced	0 to 15.24 cm	Irvine	NA	NA	NA	NA	NA	NA	NA	NA	NA	NA	NA	NA	NA	NA	NA	NA	NA	NA	NA	NA
River sheoak	Casuarina cunninghamiana	Irvine	California	Bryan ave. to irvine blvd.	introduced	0 to 15.24 cm	Irvine	NA	NA	NA	NA	NA	NA	NA	NA	NA	NA	NA	NA	NA	NA	NA	NA	NA	NA	NA	NA
River sheoak	Casuarina cunninghamiana	Irvine	California	Bryan ave. to irvine blvd.	introduced	0 to 15.24 cm	Irvine	NA	NA	NA	NA	NA	NA	NA	NA	NA	NA	NA	NA	NA	NA	NA	NA	NA	NA	NA	NA
River sheoak	Casuarina cunninghamiana	Irvine	California	Btwn. ridge valley and silverado	introduced	0 to 15.24 cm	Irvine	NA	NA	NA	NA	NA	NA	NA	NA	NA	NA	NA	NA	NA	NA	NA	NA	NA	NA	NA	NA
River sheoak	Casuarina cunninghamiana	Irvine	California	Bryan ave. to irvine blvd.	introduced	0 to 15.24 cm	Irvine	NA	NA	NA	NA	NA	NA	NA	NA	NA	NA	NA	NA	NA	NA	NA	NA	NA	NA	NA	NA
River sheoak	Casuarina cunninghamiana	Irvine	California	Btwn. ridge valley and eastern trans	introduced	0 to 15.24 cm	Irvine	NA	NA	NA	NA	NA	NA	NA	NA	NA	NA	NA	NA	NA	NA	NA	NA	NA	NA	NA	NA
River sheoak	Casuarina cunninghamiana	Irvine	California	Btwn. ridge valley and eastern trans	introduced	0 to 15.24 cm	Irvine	NA	NA	NA	NA	NA	NA	NA	NA	NA	NA	NA	NA	NA	NA	NA	NA	NA	NA	NA	NA
River sheoak	Casuarina cunninghamiana	Irvine	California	Btwn. ridge valley and silverado	introduced	0 to 15.24 cm	Irvine	NA	NA	NA	NA	NA	NA	NA	NA	NA	NA	NA	NA	NA	NA	NA	NA	NA	NA	NA	NA
River sheoak	Casuarina cunninghamiana	Irvine	California	Bryan ave. to irvine blvd.	introduced	0 to 15.24 cm	Irvine	NA	NA	NA	NA	NA	NA	NA	NA	NA	NA	NA	NA	NA	NA	NA	NA	NA	NA	NA	NA
River sheoak	Casuarina cunninghamiana	Irvine	California	Bryan ave. to irvine blvd.	introduced	0 to 15.24 cm	Irvine	NA	NA	NA	NA	NA	NA	NA	NA	NA	NA	NA	NA	NA	NA	NA	NA	NA	NA	NA	NA
River sheoak	Casuarina cunninghamiana	Irvine	California	Btwn. ridge valley and silverado	introduced	0 to 15.24 cm	Irvine	NA	NA	NA	NA	NA	NA	NA	NA	NA	NA	NA	NA	NA	NA	NA	NA	NA	NA	NA	NA
River sheoak	Casuarina cunninghamiana	Irvine	California	Btwn. ridge valley and eastern trans	introduced	0 to 15.24 cm	Irvine	NA	NA	NA	NA	NA	NA	NA	NA	NA	NA	NA	NA	NA	NA	NA	NA	NA	NA	NA	NA
River sheoak	Casuarina cunninghamiana	Irvine	California	Bryan ave. to irvine blvd.	introduced	0 to 15.24 cm	Irvine	NA	NA	NA	NA	NA	NA	NA	NA	NA	NA	NA	NA	NA	NA	NA	NA	NA	NA	NA	NA
River sheoak	Casuarina cunninghamiana	Irvine	California	Btwn. ridge valley and silverado	introduced	0 to 15.24 cm	Irvine	NA	NA	NA	NA	NA	NA	NA	NA	NA	NA	NA	NA	NA	NA	NA	NA	NA	NA	NA	NA
River sheoak	Casuarina cunninghamiana	Irvine	California	Bryan ave. to irvine blvd.	introduced	0 to 15.24 cm	Irvine	NA	NA	NA	NA	NA	NA	NA	NA	NA	NA	NA	NA	NA	NA	NA	NA	NA	NA	NA	NA
River sheoak	Casuarina cunninghamiana	Irvine	California	Btwn. ridge valley and eastern trans	introduced	0 to 15.24 cm	Irvine	NA	NA	NA	NA	NA	NA	NA	NA	NA	NA	NA	NA	NA	NA	NA	NA	NA	NA	NA	NA
River sheoak	Casuarina cunninghamiana	Irvine	California	Bryan ave. to irvine blvd.	introduced	0 to 15.24 cm	Irvine	NA	NA	NA	NA	NA	NA	NA	NA	NA	NA	NA	NA	NA	NA	NA	NA	NA	NA	NA	NA
River sheoak	Casuarina cunninghamiana	Irvine	California	University community park	introduced	30.48 to 45.72 cm	Irvine	NA	NA	NA	NA	NA	NA	NA	NA	NA	NA	NA	NA	NA	NA	NA	NA	NA	NA	NA	NA
River sheoak	Casuarina cunninghamiana	Irvine	California	Bryan ave. to irvine blvd.	introduced	0 to 15.24 cm	Irvine	NA	NA	NA	NA	NA	NA	NA	NA	NA	NA	NA	NA	NA	NA	NA	NA	NA	NA	NA	NA
River sheoak	Casuarina cunninghamiana	Irvine	California	Bryan ave. to irvine blvd.	introduced	0 to 15.24 cm	Irvine	NA	NA	NA	NA	NA	NA	NA	NA	NA	NA	NA	NA	NA	NA	NA	NA	NA	NA	NA	NA
River sheoak	Casuarina cunninghamiana	Irvine	California	University community park	introduced	15.24 to 30.48 cm	Irvine	NA	NA	NA	NA	NA	NA	NA	NA	NA	NA	NA	NA	NA	NA	NA	NA	NA	NA	NA	NA
River sheoak	Casuarina cunninghamiana	Irvine	California	Btwn. ridge valley and eastern trans	introduced	0 to 15.24 cm	Irvine	NA	NA	NA	NA	NA	NA	NA	NA	NA	NA	NA	NA	NA	NA	NA	NA	NA	NA	NA	NA
River sheoak	Casuarina cunninghamiana	Irvine	California	Bryan ave. to irvine blvd.	introduced	0 to 15.24 cm	Irvine	NA	NA	NA	NA	NA	NA	NA	NA	NA	NA	NA	NA	NA	NA	NA	NA	NA	NA	NA	NA
River sheoak	Casuarina cunninghamiana	Irvine	California	Btwn. ridge valley and eastern trans	introduced	0 to 15.24 cm	Irvine	NA	NA	NA	NA	NA	NA	NA	NA	NA	NA	NA	NA	NA	NA	NA	NA	NA	NA	NA	NA
River sheoak	Casuarina cunninghamiana	Irvine	California	Bryan to irvine blvd.	introduced	0 to 15.24 cm	Irvine	NA	NA	NA	NA	NA	NA	NA	NA	NA	NA	NA	NA	NA	NA	NA	NA	NA	NA	NA	NA
River sheoak	Casuarina cunninghamiana	Irvine	California	Btwn. ridge valley and eastern trans	introduced	0 to 15.24 cm	Irvine	NA	NA	NA	NA	NA	NA	NA	NA	NA	NA	NA	NA	NA	NA	NA	NA	NA	NA	NA	NA
River sheoak	Casuarina cunninghamiana	Irvine	California	Btwn. ridge valley and eastern trans	introduced	0 to 15.24 cm	Irvine	NA	NA	NA	NA	NA	NA	NA	NA	NA	NA	NA	NA	NA	NA	NA	NA	NA	NA	NA	NA
Deodar cedar	Cedrus deodara	Irvine	California	Pepperwood park	introduced	0 to 15.24 cm	Irvine	NA	NA	NA	NA	NA	NA	NA	NA	NA	NA	NA	NA	NA	NA	NA	NA	NA	NA	NA	NA
Deodar cedar	Cedrus deodara	Irvine	California	NA	introduced	0 to 15.24 cm	Irvine	NA	NA	NA	NA	NA	NA	NA	NA	NA	NA	NA	NA	NA	NA	NA	NA	NA	NA	NA	NA
Deodar cedar	Cedrus deodara	Irvine	California	NA	introduced	0 to 15.24 cm	Irvine	NA	NA	NA	NA	NA	NA	NA	NA	NA	NA	NA	NA	NA	NA	NA	NA	NA	NA	NA	NA
Deodar cedar	Cedrus deodara	Irvine	California	NA	introduced	0 to 15.24 cm	Irvine	NA	NA	NA	NA	NA	NA	NA	NA	NA	NA	NA	NA	NA	NA	NA	NA	NA	NA	NA	NA
Deodar cedar	Cedrus deodara	Irvine	California	NA	introduced	0 to 15.24 cm	Irvine	NA	NA	NA	NA	NA	NA	NA	NA	NA	NA	NA	NA	NA	NA	NA	NA	NA	NA	NA	NA
Deodar cedar	Cedrus deodara	Irvine	California	Northwood community park	introduced	0 to 15.24 cm	Irvine	NA	NA	NA	NA	NA	NA	NA	NA	NA	NA	NA	NA	NA	NA	NA	NA	NA	NA	NA	NA
Deodar cedar	Cedrus deodara	Irvine	California	Chaparral park	introduced	0 to 15.24 cm	Irvine	NA	NA	NA	NA	NA	NA	NA	NA	NA	NA	NA	NA	NA	NA	NA	NA	NA	NA	NA	NA
Deodar cedar	Cedrus deodara	Irvine	California	Chaparral park	introduced	0 to 15.24 cm	Irvine	NA	NA	NA	NA	NA	NA	NA	NA	NA	NA	NA	NA	NA	NA	NA	NA	NA	NA	NA	NA
Deodar cedar	Cedrus deodara	Irvine	California	Chaparral park	introduced	0 to 15.24 cm	Irvine	NA	NA	NA	NA	NA	NA	NA	NA	NA	NA	NA	NA	NA	NA	NA	NA	NA	NA	NA	NA
Deodar cedar	Cedrus deodara	Irvine	California	Pinewood park	introduced	0 to 15.24 cm	Irvine	NA	NA	NA	NA	NA	NA	NA	NA	NA	NA	NA	NA	NA	NA	NA	NA	NA	NA	NA	NA
Deodar cedar	Cedrus deodara	Irvine	California	NA	introduced	0 to 15.24 cm	Irvine	NA	NA	NA	NA	NA	NA	NA	NA	NA	NA	NA	NA	NA	NA	NA	NA	NA	NA	NA	NA
Deodar cedar	Cedrus deodara	Irvine	California	College park	introduced	0 to 15.24 cm	Irvine	NA	NA	NA	NA	NA	NA	NA	NA	NA	NA	NA	NA	NA	NA	NA	NA	NA	NA	NA	NA
Deodar cedar	Cedrus deodara	Irvine	California	Pinewood park	introduced	0 to 15.24 cm	Irvine	NA	NA	NA	NA	NA	NA	NA	NA	NA	NA	NA	NA	NA	NA	NA	NA	NA	NA	NA	NA
Deodar cedar	Cedrus deodara	Irvine	California	NA	introduced	0 to 15.24 cm	Irvine	NA	NA	NA	NA	NA	NA	NA	NA	NA	NA	NA	NA	NA	NA	NA	NA	NA	NA	NA	NA
Deodar cedar	Cedrus deodara	Irvine	California	Pepperwood park	introduced	0 to 15.24 cm	Irvine	NA	NA	NA	NA	NA	NA	NA	NA	NA	NA	NA	NA	NA	NA	NA	NA	NA	NA	NA	NA
Deodar cedar	Cedrus deodara	Irvine	California	University community park	introduced	0 to 15.24 cm	Irvine	NA	NA	NA	NA	NA	NA	NA	NA	NA	NA	NA	NA	NA	NA	NA	NA	NA	NA	NA	NA
Deodar cedar	Cedrus deodara	Irvine	California	College park	introduced	0 to 15.24 cm	Irvine	NA	NA	NA	NA	NA	NA	NA	NA	NA	NA	NA	NA	NA	NA	NA	NA	NA	NA	NA	NA
Deodar cedar	Cedrus deodara	Irvine	California	NA	introduced	0 to 15.24 cm	Irvine	NA	NA	NA	NA	NA	NA	NA	NA	NA	NA	NA	NA	NA	NA	NA	NA	NA	NA	NA	NA
Deodar cedar	Cedrus deodara	Irvine	California	Pinewood park	introduced	0 to 15.24 cm	Irvine	NA	NA	NA	NA	NA	NA	NA	NA	NA	NA	NA	NA	NA	NA	NA	NA	NA	NA	NA	NA
Deodar cedar	Cedrus deodara	Irvine	California	NA	introduced	0 to 15.24 cm	Irvine	NA	NA	NA	NA	NA	NA	NA	NA	NA	NA	NA	NA	NA	NA	NA	NA	NA	NA	NA	NA
Deodar cedar	Cedrus deodara	Irvine	California	Northwood community park	introduced	0 to 15.24 cm	Irvine	NA	NA	NA	NA	NA	NA	NA	NA	NA	NA	NA	NA	NA	NA	NA	NA	NA	NA	NA	NA
Deodar cedar	Cedrus deodara	Irvine	California	University community park	introduced	0 to 15.24 cm	Irvine	NA	NA	NA	NA	NA	NA	NA	NA	NA	NA	NA	NA	NA	NA	NA	NA	NA	NA	NA	NA
Deodar cedar	Cedrus deodara	Irvine	California	NA	introduced	0 to 15.24 cm	Irvine	NA	NA	NA	NA	NA	NA	NA	NA	NA	NA	NA	NA	NA	NA	NA	NA	NA	NA	NA	NA
Deodar cedar	Cedrus deodara	Irvine	California	NA	introduced	0 to 15.24 cm	Irvine	NA	NA	NA	NA	NA	NA	NA	NA	NA	NA	NA	NA	NA	NA	NA	NA	NA	NA	NA	NA
Deodar cedar	Cedrus deodara	Irvine	California	NA	introduced	0 to 15.24 cm	Irvine	NA	NA	NA	NA	NA	NA	NA	NA	NA	NA	NA	NA	NA	NA	NA	NA	NA	NA	NA	NA
Deodar cedar	Cedrus deodara	Irvine	California	Chaparral park	introduced	0 to 15.24 cm	Irvine	NA	NA	NA	NA	NA	NA	NA	NA	NA	NA	NA	NA	NA	NA	NA	NA	NA	NA	NA	NA
Deodar cedar	Cedrus deodara	Irvine	California	Chaparral park	introduced	0 to 15.24 cm	Irvine	NA	NA	NA	NA	NA	NA	NA	NA	NA	NA	NA	NA	NA	NA	NA	NA	NA	NA	NA	NA
Deodar cedar	Cedrus deodara	Irvine	California	NA	introduced	0 to 15.24 cm	Irvine	NA	NA	NA	NA	NA	NA	NA	NA	NA	NA	NA	NA	NA	NA	NA	NA	NA	NA	NA	NA
Deodar cedar	Cedrus deodara	Irvine	California	Chaparral park	introduced	0 to 15.24 cm	Irvine	NA	NA	NA	NA	NA	NA	NA	NA	NA	NA	NA	NA	NA	NA	NA	NA	NA	NA	NA	NA
Deodar cedar	Cedrus deodara	Irvine	California	Northwood community park	introduced	0 to 15.24 cm	Irvine	NA	NA	NA	NA	NA	NA	NA	NA	NA	NA	NA	NA	NA	NA	NA	NA	NA	NA	NA	NA
Deodar cedar	Cedrus deodara	Irvine	California	Chaparral park	introduced	0 to 15.24 cm	Irvine	NA	NA	NA	NA	NA	NA	NA	NA	NA	NA	NA	NA	NA	NA	NA	NA	NA	NA	NA	NA
Deodar cedar	Cedrus deodara	Irvine	California	Northwood community park	introduced	0 to 15.24 cm	Irvine	NA	NA	NA	NA	NA	NA	NA	NA	NA	NA	NA	NA	NA	NA	NA	NA	NA	NA	NA	NA
Deodar cedar	Cedrus deodara	Irvine	California	NA	introduced	0 to 15.24 cm	Irvine	NA	NA	NA	NA	NA	NA	NA	NA	NA	NA	NA	NA	NA	NA	NA	NA	NA	NA	NA	NA
Deodar cedar	Cedrus deodara	Irvine	California	Chaparral park	introduced	0 to 15.24 cm	Irvine	NA	NA	NA	NA	NA	NA	NA	NA	NA	NA	NA	NA	NA	NA	NA	NA	NA	NA	NA	NA
Deodar cedar	Cedrus deodara	Irvine	California	Pepperwood park	introduced	0 to 15.24 cm	Irvine	NA	NA	NA	NA	NA	NA	NA	NA	NA	NA	NA	NA	NA	NA	NA	NA	NA	NA	NA	NA
Deodar cedar	Cedrus deodara	Irvine	California	Chaparral park	introduced	0 to 15.24 cm	Irvine	NA	NA	NA	NA	NA	NA	NA	NA	NA	NA	NA	NA	NA	NA	NA	NA	NA	NA	NA	NA
Deodar cedar	Cedrus deodara	Irvine	California	NA	introduced	0 to 15.24 cm	Irvine	NA	NA	NA	NA	NA	NA	NA	NA	NA	NA	NA	NA	NA	NA	NA	NA	NA	NA	NA	NA
Deodar cedar	Cedrus deodara	Irvine	California	Northwood community park	introduced	0 to 15.24 cm	Irvine	NA	NA	NA	NA	NA	NA	NA	NA	NA	NA	NA	NA	NA	NA	NA	NA	NA	NA	NA	NA
Deodar cedar	Cedrus deodara	Irvine	California	Chaparral park	introduced	0 to 15.24 cm	Irvine	NA	NA	NA	NA	NA	NA	NA	NA	NA	NA	NA	NA	NA	NA	NA	NA	NA	NA	NA	NA
Deodar cedar	Cedrus deodara	Irvine	California	NA	introduced	0 to 15.24 cm	Irvine	NA	NA	NA	NA	NA	NA	NA	NA	NA	NA	NA	NA	NA	NA	NA	NA	NA	NA	NA	NA
Deodar cedar	Cedrus deodara	Irvine	California	Chaparral park	introduced	0 to 15.24 cm	Irvine	NA	NA	NA	NA	NA	NA	NA	NA	NA	NA	NA	NA	NA	NA	NA	NA	NA	NA	NA	NA
Deodar cedar	Cedrus deodara	Irvine	California	Northwood community park	introduced	0 to 15.24 cm	Irvine	NA	NA	NA	NA	NA	NA	NA	NA	NA	NA	NA	NA	NA	NA	NA	NA	NA	NA	NA	NA
Deodar cedar	Cedrus deodara	Irvine	California	NA	introduced	0 to 15.24 cm	Irvine	NA	NA	NA	NA	NA	NA	NA	NA	NA	NA	NA	NA	NA	NA	NA	NA	NA	NA	NA	NA
Deodar cedar	Cedrus deodara	Irvine	California	(09) irvine blvd. wr	introduced	0 to 15.24 cm	Irvine	NA	NA	NA	NA	NA	NA	NA	NA	NA	NA	NA	NA	NA	NA	NA	NA	NA	NA	NA	NA
Deodar cedar	Cedrus deodara	Irvine	California	Chaparral park	introduced	0 to 15.24 cm	Irvine	NA	NA	NA	NA	NA	NA	NA	NA	NA	NA	NA	NA	NA	NA	NA	NA	NA	NA	NA	NA
Deodar cedar	Cedrus deodara	Irvine	California	Chaparral park	introduced	15.24 to 30.48 cm	Irvine	NA	NA	NA	NA	NA	NA	NA	NA	NA	NA	NA	NA	NA	NA	NA	NA	NA	NA	NA	NA
Deodar cedar	Cedrus deodara	Irvine	California	Pepperwood park	introduced	0 to 15.24 cm	Irvine	NA	NA	NA	NA	NA	NA	NA	NA	NA	NA	NA	NA	NA	NA	NA	NA	NA	NA	NA	NA
Deodar cedar	Cedrus deodara	Irvine	California	(09) irvine blvd. wr	introduced	0 to 15.24 cm	Irvine	NA	NA	NA	NA	NA	NA	NA	NA	NA	NA	NA	NA	NA	NA	NA	NA	NA	NA	NA	NA
Deodar cedar	Cedrus deodara	Irvine	California	Chaparral park	introduced	0 to 15.24 cm	Irvine	NA	NA	NA	NA	NA	NA	NA	NA	NA	NA	NA	NA	NA	NA	NA	NA	NA	NA	NA	NA
Deodar cedar	Cedrus deodara	Irvine	California	NA	introduced	0 to 15.24 cm	Irvine	NA	NA	NA	NA	NA	NA	NA	NA	NA	NA	NA	NA	NA	NA	NA	NA	NA	NA	NA	NA
Deodar cedar	Cedrus deodara	Irvine	California	Pepperwood park	introduced	0 to 15.24 cm	Irvine	NA	NA	NA	NA	NA	NA	NA	NA	NA	NA	NA	NA	NA	NA	NA	NA	NA	NA	NA	NA
Deodar cedar	Cedrus deodara	Irvine	California	Pinewood park	introduced	0 to 15.24 cm	Irvine	NA	NA	NA	NA	NA	NA	NA	NA	NA	NA	NA	NA	NA	NA	NA	NA	NA	NA	NA	NA
Deodar cedar	Cedrus deodara	Irvine	California	Pinewood park	introduced	0 to 15.24 cm	Irvine	NA	NA	NA	NA	NA	NA	NA	NA	NA	NA	NA	NA	NA	NA	NA	NA	NA	NA	NA	NA
Deodar cedar	Cedrus deodara	Irvine	California	Northwood community park	introduced	0 to 15.24 cm	Irvine	NA	NA	NA	NA	NA	NA	NA	NA	NA	NA	NA	NA	NA	NA	NA	NA	NA	NA	NA	NA
Deodar cedar	Cedrus deodara	Irvine	California	NA	introduced	0 to 15.24 cm	Irvine	NA	NA	NA	NA	NA	NA	NA	NA	NA	NA	NA	NA	NA	NA	NA	NA	NA	NA	NA	NA
Deodar cedar	Cedrus deodara	Irvine	California	University community park	introduced	30.48 to 45.72 cm	Irvine	NA	NA	NA	NA	NA	NA	NA	NA	NA	NA	NA	NA	NA	NA	NA	NA	NA	NA	NA	NA
Deodar cedar	Cedrus deodara	Irvine	California	Chaparral park	introduced	0 to 15.24 cm	Irvine	NA	NA	NA	NA	NA	NA	NA	NA	NA	NA	NA	NA	NA	NA	NA	NA	NA	NA	NA	NA
Deodar cedar	Cedrus deodara	Irvine	California	NA	introduced	0 to 15.24 cm	Irvine	NA	NA	NA	NA	NA	NA	NA	NA	NA	NA	NA	NA	NA	NA	NA	NA	NA	NA	NA	NA
Deodar cedar	Cedrus deodara	Irvine	California	Pinewood park	introduced	0 to 15.24 cm	Irvine	NA	NA	NA	NA	NA	NA	NA	NA	NA	NA	NA	NA	NA	NA	NA	NA	NA	NA	NA	NA
Deodar cedar	Cedrus deodara	Irvine	California	College park	introduced	0 to 15.24 cm	Irvine	NA	NA	NA	NA	NA	NA	NA	NA	NA	NA	NA	NA	NA	NA	NA	NA	NA	NA	NA	NA
Deodar cedar	Cedrus deodara	Irvine	California	NA	introduced	0 to 15.24 cm	Irvine	NA	NA	NA	NA	NA	NA	NA	NA	NA	NA	NA	NA	NA	NA	NA	NA	NA	NA	NA	NA
Deodar cedar	Cedrus deodara	Irvine	California	Chaparral park	introduced	0 to 15.24 cm	Irvine	NA	NA	NA	NA	NA	NA	NA	NA	NA	NA	NA	NA	NA	NA	NA	NA	NA	NA	NA	NA
Deodar cedar	Cedrus deodara	Irvine	California	Pinewood park	introduced	0 to 15.24 cm	Irvine	NA	NA	NA	NA	NA	NA	NA	NA	NA	NA	NA	NA	NA	NA	NA	NA	NA	NA	NA	NA
Deodar cedar	Cedrus deodara	Irvine	California	Peters canyon trail	introduced	0 to 15.24 cm	Irvine	NA	NA	NA	NA	NA	NA	NA	NA	NA	NA	NA	NA	NA	NA	NA	NA	NA	NA	NA	NA
Deodar cedar	Cedrus deodara	Irvine	California	Northwood community park	introduced	0 to 15.24 cm	Irvine	NA	NA	NA	NA	NA	NA	NA	NA	NA	NA	NA	NA	NA	NA	NA	NA	NA	NA	NA	NA
Deodar cedar	Cedrus deodara	Irvine	California	NA	introduced	0 to 15.24 cm	Irvine	NA	NA	NA	NA	NA	NA	NA	NA	NA	NA	NA	NA	NA	NA	NA	NA	NA	NA	NA	NA
Deodar cedar	Cedrus deodara	Irvine	California	Northwood community park	introduced	0 to 15.24 cm	Irvine	NA	NA	NA	NA	NA	NA	NA	NA	NA	NA	NA	NA	NA	NA	NA	NA	NA	NA	NA	NA
Deodar cedar	Cedrus deodara	Irvine	California	College park	introduced	0 to 15.24 cm	Irvine	NA	NA	NA	NA	NA	NA	NA	NA	NA	NA	NA	NA	NA	NA	NA	NA	NA	NA	NA	NA
Deodar cedar	Cedrus deodara	Irvine	California	NA	introduced	0 to 15.24 cm	Irvine	NA	NA	NA	NA	NA	NA	NA	NA	NA	NA	NA	NA	NA	NA	NA	NA	NA	NA	NA	NA
Deodar cedar	Cedrus deodara	Irvine	California	Peters canyon trail	introduced	0 to 15.24 cm	Irvine	NA	NA	NA	NA	NA	NA	NA	NA	NA	NA	NA	NA	NA	NA	NA	NA	NA	NA	NA	NA
Deodar cedar	Cedrus deodara	Irvine	California	NA	introduced	0 to 15.24 cm	Irvine	NA	NA	NA	NA	NA	NA	NA	NA	NA	NA	NA	NA	NA	NA	NA	NA	NA	NA	NA	NA
Deodar cedar	Cedrus deodara	Irvine	California	Chaparral park	introduced	0 to 15.24 cm	Irvine	NA	NA	NA	NA	NA	NA	NA	NA	NA	NA	NA	NA	NA	NA	NA	NA	NA	NA	NA	NA
Deodar cedar	Cedrus deodara	Irvine	California	Peters canyon trail	introduced	0 to 15.24 cm	Irvine	NA	NA	NA	NA	NA	NA	NA	NA	NA	NA	NA	NA	NA	NA	NA	NA	NA	NA	NA	NA
Deodar cedar	Cedrus deodara	Irvine	California	NA	introduced	0 to 15.24 cm	Irvine	NA	NA	NA	NA	NA	NA	NA	NA	NA	NA	NA	NA	NA	NA	NA	NA	NA	NA	NA	NA
Deodar cedar	Cedrus deodara	Irvine	California	NA	introduced	0 to 15.24 cm	Irvine	NA	NA	NA	NA	NA	NA	NA	NA	NA	NA	NA	NA	NA	NA	NA	NA	NA	NA	NA	NA
Deodar cedar	Cedrus deodara	Irvine	California	Northwood community park	introduced	0 to 15.24 cm	Irvine	NA	NA	NA	NA	NA	NA	NA	NA	NA	NA	NA	NA	NA	NA	NA	NA	NA	NA	NA	NA
Deodar cedar	Cedrus deodara	Irvine	California	NA	introduced	0 to 15.24 cm	Irvine	NA	NA	NA	NA	NA	NA	NA	NA	NA	NA	NA	NA	NA	NA	NA	NA	NA	NA	NA	NA
Deodar cedar	Cedrus deodara	Irvine	California	University community park	introduced	30.48 to 45.72 cm	Irvine	NA	NA	NA	NA	NA	NA	NA	NA	NA	NA	NA	NA	NA	NA	NA	NA	NA	NA	NA	NA
Deodar cedar	Cedrus deodara	Irvine	California	Chaparral park	introduced	0 to 15.24 cm	Irvine	NA	NA	NA	NA	NA	NA	NA	NA	NA	NA	NA	NA	NA	NA	NA	NA	NA	NA	NA	NA
Deodar cedar	Cedrus deodara	Irvine	California	NA	introduced	0 to 15.24 cm	Irvine	NA	NA	NA	NA	NA	NA	NA	NA	NA	NA	NA	NA	NA	NA	NA	NA	NA	NA	NA	NA
Deodar cedar	Cedrus deodara	Irvine	California	NA	introduced	0 to 15.24 cm	Irvine	NA	NA	NA	NA	NA	NA	NA	NA	NA	NA	NA	NA	NA	NA	NA	NA	NA	NA	NA	NA
Deodar cedar	Cedrus deodara	Irvine	California	Chaparral park	introduced	0 to 15.24 cm	Irvine	NA	NA	NA	NA	NA	NA	NA	NA	NA	NA	NA	NA	NA	NA	NA	NA	NA	NA	NA	NA
Deodar cedar	Cedrus deodara	Irvine	California	NA	introduced	0 to 15.24 cm	Irvine	NA	NA	NA	NA	NA	NA	NA	NA	NA	NA	NA	NA	NA	NA	NA	NA	NA	NA	NA	NA
Deodar cedar	Cedrus deodara	Irvine	California	Chaparral park	introduced	0 to 15.24 cm	Irvine	NA	NA	NA	NA	NA	NA	NA	NA	NA	NA	NA	NA	NA	NA	NA	NA	NA	NA	NA	NA
Deodar cedar	Cedrus deodara	Irvine	California	College park	introduced	0 to 15.24 cm	Irvine	NA	NA	NA	NA	NA	NA	NA	NA	NA	NA	NA	NA	NA	NA	NA	NA	NA	NA	NA	NA
Deodar cedar	Cedrus deodara	Irvine	California	Chaparral park	introduced	0 to 15.24 cm	Irvine	NA	NA	NA	NA	NA	NA	NA	NA	NA	NA	NA	NA	NA	NA	NA	NA	NA	NA	NA	NA
Deodar cedar	Cedrus deodara	Irvine	California	College park	introduced	0 to 15.24 cm	Irvine	NA	NA	NA	NA	NA	NA	NA	NA	NA	NA	NA	NA	NA	NA	NA	NA	NA	NA	NA	NA
Deodar cedar	Cedrus deodara	Irvine	California	Northwood community park	introduced	0 to 15.24 cm	Irvine	NA	NA	NA	NA	NA	NA	NA	NA	NA	NA	NA	NA	NA	NA	NA	NA	NA	NA	NA	NA
Deodar cedar	Cedrus deodara	Irvine	California	Chaparral park	introduced	0 to 15.24 cm	Irvine	NA	NA	NA	NA	NA	NA	NA	NA	NA	NA	NA	NA	NA	NA	NA	NA	NA	NA	NA	NA
Deodar cedar	Cedrus deodara	Irvine	California	College park	introduced	0 to 15.24 cm	Irvine	NA	NA	NA	NA	NA	NA	NA	NA	NA	NA	NA	NA	NA	NA	NA	NA	NA	NA	NA	NA
Deodar cedar	Cedrus deodara	Irvine	California	Chaparral park	introduced	0 to 15.24 cm	Irvine	NA	NA	NA	NA	NA	NA	NA	NA	NA	NA	NA	NA	NA	NA	NA	NA	NA	NA	NA	NA
Deodar cedar	Cedrus deodara	Irvine	California	Chaparral park	introduced	0 to 15.24 cm	Irvine	NA	NA	NA	NA	NA	NA	NA	NA	NA	NA	NA	NA	NA	NA	NA	NA	NA	NA	NA	NA
Deodar cedar	Cedrus deodara	Irvine	California	Chaparral park	introduced	0 to 15.24 cm	Irvine	NA	NA	NA	NA	NA	NA	NA	NA	NA	NA	NA	NA	NA	NA	NA	NA	NA	NA	NA	NA
Deodar cedar	Cedrus deodara	Irvine	California	Chaparral park	introduced	0 to 15.24 cm	Irvine	NA	NA	NA	NA	NA	NA	NA	NA	NA	NA	NA	NA	NA	NA	NA	NA	NA	NA	NA	NA
Deodar cedar	Cedrus deodara	Irvine	California	NA	introduced	0 to 15.24 cm	Irvine	NA	NA	NA	NA	NA	NA	NA	NA	NA	NA	NA	NA	NA	NA	NA	NA	NA	NA	NA	NA
Hackberry	Celtis	Irvine	California	Presley park	no_info	0 to 15.24 cm	Irvine	NA	NA	NA	NA	NA	NA	NA	NA	NA	NA	NA	NA	NA	NA	NA	NA	NA	NA	NA	NA
Hackberry	Celtis	Irvine	California	Presley park	no_info	0 to 15.24 cm	Irvine	NA	NA	NA	NA	NA	NA	NA	NA	NA	NA	NA	NA	NA	NA	NA	NA	NA	NA	NA	NA
Eastern redbud	Cercis canadensis	Irvine	California	NA	introduced	0 to 15.24 cm	Irvine	NA	NA	NA	NA	NA	NA	NA	NA	NA	NA	NA	NA	NA	NA	NA	NA	NA	NA	NA	NA
Eastern redbud	Cercis canadensis	Irvine	California	NA	introduced	0 to 15.24 cm	Irvine	NA	NA	NA	NA	NA	NA	NA	NA	NA	NA	NA	NA	NA	NA	NA	NA	NA	NA	NA	NA
Eastern redbud	Cercis canadensis	Irvine	California	NA	introduced	0 to 15.24 cm	Irvine	NA	NA	NA	NA	NA	NA	NA	NA	NA	NA	NA	NA	NA	NA	NA	NA	NA	NA	NA	NA
Eastern redbud	Cercis canadensis	Irvine	California	NA	introduced	0 to 15.24 cm	Irvine	NA	NA	NA	NA	NA	NA	NA	NA	NA	NA	NA	NA	NA	NA	NA	NA	NA	NA	NA	NA
Eastern redbud	Cercis canadensis	Irvine	California	NA	introduced	0 to 15.24 cm	Irvine	NA	NA	NA	NA	NA	NA	NA	NA	NA	NA	NA	NA	NA	NA	NA	NA	NA	NA	NA	NA
Eastern redbud	Cercis canadensis	Irvine	California	NA	introduced	0 to 15.24 cm	Irvine	NA	NA	NA	NA	NA	NA	NA	NA	NA	NA	NA	NA	NA	NA	NA	NA	NA	NA	NA	NA
Eastern redbud	Cercis canadensis	Irvine	California	NA	introduced	0 to 15.24 cm	Irvine	NA	NA	NA	NA	NA	NA	NA	NA	NA	NA	NA	NA	NA	NA	NA	NA	NA	NA	NA	NA
Eastern redbud	Cercis canadensis	Irvine	California	NA	introduced	0 to 15.24 cm	Irvine	NA	NA	NA	NA	NA	NA	NA	NA	NA	NA	NA	NA	NA	NA	NA	NA	NA	NA	NA	NA
Eastern redbud	Cercis canadensis	Irvine	California	Woodbridge community park	introduced	0 to 15.24 cm	Irvine	NA	NA	NA	NA	NA	NA	NA	NA	NA	NA	NA	NA	NA	NA	NA	NA	NA	NA	NA	NA
Eastern redbud	Cercis canadensis	Irvine	California	NA	introduced	0 to 15.24 cm	Irvine	NA	NA	NA	NA	NA	NA	NA	NA	NA	NA	NA	NA	NA	NA	NA	NA	NA	NA	NA	NA
Mediterranean fan palm	Chamaerops humilis	Irvine	California	NA	introduced	0 to 15.24 cm	Irvine	NA	NA	NA	NA	NA	NA	NA	NA	NA	NA	NA	NA	NA	NA	NA	NA	NA	NA	NA	NA
Palo borracho	Chorisia speciosa	Irvine	California	Heritage community park	no_info	0 to 15.24 cm	Irvine	NA	NA	NA	NA	NA	NA	NA	NA	NA	NA	NA	NA	NA	NA	NA	NA	NA	NA	NA	NA
Palo borracho	Chorisia speciosa	Irvine	California	Deerfield community park	no_info	0 to 15.24 cm	Irvine	NA	NA	NA	NA	NA	NA	NA	NA	NA	NA	NA	NA	NA	NA	NA	NA	NA	NA	NA	NA
Palo borracho	Chorisia speciosa	Irvine	California	Btwn. monroe and culver dr.	no_info	0 to 15.24 cm	Irvine	NA	NA	NA	NA	NA	NA	NA	NA	NA	NA	NA	NA	NA	NA	NA	NA	NA	NA	NA	NA
Palo borracho	Chorisia speciosa	Irvine	California	Alton athletic park	no_info	15.24 to 30.48 cm	Irvine	NA	NA	NA	NA	NA	NA	NA	NA	NA	NA	NA	NA	NA	NA	NA	NA	NA	NA	NA	NA
Palo borracho	Chorisia speciosa	Irvine	California	Deerfield community park	no_info	0 to 15.24 cm	Irvine	NA	NA	NA	NA	NA	NA	NA	NA	NA	NA	NA	NA	NA	NA	NA	NA	NA	NA	NA	NA
Palo borracho	Chorisia speciosa	Irvine	California	Alton athletic park	no_info	30.48 to 45.72 cm	Irvine	NA	NA	NA	NA	NA	NA	NA	NA	NA	NA	NA	NA	NA	NA	NA	NA	NA	NA	NA	NA
Palo borracho	Chorisia speciosa	Irvine	California	Alton athletic park	no_info	45.72 to 60.96 cm	Irvine	NA	NA	NA	NA	NA	NA	NA	NA	NA	NA	NA	NA	NA	NA	NA	NA	NA	NA	NA	NA
Palo borracho	Chorisia speciosa	Irvine	California	Woodbridge community park	no_info	15.24 to 30.48 cm	Irvine	NA	NA	NA	NA	NA	NA	NA	NA	NA	NA	NA	NA	NA	NA	NA	NA	NA	NA	NA	NA
Palo borracho	Chorisia speciosa	Irvine	California	Heritage community park	no_info	0 to 15.24 cm	Irvine	NA	NA	NA	NA	NA	NA	NA	NA	NA	NA	NA	NA	NA	NA	NA	NA	NA	NA	NA	NA
Palo borracho	Chorisia speciosa	Irvine	California	Heritage community park	no_info	0 to 15.24 cm	Irvine	NA	NA	NA	NA	NA	NA	NA	NA	NA	NA	NA	NA	NA	NA	NA	NA	NA	NA	NA	NA
Palo borracho	Chorisia speciosa	Irvine	California	Orchard park	no_info	0 to 15.24 cm	Irvine	NA	NA	NA	NA	NA	NA	NA	NA	NA	NA	NA	NA	NA	NA	NA	NA	NA	NA	NA	NA
Palo borracho	Chorisia speciosa	Irvine	California	Alton athletic park	no_info	45.72 to 60.96 cm	Irvine	NA	NA	NA	NA	NA	NA	NA	NA	NA	NA	NA	NA	NA	NA	NA	NA	NA	NA	NA	NA
Palo borracho	Chorisia speciosa	Irvine	California	Deerfield community park	no_info	45.72 to 60.96 cm	Irvine	NA	NA	NA	NA	NA	NA	NA	NA	NA	NA	NA	NA	NA	NA	NA	NA	NA	NA	NA	NA
Palo borracho	Chorisia speciosa	Irvine	California	Deerfield community park	no_info	45.72 to 60.96 cm	Irvine	NA	NA	NA	NA	NA	NA	NA	NA	NA	NA	NA	NA	NA	NA	NA	NA	NA	NA	NA	NA
Palo borracho	Chorisia speciosa	Irvine	California	Btwn. monroe and culver dr.	no_info	0 to 15.24 cm	Irvine	NA	NA	NA	NA	NA	NA	NA	NA	NA	NA	NA	NA	NA	NA	NA	NA	NA	NA	NA	NA
Palo borracho	Chorisia speciosa	Irvine	California	Heritage community park	no_info	15.24 to 30.48 cm	Irvine	NA	NA	NA	NA	NA	NA	NA	NA	NA	NA	NA	NA	NA	NA	NA	NA	NA	NA	NA	NA
Palo borracho	Chorisia speciosa	Irvine	California	Sycamore park	no_info	0 to 15.24 cm	Irvine	NA	NA	NA	NA	NA	NA	NA	NA	NA	NA	NA	NA	NA	NA	NA	NA	NA	NA	NA	NA
Palo borracho	Chorisia speciosa	Irvine	California	Heritage community park	no_info	0 to 15.24 cm	Irvine	NA	NA	NA	NA	NA	NA	NA	NA	NA	NA	NA	NA	NA	NA	NA	NA	NA	NA	NA	NA
Palo borracho	Chorisia speciosa	Irvine	California	Heritage community park	no_info	0 to 15.24 cm	Irvine	NA	NA	NA	NA	NA	NA	NA	NA	NA	NA	NA	NA	NA	NA	NA	NA	NA	NA	NA	NA
Palo borracho	Chorisia speciosa	Irvine	California	Sycamore park	no_info	0 to 15.24 cm	Irvine	NA	NA	NA	NA	NA	NA	NA	NA	NA	NA	NA	NA	NA	NA	NA	NA	NA	NA	NA	NA
Palo borracho	Chorisia speciosa	Irvine	California	Heritage community park	no_info	0 to 15.24 cm	Irvine	NA	NA	NA	NA	NA	NA	NA	NA	NA	NA	NA	NA	NA	NA	NA	NA	NA	NA	NA	NA
Palo borracho	Chorisia speciosa	Irvine	California	Heritage community park	no_info	0 to 15.24 cm	Irvine	NA	NA	NA	NA	NA	NA	NA	NA	NA	NA	NA	NA	NA	NA	NA	NA	NA	NA	NA	NA
Palo borracho	Chorisia speciosa	Irvine	California	Irvine historical society	no_info	0 to 15.24 cm	Irvine	NA	NA	NA	NA	NA	NA	NA	NA	NA	NA	NA	NA	NA	NA	NA	NA	NA	NA	NA	NA
Palo borracho	Chorisia speciosa	Irvine	California	Heritage community park	no_info	0 to 15.24 cm	Irvine	NA	NA	NA	NA	NA	NA	NA	NA	NA	NA	NA	NA	NA	NA	NA	NA	NA	NA	NA	NA
Palo borracho	Chorisia speciosa	Irvine	California	Heritage community park	no_info	0 to 15.24 cm	Irvine	NA	NA	NA	NA	NA	NA	NA	NA	NA	NA	NA	NA	NA	NA	NA	NA	NA	NA	NA	NA
Palo borracho	Chorisia speciosa	Irvine	California	University community park	no_info	30.48 to 45.72 cm	Irvine	NA	NA	NA	NA	NA	NA	NA	NA	NA	NA	NA	NA	NA	NA	NA	NA	NA	NA	NA	NA
Palo borracho	Chorisia speciosa	Irvine	California	Woodbridge community park	no_info	30.48 to 45.72 cm	Irvine	NA	NA	NA	NA	NA	NA	NA	NA	NA	NA	NA	NA	NA	NA	NA	NA	NA	NA	NA	NA
Palo borracho	Chorisia speciosa	Irvine	California	University community park	no_info	30.48 to 45.72 cm	Irvine	NA	NA	NA	NA	NA	NA	NA	NA	NA	NA	NA	NA	NA	NA	NA	NA	NA	NA	NA	NA
Palo borracho	Chorisia speciosa	Irvine	California	Irvine historical society	no_info	15.24 to 30.48 cm	Irvine	NA	NA	NA	NA	NA	NA	NA	NA	NA	NA	NA	NA	NA	NA	NA	NA	NA	NA	NA	NA
Palo borracho	Chorisia speciosa	Irvine	California	Heritage community park	no_info	0 to 15.24 cm	Irvine	NA	NA	NA	NA	NA	NA	NA	NA	NA	NA	NA	NA	NA	NA	NA	NA	NA	NA	NA	NA
Palo borracho	Chorisia speciosa	Irvine	California	Sycamore park	no_info	0 to 15.24 cm	Irvine	NA	NA	NA	NA	NA	NA	NA	NA	NA	NA	NA	NA	NA	NA	NA	NA	NA	NA	NA	NA
Palo borracho	Chorisia speciosa	Irvine	California	Woodbridge community park	no_info	15.24 to 30.48 cm	Irvine	NA	NA	NA	NA	NA	NA	NA	NA	NA	NA	NA	NA	NA	NA	NA	NA	NA	NA	NA	NA
Palo borracho	Chorisia speciosa	Irvine	California	University community park	no_info	60.96 to 76.2 cm	Irvine	NA	NA	NA	NA	NA	NA	NA	NA	NA	NA	NA	NA	NA	NA	NA	NA	NA	NA	NA	NA
Palo borracho	Chorisia speciosa	Irvine	California	Sycamore park	no_info	0 to 15.24 cm	Irvine	NA	NA	NA	NA	NA	NA	NA	NA	NA	NA	NA	NA	NA	NA	NA	NA	NA	NA	NA	NA
Palo borracho	Chorisia speciosa	Irvine	California	Heritage community park	no_info	0 to 15.24 cm	Irvine	NA	NA	NA	NA	NA	NA	NA	NA	NA	NA	NA	NA	NA	NA	NA	NA	NA	NA	NA	NA
Palo borracho	Chorisia speciosa	Irvine	California	Heritage community park	no_info	0 to 15.24 cm	Irvine	NA	NA	NA	NA	NA	NA	NA	NA	NA	NA	NA	NA	NA	NA	NA	NA	NA	NA	NA	NA
Palo borracho	Chorisia speciosa	Irvine	California	Deerfield community park	no_info	0 to 15.24 cm	Irvine	NA	NA	NA	NA	NA	NA	NA	NA	NA	NA	NA	NA	NA	NA	NA	NA	NA	NA	NA	NA
Palo borracho	Chorisia speciosa	Irvine	California	Heritage community park	no_info	15.24 to 30.48 cm	Irvine	NA	NA	NA	NA	NA	NA	NA	NA	NA	NA	NA	NA	NA	NA	NA	NA	NA	NA	NA	NA
Palo borracho	Chorisia speciosa	Irvine	California	Deerfield community park	no_info	15.24 to 30.48 cm	Irvine	NA	NA	NA	NA	NA	NA	NA	NA	NA	NA	NA	NA	NA	NA	NA	NA	NA	NA	NA	NA
Palo borracho	Chorisia speciosa	Irvine	California	Woodbridge community park	no_info	15.24 to 30.48 cm	Irvine	NA	NA	NA	NA	NA	NA	NA	NA	NA	NA	NA	NA	NA	NA	NA	NA	NA	NA	NA	NA
Palo borracho	Chorisia speciosa	Irvine	California	Orchard park	no_info	0 to 15.24 cm	Irvine	NA	NA	NA	NA	NA	NA	NA	NA	NA	NA	NA	NA	NA	NA	NA	NA	NA	NA	NA	NA
Palo borracho	Chorisia speciosa	Irvine	California	Woodbridge community park	no_info	0 to 15.24 cm	Irvine	NA	NA	NA	NA	NA	NA	NA	NA	NA	NA	NA	NA	NA	NA	NA	NA	NA	NA	NA	NA
Palo borracho	Chorisia speciosa	Irvine	California	Deerfield community park	no_info	30.48 to 45.72 cm	Irvine	NA	NA	NA	NA	NA	NA	NA	NA	NA	NA	NA	NA	NA	NA	NA	NA	NA	NA	NA	NA
Palo borracho	Chorisia speciosa	Irvine	California	Heritage community park	no_info	0 to 15.24 cm	Irvine	NA	NA	NA	NA	NA	NA	NA	NA	NA	NA	NA	NA	NA	NA	NA	NA	NA	NA	NA	NA
Palo borracho	Chorisia speciosa	Irvine	California	Sycamore park	no_info	0 to 15.24 cm	Irvine	NA	NA	NA	NA	NA	NA	NA	NA	NA	NA	NA	NA	NA	NA	NA	NA	NA	NA	NA	NA
Palo borracho	Chorisia speciosa	Irvine	California	Heritage community park	no_info	0 to 15.24 cm	Irvine	NA	NA	NA	NA	NA	NA	NA	NA	NA	NA	NA	NA	NA	NA	NA	NA	NA	NA	NA	NA
Palo borracho	Chorisia speciosa	Irvine	California	Heritage community park	no_info	0 to 15.24 cm	Irvine	NA	NA	NA	NA	NA	NA	NA	NA	NA	NA	NA	NA	NA	NA	NA	NA	NA	NA	NA	NA
Palo borracho	Chorisia speciosa	Irvine	California	Woodbridge community park	no_info	15.24 to 30.48 cm	Irvine	NA	NA	NA	NA	NA	NA	NA	NA	NA	NA	NA	NA	NA	NA	NA	NA	NA	NA	NA	NA
Palo borracho	Chorisia speciosa	Irvine	California	Heritage community park	no_info	0 to 15.24 cm	Irvine	NA	NA	NA	NA	NA	NA	NA	NA	NA	NA	NA	NA	NA	NA	NA	NA	NA	NA	NA	NA
Palo borracho	Chorisia speciosa	Irvine	California	Btwn. monroe and culver dr.	no_info	0 to 15.24 cm	Irvine	NA	NA	NA	NA	NA	NA	NA	NA	NA	NA	NA	NA	NA	NA	NA	NA	NA	NA	NA	NA
Palo borracho	Chorisia speciosa	Irvine	California	University community park	no_info	30.48 to 45.72 cm	Irvine	NA	NA	NA	NA	NA	NA	NA	NA	NA	NA	NA	NA	NA	NA	NA	NA	NA	NA	NA	NA
Palo borracho	Chorisia speciosa	Irvine	California	Heritage community park	no_info	15.24 to 30.48 cm	Irvine	NA	NA	NA	NA	NA	NA	NA	NA	NA	NA	NA	NA	NA	NA	NA	NA	NA	NA	NA	NA
Palo borracho	Chorisia speciosa	Irvine	California	Heritage community park	no_info	0 to 15.24 cm	Irvine	NA	NA	NA	NA	NA	NA	NA	NA	NA	NA	NA	NA	NA	NA	NA	NA	NA	NA	NA	NA
Palo borracho	Chorisia speciosa	Irvine	California	Heritage community park	no_info	0 to 15.24 cm	Irvine	NA	NA	NA	NA	NA	NA	NA	NA	NA	NA	NA	NA	NA	NA	NA	NA	NA	NA	NA	NA
Palo borracho	Chorisia speciosa	Irvine	California	Deerfield community park	no_info	15.24 to 30.48 cm	Irvine	NA	NA	NA	NA	NA	NA	NA	NA	NA	NA	NA	NA	NA	NA	NA	NA	NA	NA	NA	NA
Palo borracho	Chorisia speciosa	Irvine	California	Sycamore park	no_info	0 to 15.24 cm	Irvine	NA	NA	NA	NA	NA	NA	NA	NA	NA	NA	NA	NA	NA	NA	NA	NA	NA	NA	NA	NA
Palo borracho	Chorisia speciosa	Irvine	California	Heritage community park	no_info	0 to 15.24 cm	Irvine	NA	NA	NA	NA	NA	NA	NA	NA	NA	NA	NA	NA	NA	NA	NA	NA	NA	NA	NA	NA
Palo borracho	Chorisia speciosa	Irvine	California	Heritage community park	no_info	0 to 15.24 cm	Irvine	NA	NA	NA	NA	NA	NA	NA	NA	NA	NA	NA	NA	NA	NA	NA	NA	NA	NA	NA	NA
Palo borracho	Chorisia speciosa	Irvine	California	Alton athletic park	no_info	30.48 to 45.72 cm	Irvine	NA	NA	NA	NA	NA	NA	NA	NA	NA	NA	NA	NA	NA	NA	NA	NA	NA	NA	NA	NA
Palo borracho	Chorisia speciosa	Irvine	California	Btwn. monroe and culver dr.	no_info	0 to 15.24 cm	Irvine	NA	NA	NA	NA	NA	NA	NA	NA	NA	NA	NA	NA	NA	NA	NA	NA	NA	NA	NA	NA
Palo borracho	Chorisia speciosa	Irvine	California	Heritage community park	no_info	0 to 15.24 cm	Irvine	NA	NA	NA	NA	NA	NA	NA	NA	NA	NA	NA	NA	NA	NA	NA	NA	NA	NA	NA	NA
Palo borracho	Chorisia speciosa	Irvine	California	Heritage community park	no_info	0 to 15.24 cm	Irvine	NA	NA	NA	NA	NA	NA	NA	NA	NA	NA	NA	NA	NA	NA	NA	NA	NA	NA	NA	NA
Palo borracho	Chorisia speciosa	Irvine	California	Btwn. monroe and culver dr.	no_info	15.24 to 30.48 cm	Irvine	NA	NA	NA	NA	NA	NA	NA	NA	NA	NA	NA	NA	NA	NA	NA	NA	NA	NA	NA	NA
Palo borracho	Chorisia speciosa	Irvine	California	Heritage community park	no_info	0 to 15.24 cm	Irvine	NA	NA	NA	NA	NA	NA	NA	NA	NA	NA	NA	NA	NA	NA	NA	NA	NA	NA	NA	NA
Palo borracho	Chorisia speciosa	Irvine	California	Btwn. monroe and culver dr.	no_info	0 to 15.24 cm	Irvine	NA	NA	NA	NA	NA	NA	NA	NA	NA	NA	NA	NA	NA	NA	NA	NA	NA	NA	NA	NA
Palo borracho	Chorisia speciosa	Irvine	California	Bren park	no_info	0 to 15.24 cm	Irvine	NA	NA	NA	NA	NA	NA	NA	NA	NA	NA	NA	NA	NA	NA	NA	NA	NA	NA	NA	NA
Palo borracho	Chorisia speciosa	Irvine	California	Heritage community park	no_info	15.24 to 30.48 cm	Irvine	NA	NA	NA	NA	NA	NA	NA	NA	NA	NA	NA	NA	NA	NA	NA	NA	NA	NA	NA	NA
Palo borracho	Chorisia speciosa	Irvine	California	Woodbridge community park	no_info	30.48 to 45.72 cm	Irvine	NA	NA	NA	NA	NA	NA	NA	NA	NA	NA	NA	NA	NA	NA	NA	NA	NA	NA	NA	NA
Palo borracho	Chorisia speciosa	Irvine	California	Orchard park	no_info	0 to 15.24 cm	Irvine	NA	NA	NA	NA	NA	NA	NA	NA	NA	NA	NA	NA	NA	NA	NA	NA	NA	NA	NA	NA
Palo borracho	Chorisia speciosa	Irvine	California	Heritage community park	no_info	0 to 15.24 cm	Irvine	NA	NA	NA	NA	NA	NA	NA	NA	NA	NA	NA	NA	NA	NA	NA	NA	NA	NA	NA	NA
Palo borracho	Chorisia speciosa	Irvine	California	Btwn. monroe and culver dr.	no_info	0 to 15.24 cm	Irvine	NA	NA	NA	NA	NA	NA	NA	NA	NA	NA	NA	NA	NA	NA	NA	NA	NA	NA	NA	NA
Palo borracho	Chorisia speciosa	Irvine	California	Deerfield community park	no_info	15.24 to 30.48 cm	Irvine	NA	NA	NA	NA	NA	NA	NA	NA	NA	NA	NA	NA	NA	NA	NA	NA	NA	NA	NA	NA
Palo borracho	Chorisia speciosa	Irvine	California	Heritage community park	no_info	0 to 15.24 cm	Irvine	NA	NA	NA	NA	NA	NA	NA	NA	NA	NA	NA	NA	NA	NA	NA	NA	NA	NA	NA	NA
Palo borracho	Chorisia speciosa	Irvine	California	Heritage community park	no_info	0 to 15.24 cm	Irvine	NA	NA	NA	NA	NA	NA	NA	NA	NA	NA	NA	NA	NA	NA	NA	NA	NA	NA	NA	NA
Palo borracho	Chorisia speciosa	Irvine	California	Heritage community park	no_info	0 to 15.24 cm	Irvine	NA	NA	NA	NA	NA	NA	NA	NA	NA	NA	NA	NA	NA	NA	NA	NA	NA	NA	NA	NA
Palo borracho	Chorisia speciosa	Irvine	California	Heritage community park	no_info	0 to 15.24 cm	Irvine	NA	NA	NA	NA	NA	NA	NA	NA	NA	NA	NA	NA	NA	NA	NA	NA	NA	NA	NA	NA
Palo borracho	Chorisia speciosa	Irvine	California	Deerfield community park	no_info	15.24 to 30.48 cm	Irvine	NA	NA	NA	NA	NA	NA	NA	NA	NA	NA	NA	NA	NA	NA	NA	NA	NA	NA	NA	NA
Palo borracho	Chorisia speciosa	Irvine	California	Sycamore park	no_info	0 to 15.24 cm	Irvine	NA	NA	NA	NA	NA	NA	NA	NA	NA	NA	NA	NA	NA	NA	NA	NA	NA	NA	NA	NA
Palo borracho	Chorisia speciosa	Irvine	California	Heritage community park	no_info	0 to 15.24 cm	Irvine	NA	NA	NA	NA	NA	NA	NA	NA	NA	NA	NA	NA	NA	NA	NA	NA	NA	NA	NA	NA
Palo borracho	Chorisia speciosa	Irvine	California	Alton athletic park	no_info	30.48 to 45.72 cm	Irvine	NA	NA	NA	NA	NA	NA	NA	NA	NA	NA	NA	NA	NA	NA	NA	NA	NA	NA	NA	NA
Palo borracho	Chorisia speciosa	Irvine	California	Heritage community park	no_info	0 to 15.24 cm	Irvine	NA	NA	NA	NA	NA	NA	NA	NA	NA	NA	NA	NA	NA	NA	NA	NA	NA	NA	NA	NA
Palo borracho	Chorisia speciosa	Irvine	California	Alton athletic park	no_info	30.48 to 45.72 cm	Irvine	NA	NA	NA	NA	NA	NA	NA	NA	NA	NA	NA	NA	NA	NA	NA	NA	NA	NA	NA	NA
Palo borracho	Chorisia speciosa	Irvine	California	Heritage community park	no_info	0 to 15.24 cm	Irvine	NA	NA	NA	NA	NA	NA	NA	NA	NA	NA	NA	NA	NA	NA	NA	NA	NA	NA	NA	NA
Palo borracho	Chorisia speciosa	Irvine	California	University community park	no_info	0 to 15.24 cm	Irvine	NA	NA	NA	NA	NA	NA	NA	NA	NA	NA	NA	NA	NA	NA	NA	NA	NA	NA	NA	NA
Palo borracho	Chorisia speciosa	Irvine	California	Deerfield community park	no_info	45.72 to 60.96 cm	Irvine	NA	NA	NA	NA	NA	NA	NA	NA	NA	NA	NA	NA	NA	NA	NA	NA	NA	NA	NA	NA
Palo borracho	Chorisia speciosa	Irvine	California	Heritage community park	no_info	0 to 15.24 cm	Irvine	NA	NA	NA	NA	NA	NA	NA	NA	NA	NA	NA	NA	NA	NA	NA	NA	NA	NA	NA	NA
Palo borracho	Chorisia speciosa	Irvine	California	Heritage community park	no_info	0 to 15.24 cm	Irvine	NA	NA	NA	NA	NA	NA	NA	NA	NA	NA	NA	NA	NA	NA	NA	NA	NA	NA	NA	NA
Palo borracho	Chorisia speciosa	Irvine	California	Sycamore park	no_info	0 to 15.24 cm	Irvine	NA	NA	NA	NA	NA	NA	NA	NA	NA	NA	NA	NA	NA	NA	NA	NA	NA	NA	NA	NA
Palo borracho	Chorisia speciosa	Irvine	California	Btwn. monroe and culver dr.	no_info	15.24 to 30.48 cm	Irvine	NA	NA	NA	NA	NA	NA	NA	NA	NA	NA	NA	NA	NA	NA	NA	NA	NA	NA	NA	NA
Palo borracho	Chorisia speciosa	Irvine	California	Heritage community park	no_info	0 to 15.24 cm	Irvine	NA	NA	NA	NA	NA	NA	NA	NA	NA	NA	NA	NA	NA	NA	NA	NA	NA	NA	NA	NA
Palo borracho	Chorisia speciosa	Irvine	California	Btwn. monroe and culver dr.	no_info	0 to 15.24 cm	Irvine	NA	NA	NA	NA	NA	NA	NA	NA	NA	NA	NA	NA	NA	NA	NA	NA	NA	NA	NA	NA
Palo borracho	Chorisia speciosa	Irvine	California	Btwn. monroe and culver dr.	no_info	0 to 15.24 cm	Irvine	NA	NA	NA	NA	NA	NA	NA	NA	NA	NA	NA	NA	NA	NA	NA	NA	NA	NA	NA	NA
Palo borracho	Chorisia speciosa	Irvine	California	Heritage community park	no_info	0 to 15.24 cm	Irvine	NA	NA	NA	NA	NA	NA	NA	NA	NA	NA	NA	NA	NA	NA	NA	NA	NA	NA	NA	NA
Palo borracho	Chorisia speciosa	Irvine	California	Alton athletic park	no_info	15.24 to 30.48 cm	Irvine	NA	NA	NA	NA	NA	NA	NA	NA	NA	NA	NA	NA	NA	NA	NA	NA	NA	NA	NA	NA
Palo borracho	Chorisia speciosa	Irvine	California	Alton athletic park	no_info	45.72 to 60.96 cm	Irvine	NA	NA	NA	NA	NA	NA	NA	NA	NA	NA	NA	NA	NA	NA	NA	NA	NA	NA	NA	NA
Palo borracho	Chorisia speciosa	Irvine	California	Deerfield community park	no_info	0 to 15.24 cm	Irvine	NA	NA	NA	NA	NA	NA	NA	NA	NA	NA	NA	NA	NA	NA	NA	NA	NA	NA	NA	NA
Palo borracho	Chorisia speciosa	Irvine	California	Heritage community park	no_info	0 to 15.24 cm	Irvine	NA	NA	NA	NA	NA	NA	NA	NA	NA	NA	NA	NA	NA	NA	NA	NA	NA	NA	NA	NA
Palo borracho	Chorisia speciosa	Irvine	California	Sycamore park	no_info	0 to 15.24 cm	Irvine	NA	NA	NA	NA	NA	NA	NA	NA	NA	NA	NA	NA	NA	NA	NA	NA	NA	NA	NA	NA
Palo borracho	Chorisia speciosa	Irvine	California	University community park	no_info	30.48 to 45.72 cm	Irvine	NA	NA	NA	NA	NA	NA	NA	NA	NA	NA	NA	NA	NA	NA	NA	NA	NA	NA	NA	NA
Palo borracho	Chorisia speciosa	Irvine	California	Sycamore park	no_info	0 to 15.24 cm	Irvine	NA	NA	NA	NA	NA	NA	NA	NA	NA	NA	NA	NA	NA	NA	NA	NA	NA	NA	NA	NA
Palo borracho	Chorisia speciosa	Irvine	California	Bren park	no_info	0 to 15.24 cm	Irvine	NA	NA	NA	NA	NA	NA	NA	NA	NA	NA	NA	NA	NA	NA	NA	NA	NA	NA	NA	NA
Palo borracho	Chorisia speciosa	Irvine	California	Btwn. monroe and culver dr.	no_info	15.24 to 30.48 cm	Irvine	NA	NA	NA	NA	NA	NA	NA	NA	NA	NA	NA	NA	NA	NA	NA	NA	NA	NA	NA	NA
Palo borracho	Chorisia speciosa	Irvine	California	Woodbridge community park	no_info	15.24 to 30.48 cm	Irvine	NA	NA	NA	NA	NA	NA	NA	NA	NA	NA	NA	NA	NA	NA	NA	NA	NA	NA	NA	NA
Palo borracho	Chorisia speciosa	Irvine	California	University community park	no_info	45.72 to 60.96 cm	Irvine	NA	NA	NA	NA	NA	NA	NA	NA	NA	NA	NA	NA	NA	NA	NA	NA	NA	NA	NA	NA
Palo borracho	Chorisia speciosa	Irvine	California	Deerfield community park	no_info	30.48 to 45.72 cm	Irvine	NA	NA	NA	NA	NA	NA	NA	NA	NA	NA	NA	NA	NA	NA	NA	NA	NA	NA	NA	NA
Palo borracho	Chorisia speciosa	Irvine	California	Alton athletic park	no_info	15.24 to 30.48 cm	Irvine	NA	NA	NA	NA	NA	NA	NA	NA	NA	NA	NA	NA	NA	NA	NA	NA	NA	NA	NA	NA
Palo borracho	Chorisia speciosa	Irvine	California	Deerfield community park	no_info	45.72 to 60.96 cm	Irvine	NA	NA	NA	NA	NA	NA	NA	NA	NA	NA	NA	NA	NA	NA	NA	NA	NA	NA	NA	NA
Palo borracho	Chorisia speciosa	Irvine	California	Sycamore park	no_info	0 to 15.24 cm	Irvine	NA	NA	NA	NA	NA	NA	NA	NA	NA	NA	NA	NA	NA	NA	NA	NA	NA	NA	NA	NA
Palo borracho	Chorisia speciosa	Irvine	California	Woodbridge community park	no_info	0 to 15.24 cm	Irvine	NA	NA	NA	NA	NA	NA	NA	NA	NA	NA	NA	NA	NA	NA	NA	NA	NA	NA	NA	NA
Palo borracho	Chorisia speciosa	Irvine	California	Deerfield community park	no_info	30.48 to 45.72 cm	Irvine	NA	NA	NA	NA	NA	NA	NA	NA	NA	NA	NA	NA	NA	NA	NA	NA	NA	NA	NA	NA
Palo borracho	Chorisia speciosa	Irvine	California	Deerfield community park	no_info	30.48 to 45.72 cm	Irvine	NA	NA	NA	NA	NA	NA	NA	NA	NA	NA	NA	NA	NA	NA	NA	NA	NA	NA	NA	NA
Palo borracho	Chorisia speciosa	Irvine	California	Btwn. monroe and culver dr.	no_info	0 to 15.24 cm	Irvine	NA	NA	NA	NA	NA	NA	NA	NA	NA	NA	NA	NA	NA	NA	NA	NA	NA	NA	NA	NA
Palo borracho	Chorisia speciosa	Irvine	California	Woodbridge community park	no_info	15.24 to 30.48 cm	Irvine	NA	NA	NA	NA	NA	NA	NA	NA	NA	NA	NA	NA	NA	NA	NA	NA	NA	NA	NA	NA
Palo borracho	Chorisia speciosa	Irvine	California	Deerfield community park	no_info	0 to 15.24 cm	Irvine	NA	NA	NA	NA	NA	NA	NA	NA	NA	NA	NA	NA	NA	NA	NA	NA	NA	NA	NA	NA
Palo borracho	Chorisia speciosa	Irvine	California	Alton athletic park	no_info	30.48 to 45.72 cm	Irvine	NA	NA	NA	NA	NA	NA	NA	NA	NA	NA	NA	NA	NA	NA	NA	NA	NA	NA	NA	NA
Palo borracho	Chorisia speciosa	Irvine	California	Deerfield community park	no_info	0 to 15.24 cm	Irvine	NA	NA	NA	NA	NA	NA	NA	NA	NA	NA	NA	NA	NA	NA	NA	NA	NA	NA	NA	NA
Palo borracho	Chorisia speciosa	Irvine	California	Btwn. monroe and culver dr.	no_info	15.24 to 30.48 cm	Irvine	NA	NA	NA	NA	NA	NA	NA	NA	NA	NA	NA	NA	NA	NA	NA	NA	NA	NA	NA	NA
Palo borracho	Chorisia speciosa	Irvine	California	University community park	no_info	45.72 to 60.96 cm	Irvine	NA	NA	NA	NA	NA	NA	NA	NA	NA	NA	NA	NA	NA	NA	NA	NA	NA	NA	NA	NA
Palo borracho	Chorisia speciosa	Irvine	California	Woodbridge community park	no_info	30.48 to 45.72 cm	Irvine	NA	NA	NA	NA	NA	NA	NA	NA	NA	NA	NA	NA	NA	NA	NA	NA	NA	NA	NA	NA
Palo borracho	Chorisia speciosa	Irvine	California	Sycamore park	no_info	0 to 15.24 cm	Irvine	NA	NA	NA	NA	NA	NA	NA	NA	NA	NA	NA	NA	NA	NA	NA	NA	NA	NA	NA	NA
Palo borracho	Chorisia speciosa	Irvine	California	Woodbridge community park	no_info	30.48 to 45.72 cm	Irvine	NA	NA	NA	NA	NA	NA	NA	NA	NA	NA	NA	NA	NA	NA	NA	NA	NA	NA	NA	NA
Palo borracho	Chorisia speciosa	Irvine	California	Heritage community park	no_info	0 to 15.24 cm	Irvine	NA	NA	NA	NA	NA	NA	NA	NA	NA	NA	NA	NA	NA	NA	NA	NA	NA	NA	NA	NA
Palo borracho	Chorisia speciosa	Irvine	California	Orchard park	no_info	0 to 15.24 cm	Irvine	NA	NA	NA	NA	NA	NA	NA	NA	NA	NA	NA	NA	NA	NA	NA	NA	NA	NA	NA	NA
Palo borracho	Chorisia speciosa	Irvine	California	Deerfield community park	no_info	45.72 to 60.96 cm	Irvine	NA	NA	NA	NA	NA	NA	NA	NA	NA	NA	NA	NA	NA	NA	NA	NA	NA	NA	NA	NA
Palo borracho	Chorisia speciosa	Irvine	California	University community park	no_info	45.72 to 60.96 cm	Irvine	NA	NA	NA	NA	NA	NA	NA	NA	NA	NA	NA	NA	NA	NA	NA	NA	NA	NA	NA	NA
Palo borracho	Chorisia speciosa	Irvine	California	Heritage community park	no_info	0 to 15.24 cm	Irvine	NA	NA	NA	NA	NA	NA	NA	NA	NA	NA	NA	NA	NA	NA	NA	NA	NA	NA	NA	NA
Palo borracho	Chorisia speciosa	Irvine	California	Heritage community park	no_info	0 to 15.24 cm	Irvine	NA	NA	NA	NA	NA	NA	NA	NA	NA	NA	NA	NA	NA	NA	NA	NA	NA	NA	NA	NA
Palo borracho	Chorisia speciosa	Irvine	California	Deerfield community park	no_info	30.48 to 45.72 cm	Irvine	NA	NA	NA	NA	NA	NA	NA	NA	NA	NA	NA	NA	NA	NA	NA	NA	NA	NA	NA	NA
Palo borracho	Chorisia speciosa	Irvine	California	University community park	no_info	45.72 to 60.96 cm	Irvine	NA	NA	NA	NA	NA	NA	NA	NA	NA	NA	NA	NA	NA	NA	NA	NA	NA	NA	NA	NA
Palo borracho	Chorisia speciosa	Irvine	California	Deerfield community park	no_info	0 to 15.24 cm	Irvine	NA	NA	NA	NA	NA	NA	NA	NA	NA	NA	NA	NA	NA	NA	NA	NA	NA	NA	NA	NA
Palo borracho	Chorisia speciosa	Irvine	California	Alton athletic park	no_info	15.24 to 30.48 cm	Irvine	NA	NA	NA	NA	NA	NA	NA	NA	NA	NA	NA	NA	NA	NA	NA	NA	NA	NA	NA	NA
Palo borracho	Chorisia speciosa	Irvine	California	Deerfield community park	no_info	15.24 to 30.48 cm	Irvine	NA	NA	NA	NA	NA	NA	NA	NA	NA	NA	NA	NA	NA	NA	NA	NA	NA	NA	NA	NA
Palo borracho	Chorisia speciosa	Irvine	California	University community park	no_info	45.72 to 60.96 cm	Irvine	NA	NA	NA	NA	NA	NA	NA	NA	NA	NA	NA	NA	NA	NA	NA	NA	NA	NA	NA	NA
Palo borracho	Chorisia speciosa	Irvine	California	Deerfield community park	no_info	45.72 to 60.96 cm	Irvine	NA	NA	NA	NA	NA	NA	NA	NA	NA	NA	NA	NA	NA	NA	NA	NA	NA	NA	NA	NA
Palo borracho	Chorisia speciosa	Irvine	California	Deerfield community park	no_info	15.24 to 30.48 cm	Irvine	NA	NA	NA	NA	NA	NA	NA	NA	NA	NA	NA	NA	NA	NA	NA	NA	NA	NA	NA	NA
Palo borracho	Chorisia speciosa	Irvine	California	Alton athletic park	no_info	30.48 to 45.72 cm	Irvine	NA	NA	NA	NA	NA	NA	NA	NA	NA	NA	NA	NA	NA	NA	NA	NA	NA	NA	NA	NA
Palo borracho	Chorisia speciosa	Irvine	California	Woodbridge community park	no_info	0 to 15.24 cm	Irvine	NA	NA	NA	NA	NA	NA	NA	NA	NA	NA	NA	NA	NA	NA	NA	NA	NA	NA	NA	NA
Palo borracho	Chorisia speciosa	Irvine	California	NA	no_info	0 to 15.24 cm	Irvine	NA	NA	NA	NA	NA	NA	NA	NA	NA	NA	NA	NA	NA	NA	NA	NA	NA	NA	NA	NA
Palo borracho	Chorisia speciosa	Irvine	California	Btwn. monroe and culver dr.	no_info	0 to 15.24 cm	Irvine	NA	NA	NA	NA	NA	NA	NA	NA	NA	NA	NA	NA	NA	NA	NA	NA	NA	NA	NA	NA
Palo borracho	Chorisia speciosa	Irvine	California	Deerfield community park	no_info	0 to 15.24 cm	Irvine	NA	NA	NA	NA	NA	NA	NA	NA	NA	NA	NA	NA	NA	NA	NA	NA	NA	NA	NA	NA
Palo borracho	Chorisia speciosa	Irvine	California	Sycamore park	no_info	0 to 15.24 cm	Irvine	NA	NA	NA	NA	NA	NA	NA	NA	NA	NA	NA	NA	NA	NA	NA	NA	NA	NA	NA	NA
Camphor tree	Cinnamomum camphora	Irvine	California	Btwn. jordan ave. and university dr.	introduced	0 to 15.24 cm	Irvine	NA	NA	NA	NA	NA	NA	NA	NA	NA	NA	NA	NA	NA	NA	NA	NA	NA	NA	NA	NA
Camphor tree	Cinnamomum camphora	Irvine	California	Btwn. elm tree ln. and seton rd.	introduced	30.48 to 45.72 cm	Irvine	NA	NA	NA	NA	NA	NA	NA	NA	NA	NA	NA	NA	NA	NA	NA	NA	NA	NA	NA	NA
Camphor tree	Cinnamomum camphora	Irvine	California	Btwn. ferris st. and interstate 405	introduced	0 to 15.24 cm	Irvine	NA	NA	NA	NA	NA	NA	NA	NA	NA	NA	NA	NA	NA	NA	NA	NA	NA	NA	NA	NA
Camphor tree	Cinnamomum camphora	Irvine	California	NA	introduced	0 to 15.24 cm	Irvine	NA	NA	NA	NA	NA	NA	NA	NA	NA	NA	NA	NA	NA	NA	NA	NA	NA	NA	NA	NA
Camphor tree	Cinnamomum camphora	Irvine	California	NA	introduced	0 to 15.24 cm	Irvine	NA	NA	NA	NA	NA	NA	NA	NA	NA	NA	NA	NA	NA	NA	NA	NA	NA	NA	NA	NA
Camphor tree	Cinnamomum camphora	Irvine	California	Btwn. mann st. and sandburg way	introduced	0 to 15.24 cm	Irvine	NA	NA	NA	NA	NA	NA	NA	NA	NA	NA	NA	NA	NA	NA	NA	NA	NA	NA	NA	NA
Camphor tree	Cinnamomum camphora	Irvine	California	Btwn. california ave. and cornell	introduced	0 to 15.24 cm	Irvine	NA	NA	NA	NA	NA	NA	NA	NA	NA	NA	NA	NA	NA	NA	NA	NA	NA	NA	NA	NA
Camphor tree	Cinnamomum camphora	Irvine	California	Btwn. cornell and berkeley ave.	introduced	15.24 to 30.48 cm	Irvine	NA	NA	NA	NA	NA	NA	NA	NA	NA	NA	NA	NA	NA	NA	NA	NA	NA	NA	NA	NA
Camphor tree	Cinnamomum camphora	Irvine	California	Btwn. culver dr. and central park ave.	introduced	0 to 15.24 cm	Irvine	NA	NA	NA	NA	NA	NA	NA	NA	NA	NA	NA	NA	NA	NA	NA	NA	NA	NA	NA	NA
Camphor tree	Cinnamomum camphora	Irvine	California	NA	introduced	0 to 15.24 cm	Irvine	NA	NA	NA	NA	NA	NA	NA	NA	NA	NA	NA	NA	NA	NA	NA	NA	NA	NA	NA	NA
Camphor tree	Cinnamomum camphora	Irvine	California	Btwn. florence and irvine blvd.	introduced	0 to 15.24 cm	Irvine	NA	NA	NA	NA	NA	NA	NA	NA	NA	NA	NA	NA	NA	NA	NA	NA	NA	NA	NA	NA
Camphor tree	Cinnamomum camphora	Irvine	California	Btwn turtle rock park and culver dr.	introduced	0 to 15.24 cm	Irvine	NA	NA	NA	NA	NA	NA	NA	NA	NA	NA	NA	NA	NA	NA	NA	NA	NA	NA	NA	NA
Camphor tree	Cinnamomum camphora	Irvine	California	Btwn. pinyon tree ln. and elm tree ln.	introduced	0 to 15.24 cm	Irvine	NA	NA	NA	NA	NA	NA	NA	NA	NA	NA	NA	NA	NA	NA	NA	NA	NA	NA	NA	NA
[truncated: 56,365 more rows]
