# Supplementary material for: Species clustering, climate effects, and introduced species in 5 million city trees across 63 US cities
Source: eLife. 2022 Sep 27;11:e77891. doi: 10.7554/eLife.77891 (PMC9578703; doi:10.7554/eLife.77891)
Supplement: Figure 1—source data 1. — This zipped file includes all of the cleaned data used in the study (63 spreadsheets, one for each city, where each row is a tree). It is available on Dryad at https://doi.org/10.5061/dryad.2jm63xsrf. [file elife-77891-fig1-data1.zip › AuroraCO_Final_2022-06-18.csv]

city_ID	most_recent_observation	most_recent_observation_type	common_name	scientific_name	city	state	longitude_coordinate	latitude_coordinate	location_type	address	location_name	diameter_breast_height_CM	condition	native	diameter_breast_height_binned_CM	greater_metro	tree_ID	planted_date	retired_date	zipcode	neighborhood	ward	district	overhead_utility	height_M	height_binned_M	percent_population
WAGO-PK-010	6/23/2008	inventory_date	Austrian pine	Pinus nigra	Aurora	Colorado	-104.79458	39.63095	green_space	16550 E Pheasant Run Pkwy	Wagon trail park	50.8	fair	introduced	45.72 to 60.96 cm	AuroraCO	NA	NA	NA	NA	NA	NA	NA	NA	NA	NA	NA
ANCH-PK-053	9/5/2008	inventory_date	Austrian pine	Pinus nigra	Aurora	Colorado	-104.677087	39.591515	green_space	6855 S Robertsdale Way	Anchor point park	7.62	fair	introduced	0 to 15.24 cm	AuroraCO	NA	NA	NA	NA	NA	NA	NA	NA	NA	NA	NA
SUNR-PK-052	8/19/2008	inventory_date	Willow	Salix	Aurora	Colorado	-104.755265	39.643276	green_space	3960 S Genoa Way	Sunrise park	20.32	good	no_info	15.24 to 30.48 cm	AuroraCO	NA	NA	NA	NA	NA	NA	NA	NA	NA	NA	NA
CARS-PK-029	9/3/2008	inventory_date	American elm	Ulmus americana	Aurora	Colorado	-104.823611	39.642947	green_space	14000 E Oxford Pl	Carson park	31.75	fair	introduced	30.48 to 45.72 cm	AuroraCO	NA	NA	NA	NA	NA	NA	NA	NA	NA	NA	NA
ANCH-PK-056	9/5/2008	inventory_date	Ponderosa pine	Pinus ponderosa	Aurora	Colorado	-104.675852	39.591587	green_space	6855 S Robertsdale Way	Anchor point park	10.16	fair	naturally_occurring	0 to 15.24 cm	AuroraCO	NA	NA	NA	NA	NA	NA	NA	NA	NA	NA	NA
CONS-PK-021	8/21/2008	inventory_date	Honeylocust	Gleditsia triacanthos	Aurora	Colorado	-104.740602	39.660326	green_space	3195 S Nepal Way	The conservatory pocket park	7.62	fair	introduced	0 to 15.24 cm	AuroraCO	NA	NA	NA	NA	NA	NA	NA	NA	NA	NA	NA
HAMP-PK-028	8/7/2008	inventory_date	Austrian pine	Pinus nigra	Aurora	Colorado	-104.77898	39.652514	green_space	3501 S Uravan St	Hampden run park	17.78	fair	introduced	15.24 to 30.48 cm	AuroraCO	NA	NA	NA	NA	NA	NA	NA	NA	NA	NA	NA
UTAH-PK-108	7/14/2008	inventory_date	Blue spruce	Picea pungens	Aurora	Colorado	-104.8416976	39.68288123	green_space	1800 S Peoria St	Utah park	17.78	fair	naturally_occurring	15.24 to 30.48 cm	AuroraCO	NA	NA	NA	NA	NA	NA	NA	NA	NA	NA	NA
SUNR-PK-029	8/19/2008	inventory_date	Cottonwood	Populus	Aurora	Colorado	-104.754926	39.642571	green_space	3960 S Genoa Way	Sunrise park	30.48	fair	no_info	15.24 to 30.48 cm	AuroraCO	NA	NA	NA	NA	NA	NA	NA	NA	NA	NA	NA
COGR-PK-143	8/21/2008	inventory_date	Lanceleaf cottonwood	Populus acuminata	Aurora	Colorado	-104.740745	39.660485	green_space	3195 S Nepal Way	The conservatory greenbelt	8.89	good	naturally_occurring	0 to 15.24 cm	AuroraCO	NA	NA	NA	NA	NA	NA	NA	NA	NA	NA	NA
WHEE-PK-067	7/1/2008	inventory_date	Littleleaf linden	Tilia cordata	Aurora	Colorado	-104.807987	39.671116	green_space	2500 S Wheel Park Cir	Wheel park	10.16	fair	introduced	0 to 15.24 cm	AuroraCO	NA	NA	NA	NA	NA	NA	NA	NA	NA	NA	NA
COUN-PK-003	6/11/2008	inventory_date	White ash	Fraxinus americana	Aurora	Colorado	-104.871401	39.68554	green_space	10055 E Colorado Ave	Country lane park	15.24	dead	introduced	0 to 15.24 cm	AuroraCO	NA	NA	NA	NA	NA	NA	NA	NA	NA	NA	NA
CITYCEN-PK-040	6/3/2008	inventory_date	Blue spruce	Picea pungens	Aurora	Colorado	-104.8169291	39.71140186	green_space	14701 E Alameda Ave	City center park	25.4	poor	naturally_occurring	15.24 to 30.48 cm	AuroraCO	NA	NA	NA	NA	NA	NA	NA	NA	NA	NA	NA
SUNR-PK-047	8/19/2008	inventory_date	Apple	Malus	Aurora	Colorado	-104.755654	39.642921	green_space	3960 S Genoa Way	Sunrise park	25.4	fair	no_info	15.24 to 30.48 cm	AuroraCO	NA	NA	NA	NA	NA	NA	NA	NA	NA	NA	NA
CONS-PK-010	8/21/2008	inventory_date	Austrian pine	Pinus nigra	Aurora	Colorado	-104.741545	39.660001	green_space	3195 S Nepal Way	The conservatory pocket park	15.24	good	introduced	0 to 15.24 cm	AuroraCO	NA	NA	NA	NA	NA	NA	NA	NA	NA	NA	NA
LOWR-PK-007	7/22/2008	inventory_date	Green ash	Fraxinus pennsylvanica	Aurora	Colorado	-104.876205	39.731236	green_space	1001 N Dayton St	Lowry park	50.8	fair	introduced	45.72 to 60.96 cm	AuroraCO	NA	NA	NA	NA	NA	NA	NA	NA	NA	NA	NA
SPOR-PK-0522	9/10/2008	inventory_date	Chanticleer pear	Pyrus calleryana	Aurora	Colorado	-104.7556818	39.73506406	green_space	19300 E Colfax Ave	Sports park	25.4	fair	introduced	15.24 to 30.48 cm	AuroraCO	NA	NA	NA	NA	NA	NA	NA	NA	NA	NA	NA
522NJAMAST-01	1/19/2010	inventory_date	Shademaster honeylocust	Gleditsia triacanthos	Aurora	Colorado	-104.862909	39.72384261	built_environment	522 N Jamaica St	NA	15.24	poor	introduced	0 to 15.24 cm	AuroraCO	NA	NA	NA	NA	NA	NA	NA	NA	NA	NA	NA
18951E17THAVE-04	1/1/1970	inventory_date	Honeylocust	Gleditsia triacanthos	Aurora	Colorado	-104.7669387	39.74426605	built_environment	18951 E 17th Ave	NA	45.72	fair	introduced	30.48 to 45.72 cm	AuroraCO	NA	NA	NA	NA	NA	NA	NA	NA	NA	NA	NA
CONS-PK-014	8/21/2008	inventory_date	Northern red oak	Quercus rubra	Aurora	Colorado	-104.741204	39.660097	green_space	3195 S Nepal Way	The conservatory pocket park	5.08	fair	introduced	0 to 15.24 cm	AuroraCO	NA	NA	NA	NA	NA	NA	NA	NA	NA	NA	NA
KALI-PK-018	6/23/2008	inventory_date	Crabapple	Malus	Aurora	Colorado	-104.8033194	39.63277444	green_space	15901 E Pheasant Run Pkwy	Kalispell park ballfields	20.32	good	no_info	15.24 to 30.48 cm	AuroraCO	NA	NA	NA	NA	NA	NA	NA	NA	NA	NA	NA
LAPA-PK-015	8/22/2008	inventory_date	Linden	Tilia	Aurora	Colorado	-104.797403	39.643878	green_space	4040 S Mission Pkwy	La parquita park	43.18	fair	no_info	30.48 to 45.72 cm	AuroraCO	NA	NA	NA	NA	NA	NA	NA	NA	NA	NA	NA
AQUA-PK-055	8/18/2008	inventory_date	English oak	Quercus robur	Aurora	Colorado	-104.771252	39.628998	green_space	18700 E Wagon Trail Cir	Aqua vista park	17.78	good	introduced	15.24 to 30.48 cm	AuroraCO	NA	NA	NA	NA	NA	NA	NA	NA	NA	NA	NA
COGR-PK-131	8/21/2008	inventory_date	Austrian pine	Pinus nigra	Aurora	Colorado	-104.742016	39.660308	green_space	3195 S Nepal Way	The conservatory greenbelt	12.7	fair	introduced	0 to 15.24 cm	AuroraCO	NA	NA	NA	NA	NA	NA	NA	NA	NA	NA	NA
HAMP-PK-022	8/7/2008	inventory_date	Crabapple	Malus	Aurora	Colorado	-104.7779359	39.65228554	green_space	3501 S Uravan St	Hampden run park	30.48	fair	no_info	15.24 to 30.48 cm	AuroraCO	NA	NA	NA	NA	NA	NA	NA	NA	NA	NA	NA
UTAH-PK-102	7/14/2008	inventory_date	Honeylocust	Gleditsia triacanthos	Aurora	Colorado	-104.8455632	39.68281319	green_space	1800 S Peoria St	Utah park	10.16	fair	introduced	0 to 15.24 cm	AuroraCO	NA	NA	NA	NA	NA	NA	NA	NA	NA	NA	NA
COGR-PK-138	8/21/2008	inventory_date	Austrian pine	Pinus nigra	Aurora	Colorado	-104.741823	39.660406	green_space	3195 S Nepal Way	The conservatory greenbelt	17.78	fair	introduced	15.24 to 30.48 cm	AuroraCO	NA	NA	NA	NA	NA	NA	NA	NA	NA	NA	NA
ANCH-PK-074	9/5/2008	inventory_date	Ponderosa pine	Pinus ponderosa	Aurora	Colorado	-104.6759541	39.59209715	green_space	6855 S Robertsdale Way	Anchor point park	7.62	fair	naturally_occurring	0 to 15.24 cm	AuroraCO	NA	NA	NA	NA	NA	NA	NA	NA	NA	NA	NA
ANCH-PK-076	9/5/2008	inventory_date	Ponderosa pine	Pinus ponderosa	Aurora	Colorado	-104.675952	39.592123	green_space	6855 S Robertsdale Way	Anchor point park	7.62	fair	naturally_occurring	0 to 15.24 cm	AuroraCO	NA	NA	NA	NA	NA	NA	NA	NA	NA	NA	NA
ANCH-PK-080	9/5/2008	inventory_date	Ponderosa pine	Pinus ponderosa	Aurora	Colorado	-104.6761014	39.59216324	green_space	6855 S Robertsdale Way	Anchor point park	7.62	fair	naturally_occurring	0 to 15.24 cm	AuroraCO	NA	NA	NA	NA	NA	NA	NA	NA	NA	NA	NA
COGR-PK-145	8/21/2008	inventory_date	Austrian pine	Pinus nigra	Aurora	Colorado	-104.740895	39.660512	green_space	3195 S Nepal Way	The conservatory greenbelt	12.7	fair	introduced	0 to 15.24 cm	AuroraCO	NA	NA	NA	NA	NA	NA	NA	NA	NA	NA	NA
SUNR-PK-024	8/19/2008	inventory_date	Cottonwood	Populus	Aurora	Colorado	-104.755971	39.642542	green_space	3960 S Genoa Way	Sunrise park	76.2	fair	no_info	60.96 to 76.2 cm	AuroraCO	NA	NA	NA	NA	NA	NA	NA	NA	NA	NA	NA
14798EWAGODR-04	12/10/2002	inventory_date	Honeylocust	Gleditsia triacanthos	Aurora	Colorado	-104.8167522	39.62932716	built_environment	14798 E Wagon Trail Dr	NA	27.94	fair	introduced	15.24 to 30.48 cm	AuroraCO	NA	NA	NA	NA	NA	NA	NA	NA	NA	NA	NA
SUNR-PK-040	8/19/2008	inventory_date	Scotch pine	Pinus sylvestris	Aurora	Colorado	-104.755192	39.642615	green_space	3960 S Genoa Way	Sunrise park	10.16	fair	introduced	0 to 15.24 cm	AuroraCO	NA	NA	NA	NA	NA	NA	NA	NA	NA	NA	NA
PEOR-PK-003	9/4/2008	inventory_date	Green ash	Fraxinus pennsylvanica	Aurora	Colorado	-104.843604	39.689668	green_space	12401 E Florida Ave	Peoria hills park	45.72	good	introduced	30.48 to 45.72 cm	AuroraCO	NA	NA	NA	NA	NA	NA	NA	NA	NA	NA	NA
WHPK-PK-024	7/28/2008	inventory_date	Rocky mountain juniper	Juniperus scopulorum	Aurora	Colorado	-104.830247	39.703314	green_space	475 S Potomac Way	Wheeling park	40.64	good	naturally_occurring	30.48 to 45.72 cm	AuroraCO	NA	NA	NA	NA	NA	NA	NA	NA	NA	NA	NA
VIRG-PK-033	7/28/2008	inventory_date	Amur maple	Acer ginnala	Aurora	Colorado	-104.839218	39.70644	green_space	433 S Troy St	Virginia court park	25.4	fair	introduced	15.24 to 30.48 cm	AuroraCO	NA	NA	NA	NA	NA	NA	NA	NA	NA	NA	NA
LOWR-PK-141	7/23/2008	inventory_date	Crabapple	Malus	Aurora	Colorado	-104.875628	39.731237	green_space	1001 N Dayton St	Lowry park	12.7	fair	no_info	0 to 15.24 cm	AuroraCO	NA	NA	NA	NA	NA	NA	NA	NA	NA	NA	NA
COGR-PK-140	8/21/2008	inventory_date	Swamp white oak	Quercus bicolor	Aurora	Colorado	-104.741536	39.660428	green_space	3195 S Nepal Way	The conservatory greenbelt	5.08	poor	introduced	0 to 15.24 cm	AuroraCO	NA	NA	NA	NA	NA	NA	NA	NA	NA	NA	NA
ANCH-PK-088	9/5/2008	inventory_date	Narrowleaf cottonwood	Populus angustifolia	Aurora	Colorado	-104.676718	39.592246	green_space	6855 S Robertsdale Way	Anchor point park	6.35	fair	naturally_occurring	0 to 15.24 cm	AuroraCO	NA	NA	NA	NA	NA	NA	NA	NA	NA	NA	NA
PEOR-PK-011	9/4/2008	inventory_date	Norway maple	Acer platanoides	Aurora	Colorado	-104.843604	39.689459	green_space	12401 E Florida Ave	Peoria hills park	26.67	fair	introduced	15.24 to 30.48 cm	AuroraCO	NA	NA	NA	NA	NA	NA	NA	NA	NA	NA	NA
SUNR-PK-043	8/19/2008	inventory_date	Cottonwood	Populus	Aurora	Colorado	-104.755997	39.642629	green_space	3960 S Genoa Way	Sunrise park	15.24	fair	no_info	0 to 15.24 cm	AuroraCO	NA	NA	NA	NA	NA	NA	NA	NA	NA	NA	NA
CONS-PK-007	8/21/2008	inventory_date	Austrian pine	Pinus nigra	Aurora	Colorado	-104.741729	39.65999	green_space	3195 S Nepal Way	The conservatory pocket park	12.7	good	introduced	0 to 15.24 cm	AuroraCO	NA	NA	NA	NA	NA	NA	NA	NA	NA	NA	NA
HIHO-PK-084	8/21/2008	inventory_date	English oak	Quercus robur	Aurora	Colorado	-104.7757843	39.69145273	green_space	1400 S Uravan St	Highland hollows park	22.86	fair	introduced	15.24 to 30.48 cm	AuroraCO	NA	NA	NA	NA	NA	NA	NA	NA	NA	NA	NA
UTAH-PK-433	7/11/2008	inventory_date	English oak	Quercus robur	Aurora	Colorado	-104.846623	39.685426	green_space	1800 S Peoria St	Utah park	15.24	fair	introduced	0 to 15.24 cm	AuroraCO	NA	NA	NA	NA	NA	NA	NA	NA	NA	NA	NA
PEOR-PK-017	9/4/2008	inventory_date	Austrian/ponderosa pine	NA	Aurora	Colorado	-104.844025	39.689578	green_space	12401 E Florida Ave	Peoria hills park	38.1	good	no_info	30.48 to 45.72 cm	AuroraCO	NA	NA	NA	NA	NA	NA	NA	NA	NA	NA	NA
ROCK-PK-019	6/12/2008	inventory_date	Cottonwood	Populus	Aurora	Colorado	-104.7990445	39.69562978	green_space	16200 E Mississippi Ave	Rocky ridge park	35.56	fair	no_info	30.48 to 45.72 cm	AuroraCO	NA	NA	NA	NA	NA	NA	NA	NA	NA	NA	NA
WHPK-PK-029	7/28/2008	inventory_date	English oak	Quercus robur	Aurora	Colorado	-104.830085	39.703417	green_space	475 S Potomac Way	Wheeling park	7.62	good	introduced	0 to 15.24 cm	AuroraCO	NA	NA	NA	NA	NA	NA	NA	NA	NA	NA	NA
LAPA-PK-011	8/22/2008	inventory_date	Blue spruce	Picea pungens	Aurora	Colorado	-104.7972471	39.64308941	green_space	4040 S Mission Pkwy	La parquita park	25.4	good	naturally_occurring	15.24 to 30.48 cm	AuroraCO	NA	NA	NA	NA	NA	NA	NA	NA	NA	NA	NA
LAPA-PK-013	8/22/2008	inventory_date	Austrian pine	Pinus nigra	Aurora	Colorado	-104.7968313	39.64342488	green_space	4040 S Mission Pkwy	La parquita park	20.32	fair	introduced	15.24 to 30.48 cm	AuroraCO	NA	NA	NA	NA	NA	NA	NA	NA	NA	NA	NA
ANCH-PK-054	9/5/2008	inventory_date	Austrian pine	Pinus nigra	Aurora	Colorado	-104.676062	39.59153	green_space	6855 S Robertsdale Way	Anchor point park	7.62	good	introduced	0 to 15.24 cm	AuroraCO	NA	NA	NA	NA	NA	NA	NA	NA	NA	NA	NA
ANCH-PK-055	9/5/2008	inventory_date	Austrian pine	Pinus nigra	Aurora	Colorado	-104.676041	39.591586	green_space	6855 S Robertsdale Way	Anchor point park	7.62	fair	introduced	0 to 15.24 cm	AuroraCO	NA	NA	NA	NA	NA	NA	NA	NA	NA	NA	NA
KALI-PK-017	6/23/2008	inventory_date	Crabapple	Malus	Aurora	Colorado	-104.8033947	39.63272032	green_space	15901 E Pheasant Run Pkwy	Kalispell park ballfields	15.24	fair	no_info	0 to 15.24 cm	AuroraCO	NA	NA	NA	NA	NA	NA	NA	NA	NA	NA	NA
HAMP-PK-029	8/7/2008	inventory_date	Austrian pine	Pinus nigra	Aurora	Colorado	-104.778867	39.652524	green_space	3501 S Uravan St	Hampden run park	12.7	poor	introduced	0 to 15.24 cm	AuroraCO	NA	NA	NA	NA	NA	NA	NA	NA	NA	NA	NA
12692E30THAVE-S3	1/1/1970	inventory_date	Shademaster honeylocust	Gleditsia triacanthos	Aurora	Colorado	-104.8415117	39.75864463	built_environment	12692 E 30th Ave	NA	50.8	fair	introduced	45.72 to 60.96 cm	AuroraCO	NA	NA	NA	NA	NA	NA	NA	NA	NA	NA	NA
HIHO-PK-085	8/22/2008	inventory_date	Honeylocust	Gleditsia triacanthos	Aurora	Colorado	-104.7763794	39.69148912	green_space	1400 S Uravan St	Highland hollows park	12.7	fair	introduced	0 to 15.24 cm	AuroraCO	NA	NA	NA	NA	NA	NA	NA	NA	NA	NA	NA
PEOR-PK-024	9/4/2008	inventory_date	Northern red oak	Quercus rubra	Aurora	Colorado	-104.843968	39.689879	green_space	12401 E Florida Ave	Peoria hills park	22.86	fair	introduced	15.24 to 30.48 cm	AuroraCO	NA	NA	NA	NA	NA	NA	NA	NA	NA	NA	NA
ANCH-PK-039	9/5/2008	inventory_date	Lanceleaf cottonwood	Populus acuminata	Aurora	Colorado	-104.677372	39.591213	green_space	6855 S Robertsdale Way	Anchor point park	6.35	fair	naturally_occurring	0 to 15.24 cm	AuroraCO	NA	NA	NA	NA	NA	NA	NA	NA	NA	NA	NA
HAMP-PK-019	8/7/2008	inventory_date	Crabapple	Malus	Aurora	Colorado	-104.7781425	39.65206595	green_space	3501 S Uravan St	Hampden run park	35.56	fair	no_info	30.48 to 45.72 cm	AuroraCO	NA	NA	NA	NA	NA	NA	NA	NA	NA	NA	NA
COGR-PK-133	8/21/2008	inventory_date	Austrian pine	Pinus nigra	Aurora	Colorado	-104.74206	39.660336	green_space	3195 S Nepal Way	The conservatory greenbelt	17.78	good	introduced	15.24 to 30.48 cm	AuroraCO	NA	NA	NA	NA	NA	NA	NA	NA	NA	NA	NA
GENE-PK-250	7/24/2008	inventory_date	Blue spruce	Picea pungens	Aurora	Colorado	-104.846669	39.742019	green_space	1561 N Quentin St	Generals park	40.64	fair	naturally_occurring	30.48 to 45.72 cm	AuroraCO	NA	NA	NA	NA	NA	NA	NA	NA	NA	NA	NA
SWIT-PK-023	8/20/2008	inventory_date	Swamp white oak	Quercus bicolor	Aurora	Colorado	-104.752265	39.668791	green_space	2675 S Conservatory Pkwy	Switchgrass park	7.62	fair	introduced	0 to 15.24 cm	AuroraCO	NA	NA	NA	NA	NA	NA	NA	NA	NA	NA	NA
12424E13THPL-04	1/1/1970	inventory_date	Shademaster honeylocust	Gleditsia triacanthos	Aurora	Colorado	-104.8436447	39.7369001	built_environment	12424 E 13th Pl	NA	53.34	fair	introduced	45.72 to 60.96 cm	AuroraCO	NA	NA	NA	NA	NA	NA	NA	NA	NA	NA	NA
CONS-PK-020	8/21/2008	inventory_date	Austrian pine	Pinus nigra	Aurora	Colorado	-104.740643	39.660309	green_space	3195 S Nepal Way	The conservatory pocket park	12.7	good	introduced	0 to 15.24 cm	AuroraCO	NA	NA	NA	NA	NA	NA	NA	NA	NA	NA	NA
COGR-PK-139	8/21/2008	inventory_date	Lanceleaf cottonwood	Populus acuminata	Aurora	Colorado	-104.741013	39.660411	green_space	3195 S Nepal Way	The conservatory greenbelt	17.78	fair	naturally_occurring	15.24 to 30.48 cm	AuroraCO	NA	NA	NA	NA	NA	NA	NA	NA	NA	NA	NA
SPOR-PK-0511	9/10/2008	inventory_date	Lanceleaf cottonwood	Populus acuminata	Aurora	Colorado	-104.758147	39.734996	green_space	19300 E Colfax Ave	Sports park	35.56	fair	naturally_occurring	30.48 to 45.72 cm	AuroraCO	NA	NA	NA	NA	NA	NA	NA	NA	NA	NA	NA
SPOR-PK-0521	9/10/2008	inventory_date	Chanticleer pear	Pyrus calleryana	Aurora	Colorado	-104.7549862	39.73504268	green_space	19300 E Colfax Ave	Sports park	25.4	good	introduced	15.24 to 30.48 cm	AuroraCO	NA	NA	NA	NA	NA	NA	NA	NA	NA	NA	NA
SPEN-PK-032	6/4/2008	inventory_date	Austrian/ponderosa pine	NA	Aurora	Colorado	-104.859494	39.742141	green_space	11008 E 17th Ave	Spencer garrett park	27.94	poor	no_info	15.24 to 30.48 cm	AuroraCO	NA	NA	NA	NA	NA	NA	NA	NA	NA	NA	NA
12736E30THAVE-03	1/1/1970	inventory_date	Shademaster honeylocust	Gleditsia triacanthos	Aurora	Colorado	-104.8405669	39.75877457	built_environment	12736 E 30th Ave	NA	55.88	fair	introduced	45.72 to 60.96 cm	AuroraCO	NA	NA	NA	NA	NA	NA	NA	NA	NA	NA	NA
UTAH-PK-107	7/14/2008	inventory_date	Ponderosa pine	Pinus ponderosa	Aurora	Colorado	-104.842824	39.682851	green_space	1800 S Peoria St	Utah park	45.72	fair	naturally_occurring	30.48 to 45.72 cm	AuroraCO	NA	NA	NA	NA	NA	NA	NA	NA	NA	NA	NA
1690NPARIST-S4	1/1/1970	inventory_date	Honeylocust	Gleditsia triacanthos	Aurora	Colorado	-104.8478775	39.74361564	built_environment	1690 N Paris St	NA	33.02	fair	introduced	30.48 to 45.72 cm	AuroraCO	NA	NA	NA	NA	NA	NA	NA	NA	NA	NA	NA
HAMP-PK-027	8/7/2008	inventory_date	Chanticleer pear	Pyrus calleryana	Aurora	Colorado	-104.777812	39.652504	green_space	3501 S Uravan St	Hampden run park	15.24	poor	introduced	0 to 15.24 cm	AuroraCO	NA	NA	NA	NA	NA	NA	NA	NA	NA	NA	NA
ANCH-PK-081	9/5/2008	inventory_date	Ponderosa pine	Pinus ponderosa	Aurora	Colorado	-104.6759408	39.59217557	green_space	6855 S Robertsdale Way	Anchor point park	7.62	fair	naturally_occurring	0 to 15.24 cm	AuroraCO	NA	NA	NA	NA	NA	NA	NA	NA	NA	NA	NA
ANCH-PK-083	9/4/2008	inventory_date	Lanceleaf cottonwood	Populus acuminata	Aurora	Colorado	-104.675716	39.592195	green_space	6855 S Robertsdale Way	Anchor point park	7.62	fair	naturally_occurring	0 to 15.24 cm	AuroraCO	NA	NA	NA	NA	NA	NA	NA	NA	NA	NA	NA
PEOR-PK-016	9/4/2008	inventory_date	Austrian/ponderosa pine	NA	Aurora	Colorado	-104.844018	39.689571	green_space	12401 E Florida Ave	Peoria hills park	33.02	fair	no_info	30.48 to 45.72 cm	AuroraCO	NA	NA	NA	NA	NA	NA	NA	NA	NA	NA	NA
WHPK-PK-025	7/28/2008	inventory_date	Blue spruce	Picea pungens	Aurora	Colorado	-104.8309104	39.70326098	green_space	475 S Potomac Way	Wheeling park	20.32	good	naturally_occurring	15.24 to 30.48 cm	AuroraCO	NA	NA	NA	NA	NA	NA	NA	NA	NA	NA	NA
WAGO-PK-006	6/23/2008	inventory_date	Pinyon pine	Pinus edulis	Aurora	Colorado	-104.7948047	39.63060124	green_space	16550 E Pheasant Run Pkwy	Wagon trail park	27.94	poor	naturally_occurring	15.24 to 30.48 cm	AuroraCO	NA	NA	NA	NA	NA	NA	NA	NA	NA	NA	NA
COGR-PK-165	3/13/2009	inventory_date	Cottonwood	Populus	Aurora	Colorado	-104.753476	39.66241155	green_space	NA	The conservatory greenbelt	10.16	good	no_info	0 to 15.24 cm	AuroraCO	NA	NA	NA	NA	NA	NA	NA	NA	NA	NA	NA
12402E30THAVE-02	1/1/1970	inventory_date	Shademaster honeylocust	Gleditsia triacanthos	Aurora	Colorado	-104.843621	39.75907115	built_environment	12402 E 30th Ave	NA	55.88	fair	introduced	45.72 to 60.96 cm	AuroraCO	NA	NA	NA	NA	NA	NA	NA	NA	NA	NA	NA
1600NJAMAST-03	1/1/1970	inventory_date	American elm	Ulmus americana	Aurora	Colorado	-104.8619528	39.74212335	built_environment	1600 N Jamaica St	NA	38.1	good	introduced	30.48 to 45.72 cm	AuroraCO	NA	NA	NA	NA	NA	NA	NA	NA	NA	NA	NA
11281EMONTBLVD-S1	1/1/1970	inventory_date	Siberian elm	Ulmus pumila	Aurora	Colorado	-104.8566579	39.74768775	built_environment	11281 E Montview Blvd	NA	60.96	dead	introduced	45.72 to 60.96 cm	AuroraCO	NA	NA	NA	NA	NA	NA	NA	NA	NA	NA	NA
SUNR-PK-028	8/19/2008	inventory_date	Cottonwood	Populus	Aurora	Colorado	-104.755006	39.642566	green_space	3960 S Genoa Way	Sunrise park	88.9	fair	no_info	more than 76.2 cm	AuroraCO	NA	NA	NA	NA	NA	NA	NA	NA	NA	NA	NA
CARS-PK-031	9/3/2008	inventory_date	Tartarian maple	Acer tataricum	Aurora	Colorado	-104.823561	39.642879	green_space	14000 E Oxford Pl	Carson park	20.32	fair	introduced	15.24 to 30.48 cm	AuroraCO	NA	NA	NA	NA	NA	NA	NA	NA	NA	NA	NA
2300NKENTST-S1	1/1/1970	inventory_date	Norway maple	Acer platanoides	Aurora	Colorado	-104.8595835	39.75125583	built_environment	2300 N Kenton St	NA	15.24	good	introduced	0 to 15.24 cm	AuroraCO	NA	NA	NA	NA	NA	NA	NA	NA	NA	NA	NA
WAGO-PK-005	6/23/2008	inventory_date	Pinyon pine	Pinus edulis	Aurora	Colorado	-104.7948538	39.63062475	green_space	16550 E Pheasant Run Pkwy	Wagon trail park	33.02	poor	naturally_occurring	30.48 to 45.72 cm	AuroraCO	NA	NA	NA	NA	NA	NA	NA	NA	NA	NA	NA
ROCK-PK-022	6/12/2008	inventory_date	Blue spruce	Picea pungens	Aurora	Colorado	-104.7989078	39.69569019	green_space	16200 E Mississippi Ave	Rocky ridge park	25.4	fair	naturally_occurring	15.24 to 30.48 cm	AuroraCO	NA	NA	NA	NA	NA	NA	NA	NA	NA	NA	NA
PEOR-PK-019	9/4/2008	inventory_date	Scotch pine	Pinus sylvestris	Aurora	Colorado	-104.843266	39.689684	green_space	12401 E Florida Ave	Peoria hills park	33.02	fair	introduced	30.48 to 45.72 cm	AuroraCO	NA	NA	NA	NA	NA	NA	NA	NA	NA	NA	NA
WHPK-PK-030	7/28/2008	inventory_date	Blue spruce	Picea pungens	Aurora	Colorado	-104.830281	39.703439	green_space	475 S Potomac Way	Wheeling park	17.78	poor	naturally_occurring	15.24 to 30.48 cm	AuroraCO	NA	NA	NA	NA	NA	NA	NA	NA	NA	NA	NA
WHPK-PK-033	7/28/2008	inventory_date	Austrian/ponderosa pine	NA	Aurora	Colorado	-104.8302079	39.703476	green_space	475 S Potomac Way	Wheeling park	34.29	fair	no_info	30.48 to 45.72 cm	AuroraCO	NA	NA	NA	NA	NA	NA	NA	NA	NA	NA	NA
9813E23RDAVE-02	1/1/1970	inventory_date	Green ash	Fraxinus pennsylvanica	Aurora	Colorado	-104.8736215	39.75115686	built_environment	9813 E 23rd Ave	NA	45.72	fair	introduced	30.48 to 45.72 cm	AuroraCO	NA	NA	NA	NA	NA	NA	NA	NA	NA	NA	NA
3801SJOPLST-02	1/9/2001	inventory_date	Shademaster honeylocust	Gleditsia triacanthos	Aurora	Colorado	-104.8029149	39.64815038	built_environment	3801 S Joplin St	NA	25.4	fair	introduced	15.24 to 30.48 cm	AuroraCO	NA	NA	NA	NA	NA	NA	NA	NA	NA	NA	NA
LOWR-PK-156	7/23/2008	inventory_date	English oak	Quercus robur	Aurora	Colorado	-104.875746	39.731391	green_space	1001 N Dayton St	Lowry park	16.51	fair	introduced	15.24 to 30.48 cm	AuroraCO	NA	NA	NA	NA	NA	NA	NA	NA	NA	NA	NA
1600NJEBEST-02	1/1/1970	inventory_date	Silver maple	Acer saccharinum	Aurora	Colorado	-104.7498558	39.74233939	built_environment	1600 N Jebel St	NA	10.16	good	introduced	0 to 15.24 cm	AuroraCO	NA	NA	NA	NA	NA	NA	NA	NA	NA	NA	NA
1181NLAREST-01	1/1/1970	inventory_date	Crabapple	Malus	Aurora	Colorado	-104.8009988	39.73513747	built_environment	1181 N Laredo St	NA	20.32	fair	no_info	15.24 to 30.48 cm	AuroraCO	NA	NA	NA	NA	NA	NA	NA	NA	NA	NA	NA
SPOR-PK-0168	9/10/2008	inventory_date	Bur oak	Quercus macrocarpa	Aurora	Colorado	-104.758309	39.730582	green_space	19300 E Colfax Ave	Sports park	12.7	fair	introduced	0 to 15.24 cm	AuroraCO	NA	NA	NA	NA	NA	NA	NA	NA	NA	NA	NA
12642E30THAVE-03	1/1/1970	inventory_date	Shademaster honeylocust	Gleditsia triacanthos	Aurora	Colorado	-104.8418251	39.75889059	built_environment	12642 E 30th Ave	NA	60.96	fair	introduced	45.72 to 60.96 cm	AuroraCO	NA	NA	NA	NA	NA	NA	NA	NA	NA	NA	NA
12576E30THAVE-04	1/1/1970	inventory_date	Shademaster honeylocust	Gleditsia triacanthos	Aurora	Colorado	-104.8419737	39.75891696	built_environment	12576 E 30th Ave	NA	45.72	fair	introduced	30.48 to 45.72 cm	AuroraCO	NA	NA	NA	NA	NA	NA	NA	NA	NA	NA	NA
16002ELOYODR-01	1/9/2001	inventory_date	Silver maple	Acer saccharinum	Aurora	Colorado	-104.8013805	39.64820678	built_environment	16002 E Loyola Dr	NA	43.18	fair	introduced	30.48 to 45.72 cm	AuroraCO	NA	NA	NA	NA	NA	NA	NA	NA	NA	NA	NA
3807SOLATCIR-01	12/28/2000	inventory_date	Shademaster honeylocust	Gleditsia triacanthos	Aurora	Colorado	-104.794546	39.64817246	built_environment	3807 S Olathe Cir	NA	43.18	good	introduced	30.48 to 45.72 cm	AuroraCO	NA	NA	NA	NA	NA	NA	NA	NA	NA	NA	NA
UTAH-PK-134	7/10/2008	inventory_date	Bradford pear	Pyrus calleryana	Aurora	Colorado	-104.8464401	39.68308325	green_space	1800 S Peoria St	Utah park	30.48	poor	introduced	15.24 to 30.48 cm	AuroraCO	NA	NA	NA	NA	NA	NA	NA	NA	NA	NA	NA
UTAH-PK-122	7/14/2008	inventory_date	Bur oak	Quercus macrocarpa	Aurora	Colorado	-104.846269	39.682979	green_space	1800 S Peoria St	Utah park	27.94	fair	introduced	15.24 to 30.48 cm	AuroraCO	NA	NA	NA	NA	NA	NA	NA	NA	NA	NA	NA
MISS-PK-019	8/7/2008	inventory_date	Blue spruce	Picea pungens	Aurora	Colorado	-104.7972837	39.64438536	green_space	3999 S Mission Pkwy	Mission viejo park	53.34	good	naturally_occurring	45.72 to 60.96 cm	AuroraCO	NA	NA	NA	NA	NA	NA	NA	NA	NA	NA	NA
SPOR-PK-0541	9/10/2008	inventory_date	Chanticleer pear	Pyrus calleryana	Aurora	Colorado	-104.755913	39.735179	green_space	19300 E Colfax Ave	Sports park	27.94	fair	introduced	15.24 to 30.48 cm	AuroraCO	NA	NA	NA	NA	NA	NA	NA	NA	NA	NA	NA
SPOR-PK-0173	9/9/2008	inventory_date	Bur oak	Quercus macrocarpa	Aurora	Colorado	-104.7586656	39.7307601	green_space	19300 E Colfax Ave	Sports park	15.24	fair	introduced	0 to 15.24 cm	AuroraCO	NA	NA	NA	NA	NA	NA	NA	NA	NA	NA	NA
WAGO-PK-009	6/23/2008	inventory_date	Austrian pine	Pinus nigra	Aurora	Colorado	-104.7945458	39.63087767	green_space	16550 E Pheasant Run Pkwy	Wagon trail park	58.42	fair	introduced	45.72 to 60.96 cm	AuroraCO	NA	NA	NA	NA	NA	NA	NA	NA	NA	NA	NA
COGR-PK-001	8/21/2008	inventory_date	White ash	Fraxinus americana	Aurora	Colorado	-104.741225	39.660222	green_space	3195 S Nepal Way	The conservatory greenbelt	6.35	poor	introduced	0 to 15.24 cm	AuroraCO	NA	NA	NA	NA	NA	NA	NA	NA	NA	NA	NA
AQUA-PK-030	8/18/2008	inventory_date	Linden	Tilia	Aurora	Colorado	-104.77113	39.629357	green_space	18700 E Wagon Trail Cir	Aqua vista park	20.32	fair	no_info	15.24 to 30.48 cm	AuroraCO	NA	NA	NA	NA	NA	NA	NA	NA	NA	NA	NA
AQUA-PK-056	8/18/2008	inventory_date	Thornless cockspur hawthorn	Crataegus crus-galli	Aurora	Colorado	-104.771195	39.629074	green_space	18700 E Wagon Trail Cir	Aqua vista park	10.16	fair	introduced	0 to 15.24 cm	AuroraCO	NA	NA	NA	NA	NA	NA	NA	NA	NA	NA	NA
2742STRUCST-01	3/1/1991	inventory_date	Blue spruce	Picea pungens	Aurora	Colorado	-104.7811453	39.66572566	green_space	2742 S Truckee St	NA	7.62	good	naturally_occurring	0 to 15.24 cm	AuroraCO	NA	NA	NA	NA	NA	NA	NA	NA	NA	NA	NA
CONS-PK-016	8/21/2008	inventory_date	Swamp white oak	Quercus bicolor	Aurora	Colorado	-104.740893	39.660158	green_space	3195 S Nepal Way	The conservatory pocket park	5.08	good	introduced	0 to 15.24 cm	AuroraCO	NA	NA	NA	NA	NA	NA	NA	NA	NA	NA	NA
ANCH-PK-046	9/5/2008	inventory_date	Lanceleaf cottonwood	Populus acuminata	Aurora	Colorado	-104.67724	39.591344	green_space	6855 S Robertsdale Way	Anchor point park	6.35	good	naturally_occurring	0 to 15.24 cm	AuroraCO	NA	NA	NA	NA	NA	NA	NA	NA	NA	NA	NA
LAPA-PK-010	8/22/2008	inventory_date	Ponderosa pine	Pinus ponderosa	Aurora	Colorado	-104.796826	39.642727	green_space	4040 S Mission Pkwy	La parquita park	45.72	fair	naturally_occurring	30.48 to 45.72 cm	AuroraCO	NA	NA	NA	NA	NA	NA	NA	NA	NA	NA	NA
SUNR-PK-046	8/19/2008	inventory_date	Western catalpa	Catalpa speciosa	Aurora	Colorado	-104.755922	39.642901	green_space	3960 S Genoa Way	Sunrise park	7.62	fair	introduced	0 to 15.24 cm	AuroraCO	NA	NA	NA	NA	NA	NA	NA	NA	NA	NA	NA
SUNR-PK-023	8/19/2008	inventory_date	Cottonwood	Populus	Aurora	Colorado	-104.756127	39.642528	green_space	3960 S Genoa Way	Sunrise park	45.72	fair	no_info	30.48 to 45.72 cm	AuroraCO	NA	NA	NA	NA	NA	NA	NA	NA	NA	NA	NA
2250NIRONST-02	1/1/1970	inventory_date	Honeylocust	Gleditsia triacanthos	Aurora	Colorado	-104.8631066	39.75008157	built_environment	2250 N Ironton St	NA	33.02	good	introduced	30.48 to 45.72 cm	AuroraCO	NA	NA	NA	NA	NA	NA	NA	NA	NA	NA	NA
LOWR-PK-140	7/22/2008	inventory_date	Rocky mountain juniper	Juniperus scopulorum	Aurora	Colorado	-104.87943	39.731252	green_space	1001 N Dayton St	Lowry park	45.72	fair	naturally_occurring	30.48 to 45.72 cm	AuroraCO	NA	NA	NA	NA	NA	NA	NA	NA	NA	NA	NA
SPOR-PK-0169	9/10/2008	inventory_date	Bur oak	Quercus macrocarpa	Aurora	Colorado	-104.758432	39.730603	green_space	19300 E Colfax Ave	Sports park	12.7	fair	introduced	0 to 15.24 cm	AuroraCO	NA	NA	NA	NA	NA	NA	NA	NA	NA	NA	NA
WAGO-PK-052	6/23/2008	inventory_date	Blue spruce	Picea pungens	Aurora	Colorado	-104.7947197	39.63081079	green_space	16550 E Pheasant Run Pkwy	Wagon trail park	43.18	fair	naturally_occurring	30.48 to 45.72 cm	AuroraCO	NA	NA	NA	NA	NA	NA	NA	NA	NA	NA	NA
SUNR-PK-037	8/19/2008	inventory_date	Blue spruce	Picea pungens	Aurora	Colorado	-104.755273	39.642599	green_space	3960 S Genoa Way	Sunrise park	6.35	good	naturally_occurring	0 to 15.24 cm	AuroraCO	NA	NA	NA	NA	NA	NA	NA	NA	NA	NA	NA
SUNR-PK-038	8/19/2008	inventory_date	Other fruit	NA	Aurora	Colorado	-104.755039	39.642601	green_space	3960 S Genoa Way	Sunrise park	2.54	fair	no_info	0 to 15.24 cm	AuroraCO	NA	NA	NA	NA	NA	NA	NA	NA	NA	NA	NA
3807SCEYLWAY-04	12/9/2004	inventory_date	NA	NA	Aurora	Colorado	-104.7627728	39.64715944	built_environment	3807 S Ceylon Way	NA	33.02	fair	no_info	30.48 to 45.72 cm	AuroraCO	NA	NA	NA	NA	NA	NA	NA	NA	NA	NA	NA
SPOR-PK-0537	9/8/2008	inventory_date	Cottonwood	Populus	Aurora	Colorado	-104.7593637	39.73515523	green_space	19300 E Colfax Ave	Sports park	96.52	poor	no_info	more than 76.2 cm	AuroraCO	NA	NA	NA	NA	NA	NA	NA	NA	NA	NA	NA
VIEA-PK-006	9/3/2008	inventory_date	White ash	Fraxinus americana	Aurora	Colorado	-104.8525833	39.69201095	green_space	1400 S Moline St	Village east park	17.78	dead	introduced	15.24 to 30.48 cm	AuroraCO	NA	NA	NA	NA	NA	NA	NA	NA	NA	NA	NA
SUNR-PK-039	8/19/2008	inventory_date	Other fruit	NA	Aurora	Colorado	-104.755103	39.642604	green_space	3960 S Genoa Way	Sunrise park	2.54	good	no_info	0 to 15.24 cm	AuroraCO	NA	NA	NA	NA	NA	NA	NA	NA	NA	NA	NA
LAPA-PK-012	8/29/2008	inventory_date	Blue spruce	Picea pungens	Aurora	Colorado	-104.7970139	39.64310045	green_space	4040 S Mission Pkwy	La parquita park	35.56	fair	naturally_occurring	30.48 to 45.72 cm	AuroraCO	NA	NA	NA	NA	NA	NA	NA	NA	NA	NA	NA
ANCH-PK-042	9/5/2008	inventory_date	Cottonwood	Populus	Aurora	Colorado	-104.677242	39.591273	green_space	6855 S Robertsdale Way	Anchor point park	6.35	fair	no_info	0 to 15.24 cm	AuroraCO	NA	NA	NA	NA	NA	NA	NA	NA	NA	NA	NA
COGR-PK-128	8/21/2008	inventory_date	Austrian pine	Pinus nigra	Aurora	Colorado	-104.74217	39.660226	green_space	3195 S Nepal Way	The conservatory greenbelt	12.7	good	introduced	0 to 15.24 cm	AuroraCO	NA	NA	NA	NA	NA	NA	NA	NA	NA	NA	NA
AQUA-PK-023	8/18/2008	inventory_date	Silver maple	Acer saccharinum	Aurora	Colorado	-104.770313	39.629287	green_space	18700 E Wagon Trail Cir	Aqua vista park	38.1	fair	introduced	30.48 to 45.72 cm	AuroraCO	NA	NA	NA	NA	NA	NA	NA	NA	NA	NA	NA
UTAH-PK-001	1/24/2019	inventory_date	Green ash	Fraxinus pennsylvanica	Aurora	Colorado	-104.8429095	39.68272298	green_space	1800 S Peoria St	Utah park	10.16	fair	introduced	0 to 15.24 cm	AuroraCO	NA	NA	NA	NA	NA	NA	NA	NA	NA	NA	NA
WHEE-PK-061	7/1/2008	inventory_date	Littleleaf linden	Tilia cordata	Aurora	Colorado	-104.807912	39.671078	green_space	2500 S Wheel Park Cir	Wheel park	15.24	fair	introduced	0 to 15.24 cm	AuroraCO	NA	NA	NA	NA	NA	NA	NA	NA	NA	NA	NA
VIEA-PK-021	9/3/2008	inventory_date	Pin oak	Quercus palustris	Aurora	Colorado	-104.852466	39.691945	green_space	1400 S Moline St	Village east park	27.94	good	introduced	15.24 to 30.48 cm	AuroraCO	NA	NA	NA	NA	NA	NA	NA	NA	NA	NA	NA
COUN-PK-004	6/11/2008	inventory_date	White ash	Fraxinus americana	Aurora	Colorado	-104.871027	39.685579	green_space	10055 E Colorado Ave	Country lane park	12.7	good	introduced	0 to 15.24 cm	AuroraCO	NA	NA	NA	NA	NA	NA	NA	NA	NA	NA	NA
1795NNOMEST-S1	1/1/1970	inventory_date	Crabapple	Malus	Aurora	Colorado	-104.8520475	39.74547935	built_environment	1795 N Nome St	NA	35.56	fair	no_info	30.48 to 45.72 cm	AuroraCO	NA	NA	NA	NA	NA	NA	NA	NA	NA	NA	NA
SUNR-PK-031	8/19/2008	inventory_date	Cottonwood	Populus	Aurora	Colorado	-104.755173	39.642577	green_space	3960 S Genoa Way	Sunrise park	71.12	fair	no_info	60.96 to 76.2 cm	AuroraCO	NA	NA	NA	NA	NA	NA	NA	NA	NA	NA	NA
OLVO-PK-145	6/30/2008	inventory_date	Black locust	Robinia pseudoacacia	Aurora	Colorado	-104.805319	39.671116	green_space	2465 S Wheel Park Cir	Olympic volleyball	7.62	good	introduced	0 to 15.24 cm	AuroraCO	NA	NA	NA	NA	NA	NA	NA	NA	NA	NA	NA
PEOR-PK-030	9/4/2008	inventory_date	Red sunset maple	Acer rubrum	Aurora	Colorado	-104.84298	39.690387	green_space	12401 E Florida Ave	Peoria hills park	24.13	fair	introduced	15.24 to 30.48 cm	AuroraCO	NA	NA	NA	NA	NA	NA	NA	NA	NA	NA	NA
OLBA-PK-016	6/24/2008	inventory_date	Blue spruce	Picea pungens	Aurora	Colorado	-104.809564	39.666025	green_space	15501 E Yale Ave	Olympic park ballfields	40.64	good	naturally_occurring	30.48 to 45.72 cm	AuroraCO	NA	NA	NA	NA	NA	NA	NA	NA	NA	NA	NA
ANCH-PK-032	9/5/2008	inventory_date	Cottonwood	Populus	Aurora	Colorado	-104.677262	39.591084	green_space	6855 S Robertsdale Way	Anchor point park	6.35	fair	no_info	0 to 15.24 cm	AuroraCO	NA	NA	NA	NA	NA	NA	NA	NA	NA	NA	NA
CONS-PK-008	8/21/2008	inventory_date	Linden	Tilia	Aurora	Colorado	-104.741943	39.659994	green_space	3195 S Nepal Way	The conservatory pocket park	5.08	fair	no_info	0 to 15.24 cm	AuroraCO	NA	NA	NA	NA	NA	NA	NA	NA	NA	NA	NA
SUNR-PK-048	8/19/2008	inventory_date	Western catalpa	Catalpa speciosa	Aurora	Colorado	-104.75591	39.643016	green_space	3960 S Genoa Way	Sunrise park	11.43	fair	introduced	0 to 15.24 cm	AuroraCO	NA	NA	NA	NA	NA	NA	NA	NA	NA	NA	NA
ANCH-PK-044	9/5/2008	inventory_date	Narrowleaf cottonwood	Populus angustifolia	Aurora	Colorado	-104.67629	39.591312	green_space	6855 S Robertsdale Way	Anchor point park	5.08	fair	naturally_occurring	0 to 15.24 cm	AuroraCO	NA	NA	NA	NA	NA	NA	NA	NA	NA	NA	NA
ANCH-PK-043	9/5/2008	inventory_date	Narrowleaf cottonwood	Populus angustifolia	Aurora	Colorado	-104.676513	39.591302	green_space	6855 S Robertsdale Way	Anchor point park	5.08	fair	naturally_occurring	0 to 15.24 cm	AuroraCO	NA	NA	NA	NA	NA	NA	NA	NA	NA	NA	NA
HAMP-PK-021	8/7/2008	inventory_date	Crabapple	Malus	Aurora	Colorado	-104.7778271	39.65228157	green_space	3501 S Uravan St	Hampden run park	33.02	fair	no_info	30.48 to 45.72 cm	AuroraCO	NA	NA	NA	NA	NA	NA	NA	NA	NA	NA	NA
ANCH-PK-068	9/5/2008	inventory_date	Cottonwood	Populus	Aurora	Colorado	-104.6758231	39.59190393	green_space	6855 S Robertsdale Way	Anchor point park	7.62	fair	no_info	0 to 15.24 cm	AuroraCO	NA	NA	NA	NA	NA	NA	NA	NA	NA	NA	NA
PEOR-PK-045	9/4/2008	inventory_date	Austrian/ponderosa pine	NA	Aurora	Colorado	-104.843894	39.691868	green_space	12401 E Florida Ave	Peoria hills park	40.64	fair	no_info	30.48 to 45.72 cm	AuroraCO	NA	NA	NA	NA	NA	NA	NA	NA	NA	NA	NA
PEOR-PK-046	9/4/2008	inventory_date	Austrian/ponderosa pine	NA	Aurora	Colorado	-104.84296	39.691886	green_space	12401 E Florida Ave	Peoria hills park	40.64	good	no_info	30.48 to 45.72 cm	AuroraCO	NA	NA	NA	NA	NA	NA	NA	NA	NA	NA	NA
498NFLORST-S4	1/1/1970	inventory_date	Honeylocust	Gleditsia triacanthos	Aurora	Colorado	-104.8713495	39.72311832	built_environment	498 N Florence St	NA	25.4	good	introduced	15.24 to 30.48 cm	AuroraCO	NA	NA	NA	NA	NA	NA	NA	NA	NA	NA	NA
ANCH-PK-036	9/5/2008	inventory_date	Cottonwood	Populus	Aurora	Colorado	-104.677294	39.591136	green_space	6855 S Robertsdale Way	Anchor point park	6.35	fair	no_info	0 to 15.24 cm	AuroraCO	NA	NA	NA	NA	NA	NA	NA	NA	NA	NA	NA
PEOR-PK-007	9/4/2008	inventory_date	Green ash	Fraxinus pennsylvanica	Aurora	Colorado	-104.842892	39.69192	green_space	12401 E Florida Ave	Peoria hills park	33.02	fair	introduced	30.48 to 45.72 cm	AuroraCO	NA	NA	NA	NA	NA	NA	NA	NA	NA	NA	NA
COGR-PK-177	3/18/2009	inventory_date	Austrian pine	Pinus nigra	Aurora	Colorado	-104.749728	39.66091955	green_space	NA	The conservatory greenbelt	10.16	fair	introduced	0 to 15.24 cm	AuroraCO	NA	NA	NA	NA	NA	NA	NA	NA	NA	NA	NA
COGR-PK-191	3/20/2009	inventory_date	Austrian pine	Pinus nigra	Aurora	Colorado	-104.747275	39.65651555	green_space	NA	The conservatory greenbelt	15.24	good	introduced	0 to 15.24 cm	AuroraCO	NA	NA	NA	NA	NA	NA	NA	NA	NA	NA	NA
WAGO-PK-014	6/23/2008	inventory_date	Newport plum	Prunus cerasifera	Aurora	Colorado	-104.795664	39.632385	green_space	16550 E Pheasant Run Pkwy	Wagon trail park	25.4	poor	introduced	15.24 to 30.48 cm	AuroraCO	NA	NA	NA	NA	NA	NA	NA	NA	NA	NA	NA
HAMP-PK-020	8/7/2008	inventory_date	Crabapple	Malus	Aurora	Colorado	-104.7778953	39.65225575	green_space	3501 S Uravan St	Hampden run park	30.48	fair	no_info	15.24 to 30.48 cm	AuroraCO	NA	NA	NA	NA	NA	NA	NA	NA	NA	NA	NA
UTAH-PK-103	7/14/2008	inventory_date	Ponderosa pine	Pinus ponderosa	Aurora	Colorado	-104.8429523	39.68282229	green_space	1800 S Peoria St	Utah park	58.42	fair	naturally_occurring	45.72 to 60.96 cm	AuroraCO	NA	NA	NA	NA	NA	NA	NA	NA	NA	NA	NA
ANCH-PK-027	9/5/2008	inventory_date	Austrian pine	Pinus nigra	Aurora	Colorado	-104.6764978	39.59096204	green_space	6855 S Robertsdale Way	Anchor point park	10.16	good	introduced	0 to 15.24 cm	AuroraCO	NA	NA	NA	NA	NA	NA	NA	NA	NA	NA	NA
CONS-PK-003	8/21/2008	inventory_date	White ash	Fraxinus americana	Aurora	Colorado	-104.740845	39.660325	green_space	3195 S Nepal Way	The conservatory pocket park	10.795	poor	introduced	0 to 15.24 cm	AuroraCO	NA	NA	NA	NA	NA	NA	NA	NA	NA	NA	NA
ANCH-PK-075	9/5/2008	inventory_date	Cottonwood	Populus	Aurora	Colorado	-104.676938	39.592129	green_space	6855 S Robertsdale Way	Anchor point park	6.35	fair	no_info	0 to 15.24 cm	AuroraCO	NA	NA	NA	NA	NA	NA	NA	NA	NA	NA	NA
UTAH-PK-109	7/14/2008	inventory_date	Austrian/ponderosa pine	NA	Aurora	Colorado	-104.8428055	39.68290554	green_space	1800 S Peoria St	Utah park	48.26	fair	no_info	45.72 to 60.96 cm	AuroraCO	NA	NA	NA	NA	NA	NA	NA	NA	NA	NA	NA
CONS-PK-026	8/21/2008	inventory_date	Autumn blaze maple	Acer freemanii	Aurora	Colorado	-104.740598	39.660541	green_space	3195 S Nepal Way	The conservatory pocket park	5.08	good	introduced	0 to 15.24 cm	AuroraCO	NA	NA	NA	NA	NA	NA	NA	NA	NA	NA	NA
470NNOMEST-01	3/13/2002	inventory_date	Norway maple	Acer platanoides	Aurora	Colorado	-104.8530033	39.72306075	built_environment	470 N Nome St	NA	63.5	fair	introduced	60.96 to 76.2 cm	AuroraCO	NA	NA	NA	NA	NA	NA	NA	NA	NA	NA	NA
LOWR-PK-155	7/22/2008	inventory_date	Hackberry	Celtis occidentalis	Aurora	Colorado	-104.876394	39.731391	green_space	1001 N Dayton St	Lowry park	30.48	fair	introduced	15.24 to 30.48 cm	AuroraCO	NA	NA	NA	NA	NA	NA	NA	NA	NA	NA	NA
SUNR-PK-033	8/19/2008	inventory_date	Other fruit	NA	Aurora	Colorado	-104.754779	39.642579	green_space	3960 S Genoa Way	Sunrise park	2.54	fair	no_info	0 to 15.24 cm	AuroraCO	NA	NA	NA	NA	NA	NA	NA	NA	NA	NA	NA
SUNR-PK-035	8/19/2008	inventory_date	Other fruit	NA	Aurora	Colorado	-104.754857	39.642593	green_space	3960 S Genoa Way	Sunrise park	2.54	fair	no_info	0 to 15.24 cm	AuroraCO	NA	NA	NA	NA	NA	NA	NA	NA	NA	NA	NA
AQUA-PK-057	8/18/2008	inventory_date	Linden	Tilia	Aurora	Colorado	-104.770842	39.629073	green_space	18700 E Wagon Trail Cir	Aqua vista park	10.16	poor	no_info	0 to 15.24 cm	AuroraCO	NA	NA	NA	NA	NA	NA	NA	NA	NA	NA	NA
COGR-PK-190	3/20/2009	inventory_date	Austrian pine	Pinus nigra	Aurora	Colorado	-104.7451411	39.65624755	green_space	NA	The conservatory greenbelt	22.86	good	introduced	15.24 to 30.48 cm	AuroraCO	NA	NA	NA	NA	NA	NA	NA	NA	NA	NA	NA
WHEE-PK-070	7/1/2008	inventory_date	Canada red cherry	Prunus virginiana	Aurora	Colorado	-104.808479	39.671138	green_space	2500 S Wheel Park Cir	Wheel park	7.62	fair	naturally_occurring	0 to 15.24 cm	AuroraCO	NA	NA	NA	NA	NA	NA	NA	NA	NA	NA	NA
CARS-PK-015	9/3/2008	inventory_date	Austrian/ponderosa pine	NA	Aurora	Colorado	-104.824176	39.64287	green_space	14000 E Oxford Pl	Carson park	20.32	good	no_info	15.24 to 30.48 cm	AuroraCO	NA	NA	NA	NA	NA	NA	NA	NA	NA	NA	NA
SUNR-PK-025	8/19/2008	inventory_date	Russian olive	Elaeagnus angustifolia	Aurora	Colorado	-104.754418	39.642545	green_space	3960 S Genoa Way	Sunrise park	45.72	fair	introduced	30.48 to 45.72 cm	AuroraCO	NA	NA	NA	NA	NA	NA	NA	NA	NA	NA	NA
SUNR-PK-036	8/19/2008	inventory_date	Cottonwood	Populus	Aurora	Colorado	-104.756003	39.642602	green_space	3960 S Genoa Way	Sunrise park	33.02	dead	no_info	30.48 to 45.72 cm	AuroraCO	NA	NA	NA	NA	NA	NA	NA	NA	NA	NA	NA
WHEE-PK-075	7/1/2008	inventory_date	Littleleaf linden	Tilia cordata	Aurora	Colorado	-104.807648	39.671202	green_space	2500 S Wheel Park Cir	Wheel park	10.16	fair	introduced	0 to 15.24 cm	AuroraCO	NA	NA	NA	NA	NA	NA	NA	NA	NA	NA	NA
COGR-PK-186	3/20/2009	inventory_date	Austrian pine	Pinus nigra	Aurora	Colorado	-104.7447791	39.65619755	green_space	NA	The conservatory greenbelt	17.78	good	introduced	15.24 to 30.48 cm	AuroraCO	NA	NA	NA	NA	NA	NA	NA	NA	NA	NA	NA
ROCK-PK-032	6/12/2008	inventory_date	Amur maple	Acer ginnala	Aurora	Colorado	-104.79818	39.69567697	green_space	16200 E Mississippi Ave	Rocky ridge park	15.24	fair	introduced	0 to 15.24 cm	AuroraCO	NA	NA	NA	NA	NA	NA	NA	NA	NA	NA	NA
CONS-PK-023	8/21/2008	inventory_date	Honeylocust	Gleditsia triacanthos	Aurora	Colorado	-104.740519	39.66038	green_space	3195 S Nepal Way	The conservatory pocket park	7.62	fair	introduced	0 to 15.24 cm	AuroraCO	NA	NA	NA	NA	NA	NA	NA	NA	NA	NA	NA
COGR-PK-142	8/21/2008	inventory_date	Hackberry	Celtis occidentalis	Aurora	Colorado	-104.741348	39.660467	green_space	3195 S Nepal Way	The conservatory greenbelt	5.08	dead	introduced	0 to 15.24 cm	AuroraCO	NA	NA	NA	NA	NA	NA	NA	NA	NA	NA	NA
COGR-PK-194	3/20/2009	inventory_date	Chokecherry	Prunus virginiana	Aurora	Colorado	-104.74776	39.65662455	green_space	NA	The conservatory greenbelt	7.62	good	naturally_occurring	0 to 15.24 cm	AuroraCO	NA	NA	NA	NA	NA	NA	NA	NA	NA	NA	NA
HAMP-PK-024	8/7/2008	inventory_date	Chanticleer pear	Pyrus calleryana	Aurora	Colorado	-104.7778133	39.652458	green_space	3501 S Uravan St	Hampden run park	20.32	fair	introduced	15.24 to 30.48 cm	AuroraCO	NA	NA	NA	NA	NA	NA	NA	NA	NA	NA	NA
4760SOURAST-02	3/5/1991	inventory_date	Honeylocust	Gleditsia triacanthos	Aurora	Colorado	-104.7920584	39.63021037	built_environment	4760 S Ouray St	NA	86.36	fair	introduced	more than 76.2 cm	AuroraCO	NA	NA	NA	NA	NA	NA	NA	NA	NA	NA	NA
ANCH-PK-090	9/5/2008	inventory_date	Ponderosa pine	Pinus ponderosa	Aurora	Colorado	-104.6761397	39.59225032	green_space	6855 S Robertsdale Way	Anchor point park	7.62	fair	naturally_occurring	0 to 15.24 cm	AuroraCO	NA	NA	NA	NA	NA	NA	NA	NA	NA	NA	NA
ANCH-PK-089	9/5/2008	inventory_date	Ponderosa pine	Pinus ponderosa	Aurora	Colorado	-104.6761021	39.59224596	green_space	6855 S Robertsdale Way	Anchor point park	7.62	fair	naturally_occurring	0 to 15.24 cm	AuroraCO	NA	NA	NA	NA	NA	NA	NA	NA	NA	NA	NA
PEOR-PK-004	9/4/2008	inventory_date	Green ash	Fraxinus pennsylvanica	Aurora	Colorado	-104.842994	39.689678	green_space	12401 E Florida Ave	Peoria hills park	40.64	fair	introduced	30.48 to 45.72 cm	AuroraCO	NA	NA	NA	NA	NA	NA	NA	NA	NA	NA	NA
ANCH-PK-029	9/5/2008	inventory_date	Austrian pine	Pinus nigra	Aurora	Colorado	-104.676511	39.591	green_space	6855 S Robertsdale Way	Anchor point park	7.62	fair	introduced	0 to 15.24 cm	AuroraCO	NA	NA	NA	NA	NA	NA	NA	NA	NA	NA	NA
CONS-PK-012	8/21/2008	inventory_date	Austrian pine	Pinus nigra	Aurora	Colorado	-104.741351	39.660056	green_space	3195 S Nepal Way	The conservatory pocket park	17.78	good	introduced	15.24 to 30.48 cm	AuroraCO	NA	NA	NA	NA	NA	NA	NA	NA	NA	NA	NA
AQUA-PK-066	8/18/2008	inventory_date	Russian olive	Elaeagnus angustifolia	Aurora	Colorado	-104.771699	39.629252	green_space	18700 E Wagon Trail Cir	Aqua vista park	25.4	fair	introduced	15.24 to 30.48 cm	AuroraCO	NA	NA	NA	NA	NA	NA	NA	NA	NA	NA	NA
SUNR-PK-042	8/19/2008	inventory_date	Other fruit	NA	Aurora	Colorado	-104.755068	39.642622	green_space	3960 S Genoa Way	Sunrise park	2.54	fair	no_info	0 to 15.24 cm	AuroraCO	NA	NA	NA	NA	NA	NA	NA	NA	NA	NA	NA
SUNR-PK-030	8/19/2008	inventory_date	Blue spruce	Picea pungens	Aurora	Colorado	-104.754821	39.642571	green_space	3960 S Genoa Way	Sunrise park	2.54	fair	naturally_occurring	0 to 15.24 cm	AuroraCO	NA	NA	NA	NA	NA	NA	NA	NA	NA	NA	NA
SUNR-PK-050	8/19/2008	inventory_date	Willow	Salix	Aurora	Colorado	-104.755485	39.643137	green_space	3960 S Genoa Way	Sunrise park	25.4	good	no_info	15.24 to 30.48 cm	AuroraCO	NA	NA	NA	NA	NA	NA	NA	NA	NA	NA	NA
KALI-PK-008	6/23/2008	inventory_date	Honeylocust	Gleditsia triacanthos	Aurora	Colorado	-104.8028576	39.63246499	green_space	15901 E Pheasant Run Pkwy	Kalispell park ballfields	22.86	good	introduced	15.24 to 30.48 cm	AuroraCO	NA	NA	NA	NA	NA	NA	NA	NA	NA	NA	NA
AQUA-PK-024	8/18/2008	inventory_date	Chanticleer pear	Pyrus calleryana	Aurora	Colorado	-104.769895	39.629305	green_space	18700 E Wagon Trail Cir	Aqua vista park	27.94	fair	introduced	15.24 to 30.48 cm	AuroraCO	NA	NA	NA	NA	NA	NA	NA	NA	NA	NA	NA
WAGO-PK-003	6/23/2008	inventory_date	Pinyon pine	Pinus edulis	Aurora	Colorado	-104.7947132	39.63052942	green_space	16550 E Pheasant Run Pkwy	Wagon trail park	38.1	fair	naturally_occurring	30.48 to 45.72 cm	AuroraCO	NA	NA	NA	NA	NA	NA	NA	NA	NA	NA	NA
OLBA-PK-017	6/24/2008	inventory_date	Blue spruce	Picea pungens	Aurora	Colorado	-104.809517	39.666032	green_space	15501 E Yale Ave	Olympic park ballfields	45.72	good	naturally_occurring	30.48 to 45.72 cm	AuroraCO	NA	NA	NA	NA	NA	NA	NA	NA	NA	NA	NA
KALI-PK-020	6/23/2008	inventory_date	Ponderosa pine	Pinus ponderosa	Aurora	Colorado	-104.8030123	39.63297153	green_space	15901 E Pheasant Run Pkwy	Kalispell park ballfields	35.56	fair	naturally_occurring	30.48 to 45.72 cm	AuroraCO	NA	NA	NA	NA	NA	NA	NA	NA	NA	NA	NA
ANCH-PK-079	9/4/2008	inventory_date	Lanceleaf cottonwood	Populus acuminata	Aurora	Colorado	-104.675663	39.592146	green_space	6855 S Robertsdale Way	Anchor point park	7.62	fair	naturally_occurring	0 to 15.24 cm	AuroraCO	NA	NA	NA	NA	NA	NA	NA	NA	NA	NA	NA
COGR-PK-146	8/21/2008	inventory_date	Austrian pine	Pinus nigra	Aurora	Colorado	-104.740858	39.660561	green_space	3195 S Nepal Way	The conservatory greenbelt	12.7	fair	introduced	0 to 15.24 cm	AuroraCO	NA	NA	NA	NA	NA	NA	NA	NA	NA	NA	NA
UTAH-PK-429	7/11/2008	inventory_date	English oak	Quercus robur	Aurora	Colorado	-104.84665	39.685351	green_space	1800 S Peoria St	Utah park	15.24	fair	introduced	0 to 15.24 cm	AuroraCO	NA	NA	NA	NA	NA	NA	NA	NA	NA	NA	NA
COUN-PK-002	6/11/2008	inventory_date	White ash	Fraxinus americana	Aurora	Colorado	-104.871498	39.685534	green_space	10055 E Colorado Ave	Country lane park	12.7	dead	introduced	0 to 15.24 cm	AuroraCO	NA	NA	NA	NA	NA	NA	NA	NA	NA	NA	NA
SUNR-PK-049	8/19/2008	inventory_date	Western catalpa	Catalpa speciosa	Aurora	Colorado	-104.755784	39.643055	green_space	3960 S Genoa Way	Sunrise park	12.7	fair	introduced	0 to 15.24 cm	AuroraCO	NA	NA	NA	NA	NA	NA	NA	NA	NA	NA	NA
11212EHIGHDR-01	1/1/1970	inventory_date	Silver maple	Acer saccharinum	Aurora	Colorado	-104.8602366	39.71515026	built_environment	11212 E Highline Dr	NA	55.88	good	introduced	45.72 to 60.96 cm	AuroraCO	NA	NA	NA	NA	NA	NA	NA	NA	NA	NA	NA
ANCH-PK-038	9/5/2008	inventory_date	Cottonwood	Populus	Aurora	Colorado	-104.677272	39.591192	green_space	6855 S Robertsdale Way	Anchor point park	6.35	fair	no_info	0 to 15.24 cm	AuroraCO	NA	NA	NA	NA	NA	NA	NA	NA	NA	NA	NA
SUNR-PK-045	8/19/2008	inventory_date	Plains cottonwood	Populus sargentii	Aurora	Colorado	-104.755896	39.642769	green_space	3960 S Genoa Way	Sunrise park	71.12	fair	no_info	60.96 to 76.2 cm	AuroraCO	NA	NA	NA	NA	NA	NA	NA	NA	NA	NA	NA
CONS-PK-013	8/21/2008	inventory_date	Austrian pine	Pinus nigra	Aurora	Colorado	-104.741392	39.660062	green_space	3195 S Nepal Way	The conservatory pocket park	12.7	good	introduced	0 to 15.24 cm	AuroraCO	NA	NA	NA	NA	NA	NA	NA	NA	NA	NA	NA
ANCH-PK-052	9/5/2008	inventory_date	Lanceleaf cottonwood	Populus acuminata	Aurora	Colorado	-104.67565	39.59149	green_space	6855 S Robertsdale Way	Anchor point park	6.35	poor	naturally_occurring	0 to 15.24 cm	AuroraCO	NA	NA	NA	NA	NA	NA	NA	NA	NA	NA	NA
KALI-PK-014	6/23/2008	inventory_date	Honeylocust	Gleditsia triacanthos	Aurora	Colorado	-104.8032836	39.63261483	green_space	15901 E Pheasant Run Pkwy	Kalispell park ballfields	25.4	good	introduced	15.24 to 30.48 cm	AuroraCO	NA	NA	NA	NA	NA	NA	NA	NA	NA	NA	NA
VIRG-PK-031	7/28/2008	inventory_date	Honeylocust	Gleditsia triacanthos	Aurora	Colorado	-104.839177	39.706376	green_space	433 S Troy St	Virginia court park	30.48	good	introduced	15.24 to 30.48 cm	AuroraCO	NA	NA	NA	NA	NA	NA	NA	NA	NA	NA	NA
SPOR-PK-0171	9/9/2008	inventory_date	Bur oak	Quercus macrocarpa	Aurora	Colorado	-104.758558	39.730637	green_space	19300 E Colfax Ave	Sports park	17.78	fair	introduced	15.24 to 30.48 cm	AuroraCO	NA	NA	NA	NA	NA	NA	NA	NA	NA	NA	NA
SPEN-PK-033	6/4/2008	inventory_date	Hackberry	Celtis occidentalis	Aurora	Colorado	-104.860669	39.742153	green_space	11008 E 17th Ave	Spencer garrett park	20.32	fair	introduced	15.24 to 30.48 cm	AuroraCO	NA	NA	NA	NA	NA	NA	NA	NA	NA	NA	NA
12765E30THAVE-03	1/1/1970	inventory_date	Shademaster honeylocust	Gleditsia triacanthos	Aurora	Colorado	-104.840252	39.75889759	built_environment	12765 E 30th Ave	NA	55.88	poor	introduced	45.72 to 60.96 cm	AuroraCO	NA	NA	NA	NA	NA	NA	NA	NA	NA	NA	NA
HORS-PK-007	6/16/2008	inventory_date	Austrian/ponderosa pine	NA	Aurora	Colorado	-104.801444	39.678419	green_space	2125 S Kittredge Way	Horseshoe park	25.4	fair	no_info	15.24 to 30.48 cm	AuroraCO	NA	NA	NA	NA	NA	NA	NA	NA	NA	NA	NA
PEOR-PK-043	9/4/2008	inventory_date	Northern red oak	Quercus rubra	Aurora	Colorado	-104.843849	39.691815	green_space	12401 E Florida Ave	Peoria hills park	21.59	fair	introduced	15.24 to 30.48 cm	AuroraCO	NA	NA	NA	NA	NA	NA	NA	NA	NA	NA	NA
MOUN-PK-090	7/31/2008	inventory_date	Golden rain tree	Koelreuteria paniculata	Aurora	Colorado	-104.787819	39.70003	green_space	17200 E Kentucky Ave	Mountain view park	20.32	fair	introduced	15.24 to 30.48 cm	AuroraCO	NA	NA	NA	NA	NA	NA	NA	NA	NA	NA	NA
WHPK-PK-021	7/28/2008	inventory_date	American elm	Ulmus americana	Aurora	Colorado	-104.83054	39.703311	green_space	475 S Potomac Way	Wheeling park	44.45	fair	introduced	30.48 to 45.72 cm	AuroraCO	NA	NA	NA	NA	NA	NA	NA	NA	NA	NA	NA
LOWR-PK-145	7/22/2008	inventory_date	Chanticleer pear	Pyrus calleryana	Aurora	Colorado	-104.876272	39.73127	green_space	1001 N Dayton St	Lowry park	20.32	fair	introduced	15.24 to 30.48 cm	AuroraCO	NA	NA	NA	NA	NA	NA	NA	NA	NA	NA	NA
WAGO-PK-004	6/23/2008	inventory_date	Silver maple	Acer saccharinum	Aurora	Colorado	-104.7943261	39.63056116	green_space	16550 E Pheasant Run Pkwy	Wagon trail park	63.5	poor	introduced	60.96 to 76.2 cm	AuroraCO	NA	NA	NA	NA	NA	NA	NA	NA	NA	NA	NA
SUNR-PK-026	8/19/2008	inventory_date	Russian olive	Elaeagnus angustifolia	Aurora	Colorado	-104.754783	39.642555	green_space	3960 S Genoa Way	Sunrise park	2.54	good	introduced	0 to 15.24 cm	AuroraCO	NA	NA	NA	NA	NA	NA	NA	NA	NA	NA	NA
CONS-PK-006	8/21/2008	inventory_date	Austrian pine	Pinus nigra	Aurora	Colorado	-104.741829	39.659935	green_space	3195 S Nepal Way	The conservatory pocket park	12.7	good	introduced	0 to 15.24 cm	AuroraCO	NA	NA	NA	NA	NA	NA	NA	NA	NA	NA	NA
CONS-PK-011	8/21/2008	inventory_date	Austrian pine	Pinus nigra	Aurora	Colorado	-104.741427	39.660038	green_space	3195 S Nepal Way	The conservatory pocket park	12.7	good	introduced	0 to 15.24 cm	AuroraCO	NA	NA	NA	NA	NA	NA	NA	NA	NA	NA	NA
3569SKALIST-01	12/13/2000	inventory_date	Ponderosa pine	Pinus ponderosa	Aurora	Colorado	-104.8032612	39.65200059	green_space	3569 S Kalispell St	NA	58.42	fair	naturally_occurring	45.72 to 60.96 cm	AuroraCO	NA	NA	NA	NA	NA	NA	NA	NA	NA	NA	NA
AQUA-PK-068	8/18/2008	inventory_date	Linden	Tilia	Aurora	Colorado	-104.771231	39.629274	green_space	18700 E Wagon Trail Cir	Aqua vista park	12.7	fair	no_info	0 to 15.24 cm	AuroraCO	NA	NA	NA	NA	NA	NA	NA	NA	NA	NA	NA
ANCH-PK-049	9/5/2008	inventory_date	Austrian pine	Pinus nigra	Aurora	Colorado	-104.677128	39.591434	green_space	6855 S Robertsdale Way	Anchor point park	10.16	good	introduced	0 to 15.24 cm	AuroraCO	NA	NA	NA	NA	NA	NA	NA	NA	NA	NA	NA
LAPA-PK-009	8/22/2008	inventory_date	Austrian/ponderosa pine	NA	Aurora	Colorado	-104.7969037	39.6426708	green_space	4040 S Mission Pkwy	La parquita park	30.48	poor	no_info	15.24 to 30.48 cm	AuroraCO	NA	NA	NA	NA	NA	NA	NA	NA	NA	NA	NA
AQUA-PK-063	8/18/2008	inventory_date	Thornless cockspur hawthorn	Crataegus crus-galli	Aurora	Colorado	-104.771187	39.629165	green_space	18700 E Wagon Trail Cir	Aqua vista park	10.16	fair	introduced	0 to 15.24 cm	AuroraCO	NA	NA	NA	NA	NA	NA	NA	NA	NA	NA	NA
ANCH-PK-047	9/5/2008	inventory_date	Narrowleaf cottonwood	Populus angustifolia	Aurora	Colorado	-104.676265	39.591378	green_space	6855 S Robertsdale Way	Anchor point park	6.35	fair	naturally_occurring	0 to 15.24 cm	AuroraCO	NA	NA	NA	NA	NA	NA	NA	NA	NA	NA	NA
KALI-PK-016	6/23/2008	inventory_date	Hackberry	Celtis occidentalis	Aurora	Colorado	-104.8027488	39.63268731	green_space	15901 E Pheasant Run Pkwy	Kalispell park ballfields	20.32	good	introduced	15.24 to 30.48 cm	AuroraCO	NA	NA	NA	NA	NA	NA	NA	NA	NA	NA	NA
COGR-PK-200	3/20/2009	inventory_date	Swamp white oak	Quercus bicolor	Aurora	Colorado	-104.749311	39.65704455	green_space	NA	The conservatory greenbelt	5.08	good	introduced	0 to 15.24 cm	AuroraCO	NA	NA	NA	NA	NA	NA	NA	NA	NA	NA	NA
12970E13THPL-04	1/1/1970	inventory_date	Shademaster honeylocust	Gleditsia triacanthos	Aurora	Colorado	-104.8380025	39.73688722	built_environment	12970 E 13th Pl	NA	48.26	fair	introduced	45.72 to 60.96 cm	AuroraCO	NA	NA	NA	NA	NA	NA	NA	NA	NA	NA	NA
11252EHIGHDR-01	1/1/1970	inventory_date	Silver maple	Acer saccharinum	Aurora	Colorado	-104.8598709	39.71535481	built_environment	11252 E Highline Dr	NA	45.72	good	introduced	30.48 to 45.72 cm	AuroraCO	NA	NA	NA	NA	NA	NA	NA	NA	NA	NA	NA
12720E30THAVE-04	1/1/1970	inventory_date	Shademaster honeylocust	Gleditsia triacanthos	Aurora	Colorado	-104.840757	39.75879286	built_environment	12720 E 30th Ave	NA	73.66	fair	introduced	60.96 to 76.2 cm	AuroraCO	NA	NA	NA	NA	NA	NA	NA	NA	NA	NA	NA
16624EKENTDR-02	12/28/2000	inventory_date	Norway maple	Acer platanoides	Aurora	Colorado	-104.7951815	39.64787964	built_environment	16624 E Kent Dr	NA	25.4	poor	introduced	15.24 to 30.48 cm	AuroraCO	NA	NA	NA	NA	NA	NA	NA	NA	NA	NA	NA
ROCK-PK-030	6/12/2008	inventory_date	Blue spruce	Picea pungens	Aurora	Colorado	-104.799847	39.69573	green_space	16200 E Mississippi Ave	Rocky ridge park	15.24	fair	naturally_occurring	0 to 15.24 cm	AuroraCO	NA	NA	NA	NA	NA	NA	NA	NA	NA	NA	NA
WAGO-PK-011	6/23/2008	inventory_date	Austrian pine	Pinus nigra	Aurora	Colorado	-104.7954994	39.63216478	green_space	16550 E Pheasant Run Pkwy	Wagon trail park	53.34	fair	introduced	45.72 to 60.96 cm	AuroraCO	NA	NA	NA	NA	NA	NA	NA	NA	NA	NA	NA
ANCH-PK-085	9/5/2008	inventory_date	Ponderosa pine	Pinus ponderosa	Aurora	Colorado	-104.6760703	39.59222008	green_space	6855 S Robertsdale Way	Anchor point park	7.62	fair	naturally_occurring	0 to 15.24 cm	AuroraCO	NA	NA	NA	NA	NA	NA	NA	NA	NA	NA	NA
HIHO-PK-081	8/22/2008	inventory_date	Honeylocust	Gleditsia triacanthos	Aurora	Colorado	-104.77645	39.691419	green_space	1400 S Uravan St	Highland hollows park	6.35	fair	introduced	0 to 15.24 cm	AuroraCO	NA	NA	NA	NA	NA	NA	NA	NA	NA	NA	NA
UTAH-PK-437	7/11/2008	inventory_date	English oak	Quercus robur	Aurora	Colorado	-104.8464	39.685465	green_space	1800 S Peoria St	Utah park	12.7	poor	introduced	0 to 15.24 cm	AuroraCO	NA	NA	NA	NA	NA	NA	NA	NA	NA	NA	NA
ANCH-PK-057	9/5/2008	inventory_date	Cottonwood	Populus	Aurora	Colorado	-104.675729	39.591591	green_space	6855 S Robertsdale Way	Anchor point park	6.35	fair	no_info	0 to 15.24 cm	AuroraCO	NA	NA	NA	NA	NA	NA	NA	NA	NA	NA	NA
COGR-PK-137	8/21/2008	inventory_date	Austrian pine	Pinus nigra	Aurora	Colorado	-104.741915	39.660402	green_space	3195 S Nepal Way	The conservatory greenbelt	15.24	fair	introduced	0 to 15.24 cm	AuroraCO	NA	NA	NA	NA	NA	NA	NA	NA	NA	NA	NA
HAMP-PK-031	8/7/2008	inventory_date	Chanticleer pear	Pyrus calleryana	Aurora	Colorado	-104.77781	39.652543	green_space	3501 S Uravan St	Hampden run park	22.86	fair	introduced	15.24 to 30.48 cm	AuroraCO	NA	NA	NA	NA	NA	NA	NA	NA	NA	NA	NA
CONS-PK-025	8/21/2008	inventory_date	Autumn blaze maple	Acer freemanii	Aurora	Colorado	-104.740604	39.660476	green_space	3195 S Nepal Way	The conservatory pocket park	7.62	fair	introduced	0 to 15.24 cm	AuroraCO	NA	NA	NA	NA	NA	NA	NA	NA	NA	NA	NA
WHEE-PK-063	7/1/2008	inventory_date	Canada red cherry	Prunus virginiana	Aurora	Colorado	-104.808315	39.671091	green_space	2500 S Wheel Park Cir	Wheel park	10.16	fair	naturally_occurring	0 to 15.24 cm	AuroraCO	NA	NA	NA	NA	NA	NA	NA	NA	NA	NA	NA
ANCH-PK-093	9/5/2008	inventory_date	Ponderosa pine	Pinus ponderosa	Aurora	Colorado	-104.676902	39.592279	green_space	6855 S Robertsdale Way	Anchor point park	7.62	fair	naturally_occurring	0 to 15.24 cm	AuroraCO	NA	NA	NA	NA	NA	NA	NA	NA	NA	NA	NA
ROCK-PK-009	6/12/2008	inventory_date	English oak	Quercus robur	Aurora	Colorado	-104.7983631	39.69566389	green_space	16200 E Mississippi Ave	Rocky ridge park	25.4	fair	introduced	15.24 to 30.48 cm	AuroraCO	NA	NA	NA	NA	NA	NA	NA	NA	NA	NA	NA
4NMACOCT-04	1/1/1970	inventory_date	Silver maple	Acer saccharinum	Aurora	Colorado	-104.8570884	39.71537993	built_environment	4 N Macon Ct	NA	58.42	fair	introduced	45.72 to 60.96 cm	AuroraCO	NA	NA	NA	NA	NA	NA	NA	NA	NA	NA	NA
EXPO-PK-001	6/9/2008	inventory_date	Green ash	Fraxinus pennsylvanica	Aurora	Colorado	-104.857942	39.703918	green_space	10955 E Exposition Ave	Expo park	37.084	good	introduced	30.48 to 45.72 cm	AuroraCO	NA	NA	NA	NA	NA	NA	NA	NA	NA	NA	NA
PEOR-PK-005	9/4/2008	inventory_date	Green ash	Fraxinus pennsylvanica	Aurora	Colorado	-104.843779	39.689728	green_space	12401 E Florida Ave	Peoria hills park	40.64	fair	introduced	30.48 to 45.72 cm	AuroraCO	NA	NA	NA	NA	NA	NA	NA	NA	NA	NA	NA
SPOR-PK-0519	9/10/2008	inventory_date	Austrian pine	Pinus nigra	Aurora	Colorado	-104.757088	39.735031	green_space	19300 E Colfax Ave	Sports park	27.94	fair	introduced	15.24 to 30.48 cm	AuroraCO	NA	NA	NA	NA	NA	NA	NA	NA	NA	NA	NA
SPOR-PK-0172	9/10/2008	inventory_date	Bur oak	Quercus macrocarpa	Aurora	Colorado	-104.758358	39.730659	green_space	19300 E Colfax Ave	Sports park	12.7	fair	introduced	0 to 15.24 cm	AuroraCO	NA	NA	NA	NA	NA	NA	NA	NA	NA	NA	NA
GENE-PK-255	7/23/2008	inventory_date	Silver maple	Acer saccharinum	Aurora	Colorado	-104.846043	39.742078	green_space	1561 N Quentin St	Generals park	88.9	fair	introduced	more than 76.2 cm	AuroraCO	NA	NA	NA	NA	NA	NA	NA	NA	NA	NA	NA
VIRG-PK-041	7/28/2008	inventory_date	Hackberry	Celtis occidentalis	Aurora	Colorado	-104.839594	39.706907	green_space	433 S Troy St	Virginia court park	40.64	good	introduced	30.48 to 45.72 cm	AuroraCO	NA	NA	NA	NA	NA	NA	NA	NA	NA	NA	NA
15962ELEHICIR-04	1/9/2001	inventory_date	Silver maple	Acer saccharinum	Aurora	Colorado	-104.8026341	39.64843557	built_environment	15962 E Lehigh Cir	NA	48.26	good	introduced	45.72 to 60.96 cm	AuroraCO	NA	NA	NA	NA	NA	NA	NA	NA	NA	NA	NA
UTAH-PK-121	7/14/2008	inventory_date	English oak	Quercus robur	Aurora	Colorado	-104.843175	39.682958	green_space	1800 S Peoria St	Utah park	7.62	poor	introduced	0 to 15.24 cm	AuroraCO	NA	NA	NA	NA	NA	NA	NA	NA	NA	NA	NA
ANCH-PK-045	9/5/2008	inventory_date	Narrowleaf cottonwood	Populus angustifolia	Aurora	Colorado	-104.676387	39.591335	green_space	6855 S Robertsdale Way	Anchor point park	6.35	good	naturally_occurring	0 to 15.24 cm	AuroraCO	NA	NA	NA	NA	NA	NA	NA	NA	NA	NA	NA
CONS-PK-019	8/21/2008	inventory_date	Thornless cockspur hawthorn	Crataegus crus-galli	Aurora	Colorado	-104.74091	39.660281	green_space	3195 S Nepal Way	The conservatory pocket park	5.08	good	introduced	0 to 15.24 cm	AuroraCO	NA	NA	NA	NA	NA	NA	NA	NA	NA	NA	NA
KALI-PK-015	6/23/2008	inventory_date	Crabapple	Malus	Aurora	Colorado	-104.8033452	39.63268553	green_space	15901 E Pheasant Run Pkwy	Kalispell park ballfields	17.78	good	no_info	15.24 to 30.48 cm	AuroraCO	NA	NA	NA	NA	NA	NA	NA	NA	NA	NA	NA
KALI-PK-021	6/23/2008	inventory_date	Ponderosa pine	Pinus ponderosa	Aurora	Colorado	-104.8029846	39.63300614	green_space	15901 E Pheasant Run Pkwy	Kalispell park ballfields	43.18	fair	naturally_occurring	30.48 to 45.72 cm	AuroraCO	NA	NA	NA	NA	NA	NA	NA	NA	NA	NA	NA
CITYCEN-PK-054	6/3/2008	inventory_date	Blue spruce	Picea pungens	Aurora	Colorado	-104.8169501	39.71148998	green_space	14701 E Alameda Ave	City center park	30.48	fair	naturally_occurring	15.24 to 30.48 cm	AuroraCO	NA	NA	NA	NA	NA	NA	NA	NA	NA	NA	NA
LOWR-PK-006	7/22/2008	inventory_date	Green ash	Fraxinus pennsylvanica	Aurora	Colorado	-104.87603	39.731214	green_space	1001 N Dayton St	Lowry park	30.48	fair	introduced	15.24 to 30.48 cm	AuroraCO	NA	NA	NA	NA	NA	NA	NA	NA	NA	NA	NA
3805SOURAWAY-03	12/28/2000	inventory_date	American linden	Tilia americana	Aurora	Colorado	-104.7924448	39.64793022	built_environment	3805 S Ouray Way	NA	43.18	fair	introduced	30.48 to 45.72 cm	AuroraCO	NA	NA	NA	NA	NA	NA	NA	NA	NA	NA	NA
SUNR-PK-027	8/19/2008	inventory_date	Chanticleer pear	Pyrus calleryana	Aurora	Colorado	-104.754796	39.642556	green_space	3960 S Genoa Way	Sunrise park	2.54	good	introduced	0 to 15.24 cm	AuroraCO	NA	NA	NA	NA	NA	NA	NA	NA	NA	NA	NA
SUNR-PK-032	8/19/2008	inventory_date	Other fruit	NA	Aurora	Colorado	-104.754742	39.642578	green_space	3960 S Genoa Way	Sunrise park	2.54	fair	no_info	0 to 15.24 cm	AuroraCO	NA	NA	NA	NA	NA	NA	NA	NA	NA	NA	NA
1902NKENTST-S3	1/1/1970	inventory_date	Crabapple	Malus	Aurora	Colorado	-104.859599	39.74574532	built_environment	1902 N Kenton St	NA	38.1	good	no_info	30.48 to 45.72 cm	AuroraCO	NA	NA	NA	NA	NA	NA	NA	NA	NA	NA	NA
COGR-PK-208	3/20/2009	inventory_date	Austrian pine	Pinus nigra	Aurora	Colorado	-104.749043	39.65711055	green_space	NA	The conservatory greenbelt	15.24	good	introduced	0 to 15.24 cm	AuroraCO	NA	NA	NA	NA	NA	NA	NA	NA	NA	NA	NA
HIHO-PK-106	8/22/2008	inventory_date	English oak	Quercus robur	Aurora	Colorado	-104.775885	39.69189	green_space	1400 S Uravan St	Highland hollows park	12.7	dead	introduced	0 to 15.24 cm	AuroraCO	NA	NA	NA	NA	NA	NA	NA	NA	NA	NA	NA
COGR-PK-211	3/20/2009	inventory_date	Austrian pine	Pinus nigra	Aurora	Colorado	-104.748825	39.65719555	green_space	NA	The conservatory greenbelt	20.32	good	introduced	15.24 to 30.48 cm	AuroraCO	NA	NA	NA	NA	NA	NA	NA	NA	NA	NA	NA
1381NWORCST-03	1/1/1970	inventory_date	Norway maple	Acer platanoides	Aurora	Colorado	-104.8325255	39.73849245	built_environment	1381 N Worchester St	NA	45.72	poor	introduced	30.48 to 45.72 cm	AuroraCO	NA	NA	NA	NA	NA	NA	NA	NA	NA	NA	NA
ANCH-PK-106	9/5/2008	inventory_date	Ponderosa pine	Pinus ponderosa	Aurora	Colorado	-104.677107	39.59233	green_space	6855 S Robertsdale Way	Anchor point park	7.62	fair	naturally_occurring	0 to 15.24 cm	AuroraCO	NA	NA	NA	NA	NA	NA	NA	NA	NA	NA	NA
3743SHELEWAY-02	12/15/2000	inventory_date	Shademaster honeylocust	Gleditsia triacanthos	Aurora	Colorado	-104.8090618	39.64845255	built_environment	3743 S Helena Way	NA	50.8	good	introduced	45.72 to 60.96 cm	AuroraCO	NA	NA	NA	NA	NA	NA	NA	NA	NA	NA	NA
SUNR-PK-034	8/19/2008	inventory_date	Other fruit	NA	Aurora	Colorado	-104.754893	39.642593	green_space	3960 S Genoa Way	Sunrise park	2.54	dead	no_info	0 to 15.24 cm	AuroraCO	NA	NA	NA	NA	NA	NA	NA	NA	NA	NA	NA
ANCH-PK-048	9/5/2008	inventory_date	Austrian pine	Pinus nigra	Aurora	Colorado	-104.677187	39.591419	green_space	6855 S Robertsdale Way	Anchor point park	7.62	fair	introduced	0 to 15.24 cm	AuroraCO	NA	NA	NA	NA	NA	NA	NA	NA	NA	NA	NA
COGR-PK-132	8/21/2008	inventory_date	Austrian pine	Pinus nigra	Aurora	Colorado	-104.742142	39.66032	green_space	3195 S Nepal Way	The conservatory greenbelt	17.78	good	introduced	15.24 to 30.48 cm	AuroraCO	NA	NA	NA	NA	NA	NA	NA	NA	NA	NA	NA
ANCH-PK-063	9/5/2008	inventory_date	Cottonwood	Populus	Aurora	Colorado	-104.675661	39.591759	green_space	6855 S Robertsdale Way	Anchor point park	6.35	good	no_info	0 to 15.24 cm	AuroraCO	NA	NA	NA	NA	NA	NA	NA	NA	NA	NA	NA
COGR-PK-136	8/21/2008	inventory_date	Autumn blaze maple	Acer freemanii	Aurora	Colorado	-104.740901	39.660389	green_space	3195 S Nepal Way	The conservatory greenbelt	7.62	fair	introduced	0 to 15.24 cm	AuroraCO	NA	NA	NA	NA	NA	NA	NA	NA	NA	NA	NA
UTAH-PK-118	7/14/2008	inventory_date	Honeylocust	Gleditsia triacanthos	Aurora	Colorado	-104.8458088	39.68294506	green_space	1800 S Peoria St	Utah park	NA	fair	introduced	NA	AuroraCO	NA	NA	NA	NA	NA	NA	NA	NA	NA	NA	NA
3940SHANNST-02	12/19/2000	inventory_date	Other pine	NA	Aurora	Colorado	-104.8080052	39.64450011	green_space	3940 S Hannibal St	NA	17.78	poor	no_info	15.24 to 30.48 cm	AuroraCO	NA	NA	NA	NA	NA	NA	NA	NA	NA	NA	NA
COGR-PK-149	8/21/2008	inventory_date	Austrian pine	Pinus nigra	Aurora	Colorado	-104.7409	39.660701	green_space	3195 S Nepal Way	The conservatory greenbelt	10.16	fair	introduced	0 to 15.24 cm	AuroraCO	NA	NA	NA	NA	NA	NA	NA	NA	NA	NA	NA
ANCH-PK-100	9/5/2008	inventory_date	Ponderosa pine	Pinus ponderosa	Aurora	Colorado	-104.676945	39.592304	green_space	6855 S Robertsdale Way	Anchor point park	7.62	fair	naturally_occurring	0 to 15.24 cm	AuroraCO	NA	NA	NA	NA	NA	NA	NA	NA	NA	NA	NA
COGR-PK-184	3/19/2009	inventory_date	Cottonwood	Populus	Aurora	Colorado	-104.753305	39.65787655	green_space	NA	The conservatory greenbelt	7.62	fair	no_info	0 to 15.24 cm	AuroraCO	NA	NA	NA	NA	NA	NA	NA	NA	NA	NA	NA
LOWR-PK-162	7/22/2008	inventory_date	Linden	Tilia	Aurora	Colorado	-104.876756	39.731486	green_space	1001 N Dayton St	Lowry park	12.7	good	no_info	0 to 15.24 cm	AuroraCO	NA	NA	NA	NA	NA	NA	NA	NA	NA	NA	NA
LOWR-PK-017	7/23/2008	inventory_date	White ash	Fraxinus americana	Aurora	Colorado	-104.880017	39.731582	green_space	1001 N Dayton St	Lowry park	20.32	poor	introduced	15.24 to 30.48 cm	AuroraCO	NA	NA	NA	NA	NA	NA	NA	NA	NA	NA	NA
EXPO-PK-331	6/10/2008	inventory_date	Lanceleaf cottonwood	Populus acuminata	Aurora	Colorado	-104.860012	39.707434	green_space	10955 E Exposition Ave	Expo park	3.81	good	naturally_occurring	0 to 15.24 cm	AuroraCO	NA	NA	NA	NA	NA	NA	NA	NA	NA	NA	NA
ANCH-PK-084	9/5/2008	inventory_date	Cottonwood	Populus	Aurora	Colorado	-104.676844	39.592207	green_space	6855 S Robertsdale Way	Anchor point park	6.35	fair	no_info	0 to 15.24 cm	AuroraCO	NA	NA	NA	NA	NA	NA	NA	NA	NA	NA	NA
PEOR-PK-020	9/4/2008	inventory_date	Scotch pine	Pinus sylvestris	Aurora	Colorado	-104.843136	39.689684	green_space	12401 E Florida Ave	Peoria hills park	27.94	fair	introduced	15.24 to 30.48 cm	AuroraCO	NA	NA	NA	NA	NA	NA	NA	NA	NA	NA	NA
WHPK-PK-031	7/28/2008	inventory_date	Norway maple	Acer platanoides	Aurora	Colorado	-104.8317859	39.70347396	green_space	475 S Potomac Way	Wheeling park	33.02	fair	introduced	30.48 to 45.72 cm	AuroraCO	NA	NA	NA	NA	NA	NA	NA	NA	NA	NA	NA
WHPK-PK-034	7/28/2008	inventory_date	Russian olive	Elaeagnus angustifolia	Aurora	Colorado	-104.8301204	39.70352391	green_space	475 S Potomac Way	Wheeling park	57.15	fair	introduced	45.72 to 60.96 cm	AuroraCO	NA	NA	NA	NA	NA	NA	NA	NA	NA	NA	NA
GENE-PK-251	7/23/2008	inventory_date	Silver maple	Acer saccharinum	Aurora	Colorado	-104.845962	39.742046	green_space	1561 N Quentin St	Generals park	50.8	fair	introduced	45.72 to 60.96 cm	AuroraCO	NA	NA	NA	NA	NA	NA	NA	NA	NA	NA	NA
12492E30THAVE-04	1/1/1970	inventory_date	Shademaster honeylocust	Gleditsia triacanthos	Aurora	Colorado	-104.8428304	39.75899669	built_environment	12492 E 30th Ave	NA	45.72	fair	introduced	30.48 to 45.72 cm	AuroraCO	NA	NA	NA	NA	NA	NA	NA	NA	NA	NA	NA
15973ELOYODR-03	1/9/2001	inventory_date	Silver maple	Acer saccharinum	Aurora	Colorado	-104.8020567	39.64802951	built_environment	15973 E Loyola Dr	NA	58.42	fair	introduced	45.72 to 60.96 cm	AuroraCO	NA	NA	NA	NA	NA	NA	NA	NA	NA	NA	NA
UTAH-PK-112	7/11/2008	inventory_date	Lanceleaf cottonwood	Populus acuminata	Aurora	Colorado	-104.8414803	39.68291489	green_space	1800 S Peoria St	Utah park	60.96	fair	naturally_occurring	45.72 to 60.96 cm	AuroraCO	NA	NA	NA	NA	NA	NA	NA	NA	NA	NA	NA
WAGO-PK-017	6/23/2008	inventory_date	Pinyon pine	Pinus edulis	Aurora	Colorado	-104.7944078	39.63030824	green_space	16550 E Pheasant Run Pkwy	Wagon trail park	35.56	fair	naturally_occurring	30.48 to 45.72 cm	AuroraCO	NA	NA	NA	NA	NA	NA	NA	NA	NA	NA	NA
SPOR-PK-0535	9/10/2008	inventory_date	Chanticleer pear	Pyrus calleryana	Aurora	Colorado	-104.754842	39.735119	green_space	19300 E Colfax Ave	Sports park	15.24	poor	introduced	0 to 15.24 cm	AuroraCO	NA	NA	NA	NA	NA	NA	NA	NA	NA	NA	NA
BLUE-PK-024	3/13/2009	inventory_date	Red sunset maple	Acer rubrum	Aurora	Colorado	-104.751115	39.65636755	green_space	3323 S Jericho Way	Blue grama grass park	7.62	good	introduced	0 to 15.24 cm	AuroraCO	NA	NA	NA	NA	NA	NA	NA	NA	NA	NA	NA
15963ELOYODR-03	1/9/2001	inventory_date	Silver maple	Acer saccharinum	Aurora	Colorado	-104.8022798	39.64791612	built_environment	15963 E Loyola Dr	NA	60.96	fair	introduced	45.72 to 60.96 cm	AuroraCO	NA	NA	NA	NA	NA	NA	NA	NA	NA	NA	NA
EXPO-PK-311	6/9/2008	inventory_date	Plains cottonwood	Populus sargentii	Aurora	Colorado	-104.860979	39.706622	green_space	10955 E Exposition Ave	Expo park	7.62	good	no_info	0 to 15.24 cm	AuroraCO	NA	NA	NA	NA	NA	NA	NA	NA	NA	NA	NA
VIEA-PK-022	9/3/2008	inventory_date	Shumard oak	Quercus shumardii	Aurora	Colorado	-104.852685	39.692075	green_space	1400 S Moline St	Village east park	33.02	good	introduced	30.48 to 45.72 cm	AuroraCO	NA	NA	NA	NA	NA	NA	NA	NA	NA	NA	NA
COGR-PK-178	3/17/2009	inventory_date	Red sunset maple	Acer rubrum	Aurora	Colorado	-104.753535	39.66096955	green_space	NA	The conservatory greenbelt	7.62	fair	introduced	0 to 15.24 cm	AuroraCO	NA	NA	NA	NA	NA	NA	NA	NA	NA	NA	NA
COGR-PK-150	8/21/2008	inventory_date	Austrian pine	Pinus nigra	Aurora	Colorado	-104.7409	39.660738	green_space	3195 S Nepal Way	The conservatory greenbelt	10.16	fair	introduced	0 to 15.24 cm	AuroraCO	NA	NA	NA	NA	NA	NA	NA	NA	NA	NA	NA
12700E13THPL-02	1/1/1970	inventory_date	Centurion crabapple	NA	Aurora	Colorado	-104.8411966	39.73688992	built_environment	12700 E 13th Pl	NA	68.58	fair	no_info	60.96 to 76.2 cm	AuroraCO	NA	NA	NA	NA	NA	NA	NA	NA	NA	NA	NA
780NSALEST-02	1/1/1970	inventory_date	Chinkapin oak	Quercus muehlenbergii	Aurora	Colorado	-104.8392844	39.7280196	built_environment	780 N Salem St	NA	12.7	good	introduced	0 to 15.24 cm	AuroraCO	NA	NA	NA	NA	NA	NA	NA	NA	NA	NA	NA
12332E30THAVE-04	1/1/1970	inventory_date	Shademaster honeylocust	Gleditsia triacanthos	Aurora	Colorado	-104.8443828	39.75909824	built_environment	12332 E 30th Ave	NA	73.66	fair	introduced	60.96 to 76.2 cm	AuroraCO	NA	NA	NA	NA	NA	NA	NA	NA	NA	NA	NA
3559SKALIST-02	12/13/2000	inventory_date	Blue spruce	Picea pungens	Aurora	Colorado	-104.8032462	39.65212023	green_space	3559 S Kalispell St	NA	45.72	fair	naturally_occurring	30.48 to 45.72 cm	AuroraCO	NA	NA	NA	NA	NA	NA	NA	NA	NA	NA	NA
KALI-PK-013	6/23/2008	inventory_date	Honeylocust	Gleditsia triacanthos	Aurora	Colorado	-104.8029552	39.63259346	green_space	15901 E Pheasant Run Pkwy	Kalispell park ballfields	22.86	good	introduced	15.24 to 30.48 cm	AuroraCO	NA	NA	NA	NA	NA	NA	NA	NA	NA	NA	NA
14798EWAGODR-02	12/10/2002	inventory_date	Aspen	Populus	Aurora	Colorado	-104.8167522	39.62932716	green_space	14798 E Wagon Trail Dr	NA	22.86	fair	no_info	15.24 to 30.48 cm	AuroraCO	NA	NA	NA	NA	NA	NA	NA	NA	NA	NA	NA
HAMP-PK-033	8/7/2008	inventory_date	Chanticleer pear	Pyrus calleryana	Aurora	Colorado	-104.777778	39.652605	green_space	3501 S Uravan St	Hampden run park	12.7	poor	introduced	0 to 15.24 cm	AuroraCO	NA	NA	NA	NA	NA	NA	NA	NA	NA	NA	NA
ANCH-PK-082	9/5/2008	inventory_date	Narrowleaf cottonwood	Populus angustifolia	Aurora	Colorado	-104.676767	39.592196	green_space	6855 S Robertsdale Way	Anchor point park	5.08	fair	naturally_occurring	0 to 15.24 cm	AuroraCO	NA	NA	NA	NA	NA	NA	NA	NA	NA	NA	NA
GENE-PK-249	7/23/2008	inventory_date	Swamp white oak	Quercus bicolor	Aurora	Colorado	-104.846158	39.742012	green_space	1561 N Quentin St	Generals park	5.08	good	introduced	0 to 15.24 cm	AuroraCO	NA	NA	NA	NA	NA	NA	NA	NA	NA	NA	NA
COGR-PK-161	3/9/2009	inventory_date	Austrian pine	Pinus nigra	Aurora	Colorado	-104.752918	39.66452255	green_space	NA	The conservatory greenbelt	10.16	good	introduced	0 to 15.24 cm	AuroraCO	NA	NA	NA	NA	NA	NA	NA	NA	NA	NA	NA
12754E30THAVE-02	1/1/1970	inventory_date	Shademaster honeylocust	Gleditsia triacanthos	Aurora	Colorado	-104.8404348	39.75876376	built_environment	12754 E 30th Ave	NA	53.34	fair	introduced	45.72 to 60.96 cm	AuroraCO	NA	NA	NA	NA	NA	NA	NA	NA	NA	NA	NA
12692E30THAVE-04	1/1/1970	inventory_date	Honeylocust	Gleditsia triacanthos	Aurora	Colorado	-104.8415331	39.75886173	built_environment	12692 E 30th Ave	NA	63.5	fair	introduced	60.96 to 76.2 cm	AuroraCO	NA	NA	NA	NA	NA	NA	NA	NA	NA	NA	NA
WAGO-PK-013	6/23/2008	inventory_date	Austrian pine	Pinus nigra	Aurora	Colorado	-104.796314	39.632353	green_space	16550 E Pheasant Run Pkwy	Wagon trail park	40.64	fair	introduced	30.48 to 45.72 cm	AuroraCO	NA	NA	NA	NA	NA	NA	NA	NA	NA	NA	NA
WAGO-PK-015	6/23/2008	inventory_date	Austrian pine	Pinus nigra	Aurora	Colorado	-104.796288	39.632485	green_space	16550 E Pheasant Run Pkwy	Wagon trail park	48.26	good	introduced	45.72 to 60.96 cm	AuroraCO	NA	NA	NA	NA	NA	NA	NA	NA	NA	NA	NA
HAMP-PK-018	8/7/2008	inventory_date	Austrian pine	Pinus nigra	Aurora	Colorado	-104.7782238	39.65205839	green_space	3501 S Uravan St	Hampden run park	50.8	fair	introduced	45.72 to 60.96 cm	AuroraCO	NA	NA	NA	NA	NA	NA	NA	NA	NA	NA	NA
ANCH-PK-092	9/5/2008	inventory_date	Ponderosa pine	Pinus ponderosa	Aurora	Colorado	-104.6760187	39.59225473	green_space	6855 S Robertsdale Way	Anchor point park	7.62	fair	naturally_occurring	0 to 15.24 cm	AuroraCO	NA	NA	NA	NA	NA	NA	NA	NA	NA	NA	NA
PEOR-PK-001	9/4/2008	inventory_date	Green ash	Fraxinus pennsylvanica	Aurora	Colorado	-104.843994	39.68952	green_space	12401 E Florida Ave	Peoria hills park	35.56	good	introduced	30.48 to 45.72 cm	AuroraCO	NA	NA	NA	NA	NA	NA	NA	NA	NA	NA	NA
ROCK-PK-079	6/12/2008	inventory_date	Bradford pear	Pyrus calleryana	Aurora	Colorado	-104.79762	39.696014	green_space	16200 E Mississippi Ave	Rocky ridge park	22.86	fair	introduced	15.24 to 30.48 cm	AuroraCO	NA	NA	NA	NA	NA	NA	NA	NA	NA	NA	NA
SPOR-PK-0553	9/8/2008	inventory_date	Crabapple	Malus	Aurora	Colorado	-104.7591097	39.73527134	green_space	19300 E Colfax Ave	Sports park	25.4	fair	no_info	15.24 to 30.48 cm	AuroraCO	NA	NA	NA	NA	NA	NA	NA	NA	NA	NA	NA
ANCH-PK-131	9/4/2008	inventory_date	Cottonwood	Populus	Aurora	Colorado	-104.676356	39.592491	green_space	6855 S Robertsdale Way	Anchor point park	7.62	fair	no_info	0 to 15.24 cm	AuroraCO	NA	NA	NA	NA	NA	NA	NA	NA	NA	NA	NA
ANCH-PK-133	9/4/2008	inventory_date	Cottonwood	Populus	Aurora	Colorado	-104.676298	39.592504	green_space	6855 S Robertsdale Way	Anchor point park	7.62	good	no_info	0 to 15.24 cm	AuroraCO	NA	NA	NA	NA	NA	NA	NA	NA	NA	NA	NA
CONS-PK-024	8/21/2008	inventory_date	Austrian pine	Pinus nigra	Aurora	Colorado	-104.740556	39.660468	green_space	3195 S Nepal Way	The conservatory pocket park	12.7	good	introduced	0 to 15.24 cm	AuroraCO	NA	NA	NA	NA	NA	NA	NA	NA	NA	NA	NA
WHEE-PK-064	7/1/2008	inventory_date	Littleleaf linden	Tilia cordata	Aurora	Colorado	-104.808204	39.671098	green_space	2500 S Wheel Park Cir	Wheel park	10.16	fair	introduced	0 to 15.24 cm	AuroraCO	NA	NA	NA	NA	NA	NA	NA	NA	NA	NA	NA
ANCH-PK-098	9/4/2008	inventory_date	Crabapple	Malus	Aurora	Colorado	-104.676366	39.592297	green_space	6855 S Robertsdale Way	Anchor point park	5.08	good	no_info	0 to 15.24 cm	AuroraCO	NA	NA	NA	NA	NA	NA	NA	NA	NA	NA	NA
PEOR-PK-044	9/4/2008	inventory_date	Northern red oak	Quercus rubra	Aurora	Colorado	-104.843983	39.691827	green_space	12401 E Florida Ave	Peoria hills park	34.29	fair	introduced	30.48 to 45.72 cm	AuroraCO	NA	NA	NA	NA	NA	NA	NA	NA	NA	NA	NA
ROCK-PK-011	6/12/2008	inventory_date	Blue spruce	Picea pungens	Aurora	Colorado	-104.7988395	39.69570352	green_space	16200 E Mississippi Ave	Rocky ridge park	17.78	fair	naturally_occurring	15.24 to 30.48 cm	AuroraCO	NA	NA	NA	NA	NA	NA	NA	NA	NA	NA	NA
KALI-PK-011	6/23/2008	inventory_date	Honeylocust	Gleditsia triacanthos	Aurora	Colorado	-104.8033406	39.6325585	green_space	15901 E Pheasant Run Pkwy	Kalispell park ballfields	20.32	good	introduced	15.24 to 30.48 cm	AuroraCO	NA	NA	NA	NA	NA	NA	NA	NA	NA	NA	NA
KALI-PK-012	6/23/2008	inventory_date	Ponderosa pine	Pinus ponderosa	Aurora	Colorado	-104.802708	39.632555	green_space	15901 E Pheasant Run Pkwy	Kalispell park ballfields	43.18	fair	naturally_occurring	30.48 to 45.72 cm	AuroraCO	NA	NA	NA	NA	NA	NA	NA	NA	NA	NA	NA
ANCH-PK-064	9/5/2008	inventory_date	Cottonwood	Populus	Aurora	Colorado	-104.675753	39.591795	green_space	6855 S Robertsdale Way	Anchor point park	7.62	fair	no_info	0 to 15.24 cm	AuroraCO	NA	NA	NA	NA	NA	NA	NA	NA	NA	NA	NA
18290EHARVPL-02	11/21/1997	inventory_date	Amur maple	Acer ginnala	Aurora	Colorado	-104.7740692	39.67065753	built_environment	18290 E Harvard Pl	NA	10.16	fair	introduced	0 to 15.24 cm	AuroraCO	NA	NA	NA	NA	NA	NA	NA	NA	NA	NA	NA
SPEN-PK-031	6/4/2008	inventory_date	Silver maple	Acer saccharinum	Aurora	Colorado	-104.859624	39.742137	green_space	11008 E 17th Ave	Spencer garrett park	58.42	fair	introduced	45.72 to 60.96 cm	AuroraCO	NA	NA	NA	NA	NA	NA	NA	NA	NA	NA	NA
COGR-PK-162	3/9/2009	inventory_date	Cottonwood	Populus	Aurora	Colorado	-104.753366	39.66510455	green_space	NA	The conservatory greenbelt	10.16	good	no_info	0 to 15.24 cm	AuroraCO	NA	NA	NA	NA	NA	NA	NA	NA	NA	NA	NA
445NMOLIST-S4	2/25/2010	inventory_date	Centurion crabapple	NA	Aurora	Colorado	-104.8578598	39.72253101	green_space	445 N Moline St	NA	25.4	poor	no_info	15.24 to 30.48 cm	AuroraCO	NA	NA	NA	NA	NA	NA	NA	NA	NA	NA	NA
UTAH-PK-105	7/14/2008	inventory_date	Northern red oak	Quercus rubra	Aurora	Colorado	-104.846913	39.682868	green_space	1800 S Peoria St	Utah park	30.48	poor	introduced	15.24 to 30.48 cm	AuroraCO	NA	NA	NA	NA	NA	NA	NA	NA	NA	NA	NA
3509SLEWIWAY-S4	12/13/2000	inventory_date	Pinyon pine	Pinus edulis	Aurora	Colorado	-104.7981615	39.65267704	green_space	3509 S Lewiston Way	NA	20.32	fair	naturally_occurring	15.24 to 30.48 cm	AuroraCO	NA	NA	NA	NA	NA	NA	NA	NA	NA	NA	NA
ANCH-PK-087	9/5/2008	inventory_date	Ponderosa pine	Pinus ponderosa	Aurora	Colorado	-104.67695	39.592247	green_space	6855 S Robertsdale Way	Anchor point park	7.62	fair	naturally_occurring	0 to 15.24 cm	AuroraCO	NA	NA	NA	NA	NA	NA	NA	NA	NA	NA	NA
ANCH-PK-095	9/5/2008	inventory_date	Ponderosa pine	Pinus ponderosa	Aurora	Colorado	-104.6759422	39.59224197	green_space	6855 S Robertsdale Way	Anchor point park	7.62	fair	naturally_occurring	0 to 15.24 cm	AuroraCO	NA	NA	NA	NA	NA	NA	NA	NA	NA	NA	NA
CONS-PK-015	8/21/2008	inventory_date	Northern red oak	Quercus rubra	Aurora	Colorado	-104.741117	39.660115	green_space	3195 S Nepal Way	The conservatory pocket park	5.08	poor	introduced	0 to 15.24 cm	AuroraCO	NA	NA	NA	NA	NA	NA	NA	NA	NA	NA	NA
COGR-PK-135	8/21/2008	inventory_date	Austrian pine	Pinus nigra	Aurora	Colorado	-104.742014	39.660372	green_space	3195 S Nepal Way	The conservatory greenbelt	17.78	fair	introduced	15.24 to 30.48 cm	AuroraCO	NA	NA	NA	NA	NA	NA	NA	NA	NA	NA	NA
CITYCEN-PK-066	6/3/2008	inventory_date	Chokecherry	Prunus virginiana	Aurora	Colorado	-104.8171745	39.71225777	green_space	14701 E Alameda Ave	City center park	7.62	fair	naturally_occurring	0 to 15.24 cm	AuroraCO	NA	NA	NA	NA	NA	NA	NA	NA	NA	NA	NA
UTAH-PK-448	7/11/2008	inventory_date	Honeylocust	Gleditsia triacanthos	Aurora	Colorado	-104.8465972	39.68560142	green_space	1800 S Peoria St	Utah park	30.48	fair	introduced	15.24 to 30.48 cm	AuroraCO	NA	NA	NA	NA	NA	NA	NA	NA	NA	NA	NA
12800E13THPL-02	1/1/1970	inventory_date	Shademaster honeylocust	Gleditsia triacanthos	Aurora	Colorado	-104.8399154	39.73688312	built_environment	12800 E 13th Pl	NA	53.34	poor	introduced	45.72 to 60.96 cm	AuroraCO	NA	NA	NA	NA	NA	NA	NA	NA	NA	NA	NA
KALI-PK-010	6/23/2008	inventory_date	Honeylocust	Gleditsia triacanthos	Aurora	Colorado	-104.8029068	39.63252756	green_space	15901 E Pheasant Run Pkwy	Kalispell park ballfields	22.86	good	introduced	15.24 to 30.48 cm	AuroraCO	NA	NA	NA	NA	NA	NA	NA	NA	NA	NA	NA
AQUA-PK-025	8/18/2008	inventory_date	Autumn blaze maple	Acer freemanii	Aurora	Colorado	-104.7705976	39.629447	green_space	18700 E Wagon Trail Cir	Aqua vista park	25.4	fair	introduced	15.24 to 30.48 cm	AuroraCO	NA	NA	NA	NA	NA	NA	NA	NA	NA	NA	NA
CONS-PK-022	8/21/2008	inventory_date	Austrian pine	Pinus nigra	Aurora	Colorado	-104.740531	39.660365	green_space	3195 S Nepal Way	The conservatory pocket park	12.7	good	introduced	0 to 15.24 cm	AuroraCO	NA	NA	NA	NA	NA	NA	NA	NA	NA	NA	NA
3802SOURAWAY-02	12/27/2000	inventory_date	Shademaster honeylocust	Gleditsia triacanthos	Aurora	Colorado	-104.7921193	39.6478251	built_environment	3802 S Ouray Way	NA	43.18	fair	introduced	30.48 to 45.72 cm	AuroraCO	NA	NA	NA	NA	NA	NA	NA	NA	NA	NA	NA
HIHO-PK-089	8/21/2008	inventory_date	Honeylocust	Gleditsia triacanthos	Aurora	Colorado	-104.7758041	39.69155089	green_space	1400 S Uravan St	Highland hollows park	20.32	good	introduced	15.24 to 30.48 cm	AuroraCO	NA	NA	NA	NA	NA	NA	NA	NA	NA	NA	NA
COGR-PK-187	3/20/2009	inventory_date	Austrian pine	Pinus nigra	Aurora	Colorado	-104.744906	39.65620955	green_space	NA	The conservatory greenbelt	15.24	fair	introduced	0 to 15.24 cm	AuroraCO	NA	NA	NA	NA	NA	NA	NA	NA	NA	NA	NA
WHEE-PK-068	7/1/2008	inventory_date	Canada red cherry	Prunus virginiana	Aurora	Colorado	-104.808297	39.671121	green_space	2500 S Wheel Park Cir	Wheel park	10.16	fair	naturally_occurring	0 to 15.24 cm	AuroraCO	NA	NA	NA	NA	NA	NA	NA	NA	NA	NA	NA
CENT-PK-094	8/5/2008	inventory_date	Russian olive	Elaeagnus angustifolia	Aurora	Colorado	-104.793842	39.703121	green_space	16298 E Exposition Dr	Centrepointe park	38.1	fair	introduced	30.48 to 45.72 cm	AuroraCO	NA	NA	NA	NA	NA	NA	NA	NA	NA	NA	NA
EXPO-PK-306	6/9/2008	inventory_date	Lanceleaf cottonwood	Populus acuminata	Aurora	Colorado	-104.8604	39.706524	green_space	10955 E Exposition Ave	Expo park	2.54	good	naturally_occurring	0 to 15.24 cm	AuroraCO	NA	NA	NA	NA	NA	NA	NA	NA	NA	NA	NA
CONS-PK-018	8/21/2008	inventory_date	Thornless cockspur hawthorn	Crataegus crus-galli	Aurora	Colorado	-104.740922	39.660258	green_space	3195 S Nepal Way	The conservatory pocket park	3.81	good	introduced	0 to 15.24 cm	AuroraCO	NA	NA	NA	NA	NA	NA	NA	NA	NA	NA	NA
ANCH-PK-051	9/5/2008	inventory_date	Narrowleaf cottonwood	Populus angustifolia	Aurora	Colorado	-104.676198	39.59148	green_space	6855 S Robertsdale Way	Anchor point park	5.08	fair	naturally_occurring	0 to 15.24 cm	AuroraCO	NA	NA	NA	NA	NA	NA	NA	NA	NA	NA	NA
COGR-PK-129	8/21/2008	inventory_date	Austrian pine	Pinus nigra	Aurora	Colorado	-104.742127	39.660289	green_space	3195 S Nepal Way	The conservatory greenbelt	15.24	good	introduced	0 to 15.24 cm	AuroraCO	NA	NA	NA	NA	NA	NA	NA	NA	NA	NA	NA
ANCH-PK-058	9/5/2008	inventory_date	Austrian pine	Pinus nigra	Aurora	Colorado	-104.675919	39.591617	green_space	6855 S Robertsdale Way	Anchor point park	10.16	fair	introduced	0 to 15.24 cm	AuroraCO	NA	NA	NA	NA	NA	NA	NA	NA	NA	NA	NA
ANCH-PK-067	9/5/2008	inventory_date	Lanceleaf cottonwood	Populus acuminata	Aurora	Colorado	-104.6757001	39.59186134	green_space	6855 S Robertsdale Way	Anchor point park	6.35	good	naturally_occurring	0 to 15.24 cm	AuroraCO	NA	NA	NA	NA	NA	NA	NA	NA	NA	NA	NA
LOWR-PK-158	7/22/2008	inventory_date	Fir	Abies	Aurora	Colorado	-104.876769	39.731449	green_space	1001 N Dayton St	Lowry park	22.86	good	no_info	15.24 to 30.48 cm	AuroraCO	NA	NA	NA	NA	NA	NA	NA	NA	NA	NA	NA
SOCC-PK-007	8/20/2008	inventory_date	Honeylocust	Gleditsia triacanthos	Aurora	Colorado	-104.754073	39.653176	green_space	20101 E Hampden Ave	Soccer skills area	6.35	fair	introduced	0 to 15.24 cm	AuroraCO	NA	NA	NA	NA	NA	NA	NA	NA	NA	NA	NA
12464E13THPL-03	1/1/1970	inventory_date	Green ash	Fraxinus pennsylvanica	Aurora	Colorado	-104.8432658	39.73689213	built_environment	12464 E 13th Pl	NA	20.32	fair	introduced	15.24 to 30.48 cm	AuroraCO	NA	NA	NA	NA	NA	NA	NA	NA	NA	NA	NA
EXPO-PK-314	6/10/2008	inventory_date	Plains cottonwood	Populus sargentii	Aurora	Colorado	-104.860363	39.70689	green_space	10955 E Exposition Ave	Expo park	20.32	good	no_info	15.24 to 30.48 cm	AuroraCO	NA	NA	NA	NA	NA	NA	NA	NA	NA	NA	NA
11304EHIGHDR-01	1/1/1970	inventory_date	Silver maple	Acer saccharinum	Aurora	Colorado	-104.859716	39.71543403	built_environment	11304 E Highline Dr	NA	45.72	good	introduced	30.48 to 45.72 cm	AuroraCO	NA	NA	NA	NA	NA	NA	NA	NA	NA	NA	NA
LOWR-PK-167	7/22/2008	inventory_date	Chanticleer pear	Pyrus calleryana	Aurora	Colorado	-104.876619	39.731526	green_space	1001 N Dayton St	Lowry park	10.16	fair	introduced	0 to 15.24 cm	AuroraCO	NA	NA	NA	NA	NA	NA	NA	NA	NA	NA	NA
UTAH-PK-457	7/11/2008	inventory_date	Pinyon pine	Pinus edulis	Aurora	Colorado	-104.8436208	39.68574062	green_space	1800 S Peoria St	Utah park	17.78	fair	naturally_occurring	15.24 to 30.48 cm	AuroraCO	NA	NA	NA	NA	NA	NA	NA	NA	NA	NA	NA
EXPO-PK-319	6/10/2008	inventory_date	Other elm	NA	Aurora	Colorado	-104.860063	39.707062	green_space	10955 E Exposition Ave	Expo park	2.54	good	no_info	0 to 15.24 cm	AuroraCO	NA	NA	NA	NA	NA	NA	NA	NA	NA	NA	NA
EXPO-PK-330	6/16/2008	inventory_date	Rocky mountain juniper	Juniperus scopulorum	Aurora	Colorado	-104.859337	39.707415	green_space	10955 E Exposition Ave	Expo park	17.78	good	naturally_occurring	15.24 to 30.48 cm	AuroraCO	NA	NA	NA	NA	NA	NA	NA	NA	NA	NA	NA
SOCC-PK-031	8/20/2008	inventory_date	Austrian pine	Pinus nigra	Aurora	Colorado	-104.754119	39.653488	green_space	20101 E Hampden Ave	Soccer skills area	7.62	good	introduced	0 to 15.24 cm	AuroraCO	NA	NA	NA	NA	NA	NA	NA	NA	NA	NA	NA
WAGO-PK-007	6/23/2008	inventory_date	Pinyon pine	Pinus edulis	Aurora	Colorado	-104.7949931	39.63074639	green_space	16550 E Pheasant Run Pkwy	Wagon trail park	35.56	fair	naturally_occurring	30.48 to 45.72 cm	AuroraCO	NA	NA	NA	NA	NA	NA	NA	NA	NA	NA	NA
2300NKENTST-S2	1/1/1970	inventory_date	Norway maple	Acer platanoides	Aurora	Colorado	-104.8595835	39.75125583	built_environment	2300 N Kenton St	NA	20.32	good	introduced	15.24 to 30.48 cm	AuroraCO	NA	NA	NA	NA	NA	NA	NA	NA	NA	NA	NA
SUNR-PK-044	8/19/2008	inventory_date	Cottonwood	Populus	Aurora	Colorado	-104.755913	39.64276	green_space	3960 S Genoa Way	Sunrise park	66.04	fair	no_info	60.96 to 76.2 cm	AuroraCO	NA	NA	NA	NA	NA	NA	NA	NA	NA	NA	NA
UTAH-PK-150	7/14/2008	inventory_date	Blue spruce	Picea pungens	Aurora	Colorado	-104.8417857	39.68319257	green_space	1800 S Peoria St	Utah park	22.86	fair	naturally_occurring	15.24 to 30.48 cm	AuroraCO	NA	NA	NA	NA	NA	NA	NA	NA	NA	NA	NA
11518EHIGHPL-03	1/1/1970	inventory_date	American linden	Tilia americana	Aurora	Colorado	-104.8555367	39.71550931	built_environment	11518 E Highline Pl	NA	35.56	good	introduced	30.48 to 45.72 cm	AuroraCO	NA	NA	NA	NA	NA	NA	NA	NA	NA	NA	NA
2300NKENTST-04	1/1/1970	inventory_date	Hackberry	Celtis occidentalis	Aurora	Colorado	-104.8595835	39.75125583	built_environment	2300 N Kenton St	NA	2.54	fair	introduced	0 to 15.24 cm	AuroraCO	NA	NA	NA	NA	NA	NA	NA	NA	NA	NA	NA
ANCH-PK-041	9/5/2008	inventory_date	Lanceleaf cottonwood	Populus acuminata	Aurora	Colorado	-104.677326	39.591263	green_space	6855 S Robertsdale Way	Anchor point park	6.35	good	naturally_occurring	0 to 15.24 cm	AuroraCO	NA	NA	NA	NA	NA	NA	NA	NA	NA	NA	NA
CONS-PK-002	8/21/2008	inventory_date	White ash	Fraxinus americana	Aurora	Colorado	-104.740924	39.660215	green_space	3195 S Nepal Way	The conservatory pocket park	11.43	fair	introduced	0 to 15.24 cm	AuroraCO	NA	NA	NA	NA	NA	NA	NA	NA	NA	NA	NA
KALI-PK-009	6/23/2008	inventory_date	Honeylocust	Gleditsia triacanthos	Aurora	Colorado	-104.8033994	39.63251766	green_space	15901 E Pheasant Run Pkwy	Kalispell park ballfields	25.4	fair	introduced	15.24 to 30.48 cm	AuroraCO	NA	NA	NA	NA	NA	NA	NA	NA	NA	NA	NA
11354EHIGHDR-03	1/1/1970	inventory_date	American linden	Tilia americana	Aurora	Colorado	-104.8590033	39.71556387	built_environment	11354 E Highline Dr	NA	38.1	good	introduced	30.48 to 45.72 cm	AuroraCO	NA	NA	NA	NA	NA	NA	NA	NA	NA	NA	NA
SOCC-PK-029	8/20/2008	inventory_date	Austrian pine	Pinus nigra	Aurora	Colorado	-104.754157	39.65348	green_space	20101 E Hampden Ave	Soccer skills area	7.62	good	introduced	0 to 15.24 cm	AuroraCO	NA	NA	NA	NA	NA	NA	NA	NA	NA	NA	NA
SUNR-PK-054	8/19/2008	inventory_date	Canada red cherry	Prunus virginiana	Aurora	Colorado	-104.756	39.644288	green_space	3960 S Genoa Way	Sunrise park	7.62	good	naturally_occurring	0 to 15.24 cm	AuroraCO	NA	NA	NA	NA	NA	NA	NA	NA	NA	NA	NA
PEOR-PK-049	9/4/2008	inventory_date	Blue spruce	Picea pungens	Aurora	Colorado	-104.842976	39.6922	green_space	12401 E Florida Ave	Peoria hills park	25.4	good	naturally_occurring	15.24 to 30.48 cm	AuroraCO	NA	NA	NA	NA	NA	NA	NA	NA	NA	NA	NA
COGR-PK-212	3/20/2009	inventory_date	Austrian pine	Pinus nigra	Aurora	Colorado	-104.748743	39.65722555	green_space	NA	The conservatory greenbelt	22.86	fair	introduced	15.24 to 30.48 cm	AuroraCO	NA	NA	NA	NA	NA	NA	NA	NA	NA	NA	NA
ANCH-PK-040	9/5/2008	inventory_date	Narrowleaf cottonwood	Populus angustifolia	Aurora	Colorado	-104.676534	39.591254	green_space	6855 S Robertsdale Way	Anchor point park	6.35	fair	naturally_occurring	0 to 15.24 cm	AuroraCO	NA	NA	NA	NA	NA	NA	NA	NA	NA	NA	NA
WAGO-PK-012	6/23/2008	inventory_date	Hackberry	Celtis occidentalis	Aurora	Colorado	-104.795543	39.632296	green_space	16550 E Pheasant Run Pkwy	Wagon trail park	50.8	fair	introduced	45.72 to 60.96 cm	AuroraCO	NA	NA	NA	NA	NA	NA	NA	NA	NA	NA	NA
ANCH-PK-077	9/5/2008	inventory_date	Lanceleaf cottonwood	Populus acuminata	Aurora	Colorado	-104.676867	39.592149	green_space	6855 S Robertsdale Way	Anchor point park	6.35	fair	naturally_occurring	0 to 15.24 cm	AuroraCO	NA	NA	NA	NA	NA	NA	NA	NA	NA	NA	NA
ANCH-PK-128	9/5/2008	inventory_date	Narrowleaf cottonwood	Populus angustifolia	Aurora	Colorado	-104.677297	39.592481	green_space	6855 S Robertsdale Way	Anchor point park	5.08	fair	naturally_occurring	0 to 15.24 cm	AuroraCO	NA	NA	NA	NA	NA	NA	NA	NA	NA	NA	NA
ROCK-PK-186	6/12/2008	inventory_date	Blue spruce	Picea pungens	Aurora	Colorado	-104.797746	39.696134	green_space	16200 E Mississippi Ave	Rocky ridge park	25.4	fair	naturally_occurring	15.24 to 30.48 cm	AuroraCO	NA	NA	NA	NA	NA	NA	NA	NA	NA	NA	NA
MOUN-PK-092	7/31/2008	inventory_date	Scotch pine	Pinus sylvestris	Aurora	Colorado	-104.787709	39.70006	green_space	17200 E Kentucky Ave	Mountain view park	25.4	fair	introduced	15.24 to 30.48 cm	AuroraCO	NA	NA	NA	NA	NA	NA	NA	NA	NA	NA	NA
SPOR-PK-0506	9/10/2008	inventory_date	Hackberry	Celtis occidentalis	Aurora	Colorado	-104.75892	39.734983	green_space	19300 E Colfax Ave	Sports park	15.24	fair	introduced	0 to 15.24 cm	AuroraCO	NA	NA	NA	NA	NA	NA	NA	NA	NA	NA	NA
LOWR-PK-143	7/23/2008	inventory_date	NA	NA	Aurora	Colorado	-104.875769	39.731256	green_space	1001 N Dayton St	Lowry park	12.7	fair	no_info	0 to 15.24 cm	AuroraCO	NA	NA	NA	NA	NA	NA	NA	NA	NA	NA	NA
ANCH-PK-124	9/5/2008	inventory_date	Crabapple	Malus	Aurora	Colorado	-104.6760963	39.59244878	green_space	6855 S Robertsdale Way	Anchor point park	5.08	fair	no_info	0 to 15.24 cm	AuroraCO	NA	NA	NA	NA	NA	NA	NA	NA	NA	NA	NA
EXPO-PK-016	6/9/2008	inventory_date	Green ash	Fraxinus pennsylvanica	Aurora	Colorado	-104.855616	39.703927	green_space	10955 E Exposition Ave	Expo park	45.212	good	introduced	30.48 to 45.72 cm	AuroraCO	NA	NA	NA	NA	NA	NA	NA	NA	NA	NA	NA
TRIA-PK-009	7/31/2008	inventory_date	Ponderosa pine	Pinus ponderosa	Aurora	Colorado	-104.7587898	39.74159544	green_space	1600 N Espana St	Triangle park	40.64	fair	naturally_occurring	30.48 to 45.72 cm	AuroraCO	NA	NA	NA	NA	NA	NA	NA	NA	NA	NA	NA
HIHO-PK-108	8/21/2008	inventory_date	Autumn blaze maple	Acer freemanii	Aurora	Colorado	-104.777242	39.691915	green_space	1400 S Uravan St	Highland hollows park	22.86	fair	introduced	15.24 to 30.48 cm	AuroraCO	NA	NA	NA	NA	NA	NA	NA	NA	NA	NA	NA
UTAH-PK-472	7/11/2008	inventory_date	Chanticleer pear	Pyrus calleryana	Aurora	Colorado	-104.84315	39.685999	green_space	1800 S Peoria St	Utah park	17.78	good	introduced	15.24 to 30.48 cm	AuroraCO	NA	NA	NA	NA	NA	NA	NA	NA	NA	NA	NA
12576E30THAVE-01	1/1/1970	inventory_date	Shademaster honeylocust	Gleditsia triacanthos	Aurora	Colorado	-104.8421518	39.75891886	built_environment	12576 E 30th Ave	NA	73.66	fair	introduced	60.96 to 76.2 cm	AuroraCO	NA	NA	NA	NA	NA	NA	NA	NA	NA	NA	NA
16633EKENTDR-01	12/28/2000	inventory_date	Globe willow	Salix matsudana	Aurora	Colorado	-104.7956361	39.64822109	green_space	16633 E Kent Dr	NA	2.54	poor	no_info	0 to 15.24 cm	AuroraCO	NA	NA	NA	NA	NA	NA	NA	NA	NA	NA	NA
MISS-PK-018	8/7/2008	inventory_date	Austrian/ponderosa pine	NA	Aurora	Colorado	-104.7973875	39.64436076	green_space	3999 S Mission Pkwy	Mission viejo park	45.72	fair	no_info	30.48 to 45.72 cm	AuroraCO	NA	NA	NA	NA	NA	NA	NA	NA	NA	NA	NA
COGR-PK-169	3/18/2009	inventory_date	Linden	Tilia	Aurora	Colorado	-104.753376	39.65968955	green_space	NA	The conservatory greenbelt	7.62	dead	no_info	0 to 15.24 cm	AuroraCO	NA	NA	NA	NA	NA	NA	NA	NA	NA	NA	NA
WHPK-PK-020	7/28/2008	inventory_date	Blue spruce	Picea pungens	Aurora	Colorado	-104.830325	39.703292	green_space	475 S Potomac Way	Wheeling park	27.94	fair	naturally_occurring	15.24 to 30.48 cm	AuroraCO	NA	NA	NA	NA	NA	NA	NA	NA	NA	NA	NA
WHPK-PK-027	7/28/2008	inventory_date	Blue spruce	Picea pungens	Aurora	Colorado	-104.8304397	39.70335104	green_space	475 S Potomac Way	Wheeling park	38.1	fair	naturally_occurring	30.48 to 45.72 cm	AuroraCO	NA	NA	NA	NA	NA	NA	NA	NA	NA	NA	NA
SPOR-PK-0524	9/10/2008	inventory_date	Chanticleer pear	Pyrus calleryana	Aurora	Colorado	-104.7547635	39.73504069	green_space	19300 E Colfax Ave	Sports park	20.32	fair	introduced	15.24 to 30.48 cm	AuroraCO	NA	NA	NA	NA	NA	NA	NA	NA	NA	NA	NA
COGR-PK-164	3/13/2009	inventory_date	Austrian pine	Pinus nigra	Aurora	Colorado	-104.753039	39.66204555	green_space	NA	The conservatory greenbelt	12.7	poor	introduced	0 to 15.24 cm	AuroraCO	NA	NA	NA	NA	NA	NA	NA	NA	NA	NA	NA
ANCH-PK-062	9/5/2008	inventory_date	Cottonwood	Populus	Aurora	Colorado	-104.675736	39.591735	green_space	6855 S Robertsdale Way	Anchor point park	6.35	fair	no_info	0 to 15.24 cm	AuroraCO	NA	NA	NA	NA	NA	NA	NA	NA	NA	NA	NA
WAGO-PK-016	6/23/2008	inventory_date	Pinyon pine	Pinus edulis	Aurora	Colorado	-104.7943709	39.63029051	green_space	16550 E Pheasant Run Pkwy	Wagon trail park	33.02	fair	naturally_occurring	30.48 to 45.72 cm	AuroraCO	NA	NA	NA	NA	NA	NA	NA	NA	NA	NA	NA
LOWR-PK-152	7/22/2008	inventory_date	Silver maple	Acer saccharinum	Aurora	Colorado	-104.878989	39.731374	green_space	1001 N Dayton St	Lowry park	71.12	poor	introduced	60.96 to 76.2 cm	AuroraCO	NA	NA	NA	NA	NA	NA	NA	NA	NA	NA	NA
UTAH-PK-127	7/14/2008	inventory_date	Redmond linden	Tilia americana	Aurora	Colorado	-104.8425164	39.68299954	green_space	1800 S Peoria St	Utah park	12.7	fair	introduced	0 to 15.24 cm	AuroraCO	NA	NA	NA	NA	NA	NA	NA	NA	NA	NA	NA
COGR-PK-147	8/21/2008	inventory_date	Lanceleaf cottonwood	Populus acuminata	Aurora	Colorado	-104.74072	39.660571	green_space	3195 S Nepal Way	The conservatory greenbelt	8.89	good	naturally_occurring	0 to 15.24 cm	AuroraCO	NA	NA	NA	NA	NA	NA	NA	NA	NA	NA	NA
ANCH-PK-127	9/4/2008	inventory_date	Lanceleaf cottonwood	Populus acuminata	Aurora	Colorado	-104.675766	39.592469	green_space	6855 S Robertsdale Way	Anchor point park	7.62	fair	naturally_occurring	0 to 15.24 cm	AuroraCO	NA	NA	NA	NA	NA	NA	NA	NA	NA	NA	NA
ROCK-PK-187	6/12/2008	inventory_date	Blue spruce	Picea pungens	Aurora	Colorado	-104.7992	39.69615	green_space	16200 E Mississippi Ave	Rocky ridge park	30.48	fair	naturally_occurring	15.24 to 30.48 cm	AuroraCO	NA	NA	NA	NA	NA	NA	NA	NA	NA	NA	NA
3764SOLATCIR-02	12/28/2000	inventory_date	Shademaster honeylocust	Gleditsia triacanthos	Aurora	Colorado	-104.7932091	39.64855463	built_environment	3764 S Olathe Cir	NA	40.64	fair	introduced	30.48 to 45.72 cm	AuroraCO	NA	NA	NA	NA	NA	NA	NA	NA	NA	NA	NA
3995SJASPCT-04	12/20/2000	inventory_date	Austrian pine	Pinus nigra	Aurora	Colorado	-104.8045072	39.64346512	green_space	3995 S Jasper Ct	NA	50.8	fair	introduced	45.72 to 60.96 cm	AuroraCO	NA	NA	NA	NA	NA	NA	NA	NA	NA	NA	NA
WILL-PK-005	8/21/2008	inventory_date	Austrian pine	Pinus nigra	Aurora	Colorado	-104.747992	39.657487	green_space	20646 E Eastman Ave	Willow bend park	13.97	good	introduced	0 to 15.24 cm	AuroraCO	NA	NA	NA	NA	NA	NA	NA	NA	NA	NA	NA
CITYCEN-PK-072	6/3/2008	inventory_date	Chokecherry	Prunus virginiana	Aurora	Colorado	-104.8171783	39.7123137	green_space	14701 E Alameda Ave	City center park	7.62	fair	naturally_occurring	0 to 15.24 cm	AuroraCO	NA	NA	NA	NA	NA	NA	NA	NA	NA	NA	NA
HOOP-PK-030	8/4/2008	inventory_date	Cottonwood	Populus	Aurora	Colorado	-104.798131	39.724756	green_space	16300 E 6th Ave	Hoops park	5.08	fair	no_info	0 to 15.24 cm	AuroraCO	NA	NA	NA	NA	NA	NA	NA	NA	NA	NA	NA
EXPO-PK-048	6/9/2008	inventory_date	Linden	Tilia	Aurora	Colorado	-104.859177	39.703953	green_space	10955 E Exposition Ave	Expo park	5.08	poor	no_info	0 to 15.24 cm	AuroraCO	NA	NA	NA	NA	NA	NA	NA	NA	NA	NA	NA
12392E30THAVE-01	1/1/1970	inventory_date	Shademaster honeylocust	Gleditsia triacanthos	Aurora	Colorado	-104.8439385	39.75909796	built_environment	12392 E 30th Ave	NA	43.18	fair	introduced	30.48 to 45.72 cm	AuroraCO	NA	NA	NA	NA	NA	NA	NA	NA	NA	NA	NA
ANCH-PK-117	9/5/2008	inventory_date	Cottonwood	Populus	Aurora	Colorado	-104.676948	39.5924	green_space	6855 S Robertsdale Way	Anchor point park	6.35	fair	no_info	0 to 15.24 cm	AuroraCO	NA	NA	NA	NA	NA	NA	NA	NA	NA	NA	NA
ROCK-PK-184	6/12/2008	inventory_date	Austrian/ponderosa pine	NA	Aurora	Colorado	-104.797366	39.696119	green_space	16200 E Mississippi Ave	Rocky ridge park	22.86	fair	no_info	15.24 to 30.48 cm	AuroraCO	NA	NA	NA	NA	NA	NA	NA	NA	NA	NA	NA
15NLANSST-03	3/11/2002	inventory_date	Norway maple	Acer platanoides	Aurora	Colorado	-104.8607801	39.71560068	built_environment	15 N Lansing St	NA	38.1	fair	introduced	30.48 to 45.72 cm	AuroraCO	NA	NA	NA	NA	NA	NA	NA	NA	NA	NA	NA
12057ECOLOPL-03	2/2/2004	inventory_date	Green ash	Fraxinus pennsylvanica	Aurora	Colorado	-104.848002	39.68421553	built_environment	12057 E Colorado Pl	NA	38.1	fair	introduced	30.48 to 45.72 cm	AuroraCO	NA	NA	NA	NA	NA	NA	NA	NA	NA	NA	NA
25NLIMAST-01	3/11/2002	inventory_date	Shademaster honeylocust	Gleditsia triacanthos	Aurora	Colorado	-104.8597278	39.71599741	built_environment	25 N Lima St	NA	40.64	fair	introduced	30.48 to 45.72 cm	AuroraCO	NA	NA	NA	NA	NA	NA	NA	NA	NA	NA	NA
UTAH-PK-138	7/14/2008	inventory_date	Pinyon pine	Pinus edulis	Aurora	Colorado	-104.8455599	39.68311291	green_space	1800 S Peoria St	Utah park	10.16	fair	naturally_occurring	0 to 15.24 cm	AuroraCO	NA	NA	NA	NA	NA	NA	NA	NA	NA	NA	NA
HIHO-PK-092	8/21/2008	inventory_date	Hackberry	Celtis occidentalis	Aurora	Colorado	-104.775819	39.69162933	green_space	1400 S Uravan St	Highland hollows park	17.78	fair	introduced	15.24 to 30.48 cm	AuroraCO	NA	NA	NA	NA	NA	NA	NA	NA	NA	NA	NA
COGR-PK-192	3/20/2009	inventory_date	Cottonwood	Populus	Aurora	Colorado	-104.747643	39.65652755	green_space	NA	The conservatory greenbelt	7.62	fair	no_info	0 to 15.24 cm	AuroraCO	NA	NA	NA	NA	NA	NA	NA	NA	NA	NA	NA
MOUN-PK-091	7/31/2008	inventory_date	Scotch pine	Pinus sylvestris	Aurora	Colorado	-104.78767	39.700032	green_space	17200 E Kentucky Ave	Mountain view park	17.78	fair	introduced	15.24 to 30.48 cm	AuroraCO	NA	NA	NA	NA	NA	NA	NA	NA	NA	NA	NA
PEOR-PK-022	9/4/2008	inventory_date	Austrian/ponderosa pine	NA	Aurora	Colorado	-104.843459	39.689769	green_space	12401 E Florida Ave	Peoria hills park	49.53	fair	no_info	45.72 to 60.96 cm	AuroraCO	NA	NA	NA	NA	NA	NA	NA	NA	NA	NA	NA
EXPO-PK-305	6/10/2008	inventory_date	Crabapple	Malus	Aurora	Colorado	-104.858099	39.706494	green_space	10955 E Exposition Ave	Expo park	5.08	fair	no_info	0 to 15.24 cm	AuroraCO	NA	NA	NA	NA	NA	NA	NA	NA	NA	NA	NA
LOWR-PK-144	7/22/2008	inventory_date	Silver maple	Acer saccharinum	Aurora	Colorado	-104.877561	39.73127	green_space	1001 N Dayton St	Lowry park	73.66	poor	introduced	60.96 to 76.2 cm	AuroraCO	NA	NA	NA	NA	NA	NA	NA	NA	NA	NA	NA
SPOR-PK-0516	9/10/2008	inventory_date	Washington hawthorn	Crataegus phaenopyrum	Aurora	Colorado	-104.753778	39.734985	green_space	19300 E Colfax Ave	Sports park	5.08	fair	introduced	0 to 15.24 cm	AuroraCO	NA	NA	NA	NA	NA	NA	NA	NA	NA	NA	NA
253NLIMAST-S1	3/5/2010	inventory_date	Newport plum	Prunus cerasifera	Aurora	Colorado	-104.8597935	39.71926993	built_environment	253 N Lima St	NA	12.7	fair	introduced	0 to 15.24 cm	AuroraCO	NA	NA	NA	NA	NA	NA	NA	NA	NA	NA	NA
16624EKENTDR-04	12/28/2000	inventory_date	Norway maple	Acer platanoides	Aurora	Colorado	-104.7952798	39.6480139	built_environment	16624 E Kent Dr	NA	43.18	fair	introduced	30.48 to 45.72 cm	AuroraCO	NA	NA	NA	NA	NA	NA	NA	NA	NA	NA	NA
ROCK-PK-029	6/12/2008	inventory_date	English oak	Quercus robur	Aurora	Colorado	-104.7984149	39.69569762	green_space	16200 E Mississippi Ave	Rocky ridge park	40.64	good	introduced	30.48 to 45.72 cm	AuroraCO	NA	NA	NA	NA	NA	NA	NA	NA	NA	NA	NA
COGR-PK-175	3/18/2009	inventory_date	Cottonwood	Populus	Aurora	Colorado	-104.751996	39.66092355	green_space	NA	The conservatory greenbelt	7.62	fair	no_info	0 to 15.24 cm	AuroraCO	NA	NA	NA	NA	NA	NA	NA	NA	NA	NA	NA
ANCH-PK-073	9/4/2008	inventory_date	Lanceleaf cottonwood	Populus acuminata	Aurora	Colorado	-104.675672	39.592098	green_space	6855 S Robertsdale Way	Anchor point park	6.35	good	naturally_occurring	0 to 15.24 cm	AuroraCO	NA	NA	NA	NA	NA	NA	NA	NA	NA	NA	NA
ANCH-PK-091	9/4/2008	inventory_date	Narrowleaf cottonwood	Populus angustifolia	Aurora	Colorado	-104.675739	39.59226	green_space	6855 S Robertsdale Way	Anchor point park	6.35	good	naturally_occurring	0 to 15.24 cm	AuroraCO	NA	NA	NA	NA	NA	NA	NA	NA	NA	NA	NA
COUN-PK-139	6/11/2008	inventory_date	Austrian pine	Pinus nigra	Aurora	Colorado	-104.871795	39.685472	green_space	10055 E Colorado Ave	Country lane park	15.24	fair	introduced	0 to 15.24 cm	AuroraCO	NA	NA	NA	NA	NA	NA	NA	NA	NA	NA	NA
CITYCEN-PK-063	6/3/2008	inventory_date	Thornless cockspur hawthorn	Crataegus crus-galli	Aurora	Colorado	-104.8165085	39.71223037	green_space	14701 E Alameda Ave	City center park	7.62	poor	introduced	0 to 15.24 cm	AuroraCO	NA	NA	NA	NA	NA	NA	NA	NA	NA	NA	NA
3NMOLIST-01	1/1/1970	inventory_date	Silver maple	Acer saccharinum	Aurora	Colorado	-104.8562086	39.71523302	built_environment	3 N Moline St	NA	48.26	fair	introduced	45.72 to 60.96 cm	AuroraCO	NA	NA	NA	NA	NA	NA	NA	NA	NA	NA	NA
3855SBAHAWAY-04	12/15/2004	inventory_date	American linden	Tilia americana	Aurora	Colorado	-104.7686592	39.64703843	built_environment	3855 S Bahama Way	NA	40.64	fair	introduced	30.48 to 45.72 cm	AuroraCO	NA	NA	NA	NA	NA	NA	NA	NA	NA	NA	NA
PEOR-PK-014	9/4/2008	inventory_date	Austrian/ponderosa pine	NA	Aurora	Colorado	-104.843417	39.68951	green_space	12401 E Florida Ave	Peoria hills park	38.1	fair	no_info	30.48 to 45.72 cm	AuroraCO	NA	NA	NA	NA	NA	NA	NA	NA	NA	NA	NA
PEOR-PK-025	9/4/2008	inventory_date	Blue spruce	Picea pungens	Aurora	Colorado	-104.843934	39.689919	green_space	12401 E Florida Ave	Peoria hills park	30.48	fair	naturally_occurring	15.24 to 30.48 cm	AuroraCO	NA	NA	NA	NA	NA	NA	NA	NA	NA	NA	NA
HIHO-PK-093	8/21/2008	inventory_date	Blue spruce	Picea pungens	Aurora	Colorado	-104.7777187	39.69170109	green_space	1400 S Uravan St	Highland hollows park	35.56	fair	naturally_occurring	30.48 to 45.72 cm	AuroraCO	NA	NA	NA	NA	NA	NA	NA	NA	NA	NA	NA
WHEE-PK-073	7/1/2008	inventory_date	Linden	Tilia	Aurora	Colorado	-104.809002	39.671199	green_space	2500 S Wheel Park Cir	Wheel park	11.43	good	no_info	0 to 15.24 cm	AuroraCO	NA	NA	NA	NA	NA	NA	NA	NA	NA	NA	NA
3509SLEWIWAY-01	12/13/2000	inventory_date	Pinyon pine	Pinus edulis	Aurora	Colorado	-104.7982043	39.65264633	green_space	3509 S Lewiston Way	NA	30.48	poor	naturally_occurring	15.24 to 30.48 cm	AuroraCO	NA	NA	NA	NA	NA	NA	NA	NA	NA	NA	NA
ROCK-PK-018	6/12/2008	inventory_date	Blue spruce	Picea pungens	Aurora	Colorado	-104.7988492	39.69567564	green_space	16200 E Mississippi Ave	Rocky ridge park	20.32	fair	naturally_occurring	15.24 to 30.48 cm	AuroraCO	NA	NA	NA	NA	NA	NA	NA	NA	NA	NA	NA
SPOR-PK-0560	9/10/2008	inventory_date	Cottonwood	Populus	Aurora	Colorado	-104.757776	39.735289	green_space	19300 E Colfax Ave	Sports park	27.94	good	no_info	15.24 to 30.48 cm	AuroraCO	NA	NA	NA	NA	NA	NA	NA	NA	NA	NA	NA
3750SOURAWAY-07	12/27/2000	inventory_date	Shademaster honeylocust	Gleditsia triacanthos	Aurora	Colorado	-104.7922711	39.64870899	built_environment	3750 S Ouray Way	NA	40.64	fair	introduced	30.48 to 45.72 cm	AuroraCO	NA	NA	NA	NA	NA	NA	NA	NA	NA	NA	NA
HIHO-PK-110	8/22/2008	inventory_date	Thornless cockspur hawthorn	Crataegus crus-galli	Aurora	Colorado	-104.775951	39.691918	green_space	1400 S Uravan St	Highland hollows park	7.62	fair	introduced	0 to 15.24 cm	AuroraCO	NA	NA	NA	NA	NA	NA	NA	NA	NA	NA	NA
MURP-GB-001	1/7/2009	inventory_date	Austrian pine	Pinus nigra	Aurora	Colorado	-104.69483	39.597061	green_space	NA	Murphy creek greenway	10.16	poor	introduced	0 to 15.24 cm	AuroraCO	NA	NA	NA	NA	NA	NA	NA	NA	NA	NA	NA
HOOP-PK-026	8/4/2008	inventory_date	Cottonwood	Populus	Aurora	Colorado	-104.798154	39.724725	green_space	16300 E 6th Ave	Hoops park	5.08	fair	no_info	0 to 15.24 cm	AuroraCO	NA	NA	NA	NA	NA	NA	NA	NA	NA	NA	NA
UTAH-PK-471	7/11/2008	inventory_date	Chanticleer pear	Pyrus calleryana	Aurora	Colorado	-104.843223	39.685993	green_space	1800 S Peoria St	Utah park	15.24	good	introduced	0 to 15.24 cm	AuroraCO	NA	NA	NA	NA	NA	NA	NA	NA	NA	NA	NA
2300NLANSST-S3	1/1/1970	inventory_date	Siberian elm	Ulmus pumila	Aurora	Colorado	-104.8572734	39.75116565	built_environment	2300 N Lansing St	NA	60.96	fair	introduced	45.72 to 60.96 cm	AuroraCO	NA	NA	NA	NA	NA	NA	NA	NA	NA	NA	NA
2301NKENTST-S2	1/1/1970	inventory_date	American elm	Ulmus americana	Aurora	Colorado	-104.8601191	39.75115743	built_environment	2301 N Kenton St	NA	58.42	fair	introduced	45.72 to 60.96 cm	AuroraCO	NA	NA	NA	NA	NA	NA	NA	NA	NA	NA	NA
SPOR-PK-0563	9/10/2008	inventory_date	Chanticleer pear	Pyrus calleryana	Aurora	Colorado	-104.756041	39.735304	green_space	19300 E Colfax Ave	Sports park	17.78	poor	introduced	15.24 to 30.48 cm	AuroraCO	NA	NA	NA	NA	NA	NA	NA	NA	NA	NA	NA
LOWR-PK-019	7/23/2008	inventory_date	White ash	Fraxinus americana	Aurora	Colorado	-104.880037	39.731629	green_space	1001 N Dayton St	Lowry park	25.4	poor	introduced	15.24 to 30.48 cm	AuroraCO	NA	NA	NA	NA	NA	NA	NA	NA	NA	NA	NA
HOOP-PK-034	8/4/2008	inventory_date	Cottonwood	Populus	Aurora	Colorado	-104.798056	39.724779	green_space	16300 E 6th Ave	Hoops park	10.16	fair	no_info	0 to 15.24 cm	AuroraCO	NA	NA	NA	NA	NA	NA	NA	NA	NA	NA	NA
UTAH-PK-463	7/11/2008	inventory_date	Blue spruce	Picea pungens	Aurora	Colorado	-104.8432811	39.68580971	green_space	1800 S Peoria St	Utah park	12.7	poor	naturally_occurring	0 to 15.24 cm	AuroraCO	NA	NA	NA	NA	NA	NA	NA	NA	NA	NA	NA
SPOR-PK-0567	9/10/2008	inventory_date	Chanticleer pear	Pyrus calleryana	Aurora	Colorado	-104.7558672	39.73531361	green_space	19300 E Colfax Ave	Sports park	12.7	poor	introduced	0 to 15.24 cm	AuroraCO	NA	NA	NA	NA	NA	NA	NA	NA	NA	NA	NA
3721SHELEWAY-02	12/15/2000	inventory_date	Shademaster honeylocust	Gleditsia triacanthos	Aurora	Colorado	-104.8090104	39.64871126	built_environment	3721 S Helena Way	NA	40.64	fair	introduced	30.48 to 45.72 cm	AuroraCO	NA	NA	NA	NA	NA	NA	NA	NA	NA	NA	NA
UTAH-PK-428	7/11/2008	inventory_date	Blue spruce	Picea pungens	Aurora	Colorado	-104.8453077	39.68531052	green_space	1800 S Peoria St	Utah park	15.24	fair	naturally_occurring	0 to 15.24 cm	AuroraCO	NA	NA	NA	NA	NA	NA	NA	NA	NA	NA	NA
WHPK-PK-023	7/28/2008	inventory_date	Rocky mountain juniper	Juniperus scopulorum	Aurora	Colorado	-104.830398	39.70326645	green_space	475 S Potomac Way	Wheeling park	45.72	good	naturally_occurring	30.48 to 45.72 cm	AuroraCO	NA	NA	NA	NA	NA	NA	NA	NA	NA	NA	NA
CONS-PK-009	8/21/2008	inventory_date	Austrian pine	Pinus nigra	Aurora	Colorado	-104.741665	39.659994	green_space	3195 S Nepal Way	The conservatory pocket park	12.7	good	introduced	0 to 15.24 cm	AuroraCO	NA	NA	NA	NA	NA	NA	NA	NA	NA	NA	NA
CONS-PK-017	8/21/2008	inventory_date	Thornless cockspur hawthorn	Crataegus crus-galli	Aurora	Colorado	-104.740948	39.660255	green_space	3195 S Nepal Way	The conservatory pocket park	3.81	good	introduced	0 to 15.24 cm	AuroraCO	NA	NA	NA	NA	NA	NA	NA	NA	NA	NA	NA
ANCH-PK-050	9/5/2008	inventory_date	Austrian pine	Pinus nigra	Aurora	Colorado	-104.677142	39.591485	green_space	6855 S Robertsdale Way	Anchor point park	7.62	fair	introduced	0 to 15.24 cm	AuroraCO	NA	NA	NA	NA	NA	NA	NA	NA	NA	NA	NA
UTAH-PK-101	7/14/2008	inventory_date	Cottonwood	Populus	Aurora	Colorado	-104.8415735	39.68281557	green_space	1800 S Peoria St	Utah park	63.5	poor	no_info	60.96 to 76.2 cm	AuroraCO	NA	NA	NA	NA	NA	NA	NA	NA	NA	NA	NA
AQUA-PK-050	8/18/2008	inventory_date	Honeylocust	Gleditsia triacanthos	Aurora	Colorado	-104.7703536	39.62946387	green_space	18700 E Wagon Trail Cir	Aqua vista park	22.86	fair	introduced	15.24 to 30.48 cm	AuroraCO	NA	NA	NA	NA	NA	NA	NA	NA	NA	NA	NA
COGR-PK-141	8/21/2008	inventory_date	Lanceleaf cottonwood	Populus acuminata	Aurora	Colorado	-104.741104	39.660465	green_space	3195 S Nepal Way	The conservatory greenbelt	17.78	fair	naturally_occurring	15.24 to 30.48 cm	AuroraCO	NA	NA	NA	NA	NA	NA	NA	NA	NA	NA	NA
EXPO-PK-308	6/10/2008	inventory_date	Blue spruce	Picea pungens	Aurora	Colorado	-104.860271	39.70656	green_space	10955 E Exposition Ave	Expo park	13.97	fair	naturally_occurring	0 to 15.24 cm	AuroraCO	NA	NA	NA	NA	NA	NA	NA	NA	NA	NA	NA
SPOR-PK-0527	9/10/2008	inventory_date	Cottonwood	Populus	Aurora	Colorado	-104.758134	39.735077	green_space	19300 E Colfax Ave	Sports park	40.64	good	no_info	30.48 to 45.72 cm	AuroraCO	NA	NA	NA	NA	NA	NA	NA	NA	NA	NA	NA
COGR-PK-163	3/9/2009	inventory_date	Cottonwood	Populus	Aurora	Colorado	-104.753336	39.66516255	green_space	NA	The conservatory greenbelt	10.16	good	no_info	0 to 15.24 cm	AuroraCO	NA	NA	NA	NA	NA	NA	NA	NA	NA	NA	NA
COGR-PK-011	3/18/2009	inventory_date	White ash	Fraxinus americana	Aurora	Colorado	-104.751172	39.66090355	green_space	NA	The conservatory greenbelt	6.35	fair	introduced	0 to 15.24 cm	AuroraCO	NA	NA	NA	NA	NA	NA	NA	NA	NA	NA	NA
OLVO-PK-146	6/30/2008	inventory_date	Black locust	Robinia pseudoacacia	Aurora	Colorado	-104.805311	39.671151	green_space	2465 S Wheel Park Cir	Olympic volleyball	7.62	good	introduced	0 to 15.24 cm	AuroraCO	NA	NA	NA	NA	NA	NA	NA	NA	NA	NA	NA
WHEE-PK-072	7/1/2008	inventory_date	Littleleaf linden	Tilia cordata	Aurora	Colorado	-104.807771	39.671169	green_space	2500 S Wheel Park Cir	Wheel park	10.16	fair	introduced	0 to 15.24 cm	AuroraCO	NA	NA	NA	NA	NA	NA	NA	NA	NA	NA	NA
UTAH-PK-443	7/11/2008	inventory_date	Limber pine	Pinus flexilis	Aurora	Colorado	-104.84517	39.685567	green_space	1800 S Peoria St	Utah park	7.62	dead	naturally_occurring	0 to 15.24 cm	AuroraCO	NA	NA	NA	NA	NA	NA	NA	NA	NA	NA	NA
8NLANSST-02	3/11/2002	inventory_date	Norway maple	Acer platanoides	Aurora	Colorado	-104.8604837	39.71534978	built_environment	8 N Lansing St	NA	27.94	poor	introduced	15.24 to 30.48 cm	AuroraCO	NA	NA	NA	NA	NA	NA	NA	NA	NA	NA	NA
EXPO-PK-009	6/9/2008	inventory_date	Green ash	Fraxinus pennsylvanica	Aurora	Colorado	-104.856643	39.703922	green_space	10955 E Exposition Ave	Expo park	37.084	good	introduced	30.48 to 45.72 cm	AuroraCO	NA	NA	NA	NA	NA	NA	NA	NA	NA	NA	NA
COGR-PK-171	3/18/2009	inventory_date	Cottonwood	Populus	Aurora	Colorado	-104.752702	39.66052755	green_space	NA	The conservatory greenbelt	7.62	fair	no_info	0 to 15.24 cm	AuroraCO	NA	NA	NA	NA	NA	NA	NA	NA	NA	NA	NA
VILL-PK-004	8/8/2008	inventory_date	Silver maple	Acer saccharinum	Aurora	Colorado	-104.813486	39.692022	green_space	1300 S Chambers Cir	Village green park	54.61	fair	introduced	45.72 to 60.96 cm	AuroraCO	NA	NA	NA	NA	NA	NA	NA	NA	NA	NA	NA
COGR-PK-207	3/20/2009	inventory_date	Austrian pine	Pinus nigra	Aurora	Colorado	-104.750136	39.65711655	green_space	NA	The conservatory greenbelt	22.86	excellent	introduced	15.24 to 30.48 cm	AuroraCO	NA	NA	NA	NA	NA	NA	NA	NA	NA	NA	NA
16634EKENTDR-04	6/4/2009	inventory_date	Miyabe maple	Acer miyabei	Aurora	Colorado	-104.795406	39.64820555	built_environment	16634 E Kent Dr	NA	17.78	fair	introduced	15.24 to 30.48 cm	AuroraCO	NA	NA	NA	NA	NA	NA	NA	NA	NA	NA	NA
ANCH-PK-123	9/5/2008	inventory_date	Crabapple	Malus	Aurora	Colorado	-104.6761447	39.59243894	green_space	6855 S Robertsdale Way	Anchor point park	5.08	fair	no_info	0 to 15.24 cm	AuroraCO	NA	NA	NA	NA	NA	NA	NA	NA	NA	NA	NA
VIEA-PK-026	9/3/2008	inventory_date	Swamp white oak	Quercus bicolor	Aurora	Colorado	-104.8529184	39.69220394	green_space	1400 S Moline St	Village east park	17.78	fair	introduced	15.24 to 30.48 cm	AuroraCO	NA	NA	NA	NA	NA	NA	NA	NA	NA	NA	NA
COUN-PK-144	6/11/2008	inventory_date	Northern red oak	Quercus rubra	Aurora	Colorado	-104.871731	39.685529	green_space	10055 E Colorado Ave	Country lane park	5.08	fair	introduced	0 to 15.24 cm	AuroraCO	NA	NA	NA	NA	NA	NA	NA	NA	NA	NA	NA
EXPO-PK-303	6/10/2008	inventory_date	Crabapple	Malus	Aurora	Colorado	-104.858251	39.706478	green_space	10955 E Exposition Ave	Expo park	2.54	fair	no_info	0 to 15.24 cm	AuroraCO	NA	NA	NA	NA	NA	NA	NA	NA	NA	NA	NA
EXPO-PK-309	6/9/2008	inventory_date	Lanceleaf cottonwood	Populus acuminata	Aurora	Colorado	-104.860465	39.706571	green_space	10955 E Exposition Ave	Expo park	2.54	good	naturally_occurring	0 to 15.24 cm	AuroraCO	NA	NA	NA	NA	NA	NA	NA	NA	NA	NA	NA
SPOR-PK-0510	9/10/2008	inventory_date	Austrian/ponderosa pine	NA	Aurora	Colorado	-104.757114	39.734984	green_space	19300 E Colfax Ave	Sports park	30.48	fair	no_info	15.24 to 30.48 cm	AuroraCO	NA	NA	NA	NA	NA	NA	NA	NA	NA	NA	NA
ANCH-PK-061	9/5/2008	inventory_date	Lanceleaf cottonwood	Populus acuminata	Aurora	Colorado	-104.6770213	39.59174372	green_space	6855 S Robertsdale Way	Anchor point park	6.35	good	naturally_occurring	0 to 15.24 cm	AuroraCO	NA	NA	NA	NA	NA	NA	NA	NA	NA	NA	NA
WHEE-PK-058	7/1/2008	inventory_date	Linden	Tilia	Aurora	Colorado	-104.807819	39.670939	green_space	2500 S Wheel Park Cir	Wheel park	8.89	good	no_info	0 to 15.24 cm	AuroraCO	NA	NA	NA	NA	NA	NA	NA	NA	NA	NA	NA
AQUA-PK-051	8/18/2008	inventory_date	Autumn blaze maple	Acer freemanii	Aurora	Colorado	-104.769893	39.629502	green_space	18700 E Wagon Trail Cir	Aqua vista park	25.4	fair	introduced	15.24 to 30.48 cm	AuroraCO	NA	NA	NA	NA	NA	NA	NA	NA	NA	NA	NA
HIHO-PK-031	8/21/2008	inventory_date	Blue spruce	Picea pungens	Aurora	Colorado	-104.778346	39.690118	green_space	1400 S Uravan St	Highland hollows park	35.56	good	naturally_occurring	30.48 to 45.72 cm	AuroraCO	NA	NA	NA	NA	NA	NA	NA	NA	NA	NA	NA
SOCC-PK-009	8/20/2008	inventory_date	Honeylocust	Gleditsia triacanthos	Aurora	Colorado	-104.754146	39.65319	green_space	20101 E Hampden Ave	Soccer skills area	6.35	fair	introduced	0 to 15.24 cm	AuroraCO	NA	NA	NA	NA	NA	NA	NA	NA	NA	NA	NA
12726E13THPL-01	1/1/1970	inventory_date	Shademaster honeylocust	Gleditsia triacanthos	Aurora	Colorado	-104.8408074	39.73688775	built_environment	12726 E 13th Pl	NA	55.88	fair	introduced	45.72 to 60.96 cm	AuroraCO	NA	NA	NA	NA	NA	NA	NA	NA	NA	NA	NA
ANCH-PK-086	9/5/2008	inventory_date	Ponderosa pine	Pinus ponderosa	Aurora	Colorado	-104.6761074	39.59222164	green_space	6855 S Robertsdale Way	Anchor point park	7.62	fair	naturally_occurring	0 to 15.24 cm	AuroraCO	NA	NA	NA	NA	NA	NA	NA	NA	NA	NA	NA
ANCH-PK-096	9/5/2008	inventory_date	Ponderosa pine	Pinus ponderosa	Aurora	Colorado	-104.6759625	39.59226993	green_space	6855 S Robertsdale Way	Anchor point park	10.16	fair	naturally_occurring	0 to 15.24 cm	AuroraCO	NA	NA	NA	NA	NA	NA	NA	NA	NA	NA	NA
PEOR-PK-018	9/4/2008	inventory_date	Austrian/ponderosa pine	NA	Aurora	Colorado	-104.842981	39.689594	green_space	12401 E Florida Ave	Peoria hills park	48.26	fair	no_info	45.72 to 60.96 cm	AuroraCO	NA	NA	NA	NA	NA	NA	NA	NA	NA	NA	NA
COGR-PK-134	8/21/2008	inventory_date	Swamp white oak	Quercus bicolor	Aurora	Colorado	-104.741697	39.660358	green_space	3195 S Nepal Way	The conservatory greenbelt	6.35	poor	introduced	0 to 15.24 cm	AuroraCO	NA	NA	NA	NA	NA	NA	NA	NA	NA	NA	NA
COGR-PK-179	3/18/2009	inventory_date	Cottonwood	Populus	Aurora	Colorado	-104.752049	39.66099755	green_space	NA	The conservatory greenbelt	7.62	good	no_info	0 to 15.24 cm	AuroraCO	NA	NA	NA	NA	NA	NA	NA	NA	NA	NA	NA
ROCK-PK-034	6/12/2008	inventory_date	Austrian/ponderosa pine	NA	Aurora	Colorado	-104.79732	39.695776	green_space	16200 E Mississippi Ave	Rocky ridge park	30.48	good	no_info	15.24 to 30.48 cm	AuroraCO	NA	NA	NA	NA	NA	NA	NA	NA	NA	NA	NA
ROCK-PK-039	6/12/2008	inventory_date	Amur maple	Acer ginnala	Aurora	Colorado	-104.797743	39.695815	green_space	16200 E Mississippi Ave	Rocky ridge park	20.32	poor	introduced	15.24 to 30.48 cm	AuroraCO	NA	NA	NA	NA	NA	NA	NA	NA	NA	NA	NA
PEOR-PK-029	9/4/2008	inventory_date	Red sunset maple	Acer rubrum	Aurora	Colorado	-104.842972	39.690309	green_space	12401 E Florida Ave	Peoria hills park	24.13	fair	introduced	15.24 to 30.48 cm	AuroraCO	NA	NA	NA	NA	NA	NA	NA	NA	NA	NA	NA
HAMP-PK-036	8/7/2008	inventory_date	Bur oak	Quercus macrocarpa	Aurora	Colorado	-104.778632	39.652813	green_space	3501 S Uravan St	Hampden run park	35.56	good	introduced	30.48 to 45.72 cm	AuroraCO	NA	NA	NA	NA	NA	NA	NA	NA	NA	NA	NA
ANCH-PK-141	9/5/2008	inventory_date	Cottonwood	Populus	Aurora	Colorado	-104.677072	39.592544	green_space	6855 S Robertsdale Way	Anchor point park	6.35	fair	no_info	0 to 15.24 cm	AuroraCO	NA	NA	NA	NA	NA	NA	NA	NA	NA	NA	NA
3796SOLATCIR-01	12/28/2000	inventory_date	Shademaster honeylocust	Gleditsia triacanthos	Aurora	Colorado	-104.7943035	39.64835094	built_environment	3796 S Olathe Cir	NA	50.8	good	introduced	45.72 to 60.96 cm	AuroraCO	NA	NA	NA	NA	NA	NA	NA	NA	NA	NA	NA
12NLIMAST-S3	1/1/1970	inventory_date	Silver maple	Acer saccharinum	Aurora	Colorado	-104.8592948	39.71568999	built_environment	12 N Lima St	NA	68.58	fair	introduced	60.96 to 76.2 cm	AuroraCO	NA	NA	NA	NA	NA	NA	NA	NA	NA	NA	NA
VILL-PK-129	8/8/2008	inventory_date	Silver maple	Acer saccharinum	Aurora	Colorado	-104.813664	39.692133	green_space	1300 S Chambers Cir	Village green park	38.1	fair	introduced	30.48 to 45.72 cm	AuroraCO	NA	NA	NA	NA	NA	NA	NA	NA	NA	NA	NA
HOOP-PK-022	8/4/2008	inventory_date	Cottonwood	Populus	Aurora	Colorado	-104.798157	39.724705	green_space	16300 E 6th Ave	Hoops park	2.54	poor	no_info	0 to 15.24 cm	AuroraCO	NA	NA	NA	NA	NA	NA	NA	NA	NA	NA	NA
WHEE-PK-065	7/1/2008	inventory_date	Canada red cherry	Prunus virginiana	Aurora	Colorado	-104.808278	39.671103	green_space	2500 S Wheel Park Cir	Wheel park	10.16	fair	naturally_occurring	0 to 15.24 cm	AuroraCO	NA	NA	NA	NA	NA	NA	NA	NA	NA	NA	NA
HIHO-PK-083	8/22/2008	inventory_date	Pacific sunset maple	Acer truncatum	Aurora	Colorado	-104.776181	39.69140692	green_space	1400 S Uravan St	Highland hollows park	5.08	fair	introduced	0 to 15.24 cm	AuroraCO	NA	NA	NA	NA	NA	NA	NA	NA	NA	NA	NA
UTAH-PK-434	7/11/2008	inventory_date	Ponderosa pine	Pinus ponderosa	Aurora	Colorado	-104.846798	39.685432	green_space	1800 S Peoria St	Utah park	43.18	poor	naturally_occurring	30.48 to 45.72 cm	AuroraCO	NA	NA	NA	NA	NA	NA	NA	NA	NA	NA	NA
ROCK-PK-012	6/12/2008	inventory_date	Blue spruce	Picea pungens	Aurora	Colorado	-104.7993261	39.69565236	green_space	16200 E Mississippi Ave	Rocky ridge park	30.48	fair	naturally_occurring	15.24 to 30.48 cm	AuroraCO	NA	NA	NA	NA	NA	NA	NA	NA	NA	NA	NA
SUNR-PK-051	8/19/2008	inventory_date	Willow	Salix	Aurora	Colorado	-104.755328	39.643197	green_space	3960 S Genoa Way	Sunrise park	25.4	good	no_info	15.24 to 30.48 cm	AuroraCO	NA	NA	NA	NA	NA	NA	NA	NA	NA	NA	NA
CITYCEN-PK-056	6/3/2008	inventory_date	Blue spruce	Picea pungens	Aurora	Colorado	-104.81695	39.711545	green_space	14701 E Alameda Ave	City center park	25.4	fair	naturally_occurring	15.24 to 30.48 cm	AuroraCO	NA	NA	NA	NA	NA	NA	NA	NA	NA	NA	NA
12492E30THAVE-02	1/1/1970	inventory_date	Shademaster honeylocust	Gleditsia triacanthos	Aurora	Colorado	-104.842976	39.75900192	built_environment	12492 E 30th Ave	NA	45.72	fair	introduced	30.48 to 45.72 cm	AuroraCO	NA	NA	NA	NA	NA	NA	NA	NA	NA	NA	NA
16086ELEHICIR-03	1/9/2001	inventory_date	Silver maple	Acer saccharinum	Aurora	Colorado	-104.7993026	39.6480355	built_environment	16086 E Lehigh Cir	NA	53.34	fair	introduced	45.72 to 60.96 cm	AuroraCO	NA	NA	NA	NA	NA	NA	NA	NA	NA	NA	NA
COGR-PK-239	3/23/2009	inventory_date	Austrian pine	Pinus nigra	Aurora	Colorado	-104.7437491	39.65611455	green_space	NA	The conservatory greenbelt	17.78	good	introduced	15.24 to 30.48 cm	AuroraCO	NA	NA	NA	NA	NA	NA	NA	NA	NA	NA	NA
EXPO-PK-059	6/9/2008	inventory_date	Hackberry	Celtis occidentalis	Aurora	Colorado	-104.85682	39.703982	green_space	10955 E Exposition Ave	Expo park	17.78	good	introduced	15.24 to 30.48 cm	AuroraCO	NA	NA	NA	NA	NA	NA	NA	NA	NA	NA	NA
3100NQUENST-02	1/1/1970	inventory_date	Shademaster honeylocust	Gleditsia triacanthos	Aurora	Colorado	-104.8446619	39.76015167	built_environment	3100 N Quentin St	NA	73.66	fair	introduced	60.96 to 76.2 cm	AuroraCO	NA	NA	NA	NA	NA	NA	NA	NA	NA	NA	NA
COGR-PK-203	3/20/2009	inventory_date	Austrian pine	Pinus nigra	Aurora	Colorado	-104.749063	39.65707855	green_space	NA	The conservatory greenbelt	17.78	fair	introduced	15.24 to 30.48 cm	AuroraCO	NA	NA	NA	NA	NA	NA	NA	NA	NA	NA	NA
ROCK-PK-069	6/12/2008	inventory_date	Blue spruce	Picea pungens	Aurora	Colorado	-104.799802	39.695904	green_space	16200 E Mississippi Ave	Rocky ridge park	35.56	good	naturally_occurring	30.48 to 45.72 cm	AuroraCO	NA	NA	NA	NA	NA	NA	NA	NA	NA	NA	NA
ANCH-PK-119	9/5/2008	inventory_date	Crabapple	Malus	Aurora	Colorado	-104.6760122	39.59240187	green_space	6855 S Robertsdale Way	Anchor point park	6.35	good	no_info	0 to 15.24 cm	AuroraCO	NA	NA	NA	NA	NA	NA	NA	NA	NA	NA	NA
393NLIMAST-01	7/7/2010	inventory_date	English oak	Quercus robur	Aurora	Colorado	-104.8586884	39.72152311	built_environment	393 N Lima St	NA	10.16	good	introduced	0 to 15.24 cm	AuroraCO	NA	NA	NA	NA	NA	NA	NA	NA	NA	NA	NA
VIRG-PK-035	7/28/2008	inventory_date	Hackberry	Celtis occidentalis	Aurora	Colorado	-104.839475	39.706719	green_space	433 S Troy St	Virginia court park	25.4	good	introduced	15.24 to 30.48 cm	AuroraCO	NA	NA	NA	NA	NA	NA	NA	NA	NA	NA	NA
11508EHIGHPL-03	1/1/1970	inventory_date	American linden	Tilia americana	Aurora	Colorado	-104.8557324	39.71538261	built_environment	11508 E Highline Pl	NA	35.56	fair	introduced	30.48 to 45.72 cm	AuroraCO	NA	NA	NA	NA	NA	NA	NA	NA	NA	NA	NA
LOWR-PK-154	7/22/2008	inventory_date	Fir douglas	Pseudotsuga menziesii	Aurora	Colorado	-104.876613	39.731375	green_space	1001 N Dayton St	Lowry park	45.72	good	naturally_occurring	30.48 to 45.72 cm	AuroraCO	NA	NA	NA	NA	NA	NA	NA	NA	NA	NA	NA
UTAH-PK-139	7/14/2008	inventory_date	Pinyon pine	Pinus edulis	Aurora	Colorado	-104.8456653	39.68312769	green_space	1800 S Peoria St	Utah park	10.16	fair	naturally_occurring	0 to 15.24 cm	AuroraCO	NA	NA	NA	NA	NA	NA	NA	NA	NA	NA	NA
COGR-PK-182	3/19/2009	inventory_date	Austrian pine	Pinus nigra	Aurora	Colorado	-104.753109	39.65759155	green_space	NA	The conservatory greenbelt	12.7	fair	introduced	0 to 15.24 cm	AuroraCO	NA	NA	NA	NA	NA	NA	NA	NA	NA	NA	NA
KALI-PK-019	6/23/2008	inventory_date	Ponderosa pine	Pinus ponderosa	Aurora	Colorado	-104.802957	39.63295223	green_space	15901 E Pheasant Run Pkwy	Kalispell park ballfields	43.18	fair	naturally_occurring	30.48 to 45.72 cm	AuroraCO	NA	NA	NA	NA	NA	NA	NA	NA	NA	NA	NA
COGR-PK-144	8/21/2008	inventory_date	Austrian pine	Pinus nigra	Aurora	Colorado	-104.740955	39.660512	green_space	3195 S Nepal Way	The conservatory greenbelt	12.7	fair	introduced	0 to 15.24 cm	AuroraCO	NA	NA	NA	NA	NA	NA	NA	NA	NA	NA	NA
SPOR-PK-0509	9/10/2008	inventory_date	Lanceleaf cottonwood	Populus acuminata	Aurora	Colorado	-104.757988	39.734987	green_space	19300 E Colfax Ave	Sports park	30.48	fair	naturally_occurring	15.24 to 30.48 cm	AuroraCO	NA	NA	NA	NA	NA	NA	NA	NA	NA	NA	NA
SPEN-PK-012	6/4/2008	inventory_date	Green ash	Fraxinus pennsylvanica	Aurora	Colorado	-104.859716	39.742075	green_space	11008 E 17th Ave	Spencer garrett park	33.02	fair	introduced	30.48 to 45.72 cm	AuroraCO	NA	NA	NA	NA	NA	NA	NA	NA	NA	NA	NA
LOWR-PK-169	7/22/2008	inventory_date	Chanticleer pear	Pyrus calleryana	Aurora	Colorado	-104.876582	39.731536	green_space	1001 N Dayton St	Lowry park	15.24	fair	introduced	0 to 15.24 cm	AuroraCO	NA	NA	NA	NA	NA	NA	NA	NA	NA	NA	NA
11306ECOLODR-02	1/23/2004	inventory_date	Northern red oak	Quercus rubra	Aurora	Colorado	-104.8563734	39.68416022	built_environment	11306 E Colorado Dr	NA	30.48	fair	introduced	15.24 to 30.48 cm	AuroraCO	NA	NA	NA	NA	NA	NA	NA	NA	NA	NA	NA
CITYCEN-PK-070	6/3/2008	inventory_date	Chokecherry	Prunus virginiana	Aurora	Colorado	-104.8171725	39.71229955	green_space	14701 E Alameda Ave	City center park	7.62	fair	naturally_occurring	0 to 15.24 cm	AuroraCO	NA	NA	NA	NA	NA	NA	NA	NA	NA	NA	NA
SOCC-PK-022	8/20/2008	inventory_date	Linden	Tilia	Aurora	Colorado	-104.753462	39.653426	green_space	20101 E Hampden Ave	Soccer skills area	6.35	fair	no_info	0 to 15.24 cm	AuroraCO	NA	NA	NA	NA	NA	NA	NA	NA	NA	NA	NA
UTAH-PK-163	7/14/2008	inventory_date	Lanceleaf cottonwood	Populus acuminata	Aurora	Colorado	-104.843006	39.683292	green_space	1800 S Peoria St	Utah park	15.24	fair	naturally_occurring	0 to 15.24 cm	AuroraCO	NA	NA	NA	NA	NA	NA	NA	NA	NA	NA	NA
12537E30THAVE-03	1/1/1970	inventory_date	Shademaster honeylocust	Gleditsia triacanthos	Aurora	Colorado	-104.8424223	39.75911099	built_environment	12537 E 30th Ave	NA	63.5	fair	introduced	60.96 to 76.2 cm	AuroraCO	NA	NA	NA	NA	NA	NA	NA	NA	NA	NA	NA
COGR-PK-223	3/23/2009	inventory_date	Austrian pine	Pinus nigra	Aurora	Colorado	-104.7433521	39.65413655	green_space	NA	The conservatory greenbelt	12.7	poor	introduced	0 to 15.24 cm	AuroraCO	NA	NA	NA	NA	NA	NA	NA	NA	NA	NA	NA
OLVO-PK-144	6/30/2008	inventory_date	Black locust	Robinia pseudoacacia	Aurora	Colorado	-104.805323	39.671069	green_space	2465 S Wheel Park Cir	Olympic volleyball	7.62	good	introduced	0 to 15.24 cm	AuroraCO	NA	NA	NA	NA	NA	NA	NA	NA	NA	NA	NA
WHEE-PK-066	7/1/2008	inventory_date	Littleleaf linden	Tilia cordata	Aurora	Colorado	-104.808095	39.671106	green_space	2500 S Wheel Park Cir	Wheel park	7.62	poor	introduced	0 to 15.24 cm	AuroraCO	NA	NA	NA	NA	NA	NA	NA	NA	NA	NA	NA
ROCK-PK-008	6/12/2008	inventory_date	Plains cottonwood	Populus sargentii	Aurora	Colorado	-104.7987113	39.6956776	green_space	16200 E Mississippi Ave	Rocky ridge park	50.8	good	no_info	45.72 to 60.96 cm	AuroraCO	NA	NA	NA	NA	NA	NA	NA	NA	NA	NA	NA
WHPK-PK-022	7/28/2008	inventory_date	Linden	Tilia	Aurora	Colorado	-104.830094	39.703312	green_space	475 S Potomac Way	Wheeling park	25.4	good	no_info	15.24 to 30.48 cm	AuroraCO	NA	NA	NA	NA	NA	NA	NA	NA	NA	NA	NA
2759SRIFLST-01	3/1/1991	inventory_date	Blue spruce	Picea pungens	Aurora	Colorado	-104.7852986	39.66637181	green_space	2759 S Rifle St	NA	25.4	fair	naturally_occurring	15.24 to 30.48 cm	AuroraCO	NA	NA	NA	NA	NA	NA	NA	NA	NA	NA	NA
4562SPAGOCIR-04	12/16/2003	inventory_date	Blue spruce	Picea pungens	Aurora	Colorado	-104.7884087	39.63321949	green_space	4562 S Pagosa Cir	NA	30.48	fair	naturally_occurring	15.24 to 30.48 cm	AuroraCO	NA	NA	NA	NA	NA	NA	NA	NA	NA	NA	NA
ROCK-PK-015	6/12/2008	inventory_date	Austrian/ponderosa pine	NA	Aurora	Colorado	-104.797338	39.695658	green_space	16200 E Mississippi Ave	Rocky ridge park	27.94	fair	no_info	15.24 to 30.48 cm	AuroraCO	NA	NA	NA	NA	NA	NA	NA	NA	NA	NA	NA
SPOR-PK-0512	9/10/2008	inventory_date	Other elm	NA	Aurora	Colorado	-104.7557375	39.73497734	green_space	19300 E Colfax Ave	Sports park	27.94	fair	no_info	15.24 to 30.48 cm	AuroraCO	NA	NA	NA	NA	NA	NA	NA	NA	NA	NA	NA
SPEN-PK-029	6/4/2008	inventory_date	Austrian/ponderosa pine	NA	Aurora	Colorado	-104.859992	39.742133	green_space	11008 E 17th Ave	Spencer garrett park	38.1	fair	no_info	30.48 to 45.72 cm	AuroraCO	NA	NA	NA	NA	NA	NA	NA	NA	NA	NA	NA
3802SOURAWAY-03	12/27/2000	inventory_date	Shademaster honeylocust	Gleditsia triacanthos	Aurora	Colorado	-104.7922334	39.64789242	built_environment	3802 S Ouray Way	NA	33.02	fair	introduced	30.48 to 45.72 cm	AuroraCO	NA	NA	NA	NA	NA	NA	NA	NA	NA	NA	NA
16633EKENTDR-03	12/28/2000	inventory_date	Newport plum	Prunus cerasifera	Aurora	Colorado	-104.7955756	39.64811651	built_environment	16633 E Kent Dr	NA	63.5	poor	introduced	60.96 to 76.2 cm	AuroraCO	NA	NA	NA	NA	NA	NA	NA	NA	NA	NA	NA
PEOR-PK-010	9/4/2008	inventory_date	Norway maple	Acer platanoides	Aurora	Colorado	-104.843693	39.689449	green_space	12401 E Florida Ave	Peoria hills park	26.67	fair	introduced	15.24 to 30.48 cm	AuroraCO	NA	NA	NA	NA	NA	NA	NA	NA	NA	NA	NA
PEOR-PK-012	9/4/2008	inventory_date	Austrian/ponderosa pine	NA	Aurora	Colorado	-104.843133	39.689503	green_space	12401 E Florida Ave	Peoria hills park	35.56	fair	no_info	30.48 to 45.72 cm	AuroraCO	NA	NA	NA	NA	NA	NA	NA	NA	NA	NA	NA
HIHO-PK-086	8/21/2008	inventory_date	Western catalpa	Catalpa speciosa	Aurora	Colorado	-104.7758677	39.69150143	green_space	1400 S Uravan St	Highland hollows park	40.64	fair	introduced	30.48 to 45.72 cm	AuroraCO	NA	NA	NA	NA	NA	NA	NA	NA	NA	NA	NA
ROCK-PK-024	6/12/2008	inventory_date	Blue spruce	Picea pungens	Aurora	Colorado	-104.7992992	39.69568829	green_space	16200 E Mississippi Ave	Rocky ridge park	35.56	fair	naturally_occurring	30.48 to 45.72 cm	AuroraCO	NA	NA	NA	NA	NA	NA	NA	NA	NA	NA	NA
PEOR-PK-023	9/4/2008	inventory_date	Blue spruce	Picea pungens	Aurora	Colorado	-104.843754	39.689801	green_space	12401 E Florida Ave	Peoria hills park	35.56	good	naturally_occurring	30.48 to 45.72 cm	AuroraCO	NA	NA	NA	NA	NA	NA	NA	NA	NA	NA	NA
12464E13THPL-01	1/1/1970	inventory_date	Green ash	Fraxinus pennsylvanica	Aurora	Colorado	-104.8433911	39.73689264	built_environment	12464 E 13th Pl	NA	30.48	poor	introduced	15.24 to 30.48 cm	AuroraCO	NA	NA	NA	NA	NA	NA	NA	NA	NA	NA	NA
HIHO-PK-097	8/21/2008	inventory_date	Thornless cockspur hawthorn	Crataegus crus-galli	Aurora	Colorado	-104.7777387	39.69177747	green_space	1400 S Uravan St	Highland hollows park	10.16	fair	introduced	0 to 15.24 cm	AuroraCO	NA	NA	NA	NA	NA	NA	NA	NA	NA	NA	NA
SPOR-PK-0528	9/10/2008	inventory_date	Washington hawthorn	Crataegus phaenopyrum	Aurora	Colorado	-104.7537773	39.73505202	green_space	19300 E Colfax Ave	Sports park	7.62	fair	introduced	0 to 15.24 cm	AuroraCO	NA	NA	NA	NA	NA	NA	NA	NA	NA	NA	NA
GENE-PK-253	7/23/2008	inventory_date	Silver maple	Acer saccharinum	Aurora	Colorado	-104.846324	39.742071	green_space	1561 N Quentin St	Generals park	111.76	fair	introduced	more than 76.2 cm	AuroraCO	NA	NA	NA	NA	NA	NA	NA	NA	NA	NA	NA
428NJOLIST-03	1/27/2010	inventory_date	Silver maple	Acer saccharinum	Aurora	Colorado	-104.8628309	39.72210073	built_environment	428 N Joliet St	NA	55.88	poor	introduced	45.72 to 60.96 cm	AuroraCO	NA	NA	NA	NA	NA	NA	NA	NA	NA	NA	NA
UTAH-PK-126	7/14/2008	inventory_date	Redmond linden	Tilia americana	Aurora	Colorado	-104.842604	39.682995	green_space	1800 S Peoria St	Utah park	12.7	fair	introduced	0 to 15.24 cm	AuroraCO	NA	NA	NA	NA	NA	NA	NA	NA	NA	NA	NA
WHPK-PK-032	7/28/2008	inventory_date	Blue spruce	Picea pungens	Aurora	Colorado	-104.830335	39.703469	green_space	475 S Potomac Way	Wheeling park	15.24	fair	naturally_occurring	0 to 15.24 cm	AuroraCO	NA	NA	NA	NA	NA	NA	NA	NA	NA	NA	NA
LOWR-PK-151	7/23/2008	inventory_date	Upright english oak	Quercus robur	Aurora	Colorado	-104.880281	39.731338	green_space	1001 N Dayton St	Lowry park	30.48	good	introduced	15.24 to 30.48 cm	AuroraCO	NA	NA	NA	NA	NA	NA	NA	NA	NA	NA	NA
SWIT-PK-022	8/20/2008	inventory_date	Swamp white oak	Quercus bicolor	Aurora	Colorado	-104.752232	39.668872	green_space	2675 S Conservatory Pkwy	Switchgrass park	7.62	fair	introduced	0 to 15.24 cm	AuroraCO	NA	NA	NA	NA	NA	NA	NA	NA	NA	NA	NA
SPEN-PK-039	6/4/2008	inventory_date	Austrian/ponderosa pine	NA	Aurora	Colorado	-104.859494	39.742203	green_space	11008 E 17th Ave	Spencer garrett park	38.1	fair	no_info	30.48 to 45.72 cm	AuroraCO	NA	NA	NA	NA	NA	NA	NA	NA	NA	NA	NA
1806SOSWEST-03	2/2/2004	inventory_date	Honeylocust	Gleditsia triacanthos	Aurora	Colorado	-104.8496635	39.68430503	built_environment	1806 S Oswego St	NA	53.34	fair	introduced	45.72 to 60.96 cm	AuroraCO	NA	NA	NA	NA	NA	NA	NA	NA	NA	NA	NA
HOOP-PK-019	8/4/2008	inventory_date	Cottonwood	Populus	Aurora	Colorado	-104.798119	39.724688	green_space	16300 E 6th Ave	Hoops park	6.35	fair	no_info	0 to 15.24 cm	AuroraCO	NA	NA	NA	NA	NA	NA	NA	NA	NA	NA	NA
448NKINGST-03	2/11/2010	inventory_date	Honeylocust	Gleditsia triacanthos	Aurora	Colorado	-104.8606254	39.72242737	built_environment	448 N Kingston St	NA	86.36	fair	introduced	more than 76.2 cm	AuroraCO	NA	NA	NA	NA	NA	NA	NA	NA	NA	NA	NA
16071ELOYOPL-02	1/9/2001	inventory_date	Silver maple	Acer saccharinum	Aurora	Colorado	-104.7999398	39.6478897	built_environment	16071 E Loyola Pl	NA	40.64	fair	introduced	30.48 to 45.72 cm	AuroraCO	NA	NA	NA	NA	NA	NA	NA	NA	NA	NA	NA
3809SOLATST-03	12/27/2000	inventory_date	American linden	Tilia americana	Aurora	Colorado	-104.7934565	39.64800987	built_environment	3809 S Olathe St	NA	43.18	fair	introduced	30.48 to 45.72 cm	AuroraCO	NA	NA	NA	NA	NA	NA	NA	NA	NA	NA	NA
UTAH-PK-114	7/14/2008	inventory_date	Plains cottonwood	Populus sargentii	Aurora	Colorado	-104.8425498	39.68293186	green_space	1800 S Peoria St	Utah park	38.1	fair	no_info	30.48 to 45.72 cm	AuroraCO	NA	NA	NA	NA	NA	NA	NA	NA	NA	NA	NA
SPEN-PK-046	6/4/2008	inventory_date	Hackberry	Celtis occidentalis	Aurora	Colorado	-104.860933	39.742386	green_space	11008 E 17th Ave	Spencer garrett park	30.48	poor	introduced	15.24 to 30.48 cm	AuroraCO	NA	NA	NA	NA	NA	NA	NA	NA	NA	NA	NA
UTAH-PK-177	7/14/2008	inventory_date	Plains cottonwood	Populus sargentii	Aurora	Colorado	-104.8434015	39.6834089	green_space	1800 S Peoria St	Utah park	12.7	poor	no_info	0 to 15.24 cm	AuroraCO	NA	NA	NA	NA	NA	NA	NA	NA	NA	NA	NA
APPA-PK-053	9/4/2008	inventory_date	Ponderosa pine	Pinus ponderosa	Aurora	Colorado	-104.707542	39.615877	green_space	5575 S De Gaulle St	Appaloosa park	8.89	good	naturally_occurring	0 to 15.24 cm	AuroraCO	NA	NA	NA	NA	NA	NA	NA	NA	NA	NA	NA
GENE-PK-265	7/23/2008	inventory_date	Thornless cockspur hawthorn	Crataegus crus-galli	Aurora	Colorado	-104.846565	39.742165	green_space	1561 N Quentin St	Generals park	5.08	fair	introduced	0 to 15.24 cm	AuroraCO	NA	NA	NA	NA	NA	NA	NA	NA	NA	NA	NA
3764SOLATCIR-S4	12/28/2000	inventory_date	American linden	Tilia americana	Aurora	Colorado	-104.7932595	39.64850056	built_environment	3764 S Olathe Cir	NA	33.02	fair	introduced	30.48 to 45.72 cm	AuroraCO	NA	NA	NA	NA	NA	NA	NA	NA	NA	NA	NA
UTAH-PK-164	7/14/2008	inventory_date	NA	NA	Aurora	Colorado	-104.843402	39.683298	green_space	1800 S Peoria St	Utah park	2.54	poor	no_info	0 to 15.24 cm	AuroraCO	NA	NA	NA	NA	NA	NA	NA	NA	NA	NA	NA
UTAH-PK-110	7/14/2008	inventory_date	Western catalpa	Catalpa speciosa	Aurora	Colorado	-104.8432553	39.68289795	green_space	1800 S Peoria St	Utah park	17.78	fair	introduced	15.24 to 30.48 cm	AuroraCO	NA	NA	NA	NA	NA	NA	NA	NA	NA	NA	NA
ROCK-PK-026	6/12/2008	inventory_date	Cottonwood	Populus	Aurora	Colorado	-104.7988564	39.69572926	green_space	16200 E Mississippi Ave	Rocky ridge park	43.18	fair	no_info	30.48 to 45.72 cm	AuroraCO	NA	NA	NA	NA	NA	NA	NA	NA	NA	NA	NA
3116NSCRAST-01	1/1/1970	inventory_date	Shademaster honeylocust	Gleditsia triacanthos	Aurora	Colorado	-104.8410147	39.76021274	built_environment	3116 N Scranton St	NA	63.5	fair	introduced	60.96 to 76.2 cm	AuroraCO	NA	NA	NA	NA	NA	NA	NA	NA	NA	NA	NA
11444EELLSPL-03	1/1/1970	inventory_date	American linden	Tilia americana	Aurora	Colorado	-104.8575197	39.71626222	built_environment	11444 E Ellsworth Pl	NA	27.94	fair	introduced	15.24 to 30.48 cm	AuroraCO	NA	NA	NA	NA	NA	NA	NA	NA	NA	NA	NA
HAVA-PK-002	7/22/2008	inventory_date	Green ash	Fraxinus pennsylvanica	Aurora	Colorado	-104.8633153	39.73147165	green_space	10600 E 11th Ave	Havana park	55.88	fair	introduced	45.72 to 60.96 cm	AuroraCO	NA	NA	NA	NA	NA	NA	NA	NA	NA	NA	NA
COGR-PK-201	3/20/2009	inventory_date	Austrian pine	Pinus nigra	Aurora	Colorado	-104.749694	39.65706155	green_space	NA	The conservatory greenbelt	20.32	good	introduced	15.24 to 30.48 cm	AuroraCO	NA	NA	NA	NA	NA	NA	NA	NA	NA	NA	NA
VIEA-PK-028	9/3/2008	inventory_date	Blue spruce	Picea pungens	Aurora	Colorado	-104.8540311	39.6922399	green_space	1400 S Moline St	Village east park	45.72	fair	naturally_occurring	30.48 to 45.72 cm	AuroraCO	NA	NA	NA	NA	NA	NA	NA	NA	NA	NA	NA
12930E13THPL-02	1/1/1970	inventory_date	Shademaster honeylocust	Gleditsia triacanthos	Aurora	Colorado	-104.8384972	39.73688895	built_environment	12930 E 13th Pl	NA	53.34	fair	introduced	45.72 to 60.96 cm	AuroraCO	NA	NA	NA	NA	NA	NA	NA	NA	NA	NA	NA
EXPO-PK-012	6/9/2008	inventory_date	Green ash	Fraxinus pennsylvanica	Aurora	Colorado	-104.856969	39.703927	green_space	10955 E Exposition Ave	Expo park	31.496	good	introduced	30.48 to 45.72 cm	AuroraCO	NA	NA	NA	NA	NA	NA	NA	NA	NA	NA	NA
EXPO-PK-324	6/10/2008	inventory_date	Plains cottonwood	Populus sargentii	Aurora	Colorado	-104.859868	39.707275	green_space	10955 E Exposition Ave	Expo park	25.4	good	no_info	15.24 to 30.48 cm	AuroraCO	NA	NA	NA	NA	NA	NA	NA	NA	NA	NA	NA
VILL-PK-006	8/8/2008	inventory_date	Silver maple	Acer saccharinum	Aurora	Colorado	-104.814291	39.692068	green_space	1300 S Chambers Cir	Village green park	63.5	fair	introduced	60.96 to 76.2 cm	AuroraCO	NA	NA	NA	NA	NA	NA	NA	NA	NA	NA	NA
UTAH-PK-438	7/11/2008	inventory_date	Crabapple	Malus	Aurora	Colorado	-104.846912	39.68548	green_space	1800 S Peoria St	Utah park	12.7	fair	no_info	0 to 15.24 cm	AuroraCO	NA	NA	NA	NA	NA	NA	NA	NA	NA	NA	NA
WHPK-PK-019	7/28/2008	inventory_date	Blue spruce	Picea pungens	Aurora	Colorado	-104.830649	39.70326788	green_space	475 S Potomac Way	Wheeling park	20.32	poor	naturally_occurring	15.24 to 30.48 cm	AuroraCO	NA	NA	NA	NA	NA	NA	NA	NA	NA	NA	NA
CITYCEN-PK-048	6/3/2008	inventory_date	Blue spruce	Picea pungens	Aurora	Colorado	-104.8169494	39.71144509	green_space	14701 E Alameda Ave	City center park	25.4	fair	naturally_occurring	15.24 to 30.48 cm	AuroraCO	NA	NA	NA	NA	NA	NA	NA	NA	NA	NA	NA
SWIT-PK-020	8/20/2008	inventory_date	Linden	Tilia	Aurora	Colorado	-104.751275	39.667597	green_space	2675 S Conservatory Pkwy	Switchgrass park	6.35	dead	no_info	0 to 15.24 cm	AuroraCO	NA	NA	NA	NA	NA	NA	NA	NA	NA	NA	NA
COGR-PK-009	3/18/2009	inventory_date	White ash	Fraxinus americana	Aurora	Colorado	-104.753343	39.65844355	green_space	NA	The conservatory greenbelt	7.62	fair	introduced	0 to 15.24 cm	AuroraCO	NA	NA	NA	NA	NA	NA	NA	NA	NA	NA	NA
COGR-PK-193	3/20/2009	inventory_date	Austrian pine	Pinus nigra	Aurora	Colorado	-104.747399	39.65654955	green_space	NA	The conservatory greenbelt	12.7	poor	introduced	0 to 15.24 cm	AuroraCO	NA	NA	NA	NA	NA	NA	NA	NA	NA	NA	NA
ROCK-PK-036	6/12/2008	inventory_date	Bur oak	Quercus macrocarpa	Aurora	Colorado	-104.799407	39.695814	green_space	16200 E Mississippi Ave	Rocky ridge park	17.78	good	introduced	15.24 to 30.48 cm	AuroraCO	NA	NA	NA	NA	NA	NA	NA	NA	NA	NA	NA
ELDO-PK-015	8/28/2008	inventory_date	Lanceleaf cottonwood	Populus acuminata	Aurora	Colorado	-104.785172	39.661049	green_space	17206 E Brown Cir	Eldorado park	40.64	fair	naturally_occurring	30.48 to 45.72 cm	AuroraCO	NA	NA	NA	NA	NA	NA	NA	NA	NA	NA	NA
LOWR-PK-163	7/23/2008	inventory_date	Bristlecone pine	Pinus aristata	Aurora	Colorado	-104.880555	39.73151	green_space	1001 N Dayton St	Lowry park	50.8	fair	naturally_occurring	45.72 to 60.96 cm	AuroraCO	NA	NA	NA	NA	NA	NA	NA	NA	NA	NA	NA
CITYCEN-PK-065	6/3/2008	inventory_date	Chokecherry	Prunus virginiana	Aurora	Colorado	-104.8171778	39.71226874	green_space	14701 E Alameda Ave	City center park	5.08	fair	naturally_occurring	0 to 15.24 cm	AuroraCO	NA	NA	NA	NA	NA	NA	NA	NA	NA	NA	NA
247NMOLICT-02	3/12/2002	inventory_date	American linden	Tilia americana	Aurora	Colorado	-104.8573521	39.71958256	built_environment	247 N Moline Ct	NA	33.02	fair	introduced	30.48 to 45.72 cm	AuroraCO	NA	NA	NA	NA	NA	NA	NA	NA	NA	NA	NA
EXPO-PK-317	6/10/2008	inventory_date	Cottonwood	Populus	Aurora	Colorado	-104.860384	39.707033	green_space	10955 E Exposition Ave	Expo park	20.32	fair	no_info	15.24 to 30.48 cm	AuroraCO	NA	NA	NA	NA	NA	NA	NA	NA	NA	NA	NA
WHEE-PK-062	7/1/2008	inventory_date	Littleleaf linden	Tilia cordata	Aurora	Colorado	-104.808728	39.671084	green_space	2500 S Wheel Park Cir	Wheel park	10.16	fair	introduced	0 to 15.24 cm	AuroraCO	NA	NA	NA	NA	NA	NA	NA	NA	NA	NA	NA
PEOR-PK-013	9/4/2008	inventory_date	Scotch pine	Pinus sylvestris	Aurora	Colorado	-104.843258	39.689508	green_space	12401 E Florida Ave	Peoria hills park	20.32	fair	introduced	15.24 to 30.48 cm	AuroraCO	NA	NA	NA	NA	NA	NA	NA	NA	NA	NA	NA
WHPK-PK-028	7/28/2008	inventory_date	Scotch pine	Pinus sylvestris	Aurora	Colorado	-104.830338	39.703401	green_space	475 S Potomac Way	Wheeling park	22.86	fair	introduced	15.24 to 30.48 cm	AuroraCO	NA	NA	NA	NA	NA	NA	NA	NA	NA	NA	NA
UTAH-PK-452	7/11/2008	inventory_date	Austrian pine	Pinus nigra	Aurora	Colorado	-104.8441769	39.68568766	green_space	1800 S Peoria St	Utah park	17.78	good	introduced	15.24 to 30.48 cm	AuroraCO	NA	NA	NA	NA	NA	NA	NA	NA	NA	NA	NA
VIRG-PK-032	7/28/2008	inventory_date	Amur maple	Acer ginnala	Aurora	Colorado	-104.839242	39.706412	green_space	433 S Troy St	Virginia court park	15.24	fair	introduced	0 to 15.24 cm	AuroraCO	NA	NA	NA	NA	NA	NA	NA	NA	NA	NA	NA
LOWR-PK-142	7/23/2008	inventory_date	Upright english oak	Quercus robur	Aurora	Colorado	-104.880284	39.731277	green_space	1001 N Dayton St	Lowry park	25.4	good	introduced	15.24 to 30.48 cm	AuroraCO	NA	NA	NA	NA	NA	NA	NA	NA	NA	NA	NA
COGR-PK-197	3/20/2009	inventory_date	Austrian pine	Pinus nigra	Aurora	Colorado	-104.747906	39.65689055	green_space	NA	The conservatory greenbelt	12.7	poor	introduced	0 to 15.24 cm	AuroraCO	NA	NA	NA	NA	NA	NA	NA	NA	NA	NA	NA
WHEE-PK-074	7/1/2008	inventory_date	Littleleaf linden	Tilia cordata	Aurora	Colorado	-104.807521	39.671196	green_space	2500 S Wheel Park Cir	Wheel park	12.7	fair	introduced	0 to 15.24 cm	AuroraCO	NA	NA	NA	NA	NA	NA	NA	NA	NA	NA	NA
12392E30THAVE-04	1/1/1970	inventory_date	Shademaster honeylocust	Gleditsia triacanthos	Aurora	Colorado	-104.8437673	39.75907998	built_environment	12392 E 30th Ave	NA	73.66	fair	introduced	60.96 to 76.2 cm	AuroraCO	NA	NA	NA	NA	NA	NA	NA	NA	NA	NA	NA
UTAH-PK-003	7/10/2008	inventory_date	White ash	Fraxinus americana	Aurora	Colorado	-104.84703	39.682935	green_space	1800 S Peoria St	Utah park	33.02	fair	introduced	30.48 to 45.72 cm	AuroraCO	NA	NA	NA	NA	NA	NA	NA	NA	NA	NA	NA
ROCK-PK-027	6/12/2008	inventory_date	Honeylocust	Gleditsia triacanthos	Aurora	Colorado	-104.797644	39.695708	green_space	16200 E Mississippi Ave	Rocky ridge park	12.7	fair	introduced	0 to 15.24 cm	AuroraCO	NA	NA	NA	NA	NA	NA	NA	NA	NA	NA	NA
3940SHANNST-01	12/19/2000	inventory_date	Austrian/ponderosa pine	NA	Aurora	Colorado	-104.8080052	39.64450011	green_space	3940 S Hannibal St	NA	33.02	fair	no_info	30.48 to 45.72 cm	AuroraCO	NA	NA	NA	NA	NA	NA	NA	NA	NA	NA	NA
SPOR-PK-0534	9/10/2008	inventory_date	Austrian pine	Pinus nigra	Aurora	Colorado	-104.7570304	39.73513552	green_space	19300 E Colfax Ave	Sports park	17.78	good	introduced	15.24 to 30.48 cm	AuroraCO	NA	NA	NA	NA	NA	NA	NA	NA	NA	NA	NA
SPOR-PK-0539	9/8/2008	inventory_date	Hackberry	Celtis occidentalis	Aurora	Colorado	-104.7591646	39.73518741	green_space	19300 E Colfax Ave	Sports park	10.16	fair	introduced	0 to 15.24 cm	AuroraCO	NA	NA	NA	NA	NA	NA	NA	NA	NA	NA	NA
3687SJASPST-03	12/15/2000	inventory_date	Shademaster honeylocust	Gleditsia triacanthos	Aurora	Colorado	-104.8058817	39.64887133	built_environment	3687 S Jasper St	NA	48.26	fair	introduced	45.72 to 60.96 cm	AuroraCO	NA	NA	NA	NA	NA	NA	NA	NA	NA	NA	NA
COGR-PK-229	3/23/2009	inventory_date	Austrian pine	Pinus nigra	Aurora	Colorado	-104.7437931	39.65461055	green_space	NA	The conservatory greenbelt	22.86	fair	introduced	15.24 to 30.48 cm	AuroraCO	NA	NA	NA	NA	NA	NA	NA	NA	NA	NA	NA
GENE-PK-273	7/23/2008	inventory_date	Littleleaf linden	Tilia cordata	Aurora	Colorado	-104.846417	39.742255	green_space	1561 N Quentin St	Generals park	5.08	fair	introduced	0 to 15.24 cm	AuroraCO	NA	NA	NA	NA	NA	NA	NA	NA	NA	NA	NA
MISS-PK-024	8/7/2008	inventory_date	Norway maple	Acer platanoides	Aurora	Colorado	-104.7980307	39.64465361	green_space	3999 S Mission Pkwy	Mission viejo park	35.56	fair	introduced	30.48 to 45.72 cm	AuroraCO	NA	NA	NA	NA	NA	NA	NA	NA	NA	NA	NA
1382NWORCST-02	1/1/1970	inventory_date	Norway maple	Acer platanoides	Aurora	Colorado	-104.8323479	39.73852015	built_environment	1382 N Worchester St	NA	35.56	poor	introduced	30.48 to 45.72 cm	AuroraCO	NA	NA	NA	NA	NA	NA	NA	NA	NA	NA	NA
16085ELEHICIR-04	1/9/2001	inventory_date	Silver maple	Acer saccharinum	Aurora	Colorado	-104.7990042	39.64831079	built_environment	16085 E Lehigh Cir	NA	63.5	fair	introduced	60.96 to 76.2 cm	AuroraCO	NA	NA	NA	NA	NA	NA	NA	NA	NA	NA	NA
ANCH-PK-125	9/4/2008	inventory_date	Cottonwood	Populus	Aurora	Colorado	-104.676393	39.592458	green_space	6855 S Robertsdale Way	Anchor point park	6.35	poor	no_info	0 to 15.24 cm	AuroraCO	NA	NA	NA	NA	NA	NA	NA	NA	NA	NA	NA
ROCK-PK-080	6/12/2008	inventory_date	Blue spruce	Picea pungens	Aurora	Colorado	-104.797698	39.696077	green_space	16200 E Mississippi Ave	Rocky ridge park	22.86	fair	naturally_occurring	15.24 to 30.48 cm	AuroraCO	NA	NA	NA	NA	NA	NA	NA	NA	NA	NA	NA
EXPO-PK-047	6/9/2008	inventory_date	Linden	Tilia	Aurora	Colorado	-104.858269	39.703941	green_space	10955 E Exposition Ave	Expo park	35.56	fair	no_info	30.48 to 45.72 cm	AuroraCO	NA	NA	NA	NA	NA	NA	NA	NA	NA	NA	NA
17624EBROWCIR-04-RP01	9/20/2011	inventory_date	Crabapple	Malus	Aurora	Colorado	-104.7827895	39.66398427	built_environment	17624 E Brown Cir	NA	22.86	fair	no_info	15.24 to 30.48 cm	AuroraCO	NA	NA	NA	NA	NA	NA	NA	NA	NA	NA	NA
3705SMISSPKWY-03	1/5/2001	inventory_date	Norway maple	Acer platanoides	Aurora	Colorado	-104.8080464	39.64860445	built_environment	3705 S Mission Pkwy	NA	33.02	fair	introduced	30.48 to 45.72 cm	AuroraCO	NA	NA	NA	NA	NA	NA	NA	NA	NA	NA	NA
APPA-PK-052	9/4/2008	inventory_date	Austrian pine	Pinus nigra	Aurora	Colorado	-104.706565	39.615852	green_space	5575 S De Gaulle St	Appaloosa park	12.7	fair	introduced	0 to 15.24 cm	AuroraCO	NA	NA	NA	NA	NA	NA	NA	NA	NA	NA	NA
LOWR-PK-020	7/23/2008	inventory_date	White ash	Fraxinus americana	Aurora	Colorado	-104.87553	39.731618	green_space	1001 N Dayton St	Lowry park	20.32	poor	introduced	15.24 to 30.48 cm	AuroraCO	NA	NA	NA	NA	NA	NA	NA	NA	NA	NA	NA
12552E13THPL-02	1/1/1970	inventory_date	Centurion crabapple	NA	Aurora	Colorado	-104.8424939	39.73689619	built_environment	12552 E 13th Pl	NA	71.12	fair	no_info	60.96 to 76.2 cm	AuroraCO	NA	NA	NA	NA	NA	NA	NA	NA	NA	NA	NA
SPOR-PK-0538	9/8/2008	inventory_date	Lanceleaf cottonwood	Populus acuminata	Aurora	Colorado	-104.763129	39.735184	green_space	19300 E Colfax Ave	Sports park	35.56	fair	naturally_occurring	30.48 to 45.72 cm	AuroraCO	NA	NA	NA	NA	NA	NA	NA	NA	NA	NA	NA
UTAH-PK-149	7/14/2008	inventory_date	Austrian pine	Pinus nigra	Aurora	Colorado	-104.8460349	39.68320317	green_space	1800 S Peoria St	Utah park	12.7	fair	introduced	0 to 15.24 cm	AuroraCO	NA	NA	NA	NA	NA	NA	NA	NA	NA	NA	NA
SPOR-PK-0540	9/10/2008	inventory_date	Chanticleer pear	Pyrus calleryana	Aurora	Colorado	-104.754771	39.73516	green_space	19300 E Colfax Ave	Sports park	15.24	fair	introduced	0 to 15.24 cm	AuroraCO	NA	NA	NA	NA	NA	NA	NA	NA	NA	NA	NA
COGR-PK-189	3/20/2009	inventory_date	Austrian pine	Pinus nigra	Aurora	Colorado	-104.7450621	39.65623855	green_space	NA	The conservatory greenbelt	15.24	good	introduced	0 to 15.24 cm	AuroraCO	NA	NA	NA	NA	NA	NA	NA	NA	NA	NA	NA
SPOR-PK-0543	9/10/2008	inventory_date	Crabapple	Malus	Aurora	Colorado	-104.758846	39.735211	green_space	19300 E Colfax Ave	Sports park	12.7	fair	no_info	0 to 15.24 cm	AuroraCO	NA	NA	NA	NA	NA	NA	NA	NA	NA	NA	NA
UTAH-PK-432	7/11/2008	inventory_date	Blue spruce	Picea pungens	Aurora	Colorado	-104.8470019	39.68541977	green_space	1800 S Peoria St	Utah park	33.02	fair	naturally_occurring	30.48 to 45.72 cm	AuroraCO	NA	NA	NA	NA	NA	NA	NA	NA	NA	NA	NA
ROCK-PK-010	6/12/2008	inventory_date	English oak	Quercus robur	Aurora	Colorado	-104.7982812	39.69566973	green_space	16200 E Mississippi Ave	Rocky ridge park	20.32	fair	introduced	15.24 to 30.48 cm	AuroraCO	NA	NA	NA	NA	NA	NA	NA	NA	NA	NA	NA
COUN-PK-005	6/11/2008	inventory_date	White ash	Fraxinus americana	Aurora	Colorado	-104.871554	39.685585	green_space	10055 E Colorado Ave	Country lane park	15.24	dead	introduced	0 to 15.24 cm	AuroraCO	NA	NA	NA	NA	NA	NA	NA	NA	NA	NA	NA
PEOR-PK-021	9/4/2008	inventory_date	Austrian/ponderosa pine	NA	Aurora	Colorado	-104.842964	39.689743	green_space	12401 E Florida Ave	Peoria hills park	40.64	fair	no_info	30.48 to 45.72 cm	AuroraCO	NA	NA	NA	NA	NA	NA	NA	NA	NA	NA	NA
PEOR-PK-026	9/4/2008	inventory_date	Blue spruce	Picea pungens	Aurora	Colorado	-104.843974	39.689962	green_space	12401 E Florida Ave	Peoria hills park	20.32	fair	naturally_occurring	15.24 to 30.48 cm	AuroraCO	NA	NA	NA	NA	NA	NA	NA	NA	NA	NA	NA
SPOR-PK-0515	9/10/2008	inventory_date	Chanticleer pear	Pyrus calleryana	Aurora	Colorado	-104.7548552	39.73500034	green_space	19300 E Colfax Ave	Sports park	22.86	fair	introduced	15.24 to 30.48 cm	AuroraCO	NA	NA	NA	NA	NA	NA	NA	NA	NA	NA	NA
LOWR-PK-176	7/23/2008	inventory_date	Crabapple	Malus	Aurora	Colorado	-104.879308	39.731634	green_space	1001 N Dayton St	Lowry park	10.16	fair	no_info	0 to 15.24 cm	AuroraCO	NA	NA	NA	NA	NA	NA	NA	NA	NA	NA	NA
MISS-PK-029	8/7/2008	inventory_date	Norway maple	Acer platanoides	Aurora	Colorado	-104.797815	39.644803	green_space	3999 S Mission Pkwy	Mission viejo park	30.48	poor	introduced	15.24 to 30.48 cm	AuroraCO	NA	NA	NA	NA	NA	NA	NA	NA	NA	NA	NA
SPOR-PK-0581	9/8/2008	inventory_date	Radiant crabapple	Malus	Aurora	Colorado	-104.75936	39.735402	green_space	19300 E Colfax Ave	Sports park	17.78	fair	no_info	15.24 to 30.48 cm	AuroraCO	NA	NA	NA	NA	NA	NA	NA	NA	NA	NA	NA
SPOR-PK-0585	9/10/2008	inventory_date	Cottonwood	Populus	Aurora	Colorado	-104.757632	39.735419	green_space	19300 E Colfax Ave	Sports park	22.86	good	no_info	15.24 to 30.48 cm	AuroraCO	NA	NA	NA	NA	NA	NA	NA	NA	NA	NA	NA
ANCH-PK-097	9/5/2008	inventory_date	Ponderosa pine	Pinus ponderosa	Aurora	Colorado	-104.677034	39.5923	green_space	6855 S Robertsdale Way	Anchor point park	7.62	good	naturally_occurring	0 to 15.24 cm	AuroraCO	NA	NA	NA	NA	NA	NA	NA	NA	NA	NA	NA
PEOR-PK-002	9/4/2008	inventory_date	Green ash	Fraxinus pennsylvanica	Aurora	Colorado	-104.843734	39.689623	green_space	12401 E Florida Ave	Peoria hills park	35.56	fair	introduced	30.48 to 45.72 cm	AuroraCO	NA	NA	NA	NA	NA	NA	NA	NA	NA	NA	NA
EXPO-PK-304	6/9/2008	inventory_date	Cottonwood	Populus	Aurora	Colorado	-104.861014	39.706498	green_space	10955 E Exposition Ave	Expo park	2.54	good	no_info	0 to 15.24 cm	AuroraCO	NA	NA	NA	NA	NA	NA	NA	NA	NA	NA	NA
CITYCEN-PK-057	6/3/2008	inventory_date	Blue spruce	Picea pungens	Aurora	Colorado	-104.816913	39.711572	green_space	14701 E Alameda Ave	City center park	22.86	fair	naturally_occurring	15.24 to 30.48 cm	AuroraCO	NA	NA	NA	NA	NA	NA	NA	NA	NA	NA	NA
HORS-PK-009	6/16/2008	inventory_date	Silver maple	Acer saccharinum	Aurora	Colorado	-104.800521	39.678573	green_space	2125 S Kittredge Way	Horseshoe park	35.56	fair	introduced	30.48 to 45.72 cm	AuroraCO	NA	NA	NA	NA	NA	NA	NA	NA	NA	NA	NA
CITYCEN-PK-060	6/3/2008	inventory_date	Chokecherry	Prunus virginiana	Aurora	Colorado	-104.8170939	39.71210144	green_space	14701 E Alameda Ave	City center park	15.24	fair	naturally_occurring	0 to 15.24 cm	AuroraCO	NA	NA	NA	NA	NA	NA	NA	NA	NA	NA	NA
COGR-PK-188	3/20/2009	inventory_date	Austrian pine	Pinus nigra	Aurora	Colorado	-104.745104	39.65623155	green_space	NA	The conservatory greenbelt	15.24	good	introduced	0 to 15.24 cm	AuroraCO	NA	NA	NA	NA	NA	NA	NA	NA	NA	NA	NA
8NLANSST-S3	3/19/2002	inventory_date	Silver maple	Acer saccharinum	Aurora	Colorado	-104.8603206	39.71532129	built_environment	8 N Lansing St	NA	45.72	poor	introduced	30.48 to 45.72 cm	AuroraCO	NA	NA	NA	NA	NA	NA	NA	NA	NA	NA	NA
LOWR-PK-016	7/23/2008	inventory_date	White ash	Fraxinus americana	Aurora	Colorado	-104.880052	39.731548	green_space	1001 N Dayton St	Lowry park	17.78	good	introduced	15.24 to 30.48 cm	AuroraCO	NA	NA	NA	NA	NA	NA	NA	NA	NA	NA	NA
11306ECOLODR-S2	1/23/2004	inventory_date	Silver maple	Acer saccharinum	Aurora	Colorado	-104.856473	39.68399919	built_environment	11306 E Colorado Dr	NA	71.12	fair	introduced	60.96 to 76.2 cm	AuroraCO	NA	NA	NA	NA	NA	NA	NA	NA	NA	NA	NA
15397ELEHIAVE-S1	12/15/2000	inventory_date	Shademaster honeylocust	Gleditsia triacanthos	Aurora	Colorado	-104.808865	39.64817642	built_environment	15397 E Lehigh Ave	NA	40.64	fair	introduced	30.48 to 45.72 cm	AuroraCO	NA	NA	NA	NA	NA	NA	NA	NA	NA	NA	NA
78NMACOCT-03	1/1/1970	inventory_date	Pacific sunset maple	Acer truncatum	Aurora	Colorado	-104.857338	39.71742593	built_environment	78 N Macon Ct	NA	7.62	good	introduced	0 to 15.24 cm	AuroraCO	NA	NA	NA	NA	NA	NA	NA	NA	NA	NA	NA
HAVA-PK-012	7/22/2008	inventory_date	American elm	Ulmus americana	Aurora	Colorado	-104.8631367	39.7313292	green_space	10600 E 11th Ave	Havana park	66.04	poor	introduced	60.96 to 76.2 cm	AuroraCO	NA	NA	NA	NA	NA	NA	NA	NA	NA	NA	NA
UTAH-PK-140	7/11/2008	inventory_date	Lanceleaf cottonwood	Populus acuminata	Aurora	Colorado	-104.84149	39.68311222	green_space	1800 S Peoria St	Utah park	71.12	fair	naturally_occurring	60.96 to 76.2 cm	AuroraCO	NA	NA	NA	NA	NA	NA	NA	NA	NA	NA	NA
17029ELINVPL-04	3/1/1991	inventory_date	Boleana/lombardy poplar	Populus nigra	Aurora	Colorado	-104.7895022	39.66650942	green_space	17029 E Linvale Pl	NA	7.62	poor	introduced	0 to 15.24 cm	AuroraCO	NA	NA	NA	NA	NA	NA	NA	NA	NA	NA	NA
SOCC-PK-023	8/20/2008	inventory_date	Linden	Tilia	Aurora	Colorado	-104.753298	39.653427	green_space	20101 E Hampden Ave	Soccer skills area	6.35	good	no_info	0 to 15.24 cm	AuroraCO	NA	NA	NA	NA	NA	NA	NA	NA	NA	NA	NA
HIHO-PK-105	8/21/2008	inventory_date	Hackberry	Celtis occidentalis	Aurora	Colorado	-104.777437	39.691895	green_space	1400 S Uravan St	Highland hollows park	15.24	fair	introduced	0 to 15.24 cm	AuroraCO	NA	NA	NA	NA	NA	NA	NA	NA	NA	NA	NA
ROCK-PK-076	6/12/2008	inventory_date	Blue spruce	Picea pungens	Aurora	Colorado	-104.799855	39.696	green_space	16200 E Mississippi Ave	Rocky ridge park	7.62	poor	naturally_occurring	0 to 15.24 cm	AuroraCO	NA	NA	NA	NA	NA	NA	NA	NA	NA	NA	NA
PEOR-PK-015	9/4/2008	inventory_date	Austrian/ponderosa pine	NA	Aurora	Colorado	-104.843637	39.689521	green_space	12401 E Florida Ave	Peoria hills park	45.72	fair	no_info	30.48 to 45.72 cm	AuroraCO	NA	NA	NA	NA	NA	NA	NA	NA	NA	NA	NA
SPOR-PK-0520	9/8/2008	inventory_date	Lanceleaf cottonwood	Populus acuminata	Aurora	Colorado	-104.763536	39.735088	green_space	19300 E Colfax Ave	Sports park	33.02	fair	naturally_occurring	30.48 to 45.72 cm	AuroraCO	NA	NA	NA	NA	NA	NA	NA	NA	NA	NA	NA
SPEN-PK-030	6/4/2008	inventory_date	Other pine	NA	Aurora	Colorado	-104.860074	39.742136	green_space	11008 E 17th Ave	Spencer garrett park	48.26	fair	no_info	45.72 to 60.96 cm	AuroraCO	NA	NA	NA	NA	NA	NA	NA	NA	NA	NA	NA
SWIT-PK-019	8/20/2008	inventory_date	Austrian pine	Pinus nigra	Aurora	Colorado	-104.752752	39.667713	green_space	2675 S Conservatory Pkwy	Switchgrass park	12.7	dead	introduced	0 to 15.24 cm	AuroraCO	NA	NA	NA	NA	NA	NA	NA	NA	NA	NA	NA
12335E30THAVE-02	1/1/1970	inventory_date	Shademaster honeylocust	Gleditsia triacanthos	Aurora	Colorado	-104.844326	39.75926226	built_environment	12335 E 30th Ave	NA	55.88	fair	introduced	45.72 to 60.96 cm	AuroraCO	NA	NA	NA	NA	NA	NA	NA	NA	NA	NA	NA
SPEN-PK-045	6/4/2008	inventory_date	Hackberry	Celtis occidentalis	Aurora	Colorado	-104.860775	39.742312	green_space	11008 E 17th Ave	Spencer garrett park	17.78	fair	introduced	15.24 to 30.48 cm	AuroraCO	NA	NA	NA	NA	NA	NA	NA	NA	NA	NA	NA
3100NQUARST-02	1/1/1970	inventory_date	Hackberry	Celtis occidentalis	Aurora	Colorado	-104.8456546	39.76009254	built_environment	3100 N Quari St	NA	55.88	good	introduced	45.72 to 60.96 cm	AuroraCO	NA	NA	NA	NA	NA	NA	NA	NA	NA	NA	NA
SOCC-PK-008	8/20/2008	inventory_date	Honeylocust	Gleditsia triacanthos	Aurora	Colorado	-104.754	39.653182	green_space	20101 E Hampden Ave	Soccer skills area	5.08	fair	introduced	0 to 15.24 cm	AuroraCO	NA	NA	NA	NA	NA	NA	NA	NA	NA	NA	NA
GENE-PK-259	7/23/2008	inventory_date	Limber pine	Pinus flexilis	Aurora	Colorado	-104.846594	39.742111	green_space	1561 N Quentin St	Generals park	10.16	good	naturally_occurring	0 to 15.24 cm	AuroraCO	NA	NA	NA	NA	NA	NA	NA	NA	NA	NA	NA
ANCH-PK-142	9/4/2008	inventory_date	Cottonwood	Populus	Aurora	Colorado	-104.6760445	39.59255948	green_space	6855 S Robertsdale Way	Anchor point park	8.89	good	no_info	0 to 15.24 cm	AuroraCO	NA	NA	NA	NA	NA	NA	NA	NA	NA	NA	NA
3780SOURAWAY-04	12/27/2000	inventory_date	Shademaster honeylocust	Gleditsia triacanthos	Aurora	Colorado	-104.7918565	39.64846703	built_environment	3780 S Ouray Way	NA	38.1	fair	introduced	30.48 to 45.72 cm	AuroraCO	NA	NA	NA	NA	NA	NA	NA	NA	NA	NA	NA
PEOR-PK-033	9/4/2008	inventory_date	Austrian/ponderosa pine	NA	Aurora	Colorado	-104.843986	39.690747	green_space	12401 E Florida Ave	Peoria hills park	43.18	fair	no_info	30.48 to 45.72 cm	AuroraCO	NA	NA	NA	NA	NA	NA	NA	NA	NA	NA	NA
EXPO-PK-063	6/9/2008	inventory_date	Crabapple	Malus	Aurora	Colorado	-104.857779	39.703991	green_space	10955 E Exposition Ave	Expo park	10.16	fair	no_info	0 to 15.24 cm	AuroraCO	NA	NA	NA	NA	NA	NA	NA	NA	NA	NA	NA
SPOR-PK-0181	9/10/2008	inventory_date	Linden	Tilia	Aurora	Colorado	-104.754338	39.730949	green_space	19300 E Colfax Ave	Sports park	22.86	fair	no_info	15.24 to 30.48 cm	AuroraCO	NA	NA	NA	NA	NA	NA	NA	NA	NA	NA	NA
UTAH-PK-146	7/11/2008	inventory_date	Silver maple	Acer saccharinum	Aurora	Colorado	-104.8413803	39.68318533	green_space	1800 S Peoria St	Utah park	30.48	fair	introduced	15.24 to 30.48 cm	AuroraCO	NA	NA	NA	NA	NA	NA	NA	NA	NA	NA	NA
3101NQUENST-03	1/1/1970	inventory_date	Shademaster honeylocust	Gleditsia triacanthos	Aurora	Colorado	-104.8448544	39.76015353	built_environment	3101 N Quentin St	NA	73.66	fair	introduced	60.96 to 76.2 cm	AuroraCO	NA	NA	NA	NA	NA	NA	NA	NA	NA	NA	NA
COGR-PK-242	3/23/2009	inventory_date	Austrian pine	Pinus nigra	Aurora	Colorado	-104.7439381	39.65613755	green_space	NA	The conservatory greenbelt	15.24	good	introduced	0 to 15.24 cm	AuroraCO	NA	NA	NA	NA	NA	NA	NA	NA	NA	NA	NA
APPA-PK-039	9/4/2008	inventory_date	Chanticleer pear	Pyrus calleryana	Aurora	Colorado	-104.706942	39.615677	green_space	5575 S De Gaulle St	Appaloosa park	7.62	fair	introduced	0 to 15.24 cm	AuroraCO	NA	NA	NA	NA	NA	NA	NA	NA	NA	NA	NA
SUNR-PK-059	8/19/2008	inventory_date	Tartarian maple	Acer tataricum	Aurora	Colorado	-104.756458	39.644451	green_space	3960 S Genoa Way	Sunrise park	7.62	fair	introduced	0 to 15.24 cm	AuroraCO	NA	NA	NA	NA	NA	NA	NA	NA	NA	NA	NA
SPOR-PK-0576	9/8/2008	inventory_date	Radiant crabapple	Malus	Aurora	Colorado	-104.759262	39.735389	green_space	19300 E Colfax Ave	Sports park	15.24	fair	no_info	0 to 15.24 cm	AuroraCO	NA	NA	NA	NA	NA	NA	NA	NA	NA	NA	NA
AHILLS-GC-47	10/14/2008	inventory_date	Red sunset maple	Acer rubrum	Aurora	Colorado	-104.844108	39.71238	green_space	50 S Peoria St	Aurora hills golf course	7.62	good	introduced	0 to 15.24 cm	AuroraCO	NA	NA	NA	NA	NA	NA	NA	NA	NA	NA	NA
HOOP-PK-032	8/4/2008	inventory_date	Cottonwood	Populus	Aurora	Colorado	-104.79813	39.724769	green_space	16300 E 6th Ave	Hoops park	5.08	fair	no_info	0 to 15.24 cm	AuroraCO	NA	NA	NA	NA	NA	NA	NA	NA	NA	NA	NA
UTAH-PK-460	7/11/2008	inventory_date	English oak	Quercus robur	Aurora	Colorado	-104.8441071	39.68579897	green_space	1800 S Peoria St	Utah park	15.24	fair	introduced	0 to 15.24 cm	AuroraCO	NA	NA	NA	NA	NA	NA	NA	NA	NA	NA	NA
COGR-PK-180	3/18/2009	inventory_date	Cottonwood	Populus	Aurora	Colorado	-104.749522	39.66108255	green_space	NA	The conservatory greenbelt	7.62	fair	no_info	0 to 15.24 cm	AuroraCO	NA	NA	NA	NA	NA	NA	NA	NA	NA	NA	NA
HAVA-PK-016	7/22/2008	inventory_date	Linden	Tilia	Aurora	Colorado	-104.863395	39.731438	green_space	10600 E 11th Ave	Havana park	40.64	fair	no_info	30.48 to 45.72 cm	AuroraCO	NA	NA	NA	NA	NA	NA	NA	NA	NA	NA	NA
EXPO-PK-327	6/16/2008	inventory_date	Rocky mountain juniper	Juniperus scopulorum	Aurora	Colorado	-104.859359	39.707371	green_space	10955 E Exposition Ave	Expo park	17.78	fair	naturally_occurring	15.24 to 30.48 cm	AuroraCO	NA	NA	NA	NA	NA	NA	NA	NA	NA	NA	NA
12774E13THPL-02	1/1/1970	inventory_date	Shademaster honeylocust	Gleditsia triacanthos	Aurora	Colorado	-104.8403491	39.73689004	built_environment	12774 E 13th Pl	NA	48.26	poor	introduced	45.72 to 60.96 cm	AuroraCO	NA	NA	NA	NA	NA	NA	NA	NA	NA	NA	NA
UTAH-PK-450	7/11/2008	inventory_date	Austrian pine	Pinus nigra	Aurora	Colorado	-104.8442624	39.68566704	green_space	1800 S Peoria St	Utah park	12.7	fair	introduced	0 to 15.24 cm	AuroraCO	NA	NA	NA	NA	NA	NA	NA	NA	NA	NA	NA
9NLANSST-04	3/11/2002	inventory_date	Norway maple	Acer platanoides	Aurora	Colorado	-104.8607321	39.71541281	built_environment	9 N Lansing St	NA	35.56	good	introduced	30.48 to 45.72 cm	AuroraCO	NA	NA	NA	NA	NA	NA	NA	NA	NA	NA	NA
LOWR-PK-165	7/23/2008	inventory_date	Crabapple	Malus	Aurora	Colorado	-104.875543	39.731488	green_space	1001 N Dayton St	Lowry park	15.24	fair	no_info	0 to 15.24 cm	AuroraCO	NA	NA	NA	NA	NA	NA	NA	NA	NA	NA	NA
12721E30THAVE-03	1/1/1970	inventory_date	Shademaster honeylocust	Gleditsia triacanthos	Aurora	Colorado	-104.8409425	39.75896509	built_environment	12721 E 30th Ave	NA	73.66	fair	introduced	60.96 to 76.2 cm	AuroraCO	NA	NA	NA	NA	NA	NA	NA	NA	NA	NA	NA
UTAH-PK-160	7/14/2008	inventory_date	Blue spruce	Picea pungens	Aurora	Colorado	-104.843474	39.683288	green_space	1800 S Peoria St	Utah park	7.62	dead	naturally_occurring	0 to 15.24 cm	AuroraCO	NA	NA	NA	NA	NA	NA	NA	NA	NA	NA	NA
SPOR-PK-0557	9/8/2008	inventory_date	Cottonwood	Populus	Aurora	Colorado	-104.759605	39.73529461	green_space	19300 E Colfax Ave	Sports park	114.3	poor	no_info	more than 76.2 cm	AuroraCO	NA	NA	NA	NA	NA	NA	NA	NA	NA	NA	NA
3746SMISSPKWY-01	1/5/2001	inventory_date	Norway maple	Acer platanoides	Aurora	Colorado	-104.8039369	39.64854024	built_environment	3746 S Mission Pkwy	NA	35.56	fair	introduced	30.48 to 45.72 cm	AuroraCO	NA	NA	NA	NA	NA	NA	NA	NA	NA	NA	NA
12570E31STAVE-S2	1/1/1970	inventory_date	Shademaster honeylocust	Gleditsia triacanthos	Aurora	Colorado	-104.841347	39.75956811	built_environment	12570 E 31St Ave	NA	45.72	poor	introduced	30.48 to 45.72 cm	AuroraCO	NA	NA	NA	NA	NA	NA	NA	NA	NA	NA	NA
COGR-PK-221	3/23/2009	inventory_date	Austrian pine	Pinus nigra	Aurora	Colorado	-104.7423031	39.65372555	green_space	NA	The conservatory greenbelt	22.86	good	introduced	15.24 to 30.48 cm	AuroraCO	NA	NA	NA	NA	NA	NA	NA	NA	NA	NA	NA
12360E31STAVE-03	1/1/1970	inventory_date	Norway maple	Acer platanoides	Aurora	Colorado	-104.84404	39.75988589	built_environment	12360 E 31St Ave	NA	45.72	fair	introduced	30.48 to 45.72 cm	AuroraCO	NA	NA	NA	NA	NA	NA	NA	NA	NA	NA	NA
COGR-PK-237	3/23/2009	inventory_date	Austrian pine	Pinus nigra	Aurora	Colorado	-104.7437861	39.65605555	green_space	NA	The conservatory greenbelt	12.7	good	introduced	0 to 15.24 cm	AuroraCO	NA	NA	NA	NA	NA	NA	NA	NA	NA	NA	NA
MURP-GB-012	1/8/2009	inventory_date	Austrian pine	Pinus nigra	Aurora	Colorado	-104.6960244	39.59935612	green_space	NA	Murphy creek greenway	20.32	good	introduced	15.24 to 30.48 cm	AuroraCO	NA	NA	NA	NA	NA	NA	NA	NA	NA	NA	NA
EXPO-PK-051	6/9/2008	inventory_date	Hackberry	Celtis occidentalis	Aurora	Colorado	-104.859925	39.703964	green_space	10955 E Exposition Ave	Expo park	22.86	good	introduced	15.24 to 30.48 cm	AuroraCO	NA	NA	NA	NA	NA	NA	NA	NA	NA	NA	NA
SOCC-PK-006	8/20/2008	inventory_date	Honeylocust	Gleditsia triacanthos	Aurora	Colorado	-104.753954	39.653146	green_space	20101 E Hampden Ave	Soccer skills area	5.08	fair	introduced	0 to 15.24 cm	AuroraCO	NA	NA	NA	NA	NA	NA	NA	NA	NA	NA	NA
CITYCEN-PK-068	6/3/2008	inventory_date	Chokecherry	Prunus virginiana	Aurora	Colorado	-104.8171918	39.71229297	green_space	14701 E Alameda Ave	City center park	5.08	fair	naturally_occurring	0 to 15.24 cm	AuroraCO	NA	NA	NA	NA	NA	NA	NA	NA	NA	NA	NA
GENE-PK-268	7/23/2008	inventory_date	Blue spruce	Picea pungens	Aurora	Colorado	-104.846084	39.742199	green_space	1561 N Quentin St	Generals park	27.94	fair	naturally_occurring	15.24 to 30.48 cm	AuroraCO	NA	NA	NA	NA	NA	NA	NA	NA	NA	NA	NA
12443E30THAVE-01	1/1/1970	inventory_date	Shademaster honeylocust	Gleditsia triacanthos	Aurora	Colorado	-104.8432312	39.75919186	built_environment	12443 E 30th Ave	NA	48.26	fair	introduced	45.72 to 60.96 cm	AuroraCO	NA	NA	NA	NA	NA	NA	NA	NA	NA	NA	NA
12381E30THAVE-02	1/1/1970	inventory_date	Shademaster honeylocust	Gleditsia triacanthos	Aurora	Colorado	-104.8438097	39.75923716	built_environment	12381 E 30th Ave	NA	53.34	fair	introduced	45.72 to 60.96 cm	AuroraCO	NA	NA	NA	NA	NA	NA	NA	NA	NA	NA	NA
ROCK-PK-071	6/12/2008	inventory_date	Austrian/ponderosa pine	NA	Aurora	Colorado	-104.7974	39.695914	green_space	16200 E Mississippi Ave	Rocky ridge park	35.56	good	no_info	30.48 to 45.72 cm	AuroraCO	NA	NA	NA	NA	NA	NA	NA	NA	NA	NA	NA
SPOR-PK-0547	9/10/2008	inventory_date	NA	NA	Aurora	Colorado	-104.753791	39.735199	green_space	19300 E Colfax Ave	Sports park	7.62	fair	no_info	0 to 15.24 cm	AuroraCO	NA	NA	NA	NA	NA	NA	NA	NA	NA	NA	NA
EXPO-PK-043	6/9/2008	inventory_date	Linden	Tilia	Aurora	Colorado	-104.858385	39.703939	green_space	10955 E Exposition Ave	Expo park	3.81	fair	no_info	0 to 15.24 cm	AuroraCO	NA	NA	NA	NA	NA	NA	NA	NA	NA	NA	NA
LOWR-PK-171	7/23/2008	inventory_date	Northern red oak	Quercus rubra	Aurora	Colorado	-104.879354	39.731583	green_space	1001 N Dayton St	Lowry park	10.16	fair	introduced	0 to 15.24 cm	AuroraCO	NA	NA	NA	NA	NA	NA	NA	NA	NA	NA	NA
ANCH-PK-101	9/5/2008	inventory_date	Ponderosa pine	Pinus ponderosa	Aurora	Colorado	-104.677084	39.592311	green_space	6855 S Robertsdale Way	Anchor point park	7.62	good	naturally_occurring	0 to 15.24 cm	AuroraCO	NA	NA	NA	NA	NA	NA	NA	NA	NA	NA	NA
SOCC-PK-003	8/20/2008	inventory_date	Green ash	Fraxinus pennsylvanica	Aurora	Colorado	-104.753419	39.653105	green_space	20101 E Hampden Ave	Soccer skills area	5.08	fair	introduced	0 to 15.24 cm	AuroraCO	NA	NA	NA	NA	NA	NA	NA	NA	NA	NA	NA
SOCC-PK-005	8/20/2008	inventory_date	Honeylocust	Gleditsia triacanthos	Aurora	Colorado	-104.7541	39.653137	green_space	20101 E Hampden Ave	Soccer skills area	6.35	fair	introduced	0 to 15.24 cm	AuroraCO	NA	NA	NA	NA	NA	NA	NA	NA	NA	NA	NA
VIEA-PK-010	9/3/2008	inventory_date	White ash	Fraxinus americana	Aurora	Colorado	-104.8533759	39.69237779	green_space	1400 S Moline St	Village east park	15.24	poor	introduced	0 to 15.24 cm	AuroraCO	NA	NA	NA	NA	NA	NA	NA	NA	NA	NA	NA
OLVO-PK-148	6/30/2008	inventory_date	Hackberry	Celtis occidentalis	Aurora	Colorado	-104.805338	39.671313	green_space	2465 S Wheel Park Cir	Olympic volleyball	5.08	fair	introduced	0 to 15.24 cm	AuroraCO	NA	NA	NA	NA	NA	NA	NA	NA	NA	NA	NA
1635SKENTWAY-02	1/22/2004	inventory_date	American linden	Tilia americana	Aurora	Colorado	-104.8597923	39.68645675	built_environment	1635 S Kenton Way	NA	38.1	fair	introduced	30.48 to 45.72 cm	AuroraCO	NA	NA	NA	NA	NA	NA	NA	NA	NA	NA	NA
SPOR-PK-0532	9/8/2008	inventory_date	Hackberry	Celtis occidentalis	Aurora	Colorado	-104.759244	39.735132	green_space	19300 E Colfax Ave	Sports park	7.62	fair	introduced	0 to 15.24 cm	AuroraCO	NA	NA	NA	NA	NA	NA	NA	NA	NA	NA	NA
UTAH-PK-141	7/14/2008	inventory_date	Cottonwood	Populus	Aurora	Colorado	-104.8416668	39.68310363	green_space	1800 S Peoria St	Utah park	81.28	poor	no_info	more than 76.2 cm	AuroraCO	NA	NA	NA	NA	NA	NA	NA	NA	NA	NA	NA
HIHO-PK-091	8/21/2008	inventory_date	Western catalpa	Catalpa speciosa	Aurora	Colorado	-104.7758972	39.69158857	green_space	1400 S Uravan St	Highland hollows park	38.1	fair	introduced	30.48 to 45.72 cm	AuroraCO	NA	NA	NA	NA	NA	NA	NA	NA	NA	NA	NA
17029ELINVPL-03	3/1/1991	inventory_date	Aspen	Populus	Aurora	Colorado	-104.7895022	39.66650942	green_space	17029 E Linvale Pl	NA	12.7	fair	no_info	0 to 15.24 cm	AuroraCO	NA	NA	NA	NA	NA	NA	NA	NA	NA	NA	NA
SOCC-PK-025	8/20/2008	inventory_date	Linden	Tilia	Aurora	Colorado	-104.753631	39.653445	green_space	20101 E Hampden Ave	Soccer skills area	6.35	fair	no_info	0 to 15.24 cm	AuroraCO	NA	NA	NA	NA	NA	NA	NA	NA	NA	NA	NA
SPOR-PK-0542	9/10/2008	inventory_date	Austrian pine	Pinus nigra	Aurora	Colorado	-104.7570442	39.73519348	green_space	19300 E Colfax Ave	Sports park	22.86	good	introduced	15.24 to 30.48 cm	AuroraCO	NA	NA	NA	NA	NA	NA	NA	NA	NA	NA	NA
12608E13THPL-02	1/1/1970	inventory_date	Centurion crabapple	NA	Aurora	Colorado	-104.8418788	39.73688146	built_environment	12608 E 13th Pl	NA	60.96	fair	no_info	45.72 to 60.96 cm	AuroraCO	NA	NA	NA	NA	NA	NA	NA	NA	NA	NA	NA
VIRG-PK-039	7/28/2008	inventory_date	Rocky mountain juniper	Juniperus scopulorum	Aurora	Colorado	-104.839608	39.70679	green_space	433 S Troy St	Virginia court park	40.64	fair	naturally_occurring	30.48 to 45.72 cm	AuroraCO	NA	NA	NA	NA	NA	NA	NA	NA	NA	NA	NA
LOWR-PK-168	7/22/2008	inventory_date	Chanticleer pear	Pyrus calleryana	Aurora	Colorado	-104.876694	39.731529	green_space	1001 N Dayton St	Lowry park	17.78	fair	introduced	15.24 to 30.48 cm	AuroraCO	NA	NA	NA	NA	NA	NA	NA	NA	NA	NA	NA
EXPO-PK-325	6/10/2008	inventory_date	Cottonwood	Populus	Aurora	Colorado	-104.859994	39.70732	green_space	10955 E Exposition Ave	Expo park	17.78	fair	no_info	15.24 to 30.48 cm	AuroraCO	NA	NA	NA	NA	NA	NA	NA	NA	NA	NA	NA
COGR-PK-199	3/20/2009	inventory_date	Austrian pine	Pinus nigra	Aurora	Colorado	-104.747985	39.65701455	green_space	NA	The conservatory greenbelt	15.24	fair	introduced	0 to 15.24 cm	AuroraCO	NA	NA	NA	NA	NA	NA	NA	NA	NA	NA	NA
WHEE-PK-076	7/1/2008	inventory_date	Littleleaf linden	Tilia cordata	Aurora	Colorado	-104.807592	39.671247	green_space	2500 S Wheel Park Cir	Wheel park	12.7	fair	introduced	0 to 15.24 cm	AuroraCO	NA	NA	NA	NA	NA	NA	NA	NA	NA	NA	NA
991NVICTST-S3	1/1/1970	inventory_date	Hackberry	Celtis occidentalis	Aurora	Colorado	-104.834621	39.73256242	built_environment	991 N Victor St	NA	58.42	good	introduced	45.72 to 60.96 cm	AuroraCO	NA	NA	NA	NA	NA	NA	NA	NA	NA	NA	NA
11242EHIGHDR-01	1/1/1970	inventory_date	Silver maple	Acer saccharinum	Aurora	Colorado	-104.8599755	39.71528964	built_environment	11242 E Highline Dr	NA	55.88	fair	introduced	45.72 to 60.96 cm	AuroraCO	NA	NA	NA	NA	NA	NA	NA	NA	NA	NA	NA
ANCH-PK-139	9/4/2008	inventory_date	Cottonwood	Populus	Aurora	Colorado	-104.676239	39.592532	green_space	6855 S Robertsdale Way	Anchor point park	7.62	fair	no_info	0 to 15.24 cm	AuroraCO	NA	NA	NA	NA	NA	NA	NA	NA	NA	NA	NA
PEOR-PK-032	9/4/2008	inventory_date	Red sunset maple	Acer rubrum	Aurora	Colorado	-104.842953	39.690674	green_space	12401 E Florida Ave	Peoria hills park	24.13	good	introduced	15.24 to 30.48 cm	AuroraCO	NA	NA	NA	NA	NA	NA	NA	NA	NA	NA	NA
DELM-PK-314B	7/18/2008	inventory_date	Plains cottonwood	Populus sargentii	Aurora	Colorado	-104.847276	39.724885	green_space	12000 E 6th Ave	Del mar park	76.2	poor	no_info	60.96 to 76.2 cm	AuroraCO	NA	NA	NA	NA	NA	NA	NA	NA	NA	NA	NA
HOOP-PK-025	8/4/2008	inventory_date	Willow	Salix	Aurora	Colorado	-104.798158	39.724725	green_space	16300 E 6th Ave	Hoops park	10.16	fair	no_info	0 to 15.24 cm	AuroraCO	NA	NA	NA	NA	NA	NA	NA	NA	NA	NA	NA
3733SHELEWAY-01	12/15/2000	inventory_date	Western catalpa	Catalpa speciosa	Aurora	Colorado	-104.8095001	39.64845866	green_space	3733 S Helena Way	NA	43.18	good	introduced	30.48 to 45.72 cm	AuroraCO	NA	NA	NA	NA	NA	NA	NA	NA	NA	NA	NA
SOCC-PK-033	8/20/2008	inventory_date	Austrian pine	Pinus nigra	Aurora	Colorado	-104.753335	39.65351	green_space	20101 E Hampden Ave	Soccer skills area	10.16	good	introduced	0 to 15.24 cm	AuroraCO	NA	NA	NA	NA	NA	NA	NA	NA	NA	NA	NA
SPEN-PK-036	6/4/2008	inventory_date	Hackberry	Celtis occidentalis	Aurora	Colorado	-104.860349	39.742169	green_space	11008 E 17th Ave	Spencer garrett park	25.4	fair	introduced	15.24 to 30.48 cm	AuroraCO	NA	NA	NA	NA	NA	NA	NA	NA	NA	NA	NA
ANCH-PK-132	9/5/2008	inventory_date	Cottonwood	Populus	Aurora	Colorado	-104.67688	39.592506	green_space	6855 S Robertsdale Way	Anchor point park	6.35	fair	no_info	0 to 15.24 cm	AuroraCO	NA	NA	NA	NA	NA	NA	NA	NA	NA	NA	NA
WILL-PK-002	8/21/2008	inventory_date	Austrian pine	Pinus nigra	Aurora	Colorado	-104.748142	39.657434	green_space	20646 E Eastman Ave	Willow bend park	10.16	good	introduced	0 to 15.24 cm	AuroraCO	NA	NA	NA	NA	NA	NA	NA	NA	NA	NA	NA
11528EHIGHPL-01	1/1/1970	inventory_date	American linden	Tilia americana	Aurora	Colorado	-104.8554563	39.71557264	built_environment	11528 E Highline Pl	NA	35.56	good	introduced	30.48 to 45.72 cm	AuroraCO	NA	NA	NA	NA	NA	NA	NA	NA	NA	NA	NA
MOUN-PK-093	7/31/2008	inventory_date	Scotch pine	Pinus sylvestris	Aurora	Colorado	-104.787624	39.700074	green_space	17200 E Kentucky Ave	Mountain view park	17.78	good	introduced	15.24 to 30.48 cm	AuroraCO	NA	NA	NA	NA	NA	NA	NA	NA	NA	NA	NA
CITYCEN-PK-071	6/3/2008	inventory_date	Chokecherry	Prunus virginiana	Aurora	Colorado	-104.817198	39.71232	green_space	14701 E Alameda Ave	City center park	7.62	fair	naturally_occurring	0 to 15.24 cm	AuroraCO	NA	NA	NA	NA	NA	NA	NA	NA	NA	NA	NA
SPOR-PK-0558	9/10/2008	inventory_date	Crabapple	Malus	Aurora	Colorado	-104.758745	39.73529	green_space	19300 E Colfax Ave	Sports park	15.24	fair	no_info	0 to 15.24 cm	AuroraCO	NA	NA	NA	NA	NA	NA	NA	NA	NA	NA	NA
SPEN-PK-017	6/4/2008	inventory_date	Green ash	Fraxinus pennsylvanica	Aurora	Colorado	-104.86103	39.742273	green_space	11008 E 17th Ave	Spencer garrett park	43.18	fair	introduced	30.48 to 45.72 cm	AuroraCO	NA	NA	NA	NA	NA	NA	NA	NA	NA	NA	NA
CITYCEN-PK-059	6/3/2008	inventory_date	Chokecherry	Prunus virginiana	Aurora	Colorado	-104.8170926	39.71208257	green_space	14701 E Alameda Ave	City center park	7.62	fair	naturally_occurring	0 to 15.24 cm	AuroraCO	NA	NA	NA	NA	NA	NA	NA	NA	NA	NA	NA
LOWR-PK-139	7/23/2008	inventory_date	Upright english oak	Quercus robur	Aurora	Colorado	-104.88024	39.731237	green_space	1001 N Dayton St	Lowry park	33.02	good	introduced	30.48 to 45.72 cm	AuroraCO	NA	NA	NA	NA	NA	NA	NA	NA	NA	NA	NA
UTAH-PK-132	7/14/2008	inventory_date	Western catalpa	Catalpa speciosa	Aurora	Colorado	-104.8432634	39.68299865	green_space	1800 S Peoria St	Utah park	10.16	fair	introduced	0 to 15.24 cm	AuroraCO	NA	NA	NA	NA	NA	NA	NA	NA	NA	NA	NA
PEOR-PK-048	9/4/2008	inventory_date	Honeylocust	Gleditsia triacanthos	Aurora	Colorado	-104.842888	39.692146	green_space	12401 E Florida Ave	Peoria hills park	27.94	poor	introduced	15.24 to 30.48 cm	AuroraCO	NA	NA	NA	NA	NA	NA	NA	NA	NA	NA	NA
EXPO-PK-075	6/9/2008	inventory_date	Pinyon pine	Pinus edulis	Aurora	Colorado	-104.860392	39.704017	green_space	10955 E Exposition Ave	Expo park	38.1	good	naturally_occurring	30.48 to 45.72 cm	AuroraCO	NA	NA	NA	NA	NA	NA	NA	NA	NA	NA	NA
MISS-PK-033	8/6/2008	inventory_date	Linden	Tilia	Aurora	Colorado	-104.7973554	39.64493927	green_space	3999 S Mission Pkwy	Mission viejo park	33.02	fair	no_info	30.48 to 45.72 cm	AuroraCO	NA	NA	NA	NA	NA	NA	NA	NA	NA	NA	NA
34NLIMAST-03	3/11/2002	inventory_date	Shademaster honeylocust	Gleditsia triacanthos	Aurora	Colorado	-104.8595293	39.71619599	built_environment	34 N Lima St	NA	50.8	fair	introduced	45.72 to 60.96 cm	AuroraCO	NA	NA	NA	NA	NA	NA	NA	NA	NA	NA	NA
UTAH-PK-006	7/10/2008	inventory_date	Honeylocust	Gleditsia triacanthos	Aurora	Colorado	-104.8461217	39.68359964	green_space	1800 S Peoria St	Utah park	7.62	poor	introduced	0 to 15.24 cm	AuroraCO	NA	NA	NA	NA	NA	NA	NA	NA	NA	NA	NA
SPEN-PK-028	6/4/2008	inventory_date	Littleleaf linden	Tilia cordata	Aurora	Colorado	-104.86102	39.742125	green_space	11008 E 17th Ave	Spencer garrett park	20.32	fair	introduced	15.24 to 30.48 cm	AuroraCO	NA	NA	NA	NA	NA	NA	NA	NA	NA	NA	NA
16061ELOYOPL-04	1/9/2001	inventory_date	Silver maple	Acer saccharinum	Aurora	Colorado	-104.8001657	39.64784266	built_environment	16061 E Loyola Pl	NA	38.1	fair	introduced	30.48 to 45.72 cm	AuroraCO	NA	NA	NA	NA	NA	NA	NA	NA	NA	NA	NA
COGR-PK-148	8/21/2008	inventory_date	Lanceleaf cottonwood	Populus acuminata	Aurora	Colorado	-104.740756	39.660662	green_space	3195 S Nepal Way	The conservatory greenbelt	10.16	good	naturally_occurring	0 to 15.24 cm	AuroraCO	NA	NA	NA	NA	NA	NA	NA	NA	NA	NA	NA
COGR-PK-176	3/18/2009	inventory_date	Austrian pine	Pinus nigra	Aurora	Colorado	-104.749768	39.66091755	green_space	NA	The conservatory greenbelt	10.16	good	introduced	0 to 15.24 cm	AuroraCO	NA	NA	NA	NA	NA	NA	NA	NA	NA	NA	NA
12802E31STAVE-03	1/1/1970	inventory_date	Norway maple	Acer platanoides	Aurora	Colorado	-104.839799	39.75953441	built_environment	12802 E 31St Ave	NA	50.8	fair	introduced	45.72 to 60.96 cm	AuroraCO	NA	NA	NA	NA	NA	NA	NA	NA	NA	NA	NA
1794SOSWEST-03	2/2/2004	inventory_date	Honeylocust	Gleditsia triacanthos	Aurora	Colorado	-104.8496585	39.68445061	built_environment	1794 S Oswego St	NA	60.96	fair	introduced	45.72 to 60.96 cm	AuroraCO	NA	NA	NA	NA	NA	NA	NA	NA	NA	NA	NA
COGR-PK-222	3/23/2009	inventory_date	Austrian pine	Pinus nigra	Aurora	Colorado	-104.7423521	39.65374955	green_space	NA	The conservatory greenbelt	15.24	good	introduced	0 to 15.24 cm	AuroraCO	NA	NA	NA	NA	NA	NA	NA	NA	NA	NA	NA
COGR-PK-235	3/23/2009	inventory_date	Austrian pine	Pinus nigra	Aurora	Colorado	-104.7435881	39.65512755	green_space	NA	The conservatory greenbelt	10.16	fair	introduced	0 to 15.24 cm	AuroraCO	NA	NA	NA	NA	NA	NA	NA	NA	NA	NA	NA
17039ELINVPL-03	3/1/1991	inventory_date	Aspen	Populus	Aurora	Colorado	-104.7892288	39.66650461	green_space	17039 E Linvale Pl	NA	12.7	poor	no_info	0 to 15.24 cm	AuroraCO	NA	NA	NA	NA	NA	NA	NA	NA	NA	NA	NA
COGR-PK-209	3/20/2009	inventory_date	Austrian pine	Pinus nigra	Aurora	Colorado	-104.748068	39.65712755	green_space	NA	The conservatory greenbelt	22.86	good	introduced	15.24 to 30.48 cm	AuroraCO	NA	NA	NA	NA	NA	NA	NA	NA	NA	NA	NA
COGR-PK-210	3/20/2009	inventory_date	Austrian pine	Pinus nigra	Aurora	Colorado	-104.748065	39.65715455	green_space	NA	The conservatory greenbelt	17.78	fair	introduced	15.24 to 30.48 cm	AuroraCO	NA	NA	NA	NA	NA	NA	NA	NA	NA	NA	NA
ANCH-PK-107	9/5/2008	inventory_date	Cottonwood	Populus	Aurora	Colorado	-104.677372	39.59234	green_space	6855 S Robertsdale Way	Anchor point park	6.35	fair	no_info	0 to 15.24 cm	AuroraCO	NA	NA	NA	NA	NA	NA	NA	NA	NA	NA	NA
3743SHELEWAY-03	12/15/2000	inventory_date	Shademaster honeylocust	Gleditsia triacanthos	Aurora	Colorado	-104.8089573	39.6484055	built_environment	3743 S Helena Way	NA	43.18	fair	introduced	30.48 to 45.72 cm	AuroraCO	NA	NA	NA	NA	NA	NA	NA	NA	NA	NA	NA
SPOR-PK-0565	9/8/2008	inventory_date	Crabapple	Malus	Aurora	Colorado	-104.7591458	39.73533859	green_space	19300 E Colfax Ave	Sports park	15.24	fair	no_info	0 to 15.24 cm	AuroraCO	NA	NA	NA	NA	NA	NA	NA	NA	NA	NA	NA
SPEN-PK-016	6/4/2008	inventory_date	Green ash	Fraxinus pennsylvanica	Aurora	Colorado	-104.860182	39.742235	green_space	11008 E 17th Ave	Spencer garrett park	30.48	fair	introduced	15.24 to 30.48 cm	AuroraCO	NA	NA	NA	NA	NA	NA	NA	NA	NA	NA	NA
16694EKENTDR-01	12/28/2000	inventory_date	Blue spruce	Picea pungens	Aurora	Colorado	-104.7954182	39.6486703	green_space	16694 E Kent Dr	NA	17.78	poor	naturally_occurring	15.24 to 30.48 cm	AuroraCO	NA	NA	NA	NA	NA	NA	NA	NA	NA	NA	NA
SPOR-PK-0529	9/10/2008	inventory_date	Chanticleer pear	Pyrus calleryana	Aurora	Colorado	-104.7549064	39.73508911	green_space	19300 E Colfax Ave	Sports park	20.32	fair	introduced	15.24 to 30.48 cm	AuroraCO	NA	NA	NA	NA	NA	NA	NA	NA	NA	NA	NA
BLUE-PK-022	3/13/2009	inventory_date	Red sunset maple	Acer rubrum	Aurora	Colorado	-104.751128	39.65614155	green_space	3323 S Jericho Way	Blue grama grass park	7.62	good	introduced	0 to 15.24 cm	AuroraCO	NA	NA	NA	NA	NA	NA	NA	NA	NA	NA	NA
COGR-PK-008	3/13/2009	inventory_date	White ash	Fraxinus americana	Aurora	Colorado	-104.753489	39.66358855	green_space	NA	The conservatory greenbelt	10.16	good	introduced	0 to 15.24 cm	AuroraCO	NA	NA	NA	NA	NA	NA	NA	NA	NA	NA	NA
COGR-PK-007	3/13/2009	inventory_date	White ash	Fraxinus americana	Aurora	Colorado	-104.753408	39.66328555	green_space	NA	The conservatory greenbelt	8.255	fair	introduced	0 to 15.24 cm	AuroraCO	NA	NA	NA	NA	NA	NA	NA	NA	NA	NA	NA
COGR-PK-167	3/18/2009	inventory_date	Cottonwood	Populus	Aurora	Colorado	-104.753332	39.65825255	green_space	NA	The conservatory greenbelt	7.62	good	no_info	0 to 15.24 cm	AuroraCO	NA	NA	NA	NA	NA	NA	NA	NA	NA	NA	NA
UTAH-PK-117	7/10/2008	inventory_date	Bur oak	Quercus macrocarpa	Aurora	Colorado	-104.8465797	39.68296787	green_space	1800 S Peoria St	Utah park	22.86	fair	introduced	15.24 to 30.48 cm	AuroraCO	NA	NA	NA	NA	NA	NA	NA	NA	NA	NA	NA
ROCK-PK-048	6/12/2008	inventory_date	Honeylocust	Gleditsia triacanthos	Aurora	Colorado	-104.797583	39.695844	green_space	16200 E Mississippi Ave	Rocky ridge park	10.16	fair	introduced	0 to 15.24 cm	AuroraCO	NA	NA	NA	NA	NA	NA	NA	NA	NA	NA	NA
ROCK-PK-075	6/12/2008	inventory_date	Austrian/ponderosa pine	NA	Aurora	Colorado	-104.797357	39.695967	green_space	16200 E Mississippi Ave	Rocky ridge park	22.86	fair	no_info	15.24 to 30.48 cm	AuroraCO	NA	NA	NA	NA	NA	NA	NA	NA	NA	NA	NA
SPOR-PK-0549	9/10/2008	inventory_date	Crabapple	Malus	Aurora	Colorado	-104.758891	39.735243	green_space	19300 E Colfax Ave	Sports park	15.24	fair	no_info	0 to 15.24 cm	AuroraCO	NA	NA	NA	NA	NA	NA	NA	NA	NA	NA	NA
SPOR-PK-0550	9/10/2008	inventory_date	Crabapple	Malus	Aurora	Colorado	-104.75871	39.735243	green_space	19300 E Colfax Ave	Sports park	20.32	fair	no_info	15.24 to 30.48 cm	AuroraCO	NA	NA	NA	NA	NA	NA	NA	NA	NA	NA	NA
SPEN-PK-015	6/4/2008	inventory_date	Green ash	Fraxinus pennsylvanica	Aurora	Colorado	-104.86103	39.742188	green_space	11008 E 17th Ave	Spencer garrett park	25.4	poor	introduced	15.24 to 30.48 cm	AuroraCO	NA	NA	NA	NA	NA	NA	NA	NA	NA	NA	NA
16643EKENTDR-04	12/28/2000	inventory_date	Austrian/ponderosa pine	NA	Aurora	Colorado	-104.7956535	39.64824798	green_space	16643 E Kent Dr	NA	43.18	fair	no_info	30.48 to 45.72 cm	AuroraCO	NA	NA	NA	NA	NA	NA	NA	NA	NA	NA	NA
11538EHIGHPL-03	1/1/1970	inventory_date	American linden	Tilia americana	Aurora	Colorado	-104.8552513	39.71581749	built_environment	11538 E Highline Pl	NA	20.32	fair	introduced	15.24 to 30.48 cm	AuroraCO	NA	NA	NA	NA	NA	NA	NA	NA	NA	NA	NA
PEOR-PK-035	9/4/2008	inventory_date	Honeylocust	Gleditsia triacanthos	Aurora	Colorado	-104.843792	39.690843	green_space	12401 E Florida Ave	Peoria hills park	40.64	good	introduced	30.48 to 45.72 cm	AuroraCO	NA	NA	NA	NA	NA	NA	NA	NA	NA	NA	NA
MCREEK-GC-005	10/14/2008	inventory_date	Blue spruce	Picea pungens	Aurora	Colorado	-104.708393	39.685146	green_space	1700 S Old Tom Morris rd A	Murphy creek golf course	7.62	poor	naturally_occurring	0 to 15.24 cm	AuroraCO	NA	NA	NA	NA	NA	NA	NA	NA	NA	NA	NA
12570E31STAVE-S3	1/1/1970	inventory_date	Honeylocust	Gleditsia triacanthos	Aurora	Colorado	-104.8413718	39.75948442	built_environment	12570 E 31St Ave	NA	43.18	fair	introduced	30.48 to 45.72 cm	AuroraCO	NA	NA	NA	NA	NA	NA	NA	NA	NA	NA	NA
16039ELOYODR-01	1/9/2001	inventory_date	Silver maple	Acer saccharinum	Aurora	Colorado	-104.8000953	39.64875521	built_environment	16039 E Loyola Dr	NA	33.02	fair	introduced	30.48 to 45.72 cm	AuroraCO	NA	NA	NA	NA	NA	NA	NA	NA	NA	NA	NA
12200E31STAVE-S4	1/1/1970	inventory_date	Hackberry	Celtis occidentalis	Aurora	Colorado	-104.8456424	39.75980779	built_environment	12200 E 31St Ave	NA	50.8	good	introduced	45.72 to 60.96 cm	AuroraCO	NA	NA	NA	NA	NA	NA	NA	NA	NA	NA	NA
UTAH-PK-116	7/14/2008	inventory_date	Plains cottonwood	Populus sargentii	Aurora	Colorado	-104.8424	39.682942	green_space	1800 S Peoria St	Utah park	20.32	fair	no_info	15.24 to 30.48 cm	AuroraCO	NA	NA	NA	NA	NA	NA	NA	NA	NA	NA	NA
COGR-PK-172	3/18/2009	inventory_date	Cottonwood	Populus	Aurora	Colorado	-104.75281	39.66053055	green_space	NA	The conservatory greenbelt	7.62	poor	no_info	0 to 15.24 cm	AuroraCO	NA	NA	NA	NA	NA	NA	NA	NA	NA	NA	NA
CITYCEN-PK-067	6/3/2008	inventory_date	Expresso kentucky coffee tree	Gymnocladus dioicus	Aurora	Colorado	-104.8163718	39.71223515	green_space	14701 E Alameda Ave	City center park	5.08	good	introduced	0 to 15.24 cm	AuroraCO	NA	NA	NA	NA	NA	NA	NA	NA	NA	NA	NA
UTAH-PK-447	7/11/2008	inventory_date	Honeylocust	Gleditsia triacanthos	Aurora	Colorado	-104.846453	39.68558507	green_space	1800 S Peoria St	Utah park	33.02	fair	introduced	30.48 to 45.72 cm	AuroraCO	NA	NA	NA	NA	NA	NA	NA	NA	NA	NA	NA
VIRG-PK-038	7/28/2008	inventory_date	Austrian/ponderosa pine	NA	Aurora	Colorado	-104.839586	39.706776	green_space	433 S Troy St	Virginia court park	53.34	fair	no_info	45.72 to 60.96 cm	AuroraCO	NA	NA	NA	NA	NA	NA	NA	NA	NA	NA	NA
UTAH-PK-152	7/14/2008	inventory_date	Silver maple	Acer saccharinum	Aurora	Colorado	-104.841657	39.683191	green_space	1800 S Peoria St	Utah park	43.18	fair	introduced	30.48 to 45.72 cm	AuroraCO	NA	NA	NA	NA	NA	NA	NA	NA	NA	NA	NA
UTAH-PK-154	7/14/2008	inventory_date	Austrian pine	Pinus nigra	Aurora	Colorado	-104.8458906	39.68322129	green_space	1800 S Peoria St	Utah park	10.16	poor	introduced	0 to 15.24 cm	AuroraCO	NA	NA	NA	NA	NA	NA	NA	NA	NA	NA	NA
ELDO-PK-016	8/28/2008	inventory_date	English oak	Quercus robur	Aurora	Colorado	-104.784414	39.661094	green_space	17206 E Brown Cir	Eldorado park	25.4	good	introduced	15.24 to 30.48 cm	AuroraCO	NA	NA	NA	NA	NA	NA	NA	NA	NA	NA	NA
ELDO-PK-018	8/28/2008	inventory_date	Blue spruce	Picea pungens	Aurora	Colorado	-104.784563	39.661144	green_space	17206 E Brown Cir	Eldorado park	22.86	fair	naturally_occurring	15.24 to 30.48 cm	AuroraCO	NA	NA	NA	NA	NA	NA	NA	NA	NA	NA	NA
1635SKENTWAY-01	1/22/2004	inventory_date	American linden	Tilia americana	Aurora	Colorado	-104.8597527	39.68651569	built_environment	1635 S Kenton Way	NA	35.56	poor	introduced	30.48 to 45.72 cm	AuroraCO	NA	NA	NA	NA	NA	NA	NA	NA	NA	NA	NA
1399NSCRAST-02	1/1/1970	inventory_date	Shademaster honeylocust	Gleditsia triacanthos	Aurora	Colorado	-104.8414311	39.7387387	built_environment	1399 N Scranton St	NA	38.1	fair	introduced	30.48 to 45.72 cm	AuroraCO	NA	NA	NA	NA	NA	NA	NA	NA	NA	NA	NA
WAGO-PK-023	6/23/2008	inventory_date	Austrian pine	Pinus nigra	Aurora	Colorado	-104.7962319	39.63123288	green_space	16550 E Pheasant Run Pkwy	Wagon trail park	43.18	poor	introduced	30.48 to 45.72 cm	AuroraCO	NA	NA	NA	NA	NA	NA	NA	NA	NA	NA	NA
EXPO-PK-082	6/9/2008	inventory_date	Hackberry	Celtis occidentalis	Aurora	Colorado	-104.857227	39.704012	green_space	10955 E Exposition Ave	Expo park	17.78	fair	introduced	15.24 to 30.48 cm	AuroraCO	NA	NA	NA	NA	NA	NA	NA	NA	NA	NA	NA
TRIA-PK-037	7/31/2008	inventory_date	Blue spruce	Picea pungens	Aurora	Colorado	-104.758293	39.741943	green_space	1600 N Espana St	Triangle park	35.56	fair	naturally_occurring	30.48 to 45.72 cm	AuroraCO	NA	NA	NA	NA	NA	NA	NA	NA	NA	NA	NA
ROCK-PK-211	6/12/2008	inventory_date	Autumn blaze maple	Acer freemanii	Aurora	Colorado	-104.79754	39.696321	green_space	16200 E Mississippi Ave	Rocky ridge park	10.16	good	introduced	0 to 15.24 cm	AuroraCO	NA	NA	NA	NA	NA	NA	NA	NA	NA	NA	NA
16016ELEHICIR-04	1/9/2001	inventory_date	Silver maple	Acer saccharinum	Aurora	Colorado	-104.8007043	39.64917261	built_environment	16016 E Lehigh Cir	NA	43.18	fair	introduced	30.48 to 45.72 cm	AuroraCO	NA	NA	NA	NA	NA	NA	NA	NA	NA	NA	NA
16044ELOYODR-S2	1/9/2001	inventory_date	Russian olive	Elaeagnus angustifolia	Aurora	Colorado	-104.7997161	39.64918099	green_space	16044 E Loyola Dr	NA	38.1	poor	introduced	30.48 to 45.72 cm	AuroraCO	NA	NA	NA	NA	NA	NA	NA	NA	NA	NA	NA
47NLANSST-01	3/11/2002	inventory_date	Norway maple	Acer platanoides	Aurora	Colorado	-104.860798	39.71660235	built_environment	47 N Lansing St	NA	38.1	fair	introduced	30.48 to 45.72 cm	AuroraCO	NA	NA	NA	NA	NA	NA	NA	NA	NA	NA	NA
16623EKENTDR-03	12/28/2000	inventory_date	Norway maple	Acer platanoides	Aurora	Colorado	-104.795455	39.6479296	built_environment	16623 E Kent Dr	NA	35.56	poor	introduced	30.48 to 45.72 cm	AuroraCO	NA	NA	NA	NA	NA	NA	NA	NA	NA	NA	NA
VILL-PK-015	8/8/2008	inventory_date	Silver maple	Acer saccharinum	Aurora	Colorado	-104.814728	39.692188	green_space	1300 S Chambers Cir	Village green park	35.56	fair	introduced	30.48 to 45.72 cm	AuroraCO	NA	NA	NA	NA	NA	NA	NA	NA	NA	NA	NA
16044ELOYODR-S3	1/9/2001	inventory_date	Russian olive	Elaeagnus angustifolia	Aurora	Colorado	-104.7996285	39.6491644	green_space	16044 E Loyola Dr	NA	27.94	poor	introduced	15.24 to 30.48 cm	AuroraCO	NA	NA	NA	NA	NA	NA	NA	NA	NA	NA	NA
LOWR-PK-183	7/22/2008	inventory_date	Austrian/ponderosa pine	NA	Aurora	Colorado	-104.876885	39.73171	green_space	1001 N Dayton St	Lowry park	33.02	good	no_info	30.48 to 45.72 cm	AuroraCO	NA	NA	NA	NA	NA	NA	NA	NA	NA	NA	NA
1649SKINGWAY-02	1/22/2004	inventory_date	American linden	Tilia americana	Aurora	Colorado	-104.8585069	39.68664929	built_environment	1649 S Kingston Way	NA	45.72	fair	introduced	30.48 to 45.72 cm	AuroraCO	NA	NA	NA	NA	NA	NA	NA	NA	NA	NA	NA
WHEE-PK-069	7/1/2008	inventory_date	Canada red cherry	Prunus virginiana	Aurora	Colorado	-104.808519	39.671128	green_space	2500 S Wheel Park Cir	Wheel park	7.62	fair	naturally_occurring	0 to 15.24 cm	AuroraCO	NA	NA	NA	NA	NA	NA	NA	NA	NA	NA	NA
PEOR-PK-028	9/4/2008	inventory_date	Red sunset maple	Acer rubrum	Aurora	Colorado	-104.843973	39.690202	green_space	12401 E Florida Ave	Peoria hills park	27.94	fair	introduced	15.24 to 30.48 cm	AuroraCO	NA	NA	NA	NA	NA	NA	NA	NA	NA	NA	NA
SPOR-PK-0544	9/8/2008	inventory_date	Hackberry	Celtis occidentalis	Aurora	Colorado	-104.759269	39.735216	green_space	19300 E Colfax Ave	Sports park	12.7	fair	introduced	0 to 15.24 cm	AuroraCO	NA	NA	NA	NA	NA	NA	NA	NA	NA	NA	NA
SPOR-PK-0545	9/10/2008	inventory_date	Chanticleer pear	Pyrus calleryana	Aurora	Colorado	-104.755779	39.735199	green_space	19300 E Colfax Ave	Sports park	25.4	good	introduced	15.24 to 30.48 cm	AuroraCO	NA	NA	NA	NA	NA	NA	NA	NA	NA	NA	NA
HIHO-PK-098	8/21/2008	inventory_date	Crabapple	Malus	Aurora	Colorado	-104.7776499	39.69175086	green_space	1400 S Uravan St	Highland hollows park	12.7	fair	no_info	0 to 15.24 cm	AuroraCO	NA	NA	NA	NA	NA	NA	NA	NA	NA	NA	NA
LOWR-PK-170	7/23/2008	inventory_date	English oak	Quercus robur	Aurora	Colorado	-104.875787	39.731553	green_space	1001 N Dayton St	Lowry park	15.24	fair	introduced	0 to 15.24 cm	AuroraCO	NA	NA	NA	NA	NA	NA	NA	NA	NA	NA	NA
VILL-PK-003	8/8/2008	inventory_date	Austrian/ponderosa pine	NA	Aurora	Colorado	-104.813725	39.692012	green_space	1300 S Chambers Cir	Village green park	48.26	fair	no_info	45.72 to 60.96 cm	AuroraCO	NA	NA	NA	NA	NA	NA	NA	NA	NA	NA	NA
WHEE-PK-071	7/1/2008	inventory_date	Littleleaf linden	Tilia cordata	Aurora	Colorado	-104.807873	39.67114	green_space	2500 S Wheel Park Cir	Wheel park	10.16	fair	introduced	0 to 15.24 cm	AuroraCO	NA	NA	NA	NA	NA	NA	NA	NA	NA	NA	NA
12484E13THPL-04	1/1/1970	inventory_date	Shademaster honeylocust	Gleditsia triacanthos	Aurora	Colorado	-104.8430395	39.73688938	built_environment	12484 E 13th Pl	NA	40.64	poor	introduced	30.48 to 45.72 cm	AuroraCO	NA	NA	NA	NA	NA	NA	NA	NA	NA	NA	NA
12752E13THPL-03	1/1/1970	inventory_date	Shademaster honeylocust	Gleditsia triacanthos	Aurora	Colorado	-104.8404777	39.73689076	built_environment	12752 E 13th Pl	NA	43.18	poor	introduced	30.48 to 45.72 cm	AuroraCO	NA	NA	NA	NA	NA	NA	NA	NA	NA	NA	NA
CITYCEN-PK-062	6/3/2008	inventory_date	Honeylocust	Gleditsia triacanthos	Aurora	Colorado	-104.817027	39.712184	green_space	14701 E Alameda Ave	City center park	30.48	fair	introduced	15.24 to 30.48 cm	AuroraCO	NA	NA	NA	NA	NA	NA	NA	NA	NA	NA	NA
HIHO-PK-041	8/21/2008	inventory_date	Austrian pine	Pinus nigra	Aurora	Colorado	-104.776404	39.690672	green_space	1400 S Uravan St	Highland hollows park	45.72	fair	introduced	30.48 to 45.72 cm	AuroraCO	NA	NA	NA	NA	NA	NA	NA	NA	NA	NA	NA
2026SKENTCT-02	1/13/2003	inventory_date	White ash	Fraxinus americana	Aurora	Colorado	-104.8594493	39.67972602	built_environment	2026 S Kenton Ct	NA	38.1	good	introduced	30.48 to 45.72 cm	AuroraCO	NA	NA	NA	NA	NA	NA	NA	NA	NA	NA	NA
MISS-PK-038	8/6/2008	inventory_date	Red sunset maple	Acer rubrum	Aurora	Colorado	-104.797437	39.645102	green_space	3999 S Mission Pkwy	Mission viejo park	17.78	fair	introduced	15.24 to 30.48 cm	AuroraCO	NA	NA	NA	NA	NA	NA	NA	NA	NA	NA	NA
APPA-PK-050	9/4/2008	inventory_date	Ponderosa pine	Pinus ponderosa	Aurora	Colorado	-104.707503	39.615847	green_space	5575 S De Gaulle St	Appaloosa park	7.62	fair	naturally_occurring	0 to 15.24 cm	AuroraCO	NA	NA	NA	NA	NA	NA	NA	NA	NA	NA	NA
HIHO-PK-039	8/21/2008	inventory_date	Blue spruce	Picea pungens	Aurora	Colorado	-104.7766	39.690636	green_space	1400 S Uravan St	Highland hollows park	38.1	fair	naturally_occurring	30.48 to 45.72 cm	AuroraCO	NA	NA	NA	NA	NA	NA	NA	NA	NA	NA	NA
1777SNILECT-04	1/23/2004	inventory_date	Northern red oak	Quercus rubra	Aurora	Colorado	-104.8535767	39.68409457	built_environment	1777 S Nile Ct	NA	30.48	fair	introduced	15.24 to 30.48 cm	AuroraCO	NA	NA	NA	NA	NA	NA	NA	NA	NA	NA	NA
ROCK-PK-189	6/12/2008	inventory_date	Austrian/ponderosa pine	NA	Aurora	Colorado	-104.799603	39.696168	green_space	16200 E Mississippi Ave	Rocky ridge park	35.56	poor	no_info	30.48 to 45.72 cm	AuroraCO	NA	NA	NA	NA	NA	NA	NA	NA	NA	NA	NA
11404EELLSPL-02	1/1/1970	inventory_date	American linden	Tilia americana	Aurora	Colorado	-104.8584039	39.71627067	built_environment	11404 E Ellsworth Pl	NA	38.1	fair	introduced	30.48 to 45.72 cm	AuroraCO	NA	NA	NA	NA	NA	NA	NA	NA	NA	NA	NA
1399NSALEST-S1	1/1/1970	inventory_date	Centurion crabapple	NA	Aurora	Colorado	-104.8426207	39.73878495	built_environment	1399 N Salem St	NA	63.5	fair	no_info	60.96 to 76.2 cm	AuroraCO	NA	NA	NA	NA	NA	NA	NA	NA	NA	NA	NA
SPOR-PK-0174	9/10/2008	inventory_date	English oak	Quercus robur	Aurora	Colorado	-104.754491	39.730768	green_space	19300 E Colfax Ave	Sports park	7.62	good	introduced	0 to 15.24 cm	AuroraCO	NA	NA	NA	NA	NA	NA	NA	NA	NA	NA	NA
3194NWORCST-04	1/1/1970	inventory_date	Green ash	Fraxinus pennsylvanica	Aurora	Colorado	-104.8298252	39.7616222	built_environment	3194 N Worchester St	NA	60.96	fair	introduced	45.72 to 60.96 cm	AuroraCO	NA	NA	NA	NA	NA	NA	NA	NA	NA	NA	NA
EXPO-PK-315	6/10/2008	inventory_date	Lanceleaf cottonwood	Populus acuminata	Aurora	Colorado	-104.86025	39.706948	green_space	10955 E Exposition Ave	Expo park	5.08	good	naturally_occurring	0 to 15.24 cm	AuroraCO	NA	NA	NA	NA	NA	NA	NA	NA	NA	NA	NA
SUNR-PK-053	8/19/2008	inventory_date	Canada red cherry	Prunus virginiana	Aurora	Colorado	-104.756096	39.644264	green_space	3960 S Genoa Way	Sunrise park	10.16	fair	naturally_occurring	0 to 15.24 cm	AuroraCO	NA	NA	NA	NA	NA	NA	NA	NA	NA	NA	NA
COGR-PK-204	3/20/2009	inventory_date	Austrian pine	Pinus nigra	Aurora	Colorado	-104.750042	39.65708955	green_space	NA	The conservatory greenbelt	22.86	good	introduced	15.24 to 30.48 cm	AuroraCO	NA	NA	NA	NA	NA	NA	NA	NA	NA	NA	NA
13030E13THPL-02	1/1/1970	inventory_date	Shademaster honeylocust	Gleditsia triacanthos	Aurora	Colorado	-104.837421	39.73687737	built_environment	13030 E 13th Pl	NA	38.1	poor	introduced	30.48 to 45.72 cm	AuroraCO	NA	NA	NA	NA	NA	NA	NA	NA	NA	NA	NA
ANCH-PK-102	9/4/2008	inventory_date	Crabapple	Malus	Aurora	Colorado	-104.676398	39.59231	green_space	6855 S Robertsdale Way	Anchor point park	6.35	fair	no_info	0 to 15.24 cm	AuroraCO	NA	NA	NA	NA	NA	NA	NA	NA	NA	NA	NA
11253ECOLODR-03	1/23/2004	inventory_date	American linden	Tilia americana	Aurora	Colorado	-104.8572685	39.68433673	built_environment	11253 E Colorado Dr	NA	43.18	fair	introduced	30.48 to 45.72 cm	AuroraCO	NA	NA	NA	NA	NA	NA	NA	NA	NA	NA	NA
COGR-PK-220	3/23/2009	inventory_date	Austrian pine	Pinus nigra	Aurora	Colorado	-104.7422481	39.65367955	green_space	NA	The conservatory greenbelt	20.32	good	introduced	15.24 to 30.48 cm	AuroraCO	NA	NA	NA	NA	NA	NA	NA	NA	NA	NA	NA
ROCK-PK-190	6/12/2008	inventory_date	Bradford pear	Pyrus calleryana	Aurora	Colorado	-104.797861	39.69617	green_space	16200 E Mississippi Ave	Rocky ridge park	12.7	fair	introduced	0 to 15.24 cm	AuroraCO	NA	NA	NA	NA	NA	NA	NA	NA	NA	NA	NA
3108NSCRAST-01	1/1/1970	inventory_date	American elm	Ulmus americana	Aurora	Colorado	-104.8410718	39.76000265	built_environment	3108 N Scranton St	NA	60.96	poor	introduced	45.72 to 60.96 cm	AuroraCO	NA	NA	NA	NA	NA	NA	NA	NA	NA	NA	NA
PEOR-PK-050	9/4/2008	inventory_date	Austrian/ponderosa pine	NA	Aurora	Colorado	-104.843854	39.69221	green_space	12401 E Florida Ave	Peoria hills park	38.1	good	no_info	30.48 to 45.72 cm	AuroraCO	NA	NA	NA	NA	NA	NA	NA	NA	NA	NA	NA
HORS-PK-012	6/16/2008	inventory_date	Silver maple	Acer saccharinum	Aurora	Colorado	-104.800137	39.678696	green_space	2125 S Kittredge Way	Horseshoe park	27.94	poor	introduced	15.24 to 30.48 cm	AuroraCO	NA	NA	NA	NA	NA	NA	NA	NA	NA	NA	NA
3798SOURAWAY-03	12/27/2000	inventory_date	Shademaster honeylocust	Gleditsia triacanthos	Aurora	Colorado	-104.7921797	39.64838742	built_environment	3798 S Ouray Way	NA	45.72	fair	introduced	30.48 to 45.72 cm	AuroraCO	NA	NA	NA	NA	NA	NA	NA	NA	NA	NA	NA
ANCH-PK-134	9/5/2008	inventory_date	Narrowleaf cottonwood	Populus angustifolia	Aurora	Colorado	-104.677187	39.592511	green_space	6855 S Robertsdale Way	Anchor point park	5.08	fair	naturally_occurring	0 to 15.24 cm	AuroraCO	NA	NA	NA	NA	NA	NA	NA	NA	NA	NA	NA
GENE-PK-260	7/24/2008	inventory_date	Blue spruce	Picea pungens	Aurora	Colorado	-104.84679	39.74213	green_space	1561 N Quentin St	Generals park	43.18	fair	naturally_occurring	30.48 to 45.72 cm	AuroraCO	NA	NA	NA	NA	NA	NA	NA	NA	NA	NA	NA
WILL-PK-004	8/21/2008	inventory_date	Austrian pine	Pinus nigra	Aurora	Colorado	-104.748078	39.657481	green_space	20646 E Eastman Ave	Willow bend park	17.78	good	introduced	15.24 to 30.48 cm	AuroraCO	NA	NA	NA	NA	NA	NA	NA	NA	NA	NA	NA
VIRG-PK-037	7/28/2008	inventory_date	Rocky mountain juniper	Juniperus scopulorum	Aurora	Colorado	-104.839596	39.706765	green_space	433 S Troy St	Virginia court park	50.8	fair	naturally_occurring	45.72 to 60.96 cm	AuroraCO	NA	NA	NA	NA	NA	NA	NA	NA	NA	NA	NA
COGR-PK-196	3/20/2009	inventory_date	Austrian pine	Pinus nigra	Aurora	Colorado	-104.747889	39.65682055	green_space	NA	The conservatory greenbelt	12.7	fair	introduced	0 to 15.24 cm	AuroraCO	NA	NA	NA	NA	NA	NA	NA	NA	NA	NA	NA
PEOR-PK-031	9/4/2008	inventory_date	Red sunset maple	Acer rubrum	Aurora	Colorado	-104.843867	39.690539	green_space	12401 E Florida Ave	Peoria hills park	26.67	fair	introduced	15.24 to 30.48 cm	AuroraCO	NA	NA	NA	NA	NA	NA	NA	NA	NA	NA	NA
UTAH-PK-188	7/14/2008	inventory_date	Pinyon pine	Pinus edulis	Aurora	Colorado	-104.8448329	39.68351306	green_space	1800 S Peoria St	Utah park	12.7	fair	naturally_occurring	0 to 15.24 cm	AuroraCO	NA	NA	NA	NA	NA	NA	NA	NA	NA	NA	NA
1399NREVEST-02	1/1/1970	inventory_date	Green ash	Fraxinus pennsylvanica	Aurora	Colorado	-104.8432828	39.73871492	built_environment	1399 N Revere St	NA	43.18	poor	introduced	30.48 to 45.72 cm	AuroraCO	NA	NA	NA	NA	NA	NA	NA	NA	NA	NA	NA
APPA-PK-047	9/4/2008	inventory_date	Chanticleer pear	Pyrus calleryana	Aurora	Colorado	-104.706887	39.615802	green_space	5575 S De Gaulle St	Appaloosa park	7.62	fair	introduced	0 to 15.24 cm	AuroraCO	NA	NA	NA	NA	NA	NA	NA	NA	NA	NA	NA
WAGO-PK-021	6/23/2008	inventory_date	Pinyon pine	Pinus edulis	Aurora	Colorado	-104.7953774	39.63103429	green_space	16550 E Pheasant Run Pkwy	Wagon trail park	33.02	poor	naturally_occurring	30.48 to 45.72 cm	AuroraCO	NA	NA	NA	NA	NA	NA	NA	NA	NA	NA	NA
MISS-PK-032	8/7/2008	inventory_date	Hackberry	Celtis occidentalis	Aurora	Colorado	-104.7967023	39.64488548	green_space	3999 S Mission Pkwy	Mission viejo park	17.78	fair	introduced	15.24 to 30.48 cm	AuroraCO	NA	NA	NA	NA	NA	NA	NA	NA	NA	NA	NA
HIHO-PK-032	8/21/2008	inventory_date	Blue spruce	Picea pungens	Aurora	Colorado	-104.778222	39.690199	green_space	1400 S Uravan St	Highland hollows park	25.4	fair	naturally_occurring	15.24 to 30.48 cm	AuroraCO	NA	NA	NA	NA	NA	NA	NA	NA	NA	NA	NA
EXPO-PK-040	6/9/2008	inventory_date	Linden	Tilia	Aurora	Colorado	-104.858701	39.703935	green_space	10955 E Exposition Ave	Expo park	5.08	good	no_info	0 to 15.24 cm	AuroraCO	NA	NA	NA	NA	NA	NA	NA	NA	NA	NA	NA
EXPO-PK-328	6/16/2008	inventory_date	Aspen	Populus	Aurora	Colorado	-104.85935	39.707387	green_space	10955 E Exposition Ave	Expo park	17.78	poor	no_info	15.24 to 30.48 cm	AuroraCO	NA	NA	NA	NA	NA	NA	NA	NA	NA	NA	NA
LOWR-PK-157	7/23/2008	inventory_date	Rocky mountain juniper	Juniperus scopulorum	Aurora	Colorado	-104.879228	39.731432	green_space	1001 N Dayton St	Lowry park	40.64	fair	naturally_occurring	30.48 to 45.72 cm	AuroraCO	NA	NA	NA	NA	NA	NA	NA	NA	NA	NA	NA
UTAH-PK-439	7/11/2008	inventory_date	Swamp white oak	Quercus bicolor	Aurora	Colorado	-104.846218	39.68551	green_space	1800 S Peoria St	Utah park	10.16	fair	introduced	0 to 15.24 cm	AuroraCO	NA	NA	NA	NA	NA	NA	NA	NA	NA	NA	NA
VIEA-PK-023	9/3/2008	inventory_date	Blue spruce	Picea pungens	Aurora	Colorado	-104.8539824	39.69209946	green_space	1400 S Moline St	Village east park	60.96	fair	naturally_occurring	45.72 to 60.96 cm	AuroraCO	NA	NA	NA	NA	NA	NA	NA	NA	NA	NA	NA
HIHO-PK-099	8/22/2008	inventory_date	Honeylocust	Gleditsia triacanthos	Aurora	Colorado	-104.7762051	39.69176326	green_space	1400 S Uravan St	Highland hollows park	15.24	fair	introduced	0 to 15.24 cm	AuroraCO	NA	NA	NA	NA	NA	NA	NA	NA	NA	NA	NA
12207EPARKDR-S1	1/1/1970	inventory_date	Honeylocust	Gleditsia triacanthos	Aurora	Colorado	-104.845592	39.75911484	built_environment	12207 E Park Lane Dr	NA	45.72	good	introduced	30.48 to 45.72 cm	AuroraCO	NA	NA	NA	NA	NA	NA	NA	NA	NA	NA	NA
VIEA-PK-024	9/3/2008	inventory_date	Blue spruce	Picea pungens	Aurora	Colorado	-104.854023	39.692134	green_space	1400 S Moline St	Village east park	58.42	fair	naturally_occurring	45.72 to 60.96 cm	AuroraCO	NA	NA	NA	NA	NA	NA	NA	NA	NA	NA	NA
PEOR-PK-027	9/4/2008	inventory_date	Red sunset maple	Acer rubrum	Aurora	Colorado	-104.843984	39.690155	green_space	12401 E Florida Ave	Peoria hills park	19.05	fair	introduced	15.24 to 30.48 cm	AuroraCO	NA	NA	NA	NA	NA	NA	NA	NA	NA	NA	NA
HAMP-PK-037	8/7/2008	inventory_date	Blue spruce	Picea pungens	Aurora	Colorado	-104.7779224	39.6528654	green_space	3501 S Uravan St	Hampden run park	40.64	good	naturally_occurring	30.48 to 45.72 cm	AuroraCO	NA	NA	NA	NA	NA	NA	NA	NA	NA	NA	NA
CITYCEN-PK-064	6/3/2008	inventory_date	Honeylocust	Gleditsia triacanthos	Aurora	Colorado	-104.816984	39.712262	green_space	14701 E Alameda Ave	City center park	22.86	good	introduced	15.24 to 30.48 cm	AuroraCO	NA	NA	NA	NA	NA	NA	NA	NA	NA	NA	NA
VIRG-PK-036	7/28/2008	inventory_date	Honeylocust	Gleditsia triacanthos	Aurora	Colorado	-104.839436	39.706733	green_space	433 S Troy St	Virginia court park	27.94	fair	introduced	15.24 to 30.48 cm	AuroraCO	NA	NA	NA	NA	NA	NA	NA	NA	NA	NA	NA
EXPO-PK-334	6/16/2008	inventory_date	Crabapple	Malus	Aurora	Colorado	-104.859311	39.707576	green_space	10955 E Exposition Ave	Expo park	22.86	fair	no_info	15.24 to 30.48 cm	AuroraCO	NA	NA	NA	NA	NA	NA	NA	NA	NA	NA	NA
COGR-PK-243	3/23/2009	inventory_date	Austrian pine	Pinus nigra	Aurora	Colorado	-104.74401	39.65613955	green_space	NA	The conservatory greenbelt	20.32	good	introduced	15.24 to 30.48 cm	AuroraCO	NA	NA	NA	NA	NA	NA	NA	NA	NA	NA	NA
HIHO-PK-100	8/21/2008	inventory_date	Crabapple	Malus	Aurora	Colorado	-104.7775722	39.69179092	green_space	1400 S Uravan St	Highland hollows park	12.7	fair	no_info	0 to 15.24 cm	AuroraCO	NA	NA	NA	NA	NA	NA	NA	NA	NA	NA	NA
COGR-PK-198	3/20/2009	inventory_date	Austrian pine	Pinus nigra	Aurora	Colorado	-104.747961	39.65693155	green_space	NA	The conservatory greenbelt	12.7	fair	introduced	0 to 15.24 cm	AuroraCO	NA	NA	NA	NA	NA	NA	NA	NA	NA	NA	NA
12473E30THAVE-03	1/1/1970	inventory_date	Shademaster honeylocust	Gleditsia triacanthos	Aurora	Colorado	-104.8431726	39.75919326	built_environment	12473 E 30th Ave	NA	60.96	fair	introduced	45.72 to 60.96 cm	AuroraCO	NA	NA	NA	NA	NA	NA	NA	NA	NA	NA	NA
12381E30THAVE-04	1/1/1970	inventory_date	Shademaster honeylocust	Gleditsia triacanthos	Aurora	Colorado	-104.8439371	39.75924842	built_environment	12381 E 30th Ave	NA	25.4	fair	introduced	15.24 to 30.48 cm	AuroraCO	NA	NA	NA	NA	NA	NA	NA	NA	NA	NA	NA
ROCK-PK-192	6/12/2008	inventory_date	Blue spruce	Picea pungens	Aurora	Colorado	-104.797682	39.696178	green_space	16200 E Mississippi Ave	Rocky ridge park	30.48	fair	naturally_occurring	15.24 to 30.48 cm	AuroraCO	NA	NA	NA	NA	NA	NA	NA	NA	NA	NA	NA
1398NREVEST-02	1/1/1970	inventory_date	Green ash	Fraxinus pennsylvanica	Aurora	Colorado	-104.8430923	39.7386387	built_environment	1398 N Revere St	NA	63.5	fair	introduced	60.96 to 76.2 cm	AuroraCO	NA	NA	NA	NA	NA	NA	NA	NA	NA	NA	NA
COGR-PK-231	3/23/2009	inventory_date	Austrian pine	Pinus nigra	Aurora	Colorado	-104.7429561	39.65466255	green_space	NA	The conservatory greenbelt	15.24	good	introduced	0 to 15.24 cm	AuroraCO	NA	NA	NA	NA	NA	NA	NA	NA	NA	NA	NA
VIEA-PK-029	9/3/2008	inventory_date	Honeylocust	Gleditsia triacanthos	Aurora	Colorado	-104.8530863	39.69223966	green_space	1400 S Moline St	Village east park	20.32	good	introduced	15.24 to 30.48 cm	AuroraCO	NA	NA	NA	NA	NA	NA	NA	NA	NA	NA	NA
12372E30THAVE-02	1/1/1970	inventory_date	Honeylocust	Gleditsia triacanthos	Aurora	Colorado	-104.8441137	39.75910393	built_environment	12372 E 30th Ave	NA	66.04	fair	introduced	60.96 to 76.2 cm	AuroraCO	NA	NA	NA	NA	NA	NA	NA	NA	NA	NA	NA
3070NBILLST-04	5/12/2009	inventory_date	Crabapple	Malus	Aurora	Colorado	-104.822878	39.75851012	green_space	3070 N Billings St	NA	30.48	fair	no_info	15.24 to 30.48 cm	AuroraCO	NA	NA	NA	NA	NA	NA	NA	NA	NA	NA	NA
11314EHIGHDR-01	1/1/1970	inventory_date	Silver maple	Acer saccharinum	Aurora	Colorado	-104.8596002	39.71547469	built_environment	11314 E Highline Dr	NA	48.26	good	introduced	45.72 to 60.96 cm	AuroraCO	NA	NA	NA	NA	NA	NA	NA	NA	NA	NA	NA
EXPO-PK-321	6/10/2008	inventory_date	Other elm	NA	Aurora	Colorado	-104.859973	39.70715	green_space	10955 E Exposition Ave	Expo park	2.54	poor	no_info	0 to 15.24 cm	AuroraCO	NA	NA	NA	NA	NA	NA	NA	NA	NA	NA	NA
VILL-PK-007	8/8/2008	inventory_date	Austrian/ponderosa pine	NA	Aurora	Colorado	-104.813349	39.692064	green_space	1300 S Chambers Cir	Village green park	35.56	fair	no_info	30.48 to 45.72 cm	AuroraCO	NA	NA	NA	NA	NA	NA	NA	NA	NA	NA	NA
ANCH-PK-108	9/4/2008	inventory_date	Crabapple	Malus	Aurora	Colorado	-104.676423	39.592337	green_space	6855 S Robertsdale Way	Anchor point park	5.08	good	no_info	0 to 15.24 cm	AuroraCO	NA	NA	NA	NA	NA	NA	NA	NA	NA	NA	NA
ROCK-PK-074	6/12/2008	inventory_date	Amur maple	Acer ginnala	Aurora	Colorado	-104.797419	39.695961	green_space	16200 E Mississippi Ave	Rocky ridge park	11.43	poor	introduced	0 to 15.24 cm	AuroraCO	NA	NA	NA	NA	NA	NA	NA	NA	NA	NA	NA
SPEN-PK-040	6/4/2008	inventory_date	Silver maple	Acer saccharinum	Aurora	Colorado	-104.860706	39.742214	green_space	11008 E 17th Ave	Spencer garrett park	43.18	good	introduced	30.48 to 45.72 cm	AuroraCO	NA	NA	NA	NA	NA	NA	NA	NA	NA	NA	NA
ANCH-PK-143	9/4/2008	inventory_date	Cottonwood	Populus	Aurora	Colorado	-104.67621	39.592592	green_space	6855 S Robertsdale Way	Anchor point park	7.62	poor	no_info	0 to 15.24 cm	AuroraCO	NA	NA	NA	NA	NA	NA	NA	NA	NA	NA	NA
HOOP-PK-033	8/4/2008	inventory_date	Willow	Salix	Aurora	Colorado	-104.79812	39.724774	green_space	16300 E 6th Ave	Hoops park	6.35	fair	no_info	0 to 15.24 cm	AuroraCO	NA	NA	NA	NA	NA	NA	NA	NA	NA	NA	NA
UTAH-PK-162	7/11/2008	inventory_date	Silver maple	Acer saccharinum	Aurora	Colorado	-104.841377	39.683277	green_space	1800 S Peoria St	Utah park	25.4	fair	introduced	15.24 to 30.48 cm	AuroraCO	NA	NA	NA	NA	NA	NA	NA	NA	NA	NA	NA
12570E31STAVE-S4	1/1/1970	inventory_date	American elm	Ulmus americana	Aurora	Colorado	-104.8413897	39.75935944	built_environment	12570 E 31St Ave	NA	76.2	fair	introduced	60.96 to 76.2 cm	AuroraCO	NA	NA	NA	NA	NA	NA	NA	NA	NA	NA	NA
16039ELOYODR-03	1/9/2001	inventory_date	Silver maple	Acer saccharinum	Aurora	Colorado	-104.8002613	39.64863166	built_environment	16039 E Loyola Dr	NA	43.18	fair	introduced	30.48 to 45.72 cm	AuroraCO	NA	NA	NA	NA	NA	NA	NA	NA	NA	NA	NA
10957ECOLODR-03	1/23/2004	inventory_date	American linden	Tilia americana	Aurora	Colorado	-104.8597203	39.68436882	built_environment	10957 E Colorado Dr	NA	35.56	fair	introduced	30.48 to 45.72 cm	AuroraCO	NA	NA	NA	NA	NA	NA	NA	NA	NA	NA	NA
COGR-PK-219	3/23/2009	inventory_date	Austrian pine	Pinus nigra	Aurora	Colorado	-104.7421371	39.65364155	green_space	NA	The conservatory greenbelt	17.78	good	introduced	15.24 to 30.48 cm	AuroraCO	NA	NA	NA	NA	NA	NA	NA	NA	NA	NA	NA
UTAH-PK-449	7/11/2008	inventory_date	Silver maple	Acer saccharinum	Aurora	Colorado	-104.8430715	39.6856488	green_space	1800 S Peoria St	Utah park	53.34	fair	introduced	45.72 to 60.96 cm	AuroraCO	NA	NA	NA	NA	NA	NA	NA	NA	NA	NA	NA
5NMOLIST-01	1/1/1970	inventory_date	Silver maple	Acer saccharinum	Aurora	Colorado	-104.8563313	39.71528396	built_environment	5 N Moline St	NA	30.48	fair	introduced	15.24 to 30.48 cm	AuroraCO	NA	NA	NA	NA	NA	NA	NA	NA	NA	NA	NA
7NMOLIST-02	1/1/1970	inventory_date	Silver maple	Acer saccharinum	Aurora	Colorado	-104.8563643	39.71535594	built_environment	7 N Moline St	NA	55.88	fair	introduced	45.72 to 60.96 cm	AuroraCO	NA	NA	NA	NA	NA	NA	NA	NA	NA	NA	NA
CITYCEN-PK-069	6/3/2008	inventory_date	Chokecherry	Prunus virginiana	Aurora	Colorado	-104.8171683	39.71224776	green_space	14701 E Alameda Ave	City center park	12.7	fair	naturally_occurring	0 to 15.24 cm	AuroraCO	NA	NA	NA	NA	NA	NA	NA	NA	NA	NA	NA
EXPO-PK-041	6/9/2008	inventory_date	Linden	Tilia	Aurora	Colorado	-104.858592	39.703937	green_space	10955 E Exposition Ave	Expo park	3.81	good	no_info	0 to 15.24 cm	AuroraCO	NA	NA	NA	NA	NA	NA	NA	NA	NA	NA	NA
EXPO-PK-320	6/10/2008	inventory_date	Other elm	NA	Aurora	Colorado	-104.860292	39.707098	green_space	10955 E Exposition Ave	Expo park	2.54	poor	no_info	0 to 15.24 cm	AuroraCO	NA	NA	NA	NA	NA	NA	NA	NA	NA	NA	NA
ANCH-PK-136	9/4/2008	inventory_date	Lanceleaf cottonwood	Populus acuminata	Aurora	Colorado	-104.675962	39.592505	green_space	6855 S Robertsdale Way	Anchor point park	7.62	fair	naturally_occurring	0 to 15.24 cm	AuroraCO	NA	NA	NA	NA	NA	NA	NA	NA	NA	NA	NA
1806SOSWEST-01	2/2/2004	inventory_date	Shademaster honeylocust	Gleditsia triacanthos	Aurora	Colorado	-104.8496601	39.68415626	built_environment	1806 S Oswego St	NA	53.34	fair	introduced	45.72 to 60.96 cm	AuroraCO	NA	NA	NA	NA	NA	NA	NA	NA	NA	NA	NA
EXPO-PK-004	6/9/2008	inventory_date	Green ash	Fraxinus pennsylvanica	Aurora	Colorado	-104.857846	39.703921	green_space	10955 E Exposition Ave	Expo park	20.32	fair	introduced	15.24 to 30.48 cm	AuroraCO	NA	NA	NA	NA	NA	NA	NA	NA	NA	NA	NA
UTAH-PK-454	7/11/2008	inventory_date	English oak	Quercus robur	Aurora	Colorado	-104.8439563	39.6857448	green_space	1800 S Peoria St	Utah park	10.16	fair	introduced	0 to 15.24 cm	AuroraCO	NA	NA	NA	NA	NA	NA	NA	NA	NA	NA	NA
EXPO-PK-019	6/9/2008	inventory_date	Green ash	Fraxinus pennsylvanica	Aurora	Colorado	-104.860301	39.703961	green_space	10955 E Exposition Ave	Expo park	37.592	good	introduced	30.48 to 45.72 cm	AuroraCO	NA	NA	NA	NA	NA	NA	NA	NA	NA	NA	NA
15187ESTANPL-02	12/5/2002	inventory_date	Norway maple	Acer platanoides	Aurora	Colorado	-104.8114626	39.63439587	built_environment	15187 E Stanford Pl	NA	45.72	poor	introduced	30.48 to 45.72 cm	AuroraCO	NA	NA	NA	NA	NA	NA	NA	NA	NA	NA	NA
ANCH-PK-135	9/4/2008	inventory_date	Lanceleaf cottonwood	Populus acuminata	Aurora	Colorado	-104.675835	39.592504	green_space	6855 S Robertsdale Way	Anchor point park	7.62	good	naturally_occurring	0 to 15.24 cm	AuroraCO	NA	NA	NA	NA	NA	NA	NA	NA	NA	NA	NA
ANCH-PK-137	9/5/2008	inventory_date	Cottonwood	Populus	Aurora	Colorado	-104.676987	39.592523	green_space	6855 S Robertsdale Way	Anchor point park	6.35	fair	no_info	0 to 15.24 cm	AuroraCO	NA	NA	NA	NA	NA	NA	NA	NA	NA	NA	NA
22NLIMAST-03	3/11/2002	inventory_date	Shademaster honeylocust	Gleditsia triacanthos	Aurora	Colorado	-104.8595128	39.71593932	built_environment	22 N Lima St	NA	63.5	fair	introduced	60.96 to 76.2 cm	AuroraCO	NA	NA	NA	NA	NA	NA	NA	NA	NA	NA	NA
11232EHIGHDR-01	1/1/1970	inventory_date	Silver maple	Acer saccharinum	Aurora	Colorado	-104.8601131	39.71525172	built_environment	11232 E Highline Dr	NA	60.96	good	introduced	45.72 to 60.96 cm	AuroraCO	NA	NA	NA	NA	NA	NA	NA	NA	NA	NA	NA
EXPO-PK-006	6/9/2008	inventory_date	Green ash	Fraxinus pennsylvanica	Aurora	Colorado	-104.857365	39.703919	green_space	10955 E Exposition Ave	Expo park	36.322	fair	introduced	30.48 to 45.72 cm	AuroraCO	NA	NA	NA	NA	NA	NA	NA	NA	NA	NA	NA
VIRG-PK-040	7/28/2008	inventory_date	Honeylocust	Gleditsia triacanthos	Aurora	Colorado	-104.839524	39.706842	green_space	433 S Troy St	Virginia court park	26.67	fair	introduced	15.24 to 30.48 cm	AuroraCO	NA	NA	NA	NA	NA	NA	NA	NA	NA	NA	NA
EXPO-PK-061	6/9/2008	inventory_date	Crabapple	Malus	Aurora	Colorado	-104.857618	39.703989	green_space	10955 E Exposition Ave	Expo park	6.35	good	no_info	0 to 15.24 cm	AuroraCO	NA	NA	NA	NA	NA	NA	NA	NA	NA	NA	NA
UTAH-PK-171	7/14/2008	inventory_date	Blue spruce	Picea pungens	Aurora	Colorado	-104.843462	39.683352	green_space	1800 S Peoria St	Utah park	7.62	dead	naturally_occurring	0 to 15.24 cm	AuroraCO	NA	NA	NA	NA	NA	NA	NA	NA	NA	NA	NA
SPOR-PK-0577	9/10/2008	inventory_date	Chanticleer pear	Pyrus calleryana	Aurora	Colorado	-104.75591	39.735368	green_space	19300 E Colfax Ave	Sports park	15.24	fair	introduced	0 to 15.24 cm	AuroraCO	NA	NA	NA	NA	NA	NA	NA	NA	NA	NA	NA
PEOR-PK-036	9/4/2008	inventory_date	Honeylocust	Gleditsia triacanthos	Aurora	Colorado	-104.8429	39.690928	green_space	12401 E Florida Ave	Peoria hills park	26.67	fair	introduced	15.24 to 30.48 cm	AuroraCO	NA	NA	NA	NA	NA	NA	NA	NA	NA	NA	NA
EXPO-PK-322	6/10/2008	inventory_date	Cottonwood	Populus	Aurora	Colorado	-104.860327	39.707153	green_space	10955 E Exposition Ave	Expo park	7.62	poor	no_info	0 to 15.24 cm	AuroraCO	NA	NA	NA	NA	NA	NA	NA	NA	NA	NA	NA
SOCC-PK-030	8/20/2008	inventory_date	Austrian pine	Pinus nigra	Aurora	Colorado	-104.753144	39.653478	green_space	20101 E Hampden Ave	Soccer skills area	10.16	good	introduced	0 to 15.24 cm	AuroraCO	NA	NA	NA	NA	NA	NA	NA	NA	NA	NA	NA
ANCH-PK-114	9/5/2008	inventory_date	Cottonwood	Populus	Aurora	Colorado	-104.676789	39.592385	green_space	6855 S Robertsdale Way	Anchor point park	6.35	fair	no_info	0 to 15.24 cm	AuroraCO	NA	NA	NA	NA	NA	NA	NA	NA	NA	NA	NA
ANCH-PK-116	9/4/2008	inventory_date	Crabapple	Malus	Aurora	Colorado	-104.6764162	39.59236719	green_space	6855 S Robertsdale Way	Anchor point park	6.35	fair	no_info	0 to 15.24 cm	AuroraCO	NA	NA	NA	NA	NA	NA	NA	NA	NA	NA	NA
TRIA-PK-008	7/31/2008	inventory_date	Linden	Tilia	Aurora	Colorado	-104.758277	39.741574	green_space	1600 N Espana St	Triangle park	7.62	poor	no_info	0 to 15.24 cm	AuroraCO	NA	NA	NA	NA	NA	NA	NA	NA	NA	NA	NA
16006ELEHICIR-04	1/9/2001	inventory_date	Silver maple	Acer saccharinum	Aurora	Colorado	-104.8018441	39.64886942	built_environment	16006 E Lehigh Cir	NA	76.2	good	introduced	60.96 to 76.2 cm	AuroraCO	NA	NA	NA	NA	NA	NA	NA	NA	NA	NA	NA
12335E30THAVE-04	1/1/1970	inventory_date	Honeylocust	Gleditsia triacanthos	Aurora	Colorado	-104.8444897	39.75927457	built_environment	12335 E 30th Ave	NA	55.88	fair	introduced	45.72 to 60.96 cm	AuroraCO	NA	NA	NA	NA	NA	NA	NA	NA	NA	NA	NA
MURP-GB-009	1/8/2009	inventory_date	Austrian pine	Pinus nigra	Aurora	Colorado	-104.695619	39.598844	green_space	NA	Murphy creek greenway	22.86	fair	introduced	15.24 to 30.48 cm	AuroraCO	NA	NA	NA	NA	NA	NA	NA	NA	NA	NA	NA
LOWR-PK-022	7/23/2008	inventory_date	White ash	Fraxinus americana	Aurora	Colorado	-104.880142	39.731674	green_space	1001 N Dayton St	Lowry park	22.86	poor	introduced	15.24 to 30.48 cm	AuroraCO	NA	NA	NA	NA	NA	NA	NA	NA	NA	NA	NA
3109NQUENST-03	1/1/1970	inventory_date	Shademaster honeylocust	Gleditsia triacanthos	Aurora	Colorado	-104.8448491	39.76032861	built_environment	3109 N Quentin St	NA	71.12	poor	introduced	60.96 to 76.2 cm	AuroraCO	NA	NA	NA	NA	NA	NA	NA	NA	NA	NA	NA
SPEN-PK-049	6/4/2008	inventory_date	Hackberry	Celtis occidentalis	Aurora	Colorado	-104.860924	39.742513	green_space	11008 E 17th Ave	Spencer garrett park	27.94	good	introduced	15.24 to 30.48 cm	AuroraCO	NA	NA	NA	NA	NA	NA	NA	NA	NA	NA	NA
16766EKENTDR-02	12/28/2000	inventory_date	Norway maple	Acer platanoides	Aurora	Colorado	-104.7946972	39.64912526	built_environment	16766 E Kent Dr	NA	35.56	fair	introduced	30.48 to 45.72 cm	AuroraCO	NA	NA	NA	NA	NA	NA	NA	NA	NA	NA	NA
LOWR-PK-027	7/23/2008	inventory_date	White ash	Fraxinus americana	Aurora	Colorado	-104.880212	39.731742	green_space	1001 N Dayton St	Lowry park	22.86	poor	introduced	15.24 to 30.48 cm	AuroraCO	NA	NA	NA	NA	NA	NA	NA	NA	NA	NA	NA
1638SKENTST-01	1/22/2004	inventory_date	American linden	Tilia americana	Aurora	Colorado	-104.8595027	39.68649357	built_environment	1638 S Kenton St	NA	43.18	fair	introduced	30.48 to 45.72 cm	AuroraCO	NA	NA	NA	NA	NA	NA	NA	NA	NA	NA	NA
GENE-PK-254	7/23/2008	inventory_date	Silver maple	Acer saccharinum	Aurora	Colorado	-104.846184	39.742076	green_space	1561 N Quentin St	Generals park	111.76	fair	introduced	more than 76.2 cm	AuroraCO	NA	NA	NA	NA	NA	NA	NA	NA	NA	NA	NA
12692E30THAVE-S1	1/1/1970	inventory_date	Shademaster honeylocust	Gleditsia triacanthos	Aurora	Colorado	-104.8414897	39.75879978	built_environment	12692 E 30th Ave	NA	53.34	fair	introduced	45.72 to 60.96 cm	AuroraCO	NA	NA	NA	NA	NA	NA	NA	NA	NA	NA	NA
12207EPARKDR-S4	1/1/1970	inventory_date	Shademaster honeylocust	Gleditsia triacanthos	Aurora	Colorado	-104.8453575	39.75912228	built_environment	12207 E Park Lane Dr	NA	60.96	poor	introduced	45.72 to 60.96 cm	AuroraCO	NA	NA	NA	NA	NA	NA	NA	NA	NA	NA	NA
15604EKENYAVE-02	12/15/2000	inventory_date	Newport plum	Prunus cerasifera	Aurora	Colorado	-104.8064359	39.64819718	built_environment	15604 E Kenyon Ave	NA	27.94	dead	introduced	15.24 to 30.48 cm	AuroraCO	NA	NA	NA	NA	NA	NA	NA	NA	NA	NA	NA
ROCK-PK-035	6/12/2008	inventory_date	Bur oak	Quercus macrocarpa	Aurora	Colorado	-104.7993481	39.69580396	green_space	16200 E Mississippi Ave	Rocky ridge park	17.78	fair	introduced	15.24 to 30.48 cm	AuroraCO	NA	NA	NA	NA	NA	NA	NA	NA	NA	NA	NA
12574E13THPL-02	1/1/1970	inventory_date	Shademaster honeylocust	Gleditsia triacanthos	Aurora	Colorado	-104.8422732	39.73688892	built_environment	12574 E 13th Pl	NA	48.26	fair	introduced	45.72 to 60.96 cm	AuroraCO	NA	NA	NA	NA	NA	NA	NA	NA	NA	NA	NA
LOWR-PK-173	7/22/2008	inventory_date	Chanticleer pear	Pyrus calleryana	Aurora	Colorado	-104.876513	39.731572	green_space	1001 N Dayton St	Lowry park	17.78	fair	introduced	15.24 to 30.48 cm	AuroraCO	NA	NA	NA	NA	NA	NA	NA	NA	NA	NA	NA
HOOP-PK-029	8/4/2008	inventory_date	Willow	Salix	Aurora	Colorado	-104.798083	39.724745	green_space	16300 E 6th Ave	Hoops park	5.08	fair	no_info	0 to 15.24 cm	AuroraCO	NA	NA	NA	NA	NA	NA	NA	NA	NA	NA	NA
2730STRUCST-S2	9/20/2011	inventory_date	Crimson sunset maple	NA	Aurora	Colorado	-104.7806321	39.66632379	green_space	2730 S Truckee St	NA	20.32	fair	no_info	15.24 to 30.48 cm	AuroraCO	NA	NA	NA	NA	NA	NA	NA	NA	NA	NA	NA
1640SKINGWAY-02	1/22/2004	inventory_date	American linden	Tilia americana	Aurora	Colorado	-104.8583606	39.68649369	built_environment	1640 S Kingston Way	NA	63.5	fair	introduced	60.96 to 76.2 cm	AuroraCO	NA	NA	NA	NA	NA	NA	NA	NA	NA	NA	NA
EXPO-PK-347	6/10/2008	inventory_date	Cottonwood	Populus	Aurora	Colorado	-104.860399	39.707963	green_space	10955 E Exposition Ave	Expo park	20.32	fair	no_info	15.24 to 30.48 cm	AuroraCO	NA	NA	NA	NA	NA	NA	NA	NA	NA	NA	NA
SPOR-PK-0589	9/8/2008	inventory_date	Crabapple	Malus	Aurora	Colorado	-104.7626746	39.73544901	green_space	19300 E Colfax Ave	Sports park	20.32	fair	no_info	15.24 to 30.48 cm	AuroraCO	NA	NA	NA	NA	NA	NA	NA	NA	NA	NA	NA
32NLANSST-01	3/11/2002	inventory_date	Austrian/ponderosa pine	NA	Aurora	Colorado	-104.8606132	39.71614	green_space	32 N Lansing St	NA	35.56	good	no_info	30.48 to 45.72 cm	AuroraCO	NA	NA	NA	NA	NA	NA	NA	NA	NA	NA	NA
WHPK-PK-037	7/28/2008	inventory_date	Linden	Tilia	Aurora	Colorado	-104.830073	39.703752	green_space	475 S Potomac Way	Wheeling park	40.64	good	no_info	30.48 to 45.72 cm	AuroraCO	NA	NA	NA	NA	NA	NA	NA	NA	NA	NA	NA
UTAH-PK-158	7/14/2008	inventory_date	Lanceleaf cottonwood	Populus acuminata	Aurora	Colorado	-104.843126	39.683274	green_space	1800 S Peoria St	Utah park	15.24	fair	naturally_occurring	0 to 15.24 cm	AuroraCO	NA	NA	NA	NA	NA	NA	NA	NA	NA	NA	NA
EXPO-PK-003	6/9/2008	inventory_date	Green ash	Fraxinus pennsylvanica	Aurora	Colorado	-104.857534	39.703919	green_space	10955 E Exposition Ave	Expo park	30.734	poor	introduced	30.48 to 45.72 cm	AuroraCO	NA	NA	NA	NA	NA	NA	NA	NA	NA	NA	NA
LOWR-PK-166	7/22/2008	inventory_date	Honeylocust	Gleditsia triacanthos	Aurora	Colorado	-104.876831	39.731498	green_space	1001 N Dayton St	Lowry park	22.86	fair	introduced	15.24 to 30.48 cm	AuroraCO	NA	NA	NA	NA	NA	NA	NA	NA	NA	NA	NA
VILL-PK-008	8/8/2008	inventory_date	Silver maple	Acer saccharinum	Aurora	Colorado	-104.81356	39.69208	green_space	1300 S Chambers Cir	Village green park	48.26	fair	introduced	45.72 to 60.96 cm	AuroraCO	NA	NA	NA	NA	NA	NA	NA	NA	NA	NA	NA
ANCH-PK-115	9/4/2008	inventory_date	Narrowleaf cottonwood	Populus angustifolia	Aurora	Colorado	-104.675802	39.592386	green_space	6855 S Robertsdale Way	Anchor point park	5.08	fair	naturally_occurring	0 to 15.24 cm	AuroraCO	NA	NA	NA	NA	NA	NA	NA	NA	NA	NA	NA
SPOR-PK-0554	9/10/2008	inventory_date	Chanticleer pear	Pyrus calleryana	Aurora	Colorado	-104.75598	39.735243	green_space	19300 E Colfax Ave	Sports park	20.32	fair	introduced	15.24 to 30.48 cm	AuroraCO	NA	NA	NA	NA	NA	NA	NA	NA	NA	NA	NA
11405EHIGHDR-01	1/1/1970	inventory_date	American linden	Tilia americana	Aurora	Colorado	-104.8583016	39.71570861	built_environment	11405 E Highline Dr	NA	27.94	good	introduced	15.24 to 30.48 cm	AuroraCO	NA	NA	NA	NA	NA	NA	NA	NA	NA	NA	NA
APPA-PK-038	9/4/2008	inventory_date	Chanticleer pear	Pyrus calleryana	Aurora	Colorado	-104.706664	39.615654	green_space	5575 S De Gaulle St	Appaloosa park	8.89	fair	introduced	0 to 15.24 cm	AuroraCO	NA	NA	NA	NA	NA	NA	NA	NA	NA	NA	NA
EXPO-PK-022	6/9/2008	inventory_date	Green ash	Fraxinus pennsylvanica	Aurora	Colorado	-104.859768	39.70398	green_space	10955 E Exposition Ave	Expo park	33.782	good	introduced	30.48 to 45.72 cm	AuroraCO	NA	NA	NA	NA	NA	NA	NA	NA	NA	NA	NA
COGR-PK-245	3/24/2009	inventory_date	Cottonwood	Populus	Aurora	Colorado	-104.7429711	39.65372755	green_space	NA	The conservatory greenbelt	5.08	fair	no_info	0 to 15.24 cm	AuroraCO	NA	NA	NA	NA	NA	NA	NA	NA	NA	NA	NA
UTAH-PK-176	7/14/2008	inventory_date	Pinyon pine	Pinus edulis	Aurora	Colorado	-104.8450803	39.68342051	green_space	1800 S Peoria St	Utah park	5.08	fair	naturally_occurring	0 to 15.24 cm	AuroraCO	NA	NA	NA	NA	NA	NA	NA	NA	NA	NA	NA
11454EELLSPL-02	1/1/1970	inventory_date	American linden	Tilia americana	Aurora	Colorado	-104.8574031	39.7162243	built_environment	11454 E Ellsworth Pl	NA	33.02	fair	introduced	30.48 to 45.72 cm	AuroraCO	NA	NA	NA	NA	NA	NA	NA	NA	NA	NA	NA
1399NSALEST-02	1/1/1970	inventory_date	Hackberry	Celtis occidentalis	Aurora	Colorado	-104.8423755	39.73870491	built_environment	1399 N Salem St	NA	58.42	good	introduced	45.72 to 60.96 cm	AuroraCO	NA	NA	NA	NA	NA	NA	NA	NA	NA	NA	NA
42NLIMAST-01	3/11/2002	inventory_date	Shademaster honeylocust	Gleditsia triacanthos	Aurora	Colorado	-104.8595173	39.71639795	built_environment	42 N Lima St	NA	53.34	poor	introduced	45.72 to 60.96 cm	AuroraCO	NA	NA	NA	NA	NA	NA	NA	NA	NA	NA	NA
EXPO-PK-351	6/16/2008	inventory_date	Honeylocust	Gleditsia triacanthos	Aurora	Colorado	-104.859172	39.70805	green_space	10955 E Exposition Ave	Expo park	17.78	poor	introduced	15.24 to 30.48 cm	AuroraCO	NA	NA	NA	NA	NA	NA	NA	NA	NA	NA	NA
1633SMACOST-04	2/13/2004	inventory_date	Green ash	Fraxinus pennsylvanica	Aurora	Colorado	-104.8547438	39.6867135	built_environment	1633 S Macon St	NA	27.94	fair	introduced	15.24 to 30.48 cm	AuroraCO	NA	NA	NA	NA	NA	NA	NA	NA	NA	NA	NA
HIHO-PK-047	8/21/2008	inventory_date	Honeylocust	Gleditsia triacanthos	Aurora	Colorado	-104.775736	39.69084	green_space	1400 S Uravan St	Highland hollows park	15.24	fair	introduced	0 to 15.24 cm	AuroraCO	NA	NA	NA	NA	NA	NA	NA	NA	NA	NA	NA
ROCK-PK-221	6/12/2008	inventory_date	Blue spruce	Picea pungens	Aurora	Colorado	-104.798062	39.696413	green_space	16200 E Mississippi Ave	Rocky ridge park	20.32	fair	naturally_occurring	15.24 to 30.48 cm	AuroraCO	NA	NA	NA	NA	NA	NA	NA	NA	NA	NA	NA
WILL-PK-001	8/21/2008	inventory_date	Austrian pine	Pinus nigra	Aurora	Colorado	-104.748198	39.657409	green_space	20646 E Eastman Ave	Willow bend park	13.97	good	introduced	0 to 15.24 cm	AuroraCO	NA	NA	NA	NA	NA	NA	NA	NA	NA	NA	NA
ANCH-PK-120	9/5/2008	inventory_date	Crabapple	Malus	Aurora	Colorado	-104.6760367	39.59242374	green_space	6855 S Robertsdale Way	Anchor point park	6.35	good	no_info	0 to 15.24 cm	AuroraCO	NA	NA	NA	NA	NA	NA	NA	NA	NA	NA	NA
19NLANSST-01	3/11/2002	inventory_date	Norway maple	Acer platanoides	Aurora	Colorado	-104.8607874	39.71570733	built_environment	19 N Lansing St	NA	33.02	fair	introduced	30.48 to 45.72 cm	AuroraCO	NA	NA	NA	NA	NA	NA	NA	NA	NA	NA	NA
HOOP-PK-018	8/4/2008	inventory_date	Heaven of tree	Ailanthus altissima	Aurora	Colorado	-104.797956	39.724686	green_space	16300 E 6th Ave	Hoops park	12.7	fair	introduced	0 to 15.24 cm	AuroraCO	NA	NA	NA	NA	NA	NA	NA	NA	NA	NA	NA
17215EBROWCIR-03-RP01	9/20/2011	inventory_date	Green ash	Fraxinus pennsylvanica	Aurora	Colorado	-104.7868726	39.66492346	built_environment	17215 E Brown Cir	NA	35.56	fair	introduced	30.48 to 45.72 cm	AuroraCO	NA	NA	NA	NA	NA	NA	NA	NA	NA	NA	NA
HAVA-PK-017	7/22/2008	inventory_date	Norway maple	Acer platanoides	Aurora	Colorado	-104.863566	39.731506	green_space	10600 E 11th Ave	Havana park	43.18	fair	introduced	30.48 to 45.72 cm	AuroraCO	NA	NA	NA	NA	NA	NA	NA	NA	NA	NA	NA
3750SOURAWAY-02	12/27/2000	inventory_date	Shademaster honeylocust	Gleditsia triacanthos	Aurora	Colorado	-104.7921399	39.64858785	built_environment	3750 S Ouray Way	NA	40.64	fair	introduced	30.48 to 45.72 cm	AuroraCO	NA	NA	NA	NA	NA	NA	NA	NA	NA	NA	NA
EXPO-PK-008	6/9/2008	inventory_date	Green ash	Fraxinus pennsylvanica	Aurora	Colorado	-104.856338	39.703918	green_space	10955 E Exposition Ave	Expo park	9.398	fair	introduced	0 to 15.24 cm	AuroraCO	NA	NA	NA	NA	NA	NA	NA	NA	NA	NA	NA
ANCH-PK-099	9/4/2008	inventory_date	Crabapple	Malus	Aurora	Colorado	-104.676328	39.592297	green_space	6855 S Robertsdale Way	Anchor point park	5.08	good	no_info	0 to 15.24 cm	AuroraCO	NA	NA	NA	NA	NA	NA	NA	NA	NA	NA	NA
LOWR-PK-015	7/23/2008	inventory_date	White ash	Fraxinus americana	Aurora	Colorado	-104.88003	39.731505	green_space	1001 N Dayton St	Lowry park	10.16	dead	introduced	0 to 15.24 cm	AuroraCO	NA	NA	NA	NA	NA	NA	NA	NA	NA	NA	NA
WHEE-PK-081	7/1/2008	inventory_date	Linden	Tilia	Aurora	Colorado	-104.809224	39.671375	green_space	2500 S Wheel Park Cir	Wheel park	10.16	good	no_info	0 to 15.24 cm	AuroraCO	NA	NA	NA	NA	NA	NA	NA	NA	NA	NA	NA
MISS-PK-040	8/6/2008	inventory_date	Linden	Tilia	Aurora	Colorado	-104.797586	39.645133	green_space	3999 S Mission Pkwy	Mission viejo park	30.48	fair	no_info	15.24 to 30.48 cm	AuroraCO	NA	NA	NA	NA	NA	NA	NA	NA	NA	NA	NA
ROCK-PK-212	6/12/2008	inventory_date	Bradford pear	Pyrus calleryana	Aurora	Colorado	-104.797805	39.696343	green_space	16200 E Mississippi Ave	Rocky ridge park	11.43	good	introduced	0 to 15.24 cm	AuroraCO	NA	NA	NA	NA	NA	NA	NA	NA	NA	NA	NA
HIHO-PK-114	8/22/2008	inventory_date	Chanticleer pear	Pyrus calleryana	Aurora	Colorado	-104.7759235	39.69197592	green_space	1400 S Uravan St	Highland hollows park	22.86	fair	introduced	15.24 to 30.48 cm	AuroraCO	NA	NA	NA	NA	NA	NA	NA	NA	NA	NA	NA
EXPO-PK-323	6/10/2008	inventory_date	Plains cottonwood	Populus sargentii	Aurora	Colorado	-104.860202	39.707178	green_space	10955 E Exposition Ave	Expo park	21.59	good	no_info	15.24 to 30.48 cm	AuroraCO	NA	NA	NA	NA	NA	NA	NA	NA	NA	NA	NA
SPEN-PK-034	6/4/2008	inventory_date	Pinyon pine	Pinus edulis	Aurora	Colorado	-104.860852	39.742161	green_space	11008 E 17th Ave	Spencer garrett park	15.24	poor	naturally_occurring	0 to 15.24 cm	AuroraCO	NA	NA	NA	NA	NA	NA	NA	NA	NA	NA	NA
ANCH-PK-130	9/4/2008	inventory_date	Lanceleaf cottonwood	Populus acuminata	Aurora	Colorado	-104.675859	39.59248	green_space	6855 S Robertsdale Way	Anchor point park	7.62	fair	naturally_occurring	0 to 15.24 cm	AuroraCO	NA	NA	NA	NA	NA	NA	NA	NA	NA	NA	NA
GENE-PK-262	7/23/2008	inventory_date	Hackberry	Celtis occidentalis	Aurora	Colorado	-104.846481	39.742135	green_space	1561 N Quentin St	Generals park	3.81	fair	introduced	0 to 15.24 cm	AuroraCO	NA	NA	NA	NA	NA	NA	NA	NA	NA	NA	NA
HORS-PK-013	6/16/2008	inventory_date	Silver maple	Acer saccharinum	Aurora	Colorado	-104.800207	39.678702	green_space	2125 S Kittredge Way	Horseshoe park	30.48	poor	introduced	15.24 to 30.48 cm	AuroraCO	NA	NA	NA	NA	NA	NA	NA	NA	NA	NA	NA
11509ECOLODR-03	1/23/2004	inventory_date	Hackberry	Celtis occidentalis	Aurora	Colorado	-104.8546506	39.68415373	built_environment	11509 E Colorado Dr	NA	40.64	fair	introduced	30.48 to 45.72 cm	AuroraCO	NA	NA	NA	NA	NA	NA	NA	NA	NA	NA	NA
LOWR-PK-025	7/23/2008	inventory_date	White ash	Fraxinus americana	Aurora	Colorado	-104.879193	39.731724	green_space	1001 N Dayton St	Lowry park	10.16	fair	introduced	0 to 15.24 cm	AuroraCO	NA	NA	NA	NA	NA	NA	NA	NA	NA	NA	NA
3192NTROYST-02	1/1/1970	inventory_date	Shademaster honeylocust	Gleditsia triacanthos	Aurora	Colorado	-104.8390031	39.76088232	built_environment	3192 N Troy St	NA	50.8	good	introduced	45.72 to 60.96 cm	AuroraCO	NA	NA	NA	NA	NA	NA	NA	NA	NA	NA	NA
3690SJOPLST-S1	12/15/2000	inventory_date	American linden	Tilia americana	Aurora	Colorado	-104.8043848	39.64921527	built_environment	3690 S Joplin St	NA	38.1	fair	introduced	30.48 to 45.72 cm	AuroraCO	NA	NA	NA	NA	NA	NA	NA	NA	NA	NA	NA
HILL-PK-029	8/29/2008	inventory_date	Linden	Tilia	Aurora	Colorado	-104.7862551	39.65471728	green_space	3242 S Richfield St	Hilltop park	25.4	fair	no_info	15.24 to 30.48 cm	AuroraCO	NA	NA	NA	NA	NA	NA	NA	NA	NA	NA	NA
SOCC-PK-026	8/20/2008	inventory_date	Austrian pine	Pinus nigra	Aurora	Colorado	-104.754137	39.653461	green_space	20101 E Hampden Ave	Soccer skills area	7.62	good	introduced	0 to 15.24 cm	AuroraCO	NA	NA	NA	NA	NA	NA	NA	NA	NA	NA	NA
13NLANSST-01	3/11/2002	inventory_date	Norway maple	Acer platanoides	Aurora	Colorado	-104.8607498	39.71550342	built_environment	13 N Lansing St	NA	30.48	fair	introduced	15.24 to 30.48 cm	AuroraCO	NA	NA	NA	NA	NA	NA	NA	NA	NA	NA	NA
MISS-PK-022	8/7/2008	inventory_date	Linden	Tilia	Aurora	Colorado	-104.7978046	39.64458305	green_space	3999 S Mission Pkwy	Mission viejo park	40.64	fair	no_info	30.48 to 45.72 cm	AuroraCO	NA	NA	NA	NA	NA	NA	NA	NA	NA	NA	NA
ANCH-PK-113	9/5/2008	inventory_date	Lanceleaf cottonwood	Populus acuminata	Aurora	Colorado	-104.677257	39.592387	green_space	6855 S Robertsdale Way	Anchor point park	6.35	good	naturally_occurring	0 to 15.24 cm	AuroraCO	NA	NA	NA	NA	NA	NA	NA	NA	NA	NA	NA
PEOR-PK-051	9/4/2008	inventory_date	Northern red oak	Quercus rubra	Aurora	Colorado	-104.842901	39.692286	green_space	12401 E Florida Ave	Peoria hills park	33.02	fair	introduced	30.48 to 45.72 cm	AuroraCO	NA	NA	NA	NA	NA	NA	NA	NA	NA	NA	NA
ANCH-PK-138	9/4/2008	inventory_date	Cottonwood	Populus	Aurora	Colorado	-104.676194	39.59253	green_space	6855 S Robertsdale Way	Anchor point park	8.89	good	no_info	0 to 15.24 cm	AuroraCO	NA	NA	NA	NA	NA	NA	NA	NA	NA	NA	NA
HOOP-PK-021	8/4/2008	inventory_date	Cottonwood	Populus	Aurora	Colorado	-104.79815	39.724701	green_space	16300 E 6th Ave	Hoops park	2.54	fair	no_info	0 to 15.24 cm	AuroraCO	NA	NA	NA	NA	NA	NA	NA	NA	NA	NA	NA
COGR-PK-195	3/20/2009	inventory_date	Cottonwood	Populus	Aurora	Colorado	-104.747987	39.65681155	green_space	NA	The conservatory greenbelt	7.62	good	no_info	0 to 15.24 cm	AuroraCO	NA	NA	NA	NA	NA	NA	NA	NA	NA	NA	NA
SPEN-PK-037	6/4/2008	inventory_date	Hackberry	Celtis occidentalis	Aurora	Colorado	-104.8605	39.742181	green_space	11008 E 17th Ave	Spencer garrett park	25.4	fair	introduced	15.24 to 30.48 cm	AuroraCO	NA	NA	NA	NA	NA	NA	NA	NA	NA	NA	NA
GENE-PK-261	7/23/2008	inventory_date	Blue spruce	Picea pungens	Aurora	Colorado	-104.846193	39.742128	green_space	1561 N Quentin St	Generals park	40.64	fair	naturally_occurring	30.48 to 45.72 cm	AuroraCO	NA	NA	NA	NA	NA	NA	NA	NA	NA	NA	NA
HOOP-PK-016	8/4/2008	inventory_date	Honeylocust	Gleditsia triacanthos	Aurora	Colorado	-104.798545	39.724689	green_space	16300 E 6th Ave	Hoops park	5.08	fair	introduced	0 to 15.24 cm	AuroraCO	NA	NA	NA	NA	NA	NA	NA	NA	NA	NA	NA
318NMOLIST-04	2/25/2010	inventory_date	Green ash	Fraxinus pennsylvanica	Aurora	Colorado	-104.856897	39.72059344	green_space	318 N Moline St	NA	55.88	fair	introduced	45.72 to 60.96 cm	AuroraCO	NA	NA	NA	NA	NA	NA	NA	NA	NA	NA	NA
CENT-PK-108	8/5/2008	inventory_date	Pinyon pine	Pinus edulis	Aurora	Colorado	-104.794163	39.703478	green_space	16298 E Exposition Dr	Centrepointe park	17.78	fair	naturally_occurring	15.24 to 30.48 cm	AuroraCO	NA	NA	NA	NA	NA	NA	NA	NA	NA	NA	NA
12830E13THPL-02	1/1/1970	inventory_date	Shademaster honeylocust	Gleditsia triacanthos	Aurora	Colorado	-104.8396721	39.73688311	built_environment	12830 E 13th Pl	NA	58.42	fair	introduced	45.72 to 60.96 cm	AuroraCO	NA	NA	NA	NA	NA	NA	NA	NA	NA	NA	NA
COGR-PK-202	3/20/2009	inventory_date	Austrian pine	Pinus nigra	Aurora	Colorado	-104.748029	39.65705455	green_space	NA	The conservatory greenbelt	15.24	fair	introduced	0 to 15.24 cm	AuroraCO	NA	NA	NA	NA	NA	NA	NA	NA	NA	NA	NA
MHILLS-GC-006	9/14/2011	inventory_date	Ponderosa pine	Pinus ponderosa	Aurora	Colorado	-104.8284015	39.64939527	green_space	3609 S Dawson St	Meadow hills golf course	25.4	fair	naturally_occurring	15.24 to 30.48 cm	AuroraCO	NA	NA	NA	NA	NA	NA	NA	NA	NA	NA	NA
UTAH-PK-195	7/14/2008	inventory_date	Pinyon pine	Pinus edulis	Aurora	Colorado	-104.8447621	39.68361629	green_space	1800 S Peoria St	Utah park	12.7	fair	naturally_occurring	0 to 15.24 cm	AuroraCO	NA	NA	NA	NA	NA	NA	NA	NA	NA	NA	NA
SPOR-PK-0178	9/10/2008	inventory_date	Linden	Tilia	Aurora	Colorado	-104.754134	39.730895	green_space	19300 E Colfax Ave	Sports park	20.32	fair	no_info	15.24 to 30.48 cm	AuroraCO	NA	NA	NA	NA	NA	NA	NA	NA	NA	NA	NA
TRIA-PK-015	7/31/2008	inventory_date	Linden	Tilia	Aurora	Colorado	-104.758255	39.741644	green_space	1600 N Espana St	Triangle park	7.62	fair	no_info	0 to 15.24 cm	AuroraCO	NA	NA	NA	NA	NA	NA	NA	NA	NA	NA	NA
GENE-PK-267	7/23/2008	inventory_date	Blue spruce	Picea pungens	Aurora	Colorado	-104.846755	39.742184	green_space	1561 N Quentin St	Generals park	15.24	good	naturally_occurring	0 to 15.24 cm	AuroraCO	NA	NA	NA	NA	NA	NA	NA	NA	NA	NA	NA
3712SHELEWAY-01	12/15/2000	inventory_date	Shademaster honeylocust	Gleditsia triacanthos	Aurora	Colorado	-104.8088201	39.64869466	built_environment	3712 S Helena Way	NA	45.72	fair	introduced	30.48 to 45.72 cm	AuroraCO	NA	NA	NA	NA	NA	NA	NA	NA	NA	NA	NA
COGR-PK-254	3/24/2009	inventory_date	Swamp white oak	Quercus bicolor	Aurora	Colorado	-104.7444771	39.65573755	green_space	NA	The conservatory greenbelt	7.62	good	introduced	0 to 15.24 cm	AuroraCO	NA	NA	NA	NA	NA	NA	NA	NA	NA	NA	NA
3199NTUCSST-S1	1/1/1970	inventory_date	American linden	Tilia americana	Aurora	Colorado	-104.8385597	39.7606501	built_environment	3199 N Tucson St	NA	71.12	fair	introduced	60.96 to 76.2 cm	AuroraCO	NA	NA	NA	NA	NA	NA	NA	NA	NA	NA	NA
MISS-PK-025	8/7/2008	inventory_date	Norway maple	Acer platanoides	Aurora	Colorado	-104.7968724	39.64470537	green_space	3999 S Mission Pkwy	Mission viejo park	38.1	fair	introduced	30.48 to 45.72 cm	AuroraCO	NA	NA	NA	NA	NA	NA	NA	NA	NA	NA	NA
1657SIRONST-03	1/22/2004	inventory_date	Shademaster honeylocust	Gleditsia triacanthos	Aurora	Colorado	-104.8631201	39.6864884	built_environment	1657 S Ironton St	NA	55.88	fair	introduced	45.72 to 60.96 cm	AuroraCO	NA	NA	NA	NA	NA	NA	NA	NA	NA	NA	NA
EXPO-PK-076	6/9/2008	inventory_date	Hackberry	Celtis occidentalis	Aurora	Colorado	-104.856686	39.703999	green_space	10955 E Exposition Ave	Expo park	17.78	fair	introduced	15.24 to 30.48 cm	AuroraCO	NA	NA	NA	NA	NA	NA	NA	NA	NA	NA	NA
ROCK-PK-204	6/12/2008	inventory_date	Bradford pear	Pyrus calleryana	Aurora	Colorado	-104.7978	39.696282	green_space	16200 E Mississippi Ave	Rocky ridge park	10.16	good	introduced	0 to 15.24 cm	AuroraCO	NA	NA	NA	NA	NA	NA	NA	NA	NA	NA	NA
3683SFLANST-04	12/9/2004	inventory_date	European/swedish aspen	Populus tremula	Aurora	Colorado	-104.7587598	39.64913047	green_space	3683 S Flanders St	NA	15.24	dead	introduced	0 to 15.24 cm	AuroraCO	NA	NA	NA	NA	NA	NA	NA	NA	NA	NA	NA
UTAH-PK-464	7/11/2008	inventory_date	Blue spruce	Picea pungens	Aurora	Colorado	-104.8434298	39.68582288	green_space	1800 S Peoria St	Utah park	17.78	fair	naturally_occurring	15.24 to 30.48 cm	AuroraCO	NA	NA	NA	NA	NA	NA	NA	NA	NA	NA	NA
UTAH-PK-470	7/11/2008	inventory_date	Honeylocust	Gleditsia triacanthos	Aurora	Colorado	-104.8434511	39.68595944	green_space	1800 S Peoria St	Utah park	33.02	fair	introduced	30.48 to 45.72 cm	AuroraCO	NA	NA	NA	NA	NA	NA	NA	NA	NA	NA	NA
LOWR-PK-177	7/23/2008	inventory_date	Norway maple	Acer platanoides	Aurora	Colorado	-104.875638	39.731642	green_space	1001 N Dayton St	Lowry park	10.16	good	introduced	0 to 15.24 cm	AuroraCO	NA	NA	NA	NA	NA	NA	NA	NA	NA	NA	NA
HAVA-PK-005	7/22/2008	inventory_date	Green ash	Fraxinus pennsylvanica	Aurora	Colorado	-104.863147	39.731578	green_space	10600 E 11th Ave	Havana park	91.44	poor	introduced	more than 76.2 cm	AuroraCO	NA	NA	NA	NA	NA	NA	NA	NA	NA	NA	NA
CITYCEN-PK-083	6/3/2008	inventory_date	Chokecherry	Prunus virginiana	Aurora	Colorado	-104.8172816	39.71249887	green_space	14701 E Alameda Ave	City center park	7.62	fair	naturally_occurring	0 to 15.24 cm	AuroraCO	NA	NA	NA	NA	NA	NA	NA	NA	NA	NA	NA
1599SJOLIST-03	1/22/2004	inventory_date	Shademaster honeylocust	Gleditsia triacanthos	Aurora	Colorado	-104.8610914	39.68670615	built_environment	1599 S Joliet St	NA	50.8	good	introduced	45.72 to 60.96 cm	AuroraCO	NA	NA	NA	NA	NA	NA	NA	NA	NA	NA	NA
12200E31STAVE-S2	1/1/1970	inventory_date	Hackberry	Celtis occidentalis	Aurora	Colorado	-104.8456448	39.75971974	built_environment	12200 E 31St Ave	NA	50.8	fair	introduced	45.72 to 60.96 cm	AuroraCO	NA	NA	NA	NA	NA	NA	NA	NA	NA	NA	NA
ROCK-PK-196	6/12/2008	inventory_date	Blue spruce	Picea pungens	Aurora	Colorado	-104.799435	39.696243	green_space	16200 E Mississippi Ave	Rocky ridge park	33.02	good	naturally_occurring	30.48 to 45.72 cm	AuroraCO	NA	NA	NA	NA	NA	NA	NA	NA	NA	NA	NA
12097ECOLOPL-01	2/2/2004	inventory_date	Hackberry	Celtis occidentalis	Aurora	Colorado	-104.84738	39.68423433	built_environment	12097 E Colorado Pl	NA	55.88	fair	introduced	45.72 to 60.96 cm	AuroraCO	NA	NA	NA	NA	NA	NA	NA	NA	NA	NA	NA
21NLIMAST-04	3/11/2002	inventory_date	Shademaster honeylocust	Gleditsia triacanthos	Aurora	Colorado	-104.8597268	39.71585917	built_environment	21 N Lima St	NA	48.26	fair	introduced	45.72 to 60.96 cm	AuroraCO	NA	NA	NA	NA	NA	NA	NA	NA	NA	NA	NA
3758SOLATCIR-01	12/28/2000	inventory_date	Newport plum	Prunus cerasifera	Aurora	Colorado	-104.7928987	39.64835727	built_environment	3758 S Olathe Cir	NA	12.7	poor	introduced	0 to 15.24 cm	AuroraCO	NA	NA	NA	NA	NA	NA	NA	NA	NA	NA	NA
12430E31STAVE-02	1/1/1970	inventory_date	Norway maple	Acer platanoides	Aurora	Colorado	-104.8433676	39.7598358	built_environment	12430 E 31St Ave	NA	35.56	fair	introduced	30.48 to 45.72 cm	AuroraCO	NA	NA	NA	NA	NA	NA	NA	NA	NA	NA	NA
HORS-PK-011	6/16/2008	inventory_date	Silver maple	Acer saccharinum	Aurora	Colorado	-104.8003	39.678682	green_space	2125 S Kittredge Way	Horseshoe park	35.56	fair	introduced	30.48 to 45.72 cm	AuroraCO	NA	NA	NA	NA	NA	NA	NA	NA	NA	NA	NA
SPEN-PK-014	6/4/2008	inventory_date	Green ash	Fraxinus pennsylvanica	Aurora	Colorado	-104.860142	39.742178	green_space	11008 E 17th Ave	Spencer garrett park	38.1	fair	introduced	30.48 to 45.72 cm	AuroraCO	NA	NA	NA	NA	NA	NA	NA	NA	NA	NA	NA
TRIA-PK-010	7/31/2008	inventory_date	Linden	Tilia	Aurora	Colorado	-104.758192	39.741587	green_space	1600 N Espana St	Triangle park	7.62	fair	no_info	0 to 15.24 cm	AuroraCO	NA	NA	NA	NA	NA	NA	NA	NA	NA	NA	NA
MISS-PK-034	8/6/2008	inventory_date	Red sunset maple	Acer rubrum	Aurora	Colorado	-104.797348	39.64502048	green_space	3999 S Mission Pkwy	Mission viejo park	17.78	poor	introduced	15.24 to 30.48 cm	AuroraCO	NA	NA	NA	NA	NA	NA	NA	NA	NA	NA	NA
WAGO-PK-024	6/23/2008	inventory_date	Pinyon pine	Pinus edulis	Aurora	Colorado	-104.7960415	39.6312271	green_space	16550 E Pheasant Run Pkwy	Wagon trail park	35.56	fair	naturally_occurring	30.48 to 45.72 cm	AuroraCO	NA	NA	NA	NA	NA	NA	NA	NA	NA	NA	NA
1668SOAKLST-01	1/27/2004	inventory_date	Northern red oak	Quercus rubra	Aurora	Colorado	-104.8506246	39.68645011	built_environment	1668 S Oakland St	NA	60.96	good	introduced	45.72 to 60.96 cm	AuroraCO	NA	NA	NA	NA	NA	NA	NA	NA	NA	NA	NA
12564E31STAVE-03	1/1/1970	inventory_date	Siberian elm	Ulmus pumila	Aurora	Colorado	-104.8417126	39.75967023	green_space	12564 E 31St Ave	NA	33.02	poor	introduced	30.48 to 45.72 cm	AuroraCO	NA	NA	NA	NA	NA	NA	NA	NA	NA	NA	NA
LOWR-PK-164	7/22/2008	inventory_date	Littleleaf linden	Tilia cordata	Aurora	Colorado	-104.876496	39.73149	green_space	1001 N Dayton St	Lowry park	12.7	fair	introduced	0 to 15.24 cm	AuroraCO	NA	NA	NA	NA	NA	NA	NA	NA	NA	NA	NA
LOWR-PK-018	7/23/2008	inventory_date	White ash	Fraxinus americana	Aurora	Colorado	-104.880073	39.731587	green_space	1001 N Dayton St	Lowry park	17.78	fair	introduced	15.24 to 30.48 cm	AuroraCO	NA	NA	NA	NA	NA	NA	NA	NA	NA	NA	NA
VILL-PK-010	8/8/2008	inventory_date	Austrian/ponderosa pine	NA	Aurora	Colorado	-104.81311	39.692116	green_space	1300 S Chambers Cir	Village green park	45.72	fair	no_info	30.48 to 45.72 cm	AuroraCO	NA	NA	NA	NA	NA	NA	NA	NA	NA	NA	NA
HIHO-PK-033	8/21/2008	inventory_date	Blue spruce	Picea pungens	Aurora	Colorado	-104.778241	39.69027	green_space	1400 S Uravan St	Highland hollows park	35.56	good	naturally_occurring	30.48 to 45.72 cm	AuroraCO	NA	NA	NA	NA	NA	NA	NA	NA	NA	NA	NA
ANCH-PK-145	9/4/2008	inventory_date	Cottonwood	Populus	Aurora	Colorado	-104.6760975	39.59265207	green_space	6855 S Robertsdale Way	Anchor point park	7.62	fair	no_info	0 to 15.24 cm	AuroraCO	NA	NA	NA	NA	NA	NA	NA	NA	NA	NA	NA
3090NSCRAST-04	1/1/1970	inventory_date	American elm	Ulmus americana	Aurora	Colorado	-104.8411881	39.75955292	built_environment	3090 N Scranton St	NA	60.96	fair	introduced	45.72 to 60.96 cm	AuroraCO	NA	NA	NA	NA	NA	NA	NA	NA	NA	NA	NA
12516E31STAVE-01	1/1/1970	inventory_date	Silver maple	Acer saccharinum	Aurora	Colorado	-104.8424852	39.7597479	built_environment	12516 E 31St Ave	NA	88.9	fair	introduced	more than 76.2 cm	AuroraCO	NA	NA	NA	NA	NA	NA	NA	NA	NA	NA	NA
16066ELEHICIR-03	1/9/2001	inventory_date	Silver maple	Acer saccharinum	Aurora	Colorado	-104.7991167	39.6487471	built_environment	16066 E Lehigh Cir	NA	53.34	fair	introduced	45.72 to 60.96 cm	AuroraCO	NA	NA	NA	NA	NA	NA	NA	NA	NA	NA	NA
WHEE-PK-077	7/1/2008	inventory_date	Littleleaf linden	Tilia cordata	Aurora	Colorado	-104.809135	39.671263	green_space	2500 S Wheel Park Cir	Wheel park	12.7	fair	introduced	0 to 15.24 cm	AuroraCO	NA	NA	NA	NA	NA	NA	NA	NA	NA	NA	NA
12755E30THAVE-03	1/1/1970	inventory_date	Shademaster honeylocust	Gleditsia triacanthos	Aurora	Colorado	-104.8404798	39.75891593	built_environment	12755 E 30th Ave	NA	55.88	fair	introduced	45.72 to 60.96 cm	AuroraCO	NA	NA	NA	NA	NA	NA	NA	NA	NA	NA	NA
ROCK-PK-223	6/12/2008	inventory_date	Autumn blaze maple	Acer freemanii	Aurora	Colorado	-104.797487	39.696412	green_space	16200 E Mississippi Ave	Rocky ridge park	10.16	poor	introduced	0 to 15.24 cm	AuroraCO	NA	NA	NA	NA	NA	NA	NA	NA	NA	NA	NA
3132NSCRAST-04	1/1/1970	inventory_date	American elm	Ulmus americana	Aurora	Colorado	-104.8406746	39.76071862	built_environment	3132 N Scranton St	NA	68.58	fair	introduced	60.96 to 76.2 cm	AuroraCO	NA	NA	NA	NA	NA	NA	NA	NA	NA	NA	NA
3100NREVEST-S3	1/1/1970	inventory_date	Hackberry	Celtis occidentalis	Aurora	Colorado	-104.8425089	39.7606725	built_environment	3100 N Revere St	NA	50.8	fair	introduced	45.72 to 60.96 cm	AuroraCO	NA	NA	NA	NA	NA	NA	NA	NA	NA	NA	NA
1768SNILECT-03	1/23/2004	inventory_date	Northern red oak	Quercus rubra	Aurora	Colorado	-104.8531999	39.68445856	built_environment	1768 S Nile Ct	NA	38.1	good	introduced	30.48 to 45.72 cm	AuroraCO	NA	NA	NA	NA	NA	NA	NA	NA	NA	NA	NA
HOOP-PK-031	8/4/2008	inventory_date	Willow	Salix	Aurora	Colorado	-104.798129	39.724761	green_space	16300 E 6th Ave	Hoops park	6.35	fair	no_info	0 to 15.24 cm	AuroraCO	NA	NA	NA	NA	NA	NA	NA	NA	NA	NA	NA
3197SPAGOST-03	9/21/2011	inventory_date	Bigtooth/wasatch maple	Acer grandidentatum	Aurora	Colorado	-104.7896527	39.65814132	green_space	3197 S Pagosa St	NA	10.16	fair	naturally_occurring	0 to 15.24 cm	AuroraCO	NA	NA	NA	NA	NA	NA	NA	NA	NA	NA	NA
SPOR-PK-0562	9/8/2008	inventory_date	Cottonwood	Populus	Aurora	Colorado	-104.7593821	39.73530848	green_space	19300 E Colfax Ave	Sports park	66.04	fair	no_info	60.96 to 76.2 cm	AuroraCO	NA	NA	NA	NA	NA	NA	NA	NA	NA	NA	NA
SPOR-PK-0546	9/10/2008	inventory_date	Cottonwood	Populus	Aurora	Colorado	-104.757829	39.73522	green_space	19300 E Colfax Ave	Sports park	25.4	fair	no_info	15.24 to 30.48 cm	AuroraCO	NA	NA	NA	NA	NA	NA	NA	NA	NA	NA	NA
ROCK-PK-043	6/12/2008	inventory_date	Bur oak	Quercus macrocarpa	Aurora	Colorado	-104.7992956	39.69584046	green_space	16200 E Mississippi Ave	Rocky ridge park	17.78	fair	introduced	15.24 to 30.48 cm	AuroraCO	NA	NA	NA	NA	NA	NA	NA	NA	NA	NA	NA
16032ELOYODR-04	1/9/2001	inventory_date	Silver maple	Acer saccharinum	Aurora	Colorado	-104.8004302	39.64844086	built_environment	16032 E Loyola Dr	NA	40.64	fair	introduced	30.48 to 45.72 cm	AuroraCO	NA	NA	NA	NA	NA	NA	NA	NA	NA	NA	NA
SOCC-PK-032	8/20/2008	inventory_date	Rocky mountain juniper	Juniperus scopulorum	Aurora	Colorado	-104.754168	39.653509	green_space	20101 E Hampden Ave	Soccer skills area	5.08	good	naturally_occurring	0 to 15.24 cm	AuroraCO	NA	NA	NA	NA	NA	NA	NA	NA	NA	NA	NA
MURP-GB-005	1/8/2009	inventory_date	Ponderosa pine	Pinus ponderosa	Aurora	Colorado	-104.695587	39.598655	green_space	NA	Murphy creek greenway	25.4	fair	naturally_occurring	15.24 to 30.48 cm	AuroraCO	NA	NA	NA	NA	NA	NA	NA	NA	NA	NA	NA
3696SHALIWAY-S4	12/14/2004	inventory_date	Red sunset maple	Acer rubrum	Aurora	Colorado	-104.7555897	39.64908266	green_space	3696 S Halifax Way	NA	30.48	fair	introduced	15.24 to 30.48 cm	AuroraCO	NA	NA	NA	NA	NA	NA	NA	NA	NA	NA	NA
MHILLS-GC-002	9/14/2011	inventory_date	Pinyon pine	Pinus edulis	Aurora	Colorado	-104.8284103	39.64883745	green_space	3609 S Dawson St	Meadow hills golf course	25.4	fair	naturally_occurring	15.24 to 30.48 cm	AuroraCO	NA	NA	NA	NA	NA	NA	NA	NA	NA	NA	NA
3688SJASPST-04	12/15/2000	inventory_date	Shademaster honeylocust	Gleditsia triacanthos	Aurora	Colorado	-104.8057425	39.64905589	built_environment	3688 S Jasper St	NA	43.18	fair	introduced	30.48 to 45.72 cm	AuroraCO	NA	NA	NA	NA	NA	NA	NA	NA	NA	NA	NA
3611SOURACIR-01	12/19/2000	inventory_date	American linden	Tilia americana	Aurora	Colorado	-104.7920197	39.6509963	built_environment	3611 S Ouray Cir	NA	101.6	fair	introduced	more than 76.2 cm	AuroraCO	NA	NA	NA	NA	NA	NA	NA	NA	NA	NA	NA
12275E30THAVE-01	1/1/1970	inventory_date	Shademaster honeylocust	Gleditsia triacanthos	Aurora	Colorado	-104.8447935	39.75926582	built_environment	12275 E 30th Ave	NA	71.12	good	introduced	60.96 to 76.2 cm	AuroraCO	NA	NA	NA	NA	NA	NA	NA	NA	NA	NA	NA
PEOR-PK-034	9/4/2008	inventory_date	Austrian/ponderosa pine	NA	Aurora	Colorado	-104.843858	39.690753	green_space	12401 E Florida Ave	Peoria hills park	35.56	good	no_info	30.48 to 45.72 cm	AuroraCO	NA	NA	NA	NA	NA	NA	NA	NA	NA	NA	NA
MURP-GB-002	1/7/2009	inventory_date	Austrian pine	Pinus nigra	Aurora	Colorado	-104.695537	39.597073	green_space	NA	Murphy creek greenway	22.86	fair	introduced	15.24 to 30.48 cm	AuroraCO	NA	NA	NA	NA	NA	NA	NA	NA	NA	NA	NA
1399NREVEST-01	1/1/1970	inventory_date	American linden	Tilia americana	Aurora	Colorado	-104.8432876	39.73873799	green_space	1399 N Revere St	NA	38.1	poor	introduced	30.48 to 45.72 cm	AuroraCO	NA	NA	NA	NA	NA	NA	NA	NA	NA	NA	NA
SOCC-PK-037	8/20/2008	inventory_date	Rocky mountain juniper	Juniperus scopulorum	Aurora	Colorado	-104.754149	39.653554	green_space	20101 E Hampden Ave	Soccer skills area	5.08	good	naturally_occurring	0 to 15.24 cm	AuroraCO	NA	NA	NA	NA	NA	NA	NA	NA	NA	NA	NA
APPA-PK-045	9/4/2008	inventory_date	Chanticleer pear	Pyrus calleryana	Aurora	Colorado	-104.706911	39.615764	green_space	5575 S De Gaulle St	Appaloosa park	7.62	fair	introduced	0 to 15.24 cm	AuroraCO	NA	NA	NA	NA	NA	NA	NA	NA	NA	NA	NA
SUNR-PK-058	8/19/2008	inventory_date	Other fruit	NA	Aurora	Colorado	-104.755794	39.644442	green_space	3960 S Genoa Way	Sunrise park	2.54	fair	no_info	0 to 15.24 cm	AuroraCO	NA	NA	NA	NA	NA	NA	NA	NA	NA	NA	NA
3108NQUENST-03	1/1/1970	inventory_date	Shademaster honeylocust	Gleditsia triacanthos	Aurora	Colorado	-104.8446556	39.76036022	built_environment	3108 N Quentin St	NA	63.5	poor	introduced	60.96 to 76.2 cm	AuroraCO	NA	NA	NA	NA	NA	NA	NA	NA	NA	NA	NA
ROCK-PK-193	6/12/2008	inventory_date	Blue spruce	Picea pungens	Aurora	Colorado	-104.799166	39.696188	green_space	16200 E Mississippi Ave	Rocky ridge park	30.48	fair	naturally_occurring	15.24 to 30.48 cm	AuroraCO	NA	NA	NA	NA	NA	NA	NA	NA	NA	NA	NA
SPOR-PK-0570	9/8/2008	inventory_date	Crabapple	Malus	Aurora	Colorado	-104.759202	39.735348	green_space	19300 E Colfax Ave	Sports park	17.78	fair	no_info	15.24 to 30.48 cm	AuroraCO	NA	NA	NA	NA	NA	NA	NA	NA	NA	NA	NA
EXPO-PK-049	6/9/2008	inventory_date	Linden	Tilia	Aurora	Colorado	-104.8593532	39.70400454	green_space	10955 E Exposition Ave	Expo park	30.48	poor	no_info	15.24 to 30.48 cm	AuroraCO	NA	NA	NA	NA	NA	NA	NA	NA	NA	NA	NA
EXPO-PK-054	6/9/2008	inventory_date	Hackberry	Celtis occidentalis	Aurora	Colorado	-104.857366	39.703976	green_space	10955 E Exposition Ave	Expo park	6.35	fair	introduced	0 to 15.24 cm	AuroraCO	NA	NA	NA	NA	NA	NA	NA	NA	NA	NA	NA
SPOR-PK-0177	9/10/2008	inventory_date	Linden	Tilia	Aurora	Colorado	-104.7543393	39.73088363	green_space	19300 E Colfax Ave	Sports park	20.32	fair	no_info	15.24 to 30.48 cm	AuroraCO	NA	NA	NA	NA	NA	NA	NA	NA	NA	NA	NA
GENE-PK-266	7/23/2008	inventory_date	Crabapple	Malus	Aurora	Colorado	-104.846219	39.742168	green_space	1561 N Quentin St	Generals park	5.08	fair	no_info	0 to 15.24 cm	AuroraCO	NA	NA	NA	NA	NA	NA	NA	NA	NA	NA	NA
16003ELOYODR-01	1/9/2001	inventory_date	Silver maple	Acer saccharinum	Aurora	Colorado	-104.8012182	39.64844489	built_environment	16003 E Loyola Dr	NA	40.64	fair	introduced	30.48 to 45.72 cm	AuroraCO	NA	NA	NA	NA	NA	NA	NA	NA	NA	NA	NA
12493E30THAVE-04	1/1/1970	inventory_date	Shademaster honeylocust	Gleditsia triacanthos	Aurora	Colorado	-104.8429687	39.75915887	built_environment	12493 E 30th Ave	NA	60.96	fair	introduced	45.72 to 60.96 cm	AuroraCO	NA	NA	NA	NA	NA	NA	NA	NA	NA	NA	NA
MURP-GB-006	1/8/2009	inventory_date	Ponderosa pine	Pinus ponderosa	Aurora	Colorado	-104.695659	39.598693	green_space	NA	Murphy creek greenway	38.1	good	naturally_occurring	30.48 to 45.72 cm	AuroraCO	NA	NA	NA	NA	NA	NA	NA	NA	NA	NA	NA
ROCK-PK-195	6/12/2008	inventory_date	Austrian/ponderosa pine	NA	Aurora	Colorado	-104.799681	39.696202	green_space	16200 E Mississippi Ave	Rocky ridge park	33.02	fair	no_info	30.48 to 45.72 cm	AuroraCO	NA	NA	NA	NA	NA	NA	NA	NA	NA	NA	NA
3101NQUENST-S3	1/1/1970	inventory_date	Siberian elm	Ulmus pumila	Aurora	Colorado	-104.8451087	39.76005713	green_space	3101 N Quentin St	NA	30.48	fair	introduced	15.24 to 30.48 cm	AuroraCO	NA	NA	NA	NA	NA	NA	NA	NA	NA	NA	NA
12775E30THAVE-03	1/1/1970	inventory_date	Shademaster honeylocust	Gleditsia triacanthos	Aurora	Colorado	-104.8400181	39.75888133	built_environment	12775 E 30th Ave	NA	55.88	fair	introduced	45.72 to 60.96 cm	AuroraCO	NA	NA	NA	NA	NA	NA	NA	NA	NA	NA	NA
11356ECOLODR-01	1/23/2004	inventory_date	Hackberry	Celtis occidentalis	Aurora	Colorado	-104.8561773	39.68415644	built_environment	11356 E Colorado Dr	NA	38.1	fair	introduced	30.48 to 45.72 cm	AuroraCO	NA	NA	NA	NA	NA	NA	NA	NA	NA	NA	NA
WAGO-PK-019	6/23/2008	inventory_date	Silver maple	Acer saccharinum	Aurora	Colorado	-104.7942572	39.63043466	green_space	16550 E Pheasant Run Pkwy	Wagon trail park	53.34	fair	introduced	45.72 to 60.96 cm	AuroraCO	NA	NA	NA	NA	NA	NA	NA	NA	NA	NA	NA
ELDO-PK-017	8/28/2008	inventory_date	English oak	Quercus robur	Aurora	Colorado	-104.784293	39.661132	green_space	17206 E Brown Cir	Eldorado park	17.78	good	introduced	15.24 to 30.48 cm	AuroraCO	NA	NA	NA	NA	NA	NA	NA	NA	NA	NA	NA
HOOP-PK-041	8/4/2008	inventory_date	Thornless cockspur hawthorn	Crataegus crus-galli	Aurora	Colorado	-104.798217	39.724921	green_space	16300 E 6th Ave	Hoops park	3.81	fair	introduced	0 to 15.24 cm	AuroraCO	NA	NA	NA	NA	NA	NA	NA	NA	NA	NA	NA
HILL-PK-028	8/29/2008	inventory_date	Linden	Tilia	Aurora	Colorado	-104.7866964	39.65473162	green_space	3242 S Richfield St	Hilltop park	40.64	fair	no_info	30.48 to 45.72 cm	AuroraCO	NA	NA	NA	NA	NA	NA	NA	NA	NA	NA	NA
APPA-PK-049	9/4/2008	inventory_date	Chanticleer pear	Pyrus calleryana	Aurora	Colorado	-104.706842	39.61584	green_space	5575 S De Gaulle St	Appaloosa park	7.62	fair	introduced	0 to 15.24 cm	AuroraCO	NA	NA	NA	NA	NA	NA	NA	NA	NA	NA	NA
SPOR-PK-0582	9/10/2008	inventory_date	Crabapple	Malus	Aurora	Colorado	-104.758398	39.735403	green_space	19300 E Colfax Ave	Sports park	7.62	poor	no_info	0 to 15.24 cm	AuroraCO	NA	NA	NA	NA	NA	NA	NA	NA	NA	NA	NA
SPOR-PK-0574	9/8/2008	inventory_date	Radiant crabapple	Malus	Aurora	Colorado	-104.759318	39.735367	green_space	19300 E Colfax Ave	Sports park	17.78	fair	no_info	15.24 to 30.48 cm	AuroraCO	NA	NA	NA	NA	NA	NA	NA	NA	NA	NA	NA
LOWR-PK-021	7/23/2008	inventory_date	White ash	Fraxinus americana	Aurora	Colorado	-104.880087	39.731666	green_space	1001 N Dayton St	Lowry park	20.32	poor	introduced	15.24 to 30.48 cm	AuroraCO	NA	NA	NA	NA	NA	NA	NA	NA	NA	NA	NA
HAVA-PK-001	7/22/2008	inventory_date	Green ash	Fraxinus pennsylvanica	Aurora	Colorado	-104.8629829	39.73145142	green_space	10600 E 11th Ave	Havana park	35.56	poor	introduced	30.48 to 45.72 cm	AuroraCO	NA	NA	NA	NA	NA	NA	NA	NA	NA	NA	NA
SPEN-PK-050	6/4/2008	inventory_date	Hackberry	Celtis occidentalis	Aurora	Colorado	-104.859442	39.742526	green_space	11008 E 17th Ave	Spencer garrett park	35.56	poor	introduced	30.48 to 45.72 cm	AuroraCO	NA	NA	NA	NA	NA	NA	NA	NA	NA	NA	NA
EXPO-PK-345	6/10/2008	inventory_date	Cottonwood	Populus	Aurora	Colorado	-104.860213	39.707917	green_space	10955 E Exposition Ave	Expo park	17.78	fair	no_info	15.24 to 30.48 cm	AuroraCO	NA	NA	NA	NA	NA	NA	NA	NA	NA	NA	NA
1635SKENTWAY-03	1/22/2004	inventory_date	American linden	Tilia americana	Aurora	Colorado	-104.8599462	39.68640269	built_environment	1635 S Kenton Way	NA	50.8	poor	introduced	45.72 to 60.96 cm	AuroraCO	NA	NA	NA	NA	NA	NA	NA	NA	NA	NA	NA
COGR-PK-226	3/23/2009	inventory_date	Austrian pine	Pinus nigra	Aurora	Colorado	-104.7430341	39.65438855	green_space	NA	The conservatory greenbelt	12.7	good	introduced	0 to 15.24 cm	AuroraCO	NA	NA	NA	NA	NA	NA	NA	NA	NA	NA	NA
12549E31STAVE-01	1/1/1970	inventory_date	Norway maple	Acer platanoides	Aurora	Colorado	-104.841833	39.75982899	built_environment	12549 E 31St Ave	NA	38.1	good	introduced	30.48 to 45.72 cm	AuroraCO	NA	NA	NA	NA	NA	NA	NA	NA	NA	NA	NA
3132NTROYST-01	1/1/1970	inventory_date	Shademaster honeylocust	Gleditsia triacanthos	Aurora	Colorado	-104.8400202	39.76003443	built_environment	3132 N Troy St	NA	55.88	fair	introduced	45.72 to 60.96 cm	AuroraCO	NA	NA	NA	NA	NA	NA	NA	NA	NA	NA	NA
16693EKENTDR-01	12/28/2000	inventory_date	Norway maple	Acer platanoides	Aurora	Colorado	-104.7955028	39.64893186	built_environment	16693 E Kent Dr	NA	38.1	poor	introduced	30.48 to 45.72 cm	AuroraCO	NA	NA	NA	NA	NA	NA	NA	NA	NA	NA	NA
16796EKENTDR-04	12/28/2000	inventory_date	Norway maple	Acer platanoides	Aurora	Colorado	-104.7937021	39.64912335	built_environment	16796 E Kent Dr	NA	38.1	fair	introduced	30.48 to 45.72 cm	AuroraCO	NA	NA	NA	NA	NA	NA	NA	NA	NA	NA	NA
SPOR-PK-0600	9/10/2008	inventory_date	Chanticleer pear	Pyrus calleryana	Aurora	Colorado	-104.756171	39.735476	green_space	19300 E Colfax Ave	Sports park	25.4	good	introduced	15.24 to 30.48 cm	AuroraCO	NA	NA	NA	NA	NA	NA	NA	NA	NA	NA	NA
12737E30THAVE-03	1/1/1970	inventory_date	Shademaster honeylocust	Gleditsia triacanthos	Aurora	Colorado	-104.8407161	39.7589372	built_environment	12737 E 30th Ave	NA	40.64	fair	introduced	30.48 to 45.72 cm	AuroraCO	NA	NA	NA	NA	NA	NA	NA	NA	NA	NA	NA
EXPO-PK-011	6/9/2008	inventory_date	Green ash	Fraxinus pennsylvanica	Aurora	Colorado	-104.856185	39.703921	green_space	10955 E Exposition Ave	Expo park	35.814	good	introduced	30.48 to 45.72 cm	AuroraCO	NA	NA	NA	NA	NA	NA	NA	NA	NA	NA	NA
12940E13THPL-04	1/1/1970	inventory_date	Shademaster honeylocust	Gleditsia triacanthos	Aurora	Colorado	-104.8383104	39.73687958	built_environment	12940 E 13th Pl	NA	55.88	fair	introduced	45.72 to 60.96 cm	AuroraCO	NA	NA	NA	NA	NA	NA	NA	NA	NA	NA	NA
ANCH-PK-103	9/4/2008	inventory_date	Narrowleaf cottonwood	Populus angustifolia	Aurora	Colorado	-104.675803	39.592317	green_space	6855 S Robertsdale Way	Anchor point park	5.08	poor	naturally_occurring	0 to 15.24 cm	AuroraCO	NA	NA	NA	NA	NA	NA	NA	NA	NA	NA	NA
SOCC-PK-028	8/20/2008	inventory_date	Austrian pine	Pinus nigra	Aurora	Colorado	-104.753055	39.65347	green_space	20101 E Hampden Ave	Soccer skills area	7.62	good	introduced	0 to 15.24 cm	AuroraCO	NA	NA	NA	NA	NA	NA	NA	NA	NA	NA	NA
3957SJOPLCT-01	12/20/2000	inventory_date	Blue spruce	Picea pungens	Aurora	Colorado	-104.8040387	39.6447328	green_space	3957 S Joplin Ct	NA	35.56	fair	naturally_occurring	30.48 to 45.72 cm	AuroraCO	NA	NA	NA	NA	NA	NA	NA	NA	NA	NA	NA
COGR-PK-206	3/20/2009	inventory_date	Austrian pine	Pinus nigra	Aurora	Colorado	-104.750096	39.65709455	green_space	NA	The conservatory greenbelt	12.7	fair	introduced	0 to 15.24 cm	AuroraCO	NA	NA	NA	NA	NA	NA	NA	NA	NA	NA	NA
3750SOURAWAY-04	12/27/2000	inventory_date	Austrian/ponderosa pine	NA	Aurora	Colorado	-104.7922544	39.64856815	green_space	3750 S Ouray Way	NA	43.18	fair	no_info	30.48 to 45.72 cm	AuroraCO	NA	NA	NA	NA	NA	NA	NA	NA	NA	NA	NA
COGR-PK-225	3/23/2009	inventory_date	Austrian pine	Pinus nigra	Aurora	Colorado	-104.7429741	39.65434655	green_space	NA	The conservatory greenbelt	20.32	good	introduced	15.24 to 30.48 cm	AuroraCO	NA	NA	NA	NA	NA	NA	NA	NA	NA	NA	NA
UTAH-PK-167	7/10/2008	inventory_date	Austrian/ponderosa pine	NA	Aurora	Colorado	-104.847047	39.683337	green_space	1800 S Peoria St	Utah park	33.02	fair	no_info	30.48 to 45.72 cm	AuroraCO	NA	NA	NA	NA	NA	NA	NA	NA	NA	NA	NA
SUNR-PK-056	8/19/2008	inventory_date	Tartarian maple	Acer tataricum	Aurora	Colorado	-104.756413	39.644407	green_space	3960 S Genoa Way	Sunrise park	7.62	fair	introduced	0 to 15.24 cm	AuroraCO	NA	NA	NA	NA	NA	NA	NA	NA	NA	NA	NA
3750SMISSPKWY-02	1/5/2001	inventory_date	Norway maple	Acer platanoides	Aurora	Colorado	-104.8036656	39.64872632	built_environment	3750 S Mission Pkwy	NA	38.1	fair	introduced	30.48 to 45.72 cm	AuroraCO	NA	NA	NA	NA	NA	NA	NA	NA	NA	NA	NA
SOCC-PK-024	8/20/2008	inventory_date	Austrian pine	Pinus nigra	Aurora	Colorado	-104.754166	39.653442	green_space	20101 E Hampden Ave	Soccer skills area	7.62	good	introduced	0 to 15.24 cm	AuroraCO	NA	NA	NA	NA	NA	NA	NA	NA	NA	NA	NA
HIHO-PK-104	8/21/2008	inventory_date	Hackberry	Celtis occidentalis	Aurora	Colorado	-104.77709	39.691871	green_space	1400 S Uravan St	Highland hollows park	15.24	fair	introduced	0 to 15.24 cm	AuroraCO	NA	NA	NA	NA	NA	NA	NA	NA	NA	NA	NA
ANCH-PK-109	9/5/2008	inventory_date	Lanceleaf cottonwood	Populus acuminata	Aurora	Colorado	-104.677291	39.592356	green_space	6855 S Robertsdale Way	Anchor point park	6.35	good	naturally_occurring	0 to 15.24 cm	AuroraCO	NA	NA	NA	NA	NA	NA	NA	NA	NA	NA	NA
HOOP-PK-027	8/4/2008	inventory_date	Cottonwood	Populus	Aurora	Colorado	-104.798157	39.724727	green_space	16300 E 6th Ave	Hoops park	2.54	fair	no_info	0 to 15.24 cm	AuroraCO	NA	NA	NA	NA	NA	NA	NA	NA	NA	NA	NA
3758SOLATCIR-04	12/28/2000	inventory_date	Shademaster honeylocust	Gleditsia triacanthos	Aurora	Colorado	-104.7928837	39.64854514	built_environment	3758 S Olathe Cir	NA	30.48	fair	introduced	15.24 to 30.48 cm	AuroraCO	NA	NA	NA	NA	NA	NA	NA	NA	NA	NA	NA
12363E30THAVE-02	1/1/1970	inventory_date	Shademaster honeylocust	Gleditsia triacanthos	Aurora	Colorado	-104.8440952	39.75926313	built_environment	12363 E 30th Ave	NA	66.04	poor	introduced	60.96 to 76.2 cm	AuroraCO	NA	NA	NA	NA	NA	NA	NA	NA	NA	NA	NA
GENE-PK-272	7/23/2008	inventory_date	English oak	Quercus robur	Aurora	Colorado	-104.846029	39.742233	green_space	1561 N Quentin St	Generals park	2.54	dead	introduced	0 to 15.24 cm	AuroraCO	NA	NA	NA	NA	NA	NA	NA	NA	NA	NA	NA
COGR-PK-227	3/23/2009	inventory_date	Austrian pine	Pinus nigra	Aurora	Colorado	-104.7430301	39.65451155	green_space	NA	The conservatory greenbelt	15.24	good	introduced	0 to 15.24 cm	AuroraCO	NA	NA	NA	NA	NA	NA	NA	NA	NA	NA	NA
12200E31STAVE-S1	1/1/1970	inventory_date	Hackberry	Celtis occidentalis	Aurora	Colorado	-104.8456296	39.75963036	built_environment	12200 E 31St Ave	NA	66.04	fair	introduced	60.96 to 76.2 cm	AuroraCO	NA	NA	NA	NA	NA	NA	NA	NA	NA	NA	NA
COGR-PK-234	3/23/2009	inventory_date	Austrian pine	Pinus nigra	Aurora	Colorado	-104.7443271	39.65509355	green_space	NA	The conservatory greenbelt	17.78	poor	introduced	15.24 to 30.48 cm	AuroraCO	NA	NA	NA	NA	NA	NA	NA	NA	NA	NA	NA
LOWR-PK-030	7/23/2008	inventory_date	White ash	Fraxinus americana	Aurora	Colorado	-104.880203	39.731782	green_space	1001 N Dayton St	Lowry park	22.86	fair	introduced	15.24 to 30.48 cm	AuroraCO	NA	NA	NA	NA	NA	NA	NA	NA	NA	NA	NA
LOWR-PK-192	7/23/2008	inventory_date	Norway maple	Acer platanoides	Aurora	Colorado	-104.875639	39.731803	green_space	1001 N Dayton St	Lowry park	10.16	fair	introduced	0 to 15.24 cm	AuroraCO	NA	NA	NA	NA	NA	NA	NA	NA	NA	NA	NA
MISS-PK-020	8/7/2008	inventory_date	Blue spruce	Picea pungens	Aurora	Colorado	-104.7973579	39.64443808	green_space	3999 S Mission Pkwy	Mission viejo park	30.48	fair	naturally_occurring	15.24 to 30.48 cm	AuroraCO	NA	NA	NA	NA	NA	NA	NA	NA	NA	NA	NA
HIHO-PK-095	8/21/2008	inventory_date	Blue spruce	Picea pungens	Aurora	Colorado	-104.776812	39.69172537	green_space	1400 S Uravan St	Highland hollows park	33.02	good	naturally_occurring	30.48 to 45.72 cm	AuroraCO	NA	NA	NA	NA	NA	NA	NA	NA	NA	NA	NA
COGR-PK-185	3/20/2009	inventory_date	Austrian pine	Pinus nigra	Aurora	Colorado	-104.7448311	39.65617755	green_space	NA	The conservatory greenbelt	17.78	good	introduced	15.24 to 30.48 cm	AuroraCO	NA	NA	NA	NA	NA	NA	NA	NA	NA	NA	NA
3081SQUINWAY-03	3/1/1991	inventory_date	Green ash	Fraxinus pennsylvanica	Aurora	Colorado	-104.7873941	39.66060254	built_environment	3081 S Quintero Way	NA	50.8	fair	introduced	45.72 to 60.96 cm	AuroraCO	NA	NA	NA	NA	NA	NA	NA	NA	NA	NA	NA
MHILLS-GC-018	9/14/2011	inventory_date	Ponderosa pine	Pinus ponderosa	Aurora	Colorado	-104.8284019	39.6503837	green_space	3609 S Dawson St	Meadow hills golf course	12.7	good	naturally_occurring	0 to 15.24 cm	AuroraCO	NA	NA	NA	NA	NA	NA	NA	NA	NA	NA	NA
MHILLS-GC-032	9/15/2011	inventory_date	Austrian pine	Pinus nigra	Aurora	Colorado	-104.8278344	39.65270645	green_space	3609 S Dawson St	Meadow hills golf course	50.8	fair	introduced	45.72 to 60.96 cm	AuroraCO	NA	NA	NA	NA	NA	NA	NA	NA	NA	NA	NA
HAVA-PK-006	7/22/2008	inventory_date	Green ash	Fraxinus pennsylvanica	Aurora	Colorado	-104.8629848	39.7318078	green_space	10600 E 11th Ave	Havana park	45.72	fair	introduced	30.48 to 45.72 cm	AuroraCO	NA	NA	NA	NA	NA	NA	NA	NA	NA	NA	NA
ROCK-PK-072	6/12/2008	inventory_date	Bur oak	Quercus macrocarpa	Aurora	Colorado	-104.799464	39.695928	green_space	16200 E Mississippi Ave	Rocky ridge park	25.4	fair	introduced	15.24 to 30.48 cm	AuroraCO	NA	NA	NA	NA	NA	NA	NA	NA	NA	NA	NA
SPOR-PK-0548	9/8/2008	inventory_date	Cottonwood	Populus	Aurora	Colorado	-104.7594999	39.73519919	green_space	19300 E Colfax Ave	Sports park	236.22	fair	no_info	more than 76.2 cm	AuroraCO	NA	NA	NA	NA	NA	NA	NA	NA	NA	NA	NA
SPOR-PK-0552	9/10/2008	inventory_date	Crabapple	Malus	Aurora	Colorado	-104.758798	39.735252	green_space	19300 E Colfax Ave	Sports park	15.24	fair	no_info	0 to 15.24 cm	AuroraCO	NA	NA	NA	NA	NA	NA	NA	NA	NA	NA	NA
3814SMISSPKWY-03	1/5/2001	inventory_date	English oak	Quercus robur	Aurora	Colorado	-104.7963424	39.64821535	built_environment	3814 S Mission Pkwy	NA	35.56	fair	introduced	30.48 to 45.72 cm	AuroraCO	NA	NA	NA	NA	NA	NA	NA	NA	NA	NA	NA
SPEN-PK-013	6/4/2008	inventory_date	Green ash	Fraxinus pennsylvanica	Aurora	Colorado	-104.86026	39.742169	green_space	11008 E 17th Ave	Spencer garrett park	38.1	fair	introduced	30.48 to 45.72 cm	AuroraCO	NA	NA	NA	NA	NA	NA	NA	NA	NA	NA	NA
HORS-PK-008	6/16/2008	inventory_date	Austrian/ponderosa pine	NA	Aurora	Colorado	-104.80036	39.678566	green_space	2125 S Kittredge Way	Horseshoe park	38.1	fair	no_info	30.48 to 45.72 cm	AuroraCO	NA	NA	NA	NA	NA	NA	NA	NA	NA	NA	NA
VILL-PK-005	8/8/2008	inventory_date	Silver maple	Acer saccharinum	Aurora	Colorado	-104.814788	39.692043	green_space	1300 S Chambers Cir	Village green park	49.53	fair	introduced	45.72 to 60.96 cm	AuroraCO	NA	NA	NA	NA	NA	NA	NA	NA	NA	NA	NA
ANCH-PK-122	9/4/2008	inventory_date	Lanceleaf cottonwood	Populus acuminata	Aurora	Colorado	-104.675694	39.592439	green_space	6855 S Robertsdale Way	Anchor point park	6.35	good	naturally_occurring	0 to 15.24 cm	AuroraCO	NA	NA	NA	NA	NA	NA	NA	NA	NA	NA	NA
ANCH-PK-129	9/4/2008	inventory_date	Lanceleaf cottonwood	Populus acuminata	Aurora	Colorado	-104.675641	39.592477	green_space	6855 S Robertsdale Way	Anchor point park	6.35	good	naturally_occurring	0 to 15.24 cm	AuroraCO	NA	NA	NA	NA	NA	NA	NA	NA	NA	NA	NA
ROCK-PK-185	6/12/2008	inventory_date	Austrian/ponderosa pine	NA	Aurora	Colorado	-104.799566	39.696139	green_space	16200 E Mississippi Ave	Rocky ridge park	33.02	fair	no_info	30.48 to 45.72 cm	AuroraCO	NA	NA	NA	NA	NA	NA	NA	NA	NA	NA	NA
ANCH-PK-105	9/5/2008	inventory_date	Ponderosa pine	Pinus ponderosa	Aurora	Colorado	-104.676889	39.592326	green_space	6855 S Robertsdale Way	Anchor point park	7.62	fair	naturally_occurring	0 to 15.24 cm	AuroraCO	NA	NA	NA	NA	NA	NA	NA	NA	NA	NA	NA
ANCH-PK-110	9/4/2008	inventory_date	Narrowleaf cottonwood	Populus angustifolia	Aurora	Colorado	-104.675753	39.592347	green_space	6855 S Robertsdale Way	Anchor point park	5.08	fair	naturally_occurring	0 to 15.24 cm	AuroraCO	NA	NA	NA	NA	NA	NA	NA	NA	NA	NA	NA
ANCH-PK-112	9/5/2008	inventory_date	Cottonwood	Populus	Aurora	Colorado	-104.676712	39.592362	green_space	6855 S Robertsdale Way	Anchor point park	6.35	fair	no_info	0 to 15.24 cm	AuroraCO	NA	NA	NA	NA	NA	NA	NA	NA	NA	NA	NA
MISS-PK-023	8/7/2008	inventory_date	Linden	Tilia	Aurora	Colorado	-104.7977658	39.64463225	green_space	3999 S Mission Pkwy	Mission viejo park	35.56	good	no_info	30.48 to 45.72 cm	AuroraCO	NA	NA	NA	NA	NA	NA	NA	NA	NA	NA	NA
16034ELOYODR-04	1/9/2001	inventory_date	Silver maple	Acer saccharinum	Aurora	Colorado	-104.8001987	39.64848709	built_environment	16034 E Loyola Dr	NA	45.72	fair	introduced	30.48 to 45.72 cm	AuroraCO	NA	NA	NA	NA	NA	NA	NA	NA	NA	NA	NA
COGR-PK-247	3/24/2009	inventory_date	Cottonwood	Populus	Aurora	Colorado	-104.7431011	39.65391355	green_space	NA	The conservatory greenbelt	7.62	fair	no_info	0 to 15.24 cm	AuroraCO	NA	NA	NA	NA	NA	NA	NA	NA	NA	NA	NA
SPEN-PK-047	6/4/2008	inventory_date	Hackberry	Celtis occidentalis	Aurora	Colorado	-104.859531	39.742422	green_space	11008 E 17th Ave	Spencer garrett park	38.1	fair	introduced	30.48 to 45.72 cm	AuroraCO	NA	NA	NA	NA	NA	NA	NA	NA	NA	NA	NA
ROCK-PK-202	6/12/2008	inventory_date	Crabapple	Malus	Aurora	Colorado	-104.798816	39.696286	green_space	16200 E Mississippi Ave	Rocky ridge park	15.24	fair	no_info	0 to 15.24 cm	AuroraCO	NA	NA	NA	NA	NA	NA	NA	NA	NA	NA	NA
EXPO-PK-023	6/6/2008	inventory_date	Green ash	Fraxinus pennsylvanica	Aurora	Colorado	-104.861751	39.704029	green_space	10955 E Exposition Ave	Expo park	14.478	good	introduced	0 to 15.24 cm	AuroraCO	NA	NA	NA	NA	NA	NA	NA	NA	NA	NA	NA
SUNR-PK-066	8/19/2008	inventory_date	Hackberry	Celtis occidentalis	Aurora	Colorado	-104.756546	39.644783	green_space	3960 S Genoa Way	Sunrise park	6.35	fair	introduced	0 to 15.24 cm	AuroraCO	NA	NA	NA	NA	NA	NA	NA	NA	NA	NA	NA
ANCH-PK-104	9/5/2008	inventory_date	Cottonwood	Populus	Aurora	Colorado	-104.676783	39.592325	green_space	6855 S Robertsdale Way	Anchor point park	5.08	fair	no_info	0 to 15.24 cm	AuroraCO	NA	NA	NA	NA	NA	NA	NA	NA	NA	NA	NA
ANCH-PK-111	9/5/2008	inventory_date	Crabapple	Malus	Aurora	Colorado	-104.675989	39.592352	green_space	6855 S Robertsdale Way	Anchor point park	5.08	good	no_info	0 to 15.24 cm	AuroraCO	NA	NA	NA	NA	NA	NA	NA	NA	NA	NA	NA
3806SOLATST-04	12/27/2000	inventory_date	American linden	Tilia americana	Aurora	Colorado	-104.7932562	39.64827951	built_environment	3806 S Olathe St	NA	38.1	fair	introduced	30.48 to 45.72 cm	AuroraCO	NA	NA	NA	NA	NA	NA	NA	NA	NA	NA	NA
12NLANSST-S1	3/19/2002	inventory_date	Silver maple	Acer saccharinum	Aurora	Colorado	-104.8601762	39.71538538	built_environment	12 N Lansing St	NA	45.72	poor	introduced	30.48 to 45.72 cm	AuroraCO	NA	NA	NA	NA	NA	NA	NA	NA	NA	NA	NA
3752SHELEWAY-01	12/15/2000	inventory_date	Shademaster honeylocust	Gleditsia triacanthos	Aurora	Colorado	-104.8086965	39.64826663	built_environment	3752 S Helena Way	NA	48.26	fair	introduced	45.72 to 60.96 cm	AuroraCO	NA	NA	NA	NA	NA	NA	NA	NA	NA	NA	NA
UTAH-PK-475	7/11/2008	inventory_date	Honeylocust	Gleditsia triacanthos	Aurora	Colorado	-104.8414095	39.68331463	green_space	1800 S Peoria St	Utah park	43.18	fair	introduced	30.48 to 45.72 cm	AuroraCO	NA	NA	NA	NA	NA	NA	NA	NA	NA	NA	NA
UTAH-PK-183	7/11/2008	inventory_date	Silver maple	Acer saccharinum	Aurora	Colorado	-104.8413731	39.68349635	green_space	1800 S Peoria St	Utah park	40.64	fair	introduced	30.48 to 45.72 cm	AuroraCO	NA	NA	NA	NA	NA	NA	NA	NA	NA	NA	NA
SPOR-PK-0575	9/10/2008	inventory_date	Austrian pine	Pinus nigra	Aurora	Colorado	-104.7569376	39.73534884	green_space	19300 E Colfax Ave	Sports park	33.02	fair	introduced	30.48 to 45.72 cm	AuroraCO	NA	NA	NA	NA	NA	NA	NA	NA	NA	NA	NA
SUNR-PK-061	8/19/2008	inventory_date	Tartarian maple	Acer tataricum	Aurora	Colorado	-104.756479	39.644485	green_space	3960 S Genoa Way	Sunrise park	7.62	fair	introduced	0 to 15.24 cm	AuroraCO	NA	NA	NA	NA	NA	NA	NA	NA	NA	NA	NA
1649SKINGWAY-S2	1/22/2004	inventory_date	Hackberry	Celtis occidentalis	Aurora	Colorado	-104.8585941	39.68686065	built_environment	1649 S Kingston Way	NA	55.88	fair	introduced	45.72 to 60.96 cm	AuroraCO	NA	NA	NA	NA	NA	NA	NA	NA	NA	NA	NA
SPOR-PK-0604	9/8/2008	inventory_date	Cottonwood	Populus	Aurora	Colorado	-104.760005	39.73551029	green_space	19300 E Colfax Ave	Sports park	91.44	fair	no_info	more than 76.2 cm	AuroraCO	NA	NA	NA	NA	NA	NA	NA	NA	NA	NA	NA
SOCC-PK-046	8/20/2008	inventory_date	Rocky mountain juniper	Juniperus scopulorum	Aurora	Colorado	-104.754169	39.654402	green_space	20101 E Hampden Ave	Soccer skills area	5.08	good	naturally_occurring	0 to 15.24 cm	AuroraCO	NA	NA	NA	NA	NA	NA	NA	NA	NA	NA	NA
12635E14THAVE-02	1/1/1970	inventory_date	Norway maple	Acer platanoides	Aurora	Colorado	-104.8419444	39.73893537	built_environment	12635 E 14th Ave	NA	27.94	poor	introduced	15.24 to 30.48 cm	AuroraCO	NA	NA	NA	NA	NA	NA	NA	NA	NA	NA	NA
SPOR-PK-0556	9/10/2008	inventory_date	Crabapple	Malus	Aurora	Colorado	-104.758653	39.735273	green_space	19300 E Colfax Ave	Sports park	15.24	fair	no_info	0 to 15.24 cm	AuroraCO	NA	NA	NA	NA	NA	NA	NA	NA	NA	NA	NA
11457ECOLODR-03	1/23/2004	inventory_date	Hackberry	Celtis occidentalis	Aurora	Colorado	-104.8551787	39.68430476	built_environment	11457 E Colorado Dr	NA	48.26	fair	introduced	45.72 to 60.96 cm	AuroraCO	NA	NA	NA	NA	NA	NA	NA	NA	NA	NA	NA
SUNR-PK-062	8/19/2008	inventory_date	Thornless cockspur hawthorn	Crataegus crus-galli	Aurora	Colorado	-104.756415	39.644524	green_space	3960 S Genoa Way	Sunrise park	7.62	fair	introduced	0 to 15.24 cm	AuroraCO	NA	NA	NA	NA	NA	NA	NA	NA	NA	NA	NA
3690SHELEWAY-01	12/15/2000	inventory_date	Shademaster honeylocust	Gleditsia triacanthos	Aurora	Colorado	-104.808816	39.64890446	built_environment	3690 S Helena Way	NA	53.34	fair	introduced	45.72 to 60.96 cm	AuroraCO	NA	NA	NA	NA	NA	NA	NA	NA	NA	NA	NA
APPA-PK-028	9/4/2008	inventory_date	Chanticleer pear	Pyrus calleryana	Aurora	Colorado	-104.706934	39.615548	green_space	5575 S De Gaulle St	Appaloosa park	10.16	fair	introduced	0 to 15.24 cm	AuroraCO	NA	NA	NA	NA	NA	NA	NA	NA	NA	NA	NA
APPA-PK-043	9/4/2008	inventory_date	Chanticleer pear	Pyrus calleryana	Aurora	Colorado	-104.706937	39.615721	green_space	5575 S De Gaulle St	Appaloosa park	7.62	fair	introduced	0 to 15.24 cm	AuroraCO	NA	NA	NA	NA	NA	NA	NA	NA	NA	NA	NA
EXPO-PK-060	6/9/2008	inventory_date	Spring snow crabapple	Malus	Aurora	Colorado	-104.857835	39.703989	green_space	10955 E Exposition Ave	Expo park	5.08	good	no_info	0 to 15.24 cm	AuroraCO	NA	NA	NA	NA	NA	NA	NA	NA	NA	NA	NA
HIHO-PK-036	8/21/2008	inventory_date	Austrian pine	Pinus nigra	Aurora	Colorado	-104.778108	39.690585	green_space	1400 S Uravan St	Highland hollows park	25.4	good	introduced	15.24 to 30.48 cm	AuroraCO	NA	NA	NA	NA	NA	NA	NA	NA	NA	NA	NA
COGR-PK-240	3/23/2009	inventory_date	Austrian pine	Pinus nigra	Aurora	Colorado	-104.7437881	39.65612455	green_space	NA	The conservatory greenbelt	17.78	good	introduced	15.24 to 30.48 cm	AuroraCO	NA	NA	NA	NA	NA	NA	NA	NA	NA	NA	NA
MURP-GB-008	1/8/2009	inventory_date	Austrian pine	Pinus nigra	Aurora	Colorado	-104.6956956	39.59874732	green_space	NA	Murphy creek greenway	30.48	good	introduced	15.24 to 30.48 cm	AuroraCO	NA	NA	NA	NA	NA	NA	NA	NA	NA	NA	NA
APPA-PK-033	9/4/2008	inventory_date	Chanticleer pear	Pyrus calleryana	Aurora	Colorado	-104.706666	39.615618	green_space	5575 S De Gaulle St	Appaloosa park	8.89	fair	introduced	0 to 15.24 cm	AuroraCO	NA	NA	NA	NA	NA	NA	NA	NA	NA	NA	NA
WHPK-PK-039	7/28/2008	inventory_date	Blue spruce	Picea pungens	Aurora	Colorado	-104.8301354	39.70377956	green_space	475 S Potomac Way	Wheeling park	30.48	good	naturally_occurring	15.24 to 30.48 cm	AuroraCO	NA	NA	NA	NA	NA	NA	NA	NA	NA	NA	NA
HIHO-PK-042	8/21/2008	inventory_date	Austrian pine	Pinus nigra	Aurora	Colorado	-104.777407	39.69073	green_space	1400 S Uravan St	Highland hollows park	30.48	fair	introduced	15.24 to 30.48 cm	AuroraCO	NA	NA	NA	NA	NA	NA	NA	NA	NA	NA	NA
OLVO-PK-147	6/30/2008	inventory_date	Hackberry	Celtis occidentalis	Aurora	Colorado	-104.805312	39.671223	green_space	2465 S Wheel Park Cir	Olympic volleyball	5.08	good	introduced	0 to 15.24 cm	AuroraCO	NA	NA	NA	NA	NA	NA	NA	NA	NA	NA	NA
17509EBROWCIR-S2	3/1/1991	inventory_date	Shademaster honeylocust	Gleditsia triacanthos	Aurora	Colorado	-104.783848	39.66514188	built_environment	17509 E Brown Cir	NA	53.34	fair	introduced	45.72 to 60.96 cm	AuroraCO	NA	NA	NA	NA	NA	NA	NA	NA	NA	NA	NA
51NLIMAST-03	3/11/2002	inventory_date	Shademaster honeylocust	Gleditsia triacanthos	Aurora	Colorado	-104.8597231	39.71677379	built_environment	51 N Lima St	NA	48.26	fair	introduced	45.72 to 60.96 cm	AuroraCO	NA	NA	NA	NA	NA	NA	NA	NA	NA	NA	NA
3101NTROYST-02	1/1/1970	inventory_date	Siberian elm	Ulmus pumila	Aurora	Colorado	-104.8403062	39.75983243	built_environment	3101 N Troy St	NA	86.36	fair	introduced	more than 76.2 cm	AuroraCO	NA	NA	NA	NA	NA	NA	NA	NA	NA	NA	NA
1415SMOLIST-04	2/11/2004	inventory_date	Silver maple	Acer saccharinum	Aurora	Colorado	-104.8541351	39.69111721	built_environment	1415 S Moline St	NA	76.2	fair	introduced	60.96 to 76.2 cm	AuroraCO	NA	NA	NA	NA	NA	NA	NA	NA	NA	NA	NA
1635SKENTWAY-S3	1/22/2004	inventory_date	American linden	Tilia americana	Aurora	Colorado	-104.859832	39.68660781	built_environment	1635 S Kenton Way	NA	45.72	fair	introduced	30.48 to 45.72 cm	AuroraCO	NA	NA	NA	NA	NA	NA	NA	NA	NA	NA	NA
MHILLS-GC-017	9/14/2011	inventory_date	Ponderosa pine	Pinus ponderosa	Aurora	Colorado	-104.8283586	39.6503315	green_space	3609 S Dawson St	Meadow hills golf course	27.94	fair	naturally_occurring	15.24 to 30.48 cm	AuroraCO	NA	NA	NA	NA	NA	NA	NA	NA	NA	NA	NA
48NLANSST-01	3/11/2002	inventory_date	Norway maple	Acer platanoides	Aurora	Colorado	-104.8605995	39.71667983	built_environment	48 N Lansing St	NA	38.1	fair	introduced	30.48 to 45.72 cm	AuroraCO	NA	NA	NA	NA	NA	NA	NA	NA	NA	NA	NA
11504E1STPL-03	1/1/1970	inventory_date	Honeylocust	Gleditsia triacanthos	Aurora	Colorado	-104.8561493	39.71718425	built_environment	11504 E 1St Pl	NA	43.18	good	introduced	30.48 to 45.72 cm	AuroraCO	NA	NA	NA	NA	NA	NA	NA	NA	NA	NA	NA
WILL-PK-003	8/21/2008	inventory_date	Austrian pine	Pinus nigra	Aurora	Colorado	-104.74812	39.657449	green_space	20646 E Eastman Ave	Willow bend park	12.7	fair	introduced	0 to 15.24 cm	AuroraCO	NA	NA	NA	NA	NA	NA	NA	NA	NA	NA	NA
11528EHIGHPL-04	1/1/1970	inventory_date	American linden	Tilia americana	Aurora	Colorado	-104.8553774	39.71566449	built_environment	11528 E Highline Pl	NA	38.1	good	introduced	30.48 to 45.72 cm	AuroraCO	NA	NA	NA	NA	NA	NA	NA	NA	NA	NA	NA
6THAVE-AR-01	9/23/2008	inventory_date	Blue spruce	Picea pungens	Aurora	Colorado	-104.81638	39.72492	no_info	NA	6th ave frontage	27.94	poor	naturally_occurring	15.24 to 30.48 cm	AuroraCO	NA	NA	NA	NA	NA	NA	NA	NA	NA	NA	NA
COGR-PK-263	3/24/2009	inventory_date	Cottonwood	Populus	Aurora	Colorado	-104.749879	39.65634555	green_space	NA	The conservatory greenbelt	5.08	fair	no_info	0 to 15.24 cm	AuroraCO	NA	NA	NA	NA	NA	NA	NA	NA	NA	NA	NA
MHILLS-GC-014	9/14/2011	inventory_date	Scotch pine	Pinus sylvestris	Aurora	Colorado	-104.8283055	39.65005603	green_space	3609 S Dawson St	Meadow hills golf course	30.48	good	introduced	15.24 to 30.48 cm	AuroraCO	NA	NA	NA	NA	NA	NA	NA	NA	NA	NA	NA
MHILLS-GC-019	9/14/2011	inventory_date	Ponderosa pine	Pinus ponderosa	Aurora	Colorado	-104.828405	39.65047508	green_space	3609 S Dawson St	Meadow hills golf course	12.7	poor	naturally_occurring	0 to 15.24 cm	AuroraCO	NA	NA	NA	NA	NA	NA	NA	NA	NA	NA	NA
HOOP-PK-017	8/4/2008	inventory_date	Cottonwood	Populus	Aurora	Colorado	-104.798182	39.724687	green_space	16300 E 6th Ave	Hoops park	2.54	fair	no_info	0 to 15.24 cm	AuroraCO	NA	NA	NA	NA	NA	NA	NA	NA	NA	NA	NA
EXPO-PK-018	6/9/2008	inventory_date	Green ash	Fraxinus pennsylvanica	Aurora	Colorado	-104.856023	39.703934	green_space	10955 E Exposition Ave	Expo park	11.684	fair	introduced	0 to 15.24 cm	AuroraCO	NA	NA	NA	NA	NA	NA	NA	NA	NA	NA	NA
16654EKENTDR-01	12/28/2000	inventory_date	Norway maple	Acer platanoides	Aurora	Colorado	-104.7954687	39.64843918	built_environment	16654 E Kent Dr	NA	38.1	fair	introduced	30.48 to 45.72 cm	AuroraCO	NA	NA	NA	NA	NA	NA	NA	NA	NA	NA	NA
12201E30THAVE-03	1/1/1970	inventory_date	Shademaster honeylocust	Gleditsia triacanthos	Aurora	Colorado	-104.8454787	39.75927411	built_environment	12201 E 30th Ave	NA	68.58	fair	introduced	60.96 to 76.2 cm	AuroraCO	NA	NA	NA	NA	NA	NA	NA	NA	NA	NA	NA
MHILLS-GC-008	9/14/2011	inventory_date	Pinyon pine	Pinus edulis	Aurora	Colorado	-104.8283987	39.64954732	green_space	3609 S Dawson St	Meadow hills golf course	15.24	poor	naturally_occurring	0 to 15.24 cm	AuroraCO	NA	NA	NA	NA	NA	NA	NA	NA	NA	NA	NA
50NLANSST-02	3/11/2002	inventory_date	Norway maple	Acer platanoides	Aurora	Colorado	-104.8606023	39.71681488	built_environment	50 N Lansing St	NA	38.1	fair	introduced	30.48 to 45.72 cm	AuroraCO	NA	NA	NA	NA	NA	NA	NA	NA	NA	NA	NA
EXPO-PK-021	6/9/2008	inventory_date	Green ash	Fraxinus pennsylvanica	Aurora	Colorado	-104.8557093	39.70393742	green_space	10955 E Exposition Ave	Expo park	35.56	fair	introduced	30.48 to 45.72 cm	AuroraCO	NA	NA	NA	NA	NA	NA	NA	NA	NA	NA	NA
UTAH-PK-173	7/14/2008	inventory_date	Pinyon pine	Pinus edulis	Aurora	Colorado	-104.8451131	39.68336814	green_space	1800 S Peoria St	Utah park	5.08	good	naturally_occurring	0 to 15.24 cm	AuroraCO	NA	NA	NA	NA	NA	NA	NA	NA	NA	NA	NA
COGR-PK-246	3/24/2009	inventory_date	Cottonwood	Populus	Aurora	Colorado	-104.7431301	39.65386455	green_space	NA	The conservatory greenbelt	5.08	fair	no_info	0 to 15.24 cm	AuroraCO	NA	NA	NA	NA	NA	NA	NA	NA	NA	NA	NA
EXPO-PK-065	6/6/2008	inventory_date	Golden rain tree	Koelreuteria paniculata	Aurora	Colorado	-104.861849	39.704016	green_space	10955 E Exposition Ave	Expo park	7.62	fair	introduced	0 to 15.24 cm	AuroraCO	NA	NA	NA	NA	NA	NA	NA	NA	NA	NA	NA
ROCK-PK-070	6/12/2008	inventory_date	NA	NA	Aurora	Colorado	-104.799451	39.695919	green_space	16200 E Mississippi Ave	Rocky ridge park	20.32	good	no_info	15.24 to 30.48 cm	AuroraCO	NA	NA	NA	NA	NA	NA	NA	NA	NA	NA	NA
CITYCEN-PK-003	6/3/2008	inventory_date	Green ash	Fraxinus pennsylvanica	Aurora	Colorado	-104.817051	39.712356	green_space	14701 E Alameda Ave	City center park	33.02	fair	introduced	30.48 to 45.72 cm	AuroraCO	NA	NA	NA	NA	NA	NA	NA	NA	NA	NA	NA
HOOP-PK-023	8/4/2008	inventory_date	Cottonwood	Populus	Aurora	Colorado	-104.798164	39.724706	green_space	16300 E 6th Ave	Hoops park	6.35	fair	no_info	0 to 15.24 cm	AuroraCO	NA	NA	NA	NA	NA	NA	NA	NA	NA	NA	NA
HIHO-PK-034	8/21/2008	inventory_date	Blue spruce	Picea pungens	Aurora	Colorado	-104.77689	39.690531	green_space	1400 S Uravan St	Highland hollows park	22.86	fair	naturally_occurring	15.24 to 30.48 cm	AuroraCO	NA	NA	NA	NA	NA	NA	NA	NA	NA	NA	NA
HOOP-PK-037	8/4/2008	inventory_date	Bristlecone pine	Pinus aristata	Aurora	Colorado	-104.798218	39.724828	green_space	16300 E 6th Ave	Hoops park	12.7	fair	naturally_occurring	0 to 15.24 cm	AuroraCO	NA	NA	NA	NA	NA	NA	NA	NA	NA	NA	NA
LOWR-PK-175	7/23/2008	inventory_date	Crabapple	Malus	Aurora	Colorado	-104.879404	39.731629	green_space	1001 N Dayton St	Lowry park	10.16	poor	no_info	0 to 15.24 cm	AuroraCO	NA	NA	NA	NA	NA	NA	NA	NA	NA	NA	NA
WHEE-PK-080	7/1/2008	inventory_date	Littleleaf linden	Tilia cordata	Aurora	Colorado	-104.8074	39.67136	green_space	2500 S Wheel Park Cir	Wheel park	12.7	fair	introduced	0 to 15.24 cm	AuroraCO	NA	NA	NA	NA	NA	NA	NA	NA	NA	NA	NA
SUNR-PK-069	8/19/2008	inventory_date	Western catalpa	Catalpa speciosa	Aurora	Colorado	-104.755741	39.644883	green_space	3960 S Genoa Way	Sunrise park	7.62	fair	introduced	0 to 15.24 cm	AuroraCO	NA	NA	NA	NA	NA	NA	NA	NA	NA	NA	NA
11403EMEXIDR-S4	1/27/2004	inventory_date	Silver maple	Acer saccharinum	Aurora	Colorado	-104.8555202	39.68669412	built_environment	11403 E Mexico Dr	NA	71.12	fair	introduced	60.96 to 76.2 cm	AuroraCO	NA	NA	NA	NA	NA	NA	NA	NA	NA	NA	NA
16693EKENTDR-02	12/28/2000	inventory_date	Norway maple	Acer platanoides	Aurora	Colorado	-104.7955593	39.64879996	built_environment	16693 E Kent Dr	NA	33.02	fair	introduced	30.48 to 45.72 cm	AuroraCO	NA	NA	NA	NA	NA	NA	NA	NA	NA	NA	NA
SUNR-PK-072	8/19/2008	inventory_date	Hackberry	Celtis occidentalis	Aurora	Colorado	-104.756435	39.644997	green_space	3960 S Genoa Way	Sunrise park	6.35	fair	introduced	0 to 15.24 cm	AuroraCO	NA	NA	NA	NA	NA	NA	NA	NA	NA	NA	NA
16NLANSST-02	3/11/2002	inventory_date	Norway maple	Acer platanoides	Aurora	Colorado	-104.8605943	39.71567524	built_environment	16 N Lansing St	NA	27.94	fair	introduced	15.24 to 30.48 cm	AuroraCO	NA	NA	NA	NA	NA	NA	NA	NA	NA	NA	NA
3752SHELEWAY-04	12/15/2000	inventory_date	Silver maple	Acer saccharinum	Aurora	Colorado	-104.8087644	39.64844065	built_environment	3752 S Helena Way	NA	53.34	fair	introduced	45.72 to 60.96 cm	AuroraCO	NA	NA	NA	NA	NA	NA	NA	NA	NA	NA	NA
3754SOLATCIR-S2	12/28/2000	inventory_date	American linden	Tilia americana	Aurora	Colorado	-104.7924596	39.64843663	built_environment	3754 S Olathe Cir	NA	38.1	fair	introduced	30.48 to 45.72 cm	AuroraCO	NA	NA	NA	NA	NA	NA	NA	NA	NA	NA	NA
SPOR-PK-0555	9/10/2008	inventory_date	Austrian pine	Pinus nigra	Aurora	Colorado	-104.75701	39.73525531	green_space	19300 E Colfax Ave	Sports park	22.86	good	introduced	15.24 to 30.48 cm	AuroraCO	NA	NA	NA	NA	NA	NA	NA	NA	NA	NA	NA
LOWR-PK-172	7/23/2008	inventory_date	Autumn blaze maple	Acer freemanii	Aurora	Colorado	-104.875641	39.731564	green_space	1001 N Dayton St	Lowry park	7.62	fair	introduced	0 to 15.24 cm	AuroraCO	NA	NA	NA	NA	NA	NA	NA	NA	NA	NA	NA
CITYCEN-PK-073	6/3/2008	inventory_date	Chokecherry	Prunus virginiana	Aurora	Colorado	-104.81716	39.71232454	green_space	14701 E Alameda Ave	City center park	5.08	fair	naturally_occurring	0 to 15.24 cm	AuroraCO	NA	NA	NA	NA	NA	NA	NA	NA	NA	NA	NA
SPEN-PK-042	6/4/2008	inventory_date	Silver maple	Acer saccharinum	Aurora	Colorado	-104.859804	39.742224	green_space	11008 E 17th Ave	Spencer garrett park	45.72	fair	introduced	30.48 to 45.72 cm	AuroraCO	NA	NA	NA	NA	NA	NA	NA	NA	NA	NA	NA
HILL-PK-034	8/29/2008	inventory_date	Linden	Tilia	Aurora	Colorado	-104.7860923	39.65478892	green_space	3242 S Richfield St	Hilltop park	33.02	fair	no_info	30.48 to 45.72 cm	AuroraCO	NA	NA	NA	NA	NA	NA	NA	NA	NA	NA	NA
MHILLS-GC-024	9/15/2011	inventory_date	Scotch pine	Pinus sylvestris	Aurora	Colorado	-104.8282283	39.65082661	green_space	3609 S Dawson St	Meadow hills golf course	33.02	fair	introduced	30.48 to 45.72 cm	AuroraCO	NA	NA	NA	NA	NA	NA	NA	NA	NA	NA	NA
MHILLS-GC-026	9/15/2011	inventory_date	Blue spruce	Picea pungens	Aurora	Colorado	-104.8283939	39.65092121	green_space	3609 S Dawson St	Meadow hills golf course	17.78	fair	naturally_occurring	15.24 to 30.48 cm	AuroraCO	NA	NA	NA	NA	NA	NA	NA	NA	NA	NA	NA
LOWR-PK-195	7/23/2008	inventory_date	Autumn blaze maple	Acer freemanii	Aurora	Colorado	-104.87884	39.73185	green_space	1001 N Dayton St	Lowry park	12.7	good	introduced	0 to 15.24 cm	AuroraCO	NA	NA	NA	NA	NA	NA	NA	NA	NA	NA	NA
17806EAMHEAVE-03	9/21/2011	inventory_date	Linden	Tilia	Aurora	Colorado	-104.7815862	39.66446115	built_environment	17806 E Amherst Ave	NA	43.18	fair	no_info	30.48 to 45.72 cm	AuroraCO	NA	NA	NA	NA	NA	NA	NA	NA	NA	NA	NA
HIHO-PK-035	8/21/2008	inventory_date	Scotch pine	Pinus sylvestris	Aurora	Colorado	-104.775854	39.69057	green_space	1400 S Uravan St	Highland hollows park	22.86	fair	introduced	15.24 to 30.48 cm	AuroraCO	NA	NA	NA	NA	NA	NA	NA	NA	NA	NA	NA
COGR-PK-215	3/23/2009	inventory_date	Cottonwood	Populus	Aurora	Colorado	-104.7418551	39.65352055	green_space	NA	The conservatory greenbelt	20.32	good	no_info	15.24 to 30.48 cm	AuroraCO	NA	NA	NA	NA	NA	NA	NA	NA	NA	NA	NA
20NLANSST-03	3/11/2002	inventory_date	Norway maple	Acer platanoides	Aurora	Colorado	-104.8605955	39.71580616	built_environment	20 N Lansing St	NA	27.94	poor	introduced	15.24 to 30.48 cm	AuroraCO	NA	NA	NA	NA	NA	NA	NA	NA	NA	NA	NA
16077ELEHICIR-02	1/9/2001	inventory_date	Silver maple	Acer saccharinum	Aurora	Colorado	-104.7989807	39.6483659	built_environment	16077 E Lehigh Cir	NA	45.72	fair	introduced	30.48 to 45.72 cm	AuroraCO	NA	NA	NA	NA	NA	NA	NA	NA	NA	NA	NA
12NLIMAST-02	1/1/1970	inventory_date	Shademaster honeylocust	Gleditsia triacanthos	Aurora	Colorado	-104.8594898	39.71572335	built_environment	12 N Lima St	NA	48.26	fair	introduced	45.72 to 60.96 cm	AuroraCO	NA	NA	NA	NA	NA	NA	NA	NA	NA	NA	NA
SOCC-PK-035	8/20/2008	inventory_date	Austrian pine	Pinus nigra	Aurora	Colorado	-104.753492	39.653529	green_space	20101 E Hampden Ave	Soccer skills area	10.16	good	introduced	0 to 15.24 cm	AuroraCO	NA	NA	NA	NA	NA	NA	NA	NA	NA	NA	NA
HOOP-PK-036	8/4/2008	inventory_date	Cottonwood	Populus	Aurora	Colorado	-104.798065	39.724798	green_space	16300 E 6th Ave	Hoops park	10.16	fair	no_info	0 to 15.24 cm	AuroraCO	NA	NA	NA	NA	NA	NA	NA	NA	NA	NA	NA
1399NSCRAST-04	1/1/1970	inventory_date	Shademaster honeylocust	Gleditsia triacanthos	Aurora	Colorado	-104.8414284	39.73863501	built_environment	1399 N Scranton St	NA	48.26	good	introduced	45.72 to 60.96 cm	AuroraCO	NA	NA	NA	NA	NA	NA	NA	NA	NA	NA	NA
16056ELEHICIR-01	1/9/2001	inventory_date	Silver maple	Acer saccharinum	Aurora	Colorado	-104.7993763	39.64913521	built_environment	16056 E Lehigh Cir	NA	50.8	fair	introduced	45.72 to 60.96 cm	AuroraCO	NA	NA	NA	NA	NA	NA	NA	NA	NA	NA	NA
KALI-PK-023	6/23/2008	inventory_date	Blue spruce	Picea pungens	Aurora	Colorado	-104.8027034	39.6312883	green_space	15901 E Pheasant Run Pkwy	Kalispell park ballfields	38.1	good	naturally_occurring	30.48 to 45.72 cm	AuroraCO	NA	NA	NA	NA	NA	NA	NA	NA	NA	NA	NA
SPEN-PK-051	6/4/2008	inventory_date	Hackberry	Celtis occidentalis	Aurora	Colorado	-104.860874	39.742562	green_space	11008 E 17th Ave	Spencer garrett park	40.64	poor	introduced	30.48 to 45.72 cm	AuroraCO	NA	NA	NA	NA	NA	NA	NA	NA	NA	NA	NA
16694EKENTDR-03	12/28/2000	inventory_date	Norway maple	Acer platanoides	Aurora	Colorado	-104.7953607	39.64875976	built_environment	16694 E Kent Dr	NA	40.64	fair	introduced	30.48 to 45.72 cm	AuroraCO	NA	NA	NA	NA	NA	NA	NA	NA	NA	NA	NA
12693E30THAVE-S3	1/1/1970	inventory_date	Shademaster honeylocust	Gleditsia triacanthos	Aurora	Colorado	-104.8414383	39.75910401	built_environment	12693 E 30th Ave	NA	73.66	fair	introduced	60.96 to 76.2 cm	AuroraCO	NA	NA	NA	NA	NA	NA	NA	NA	NA	NA	NA
VIEA-PK-034	9/3/2008	inventory_date	Blue spruce	Picea pungens	Aurora	Colorado	-104.854008	39.692446	green_space	1400 S Moline St	Village east park	66.04	good	naturally_occurring	60.96 to 76.2 cm	AuroraCO	NA	NA	NA	NA	NA	NA	NA	NA	NA	NA	NA
SPEN-PK-019	6/4/2008	inventory_date	Green ash	Fraxinus pennsylvanica	Aurora	Colorado	-104.861004	39.742593	green_space	11008 E 17th Ave	Spencer garrett park	38.1	poor	introduced	30.48 to 45.72 cm	AuroraCO	NA	NA	NA	NA	NA	NA	NA	NA	NA	NA	NA
1391NXANAST-01	1/1/1970	inventory_date	Norway maple	Acer platanoides	Aurora	Colorado	-104.8314884	39.73873751	built_environment	1391 N Xanadu St	NA	60.96	fair	introduced	45.72 to 60.96 cm	AuroraCO	NA	NA	NA	NA	NA	NA	NA	NA	NA	NA	NA
COGR-PK-249	3/24/2009	inventory_date	Austrian pine	Pinus nigra	Aurora	Colorado	-104.7432271	39.65404055	green_space	NA	The conservatory greenbelt	12.7	poor	introduced	0 to 15.24 cm	AuroraCO	NA	NA	NA	NA	NA	NA	NA	NA	NA	NA	NA
1635SKENTWAY-S1	1/22/2004	inventory_date	American linden	Tilia americana	Aurora	Colorado	-104.8599432	39.68675385	built_environment	1635 S Kenton Way	NA	38.1	good	introduced	30.48 to 45.72 cm	AuroraCO	NA	NA	NA	NA	NA	NA	NA	NA	NA	NA	NA
3691SJOPLST-02	12/15/2000	inventory_date	Shademaster honeylocust	Gleditsia triacanthos	Aurora	Colorado	-104.8050034	39.64920365	built_environment	3691 S Joplin St	NA	38.1	fair	introduced	30.48 to 45.72 cm	AuroraCO	NA	NA	NA	NA	NA	NA	NA	NA	NA	NA	NA
3740SOURAWAY-03	12/28/2000	inventory_date	Norway maple	Acer platanoides	Aurora	Colorado	-104.792191	39.64903684	built_environment	3740 S Ouray Way	NA	40.64	fair	introduced	30.48 to 45.72 cm	AuroraCO	NA	NA	NA	NA	NA	NA	NA	NA	NA	NA	NA
MISS-PK-030	8/7/2008	inventory_date	Hackberry	Celtis occidentalis	Aurora	Colorado	-104.7967834	39.64479323	green_space	3999 S Mission Pkwy	Mission viejo park	27.94	fair	introduced	15.24 to 30.48 cm	AuroraCO	NA	NA	NA	NA	NA	NA	NA	NA	NA	NA	NA
EXPO-PK-336	6/16/2008	inventory_date	Crabapple	Malus	Aurora	Colorado	-104.859297	39.707614	green_space	10955 E Exposition Ave	Expo park	25.4	fair	no_info	15.24 to 30.48 cm	AuroraCO	NA	NA	NA	NA	NA	NA	NA	NA	NA	NA	NA
EXPO-PK-340	6/10/2008	inventory_date	Cottonwood	Populus	Aurora	Colorado	-104.860061	39.707783	green_space	10955 E Exposition Ave	Expo park	20.32	fair	no_info	15.24 to 30.48 cm	AuroraCO	NA	NA	NA	NA	NA	NA	NA	NA	NA	NA	NA
CITYCEN-PK-084	6/3/2008	inventory_date	Chokecherry	Prunus virginiana	Aurora	Colorado	-104.8173045	39.71250694	green_space	14701 E Alameda Ave	City center park	10.16	fair	naturally_occurring	0 to 15.24 cm	AuroraCO	NA	NA	NA	NA	NA	NA	NA	NA	NA	NA	NA
MHILLS-GC-001	9/14/2011	inventory_date	Austrian pine	Pinus nigra	Aurora	Colorado	-104.828226	39.64858507	green_space	3609 S Dawson St	Meadow hills golf course	20.32	good	introduced	15.24 to 30.48 cm	AuroraCO	NA	NA	NA	NA	NA	NA	NA	NA	NA	NA	NA
VIEA-PK-009	9/3/2008	inventory_date	White ash	Fraxinus americana	Aurora	Colorado	-104.8531549	39.69231885	green_space	1400 S Moline St	Village east park	22.86	fair	introduced	15.24 to 30.48 cm	AuroraCO	NA	NA	NA	NA	NA	NA	NA	NA	NA	NA	NA
ANCH-PK-118	9/4/2008	inventory_date	Crabapple	Malus	Aurora	Colorado	-104.6763992	39.59239424	green_space	6855 S Robertsdale Way	Anchor point park	5.08	fair	no_info	0 to 15.24 cm	AuroraCO	NA	NA	NA	NA	NA	NA	NA	NA	NA	NA	NA
ROCK-PK-082	6/12/2008	inventory_date	Norway maple	Acer platanoides	Aurora	Colorado	-104.799459	39.696126	green_space	16200 E Mississippi Ave	Rocky ridge park	20.32	fair	introduced	15.24 to 30.48 cm	AuroraCO	NA	NA	NA	NA	NA	NA	NA	NA	NA	NA	NA
11293ECOLODR-04	1/23/2004	inventory_date	American linden	Tilia americana	Aurora	Colorado	-104.8570578	39.68431663	built_environment	11293 E Colorado Dr	NA	40.64	fair	introduced	30.48 to 45.72 cm	AuroraCO	NA	NA	NA	NA	NA	NA	NA	NA	NA	NA	NA
ARAP-PK-111	7/31/2008	inventory_date	Blue spruce	Picea pungens	Aurora	Colorado	-104.787929	39.700114	green_space	16900 E Kentucky Ave	Arapahoe little league complex	25.4	fair	naturally_occurring	15.24 to 30.48 cm	AuroraCO	NA	NA	NA	NA	NA	NA	NA	NA	NA	NA	NA
GENE-PK-271	7/23/2008	inventory_date	Chanticleer pear	Pyrus calleryana	Aurora	Colorado	-104.846486	39.742229	green_space	1561 N Quentin St	Generals park	8.89	fair	introduced	0 to 15.24 cm	AuroraCO	NA	NA	NA	NA	NA	NA	NA	NA	NA	NA	NA
SOCC-PK-036	8/20/2008	inventory_date	Rocky mountain juniper	Juniperus scopulorum	Aurora	Colorado	-104.754167	39.653537	green_space	20101 E Hampden Ave	Soccer skills area	5.08	good	naturally_occurring	0 to 15.24 cm	AuroraCO	NA	NA	NA	NA	NA	NA	NA	NA	NA	NA	NA
HIHO-PK-109	8/21/2008	inventory_date	Crabapple	Malus	Aurora	Colorado	-104.7776793	39.6919283	green_space	1400 S Uravan St	Highland hollows park	33.02	fair	no_info	30.48 to 45.72 cm	AuroraCO	NA	NA	NA	NA	NA	NA	NA	NA	NA	NA	NA
HORI-PK-003	8/21/2008	inventory_date	Chanticleer pear	Pyrus calleryana	Aurora	Colorado	-104.772273	39.644681	green_space	3901 S Reservoir Rd	Horizon park	20.32	good	introduced	15.24 to 30.48 cm	AuroraCO	NA	NA	NA	NA	NA	NA	NA	NA	NA	NA	NA
EXPO-PK-346	6/16/2008	inventory_date	Rocky mountain juniper	Juniperus scopulorum	Aurora	Colorado	-104.859194	39.707943	green_space	10955 E Exposition Ave	Expo park	12.7	good	naturally_occurring	0 to 15.24 cm	AuroraCO	NA	NA	NA	NA	NA	NA	NA	NA	NA	NA	NA
SPOR-PK-0591	9/8/2008	inventory_date	Cottonwood	Populus	Aurora	Colorado	-104.7625896	39.73547264	green_space	19300 E Colfax Ave	Sports park	60.96	fair	no_info	45.72 to 60.96 cm	AuroraCO	NA	NA	NA	NA	NA	NA	NA	NA	NA	NA	NA
3644SOLATST-03	12/18/2000	inventory_date	American linden	Tilia americana	Aurora	Colorado	-104.7954872	39.65103167	built_environment	3644 S Olathe St	NA	27.94	good	introduced	15.24 to 30.48 cm	AuroraCO	NA	NA	NA	NA	NA	NA	NA	NA	NA	NA	NA
HORI-PK-002	8/21/2008	inventory_date	Chanticleer pear	Pyrus calleryana	Aurora	Colorado	-104.772321	39.644645	green_space	3901 S Reservoir Rd	Horizon park	17.78	fair	introduced	15.24 to 30.48 cm	AuroraCO	NA	NA	NA	NA	NA	NA	NA	NA	NA	NA	NA
LOWR-PK-180	7/22/2008	inventory_date	Heaven of tree	Ailanthus altissima	Aurora	Colorado	-104.876563	39.731668	green_space	1001 N Dayton St	Lowry park	2.54	fair	introduced	0 to 15.24 cm	AuroraCO	NA	NA	NA	NA	NA	NA	NA	NA	NA	NA	NA
SUNR-PK-068	8/19/2008	inventory_date	Hackberry	Celtis occidentalis	Aurora	Colorado	-104.756487	39.644865	green_space	3960 S Genoa Way	Sunrise park	5.08	good	introduced	0 to 15.24 cm	AuroraCO	NA	NA	NA	NA	NA	NA	NA	NA	NA	NA	NA
3764SOLATCIR-S2	12/28/2000	inventory_date	American linden	Tilia americana	Aurora	Colorado	-104.7932495	39.64838204	built_environment	3764 S Olathe Cir	NA	38.1	fair	introduced	30.48 to 45.72 cm	AuroraCO	NA	NA	NA	NA	NA	NA	NA	NA	NA	NA	NA
UTAH-PK-161	7/10/2008	inventory_date	Chanticleer pear	Pyrus calleryana	Aurora	Colorado	-104.846651	39.683306	green_space	1800 S Peoria St	Utah park	5.08	fair	introduced	0 to 15.24 cm	AuroraCO	NA	NA	NA	NA	NA	NA	NA	NA	NA	NA	NA
3010NSCRAST-S4	1/1/1970	inventory_date	Shademaster honeylocust	Gleditsia triacanthos	Aurora	Colorado	-104.8411733	39.7589854	built_environment	3010 N Scranton St	NA	63.5	fair	introduced	60.96 to 76.2 cm	AuroraCO	NA	NA	NA	NA	NA	NA	NA	NA	NA	NA	NA
3721SHELEWAY-01	12/15/2000	inventory_date	Shademaster honeylocust	Gleditsia triacanthos	Aurora	Colorado	-104.809022	39.64880961	built_environment	3721 S Helena Way	NA	43.18	fair	introduced	30.48 to 45.72 cm	AuroraCO	NA	NA	NA	NA	NA	NA	NA	NA	NA	NA	NA
16694EKENTDR-04	12/28/2000	inventory_date	Blue spruce	Picea pungens	Aurora	Colorado	-104.7952575	39.64882258	green_space	16694 E Kent Dr	NA	15.24	fair	naturally_occurring	0 to 15.24 cm	AuroraCO	NA	NA	NA	NA	NA	NA	NA	NA	NA	NA	NA
12235E30THAVE-02	1/1/1970	inventory_date	Shademaster honeylocust	Gleditsia triacanthos	Aurora	Colorado	-104.8450994	39.75927243	built_environment	12235 E 30th Ave	NA	73.66	good	introduced	60.96 to 76.2 cm	AuroraCO	NA	NA	NA	NA	NA	NA	NA	NA	NA	NA	NA
SPEN-PK-044	6/4/2008	inventory_date	Hackberry	Celtis occidentalis	Aurora	Colorado	-104.860112	39.742294	green_space	11008 E 17th Ave	Spencer garrett park	25.4	fair	introduced	15.24 to 30.48 cm	AuroraCO	NA	NA	NA	NA	NA	NA	NA	NA	NA	NA	NA
1398NQUARST-01	1/1/1970	inventory_date	American elm	Ulmus americana	Aurora	Colorado	-104.8458655	39.73857335	built_environment	1398 N Quari St	NA	71.12	fair	introduced	60.96 to 76.2 cm	AuroraCO	NA	NA	NA	NA	NA	NA	NA	NA	NA	NA	NA
WHPK-PK-042	7/28/2008	inventory_date	Blue spruce	Picea pungens	Aurora	Colorado	-104.8301901	39.70386802	green_space	475 S Potomac Way	Wheeling park	35.56	fair	naturally_occurring	30.48 to 45.72 cm	AuroraCO	NA	NA	NA	NA	NA	NA	NA	NA	NA	NA	NA
HORI-PK-008	8/21/2008	inventory_date	Western catalpa	Catalpa speciosa	Aurora	Colorado	-104.772466	39.645104	green_space	3901 S Reservoir Rd	Horizon park	22.86	fair	introduced	15.24 to 30.48 cm	AuroraCO	NA	NA	NA	NA	NA	NA	NA	NA	NA	NA	NA
KALI-PK-025	6/23/2008	inventory_date	Blue spruce	Picea pungens	Aurora	Colorado	-104.8029336	39.63132524	green_space	15901 E Pheasant Run Pkwy	Kalispell park ballfields	60.96	good	naturally_occurring	45.72 to 60.96 cm	AuroraCO	NA	NA	NA	NA	NA	NA	NA	NA	NA	NA	NA
SAND-GB-002	4/7/2009	inventory_date	Willow	Salix	Aurora	Colorado	-104.747004	39.72121354	green_space	NA	Sand creek greenway	30.48	fair	no_info	15.24 to 30.48 cm	AuroraCO	NA	NA	NA	NA	NA	NA	NA	NA	NA	NA	NA
16602EKENYDR-04	12/27/2000	inventory_date	American linden	Tilia americana	Aurora	Colorado	-104.7966785	39.64893567	built_environment	16602 E Kenyon Dr	NA	35.56	fair	introduced	30.48 to 45.72 cm	AuroraCO	NA	NA	NA	NA	NA	NA	NA	NA	NA	NA	NA
UTAH-PK-166	7/14/2008	inventory_date	Cottonwood	Populus	Aurora	Colorado	-104.8432833	39.68332955	green_space	1800 S Peoria St	Utah park	10.16	fair	no_info	0 to 15.24 cm	AuroraCO	NA	NA	NA	NA	NA	NA	NA	NA	NA	NA	NA
11423EELLSPL-04	1/1/1970	inventory_date	American linden	Tilia americana	Aurora	Colorado	-104.8579738	39.71641255	built_environment	11423 E Ellsworth Pl	NA	38.1	good	introduced	30.48 to 45.72 cm	AuroraCO	NA	NA	NA	NA	NA	NA	NA	NA	NA	NA	NA
3055SQUINWAY-01	7/29/2010	inventory_date	Green ash	Fraxinus pennsylvanica	Aurora	Colorado	-104.7891528	39.66223429	built_environment	3055 S Quintero Way	NA	43.18	fair	introduced	30.48 to 45.72 cm	AuroraCO	NA	NA	NA	NA	NA	NA	NA	NA	NA	NA	NA
3699SHELEWAY-03	12/15/2000	inventory_date	Shademaster honeylocust	Gleditsia triacanthos	Aurora	Colorado	-104.8090048	39.6490578	built_environment	3699 S Helena Way	NA	53.34	fair	introduced	45.72 to 60.96 cm	AuroraCO	NA	NA	NA	NA	NA	NA	NA	NA	NA	NA	NA
VIEA-PK-031	9/3/2008	inventory_date	Silver maple	Acer saccharinum	Aurora	Colorado	-104.8540974	39.69237168	green_space	1400 S Moline St	Village east park	60.96	poor	introduced	45.72 to 60.96 cm	AuroraCO	NA	NA	NA	NA	NA	NA	NA	NA	NA	NA	NA
EXPO-PK-337	6/10/2008	inventory_date	Cottonwood	Populus	Aurora	Colorado	-104.859921	39.707627	green_space	10955 E Exposition Ave	Expo park	17.78	fair	no_info	15.24 to 30.48 cm	AuroraCO	NA	NA	NA	NA	NA	NA	NA	NA	NA	NA	NA
3055SQUINWAY-03-RP01	7/29/2010	inventory_date	Spring snow crabapple	Malus	Aurora	Colorado	-104.7890569	39.66217155	built_environment	3055 S Quintero Way	NA	20.32	fair	no_info	15.24 to 30.48 cm	AuroraCO	NA	NA	NA	NA	NA	NA	NA	NA	NA	NA	NA
SPEN-PK-057	6/4/2008	inventory_date	Austrian/ponderosa pine	NA	Aurora	Colorado	-104.860599	39.742833	green_space	11008 E 17th Ave	Spencer garrett park	17.78	poor	no_info	15.24 to 30.48 cm	AuroraCO	NA	NA	NA	NA	NA	NA	NA	NA	NA	NA	NA
EXPO-PK-350	6/10/2008	inventory_date	Plains cottonwood	Populus sargentii	Aurora	Colorado	-104.860237	39.708041	green_space	10955 E Exposition Ave	Expo park	20.32	good	no_info	15.24 to 30.48 cm	AuroraCO	NA	NA	NA	NA	NA	NA	NA	NA	NA	NA	NA
CITYCEN-PK-090	6/3/2008	inventory_date	Chokecherry	Prunus virginiana	Aurora	Colorado	-104.8172838	39.71247825	green_space	14701 E Alameda Ave	City center park	5.08	fair	naturally_occurring	0 to 15.24 cm	AuroraCO	NA	NA	NA	NA	NA	NA	NA	NA	NA	NA	NA
APPA-PK-057	9/4/2008	inventory_date	Austrian pine	Pinus nigra	Aurora	Colorado	-104.708055	39.615929	green_space	5575 S De Gaulle St	Appaloosa park	10.16	fair	introduced	0 to 15.24 cm	AuroraCO	NA	NA	NA	NA	NA	NA	NA	NA	NA	NA	NA
SUNR-PK-055	8/19/2008	inventory_date	Canada red cherry	Prunus virginiana	Aurora	Colorado	-104.755888	39.644384	green_space	3960 S Genoa Way	Sunrise park	8.89	good	naturally_occurring	0 to 15.24 cm	AuroraCO	NA	NA	NA	NA	NA	NA	NA	NA	NA	NA	NA
HAVA-PK-004	7/22/2008	inventory_date	Green ash	Fraxinus pennsylvanica	Aurora	Colorado	-104.8629769	39.73151352	green_space	10600 E 11th Ave	Havana park	50.8	fair	introduced	45.72 to 60.96 cm	AuroraCO	NA	NA	NA	NA	NA	NA	NA	NA	NA	NA	NA
MISS-PK-026	8/7/2008	inventory_date	Norway maple	Acer platanoides	Aurora	Colorado	-104.7976585	39.64470693	green_space	3999 S Mission Pkwy	Mission viejo park	20.32	fair	introduced	15.24 to 30.48 cm	AuroraCO	NA	NA	NA	NA	NA	NA	NA	NA	NA	NA	NA
UTAH-PK-190	7/14/2008	inventory_date	Pinyon pine	Pinus edulis	Aurora	Colorado	-104.844766	39.683558	green_space	1800 S Peoria St	Utah park	7.62	fair	naturally_occurring	0 to 15.24 cm	AuroraCO	NA	NA	NA	NA	NA	NA	NA	NA	NA	NA	NA
ROCK-PK-203	6/12/2008	inventory_date	Blue spruce	Picea pungens	Aurora	Colorado	-104.799098	39.696289	green_space	16200 E Mississippi Ave	Rocky ridge park	25.4	poor	naturally_occurring	15.24 to 30.48 cm	AuroraCO	NA	NA	NA	NA	NA	NA	NA	NA	NA	NA	NA
ROCK-PK-077	6/12/2008	inventory_date	Blue spruce	Picea pungens	Aurora	Colorado	-104.797724	39.695992	green_space	16200 E Mississippi Ave	Rocky ridge park	17.78	fair	naturally_occurring	15.24 to 30.48 cm	AuroraCO	NA	NA	NA	NA	NA	NA	NA	NA	NA	NA	NA
1761SNOMEWAY-01	1/27/2004	inventory_date	Shademaster honeylocust	Gleditsia triacanthos	Aurora	Colorado	-104.8523588	39.68454886	built_environment	1761 S Nome Way	NA	63.5	fair	introduced	60.96 to 76.2 cm	AuroraCO	NA	NA	NA	NA	NA	NA	NA	NA	NA	NA	NA
HORI-PK-006	8/21/2008	inventory_date	Western catalpa	Catalpa speciosa	Aurora	Colorado	-104.772506	39.645054	green_space	3901 S Reservoir Rd	Horizon park	27.94	fair	introduced	15.24 to 30.48 cm	AuroraCO	NA	NA	NA	NA	NA	NA	NA	NA	NA	NA	NA
MISS-PK-045	8/7/2008	inventory_date	Red sunset maple	Acer rubrum	Aurora	Colorado	-104.798174	39.64522714	green_space	3999 S Mission Pkwy	Mission viejo park	33.02	fair	introduced	30.48 to 45.72 cm	AuroraCO	NA	NA	NA	NA	NA	NA	NA	NA	NA	NA	NA
COGR-PK-256	3/24/2009	inventory_date	Cottonwood	Populus	Aurora	Colorado	-104.7446231	39.65588255	green_space	NA	The conservatory greenbelt	15.24	good	no_info	0 to 15.24 cm	AuroraCO	NA	NA	NA	NA	NA	NA	NA	NA	NA	NA	NA
COGR-PK-262	3/24/2009	inventory_date	Austrian pine	Pinus nigra	Aurora	Colorado	-104.750146	39.65634555	green_space	NA	The conservatory greenbelt	12.7	fair	introduced	0 to 15.24 cm	AuroraCO	NA	NA	NA	NA	NA	NA	NA	NA	NA	NA	NA
ARAP-PK-119	7/31/2008	inventory_date	Blue spruce	Picea pungens	Aurora	Colorado	-104.78818	39.700164	green_space	16900 E Kentucky Ave	Arapahoe little league complex	38.1	good	naturally_occurring	30.48 to 45.72 cm	AuroraCO	NA	NA	NA	NA	NA	NA	NA	NA	NA	NA	NA
GENE-PK-274	7/23/2008	inventory_date	Chanticleer pear	Pyrus calleryana	Aurora	Colorado	-104.846117	39.742275	green_space	1561 N Quentin St	Generals park	7.62	fair	introduced	0 to 15.24 cm	AuroraCO	NA	NA	NA	NA	NA	NA	NA	NA	NA	NA	NA
UTAH-PK-165	7/14/2008	inventory_date	Lanceleaf cottonwood	Populus acuminata	Aurora	Colorado	-104.842934	39.683301	green_space	1800 S Peoria St	Utah park	17.78	fair	naturally_occurring	15.24 to 30.48 cm	AuroraCO	NA	NA	NA	NA	NA	NA	NA	NA	NA	NA	NA
ROCK-PK-188	6/12/2008	inventory_date	Blue spruce	Picea pungens	Aurora	Colorado	-104.797842	39.696143	green_space	16200 E Mississippi Ave	Rocky ridge park	25.4	fair	naturally_occurring	15.24 to 30.48 cm	AuroraCO	NA	NA	NA	NA	NA	NA	NA	NA	NA	NA	NA
EXPO-PK-333	6/16/2008	inventory_date	Crabapple	Malus	Aurora	Colorado	-104.859319	39.707479	green_space	10955 E Exposition Ave	Expo park	22.86	fair	no_info	15.24 to 30.48 cm	AuroraCO	NA	NA	NA	NA	NA	NA	NA	NA	NA	NA	NA
SPOR-PK-0609	9/10/2008	inventory_date	Cottonwood	Populus	Aurora	Colorado	-104.7538088	39.7354977	green_space	19300 E Colfax Ave	Sports park	38.1	good	no_info	30.48 to 45.72 cm	AuroraCO	NA	NA	NA	NA	NA	NA	NA	NA	NA	NA	NA
MISS-PK-047	8/6/2008	inventory_date	Red sunset maple	Acer rubrum	Aurora	Colorado	-104.797625	39.64527038	green_space	3999 S Mission Pkwy	Mission viejo park	25.4	good	introduced	15.24 to 30.48 cm	AuroraCO	NA	NA	NA	NA	NA	NA	NA	NA	NA	NA	NA
COGR-PK-251	3/24/2009	inventory_date	Austrian pine	Pinus nigra	Aurora	Colorado	-104.745289	39.65567355	green_space	NA	The conservatory greenbelt	17.78	fair	introduced	15.24 to 30.48 cm	AuroraCO	NA	NA	NA	NA	NA	NA	NA	NA	NA	NA	NA
SAND-GB-003	4/7/2009	inventory_date	Willow	Salix	Aurora	Colorado	-104.746954	39.72122654	green_space	NA	Sand creek greenway	53.34	poor	no_info	45.72 to 60.96 cm	AuroraCO	NA	NA	NA	NA	NA	NA	NA	NA	NA	NA	NA
UTAH-PK-199	7/11/2008	inventory_date	Silver maple	Acer saccharinum	Aurora	Colorado	-104.841358	39.683614	green_space	1800 S Peoria St	Utah park	25.4	dead	introduced	15.24 to 30.48 cm	AuroraCO	NA	NA	NA	NA	NA	NA	NA	NA	NA	NA	NA
HILL-PK-027	8/29/2008	inventory_date	Ash mountain	Sorbus	Aurora	Colorado	-104.7871652	39.65467907	green_space	3242 S Richfield St	Hilltop park	35.56	fair	no_info	30.48 to 45.72 cm	AuroraCO	NA	NA	NA	NA	NA	NA	NA	NA	NA	NA	NA
3758SMISSPKWY-01	1/5/2001	inventory_date	Norway maple	Acer platanoides	Aurora	Colorado	-104.8028701	39.64926625	built_environment	3758 S Mission Pkwy	NA	30.48	fair	introduced	15.24 to 30.48 cm	AuroraCO	NA	NA	NA	NA	NA	NA	NA	NA	NA	NA	NA
MHILLS-GC-031	9/15/2011	inventory_date	Blue spruce	Picea pungens	Aurora	Colorado	-104.8283454	39.65269495	green_space	3609 S Dawson St	Meadow hills golf course	33.02	fair	naturally_occurring	30.48 to 45.72 cm	AuroraCO	NA	NA	NA	NA	NA	NA	NA	NA	NA	NA	NA
LOWR-PK-194	7/23/2008	inventory_date	Austrian/ponderosa pine	NA	Aurora	Colorado	-104.879699	39.731849	green_space	1001 N Dayton St	Lowry park	22.86	fair	no_info	15.24 to 30.48 cm	AuroraCO	NA	NA	NA	NA	NA	NA	NA	NA	NA	NA	NA
SUNR-PK-060	8/19/2008	inventory_date	Thornless cockspur hawthorn	Crataegus crus-galli	Aurora	Colorado	-104.756352	39.644456	green_space	3960 S Genoa Way	Sunrise park	6.35	fair	introduced	0 to 15.24 cm	AuroraCO	NA	NA	NA	NA	NA	NA	NA	NA	NA	NA	NA
SPOR-PK-0180	9/10/2008	inventory_date	Linden	Tilia	Aurora	Colorado	-104.754136	39.730945	green_space	19300 E Colfax Ave	Sports park	20.32	fair	no_info	15.24 to 30.48 cm	AuroraCO	NA	NA	NA	NA	NA	NA	NA	NA	NA	NA	NA
EXPO-PK-074	6/9/2008	inventory_date	Crabapple	Malus	Aurora	Colorado	-104.858993	39.704009	green_space	10955 E Exposition Ave	Expo park	7.62	fair	no_info	0 to 15.24 cm	AuroraCO	NA	NA	NA	NA	NA	NA	NA	NA	NA	NA	NA
VILL-PK-013	8/8/2008	inventory_date	Blue spruce	Picea pungens	Aurora	Colorado	-104.81329	39.692156	green_space	1300 S Chambers Cir	Village green park	38.1	fair	naturally_occurring	30.48 to 45.72 cm	AuroraCO	NA	NA	NA	NA	NA	NA	NA	NA	NA	NA	NA
EXPO-PK-348	6/16/2008	inventory_date	Honeylocust	Gleditsia triacanthos	Aurora	Colorado	-104.859198	39.70801	green_space	10955 E Exposition Ave	Expo park	25.4	fair	introduced	15.24 to 30.48 cm	AuroraCO	NA	NA	NA	NA	NA	NA	NA	NA	NA	NA	NA
3124NSCRAST-04	1/1/1970	inventory_date	Shademaster honeylocust	Gleditsia triacanthos	Aurora	Colorado	-104.8408096	39.76053465	built_environment	3124 N Scranton St	NA	60.96	fair	introduced	45.72 to 60.96 cm	AuroraCO	NA	NA	NA	NA	NA	NA	NA	NA	NA	NA	NA
3117NSCRAST-03	1/1/1970	inventory_date	American elm	Ulmus americana	Aurora	Colorado	-104.8411393	39.76031498	built_environment	3117 N Scranton St	NA	71.12	good	introduced	60.96 to 76.2 cm	AuroraCO	NA	NA	NA	NA	NA	NA	NA	NA	NA	NA	NA
33NLANSST-03	3/11/2002	inventory_date	Norway maple	Acer platanoides	Aurora	Colorado	-104.8607849	39.71626541	built_environment	33 N Lansing St	NA	35.56	good	introduced	30.48 to 45.72 cm	AuroraCO	NA	NA	NA	NA	NA	NA	NA	NA	NA	NA	NA
MISS-PK-041	8/6/2008	inventory_date	Red sunset maple	Acer rubrum	Aurora	Colorado	-104.797497	39.645134	green_space	3999 S Mission Pkwy	Mission viejo park	30.48	fair	introduced	15.24 to 30.48 cm	AuroraCO	NA	NA	NA	NA	NA	NA	NA	NA	NA	NA	NA
KALI-PK-024	6/23/2008	inventory_date	Linden	Tilia	Aurora	Colorado	-104.8024655	39.6313149	green_space	15901 E Pheasant Run Pkwy	Kalispell park ballfields	35.56	fair	no_info	30.48 to 45.72 cm	AuroraCO	NA	NA	NA	NA	NA	NA	NA	NA	NA	NA	NA
TRIA-PK-025	7/31/2008	inventory_date	Cottonwood	Populus	Aurora	Colorado	-104.7583604	39.74181674	green_space	1600 N Espana St	Triangle park	68.58	poor	no_info	60.96 to 76.2 cm	AuroraCO	NA	NA	NA	NA	NA	NA	NA	NA	NA	NA	NA
COGR-PK-244	3/24/2009	inventory_date	Austrian pine	Pinus nigra	Aurora	Colorado	-104.7430911	39.65363355	green_space	NA	The conservatory greenbelt	15.24	poor	introduced	0 to 15.24 cm	AuroraCO	NA	NA	NA	NA	NA	NA	NA	NA	NA	NA	NA
WHEE-PK-078	7/1/2008	inventory_date	Littleleaf linden	Tilia cordata	Aurora	Colorado	-104.807455	39.671298	green_space	2500 S Wheel Park Cir	Wheel park	12.7	fair	introduced	0 to 15.24 cm	AuroraCO	NA	NA	NA	NA	NA	NA	NA	NA	NA	NA	NA
SPOR-PK-0571	9/10/2008	inventory_date	Cottonwood	Populus	Aurora	Colorado	-104.757729	39.735346	green_space	19300 E Colfax Ave	Sports park	10.16	poor	no_info	0 to 15.24 cm	AuroraCO	NA	NA	NA	NA	NA	NA	NA	NA	NA	NA	NA
UTAH-PK-184	7/14/2008	inventory_date	Plains cottonwood	Populus sargentii	Aurora	Colorado	-104.8421527	39.68349304	green_space	1800 S Peoria St	Utah park	27.94	fair	no_info	15.24 to 30.48 cm	AuroraCO	NA	NA	NA	NA	NA	NA	NA	NA	NA	NA	NA
GENE-PK-270	7/23/2008	inventory_date	Blue spruce	Picea pungens	Aurora	Colorado	-104.846207	39.742218	green_space	1561 N Quentin St	Generals park	30.48	fair	naturally_occurring	15.24 to 30.48 cm	AuroraCO	NA	NA	NA	NA	NA	NA	NA	NA	NA	NA	NA
1582SJAMAST-01	1/22/2004	inventory_date	Shademaster honeylocust	Gleditsia triacanthos	Aurora	Colorado	-104.8618359	39.68635252	built_environment	1582 S Jamaica St	NA	35.56	poor	introduced	30.48 to 45.72 cm	AuroraCO	NA	NA	NA	NA	NA	NA	NA	NA	NA	NA	NA
COGR-PK-218	3/23/2009	inventory_date	Austrian pine	Pinus nigra	Aurora	Colorado	-104.7421081	39.65361855	green_space	NA	The conservatory greenbelt	20.32	good	introduced	15.24 to 30.48 cm	AuroraCO	NA	NA	NA	NA	NA	NA	NA	NA	NA	NA	NA
COGR-PK-224	3/23/2009	inventory_date	Austrian pine	Pinus nigra	Aurora	Colorado	-104.7429131	39.65431955	green_space	NA	The conservatory greenbelt	15.24	poor	introduced	0 to 15.24 cm	AuroraCO	NA	NA	NA	NA	NA	NA	NA	NA	NA	NA	NA
ROCK-PK-215	6/12/2008	inventory_date	Blue spruce	Picea pungens	Aurora	Colorado	-104.797563	39.696366	green_space	16200 E Mississippi Ave	Rocky ridge park	25.4	poor	naturally_occurring	15.24 to 30.48 cm	AuroraCO	NA	NA	NA	NA	NA	NA	NA	NA	NA	NA	NA
HILL-PK-012	8/29/2008	inventory_date	Linden	Tilia	Aurora	Colorado	-104.7870479	39.65439788	green_space	3242 S Richfield St	Hilltop park	27.94	fair	no_info	15.24 to 30.48 cm	AuroraCO	NA	NA	NA	NA	NA	NA	NA	NA	NA	NA	NA
COGR-PK-252	3/24/2009	inventory_date	Austrian pine	Pinus nigra	Aurora	Colorado	-104.7453201	39.65568855	green_space	NA	The conservatory greenbelt	22.86	excellent	introduced	15.24 to 30.48 cm	AuroraCO	NA	NA	NA	NA	NA	NA	NA	NA	NA	NA	NA
SUNR-PK-067	8/19/2008	inventory_date	Western catalpa	Catalpa speciosa	Aurora	Colorado	-104.755682	39.644798	green_space	3960 S Genoa Way	Sunrise park	7.62	good	introduced	0 to 15.24 cm	AuroraCO	NA	NA	NA	NA	NA	NA	NA	NA	NA	NA	NA
16693EKENTDR-03	12/28/2000	inventory_date	Norway maple	Acer platanoides	Aurora	Colorado	-104.7956685	39.64878106	built_environment	16693 E Kent Dr	NA	35.56	fair	introduced	30.48 to 45.72 cm	AuroraCO	NA	NA	NA	NA	NA	NA	NA	NA	NA	NA	NA
16693EKENTDR-04	12/28/2000	inventory_date	Norway maple	Acer platanoides	Aurora	Colorado	-104.7957549	39.64884925	built_environment	16693 E Kent Dr	NA	45.72	fair	introduced	30.48 to 45.72 cm	AuroraCO	NA	NA	NA	NA	NA	NA	NA	NA	NA	NA	NA
16642EKENYDR-01	12/27/2000	inventory_date	American linden	Tilia americana	Aurora	Colorado	-104.7964702	39.64909397	built_environment	16642 E Kenyon Dr	NA	38.1	fair	introduced	30.48 to 45.72 cm	AuroraCO	NA	NA	NA	NA	NA	NA	NA	NA	NA	NA	NA
38NLANSST-01	3/11/2002	inventory_date	Norway maple	Acer platanoides	Aurora	Colorado	-104.8606131	39.71634801	built_environment	38 N Lansing St	NA	40.64	fair	introduced	30.48 to 45.72 cm	AuroraCO	NA	NA	NA	NA	NA	NA	NA	NA	NA	NA	NA
VILL-PK-018	8/8/2008	inventory_date	Silver maple	Acer saccharinum	Aurora	Colorado	-104.814624	39.692214	green_space	1300 S Chambers Cir	Village green park	64.77	fair	introduced	60.96 to 76.2 cm	AuroraCO	NA	NA	NA	NA	NA	NA	NA	NA	NA	NA	NA
WAGO-PK-020	6/23/2008	inventory_date	Linden	Tilia	Aurora	Colorado	-104.794568	39.631036	green_space	16550 E Pheasant Run Pkwy	Wagon trail park	30.48	poor	no_info	15.24 to 30.48 cm	AuroraCO	NA	NA	NA	NA	NA	NA	NA	NA	NA	NA	NA
VIEA-PK-033	9/3/2008	inventory_date	Cottonwood	Populus	Aurora	Colorado	-104.853089	39.692421	green_space	1400 S Moline St	Village east park	116.84	good	no_info	more than 76.2 cm	AuroraCO	NA	NA	NA	NA	NA	NA	NA	NA	NA	NA	NA
16999EAMHEDR-01	3/1/1991	inventory_date	Hackberry	Celtis occidentalis	Aurora	Colorado	-104.7896297	39.66529814	built_environment	16999 E Amherst Dr	NA	48.26	fair	introduced	45.72 to 60.96 cm	AuroraCO	NA	NA	NA	NA	NA	NA	NA	NA	NA	NA	NA
WHEE-PK-087	6/30/2008	inventory_date	Blue spruce	Picea pungens	Aurora	Colorado	-104.805937	39.671469	green_space	2500 S Wheel Park Cir	Wheel park	12.7	good	naturally_occurring	0 to 15.24 cm	AuroraCO	NA	NA	NA	NA	NA	NA	NA	NA	NA	NA	NA
HILL-PK-036	8/29/2008	inventory_date	Linden	Tilia	Aurora	Colorado	-104.78602	39.654835	green_space	3242 S Richfield St	Hilltop park	22.86	fair	no_info	15.24 to 30.48 cm	AuroraCO	NA	NA	NA	NA	NA	NA	NA	NA	NA	NA	NA
WAGO-PK-026	6/23/2008	inventory_date	Austrian pine	Pinus nigra	Aurora	Colorado	-104.7961269	39.6312474	green_space	16550 E Pheasant Run Pkwy	Wagon trail park	50.8	poor	introduced	45.72 to 60.96 cm	AuroraCO	NA	NA	NA	NA	NA	NA	NA	NA	NA	NA	NA
3637SOURAST-04	12/18/2000	inventory_date	Norway maple	Acer platanoides	Aurora	Colorado	-104.7936726	39.65075775	built_environment	3637 S Ouray St	NA	35.56	fair	introduced	30.48 to 45.72 cm	AuroraCO	NA	NA	NA	NA	NA	NA	NA	NA	NA	NA	NA
3100NTROYST-03	1/1/1970	inventory_date	Shademaster honeylocust	Gleditsia triacanthos	Aurora	Colorado	-104.8400712	39.75993608	built_environment	3100 N Troy St	NA	93.98	fair	introduced	more than 76.2 cm	AuroraCO	NA	NA	NA	NA	NA	NA	NA	NA	NA	NA	NA
12533E31STAVE-04	1/1/1970	inventory_date	Norway maple	Acer platanoides	Aurora	Colorado	-104.8421901	39.75986707	built_environment	12533 E 31St Ave	NA	50.8	fair	introduced	45.72 to 60.96 cm	AuroraCO	NA	NA	NA	NA	NA	NA	NA	NA	NA	NA	NA
COGR-PK-238	3/23/2009	inventory_date	Swamp white oak	Quercus bicolor	Aurora	Colorado	-104.7443071	39.65607855	green_space	NA	The conservatory greenbelt	7.62	good	introduced	0 to 15.24 cm	AuroraCO	NA	NA	NA	NA	NA	NA	NA	NA	NA	NA	NA
27NLIMAST-02	3/11/2002	inventory_date	Shademaster honeylocust	Gleditsia triacanthos	Aurora	Colorado	-104.8597225	39.71610653	built_environment	27 N Lima St	NA	35.56	good	introduced	30.48 to 45.72 cm	AuroraCO	NA	NA	NA	NA	NA	NA	NA	NA	NA	NA	NA
1582SJAMAST-04	1/22/2004	inventory_date	Shademaster honeylocust	Gleditsia triacanthos	Aurora	Colorado	-104.8619842	39.6865228	built_environment	1582 S Jamaica St	NA	66.04	fair	introduced	60.96 to 76.2 cm	AuroraCO	NA	NA	NA	NA	NA	NA	NA	NA	NA	NA	NA
COGR-PK-216	3/23/2009	inventory_date	Cottonwood	Populus	Aurora	Colorado	-104.7420661	39.65354555	green_space	NA	The conservatory greenbelt	20.32	good	no_info	15.24 to 30.48 cm	AuroraCO	NA	NA	NA	NA	NA	NA	NA	NA	NA	NA	NA
SPOR-PK-0603	9/8/2008	inventory_date	Cottonwood	Populus	Aurora	Colorado	-104.7625249	39.73554978	green_space	19300 E Colfax Ave	Sports park	63.5	fair	no_info	60.96 to 76.2 cm	AuroraCO	NA	NA	NA	NA	NA	NA	NA	NA	NA	NA	NA
SOCC-PK-040	8/20/2008	inventory_date	Austrian pine	Pinus nigra	Aurora	Colorado	-104.754161	39.654072	green_space	20101 E Hampden Ave	Soccer skills area	3.81	good	introduced	0 to 15.24 cm	AuroraCO	NA	NA	NA	NA	NA	NA	NA	NA	NA	NA	NA
WAGO-PK-032	6/23/2008	inventory_date	Hackberry	Celtis occidentalis	Aurora	Colorado	-104.7950769	39.63128892	green_space	16550 E Pheasant Run Pkwy	Wagon trail park	35.56	fair	introduced	30.48 to 45.72 cm	AuroraCO	NA	NA	NA	NA	NA	NA	NA	NA	NA	NA	NA
WHEE-PK-094	6/30/2008	inventory_date	Crabapple	Malus	Aurora	Colorado	-104.805911	39.671533	green_space	2500 S Wheel Park Cir	Wheel park	15.24	fair	no_info	0 to 15.24 cm	AuroraCO	NA	NA	NA	NA	NA	NA	NA	NA	NA	NA	NA
3125NQUENST-02	1/1/1970	inventory_date	Shademaster honeylocust	Gleditsia triacanthos	Aurora	Colorado	-104.8448468	39.76076781	built_environment	3125 N Quentin St	NA	60.96	fair	introduced	45.72 to 60.96 cm	AuroraCO	NA	NA	NA	NA	NA	NA	NA	NA	NA	NA	NA
3162NTROYST-02	1/1/1970	inventory_date	Shademaster honeylocust	Gleditsia triacanthos	Aurora	Colorado	-104.8395799	39.76051771	built_environment	3162 N Troy St	NA	58.42	good	introduced	45.72 to 60.96 cm	AuroraCO	NA	NA	NA	NA	NA	NA	NA	NA	NA	NA	NA
37NLANSST-02	3/11/2002	inventory_date	Norway maple	Acer platanoides	Aurora	Colorado	-104.86079	39.71636445	built_environment	37 N Lansing St	NA	35.56	fair	introduced	30.48 to 45.72 cm	AuroraCO	NA	NA	NA	NA	NA	NA	NA	NA	NA	NA	NA
ROCK-PK-209	6/12/2008	inventory_date	Blue spruce	Picea pungens	Aurora	Colorado	-104.799177	39.696323	green_space	16200 E Mississippi Ave	Rocky ridge park	27.94	good	naturally_occurring	15.24 to 30.48 cm	AuroraCO	NA	NA	NA	NA	NA	NA	NA	NA	NA	NA	NA
1653SMACOST-02	2/13/2004	inventory_date	Norway maple	Acer platanoides	Aurora	Colorado	-104.8546481	39.68666687	built_environment	1653 S Macon St	NA	50.8	poor	introduced	45.72 to 60.96 cm	AuroraCO	NA	NA	NA	NA	NA	NA	NA	NA	NA	NA	NA
TRIA-PK-026	7/31/2008	inventory_date	Thornless cockspur hawthorn	Crataegus crus-galli	Aurora	Colorado	-104.7583554	39.74183373	green_space	1600 N Espana St	Triangle park	12.7	poor	introduced	0 to 15.24 cm	AuroraCO	NA	NA	NA	NA	NA	NA	NA	NA	NA	NA	NA
HIHO-PK-111	8/21/2008	inventory_date	English oak	Quercus robur	Aurora	Colorado	-104.777124	39.691932	green_space	1400 S Uravan St	Highland hollows park	25.4	fair	introduced	15.24 to 30.48 cm	AuroraCO	NA	NA	NA	NA	NA	NA	NA	NA	NA	NA	NA
EXPO-PK-335	6/10/2008	inventory_date	Plains cottonwood	Populus sargentii	Aurora	Colorado	-104.859869	39.707591	green_space	10955 E Exposition Ave	Expo park	15.24	good	no_info	0 to 15.24 cm	AuroraCO	NA	NA	NA	NA	NA	NA	NA	NA	NA	NA	NA
LOWR-PK-028	7/23/2008	inventory_date	White ash	Fraxinus americana	Aurora	Colorado	-104.88015	39.731751	green_space	1001 N Dayton St	Lowry park	25.4	good	introduced	15.24 to 30.48 cm	AuroraCO	NA	NA	NA	NA	NA	NA	NA	NA	NA	NA	NA
CITYCEN-PK-092	6/3/2008	inventory_date	Amur maple	Acer ginnala	Aurora	Colorado	-104.817059	39.712568	green_space	14701 E Alameda Ave	City center park	10.16	fair	introduced	0 to 15.24 cm	AuroraCO	NA	NA	NA	NA	NA	NA	NA	NA	NA	NA	NA
SPOR-PK-0607	9/10/2008	inventory_date	Chanticleer pear	Pyrus calleryana	Aurora	Colorado	-104.7560653	39.73553874	green_space	19300 E Colfax Ave	Sports park	20.32	good	introduced	15.24 to 30.48 cm	AuroraCO	NA	NA	NA	NA	NA	NA	NA	NA	NA	NA	NA
53NLANSST-02	3/11/2002	inventory_date	Norway maple	Acer platanoides	Aurora	Colorado	-104.8607982	39.71682281	built_environment	53 N Lansing St	NA	35.56	fair	introduced	30.48 to 45.72 cm	AuroraCO	NA	NA	NA	NA	NA	NA	NA	NA	NA	NA	NA
COGR-PK-233	3/23/2009	inventory_date	Austrian pine	Pinus nigra	Aurora	Colorado	-104.7435551	39.65504455	green_space	NA	The conservatory greenbelt	15.24	good	introduced	0 to 15.24 cm	AuroraCO	NA	NA	NA	NA	NA	NA	NA	NA	NA	NA	NA
COGR-PK-241	3/23/2009	inventory_date	Austrian pine	Pinus nigra	Aurora	Colorado	-104.7439761	39.65612955	green_space	NA	The conservatory greenbelt	17.78	poor	introduced	15.24 to 30.48 cm	AuroraCO	NA	NA	NA	NA	NA	NA	NA	NA	NA	NA	NA
MURP-GB-011	1/8/2009	inventory_date	Austrian pine	Pinus nigra	Aurora	Colorado	-104.6960081	39.59933497	green_space	NA	Murphy creek greenway	25.4	good	introduced	15.24 to 30.48 cm	AuroraCO	NA	NA	NA	NA	NA	NA	NA	NA	NA	NA	NA
APPA-PK-042	9/4/2008	inventory_date	Chanticleer pear	Pyrus calleryana	Aurora	Colorado	-104.70667	39.615699	green_space	5575 S De Gaulle St	Appaloosa park	7.62	fair	introduced	0 to 15.24 cm	AuroraCO	NA	NA	NA	NA	NA	NA	NA	NA	NA	NA	NA
WHEE-PK-091	6/30/2008	inventory_date	Hackberry	Celtis occidentalis	Aurora	Colorado	-104.805183	39.671503	green_space	2500 S Wheel Park Cir	Wheel park	5.08	fair	introduced	0 to 15.24 cm	AuroraCO	NA	NA	NA	NA	NA	NA	NA	NA	NA	NA	NA
3199NTUCSST-02	1/1/1970	inventory_date	Norway maple	Acer platanoides	Aurora	Colorado	-104.838439	39.76042258	built_environment	3199 N Tucson St	NA	43.18	fair	introduced	30.48 to 45.72 cm	AuroraCO	NA	NA	NA	NA	NA	NA	NA	NA	NA	NA	NA
HILL-PK-020	8/29/2008	inventory_date	Blue spruce	Picea pungens	Aurora	Colorado	-104.7867105	39.65460046	green_space	3242 S Richfield St	Hilltop park	35.56	good	naturally_occurring	30.48 to 45.72 cm	AuroraCO	NA	NA	NA	NA	NA	NA	NA	NA	NA	NA	NA
HILL-PK-024	8/29/2008	inventory_date	Linden	Tilia	Aurora	Colorado	-104.786429	39.654687	green_space	3242 S Richfield St	Hilltop park	22.86	fair	no_info	15.24 to 30.48 cm	AuroraCO	NA	NA	NA	NA	NA	NA	NA	NA	NA	NA	NA
3678SJASPST-02	12/15/2000	inventory_date	Shademaster honeylocust	Gleditsia triacanthos	Aurora	Colorado	-104.80578	39.64929958	built_environment	3678 S Jasper St	NA	40.64	fair	introduced	30.48 to 45.72 cm	AuroraCO	NA	NA	NA	NA	NA	NA	NA	NA	NA	NA	NA
3695SJASPST-03	12/15/2000	inventory_date	Shademaster honeylocust	Gleditsia triacanthos	Aurora	Colorado	-104.8057928	39.64872848	built_environment	3695 S Jasper St	NA	50.8	fair	introduced	45.72 to 60.96 cm	AuroraCO	NA	NA	NA	NA	NA	NA	NA	NA	NA	NA	NA
3750SOURAWAY-06	12/27/2000	inventory_date	Shademaster honeylocust	Gleditsia triacanthos	Aurora	Colorado	-104.7922622	39.64863007	built_environment	3750 S Ouray Way	NA	27.94	fair	introduced	15.24 to 30.48 cm	AuroraCO	NA	NA	NA	NA	NA	NA	NA	NA	NA	NA	NA
GENE-PK-269	7/23/2008	inventory_date	Linden	Tilia	Aurora	Colorado	-104.846635	39.742219	green_space	1561 N Quentin St	Generals park	12.7	good	no_info	0 to 15.24 cm	AuroraCO	NA	NA	NA	NA	NA	NA	NA	NA	NA	NA	NA
APPA-PK-064	9/4/2008	inventory_date	Thornless cockspur hawthorn	Crataegus crus-galli	Aurora	Colorado	-104.707849	39.615996	green_space	5575 S De Gaulle St	Appaloosa park	5.08	fair	introduced	0 to 15.24 cm	AuroraCO	NA	NA	NA	NA	NA	NA	NA	NA	NA	NA	NA
3118NSALEST-02	1/1/1970	inventory_date	Hackberry	Celtis occidentalis	Aurora	Colorado	-104.8419071	39.7606442	built_environment	3118 N Salem St	NA	50.8	good	introduced	45.72 to 60.96 cm	AuroraCO	NA	NA	NA	NA	NA	NA	NA	NA	NA	NA	NA
SOCC-PK-059	8/21/2008	inventory_date	Lanceleaf cottonwood	Populus acuminata	Aurora	Colorado	-104.752907	39.654671	green_space	20101 E Hampden Ave	Soccer skills area	6.35	good	naturally_occurring	0 to 15.24 cm	AuroraCO	NA	NA	NA	NA	NA	NA	NA	NA	NA	NA	NA
UTAH-PK-192	7/14/2008	inventory_date	Lanceleaf cottonwood	Populus acuminata	Aurora	Colorado	-104.843116	39.68358722	green_space	1800 S Peoria St	Utah park	17.78	poor	naturally_occurring	15.24 to 30.48 cm	AuroraCO	NA	NA	NA	NA	NA	NA	NA	NA	NA	NA	NA
WAGO-PK-028	6/23/2008	inventory_date	Other spruce	Picea	Aurora	Colorado	-104.7953256	39.63124398	green_space	16550 E Pheasant Run Pkwy	Wagon trail park	38.1	fair	no_info	30.48 to 45.72 cm	AuroraCO	NA	NA	NA	NA	NA	NA	NA	NA	NA	NA	NA
16726EKENTDR-02	12/28/2000	inventory_date	Norway maple	Acer platanoides	Aurora	Colorado	-104.7949567	39.64912689	built_environment	16726 E Kent Dr	NA	35.56	fair	introduced	30.48 to 45.72 cm	AuroraCO	NA	NA	NA	NA	NA	NA	NA	NA	NA	NA	NA
HIHO-PK-116	8/22/2008	inventory_date	Linden	Tilia	Aurora	Colorado	-104.7761102	39.691992	green_space	1400 S Uravan St	Highland hollows park	17.78	good	no_info	15.24 to 30.48 cm	AuroraCO	NA	NA	NA	NA	NA	NA	NA	NA	NA	NA	NA
ROCK-PK-205	6/12/2008	inventory_date	Crabapple	Malus	Aurora	Colorado	-104.7990748	39.69633573	green_space	16200 E Mississippi Ave	Rocky ridge park	7.62	good	no_info	0 to 15.24 cm	AuroraCO	NA	NA	NA	NA	NA	NA	NA	NA	NA	NA	NA
EXPO-PK-077	6/9/2008	inventory_date	Hackberry	Celtis occidentalis	Aurora	Colorado	-104.857917	39.704006	green_space	10955 E Exposition Ave	Expo park	17.78	fair	introduced	15.24 to 30.48 cm	AuroraCO	NA	NA	NA	NA	NA	NA	NA	NA	NA	NA	NA
1661SOSWEST-03	2/2/2004	inventory_date	Shademaster honeylocust	Gleditsia triacanthos	Aurora	Colorado	-104.8498601	39.68650137	built_environment	1661 S Oswego St	NA	63.5	fair	introduced	60.96 to 76.2 cm	AuroraCO	NA	NA	NA	NA	NA	NA	NA	NA	NA	NA	NA
PEOR-PK-039	9/4/2008	inventory_date	Austrian/ponderosa pine	NA	Aurora	Colorado	-104.842977	39.691548	green_space	12401 E Florida Ave	Peoria hills park	48.26	good	no_info	45.72 to 60.96 cm	AuroraCO	NA	NA	NA	NA	NA	NA	NA	NA	NA	NA	NA
UTAH-PK-468	7/11/2008	inventory_date	Honeylocust	Gleditsia triacanthos	Aurora	Colorado	-104.8438545	39.68585823	green_space	1800 S Peoria St	Utah park	27.94	fair	introduced	15.24 to 30.48 cm	AuroraCO	NA	NA	NA	NA	NA	NA	NA	NA	NA	NA	NA
3767SOLATST-S4	12/27/2000	inventory_date	Shademaster honeylocust	Gleditsia triacanthos	Aurora	Colorado	-104.7935123	39.64855101	built_environment	3767 S Olathe St	NA	27.94	fair	introduced	15.24 to 30.48 cm	AuroraCO	NA	NA	NA	NA	NA	NA	NA	NA	NA	NA	NA
MURP-GB-004	1/8/2009	inventory_date	Austrian pine	Pinus nigra	Aurora	Colorado	-104.6955487	39.59857105	green_space	NA	Murphy creek greenway	30.48	fair	introduced	15.24 to 30.48 cm	AuroraCO	NA	NA	NA	NA	NA	NA	NA	NA	NA	NA	NA
UTAH-PK-465	7/11/2008	inventory_date	Chanticleer pear	Pyrus calleryana	Aurora	Colorado	-104.84305	39.68584231	green_space	1800 S Peoria St	Utah park	15.24	fair	introduced	0 to 15.24 cm	AuroraCO	NA	NA	NA	NA	NA	NA	NA	NA	NA	NA	NA
MCREEK-GC-004	10/14/2008	inventory_date	Blue spruce	Picea pungens	Aurora	Colorado	-104.708485	39.685021	green_space	1700 S Old Tom Morris rd A	Murphy creek golf course	7.62	good	naturally_occurring	0 to 15.24 cm	AuroraCO	NA	NA	NA	NA	NA	NA	NA	NA	NA	NA	NA
EXPO-PK-067	6/9/2008	inventory_date	Linden	Tilia	Aurora	Colorado	-104.859125	39.704002	green_space	10955 E Exposition Ave	Expo park	5.08	poor	no_info	0 to 15.24 cm	AuroraCO	NA	NA	NA	NA	NA	NA	NA	NA	NA	NA	NA
COGR-PK-257	3/24/2009	inventory_date	Red sunset maple	Acer rubrum	Aurora	Colorado	-104.7474061	39.65605055	green_space	NA	The conservatory greenbelt	5.08	good	introduced	0 to 15.24 cm	AuroraCO	NA	NA	NA	NA	NA	NA	NA	NA	NA	NA	NA
WHEE-PK-088	7/1/2008	inventory_date	Littleleaf linden	Tilia cordata	Aurora	Colorado	-104.807263	39.671507	green_space	2500 S Wheel Park Cir	Wheel park	10.16	fair	introduced	0 to 15.24 cm	AuroraCO	NA	NA	NA	NA	NA	NA	NA	NA	NA	NA	NA
16044ELOYODR-S4	1/9/2001	inventory_date	Silver maple	Acer saccharinum	Aurora	Colorado	-104.7995399	39.64914978	built_environment	16044 E Loyola Dr	NA	33.02	fair	introduced	30.48 to 45.72 cm	AuroraCO	NA	NA	NA	NA	NA	NA	NA	NA	NA	NA	NA
1649SKINGWAY-01	1/22/2004	inventory_date	American linden	Tilia americana	Aurora	Colorado	-104.8584607	39.68673707	built_environment	1649 S Kingston Way	NA	40.64	fair	introduced	30.48 to 45.72 cm	AuroraCO	NA	NA	NA	NA	NA	NA	NA	NA	NA	NA	NA
WHEE-PK-082	7/1/2008	inventory_date	Linden	Tilia	Aurora	Colorado	-104.807227	39.671401	green_space	2500 S Wheel Park Cir	Wheel park	12.7	good	no_info	0 to 15.24 cm	AuroraCO	NA	NA	NA	NA	NA	NA	NA	NA	NA	NA	NA
CITYCEN-PK-081	6/3/2008	inventory_date	Chokecherry	Prunus virginiana	Aurora	Colorado	-104.8172762	39.7124572	green_space	14701 E Alameda Ave	City center park	7.62	fair	naturally_occurring	0 to 15.24 cm	AuroraCO	NA	NA	NA	NA	NA	NA	NA	NA	NA	NA	NA
VILL-PK-012	8/8/2008	inventory_date	Austrian/ponderosa pine	NA	Aurora	Colorado	-104.813413	39.69215	green_space	1300 S Chambers Cir	Village green park	35.56	fair	no_info	30.48 to 45.72 cm	AuroraCO	NA	NA	NA	NA	NA	NA	NA	NA	NA	NA	NA
1657SIRONST-01	1/22/2004	inventory_date	Shademaster honeylocust	Gleditsia triacanthos	Aurora	Colorado	-104.863215	39.68664507	built_environment	1657 S Ironton St	NA	38.1	fair	introduced	30.48 to 45.72 cm	AuroraCO	NA	NA	NA	NA	NA	NA	NA	NA	NA	NA	NA
EXPO-PK-073	6/9/2008	inventory_date	Crabapple	Malus	Aurora	Colorado	-104.855547	39.703988	green_space	10955 E Exposition Ave	Expo park	5.08	fair	no_info	0 to 15.24 cm	AuroraCO	NA	NA	NA	NA	NA	NA	NA	NA	NA	NA	NA
EXPO-PK-338	6/16/2008	inventory_date	Crabapple	Malus	Aurora	Colorado	-104.859284	39.707661	green_space	10955 E Exposition Ave	Expo park	17.78	good	no_info	15.24 to 30.48 cm	AuroraCO	NA	NA	NA	NA	NA	NA	NA	NA	NA	NA	NA
MHILLS-GC-003	9/14/2011	inventory_date	Pinyon pine	Pinus edulis	Aurora	Colorado	-104.8284095	39.64903944	green_space	3609 S Dawson St	Meadow hills golf course	20.32	fair	naturally_occurring	15.24 to 30.48 cm	AuroraCO	NA	NA	NA	NA	NA	NA	NA	NA	NA	NA	NA
SUNR-PK-057	8/19/2008	inventory_date	Tartarian maple	Acer tataricum	Aurora	Colorado	-104.756312	39.644435	green_space	3960 S Genoa Way	Sunrise park	17.78	fair	introduced	15.24 to 30.48 cm	AuroraCO	NA	NA	NA	NA	NA	NA	NA	NA	NA	NA	NA
EXPO-PK-070	6/9/2008	inventory_date	Crabapple	Malus	Aurora	Colorado	-104.855779	39.703986	green_space	10955 E Exposition Ave	Expo park	10.16	fair	no_info	0 to 15.24 cm	AuroraCO	NA	NA	NA	NA	NA	NA	NA	NA	NA	NA	NA
SPOR-PK-0586	9/10/2008	inventory_date	Austrian pine	Pinus nigra	Aurora	Colorado	-104.7569009	39.73537534	green_space	19300 E Colfax Ave	Sports park	30.48	fair	introduced	15.24 to 30.48 cm	AuroraCO	NA	NA	NA	NA	NA	NA	NA	NA	NA	NA	NA
SPEN-PK-053	6/4/2008	inventory_date	Hackberry	Celtis occidentalis	Aurora	Colorado	-104.860873	39.742732	green_space	11008 E 17th Ave	Spencer garrett park	38.1	good	introduced	30.48 to 45.72 cm	AuroraCO	NA	NA	NA	NA	NA	NA	NA	NA	NA	NA	NA
WHEE-PK-085	6/30/2008	inventory_date	Austrian/ponderosa pine	NA	Aurora	Colorado	-104.805801	39.671436	green_space	2500 S Wheel Park Cir	Wheel park	15.24	good	no_info	0 to 15.24 cm	AuroraCO	NA	NA	NA	NA	NA	NA	NA	NA	NA	NA	NA
SOCC-PK-044	8/20/2008	inventory_date	Rocky mountain juniper	Juniperus scopulorum	Aurora	Colorado	-104.754176	39.654372	green_space	20101 E Hampden Ave	Soccer skills area	5.08	good	naturally_occurring	0 to 15.24 cm	AuroraCO	NA	NA	NA	NA	NA	NA	NA	NA	NA	NA	NA
APPA-PK-080	9/4/2008	inventory_date	Austrian pine	Pinus nigra	Aurora	Colorado	-104.707379	39.616392	green_space	5575 S De Gaulle St	Appaloosa park	7.62	fair	introduced	0 to 15.24 cm	AuroraCO	NA	NA	NA	NA	NA	NA	NA	NA	NA	NA	NA
SOCC-PK-039	8/20/2008	inventory_date	Austrian pine	Pinus nigra	Aurora	Colorado	-104.754162	39.654042	green_space	20101 E Hampden Ave	Soccer skills area	3.81	good	introduced	0 to 15.24 cm	AuroraCO	NA	NA	NA	NA	NA	NA	NA	NA	NA	NA	NA
COGR-PK-253	3/24/2009	inventory_date	Austrian pine	Pinus nigra	Aurora	Colorado	-104.7452381	39.65569255	green_space	NA	The conservatory greenbelt	17.78	good	introduced	15.24 to 30.48 cm	AuroraCO	NA	NA	NA	NA	NA	NA	NA	NA	NA	NA	NA
SAND-GB-001	4/7/2009	inventory_date	Willow	Salix	Aurora	Colorado	-104.747046	39.72118954	green_space	NA	Sand creek greenway	60.96	poor	no_info	45.72 to 60.96 cm	AuroraCO	NA	NA	NA	NA	NA	NA	NA	NA	NA	NA	NA
WHEE-PK-089	6/30/2008	inventory_date	Crabapple	Malus	Aurora	Colorado	-104.805904	39.671501	green_space	2500 S Wheel Park Cir	Wheel park	7.62	good	no_info	0 to 15.24 cm	AuroraCO	NA	NA	NA	NA	NA	NA	NA	NA	NA	NA	NA
UTAH-PK-194	7/14/2008	inventory_date	Lanceleaf cottonwood	Populus acuminata	Aurora	Colorado	-104.8420282	39.68359828	green_space	1800 S Peoria St	Utah park	20.32	fair	naturally_occurring	15.24 to 30.48 cm	AuroraCO	NA	NA	NA	NA	NA	NA	NA	NA	NA	NA	NA
MHILLS-GC-027	9/15/2011	inventory_date	Pinyon pine	Pinus edulis	Aurora	Colorado	-104.8282126	39.65104224	green_space	3609 S Dawson St	Meadow hills golf course	20.32	poor	naturally_occurring	15.24 to 30.48 cm	AuroraCO	NA	NA	NA	NA	NA	NA	NA	NA	NA	NA	NA
48NMACOCT-03	1/1/1970	inventory_date	Norway maple	Acer platanoides	Aurora	Colorado	-104.8573509	39.71697287	built_environment	48 N Macon Ct	NA	22.86	good	introduced	15.24 to 30.48 cm	AuroraCO	NA	NA	NA	NA	NA	NA	NA	NA	NA	NA	NA
1582SJAMAST-03	1/22/2004	inventory_date	Shademaster honeylocust	Gleditsia triacanthos	Aurora	Colorado	-104.8619413	39.68645373	built_environment	1582 S Jamaica St	NA	55.88	fair	introduced	45.72 to 60.96 cm	AuroraCO	NA	NA	NA	NA	NA	NA	NA	NA	NA	NA	NA
COGR-PK-217	3/23/2009	inventory_date	Austrian pine	Pinus nigra	Aurora	Colorado	-104.7419961	39.65358055	green_space	NA	The conservatory greenbelt	22.86	good	introduced	15.24 to 30.48 cm	AuroraCO	NA	NA	NA	NA	NA	NA	NA	NA	NA	NA	NA
3132NTROYST-04	1/1/1970	inventory_date	Shademaster honeylocust	Gleditsia triacanthos	Aurora	Colorado	-104.8398774	39.76024958	built_environment	3132 N Troy St	NA	60.96	fair	introduced	45.72 to 60.96 cm	AuroraCO	NA	NA	NA	NA	NA	NA	NA	NA	NA	NA	NA
TRIA-PK-020	7/31/2008	inventory_date	Crabapple	Malus	Aurora	Colorado	-104.758963	39.741742	green_space	1600 N Espana St	Triangle park	10.16	dead	no_info	0 to 15.24 cm	AuroraCO	NA	NA	NA	NA	NA	NA	NA	NA	NA	NA	NA
11506EELLSPL-03	1/1/1970	inventory_date	American linden	Tilia americana	Aurora	Colorado	-104.8561563	39.71650659	built_environment	11506 E Ellsworth Pl	NA	35.56	fair	introduced	30.48 to 45.72 cm	AuroraCO	NA	NA	NA	NA	NA	NA	NA	NA	NA	NA	NA
33NMACOST-04	1/1/1970	inventory_date	Honeylocust	Gleditsia triacanthos	Aurora	Colorado	-104.8586811	39.71644979	built_environment	33 N Macon St	NA	12.7	poor	introduced	0 to 15.24 cm	AuroraCO	NA	NA	NA	NA	NA	NA	NA	NA	NA	NA	NA
LOWR-PK-024	7/23/2008	inventory_date	White ash	Fraxinus americana	Aurora	Colorado	-104.875476	39.731673	green_space	1001 N Dayton St	Lowry park	20.32	poor	introduced	15.24 to 30.48 cm	AuroraCO	NA	NA	NA	NA	NA	NA	NA	NA	NA	NA	NA
EXPO-PK-349	6/10/2008	inventory_date	Plains cottonwood	Populus sargentii	Aurora	Colorado	-104.860447	39.708026	green_space	10955 E Exposition Ave	Expo park	22.86	good	no_info	15.24 to 30.48 cm	AuroraCO	NA	NA	NA	NA	NA	NA	NA	NA	NA	NA	NA
HIHO-PK-044	8/21/2008	inventory_date	Austrian pine	Pinus nigra	Aurora	Colorado	-104.7763649	39.69073073	green_space	1400 S Uravan St	Highland hollows park	35.56	fair	introduced	30.48 to 45.72 cm	AuroraCO	NA	NA	NA	NA	NA	NA	NA	NA	NA	NA	NA
SOCC-PK-027	8/20/2008	inventory_date	Austrian pine	Pinus nigra	Aurora	Colorado	-104.753395	39.653465	green_space	20101 E Hampden Ave	Soccer skills area	10.16	good	introduced	0 to 15.24 cm	AuroraCO	NA	NA	NA	NA	NA	NA	NA	NA	NA	NA	NA
VIEA-PK-002	9/3/2008	inventory_date	Green ash	Fraxinus pennsylvanica	Aurora	Colorado	-104.85155	39.691464	green_space	1400 S Moline St	Village east park	27.94	fair	introduced	15.24 to 30.48 cm	AuroraCO	NA	NA	NA	NA	NA	NA	NA	NA	NA	NA	NA
HIHO-PK-067	8/22/2008	inventory_date	Pacific sunset maple	Acer truncatum	Aurora	Colorado	-104.7761454	39.69118653	green_space	1400 S Uravan St	Highland hollows park	12.7	fair	introduced	0 to 15.24 cm	AuroraCO	NA	NA	NA	NA	NA	NA	NA	NA	NA	NA	NA
EXPO-PK-091	6/9/2008	inventory_date	Hackberry	Celtis occidentalis	Aurora	Colorado	-104.856945	39.704063	green_space	10955 E Exposition Ave	Expo park	10.16	poor	introduced	0 to 15.24 cm	AuroraCO	NA	NA	NA	NA	NA	NA	NA	NA	NA	NA	NA
LOWR-PK-193	7/23/2008	inventory_date	Austrian/ponderosa pine	NA	Aurora	Colorado	-104.879725	39.73183	green_space	1001 N Dayton St	Lowry park	25.4	poor	no_info	15.24 to 30.48 cm	AuroraCO	NA	NA	NA	NA	NA	NA	NA	NA	NA	NA	NA
61NLIMAST-02	3/11/2002	inventory_date	Shademaster honeylocust	Gleditsia triacanthos	Aurora	Colorado	-104.8597305	39.71709014	built_environment	61 N Lima St	NA	58.42	poor	introduced	45.72 to 60.96 cm	AuroraCO	NA	NA	NA	NA	NA	NA	NA	NA	NA	NA	NA
SPEN-PK-056	6/4/2008	inventory_date	Honeylocust	Gleditsia triacanthos	Aurora	Colorado	-104.860418	39.742805	green_space	11008 E 17th Ave	Spencer garrett park	33.02	fair	introduced	30.48 to 45.72 cm	AuroraCO	NA	NA	NA	NA	NA	NA	NA	NA	NA	NA	NA
1649SKINGWAY-04	1/22/2004	inventory_date	American linden	Tilia americana	Aurora	Colorado	-104.8585593	39.6864772	built_environment	1649 S Kingston Way	NA	45.72	fair	introduced	30.48 to 45.72 cm	AuroraCO	NA	NA	NA	NA	NA	NA	NA	NA	NA	NA	NA
SPOR-PK-0598	9/10/2008	inventory_date	Crabapple	Malus	Aurora	Colorado	-104.7583738	39.73547616	green_space	19300 E Colfax Ave	Sports park	7.62	poor	no_info	0 to 15.24 cm	AuroraCO	NA	NA	NA	NA	NA	NA	NA	NA	NA	NA	NA
ROCK-PK-217	6/12/2008	inventory_date	Bradford pear	Pyrus calleryana	Aurora	Colorado	-104.79785	39.696379	green_space	16200 E Mississippi Ave	Rocky ridge park	10.16	good	introduced	0 to 15.24 cm	AuroraCO	NA	NA	NA	NA	NA	NA	NA	NA	NA	NA	NA
EXPO-PK-088	6/9/2008	inventory_date	Hackberry	Celtis occidentalis	Aurora	Colorado	-104.857673	39.704055	green_space	10955 E Exposition Ave	Expo park	7.62	poor	introduced	0 to 15.24 cm	AuroraCO	NA	NA	NA	NA	NA	NA	NA	NA	NA	NA	NA
SUNR-PK-070	8/19/2008	inventory_date	Western catalpa	Catalpa speciosa	Aurora	Colorado	-104.755803	39.644958	green_space	3960 S Genoa Way	Sunrise park	7.62	good	introduced	0 to 15.24 cm	AuroraCO	NA	NA	NA	NA	NA	NA	NA	NA	NA	NA	NA
COGR-PK-259	3/24/2009	inventory_date	Austrian pine	Pinus nigra	Aurora	Colorado	-104.747934	39.65629355	green_space	NA	The conservatory greenbelt	10.16	poor	introduced	0 to 15.24 cm	AuroraCO	NA	NA	NA	NA	NA	NA	NA	NA	NA	NA	NA
APPA-PK-054	9/4/2008	inventory_date	Bur oak	Quercus macrocarpa	Aurora	Colorado	-104.708186	39.615883	green_space	5575 S De Gaulle St	Appaloosa park	6.35	fair	introduced	0 to 15.24 cm	AuroraCO	NA	NA	NA	NA	NA	NA	NA	NA	NA	NA	NA
HIHO-PK-112	8/21/2008	inventory_date	Autumn blaze maple	Acer freemanii	Aurora	Colorado	-104.77703	39.69194	green_space	1400 S Uravan St	Highland hollows park	27.94	fair	introduced	15.24 to 30.48 cm	AuroraCO	NA	NA	NA	NA	NA	NA	NA	NA	NA	NA	NA
LOSN-PK-002	8/22/2008	inventory_date	Hackberry	Celtis occidentalis	Aurora	Colorado	-104.8052613	39.64506453	green_space	15800 E Mansfield Ave	Los ninos park	22.86	fair	introduced	15.24 to 30.48 cm	AuroraCO	NA	NA	NA	NA	NA	NA	NA	NA	NA	NA	NA
SPOR-PK-0594	9/10/2008	inventory_date	Chanticleer pear	Pyrus calleryana	Aurora	Colorado	-104.755976	39.735444	green_space	19300 E Colfax Ave	Sports park	22.86	good	introduced	15.24 to 30.48 cm	AuroraCO	NA	NA	NA	NA	NA	NA	NA	NA	NA	NA	NA
EXPO-PK-055	6/9/2008	inventory_date	Crabapple	Malus	Aurora	Colorado	-104.857555	39.703978	green_space	10955 E Exposition Ave	Expo park	7.62	good	no_info	0 to 15.24 cm	AuroraCO	NA	NA	NA	NA	NA	NA	NA	NA	NA	NA	NA
PEOR-PK-037	9/4/2008	inventory_date	Austrian/ponderosa pine	NA	Aurora	Colorado	-104.842896	39.691115	green_space	12401 E Florida Ave	Peoria hills park	39.37	fair	no_info	30.48 to 45.72 cm	AuroraCO	NA	NA	NA	NA	NA	NA	NA	NA	NA	NA	NA
MISS-PK-028	8/7/2008	inventory_date	Linden	Tilia	Aurora	Colorado	-104.7980292	39.64478652	green_space	3999 S Mission Pkwy	Mission viejo park	60.96	fair	no_info	45.72 to 60.96 cm	AuroraCO	NA	NA	NA	NA	NA	NA	NA	NA	NA	NA	NA
SPOR-PK-0579	9/10/2008	inventory_date	Cottonwood	Populus	Aurora	Colorado	-104.757734	39.735387	green_space	19300 E Colfax Ave	Sports park	30.48	good	no_info	15.24 to 30.48 cm	AuroraCO	NA	NA	NA	NA	NA	NA	NA	NA	NA	NA	NA
SUNR-PK-063	8/19/2008	inventory_date	Tartarian maple	Acer tataricum	Aurora	Colorado	-104.756415	39.644578	green_space	3960 S Genoa Way	Sunrise park	20.32	fair	introduced	15.24 to 30.48 cm	AuroraCO	NA	NA	NA	NA	NA	NA	NA	NA	NA	NA	NA
UTAH-PK-191	7/14/2008	inventory_date	Lanceleaf cottonwood	Populus acuminata	Aurora	Colorado	-104.8450059	39.68359354	green_space	1800 S Peoria St	Utah park	33.02	fair	naturally_occurring	30.48 to 45.72 cm	AuroraCO	NA	NA	NA	NA	NA	NA	NA	NA	NA	NA	NA
WHEE-PK-079	7/1/2008	inventory_date	Linden	Tilia	Aurora	Colorado	-104.807111	39.671332	green_space	2500 S Wheel Park Cir	Wheel park	11.43	good	no_info	0 to 15.24 cm	AuroraCO	NA	NA	NA	NA	NA	NA	NA	NA	NA	NA	NA
MISS-PK-039	8/7/2008	inventory_date	Hackberry	Celtis occidentalis	Aurora	Colorado	-104.7965598	39.64509339	green_space	3999 S Mission Pkwy	Mission viejo park	20.32	fair	introduced	15.24 to 30.48 cm	AuroraCO	NA	NA	NA	NA	NA	NA	NA	NA	NA	NA	NA
16026ELEHICIR-02	1/9/2001	inventory_date	Silver maple	Acer saccharinum	Aurora	Colorado	-104.8005519	39.64917742	built_environment	16026 E Lehigh Cir	NA	43.18	fair	introduced	30.48 to 45.72 cm	AuroraCO	NA	NA	NA	NA	NA	NA	NA	NA	NA	NA	NA
3689SHELEWAY-02	12/15/2000	inventory_date	Shademaster honeylocust	Gleditsia triacanthos	Aurora	Colorado	-104.8094795	39.64915358	built_environment	3689 S Helena Way	NA	43.18	fair	introduced	30.48 to 45.72 cm	AuroraCO	NA	NA	NA	NA	NA	NA	NA	NA	NA	NA	NA
LOWR-PK-026	7/23/2008	inventory_date	White ash	Fraxinus americana	Aurora	Colorado	-104.879056	39.731728	green_space	1001 N Dayton St	Lowry park	12.7	good	introduced	0 to 15.24 cm	AuroraCO	NA	NA	NA	NA	NA	NA	NA	NA	NA	NA	NA
3780SNORFWAY-03	12/18/2000	inventory_date	American linden	Tilia americana	Aurora	Colorado	-104.7972482	39.64943442	built_environment	3780 S Norfolk Way	NA	63.5	fair	introduced	60.96 to 76.2 cm	AuroraCO	NA	NA	NA	NA	NA	NA	NA	NA	NA	NA	NA
MHILLS-GC-015	9/14/2011	inventory_date	Austrian pine	Pinus nigra	Aurora	Colorado	-104.828402	39.65011466	green_space	3609 S Dawson St	Meadow hills golf course	12.7	fair	introduced	0 to 15.24 cm	AuroraCO	NA	NA	NA	NA	NA	NA	NA	NA	NA	NA	NA
HAVA-PK-020	7/22/2008	inventory_date	American elm	Ulmus americana	Aurora	Colorado	-104.864156	39.731744	green_space	10600 E 11th Ave	Havana park	78.74	poor	introduced	more than 76.2 cm	AuroraCO	NA	NA	NA	NA	NA	NA	NA	NA	NA	NA	NA
11443EELLSPL-02	1/1/1970	inventory_date	American linden	Tilia americana	Aurora	Colorado	-104.8574294	39.71647031	built_environment	11443 E Ellsworth Pl	NA	38.1	fair	introduced	30.48 to 45.72 cm	AuroraCO	NA	NA	NA	NA	NA	NA	NA	NA	NA	NA	NA
11423EELLSPL-01	1/1/1970	inventory_date	American linden	Tilia americana	Aurora	Colorado	-104.8578183	39.71641312	built_environment	11423 E Ellsworth Pl	NA	35.56	fair	introduced	30.48 to 45.72 cm	AuroraCO	NA	NA	NA	NA	NA	NA	NA	NA	NA	NA	NA
50NLIMAST-01	3/11/2002	inventory_date	Lanceleaf cottonwood	Populus acuminata	Aurora	Colorado	-104.8595237	39.71662783	green_space	50 N Lima St	NA	20.32	dead	naturally_occurring	15.24 to 30.48 cm	AuroraCO	NA	NA	NA	NA	NA	NA	NA	NA	NA	NA	NA
51NLIMAST-02	3/11/2002	inventory_date	Shademaster honeylocust	Gleditsia triacanthos	Aurora	Colorado	-104.8597473	39.71685376	built_environment	51 N Lima St	NA	60.96	fair	introduced	45.72 to 60.96 cm	AuroraCO	NA	NA	NA	NA	NA	NA	NA	NA	NA	NA	NA
EXPO-PK-057	6/9/2008	inventory_date	Linden	Tilia	Aurora	Colorado	-104.858267	39.703988	green_space	10955 E Exposition Ave	Expo park	27.94	poor	no_info	15.24 to 30.48 cm	AuroraCO	NA	NA	NA	NA	NA	NA	NA	NA	NA	NA	NA
ROCK-PK-201	6/12/2008	inventory_date	Autumn blaze maple	Acer freemanii	Aurora	Colorado	-104.797482	39.696247	green_space	16200 E Mississippi Ave	Rocky ridge park	10.16	good	introduced	0 to 15.24 cm	AuroraCO	NA	NA	NA	NA	NA	NA	NA	NA	NA	NA	NA
TRIA-PK-021	7/31/2008	inventory_date	Blue spruce	Picea pungens	Aurora	Colorado	-104.7591853	39.74174749	green_space	1600 N Espana St	Triangle park	22.86	good	naturally_occurring	15.24 to 30.48 cm	AuroraCO	NA	NA	NA	NA	NA	NA	NA	NA	NA	NA	NA
EXPO-PK-071	6/9/2008	inventory_date	Crabapple	Malus	Aurora	Colorado	-104.855955	39.703987	green_space	10955 E Exposition Ave	Expo park	8.89	fair	no_info	0 to 15.24 cm	AuroraCO	NA	NA	NA	NA	NA	NA	NA	NA	NA	NA	NA
1000NWORCST-03	2/24/2011	inventory_date	Green ash	Fraxinus pennsylvanica	Aurora	Colorado	-104.8300101	39.73142664	built_environment	1000 N Worchester St	NA	12.7	fair	introduced	0 to 15.24 cm	AuroraCO	NA	NA	NA	NA	NA	NA	NA	NA	NA	NA	NA
LOSN-PK-003	8/22/2008	inventory_date	Blue spruce	Picea pungens	Aurora	Colorado	-104.8054486	39.64508305	green_space	15800 E Mansfield Ave	Los ninos park	35.56	fair	naturally_occurring	30.48 to 45.72 cm	AuroraCO	NA	NA	NA	NA	NA	NA	NA	NA	NA	NA	NA
HIHO-PK-061	8/21/2008	inventory_date	Crabapple	Malus	Aurora	Colorado	-104.777874	39.691146	green_space	1400 S Uravan St	Highland hollows park	22.86	fair	no_info	15.24 to 30.48 cm	AuroraCO	NA	NA	NA	NA	NA	NA	NA	NA	NA	NA	NA
HIHO-PK-065	8/21/2008	inventory_date	Crabapple	Malus	Aurora	Colorado	-104.777785	39.691181	green_space	1400 S Uravan St	Highland hollows park	20.32	fair	no_info	15.24 to 30.48 cm	AuroraCO	NA	NA	NA	NA	NA	NA	NA	NA	NA	NA	NA
ROCK-PK-210	6/12/2008	inventory_date	Bradford pear	Pyrus calleryana	Aurora	Colorado	-104.797731	39.696322	green_space	16200 E Mississippi Ave	Rocky ridge park	12.7	good	introduced	0 to 15.24 cm	AuroraCO	NA	NA	NA	NA	NA	NA	NA	NA	NA	NA	NA
42NLANSST-03	3/11/2002	inventory_date	Norway maple	Acer platanoides	Aurora	Colorado	-104.8606007	39.71647688	built_environment	42 N Lansing St	NA	40.64	fair	introduced	30.48 to 45.72 cm	AuroraCO	NA	NA	NA	NA	NA	NA	NA	NA	NA	NA	NA
10944EIOWADR-04	1/22/2004	inventory_date	Shademaster honeylocust	Gleditsia triacanthos	Aurora	Colorado	-104.8605101	39.68680163	built_environment	10944 E Iowa Dr	NA	50.8	good	introduced	45.72 to 60.96 cm	AuroraCO	NA	NA	NA	NA	NA	NA	NA	NA	NA	NA	NA
2704SSALIST-08	3/1/1991	inventory_date	Other pine	NA	Aurora	Colorado	-104.7832743	39.66736852	green_space	2704 S Salida St	NA	10.16	poor	no_info	0 to 15.24 cm	AuroraCO	NA	NA	NA	NA	NA	NA	NA	NA	NA	NA	NA
SOCC-PK-038	8/20/2008	inventory_date	Austrian pine	Pinus nigra	Aurora	Colorado	-104.754186	39.654003	green_space	20101 E Hampden Ave	Soccer skills area	3.81	good	introduced	0 to 15.24 cm	AuroraCO	NA	NA	NA	NA	NA	NA	NA	NA	NA	NA	NA
1398NTROYST-02	1/1/1970	inventory_date	Silver maple	Acer saccharinum	Aurora	Colorado	-104.840348	39.73866469	built_environment	1398 N Troy St	NA	116.84	fair	introduced	more than 76.2 cm	AuroraCO	NA	NA	NA	NA	NA	NA	NA	NA	NA	NA	NA
COGR-PK-248	3/24/2009	inventory_date	Austrian pine	Pinus nigra	Aurora	Colorado	-104.7431771	39.65395055	green_space	NA	The conservatory greenbelt	15.24	good	introduced	0 to 15.24 cm	AuroraCO	NA	NA	NA	NA	NA	NA	NA	NA	NA	NA	NA
MISS-PK-043	8/7/2008	inventory_date	Hackberry	Celtis occidentalis	Aurora	Colorado	-104.7964981	39.64517729	green_space	3999 S Mission Pkwy	Mission viejo park	17.78	fair	introduced	15.24 to 30.48 cm	AuroraCO	NA	NA	NA	NA	NA	NA	NA	NA	NA	NA	NA
HIHO-PK-059	8/21/2008	inventory_date	Blue spruce	Picea pungens	Aurora	Colorado	-104.778063	39.691113	green_space	1400 S Uravan St	Highland hollows park	30.48	fair	naturally_occurring	15.24 to 30.48 cm	AuroraCO	NA	NA	NA	NA	NA	NA	NA	NA	NA	NA	NA
HIHO-PK-062	8/22/2008	inventory_date	Linden	Tilia	Aurora	Colorado	-104.776907	39.691152	green_space	1400 S Uravan St	Highland hollows park	30.48	good	no_info	15.24 to 30.48 cm	AuroraCO	NA	NA	NA	NA	NA	NA	NA	NA	NA	NA	NA
WAGO-PK-022	6/23/2008	inventory_date	Silver maple	Acer saccharinum	Aurora	Colorado	-104.794725	39.631122	green_space	16550 E Pheasant Run Pkwy	Wagon trail park	71.12	fair	introduced	60.96 to 76.2 cm	AuroraCO	NA	NA	NA	NA	NA	NA	NA	NA	NA	NA	NA
1599SJOLIST-S3	1/22/2004	inventory_date	Shademaster honeylocust	Gleditsia triacanthos	Aurora	Colorado	-104.8611117	39.68652427	built_environment	1599 S Joliet St	NA	55.88	fair	introduced	45.72 to 60.96 cm	AuroraCO	NA	NA	NA	NA	NA	NA	NA	NA	NA	NA	NA
EXPO-PK-083	6/9/2008	inventory_date	Crabapple	Malus	Aurora	Colorado	-104.859664	39.704026	green_space	10955 E Exposition Ave	Expo park	5.08	good	no_info	0 to 15.24 cm	AuroraCO	NA	NA	NA	NA	NA	NA	NA	NA	NA	NA	NA
1640SKINGWAY-03	1/22/2004	inventory_date	American linden	Tilia americana	Aurora	Colorado	-104.8583117	39.68663884	built_environment	1640 S Kingston Way	NA	60.96	good	introduced	45.72 to 60.96 cm	AuroraCO	NA	NA	NA	NA	NA	NA	NA	NA	NA	NA	NA
CITYCEN-PK-089	6/3/2008	inventory_date	Amur maple	Acer ginnala	Aurora	Colorado	-104.8171031	39.71254707	green_space	14701 E Alameda Ave	City center park	12.7	fair	introduced	0 to 15.24 cm	AuroraCO	NA	NA	NA	NA	NA	NA	NA	NA	NA	NA	NA
1398NSCRAST-04	1/1/1970	inventory_date	Green ash	Fraxinus pennsylvanica	Aurora	Colorado	-104.8412396	39.73872656	built_environment	1398 N Scranton St	NA	66.04	fair	introduced	60.96 to 76.2 cm	AuroraCO	NA	NA	NA	NA	NA	NA	NA	NA	NA	NA	NA
ROCK-PK-206	6/12/2008	inventory_date	Blue spruce	Picea pungens	Aurora	Colorado	-104.799297	39.696303	green_space	16200 E Mississippi Ave	Rocky ridge park	25.4	fair	naturally_occurring	15.24 to 30.48 cm	AuroraCO	NA	NA	NA	NA	NA	NA	NA	NA	NA	NA	NA
3699SHELEWAY-04	12/15/2000	inventory_date	American linden	Tilia americana	Aurora	Colorado	-104.8090139	39.64892503	built_environment	3699 S Helena Way	NA	30.48	fair	introduced	15.24 to 30.48 cm	AuroraCO	NA	NA	NA	NA	NA	NA	NA	NA	NA	NA	NA
1398NSALEST-03	1/1/1970	inventory_date	American elm	Ulmus americana	Aurora	Colorado	-104.8421739	39.73871234	built_environment	1398 N Salem St	NA	63.5	fair	introduced	60.96 to 76.2 cm	AuroraCO	NA	NA	NA	NA	NA	NA	NA	NA	NA	NA	NA
28NLIMAST-02	3/11/2002	inventory_date	Shademaster honeylocust	Gleditsia triacanthos	Aurora	Colorado	-104.8595188	39.71606922	built_environment	28 N Lima St	NA	53.34	fair	introduced	45.72 to 60.96 cm	AuroraCO	NA	NA	NA	NA	NA	NA	NA	NA	NA	NA	NA
EXPO-PK-342	6/10/2008	inventory_date	Plains cottonwood	Populus sargentii	Aurora	Colorado	-104.860184	39.707874	green_space	10955 E Exposition Ave	Expo park	22.86	good	no_info	15.24 to 30.48 cm	AuroraCO	NA	NA	NA	NA	NA	NA	NA	NA	NA	NA	NA
31NLIMAST-01	3/11/2002	inventory_date	Shademaster honeylocust	Gleditsia triacanthos	Aurora	Colorado	-104.85974	39.71623346	built_environment	31 N Lima St	NA	38.1	fair	introduced	30.48 to 45.72 cm	AuroraCO	NA	NA	NA	NA	NA	NA	NA	NA	NA	NA	NA
MISS-PK-042	8/6/2008	inventory_date	Linden	Tilia	Aurora	Colorado	-104.7976536	39.64511639	green_space	3999 S Mission Pkwy	Mission viejo park	27.94	fair	no_info	15.24 to 30.48 cm	AuroraCO	NA	NA	NA	NA	NA	NA	NA	NA	NA	NA	NA
GENE-PK-005	7/23/2008	inventory_date	White ash	Fraxinus americana	Aurora	Colorado	-104.846212	39.742293	green_space	1561 N Quentin St	Generals park	7.62	fair	introduced	0 to 15.24 cm	AuroraCO	NA	NA	NA	NA	NA	NA	NA	NA	NA	NA	NA
478NKINGST-S4	3/18/2002	inventory_date	Shademaster honeylocust	Gleditsia triacanthos	Aurora	Colorado	-104.8602238	39.72313218	built_environment	478 N Kingston St	NA	35.56	good	introduced	30.48 to 45.72 cm	AuroraCO	NA	NA	NA	NA	NA	NA	NA	NA	NA	NA	NA
LOWR-PK-023	7/23/2008	inventory_date	White ash	Fraxinus americana	Aurora	Colorado	-104.880104	39.731697	green_space	1001 N Dayton St	Lowry park	22.86	poor	introduced	15.24 to 30.48 cm	AuroraCO	NA	NA	NA	NA	NA	NA	NA	NA	NA	NA	NA
EXPO-PK-341	6/16/2008	inventory_date	Crabapple	Malus	Aurora	Colorado	-104.859243	39.707865	green_space	10955 E Exposition Ave	Expo park	25.4	fair	no_info	15.24 to 30.48 cm	AuroraCO	NA	NA	NA	NA	NA	NA	NA	NA	NA	NA	NA
16036ELEHICIR-S2	1/9/2001	inventory_date	Shademaster honeylocust	Gleditsia triacanthos	Aurora	Colorado	-104.8000694	39.64900873	built_environment	16036 E Lehigh Cir	NA	25.4	poor	introduced	15.24 to 30.48 cm	AuroraCO	NA	NA	NA	NA	NA	NA	NA	NA	NA	NA	NA
SPOR-PK-0599	9/10/2008	inventory_date	Willow	Salix	Aurora	Colorado	-104.757666	39.735478	green_space	19300 E Colfax Ave	Sports park	35.56	dead	no_info	30.48 to 45.72 cm	AuroraCO	NA	NA	NA	NA	NA	NA	NA	NA	NA	NA	NA
SOCC-PK-042	8/20/2008	inventory_date	Austrian pine	Pinus nigra	Aurora	Colorado	-104.754146	39.654133	green_space	20101 E Hampden Ave	Soccer skills area	3.81	good	introduced	0 to 15.24 cm	AuroraCO	NA	NA	NA	NA	NA	NA	NA	NA	NA	NA	NA
MISS-PK-044	8/7/2008	inventory_date	Pacific sunset maple	Acer truncatum	Aurora	Colorado	-104.7983099	39.64520906	green_space	3999 S Mission Pkwy	Mission viejo park	22.86	fair	introduced	15.24 to 30.48 cm	AuroraCO	NA	NA	NA	NA	NA	NA	NA	NA	NA	NA	NA
COGR-PK-258	3/24/2009	inventory_date	Blue spruce	Picea pungens	Aurora	Colorado	-104.747466	39.65611855	green_space	NA	The conservatory greenbelt	10.16	good	naturally_occurring	0 to 15.24 cm	AuroraCO	NA	NA	NA	NA	NA	NA	NA	NA	NA	NA	NA
1630NBISCCIR-02	9/19/2003	inventory_date	Linden	Tilia	Aurora	Colorado	-104.7680271	39.74208907	built_environment	1630 N Biscay Cir	NA	43.18	fair	no_info	30.48 to 45.72 cm	AuroraCO	NA	NA	NA	NA	NA	NA	NA	NA	NA	NA	NA
APPA-PK-075	9/4/2008	inventory_date	Bur oak	Quercus macrocarpa	Aurora	Colorado	-104.707472	39.616265	green_space	5575 S De Gaulle St	Appaloosa park	7.62	fair	introduced	0 to 15.24 cm	AuroraCO	NA	NA	NA	NA	NA	NA	NA	NA	NA	NA	NA
UTAH-PK-196	7/14/2008	inventory_date	Lanceleaf cottonwood	Populus acuminata	Aurora	Colorado	-104.8430235	39.68359721	green_space	1800 S Peoria St	Utah park	17.78	fair	naturally_occurring	15.24 to 30.48 cm	AuroraCO	NA	NA	NA	NA	NA	NA	NA	NA	NA	NA	NA
SOCC-PK-056	8/20/2008	inventory_date	Rocky mountain juniper	Juniperus scopulorum	Aurora	Colorado	-104.754137	39.654589	green_space	20101 E Hampden Ave	Soccer skills area	5.08	good	naturally_occurring	0 to 15.24 cm	AuroraCO	NA	NA	NA	NA	NA	NA	NA	NA	NA	NA	NA
3117NQUENST-01	1/1/1970	inventory_date	Shademaster honeylocust	Gleditsia triacanthos	Aurora	Colorado	-104.8448314	39.76063128	built_environment	3117 N Quentin St	NA	71.12	poor	introduced	60.96 to 76.2 cm	AuroraCO	NA	NA	NA	NA	NA	NA	NA	NA	NA	NA	NA
SOCC-PK-053	8/20/2008	inventory_date	Rocky mountain juniper	Juniperus scopulorum	Aurora	Colorado	-104.75414	39.654472	green_space	20101 E Hampden Ave	Soccer skills area	5.08	good	naturally_occurring	0 to 15.24 cm	AuroraCO	NA	NA	NA	NA	NA	NA	NA	NA	NA	NA	NA
SOCC-PK-058	8/20/2008	inventory_date	Rocky mountain juniper	Juniperus scopulorum	Aurora	Colorado	-104.754155	39.654617	green_space	20101 E Hampden Ave	Soccer skills area	5.08	good	naturally_occurring	0 to 15.24 cm	AuroraCO	NA	NA	NA	NA	NA	NA	NA	NA	NA	NA	NA
16009ELEHICIR-03	1/9/2001	inventory_date	Silver maple	Acer saccharinum	Aurora	Colorado	-104.8015435	39.64914712	built_environment	16009 E Lehigh Cir	NA	30.48	fair	introduced	15.24 to 30.48 cm	AuroraCO	NA	NA	NA	NA	NA	NA	NA	NA	NA	NA	NA
HIHO-PK-045	8/21/2008	inventory_date	Austrian pine	Pinus nigra	Aurora	Colorado	-104.7776154	39.6907541	green_space	1400 S Uravan St	Highland hollows park	38.1	fair	introduced	30.48 to 45.72 cm	AuroraCO	NA	NA	NA	NA	NA	NA	NA	NA	NA	NA	NA
ROCK-PK-219	6/12/2008	inventory_date	Blue spruce	Picea pungens	Aurora	Colorado	-104.798011	39.696409	green_space	16200 E Mississippi Ave	Rocky ridge park	17.78	good	naturally_occurring	15.24 to 30.48 cm	AuroraCO	NA	NA	NA	NA	NA	NA	NA	NA	NA	NA	NA
HILL-PK-019	8/29/2008	inventory_date	Linden	Tilia	Aurora	Colorado	-104.786926	39.65461	green_space	3242 S Richfield St	Hilltop park	35.56	fair	no_info	30.48 to 45.72 cm	AuroraCO	NA	NA	NA	NA	NA	NA	NA	NA	NA	NA	NA
2301NKENTST-S4	1/1/1970	inventory_date	American elm	Ulmus americana	Aurora	Colorado	-104.8604025	39.75116105	built_environment	2301 N Kenton St	NA	58.42	fair	introduced	45.72 to 60.96 cm	AuroraCO	NA	NA	NA	NA	NA	NA	NA	NA	NA	NA	NA
SPOR-PK-0564	9/10/2008	inventory_date	Austrian pine	Pinus nigra	Aurora	Colorado	-104.756954	39.735312	green_space	19300 E Colfax Ave	Sports park	25.4	fair	introduced	15.24 to 30.48 cm	AuroraCO	NA	NA	NA	NA	NA	NA	NA	NA	NA	NA	NA
GENE-PK-264	7/23/2008	inventory_date	Hackberry	Celtis occidentalis	Aurora	Colorado	-104.846793	39.742163	green_space	1561 N Quentin St	Generals park	35.56	fair	introduced	30.48 to 45.72 cm	AuroraCO	NA	NA	NA	NA	NA	NA	NA	NA	NA	NA	NA
SOCC-PK-041	8/20/2008	inventory_date	Austrian pine	Pinus nigra	Aurora	Colorado	-104.754168	39.654105	green_space	20101 E Hampden Ave	Soccer skills area	3.81	good	introduced	0 to 15.24 cm	AuroraCO	NA	NA	NA	NA	NA	NA	NA	NA	NA	NA	NA
SUNR-PK-071	8/19/2008	inventory_date	Western catalpa	Catalpa speciosa	Aurora	Colorado	-104.755942	39.644972	green_space	3960 S Genoa Way	Sunrise park	7.62	fair	introduced	0 to 15.24 cm	AuroraCO	NA	NA	NA	NA	NA	NA	NA	NA	NA	NA	NA
COGR-PK-261	3/24/2009	inventory_date	Austrian pine	Pinus nigra	Aurora	Colorado	-104.747962	39.65631455	green_space	NA	The conservatory greenbelt	17.78	fair	introduced	15.24 to 30.48 cm	AuroraCO	NA	NA	NA	NA	NA	NA	NA	NA	NA	NA	NA
HILL-PK-018	8/29/2008	inventory_date	Blue spruce	Picea pungens	Aurora	Colorado	-104.7866019	39.65460152	green_space	3242 S Richfield St	Hilltop park	22.86	fair	naturally_occurring	15.24 to 30.48 cm	AuroraCO	NA	NA	NA	NA	NA	NA	NA	NA	NA	NA	NA
HOOP-PK-038	8/4/2008	inventory_date	Bristlecone pine	Pinus aristata	Aurora	Colorado	-104.79821	39.724869	green_space	16300 E 6th Ave	Hoops park	7.62	dead	naturally_occurring	0 to 15.24 cm	AuroraCO	NA	NA	NA	NA	NA	NA	NA	NA	NA	NA	NA
3191NTUCSST-03	1/1/1970	inventory_date	Silver maple	Acer saccharinum	Aurora	Colorado	-104.838696	39.76026439	built_environment	3191 N Tucson St	NA	43.18	fair	introduced	30.48 to 45.72 cm	AuroraCO	NA	NA	NA	NA	NA	NA	NA	NA	NA	NA	NA
SPOR-PK-0596	9/8/2008	inventory_date	Crabapple	Malus	Aurora	Colorado	-104.7627523	39.7354972	green_space	19300 E Colfax Ave	Sports park	20.32	fair	no_info	15.24 to 30.48 cm	AuroraCO	NA	NA	NA	NA	NA	NA	NA	NA	NA	NA	NA
TRIA-PK-024	7/31/2008	inventory_date	Thornless cockspur hawthorn	Crataegus crus-galli	Aurora	Colorado	-104.7583758	39.74180367	green_space	1600 N Espana St	Triangle park	20.32	dead	introduced	15.24 to 30.48 cm	AuroraCO	NA	NA	NA	NA	NA	NA	NA	NA	NA	NA	NA
HORS-PK-014	6/16/2008	inventory_date	Silver maple	Acer saccharinum	Aurora	Colorado	-104.800082	39.678738	green_space	2125 S Kittredge Way	Horseshoe park	27.94	fair	introduced	15.24 to 30.48 cm	AuroraCO	NA	NA	NA	NA	NA	NA	NA	NA	NA	NA	NA
UTAH-PK-174	7/14/2008	inventory_date	Lanceleaf cottonwood	Populus acuminata	Aurora	Colorado	-104.843532	39.683375	green_space	1800 S Peoria St	Utah park	10.16	poor	naturally_occurring	0 to 15.24 cm	AuroraCO	NA	NA	NA	NA	NA	NA	NA	NA	NA	NA	NA
HIHO-PK-037	8/21/2008	inventory_date	Austrian pine	Pinus nigra	Aurora	Colorado	-104.7771992	39.69060863	green_space	1400 S Uravan St	Highland hollows park	50.8	good	introduced	45.72 to 60.96 cm	AuroraCO	NA	NA	NA	NA	NA	NA	NA	NA	NA	NA	NA
ROCK-PK-220	6/12/2008	inventory_date	Bradford pear	Pyrus calleryana	Aurora	Colorado	-104.797764	39.696408	green_space	16200 E Mississippi Ave	Rocky ridge park	7.62	fair	introduced	0 to 15.24 cm	AuroraCO	NA	NA	NA	NA	NA	NA	NA	NA	NA	NA	NA
SPOR-PK-0608	9/10/2008	inventory_date	Willow	Salix	Aurora	Colorado	-104.757621	39.735533	green_space	19300 E Colfax Ave	Sports park	10.16	fair	no_info	0 to 15.24 cm	AuroraCO	NA	NA	NA	NA	NA	NA	NA	NA	NA	NA	NA
WAGO-PK-029	6/23/2008	inventory_date	Austrian pine	Pinus nigra	Aurora	Colorado	-104.796354	39.631283	green_space	16550 E Pheasant Run Pkwy	Wagon trail park	58.42	poor	introduced	45.72 to 60.96 cm	AuroraCO	NA	NA	NA	NA	NA	NA	NA	NA	NA	NA	NA
COGR-PK-250	3/24/2009	inventory_date	Austrian pine	Pinus nigra	Aurora	Colorado	-104.7432721	39.65405455	green_space	NA	The conservatory greenbelt	15.24	fair	introduced	0 to 15.24 cm	AuroraCO	NA	NA	NA	NA	NA	NA	NA	NA	NA	NA	NA
1391NWORCST-03	1/1/1970	inventory_date	Norway maple	Acer platanoides	Aurora	Colorado	-104.8325181	39.73868479	built_environment	1391 N Worchester St	NA	40.64	fair	introduced	30.48 to 45.72 cm	AuroraCO	NA	NA	NA	NA	NA	NA	NA	NA	NA	NA	NA
COGR-PK-255	3/24/2009	inventory_date	Austrian pine	Pinus nigra	Aurora	Colorado	-104.7453881	39.65576255	green_space	NA	The conservatory greenbelt	17.78	good	introduced	15.24 to 30.48 cm	AuroraCO	NA	NA	NA	NA	NA	NA	NA	NA	NA	NA	NA
WAGO-PK-031	6/23/2008	inventory_date	Blue spruce	Picea pungens	Aurora	Colorado	-104.7955008	39.63127351	green_space	16550 E Pheasant Run Pkwy	Wagon trail park	127	good	naturally_occurring	more than 76.2 cm	AuroraCO	NA	NA	NA	NA	NA	NA	NA	NA	NA	NA	NA
WAGO-PK-027	6/23/2008	inventory_date	Pinyon pine	Pinus edulis	Aurora	Colorado	-104.7959561	39.6312234	green_space	16550 E Pheasant Run Pkwy	Wagon trail park	27.94	fair	naturally_occurring	15.24 to 30.48 cm	AuroraCO	NA	NA	NA	NA	NA	NA	NA	NA	NA	NA	NA
16056ELEHICIR-04	1/9/2001	inventory_date	Silver maple	Acer saccharinum	Aurora	Colorado	-104.7990893	39.64888577	built_environment	16056 E Lehigh Cir	NA	63.5	fair	introduced	60.96 to 76.2 cm	AuroraCO	NA	NA	NA	NA	NA	NA	NA	NA	NA	NA	NA
EXPO-PK-352	6/16/2008	inventory_date	Crabapple	Malus	Aurora	Colorado	-104.859175	39.708071	green_space	10955 E Exposition Ave	Expo park	20.32	fair	no_info	15.24 to 30.48 cm	AuroraCO	NA	NA	NA	NA	NA	NA	NA	NA	NA	NA	NA
HILL-PK-011	8/29/2008	inventory_date	Linden	Tilia	Aurora	Colorado	-104.7871277	39.65437585	green_space	3242 S Richfield St	Hilltop park	35.56	fair	no_info	30.48 to 45.72 cm	AuroraCO	NA	NA	NA	NA	NA	NA	NA	NA	NA	NA	NA
MISS-PK-046	8/7/2008	inventory_date	Norway maple	Acer platanoides	Aurora	Colorado	-104.7984091	39.64524318	green_space	3999 S Mission Pkwy	Mission viejo park	25.4	fair	introduced	15.24 to 30.48 cm	AuroraCO	NA	NA	NA	NA	NA	NA	NA	NA	NA	NA	NA
VILL-PK-016	8/8/2008	inventory_date	Silver maple	Acer saccharinum	Aurora	Colorado	-104.813558	39.692184	green_space	1300 S Chambers Cir	Village green park	45.72	fair	introduced	30.48 to 45.72 cm	AuroraCO	NA	NA	NA	NA	NA	NA	NA	NA	NA	NA	NA
3644SOLATST-04	12/18/2000	inventory_date	American linden	Tilia americana	Aurora	Colorado	-104.7953971	39.65097481	built_environment	3644 S Olathe St	NA	38.1	fair	introduced	30.48 to 45.72 cm	AuroraCO	NA	NA	NA	NA	NA	NA	NA	NA	NA	NA	NA
3303SSEDAWAY-03	3/1/1991	inventory_date	American linden	Tilia americana	Aurora	Colorado	-104.7838632	39.65664215	built_environment	3303 S Sedalia Way	NA	40.64	fair	introduced	30.48 to 45.72 cm	AuroraCO	NA	NA	NA	NA	NA	NA	NA	NA	NA	NA	NA
MHILLS-GC-010	9/14/2011	inventory_date	Pinyon pine	Pinus edulis	Aurora	Colorado	-104.8284175	39.64975014	green_space	3609 S Dawson St	Meadow hills golf course	20.32	fair	naturally_occurring	15.24 to 30.48 cm	AuroraCO	NA	NA	NA	NA	NA	NA	NA	NA	NA	NA	NA
WAGO-PK-034	6/23/2008	inventory_date	Hackberry	Celtis occidentalis	Aurora	Colorado	-104.7957201	39.63140128	green_space	16550 E Pheasant Run Pkwy	Wagon trail park	40.64	good	introduced	30.48 to 45.72 cm	AuroraCO	NA	NA	NA	NA	NA	NA	NA	NA	NA	NA	NA
SPOR-PK-0595	9/10/2008	inventory_date	Austrian pine	Pinus nigra	Aurora	Colorado	-104.756896	39.73543737	green_space	19300 E Colfax Ave	Sports park	33.02	poor	introduced	30.48 to 45.72 cm	AuroraCO	NA	NA	NA	NA	NA	NA	NA	NA	NA	NA	NA
3618SOURAST-04	12/18/2000	inventory_date	Norway maple	Acer platanoides	Aurora	Colorado	-104.7927066	39.65112536	built_environment	3618 S Ouray St	NA	40.64	fair	introduced	30.48 to 45.72 cm	AuroraCO	NA	NA	NA	NA	NA	NA	NA	NA	NA	NA	NA
SPOR-PK-0601	9/8/2008	inventory_date	Crabapple	Malus	Aurora	Colorado	-104.762699	39.73554	green_space	19300 E Colfax Ave	Sports park	20.32	fair	no_info	15.24 to 30.48 cm	AuroraCO	NA	NA	NA	NA	NA	NA	NA	NA	NA	NA	NA
MHILLS-GC-004	9/14/2011	inventory_date	Southwestern white pine	Pinus strobiformis	Aurora	Colorado	-104.8282643	39.64912936	green_space	3609 S Dawson St	Meadow hills golf course	33.02	good	naturally_occurring	30.48 to 45.72 cm	AuroraCO	NA	NA	NA	NA	NA	NA	NA	NA	NA	NA	NA
18338ELINVDR-01	9/22/2011	inventory_date	Winter king hawthorn	Crataegus viridis	Aurora	Colorado	-104.7737944	39.66545679	green_space	18338 E Linvale Dr	NA	10.16	fair	introduced	0 to 15.24 cm	AuroraCO	NA	NA	NA	NA	NA	NA	NA	NA	NA	NA	NA
3051STRUCST-02	3/1/1991	inventory_date	Shademaster honeylocust	Gleditsia triacanthos	Aurora	Colorado	-104.7806664	39.65948327	built_environment	3051 S Truckee St	NA	58.42	fair	introduced	45.72 to 60.96 cm	AuroraCO	NA	NA	NA	NA	NA	NA	NA	NA	NA	NA	NA
3161NTROYST-04	1/1/1970	inventory_date	Shademaster honeylocust	Gleditsia triacanthos	Aurora	Colorado	-104.8397256	39.76060341	built_environment	3161 N Troy St	NA	78.74	fair	introduced	more than 76.2 cm	AuroraCO	NA	NA	NA	NA	NA	NA	NA	NA	NA	NA	NA
3670SHELEWAY-01	12/15/2000	inventory_date	Shademaster honeylocust	Gleditsia triacanthos	Aurora	Colorado	-104.8088161	39.6493153	built_environment	3670 S Helena Way	NA	50.8	fair	introduced	45.72 to 60.96 cm	AuroraCO	NA	NA	NA	NA	NA	NA	NA	NA	NA	NA	NA
MHILLS-GC-028	9/15/2011	inventory_date	Southwestern white pine	Pinus strobiformis	Aurora	Colorado	-104.8283868	39.65193506	green_space	3609 S Dawson St	Meadow hills golf course	15.24	fair	naturally_occurring	0 to 15.24 cm	AuroraCO	NA	NA	NA	NA	NA	NA	NA	NA	NA	NA	NA
LOWR-PK-188	7/22/2008	inventory_date	Crabapple	Malus	Aurora	Colorado	-104.876745	39.73176	green_space	1001 N Dayton St	Lowry park	15.24	fair	no_info	0 to 15.24 cm	AuroraCO	NA	NA	NA	NA	NA	NA	NA	NA	NA	NA	NA
SAGE-PK-199	9/2/2008	inventory_date	Southwestern white pine	Pinus strobiformis	Aurora	Colorado	-104.816999	39.631398	green_space	4744 S Evanston Way	Sagebrush park	40.64	fair	naturally_occurring	30.48 to 45.72 cm	AuroraCO	NA	NA	NA	NA	NA	NA	NA	NA	NA	NA	NA
WHPK-PK-041	7/28/2008	inventory_date	English oak	Quercus robur	Aurora	Colorado	-104.830082	39.703881	green_space	475 S Potomac Way	Wheeling park	7.62	good	introduced	0 to 15.24 cm	AuroraCO	NA	NA	NA	NA	NA	NA	NA	NA	NA	NA	NA
VIEA-PK-016	9/3/2008	inventory_date	Blue spruce	Picea pungens	Aurora	Colorado	-104.853712	39.691317	green_space	1400 S Moline St	Village east park	76.2	fair	naturally_occurring	60.96 to 76.2 cm	AuroraCO	NA	NA	NA	NA	NA	NA	NA	NA	NA	NA	NA
APPA-PK-056	9/4/2008	inventory_date	Austrian pine	Pinus nigra	Aurora	Colorado	-104.706577	39.615895	green_space	5575 S De Gaulle St	Appaloosa park	11.43	fair	introduced	0 to 15.24 cm	AuroraCO	NA	NA	NA	NA	NA	NA	NA	NA	NA	NA	NA
SUNR-PK-065	8/19/2008	inventory_date	Western catalpa	Catalpa speciosa	Aurora	Colorado	-104.755659	39.644679	green_space	3960 S Genoa Way	Sunrise park	10.16	fair	introduced	0 to 15.24 cm	AuroraCO	NA	NA	NA	NA	NA	NA	NA	NA	NA	NA	NA
VILL-PK-014	8/8/2008	inventory_date	Silver maple	Acer saccharinum	Aurora	Colorado	-104.814663	39.69217	green_space	1300 S Chambers Cir	Village green park	38.1	fair	introduced	30.48 to 45.72 cm	AuroraCO	NA	NA	NA	NA	NA	NA	NA	NA	NA	NA	NA
CITYCEN-PK-088	6/3/2008	inventory_date	Chokecherry	Prunus virginiana	Aurora	Colorado	-104.817261	39.71247565	green_space	14701 E Alameda Ave	City center park	5.08	fair	naturally_occurring	0 to 15.24 cm	AuroraCO	NA	NA	NA	NA	NA	NA	NA	NA	NA	NA	NA
MISS-PK-036	8/7/2008	inventory_date	Hackberry	Celtis occidentalis	Aurora	Colorado	-104.798136	39.645054	green_space	3999 S Mission Pkwy	Mission viejo park	25.4	fair	introduced	15.24 to 30.48 cm	AuroraCO	NA	NA	NA	NA	NA	NA	NA	NA	NA	NA	NA
HIHO-PK-113	8/21/2008	inventory_date	Autumn blaze maple	Acer freemanii	Aurora	Colorado	-104.776914	39.691959	green_space	1400 S Uravan St	Highland hollows park	27.94	fair	introduced	15.24 to 30.48 cm	AuroraCO	NA	NA	NA	NA	NA	NA	NA	NA	NA	NA	NA
MHILLS-GC-005	9/14/2011	inventory_date	Southwestern white pine	Pinus strobiformis	Aurora	Colorado	-104.8283637	39.64920848	green_space	3609 S Dawson St	Meadow hills golf course	33.02	good	naturally_occurring	30.48 to 45.72 cm	AuroraCO	NA	NA	NA	NA	NA	NA	NA	NA	NA	NA	NA
15848EKENYAVE-01	12/15/2000	inventory_date	American linden	Tilia americana	Aurora	Colorado	-104.8038144	39.64939335	built_environment	15848 E Kenyon Ave	NA	25.4	fair	introduced	15.24 to 30.48 cm	AuroraCO	NA	NA	NA	NA	NA	NA	NA	NA	NA	NA	NA
3303SSEDAWAY-S1	3/1/1991	inventory_date	American linden	Tilia americana	Aurora	Colorado	-104.7838085	39.65673304	built_environment	3303 S Sedalia Way	NA	40.64	fair	introduced	30.48 to 45.72 cm	AuroraCO	NA	NA	NA	NA	NA	NA	NA	NA	NA	NA	NA
MHILLS-GC-023	9/15/2011	inventory_date	Southwestern white pine	Pinus strobiformis	Aurora	Colorado	-104.8284033	39.65083622	green_space	3609 S Dawson St	Meadow hills golf course	30.48	good	naturally_occurring	15.24 to 30.48 cm	AuroraCO	NA	NA	NA	NA	NA	NA	NA	NA	NA	NA	NA
LOWR-PK-187	7/22/2008	inventory_date	Honeylocust	Gleditsia triacanthos	Aurora	Colorado	-104.876526	39.731751	green_space	1001 N Dayton St	Lowry park	36.83	fair	introduced	30.48 to 45.72 cm	AuroraCO	NA	NA	NA	NA	NA	NA	NA	NA	NA	NA	NA
11403EELLSPL-03	1/1/1970	inventory_date	Green ash	Fraxinus pennsylvanica	Aurora	Colorado	-104.8583984	39.71641222	built_environment	11403 E Ellsworth Pl	NA	35.56	good	introduced	30.48 to 45.72 cm	AuroraCO	NA	NA	NA	NA	NA	NA	NA	NA	NA	NA	NA
3673SHELEWAY-02	12/15/2000	inventory_date	Shademaster honeylocust	Gleditsia triacanthos	Aurora	Colorado	-104.809009	39.64938881	built_environment	3673 S Helena Way	NA	48.26	fair	introduced	45.72 to 60.96 cm	AuroraCO	NA	NA	NA	NA	NA	NA	NA	NA	NA	NA	NA
LOWR-PK-190	7/23/2008	inventory_date	Austrian/ponderosa pine	NA	Aurora	Colorado	-104.879787	39.731801	green_space	1001 N Dayton St	Lowry park	20.32	fair	no_info	15.24 to 30.48 cm	AuroraCO	NA	NA	NA	NA	NA	NA	NA	NA	NA	NA	NA
44NLANSST-01	3/11/2002	inventory_date	Norway maple	Acer platanoides	Aurora	Colorado	-104.8605966	39.71659347	built_environment	44 N Lansing St	NA	33.02	fair	introduced	30.48 to 45.72 cm	AuroraCO	NA	NA	NA	NA	NA	NA	NA	NA	NA	NA	NA
COGR-PK-260	3/24/2009	inventory_date	Cottonwood	Populus	Aurora	Colorado	-104.749218	39.65630555	green_space	NA	The conservatory greenbelt	7.62	good	no_info	0 to 15.24 cm	AuroraCO	NA	NA	NA	NA	NA	NA	NA	NA	NA	NA	NA
HOOP-PK-040	8/4/2008	inventory_date	Thornless cockspur hawthorn	Crataegus crus-galli	Aurora	Colorado	-104.798069	39.72492	green_space	16300 E 6th Ave	Hoops park	5.08	good	introduced	0 to 15.24 cm	AuroraCO	NA	NA	NA	NA	NA	NA	NA	NA	NA	NA	NA
3690SJOPLST-S3	12/15/2000	inventory_date	American linden	Tilia americana	Aurora	Colorado	-104.8045187	39.64910889	built_environment	3690 S Joplin St	NA	38.1	fair	introduced	30.48 to 45.72 cm	AuroraCO	NA	NA	NA	NA	NA	NA	NA	NA	NA	NA	NA
3303SSEDAWAY-01	3/1/1991	inventory_date	American linden	Tilia americana	Aurora	Colorado	-104.7838626	39.65652594	built_environment	3303 S Sedalia Way	NA	50.8	fair	introduced	45.72 to 60.96 cm	AuroraCO	NA	NA	NA	NA	NA	NA	NA	NA	NA	NA	NA
SOCC-PK-048	8/20/2008	inventory_date	Rocky mountain juniper	Juniperus scopulorum	Aurora	Colorado	-104.75413	39.654427	green_space	20101 E Hampden Ave	Soccer skills area	5.08	good	naturally_occurring	0 to 15.24 cm	AuroraCO	NA	NA	NA	NA	NA	NA	NA	NA	NA	NA	NA
3680SHELEWAY-03	12/15/2000	inventory_date	Blue spruce	Picea pungens	Aurora	Colorado	-104.8088133	39.64924008	green_space	3680 S Helena Way	NA	30.48	poor	naturally_occurring	15.24 to 30.48 cm	AuroraCO	NA	NA	NA	NA	NA	NA	NA	NA	NA	NA	NA
KALI-PK-026	6/23/2008	inventory_date	Austrian pine	Pinus nigra	Aurora	Colorado	-104.8022971	39.63139025	green_space	15901 E Pheasant Run Pkwy	Kalispell park ballfields	22.86	good	introduced	15.24 to 30.48 cm	AuroraCO	NA	NA	NA	NA	NA	NA	NA	NA	NA	NA	NA
1399NQUENST-01	1/1/1970	inventory_date	Green ash	Fraxinus pennsylvanica	Aurora	Colorado	-104.8451399	39.73872767	built_environment	1399 N Quentin St	NA	58.42	fair	introduced	45.72 to 60.96 cm	AuroraCO	NA	NA	NA	NA	NA	NA	NA	NA	NA	NA	NA
COGR-PK-228	3/23/2009	inventory_date	Austrian pine	Pinus nigra	Aurora	Colorado	-104.7430301	39.65454355	green_space	NA	The conservatory greenbelt	12.7	fair	introduced	0 to 15.24 cm	AuroraCO	NA	NA	NA	NA	NA	NA	NA	NA	NA	NA	NA
3101NTROYST-03	1/1/1970	inventory_date	Shademaster honeylocust	Gleditsia triacanthos	Aurora	Colorado	-104.8403239	39.7597614	built_environment	3101 N Troy St	NA	48.26	fair	introduced	45.72 to 60.96 cm	AuroraCO	NA	NA	NA	NA	NA	NA	NA	NA	NA	NA	NA
1399NRACIST-02	1/1/1970	inventory_date	American elm	Ulmus americana	Aurora	Colorado	-104.8442043	39.73870761	built_environment	1399 N Racine St	NA	81.28	fair	introduced	more than 76.2 cm	AuroraCO	NA	NA	NA	NA	NA	NA	NA	NA	NA	NA	NA
12581E31STAVE-S1	1/1/1970	inventory_date	Shademaster honeylocust	Gleditsia triacanthos	Aurora	Colorado	-104.8412702	39.7600224	built_environment	12581 E 31St Ave	NA	33.02	poor	introduced	30.48 to 45.72 cm	AuroraCO	NA	NA	NA	NA	NA	NA	NA	NA	NA	NA	NA
3670SHELEWAY-04	12/15/2000	inventory_date	Shademaster honeylocust	Gleditsia triacanthos	Aurora	Colorado	-104.8088053	39.6494378	built_environment	3670 S Helena Way	NA	40.64	fair	introduced	30.48 to 45.72 cm	AuroraCO	NA	NA	NA	NA	NA	NA	NA	NA	NA	NA	NA
MHILLS-GC-022	9/15/2011	inventory_date	Southwestern white pine	Pinus strobiformis	Aurora	Colorado	-104.8284177	39.6507683	green_space	3609 S Dawson St	Meadow hills golf course	20.32	fair	naturally_occurring	15.24 to 30.48 cm	AuroraCO	NA	NA	NA	NA	NA	NA	NA	NA	NA	NA	NA
MHILLS-GC-029	9/15/2011	inventory_date	Ponderosa pine	Pinus ponderosa	Aurora	Colorado	-104.8283438	39.65207112	green_space	3609 S Dawson St	Meadow hills golf course	38.1	fair	naturally_occurring	30.48 to 45.72 cm	AuroraCO	NA	NA	NA	NA	NA	NA	NA	NA	NA	NA	NA
SPEN-PK-055	6/4/2008	inventory_date	Austrian/ponderosa pine	NA	Aurora	Colorado	-104.859482	39.742785	green_space	11008 E 17th Ave	Spencer garrett park	38.1	poor	no_info	30.48 to 45.72 cm	AuroraCO	NA	NA	NA	NA	NA	NA	NA	NA	NA	NA	NA
12405E14THAVE-02	1/1/1970	inventory_date	American linden	Tilia americana	Aurora	Colorado	-104.8439289	39.73893501	built_environment	12405 E 14th Ave	NA	38.1	fair	introduced	30.48 to 45.72 cm	AuroraCO	NA	NA	NA	NA	NA	NA	NA	NA	NA	NA	NA
WHEE-PK-092	6/30/2008	inventory_date	Austrian/ponderosa pine	NA	Aurora	Colorado	-104.805747	39.671513	green_space	2500 S Wheel Park Cir	Wheel park	10.16	fair	no_info	0 to 15.24 cm	AuroraCO	NA	NA	NA	NA	NA	NA	NA	NA	NA	NA	NA
54NLANSST-03	3/11/2002	inventory_date	Norway maple	Acer platanoides	Aurora	Colorado	-104.8606119	39.71691578	built_environment	54 N Lansing St	NA	38.1	fair	introduced	30.48 to 45.72 cm	AuroraCO	NA	NA	NA	NA	NA	NA	NA	NA	NA	NA	NA
UTAH-PK-197	7/14/2008	inventory_date	Lanceleaf cottonwood	Populus acuminata	Aurora	Colorado	-104.845082	39.683621	green_space	1800 S Peoria St	Utah park	12.7	fair	naturally_occurring	0 to 15.24 cm	AuroraCO	NA	NA	NA	NA	NA	NA	NA	NA	NA	NA	NA
SOCC-PK-051	8/20/2008	inventory_date	Rocky mountain juniper	Juniperus scopulorum	Aurora	Colorado	-104.754135	39.654454	green_space	20101 E Hampden Ave	Soccer skills area	5.08	good	naturally_occurring	0 to 15.24 cm	AuroraCO	NA	NA	NA	NA	NA	NA	NA	NA	NA	NA	NA
12505E14THAVE-03	1/1/1970	inventory_date	Shademaster honeylocust	Gleditsia triacanthos	Aurora	Colorado	-104.8431209	39.73893824	built_environment	12505 E 14th Ave	NA	60.96	fair	introduced	45.72 to 60.96 cm	AuroraCO	NA	NA	NA	NA	NA	NA	NA	NA	NA	NA	NA
COGR-PK-264	3/24/2009	inventory_date	Cottonwood	Populus	Aurora	Colorado	-104.749252	39.65638155	green_space	NA	The conservatory greenbelt	7.62	good	no_info	0 to 15.24 cm	AuroraCO	NA	NA	NA	NA	NA	NA	NA	NA	NA	NA	NA
SPEN-PK-052	6/4/2008	inventory_date	Hackberry	Celtis occidentalis	Aurora	Colorado	-104.8609	39.742688	green_space	11008 E 17th Ave	Spencer garrett park	27.94	fair	introduced	15.24 to 30.48 cm	AuroraCO	NA	NA	NA	NA	NA	NA	NA	NA	NA	NA	NA
SPEN-PK-054	6/4/2008	inventory_date	Austrian pine	Pinus nigra	Aurora	Colorado	-104.859477	39.742748	green_space	11008 E 17th Ave	Spencer garrett park	27.94	fair	introduced	15.24 to 30.48 cm	AuroraCO	NA	NA	NA	NA	NA	NA	NA	NA	NA	NA	NA
12495E14THAVE-02	1/1/1970	inventory_date	Centurion crabapple	NA	Aurora	Colorado	-104.8432695	39.73893343	built_environment	12495 E 14th Ave	NA	38.1	poor	no_info	30.48 to 45.72 cm	AuroraCO	NA	NA	NA	NA	NA	NA	NA	NA	NA	NA	NA
HILL-PK-039	8/29/2008	inventory_date	Austrian pine	Pinus nigra	Aurora	Colorado	-104.7871731	39.65488222	green_space	3242 S Richfield St	Hilltop park	30.48	fair	introduced	15.24 to 30.48 cm	AuroraCO	NA	NA	NA	NA	NA	NA	NA	NA	NA	NA	NA
ROCK-PK-213	6/12/2008	inventory_date	Blue spruce	Picea pungens	Aurora	Colorado	-104.7989024	39.69636546	green_space	16200 E Mississippi Ave	Rocky ridge park	27.94	fair	naturally_occurring	15.24 to 30.48 cm	AuroraCO	NA	NA	NA	NA	NA	NA	NA	NA	NA	NA	NA
APPA-PK-058	9/4/2008	inventory_date	Thornless cockspur hawthorn	Crataegus crus-galli	Aurora	Colorado	-104.707777	39.615951	green_space	5575 S De Gaulle St	Appaloosa park	3.81	good	introduced	0 to 15.24 cm	AuroraCO	NA	NA	NA	NA	NA	NA	NA	NA	NA	NA	NA
HIHO-PK-046	8/21/2008	inventory_date	Austrian pine	Pinus nigra	Aurora	Colorado	-104.7776733	39.69081919	green_space	1400 S Uravan St	Highland hollows park	25.4	fair	introduced	15.24 to 30.48 cm	AuroraCO	NA	NA	NA	NA	NA	NA	NA	NA	NA	NA	NA
SPOR-PK-0606	9/10/2008	inventory_date	Autumn blaze maple	Acer freemanii	Aurora	Colorado	-104.758031	39.735528	green_space	19300 E Colfax Ave	Sports park	5.08	poor	introduced	0 to 15.24 cm	AuroraCO	NA	NA	NA	NA	NA	NA	NA	NA	NA	NA	NA
WHEE-PK-084	7/1/2008	inventory_date	Linden	Tilia	Aurora	Colorado	-104.809289	39.671447	green_space	2500 S Wheel Park Cir	Wheel park	12.7	good	no_info	0 to 15.24 cm	AuroraCO	NA	NA	NA	NA	NA	NA	NA	NA	NA	NA	NA
HILL-PK-016	8/29/2008	inventory_date	Blue spruce	Picea pungens	Aurora	Colorado	-104.7868459	39.65454401	green_space	3242 S Richfield St	Hilltop park	40.64	good	naturally_occurring	30.48 to 45.72 cm	AuroraCO	NA	NA	NA	NA	NA	NA	NA	NA	NA	NA	NA
HILL-PK-013	8/29/2008	inventory_date	Linden	Tilia	Aurora	Colorado	-104.7869659	39.65441107	green_space	3242 S Richfield St	Hilltop park	38.1	fair	no_info	30.48 to 45.72 cm	AuroraCO	NA	NA	NA	NA	NA	NA	NA	NA	NA	NA	NA
WHEE-PK-083	7/1/2008	inventory_date	Littleleaf linden	Tilia cordata	Aurora	Colorado	-104.807324	39.671435	green_space	2500 S Wheel Park Cir	Wheel park	10.16	fair	introduced	0 to 15.24 cm	AuroraCO	NA	NA	NA	NA	NA	NA	NA	NA	NA	NA	NA
APPA-PK-063	9/4/2008	inventory_date	Thornless cockspur hawthorn	Crataegus crus-galli	Aurora	Colorado	-104.70782	39.615974	green_space	5575 S De Gaulle St	Appaloosa park	5.08	good	introduced	0 to 15.24 cm	AuroraCO	NA	NA	NA	NA	NA	NA	NA	NA	NA	NA	NA
LOWR-PK-035	7/22/2008	inventory_date	White ash	Fraxinus americana	Aurora	Colorado	-104.87681	39.731844	green_space	1001 N Dayton St	Lowry park	17.78	poor	introduced	15.24 to 30.48 cm	AuroraCO	NA	NA	NA	NA	NA	NA	NA	NA	NA	NA	NA
HIHO-PK-055	8/22/2008	inventory_date	Chanticleer pear	Pyrus calleryana	Aurora	Colorado	-104.7766789	39.69107205	green_space	1400 S Uravan St	Highland hollows park	20.32	fair	introduced	15.24 to 30.48 cm	AuroraCO	NA	NA	NA	NA	NA	NA	NA	NA	NA	NA	NA
16796EKENTDR-02	12/28/2000	inventory_date	Norway maple	Acer platanoides	Aurora	Colorado	-104.7939208	39.64912402	built_environment	16796 E Kent Dr	NA	7.62	good	introduced	0 to 15.24 cm	AuroraCO	NA	NA	NA	NA	NA	NA	NA	NA	NA	NA	NA
16642EKENYDR-03	12/27/2000	inventory_date	American linden	Tilia americana	Aurora	Colorado	-104.796362	39.64916783	built_environment	16642 E Kenyon Dr	NA	40.64	fair	introduced	30.48 to 45.72 cm	AuroraCO	NA	NA	NA	NA	NA	NA	NA	NA	NA	NA	NA
LOWR-PK-184	7/22/2008	inventory_date	Rocky mountain juniper	Juniperus scopulorum	Aurora	Colorado	-104.876756	39.731721	green_space	1001 N Dayton St	Lowry park	30.48	fair	naturally_occurring	15.24 to 30.48 cm	AuroraCO	NA	NA	NA	NA	NA	NA	NA	NA	NA	NA	NA
LOWR-PK-029	7/23/2008	inventory_date	White ash	Fraxinus americana	Aurora	Colorado	-104.880235	39.73176	green_space	1001 N Dayton St	Lowry park	17.78	fair	introduced	15.24 to 30.48 cm	AuroraCO	NA	NA	NA	NA	NA	NA	NA	NA	NA	NA	NA
1649SKINGWAY-S4	1/22/2004	inventory_date	Hackberry	Celtis occidentalis	Aurora	Colorado	-104.8585039	39.68681825	built_environment	1649 S Kingston Way	NA	43.18	fair	introduced	30.48 to 45.72 cm	AuroraCO	NA	NA	NA	NA	NA	NA	NA	NA	NA	NA	NA
MHILLS-GC-009	9/14/2011	inventory_date	Southwestern white pine	Pinus strobiformis	Aurora	Colorado	-104.8284231	39.64964607	green_space	3609 S Dawson St	Meadow hills golf course	22.86	fair	naturally_occurring	15.24 to 30.48 cm	AuroraCO	NA	NA	NA	NA	NA	NA	NA	NA	NA	NA	NA
11403EELLSPL-S2	1/1/1970	inventory_date	Green ash	Fraxinus pennsylvanica	Aurora	Colorado	-104.8584959	39.71650398	built_environment	11403 E Ellsworth Pl	NA	35.56	good	introduced	30.48 to 45.72 cm	AuroraCO	NA	NA	NA	NA	NA	NA	NA	NA	NA	NA	NA
MHILLS-GC-011	9/14/2011	inventory_date	Southwestern white pine	Pinus strobiformis	Aurora	Colorado	-104.8284241	39.64985192	green_space	3609 S Dawson St	Meadow hills golf course	17.78	fair	naturally_occurring	15.24 to 30.48 cm	AuroraCO	NA	NA	NA	NA	NA	NA	NA	NA	NA	NA	NA
3678SJASPST-04	12/15/2000	inventory_date	Shademaster honeylocust	Gleditsia triacanthos	Aurora	Colorado	-104.8057817	39.64942964	built_environment	3678 S Jasper St	NA	38.1	fair	introduced	30.48 to 45.72 cm	AuroraCO	NA	NA	NA	NA	NA	NA	NA	NA	NA	NA	NA
COGR-PK-230	3/23/2009	inventory_date	Austrian pine	Pinus nigra	Aurora	Colorado	-104.7431961	39.65465555	green_space	NA	The conservatory greenbelt	12.7	good	introduced	0 to 15.24 cm	AuroraCO	NA	NA	NA	NA	NA	NA	NA	NA	NA	NA	NA
EXPO-PK-062	6/9/2008	inventory_date	Hackberry	Celtis occidentalis	Aurora	Colorado	-104.856546	39.703984	green_space	10955 E Exposition Ave	Expo park	20.32	good	introduced	15.24 to 30.48 cm	AuroraCO	NA	NA	NA	NA	NA	NA	NA	NA	NA	NA	NA
3683SHELEWAY-03	12/15/2000	inventory_date	Shademaster honeylocust	Gleditsia triacanthos	Aurora	Colorado	-104.8094941	39.64928958	built_environment	3683 S Helena Way	NA	50.8	fair	introduced	45.72 to 60.96 cm	AuroraCO	NA	NA	NA	NA	NA	NA	NA	NA	NA	NA	NA
WAGO-PK-035	6/23/2008	inventory_date	Austrian pine	Pinus nigra	Aurora	Colorado	-104.7947947	39.6313948	green_space	16550 E Pheasant Run Pkwy	Wagon trail park	63.5	good	introduced	60.96 to 76.2 cm	AuroraCO	NA	NA	NA	NA	NA	NA	NA	NA	NA	NA	NA
3677SJASPST-03	12/15/2000	inventory_date	Shademaster honeylocust	Gleditsia triacanthos	Aurora	Colorado	-104.8059529	39.64918631	built_environment	3677 S Jasper St	NA	30.48	fair	introduced	15.24 to 30.48 cm	AuroraCO	NA	NA	NA	NA	NA	NA	NA	NA	NA	NA	NA
MHILLS-GC-025	9/15/2011	inventory_date	Pinyon pine	Pinus edulis	Aurora	Colorado	-104.8282725	39.65092889	green_space	3609 S Dawson St	Meadow hills golf course	20.32	fair	naturally_occurring	15.24 to 30.48 cm	AuroraCO	NA	NA	NA	NA	NA	NA	NA	NA	NA	NA	NA
11413EELLSPL-03	1/1/1970	inventory_date	American linden	Tilia americana	Aurora	Colorado	-104.8581733	39.71640893	built_environment	11413 E Ellsworth Pl	NA	30.48	fair	introduced	15.24 to 30.48 cm	AuroraCO	NA	NA	NA	NA	NA	NA	NA	NA	NA	NA	NA
46NLIMAST-01	3/11/2002	inventory_date	Shademaster honeylocust	Gleditsia triacanthos	Aurora	Colorado	-104.8595272	39.71654698	built_environment	46 N Lima St	NA	48.26	fair	introduced	45.72 to 60.96 cm	AuroraCO	NA	NA	NA	NA	NA	NA	NA	NA	NA	NA	NA
52NLIMAST-02	3/11/2002	inventory_date	Shademaster honeylocust	Gleditsia triacanthos	Aurora	Colorado	-104.8595258	39.71674933	built_environment	52 N Lima St	NA	55.88	poor	introduced	45.72 to 60.96 cm	AuroraCO	NA	NA	NA	NA	NA	NA	NA	NA	NA	NA	NA
SOCC-PK-043	8/21/2008	inventory_date	Lanceleaf cottonwood	Populus acuminata	Aurora	Colorado	-104.752905	39.654358	green_space	20101 E Hampden Ave	Soccer skills area	6.35	good	naturally_occurring	0 to 15.24 cm	AuroraCO	NA	NA	NA	NA	NA	NA	NA	NA	NA	NA	NA
WHEE-PK-093	6/30/2008	inventory_date	Pinyon pine	Pinus edulis	Aurora	Colorado	-104.805665	39.671525	green_space	2500 S Wheel Park Cir	Wheel park	5.08	fair	naturally_occurring	0 to 15.24 cm	AuroraCO	NA	NA	NA	NA	NA	NA	NA	NA	NA	NA	NA
UTAH-PK-200	7/14/2008	inventory_date	NA	NA	Aurora	Colorado	-104.84297	39.68370057	green_space	1800 S Peoria St	Utah park	5.08	poor	no_info	0 to 15.24 cm	AuroraCO	NA	NA	NA	NA	NA	NA	NA	NA	NA	NA	NA
3151NTROYST-03	1/1/1970	inventory_date	Shademaster honeylocust	Gleditsia triacanthos	Aurora	Colorado	-104.8398338	39.76051734	built_environment	3151 N Troy St	NA	68.58	fair	introduced	60.96 to 76.2 cm	AuroraCO	NA	NA	NA	NA	NA	NA	NA	NA	NA	NA	NA
MHILLS-GC-030	9/15/2011	inventory_date	Ponderosa pine	Pinus ponderosa	Aurora	Colorado	-104.8284278	39.6522785	green_space	3609 S Dawson St	Meadow hills golf course	43.18	fair	naturally_occurring	30.48 to 45.72 cm	AuroraCO	NA	NA	NA	NA	NA	NA	NA	NA	NA	NA	NA
WHEE-PK-096	7/1/2008	inventory_date	Littleleaf linden	Tilia cordata	Aurora	Colorado	-104.807201	39.671558	green_space	2500 S Wheel Park Cir	Wheel park	10.16	fair	introduced	0 to 15.24 cm	AuroraCO	NA	NA	NA	NA	NA	NA	NA	NA	NA	NA	NA
13502E13THPL-02	1/1/1970	inventory_date	Shademaster honeylocust	Gleditsia triacanthos	Aurora	Colorado	-104.8330588	39.73686646	built_environment	13502 E 13th Pl	NA	104.14	fair	introduced	more than 76.2 cm	AuroraCO	NA	NA	NA	NA	NA	NA	NA	NA	NA	NA	NA
PEOR-PK-052	9/4/2008	inventory_date	Austrian/ponderosa pine	NA	Aurora	Colorado	-104.842928	39.692392	green_space	12401 E Florida Ave	Peoria hills park	35.56	fair	no_info	30.48 to 45.72 cm	AuroraCO	NA	NA	NA	NA	NA	NA	NA	NA	NA	NA	NA
ROCK-PK-218	6/12/2008	inventory_date	Blue spruce	Picea pungens	Aurora	Colorado	-104.798971	39.6964	green_space	16200 E Mississippi Ave	Rocky ridge park	30.48	fair	naturally_occurring	15.24 to 30.48 cm	AuroraCO	NA	NA	NA	NA	NA	NA	NA	NA	NA	NA	NA
3081SQUINWAY-04	3/1/1991	inventory_date	Green ash	Fraxinus pennsylvanica	Aurora	Colorado	-104.7873534	39.6604904	built_environment	3081 S Quintero Way	NA	50.8	fair	introduced	45.72 to 60.96 cm	AuroraCO	NA	NA	NA	NA	NA	NA	NA	NA	NA	NA	NA
LOWR-PK-031	7/23/2008	inventory_date	White ash	Fraxinus americana	Aurora	Colorado	-104.880264	39.731795	green_space	1001 N Dayton St	Lowry park	25.4	poor	introduced	15.24 to 30.48 cm	AuroraCO	NA	NA	NA	NA	NA	NA	NA	NA	NA	NA	NA
LOWR-PK-033	7/23/2008	inventory_date	White ash	Fraxinus americana	Aurora	Colorado	-104.880233	39.731809	green_space	1001 N Dayton St	Lowry park	15.24	fair	introduced	0 to 15.24 cm	AuroraCO	NA	NA	NA	NA	NA	NA	NA	NA	NA	NA	NA
HAVA-PK-018	7/22/2008	inventory_date	American elm	Ulmus americana	Aurora	Colorado	-104.8640344	39.73167734	green_space	10600 E 11th Ave	Havana park	76.2	fair	introduced	60.96 to 76.2 cm	AuroraCO	NA	NA	NA	NA	NA	NA	NA	NA	NA	NA	NA
HAVA-PK-019	7/22/2008	inventory_date	Ponderosa pine	Pinus ponderosa	Aurora	Colorado	-104.8638183	39.73159614	green_space	10600 E 11th Ave	Havana park	58.42	fair	naturally_occurring	45.72 to 60.96 cm	AuroraCO	NA	NA	NA	NA	NA	NA	NA	NA	NA	NA	NA
SUNR-PK-064	8/19/2008	inventory_date	Western catalpa	Catalpa speciosa	Aurora	Colorado	-104.755687	39.644594	green_space	3960 S Genoa Way	Sunrise park	7.62	fair	introduced	0 to 15.24 cm	AuroraCO	NA	NA	NA	NA	NA	NA	NA	NA	NA	NA	NA
2704SSALIST-06	3/1/1991	inventory_date	Fir	Abies	Aurora	Colorado	-104.7832841	39.66734182	green_space	2704 S Salida St	NA	12.7	fair	no_info	0 to 15.24 cm	AuroraCO	NA	NA	NA	NA	NA	NA	NA	NA	NA	NA	NA
SPEN-PK-018	6/4/2008	inventory_date	Green ash	Fraxinus pennsylvanica	Aurora	Colorado	-104.861015	39.742483	green_space	11008 E 17th Ave	Spencer garrett park	38.1	fair	introduced	30.48 to 45.72 cm	AuroraCO	NA	NA	NA	NA	NA	NA	NA	NA	NA	NA	NA
SPEN-PK-048	6/4/2008	inventory_date	Hackberry	Celtis occidentalis	Aurora	Colorado	-104.859543	39.742477	green_space	11008 E 17th Ave	Spencer garrett park	40.64	fair	introduced	30.48 to 45.72 cm	AuroraCO	NA	NA	NA	NA	NA	NA	NA	NA	NA	NA	NA
MHILLS-GC-007	9/14/2011	inventory_date	Scotch pine	Pinus sylvestris	Aurora	Colorado	-104.8282791	39.6494656	green_space	3609 S Dawson St	Meadow hills golf course	35.56	fair	introduced	30.48 to 45.72 cm	AuroraCO	NA	NA	NA	NA	NA	NA	NA	NA	NA	NA	NA
16682EKENYDR-04	12/27/2000	inventory_date	English oak	Quercus robur	Aurora	Colorado	-104.7958806	39.64951344	built_environment	16682 E Kenyon Dr	NA	30.48	good	introduced	15.24 to 30.48 cm	AuroraCO	NA	NA	NA	NA	NA	NA	NA	NA	NA	NA	NA
LOWR-PK-034	7/23/2008	inventory_date	White ash	Fraxinus americana	Aurora	Colorado	-104.875473	39.731798	green_space	1001 N Dayton St	Lowry park	27.94	poor	introduced	15.24 to 30.48 cm	AuroraCO	NA	NA	NA	NA	NA	NA	NA	NA	NA	NA	NA
59NLANSST-02	3/11/2002	inventory_date	Norway maple	Acer platanoides	Aurora	Colorado	-104.8608119	39.71704812	built_environment	59 N Lansing St	NA	33.02	fair	introduced	30.48 to 45.72 cm	AuroraCO	NA	NA	NA	NA	NA	NA	NA	NA	NA	NA	NA
4497SCATHWAY-S3	12/2/2002	inventory_date	Aristocrat pear	Pyrus calleryana	Aurora	Colorado	-104.7674361	39.63546537	green_space	4497 S Cathay Way	NA	10.16	fair	introduced	0 to 15.24 cm	AuroraCO	NA	NA	NA	NA	NA	NA	NA	NA	NA	NA	NA
HIHO-PK-050	8/21/2008	inventory_date	Crabapple	Malus	Aurora	Colorado	-104.7777611	39.69098821	green_space	1400 S Uravan St	Highland hollows park	22.86	fair	no_info	15.24 to 30.48 cm	AuroraCO	NA	NA	NA	NA	NA	NA	NA	NA	NA	NA	NA
KALI-PK-027	6/23/2008	inventory_date	Southwestern white pine	Pinus strobiformis	Aurora	Colorado	-104.803256	39.63140207	green_space	15901 E Pheasant Run Pkwy	Kalispell park ballfields	33.02	good	naturally_occurring	30.48 to 45.72 cm	AuroraCO	NA	NA	NA	NA	NA	NA	NA	NA	NA	NA	NA
16715EKENTDR-03	12/28/2000	inventory_date	Norway maple	Acer platanoides	Aurora	Colorado	-104.7952873	39.64918342	built_environment	16715 E Kent Dr	NA	33.02	fair	introduced	30.48 to 45.72 cm	AuroraCO	NA	NA	NA	NA	NA	NA	NA	NA	NA	NA	NA
MHILLS-GC-016	9/14/2011	inventory_date	Ponderosa pine	Pinus ponderosa	Aurora	Colorado	-104.8284402	39.65026537	green_space	3609 S Dawson St	Meadow hills golf course	27.94	fair	naturally_occurring	15.24 to 30.48 cm	AuroraCO	NA	NA	NA	NA	NA	NA	NA	NA	NA	NA	NA
LOWR-PK-032	7/23/2008	inventory_date	White ash	Fraxinus americana	Aurora	Colorado	-104.879064	39.7318	green_space	1001 N Dayton St	Lowry park	15.24	poor	introduced	0 to 15.24 cm	AuroraCO	NA	NA	NA	NA	NA	NA	NA	NA	NA	NA	NA
APPA-PK-078	9/4/2008	inventory_date	Austrian pine	Pinus nigra	Aurora	Colorado	-104.707349	39.61635	green_space	5575 S De Gaulle St	Appaloosa park	12.7	fair	introduced	0 to 15.24 cm	AuroraCO	NA	NA	NA	NA	NA	NA	NA	NA	NA	NA	NA
WAGO-PK-033	6/23/2008	inventory_date	Austrian pine	Pinus nigra	Aurora	Colorado	-104.7947429	39.63135187	green_space	16550 E Pheasant Run Pkwy	Wagon trail park	48.26	good	introduced	45.72 to 60.96 cm	AuroraCO	NA	NA	NA	NA	NA	NA	NA	NA	NA	NA	NA
ROCK-PK-208	6/12/2008	inventory_date	Blue spruce	Picea pungens	Aurora	Colorado	-104.799547	39.696321	green_space	16200 E Mississippi Ave	Rocky ridge park	30.48	good	naturally_occurring	15.24 to 30.48 cm	AuroraCO	NA	NA	NA	NA	NA	NA	NA	NA	NA	NA	NA
16036ELEHICIR-S4	1/9/2001	inventory_date	Shademaster honeylocust	Gleditsia triacanthos	Aurora	Colorado	-104.800063	39.6491079	built_environment	16036 E Lehigh Cir	NA	30.48	fair	introduced	15.24 to 30.48 cm	AuroraCO	NA	NA	NA	NA	NA	NA	NA	NA	NA	NA	NA
3637SOURAST-01	12/18/2000	inventory_date	Norway maple	Acer platanoides	Aurora	Colorado	-104.7936315	39.65092049	built_environment	3637 S Ouray St	NA	43.18	fair	introduced	30.48 to 45.72 cm	AuroraCO	NA	NA	NA	NA	NA	NA	NA	NA	NA	NA	NA
HIHO-PK-115	8/22/2008	inventory_date	Linden	Tilia	Aurora	Colorado	-104.7762186	39.69197429	green_space	1400 S Uravan St	Highland hollows park	17.78	good	no_info	15.24 to 30.48 cm	AuroraCO	NA	NA	NA	NA	NA	NA	NA	NA	NA	NA	NA
HILL-PK-015	8/29/2008	inventory_date	Linden	Tilia	Aurora	Colorado	-104.786969	39.6545315	green_space	3242 S Richfield St	Hilltop park	38.1	fair	no_info	30.48 to 45.72 cm	AuroraCO	NA	NA	NA	NA	NA	NA	NA	NA	NA	NA	NA
HIHO-PK-064	8/21/2008	inventory_date	Crabapple	Malus	Aurora	Colorado	-104.777723	39.691176	green_space	1400 S Uravan St	Highland hollows park	22.86	fair	no_info	15.24 to 30.48 cm	AuroraCO	NA	NA	NA	NA	NA	NA	NA	NA	NA	NA	NA
HIHO-PK-071	8/22/2008	inventory_date	Amur maple	Acer ginnala	Aurora	Colorado	-104.776308	39.691268	green_space	1400 S Uravan St	Highland hollows park	30.48	fair	introduced	15.24 to 30.48 cm	AuroraCO	NA	NA	NA	NA	NA	NA	NA	NA	NA	NA	NA
49NLANSST-03	3/11/2002	inventory_date	Norway maple	Acer platanoides	Aurora	Colorado	-104.8607965	39.71671477	built_environment	49 N Lansing St	NA	40.64	good	introduced	30.48 to 45.72 cm	AuroraCO	NA	NA	NA	NA	NA	NA	NA	NA	NA	NA	NA
HIHO-PK-048	8/21/2008	inventory_date	English oak	Quercus robur	Aurora	Colorado	-104.775757	39.690935	green_space	1400 S Uravan St	Highland hollows park	25.4	fair	introduced	15.24 to 30.48 cm	AuroraCO	NA	NA	NA	NA	NA	NA	NA	NA	NA	NA	NA
HIHO-PK-057	8/22/2008	inventory_date	Chanticleer pear	Pyrus calleryana	Aurora	Colorado	-104.776727	39.691083	green_space	1400 S Uravan St	Highland hollows park	22.86	fair	introduced	15.24 to 30.48 cm	AuroraCO	NA	NA	NA	NA	NA	NA	NA	NA	NA	NA	NA
HIHO-PK-066	8/21/2008	inventory_date	Limber pine	Pinus flexilis	Aurora	Colorado	-104.775801	39.691183	green_space	1400 S Uravan St	Highland hollows park	30.48	good	naturally_occurring	15.24 to 30.48 cm	AuroraCO	NA	NA	NA	NA	NA	NA	NA	NA	NA	NA	NA
LOWR-PK-191	7/23/2008	inventory_date	Kentucky coffee tree	Gymnocladus dioicus	Aurora	Colorado	-104.878939	39.731813	green_space	1001 N Dayton St	Lowry park	7.62	good	introduced	0 to 15.24 cm	AuroraCO	NA	NA	NA	NA	NA	NA	NA	NA	NA	NA	NA
BUCK-PK-001	6/20/2008	inventory_date	Siberian elm	Ulmus pumila	Aurora	Colorado	-104.796164	39.635454	green_space	16602 E Quincy Ave	Buckley quincy park	30.48	fair	introduced	15.24 to 30.48 cm	AuroraCO	NA	NA	NA	NA	NA	NA	NA	NA	NA	NA	NA
EXPO-PK-355	6/10/2008	inventory_date	Cottonwood	Populus	Aurora	Colorado	-104.860405	39.708138	green_space	10955 E Exposition Ave	Expo park	22.86	fair	no_info	15.24 to 30.48 cm	AuroraCO	NA	NA	NA	NA	NA	NA	NA	NA	NA	NA	NA
MHILLS-GC-013	9/14/2011	inventory_date	White fir	Abies concolor	Aurora	Colorado	-104.828398	39.650029	green_space	3609 S Dawson St	Meadow hills golf course	15.24	good	naturally_occurring	0 to 15.24 cm	AuroraCO	NA	NA	NA	NA	NA	NA	NA	NA	NA	NA	NA
16057ELEHICIR-02	1/9/2001	inventory_date	Silver maple	Acer saccharinum	Aurora	Colorado	-104.7988988	39.64921342	built_environment	16057 E Lehigh Cir	NA	35.56	poor	introduced	30.48 to 45.72 cm	AuroraCO	NA	NA	NA	NA	NA	NA	NA	NA	NA	NA	NA
LOWR-PK-186	7/22/2008	inventory_date	Rocky mountain juniper	Juniperus scopulorum	Aurora	Colorado	-104.876534	39.731743	green_space	1001 N Dayton St	Lowry park	25.4	fair	naturally_occurring	15.24 to 30.48 cm	AuroraCO	NA	NA	NA	NA	NA	NA	NA	NA	NA	NA	NA
EXPO-PK-090	6/9/2008	inventory_date	Hackberry	Celtis occidentalis	Aurora	Colorado	-104.857397	39.704064	green_space	10955 E Exposition Ave	Expo park	20.32	fair	introduced	15.24 to 30.48 cm	AuroraCO	NA	NA	NA	NA	NA	NA	NA	NA	NA	NA	NA
HOOP-PK-042	8/4/2008	inventory_date	Thornless cockspur hawthorn	Crataegus crus-galli	Aurora	Colorado	-104.798173	39.724921	green_space	16300 E 6th Ave	Hoops park	5.08	good	introduced	0 to 15.24 cm	AuroraCO	NA	NA	NA	NA	NA	NA	NA	NA	NA	NA	NA
3673SHELEWAY-01-RP01	12/15/2000	inventory_date	Shademaster honeylocust	Gleditsia triacanthos	Aurora	Colorado	-104.8090055	39.64955258	built_environment	3673 S Helena Way	NA	35.56	fair	introduced	30.48 to 45.72 cm	AuroraCO	NA	NA	NA	NA	NA	NA	NA	NA	NA	NA	NA
43NMACOST-03	1/1/1970	inventory_date	Honeylocust	Gleditsia triacanthos	Aurora	Colorado	-104.8586869	39.71682386	built_environment	43 N Macon St	NA	35.56	fair	introduced	30.48 to 45.72 cm	AuroraCO	NA	NA	NA	NA	NA	NA	NA	NA	NA	NA	NA
UTAH-PK-202	7/14/2008	inventory_date	Lanceleaf cottonwood	Populus acuminata	Aurora	Colorado	-104.8431965	39.68358154	green_space	1800 S Peoria St	Utah park	15.24	poor	naturally_occurring	0 to 15.24 cm	AuroraCO	NA	NA	NA	NA	NA	NA	NA	NA	NA	NA	NA
EXPO-PK-353	6/10/2008	inventory_date	Cottonwood	Populus	Aurora	Colorado	-104.860233	39.708093	green_space	10955 E Exposition Ave	Expo park	17.78	fair	no_info	15.24 to 30.48 cm	AuroraCO	NA	NA	NA	NA	NA	NA	NA	NA	NA	NA	NA
SPEN-PK-020	6/4/2008	inventory_date	Green ash	Fraxinus pennsylvanica	Aurora	Colorado	-104.861026	39.742789	green_space	11008 E 17th Ave	Spencer garrett park	27.94	poor	introduced	15.24 to 30.48 cm	AuroraCO	NA	NA	NA	NA	NA	NA	NA	NA	NA	NA	NA
EXPO-PK-354	6/16/2008	inventory_date	Crabapple	Malus	Aurora	Colorado	-104.859162	39.708107	green_space	10955 E Exposition Ave	Expo park	15.24	fair	no_info	0 to 15.24 cm	AuroraCO	NA	NA	NA	NA	NA	NA	NA	NA	NA	NA	NA
VIEA-PK-018	9/3/2008	inventory_date	Blue spruce	Picea pungens	Aurora	Colorado	-104.8538872	39.69178656	green_space	1400 S Moline St	Village east park	50.8	fair	naturally_occurring	45.72 to 60.96 cm	AuroraCO	NA	NA	NA	NA	NA	NA	NA	NA	NA	NA	NA
VIEA-PK-019	9/3/2008	inventory_date	Silver maple	Acer saccharinum	Aurora	Colorado	-104.8540015	39.69184108	green_space	1400 S Moline St	Village east park	53.34	fair	introduced	45.72 to 60.96 cm	AuroraCO	NA	NA	NA	NA	NA	NA	NA	NA	NA	NA	NA
CITYCEN-PK-102	6/3/2008	inventory_date	Black locust	Robinia pseudoacacia	Aurora	Colorado	-104.814531	39.712617	green_space	14701 E Alameda Ave	City center park	10.16	poor	introduced	0 to 15.24 cm	AuroraCO	NA	NA	NA	NA	NA	NA	NA	NA	NA	NA	NA
HIHO-PK-075	8/21/2008	inventory_date	Honeylocust	Gleditsia triacanthos	Aurora	Colorado	-104.7757503	39.69131975	green_space	1400 S Uravan St	Highland hollows park	22.86	fair	introduced	15.24 to 30.48 cm	AuroraCO	NA	NA	NA	NA	NA	NA	NA	NA	NA	NA	NA
CITYCEN-PK-114	6/3/2008	inventory_date	Austrian pine	Pinus nigra	Aurora	Colorado	-104.8168732	39.71274239	green_space	14701 E Alameda Ave	City center park	12.7	poor	introduced	0 to 15.24 cm	AuroraCO	NA	NA	NA	NA	NA	NA	NA	NA	NA	NA	NA
HOOP-PK-043	8/4/2008	inventory_date	Thornless cockspur hawthorn	Crataegus crus-galli	Aurora	Colorado	-104.798121	39.724922	green_space	16300 E 6th Ave	Hoops park	3.81	good	introduced	0 to 15.24 cm	AuroraCO	NA	NA	NA	NA	NA	NA	NA	NA	NA	NA	NA
55NLANSST-03	3/11/2002	inventory_date	Norway maple	Acer platanoides	Aurora	Colorado	-104.8608	39.71700846	built_environment	55 N Lansing St	NA	25.4	good	introduced	15.24 to 30.48 cm	AuroraCO	NA	NA	NA	NA	NA	NA	NA	NA	NA	NA	NA
CITYCEN-PK-104	6/3/2008	inventory_date	Black locust	Robinia pseudoacacia	Aurora	Colorado	-104.81443	39.712621	green_space	14701 E Alameda Ave	City center park	4.318	poor	introduced	0 to 15.24 cm	AuroraCO	NA	NA	NA	NA	NA	NA	NA	NA	NA	NA	NA
PEOR-PK-038	9/4/2008	inventory_date	Honeylocust	Gleditsia triacanthos	Aurora	Colorado	-104.843804	39.691446	green_space	12401 E Florida Ave	Peoria hills park	33.02	fair	introduced	30.48 to 45.72 cm	AuroraCO	NA	NA	NA	NA	NA	NA	NA	NA	NA	NA	NA
HIHO-PK-070	8/22/2008	inventory_date	Amur maple	Acer ginnala	Aurora	Colorado	-104.776265	39.691251	green_space	1400 S Uravan St	Highland hollows park	27.94	fair	introduced	15.24 to 30.48 cm	AuroraCO	NA	NA	NA	NA	NA	NA	NA	NA	NA	NA	NA
11933EOREGCIR-02	2/2/2004	inventory_date	American linden	Tilia americana	Aurora	Colorado	-104.8494667	39.68650056	built_environment	11933 E Oregon Cir	NA	38.1	poor	introduced	30.48 to 45.72 cm	AuroraCO	NA	NA	NA	NA	NA	NA	NA	NA	NA	NA	NA
CITYCEN-PK-105	6/3/2008	inventory_date	Austrian pine	Pinus nigra	Aurora	Colorado	-104.8141757	39.71264192	green_space	14701 E Alameda Ave	City center park	12.7	fair	introduced	0 to 15.24 cm	AuroraCO	NA	NA	NA	NA	NA	NA	NA	NA	NA	NA	NA
11953EOREGCIR-01	2/2/2004	inventory_date	American linden	Tilia americana	Aurora	Colorado	-104.8491044	39.68650203	built_environment	11953 E Oregon Cir	NA	40.64	poor	introduced	30.48 to 45.72 cm	AuroraCO	NA	NA	NA	NA	NA	NA	NA	NA	NA	NA	NA
12015EOREGCIR-02	2/2/2004	inventory_date	American linden	Tilia americana	Aurora	Colorado	-104.8484471	39.68651743	built_environment	12015 E Oregon Cir	NA	35.56	poor	introduced	30.48 to 45.72 cm	AuroraCO	NA	NA	NA	NA	NA	NA	NA	NA	NA	NA	NA
UTAH-PK-205	7/10/2008	inventory_date	Cottonwood	Populus	Aurora	Colorado	-104.8415684	39.68366887	green_space	1800 S Peoria St	Utah park	81.28	fair	no_info	more than 76.2 cm	AuroraCO	NA	NA	NA	NA	NA	NA	NA	NA	NA	NA	NA
1651SOSWEST-03	2/2/2004	inventory_date	Ponderosa pine	Pinus ponderosa	Aurora	Colorado	-104.8498506	39.68671683	green_space	1651 S Oswego St	NA	55.88	fair	naturally_occurring	45.72 to 60.96 cm	AuroraCO	NA	NA	NA	NA	NA	NA	NA	NA	NA	NA	NA
1647SIRONST-02	1/22/2004	inventory_date	Shademaster honeylocust	Gleditsia triacanthos	Aurora	Colorado	-104.8632593	39.68675914	built_environment	1647 S Ironton St	NA	53.34	fair	introduced	45.72 to 60.96 cm	AuroraCO	NA	NA	NA	NA	NA	NA	NA	NA	NA	NA	NA
HIHO-PK-073	8/22/2008	inventory_date	Pacific sunset maple	Acer truncatum	Aurora	Colorado	-104.7761545	39.69126253	green_space	1400 S Uravan St	Highland hollows park	12.7	poor	introduced	0 to 15.24 cm	AuroraCO	NA	NA	NA	NA	NA	NA	NA	NA	NA	NA	NA
PEOR-PK-041	9/4/2008	inventory_date	Red sunset maple	Acer rubrum	Aurora	Colorado	-104.842986	39.691737	green_space	12401 E Florida Ave	Peoria hills park	24.13	good	introduced	15.24 to 30.48 cm	AuroraCO	NA	NA	NA	NA	NA	NA	NA	NA	NA	NA	NA
CENT-PK-104	8/5/2008	inventory_date	Pinyon pine	Pinus edulis	Aurora	Colorado	-104.794141	39.703428	green_space	16298 E Exposition Dr	Centrepointe park	15.24	poor	naturally_occurring	0 to 15.24 cm	AuroraCO	NA	NA	NA	NA	NA	NA	NA	NA	NA	NA	NA
SOCC-PK-010	8/20/2008	inventory_date	Crabapple	Malus	Aurora	Colorado	-104.753353	39.653288	green_space	20101 E Hampden Ave	Soccer skills area	6.35	good	no_info	0 to 15.24 cm	AuroraCO	NA	NA	NA	NA	NA	NA	NA	NA	NA	NA	NA
LOWR-PK-159	7/22/2008	inventory_date	Hackberry	Celtis occidentalis	Aurora	Colorado	-104.876424	39.731453	green_space	1001 N Dayton St	Lowry park	15.24	fair	introduced	0 to 15.24 cm	AuroraCO	NA	NA	NA	NA	NA	NA	NA	NA	NA	NA	NA
UTAH-PK-446	7/11/2008	inventory_date	Honeylocust	Gleditsia triacanthos	Aurora	Colorado	-104.8429592	39.68558645	green_space	1800 S Peoria St	Utah park	35.56	poor	introduced	30.48 to 45.72 cm	AuroraCO	NA	NA	NA	NA	NA	NA	NA	NA	NA	NA	NA
MOOR-PK-141	9/2/2010	inventory_date	Bristlecone pine	Pinus aristata	Aurora	Colorado	-104.8653965	39.75143634	green_space	2390 N Havana St	Moorhead park	7.62	good	naturally_occurring	0 to 15.24 cm	AuroraCO	NA	NA	NA	NA	NA	NA	NA	NA	NA	NA	NA
MHILLS-GC-020	9/15/2011	inventory_date	Pinyon pine	Pinus edulis	Aurora	Colorado	-104.8283394	39.65058946	green_space	3609 S Dawson St	Meadow hills golf course	17.78	fair	naturally_occurring	15.24 to 30.48 cm	AuroraCO	NA	NA	NA	NA	NA	NA	NA	NA	NA	NA	NA
[truncated: 55,957 more rows]
