# Supplementary material for: Species clustering, climate effects, and introduced species in 5 million city trees across 63 US cities
Source: eLife. 2022 Sep 27;11:e77891. doi: 10.7554/eLife.77891 (PMC9578703; doi:10.7554/eLife.77891)
Supplement: Figure 1—source data 1. — This zipped file includes all of the cleaned data used in the study (63 spreadsheets, one for each city, where each row is a tree). It is available on Dryad at https://doi.org/10.5061/dryad.2jm63xsrf. [file elife-77891-fig1-data1.zip › Ontario_Final_2022-06-18.csv]

city_ID	common_name	scientific_name	city	state	longitude_coordinate	latitude_coordinate	address	native	diameter_breast_height_binned_CM	greater_metro	tree_ID	planted_date	most_recent_observation	retired_date	most_recent_observation_type	location_type	zipcode	neighborhood	location_name	ward	district	overhead_utility	diameter_breast_height_CM	condition	height_M	height_binned_M	percent_population
3	Jacaranda	Jacaranda mimosifolia	Ontario	California	-117.628604	34.077823	1301 Fourth St E	introduced	30.48 to 45.72 cm	Ontario	NA	NA	NA	NA	NA	NA	NA	NA	NA	NA	NA	NA	NA	NA	NA	NA	NA
8	Brisbane box	Tristaniopsis Brongn.	Ontario	California	-117.624957	34.077583	1450 Fourth St E	no_info	15.24 to 30.48 cm	Ontario	NA	NA	NA	NA	NA	NA	NA	NA	NA	NA	NA	NA	NA	NA	NA	NA	NA
9	Brisbane box	Tristaniopsis Brongn.	Ontario	California	-117.624957	34.077583	1450 Fourth St E	no_info	15.24 to 30.48 cm	Ontario	NA	NA	NA	NA	NA	NA	NA	NA	NA	NA	NA	NA	NA	NA	NA	NA	NA
10	Crape myrtle	Lagerstroemia indica	Ontario	California	-117.622593	34.077578	1530 Fourth St E	introduced	15.24 to 30.48 cm	Ontario	NA	NA	NA	NA	NA	NA	NA	NA	NA	NA	NA	NA	NA	NA	NA	NA	NA
11	Pink trumpet tree	Tabebuia impetiginosa	Ontario	California	-117.622328	34.07758	1544 Fourth St E	no_info	0 to 15.24 cm	Ontario	NA	NA	NA	NA	NA	NA	NA	NA	NA	NA	NA	NA	NA	NA	NA	NA	NA
12	Pink trumpet tree	Tabebuia impetiginosa	Ontario	California	-117.622328	34.07758	1544 Fourth St E	no_info	0 to 15.24 cm	Ontario	NA	NA	NA	NA	NA	NA	NA	NA	NA	NA	NA	NA	NA	NA	NA	NA	NA
13	Brisbane box	Tristaniopsis Brongn.	Ontario	California	-117.621067	34.077559	1630 Fourth St E	no_info	30.48 to 45.72 cm	Ontario	NA	NA	NA	NA	NA	NA	NA	NA	NA	NA	NA	NA	NA	NA	NA	NA	NA
15	Brisbane box	Tristaniopsis Brongn.	Ontario	California	-117.621203	34.077561	1620 Fourth St E	no_info	30.48 to 45.72 cm	Ontario	NA	NA	NA	NA	NA	NA	NA	NA	NA	NA	NA	NA	NA	NA	NA	NA	NA
16	Brisbane box	Tristaniopsis Brongn.	Ontario	California	-117.620639	34.077556	1650 Fourth St E	no_info	30.48 to 45.72 cm	Ontario	NA	NA	NA	NA	NA	NA	NA	NA	NA	NA	NA	NA	NA	NA	NA	NA	NA
18	Brisbane box	Tristaniopsis Brongn.	Ontario	California	-117.620639	34.077556	1650 Fourth St E	no_info	30.48 to 45.72 cm	Ontario	NA	NA	NA	NA	NA	NA	NA	NA	NA	NA	NA	NA	NA	NA	NA	NA	NA
20	Brisbane box	Tristaniopsis Brongn.	Ontario	California	-117.620265	34.077554	1670 Fourth St E	no_info	30.48 to 45.72 cm	Ontario	NA	NA	NA	NA	NA	NA	NA	NA	NA	NA	NA	NA	NA	NA	NA	NA	NA
22	Brisbane box	Tristaniopsis Brongn.	Ontario	California	-117.620265	34.077554	1670 Fourth St E	no_info	30.48 to 45.72 cm	Ontario	NA	NA	NA	NA	NA	NA	NA	NA	NA	NA	NA	NA	NA	NA	NA	NA	NA
26	Pink trumpet tree	Tabebuia impetiginosa	Ontario	California	-117.619992	34.077552	1690 Fourth St E	no_info	0 to 15.24 cm	Ontario	NA	NA	NA	NA	NA	NA	NA	NA	NA	NA	NA	NA	NA	NA	NA	NA	NA
27	Pink trumpet tree	Tabebuia impetiginosa	Ontario	California	-117.61991	34.077551	1696 Fourth St E	no_info	0 to 15.24 cm	Ontario	NA	NA	NA	NA	NA	NA	NA	NA	NA	NA	NA	NA	NA	NA	NA	NA	NA
29	Pink trumpet tree	Tabebuia impetiginosa	Ontario	California	-117.616133	34.077541	1704 Fourth St E	no_info	0 to 15.24 cm	Ontario	NA	NA	NA	NA	NA	NA	NA	NA	NA	NA	NA	NA	NA	NA	NA	NA	NA
30	Camphor tree	Cinnamomum camphora	Ontario	California	-117.61607	34.077541	1710 Fourth St E	introduced	0 to 15.24 cm	Ontario	NA	NA	NA	NA	NA	NA	NA	NA	NA	NA	NA	NA	NA	NA	NA	NA	NA
31	Pink trumpet tree	Tabebuia impetiginosa	Ontario	California	-117.61607	34.077541	1710 Fourth St E	no_info	0 to 15.24 cm	Ontario	NA	NA	NA	NA	NA	NA	NA	NA	NA	NA	NA	NA	NA	NA	NA	NA	NA
32	Pink trumpet tree	Tabebuia impetiginosa	Ontario	California	-117.615753	34.077539	1722 Fourth St E	no_info	0 to 15.24 cm	Ontario	NA	NA	NA	NA	NA	NA	NA	NA	NA	NA	NA	NA	NA	NA	NA	NA	NA
34	Pink trumpet tree	Tabebuia impetiginosa	Ontario	California	-117.615711	34.077539	1726 Fourth St E	no_info	0 to 15.24 cm	Ontario	NA	NA	NA	NA	NA	NA	NA	NA	NA	NA	NA	NA	NA	NA	NA	NA	NA
35	Pink trumpet tree	Tabebuia impetiginosa	Ontario	California	-117.615648	34.077538	1732 Fourth St E	no_info	0 to 15.24 cm	Ontario	NA	NA	NA	NA	NA	NA	NA	NA	NA	NA	NA	NA	NA	NA	NA	NA	NA
36	Pink trumpet tree	Tabebuia impetiginosa	Ontario	California	-117.615584	34.077538	1738 Fourth St E	no_info	0 to 15.24 cm	Ontario	NA	NA	NA	NA	NA	NA	NA	NA	NA	NA	NA	NA	NA	NA	NA	NA	NA
37	Ornamental pear	Pyrus calleryana	Ontario	California	-117.613608	34.077679	1801 Fourth St E	introduced	0 to 15.24 cm	Ontario	NA	NA	NA	NA	NA	NA	NA	NA	NA	NA	NA	NA	NA	NA	NA	NA	NA
38	Ornamental pear	Pyrus calleryana	Ontario	California	-117.613608	34.077679	1801 Fourth St E	introduced	0 to 15.24 cm	Ontario	NA	NA	NA	NA	NA	NA	NA	NA	NA	NA	NA	NA	NA	NA	NA	NA	NA
39	Ornamental pear	Pyrus calleryana	Ontario	California	-117.613608	34.077679	1801 Fourth St E	introduced	0 to 15.24 cm	Ontario	NA	NA	NA	NA	NA	NA	NA	NA	NA	NA	NA	NA	NA	NA	NA	NA	NA
43	Ornamental pear	Pyrus calleryana	Ontario	California	-117.613608	34.077679	1801 Fourth St E	introduced	0 to 15.24 cm	Ontario	NA	NA	NA	NA	NA	NA	NA	NA	NA	NA	NA	NA	NA	NA	NA	NA	NA
44	Ornamental pear	Pyrus calleryana	Ontario	California	-117.613608	34.077679	1801 Fourth St E	introduced	0 to 15.24 cm	Ontario	NA	NA	NA	NA	NA	NA	NA	NA	NA	NA	NA	NA	NA	NA	NA	NA	NA
45	Ornamental pear	Pyrus calleryana	Ontario	California	-117.613608	34.077679	1801 Fourth St E	introduced	0 to 15.24 cm	Ontario	NA	NA	NA	NA	NA	NA	NA	NA	NA	NA	NA	NA	NA	NA	NA	NA	NA
46	Ornamental pear	Pyrus calleryana	Ontario	California	-117.613608	34.077679	1801 Fourth St E	introduced	0 to 15.24 cm	Ontario	NA	NA	NA	NA	NA	NA	NA	NA	NA	NA	NA	NA	NA	NA	NA	NA	NA
48	Ornamental pear	Pyrus calleryana	Ontario	California	-117.613608	34.077679	1801 Fourth St E	introduced	0 to 15.24 cm	Ontario	NA	NA	NA	NA	NA	NA	NA	NA	NA	NA	NA	NA	NA	NA	NA	NA	NA
49	Ornamental pear	Pyrus calleryana	Ontario	California	-117.613608	34.077679	1801 Fourth St E	introduced	0 to 15.24 cm	Ontario	NA	NA	NA	NA	NA	NA	NA	NA	NA	NA	NA	NA	NA	NA	NA	NA	NA
52	Ornamental pear	Pyrus calleryana	Ontario	California	-117.613608	34.077679	1801 Fourth St E	introduced	0 to 15.24 cm	Ontario	NA	NA	NA	NA	NA	NA	NA	NA	NA	NA	NA	NA	NA	NA	NA	NA	NA
53	London plane	Platanus acerifolia	Ontario	California	-117.612101	34.077515	1865 Fourth St E	introduced	0 to 15.24 cm	Ontario	NA	NA	NA	NA	NA	NA	NA	NA	NA	NA	NA	NA	NA	NA	NA	NA	NA
54	London plane	Platanus acerifolia	Ontario	California	-117.612101	34.077515	1865 Fourth St E	introduced	0 to 15.24 cm	Ontario	NA	NA	NA	NA	NA	NA	NA	NA	NA	NA	NA	NA	NA	NA	NA	NA	NA
55	London plane	Platanus acerifolia	Ontario	California	-117.612101	34.077515	1865 Fourth St E	introduced	0 to 15.24 cm	Ontario	NA	NA	NA	NA	NA	NA	NA	NA	NA	NA	NA	NA	NA	NA	NA	NA	NA
56	London plane	Platanus acerifolia	Ontario	California	-117.612101	34.077515	1865 Fourth St E	introduced	0 to 15.24 cm	Ontario	NA	NA	NA	NA	NA	NA	NA	NA	NA	NA	NA	NA	NA	NA	NA	NA	NA
59	Pink trumpet tree	Tabebuia impetiginosa	Ontario	California	-117.612535	34.077521	1850 Fourth St E	no_info	0 to 15.24 cm	Ontario	NA	NA	NA	NA	NA	NA	NA	NA	NA	NA	NA	NA	NA	NA	NA	NA	NA
60	Pink trumpet tree	Tabebuia impetiginosa	Ontario	California	-117.612535	34.077521	1850 Fourth St E	no_info	0 to 15.24 cm	Ontario	NA	NA	NA	NA	NA	NA	NA	NA	NA	NA	NA	NA	NA	NA	NA	NA	NA
61	Pink trumpet tree	Tabebuia impetiginosa	Ontario	California	-117.613026	34.077527	1830 Fourth St E	no_info	0 to 15.24 cm	Ontario	NA	NA	NA	NA	NA	NA	NA	NA	NA	NA	NA	NA	NA	NA	NA	NA	NA
62	Pink trumpet tree	Tabebuia impetiginosa	Ontario	California	-117.613026	34.077527	1830 Fourth St E	no_info	0 to 15.24 cm	Ontario	NA	NA	NA	NA	NA	NA	NA	NA	NA	NA	NA	NA	NA	NA	NA	NA	NA
63	Pink trumpet tree	Tabebuia impetiginosa	Ontario	California	-117.613441	34.077529	1820 Fourth St E	no_info	0 to 15.24 cm	Ontario	NA	NA	NA	NA	NA	NA	NA	NA	NA	NA	NA	NA	NA	NA	NA	NA	NA
65	Pink trumpet tree	Tabebuia impetiginosa	Ontario	California	-117.613575	34.077529	1814 Fourth St E	no_info	0 to 15.24 cm	Ontario	NA	NA	NA	NA	NA	NA	NA	NA	NA	NA	NA	NA	NA	NA	NA	NA	NA
71	Camphor tree	Cinnamomum camphora	Ontario	California	-117.614582	34.077535	1772 Fourth St E	introduced	0 to 15.24 cm	Ontario	NA	NA	NA	NA	NA	NA	NA	NA	NA	NA	NA	NA	NA	NA	NA	NA	NA
72	Pink trumpet tree	Tabebuia impetiginosa	Ontario	California	-117.615006	34.077535	1760 Fourth St E	no_info	0 to 15.24 cm	Ontario	NA	NA	NA	NA	NA	NA	NA	NA	NA	NA	NA	NA	NA	NA	NA	NA	NA
73	Camphor tree	Cinnamomum camphora	Ontario	California	-117.615207	34.077536	1754 Fourth St E	introduced	0 to 15.24 cm	Ontario	NA	NA	NA	NA	NA	NA	NA	NA	NA	NA	NA	NA	NA	NA	NA	NA	NA
74	Pink trumpet tree	Tabebuia impetiginosa	Ontario	California	-117.615207	34.077536	1754 Fourth St E	no_info	0 to 15.24 cm	Ontario	NA	NA	NA	NA	NA	NA	NA	NA	NA	NA	NA	NA	NA	NA	NA	NA	NA
75	Pink trumpet tree	Tabebuia impetiginosa	Ontario	California	-117.615436	34.077612	1748 Fourth St E	no_info	0 to 15.24 cm	Ontario	NA	NA	NA	NA	NA	NA	NA	NA	NA	NA	NA	NA	NA	NA	NA	NA	NA
76	Camphor tree	Cinnamomum camphora	Ontario	California	-117.615521	34.077537	1744 Fourth St E	introduced	0 to 15.24 cm	Ontario	NA	NA	NA	NA	NA	NA	NA	NA	NA	NA	NA	NA	NA	NA	NA	NA	NA
77	Camphor tree	Cinnamomum camphora	Ontario	California	-117.616326	34.077692	1725 Fourth St E	introduced	0 to 15.24 cm	Ontario	NA	NA	NA	NA	NA	NA	NA	NA	NA	NA	NA	NA	NA	NA	NA	NA	NA
78	Camphor tree	Cinnamomum camphora	Ontario	California	-117.616326	34.077692	1725 Fourth St E	introduced	0 to 15.24 cm	Ontario	NA	NA	NA	NA	NA	NA	NA	NA	NA	NA	NA	NA	NA	NA	NA	NA	NA
80	Brisbane box	Tristaniopsis Brongn.	Ontario	California	-117.616326	34.077692	1725 Fourth St E	no_info	15.24 to 30.48 cm	Ontario	NA	NA	NA	NA	NA	NA	NA	NA	NA	NA	NA	NA	NA	NA	NA	NA	NA
81	Camphor tree	Cinnamomum camphora	Ontario	California	-117.616326	34.077692	1725 Fourth St E	introduced	0 to 15.24 cm	Ontario	NA	NA	NA	NA	NA	NA	NA	NA	NA	NA	NA	NA	NA	NA	NA	NA	NA
82	Camphor tree	Cinnamomum camphora	Ontario	California	-117.616696	34.077695	1711 Fourth St E	introduced	0 to 15.24 cm	Ontario	NA	NA	NA	NA	NA	NA	NA	NA	NA	NA	NA	NA	NA	NA	NA	NA	NA
83	Brisbane box	Tristaniopsis Brongn.	Ontario	California	-117.616696	34.077695	1711 Fourth St E	no_info	15.24 to 30.48 cm	Ontario	NA	NA	NA	NA	NA	NA	NA	NA	NA	NA	NA	NA	NA	NA	NA	NA	NA
84	Brisbane box	Tristaniopsis Brongn.	Ontario	California	-117.616855	34.077697	1705 Fourth St E	no_info	15.24 to 30.48 cm	Ontario	NA	NA	NA	NA	NA	NA	NA	NA	NA	NA	NA	NA	NA	NA	NA	NA	NA
85	Brisbane box	Tristaniopsis Brongn.	Ontario	California	-117.617077	34.077698	1699 Fourth St E	no_info	15.24 to 30.48 cm	Ontario	NA	NA	NA	NA	NA	NA	NA	NA	NA	NA	NA	NA	NA	NA	NA	NA	NA
86	Mexican fan palm	Washingtonia robusta	Ontario	California	-117.617077	34.077698	1699 Fourth St E	introduced	15.24 to 30.48 cm	Ontario	NA	NA	NA	NA	NA	NA	NA	NA	NA	NA	NA	NA	NA	NA	NA	NA	NA
87	Mexican fan palm	Washingtonia robusta	Ontario	California	-117.617077	34.077698	1699 Fourth St E	introduced	15.24 to 30.48 cm	Ontario	NA	NA	NA	NA	NA	NA	NA	NA	NA	NA	NA	NA	NA	NA	NA	NA	NA
88	Queen palm	Syagrus romanzoffiana	Ontario	California	-117.617077	34.077698	1699 Fourth St E	introduced	0 to 15.24 cm	Ontario	NA	NA	NA	NA	NA	NA	NA	NA	NA	NA	NA	NA	NA	NA	NA	NA	NA
89	Floss tree silk	Chorisia speciosa	Ontario	California	-117.617077	34.077698	1699 Fourth St E	no_info	15.24 to 30.48 cm	Ontario	NA	NA	NA	NA	NA	NA	NA	NA	NA	NA	NA	NA	NA	NA	NA	NA	NA
90	Shamel ash	Fraxinus uhdei	Ontario	California	-117.61729	34.077625	1691 Fourth St E	introduced	0 to 15.24 cm	Ontario	NA	NA	NA	NA	NA	NA	NA	NA	NA	NA	NA	NA	NA	NA	NA	NA	NA
105	Pink trumpet tree	Tabebuia impetiginosa	Ontario	California	-117.62227	34.077655	1565 Fourth St E	no_info	0 to 15.24 cm	Ontario	NA	NA	NA	NA	NA	NA	NA	NA	NA	NA	NA	NA	NA	NA	NA	NA	NA
107	Pink trumpet tree	Tabebuia impetiginosa	Ontario	California	-117.62227	34.077655	1565 Fourth St E	no_info	0 to 15.24 cm	Ontario	NA	NA	NA	NA	NA	NA	NA	NA	NA	NA	NA	NA	NA	NA	NA	NA	NA
108	Pink trumpet tree	Tabebuia impetiginosa	Ontario	California	-117.622321	34.07773	1563 Fourth St E	no_info	0 to 15.24 cm	Ontario	NA	NA	NA	NA	NA	NA	NA	NA	NA	NA	NA	NA	NA	NA	NA	NA	NA
109	Pink trumpet tree	Tabebuia impetiginosa	Ontario	California	-117.622721	34.077728	1531 Fourth St E	no_info	0 to 15.24 cm	Ontario	NA	NA	NA	NA	NA	NA	NA	NA	NA	NA	NA	NA	NA	NA	NA	NA	NA
110	Mexican fan palm	Washingtonia robusta	Ontario	California	-117.622863	34.077726	1521 Fourth St E	introduced	15.24 to 30.48 cm	Ontario	NA	NA	NA	NA	NA	NA	NA	NA	NA	NA	NA	NA	NA	NA	NA	NA	NA
111	Jacaranda	Jacaranda mimosifolia	Ontario	California	-117.626699	34.081939	1336 Bonnie Brae St E	introduced	45.72 to 60.96 cm	Ontario	NA	NA	NA	NA	NA	NA	NA	NA	NA	NA	NA	NA	NA	NA	NA	NA	NA
112	Ornamental pear	Pyrus calleryana	Ontario	California	-117.626468	34.081939	1344 Bonnie Brae St E	introduced	0 to 15.24 cm	Ontario	NA	NA	NA	NA	NA	NA	NA	NA	NA	NA	NA	NA	NA	NA	NA	NA	NA
113	Ornamental pear	Pyrus calleryana	Ontario	California	-117.626468	34.081939	1344 Bonnie Brae St E	introduced	0 to 15.24 cm	Ontario	NA	NA	NA	NA	NA	NA	NA	NA	NA	NA	NA	NA	NA	NA	NA	NA	NA
114	Incense cedar	Calocedrus decurrens	Ontario	California	-117.626352	34.081941	1350 Bonnie Brae St E	naturally_occurring	0 to 15.24 cm	Ontario	NA	NA	NA	NA	NA	NA	NA	NA	NA	NA	NA	NA	NA	NA	NA	NA	NA
115	Camphor tree	Cinnamomum camphora	Ontario	California	-117.626352	34.081941	1350 Bonnie Brae St E	introduced	0 to 15.24 cm	Ontario	NA	NA	NA	NA	NA	NA	NA	NA	NA	NA	NA	NA	NA	NA	NA	NA	NA
116	Edible loquat	Eriobotrya japonica	Ontario	California	-117.626352	34.081941	1350 Bonnie Brae St E	introduced	0 to 15.24 cm	Ontario	NA	NA	NA	NA	NA	NA	NA	NA	NA	NA	NA	NA	NA	NA	NA	NA	NA
119	Camphor tree	Cinnamomum camphora	Ontario	California	-117.62616	34.081943	1360 Bonnie Brae St E	introduced	0 to 15.24 cm	Ontario	NA	NA	NA	NA	NA	NA	NA	NA	NA	NA	NA	NA	NA	NA	NA	NA	NA
120	Camphor tree	Cinnamomum camphora	Ontario	California	-117.626082	34.081944	1364 Bonnie Brae St E	introduced	15.24 to 30.48 cm	Ontario	NA	NA	NA	NA	NA	NA	NA	NA	NA	NA	NA	NA	NA	NA	NA	NA	NA
121	Jacaranda	Jacaranda mimosifolia	Ontario	California	-117.62578	34.081945	1374 Bonnie Brae St E	introduced	30.48 to 45.72 cm	Ontario	NA	NA	NA	NA	NA	NA	NA	NA	NA	NA	NA	NA	NA	NA	NA	NA	NA
123	Shamel ash	Fraxinus uhdei	Ontario	California	-117.625625	34.081944	1382 Bonnie Brae St E	introduced	0 to 15.24 cm	Ontario	NA	NA	NA	NA	NA	NA	NA	NA	NA	NA	NA	NA	NA	NA	NA	NA	NA
126	Ornamental pear	Pyrus calleryana	Ontario	California	-117.625023	34.081941	1408 Bonnie Brae St E	introduced	0 to 15.24 cm	Ontario	NA	NA	NA	NA	NA	NA	NA	NA	NA	NA	NA	NA	NA	NA	NA	NA	NA
127	Ornamental pear	Pyrus calleryana	Ontario	California	-117.625023	34.081941	1408 Bonnie Brae St E	introduced	0 to 15.24 cm	Ontario	NA	NA	NA	NA	NA	NA	NA	NA	NA	NA	NA	NA	NA	NA	NA	NA	NA
131	Jacaranda	Jacaranda mimosifolia	Ontario	California	-117.624499	34.081939	1436 Bonnie Brae St E	introduced	0 to 15.24 cm	Ontario	NA	NA	NA	NA	NA	NA	NA	NA	NA	NA	NA	NA	NA	NA	NA	NA	NA
132	Jacaranda	Jacaranda mimosifolia	Ontario	California	-117.624499	34.081939	1436 Bonnie Brae St E	introduced	30.48 to 45.72 cm	Ontario	NA	NA	NA	NA	NA	NA	NA	NA	NA	NA	NA	NA	NA	NA	NA	NA	NA
133	Queen palm	Syagrus romanzoffiana	Ontario	California	-117.624499	34.081939	1436 Bonnie Brae St E	introduced	0 to 15.24 cm	Ontario	NA	NA	NA	NA	NA	NA	NA	NA	NA	NA	NA	NA	NA	NA	NA	NA	NA
134	Queen palm	Syagrus romanzoffiana	Ontario	California	-117.624499	34.081939	1436 Bonnie Brae St E	introduced	0 to 15.24 cm	Ontario	NA	NA	NA	NA	NA	NA	NA	NA	NA	NA	NA	NA	NA	NA	NA	NA	NA
135	Crape myrtle	Lagerstroemia indica	Ontario	California	-117.624499	34.081939	1436 Bonnie Brae St E	introduced	0 to 15.24 cm	Ontario	NA	NA	NA	NA	NA	NA	NA	NA	NA	NA	NA	NA	NA	NA	NA	NA	NA
144	Bottle tree	Brachychiton populneus	Ontario	California	-117.62406	34.081939	1460 Bonnie Brae St E	introduced	0 to 15.24 cm	Ontario	NA	NA	NA	NA	NA	NA	NA	NA	NA	NA	NA	NA	NA	NA	NA	NA	NA
145	Bottle tree	Brachychiton populneus	Ontario	California	-117.62406	34.081939	1460 Bonnie Brae St E	introduced	0 to 15.24 cm	Ontario	NA	NA	NA	NA	NA	NA	NA	NA	NA	NA	NA	NA	NA	NA	NA	NA	NA
146	Bottle tree	Brachychiton populneus	Ontario	California	-117.62406	34.081939	1460 Bonnie Brae St E	introduced	0 to 15.24 cm	Ontario	NA	NA	NA	NA	NA	NA	NA	NA	NA	NA	NA	NA	NA	NA	NA	NA	NA
147	Chitalpa	Chitalpa tashkentensis	Ontario	California	-117.623919	34.081939	1470 Bonnie Brae St E	no_info	0 to 15.24 cm	Ontario	NA	NA	NA	NA	NA	NA	NA	NA	NA	NA	NA	NA	NA	NA	NA	NA	NA
148	Queen palm	Syagrus romanzoffiana	Ontario	California	-117.623835	34.081939	1476 Bonnie Brae St E	introduced	15.24 to 30.48 cm	Ontario	NA	NA	NA	NA	NA	NA	NA	NA	NA	NA	NA	NA	NA	NA	NA	NA	NA
149	American sweetgum	Liquidambar styraciflua	Ontario	California	-117.623751	34.081939	1482 Bonnie Brae St E	introduced	30.48 to 45.72 cm	Ontario	NA	NA	NA	NA	NA	NA	NA	NA	NA	NA	NA	NA	NA	NA	NA	NA	NA
150	Indian laurel fig	Ficus RÃƒÆ’Ã†â€™Ãƒâ€šÃ‚Â¶ding,	Ontario	California	-117.623415	34.081939	1506 Bonnie Brae St E	no_info	0 to 15.24 cm	Ontario	NA	NA	NA	NA	NA	NA	NA	NA	NA	NA	NA	NA	NA	NA	NA	NA	NA
151	Indian laurel fig	Ficus RÃƒÆ’Ã†â€™Ãƒâ€šÃ‚Â¶ding,	Ontario	California	-117.623415	34.081939	1506 Bonnie Brae St E	no_info	0 to 15.24 cm	Ontario	NA	NA	NA	NA	NA	NA	NA	NA	NA	NA	NA	NA	NA	NA	NA	NA	NA
152	Indian laurel fig	Ficus RÃƒÆ’Ã†â€™Ãƒâ€šÃ‚Â¶ding,	Ontario	California	-117.623331	34.081939	1512 Bonnie Brae St E	no_info	0 to 15.24 cm	Ontario	NA	NA	NA	NA	NA	NA	NA	NA	NA	NA	NA	NA	NA	NA	NA	NA	NA
153	Carrotwood	Cupaniopsis anacardioides	Ontario	California	-117.623331	34.081939	1512 Bonnie Brae St E	introduced	0 to 15.24 cm	Ontario	NA	NA	NA	NA	NA	NA	NA	NA	NA	NA	NA	NA	NA	NA	NA	NA	NA
154	Tulip tree	Liriodendron tulipifera	Ontario	California	-117.623331	34.081939	1512 Bonnie Brae St E	introduced	0 to 15.24 cm	Ontario	NA	NA	NA	NA	NA	NA	NA	NA	NA	NA	NA	NA	NA	NA	NA	NA	NA
155	Tulip tree	Liriodendron tulipifera	Ontario	California	-117.6214073	34.0383137	1317 Lake Av N	introduced	0 to 15.24 cm	Ontario	NA	NA	NA	NA	NA	NA	NA	NA	NA	NA	NA	NA	NA	NA	NA	NA	NA
157	Indian laurel fig	Ficus RÃƒÆ’Ã†â€™Ãƒâ€šÃ‚Â¶ding,	Ontario	California	-117.6214073	34.0383137	1317 Lake Av N	no_info	15.24 to 30.48 cm	Ontario	NA	NA	NA	NA	NA	NA	NA	NA	NA	NA	NA	NA	NA	NA	NA	NA	NA
158	Indian laurel fig	Ficus RÃƒÆ’Ã†â€™Ãƒâ€šÃ‚Â¶ding,	Ontario	California	-117.6214073	34.0383137	1317 Lake Av N	no_info	15.24 to 30.48 cm	Ontario	NA	NA	NA	NA	NA	NA	NA	NA	NA	NA	NA	NA	NA	NA	NA	NA	NA
162	Indian laurel fig	Ficus RÃƒÆ’Ã†â€™Ãƒâ€šÃ‚Â¶ding,	Ontario	California	-117.623345	34.082089	1511 Bonnie Brae St E	no_info	15.24 to 30.48 cm	Ontario	NA	NA	NA	NA	NA	NA	NA	NA	NA	NA	NA	NA	NA	NA	NA	NA	NA
163	Indian laurel fig	Ficus RÃƒÆ’Ã†â€™Ãƒâ€šÃ‚Â¶ding,	Ontario	California	-117.623345	34.082089	1511 Bonnie Brae St E	no_info	15.24 to 30.48 cm	Ontario	NA	NA	NA	NA	NA	NA	NA	NA	NA	NA	NA	NA	NA	NA	NA	NA	NA
164	Tulip tree	Liriodendron tulipifera	Ontario	California	-117.623428	34.082089	1505 Bonnie Brae St E	introduced	0 to 15.24 cm	Ontario	NA	NA	NA	NA	NA	NA	NA	NA	NA	NA	NA	NA	NA	NA	NA	NA	NA
165	Tulip tree	Liriodendron tulipifera	Ontario	California	-117.623733	34.082089	1483 Bonnie Brae St E	introduced	0 to 15.24 cm	Ontario	NA	NA	NA	NA	NA	NA	NA	NA	NA	NA	NA	NA	NA	NA	NA	NA	NA
166	Tulip tree	Liriodendron tulipifera	Ontario	California	-117.623733	34.082089	1483 Bonnie Brae St E	introduced	0 to 15.24 cm	Ontario	NA	NA	NA	NA	NA	NA	NA	NA	NA	NA	NA	NA	NA	NA	NA	NA	NA
167	American sweetgum	Liquidambar styraciflua	Ontario	California	-117.623816	34.082089	1477 Bonnie Brae St E	introduced	45.72 to 60.96 cm	Ontario	NA	NA	NA	NA	NA	NA	NA	NA	NA	NA	NA	NA	NA	NA	NA	NA	NA
168	Chitalpa	Chitalpa tashkentensis	Ontario	California	-117.623927	34.082089	1469 Bonnie Brae St E	no_info	0 to 15.24 cm	Ontario	NA	NA	NA	NA	NA	NA	NA	NA	NA	NA	NA	NA	NA	NA	NA	NA	NA
169	Chitalpa	Chitalpa tashkentensis	Ontario	California	-117.623927	34.082089	1469 Bonnie Brae St E	no_info	0 to 15.24 cm	Ontario	NA	NA	NA	NA	NA	NA	NA	NA	NA	NA	NA	NA	NA	NA	NA	NA	NA
170	Brazilian pepper	Schinus terebinthifolius	Ontario	California	-117.624038	34.082089	1461 Bonnie Brae St E	no_info	30.48 to 45.72 cm	Ontario	NA	NA	NA	NA	NA	NA	NA	NA	NA	NA	NA	NA	NA	NA	NA	NA	NA
171	Brazilian pepper	Schinus terebinthifolius	Ontario	California	-117.624038	34.082089	1461 Bonnie Brae St E	no_info	30.48 to 45.72 cm	Ontario	NA	NA	NA	NA	NA	NA	NA	NA	NA	NA	NA	NA	NA	NA	NA	NA	NA
174	Ornamental pear	Pyrus calleryana	Ontario	California	-117.6251181	34.0894392	1332 El Dorado Av N	introduced	0 to 15.24 cm	Ontario	NA	NA	NA	NA	NA	NA	NA	NA	NA	NA	NA	NA	NA	NA	NA	NA	NA
175	Ornamental pear	Pyrus calleryana	Ontario	California	-117.6251181	34.0894392	1332 El Dorado Av N	introduced	0 to 15.24 cm	Ontario	NA	NA	NA	NA	NA	NA	NA	NA	NA	NA	NA	NA	NA	NA	NA	NA	NA
176	Ornamental pear	Pyrus calleryana	Ontario	California	-117.6251181	34.0894392	1333 El Dorado Av N	introduced	0 to 15.24 cm	Ontario	NA	NA	NA	NA	NA	NA	NA	NA	NA	NA	NA	NA	NA	NA	NA	NA	NA
177	Ornamental pear	Pyrus calleryana	Ontario	California	-117.6251181	34.0894392	1333 El Dorado Av N	introduced	0 to 15.24 cm	Ontario	NA	NA	NA	NA	NA	NA	NA	NA	NA	NA	NA	NA	NA	NA	NA	NA	NA
178	Ornamental pear	Pyrus calleryana	Ontario	California	-117.6251181	34.0894392	1333 El Dorado Av N	introduced	0 to 15.24 cm	Ontario	NA	NA	NA	NA	NA	NA	NA	NA	NA	NA	NA	NA	NA	NA	NA	NA	NA
179	Silver maple	Acer saccharinum	Ontario	California	-117.624986	34.08209	1409 Bonnie Brae St E	introduced	15.24 to 30.48 cm	Ontario	NA	NA	NA	NA	NA	NA	NA	NA	NA	NA	NA	NA	NA	NA	NA	NA	NA
181	Ornamental pear	Pyrus calleryana	Ontario	California	-117.625143	34.082091	1401 Bonnie Brae St E	introduced	0 to 15.24 cm	Ontario	NA	NA	NA	NA	NA	NA	NA	NA	NA	NA	NA	NA	NA	NA	NA	NA	NA
182	Ornamental pear	Pyrus calleryana	Ontario	California	-117.625143	34.082091	1401 Bonnie Brae St E	introduced	0 to 15.24 cm	Ontario	NA	NA	NA	NA	NA	NA	NA	NA	NA	NA	NA	NA	NA	NA	NA	NA	NA
183	Queen palm	Syagrus romanzoffiana	Ontario	California	-117.625597	34.082094	1383 Bonnie Brae St E	introduced	15.24 to 30.48 cm	Ontario	NA	NA	NA	NA	NA	NA	NA	NA	NA	NA	NA	NA	NA	NA	NA	NA	NA
184	Silver maple	Acer saccharinum	Ontario	California	-117.625597	34.082094	1383 Bonnie Brae St E	introduced	15.24 to 30.48 cm	Ontario	NA	NA	NA	NA	NA	NA	NA	NA	NA	NA	NA	NA	NA	NA	NA	NA	NA
185	Queen palm	Syagrus romanzoffiana	Ontario	California	-117.625597	34.082094	1383 Bonnie Brae St E	introduced	15.24 to 30.48 cm	Ontario	NA	NA	NA	NA	NA	NA	NA	NA	NA	NA	NA	NA	NA	NA	NA	NA	NA
186	Ornamental pear	Pyrus calleryana	Ontario	California	-117.625754	34.082095	1375 Bonnie Brae St E	introduced	0 to 15.24 cm	Ontario	NA	NA	NA	NA	NA	NA	NA	NA	NA	NA	NA	NA	NA	NA	NA	NA	NA
187	Ornamental pear	Pyrus calleryana	Ontario	California	-117.625754	34.082095	1375 Bonnie Brae St E	introduced	0 to 15.24 cm	Ontario	NA	NA	NA	NA	NA	NA	NA	NA	NA	NA	NA	NA	NA	NA	NA	NA	NA
189	Camphor tree	Cinnamomum camphora	Ontario	California	-117.626181	34.082093	1359 Bonnie Brae St E	introduced	15.24 to 30.48 cm	Ontario	NA	NA	NA	NA	NA	NA	NA	NA	NA	NA	NA	NA	NA	NA	NA	NA	NA
190	Ornamental pear	Pyrus calleryana	Ontario	California	-117.626181	34.082093	1359 Bonnie Brae St E	introduced	0 to 15.24 cm	Ontario	NA	NA	NA	NA	NA	NA	NA	NA	NA	NA	NA	NA	NA	NA	NA	NA	NA
192	Ornamental pear	Pyrus calleryana	Ontario	California	-117.626377	34.08209	1349 Bonnie Brae St E	introduced	0 to 15.24 cm	Ontario	NA	NA	NA	NA	NA	NA	NA	NA	NA	NA	NA	NA	NA	NA	NA	NA	NA
193	Ornamental pear	Pyrus calleryana	Ontario	California	-117.626377	34.08209	1349 Bonnie Brae St E	introduced	0 to 15.24 cm	Ontario	NA	NA	NA	NA	NA	NA	NA	NA	NA	NA	NA	NA	NA	NA	NA	NA	NA
194	Ornamental pear	Pyrus calleryana	Ontario	California	-117.626569	34.082089	1343 Bonnie Brae St E	introduced	0 to 15.24 cm	Ontario	NA	NA	NA	NA	NA	NA	NA	NA	NA	NA	NA	NA	NA	NA	NA	NA	NA
195	Ornamental pear	Pyrus calleryana	Ontario	California	-117.626569	34.082089	1343 Bonnie Brae St E	introduced	0 to 15.24 cm	Ontario	NA	NA	NA	NA	NA	NA	NA	NA	NA	NA	NA	NA	NA	NA	NA	NA	NA
200	Chinese elm	Ulmus parvifolia	Ontario	California	-117.626534	34.082662	1344 Hawthorne St E	introduced	30.48 to 45.72 cm	Ontario	NA	NA	NA	NA	NA	NA	NA	NA	NA	NA	NA	NA	NA	NA	NA	NA	NA
202	Chinese elm	Ulmus parvifolia	Ontario	California	-117.626339	34.082661	1354 Hawthorne St E	introduced	30.48 to 45.72 cm	Ontario	NA	NA	NA	NA	NA	NA	NA	NA	NA	NA	NA	NA	NA	NA	NA	NA	NA
203	Chinese elm	Ulmus parvifolia	Ontario	California	-117.626339	34.082661	1354 Hawthorne St E	introduced	30.48 to 45.72 cm	Ontario	NA	NA	NA	NA	NA	NA	NA	NA	NA	NA	NA	NA	NA	NA	NA	NA	NA
205	Indian laurel fig	Ficus RÃƒÆ’Ã†â€™Ãƒâ€šÃ‚Â¶ding,	Ontario	California	-117.626221	34.08266	1360 Hawthorne St E	no_info	0 to 15.24 cm	Ontario	NA	NA	NA	NA	NA	NA	NA	NA	NA	NA	NA	NA	NA	NA	NA	NA	NA
207	Tulip tree	Liriodendron tulipifera	Ontario	California	-117.625765	34.082659	1374 Hawthorne St E	introduced	0 to 15.24 cm	Ontario	NA	NA	NA	NA	NA	NA	NA	NA	NA	NA	NA	NA	NA	NA	NA	NA	NA
208	Edible loquat	Eriobotrya japonica	Ontario	California	-117.625608	34.082658	1382 Hawthorne St E	introduced	0 to 15.24 cm	Ontario	NA	NA	NA	NA	NA	NA	NA	NA	NA	NA	NA	NA	NA	NA	NA	NA	NA
209	Edible loquat	Eriobotrya japonica	Ontario	California	-117.625608	34.082658	1382 Hawthorne St E	introduced	0 to 15.24 cm	Ontario	NA	NA	NA	NA	NA	NA	NA	NA	NA	NA	NA	NA	NA	NA	NA	NA	NA
215	Jacaranda	Jacaranda mimosifolia	Ontario	California	-117.6251181	34.0894392	1344 El Dorado Av N	introduced	15.24 to 30.48 cm	Ontario	NA	NA	NA	NA	NA	NA	NA	NA	NA	NA	NA	NA	NA	NA	NA	NA	NA
216	American sweetgum	Liquidambar styraciflua	Ontario	California	-117.6251181	34.0894392	1344 El Dorado Av N	introduced	15.24 to 30.48 cm	Ontario	NA	NA	NA	NA	NA	NA	NA	NA	NA	NA	NA	NA	NA	NA	NA	NA	NA
217	Gold medallion tree	Cassia leptophylla	Ontario	California	-117.624161	34.082655	1440 Hawthorne St E	introduced	0 to 15.24 cm	Ontario	NA	NA	NA	NA	NA	NA	NA	NA	NA	NA	NA	NA	NA	NA	NA	NA	NA
218	Tulip tree	Liriodendron tulipifera	Ontario	California	-117.623914	34.082658	1450 Hawthorne St E	introduced	0 to 15.24 cm	Ontario	NA	NA	NA	NA	NA	NA	NA	NA	NA	NA	NA	NA	NA	NA	NA	NA	NA
219	Plum	Prunus domestica	Ontario	California	-117.623558	34.082662	1462 Hawthorne St E	introduced	0 to 15.24 cm	Ontario	NA	NA	NA	NA	NA	NA	NA	NA	NA	NA	NA	NA	NA	NA	NA	NA	NA
220	Italian cypress	Cupressus sempervirens	Ontario	California	-117.623558	34.082662	1462 Hawthorne St E	introduced	15.24 to 30.48 cm	Ontario	NA	NA	NA	NA	NA	NA	NA	NA	NA	NA	NA	NA	NA	NA	NA	NA	NA
221	White popinac	Leucaena leucocephala	Ontario	California	-117.623558	34.082662	1462 Hawthorne St E	introduced	0 to 15.24 cm	Ontario	NA	NA	NA	NA	NA	NA	NA	NA	NA	NA	NA	NA	NA	NA	NA	NA	NA
222	Oriental arborvitae	Platycladus orientalis	Ontario	California	-117.623558	34.082662	1462 Hawthorne St E	introduced	0 to 15.24 cm	Ontario	NA	NA	NA	NA	NA	NA	NA	NA	NA	NA	NA	NA	NA	NA	NA	NA	NA
224	Queen palm	Syagrus romanzoffiana	Ontario	California	-117.623237	34.082662	1476 Hawthorne St E	introduced	0 to 15.24 cm	Ontario	NA	NA	NA	NA	NA	NA	NA	NA	NA	NA	NA	NA	NA	NA	NA	NA	NA
228	Tulip tree	Liriodendron tulipifera	Ontario	California	-117.622188	34.082664	1512 Hawthorne St E	introduced	0 to 15.24 cm	Ontario	NA	NA	NA	NA	NA	NA	NA	NA	NA	NA	NA	NA	NA	NA	NA	NA	NA
229	Tulip tree	Liriodendron tulipifera	Ontario	California	-117.6214073	34.0383137	1343 Lake Av N	introduced	0 to 15.24 cm	Ontario	NA	NA	NA	NA	NA	NA	NA	NA	NA	NA	NA	NA	NA	NA	NA	NA	NA
230	Tulip tree	Liriodendron tulipifera	Ontario	California	-117.6214073	34.0383137	1343 Lake Av N	introduced	0 to 15.24 cm	Ontario	NA	NA	NA	NA	NA	NA	NA	NA	NA	NA	NA	NA	NA	NA	NA	NA	NA
231	Tulip tree	Liriodendron tulipifera	Ontario	California	-117.6214073	34.0383137	1343 Lake Av N	introduced	0 to 15.24 cm	Ontario	NA	NA	NA	NA	NA	NA	NA	NA	NA	NA	NA	NA	NA	NA	NA	NA	NA
232	Tulip tree	Liriodendron tulipifera	Ontario	California	-117.6214073	34.0383137	1343 Lake Av N	introduced	0 to 15.24 cm	Ontario	NA	NA	NA	NA	NA	NA	NA	NA	NA	NA	NA	NA	NA	NA	NA	NA	NA
233	Ornamental pear	Pyrus calleryana	Ontario	California	-117.6214073	34.0383137	1343 Lake Av N	introduced	15.24 to 30.48 cm	Ontario	NA	NA	NA	NA	NA	NA	NA	NA	NA	NA	NA	NA	NA	NA	NA	NA	NA
234	Ornamental pear	Pyrus calleryana	Ontario	California	-117.6214073	34.0383137	1337 Lake Av N	introduced	0 to 15.24 cm	Ontario	NA	NA	NA	NA	NA	NA	NA	NA	NA	NA	NA	NA	NA	NA	NA	NA	NA
235	Ornamental pear	Pyrus calleryana	Ontario	California	-117.6214073	34.0383137	1331 Lake Av N	introduced	0 to 15.24 cm	Ontario	NA	NA	NA	NA	NA	NA	NA	NA	NA	NA	NA	NA	NA	NA	NA	NA	NA
236	Indian laurel fig	Ficus RÃƒÆ’Ã†â€™Ãƒâ€šÃ‚Â¶ding,	Ontario	California	-117.6214073	34.0383137	1317 Lake Av N	no_info	15.24 to 30.48 cm	Ontario	NA	NA	NA	NA	NA	NA	NA	NA	NA	NA	NA	NA	NA	NA	NA	NA	NA
237	Indian laurel fig	Ficus RÃƒÆ’Ã†â€™Ãƒâ€šÃ‚Â¶ding,	Ontario	California	-117.6214073	34.0383137	1317 Lake Av N	no_info	15.24 to 30.48 cm	Ontario	NA	NA	NA	NA	NA	NA	NA	NA	NA	NA	NA	NA	NA	NA	NA	NA	NA
238	Ornamental pear	Pyrus calleryana	Ontario	California	-117.6214073	34.0383137	1311 Lake Av N	introduced	0 to 15.24 cm	Ontario	NA	NA	NA	NA	NA	NA	NA	NA	NA	NA	NA	NA	NA	NA	NA	NA	NA
239	Pink trumpet tree	Tabebuia impetiginosa	Ontario	California	-117.6214073	34.0383137	1311 Lake Av N	no_info	0 to 15.24 cm	Ontario	NA	NA	NA	NA	NA	NA	NA	NA	NA	NA	NA	NA	NA	NA	NA	NA	NA
240	Ornamental pear	Pyrus calleryana	Ontario	California	-117.6214073	34.0383137	1311 Lake Av N	introduced	0 to 15.24 cm	Ontario	NA	NA	NA	NA	NA	NA	NA	NA	NA	NA	NA	NA	NA	NA	NA	NA	NA
241	Ornamental pear	Pyrus calleryana	Ontario	California	-117.6214073	34.0383137	1305 Lake Av N	introduced	15.24 to 30.48 cm	Ontario	NA	NA	NA	NA	NA	NA	NA	NA	NA	NA	NA	NA	NA	NA	NA	NA	NA
242	Ornamental pear	Pyrus calleryana	Ontario	California	-117.6214073	34.0383137	1304 Lake Av N	introduced	0 to 15.24 cm	Ontario	NA	NA	NA	NA	NA	NA	NA	NA	NA	NA	NA	NA	NA	NA	NA	NA	NA
243	Ornamental pear	Pyrus calleryana	Ontario	California	-117.6214073	34.0383137	1304 Lake Av N	introduced	0 to 15.24 cm	Ontario	NA	NA	NA	NA	NA	NA	NA	NA	NA	NA	NA	NA	NA	NA	NA	NA	NA
244	Victorian box	Pittosporum undulatum	Ontario	California	-117.6214073	34.0383137	1310 Lake Av N	introduced	0 to 15.24 cm	Ontario	NA	NA	NA	NA	NA	NA	NA	NA	NA	NA	NA	NA	NA	NA	NA	NA	NA
245	Pink trumpet tree	Tabebuia impetiginosa	Ontario	California	-117.6214073	34.0383137	1310 Lake Av N	no_info	0 to 15.24 cm	Ontario	NA	NA	NA	NA	NA	NA	NA	NA	NA	NA	NA	NA	NA	NA	NA	NA	NA
246	Ornamental pear	Pyrus calleryana	Ontario	California	-117.6214073	34.0383137	1316 Lake Av N	introduced	0 to 15.24 cm	Ontario	NA	NA	NA	NA	NA	NA	NA	NA	NA	NA	NA	NA	NA	NA	NA	NA	NA
247	Ornamental pear	Pyrus calleryana	Ontario	California	-117.6214073	34.0383137	1316 Lake Av N	introduced	0 to 15.24 cm	Ontario	NA	NA	NA	NA	NA	NA	NA	NA	NA	NA	NA	NA	NA	NA	NA	NA	NA
248	Ornamental pear	Pyrus calleryana	Ontario	California	-117.6214073	34.0383137	1322 Lake Av N	introduced	0 to 15.24 cm	Ontario	NA	NA	NA	NA	NA	NA	NA	NA	NA	NA	NA	NA	NA	NA	NA	NA	NA
249	Ornamental pear	Pyrus calleryana	Ontario	California	-117.6214073	34.0383137	1322 Lake Av N	introduced	0 to 15.24 cm	Ontario	NA	NA	NA	NA	NA	NA	NA	NA	NA	NA	NA	NA	NA	NA	NA	NA	NA
250	Ornamental pear	Pyrus calleryana	Ontario	California	-117.6214073	34.0383137	1328 Lake Av N	introduced	15.24 to 30.48 cm	Ontario	NA	NA	NA	NA	NA	NA	NA	NA	NA	NA	NA	NA	NA	NA	NA	NA	NA
251	Ornamental pear	Pyrus calleryana	Ontario	California	-117.6214073	34.0383137	1336 Lake Av N	introduced	15.24 to 30.48 cm	Ontario	NA	NA	NA	NA	NA	NA	NA	NA	NA	NA	NA	NA	NA	NA	NA	NA	NA
252	Italian stone pine	Pinus pinea	Ontario	California	-117.6214073	34.0383137	1336 Lake Av N	introduced	0 to 15.24 cm	Ontario	NA	NA	NA	NA	NA	NA	NA	NA	NA	NA	NA	NA	NA	NA	NA	NA	NA
254	American sweetgum	Liquidambar styraciflua	Ontario	California	-117.6214073	34.0383137	1342 Lake Av N	introduced	30.48 to 45.72 cm	Ontario	NA	NA	NA	NA	NA	NA	NA	NA	NA	NA	NA	NA	NA	NA	NA	NA	NA
256	Tulip tree	Liriodendron tulipifera	Ontario	California	-117.6214073	34.0383137	1342 Lake Av N	introduced	0 to 15.24 cm	Ontario	NA	NA	NA	NA	NA	NA	NA	NA	NA	NA	NA	NA	NA	NA	NA	NA	NA
257	Tulip tree	Liriodendron tulipifera	Ontario	California	-117.6212008	34.0749298	1343 Lassen Av N	introduced	0 to 15.24 cm	Ontario	NA	NA	NA	NA	NA	NA	NA	NA	NA	NA	NA	NA	NA	NA	NA	NA	NA
258	Tulip tree	Liriodendron tulipifera	Ontario	California	-117.6212008	34.0749298	1343 Lassen Av N	introduced	0 to 15.24 cm	Ontario	NA	NA	NA	NA	NA	NA	NA	NA	NA	NA	NA	NA	NA	NA	NA	NA	NA
259	Tulip tree	Liriodendron tulipifera	Ontario	California	-117.6212008	34.0749298	1343 Lassen Av N	introduced	0 to 15.24 cm	Ontario	NA	NA	NA	NA	NA	NA	NA	NA	NA	NA	NA	NA	NA	NA	NA	NA	NA
260	Tulip tree	Liriodendron tulipifera	Ontario	California	-117.6212008	34.0749298	1343 Lassen Av N	introduced	0 to 15.24 cm	Ontario	NA	NA	NA	NA	NA	NA	NA	NA	NA	NA	NA	NA	NA	NA	NA	NA	NA
261	Tulip tree	Liriodendron tulipifera	Ontario	California	-117.6212008	34.0749298	1343 Lassen Av N	introduced	0 to 15.24 cm	Ontario	NA	NA	NA	NA	NA	NA	NA	NA	NA	NA	NA	NA	NA	NA	NA	NA	NA
262	American sweetgum	Liquidambar styraciflua	Ontario	California	-117.6212008	34.0749298	1337 Lassen Av N	introduced	15.24 to 30.48 cm	Ontario	NA	NA	NA	NA	NA	NA	NA	NA	NA	NA	NA	NA	NA	NA	NA	NA	NA
263	American sweetgum	Liquidambar styraciflua	Ontario	California	-117.6212008	34.0749298	1337 Lassen Av N	introduced	15.24 to 30.48 cm	Ontario	NA	NA	NA	NA	NA	NA	NA	NA	NA	NA	NA	NA	NA	NA	NA	NA	NA
264	American sweetgum	Liquidambar styraciflua	Ontario	California	-117.6212008	34.0749298	1331 Lassen Av N	introduced	30.48 to 45.72 cm	Ontario	NA	NA	NA	NA	NA	NA	NA	NA	NA	NA	NA	NA	NA	NA	NA	NA	NA
265	American sweetgum	Liquidambar styraciflua	Ontario	California	-117.6212008	34.0749298	1323 Lassen Av N	introduced	15.24 to 30.48 cm	Ontario	NA	NA	NA	NA	NA	NA	NA	NA	NA	NA	NA	NA	NA	NA	NA	NA	NA
268	American sweetgum	Liquidambar styraciflua	Ontario	California	-117.6212008	34.0749298	1311 Lassen Av N	introduced	30.48 to 45.72 cm	Ontario	NA	NA	NA	NA	NA	NA	NA	NA	NA	NA	NA	NA	NA	NA	NA	NA	NA
271	American sweetgum	Liquidambar styraciflua	Ontario	California	-117.6212008	34.0749298	1308 Lassen Av N	introduced	15.24 to 30.48 cm	Ontario	NA	NA	NA	NA	NA	NA	NA	NA	NA	NA	NA	NA	NA	NA	NA	NA	NA
272	American sweetgum	Liquidambar styraciflua	Ontario	California	-117.6212008	34.0749298	1316 Lassen Av N	introduced	30.48 to 45.72 cm	Ontario	NA	NA	NA	NA	NA	NA	NA	NA	NA	NA	NA	NA	NA	NA	NA	NA	NA
273	Queen palm	Syagrus romanzoffiana	Ontario	California	-117.6212008	34.0749298	1316 Lassen Av N	introduced	0 to 15.24 cm	Ontario	NA	NA	NA	NA	NA	NA	NA	NA	NA	NA	NA	NA	NA	NA	NA	NA	NA
274	American sweetgum	Liquidambar styraciflua	Ontario	California	-117.6212008	34.0749298	1322 Lassen Av N	introduced	45.72 to 60.96 cm	Ontario	NA	NA	NA	NA	NA	NA	NA	NA	NA	NA	NA	NA	NA	NA	NA	NA	NA
275	Queen palm	Syagrus romanzoffiana	Ontario	California	-117.6212008	34.0749298	1330 Lassen Av N	introduced	0 to 15.24 cm	Ontario	NA	NA	NA	NA	NA	NA	NA	NA	NA	NA	NA	NA	NA	NA	NA	NA	NA
276	Queen palm	Syagrus romanzoffiana	Ontario	California	-117.6212008	34.0749298	1330 Lassen Av N	introduced	0 to 15.24 cm	Ontario	NA	NA	NA	NA	NA	NA	NA	NA	NA	NA	NA	NA	NA	NA	NA	NA	NA
277	Queen palm	Syagrus romanzoffiana	Ontario	California	-117.6212008	34.0749298	1330 Lassen Av N	introduced	0 to 15.24 cm	Ontario	NA	NA	NA	NA	NA	NA	NA	NA	NA	NA	NA	NA	NA	NA	NA	NA	NA
278	Queen palm	Syagrus romanzoffiana	Ontario	California	-117.6212008	34.0749298	1330 Lassen Av N	introduced	0 to 15.24 cm	Ontario	NA	NA	NA	NA	NA	NA	NA	NA	NA	NA	NA	NA	NA	NA	NA	NA	NA
281	Tulip tree	Liriodendron tulipifera	Ontario	California	-117.62135	34.082811	1559 Hawthorne St E	introduced	0 to 15.24 cm	Ontario	NA	NA	NA	NA	NA	NA	NA	NA	NA	NA	NA	NA	NA	NA	NA	NA	NA
282	American sweetgum	Liquidambar styraciflua	Ontario	California	-117.621398	34.082812	1555 Hawthorne St E	introduced	30.48 to 45.72 cm	Ontario	NA	NA	NA	NA	NA	NA	NA	NA	NA	NA	NA	NA	NA	NA	NA	NA	NA
283	Mexican fan palm	Washingtonia robusta	Ontario	California	-117.621446	34.082812	1551 Hawthorne St E	introduced	30.48 to 45.72 cm	Ontario	NA	NA	NA	NA	NA	NA	NA	NA	NA	NA	NA	NA	NA	NA	NA	NA	NA
284	Brazilian pepper	Schinus terebinthifolius	Ontario	California	-117.621446	34.082812	1551 Hawthorne St E	no_info	15.24 to 30.48 cm	Ontario	NA	NA	NA	NA	NA	NA	NA	NA	NA	NA	NA	NA	NA	NA	NA	NA	NA
285	Tulip tree	Liriodendron tulipifera	Ontario	California	-117.621575	34.082813	1543 Hawthorne St E	introduced	0 to 15.24 cm	Ontario	NA	NA	NA	NA	NA	NA	NA	NA	NA	NA	NA	NA	NA	NA	NA	NA	NA
286	Tulip tree	Liriodendron tulipifera	Ontario	California	-117.621575	34.082813	1543 Hawthorne St E	introduced	0 to 15.24 cm	Ontario	NA	NA	NA	NA	NA	NA	NA	NA	NA	NA	NA	NA	NA	NA	NA	NA	NA
287	Shamel ash	Fraxinus uhdei	Ontario	California	-117.621575	34.082813	1543 Hawthorne St E	introduced	15.24 to 30.48 cm	Ontario	NA	NA	NA	NA	NA	NA	NA	NA	NA	NA	NA	NA	NA	NA	NA	NA	NA
289	American sweetgum	Liquidambar styraciflua	Ontario	California	-117.621868	34.082815	1527 Hawthorne St E	introduced	30.48 to 45.72 cm	Ontario	NA	NA	NA	NA	NA	NA	NA	NA	NA	NA	NA	NA	NA	NA	NA	NA	NA
292	Tulip tree	Liriodendron tulipifera	Ontario	California	-117.623077	34.082663	1483 Hawthorne St E	introduced	0 to 15.24 cm	Ontario	NA	NA	NA	NA	NA	NA	NA	NA	NA	NA	NA	NA	NA	NA	NA	NA	NA
293	Crape myrtle	Lagerstroemia indica	Ontario	California	-117.623215	34.082662	1477 Hawthorne St E	introduced	0 to 15.24 cm	Ontario	NA	NA	NA	NA	NA	NA	NA	NA	NA	NA	NA	NA	NA	NA	NA	NA	NA
294	Crape myrtle	Lagerstroemia indica	Ontario	California	-117.623215	34.082662	1477 Hawthorne St E	introduced	0 to 15.24 cm	Ontario	NA	NA	NA	NA	NA	NA	NA	NA	NA	NA	NA	NA	NA	NA	NA	NA	NA
295	Crape myrtle	Lagerstroemia indica	Ontario	California	-117.623421	34.082812	1469 Hawthorne St E	introduced	0 to 15.24 cm	Ontario	NA	NA	NA	NA	NA	NA	NA	NA	NA	NA	NA	NA	NA	NA	NA	NA	NA
296	Coast live oak	Quercus agrifolia	Ontario	California	-117.623421	34.082812	1469 Hawthorne St E	naturally_occurring	0 to 15.24 cm	Ontario	NA	NA	NA	NA	NA	NA	NA	NA	NA	NA	NA	NA	NA	NA	NA	NA	NA
297	Jacaranda	Jacaranda mimosifolia	Ontario	California	-117.623421	34.082812	1469 Hawthorne St E	introduced	0 to 15.24 cm	Ontario	NA	NA	NA	NA	NA	NA	NA	NA	NA	NA	NA	NA	NA	NA	NA	NA	NA
298	White mulberry	Morus alba	Ontario	California	-117.623421	34.082812	1469 Hawthorne St E	introduced	0 to 15.24 cm	Ontario	NA	NA	NA	NA	NA	NA	NA	NA	NA	NA	NA	NA	NA	NA	NA	NA	NA
299	Tulip tree	Liriodendron tulipifera	Ontario	California	-117.623604	34.082812	1461 Hawthorne St E	introduced	0 to 15.24 cm	Ontario	NA	NA	NA	NA	NA	NA	NA	NA	NA	NA	NA	NA	NA	NA	NA	NA	NA
300	Tulip tree	Liriodendron tulipifera	Ontario	California	-117.623604	34.082812	1461 Hawthorne St E	introduced	0 to 15.24 cm	Ontario	NA	NA	NA	NA	NA	NA	NA	NA	NA	NA	NA	NA	NA	NA	NA	NA	NA
301	Arizona ash	Fraxinus velutina	Ontario	California	-117.623916	34.082808	1451 Hawthorne St E	naturally_occurring	15.24 to 30.48 cm	Ontario	NA	NA	NA	NA	NA	NA	NA	NA	NA	NA	NA	NA	NA	NA	NA	NA	NA
302	Canary island pine	Pinus canariensis	Ontario	California	-117.623916	34.082808	1451 Hawthorne St E	introduced	45.72 to 60.96 cm	Ontario	NA	NA	NA	NA	NA	NA	NA	NA	NA	NA	NA	NA	NA	NA	NA	NA	NA
303	Canary island pine	Pinus canariensis	Ontario	California	-117.624163	34.082805	1441 Hawthorne St E	introduced	45.72 to 60.96 cm	Ontario	NA	NA	NA	NA	NA	NA	NA	NA	NA	NA	NA	NA	NA	NA	NA	NA	NA
304	Queen palm	Syagrus romanzoffiana	Ontario	California	-117.624383	34.082805	1435 Hawthorne St E	introduced	0 to 15.24 cm	Ontario	NA	NA	NA	NA	NA	NA	NA	NA	NA	NA	NA	NA	NA	NA	NA	NA	NA
305	Queen palm	Syagrus romanzoffiana	Ontario	California	-117.624383	34.082805	1435 Hawthorne St E	introduced	0 to 15.24 cm	Ontario	NA	NA	NA	NA	NA	NA	NA	NA	NA	NA	NA	NA	NA	NA	NA	NA	NA
306	American sweetgum	Liquidambar styraciflua	Ontario	California	-117.624383	34.082805	1435 Hawthorne St E	introduced	30.48 to 45.72 cm	Ontario	NA	NA	NA	NA	NA	NA	NA	NA	NA	NA	NA	NA	NA	NA	NA	NA	NA
307	American sweetgum	Liquidambar styraciflua	Ontario	California	-117.624383	34.082805	1435 Hawthorne St E	introduced	30.48 to 45.72 cm	Ontario	NA	NA	NA	NA	NA	NA	NA	NA	NA	NA	NA	NA	NA	NA	NA	NA	NA
308	Gold medallion tree	Cassia leptophylla	Ontario	California	-117.6251181	34.0894392	1362 El Dorado Av N	introduced	0 to 15.24 cm	Ontario	NA	NA	NA	NA	NA	NA	NA	NA	NA	NA	NA	NA	NA	NA	NA	NA	NA
309	Gold medallion tree	Cassia leptophylla	Ontario	California	-117.6251181	34.0894392	1362 El Dorado Av N	introduced	0 to 15.24 cm	Ontario	NA	NA	NA	NA	NA	NA	NA	NA	NA	NA	NA	NA	NA	NA	NA	NA	NA
310	Chitalpa	Chitalpa tashkentensis	Ontario	California	-117.6251181	34.0894392	1406 El Dorado Av N	no_info	0 to 15.24 cm	Ontario	NA	NA	NA	NA	NA	NA	NA	NA	NA	NA	NA	NA	NA	NA	NA	NA	NA
311	Chitalpa	Chitalpa tashkentensis	Ontario	California	-117.6251181	34.0894392	1406 El Dorado Av N	no_info	0 to 15.24 cm	Ontario	NA	NA	NA	NA	NA	NA	NA	NA	NA	NA	NA	NA	NA	NA	NA	NA	NA
312	Italian cypress	Cupressus sempervirens	Ontario	California	-117.6251181	34.0894392	1412 El Dorado Av N	introduced	15.24 to 30.48 cm	Ontario	NA	NA	NA	NA	NA	NA	NA	NA	NA	NA	NA	NA	NA	NA	NA	NA	NA
313	Italian cypress	Cupressus sempervirens	Ontario	California	-117.6251181	34.0894392	1412 El Dorado Av N	introduced	15.24 to 30.48 cm	Ontario	NA	NA	NA	NA	NA	NA	NA	NA	NA	NA	NA	NA	NA	NA	NA	NA	NA
314	Italian cypress	Cupressus sempervirens	Ontario	California	-117.6251181	34.0894392	1412 El Dorado Av N	introduced	15.24 to 30.48 cm	Ontario	NA	NA	NA	NA	NA	NA	NA	NA	NA	NA	NA	NA	NA	NA	NA	NA	NA
317	American sweetgum	Liquidambar styraciflua	Ontario	California	-117.6251181	34.0894392	1424 El Dorado Av N	introduced	30.48 to 45.72 cm	Ontario	NA	NA	NA	NA	NA	NA	NA	NA	NA	NA	NA	NA	NA	NA	NA	NA	NA
318	American sweetgum	Liquidambar styraciflua	Ontario	California	-117.6251181	34.0894392	1430 El Dorado Av N	introduced	15.24 to 30.48 cm	Ontario	NA	NA	NA	NA	NA	NA	NA	NA	NA	NA	NA	NA	NA	NA	NA	NA	NA
319	American sweetgum	Liquidambar styraciflua	Ontario	California	-117.6251181	34.0894392	1430 El Dorado Av N	introduced	15.24 to 30.48 cm	Ontario	NA	NA	NA	NA	NA	NA	NA	NA	NA	NA	NA	NA	NA	NA	NA	NA	NA
320	American sweetgum	Liquidambar styraciflua	Ontario	California	-117.6251181	34.0894392	1436 El Dorado Av N	introduced	30.48 to 45.72 cm	Ontario	NA	NA	NA	NA	NA	NA	NA	NA	NA	NA	NA	NA	NA	NA	NA	NA	NA
321	Chitalpa	Chitalpa tashkentensis	Ontario	California	-117.6251181	34.0894392	1442 El Dorado Av N	no_info	0 to 15.24 cm	Ontario	NA	NA	NA	NA	NA	NA	NA	NA	NA	NA	NA	NA	NA	NA	NA	NA	NA
322	American sweetgum	Liquidambar styraciflua	Ontario	California	-117.6251181	34.0894392	1448 El Dorado Av N	introduced	15.24 to 30.48 cm	Ontario	NA	NA	NA	NA	NA	NA	NA	NA	NA	NA	NA	NA	NA	NA	NA	NA	NA
323	Chitalpa	Chitalpa tashkentensis	Ontario	California	-117.6251181	34.0894392	1454 El Dorado Av N	no_info	0 to 15.24 cm	Ontario	NA	NA	NA	NA	NA	NA	NA	NA	NA	NA	NA	NA	NA	NA	NA	NA	NA
324	Shamel ash	Fraxinus uhdei	Ontario	California	-117.623757	34.084911	1436 Sixth St E	introduced	30.48 to 45.72 cm	Ontario	NA	NA	NA	NA	NA	NA	NA	NA	NA	NA	NA	NA	NA	NA	NA	NA	NA
325	Ornamental pear	Pyrus calleryana	Ontario	California	-117.6251181	34.0894392	1455 El Dorado Av N	introduced	0 to 15.24 cm	Ontario	NA	NA	NA	NA	NA	NA	NA	NA	NA	NA	NA	NA	NA	NA	NA	NA	NA
326	Ornamental pear	Pyrus calleryana	Ontario	California	-117.6251181	34.0894392	1455 El Dorado Av N	introduced	0 to 15.24 cm	Ontario	NA	NA	NA	NA	NA	NA	NA	NA	NA	NA	NA	NA	NA	NA	NA	NA	NA
327	Ornamental pear	Pyrus calleryana	Ontario	California	-117.6251181	34.0894392	1455 El Dorado Av N	introduced	0 to 15.24 cm	Ontario	NA	NA	NA	NA	NA	NA	NA	NA	NA	NA	NA	NA	NA	NA	NA	NA	NA
328	American sweetgum	Liquidambar styraciflua	Ontario	California	-117.6251181	34.0894392	1447 El Dorado Av N	introduced	30.48 to 45.72 cm	Ontario	NA	NA	NA	NA	NA	NA	NA	NA	NA	NA	NA	NA	NA	NA	NA	NA	NA
329	American sweetgum	Liquidambar styraciflua	Ontario	California	-117.6251181	34.0894392	1439 El Dorado Av N	introduced	30.48 to 45.72 cm	Ontario	NA	NA	NA	NA	NA	NA	NA	NA	NA	NA	NA	NA	NA	NA	NA	NA	NA
330	American sweetgum	Liquidambar styraciflua	Ontario	California	-117.6251181	34.0894392	1433 El Dorado Av N	introduced	30.48 to 45.72 cm	Ontario	NA	NA	NA	NA	NA	NA	NA	NA	NA	NA	NA	NA	NA	NA	NA	NA	NA
331	American sweetgum	Liquidambar styraciflua	Ontario	California	-117.6251181	34.0894392	1433 El Dorado Av N	introduced	30.48 to 45.72 cm	Ontario	NA	NA	NA	NA	NA	NA	NA	NA	NA	NA	NA	NA	NA	NA	NA	NA	NA
332	American sweetgum	Liquidambar styraciflua	Ontario	California	-117.6251181	34.0894392	1427 El Dorado Av N	introduced	30.48 to 45.72 cm	Ontario	NA	NA	NA	NA	NA	NA	NA	NA	NA	NA	NA	NA	NA	NA	NA	NA	NA
333	American sweetgum	Liquidambar styraciflua	Ontario	California	-117.6251181	34.0894392	1427 El Dorado Av N	introduced	30.48 to 45.72 cm	Ontario	NA	NA	NA	NA	NA	NA	NA	NA	NA	NA	NA	NA	NA	NA	NA	NA	NA
334	American sweetgum	Liquidambar styraciflua	Ontario	California	-117.6251181	34.0894392	1427 El Dorado Av N	introduced	30.48 to 45.72 cm	Ontario	NA	NA	NA	NA	NA	NA	NA	NA	NA	NA	NA	NA	NA	NA	NA	NA	NA
335	American sweetgum	Liquidambar styraciflua	Ontario	California	-117.6251181	34.0894392	1421 El Dorado Av N	introduced	30.48 to 45.72 cm	Ontario	NA	NA	NA	NA	NA	NA	NA	NA	NA	NA	NA	NA	NA	NA	NA	NA	NA
336	American sweetgum	Liquidambar styraciflua	Ontario	California	-117.65089	34.06334	1420 La Deney Dr E	introduced	30.48 to 45.72 cm	Ontario	NA	NA	NA	NA	NA	NA	NA	NA	NA	NA	NA	NA	NA	NA	NA	NA	NA
337	American sweetgum	Liquidambar styraciflua	Ontario	California	-117.65089	34.06334	1420 La Deney Dr E	introduced	30.48 to 45.72 cm	Ontario	NA	NA	NA	NA	NA	NA	NA	NA	NA	NA	NA	NA	NA	NA	NA	NA	NA
338	American sweetgum	Liquidambar styraciflua	Ontario	California	-117.65089	34.06334	1420 La Deney Dr E	introduced	15.24 to 30.48 cm	Ontario	NA	NA	NA	NA	NA	NA	NA	NA	NA	NA	NA	NA	NA	NA	NA	NA	NA
339	Chitalpa	Chitalpa tashkentensis	Ontario	California	-117.624839	34.082808	1417 Hawthorne St E	no_info	0 to 15.24 cm	Ontario	NA	NA	NA	NA	NA	NA	NA	NA	NA	NA	NA	NA	NA	NA	NA	NA	NA
340	Chitalpa	Chitalpa tashkentensis	Ontario	California	-117.624839	34.082808	1417 Hawthorne St E	no_info	0 to 15.24 cm	Ontario	NA	NA	NA	NA	NA	NA	NA	NA	NA	NA	NA	NA	NA	NA	NA	NA	NA
342	American sweetgum	Liquidambar styraciflua	Ontario	California	-117.6251181	34.0894392	1339 El Dorado Av N	introduced	30.48 to 45.72 cm	Ontario	NA	NA	NA	NA	NA	NA	NA	NA	NA	NA	NA	NA	NA	NA	NA	NA	NA
343	Ornamental pear	Pyrus calleryana	Ontario	California	-117.6251181	34.0894392	1333 El Dorado Av N	introduced	0 to 15.24 cm	Ontario	NA	NA	NA	NA	NA	NA	NA	NA	NA	NA	NA	NA	NA	NA	NA	NA	NA
344	Ornamental pear	Pyrus calleryana	Ontario	California	-117.6251181	34.0894392	1319 El Dorado Av N	introduced	0 to 15.24 cm	Ontario	NA	NA	NA	NA	NA	NA	NA	NA	NA	NA	NA	NA	NA	NA	NA	NA	NA
345	Chitalpa	Chitalpa tashkentensis	Ontario	California	-117.6251181	34.0894392	1311 El Dorado Av N	no_info	0 to 15.24 cm	Ontario	NA	NA	NA	NA	NA	NA	NA	NA	NA	NA	NA	NA	NA	NA	NA	NA	NA
346	Chitalpa	Chitalpa tashkentensis	Ontario	California	-117.6251181	34.0894392	1311 El Dorado Av N	no_info	0 to 15.24 cm	Ontario	NA	NA	NA	NA	NA	NA	NA	NA	NA	NA	NA	NA	NA	NA	NA	NA	NA
347	Chitalpa	Chitalpa tashkentensis	Ontario	California	-117.6251181	34.0894392	1311 El Dorado Av N	no_info	0 to 15.24 cm	Ontario	NA	NA	NA	NA	NA	NA	NA	NA	NA	NA	NA	NA	NA	NA	NA	NA	NA
348	American sweetgum	Liquidambar styraciflua	Ontario	California	-117.6251181	34.0894392	1307 El Dorado Av N	introduced	45.72 to 60.96 cm	Ontario	NA	NA	NA	NA	NA	NA	NA	NA	NA	NA	NA	NA	NA	NA	NA	NA	NA
349	Chinese flame tree	Koelreuteria bipinnata	Ontario	California	-117.624214	34.08136	1435 Fifth St E	introduced	0 to 15.24 cm	Ontario	NA	NA	NA	NA	NA	NA	NA	NA	NA	NA	NA	NA	NA	NA	NA	NA	NA
350	Goldenrain tree	Koelreuteria paniculata	Ontario	California	-117.624214	34.08136	1435 Fifth St E	introduced	0 to 15.24 cm	Ontario	NA	NA	NA	NA	NA	NA	NA	NA	NA	NA	NA	NA	NA	NA	NA	NA	NA
351	American sweetgum	Liquidambar styraciflua	Ontario	California	-117.624214	34.08136	1435 Fifth St E	introduced	30.48 to 45.72 cm	Ontario	NA	NA	NA	NA	NA	NA	NA	NA	NA	NA	NA	NA	NA	NA	NA	NA	NA
353	American sweetgum	Liquidambar styraciflua	Ontario	California	-117.624499	34.081939	1436 Bonnie Brae St E	introduced	45.72 to 60.96 cm	Ontario	NA	NA	NA	NA	NA	NA	NA	NA	NA	NA	NA	NA	NA	NA	NA	NA	NA
354	Ornamental pear	Pyrus calleryana	Ontario	California	-117.624499	34.081939	1436 Bonnie Brae St E	introduced	0 to 15.24 cm	Ontario	NA	NA	NA	NA	NA	NA	NA	NA	NA	NA	NA	NA	NA	NA	NA	NA	NA
355	Ornamental pear	Pyrus calleryana	Ontario	California	-117.6251181	34.0894392	1332 El Dorado Av N	introduced	0 to 15.24 cm	Ontario	NA	NA	NA	NA	NA	NA	NA	NA	NA	NA	NA	NA	NA	NA	NA	NA	NA
359	Crape myrtle	Lagerstroemia indica	Ontario	California	-117.625073	34.082808	1405 Hawthorne St E	introduced	0 to 15.24 cm	Ontario	NA	NA	NA	NA	NA	NA	NA	NA	NA	NA	NA	NA	NA	NA	NA	NA	NA
360	Crape myrtle	Lagerstroemia indica	Ontario	California	-117.625073	34.082808	1405 Hawthorne St E	introduced	0 to 15.24 cm	Ontario	NA	NA	NA	NA	NA	NA	NA	NA	NA	NA	NA	NA	NA	NA	NA	NA	NA
362	Chinese elm	Ulmus parvifolia	Ontario	California	-117.62553	34.082808	1387 Hawthorne St E	introduced	15.24 to 30.48 cm	Ontario	NA	NA	NA	NA	NA	NA	NA	NA	NA	NA	NA	NA	NA	NA	NA	NA	NA
365	Tulip tree	Liriodendron tulipifera	Ontario	California	-117.625803	34.082809	1373 Hawthorne St E	introduced	0 to 15.24 cm	Ontario	NA	NA	NA	NA	NA	NA	NA	NA	NA	NA	NA	NA	NA	NA	NA	NA	NA
367	Brazilian pepper	Schinus terebinthifolius	Ontario	California	-117.626259	34.08281	1359 Hawthorne St E	no_info	0 to 15.24 cm	Ontario	NA	NA	NA	NA	NA	NA	NA	NA	NA	NA	NA	NA	NA	NA	NA	NA	NA
368	Brazilian pepper	Schinus terebinthifolius	Ontario	California	-117.626259	34.08281	1359 Hawthorne St E	no_info	0 to 15.24 cm	Ontario	NA	NA	NA	NA	NA	NA	NA	NA	NA	NA	NA	NA	NA	NA	NA	NA	NA
369	White mulberry	Morus alba	Ontario	California	-117.626377	34.082811	1353 Hawthorne St E	introduced	15.24 to 30.48 cm	Ontario	NA	NA	NA	NA	NA	NA	NA	NA	NA	NA	NA	NA	NA	NA	NA	NA	NA
370	Chinese elm	Ulmus parvifolia	Ontario	California	-117.626377	34.082811	1353 Hawthorne St E	introduced	30.48 to 45.72 cm	Ontario	NA	NA	NA	NA	NA	NA	NA	NA	NA	NA	NA	NA	NA	NA	NA	NA	NA
371	Brazilian pepper	Schinus terebinthifolius	Ontario	California	-117.626572	34.082813	1343 Hawthorne St E	no_info	30.48 to 45.72 cm	Ontario	NA	NA	NA	NA	NA	NA	NA	NA	NA	NA	NA	NA	NA	NA	NA	NA	NA
376	Ornamental pear	Pyrus calleryana	Ontario	California	-117.619859	34.0812712	1336 Baker Av N	introduced	0 to 15.24 cm	Ontario	NA	NA	NA	NA	NA	NA	NA	NA	NA	NA	NA	NA	NA	NA	NA	NA	NA
377	Ornamental pear	Pyrus calleryana	Ontario	California	-117.619859	34.0812712	1336 Baker Av N	introduced	0 to 15.24 cm	Ontario	NA	NA	NA	NA	NA	NA	NA	NA	NA	NA	NA	NA	NA	NA	NA	NA	NA
378	Ornamental pear	Pyrus calleryana	Ontario	California	-117.619859	34.0812712	1336 Baker Av N	introduced	0 to 15.24 cm	Ontario	NA	NA	NA	NA	NA	NA	NA	NA	NA	NA	NA	NA	NA	NA	NA	NA	NA
379	Ornamental pear	Pyrus calleryana	Ontario	California	-117.619859	34.0812712	1336 Baker Av N	introduced	0 to 15.24 cm	Ontario	NA	NA	NA	NA	NA	NA	NA	NA	NA	NA	NA	NA	NA	NA	NA	NA	NA
381	Carrotwood	Cupaniopsis anacardioides	Ontario	California	-117.61945	34.084824	1620 Sixth St E	introduced	15.24 to 30.48 cm	Ontario	NA	NA	NA	NA	NA	NA	NA	NA	NA	NA	NA	NA	NA	NA	NA	NA	NA
382	Ornamental pear	Pyrus calleryana	Ontario	California	-117.61945	34.084824	1620 Sixth St E	introduced	0 to 15.24 cm	Ontario	NA	NA	NA	NA	NA	NA	NA	NA	NA	NA	NA	NA	NA	NA	NA	NA	NA
383	American sweetgum	Liquidambar styraciflua	Ontario	California	-117.619859	34.0812712	1359 Baker Av N	introduced	30.48 to 45.72 cm	Ontario	NA	NA	NA	NA	NA	NA	NA	NA	NA	NA	NA	NA	NA	NA	NA	NA	NA
385	American sweetgum	Liquidambar styraciflua	Ontario	California	-117.619859	34.0812712	1353 Baker Av N	introduced	15.24 to 30.48 cm	Ontario	NA	NA	NA	NA	NA	NA	NA	NA	NA	NA	NA	NA	NA	NA	NA	NA	NA
386	Ornamental pear	Pyrus calleryana	Ontario	California	-117.619859	34.0812712	1347 Baker Av N	introduced	0 to 15.24 cm	Ontario	NA	NA	NA	NA	NA	NA	NA	NA	NA	NA	NA	NA	NA	NA	NA	NA	NA
387	Ornamental pear	Pyrus calleryana	Ontario	California	-117.619859	34.0812712	1347 Baker Av N	introduced	0 to 15.24 cm	Ontario	NA	NA	NA	NA	NA	NA	NA	NA	NA	NA	NA	NA	NA	NA	NA	NA	NA
388	American sweetgum	Liquidambar styraciflua	Ontario	California	-117.619859	34.0812712	1341 Baker Av N	introduced	15.24 to 30.48 cm	Ontario	NA	NA	NA	NA	NA	NA	NA	NA	NA	NA	NA	NA	NA	NA	NA	NA	NA
389	Ornamental pear	Pyrus calleryana	Ontario	California	-117.619859	34.0812712	1335 Baker Av N	introduced	0 to 15.24 cm	Ontario	NA	NA	NA	NA	NA	NA	NA	NA	NA	NA	NA	NA	NA	NA	NA	NA	NA
390	American sweetgum	Liquidambar styraciflua	Ontario	California	-117.619859	34.0812712	1335 Baker Av N	introduced	45.72 to 60.96 cm	Ontario	NA	NA	NA	NA	NA	NA	NA	NA	NA	NA	NA	NA	NA	NA	NA	NA	NA
392	Ornamental pear	Pyrus calleryana	Ontario	California	-117.619859	34.0812712	1321 Baker Av N	introduced	0 to 15.24 cm	Ontario	NA	NA	NA	NA	NA	NA	NA	NA	NA	NA	NA	NA	NA	NA	NA	NA	NA
393	American sweetgum	Liquidambar styraciflua	Ontario	California	-117.619859	34.0812712	1321 Baker Av N	introduced	30.48 to 45.72 cm	Ontario	NA	NA	NA	NA	NA	NA	NA	NA	NA	NA	NA	NA	NA	NA	NA	NA	NA
394	American sweetgum	Liquidambar styraciflua	Ontario	California	-117.619859	34.0812712	1315 Baker Av N	introduced	15.24 to 30.48 cm	Ontario	NA	NA	NA	NA	NA	NA	NA	NA	NA	NA	NA	NA	NA	NA	NA	NA	NA
395	American sweetgum	Liquidambar styraciflua	Ontario	California	-117.619859	34.0812712	1309 Baker Av N	introduced	30.48 to 45.72 cm	Ontario	NA	NA	NA	NA	NA	NA	NA	NA	NA	NA	NA	NA	NA	NA	NA	NA	NA
396	Ornamental pear	Pyrus calleryana	Ontario	California	-117.619859	34.0812712	1305 Baker Av N	introduced	0 to 15.24 cm	Ontario	NA	NA	NA	NA	NA	NA	NA	NA	NA	NA	NA	NA	NA	NA	NA	NA	NA
400	London plane	Platanus acerifolia	Ontario	California	-117.619859	34.0812712	1251 Baker Av N	introduced	45.72 to 60.96 cm	Ontario	NA	NA	NA	NA	NA	NA	NA	NA	NA	NA	NA	NA	NA	NA	NA	NA	NA
401	London plane	Platanus acerifolia	Ontario	California	-117.619859	34.0812712	1245 Baker Av N	introduced	30.48 to 45.72 cm	Ontario	NA	NA	NA	NA	NA	NA	NA	NA	NA	NA	NA	NA	NA	NA	NA	NA	NA
402	London plane	Platanus acerifolia	Ontario	California	-117.619859	34.0812712	1239 Baker Av N	introduced	30.48 to 45.72 cm	Ontario	NA	NA	NA	NA	NA	NA	NA	NA	NA	NA	NA	NA	NA	NA	NA	NA	NA
403	Ornamental pear	Pyrus calleryana	Ontario	California	-117.619859	34.0812712	1205 Baker Av N	introduced	0 to 15.24 cm	Ontario	NA	NA	NA	NA	NA	NA	NA	NA	NA	NA	NA	NA	NA	NA	NA	NA	NA
404	Ornamental pear	Pyrus calleryana	Ontario	California	-117.619859	34.0812712	1205 Baker Av N	introduced	0 to 15.24 cm	Ontario	NA	NA	NA	NA	NA	NA	NA	NA	NA	NA	NA	NA	NA	NA	NA	NA	NA
405	Ornamental pear	Pyrus calleryana	Ontario	California	-117.619859	34.0812712	1205 Baker Av N	introduced	0 to 15.24 cm	Ontario	NA	NA	NA	NA	NA	NA	NA	NA	NA	NA	NA	NA	NA	NA	NA	NA	NA
406	Ornamental pear	Pyrus calleryana	Ontario	California	-117.619859	34.0812712	1205 Baker Av N	introduced	0 to 15.24 cm	Ontario	NA	NA	NA	NA	NA	NA	NA	NA	NA	NA	NA	NA	NA	NA	NA	NA	NA
407	Ornamental pear	Pyrus calleryana	Ontario	California	-117.619859	34.0812712	1205 Baker Av N	introduced	0 to 15.24 cm	Ontario	NA	NA	NA	NA	NA	NA	NA	NA	NA	NA	NA	NA	NA	NA	NA	NA	NA
408	Ornamental pear	Pyrus calleryana	Ontario	California	-117.619859	34.0812712	1205 Baker Av N	introduced	0 to 15.24 cm	Ontario	NA	NA	NA	NA	NA	NA	NA	NA	NA	NA	NA	NA	NA	NA	NA	NA	NA
409	Ornamental pear	Pyrus calleryana	Ontario	California	-117.619859	34.0812712	1205 Baker Av N	introduced	0 to 15.24 cm	Ontario	NA	NA	NA	NA	NA	NA	NA	NA	NA	NA	NA	NA	NA	NA	NA	NA	NA
410	Evergreen pear	Pyrus kawakamii	Ontario	California	-117.619859	34.0812712	1205 Baker Av N	no_info	30.48 to 45.72 cm	Ontario	NA	NA	NA	NA	NA	NA	NA	NA	NA	NA	NA	NA	NA	NA	NA	NA	NA
411	Evergreen pear	Pyrus kawakamii	Ontario	California	-117.619859	34.0812712	1205 Baker Av N	no_info	30.48 to 45.72 cm	Ontario	NA	NA	NA	NA	NA	NA	NA	NA	NA	NA	NA	NA	NA	NA	NA	NA	NA
412	Evergreen pear	Pyrus kawakamii	Ontario	California	-117.619859	34.0812712	1205 Baker Av N	no_info	30.48 to 45.72 cm	Ontario	NA	NA	NA	NA	NA	NA	NA	NA	NA	NA	NA	NA	NA	NA	NA	NA	NA
413	Pink trumpet tree	Tabebuia impetiginosa	Ontario	California	-117.619859	34.0812712	1205 Baker Av N	no_info	0 to 15.24 cm	Ontario	NA	NA	NA	NA	NA	NA	NA	NA	NA	NA	NA	NA	NA	NA	NA	NA	NA
416	Ornamental pear	Pyrus calleryana	Ontario	California	-117.6292783	34.0798071	1536 Princeton St E	introduced	0 to 15.24 cm	Ontario	NA	NA	NA	NA	NA	NA	NA	NA	NA	NA	NA	NA	NA	NA	NA	NA	NA
419	Ornamental pear	Pyrus calleryana	Ontario	California	-117.6292783	34.0798071	1151 Princeton St E	introduced	30.48 to 45.72 cm	Ontario	NA	NA	NA	NA	NA	NA	NA	NA	NA	NA	NA	NA	NA	NA	NA	NA	NA
420	Ornamental pear	Pyrus calleryana	Ontario	California	-117.619859	34.0812712	1153 Baker Av N	introduced	0 to 15.24 cm	Ontario	NA	NA	NA	NA	NA	NA	NA	NA	NA	NA	NA	NA	NA	NA	NA	NA	NA
423	American sweetgum	Liquidambar styraciflua	Ontario	California	-117.619859	34.0812712	1135 Baker Av N	introduced	30.48 to 45.72 cm	Ontario	NA	NA	NA	NA	NA	NA	NA	NA	NA	NA	NA	NA	NA	NA	NA	NA	NA
424	American sweetgum	Liquidambar styraciflua	Ontario	California	-117.619859	34.0812712	1135 Baker Av N	introduced	45.72 to 60.96 cm	Ontario	NA	NA	NA	NA	NA	NA	NA	NA	NA	NA	NA	NA	NA	NA	NA	NA	NA
425	American sweetgum	Liquidambar styraciflua	Ontario	California	-117.619859	34.0812712	1135 Baker Av N	introduced	45.72 to 60.96 cm	Ontario	NA	NA	NA	NA	NA	NA	NA	NA	NA	NA	NA	NA	NA	NA	NA	NA	NA
426	American sweetgum	Liquidambar styraciflua	Ontario	California	-117.619859	34.0812712	1135 Baker Av N	introduced	45.72 to 60.96 cm	Ontario	NA	NA	NA	NA	NA	NA	NA	NA	NA	NA	NA	NA	NA	NA	NA	NA	NA
427	Ornamental pear	Pyrus calleryana	Ontario	California	-117.619859	34.0812712	1135 Baker Av N	introduced	0 to 15.24 cm	Ontario	NA	NA	NA	NA	NA	NA	NA	NA	NA	NA	NA	NA	NA	NA	NA	NA	NA
428	Ornamental pear	Pyrus calleryana	Ontario	California	-117.619859	34.0812712	1135 Baker Av N	introduced	0 to 15.24 cm	Ontario	NA	NA	NA	NA	NA	NA	NA	NA	NA	NA	NA	NA	NA	NA	NA	NA	NA
429	Ornamental pear	Pyrus calleryana	Ontario	California	-117.619859	34.0812712	1135 Baker Av N	introduced	0 to 15.24 cm	Ontario	NA	NA	NA	NA	NA	NA	NA	NA	NA	NA	NA	NA	NA	NA	NA	NA	NA
432	Crape myrtle	Lagerstroemia indica	Ontario	California	-117.619461	34.078622	1621 Harvard Pl E	introduced	0 to 15.24 cm	Ontario	NA	NA	NA	NA	NA	NA	NA	NA	NA	NA	NA	NA	NA	NA	NA	NA	NA
433	Crape myrtle	Lagerstroemia indica	Ontario	California	-117.619461	34.078622	1621 Harvard Pl E	introduced	0 to 15.24 cm	Ontario	NA	NA	NA	NA	NA	NA	NA	NA	NA	NA	NA	NA	NA	NA	NA	NA	NA
434	Crape myrtle	Lagerstroemia indica	Ontario	California	-117.619461	34.078622	1621 Harvard Pl E	introduced	0 to 15.24 cm	Ontario	NA	NA	NA	NA	NA	NA	NA	NA	NA	NA	NA	NA	NA	NA	NA	NA	NA
435	Crape myrtle	Lagerstroemia indica	Ontario	California	-117.619461	34.078622	1621 Harvard Pl E	introduced	0 to 15.24 cm	Ontario	NA	NA	NA	NA	NA	NA	NA	NA	NA	NA	NA	NA	NA	NA	NA	NA	NA
436	Crape myrtle	Lagerstroemia indica	Ontario	California	-117.619461	34.078622	1621 Harvard Pl E	introduced	0 to 15.24 cm	Ontario	NA	NA	NA	NA	NA	NA	NA	NA	NA	NA	NA	NA	NA	NA	NA	NA	NA
437	Crape myrtle	Lagerstroemia indica	Ontario	California	-117.619278	34.07862	1631 Harvard Pl E	introduced	0 to 15.24 cm	Ontario	NA	NA	NA	NA	NA	NA	NA	NA	NA	NA	NA	NA	NA	NA	NA	NA	NA
438	Crape myrtle	Lagerstroemia indica	Ontario	California	-117.619278	34.07862	1631 Harvard Pl E	introduced	0 to 15.24 cm	Ontario	NA	NA	NA	NA	NA	NA	NA	NA	NA	NA	NA	NA	NA	NA	NA	NA	NA
439	Crape myrtle	Lagerstroemia indica	Ontario	California	-117.619278	34.07862	1631 Harvard Pl E	introduced	0 to 15.24 cm	Ontario	NA	NA	NA	NA	NA	NA	NA	NA	NA	NA	NA	NA	NA	NA	NA	NA	NA
440	Crape myrtle	Lagerstroemia indica	Ontario	California	-117.619278	34.07862	1631 Harvard Pl E	introduced	0 to 15.24 cm	Ontario	NA	NA	NA	NA	NA	NA	NA	NA	NA	NA	NA	NA	NA	NA	NA	NA	NA
441	Crape myrtle	Lagerstroemia indica	Ontario	California	-117.618946	34.078619	1641 Harvard Pl E	introduced	0 to 15.24 cm	Ontario	NA	NA	NA	NA	NA	NA	NA	NA	NA	NA	NA	NA	NA	NA	NA	NA	NA
442	Crape myrtle	Lagerstroemia indica	Ontario	California	-117.618946	34.078619	1641 Harvard Pl E	introduced	0 to 15.24 cm	Ontario	NA	NA	NA	NA	NA	NA	NA	NA	NA	NA	NA	NA	NA	NA	NA	NA	NA
443	Crape myrtle	Lagerstroemia indica	Ontario	California	-117.618946	34.078619	1641 Harvard Pl E	introduced	0 to 15.24 cm	Ontario	NA	NA	NA	NA	NA	NA	NA	NA	NA	NA	NA	NA	NA	NA	NA	NA	NA
444	Crape myrtle	Lagerstroemia indica	Ontario	California	-117.618946	34.078619	1641 Harvard Pl E	introduced	0 to 15.24 cm	Ontario	NA	NA	NA	NA	NA	NA	NA	NA	NA	NA	NA	NA	NA	NA	NA	NA	NA
446	Crape myrtle	Lagerstroemia indica	Ontario	California	-117.618946	34.078619	1641 Harvard Pl E	introduced	0 to 15.24 cm	Ontario	NA	NA	NA	NA	NA	NA	NA	NA	NA	NA	NA	NA	NA	NA	NA	NA	NA
447	Crape myrtle	Lagerstroemia indica	Ontario	California	-117.618946	34.078619	1641 Harvard Pl E	introduced	0 to 15.24 cm	Ontario	NA	NA	NA	NA	NA	NA	NA	NA	NA	NA	NA	NA	NA	NA	NA	NA	NA
448	Crape myrtle	Lagerstroemia indica	Ontario	California	-117.618946	34.078619	1641 Harvard Pl E	introduced	0 to 15.24 cm	Ontario	NA	NA	NA	NA	NA	NA	NA	NA	NA	NA	NA	NA	NA	NA	NA	NA	NA
449	Crape myrtle	Lagerstroemia indica	Ontario	California	-117.618946	34.078619	1641 Harvard Pl E	introduced	0 to 15.24 cm	Ontario	NA	NA	NA	NA	NA	NA	NA	NA	NA	NA	NA	NA	NA	NA	NA	NA	NA
450	Crape myrtle	Lagerstroemia indica	Ontario	California	-117.618946	34.078619	1641 Harvard Pl E	introduced	0 to 15.24 cm	Ontario	NA	NA	NA	NA	NA	NA	NA	NA	NA	NA	NA	NA	NA	NA	NA	NA	NA
452	Crape myrtle	Lagerstroemia indica	Ontario	California	-117.61858	34.078617	1661 Harvard Pl E	introduced	0 to 15.24 cm	Ontario	NA	NA	NA	NA	NA	NA	NA	NA	NA	NA	NA	NA	NA	NA	NA	NA	NA
453	Crape myrtle	Lagerstroemia indica	Ontario	California	-117.61858	34.078617	1661 Harvard Pl E	introduced	0 to 15.24 cm	Ontario	NA	NA	NA	NA	NA	NA	NA	NA	NA	NA	NA	NA	NA	NA	NA	NA	NA
454	Crape myrtle	Lagerstroemia indica	Ontario	California	-117.61858	34.078617	1661 Harvard Pl E	introduced	0 to 15.24 cm	Ontario	NA	NA	NA	NA	NA	NA	NA	NA	NA	NA	NA	NA	NA	NA	NA	NA	NA
455	Crape myrtle	Lagerstroemia indica	Ontario	California	-117.618398	34.078615	1671 Harvard Pl E	introduced	0 to 15.24 cm	Ontario	NA	NA	NA	NA	NA	NA	NA	NA	NA	NA	NA	NA	NA	NA	NA	NA	NA
456	Crape myrtle	Lagerstroemia indica	Ontario	California	-117.618398	34.078615	1671 Harvard Pl E	introduced	0 to 15.24 cm	Ontario	NA	NA	NA	NA	NA	NA	NA	NA	NA	NA	NA	NA	NA	NA	NA	NA	NA
457	Crape myrtle	Lagerstroemia indica	Ontario	California	-117.618398	34.078615	1671 Harvard Pl E	introduced	0 to 15.24 cm	Ontario	NA	NA	NA	NA	NA	NA	NA	NA	NA	NA	NA	NA	NA	NA	NA	NA	NA
458	Crape myrtle	Lagerstroemia indica	Ontario	California	-117.618398	34.078615	1671 Harvard Pl E	introduced	0 to 15.24 cm	Ontario	NA	NA	NA	NA	NA	NA	NA	NA	NA	NA	NA	NA	NA	NA	NA	NA	NA
459	Crape myrtle	Lagerstroemia indica	Ontario	California	-117.618398	34.078615	1671 Harvard Pl E	introduced	0 to 15.24 cm	Ontario	NA	NA	NA	NA	NA	NA	NA	NA	NA	NA	NA	NA	NA	NA	NA	NA	NA
460	Crape myrtle	Lagerstroemia indica	Ontario	California	-117.618398	34.078615	1671 Harvard Pl E	introduced	0 to 15.24 cm	Ontario	NA	NA	NA	NA	NA	NA	NA	NA	NA	NA	NA	NA	NA	NA	NA	NA	NA
461	Crape myrtle	Lagerstroemia indica	Ontario	California	-117.618398	34.078615	1671 Harvard Pl E	introduced	0 to 15.24 cm	Ontario	NA	NA	NA	NA	NA	NA	NA	NA	NA	NA	NA	NA	NA	NA	NA	NA	NA
462	Crape myrtle	Lagerstroemia indica	Ontario	California	-117.617959	34.078613	1695 Harvard Pl E	introduced	0 to 15.24 cm	Ontario	NA	NA	NA	NA	NA	NA	NA	NA	NA	NA	NA	NA	NA	NA	NA	NA	NA
463	Crape myrtle	Lagerstroemia indica	Ontario	California	-117.617959	34.078613	1695 Harvard Pl E	introduced	0 to 15.24 cm	Ontario	NA	NA	NA	NA	NA	NA	NA	NA	NA	NA	NA	NA	NA	NA	NA	NA	NA
464	Crape myrtle	Lagerstroemia indica	Ontario	California	-117.617959	34.078613	1695 Harvard Pl E	introduced	0 to 15.24 cm	Ontario	NA	NA	NA	NA	NA	NA	NA	NA	NA	NA	NA	NA	NA	NA	NA	NA	NA
465	Crape myrtle	Lagerstroemia indica	Ontario	California	-117.617959	34.078613	1695 Harvard Pl E	introduced	0 to 15.24 cm	Ontario	NA	NA	NA	NA	NA	NA	NA	NA	NA	NA	NA	NA	NA	NA	NA	NA	NA
466	Crape myrtle	Lagerstroemia indica	Ontario	California	-117.617777	34.078611	1705 Harvard Pl E	introduced	0 to 15.24 cm	Ontario	NA	NA	NA	NA	NA	NA	NA	NA	NA	NA	NA	NA	NA	NA	NA	NA	NA
467	Crape myrtle	Lagerstroemia indica	Ontario	California	-117.617777	34.078611	1705 Harvard Pl E	introduced	0 to 15.24 cm	Ontario	NA	NA	NA	NA	NA	NA	NA	NA	NA	NA	NA	NA	NA	NA	NA	NA	NA
468	Crape myrtle	Lagerstroemia indica	Ontario	California	-117.617777	34.078611	1705 Harvard Pl E	introduced	0 to 15.24 cm	Ontario	NA	NA	NA	NA	NA	NA	NA	NA	NA	NA	NA	NA	NA	NA	NA	NA	NA
469	Crape myrtle	Lagerstroemia indica	Ontario	California	-117.617777	34.078611	1705 Harvard Pl E	introduced	0 to 15.24 cm	Ontario	NA	NA	NA	NA	NA	NA	NA	NA	NA	NA	NA	NA	NA	NA	NA	NA	NA
470	Crape myrtle	Lagerstroemia indica	Ontario	California	-117.617594	34.07861	1715 Harvard Pl E	introduced	0 to 15.24 cm	Ontario	NA	NA	NA	NA	NA	NA	NA	NA	NA	NA	NA	NA	NA	NA	NA	NA	NA
471	Crape myrtle	Lagerstroemia indica	Ontario	California	-117.617594	34.07861	1715 Harvard Pl E	introduced	0 to 15.24 cm	Ontario	NA	NA	NA	NA	NA	NA	NA	NA	NA	NA	NA	NA	NA	NA	NA	NA	NA
472	Crape myrtle	Lagerstroemia indica	Ontario	California	-117.617411	34.078609	1725 Harvard Pl E	introduced	0 to 15.24 cm	Ontario	NA	NA	NA	NA	NA	NA	NA	NA	NA	NA	NA	NA	NA	NA	NA	NA	NA
474	Crape myrtle	Lagerstroemia indica	Ontario	California	-117.617411	34.078609	1725 Harvard Pl E	introduced	0 to 15.24 cm	Ontario	NA	NA	NA	NA	NA	NA	NA	NA	NA	NA	NA	NA	NA	NA	NA	NA	NA
475	Crape myrtle	Lagerstroemia indica	Ontario	California	-117.617411	34.078609	1725 Harvard Pl E	introduced	0 to 15.24 cm	Ontario	NA	NA	NA	NA	NA	NA	NA	NA	NA	NA	NA	NA	NA	NA	NA	NA	NA
476	Crape myrtle	Lagerstroemia indica	Ontario	California	-117.617411	34.078609	1725 Harvard Pl E	introduced	0 to 15.24 cm	Ontario	NA	NA	NA	NA	NA	NA	NA	NA	NA	NA	NA	NA	NA	NA	NA	NA	NA
477	Crape myrtle	Lagerstroemia indica	Ontario	California	-117.617229	34.078608	1735 Harvard Pl E	introduced	0 to 15.24 cm	Ontario	NA	NA	NA	NA	NA	NA	NA	NA	NA	NA	NA	NA	NA	NA	NA	NA	NA
478	Crape myrtle	Lagerstroemia indica	Ontario	California	-117.617229	34.078608	1735 Harvard Pl E	introduced	0 to 15.24 cm	Ontario	NA	NA	NA	NA	NA	NA	NA	NA	NA	NA	NA	NA	NA	NA	NA	NA	NA
479	Crape myrtle	Lagerstroemia indica	Ontario	California	-117.617229	34.078608	1735 Harvard Pl E	introduced	0 to 15.24 cm	Ontario	NA	NA	NA	NA	NA	NA	NA	NA	NA	NA	NA	NA	NA	NA	NA	NA	NA
480	Weeping bottlebrush	Callistemon viminalis	Ontario	California	-117.617229	34.078458	1734 Harvard Pl E	no_info	0 to 15.24 cm	Ontario	NA	NA	NA	NA	NA	NA	NA	NA	NA	NA	NA	NA	NA	NA	NA	NA	NA
481	Crape myrtle	Lagerstroemia indica	Ontario	California	-117.617229	34.078458	1734 Harvard Pl E	introduced	0 to 15.24 cm	Ontario	NA	NA	NA	NA	NA	NA	NA	NA	NA	NA	NA	NA	NA	NA	NA	NA	NA
483	Crape myrtle	Lagerstroemia indica	Ontario	California	-117.617229	34.078458	1734 Harvard Pl E	introduced	0 to 15.24 cm	Ontario	NA	NA	NA	NA	NA	NA	NA	NA	NA	NA	NA	NA	NA	NA	NA	NA	NA
484	Crape myrtle	Lagerstroemia indica	Ontario	California	-117.617229	34.078458	1734 Harvard Pl E	introduced	0 to 15.24 cm	Ontario	NA	NA	NA	NA	NA	NA	NA	NA	NA	NA	NA	NA	NA	NA	NA	NA	NA
485	Crape myrtle	Lagerstroemia indica	Ontario	California	-117.617229	34.078458	1734 Harvard Pl E	introduced	0 to 15.24 cm	Ontario	NA	NA	NA	NA	NA	NA	NA	NA	NA	NA	NA	NA	NA	NA	NA	NA	NA
486	Crape myrtle	Lagerstroemia indica	Ontario	California	-117.617229	34.078458	1734 Harvard Pl E	introduced	0 to 15.24 cm	Ontario	NA	NA	NA	NA	NA	NA	NA	NA	NA	NA	NA	NA	NA	NA	NA	NA	NA
487	Crape myrtle	Lagerstroemia indica	Ontario	California	-117.617595	34.07846	1714 Harvard Pl E	introduced	0 to 15.24 cm	Ontario	NA	NA	NA	NA	NA	NA	NA	NA	NA	NA	NA	NA	NA	NA	NA	NA	NA
488	Crape myrtle	Lagerstroemia indica	Ontario	California	-117.617778	34.078461	1704 Harvard Pl E	introduced	0 to 15.24 cm	Ontario	NA	NA	NA	NA	NA	NA	NA	NA	NA	NA	NA	NA	NA	NA	NA	NA	NA
489	Crape myrtle	Lagerstroemia indica	Ontario	California	-117.617778	34.078461	1704 Harvard Pl E	introduced	0 to 15.24 cm	Ontario	NA	NA	NA	NA	NA	NA	NA	NA	NA	NA	NA	NA	NA	NA	NA	NA	NA
490	Crape myrtle	Lagerstroemia indica	Ontario	California	-117.617887	34.078462	1698 Harvard Pl E	introduced	0 to 15.24 cm	Ontario	NA	NA	NA	NA	NA	NA	NA	NA	NA	NA	NA	NA	NA	NA	NA	NA	NA
491	Crape myrtle	Lagerstroemia indica	Ontario	California	-117.618399	34.078465	1670 Harvard Pl E	introduced	0 to 15.24 cm	Ontario	NA	NA	NA	NA	NA	NA	NA	NA	NA	NA	NA	NA	NA	NA	NA	NA	NA
492	Crape myrtle	Lagerstroemia indica	Ontario	California	-117.618399	34.078465	1670 Harvard Pl E	introduced	0 to 15.24 cm	Ontario	NA	NA	NA	NA	NA	NA	NA	NA	NA	NA	NA	NA	NA	NA	NA	NA	NA
493	Crape myrtle	Lagerstroemia indica	Ontario	California	-117.618399	34.078465	1670 Harvard Pl E	introduced	0 to 15.24 cm	Ontario	NA	NA	NA	NA	NA	NA	NA	NA	NA	NA	NA	NA	NA	NA	NA	NA	NA
494	Crape myrtle	Lagerstroemia indica	Ontario	California	-117.618399	34.078465	1670 Harvard Pl E	introduced	0 to 15.24 cm	Ontario	NA	NA	NA	NA	NA	NA	NA	NA	NA	NA	NA	NA	NA	NA	NA	NA	NA
495	Crape myrtle	Lagerstroemia indica	Ontario	California	-117.618399	34.078465	1670 Harvard Pl E	introduced	0 to 15.24 cm	Ontario	NA	NA	NA	NA	NA	NA	NA	NA	NA	NA	NA	NA	NA	NA	NA	NA	NA
496	Crape myrtle	Lagerstroemia indica	Ontario	California	-117.618399	34.078465	1670 Harvard Pl E	introduced	0 to 15.24 cm	Ontario	NA	NA	NA	NA	NA	NA	NA	NA	NA	NA	NA	NA	NA	NA	NA	NA	NA
497	Crape myrtle	Lagerstroemia indica	Ontario	California	-117.618399	34.078465	1670 Harvard Pl E	introduced	0 to 15.24 cm	Ontario	NA	NA	NA	NA	NA	NA	NA	NA	NA	NA	NA	NA	NA	NA	NA	NA	NA
498	Crape myrtle	Lagerstroemia indica	Ontario	California	-117.618399	34.078465	1670 Harvard Pl E	introduced	0 to 15.24 cm	Ontario	NA	NA	NA	NA	NA	NA	NA	NA	NA	NA	NA	NA	NA	NA	NA	NA	NA
499	Crape myrtle	Lagerstroemia indica	Ontario	California	-117.618399	34.078465	1670 Harvard Pl E	introduced	0 to 15.24 cm	Ontario	NA	NA	NA	NA	NA	NA	NA	NA	NA	NA	NA	NA	NA	NA	NA	NA	NA
500	Crape myrtle	Lagerstroemia indica	Ontario	California	-117.618764	34.078468	1650 Harvard Pl E	introduced	0 to 15.24 cm	Ontario	NA	NA	NA	NA	NA	NA	NA	NA	NA	NA	NA	NA	NA	NA	NA	NA	NA
501	Crape myrtle	Lagerstroemia indica	Ontario	California	-117.618764	34.078468	1650 Harvard Pl E	introduced	0 to 15.24 cm	Ontario	NA	NA	NA	NA	NA	NA	NA	NA	NA	NA	NA	NA	NA	NA	NA	NA	NA
502	Crape myrtle	Lagerstroemia indica	Ontario	California	-117.618764	34.078468	1650 Harvard Pl E	introduced	0 to 15.24 cm	Ontario	NA	NA	NA	NA	NA	NA	NA	NA	NA	NA	NA	NA	NA	NA	NA	NA	NA
503	Crape myrtle	Lagerstroemia indica	Ontario	California	-117.618764	34.078468	1650 Harvard Pl E	introduced	0 to 15.24 cm	Ontario	NA	NA	NA	NA	NA	NA	NA	NA	NA	NA	NA	NA	NA	NA	NA	NA	NA
504	Crape myrtle	Lagerstroemia indica	Ontario	California	-117.618764	34.078468	1650 Harvard Pl E	introduced	0 to 15.24 cm	Ontario	NA	NA	NA	NA	NA	NA	NA	NA	NA	NA	NA	NA	NA	NA	NA	NA	NA
505	Crape myrtle	Lagerstroemia indica	Ontario	California	-117.618764	34.078468	1650 Harvard Pl E	introduced	0 to 15.24 cm	Ontario	NA	NA	NA	NA	NA	NA	NA	NA	NA	NA	NA	NA	NA	NA	NA	NA	NA
506	Ornamental pear	Pyrus calleryana	Ontario	California	-117.619461	34.078622	1621 Harvard Pl E	introduced	0 to 15.24 cm	Ontario	NA	NA	NA	NA	NA	NA	NA	NA	NA	NA	NA	NA	NA	NA	NA	NA	NA
507	Ornamental pear	Pyrus calleryana	Ontario	California	-117.619461	34.078622	1621 Harvard Pl E	introduced	0 to 15.24 cm	Ontario	NA	NA	NA	NA	NA	NA	NA	NA	NA	NA	NA	NA	NA	NA	NA	NA	NA
508	Ornamental pear	Pyrus calleryana	Ontario	California	-117.619461	34.078622	1621 Harvard Pl E	introduced	0 to 15.24 cm	Ontario	NA	NA	NA	NA	NA	NA	NA	NA	NA	NA	NA	NA	NA	NA	NA	NA	NA
509	Ornamental pear	Pyrus calleryana	Ontario	California	-117.619461	34.078622	1621 Harvard Pl E	introduced	0 to 15.24 cm	Ontario	NA	NA	NA	NA	NA	NA	NA	NA	NA	NA	NA	NA	NA	NA	NA	NA	NA
511	Chinese elm	Ulmus parvifolia	Ontario	California	-117.6292783	34.0798071	1622 Princeton St E	introduced	15.24 to 30.48 cm	Ontario	NA	NA	NA	NA	NA	NA	NA	NA	NA	NA	NA	NA	NA	NA	NA	NA	NA
514	Evergreen pear	Pyrus kawakamii	Ontario	California	-117.6292783	34.0798071	1634 Princeton St E	no_info	15.24 to 30.48 cm	Ontario	NA	NA	NA	NA	NA	NA	NA	NA	NA	NA	NA	NA	NA	NA	NA	NA	NA
515	Evergreen pear	Pyrus kawakamii	Ontario	California	-117.6292783	34.0798071	1640 Princeton St E	no_info	45.72 to 60.96 cm	Ontario	NA	NA	NA	NA	NA	NA	NA	NA	NA	NA	NA	NA	NA	NA	NA	NA	NA
516	Evergreen pear	Pyrus kawakamii	Ontario	California	-117.6292783	34.0798071	1644 Princeton St E	no_info	30.48 to 45.72 cm	Ontario	NA	NA	NA	NA	NA	NA	NA	NA	NA	NA	NA	NA	NA	NA	NA	NA	NA
519	Queen palm	Syagrus romanzoffiana	Ontario	California	-117.6292783	34.0798071	1656 Princeton St E	introduced	30.48 to 45.72 cm	Ontario	NA	NA	NA	NA	NA	NA	NA	NA	NA	NA	NA	NA	NA	NA	NA	NA	NA
526	Chinese elm	Ulmus parvifolia	Ontario	California	-117.6292783	34.0798071	1698 Princeton St E	introduced	45.72 to 60.96 cm	Ontario	NA	NA	NA	NA	NA	NA	NA	NA	NA	NA	NA	NA	NA	NA	NA	NA	NA
530	Italian cypress	Cupressus sempervirens	Ontario	California	-117.6292783	34.0798071	1718 Princeton St E	introduced	30.48 to 45.72 cm	Ontario	NA	NA	NA	NA	NA	NA	NA	NA	NA	NA	NA	NA	NA	NA	NA	NA	NA
531	Italian cypress	Cupressus sempervirens	Ontario	California	-117.6292783	34.0798071	1718 Princeton St E	introduced	15.24 to 30.48 cm	Ontario	NA	NA	NA	NA	NA	NA	NA	NA	NA	NA	NA	NA	NA	NA	NA	NA	NA
533	Italian cypress	Cupressus sempervirens	Ontario	California	-117.6292783	34.0798071	1730 Princeton St E	introduced	15.24 to 30.48 cm	Ontario	NA	NA	NA	NA	NA	NA	NA	NA	NA	NA	NA	NA	NA	NA	NA	NA	NA
534	Jacaranda	Jacaranda mimosifolia	Ontario	California	-117.6292783	34.0798071	1730 Princeton St E	introduced	15.24 to 30.48 cm	Ontario	NA	NA	NA	NA	NA	NA	NA	NA	NA	NA	NA	NA	NA	NA	NA	NA	NA
535	Jacaranda	Jacaranda mimosifolia	Ontario	California	-117.6292783	34.0798071	1730 Princeton St E	introduced	15.24 to 30.48 cm	Ontario	NA	NA	NA	NA	NA	NA	NA	NA	NA	NA	NA	NA	NA	NA	NA	NA	NA
536	Jacaranda	Jacaranda mimosifolia	Ontario	California	-117.6292783	34.0798071	1730 Princeton St E	introduced	15.24 to 30.48 cm	Ontario	NA	NA	NA	NA	NA	NA	NA	NA	NA	NA	NA	NA	NA	NA	NA	NA	NA
537	Italian cypress	Cupressus sempervirens	Ontario	California	-117.6292783	34.0798071	1730 Princeton St E	introduced	15.24 to 30.48 cm	Ontario	NA	NA	NA	NA	NA	NA	NA	NA	NA	NA	NA	NA	NA	NA	NA	NA	NA
538	Italian cypress	Cupressus sempervirens	Ontario	California	-117.6292783	34.0798071	1730 Princeton St E	introduced	15.24 to 30.48 cm	Ontario	NA	NA	NA	NA	NA	NA	NA	NA	NA	NA	NA	NA	NA	NA	NA	NA	NA
541	Silver maple	Acer saccharinum	Ontario	California	-117.615914	34.080283	1724 Yale St E	introduced	45.72 to 60.96 cm	Ontario	NA	NA	NA	NA	NA	NA	NA	NA	NA	NA	NA	NA	NA	NA	NA	NA	NA
542	Sweetshade	Hymenosporum flavum	Ontario	California	-117.616036	34.080283	1718 Yale St E	introduced	0 to 15.24 cm	Ontario	NA	NA	NA	NA	NA	NA	NA	NA	NA	NA	NA	NA	NA	NA	NA	NA	NA
543	Silver maple	Acer saccharinum	Ontario	California	-117.616036	34.080283	1718 Yale St E	introduced	45.72 to 60.96 cm	Ontario	NA	NA	NA	NA	NA	NA	NA	NA	NA	NA	NA	NA	NA	NA	NA	NA	NA
544	Sweetshade	Hymenosporum flavum	Ontario	California	-117.616159	34.080284	1712 Yale St E	introduced	0 to 15.24 cm	Ontario	NA	NA	NA	NA	NA	NA	NA	NA	NA	NA	NA	NA	NA	NA	NA	NA	NA
545	Sweetshade	Hymenosporum flavum	Ontario	California	-117.616159	34.080284	1712 Yale St E	introduced	0 to 15.24 cm	Ontario	NA	NA	NA	NA	NA	NA	NA	NA	NA	NA	NA	NA	NA	NA	NA	NA	NA
549	Silver maple	Acer saccharinum	Ontario	California	-117.616875	34.080285	1694 Yale St E	introduced	45.72 to 60.96 cm	Ontario	NA	NA	NA	NA	NA	NA	NA	NA	NA	NA	NA	NA	NA	NA	NA	NA	NA
550	Queen palm	Syagrus romanzoffiana	Ontario	California	-117.616997	34.080285	1688 Yale St E	introduced	15.24 to 30.48 cm	Ontario	NA	NA	NA	NA	NA	NA	NA	NA	NA	NA	NA	NA	NA	NA	NA	NA	NA
551	Queen palm	Syagrus romanzoffiana	Ontario	California	-117.616997	34.080285	1688 Yale St E	introduced	15.24 to 30.48 cm	Ontario	NA	NA	NA	NA	NA	NA	NA	NA	NA	NA	NA	NA	NA	NA	NA	NA	NA
552	Silver maple	Acer saccharinum	Ontario	California	-117.617242	34.080286	1676 Yale St E	introduced	45.72 to 60.96 cm	Ontario	NA	NA	NA	NA	NA	NA	NA	NA	NA	NA	NA	NA	NA	NA	NA	NA	NA
554	Sweetshade	Hymenosporum flavum	Ontario	California	-117.617486	34.080286	1664 Yale St E	introduced	0 to 15.24 cm	Ontario	NA	NA	NA	NA	NA	NA	NA	NA	NA	NA	NA	NA	NA	NA	NA	NA	NA
555	Sweetshade	Hymenosporum flavum	Ontario	California	-117.617486	34.080286	1664 Yale St E	introduced	0 to 15.24 cm	Ontario	NA	NA	NA	NA	NA	NA	NA	NA	NA	NA	NA	NA	NA	NA	NA	NA	NA
556	Queen palm	Syagrus romanzoffiana	Ontario	California	-117.617486	34.080286	1664 Yale St E	introduced	0 to 15.24 cm	Ontario	NA	NA	NA	NA	NA	NA	NA	NA	NA	NA	NA	NA	NA	NA	NA	NA	NA
558	Silver maple	Acer saccharinum	Ontario	California	-117.617731	34.080287	1652 Yale St E	introduced	more than 76.2 cm	Ontario	NA	NA	NA	NA	NA	NA	NA	NA	NA	NA	NA	NA	NA	NA	NA	NA	NA
559	Sweetshade	Hymenosporum flavum	Ontario	California	-117.617853	34.080287	1646 Yale St E	introduced	0 to 15.24 cm	Ontario	NA	NA	NA	NA	NA	NA	NA	NA	NA	NA	NA	NA	NA	NA	NA	NA	NA
560	Silver maple	Acer saccharinum	Ontario	California	-117.617853	34.080287	1646 Yale St E	introduced	45.72 to 60.96 cm	Ontario	NA	NA	NA	NA	NA	NA	NA	NA	NA	NA	NA	NA	NA	NA	NA	NA	NA
563	Ornamental pear	Pyrus calleryana	Ontario	California	-117.6292783	34.0798071	1647 Princeton St E	introduced	15.24 to 30.48 cm	Ontario	NA	NA	NA	NA	NA	NA	NA	NA	NA	NA	NA	NA	NA	NA	NA	NA	NA
564	Chinaberry	Melia azedarach	Ontario	California	-117.6292783	34.0798071	1647 Princeton St E	introduced	45.72 to 60.96 cm	Ontario	NA	NA	NA	NA	NA	NA	NA	NA	NA	NA	NA	NA	NA	NA	NA	NA	NA
566	Silver maple	Acer saccharinum	Ontario	California	-117.618979	34.079757	1211 Mandalay St N	introduced	45.72 to 60.96 cm	Ontario	NA	NA	NA	NA	NA	NA	NA	NA	NA	NA	NA	NA	NA	NA	NA	NA	NA
567	Crape myrtle	Lagerstroemia indica	Ontario	California	-117.618979	34.079939	1217 Mandalay St N	introduced	0 to 15.24 cm	Ontario	NA	NA	NA	NA	NA	NA	NA	NA	NA	NA	NA	NA	NA	NA	NA	NA	NA
572	Chinese hackberry	Celtis sinensis	Ontario	California	-117.618831	34.08027	1243 Mandalay St N	introduced	0 to 15.24 cm	Ontario	NA	NA	NA	NA	NA	NA	NA	NA	NA	NA	NA	NA	NA	NA	NA	NA	NA
573	Chinese hackberry	Celtis sinensis	Ontario	California	-117.618831	34.08027	1243 Mandalay St N	introduced	0 to 15.24 cm	Ontario	NA	NA	NA	NA	NA	NA	NA	NA	NA	NA	NA	NA	NA	NA	NA	NA	NA
574	Chinese hackberry	Celtis sinensis	Ontario	California	-117.618907	34.080365	1249 Mandalay St N	introduced	0 to 15.24 cm	Ontario	NA	NA	NA	NA	NA	NA	NA	NA	NA	NA	NA	NA	NA	NA	NA	NA	NA
575	Chinese hackberry	Celtis sinensis	Ontario	California	-117.618907	34.080365	1249 Mandalay St N	introduced	0 to 15.24 cm	Ontario	NA	NA	NA	NA	NA	NA	NA	NA	NA	NA	NA	NA	NA	NA	NA	NA	NA
576	Camphor tree	Cinnamomum camphora	Ontario	California	-117.618829	34.080458	1255 Mandalay St N	introduced	0 to 15.24 cm	Ontario	NA	NA	NA	NA	NA	NA	NA	NA	NA	NA	NA	NA	NA	NA	NA	NA	NA
577	Camphor tree	Cinnamomum camphora	Ontario	California	-117.618829	34.080458	1255 Mandalay St N	introduced	0 to 15.24 cm	Ontario	NA	NA	NA	NA	NA	NA	NA	NA	NA	NA	NA	NA	NA	NA	NA	NA	NA
582	Ornamental pear	Pyrus calleryana	Ontario	California	-117.6292783	34.0798071	1705 Princeton St E	introduced	0 to 15.24 cm	Ontario	NA	NA	NA	NA	NA	NA	NA	NA	NA	NA	NA	NA	NA	NA	NA	NA	NA
586	Crape myrtle	Lagerstroemia indica	Ontario	California	-117.6292783	34.0798071	1675 Princeton St E	introduced	0 to 15.24 cm	Ontario	NA	NA	NA	NA	NA	NA	NA	NA	NA	NA	NA	NA	NA	NA	NA	NA	NA
587	Crape myrtle	Lagerstroemia indica	Ontario	California	-117.6292783	34.0798071	1675 Princeton St E	introduced	0 to 15.24 cm	Ontario	NA	NA	NA	NA	NA	NA	NA	NA	NA	NA	NA	NA	NA	NA	NA	NA	NA
590	Crape myrtle	Lagerstroemia indica	Ontario	California	-117.6292783	34.0798071	1651 Princeton St E	introduced	0 to 15.24 cm	Ontario	NA	NA	NA	NA	NA	NA	NA	NA	NA	NA	NA	NA	NA	NA	NA	NA	NA
596	Silver maple	Acer saccharinum	Ontario	California	-117.615591	34.0806	1237 Corona Av N	introduced	45.72 to 60.96 cm	Ontario	NA	NA	NA	NA	NA	NA	NA	NA	NA	NA	NA	NA	NA	NA	NA	NA	NA
597	Silver maple	Acer saccharinum	Ontario	California	-117.615954	34.080433	1723 Yale St E	introduced	45.72 to 60.96 cm	Ontario	NA	NA	NA	NA	NA	NA	NA	NA	NA	NA	NA	NA	NA	NA	NA	NA	NA
598	Silver maple	Acer saccharinum	Ontario	California	-117.615954	34.080433	1723 Yale St E	introduced	45.72 to 60.96 cm	Ontario	NA	NA	NA	NA	NA	NA	NA	NA	NA	NA	NA	NA	NA	NA	NA	NA	NA
600	Silver maple	Acer saccharinum	Ontario	California	-117.616549	34.080434	1711 Yale St E	introduced	30.48 to 45.72 cm	Ontario	NA	NA	NA	NA	NA	NA	NA	NA	NA	NA	NA	NA	NA	NA	NA	NA	NA
602	Silver maple	Acer saccharinum	Ontario	California	-117.616793	34.080435	1699 Yale St E	introduced	15.24 to 30.48 cm	Ontario	NA	NA	NA	NA	NA	NA	NA	NA	NA	NA	NA	NA	NA	NA	NA	NA	NA
603	Silver maple	Acer saccharinum	Ontario	California	-117.616793	34.080435	1699 Yale St E	introduced	15.24 to 30.48 cm	Ontario	NA	NA	NA	NA	NA	NA	NA	NA	NA	NA	NA	NA	NA	NA	NA	NA	NA
605	Chinese elm	Ulmus parvifolia	Ontario	California	-117.617038	34.080435	1687 Yale St E	introduced	30.48 to 45.72 cm	Ontario	NA	NA	NA	NA	NA	NA	NA	NA	NA	NA	NA	NA	NA	NA	NA	NA	NA
606	Chinese elm	Ulmus parvifolia	Ontario	California	-117.617038	34.080435	1687 Yale St E	introduced	30.48 to 45.72 cm	Ontario	NA	NA	NA	NA	NA	NA	NA	NA	NA	NA	NA	NA	NA	NA	NA	NA	NA
607	White popinac	Leucaena leucocephala	Ontario	California	-117.61716	34.080435	1681 Yale St E	introduced	0 to 15.24 cm	Ontario	NA	NA	NA	NA	NA	NA	NA	NA	NA	NA	NA	NA	NA	NA	NA	NA	NA
608	Camphor tree	Cinnamomum camphora	Ontario	California	-117.617282	34.080436	1675 Yale St E	introduced	15.24 to 30.48 cm	Ontario	NA	NA	NA	NA	NA	NA	NA	NA	NA	NA	NA	NA	NA	NA	NA	NA	NA
609	Camphor tree	Cinnamomum camphora	Ontario	California	-117.617282	34.080436	1675 Yale St E	introduced	15.24 to 30.48 cm	Ontario	NA	NA	NA	NA	NA	NA	NA	NA	NA	NA	NA	NA	NA	NA	NA	NA	NA
610	Carolina laurel cherry	Prunus caroliniana	Ontario	California	-117.617404	34.080436	1669 Yale St E	introduced	15.24 to 30.48 cm	Ontario	NA	NA	NA	NA	NA	NA	NA	NA	NA	NA	NA	NA	NA	NA	NA	NA	NA
611	Sweetshade	Hymenosporum flavum	Ontario	California	-117.617527	34.080436	1663 Yale St E	introduced	0 to 15.24 cm	Ontario	NA	NA	NA	NA	NA	NA	NA	NA	NA	NA	NA	NA	NA	NA	NA	NA	NA
612	Glossy privet	Ligustrum lucidum	Ontario	California	-117.617527	34.080436	1663 Yale St E	introduced	0 to 15.24 cm	Ontario	NA	NA	NA	NA	NA	NA	NA	NA	NA	NA	NA	NA	NA	NA	NA	NA	NA
613	Glossy privet	Ligustrum lucidum	Ontario	California	-117.617649	34.080437	1657 Yale St E	introduced	0 to 15.24 cm	Ontario	NA	NA	NA	NA	NA	NA	NA	NA	NA	NA	NA	NA	NA	NA	NA	NA	NA
615	Silver maple	Acer saccharinum	Ontario	California	-117.617893	34.080437	1645 Yale St E	introduced	30.48 to 45.72 cm	Ontario	NA	NA	NA	NA	NA	NA	NA	NA	NA	NA	NA	NA	NA	NA	NA	NA	NA
616	Silver maple	Acer saccharinum	Ontario	California	-117.617893	34.080437	1645 Yale St E	introduced	45.72 to 60.96 cm	Ontario	NA	NA	NA	NA	NA	NA	NA	NA	NA	NA	NA	NA	NA	NA	NA	NA	NA
617	Queen palm	Syagrus romanzoffiana	Ontario	California	-117.617893	34.080437	1645 Yale St E	introduced	0 to 15.24 cm	Ontario	NA	NA	NA	NA	NA	NA	NA	NA	NA	NA	NA	NA	NA	NA	NA	NA	NA
619	Chinese elm	Ulmus parvifolia	Ontario	California	-117.618589	34.081206	1646 Fifth St E	introduced	30.48 to 45.72 cm	Ontario	NA	NA	NA	NA	NA	NA	NA	NA	NA	NA	NA	NA	NA	NA	NA	NA	NA
620	Chinese elm	Ulmus parvifolia	Ontario	California	-117.618589	34.081206	1646 Fifth St E	introduced	30.48 to 45.72 cm	Ontario	NA	NA	NA	NA	NA	NA	NA	NA	NA	NA	NA	NA	NA	NA	NA	NA	NA
624	Evergreen pear	Pyrus kawakamii	Ontario	California	-117.619859	34.0812712	1232 Baker Av N	no_info	0 to 15.24 cm	Ontario	NA	NA	NA	NA	NA	NA	NA	NA	NA	NA	NA	NA	NA	NA	NA	NA	NA
625	Evergreen pear	Pyrus kawakamii	Ontario	California	-117.619859	34.0812712	1232 Baker Av N	no_info	0 to 15.24 cm	Ontario	NA	NA	NA	NA	NA	NA	NA	NA	NA	NA	NA	NA	NA	NA	NA	NA	NA
633	Ornamental pear	Pyrus calleryana	Ontario	California	-117.619345	34.081357	1623 Fifth St E	introduced	0 to 15.24 cm	Ontario	NA	NA	NA	NA	NA	NA	NA	NA	NA	NA	NA	NA	NA	NA	NA	NA	NA
634	Goldenrain tree	Koelreuteria paniculata	Ontario	California	-117.619345	34.081357	1623 Fifth St E	introduced	0 to 15.24 cm	Ontario	NA	NA	NA	NA	NA	NA	NA	NA	NA	NA	NA	NA	NA	NA	NA	NA	NA
636	Crape myrtle	Lagerstroemia indica	Ontario	California	-117.619221	34.081357	1629 Fifth St E	introduced	0 to 15.24 cm	Ontario	NA	NA	NA	NA	NA	NA	NA	NA	NA	NA	NA	NA	NA	NA	NA	NA	NA
637	Crape myrtle	Lagerstroemia indica	Ontario	California	-117.618998	34.081357	1635 Fifth St E	introduced	0 to 15.24 cm	Ontario	NA	NA	NA	NA	NA	NA	NA	NA	NA	NA	NA	NA	NA	NA	NA	NA	NA
638	Crape myrtle	Lagerstroemia indica	Ontario	California	-117.618998	34.081357	1635 Fifth St E	introduced	0 to 15.24 cm	Ontario	NA	NA	NA	NA	NA	NA	NA	NA	NA	NA	NA	NA	NA	NA	NA	NA	NA
639	Bottle tree	Brachychiton populneus	Ontario	California	-117.618882	34.081282	1641 Fifth St E	introduced	0 to 15.24 cm	Ontario	NA	NA	NA	NA	NA	NA	NA	NA	NA	NA	NA	NA	NA	NA	NA	NA	NA
640	Ornamental pear	Pyrus calleryana	Ontario	California	-117.618882	34.081282	1641 Fifth St E	introduced	0 to 15.24 cm	Ontario	NA	NA	NA	NA	NA	NA	NA	NA	NA	NA	NA	NA	NA	NA	NA	NA	NA
646	Chitalpa	Chitalpa tashkentensis	Ontario	California	-117.618095	34.081355	1667 Fifth St E	no_info	0 to 15.24 cm	Ontario	NA	NA	NA	NA	NA	NA	NA	NA	NA	NA	NA	NA	NA	NA	NA	NA	NA
647	Chinese pistache	Pistacia chinensis	Ontario	California	-117.618095	34.081355	1667 Fifth St E	introduced	0 to 15.24 cm	Ontario	NA	NA	NA	NA	NA	NA	NA	NA	NA	NA	NA	NA	NA	NA	NA	NA	NA
648	Goldenrain tree	Koelreuteria paniculata	Ontario	California	-117.61794	34.081354	1673 Fifth St E	introduced	0 to 15.24 cm	Ontario	NA	NA	NA	NA	NA	NA	NA	NA	NA	NA	NA	NA	NA	NA	NA	NA	NA
649	Ornamental pear	Pyrus calleryana	Ontario	California	-117.61794	34.081354	1673 Fifth St E	introduced	0 to 15.24 cm	Ontario	NA	NA	NA	NA	NA	NA	NA	NA	NA	NA	NA	NA	NA	NA	NA	NA	NA
650	Ornamental pear	Pyrus calleryana	Ontario	California	-117.617785	34.081354	1679 Fifth St E	introduced	0 to 15.24 cm	Ontario	NA	NA	NA	NA	NA	NA	NA	NA	NA	NA	NA	NA	NA	NA	NA	NA	NA
653	Ornamental pear	Pyrus calleryana	Ontario	California	-117.617475	34.081353	1691 Fifth St E	introduced	0 to 15.24 cm	Ontario	NA	NA	NA	NA	NA	NA	NA	NA	NA	NA	NA	NA	NA	NA	NA	NA	NA
654	Ornamental pear	Pyrus calleryana	Ontario	California	-117.617475	34.081353	1691 Fifth St E	introduced	0 to 15.24 cm	Ontario	NA	NA	NA	NA	NA	NA	NA	NA	NA	NA	NA	NA	NA	NA	NA	NA	NA
655	Silver maple	Acer saccharinum	Ontario	California	-117.617268	34.081352	1699 Fifth St E	introduced	45.72 to 60.96 cm	Ontario	NA	NA	NA	NA	NA	NA	NA	NA	NA	NA	NA	NA	NA	NA	NA	NA	NA
657	Ornamental pear	Pyrus calleryana	Ontario	California	-117.617113	34.081352	1705 Fifth St E	introduced	0 to 15.24 cm	Ontario	NA	NA	NA	NA	NA	NA	NA	NA	NA	NA	NA	NA	NA	NA	NA	NA	NA
658	Ornamental pear	Pyrus calleryana	Ontario	California	-117.617113	34.081352	1705 Fifth St E	introduced	0 to 15.24 cm	Ontario	NA	NA	NA	NA	NA	NA	NA	NA	NA	NA	NA	NA	NA	NA	NA	NA	NA
660	Camphor tree	Cinnamomum camphora	Ontario	California	-117.616959	34.081351	1711 Fifth St E	introduced	0 to 15.24 cm	Ontario	NA	NA	NA	NA	NA	NA	NA	NA	NA	NA	NA	NA	NA	NA	NA	NA	NA
661	Ornamental pear	Pyrus calleryana	Ontario	California	-117.616804	34.081351	1717 Fifth St E	introduced	0 to 15.24 cm	Ontario	NA	NA	NA	NA	NA	NA	NA	NA	NA	NA	NA	NA	NA	NA	NA	NA	NA
662	Chinese flame tree	Koelreuteria bipinnata	Ontario	California	-117.616804	34.081351	1717 Fifth St E	introduced	0 to 15.24 cm	Ontario	NA	NA	NA	NA	NA	NA	NA	NA	NA	NA	NA	NA	NA	NA	NA	NA	NA
664	Chinese flame tree	Koelreuteria bipinnata	Ontario	California	-117.616649	34.08135	1723 Fifth St E	introduced	0 to 15.24 cm	Ontario	NA	NA	NA	NA	NA	NA	NA	NA	NA	NA	NA	NA	NA	NA	NA	NA	NA
665	Silver maple	Acer saccharinum	Ontario	California	-117.615158	34.081738	1729 Fifth St E	introduced	30.48 to 45.72 cm	Ontario	NA	NA	NA	NA	NA	NA	NA	NA	NA	NA	NA	NA	NA	NA	NA	NA	NA
666	Ornamental pear	Pyrus calleryana	Ontario	California	-117.615158	34.081738	1729 Fifth St E	introduced	0 to 15.24 cm	Ontario	NA	NA	NA	NA	NA	NA	NA	NA	NA	NA	NA	NA	NA	NA	NA	NA	NA
667	Chinese flame tree	Koelreuteria bipinnata	Ontario	California	-117.615089	34.081737	1735 Fifth St E	introduced	0 to 15.24 cm	Ontario	NA	NA	NA	NA	NA	NA	NA	NA	NA	NA	NA	NA	NA	NA	NA	NA	NA
668	Chinese flame tree	Koelreuteria bipinnata	Ontario	California	-117.615089	34.081737	1735 Fifth St E	introduced	0 to 15.24 cm	Ontario	NA	NA	NA	NA	NA	NA	NA	NA	NA	NA	NA	NA	NA	NA	NA	NA	NA
669	Chitalpa	Chitalpa tashkentensis	Ontario	California	-117.615595	34.080863	1255 Corona Av N	no_info	0 to 15.24 cm	Ontario	NA	NA	NA	NA	NA	NA	NA	NA	NA	NA	NA	NA	NA	NA	NA	NA	NA
670	Tulip tree	Liriodendron tulipifera	Ontario	California	-117.615596	34.080825	1251 Corona Av N	introduced	0 to 15.24 cm	Ontario	NA	NA	NA	NA	NA	NA	NA	NA	NA	NA	NA	NA	NA	NA	NA	NA	NA
671	Tulip tree	Liriodendron tulipifera	Ontario	California	-117.615594	34.080722	1243 Corona Av N	introduced	0 to 15.24 cm	Ontario	NA	NA	NA	NA	NA	NA	NA	NA	NA	NA	NA	NA	NA	NA	NA	NA	NA
672	Tulip tree	Liriodendron tulipifera	Ontario	California	-117.615594	34.080722	1243 Corona Av N	introduced	0 to 15.24 cm	Ontario	NA	NA	NA	NA	NA	NA	NA	NA	NA	NA	NA	NA	NA	NA	NA	NA	NA
673	Crape myrtle	Lagerstroemia indica	Ontario	California	-117.615591	34.0806	1237 Corona Av N	introduced	0 to 15.24 cm	Ontario	NA	NA	NA	NA	NA	NA	NA	NA	NA	NA	NA	NA	NA	NA	NA	NA	NA
674	Chitalpa	Chitalpa tashkentensis	Ontario	California	-117.615512	34.080357	1223 Corona Av N	no_info	0 to 15.24 cm	Ontario	NA	NA	NA	NA	NA	NA	NA	NA	NA	NA	NA	NA	NA	NA	NA	NA	NA
675	Queen palm	Syagrus romanzoffiana	Ontario	California	-117.615586	34.080011	1217 Corona Av N	introduced	0 to 15.24 cm	Ontario	NA	NA	NA	NA	NA	NA	NA	NA	NA	NA	NA	NA	NA	NA	NA	NA	NA
676	Queen palm	Syagrus romanzoffiana	Ontario	California	-117.615586	34.080011	1217 Corona Av N	introduced	0 to 15.24 cm	Ontario	NA	NA	NA	NA	NA	NA	NA	NA	NA	NA	NA	NA	NA	NA	NA	NA	NA
681	Crape myrtle	Lagerstroemia indica	Ontario	California	-117.617229	34.078608	1735 Harvard Pl E	introduced	0 to 15.24 cm	Ontario	NA	NA	NA	NA	NA	NA	NA	NA	NA	NA	NA	NA	NA	NA	NA	NA	NA
690	Ornamental pear	Pyrus calleryana	Ontario	California	-117.615515	34.081274	1140 Corona Av N	introduced	0 to 15.24 cm	Ontario	NA	NA	NA	NA	NA	NA	NA	NA	NA	NA	NA	NA	NA	NA	NA	NA	NA
692	Ornamental pear	Pyrus calleryana	Ontario	California	-117.615515	34.081274	1140 Corona Av N	introduced	0 to 15.24 cm	Ontario	NA	NA	NA	NA	NA	NA	NA	NA	NA	NA	NA	NA	NA	NA	NA	NA	NA
693	Ornamental pear	Pyrus calleryana	Ontario	California	-117.615515	34.081274	1140 Corona Av N	introduced	0 to 15.24 cm	Ontario	NA	NA	NA	NA	NA	NA	NA	NA	NA	NA	NA	NA	NA	NA	NA	NA	NA
694	Crape myrtle	Lagerstroemia indica	Ontario	California	-117.615515	34.081274	1140 Corona Av N	introduced	15.24 to 30.48 cm	Ontario	NA	NA	NA	NA	NA	NA	NA	NA	NA	NA	NA	NA	NA	NA	NA	NA	NA
695	Ornamental pear	Pyrus calleryana	Ontario	California	-117.615515	34.081274	1140 Corona Av N	introduced	0 to 15.24 cm	Ontario	NA	NA	NA	NA	NA	NA	NA	NA	NA	NA	NA	NA	NA	NA	NA	NA	NA
696	Ornamental pear	Pyrus calleryana	Ontario	California	-117.615515	34.081274	1140 Corona Av N	introduced	0 to 15.24 cm	Ontario	NA	NA	NA	NA	NA	NA	NA	NA	NA	NA	NA	NA	NA	NA	NA	NA	NA
697	Ornamental pear	Pyrus calleryana	Ontario	California	-117.615515	34.081274	1140 Corona Av N	introduced	0 to 15.24 cm	Ontario	NA	NA	NA	NA	NA	NA	NA	NA	NA	NA	NA	NA	NA	NA	NA	NA	NA
698	Tulip tree	Liriodendron tulipifera	Ontario	California	-117.6292783	34.0798071	1750 Princeton St E	introduced	0 to 15.24 cm	Ontario	NA	NA	NA	NA	NA	NA	NA	NA	NA	NA	NA	NA	NA	NA	NA	NA	NA
699	Crape myrtle	Lagerstroemia indica	Ontario	California	-117.6292783	34.0798071	1750 Princeton St E	introduced	0 to 15.24 cm	Ontario	NA	NA	NA	NA	NA	NA	NA	NA	NA	NA	NA	NA	NA	NA	NA	NA	NA
700	Crape myrtle	Lagerstroemia indica	Ontario	California	-117.6292783	34.0798071	1750 Princeton St E	introduced	0 to 15.24 cm	Ontario	NA	NA	NA	NA	NA	NA	NA	NA	NA	NA	NA	NA	NA	NA	NA	NA	NA
701	Tulip tree	Liriodendron tulipifera	Ontario	California	-117.6292783	34.0798071	1750 Princeton St E	introduced	0 to 15.24 cm	Ontario	NA	NA	NA	NA	NA	NA	NA	NA	NA	NA	NA	NA	NA	NA	NA	NA	NA
709	Crape myrtle	Lagerstroemia indica	Ontario	California	-117.6292783	34.0798071	1780 Princeton St E	introduced	0 to 15.24 cm	Ontario	NA	NA	NA	NA	NA	NA	NA	NA	NA	NA	NA	NA	NA	NA	NA	NA	NA
710	African sumac	Rhus lancea	Ontario	California	-117.6292783	34.0798071	1804 Princeton St E	no_info	15.24 to 30.48 cm	Ontario	NA	NA	NA	NA	NA	NA	NA	NA	NA	NA	NA	NA	NA	NA	NA	NA	NA
711	African sumac	Rhus lancea	Ontario	California	-117.6292783	34.0798071	1804 Princeton St E	no_info	30.48 to 45.72 cm	Ontario	NA	NA	NA	NA	NA	NA	NA	NA	NA	NA	NA	NA	NA	NA	NA	NA	NA
716	Evergreen pear	Pyrus kawakamii	Ontario	California	-117.6292783	34.0798071	1828 Princeton St E	no_info	15.24 to 30.48 cm	Ontario	NA	NA	NA	NA	NA	NA	NA	NA	NA	NA	NA	NA	NA	NA	NA	NA	NA
717	Evergreen pear	Pyrus kawakamii	Ontario	California	-117.6292783	34.0798071	1834 Princeton St E	no_info	15.24 to 30.48 cm	Ontario	NA	NA	NA	NA	NA	NA	NA	NA	NA	NA	NA	NA	NA	NA	NA	NA	NA
718	Golden trumpet tree	Tabebuia chrysotricha	Ontario	California	-117.6292783	34.0798071	1834 Princeton St E	no_info	0 to 15.24 cm	Ontario	NA	NA	NA	NA	NA	NA	NA	NA	NA	NA	NA	NA	NA	NA	NA	NA	NA
719	Gold medallion tree	Cassia leptophylla	Ontario	California	-117.6292783	34.0798071	1833 Princeton St E	introduced	0 to 15.24 cm	Ontario	NA	NA	NA	NA	NA	NA	NA	NA	NA	NA	NA	NA	NA	NA	NA	NA	NA
720	Evergreen pear	Pyrus kawakamii	Ontario	California	-117.6292783	34.0798071	1833 Princeton St E	no_info	15.24 to 30.48 cm	Ontario	NA	NA	NA	NA	NA	NA	NA	NA	NA	NA	NA	NA	NA	NA	NA	NA	NA
721	Evergreen pear	Pyrus kawakamii	Ontario	California	-117.6292783	34.0798071	1827 Princeton St E	no_info	15.24 to 30.48 cm	Ontario	NA	NA	NA	NA	NA	NA	NA	NA	NA	NA	NA	NA	NA	NA	NA	NA	NA
722	Leaf plum purple	Prunus cerasifera	Ontario	California	-117.6292783	34.0798071	1821 Princeton St E	introduced	0 to 15.24 cm	Ontario	NA	NA	NA	NA	NA	NA	NA	NA	NA	NA	NA	NA	NA	NA	NA	NA	NA
723	American sweetgum	Liquidambar styraciflua	Ontario	California	-117.6292783	34.0798071	1821 Princeton St E	introduced	30.48 to 45.72 cm	Ontario	NA	NA	NA	NA	NA	NA	NA	NA	NA	NA	NA	NA	NA	NA	NA	NA	NA
730	Crape myrtle	Lagerstroemia indica	Ontario	California	-117.6292783	34.0798071	1773 Princeton St E	introduced	0 to 15.24 cm	Ontario	NA	NA	NA	NA	NA	NA	NA	NA	NA	NA	NA	NA	NA	NA	NA	NA	NA
731	Queen palm	Syagrus romanzoffiana	Ontario	California	-117.6292783	34.0798071	1773 Princeton St E	introduced	0 to 15.24 cm	Ontario	NA	NA	NA	NA	NA	NA	NA	NA	NA	NA	NA	NA	NA	NA	NA	NA	NA
732	Mexican fan palm	Washingtonia robusta	Ontario	California	-117.6292783	34.0798071	1773 Princeton St E	introduced	30.48 to 45.72 cm	Ontario	NA	NA	NA	NA	NA	NA	NA	NA	NA	NA	NA	NA	NA	NA	NA	NA	NA
734	Crape myrtle	Lagerstroemia indica	Ontario	California	-117.6292783	34.0798071	1761 Princeton St E	introduced	0 to 15.24 cm	Ontario	NA	NA	NA	NA	NA	NA	NA	NA	NA	NA	NA	NA	NA	NA	NA	NA	NA
735	Crape myrtle	Lagerstroemia indica	Ontario	California	-117.6292783	34.0798071	1761 Princeton St E	introduced	0 to 15.24 cm	Ontario	NA	NA	NA	NA	NA	NA	NA	NA	NA	NA	NA	NA	NA	NA	NA	NA	NA
737	Crape myrtle	Lagerstroemia indica	Ontario	California	-117.6292783	34.0798071	1749 Princeton St E	introduced	0 to 15.24 cm	Ontario	NA	NA	NA	NA	NA	NA	NA	NA	NA	NA	NA	NA	NA	NA	NA	NA	NA
739	Crape myrtle	Lagerstroemia indica	Ontario	California	-117.615393	34.080729	1750 Yale St E	introduced	0 to 15.24 cm	Ontario	NA	NA	NA	NA	NA	NA	NA	NA	NA	NA	NA	NA	NA	NA	NA	NA	NA
741	Shamel ash	Fraxinus uhdei	Ontario	California	-117.615239	34.080728	1762 Yale St E	introduced	30.48 to 45.72 cm	Ontario	NA	NA	NA	NA	NA	NA	NA	NA	NA	NA	NA	NA	NA	NA	NA	NA	NA
742	Japanese black pine	Pinus thunbergiana	Ontario	California	-117.615239	34.080728	1762 Yale St E	no_info	0 to 15.24 cm	Ontario	NA	NA	NA	NA	NA	NA	NA	NA	NA	NA	NA	NA	NA	NA	NA	NA	NA
743	Carolina laurel cherry	Prunus caroliniana	Ontario	California	-117.615239	34.080728	1762 Yale St E	introduced	0 to 15.24 cm	Ontario	NA	NA	NA	NA	NA	NA	NA	NA	NA	NA	NA	NA	NA	NA	NA	NA	NA
744	Golden trumpet tree	Tabebuia chrysotricha	Ontario	California	-117.615161	34.080727	1768 Yale St E	no_info	0 to 15.24 cm	Ontario	NA	NA	NA	NA	NA	NA	NA	NA	NA	NA	NA	NA	NA	NA	NA	NA	NA
745	Silk tree	Albizia julibrissin	Ontario	California	-117.615	34.080727	1774 Yale St E	introduced	15.24 to 30.48 cm	Ontario	NA	NA	NA	NA	NA	NA	NA	NA	NA	NA	NA	NA	NA	NA	NA	NA	NA
746	Silk tree	Albizia julibrissin	Ontario	California	-117.615	34.080727	1774 Yale St E	introduced	30.48 to 45.72 cm	Ontario	NA	NA	NA	NA	NA	NA	NA	NA	NA	NA	NA	NA	NA	NA	NA	NA	NA
747	Carrotwood	Cupaniopsis anacardioides	Ontario	California	-117.614923	34.080726	1780 Yale St E	introduced	15.24 to 30.48 cm	Ontario	NA	NA	NA	NA	NA	NA	NA	NA	NA	NA	NA	NA	NA	NA	NA	NA	NA
748	Carrotwood	Cupaniopsis anacardioides	Ontario	California	-117.614923	34.080726	1780 Yale St E	introduced	15.24 to 30.48 cm	Ontario	NA	NA	NA	NA	NA	NA	NA	NA	NA	NA	NA	NA	NA	NA	NA	NA	NA
749	King palm	Archontophoenix cunninghamiana	Ontario	California	-117.614614	34.080725	1804 Yale St E	introduced	0 to 15.24 cm	Ontario	NA	NA	NA	NA	NA	NA	NA	NA	NA	NA	NA	NA	NA	NA	NA	NA	NA
750	King palm	Archontophoenix cunninghamiana	Ontario	California	-117.614614	34.080725	1804 Yale St E	introduced	0 to 15.24 cm	Ontario	NA	NA	NA	NA	NA	NA	NA	NA	NA	NA	NA	NA	NA	NA	NA	NA	NA
751	Lemon bottlebrush	Callistemon citrinus	Ontario	California	-117.614537	34.080724	1810 Yale St E	no_info	0 to 15.24 cm	Ontario	NA	NA	NA	NA	NA	NA	NA	NA	NA	NA	NA	NA	NA	NA	NA	NA	NA
752	Lemon bottlebrush	Callistemon citrinus	Ontario	California	-117.614537	34.080724	1810 Yale St E	no_info	0 to 15.24 cm	Ontario	NA	NA	NA	NA	NA	NA	NA	NA	NA	NA	NA	NA	NA	NA	NA	NA	NA
754	Crape myrtle	Lagerstroemia indica	Ontario	California	-117.614382	34.080723	1822 Yale St E	introduced	0 to 15.24 cm	Ontario	NA	NA	NA	NA	NA	NA	NA	NA	NA	NA	NA	NA	NA	NA	NA	NA	NA
755	Crape myrtle	Lagerstroemia indica	Ontario	California	-117.614382	34.080723	1822 Yale St E	introduced	0 to 15.24 cm	Ontario	NA	NA	NA	NA	NA	NA	NA	NA	NA	NA	NA	NA	NA	NA	NA	NA	NA
756	Crape myrtle	Lagerstroemia indica	Ontario	California	-117.614305	34.080723	1828 Yale St E	introduced	0 to 15.24 cm	Ontario	NA	NA	NA	NA	NA	NA	NA	NA	NA	NA	NA	NA	NA	NA	NA	NA	NA
758	Silver dollar gum	Eucalyptus polyanthemos	Ontario	California	-117.614253	34.080873	1833 Yale St E	introduced	60.96 to 76.2 cm	Ontario	NA	NA	NA	NA	NA	NA	NA	NA	NA	NA	NA	NA	NA	NA	NA	NA	NA
759	American sweetgum	Liquidambar styraciflua	Ontario	California	-117.614253	34.080873	1833 Yale St E	introduced	45.72 to 60.96 cm	Ontario	NA	NA	NA	NA	NA	NA	NA	NA	NA	NA	NA	NA	NA	NA	NA	NA	NA
760	American sweetgum	Liquidambar styraciflua	Ontario	California	-117.61433	34.080873	1827 Yale St E	introduced	30.48 to 45.72 cm	Ontario	NA	NA	NA	NA	NA	NA	NA	NA	NA	NA	NA	NA	NA	NA	NA	NA	NA
761	Golden trumpet tree	Tabebuia chrysotricha	Ontario	California	-117.614407	34.080873	1821 Yale St E	no_info	0 to 15.24 cm	Ontario	NA	NA	NA	NA	NA	NA	NA	NA	NA	NA	NA	NA	NA	NA	NA	NA	NA
762	Golden trumpet tree	Tabebuia chrysotricha	Ontario	California	-117.614407	34.080873	1821 Yale St E	no_info	0 to 15.24 cm	Ontario	NA	NA	NA	NA	NA	NA	NA	NA	NA	NA	NA	NA	NA	NA	NA	NA	NA
763	Siberian elm	Ulmus pumila	Ontario	California	-117.614484	34.080874	1815 Yale St E	introduced	30.48 to 45.72 cm	Ontario	NA	NA	NA	NA	NA	NA	NA	NA	NA	NA	NA	NA	NA	NA	NA	NA	NA
764	Siberian elm	Ulmus pumila	Ontario	California	-117.614484	34.080874	1815 Yale St E	introduced	45.72 to 60.96 cm	Ontario	NA	NA	NA	NA	NA	NA	NA	NA	NA	NA	NA	NA	NA	NA	NA	NA	NA
765	Golden trumpet tree	Tabebuia chrysotricha	Ontario	California	-117.614561	34.080874	1809 Yale St E	no_info	0 to 15.24 cm	Ontario	NA	NA	NA	NA	NA	NA	NA	NA	NA	NA	NA	NA	NA	NA	NA	NA	NA
767	Golden trumpet tree	Tabebuia chrysotricha	Ontario	California	-117.614639	34.080875	1803 Yale St E	no_info	0 to 15.24 cm	Ontario	NA	NA	NA	NA	NA	NA	NA	NA	NA	NA	NA	NA	NA	NA	NA	NA	NA
774	American sweetgum	Liquidambar styraciflua	Ontario	California	-117.61534	34.080879	1755 Yale St E	introduced	30.48 to 45.72 cm	Ontario	NA	NA	NA	NA	NA	NA	NA	NA	NA	NA	NA	NA	NA	NA	NA	NA	NA
775	American sweetgum	Liquidambar styraciflua	Ontario	California	-117.615418	34.080879	1749 Yale St E	introduced	30.48 to 45.72 cm	Ontario	NA	NA	NA	NA	NA	NA	NA	NA	NA	NA	NA	NA	NA	NA	NA	NA	NA
779	Chitalpa	Chitalpa tashkentensis	Ontario	California	-117.614874	34.081586	1750 Fifth St E	no_info	0 to 15.24 cm	Ontario	NA	NA	NA	NA	NA	NA	NA	NA	NA	NA	NA	NA	NA	NA	NA	NA	NA
780	Chitalpa	Chitalpa tashkentensis	Ontario	California	-117.614874	34.081586	1750 Fifth St E	no_info	0 to 15.24 cm	Ontario	NA	NA	NA	NA	NA	NA	NA	NA	NA	NA	NA	NA	NA	NA	NA	NA	NA
781	Chitalpa	Chitalpa tashkentensis	Ontario	California	-117.614874	34.081586	1750 Fifth St E	no_info	0 to 15.24 cm	Ontario	NA	NA	NA	NA	NA	NA	NA	NA	NA	NA	NA	NA	NA	NA	NA	NA	NA
782	Chitalpa	Chitalpa tashkentensis	Ontario	California	-117.614874	34.081586	1750 Fifth St E	no_info	0 to 15.24 cm	Ontario	NA	NA	NA	NA	NA	NA	NA	NA	NA	NA	NA	NA	NA	NA	NA	NA	NA
784	Tree of heaven	Ailanthus altissima	Ontario	California	-117.615595	34.080863	1255 Corona Av N	introduced	30.48 to 45.72 cm	Ontario	NA	NA	NA	NA	NA	NA	NA	NA	NA	NA	NA	NA	NA	NA	NA	NA	NA
786	Goldenrain tree	Koelreuteria paniculata	Ontario	California	-117.616712	34.081201	1718 Fifth St E	introduced	0 to 15.24 cm	Ontario	NA	NA	NA	NA	NA	NA	NA	NA	NA	NA	NA	NA	NA	NA	NA	NA	NA
787	Silver maple	Acer saccharinum	Ontario	California	-117.616712	34.081201	1718 Fifth St E	introduced	45.72 to 60.96 cm	Ontario	NA	NA	NA	NA	NA	NA	NA	NA	NA	NA	NA	NA	NA	NA	NA	NA	NA
789	Ornamental pear	Pyrus calleryana	Ontario	California	-117.617005	34.081201	1706 Fifth St E	introduced	0 to 15.24 cm	Ontario	NA	NA	NA	NA	NA	NA	NA	NA	NA	NA	NA	NA	NA	NA	NA	NA	NA
790	Ornamental pear	Pyrus calleryana	Ontario	California	-117.617005	34.081201	1706 Fifth St E	introduced	0 to 15.24 cm	Ontario	NA	NA	NA	NA	NA	NA	NA	NA	NA	NA	NA	NA	NA	NA	NA	NA	NA
792	Modesto ash	Fraxinus velutina	Ontario	California	-117.617299	34.081202	1694 Fifth St E	naturally_occurring	45.72 to 60.96 cm	Ontario	NA	NA	NA	NA	NA	NA	NA	NA	NA	NA	NA	NA	NA	NA	NA	NA	NA
793	Ornamental pear	Pyrus calleryana	Ontario	California	-117.617446	34.081203	1688 Fifth St E	introduced	0 to 15.24 cm	Ontario	NA	NA	NA	NA	NA	NA	NA	NA	NA	NA	NA	NA	NA	NA	NA	NA	NA
794	Ornamental pear	Pyrus calleryana	Ontario	California	-117.617592	34.081203	1682 Fifth St E	introduced	0 to 15.24 cm	Ontario	NA	NA	NA	NA	NA	NA	NA	NA	NA	NA	NA	NA	NA	NA	NA	NA	NA
795	Ornamental pear	Pyrus calleryana	Ontario	California	-117.617739	34.081204	1676 Fifth St E	introduced	0 to 15.24 cm	Ontario	NA	NA	NA	NA	NA	NA	NA	NA	NA	NA	NA	NA	NA	NA	NA	NA	NA
796	Ornamental pear	Pyrus calleryana	Ontario	California	-117.617739	34.081204	1676 Fifth St E	introduced	0 to 15.24 cm	Ontario	NA	NA	NA	NA	NA	NA	NA	NA	NA	NA	NA	NA	NA	NA	NA	NA	NA
797	Chitalpa	Chitalpa tashkentensis	Ontario	California	-117.617886	34.081204	1670 Fifth St E	no_info	0 to 15.24 cm	Ontario	NA	NA	NA	NA	NA	NA	NA	NA	NA	NA	NA	NA	NA	NA	NA	NA	NA
798	Chitalpa	Chitalpa tashkentensis	Ontario	California	-117.617886	34.081204	1670 Fifth St E	no_info	0 to 15.24 cm	Ontario	NA	NA	NA	NA	NA	NA	NA	NA	NA	NA	NA	NA	NA	NA	NA	NA	NA
799	Chitalpa	Chitalpa tashkentensis	Ontario	California	-117.618033	34.081204	1664 Fifth St E	no_info	0 to 15.24 cm	Ontario	NA	NA	NA	NA	NA	NA	NA	NA	NA	NA	NA	NA	NA	NA	NA	NA	NA
800	Queen palm	Syagrus romanzoffiana	Ontario	California	-117.618033	34.081204	1664 Fifth St E	introduced	0 to 15.24 cm	Ontario	NA	NA	NA	NA	NA	NA	NA	NA	NA	NA	NA	NA	NA	NA	NA	NA	NA
801	Queen palm	Syagrus romanzoffiana	Ontario	California	-117.618033	34.081204	1664 Fifth St E	introduced	0 to 15.24 cm	Ontario	NA	NA	NA	NA	NA	NA	NA	NA	NA	NA	NA	NA	NA	NA	NA	NA	NA
803	Ornamental pear	Pyrus calleryana	Ontario	California	-117.618179	34.081205	1658 Fifth St E	introduced	0 to 15.24 cm	Ontario	NA	NA	NA	NA	NA	NA	NA	NA	NA	NA	NA	NA	NA	NA	NA	NA	NA
808	Ornamental pear	Pyrus calleryana	Ontario	California	-117.6110178	34.0667082	1221 Vineyard Av N	introduced	0 to 15.24 cm	Ontario	NA	NA	NA	NA	NA	NA	NA	NA	NA	NA	NA	NA	NA	NA	NA	NA	NA
809	Ornamental pear	Pyrus calleryana	Ontario	California	-117.6110178	34.0667082	1221 Vineyard Av N	introduced	0 to 15.24 cm	Ontario	NA	NA	NA	NA	NA	NA	NA	NA	NA	NA	NA	NA	NA	NA	NA	NA	NA
810	Ornamental pear	Pyrus calleryana	Ontario	California	-117.6110178	34.0667082	1221 Vineyard Av N	introduced	0 to 15.24 cm	Ontario	NA	NA	NA	NA	NA	NA	NA	NA	NA	NA	NA	NA	NA	NA	NA	NA	NA
811	Brisbane box	Tristaniopsis Brongn.	Ontario	California	-117.6110178	34.0667082	1221 Vineyard Av N	no_info	45.72 to 60.96 cm	Ontario	NA	NA	NA	NA	NA	NA	NA	NA	NA	NA	NA	NA	NA	NA	NA	NA	NA
813	Brisbane box	Tristaniopsis Brongn.	Ontario	California	-117.6110178	34.0667082	1221 Vineyard Av N	no_info	45.72 to 60.96 cm	Ontario	NA	NA	NA	NA	NA	NA	NA	NA	NA	NA	NA	NA	NA	NA	NA	NA	NA
814	Ornamental pear	Pyrus calleryana	Ontario	California	-117.6110178	34.0667082	1221 Vineyard Av N	introduced	0 to 15.24 cm	Ontario	NA	NA	NA	NA	NA	NA	NA	NA	NA	NA	NA	NA	NA	NA	NA	NA	NA
815	Ornamental pear	Pyrus calleryana	Ontario	California	-117.6110178	34.0667082	1221 Vineyard Av N	introduced	0 to 15.24 cm	Ontario	NA	NA	NA	NA	NA	NA	NA	NA	NA	NA	NA	NA	NA	NA	NA	NA	NA
816	Ornamental pear	Pyrus calleryana	Ontario	California	-117.6110178	34.0667082	1221 Vineyard Av N	introduced	0 to 15.24 cm	Ontario	NA	NA	NA	NA	NA	NA	NA	NA	NA	NA	NA	NA	NA	NA	NA	NA	NA
817	Ornamental pear	Pyrus calleryana	Ontario	California	-117.6110178	34.0667082	1221 Vineyard Av N	introduced	0 to 15.24 cm	Ontario	NA	NA	NA	NA	NA	NA	NA	NA	NA	NA	NA	NA	NA	NA	NA	NA	NA
818	Carrotwood	Cupaniopsis anacardioides	Ontario	California	-117.6110178	34.0667082	1151 Vineyard Av N	introduced	30.48 to 45.72 cm	Ontario	NA	NA	NA	NA	NA	NA	NA	NA	NA	NA	NA	NA	NA	NA	NA	NA	NA
819	Carrotwood	Cupaniopsis anacardioides	Ontario	California	-117.6110178	34.0667082	1151 Vineyard Av N	introduced	15.24 to 30.48 cm	Ontario	NA	NA	NA	NA	NA	NA	NA	NA	NA	NA	NA	NA	NA	NA	NA	NA	NA
820	Carrotwood	Cupaniopsis anacardioides	Ontario	California	-117.6110178	34.0667082	1151 Vineyard Av N	introduced	15.24 to 30.48 cm	Ontario	NA	NA	NA	NA	NA	NA	NA	NA	NA	NA	NA	NA	NA	NA	NA	NA	NA
821	Carrotwood	Cupaniopsis anacardioides	Ontario	California	-117.6110178	34.0667082	1151 Vineyard Av N	introduced	15.24 to 30.48 cm	Ontario	NA	NA	NA	NA	NA	NA	NA	NA	NA	NA	NA	NA	NA	NA	NA	NA	NA
822	Carrotwood	Cupaniopsis anacardioides	Ontario	California	-117.6110178	34.0667082	1151 Vineyard Av N	introduced	15.24 to 30.48 cm	Ontario	NA	NA	NA	NA	NA	NA	NA	NA	NA	NA	NA	NA	NA	NA	NA	NA	NA
824	Carrotwood	Cupaniopsis anacardioides	Ontario	California	-117.6110178	34.0667082	1151 Vineyard Av N	introduced	30.48 to 45.72 cm	Ontario	NA	NA	NA	NA	NA	NA	NA	NA	NA	NA	NA	NA	NA	NA	NA	NA	NA
825	London plane	Platanus acerifolia	Ontario	California	-117.6110178	34.0667082	1100 Vineyard Av N	introduced	30.48 to 45.72 cm	Ontario	NA	NA	NA	NA	NA	NA	NA	NA	NA	NA	NA	NA	NA	NA	NA	NA	NA
826	London plane	Platanus acerifolia	Ontario	California	-117.6110178	34.0667082	1100 Vineyard Av N	introduced	45.72 to 60.96 cm	Ontario	NA	NA	NA	NA	NA	NA	NA	NA	NA	NA	NA	NA	NA	NA	NA	NA	NA
827	London plane	Platanus acerifolia	Ontario	California	-117.6110178	34.0667082	1100 Vineyard Av N	introduced	45.72 to 60.96 cm	Ontario	NA	NA	NA	NA	NA	NA	NA	NA	NA	NA	NA	NA	NA	NA	NA	NA	NA
828	London plane	Platanus acerifolia	Ontario	California	-117.6110178	34.0667082	1100 Vineyard Av N	introduced	45.72 to 60.96 cm	Ontario	NA	NA	NA	NA	NA	NA	NA	NA	NA	NA	NA	NA	NA	NA	NA	NA	NA
829	London plane	Platanus acerifolia	Ontario	California	-117.6110178	34.0667082	1100 Vineyard Av N	introduced	45.72 to 60.96 cm	Ontario	NA	NA	NA	NA	NA	NA	NA	NA	NA	NA	NA	NA	NA	NA	NA	NA	NA
830	London plane	Platanus acerifolia	Ontario	California	-117.6110178	34.0667082	1100 Vineyard Av N	introduced	30.48 to 45.72 cm	Ontario	NA	NA	NA	NA	NA	NA	NA	NA	NA	NA	NA	NA	NA	NA	NA	NA	NA
831	London plane	Platanus acerifolia	Ontario	California	-117.6110178	34.0667082	1100 Vineyard Av N	introduced	30.48 to 45.72 cm	Ontario	NA	NA	NA	NA	NA	NA	NA	NA	NA	NA	NA	NA	NA	NA	NA	NA	NA
832	Brisbane box	Tristaniopsis Brongn.	Ontario	California	-117.611061	34.078974	1900 Harvard Privado E	no_info	0 to 15.24 cm	Ontario	NA	NA	NA	NA	NA	NA	NA	NA	NA	NA	NA	NA	NA	NA	NA	NA	NA
833	Brisbane box	Tristaniopsis Brongn.	Ontario	California	-117.611015	34.079048	1905 Harvard Privado E	no_info	0 to 15.24 cm	Ontario	NA	NA	NA	NA	NA	NA	NA	NA	NA	NA	NA	NA	NA	NA	NA	NA	NA
834	Brisbane box	Tristaniopsis Brongn.	Ontario	California	-117.611015	34.079048	1905 Harvard Privado E	no_info	0 to 15.24 cm	Ontario	NA	NA	NA	NA	NA	NA	NA	NA	NA	NA	NA	NA	NA	NA	NA	NA	NA
835	Brisbane box	Tristaniopsis Brongn.	Ontario	California	-117.611015	34.079048	1905 Harvard Privado E	no_info	0 to 15.24 cm	Ontario	NA	NA	NA	NA	NA	NA	NA	NA	NA	NA	NA	NA	NA	NA	NA	NA	NA
837	Brisbane box	Tristaniopsis Brongn.	Ontario	California	-117.6110178	34.0667082	1200 Vineyard Av N	no_info	15.24 to 30.48 cm	Ontario	NA	NA	NA	NA	NA	NA	NA	NA	NA	NA	NA	NA	NA	NA	NA	NA	NA
838	Brisbane box	Tristaniopsis Brongn.	Ontario	California	-117.6110178	34.0667082	1200 Vineyard Av N	no_info	15.24 to 30.48 cm	Ontario	NA	NA	NA	NA	NA	NA	NA	NA	NA	NA	NA	NA	NA	NA	NA	NA	NA
839	Brisbane box	Tristaniopsis Brongn.	Ontario	California	-117.6110178	34.0667082	1200 Vineyard Av N	no_info	15.24 to 30.48 cm	Ontario	NA	NA	NA	NA	NA	NA	NA	NA	NA	NA	NA	NA	NA	NA	NA	NA	NA
840	Brisbane box	Tristaniopsis Brongn.	Ontario	California	-117.6110178	34.0667082	1200 Vineyard Av N	no_info	15.24 to 30.48 cm	Ontario	NA	NA	NA	NA	NA	NA	NA	NA	NA	NA	NA	NA	NA	NA	NA	NA	NA
841	Brisbane box	Tristaniopsis Brongn.	Ontario	California	-117.6110178	34.0667082	1200 Vineyard Av N	no_info	15.24 to 30.48 cm	Ontario	NA	NA	NA	NA	NA	NA	NA	NA	NA	NA	NA	NA	NA	NA	NA	NA	NA
842	Brisbane box	Tristaniopsis Brongn.	Ontario	California	-117.6110178	34.0667082	1230 Vineyard Av N	no_info	30.48 to 45.72 cm	Ontario	NA	NA	NA	NA	NA	NA	NA	NA	NA	NA	NA	NA	NA	NA	NA	NA	NA
845	Brisbane box	Tristaniopsis Brongn.	Ontario	California	-117.6110178	34.0667082	1230 Vineyard Av N	no_info	30.48 to 45.72 cm	Ontario	NA	NA	NA	NA	NA	NA	NA	NA	NA	NA	NA	NA	NA	NA	NA	NA	NA
846	Brisbane box	Tristaniopsis Brongn.	Ontario	California	-117.6110178	34.0667082	1230 Vineyard Av N	no_info	15.24 to 30.48 cm	Ontario	NA	NA	NA	NA	NA	NA	NA	NA	NA	NA	NA	NA	NA	NA	NA	NA	NA
847	Brisbane box	Tristaniopsis Brongn.	Ontario	California	-117.6110178	34.0667082	1230 Vineyard Av N	no_info	15.24 to 30.48 cm	Ontario	NA	NA	NA	NA	NA	NA	NA	NA	NA	NA	NA	NA	NA	NA	NA	NA	NA
854	Glossy privet	Ligustrum lucidum	Ontario	California	-117.613078	34.081582	1834 Fifth St E	introduced	15.24 to 30.48 cm	Ontario	NA	NA	NA	NA	NA	NA	NA	NA	NA	NA	NA	NA	NA	NA	NA	NA	NA
855	Glossy privet	Ligustrum lucidum	Ontario	California	-117.61336	34.081659	1828 Fifth St E	introduced	15.24 to 30.48 cm	Ontario	NA	NA	NA	NA	NA	NA	NA	NA	NA	NA	NA	NA	NA	NA	NA	NA	NA
856	Glossy privet	Ligustrum lucidum	Ontario	California	-117.613503	34.081584	1820 Fifth St E	introduced	0 to 15.24 cm	Ontario	NA	NA	NA	NA	NA	NA	NA	NA	NA	NA	NA	NA	NA	NA	NA	NA	NA
857	Glossy privet	Ligustrum lucidum	Ontario	California	-117.613721	34.081584	1814 Fifth St E	introduced	0 to 15.24 cm	Ontario	NA	NA	NA	NA	NA	NA	NA	NA	NA	NA	NA	NA	NA	NA	NA	NA	NA
858	Glossy privet	Ligustrum lucidum	Ontario	California	-117.613863	34.081584	1806 Fifth St E	introduced	0 to 15.24 cm	Ontario	NA	NA	NA	NA	NA	NA	NA	NA	NA	NA	NA	NA	NA	NA	NA	NA	NA
860	Glossy privet	Ligustrum lucidum	Ontario	California	-117.614519	34.081584	1770 Fifth St E	introduced	15.24 to 30.48 cm	Ontario	NA	NA	NA	NA	NA	NA	NA	NA	NA	NA	NA	NA	NA	NA	NA	NA	NA
861	Glossy privet	Ligustrum lucidum	Ontario	California	-117.614617	34.081585	1762 Fifth St E	introduced	15.24 to 30.48 cm	Ontario	NA	NA	NA	NA	NA	NA	NA	NA	NA	NA	NA	NA	NA	NA	NA	NA	NA
862	Crape myrtle	Lagerstroemia indica	Ontario	California	-117.614801	34.081585	1756 Fifth St E	introduced	0 to 15.24 cm	Ontario	NA	NA	NA	NA	NA	NA	NA	NA	NA	NA	NA	NA	NA	NA	NA	NA	NA
863	Crape myrtle	Lagerstroemia indica	Ontario	California	-117.614801	34.081585	1756 Fifth St E	introduced	0 to 15.24 cm	Ontario	NA	NA	NA	NA	NA	NA	NA	NA	NA	NA	NA	NA	NA	NA	NA	NA	NA
864	Glossy privet	Ligustrum lucidum	Ontario	California	-117.614874	34.081586	1750 Fifth St E	introduced	15.24 to 30.48 cm	Ontario	NA	NA	NA	NA	NA	NA	NA	NA	NA	NA	NA	NA	NA	NA	NA	NA	NA
865	Brisbane box	Tristaniopsis Brongn.	Ontario	California	-117.615595	34.081731	1328 Corona Av N	no_info	15.24 to 30.48 cm	Ontario	NA	NA	NA	NA	NA	NA	NA	NA	NA	NA	NA	NA	NA	NA	NA	NA	NA
867	Brisbane box	Tristaniopsis Brongn.	Ontario	California	-117.615525	34.0822	1340 Corona Av N	no_info	30.48 to 45.72 cm	Ontario	NA	NA	NA	NA	NA	NA	NA	NA	NA	NA	NA	NA	NA	NA	NA	NA	NA
868	Brisbane box	Tristaniopsis Brongn.	Ontario	California	-117.615599	34.082132	1346 Corona Av N	no_info	15.24 to 30.48 cm	Ontario	NA	NA	NA	NA	NA	NA	NA	NA	NA	NA	NA	NA	NA	NA	NA	NA	NA
869	Brisbane box	Tristaniopsis Brongn.	Ontario	California	-117.6156	34.082219	1352 Corona Av N	no_info	15.24 to 30.48 cm	Ontario	NA	NA	NA	NA	NA	NA	NA	NA	NA	NA	NA	NA	NA	NA	NA	NA	NA
870	Chitalpa	Chitalpa tashkentensis	Ontario	California	-117.615463	34.082921	1358 Corona Av N	no_info	0 to 15.24 cm	Ontario	NA	NA	NA	NA	NA	NA	NA	NA	NA	NA	NA	NA	NA	NA	NA	NA	NA
871	Tulip tree	Liriodendron tulipifera	Ontario	California	-117.615546	34.083159	1364 Corona Av N	introduced	0 to 15.24 cm	Ontario	NA	NA	NA	NA	NA	NA	NA	NA	NA	NA	NA	NA	NA	NA	NA	NA	NA
872	Crape myrtle	Lagerstroemia indica	Ontario	California	-117.615032	34.083408	1746 Hawthorne St E	introduced	0 to 15.24 cm	Ontario	NA	NA	NA	NA	NA	NA	NA	NA	NA	NA	NA	NA	NA	NA	NA	NA	NA
873	Queen palm	Syagrus romanzoffiana	Ontario	California	-117.614956	34.083484	1752 Hawthorne St E	introduced	0 to 15.24 cm	Ontario	NA	NA	NA	NA	NA	NA	NA	NA	NA	NA	NA	NA	NA	NA	NA	NA	NA
874	Queen palm	Syagrus romanzoffiana	Ontario	California	-117.614956	34.083484	1752 Hawthorne St E	introduced	0 to 15.24 cm	Ontario	NA	NA	NA	NA	NA	NA	NA	NA	NA	NA	NA	NA	NA	NA	NA	NA	NA
875	Lemon	Citrus limon	Ontario	California	-117.614827	34.083408	1758 Hawthorne St E	introduced	0 to 15.24 cm	Ontario	NA	NA	NA	NA	NA	NA	NA	NA	NA	NA	NA	NA	NA	NA	NA	NA	NA
876	Crape myrtle	Lagerstroemia indica	Ontario	California	-117.614661	34.083407	1764 Hawthorne St E	introduced	0 to 15.24 cm	Ontario	NA	NA	NA	NA	NA	NA	NA	NA	NA	NA	NA	NA	NA	NA	NA	NA	NA
877	Crape myrtle	Lagerstroemia indica	Ontario	California	-117.61442	34.083481	1770 Hawthorne St E	introduced	0 to 15.24 cm	Ontario	NA	NA	NA	NA	NA	NA	NA	NA	NA	NA	NA	NA	NA	NA	NA	NA	NA
878	Crape myrtle	Lagerstroemia indica	Ontario	California	-117.614375	34.083405	1776 Hawthorne St E	introduced	0 to 15.24 cm	Ontario	NA	NA	NA	NA	NA	NA	NA	NA	NA	NA	NA	NA	NA	NA	NA	NA	NA
879	Crape myrtle	Lagerstroemia indica	Ontario	California	-117.613999	34.083478	1802 Hawthorne St E	introduced	0 to 15.24 cm	Ontario	NA	NA	NA	NA	NA	NA	NA	NA	NA	NA	NA	NA	NA	NA	NA	NA	NA
885	Crape myrtle	Lagerstroemia indica	Ontario	California	-117.612624	34.083398	1846 Hawthorne St E	introduced	0 to 15.24 cm	Ontario	NA	NA	NA	NA	NA	NA	NA	NA	NA	NA	NA	NA	NA	NA	NA	NA	NA
886	Crape myrtle	Lagerstroemia indica	Ontario	California	-117.612519	34.083399	1850 Hawthorne St E	introduced	15.24 to 30.48 cm	Ontario	NA	NA	NA	NA	NA	NA	NA	NA	NA	NA	NA	NA	NA	NA	NA	NA	NA
887	Crape myrtle	Lagerstroemia indica	Ontario	California	-117.612292	34.083475	1856 Hawthorne St E	introduced	0 to 15.24 cm	Ontario	NA	NA	NA	NA	NA	NA	NA	NA	NA	NA	NA	NA	NA	NA	NA	NA	NA
889	Queen palm	Syagrus romanzoffiana	Ontario	California	-117.61175	34.083685	1418 San Diego Pl N	introduced	15.24 to 30.48 cm	Ontario	NA	NA	NA	NA	NA	NA	NA	NA	NA	NA	NA	NA	NA	NA	NA	NA	NA
890	Queen palm	Syagrus romanzoffiana	Ontario	California	-117.61175	34.083685	1418 San Diego Pl N	introduced	15.24 to 30.48 cm	Ontario	NA	NA	NA	NA	NA	NA	NA	NA	NA	NA	NA	NA	NA	NA	NA	NA	NA
891	Queen palm	Syagrus romanzoffiana	Ontario	California	-117.61175	34.083685	1418 San Diego Pl N	introduced	15.24 to 30.48 cm	Ontario	NA	NA	NA	NA	NA	NA	NA	NA	NA	NA	NA	NA	NA	NA	NA	NA	NA
892	Queen palm	Syagrus romanzoffiana	Ontario	California	-117.61175	34.083685	1418 San Diego Pl N	introduced	15.24 to 30.48 cm	Ontario	NA	NA	NA	NA	NA	NA	NA	NA	NA	NA	NA	NA	NA	NA	NA	NA	NA
893	Japanese black pine	Pinus thunbergiana	Ontario	California	-117.61175	34.083685	1418 San Diego Pl N	no_info	0 to 15.24 cm	Ontario	NA	NA	NA	NA	NA	NA	NA	NA	NA	NA	NA	NA	NA	NA	NA	NA	NA
894	Queen palm	Syagrus romanzoffiana	Ontario	California	-117.61175	34.083685	1418 San Diego Pl N	introduced	15.24 to 30.48 cm	Ontario	NA	NA	NA	NA	NA	NA	NA	NA	NA	NA	NA	NA	NA	NA	NA	NA	NA
895	Queen palm	Syagrus romanzoffiana	Ontario	California	-117.61175	34.083685	1418 San Diego Pl N	introduced	15.24 to 30.48 cm	Ontario	NA	NA	NA	NA	NA	NA	NA	NA	NA	NA	NA	NA	NA	NA	NA	NA	NA
896	Mexican fan palm	Washingtonia robusta	Ontario	California	-117.611755	34.083801	1428 San Diego Pl N	introduced	30.48 to 45.72 cm	Ontario	NA	NA	NA	NA	NA	NA	NA	NA	NA	NA	NA	NA	NA	NA	NA	NA	NA
897	Mexican fan palm	Washingtonia robusta	Ontario	California	-117.611755	34.083801	1428 San Diego Pl N	introduced	30.48 to 45.72 cm	Ontario	NA	NA	NA	NA	NA	NA	NA	NA	NA	NA	NA	NA	NA	NA	NA	NA	NA
898	Jacaranda	Jacaranda mimosifolia	Ontario	California	-117.611757	34.083869	1434 San Diego Pl N	introduced	15.24 to 30.48 cm	Ontario	NA	NA	NA	NA	NA	NA	NA	NA	NA	NA	NA	NA	NA	NA	NA	NA	NA
900	Queen palm	Syagrus romanzoffiana	Ontario	California	-117.611783	34.084017	1446 San Diego Pl N	introduced	0 to 15.24 cm	Ontario	NA	NA	NA	NA	NA	NA	NA	NA	NA	NA	NA	NA	NA	NA	NA	NA	NA
901	Queen palm	Syagrus romanzoffiana	Ontario	California	-117.611783	34.084017	1446 San Diego Pl N	introduced	0 to 15.24 cm	Ontario	NA	NA	NA	NA	NA	NA	NA	NA	NA	NA	NA	NA	NA	NA	NA	NA	NA
902	Queen palm	Syagrus romanzoffiana	Ontario	California	-117.611783	34.084017	1446 San Diego Pl N	introduced	0 to 15.24 cm	Ontario	NA	NA	NA	NA	NA	NA	NA	NA	NA	NA	NA	NA	NA	NA	NA	NA	NA
903	Queen palm	Syagrus romanzoffiana	Ontario	California	-117.611783	34.084017	1446 San Diego Pl N	introduced	0 to 15.24 cm	Ontario	NA	NA	NA	NA	NA	NA	NA	NA	NA	NA	NA	NA	NA	NA	NA	NA	NA
907	Afghan pine	Pinus eldarica	Ontario	California	-117.611931	34.083989	1447 San Diego Pl N	no_info	0 to 15.24 cm	Ontario	NA	NA	NA	NA	NA	NA	NA	NA	NA	NA	NA	NA	NA	NA	NA	NA	NA
908	Jacaranda	Jacaranda mimosifolia	Ontario	California	-117.611918	34.083921	1441 San Diego Pl N	introduced	45.72 to 60.96 cm	Ontario	NA	NA	NA	NA	NA	NA	NA	NA	NA	NA	NA	NA	NA	NA	NA	NA	NA
910	Jacaranda	Jacaranda mimosifolia	Ontario	California	-117.611905	34.083796	1429 San Diego Pl N	introduced	30.48 to 45.72 cm	Ontario	NA	NA	NA	NA	NA	NA	NA	NA	NA	NA	NA	NA	NA	NA	NA	NA	NA
911	Japanese pagoda tree	Sophora japonica	Ontario	California	-117.6119	34.083682	1419 San Diego Pl N	no_info	0 to 15.24 cm	Ontario	NA	NA	NA	NA	NA	NA	NA	NA	NA	NA	NA	NA	NA	NA	NA	NA	NA
912	Japanese pagoda tree	Sophora japonica	Ontario	California	-117.6119	34.083682	1419 San Diego Pl N	no_info	0 to 15.24 cm	Ontario	NA	NA	NA	NA	NA	NA	NA	NA	NA	NA	NA	NA	NA	NA	NA	NA	NA
913	Japanese pagoda tree	Sophora japonica	Ontario	California	-117.6119	34.083682	1419 San Diego Pl N	no_info	0 to 15.24 cm	Ontario	NA	NA	NA	NA	NA	NA	NA	NA	NA	NA	NA	NA	NA	NA	NA	NA	NA
914	Japanese pagoda tree	Sophora japonica	Ontario	California	-117.6119	34.083682	1419 San Diego Pl N	no_info	0 to 15.24 cm	Ontario	NA	NA	NA	NA	NA	NA	NA	NA	NA	NA	NA	NA	NA	NA	NA	NA	NA
915	Japanese pagoda tree	Sophora japonica	Ontario	California	-117.6119	34.083682	1419 San Diego Pl N	no_info	0 to 15.24 cm	Ontario	NA	NA	NA	NA	NA	NA	NA	NA	NA	NA	NA	NA	NA	NA	NA	NA	NA
916	Japanese pagoda tree	Sophora japonica	Ontario	California	-117.6119	34.083682	1419 San Diego Pl N	no_info	0 to 15.24 cm	Ontario	NA	NA	NA	NA	NA	NA	NA	NA	NA	NA	NA	NA	NA	NA	NA	NA	NA
917	Japanese pagoda tree	Sophora japonica	Ontario	California	-117.6119	34.083682	1419 San Diego Pl N	no_info	0 to 15.24 cm	Ontario	NA	NA	NA	NA	NA	NA	NA	NA	NA	NA	NA	NA	NA	NA	NA	NA	NA
918	Japanese pagoda tree	Sophora japonica	Ontario	California	-117.6119	34.083682	1419 San Diego Pl N	no_info	0 to 15.24 cm	Ontario	NA	NA	NA	NA	NA	NA	NA	NA	NA	NA	NA	NA	NA	NA	NA	NA	NA
919	Crape myrtle	Lagerstroemia indica	Ontario	California	-117.612725	34.083679	1418 Sacramento Pl N	introduced	0 to 15.24 cm	Ontario	NA	NA	NA	NA	NA	NA	NA	NA	NA	NA	NA	NA	NA	NA	NA	NA	NA
920	Crape myrtle	Lagerstroemia indica	Ontario	California	-117.612725	34.083679	1418 Sacramento Pl N	introduced	0 to 15.24 cm	Ontario	NA	NA	NA	NA	NA	NA	NA	NA	NA	NA	NA	NA	NA	NA	NA	NA	NA
921	Queen palm	Syagrus romanzoffiana	Ontario	California	-117.612727	34.083802	1428 Sacramento Pl N	introduced	0 to 15.24 cm	Ontario	NA	NA	NA	NA	NA	NA	NA	NA	NA	NA	NA	NA	NA	NA	NA	NA	NA
922	Queen palm	Syagrus romanzoffiana	Ontario	California	-117.612727	34.083802	1428 Sacramento Pl N	introduced	0 to 15.24 cm	Ontario	NA	NA	NA	NA	NA	NA	NA	NA	NA	NA	NA	NA	NA	NA	NA	NA	NA
923	Queen palm	Syagrus romanzoffiana	Ontario	California	-117.612727	34.083802	1428 Sacramento Pl N	introduced	0 to 15.24 cm	Ontario	NA	NA	NA	NA	NA	NA	NA	NA	NA	NA	NA	NA	NA	NA	NA	NA	NA
924	Camphor tree	Cinnamomum camphora	Ontario	California	-117.612736	34.08387	1434 Sacramento Pl N	introduced	0 to 15.24 cm	Ontario	NA	NA	NA	NA	NA	NA	NA	NA	NA	NA	NA	NA	NA	NA	NA	NA	NA
926	Camphor tree	Cinnamomum camphora	Ontario	California	-117.61276	34.08401	1446 Sacramento Pl N	introduced	60.96 to 76.2 cm	Ontario	NA	NA	NA	NA	NA	NA	NA	NA	NA	NA	NA	NA	NA	NA	NA	NA	NA
929	Coast live oak	Quercus agrifolia	Ontario	California	-117.61292	34.08405	1453 Sacramento Pl N	naturally_occurring	0 to 15.24 cm	Ontario	NA	NA	NA	NA	NA	NA	NA	NA	NA	NA	NA	NA	NA	NA	NA	NA	NA
930	Camphor tree	Cinnamomum camphora	Ontario	California	-117.612908	34.083982	1447 Sacramento Pl N	introduced	45.72 to 60.96 cm	Ontario	NA	NA	NA	NA	NA	NA	NA	NA	NA	NA	NA	NA	NA	NA	NA	NA	NA
936	Camphor tree	Cinnamomum camphora	Ontario	California	-117.61312	34.083548	1831 Hawthorne St E	introduced	0 to 15.24 cm	Ontario	NA	NA	NA	NA	NA	NA	NA	NA	NA	NA	NA	NA	NA	NA	NA	NA	NA
937	Weeping bottlebrush	Callistemon viminalis	Ontario	California	-117.61312	34.083548	1831 Hawthorne St E	no_info	15.24 to 30.48 cm	Ontario	NA	NA	NA	NA	NA	NA	NA	NA	NA	NA	NA	NA	NA	NA	NA	NA	NA
938	Weeping bottlebrush	Callistemon viminalis	Ontario	California	-117.61312	34.083548	1831 Hawthorne St E	no_info	15.24 to 30.48 cm	Ontario	NA	NA	NA	NA	NA	NA	NA	NA	NA	NA	NA	NA	NA	NA	NA	NA	NA
939	Golden trumpet tree	Tabebuia chrysotricha	Ontario	California	-117.61324	34.083549	1827 Hawthorne St E	no_info	0 to 15.24 cm	Ontario	NA	NA	NA	NA	NA	NA	NA	NA	NA	NA	NA	NA	NA	NA	NA	NA	NA
940	Golden trumpet tree	Tabebuia chrysotricha	Ontario	California	-117.61324	34.083549	1827 Hawthorne St E	no_info	0 to 15.24 cm	Ontario	NA	NA	NA	NA	NA	NA	NA	NA	NA	NA	NA	NA	NA	NA	NA	NA	NA
941	Crape myrtle	Lagerstroemia indica	Ontario	California	-117.61338	34.083475	1821 Hawthorne St E	introduced	0 to 15.24 cm	Ontario	NA	NA	NA	NA	NA	NA	NA	NA	NA	NA	NA	NA	NA	NA	NA	NA	NA
942	Queen palm	Syagrus romanzoffiana	Ontario	California	-117.613618	34.08355	1815 Hawthorne St E	introduced	0 to 15.24 cm	Ontario	NA	NA	NA	NA	NA	NA	NA	NA	NA	NA	NA	NA	NA	NA	NA	NA	NA
943	Crape myrtle	Lagerstroemia indica	Ontario	California	-117.613618	34.08355	1815 Hawthorne St E	introduced	0 to 15.24 cm	Ontario	NA	NA	NA	NA	NA	NA	NA	NA	NA	NA	NA	NA	NA	NA	NA	NA	NA
944	Queen palm	Syagrus romanzoffiana	Ontario	California	-117.613618	34.08355	1815 Hawthorne St E	introduced	0 to 15.24 cm	Ontario	NA	NA	NA	NA	NA	NA	NA	NA	NA	NA	NA	NA	NA	NA	NA	NA	NA
945	Grapefruit	Citrus paradisi	Ontario	California	-117.613618	34.08355	1815 Hawthorne St E	introduced	0 to 15.24 cm	Ontario	NA	NA	NA	NA	NA	NA	NA	NA	NA	NA	NA	NA	NA	NA	NA	NA	NA
946	Shamel ash	Fraxinus uhdei	Ontario	California	-117.613772	34.083551	1809 Hawthorne St E	introduced	45.72 to 60.96 cm	Ontario	NA	NA	NA	NA	NA	NA	NA	NA	NA	NA	NA	NA	NA	NA	NA	NA	NA
947	Shamel ash	Fraxinus uhdei	Ontario	California	-117.613772	34.083551	1809 Hawthorne St E	introduced	60.96 to 76.2 cm	Ontario	NA	NA	NA	NA	NA	NA	NA	NA	NA	NA	NA	NA	NA	NA	NA	NA	NA
948	Shamel ash	Fraxinus uhdei	Ontario	California	-117.613772	34.083551	1809 Hawthorne St E	introduced	30.48 to 45.72 cm	Ontario	NA	NA	NA	NA	NA	NA	NA	NA	NA	NA	NA	NA	NA	NA	NA	NA	NA
949	Forest pansy redbud	Cercis canadensis	Ontario	California	-117.613923	34.083861	1434 Placer Pl N	introduced	0 to 15.24 cm	Ontario	NA	NA	NA	NA	NA	NA	NA	NA	NA	NA	NA	NA	NA	NA	NA	NA	NA
952	Eastern redbud	Cercis canadensis	Ontario	California	-117.613863	34.084131	1458 Placer Pl N	introduced	0 to 15.24 cm	Ontario	NA	NA	NA	NA	NA	NA	NA	NA	NA	NA	NA	NA	NA	NA	NA	NA	NA
953	Queen palm	Syagrus romanzoffiana	Ontario	California	-117.613863	34.084131	1458 Placer Pl N	introduced	15.24 to 30.48 cm	Ontario	NA	NA	NA	NA	NA	NA	NA	NA	NA	NA	NA	NA	NA	NA	NA	NA	NA
954	Queen palm	Syagrus romanzoffiana	Ontario	California	-117.613863	34.084131	1458 Placer Pl N	introduced	15.24 to 30.48 cm	Ontario	NA	NA	NA	NA	NA	NA	NA	NA	NA	NA	NA	NA	NA	NA	NA	NA	NA
955	Queen palm	Syagrus romanzoffiana	Ontario	California	-117.613863	34.084131	1458 Placer Pl N	introduced	0 to 15.24 cm	Ontario	NA	NA	NA	NA	NA	NA	NA	NA	NA	NA	NA	NA	NA	NA	NA	NA	NA
956	Queen palm	Syagrus romanzoffiana	Ontario	California	-117.613863	34.084131	1458 Placer Pl N	introduced	0 to 15.24 cm	Ontario	NA	NA	NA	NA	NA	NA	NA	NA	NA	NA	NA	NA	NA	NA	NA	NA	NA
960	Eastern redbud	Cercis canadensis	Ontario	California	-117.614032	34.084084	1453 Placer Pl N	introduced	0 to 15.24 cm	Ontario	NA	NA	NA	NA	NA	NA	NA	NA	NA	NA	NA	NA	NA	NA	NA	NA	NA
961	Queen palm	Syagrus romanzoffiana	Ontario	California	-117.614044	34.084017	1447 Placer Pl N	introduced	0 to 15.24 cm	Ontario	NA	NA	NA	NA	NA	NA	NA	NA	NA	NA	NA	NA	NA	NA	NA	NA	NA
962	Queen palm	Syagrus romanzoffiana	Ontario	California	-117.614044	34.084017	1447 Placer Pl N	introduced	0 to 15.24 cm	Ontario	NA	NA	NA	NA	NA	NA	NA	NA	NA	NA	NA	NA	NA	NA	NA	NA	NA
963	Queen palm	Syagrus romanzoffiana	Ontario	California	-117.614057	34.083949	1441 Placer Pl N	introduced	0 to 15.24 cm	Ontario	NA	NA	NA	NA	NA	NA	NA	NA	NA	NA	NA	NA	NA	NA	NA	NA	NA
964	Camphor tree	Cinnamomum camphora	Ontario	California	-117.614057	34.083949	1441 Placer Pl N	introduced	15.24 to 30.48 cm	Ontario	NA	NA	NA	NA	NA	NA	NA	NA	NA	NA	NA	NA	NA	NA	NA	NA	NA
970	Crape myrtle	Lagerstroemia indica	Ontario	California	-117.614883	34.083692	1418 Orange Pl N	introduced	0 to 15.24 cm	Ontario	NA	NA	NA	NA	NA	NA	NA	NA	NA	NA	NA	NA	NA	NA	NA	NA	NA
971	Crape myrtle	Lagerstroemia indica	Ontario	California	-117.614883	34.083692	1418 Orange Pl N	introduced	0 to 15.24 cm	Ontario	NA	NA	NA	NA	NA	NA	NA	NA	NA	NA	NA	NA	NA	NA	NA	NA	NA
972	Crape myrtle	Lagerstroemia indica	Ontario	California	-117.615033	34.083691	1419 Orange Pl N	introduced	0 to 15.24 cm	Ontario	NA	NA	NA	NA	NA	NA	NA	NA	NA	NA	NA	NA	NA	NA	NA	NA	NA
974	King palm	Archontophoenix cunninghamiana	Ontario	California	-117.614882	34.083803	1428 Orange Pl N	introduced	0 to 15.24 cm	Ontario	NA	NA	NA	NA	NA	NA	NA	NA	NA	NA	NA	NA	NA	NA	NA	NA	NA
975	Indian laurel fig	Ficus RÃƒÆ’Ã†â€™Ãƒâ€šÃ‚Â¶ding,	Ontario	California	-117.614863	34.084002	1446 Orange Pl N	no_info	30.48 to 45.72 cm	Ontario	NA	NA	NA	NA	NA	NA	NA	NA	NA	NA	NA	NA	NA	NA	NA	NA	NA
976	Queen palm	Syagrus romanzoffiana	Ontario	California	-117.614863	34.084002	1446 Orange Pl N	introduced	15.24 to 30.48 cm	Ontario	NA	NA	NA	NA	NA	NA	NA	NA	NA	NA	NA	NA	NA	NA	NA	NA	NA
977	Queen palm	Syagrus romanzoffiana	Ontario	California	-117.614853	34.084071	1452 Orange Pl N	introduced	15.24 to 30.48 cm	Ontario	NA	NA	NA	NA	NA	NA	NA	NA	NA	NA	NA	NA	NA	NA	NA	NA	NA
978	Queen palm	Syagrus romanzoffiana	Ontario	California	-117.614853	34.084071	1452 Orange Pl N	introduced	15.24 to 30.48 cm	Ontario	NA	NA	NA	NA	NA	NA	NA	NA	NA	NA	NA	NA	NA	NA	NA	NA	NA
979	Crape myrtle	Lagerstroemia indica	Ontario	California	-117.614853	34.084071	1452 Orange Pl N	introduced	0 to 15.24 cm	Ontario	NA	NA	NA	NA	NA	NA	NA	NA	NA	NA	NA	NA	NA	NA	NA	NA	NA
982	Crape myrtle	Lagerstroemia indica	Ontario	California	-117.615002	34.084093	1453 Orange Pl N	introduced	0 to 15.24 cm	Ontario	NA	NA	NA	NA	NA	NA	NA	NA	NA	NA	NA	NA	NA	NA	NA	NA	NA
983	Queen palm	Syagrus romanzoffiana	Ontario	California	-117.615002	34.084093	1453 Orange Pl N	introduced	15.24 to 30.48 cm	Ontario	NA	NA	NA	NA	NA	NA	NA	NA	NA	NA	NA	NA	NA	NA	NA	NA	NA
984	Purple orchid tree	Bauhinia variegata	Ontario	California	-117.615012	34.084024	1447 Orange Pl N	introduced	15.24 to 30.48 cm	Ontario	NA	NA	NA	NA	NA	NA	NA	NA	NA	NA	NA	NA	NA	NA	NA	NA	NA
986	Queen palm	Syagrus romanzoffiana	Ontario	California	-117.615028	34.083879	1435 Orange Pl N	introduced	15.24 to 30.48 cm	Ontario	NA	NA	NA	NA	NA	NA	NA	NA	NA	NA	NA	NA	NA	NA	NA	NA	NA
987	King palm	Archontophoenix cunninghamiana	Ontario	California	-117.615028	34.083879	1435 Orange Pl N	introduced	15.24 to 30.48 cm	Ontario	NA	NA	NA	NA	NA	NA	NA	NA	NA	NA	NA	NA	NA	NA	NA	NA	NA
988	King palm	Archontophoenix cunninghamiana	Ontario	California	-117.615032	34.08381	1429 Orange Pl N	introduced	15.24 to 30.48 cm	Ontario	NA	NA	NA	NA	NA	NA	NA	NA	NA	NA	NA	NA	NA	NA	NA	NA	NA
989	Queen palm	Syagrus romanzoffiana	Ontario	California	-117.615032	34.08381	1429 Orange Pl N	introduced	15.24 to 30.48 cm	Ontario	NA	NA	NA	NA	NA	NA	NA	NA	NA	NA	NA	NA	NA	NA	NA	NA	NA
990	Crape myrtle	Lagerstroemia indica	Ontario	California	-117.615033	34.083691	1419 Orange Pl N	introduced	0 to 15.24 cm	Ontario	NA	NA	NA	NA	NA	NA	NA	NA	NA	NA	NA	NA	NA	NA	NA	NA	NA
991	Crape myrtle	Lagerstroemia indica	Ontario	California	-117.615033	34.083691	1419 Orange Pl N	introduced	0 to 15.24 cm	Ontario	NA	NA	NA	NA	NA	NA	NA	NA	NA	NA	NA	NA	NA	NA	NA	NA	NA
992	Orange	Citrus sinensis	Ontario	California	-117.615033	34.083691	1419 Orange Pl N	introduced	0 to 15.24 cm	Ontario	NA	NA	NA	NA	NA	NA	NA	NA	NA	NA	NA	NA	NA	NA	NA	NA	NA
993	Crape myrtle	Lagerstroemia indica	Ontario	California	-117.615033	34.083691	1419 Orange Pl N	introduced	0 to 15.24 cm	Ontario	NA	NA	NA	NA	NA	NA	NA	NA	NA	NA	NA	NA	NA	NA	NA	NA	NA
994	Eastern redbud	Cercis canadensis	Ontario	California	-117.65089	34.06334	1735 La Deney Dr E	introduced	0 to 15.24 cm	Ontario	NA	NA	NA	NA	NA	NA	NA	NA	NA	NA	NA	NA	NA	NA	NA	NA	NA
998	Chilean mesquite	Prosopis chilensis	Ontario	California	-117.65089	34.06334	1711 La Deney Dr E	introduced	0 to 15.24 cm	Ontario	NA	NA	NA	NA	NA	NA	NA	NA	NA	NA	NA	NA	NA	NA	NA	NA	NA
999	Guamuchil	Pithecellobium dulce	Ontario	California	-117.65089	34.06334	1711 La Deney Dr E	introduced	0 to 15.24 cm	Ontario	NA	NA	NA	NA	NA	NA	NA	NA	NA	NA	NA	NA	NA	NA	NA	NA	NA
1000	Silver maple	Acer saccharinum	Ontario	California	-117.65089	34.06334	1705 La Deney Dr E	introduced	45.72 to 60.96 cm	Ontario	NA	NA	NA	NA	NA	NA	NA	NA	NA	NA	NA	NA	NA	NA	NA	NA	NA
1001	Mexican fan palm	Washingtonia robusta	Ontario	California	-117.65089	34.06334	1705 La Deney Dr E	introduced	30.48 to 45.72 cm	Ontario	NA	NA	NA	NA	NA	NA	NA	NA	NA	NA	NA	NA	NA	NA	NA	NA	NA
1002	Mexican fan palm	Washingtonia robusta	Ontario	California	-117.65089	34.06334	1705 La Deney Dr E	introduced	30.48 to 45.72 cm	Ontario	NA	NA	NA	NA	NA	NA	NA	NA	NA	NA	NA	NA	NA	NA	NA	NA	NA
1003	Mexican fan palm	Washingtonia robusta	Ontario	California	-117.65089	34.06334	1705 La Deney Dr E	introduced	30.48 to 45.72 cm	Ontario	NA	NA	NA	NA	NA	NA	NA	NA	NA	NA	NA	NA	NA	NA	NA	NA	NA
1004	Silver maple	Acer saccharinum	Ontario	California	-117.65089	34.06334	1699 La Deney Dr E	introduced	more than 76.2 cm	Ontario	NA	NA	NA	NA	NA	NA	NA	NA	NA	NA	NA	NA	NA	NA	NA	NA	NA
1006	Silver maple	Acer saccharinum	Ontario	California	-117.65089	34.06334	1687 La Deney Dr E	introduced	45.72 to 60.96 cm	Ontario	NA	NA	NA	NA	NA	NA	NA	NA	NA	NA	NA	NA	NA	NA	NA	NA	NA
1007	Silver maple	Acer saccharinum	Ontario	California	-117.65089	34.06334	1681 La Deney Dr E	introduced	45.72 to 60.96 cm	Ontario	NA	NA	NA	NA	NA	NA	NA	NA	NA	NA	NA	NA	NA	NA	NA	NA	NA
1008	White mulberry	Morus alba	Ontario	California	-117.65089	34.06334	1681 La Deney Dr E	introduced	15.24 to 30.48 cm	Ontario	NA	NA	NA	NA	NA	NA	NA	NA	NA	NA	NA	NA	NA	NA	NA	NA	NA
1009	Crape myrtle	Lagerstroemia indica	Ontario	California	-117.65089	34.06334	1675 La Deney Dr E	introduced	0 to 15.24 cm	Ontario	NA	NA	NA	NA	NA	NA	NA	NA	NA	NA	NA	NA	NA	NA	NA	NA	NA
1010	Crape myrtle	Lagerstroemia indica	Ontario	California	-117.65089	34.06334	1675 La Deney Dr E	introduced	0 to 15.24 cm	Ontario	NA	NA	NA	NA	NA	NA	NA	NA	NA	NA	NA	NA	NA	NA	NA	NA	NA
1011	Crape myrtle	Lagerstroemia indica	Ontario	California	-117.65089	34.06334	1675 La Deney Dr E	introduced	0 to 15.24 cm	Ontario	NA	NA	NA	NA	NA	NA	NA	NA	NA	NA	NA	NA	NA	NA	NA	NA	NA
1012	Silver maple	Acer saccharinum	Ontario	California	-117.65089	34.06334	1669 La Deney Dr E	introduced	60.96 to 76.2 cm	Ontario	NA	NA	NA	NA	NA	NA	NA	NA	NA	NA	NA	NA	NA	NA	NA	NA	NA
1013	Silver maple	Acer saccharinum	Ontario	California	-117.65089	34.06334	1669 La Deney Dr E	introduced	30.48 to 45.72 cm	Ontario	NA	NA	NA	NA	NA	NA	NA	NA	NA	NA	NA	NA	NA	NA	NA	NA	NA
1014	Queen palm	Syagrus romanzoffiana	Ontario	California	-117.65089	34.06334	1669 La Deney Dr E	introduced	0 to 15.24 cm	Ontario	NA	NA	NA	NA	NA	NA	NA	NA	NA	NA	NA	NA	NA	NA	NA	NA	NA
1015	Queen palm	Syagrus romanzoffiana	Ontario	California	-117.65089	34.06334	1669 La Deney Dr E	introduced	0 to 15.24 cm	Ontario	NA	NA	NA	NA	NA	NA	NA	NA	NA	NA	NA	NA	NA	NA	NA	NA	NA
1016	Ornamental pear	Pyrus calleryana	Ontario	California	-117.65089	34.06334	1661 La Deney Dr E	introduced	0 to 15.24 cm	Ontario	NA	NA	NA	NA	NA	NA	NA	NA	NA	NA	NA	NA	NA	NA	NA	NA	NA
1017	Chinese pistache	Pistacia chinensis	Ontario	California	-117.65089	34.06334	1661 La Deney Dr E	introduced	0 to 15.24 cm	Ontario	NA	NA	NA	NA	NA	NA	NA	NA	NA	NA	NA	NA	NA	NA	NA	NA	NA
1018	American sweetgum	Liquidambar styraciflua	Ontario	California	-117.65089	34.06334	1661 La Deney Dr E	introduced	30.48 to 45.72 cm	Ontario	NA	NA	NA	NA	NA	NA	NA	NA	NA	NA	NA	NA	NA	NA	NA	NA	NA
1019	Edible loquat	Eriobotrya japonica	Ontario	California	-117.65089	34.06334	1655 La Deney Dr E	introduced	0 to 15.24 cm	Ontario	NA	NA	NA	NA	NA	NA	NA	NA	NA	NA	NA	NA	NA	NA	NA	NA	NA
1020	Brazilian pepper	Schinus terebinthifolius	Ontario	California	-117.65089	34.06334	1649 La Deney Dr E	no_info	30.48 to 45.72 cm	Ontario	NA	NA	NA	NA	NA	NA	NA	NA	NA	NA	NA	NA	NA	NA	NA	NA	NA
1022	Silver maple	Acer saccharinum	Ontario	California	-117.65089	34.06334	1643 La Deney Dr E	introduced	30.48 to 45.72 cm	Ontario	NA	NA	NA	NA	NA	NA	NA	NA	NA	NA	NA	NA	NA	NA	NA	NA	NA
1027	Silver maple	Acer saccharinum	Ontario	California	-117.65089	34.06334	1620 La Deney Dr E	introduced	30.48 to 45.72 cm	Ontario	NA	NA	NA	NA	NA	NA	NA	NA	NA	NA	NA	NA	NA	NA	NA	NA	NA
1028	American sweetgum	Liquidambar styraciflua	Ontario	California	-117.65089	34.06334	1626 La Deney Dr E	introduced	30.48 to 45.72 cm	Ontario	NA	NA	NA	NA	NA	NA	NA	NA	NA	NA	NA	NA	NA	NA	NA	NA	NA
1029	Southern magnolia	Magnolia grandiflora	Ontario	California	-117.65089	34.06334	1632 La Deney Dr E	introduced	15.24 to 30.48 cm	Ontario	NA	NA	NA	NA	NA	NA	NA	NA	NA	NA	NA	NA	NA	NA	NA	NA	NA
1030	Silver maple	Acer saccharinum	Ontario	California	-117.65089	34.06334	1632 La Deney Dr E	introduced	15.24 to 30.48 cm	Ontario	NA	NA	NA	NA	NA	NA	NA	NA	NA	NA	NA	NA	NA	NA	NA	NA	NA
1031	American sweetgum	Liquidambar styraciflua	Ontario	California	-117.65089	34.06334	1638 La Deney Dr E	introduced	30.48 to 45.72 cm	Ontario	NA	NA	NA	NA	NA	NA	NA	NA	NA	NA	NA	NA	NA	NA	NA	NA	NA
1032	Eastern redbud	Cercis canadensis	Ontario	California	-117.65089	34.06334	1644 La Deney Dr E	introduced	0 to 15.24 cm	Ontario	NA	NA	NA	NA	NA	NA	NA	NA	NA	NA	NA	NA	NA	NA	NA	NA	NA
1034	Mexican fan palm	Washingtonia robusta	Ontario	California	-117.65089	34.06334	1658 La Deney Dr E	introduced	30.48 to 45.72 cm	Ontario	NA	NA	NA	NA	NA	NA	NA	NA	NA	NA	NA	NA	NA	NA	NA	NA	NA
1036	California fan palm	Washingtonia filifera	Ontario	California	-117.65089	34.06334	1658 La Deney Dr E	naturally_occurring	60.96 to 76.2 cm	Ontario	NA	NA	NA	NA	NA	NA	NA	NA	NA	NA	NA	NA	NA	NA	NA	NA	NA
1037	Silver maple	Acer saccharinum	Ontario	California	-117.65089	34.06334	1664 La Deney Dr E	introduced	45.72 to 60.96 cm	Ontario	NA	NA	NA	NA	NA	NA	NA	NA	NA	NA	NA	NA	NA	NA	NA	NA	NA
1038	Silver maple	Acer saccharinum	Ontario	California	-117.65089	34.06334	1676 La Deney Dr E	introduced	more than 76.2 cm	Ontario	NA	NA	NA	NA	NA	NA	NA	NA	NA	NA	NA	NA	NA	NA	NA	NA	NA
1039	Eastern redbud	Cercis canadensis	Ontario	California	-117.65089	34.06334	1682 La Deney Dr E	introduced	0 to 15.24 cm	Ontario	NA	NA	NA	NA	NA	NA	NA	NA	NA	NA	NA	NA	NA	NA	NA	NA	NA
1042	Silver maple	Acer saccharinum	Ontario	California	-117.65089	34.06334	1700 La Deney Dr E	introduced	45.72 to 60.96 cm	Ontario	NA	NA	NA	NA	NA	NA	NA	NA	NA	NA	NA	NA	NA	NA	NA	NA	NA
1043	California fan palm	Washingtonia filifera	Ontario	California	-117.65089	34.06334	1700 La Deney Dr E	naturally_occurring	more than 76.2 cm	Ontario	NA	NA	NA	NA	NA	NA	NA	NA	NA	NA	NA	NA	NA	NA	NA	NA	NA
1044	Queen palm	Syagrus romanzoffiana	Ontario	California	-117.65089	34.06334	1706 La Deney Dr E	introduced	15.24 to 30.48 cm	Ontario	NA	NA	NA	NA	NA	NA	NA	NA	NA	NA	NA	NA	NA	NA	NA	NA	NA
1045	Queen palm	Syagrus romanzoffiana	Ontario	California	-117.65089	34.06334	1706 La Deney Dr E	introduced	0 to 15.24 cm	Ontario	NA	NA	NA	NA	NA	NA	NA	NA	NA	NA	NA	NA	NA	NA	NA	NA	NA
1046	Queen palm	Syagrus romanzoffiana	Ontario	California	-117.65089	34.06334	1706 La Deney Dr E	introduced	15.24 to 30.48 cm	Ontario	NA	NA	NA	NA	NA	NA	NA	NA	NA	NA	NA	NA	NA	NA	NA	NA	NA
1047	Windmill palm	Trachycarpus fortunei	Ontario	California	-117.65089	34.06334	1706 La Deney Dr E	introduced	0 to 15.24 cm	Ontario	NA	NA	NA	NA	NA	NA	NA	NA	NA	NA	NA	NA	NA	NA	NA	NA	NA
1049	Silver maple	Acer saccharinum	Ontario	California	-117.65089	34.06334	1724 La Deney Dr E	introduced	60.96 to 76.2 cm	Ontario	NA	NA	NA	NA	NA	NA	NA	NA	NA	NA	NA	NA	NA	NA	NA	NA	NA
1051	Eastern redbud	Cercis canadensis	Ontario	California	-117.65089	34.06334	1736 La Deney Dr E	introduced	0 to 15.24 cm	Ontario	NA	NA	NA	NA	NA	NA	NA	NA	NA	NA	NA	NA	NA	NA	NA	NA	NA
1052	White mulberry	Morus alba	Ontario	California	-117.615181	34.083558	1735 Hawthorne St E	introduced	0 to 15.24 cm	Ontario	NA	NA	NA	NA	NA	NA	NA	NA	NA	NA	NA	NA	NA	NA	NA	NA	NA
1053	White mulberry	Morus alba	Ontario	California	-117.615181	34.083558	1735 Hawthorne St E	introduced	0 to 15.24 cm	Ontario	NA	NA	NA	NA	NA	NA	NA	NA	NA	NA	NA	NA	NA	NA	NA	NA	NA
1054	Chinese hackberry	Celtis sinensis	Ontario	California	-117.615243	34.083558	1729 Hawthorne St E	introduced	0 to 15.24 cm	Ontario	NA	NA	NA	NA	NA	NA	NA	NA	NA	NA	NA	NA	NA	NA	NA	NA	NA
1055	Chinese hackberry	Celtis sinensis	Ontario	California	-117.615243	34.083558	1729 Hawthorne St E	introduced	0 to 15.24 cm	Ontario	NA	NA	NA	NA	NA	NA	NA	NA	NA	NA	NA	NA	NA	NA	NA	NA	NA
1056	Chinese hackberry	Celtis sinensis	Ontario	California	-117.615304	34.083558	1723 Hawthorne St E	introduced	0 to 15.24 cm	Ontario	NA	NA	NA	NA	NA	NA	NA	NA	NA	NA	NA	NA	NA	NA	NA	NA	NA
1057	Chinese hackberry	Celtis sinensis	Ontario	California	-117.615304	34.083558	1723 Hawthorne St E	introduced	0 to 15.24 cm	Ontario	NA	NA	NA	NA	NA	NA	NA	NA	NA	NA	NA	NA	NA	NA	NA	NA	NA
1058	Brazilian pepper	Schinus terebinthifolius	Ontario	California	-117.615366	34.083558	1717 Hawthorne St E	no_info	15.24 to 30.48 cm	Ontario	NA	NA	NA	NA	NA	NA	NA	NA	NA	NA	NA	NA	NA	NA	NA	NA	NA
1060	Chinese hackberry	Celtis sinensis	Ontario	California	-117.615427	34.083558	1711 Hawthorne St E	introduced	0 to 15.24 cm	Ontario	NA	NA	NA	NA	NA	NA	NA	NA	NA	NA	NA	NA	NA	NA	NA	NA	NA
1061	Silver maple	Acer saccharinum	Ontario	California	-117.615509	34.083558	1705 Hawthorne St E	introduced	45.72 to 60.96 cm	Ontario	NA	NA	NA	NA	NA	NA	NA	NA	NA	NA	NA	NA	NA	NA	NA	NA	NA
1062	Chinese hackberry	Celtis sinensis	Ontario	California	-117.61555	34.083483	1699 Hawthorne St E	introduced	0 to 15.24 cm	Ontario	NA	NA	NA	NA	NA	NA	NA	NA	NA	NA	NA	NA	NA	NA	NA	NA	NA
1063	Chinese hackberry	Celtis sinensis	Ontario	California	-117.61555	34.083483	1699 Hawthorne St E	introduced	0 to 15.24 cm	Ontario	NA	NA	NA	NA	NA	NA	NA	NA	NA	NA	NA	NA	NA	NA	NA	NA	NA
1064	Chinese hackberry	Celtis sinensis	Ontario	California	-117.61555	34.083483	1693 Hawthorne St E	introduced	0 to 15.24 cm	Ontario	NA	NA	NA	NA	NA	NA	NA	NA	NA	NA	NA	NA	NA	NA	NA	NA	NA
1065	Chinese hackberry	Celtis sinensis	Ontario	California	-117.61555	34.083483	1693 Hawthorne St E	introduced	0 to 15.24 cm	Ontario	NA	NA	NA	NA	NA	NA	NA	NA	NA	NA	NA	NA	NA	NA	NA	NA	NA
1066	Chinese hackberry	Celtis sinensis	Ontario	California	-117.61555	34.083483	1687 Hawthorne St E	introduced	0 to 15.24 cm	Ontario	NA	NA	NA	NA	NA	NA	NA	NA	NA	NA	NA	NA	NA	NA	NA	NA	NA
1067	Canary island date palm	Phoenix canariensis	Ontario	California	-117.61555	34.083483	1687 Hawthorne St E	introduced	60.96 to 76.2 cm	Ontario	NA	NA	NA	NA	NA	NA	NA	NA	NA	NA	NA	NA	NA	NA	NA	NA	NA
1068	Chinese hackberry	Celtis sinensis	Ontario	California	-117.61555	34.083483	1681 Hawthorne St E	introduced	0 to 15.24 cm	Ontario	NA	NA	NA	NA	NA	NA	NA	NA	NA	NA	NA	NA	NA	NA	NA	NA	NA
1069	California fan palm	Washingtonia filifera	Ontario	California	-117.61555	34.083483	1675 Hawthorne St E	naturally_occurring	60.96 to 76.2 cm	Ontario	NA	NA	NA	NA	NA	NA	NA	NA	NA	NA	NA	NA	NA	NA	NA	NA	NA
1071	Silver maple	Acer saccharinum	Ontario	California	-117.61555	34.083483	1663 Hawthorne St E	introduced	45.72 to 60.96 cm	Ontario	NA	NA	NA	NA	NA	NA	NA	NA	NA	NA	NA	NA	NA	NA	NA	NA	NA
1072	Silver maple	Acer saccharinum	Ontario	California	-117.61555	34.083483	1657 Hawthorne St E	introduced	45.72 to 60.96 cm	Ontario	NA	NA	NA	NA	NA	NA	NA	NA	NA	NA	NA	NA	NA	NA	NA	NA	NA
1073	California fan palm	Washingtonia filifera	Ontario	California	-117.61555	34.083483	1651 Hawthorne St E	naturally_occurring	60.96 to 76.2 cm	Ontario	NA	NA	NA	NA	NA	NA	NA	NA	NA	NA	NA	NA	NA	NA	NA	NA	NA
1074	Chinese hackberry	Celtis sinensis	Ontario	California	-117.620809	34.082637	1643 Hawthorne St E	introduced	0 to 15.24 cm	Ontario	NA	NA	NA	NA	NA	NA	NA	NA	NA	NA	NA	NA	NA	NA	NA	NA	NA
1075	Chinese hackberry	Celtis sinensis	Ontario	California	-117.620809	34.082637	1643 Hawthorne St E	introduced	0 to 15.24 cm	Ontario	NA	NA	NA	NA	NA	NA	NA	NA	NA	NA	NA	NA	NA	NA	NA	NA	NA
1076	White mulberry	Morus alba	Ontario	California	-117.620809	34.082637	1637 Hawthorne St E	introduced	30.48 to 45.72 cm	Ontario	NA	NA	NA	NA	NA	NA	NA	NA	NA	NA	NA	NA	NA	NA	NA	NA	NA
1077	Chinese hackberry	Celtis sinensis	Ontario	California	-117.620809	34.082637	1631 Hawthorne St E	introduced	0 to 15.24 cm	Ontario	NA	NA	NA	NA	NA	NA	NA	NA	NA	NA	NA	NA	NA	NA	NA	NA	NA
1078	Silver maple	Acer saccharinum	Ontario	California	-117.620809	34.082637	1631 Hawthorne St E	introduced	45.72 to 60.96 cm	Ontario	NA	NA	NA	NA	NA	NA	NA	NA	NA	NA	NA	NA	NA	NA	NA	NA	NA
1079	Chinese hackberry	Celtis sinensis	Ontario	California	-117.620809	34.082637	1625 Hawthorne St E	introduced	0 to 15.24 cm	Ontario	NA	NA	NA	NA	NA	NA	NA	NA	NA	NA	NA	NA	NA	NA	NA	NA	NA
1080	American sweetgum	Liquidambar styraciflua	Ontario	California	-117.620809	34.082637	1625 Hawthorne St E	introduced	30.48 to 45.72 cm	Ontario	NA	NA	NA	NA	NA	NA	NA	NA	NA	NA	NA	NA	NA	NA	NA	NA	NA
1081	Silver maple	Acer saccharinum	Ontario	California	-117.615546	34.083159	1619 Hawthorne St E	introduced	45.72 to 60.96 cm	Ontario	NA	NA	NA	NA	NA	NA	NA	NA	NA	NA	NA	NA	NA	NA	NA	NA	NA
1082	Chinese hackberry	Celtis sinensis	Ontario	California	-117.615546	34.083159	1620 Hawthorne St E	introduced	0 to 15.24 cm	Ontario	NA	NA	NA	NA	NA	NA	NA	NA	NA	NA	NA	NA	NA	NA	NA	NA	NA
1083	Chinese hackberry	Celtis sinensis	Ontario	California	-117.615546	34.083159	1620 Hawthorne St E	introduced	0 to 15.24 cm	Ontario	NA	NA	NA	NA	NA	NA	NA	NA	NA	NA	NA	NA	NA	NA	NA	NA	NA
1084	Chinese hackberry	Celtis sinensis	Ontario	California	-117.615546	34.083159	1620 Hawthorne St E	introduced	0 to 15.24 cm	Ontario	NA	NA	NA	NA	NA	NA	NA	NA	NA	NA	NA	NA	NA	NA	NA	NA	NA
1085	Chinese hackberry	Celtis sinensis	Ontario	California	-117.615546	34.083159	1620 Hawthorne St E	introduced	0 to 15.24 cm	Ontario	NA	NA	NA	NA	NA	NA	NA	NA	NA	NA	NA	NA	NA	NA	NA	NA	NA
1086	Chinese hackberry	Celtis sinensis	Ontario	California	-117.615546	34.083159	1620 Hawthorne St E	introduced	0 to 15.24 cm	Ontario	NA	NA	NA	NA	NA	NA	NA	NA	NA	NA	NA	NA	NA	NA	NA	NA	NA
1087	Chinese hackberry	Celtis sinensis	Ontario	California	-117.615546	34.083159	1620 Hawthorne St E	introduced	0 to 15.24 cm	Ontario	NA	NA	NA	NA	NA	NA	NA	NA	NA	NA	NA	NA	NA	NA	NA	NA	NA
1089	Chinese hackberry	Celtis sinensis	Ontario	California	-117.615546	34.083159	1620 Hawthorne St E	introduced	0 to 15.24 cm	Ontario	NA	NA	NA	NA	NA	NA	NA	NA	NA	NA	NA	NA	NA	NA	NA	NA	NA
1090	Chinese hackberry	Celtis sinensis	Ontario	California	-117.615546	34.083159	1620 Hawthorne St E	introduced	0 to 15.24 cm	Ontario	NA	NA	NA	NA	NA	NA	NA	NA	NA	NA	NA	NA	NA	NA	NA	NA	NA
1091	Chinese hackberry	Celtis sinensis	Ontario	California	-117.615546	34.083159	1620 Hawthorne St E	introduced	0 to 15.24 cm	Ontario	NA	NA	NA	NA	NA	NA	NA	NA	NA	NA	NA	NA	NA	NA	NA	NA	NA
1092	Chinese hackberry	Celtis sinensis	Ontario	California	-117.615546	34.083159	1620 Hawthorne St E	introduced	0 to 15.24 cm	Ontario	NA	NA	NA	NA	NA	NA	NA	NA	NA	NA	NA	NA	NA	NA	NA	NA	NA
1093	Chinese hackberry	Celtis sinensis	Ontario	California	-117.615546	34.083159	1650 Hawthorne St E	introduced	0 to 15.24 cm	Ontario	NA	NA	NA	NA	NA	NA	NA	NA	NA	NA	NA	NA	NA	NA	NA	NA	NA
1094	Chinese hackberry	Celtis sinensis	Ontario	California	-117.61555	34.083483	1662 Hawthorne St E	introduced	0 to 15.24 cm	Ontario	NA	NA	NA	NA	NA	NA	NA	NA	NA	NA	NA	NA	NA	NA	NA	NA	NA
1095	Chinese hackberry	Celtis sinensis	Ontario	California	-117.61555	34.083483	1662 Hawthorne St E	introduced	0 to 15.24 cm	Ontario	NA	NA	NA	NA	NA	NA	NA	NA	NA	NA	NA	NA	NA	NA	NA	NA	NA
1096	Modesto ash	Fraxinus velutina	Ontario	California	-117.61555	34.083483	1674 Hawthorne St E	naturally_occurring	30.48 to 45.72 cm	Ontario	NA	NA	NA	NA	NA	NA	NA	NA	NA	NA	NA	NA	NA	NA	NA	NA	NA
1097	Chinese elm	Ulmus parvifolia	Ontario	California	-117.61555	34.083483	1680 Hawthorne St E	introduced	45.72 to 60.96 cm	Ontario	NA	NA	NA	NA	NA	NA	NA	NA	NA	NA	NA	NA	NA	NA	NA	NA	NA
1098	Chinese elm	Ulmus parvifolia	Ontario	California	-117.61555	34.083483	1680 Hawthorne St E	introduced	30.48 to 45.72 cm	Ontario	NA	NA	NA	NA	NA	NA	NA	NA	NA	NA	NA	NA	NA	NA	NA	NA	NA
1099	Chinese elm	Ulmus parvifolia	Ontario	California	-117.61555	34.083483	1686 Hawthorne St E	introduced	30.48 to 45.72 cm	Ontario	NA	NA	NA	NA	NA	NA	NA	NA	NA	NA	NA	NA	NA	NA	NA	NA	NA
1100	Camphor tree	Cinnamomum camphora	Ontario	California	-117.61555	34.083483	1692 Hawthorne St E	introduced	15.24 to 30.48 cm	Ontario	NA	NA	NA	NA	NA	NA	NA	NA	NA	NA	NA	NA	NA	NA	NA	NA	NA
1101	Leaf plum purple	Prunus cerasifera	Ontario	California	-117.61555	34.083483	1698 Hawthorne St E	introduced	0 to 15.24 cm	Ontario	NA	NA	NA	NA	NA	NA	NA	NA	NA	NA	NA	NA	NA	NA	NA	NA	NA
1102	Chinese hackberry	Celtis sinensis	Ontario	California	-117.615512	34.083408	1704 Hawthorne St E	introduced	0 to 15.24 cm	Ontario	NA	NA	NA	NA	NA	NA	NA	NA	NA	NA	NA	NA	NA	NA	NA	NA	NA
1103	Mexican fan palm	Washingtonia robusta	Ontario	California	-117.615512	34.083408	1704 Hawthorne St E	introduced	30.48 to 45.72 cm	Ontario	NA	NA	NA	NA	NA	NA	NA	NA	NA	NA	NA	NA	NA	NA	NA	NA	NA
1104	Chinese hackberry	Celtis sinensis	Ontario	California	-117.615378	34.083408	1716 Hawthorne St E	introduced	0 to 15.24 cm	Ontario	NA	NA	NA	NA	NA	NA	NA	NA	NA	NA	NA	NA	NA	NA	NA	NA	NA
1105	California sycamore	Platanus racemosa	Ontario	California	-117.615321	34.083408	1722 Hawthorne St E	naturally_occurring	0 to 15.24 cm	Ontario	NA	NA	NA	NA	NA	NA	NA	NA	NA	NA	NA	NA	NA	NA	NA	NA	NA
1106	Chinese hackberry	Celtis sinensis	Ontario	California	-117.615265	34.083408	1728 Hawthorne St E	introduced	0 to 15.24 cm	Ontario	NA	NA	NA	NA	NA	NA	NA	NA	NA	NA	NA	NA	NA	NA	NA	NA	NA
1107	Red oak	Quercus rubra	Ontario	California	-117.615265	34.083408	1728 Hawthorne St E	introduced	0 to 15.24 cm	Ontario	NA	NA	NA	NA	NA	NA	NA	NA	NA	NA	NA	NA	NA	NA	NA	NA	NA
1109	Ornamental pear	Pyrus calleryana	Ontario	California	-117.65089	34.06334	1733 Bonnie Brae Ct E	introduced	0 to 15.24 cm	Ontario	NA	NA	NA	NA	NA	NA	NA	NA	NA	NA	NA	NA	NA	NA	NA	NA	NA
1110	Ornamental pear	Pyrus calleryana	Ontario	California	-117.65089	34.06334	1733 Bonnie Brae Ct E	introduced	0 to 15.24 cm	Ontario	NA	NA	NA	NA	NA	NA	NA	NA	NA	NA	NA	NA	NA	NA	NA	NA	NA
1111	Tulip tree	Liriodendron tulipifera	Ontario	California	-117.65089	34.06334	1727 Bonnie Brae Ct E	introduced	0 to 15.24 cm	Ontario	NA	NA	NA	NA	NA	NA	NA	NA	NA	NA	NA	NA	NA	NA	NA	NA	NA
1113	Ornamental pear	Pyrus calleryana	Ontario	California	-117.65089	34.06334	1721 Bonnie Brae Ct E	introduced	0 to 15.24 cm	Ontario	NA	NA	NA	NA	NA	NA	NA	NA	NA	NA	NA	NA	NA	NA	NA	NA	NA
1114	Italian cypress	Cupressus sempervirens	Ontario	California	-117.65089	34.06334	1715 Bonnie Brae Ct E	introduced	15.24 to 30.48 cm	Ontario	NA	NA	NA	NA	NA	NA	NA	NA	NA	NA	NA	NA	NA	NA	NA	NA	NA
1115	Silver maple	Acer saccharinum	Ontario	California	-117.65089	34.06334	1715 Bonnie Brae Ct E	introduced	15.24 to 30.48 cm	Ontario	NA	NA	NA	NA	NA	NA	NA	NA	NA	NA	NA	NA	NA	NA	NA	NA	NA
1116	Italian cypress	Cupressus sempervirens	Ontario	California	-117.65089	34.06334	1715 Bonnie Brae Ct E	introduced	15.24 to 30.48 cm	Ontario	NA	NA	NA	NA	NA	NA	NA	NA	NA	NA	NA	NA	NA	NA	NA	NA	NA
1117	Silver maple	Acer saccharinum	Ontario	California	-117.65089	34.06334	1715 Bonnie Brae Ct E	introduced	30.48 to 45.72 cm	Ontario	NA	NA	NA	NA	NA	NA	NA	NA	NA	NA	NA	NA	NA	NA	NA	NA	NA
1118	Tulip tree	Liriodendron tulipifera	Ontario	California	-117.65089	34.06334	1709 Bonnie Brae Ct E	introduced	0 to 15.24 cm	Ontario	NA	NA	NA	NA	NA	NA	NA	NA	NA	NA	NA	NA	NA	NA	NA	NA	NA
1119	Crape myrtle	Lagerstroemia indica	Ontario	California	-117.65089	34.06334	1705 Bonnie Brae Ct E	introduced	0 to 15.24 cm	Ontario	NA	NA	NA	NA	NA	NA	NA	NA	NA	NA	NA	NA	NA	NA	NA	NA	NA
1120	Ornamental pear	Pyrus calleryana	Ontario	California	-117.65089	34.06334	1697 Bonnie Brae Ct E	introduced	0 to 15.24 cm	Ontario	NA	NA	NA	NA	NA	NA	NA	NA	NA	NA	NA	NA	NA	NA	NA	NA	NA
1122	Ornamental pear	Pyrus calleryana	Ontario	California	-117.65089	34.06334	1685 Bonnie Brae Ct E	introduced	0 to 15.24 cm	Ontario	NA	NA	NA	NA	NA	NA	NA	NA	NA	NA	NA	NA	NA	NA	NA	NA	NA
1123	Ornamental pear	Pyrus calleryana	Ontario	California	-117.65089	34.06334	1679 Bonnie Brae Ct E	introduced	0 to 15.24 cm	Ontario	NA	NA	NA	NA	NA	NA	NA	NA	NA	NA	NA	NA	NA	NA	NA	NA	NA
1124	Ornamental pear	Pyrus calleryana	Ontario	California	-117.65089	34.06334	1673 Bonnie Brae Ct E	introduced	0 to 15.24 cm	Ontario	NA	NA	NA	NA	NA	NA	NA	NA	NA	NA	NA	NA	NA	NA	NA	NA	NA
1125	Ornamental pear	Pyrus calleryana	Ontario	California	-117.65089	34.06334	1673 Bonnie Brae Ct E	introduced	0 to 15.24 cm	Ontario	NA	NA	NA	NA	NA	NA	NA	NA	NA	NA	NA	NA	NA	NA	NA	NA	NA
1126	California fan palm	Washingtonia filifera	Ontario	California	-117.65089	34.06334	1667 Bonnie Brae Ct E	naturally_occurring	60.96 to 76.2 cm	Ontario	NA	NA	NA	NA	NA	NA	NA	NA	NA	NA	NA	NA	NA	NA	NA	NA	NA
1128	Ornamental pear	Pyrus calleryana	Ontario	California	-117.65089	34.06334	1655 Bonnie Brae Ct E	introduced	0 to 15.24 cm	Ontario	NA	NA	NA	NA	NA	NA	NA	NA	NA	NA	NA	NA	NA	NA	NA	NA	NA
1130	Ornamental pear	Pyrus calleryana	Ontario	California	-117.619859	34.0812712	1336 Baker Av N	introduced	0 to 15.24 cm	Ontario	NA	NA	NA	NA	NA	NA	NA	NA	NA	NA	NA	NA	NA	NA	NA	NA	NA
1131	Ornamental pear	Pyrus calleryana	Ontario	California	-117.619859	34.0812712	1336 Baker Av N	introduced	0 to 15.24 cm	Ontario	NA	NA	NA	NA	NA	NA	NA	NA	NA	NA	NA	NA	NA	NA	NA	NA	NA
1132	Ornamental pear	Pyrus calleryana	Ontario	California	-117.619859	34.0812712	1336 Baker Av N	introduced	0 to 15.24 cm	Ontario	NA	NA	NA	NA	NA	NA	NA	NA	NA	NA	NA	NA	NA	NA	NA	NA	NA
1136	Ornamental pear	Pyrus calleryana	Ontario	California	-117.65089	34.06334	1624 Bonnie Brae Ct E	introduced	0 to 15.24 cm	Ontario	NA	NA	NA	NA	NA	NA	NA	NA	NA	NA	NA	NA	NA	NA	NA	NA	NA
1137	Camphor tree	Cinnamomum camphora	Ontario	California	-117.65089	34.06334	1624 Bonnie Brae Ct E	introduced	15.24 to 30.48 cm	Ontario	NA	NA	NA	NA	NA	NA	NA	NA	NA	NA	NA	NA	NA	NA	NA	NA	NA
1138	Camphor tree	Cinnamomum camphora	Ontario	California	-117.65089	34.06334	1630 Bonnie Brae Ct E	introduced	15.24 to 30.48 cm	Ontario	NA	NA	NA	NA	NA	NA	NA	NA	NA	NA	NA	NA	NA	NA	NA	NA	NA
1139	Camphor tree	Cinnamomum camphora	Ontario	California	-117.65089	34.06334	1630 Bonnie Brae Ct E	introduced	0 to 15.24 cm	Ontario	NA	NA	NA	NA	NA	NA	NA	NA	NA	NA	NA	NA	NA	NA	NA	NA	NA
1140	Floss tree silk	Chorisia speciosa	Ontario	California	-117.65089	34.06334	1636 Bonnie Brae Ct E	no_info	15.24 to 30.48 cm	Ontario	NA	NA	NA	NA	NA	NA	NA	NA	NA	NA	NA	NA	NA	NA	NA	NA	NA
1141	Floss tree silk	Chorisia speciosa	Ontario	California	-117.65089	34.06334	1636 Bonnie Brae Ct E	no_info	30.48 to 45.72 cm	Ontario	NA	NA	NA	NA	NA	NA	NA	NA	NA	NA	NA	NA	NA	NA	NA	NA	NA
1142	Shamel ash	Fraxinus uhdei	Ontario	California	-117.65089	34.06334	1642 Bonnie Brae Ct E	introduced	45.72 to 60.96 cm	Ontario	NA	NA	NA	NA	NA	NA	NA	NA	NA	NA	NA	NA	NA	NA	NA	NA	NA
1143	Shamel ash	Fraxinus uhdei	Ontario	California	-117.65089	34.06334	1642 Bonnie Brae Ct E	introduced	60.96 to 76.2 cm	Ontario	NA	NA	NA	NA	NA	NA	NA	NA	NA	NA	NA	NA	NA	NA	NA	NA	NA
1144	Ornamental pear	Pyrus calleryana	Ontario	California	-117.65089	34.06334	1648 Bonnie Brae Ct E	introduced	0 to 15.24 cm	Ontario	NA	NA	NA	NA	NA	NA	NA	NA	NA	NA	NA	NA	NA	NA	NA	NA	NA
1146	Silver maple	Acer saccharinum	Ontario	California	-117.65089	34.06334	1656 Bonnie Brae Ct E	introduced	45.72 to 60.96 cm	Ontario	NA	NA	NA	NA	NA	NA	NA	NA	NA	NA	NA	NA	NA	NA	NA	NA	NA
1147	Silver maple	Acer saccharinum	Ontario	California	-117.65089	34.06334	1662 Bonnie Brae Ct E	introduced	more than 76.2 cm	Ontario	NA	NA	NA	NA	NA	NA	NA	NA	NA	NA	NA	NA	NA	NA	NA	NA	NA
1152	Crape myrtle	Lagerstroemia indica	Ontario	California	-117.65089	34.06334	1680 Bonnie Brae Ct E	introduced	0 to 15.24 cm	Ontario	NA	NA	NA	NA	NA	NA	NA	NA	NA	NA	NA	NA	NA	NA	NA	NA	NA
1153	Crape myrtle	Lagerstroemia indica	Ontario	California	-117.65089	34.06334	1680 Bonnie Brae Ct E	introduced	0 to 15.24 cm	Ontario	NA	NA	NA	NA	NA	NA	NA	NA	NA	NA	NA	NA	NA	NA	NA	NA	NA
1154	Crape myrtle	Lagerstroemia indica	Ontario	California	-117.65089	34.06334	1680 Bonnie Brae Ct E	introduced	0 to 15.24 cm	Ontario	NA	NA	NA	NA	NA	NA	NA	NA	NA	NA	NA	NA	NA	NA	NA	NA	NA
1155	Silver maple	Acer saccharinum	Ontario	California	-117.65089	34.06334	1686 Bonnie Brae Ct E	introduced	60.96 to 76.2 cm	Ontario	NA	NA	NA	NA	NA	NA	NA	NA	NA	NA	NA	NA	NA	NA	NA	NA	NA
1156	Chinese elm	Ulmus parvifolia	Ontario	California	-117.65089	34.06334	1692 Bonnie Brae Ct E	introduced	30.48 to 45.72 cm	Ontario	NA	NA	NA	NA	NA	NA	NA	NA	NA	NA	NA	NA	NA	NA	NA	NA	NA
1157	Ornamental pear	Pyrus calleryana	Ontario	California	-117.65089	34.06334	1698 Bonnie Brae Ct E	introduced	0 to 15.24 cm	Ontario	NA	NA	NA	NA	NA	NA	NA	NA	NA	NA	NA	NA	NA	NA	NA	NA	NA
1158	Ornamental pear	Pyrus calleryana	Ontario	California	-117.65089	34.06334	1698 Bonnie Brae Ct E	introduced	0 to 15.24 cm	Ontario	NA	NA	NA	NA	NA	NA	NA	NA	NA	NA	NA	NA	NA	NA	NA	NA	NA
1160	Modesto ash	Fraxinus velutina	Ontario	California	-117.65089	34.06334	1712 Bonnie Brae Ct E	naturally_occurring	0 to 15.24 cm	Ontario	NA	NA	NA	NA	NA	NA	NA	NA	NA	NA	NA	NA	NA	NA	NA	NA	NA
1161	Purple orchid tree	Bauhinia variegata	Ontario	California	-117.65089	34.06334	1712 Bonnie Brae Ct E	introduced	30.48 to 45.72 cm	Ontario	NA	NA	NA	NA	NA	NA	NA	NA	NA	NA	NA	NA	NA	NA	NA	NA	NA
1162	Silver maple	Acer saccharinum	Ontario	California	-117.65089	34.06334	1718 Bonnie Brae Ct E	introduced	45.72 to 60.96 cm	Ontario	NA	NA	NA	NA	NA	NA	NA	NA	NA	NA	NA	NA	NA	NA	NA	NA	NA
1163	Pomegranate	Punica granatum	Ontario	California	-117.65089	34.06334	1718 Bonnie Brae Ct E	introduced	15.24 to 30.48 cm	Ontario	NA	NA	NA	NA	NA	NA	NA	NA	NA	NA	NA	NA	NA	NA	NA	NA	NA
1164	Shamel ash	Fraxinus uhdei	Ontario	California	-117.65089	34.06334	1724 Bonnie Brae Ct E	introduced	45.72 to 60.96 cm	Ontario	NA	NA	NA	NA	NA	NA	NA	NA	NA	NA	NA	NA	NA	NA	NA	NA	NA
1165	Glossy privet	Ligustrum lucidum	Ontario	California	-117.65089	34.06334	1730 Bonnie Brae Ct E	introduced	0 to 15.24 cm	Ontario	NA	NA	NA	NA	NA	NA	NA	NA	NA	NA	NA	NA	NA	NA	NA	NA	NA
1166	Ornamental pear	Pyrus calleryana	Ontario	California	-117.65089	34.06334	1730 Bonnie Brae Ct E	introduced	0 to 15.24 cm	Ontario	NA	NA	NA	NA	NA	NA	NA	NA	NA	NA	NA	NA	NA	NA	NA	NA	NA
1167	Ornamental pear	Pyrus calleryana	Ontario	California	-117.65089	34.06334	1736 Bonnie Brae Ct E	introduced	0 to 15.24 cm	Ontario	NA	NA	NA	NA	NA	NA	NA	NA	NA	NA	NA	NA	NA	NA	NA	NA	NA
1168	Ornamental pear	Pyrus calleryana	Ontario	California	-117.65089	34.06334	1736 Bonnie Brae Ct E	introduced	0 to 15.24 cm	Ontario	NA	NA	NA	NA	NA	NA	NA	NA	NA	NA	NA	NA	NA	NA	NA	NA	NA
1169	Purple orchid tree	Bauhinia variegata	Ontario	California	-117.615001	34.0920556	1322 Orange Av N	introduced	30.48 to 45.72 cm	Ontario	NA	NA	NA	NA	NA	NA	NA	NA	NA	NA	NA	NA	NA	NA	NA	NA	NA
1170	Purple orchid tree	Bauhinia variegata	Ontario	California	-117.615001	34.0920556	1328 Orange Av N	introduced	0 to 15.24 cm	Ontario	NA	NA	NA	NA	NA	NA	NA	NA	NA	NA	NA	NA	NA	NA	NA	NA	NA
1171	Purple orchid tree	Bauhinia variegata	Ontario	California	-117.615001	34.0920556	1334 Orange Av N	introduced	0 to 15.24 cm	Ontario	NA	NA	NA	NA	NA	NA	NA	NA	NA	NA	NA	NA	NA	NA	NA	NA	NA
1172	Italian cypress	Cupressus sempervirens	Ontario	California	-117.615001	34.0920556	1334 Orange Av N	introduced	30.48 to 45.72 cm	Ontario	NA	NA	NA	NA	NA	NA	NA	NA	NA	NA	NA	NA	NA	NA	NA	NA	NA
1173	Purple orchid tree	Bauhinia variegata	Ontario	California	-117.615001	34.0920556	1340 Orange Av N	introduced	0 to 15.24 cm	Ontario	NA	NA	NA	NA	NA	NA	NA	NA	NA	NA	NA	NA	NA	NA	NA	NA	NA
1174	Purple orchid tree	Bauhinia variegata	Ontario	California	-117.615001	34.0920556	1346 Orange Av N	introduced	30.48 to 45.72 cm	Ontario	NA	NA	NA	NA	NA	NA	NA	NA	NA	NA	NA	NA	NA	NA	NA	NA	NA
1175	Purple orchid tree	Bauhinia variegata	Ontario	California	-117.615001	34.0920556	1352 Orange Av N	introduced	30.48 to 45.72 cm	Ontario	NA	NA	NA	NA	NA	NA	NA	NA	NA	NA	NA	NA	NA	NA	NA	NA	NA
1177	Purple orchid tree	Bauhinia variegata	Ontario	California	-117.615001	34.0920556	1345 Orange Av N	introduced	0 to 15.24 cm	Ontario	NA	NA	NA	NA	NA	NA	NA	NA	NA	NA	NA	NA	NA	NA	NA	NA	NA
1178	Purple orchid tree	Bauhinia variegata	Ontario	California	-117.615001	34.0920556	1339 Orange Av N	introduced	15.24 to 30.48 cm	Ontario	NA	NA	NA	NA	NA	NA	NA	NA	NA	NA	NA	NA	NA	NA	NA	NA	NA
1179	Purple orchid tree	Bauhinia variegata	Ontario	California	-117.615001	34.0920556	1333 Orange Av N	introduced	15.24 to 30.48 cm	Ontario	NA	NA	NA	NA	NA	NA	NA	NA	NA	NA	NA	NA	NA	NA	NA	NA	NA
1180	Purple orchid tree	Bauhinia variegata	Ontario	California	-117.615001	34.0920556	1327 Orange Av N	introduced	30.48 to 45.72 cm	Ontario	NA	NA	NA	NA	NA	NA	NA	NA	NA	NA	NA	NA	NA	NA	NA	NA	NA
1181	Purple orchid tree	Bauhinia variegata	Ontario	California	-117.615001	34.0920556	1321 Orange Av N	introduced	30.48 to 45.72 cm	Ontario	NA	NA	NA	NA	NA	NA	NA	NA	NA	NA	NA	NA	NA	NA	NA	NA	NA
1182	Mexican fan palm	Washingtonia robusta	Ontario	California	-117.611763	34.081726	1875 Fifth St E	introduced	30.48 to 45.72 cm	Ontario	NA	NA	NA	NA	NA	NA	NA	NA	NA	NA	NA	NA	NA	NA	NA	NA	NA
1183	Chitalpa	Chitalpa tashkentensis	Ontario	California	-117.611763	34.081726	1875 Fifth St E	no_info	0 to 15.24 cm	Ontario	NA	NA	NA	NA	NA	NA	NA	NA	NA	NA	NA	NA	NA	NA	NA	NA	NA
1184	Chitalpa	Chitalpa tashkentensis	Ontario	California	-117.611763	34.081726	1875 Fifth St E	no_info	0 to 15.24 cm	Ontario	NA	NA	NA	NA	NA	NA	NA	NA	NA	NA	NA	NA	NA	NA	NA	NA	NA
1185	Mexican fan palm	Washingtonia robusta	Ontario	California	-117.611763	34.081726	1875 Fifth St E	introduced	30.48 to 45.72 cm	Ontario	NA	NA	NA	NA	NA	NA	NA	NA	NA	NA	NA	NA	NA	NA	NA	NA	NA
1186	Mexican fan palm	Washingtonia robusta	Ontario	California	-117.61204	34.081729	1861 Fifth St E	introduced	30.48 to 45.72 cm	Ontario	NA	NA	NA	NA	NA	NA	NA	NA	NA	NA	NA	NA	NA	NA	NA	NA	NA
1188	Mexican fan palm	Washingtonia robusta	Ontario	California	-117.61204	34.081729	1861 Fifth St E	introduced	30.48 to 45.72 cm	Ontario	NA	NA	NA	NA	NA	NA	NA	NA	NA	NA	NA	NA	NA	NA	NA	NA	NA
1189	Chitalpa	Chitalpa tashkentensis	Ontario	California	-117.612626	34.081731	1845 Fifth St E	no_info	0 to 15.24 cm	Ontario	NA	NA	NA	NA	NA	NA	NA	NA	NA	NA	NA	NA	NA	NA	NA	NA	NA
1190	Mexican fan palm	Washingtonia robusta	Ontario	California	-117.612626	34.081731	1845 Fifth St E	introduced	30.48 to 45.72 cm	Ontario	NA	NA	NA	NA	NA	NA	NA	NA	NA	NA	NA	NA	NA	NA	NA	NA	NA
1191	Chitalpa	Chitalpa tashkentensis	Ontario	California	-117.612626	34.081731	1845 Fifth St E	no_info	0 to 15.24 cm	Ontario	NA	NA	NA	NA	NA	NA	NA	NA	NA	NA	NA	NA	NA	NA	NA	NA	NA
1192	Mexican fan palm	Washingtonia robusta	Ontario	California	-117.612626	34.081731	1845 Fifth St E	introduced	30.48 to 45.72 cm	Ontario	NA	NA	NA	NA	NA	NA	NA	NA	NA	NA	NA	NA	NA	NA	NA	NA	NA
1193	Chitalpa	Chitalpa tashkentensis	Ontario	California	-117.613024	34.081732	1837 Fifth St E	no_info	0 to 15.24 cm	Ontario	NA	NA	NA	NA	NA	NA	NA	NA	NA	NA	NA	NA	NA	NA	NA	NA	NA
1194	Mexican fan palm	Washingtonia robusta	Ontario	California	-117.613024	34.081732	1837 Fifth St E	introduced	30.48 to 45.72 cm	Ontario	NA	NA	NA	NA	NA	NA	NA	NA	NA	NA	NA	NA	NA	NA	NA	NA	NA
1195	Chitalpa	Chitalpa tashkentensis	Ontario	California	-117.613024	34.081732	1837 Fifth St E	no_info	0 to 15.24 cm	Ontario	NA	NA	NA	NA	NA	NA	NA	NA	NA	NA	NA	NA	NA	NA	NA	NA	NA
1196	Mexican fan palm	Washingtonia robusta	Ontario	California	-117.613024	34.081732	1837 Fifth St E	introduced	30.48 to 45.72 cm	Ontario	NA	NA	NA	NA	NA	NA	NA	NA	NA	NA	NA	NA	NA	NA	NA	NA	NA
1197	Chitalpa	Chitalpa tashkentensis	Ontario	California	-117.613024	34.081732	1837 Fifth St E	no_info	0 to 15.24 cm	Ontario	NA	NA	NA	NA	NA	NA	NA	NA	NA	NA	NA	NA	NA	NA	NA	NA	NA
1199	Glossy privet	Ligustrum lucidum	Ontario	California	-117.613439	34.081856	1321 Placer Av N	introduced	15.24 to 30.48 cm	Ontario	NA	NA	NA	NA	NA	NA	NA	NA	NA	NA	NA	NA	NA	NA	NA	NA	NA
1200	Mexican fan palm	Washingtonia robusta	Ontario	California	-117.613439	34.081856	1321 Placer Av N	introduced	30.48 to 45.72 cm	Ontario	NA	NA	NA	NA	NA	NA	NA	NA	NA	NA	NA	NA	NA	NA	NA	NA	NA
1201	Chitalpa	Chitalpa tashkentensis	Ontario	California	-117.615001	34.0920556	1322 Orange Av N	no_info	0 to 15.24 cm	Ontario	NA	NA	NA	NA	NA	NA	NA	NA	NA	NA	NA	NA	NA	NA	NA	NA	NA
1202	Chitalpa	Chitalpa tashkentensis	Ontario	California	-117.615001	34.0920556	1322 Orange Av N	no_info	0 to 15.24 cm	Ontario	NA	NA	NA	NA	NA	NA	NA	NA	NA	NA	NA	NA	NA	NA	NA	NA	NA
1203	Chitalpa	Chitalpa tashkentensis	Ontario	California	-117.615001	34.0920556	1322 Orange Av N	no_info	0 to 15.24 cm	Ontario	NA	NA	NA	NA	NA	NA	NA	NA	NA	NA	NA	NA	NA	NA	NA	NA	NA
1204	Glossy privet	Ligustrum lucidum	Ontario	California	-117.615001	34.0920556	1322 Orange Av N	introduced	0 to 15.24 cm	Ontario	NA	NA	NA	NA	NA	NA	NA	NA	NA	NA	NA	NA	NA	NA	NA	NA	NA
1206	Purple orchid tree	Bauhinia variegata	Ontario	California	-117.615001	34.0920556	1321 Orange Av N	introduced	0 to 15.24 cm	Ontario	NA	NA	NA	NA	NA	NA	NA	NA	NA	NA	NA	NA	NA	NA	NA	NA	NA
1209	Mexican fan palm	Washingtonia robusta	Ontario	California	-117.615519	34.081665	1322 Corona Av N	introduced	15.24 to 30.48 cm	Ontario	NA	NA	NA	NA	NA	NA	NA	NA	NA	NA	NA	NA	NA	NA	NA	NA	NA
1210	Glossy privet	Ligustrum lucidum	Ontario	California	-117.615519	34.081665	1322 Corona Av N	introduced	0 to 15.24 cm	Ontario	NA	NA	NA	NA	NA	NA	NA	NA	NA	NA	NA	NA	NA	NA	NA	NA	NA
1211	Mexican fan palm	Washingtonia robusta	Ontario	California	-117.615519	34.081665	1322 Corona Av N	introduced	15.24 to 30.48 cm	Ontario	NA	NA	NA	NA	NA	NA	NA	NA	NA	NA	NA	NA	NA	NA	NA	NA	NA
1212	Mexican fan palm	Washingtonia robusta	Ontario	California	-117.615519	34.081665	1322 Corona Av N	introduced	15.24 to 30.48 cm	Ontario	NA	NA	NA	NA	NA	NA	NA	NA	NA	NA	NA	NA	NA	NA	NA	NA	NA
1213	Glossy privet	Ligustrum lucidum	Ontario	California	-117.615519	34.081665	1322 Corona Av N	introduced	0 to 15.24 cm	Ontario	NA	NA	NA	NA	NA	NA	NA	NA	NA	NA	NA	NA	NA	NA	NA	NA	NA
1214	Mexican fan palm	Washingtonia robusta	Ontario	California	-117.615519	34.081665	1322 Corona Av N	introduced	15.24 to 30.48 cm	Ontario	NA	NA	NA	NA	NA	NA	NA	NA	NA	NA	NA	NA	NA	NA	NA	NA	NA
1215	Mexican fan palm	Washingtonia robusta	Ontario	California	-117.615519	34.081665	1322 Corona Av N	introduced	15.24 to 30.48 cm	Ontario	NA	NA	NA	NA	NA	NA	NA	NA	NA	NA	NA	NA	NA	NA	NA	NA	NA
1216	Canary island pine	Pinus canariensis	Ontario	California	-117.613289	34.081859	1320 Placer Av N	introduced	60.96 to 76.2 cm	Ontario	NA	NA	NA	NA	NA	NA	NA	NA	NA	NA	NA	NA	NA	NA	NA	NA	NA
1217	Canary island pine	Pinus canariensis	Ontario	California	-117.61329	34.081898	1324 Placer Av N	introduced	more than 76.2 cm	Ontario	NA	NA	NA	NA	NA	NA	NA	NA	NA	NA	NA	NA	NA	NA	NA	NA	NA
1218	Canary island pine	Pinus canariensis	Ontario	California	-117.613291	34.081938	1328 Placer Av N	introduced	more than 76.2 cm	Ontario	NA	NA	NA	NA	NA	NA	NA	NA	NA	NA	NA	NA	NA	NA	NA	NA	NA
1219	Canary island pine	Pinus canariensis	Ontario	California	-117.613292	34.081998	1334 Placer Av N	introduced	45.72 to 60.96 cm	Ontario	NA	NA	NA	NA	NA	NA	NA	NA	NA	NA	NA	NA	NA	NA	NA	NA	NA
1220	Canary island pine	Pinus canariensis	Ontario	California	-117.613293	34.082057	1340 Placer Av N	introduced	60.96 to 76.2 cm	Ontario	NA	NA	NA	NA	NA	NA	NA	NA	NA	NA	NA	NA	NA	NA	NA	NA	NA
1221	Canary island pine	Pinus canariensis	Ontario	California	-117.613294	34.082097	1344 Placer Av N	introduced	60.96 to 76.2 cm	Ontario	NA	NA	NA	NA	NA	NA	NA	NA	NA	NA	NA	NA	NA	NA	NA	NA	NA
1222	Canary island pine	Pinus canariensis	Ontario	California	-117.613294	34.082136	1348 Placer Av N	introduced	60.96 to 76.2 cm	Ontario	NA	NA	NA	NA	NA	NA	NA	NA	NA	NA	NA	NA	NA	NA	NA	NA	NA
1223	Canary island pine	Pinus canariensis	Ontario	California	-117.613295	34.082196	1354 Placer Av N	introduced	60.96 to 76.2 cm	Ontario	NA	NA	NA	NA	NA	NA	NA	NA	NA	NA	NA	NA	NA	NA	NA	NA	NA
1224	Crape myrtle	Lagerstroemia indica	Ontario	California	-117.613445	34.082154	1351 Placer Av N	introduced	0 to 15.24 cm	Ontario	NA	NA	NA	NA	NA	NA	NA	NA	NA	NA	NA	NA	NA	NA	NA	NA	NA
1225	Crape myrtle	Lagerstroemia indica	Ontario	California	-117.613443	34.082094	1345 Placer Av N	introduced	0 to 15.24 cm	Ontario	NA	NA	NA	NA	NA	NA	NA	NA	NA	NA	NA	NA	NA	NA	NA	NA	NA
1226	Crape myrtle	Lagerstroemia indica	Ontario	California	-117.613442	34.082035	1339 Placer Av N	introduced	0 to 15.24 cm	Ontario	NA	NA	NA	NA	NA	NA	NA	NA	NA	NA	NA	NA	NA	NA	NA	NA	NA
1227	Crape myrtle	Lagerstroemia indica	Ontario	California	-117.613441	34.081975	1333 Placer Av N	introduced	15.24 to 30.48 cm	Ontario	NA	NA	NA	NA	NA	NA	NA	NA	NA	NA	NA	NA	NA	NA	NA	NA	NA
1228	Crape myrtle	Lagerstroemia indica	Ontario	California	-117.61344	34.081916	1327 Placer Av N	introduced	15.24 to 30.48 cm	Ontario	NA	NA	NA	NA	NA	NA	NA	NA	NA	NA	NA	NA	NA	NA	NA	NA	NA
1229	Crape myrtle	Lagerstroemia indica	Ontario	California	-117.613439	34.081856	1321 Placer Av N	introduced	0 to 15.24 cm	Ontario	NA	NA	NA	NA	NA	NA	NA	NA	NA	NA	NA	NA	NA	NA	NA	NA	NA
1230	Canary island pine	Pinus canariensis	Ontario	California	-117.612203	34.081872	1322 San Diego Av N	introduced	more than 76.2 cm	Ontario	NA	NA	NA	NA	NA	NA	NA	NA	NA	NA	NA	NA	NA	NA	NA	NA	NA
1231	Aleppo pine	Pinus halepensis	Ontario	California	-117.612203	34.081891	1324 San Diego Av N	introduced	0 to 15.24 cm	Ontario	NA	NA	NA	NA	NA	NA	NA	NA	NA	NA	NA	NA	NA	NA	NA	NA	NA
1232	Canary island pine	Pinus canariensis	Ontario	California	-117.612203	34.081911	1326 San Diego Av N	introduced	60.96 to 76.2 cm	Ontario	NA	NA	NA	NA	NA	NA	NA	NA	NA	NA	NA	NA	NA	NA	NA	NA	NA
1233	Canary island pine	Pinus canariensis	Ontario	California	-117.612204	34.08197	1332 San Diego Av N	introduced	more than 76.2 cm	Ontario	NA	NA	NA	NA	NA	NA	NA	NA	NA	NA	NA	NA	NA	NA	NA	NA	NA
1234	Canary island pine	Pinus canariensis	Ontario	California	-117.612204	34.082009	1336 San Diego Av N	introduced	60.96 to 76.2 cm	Ontario	NA	NA	NA	NA	NA	NA	NA	NA	NA	NA	NA	NA	NA	NA	NA	NA	NA
1235	Canary island pine	Pinus canariensis	Ontario	California	-117.612204	34.082048	1340 San Diego Av N	introduced	more than 76.2 cm	Ontario	NA	NA	NA	NA	NA	NA	NA	NA	NA	NA	NA	NA	NA	NA	NA	NA	NA
1236	Canary island pine	Pinus canariensis	Ontario	California	-117.612204	34.082107	1346 San Diego Av N	introduced	45.72 to 60.96 cm	Ontario	NA	NA	NA	NA	NA	NA	NA	NA	NA	NA	NA	NA	NA	NA	NA	NA	NA
1237	Canary island pine	Pinus canariensis	Ontario	California	-117.612204	34.082166	1352 San Diego Av N	introduced	more than 76.2 cm	Ontario	NA	NA	NA	NA	NA	NA	NA	NA	NA	NA	NA	NA	NA	NA	NA	NA	NA
1238	Aleppo pine	Pinus halepensis	Ontario	California	-117.612205	34.082205	1356 San Diego Av N	introduced	0 to 15.24 cm	Ontario	NA	NA	NA	NA	NA	NA	NA	NA	NA	NA	NA	NA	NA	NA	NA	NA	NA
1239	Canary island pine	Pinus canariensis	Ontario	California	-117.612354	34.082145	1351 San Diego Av N	introduced	60.96 to 76.2 cm	Ontario	NA	NA	NA	NA	NA	NA	NA	NA	NA	NA	NA	NA	NA	NA	NA	NA	NA
1240	Canary island pine	Pinus canariensis	Ontario	California	-117.612354	34.082087	1345 San Diego Av N	introduced	more than 76.2 cm	Ontario	NA	NA	NA	NA	NA	NA	NA	NA	NA	NA	NA	NA	NA	NA	NA	NA	NA
1241	Canary island pine	Pinus canariensis	Ontario	California	-117.612354	34.082048	1341 San Diego Av N	introduced	60.96 to 76.2 cm	Ontario	NA	NA	NA	NA	NA	NA	NA	NA	NA	NA	NA	NA	NA	NA	NA	NA	NA
1242	Canary island pine	Pinus canariensis	Ontario	California	-117.612354	34.081969	1333 San Diego Av N	introduced	0 to 15.24 cm	Ontario	NA	NA	NA	NA	NA	NA	NA	NA	NA	NA	NA	NA	NA	NA	NA	NA	NA
1243	Canary island pine	Pinus canariensis	Ontario	California	-117.612353	34.08193	1329 San Diego Av N	introduced	60.96 to 76.2 cm	Ontario	NA	NA	NA	NA	NA	NA	NA	NA	NA	NA	NA	NA	NA	NA	NA	NA	NA
1244	Canary island pine	Pinus canariensis	Ontario	California	-117.612353	34.081891	1325 San Diego Av N	introduced	60.96 to 76.2 cm	Ontario	NA	NA	NA	NA	NA	NA	NA	NA	NA	NA	NA	NA	NA	NA	NA	NA	NA
1245	Canary island pine	Pinus canariensis	Ontario	California	-117.612353	34.081852	1321 San Diego Av N	introduced	60.96 to 76.2 cm	Ontario	NA	NA	NA	NA	NA	NA	NA	NA	NA	NA	NA	NA	NA	NA	NA	NA	NA
1246	Aleppo pine	Pinus halepensis	Ontario	California	-117.612353	34.081871	1323 San Diego Av N	introduced	0 to 15.24 cm	Ontario	NA	NA	NA	NA	NA	NA	NA	NA	NA	NA	NA	NA	NA	NA	NA	NA	NA
1247	Canary island pine	Pinus canariensis	Ontario	California	-117.64155	34.034523	700 Wisteria St E	introduced	30.48 to 45.72 cm	Ontario	NA	NA	NA	NA	NA	NA	NA	NA	NA	NA	NA	NA	NA	NA	NA	NA	NA
1248	Canary island pine	Pinus canariensis	Ontario	California	-117.64155	34.034523	700 Wisteria St E	introduced	30.48 to 45.72 cm	Ontario	NA	NA	NA	NA	NA	NA	NA	NA	NA	NA	NA	NA	NA	NA	NA	NA	NA
1249	Canary island pine	Pinus canariensis	Ontario	California	-117.64155	34.034523	700 Wisteria St E	introduced	15.24 to 30.48 cm	Ontario	NA	NA	NA	NA	NA	NA	NA	NA	NA	NA	NA	NA	NA	NA	NA	NA	NA
1250	Canary island pine	Pinus canariensis	Ontario	California	-117.64155	34.034523	700 Wisteria St E	introduced	45.72 to 60.96 cm	Ontario	NA	NA	NA	NA	NA	NA	NA	NA	NA	NA	NA	NA	NA	NA	NA	NA	NA
1251	Canary island pine	Pinus canariensis	Ontario	California	-117.64155	34.034523	700 Wisteria St E	introduced	30.48 to 45.72 cm	Ontario	NA	NA	NA	NA	NA	NA	NA	NA	NA	NA	NA	NA	NA	NA	NA	NA	NA
1252	Canary island pine	Pinus canariensis	Ontario	California	-117.64155	34.034523	700 Wisteria St E	introduced	45.72 to 60.96 cm	Ontario	NA	NA	NA	NA	NA	NA	NA	NA	NA	NA	NA	NA	NA	NA	NA	NA	NA
1253	Canary island pine	Pinus canariensis	Ontario	California	-117.64155	34.034523	700 Wisteria St E	introduced	15.24 to 30.48 cm	Ontario	NA	NA	NA	NA	NA	NA	NA	NA	NA	NA	NA	NA	NA	NA	NA	NA	NA
1254	Canary island pine	Pinus canariensis	Ontario	California	-117.64155	34.034523	700 Wisteria St E	introduced	30.48 to 45.72 cm	Ontario	NA	NA	NA	NA	NA	NA	NA	NA	NA	NA	NA	NA	NA	NA	NA	NA	NA
1255	Canary island pine	Pinus canariensis	Ontario	California	-117.64155	34.034523	700 Wisteria St E	introduced	45.72 to 60.96 cm	Ontario	NA	NA	NA	NA	NA	NA	NA	NA	NA	NA	NA	NA	NA	NA	NA	NA	NA
1256	Canary island pine	Pinus canariensis	Ontario	California	-117.64155	34.034523	700 Wisteria St E	introduced	30.48 to 45.72 cm	Ontario	NA	NA	NA	NA	NA	NA	NA	NA	NA	NA	NA	NA	NA	NA	NA	NA	NA
1257	Canary island pine	Pinus canariensis	Ontario	California	-117.64155	34.034523	700 Wisteria St E	introduced	30.48 to 45.72 cm	Ontario	NA	NA	NA	NA	NA	NA	NA	NA	NA	NA	NA	NA	NA	NA	NA	NA	NA
1258	Canary island pine	Pinus canariensis	Ontario	California	-117.64155	34.034523	700 Wisteria St E	introduced	30.48 to 45.72 cm	Ontario	NA	NA	NA	NA	NA	NA	NA	NA	NA	NA	NA	NA	NA	NA	NA	NA	NA
1259	Canary island pine	Pinus canariensis	Ontario	California	-117.64155	34.034523	700 Wisteria St E	introduced	30.48 to 45.72 cm	Ontario	NA	NA	NA	NA	NA	NA	NA	NA	NA	NA	NA	NA	NA	NA	NA	NA	NA
1260	Canary island pine	Pinus canariensis	Ontario	California	-117.64155	34.034523	700 Wisteria St E	introduced	30.48 to 45.72 cm	Ontario	NA	NA	NA	NA	NA	NA	NA	NA	NA	NA	NA	NA	NA	NA	NA	NA	NA
1261	Canary island pine	Pinus canariensis	Ontario	California	-117.64155	34.034523	700 Wisteria St E	introduced	30.48 to 45.72 cm	Ontario	NA	NA	NA	NA	NA	NA	NA	NA	NA	NA	NA	NA	NA	NA	NA	NA	NA
1262	Canary island pine	Pinus canariensis	Ontario	California	-117.64155	34.034523	700 Wisteria St E	introduced	15.24 to 30.48 cm	Ontario	NA	NA	NA	NA	NA	NA	NA	NA	NA	NA	NA	NA	NA	NA	NA	NA	NA
1263	Glossy privet	Ligustrum lucidum	Ontario	California	-117.65089	34.06334	708 Boxwood Ct E	introduced	15.24 to 30.48 cm	Ontario	NA	NA	NA	NA	NA	NA	NA	NA	NA	NA	NA	NA	NA	NA	NA	NA	NA
1264	Glossy privet	Ligustrum lucidum	Ontario	California	-117.65089	34.06334	714 Boxwood Ct E	introduced	15.24 to 30.48 cm	Ontario	NA	NA	NA	NA	NA	NA	NA	NA	NA	NA	NA	NA	NA	NA	NA	NA	NA
1265	Glossy privet	Ligustrum lucidum	Ontario	California	-117.65089	34.06334	720 Boxwood Ct E	introduced	30.48 to 45.72 cm	Ontario	NA	NA	NA	NA	NA	NA	NA	NA	NA	NA	NA	NA	NA	NA	NA	NA	NA
1266	Glossy privet	Ligustrum lucidum	Ontario	California	-117.65089	34.06334	730 Boxwood Ct E	introduced	15.24 to 30.48 cm	Ontario	NA	NA	NA	NA	NA	NA	NA	NA	NA	NA	NA	NA	NA	NA	NA	NA	NA
1267	Mexican fan palm	Washingtonia robusta	Ontario	California	-117.65089	34.06334	738 Boxwood Ct E	introduced	30.48 to 45.72 cm	Ontario	NA	NA	NA	NA	NA	NA	NA	NA	NA	NA	NA	NA	NA	NA	NA	NA	NA
1268	Glossy privet	Ligustrum lucidum	Ontario	California	-117.65089	34.06334	738 Boxwood Ct E	introduced	15.24 to 30.48 cm	Ontario	NA	NA	NA	NA	NA	NA	NA	NA	NA	NA	NA	NA	NA	NA	NA	NA	NA
1269	Glossy privet	Ligustrum lucidum	Ontario	California	-117.65089	34.06334	744 Boxwood Ct E	introduced	15.24 to 30.48 cm	Ontario	NA	NA	NA	NA	NA	NA	NA	NA	NA	NA	NA	NA	NA	NA	NA	NA	NA
1270	Glossy privet	Ligustrum lucidum	Ontario	California	-117.65089	34.06334	750 Boxwood Ct E	introduced	15.24 to 30.48 cm	Ontario	NA	NA	NA	NA	NA	NA	NA	NA	NA	NA	NA	NA	NA	NA	NA	NA	NA
1271	Glossy privet	Ligustrum lucidum	Ontario	California	-117.65089	34.06334	745 Boxwood Ct E	introduced	15.24 to 30.48 cm	Ontario	NA	NA	NA	NA	NA	NA	NA	NA	NA	NA	NA	NA	NA	NA	NA	NA	NA
1272	Glossy privet	Ligustrum lucidum	Ontario	California	-117.65089	34.06334	739 Boxwood Ct E	introduced	0 to 15.24 cm	Ontario	NA	NA	NA	NA	NA	NA	NA	NA	NA	NA	NA	NA	NA	NA	NA	NA	NA
1274	Glossy privet	Ligustrum lucidum	Ontario	California	-117.65089	34.06334	731 Boxwood Ct E	introduced	15.24 to 30.48 cm	Ontario	NA	NA	NA	NA	NA	NA	NA	NA	NA	NA	NA	NA	NA	NA	NA	NA	NA
1275	Glossy privet	Ligustrum lucidum	Ontario	California	-117.65089	34.06334	731 Boxwood Ct E	introduced	15.24 to 30.48 cm	Ontario	NA	NA	NA	NA	NA	NA	NA	NA	NA	NA	NA	NA	NA	NA	NA	NA	NA
1276	Glossy privet	Ligustrum lucidum	Ontario	California	-117.65089	34.06334	721 Boxwood Ct E	introduced	30.48 to 45.72 cm	Ontario	NA	NA	NA	NA	NA	NA	NA	NA	NA	NA	NA	NA	NA	NA	NA	NA	NA
1277	Mexican fan palm	Washingtonia robusta	Ontario	California	-117.65089	34.06334	721 Boxwood Ct E	introduced	30.48 to 45.72 cm	Ontario	NA	NA	NA	NA	NA	NA	NA	NA	NA	NA	NA	NA	NA	NA	NA	NA	NA
1278	Glossy privet	Ligustrum lucidum	Ontario	California	-117.65089	34.06334	715 Boxwood Ct E	introduced	15.24 to 30.48 cm	Ontario	NA	NA	NA	NA	NA	NA	NA	NA	NA	NA	NA	NA	NA	NA	NA	NA	NA
1279	Glossy privet	Ligustrum lucidum	Ontario	California	-117.65089	34.06334	709 Boxwood Ct E	introduced	15.24 to 30.48 cm	Ontario	NA	NA	NA	NA	NA	NA	NA	NA	NA	NA	NA	NA	NA	NA	NA	NA	NA
1280	Queen palm	Syagrus romanzoffiana	Ontario	California	-117.6408445	34.0280849	2127 Phoenix Pl S	introduced	0 to 15.24 cm	Ontario	NA	NA	NA	NA	NA	NA	NA	NA	NA	NA	NA	NA	NA	NA	NA	NA	NA
1281	Queen palm	Syagrus romanzoffiana	Ontario	California	-117.6408445	34.0280849	2127 Phoenix Pl S	introduced	0 to 15.24 cm	Ontario	NA	NA	NA	NA	NA	NA	NA	NA	NA	NA	NA	NA	NA	NA	NA	NA	NA
1282	Queen palm	Syagrus romanzoffiana	Ontario	California	-117.6408445	34.0280849	2127 Phoenix Pl S	introduced	0 to 15.24 cm	Ontario	NA	NA	NA	NA	NA	NA	NA	NA	NA	NA	NA	NA	NA	NA	NA	NA	NA
1284	Mexican fan palm	Washingtonia robusta	Ontario	California	-117.6408445	34.0280849	2105 Phoenix Pl S	introduced	45.72 to 60.96 cm	Ontario	NA	NA	NA	NA	NA	NA	NA	NA	NA	NA	NA	NA	NA	NA	NA	NA	NA
1285	Bottle tree	Brachychiton populneus	Ontario	California	-117.6408445	34.0280849	2103 Phoenix Pl S	introduced	15.24 to 30.48 cm	Ontario	NA	NA	NA	NA	NA	NA	NA	NA	NA	NA	NA	NA	NA	NA	NA	NA	NA
1286	Queen palm	Syagrus romanzoffiana	Ontario	California	-117.6408445	34.0280849	2101 Phoenix Pl S	introduced	0 to 15.24 cm	Ontario	NA	NA	NA	NA	NA	NA	NA	NA	NA	NA	NA	NA	NA	NA	NA	NA	NA
1289	Canary island date palm	Phoenix canariensis	Ontario	California	-117.6408445	34.0280849	2108 Phoenix Pl S	introduced	more than 76.2 cm	Ontario	NA	NA	NA	NA	NA	NA	NA	NA	NA	NA	NA	NA	NA	NA	NA	NA	NA
1293	Canary island pine	Pinus canariensis	Ontario	California	-117.6408445	34.0280849	2128 Phoenix Pl S	introduced	45.72 to 60.96 cm	Ontario	NA	NA	NA	NA	NA	NA	NA	NA	NA	NA	NA	NA	NA	NA	NA	NA	NA
1294	Canary island pine	Pinus canariensis	Ontario	California	-117.6408445	34.0280849	2128 Phoenix Pl S	introduced	45.72 to 60.96 cm	Ontario	NA	NA	NA	NA	NA	NA	NA	NA	NA	NA	NA	NA	NA	NA	NA	NA	NA
1296	Canary island pine	Pinus canariensis	Ontario	California	-117.6408445	34.0280849	2127 Phoenix Pl S	introduced	45.72 to 60.96 cm	Ontario	NA	NA	NA	NA	NA	NA	NA	NA	NA	NA	NA	NA	NA	NA	NA	NA	NA
1297	Canary island pine	Pinus canariensis	Ontario	California	-117.64155	34.034523	700 Wisteria St E	introduced	45.72 to 60.96 cm	Ontario	NA	NA	NA	NA	NA	NA	NA	NA	NA	NA	NA	NA	NA	NA	NA	NA	NA
1298	Canary island pine	Pinus canariensis	Ontario	California	-117.64155	34.034523	700 Wisteria St E	introduced	15.24 to 30.48 cm	Ontario	NA	NA	NA	NA	NA	NA	NA	NA	NA	NA	NA	NA	NA	NA	NA	NA	NA
1299	Canary island pine	Pinus canariensis	Ontario	California	-117.64155	34.034523	700 Wisteria St E	introduced	30.48 to 45.72 cm	Ontario	NA	NA	NA	NA	NA	NA	NA	NA	NA	NA	NA	NA	NA	NA	NA	NA	NA
1300	Canary island pine	Pinus canariensis	Ontario	California	-117.64155	34.034523	700 Wisteria St E	introduced	45.72 to 60.96 cm	Ontario	NA	NA	NA	NA	NA	NA	NA	NA	NA	NA	NA	NA	NA	NA	NA	NA	NA
1301	Canary island pine	Pinus canariensis	Ontario	California	-117.64155	34.034523	700 Wisteria St E	introduced	15.24 to 30.48 cm	Ontario	NA	NA	NA	NA	NA	NA	NA	NA	NA	NA	NA	NA	NA	NA	NA	NA	NA
1302	Canary island pine	Pinus canariensis	Ontario	California	-117.64155	34.034523	700 Wisteria St E	introduced	45.72 to 60.96 cm	Ontario	NA	NA	NA	NA	NA	NA	NA	NA	NA	NA	NA	NA	NA	NA	NA	NA	NA
1303	Canary island pine	Pinus canariensis	Ontario	California	-117.64155	34.034523	700 Wisteria St E	introduced	15.24 to 30.48 cm	Ontario	NA	NA	NA	NA	NA	NA	NA	NA	NA	NA	NA	NA	NA	NA	NA	NA	NA
1304	Canary island pine	Pinus canariensis	Ontario	California	-117.64155	34.034523	700 Wisteria St E	introduced	30.48 to 45.72 cm	Ontario	NA	NA	NA	NA	NA	NA	NA	NA	NA	NA	NA	NA	NA	NA	NA	NA	NA
1305	Canary island pine	Pinus canariensis	Ontario	California	-117.64155	34.034523	700 Wisteria St E	introduced	15.24 to 30.48 cm	Ontario	NA	NA	NA	NA	NA	NA	NA	NA	NA	NA	NA	NA	NA	NA	NA	NA	NA
1306	Canary island pine	Pinus canariensis	Ontario	California	-117.638956	34.035039	2128 Taylor Pl S	introduced	45.72 to 60.96 cm	Ontario	NA	NA	NA	NA	NA	NA	NA	NA	NA	NA	NA	NA	NA	NA	NA	NA	NA
1307	Canary island pine	Pinus canariensis	Ontario	California	-117.638956	34.035039	2128 Taylor Pl S	introduced	45.72 to 60.96 cm	Ontario	NA	NA	NA	NA	NA	NA	NA	NA	NA	NA	NA	NA	NA	NA	NA	NA	NA
1308	Canary island pine	Pinus canariensis	Ontario	California	-117.6398272	34.0288207	2127 Caldwell Pl S	introduced	30.48 to 45.72 cm	Ontario	NA	NA	NA	NA	NA	NA	NA	NA	NA	NA	NA	NA	NA	NA	NA	NA	NA
1309	Canary island pine	Pinus canariensis	Ontario	California	-117.6398272	34.0288207	2127 Caldwell Pl S	introduced	45.72 to 60.96 cm	Ontario	NA	NA	NA	NA	NA	NA	NA	NA	NA	NA	NA	NA	NA	NA	NA	NA	NA
1310	Evergreen pear	Pyrus kawakamii	Ontario	California	-117.6398272	34.0288207	2127 Caldwell Pl S	no_info	45.72 to 60.96 cm	Ontario	NA	NA	NA	NA	NA	NA	NA	NA	NA	NA	NA	NA	NA	NA	NA	NA	NA
1311	Tipu	Tipuana tipu	Ontario	California	-117.6398272	34.0288207	2119 Caldwell Pl S	introduced	45.72 to 60.96 cm	Ontario	NA	NA	NA	NA	NA	NA	NA	NA	NA	NA	NA	NA	NA	NA	NA	NA	NA
1312	Evergreen pear	Pyrus kawakamii	Ontario	California	-117.6398272	34.0288207	2119 Caldwell Pl S	no_info	30.48 to 45.72 cm	Ontario	NA	NA	NA	NA	NA	NA	NA	NA	NA	NA	NA	NA	NA	NA	NA	NA	NA
1313	Evergreen pear	Pyrus kawakamii	Ontario	California	-117.6398272	34.0288207	2111 Caldwell Pl S	no_info	30.48 to 45.72 cm	Ontario	NA	NA	NA	NA	NA	NA	NA	NA	NA	NA	NA	NA	NA	NA	NA	NA	NA
1315	Evergreen pear	Pyrus kawakamii	Ontario	California	-117.6398272	34.0288207	2109 Caldwell Pl S	no_info	30.48 to 45.72 cm	Ontario	NA	NA	NA	NA	NA	NA	NA	NA	NA	NA	NA	NA	NA	NA	NA	NA	NA
1316	Evergreen pear	Pyrus kawakamii	Ontario	California	-117.6398272	34.0288207	2105 Caldwell Pl S	no_info	15.24 to 30.48 cm	Ontario	NA	NA	NA	NA	NA	NA	NA	NA	NA	NA	NA	NA	NA	NA	NA	NA	NA
1317	Evergreen pear	Pyrus kawakamii	Ontario	California	-117.6398272	34.0288207	2103 Caldwell Pl S	no_info	30.48 to 45.72 cm	Ontario	NA	NA	NA	NA	NA	NA	NA	NA	NA	NA	NA	NA	NA	NA	NA	NA	NA
1321	Evergreen pear	Pyrus kawakamii	Ontario	California	-117.6398272	34.0288207	2108 Caldwell Pl S	no_info	30.48 to 45.72 cm	Ontario	NA	NA	NA	NA	NA	NA	NA	NA	NA	NA	NA	NA	NA	NA	NA	NA	NA
1322	Evergreen pear	Pyrus kawakamii	Ontario	California	-117.6398272	34.0288207	2112 Caldwell Pl S	no_info	30.48 to 45.72 cm	Ontario	NA	NA	NA	NA	NA	NA	NA	NA	NA	NA	NA	NA	NA	NA	NA	NA	NA
1323	Evergreen pear	Pyrus kawakamii	Ontario	California	-117.6398272	34.0288207	2120 Caldwell Pl S	no_info	30.48 to 45.72 cm	Ontario	NA	NA	NA	NA	NA	NA	NA	NA	NA	NA	NA	NA	NA	NA	NA	NA	NA
1325	Canary island pine	Pinus canariensis	Ontario	California	-117.638806	34.035037	2129 Taylor Pl S	introduced	30.48 to 45.72 cm	Ontario	NA	NA	NA	NA	NA	NA	NA	NA	NA	NA	NA	NA	NA	NA	NA	NA	NA
1326	Canary island pine	Pinus canariensis	Ontario	California	-117.638806	34.035037	2129 Taylor Pl S	introduced	15.24 to 30.48 cm	Ontario	NA	NA	NA	NA	NA	NA	NA	NA	NA	NA	NA	NA	NA	NA	NA	NA	NA
1327	Canary island pine	Pinus canariensis	Ontario	California	-117.638806	34.035037	2129 Taylor Pl S	introduced	30.48 to 45.72 cm	Ontario	NA	NA	NA	NA	NA	NA	NA	NA	NA	NA	NA	NA	NA	NA	NA	NA	NA
1328	Canary island pine	Pinus canariensis	Ontario	California	-117.638806	34.035037	2129 Taylor Pl S	introduced	30.48 to 45.72 cm	Ontario	NA	NA	NA	NA	NA	NA	NA	NA	NA	NA	NA	NA	NA	NA	NA	NA	NA
1329	Canary island pine	Pinus canariensis	Ontario	California	-117.638806	34.035037	2129 Taylor Pl S	introduced	15.24 to 30.48 cm	Ontario	NA	NA	NA	NA	NA	NA	NA	NA	NA	NA	NA	NA	NA	NA	NA	NA	NA
1330	Canary island pine	Pinus canariensis	Ontario	California	-117.638806	34.035037	2129 Taylor Pl S	introduced	30.48 to 45.72 cm	Ontario	NA	NA	NA	NA	NA	NA	NA	NA	NA	NA	NA	NA	NA	NA	NA	NA	NA
1333	Canary island pine	Pinus canariensis	Ontario	California	-117.6230804	34.0358047	834 Spruce St E	introduced	60.96 to 76.2 cm	Ontario	NA	NA	NA	NA	NA	NA	NA	NA	NA	NA	NA	NA	NA	NA	NA	NA	NA
1335	Canary island pine	Pinus canariensis	Ontario	California	-117.6230804	34.0358047	846 Spruce St E	introduced	30.48 to 45.72 cm	Ontario	NA	NA	NA	NA	NA	NA	NA	NA	NA	NA	NA	NA	NA	NA	NA	NA	NA
1337	Canary island pine	Pinus canariensis	Ontario	California	-117.637821	34.035428	2075 Hope Pl S	introduced	30.48 to 45.72 cm	Ontario	NA	NA	NA	NA	NA	NA	NA	NA	NA	NA	NA	NA	NA	NA	NA	NA	NA
1338	Canary island pine	Pinus canariensis	Ontario	California	-117.637821	34.035428	2075 Hope Pl S	introduced	30.48 to 45.72 cm	Ontario	NA	NA	NA	NA	NA	NA	NA	NA	NA	NA	NA	NA	NA	NA	NA	NA	NA
1339	Canary island pine	Pinus canariensis	Ontario	California	-117.6230804	34.0358047	858 Spruce St E	introduced	30.48 to 45.72 cm	Ontario	NA	NA	NA	NA	NA	NA	NA	NA	NA	NA	NA	NA	NA	NA	NA	NA	NA
1349	Canary island pine	Pinus canariensis	Ontario	California	-117.637971	34.035427	2074 Hope Pl S	introduced	45.72 to 60.96 cm	Ontario	NA	NA	NA	NA	NA	NA	NA	NA	NA	NA	NA	NA	NA	NA	NA	NA	NA
1350	Canary island pine	Pinus canariensis	Ontario	California	-117.637971	34.035427	2074 Hope Pl S	introduced	45.72 to 60.96 cm	Ontario	NA	NA	NA	NA	NA	NA	NA	NA	NA	NA	NA	NA	NA	NA	NA	NA	NA
1351	Pink trumpet tree	Tabebuia impetiginosa	Ontario	California	-117.637971	34.035427	2074 Hope Pl S	no_info	0 to 15.24 cm	Ontario	NA	NA	NA	NA	NA	NA	NA	NA	NA	NA	NA	NA	NA	NA	NA	NA	NA
1352	Pink trumpet tree	Tabebuia impetiginosa	Ontario	California	-117.637971	34.035427	2074 Hope Pl S	no_info	0 to 15.24 cm	Ontario	NA	NA	NA	NA	NA	NA	NA	NA	NA	NA	NA	NA	NA	NA	NA	NA	NA
1353	Canary island pine	Pinus canariensis	Ontario	California	-117.637971	34.035427	2074 Hope Pl S	introduced	30.48 to 45.72 cm	Ontario	NA	NA	NA	NA	NA	NA	NA	NA	NA	NA	NA	NA	NA	NA	NA	NA	NA
1357	Brisbane box	Tristaniopsis Brongn.	Ontario	California	-117.638808	34.035466	2071 Taylor Pl S	no_info	0 to 15.24 cm	Ontario	NA	NA	NA	NA	NA	NA	NA	NA	NA	NA	NA	NA	NA	NA	NA	NA	NA
1358	Brisbane box	Tristaniopsis Brongn.	Ontario	California	-117.638809	34.035514	2065 Taylor Pl S	no_info	0 to 15.24 cm	Ontario	NA	NA	NA	NA	NA	NA	NA	NA	NA	NA	NA	NA	NA	NA	NA	NA	NA
1359	Brisbane box	Tristaniopsis Brongn.	Ontario	California	-117.638809	34.035562	2059 Taylor Pl S	no_info	30.48 to 45.72 cm	Ontario	NA	NA	NA	NA	NA	NA	NA	NA	NA	NA	NA	NA	NA	NA	NA	NA	NA
1360	Brisbane box	Tristaniopsis Brongn.	Ontario	California	-117.63896	34.035592	2054 Taylor Pl S	no_info	15.24 to 30.48 cm	Ontario	NA	NA	NA	NA	NA	NA	NA	NA	NA	NA	NA	NA	NA	NA	NA	NA	NA
1361	Brisbane box	Tristaniopsis Brongn.	Ontario	California	-117.638959	34.035544	2060 Taylor Pl S	no_info	15.24 to 30.48 cm	Ontario	NA	NA	NA	NA	NA	NA	NA	NA	NA	NA	NA	NA	NA	NA	NA	NA	NA
1363	Brisbane box	Tristaniopsis Brongn.	Ontario	California	-117.638959	34.035512	2064 Taylor Pl S	no_info	30.48 to 45.72 cm	Ontario	NA	NA	NA	NA	NA	NA	NA	NA	NA	NA	NA	NA	NA	NA	NA	NA	NA
1364	Brisbane box	Tristaniopsis Brongn.	Ontario	California	-117.638958	34.035463	2070 Taylor Pl S	no_info	30.48 to 45.72 cm	Ontario	NA	NA	NA	NA	NA	NA	NA	NA	NA	NA	NA	NA	NA	NA	NA	NA	NA
1366	Brisbane box	Tristaniopsis Brongn.	Ontario	California	-117.638957	34.035431	2074 Taylor Pl S	no_info	15.24 to 30.48 cm	Ontario	NA	NA	NA	NA	NA	NA	NA	NA	NA	NA	NA	NA	NA	NA	NA	NA	NA
1368	Brisbane box	Tristaniopsis Brongn.	Ontario	California	-117.638954	34.035153	2112 Taylor Pl S	no_info	30.48 to 45.72 cm	Ontario	NA	NA	NA	NA	NA	NA	NA	NA	NA	NA	NA	NA	NA	NA	NA	NA	NA
1372	Queensland pittosporum	Pittosporum rhombifolium	Ontario	California	-117.637821	34.035512	2065 Hope Pl S	no_info	0 to 15.24 cm	Ontario	NA	NA	NA	NA	NA	NA	NA	NA	NA	NA	NA	NA	NA	NA	NA	NA	NA
1374	Japanese false oak	Lithocarpus edulis	Ontario	California	-117.65089	34.06334	840 Wisteria Ct E	introduced	0 to 15.24 cm	Ontario	NA	NA	NA	NA	NA	NA	NA	NA	NA	NA	NA	NA	NA	NA	NA	NA	NA
1376	Jacaranda	Jacaranda mimosifolia	Ontario	California	-117.6188828	34.031486	708 Skylark St E	introduced	30.48 to 45.72 cm	Ontario	NA	NA	NA	NA	NA	NA	NA	NA	NA	NA	NA	NA	NA	NA	NA	NA	NA
1378	Jacaranda	Jacaranda mimosifolia	Ontario	California	-117.6188828	34.031486	720 Skylark St E	introduced	30.48 to 45.72 cm	Ontario	NA	NA	NA	NA	NA	NA	NA	NA	NA	NA	NA	NA	NA	NA	NA	NA	NA
1380	Crape myrtle	Lagerstroemia indica	Ontario	California	-117.6188828	34.031486	732 Skylark St E	introduced	15.24 to 30.48 cm	Ontario	NA	NA	NA	NA	NA	NA	NA	NA	NA	NA	NA	NA	NA	NA	NA	NA	NA
1382	Jacaranda	Jacaranda mimosifolia	Ontario	California	-117.6188828	34.031486	744 Skylark St E	introduced	45.72 to 60.96 cm	Ontario	NA	NA	NA	NA	NA	NA	NA	NA	NA	NA	NA	NA	NA	NA	NA	NA	NA
1385	African sumac	Rhus lancea	Ontario	California	-117.6402775	34.0549041	2313 Caldwell Av S	no_info	0 to 15.24 cm	Ontario	NA	NA	NA	NA	NA	NA	NA	NA	NA	NA	NA	NA	NA	NA	NA	NA	NA
1387	Brazilian pepper	Schinus terebinthifolius	Ontario	California	-117.6402775	34.0549041	2301 Caldwell Av S	no_info	30.48 to 45.72 cm	Ontario	NA	NA	NA	NA	NA	NA	NA	NA	NA	NA	NA	NA	NA	NA	NA	NA	NA
1388	Brazilian pepper	Schinus terebinthifolius	Ontario	California	-117.6402775	34.0549041	2255 Caldwell Av S	no_info	30.48 to 45.72 cm	Ontario	NA	NA	NA	NA	NA	NA	NA	NA	NA	NA	NA	NA	NA	NA	NA	NA	NA
1390	Brazilian pepper	Schinus terebinthifolius	Ontario	California	-117.6402775	34.0549041	2237 Caldwell Av S	no_info	15.24 to 30.48 cm	Ontario	NA	NA	NA	NA	NA	NA	NA	NA	NA	NA	NA	NA	NA	NA	NA	NA	NA
1392	Brazilian pepper	Schinus terebinthifolius	Ontario	California	-117.6402775	34.0549041	2225 Caldwell Av S	no_info	30.48 to 45.72 cm	Ontario	NA	NA	NA	NA	NA	NA	NA	NA	NA	NA	NA	NA	NA	NA	NA	NA	NA
1393	Brazilian pepper	Schinus terebinthifolius	Ontario	California	-117.6402775	34.0549041	2219 Caldwell Av S	no_info	30.48 to 45.72 cm	Ontario	NA	NA	NA	NA	NA	NA	NA	NA	NA	NA	NA	NA	NA	NA	NA	NA	NA
1395	Brazilian pepper	Schinus terebinthifolius	Ontario	California	-117.6402775	34.0549041	2207 Caldwell Av S	no_info	15.24 to 30.48 cm	Ontario	NA	NA	NA	NA	NA	NA	NA	NA	NA	NA	NA	NA	NA	NA	NA	NA	NA
1396	Brazilian pepper	Schinus terebinthifolius	Ontario	California	-117.640505	34.03342	737 Sanderling St E	no_info	30.48 to 45.72 cm	Ontario	NA	NA	NA	NA	NA	NA	NA	NA	NA	NA	NA	NA	NA	NA	NA	NA	NA
1398	Brazilian pepper	Schinus terebinthifolius	Ontario	California	-117.6402775	34.0549041	2220 Caldwell Av S	no_info	30.48 to 45.72 cm	Ontario	NA	NA	NA	NA	NA	NA	NA	NA	NA	NA	NA	NA	NA	NA	NA	NA	NA
1399	Brazilian pepper	Schinus terebinthifolius	Ontario	California	-117.6402775	34.0549041	2226 Caldwell Av S	no_info	15.24 to 30.48 cm	Ontario	NA	NA	NA	NA	NA	NA	NA	NA	NA	NA	NA	NA	NA	NA	NA	NA	NA
1400	Brazilian pepper	Schinus terebinthifolius	Ontario	California	-117.6402775	34.0549041	2232 Caldwell Av S	no_info	30.48 to 45.72 cm	Ontario	NA	NA	NA	NA	NA	NA	NA	NA	NA	NA	NA	NA	NA	NA	NA	NA	NA
1411	Jacaranda	Jacaranda mimosifolia	Ontario	California	-117.6402775	34.0549041	2320 Caldwell Av S	introduced	30.48 to 45.72 cm	Ontario	NA	NA	NA	NA	NA	NA	NA	NA	NA	NA	NA	NA	NA	NA	NA	NA	NA
1414	Jacaranda	Jacaranda mimosifolia	Ontario	California	-117.640764	34.03208	2319 Phoenix Av S	introduced	30.48 to 45.72 cm	Ontario	NA	NA	NA	NA	NA	NA	NA	NA	NA	NA	NA	NA	NA	NA	NA	NA	NA
1415	Crape myrtle	Lagerstroemia indica	Ontario	California	-117.640764	34.03208	2319 Phoenix Av S	introduced	15.24 to 30.48 cm	Ontario	NA	NA	NA	NA	NA	NA	NA	NA	NA	NA	NA	NA	NA	NA	NA	NA	NA
1416	Pink trumpet tree	Tabebuia impetiginosa	Ontario	California	-117.640765	34.032143	2313 Phoenix Av S	no_info	0 to 15.24 cm	Ontario	NA	NA	NA	NA	NA	NA	NA	NA	NA	NA	NA	NA	NA	NA	NA	NA	NA
1417	Crape myrtle	Lagerstroemia indica	Ontario	California	-117.640766	34.032206	2307 Phoenix Av S	introduced	0 to 15.24 cm	Ontario	NA	NA	NA	NA	NA	NA	NA	NA	NA	NA	NA	NA	NA	NA	NA	NA	NA
1418	Crape myrtle	Lagerstroemia indica	Ontario	California	-117.640766	34.032269	2301 Phoenix Av S	introduced	0 to 15.24 cm	Ontario	NA	NA	NA	NA	NA	NA	NA	NA	NA	NA	NA	NA	NA	NA	NA	NA	NA
1421	Siberian elm	Ulmus pumila	Ontario	California	-117.640774	34.032876	2243 Phoenix Av S	introduced	0 to 15.24 cm	Ontario	NA	NA	NA	NA	NA	NA	NA	NA	NA	NA	NA	NA	NA	NA	NA	NA	NA
1422	Crape myrtle	Lagerstroemia indica	Ontario	California	-117.640776	34.03294	2237 Phoenix Av S	introduced	15.24 to 30.48 cm	Ontario	NA	NA	NA	NA	NA	NA	NA	NA	NA	NA	NA	NA	NA	NA	NA	NA	NA
1423	Crape myrtle	Lagerstroemia indica	Ontario	California	-117.640776	34.033002	2231 Phoenix Av S	introduced	0 to 15.24 cm	Ontario	NA	NA	NA	NA	NA	NA	NA	NA	NA	NA	NA	NA	NA	NA	NA	NA	NA
1427	Carrotwood	Cupaniopsis anacardioides	Ontario	California	-117.640778	34.033128	2219 Phoenix Av S	introduced	30.48 to 45.72 cm	Ontario	NA	NA	NA	NA	NA	NA	NA	NA	NA	NA	NA	NA	NA	NA	NA	NA	NA
1428	Carrotwood	Cupaniopsis anacardioides	Ontario	California	-117.640778	34.033128	2219 Phoenix Av S	introduced	15.24 to 30.48 cm	Ontario	NA	NA	NA	NA	NA	NA	NA	NA	NA	NA	NA	NA	NA	NA	NA	NA	NA
1431	Carrotwood	Cupaniopsis anacardioides	Ontario	California	-117.6402775	34.0549041	2220 Caldwell Av S	introduced	30.48 to 45.72 cm	Ontario	NA	NA	NA	NA	NA	NA	NA	NA	NA	NA	NA	NA	NA	NA	NA	NA	NA
1432	Carrotwood	Cupaniopsis anacardioides	Ontario	California	-117.6402775	34.0549041	2220 Caldwell Av S	introduced	30.48 to 45.72 cm	Ontario	NA	NA	NA	NA	NA	NA	NA	NA	NA	NA	NA	NA	NA	NA	NA	NA	NA
1433	Tipu	Tipuana tipu	Ontario	California	-117.640505	34.03342	737 Sanderling St E	introduced	0 to 15.24 cm	Ontario	NA	NA	NA	NA	NA	NA	NA	NA	NA	NA	NA	NA	NA	NA	NA	NA	NA
1434	Carrotwood	Cupaniopsis anacardioides	Ontario	California	-117.640555	34.033419	731 Sanderling St E	introduced	30.48 to 45.72 cm	Ontario	NA	NA	NA	NA	NA	NA	NA	NA	NA	NA	NA	NA	NA	NA	NA	NA	NA
1435	Carrotwood	Cupaniopsis anacardioides	Ontario	California	-117.640605	34.033418	725 Sanderling St E	introduced	30.48 to 45.72 cm	Ontario	NA	NA	NA	NA	NA	NA	NA	NA	NA	NA	NA	NA	NA	NA	NA	NA	NA
1438	Crape myrtle	Lagerstroemia indica	Ontario	California	-117.640928	34.033105	2220 Phoenix Av S	introduced	0 to 15.24 cm	Ontario	NA	NA	NA	NA	NA	NA	NA	NA	NA	NA	NA	NA	NA	NA	NA	NA	NA
1440	Crape myrtle	Lagerstroemia indica	Ontario	California	-117.640926	34.032979	2232 Phoenix Av S	introduced	15.24 to 30.48 cm	Ontario	NA	NA	NA	NA	NA	NA	NA	NA	NA	NA	NA	NA	NA	NA	NA	NA	NA
1442	Crape myrtle	Lagerstroemia indica	Ontario	California	-117.640923	34.032854	2244 Phoenix Av S	introduced	15.24 to 30.48 cm	Ontario	NA	NA	NA	NA	NA	NA	NA	NA	NA	NA	NA	NA	NA	NA	NA	NA	NA
1443	Crape myrtle	Lagerstroemia indica	Ontario	California	-117.640922	34.032728	2256 Phoenix Av S	introduced	0 to 15.24 cm	Ontario	NA	NA	NA	NA	NA	NA	NA	NA	NA	NA	NA	NA	NA	NA	NA	NA	NA
1444	Crape myrtle	Lagerstroemia indica	Ontario	California	-117.640916	34.032246	2302 Phoenix Av S	introduced	15.24 to 30.48 cm	Ontario	NA	NA	NA	NA	NA	NA	NA	NA	NA	NA	NA	NA	NA	NA	NA	NA	NA
1445	Crape myrtle	Lagerstroemia indica	Ontario	California	-117.640915	34.032183	2308 Phoenix Av S	introduced	0 to 15.24 cm	Ontario	NA	NA	NA	NA	NA	NA	NA	NA	NA	NA	NA	NA	NA	NA	NA	NA	NA
1446	Crape myrtle	Lagerstroemia indica	Ontario	California	-117.640915	34.03212	2314 Phoenix Av S	introduced	0 to 15.24 cm	Ontario	NA	NA	NA	NA	NA	NA	NA	NA	NA	NA	NA	NA	NA	NA	NA	NA	NA
1447	Crape myrtle	Lagerstroemia indica	Ontario	California	-117.640914	34.032057	2320 Phoenix Av S	introduced	0 to 15.24 cm	Ontario	NA	NA	NA	NA	NA	NA	NA	NA	NA	NA	NA	NA	NA	NA	NA	NA	NA
1448	Jacaranda	Jacaranda mimosifolia	Ontario	California	-117.640914	34.032057	2320 Phoenix Av S	introduced	45.72 to 60.96 cm	Ontario	NA	NA	NA	NA	NA	NA	NA	NA	NA	NA	NA	NA	NA	NA	NA	NA	NA
1449	Jacaranda	Jacaranda mimosifolia	Ontario	California	-117.640914	34.032057	2320 Phoenix Av S	introduced	30.48 to 45.72 cm	Ontario	NA	NA	NA	NA	NA	NA	NA	NA	NA	NA	NA	NA	NA	NA	NA	NA	NA
1450	Brisbane box	Tristaniopsis Brongn.	Ontario	California	-117.638913	34.032871	2221 Taylor Pl S	no_info	30.48 to 45.72 cm	Ontario	NA	NA	NA	NA	NA	NA	NA	NA	NA	NA	NA	NA	NA	NA	NA	NA	NA
1451	Brisbane box	Tristaniopsis Brongn.	Ontario	California	-117.638843	34.033084	2215 Taylor Pl S	no_info	30.48 to 45.72 cm	Ontario	NA	NA	NA	NA	NA	NA	NA	NA	NA	NA	NA	NA	NA	NA	NA	NA	NA
1453	Brisbane box	Tristaniopsis Brongn.	Ontario	California	-117.639	34.033467	2204 Taylor Pl S	no_info	30.48 to 45.72 cm	Ontario	NA	NA	NA	NA	NA	NA	NA	NA	NA	NA	NA	NA	NA	NA	NA	NA	NA
1454	Brisbane box	Tristaniopsis Brongn.	Ontario	California	-117.638997	34.033304	2210 Taylor Pl S	no_info	30.48 to 45.72 cm	Ontario	NA	NA	NA	NA	NA	NA	NA	NA	NA	NA	NA	NA	NA	NA	NA	NA	NA
1455	Camphor tree	Cinnamomum camphora	Ontario	California	-117.638997	34.033304	2210 Taylor Pl S	introduced	30.48 to 45.72 cm	Ontario	NA	NA	NA	NA	NA	NA	NA	NA	NA	NA	NA	NA	NA	NA	NA	NA	NA
1457	Brisbane box	Tristaniopsis Brongn.	Ontario	California	-117.638913	34.032871	2222 Taylor Pl S	no_info	30.48 to 45.72 cm	Ontario	NA	NA	NA	NA	NA	NA	NA	NA	NA	NA	NA	NA	NA	NA	NA	NA	NA
1458	Brisbane box	Tristaniopsis Brongn.	Ontario	California	-117.638913	34.032871	2228 Taylor Pl S	no_info	30.48 to 45.72 cm	Ontario	NA	NA	NA	NA	NA	NA	NA	NA	NA	NA	NA	NA	NA	NA	NA	NA	NA
1459	Brisbane box	Tristaniopsis Brongn.	Ontario	California	-117.638988	34.032812	2234 Taylor Pl S	no_info	45.72 to 60.96 cm	Ontario	NA	NA	NA	NA	NA	NA	NA	NA	NA	NA	NA	NA	NA	NA	NA	NA	NA
1462	Brisbane box	Tristaniopsis Brongn.	Ontario	California	-117.638982	34.032152	2302 Taylor Pl S	no_info	45.72 to 60.96 cm	Ontario	NA	NA	NA	NA	NA	NA	NA	NA	NA	NA	NA	NA	NA	NA	NA	NA	NA
1464	Queen palm	Syagrus romanzoffiana	Ontario	California	-117.638981	34.031978	2320 Taylor Pl S	introduced	30.48 to 45.72 cm	Ontario	NA	NA	NA	NA	NA	NA	NA	NA	NA	NA	NA	NA	NA	NA	NA	NA	NA
1465	Queen palm	Syagrus romanzoffiana	Ontario	California	-117.638981	34.031978	2320 Taylor Pl S	introduced	30.48 to 45.72 cm	Ontario	NA	NA	NA	NA	NA	NA	NA	NA	NA	NA	NA	NA	NA	NA	NA	NA	NA
1466	Queen palm	Syagrus romanzoffiana	Ontario	California	-117.638981	34.031978	2320 Taylor Pl S	introduced	30.48 to 45.72 cm	Ontario	NA	NA	NA	NA	NA	NA	NA	NA	NA	NA	NA	NA	NA	NA	NA	NA	NA
1467	Brisbane box	Tristaniopsis Brongn.	Ontario	California	-117.638981	34.031919	2326 Taylor Pl S	no_info	15.24 to 30.48 cm	Ontario	NA	NA	NA	NA	NA	NA	NA	NA	NA	NA	NA	NA	NA	NA	NA	NA	NA
1468	Brisbane box	Tristaniopsis Brongn.	Ontario	California	-117.638831	34.031972	2319 Taylor Pl S	no_info	45.72 to 60.96 cm	Ontario	NA	NA	NA	NA	NA	NA	NA	NA	NA	NA	NA	NA	NA	NA	NA	NA	NA
1469	Queen palm	Syagrus romanzoffiana	Ontario	California	-117.638831	34.031972	2319 Taylor Pl S	introduced	0 to 15.24 cm	Ontario	NA	NA	NA	NA	NA	NA	NA	NA	NA	NA	NA	NA	NA	NA	NA	NA	NA
1470	Brisbane box	Tristaniopsis Brongn.	Ontario	California	-117.638982	34.032162	2301 Taylor Pl S	no_info	30.48 to 45.72 cm	Ontario	NA	NA	NA	NA	NA	NA	NA	NA	NA	NA	NA	NA	NA	NA	NA	NA	NA
1471	Queen palm	Syagrus romanzoffiana	Ontario	California	-117.638987	34.032686	2247 Taylor Pl S	introduced	15.24 to 30.48 cm	Ontario	NA	NA	NA	NA	NA	NA	NA	NA	NA	NA	NA	NA	NA	NA	NA	NA	NA
1472	Brisbane box	Tristaniopsis Brongn.	Ontario	California	-117.638987	34.032686	2247 Taylor Pl S	no_info	30.48 to 45.72 cm	Ontario	NA	NA	NA	NA	NA	NA	NA	NA	NA	NA	NA	NA	NA	NA	NA	NA	NA
1473	Queen palm	Syagrus romanzoffiana	Ontario	California	-117.638987	34.032686	2247 Taylor Pl S	introduced	30.48 to 45.72 cm	Ontario	NA	NA	NA	NA	NA	NA	NA	NA	NA	NA	NA	NA	NA	NA	NA	NA	NA
1474	Queen palm	Syagrus romanzoffiana	Ontario	California	-117.638987	34.032686	2247 Taylor Pl S	introduced	15.24 to 30.48 cm	Ontario	NA	NA	NA	NA	NA	NA	NA	NA	NA	NA	NA	NA	NA	NA	NA	NA	NA
1475	Brisbane box	Tristaniopsis Brongn.	Ontario	California	-117.615378	34.032831	806 Monticello St E	no_info	30.48 to 45.72 cm	Ontario	NA	NA	NA	NA	NA	NA	NA	NA	NA	NA	NA	NA	NA	NA	NA	NA	NA
1478	Queen palm	Syagrus romanzoffiana	Ontario	California	-117.615378	34.032831	826 Monticello St E	introduced	15.24 to 30.48 cm	Ontario	NA	NA	NA	NA	NA	NA	NA	NA	NA	NA	NA	NA	NA	NA	NA	NA	NA
1480	Silver dollar gum	Eucalyptus polyanthemos	Ontario	California	-117.615378	34.032831	844 Monticello St E	introduced	45.72 to 60.96 cm	Ontario	NA	NA	NA	NA	NA	NA	NA	NA	NA	NA	NA	NA	NA	NA	NA	NA	NA
1481	London plane bloodgood	Platanus acerifolia	Ontario	California	-117.6851152	34.0336582	1110 Philadelphia St E	introduced	0 to 15.24 cm	Ontario	NA	NA	NA	NA	NA	NA	NA	NA	NA	NA	NA	NA	NA	NA	NA	NA	NA
1482	London plane bloodgood	Platanus acerifolia	Ontario	California	-117.6851152	34.0336582	1110 Philadelphia St E	introduced	0 to 15.24 cm	Ontario	NA	NA	NA	NA	NA	NA	NA	NA	NA	NA	NA	NA	NA	NA	NA	NA	NA
1483	London plane bloodgood	Platanus acerifolia	Ontario	California	-117.6851152	34.0336582	1110 Philadelphia St E	introduced	0 to 15.24 cm	Ontario	NA	NA	NA	NA	NA	NA	NA	NA	NA	NA	NA	NA	NA	NA	NA	NA	NA
1484	London plane bloodgood	Platanus acerifolia	Ontario	California	-117.6851152	34.0336582	1110 Philadelphia St E	introduced	0 to 15.24 cm	Ontario	NA	NA	NA	NA	NA	NA	NA	NA	NA	NA	NA	NA	NA	NA	NA	NA	NA
1485	London plane bloodgood	Platanus acerifolia	Ontario	California	-117.6851152	34.0336582	1110 Philadelphia St E	introduced	0 to 15.24 cm	Ontario	NA	NA	NA	NA	NA	NA	NA	NA	NA	NA	NA	NA	NA	NA	NA	NA	NA
1486	London plane bloodgood	Platanus acerifolia	Ontario	California	-117.6851152	34.0336582	1110 Philadelphia St E	introduced	0 to 15.24 cm	Ontario	NA	NA	NA	NA	NA	NA	NA	NA	NA	NA	NA	NA	NA	NA	NA	NA	NA
1487	London plane bloodgood	Platanus acerifolia	Ontario	California	-117.6851152	34.0336582	1110 Philadelphia St E	introduced	0 to 15.24 cm	Ontario	NA	NA	NA	NA	NA	NA	NA	NA	NA	NA	NA	NA	NA	NA	NA	NA	NA
1488	London plane bloodgood	Platanus acerifolia	Ontario	California	-117.6851152	34.0336582	1110 Philadelphia St E	introduced	0 to 15.24 cm	Ontario	NA	NA	NA	NA	NA	NA	NA	NA	NA	NA	NA	NA	NA	NA	NA	NA	NA
1489	London plane bloodgood	Platanus acerifolia	Ontario	California	-117.6851152	34.0336582	1110 Philadelphia St E	introduced	0 to 15.24 cm	Ontario	NA	NA	NA	NA	NA	NA	NA	NA	NA	NA	NA	NA	NA	NA	NA	NA	NA
1490	Crape myrtle	Lagerstroemia indica	Ontario	California	-117.6851152	34.0336582	1150 Philadelphia St E	introduced	0 to 15.24 cm	Ontario	NA	NA	NA	NA	NA	NA	NA	NA	NA	NA	NA	NA	NA	NA	NA	NA	NA
1491	Crape myrtle	Lagerstroemia indica	Ontario	California	-117.6851152	34.0336582	1150 Philadelphia St E	introduced	0 to 15.24 cm	Ontario	NA	NA	NA	NA	NA	NA	NA	NA	NA	NA	NA	NA	NA	NA	NA	NA	NA
1492	Crape myrtle	Lagerstroemia indica	Ontario	California	-117.6851152	34.0336582	1150 Philadelphia St E	introduced	0 to 15.24 cm	Ontario	NA	NA	NA	NA	NA	NA	NA	NA	NA	NA	NA	NA	NA	NA	NA	NA	NA
1493	Crape myrtle	Lagerstroemia indica	Ontario	California	-117.6851152	34.0336582	1150 Philadelphia St E	introduced	0 to 15.24 cm	Ontario	NA	NA	NA	NA	NA	NA	NA	NA	NA	NA	NA	NA	NA	NA	NA	NA	NA
1494	Crape myrtle	Lagerstroemia indica	Ontario	California	-117.6851152	34.0336582	1150 Philadelphia St E	introduced	0 to 15.24 cm	Ontario	NA	NA	NA	NA	NA	NA	NA	NA	NA	NA	NA	NA	NA	NA	NA	NA	NA
1495	Crape myrtle	Lagerstroemia indica	Ontario	California	-117.6851152	34.0336582	1150 Philadelphia St E	introduced	0 to 15.24 cm	Ontario	NA	NA	NA	NA	NA	NA	NA	NA	NA	NA	NA	NA	NA	NA	NA	NA	NA
1496	Crape myrtle	Lagerstroemia indica	Ontario	California	-117.6851152	34.0336582	1170 Philadelphia St E	introduced	0 to 15.24 cm	Ontario	NA	NA	NA	NA	NA	NA	NA	NA	NA	NA	NA	NA	NA	NA	NA	NA	NA
1497	Crape myrtle	Lagerstroemia indica	Ontario	California	-117.6851152	34.0336582	1170 Philadelphia St E	introduced	0 to 15.24 cm	Ontario	NA	NA	NA	NA	NA	NA	NA	NA	NA	NA	NA	NA	NA	NA	NA	NA	NA
1498	Crape myrtle	Lagerstroemia indica	Ontario	California	-117.6851152	34.0336582	1170 Philadelphia St E	introduced	0 to 15.24 cm	Ontario	NA	NA	NA	NA	NA	NA	NA	NA	NA	NA	NA	NA	NA	NA	NA	NA	NA
1499	Crape myrtle	Lagerstroemia indica	Ontario	California	-117.6851152	34.0336582	1170 Philadelphia St E	introduced	0 to 15.24 cm	Ontario	NA	NA	NA	NA	NA	NA	NA	NA	NA	NA	NA	NA	NA	NA	NA	NA	NA
1500	Crape myrtle	Lagerstroemia indica	Ontario	California	-117.6851152	34.0336582	1180 Philadelphia St E	introduced	0 to 15.24 cm	Ontario	NA	NA	NA	NA	NA	NA	NA	NA	NA	NA	NA	NA	NA	NA	NA	NA	NA
1501	Crape myrtle	Lagerstroemia indica	Ontario	California	-117.6851152	34.0336582	1180 Philadelphia St E	introduced	0 to 15.24 cm	Ontario	NA	NA	NA	NA	NA	NA	NA	NA	NA	NA	NA	NA	NA	NA	NA	NA	NA
1502	Crape myrtle	Lagerstroemia indica	Ontario	California	-117.6851152	34.0336582	1180 Philadelphia St E	introduced	0 to 15.24 cm	Ontario	NA	NA	NA	NA	NA	NA	NA	NA	NA	NA	NA	NA	NA	NA	NA	NA	NA
1503	Crape myrtle	Lagerstroemia indica	Ontario	California	-117.6851152	34.0336582	1180 Philadelphia St E	introduced	0 to 15.24 cm	Ontario	NA	NA	NA	NA	NA	NA	NA	NA	NA	NA	NA	NA	NA	NA	NA	NA	NA
1504	Crape myrtle	Lagerstroemia indica	Ontario	California	-117.6851152	34.0336582	1180 Philadelphia St E	introduced	0 to 15.24 cm	Ontario	NA	NA	NA	NA	NA	NA	NA	NA	NA	NA	NA	NA	NA	NA	NA	NA	NA
1505	Crape myrtle	Lagerstroemia indica	Ontario	California	-117.6851152	34.0336582	1180 Philadelphia St E	introduced	0 to 15.24 cm	Ontario	NA	NA	NA	NA	NA	NA	NA	NA	NA	NA	NA	NA	NA	NA	NA	NA	NA
1506	Crape myrtle	Lagerstroemia indica	Ontario	California	-117.6851152	34.0336582	1180 Philadelphia St E	introduced	0 to 15.24 cm	Ontario	NA	NA	NA	NA	NA	NA	NA	NA	NA	NA	NA	NA	NA	NA	NA	NA	NA
1507	Crape myrtle	Lagerstroemia indica	Ontario	California	-117.6851152	34.0336582	1180 Philadelphia St E	introduced	0 to 15.24 cm	Ontario	NA	NA	NA	NA	NA	NA	NA	NA	NA	NA	NA	NA	NA	NA	NA	NA	NA
1508	Crape myrtle	Lagerstroemia indica	Ontario	California	-117.6851152	34.0336582	1165 Philadelphia St E	introduced	15.24 to 30.48 cm	Ontario	NA	NA	NA	NA	NA	NA	NA	NA	NA	NA	NA	NA	NA	NA	NA	NA	NA
1509	Crape myrtle	Lagerstroemia indica	Ontario	California	-117.6851152	34.0336582	1165 Philadelphia St E	introduced	15.24 to 30.48 cm	Ontario	NA	NA	NA	NA	NA	NA	NA	NA	NA	NA	NA	NA	NA	NA	NA	NA	NA
1510	Crape myrtle	Lagerstroemia indica	Ontario	California	-117.6851152	34.0336582	1165 Philadelphia St E	introduced	15.24 to 30.48 cm	Ontario	NA	NA	NA	NA	NA	NA	NA	NA	NA	NA	NA	NA	NA	NA	NA	NA	NA
1511	Crape myrtle	Lagerstroemia indica	Ontario	California	-117.6851152	34.0336582	1165 Philadelphia St E	introduced	15.24 to 30.48 cm	Ontario	NA	NA	NA	NA	NA	NA	NA	NA	NA	NA	NA	NA	NA	NA	NA	NA	NA
1512	Crape myrtle	Lagerstroemia indica	Ontario	California	-117.6851152	34.0336582	1165 Philadelphia St E	introduced	15.24 to 30.48 cm	Ontario	NA	NA	NA	NA	NA	NA	NA	NA	NA	NA	NA	NA	NA	NA	NA	NA	NA
1513	Crape myrtle	Lagerstroemia indica	Ontario	California	-117.6851152	34.0336582	1165 Philadelphia St E	introduced	15.24 to 30.48 cm	Ontario	NA	NA	NA	NA	NA	NA	NA	NA	NA	NA	NA	NA	NA	NA	NA	NA	NA
1515	London plane bloodgood	Platanus acerifolia	Ontario	California	-117.6851152	34.0336582	1110 Philadelphia St E	introduced	0 to 15.24 cm	Ontario	NA	NA	NA	NA	NA	NA	NA	NA	NA	NA	NA	NA	NA	NA	NA	NA	NA
1516	London plane bloodgood	Platanus acerifolia	Ontario	California	-117.6851152	34.0336582	1110 Philadelphia St E	introduced	0 to 15.24 cm	Ontario	NA	NA	NA	NA	NA	NA	NA	NA	NA	NA	NA	NA	NA	NA	NA	NA	NA
1517	London plane bloodgood	Platanus acerifolia	Ontario	California	-117.6851152	34.0336582	1110 Philadelphia St E	introduced	0 to 15.24 cm	Ontario	NA	NA	NA	NA	NA	NA	NA	NA	NA	NA	NA	NA	NA	NA	NA	NA	NA
1518	London plane bloodgood	Platanus acerifolia	Ontario	California	-117.6851152	34.0336582	1110 Philadelphia St E	introduced	0 to 15.24 cm	Ontario	NA	NA	NA	NA	NA	NA	NA	NA	NA	NA	NA	NA	NA	NA	NA	NA	NA
1519	London plane bloodgood	Platanus acerifolia	Ontario	California	-117.6851152	34.0336582	1110 Philadelphia St E	introduced	0 to 15.24 cm	Ontario	NA	NA	NA	NA	NA	NA	NA	NA	NA	NA	NA	NA	NA	NA	NA	NA	NA
1520	London plane bloodgood	Platanus acerifolia	Ontario	California	-117.6851152	34.0336582	1110 Philadelphia St E	introduced	0 to 15.24 cm	Ontario	NA	NA	NA	NA	NA	NA	NA	NA	NA	NA	NA	NA	NA	NA	NA	NA	NA
1521	London plane bloodgood	Platanus acerifolia	Ontario	California	-117.6851152	34.0336582	1110 Philadelphia St E	introduced	0 to 15.24 cm	Ontario	NA	NA	NA	NA	NA	NA	NA	NA	NA	NA	NA	NA	NA	NA	NA	NA	NA
1522	London plane bloodgood	Platanus acerifolia	Ontario	California	-117.6851152	34.0336582	1110 Philadelphia St E	introduced	0 to 15.24 cm	Ontario	NA	NA	NA	NA	NA	NA	NA	NA	NA	NA	NA	NA	NA	NA	NA	NA	NA
1523	London plane bloodgood	Platanus acerifolia	Ontario	California	-117.6851152	34.0336582	1110 Philadelphia St E	introduced	0 to 15.24 cm	Ontario	NA	NA	NA	NA	NA	NA	NA	NA	NA	NA	NA	NA	NA	NA	NA	NA	NA
1524	London plane bloodgood	Platanus acerifolia	Ontario	California	-117.6851152	34.0336582	1110 Philadelphia St E	introduced	0 to 15.24 cm	Ontario	NA	NA	NA	NA	NA	NA	NA	NA	NA	NA	NA	NA	NA	NA	NA	NA	NA
1525	London plane bloodgood	Platanus acerifolia	Ontario	California	-117.6851152	34.0336582	1110 Philadelphia St E	introduced	0 to 15.24 cm	Ontario	NA	NA	NA	NA	NA	NA	NA	NA	NA	NA	NA	NA	NA	NA	NA	NA	NA
1526	London plane bloodgood	Platanus acerifolia	Ontario	California	-117.6851152	34.0336582	1110 Philadelphia St E	introduced	0 to 15.24 cm	Ontario	NA	NA	NA	NA	NA	NA	NA	NA	NA	NA	NA	NA	NA	NA	NA	NA	NA
1527	London plane bloodgood	Platanus acerifolia	Ontario	California	-117.6851152	34.0336582	1110 Philadelphia St E	introduced	0 to 15.24 cm	Ontario	NA	NA	NA	NA	NA	NA	NA	NA	NA	NA	NA	NA	NA	NA	NA	NA	NA
1528	London plane bloodgood	Platanus acerifolia	Ontario	California	-117.6851152	34.0336582	1110 Philadelphia St E	introduced	0 to 15.24 cm	Ontario	NA	NA	NA	NA	NA	NA	NA	NA	NA	NA	NA	NA	NA	NA	NA	NA	NA
1529	London plane bloodgood	Platanus acerifolia	Ontario	California	-117.6851152	34.0336582	1110 Philadelphia St E	introduced	0 to 15.24 cm	Ontario	NA	NA	NA	NA	NA	NA	NA	NA	NA	NA	NA	NA	NA	NA	NA	NA	NA
1530	London plane bloodgood	Platanus acerifolia	Ontario	California	-117.6851152	34.0336582	1110 Philadelphia St E	introduced	0 to 15.24 cm	Ontario	NA	NA	NA	NA	NA	NA	NA	NA	NA	NA	NA	NA	NA	NA	NA	NA	NA
1531	London plane bloodgood	Platanus acerifolia	Ontario	California	-117.6851152	34.0336582	1110 Philadelphia St E	introduced	0 to 15.24 cm	Ontario	NA	NA	NA	NA	NA	NA	NA	NA	NA	NA	NA	NA	NA	NA	NA	NA	NA
1532	London plane bloodgood	Platanus acerifolia	Ontario	California	-117.6851152	34.0336582	1110 Philadelphia St E	introduced	0 to 15.24 cm	Ontario	NA	NA	NA	NA	NA	NA	NA	NA	NA	NA	NA	NA	NA	NA	NA	NA	NA
1533	London plane bloodgood	Platanus acerifolia	Ontario	California	-117.6851152	34.0336582	1110 Philadelphia St E	introduced	0 to 15.24 cm	Ontario	NA	NA	NA	NA	NA	NA	NA	NA	NA	NA	NA	NA	NA	NA	NA	NA	NA
1563	Canary island pine	Pinus canariensis	Ontario	California	-117.6319834	34.0764233	2326 Cucamonga Av S	introduced	60.96 to 76.2 cm	Ontario	NA	NA	NA	NA	NA	NA	NA	NA	NA	NA	NA	NA	NA	NA	NA	NA	NA
1564	Canary island pine	Pinus canariensis	Ontario	California	-117.6319834	34.0764233	2326 Cucamonga Av S	introduced	45.72 to 60.96 cm	Ontario	NA	NA	NA	NA	NA	NA	NA	NA	NA	NA	NA	NA	NA	NA	NA	NA	NA
1565	Canary island pine	Pinus canariensis	Ontario	California	-117.6319834	34.0764233	2326 Cucamonga Av S	introduced	60.96 to 76.2 cm	Ontario	NA	NA	NA	NA	NA	NA	NA	NA	NA	NA	NA	NA	NA	NA	NA	NA	NA
1566	Canary island pine	Pinus canariensis	Ontario	California	-117.6319834	34.0764233	2346 Cucamonga Av S	introduced	45.72 to 60.96 cm	Ontario	NA	NA	NA	NA	NA	NA	NA	NA	NA	NA	NA	NA	NA	NA	NA	NA	NA
1567	Canary island pine	Pinus canariensis	Ontario	California	-117.6319834	34.0764233	2346 Cucamonga Av S	introduced	45.72 to 60.96 cm	Ontario	NA	NA	NA	NA	NA	NA	NA	NA	NA	NA	NA	NA	NA	NA	NA	NA	NA
1568	Canary island pine	Pinus canariensis	Ontario	California	-117.6319834	34.0764233	2346 Cucamonga Av S	introduced	45.72 to 60.96 cm	Ontario	NA	NA	NA	NA	NA	NA	NA	NA	NA	NA	NA	NA	NA	NA	NA	NA	NA
1569	Canary island pine	Pinus canariensis	Ontario	California	-117.6319834	34.0764233	2346 Cucamonga Av S	introduced	45.72 to 60.96 cm	Ontario	NA	NA	NA	NA	NA	NA	NA	NA	NA	NA	NA	NA	NA	NA	NA	NA	NA
1570	Canary island pine	Pinus canariensis	Ontario	California	-117.6319834	34.0764233	2346 Cucamonga Av S	introduced	45.72 to 60.96 cm	Ontario	NA	NA	NA	NA	NA	NA	NA	NA	NA	NA	NA	NA	NA	NA	NA	NA	NA
1571	Canary island pine	Pinus canariensis	Ontario	California	-117.6319834	34.0764233	2346 Cucamonga Av S	introduced	45.72 to 60.96 cm	Ontario	NA	NA	NA	NA	NA	NA	NA	NA	NA	NA	NA	NA	NA	NA	NA	NA	NA
1572	Canary island pine	Pinus canariensis	Ontario	California	-117.6319834	34.0764233	2346 Cucamonga Av S	introduced	45.72 to 60.96 cm	Ontario	NA	NA	NA	NA	NA	NA	NA	NA	NA	NA	NA	NA	NA	NA	NA	NA	NA
1573	California sycamore	Platanus racemosa	Ontario	California	-117.6851152	34.0336582	900 Philadelphia St E	naturally_occurring	45.72 to 60.96 cm	Ontario	NA	NA	NA	NA	NA	NA	NA	NA	NA	NA	NA	NA	NA	NA	NA	NA	NA
1574	California sycamore	Platanus racemosa	Ontario	California	-117.6851152	34.0336582	900 Philadelphia St E	naturally_occurring	45.72 to 60.96 cm	Ontario	NA	NA	NA	NA	NA	NA	NA	NA	NA	NA	NA	NA	NA	NA	NA	NA	NA
1575	California sycamore	Platanus racemosa	Ontario	California	-117.6851152	34.0336582	900 Philadelphia St E	naturally_occurring	45.72 to 60.96 cm	Ontario	NA	NA	NA	NA	NA	NA	NA	NA	NA	NA	NA	NA	NA	NA	NA	NA	NA
1576	California sycamore	Platanus racemosa	Ontario	California	-117.6851152	34.0336582	900 Philadelphia St E	naturally_occurring	45.72 to 60.96 cm	Ontario	NA	NA	NA	NA	NA	NA	NA	NA	NA	NA	NA	NA	NA	NA	NA	NA	NA
1577	California sycamore	Platanus racemosa	Ontario	California	-117.6851152	34.0336582	900 Philadelphia St E	naturally_occurring	45.72 to 60.96 cm	Ontario	NA	NA	NA	NA	NA	NA	NA	NA	NA	NA	NA	NA	NA	NA	NA	NA	NA
1578	California sycamore	Platanus racemosa	Ontario	California	-117.6851152	34.0336582	900 Philadelphia St E	naturally_occurring	45.72 to 60.96 cm	Ontario	NA	NA	NA	NA	NA	NA	NA	NA	NA	NA	NA	NA	NA	NA	NA	NA	NA
1579	London plane bloodgood	Platanus acerifolia	Ontario	California	-117.6851152	34.0336582	1000 Philadelphia St E	introduced	45.72 to 60.96 cm	Ontario	NA	NA	NA	NA	NA	NA	NA	NA	NA	NA	NA	NA	NA	NA	NA	NA	NA
1580	London plane bloodgood	Platanus acerifolia	Ontario	California	-117.6851152	34.0336582	1000 Philadelphia St E	introduced	30.48 to 45.72 cm	Ontario	NA	NA	NA	NA	NA	NA	NA	NA	NA	NA	NA	NA	NA	NA	NA	NA	NA
1581	London plane bloodgood	Platanus acerifolia	Ontario	California	-117.6851152	34.0336582	1000 Philadelphia St E	introduced	30.48 to 45.72 cm	Ontario	NA	NA	NA	NA	NA	NA	NA	NA	NA	NA	NA	NA	NA	NA	NA	NA	NA
1582	London plane bloodgood	Platanus acerifolia	Ontario	California	-117.6851152	34.0336582	1000 Philadelphia St E	introduced	30.48 to 45.72 cm	Ontario	NA	NA	NA	NA	NA	NA	NA	NA	NA	NA	NA	NA	NA	NA	NA	NA	NA
1583	London plane bloodgood	Platanus acerifolia	Ontario	California	-117.6851152	34.0336582	1000 Philadelphia St E	introduced	30.48 to 45.72 cm	Ontario	NA	NA	NA	NA	NA	NA	NA	NA	NA	NA	NA	NA	NA	NA	NA	NA	NA
1584	London plane bloodgood	Platanus acerifolia	Ontario	California	-117.6851152	34.0336582	1000 Philadelphia St E	introduced	30.48 to 45.72 cm	Ontario	NA	NA	NA	NA	NA	NA	NA	NA	NA	NA	NA	NA	NA	NA	NA	NA	NA
1585	London plane bloodgood	Platanus acerifolia	Ontario	California	-117.6851152	34.0336582	1000 Philadelphia St E	introduced	30.48 to 45.72 cm	Ontario	NA	NA	NA	NA	NA	NA	NA	NA	NA	NA	NA	NA	NA	NA	NA	NA	NA
1586	London plane bloodgood	Platanus acerifolia	Ontario	California	-117.6851152	34.0336582	1000 Philadelphia St E	introduced	30.48 to 45.72 cm	Ontario	NA	NA	NA	NA	NA	NA	NA	NA	NA	NA	NA	NA	NA	NA	NA	NA	NA
1587	London plane bloodgood	Platanus acerifolia	Ontario	California	-117.6851152	34.0336582	1000 Philadelphia St E	introduced	30.48 to 45.72 cm	Ontario	NA	NA	NA	NA	NA	NA	NA	NA	NA	NA	NA	NA	NA	NA	NA	NA	NA
1588	London plane bloodgood	Platanus acerifolia	Ontario	California	-117.6851152	34.0336582	1000 Philadelphia St E	introduced	30.48 to 45.72 cm	Ontario	NA	NA	NA	NA	NA	NA	NA	NA	NA	NA	NA	NA	NA	NA	NA	NA	NA
1589	London plane bloodgood	Platanus acerifolia	Ontario	California	-117.6851152	34.0336582	1000 Philadelphia St E	introduced	30.48 to 45.72 cm	Ontario	NA	NA	NA	NA	NA	NA	NA	NA	NA	NA	NA	NA	NA	NA	NA	NA	NA
1590	London plane bloodgood	Platanus acerifolia	Ontario	California	-117.6851152	34.0336582	1000 Philadelphia St E	introduced	30.48 to 45.72 cm	Ontario	NA	NA	NA	NA	NA	NA	NA	NA	NA	NA	NA	NA	NA	NA	NA	NA	NA
1605	Mexican fan palm	Washingtonia robusta	Ontario	California	-117.6370991	34.0230794	2202 Bon View Av S	introduced	30.48 to 45.72 cm	Ontario	NA	NA	NA	NA	NA	NA	NA	NA	NA	NA	NA	NA	NA	NA	NA	NA	NA
1606	Crape myrtle	Lagerstroemia indica	Ontario	California	-117.6370991	34.0230794	2202 Bon View Av S	introduced	0 to 15.24 cm	Ontario	NA	NA	NA	NA	NA	NA	NA	NA	NA	NA	NA	NA	NA	NA	NA	NA	NA
1607	Mexican fan palm	Washingtonia robusta	Ontario	California	-117.6370991	34.0230794	2202 Bon View Av S	introduced	30.48 to 45.72 cm	Ontario	NA	NA	NA	NA	NA	NA	NA	NA	NA	NA	NA	NA	NA	NA	NA	NA	NA
1608	Queen palm	Syagrus romanzoffiana	Ontario	California	-117.6370991	34.0230794	2208 Bon View Av S	introduced	15.24 to 30.48 cm	Ontario	NA	NA	NA	NA	NA	NA	NA	NA	NA	NA	NA	NA	NA	NA	NA	NA	NA
1609	Queen palm	Syagrus romanzoffiana	Ontario	California	-117.6370991	34.0230794	2208 Bon View Av S	introduced	15.24 to 30.48 cm	Ontario	NA	NA	NA	NA	NA	NA	NA	NA	NA	NA	NA	NA	NA	NA	NA	NA	NA
1613	Leaf plum purple	Prunus cerasifera	Ontario	California	-117.615378	34.032831	814 Monticello St E	introduced	0 to 15.24 cm	Ontario	NA	NA	NA	NA	NA	NA	NA	NA	NA	NA	NA	NA	NA	NA	NA	NA	NA
1614	Silver dollar gum	Eucalyptus polyanthemos	Ontario	California	-117.615378	34.032831	814 Monticello St E	introduced	45.72 to 60.96 cm	Ontario	NA	NA	NA	NA	NA	NA	NA	NA	NA	NA	NA	NA	NA	NA	NA	NA	NA
1616	Chinese pistache	Pistacia chinensis	Ontario	California	-117.6370991	34.0230794	2240 Bon View Av S	introduced	0 to 15.24 cm	Ontario	NA	NA	NA	NA	NA	NA	NA	NA	NA	NA	NA	NA	NA	NA	NA	NA	NA
1617	Crape myrtle	Lagerstroemia indica	Ontario	California	-117.6370991	34.0230794	2246 Bon View Av S	introduced	0 to 15.24 cm	Ontario	NA	NA	NA	NA	NA	NA	NA	NA	NA	NA	NA	NA	NA	NA	NA	NA	NA
1618	Crape myrtle	Lagerstroemia indica	Ontario	California	-117.6370991	34.0230794	2246 Bon View Av S	introduced	0 to 15.24 cm	Ontario	NA	NA	NA	NA	NA	NA	NA	NA	NA	NA	NA	NA	NA	NA	NA	NA	NA
1619	Crape myrtle	Lagerstroemia indica	Ontario	California	-117.6370991	34.0230794	2308 Bon View Av S	introduced	0 to 15.24 cm	Ontario	NA	NA	NA	NA	NA	NA	NA	NA	NA	NA	NA	NA	NA	NA	NA	NA	NA
1620	Leaf plum purple	Prunus cerasifera	Ontario	California	-117.6370991	34.0230794	2314 Bon View Av S	introduced	0 to 15.24 cm	Ontario	NA	NA	NA	NA	NA	NA	NA	NA	NA	NA	NA	NA	NA	NA	NA	NA	NA
1622	Jacaranda	Jacaranda mimosifolia	Ontario	California	-117.6370991	34.0230794	2320 Bon View Av S	introduced	30.48 to 45.72 cm	Ontario	NA	NA	NA	NA	NA	NA	NA	NA	NA	NA	NA	NA	NA	NA	NA	NA	NA
1623	Jacaranda	Jacaranda mimosifolia	Ontario	California	-117.6370991	34.0230794	2320 Bon View Av S	introduced	30.48 to 45.72 cm	Ontario	NA	NA	NA	NA	NA	NA	NA	NA	NA	NA	NA	NA	NA	NA	NA	NA	NA
1624	Jacaranda	Jacaranda mimosifolia	Ontario	California	-117.637964	34.031649	2319 Hope Pl S	introduced	45.72 to 60.96 cm	Ontario	NA	NA	NA	NA	NA	NA	NA	NA	NA	NA	NA	NA	NA	NA	NA	NA	NA
1625	Jacaranda	Jacaranda mimosifolia	Ontario	California	-117.638114	34.031638	2320 Hope Pl S	introduced	30.48 to 45.72 cm	Ontario	NA	NA	NA	NA	NA	NA	NA	NA	NA	NA	NA	NA	NA	NA	NA	NA	NA
1626	Jacaranda	Jacaranda mimosifolia	Ontario	California	-117.638114	34.031638	2320 Hope Pl S	introduced	30.48 to 45.72 cm	Ontario	NA	NA	NA	NA	NA	NA	NA	NA	NA	NA	NA	NA	NA	NA	NA	NA	NA
1628	Jacaranda	Jacaranda mimosifolia	Ontario	California	-117.6188828	34.031486	802 Skylark St E	introduced	30.48 to 45.72 cm	Ontario	NA	NA	NA	NA	NA	NA	NA	NA	NA	NA	NA	NA	NA	NA	NA	NA	NA
1631	Jacaranda	Jacaranda mimosifolia	Ontario	California	-117.6188828	34.031486	826 Skylark St E	introduced	30.48 to 45.72 cm	Ontario	NA	NA	NA	NA	NA	NA	NA	NA	NA	NA	NA	NA	NA	NA	NA	NA	NA
1632	Jacaranda	Jacaranda mimosifolia	Ontario	California	-117.6188828	34.031486	832 Skylark St E	introduced	30.48 to 45.72 cm	Ontario	NA	NA	NA	NA	NA	NA	NA	NA	NA	NA	NA	NA	NA	NA	NA	NA	NA
1634	Jacaranda	Jacaranda mimosifolia	Ontario	California	-117.6188828	34.031486	844 Skylark St E	introduced	45.72 to 60.96 cm	Ontario	NA	NA	NA	NA	NA	NA	NA	NA	NA	NA	NA	NA	NA	NA	NA	NA	NA
1640	Crape myrtle	Lagerstroemia indica	Ontario	California	-117.6188828	34.031486	931 Skylark St E	introduced	0 to 15.24 cm	Ontario	NA	NA	NA	NA	NA	NA	NA	NA	NA	NA	NA	NA	NA	NA	NA	NA	NA
1641	Crape myrtle	Lagerstroemia indica	Ontario	California	-117.6188828	34.031486	931 Skylark St E	introduced	0 to 15.24 cm	Ontario	NA	NA	NA	NA	NA	NA	NA	NA	NA	NA	NA	NA	NA	NA	NA	NA	NA
1646	Jacaranda	Jacaranda mimosifolia	Ontario	California	-117.6370991	34.0230794	2325 Bon View Av S	introduced	15.24 to 30.48 cm	Ontario	NA	NA	NA	NA	NA	NA	NA	NA	NA	NA	NA	NA	NA	NA	NA	NA	NA
1647	Carrotwood	Cupaniopsis anacardioides	Ontario	California	-117.6188828	34.031486	902 Skylark St E	introduced	15.24 to 30.48 cm	Ontario	NA	NA	NA	NA	NA	NA	NA	NA	NA	NA	NA	NA	NA	NA	NA	NA	NA
1655	Frangipani	Plumeria rubra	Ontario	California	-117.6370991	34.0230794	2239 Bon View Av S	introduced	0 to 15.24 cm	Ontario	NA	NA	NA	NA	NA	NA	NA	NA	NA	NA	NA	NA	NA	NA	NA	NA	NA
1657	Ornamental pear	Pyrus calleryana	Ontario	California	-117.6370991	34.0230794	2227 Bon View Av S	introduced	0 to 15.24 cm	Ontario	NA	NA	NA	NA	NA	NA	NA	NA	NA	NA	NA	NA	NA	NA	NA	NA	NA
1661	Carrotwood	Cupaniopsis anacardioides	Ontario	California	-117.637078	34.033477	903 Sanderling St E	introduced	30.48 to 45.72 cm	Ontario	NA	NA	NA	NA	NA	NA	NA	NA	NA	NA	NA	NA	NA	NA	NA	NA	NA
1662	Carrotwood	Cupaniopsis anacardioides	Ontario	California	-117.636861	34.033479	907 Sanderling St E	introduced	30.48 to 45.72 cm	Ontario	NA	NA	NA	NA	NA	NA	NA	NA	NA	NA	NA	NA	NA	NA	NA	NA	NA
1664	Carrotwood	Cupaniopsis anacardioides	Ontario	California	-117.636271	34.033411	919 Sanderling St E	introduced	0 to 15.24 cm	Ontario	NA	NA	NA	NA	NA	NA	NA	NA	NA	NA	NA	NA	NA	NA	NA	NA	NA
1665	Carrotwood	Cupaniopsis anacardioides	Ontario	California	-117.63625	34.033336	925 Sanderling St E	introduced	30.48 to 45.72 cm	Ontario	NA	NA	NA	NA	NA	NA	NA	NA	NA	NA	NA	NA	NA	NA	NA	NA	NA
1666	Crape myrtle	Lagerstroemia indica	Ontario	California	-117.63625	34.033336	925 Sanderling St E	introduced	0 to 15.24 cm	Ontario	NA	NA	NA	NA	NA	NA	NA	NA	NA	NA	NA	NA	NA	NA	NA	NA	NA
1671	Carrotwood	Cupaniopsis anacardioides	Ontario	California	-117.6370991	34.0230794	2221 Bon View Av S	introduced	30.48 to 45.72 cm	Ontario	NA	NA	NA	NA	NA	NA	NA	NA	NA	NA	NA	NA	NA	NA	NA	NA	NA
1674	Honey locust	Gleditsia triacanthos	Ontario	California	-117.636344	34.033029	2220 Goldcrest Av S	introduced	15.24 to 30.48 cm	Ontario	NA	NA	NA	NA	NA	NA	NA	NA	NA	NA	NA	NA	NA	NA	NA	NA	NA
1676	Honey locust	Gleditsia triacanthos	Ontario	California	-117.636342	34.032762	2234 Goldcrest Av S	introduced	30.48 to 45.72 cm	Ontario	NA	NA	NA	NA	NA	NA	NA	NA	NA	NA	NA	NA	NA	NA	NA	NA	NA
1677	Honey locust	Gleditsia triacanthos	Ontario	California	-117.636267	34.032686	2240 Goldcrest Av S	introduced	30.48 to 45.72 cm	Ontario	NA	NA	NA	NA	NA	NA	NA	NA	NA	NA	NA	NA	NA	NA	NA	NA	NA
1678	Jacaranda	Jacaranda mimosifolia	Ontario	California	-117.636339	34.032538	2252 Goldcrest Av S	introduced	45.72 to 60.96 cm	Ontario	NA	NA	NA	NA	NA	NA	NA	NA	NA	NA	NA	NA	NA	NA	NA	NA	NA
1679	Honey locust	Gleditsia triacanthos	Ontario	California	-117.636252	34.031928	2302 Goldcrest Av S	introduced	15.24 to 30.48 cm	Ontario	NA	NA	NA	NA	NA	NA	NA	NA	NA	NA	NA	NA	NA	NA	NA	NA	NA
1680	Honey locust	Gleditsia triacanthos	Ontario	California	-117.636177	34.031903	2314 Goldcrest Av S	introduced	15.24 to 30.48 cm	Ontario	NA	NA	NA	NA	NA	NA	NA	NA	NA	NA	NA	NA	NA	NA	NA	NA	NA
1681	Honey locust	Gleditsia triacanthos	Ontario	California	-117.636177	34.031853	2320 Goldcrest Av S	introduced	15.24 to 30.48 cm	Ontario	NA	NA	NA	NA	NA	NA	NA	NA	NA	NA	NA	NA	NA	NA	NA	NA	NA
1686	Honey locust	Gleditsia triacanthos	Ontario	California	-117.6160685	34.0322476	924 Shearwater St E	introduced	30.48 to 45.72 cm	Ontario	NA	NA	NA	NA	NA	NA	NA	NA	NA	NA	NA	NA	NA	NA	NA	NA	NA
1687	Honey locust	Gleditsia triacanthos	Ontario	California	-117.636177	34.03194	2308 Goldcrest Av S	introduced	15.24 to 30.48 cm	Ontario	NA	NA	NA	NA	NA	NA	NA	NA	NA	NA	NA	NA	NA	NA	NA	NA	NA
1689	Evergreen pear	Pyrus kawakamii	Ontario	California	-117.6160685	34.0322476	930 Shearwater St E	no_info	15.24 to 30.48 cm	Ontario	NA	NA	NA	NA	NA	NA	NA	NA	NA	NA	NA	NA	NA	NA	NA	NA	NA
1690	Evergreen pear	Pyrus kawakamii	Ontario	California	-117.6160685	34.0322476	931 Shearwater St E	no_info	15.24 to 30.48 cm	Ontario	NA	NA	NA	NA	NA	NA	NA	NA	NA	NA	NA	NA	NA	NA	NA	NA	NA
1691	Evergreen pear	Pyrus kawakamii	Ontario	California	-117.6160685	34.0322476	925 Shearwater St E	no_info	15.24 to 30.48 cm	Ontario	NA	NA	NA	NA	NA	NA	NA	NA	NA	NA	NA	NA	NA	NA	NA	NA	NA
1692	Honey locust	Gleditsia triacanthos	Ontario	California	-117.6160685	34.0322476	925 Shearwater St E	introduced	15.24 to 30.48 cm	Ontario	NA	NA	NA	NA	NA	NA	NA	NA	NA	NA	NA	NA	NA	NA	NA	NA	NA
1693	Honey locust	Gleditsia triacanthos	Ontario	California	-117.6160685	34.0322476	925 Shearwater St E	introduced	15.24 to 30.48 cm	Ontario	NA	NA	NA	NA	NA	NA	NA	NA	NA	NA	NA	NA	NA	NA	NA	NA	NA
1694	Weeping fig	Ficus benjamina	Ontario	California	-117.615378	34.032831	926 Monticello St E	introduced	0 to 15.24 cm	Ontario	NA	NA	NA	NA	NA	NA	NA	NA	NA	NA	NA	NA	NA	NA	NA	NA	NA
1695	Avocado	Persea americana	Ontario	California	-117.615378	34.032831	926 Monticello St E	introduced	0 to 15.24 cm	Ontario	NA	NA	NA	NA	NA	NA	NA	NA	NA	NA	NA	NA	NA	NA	NA	NA	NA
1696	Honey locust	Gleditsia triacanthos	Ontario	California	-117.615378	34.032831	926 Monticello St E	introduced	15.24 to 30.48 cm	Ontario	NA	NA	NA	NA	NA	NA	NA	NA	NA	NA	NA	NA	NA	NA	NA	NA	NA
1697	Lemon bottlebrush	Callistemon citrinus	Ontario	California	-117.615378	34.032831	926 Monticello St E	no_info	15.24 to 30.48 cm	Ontario	NA	NA	NA	NA	NA	NA	NA	NA	NA	NA	NA	NA	NA	NA	NA	NA	NA
1698	Avocado	Persea americana	Ontario	California	-117.615378	34.032831	926 Monticello St E	introduced	0 to 15.24 cm	Ontario	NA	NA	NA	NA	NA	NA	NA	NA	NA	NA	NA	NA	NA	NA	NA	NA	NA
1699	Leaf plum purple	Prunus cerasifera	Ontario	California	-117.615378	34.032831	930 Monticello St E	introduced	0 to 15.24 cm	Ontario	NA	NA	NA	NA	NA	NA	NA	NA	NA	NA	NA	NA	NA	NA	NA	NA	NA
1701	Lemon bottlebrush	Callistemon citrinus	Ontario	California	-117.615378	34.032831	925 Monticello St E	no_info	15.24 to 30.48 cm	Ontario	NA	NA	NA	NA	NA	NA	NA	NA	NA	NA	NA	NA	NA	NA	NA	NA	NA
1702	Honey locust	Gleditsia triacanthos	Ontario	California	-117.615378	34.032831	925 Monticello St E	introduced	15.24 to 30.48 cm	Ontario	NA	NA	NA	NA	NA	NA	NA	NA	NA	NA	NA	NA	NA	NA	NA	NA	NA
1704	Honey locust	Gleditsia triacanthos	Ontario	California	-117.636242	34.033336	926 Sanderling St E	introduced	15.24 to 30.48 cm	Ontario	NA	NA	NA	NA	NA	NA	NA	NA	NA	NA	NA	NA	NA	NA	NA	NA	NA
1705	Honey locust	Gleditsia triacanthos	Ontario	California	-117.636242	34.033336	926 Sanderling St E	introduced	15.24 to 30.48 cm	Ontario	NA	NA	NA	NA	NA	NA	NA	NA	NA	NA	NA	NA	NA	NA	NA	NA	NA
1706	Indian hawthorne	Rhaphiolepis	Ontario	California	-117.6370991	34.0230794	2220 Bon View Av S	no_info	0 to 15.24 cm	Ontario	NA	NA	NA	NA	NA	NA	NA	NA	NA	NA	NA	NA	NA	NA	NA	NA	NA
1708	Lemon bottlebrush	Callistemon citrinus	Ontario	California	-117.637976	34.033198	2221 Hope Pl S	no_info	0 to 15.24 cm	Ontario	NA	NA	NA	NA	NA	NA	NA	NA	NA	NA	NA	NA	NA	NA	NA	NA	NA
1709	Mexican fan palm	Washingtonia robusta	Ontario	California	-117.637976	34.033198	2221 Hope Pl S	introduced	0 to 15.24 cm	Ontario	NA	NA	NA	NA	NA	NA	NA	NA	NA	NA	NA	NA	NA	NA	NA	NA	NA
1710	Lemon bottlebrush	Callistemon citrinus	Ontario	California	-117.637976	34.033198	2221 Hope Pl S	no_info	0 to 15.24 cm	Ontario	NA	NA	NA	NA	NA	NA	NA	NA	NA	NA	NA	NA	NA	NA	NA	NA	NA
1711	Queensland pittosporum	Pittosporum rhombifolium	Ontario	California	-117.637976	34.033198	2221 Hope Pl S	no_info	0 to 15.24 cm	Ontario	NA	NA	NA	NA	NA	NA	NA	NA	NA	NA	NA	NA	NA	NA	NA	NA	NA
1712	Queensland pittosporum	Pittosporum rhombifolium	Ontario	California	-117.637978	34.033416	2209 Hope Pl S	no_info	15.24 to 30.48 cm	Ontario	NA	NA	NA	NA	NA	NA	NA	NA	NA	NA	NA	NA	NA	NA	NA	NA	NA
1717	Queensland pittosporum	Pittosporum rhombifolium	Ontario	California	-117.637964	34.031649	2319 Hope Pl S	no_info	0 to 15.24 cm	Ontario	NA	NA	NA	NA	NA	NA	NA	NA	NA	NA	NA	NA	NA	NA	NA	NA	NA
1720	Queensland pittosporum	Pittosporum rhombifolium	Ontario	California	-117.637964	34.031751	2301 Hope Pl S	no_info	0 to 15.24 cm	Ontario	NA	NA	NA	NA	NA	NA	NA	NA	NA	NA	NA	NA	NA	NA	NA	NA	NA
1722	Queen palm	Syagrus romanzoffiana	Ontario	California	-117.637963	34.031526	2341 Hope Pl S	introduced	15.24 to 30.48 cm	Ontario	NA	NA	NA	NA	NA	NA	NA	NA	NA	NA	NA	NA	NA	NA	NA	NA	NA
1723	Queen palm	Syagrus romanzoffiana	Ontario	California	-117.637963	34.031526	2341 Hope Pl S	introduced	15.24 to 30.48 cm	Ontario	NA	NA	NA	NA	NA	NA	NA	NA	NA	NA	NA	NA	NA	NA	NA	NA	NA
1726	Victorian box	Pittosporum undulatum	Ontario	California	-117.638114	34.031671	2314 Hope Pl S	introduced	0 to 15.24 cm	Ontario	NA	NA	NA	NA	NA	NA	NA	NA	NA	NA	NA	NA	NA	NA	NA	NA	NA
1727	Queensland pittosporum	Pittosporum rhombifolium	Ontario	California	-117.638114	34.031638	2320 Hope Pl S	no_info	15.24 to 30.48 cm	Ontario	NA	NA	NA	NA	NA	NA	NA	NA	NA	NA	NA	NA	NA	NA	NA	NA	NA
1729	Ornamental pear	Pyrus calleryana	Ontario	California	-117.6851152	34.0336582	831 Philadelphia St E	introduced	15.24 to 30.48 cm	Ontario	NA	NA	NA	NA	NA	NA	NA	NA	NA	NA	NA	NA	NA	NA	NA	NA	NA
1730	Maidenhair tree	Ginkgo biloba	Ontario	California	-117.6851152	34.0336582	831 Philadelphia St E	introduced	0 to 15.24 cm	Ontario	NA	NA	NA	NA	NA	NA	NA	NA	NA	NA	NA	NA	NA	NA	NA	NA	NA
1732	London plane bloodgood	Platanus acerifolia	Ontario	California	-117.6851152	34.0336582	851 Philadelphia St E	introduced	30.48 to 45.72 cm	Ontario	NA	NA	NA	NA	NA	NA	NA	NA	NA	NA	NA	NA	NA	NA	NA	NA	NA
1733	London plane bloodgood	Platanus acerifolia	Ontario	California	-117.6851152	34.0336582	851 Philadelphia St E	introduced	30.48 to 45.72 cm	Ontario	NA	NA	NA	NA	NA	NA	NA	NA	NA	NA	NA	NA	NA	NA	NA	NA	NA
1734	London plane bloodgood	Platanus acerifolia	Ontario	California	-117.6851152	34.0336582	851 Philadelphia St E	introduced	30.48 to 45.72 cm	Ontario	NA	NA	NA	NA	NA	NA	NA	NA	NA	NA	NA	NA	NA	NA	NA	NA	NA
1735	London plane bloodgood	Platanus acerifolia	Ontario	California	-117.6851152	34.0336582	851 Philadelphia St E	introduced	30.48 to 45.72 cm	Ontario	NA	NA	NA	NA	NA	NA	NA	NA	NA	NA	NA	NA	NA	NA	NA	NA	NA
1736	London plane bloodgood	Platanus acerifolia	Ontario	California	-117.6851152	34.0336582	851 Philadelphia St E	introduced	30.48 to 45.72 cm	Ontario	NA	NA	NA	NA	NA	NA	NA	NA	NA	NA	NA	NA	NA	NA	NA	NA	NA
1737	London plane bloodgood	Platanus acerifolia	Ontario	California	-117.6851152	34.0336582	851 Philadelphia St E	introduced	30.48 to 45.72 cm	Ontario	NA	NA	NA	NA	NA	NA	NA	NA	NA	NA	NA	NA	NA	NA	NA	NA	NA
1738	London plane bloodgood	Platanus acerifolia	Ontario	California	-117.6851152	34.0336582	851 Philadelphia St E	introduced	30.48 to 45.72 cm	Ontario	NA	NA	NA	NA	NA	NA	NA	NA	NA	NA	NA	NA	NA	NA	NA	NA	NA
1739	Leaf plum purple	Prunus cerasifera	Ontario	California	-117.6370991	34.0230794	2138 Bon View Av S	introduced	0 to 15.24 cm	Ontario	NA	NA	NA	NA	NA	NA	NA	NA	NA	NA	NA	NA	NA	NA	NA	NA	NA
1742	London plane bloodgood	Platanus acerifolia	Ontario	California	-117.6370991	34.0230794	2121 Bon View Av S	introduced	30.48 to 45.72 cm	Ontario	NA	NA	NA	NA	NA	NA	NA	NA	NA	NA	NA	NA	NA	NA	NA	NA	NA
1743	London plane bloodgood	Platanus acerifolia	Ontario	California	-117.6370991	34.0230794	2121 Bon View Av S	introduced	30.48 to 45.72 cm	Ontario	NA	NA	NA	NA	NA	NA	NA	NA	NA	NA	NA	NA	NA	NA	NA	NA	NA
1744	London plane bloodgood	Platanus acerifolia	Ontario	California	-117.6370991	34.0230794	2121 Bon View Av S	introduced	30.48 to 45.72 cm	Ontario	NA	NA	NA	NA	NA	NA	NA	NA	NA	NA	NA	NA	NA	NA	NA	NA	NA
1745	London plane bloodgood	Platanus acerifolia	Ontario	California	-117.6370991	34.0230794	2121 Bon View Av S	introduced	30.48 to 45.72 cm	Ontario	NA	NA	NA	NA	NA	NA	NA	NA	NA	NA	NA	NA	NA	NA	NA	NA	NA
1746	London plane bloodgood	Platanus acerifolia	Ontario	California	-117.6370991	34.0230794	2121 Bon View Av S	introduced	30.48 to 45.72 cm	Ontario	NA	NA	NA	NA	NA	NA	NA	NA	NA	NA	NA	NA	NA	NA	NA	NA	NA
1747	London plane bloodgood	Platanus acerifolia	Ontario	California	-117.6370991	34.0230794	2121 Bon View Av S	introduced	30.48 to 45.72 cm	Ontario	NA	NA	NA	NA	NA	NA	NA	NA	NA	NA	NA	NA	NA	NA	NA	NA	NA
1748	London plane bloodgood	Platanus acerifolia	Ontario	California	-117.6370991	34.0230794	2121 Bon View Av S	introduced	30.48 to 45.72 cm	Ontario	NA	NA	NA	NA	NA	NA	NA	NA	NA	NA	NA	NA	NA	NA	NA	NA	NA
1749	London plane bloodgood	Platanus acerifolia	Ontario	California	-117.6370991	34.0230794	2121 Bon View Av S	introduced	30.48 to 45.72 cm	Ontario	NA	NA	NA	NA	NA	NA	NA	NA	NA	NA	NA	NA	NA	NA	NA	NA	NA
1754	London plane bloodgood	Platanus acerifolia	Ontario	California	-117.6370991	34.0230794	2121 Bon View Av S	introduced	30.48 to 45.72 cm	Ontario	NA	NA	NA	NA	NA	NA	NA	NA	NA	NA	NA	NA	NA	NA	NA	NA	NA
1757	Shamel ash	Fraxinus uhdei	Ontario	California	-117.6851152	34.0336582	707 Philadelphia St E	introduced	30.48 to 45.72 cm	Ontario	NA	NA	NA	NA	NA	NA	NA	NA	NA	NA	NA	NA	NA	NA	NA	NA	NA
1758	Chinese elm	Ulmus parvifolia	Ontario	California	-117.6851152	34.0336582	748 Philadelphia St E	introduced	45.72 to 60.96 cm	Ontario	NA	NA	NA	NA	NA	NA	NA	NA	NA	NA	NA	NA	NA	NA	NA	NA	NA
1759	Chinese elm	Ulmus parvifolia	Ontario	California	-117.6851152	34.0336582	748 Philadelphia St E	introduced	45.72 to 60.96 cm	Ontario	NA	NA	NA	NA	NA	NA	NA	NA	NA	NA	NA	NA	NA	NA	NA	NA	NA
1760	London plane bloodgood	Platanus acerifolia	Ontario	California	-117.6851152	34.0336582	748 Philadelphia St E	introduced	15.24 to 30.48 cm	Ontario	NA	NA	NA	NA	NA	NA	NA	NA	NA	NA	NA	NA	NA	NA	NA	NA	NA
1761	London plane bloodgood	Platanus acerifolia	Ontario	California	-117.6851152	34.0336582	748 Philadelphia St E	introduced	15.24 to 30.48 cm	Ontario	NA	NA	NA	NA	NA	NA	NA	NA	NA	NA	NA	NA	NA	NA	NA	NA	NA
1762	London plane bloodgood	Platanus acerifolia	Ontario	California	-117.6851152	34.0336582	748 Philadelphia St E	introduced	15.24 to 30.48 cm	Ontario	NA	NA	NA	NA	NA	NA	NA	NA	NA	NA	NA	NA	NA	NA	NA	NA	NA
1763	London plane bloodgood	Platanus acerifolia	Ontario	California	-117.6851152	34.0336582	748 Philadelphia St E	introduced	15.24 to 30.48 cm	Ontario	NA	NA	NA	NA	NA	NA	NA	NA	NA	NA	NA	NA	NA	NA	NA	NA	NA
1764	London plane bloodgood	Platanus acerifolia	Ontario	California	-117.6851152	34.0336582	748 Philadelphia St E	introduced	0 to 15.24 cm	Ontario	NA	NA	NA	NA	NA	NA	NA	NA	NA	NA	NA	NA	NA	NA	NA	NA	NA
1765	London plane bloodgood	Platanus acerifolia	Ontario	California	-117.6851152	34.0336582	748 Philadelphia St E	introduced	30.48 to 45.72 cm	Ontario	NA	NA	NA	NA	NA	NA	NA	NA	NA	NA	NA	NA	NA	NA	NA	NA	NA
1766	London plane bloodgood	Platanus acerifolia	Ontario	California	-117.6851152	34.0336582	748 Philadelphia St E	introduced	30.48 to 45.72 cm	Ontario	NA	NA	NA	NA	NA	NA	NA	NA	NA	NA	NA	NA	NA	NA	NA	NA	NA
1767	London plane bloodgood	Platanus acerifolia	Ontario	California	-117.6851152	34.0336582	748 Philadelphia St E	introduced	30.48 to 45.72 cm	Ontario	NA	NA	NA	NA	NA	NA	NA	NA	NA	NA	NA	NA	NA	NA	NA	NA	NA
1769	London plane bloodgood	Platanus acerifolia	Ontario	California	-117.6851152	34.0336582	748 Philadelphia St E	introduced	30.48 to 45.72 cm	Ontario	NA	NA	NA	NA	NA	NA	NA	NA	NA	NA	NA	NA	NA	NA	NA	NA	NA
1770	London plane bloodgood	Platanus acerifolia	Ontario	California	-117.6851152	34.0336582	748 Philadelphia St E	introduced	30.48 to 45.72 cm	Ontario	NA	NA	NA	NA	NA	NA	NA	NA	NA	NA	NA	NA	NA	NA	NA	NA	NA
1771	London plane bloodgood	Platanus acerifolia	Ontario	California	-117.6851152	34.0336582	748 Philadelphia St E	introduced	30.48 to 45.72 cm	Ontario	NA	NA	NA	NA	NA	NA	NA	NA	NA	NA	NA	NA	NA	NA	NA	NA	NA
1772	London plane bloodgood	Platanus acerifolia	Ontario	California	-117.6851152	34.0336582	748 Philadelphia St E	introduced	30.48 to 45.72 cm	Ontario	NA	NA	NA	NA	NA	NA	NA	NA	NA	NA	NA	NA	NA	NA	NA	NA	NA
1773	London plane bloodgood	Platanus acerifolia	Ontario	California	-117.6851152	34.0336582	748 Philadelphia St E	introduced	15.24 to 30.48 cm	Ontario	NA	NA	NA	NA	NA	NA	NA	NA	NA	NA	NA	NA	NA	NA	NA	NA	NA
1774	London plane bloodgood	Platanus acerifolia	Ontario	California	-117.6851152	34.0336582	748 Philadelphia St E	introduced	15.24 to 30.48 cm	Ontario	NA	NA	NA	NA	NA	NA	NA	NA	NA	NA	NA	NA	NA	NA	NA	NA	NA
1775	London plane bloodgood	Platanus acerifolia	Ontario	California	-117.6851152	34.0336582	748 Philadelphia St E	introduced	15.24 to 30.48 cm	Ontario	NA	NA	NA	NA	NA	NA	NA	NA	NA	NA	NA	NA	NA	NA	NA	NA	NA
1777	London plane bloodgood	Platanus acerifolia	Ontario	California	-117.6851152	34.0336582	748 Philadelphia St E	introduced	30.48 to 45.72 cm	Ontario	NA	NA	NA	NA	NA	NA	NA	NA	NA	NA	NA	NA	NA	NA	NA	NA	NA
1778	London plane bloodgood	Platanus acerifolia	Ontario	California	-117.6851152	34.0336582	748 Philadelphia St E	introduced	15.24 to 30.48 cm	Ontario	NA	NA	NA	NA	NA	NA	NA	NA	NA	NA	NA	NA	NA	NA	NA	NA	NA
1779	Leaf plum purple	Prunus cerasifera	Ontario	California	-117.6370991	34.0230794	2121 Bon View Av S	introduced	15.24 to 30.48 cm	Ontario	NA	NA	NA	NA	NA	NA	NA	NA	NA	NA	NA	NA	NA	NA	NA	NA	NA
1786	Leaf plum purple	Prunus cerasifera	Ontario	California	-117.6370991	34.0230794	2121 Bon View Av S	introduced	15.24 to 30.48 cm	Ontario	NA	NA	NA	NA	NA	NA	NA	NA	NA	NA	NA	NA	NA	NA	NA	NA	NA
1788	Leaf plum purple	Prunus cerasifera	Ontario	California	-117.6370991	34.0230794	2121 Bon View Av S	introduced	15.24 to 30.48 cm	Ontario	NA	NA	NA	NA	NA	NA	NA	NA	NA	NA	NA	NA	NA	NA	NA	NA	NA
1790	Floss tree silk	Chorisia speciosa	Ontario	California	-117.6285722	34.0834055	2230 Grove Av S	no_info	15.24 to 30.48 cm	Ontario	NA	NA	NA	NA	NA	NA	NA	NA	NA	NA	NA	NA	NA	NA	NA	NA	NA
1791	Floss tree silk	Chorisia speciosa	Ontario	California	-117.6285722	34.0834055	2230 Grove Av S	no_info	15.24 to 30.48 cm	Ontario	NA	NA	NA	NA	NA	NA	NA	NA	NA	NA	NA	NA	NA	NA	NA	NA	NA
1792	Floss tree silk	Chorisia speciosa	Ontario	California	-117.6285722	34.0834055	2230 Grove Av S	no_info	15.24 to 30.48 cm	Ontario	NA	NA	NA	NA	NA	NA	NA	NA	NA	NA	NA	NA	NA	NA	NA	NA	NA
1793	Floss tree silk	Chorisia speciosa	Ontario	California	-117.6285722	34.0834055	2230 Grove Av S	no_info	15.24 to 30.48 cm	Ontario	NA	NA	NA	NA	NA	NA	NA	NA	NA	NA	NA	NA	NA	NA	NA	NA	NA
1794	Floss tree silk	Chorisia speciosa	Ontario	California	-117.6285722	34.0834055	2230 Grove Av S	no_info	15.24 to 30.48 cm	Ontario	NA	NA	NA	NA	NA	NA	NA	NA	NA	NA	NA	NA	NA	NA	NA	NA	NA
1795	London plane bloodgood	Platanus acerifolia	Ontario	California	-117.6285722	34.0834055	2230 Grove Av S	introduced	0 to 15.24 cm	Ontario	NA	NA	NA	NA	NA	NA	NA	NA	NA	NA	NA	NA	NA	NA	NA	NA	NA
1796	London plane bloodgood	Platanus acerifolia	Ontario	California	-117.6285722	34.0834055	2230 Grove Av S	introduced	0 to 15.24 cm	Ontario	NA	NA	NA	NA	NA	NA	NA	NA	NA	NA	NA	NA	NA	NA	NA	NA	NA
1797	London plane bloodgood	Platanus acerifolia	Ontario	California	-117.6285722	34.0834055	2230 Grove Av S	introduced	0 to 15.24 cm	Ontario	NA	NA	NA	NA	NA	NA	NA	NA	NA	NA	NA	NA	NA	NA	NA	NA	NA
1799	American sweetgum	Liquidambar styraciflua	Ontario	California	-117.541686	34.040659	1190 Francis St E	introduced	15.24 to 30.48 cm	Ontario	NA	NA	NA	NA	NA	NA	NA	NA	NA	NA	NA	NA	NA	NA	NA	NA	NA
1800	American sweetgum	Liquidambar styraciflua	Ontario	California	-117.541686	34.040659	1190 Francis St E	introduced	30.48 to 45.72 cm	Ontario	NA	NA	NA	NA	NA	NA	NA	NA	NA	NA	NA	NA	NA	NA	NA	NA	NA
1801	Ornamental pear	Pyrus calleryana	Ontario	California	-117.6285722	34.0834055	1842 Grove Av S	introduced	0 to 15.24 cm	Ontario	NA	NA	NA	NA	NA	NA	NA	NA	NA	NA	NA	NA	NA	NA	NA	NA	NA
1802	Camphor tree	Cinnamomum camphora	Ontario	California	-117.6285722	34.0834055	1842 Grove Av S	introduced	0 to 15.24 cm	Ontario	NA	NA	NA	NA	NA	NA	NA	NA	NA	NA	NA	NA	NA	NA	NA	NA	NA
1803	Crape myrtle	Lagerstroemia indica	Ontario	California	-117.6285722	34.0834055	1842 Grove Av S	introduced	0 to 15.24 cm	Ontario	NA	NA	NA	NA	NA	NA	NA	NA	NA	NA	NA	NA	NA	NA	NA	NA	NA
1804	Crape myrtle	Lagerstroemia indica	Ontario	California	-117.6285722	34.0834055	1856 Grove Av S	introduced	0 to 15.24 cm	Ontario	NA	NA	NA	NA	NA	NA	NA	NA	NA	NA	NA	NA	NA	NA	NA	NA	NA
1805	Camphor tree	Cinnamomum camphora	Ontario	California	-117.6285722	34.0834055	1856 Grove Av S	introduced	0 to 15.24 cm	Ontario	NA	NA	NA	NA	NA	NA	NA	NA	NA	NA	NA	NA	NA	NA	NA	NA	NA
1806	Ornamental pear	Pyrus calleryana	Ontario	California	-117.6285722	34.0834055	1856 Grove Av S	introduced	0 to 15.24 cm	Ontario	NA	NA	NA	NA	NA	NA	NA	NA	NA	NA	NA	NA	NA	NA	NA	NA	NA
1807	American sweetgum	Liquidambar styraciflua	Ontario	California	-117.6285722	34.0834055	1936 Grove Av S	introduced	30.48 to 45.72 cm	Ontario	NA	NA	NA	NA	NA	NA	NA	NA	NA	NA	NA	NA	NA	NA	NA	NA	NA
1808	American sweetgum	Liquidambar styraciflua	Ontario	California	-117.6285722	34.0834055	1936 Grove Av S	introduced	30.48 to 45.72 cm	Ontario	NA	NA	NA	NA	NA	NA	NA	NA	NA	NA	NA	NA	NA	NA	NA	NA	NA
1809	American sweetgum	Liquidambar styraciflua	Ontario	California	-117.6285722	34.0834055	1936 Grove Av S	introduced	30.48 to 45.72 cm	Ontario	NA	NA	NA	NA	NA	NA	NA	NA	NA	NA	NA	NA	NA	NA	NA	NA	NA
1810	American sweetgum	Liquidambar styraciflua	Ontario	California	-117.6285722	34.0834055	1948 Grove Av S	introduced	30.48 to 45.72 cm	Ontario	NA	NA	NA	NA	NA	NA	NA	NA	NA	NA	NA	NA	NA	NA	NA	NA	NA
1811	American sweetgum	Liquidambar styraciflua	Ontario	California	-117.6285722	34.0834055	1948 Grove Av S	introduced	30.48 to 45.72 cm	Ontario	NA	NA	NA	NA	NA	NA	NA	NA	NA	NA	NA	NA	NA	NA	NA	NA	NA
1812	London plane bloodgood	Platanus acerifolia	Ontario	California	-117.6285722	34.0834055	1950 Grove Av S	introduced	15.24 to 30.48 cm	Ontario	NA	NA	NA	NA	NA	NA	NA	NA	NA	NA	NA	NA	NA	NA	NA	NA	NA
1813	London plane bloodgood	Platanus acerifolia	Ontario	California	-117.6285722	34.0834055	1950 Grove Av S	introduced	15.24 to 30.48 cm	Ontario	NA	NA	NA	NA	NA	NA	NA	NA	NA	NA	NA	NA	NA	NA	NA	NA	NA
1814	London plane bloodgood	Platanus acerifolia	Ontario	California	-117.6285722	34.0834055	1950 Grove Av S	introduced	0 to 15.24 cm	Ontario	NA	NA	NA	NA	NA	NA	NA	NA	NA	NA	NA	NA	NA	NA	NA	NA	NA
1815	London plane bloodgood	Platanus acerifolia	Ontario	California	-117.6285722	34.0834055	1950 Grove Av S	introduced	0 to 15.24 cm	Ontario	NA	NA	NA	NA	NA	NA	NA	NA	NA	NA	NA	NA	NA	NA	NA	NA	NA
1816	London plane bloodgood	Platanus acerifolia	Ontario	California	-117.6285722	34.0834055	1950 Grove Av S	introduced	0 to 15.24 cm	Ontario	NA	NA	NA	NA	NA	NA	NA	NA	NA	NA	NA	NA	NA	NA	NA	NA	NA
1817	London plane bloodgood	Platanus acerifolia	Ontario	California	-117.6285722	34.0834055	1950 Grove Av S	introduced	0 to 15.24 cm	Ontario	NA	NA	NA	NA	NA	NA	NA	NA	NA	NA	NA	NA	NA	NA	NA	NA	NA
1818	London plane bloodgood	Platanus acerifolia	Ontario	California	-117.6285722	34.0834055	1950 Grove Av S	introduced	0 to 15.24 cm	Ontario	NA	NA	NA	NA	NA	NA	NA	NA	NA	NA	NA	NA	NA	NA	NA	NA	NA
1819	London plane bloodgood	Platanus acerifolia	Ontario	California	-117.6285722	34.0834055	1950 Grove Av S	introduced	15.24 to 30.48 cm	Ontario	NA	NA	NA	NA	NA	NA	NA	NA	NA	NA	NA	NA	NA	NA	NA	NA	NA
1820	London plane bloodgood	Platanus acerifolia	Ontario	California	-117.6285722	34.0834055	2000 Grove Av S	introduced	15.24 to 30.48 cm	Ontario	NA	NA	NA	NA	NA	NA	NA	NA	NA	NA	NA	NA	NA	NA	NA	NA	NA
1821	London plane bloodgood	Platanus acerifolia	Ontario	California	-117.6285722	34.0834055	2000 Grove Av S	introduced	15.24 to 30.48 cm	Ontario	NA	NA	NA	NA	NA	NA	NA	NA	NA	NA	NA	NA	NA	NA	NA	NA	NA
1822	London plane bloodgood	Platanus acerifolia	Ontario	California	-117.6285722	34.0834055	2000 Grove Av S	introduced	15.24 to 30.48 cm	Ontario	NA	NA	NA	NA	NA	NA	NA	NA	NA	NA	NA	NA	NA	NA	NA	NA	NA
1823	London plane bloodgood	Platanus acerifolia	Ontario	California	-117.6285722	34.0834055	2000 Grove Av S	introduced	15.24 to 30.48 cm	Ontario	NA	NA	NA	NA	NA	NA	NA	NA	NA	NA	NA	NA	NA	NA	NA	NA	NA
1824	London plane bloodgood	Platanus acerifolia	Ontario	California	-117.6285722	34.0834055	2000 Grove Av S	introduced	15.24 to 30.48 cm	Ontario	NA	NA	NA	NA	NA	NA	NA	NA	NA	NA	NA	NA	NA	NA	NA	NA	NA
1846	Leaf plum purple	Prunus cerasifera	Ontario	California	-117.6370991	34.0230794	1914 Bon View Av S	introduced	15.24 to 30.48 cm	Ontario	NA	NA	NA	NA	NA	NA	NA	NA	NA	NA	NA	NA	NA	NA	NA	NA	NA
1848	Leaf plum purple	Prunus cerasifera	Ontario	California	-117.6370991	34.0230794	1914 Bon View Av S	introduced	15.24 to 30.48 cm	Ontario	NA	NA	NA	NA	NA	NA	NA	NA	NA	NA	NA	NA	NA	NA	NA	NA	NA
1849	Leaf plum purple	Prunus cerasifera	Ontario	California	-117.6370991	34.0230794	1914 Bon View Av S	introduced	15.24 to 30.48 cm	Ontario	NA	NA	NA	NA	NA	NA	NA	NA	NA	NA	NA	NA	NA	NA	NA	NA	NA
1850	Leaf plum purple	Prunus cerasifera	Ontario	California	-117.6370991	34.0230794	1930 Bon View Av S	introduced	0 to 15.24 cm	Ontario	NA	NA	NA	NA	NA	NA	NA	NA	NA	NA	NA	NA	NA	NA	NA	NA	NA
1851	Leaf plum purple	Prunus cerasifera	Ontario	California	-117.6370991	34.0230794	1930 Bon View Av S	introduced	0 to 15.24 cm	Ontario	NA	NA	NA	NA	NA	NA	NA	NA	NA	NA	NA	NA	NA	NA	NA	NA	NA
1857	Eastern redbud	Cercis canadensis	Ontario	California	-117.5866914	34.0373723	860 Cedar St E	introduced	0 to 15.24 cm	Ontario	NA	NA	NA	NA	NA	NA	NA	NA	NA	NA	NA	NA	NA	NA	NA	NA	NA
1858	Leaf plum purple	Prunus cerasifera	Ontario	California	-117.5866914	34.0373723	860 Cedar St E	introduced	0 to 15.24 cm	Ontario	NA	NA	NA	NA	NA	NA	NA	NA	NA	NA	NA	NA	NA	NA	NA	NA	NA
1859	Leaf plum purple	Prunus cerasifera	Ontario	California	-117.5866914	34.0373723	860 Cedar St E	introduced	0 to 15.24 cm	Ontario	NA	NA	NA	NA	NA	NA	NA	NA	NA	NA	NA	NA	NA	NA	NA	NA	NA
1860	Glossy privet	Ligustrum lucidum	Ontario	California	-117.5866914	34.0373723	860 Cedar St E	introduced	0 to 15.24 cm	Ontario	NA	NA	NA	NA	NA	NA	NA	NA	NA	NA	NA	NA	NA	NA	NA	NA	NA
1865	Leaf plum purple	Prunus cerasifera	Ontario	California	-117.6370991	34.0230794	2400 Bon View Av S	introduced	0 to 15.24 cm	Ontario	NA	NA	NA	NA	NA	NA	NA	NA	NA	NA	NA	NA	NA	NA	NA	NA	NA
1880	Leaf plum purple	Prunus cerasifera	Ontario	California	-117.6370991	34.0230794	2100 Bon View Av S	introduced	15.24 to 30.48 cm	Ontario	NA	NA	NA	NA	NA	NA	NA	NA	NA	NA	NA	NA	NA	NA	NA	NA	NA
1881	Leaf plum purple	Prunus cerasifera	Ontario	California	-117.6370991	34.0230794	2100 Bon View Av S	introduced	15.24 to 30.48 cm	Ontario	NA	NA	NA	NA	NA	NA	NA	NA	NA	NA	NA	NA	NA	NA	NA	NA	NA
1890	Leaf plum purple	Prunus cerasifera	Ontario	California	-117.6370991	34.0230794	1371 Bon View Av S	introduced	0 to 15.24 cm	Ontario	NA	NA	NA	NA	NA	NA	NA	NA	NA	NA	NA	NA	NA	NA	NA	NA	NA
1891	Leaf plum purple	Prunus cerasifera	Ontario	California	-117.6370991	34.0230794	1371 Bon View Av S	introduced	0 to 15.24 cm	Ontario	NA	NA	NA	NA	NA	NA	NA	NA	NA	NA	NA	NA	NA	NA	NA	NA	NA
1892	Leaf plum purple	Prunus cerasifera	Ontario	California	-117.6370991	34.0230794	1371 Bon View Av S	introduced	0 to 15.24 cm	Ontario	NA	NA	NA	NA	NA	NA	NA	NA	NA	NA	NA	NA	NA	NA	NA	NA	NA
1893	Leaf plum purple	Prunus cerasifera	Ontario	California	-117.6370991	34.0230794	1371 Bon View Av S	introduced	0 to 15.24 cm	Ontario	NA	NA	NA	NA	NA	NA	NA	NA	NA	NA	NA	NA	NA	NA	NA	NA	NA
1894	Southern magnolia	Magnolia grandiflora	Ontario	California	-117.5948038	34.037416	910 Cedar St E	introduced	0 to 15.24 cm	Ontario	NA	NA	NA	NA	NA	NA	NA	NA	NA	NA	NA	NA	NA	NA	NA	NA	NA
1895	Southern magnolia	Magnolia grandiflora	Ontario	California	-117.5948038	34.037416	910 Cedar St E	introduced	0 to 15.24 cm	Ontario	NA	NA	NA	NA	NA	NA	NA	NA	NA	NA	NA	NA	NA	NA	NA	NA	NA
1896	Southern magnolia	Magnolia grandiflora	Ontario	California	-117.5948038	34.037416	910 Cedar St E	introduced	0 to 15.24 cm	Ontario	NA	NA	NA	NA	NA	NA	NA	NA	NA	NA	NA	NA	NA	NA	NA	NA	NA
1897	Southern magnolia	Magnolia grandiflora	Ontario	California	-117.5948038	34.037416	910 Cedar St E	introduced	0 to 15.24 cm	Ontario	NA	NA	NA	NA	NA	NA	NA	NA	NA	NA	NA	NA	NA	NA	NA	NA	NA
1898	Southern magnolia	Magnolia grandiflora	Ontario	California	-117.5948038	34.037416	901 Cedar St E	introduced	0 to 15.24 cm	Ontario	NA	NA	NA	NA	NA	NA	NA	NA	NA	NA	NA	NA	NA	NA	NA	NA	NA
1899	Southern magnolia	Magnolia grandiflora	Ontario	California	-117.5948038	34.037416	901 Cedar St E	introduced	0 to 15.24 cm	Ontario	NA	NA	NA	NA	NA	NA	NA	NA	NA	NA	NA	NA	NA	NA	NA	NA	NA
1900	Southern magnolia	Magnolia grandiflora	Ontario	California	-117.5948038	34.037416	901 Cedar St E	introduced	0 to 15.24 cm	Ontario	NA	NA	NA	NA	NA	NA	NA	NA	NA	NA	NA	NA	NA	NA	NA	NA	NA
1901	Southern magnolia	Magnolia grandiflora	Ontario	California	-117.5948038	34.037416	901 Cedar St E	introduced	0 to 15.24 cm	Ontario	NA	NA	NA	NA	NA	NA	NA	NA	NA	NA	NA	NA	NA	NA	NA	NA	NA
1902	Southern magnolia	Magnolia grandiflora	Ontario	California	-117.5948038	34.037416	901 Cedar St E	introduced	0 to 15.24 cm	Ontario	NA	NA	NA	NA	NA	NA	NA	NA	NA	NA	NA	NA	NA	NA	NA	NA	NA
1903	Leaf plum purple	Prunus cerasifera	Ontario	California	-117.6370991	34.0230794	1915 Bon View Av S	introduced	0 to 15.24 cm	Ontario	NA	NA	NA	NA	NA	NA	NA	NA	NA	NA	NA	NA	NA	NA	NA	NA	NA
1904	Leaf plum purple	Prunus cerasifera	Ontario	California	-117.6370991	34.0230794	1915 Bon View Av S	introduced	15.24 to 30.48 cm	Ontario	NA	NA	NA	NA	NA	NA	NA	NA	NA	NA	NA	NA	NA	NA	NA	NA	NA
1905	Leaf plum purple	Prunus cerasifera	Ontario	California	-117.6370991	34.0230794	1915 Bon View Av S	introduced	15.24 to 30.48 cm	Ontario	NA	NA	NA	NA	NA	NA	NA	NA	NA	NA	NA	NA	NA	NA	NA	NA	NA
1906	Leaf plum purple	Prunus cerasifera	Ontario	California	-117.6370991	34.0230794	1915 Bon View Av S	introduced	15.24 to 30.48 cm	Ontario	NA	NA	NA	NA	NA	NA	NA	NA	NA	NA	NA	NA	NA	NA	NA	NA	NA
1907	Leaf plum purple	Prunus cerasifera	Ontario	California	-117.6370991	34.0230794	1915 Bon View Av S	introduced	15.24 to 30.48 cm	Ontario	NA	NA	NA	NA	NA	NA	NA	NA	NA	NA	NA	NA	NA	NA	NA	NA	NA
1908	Leaf plum purple	Prunus cerasifera	Ontario	California	-117.6370991	34.0230794	1915 Bon View Av S	introduced	15.24 to 30.48 cm	Ontario	NA	NA	NA	NA	NA	NA	NA	NA	NA	NA	NA	NA	NA	NA	NA	NA	NA
1909	Leaf plum purple	Prunus cerasifera	Ontario	California	-117.6370991	34.0230794	1915 Bon View Av S	introduced	15.24 to 30.48 cm	Ontario	NA	NA	NA	NA	NA	NA	NA	NA	NA	NA	NA	NA	NA	NA	NA	NA	NA
1910	Leaf plum purple	Prunus cerasifera	Ontario	California	-117.6370991	34.0230794	1915 Bon View Av S	introduced	15.24 to 30.48 cm	Ontario	NA	NA	NA	NA	NA	NA	NA	NA	NA	NA	NA	NA	NA	NA	NA	NA	NA
1915	Bottle tree	Brachychiton populneus	Ontario	California	-117.6370991	34.0230794	1901 Bon View Av S	introduced	15.24 to 30.48 cm	Ontario	NA	NA	NA	NA	NA	NA	NA	NA	NA	NA	NA	NA	NA	NA	NA	NA	NA
1916	Bottle tree	Brachychiton populneus	Ontario	California	-117.6370991	34.0230794	1901 Bon View Av S	introduced	30.48 to 45.72 cm	Ontario	NA	NA	NA	NA	NA	NA	NA	NA	NA	NA	NA	NA	NA	NA	NA	NA	NA
1917	Leaf plum purple	Prunus cerasifera	Ontario	California	-117.65089	34.06334	915 Grevillea Ct E	introduced	15.24 to 30.48 cm	Ontario	NA	NA	NA	NA	NA	NA	NA	NA	NA	NA	NA	NA	NA	NA	NA	NA	NA
1918	Leaf plum purple	Prunus cerasifera	Ontario	California	-117.65089	34.06334	915 Grevillea Ct E	introduced	15.24 to 30.48 cm	Ontario	NA	NA	NA	NA	NA	NA	NA	NA	NA	NA	NA	NA	NA	NA	NA	NA	NA
1919	Leaf plum purple	Prunus cerasifera	Ontario	California	-117.65089	34.06334	915 Grevillea Ct E	introduced	15.24 to 30.48 cm	Ontario	NA	NA	NA	NA	NA	NA	NA	NA	NA	NA	NA	NA	NA	NA	NA	NA	NA
1920	Leaf plum purple	Prunus cerasifera	Ontario	California	-117.65089	34.06334	915 Grevillea Ct E	introduced	15.24 to 30.48 cm	Ontario	NA	NA	NA	NA	NA	NA	NA	NA	NA	NA	NA	NA	NA	NA	NA	NA	NA
1942	London plane bloodgood	Platanus acerifolia	Ontario	California	-117.6285722	34.0834055	2131 Grove Av S	introduced	30.48 to 45.72 cm	Ontario	NA	NA	NA	NA	NA	NA	NA	NA	NA	NA	NA	NA	NA	NA	NA	NA	NA
1951	Camphor tree	Cinnamomum camphora	Ontario	California	-117.6285722	34.0834055	2205 Grove Av S	introduced	0 to 15.24 cm	Ontario	NA	NA	NA	NA	NA	NA	NA	NA	NA	NA	NA	NA	NA	NA	NA	NA	NA
1952	Camphor tree	Cinnamomum camphora	Ontario	California	-117.6285722	34.0834055	2205 Grove Av S	introduced	0 to 15.24 cm	Ontario	NA	NA	NA	NA	NA	NA	NA	NA	NA	NA	NA	NA	NA	NA	NA	NA	NA
1953	Camphor tree	Cinnamomum camphora	Ontario	California	-117.6285722	34.0834055	2205 Grove Av S	introduced	0 to 15.24 cm	Ontario	NA	NA	NA	NA	NA	NA	NA	NA	NA	NA	NA	NA	NA	NA	NA	NA	NA
1966	Jacaranda	Jacaranda mimosifolia	Ontario	California	-117.6414674	34.0872905	2001 Campus Av S	introduced	30.48 to 45.72 cm	Ontario	NA	NA	NA	NA	NA	NA	NA	NA	NA	NA	NA	NA	NA	NA	NA	NA	NA
1967	Canary island pine	Pinus canariensis	Ontario	California	-117.6414674	34.0872905	2001 Campus Av S	introduced	30.48 to 45.72 cm	Ontario	NA	NA	NA	NA	NA	NA	NA	NA	NA	NA	NA	NA	NA	NA	NA	NA	NA
1968	Canary island pine	Pinus canariensis	Ontario	California	-117.6414674	34.0872905	2001 Campus Av S	introduced	45.72 to 60.96 cm	Ontario	NA	NA	NA	NA	NA	NA	NA	NA	NA	NA	NA	NA	NA	NA	NA	NA	NA
1971	Jacaranda	Jacaranda mimosifolia	Ontario	California	-117.6414674	34.0872905	2001 Campus Av S	introduced	45.72 to 60.96 cm	Ontario	NA	NA	NA	NA	NA	NA	NA	NA	NA	NA	NA	NA	NA	NA	NA	NA	NA
1972	Eastern redbud	Cercis canadensis	Ontario	California	-117.5948038	34.037416	910 Cedar St E	introduced	0 to 15.24 cm	Ontario	NA	NA	NA	NA	NA	NA	NA	NA	NA	NA	NA	NA	NA	NA	NA	NA	NA
1973	Eastern redbud	Cercis canadensis	Ontario	California	-117.5948038	34.037416	910 Cedar St E	introduced	0 to 15.24 cm	Ontario	NA	NA	NA	NA	NA	NA	NA	NA	NA	NA	NA	NA	NA	NA	NA	NA	NA
1974	Eastern redbud	Cercis canadensis	Ontario	California	-117.5948038	34.037416	910 Cedar St E	introduced	0 to 15.24 cm	Ontario	NA	NA	NA	NA	NA	NA	NA	NA	NA	NA	NA	NA	NA	NA	NA	NA	NA
1975	Eastern redbud	Cercis canadensis	Ontario	California	-117.5948038	34.037416	910 Cedar St E	introduced	0 to 15.24 cm	Ontario	NA	NA	NA	NA	NA	NA	NA	NA	NA	NA	NA	NA	NA	NA	NA	NA	NA
1976	Eastern redbud	Cercis canadensis	Ontario	California	-117.5948038	34.037416	910 Cedar St E	introduced	0 to 15.24 cm	Ontario	NA	NA	NA	NA	NA	NA	NA	NA	NA	NA	NA	NA	NA	NA	NA	NA	NA
1977	Eastern redbud	Cercis canadensis	Ontario	California	-117.5948038	34.037416	910 Cedar St E	introduced	0 to 15.24 cm	Ontario	NA	NA	NA	NA	NA	NA	NA	NA	NA	NA	NA	NA	NA	NA	NA	NA	NA
1978	Eastern redbud	Cercis canadensis	Ontario	California	-117.5948038	34.037416	910 Cedar St E	introduced	0 to 15.24 cm	Ontario	NA	NA	NA	NA	NA	NA	NA	NA	NA	NA	NA	NA	NA	NA	NA	NA	NA
1979	Eastern redbud	Cercis canadensis	Ontario	California	-117.5948038	34.037416	990 Cedar St E	introduced	0 to 15.24 cm	Ontario	NA	NA	NA	NA	NA	NA	NA	NA	NA	NA	NA	NA	NA	NA	NA	NA	NA
1980	Eastern redbud	Cercis canadensis	Ontario	California	-117.5948038	34.037416	990 Cedar St E	introduced	0 to 15.24 cm	Ontario	NA	NA	NA	NA	NA	NA	NA	NA	NA	NA	NA	NA	NA	NA	NA	NA	NA
1981	Eastern redbud	Cercis canadensis	Ontario	California	-117.5948038	34.037416	990 Cedar St E	introduced	0 to 15.24 cm	Ontario	NA	NA	NA	NA	NA	NA	NA	NA	NA	NA	NA	NA	NA	NA	NA	NA	NA
1982	Eastern redbud	Cercis canadensis	Ontario	California	-117.5948038	34.037416	990 Cedar St E	introduced	0 to 15.24 cm	Ontario	NA	NA	NA	NA	NA	NA	NA	NA	NA	NA	NA	NA	NA	NA	NA	NA	NA
1983	Eastern redbud	Cercis canadensis	Ontario	California	-117.5948038	34.037416	990 Cedar St E	introduced	0 to 15.24 cm	Ontario	NA	NA	NA	NA	NA	NA	NA	NA	NA	NA	NA	NA	NA	NA	NA	NA	NA
1984	Eastern redbud	Cercis canadensis	Ontario	California	-117.5948038	34.037416	990 Cedar St E	introduced	0 to 15.24 cm	Ontario	NA	NA	NA	NA	NA	NA	NA	NA	NA	NA	NA	NA	NA	NA	NA	NA	NA
1985	Eastern redbud	Cercis canadensis	Ontario	California	-117.5948038	34.037416	990 Cedar St E	introduced	0 to 15.24 cm	Ontario	NA	NA	NA	NA	NA	NA	NA	NA	NA	NA	NA	NA	NA	NA	NA	NA	NA
1986	Mexican fan palm	Washingtonia robusta	Ontario	California	-117.5948038	34.037416	1111 Cedar St E	introduced	30.48 to 45.72 cm	Ontario	NA	NA	NA	NA	NA	NA	NA	NA	NA	NA	NA	NA	NA	NA	NA	NA	NA
1987	White alder	Alnus rhombifolia	Ontario	California	-117.6319834	34.0764233	1991 Cucamonga Av S	naturally_occurring	15.24 to 30.48 cm	Ontario	NA	NA	NA	NA	NA	NA	NA	NA	NA	NA	NA	NA	NA	NA	NA	NA	NA
1988	White alder	Alnus rhombifolia	Ontario	California	-117.6319834	34.0764233	1991 Cucamonga Av S	naturally_occurring	15.24 to 30.48 cm	Ontario	NA	NA	NA	NA	NA	NA	NA	NA	NA	NA	NA	NA	NA	NA	NA	NA	NA
1989	White alder	Alnus rhombifolia	Ontario	California	-117.6319834	34.0764233	1991 Cucamonga Av S	naturally_occurring	15.24 to 30.48 cm	Ontario	NA	NA	NA	NA	NA	NA	NA	NA	NA	NA	NA	NA	NA	NA	NA	NA	NA
1990	White alder	Alnus rhombifolia	Ontario	California	-117.6319834	34.0764233	1991 Cucamonga Av S	naturally_occurring	15.24 to 30.48 cm	Ontario	NA	NA	NA	NA	NA	NA	NA	NA	NA	NA	NA	NA	NA	NA	NA	NA	NA
1991	White alder	Alnus rhombifolia	Ontario	California	-117.6319834	34.0764233	1991 Cucamonga Av S	naturally_occurring	15.24 to 30.48 cm	Ontario	NA	NA	NA	NA	NA	NA	NA	NA	NA	NA	NA	NA	NA	NA	NA	NA	NA
1992	White alder	Alnus rhombifolia	Ontario	California	-117.6319834	34.0764233	1991 Cucamonga Av S	naturally_occurring	15.24 to 30.48 cm	Ontario	NA	NA	NA	NA	NA	NA	NA	NA	NA	NA	NA	NA	NA	NA	NA	NA	NA
1993	White alder	Alnus rhombifolia	Ontario	California	-117.6319834	34.0764233	1991 Cucamonga Av S	naturally_occurring	15.24 to 30.48 cm	Ontario	NA	NA	NA	NA	NA	NA	NA	NA	NA	NA	NA	NA	NA	NA	NA	NA	NA
1994	White alder	Alnus rhombifolia	Ontario	California	-117.6319834	34.0764233	1991 Cucamonga Av S	naturally_occurring	15.24 to 30.48 cm	Ontario	NA	NA	NA	NA	NA	NA	NA	NA	NA	NA	NA	NA	NA	NA	NA	NA	NA
1995	White alder	Alnus rhombifolia	Ontario	California	-117.6319834	34.0764233	1991 Cucamonga Av S	naturally_occurring	15.24 to 30.48 cm	Ontario	NA	NA	NA	NA	NA	NA	NA	NA	NA	NA	NA	NA	NA	NA	NA	NA	NA
1996	White alder	Alnus rhombifolia	Ontario	California	-117.6319834	34.0764233	1991 Cucamonga Av S	naturally_occurring	15.24 to 30.48 cm	Ontario	NA	NA	NA	NA	NA	NA	NA	NA	NA	NA	NA	NA	NA	NA	NA	NA	NA
1997	Southern magnolia	Magnolia grandiflora	Ontario	California	-117.6319834	34.0764233	190 Cucamonga Av S	introduced	15.24 to 30.48 cm	Ontario	NA	NA	NA	NA	NA	NA	NA	NA	NA	NA	NA	NA	NA	NA	NA	NA	NA
1998	Southern magnolia	Magnolia grandiflora	Ontario	California	-117.6319834	34.0764233	190 Cucamonga Av S	introduced	15.24 to 30.48 cm	Ontario	NA	NA	NA	NA	NA	NA	NA	NA	NA	NA	NA	NA	NA	NA	NA	NA	NA
1999	Southern magnolia	Magnolia grandiflora	Ontario	California	-117.6319834	34.0764233	190 Cucamonga Av S	introduced	15.24 to 30.48 cm	Ontario	NA	NA	NA	NA	NA	NA	NA	NA	NA	NA	NA	NA	NA	NA	NA	NA	NA
2000	Southern magnolia	Magnolia grandiflora	Ontario	California	-117.6319834	34.0764233	190 Cucamonga Av S	introduced	15.24 to 30.48 cm	Ontario	NA	NA	NA	NA	NA	NA	NA	NA	NA	NA	NA	NA	NA	NA	NA	NA	NA
2001	Southern magnolia	Magnolia grandiflora	Ontario	California	-117.6319834	34.0764233	190 Cucamonga Av S	introduced	0 to 15.24 cm	Ontario	NA	NA	NA	NA	NA	NA	NA	NA	NA	NA	NA	NA	NA	NA	NA	NA	NA
2002	Southern magnolia	Magnolia grandiflora	Ontario	California	-117.6319834	34.0764233	190 Cucamonga Av S	introduced	0 to 15.24 cm	Ontario	NA	NA	NA	NA	NA	NA	NA	NA	NA	NA	NA	NA	NA	NA	NA	NA	NA
2003	Southern magnolia	Magnolia grandiflora	Ontario	California	-117.6319834	34.0764233	190 Cucamonga Av S	introduced	0 to 15.24 cm	Ontario	NA	NA	NA	NA	NA	NA	NA	NA	NA	NA	NA	NA	NA	NA	NA	NA	NA
2004	Southern magnolia	Magnolia grandiflora	Ontario	California	-117.5948038	34.037416	995 Cedar St E	introduced	0 to 15.24 cm	Ontario	NA	NA	NA	NA	NA	NA	NA	NA	NA	NA	NA	NA	NA	NA	NA	NA	NA
2005	Southern magnolia	Magnolia grandiflora	Ontario	California	-117.5948038	34.037416	995 Cedar St E	introduced	0 to 15.24 cm	Ontario	NA	NA	NA	NA	NA	NA	NA	NA	NA	NA	NA	NA	NA	NA	NA	NA	NA
2006	Southern magnolia	Magnolia grandiflora	Ontario	California	-117.5948038	34.037416	995 Cedar St E	introduced	0 to 15.24 cm	Ontario	NA	NA	NA	NA	NA	NA	NA	NA	NA	NA	NA	NA	NA	NA	NA	NA	NA
2007	Southern magnolia	Magnolia grandiflora	Ontario	California	-117.5948038	34.037416	995 Cedar St E	introduced	0 to 15.24 cm	Ontario	NA	NA	NA	NA	NA	NA	NA	NA	NA	NA	NA	NA	NA	NA	NA	NA	NA
2008	Southern magnolia	Magnolia grandiflora	Ontario	California	-117.5948038	34.037416	995 Cedar St E	introduced	0 to 15.24 cm	Ontario	NA	NA	NA	NA	NA	NA	NA	NA	NA	NA	NA	NA	NA	NA	NA	NA	NA
2009	Southern magnolia	Magnolia grandiflora	Ontario	California	-117.5948038	34.037416	995 Cedar St E	introduced	0 to 15.24 cm	Ontario	NA	NA	NA	NA	NA	NA	NA	NA	NA	NA	NA	NA	NA	NA	NA	NA	NA
2010	Southern magnolia	Magnolia grandiflora	Ontario	California	-117.5948038	34.037416	995 Cedar St E	introduced	0 to 15.24 cm	Ontario	NA	NA	NA	NA	NA	NA	NA	NA	NA	NA	NA	NA	NA	NA	NA	NA	NA
2011	Southern magnolia	Magnolia grandiflora	Ontario	California	-117.5948038	34.037416	901 Cedar St E	introduced	0 to 15.24 cm	Ontario	NA	NA	NA	NA	NA	NA	NA	NA	NA	NA	NA	NA	NA	NA	NA	NA	NA
2012	Southern magnolia	Magnolia grandiflora	Ontario	California	-117.5948038	34.037416	901 Cedar St E	introduced	0 to 15.24 cm	Ontario	NA	NA	NA	NA	NA	NA	NA	NA	NA	NA	NA	NA	NA	NA	NA	NA	NA
2013	Southern magnolia	Magnolia grandiflora	Ontario	California	-117.5948038	34.037416	901 Cedar St E	introduced	0 to 15.24 cm	Ontario	NA	NA	NA	NA	NA	NA	NA	NA	NA	NA	NA	NA	NA	NA	NA	NA	NA
2014	Southern magnolia	Magnolia grandiflora	Ontario	California	-117.5948038	34.037416	901 Cedar St E	introduced	0 to 15.24 cm	Ontario	NA	NA	NA	NA	NA	NA	NA	NA	NA	NA	NA	NA	NA	NA	NA	NA	NA
2015	Southern magnolia	Magnolia grandiflora	Ontario	California	-117.5948038	34.037416	901 Cedar St E	introduced	0 to 15.24 cm	Ontario	NA	NA	NA	NA	NA	NA	NA	NA	NA	NA	NA	NA	NA	NA	NA	NA	NA
2016	Southern magnolia	Magnolia grandiflora	Ontario	California	-117.5948038	34.037416	901 Cedar St E	introduced	0 to 15.24 cm	Ontario	NA	NA	NA	NA	NA	NA	NA	NA	NA	NA	NA	NA	NA	NA	NA	NA	NA
2017	Southern magnolia	Magnolia grandiflora	Ontario	California	-117.5948038	34.037416	901 Cedar St E	introduced	0 to 15.24 cm	Ontario	NA	NA	NA	NA	NA	NA	NA	NA	NA	NA	NA	NA	NA	NA	NA	NA	NA
2018	Canary island pine	Pinus canariensis	Ontario	California	-117.6319834	34.0764233	2155 Cucamonga Av S	introduced	15.24 to 30.48 cm	Ontario	NA	NA	NA	NA	NA	NA	NA	NA	NA	NA	NA	NA	NA	NA	NA	NA	NA
2019	Canary island pine	Pinus canariensis	Ontario	California	-117.6319834	34.0764233	2155 Cucamonga Av S	introduced	15.24 to 30.48 cm	Ontario	NA	NA	NA	NA	NA	NA	NA	NA	NA	NA	NA	NA	NA	NA	NA	NA	NA
2020	Canary island pine	Pinus canariensis	Ontario	California	-117.6319834	34.0764233	2155 Cucamonga Av S	introduced	15.24 to 30.48 cm	Ontario	NA	NA	NA	NA	NA	NA	NA	NA	NA	NA	NA	NA	NA	NA	NA	NA	NA
2021	Southern magnolia	Magnolia grandiflora	Ontario	California	-117.6319834	34.0764233	2115 Cucamonga Av S	introduced	0 to 15.24 cm	Ontario	NA	NA	NA	NA	NA	NA	NA	NA	NA	NA	NA	NA	NA	NA	NA	NA	NA
2022	Southern magnolia	Magnolia grandiflora	Ontario	California	-117.6319834	34.0764233	2115 Cucamonga Av S	introduced	0 to 15.24 cm	Ontario	NA	NA	NA	NA	NA	NA	NA	NA	NA	NA	NA	NA	NA	NA	NA	NA	NA
2023	Southern magnolia	Magnolia grandiflora	Ontario	California	-117.6319834	34.0764233	2117 Cucamonga Av S	introduced	0 to 15.24 cm	Ontario	NA	NA	NA	NA	NA	NA	NA	NA	NA	NA	NA	NA	NA	NA	NA	NA	NA
2024	Southern magnolia	Magnolia grandiflora	Ontario	California	-117.6319834	34.0764233	2117 Cucamonga Av S	introduced	0 to 15.24 cm	Ontario	NA	NA	NA	NA	NA	NA	NA	NA	NA	NA	NA	NA	NA	NA	NA	NA	NA
2025	Southern magnolia	Magnolia grandiflora	Ontario	California	-117.6319834	34.0764233	2117 Cucamonga Av S	introduced	0 to 15.24 cm	Ontario	NA	NA	NA	NA	NA	NA	NA	NA	NA	NA	NA	NA	NA	NA	NA	NA	NA
2026	Flowering gum fruit red lg.	Eucalyptus leucoxylon	Ontario	California	-117.6319834	34.0764233	2092 Cucamonga Av S	introduced	more than 76.2 cm	Ontario	NA	NA	NA	NA	NA	NA	NA	NA	NA	NA	NA	NA	NA	NA	NA	NA	NA
2027	California pepper	Schinus molle	Ontario	California	-117.6319834	34.0764233	2092 Cucamonga Av S	introduced	60.96 to 76.2 cm	Ontario	NA	NA	NA	NA	NA	NA	NA	NA	NA	NA	NA	NA	NA	NA	NA	NA	NA
2028	California pepper	Schinus molle	Ontario	California	-117.6319834	34.0764233	2092 Cucamonga Av S	introduced	60.96 to 76.2 cm	Ontario	NA	NA	NA	NA	NA	NA	NA	NA	NA	NA	NA	NA	NA	NA	NA	NA	NA
2029	Chinaberry	Melia azedarach	Ontario	California	-117.6319834	34.0764233	2125 Cucamonga Av S	introduced	45.72 to 60.96 cm	Ontario	NA	NA	NA	NA	NA	NA	NA	NA	NA	NA	NA	NA	NA	NA	NA	NA	NA
2030	Chinaberry	Melia azedarach	Ontario	California	-117.6319834	34.0764233	2125 Cucamonga Av S	introduced	45.72 to 60.96 cm	Ontario	NA	NA	NA	NA	NA	NA	NA	NA	NA	NA	NA	NA	NA	NA	NA	NA	NA
2031	Afghan pine	Pinus eldarica	Ontario	California	-117.6319834	34.0764233	2131 Cucamonga Av S	no_info	30.48 to 45.72 cm	Ontario	NA	NA	NA	NA	NA	NA	NA	NA	NA	NA	NA	NA	NA	NA	NA	NA	NA
2032	Afghan pine	Pinus eldarica	Ontario	California	-117.6319834	34.0764233	2131 Cucamonga Av S	no_info	30.48 to 45.72 cm	Ontario	NA	NA	NA	NA	NA	NA	NA	NA	NA	NA	NA	NA	NA	NA	NA	NA	NA
2033	Aleppo pine	Pinus halepensis	Ontario	California	-117.6319834	34.0764233	2104 Cucamonga Av S	introduced	0 to 15.24 cm	Ontario	NA	NA	NA	NA	NA	NA	NA	NA	NA	NA	NA	NA	NA	NA	NA	NA	NA
2036	Aleppo pine	Pinus halepensis	Ontario	California	-117.6319834	34.0764233	2104 Cucamonga Av S	introduced	0 to 15.24 cm	Ontario	NA	NA	NA	NA	NA	NA	NA	NA	NA	NA	NA	NA	NA	NA	NA	NA	NA
2039	Aleppo pine	Pinus halepensis	Ontario	California	-117.541686	34.040659	810 Francis St E	introduced	15.24 to 30.48 cm	Ontario	NA	NA	NA	NA	NA	NA	NA	NA	NA	NA	NA	NA	NA	NA	NA	NA	NA
2040	Camphor tree	Cinnamomum camphora	Ontario	California	-117.638937	34.04083	1826 Taylor Pl S	introduced	15.24 to 30.48 cm	Ontario	NA	NA	NA	NA	NA	NA	NA	NA	NA	NA	NA	NA	NA	NA	NA	NA	NA
2041	Camphor tree	Cinnamomum camphora	Ontario	California	-117.638937	34.04083	1826 Taylor Pl S	introduced	15.24 to 30.48 cm	Ontario	NA	NA	NA	NA	NA	NA	NA	NA	NA	NA	NA	NA	NA	NA	NA	NA	NA
2042	Chinese flame tree	Koelreuteria bipinnata	Ontario	California	-117.638939	34.040528	1850 Taylor Pl S	introduced	15.24 to 30.48 cm	Ontario	NA	NA	NA	NA	NA	NA	NA	NA	NA	NA	NA	NA	NA	NA	NA	NA	NA
2043	California sycamore	Platanus racemosa	Ontario	California	-117.638789	34.040527	1851 Taylor Pl S	naturally_occurring	30.48 to 45.72 cm	Ontario	NA	NA	NA	NA	NA	NA	NA	NA	NA	NA	NA	NA	NA	NA	NA	NA	NA
2044	California sycamore	Platanus racemosa	Ontario	California	-117.638786	34.040854	1825 Taylor Pl S	naturally_occurring	45.72 to 60.96 cm	Ontario	NA	NA	NA	NA	NA	NA	NA	NA	NA	NA	NA	NA	NA	NA	NA	NA	NA
2045	Chinese flame tree	Koelreuteria bipinnata	Ontario	California	-117.541686	34.040659	820 Francis St E	introduced	30.48 to 45.72 cm	Ontario	NA	NA	NA	NA	NA	NA	NA	NA	NA	NA	NA	NA	NA	NA	NA	NA	NA
2046	Red ironbark	Eucalyptus sideroxylon	Ontario	California	-117.6851152	34.0336582	716 Philadelphia St E	introduced	45.72 to 60.96 cm	Ontario	NA	NA	NA	NA	NA	NA	NA	NA	NA	NA	NA	NA	NA	NA	NA	NA	NA
2047	Red ironbark	Eucalyptus sideroxylon	Ontario	California	-117.6851152	34.0336582	716 Philadelphia St E	introduced	45.72 to 60.96 cm	Ontario	NA	NA	NA	NA	NA	NA	NA	NA	NA	NA	NA	NA	NA	NA	NA	NA	NA
2048	Red ironbark	Eucalyptus sideroxylon	Ontario	California	-117.6851152	34.0336582	716 Philadelphia St E	introduced	30.48 to 45.72 cm	Ontario	NA	NA	NA	NA	NA	NA	NA	NA	NA	NA	NA	NA	NA	NA	NA	NA	NA
2049	Red ironbark	Eucalyptus sideroxylon	Ontario	California	-117.6851152	34.0336582	716 Philadelphia St E	introduced	45.72 to 60.96 cm	Ontario	NA	NA	NA	NA	NA	NA	NA	NA	NA	NA	NA	NA	NA	NA	NA	NA	NA
2050	Red ironbark	Eucalyptus sideroxylon	Ontario	California	-117.6851152	34.0336582	716 Philadelphia St E	introduced	30.48 to 45.72 cm	Ontario	NA	NA	NA	NA	NA	NA	NA	NA	NA	NA	NA	NA	NA	NA	NA	NA	NA
2051	Red ironbark	Eucalyptus sideroxylon	Ontario	California	-117.6851152	34.0336582	716 Philadelphia St E	introduced	30.48 to 45.72 cm	Ontario	NA	NA	NA	NA	NA	NA	NA	NA	NA	NA	NA	NA	NA	NA	NA	NA	NA
2052	London plane bloodgood	Platanus acerifolia	Ontario	California	-117.6285722	34.0834055	2350 Grove Av S	introduced	0 to 15.24 cm	Ontario	NA	NA	NA	NA	NA	NA	NA	NA	NA	NA	NA	NA	NA	NA	NA	NA	NA
2053	London plane bloodgood	Platanus acerifolia	Ontario	California	-117.6285722	34.0834055	2350 Grove Av S	introduced	0 to 15.24 cm	Ontario	NA	NA	NA	NA	NA	NA	NA	NA	NA	NA	NA	NA	NA	NA	NA	NA	NA
2054	Floss tree silk	Chorisia speciosa	Ontario	California	-117.6285722	34.0834055	2350 Grove Av S	no_info	15.24 to 30.48 cm	Ontario	NA	NA	NA	NA	NA	NA	NA	NA	NA	NA	NA	NA	NA	NA	NA	NA	NA
2055	Floss tree silk	Chorisia speciosa	Ontario	California	-117.6285722	34.0834055	2350 Grove Av S	no_info	15.24 to 30.48 cm	Ontario	NA	NA	NA	NA	NA	NA	NA	NA	NA	NA	NA	NA	NA	NA	NA	NA	NA
2056	Floss tree silk	Chorisia speciosa	Ontario	California	-117.6285722	34.0834055	2350 Grove Av S	no_info	15.24 to 30.48 cm	Ontario	NA	NA	NA	NA	NA	NA	NA	NA	NA	NA	NA	NA	NA	NA	NA	NA	NA
2057	London plane bloodgood	Platanus acerifolia	Ontario	California	-117.6285722	34.0834055	2350 Grove Av S	introduced	0 to 15.24 cm	Ontario	NA	NA	NA	NA	NA	NA	NA	NA	NA	NA	NA	NA	NA	NA	NA	NA	NA
2058	London plane bloodgood	Platanus acerifolia	Ontario	California	-117.6285722	34.0834055	2350 Grove Av S	introduced	0 to 15.24 cm	Ontario	NA	NA	NA	NA	NA	NA	NA	NA	NA	NA	NA	NA	NA	NA	NA	NA	NA
2064	Carrotwood	Cupaniopsis anacardioides	Ontario	California	-104.752656	41.156695	126 Blue Jay Wy W	introduced	15.24 to 30.48 cm	Ontario	NA	NA	NA	NA	NA	NA	NA	NA	NA	NA	NA	NA	NA	NA	NA	NA	NA
2065	Carrotwood	Cupaniopsis anacardioides	Ontario	California	-104.752656	41.156695	202 Blue Jay Wy W	introduced	15.24 to 30.48 cm	Ontario	NA	NA	NA	NA	NA	NA	NA	NA	NA	NA	NA	NA	NA	NA	NA	NA	NA
2066	Carrotwood	Cupaniopsis anacardioides	Ontario	California	-104.752656	41.156695	208 Blue Jay Wy W	introduced	15.24 to 30.48 cm	Ontario	NA	NA	NA	NA	NA	NA	NA	NA	NA	NA	NA	NA	NA	NA	NA	NA	NA
2068	Carrotwood	Cupaniopsis anacardioides	Ontario	California	-117.6535397	34.0573543	2721 Palm Av S	introduced	15.24 to 30.48 cm	Ontario	NA	NA	NA	NA	NA	NA	NA	NA	NA	NA	NA	NA	NA	NA	NA	NA	NA
2069	Carrotwood	Cupaniopsis anacardioides	Ontario	California	-117.6535397	34.0573543	2721 Palm Av S	introduced	15.24 to 30.48 cm	Ontario	NA	NA	NA	NA	NA	NA	NA	NA	NA	NA	NA	NA	NA	NA	NA	NA	NA
2070	Carrotwood	Cupaniopsis anacardioides	Ontario	California	-117.6535397	34.0573543	2721 Palm Av S	introduced	15.24 to 30.48 cm	Ontario	NA	NA	NA	NA	NA	NA	NA	NA	NA	NA	NA	NA	NA	NA	NA	NA	NA
2071	Carrotwood	Cupaniopsis anacardioides	Ontario	California	-117.6535397	34.0573543	2721 Palm Av S	introduced	15.24 to 30.48 cm	Ontario	NA	NA	NA	NA	NA	NA	NA	NA	NA	NA	NA	NA	NA	NA	NA	NA	NA
2077	Leaf plum purple	Prunus cerasifera	Ontario	California	-117.6547161	34.0578913	2733 Fern Av S	introduced	15.24 to 30.48 cm	Ontario	NA	NA	NA	NA	NA	NA	NA	NA	NA	NA	NA	NA	NA	NA	NA	NA	NA
2078	Leaf plum purple	Prunus cerasifera	Ontario	California	-117.6547161	34.0578913	2733 Fern Av S	introduced	15.24 to 30.48 cm	Ontario	NA	NA	NA	NA	NA	NA	NA	NA	NA	NA	NA	NA	NA	NA	NA	NA	NA
2079	Leaf plum purple	Prunus cerasifera	Ontario	California	-117.6547161	34.0578913	2733 Fern Av S	introduced	15.24 to 30.48 cm	Ontario	NA	NA	NA	NA	NA	NA	NA	NA	NA	NA	NA	NA	NA	NA	NA	NA	NA
2084	Pink dawn chitalpa	Chitalpa tashkentensis	Ontario	California	-117.6547161	34.0578913	2709 Fern Av S	no_info	0 to 15.24 cm	Ontario	NA	NA	NA	NA	NA	NA	NA	NA	NA	NA	NA	NA	NA	NA	NA	NA	NA
2086	Jacaranda	Jacaranda mimosifolia	Ontario	California	-117.6544248	34.025624	2651 Fern Av S	introduced	30.48 to 45.72 cm	Ontario	NA	NA	NA	NA	NA	NA	NA	NA	NA	NA	NA	NA	NA	NA	NA	NA	NA
2087	Jacaranda	Jacaranda mimosifolia	Ontario	California	-117.6544249	34.0257209	2645 Fern Av S	introduced	30.48 to 45.72 cm	Ontario	NA	NA	NA	NA	NA	NA	NA	NA	NA	NA	NA	NA	NA	NA	NA	NA	NA
2088	Jacaranda	Jacaranda mimosifolia	Ontario	California	-117.6544252	34.0258179	2639 Fern Av S	introduced	30.48 to 45.72 cm	Ontario	NA	NA	NA	NA	NA	NA	NA	NA	NA	NA	NA	NA	NA	NA	NA	NA	NA
2089	Jacaranda	Jacaranda mimosifolia	Ontario	California	-117.6544255	34.0259149	2633 Fern Av S	introduced	30.48 to 45.72 cm	Ontario	NA	NA	NA	NA	NA	NA	NA	NA	NA	NA	NA	NA	NA	NA	NA	NA	NA
2092	Jacaranda	Jacaranda mimosifolia	Ontario	California	-117.6544262	34.0262058	2615 Fern Av S	introduced	30.48 to 45.72 cm	Ontario	NA	NA	NA	NA	NA	NA	NA	NA	NA	NA	NA	NA	NA	NA	NA	NA	NA
2093	Jacaranda	Jacaranda mimosifolia	Ontario	California	-117.6544265	34.0263027	2609 Fern Av S	introduced	45.72 to 60.96 cm	Ontario	NA	NA	NA	NA	NA	NA	NA	NA	NA	NA	NA	NA	NA	NA	NA	NA	NA
2094	Jacaranda	Jacaranda mimosifolia	Ontario	California	-117.6544265	34.0263027	2609 Fern Av S	introduced	45.72 to 60.96 cm	Ontario	NA	NA	NA	NA	NA	NA	NA	NA	NA	NA	NA	NA	NA	NA	NA	NA	NA
2095	Jacaranda	Jacaranda mimosifolia	Ontario	California	-117.6544269	34.0263997	2603 Fern Av S	introduced	45.72 to 60.96 cm	Ontario	NA	NA	NA	NA	NA	NA	NA	NA	NA	NA	NA	NA	NA	NA	NA	NA	NA
2096	White alder	Alnus rhombifolia	Ontario	California	-117.650649	34.026586	101 Walnut Av W	naturally_occurring	30.48 to 45.72 cm	Ontario	NA	NA	NA	NA	NA	NA	NA	NA	NA	NA	NA	NA	NA	NA	NA	NA	NA
2097	White alder	Alnus rhombifolia	Ontario	California	-117.650649	34.026586	101 Walnut Av W	naturally_occurring	30.48 to 45.72 cm	Ontario	NA	NA	NA	NA	NA	NA	NA	NA	NA	NA	NA	NA	NA	NA	NA	NA	NA
2098	White alder	Alnus rhombifolia	Ontario	California	-117.650649	34.026586	101 Walnut Av W	naturally_occurring	30.48 to 45.72 cm	Ontario	NA	NA	NA	NA	NA	NA	NA	NA	NA	NA	NA	NA	NA	NA	NA	NA	NA
2099	White alder	Alnus rhombifolia	Ontario	California	-117.650649	34.026586	101 Walnut Av W	naturally_occurring	30.48 to 45.72 cm	Ontario	NA	NA	NA	NA	NA	NA	NA	NA	NA	NA	NA	NA	NA	NA	NA	NA	NA
2100	White alder	Alnus rhombifolia	Ontario	California	-117.650649	34.026586	101 Walnut Av W	naturally_occurring	30.48 to 45.72 cm	Ontario	NA	NA	NA	NA	NA	NA	NA	NA	NA	NA	NA	NA	NA	NA	NA	NA	NA
2101	White alder	Alnus rhombifolia	Ontario	California	-117.650649	34.026586	101 Walnut Av W	naturally_occurring	15.24 to 30.48 cm	Ontario	NA	NA	NA	NA	NA	NA	NA	NA	NA	NA	NA	NA	NA	NA	NA	NA	NA
2102	White alder	Alnus rhombifolia	Ontario	California	-117.650649	34.026586	101 Walnut Av W	naturally_occurring	30.48 to 45.72 cm	Ontario	NA	NA	NA	NA	NA	NA	NA	NA	NA	NA	NA	NA	NA	NA	NA	NA	NA
2103	Goldenrain tree	Koelreuteria paniculata	Ontario	California	-117.650649	34.026586	101 Walnut Av W	introduced	0 to 15.24 cm	Ontario	NA	NA	NA	NA	NA	NA	NA	NA	NA	NA	NA	NA	NA	NA	NA	NA	NA
2104	White alder	Alnus rhombifolia	Ontario	California	-117.650649	34.026586	101 Walnut Av W	naturally_occurring	15.24 to 30.48 cm	Ontario	NA	NA	NA	NA	NA	NA	NA	NA	NA	NA	NA	NA	NA	NA	NA	NA	NA
2105	White alder	Alnus rhombifolia	Ontario	California	-117.650649	34.026586	101 Walnut Av W	naturally_occurring	15.24 to 30.48 cm	Ontario	NA	NA	NA	NA	NA	NA	NA	NA	NA	NA	NA	NA	NA	NA	NA	NA	NA
2106	White alder	Alnus rhombifolia	Ontario	California	-117.650649	34.026586	101 Walnut Av W	naturally_occurring	15.24 to 30.48 cm	Ontario	NA	NA	NA	NA	NA	NA	NA	NA	NA	NA	NA	NA	NA	NA	NA	NA	NA
2107	Canary island pine	Pinus canariensis	Ontario	California	-117.650649	34.026586	101 Walnut Av W	introduced	15.24 to 30.48 cm	Ontario	NA	NA	NA	NA	NA	NA	NA	NA	NA	NA	NA	NA	NA	NA	NA	NA	NA
2108	White alder	Alnus rhombifolia	Ontario	California	-117.650649	34.026586	101 Walnut Av W	naturally_occurring	30.48 to 45.72 cm	Ontario	NA	NA	NA	NA	NA	NA	NA	NA	NA	NA	NA	NA	NA	NA	NA	NA	NA
2109	White alder	Alnus rhombifolia	Ontario	California	-117.650649	34.026586	101 Walnut Av W	naturally_occurring	0 to 15.24 cm	Ontario	NA	NA	NA	NA	NA	NA	NA	NA	NA	NA	NA	NA	NA	NA	NA	NA	NA
2110	White alder	Alnus rhombifolia	Ontario	California	-117.650649	34.026586	101 Walnut Av W	naturally_occurring	15.24 to 30.48 cm	Ontario	NA	NA	NA	NA	NA	NA	NA	NA	NA	NA	NA	NA	NA	NA	NA	NA	NA
2111	White alder	Alnus rhombifolia	Ontario	California	-117.650649	34.026586	101 Walnut Av W	naturally_occurring	15.24 to 30.48 cm	Ontario	NA	NA	NA	NA	NA	NA	NA	NA	NA	NA	NA	NA	NA	NA	NA	NA	NA
2112	Goldenrain tree	Koelreuteria paniculata	Ontario	California	-117.650649	34.026586	101 Walnut Av W	introduced	0 to 15.24 cm	Ontario	NA	NA	NA	NA	NA	NA	NA	NA	NA	NA	NA	NA	NA	NA	NA	NA	NA
2113	White alder	Alnus rhombifolia	Ontario	California	-117.650649	34.026586	101 Walnut Av W	naturally_occurring	30.48 to 45.72 cm	Ontario	NA	NA	NA	NA	NA	NA	NA	NA	NA	NA	NA	NA	NA	NA	NA	NA	NA
2114	White alder	Alnus rhombifolia	Ontario	California	-117.649136	34.026517	201 Walnut Av W	naturally_occurring	30.48 to 45.72 cm	Ontario	NA	NA	NA	NA	NA	NA	NA	NA	NA	NA	NA	NA	NA	NA	NA	NA	NA
2118	Aleppo pine	Pinus halepensis	Ontario	California	-117.649136	34.026517	201 Walnut Av W	introduced	more than 76.2 cm	Ontario	NA	NA	NA	NA	NA	NA	NA	NA	NA	NA	NA	NA	NA	NA	NA	NA	NA
2119	White alder	Alnus rhombifolia	Ontario	California	-117.649136	34.026517	201 Walnut Av W	naturally_occurring	15.24 to 30.48 cm	Ontario	NA	NA	NA	NA	NA	NA	NA	NA	NA	NA	NA	NA	NA	NA	NA	NA	NA
2120	White alder	Alnus rhombifolia	Ontario	California	-117.649136	34.026517	201 Walnut Av W	naturally_occurring	15.24 to 30.48 cm	Ontario	NA	NA	NA	NA	NA	NA	NA	NA	NA	NA	NA	NA	NA	NA	NA	NA	NA
2121	White alder	Alnus rhombifolia	Ontario	California	-117.649136	34.026517	201 Walnut Av W	naturally_occurring	15.24 to 30.48 cm	Ontario	NA	NA	NA	NA	NA	NA	NA	NA	NA	NA	NA	NA	NA	NA	NA	NA	NA
2122	White alder	Alnus rhombifolia	Ontario	California	-117.649136	34.026517	201 Walnut Av W	naturally_occurring	15.24 to 30.48 cm	Ontario	NA	NA	NA	NA	NA	NA	NA	NA	NA	NA	NA	NA	NA	NA	NA	NA	NA
2123	White alder	Alnus rhombifolia	Ontario	California	-117.649136	34.026517	201 Walnut Av W	naturally_occurring	15.24 to 30.48 cm	Ontario	NA	NA	NA	NA	NA	NA	NA	NA	NA	NA	NA	NA	NA	NA	NA	NA	NA
2124	White alder	Alnus rhombifolia	Ontario	California	-117.649136	34.026517	201 Walnut Av W	naturally_occurring	15.24 to 30.48 cm	Ontario	NA	NA	NA	NA	NA	NA	NA	NA	NA	NA	NA	NA	NA	NA	NA	NA	NA
2125	White alder	Alnus rhombifolia	Ontario	California	-117.649136	34.026517	201 Walnut Av W	naturally_occurring	15.24 to 30.48 cm	Ontario	NA	NA	NA	NA	NA	NA	NA	NA	NA	NA	NA	NA	NA	NA	NA	NA	NA
2126	White alder	Alnus rhombifolia	Ontario	California	-117.649136	34.026517	201 Walnut Av W	naturally_occurring	15.24 to 30.48 cm	Ontario	NA	NA	NA	NA	NA	NA	NA	NA	NA	NA	NA	NA	NA	NA	NA	NA	NA
2128	White alder	Alnus rhombifolia	Ontario	California	-117.649136	34.026517	201 Walnut Av W	naturally_occurring	15.24 to 30.48 cm	Ontario	NA	NA	NA	NA	NA	NA	NA	NA	NA	NA	NA	NA	NA	NA	NA	NA	NA
2129	White alder	Alnus rhombifolia	Ontario	California	-117.649136	34.026517	201 Walnut Av W	naturally_occurring	30.48 to 45.72 cm	Ontario	NA	NA	NA	NA	NA	NA	NA	NA	NA	NA	NA	NA	NA	NA	NA	NA	NA
2130	White alder	Alnus rhombifolia	Ontario	California	-117.649136	34.026517	201 Walnut Av W	naturally_occurring	15.24 to 30.48 cm	Ontario	NA	NA	NA	NA	NA	NA	NA	NA	NA	NA	NA	NA	NA	NA	NA	NA	NA
2131	White alder	Alnus rhombifolia	Ontario	California	-117.649136	34.026517	201 Walnut Av W	naturally_occurring	15.24 to 30.48 cm	Ontario	NA	NA	NA	NA	NA	NA	NA	NA	NA	NA	NA	NA	NA	NA	NA	NA	NA
2132	Brazilian pepper	Schinus terebinthifolius	Ontario	California	-117.65089	34.06334	120 Bermuda Dunes Ct W	no_info	30.48 to 45.72 cm	Ontario	NA	NA	NA	NA	NA	NA	NA	NA	NA	NA	NA	NA	NA	NA	NA	NA	NA
2133	Brazilian pepper	Schinus terebinthifolius	Ontario	California	-117.65089	34.06334	114 Bermuda Dunes Ct W	no_info	30.48 to 45.72 cm	Ontario	NA	NA	NA	NA	NA	NA	NA	NA	NA	NA	NA	NA	NA	NA	NA	NA	NA
2134	Brazilian pepper	Schinus terebinthifolius	Ontario	California	-117.65089	34.06334	203 Bermuda Dunes Ct W	no_info	15.24 to 30.48 cm	Ontario	NA	NA	NA	NA	NA	NA	NA	NA	NA	NA	NA	NA	NA	NA	NA	NA	NA
2135	Leaf plum purple	Prunus cerasifera	Ontario	California	-117.65089	34.06334	203 Bermuda Dunes Ct W	introduced	0 to 15.24 cm	Ontario	NA	NA	NA	NA	NA	NA	NA	NA	NA	NA	NA	NA	NA	NA	NA	NA	NA
2136	Leaf plum purple	Prunus cerasifera	Ontario	California	-117.65089	34.06334	203 Bermuda Dunes Ct W	introduced	0 to 15.24 cm	Ontario	NA	NA	NA	NA	NA	NA	NA	NA	NA	NA	NA	NA	NA	NA	NA	NA	NA
2154	Crape myrtle	Lagerstroemia indica	Ontario	California	-117.6535397	34.0573543	2615 Palm Av S	introduced	0 to 15.24 cm	Ontario	NA	NA	NA	NA	NA	NA	NA	NA	NA	NA	NA	NA	NA	NA	NA	NA	NA
2155	Crape myrtle	Lagerstroemia indica	Ontario	California	-117.6535397	34.0573543	2614 Palm Av S	introduced	0 to 15.24 cm	Ontario	NA	NA	NA	NA	NA	NA	NA	NA	NA	NA	NA	NA	NA	NA	NA	NA	NA
2157	Crape myrtle	Lagerstroemia indica	Ontario	California	-117.6535397	34.0573543	2626 Palm Av S	introduced	15.24 to 30.48 cm	Ontario	NA	NA	NA	NA	NA	NA	NA	NA	NA	NA	NA	NA	NA	NA	NA	NA	NA
2159	Queen palm	Syagrus romanzoffiana	Ontario	California	-117.6535397	34.0573543	2638 Palm Av S	introduced	15.24 to 30.48 cm	Ontario	NA	NA	NA	NA	NA	NA	NA	NA	NA	NA	NA	NA	NA	NA	NA	NA	NA
2160	Queen palm	Syagrus romanzoffiana	Ontario	California	-117.6535397	34.0573543	2638 Palm Av S	introduced	15.24 to 30.48 cm	Ontario	NA	NA	NA	NA	NA	NA	NA	NA	NA	NA	NA	NA	NA	NA	NA	NA	NA
2161	Queen palm	Syagrus romanzoffiana	Ontario	California	-117.6535397	34.0573543	2638 Palm Av S	introduced	15.24 to 30.48 cm	Ontario	NA	NA	NA	NA	NA	NA	NA	NA	NA	NA	NA	NA	NA	NA	NA	NA	NA
2162	Queen palm	Syagrus romanzoffiana	Ontario	California	-117.6535397	34.0573543	2638 Palm Av S	introduced	30.48 to 45.72 cm	Ontario	NA	NA	NA	NA	NA	NA	NA	NA	NA	NA	NA	NA	NA	NA	NA	NA	NA
2163	Crape myrtle	Lagerstroemia indica	Ontario	California	-117.6535397	34.0573543	2644 Palm Av S	introduced	0 to 15.24 cm	Ontario	NA	NA	NA	NA	NA	NA	NA	NA	NA	NA	NA	NA	NA	NA	NA	NA	NA
2164	Crape myrtle	Lagerstroemia indica	Ontario	California	-117.6535397	34.0573543	2650 Palm Av S	introduced	0 to 15.24 cm	Ontario	NA	NA	NA	NA	NA	NA	NA	NA	NA	NA	NA	NA	NA	NA	NA	NA	NA
2165	Crape myrtle	Lagerstroemia indica	Ontario	California	-117.6535397	34.0573543	2650 Palm Av S	introduced	0 to 15.24 cm	Ontario	NA	NA	NA	NA	NA	NA	NA	NA	NA	NA	NA	NA	NA	NA	NA	NA	NA
2168	Crape myrtle	Lagerstroemia indica	Ontario	California	-117.6535397	34.0573543	2708 Palm Av S	introduced	15.24 to 30.48 cm	Ontario	NA	NA	NA	NA	NA	NA	NA	NA	NA	NA	NA	NA	NA	NA	NA	NA	NA
2169	Crape myrtle	Lagerstroemia indica	Ontario	California	-117.6535397	34.0573543	2714 Palm Av S	introduced	15.24 to 30.48 cm	Ontario	NA	NA	NA	NA	NA	NA	NA	NA	NA	NA	NA	NA	NA	NA	NA	NA	NA
2170	Crape myrtle	Lagerstroemia indica	Ontario	California	-117.6535397	34.0573543	2720 Palm Av S	introduced	0 to 15.24 cm	Ontario	NA	NA	NA	NA	NA	NA	NA	NA	NA	NA	NA	NA	NA	NA	NA	NA	NA
2173	Crape myrtle	Lagerstroemia indica	Ontario	California	-117.6535397	34.0573543	2715 Palm Av S	introduced	0 to 15.24 cm	Ontario	NA	NA	NA	NA	NA	NA	NA	NA	NA	NA	NA	NA	NA	NA	NA	NA	NA
2174	Crape myrtle	Lagerstroemia indica	Ontario	California	-117.6535397	34.0573543	2715 Palm Av S	introduced	0 to 15.24 cm	Ontario	NA	NA	NA	NA	NA	NA	NA	NA	NA	NA	NA	NA	NA	NA	NA	NA	NA
2175	Crape myrtle	Lagerstroemia indica	Ontario	California	-117.652611	34.024811	221 Cormorant Dr W	introduced	15.24 to 30.48 cm	Ontario	NA	NA	NA	NA	NA	NA	NA	NA	NA	NA	NA	NA	NA	NA	NA	NA	NA
2176	Crape myrtle	Lagerstroemia indica	Ontario	California	-117.652611	34.024811	221 Cormorant Dr W	introduced	15.24 to 30.48 cm	Ontario	NA	NA	NA	NA	NA	NA	NA	NA	NA	NA	NA	NA	NA	NA	NA	NA	NA
2179	Glossy privet	Ligustrum lucidum	Ontario	California	-117.652563	34.024831	209 Cormorant Dr W	introduced	30.48 to 45.72 cm	Ontario	NA	NA	NA	NA	NA	NA	NA	NA	NA	NA	NA	NA	NA	NA	NA	NA	NA
2180	Glossy privet	Ligustrum lucidum	Ontario	California	-117.652538	34.024842	203 Cormorant Dr W	introduced	15.24 to 30.48 cm	Ontario	NA	NA	NA	NA	NA	NA	NA	NA	NA	NA	NA	NA	NA	NA	NA	NA	NA
2181	Glossy privet	Ligustrum lucidum	Ontario	California	-117.652179	34.024972	127 Cormorant Dr W	introduced	15.24 to 30.48 cm	Ontario	NA	NA	NA	NA	NA	NA	NA	NA	NA	NA	NA	NA	NA	NA	NA	NA	NA
2182	Glossy privet	Ligustrum lucidum	Ontario	California	-117.652155	34.024982	121 Cormorant Dr W	introduced	30.48 to 45.72 cm	Ontario	NA	NA	NA	NA	NA	NA	NA	NA	NA	NA	NA	NA	NA	NA	NA	NA	NA
2183	Glossy privet	Ligustrum lucidum	Ontario	California	-117.652189	34.025131	114 Cormorant Dr W	introduced	15.24 to 30.48 cm	Ontario	NA	NA	NA	NA	NA	NA	NA	NA	NA	NA	NA	NA	NA	NA	NA	NA	NA
2184	Glossy privet	Ligustrum lucidum	Ontario	California	-117.652214	34.02512	120 Cormorant Dr W	introduced	15.24 to 30.48 cm	Ontario	NA	NA	NA	NA	NA	NA	NA	NA	NA	NA	NA	NA	NA	NA	NA	NA	NA
2185	Purple orchid tree	Bauhinia variegata	Ontario	California	-117.652596	34.02498	202 Cormorant Dr W	introduced	0 to 15.24 cm	Ontario	NA	NA	NA	NA	NA	NA	NA	NA	NA	NA	NA	NA	NA	NA	NA	NA	NA
2186	Glossy privet	Ligustrum lucidum	Ontario	California	-117.652621	34.02497	208 Cormorant Dr W	introduced	15.24 to 30.48 cm	Ontario	NA	NA	NA	NA	NA	NA	NA	NA	NA	NA	NA	NA	NA	NA	NA	NA	NA
2187	Glossy privet	Ligustrum lucidum	Ontario	California	-117.652645	34.024959	214 Cormorant Dr W	introduced	15.24 to 30.48 cm	Ontario	NA	NA	NA	NA	NA	NA	NA	NA	NA	NA	NA	NA	NA	NA	NA	NA	NA
2188	Crape myrtle	Lagerstroemia indica	Ontario	California	-117.652645	34.024959	214 Cormorant Dr W	introduced	15.24 to 30.48 cm	Ontario	NA	NA	NA	NA	NA	NA	NA	NA	NA	NA	NA	NA	NA	NA	NA	NA	NA
2189	Glossy privet	Ligustrum lucidum	Ontario	California	-117.652669	34.024949	220 Cormorant Dr W	introduced	15.24 to 30.48 cm	Ontario	NA	NA	NA	NA	NA	NA	NA	NA	NA	NA	NA	NA	NA	NA	NA	NA	NA
2196	Carrotwood	Cupaniopsis anacardioides	Ontario	California	-104.752656	41.156695	327 Blue Jay Wy W	introduced	15.24 to 30.48 cm	Ontario	NA	NA	NA	NA	NA	NA	NA	NA	NA	NA	NA	NA	NA	NA	NA	NA	NA
2197	Carrotwood	Cupaniopsis anacardioides	Ontario	California	-104.752656	41.156695	321 Blue Jay Wy W	introduced	15.24 to 30.48 cm	Ontario	NA	NA	NA	NA	NA	NA	NA	NA	NA	NA	NA	NA	NA	NA	NA	NA	NA
2199	Indian laurel fig	Ficus RÃƒÆ’Ã†â€™Ãƒâ€šÃ‚Â¶ding,	Ontario	California	-104.752656	41.156695	307 Blue Jay Wy W	no_info	0 to 15.24 cm	Ontario	NA	NA	NA	NA	NA	NA	NA	NA	NA	NA	NA	NA	NA	NA	NA	NA	NA
2200	White alder	Alnus rhombifolia	Ontario	California	-104.752656	41.156695	303 Blue Jay Wy W	naturally_occurring	15.24 to 30.48 cm	Ontario	NA	NA	NA	NA	NA	NA	NA	NA	NA	NA	NA	NA	NA	NA	NA	NA	NA
2201	Carrotwood	Cupaniopsis anacardioides	Ontario	California	-104.752656	41.156695	227 Blue Jay Wy W	introduced	15.24 to 30.48 cm	Ontario	NA	NA	NA	NA	NA	NA	NA	NA	NA	NA	NA	NA	NA	NA	NA	NA	NA
2202	Forest pansy redbud	Cercis canadensis	Ontario	California	-104.752656	41.156695	221 Blue Jay Wy W	introduced	0 to 15.24 cm	Ontario	NA	NA	NA	NA	NA	NA	NA	NA	NA	NA	NA	NA	NA	NA	NA	NA	NA
2203	American sweetgum	Liquidambar styraciflua	Ontario	California	-104.752656	41.156695	221 Blue Jay Wy W	introduced	30.48 to 45.72 cm	Ontario	NA	NA	NA	NA	NA	NA	NA	NA	NA	NA	NA	NA	NA	NA	NA	NA	NA
2204	American sweetgum	Liquidambar styraciflua	Ontario	California	-104.752656	41.156695	221 Blue Jay Wy W	introduced	0 to 15.24 cm	Ontario	NA	NA	NA	NA	NA	NA	NA	NA	NA	NA	NA	NA	NA	NA	NA	NA	NA
2209	Crape myrtle	Lagerstroemia indica	Ontario	California	-104.752656	41.156695	121 Blue Jay Wy W	introduced	0 to 15.24 cm	Ontario	NA	NA	NA	NA	NA	NA	NA	NA	NA	NA	NA	NA	NA	NA	NA	NA	NA
2210	Crape myrtle	Lagerstroemia indica	Ontario	California	-104.752656	41.156695	121 Blue Jay Wy W	introduced	0 to 15.24 cm	Ontario	NA	NA	NA	NA	NA	NA	NA	NA	NA	NA	NA	NA	NA	NA	NA	NA	NA
2211	Carrotwood	Cupaniopsis anacardioides	Ontario	California	-104.752656	41.156695	115 Blue Jay Wy W	introduced	15.24 to 30.48 cm	Ontario	NA	NA	NA	NA	NA	NA	NA	NA	NA	NA	NA	NA	NA	NA	NA	NA	NA
2212	Carrotwood	Cupaniopsis anacardioides	Ontario	California	-104.752656	41.156695	107 Blue Jay Wy W	introduced	15.24 to 30.48 cm	Ontario	NA	NA	NA	NA	NA	NA	NA	NA	NA	NA	NA	NA	NA	NA	NA	NA	NA
2214	Brazilian pepper	Schinus terebinthifolius	Ontario	California	-117.6524825	34.026308	2605 Laurel Av S	no_info	30.48 to 45.72 cm	Ontario	NA	NA	NA	NA	NA	NA	NA	NA	NA	NA	NA	NA	NA	NA	NA	NA	NA
2216	Crape myrtle	Lagerstroemia indica	Ontario	California	-117.6526878	34.0258651	2614 Laurel Av S	introduced	0 to 15.24 cm	Ontario	NA	NA	NA	NA	NA	NA	NA	NA	NA	NA	NA	NA	NA	NA	NA	NA	NA
2217	Leaf plum purple	Prunus cerasifera	Ontario	California	-117.6526874	34.0258713	2620 Laurel Av S	introduced	0 to 15.24 cm	Ontario	NA	NA	NA	NA	NA	NA	NA	NA	NA	NA	NA	NA	NA	NA	NA	NA	NA
2223	Brazilian pepper	Schinus terebinthifolius	Ontario	California	-117.65089	34.06334	120 Bermuda Dunes Ct W	no_info	15.24 to 30.48 cm	Ontario	NA	NA	NA	NA	NA	NA	NA	NA	NA	NA	NA	NA	NA	NA	NA	NA	NA
2224	Crape myrtle	Lagerstroemia indica	Ontario	California	-117.65089	34.06334	120 Bermuda Dunes Ct W	introduced	0 to 15.24 cm	Ontario	NA	NA	NA	NA	NA	NA	NA	NA	NA	NA	NA	NA	NA	NA	NA	NA	NA
2225	Crape myrtle	Lagerstroemia indica	Ontario	California	-117.65089	34.06334	120 Bermuda Dunes Ct W	introduced	0 to 15.24 cm	Ontario	NA	NA	NA	NA	NA	NA	NA	NA	NA	NA	NA	NA	NA	NA	NA	NA	NA
2226	Brazilian pepper	Schinus terebinthifolius	Ontario	California	-117.65089	34.06334	120 Bermuda Dunes Ct W	no_info	30.48 to 45.72 cm	Ontario	NA	NA	NA	NA	NA	NA	NA	NA	NA	NA	NA	NA	NA	NA	NA	NA	NA
2227	Silk oak	Grevillea robusta	Ontario	California	-117.6507467	34.0080157	2430 Euclid Av S	introduced	60.96 to 76.2 cm	Ontario	NA	NA	NA	NA	NA	NA	NA	NA	NA	NA	NA	NA	NA	NA	NA	NA	NA
2228	Silk oak	Grevillea robusta	Ontario	California	-117.6507467	34.0080157	2430 Euclid Av S	introduced	more than 76.2 cm	Ontario	NA	NA	NA	NA	NA	NA	NA	NA	NA	NA	NA	NA	NA	NA	NA	NA	NA
2229	Silk oak	Grevillea robusta	Ontario	California	-117.6507467	34.0080157	2442 Euclid Av S	introduced	45.72 to 60.96 cm	Ontario	NA	NA	NA	NA	NA	NA	NA	NA	NA	NA	NA	NA	NA	NA	NA	NA	NA
2230	Silk oak	Grevillea robusta	Ontario	California	-117.6507467	34.0080157	2442 Euclid Av S	introduced	45.72 to 60.96 cm	Ontario	NA	NA	NA	NA	NA	NA	NA	NA	NA	NA	NA	NA	NA	NA	NA	NA	NA
2231	Silk oak	Grevillea robusta	Ontario	California	-117.6507467	34.0080157	2442 Euclid Av S	introduced	45.72 to 60.96 cm	Ontario	NA	NA	NA	NA	NA	NA	NA	NA	NA	NA	NA	NA	NA	NA	NA	NA	NA
2232	Silk oak	Grevillea robusta	Ontario	California	-117.6511252	34.0280802	2460 Euclid Av S	introduced	60.96 to 76.2 cm	Ontario	NA	NA	NA	NA	NA	NA	NA	NA	NA	NA	NA	NA	NA	NA	NA	NA	NA
2233	Silk oak	Grevillea robusta	Ontario	California	-117.6511252	34.0280802	2460 Euclid Av S	introduced	60.96 to 76.2 cm	Ontario	NA	NA	NA	NA	NA	NA	NA	NA	NA	NA	NA	NA	NA	NA	NA	NA	NA
2234	Silk oak	Grevillea robusta	Ontario	California	-117.651123	34.027358	2480 Euclid Av S	introduced	15.24 to 30.48 cm	Ontario	NA	NA	NA	NA	NA	NA	NA	NA	NA	NA	NA	NA	NA	NA	NA	NA	NA
2235	Silk oak	Grevillea robusta	Ontario	California	-117.651123	34.027358	2480 Euclid Av S	introduced	45.72 to 60.96 cm	Ontario	NA	NA	NA	NA	NA	NA	NA	NA	NA	NA	NA	NA	NA	NA	NA	NA	NA
2236	Silk oak	Grevillea robusta	Ontario	California	-117.651123	34.027358	2480 Euclid Av S	introduced	45.72 to 60.96 cm	Ontario	NA	NA	NA	NA	NA	NA	NA	NA	NA	NA	NA	NA	NA	NA	NA	NA	NA
2237	Silk oak	Grevillea robusta	Ontario	California	-117.651123	34.027358	2480 Euclid Av S	introduced	30.48 to 45.72 cm	Ontario	NA	NA	NA	NA	NA	NA	NA	NA	NA	NA	NA	NA	NA	NA	NA	NA	NA
2238	Silk oak	Grevillea robusta	Ontario	California	-117.651123	34.027358	2480 Euclid Av S	introduced	60.96 to 76.2 cm	Ontario	NA	NA	NA	NA	NA	NA	NA	NA	NA	NA	NA	NA	NA	NA	NA	NA	NA
2239	Silk oak	Grevillea robusta	Ontario	California	-117.651123	34.027358	2480 Euclid Av S	introduced	more than 76.2 cm	Ontario	NA	NA	NA	NA	NA	NA	NA	NA	NA	NA	NA	NA	NA	NA	NA	NA	NA
2240	Silk oak	Grevillea robusta	Ontario	California	-117.651123	34.027358	2480 Euclid Av S	introduced	60.96 to 76.2 cm	Ontario	NA	NA	NA	NA	NA	NA	NA	NA	NA	NA	NA	NA	NA	NA	NA	NA	NA
2241	Silk oak	Grevillea robusta	Ontario	California	-117.651123	34.027358	2480 Euclid Av S	introduced	60.96 to 76.2 cm	Ontario	NA	NA	NA	NA	NA	NA	NA	NA	NA	NA	NA	NA	NA	NA	NA	NA	NA
2242	Silk oak	Grevillea robusta	Ontario	California	-117.651123	34.027358	2480 Euclid Av S	introduced	60.96 to 76.2 cm	Ontario	NA	NA	NA	NA	NA	NA	NA	NA	NA	NA	NA	NA	NA	NA	NA	NA	NA
2243	Silk oak	Grevillea robusta	Ontario	California	-117.651123	34.027358	2480 Euclid Av S	introduced	more than 76.2 cm	Ontario	NA	NA	NA	NA	NA	NA	NA	NA	NA	NA	NA	NA	NA	NA	NA	NA	NA
2244	Silk oak	Grevillea robusta	Ontario	California	-117.651123	34.027358	2480 Euclid Av S	introduced	60.96 to 76.2 cm	Ontario	NA	NA	NA	NA	NA	NA	NA	NA	NA	NA	NA	NA	NA	NA	NA	NA	NA
2245	Silk oak	Grevillea robusta	Ontario	California	-117.6511258	34.0261617	2602 Euclid Av S	introduced	60.96 to 76.2 cm	Ontario	NA	NA	NA	NA	NA	NA	NA	NA	NA	NA	NA	NA	NA	NA	NA	NA	NA
2246	Silk oak	Grevillea robusta	Ontario	California	-117.651126	34.026144	2608 Euclid Av S	introduced	60.96 to 76.2 cm	Ontario	NA	NA	NA	NA	NA	NA	NA	NA	NA	NA	NA	NA	NA	NA	NA	NA	NA
2247	Silk oak	Grevillea robusta	Ontario	California	-117.6505461	34.0261462	2614 Euclid Av S	introduced	60.96 to 76.2 cm	Ontario	NA	NA	NA	NA	NA	NA	NA	NA	NA	NA	NA	NA	NA	NA	NA	NA	NA
2248	Silk oak	Grevillea robusta	Ontario	California	-117.6511325	34.0257485	2620 Euclid Av S	introduced	60.96 to 76.2 cm	Ontario	NA	NA	NA	NA	NA	NA	NA	NA	NA	NA	NA	NA	NA	NA	NA	NA	NA
2249	Silk oak	Grevillea robusta	Ontario	California	-117.6505485	34.025829	2626 Euclid Av S	introduced	60.96 to 76.2 cm	Ontario	NA	NA	NA	NA	NA	NA	NA	NA	NA	NA	NA	NA	NA	NA	NA	NA	NA
2250	Silk oak	Grevillea robusta	Ontario	California	-117.651137	34.02535	2632 Euclid Av S	introduced	60.96 to 76.2 cm	Ontario	NA	NA	NA	NA	NA	NA	NA	NA	NA	NA	NA	NA	NA	NA	NA	NA	NA
2251	Silk oak	Grevillea robusta	Ontario	California	-117.6505511	34.0254769	2638 Euclid Av S	introduced	45.72 to 60.96 cm	Ontario	NA	NA	NA	NA	NA	NA	NA	NA	NA	NA	NA	NA	NA	NA	NA	NA	NA
2252	Silk oak	Grevillea robusta	Ontario	California	-117.6505501	34.0254229	2644 Euclid Av S	introduced	60.96 to 76.2 cm	Ontario	NA	NA	NA	NA	NA	NA	NA	NA	NA	NA	NA	NA	NA	NA	NA	NA	NA
2253	Silk oak	Grevillea robusta	Ontario	California	-117.6301805	34.0209236	124 Merion St E	introduced	15.24 to 30.48 cm	Ontario	NA	NA	NA	NA	NA	NA	NA	NA	NA	NA	NA	NA	NA	NA	NA	NA	NA
2254	Silk oak	Grevillea robusta	Ontario	California	-117.6301805	34.0209236	124 Merion St E	introduced	15.24 to 30.48 cm	Ontario	NA	NA	NA	NA	NA	NA	NA	NA	NA	NA	NA	NA	NA	NA	NA	NA	NA
2255	Silk oak	Grevillea robusta	Ontario	California	-117.5710091	34.0190637	2905 Riverside Dr E	introduced	45.72 to 60.96 cm	Ontario	NA	NA	NA	NA	NA	NA	NA	NA	NA	NA	NA	NA	NA	NA	NA	NA	NA
2256	Silk oak	Grevillea robusta	Ontario	California	-117.5710091	34.0190637	2905 Riverside Dr E	introduced	45.72 to 60.96 cm	Ontario	NA	NA	NA	NA	NA	NA	NA	NA	NA	NA	NA	NA	NA	NA	NA	NA	NA
2257	Silk oak	Grevillea robusta	Ontario	California	-117.5710091	34.0190637	2905 Riverside Dr E	introduced	30.48 to 45.72 cm	Ontario	NA	NA	NA	NA	NA	NA	NA	NA	NA	NA	NA	NA	NA	NA	NA	NA	NA
2258	Silk oak	Grevillea robusta	Ontario	California	-117.5710091	34.0190637	2905 Riverside Dr E	introduced	60.96 to 76.2 cm	Ontario	NA	NA	NA	NA	NA	NA	NA	NA	NA	NA	NA	NA	NA	NA	NA	NA	NA
2259	Silk oak	Grevillea robusta	Ontario	California	-117.5710091	34.0190637	2905 Riverside Dr E	introduced	45.72 to 60.96 cm	Ontario	NA	NA	NA	NA	NA	NA	NA	NA	NA	NA	NA	NA	NA	NA	NA	NA	NA
2260	Silk oak	Grevillea robusta	Ontario	California	-117.5710091	34.0190637	2905 Riverside Dr E	introduced	45.72 to 60.96 cm	Ontario	NA	NA	NA	NA	NA	NA	NA	NA	NA	NA	NA	NA	NA	NA	NA	NA	NA
2261	Silk oak	Grevillea robusta	Ontario	California	-117.5710091	34.0190637	2905 Riverside Dr E	introduced	45.72 to 60.96 cm	Ontario	NA	NA	NA	NA	NA	NA	NA	NA	NA	NA	NA	NA	NA	NA	NA	NA	NA
2262	Silk oak	Grevillea robusta	Ontario	California	-117.5710091	34.0190637	2905 Riverside Dr E	introduced	45.72 to 60.96 cm	Ontario	NA	NA	NA	NA	NA	NA	NA	NA	NA	NA	NA	NA	NA	NA	NA	NA	NA
2263	Silk oak	Grevillea robusta	Ontario	California	-117.6507467	34.0080157	2867 Euclid Av S	introduced	15.24 to 30.48 cm	Ontario	NA	NA	NA	NA	NA	NA	NA	NA	NA	NA	NA	NA	NA	NA	NA	NA	NA
2264	Silk oak	Grevillea robusta	Ontario	California	-117.6507467	34.0080157	2859 Euclid Av S	introduced	15.24 to 30.48 cm	Ontario	NA	NA	NA	NA	NA	NA	NA	NA	NA	NA	NA	NA	NA	NA	NA	NA	NA
2265	Silk oak	Grevillea robusta	Ontario	California	-117.6507467	34.0080157	2859 Euclid Av S	introduced	15.24 to 30.48 cm	Ontario	NA	NA	NA	NA	NA	NA	NA	NA	NA	NA	NA	NA	NA	NA	NA	NA	NA
2266	Silk oak	Grevillea robusta	Ontario	California	-117.6507467	34.0080157	2851 Euclid Av S	introduced	15.24 to 30.48 cm	Ontario	NA	NA	NA	NA	NA	NA	NA	NA	NA	NA	NA	NA	NA	NA	NA	NA	NA
2267	Silk oak	Grevillea robusta	Ontario	California	-117.6507467	34.0080157	2851 Euclid Av S	introduced	30.48 to 45.72 cm	Ontario	NA	NA	NA	NA	NA	NA	NA	NA	NA	NA	NA	NA	NA	NA	NA	NA	NA
2268	Silk oak	Grevillea robusta	Ontario	California	-117.6507467	34.0080157	2843 Euclid Av S	introduced	15.24 to 30.48 cm	Ontario	NA	NA	NA	NA	NA	NA	NA	NA	NA	NA	NA	NA	NA	NA	NA	NA	NA
2269	Silk oak	Grevillea robusta	Ontario	California	-117.6507467	34.0080157	2843 Euclid Av S	introduced	15.24 to 30.48 cm	Ontario	NA	NA	NA	NA	NA	NA	NA	NA	NA	NA	NA	NA	NA	NA	NA	NA	NA
2270	Silk oak	Grevillea robusta	Ontario	California	-117.650527	34.0227011	2835 Euclid Av S	introduced	15.24 to 30.48 cm	Ontario	NA	NA	NA	NA	NA	NA	NA	NA	NA	NA	NA	NA	NA	NA	NA	NA	NA
2274	Silk oak	Grevillea robusta	Ontario	California	-117.65053	34.0231933	2819 Euclid Av S	introduced	15.24 to 30.48 cm	Ontario	NA	NA	NA	NA	NA	NA	NA	NA	NA	NA	NA	NA	NA	NA	NA	NA	NA
2275	Silk oak	Grevillea robusta	Ontario	California	-117.65053	34.0231933	2819 Euclid Av S	introduced	15.24 to 30.48 cm	Ontario	NA	NA	NA	NA	NA	NA	NA	NA	NA	NA	NA	NA	NA	NA	NA	NA	NA
2276	Silk oak	Grevillea robusta	Ontario	California	-117.6505301	34.0232545	2811 Euclid Av S	introduced	15.24 to 30.48 cm	Ontario	NA	NA	NA	NA	NA	NA	NA	NA	NA	NA	NA	NA	NA	NA	NA	NA	NA
2277	Silk oak	Grevillea robusta	Ontario	California	-117.6514057	34.0232365	125 St Andrews St E	introduced	15.24 to 30.48 cm	Ontario	NA	NA	NA	NA	NA	NA	NA	NA	NA	NA	NA	NA	NA	NA	NA	NA	NA
2278	Silk oak	Grevillea robusta	Ontario	California	-117.6514057	34.0232365	125 St Andrews St E	introduced	15.24 to 30.48 cm	Ontario	NA	NA	NA	NA	NA	NA	NA	NA	NA	NA	NA	NA	NA	NA	NA	NA	NA
2279	Silk oak	Grevillea robusta	Ontario	California	-117.6514057	34.0232365	125 St Andrews St E	introduced	15.24 to 30.48 cm	Ontario	NA	NA	NA	NA	NA	NA	NA	NA	NA	NA	NA	NA	NA	NA	NA	NA	NA
2280	Silk oak	Grevillea robusta	Ontario	California	-117.6220239	34.0245465	116 Hazeltine St E	introduced	15.24 to 30.48 cm	Ontario	NA	NA	NA	NA	NA	NA	NA	NA	NA	NA	NA	NA	NA	NA	NA	NA	NA
2281	Silk oak	Grevillea robusta	Ontario	California	-117.6220239	34.0245465	116 Hazeltine St E	introduced	15.24 to 30.48 cm	Ontario	NA	NA	NA	NA	NA	NA	NA	NA	NA	NA	NA	NA	NA	NA	NA	NA	NA
2282	Silk oak	Grevillea robusta	Ontario	California	-117.6220239	34.0245465	116 Hazeltine St E	introduced	15.24 to 30.48 cm	Ontario	NA	NA	NA	NA	NA	NA	NA	NA	NA	NA	NA	NA	NA	NA	NA	NA	NA
2283	Silk oak	Grevillea robusta	Ontario	California	-117.650534	34.0244523	2731 Euclid Av S	introduced	15.24 to 30.48 cm	Ontario	NA	NA	NA	NA	NA	NA	NA	NA	NA	NA	NA	NA	NA	NA	NA	NA	NA
2284	Silk oak	Grevillea robusta	Ontario	California	-117.6505367	34.024711	2723 Euclid Av S	introduced	15.24 to 30.48 cm	Ontario	NA	NA	NA	NA	NA	NA	NA	NA	NA	NA	NA	NA	NA	NA	NA	NA	NA
2285	Silk oak	Grevillea robusta	Ontario	California	-117.6505367	34.024711	2723 Euclid Av S	introduced	15.24 to 30.48 cm	Ontario	NA	NA	NA	NA	NA	NA	NA	NA	NA	NA	NA	NA	NA	NA	NA	NA	NA
2286	Silk oak	Grevillea robusta	Ontario	California	-117.650538	34.0247831	2715 Euclid Av S	introduced	15.24 to 30.48 cm	Ontario	NA	NA	NA	NA	NA	NA	NA	NA	NA	NA	NA	NA	NA	NA	NA	NA	NA
2287	Silk oak	Grevillea robusta	Ontario	California	-117.650538	34.0247831	2715 Euclid Av S	introduced	15.24 to 30.48 cm	Ontario	NA	NA	NA	NA	NA	NA	NA	NA	NA	NA	NA	NA	NA	NA	NA	NA	NA
2288	Silk oak	Grevillea robusta	Ontario	California	-117.6505414	34.0249633	2695 Euclid Av S	introduced	15.24 to 30.48 cm	Ontario	NA	NA	NA	NA	NA	NA	NA	NA	NA	NA	NA	NA	NA	NA	NA	NA	NA
2290	Silk oak	Grevillea robusta	Ontario	California	-117.650551	34.0254679	2639 Euclid Av S	introduced	45.72 to 60.96 cm	Ontario	NA	NA	NA	NA	NA	NA	NA	NA	NA	NA	NA	NA	NA	NA	NA	NA	NA
2291	Mexican fan palm	Washingtonia robusta	Ontario	California	-117.650552	34.025522	2633 Euclid Av S	introduced	45.72 to 60.96 cm	Ontario	NA	NA	NA	NA	NA	NA	NA	NA	NA	NA	NA	NA	NA	NA	NA	NA	NA
2292	Mexican fan palm	Washingtonia robusta	Ontario	California	-117.650552	34.025522	2633 Euclid Av S	introduced	45.72 to 60.96 cm	Ontario	NA	NA	NA	NA	NA	NA	NA	NA	NA	NA	NA	NA	NA	NA	NA	NA	NA
2293	Silk oak	Grevillea robusta	Ontario	California	-117.6505488	34.0258162	2627 Euclid Av S	introduced	45.72 to 60.96 cm	Ontario	NA	NA	NA	NA	NA	NA	NA	NA	NA	NA	NA	NA	NA	NA	NA	NA	NA
2294	Mexican fan palm	Washingtonia robusta	Ontario	California	-117.6505488	34.0258162	2627 Euclid Av S	introduced	45.72 to 60.96 cm	Ontario	NA	NA	NA	NA	NA	NA	NA	NA	NA	NA	NA	NA	NA	NA	NA	NA	NA
2295	Silk oak	Grevillea robusta	Ontario	California	-117.6505476	34.0258674	2623 Euclid Av S	introduced	45.72 to 60.96 cm	Ontario	NA	NA	NA	NA	NA	NA	NA	NA	NA	NA	NA	NA	NA	NA	NA	NA	NA
2297	Silk oak	Grevillea robusta	Ontario	California	-117.6505471	34.0261794	2609 Euclid Av S	introduced	45.72 to 60.96 cm	Ontario	NA	NA	NA	NA	NA	NA	NA	NA	NA	NA	NA	NA	NA	NA	NA	NA	NA
2298	Silk oak	Grevillea robusta	Ontario	California	-117.6511243	34.0262765	2563 Euclid Av S	introduced	45.72 to 60.96 cm	Ontario	NA	NA	NA	NA	NA	NA	NA	NA	NA	NA	NA	NA	NA	NA	NA	NA	NA
2299	Silk oak	Grevillea robusta	Ontario	California	-117.6511234	34.0263531	2537 Euclid Av S	introduced	45.72 to 60.96 cm	Ontario	NA	NA	NA	NA	NA	NA	NA	NA	NA	NA	NA	NA	NA	NA	NA	NA	NA
2300	Silk oak	Grevillea robusta	Ontario	California	-117.6511234	34.0263531	2537 Euclid Av S	introduced	45.72 to 60.96 cm	Ontario	NA	NA	NA	NA	NA	NA	NA	NA	NA	NA	NA	NA	NA	NA	NA	NA	NA
2301	Silk oak	Grevillea robusta	Ontario	California	-117.6511233	34.0263589	2535 Euclid Av S	introduced	45.72 to 60.96 cm	Ontario	NA	NA	NA	NA	NA	NA	NA	NA	NA	NA	NA	NA	NA	NA	NA	NA	NA
2302	Silk oak	Grevillea robusta	Ontario	California	-117.6511229	34.0263884	2525 Euclid Av S	introduced	45.72 to 60.96 cm	Ontario	NA	NA	NA	NA	NA	NA	NA	NA	NA	NA	NA	NA	NA	NA	NA	NA	NA
2303	Silk oak	Grevillea robusta	Ontario	California	-117.6511229	34.0263884	2525 Euclid Av S	introduced	30.48 to 45.72 cm	Ontario	NA	NA	NA	NA	NA	NA	NA	NA	NA	NA	NA	NA	NA	NA	NA	NA	NA
2304	Silk oak	Grevillea robusta	Ontario	California	-117.6511249	34.0279719	2463 Euclid Av S	introduced	30.48 to 45.72 cm	Ontario	NA	NA	NA	NA	NA	NA	NA	NA	NA	NA	NA	NA	NA	NA	NA	NA	NA
2305	Silk oak	Grevillea robusta	Ontario	California	-117.6511249	34.0279719	2463 Euclid Av S	introduced	30.48 to 45.72 cm	Ontario	NA	NA	NA	NA	NA	NA	NA	NA	NA	NA	NA	NA	NA	NA	NA	NA	NA
2306	Evergreen pear	Pyrus kawakamii	Ontario	California	-117.6511262	34.0284052	2451 Euclid Av S	no_info	30.48 to 45.72 cm	Ontario	NA	NA	NA	NA	NA	NA	NA	NA	NA	NA	NA	NA	NA	NA	NA	NA	NA
2307	Evergreen pear	Pyrus kawakamii	Ontario	California	-117.6511262	34.0284052	2451 Euclid Av S	no_info	15.24 to 30.48 cm	Ontario	NA	NA	NA	NA	NA	NA	NA	NA	NA	NA	NA	NA	NA	NA	NA	NA	NA
2308	Evergreen pear	Pyrus kawakamii	Ontario	California	-117.6511262	34.0284052	2451 Euclid Av S	no_info	30.48 to 45.72 cm	Ontario	NA	NA	NA	NA	NA	NA	NA	NA	NA	NA	NA	NA	NA	NA	NA	NA	NA
2309	Silk oak	Grevillea robusta	Ontario	California	-117.6507467	34.0080157	2441 Euclid Av S	introduced	45.72 to 60.96 cm	Ontario	NA	NA	NA	NA	NA	NA	NA	NA	NA	NA	NA	NA	NA	NA	NA	NA	NA
2310	Silk oak	Grevillea robusta	Ontario	California	-117.6507467	34.0080157	2441 Euclid Av S	introduced	45.72 to 60.96 cm	Ontario	NA	NA	NA	NA	NA	NA	NA	NA	NA	NA	NA	NA	NA	NA	NA	NA	NA
2311	Chinese fringe tree	Chionanthus retusus	Ontario	California	-117.644814	34.026687	549 Walnut Av E	introduced	0 to 15.24 cm	Ontario	NA	NA	NA	NA	NA	NA	NA	NA	NA	NA	NA	NA	NA	NA	NA	NA	NA
2312	Chinese fringe tree	Chionanthus retusus	Ontario	California	-117.644814	34.026687	549 Walnut Av E	introduced	0 to 15.24 cm	Ontario	NA	NA	NA	NA	NA	NA	NA	NA	NA	NA	NA	NA	NA	NA	NA	NA	NA
2313	Southern magnolia	Magnolia grandiflora	Ontario	California	-117.644814	34.026687	549 Walnut Av E	introduced	0 to 15.24 cm	Ontario	NA	NA	NA	NA	NA	NA	NA	NA	NA	NA	NA	NA	NA	NA	NA	NA	NA
2314	Southern magnolia	Magnolia grandiflora	Ontario	California	-117.644814	34.026687	549 Walnut Av E	introduced	0 to 15.24 cm	Ontario	NA	NA	NA	NA	NA	NA	NA	NA	NA	NA	NA	NA	NA	NA	NA	NA	NA
2315	Chinese fringe tree	Chionanthus retusus	Ontario	California	-117.644814	34.026687	549 Walnut Av E	introduced	0 to 15.24 cm	Ontario	NA	NA	NA	NA	NA	NA	NA	NA	NA	NA	NA	NA	NA	NA	NA	NA	NA
2316	Chinese fringe tree	Chionanthus retusus	Ontario	California	-117.644814	34.026687	549 Walnut Av E	introduced	0 to 15.24 cm	Ontario	NA	NA	NA	NA	NA	NA	NA	NA	NA	NA	NA	NA	NA	NA	NA	NA	NA
2317	Chinese fringe tree	Chionanthus retusus	Ontario	California	-117.645836	34.026605	501 Walnut Av E	introduced	0 to 15.24 cm	Ontario	NA	NA	NA	NA	NA	NA	NA	NA	NA	NA	NA	NA	NA	NA	NA	NA	NA
2318	Chinese fringe tree	Chionanthus retusus	Ontario	California	-117.645836	34.026605	501 Walnut Av E	introduced	0 to 15.24 cm	Ontario	NA	NA	NA	NA	NA	NA	NA	NA	NA	NA	NA	NA	NA	NA	NA	NA	NA
2319	Chinese fringe tree	Chionanthus retusus	Ontario	California	-117.645836	34.026605	501 Walnut Av E	introduced	0 to 15.24 cm	Ontario	NA	NA	NA	NA	NA	NA	NA	NA	NA	NA	NA	NA	NA	NA	NA	NA	NA
2320	Chinese fringe tree	Chionanthus retusus	Ontario	California	-117.645836	34.026605	501 Walnut Av E	introduced	0 to 15.24 cm	Ontario	NA	NA	NA	NA	NA	NA	NA	NA	NA	NA	NA	NA	NA	NA	NA	NA	NA
2321	Chinese fringe tree	Chionanthus retusus	Ontario	California	-117.645836	34.026605	501 Walnut Av E	introduced	0 to 15.24 cm	Ontario	NA	NA	NA	NA	NA	NA	NA	NA	NA	NA	NA	NA	NA	NA	NA	NA	NA
2322	Chinese fringe tree	Chionanthus retusus	Ontario	California	-117.645836	34.026605	501 Walnut Av E	introduced	0 to 15.24 cm	Ontario	NA	NA	NA	NA	NA	NA	NA	NA	NA	NA	NA	NA	NA	NA	NA	NA	NA
2323	Chinese fringe tree	Chionanthus retusus	Ontario	California	-117.645836	34.026605	501 Walnut Av E	introduced	0 to 15.24 cm	Ontario	NA	NA	NA	NA	NA	NA	NA	NA	NA	NA	NA	NA	NA	NA	NA	NA	NA
2324	Southern magnolia	Magnolia grandiflora	Ontario	California	-117.645836	34.026605	501 Walnut Av E	introduced	0 to 15.24 cm	Ontario	NA	NA	NA	NA	NA	NA	NA	NA	NA	NA	NA	NA	NA	NA	NA	NA	NA
2325	Southern magnolia	Magnolia grandiflora	Ontario	California	-117.645836	34.026605	501 Walnut Av E	introduced	0 to 15.24 cm	Ontario	NA	NA	NA	NA	NA	NA	NA	NA	NA	NA	NA	NA	NA	NA	NA	NA	NA
2326	Southern magnolia	Magnolia grandiflora	Ontario	California	-117.645836	34.026605	501 Walnut Av E	introduced	0 to 15.24 cm	Ontario	NA	NA	NA	NA	NA	NA	NA	NA	NA	NA	NA	NA	NA	NA	NA	NA	NA
2327	Southern magnolia	Magnolia grandiflora	Ontario	California	-117.645836	34.026605	501 Walnut Av E	introduced	0 to 15.24 cm	Ontario	NA	NA	NA	NA	NA	NA	NA	NA	NA	NA	NA	NA	NA	NA	NA	NA	NA
2328	Southern magnolia	Magnolia grandiflora	Ontario	California	-117.645836	34.026605	501 Walnut Av E	introduced	0 to 15.24 cm	Ontario	NA	NA	NA	NA	NA	NA	NA	NA	NA	NA	NA	NA	NA	NA	NA	NA	NA
2329	Southern magnolia	Magnolia grandiflora	Ontario	California	-117.645836	34.026605	501 Walnut Av E	introduced	0 to 15.24 cm	Ontario	NA	NA	NA	NA	NA	NA	NA	NA	NA	NA	NA	NA	NA	NA	NA	NA	NA
2330	Southern magnolia	Magnolia grandiflora	Ontario	California	-117.645836	34.026605	501 Walnut Av E	introduced	0 to 15.24 cm	Ontario	NA	NA	NA	NA	NA	NA	NA	NA	NA	NA	NA	NA	NA	NA	NA	NA	NA
2331	Chinese fringe tree	Chionanthus retusus	Ontario	California	-117.645836	34.026605	501 Walnut Av E	introduced	0 to 15.24 cm	Ontario	NA	NA	NA	NA	NA	NA	NA	NA	NA	NA	NA	NA	NA	NA	NA	NA	NA
2332	Chinese fringe tree	Chionanthus retusus	Ontario	California	-117.645836	34.026605	501 Walnut Av E	introduced	0 to 15.24 cm	Ontario	NA	NA	NA	NA	NA	NA	NA	NA	NA	NA	NA	NA	NA	NA	NA	NA	NA
2333	Chinese fringe tree	Chionanthus retusus	Ontario	California	-117.645836	34.026605	501 Walnut Av E	introduced	0 to 15.24 cm	Ontario	NA	NA	NA	NA	NA	NA	NA	NA	NA	NA	NA	NA	NA	NA	NA	NA	NA
2334	Chinese fringe tree	Chionanthus retusus	Ontario	California	-117.645836	34.026605	501 Walnut Av E	introduced	0 to 15.24 cm	Ontario	NA	NA	NA	NA	NA	NA	NA	NA	NA	NA	NA	NA	NA	NA	NA	NA	NA
2335	Chinese fringe tree	Chionanthus retusus	Ontario	California	-117.645836	34.026605	501 Walnut Av E	introduced	0 to 15.24 cm	Ontario	NA	NA	NA	NA	NA	NA	NA	NA	NA	NA	NA	NA	NA	NA	NA	NA	NA
2336	Chinese fringe tree	Chionanthus retusus	Ontario	California	-117.645836	34.026605	501 Walnut Av E	introduced	0 to 15.24 cm	Ontario	NA	NA	NA	NA	NA	NA	NA	NA	NA	NA	NA	NA	NA	NA	NA	NA	NA
2337	Chinese fringe tree	Chionanthus retusus	Ontario	California	-117.645836	34.026605	501 Walnut Av E	introduced	0 to 15.24 cm	Ontario	NA	NA	NA	NA	NA	NA	NA	NA	NA	NA	NA	NA	NA	NA	NA	NA	NA
2338	Chinese fringe tree	Chionanthus retusus	Ontario	California	-117.645836	34.026605	501 Walnut Av E	introduced	0 to 15.24 cm	Ontario	NA	NA	NA	NA	NA	NA	NA	NA	NA	NA	NA	NA	NA	NA	NA	NA	NA
2339	Chinese fringe tree	Chionanthus retusus	Ontario	California	-117.645836	34.026605	501 Walnut Av E	introduced	0 to 15.24 cm	Ontario	NA	NA	NA	NA	NA	NA	NA	NA	NA	NA	NA	NA	NA	NA	NA	NA	NA
2340	Chinese fringe tree	Chionanthus retusus	Ontario	California	-117.649136	34.026517	201 Walnut Av E	introduced	0 to 15.24 cm	Ontario	NA	NA	NA	NA	NA	NA	NA	NA	NA	NA	NA	NA	NA	NA	NA	NA	NA
2341	Chinese fringe tree	Chionanthus retusus	Ontario	California	-117.649136	34.026517	201 Walnut Av E	introduced	0 to 15.24 cm	Ontario	NA	NA	NA	NA	NA	NA	NA	NA	NA	NA	NA	NA	NA	NA	NA	NA	NA
2342	Chinese fringe tree	Chionanthus retusus	Ontario	California	-117.649136	34.026517	201 Walnut Av E	introduced	0 to 15.24 cm	Ontario	NA	NA	NA	NA	NA	NA	NA	NA	NA	NA	NA	NA	NA	NA	NA	NA	NA
2343	Chinese fringe tree	Chionanthus retusus	Ontario	California	-117.649136	34.026517	201 Walnut Av E	introduced	0 to 15.24 cm	Ontario	NA	NA	NA	NA	NA	NA	NA	NA	NA	NA	NA	NA	NA	NA	NA	NA	NA
2344	Chinese fringe tree	Chionanthus retusus	Ontario	California	-117.649136	34.026517	201 Walnut Av E	introduced	0 to 15.24 cm	Ontario	NA	NA	NA	NA	NA	NA	NA	NA	NA	NA	NA	NA	NA	NA	NA	NA	NA
2345	Chinese fringe tree	Chionanthus retusus	Ontario	California	-117.649136	34.026517	201 Walnut Av E	introduced	0 to 15.24 cm	Ontario	NA	NA	NA	NA	NA	NA	NA	NA	NA	NA	NA	NA	NA	NA	NA	NA	NA
2346	Chinese fringe tree	Chionanthus retusus	Ontario	California	-117.649136	34.026517	201 Walnut Av E	introduced	0 to 15.24 cm	Ontario	NA	NA	NA	NA	NA	NA	NA	NA	NA	NA	NA	NA	NA	NA	NA	NA	NA
2347	Chinese fringe tree	Chionanthus retusus	Ontario	California	-117.649136	34.026517	201 Walnut Av E	introduced	0 to 15.24 cm	Ontario	NA	NA	NA	NA	NA	NA	NA	NA	NA	NA	NA	NA	NA	NA	NA	NA	NA
2348	Chinese fringe tree	Chionanthus retusus	Ontario	California	-117.649136	34.026517	201 Walnut Av E	introduced	0 to 15.24 cm	Ontario	NA	NA	NA	NA	NA	NA	NA	NA	NA	NA	NA	NA	NA	NA	NA	NA	NA
2349	Chinese fringe tree	Chionanthus retusus	Ontario	California	-117.649136	34.026517	201 Walnut Av E	introduced	0 to 15.24 cm	Ontario	NA	NA	NA	NA	NA	NA	NA	NA	NA	NA	NA	NA	NA	NA	NA	NA	NA
2350	Chinese fringe tree	Chionanthus retusus	Ontario	California	-117.649136	34.026517	201 Walnut Av E	introduced	0 to 15.24 cm	Ontario	NA	NA	NA	NA	NA	NA	NA	NA	NA	NA	NA	NA	NA	NA	NA	NA	NA
2351	Chinese fringe tree	Chionanthus retusus	Ontario	California	-117.649136	34.026517	201 Walnut Av E	introduced	0 to 15.24 cm	Ontario	NA	NA	NA	NA	NA	NA	NA	NA	NA	NA	NA	NA	NA	NA	NA	NA	NA
2352	Chinese fringe tree	Chionanthus retusus	Ontario	California	-117.649136	34.026517	201 Walnut Av E	introduced	0 to 15.24 cm	Ontario	NA	NA	NA	NA	NA	NA	NA	NA	NA	NA	NA	NA	NA	NA	NA	NA	NA
2353	Chinese fringe tree	Chionanthus retusus	Ontario	California	-117.649136	34.026517	201 Walnut Av E	introduced	0 to 15.24 cm	Ontario	NA	NA	NA	NA	NA	NA	NA	NA	NA	NA	NA	NA	NA	NA	NA	NA	NA
2354	Southern magnolia	Magnolia grandiflora	Ontario	California	-117.649136	34.026517	201 Walnut Av E	introduced	0 to 15.24 cm	Ontario	NA	NA	NA	NA	NA	NA	NA	NA	NA	NA	NA	NA	NA	NA	NA	NA	NA
2355	Southern magnolia	Magnolia grandiflora	Ontario	California	-117.649136	34.026517	201 Walnut Av E	introduced	0 to 15.24 cm	Ontario	NA	NA	NA	NA	NA	NA	NA	NA	NA	NA	NA	NA	NA	NA	NA	NA	NA
2356	Southern magnolia	Magnolia grandiflora	Ontario	California	-117.649136	34.026517	201 Walnut Av E	introduced	0 to 15.24 cm	Ontario	NA	NA	NA	NA	NA	NA	NA	NA	NA	NA	NA	NA	NA	NA	NA	NA	NA
2357	Southern magnolia	Magnolia grandiflora	Ontario	California	-117.649136	34.026517	201 Walnut Av E	introduced	0 to 15.24 cm	Ontario	NA	NA	NA	NA	NA	NA	NA	NA	NA	NA	NA	NA	NA	NA	NA	NA	NA
2358	Southern magnolia	Magnolia grandiflora	Ontario	California	-117.649136	34.026517	201 Walnut Av E	introduced	0 to 15.24 cm	Ontario	NA	NA	NA	NA	NA	NA	NA	NA	NA	NA	NA	NA	NA	NA	NA	NA	NA
2359	Southern magnolia	Magnolia grandiflora	Ontario	California	-117.649136	34.026517	201 Walnut Av E	introduced	0 to 15.24 cm	Ontario	NA	NA	NA	NA	NA	NA	NA	NA	NA	NA	NA	NA	NA	NA	NA	NA	NA
2360	Southern magnolia	Magnolia grandiflora	Ontario	California	-117.649136	34.026517	201 Walnut Av E	introduced	0 to 15.24 cm	Ontario	NA	NA	NA	NA	NA	NA	NA	NA	NA	NA	NA	NA	NA	NA	NA	NA	NA
2361	Southern magnolia	Magnolia grandiflora	Ontario	California	-117.649136	34.026517	201 Walnut Av E	introduced	0 to 15.24 cm	Ontario	NA	NA	NA	NA	NA	NA	NA	NA	NA	NA	NA	NA	NA	NA	NA	NA	NA
2362	Southern magnolia	Magnolia grandiflora	Ontario	California	-117.649136	34.026517	201 Walnut Av E	introduced	0 to 15.24 cm	Ontario	NA	NA	NA	NA	NA	NA	NA	NA	NA	NA	NA	NA	NA	NA	NA	NA	NA
2363	Southern magnolia	Magnolia grandiflora	Ontario	California	-117.649136	34.026517	201 Walnut Av E	introduced	0 to 15.24 cm	Ontario	NA	NA	NA	NA	NA	NA	NA	NA	NA	NA	NA	NA	NA	NA	NA	NA	NA
2364	Southern magnolia	Magnolia grandiflora	Ontario	California	-117.649136	34.026517	201 Walnut Av E	introduced	0 to 15.24 cm	Ontario	NA	NA	NA	NA	NA	NA	NA	NA	NA	NA	NA	NA	NA	NA	NA	NA	NA
2365	Southern magnolia	Magnolia grandiflora	Ontario	California	-117.649136	34.026517	201 Walnut Av E	introduced	0 to 15.24 cm	Ontario	NA	NA	NA	NA	NA	NA	NA	NA	NA	NA	NA	NA	NA	NA	NA	NA	NA
2366	Southern magnolia	Magnolia grandiflora	Ontario	California	-117.649136	34.026517	201 Walnut Av E	introduced	0 to 15.24 cm	Ontario	NA	NA	NA	NA	NA	NA	NA	NA	NA	NA	NA	NA	NA	NA	NA	NA	NA
2367	Southern magnolia	Magnolia grandiflora	Ontario	California	-117.649136	34.026517	201 Walnut Av E	introduced	0 to 15.24 cm	Ontario	NA	NA	NA	NA	NA	NA	NA	NA	NA	NA	NA	NA	NA	NA	NA	NA	NA
2368	Chinese fringe tree	Chionanthus retusus	Ontario	California	-117.649136	34.026517	201 Walnut Av E	introduced	0 to 15.24 cm	Ontario	NA	NA	NA	NA	NA	NA	NA	NA	NA	NA	NA	NA	NA	NA	NA	NA	NA
2369	Chinese fringe tree	Chionanthus retusus	Ontario	California	-117.649136	34.026517	201 Walnut Av E	introduced	0 to 15.24 cm	Ontario	NA	NA	NA	NA	NA	NA	NA	NA	NA	NA	NA	NA	NA	NA	NA	NA	NA
2370	Chinese fringe tree	Chionanthus retusus	Ontario	California	-117.649136	34.026517	201 Walnut Av E	introduced	0 to 15.24 cm	Ontario	NA	NA	NA	NA	NA	NA	NA	NA	NA	NA	NA	NA	NA	NA	NA	NA	NA
2371	Chinese fringe tree	Chionanthus retusus	Ontario	California	-117.649136	34.026517	201 Walnut Av E	introduced	0 to 15.24 cm	Ontario	NA	NA	NA	NA	NA	NA	NA	NA	NA	NA	NA	NA	NA	NA	NA	NA	NA
2372	Chinese fringe tree	Chionanthus retusus	Ontario	California	-117.649136	34.026517	201 Walnut Av E	introduced	0 to 15.24 cm	Ontario	NA	NA	NA	NA	NA	NA	NA	NA	NA	NA	NA	NA	NA	NA	NA	NA	NA
2373	Chinese fringe tree	Chionanthus retusus	Ontario	California	-117.649136	34.026517	201 Walnut Av E	introduced	0 to 15.24 cm	Ontario	NA	NA	NA	NA	NA	NA	NA	NA	NA	NA	NA	NA	NA	NA	NA	NA	NA
2374	Chinese fringe tree	Chionanthus retusus	Ontario	California	-117.649136	34.026517	201 Walnut Av E	introduced	0 to 15.24 cm	Ontario	NA	NA	NA	NA	NA	NA	NA	NA	NA	NA	NA	NA	NA	NA	NA	NA	NA
2375	Chinese fringe tree	Chionanthus retusus	Ontario	California	-117.649136	34.026517	201 Walnut Av E	introduced	0 to 15.24 cm	Ontario	NA	NA	NA	NA	NA	NA	NA	NA	NA	NA	NA	NA	NA	NA	NA	NA	NA
2376	Chinese fringe tree	Chionanthus retusus	Ontario	California	-117.649136	34.026517	201 Walnut Av E	introduced	0 to 15.24 cm	Ontario	NA	NA	NA	NA	NA	NA	NA	NA	NA	NA	NA	NA	NA	NA	NA	NA	NA
2377	Chinese fringe tree	Chionanthus retusus	Ontario	California	-117.649136	34.026517	201 Walnut Av E	introduced	0 to 15.24 cm	Ontario	NA	NA	NA	NA	NA	NA	NA	NA	NA	NA	NA	NA	NA	NA	NA	NA	NA
2378	Chinese fringe tree	Chionanthus retusus	Ontario	California	-117.649136	34.026517	201 Walnut Av E	introduced	0 to 15.24 cm	Ontario	NA	NA	NA	NA	NA	NA	NA	NA	NA	NA	NA	NA	NA	NA	NA	NA	NA
2379	Chinese fringe tree	Chionanthus retusus	Ontario	California	-117.649136	34.026517	201 Walnut Av E	introduced	0 to 15.24 cm	Ontario	NA	NA	NA	NA	NA	NA	NA	NA	NA	NA	NA	NA	NA	NA	NA	NA	NA
2380	Chinese fringe tree	Chionanthus retusus	Ontario	California	-117.650649	34.026586	101 Walnut Av E	introduced	0 to 15.24 cm	Ontario	NA	NA	NA	NA	NA	NA	NA	NA	NA	NA	NA	NA	NA	NA	NA	NA	NA
2381	Chinese fringe tree	Chionanthus retusus	Ontario	California	-117.650649	34.026586	101 Walnut Av E	introduced	0 to 15.24 cm	Ontario	NA	NA	NA	NA	NA	NA	NA	NA	NA	NA	NA	NA	NA	NA	NA	NA	NA
2382	Pink dawn chitalpa	Chitalpa tashkentensis	Ontario	California	-117.650649	34.026586	101 Walnut Av E	no_info	0 to 15.24 cm	Ontario	NA	NA	NA	NA	NA	NA	NA	NA	NA	NA	NA	NA	NA	NA	NA	NA	NA
2383	Pink dawn chitalpa	Chitalpa tashkentensis	Ontario	California	-117.650649	34.026586	101 Walnut Av E	no_info	0 to 15.24 cm	Ontario	NA	NA	NA	NA	NA	NA	NA	NA	NA	NA	NA	NA	NA	NA	NA	NA	NA
2384	Pink dawn chitalpa	Chitalpa tashkentensis	Ontario	California	-117.650649	34.026586	101 Walnut Av E	no_info	0 to 15.24 cm	Ontario	NA	NA	NA	NA	NA	NA	NA	NA	NA	NA	NA	NA	NA	NA	NA	NA	NA
2385	Pink dawn chitalpa	Chitalpa tashkentensis	Ontario	California	-117.650649	34.026586	101 Walnut Av E	no_info	0 to 15.24 cm	Ontario	NA	NA	NA	NA	NA	NA	NA	NA	NA	NA	NA	NA	NA	NA	NA	NA	NA
2386	Pink dawn chitalpa	Chitalpa tashkentensis	Ontario	California	-117.650649	34.026586	101 Walnut Av E	no_info	0 to 15.24 cm	Ontario	NA	NA	NA	NA	NA	NA	NA	NA	NA	NA	NA	NA	NA	NA	NA	NA	NA
2387	Southern magnolia	Magnolia grandiflora	Ontario	California	-117.650649	34.026586	101 Walnut Av E	introduced	0 to 15.24 cm	Ontario	NA	NA	NA	NA	NA	NA	NA	NA	NA	NA	NA	NA	NA	NA	NA	NA	NA
2388	Chinese fringe tree	Chionanthus retusus	Ontario	California	-117.650649	34.026586	101 Walnut Av E	introduced	0 to 15.24 cm	Ontario	NA	NA	NA	NA	NA	NA	NA	NA	NA	NA	NA	NA	NA	NA	NA	NA	NA
2389	Chinese fringe tree	Chionanthus retusus	Ontario	California	-117.650649	34.026586	101 Walnut Av E	introduced	0 to 15.24 cm	Ontario	NA	NA	NA	NA	NA	NA	NA	NA	NA	NA	NA	NA	NA	NA	NA	NA	NA
2390	Chinese fringe tree	Chionanthus retusus	Ontario	California	-117.650649	34.026586	101 Walnut Av E	introduced	0 to 15.24 cm	Ontario	NA	NA	NA	NA	NA	NA	NA	NA	NA	NA	NA	NA	NA	NA	NA	NA	NA
2391	Chinese fringe tree	Chionanthus retusus	Ontario	California	-117.650649	34.026586	101 Walnut Av E	introduced	0 to 15.24 cm	Ontario	NA	NA	NA	NA	NA	NA	NA	NA	NA	NA	NA	NA	NA	NA	NA	NA	NA
2392	White alder	Alnus rhombifolia	Ontario	California	-117.654526	34.026555	100 Walnut Av E	naturally_occurring	30.48 to 45.72 cm	Ontario	NA	NA	NA	NA	NA	NA	NA	NA	NA	NA	NA	NA	NA	NA	NA	NA	NA
2393	White alder	Alnus rhombifolia	Ontario	California	-117.654526	34.026555	100 Walnut Av E	naturally_occurring	30.48 to 45.72 cm	Ontario	NA	NA	NA	NA	NA	NA	NA	NA	NA	NA	NA	NA	NA	NA	NA	NA	NA
2394	Canary island pine	Pinus canariensis	Ontario	California	-117.654526	34.026555	100 Walnut Av E	introduced	30.48 to 45.72 cm	Ontario	NA	NA	NA	NA	NA	NA	NA	NA	NA	NA	NA	NA	NA	NA	NA	NA	NA
2395	Canary island pine	Pinus canariensis	Ontario	California	-117.654526	34.026555	100 Walnut Av E	introduced	30.48 to 45.72 cm	Ontario	NA	NA	NA	NA	NA	NA	NA	NA	NA	NA	NA	NA	NA	NA	NA	NA	NA
2396	White alder	Alnus rhombifolia	Ontario	California	-117.654526	34.026555	100 Walnut Av E	naturally_occurring	15.24 to 30.48 cm	Ontario	NA	NA	NA	NA	NA	NA	NA	NA	NA	NA	NA	NA	NA	NA	NA	NA	NA
2397	White alder	Alnus rhombifolia	Ontario	California	-117.654526	34.026555	100 Walnut Av E	naturally_occurring	30.48 to 45.72 cm	Ontario	NA	NA	NA	NA	NA	NA	NA	NA	NA	NA	NA	NA	NA	NA	NA	NA	NA
2398	White alder	Alnus rhombifolia	Ontario	California	-117.654526	34.026555	100 Walnut Av E	naturally_occurring	45.72 to 60.96 cm	Ontario	NA	NA	NA	NA	NA	NA	NA	NA	NA	NA	NA	NA	NA	NA	NA	NA	NA
2399	White alder	Alnus rhombifolia	Ontario	California	-117.654526	34.026555	100 Walnut Av E	naturally_occurring	45.72 to 60.96 cm	Ontario	NA	NA	NA	NA	NA	NA	NA	NA	NA	NA	NA	NA	NA	NA	NA	NA	NA
2400	Canary island pine	Pinus canariensis	Ontario	California	-117.654526	34.026555	100 Walnut Av E	introduced	45.72 to 60.96 cm	Ontario	NA	NA	NA	NA	NA	NA	NA	NA	NA	NA	NA	NA	NA	NA	NA	NA	NA
2401	Canary island pine	Pinus canariensis	Ontario	California	-117.654526	34.026555	100 Walnut Av E	introduced	45.72 to 60.96 cm	Ontario	NA	NA	NA	NA	NA	NA	NA	NA	NA	NA	NA	NA	NA	NA	NA	NA	NA
2402	Canary island pine	Pinus canariensis	Ontario	California	-117.654526	34.026555	100 Walnut Av E	introduced	45.72 to 60.96 cm	Ontario	NA	NA	NA	NA	NA	NA	NA	NA	NA	NA	NA	NA	NA	NA	NA	NA	NA
2403	Canary island pine	Pinus canariensis	Ontario	California	-117.654526	34.026555	100 Walnut Av E	introduced	30.48 to 45.72 cm	Ontario	NA	NA	NA	NA	NA	NA	NA	NA	NA	NA	NA	NA	NA	NA	NA	NA	NA
2404	Canary island pine	Pinus canariensis	Ontario	California	-117.654526	34.026555	100 Walnut Av E	introduced	15.24 to 30.48 cm	Ontario	NA	NA	NA	NA	NA	NA	NA	NA	NA	NA	NA	NA	NA	NA	NA	NA	NA
2405	White alder	Alnus rhombifolia	Ontario	California	-117.654526	34.026555	100 Walnut Av E	naturally_occurring	15.24 to 30.48 cm	Ontario	NA	NA	NA	NA	NA	NA	NA	NA	NA	NA	NA	NA	NA	NA	NA	NA	NA
2406	White alder	Alnus rhombifolia	Ontario	California	-117.654526	34.026555	100 Walnut Av E	naturally_occurring	15.24 to 30.48 cm	Ontario	NA	NA	NA	NA	NA	NA	NA	NA	NA	NA	NA	NA	NA	NA	NA	NA	NA
2407	Canary island pine	Pinus canariensis	Ontario	California	-117.654526	34.026555	100 Walnut Av E	introduced	45.72 to 60.96 cm	Ontario	NA	NA	NA	NA	NA	NA	NA	NA	NA	NA	NA	NA	NA	NA	NA	NA	NA
2408	Canary island pine	Pinus canariensis	Ontario	California	-117.654526	34.026555	100 Walnut Av E	introduced	45.72 to 60.96 cm	Ontario	NA	NA	NA	NA	NA	NA	NA	NA	NA	NA	NA	NA	NA	NA	NA	NA	NA
2409	Canary island pine	Pinus canariensis	Ontario	California	-117.654526	34.026555	100 Walnut Av E	introduced	45.72 to 60.96 cm	Ontario	NA	NA	NA	NA	NA	NA	NA	NA	NA	NA	NA	NA	NA	NA	NA	NA	NA
2410	Canary island pine	Pinus canariensis	Ontario	California	-117.654526	34.026555	100 Walnut Av E	introduced	45.72 to 60.96 cm	Ontario	NA	NA	NA	NA	NA	NA	NA	NA	NA	NA	NA	NA	NA	NA	NA	NA	NA
2412	White alder	Alnus rhombifolia	Ontario	California	-117.654526	34.026555	100 Walnut Av E	naturally_occurring	45.72 to 60.96 cm	Ontario	NA	NA	NA	NA	NA	NA	NA	NA	NA	NA	NA	NA	NA	NA	NA	NA	NA
2413	White alder	Alnus rhombifolia	Ontario	California	-117.654526	34.026555	100 Walnut Av E	naturally_occurring	30.48 to 45.72 cm	Ontario	NA	NA	NA	NA	NA	NA	NA	NA	NA	NA	NA	NA	NA	NA	NA	NA	NA
2414	White alder	Alnus rhombifolia	Ontario	California	-117.654526	34.026555	100 Walnut Av E	naturally_occurring	30.48 to 45.72 cm	Ontario	NA	NA	NA	NA	NA	NA	NA	NA	NA	NA	NA	NA	NA	NA	NA	NA	NA
2415	White alder	Alnus rhombifolia	Ontario	California	-117.654526	34.026555	100 Walnut Av E	naturally_occurring	30.48 to 45.72 cm	Ontario	NA	NA	NA	NA	NA	NA	NA	NA	NA	NA	NA	NA	NA	NA	NA	NA	NA
2416	Canary island pine	Pinus canariensis	Ontario	California	-117.654526	34.026555	100 Walnut Av E	introduced	30.48 to 45.72 cm	Ontario	NA	NA	NA	NA	NA	NA	NA	NA	NA	NA	NA	NA	NA	NA	NA	NA	NA
2417	Canary island pine	Pinus canariensis	Ontario	California	-117.654526	34.026555	100 Walnut Av E	introduced	30.48 to 45.72 cm	Ontario	NA	NA	NA	NA	NA	NA	NA	NA	NA	NA	NA	NA	NA	NA	NA	NA	NA
2418	White alder	Alnus rhombifolia	Ontario	California	-117.654526	34.026555	100 Walnut Av E	naturally_occurring	30.48 to 45.72 cm	Ontario	NA	NA	NA	NA	NA	NA	NA	NA	NA	NA	NA	NA	NA	NA	NA	NA	NA
2419	White alder	Alnus rhombifolia	Ontario	California	-117.654526	34.026555	100 Walnut Av E	naturally_occurring	30.48 to 45.72 cm	Ontario	NA	NA	NA	NA	NA	NA	NA	NA	NA	NA	NA	NA	NA	NA	NA	NA	NA
2420	Canary island pine	Pinus canariensis	Ontario	California	-117.654526	34.026555	100 Walnut Av E	introduced	15.24 to 30.48 cm	Ontario	NA	NA	NA	NA	NA	NA	NA	NA	NA	NA	NA	NA	NA	NA	NA	NA	NA
2421	Canary island pine	Pinus canariensis	Ontario	California	-117.654526	34.026555	100 Walnut Av E	introduced	45.72 to 60.96 cm	Ontario	NA	NA	NA	NA	NA	NA	NA	NA	NA	NA	NA	NA	NA	NA	NA	NA	NA
2422	Canary island pine	Pinus canariensis	Ontario	California	-117.654526	34.026555	100 Walnut Av E	introduced	15.24 to 30.48 cm	Ontario	NA	NA	NA	NA	NA	NA	NA	NA	NA	NA	NA	NA	NA	NA	NA	NA	NA
2423	Crape myrtle	Lagerstroemia indica	Ontario	California	-117.647778	34.022895	2602 Cherry Av S	introduced	0 to 15.24 cm	Ontario	NA	NA	NA	NA	NA	NA	NA	NA	NA	NA	NA	NA	NA	NA	NA	NA	NA
2425	Carrotwood	Cupaniopsis anacardioides	Ontario	California	-117.647778	34.022895	2614 Cherry Av S	introduced	45.72 to 60.96 cm	Ontario	NA	NA	NA	NA	NA	NA	NA	NA	NA	NA	NA	NA	NA	NA	NA	NA	NA
2426	Carrotwood	Cupaniopsis anacardioides	Ontario	California	-117.647778	34.022895	2609 Cherry Av S	introduced	45.72 to 60.96 cm	Ontario	NA	NA	NA	NA	NA	NA	NA	NA	NA	NA	NA	NA	NA	NA	NA	NA	NA
2427	Queen palm	Syagrus romanzoffiana	Ontario	California	-117.647778	34.022895	2609 Cherry Av S	introduced	0 to 15.24 cm	Ontario	NA	NA	NA	NA	NA	NA	NA	NA	NA	NA	NA	NA	NA	NA	NA	NA	NA
2428	Queen palm	Syagrus romanzoffiana	Ontario	California	-117.647778	34.022895	2609 Cherry Av S	introduced	0 to 15.24 cm	Ontario	NA	NA	NA	NA	NA	NA	NA	NA	NA	NA	NA	NA	NA	NA	NA	NA	NA
2429	Queen palm	Syagrus romanzoffiana	Ontario	California	-117.647778	34.022895	2609 Cherry Av S	introduced	0 to 15.24 cm	Ontario	NA	NA	NA	NA	NA	NA	NA	NA	NA	NA	NA	NA	NA	NA	NA	NA	NA
2430	Queensland pittosporum	Pittosporum rhombifolium	Ontario	California	-117.647778	34.022895	2609 Cherry Av S	no_info	15.24 to 30.48 cm	Ontario	NA	NA	NA	NA	NA	NA	NA	NA	NA	NA	NA	NA	NA	NA	NA	NA	NA
2433	Carrotwood	Cupaniopsis anacardioides	Ontario	California	-104.752656	41.156695	414 Blue Jay Wy E	introduced	15.24 to 30.48 cm	Ontario	NA	NA	NA	NA	NA	NA	NA	NA	NA	NA	NA	NA	NA	NA	NA	NA	NA
2434	Queensland pittosporum	Pittosporum rhombifolium	Ontario	California	-104.752656	41.156695	408 Blue Jay Wy E	no_info	15.24 to 30.48 cm	Ontario	NA	NA	NA	NA	NA	NA	NA	NA	NA	NA	NA	NA	NA	NA	NA	NA	NA
2435	Queensland pittosporum	Pittosporum rhombifolium	Ontario	California	-104.752656	41.156695	402 Blue Jay Wy E	no_info	0 to 15.24 cm	Ontario	NA	NA	NA	NA	NA	NA	NA	NA	NA	NA	NA	NA	NA	NA	NA	NA	NA
2436	Queensland pittosporum	Pittosporum rhombifolium	Ontario	California	-104.752656	41.156695	326 Blue Jay Wy E	no_info	15.24 to 30.48 cm	Ontario	NA	NA	NA	NA	NA	NA	NA	NA	NA	NA	NA	NA	NA	NA	NA	NA	NA
2438	Queensland pittosporum	Pittosporum rhombifolium	Ontario	California	-104.752656	41.156695	314 Blue Jay Wy E	no_info	15.24 to 30.48 cm	Ontario	NA	NA	NA	NA	NA	NA	NA	NA	NA	NA	NA	NA	NA	NA	NA	NA	NA
2447	Carrotwood	Cupaniopsis anacardioides	Ontario	California	-104.752656	41.156695	209 Blue Jay Wy E	introduced	15.24 to 30.48 cm	Ontario	NA	NA	NA	NA	NA	NA	NA	NA	NA	NA	NA	NA	NA	NA	NA	NA	NA
2449	Oleander	Nerium oleander	Ontario	California	-117.649703	34.024267	2632 Lemon Pl S	introduced	0 to 15.24 cm	Ontario	NA	NA	NA	NA	NA	NA	NA	NA	NA	NA	NA	NA	NA	NA	NA	NA	NA
2451	Weeping fig	Ficus benjamina	Ontario	California	-117.649703	34.024267	2620 Lemon Pl S	introduced	0 to 15.24 cm	Ontario	NA	NA	NA	NA	NA	NA	NA	NA	NA	NA	NA	NA	NA	NA	NA	NA	NA
2452	Ornamental pear	Pyrus calleryana	Ontario	California	-117.649703	34.024267	2614 Lemon Pl S	introduced	0 to 15.24 cm	Ontario	NA	NA	NA	NA	NA	NA	NA	NA	NA	NA	NA	NA	NA	NA	NA	NA	NA
2453	Ornamental pear	Pyrus calleryana	Ontario	California	-117.649703	34.024267	2615 Lemon Pl S	introduced	15.24 to 30.48 cm	Ontario	NA	NA	NA	NA	NA	NA	NA	NA	NA	NA	NA	NA	NA	NA	NA	NA	NA
2455	Ornamental pear	Pyrus calleryana	Ontario	California	-117.649703	34.024267	2627 Lemon Pl S	introduced	0 to 15.24 cm	Ontario	NA	NA	NA	NA	NA	NA	NA	NA	NA	NA	NA	NA	NA	NA	NA	NA	NA
2458	Carrotwood	Cupaniopsis anacardioides	Ontario	California	-117.649703	34.024267	2633 Lemon Pl S	introduced	0 to 15.24 cm	Ontario	NA	NA	NA	NA	NA	NA	NA	NA	NA	NA	NA	NA	NA	NA	NA	NA	NA
2460	Queensland pittosporum	Pittosporum rhombifolium	Ontario	California	-117.64883	34.02344	2626 Plum Pl S	no_info	15.24 to 30.48 cm	Ontario	NA	NA	NA	NA	NA	NA	NA	NA	NA	NA	NA	NA	NA	NA	NA	NA	NA
2462	Carrotwood	Cupaniopsis anacardioides	Ontario	California	-117.64883	34.02344	2626 Plum Pl S	introduced	15.24 to 30.48 cm	Ontario	NA	NA	NA	NA	NA	NA	NA	NA	NA	NA	NA	NA	NA	NA	NA	NA	NA
2464	Crape myrtle	Lagerstroemia indica	Ontario	California	-117.64883	34.02344	2620 Plum Pl S	introduced	0 to 15.24 cm	Ontario	NA	NA	NA	NA	NA	NA	NA	NA	NA	NA	NA	NA	NA	NA	NA	NA	NA
2465	Carolina laurel cherry	Prunus caroliniana	Ontario	California	-117.64883	34.02344	2614 Plum Pl S	introduced	45.72 to 60.96 cm	Ontario	NA	NA	NA	NA	NA	NA	NA	NA	NA	NA	NA	NA	NA	NA	NA	NA	NA
2468	Victorian box	Pittosporum undulatum	Ontario	California	-117.64883	34.02344	2621 Plum Pl S	introduced	30.48 to 45.72 cm	Ontario	NA	NA	NA	NA	NA	NA	NA	NA	NA	NA	NA	NA	NA	NA	NA	NA	NA
2471	Queensland pittosporum	Pittosporum rhombifolium	Ontario	California	-117.647778	34.022895	2614 Cherry Av S	no_info	15.24 to 30.48 cm	Ontario	NA	NA	NA	NA	NA	NA	NA	NA	NA	NA	NA	NA	NA	NA	NA	NA	NA
2472	Carrotwood	Cupaniopsis anacardioides	Ontario	California	-117.647778	34.022895	2614 Cherry Av S	introduced	15.24 to 30.48 cm	Ontario	NA	NA	NA	NA	NA	NA	NA	NA	NA	NA	NA	NA	NA	NA	NA	NA	NA
2473	Carrotwood	Cupaniopsis anacardioides	Ontario	California	-117.647778	34.022895	2614 Cherry Av S	introduced	0 to 15.24 cm	Ontario	NA	NA	NA	NA	NA	NA	NA	NA	NA	NA	NA	NA	NA	NA	NA	NA	NA
2474	Carrotwood	Cupaniopsis anacardioides	Ontario	California	-117.647778	34.022895	2614 Cherry Av S	introduced	15.24 to 30.48 cm	Ontario	NA	NA	NA	NA	NA	NA	NA	NA	NA	NA	NA	NA	NA	NA	NA	NA	NA
2475	White alder	Alnus rhombifolia	Ontario	California	-117.652583	34.026573	320 Walnut Av E	naturally_occurring	30.48 to 45.72 cm	Ontario	NA	NA	NA	NA	NA	NA	NA	NA	NA	NA	NA	NA	NA	NA	NA	NA	NA
2476	White alder	Alnus rhombifolia	Ontario	California	-117.652583	34.026573	320 Walnut Av E	naturally_occurring	45.72 to 60.96 cm	Ontario	NA	NA	NA	NA	NA	NA	NA	NA	NA	NA	NA	NA	NA	NA	NA	NA	NA
2477	White alder	Alnus rhombifolia	Ontario	California	-117.652583	34.026573	320 Walnut Av E	naturally_occurring	45.72 to 60.96 cm	Ontario	NA	NA	NA	NA	NA	NA	NA	NA	NA	NA	NA	NA	NA	NA	NA	NA	NA
2478	White alder	Alnus rhombifolia	Ontario	California	-117.652583	34.026573	320 Walnut Av E	naturally_occurring	45.72 to 60.96 cm	Ontario	NA	NA	NA	NA	NA	NA	NA	NA	NA	NA	NA	NA	NA	NA	NA	NA	NA
2479	Canary island pine	Pinus canariensis	Ontario	California	-117.652583	34.026573	320 Walnut Av E	introduced	45.72 to 60.96 cm	Ontario	NA	NA	NA	NA	NA	NA	NA	NA	NA	NA	NA	NA	NA	NA	NA	NA	NA
2480	Canary island pine	Pinus canariensis	Ontario	California	-117.652583	34.026573	320 Walnut Av E	introduced	45.72 to 60.96 cm	Ontario	NA	NA	NA	NA	NA	NA	NA	NA	NA	NA	NA	NA	NA	NA	NA	NA	NA
2481	Canary island pine	Pinus canariensis	Ontario	California	-117.652583	34.026573	320 Walnut Av E	introduced	45.72 to 60.96 cm	Ontario	NA	NA	NA	NA	NA	NA	NA	NA	NA	NA	NA	NA	NA	NA	NA	NA	NA
2482	Canary island pine	Pinus canariensis	Ontario	California	-117.652583	34.026573	320 Walnut Av E	introduced	30.48 to 45.72 cm	Ontario	NA	NA	NA	NA	NA	NA	NA	NA	NA	NA	NA	NA	NA	NA	NA	NA	NA
2483	Canary island pine	Pinus canariensis	Ontario	California	-117.652583	34.026573	320 Walnut Av E	introduced	30.48 to 45.72 cm	Ontario	NA	NA	NA	NA	NA	NA	NA	NA	NA	NA	NA	NA	NA	NA	NA	NA	NA
2484	Canary island pine	Pinus canariensis	Ontario	California	-117.652583	34.026573	320 Walnut Av E	introduced	30.48 to 45.72 cm	Ontario	NA	NA	NA	NA	NA	NA	NA	NA	NA	NA	NA	NA	NA	NA	NA	NA	NA
2485	Canary island pine	Pinus canariensis	Ontario	California	-117.652583	34.026573	320 Walnut Av E	introduced	30.48 to 45.72 cm	Ontario	NA	NA	NA	NA	NA	NA	NA	NA	NA	NA	NA	NA	NA	NA	NA	NA	NA
2486	Canary island pine	Pinus canariensis	Ontario	California	-117.652583	34.026573	320 Walnut Av E	introduced	30.48 to 45.72 cm	Ontario	NA	NA	NA	NA	NA	NA	NA	NA	NA	NA	NA	NA	NA	NA	NA	NA	NA
2487	White alder	Alnus rhombifolia	Ontario	California	-117.652583	34.026573	320 Walnut Av E	naturally_occurring	30.48 to 45.72 cm	Ontario	NA	NA	NA	NA	NA	NA	NA	NA	NA	NA	NA	NA	NA	NA	NA	NA	NA
2488	White alder	Alnus rhombifolia	Ontario	California	-117.652583	34.026573	320 Walnut Av E	naturally_occurring	30.48 to 45.72 cm	Ontario	NA	NA	NA	NA	NA	NA	NA	NA	NA	NA	NA	NA	NA	NA	NA	NA	NA
2489	Canary island pine	Pinus canariensis	Ontario	California	-117.652583	34.026573	320 Walnut Av E	introduced	30.48 to 45.72 cm	Ontario	NA	NA	NA	NA	NA	NA	NA	NA	NA	NA	NA	NA	NA	NA	NA	NA	NA
2490	Canary island pine	Pinus canariensis	Ontario	California	-117.652583	34.026573	320 Walnut Av E	introduced	30.48 to 45.72 cm	Ontario	NA	NA	NA	NA	NA	NA	NA	NA	NA	NA	NA	NA	NA	NA	NA	NA	NA
2491	Canary island pine	Pinus canariensis	Ontario	California	-117.652583	34.026573	320 Walnut Av E	introduced	45.72 to 60.96 cm	Ontario	NA	NA	NA	NA	NA	NA	NA	NA	NA	NA	NA	NA	NA	NA	NA	NA	NA
2492	White alder	Alnus rhombifolia	Ontario	California	-117.652583	34.026573	320 Walnut Av E	naturally_occurring	45.72 to 60.96 cm	Ontario	NA	NA	NA	NA	NA	NA	NA	NA	NA	NA	NA	NA	NA	NA	NA	NA	NA
2493	California pepper	Schinus molle	Ontario	California	-117.651122	34.026462	2500 Euclid Av S	introduced	45.72 to 60.96 cm	Ontario	NA	NA	NA	NA	NA	NA	NA	NA	NA	NA	NA	NA	NA	NA	NA	NA	NA
2494	California pepper	Schinus molle	Ontario	California	-117.651122	34.026462	2500 Euclid Av S	introduced	15.24 to 30.48 cm	Ontario	NA	NA	NA	NA	NA	NA	NA	NA	NA	NA	NA	NA	NA	NA	NA	NA	NA
2495	California pepper	Schinus molle	Ontario	California	-117.651122	34.026462	2500 Euclid Av S	introduced	15.24 to 30.48 cm	Ontario	NA	NA	NA	NA	NA	NA	NA	NA	NA	NA	NA	NA	NA	NA	NA	NA	NA
2496	California pepper	Schinus molle	Ontario	California	-117.651122	34.026462	2500 Euclid Av S	introduced	30.48 to 45.72 cm	Ontario	NA	NA	NA	NA	NA	NA	NA	NA	NA	NA	NA	NA	NA	NA	NA	NA	NA
2497	California pepper	Schinus molle	Ontario	California	-117.651122	34.026462	2500 Euclid Av S	introduced	15.24 to 30.48 cm	Ontario	NA	NA	NA	NA	NA	NA	NA	NA	NA	NA	NA	NA	NA	NA	NA	NA	NA
2498	California pepper	Schinus molle	Ontario	California	-117.651122	34.026462	2500 Euclid Av S	introduced	15.24 to 30.48 cm	Ontario	NA	NA	NA	NA	NA	NA	NA	NA	NA	NA	NA	NA	NA	NA	NA	NA	NA
2499	California pepper	Schinus molle	Ontario	California	-117.651122	34.026462	2500 Euclid Av S	introduced	more than 76.2 cm	Ontario	NA	NA	NA	NA	NA	NA	NA	NA	NA	NA	NA	NA	NA	NA	NA	NA	NA
2500	California pepper	Schinus molle	Ontario	California	-117.651122	34.026462	2500 Euclid Av S	introduced	15.24 to 30.48 cm	Ontario	NA	NA	NA	NA	NA	NA	NA	NA	NA	NA	NA	NA	NA	NA	NA	NA	NA
2501	California pepper	Schinus molle	Ontario	California	-117.651122	34.026462	2500 Euclid Av S	introduced	15.24 to 30.48 cm	Ontario	NA	NA	NA	NA	NA	NA	NA	NA	NA	NA	NA	NA	NA	NA	NA	NA	NA
2502	Southern magnolia	Magnolia grandiflora	Ontario	California	-117.651122	34.026462	2500 Euclid Av S	introduced	0 to 15.24 cm	Ontario	NA	NA	NA	NA	NA	NA	NA	NA	NA	NA	NA	NA	NA	NA	NA	NA	NA
2503	Southern magnolia	Magnolia grandiflora	Ontario	California	-117.651122	34.026462	2500 Euclid Av S	introduced	0 to 15.24 cm	Ontario	NA	NA	NA	NA	NA	NA	NA	NA	NA	NA	NA	NA	NA	NA	NA	NA	NA
2504	Southern magnolia	Magnolia grandiflora	Ontario	California	-117.651122	34.026462	2500 Euclid Av S	introduced	0 to 15.24 cm	Ontario	NA	NA	NA	NA	NA	NA	NA	NA	NA	NA	NA	NA	NA	NA	NA	NA	NA
2505	California pepper	Schinus molle	Ontario	California	-117.6511257	34.0261676	2600 Euclid Av S	introduced	60.96 to 76.2 cm	Ontario	NA	NA	NA	NA	NA	NA	NA	NA	NA	NA	NA	NA	NA	NA	NA	NA	NA
2506	California pepper	Schinus molle	Ontario	California	-117.6511257	34.0261676	2600 Euclid Av S	introduced	60.96 to 76.2 cm	Ontario	NA	NA	NA	NA	NA	NA	NA	NA	NA	NA	NA	NA	NA	NA	NA	NA	NA
2507	California pepper	Schinus molle	Ontario	California	-117.6511257	34.0261676	2600 Euclid Av S	introduced	0 to 15.24 cm	Ontario	NA	NA	NA	NA	NA	NA	NA	NA	NA	NA	NA	NA	NA	NA	NA	NA	NA
2508	California pepper	Schinus molle	Ontario	California	-117.6511257	34.0261676	2600 Euclid Av S	introduced	30.48 to 45.72 cm	Ontario	NA	NA	NA	NA	NA	NA	NA	NA	NA	NA	NA	NA	NA	NA	NA	NA	NA
2509	California pepper	Schinus molle	Ontario	California	-117.6511257	34.0261676	2600 Euclid Av S	introduced	60.96 to 76.2 cm	Ontario	NA	NA	NA	NA	NA	NA	NA	NA	NA	NA	NA	NA	NA	NA	NA	NA	NA
2510	California pepper	Schinus molle	Ontario	California	-117.6511257	34.0261676	2600 Euclid Av S	introduced	more than 76.2 cm	Ontario	NA	NA	NA	NA	NA	NA	NA	NA	NA	NA	NA	NA	NA	NA	NA	NA	NA
2511	California pepper	Schinus molle	Ontario	California	-117.6511257	34.0261676	2600 Euclid Av S	introduced	0 to 15.24 cm	Ontario	NA	NA	NA	NA	NA	NA	NA	NA	NA	NA	NA	NA	NA	NA	NA	NA	NA
2512	California pepper	Schinus molle	Ontario	California	-117.6511257	34.0261676	2600 Euclid Av S	introduced	45.72 to 60.96 cm	Ontario	NA	NA	NA	NA	NA	NA	NA	NA	NA	NA	NA	NA	NA	NA	NA	NA	NA
2513	California pepper	Schinus molle	Ontario	California	-117.6511257	34.0261676	2600 Euclid Av S	introduced	more than 76.2 cm	Ontario	NA	NA	NA	NA	NA	NA	NA	NA	NA	NA	NA	NA	NA	NA	NA	NA	NA
2514	California pepper	Schinus molle	Ontario	California	-117.6511257	34.0261676	2600 Euclid Av S	introduced	0 to 15.24 cm	Ontario	NA	NA	NA	NA	NA	NA	NA	NA	NA	NA	NA	NA	NA	NA	NA	NA	NA
2515	California pepper	Schinus molle	Ontario	California	-117.6511257	34.0261676	2600 Euclid Av S	introduced	0 to 15.24 cm	Ontario	NA	NA	NA	NA	NA	NA	NA	NA	NA	NA	NA	NA	NA	NA	NA	NA	NA
2516	California pepper	Schinus molle	Ontario	California	-117.6511257	34.0261676	2600 Euclid Av S	introduced	0 to 15.24 cm	Ontario	NA	NA	NA	NA	NA	NA	NA	NA	NA	NA	NA	NA	NA	NA	NA	NA	NA
2517	California pepper	Schinus molle	Ontario	California	-117.6511257	34.0261676	2600 Euclid Av S	introduced	15.24 to 30.48 cm	Ontario	NA	NA	NA	NA	NA	NA	NA	NA	NA	NA	NA	NA	NA	NA	NA	NA	NA
2518	California pepper	Schinus molle	Ontario	California	-117.6511257	34.0261676	2600 Euclid Av S	introduced	0 to 15.24 cm	Ontario	NA	NA	NA	NA	NA	NA	NA	NA	NA	NA	NA	NA	NA	NA	NA	NA	NA
2519	California pepper	Schinus molle	Ontario	California	-117.6511257	34.0261676	2600 Euclid Av S	introduced	0 to 15.24 cm	Ontario	NA	NA	NA	NA	NA	NA	NA	NA	NA	NA	NA	NA	NA	NA	NA	NA	NA
2520	California pepper	Schinus molle	Ontario	California	-117.6511257	34.0261676	2600 Euclid Av S	introduced	0 to 15.24 cm	Ontario	NA	NA	NA	NA	NA	NA	NA	NA	NA	NA	NA	NA	NA	NA	NA	NA	NA
2521	California pepper	Schinus molle	Ontario	California	-117.6511257	34.0261676	2600 Euclid Av S	introduced	60.96 to 76.2 cm	Ontario	NA	NA	NA	NA	NA	NA	NA	NA	NA	NA	NA	NA	NA	NA	NA	NA	NA
2522	California pepper	Schinus molle	Ontario	California	-117.6511257	34.0261676	2600 Euclid Av S	introduced	15.24 to 30.48 cm	Ontario	NA	NA	NA	NA	NA	NA	NA	NA	NA	NA	NA	NA	NA	NA	NA	NA	NA
2523	California pepper	Schinus molle	Ontario	California	-117.6511257	34.0261676	2600 Euclid Av S	introduced	0 to 15.24 cm	Ontario	NA	NA	NA	NA	NA	NA	NA	NA	NA	NA	NA	NA	NA	NA	NA	NA	NA
2524	California pepper	Schinus molle	Ontario	California	-117.6511257	34.0261676	2600 Euclid Av S	introduced	0 to 15.24 cm	Ontario	NA	NA	NA	NA	NA	NA	NA	NA	NA	NA	NA	NA	NA	NA	NA	NA	NA
2525	California pepper	Schinus molle	Ontario	California	-117.6511257	34.0261676	2600 Euclid Av S	introduced	45.72 to 60.96 cm	Ontario	NA	NA	NA	NA	NA	NA	NA	NA	NA	NA	NA	NA	NA	NA	NA	NA	NA
2526	California pepper	Schinus molle	Ontario	California	-117.6511257	34.0261676	2600 Euclid Av S	introduced	45.72 to 60.96 cm	Ontario	NA	NA	NA	NA	NA	NA	NA	NA	NA	NA	NA	NA	NA	NA	NA	NA	NA
2527	California pepper	Schinus molle	Ontario	California	-117.6511257	34.0261676	2600 Euclid Av S	introduced	0 to 15.24 cm	Ontario	NA	NA	NA	NA	NA	NA	NA	NA	NA	NA	NA	NA	NA	NA	NA	NA	NA
2528	California pepper	Schinus molle	Ontario	California	-117.6511257	34.0261676	2600 Euclid Av S	introduced	0 to 15.24 cm	Ontario	NA	NA	NA	NA	NA	NA	NA	NA	NA	NA	NA	NA	NA	NA	NA	NA	NA
2529	California pepper	Schinus molle	Ontario	California	-117.6511257	34.0261676	2600 Euclid Av S	introduced	15.24 to 30.48 cm	Ontario	NA	NA	NA	NA	NA	NA	NA	NA	NA	NA	NA	NA	NA	NA	NA	NA	NA
2530	California pepper	Schinus molle	Ontario	California	-117.6511257	34.0261676	2600 Euclid Av S	introduced	45.72 to 60.96 cm	Ontario	NA	NA	NA	NA	NA	NA	NA	NA	NA	NA	NA	NA	NA	NA	NA	NA	NA
2531	California pepper	Schinus molle	Ontario	California	-117.6511257	34.0261676	2600 Euclid Av S	introduced	0 to 15.24 cm	Ontario	NA	NA	NA	NA	NA	NA	NA	NA	NA	NA	NA	NA	NA	NA	NA	NA	NA
2533	Red gum	Eucalyptus camaldulensis	Ontario	California	-117.6511257	34.0261676	2600 Euclid Av S	introduced	30.48 to 45.72 cm	Ontario	NA	NA	NA	NA	NA	NA	NA	NA	NA	NA	NA	NA	NA	NA	NA	NA	NA
2534	Red gum	Eucalyptus camaldulensis	Ontario	California	-117.6511257	34.0261676	2600 Euclid Av S	introduced	30.48 to 45.72 cm	Ontario	NA	NA	NA	NA	NA	NA	NA	NA	NA	NA	NA	NA	NA	NA	NA	NA	NA
2535	Red gum	Eucalyptus camaldulensis	Ontario	California	-117.6511257	34.0261676	2600 Euclid Av S	introduced	30.48 to 45.72 cm	Ontario	NA	NA	NA	NA	NA	NA	NA	NA	NA	NA	NA	NA	NA	NA	NA	NA	NA
2536	Red gum	Eucalyptus camaldulensis	Ontario	California	-117.6511257	34.0261676	2600 Euclid Av S	introduced	30.48 to 45.72 cm	Ontario	NA	NA	NA	NA	NA	NA	NA	NA	NA	NA	NA	NA	NA	NA	NA	NA	NA
2537	Red gum	Eucalyptus camaldulensis	Ontario	California	-117.6511257	34.0261676	2600 Euclid Av S	introduced	30.48 to 45.72 cm	Ontario	NA	NA	NA	NA	NA	NA	NA	NA	NA	NA	NA	NA	NA	NA	NA	NA	NA
2538	Red gum	Eucalyptus camaldulensis	Ontario	California	-117.6511257	34.0261676	2600 Euclid Av S	introduced	30.48 to 45.72 cm	Ontario	NA	NA	NA	NA	NA	NA	NA	NA	NA	NA	NA	NA	NA	NA	NA	NA	NA
2539	Red gum	Eucalyptus camaldulensis	Ontario	California	-117.6511257	34.0261676	2600 Euclid Av S	introduced	30.48 to 45.72 cm	Ontario	NA	NA	NA	NA	NA	NA	NA	NA	NA	NA	NA	NA	NA	NA	NA	NA	NA
2540	Red gum	Eucalyptus camaldulensis	Ontario	California	-117.6511257	34.0261676	2600 Euclid Av S	introduced	30.48 to 45.72 cm	Ontario	NA	NA	NA	NA	NA	NA	NA	NA	NA	NA	NA	NA	NA	NA	NA	NA	NA
2541	Red gum	Eucalyptus camaldulensis	Ontario	California	-117.6511257	34.0261676	2600 Euclid Av S	introduced	30.48 to 45.72 cm	Ontario	NA	NA	NA	NA	NA	NA	NA	NA	NA	NA	NA	NA	NA	NA	NA	NA	NA
2542	Red gum	Eucalyptus camaldulensis	Ontario	California	-117.6511257	34.0261676	2600 Euclid Av S	introduced	30.48 to 45.72 cm	Ontario	NA	NA	NA	NA	NA	NA	NA	NA	NA	NA	NA	NA	NA	NA	NA	NA	NA
2543	Red gum	Eucalyptus camaldulensis	Ontario	California	-117.6511257	34.0261676	2600 Euclid Av S	introduced	30.48 to 45.72 cm	Ontario	NA	NA	NA	NA	NA	NA	NA	NA	NA	NA	NA	NA	NA	NA	NA	NA	NA
2544	Red gum	Eucalyptus camaldulensis	Ontario	California	-117.6511257	34.0261676	2600 Euclid Av S	introduced	30.48 to 45.72 cm	Ontario	NA	NA	NA	NA	NA	NA	NA	NA	NA	NA	NA	NA	NA	NA	NA	NA	NA
2545	Red gum	Eucalyptus camaldulensis	Ontario	California	-117.6511257	34.0261676	2600 Euclid Av S	introduced	30.48 to 45.72 cm	Ontario	NA	NA	NA	NA	NA	NA	NA	NA	NA	NA	NA	NA	NA	NA	NA	NA	NA
2546	Red gum	Eucalyptus camaldulensis	Ontario	California	-117.6511257	34.0261676	2600 Euclid Av S	introduced	30.48 to 45.72 cm	Ontario	NA	NA	NA	NA	NA	NA	NA	NA	NA	NA	NA	NA	NA	NA	NA	NA	NA
2547	Red gum	Eucalyptus camaldulensis	Ontario	California	-117.6511257	34.0261676	2600 Euclid Av S	introduced	30.48 to 45.72 cm	Ontario	NA	NA	NA	NA	NA	NA	NA	NA	NA	NA	NA	NA	NA	NA	NA	NA	NA
2548	Red gum	Eucalyptus camaldulensis	Ontario	California	-117.6511257	34.0261676	2600 Euclid Av S	introduced	30.48 to 45.72 cm	Ontario	NA	NA	NA	NA	NA	NA	NA	NA	NA	NA	NA	NA	NA	NA	NA	NA	NA
2549	Red gum	Eucalyptus camaldulensis	Ontario	California	-117.6511257	34.0261676	2600 Euclid Av S	introduced	30.48 to 45.72 cm	Ontario	NA	NA	NA	NA	NA	NA	NA	NA	NA	NA	NA	NA	NA	NA	NA	NA	NA
2550	Red gum	Eucalyptus camaldulensis	Ontario	California	-117.6511257	34.0261676	2600 Euclid Av S	introduced	30.48 to 45.72 cm	Ontario	NA	NA	NA	NA	NA	NA	NA	NA	NA	NA	NA	NA	NA	NA	NA	NA	NA
2553	Red gum	Eucalyptus camaldulensis	Ontario	California	-117.6511257	34.0261676	2600 Euclid Av S	introduced	30.48 to 45.72 cm	Ontario	NA	NA	NA	NA	NA	NA	NA	NA	NA	NA	NA	NA	NA	NA	NA	NA	NA
2554	Red gum	Eucalyptus camaldulensis	Ontario	California	-117.6511257	34.0261676	2600 Euclid Av S	introduced	15.24 to 30.48 cm	Ontario	NA	NA	NA	NA	NA	NA	NA	NA	NA	NA	NA	NA	NA	NA	NA	NA	NA
2555	Red gum	Eucalyptus camaldulensis	Ontario	California	-117.6511257	34.0261676	2600 Euclid Av S	introduced	30.48 to 45.72 cm	Ontario	NA	NA	NA	NA	NA	NA	NA	NA	NA	NA	NA	NA	NA	NA	NA	NA	NA
2556	Red gum	Eucalyptus camaldulensis	Ontario	California	-117.6511257	34.0261676	2600 Euclid Av S	introduced	30.48 to 45.72 cm	Ontario	NA	NA	NA	NA	NA	NA	NA	NA	NA	NA	NA	NA	NA	NA	NA	NA	NA
2557	Red gum	Eucalyptus camaldulensis	Ontario	California	-117.6511257	34.0261676	2600 Euclid Av S	introduced	60.96 to 76.2 cm	Ontario	NA	NA	NA	NA	NA	NA	NA	NA	NA	NA	NA	NA	NA	NA	NA	NA	NA
2558	Red gum	Eucalyptus camaldulensis	Ontario	California	-117.6511257	34.0261676	2600 Euclid Av S	introduced	45.72 to 60.96 cm	Ontario	NA	NA	NA	NA	NA	NA	NA	NA	NA	NA	NA	NA	NA	NA	NA	NA	NA
2559	Red gum	Eucalyptus camaldulensis	Ontario	California	-117.6511257	34.0261676	2600 Euclid Av S	introduced	30.48 to 45.72 cm	Ontario	NA	NA	NA	NA	NA	NA	NA	NA	NA	NA	NA	NA	NA	NA	NA	NA	NA
2560	Red gum	Eucalyptus camaldulensis	Ontario	California	-117.6511257	34.0261676	2600 Euclid Av S	introduced	60.96 to 76.2 cm	Ontario	NA	NA	NA	NA	NA	NA	NA	NA	NA	NA	NA	NA	NA	NA	NA	NA	NA
2561	Red gum	Eucalyptus camaldulensis	Ontario	California	-117.6511257	34.0261676	2600 Euclid Av S	introduced	60.96 to 76.2 cm	Ontario	NA	NA	NA	NA	NA	NA	NA	NA	NA	NA	NA	NA	NA	NA	NA	NA	NA
2562	Red gum	Eucalyptus camaldulensis	Ontario	California	-117.6511257	34.0261676	2600 Euclid Av S	introduced	30.48 to 45.72 cm	Ontario	NA	NA	NA	NA	NA	NA	NA	NA	NA	NA	NA	NA	NA	NA	NA	NA	NA
2563	Red gum	Eucalyptus camaldulensis	Ontario	California	-117.6511257	34.0261676	2600 Euclid Av S	introduced	more than 76.2 cm	Ontario	NA	NA	NA	NA	NA	NA	NA	NA	NA	NA	NA	NA	NA	NA	NA	NA	NA
2564	Red gum	Eucalyptus camaldulensis	Ontario	California	-117.6511257	34.0261676	2600 Euclid Av S	introduced	more than 76.2 cm	Ontario	NA	NA	NA	NA	NA	NA	NA	NA	NA	NA	NA	NA	NA	NA	NA	NA	NA
2567	Red gum	Eucalyptus camaldulensis	Ontario	California	-117.6511257	34.0261676	2600 Euclid Av S	introduced	30.48 to 45.72 cm	Ontario	NA	NA	NA	NA	NA	NA	NA	NA	NA	NA	NA	NA	NA	NA	NA	NA	NA
2568	Red gum	Eucalyptus camaldulensis	Ontario	California	-117.6511257	34.0261676	2600 Euclid Av S	introduced	more than 76.2 cm	Ontario	NA	NA	NA	NA	NA	NA	NA	NA	NA	NA	NA	NA	NA	NA	NA	NA	NA
2569	Red gum	Eucalyptus camaldulensis	Ontario	California	-117.6511257	34.0261676	2600 Euclid Av S	introduced	more than 76.2 cm	Ontario	NA	NA	NA	NA	NA	NA	NA	NA	NA	NA	NA	NA	NA	NA	NA	NA	NA
2570	Red gum	Eucalyptus camaldulensis	Ontario	California	-117.6511257	34.0261676	2600 Euclid Av S	introduced	45.72 to 60.96 cm	Ontario	NA	NA	NA	NA	NA	NA	NA	NA	NA	NA	NA	NA	NA	NA	NA	NA	NA
2571	Red gum	Eucalyptus camaldulensis	Ontario	California	-117.6511257	34.0261676	2600 Euclid Av S	introduced	30.48 to 45.72 cm	Ontario	NA	NA	NA	NA	NA	NA	NA	NA	NA	NA	NA	NA	NA	NA	NA	NA	NA
2572	Red gum	Eucalyptus camaldulensis	Ontario	California	-117.6511257	34.0261676	2600 Euclid Av S	introduced	60.96 to 76.2 cm	Ontario	NA	NA	NA	NA	NA	NA	NA	NA	NA	NA	NA	NA	NA	NA	NA	NA	NA
2573	Red gum	Eucalyptus camaldulensis	Ontario	California	-117.6511257	34.0261676	2600 Euclid Av S	introduced	60.96 to 76.2 cm	Ontario	NA	NA	NA	NA	NA	NA	NA	NA	NA	NA	NA	NA	NA	NA	NA	NA	NA
2574	Red gum	Eucalyptus camaldulensis	Ontario	California	-117.6511257	34.0261676	2600 Euclid Av S	introduced	45.72 to 60.96 cm	Ontario	NA	NA	NA	NA	NA	NA	NA	NA	NA	NA	NA	NA	NA	NA	NA	NA	NA
2575	Red gum	Eucalyptus camaldulensis	Ontario	California	-117.6511257	34.0261676	2600 Euclid Av S	introduced	60.96 to 76.2 cm	Ontario	NA	NA	NA	NA	NA	NA	NA	NA	NA	NA	NA	NA	NA	NA	NA	NA	NA
2576	Red gum	Eucalyptus camaldulensis	Ontario	California	-117.6511257	34.0261676	2600 Euclid Av S	introduced	60.96 to 76.2 cm	Ontario	NA	NA	NA	NA	NA	NA	NA	NA	NA	NA	NA	NA	NA	NA	NA	NA	NA
2577	Red gum	Eucalyptus camaldulensis	Ontario	California	-117.6511257	34.0261676	2600 Euclid Av S	introduced	60.96 to 76.2 cm	Ontario	NA	NA	NA	NA	NA	NA	NA	NA	NA	NA	NA	NA	NA	NA	NA	NA	NA
2578	Red gum	Eucalyptus camaldulensis	Ontario	California	-117.6511257	34.0261676	2600 Euclid Av S	introduced	60.96 to 76.2 cm	Ontario	NA	NA	NA	NA	NA	NA	NA	NA	NA	NA	NA	NA	NA	NA	NA	NA	NA
2579	Red gum	Eucalyptus camaldulensis	Ontario	California	-117.6511257	34.0261676	2600 Euclid Av S	introduced	30.48 to 45.72 cm	Ontario	NA	NA	NA	NA	NA	NA	NA	NA	NA	NA	NA	NA	NA	NA	NA	NA	NA
2580	Red gum	Eucalyptus camaldulensis	Ontario	California	-117.6511257	34.0261676	2600 Euclid Av S	introduced	30.48 to 45.72 cm	Ontario	NA	NA	NA	NA	NA	NA	NA	NA	NA	NA	NA	NA	NA	NA	NA	NA	NA
2581	Red gum	Eucalyptus camaldulensis	Ontario	California	-117.6511257	34.0261676	2600 Euclid Av S	introduced	more than 76.2 cm	Ontario	NA	NA	NA	NA	NA	NA	NA	NA	NA	NA	NA	NA	NA	NA	NA	NA	NA
2582	Red gum	Eucalyptus camaldulensis	Ontario	California	-117.6511257	34.0261676	2600 Euclid Av S	introduced	45.72 to 60.96 cm	Ontario	NA	NA	NA	NA	NA	NA	NA	NA	NA	NA	NA	NA	NA	NA	NA	NA	NA
2583	California pepper	Schinus molle	Ontario	California	-117.6511257	34.0261676	2600 Euclid Av S	introduced	0 to 15.24 cm	Ontario	NA	NA	NA	NA	NA	NA	NA	NA	NA	NA	NA	NA	NA	NA	NA	NA	NA
2584	California pepper	Schinus molle	Ontario	California	-117.6511257	34.0261676	2600 Euclid Av S	introduced	0 to 15.24 cm	Ontario	NA	NA	NA	NA	NA	NA	NA	NA	NA	NA	NA	NA	NA	NA	NA	NA	NA
2585	California pepper	Schinus molle	Ontario	California	-117.6511257	34.0261676	2600 Euclid Av S	introduced	0 to 15.24 cm	Ontario	NA	NA	NA	NA	NA	NA	NA	NA	NA	NA	NA	NA	NA	NA	NA	NA	NA
2586	California pepper	Schinus molle	Ontario	California	-117.6511257	34.0261676	2600 Euclid Av S	introduced	0 to 15.24 cm	Ontario	NA	NA	NA	NA	NA	NA	NA	NA	NA	NA	NA	NA	NA	NA	NA	NA	NA
2587	California pepper	Schinus molle	Ontario	California	-117.6511257	34.0261676	2600 Euclid Av S	introduced	0 to 15.24 cm	Ontario	NA	NA	NA	NA	NA	NA	NA	NA	NA	NA	NA	NA	NA	NA	NA	NA	NA
2588	California pepper	Schinus molle	Ontario	California	-117.6511257	34.0261676	2600 Euclid Av S	introduced	60.96 to 76.2 cm	Ontario	NA	NA	NA	NA	NA	NA	NA	NA	NA	NA	NA	NA	NA	NA	NA	NA	NA
2589	California pepper	Schinus molle	Ontario	California	-117.6511257	34.0261676	2600 Euclid Av S	introduced	30.48 to 45.72 cm	Ontario	NA	NA	NA	NA	NA	NA	NA	NA	NA	NA	NA	NA	NA	NA	NA	NA	NA
2590	California pepper	Schinus molle	Ontario	California	-117.6511257	34.0261676	2600 Euclid Av S	introduced	0 to 15.24 cm	Ontario	NA	NA	NA	NA	NA	NA	NA	NA	NA	NA	NA	NA	NA	NA	NA	NA	NA
2591	California pepper	Schinus molle	Ontario	California	-117.6511257	34.0261676	2600 Euclid Av S	introduced	15.24 to 30.48 cm	Ontario	NA	NA	NA	NA	NA	NA	NA	NA	NA	NA	NA	NA	NA	NA	NA	NA	NA
2592	California pepper	Schinus molle	Ontario	California	-117.6511257	34.0261676	2600 Euclid Av S	introduced	0 to 15.24 cm	Ontario	NA	NA	NA	NA	NA	NA	NA	NA	NA	NA	NA	NA	NA	NA	NA	NA	NA
2593	California pepper	Schinus molle	Ontario	California	-117.6511257	34.0261676	2600 Euclid Av S	introduced	30.48 to 45.72 cm	Ontario	NA	NA	NA	NA	NA	NA	NA	NA	NA	NA	NA	NA	NA	NA	NA	NA	NA
2594	California pepper	Schinus molle	Ontario	California	-117.6511257	34.0261676	2600 Euclid Av S	introduced	30.48 to 45.72 cm	Ontario	NA	NA	NA	NA	NA	NA	NA	NA	NA	NA	NA	NA	NA	NA	NA	NA	NA
2595	California pepper	Schinus molle	Ontario	California	-117.6511257	34.0261676	2600 Euclid Av S	introduced	30.48 to 45.72 cm	Ontario	NA	NA	NA	NA	NA	NA	NA	NA	NA	NA	NA	NA	NA	NA	NA	NA	NA
2596	California pepper	Schinus molle	Ontario	California	-117.6511257	34.0261676	2600 Euclid Av S	introduced	0 to 15.24 cm	Ontario	NA	NA	NA	NA	NA	NA	NA	NA	NA	NA	NA	NA	NA	NA	NA	NA	NA
2597	California pepper	Schinus molle	Ontario	California	-117.651103	34.021617	2900 Euclid Av S	introduced	0 to 15.24 cm	Ontario	NA	NA	NA	NA	NA	NA	NA	NA	NA	NA	NA	NA	NA	NA	NA	NA	NA
2598	California pepper	Schinus molle	Ontario	California	-117.651103	34.021617	2900 Euclid Av S	introduced	0 to 15.24 cm	Ontario	NA	NA	NA	NA	NA	NA	NA	NA	NA	NA	NA	NA	NA	NA	NA	NA	NA
2599	California pepper	Schinus molle	Ontario	California	-117.651103	34.021617	2900 Euclid Av S	introduced	30.48 to 45.72 cm	Ontario	NA	NA	NA	NA	NA	NA	NA	NA	NA	NA	NA	NA	NA	NA	NA	NA	NA
2600	California pepper	Schinus molle	Ontario	California	-117.651103	34.021617	2900 Euclid Av S	introduced	30.48 to 45.72 cm	Ontario	NA	NA	NA	NA	NA	NA	NA	NA	NA	NA	NA	NA	NA	NA	NA	NA	NA
2601	California pepper	Schinus molle	Ontario	California	-117.651103	34.021617	2900 Euclid Av S	introduced	0 to 15.24 cm	Ontario	NA	NA	NA	NA	NA	NA	NA	NA	NA	NA	NA	NA	NA	NA	NA	NA	NA
2602	California pepper	Schinus molle	Ontario	California	-117.651103	34.021617	2900 Euclid Av S	introduced	0 to 15.24 cm	Ontario	NA	NA	NA	NA	NA	NA	NA	NA	NA	NA	NA	NA	NA	NA	NA	NA	NA
2603	California pepper	Schinus molle	Ontario	California	-117.651103	34.021617	2900 Euclid Av S	introduced	30.48 to 45.72 cm	Ontario	NA	NA	NA	NA	NA	NA	NA	NA	NA	NA	NA	NA	NA	NA	NA	NA	NA
2604	California pepper	Schinus molle	Ontario	California	-117.651103	34.021617	2900 Euclid Av S	introduced	30.48 to 45.72 cm	Ontario	NA	NA	NA	NA	NA	NA	NA	NA	NA	NA	NA	NA	NA	NA	NA	NA	NA
2605	California pepper	Schinus molle	Ontario	California	-117.651103	34.021617	2900 Euclid Av S	introduced	30.48 to 45.72 cm	Ontario	NA	NA	NA	NA	NA	NA	NA	NA	NA	NA	NA	NA	NA	NA	NA	NA	NA
2606	California pepper	Schinus molle	Ontario	California	-117.651103	34.021617	2900 Euclid Av S	introduced	30.48 to 45.72 cm	Ontario	NA	NA	NA	NA	NA	NA	NA	NA	NA	NA	NA	NA	NA	NA	NA	NA	NA
2607	California pepper	Schinus molle	Ontario	California	-117.651103	34.021617	2900 Euclid Av S	introduced	60.96 to 76.2 cm	Ontario	NA	NA	NA	NA	NA	NA	NA	NA	NA	NA	NA	NA	NA	NA	NA	NA	NA
2608	California pepper	Schinus molle	Ontario	California	-117.651103	34.021617	2900 Euclid Av S	introduced	0 to 15.24 cm	Ontario	NA	NA	NA	NA	NA	NA	NA	NA	NA	NA	NA	NA	NA	NA	NA	NA	NA
2609	California pepper	Schinus molle	Ontario	California	-117.651103	34.021617	2900 Euclid Av S	introduced	0 to 15.24 cm	Ontario	NA	NA	NA	NA	NA	NA	NA	NA	NA	NA	NA	NA	NA	NA	NA	NA	NA
2610	California pepper	Schinus molle	Ontario	California	-117.651103	34.021617	2900 Euclid Av S	introduced	more than 76.2 cm	Ontario	NA	NA	NA	NA	NA	NA	NA	NA	NA	NA	NA	NA	NA	NA	NA	NA	NA
2611	California pepper	Schinus molle	Ontario	California	-117.651103	34.021617	2900 Euclid Av S	introduced	60.96 to 76.2 cm	Ontario	NA	NA	NA	NA	NA	NA	NA	NA	NA	NA	NA	NA	NA	NA	NA	NA	NA
2612	California pepper	Schinus molle	Ontario	California	-117.651103	34.021617	2900 Euclid Av S	introduced	0 to 15.24 cm	Ontario	NA	NA	NA	NA	NA	NA	NA	NA	NA	NA	NA	NA	NA	NA	NA	NA	NA
2613	California pepper	Schinus molle	Ontario	California	-117.651103	34.021617	2900 Euclid Av S	introduced	0 to 15.24 cm	Ontario	NA	NA	NA	NA	NA	NA	NA	NA	NA	NA	NA	NA	NA	NA	NA	NA	NA
2614	Crape myrtle	Lagerstroemia indica	Ontario	California	-117.650649	34.026586	101 Walnut Av E	introduced	0 to 15.24 cm	Ontario	NA	NA	NA	NA	NA	NA	NA	NA	NA	NA	NA	NA	NA	NA	NA	NA	NA
2615	Crape myrtle	Lagerstroemia indica	Ontario	California	-117.650649	34.026586	101 Walnut Av E	introduced	0 to 15.24 cm	Ontario	NA	NA	NA	NA	NA	NA	NA	NA	NA	NA	NA	NA	NA	NA	NA	NA	NA
2616	Crape myrtle	Lagerstroemia indica	Ontario	California	-117.650649	34.026586	101 Walnut Av E	introduced	0 to 15.24 cm	Ontario	NA	NA	NA	NA	NA	NA	NA	NA	NA	NA	NA	NA	NA	NA	NA	NA	NA
2617	Jacaranda	Jacaranda mimosifolia	Ontario	California	-117.6547161	34.0578913	2465 Fern Av S	introduced	30.48 to 45.72 cm	Ontario	NA	NA	NA	NA	NA	NA	NA	NA	NA	NA	NA	NA	NA	NA	NA	NA	NA
2618	Jacaranda	Jacaranda mimosifolia	Ontario	California	-117.6547161	34.0578913	2465 Fern Av S	introduced	30.48 to 45.72 cm	Ontario	NA	NA	NA	NA	NA	NA	NA	NA	NA	NA	NA	NA	NA	NA	NA	NA	NA
2619	Jacaranda	Jacaranda mimosifolia	Ontario	California	-117.6547161	34.0578913	2465 Fern Av S	introduced	45.72 to 60.96 cm	Ontario	NA	NA	NA	NA	NA	NA	NA	NA	NA	NA	NA	NA	NA	NA	NA	NA	NA
2620	Jacaranda	Jacaranda mimosifolia	Ontario	California	-117.6547161	34.0578913	2465 Fern Av S	introduced	45.72 to 60.96 cm	Ontario	NA	NA	NA	NA	NA	NA	NA	NA	NA	NA	NA	NA	NA	NA	NA	NA	NA
2621	Jacaranda	Jacaranda mimosifolia	Ontario	California	-117.6547161	34.0578913	2465 Fern Av S	introduced	30.48 to 45.72 cm	Ontario	NA	NA	NA	NA	NA	NA	NA	NA	NA	NA	NA	NA	NA	NA	NA	NA	NA
2622	Jacaranda	Jacaranda mimosifolia	Ontario	California	-117.6547161	34.0578913	2465 Fern Av S	introduced	60.96 to 76.2 cm	Ontario	NA	NA	NA	NA	NA	NA	NA	NA	NA	NA	NA	NA	NA	NA	NA	NA	NA
2623	Jacaranda	Jacaranda mimosifolia	Ontario	California	-117.6547161	34.0578913	2465 Fern Av S	introduced	30.48 to 45.72 cm	Ontario	NA	NA	NA	NA	NA	NA	NA	NA	NA	NA	NA	NA	NA	NA	NA	NA	NA
2624	Canary island pine	Pinus canariensis	Ontario	California	-117.6414674	34.0872905	2401 Campus Av S	introduced	15.24 to 30.48 cm	Ontario	NA	NA	NA	NA	NA	NA	NA	NA	NA	NA	NA	NA	NA	NA	NA	NA	NA
2625	Canary island pine	Pinus canariensis	Ontario	California	-117.6414674	34.0872905	2401 Campus Av S	introduced	45.72 to 60.96 cm	Ontario	NA	NA	NA	NA	NA	NA	NA	NA	NA	NA	NA	NA	NA	NA	NA	NA	NA
2626	Canary island pine	Pinus canariensis	Ontario	California	-117.6414674	34.0872905	2401 Campus Av S	introduced	15.24 to 30.48 cm	Ontario	NA	NA	NA	NA	NA	NA	NA	NA	NA	NA	NA	NA	NA	NA	NA	NA	NA
2627	Canary island pine	Pinus canariensis	Ontario	California	-117.6414674	34.0872905	2401 Campus Av S	introduced	15.24 to 30.48 cm	Ontario	NA	NA	NA	NA	NA	NA	NA	NA	NA	NA	NA	NA	NA	NA	NA	NA	NA
2628	Canary island pine	Pinus canariensis	Ontario	California	-117.6414674	34.0872905	2401 Campus Av S	introduced	30.48 to 45.72 cm	Ontario	NA	NA	NA	NA	NA	NA	NA	NA	NA	NA	NA	NA	NA	NA	NA	NA	NA
2629	Canary island pine	Pinus canariensis	Ontario	California	-117.6414674	34.0872905	2401 Campus Av S	introduced	30.48 to 45.72 cm	Ontario	NA	NA	NA	NA	NA	NA	NA	NA	NA	NA	NA	NA	NA	NA	NA	NA	NA
2630	Canary island pine	Pinus canariensis	Ontario	California	-117.6414674	34.0872905	2401 Campus Av S	introduced	45.72 to 60.96 cm	Ontario	NA	NA	NA	NA	NA	NA	NA	NA	NA	NA	NA	NA	NA	NA	NA	NA	NA
2631	Canary island pine	Pinus canariensis	Ontario	California	-117.6414674	34.0872905	2401 Campus Av S	introduced	45.72 to 60.96 cm	Ontario	NA	NA	NA	NA	NA	NA	NA	NA	NA	NA	NA	NA	NA	NA	NA	NA	NA
2632	Canary island pine	Pinus canariensis	Ontario	California	-117.6414674	34.0872905	2401 Campus Av S	introduced	30.48 to 45.72 cm	Ontario	NA	NA	NA	NA	NA	NA	NA	NA	NA	NA	NA	NA	NA	NA	NA	NA	NA
2633	Canary island pine	Pinus canariensis	Ontario	California	-117.6414674	34.0872905	2441 Campus Av S	introduced	30.48 to 45.72 cm	Ontario	NA	NA	NA	NA	NA	NA	NA	NA	NA	NA	NA	NA	NA	NA	NA	NA	NA
2634	Canary island pine	Pinus canariensis	Ontario	California	-117.6414674	34.0872905	2441 Campus Av S	introduced	15.24 to 30.48 cm	Ontario	NA	NA	NA	NA	NA	NA	NA	NA	NA	NA	NA	NA	NA	NA	NA	NA	NA
2635	Canary island pine	Pinus canariensis	Ontario	California	-117.6414674	34.0872905	2441 Campus Av S	introduced	30.48 to 45.72 cm	Ontario	NA	NA	NA	NA	NA	NA	NA	NA	NA	NA	NA	NA	NA	NA	NA	NA	NA
2636	Canary island pine	Pinus canariensis	Ontario	California	-117.6414674	34.0872905	2441 Campus Av S	introduced	15.24 to 30.48 cm	Ontario	NA	NA	NA	NA	NA	NA	NA	NA	NA	NA	NA	NA	NA	NA	NA	NA	NA
2637	Canary island pine	Pinus canariensis	Ontario	California	-117.6414674	34.0872905	2441 Campus Av S	introduced	45.72 to 60.96 cm	Ontario	NA	NA	NA	NA	NA	NA	NA	NA	NA	NA	NA	NA	NA	NA	NA	NA	NA
2638	Canary island pine	Pinus canariensis	Ontario	California	-117.6414674	34.0872905	2501 Campus Av S	introduced	45.72 to 60.96 cm	Ontario	NA	NA	NA	NA	NA	NA	NA	NA	NA	NA	NA	NA	NA	NA	NA	NA	NA
2639	Canary island pine	Pinus canariensis	Ontario	California	-117.6414674	34.0872905	2501 Campus Av S	introduced	45.72 to 60.96 cm	Ontario	NA	NA	NA	NA	NA	NA	NA	NA	NA	NA	NA	NA	NA	NA	NA	NA	NA
2640	Canary island pine	Pinus canariensis	Ontario	California	-117.6414674	34.0872905	2501 Campus Av S	introduced	30.48 to 45.72 cm	Ontario	NA	NA	NA	NA	NA	NA	NA	NA	NA	NA	NA	NA	NA	NA	NA	NA	NA
2641	Canary island pine	Pinus canariensis	Ontario	California	-117.6414674	34.0872905	2501 Campus Av S	introduced	30.48 to 45.72 cm	Ontario	NA	NA	NA	NA	NA	NA	NA	NA	NA	NA	NA	NA	NA	NA	NA	NA	NA
2642	Canary island pine	Pinus canariensis	Ontario	California	-117.6414674	34.0872905	2501 Campus Av S	introduced	15.24 to 30.48 cm	Ontario	NA	NA	NA	NA	NA	NA	NA	NA	NA	NA	NA	NA	NA	NA	NA	NA	NA
2643	Canary island pine	Pinus canariensis	Ontario	California	-117.6414674	34.0872905	2501 Campus Av S	introduced	45.72 to 60.96 cm	Ontario	NA	NA	NA	NA	NA	NA	NA	NA	NA	NA	NA	NA	NA	NA	NA	NA	NA
2644	Canary island pine	Pinus canariensis	Ontario	California	-117.6414674	34.0872905	2501 Campus Av S	introduced	30.48 to 45.72 cm	Ontario	NA	NA	NA	NA	NA	NA	NA	NA	NA	NA	NA	NA	NA	NA	NA	NA	NA
2645	Canary island pine	Pinus canariensis	Ontario	California	-117.6414674	34.0872905	2501 Campus Av S	introduced	30.48 to 45.72 cm	Ontario	NA	NA	NA	NA	NA	NA	NA	NA	NA	NA	NA	NA	NA	NA	NA	NA	NA
2646	Canary island pine	Pinus canariensis	Ontario	California	-117.6414674	34.0872905	2501 Campus Av S	introduced	45.72 to 60.96 cm	Ontario	NA	NA	NA	NA	NA	NA	NA	NA	NA	NA	NA	NA	NA	NA	NA	NA	NA
2647	Canary island pine	Pinus canariensis	Ontario	California	-117.6414674	34.0872905	2501 Campus Av S	introduced	45.72 to 60.96 cm	Ontario	NA	NA	NA	NA	NA	NA	NA	NA	NA	NA	NA	NA	NA	NA	NA	NA	NA
2648	Canary island pine	Pinus canariensis	Ontario	California	-117.6414674	34.0872905	2501 Campus Av S	introduced	30.48 to 45.72 cm	Ontario	NA	NA	NA	NA	NA	NA	NA	NA	NA	NA	NA	NA	NA	NA	NA	NA	NA
2649	Canary island pine	Pinus canariensis	Ontario	California	-117.6414674	34.0872905	2400 Campus Av S	introduced	15.24 to 30.48 cm	Ontario	NA	NA	NA	NA	NA	NA	NA	NA	NA	NA	NA	NA	NA	NA	NA	NA	NA
2650	Canary island pine	Pinus canariensis	Ontario	California	-117.6414674	34.0872905	2400 Campus Av S	introduced	15.24 to 30.48 cm	Ontario	NA	NA	NA	NA	NA	NA	NA	NA	NA	NA	NA	NA	NA	NA	NA	NA	NA
2651	Italian stone pine	Pinus pinea	Ontario	California	-117.6414674	34.0872905	2400 Campus Av S	introduced	45.72 to 60.96 cm	Ontario	NA	NA	NA	NA	NA	NA	NA	NA	NA	NA	NA	NA	NA	NA	NA	NA	NA
2652	Italian stone pine	Pinus pinea	Ontario	California	-117.6414674	34.0872905	2400 Campus Av S	introduced	45.72 to 60.96 cm	Ontario	NA	NA	NA	NA	NA	NA	NA	NA	NA	NA	NA	NA	NA	NA	NA	NA	NA
2653	Italian stone pine	Pinus pinea	Ontario	California	-117.6414674	34.0872905	2400 Campus Av S	introduced	more than 76.2 cm	Ontario	NA	NA	NA	NA	NA	NA	NA	NA	NA	NA	NA	NA	NA	NA	NA	NA	NA
2654	Canary island pine	Pinus canariensis	Ontario	California	-117.6414674	34.0872905	2400 Campus Av S	introduced	30.48 to 45.72 cm	Ontario	NA	NA	NA	NA	NA	NA	NA	NA	NA	NA	NA	NA	NA	NA	NA	NA	NA
2655	Brazilian pepper	Schinus terebinthifolius	Ontario	California	-117.6414674	34.0872905	2400 Campus Av S	no_info	45.72 to 60.96 cm	Ontario	NA	NA	NA	NA	NA	NA	NA	NA	NA	NA	NA	NA	NA	NA	NA	NA	NA
2656	Canary island pine	Pinus canariensis	Ontario	California	-117.6414674	34.0872905	2400 Campus Av S	introduced	45.72 to 60.96 cm	Ontario	NA	NA	NA	NA	NA	NA	NA	NA	NA	NA	NA	NA	NA	NA	NA	NA	NA
2657	Brazilian pepper	Schinus terebinthifolius	Ontario	California	-117.6414674	34.0872905	2400 Campus Av S	no_info	45.72 to 60.96 cm	Ontario	NA	NA	NA	NA	NA	NA	NA	NA	NA	NA	NA	NA	NA	NA	NA	NA	NA
2658	Canary island pine	Pinus canariensis	Ontario	California	-117.6414674	34.0872905	2400 Campus Av S	introduced	45.72 to 60.96 cm	Ontario	NA	NA	NA	NA	NA	NA	NA	NA	NA	NA	NA	NA	NA	NA	NA	NA	NA
2659	Canary island pine	Pinus canariensis	Ontario	California	-117.6414674	34.0872905	2400 Campus Av S	introduced	30.48 to 45.72 cm	Ontario	NA	NA	NA	NA	NA	NA	NA	NA	NA	NA	NA	NA	NA	NA	NA	NA	NA
2660	Canary island pine	Pinus canariensis	Ontario	California	-117.6414674	34.0872905	2400 Campus Av S	introduced	30.48 to 45.72 cm	Ontario	NA	NA	NA	NA	NA	NA	NA	NA	NA	NA	NA	NA	NA	NA	NA	NA	NA
2661	Canary island pine	Pinus canariensis	Ontario	California	-117.6414674	34.0872905	2400 Campus Av S	introduced	30.48 to 45.72 cm	Ontario	NA	NA	NA	NA	NA	NA	NA	NA	NA	NA	NA	NA	NA	NA	NA	NA	NA
2662	Crape myrtle	Lagerstroemia indica	Ontario	California	-117.6414674	34.0872905	2400 Campus Av S	introduced	0 to 15.24 cm	Ontario	NA	NA	NA	NA	NA	NA	NA	NA	NA	NA	NA	NA	NA	NA	NA	NA	NA
2663	Crape myrtle	Lagerstroemia indica	Ontario	California	-117.6414674	34.0872905	2400 Campus Av S	introduced	0 to 15.24 cm	Ontario	NA	NA	NA	NA	NA	NA	NA	NA	NA	NA	NA	NA	NA	NA	NA	NA	NA
2664	Crape myrtle	Lagerstroemia indica	Ontario	California	-117.6414674	34.0872905	2440 Campus Av S	introduced	0 to 15.24 cm	Ontario	NA	NA	NA	NA	NA	NA	NA	NA	NA	NA	NA	NA	NA	NA	NA	NA	NA
2665	Crape myrtle	Lagerstroemia indica	Ontario	California	-117.6414674	34.0872905	2440 Campus Av S	introduced	0 to 15.24 cm	Ontario	NA	NA	NA	NA	NA	NA	NA	NA	NA	NA	NA	NA	NA	NA	NA	NA	NA
2666	Brazilian pepper	Schinus terebinthifolius	Ontario	California	-117.6414674	34.0872905	2440 Campus Av S	no_info	15.24 to 30.48 cm	Ontario	NA	NA	NA	NA	NA	NA	NA	NA	NA	NA	NA	NA	NA	NA	NA	NA	NA
2667	Canary island pine	Pinus canariensis	Ontario	California	-117.6414674	34.0872905	2440 Campus Av S	introduced	45.72 to 60.96 cm	Ontario	NA	NA	NA	NA	NA	NA	NA	NA	NA	NA	NA	NA	NA	NA	NA	NA	NA
2668	American sweetgum	Liquidambar styraciflua	Ontario	California	-117.6414674	34.0872905	2440 Campus Av S	introduced	30.48 to 45.72 cm	Ontario	NA	NA	NA	NA	NA	NA	NA	NA	NA	NA	NA	NA	NA	NA	NA	NA	NA
2669	American sweetgum	Liquidambar styraciflua	Ontario	California	-117.6414674	34.0872905	2440 Campus Av S	introduced	30.48 to 45.72 cm	Ontario	NA	NA	NA	NA	NA	NA	NA	NA	NA	NA	NA	NA	NA	NA	NA	NA	NA
2670	Canary island pine	Pinus canariensis	Ontario	California	-117.6414674	34.0872905	2440 Campus Av S	introduced	30.48 to 45.72 cm	Ontario	NA	NA	NA	NA	NA	NA	NA	NA	NA	NA	NA	NA	NA	NA	NA	NA	NA
2671	Canary island pine	Pinus canariensis	Ontario	California	-117.6414674	34.0872905	2440 Campus Av S	introduced	30.48 to 45.72 cm	Ontario	NA	NA	NA	NA	NA	NA	NA	NA	NA	NA	NA	NA	NA	NA	NA	NA	NA
2672	Canary island pine	Pinus canariensis	Ontario	California	-117.6414674	34.0872905	2440 Campus Av S	introduced	45.72 to 60.96 cm	Ontario	NA	NA	NA	NA	NA	NA	NA	NA	NA	NA	NA	NA	NA	NA	NA	NA	NA
2673	Canary island pine	Pinus canariensis	Ontario	California	-117.6414674	34.0872905	2440 Campus Av S	introduced	30.48 to 45.72 cm	Ontario	NA	NA	NA	NA	NA	NA	NA	NA	NA	NA	NA	NA	NA	NA	NA	NA	NA
2674	Canary island pine	Pinus canariensis	Ontario	California	-117.6414674	34.0872905	2440 Campus Av S	introduced	30.48 to 45.72 cm	Ontario	NA	NA	NA	NA	NA	NA	NA	NA	NA	NA	NA	NA	NA	NA	NA	NA	NA
2675	American sweetgum	Liquidambar styraciflua	Ontario	California	-117.6414674	34.0872905	2440 Campus Av S	introduced	30.48 to 45.72 cm	Ontario	NA	NA	NA	NA	NA	NA	NA	NA	NA	NA	NA	NA	NA	NA	NA	NA	NA
2676	American sweetgum	Liquidambar styraciflua	Ontario	California	-117.6414674	34.0872905	2440 Campus Av S	introduced	30.48 to 45.72 cm	Ontario	NA	NA	NA	NA	NA	NA	NA	NA	NA	NA	NA	NA	NA	NA	NA	NA	NA
2677	Canary island pine	Pinus canariensis	Ontario	California	-117.6414674	34.0872905	2440 Campus Av S	introduced	45.72 to 60.96 cm	Ontario	NA	NA	NA	NA	NA	NA	NA	NA	NA	NA	NA	NA	NA	NA	NA	NA	NA
2678	Canary island pine	Pinus canariensis	Ontario	California	-117.6414674	34.0872905	2440 Campus Av S	introduced	45.72 to 60.96 cm	Ontario	NA	NA	NA	NA	NA	NA	NA	NA	NA	NA	NA	NA	NA	NA	NA	NA	NA
2679	American sweetgum	Liquidambar styraciflua	Ontario	California	-117.6414674	34.0872905	2440 Campus Av S	introduced	30.48 to 45.72 cm	Ontario	NA	NA	NA	NA	NA	NA	NA	NA	NA	NA	NA	NA	NA	NA	NA	NA	NA
2680	American sweetgum	Liquidambar styraciflua	Ontario	California	-117.6414674	34.0872905	2440 Campus Av S	introduced	30.48 to 45.72 cm	Ontario	NA	NA	NA	NA	NA	NA	NA	NA	NA	NA	NA	NA	NA	NA	NA	NA	NA
2681	American sweetgum	Liquidambar styraciflua	Ontario	California	-117.6414674	34.0872905	2440 Campus Av S	introduced	30.48 to 45.72 cm	Ontario	NA	NA	NA	NA	NA	NA	NA	NA	NA	NA	NA	NA	NA	NA	NA	NA	NA
2682	Canary island pine	Pinus canariensis	Ontario	California	-117.6414674	34.0872905	2440 Campus Av S	introduced	45.72 to 60.96 cm	Ontario	NA	NA	NA	NA	NA	NA	NA	NA	NA	NA	NA	NA	NA	NA	NA	NA	NA
2683	Canary island pine	Pinus canariensis	Ontario	California	-117.6414674	34.0872905	2440 Campus Av S	introduced	45.72 to 60.96 cm	Ontario	NA	NA	NA	NA	NA	NA	NA	NA	NA	NA	NA	NA	NA	NA	NA	NA	NA
2684	American sweetgum	Liquidambar styraciflua	Ontario	California	-117.6414674	34.0872905	2440 Campus Av S	introduced	30.48 to 45.72 cm	Ontario	NA	NA	NA	NA	NA	NA	NA	NA	NA	NA	NA	NA	NA	NA	NA	NA	NA
2685	American sweetgum	Liquidambar styraciflua	Ontario	California	-117.6414674	34.0872905	2440 Campus Av S	introduced	30.48 to 45.72 cm	Ontario	NA	NA	NA	NA	NA	NA	NA	NA	NA	NA	NA	NA	NA	NA	NA	NA	NA
2686	Canary island pine	Pinus canariensis	Ontario	California	-117.6414674	34.0872905	2440 Campus Av S	introduced	45.72 to 60.96 cm	Ontario	NA	NA	NA	NA	NA	NA	NA	NA	NA	NA	NA	NA	NA	NA	NA	NA	NA
2687	Canary island pine	Pinus canariensis	Ontario	California	-117.6414674	34.0872905	2440 Campus Av S	introduced	30.48 to 45.72 cm	Ontario	NA	NA	NA	NA	NA	NA	NA	NA	NA	NA	NA	NA	NA	NA	NA	NA	NA
2688	Canary island pine	Pinus canariensis	Ontario	California	-117.6414674	34.0872905	2440 Campus Av S	introduced	45.72 to 60.96 cm	Ontario	NA	NA	NA	NA	NA	NA	NA	NA	NA	NA	NA	NA	NA	NA	NA	NA	NA
2689	London plane bloodgood	Platanus acerifolia	Ontario	California	-117.644814	34.026687	549 Walnut Av E	introduced	45.72 to 60.96 cm	Ontario	NA	NA	NA	NA	NA	NA	NA	NA	NA	NA	NA	NA	NA	NA	NA	NA	NA
2690	American sweetgum	Liquidambar styraciflua	Ontario	California	-117.644814	34.026687	549 Walnut Av E	introduced	15.24 to 30.48 cm	Ontario	NA	NA	NA	NA	NA	NA	NA	NA	NA	NA	NA	NA	NA	NA	NA	NA	NA
2691	American sweetgum	Liquidambar styraciflua	Ontario	California	-117.644814	34.026687	549 Walnut Av E	introduced	15.24 to 30.48 cm	Ontario	NA	NA	NA	NA	NA	NA	NA	NA	NA	NA	NA	NA	NA	NA	NA	NA	NA
2692	London plane bloodgood	Platanus acerifolia	Ontario	California	-117.644814	34.026687	549 Walnut Av E	introduced	30.48 to 45.72 cm	Ontario	NA	NA	NA	NA	NA	NA	NA	NA	NA	NA	NA	NA	NA	NA	NA	NA	NA
2693	American sweetgum	Liquidambar styraciflua	Ontario	California	-117.64362	34.02669	601 Walnut Av E	introduced	15.24 to 30.48 cm	Ontario	NA	NA	NA	NA	NA	NA	NA	NA	NA	NA	NA	NA	NA	NA	NA	NA	NA
2694	American sweetgum	Liquidambar styraciflua	Ontario	California	-117.64362	34.02669	601 Walnut Av E	introduced	15.24 to 30.48 cm	Ontario	NA	NA	NA	NA	NA	NA	NA	NA	NA	NA	NA	NA	NA	NA	NA	NA	NA
2695	London plane bloodgood	Platanus acerifolia	Ontario	California	-117.64362	34.02669	601 Walnut Av E	introduced	45.72 to 60.96 cm	Ontario	NA	NA	NA	NA	NA	NA	NA	NA	NA	NA	NA	NA	NA	NA	NA	NA	NA
2696	London plane bloodgood	Platanus acerifolia	Ontario	California	-117.64362	34.02669	601 Walnut Av E	introduced	45.72 to 60.96 cm	Ontario	NA	NA	NA	NA	NA	NA	NA	NA	NA	NA	NA	NA	NA	NA	NA	NA	NA
2697	American sweetgum	Liquidambar styraciflua	Ontario	California	-117.64362	34.02669	601 Walnut Av E	introduced	15.24 to 30.48 cm	Ontario	NA	NA	NA	NA	NA	NA	NA	NA	NA	NA	NA	NA	NA	NA	NA	NA	NA
2698	American sweetgum	Liquidambar styraciflua	Ontario	California	-117.64362	34.02669	601 Walnut Av E	introduced	15.24 to 30.48 cm	Ontario	NA	NA	NA	NA	NA	NA	NA	NA	NA	NA	NA	NA	NA	NA	NA	NA	NA
2699	American sweetgum	Liquidambar styraciflua	Ontario	California	-117.64362	34.02669	601 Walnut Av E	introduced	15.24 to 30.48 cm	Ontario	NA	NA	NA	NA	NA	NA	NA	NA	NA	NA	NA	NA	NA	NA	NA	NA	NA
2700	American sweetgum	Liquidambar styraciflua	Ontario	California	-117.64362	34.02669	601 Walnut Av E	introduced	15.24 to 30.48 cm	Ontario	NA	NA	NA	NA	NA	NA	NA	NA	NA	NA	NA	NA	NA	NA	NA	NA	NA
2701	American sweetgum	Liquidambar styraciflua	Ontario	California	-117.64362	34.02669	601 Walnut Av E	introduced	15.24 to 30.48 cm	Ontario	NA	NA	NA	NA	NA	NA	NA	NA	NA	NA	NA	NA	NA	NA	NA	NA	NA
2702	American sweetgum	Liquidambar styraciflua	Ontario	California	-117.64362	34.02669	601 Walnut Av E	introduced	15.24 to 30.48 cm	Ontario	NA	NA	NA	NA	NA	NA	NA	NA	NA	NA	NA	NA	NA	NA	NA	NA	NA
2703	American sweetgum	Liquidambar styraciflua	Ontario	California	-117.64362	34.02669	601 Walnut Av E	introduced	15.24 to 30.48 cm	Ontario	NA	NA	NA	NA	NA	NA	NA	NA	NA	NA	NA	NA	NA	NA	NA	NA	NA
2704	American sweetgum	Liquidambar styraciflua	Ontario	California	-117.64362	34.02669	601 Walnut Av E	introduced	15.24 to 30.48 cm	Ontario	NA	NA	NA	NA	NA	NA	NA	NA	NA	NA	NA	NA	NA	NA	NA	NA	NA
2705	London plane bloodgood	Platanus acerifolia	Ontario	California	-117.64362	34.02669	601 Walnut Av E	introduced	45.72 to 60.96 cm	Ontario	NA	NA	NA	NA	NA	NA	NA	NA	NA	NA	NA	NA	NA	NA	NA	NA	NA
2706	London plane bloodgood	Platanus acerifolia	Ontario	California	-117.64362	34.02669	601 Walnut Av E	introduced	15.24 to 30.48 cm	Ontario	NA	NA	NA	NA	NA	NA	NA	NA	NA	NA	NA	NA	NA	NA	NA	NA	NA
2707	American sweetgum	Liquidambar styraciflua	Ontario	California	-117.64362	34.02669	601 Walnut Av E	introduced	15.24 to 30.48 cm	Ontario	NA	NA	NA	NA	NA	NA	NA	NA	NA	NA	NA	NA	NA	NA	NA	NA	NA
2708	American sweetgum	Liquidambar styraciflua	Ontario	California	-117.64362	34.02669	601 Walnut Av E	introduced	15.24 to 30.48 cm	Ontario	NA	NA	NA	NA	NA	NA	NA	NA	NA	NA	NA	NA	NA	NA	NA	NA	NA
2709	London plane bloodgood	Platanus acerifolia	Ontario	California	-117.64362	34.02669	601 Walnut Av E	introduced	15.24 to 30.48 cm	Ontario	NA	NA	NA	NA	NA	NA	NA	NA	NA	NA	NA	NA	NA	NA	NA	NA	NA
2710	London plane bloodgood	Platanus acerifolia	Ontario	California	-117.6420918	34.0242097	2559 Malcolm Av S	introduced	30.48 to 45.72 cm	Ontario	NA	NA	NA	NA	NA	NA	NA	NA	NA	NA	NA	NA	NA	NA	NA	NA	NA
2711	London plane bloodgood	Platanus acerifolia	Ontario	California	-117.6420918	34.0242097	2559 Malcolm Av S	introduced	15.24 to 30.48 cm	Ontario	NA	NA	NA	NA	NA	NA	NA	NA	NA	NA	NA	NA	NA	NA	NA	NA	NA
2712	London plane bloodgood	Platanus acerifolia	Ontario	California	-117.6420918	34.0242097	2559 Malcolm Av S	introduced	30.48 to 45.72 cm	Ontario	NA	NA	NA	NA	NA	NA	NA	NA	NA	NA	NA	NA	NA	NA	NA	NA	NA
2713	Pygmy date palm	Phoenix roebelenii	Ontario	California	-117.642184	34.028899	667 Oak Hill St E	no_info	0 to 15.24 cm	Ontario	NA	NA	NA	NA	NA	NA	NA	NA	NA	NA	NA	NA	NA	NA	NA	NA	NA
2714	Pygmy date palm	Phoenix roebelenii	Ontario	California	-117.642184	34.028899	667 Oak Hill St E	no_info	0 to 15.24 cm	Ontario	NA	NA	NA	NA	NA	NA	NA	NA	NA	NA	NA	NA	NA	NA	NA	NA	NA
2715	Crape myrtle	Lagerstroemia indica	Ontario	California	-117.642184	34.028899	667 Oak Hill St E	introduced	0 to 15.24 cm	Ontario	NA	NA	NA	NA	NA	NA	NA	NA	NA	NA	NA	NA	NA	NA	NA	NA	NA
2717	Crape myrtle	Lagerstroemia indica	Ontario	California	-117.64247	34.028745	655 Oak Hill St E	introduced	0 to 15.24 cm	Ontario	NA	NA	NA	NA	NA	NA	NA	NA	NA	NA	NA	NA	NA	NA	NA	NA	NA
2720	Pygmy date palm	Phoenix roebelenii	Ontario	California	-117.642937	34.028739	631 Oak Hill St E	no_info	0 to 15.24 cm	Ontario	NA	NA	NA	NA	NA	NA	NA	NA	NA	NA	NA	NA	NA	NA	NA	NA	NA
2721	Pygmy date palm	Phoenix roebelenii	Ontario	California	-117.642937	34.028739	631 Oak Hill St E	no_info	0 to 15.24 cm	Ontario	NA	NA	NA	NA	NA	NA	NA	NA	NA	NA	NA	NA	NA	NA	NA	NA	NA
2722	Crape myrtle	Lagerstroemia indica	Ontario	California	-117.643241	34.029231	2442 Miramonte Av S	introduced	0 to 15.24 cm	Ontario	NA	NA	NA	NA	NA	NA	NA	NA	NA	NA	NA	NA	NA	NA	NA	NA	NA
2723	Pink dawn chitalpa	Chitalpa tashkentensis	Ontario	California	-117.643241	34.029231	2442 Miramonte Av S	no_info	0 to 15.24 cm	Ontario	NA	NA	NA	NA	NA	NA	NA	NA	NA	NA	NA	NA	NA	NA	NA	NA	NA
2724	Crape myrtle	Lagerstroemia indica	Ontario	California	-117.643241	34.029231	2442 Miramonte Av S	introduced	0 to 15.24 cm	Ontario	NA	NA	NA	NA	NA	NA	NA	NA	NA	NA	NA	NA	NA	NA	NA	NA	NA
2725	Pink dawn chitalpa	Chitalpa tashkentensis	Ontario	California	-117.643241	34.029231	2442 Miramonte Av S	no_info	0 to 15.24 cm	Ontario	NA	NA	NA	NA	NA	NA	NA	NA	NA	NA	NA	NA	NA	NA	NA	NA	NA
2726	Crape myrtle	Lagerstroemia indica	Ontario	California	-117.643369	34.028877	571 Oak Hill St E	introduced	0 to 15.24 cm	Ontario	NA	NA	NA	NA	NA	NA	NA	NA	NA	NA	NA	NA	NA	NA	NA	NA	NA
2728	Crape myrtle	Lagerstroemia indica	Ontario	California	-117.644087	34.028813	555 Oak Hill St E	introduced	0 to 15.24 cm	Ontario	NA	NA	NA	NA	NA	NA	NA	NA	NA	NA	NA	NA	NA	NA	NA	NA	NA
2730	Crape myrtle	Lagerstroemia indica	Ontario	California	-117.644707	34.028807	539 Oak Hill St E	introduced	0 to 15.24 cm	Ontario	NA	NA	NA	NA	NA	NA	NA	NA	NA	NA	NA	NA	NA	NA	NA	NA	NA
2732	Oleander	Nerium oleander	Ontario	California	-117.644403	34.02881	546 Oak Hill St E	introduced	0 to 15.24 cm	Ontario	NA	NA	NA	NA	NA	NA	NA	NA	NA	NA	NA	NA	NA	NA	NA	NA	NA
2733	Crape myrtle	Lagerstroemia indica	Ontario	California	-117.644403	34.02881	546 Oak Hill St E	introduced	0 to 15.24 cm	Ontario	NA	NA	NA	NA	NA	NA	NA	NA	NA	NA	NA	NA	NA	NA	NA	NA	NA
2734	Oleander	Nerium oleander	Ontario	California	-117.644403	34.02881	546 Oak Hill St E	introduced	0 to 15.24 cm	Ontario	NA	NA	NA	NA	NA	NA	NA	NA	NA	NA	NA	NA	NA	NA	NA	NA	NA
2735	Crape myrtle	Lagerstroemia indica	Ontario	California	-117.644122	34.028812	554 Oak Hill St E	introduced	0 to 15.24 cm	Ontario	NA	NA	NA	NA	NA	NA	NA	NA	NA	NA	NA	NA	NA	NA	NA	NA	NA
2738	Crape myrtle	Lagerstroemia indica	Ontario	California	-117.64316	34.028812	616 Oak Hill St E	introduced	0 to 15.24 cm	Ontario	NA	NA	NA	NA	NA	NA	NA	NA	NA	NA	NA	NA	NA	NA	NA	NA	NA
2739	Crape myrtle	Lagerstroemia indica	Ontario	California	-117.64316	34.028812	616 Oak Hill St E	introduced	0 to 15.24 cm	Ontario	NA	NA	NA	NA	NA	NA	NA	NA	NA	NA	NA	NA	NA	NA	NA	NA	NA
2740	Crape myrtle	Lagerstroemia indica	Ontario	California	-117.64316	34.028812	616 Oak Hill St E	introduced	0 to 15.24 cm	Ontario	NA	NA	NA	NA	NA	NA	NA	NA	NA	NA	NA	NA	NA	NA	NA	NA	NA
2744	Pygmy date palm	Phoenix roebelenii	Ontario	California	-117.642692	34.028742	642 Oak Hill St E	no_info	0 to 15.24 cm	Ontario	NA	NA	NA	NA	NA	NA	NA	NA	NA	NA	NA	NA	NA	NA	NA	NA	NA
2745	Crape myrtle	Lagerstroemia indica	Ontario	California	-117.642692	34.028742	642 Oak Hill St E	introduced	0 to 15.24 cm	Ontario	NA	NA	NA	NA	NA	NA	NA	NA	NA	NA	NA	NA	NA	NA	NA	NA	NA
2746	Crape myrtle	Lagerstroemia indica	Ontario	California	-117.642692	34.028742	642 Oak Hill St E	introduced	0 to 15.24 cm	Ontario	NA	NA	NA	NA	NA	NA	NA	NA	NA	NA	NA	NA	NA	NA	NA	NA	NA
2749	Crape myrtle	Lagerstroemia indica	Ontario	California	-117.642385	34.028747	660 Oak Hill St E	introduced	0 to 15.24 cm	Ontario	NA	NA	NA	NA	NA	NA	NA	NA	NA	NA	NA	NA	NA	NA	NA	NA	NA
2750	Pygmy date palm	Phoenix roebelenii	Ontario	California	-117.642282	34.028748	666 Oak Hill St E	no_info	0 to 15.24 cm	Ontario	NA	NA	NA	NA	NA	NA	NA	NA	NA	NA	NA	NA	NA	NA	NA	NA	NA
2751	Pygmy date palm	Phoenix roebelenii	Ontario	California	-117.642282	34.028748	666 Oak Hill St E	no_info	0 to 15.24 cm	Ontario	NA	NA	NA	NA	NA	NA	NA	NA	NA	NA	NA	NA	NA	NA	NA	NA	NA
[truncated: 56,578 more rows]
