# Supplementary material for: Species clustering, climate effects, and introduced species in 5 million city trees across 63 US cities
Source: eLife. 2022 Sep 27;11:e77891. doi: 10.7554/eLife.77891 (PMC9578703; doi:10.7554/eLife.77891)
Supplement: Figure 1—source data 1. — This zipped file includes all of the cleaned data used in the study (63 spreadsheets, one for each city, where each row is a tree). It is available on Dryad at https://doi.org/10.5061/dryad.2jm63xsrf. [file elife-77891-fig1-data1.zip › Anaheim_Final_2022-06-18.csv]

common_name	scientific_name	city	state	longitude_coordinate	latitude_coordinate	address	native	height_binned_M	diameter_breast_height_binned_CM	greater_metro	city_ID	tree_ID	planted_date	most_recent_observation	retired_date	most_recent_observation_type	location_type	zipcode	neighborhood	location_name	ward	district	overhead_utility	diameter_breast_height_CM	condition	height_M	percent_population
Mexican fan palm	Washingtonia robusta	Anaheim	California	-117.9324813	33.81019948	1501 9th St S	introduced	13.71 to 18.29 m	30.48 to 45.72 cm	Anaheim	NA	NA	NA	NA	NA	NA	NA	NA	NA	NA	NA	NA	NA	NA	NA	NA	NA
Mexican fan palm	Washingtonia robusta	Anaheim	California	-117.9324927	33.81001921	1501 9th St S	introduced	13.71 to 18.29 m	30.48 to 45.72 cm	Anaheim	NA	NA	NA	NA	NA	NA	NA	NA	NA	NA	NA	NA	NA	NA	NA	NA	NA
Mexican fan palm	Washingtonia robusta	Anaheim	California	-117.9325308	33.80984003	1501 9th St S	introduced	13.71 to 18.29 m	30.48 to 45.72 cm	Anaheim	NA	NA	NA	NA	NA	NA	NA	NA	NA	NA	NA	NA	NA	NA	NA	NA	NA
Mexican fan palm	Washingtonia robusta	Anaheim	California	-117.9325717	33.80967629	1501 9th St S	introduced	13.71 to 18.29 m	30.48 to 45.72 cm	Anaheim	NA	NA	NA	NA	NA	NA	NA	NA	NA	NA	NA	NA	NA	NA	NA	NA	NA
Mexican fan palm	Washingtonia robusta	Anaheim	California	-117.9326255	33.80948896	1501 9th St S	introduced	13.71 to 18.29 m	30.48 to 45.72 cm	Anaheim	NA	NA	NA	NA	NA	NA	NA	NA	NA	NA	NA	NA	NA	NA	NA	NA	NA
Mexican fan palm	Washingtonia robusta	Anaheim	California	-117.9326807	33.80930218	1501 9th St S	introduced	13.71 to 18.29 m	30.48 to 45.72 cm	Anaheim	NA	NA	NA	NA	NA	NA	NA	NA	NA	NA	NA	NA	NA	NA	NA	NA	NA
Mexican fan palm	Washingtonia robusta	Anaheim	California	-117.9327423	33.80911992	1501 9th St S	introduced	13.71 to 18.29 m	30.48 to 45.72 cm	Anaheim	NA	NA	NA	NA	NA	NA	NA	NA	NA	NA	NA	NA	NA	NA	NA	NA	NA
Mexican fan palm	Washingtonia robusta	Anaheim	California	-117.9327794	33.80894458	1501 9th St S	introduced	13.71 to 18.29 m	30.48 to 45.72 cm	Anaheim	NA	NA	NA	NA	NA	NA	NA	NA	NA	NA	NA	NA	NA	NA	NA	NA	NA
Mexican fan palm	Washingtonia robusta	Anaheim	California	-117.9328019	33.80876028	1501 9th St S	introduced	13.71 to 18.29 m	30.48 to 45.72 cm	Anaheim	NA	NA	NA	NA	NA	NA	NA	NA	NA	NA	NA	NA	NA	NA	NA	NA	NA
Mexican fan palm	Washingtonia robusta	Anaheim	California	-117.9328084	33.80857537	1501 9th St S	introduced	13.71 to 18.29 m	30.48 to 45.72 cm	Anaheim	NA	NA	NA	NA	NA	NA	NA	NA	NA	NA	NA	NA	NA	NA	NA	NA	NA
Mexican fan palm	Washingtonia robusta	Anaheim	California	-117.9328002	33.80836744	1501 9th St S	introduced	13.71 to 18.29 m	30.48 to 45.72 cm	Anaheim	NA	NA	NA	NA	NA	NA	NA	NA	NA	NA	NA	NA	NA	NA	NA	NA	NA
Mexican fan palm	Washingtonia robusta	Anaheim	California	-117.9328019	33.80815791	1501 9th St S	introduced	13.71 to 18.29 m	30.48 to 45.72 cm	Anaheim	NA	NA	NA	NA	NA	NA	NA	NA	NA	NA	NA	NA	NA	NA	NA	NA	NA
Mexican fan palm	Washingtonia robusta	Anaheim	California	-117.9327995	33.80796296	1501 9th St S	introduced	13.71 to 18.29 m	30.48 to 45.72 cm	Anaheim	NA	NA	NA	NA	NA	NA	NA	NA	NA	NA	NA	NA	NA	NA	NA	NA	NA
Vacant site	NA	Anaheim	California	-117.9323192	33.81034817	1502 9th St S	no_info	NA	NA	Anaheim	NA	NA	NA	NA	NA	NA	NA	NA	NA	NA	NA	NA	NA	NA	NA	NA	NA
Vacant site	NA	Anaheim	California	-117.9323305	33.81023427	1502 9th St S	no_info	NA	NA	Anaheim	NA	NA	NA	NA	NA	NA	NA	NA	NA	NA	NA	NA	NA	NA	NA	NA	NA
Vacant site	NA	Anaheim	California	-117.9323413	33.81014959	1502 9th St S	no_info	NA	NA	Anaheim	NA	NA	NA	NA	NA	NA	NA	NA	NA	NA	NA	NA	NA	NA	NA	NA	NA
Vacant site	NA	Anaheim	California	-117.9323545	33.81000123	1512 9th St S	no_info	NA	NA	Anaheim	NA	NA	NA	NA	NA	NA	NA	NA	NA	NA	NA	NA	NA	NA	NA	NA	NA
Vacant site	NA	Anaheim	California	-117.9323694	33.80988471	1512 9th St S	no_info	NA	NA	Anaheim	NA	NA	NA	NA	NA	NA	NA	NA	NA	NA	NA	NA	NA	NA	NA	NA	NA
Vacant site	NA	Anaheim	California	-117.9323932	33.80978376	1512 9th St S	no_info	NA	NA	Anaheim	NA	NA	NA	NA	NA	NA	NA	NA	NA	NA	NA	NA	NA	NA	NA	NA	NA
Mexican fan palm	Washingtonia robusta	Anaheim	California	-117.9324225	33.80964012	1524 9th St S	introduced	9.14 to 13.71 m	30.48 to 45.72 cm	Anaheim	NA	NA	NA	NA	NA	NA	NA	NA	NA	NA	NA	NA	NA	NA	NA	NA	NA
Mexican fan palm	Washingtonia robusta	Anaheim	California	-117.932447	33.80956459	1524 9th St S	introduced	9.14 to 13.71 m	30.48 to 45.72 cm	Anaheim	NA	NA	NA	NA	NA	NA	NA	NA	NA	NA	NA	NA	NA	NA	NA	NA	NA
Mexican fan palm	Washingtonia robusta	Anaheim	California	-117.9324805	33.80944435	1530 9th St S	introduced	13.71 to 18.29 m	30.48 to 45.72 cm	Anaheim	NA	NA	NA	NA	NA	NA	NA	NA	NA	NA	NA	NA	NA	NA	NA	NA	NA
Mexican fan palm	Washingtonia robusta	Anaheim	California	-117.9325181	33.80932302	1530 9th St S	introduced	13.71 to 18.29 m	30.48 to 45.72 cm	Anaheim	NA	NA	NA	NA	NA	NA	NA	NA	NA	NA	NA	NA	NA	NA	NA	NA	NA
Mexican fan palm	Washingtonia robusta	Anaheim	California	-117.9325577	33.80920073	1536 9th St S	introduced	13.71 to 18.29 m	30.48 to 45.72 cm	Anaheim	NA	NA	NA	NA	NA	NA	NA	NA	NA	NA	NA	NA	NA	NA	NA	NA	NA
Mexican fan palm	Washingtonia robusta	Anaheim	California	-117.9326021	33.80909191	1536 9th St S	introduced	13.71 to 18.29 m	30.48 to 45.72 cm	Anaheim	NA	NA	NA	NA	NA	NA	NA	NA	NA	NA	NA	NA	NA	NA	NA	NA	NA
Mexican fan palm	Washingtonia robusta	Anaheim	California	-117.9326249	33.80895812	1542 9th St S	introduced	13.71 to 18.29 m	30.48 to 45.72 cm	Anaheim	NA	NA	NA	NA	NA	NA	NA	NA	NA	NA	NA	NA	NA	NA	NA	NA	NA
Mexican fan palm	Washingtonia robusta	Anaheim	California	-117.932647	33.80882701	1542 9th St S	introduced	13.71 to 18.29 m	30.48 to 45.72 cm	Anaheim	NA	NA	NA	NA	NA	NA	NA	NA	NA	NA	NA	NA	NA	NA	NA	NA	NA
Mexican fan palm	Washingtonia robusta	Anaheim	California	-117.9326493	33.80868318	1600 9th St S	introduced	13.71 to 18.29 m	30.48 to 45.72 cm	Anaheim	NA	NA	NA	NA	NA	NA	NA	NA	NA	NA	NA	NA	NA	NA	NA	NA	NA
Mexican fan palm	Washingtonia robusta	Anaheim	California	-117.9326512	33.80853833	1606 9th St S	introduced	13.71 to 18.29 m	30.48 to 45.72 cm	Anaheim	NA	NA	NA	NA	NA	NA	NA	NA	NA	NA	NA	NA	NA	NA	NA	NA	NA
Mexican fan palm	Washingtonia robusta	Anaheim	California	-117.9326613	33.80843307	1606 9th St S	introduced	13.71 to 18.29 m	30.48 to 45.72 cm	Anaheim	NA	NA	NA	NA	NA	NA	NA	NA	NA	NA	NA	NA	NA	NA	NA	NA	NA
Mexican fan palm	Washingtonia robusta	Anaheim	California	-117.9326604	33.80828548	1612 9th St S	introduced	13.71 to 18.29 m	30.48 to 45.72 cm	Anaheim	NA	NA	NA	NA	NA	NA	NA	NA	NA	NA	NA	NA	NA	NA	NA	NA	NA
Mexican fan palm	Washingtonia robusta	Anaheim	California	-117.9326514	33.80811431	1618 9th St S	introduced	13.71 to 18.29 m	30.48 to 45.72 cm	Anaheim	NA	NA	NA	NA	NA	NA	NA	NA	NA	NA	NA	NA	NA	NA	NA	NA	NA
Mexican fan palm	Washingtonia robusta	Anaheim	California	-117.9326481	33.80798167	1618 9th St S	introduced	13.71 to 18.29 m	30.48 to 45.72 cm	Anaheim	NA	NA	NA	NA	NA	NA	NA	NA	NA	NA	NA	NA	NA	NA	NA	NA	NA
Mexican fan palm	Washingtonia robusta	Anaheim	California	-117.9326459	33.80784765	1624 9th St S	introduced	13.71 to 18.29 m	30.48 to 45.72 cm	Anaheim	NA	NA	NA	NA	NA	NA	NA	NA	NA	NA	NA	NA	NA	NA	NA	NA	NA
Mexican fan palm	Washingtonia robusta	Anaheim	California	-117.9328047	33.80753149	1625 9th St S	introduced	13.71 to 18.29 m	30.48 to 45.72 cm	Anaheim	NA	NA	NA	NA	NA	NA	NA	NA	NA	NA	NA	NA	NA	NA	NA	NA	NA
Vacant site	NA	Anaheim	California	-117.9328039	33.80717198	1625 9th St S	no_info	NA	NA	Anaheim	NA	NA	NA	NA	NA	NA	NA	NA	NA	NA	NA	NA	NA	NA	NA	NA	NA
Vacant site	NA	Anaheim	California	-117.9328015	33.80698715	1625 9th St S	no_info	NA	NA	Anaheim	NA	NA	NA	NA	NA	NA	NA	NA	NA	NA	NA	NA	NA	NA	NA	NA	NA
Mexican fan palm	Washingtonia robusta	Anaheim	California	-117.9326435	33.8077153	1630 9th St S	introduced	13.71 to 18.29 m	30.48 to 45.72 cm	Anaheim	NA	NA	NA	NA	NA	NA	NA	NA	NA	NA	NA	NA	NA	NA	NA	NA	NA
Mexican fan palm	Washingtonia robusta	Anaheim	California	-117.9326426	33.80759392	1630 9th St S	introduced	13.71 to 18.29 m	30.48 to 45.72 cm	Anaheim	NA	NA	NA	NA	NA	NA	NA	NA	NA	NA	NA	NA	NA	NA	NA	NA	NA
Camphor tree	Cinnamomum camphora	Anaheim	California	-117.9323674	33.80751178	1630 9th St S	introduced	4.57 to 9.14 m	15.24 to 30.48 cm	Anaheim	NA	NA	NA	NA	NA	NA	NA	NA	NA	NA	NA	NA	NA	NA	NA	NA	NA
Camphor tree	Cinnamomum camphora	Anaheim	California	-117.9324765	33.80752136	1630 9th St S	introduced	4.57 to 9.14 m	15.24 to 30.48 cm	Anaheim	NA	NA	NA	NA	NA	NA	NA	NA	NA	NA	NA	NA	NA	NA	NA	NA	NA
Tree site deleted	Tree	Anaheim	California	-117.9326342	33.80721485	1636 9th St S	no_info	NA	NA	Anaheim	NA	NA	NA	NA	NA	NA	NA	NA	NA	NA	NA	NA	NA	NA	NA	NA	NA
Tree site deleted	Tree	Anaheim	California	-117.9326361	33.80705886	1636 9th St S	no_info	more than 18.29 m	45.72 to 60.96 cm	Anaheim	NA	NA	NA	NA	NA	NA	NA	NA	NA	NA	NA	NA	NA	NA	NA	NA	NA
Vacant site	NA	Anaheim	California	-117.9326301	33.80633928	1702 9th St S	no_info	NA	NA	Anaheim	NA	NA	NA	NA	NA	NA	NA	NA	NA	NA	NA	NA	NA	NA	NA	NA	NA
Vacant site	NA	Anaheim	California	-117.932625	33.80617854	1702 9th St S	no_info	NA	NA	Anaheim	NA	NA	NA	NA	NA	NA	NA	NA	NA	NA	NA	NA	NA	NA	NA	NA	NA
Camphor tree	Cinnamomum camphora	Anaheim	California	-117.9327913	33.80524788	1735 9th St S	introduced	0 to 4.57 m	0 to 15.24 cm	Anaheim	NA	NA	NA	NA	NA	NA	NA	NA	NA	NA	NA	NA	NA	NA	NA	NA	NA
Chinese flame tree	Koelreuteria bipinnata	Anaheim	California	-117.9327917	33.80505297	1741 9th St S	introduced	9.14 to 13.71 m	more than 76.2 cm	Anaheim	NA	NA	NA	NA	NA	NA	NA	NA	NA	NA	NA	NA	NA	NA	NA	NA	NA
Vacant site	NA	Anaheim	California	-117.9327832	33.80481499	1747 9th St S	no_info	NA	NA	Anaheim	NA	NA	NA	NA	NA	NA	NA	NA	NA	NA	NA	NA	NA	NA	NA	NA	NA
Vacant site	NA	Anaheim	California	-117.9327901	33.80464692	1753 9th St S	no_info	NA	NA	Anaheim	NA	NA	NA	NA	NA	NA	NA	NA	NA	NA	NA	NA	NA	NA	NA	NA	NA
Chinese flame tree	Koelreuteria bipinnata	Anaheim	California	-117.9327873	33.80447547	1759 9th St S	introduced	9.14 to 13.71 m	more than 76.2 cm	Anaheim	NA	NA	NA	NA	NA	NA	NA	NA	NA	NA	NA	NA	NA	NA	NA	NA	NA
Vacant site	NA	Anaheim	California	-117.9326315	33.80402957	1764 9th St S	no_info	NA	NA	Anaheim	NA	NA	NA	NA	NA	NA	NA	NA	NA	NA	NA	NA	NA	NA	NA	NA	NA
Vacant site	NA	Anaheim	California	-117.932495	33.80417942	1764 9th St S	no_info	NA	NA	Anaheim	NA	NA	NA	NA	NA	NA	NA	NA	NA	NA	NA	NA	NA	NA	NA	NA	NA
Chinese flame tree	Koelreuteria bipinnata	Anaheim	California	-117.9327847	33.80421088	1765 9th St S	introduced	9.14 to 13.71 m	60.96 to 76.2 cm	Anaheim	NA	NA	NA	NA	NA	NA	NA	NA	NA	NA	NA	NA	NA	NA	NA	NA	NA
Vacant site	NA	Anaheim	California	-117.9326279	33.8039423	1768 9th St S	no_info	NA	NA	Anaheim	NA	NA	NA	NA	NA	NA	NA	NA	NA	NA	NA	NA	NA	NA	NA	NA	NA
Vacant site	NA	Anaheim	California	-117.932624	33.80381519	1768 9th St S	no_info	NA	NA	Anaheim	NA	NA	NA	NA	NA	NA	NA	NA	NA	NA	NA	NA	NA	NA	NA	NA	NA
Chinese flame tree	Koelreuteria bipinnata	Anaheim	California	-117.9327918	33.80401981	1771 9th St S	introduced	9.14 to 13.71 m	60.96 to 76.2 cm	Anaheim	NA	NA	NA	NA	NA	NA	NA	NA	NA	NA	NA	NA	NA	NA	NA	NA	NA
Vacant site	NA	Anaheim	California	-117.9326135	33.80369866	1772 9th St S	no_info	NA	NA	Anaheim	NA	NA	NA	NA	NA	NA	NA	NA	NA	NA	NA	NA	NA	NA	NA	NA	NA
Southern magnolia	Magnolia grandiflora	Anaheim	California	-117.9323054	33.80218407	1828 9th St S	introduced	4.57 to 9.14 m	30.48 to 45.72 cm	Anaheim	NA	NA	NA	NA	NA	NA	NA	NA	NA	NA	NA	NA	NA	NA	NA	NA	NA
Southern magnolia	Magnolia grandiflora	Anaheim	California	-117.9324593	33.8021807	1828 9th St S	introduced	4.57 to 9.14 m	30.48 to 45.72 cm	Anaheim	NA	NA	NA	NA	NA	NA	NA	NA	NA	NA	NA	NA	NA	NA	NA	NA	NA
Crape myrtle	Lagerstroemia indica	Anaheim	California	-117.9325711	33.80184166	1834 9th St S	introduced	0 to 4.57 m	0 to 15.24 cm	Anaheim	NA	NA	NA	NA	NA	NA	NA	NA	NA	NA	NA	NA	NA	NA	NA	NA	NA
Crape myrtle	Lagerstroemia indica	Anaheim	California	-117.9325713	33.80173379	1838 9th St S	introduced	0 to 4.57 m	0 to 15.24 cm	Anaheim	NA	NA	NA	NA	NA	NA	NA	NA	NA	NA	NA	NA	NA	NA	NA	NA	NA
Vacant site	NA	Anaheim	California	-117.932568	33.80164396	1838 9th St S	no_info	NA	NA	Anaheim	NA	NA	NA	NA	NA	NA	NA	NA	NA	NA	NA	NA	NA	NA	NA	NA	NA
Crape myrtle	Lagerstroemia indica	Anaheim	California	-117.9325679	33.80154405	1844 9th St S	introduced	0 to 4.57 m	0 to 15.24 cm	Anaheim	NA	NA	NA	NA	NA	NA	NA	NA	NA	NA	NA	NA	NA	NA	NA	NA	NA
Crape myrtle	Lagerstroemia indica	Anaheim	California	-117.9325672	33.80144609	1844 9th St S	introduced	0 to 4.57 m	0 to 15.24 cm	Anaheim	NA	NA	NA	NA	NA	NA	NA	NA	NA	NA	NA	NA	NA	NA	NA	NA	NA
Vacant site	NA	Anaheim	California	-117.93256	33.8009677	1860 9th St S	no_info	NA	NA	Anaheim	NA	NA	NA	NA	NA	NA	NA	NA	NA	NA	NA	NA	NA	NA	NA	NA	NA
Vacant site	NA	Anaheim	California	-117.9325535	33.80076898	1864 9th St S	no_info	NA	NA	Anaheim	NA	NA	NA	NA	NA	NA	NA	NA	NA	NA	NA	NA	NA	NA	NA	NA	NA
Crape myrtle	Lagerstroemia indica	Anaheim	California	-117.9325489	33.80061458	1870 9th St S	introduced	0 to 4.57 m	15.24 to 30.48 cm	Anaheim	NA	NA	NA	NA	NA	NA	NA	NA	NA	NA	NA	NA	NA	NA	NA	NA	NA
Crape myrtle	Lagerstroemia indica	Anaheim	California	-117.9325503	33.80047358	1874 9th St S	introduced	0 to 4.57 m	15.24 to 30.48 cm	Anaheim	NA	NA	NA	NA	NA	NA	NA	NA	NA	NA	NA	NA	NA	NA	NA	NA	NA
Crape myrtle	Lagerstroemia indica	Anaheim	California	-117.9325483	33.80028778	1900 9th St S	introduced	0 to 4.57 m	15.24 to 30.48 cm	Anaheim	NA	NA	NA	NA	NA	NA	NA	NA	NA	NA	NA	NA	NA	NA	NA	NA	NA
Crape myrtle	Lagerstroemia indica	Anaheim	California	-117.9325474	33.80018362	1900 9th St S	introduced	0 to 4.57 m	15.24 to 30.48 cm	Anaheim	NA	NA	NA	NA	NA	NA	NA	NA	NA	NA	NA	NA	NA	NA	NA	NA	NA
Vacant site	NA	Anaheim	California	-117.9325428	33.80003923	1906 9th St S	no_info	NA	NA	Anaheim	NA	NA	NA	NA	NA	NA	NA	NA	NA	NA	NA	NA	NA	NA	NA	NA	NA
Vacant site	NA	Anaheim	California	-117.9325418	33.79993738	1910 9th St S	no_info	NA	NA	Anaheim	NA	NA	NA	NA	NA	NA	NA	NA	NA	NA	NA	NA	NA	NA	NA	NA	NA
Vacant site	NA	Anaheim	California	-117.9325418	33.79982728	1910 9th St S	no_info	NA	NA	Anaheim	NA	NA	NA	NA	NA	NA	NA	NA	NA	NA	NA	NA	NA	NA	NA	NA	NA
Vacant site	NA	Anaheim	California	-117.9325349	33.79942843	1926 9th St S	no_info	NA	NA	Anaheim	NA	NA	NA	NA	NA	NA	NA	NA	NA	NA	NA	NA	NA	NA	NA	NA	NA
Water gum	Tristaniopsis laurina	Anaheim	California	-117.9325308	33.79933996	1926 9th St S	introduced	0 to 4.57 m	0 to 15.24 cm	Anaheim	NA	NA	NA	NA	NA	NA	NA	NA	NA	NA	NA	NA	NA	NA	NA	NA	NA
Vacant site	NA	Anaheim	California	-117.9325343	33.79921854	1932 9th St S	no_info	NA	NA	Anaheim	NA	NA	NA	NA	NA	NA	NA	NA	NA	NA	NA	NA	NA	NA	NA	NA	NA
Vacant site	NA	Anaheim	California	-117.9322155	33.79908671	1932 9th St S	no_info	NA	NA	Anaheim	NA	NA	NA	NA	NA	NA	NA	NA	NA	NA	NA	NA	NA	NA	NA	NA	NA
Canary island pine	Pinus canariensis	Anaheim	California	-117.932763	33.7990502	2001 9th St S	introduced	4.57 to 9.14 m	15.24 to 30.48 cm	Anaheim	NA	NA	NA	NA	NA	NA	NA	NA	NA	NA	NA	NA	NA	NA	NA	NA	NA
Canary island pine	Pinus canariensis	Anaheim	California	-117.932758	33.79891764	2001 9th St S	introduced	4.57 to 9.14 m	15.24 to 30.48 cm	Anaheim	NA	NA	NA	NA	NA	NA	NA	NA	NA	NA	NA	NA	NA	NA	NA	NA	NA
Vacant site	NA	Anaheim	California	-117.9327593	33.79885251	2001 9th St S	no_info	NA	NA	Anaheim	NA	NA	NA	NA	NA	NA	NA	NA	NA	NA	NA	NA	NA	NA	NA	NA	NA
Vacant site	NA	Anaheim	California	-117.9327546	33.7987836	2001 9th St S	no_info	NA	NA	Anaheim	NA	NA	NA	NA	NA	NA	NA	NA	NA	NA	NA	NA	NA	NA	NA	NA	NA
Canary island pine	Pinus canariensis	Anaheim	California	-117.9327578	33.79864945	2001 9th St S	introduced	4.57 to 9.14 m	15.24 to 30.48 cm	Anaheim	NA	NA	NA	NA	NA	NA	NA	NA	NA	NA	NA	NA	NA	NA	NA	NA	NA
Canary island pine	Pinus canariensis	Anaheim	California	-117.9327558	33.79851999	2001 9th St S	introduced	4.57 to 9.14 m	15.24 to 30.48 cm	Anaheim	NA	NA	NA	NA	NA	NA	NA	NA	NA	NA	NA	NA	NA	NA	NA	NA	NA
Vacant site	NA	Anaheim	California	-117.932754	33.79839902	2001 9th St S	no_info	NA	NA	Anaheim	NA	NA	NA	NA	NA	NA	NA	NA	NA	NA	NA	NA	NA	NA	NA	NA	NA
Vacant site	NA	Anaheim	California	-117.9325301	33.79876265	2002 9th St S	no_info	NA	NA	Anaheim	NA	NA	NA	NA	NA	NA	NA	NA	NA	NA	NA	NA	NA	NA	NA	NA	NA
Vacant site	NA	Anaheim	California	-117.9322256	33.7989687	2002 9th St S	no_info	NA	NA	Anaheim	NA	NA	NA	NA	NA	NA	NA	NA	NA	NA	NA	NA	NA	NA	NA	NA	NA
Vacant site	NA	Anaheim	California	-117.9323585	33.79896446	2002 9th St S	no_info	NA	NA	Anaheim	NA	NA	NA	NA	NA	NA	NA	NA	NA	NA	NA	NA	NA	NA	NA	NA	NA
Vacant site	NA	Anaheim	California	-117.9325235	33.79852994	2012 9th St S	no_info	NA	NA	Anaheim	NA	NA	NA	NA	NA	NA	NA	NA	NA	NA	NA	NA	NA	NA	NA	NA	NA
Vacant site	NA	Anaheim	California	-117.9325204	33.7984223	2012 9th St S	no_info	NA	NA	Anaheim	NA	NA	NA	NA	NA	NA	NA	NA	NA	NA	NA	NA	NA	NA	NA	NA	NA
Canary island pine	Pinus canariensis	Anaheim	California	-117.9327449	33.79827566	2019 9th St S	introduced	4.57 to 9.14 m	15.24 to 30.48 cm	Anaheim	NA	NA	NA	NA	NA	NA	NA	NA	NA	NA	NA	NA	NA	NA	NA	NA	NA
Canary island pine	Pinus canariensis	Anaheim	California	-117.9327433	33.79814691	2019 9th St S	introduced	4.57 to 9.14 m	15.24 to 30.48 cm	Anaheim	NA	NA	NA	NA	NA	NA	NA	NA	NA	NA	NA	NA	NA	NA	NA	NA	NA
Canary island pine	Pinus canariensis	Anaheim	California	-117.9327389	33.7980524	2019 9th St S	introduced	4.57 to 9.14 m	15.24 to 30.48 cm	Anaheim	NA	NA	NA	NA	NA	NA	NA	NA	NA	NA	NA	NA	NA	NA	NA	NA	NA
Canary island pine	Pinus canariensis	Anaheim	California	-117.9327408	33.79796366	2019 9th St S	introduced	4.57 to 9.14 m	15.24 to 30.48 cm	Anaheim	NA	NA	NA	NA	NA	NA	NA	NA	NA	NA	NA	NA	NA	NA	NA	NA	NA
Vacant site	NA	Anaheim	California	-117.9325156	33.79808765	2022 9th St S	no_info	NA	NA	Anaheim	NA	NA	NA	NA	NA	NA	NA	NA	NA	NA	NA	NA	NA	NA	NA	NA	NA
Camphor tree	Cinnamomum camphora	Anaheim	California	-117.9327374	33.79772857	2025 9th St S	introduced	0 to 4.57 m	0 to 15.24 cm	Anaheim	NA	NA	NA	NA	NA	NA	NA	NA	NA	NA	NA	NA	NA	NA	NA	NA	NA
Camphor tree	Cinnamomum camphora	Anaheim	California	-117.9327364	33.7976494	2025 9th St S	introduced	0 to 4.57 m	0 to 15.24 cm	Anaheim	NA	NA	NA	NA	NA	NA	NA	NA	NA	NA	NA	NA	NA	NA	NA	NA	NA
Camphor tree	Cinnamomum camphora	Anaheim	California	-117.932738	33.79755402	2025 9th St S	introduced	0 to 4.57 m	0 to 15.24 cm	Anaheim	NA	NA	NA	NA	NA	NA	NA	NA	NA	NA	NA	NA	NA	NA	NA	NA	NA
Camphor tree	Cinnamomum camphora	Anaheim	California	-117.9327348	33.79745646	2025 9th St S	introduced	0 to 4.57 m	0 to 15.24 cm	Anaheim	NA	NA	NA	NA	NA	NA	NA	NA	NA	NA	NA	NA	NA	NA	NA	NA	NA
Camphor tree	Cinnamomum camphora	Anaheim	California	-117.9327329	33.79730782	2025 9th St S	introduced	0 to 4.57 m	0 to 15.24 cm	Anaheim	NA	NA	NA	NA	NA	NA	NA	NA	NA	NA	NA	NA	NA	NA	NA	NA	NA
Camphor tree	Cinnamomum camphora	Anaheim	California	-117.9327329	33.79702885	2025 9th St S	introduced	0 to 4.57 m	0 to 15.24 cm	Anaheim	NA	NA	NA	NA	NA	NA	NA	NA	NA	NA	NA	NA	NA	NA	NA	NA	NA
Vacant site	NA	Anaheim	California	-117.9327329	33.79690663	2025 9th St S	no_info	NA	NA	Anaheim	NA	NA	NA	NA	NA	NA	NA	NA	NA	NA	NA	NA	NA	NA	NA	NA	NA
Vacant site	NA	Anaheim	California	-117.9327244	33.79680336	2025 9th St S	no_info	NA	NA	Anaheim	NA	NA	NA	NA	NA	NA	NA	NA	NA	NA	NA	NA	NA	NA	NA	NA	NA
Vacant site	NA	Anaheim	California	-117.9327232	33.79661546	2025 9th St S	no_info	NA	NA	Anaheim	NA	NA	NA	NA	NA	NA	NA	NA	NA	NA	NA	NA	NA	NA	NA	NA	NA
Vacant site	NA	Anaheim	California	-117.9327216	33.79650713	2025 9th St S	no_info	NA	NA	Anaheim	NA	NA	NA	NA	NA	NA	NA	NA	NA	NA	NA	NA	NA	NA	NA	NA	NA
Vacant site	NA	Anaheim	California	-117.932712	33.79635523	2025 9th St S	no_info	NA	NA	Anaheim	NA	NA	NA	NA	NA	NA	NA	NA	NA	NA	NA	NA	NA	NA	NA	NA	NA
Vacant site	NA	Anaheim	California	-117.9325134	33.79801475	2028 9th St S	no_info	NA	NA	Anaheim	NA	NA	NA	NA	NA	NA	NA	NA	NA	NA	NA	NA	NA	NA	NA	NA	NA
Vacant site	NA	Anaheim	California	-117.9325113	33.79790735	2028 9th St S	no_info	NA	NA	Anaheim	NA	NA	NA	NA	NA	NA	NA	NA	NA	NA	NA	NA	NA	NA	NA	NA	NA
Vacant site	NA	Anaheim	California	-117.9325075	33.79755288	2036 9th St S	no_info	NA	NA	Anaheim	NA	NA	NA	NA	NA	NA	NA	NA	NA	NA	NA	NA	NA	NA	NA	NA	NA
Vacant site	NA	Anaheim	California	-117.9325028	33.7972638	2048 9th St S	no_info	NA	NA	Anaheim	NA	NA	NA	NA	NA	NA	NA	NA	NA	NA	NA	NA	NA	NA	NA	NA	NA
Vacant site	NA	Anaheim	California	-117.9325005	33.79713274	2054 9th St S	no_info	NA	NA	Anaheim	NA	NA	NA	NA	NA	NA	NA	NA	NA	NA	NA	NA	NA	NA	NA	NA	NA
Vacant site	NA	Anaheim	California	-117.932497	33.79702078	2054 9th St S	no_info	NA	NA	Anaheim	NA	NA	NA	NA	NA	NA	NA	NA	NA	NA	NA	NA	NA	NA	NA	NA	NA
Vacant site	NA	Anaheim	California	-117.9324957	33.79691672	2058 9th St S	no_info	NA	NA	Anaheim	NA	NA	NA	NA	NA	NA	NA	NA	NA	NA	NA	NA	NA	NA	NA	NA	NA
Vacant site	NA	Anaheim	California	-117.9324948	33.79682661	2058 9th St S	no_info	NA	NA	Anaheim	NA	NA	NA	NA	NA	NA	NA	NA	NA	NA	NA	NA	NA	NA	NA	NA	NA
Vacant site	NA	Anaheim	California	-117.932492	33.79673702	2064 9th St S	no_info	NA	NA	Anaheim	NA	NA	NA	NA	NA	NA	NA	NA	NA	NA	NA	NA	NA	NA	NA	NA	NA
Vacant site	NA	Anaheim	California	-117.9324908	33.79663809	2064 9th St S	no_info	NA	NA	Anaheim	NA	NA	NA	NA	NA	NA	NA	NA	NA	NA	NA	NA	NA	NA	NA	NA	NA
Vacant site	NA	Anaheim	California	-117.9321033	33.79608073	2080 9th St S	no_info	NA	NA	Anaheim	NA	NA	NA	NA	NA	NA	NA	NA	NA	NA	NA	NA	NA	NA	NA	NA	NA
Vacant site	NA	Anaheim	California	-117.9326938	33.79519911	2121 9th St S	no_info	NA	NA	Anaheim	NA	NA	NA	NA	NA	NA	NA	NA	NA	NA	NA	NA	NA	NA	NA	NA	NA
Vacant site	NA	Anaheim	California	-117.9326908	33.79511237	2121 9th St S	no_info	NA	NA	Anaheim	NA	NA	NA	NA	NA	NA	NA	NA	NA	NA	NA	NA	NA	NA	NA	NA	NA
Chinese flame tree	Koelreuteria bipinnata	Anaheim	California	-117.8081166	33.84075202	500 Aberdeen St S	introduced	9.14 to 13.71 m	30.48 to 45.72 cm	Anaheim	NA	NA	NA	NA	NA	NA	NA	NA	NA	NA	NA	NA	NA	NA	NA	NA	NA
Chinese flame tree	Koelreuteria bipinnata	Anaheim	California	-117.808056	33.84070675	500 Aberdeen St S	introduced	9.14 to 13.71 m	30.48 to 45.72 cm	Anaheim	NA	NA	NA	NA	NA	NA	NA	NA	NA	NA	NA	NA	NA	NA	NA	NA	NA
Chinese flame tree	Koelreuteria bipinnata	Anaheim	California	-117.8081191	33.84069563	500 Aberdeen St S	introduced	9.14 to 13.71 m	30.48 to 45.72 cm	Anaheim	NA	NA	NA	NA	NA	NA	NA	NA	NA	NA	NA	NA	NA	NA	NA	NA	NA
Chinese flame tree	Koelreuteria bipinnata	Anaheim	California	-117.8081718	33.84070769	500 Aberdeen St S	introduced	9.14 to 13.71 m	30.48 to 45.72 cm	Anaheim	NA	NA	NA	NA	NA	NA	NA	NA	NA	NA	NA	NA	NA	NA	NA	NA	NA
Chinese flame tree	Koelreuteria bipinnata	Anaheim	California	-117.8081004	33.84063737	500 Aberdeen St S	introduced	9.14 to 13.71 m	30.48 to 45.72 cm	Anaheim	NA	NA	NA	NA	NA	NA	NA	NA	NA	NA	NA	NA	NA	NA	NA	NA	NA
Crape myrtle	Lagerstroemia indica	Anaheim	California	-117.8978343	33.84795934	1020 Acacia St N	introduced	0 to 4.57 m	0 to 15.24 cm	Anaheim	NA	NA	NA	NA	NA	NA	NA	NA	NA	NA	NA	NA	NA	NA	NA	NA	NA
Crape myrtle	Lagerstroemia indica	Anaheim	California	-117.8978361	33.84810182	1020 Acacia St N	introduced	0 to 4.57 m	0 to 15.24 cm	Anaheim	NA	NA	NA	NA	NA	NA	NA	NA	NA	NA	NA	NA	NA	NA	NA	NA	NA
Vacant site	NA	Anaheim	California	-117.8980125	33.84809703	1021 Acacia St N	no_info	NA	NA	Anaheim	NA	NA	NA	NA	NA	NA	NA	NA	NA	NA	NA	NA	NA	NA	NA	NA	NA
Vacant site	NA	Anaheim	California	-117.8980141	33.84818782	1021 Acacia St N	no_info	NA	NA	Anaheim	NA	NA	NA	NA	NA	NA	NA	NA	NA	NA	NA	NA	NA	NA	NA	NA	NA
Vacant site	NA	Anaheim	California	-117.8980155	33.84835252	1025 Acacia St N	no_info	NA	NA	Anaheim	NA	NA	NA	NA	NA	NA	NA	NA	NA	NA	NA	NA	NA	NA	NA	NA	NA
Crape myrtle	Lagerstroemia indica	Anaheim	California	-117.8978354	33.84831565	1026 Acacia St N	introduced	0 to 4.57 m	0 to 15.24 cm	Anaheim	NA	NA	NA	NA	NA	NA	NA	NA	NA	NA	NA	NA	NA	NA	NA	NA	NA
Vacant site	NA	Anaheim	California	-117.897839	33.84840108	1026 Acacia St N	no_info	NA	NA	Anaheim	NA	NA	NA	NA	NA	NA	NA	NA	NA	NA	NA	NA	NA	NA	NA	NA	NA
Vacant site	NA	Anaheim	California	-117.8978462	33.84871647	1026 Acacia St N	no_info	NA	NA	Anaheim	NA	NA	NA	NA	NA	NA	NA	NA	NA	NA	NA	NA	NA	NA	NA	NA	NA
Vacant site	NA	Anaheim	California	-117.8978458	33.84881811	1026 Acacia St N	no_info	NA	NA	Anaheim	NA	NA	NA	NA	NA	NA	NA	NA	NA	NA	NA	NA	NA	NA	NA	NA	NA
Vacant site	NA	Anaheim	California	-117.8979877	33.8484947	1035 Acacia St N	no_info	NA	NA	Anaheim	NA	NA	NA	NA	NA	NA	NA	NA	NA	NA	NA	NA	NA	NA	NA	NA	NA
Vacant site	NA	Anaheim	California	-117.8980166	33.84867047	1041 Acacia St N	no_info	NA	NA	Anaheim	NA	NA	NA	NA	NA	NA	NA	NA	NA	NA	NA	NA	NA	NA	NA	NA	NA
Vacant site	NA	Anaheim	California	-117.8980196	33.84880225	1043 Acacia St N	no_info	NA	NA	Anaheim	NA	NA	NA	NA	NA	NA	NA	NA	NA	NA	NA	NA	NA	NA	NA	NA	NA
Vacant site	NA	Anaheim	California	-117.898021	33.84893041	1061 Acacia St N	no_info	NA	NA	Anaheim	NA	NA	NA	NA	NA	NA	NA	NA	NA	NA	NA	NA	NA	NA	NA	NA	NA
Vacant site	NA	Anaheim	California	-117.8980233	33.84904199	1061 Acacia St N	no_info	NA	NA	Anaheim	NA	NA	NA	NA	NA	NA	NA	NA	NA	NA	NA	NA	NA	NA	NA	NA	NA
Vacant site	NA	Anaheim	California	-117.8980279	33.8491915	1103 Acacia St N	no_info	NA	NA	Anaheim	NA	NA	NA	NA	NA	NA	NA	NA	NA	NA	NA	NA	NA	NA	NA	NA	NA
Vacant site	NA	Anaheim	California	-117.8980313	33.84937042	1109 Acacia St N	no_info	NA	NA	Anaheim	NA	NA	NA	NA	NA	NA	NA	NA	NA	NA	NA	NA	NA	NA	NA	NA	NA
Vacant site	NA	Anaheim	California	-117.8980326	33.84956376	1115 Acacia St N	no_info	NA	NA	Anaheim	NA	NA	NA	NA	NA	NA	NA	NA	NA	NA	NA	NA	NA	NA	NA	NA	NA
Vacant site	NA	Anaheim	California	-117.8980347	33.84964664	1115 Acacia St N	no_info	NA	NA	Anaheim	NA	NA	NA	NA	NA	NA	NA	NA	NA	NA	NA	NA	NA	NA	NA	NA	NA
Vacant site	NA	Anaheim	California	-117.8980344	33.8497587	1123 Acacia St N	no_info	NA	NA	Anaheim	NA	NA	NA	NA	NA	NA	NA	NA	NA	NA	NA	NA	NA	NA	NA	NA	NA
Italian cypress	Cupressus sempervirens	Anaheim	California	-117.8980358	33.84982935	1123 Acacia St N	introduced	0 to 4.57 m	0 to 15.24 cm	Anaheim	NA	NA	NA	NA	NA	NA	NA	NA	NA	NA	NA	NA	NA	NA	NA	NA	NA
Italian cypress	Cupressus sempervirens	Anaheim	California	-117.8980367	33.84988393	1123 Acacia St N	introduced	0 to 4.57 m	0 to 15.24 cm	Anaheim	NA	NA	NA	NA	NA	NA	NA	NA	NA	NA	NA	NA	NA	NA	NA	NA	NA
Southern magnolia	Magnolia grandiflora	Anaheim	California	-117.8980395	33.85003315	1129 Acacia St N	introduced	4.57 to 9.14 m	15.24 to 30.48 cm	Anaheim	NA	NA	NA	NA	NA	NA	NA	NA	NA	NA	NA	NA	NA	NA	NA	NA	NA
Southern magnolia	Magnolia grandiflora	Anaheim	California	-117.8980409	33.85024075	1135 Acacia St N	introduced	9.14 to 13.71 m	15.24 to 30.48 cm	Anaheim	NA	NA	NA	NA	NA	NA	NA	NA	NA	NA	NA	NA	NA	NA	NA	NA	NA
Vacant site	NA	Anaheim	California	-117.898042	33.85041866	1141 Acacia St N	no_info	NA	NA	Anaheim	NA	NA	NA	NA	NA	NA	NA	NA	NA	NA	NA	NA	NA	NA	NA	NA	NA
Vacant site	NA	Anaheim	California	-117.8980456	33.85049525	1141 Acacia St N	no_info	NA	NA	Anaheim	NA	NA	NA	NA	NA	NA	NA	NA	NA	NA	NA	NA	NA	NA	NA	NA	NA
Weeping fig	Ficus benjamina	Anaheim	California	-117.8980445	33.85055288	1141 Acacia St N	introduced	0 to 4.57 m	0 to 15.24 cm	Anaheim	NA	NA	NA	NA	NA	NA	NA	NA	NA	NA	NA	NA	NA	NA	NA	NA	NA
Vacant site	NA	Anaheim	California	-117.8980489	33.85070314	1147 Acacia St N	no_info	NA	NA	Anaheim	NA	NA	NA	NA	NA	NA	NA	NA	NA	NA	NA	NA	NA	NA	NA	NA	NA
Weeping fig	Ficus benjamina	Anaheim	California	-117.8983033	33.85085345	1147 Acacia St N	introduced	0 to 4.57 m	0 to 15.24 cm	Anaheim	NA	NA	NA	NA	NA	NA	NA	NA	NA	NA	NA	NA	NA	NA	NA	NA	NA
Weeping fig	Ficus benjamina	Anaheim	California	-117.8982997	33.85086044	1147 Acacia St N	introduced	0 to 4.57 m	0 to 15.24 cm	Anaheim	NA	NA	NA	NA	NA	NA	NA	NA	NA	NA	NA	NA	NA	NA	NA	NA	NA
Vacant site	NA	Anaheim	California	-117.8982612	33.85085404	1147 Acacia St N	no_info	NA	NA	Anaheim	NA	NA	NA	NA	NA	NA	NA	NA	NA	NA	NA	NA	NA	NA	NA	NA	NA
Vacant site	NA	Anaheim	California	-117.898149	33.85085454	1147 Acacia St N	no_info	NA	NA	Anaheim	NA	NA	NA	NA	NA	NA	NA	NA	NA	NA	NA	NA	NA	NA	NA	NA	NA
Weeping fig	Ficus benjamina	Anaheim	California	-117.8980885	33.85084633	1147 Acacia St N	introduced	0 to 4.57 m	0 to 15.24 cm	Anaheim	NA	NA	NA	NA	NA	NA	NA	NA	NA	NA	NA	NA	NA	NA	NA	NA	NA
Weeping fig	Ficus benjamina	Anaheim	California	-117.8980871	33.85086018	1147 Acacia St N	introduced	0 to 4.57 m	0 to 15.24 cm	Anaheim	NA	NA	NA	NA	NA	NA	NA	NA	NA	NA	NA	NA	NA	NA	NA	NA	NA
Vacant site	NA	Anaheim	California	-117.898038	33.85187744	1231 Acacia St N	no_info	NA	NA	Anaheim	NA	NA	NA	NA	NA	NA	NA	NA	NA	NA	NA	NA	NA	NA	NA	NA	NA
Vacant site	NA	Anaheim	California	-117.8980354	33.85194996	1231 Acacia St N	no_info	NA	NA	Anaheim	NA	NA	NA	NA	NA	NA	NA	NA	NA	NA	NA	NA	NA	NA	NA	NA	NA
Maidenhair tree	Ginkgo biloba	Anaheim	California	-117.8980735	33.85206613	1235 Acacia St N	introduced	0 to 4.57 m	0 to 15.24 cm	Anaheim	NA	NA	NA	NA	NA	NA	NA	NA	NA	NA	NA	NA	NA	NA	NA	NA	NA
Maidenhair tree	Ginkgo biloba	Anaheim	California	-117.8980777	33.85214565	1235 Acacia St N	introduced	0 to 4.57 m	0 to 15.24 cm	Anaheim	NA	NA	NA	NA	NA	NA	NA	NA	NA	NA	NA	NA	NA	NA	NA	NA	NA
Vacant site	NA	Anaheim	California	-117.8980764	33.85228023	1239 Acacia St N	no_info	NA	NA	Anaheim	NA	NA	NA	NA	NA	NA	NA	NA	NA	NA	NA	NA	NA	NA	NA	NA	NA
Vacant site	NA	Anaheim	California	-117.8984859	33.85242122	1239 Acacia St N	no_info	NA	NA	Anaheim	NA	NA	NA	NA	NA	NA	NA	NA	NA	NA	NA	NA	NA	NA	NA	NA	NA
Vacant site	NA	Anaheim	California	-117.8983539	33.85242065	1239 Acacia St N	no_info	NA	NA	Anaheim	NA	NA	NA	NA	NA	NA	NA	NA	NA	NA	NA	NA	NA	NA	NA	NA	NA
Vacant site	NA	Anaheim	California	-117.8980775	33.85268916	1303 Acacia St N	no_info	NA	NA	Anaheim	NA	NA	NA	NA	NA	NA	NA	NA	NA	NA	NA	NA	NA	NA	NA	NA	NA
Vacant site	NA	Anaheim	California	-117.8981825	33.85257001	1303 Acacia St N	no_info	NA	NA	Anaheim	NA	NA	NA	NA	NA	NA	NA	NA	NA	NA	NA	NA	NA	NA	NA	NA	NA
Holly oak	Quercus ilex	Anaheim	California	-117.8980778	33.85284942	1307 Acacia St N	introduced	4.57 to 9.14 m	15.24 to 30.48 cm	Anaheim	NA	NA	NA	NA	NA	NA	NA	NA	NA	NA	NA	NA	NA	NA	NA	NA	NA
Vacant site	NA	Anaheim	California	-117.8980806	33.85301543	1313 Acacia St N	no_info	NA	NA	Anaheim	NA	NA	NA	NA	NA	NA	NA	NA	NA	NA	NA	NA	NA	NA	NA	NA	NA
Vacant site	NA	Anaheim	California	-117.8980806	33.85317438	1317 Acacia St N	no_info	NA	NA	Anaheim	NA	NA	NA	NA	NA	NA	NA	NA	NA	NA	NA	NA	NA	NA	NA	NA	NA
Holly oak	Quercus ilex	Anaheim	California	-117.8980853	33.85335353	1323 Acacia St N	introduced	4.57 to 9.14 m	15.24 to 30.48 cm	Anaheim	NA	NA	NA	NA	NA	NA	NA	NA	NA	NA	NA	NA	NA	NA	NA	NA	NA
Vacant site	NA	Anaheim	California	-117.8978934	33.85325206	1324 Acacia St N	no_info	NA	NA	Anaheim	NA	NA	NA	NA	NA	NA	NA	NA	NA	NA	NA	NA	NA	NA	NA	NA	NA
Vacant site	NA	Anaheim	California	-117.8976525	33.85314246	1324 Acacia St N	no_info	NA	NA	Anaheim	NA	NA	NA	NA	NA	NA	NA	NA	NA	NA	NA	NA	NA	NA	NA	NA	NA
Vacant site	NA	Anaheim	California	NA	NA	1324 Acacia St N	no_info	NA	NA	Anaheim	NA	NA	NA	NA	NA	NA	NA	NA	NA	NA	NA	NA	NA	NA	NA	NA	NA
Vacant site	NA	Anaheim	California	-117.8980901	33.85351235	1327 Acacia St N	no_info	NA	NA	Anaheim	NA	NA	NA	NA	NA	NA	NA	NA	NA	NA	NA	NA	NA	NA	NA	NA	NA
Holly oak	Quercus ilex	Anaheim	California	-117.8978916	33.85342615	1330 Acacia St N	introduced	4.57 to 9.14 m	15.24 to 30.48 cm	Anaheim	NA	NA	NA	NA	NA	NA	NA	NA	NA	NA	NA	NA	NA	NA	NA	NA	NA
Holly oak	Quercus ilex	Anaheim	California	-117.8978937	33.85353142	1330 Acacia St N	introduced	4.57 to 9.14 m	15.24 to 30.48 cm	Anaheim	NA	NA	NA	NA	NA	NA	NA	NA	NA	NA	NA	NA	NA	NA	NA	NA	NA
Vacant site	NA	Anaheim	California	-117.8979143	33.85431428	1418 Acacia St N	no_info	NA	NA	Anaheim	NA	NA	NA	NA	NA	NA	NA	NA	NA	NA	NA	NA	NA	NA	NA	NA	NA
Vacant site	NA	Anaheim	California	-117.897916	33.85441805	1418 Acacia St N	no_info	NA	NA	Anaheim	NA	NA	NA	NA	NA	NA	NA	NA	NA	NA	NA	NA	NA	NA	NA	NA	NA
Vacant site	NA	Anaheim	California	-117.8979159	33.85451759	1418 Acacia St N	no_info	NA	NA	Anaheim	NA	NA	NA	NA	NA	NA	NA	NA	NA	NA	NA	NA	NA	NA	NA	NA	NA
Maidenhair tree	Ginkgo biloba	Anaheim	California	-117.8977792	33.85464417	1418 Acacia St N	introduced	4.57 to 9.14 m	15.24 to 30.48 cm	Anaheim	NA	NA	NA	NA	NA	NA	NA	NA	NA	NA	NA	NA	NA	NA	NA	NA	NA
Vacant site	NA	Anaheim	California	-117.8976929	33.85464693	1418 Acacia St N	no_info	NA	NA	Anaheim	NA	NA	NA	NA	NA	NA	NA	NA	NA	NA	NA	NA	NA	NA	NA	NA	NA
Vacant site	NA	Anaheim	California	-117.8979252	33.85491487	1422 Acacia St N	no_info	NA	NA	Anaheim	NA	NA	NA	NA	NA	NA	NA	NA	NA	NA	NA	NA	NA	NA	NA	NA	NA
Vacant site	NA	Anaheim	California	-117.8979246	33.8549893	1422 Acacia St N	no_info	NA	NA	Anaheim	NA	NA	NA	NA	NA	NA	NA	NA	NA	NA	NA	NA	NA	NA	NA	NA	NA
Maidenhair tree	Ginkgo biloba	Anaheim	California	-117.89775	33.85480226	1422 Acacia St N	introduced	4.57 to 9.14 m	30.48 to 45.72 cm	Anaheim	NA	NA	NA	NA	NA	NA	NA	NA	NA	NA	NA	NA	NA	NA	NA	NA	NA
Vacant site	NA	Anaheim	California	-117.8976514	33.85480326	1422 Acacia St N	no_info	NA	NA	Anaheim	NA	NA	NA	NA	NA	NA	NA	NA	NA	NA	NA	NA	NA	NA	NA	NA	NA
Vacant site	NA	Anaheim	California	-117.8975234	33.85480561	1422 Acacia St N	no_info	NA	NA	Anaheim	NA	NA	NA	NA	NA	NA	NA	NA	NA	NA	NA	NA	NA	NA	NA	NA	NA
Vacant site	NA	Anaheim	California	-117.8979253	33.85505141	1426 Acacia St N	no_info	NA	NA	Anaheim	NA	NA	NA	NA	NA	NA	NA	NA	NA	NA	NA	NA	NA	NA	NA	NA	NA
Vacant site	NA	Anaheim	California	-117.8979265	33.85515411	1426 Acacia St N	no_info	NA	NA	Anaheim	NA	NA	NA	NA	NA	NA	NA	NA	NA	NA	NA	NA	NA	NA	NA	NA	NA
Maidenhair tree	Ginkgo biloba	Anaheim	California	-117.8977849	33.85577527	1430 Acacia St N	introduced	4.57 to 9.14 m	30.48 to 45.72 cm	Anaheim	NA	NA	NA	NA	NA	NA	NA	NA	NA	NA	NA	NA	NA	NA	NA	NA	NA
Maidenhair tree	Ginkgo biloba	Anaheim	California	-117.8981151	33.85583125	1439 Acacia St N	introduced	0 to 4.57 m	0 to 15.24 cm	Anaheim	NA	NA	NA	NA	NA	NA	NA	NA	NA	NA	NA	NA	NA	NA	NA	NA	NA
Maidenhair tree	Ginkgo biloba	Anaheim	California	-117.8981138	33.85590497	1439 Acacia St N	introduced	0 to 4.57 m	0 to 15.24 cm	Anaheim	NA	NA	NA	NA	NA	NA	NA	NA	NA	NA	NA	NA	NA	NA	NA	NA	NA
Vacant site	NA	Anaheim	California	-117.9849337	33.82814283	2803 Academy Av W	no_info	NA	NA	Anaheim	NA	NA	NA	NA	NA	NA	NA	NA	NA	NA	NA	NA	NA	NA	NA	NA	NA
Chinese pistache	Pistacia chinensis	Anaheim	California	-117.9851265	33.82813864	2807 Academy Av W	introduced	0 to 4.57 m	0 to 15.24 cm	Anaheim	NA	NA	NA	NA	NA	NA	NA	NA	NA	NA	NA	NA	NA	NA	NA	NA	NA
Chinese pistache	Pistacia chinensis	Anaheim	California	-117.9853359	33.82813952	2811 Academy Av W	introduced	0 to 4.57 m	0 to 15.24 cm	Anaheim	NA	NA	NA	NA	NA	NA	NA	NA	NA	NA	NA	NA	NA	NA	NA	NA	NA
Chinese pistache	Pistacia chinensis	Anaheim	California	-117.9855125	33.82813887	2815 Academy Av W	introduced	0 to 4.57 m	0 to 15.24 cm	Anaheim	NA	NA	NA	NA	NA	NA	NA	NA	NA	NA	NA	NA	NA	NA	NA	NA	NA
Chinese pistache	Pistacia chinensis	Anaheim	California	-117.9857028	33.82813245	2819 Academy Av W	introduced	0 to 4.57 m	0 to 15.24 cm	Anaheim	NA	NA	NA	NA	NA	NA	NA	NA	NA	NA	NA	NA	NA	NA	NA	NA	NA
Chinese pistache	Pistacia chinensis	Anaheim	California	-117.9859172	33.82813303	2823 Academy Av W	introduced	4.57 to 9.14 m	15.24 to 30.48 cm	Anaheim	NA	NA	NA	NA	NA	NA	NA	NA	NA	NA	NA	NA	NA	NA	NA	NA	NA
Vacant site	NA	Anaheim	California	-117.9859886	33.82800923	2824 Academy Av W	no_info	NA	NA	Anaheim	NA	NA	NA	NA	NA	NA	NA	NA	NA	NA	NA	NA	NA	NA	NA	NA	NA
Vacant site	NA	Anaheim	California	-117.9858088	33.82791534	2824 Academy Av W	no_info	NA	NA	Anaheim	NA	NA	NA	NA	NA	NA	NA	NA	NA	NA	NA	NA	NA	NA	NA	NA	NA
Vacant site	NA	Anaheim	California	-117.9861252	33.82813413	2827 Academy Av W	no_info	NA	NA	Anaheim	NA	NA	NA	NA	NA	NA	NA	NA	NA	NA	NA	NA	NA	NA	NA	NA	NA
Vacant site	NA	Anaheim	California	-117.9862082	33.82800509	2828 Academy Av W	no_info	NA	NA	Anaheim	NA	NA	NA	NA	NA	NA	NA	NA	NA	NA	NA	NA	NA	NA	NA	NA	NA
Brisbane box	Lophostemon confertus	Anaheim	California	-117.9863093	33.8281319	2831 Academy Av W	introduced	4.57 to 9.14 m	15.24 to 30.48 cm	Anaheim	NA	NA	NA	NA	NA	NA	NA	NA	NA	NA	NA	NA	NA	NA	NA	NA	NA
Vacant site	NA	Anaheim	California	-117.9863884	33.82800116	2832 Academy Av W	no_info	NA	NA	Anaheim	NA	NA	NA	NA	NA	NA	NA	NA	NA	NA	NA	NA	NA	NA	NA	NA	NA
Vacant site	NA	Anaheim	California	-117.9864727	33.82812702	2835 Academy Av W	no_info	NA	NA	Anaheim	NA	NA	NA	NA	NA	NA	NA	NA	NA	NA	NA	NA	NA	NA	NA	NA	NA
Vacant site	NA	Anaheim	California	-117.986657	33.82800042	2836 Academy Av W	no_info	NA	NA	Anaheim	NA	NA	NA	NA	NA	NA	NA	NA	NA	NA	NA	NA	NA	NA	NA	NA	NA
Vacant site	NA	Anaheim	California	-117.9867203	33.82811709	2839 Academy Av W	no_info	NA	NA	Anaheim	NA	NA	NA	NA	NA	NA	NA	NA	NA	NA	NA	NA	NA	NA	NA	NA	NA
Vacant site	NA	Anaheim	California	-117.9868653	33.82799834	2840 Academy Av W	no_info	NA	NA	Anaheim	NA	NA	NA	NA	NA	NA	NA	NA	NA	NA	NA	NA	NA	NA	NA	NA	NA
Honey locust	Gleditsia triacanthos	Anaheim	California	-117.986877	33.82812111	2843 Academy Av W	introduced	4.57 to 9.14 m	15.24 to 30.48 cm	Anaheim	NA	NA	NA	NA	NA	NA	NA	NA	NA	NA	NA	NA	NA	NA	NA	NA	NA
Vacant site	NA	Anaheim	California	-117.9870444	33.82798896	2846 Academy Av W	no_info	NA	NA	Anaheim	NA	NA	NA	NA	NA	NA	NA	NA	NA	NA	NA	NA	NA	NA	NA	NA	NA
Chinese pistache	Pistacia chinensis	Anaheim	California	-117.9870914	33.82811276	2847 Academy Av W	introduced	4.57 to 9.14 m	0 to 15.24 cm	Anaheim	NA	NA	NA	NA	NA	NA	NA	NA	NA	NA	NA	NA	NA	NA	NA	NA	NA
Vacant site	NA	Anaheim	California	-117.9873142	33.82798705	2850 Academy Av W	no_info	NA	NA	Anaheim	NA	NA	NA	NA	NA	NA	NA	NA	NA	NA	NA	NA	NA	NA	NA	NA	NA
Chinese pistache	Pistacia chinensis	Anaheim	California	NA	NA	2851 Academy Av W	introduced	0 to 4.57 m	0 to 15.24 cm	Anaheim	NA	NA	NA	NA	NA	NA	NA	NA	NA	NA	NA	NA	NA	NA	NA	NA	NA
Not city planted/maintained	Not	Anaheim	California	-117.9874419	33.82798641	2854 Academy Av W	no_info	9.14 to 13.71 m	30.48 to 45.72 cm	Anaheim	NA	NA	NA	NA	NA	NA	NA	NA	NA	NA	NA	NA	NA	NA	NA	NA	NA
Vacant site	NA	Anaheim	California	-117.9875086	33.82798613	2854 Academy Av W	no_info	NA	NA	Anaheim	NA	NA	NA	NA	NA	NA	NA	NA	NA	NA	NA	NA	NA	NA	NA	NA	NA
Vacant site	NA	Anaheim	California	-117.987456	33.8281186	2855 Academy Av W	no_info	NA	NA	Anaheim	NA	NA	NA	NA	NA	NA	NA	NA	NA	NA	NA	NA	NA	NA	NA	NA	NA
Vacant site	NA	Anaheim	California	-117.9876561	33.82798367	2858 Academy Av W	no_info	NA	NA	Anaheim	NA	NA	NA	NA	NA	NA	NA	NA	NA	NA	NA	NA	NA	NA	NA	NA	NA
Chinese pistache	Pistacia chinensis	Anaheim	California	-117.9877186	33.82812037	2859 Academy Av W	introduced	4.57 to 9.14 m	15.24 to 30.48 cm	Anaheim	NA	NA	NA	NA	NA	NA	NA	NA	NA	NA	NA	NA	NA	NA	NA	NA	NA
Vacant site	NA	Anaheim	California	-117.9878962	33.82798022	2862 Academy Av W	no_info	NA	NA	Anaheim	NA	NA	NA	NA	NA	NA	NA	NA	NA	NA	NA	NA	NA	NA	NA	NA	NA
Camphor tree	Cinnamomum camphora	Anaheim	California	NA	NA	2863 Academy Av W	introduced	0 to 4.57 m	0 to 15.24 cm	Anaheim	NA	NA	NA	NA	NA	NA	NA	NA	NA	NA	NA	NA	NA	NA	NA	NA	NA
Vacant site	NA	Anaheim	California	-117.9881187	33.82797858	2868 Academy Av W	no_info	NA	NA	Anaheim	NA	NA	NA	NA	NA	NA	NA	NA	NA	NA	NA	NA	NA	NA	NA	NA	NA
Vacant site	NA	Anaheim	California	-117.9880848	33.82810645	2869 Academy Av W	no_info	NA	NA	Anaheim	NA	NA	NA	NA	NA	NA	NA	NA	NA	NA	NA	NA	NA	NA	NA	NA	NA
Vacant site	NA	Anaheim	California	-117.9884738	33.82786868	2872 Academy Av W	no_info	NA	NA	Anaheim	NA	NA	NA	NA	NA	NA	NA	NA	NA	NA	NA	NA	NA	NA	NA	NA	NA
Vacant site	NA	Anaheim	California	-117.9884715	33.82768923	2872 Academy Av W	no_info	NA	NA	Anaheim	NA	NA	NA	NA	NA	NA	NA	NA	NA	NA	NA	NA	NA	NA	NA	NA	NA
Vacant site	NA	Anaheim	California	-117.9882886	33.8281037	2873 Academy Av W	no_info	NA	NA	Anaheim	NA	NA	NA	NA	NA	NA	NA	NA	NA	NA	NA	NA	NA	NA	NA	NA	NA
Chinese pistache	Pistacia chinensis	Anaheim	California	-117.9887555	33.8281003	2903 Academy Av W	introduced	4.57 to 9.14 m	15.24 to 30.48 cm	Anaheim	NA	NA	NA	NA	NA	NA	NA	NA	NA	NA	NA	NA	NA	NA	NA	NA	NA
Chinese pistache	Pistacia chinensis	Anaheim	California	-117.9886312	33.82836326	2903 Academy Av W	introduced	4.57 to 9.14 m	15.24 to 30.48 cm	Anaheim	NA	NA	NA	NA	NA	NA	NA	NA	NA	NA	NA	NA	NA	NA	NA	NA	NA
Chinese pistache	Pistacia chinensis	Anaheim	California	-117.9886326	33.8282604	2903 Academy Av W	introduced	4.57 to 9.14 m	15.24 to 30.48 cm	Anaheim	NA	NA	NA	NA	NA	NA	NA	NA	NA	NA	NA	NA	NA	NA	NA	NA	NA
Chinese pistache	Pistacia chinensis	Anaheim	California	-117.9891664	33.8281022	2911 Academy Av W	introduced	0 to 4.57 m	0 to 15.24 cm	Anaheim	NA	NA	NA	NA	NA	NA	NA	NA	NA	NA	NA	NA	NA	NA	NA	NA	NA
Weeping bottlebrush	Melaleuca viminalis	Anaheim	California	-117.9897537	33.82808814	2923 Academy Av W	introduced	4.57 to 9.14 m	15.24 to 30.48 cm	Anaheim	NA	NA	NA	NA	NA	NA	NA	NA	NA	NA	NA	NA	NA	NA	NA	NA	NA
Weeping bottlebrush	Melaleuca viminalis	Anaheim	California	-117.9899293	33.82808741	2927 Academy Av W	introduced	4.57 to 9.14 m	15.24 to 30.48 cm	Anaheim	NA	NA	NA	NA	NA	NA	NA	NA	NA	NA	NA	NA	NA	NA	NA	NA	NA
Chinese pistache	Pistacia chinensis	Anaheim	California	-117.990038	33.82795352	2928 Academy Av W	introduced	4.57 to 9.14 m	15.24 to 30.48 cm	Anaheim	NA	NA	NA	NA	NA	NA	NA	NA	NA	NA	NA	NA	NA	NA	NA	NA	NA
Chinese pistache	Pistacia chinensis	Anaheim	California	-117.9901243	33.82808627	2931 Academy Av W	introduced	4.57 to 9.14 m	0 to 15.24 cm	Anaheim	NA	NA	NA	NA	NA	NA	NA	NA	NA	NA	NA	NA	NA	NA	NA	NA	NA
Chinese pistache	Pistacia chinensis	Anaheim	California	-117.9902261	33.82795322	2932 Academy Av W	introduced	0 to 4.57 m	0 to 15.24 cm	Anaheim	NA	NA	NA	NA	NA	NA	NA	NA	NA	NA	NA	NA	NA	NA	NA	NA	NA
Chinese pistache	Pistacia chinensis	Anaheim	California	-117.9903384	33.82808387	2935 Academy Av W	introduced	0 to 4.57 m	0 to 15.24 cm	Anaheim	NA	NA	NA	NA	NA	NA	NA	NA	NA	NA	NA	NA	NA	NA	NA	NA	NA
Chinese pistache	Pistacia chinensis	Anaheim	California	-117.9904598	33.82795236	2936 Academy Av W	introduced	0 to 4.57 m	0 to 15.24 cm	Anaheim	NA	NA	NA	NA	NA	NA	NA	NA	NA	NA	NA	NA	NA	NA	NA	NA	NA
Chinese pistache	Pistacia chinensis	Anaheim	California	-117.9905243	33.82808176	2939 Academy Av W	introduced	4.57 to 9.14 m	0 to 15.24 cm	Anaheim	NA	NA	NA	NA	NA	NA	NA	NA	NA	NA	NA	NA	NA	NA	NA	NA	NA
Vacant site	NA	Anaheim	California	-117.9906242	33.82795367	2940 Academy Av W	no_info	NA	NA	Anaheim	NA	NA	NA	NA	NA	NA	NA	NA	NA	NA	NA	NA	NA	NA	NA	NA	NA
Chinese pistache	Pistacia chinensis	Anaheim	California	-117.9907039	33.82808407	2943 Academy Av W	introduced	4.57 to 9.14 m	0 to 15.24 cm	Anaheim	NA	NA	NA	NA	NA	NA	NA	NA	NA	NA	NA	NA	NA	NA	NA	NA	NA
Chinese pistache	Pistacia chinensis	Anaheim	California	-117.9908476	33.82794527	2944 Academy Av W	introduced	4.57 to 9.14 m	0 to 15.24 cm	Anaheim	NA	NA	NA	NA	NA	NA	NA	NA	NA	NA	NA	NA	NA	NA	NA	NA	NA
Chinese pistache	Pistacia chinensis	Anaheim	California	-117.9909046	33.82808005	2947 Academy Av W	introduced	4.57 to 9.14 m	0 to 15.24 cm	Anaheim	NA	NA	NA	NA	NA	NA	NA	NA	NA	NA	NA	NA	NA	NA	NA	NA	NA
Vacant site	NA	Anaheim	California	-117.9910605	33.82792043	2948 Academy Av W	no_info	NA	NA	Anaheim	NA	NA	NA	NA	NA	NA	NA	NA	NA	NA	NA	NA	NA	NA	NA	NA	NA
Chinese pistache	Pistacia chinensis	Anaheim	California	-117.9910947	33.82806105	2951 Academy Av W	introduced	4.57 to 9.14 m	0 to 15.24 cm	Anaheim	NA	NA	NA	NA	NA	NA	NA	NA	NA	NA	NA	NA	NA	NA	NA	NA	NA
Vacant site	NA	Anaheim	California	-117.9911889	33.8278912	2954 Academy Av W	no_info	NA	NA	Anaheim	NA	NA	NA	NA	NA	NA	NA	NA	NA	NA	NA	NA	NA	NA	NA	NA	NA
Chinese pistache	Pistacia chinensis	Anaheim	California	-117.9912591	33.82786752	2954 Academy Av W	introduced	4.57 to 9.14 m	15.24 to 30.48 cm	Anaheim	NA	NA	NA	NA	NA	NA	NA	NA	NA	NA	NA	NA	NA	NA	NA	NA	NA
Vacant site	NA	Anaheim	California	-117.9913928	33.82781363	2954 Academy Av W	no_info	NA	NA	Anaheim	NA	NA	NA	NA	NA	NA	NA	NA	NA	NA	NA	NA	NA	NA	NA	NA	NA
Chinese pistache	Pistacia chinensis	Anaheim	California	-117.991259	33.82801932	2955 Academy Av W	introduced	0 to 4.57 m	15.24 to 30.48 cm	Anaheim	NA	NA	NA	NA	NA	NA	NA	NA	NA	NA	NA	NA	NA	NA	NA	NA	NA
Chinese pistache	Pistacia chinensis	Anaheim	California	-117.991403	33.82796422	2959 Academy Av W	introduced	4.57 to 9.14 m	15.24 to 30.48 cm	Anaheim	NA	NA	NA	NA	NA	NA	NA	NA	NA	NA	NA	NA	NA	NA	NA	NA	NA
Chinese pistache	Pistacia chinensis	Anaheim	California	-117.9915677	33.82772734	2960 Academy Av W	introduced	4.57 to 9.14 m	0 to 15.24 cm	Anaheim	NA	NA	NA	NA	NA	NA	NA	NA	NA	NA	NA	NA	NA	NA	NA	NA	NA
Chinese pistache	Pistacia chinensis	Anaheim	California	-117.991548	33.82789781	2965 Academy Av W	introduced	4.57 to 9.14 m	0 to 15.24 cm	Anaheim	NA	NA	NA	NA	NA	NA	NA	NA	NA	NA	NA	NA	NA	NA	NA	NA	NA
Weeping bottlebrush	Melaleuca viminalis	Anaheim	California	-117.9917667	33.82779114	2969 Academy Av W	introduced	4.57 to 9.14 m	15.24 to 30.48 cm	Anaheim	NA	NA	NA	NA	NA	NA	NA	NA	NA	NA	NA	NA	NA	NA	NA	NA	NA
Chinese pistache	Pistacia chinensis	Anaheim	California	-117.9919191	33.82771432	2973 Academy Av W	introduced	4.57 to 9.14 m	15.24 to 30.48 cm	Anaheim	NA	NA	NA	NA	NA	NA	NA	NA	NA	NA	NA	NA	NA	NA	NA	NA	NA
Chinese pistache	Pistacia chinensis	Anaheim	California	-117.9921797	33.82758796	2977 Academy Av W	introduced	0 to 4.57 m	0 to 15.24 cm	Anaheim	NA	NA	NA	NA	NA	NA	NA	NA	NA	NA	NA	NA	NA	NA	NA	NA	NA
Vacant site	NA	Anaheim	California	-117.9140392	33.79561411	2110 Acama St S	no_info	NA	NA	Anaheim	NA	NA	NA	NA	NA	NA	NA	NA	NA	NA	NA	NA	NA	NA	NA	NA	NA
Flaxleaf paperbark	Melaleuca linariifolia	Anaheim	California	-117.914038	33.79552715	2114 Acama St S	introduced	4.57 to 9.14 m	30.48 to 45.72 cm	Anaheim	NA	NA	NA	NA	NA	NA	NA	NA	NA	NA	NA	NA	NA	NA	NA	NA	NA
Flaxleaf paperbark	Melaleuca linariifolia	Anaheim	California	-117.9141912	33.79533749	2115 Acama St S	introduced	4.57 to 9.14 m	15.24 to 30.48 cm	Anaheim	NA	NA	NA	NA	NA	NA	NA	NA	NA	NA	NA	NA	NA	NA	NA	NA	NA
Flaxleaf paperbark	Melaleuca linariifolia	Anaheim	California	-117.9141883	33.79522821	2115 Acama St S	introduced	4.57 to 9.14 m	15.24 to 30.48 cm	Anaheim	NA	NA	NA	NA	NA	NA	NA	NA	NA	NA	NA	NA	NA	NA	NA	NA	NA
Cajeput tree	Melaleuca quinquenervia	Anaheim	California	-117.9141786	33.79485653	2115 Acama St S	introduced	4.57 to 9.14 m	15.24 to 30.48 cm	Anaheim	NA	NA	NA	NA	NA	NA	NA	NA	NA	NA	NA	NA	NA	NA	NA	NA	NA
Cajeput tree	Melaleuca quinquenervia	Anaheim	California	-117.9141976	33.79468038	2115 Acama St S	introduced	4.57 to 9.14 m	15.24 to 30.48 cm	Anaheim	NA	NA	NA	NA	NA	NA	NA	NA	NA	NA	NA	NA	NA	NA	NA	NA	NA
Cajeput tree	Melaleuca quinquenervia	Anaheim	California	-117.9141704	33.7945866	2115 Acama St S	introduced	4.57 to 9.14 m	15.24 to 30.48 cm	Anaheim	NA	NA	NA	NA	NA	NA	NA	NA	NA	NA	NA	NA	NA	NA	NA	NA	NA
Cajeput tree	Melaleuca quinquenervia	Anaheim	California	-117.914169	33.7944515	2115 Acama St S	introduced	4.57 to 9.14 m	15.24 to 30.48 cm	Anaheim	NA	NA	NA	NA	NA	NA	NA	NA	NA	NA	NA	NA	NA	NA	NA	NA	NA
Flaxleaf paperbark	Melaleuca linariifolia	Anaheim	California	-117.9140338	33.79541241	2118 Acama St S	introduced	4.57 to 9.14 m	15.24 to 30.48 cm	Anaheim	NA	NA	NA	NA	NA	NA	NA	NA	NA	NA	NA	NA	NA	NA	NA	NA	NA
Flaxleaf paperbark	Melaleuca linariifolia	Anaheim	California	-117.9140298	33.79530373	2118 Acama St S	introduced	4.57 to 9.14 m	30.48 to 45.72 cm	Anaheim	NA	NA	NA	NA	NA	NA	NA	NA	NA	NA	NA	NA	NA	NA	NA	NA	NA
Vacant site	NA	Anaheim	California	-117.9140262	33.79516533	2126 Acama St S	no_info	NA	NA	Anaheim	NA	NA	NA	NA	NA	NA	NA	NA	NA	NA	NA	NA	NA	NA	NA	NA	NA
Vacant site	NA	Anaheim	California	-117.914022	33.79505913	2126 Acama St S	no_info	NA	NA	Anaheim	NA	NA	NA	NA	NA	NA	NA	NA	NA	NA	NA	NA	NA	NA	NA	NA	NA
Chinese pistache	Pistacia chinensis	Anaheim	California	-117.9140207	33.79497287	2130 Acama St S	introduced	0 to 4.57 m	0 to 15.24 cm	Anaheim	NA	NA	NA	NA	NA	NA	NA	NA	NA	NA	NA	NA	NA	NA	NA	NA	NA
Flaxleaf paperbark	Melaleuca linariifolia	Anaheim	California	-117.9140138	33.7948251	2134 Acama St S	introduced	0 to 4.57 m	0 to 15.24 cm	Anaheim	NA	NA	NA	NA	NA	NA	NA	NA	NA	NA	NA	NA	NA	NA	NA	NA	NA
Chinese elm	Ulmus parvifolia	Anaheim	California	-117.9988882	33.81552046	3114 Acme Pl W	introduced	9.14 to 13.71 m	60.96 to 76.2 cm	Anaheim	NA	NA	NA	NA	NA	NA	NA	NA	NA	NA	NA	NA	NA	NA	NA	NA	NA
Vacant site	NA	Anaheim	California	-117.9988918	33.81569432	3115 Acme Pl W	no_info	NA	NA	Anaheim	NA	NA	NA	NA	NA	NA	NA	NA	NA	NA	NA	NA	NA	NA	NA	NA	NA
Chinese elm	Ulmus parvifolia	Anaheim	California	-117.9990019	33.81547462	3118 Acme Pl W	introduced	9.14 to 13.71 m	more than 76.2 cm	Anaheim	NA	NA	NA	NA	NA	NA	NA	NA	NA	NA	NA	NA	NA	NA	NA	NA	NA
Chinese elm	Ulmus parvifolia	Anaheim	California	-117.9990029	33.81572421	3119 Acme Pl W	introduced	9.14 to 13.71 m	60.96 to 76.2 cm	Anaheim	NA	NA	NA	NA	NA	NA	NA	NA	NA	NA	NA	NA	NA	NA	NA	NA	NA
Chinese elm	Ulmus parvifolia	Anaheim	California	-117.9991329	33.81553083	3122 Acme Pl W	introduced	9.14 to 13.71 m	60.96 to 76.2 cm	Anaheim	NA	NA	NA	NA	NA	NA	NA	NA	NA	NA	NA	NA	NA	NA	NA	NA	NA
Chinese elm	Ulmus parvifolia	Anaheim	California	-117.9992988	33.81542329	3122 Acme Pl W	introduced	9.14 to 13.71 m	60.96 to 76.2 cm	Anaheim	NA	NA	NA	NA	NA	NA	NA	NA	NA	NA	NA	NA	NA	NA	NA	NA	NA
Vacant site	NA	Anaheim	California	-117.9992965	33.81531392	3122 Acme Pl W	no_info	NA	NA	Anaheim	NA	NA	NA	NA	NA	NA	NA	NA	NA	NA	NA	NA	NA	NA	NA	NA	NA
Camphor tree	Cinnamomum camphora	Anaheim	California	-117.9991596	33.8156737	3123 Acme Pl W	introduced	0 to 4.57 m	0 to 15.24 cm	Anaheim	NA	NA	NA	NA	NA	NA	NA	NA	NA	NA	NA	NA	NA	NA	NA	NA	NA
Vacant site	NA	Anaheim	California	-117.9993326	33.81598198	3123 Acme Pl W	no_info	NA	NA	Anaheim	NA	NA	NA	NA	NA	NA	NA	NA	NA	NA	NA	NA	NA	NA	NA	NA	NA
Vacant site	NA	Anaheim	California	-117.9993325	33.81586292	3123 Acme Pl W	no_info	NA	NA	Anaheim	NA	NA	NA	NA	NA	NA	NA	NA	NA	NA	NA	NA	NA	NA	NA	NA	NA
Vacant site	NA	Anaheim	California	-117.9993333	33.81576186	3123 Acme Pl W	no_info	NA	NA	Anaheim	NA	NA	NA	NA	NA	NA	NA	NA	NA	NA	NA	NA	NA	NA	NA	NA	NA
Vacant site	NA	Anaheim	California	-117.8865562	33.84945171	1101 Adair Pl N	no_info	NA	NA	Anaheim	NA	NA	NA	NA	NA	NA	NA	NA	NA	NA	NA	NA	NA	NA	NA	NA	NA
New zealand christmas tree	Metrosideros excelsa	Anaheim	California	-117.8863831	33.84964613	1102 Adair Pl N	introduced	0 to 4.57 m	0 to 15.24 cm	Anaheim	NA	NA	NA	NA	NA	NA	NA	NA	NA	NA	NA	NA	NA	NA	NA	NA	NA
New zealand christmas tree	Metrosideros excelsa	Anaheim	California	NA	NA	1102 Adair Pl N	introduced	0 to 4.57 m	0 to 15.24 cm	Anaheim	NA	NA	NA	NA	NA	NA	NA	NA	NA	NA	NA	NA	NA	NA	NA	NA	NA
Holly oak	Quercus ilex	Anaheim	California	-117.8862312	33.84951411	1102 Adair Pl N	introduced	4.57 to 9.14 m	15.24 to 30.48 cm	Anaheim	NA	NA	NA	NA	NA	NA	NA	NA	NA	NA	NA	NA	NA	NA	NA	NA	NA
Vacant site	NA	Anaheim	California	-117.8865314	33.84959883	1107 Adair Pl N	no_info	NA	NA	Anaheim	NA	NA	NA	NA	NA	NA	NA	NA	NA	NA	NA	NA	NA	NA	NA	NA	NA
Vacant site	NA	Anaheim	California	-117.8865301	33.84968993	1107 Adair Pl N	no_info	NA	NA	Anaheim	NA	NA	NA	NA	NA	NA	NA	NA	NA	NA	NA	NA	NA	NA	NA	NA	NA
Vacant site	NA	Anaheim	California	-117.8863833	33.84981408	1108 Adair Pl N	no_info	NA	NA	Anaheim	NA	NA	NA	NA	NA	NA	NA	NA	NA	NA	NA	NA	NA	NA	NA	NA	NA
Vacant site	NA	Anaheim	California	-117.8865307	33.84979803	1113 Adair Pl N	no_info	NA	NA	Anaheim	NA	NA	NA	NA	NA	NA	NA	NA	NA	NA	NA	NA	NA	NA	NA	NA	NA
Vacant site	NA	Anaheim	California	-117.8865369	33.84986274	1113 Adair Pl N	no_info	NA	NA	Anaheim	NA	NA	NA	NA	NA	NA	NA	NA	NA	NA	NA	NA	NA	NA	NA	NA	NA
Vacant site	NA	Anaheim	California	-117.8863886	33.84999464	1114 Adair Pl N	no_info	NA	NA	Anaheim	NA	NA	NA	NA	NA	NA	NA	NA	NA	NA	NA	NA	NA	NA	NA	NA	NA
Vacant site	NA	Anaheim	California	-117.8865319	33.84995169	1117 Adair Pl N	no_info	NA	NA	Anaheim	NA	NA	NA	NA	NA	NA	NA	NA	NA	NA	NA	NA	NA	NA	NA	NA	NA
Vacant site	NA	Anaheim	California	-117.8865342	33.85003071	1117 Adair Pl N	no_info	NA	NA	Anaheim	NA	NA	NA	NA	NA	NA	NA	NA	NA	NA	NA	NA	NA	NA	NA	NA	NA
Vacant site	NA	Anaheim	California	-117.8863916	33.85012546	1118 Adair Pl N	no_info	NA	NA	Anaheim	NA	NA	NA	NA	NA	NA	NA	NA	NA	NA	NA	NA	NA	NA	NA	NA	NA
Vacant site	NA	Anaheim	California	-117.8863922	33.85021679	1118 Adair Pl N	no_info	NA	NA	Anaheim	NA	NA	NA	NA	NA	NA	NA	NA	NA	NA	NA	NA	NA	NA	NA	NA	NA
Vacant site	NA	Anaheim	California	-117.8865343	33.85019295	1123 Adair Pl N	no_info	NA	NA	Anaheim	NA	NA	NA	NA	NA	NA	NA	NA	NA	NA	NA	NA	NA	NA	NA	NA	NA
Holly oak	Quercus ilex	Anaheim	California	-117.8863982	33.850361	1124 Adair Pl N	introduced	9.14 to 13.71 m	45.72 to 60.96 cm	Anaheim	NA	NA	NA	NA	NA	NA	NA	NA	NA	NA	NA	NA	NA	NA	NA	NA	NA
Holly oak	Quercus ilex	Anaheim	California	-117.8863074	33.85049407	1128 Adair Pl N	introduced	9.14 to 13.71 m	45.72 to 60.96 cm	Anaheim	NA	NA	NA	NA	NA	NA	NA	NA	NA	NA	NA	NA	NA	NA	NA	NA	NA
Vacant site	NA	Anaheim	California	-117.8863581	33.85062444	1128 Adair Pl N	no_info	NA	NA	Anaheim	NA	NA	NA	NA	NA	NA	NA	NA	NA	NA	NA	NA	NA	NA	NA	NA	NA
Vacant site	NA	Anaheim	California	-117.8865425	33.85030718	1129 Adair Pl N	no_info	NA	NA	Anaheim	NA	NA	NA	NA	NA	NA	NA	NA	NA	NA	NA	NA	NA	NA	NA	NA	NA
Holly oak	Quercus ilex	Anaheim	California	-117.8865719	33.85043532	1129 Adair Pl N	introduced	4.57 to 9.14 m	30.48 to 45.72 cm	Anaheim	NA	NA	NA	NA	NA	NA	NA	NA	NA	NA	NA	NA	NA	NA	NA	NA	NA
Vacant site	NA	Anaheim	California	-117.8863888	33.85064651	1132 Adair Pl N	no_info	NA	NA	Anaheim	NA	NA	NA	NA	NA	NA	NA	NA	NA	NA	NA	NA	NA	NA	NA	NA	NA
Queen palm	Syagrus romanzoffianum	Anaheim	California	-117.8864239	33.85065856	1132 Adair Pl N	no_info	0 to 4.57 m	0 to 15.24 cm	Anaheim	NA	NA	NA	NA	NA	NA	NA	NA	NA	NA	NA	NA	NA	NA	NA	NA	NA
Edible loquat	Eriobotrya japonica	Anaheim	California	-117.886475	33.85066546	1132 Adair Pl N	introduced	0 to 4.57 m	0 to 15.24 cm	Anaheim	NA	NA	NA	NA	NA	NA	NA	NA	NA	NA	NA	NA	NA	NA	NA	NA	NA
Holly oak	Quercus ilex	Anaheim	California	-117.8866272	33.850551	1135 Adair Pl N	introduced	4.57 to 9.14 m	15.24 to 30.48 cm	Anaheim	NA	NA	NA	NA	NA	NA	NA	NA	NA	NA	NA	NA	NA	NA	NA	NA	NA
King palm	Archontophoenix cunninghamiana	Anaheim	California	-117.8865644	33.85063717	1139 Adair Pl N	introduced	4.57 to 9.14 m	0 to 15.24 cm	Anaheim	NA	NA	NA	NA	NA	NA	NA	NA	NA	NA	NA	NA	NA	NA	NA	NA	NA
Cajeput tree	Melaleuca quinquenervia	Anaheim	California	-117.8281084	33.84638339	4131 Addington Cir E	introduced	4.57 to 9.14 m	30.48 to 45.72 cm	Anaheim	NA	NA	NA	NA	NA	NA	NA	NA	NA	NA	NA	NA	NA	NA	NA	NA	NA
Vacant site	NA	Anaheim	California	-117.8285332	33.84647413	4131 Addington Cir E	no_info	NA	NA	Anaheim	NA	NA	NA	NA	NA	NA	NA	NA	NA	NA	NA	NA	NA	NA	NA	NA	NA
Vacant site	NA	Anaheim	California	-117.8284091	33.84642102	4131 Addington Cir E	no_info	NA	NA	Anaheim	NA	NA	NA	NA	NA	NA	NA	NA	NA	NA	NA	NA	NA	NA	NA	NA	NA
Vacant site	NA	Anaheim	California	-117.8282787	33.84636134	4131 Addington Cir E	no_info	NA	NA	Anaheim	NA	NA	NA	NA	NA	NA	NA	NA	NA	NA	NA	NA	NA	NA	NA	NA	NA
American sweetgum	Liquidambar styraciflua	Anaheim	California	-117.8280717	33.84648965	4135 Addington Cir E	introduced	4.57 to 9.14 m	15.24 to 30.48 cm	Anaheim	NA	NA	NA	NA	NA	NA	NA	NA	NA	NA	NA	NA	NA	NA	NA	NA	NA
American sweetgum	Liquidambar styraciflua	Anaheim	California	-117.8278001	33.84637375	4139 Addington Cir E	introduced	9.14 to 13.71 m	30.48 to 45.72 cm	Anaheim	NA	NA	NA	NA	NA	NA	NA	NA	NA	NA	NA	NA	NA	NA	NA	NA	NA
Maidenhair tree	Ginkgo biloba	Anaheim	California	-117.8278749	33.84628995	4141 Addington Cir E	introduced	4.57 to 9.14 m	0 to 15.24 cm	Anaheim	NA	NA	NA	NA	NA	NA	NA	NA	NA	NA	NA	NA	NA	NA	NA	NA	NA
Vacant site	NA	Anaheim	California	-117.8278786	33.84618767	4141 Addington Cir E	no_info	NA	NA	Anaheim	NA	NA	NA	NA	NA	NA	NA	NA	NA	NA	NA	NA	NA	NA	NA	NA	NA
Maidenhair tree	Ginkgo biloba	Anaheim	California	-117.8277981	33.8461568	4141 Addington Cir E	introduced	0 to 4.57 m	0 to 15.24 cm	Anaheim	NA	NA	NA	NA	NA	NA	NA	NA	NA	NA	NA	NA	NA	NA	NA	NA	NA
Vacant site	NA	Anaheim	California	-117.8276766	33.84613286	4141 Addington Cir E	no_info	NA	NA	Anaheim	NA	NA	NA	NA	NA	NA	NA	NA	NA	NA	NA	NA	NA	NA	NA	NA	NA
Vacant site	NA	Anaheim	California	-117.8275488	33.84609999	4141 Addington Cir E	no_info	NA	NA	Anaheim	NA	NA	NA	NA	NA	NA	NA	NA	NA	NA	NA	NA	NA	NA	NA	NA	NA
Vacant site	NA	Anaheim	California	-117.8274306	33.84608034	4141 Addington Cir E	no_info	NA	NA	Anaheim	NA	NA	NA	NA	NA	NA	NA	NA	NA	NA	NA	NA	NA	NA	NA	NA	NA
Vacant site	NA	Anaheim	California	-117.8300779	33.8469924	4106 Addington Dr E	no_info	NA	NA	Anaheim	NA	NA	NA	NA	NA	NA	NA	NA	NA	NA	NA	NA	NA	NA	NA	NA	NA
Vacant site	NA	Anaheim	California	-117.8298191	33.84688105	4110 Addington Dr E	no_info	NA	NA	Anaheim	NA	NA	NA	NA	NA	NA	NA	NA	NA	NA	NA	NA	NA	NA	NA	NA	NA
Vacant site	NA	Anaheim	California	-117.8297046	33.84683379	4112 Addington Dr E	no_info	NA	NA	Anaheim	NA	NA	NA	NA	NA	NA	NA	NA	NA	NA	NA	NA	NA	NA	NA	NA	NA
Southern magnolia	Magnolia grandiflora	Anaheim	California	-117.8294053	33.8466997	4116 Addington Dr E	introduced	4.57 to 9.14 m	15.24 to 30.48 cm	Anaheim	NA	NA	NA	NA	NA	NA	NA	NA	NA	NA	NA	NA	NA	NA	NA	NA	NA
Vacant site	NA	Anaheim	California	-117.829292	33.84664932	4118 Addington Dr E	no_info	NA	NA	Anaheim	NA	NA	NA	NA	NA	NA	NA	NA	NA	NA	NA	NA	NA	NA	NA	NA	NA
American sweetgum	Liquidambar styraciflua	Anaheim	California	-117.8292017	33.8466122	4118 Addington Dr E	introduced	4.57 to 9.14 m	30.48 to 45.72 cm	Anaheim	NA	NA	NA	NA	NA	NA	NA	NA	NA	NA	NA	NA	NA	NA	NA	NA	NA
American sweetgum	Liquidambar styraciflua	Anaheim	California	-117.8289808	33.84651244	4122 Addington Dr E	introduced	4.57 to 9.14 m	15.24 to 30.48 cm	Anaheim	NA	NA	NA	NA	NA	NA	NA	NA	NA	NA	NA	NA	NA	NA	NA	NA	NA
Maidenhair tree	Ginkgo biloba	Anaheim	California	-117.8287917	33.84643111	4124 Addington Dr E	introduced	0 to 4.57 m	0 to 15.24 cm	Anaheim	NA	NA	NA	NA	NA	NA	NA	NA	NA	NA	NA	NA	NA	NA	NA	NA	NA
Vacant site	NA	Anaheim	California	-117.8286794	33.8463818	4126 Addington Dr E	no_info	NA	NA	Anaheim	NA	NA	NA	NA	NA	NA	NA	NA	NA	NA	NA	NA	NA	NA	NA	NA	NA
Vacant site	NA	Anaheim	California	-117.8285223	33.84630739	4128 Addington Dr E	no_info	NA	NA	Anaheim	NA	NA	NA	NA	NA	NA	NA	NA	NA	NA	NA	NA	NA	NA	NA	NA	NA
American sweetgum	Liquidambar styraciflua	Anaheim	California	NA	NA	4129 Addington Dr E	introduced	4.57 to 9.14 m	15.24 to 30.48 cm	Anaheim	NA	NA	NA	NA	NA	NA	NA	NA	NA	NA	NA	NA	NA	NA	NA	NA	NA
American sweetgum	Liquidambar styraciflua	Anaheim	California	-117.8282665	33.84619366	4130 Addington Dr E	introduced	9.14 to 13.71 m	30.48 to 45.72 cm	Anaheim	NA	NA	NA	NA	NA	NA	NA	NA	NA	NA	NA	NA	NA	NA	NA	NA	NA
Camphor tree	Cinnamomum camphora	Anaheim	California	NA	NA	4130 Addington Dr E	introduced	0 to 4.57 m	0 to 15.24 cm	Anaheim	NA	NA	NA	NA	NA	NA	NA	NA	NA	NA	NA	NA	NA	NA	NA	NA	NA
Camphor tree	Cinnamomum camphora	Anaheim	California	NA	NA	4130 Addington Dr E	introduced	0 to 4.57 m	0 to 15.24 cm	Anaheim	NA	NA	NA	NA	NA	NA	NA	NA	NA	NA	NA	NA	NA	NA	NA	NA	NA
Vacant site	NA	Anaheim	California	-117.82799	33.84608328	4134 Addington Dr E	no_info	NA	NA	Anaheim	NA	NA	NA	NA	NA	NA	NA	NA	NA	NA	NA	NA	NA	NA	NA	NA	NA
Camphor tree	Cinnamomum camphora	Anaheim	California	NA	NA	4136 Addington Dr E	introduced	4.57 to 9.14 m	15.24 to 30.48 cm	Anaheim	NA	NA	NA	NA	NA	NA	NA	NA	NA	NA	NA	NA	NA	NA	NA	NA	NA
Camphor tree	Cinnamomum camphora	Anaheim	California	NA	NA	4136 Addington Dr E	introduced	4.57 to 9.14 m	15.24 to 30.48 cm	Anaheim	NA	NA	NA	NA	NA	NA	NA	NA	NA	NA	NA	NA	NA	NA	NA	NA	NA
American sweetgum	Liquidambar styraciflua	Anaheim	California	-117.8277957	33.84602205	4138 Addington Dr E	introduced	9.14 to 13.71 m	30.48 to 45.72 cm	Anaheim	NA	NA	NA	NA	NA	NA	NA	NA	NA	NA	NA	NA	NA	NA	NA	NA	NA
Vacant site	NA	Anaheim	California	-117.8275275	33.84596082	4140 Addington Dr E	no_info	NA	NA	Anaheim	NA	NA	NA	NA	NA	NA	NA	NA	NA	NA	NA	NA	NA	NA	NA	NA	NA
Vacant site	NA	Anaheim	California	-117.8273121	33.84592315	4144 Addington Dr E	no_info	NA	NA	Anaheim	NA	NA	NA	NA	NA	NA	NA	NA	NA	NA	NA	NA	NA	NA	NA	NA	NA
American sweetgum	Liquidambar styraciflua	Anaheim	California	-117.8270714	33.84589396	4146 Addington Dr E	introduced	4.57 to 9.14 m	30.48 to 45.72 cm	Anaheim	NA	NA	NA	NA	NA	NA	NA	NA	NA	NA	NA	NA	NA	NA	NA	NA	NA
Chinaberry	Melia azedarach	Anaheim	California	-117.826928	33.84589391	4148 Addington Dr E	introduced	4.57 to 9.14 m	15.24 to 30.48 cm	Anaheim	NA	NA	NA	NA	NA	NA	NA	NA	NA	NA	NA	NA	NA	NA	NA	NA	NA
American sweetgum	Liquidambar styraciflua	Anaheim	California	-117.8268164	33.84589197	4150 Addington Dr E	introduced	4.57 to 9.14 m	15.24 to 30.48 cm	Anaheim	NA	NA	NA	NA	NA	NA	NA	NA	NA	NA	NA	NA	NA	NA	NA	NA	NA
American sweetgum	Liquidambar styraciflua	Anaheim	California	-117.8265816	33.8458846	4200 Addington Dr E	introduced	4.57 to 9.14 m	30.48 to 45.72 cm	Anaheim	NA	NA	NA	NA	NA	NA	NA	NA	NA	NA	NA	NA	NA	NA	NA	NA	NA
American sweetgum	Liquidambar styraciflua	Anaheim	California	-117.8264102	33.84587946	4204 Addington Dr E	introduced	4.57 to 9.14 m	30.48 to 45.72 cm	Anaheim	NA	NA	NA	NA	NA	NA	NA	NA	NA	NA	NA	NA	NA	NA	NA	NA	NA
American sweetgum	Liquidambar styraciflua	Anaheim	California	-117.8260167	33.84587076	4210 Addington Dr E	introduced	4.57 to 9.14 m	30.48 to 45.72 cm	Anaheim	NA	NA	NA	NA	NA	NA	NA	NA	NA	NA	NA	NA	NA	NA	NA	NA	NA
Vacant site	NA	Anaheim	California	-117.8256589	33.84585822	4214 Addington Dr E	no_info	NA	NA	Anaheim	NA	NA	NA	NA	NA	NA	NA	NA	NA	NA	NA	NA	NA	NA	NA	NA	NA
American sweetgum	Liquidambar styraciflua	Anaheim	California	-117.8254127	33.84584382	4216 Addington Dr E	introduced	9.14 to 13.71 m	30.48 to 45.72 cm	Anaheim	NA	NA	NA	NA	NA	NA	NA	NA	NA	NA	NA	NA	NA	NA	NA	NA	NA
Maidenhair tree	Ginkgo biloba	Anaheim	California	-117.8252945	33.84584641	4218 Addington Dr E	introduced	0 to 4.57 m	0 to 15.24 cm	Anaheim	NA	NA	NA	NA	NA	NA	NA	NA	NA	NA	NA	NA	NA	NA	NA	NA	NA
Maidenhair tree	Ginkgo biloba	Anaheim	California	-117.8250986	33.84583706	4220 Addington Dr E	introduced	0 to 4.57 m	0 to 15.24 cm	Anaheim	NA	NA	NA	NA	NA	NA	NA	NA	NA	NA	NA	NA	NA	NA	NA	NA	NA
Vacant site	NA	Anaheim	California	-117.8247728	33.84582793	4224 Addington Dr E	no_info	NA	NA	Anaheim	NA	NA	NA	NA	NA	NA	NA	NA	NA	NA	NA	NA	NA	NA	NA	NA	NA
Vacant site	NA	Anaheim	California	-117.8246026	33.84582464	4226 Addington Dr E	no_info	NA	NA	Anaheim	NA	NA	NA	NA	NA	NA	NA	NA	NA	NA	NA	NA	NA	NA	NA	NA	NA
American sweetgum	Liquidambar styraciflua	Anaheim	California	-117.8244092	33.845815	4230 Addington Dr E	introduced	4.57 to 9.14 m	30.48 to 45.72 cm	Anaheim	NA	NA	NA	NA	NA	NA	NA	NA	NA	NA	NA	NA	NA	NA	NA	NA	NA
Maidenhair tree	Ginkgo biloba	Anaheim	California	-117.8241815	33.84586514	4238 Addington Dr E	introduced	4.57 to 9.14 m	15.24 to 30.48 cm	Anaheim	NA	NA	NA	NA	NA	NA	NA	NA	NA	NA	NA	NA	NA	NA	NA	NA	NA
Vacant site	NA	Anaheim	California	-117.8240442	33.84594629	4244 Addington Dr E	no_info	NA	NA	Anaheim	NA	NA	NA	NA	NA	NA	NA	NA	NA	NA	NA	NA	NA	NA	NA	NA	NA
Vacant site	NA	Anaheim	California	-117.8238531	33.84606596	4250 Addington Dr E	no_info	NA	NA	Anaheim	NA	NA	NA	NA	NA	NA	NA	NA	NA	NA	NA	NA	NA	NA	NA	NA	NA
American sweetgum	Liquidambar styraciflua	Anaheim	California	-117.8237005	33.84615403	4256 Addington Dr E	introduced	4.57 to 9.14 m	30.48 to 45.72 cm	Anaheim	NA	NA	NA	NA	NA	NA	NA	NA	NA	NA	NA	NA	NA	NA	NA	NA	NA
Crape myrtle	Lagerstroemia indica	Anaheim	California	-117.8234644	33.84630029	4300 Addington Dr E	introduced	0 to 4.57 m	15.24 to 30.48 cm	Anaheim	NA	NA	NA	NA	NA	NA	NA	NA	NA	NA	NA	NA	NA	NA	NA	NA	NA
Leafed sweetgum round	Liquidambar styraciflua	Anaheim	California	-117.823635	33.84635398	4301 Addington Dr E	introduced	0 to 4.57 m	0 to 15.24 cm	Anaheim	NA	NA	NA	NA	NA	NA	NA	NA	NA	NA	NA	NA	NA	NA	NA	NA	NA
Maidenhair tree	Ginkgo biloba	Anaheim	California	-117.8238344	33.84642907	4301 Addington Dr E	introduced	4.57 to 9.14 m	0 to 15.24 cm	Anaheim	NA	NA	NA	NA	NA	NA	NA	NA	NA	NA	NA	NA	NA	NA	NA	NA	NA
Vacant site	NA	Anaheim	California	-117.8238965	33.846508	4301 Addington Dr E	no_info	NA	NA	Anaheim	NA	NA	NA	NA	NA	NA	NA	NA	NA	NA	NA	NA	NA	NA	NA	NA	NA
Southern magnolia	Magnolia grandiflora	Anaheim	California	-117.8233141	33.84638811	4304 Addington Dr E	introduced	4.57 to 9.14 m	15.24 to 30.48 cm	Anaheim	NA	NA	NA	NA	NA	NA	NA	NA	NA	NA	NA	NA	NA	NA	NA	NA	NA
Vacant site	NA	Anaheim	California	-117.8234562	33.84645996	4305 Addington Dr E	no_info	NA	NA	Anaheim	NA	NA	NA	NA	NA	NA	NA	NA	NA	NA	NA	NA	NA	NA	NA	NA	NA
Maidenhair tree	Ginkgo biloba	Anaheim	California	-117.8231414	33.84649521	4310 Addington Dr E	introduced	0 to 4.57 m	0 to 15.24 cm	Anaheim	NA	NA	NA	NA	NA	NA	NA	NA	NA	NA	NA	NA	NA	NA	NA	NA	NA
American sweetgum	Liquidambar styraciflua	Anaheim	California	-117.8232523	33.8465858	4311 Addington Dr E	introduced	4.57 to 9.14 m	15.24 to 30.48 cm	Anaheim	NA	NA	NA	NA	NA	NA	NA	NA	NA	NA	NA	NA	NA	NA	NA	NA	NA
Vacant site	NA	Anaheim	California	-117.8229965	33.84657761	4316 Addington Dr E	no_info	NA	NA	Anaheim	NA	NA	NA	NA	NA	NA	NA	NA	NA	NA	NA	NA	NA	NA	NA	NA	NA
Maidenhair tree	Ginkgo biloba	Anaheim	California	-117.8229359	33.84660876	4316 Addington Dr E	introduced	4.57 to 9.14 m	15.24 to 30.48 cm	Anaheim	NA	NA	NA	NA	NA	NA	NA	NA	NA	NA	NA	NA	NA	NA	NA	NA	NA
American sweetgum	Liquidambar styraciflua	Anaheim	California	-117.8231108	33.84667358	4317 Addington Dr E	introduced	9.14 to 13.71 m	30.48 to 45.72 cm	Anaheim	NA	NA	NA	NA	NA	NA	NA	NA	NA	NA	NA	NA	NA	NA	NA	NA	NA
Maidenhair tree	Ginkgo biloba	Anaheim	California	-117.8229395	33.84675577	4321 Addington Dr E	introduced	4.57 to 9.14 m	15.24 to 30.48 cm	Anaheim	NA	NA	NA	NA	NA	NA	NA	NA	NA	NA	NA	NA	NA	NA	NA	NA	NA
Maidenhair tree	Ginkgo biloba	Anaheim	California	-117.8226761	33.84669726	4324 Addington Dr E	introduced	0 to 4.57 m	0 to 15.24 cm	Anaheim	NA	NA	NA	NA	NA	NA	NA	NA	NA	NA	NA	NA	NA	NA	NA	NA	NA
Maidenhair tree	Ginkgo biloba	Anaheim	California	-117.8227473	33.84682087	4325 Addington Dr E	introduced	4.57 to 9.14 m	15.24 to 30.48 cm	Anaheim	NA	NA	NA	NA	NA	NA	NA	NA	NA	NA	NA	NA	NA	NA	NA	NA	NA
Vacant site	NA	Anaheim	California	-117.8224648	33.84673847	4328 Addington Dr E	no_info	NA	NA	Anaheim	NA	NA	NA	NA	NA	NA	NA	NA	NA	NA	NA	NA	NA	NA	NA	NA	NA
Vacant site	NA	Anaheim	California	-117.8224937	33.8468666	4329 Addington Dr E	no_info	NA	NA	Anaheim	NA	NA	NA	NA	NA	NA	NA	NA	NA	NA	NA	NA	NA	NA	NA	NA	NA
American sweetgum	Liquidambar styraciflua	Anaheim	California	-117.8222567	33.84676029	4332 Addington Dr E	introduced	4.57 to 9.14 m	15.24 to 30.48 cm	Anaheim	NA	NA	NA	NA	NA	NA	NA	NA	NA	NA	NA	NA	NA	NA	NA	NA	NA
Mexican fan palm	Washingtonia robusta	Anaheim	California	-117.8223246	33.84689023	4333 Addington Dr E	introduced	more than 18.29 m	30.48 to 45.72 cm	Anaheim	NA	NA	NA	NA	NA	NA	NA	NA	NA	NA	NA	NA	NA	NA	NA	NA	NA
Mexican fan palm	Washingtonia robusta	Anaheim	California	-117.8222644	33.84689493	4333 Addington Dr E	introduced	more than 18.29 m	30.48 to 45.72 cm	Anaheim	NA	NA	NA	NA	NA	NA	NA	NA	NA	NA	NA	NA	NA	NA	NA	NA	NA
Vacant site	NA	Anaheim	California	-117.8219951	33.84680111	4336 Addington Dr E	no_info	NA	NA	Anaheim	NA	NA	NA	NA	NA	NA	NA	NA	NA	NA	NA	NA	NA	NA	NA	NA	NA
American sweetgum	Liquidambar styraciflua	Anaheim	California	-117.8221181	33.84691004	4339 Addington Dr E	introduced	4.57 to 9.14 m	30.48 to 45.72 cm	Anaheim	NA	NA	NA	NA	NA	NA	NA	NA	NA	NA	NA	NA	NA	NA	NA	NA	NA
Leafed sweetgum round	Liquidambar styraciflua	Anaheim	California	-117.8218138	33.84682339	4342 Addington Dr E	introduced	0 to 4.57 m	0 to 15.24 cm	Anaheim	NA	NA	NA	NA	NA	NA	NA	NA	NA	NA	NA	NA	NA	NA	NA	NA	NA
Vacant site	NA	Anaheim	California	-117.82186	33.84694728	4343 Addington Dr E	no_info	NA	NA	Anaheim	NA	NA	NA	NA	NA	NA	NA	NA	NA	NA	NA	NA	NA	NA	NA	NA	NA
Vacant site	NA	Anaheim	California	-117.8216391	33.8468444	4346 Addington Dr E	no_info	NA	NA	Anaheim	NA	NA	NA	NA	NA	NA	NA	NA	NA	NA	NA	NA	NA	NA	NA	NA	NA
American sweetgum	Liquidambar styraciflua	Anaheim	California	-117.8217583	33.84696881	4347 Addington Dr E	introduced	9.14 to 13.71 m	30.48 to 45.72 cm	Anaheim	NA	NA	NA	NA	NA	NA	NA	NA	NA	NA	NA	NA	NA	NA	NA	NA	NA
American sweetgum	Liquidambar styraciflua	Anaheim	California	-117.8213849	33.84686441	4350 Addington Dr E	introduced	4.57 to 9.14 m	30.48 to 45.72 cm	Anaheim	NA	NA	NA	NA	NA	NA	NA	NA	NA	NA	NA	NA	NA	NA	NA	NA	NA
American sweetgum	Liquidambar styraciflua	Anaheim	California	-117.821516	33.84698787	4351 Addington Dr E	introduced	4.57 to 9.14 m	30.48 to 45.72 cm	Anaheim	NA	NA	NA	NA	NA	NA	NA	NA	NA	NA	NA	NA	NA	NA	NA	NA	NA
American sweetgum	Liquidambar styraciflua	Anaheim	California	-117.8212398	33.84689685	4354 Addington Dr E	introduced	4.57 to 9.14 m	30.48 to 45.72 cm	Anaheim	NA	NA	NA	NA	NA	NA	NA	NA	NA	NA	NA	NA	NA	NA	NA	NA	NA
American sweetgum	Liquidambar styraciflua	Anaheim	California	-117.8212596	33.84702493	4355 Addington Dr E	introduced	4.57 to 9.14 m	30.48 to 45.72 cm	Anaheim	NA	NA	NA	NA	NA	NA	NA	NA	NA	NA	NA	NA	NA	NA	NA	NA	NA
American sweetgum	Liquidambar styraciflua	Anaheim	California	-117.8209842	33.84699371	4358 Addington Dr E	introduced	4.57 to 9.14 m	15.24 to 30.48 cm	Anaheim	NA	NA	NA	NA	NA	NA	NA	NA	NA	NA	NA	NA	NA	NA	NA	NA	NA
American sweetgum	Liquidambar styraciflua	Anaheim	California	-117.8209668	33.84714877	4359 Addington Dr E	introduced	9.14 to 13.71 m	30.48 to 45.72 cm	Anaheim	NA	NA	NA	NA	NA	NA	NA	NA	NA	NA	NA	NA	NA	NA	NA	NA	NA
Vacant site	NA	Anaheim	California	-117.8209057	33.84732529	4359 Addington Dr E	no_info	NA	NA	Anaheim	NA	NA	NA	NA	NA	NA	NA	NA	NA	NA	NA	NA	NA	NA	NA	NA	NA
Vacant site	NA	Anaheim	California	-117.8209761	33.84739276	4359 Addington Dr E	no_info	NA	NA	Anaheim	NA	NA	NA	NA	NA	NA	NA	NA	NA	NA	NA	NA	NA	NA	NA	NA	NA
Vacant site	NA	Anaheim	California	-117.8208703	33.84704391	4360 Addington Dr E	no_info	NA	NA	Anaheim	NA	NA	NA	NA	NA	NA	NA	NA	NA	NA	NA	NA	NA	NA	NA	NA	NA
Vacant site	NA	Anaheim	California	-117.8206143	33.84717649	4400 Addington Dr E	no_info	NA	NA	Anaheim	NA	NA	NA	NA	NA	NA	NA	NA	NA	NA	NA	NA	NA	NA	NA	NA	NA
Vacant site	NA	Anaheim	California	-117.8205095	33.84725243	4408 Addington Dr E	no_info	NA	NA	Anaheim	NA	NA	NA	NA	NA	NA	NA	NA	NA	NA	NA	NA	NA	NA	NA	NA	NA
American sweetgum	Liquidambar styraciflua	Anaheim	California	-117.8207587	33.84739483	4409 Addington Dr E	introduced	4.57 to 9.14 m	15.24 to 30.48 cm	Anaheim	NA	NA	NA	NA	NA	NA	NA	NA	NA	NA	NA	NA	NA	NA	NA	NA	NA
American sweetgum	Liquidambar styraciflua	Anaheim	California	-117.8208605	33.84749497	4409 Addington Dr E	introduced	9.14 to 13.71 m	15.24 to 30.48 cm	Anaheim	NA	NA	NA	NA	NA	NA	NA	NA	NA	NA	NA	NA	NA	NA	NA	NA	NA
Vacant site	NA	Anaheim	California	-117.8203024	33.84741283	4414 Addington Dr E	no_info	NA	NA	Anaheim	NA	NA	NA	NA	NA	NA	NA	NA	NA	NA	NA	NA	NA	NA	NA	NA	NA
American sweetgum	Liquidambar styraciflua	Anaheim	California	-117.8203861	33.84753016	4415 Addington Dr E	introduced	4.57 to 9.14 m	15.24 to 30.48 cm	Anaheim	NA	NA	NA	NA	NA	NA	NA	NA	NA	NA	NA	NA	NA	NA	NA	NA	NA
American sweetgum	Liquidambar styraciflua	Anaheim	California	-117.8202334	33.84747499	4420 Addington Dr E	introduced	9.14 to 13.71 m	30.48 to 45.72 cm	Anaheim	NA	NA	NA	NA	NA	NA	NA	NA	NA	NA	NA	NA	NA	NA	NA	NA	NA
American sweetgum	Liquidambar styraciflua	Anaheim	California	-117.82023	33.84764225	4421 Addington Dr E	introduced	9.14 to 13.71 m	30.48 to 45.72 cm	Anaheim	NA	NA	NA	NA	NA	NA	NA	NA	NA	NA	NA	NA	NA	NA	NA	NA	NA
Vacant site	NA	Anaheim	California	-117.8202178	33.8477842	4421 Addington Dr E	no_info	NA	NA	Anaheim	NA	NA	NA	NA	NA	NA	NA	NA	NA	NA	NA	NA	NA	NA	NA	NA	NA
Vacant site	NA	Anaheim	California	-117.8202689	33.84784906	4421 Addington Dr E	no_info	NA	NA	Anaheim	NA	NA	NA	NA	NA	NA	NA	NA	NA	NA	NA	NA	NA	NA	NA	NA	NA
Vacant site	NA	Anaheim	California	-117.8203214	33.84792496	4421 Addington Dr E	no_info	NA	NA	Anaheim	NA	NA	NA	NA	NA	NA	NA	NA	NA	NA	NA	NA	NA	NA	NA	NA	NA
Crape myrtle	Lagerstroemia indica	Anaheim	California	-117.8200113	33.84764835	4426 Addington Dr E	introduced	0 to 4.57 m	0 to 15.24 cm	Anaheim	NA	NA	NA	NA	NA	NA	NA	NA	NA	NA	NA	NA	NA	NA	NA	NA	NA
Vacant site	NA	Anaheim	California	-117.8198829	33.84774612	4432 Addington Dr E	no_info	NA	NA	Anaheim	NA	NA	NA	NA	NA	NA	NA	NA	NA	NA	NA	NA	NA	NA	NA	NA	NA
Vacant site	NA	Anaheim	California	-117.8196832	33.8478999	4438 Addington Dr E	no_info	NA	NA	Anaheim	NA	NA	NA	NA	NA	NA	NA	NA	NA	NA	NA	NA	NA	NA	NA	NA	NA
Vacant site	NA	Anaheim	California	-117.8193993	33.84806409	4442 Addington Dr E	no_info	NA	NA	Anaheim	NA	NA	NA	NA	NA	NA	NA	NA	NA	NA	NA	NA	NA	NA	NA	NA	NA
Vacant site	NA	Anaheim	California	-117.8192105	33.84809572	4446 Addington Dr E	no_info	NA	NA	Anaheim	NA	NA	NA	NA	NA	NA	NA	NA	NA	NA	NA	NA	NA	NA	NA	NA	NA
Queen palm	Syagrus romanzoffianum	Anaheim	California	-117.913934	33.83907419	201 Adele St E	no_info	4.57 to 9.14 m	30.48 to 45.72 cm	Anaheim	NA	NA	NA	NA	NA	NA	NA	NA	NA	NA	NA	NA	NA	NA	NA	NA	NA
Queen palm	Syagrus romanzoffianum	Anaheim	California	-117.9138937	33.83908122	201 Adele St E	no_info	4.57 to 9.14 m	30.48 to 45.72 cm	Anaheim	NA	NA	NA	NA	NA	NA	NA	NA	NA	NA	NA	NA	NA	NA	NA	NA	NA
Crape myrtle	Lagerstroemia indica	Anaheim	California	-117.9140029	33.83910933	201 Adele St E	introduced	0 to 4.57 m	15.24 to 30.48 cm	Anaheim	NA	NA	NA	NA	NA	NA	NA	NA	NA	NA	NA	NA	NA	NA	NA	NA	NA
Crape myrtle	Lagerstroemia indica	Anaheim	California	-117.9140265	33.83918815	201 Adele St E	introduced	0 to 4.57 m	15.24 to 30.48 cm	Anaheim	NA	NA	NA	NA	NA	NA	NA	NA	NA	NA	NA	NA	NA	NA	NA	NA	NA
Crape myrtle	Lagerstroemia indica	Anaheim	California	-117.9140487	33.83927576	201 Adele St E	introduced	0 to 4.57 m	15.24 to 30.48 cm	Anaheim	NA	NA	NA	NA	NA	NA	NA	NA	NA	NA	NA	NA	NA	NA	NA	NA	NA
Queen palm	Syagrus romanzoffianum	Anaheim	California	-117.9140663	33.83931105	201 Adele St E	no_info	4.57 to 9.14 m	15.24 to 30.48 cm	Anaheim	NA	NA	NA	NA	NA	NA	NA	NA	NA	NA	NA	NA	NA	NA	NA	NA	NA
Queen palm	Syagrus romanzoffianum	Anaheim	California	-117.9138671	33.83896048	202 Adele St E	no_info	4.57 to 9.14 m	30.48 to 45.72 cm	Anaheim	NA	NA	NA	NA	NA	NA	NA	NA	NA	NA	NA	NA	NA	NA	NA	NA	NA
Queen palm	Syagrus romanzoffianum	Anaheim	California	-117.913785	33.83897721	202 Adele St E	no_info	4.57 to 9.14 m	30.48 to 45.72 cm	Anaheim	NA	NA	NA	NA	NA	NA	NA	NA	NA	NA	NA	NA	NA	NA	NA	NA	NA
Vacant site	NA	Anaheim	California	-117.9138664	33.83872202	202 Adele St E	no_info	NA	NA	Anaheim	NA	NA	NA	NA	NA	NA	NA	NA	NA	NA	NA	NA	NA	NA	NA	NA	NA
Vacant site	NA	Anaheim	California	-117.9139092	33.83884442	202 Adele St E	no_info	NA	NA	Anaheim	NA	NA	NA	NA	NA	NA	NA	NA	NA	NA	NA	NA	NA	NA	NA	NA	NA
Queen palm	Syagrus romanzoffianum	Anaheim	California	-117.9137444	33.83912307	203 Adele St E	no_info	4.57 to 9.14 m	30.48 to 45.72 cm	Anaheim	NA	NA	NA	NA	NA	NA	NA	NA	NA	NA	NA	NA	NA	NA	NA	NA	NA
London plane	Platanus acerifolia	Anaheim	California	-117.9136757	33.83913997	203 Adele St E	introduced	9.14 to 13.71 m	30.48 to 45.72 cm	Anaheim	NA	NA	NA	NA	NA	NA	NA	NA	NA	NA	NA	NA	NA	NA	NA	NA	NA
London plane	Platanus acerifolia	Anaheim	California	-117.9136061	33.83901557	206 Adele St E	introduced	9.14 to 13.71 m	30.48 to 45.72 cm	Anaheim	NA	NA	NA	NA	NA	NA	NA	NA	NA	NA	NA	NA	NA	NA	NA	NA	NA
Queen palm	Syagrus romanzoffianum	Anaheim	California	-117.9136084	33.83915226	209 Adele St E	no_info	4.57 to 9.14 m	30.48 to 45.72 cm	Anaheim	NA	NA	NA	NA	NA	NA	NA	NA	NA	NA	NA	NA	NA	NA	NA	NA	NA
Queen palm	Syagrus romanzoffianum	Anaheim	California	-117.9135483	33.83916583	209 Adele St E	no_info	4.57 to 9.14 m	30.48 to 45.72 cm	Anaheim	NA	NA	NA	NA	NA	NA	NA	NA	NA	NA	NA	NA	NA	NA	NA	NA	NA
London plane	Platanus acerifolia	Anaheim	California	-117.9135109	33.83903737	214 Adele St E	introduced	4.57 to 9.14 m	30.48 to 45.72 cm	Anaheim	NA	NA	NA	NA	NA	NA	NA	NA	NA	NA	NA	NA	NA	NA	NA	NA	NA
London plane	Platanus acerifolia	Anaheim	California	-117.913455	33.83905105	214 Adele St E	introduced	9.14 to 13.71 m	30.48 to 45.72 cm	Anaheim	NA	NA	NA	NA	NA	NA	NA	NA	NA	NA	NA	NA	NA	NA	NA	NA	NA
Queen palm	Syagrus romanzoffianum	Anaheim	California	-117.9133797	33.83906544	214 Adele St E	no_info	4.57 to 9.14 m	30.48 to 45.72 cm	Anaheim	NA	NA	NA	NA	NA	NA	NA	NA	NA	NA	NA	NA	NA	NA	NA	NA	NA
London plane	Platanus acerifolia	Anaheim	California	-117.9134837	33.83918155	215 Adele St E	introduced	9.14 to 13.71 m	30.48 to 45.72 cm	Anaheim	NA	NA	NA	NA	NA	NA	NA	NA	NA	NA	NA	NA	NA	NA	NA	NA	NA
London plane	Platanus acerifolia	Anaheim	California	-117.9134062	33.83920279	215 Adele St E	introduced	9.14 to 13.71 m	30.48 to 45.72 cm	Anaheim	NA	NA	NA	NA	NA	NA	NA	NA	NA	NA	NA	NA	NA	NA	NA	NA	NA
Queen palm	Syagrus romanzoffianum	Anaheim	California	-117.9132688	33.83909382	216 Adele St E	no_info	9.14 to 13.71 m	30.48 to 45.72 cm	Anaheim	NA	NA	NA	NA	NA	NA	NA	NA	NA	NA	NA	NA	NA	NA	NA	NA	NA
Queen palm	Syagrus romanzoffianum	Anaheim	California	-117.9132158	33.8391019	216 Adele St E	no_info	9.14 to 13.71 m	30.48 to 45.72 cm	Anaheim	NA	NA	NA	NA	NA	NA	NA	NA	NA	NA	NA	NA	NA	NA	NA	NA	NA
Vacant site	NA	Anaheim	California	-117.9130522	33.83889642	216 Adele St E	no_info	NA	NA	Anaheim	NA	NA	NA	NA	NA	NA	NA	NA	NA	NA	NA	NA	NA	NA	NA	NA	NA
Vacant site	NA	Anaheim	California	-117.9130738	33.83896605	216 Adele St E	no_info	NA	NA	Anaheim	NA	NA	NA	NA	NA	NA	NA	NA	NA	NA	NA	NA	NA	NA	NA	NA	NA
Vacant site	NA	Anaheim	California	-117.9131091	33.83905787	216 Adele St E	no_info	NA	NA	Anaheim	NA	NA	NA	NA	NA	NA	NA	NA	NA	NA	NA	NA	NA	NA	NA	NA	NA
Queen palm	Syagrus romanzoffianum	Anaheim	California	-117.9133153	33.83921551	217 Adele St E	no_info	9.14 to 13.71 m	30.48 to 45.72 cm	Anaheim	NA	NA	NA	NA	NA	NA	NA	NA	NA	NA	NA	NA	NA	NA	NA	NA	NA
Queen palm	Syagrus romanzoffianum	Anaheim	California	-117.9132494	33.83923125	217 Adele St E	no_info	9.14 to 13.71 m	30.48 to 45.72 cm	Anaheim	NA	NA	NA	NA	NA	NA	NA	NA	NA	NA	NA	NA	NA	NA	NA	NA	NA
Vacant site	NA	Anaheim	California	-117.9132219	33.83933595	217 Adele St E	no_info	NA	NA	Anaheim	NA	NA	NA	NA	NA	NA	NA	NA	NA	NA	NA	NA	NA	NA	NA	NA	NA
Vacant site	NA	Anaheim	California	-117.9132392	33.8393838	217 Adele St E	no_info	NA	NA	Anaheim	NA	NA	NA	NA	NA	NA	NA	NA	NA	NA	NA	NA	NA	NA	NA	NA	NA
Crape myrtle	Lagerstroemia indica	Anaheim	California	-117.91325	33.83943392	217 Adele St E	introduced	0 to 4.57 m	15.24 to 30.48 cm	Anaheim	NA	NA	NA	NA	NA	NA	NA	NA	NA	NA	NA	NA	NA	NA	NA	NA	NA
Crape myrtle	Lagerstroemia indica	Anaheim	California	-117.9132684	33.83948181	217 Adele St E	introduced	0 to 4.57 m	15.24 to 30.48 cm	Anaheim	NA	NA	NA	NA	NA	NA	NA	NA	NA	NA	NA	NA	NA	NA	NA	NA	NA
Queen palm	Syagrus romanzoffianum	Anaheim	California	-117.9129234	33.83917975	226 Adele St E	no_info	4.57 to 9.14 m	30.48 to 45.72 cm	Anaheim	NA	NA	NA	NA	NA	NA	NA	NA	NA	NA	NA	NA	NA	NA	NA	NA	NA
Vacant site	NA	Anaheim	California	-117.9128718	33.83919339	226 Adele St E	no_info	NA	NA	Anaheim	NA	NA	NA	NA	NA	NA	NA	NA	NA	NA	NA	NA	NA	NA	NA	NA	NA
Queen palm	Syagrus romanzoffianum	Anaheim	California	-117.9128133	33.83920708	226 Adele St E	no_info	4.57 to 9.14 m	30.48 to 45.72 cm	Anaheim	NA	NA	NA	NA	NA	NA	NA	NA	NA	NA	NA	NA	NA	NA	NA	NA	NA
Queen palm	Syagrus romanzoffianum	Anaheim	California	-117.9129105	33.83888836	226 Adele St E	no_info	4.57 to 9.14 m	30.48 to 45.72 cm	Anaheim	NA	NA	NA	NA	NA	NA	NA	NA	NA	NA	NA	NA	NA	NA	NA	NA	NA
Queen palm	Syagrus romanzoffianum	Anaheim	California	-117.9129282	33.83893328	226 Adele St E	no_info	4.57 to 9.14 m	30.48 to 45.72 cm	Anaheim	NA	NA	NA	NA	NA	NA	NA	NA	NA	NA	NA	NA	NA	NA	NA	NA	NA
Queen palm	Syagrus romanzoffianum	Anaheim	California	-117.9129378	33.83897185	226 Adele St E	no_info	4.57 to 9.14 m	30.48 to 45.72 cm	Anaheim	NA	NA	NA	NA	NA	NA	NA	NA	NA	NA	NA	NA	NA	NA	NA	NA	NA
Queen palm	Syagrus romanzoffianum	Anaheim	California	-117.912957	33.83902063	226 Adele St E	no_info	4.57 to 9.14 m	30.48 to 45.72 cm	Anaheim	NA	NA	NA	NA	NA	NA	NA	NA	NA	NA	NA	NA	NA	NA	NA	NA	NA
Queen palm	Syagrus romanzoffianum	Anaheim	California	-117.912727	33.83922593	228 Adele St E	no_info	4.57 to 9.14 m	30.48 to 45.72 cm	Anaheim	NA	NA	NA	NA	NA	NA	NA	NA	NA	NA	NA	NA	NA	NA	NA	NA	NA
Queen palm	Syagrus romanzoffianum	Anaheim	California	-117.9126467	33.83924608	228 Adele St E	no_info	4.57 to 9.14 m	30.48 to 45.72 cm	Anaheim	NA	NA	NA	NA	NA	NA	NA	NA	NA	NA	NA	NA	NA	NA	NA	NA	NA
Vacant site	NA	Anaheim	California	-117.9129543	33.83929906	229 Adele St E	no_info	NA	NA	Anaheim	NA	NA	NA	NA	NA	NA	NA	NA	NA	NA	NA	NA	NA	NA	NA	NA	NA
Queen palm	Syagrus romanzoffianum	Anaheim	California	-117.9128577	33.83932255	229 Adele St E	no_info	4.57 to 9.14 m	30.48 to 45.72 cm	Anaheim	NA	NA	NA	NA	NA	NA	NA	NA	NA	NA	NA	NA	NA	NA	NA	NA	NA
Queen palm	Syagrus romanzoffianum	Anaheim	California	-117.9128081	33.83933609	229 Adele St E	no_info	4.57 to 9.14 m	30.48 to 45.72 cm	Anaheim	NA	NA	NA	NA	NA	NA	NA	NA	NA	NA	NA	NA	NA	NA	NA	NA	NA
Queen palm	Syagrus romanzoffianum	Anaheim	California	-117.9127566	33.83934663	229 Adele St E	no_info	4.57 to 9.14 m	30.48 to 45.72 cm	Anaheim	NA	NA	NA	NA	NA	NA	NA	NA	NA	NA	NA	NA	NA	NA	NA	NA	NA
Queen palm	Syagrus romanzoffianum	Anaheim	California	-117.9130664	33.83933899	229 Adele St E	no_info	4.57 to 9.14 m	30.48 to 45.72 cm	Anaheim	NA	NA	NA	NA	NA	NA	NA	NA	NA	NA	NA	NA	NA	NA	NA	NA	NA
Vacant site	NA	Anaheim	California	-117.9130893	33.83940372	229 Adele St E	no_info	NA	NA	Anaheim	NA	NA	NA	NA	NA	NA	NA	NA	NA	NA	NA	NA	NA	NA	NA	NA	NA
Vacant site	NA	Anaheim	California	-117.9131208	33.83949035	229 Adele St E	no_info	NA	NA	Anaheim	NA	NA	NA	NA	NA	NA	NA	NA	NA	NA	NA	NA	NA	NA	NA	NA	NA
Vacant site	NA	Anaheim	California	-117.9131434	33.83955287	229 Adele St E	no_info	NA	NA	Anaheim	NA	NA	NA	NA	NA	NA	NA	NA	NA	NA	NA	NA	NA	NA	NA	NA	NA
Queen palm	Syagrus romanzoffianum	Anaheim	California	-117.9126211	33.8393792	233 Adele St E	no_info	4.57 to 9.14 m	30.48 to 45.72 cm	Anaheim	NA	NA	NA	NA	NA	NA	NA	NA	NA	NA	NA	NA	NA	NA	NA	NA	NA
Vacant site	NA	Anaheim	California	-117.9125471	33.83939935	237 Adele St E	no_info	NA	NA	Anaheim	NA	NA	NA	NA	NA	NA	NA	NA	NA	NA	NA	NA	NA	NA	NA	NA	NA
Queen palm	Syagrus romanzoffianum	Anaheim	California	-117.9124969	33.83940633	237 Adele St E	no_info	4.57 to 9.14 m	30.48 to 45.72 cm	Anaheim	NA	NA	NA	NA	NA	NA	NA	NA	NA	NA	NA	NA	NA	NA	NA	NA	NA
Queen palm	Syagrus romanzoffianum	Anaheim	California	-117.9123857	33.83943253	241 Adele St E	no_info	4.57 to 9.14 m	30.48 to 45.72 cm	Anaheim	NA	NA	NA	NA	NA	NA	NA	NA	NA	NA	NA	NA	NA	NA	NA	NA	NA
Queen palm	Syagrus romanzoffianum	Anaheim	California	-117.9123306	33.83944636	241 Adele St E	no_info	4.57 to 9.14 m	30.48 to 45.72 cm	Anaheim	NA	NA	NA	NA	NA	NA	NA	NA	NA	NA	NA	NA	NA	NA	NA	NA	NA
Queen palm	Syagrus romanzoffianum	Anaheim	California	-117.9122805	33.83954484	241 Adele St E	no_info	4.57 to 9.14 m	30.48 to 45.72 cm	Anaheim	NA	NA	NA	NA	NA	NA	NA	NA	NA	NA	NA	NA	NA	NA	NA	NA	NA
Queen palm	Syagrus romanzoffianum	Anaheim	California	-117.9122971	33.83959162	241 Adele St E	no_info	4.57 to 9.14 m	30.48 to 45.72 cm	Anaheim	NA	NA	NA	NA	NA	NA	NA	NA	NA	NA	NA	NA	NA	NA	NA	NA	NA
Vacant site	NA	Anaheim	California	-117.9123107	33.83963647	241 Adele St E	no_info	NA	NA	Anaheim	NA	NA	NA	NA	NA	NA	NA	NA	NA	NA	NA	NA	NA	NA	NA	NA	NA
Vacant site	NA	Anaheim	California	-117.9120171	33.83939136	300 Adele St E	no_info	NA	NA	Anaheim	NA	NA	NA	NA	NA	NA	NA	NA	NA	NA	NA	NA	NA	NA	NA	NA	NA
Queen palm	Syagrus romanzoffianum	Anaheim	California	-117.9119527	33.83940403	300 Adele St E	no_info	4.57 to 9.14 m	30.48 to 45.72 cm	Anaheim	NA	NA	NA	NA	NA	NA	NA	NA	NA	NA	NA	NA	NA	NA	NA	NA	NA
Queen palm	Syagrus romanzoffianum	Anaheim	California	-117.911905	33.83941545	300 Adele St E	no_info	4.57 to 9.14 m	30.48 to 45.72 cm	Anaheim	NA	NA	NA	NA	NA	NA	NA	NA	NA	NA	NA	NA	NA	NA	NA	NA	NA
Queen palm	Syagrus romanzoffianum	Anaheim	California	-117.9119814	33.83908857	300 Adele St E	no_info	4.57 to 9.14 m	30.48 to 45.72 cm	Anaheim	NA	NA	NA	NA	NA	NA	NA	NA	NA	NA	NA	NA	NA	NA	NA	NA	NA
Queen palm	Syagrus romanzoffianum	Anaheim	California	-117.9120042	33.83915579	300 Adele St E	no_info	4.57 to 9.14 m	30.48 to 45.72 cm	Anaheim	NA	NA	NA	NA	NA	NA	NA	NA	NA	NA	NA	NA	NA	NA	NA	NA	NA
Queen palm	Syagrus romanzoffianum	Anaheim	California	-117.9120195	33.83919928	300 Adele St E	no_info	4.57 to 9.14 m	30.48 to 45.72 cm	Anaheim	NA	NA	NA	NA	NA	NA	NA	NA	NA	NA	NA	NA	NA	NA	NA	NA	NA
Queen palm	Syagrus romanzoffianum	Anaheim	California	-117.9120349	33.83925048	300 Adele St E	no_info	4.57 to 9.14 m	30.48 to 45.72 cm	Anaheim	NA	NA	NA	NA	NA	NA	NA	NA	NA	NA	NA	NA	NA	NA	NA	NA	NA
Queen palm	Syagrus romanzoffianum	Anaheim	California	-117.9120454	33.83928122	300 Adele St E	no_info	4.57 to 9.14 m	30.48 to 45.72 cm	Anaheim	NA	NA	NA	NA	NA	NA	NA	NA	NA	NA	NA	NA	NA	NA	NA	NA	NA
Queen palm	Syagrus romanzoffianum	Anaheim	California	-117.9120036	33.83952127	301 Adele St E	no_info	4.57 to 9.14 m	30.48 to 45.72 cm	Anaheim	NA	NA	NA	NA	NA	NA	NA	NA	NA	NA	NA	NA	NA	NA	NA	NA	NA
Queen palm	Syagrus romanzoffianum	Anaheim	California	-117.9121246	33.83956842	301 Adele St E	no_info	9.14 to 13.71 m	30.48 to 45.72 cm	Anaheim	NA	NA	NA	NA	NA	NA	NA	NA	NA	NA	NA	NA	NA	NA	NA	NA	NA
Queen palm	Syagrus romanzoffianum	Anaheim	California	-117.9121433	33.83961509	301 Adele St E	no_info	9.14 to 13.71 m	30.48 to 45.72 cm	Anaheim	NA	NA	NA	NA	NA	NA	NA	NA	NA	NA	NA	NA	NA	NA	NA	NA	NA
Queen palm	Syagrus romanzoffianum	Anaheim	California	-117.9121727	33.83970739	301 Adele St E	no_info	9.14 to 13.71 m	30.48 to 45.72 cm	Anaheim	NA	NA	NA	NA	NA	NA	NA	NA	NA	NA	NA	NA	NA	NA	NA	NA	NA
Queen palm	Syagrus romanzoffianum	Anaheim	California	-117.9121899	33.83975446	301 Adele St E	no_info	9.14 to 13.71 m	30.48 to 45.72 cm	Anaheim	NA	NA	NA	NA	NA	NA	NA	NA	NA	NA	NA	NA	NA	NA	NA	NA	NA
Queen palm	Syagrus romanzoffianum	Anaheim	California	-117.9118426	33.83942498	304 Adele St E	no_info	4.57 to 9.14 m	30.48 to 45.72 cm	Anaheim	NA	NA	NA	NA	NA	NA	NA	NA	NA	NA	NA	NA	NA	NA	NA	NA	NA
Queen palm	Syagrus romanzoffianum	Anaheim	California	-117.9117899	33.83943812	304 Adele St E	no_info	4.57 to 9.14 m	30.48 to 45.72 cm	Anaheim	NA	NA	NA	NA	NA	NA	NA	NA	NA	NA	NA	NA	NA	NA	NA	NA	NA
Queen palm	Syagrus romanzoffianum	Anaheim	California	-117.9118943	33.83954797	305 Adele St E	no_info	4.57 to 9.14 m	30.48 to 45.72 cm	Anaheim	NA	NA	NA	NA	NA	NA	NA	NA	NA	NA	NA	NA	NA	NA	NA	NA	NA
Chinese pistache	Pistacia chinensis	Anaheim	California	-117.9118501	33.83956049	305 Adele St E	introduced	0 to 4.57 m	0 to 15.24 cm	Anaheim	NA	NA	NA	NA	NA	NA	NA	NA	NA	NA	NA	NA	NA	NA	NA	NA	NA
Queen palm	Syagrus romanzoffianum	Anaheim	California	-117.9118107	33.83957093	305 Adele St E	no_info	4.57 to 9.14 m	30.48 to 45.72 cm	Anaheim	NA	NA	NA	NA	NA	NA	NA	NA	NA	NA	NA	NA	NA	NA	NA	NA	NA
Vacant site	NA	Anaheim	California	-117.9116997	33.83946941	308 Adele St E	no_info	NA	NA	Anaheim	NA	NA	NA	NA	NA	NA	NA	NA	NA	NA	NA	NA	NA	NA	NA	NA	NA
Vacant site	NA	Anaheim	California	-117.9116372	33.83947801	308 Adele St E	no_info	NA	NA	Anaheim	NA	NA	NA	NA	NA	NA	NA	NA	NA	NA	NA	NA	NA	NA	NA	NA	NA
Chinese pistache	Pistacia chinensis	Anaheim	California	-117.9117633	33.83958089	309 Adele St E	introduced	0 to 4.57 m	0 to 15.24 cm	Anaheim	NA	NA	NA	NA	NA	NA	NA	NA	NA	NA	NA	NA	NA	NA	NA	NA	NA
Vacant site	NA	Anaheim	California	-117.9117156	33.83959207	309 Adele St E	no_info	NA	NA	Anaheim	NA	NA	NA	NA	NA	NA	NA	NA	NA	NA	NA	NA	NA	NA	NA	NA	NA
Queen palm	Syagrus romanzoffianum	Anaheim	California	-117.911627	33.83960675	313 Adele St E	no_info	4.57 to 9.14 m	30.48 to 45.72 cm	Anaheim	NA	NA	NA	NA	NA	NA	NA	NA	NA	NA	NA	NA	NA	NA	NA	NA	NA
Queen palm	Syagrus romanzoffianum	Anaheim	California	-117.9115661	33.83962273	313 Adele St E	no_info	4.57 to 9.14 m	30.48 to 45.72 cm	Anaheim	NA	NA	NA	NA	NA	NA	NA	NA	NA	NA	NA	NA	NA	NA	NA	NA	NA
Queen palm	Syagrus romanzoffianum	Anaheim	California	-117.91148	33.83964568	317 Adele St E	no_info	4.57 to 9.14 m	30.48 to 45.72 cm	Anaheim	NA	NA	NA	NA	NA	NA	NA	NA	NA	NA	NA	NA	NA	NA	NA	NA	NA
Queen palm	Syagrus romanzoffianum	Anaheim	California	-117.9114348	33.83965551	317 Adele St E	no_info	4.57 to 9.14 m	30.48 to 45.72 cm	Anaheim	NA	NA	NA	NA	NA	NA	NA	NA	NA	NA	NA	NA	NA	NA	NA	NA	NA
Queen palm	Syagrus romanzoffianum	Anaheim	California	-117.9113744	33.83966801	317 Adele St E	no_info	4.57 to 9.14 m	30.48 to 45.72 cm	Anaheim	NA	NA	NA	NA	NA	NA	NA	NA	NA	NA	NA	NA	NA	NA	NA	NA	NA
Holly oak	Quercus ilex	Anaheim	California	-117.9113401	33.83972813	317 Adele St E	introduced	9.14 to 13.71 m	30.48 to 45.72 cm	Anaheim	NA	NA	NA	NA	NA	NA	NA	NA	NA	NA	NA	NA	NA	NA	NA	NA	NA
Vacant site	NA	Anaheim	California	-117.9113706	33.83982626	317 Adele St E	no_info	NA	NA	Anaheim	NA	NA	NA	NA	NA	NA	NA	NA	NA	NA	NA	NA	NA	NA	NA	NA	NA
Queen palm	Syagrus romanzoffianum	Anaheim	California	-117.9110584	33.83974977	401 Adele St E	no_info	4.57 to 9.14 m	30.48 to 45.72 cm	Anaheim	NA	NA	NA	NA	NA	NA	NA	NA	NA	NA	NA	NA	NA	NA	NA	NA	NA
Fruitless ginkgo	Ginkgo biloba	Anaheim	California	-117.9112	33.83981714	401 Adele St E	introduced	0 to 4.57 m	0 to 15.24 cm	Anaheim	NA	NA	NA	NA	NA	NA	NA	NA	NA	NA	NA	NA	NA	NA	NA	NA	NA
Fruitless ginkgo	Ginkgo biloba	Anaheim	California	-117.9112544	33.83997552	401 Adele St E	introduced	0 to 4.57 m	0 to 15.24 cm	Anaheim	NA	NA	NA	NA	NA	NA	NA	NA	NA	NA	NA	NA	NA	NA	NA	NA	NA
Southern magnolia	Magnolia grandiflora	Anaheim	California	-117.910919	33.8397813	405 Adele St E	introduced	0 to 4.57 m	0 to 15.24 cm	Anaheim	NA	NA	NA	NA	NA	NA	NA	NA	NA	NA	NA	NA	NA	NA	NA	NA	NA
Queen palm	Syagrus romanzoffianum	Anaheim	California	-117.9107461	33.83981826	409 Adele St E	no_info	4.57 to 9.14 m	30.48 to 45.72 cm	Anaheim	NA	NA	NA	NA	NA	NA	NA	NA	NA	NA	NA	NA	NA	NA	NA	NA	NA
Crape myrtle	Lagerstroemia indica	Anaheim	California	-117.9106422	33.83984225	413 Adele St E	introduced	4.57 to 9.14 m	15.24 to 30.48 cm	Anaheim	NA	NA	NA	NA	NA	NA	NA	NA	NA	NA	NA	NA	NA	NA	NA	NA	NA
Queen palm	Syagrus romanzoffianum	Anaheim	California	-117.9104952	33.83974346	416 Adele St E	no_info	4.57 to 9.14 m	30.48 to 45.72 cm	Anaheim	NA	NA	NA	NA	NA	NA	NA	NA	NA	NA	NA	NA	NA	NA	NA	NA	NA
Queen palm	Syagrus romanzoffianum	Anaheim	California	-117.9104184	33.83976224	416 Adele St E	no_info	4.57 to 9.14 m	30.48 to 45.72 cm	Anaheim	NA	NA	NA	NA	NA	NA	NA	NA	NA	NA	NA	NA	NA	NA	NA	NA	NA
Vacant site	NA	Anaheim	California	-117.9104849	33.8398763	417 Adele St E	no_info	NA	NA	Anaheim	NA	NA	NA	NA	NA	NA	NA	NA	NA	NA	NA	NA	NA	NA	NA	NA	NA
Queen palm	Syagrus romanzoffianum	Anaheim	California	-117.9104352	33.83988809	417 Adele St E	no_info	4.57 to 9.14 m	30.48 to 45.72 cm	Anaheim	NA	NA	NA	NA	NA	NA	NA	NA	NA	NA	NA	NA	NA	NA	NA	NA	NA
London plane	Platanus acerifolia	Anaheim	California	-117.9102576	33.83979919	420 Adele St E	introduced	9.14 to 13.71 m	30.48 to 45.72 cm	Anaheim	NA	NA	NA	NA	NA	NA	NA	NA	NA	NA	NA	NA	NA	NA	NA	NA	NA
Coast live oak	Quercus agrifolia	Anaheim	California	-117.9102658	33.83992752	421 Adele St E	naturally_occurring	13.71 to 18.29 m	60.96 to 76.2 cm	Anaheim	NA	NA	NA	NA	NA	NA	NA	NA	NA	NA	NA	NA	NA	NA	NA	NA	NA
Queen palm	Syagrus romanzoffianum	Anaheim	California	-117.910126	33.83983394	422 Adele St E	no_info	4.57 to 9.14 m	30.48 to 45.72 cm	Anaheim	NA	NA	NA	NA	NA	NA	NA	NA	NA	NA	NA	NA	NA	NA	NA	NA	NA
Queen palm	Syagrus romanzoffianum	Anaheim	California	-117.9099946	33.83970799	422 Adele St E	no_info	4.57 to 9.14 m	30.48 to 45.72 cm	Anaheim	NA	NA	NA	NA	NA	NA	NA	NA	NA	NA	NA	NA	NA	NA	NA	NA	NA
Swamp mahogony	Eucalyptus robusta	Anaheim	California	-117.9100186	33.83979013	422 Adele St E	introduced	9.14 to 13.71 m	30.48 to 45.72 cm	Anaheim	NA	NA	NA	NA	NA	NA	NA	NA	NA	NA	NA	NA	NA	NA	NA	NA	NA
London plane	Platanus acerifolia	Anaheim	California	-117.9101058	33.84003536	425 Adele St E	introduced	4.57 to 9.14 m	30.48 to 45.72 cm	Anaheim	NA	NA	NA	NA	NA	NA	NA	NA	NA	NA	NA	NA	NA	NA	NA	NA	NA
London plane	Platanus acerifolia	Anaheim	California	-117.9101317	33.84011003	425 Adele St E	introduced	4.57 to 9.14 m	30.48 to 45.72 cm	Anaheim	NA	NA	NA	NA	NA	NA	NA	NA	NA	NA	NA	NA	NA	NA	NA	NA	NA
London plane	Platanus acerifolia	Anaheim	California	-117.9101597	33.84018153	425 Adele St E	introduced	4.57 to 9.14 m	30.48 to 45.72 cm	Anaheim	NA	NA	NA	NA	NA	NA	NA	NA	NA	NA	NA	NA	NA	NA	NA	NA	NA
London plane	Platanus acerifolia	Anaheim	California	-117.9097819	33.84004445	501 Adele St E	introduced	9.14 to 13.71 m	30.48 to 45.72 cm	Anaheim	NA	NA	NA	NA	NA	NA	NA	NA	NA	NA	NA	NA	NA	NA	NA	NA	NA
Vacant site	NA	Anaheim	California	-117.9099576	33.84008209	501 Adele St E	no_info	NA	NA	Anaheim	NA	NA	NA	NA	NA	NA	NA	NA	NA	NA	NA	NA	NA	NA	NA	NA	NA
Queen palm	Syagrus romanzoffianum	Anaheim	California	-117.9099818	33.84015266	501 Adele St E	no_info	4.57 to 9.14 m	15.24 to 30.48 cm	Anaheim	NA	NA	NA	NA	NA	NA	NA	NA	NA	NA	NA	NA	NA	NA	NA	NA	NA
Holly oak	Quercus ilex	Anaheim	California	-117.9100192	33.84026196	501 Adele St E	introduced	4.57 to 9.14 m	15.24 to 30.48 cm	Anaheim	NA	NA	NA	NA	NA	NA	NA	NA	NA	NA	NA	NA	NA	NA	NA	NA	NA
London plane	Platanus acerifolia	Anaheim	California	-117.9097975	33.83991625	502 Adele St E	introduced	9.14 to 13.71 m	30.48 to 45.72 cm	Anaheim	NA	NA	NA	NA	NA	NA	NA	NA	NA	NA	NA	NA	NA	NA	NA	NA	NA
London plane	Platanus acerifolia	Anaheim	California	-117.9097157	33.83993567	502 Adele St E	introduced	9.14 to 13.71 m	30.48 to 45.72 cm	Anaheim	NA	NA	NA	NA	NA	NA	NA	NA	NA	NA	NA	NA	NA	NA	NA	NA	NA
Queen palm	Syagrus romanzoffianum	Anaheim	California	-117.9098138	33.83967433	502 Adele St E	no_info	4.57 to 9.14 m	15.24 to 30.48 cm	Anaheim	NA	NA	NA	NA	NA	NA	NA	NA	NA	NA	NA	NA	NA	NA	NA	NA	NA
Vacant site	NA	Anaheim	California	-117.9098441	33.83976354	502 Adele St E	no_info	NA	NA	Anaheim	NA	NA	NA	NA	NA	NA	NA	NA	NA	NA	NA	NA	NA	NA	NA	NA	NA
London plane	Platanus acerifolia	Anaheim	California	-117.9096663	33.84007341	505 Adele St E	introduced	9.14 to 13.71 m	30.48 to 45.72 cm	Anaheim	NA	NA	NA	NA	NA	NA	NA	NA	NA	NA	NA	NA	NA	NA	NA	NA	NA
London plane	Platanus acerifolia	Anaheim	California	-117.909578	33.83996611	508 Adele St E	introduced	9.14 to 13.71 m	30.48 to 45.72 cm	Anaheim	NA	NA	NA	NA	NA	NA	NA	NA	NA	NA	NA	NA	NA	NA	NA	NA	NA
London plane	Platanus acerifolia	Anaheim	California	-117.9095053	33.83998219	508 Adele St E	introduced	9.14 to 13.71 m	30.48 to 45.72 cm	Anaheim	NA	NA	NA	NA	NA	NA	NA	NA	NA	NA	NA	NA	NA	NA	NA	NA	NA
London plane	Platanus acerifolia	Anaheim	California	-117.9095533	33.8400996	509 Adele St E	introduced	9.14 to 13.71 m	30.48 to 45.72 cm	Anaheim	NA	NA	NA	NA	NA	NA	NA	NA	NA	NA	NA	NA	NA	NA	NA	NA	NA
Queen palm	Syagrus romanzoffianum	Anaheim	California	-117.9094525	33.8399938	510 Adele St E	no_info	4.57 to 9.14 m	30.48 to 45.72 cm	Anaheim	NA	NA	NA	NA	NA	NA	NA	NA	NA	NA	NA	NA	NA	NA	NA	NA	NA
Queen palm	Syagrus romanzoffianum	Anaheim	California	-117.9094123	33.84000272	510 Adele St E	no_info	9.14 to 13.71 m	30.48 to 45.72 cm	Anaheim	NA	NA	NA	NA	NA	NA	NA	NA	NA	NA	NA	NA	NA	NA	NA	NA	NA
Queen palm	Syagrus romanzoffianum	Anaheim	California	-117.9093795	33.84001018	510 Adele St E	no_info	9.14 to 13.71 m	30.48 to 45.72 cm	Anaheim	NA	NA	NA	NA	NA	NA	NA	NA	NA	NA	NA	NA	NA	NA	NA	NA	NA
Queen palm	Syagrus romanzoffianum	Anaheim	California	-117.9093541	33.84001296	510 Adele St E	no_info	9.14 to 13.71 m	30.48 to 45.72 cm	Anaheim	NA	NA	NA	NA	NA	NA	NA	NA	NA	NA	NA	NA	NA	NA	NA	NA	NA
London plane	Platanus acerifolia	Anaheim	California	-117.9094373	33.84012602	513 Adele St E	introduced	9.14 to 13.71 m	30.48 to 45.72 cm	Anaheim	NA	NA	NA	NA	NA	NA	NA	NA	NA	NA	NA	NA	NA	NA	NA	NA	NA
Queen palm	Syagrus romanzoffianum	Anaheim	California	-117.9091596	33.8400615	518 Adele St E	no_info	9.14 to 13.71 m	30.48 to 45.72 cm	Anaheim	NA	NA	NA	NA	NA	NA	NA	NA	NA	NA	NA	NA	NA	NA	NA	NA	NA
London plane	Platanus acerifolia	Anaheim	California	-117.909082	33.84007604	518 Adele St E	introduced	9.14 to 13.71 m	30.48 to 45.72 cm	Anaheim	NA	NA	NA	NA	NA	NA	NA	NA	NA	NA	NA	NA	NA	NA	NA	NA	NA
Jacaranda	Jacaranda mimosifolia	Anaheim	California	-117.9092661	33.84016842	519 Adele St E	introduced	9.14 to 13.71 m	60.96 to 76.2 cm	Anaheim	NA	NA	NA	NA	NA	NA	NA	NA	NA	NA	NA	NA	NA	NA	NA	NA	NA
Queen palm	Syagrus romanzoffianum	Anaheim	California	-117.9091596	33.84019109	519 Adele St E	no_info	4.57 to 9.14 m	15.24 to 30.48 cm	Anaheim	NA	NA	NA	NA	NA	NA	NA	NA	NA	NA	NA	NA	NA	NA	NA	NA	NA
London plane	Platanus acerifolia	Anaheim	California	-117.9088633	33.84012884	524 Adele St E	introduced	9.14 to 13.71 m	30.48 to 45.72 cm	Anaheim	NA	NA	NA	NA	NA	NA	NA	NA	NA	NA	NA	NA	NA	NA	NA	NA	NA
Vacant site	NA	Anaheim	California	-117.9086638	33.83976135	524 Adele St E	no_info	NA	NA	Anaheim	NA	NA	NA	NA	NA	NA	NA	NA	NA	NA	NA	NA	NA	NA	NA	NA	NA
Queen palm	Syagrus romanzoffianum	Anaheim	California	-117.9087044	33.83987413	524 Adele St E	no_info	4.57 to 9.14 m	15.24 to 30.48 cm	Anaheim	NA	NA	NA	NA	NA	NA	NA	NA	NA	NA	NA	NA	NA	NA	NA	NA	NA
Vacant site	NA	Anaheim	California	-117.9087618	33.84004761	524 Adele St E	no_info	NA	NA	Anaheim	NA	NA	NA	NA	NA	NA	NA	NA	NA	NA	NA	NA	NA	NA	NA	NA	NA
London plane	Platanus acerifolia	Anaheim	California	-117.9089821	33.84023172	525 Adele St E	introduced	4.57 to 9.14 m	30.48 to 45.72 cm	Anaheim	NA	NA	NA	NA	NA	NA	NA	NA	NA	NA	NA	NA	NA	NA	NA	NA	NA
London plane	Platanus acerifolia	Anaheim	California	-117.9088949	33.84025249	525 Adele St E	introduced	4.57 to 9.14 m	30.48 to 45.72 cm	Anaheim	NA	NA	NA	NA	NA	NA	NA	NA	NA	NA	NA	NA	NA	NA	NA	NA	NA
London plane	Platanus acerifolia	Anaheim	California	-117.9088717	33.8403688	525 Adele St E	introduced	4.57 to 9.14 m	30.48 to 45.72 cm	Anaheim	NA	NA	NA	NA	NA	NA	NA	NA	NA	NA	NA	NA	NA	NA	NA	NA	NA
Queen palm	Syagrus romanzoffianum	Anaheim	California	-117.9088992	33.84044838	525 Adele St E	no_info	4.57 to 9.14 m	30.48 to 45.72 cm	Anaheim	NA	NA	NA	NA	NA	NA	NA	NA	NA	NA	NA	NA	NA	NA	NA	NA	NA
California sycamore	Platanus racemosa	Anaheim	California	-117.9089271	33.8405277	525 Adele St E	naturally_occurring	4.57 to 9.14 m	30.48 to 45.72 cm	Anaheim	NA	NA	NA	NA	NA	NA	NA	NA	NA	NA	NA	NA	NA	NA	NA	NA	NA
London plane	Platanus acerifolia	Anaheim	California	-117.9089788	33.84069356	525 Adele St E	introduced	4.57 to 9.14 m	30.48 to 45.72 cm	Anaheim	NA	NA	NA	NA	NA	NA	NA	NA	NA	NA	NA	NA	NA	NA	NA	NA	NA
Vacant site	NA	Anaheim	California	-117.9082985	33.84037578	607 Adele St E	no_info	NA	NA	Anaheim	NA	NA	NA	NA	NA	NA	NA	NA	NA	NA	NA	NA	NA	NA	NA	NA	NA
Vacant site	NA	Anaheim	California	-117.9083852	33.8402336	700 Adele St E	no_info	NA	NA	Anaheim	NA	NA	NA	NA	NA	NA	NA	NA	NA	NA	NA	NA	NA	NA	NA	NA	NA
Vacant site	NA	Anaheim	California	-117.9082677	33.84026326	700 Adele St E	no_info	NA	NA	Anaheim	NA	NA	NA	NA	NA	NA	NA	NA	NA	NA	NA	NA	NA	NA	NA	NA	NA
Vacant site	NA	Anaheim	California	-117.9079966	33.8403246	700 Adele St E	no_info	NA	NA	Anaheim	NA	NA	NA	NA	NA	NA	NA	NA	NA	NA	NA	NA	NA	NA	NA	NA	NA
Vacant site	NA	Anaheim	California	-117.9078476	33.84036432	700 Adele St E	no_info	NA	NA	Anaheim	NA	NA	NA	NA	NA	NA	NA	NA	NA	NA	NA	NA	NA	NA	NA	NA	NA
Vacant site	NA	Anaheim	California	-117.907699	33.84040052	700 Adele St E	no_info	NA	NA	Anaheim	NA	NA	NA	NA	NA	NA	NA	NA	NA	NA	NA	NA	NA	NA	NA	NA	NA
Vacant site	NA	Anaheim	California	-117.9075869	33.84043422	700 Adele St E	no_info	NA	NA	Anaheim	NA	NA	NA	NA	NA	NA	NA	NA	NA	NA	NA	NA	NA	NA	NA	NA	NA
Vacant site	NA	Anaheim	California	-117.9078424	33.84048131	709 Adele St E	no_info	NA	NA	Anaheim	NA	NA	NA	NA	NA	NA	NA	NA	NA	NA	NA	NA	NA	NA	NA	NA	NA
Vacant site	NA	Anaheim	California	-117.9076389	33.84050768	709 Adele St E	no_info	NA	NA	Anaheim	NA	NA	NA	NA	NA	NA	NA	NA	NA	NA	NA	NA	NA	NA	NA	NA	NA
Crape myrtle	Lagerstroemia indica	Anaheim	California	-117.9033426	33.84102635	1202 Adele St E	introduced	4.57 to 9.14 m	15.24 to 30.48 cm	Anaheim	NA	NA	NA	NA	NA	NA	NA	NA	NA	NA	NA	NA	NA	NA	NA	NA	NA
Crape myrtle	Lagerstroemia indica	Anaheim	California	NA	NA	1202 Adele St E	introduced	4.57 to 9.14 m	15.24 to 30.48 cm	Anaheim	NA	NA	NA	NA	NA	NA	NA	NA	NA	NA	NA	NA	NA	NA	NA	NA	NA
Vacant site	NA	Anaheim	California	-117.9034545	33.84080553	1202 Adele St E	no_info	NA	NA	Anaheim	NA	NA	NA	NA	NA	NA	NA	NA	NA	NA	NA	NA	NA	NA	NA	NA	NA
Vacant site	NA	Anaheim	California	-117.9033907	33.84114558	1203 Adele St E	no_info	NA	NA	Anaheim	NA	NA	NA	NA	NA	NA	NA	NA	NA	NA	NA	NA	NA	NA	NA	NA	NA
Crape myrtle	Lagerstroemia indica	Anaheim	California	NA	NA	1203 Adele St E	introduced	4.57 to 9.14 m	15.24 to 30.48 cm	Anaheim	NA	NA	NA	NA	NA	NA	NA	NA	NA	NA	NA	NA	NA	NA	NA	NA	NA
Crape myrtle	Lagerstroemia indica	Anaheim	California	-117.903594	33.84122588	1203 Adele St E	introduced	4.57 to 9.14 m	0 to 15.24 cm	Anaheim	NA	NA	NA	NA	NA	NA	NA	NA	NA	NA	NA	NA	NA	NA	NA	NA	NA
Crape myrtle	Lagerstroemia indica	Anaheim	California	NA	NA	1206 Adele St E	introduced	4.57 to 9.14 m	15.24 to 30.48 cm	Anaheim	NA	NA	NA	NA	NA	NA	NA	NA	NA	NA	NA	NA	NA	NA	NA	NA	NA
Muskogee crape myrtle	Lagerstroemia indica	Anaheim	California	-117.9032539	33.84117813	1207 Adele St E	introduced	4.57 to 9.14 m	0 to 15.24 cm	Anaheim	NA	NA	NA	NA	NA	NA	NA	NA	NA	NA	NA	NA	NA	NA	NA	NA	NA
Vacant site	NA	Anaheim	California	-117.9032029	33.84118939	1207 Adele St E	no_info	NA	NA	Anaheim	NA	NA	NA	NA	NA	NA	NA	NA	NA	NA	NA	NA	NA	NA	NA	NA	NA
Crape myrtle	Lagerstroemia indica	Anaheim	California	-117.9031679	33.84107147	1208 Adele St E	introduced	4.57 to 9.14 m	15.24 to 30.48 cm	Anaheim	NA	NA	NA	NA	NA	NA	NA	NA	NA	NA	NA	NA	NA	NA	NA	NA	NA
Crape myrtle	Lagerstroemia indica	Anaheim	California	-117.902946	33.84112326	1212 Adele St E	introduced	0 to 4.57 m	0 to 15.24 cm	Anaheim	NA	NA	NA	NA	NA	NA	NA	NA	NA	NA	NA	NA	NA	NA	NA	NA	NA
Vacant site	NA	Anaheim	California	-117.9030487	33.84122411	1213 Adele St E	no_info	NA	NA	Anaheim	NA	NA	NA	NA	NA	NA	NA	NA	NA	NA	NA	NA	NA	NA	NA	NA	NA
Crape myrtle	Lagerstroemia indica	Anaheim	California	NA	NA	1213 Adele St E	introduced	0 to 4.57 m	0 to 15.24 cm	Anaheim	NA	NA	NA	NA	NA	NA	NA	NA	NA	NA	NA	NA	NA	NA	NA	NA	NA
Crape myrtle	Lagerstroemia indica	Anaheim	California	-117.9027908	33.84116354	1218 Adele St E	introduced	4.57 to 9.14 m	15.24 to 30.48 cm	Anaheim	NA	NA	NA	NA	NA	NA	NA	NA	NA	NA	NA	NA	NA	NA	NA	NA	NA
Crape myrtle	Lagerstroemia indica	Anaheim	California	-117.9028291	33.84127372	1219 Adele St E	introduced	4.57 to 9.14 m	15.24 to 30.48 cm	Anaheim	NA	NA	NA	NA	NA	NA	NA	NA	NA	NA	NA	NA	NA	NA	NA	NA	NA
Muskogee crape myrtle	Lagerstroemia indica	Anaheim	California	-117.9025547	33.84121589	1222 Adele St E	introduced	4.57 to 9.14 m	0 to 15.24 cm	Anaheim	NA	NA	NA	NA	NA	NA	NA	NA	NA	NA	NA	NA	NA	NA	NA	NA	NA
Crape myrtle	Lagerstroemia indica	Anaheim	California	-117.9026424	33.84131949	1223 Adele St E	introduced	4.57 to 9.14 m	15.24 to 30.48 cm	Anaheim	NA	NA	NA	NA	NA	NA	NA	NA	NA	NA	NA	NA	NA	NA	NA	NA	NA
Crape myrtle	Lagerstroemia indica	Anaheim	California	-117.9023399	33.84126644	1228 Adele St E	introduced	4.57 to 9.14 m	15.24 to 30.48 cm	Anaheim	NA	NA	NA	NA	NA	NA	NA	NA	NA	NA	NA	NA	NA	NA	NA	NA	NA
Crape myrtle	Lagerstroemia indica	Anaheim	California	-117.9024375	33.84136684	1229 Adele St E	introduced	4.57 to 9.14 m	15.24 to 30.48 cm	Anaheim	NA	NA	NA	NA	NA	NA	NA	NA	NA	NA	NA	NA	NA	NA	NA	NA	NA
Vacant site	NA	Anaheim	California	-117.902147	33.84131747	1232 Adele St E	no_info	NA	NA	Anaheim	NA	NA	NA	NA	NA	NA	NA	NA	NA	NA	NA	NA	NA	NA	NA	NA	NA
White crape myrtle	Lagerstroemia indica	Anaheim	California	-117.902243	33.84141292	1233 Adele St E	introduced	4.57 to 9.14 m	0 to 15.24 cm	Anaheim	NA	NA	NA	NA	NA	NA	NA	NA	NA	NA	NA	NA	NA	NA	NA	NA	NA
Crape myrtle	Lagerstroemia indica	Anaheim	California	-117.9019758	33.84135222	1238 Adele St E	introduced	4.57 to 9.14 m	15.24 to 30.48 cm	Anaheim	NA	NA	NA	NA	NA	NA	NA	NA	NA	NA	NA	NA	NA	NA	NA	NA	NA
Crape myrtle	Lagerstroemia indica	Anaheim	California	-117.902018	33.84146749	1239 Adele St E	introduced	0 to 4.57 m	0 to 15.24 cm	Anaheim	NA	NA	NA	NA	NA	NA	NA	NA	NA	NA	NA	NA	NA	NA	NA	NA	NA
Crape myrtle	Lagerstroemia indica	Anaheim	California	-117.9017563	33.84140371	1242 Adele St E	introduced	4.57 to 9.14 m	15.24 to 30.48 cm	Anaheim	NA	NA	NA	NA	NA	NA	NA	NA	NA	NA	NA	NA	NA	NA	NA	NA	NA
Crape myrtle	Lagerstroemia indica	Anaheim	California	-117.9018334	33.84150875	1243 Adele St E	introduced	0 to 4.57 m	0 to 15.24 cm	Anaheim	NA	NA	NA	NA	NA	NA	NA	NA	NA	NA	NA	NA	NA	NA	NA	NA	NA
Crape myrtle	Lagerstroemia indica	Anaheim	California	-117.9015698	33.84144965	1248 Adele St E	introduced	4.57 to 9.14 m	0 to 15.24 cm	Anaheim	NA	NA	NA	NA	NA	NA	NA	NA	NA	NA	NA	NA	NA	NA	NA	NA	NA
Crape myrtle	Lagerstroemia indica	Anaheim	California	-117.9016438	33.84155399	1249 Adele St E	introduced	4.57 to 9.14 m	15.24 to 30.48 cm	Anaheim	NA	NA	NA	NA	NA	NA	NA	NA	NA	NA	NA	NA	NA	NA	NA	NA	NA
Camphor tree	Cinnamomum camphora	Anaheim	California	NA	NA	1249 Adele St E	introduced	0 to 4.57 m	0 to 15.24 cm	Anaheim	NA	NA	NA	NA	NA	NA	NA	NA	NA	NA	NA	NA	NA	NA	NA	NA	NA
Crape myrtle	Lagerstroemia indica	Anaheim	California	-117.9013709	33.84149525	1252 Adele St E	introduced	4.57 to 9.14 m	15.24 to 30.48 cm	Anaheim	NA	NA	NA	NA	NA	NA	NA	NA	NA	NA	NA	NA	NA	NA	NA	NA	NA
Vacant site	NA	Anaheim	California	-117.9014408	33.84160224	1253 Adele St E	no_info	NA	NA	Anaheim	NA	NA	NA	NA	NA	NA	NA	NA	NA	NA	NA	NA	NA	NA	NA	NA	NA
Crape myrtle	Lagerstroemia indica	Anaheim	California	-117.9011644	33.84154398	1258 Adele St E	introduced	4.57 to 9.14 m	15.24 to 30.48 cm	Anaheim	NA	NA	NA	NA	NA	NA	NA	NA	NA	NA	NA	NA	NA	NA	NA	NA	NA
Crape myrtle	Lagerstroemia indica	Anaheim	California	-117.9012459	33.84164369	1259 Adele St E	introduced	4.57 to 9.14 m	15.24 to 30.48 cm	Anaheim	NA	NA	NA	NA	NA	NA	NA	NA	NA	NA	NA	NA	NA	NA	NA	NA	NA
Vacant site	NA	Anaheim	California	-117.9009655	33.84158913	1262 Adele St E	no_info	NA	NA	Anaheim	NA	NA	NA	NA	NA	NA	NA	NA	NA	NA	NA	NA	NA	NA	NA	NA	NA
Crape myrtle	Lagerstroemia indica	Anaheim	California	-117.901025	33.84169623	1263 Adele St E	introduced	4.57 to 9.14 m	15.24 to 30.48 cm	Anaheim	NA	NA	NA	NA	NA	NA	NA	NA	NA	NA	NA	NA	NA	NA	NA	NA	NA
Canary island date palm	Phoenix canariensis	Anaheim	California	-117.9007788	33.84163037	1268 Adele St E	introduced	9.14 to 13.71 m	60.96 to 76.2 cm	Anaheim	NA	NA	NA	NA	NA	NA	NA	NA	NA	NA	NA	NA	NA	NA	NA	NA	NA
Crape myrtle	Lagerstroemia indica	Anaheim	California	-117.9005903	33.84143128	1268 Adele St E	introduced	4.57 to 9.14 m	15.24 to 30.48 cm	Anaheim	NA	NA	NA	NA	NA	NA	NA	NA	NA	NA	NA	NA	NA	NA	NA	NA	NA
Crape myrtle	Lagerstroemia indica	Anaheim	California	-117.9006382	33.84156613	1268 Adele St E	introduced	4.57 to 9.14 m	15.24 to 30.48 cm	Anaheim	NA	NA	NA	NA	NA	NA	NA	NA	NA	NA	NA	NA	NA	NA	NA	NA	NA
Crape myrtle	Lagerstroemia indica	Anaheim	California	-117.9008384	33.84173371	1269 Adele St E	introduced	4.57 to 9.14 m	0 to 15.24 cm	Anaheim	NA	NA	NA	NA	NA	NA	NA	NA	NA	NA	NA	NA	NA	NA	NA	NA	NA
Muskogee crape myrtle	Lagerstroemia indica	Anaheim	California	-117.9006634	33.84182297	1273 Adele St E	introduced	0 to 4.57 m	0 to 15.24 cm	Anaheim	NA	NA	NA	NA	NA	NA	NA	NA	NA	NA	NA	NA	NA	NA	NA	NA	NA
Crape myrtle	Lagerstroemia indica	Anaheim	California	-117.9005048	33.84168827	1283 Adele St E	introduced	4.57 to 9.14 m	0 to 15.24 cm	Anaheim	NA	NA	NA	NA	NA	NA	NA	NA	NA	NA	NA	NA	NA	NA	NA	NA	NA
Vacant site	NA	Anaheim	California	-117.9378492	33.82654621	440 Adria Pl S	no_info	NA	NA	Anaheim	NA	NA	NA	NA	NA	NA	NA	NA	NA	NA	NA	NA	NA	NA	NA	NA	NA
Vacant site	NA	Anaheim	California	-117.9376789	33.82668175	440 Adria Pl S	no_info	NA	NA	Anaheim	NA	NA	NA	NA	NA	NA	NA	NA	NA	NA	NA	NA	NA	NA	NA	NA	NA
Vacant site	NA	Anaheim	California	-117.938125	33.82655757	441 Adria Pl S	no_info	NA	NA	Anaheim	NA	NA	NA	NA	NA	NA	NA	NA	NA	NA	NA	NA	NA	NA	NA	NA	NA
Brazilian pepper	Schinus terebinthifolius	Anaheim	California	-117.9382817	33.82665201	441 Adria Pl S	no_info	4.57 to 9.14 m	45.72 to 60.96 cm	Anaheim	NA	NA	NA	NA	NA	NA	NA	NA	NA	NA	NA	NA	NA	NA	NA	NA	NA
Vacant site	NA	Anaheim	California	-117.9380889	33.82644526	445 Adria Pl S	no_info	NA	NA	Anaheim	NA	NA	NA	NA	NA	NA	NA	NA	NA	NA	NA	NA	NA	NA	NA	NA	NA
Vacant site	NA	Anaheim	California	-117.937837	33.82535203	520 Adria St S	no_info	NA	NA	Anaheim	NA	NA	NA	NA	NA	NA	NA	NA	NA	NA	NA	NA	NA	NA	NA	NA	NA
Jacaranda	Jacaranda mimosifolia	Anaheim	California	-117.9378888	33.82520082	602 Adria St S	introduced	9.14 to 13.71 m	45.72 to 60.96 cm	Anaheim	NA	NA	NA	NA	NA	NA	NA	NA	NA	NA	NA	NA	NA	NA	NA	NA	NA
Vacant site	NA	Anaheim	California	-117.9380308	33.8252095	603 Adria St S	no_info	NA	NA	Anaheim	NA	NA	NA	NA	NA	NA	NA	NA	NA	NA	NA	NA	NA	NA	NA	NA	NA
Edible loquat	Eriobotrya japonica	Anaheim	California	-117.9378868	33.82501115	606 Adria St S	introduced	4.57 to 9.14 m	15.24 to 30.48 cm	Anaheim	NA	NA	NA	NA	NA	NA	NA	NA	NA	NA	NA	NA	NA	NA	NA	NA	NA
Vacant site	NA	Anaheim	California	-117.9380302	33.82502435	607 Adria St S	no_info	NA	NA	Anaheim	NA	NA	NA	NA	NA	NA	NA	NA	NA	NA	NA	NA	NA	NA	NA	NA	NA
Acer paxii	Acer paxii	Anaheim	California	-117.9378834	33.82486502	610 Adria St S	introduced	4.57 to 9.14 m	15.24 to 30.48 cm	Anaheim	NA	NA	NA	NA	NA	NA	NA	NA	NA	NA	NA	NA	NA	NA	NA	NA	NA
Southern magnolia	Magnolia grandiflora	Anaheim	California	-117.9380302	33.82480528	611 Adria St S	introduced	9.14 to 13.71 m	15.24 to 30.48 cm	Anaheim	NA	NA	NA	NA	NA	NA	NA	NA	NA	NA	NA	NA	NA	NA	NA	NA	NA
Southern magnolia	Magnolia grandiflora	Anaheim	California	-117.9378867	33.82466176	616 Adria St S	introduced	9.14 to 13.71 m	30.48 to 45.72 cm	Anaheim	NA	NA	NA	NA	NA	NA	NA	NA	NA	NA	NA	NA	NA	NA	NA	NA	NA
Queen palm	Syagrus romanzoffianum	Anaheim	California	-117.9380302	33.82467125	617 Adria St S	no_info	9.14 to 13.71 m	15.24 to 30.48 cm	Anaheim	NA	NA	NA	NA	NA	NA	NA	NA	NA	NA	NA	NA	NA	NA	NA	NA	NA
Queen palm	Syagrus romanzoffianum	Anaheim	California	-117.937996	33.824667	617 Adria St S	no_info	4.57 to 9.14 m	15.24 to 30.48 cm	Anaheim	NA	NA	NA	NA	NA	NA	NA	NA	NA	NA	NA	NA	NA	NA	NA	NA	NA
Queen palm	Syagrus romanzoffianum	Anaheim	California	-117.937996	33.824667	617 Adria St S	no_info	4.57 to 9.14 m	15.24 to 30.48 cm	Anaheim	NA	NA	NA	NA	NA	NA	NA	NA	NA	NA	NA	NA	NA	NA	NA	NA	NA
Queen palm	Syagrus romanzoffianum	Anaheim	California	NA	NA	617 Adria St S	no_info	0 to 4.57 m	15.24 to 30.48 cm	Anaheim	NA	NA	NA	NA	NA	NA	NA	NA	NA	NA	NA	NA	NA	NA	NA	NA	NA
White mulberry	Morus alba	Anaheim	California	-117.9378831	33.82452763	620 Adria St S	introduced	0 to 4.57 m	0 to 15.24 cm	Anaheim	NA	NA	NA	NA	NA	NA	NA	NA	NA	NA	NA	NA	NA	NA	NA	NA	NA
Leaf plum purple	Prunus cerasifera	Anaheim	California	-117.937879	33.82447614	620 Adria St S	introduced	4.57 to 9.14 m	15.24 to 30.48 cm	Anaheim	NA	NA	NA	NA	NA	NA	NA	NA	NA	NA	NA	NA	NA	NA	NA	NA	NA
Southern magnolia	Magnolia grandiflora	Anaheim	California	-117.9380286	33.82447926	621 Adria St S	introduced	9.14 to 13.71 m	60.96 to 76.2 cm	Anaheim	NA	NA	NA	NA	NA	NA	NA	NA	NA	NA	NA	NA	NA	NA	NA	NA	NA
Southern magnolia	Magnolia grandiflora	Anaheim	California	-117.9378776	33.8242656	626 Adria St S	introduced	9.14 to 13.71 m	30.48 to 45.72 cm	Anaheim	NA	NA	NA	NA	NA	NA	NA	NA	NA	NA	NA	NA	NA	NA	NA	NA	NA
Southern magnolia	Magnolia grandiflora	Anaheim	California	-117.9380246	33.82432889	627 Adria St S	introduced	4.57 to 9.14 m	30.48 to 45.72 cm	Anaheim	NA	NA	NA	NA	NA	NA	NA	NA	NA	NA	NA	NA	NA	NA	NA	NA	NA
Vacant site	NA	Anaheim	California	-117.9378766	33.82412193	630 Adria St S	no_info	NA	NA	Anaheim	NA	NA	NA	NA	NA	NA	NA	NA	NA	NA	NA	NA	NA	NA	NA	NA	NA
Vacant site	NA	Anaheim	California	-117.9380247	33.82415349	631 Adria St S	no_info	NA	NA	Anaheim	NA	NA	NA	NA	NA	NA	NA	NA	NA	NA	NA	NA	NA	NA	NA	NA	NA
Vacant site	NA	Anaheim	California	-117.9380196	33.82399873	635 Adria St S	no_info	NA	NA	Anaheim	NA	NA	NA	NA	NA	NA	NA	NA	NA	NA	NA	NA	NA	NA	NA	NA	NA
Vacant site	NA	Anaheim	California	-117.938197	33.82385901	635 Adria St S	no_info	NA	NA	Anaheim	NA	NA	NA	NA	NA	NA	NA	NA	NA	NA	NA	NA	NA	NA	NA	NA	NA
Vacant site	NA	Anaheim	California	-117.9383196	33.82386087	635 Adria St S	no_info	NA	NA	Anaheim	NA	NA	NA	NA	NA	NA	NA	NA	NA	NA	NA	NA	NA	NA	NA	NA	NA
Jacaranda	Jacaranda mimosifolia	Anaheim	California	-117.937875	33.82397954	636 Adria St S	introduced	9.14 to 13.71 m	45.72 to 60.96 cm	Anaheim	NA	NA	NA	NA	NA	NA	NA	NA	NA	NA	NA	NA	NA	NA	NA	NA	NA
Vacant site	NA	Anaheim	California	-117.9375965	33.82382501	636 Adria St S	no_info	NA	NA	Anaheim	NA	NA	NA	NA	NA	NA	NA	NA	NA	NA	NA	NA	NA	NA	NA	NA	NA
Vacant site	NA	Anaheim	California	-117.9377106	33.82382731	636 Adria St S	no_info	NA	NA	Anaheim	NA	NA	NA	NA	NA	NA	NA	NA	NA	NA	NA	NA	NA	NA	NA	NA	NA
Vacant site	NA	Anaheim	California	-117.937513	33.81267841	1408 Adria St S	no_info	NA	NA	Anaheim	NA	NA	NA	NA	NA	NA	NA	NA	NA	NA	NA	NA	NA	NA	NA	NA	NA
Weeping bottlebrush	Melaleuca viminalis	Anaheim	California	-117.9374219	33.81283431	1408 Adria St S	introduced	9.14 to 13.71 m	45.72 to 60.96 cm	Anaheim	NA	NA	NA	NA	NA	NA	NA	NA	NA	NA	NA	NA	NA	NA	NA	NA	NA
Dead tree	NA	Anaheim	California	-117.9372709	33.81286661	1408 Adria St S	no_info	9.14 to 13.71 m	30.48 to 45.72 cm	Anaheim	NA	NA	NA	NA	NA	NA	NA	NA	NA	NA	NA	NA	NA	NA	NA	NA	NA
Vacant site	NA	Anaheim	California	-117.9371406	33.8129059	1408 Adria St S	no_info	NA	NA	Anaheim	NA	NA	NA	NA	NA	NA	NA	NA	NA	NA	NA	NA	NA	NA	NA	NA	NA
Vacant site	NA	Anaheim	California	-117.9379812	33.81283076	1409 Adria St S	no_info	NA	NA	Anaheim	NA	NA	NA	NA	NA	NA	NA	NA	NA	NA	NA	NA	NA	NA	NA	NA	NA
Vacant site	NA	Anaheim	California	-117.93783	33.81282695	1409 Adria St S	no_info	NA	NA	Anaheim	NA	NA	NA	NA	NA	NA	NA	NA	NA	NA	NA	NA	NA	NA	NA	NA	NA
Weeping bottlebrush	Melaleuca viminalis	Anaheim	California	-117.9375122	33.81249204	1416 Adria St S	introduced	13.71 to 18.29 m	60.96 to 76.2 cm	Anaheim	NA	NA	NA	NA	NA	NA	NA	NA	NA	NA	NA	NA	NA	NA	NA	NA	NA
Weeping bottlebrush	Melaleuca viminalis	Anaheim	California	-117.9376785	33.81252036	1417 Adria St S	introduced	9.14 to 13.71 m	60.96 to 76.2 cm	Anaheim	NA	NA	NA	NA	NA	NA	NA	NA	NA	NA	NA	NA	NA	NA	NA	NA	NA
Carrotwood	Cupaniopsis anacardioides	Anaheim	California	-117.9375128	33.81226701	1426 Adria St S	introduced	4.57 to 9.14 m	30.48 to 45.72 cm	Anaheim	NA	NA	NA	NA	NA	NA	NA	NA	NA	NA	NA	NA	NA	NA	NA	NA	NA
Fern pine	Afrocarpus gracilior	Anaheim	California	-117.9375106	33.81205358	1430 Adria St S	introduced	4.57 to 9.14 m	30.48 to 45.72 cm	Anaheim	NA	NA	NA	NA	NA	NA	NA	NA	NA	NA	NA	NA	NA	NA	NA	NA	NA
Chinese tallow tree	Triadica sebifera	Anaheim	California	-117.9663517	33.84993982	1143 Aetna St N	introduced	0 to 4.57 m	0 to 15.24 cm	Anaheim	NA	NA	NA	NA	NA	NA	NA	NA	NA	NA	NA	NA	NA	NA	NA	NA	NA
Alamo mexican sycamore	Platanus mexicana	Anaheim	California	-117.9669647	33.85019458	1144 Aetna St N	introduced	0 to 4.57 m	0 to 15.24 cm	Anaheim	NA	NA	NA	NA	NA	NA	NA	NA	NA	NA	NA	NA	NA	NA	NA	NA	NA
Vacant site	NA	Anaheim	California	-117.9666878	33.84990199	1144 Aetna St N	no_info	NA	NA	Anaheim	NA	NA	NA	NA	NA	NA	NA	NA	NA	NA	NA	NA	NA	NA	NA	NA	NA
Vacant site	NA	Anaheim	California	-117.9668074	33.84997534	1144 Aetna St N	no_info	NA	NA	Anaheim	NA	NA	NA	NA	NA	NA	NA	NA	NA	NA	NA	NA	NA	NA	NA	NA	NA
Weeping fig	Ficus benjamina	Anaheim	California	-117.9663221	33.84997717	1147 Aetna St N	introduced	0 to 4.57 m	0 to 15.24 cm	Anaheim	NA	NA	NA	NA	NA	NA	NA	NA	NA	NA	NA	NA	NA	NA	NA	NA	NA
Chinese tallow tree	Triadica sebifera	Anaheim	California	-117.9663044	33.84999853	1147 Aetna St N	introduced	0 to 4.57 m	0 to 15.24 cm	Anaheim	NA	NA	NA	NA	NA	NA	NA	NA	NA	NA	NA	NA	NA	NA	NA	NA	NA
American sweetgum	Liquidambar styraciflua	Anaheim	California	-117.9662863	33.85002713	1147 Aetna St N	introduced	9.14 to 13.71 m	30.48 to 45.72 cm	Anaheim	NA	NA	NA	NA	NA	NA	NA	NA	NA	NA	NA	NA	NA	NA	NA	NA	NA
Weeping fig	Ficus benjamina	Anaheim	California	-117.9662543	33.85005421	1147 Aetna St N	introduced	0 to 4.57 m	0 to 15.24 cm	Anaheim	NA	NA	NA	NA	NA	NA	NA	NA	NA	NA	NA	NA	NA	NA	NA	NA	NA
Chinese tallow tree	Triadica sebifera	Anaheim	California	-117.966245	33.85014149	1147 Aetna St N	introduced	0 to 4.57 m	0 to 15.24 cm	Anaheim	NA	NA	NA	NA	NA	NA	NA	NA	NA	NA	NA	NA	NA	NA	NA	NA	NA
Sweet acacia	Vachellia farnesiana	Anaheim	California	-117.9662466	33.85025489	1155 Aetna St N	introduced	0 to 4.57 m	0 to 15.24 cm	Anaheim	NA	NA	NA	NA	NA	NA	NA	NA	NA	NA	NA	NA	NA	NA	NA	NA	NA
Sweet acacia	Vachellia farnesiana	Anaheim	California	-117.966245	33.85030971	1155 Aetna St N	introduced	0 to 4.57 m	0 to 15.24 cm	Anaheim	NA	NA	NA	NA	NA	NA	NA	NA	NA	NA	NA	NA	NA	NA	NA	NA	NA
London plane	Platanus acerifolia	Anaheim	California	-117.9669522	33.85034084	1200 Aetna St N	introduced	0 to 4.57 m	0 to 15.24 cm	Anaheim	NA	NA	NA	NA	NA	NA	NA	NA	NA	NA	NA	NA	NA	NA	NA	NA	NA
Southern magnolia	Magnolia grandiflora	Anaheim	California	-117.9662581	33.85049175	1201 Aetna St N	introduced	9.14 to 13.71 m	30.48 to 45.72 cm	Anaheim	NA	NA	NA	NA	NA	NA	NA	NA	NA	NA	NA	NA	NA	NA	NA	NA	NA
Vacant site	NA	Anaheim	California	-117.9671	33.85032538	1201 Aetna St N	no_info	NA	NA	Anaheim	NA	NA	NA	NA	NA	NA	NA	NA	NA	NA	NA	NA	NA	NA	NA	NA	NA
Vacant site	NA	Anaheim	California	-117.9671026	33.85040695	1201 Aetna St N	no_info	NA	NA	Anaheim	NA	NA	NA	NA	NA	NA	NA	NA	NA	NA	NA	NA	NA	NA	NA	NA	NA
Alamo mexican sycamore	Platanus mexicana	Anaheim	California	-117.967041	33.851784	1241 Aetna St N	introduced	4.57 to 9.14 m	15.24 to 30.48 cm	Anaheim	NA	NA	NA	NA	NA	NA	NA	NA	NA	NA	NA	NA	NA	NA	NA	NA	NA
Alamo mexican sycamore	Platanus mexicana	Anaheim	California	-117.967041	33.851784	1241 Aetna St N	introduced	4.57 to 9.14 m	15.24 to 30.48 cm	Anaheim	NA	NA	NA	NA	NA	NA	NA	NA	NA	NA	NA	NA	NA	NA	NA	NA	NA
Alamo mexican sycamore	Platanus mexicana	Anaheim	California	NA	NA	1241 Aetna St N	introduced	4.57 to 9.14 m	15.24 to 30.48 cm	Anaheim	NA	NA	NA	NA	NA	NA	NA	NA	NA	NA	NA	NA	NA	NA	NA	NA	NA
Alamo mexican sycamore	Platanus mexicana	Anaheim	California	NA	NA	1241 Aetna St N	introduced	9.14 to 13.71 m	15.24 to 30.48 cm	Anaheim	NA	NA	NA	NA	NA	NA	NA	NA	NA	NA	NA	NA	NA	NA	NA	NA	NA
Alamo mexican sycamore	Platanus mexicana	Anaheim	California	NA	NA	1241 Aetna St N	introduced	4.57 to 9.14 m	15.24 to 30.48 cm	Anaheim	NA	NA	NA	NA	NA	NA	NA	NA	NA	NA	NA	NA	NA	NA	NA	NA	NA
Alamo mexican sycamore	Platanus mexicana	Anaheim	California	NA	NA	1241 Aetna St N	introduced	9.14 to 13.71 m	15.24 to 30.48 cm	Anaheim	NA	NA	NA	NA	NA	NA	NA	NA	NA	NA	NA	NA	NA	NA	NA	NA	NA
Alamo mexican sycamore	Platanus mexicana	Anaheim	California	NA	NA	1241 Aetna St N	introduced	9.14 to 13.71 m	15.24 to 30.48 cm	Anaheim	NA	NA	NA	NA	NA	NA	NA	NA	NA	NA	NA	NA	NA	NA	NA	NA	NA
Chinese hackberry	Celtis sinensis	Anaheim	California	NA	NA	1241 Aetna St N	introduced	4.57 to 9.14 m	45.72 to 60.96 cm	Anaheim	NA	NA	NA	NA	NA	NA	NA	NA	NA	NA	NA	NA	NA	NA	NA	NA	NA
London plane	Platanus acerifolia	Anaheim	California	-117.966954	33.85052843	1242 Aetna St N	introduced	9.14 to 13.71 m	15.24 to 30.48 cm	Anaheim	NA	NA	NA	NA	NA	NA	NA	NA	NA	NA	NA	NA	NA	NA	NA	NA	NA
London plane	Platanus acerifolia	Anaheim	California	-117.9670939	33.85054227	1243 Aetna St N	introduced	4.57 to 9.14 m	15.24 to 30.48 cm	Anaheim	NA	NA	NA	NA	NA	NA	NA	NA	NA	NA	NA	NA	NA	NA	NA	NA	NA
Vacant site	NA	Anaheim	California	-117.9672112	33.85018515	1243 Aetna St N	no_info	NA	NA	Anaheim	NA	NA	NA	NA	NA	NA	NA	NA	NA	NA	NA	NA	NA	NA	NA	NA	NA
Vacant site	NA	Anaheim	California	-117.9673136	33.85023639	1243 Aetna St N	no_info	NA	NA	Anaheim	NA	NA	NA	NA	NA	NA	NA	NA	NA	NA	NA	NA	NA	NA	NA	NA	NA
Vacant site	NA	Anaheim	California	-117.9674327	33.85029099	1243 Aetna St N	no_info	NA	NA	Anaheim	NA	NA	NA	NA	NA	NA	NA	NA	NA	NA	NA	NA	NA	NA	NA	NA	NA
London plane	Platanus acerifolia	Anaheim	California	-117.9669575	33.85078121	1246 Aetna St N	introduced	4.57 to 9.14 m	15.24 to 30.48 cm	Anaheim	NA	NA	NA	NA	NA	NA	NA	NA	NA	NA	NA	NA	NA	NA	NA	NA	NA
Ginkgo autumn gold	Ginkgo biloba	Anaheim	California	-117.967099	33.85074634	1247 Aetna St N	introduced	0 to 4.57 m	0 to 15.24 cm	Anaheim	NA	NA	NA	NA	NA	NA	NA	NA	NA	NA	NA	NA	NA	NA	NA	NA	NA
Vacant site	NA	Anaheim	California	-117.9669563	33.85094589	1250 Aetna St N	no_info	NA	NA	Anaheim	NA	NA	NA	NA	NA	NA	NA	NA	NA	NA	NA	NA	NA	NA	NA	NA	NA
Vacant site	NA	Anaheim	California	-117.9671091	33.85090034	1251 Aetna St N	no_info	NA	NA	Anaheim	NA	NA	NA	NA	NA	NA	NA	NA	NA	NA	NA	NA	NA	NA	NA	NA	NA
Peach	Prunus persica	Anaheim	California	-117.9669577	33.85104277	1254 Aetna St N	introduced	0 to 4.57 m	0 to 15.24 cm	Anaheim	NA	NA	NA	NA	NA	NA	NA	NA	NA	NA	NA	NA	NA	NA	NA	NA	NA
Other tree	NA	Anaheim	California	-117.96703	33.85113	1254 Aetna St N	no_info	0 to 4.57 m	15.24 to 30.48 cm	Anaheim	NA	NA	NA	NA	NA	NA	NA	NA	NA	NA	NA	NA	NA	NA	NA	NA	NA
Alamo mexican sycamore	Platanus mexicana	Anaheim	California	-117.9671068	33.85108335	1255 Aetna St N	introduced	0 to 4.57 m	0 to 15.24 cm	Anaheim	NA	NA	NA	NA	NA	NA	NA	NA	NA	NA	NA	NA	NA	NA	NA	NA	NA
Alamo mexican sycamore	Platanus mexicana	Anaheim	California	-117.9669656	33.85128643	1258 Aetna St N	introduced	0 to 4.57 m	0 to 15.24 cm	Anaheim	NA	NA	NA	NA	NA	NA	NA	NA	NA	NA	NA	NA	NA	NA	NA	NA	NA
Vacant site	NA	Anaheim	California	-117.9671109	33.85127228	1259 Aetna St N	no_info	NA	NA	Anaheim	NA	NA	NA	NA	NA	NA	NA	NA	NA	NA	NA	NA	NA	NA	NA	NA	NA
Alamo mexican sycamore	Platanus mexicana	Anaheim	California	-117.9669697	33.85146306	1262 Aetna St N	introduced	0 to 4.57 m	0 to 15.24 cm	Anaheim	NA	NA	NA	NA	NA	NA	NA	NA	NA	NA	NA	NA	NA	NA	NA	NA	NA
Vacant site	NA	Anaheim	California	-117.9671176	33.85137446	1263 Aetna St N	no_info	NA	NA	Anaheim	NA	NA	NA	NA	NA	NA	NA	NA	NA	NA	NA	NA	NA	NA	NA	NA	NA
Vacant site	NA	Anaheim	California	-117.9671173	33.85144115	1263 Aetna St N	no_info	NA	NA	Anaheim	NA	NA	NA	NA	NA	NA	NA	NA	NA	NA	NA	NA	NA	NA	NA	NA	NA
Vacant site	NA	Anaheim	California	-117.9669719	33.85163727	1304 Aetna St N	no_info	NA	NA	Anaheim	NA	NA	NA	NA	NA	NA	NA	NA	NA	NA	NA	NA	NA	NA	NA	NA	NA
Chinese flame tree	Koelreuteria bipinnata	Anaheim	California	-117.9671207	33.85158764	1305 Aetna St N	introduced	4.57 to 9.14 m	45.72 to 60.96 cm	Anaheim	NA	NA	NA	NA	NA	NA	NA	NA	NA	NA	NA	NA	NA	NA	NA	NA	NA
Yew pine	Afrocarpus	Anaheim	California	-117.9669779	33.85180351	1308 Aetna St N	no_info	4.57 to 9.14 m	15.24 to 30.48 cm	Anaheim	NA	NA	NA	NA	NA	NA	NA	NA	NA	NA	NA	NA	NA	NA	NA	NA	NA
Chinese pistache	Pistacia chinensis	Anaheim	California	-117.9671221	33.8517854	1309 Aetna St N	introduced	0 to 4.57 m	0 to 15.24 cm	Anaheim	NA	NA	NA	NA	NA	NA	NA	NA	NA	NA	NA	NA	NA	NA	NA	NA	NA
London plane	Platanus acerifolia	Anaheim	California	-117.966981	33.85191493	1312 Aetna St N	introduced	0 to 4.57 m	0 to 15.24 cm	Anaheim	NA	NA	NA	NA	NA	NA	NA	NA	NA	NA	NA	NA	NA	NA	NA	NA	NA
Alamo mexican sycamore	Platanus mexicana	Anaheim	California	-117.967126	33.85193889	1313 Aetna St N	introduced	0 to 4.57 m	0 to 15.24 cm	Anaheim	NA	NA	NA	NA	NA	NA	NA	NA	NA	NA	NA	NA	NA	NA	NA	NA	NA
Brazilian pepper	Schinus terebinthifolius	Anaheim	California	-117.9669855	33.85213248	1316 Aetna St N	no_info	4.57 to 9.14 m	60.96 to 76.2 cm	Anaheim	NA	NA	NA	NA	NA	NA	NA	NA	NA	NA	NA	NA	NA	NA	NA	NA	NA
Alamo mexican sycamore	Platanus mexicana	Anaheim	California	-117.9671318	33.85210831	1317 Aetna St N	introduced	0 to 4.57 m	0 to 15.24 cm	Anaheim	NA	NA	NA	NA	NA	NA	NA	NA	NA	NA	NA	NA	NA	NA	NA	NA	NA
Alamo mexican sycamore	Platanus mexicana	Anaheim	California	-117.9669912	33.85230359	1320 Aetna St N	introduced	0 to 4.57 m	0 to 15.24 cm	Anaheim	NA	NA	NA	NA	NA	NA	NA	NA	NA	NA	NA	NA	NA	NA	NA	NA	NA
Yew pine	Afrocarpus	Anaheim	California	-117.9671335	33.85229899	1321 Aetna St N	no_info	4.57 to 9.14 m	15.24 to 30.48 cm	Anaheim	NA	NA	NA	NA	NA	NA	NA	NA	NA	NA	NA	NA	NA	NA	NA	NA	NA
Vacant site	NA	Anaheim	California	-117.9669917	33.85240886	1324 Aetna St N	no_info	NA	NA	Anaheim	NA	NA	NA	NA	NA	NA	NA	NA	NA	NA	NA	NA	NA	NA	NA	NA	NA
Vacant site	NA	Anaheim	California	-117.9669928	33.85248466	1324 Aetna St N	no_info	NA	NA	Anaheim	NA	NA	NA	NA	NA	NA	NA	NA	NA	NA	NA	NA	NA	NA	NA	NA	NA
Ornamental pear	Pyrus calleryana	Anaheim	California	-117.9671348	33.85244321	1325 Aetna St N	introduced	0 to 4.57 m	15.24 to 30.48 cm	Anaheim	NA	NA	NA	NA	NA	NA	NA	NA	NA	NA	NA	NA	NA	NA	NA	NA	NA
Cape pittosporum	Pittosporum viridiflorum	Anaheim	California	-117.9670008	33.85259639	1328 Aetna St N	introduced	4.57 to 9.14 m	15.24 to 30.48 cm	Anaheim	NA	NA	NA	NA	NA	NA	NA	NA	NA	NA	NA	NA	NA	NA	NA	NA	NA
Crape myrtle	Lagerstroemia indica	Anaheim	California	-117.9671376	33.85255655	1329 Aetna St N	introduced	0 to 4.57 m	0 to 15.24 cm	Anaheim	NA	NA	NA	NA	NA	NA	NA	NA	NA	NA	NA	NA	NA	NA	NA	NA	NA
Cape chestnut	Calodendrum capense	Anaheim	California	-117.967055	33.852624	1329 Aetna St N	introduced	4.57 to 9.14 m	0 to 15.24 cm	Anaheim	NA	NA	NA	NA	NA	NA	NA	NA	NA	NA	NA	NA	NA	NA	NA	NA	NA
London plane	Platanus acerifolia	Anaheim	California	-117.9670053	33.85273402	1332 Aetna St N	introduced	4.57 to 9.14 m	15.24 to 30.48 cm	Anaheim	NA	NA	NA	NA	NA	NA	NA	NA	NA	NA	NA	NA	NA	NA	NA	NA	NA
Vacant site	NA	Anaheim	California	-117.9670061	33.85281371	1332 Aetna St N	no_info	NA	NA	Anaheim	NA	NA	NA	NA	NA	NA	NA	NA	NA	NA	NA	NA	NA	NA	NA	NA	NA
Cape pittosporum	Pittosporum viridiflorum	Anaheim	California	-117.967144	33.85278371	1333 Aetna St N	introduced	4.57 to 9.14 m	30.48 to 45.72 cm	Anaheim	NA	NA	NA	NA	NA	NA	NA	NA	NA	NA	NA	NA	NA	NA	NA	NA	NA
Alamo mexican sycamore	Platanus mexicana	Anaheim	California	-117.967011	33.8529362	1336 Aetna St N	introduced	0 to 4.57 m	0 to 15.24 cm	Anaheim	NA	NA	NA	NA	NA	NA	NA	NA	NA	NA	NA	NA	NA	NA	NA	NA	NA
Columbia plane	Platanus acerifolia	Anaheim	California	-117.9671499	33.85296894	1337 Aetna St N	introduced	0 to 4.57 m	0 to 15.24 cm	Anaheim	NA	NA	NA	NA	NA	NA	NA	NA	NA	NA	NA	NA	NA	NA	NA	NA	NA
Alamo mexican sycamore	Platanus mexicana	Anaheim	California	-117.9670177	33.85316261	1340 Aetna St N	introduced	0 to 4.57 m	0 to 15.24 cm	Anaheim	NA	NA	NA	NA	NA	NA	NA	NA	NA	NA	NA	NA	NA	NA	NA	NA	NA
London plane	Platanus acerifolia	Anaheim	California	-117.9671502	33.85305609	1341 Aetna St N	introduced	0 to 4.57 m	0 to 15.24 cm	Anaheim	NA	NA	NA	NA	NA	NA	NA	NA	NA	NA	NA	NA	NA	NA	NA	NA	NA
Vacant site	NA	Anaheim	California	-117.9671534	33.853135	1341 Aetna St N	no_info	NA	NA	Anaheim	NA	NA	NA	NA	NA	NA	NA	NA	NA	NA	NA	NA	NA	NA	NA	NA	NA
Brazilian pepper	Schinus terebinthifolius	Anaheim	California	-117.9670154	33.85328589	1344 Aetna St N	no_info	4.57 to 9.14 m	45.72 to 60.96 cm	Anaheim	NA	NA	NA	NA	NA	NA	NA	NA	NA	NA	NA	NA	NA	NA	NA	NA	NA
Vacant site	NA	Anaheim	California	-117.9670232	33.85338774	1344 Aetna St N	no_info	NA	NA	Anaheim	NA	NA	NA	NA	NA	NA	NA	NA	NA	NA	NA	NA	NA	NA	NA	NA	NA
Brazilian pepper	Schinus terebinthifolius	Anaheim	California	-117.9668359	33.85341626	1344 Aetna St N	no_info	4.57 to 9.14 m	45.72 to 60.96 cm	Anaheim	NA	NA	NA	NA	NA	NA	NA	NA	NA	NA	NA	NA	NA	NA	NA	NA	NA
Bottle tree	Brachychiton populneus	Anaheim	California	-117.9671575	33.85327995	1345 Aetna St N	introduced	9.14 to 13.71 m	45.72 to 60.96 cm	Anaheim	NA	NA	NA	NA	NA	NA	NA	NA	NA	NA	NA	NA	NA	NA	NA	NA	NA
London plane	Platanus acerifolia	Anaheim	California	-117.9671654	33.85342514	1349 Aetna St N	introduced	4.57 to 9.14 m	15.24 to 30.48 cm	Anaheim	NA	NA	NA	NA	NA	NA	NA	NA	NA	NA	NA	NA	NA	NA	NA	NA	NA
Vacant site	NA	Anaheim	California	-117.9672939	33.85357745	1349 Aetna St N	no_info	NA	NA	Anaheim	NA	NA	NA	NA	NA	NA	NA	NA	NA	NA	NA	NA	NA	NA	NA	NA	NA
Vacant site	NA	Anaheim	California	-117.9673664	33.85360793	1349 Aetna St N	no_info	NA	NA	Anaheim	NA	NA	NA	NA	NA	NA	NA	NA	NA	NA	NA	NA	NA	NA	NA	NA	NA
Vacant site	NA	Anaheim	California	-117.9674158	33.85362295	1349 Aetna St N	no_info	NA	NA	Anaheim	NA	NA	NA	NA	NA	NA	NA	NA	NA	NA	NA	NA	NA	NA	NA	NA	NA
Vacant site	NA	Anaheim	California	-117.9674769	33.85363154	1349 Aetna St N	no_info	NA	NA	Anaheim	NA	NA	NA	NA	NA	NA	NA	NA	NA	NA	NA	NA	NA	NA	NA	NA	NA
Vacant site	NA	Anaheim	California	-117.9520978	33.83207391	107 Agate Pl S	no_info	NA	NA	Anaheim	NA	NA	NA	NA	NA	NA	NA	NA	NA	NA	NA	NA	NA	NA	NA	NA	NA
Jacaranda	Jacaranda mimosifolia	Anaheim	California	-117.9520652	33.831942	111 Agate Pl S	introduced	9.14 to 13.71 m	60.96 to 76.2 cm	Anaheim	NA	NA	NA	NA	NA	NA	NA	NA	NA	NA	NA	NA	NA	NA	NA	NA	NA
Jacaranda	Jacaranda mimosifolia	Anaheim	California	-117.9518822	33.83177525	114 Agate Pl S	introduced	9.14 to 13.71 m	60.96 to 76.2 cm	Anaheim	NA	NA	NA	NA	NA	NA	NA	NA	NA	NA	NA	NA	NA	NA	NA	NA	NA
Vacant site	NA	Anaheim	California	-117.9516715	33.8316501	114 Agate Pl S	no_info	NA	NA	Anaheim	NA	NA	NA	NA	NA	NA	NA	NA	NA	NA	NA	NA	NA	NA	NA	NA	NA
Fern pine	Afrocarpus gracilior	Anaheim	California	-117.9520424	33.83176619	115 Agate Pl S	introduced	4.57 to 9.14 m	15.24 to 30.48 cm	Anaheim	NA	NA	NA	NA	NA	NA	NA	NA	NA	NA	NA	NA	NA	NA	NA	NA	NA
Fern pine	Afrocarpus gracilior	Anaheim	California	-117.952124	33.8316597	115 Agate Pl S	introduced	4.57 to 9.14 m	15.24 to 30.48 cm	Anaheim	NA	NA	NA	NA	NA	NA	NA	NA	NA	NA	NA	NA	NA	NA	NA	NA	NA
Vacant site	NA	Anaheim	California	-117.9521966	33.83166178	115 Agate Pl S	no_info	NA	NA	Anaheim	NA	NA	NA	NA	NA	NA	NA	NA	NA	NA	NA	NA	NA	NA	NA	NA	NA
Fern pine	Afrocarpus gracilior	Anaheim	California	-117.9522615	33.83166116	115 Agate Pl S	introduced	4.57 to 9.14 m	15.24 to 30.48 cm	Anaheim	NA	NA	NA	NA	NA	NA	NA	NA	NA	NA	NA	NA	NA	NA	NA	NA	NA
Queen palm	Syagrus romanzoffianum	Anaheim	California	NA	NA	110 Agate St S	no_info	4.57 to 9.14 m	30.48 to 45.72 cm	Anaheim	NA	NA	NA	NA	NA	NA	NA	NA	NA	NA	NA	NA	NA	NA	NA	NA	NA
Queen palm	Syagrus romanzoffianum	Anaheim	California	NA	NA	110 Agate St S	no_info	4.57 to 9.14 m	30.48 to 45.72 cm	Anaheim	NA	NA	NA	NA	NA	NA	NA	NA	NA	NA	NA	NA	NA	NA	NA	NA	NA
Queen palm	Syagrus romanzoffianum	Anaheim	California	NA	NA	110 Agate St S	no_info	4.57 to 9.14 m	30.48 to 45.72 cm	Anaheim	NA	NA	NA	NA	NA	NA	NA	NA	NA	NA	NA	NA	NA	NA	NA	NA	NA
Vacant site	NA	Anaheim	California	-117.9516085	33.8315171	202 Agate St S	no_info	NA	NA	Anaheim	NA	NA	NA	NA	NA	NA	NA	NA	NA	NA	NA	NA	NA	NA	NA	NA	NA
Vacant site	NA	Anaheim	California	-117.9521334	33.83153022	203 Agate St S	no_info	NA	NA	Anaheim	NA	NA	NA	NA	NA	NA	NA	NA	NA	NA	NA	NA	NA	NA	NA	NA	NA
Ginkgo autumn gold	Ginkgo biloba	Anaheim	California	-117.951802	33.83129813	206 Agate St S	introduced	0 to 4.57 m	0 to 15.24 cm	Anaheim	NA	NA	NA	NA	NA	NA	NA	NA	NA	NA	NA	NA	NA	NA	NA	NA	NA
Vacant site	NA	Anaheim	California	-117.9519489	33.83129132	207 Agate St S	no_info	NA	NA	Anaheim	NA	NA	NA	NA	NA	NA	NA	NA	NA	NA	NA	NA	NA	NA	NA	NA	NA
Vacant site	NA	Anaheim	California	-117.9518006	33.8311331	210 Agate St S	no_info	NA	NA	Anaheim	NA	NA	NA	NA	NA	NA	NA	NA	NA	NA	NA	NA	NA	NA	NA	NA	NA
Queen palm	Syagrus romanzoffianum	Anaheim	California	-117.9519462	33.83112918	211 Agate St S	no_info	4.57 to 9.14 m	15.24 to 30.48 cm	Anaheim	NA	NA	NA	NA	NA	NA	NA	NA	NA	NA	NA	NA	NA	NA	NA	NA	NA
Queen palm	Syagrus romanzoffianum	Anaheim	California	-117.951946	33.83109773	211 Agate St S	no_info	4.57 to 9.14 m	15.24 to 30.48 cm	Anaheim	NA	NA	NA	NA	NA	NA	NA	NA	NA	NA	NA	NA	NA	NA	NA	NA	NA
Queen palm	Syagrus romanzoffianum	Anaheim	California	-117.9519462	33.83105669	211 Agate St S	no_info	4.57 to 9.14 m	30.48 to 45.72 cm	Anaheim	NA	NA	NA	NA	NA	NA	NA	NA	NA	NA	NA	NA	NA	NA	NA	NA	NA
Jacaranda	Jacaranda mimosifolia	Anaheim	California	-117.9517954	33.8309261	214 Agate St S	introduced	13.71 to 18.29 m	60.96 to 76.2 cm	Anaheim	NA	NA	NA	NA	NA	NA	NA	NA	NA	NA	NA	NA	NA	NA	NA	NA	NA
Jacaranda	Jacaranda mimosifolia	Anaheim	California	-117.9519417	33.83090001	215 Agate St S	introduced	9.14 to 13.71 m	45.72 to 60.96 cm	Anaheim	NA	NA	NA	NA	NA	NA	NA	NA	NA	NA	NA	NA	NA	NA	NA	NA	NA
Vacant site	NA	Anaheim	California	-117.9517969	33.830801	218 Agate St S	no_info	NA	NA	Anaheim	NA	NA	NA	NA	NA	NA	NA	NA	NA	NA	NA	NA	NA	NA	NA	NA	NA
Japanese black pine	Pinus thunbergiana	Anaheim	California	-117.9519405	33.83083542	219 Agate St S	no_info	0 to 4.57 m	0 to 15.24 cm	Anaheim	NA	NA	NA	NA	NA	NA	NA	NA	NA	NA	NA	NA	NA	NA	NA	NA	NA
Southern magnolia	Magnolia grandiflora	Anaheim	California	-117.9519396	33.83080171	219 Agate St S	introduced	4.57 to 9.14 m	15.24 to 30.48 cm	Anaheim	NA	NA	NA	NA	NA	NA	NA	NA	NA	NA	NA	NA	NA	NA	NA	NA	NA
Japanese black pine	Pinus thunbergiana	Anaheim	California	-117.9519379	33.83077282	219 Agate St S	no_info	0 to 4.57 m	0 to 15.24 cm	Anaheim	NA	NA	NA	NA	NA	NA	NA	NA	NA	NA	NA	NA	NA	NA	NA	NA	NA
Vacant site	NA	Anaheim	California	-117.9519392	33.83073983	219 Agate St S	no_info	NA	NA	Anaheim	NA	NA	NA	NA	NA	NA	NA	NA	NA	NA	NA	NA	NA	NA	NA	NA	NA
Vacant site	NA	Anaheim	California	-117.9517993	33.83064006	222 Agate St S	no_info	NA	NA	Anaheim	NA	NA	NA	NA	NA	NA	NA	NA	NA	NA	NA	NA	NA	NA	NA	NA	NA
Vacant site	NA	Anaheim	California	-117.9519375	33.83059103	223 Agate St S	no_info	NA	NA	Anaheim	NA	NA	NA	NA	NA	NA	NA	NA	NA	NA	NA	NA	NA	NA	NA	NA	NA
Jacaranda	Jacaranda mimosifolia	Anaheim	California	-117.9517904	33.83048017	226 Agate St S	introduced	9.14 to 13.71 m	60.96 to 76.2 cm	Anaheim	NA	NA	NA	NA	NA	NA	NA	NA	NA	NA	NA	NA	NA	NA	NA	NA	NA
Vacant site	NA	Anaheim	California	-117.9517953	33.83030292	230 Agate St S	no_info	NA	NA	Anaheim	NA	NA	NA	NA	NA	NA	NA	NA	NA	NA	NA	NA	NA	NA	NA	NA	NA
Vacant site	NA	Anaheim	California	-117.9519322	33.82991591	239 Agate St S	no_info	NA	NA	Anaheim	NA	NA	NA	NA	NA	NA	NA	NA	NA	NA	NA	NA	NA	NA	NA	NA	NA
Vacant site	NA	Anaheim	California	-117.9520395	33.82863431	303 Agate St S	no_info	NA	NA	Anaheim	NA	NA	NA	NA	NA	NA	NA	NA	NA	NA	NA	NA	NA	NA	NA	NA	NA
Vacant site	NA	Anaheim	California	-117.9522721	33.8287847	303 Agate St S	no_info	NA	NA	Anaheim	NA	NA	NA	NA	NA	NA	NA	NA	NA	NA	NA	NA	NA	NA	NA	NA	NA
Vacant site	NA	Anaheim	California	-117.9520416	33.8285128	307 Agate St S	no_info	NA	NA	Anaheim	NA	NA	NA	NA	NA	NA	NA	NA	NA	NA	NA	NA	NA	NA	NA	NA	NA
Vacant site	NA	Anaheim	California	-117.951973	33.828234	315 Agate St S	no_info	NA	NA	Anaheim	NA	NA	NA	NA	NA	NA	NA	NA	NA	NA	NA	NA	NA	NA	NA	NA	NA
Vacant site	NA	Anaheim	California	-117.9518899	33.82814993	315 Agate St S	no_info	NA	NA	Anaheim	NA	NA	NA	NA	NA	NA	NA	NA	NA	NA	NA	NA	NA	NA	NA	NA	NA
Vacant site	NA	Anaheim	California	-117.9518899	33.82814993	315 Agate St S	no_info	NA	NA	Anaheim	NA	NA	NA	NA	NA	NA	NA	NA	NA	NA	NA	NA	NA	NA	NA	NA	NA
Jacaranda	Jacaranda mimosifolia	Anaheim	California	-117.9520416	33.82805537	319 Agate St S	introduced	9.14 to 13.71 m	60.96 to 76.2 cm	Anaheim	NA	NA	NA	NA	NA	NA	NA	NA	NA	NA	NA	NA	NA	NA	NA	NA	NA
Vacant site	NA	Anaheim	California	-117.9521747	33.82789334	319 Agate St S	no_info	NA	NA	Anaheim	NA	NA	NA	NA	NA	NA	NA	NA	NA	NA	NA	NA	NA	NA	NA	NA	NA
Vacant site	NA	Anaheim	California	-117.9523388	33.8278958	319 Agate St S	no_info	NA	NA	Anaheim	NA	NA	NA	NA	NA	NA	NA	NA	NA	NA	NA	NA	NA	NA	NA	NA	NA
Jacaranda	Jacaranda mimosifolia	Anaheim	California	-117.9520549	33.82763393	403 Agate St S	introduced	9.14 to 13.71 m	45.72 to 60.96 cm	Anaheim	NA	NA	NA	NA	NA	NA	NA	NA	NA	NA	NA	NA	NA	NA	NA	NA	NA
Jacaranda	Jacaranda mimosifolia	Anaheim	California	-117.9521865	33.82774514	403 Agate St S	introduced	9.14 to 13.71 m	60.96 to 76.2 cm	Anaheim	NA	NA	NA	NA	NA	NA	NA	NA	NA	NA	NA	NA	NA	NA	NA	NA	NA
Jacaranda	Jacaranda mimosifolia	Anaheim	California	-117.9520376	33.82744169	407 Agate St S	introduced	9.14 to 13.71 m	60.96 to 76.2 cm	Anaheim	NA	NA	NA	NA	NA	NA	NA	NA	NA	NA	NA	NA	NA	NA	NA	NA	NA
Vacant site	NA	Anaheim	California	-117.9520457	33.82724363	411 Agate St S	no_info	NA	NA	Anaheim	NA	NA	NA	NA	NA	NA	NA	NA	NA	NA	NA	NA	NA	NA	NA	NA	NA
Vacant site	NA	Anaheim	California	-117.9520433	33.82710334	417 Agate St S	no_info	NA	NA	Anaheim	NA	NA	NA	NA	NA	NA	NA	NA	NA	NA	NA	NA	NA	NA	NA	NA	NA
Vacant site	NA	Anaheim	California	-117.9520455	33.82692395	421 Agate St S	no_info	NA	NA	Anaheim	NA	NA	NA	NA	NA	NA	NA	NA	NA	NA	NA	NA	NA	NA	NA	NA	NA
Vacant site	NA	Anaheim	California	-117.9520397	33.82671351	425 Agate St S	no_info	NA	NA	Anaheim	NA	NA	NA	NA	NA	NA	NA	NA	NA	NA	NA	NA	NA	NA	NA	NA	NA
Southern magnolia	Magnolia grandiflora	Anaheim	California	-117.9520455	33.82650174	429 Agate St S	introduced	9.14 to 13.71 m	60.96 to 76.2 cm	Anaheim	NA	NA	NA	NA	NA	NA	NA	NA	NA	NA	NA	NA	NA	NA	NA	NA	NA
Vacant site	NA	Anaheim	California	-117.9520368	33.8263836	503 Agate St S	no_info	NA	NA	Anaheim	NA	NA	NA	NA	NA	NA	NA	NA	NA	NA	NA	NA	NA	NA	NA	NA	NA
Vacant site	NA	Anaheim	California	-117.952034	33.82614906	507 Agate St S	no_info	NA	NA	Anaheim	NA	NA	NA	NA	NA	NA	NA	NA	NA	NA	NA	NA	NA	NA	NA	NA	NA
Southern magnolia	Magnolia grandiflora	Anaheim	California	-117.9522255	33.82586583	511 Agate St S	introduced	4.57 to 9.14 m	15.24 to 30.48 cm	Anaheim	NA	NA	NA	NA	NA	NA	NA	NA	NA	NA	NA	NA	NA	NA	NA	NA	NA
Crape myrtle	Lagerstroemia indica	Anaheim	California	-117.951961	33.825638	519 Agate St S	introduced	4.57 to 9.14 m	15.24 to 30.48 cm	Anaheim	NA	NA	NA	NA	NA	NA	NA	NA	NA	NA	NA	NA	NA	NA	NA	NA	NA
Crape myrtle	Lagerstroemia indica	Anaheim	California	-117.951961	33.825638	519 Agate St S	introduced	4.57 to 9.14 m	15.24 to 30.48 cm	Anaheim	NA	NA	NA	NA	NA	NA	NA	NA	NA	NA	NA	NA	NA	NA	NA	NA	NA
Crape myrtle	Lagerstroemia indica	Anaheim	California	-117.9522549	33.82572552	519 Agate St S	introduced	4.57 to 9.14 m	15.24 to 30.48 cm	Anaheim	NA	NA	NA	NA	NA	NA	NA	NA	NA	NA	NA	NA	NA	NA	NA	NA	NA
Muskogee crape myrtle	Lagerstroemia indica	Anaheim	California	-117.9520237	33.82542129	525 Agate St S	introduced	4.57 to 9.14 m	15.24 to 30.48 cm	Anaheim	NA	NA	NA	NA	NA	NA	NA	NA	NA	NA	NA	NA	NA	NA	NA	NA	NA
Crape myrtle	Lagerstroemia indica	Anaheim	California	-117.951961	33.82545	525 Agate St S	introduced	4.57 to 9.14 m	15.24 to 30.48 cm	Anaheim	NA	NA	NA	NA	NA	NA	NA	NA	NA	NA	NA	NA	NA	NA	NA	NA	NA
Crape myrtle	Lagerstroemia indica	Anaheim	California	-117.951961	33.82545	525 Agate St S	introduced	0 to 4.57 m	0 to 15.24 cm	Anaheim	NA	NA	NA	NA	NA	NA	NA	NA	NA	NA	NA	NA	NA	NA	NA	NA	NA
Jacaranda	Jacaranda mimosifolia	Anaheim	California	-117.9520167	33.82527056	529 Agate St S	introduced	9.14 to 13.71 m	45.72 to 60.96 cm	Anaheim	NA	NA	NA	NA	NA	NA	NA	NA	NA	NA	NA	NA	NA	NA	NA	NA	NA
Pink trumpet tree	Handroanthus impetiginosus	Anaheim	California	-117.9522628	33.82517417	529 Agate St S	introduced	0 to 4.57 m	0 to 15.24 cm	Anaheim	NA	NA	NA	NA	NA	NA	NA	NA	NA	NA	NA	NA	NA	NA	NA	NA	NA
Vacant site	NA	Anaheim	California	-117.9521189	33.82463507	613 Agate St S	no_info	NA	NA	Anaheim	NA	NA	NA	NA	NA	NA	NA	NA	NA	NA	NA	NA	NA	NA	NA	NA	NA
Vacant site	NA	Anaheim	California	-117.9524452	33.82445641	615 Agate St S	no_info	NA	NA	Anaheim	NA	NA	NA	NA	NA	NA	NA	NA	NA	NA	NA	NA	NA	NA	NA	NA	NA
Chinese elm	Ulmus parvifolia	Anaheim	California	-117.9524593	33.82419411	623 Agate St S	introduced	9.14 to 13.71 m	45.72 to 60.96 cm	Anaheim	NA	NA	NA	NA	NA	NA	NA	NA	NA	NA	NA	NA	NA	NA	NA	NA	NA
Chinese elm	Ulmus parvifolia	Anaheim	California	-117.9525418	33.82432559	623 Agate St S	introduced	13.71 to 18.29 m	45.72 to 60.96 cm	Anaheim	NA	NA	NA	NA	NA	NA	NA	NA	NA	NA	NA	NA	NA	NA	NA	NA	NA
Vacant site	NA	Anaheim	California	-117.9526977	33.82432121	623 Agate St S	no_info	NA	NA	Anaheim	NA	NA	NA	NA	NA	NA	NA	NA	NA	NA	NA	NA	NA	NA	NA	NA	NA
Camphor tree	Cinnamomum camphora	Anaheim	California	-117.9525111	33.82397583	629 Agate St S	introduced	0 to 4.57 m	15.24 to 30.48 cm	Anaheim	NA	NA	NA	NA	NA	NA	NA	NA	NA	NA	NA	NA	NA	NA	NA	NA	NA
Chinese elm	Ulmus parvifolia	Anaheim	California	-117.9525315	33.82377626	633 Agate St S	introduced	9.14 to 13.71 m	60.96 to 76.2 cm	Anaheim	NA	NA	NA	NA	NA	NA	NA	NA	NA	NA	NA	NA	NA	NA	NA	NA	NA
Vacant site	NA	Anaheim	California	-117.9525243	33.8235719	639 Agate St S	no_info	NA	NA	Anaheim	NA	NA	NA	NA	NA	NA	NA	NA	NA	NA	NA	NA	NA	NA	NA	NA	NA
Vacant site	NA	Anaheim	California	-117.9525258	33.82335851	643 Agate St S	no_info	NA	NA	Anaheim	NA	NA	NA	NA	NA	NA	NA	NA	NA	NA	NA	NA	NA	NA	NA	NA	NA
Vacant site	NA	Anaheim	California	-117.9525191	33.82310698	649 Agate St S	no_info	NA	NA	Anaheim	NA	NA	NA	NA	NA	NA	NA	NA	NA	NA	NA	NA	NA	NA	NA	NA	NA
Chinese pistache	Pistacia chinensis	Anaheim	California	-117.9527271	33.82268308	703 Agate St S	introduced	0 to 4.57 m	0 to 15.24 cm	Anaheim	NA	NA	NA	NA	NA	NA	NA	NA	NA	NA	NA	NA	NA	NA	NA	NA	NA
Vacant site	NA	Anaheim	California	-117.9525238	33.82225846	709 Agate St S	no_info	NA	NA	Anaheim	NA	NA	NA	NA	NA	NA	NA	NA	NA	NA	NA	NA	NA	NA	NA	NA	NA
Vacant site	NA	Anaheim	California	-117.9525229	33.82206161	713 Agate St S	no_info	NA	NA	Anaheim	NA	NA	NA	NA	NA	NA	NA	NA	NA	NA	NA	NA	NA	NA	NA	NA	NA
Vacant site	NA	Anaheim	California	-117.952677	33.82198617	713 Agate St S	no_info	NA	NA	Anaheim	NA	NA	NA	NA	NA	NA	NA	NA	NA	NA	NA	NA	NA	NA	NA	NA	NA
Crape myrtle	Lagerstroemia indica	Anaheim	California	-117.9527314	33.82198477	713 Agate St S	introduced	0 to 4.57 m	0 to 15.24 cm	Anaheim	NA	NA	NA	NA	NA	NA	NA	NA	NA	NA	NA	NA	NA	NA	NA	NA	NA
Vacant site	NA	Anaheim	California	-117.9527831	33.82198499	713 Agate St S	no_info	NA	NA	Anaheim	NA	NA	NA	NA	NA	NA	NA	NA	NA	NA	NA	NA	NA	NA	NA	NA	NA
Southern magnolia	Magnolia grandiflora	Anaheim	California	-117.952523	33.82173322	803 Agate St S	introduced	9.14 to 13.71 m	30.48 to 45.72 cm	Anaheim	NA	NA	NA	NA	NA	NA	NA	NA	NA	NA	NA	NA	NA	NA	NA	NA	NA
Carrotwood	Cupaniopsis anacardioides	Anaheim	California	-117.952669	33.82185557	803 Agate St S	introduced	0 to 4.57 m	15.24 to 30.48 cm	Anaheim	NA	NA	NA	NA	NA	NA	NA	NA	NA	NA	NA	NA	NA	NA	NA	NA	NA
Silver maple	Acer saccharinum	Anaheim	California	-117.9525217	33.82150208	807 Agate St S	introduced	9.14 to 13.71 m	60.96 to 76.2 cm	Anaheim	NA	NA	NA	NA	NA	NA	NA	NA	NA	NA	NA	NA	NA	NA	NA	NA	NA
Vacant site	NA	Anaheim	California	-117.9525218	33.82133808	813 Agate St S	no_info	NA	NA	Anaheim	NA	NA	NA	NA	NA	NA	NA	NA	NA	NA	NA	NA	NA	NA	NA	NA	NA
Vacant site	NA	Anaheim	California	-117.9526697	33.82120732	813 Agate St S	no_info	NA	NA	Anaheim	NA	NA	NA	NA	NA	NA	NA	NA	NA	NA	NA	NA	NA	NA	NA	NA	NA
Vacant site	NA	Anaheim	California	-117.9518047	33.82112434	816 Agate St S	no_info	NA	NA	Anaheim	NA	NA	NA	NA	NA	NA	NA	NA	NA	NA	NA	NA	NA	NA	NA	NA	NA
Vacant site	NA	Anaheim	California	-117.9520344	33.82111861	816 Agate St S	no_info	NA	NA	Anaheim	NA	NA	NA	NA	NA	NA	NA	NA	NA	NA	NA	NA	NA	NA	NA	NA	NA
Vacant site	NA	Anaheim	California	-117.9525122	33.82064106	829 Agate St S	no_info	NA	NA	Anaheim	NA	NA	NA	NA	NA	NA	NA	NA	NA	NA	NA	NA	NA	NA	NA	NA	NA
Vacant site	NA	Anaheim	California	-117.9525258	33.82037854	835 Agate St S	no_info	NA	NA	Anaheim	NA	NA	NA	NA	NA	NA	NA	NA	NA	NA	NA	NA	NA	NA	NA	NA	NA
Vacant site	NA	Anaheim	California	-117.9515372	33.82031766	902 Agate St S	no_info	NA	NA	Anaheim	NA	NA	NA	NA	NA	NA	NA	NA	NA	NA	NA	NA	NA	NA	NA	NA	NA
Holly oak	Quercus ilex	Anaheim	California	-117.9516744	33.82031326	902 Agate St S	introduced	9.14 to 13.71 m	30.48 to 45.72 cm	Anaheim	NA	NA	NA	NA	NA	NA	NA	NA	NA	NA	NA	NA	NA	NA	NA	NA	NA
New zealand christmas tree	Metrosideros excelsa	Anaheim	California	-117.9519602	33.82017888	903 Agate St S	introduced	0 to 4.57 m	0 to 15.24 cm	Anaheim	NA	NA	NA	NA	NA	NA	NA	NA	NA	NA	NA	NA	NA	NA	NA	NA	NA
Holly oak	Quercus ilex	Anaheim	California	-117.9521948	33.82031452	903 Agate St S	introduced	4.57 to 9.14 m	30.48 to 45.72 cm	Anaheim	NA	NA	NA	NA	NA	NA	NA	NA	NA	NA	NA	NA	NA	NA	NA	NA	NA
Vacant site	NA	Anaheim	California	-117.9517962	33.82006457	906 Agate St S	no_info	NA	NA	Anaheim	NA	NA	NA	NA	NA	NA	NA	NA	NA	NA	NA	NA	NA	NA	NA	NA	NA
Vacant site	NA	Anaheim	California	-117.9519637	33.82000804	907 Agate St S	no_info	NA	NA	Anaheim	NA	NA	NA	NA	NA	NA	NA	NA	NA	NA	NA	NA	NA	NA	NA	NA	NA
Holly oak	Quercus ilex	Anaheim	California	-117.9517819	33.81987696	910 Agate St S	introduced	4.57 to 9.14 m	30.48 to 45.72 cm	Anaheim	NA	NA	NA	NA	NA	NA	NA	NA	NA	NA	NA	NA	NA	NA	NA	NA	NA
Chinese tallow tree	Triadica sebifera	Anaheim	California	-117.9519641	33.81983544	911 Agate St S	introduced	4.57 to 9.14 m	30.48 to 45.72 cm	Anaheim	NA	NA	NA	NA	NA	NA	NA	NA	NA	NA	NA	NA	NA	NA	NA	NA	NA
Holly oak	Quercus ilex	Anaheim	California	-117.9517899	33.81965816	914 Agate St S	introduced	4.57 to 9.14 m	30.48 to 45.72 cm	Anaheim	NA	NA	NA	NA	NA	NA	NA	NA	NA	NA	NA	NA	NA	NA	NA	NA	NA
Vacant site	NA	Anaheim	California	-117.9519612	33.81969739	915 Agate St S	no_info	NA	NA	Anaheim	NA	NA	NA	NA	NA	NA	NA	NA	NA	NA	NA	NA	NA	NA	NA	NA	NA
American sweetgum	Liquidambar styraciflua	Anaheim	California	-117.9517891	33.81952291	918 Agate St S	introduced	9.14 to 13.71 m	30.48 to 45.72 cm	Anaheim	NA	NA	NA	NA	NA	NA	NA	NA	NA	NA	NA	NA	NA	NA	NA	NA	NA
Coast live oak	Quercus agrifolia	Anaheim	California	-117.9519578	33.81956804	919 Agate St S	naturally_occurring	9.14 to 13.71 m	45.72 to 60.96 cm	Anaheim	NA	NA	NA	NA	NA	NA	NA	NA	NA	NA	NA	NA	NA	NA	NA	NA	NA
Vacant site	NA	Anaheim	California	-117.9517953	33.81937997	922 Agate St S	no_info	NA	NA	Anaheim	NA	NA	NA	NA	NA	NA	NA	NA	NA	NA	NA	NA	NA	NA	NA	NA	NA
Coast live oak	Quercus agrifolia	Anaheim	California	-117.9519545	33.81940362	923 Agate St S	naturally_occurring	4.57 to 9.14 m	30.48 to 45.72 cm	Anaheim	NA	NA	NA	NA	NA	NA	NA	NA	NA	NA	NA	NA	NA	NA	NA	NA	NA
Chinese tallow tree	Triadica sebifera	Anaheim	California	-117.9517836	33.81920369	926 Agate St S	introduced	0 to 4.57 m	0 to 15.24 cm	Anaheim	NA	NA	NA	NA	NA	NA	NA	NA	NA	NA	NA	NA	NA	NA	NA	NA	NA
Chinese tallow tree	Triadica sebifera	Anaheim	California	-117.9519586	33.81918368	927 Agate St S	introduced	4.57 to 9.14 m	15.24 to 30.48 cm	Anaheim	NA	NA	NA	NA	NA	NA	NA	NA	NA	NA	NA	NA	NA	NA	NA	NA	NA
Vacant site	NA	Anaheim	California	-117.9519514	33.81902265	931 Agate St S	no_info	NA	NA	Anaheim	NA	NA	NA	NA	NA	NA	NA	NA	NA	NA	NA	NA	NA	NA	NA	NA	NA
Holly oak	Quercus ilex	Anaheim	California	-117.951789	33.81900202	932 Agate St S	introduced	4.57 to 9.14 m	15.24 to 30.48 cm	Anaheim	NA	NA	NA	NA	NA	NA	NA	NA	NA	NA	NA	NA	NA	NA	NA	NA	NA
Vacant site	NA	Anaheim	California	-117.9519475	33.81889919	935 Agate St S	no_info	NA	NA	Anaheim	NA	NA	NA	NA	NA	NA	NA	NA	NA	NA	NA	NA	NA	NA	NA	NA	NA
Vacant site	NA	Anaheim	California	-117.9517961	33.81881818	936 Agate St S	no_info	NA	NA	Anaheim	NA	NA	NA	NA	NA	NA	NA	NA	NA	NA	NA	NA	NA	NA	NA	NA	NA
Vacant site	NA	Anaheim	California	-117.9519464	33.81874528	939 Agate St S	no_info	NA	NA	Anaheim	NA	NA	NA	NA	NA	NA	NA	NA	NA	NA	NA	NA	NA	NA	NA	NA	NA
Vacant site	NA	Anaheim	California	-117.9517949	33.8187033	940 Agate St S	no_info	NA	NA	Anaheim	NA	NA	NA	NA	NA	NA	NA	NA	NA	NA	NA	NA	NA	NA	NA	NA	NA
Eastern redbud	Cercis canadensis	Anaheim	California	-117.9519446	33.81857513	943 Agate St S	introduced	0 to 4.57 m	0 to 15.24 cm	Anaheim	NA	NA	NA	NA	NA	NA	NA	NA	NA	NA	NA	NA	NA	NA	NA	NA	NA
Eastern redbud	Cercis canadensis	Anaheim	California	-117.9517869	33.81851486	944 Agate St S	introduced	0 to 4.57 m	0 to 15.24 cm	Anaheim	NA	NA	NA	NA	NA	NA	NA	NA	NA	NA	NA	NA	NA	NA	NA	NA	NA
Holly oak	Quercus ilex	Anaheim	California	-117.9516153	33.81839054	944 Agate St S	introduced	4.57 to 9.14 m	15.24 to 30.48 cm	Anaheim	NA	NA	NA	NA	NA	NA	NA	NA	NA	NA	NA	NA	NA	NA	NA	NA	NA
Holly oak	Quercus ilex	Anaheim	California	-117.9519382	33.81835792	947 Agate St S	introduced	0 to 4.57 m	0 to 15.24 cm	Anaheim	NA	NA	NA	NA	NA	NA	NA	NA	NA	NA	NA	NA	NA	NA	NA	NA	NA
Vacant site	NA	Anaheim	California	-117.9519368	33.81818599	951 Agate St S	no_info	NA	NA	Anaheim	NA	NA	NA	NA	NA	NA	NA	NA	NA	NA	NA	NA	NA	NA	NA	NA	NA
Cherimoya	Annona cherimola	Anaheim	California	NA	NA	953 Agate St S	introduced	0 to 4.57 m	15.24 to 30.48 cm	Anaheim	NA	NA	NA	NA	NA	NA	NA	NA	NA	NA	NA	NA	NA	NA	NA	NA	NA
Cherimoya	Annona cherimola	Anaheim	California	NA	NA	953 Agate St S	introduced	0 to 4.57 m	15.24 to 30.48 cm	Anaheim	NA	NA	NA	NA	NA	NA	NA	NA	NA	NA	NA	NA	NA	NA	NA	NA	NA
Tulip tree	Liriodendron tulipifera	Anaheim	California	-118.0068434	33.82526298	3334 Aida Ln W	introduced	9.14 to 13.71 m	30.48 to 45.72 cm	Anaheim	NA	NA	NA	NA	NA	NA	NA	NA	NA	NA	NA	NA	NA	NA	NA	NA	NA
Vacant site	NA	Anaheim	California	-118.0069981	33.82525754	3340 Aida Ln W	no_info	NA	NA	Anaheim	NA	NA	NA	NA	NA	NA	NA	NA	NA	NA	NA	NA	NA	NA	NA	NA	NA
Vacant site	NA	Anaheim	California	-118.0070743	33.82529047	3340 Aida Ln W	no_info	NA	NA	Anaheim	NA	NA	NA	NA	NA	NA	NA	NA	NA	NA	NA	NA	NA	NA	NA	NA	NA
Vacant site	NA	Anaheim	California	-118.0073335	33.82543286	3343 Aida Ln W	no_info	NA	NA	Anaheim	NA	NA	NA	NA	NA	NA	NA	NA	NA	NA	NA	NA	NA	NA	NA	NA	NA
Jacaranda	Jacaranda mimosifolia	Anaheim	California	-118.0072813	33.82529714	3344 Aida Ln W	introduced	9.14 to 13.71 m	30.48 to 45.72 cm	Anaheim	NA	NA	NA	NA	NA	NA	NA	NA	NA	NA	NA	NA	NA	NA	NA	NA	NA
Chinese flame tree	Koelreuteria bipinnata	Anaheim	California	-118.0075598	33.82529116	3348 Aida Ln W	introduced	4.57 to 9.14 m	15.24 to 30.48 cm	Anaheim	NA	NA	NA	NA	NA	NA	NA	NA	NA	NA	NA	NA	NA	NA	NA	NA	NA
Jacaranda	Jacaranda mimosifolia	Anaheim	California	-118.0076301	33.8254331	3349 Aida Ln W	introduced	4.57 to 9.14 m	30.48 to 45.72 cm	Anaheim	NA	NA	NA	NA	NA	NA	NA	NA	NA	NA	NA	NA	NA	NA	NA	NA	NA
Chinese flame tree	Koelreuteria bipinnata	Anaheim	California	-118.0078062	33.82543341	3353 Aida Ln W	introduced	4.57 to 9.14 m	30.48 to 45.72 cm	Anaheim	NA	NA	NA	NA	NA	NA	NA	NA	NA	NA	NA	NA	NA	NA	NA	NA	NA
Vacant site	NA	Anaheim	California	-118.008045	33.82528803	3358 Aida Ln W	no_info	NA	NA	Anaheim	NA	NA	NA	NA	NA	NA	NA	NA	NA	NA	NA	NA	NA	NA	NA	NA	NA
Chinese flame tree	Koelreuteria bipinnata	Anaheim	California	-118.0081676	33.82514196	3358 Aida Ln W	introduced	4.57 to 9.14 m	30.48 to 45.72 cm	Anaheim	NA	NA	NA	NA	NA	NA	NA	NA	NA	NA	NA	NA	NA	NA	NA	NA	NA
Vacant site	NA	Anaheim	California	-118.0081645	33.82504027	3358 Aida Ln W	no_info	NA	NA	Anaheim	NA	NA	NA	NA	NA	NA	NA	NA	NA	NA	NA	NA	NA	NA	NA	NA	NA
Leaf plum purple	Prunus cerasifera	Anaheim	California	-117.9542308	33.83301121	109 Aladdin Dr N	introduced	0 to 4.57 m	15.24 to 30.48 cm	Anaheim	NA	NA	NA	NA	NA	NA	NA	NA	NA	NA	NA	NA	NA	NA	NA	NA	NA
Leaf plum purple	Prunus cerasifera	Anaheim	California	-117.9542271	33.83303682	109 Aladdin Dr N	introduced	0 to 4.57 m	15.24 to 30.48 cm	Anaheim	NA	NA	NA	NA	NA	NA	NA	NA	NA	NA	NA	NA	NA	NA	NA	NA	NA
Leaf plum purple	Prunus cerasifera	Anaheim	California	-117.9542334	33.83312654	109 Aladdin Dr N	introduced	0 to 4.57 m	15.24 to 30.48 cm	Anaheim	NA	NA	NA	NA	NA	NA	NA	NA	NA	NA	NA	NA	NA	NA	NA	NA	NA
Leaf plum purple	Prunus cerasifera	Anaheim	California	-117.9542306	33.83316438	109 Aladdin Dr N	introduced	0 to 4.57 m	15.24 to 30.48 cm	Anaheim	NA	NA	NA	NA	NA	NA	NA	NA	NA	NA	NA	NA	NA	NA	NA	NA	NA
Lemon bottlebrush	Melaleuca citrina	Anaheim	California	-117.9540967	33.83310753	112 Aladdin Dr N	introduced	4.57 to 9.14 m	15.24 to 30.48 cm	Anaheim	NA	NA	NA	NA	NA	NA	NA	NA	NA	NA	NA	NA	NA	NA	NA	NA	NA
Oriental arborvitae	Platycladus orientalis	Anaheim	California	-117.9542427	33.83388767	203 Aladdin Dr N	introduced	0 to 4.57 m	15.24 to 30.48 cm	Anaheim	NA	NA	NA	NA	NA	NA	NA	NA	NA	NA	NA	NA	NA	NA	NA	NA	NA
Oriental arborvitae	Platycladus orientalis	Anaheim	California	-117.9542422	33.83395536	203 Aladdin Dr N	introduced	0 to 4.57 m	15.24 to 30.48 cm	Anaheim	NA	NA	NA	NA	NA	NA	NA	NA	NA	NA	NA	NA	NA	NA	NA	NA	NA
Italian cypress	Cupressus sempervirens	Anaheim	California	-117.9542431	33.83459881	217 Aladdin Dr N	introduced	4.57 to 9.14 m	15.24 to 30.48 cm	Anaheim	NA	NA	NA	NA	NA	NA	NA	NA	NA	NA	NA	NA	NA	NA	NA	NA	NA
Vacant site	NA	Anaheim	California	-117.9547207	33.83649082	323 Aladdin Dr N	no_info	NA	NA	Anaheim	NA	NA	NA	NA	NA	NA	NA	NA	NA	NA	NA	NA	NA	NA	NA	NA	NA
Weeping bottlebrush	Melaleuca viminalis	Anaheim	California	-117.9548779	33.83635217	323 Aladdin Dr N	introduced	4.57 to 9.14 m	30.48 to 45.72 cm	Anaheim	NA	NA	NA	NA	NA	NA	NA	NA	NA	NA	NA	NA	NA	NA	NA	NA	NA
Weeping bottlebrush	Melaleuca viminalis	Anaheim	California	-117.9550816	33.83635157	323 Aladdin Dr N	introduced	4.57 to 9.14 m	30.48 to 45.72 cm	Anaheim	NA	NA	NA	NA	NA	NA	NA	NA	NA	NA	NA	NA	NA	NA	NA	NA	NA
Vacant site	NA	Anaheim	California	-117.9547235	33.8366535	327 Aladdin Dr N	no_info	NA	NA	Anaheim	NA	NA	NA	NA	NA	NA	NA	NA	NA	NA	NA	NA	NA	NA	NA	NA	NA
Weeping bottlebrush	Melaleuca viminalis	Anaheim	California	-117.954719	33.83689587	333 Aladdin Dr N	introduced	4.57 to 9.14 m	30.48 to 45.72 cm	Anaheim	NA	NA	NA	NA	NA	NA	NA	NA	NA	NA	NA	NA	NA	NA	NA	NA	NA
Vacant site	NA	Anaheim	California	-117.9548572	33.83703295	333 Aladdin Dr N	no_info	NA	NA	Anaheim	NA	NA	NA	NA	NA	NA	NA	NA	NA	NA	NA	NA	NA	NA	NA	NA	NA
Samuel sommer magnolia	Magnolia grandiflora	Anaheim	California	-117.9549913	33.83703317	333 Aladdin Dr N	introduced	0 to 4.57 m	0 to 15.24 cm	Anaheim	NA	NA	NA	NA	NA	NA	NA	NA	NA	NA	NA	NA	NA	NA	NA	NA	NA
Samuel sommer magnolia	Magnolia grandiflora	Anaheim	California	-117.9547311	33.83744316	413 Aladdin Dr N	introduced	0 to 4.57 m	0 to 15.24 cm	Anaheim	NA	NA	NA	NA	NA	NA	NA	NA	NA	NA	NA	NA	NA	NA	NA	NA	NA
Fern pine	Afrocarpus gracilior	Anaheim	California	-117.9526132	33.83799149	2001 Alameda Av W	introduced	0 to 4.57 m	0 to 15.24 cm	Anaheim	NA	NA	NA	NA	NA	NA	NA	NA	NA	NA	NA	NA	NA	NA	NA	NA	NA
Fern pine	Afrocarpus gracilior	Anaheim	California	-117.9526731	33.83799336	2001 Alameda Av W	introduced	0 to 4.57 m	0 to 15.24 cm	Anaheim	NA	NA	NA	NA	NA	NA	NA	NA	NA	NA	NA	NA	NA	NA	NA	NA	NA
Fern pine	Afrocarpus gracilior	Anaheim	California	-117.9527413	33.8379957	2001 Alameda Av W	introduced	0 to 4.57 m	0 to 15.24 cm	Anaheim	NA	NA	NA	NA	NA	NA	NA	NA	NA	NA	NA	NA	NA	NA	NA	NA	NA
Fern pine	Afrocarpus gracilior	Anaheim	California	-117.9528151	33.8379966	2001 Alameda Av W	introduced	0 to 4.57 m	0 to 15.24 cm	Anaheim	NA	NA	NA	NA	NA	NA	NA	NA	NA	NA	NA	NA	NA	NA	NA	NA	NA
Fern pine	Afrocarpus gracilior	Anaheim	California	-117.9528837	33.83800546	2001 Alameda Av W	introduced	0 to 4.57 m	0 to 15.24 cm	Anaheim	NA	NA	NA	NA	NA	NA	NA	NA	NA	NA	NA	NA	NA	NA	NA	NA	NA
Fern pine	Afrocarpus gracilior	Anaheim	California	-117.9529443	33.83799455	2001 Alameda Av W	introduced	0 to 4.57 m	0 to 15.24 cm	Anaheim	NA	NA	NA	NA	NA	NA	NA	NA	NA	NA	NA	NA	NA	NA	NA	NA	NA
Fern pine	Afrocarpus gracilior	Anaheim	California	-117.9530182	33.83799541	2001 Alameda Av W	introduced	4.57 to 9.14 m	15.24 to 30.48 cm	Anaheim	NA	NA	NA	NA	NA	NA	NA	NA	NA	NA	NA	NA	NA	NA	NA	NA	NA
Fern pine	Afrocarpus gracilior	Anaheim	California	-117.9530887	33.83799675	2001 Alameda Av W	introduced	0 to 4.57 m	0 to 15.24 cm	Anaheim	NA	NA	NA	NA	NA	NA	NA	NA	NA	NA	NA	NA	NA	NA	NA	NA	NA
Fern pine	Afrocarpus gracilior	Anaheim	California	-117.95316	33.83800079	2001 Alameda Av W	introduced	0 to 4.57 m	0 to 15.24 cm	Anaheim	NA	NA	NA	NA	NA	NA	NA	NA	NA	NA	NA	NA	NA	NA	NA	NA	NA
Fern pine	Afrocarpus gracilior	Anaheim	California	-117.9532286	33.83800113	2001 Alameda Av W	introduced	0 to 4.57 m	0 to 15.24 cm	Anaheim	NA	NA	NA	NA	NA	NA	NA	NA	NA	NA	NA	NA	NA	NA	NA	NA	NA
Fern pine	Afrocarpus gracilior	Anaheim	California	-117.9532995	33.83799973	2001 Alameda Av W	introduced	0 to 4.57 m	0 to 15.24 cm	Anaheim	NA	NA	NA	NA	NA	NA	NA	NA	NA	NA	NA	NA	NA	NA	NA	NA	NA
Fern pine	Afrocarpus gracilior	Anaheim	California	-117.9533729	33.83799904	2001 Alameda Av W	introduced	0 to 4.57 m	0 to 15.24 cm	Anaheim	NA	NA	NA	NA	NA	NA	NA	NA	NA	NA	NA	NA	NA	NA	NA	NA	NA
Fern pine	Afrocarpus gracilior	Anaheim	California	-117.953435	33.83799714	2001 Alameda Av W	introduced	0 to 4.57 m	0 to 15.24 cm	Anaheim	NA	NA	NA	NA	NA	NA	NA	NA	NA	NA	NA	NA	NA	NA	NA	NA	NA
Fern pine	Afrocarpus gracilior	Anaheim	California	-117.9534917	33.83799666	2001 Alameda Av W	introduced	0 to 4.57 m	0 to 15.24 cm	Anaheim	NA	NA	NA	NA	NA	NA	NA	NA	NA	NA	NA	NA	NA	NA	NA	NA	NA
Fern pine	Afrocarpus gracilior	Anaheim	California	-117.953564	33.83799659	2001 Alameda Av W	introduced	0 to 4.57 m	0 to 15.24 cm	Anaheim	NA	NA	NA	NA	NA	NA	NA	NA	NA	NA	NA	NA	NA	NA	NA	NA	NA
Vacant site	NA	Anaheim	California	-117.9536324	33.837994	2001 Alameda Av W	no_info	NA	NA	Anaheim	NA	NA	NA	NA	NA	NA	NA	NA	NA	NA	NA	NA	NA	NA	NA	NA	NA
Fern pine	Afrocarpus gracilior	Anaheim	California	-117.9536912	33.83799669	2001 Alameda Av W	introduced	0 to 4.57 m	0 to 15.24 cm	Anaheim	NA	NA	NA	NA	NA	NA	NA	NA	NA	NA	NA	NA	NA	NA	NA	NA	NA
Fern pine	Afrocarpus gracilior	Anaheim	California	-117.9537736	33.83799937	2001 Alameda Av W	introduced	0 to 4.57 m	0 to 15.24 cm	Anaheim	NA	NA	NA	NA	NA	NA	NA	NA	NA	NA	NA	NA	NA	NA	NA	NA	NA
Fern pine	Afrocarpus gracilior	Anaheim	California	-117.9538385	33.83800052	2001 Alameda Av W	introduced	0 to 4.57 m	0 to 15.24 cm	Anaheim	NA	NA	NA	NA	NA	NA	NA	NA	NA	NA	NA	NA	NA	NA	NA	NA	NA
Fern pine	Afrocarpus gracilior	Anaheim	California	-117.953899	33.83799956	2001 Alameda Av W	introduced	0 to 4.57 m	0 to 15.24 cm	Anaheim	NA	NA	NA	NA	NA	NA	NA	NA	NA	NA	NA	NA	NA	NA	NA	NA	NA
Fern pine	Afrocarpus gracilior	Anaheim	California	-117.9539705	33.83800044	2001 Alameda Av W	introduced	0 to 4.57 m	0 to 15.24 cm	Anaheim	NA	NA	NA	NA	NA	NA	NA	NA	NA	NA	NA	NA	NA	NA	NA	NA	NA
Fern pine	Afrocarpus gracilior	Anaheim	California	-117.9540368	33.83800128	2001 Alameda Av W	introduced	0 to 4.57 m	0 to 15.24 cm	Anaheim	NA	NA	NA	NA	NA	NA	NA	NA	NA	NA	NA	NA	NA	NA	NA	NA	NA
Fern pine	Afrocarpus gracilior	Anaheim	California	-117.9540974	33.83800073	2001 Alameda Av W	introduced	4.57 to 9.14 m	15.24 to 30.48 cm	Anaheim	NA	NA	NA	NA	NA	NA	NA	NA	NA	NA	NA	NA	NA	NA	NA	NA	NA
Fern pine	Afrocarpus gracilior	Anaheim	California	-117.9541691	33.83799814	2001 Alameda Av W	introduced	0 to 4.57 m	0 to 15.24 cm	Anaheim	NA	NA	NA	NA	NA	NA	NA	NA	NA	NA	NA	NA	NA	NA	NA	NA	NA
Fern pine	Afrocarpus gracilior	Anaheim	California	-117.9542275	33.83799984	2001 Alameda Av W	introduced	4.57 to 9.14 m	15.24 to 30.48 cm	Anaheim	NA	NA	NA	NA	NA	NA	NA	NA	NA	NA	NA	NA	NA	NA	NA	NA	NA
Fern pine	Afrocarpus gracilior	Anaheim	California	-117.9542937	33.83800373	2001 Alameda Av W	introduced	0 to 4.57 m	0 to 15.24 cm	Anaheim	NA	NA	NA	NA	NA	NA	NA	NA	NA	NA	NA	NA	NA	NA	NA	NA	NA
Fern pine	Afrocarpus gracilior	Anaheim	California	-117.9543627	33.83800358	2001 Alameda Av W	introduced	0 to 4.57 m	0 to 15.24 cm	Anaheim	NA	NA	NA	NA	NA	NA	NA	NA	NA	NA	NA	NA	NA	NA	NA	NA	NA
Fern pine	Afrocarpus gracilior	Anaheim	California	-117.9544296	33.83800087	2001 Alameda Av W	introduced	0 to 4.57 m	0 to 15.24 cm	Anaheim	NA	NA	NA	NA	NA	NA	NA	NA	NA	NA	NA	NA	NA	NA	NA	NA	NA
Fern pine	Afrocarpus gracilior	Anaheim	California	-117.954493	33.83800105	2001 Alameda Av W	introduced	0 to 4.57 m	0 to 15.24 cm	Anaheim	NA	NA	NA	NA	NA	NA	NA	NA	NA	NA	NA	NA	NA	NA	NA	NA	NA
Fern pine	Afrocarpus gracilior	Anaheim	California	-117.9545603	33.83800068	2001 Alameda Av W	introduced	0 to 4.57 m	0 to 15.24 cm	Anaheim	NA	NA	NA	NA	NA	NA	NA	NA	NA	NA	NA	NA	NA	NA	NA	NA	NA
Vacant site	NA	Anaheim	California	-117.9528119	33.83786225	2020 Alameda Av W	no_info	NA	NA	Anaheim	NA	NA	NA	NA	NA	NA	NA	NA	NA	NA	NA	NA	NA	NA	NA	NA	NA
Southern magnolia	Magnolia grandiflora	Anaheim	California	-117.9531601	33.83786935	2020 Alameda Av W	introduced	9.14 to 13.71 m	45.72 to 60.96 cm	Anaheim	NA	NA	NA	NA	NA	NA	NA	NA	NA	NA	NA	NA	NA	NA	NA	NA	NA
Southern magnolia	Magnolia grandiflora	Anaheim	California	-117.9534273	33.83786819	2020 Alameda Av W	introduced	9.14 to 13.71 m	45.72 to 60.96 cm	Anaheim	NA	NA	NA	NA	NA	NA	NA	NA	NA	NA	NA	NA	NA	NA	NA	NA	NA
Southern magnolia	Magnolia grandiflora	Anaheim	California	-117.9538324	33.83786584	2020 Alameda Av W	introduced	9.14 to 13.71 m	45.72 to 60.96 cm	Anaheim	NA	NA	NA	NA	NA	NA	NA	NA	NA	NA	NA	NA	NA	NA	NA	NA	NA
Eucalyptus	Eucalyptus	Anaheim	California	-117.9540652	33.83786644	2020 Alameda Av W	no_info	9.14 to 13.71 m	15.24 to 30.48 cm	Anaheim	NA	NA	NA	NA	NA	NA	NA	NA	NA	NA	NA	NA	NA	NA	NA	NA	NA
Southern magnolia	Magnolia grandiflora	Anaheim	California	-117.9542449	33.83786792	2020 Alameda Av W	introduced	9.14 to 13.71 m	45.72 to 60.96 cm	Anaheim	NA	NA	NA	NA	NA	NA	NA	NA	NA	NA	NA	NA	NA	NA	NA	NA	NA
Southern magnolia	Magnolia grandiflora	Anaheim	California	-117.9544119	33.8378689	2020 Alameda Av W	introduced	9.14 to 13.71 m	45.72 to 60.96 cm	Anaheim	NA	NA	NA	NA	NA	NA	NA	NA	NA	NA	NA	NA	NA	NA	NA	NA	NA
Vacant site	NA	Anaheim	California	-117.9545524	33.83628138	2020 Alameda Av W	no_info	NA	NA	Anaheim	NA	NA	NA	NA	NA	NA	NA	NA	NA	NA	NA	NA	NA	NA	NA	NA	NA
Southern magnolia	Magnolia grandiflora	Anaheim	California	-117.9545562	33.83642365	2020 Alameda Av W	introduced	9.14 to 13.71 m	60.96 to 76.2 cm	Anaheim	NA	NA	NA	NA	NA	NA	NA	NA	NA	NA	NA	NA	NA	NA	NA	NA	NA
Southern magnolia	Magnolia grandiflora	Anaheim	California	-117.9545632	33.83661405	2020 Alameda Av W	introduced	9.14 to 13.71 m	45.72 to 60.96 cm	Anaheim	NA	NA	NA	NA	NA	NA	NA	NA	NA	NA	NA	NA	NA	NA	NA	NA	NA
Southern magnolia	Magnolia grandiflora	Anaheim	California	-117.9545688	33.8368127	2020 Alameda Av W	introduced	9.14 to 13.71 m	30.48 to 45.72 cm	Anaheim	NA	NA	NA	NA	NA	NA	NA	NA	NA	NA	NA	NA	NA	NA	NA	NA	NA
Samuel sommer magnolia	Magnolia grandiflora	Anaheim	California	-117.9545728	33.83695563	2020 Alameda Av W	introduced	0 to 4.57 m	0 to 15.24 cm	Anaheim	NA	NA	NA	NA	NA	NA	NA	NA	NA	NA	NA	NA	NA	NA	NA	NA	NA
Southern magnolia	Magnolia grandiflora	Anaheim	California	-117.9545719	33.8371538	2020 Alameda Av W	introduced	9.14 to 13.71 m	30.48 to 45.72 cm	Anaheim	NA	NA	NA	NA	NA	NA	NA	NA	NA	NA	NA	NA	NA	NA	NA	NA	NA
Southern magnolia	Magnolia grandiflora	Anaheim	California	-117.954574	33.83730327	2020 Alameda Av W	introduced	9.14 to 13.71 m	15.24 to 30.48 cm	Anaheim	NA	NA	NA	NA	NA	NA	NA	NA	NA	NA	NA	NA	NA	NA	NA	NA	NA
Southern magnolia	Magnolia grandiflora	Anaheim	California	-117.9545715	33.83739119	2020 Alameda Av W	introduced	9.14 to 13.71 m	45.72 to 60.96 cm	Anaheim	NA	NA	NA	NA	NA	NA	NA	NA	NA	NA	NA	NA	NA	NA	NA	NA	NA
Southern magnolia	Magnolia grandiflora	Anaheim	California	-117.9545773	33.83753584	2020 Alameda Av W	introduced	9.14 to 13.71 m	45.72 to 60.96 cm	Anaheim	NA	NA	NA	NA	NA	NA	NA	NA	NA	NA	NA	NA	NA	NA	NA	NA	NA
Unsuitable site	NA	Anaheim	California	-117.9545785	33.83771002	2020 Alameda Av W	no_info	13.71 to 18.29 m	30.48 to 45.72 cm	Anaheim	NA	NA	NA	NA	NA	NA	NA	NA	NA	NA	NA	NA	NA	NA	NA	NA	NA
Canary island pine	Pinus canariensis	Anaheim	California	-117.9549409	33.83800082	2101 Alameda Av W	introduced	more than 18.29 m	45.72 to 60.96 cm	Anaheim	NA	NA	NA	NA	NA	NA	NA	NA	NA	NA	NA	NA	NA	NA	NA	NA	NA
Canary island pine	Pinus canariensis	Anaheim	California	-117.9551409	33.83800369	2101 Alameda Av W	introduced	more than 18.29 m	45.72 to 60.96 cm	Anaheim	NA	NA	NA	NA	NA	NA	NA	NA	NA	NA	NA	NA	NA	NA	NA	NA	NA
Canary island pine	Pinus canariensis	Anaheim	California	-117.9553514	33.83799786	2101 Alameda Av W	introduced	more than 18.29 m	45.72 to 60.96 cm	Anaheim	NA	NA	NA	NA	NA	NA	NA	NA	NA	NA	NA	NA	NA	NA	NA	NA	NA
Canary island pine	Pinus canariensis	Anaheim	California	-117.9555572	33.83800207	2101 Alameda Av W	introduced	more than 18.29 m	45.72 to 60.96 cm	Anaheim	NA	NA	NA	NA	NA	NA	NA	NA	NA	NA	NA	NA	NA	NA	NA	NA	NA
Canary island pine	Pinus canariensis	Anaheim	California	-117.9558114	33.83799638	2101 Alameda Av W	introduced	more than 18.29 m	45.72 to 60.96 cm	Anaheim	NA	NA	NA	NA	NA	NA	NA	NA	NA	NA	NA	NA	NA	NA	NA	NA	NA
Canary island pine	Pinus canariensis	Anaheim	California	-117.9560636	33.83799027	2101 Alameda Av W	introduced	more than 18.29 m	45.72 to 60.96 cm	Anaheim	NA	NA	NA	NA	NA	NA	NA	NA	NA	NA	NA	NA	NA	NA	NA	NA	NA
Canary island pine	Pinus canariensis	Anaheim	California	-117.9562713	33.83799093	2101 Alameda Av W	introduced	more than 18.29 m	45.72 to 60.96 cm	Anaheim	NA	NA	NA	NA	NA	NA	NA	NA	NA	NA	NA	NA	NA	NA	NA	NA	NA
Canary island pine	Pinus canariensis	Anaheim	California	-117.9565923	33.83798746	2101 Alameda Av W	introduced	more than 18.29 m	60.96 to 76.2 cm	Anaheim	NA	NA	NA	NA	NA	NA	NA	NA	NA	NA	NA	NA	NA	NA	NA	NA	NA
Canary island pine	Pinus canariensis	Anaheim	California	-117.9567921	33.83798229	2101 Alameda Av W	introduced	13.71 to 18.29 m	45.72 to 60.96 cm	Anaheim	NA	NA	NA	NA	NA	NA	NA	NA	NA	NA	NA	NA	NA	NA	NA	NA	NA
Canary island pine	Pinus canariensis	Anaheim	California	-117.9570008	33.83798255	2101 Alameda Av W	introduced	13.71 to 18.29 m	45.72 to 60.96 cm	Anaheim	NA	NA	NA	NA	NA	NA	NA	NA	NA	NA	NA	NA	NA	NA	NA	NA	NA
Vacant site	NA	Anaheim	California	-117.9572486	33.83797659	2101 Alameda Av W	no_info	NA	NA	Anaheim	NA	NA	NA	NA	NA	NA	NA	NA	NA	NA	NA	NA	NA	NA	NA	NA	NA
Canary island pine	Pinus canariensis	Anaheim	California	-117.9574582	33.83797353	2101 Alameda Av W	introduced	13.71 to 18.29 m	60.96 to 76.2 cm	Anaheim	NA	NA	NA	NA	NA	NA	NA	NA	NA	NA	NA	NA	NA	NA	NA	NA	NA
Weeping bottlebrush	Melaleuca viminalis	Anaheim	California	-117.9549151	33.83786796	2102 Alameda Av W	introduced	9.14 to 13.71 m	60.96 to 76.2 cm	Anaheim	NA	NA	NA	NA	NA	NA	NA	NA	NA	NA	NA	NA	NA	NA	NA	NA	NA
Samuel sommer magnolia	Magnolia grandiflora	Anaheim	California	-117.9547391	33.83758027	2102 Alameda Av W	introduced	0 to 4.57 m	0 to 15.24 cm	Anaheim	NA	NA	NA	NA	NA	NA	NA	NA	NA	NA	NA	NA	NA	NA	NA	NA	NA
Weeping bottlebrush	Melaleuca viminalis	Anaheim	California	-117.9547381	33.83772976	2102 Alameda Av W	introduced	4.57 to 9.14 m	15.24 to 30.48 cm	Anaheim	NA	NA	NA	NA	NA	NA	NA	NA	NA	NA	NA	NA	NA	NA	NA	NA	NA
Vacant site	NA	Anaheim	California	-117.9550917	33.83786286	2106 Alameda Av W	no_info	NA	NA	Anaheim	NA	NA	NA	NA	NA	NA	NA	NA	NA	NA	NA	NA	NA	NA	NA	NA	NA
Samuel sommer magnolia	Magnolia grandiflora	Anaheim	California	-117.9553084	33.83786171	2112 Alameda Av W	introduced	0 to 4.57 m	0 to 15.24 cm	Anaheim	NA	NA	NA	NA	NA	NA	NA	NA	NA	NA	NA	NA	NA	NA	NA	NA	NA
Weeping bottlebrush	Melaleuca viminalis	Anaheim	California	-117.9555732	33.83786128	2120 Alameda Av W	introduced	4.57 to 9.14 m	30.48 to 45.72 cm	Anaheim	NA	NA	NA	NA	NA	NA	NA	NA	NA	NA	NA	NA	NA	NA	NA	NA	NA
Lemon bottlebrush	Melaleuca citrina	Anaheim	California	-117.9558193	33.837858	2124 Alameda Av W	introduced	9.14 to 13.71 m	15.24 to 30.48 cm	Anaheim	NA	NA	NA	NA	NA	NA	NA	NA	NA	NA	NA	NA	NA	NA	NA	NA	NA
Weeping bottlebrush	Melaleuca viminalis	Anaheim	California	-117.9560839	33.83785835	2128 Alameda Av W	introduced	9.14 to 13.71 m	30.48 to 45.72 cm	Anaheim	NA	NA	NA	NA	NA	NA	NA	NA	NA	NA	NA	NA	NA	NA	NA	NA	NA
Vacant site	NA	Anaheim	California	-117.9563491	33.83785128	2134 Alameda Av W	no_info	NA	NA	Anaheim	NA	NA	NA	NA	NA	NA	NA	NA	NA	NA	NA	NA	NA	NA	NA	NA	NA
Vacant site	NA	Anaheim	California	-117.9565535	33.83784978	2138 Alameda Av W	no_info	NA	NA	Anaheim	NA	NA	NA	NA	NA	NA	NA	NA	NA	NA	NA	NA	NA	NA	NA	NA	NA
Vacant site	NA	Anaheim	California	-117.9567024	33.837707	2138 Alameda Av W	no_info	NA	NA	Anaheim	NA	NA	NA	NA	NA	NA	NA	NA	NA	NA	NA	NA	NA	NA	NA	NA	NA
Weeping bottlebrush	Melaleuca viminalis	Anaheim	California	-117.9570087	33.83784726	2148 Alameda Av W	introduced	9.14 to 13.71 m	30.48 to 45.72 cm	Anaheim	NA	NA	NA	NA	NA	NA	NA	NA	NA	NA	NA	NA	NA	NA	NA	NA	NA
Samuel sommer magnolia	Magnolia grandiflora	Anaheim	California	-117.9568579	33.83756475	2148 Alameda Av W	introduced	0 to 4.57 m	0 to 15.24 cm	Anaheim	NA	NA	NA	NA	NA	NA	NA	NA	NA	NA	NA	NA	NA	NA	NA	NA	NA
Weeping bottlebrush	Melaleuca viminalis	Anaheim	California	-117.9568635	33.83773939	2148 Alameda Av W	introduced	4.57 to 9.14 m	15.24 to 30.48 cm	Anaheim	NA	NA	NA	NA	NA	NA	NA	NA	NA	NA	NA	NA	NA	NA	NA	NA	NA
Weeping bottlebrush	Melaleuca viminalis	Anaheim	California	-117.9573025	33.83783845	2152 Alameda Av W	introduced	9.14 to 13.71 m	30.48 to 45.72 cm	Anaheim	NA	NA	NA	NA	NA	NA	NA	NA	NA	NA	NA	NA	NA	NA	NA	NA	NA
Lemon bottlebrush	Melaleuca citrina	Anaheim	California	-117.9574769	33.83783722	2158 Alameda Av W	introduced	4.57 to 9.14 m	30.48 to 45.72 cm	Anaheim	NA	NA	NA	NA	NA	NA	NA	NA	NA	NA	NA	NA	NA	NA	NA	NA	NA
Lemon bottlebrush	Melaleuca citrina	Anaheim	California	-117.957663	33.83784692	2162 Alameda Av W	introduced	4.57 to 9.14 m	15.24 to 30.48 cm	Anaheim	NA	NA	NA	NA	NA	NA	NA	NA	NA	NA	NA	NA	NA	NA	NA	NA	NA
Weeping bottlebrush	Melaleuca viminalis	Anaheim	California	-117.9578746	33.83783618	2166 Alameda Av W	introduced	9.14 to 13.71 m	30.48 to 45.72 cm	Anaheim	NA	NA	NA	NA	NA	NA	NA	NA	NA	NA	NA	NA	NA	NA	NA	NA	NA
Lemon bottlebrush	Melaleuca citrina	Anaheim	California	-117.9580016	33.83783752	2166 Alameda Av W	introduced	4.57 to 9.14 m	15.24 to 30.48 cm	Anaheim	NA	NA	NA	NA	NA	NA	NA	NA	NA	NA	NA	NA	NA	NA	NA	NA	NA
Weeping bottlebrush	Melaleuca viminalis	Anaheim	California	-117.9582241	33.83783547	2172 Alameda Av W	introduced	9.14 to 13.71 m	30.48 to 45.72 cm	Anaheim	NA	NA	NA	NA	NA	NA	NA	NA	NA	NA	NA	NA	NA	NA	NA	NA	NA
Weeping bottlebrush	Melaleuca viminalis	Anaheim	California	-117.9584301	33.83783183	2178 Alameda Av W	introduced	9.14 to 13.71 m	30.48 to 45.72 cm	Anaheim	NA	NA	NA	NA	NA	NA	NA	NA	NA	NA	NA	NA	NA	NA	NA	NA	NA
Weeping bottlebrush	Melaleuca viminalis	Anaheim	California	-117.958622	33.837832	2182 Alameda Av W	introduced	9.14 to 13.71 m	45.72 to 60.96 cm	Anaheim	NA	NA	NA	NA	NA	NA	NA	NA	NA	NA	NA	NA	NA	NA	NA	NA	NA
Vacant site	NA	Anaheim	California	-117.958715	33.83782789	2182 Alameda Av W	no_info	NA	NA	Anaheim	NA	NA	NA	NA	NA	NA	NA	NA	NA	NA	NA	NA	NA	NA	NA	NA	NA
Windmill palm	Trachycarpus fortunei	Anaheim	California	-117.9588392	33.83761286	2182 Alameda Av W	introduced	4.57 to 9.14 m	15.24 to 30.48 cm	Anaheim	NA	NA	NA	NA	NA	NA	NA	NA	NA	NA	NA	NA	NA	NA	NA	NA	NA
Vacant site	NA	Anaheim	California	-117.9639408	33.83997853	604 Alamo St N	no_info	NA	NA	Anaheim	NA	NA	NA	NA	NA	NA	NA	NA	NA	NA	NA	NA	NA	NA	NA	NA	NA
Russet magnolia	Magnolia grandiflora	Anaheim	California	-117.9636436	33.83988555	604 Alamo St N	introduced	0 to 4.57 m	0 to 15.24 cm	Anaheim	NA	NA	NA	NA	NA	NA	NA	NA	NA	NA	NA	NA	NA	NA	NA	NA	NA
Majestic beauty magnolia	Magnolia grandiflora	Anaheim	California	-117.9638323	33.83988317	604 Alamo St N	introduced	0 to 4.57 m	0 to 15.24 cm	Anaheim	NA	NA	NA	NA	NA	NA	NA	NA	NA	NA	NA	NA	NA	NA	NA	NA	NA
Southern magnolia	Magnolia grandiflora	Anaheim	California	-117.9641207	33.8399887	605 Alamo St N	introduced	9.14 to 13.71 m	30.48 to 45.72 cm	Anaheim	NA	NA	NA	NA	NA	NA	NA	NA	NA	NA	NA	NA	NA	NA	NA	NA	NA
Russet magnolia	Magnolia grandiflora	Anaheim	California	-117.9642621	33.83987051	605 Alamo St N	introduced	0 to 4.57 m	0 to 15.24 cm	Anaheim	NA	NA	NA	NA	NA	NA	NA	NA	NA	NA	NA	NA	NA	NA	NA	NA	NA
Samuel sommer magnolia	Magnolia grandiflora	Anaheim	California	-117.9644079	33.83986602	605 Alamo St N	introduced	0 to 4.57 m	15.24 to 30.48 cm	Anaheim	NA	NA	NA	NA	NA	NA	NA	NA	NA	NA	NA	NA	NA	NA	NA	NA	NA
Vacant site	NA	Anaheim	California	-117.9639471	33.8401239	608 Alamo St N	no_info	NA	NA	Anaheim	NA	NA	NA	NA	NA	NA	NA	NA	NA	NA	NA	NA	NA	NA	NA	NA	NA
Southern magnolia	Magnolia grandiflora	Anaheim	California	-117.96395	33.84025282	608 Alamo St N	introduced	4.57 to 9.14 m	15.24 to 30.48 cm	Anaheim	NA	NA	NA	NA	NA	NA	NA	NA	NA	NA	NA	NA	NA	NA	NA	NA	NA
Southern magnolia	Magnolia grandiflora	Anaheim	California	-117.9641217	33.84012772	609 Alamo St N	introduced	4.57 to 9.14 m	15.24 to 30.48 cm	Anaheim	NA	NA	NA	NA	NA	NA	NA	NA	NA	NA	NA	NA	NA	NA	NA	NA	NA
Southern magnolia	Magnolia grandiflora	Anaheim	California	-117.9641338	33.84025926	609 Alamo St N	introduced	4.57 to 9.14 m	15.24 to 30.48 cm	Anaheim	NA	NA	NA	NA	NA	NA	NA	NA	NA	NA	NA	NA	NA	NA	NA	NA	NA
Southern magnolia	Magnolia grandiflora	Anaheim	California	-117.963955	33.84040852	614 Alamo St N	introduced	4.57 to 9.14 m	15.24 to 30.48 cm	Anaheim	NA	NA	NA	NA	NA	NA	NA	NA	NA	NA	NA	NA	NA	NA	NA	NA	NA
Jacaranda	Jacaranda mimosifolia	Anaheim	California	-117.9641335	33.84042138	615 Alamo St N	introduced	0 to 4.57 m	0 to 15.24 cm	Anaheim	NA	NA	NA	NA	NA	NA	NA	NA	NA	NA	NA	NA	NA	NA	NA	NA	NA
Southern magnolia	Magnolia grandiflora	Anaheim	California	-117.9639663	33.84055433	618 Alamo St N	introduced	4.57 to 9.14 m	15.24 to 30.48 cm	Anaheim	NA	NA	NA	NA	NA	NA	NA	NA	NA	NA	NA	NA	NA	NA	NA	NA	NA
Southern magnolia	Magnolia grandiflora	Anaheim	California	-117.9641415	33.84066863	619 Alamo St N	introduced	4.57 to 9.14 m	30.48 to 45.72 cm	Anaheim	NA	NA	NA	NA	NA	NA	NA	NA	NA	NA	NA	NA	NA	NA	NA	NA	NA
Southern magnolia	Magnolia grandiflora	Anaheim	California	-117.9639629	33.84069305	624 Alamo St N	introduced	9.14 to 13.71 m	30.48 to 45.72 cm	Anaheim	NA	NA	NA	NA	NA	NA	NA	NA	NA	NA	NA	NA	NA	NA	NA	NA	NA
Southern magnolia	Magnolia grandiflora	Anaheim	California	-117.963971	33.84082673	624 Alamo St N	introduced	4.57 to 9.14 m	30.48 to 45.72 cm	Anaheim	NA	NA	NA	NA	NA	NA	NA	NA	NA	NA	NA	NA	NA	NA	NA	NA	NA
Southern magnolia	Magnolia grandiflora	Anaheim	California	-117.9641448	33.84080588	625 Alamo St N	introduced	4.57 to 9.14 m	15.24 to 30.48 cm	Anaheim	NA	NA	NA	NA	NA	NA	NA	NA	NA	NA	NA	NA	NA	NA	NA	NA	NA
Southern magnolia	Magnolia grandiflora	Anaheim	California	-117.963975	33.8409843	628 Alamo St N	introduced	4.57 to 9.14 m	15.24 to 30.48 cm	Anaheim	NA	NA	NA	NA	NA	NA	NA	NA	NA	NA	NA	NA	NA	NA	NA	NA	NA
Jacaranda	Jacaranda mimosifolia	Anaheim	California	-117.964154	33.84094685	629 Alamo St N	introduced	0 to 4.57 m	0 to 15.24 cm	Anaheim	NA	NA	NA	NA	NA	NA	NA	NA	NA	NA	NA	NA	NA	NA	NA	NA	NA
Southern magnolia	Magnolia grandiflora	Anaheim	California	-117.9641563	33.8410573	629 Alamo St N	introduced	4.57 to 9.14 m	30.48 to 45.72 cm	Anaheim	NA	NA	NA	NA	NA	NA	NA	NA	NA	NA	NA	NA	NA	NA	NA	NA	NA
Southern magnolia	Magnolia grandiflora	Anaheim	California	-117.9642944	33.84113146	629 Alamo St N	introduced	9.14 to 13.71 m	30.48 to 45.72 cm	Anaheim	NA	NA	NA	NA	NA	NA	NA	NA	NA	NA	NA	NA	NA	NA	NA	NA	NA
Jacaranda	Jacaranda mimosifolia	Anaheim	California	-117.9644295	33.8411334	629 Alamo St N	introduced	0 to 4.57 m	0 to 15.24 cm	Anaheim	NA	NA	NA	NA	NA	NA	NA	NA	NA	NA	NA	NA	NA	NA	NA	NA	NA
Southern magnolia	Magnolia grandiflora	Anaheim	California	-117.9639688	33.84109494	632 Alamo St N	introduced	4.57 to 9.14 m	15.24 to 30.48 cm	Anaheim	NA	NA	NA	NA	NA	NA	NA	NA	NA	NA	NA	NA	NA	NA	NA	NA	NA
Southern magnolia	Magnolia grandiflora	Anaheim	California	-117.9639175	33.84118085	632 Alamo St N	introduced	4.57 to 9.14 m	15.24 to 30.48 cm	Anaheim	NA	NA	NA	NA	NA	NA	NA	NA	NA	NA	NA	NA	NA	NA	NA	NA	NA
Chinese flame tree	Koelreuteria bipinnata	Anaheim	California	-117.9642259	33.84457521	931 Alamo St N	introduced	13.71 to 18.29 m	30.48 to 45.72 cm	Anaheim	NA	NA	NA	NA	NA	NA	NA	NA	NA	NA	NA	NA	NA	NA	NA	NA	NA
Golden trumpet tree	Handroanthus chrysotrichus	Anaheim	California	-117.9642272	33.84465717	931 Alamo St N	introduced	0 to 4.57 m	0 to 15.24 cm	Anaheim	NA	NA	NA	NA	NA	NA	NA	NA	NA	NA	NA	NA	NA	NA	NA	NA	NA
London plane	Platanus acerifolia	Anaheim	California	-117.9641114	33.8452407	942 Alamo St N	introduced	4.57 to 9.14 m	30.48 to 45.72 cm	Anaheim	NA	NA	NA	NA	NA	NA	NA	NA	NA	NA	NA	NA	NA	NA	NA	NA	NA
London plane	Platanus acerifolia	Anaheim	California	-117.9642407	33.84541424	951 Alamo St N	introduced	9.14 to 13.71 m	30.48 to 45.72 cm	Anaheim	NA	NA	NA	NA	NA	NA	NA	NA	NA	NA	NA	NA	NA	NA	NA	NA	NA
London plane	Platanus acerifolia	Anaheim	California	-117.9641137	33.84575945	1002 Alamo St N	introduced	4.57 to 9.14 m	15.24 to 30.48 cm	Anaheim	NA	NA	NA	NA	NA	NA	NA	NA	NA	NA	NA	NA	NA	NA	NA	NA	NA
Queen palm	Syagrus romanzoffianum	Anaheim	California	-117.9642412	33.84556451	1003 Alamo St N	no_info	4.57 to 9.14 m	15.24 to 30.48 cm	Anaheim	NA	NA	NA	NA	NA	NA	NA	NA	NA	NA	NA	NA	NA	NA	NA	NA	NA
Queen palm	Syagrus romanzoffianum	Anaheim	California	-117.9642423	33.84559768	1003 Alamo St N	no_info	4.57 to 9.14 m	15.24 to 30.48 cm	Anaheim	NA	NA	NA	NA	NA	NA	NA	NA	NA	NA	NA	NA	NA	NA	NA	NA	NA
Queen palm	Syagrus romanzoffianum	Anaheim	California	-117.964117	33.84601318	1010 Alamo St N	no_info	4.57 to 9.14 m	15.24 to 30.48 cm	Anaheim	NA	NA	NA	NA	NA	NA	NA	NA	NA	NA	NA	NA	NA	NA	NA	NA	NA
London plane	Platanus acerifolia	Anaheim	California	-117.9642399	33.84592308	1011 Alamo St N	introduced	4.57 to 9.14 m	15.24 to 30.48 cm	Anaheim	NA	NA	NA	NA	NA	NA	NA	NA	NA	NA	NA	NA	NA	NA	NA	NA	NA
Queen palm	Syagrus romanzoffianum	Anaheim	California	-117.9641174	33.84607135	1014 Alamo St N	no_info	4.57 to 9.14 m	0 to 15.24 cm	Anaheim	NA	NA	NA	NA	NA	NA	NA	NA	NA	NA	NA	NA	NA	NA	NA	NA	NA
Queen palm	Syagrus romanzoffianum	Anaheim	California	-117.9641172	33.84610674	1014 Alamo St N	no_info	0 to 4.57 m	0 to 15.24 cm	Anaheim	NA	NA	NA	NA	NA	NA	NA	NA	NA	NA	NA	NA	NA	NA	NA	NA	NA
Queen palm	Syagrus romanzoffianum	Anaheim	California	-117.9641109	33.8461487	1014 Alamo St N	no_info	0 to 4.57 m	0 to 15.24 cm	Anaheim	NA	NA	NA	NA	NA	NA	NA	NA	NA	NA	NA	NA	NA	NA	NA	NA	NA
Queen palm	Syagrus romanzoffianum	Anaheim	California	-117.9641238	33.84618146	1014 Alamo St N	no_info	4.57 to 9.14 m	15.24 to 30.48 cm	Anaheim	NA	NA	NA	NA	NA	NA	NA	NA	NA	NA	NA	NA	NA	NA	NA	NA	NA
Queen palm	Syagrus romanzoffianum	Anaheim	California	-117.9641104	33.84622963	1014 Alamo St N	no_info	4.57 to 9.14 m	15.24 to 30.48 cm	Anaheim	NA	NA	NA	NA	NA	NA	NA	NA	NA	NA	NA	NA	NA	NA	NA	NA	NA
Brazilian pepper	Schinus terebinthifolius	Anaheim	California	-117.9645147	33.84628102	1015 Alamo St N	no_info	9.14 to 13.71 m	30.48 to 45.72 cm	Anaheim	NA	NA	NA	NA	NA	NA	NA	NA	NA	NA	NA	NA	NA	NA	NA	NA	NA
Brazilian pepper	Schinus terebinthifolius	Anaheim	California	-117.9645305	33.84628591	1015 Alamo St N	no_info	4.57 to 9.14 m	15.24 to 30.48 cm	Anaheim	NA	NA	NA	NA	NA	NA	NA	NA	NA	NA	NA	NA	NA	NA	NA	NA	NA
Brazilian pepper	Schinus terebinthifolius	Anaheim	California	-117.9645972	33.84628751	1015 Alamo St N	no_info	4.57 to 9.14 m	15.24 to 30.48 cm	Anaheim	NA	NA	NA	NA	NA	NA	NA	NA	NA	NA	NA	NA	NA	NA	NA	NA	NA
Vacant site	NA	Anaheim	California	-117.9645044	33.8496567	1202 Alamo St N	no_info	NA	NA	Anaheim	NA	NA	NA	NA	NA	NA	NA	NA	NA	NA	NA	NA	NA	NA	NA	NA	NA
American sweetgum	Liquidambar styraciflua	Anaheim	California	-117.9645177	33.84948385	1202 Alamo St N	introduced	9.14 to 13.71 m	30.48 to 45.72 cm	Anaheim	NA	NA	NA	NA	NA	NA	NA	NA	NA	NA	NA	NA	NA	NA	NA	NA	NA
Vacant site	NA	Anaheim	California	-117.9644148	33.8497888	1204 Alamo St N	no_info	NA	NA	Anaheim	NA	NA	NA	NA	NA	NA	NA	NA	NA	NA	NA	NA	NA	NA	NA	NA	NA
Evergreen pear	Pyrus kawakamii	Anaheim	California	-117.964558	33.84980528	1207 Alamo St N	no_info	4.57 to 9.14 m	30.48 to 45.72 cm	Anaheim	NA	NA	NA	NA	NA	NA	NA	NA	NA	NA	NA	NA	NA	NA	NA	NA	NA
King palm	Archontophoenix cunninghamiana	Anaheim	California	-117.9645177	33.84988468	1207 Alamo St N	introduced	0 to 4.57 m	15.24 to 30.48 cm	Anaheim	NA	NA	NA	NA	NA	NA	NA	NA	NA	NA	NA	NA	NA	NA	NA	NA	NA
Vacant site	NA	Anaheim	California	-117.9643586	33.84995334	1208 Alamo St N	no_info	NA	NA	Anaheim	NA	NA	NA	NA	NA	NA	NA	NA	NA	NA	NA	NA	NA	NA	NA	NA	NA
Vacant site	NA	Anaheim	California	-117.964361	33.85010195	1212 Alamo St N	no_info	NA	NA	Anaheim	NA	NA	NA	NA	NA	NA	NA	NA	NA	NA	NA	NA	NA	NA	NA	NA	NA
Tulip tree	Liriodendron tulipifera	Anaheim	California	-117.9645063	33.85002647	1213 Alamo St N	introduced	0 to 4.57 m	15.24 to 30.48 cm	Anaheim	NA	NA	NA	NA	NA	NA	NA	NA	NA	NA	NA	NA	NA	NA	NA	NA	NA
Tulip tree	Liriodendron tulipifera	Anaheim	California	-117.964504	33.85009688	1213 Alamo St N	introduced	4.57 to 9.14 m	15.24 to 30.48 cm	Anaheim	NA	NA	NA	NA	NA	NA	NA	NA	NA	NA	NA	NA	NA	NA	NA	NA	NA
Vacant site	NA	Anaheim	California	-117.9643655	33.85024183	1216 Alamo St N	no_info	NA	NA	Anaheim	NA	NA	NA	NA	NA	NA	NA	NA	NA	NA	NA	NA	NA	NA	NA	NA	NA
Vacant site	NA	Anaheim	California	-117.9645096	33.85024242	1217 Alamo St N	no_info	NA	NA	Anaheim	NA	NA	NA	NA	NA	NA	NA	NA	NA	NA	NA	NA	NA	NA	NA	NA	NA
Vacant site	NA	Anaheim	California	-117.9643765	33.85041393	1220 Alamo St N	no_info	NA	NA	Anaheim	NA	NA	NA	NA	NA	NA	NA	NA	NA	NA	NA	NA	NA	NA	NA	NA	NA
Vacant site	NA	Anaheim	California	-117.9645187	33.85042864	1221 Alamo St N	no_info	NA	NA	Anaheim	NA	NA	NA	NA	NA	NA	NA	NA	NA	NA	NA	NA	NA	NA	NA	NA	NA
Tulip tree	Liriodendron tulipifera	Anaheim	California	-117.9643777	33.85058329	1242 Alamo St N	introduced	9.14 to 13.71 m	15.24 to 30.48 cm	Anaheim	NA	NA	NA	NA	NA	NA	NA	NA	NA	NA	NA	NA	NA	NA	NA	NA	NA
Vacant site	NA	Anaheim	California	-117.9645249	33.85057686	1243 Alamo St N	no_info	NA	NA	Anaheim	NA	NA	NA	NA	NA	NA	NA	NA	NA	NA	NA	NA	NA	NA	NA	NA	NA
Tulip tree	Liriodendron tulipifera	Anaheim	California	-117.9645375	33.85076435	1247 Alamo St N	introduced	0 to 4.57 m	0 to 15.24 cm	Anaheim	NA	NA	NA	NA	NA	NA	NA	NA	NA	NA	NA	NA	NA	NA	NA	NA	NA
Tulip tree	Liriodendron tulipifera	Anaheim	California	-117.9645527	33.85101521	1251 Alamo St N	introduced	9.14 to 13.71 m	30.48 to 45.72 cm	Anaheim	NA	NA	NA	NA	NA	NA	NA	NA	NA	NA	NA	NA	NA	NA	NA	NA	NA
Vacant site	NA	Anaheim	California	-117.9645615	33.85117948	1255 Alamo St N	no_info	NA	NA	Anaheim	NA	NA	NA	NA	NA	NA	NA	NA	NA	NA	NA	NA	NA	NA	NA	NA	NA
Saucer magnolia	Magnolia soulangiana	Anaheim	California	-117.9645616	33.8515468	1263 Alamo St N	introduced	0 to 4.57 m	15.24 to 30.48 cm	Anaheim	NA	NA	NA	NA	NA	NA	NA	NA	NA	NA	NA	NA	NA	NA	NA	NA	NA
Vacant site	NA	Anaheim	California	-117.9645671	33.85168284	1305 Alamo St N	no_info	NA	NA	Anaheim	NA	NA	NA	NA	NA	NA	NA	NA	NA	NA	NA	NA	NA	NA	NA	NA	NA
Tulip tree	Liriodendron tulipifera	Anaheim	California	-117.9645759	33.85180469	1309 Alamo St N	introduced	9.14 to 13.71 m	30.48 to 45.72 cm	Anaheim	NA	NA	NA	NA	NA	NA	NA	NA	NA	NA	NA	NA	NA	NA	NA	NA	NA
Coral tree	Erythrina	Anaheim	California	-117.9645843	33.85199902	1313 Alamo St N	no_info	9.14 to 13.71 m	15.24 to 30.48 cm	Anaheim	NA	NA	NA	NA	NA	NA	NA	NA	NA	NA	NA	NA	NA	NA	NA	NA	NA
Vacant site	NA	Anaheim	California	-117.9645947	33.8521035	1317 Alamo St N	no_info	NA	NA	Anaheim	NA	NA	NA	NA	NA	NA	NA	NA	NA	NA	NA	NA	NA	NA	NA	NA	NA
Vacant site	NA	Anaheim	California	-117.9645925	33.8521573	1317 Alamo St N	no_info	NA	NA	Anaheim	NA	NA	NA	NA	NA	NA	NA	NA	NA	NA	NA	NA	NA	NA	NA	NA	NA
Brisbane box	Lophostemon confertus	Anaheim	California	-117.9645973	33.85233225	1321 Alamo St N	introduced	9.14 to 13.71 m	15.24 to 30.48 cm	Anaheim	NA	NA	NA	NA	NA	NA	NA	NA	NA	NA	NA	NA	NA	NA	NA	NA	NA
Chinese tallow tree	Triadica sebifera	Anaheim	California	-117.9644907	33.85250785	1321 Alamo St N	introduced	4.57 to 9.14 m	15.24 to 30.48 cm	Anaheim	NA	NA	NA	NA	NA	NA	NA	NA	NA	NA	NA	NA	NA	NA	NA	NA	NA
Southern magnolia	Magnolia grandiflora	Anaheim	California	-117.9645994	33.85251075	1325 Alamo St N	introduced	4.57 to 9.14 m	45.72 to 60.96 cm	Anaheim	NA	NA	NA	NA	NA	NA	NA	NA	NA	NA	NA	NA	NA	NA	NA	NA	NA
Vacant site	NA	Anaheim	California	-117.9646114	33.85262737	1329 Alamo St N	no_info	NA	NA	Anaheim	NA	NA	NA	NA	NA	NA	NA	NA	NA	NA	NA	NA	NA	NA	NA	NA	NA
Carrotwood	Cupaniopsis anacardioides	Anaheim	California	-117.964613	33.85284545	1333 Alamo St N	introduced	4.57 to 9.14 m	30.48 to 45.72 cm	Anaheim	NA	NA	NA	NA	NA	NA	NA	NA	NA	NA	NA	NA	NA	NA	NA	NA	NA
Southern magnolia	Magnolia grandiflora	Anaheim	California	-117.9646204	33.85298382	1337 Alamo St N	introduced	4.57 to 9.14 m	30.48 to 45.72 cm	Anaheim	NA	NA	NA	NA	NA	NA	NA	NA	NA	NA	NA	NA	NA	NA	NA	NA	NA
Brazilian pepper	Schinus terebinthifolius	Anaheim	California	-117.9647769	33.8530663	1337 Alamo St N	no_info	4.57 to 9.14 m	60.96 to 76.2 cm	Anaheim	NA	NA	NA	NA	NA	NA	NA	NA	NA	NA	NA	NA	NA	NA	NA	NA	NA
London plane	Platanus acerifolia	Anaheim	California	-117.9648585	33.85307278	1337 Alamo St N	introduced	4.57 to 9.14 m	0 to 15.24 cm	Anaheim	NA	NA	NA	NA	NA	NA	NA	NA	NA	NA	NA	NA	NA	NA	NA	NA	NA
Vacant site	NA	Anaheim	California	-117.9649423	33.85307613	1337 Alamo St N	no_info	NA	NA	Anaheim	NA	NA	NA	NA	NA	NA	NA	NA	NA	NA	NA	NA	NA	NA	NA	NA	NA
Vacant site	NA	Anaheim	California	-117.9150312	33.84099564	111 Alberta St E	no_info	NA	NA	Anaheim	NA	NA	NA	NA	NA	NA	NA	NA	NA	NA	NA	NA	NA	NA	NA	NA	NA
Vacant site	NA	Anaheim	California	-117.9148745	33.84089084	114 Alberta St E	no_info	NA	NA	Anaheim	NA	NA	NA	NA	NA	NA	NA	NA	NA	NA	NA	NA	NA	NA	NA	NA	NA
Vacant site	NA	Anaheim	California	-117.9147451	33.8409187	120 Alberta St E	no_info	NA	NA	Anaheim	NA	NA	NA	NA	NA	NA	NA	NA	NA	NA	NA	NA	NA	NA	NA	NA	NA
Vacant site	NA	Anaheim	California	-117.9147144	33.84092381	120 Alberta St E	no_info	NA	NA	Anaheim	NA	NA	NA	NA	NA	NA	NA	NA	NA	NA	NA	NA	NA	NA	NA	NA	NA
Vacant site	NA	Anaheim	California	-117.914644	33.84093876	120 Alberta St E	no_info	NA	NA	Anaheim	NA	NA	NA	NA	NA	NA	NA	NA	NA	NA	NA	NA	NA	NA	NA	NA	NA
Star pine	Araucaria columnaris	Anaheim	California	-117.9145561	33.84096018	124 Alberta St E	introduced	9.14 to 13.71 m	15.24 to 30.48 cm	Anaheim	NA	NA	NA	NA	NA	NA	NA	NA	NA	NA	NA	NA	NA	NA	NA	NA	NA
Vacant site	NA	Anaheim	California	-117.9143386	33.84073205	124 Alberta St E	no_info	NA	NA	Anaheim	NA	NA	NA	NA	NA	NA	NA	NA	NA	NA	NA	NA	NA	NA	NA	NA	NA
Vacant site	NA	Anaheim	California	-117.9143695	33.84082088	124 Alberta St E	no_info	NA	NA	Anaheim	NA	NA	NA	NA	NA	NA	NA	NA	NA	NA	NA	NA	NA	NA	NA	NA	NA
Vacant site	NA	Anaheim	California	-117.9143922	33.84089402	124 Alberta St E	no_info	NA	NA	Anaheim	NA	NA	NA	NA	NA	NA	NA	NA	NA	NA	NA	NA	NA	NA	NA	NA	NA
Crape myrtle	Lagerstroemia indica	Anaheim	California	-117.9145606	33.84110713	125 Alberta St E	introduced	0 to 4.57 m	15.24 to 30.48 cm	Anaheim	NA	NA	NA	NA	NA	NA	NA	NA	NA	NA	NA	NA	NA	NA	NA	NA	NA
Vacant site	NA	Anaheim	California	-117.914499	33.84119473	125 Alberta St E	no_info	NA	NA	Anaheim	NA	NA	NA	NA	NA	NA	NA	NA	NA	NA	NA	NA	NA	NA	NA	NA	NA
Vacant site	NA	Anaheim	California	-117.9145246	33.84128214	125 Alberta St E	no_info	NA	NA	Anaheim	NA	NA	NA	NA	NA	NA	NA	NA	NA	NA	NA	NA	NA	NA	NA	NA	NA
Vacant site	NA	Anaheim	California	-117.9141607	33.84105249	202 Alberta St E	no_info	NA	NA	Anaheim	NA	NA	NA	NA	NA	NA	NA	NA	NA	NA	NA	NA	NA	NA	NA	NA	NA
Vacant site	NA	Anaheim	California	-117.9142013	33.8408643	202 Alberta St E	no_info	NA	NA	Anaheim	NA	NA	NA	NA	NA	NA	NA	NA	NA	NA	NA	NA	NA	NA	NA	NA	NA
Vacant site	NA	Anaheim	California	-117.9142324	33.8409566	202 Alberta St E	no_info	NA	NA	Anaheim	NA	NA	NA	NA	NA	NA	NA	NA	NA	NA	NA	NA	NA	NA	NA	NA	NA
Crape myrtle	Lagerstroemia indica	Anaheim	California	-117.9142472	33.84117581	203 Alberta St E	introduced	0 to 4.57 m	15.24 to 30.48 cm	Anaheim	NA	NA	NA	NA	NA	NA	NA	NA	NA	NA	NA	NA	NA	NA	NA	NA	NA
Muskogee crape myrtle	Lagerstroemia indica	Anaheim	California	-117.9141317	33.84120546	203 Alberta St E	introduced	0 to 4.57 m	15.24 to 30.48 cm	Anaheim	NA	NA	NA	NA	NA	NA	NA	NA	NA	NA	NA	NA	NA	NA	NA	NA	NA
Mexican fan palm	Washingtonia robusta	Anaheim	California	-117.9143176	33.84120125	203 Alberta St E	introduced	more than 18.29 m	30.48 to 45.72 cm	Anaheim	NA	NA	NA	NA	NA	NA	NA	NA	NA	NA	NA	NA	NA	NA	NA	NA	NA
Mexican fan palm	Washingtonia robusta	Anaheim	California	-117.914336	33.84124604	203 Alberta St E	introduced	more than 18.29 m	30.48 to 45.72 cm	Anaheim	NA	NA	NA	NA	NA	NA	NA	NA	NA	NA	NA	NA	NA	NA	NA	NA	NA
Mexican fan palm	Washingtonia robusta	Anaheim	California	-117.9143474	33.84128994	203 Alberta St E	introduced	more than 18.29 m	30.48 to 45.72 cm	Anaheim	NA	NA	NA	NA	NA	NA	NA	NA	NA	NA	NA	NA	NA	NA	NA	NA	NA
Olive	Olea europaea	Anaheim	California	-117.9143588	33.84131303	203 Alberta St E	introduced	0 to 4.57 m	15.24 to 30.48 cm	Anaheim	NA	NA	NA	NA	NA	NA	NA	NA	NA	NA	NA	NA	NA	NA	NA	NA	NA
Mexican fan palm	Washingtonia robusta	Anaheim	California	-117.9143641	33.84133852	203 Alberta St E	introduced	more than 18.29 m	30.48 to 45.72 cm	Anaheim	NA	NA	NA	NA	NA	NA	NA	NA	NA	NA	NA	NA	NA	NA	NA	NA	NA
Mexican fan palm	Washingtonia robusta	Anaheim	California	-117.9143831	33.84138782	203 Alberta St E	introduced	more than 18.29 m	30.48 to 45.72 cm	Anaheim	NA	NA	NA	NA	NA	NA	NA	NA	NA	NA	NA	NA	NA	NA	NA	NA	NA
Vacant site	NA	Anaheim	California	-117.9140035	33.84108683	206 Alberta St E	no_info	NA	NA	Anaheim	NA	NA	NA	NA	NA	NA	NA	NA	NA	NA	NA	NA	NA	NA	NA	NA	NA
Lemon bottlebrush	Melaleuca citrina	Anaheim	California	-117.9139217	33.84110497	206 Alberta St E	introduced	0 to 4.57 m	15.24 to 30.48 cm	Anaheim	NA	NA	NA	NA	NA	NA	NA	NA	NA	NA	NA	NA	NA	NA	NA	NA	NA
Chinese elm	Ulmus parvifolia	Anaheim	California	-117.9140033	33.84123435	207 Alberta St E	introduced	9.14 to 13.71 m	30.48 to 45.72 cm	Anaheim	NA	NA	NA	NA	NA	NA	NA	NA	NA	NA	NA	NA	NA	NA	NA	NA	NA
Vacant site	NA	Anaheim	California	-117.9138597	33.84112347	210 Alberta St E	no_info	NA	NA	Anaheim	NA	NA	NA	NA	NA	NA	NA	NA	NA	NA	NA	NA	NA	NA	NA	NA	NA
Vacant site	NA	Anaheim	California	-117.9137826	33.84114277	210 Alberta St E	no_info	NA	NA	Anaheim	NA	NA	NA	NA	NA	NA	NA	NA	NA	NA	NA	NA	NA	NA	NA	NA	NA
Vacant site	NA	Anaheim	California	-117.91391	33.84126004	211 Alberta St E	no_info	NA	NA	Anaheim	NA	NA	NA	NA	NA	NA	NA	NA	NA	NA	NA	NA	NA	NA	NA	NA	NA
Vacant site	NA	Anaheim	California	-117.913712	33.84115716	214 Alberta St E	no_info	NA	NA	Anaheim	NA	NA	NA	NA	NA	NA	NA	NA	NA	NA	NA	NA	NA	NA	NA	NA	NA
Vacant site	NA	Anaheim	California	-117.9136345	33.8411751	214 Alberta St E	no_info	NA	NA	Anaheim	NA	NA	NA	NA	NA	NA	NA	NA	NA	NA	NA	NA	NA	NA	NA	NA	NA
Vacant site	NA	Anaheim	California	-117.9133867	33.84123553	222 Alberta St E	no_info	NA	NA	Anaheim	NA	NA	NA	NA	NA	NA	NA	NA	NA	NA	NA	NA	NA	NA	NA	NA	NA
Vacant site	NA	Anaheim	California	-117.9132966	33.84125457	222 Alberta St E	no_info	NA	NA	Anaheim	NA	NA	NA	NA	NA	NA	NA	NA	NA	NA	NA	NA	NA	NA	NA	NA	NA
Vacant site	NA	Anaheim	California	-117.913055	33.84100468	222 Alberta St E	no_info	NA	NA	Anaheim	NA	NA	NA	NA	NA	NA	NA	NA	NA	NA	NA	NA	NA	NA	NA	NA	NA
Vacant site	NA	Anaheim	California	-117.9130685	33.84107101	222 Alberta St E	no_info	NA	NA	Anaheim	NA	NA	NA	NA	NA	NA	NA	NA	NA	NA	NA	NA	NA	NA	NA	NA	NA
Vacant site	NA	Anaheim	California	-117.9130914	33.8411435	222 Alberta St E	no_info	NA	NA	Anaheim	NA	NA	NA	NA	NA	NA	NA	NA	NA	NA	NA	NA	NA	NA	NA	NA	NA
Vacant site	NA	Anaheim	California	-117.9131288	33.8412429	222 Alberta St E	no_info	NA	NA	Anaheim	NA	NA	NA	NA	NA	NA	NA	NA	NA	NA	NA	NA	NA	NA	NA	NA	NA
Vacant site	NA	Anaheim	California	-117.9134173	33.84137471	223 Alberta St E	no_info	NA	NA	Anaheim	NA	NA	NA	NA	NA	NA	NA	NA	NA	NA	NA	NA	NA	NA	NA	NA	NA
Vacant site	NA	Anaheim	California	-117.9133402	33.84139398	223 Alberta St E	no_info	NA	NA	Anaheim	NA	NA	NA	NA	NA	NA	NA	NA	NA	NA	NA	NA	NA	NA	NA	NA	NA
Vacant site	NA	Anaheim	California	-117.9132146	33.84150784	223 Alberta St E	no_info	NA	NA	Anaheim	NA	NA	NA	NA	NA	NA	NA	NA	NA	NA	NA	NA	NA	NA	NA	NA	NA
Vacant site	NA	Anaheim	California	-117.9132418	33.84159585	223 Alberta St E	no_info	NA	NA	Anaheim	NA	NA	NA	NA	NA	NA	NA	NA	NA	NA	NA	NA	NA	NA	NA	NA	NA
Vacant site	NA	Anaheim	California	-117.9132745	33.84167277	223 Alberta St E	no_info	NA	NA	Anaheim	NA	NA	NA	NA	NA	NA	NA	NA	NA	NA	NA	NA	NA	NA	NA	NA	NA
Vacant site	NA	Anaheim	California	-117.9129249	33.84134426	302 Alberta St E	no_info	NA	NA	Anaheim	NA	NA	NA	NA	NA	NA	NA	NA	NA	NA	NA	NA	NA	NA	NA	NA	NA
Vacant site	NA	Anaheim	California	-117.9128297	33.84136435	302 Alberta St E	no_info	NA	NA	Anaheim	NA	NA	NA	NA	NA	NA	NA	NA	NA	NA	NA	NA	NA	NA	NA	NA	NA
Vacant site	NA	Anaheim	California	-117.9128846	33.84100942	302 Alberta St E	no_info	NA	NA	Anaheim	NA	NA	NA	NA	NA	NA	NA	NA	NA	NA	NA	NA	NA	NA	NA	NA	NA
Vacant site	NA	Anaheim	California	-117.9129125	33.8410976	302 Alberta St E	no_info	NA	NA	Anaheim	NA	NA	NA	NA	NA	NA	NA	NA	NA	NA	NA	NA	NA	NA	NA	NA	NA
Vacant site	NA	Anaheim	California	-117.9129431	33.84118109	302 Alberta St E	no_info	NA	NA	Anaheim	NA	NA	NA	NA	NA	NA	NA	NA	NA	NA	NA	NA	NA	NA	NA	NA	NA
Vacant site	NA	Anaheim	California	-117.9129701	33.84126746	302 Alberta St E	no_info	NA	NA	Anaheim	NA	NA	NA	NA	NA	NA	NA	NA	NA	NA	NA	NA	NA	NA	NA	NA	NA
Vacant site	NA	Anaheim	California	-117.9129564	33.84147824	303 Alberta St E	no_info	NA	NA	Anaheim	NA	NA	NA	NA	NA	NA	NA	NA	NA	NA	NA	NA	NA	NA	NA	NA	NA
Vacant site	NA	Anaheim	California	-117.912871	33.84149918	303 Alberta St E	no_info	NA	NA	Anaheim	NA	NA	NA	NA	NA	NA	NA	NA	NA	NA	NA	NA	NA	NA	NA	NA	NA
Vacant site	NA	Anaheim	California	-117.9130568	33.84150986	303 Alberta St E	no_info	NA	NA	Anaheim	NA	NA	NA	NA	NA	NA	NA	NA	NA	NA	NA	NA	NA	NA	NA	NA	NA
Vacant site	NA	Anaheim	California	-117.9130779	33.8415865	303 Alberta St E	no_info	NA	NA	Anaheim	NA	NA	NA	NA	NA	NA	NA	NA	NA	NA	NA	NA	NA	NA	NA	NA	NA
Mexican fan palm	Washingtonia robusta	Anaheim	California	-117.9130995	33.84165221	303 Alberta St E	introduced	more than 18.29 m	30.48 to 45.72 cm	Anaheim	NA	NA	NA	NA	NA	NA	NA	NA	NA	NA	NA	NA	NA	NA	NA	NA	NA
Vacant site	NA	Anaheim	California	-117.912734	33.84138701	306 Alberta St E	no_info	NA	NA	Anaheim	NA	NA	NA	NA	NA	NA	NA	NA	NA	NA	NA	NA	NA	NA	NA	NA	NA
Vacant site	NA	Anaheim	California	-117.9127482	33.84152715	307 Alberta St E	no_info	NA	NA	Anaheim	NA	NA	NA	NA	NA	NA	NA	NA	NA	NA	NA	NA	NA	NA	NA	NA	NA
Vacant site	NA	Anaheim	California	-117.9126511	33.84140687	310 Alberta St E	no_info	NA	NA	Anaheim	NA	NA	NA	NA	NA	NA	NA	NA	NA	NA	NA	NA	NA	NA	NA	NA	NA
Vacant site	NA	Anaheim	California	-117.9125619	33.84142724	310 Alberta St E	no_info	NA	NA	Anaheim	NA	NA	NA	NA	NA	NA	NA	NA	NA	NA	NA	NA	NA	NA	NA	NA	NA
Vacant site	NA	Anaheim	California	-117.9126212	33.84155782	313 Alberta St E	no_info	NA	NA	Anaheim	NA	NA	NA	NA	NA	NA	NA	NA	NA	NA	NA	NA	NA	NA	NA	NA	NA
Vacant site	NA	Anaheim	California	-117.9124556	33.84159702	313 Alberta St E	no_info	NA	NA	Anaheim	NA	NA	NA	NA	NA	NA	NA	NA	NA	NA	NA	NA	NA	NA	NA	NA	NA
Vacant site	NA	Anaheim	California	-117.9123973	33.8416056	313 Alberta St E	no_info	NA	NA	Anaheim	NA	NA	NA	NA	NA	NA	NA	NA	NA	NA	NA	NA	NA	NA	NA	NA	NA
Vacant site	NA	Anaheim	California	-117.9124619	33.84144866	314 Alberta St E	no_info	NA	NA	Anaheim	NA	NA	NA	NA	NA	NA	NA	NA	NA	NA	NA	NA	NA	NA	NA	NA	NA
Queen palm	Syagrus romanzoffianum	Anaheim	California	-117.912417	33.841511	315 Alberta St E	no_info	9.14 to 13.71 m	15.24 to 30.48 cm	Anaheim	NA	NA	NA	NA	NA	NA	NA	NA	NA	NA	NA	NA	NA	NA	NA	NA	NA
Queen palm	Syagrus romanzoffianum	Anaheim	California	-117.912417	33.841511	315 Alberta St E	no_info	9.14 to 13.71 m	15.24 to 30.48 cm	Anaheim	NA	NA	NA	NA	NA	NA	NA	NA	NA	NA	NA	NA	NA	NA	NA	NA	NA
Vacant site	NA	Anaheim	California	-117.9122766	33.8415011	318 Alberta St E	no_info	NA	NA	Anaheim	NA	NA	NA	NA	NA	NA	NA	NA	NA	NA	NA	NA	NA	NA	NA	NA	NA
Vacant site	NA	Anaheim	California	-117.9122033	33.8415144	318 Alberta St E	no_info	NA	NA	Anaheim	NA	NA	NA	NA	NA	NA	NA	NA	NA	NA	NA	NA	NA	NA	NA	NA	NA
Crape myrtle	Lagerstroemia indica	Anaheim	California	-117.9121482	33.8416674	323 Alberta St E	introduced	0 to 4.57 m	15.24 to 30.48 cm	Anaheim	NA	NA	NA	NA	NA	NA	NA	NA	NA	NA	NA	NA	NA	NA	NA	NA	NA
Crape myrtle	Lagerstroemia indica	Anaheim	California	-117.912086	33.84168192	323 Alberta St E	introduced	0 to 4.57 m	15.24 to 30.48 cm	Anaheim	NA	NA	NA	NA	NA	NA	NA	NA	NA	NA	NA	NA	NA	NA	NA	NA	NA
Ginkgo autumn gold	Ginkgo biloba	Anaheim	California	NA	NA	323 Alberta St E	introduced	0 to 4.57 m	0 to 15.24 cm	Anaheim	NA	NA	NA	NA	NA	NA	NA	NA	NA	NA	NA	NA	NA	NA	NA	NA	NA
Ginkgo autumn gold	Ginkgo biloba	Anaheim	California	NA	NA	323 Alberta St E	introduced	0 to 4.57 m	0 to 15.24 cm	Anaheim	NA	NA	NA	NA	NA	NA	NA	NA	NA	NA	NA	NA	NA	NA	NA	NA	NA
Vacant site	NA	Anaheim	California	-117.9121169	33.84152863	324 Alberta St E	no_info	NA	NA	Anaheim	NA	NA	NA	NA	NA	NA	NA	NA	NA	NA	NA	NA	NA	NA	NA	NA	NA
Vacant site	NA	Anaheim	California	-117.9118989	33.84142854	324 Alberta St E	no_info	NA	NA	Anaheim	NA	NA	NA	NA	NA	NA	NA	NA	NA	NA	NA	NA	NA	NA	NA	NA	NA
Queen palm	Syagrus romanzoffianum	Anaheim	California	-117.9119291	33.84152051	324 Alberta St E	no_info	4.57 to 9.14 m	15.24 to 30.48 cm	Anaheim	NA	NA	NA	NA	NA	NA	NA	NA	NA	NA	NA	NA	NA	NA	NA	NA	NA
Vacant site	NA	Anaheim	California	-117.912023	33.84179317	325 Alberta St E	no_info	NA	NA	Anaheim	NA	NA	NA	NA	NA	NA	NA	NA	NA	NA	NA	NA	NA	NA	NA	NA	NA
Vacant site	NA	Anaheim	California	-117.9120463	33.84185936	325 Alberta St E	no_info	NA	NA	Anaheim	NA	NA	NA	NA	NA	NA	NA	NA	NA	NA	NA	NA	NA	NA	NA	NA	NA
Mexican fan palm	Washingtonia robusta	Anaheim	California	-117.9182585	33.84011402	214 Alberta St W	introduced	13.71 to 18.29 m	30.48 to 45.72 cm	Anaheim	NA	NA	NA	NA	NA	NA	NA	NA	NA	NA	NA	NA	NA	NA	NA	NA	NA
Mexican fan palm	Washingtonia robusta	Anaheim	California	-117.9183246	33.84009787	214 Alberta St W	introduced	13.71 to 18.29 m	30.48 to 45.72 cm	Anaheim	NA	NA	NA	NA	NA	NA	NA	NA	NA	NA	NA	NA	NA	NA	NA	NA	NA
White poplar	Populus alba	Anaheim	California	-117.9196323	33.83990955	319 Alberta St W	introduced	13.71 to 18.29 m	45.72 to 60.96 cm	Anaheim	NA	NA	NA	NA	NA	NA	NA	NA	NA	NA	NA	NA	NA	NA	NA	NA	NA
Vacant site	NA	Anaheim	California	-117.9196897	33.83989763	319 Alberta St W	no_info	NA	NA	Anaheim	NA	NA	NA	NA	NA	NA	NA	NA	NA	NA	NA	NA	NA	NA	NA	NA	NA
White poplar	Populus alba	Anaheim	California	-117.9197816	33.83987564	319 Alberta St W	introduced	13.71 to 18.29 m	45.72 to 60.96 cm	Anaheim	NA	NA	NA	NA	NA	NA	NA	NA	NA	NA	NA	NA	NA	NA	NA	NA	NA
White poplar	Populus alba	Anaheim	California	-117.9195854	33.83981444	320 Alberta St W	introduced	9.14 to 13.71 m	45.72 to 60.96 cm	Anaheim	NA	NA	NA	NA	NA	NA	NA	NA	NA	NA	NA	NA	NA	NA	NA	NA	NA
Chinese elm	Ulmus parvifolia	Anaheim	California	-117.9198103	33.83974339	320 Alberta St W	introduced	4.57 to 9.14 m	30.48 to 45.72 cm	Anaheim	NA	NA	NA	NA	NA	NA	NA	NA	NA	NA	NA	NA	NA	NA	NA	NA	NA
White poplar	Populus alba	Anaheim	California	-117.9198501	33.83969134	320 Alberta St W	introduced	9.14 to 13.71 m	45.72 to 60.96 cm	Anaheim	NA	NA	NA	NA	NA	NA	NA	NA	NA	NA	NA	NA	NA	NA	NA	NA	NA
Queen palm	Syagrus romanzoffianum	Anaheim	California	-117.9199371	33.83957143	400 Alberta St W	no_info	4.57 to 9.14 m	15.24 to 30.48 cm	Anaheim	NA	NA	NA	NA	NA	NA	NA	NA	NA	NA	NA	NA	NA	NA	NA	NA	NA
Queen palm	Syagrus romanzoffianum	Anaheim	California	-117.9199508	33.83957899	400 Alberta St W	no_info	4.57 to 9.14 m	15.24 to 30.48 cm	Anaheim	NA	NA	NA	NA	NA	NA	NA	NA	NA	NA	NA	NA	NA	NA	NA	NA	NA
Queen palm	Syagrus romanzoffianum	Anaheim	California	-117.9199562	33.83956897	400 Alberta St W	no_info	4.57 to 9.14 m	15.24 to 30.48 cm	Anaheim	NA	NA	NA	NA	NA	NA	NA	NA	NA	NA	NA	NA	NA	NA	NA	NA	NA
Southern magnolia	Magnolia grandiflora	Anaheim	California	-117.9200086	33.83952905	400 Alberta St W	introduced	9.14 to 13.71 m	30.48 to 45.72 cm	Anaheim	NA	NA	NA	NA	NA	NA	NA	NA	NA	NA	NA	NA	NA	NA	NA	NA	NA
European white birch	Betula pendula	Anaheim	California	-117.9200726	33.83950658	400 Alberta St W	introduced	0 to 4.57 m	0 to 15.24 cm	Anaheim	NA	NA	NA	NA	NA	NA	NA	NA	NA	NA	NA	NA	NA	NA	NA	NA	NA
Southern magnolia	Magnolia grandiflora	Anaheim	California	NA	NA	401 Alberta St W	introduced	9.14 to 13.71 m	60.96 to 76.2 cm	Anaheim	NA	NA	NA	NA	NA	NA	NA	NA	NA	NA	NA	NA	NA	NA	NA	NA	NA
Floss tree silk	Ceiba speciosa	Anaheim	California	NA	NA	401 Alberta St W	introduced	4.57 to 9.14 m	30.48 to 45.72 cm	Anaheim	NA	NA	NA	NA	NA	NA	NA	NA	NA	NA	NA	NA	NA	NA	NA	NA	NA
Vacant site	NA	Anaheim	California	-117.9204551	33.83952717	415 Alberta St W	no_info	NA	NA	Anaheim	NA	NA	NA	NA	NA	NA	NA	NA	NA	NA	NA	NA	NA	NA	NA	NA	NA
Southern magnolia	Magnolia grandiflora	Anaheim	California	-117.9205435	33.83950484	415 Alberta St W	introduced	9.14 to 13.71 m	30.48 to 45.72 cm	Anaheim	NA	NA	NA	NA	NA	NA	NA	NA	NA	NA	NA	NA	NA	NA	NA	NA	NA
Edible loquat	Eriobotrya japonica	Anaheim	California	-117.9206358	33.83947868	421 Alberta St W	introduced	0 to 4.57 m	15.24 to 30.48 cm	Anaheim	NA	NA	NA	NA	NA	NA	NA	NA	NA	NA	NA	NA	NA	NA	NA	NA	NA
Stump	NA	Anaheim	California	-117.920706	33.83946616	421 Alberta St W	no_info	NA	45.72 to 60.96 cm	Anaheim	NA	NA	NA	NA	NA	NA	NA	NA	NA	NA	NA	NA	NA	NA	NA	NA	NA
Vacant site	NA	Anaheim	California	-117.9207305	33.83945873	421 Alberta St W	no_info	NA	NA	Anaheim	NA	NA	NA	NA	NA	NA	NA	NA	NA	NA	NA	NA	NA	NA	NA	NA	NA
Star pine	Araucaria columnaris	Anaheim	California	-117.9208646	33.8392738	426 Alberta St W	introduced	4.57 to 9.14 m	15.24 to 30.48 cm	Anaheim	NA	NA	NA	NA	NA	NA	NA	NA	NA	NA	NA	NA	NA	NA	NA	NA	NA
Vacant site	NA	Anaheim	California	-117.920977	33.83929519	426 Alberta St W	no_info	NA	NA	Anaheim	NA	NA	NA	NA	NA	NA	NA	NA	NA	NA	NA	NA	NA	NA	NA	NA	NA
Carrotwood	Cupaniopsis anacardioides	Anaheim	California	-117.9259723	33.83790342	900 Alberta St W	introduced	4.57 to 9.14 m	15.24 to 30.48 cm	Anaheim	NA	NA	NA	NA	NA	NA	NA	NA	NA	NA	NA	NA	NA	NA	NA	NA	NA
Carrotwood	Cupaniopsis anacardioides	Anaheim	California	-117.925997	33.83796906	900 Alberta St W	introduced	4.57 to 9.14 m	15.24 to 30.48 cm	Anaheim	NA	NA	NA	NA	NA	NA	NA	NA	NA	NA	NA	NA	NA	NA	NA	NA	NA
Not city planted/maintained	Not	Anaheim	California	-117.9261347	33.83840042	901 Alberta St W	no_info	9.14 to 13.71 m	30.48 to 45.72 cm	Anaheim	NA	NA	NA	NA	NA	NA	NA	NA	NA	NA	NA	NA	NA	NA	NA	NA	NA
Southern magnolia	Magnolia grandiflora	Anaheim	California	-117.8932543	33.82093832	1421 Alcove Way E	introduced	4.57 to 9.14 m	15.24 to 30.48 cm	Anaheim	NA	NA	NA	NA	NA	NA	NA	NA	NA	NA	NA	NA	NA	NA	NA	NA	NA
Vacant site	NA	Anaheim	California	-117.893172	33.82096828	1425 Alcove Way E	no_info	NA	NA	Anaheim	NA	NA	NA	NA	NA	NA	NA	NA	NA	NA	NA	NA	NA	NA	NA	NA	NA
Vacant site	NA	Anaheim	California	-117.8930572	33.82073346	1428 Alcove Way E	no_info	NA	NA	Anaheim	NA	NA	NA	NA	NA	NA	NA	NA	NA	NA	NA	NA	NA	NA	NA	NA	NA
Southern magnolia	Magnolia grandiflora	Anaheim	California	-117.8930876	33.82095927	1429 Alcove Way E	introduced	9.14 to 13.71 m	45.72 to 60.96 cm	Anaheim	NA	NA	NA	NA	NA	NA	NA	NA	NA	NA	NA	NA	NA	NA	NA	NA	NA
Samuel sommer magnolia	Magnolia grandiflora	Anaheim	California	-117.8927844	33.82091682	1431 Alcove Way E	introduced	0 to 4.57 m	0 to 15.24 cm	Anaheim	NA	NA	NA	NA	NA	NA	NA	NA	NA	NA	NA	NA	NA	NA	NA	NA	NA
Vacant site	NA	Anaheim	California	-117.8928459	33.82076205	1432 Alcove Way E	no_info	NA	NA	Anaheim	NA	NA	NA	NA	NA	NA	NA	NA	NA	NA	NA	NA	NA	NA	NA	NA	NA
Vacant site	NA	Anaheim	California	-117.8926856	33.82091956	1433 Alcove Way E	no_info	NA	NA	Anaheim	NA	NA	NA	NA	NA	NA	NA	NA	NA	NA	NA	NA	NA	NA	NA	NA	NA
Southern magnolia	Magnolia grandiflora	Anaheim	California	-117.8926011	33.82091985	1433 Alcove Way E	introduced	4.57 to 9.14 m	15.24 to 30.48 cm	Anaheim	NA	NA	NA	NA	NA	NA	NA	NA	NA	NA	NA	NA	NA	NA	NA	NA	NA
Southern magnolia	Magnolia grandiflora	Anaheim	California	-117.8925156	33.82114576	1433 Alcove Way E	introduced	9.14 to 13.71 m	45.72 to 60.96 cm	Anaheim	NA	NA	NA	NA	NA	NA	NA	NA	NA	NA	NA	NA	NA	NA	NA	NA	NA
Vacant site	NA	Anaheim	California	-117.8926953	33.82076274	1434 Alcove Way E	no_info	NA	NA	Anaheim	NA	NA	NA	NA	NA	NA	NA	NA	NA	NA	NA	NA	NA	NA	NA	NA	NA
Southern magnolia	Magnolia grandiflora	Anaheim	California	-117.8923726	33.82073962	1434 Alcove Way E	introduced	4.57 to 9.14 m	15.24 to 30.48 cm	Anaheim	NA	NA	NA	NA	NA	NA	NA	NA	NA	NA	NA	NA	NA	NA	NA	NA	NA
Vacant site	NA	Anaheim	California	-117.8923387	33.82064876	1434 Alcove Way E	no_info	NA	NA	Anaheim	NA	NA	NA	NA	NA	NA	NA	NA	NA	NA	NA	NA	NA	NA	NA	NA	NA
Southern magnolia	Magnolia grandiflora	Anaheim	California	-117.8921229	33.82086876	1800 Alcove Way E	introduced	4.57 to 9.14 m	30.48 to 45.72 cm	Anaheim	NA	NA	NA	NA	NA	NA	NA	NA	NA	NA	NA	NA	NA	NA	NA	NA	NA
Southern magnolia	Magnolia grandiflora	Anaheim	California	-117.8921534	33.8206446	1800 Alcove Way E	introduced	4.57 to 9.14 m	15.24 to 30.48 cm	Anaheim	NA	NA	NA	NA	NA	NA	NA	NA	NA	NA	NA	NA	NA	NA	NA	NA	NA
Vacant site	NA	Anaheim	California	-117.8921905	33.82074313	1800 Alcove Way E	no_info	NA	NA	Anaheim	NA	NA	NA	NA	NA	NA	NA	NA	NA	NA	NA	NA	NA	NA	NA	NA	NA
Southern magnolia	Magnolia grandiflora	Anaheim	California	-117.8921645	33.82101456	1801 Alcove Way E	introduced	4.57 to 9.14 m	15.24 to 30.48 cm	Anaheim	NA	NA	NA	NA	NA	NA	NA	NA	NA	NA	NA	NA	NA	NA	NA	NA	NA
Southern magnolia	Magnolia grandiflora	Anaheim	California	-117.8923552	33.82121722	1801 Alcove Way E	introduced	9.14 to 13.71 m	30.48 to 45.72 cm	Anaheim	NA	NA	NA	NA	NA	NA	NA	NA	NA	NA	NA	NA	NA	NA	NA	NA	NA
Southern magnolia	Magnolia grandiflora	Anaheim	California	-117.8923096	33.82109953	1801 Alcove Way E	introduced	0 to 4.57 m	15.24 to 30.48 cm	Anaheim	NA	NA	NA	NA	NA	NA	NA	NA	NA	NA	NA	NA	NA	NA	NA	NA	NA
Southern magnolia	Magnolia grandiflora	Anaheim	California	-117.8920016	33.8210358	1805 Alcove Way E	introduced	4.57 to 9.14 m	15.24 to 30.48 cm	Anaheim	NA	NA	NA	NA	NA	NA	NA	NA	NA	NA	NA	NA	NA	NA	NA	NA	NA
Southern magnolia	Magnolia grandiflora	Anaheim	California	-117.8918824	33.82089601	1806 Alcove Way E	introduced	9.14 to 13.71 m	30.48 to 45.72 cm	Anaheim	NA	NA	NA	NA	NA	NA	NA	NA	NA	NA	NA	NA	NA	NA	NA	NA	NA
Southern magnolia	Magnolia grandiflora	Anaheim	California	-117.8917809	33.82104783	1809 Alcove Way E	introduced	4.57 to 9.14 m	15.24 to 30.48 cm	Anaheim	NA	NA	NA	NA	NA	NA	NA	NA	NA	NA	NA	NA	NA	NA	NA	NA	NA
Southern magnolia	Magnolia grandiflora	Anaheim	California	-117.8916256	33.82090451	1812 Alcove Way E	introduced	4.57 to 9.14 m	30.48 to 45.72 cm	Anaheim	NA	NA	NA	NA	NA	NA	NA	NA	NA	NA	NA	NA	NA	NA	NA	NA	NA
Southern magnolia	Magnolia grandiflora	Anaheim	California	-117.8915951	33.82104583	1813 Alcove Way E	introduced	4.57 to 9.14 m	30.48 to 45.72 cm	Anaheim	NA	NA	NA	NA	NA	NA	NA	NA	NA	NA	NA	NA	NA	NA	NA	NA	NA
Southern magnolia	Magnolia grandiflora	Anaheim	California	-117.8914114	33.82090622	1816 Alcove Way E	introduced	4.57 to 9.14 m	15.24 to 30.48 cm	Anaheim	NA	NA	NA	NA	NA	NA	NA	NA	NA	NA	NA	NA	NA	NA	NA	NA	NA
Southern magnolia	Magnolia grandiflora	Anaheim	California	-117.8914283	33.82104906	1817 Alcove Way E	introduced	4.57 to 9.14 m	15.24 to 30.48 cm	Anaheim	NA	NA	NA	NA	NA	NA	NA	NA	NA	NA	NA	NA	NA	NA	NA	NA	NA
Southern magnolia	Magnolia grandiflora	Anaheim	California	-117.8912368	33.82090745	1820 Alcove Way E	introduced	4.57 to 9.14 m	15.24 to 30.48 cm	Anaheim	NA	NA	NA	NA	NA	NA	NA	NA	NA	NA	NA	NA	NA	NA	NA	NA	NA
Southern magnolia	Magnolia grandiflora	Anaheim	California	-117.8911632	33.82105515	1821 Alcove Way E	introduced	4.57 to 9.14 m	15.24 to 30.48 cm	Anaheim	NA	NA	NA	NA	NA	NA	NA	NA	NA	NA	NA	NA	NA	NA	NA	NA	NA
Southern magnolia	Magnolia grandiflora	Anaheim	California	-117.8910618	33.82090774	1824 Alcove Way E	introduced	4.57 to 9.14 m	15.24 to 30.48 cm	Anaheim	NA	NA	NA	NA	NA	NA	NA	NA	NA	NA	NA	NA	NA	NA	NA	NA	NA
Southern magnolia	Magnolia grandiflora	Anaheim	California	-117.8909805	33.82105804	1825 Alcove Way E	introduced	4.57 to 9.14 m	15.24 to 30.48 cm	Anaheim	NA	NA	NA	NA	NA	NA	NA	NA	NA	NA	NA	NA	NA	NA	NA	NA	NA
Southern magnolia	Magnolia grandiflora	Anaheim	California	-117.8906204	33.82089902	1828 Alcove Way E	introduced	4.57 to 9.14 m	15.24 to 30.48 cm	Anaheim	NA	NA	NA	NA	NA	NA	NA	NA	NA	NA	NA	NA	NA	NA	NA	NA	NA
Southern magnolia	Magnolia grandiflora	Anaheim	California	-117.8907524	33.82111256	1829 Alcove Way E	introduced	4.57 to 9.14 m	15.24 to 30.48 cm	Anaheim	NA	NA	NA	NA	NA	NA	NA	NA	NA	NA	NA	NA	NA	NA	NA	NA	NA
Southern magnolia	Magnolia grandiflora	Anaheim	California	-117.9409428	33.8046381	1836 Alcove Way E	introduced	4.57 to 9.14 m	15.24 to 30.48 cm	Anaheim	NA	NA	NA	NA	NA	NA	NA	NA	NA	NA	NA	NA	NA	NA	NA	NA	NA
Southern magnolia	Magnolia grandiflora	Anaheim	California	-117.8908227	33.82088587	1858 Alcove Way E	introduced	4.57 to 9.14 m	15.24 to 30.48 cm	Anaheim	NA	NA	NA	NA	NA	NA	NA	NA	NA	NA	NA	NA	NA	NA	NA	NA	NA
Chinese tallow tree	Triadica sebifera	Anaheim	California	-117.8880726	33.83405595	2104 Alden Av E	introduced	9.14 to 13.71 m	15.24 to 30.48 cm	Anaheim	NA	NA	NA	NA	NA	NA	NA	NA	NA	NA	NA	NA	NA	NA	NA	NA	NA
Chinese tallow tree	Triadica sebifera	Anaheim	California	-117.8881953	33.83390782	2104 Alden Av E	introduced	0 to 4.57 m	0 to 15.24 cm	Anaheim	NA	NA	NA	NA	NA	NA	NA	NA	NA	NA	NA	NA	NA	NA	NA	NA	NA
Vacant site	NA	Anaheim	California	-117.8880221	33.83419634	2105 Alden Av E	no_info	NA	NA	Anaheim	NA	NA	NA	NA	NA	NA	NA	NA	NA	NA	NA	NA	NA	NA	NA	NA	NA
Chinese tallow tree	Triadica sebifera	Anaheim	California	-117.8881838	33.8343467	2105 Alden Av E	introduced	0 to 4.57 m	0 to 15.24 cm	Anaheim	NA	NA	NA	NA	NA	NA	NA	NA	NA	NA	NA	NA	NA	NA	NA	NA	NA
Pink trumpet tree	Handroanthus impetiginosus	Anaheim	California	-117.8878748	33.8340572	2108 Alden Av E	introduced	0 to 4.57 m	0 to 15.24 cm	Anaheim	NA	NA	NA	NA	NA	NA	NA	NA	NA	NA	NA	NA	NA	NA	NA	NA	NA
Vacant site	NA	Anaheim	California	-117.8878497	33.83419671	2109 Alden Av E	no_info	NA	NA	Anaheim	NA	NA	NA	NA	NA	NA	NA	NA	NA	NA	NA	NA	NA	NA	NA	NA	NA
Pink trumpet tree	Handroanthus impetiginosus	Anaheim	California	-117.8876814	33.83406067	2114 Alden Av E	introduced	0 to 4.57 m	0 to 15.24 cm	Anaheim	NA	NA	NA	NA	NA	NA	NA	NA	NA	NA	NA	NA	NA	NA	NA	NA	NA
Vacant site	NA	Anaheim	California	-117.887681	33.83419899	2115 Alden Av E	no_info	NA	NA	Anaheim	NA	NA	NA	NA	NA	NA	NA	NA	NA	NA	NA	NA	NA	NA	NA	NA	NA
Vacant site	NA	Anaheim	California	-117.8876094	33.83420068	2115 Alden Av E	no_info	NA	NA	Anaheim	NA	NA	NA	NA	NA	NA	NA	NA	NA	NA	NA	NA	NA	NA	NA	NA	NA
Pink trumpet tree	Handroanthus Mattos	Anaheim	California	-117.8875576	33.83420358	2115 Alden Av E	no_info	0 to 4.57 m	0 to 15.24 cm	Anaheim	NA	NA	NA	NA	NA	NA	NA	NA	NA	NA	NA	NA	NA	NA	NA	NA	NA
Vacant site	NA	Anaheim	California	-117.8873342	33.83405931	2118 Alden Av E	no_info	NA	NA	Anaheim	NA	NA	NA	NA	NA	NA	NA	NA	NA	NA	NA	NA	NA	NA	NA	NA	NA
Pink trumpet tree	Handroanthus impetiginosus	Anaheim	California	-117.8873995	33.83420264	2119 Alden Av E	introduced	0 to 4.57 m	0 to 15.24 cm	Anaheim	NA	NA	NA	NA	NA	NA	NA	NA	NA	NA	NA	NA	NA	NA	NA	NA	NA
Vacant site	NA	Anaheim	California	-117.8871698	33.83405885	2124 Alden Av E	no_info	NA	NA	Anaheim	NA	NA	NA	NA	NA	NA	NA	NA	NA	NA	NA	NA	NA	NA	NA	NA	NA
Vacant site	NA	Anaheim	California	-117.8872681	33.83420313	2125 Alden Av E	no_info	NA	NA	Anaheim	NA	NA	NA	NA	NA	NA	NA	NA	NA	NA	NA	NA	NA	NA	NA	NA	NA
Vacant site	NA	Anaheim	California	-117.8871197	33.83420441	2125 Alden Av E	no_info	NA	NA	Anaheim	NA	NA	NA	NA	NA	NA	NA	NA	NA	NA	NA	NA	NA	NA	NA	NA	NA
Vacant site	NA	Anaheim	California	-117.8870216	33.83420882	2131 Alden Av E	no_info	NA	NA	Anaheim	NA	NA	NA	NA	NA	NA	NA	NA	NA	NA	NA	NA	NA	NA	NA	NA	NA
Vacant site	NA	Anaheim	California	-117.886916	33.83420572	2131 Alden Av E	no_info	NA	NA	Anaheim	NA	NA	NA	NA	NA	NA	NA	NA	NA	NA	NA	NA	NA	NA	NA	NA	NA
Chinese elm	Ulmus parvifolia	Anaheim	California	-117.8866797	33.83420733	2137 Alden Av E	introduced	9.14 to 13.71 m	30.48 to 45.72 cm	Anaheim	NA	NA	NA	NA	NA	NA	NA	NA	NA	NA	NA	NA	NA	NA	NA	NA	NA
Vacant site	NA	Anaheim	California	-117.8865499	33.83421251	2201 Alden Av E	no_info	NA	NA	Anaheim	NA	NA	NA	NA	NA	NA	NA	NA	NA	NA	NA	NA	NA	NA	NA	NA	NA
Vacant site	NA	Anaheim	California	-117.886444	33.83421138	2201 Alden Av E	no_info	NA	NA	Anaheim	NA	NA	NA	NA	NA	NA	NA	NA	NA	NA	NA	NA	NA	NA	NA	NA	NA
Pink trumpet tree	Handroanthus impetiginosus	Anaheim	California	-117.8863983	33.83408099	2202 Alden Av E	introduced	0 to 4.57 m	0 to 15.24 cm	Anaheim	NA	NA	NA	NA	NA	NA	NA	NA	NA	NA	NA	NA	NA	NA	NA	NA	NA
Chinese pistache	Pistacia chinensis	Anaheim	California	-117.8863288	33.8340813	2202 Alden Av E	introduced	0 to 4.57 m	0 to 15.24 cm	Anaheim	NA	NA	NA	NA	NA	NA	NA	NA	NA	NA	NA	NA	NA	NA	NA	NA	NA
Chinese pistache	Pistacia chinensis	Anaheim	California	-117.886529	33.83399989	2202 Alden Av E	introduced	0 to 4.57 m	0 to 15.24 cm	Anaheim	NA	NA	NA	NA	NA	NA	NA	NA	NA	NA	NA	NA	NA	NA	NA	NA	NA
Vacant site	NA	Anaheim	California	-117.8865362	33.83393736	2202 Alden Av E	no_info	NA	NA	Anaheim	NA	NA	NA	NA	NA	NA	NA	NA	NA	NA	NA	NA	NA	NA	NA	NA	NA
Chinese elm	Ulmus parvifolia	Anaheim	California	-117.8865318	33.83388939	2202 Alden Av E	introduced	4.57 to 9.14 m	15.24 to 30.48 cm	Anaheim	NA	NA	NA	NA	NA	NA	NA	NA	NA	NA	NA	NA	NA	NA	NA	NA	NA
Vacant site	NA	Anaheim	California	-117.886529	33.8337981	2202 Alden Av E	no_info	NA	NA	Anaheim	NA	NA	NA	NA	NA	NA	NA	NA	NA	NA	NA	NA	NA	NA	NA	NA	NA
Southern magnolia	Magnolia grandiflora	Anaheim	California	-117.8862105	33.8342108	2207 Alden Av E	introduced	4.57 to 9.14 m	15.24 to 30.48 cm	Anaheim	NA	NA	NA	NA	NA	NA	NA	NA	NA	NA	NA	NA	NA	NA	NA	NA	NA
Vacant site	NA	Anaheim	California	-117.8862461	33.83408587	2208 Alden Av E	no_info	NA	NA	Anaheim	NA	NA	NA	NA	NA	NA	NA	NA	NA	NA	NA	NA	NA	NA	NA	NA	NA
Chinese elm	Ulmus parvifolia	Anaheim	California	-117.8861288	33.83408072	2208 Alden Av E	introduced	9.14 to 13.71 m	30.48 to 45.72 cm	Anaheim	NA	NA	NA	NA	NA	NA	NA	NA	NA	NA	NA	NA	NA	NA	NA	NA	NA
Vacant site	NA	Anaheim	California	-117.8860559	33.83421344	2209 Alden Av E	no_info	NA	NA	Anaheim	NA	NA	NA	NA	NA	NA	NA	NA	NA	NA	NA	NA	NA	NA	NA	NA	NA
Vacant site	NA	Anaheim	California	-117.8859633	33.83421235	2209 Alden Av E	no_info	NA	NA	Anaheim	NA	NA	NA	NA	NA	NA	NA	NA	NA	NA	NA	NA	NA	NA	NA	NA	NA
Vacant site	NA	Anaheim	California	-117.8859266	33.83408189	2212 Alden Av E	no_info	NA	NA	Anaheim	NA	NA	NA	NA	NA	NA	NA	NA	NA	NA	NA	NA	NA	NA	NA	NA	NA
Watermelon crape myrtle	Lagerstroemia indica	Anaheim	California	-117.8857675	33.83421523	2215 Alden Av E	introduced	0 to 4.57 m	0 to 15.24 cm	Anaheim	NA	NA	NA	NA	NA	NA	NA	NA	NA	NA	NA	NA	NA	NA	NA	NA	NA
Chinese elm	Ulmus parvifolia	Anaheim	California	-117.8856818	33.83422008	2215 Alden Av E	introduced	9.14 to 13.71 m	30.48 to 45.72 cm	Anaheim	NA	NA	NA	NA	NA	NA	NA	NA	NA	NA	NA	NA	NA	NA	NA	NA	NA
Watermelon crape myrtle	Lagerstroemia indica	Anaheim	California	NA	NA	2215 Alden Av E	introduced	0 to 4.57 m	0 to 15.24 cm	Anaheim	NA	NA	NA	NA	NA	NA	NA	NA	NA	NA	NA	NA	NA	NA	NA	NA	NA
Natchez crape myrtle	Lagerstroemia indica	Anaheim	California	-117.8856973	33.83408501	2218 Alden Av E	introduced	0 to 4.57 m	0 to 15.24 cm	Anaheim	NA	NA	NA	NA	NA	NA	NA	NA	NA	NA	NA	NA	NA	NA	NA	NA	NA
Arapaho crape myrtle	Lagerstroemia indica	Anaheim	California	-117.885677	33.8341163	2218 Alden Av E	introduced	0 to 4.57 m	0 to 15.24 cm	Anaheim	NA	NA	NA	NA	NA	NA	NA	NA	NA	NA	NA	NA	NA	NA	NA	NA	NA
Natchez crape myrtle	Lagerstroemia indica	Anaheim	California	-117.8856847	33.8341001	2218 Alden Av E	introduced	0 to 4.57 m	0 to 15.24 cm	Anaheim	NA	NA	NA	NA	NA	NA	NA	NA	NA	NA	NA	NA	NA	NA	NA	NA	NA
Arapaho crape myrtle	Lagerstroemia indica	Anaheim	California	-117.8856788	33.8341023	2218 Alden Av E	introduced	0 to 4.57 m	0 to 15.24 cm	Anaheim	NA	NA	NA	NA	NA	NA	NA	NA	NA	NA	NA	NA	NA	NA	NA	NA	NA
Vacant site	NA	Anaheim	California	-117.8854904	33.83422405	2221 Alden Av E	no_info	NA	NA	Anaheim	NA	NA	NA	NA	NA	NA	NA	NA	NA	NA	NA	NA	NA	NA	NA	NA	NA
Vacant site	NA	Anaheim	California	-117.8854488	33.83409147	2222 Alden Av E	no_info	NA	NA	Anaheim	NA	NA	NA	NA	NA	NA	NA	NA	NA	NA	NA	NA	NA	NA	NA	NA	NA
Pink trumpet tree	Handroanthus impetiginosus	Anaheim	California	-117.8852812	33.83422395	2227 Alden Av E	introduced	0 to 4.57 m	0 to 15.24 cm	Anaheim	NA	NA	NA	NA	NA	NA	NA	NA	NA	NA	NA	NA	NA	NA	NA	NA	NA
Pink trumpet tree	Handroanthus impetiginosus	Anaheim	California	NA	NA	2227 Alden Av E	introduced	0 to 4.57 m	0 to 15.24 cm	Anaheim	NA	NA	NA	NA	NA	NA	NA	NA	NA	NA	NA	NA	NA	NA	NA	NA	NA
Vacant site	NA	Anaheim	California	-117.885217	33.83408806	2228 Alden Av E	no_info	NA	NA	Anaheim	NA	NA	NA	NA	NA	NA	NA	NA	NA	NA	NA	NA	NA	NA	NA	NA	NA
Vacant site	NA	Anaheim	California	-117.8850978	33.83422387	2233 Alden Av E	no_info	NA	NA	Anaheim	NA	NA	NA	NA	NA	NA	NA	NA	NA	NA	NA	NA	NA	NA	NA	NA	NA
Vacant site	NA	Anaheim	California	-117.8849468	33.83422681	2233 Alden Av E	no_info	NA	NA	Anaheim	NA	NA	NA	NA	NA	NA	NA	NA	NA	NA	NA	NA	NA	NA	NA	NA	NA
Pink trumpet tree	Handroanthus impetiginosus	Anaheim	California	-117.8849512	33.83409476	2234 Alden Av E	introduced	0 to 4.57 m	0 to 15.24 cm	Anaheim	NA	NA	NA	NA	NA	NA	NA	NA	NA	NA	NA	NA	NA	NA	NA	NA	NA
Vacant site	NA	Anaheim	California	-117.8847611	33.83409574	2240 Alden Av E	no_info	NA	NA	Anaheim	NA	NA	NA	NA	NA	NA	NA	NA	NA	NA	NA	NA	NA	NA	NA	NA	NA
Holly oak	Quercus ilex	Anaheim	California	NA	NA	2241 Alden Av E	introduced	4.57 to 9.14 m	0 to 15.24 cm	Anaheim	NA	NA	NA	NA	NA	NA	NA	NA	NA	NA	NA	NA	NA	NA	NA	NA	NA
Vacant site	NA	Anaheim	California	-117.8847188	33.83422877	2251 Alden Av E	no_info	NA	NA	Anaheim	NA	NA	NA	NA	NA	NA	NA	NA	NA	NA	NA	NA	NA	NA	NA	NA	NA
Holly oak	Quercus ilex	Anaheim	California	-117.8845224	33.83409758	2304 Alden Av E	introduced	9.14 to 13.71 m	30.48 to 45.72 cm	Anaheim	NA	NA	NA	NA	NA	NA	NA	NA	NA	NA	NA	NA	NA	NA	NA	NA	NA
Vacant site	NA	Anaheim	California	-117.8845049	33.83423825	2305 Alden Av E	no_info	NA	NA	Anaheim	NA	NA	NA	NA	NA	NA	NA	NA	NA	NA	NA	NA	NA	NA	NA	NA	NA
Pink trumpet tree	Handroanthus impetiginosus	Anaheim	California	-117.8843426	33.83409861	2310 Alden Av E	introduced	0 to 4.57 m	0 to 15.24 cm	Anaheim	NA	NA	NA	NA	NA	NA	NA	NA	NA	NA	NA	NA	NA	NA	NA	NA	NA
Vacant site	NA	Anaheim	California	-117.8842598	33.83423386	2311 Alden Av E	no_info	NA	NA	Anaheim	NA	NA	NA	NA	NA	NA	NA	NA	NA	NA	NA	NA	NA	NA	NA	NA	NA
Pink trumpet tree	Handroanthus impetiginosus	Anaheim	California	-117.8840985	33.83410695	2314 Alden Av E	introduced	0 to 4.57 m	0 to 15.24 cm	Anaheim	NA	NA	NA	NA	NA	NA	NA	NA	NA	NA	NA	NA	NA	NA	NA	NA	NA
Holly oak	Quercus ilex	Anaheim	California	-117.8839561	33.83390963	2314 Alden Av E	introduced	4.57 to 9.14 m	15.24 to 30.48 cm	Anaheim	NA	NA	NA	NA	NA	NA	NA	NA	NA	NA	NA	NA	NA	NA	NA	NA	NA
Vacant site	NA	Anaheim	California	-117.8839452	33.8338087	2314 Alden Av E	no_info	NA	NA	Anaheim	NA	NA	NA	NA	NA	NA	NA	NA	NA	NA	NA	NA	NA	NA	NA	NA	NA
Vacant site	NA	Anaheim	California	-117.8841185	33.83423202	2315 Alden Av E	no_info	NA	NA	Anaheim	NA	NA	NA	NA	NA	NA	NA	NA	NA	NA	NA	NA	NA	NA	NA	NA	NA
Jacaranda	Jacaranda mimosifolia	Anaheim	California	-117.8838007	33.83424105	2321 Alden Av E	introduced	0 to 4.57 m	0 to 15.24 cm	Anaheim	NA	NA	NA	NA	NA	NA	NA	NA	NA	NA	NA	NA	NA	NA	NA	NA	NA
Vacant site	NA	Anaheim	California	-117.8836385	33.83411049	2326 Alden Av E	no_info	NA	NA	Anaheim	NA	NA	NA	NA	NA	NA	NA	NA	NA	NA	NA	NA	NA	NA	NA	NA	NA
Holly oak	Quercus ilex	Anaheim	California	-117.8838075	33.83400338	2326 Alden Av E	introduced	4.57 to 9.14 m	0 to 15.24 cm	Anaheim	NA	NA	NA	NA	NA	NA	NA	NA	NA	NA	NA	NA	NA	NA	NA	NA	NA
Holly oak	Quercus ilex	Anaheim	California	-117.8838029	33.83387803	2326 Alden Av E	introduced	4.57 to 9.14 m	15.24 to 30.48 cm	Anaheim	NA	NA	NA	NA	NA	NA	NA	NA	NA	NA	NA	NA	NA	NA	NA	NA	NA
Vacant site	NA	Anaheim	California	-117.8835793	33.83425134	2327 Alden Av E	no_info	NA	NA	Anaheim	NA	NA	NA	NA	NA	NA	NA	NA	NA	NA	NA	NA	NA	NA	NA	NA	NA
Tulip tree	Liriodendron tulipifera	Anaheim	California	-117.8834628	33.83412375	2330 Alden Av E	introduced	4.57 to 9.14 m	0 to 15.24 cm	Anaheim	NA	NA	NA	NA	NA	NA	NA	NA	NA	NA	NA	NA	NA	NA	NA	NA	NA
Vacant site	NA	Anaheim	California	-117.8834525	33.83426243	2335 Alden Av E	no_info	NA	NA	Anaheim	NA	NA	NA	NA	NA	NA	NA	NA	NA	NA	NA	NA	NA	NA	NA	NA	NA
Vacant site	NA	Anaheim	California	-117.8833266	33.83428991	2335 Alden Av E	no_info	NA	NA	Anaheim	NA	NA	NA	NA	NA	NA	NA	NA	NA	NA	NA	NA	NA	NA	NA	NA	NA
Holly oak	Quercus ilex	Anaheim	California	-117.8831968	33.83441737	2335 Alden Av E	introduced	4.57 to 9.14 m	30.48 to 45.72 cm	Anaheim	NA	NA	NA	NA	NA	NA	NA	NA	NA	NA	NA	NA	NA	NA	NA	NA	NA
Holly oak	Quercus ilex	Anaheim	California	-117.8832057	33.83416737	2336 Alden Av E	introduced	4.57 to 9.14 m	15.24 to 30.48 cm	Anaheim	NA	NA	NA	NA	NA	NA	NA	NA	NA	NA	NA	NA	NA	NA	NA	NA	NA
Holly oak	Quercus ilex	Anaheim	California	-117.8830517	33.83408204	2336 Alden Av E	introduced	4.57 to 9.14 m	15.24 to 30.48 cm	Anaheim	NA	NA	NA	NA	NA	NA	NA	NA	NA	NA	NA	NA	NA	NA	NA	NA	NA
Holly oak	Quercus ilex	Anaheim	California	-117.8830214	33.83391815	2336 Alden Av E	introduced	4.57 to 9.14 m	15.24 to 30.48 cm	Anaheim	NA	NA	NA	NA	NA	NA	NA	NA	NA	NA	NA	NA	NA	NA	NA	NA	NA
Vacant site	NA	Anaheim	California	-117.8813537	33.83409451	2436 Alden Av E	no_info	NA	NA	Anaheim	NA	NA	NA	NA	NA	NA	NA	NA	NA	NA	NA	NA	NA	NA	NA	NA	NA
Southern magnolia	Magnolia grandiflora	Anaheim	California	-117.8810537	33.83408938	2446 Alden Av E	introduced	4.57 to 9.14 m	0 to 15.24 cm	Anaheim	NA	NA	NA	NA	NA	NA	NA	NA	NA	NA	NA	NA	NA	NA	NA	NA	NA
Samuel sommer magnolia	Magnolia grandiflora	Anaheim	California	-117.8810593	33.8342328	2447 Alden Av E	introduced	0 to 4.57 m	0 to 15.24 cm	Anaheim	NA	NA	NA	NA	NA	NA	NA	NA	NA	NA	NA	NA	NA	NA	NA	NA	NA
Southern magnolia	Magnolia grandiflora	Anaheim	California	-117.8808	33.83422897	2453 Alden Av E	introduced	0 to 4.57 m	0 to 15.24 cm	Anaheim	NA	NA	NA	NA	NA	NA	NA	NA	NA	NA	NA	NA	NA	NA	NA	NA	NA
Weeping bottlebrush	Melaleuca viminalis	Anaheim	California	-117.8806484	33.83395484	2458 Alden Av E	introduced	0 to 4.57 m	0 to 15.24 cm	Anaheim	NA	NA	NA	NA	NA	NA	NA	NA	NA	NA	NA	NA	NA	NA	NA	NA	NA
Weeping bottlebrush	Melaleuca viminalis	Anaheim	California	-117.8806472	33.83386481	2458 Alden Av E	introduced	0 to 4.57 m	0 to 15.24 cm	Anaheim	NA	NA	NA	NA	NA	NA	NA	NA	NA	NA	NA	NA	NA	NA	NA	NA	NA
Southern magnolia	Magnolia grandiflora	Anaheim	California	-117.8804217	33.82829687	2504 Alden Av E	introduced	4.57 to 9.14 m	15.24 to 30.48 cm	Anaheim	NA	NA	NA	NA	NA	NA	NA	NA	NA	NA	NA	NA	NA	NA	NA	NA	NA
Vacant site	NA	Anaheim	California	-117.8804267	33.82816043	2504 Alden Av E	no_info	NA	NA	Anaheim	NA	NA	NA	NA	NA	NA	NA	NA	NA	NA	NA	NA	NA	NA	NA	NA	NA
Vacant site	NA	Anaheim	California	-117.8791497	33.83425501	2532 Alden Pl E	no_info	NA	NA	Anaheim	NA	NA	NA	NA	NA	NA	NA	NA	NA	NA	NA	NA	NA	NA	NA	NA	NA
Carrotwood	Cupaniopsis anacardioides	Anaheim	California	-117.8792732	33.83415961	2532 Alden Pl E	introduced	9.14 to 13.71 m	45.72 to 60.96 cm	Anaheim	NA	NA	NA	NA	NA	NA	NA	NA	NA	NA	NA	NA	NA	NA	NA	NA	NA
Carrotwood	Cupaniopsis anacardioides	Anaheim	California	-117.8792714	33.83400613	2532 Alden Pl E	introduced	4.57 to 9.14 m	45.72 to 60.96 cm	Anaheim	NA	NA	NA	NA	NA	NA	NA	NA	NA	NA	NA	NA	NA	NA	NA	NA	NA
Carrotwood	Cupaniopsis anacardioides	Anaheim	California	-117.8791578	33.83439792	2533 Alden Pl E	introduced	9.14 to 13.71 m	45.72 to 60.96 cm	Anaheim	NA	NA	NA	NA	NA	NA	NA	NA	NA	NA	NA	NA	NA	NA	NA	NA	NA
Carrotwood	Cupaniopsis anacardioides	Anaheim	California	-117.8792798	33.83461075	2533 Alden Pl E	introduced	4.57 to 9.14 m	30.48 to 45.72 cm	Anaheim	NA	NA	NA	NA	NA	NA	NA	NA	NA	NA	NA	NA	NA	NA	NA	NA	NA
Chinese elm	Ulmus parvifolia	Anaheim	California	-117.8792744	33.83455239	2533 Alden Pl E	introduced	9.14 to 13.71 m	30.48 to 45.72 cm	Anaheim	NA	NA	NA	NA	NA	NA	NA	NA	NA	NA	NA	NA	NA	NA	NA	NA	NA
Carrotwood	Cupaniopsis anacardioides	Anaheim	California	-117.8792729	33.8344926	2533 Alden Pl E	introduced	4.57 to 9.14 m	30.48 to 45.72 cm	Anaheim	NA	NA	NA	NA	NA	NA	NA	NA	NA	NA	NA	NA	NA	NA	NA	NA	NA
Vacant site	NA	Anaheim	California	-117.8789006	33.83425498	2536 Alden Pl E	no_info	NA	NA	Anaheim	NA	NA	NA	NA	NA	NA	NA	NA	NA	NA	NA	NA	NA	NA	NA	NA	NA
Vacant site	NA	Anaheim	California	-117.8787978	33.83424691	2536 Alden Pl E	no_info	NA	NA	Anaheim	NA	NA	NA	NA	NA	NA	NA	NA	NA	NA	NA	NA	NA	NA	NA	NA	NA
Camphor tree	Cinnamomum camphora	Anaheim	California	-117.8788601	33.83439222	2537 Alden Pl E	introduced	4.57 to 9.14 m	0 to 15.24 cm	Anaheim	NA	NA	NA	NA	NA	NA	NA	NA	NA	NA	NA	NA	NA	NA	NA	NA	NA
Camphor tree	Cinnamomum camphora	Anaheim	California	-117.8786544	33.83420363	2542 Alden Pl E	introduced	4.57 to 9.14 m	0 to 15.24 cm	Anaheim	NA	NA	NA	NA	NA	NA	NA	NA	NA	NA	NA	NA	NA	NA	NA	NA	NA
Camphor tree	Cinnamomum camphora	Anaheim	California	-117.8785533	33.83423409	2546 Alden Pl E	introduced	4.57 to 9.14 m	0 to 15.24 cm	Anaheim	NA	NA	NA	NA	NA	NA	NA	NA	NA	NA	NA	NA	NA	NA	NA	NA	NA
Camphor tree	Cinnamomum camphora	Anaheim	California	-117.8785403	33.83440829	2547 Alden Pl E	introduced	4.57 to 9.14 m	0 to 15.24 cm	Anaheim	NA	NA	NA	NA	NA	NA	NA	NA	NA	NA	NA	NA	NA	NA	NA	NA	NA
Vacant site	NA	Anaheim	California	-117.8752578	33.83409694	2701 Alden Pl E	no_info	NA	NA	Anaheim	NA	NA	NA	NA	NA	NA	NA	NA	NA	NA	NA	NA	NA	NA	NA	NA	NA
Camphor tree	Cinnamomum camphora	Anaheim	California	-117.8752696	33.83399379	2702 Alden Pl E	introduced	4.57 to 9.14 m	15.24 to 30.48 cm	Anaheim	NA	NA	NA	NA	NA	NA	NA	NA	NA	NA	NA	NA	NA	NA	NA	NA	NA
Camphor tree	Cinnamomum camphora	Anaheim	California	-117.8750924	33.83391413	2704 Alden Pl E	introduced	4.57 to 9.14 m	15.24 to 30.48 cm	Anaheim	NA	NA	NA	NA	NA	NA	NA	NA	NA	NA	NA	NA	NA	NA	NA	NA	NA
Vacant site	NA	Anaheim	California	-117.8750351	33.83412915	2705 Alden Pl E	no_info	NA	NA	Anaheim	NA	NA	NA	NA	NA	NA	NA	NA	NA	NA	NA	NA	NA	NA	NA	NA	NA
Chinese flame tree	Koelreuteria bipinnata	Anaheim	California	-117.872517	33.83375645	2754 Alden Pl E	introduced	4.57 to 9.14 m	45.72 to 60.96 cm	Anaheim	NA	NA	NA	NA	NA	NA	NA	NA	NA	NA	NA	NA	NA	NA	NA	NA	NA
Chinese flame tree	Koelreuteria bipinnata	Anaheim	California	-117.8726482	33.83367585	2754 Alden Pl E	introduced	4.57 to 9.14 m	30.48 to 45.72 cm	Anaheim	NA	NA	NA	NA	NA	NA	NA	NA	NA	NA	NA	NA	NA	NA	NA	NA	NA
Chinese flame tree	Koelreuteria bipinnata	Anaheim	California	-117.8726429	33.83353108	2754 Alden Pl E	introduced	4.57 to 9.14 m	0 to 15.24 cm	Anaheim	NA	NA	NA	NA	NA	NA	NA	NA	NA	NA	NA	NA	NA	NA	NA	NA	NA
Chinese flame tree	Koelreuteria bipinnata	Anaheim	California	-117.8723112	33.83375496	2760 Alden Pl E	introduced	4.57 to 9.14 m	30.48 to 45.72 cm	Anaheim	NA	NA	NA	NA	NA	NA	NA	NA	NA	NA	NA	NA	NA	NA	NA	NA	NA
Chinese flame tree	Koelreuteria bipinnata	Anaheim	California	-117.8721788	33.83375547	2760 Alden Pl E	introduced	4.57 to 9.14 m	0 to 15.24 cm	Anaheim	NA	NA	NA	NA	NA	NA	NA	NA	NA	NA	NA	NA	NA	NA	NA	NA	NA
Chinese flame tree	Koelreuteria bipinnata	Anaheim	California	-117.8719774	33.83375533	2766 Alden Pl E	introduced	4.57 to 9.14 m	0 to 15.24 cm	Anaheim	NA	NA	NA	NA	NA	NA	NA	NA	NA	NA	NA	NA	NA	NA	NA	NA	NA
Chinese pistache	Pistacia chinensis	Anaheim	California	-117.8718222	33.83364726	2766 Alden Pl E	introduced	0 to 4.57 m	0 to 15.24 cm	Anaheim	NA	NA	NA	NA	NA	NA	NA	NA	NA	NA	NA	NA	NA	NA	NA	NA	NA
Chinese pistache	Pistacia chinensis	Anaheim	California	-117.8718266	33.83352096	2766 Alden Pl E	introduced	0 to 4.57 m	0 to 15.24 cm	Anaheim	NA	NA	NA	NA	NA	NA	NA	NA	NA	NA	NA	NA	NA	NA	NA	NA	NA
Vacant site	NA	Anaheim	California	-117.8715124	33.83407345	2806 Alden Pl E	no_info	NA	NA	Anaheim	NA	NA	NA	NA	NA	NA	NA	NA	NA	NA	NA	NA	NA	NA	NA	NA	NA
Vacant site	NA	Anaheim	California	-117.8714261	33.83400697	2806 Alden Pl E	no_info	NA	NA	Anaheim	NA	NA	NA	NA	NA	NA	NA	NA	NA	NA	NA	NA	NA	NA	NA	NA	NA
Lemon bottlebrush	Melaleuca citrina	Anaheim	California	-117.871553	33.83406202	2806 Alden Pl E	introduced	4.57 to 9.14 m	15.24 to 30.48 cm	Anaheim	NA	NA	NA	NA	NA	NA	NA	NA	NA	NA	NA	NA	NA	NA	NA	NA	NA
Lemon bottlebrush	Melaleuca citrina	Anaheim	California	-117.8715545	33.83393149	2806 Alden Pl E	introduced	4.57 to 9.14 m	15.24 to 30.48 cm	Anaheim	NA	NA	NA	NA	NA	NA	NA	NA	NA	NA	NA	NA	NA	NA	NA	NA	NA
Bottlebrush	Callistemon	Anaheim	California	-117.8715661	33.83379184	2806 Alden Pl E	no_info	9.14 to 13.71 m	30.48 to 45.72 cm	Anaheim	NA	NA	NA	NA	NA	NA	NA	NA	NA	NA	NA	NA	NA	NA	NA	NA	NA
Vacant site	NA	Anaheim	California	-117.8715156	33.83416546	2807 Alden Pl E	no_info	NA	NA	Anaheim	NA	NA	NA	NA	NA	NA	NA	NA	NA	NA	NA	NA	NA	NA	NA	NA	NA
Vacant site	NA	Anaheim	California	-117.8714131	33.83423923	2807 Alden Pl E	no_info	NA	NA	Anaheim	NA	NA	NA	NA	NA	NA	NA	NA	NA	NA	NA	NA	NA	NA	NA	NA	NA
Weeping bottlebrush	Melaleuca viminalis	Anaheim	California	-117.8715518	33.83446446	2807 Alden Pl E	introduced	4.57 to 9.14 m	30.48 to 45.72 cm	Anaheim	NA	NA	NA	NA	NA	NA	NA	NA	NA	NA	NA	NA	NA	NA	NA	NA	NA
Bottlebrush	Callistemon	Anaheim	California	-117.8715452	33.83435675	2807 Alden Pl E	no_info	4.57 to 9.14 m	30.48 to 45.72 cm	Anaheim	NA	NA	NA	NA	NA	NA	NA	NA	NA	NA	NA	NA	NA	NA	NA	NA	NA
Vacant site	NA	Anaheim	California	-117.8715534	33.8341995	2807 Alden Pl E	no_info	NA	NA	Anaheim	NA	NA	NA	NA	NA	NA	NA	NA	NA	NA	NA	NA	NA	NA	NA	NA	NA
Maidenhair tree	Ginkgo biloba	Anaheim	California	-117.8710703	33.83405145	2810 Alden Pl E	introduced	9.14 to 13.71 m	15.24 to 30.48 cm	Anaheim	NA	NA	NA	NA	NA	NA	NA	NA	NA	NA	NA	NA	NA	NA	NA	NA	NA
Vacant site	NA	Anaheim	California	-117.8712231	33.83418852	2811 Alden Pl E	no_info	NA	NA	Anaheim	NA	NA	NA	NA	NA	NA	NA	NA	NA	NA	NA	NA	NA	NA	NA	NA	NA
Southern magnolia	Magnolia grandiflora	Anaheim	California	-117.8709349	33.83405203	2816 Alden Pl E	introduced	9.14 to 13.71 m	15.24 to 30.48 cm	Anaheim	NA	NA	NA	NA	NA	NA	NA	NA	NA	NA	NA	NA	NA	NA	NA	NA	NA
Vacant site	NA	Anaheim	California	-117.8708986	33.83418117	2817 Alden Pl E	no_info	NA	NA	Anaheim	NA	NA	NA	NA	NA	NA	NA	NA	NA	NA	NA	NA	NA	NA	NA	NA	NA
Hollywood juniper	Juniperus chinensis	Anaheim	California	-117.8706759	33.83405148	2822 Alden Pl E	introduced	0 to 4.57 m	15.24 to 30.48 cm	Anaheim	NA	NA	NA	NA	NA	NA	NA	NA	NA	NA	NA	NA	NA	NA	NA	NA	NA
Vacant site	NA	Anaheim	California	-117.8707831	33.83417952	2823 Alden Pl E	no_info	NA	NA	Anaheim	NA	NA	NA	NA	NA	NA	NA	NA	NA	NA	NA	NA	NA	NA	NA	NA	NA
Carrotwood	Cupaniopsis anacardioides	Anaheim	California	-117.870692	33.83418135	2823 Alden Pl E	introduced	9.14 to 13.71 m	60.96 to 76.2 cm	Anaheim	NA	NA	NA	NA	NA	NA	NA	NA	NA	NA	NA	NA	NA	NA	NA	NA	NA
Vacant site	NA	Anaheim	California	-117.8704667	33.83405046	2828 Alden Pl E	no_info	NA	NA	Anaheim	NA	NA	NA	NA	NA	NA	NA	NA	NA	NA	NA	NA	NA	NA	NA	NA	NA
Japanese black pine	Pinus thunbergiana	Anaheim	California	-117.8705394	33.83418361	2829 Alden Pl E	no_info	0 to 4.57 m	15.24 to 30.48 cm	Anaheim	NA	NA	NA	NA	NA	NA	NA	NA	NA	NA	NA	NA	NA	NA	NA	NA	NA
Southern magnolia	Magnolia grandiflora	Anaheim	California	-117.8703976	33.83417878	2829 Alden Pl E	introduced	4.57 to 9.14 m	15.24 to 30.48 cm	Anaheim	NA	NA	NA	NA	NA	NA	NA	NA	NA	NA	NA	NA	NA	NA	NA	NA	NA
Samuel sommer magnolia	Magnolia grandiflora	Anaheim	California	-117.8701568	33.83405169	2832 Alden Pl E	introduced	4.57 to 9.14 m	15.24 to 30.48 cm	Anaheim	NA	NA	NA	NA	NA	NA	NA	NA	NA	NA	NA	NA	NA	NA	NA	NA	NA
Maidenhair tree	Ginkgo biloba	Anaheim	California	-117.8700195	33.83394083	2832 Alden Pl E	introduced	4.57 to 9.14 m	0 to 15.24 cm	Anaheim	NA	NA	NA	NA	NA	NA	NA	NA	NA	NA	NA	NA	NA	NA	NA	NA	NA
Maidenhair tree	Ginkgo biloba	Anaheim	California	-117.8700163	33.83386172	2832 Alden Pl E	introduced	4.57 to 9.14 m	0 to 15.24 cm	Anaheim	NA	NA	NA	NA	NA	NA	NA	NA	NA	NA	NA	NA	NA	NA	NA	NA	NA
Vacant site	NA	Anaheim	California	-117.8700225	33.83378059	2832 Alden Pl E	no_info	NA	NA	Anaheim	NA	NA	NA	NA	NA	NA	NA	NA	NA	NA	NA	NA	NA	NA	NA	NA	NA
Maidenhair tree	Ginkgo biloba	Anaheim	California	-117.8702567	33.83418058	2833 Alden Pl E	introduced	4.57 to 9.14 m	15.24 to 30.48 cm	Anaheim	NA	NA	NA	NA	NA	NA	NA	NA	NA	NA	NA	NA	NA	NA	NA	NA	NA
Maidenhair tree	Ginkgo biloba	Anaheim	California	-117.8699233	33.83418022	2839 Alden Pl E	introduced	4.57 to 9.14 m	30.48 to 45.72 cm	Anaheim	NA	NA	NA	NA	NA	NA	NA	NA	NA	NA	NA	NA	NA	NA	NA	NA	NA
Ginkgo autumn gold	Ginkgo biloba	Anaheim	California	-117.8697305	33.8340477	2842 Alden Pl E	introduced	0 to 4.57 m	0 to 15.24 cm	Anaheim	NA	NA	NA	NA	NA	NA	NA	NA	NA	NA	NA	NA	NA	NA	NA	NA	NA
Maidenhair tree	Ginkgo biloba	Anaheim	California	-117.8698694	33.83393647	2842 Alden Pl E	introduced	4.57 to 9.14 m	15.24 to 30.48 cm	Anaheim	NA	NA	NA	NA	NA	NA	NA	NA	NA	NA	NA	NA	NA	NA	NA	NA	NA
Vacant site	NA	Anaheim	California	-117.869877	33.83384669	2842 Alden Pl E	no_info	NA	NA	Anaheim	NA	NA	NA	NA	NA	NA	NA	NA	NA	NA	NA	NA	NA	NA	NA	NA	NA
Maidenhair tree	Ginkgo biloba	Anaheim	California	-117.8698655	33.83377028	2842 Alden Pl E	introduced	4.57 to 9.14 m	15.24 to 30.48 cm	Anaheim	NA	NA	NA	NA	NA	NA	NA	NA	NA	NA	NA	NA	NA	NA	NA	NA	NA
Maidenhair tree	Ginkgo biloba	Anaheim	California	-117.8697521	33.83418311	2843 Alden Pl E	introduced	4.57 to 9.14 m	15.24 to 30.48 cm	Anaheim	NA	NA	NA	NA	NA	NA	NA	NA	NA	NA	NA	NA	NA	NA	NA	NA	NA
Maidenhair tree	Ginkgo biloba	Anaheim	California	-117.8694313	33.83404757	2850 Alden Pl E	introduced	4.57 to 9.14 m	0 to 15.24 cm	Anaheim	NA	NA	NA	NA	NA	NA	NA	NA	NA	NA	NA	NA	NA	NA	NA	NA	NA
Ginkgo autumn gold	Ginkgo biloba	Anaheim	California	-117.8693188	33.83405121	2856 Alden Pl E	introduced	0 to 4.57 m	0 to 15.24 cm	Anaheim	NA	NA	NA	NA	NA	NA	NA	NA	NA	NA	NA	NA	NA	NA	NA	NA	NA
Vacant site	NA	Anaheim	California	-117.8692694	33.83404909	2856 Alden Pl E	no_info	NA	NA	Anaheim	NA	NA	NA	NA	NA	NA	NA	NA	NA	NA	NA	NA	NA	NA	NA	NA	NA
Vacant site	NA	Anaheim	California	-117.8692223	33.83404828	2856 Alden Pl E	no_info	NA	NA	Anaheim	NA	NA	NA	NA	NA	NA	NA	NA	NA	NA	NA	NA	NA	NA	NA	NA	NA
Vacant site	NA	Anaheim	California	-117.8691283	33.83404775	2856 Alden Pl E	no_info	NA	NA	Anaheim	NA	NA	NA	NA	NA	NA	NA	NA	NA	NA	NA	NA	NA	NA	NA	NA	NA
Vacant site	NA	Anaheim	California	-117.8692829	33.83418147	2857 Alden Pl E	no_info	NA	NA	Anaheim	NA	NA	NA	NA	NA	NA	NA	NA	NA	NA	NA	NA	NA	NA	NA	NA	NA
Chinese pistache	Pistacia chinensis	Anaheim	California	-117.8692019	33.83418258	2857 Alden Pl E	introduced	0 to 4.57 m	0 to 15.24 cm	Anaheim	NA	NA	NA	NA	NA	NA	NA	NA	NA	NA	NA	NA	NA	NA	NA	NA	NA
Vacant site	NA	Anaheim	California	-117.8689014	33.83404994	2860 Alden Pl E	no_info	NA	NA	Anaheim	NA	NA	NA	NA	NA	NA	NA	NA	NA	NA	NA	NA	NA	NA	NA	NA	NA
Vacant site	NA	Anaheim	California	-117.8689092	33.83418185	2861 Alden Pl E	no_info	NA	NA	Anaheim	NA	NA	NA	NA	NA	NA	NA	NA	NA	NA	NA	NA	NA	NA	NA	NA	NA
Vacant site	NA	Anaheim	California	-117.8687944	33.83405188	2866 Alden Pl E	no_info	NA	NA	Anaheim	NA	NA	NA	NA	NA	NA	NA	NA	NA	NA	NA	NA	NA	NA	NA	NA	NA
Vacant site	NA	Anaheim	California	-117.8687906	33.83418048	2867 Alden Pl E	no_info	NA	NA	Anaheim	NA	NA	NA	NA	NA	NA	NA	NA	NA	NA	NA	NA	NA	NA	NA	NA	NA
Carrotwood	Cupaniopsis anacardioides	Anaheim	California	-117.8684377	33.83404746	2872 Alden Pl E	introduced	9.14 to 13.71 m	60.96 to 76.2 cm	Anaheim	NA	NA	NA	NA	NA	NA	NA	NA	NA	NA	NA	NA	NA	NA	NA	NA	NA
Vacant site	NA	Anaheim	California	-117.868577	33.83418058	2873 Alden Pl E	no_info	NA	NA	Anaheim	NA	NA	NA	NA	NA	NA	NA	NA	NA	NA	NA	NA	NA	NA	NA	NA	NA
Carrotwood	Cupaniopsis anacardioides	Anaheim	California	-117.8684907	33.83418107	2873 Alden Pl E	introduced	4.57 to 9.14 m	45.72 to 60.96 cm	Anaheim	NA	NA	NA	NA	NA	NA	NA	NA	NA	NA	NA	NA	NA	NA	NA	NA	NA
Vacant site	NA	Anaheim	California	-117.8684051	33.83418097	2873 Alden Pl E	no_info	NA	NA	Anaheim	NA	NA	NA	NA	NA	NA	NA	NA	NA	NA	NA	NA	NA	NA	NA	NA	NA
Carrotwood	Cupaniopsis anacardioides	Anaheim	California	-117.8682701	33.83404707	2878 Alden Pl E	introduced	9.14 to 13.71 m	45.72 to 60.96 cm	Anaheim	NA	NA	NA	NA	NA	NA	NA	NA	NA	NA	NA	NA	NA	NA	NA	NA	NA
Maidenhair tree	Ginkgo biloba	Anaheim	California	-117.8682672	33.83418122	2879 Alden Pl E	introduced	0 to 4.57 m	0 to 15.24 cm	Anaheim	NA	NA	NA	NA	NA	NA	NA	NA	NA	NA	NA	NA	NA	NA	NA	NA	NA
Carrotwood	Cupaniopsis anacardioides	Anaheim	California	-117.8679732	33.83404567	2882 Alden Pl E	introduced	4.57 to 9.14 m	30.48 to 45.72 cm	Anaheim	NA	NA	NA	NA	NA	NA	NA	NA	NA	NA	NA	NA	NA	NA	NA	NA	NA
Carrotwood	Cupaniopsis anacardioides	Anaheim	California	-117.8678583	33.83395648	2882 Alden Pl E	introduced	4.57 to 9.14 m	30.48 to 45.72 cm	Anaheim	NA	NA	NA	NA	NA	NA	NA	NA	NA	NA	NA	NA	NA	NA	NA	NA	NA
Carrotwood	Cupaniopsis anacardioides	Anaheim	California	-117.8678581	33.8338424	2882 Alden Pl E	introduced	4.57 to 9.14 m	30.48 to 45.72 cm	Anaheim	NA	NA	NA	NA	NA	NA	NA	NA	NA	NA	NA	NA	NA	NA	NA	NA	NA
Vacant site	NA	Anaheim	California	-117.8678606	33.8337724	2882 Alden Pl E	no_info	NA	NA	Anaheim	NA	NA	NA	NA	NA	NA	NA	NA	NA	NA	NA	NA	NA	NA	NA	NA	NA
Carrotwood	Cupaniopsis anacardioides	Anaheim	California	-117.8680021	33.83418083	2883 Alden Pl E	introduced	4.57 to 9.14 m	30.48 to 45.72 cm	Anaheim	NA	NA	NA	NA	NA	NA	NA	NA	NA	NA	NA	NA	NA	NA	NA	NA	NA
Carrotwood	Cupaniopsis anacardioides	Anaheim	California	-117.8678598	33.83442887	2883 Alden Pl E	introduced	4.57 to 9.14 m	30.48 to 45.72 cm	Anaheim	NA	NA	NA	NA	NA	NA	NA	NA	NA	NA	NA	NA	NA	NA	NA	NA	NA
Carrotwood	Cupaniopsis anacardioides	Anaheim	California	-117.8678589	33.83428599	2883 Alden Pl E	introduced	4.57 to 9.14 m	30.48 to 45.72 cm	Anaheim	NA	NA	NA	NA	NA	NA	NA	NA	NA	NA	NA	NA	NA	NA	NA	NA	NA
American sweetgum	Liquidambar styraciflua	Anaheim	California	-117.8306213	33.84806901	4100 Alderdale Av E	introduced	4.57 to 9.14 m	30.48 to 45.72 cm	Anaheim	NA	NA	NA	NA	NA	NA	NA	NA	NA	NA	NA	NA	NA	NA	NA	NA	NA
Vacant site	NA	Anaheim	California	-117.8305717	33.84814254	4100 Alderdale Av E	no_info	NA	NA	Anaheim	NA	NA	NA	NA	NA	NA	NA	NA	NA	NA	NA	NA	NA	NA	NA	NA	NA
Vacant site	NA	Anaheim	California	-117.8308245	33.84811741	4101 Alderdale Av E	no_info	NA	NA	Anaheim	NA	NA	NA	NA	NA	NA	NA	NA	NA	NA	NA	NA	NA	NA	NA	NA	NA
Ginkgo autumn gold	Ginkgo biloba	Anaheim	California	-117.8308982	33.84830712	4103 Alderdale Av E	introduced	0 to 4.57 m	0 to 15.24 cm	Anaheim	NA	NA	NA	NA	NA	NA	NA	NA	NA	NA	NA	NA	NA	NA	NA	NA	NA
American sweetgum	Liquidambar styraciflua	Anaheim	California	-117.830831	33.84851871	4109 Alderdale Av E	introduced	4.57 to 9.14 m	15.24 to 30.48 cm	Anaheim	NA	NA	NA	NA	NA	NA	NA	NA	NA	NA	NA	NA	NA	NA	NA	NA	NA
American sweetgum	Liquidambar styraciflua	Anaheim	California	-117.8306398	33.84857111	4109 Alderdale Av E	introduced	4.57 to 9.14 m	30.48 to 45.72 cm	Anaheim	NA	NA	NA	NA	NA	NA	NA	NA	NA	NA	NA	NA	NA	NA	NA	NA	NA
American sweetgum	Liquidambar styraciflua	Anaheim	California	-117.8304571	33.84861634	4113 Alderdale Av E	introduced	4.57 to 9.14 m	15.24 to 30.48 cm	Anaheim	NA	NA	NA	NA	NA	NA	NA	NA	NA	NA	NA	NA	NA	NA	NA	NA	NA
Vacant site	NA	Anaheim	California	-117.8301711	33.84869687	4113 Alderdale Av E	no_info	NA	NA	Anaheim	NA	NA	NA	NA	NA	NA	NA	NA	NA	NA	NA	NA	NA	NA	NA	NA	NA
Floss tree silk	Ceiba speciosa	Anaheim	California	-117.8300216	33.84873974	4117 Alderdale Av E	introduced	4.57 to 9.14 m	30.48 to 45.72 cm	Anaheim	NA	NA	NA	NA	NA	NA	NA	NA	NA	NA	NA	NA	NA	NA	NA	NA	NA
Leafed sweetgum round	Liquidambar styraciflua	Anaheim	California	-117.8296527	33.84885753	4125 Alderdale Av E	introduced	0 to 4.57 m	0 to 15.24 cm	Anaheim	NA	NA	NA	NA	NA	NA	NA	NA	NA	NA	NA	NA	NA	NA	NA	NA	NA
American sweetgum	Liquidambar styraciflua	Anaheim	California	-117.8294546	33.84893581	4129 Alderdale Av E	introduced	4.57 to 9.14 m	0 to 15.24 cm	Anaheim	NA	NA	NA	NA	NA	NA	NA	NA	NA	NA	NA	NA	NA	NA	NA	NA	NA
American sweetgum	Liquidambar styraciflua	Anaheim	California	-117.8292636	33.84900511	4133 Alderdale Av E	introduced	9.14 to 13.71 m	30.48 to 45.72 cm	Anaheim	NA	NA	NA	NA	NA	NA	NA	NA	NA	NA	NA	NA	NA	NA	NA	NA	NA
American sweetgum	Liquidambar styraciflua	Anaheim	California	-117.8290631	33.84908681	4137 Alderdale Av E	introduced	9.14 to 13.71 m	30.48 to 45.72 cm	Anaheim	NA	NA	NA	NA	NA	NA	NA	NA	NA	NA	NA	NA	NA	NA	NA	NA	NA
Vacant site	NA	Anaheim	California	-117.8289731	33.84897687	4140 Alderdale Av E	no_info	NA	NA	Anaheim	NA	NA	NA	NA	NA	NA	NA	NA	NA	NA	NA	NA	NA	NA	NA	NA	NA
American sweetgum	Liquidambar styraciflua	Anaheim	California	-117.8290631	33.8487395	4140 Alderdale Av E	introduced	4.57 to 9.14 m	30.48 to 45.72 cm	Anaheim	NA	NA	NA	NA	NA	NA	NA	NA	NA	NA	NA	NA	NA	NA	NA	NA	NA
Vacant site	NA	Anaheim	California	-117.8288913	33.84914716	4141 Alderdale Av E	no_info	NA	NA	Anaheim	NA	NA	NA	NA	NA	NA	NA	NA	NA	NA	NA	NA	NA	NA	NA	NA	NA
American sweetgum	Liquidambar styraciflua	Anaheim	California	-117.8286264	33.84910223	4148 Alderdale Av E	introduced	4.57 to 9.14 m	30.48 to 45.72 cm	Anaheim	NA	NA	NA	NA	NA	NA	NA	NA	NA	NA	NA	NA	NA	NA	NA	NA	NA
American sweetgum	Liquidambar styraciflua	Anaheim	California	-117.8285832	33.84926141	4153 Alderdale Av E	introduced	4.57 to 9.14 m	15.24 to 30.48 cm	Anaheim	NA	NA	NA	NA	NA	NA	NA	NA	NA	NA	NA	NA	NA	NA	NA	NA	NA
Vacant site	NA	Anaheim	California	-117.8282909	33.8493696	4155 Alderdale Av E	no_info	NA	NA	Anaheim	NA	NA	NA	NA	NA	NA	NA	NA	NA	NA	NA	NA	NA	NA	NA	NA	NA
American sweetgum	Liquidambar styraciflua	Anaheim	California	-117.8283215	33.8492089	4160 Alderdale Av E	introduced	4.57 to 9.14 m	30.48 to 45.72 cm	Anaheim	NA	NA	NA	NA	NA	NA	NA	NA	NA	NA	NA	NA	NA	NA	NA	NA	NA
American sweetgum	Liquidambar styraciflua	Anaheim	California	-117.8279725	33.84948285	4201 Alderdale Av E	introduced	4.57 to 9.14 m	30.48 to 45.72 cm	Anaheim	NA	NA	NA	NA	NA	NA	NA	NA	NA	NA	NA	NA	NA	NA	NA	NA	NA
Vacant site	NA	Anaheim	California	-117.8280027	33.84932496	4206 Alderdale Av E	no_info	NA	NA	Anaheim	NA	NA	NA	NA	NA	NA	NA	NA	NA	NA	NA	NA	NA	NA	NA	NA	NA
American sweetgum	Liquidambar styraciflua	Anaheim	California	-117.8277695	33.84941523	4212 Alderdale Av E	introduced	9.14 to 13.71 m	30.48 to 45.72 cm	Anaheim	NA	NA	NA	NA	NA	NA	NA	NA	NA	NA	NA	NA	NA	NA	NA	NA	NA
American sweetgum	Liquidambar styraciflua	Anaheim	California	-117.8276778	33.84959332	4213 Alderdale Av E	introduced	4.57 to 9.14 m	30.48 to 45.72 cm	Anaheim	NA	NA	NA	NA	NA	NA	NA	NA	NA	NA	NA	NA	NA	NA	NA	NA	NA
Vacant site	NA	Anaheim	California	-117.827593	33.8494762	4218 Alderdale Av E	no_info	NA	NA	Anaheim	NA	NA	NA	NA	NA	NA	NA	NA	NA	NA	NA	NA	NA	NA	NA	NA	NA
American sweetgum	Liquidambar styraciflua	Anaheim	California	-117.8274434	33.84968836	4225 Alderdale Av E	introduced	4.57 to 9.14 m	15.24 to 30.48 cm	Anaheim	NA	NA	NA	NA	NA	NA	NA	NA	NA	NA	NA	NA	NA	NA	NA	NA	NA
American sweetgum	Liquidambar styraciflua	Anaheim	California	-117.8273799	33.84955317	4230 Alderdale Av E	introduced	9.14 to 13.71 m	30.48 to 45.72 cm	Anaheim	NA	NA	NA	NA	NA	NA	NA	NA	NA	NA	NA	NA	NA	NA	NA	NA	NA
Southern magnolia	Magnolia grandiflora	Anaheim	California	-117.8273338	33.8497318	4231 Alderdale Av E	introduced	4.57 to 9.14 m	15.24 to 30.48 cm	Anaheim	NA	NA	NA	NA	NA	NA	NA	NA	NA	NA	NA	NA	NA	NA	NA	NA	NA
American sweetgum	Liquidambar styraciflua	Anaheim	California	-117.827283	33.84975354	4231 Alderdale Av E	introduced	4.57 to 9.14 m	30.48 to 45.72 cm	Anaheim	NA	NA	NA	NA	NA	NA	NA	NA	NA	NA	NA	NA	NA	NA	NA	NA	NA
Vacant site	NA	Anaheim	California	-117.8272234	33.84978948	4231 Alderdale Av E	no_info	NA	NA	Anaheim	NA	NA	NA	NA	NA	NA	NA	NA	NA	NA	NA	NA	NA	NA	NA	NA	NA
Vacant site	NA	Anaheim	California	-117.8272056	33.8496338	4236 Alderdale Av E	no_info	NA	NA	Anaheim	NA	NA	NA	NA	NA	NA	NA	NA	NA	NA	NA	NA	NA	NA	NA	NA	NA
American sweetgum	Liquidambar styraciflua	Anaheim	California	-117.8270611	33.84970628	4240 Alderdale Av E	introduced	9.14 to 13.71 m	30.48 to 45.72 cm	Anaheim	NA	NA	NA	NA	NA	NA	NA	NA	NA	NA	NA	NA	NA	NA	NA	NA	NA
Maidenhair tree	Ginkgo biloba	Anaheim	California	-117.8269465	33.84996019	4241 Alderdale Av E	introduced	4.57 to 9.14 m	0 to 15.24 cm	Anaheim	NA	NA	NA	NA	NA	NA	NA	NA	NA	NA	NA	NA	NA	NA	NA	NA	NA
Vacant site	NA	Anaheim	California	-117.8269274	33.84979391	4244 Alderdale Av E	no_info	NA	NA	Anaheim	NA	NA	NA	NA	NA	NA	NA	NA	NA	NA	NA	NA	NA	NA	NA	NA	NA
American sweetgum	Liquidambar styraciflua	Anaheim	California	-117.8267721	33.85006887	4245 Alderdale Av E	introduced	4.57 to 9.14 m	15.24 to 30.48 cm	Anaheim	NA	NA	NA	NA	NA	NA	NA	NA	NA	NA	NA	NA	NA	NA	NA	NA	NA
American sweetgum	Liquidambar styraciflua	Anaheim	California	-117.8265994	33.8501822	4251 Alderdale Av E	introduced	9.14 to 13.71 m	30.48 to 45.72 cm	Anaheim	NA	NA	NA	NA	NA	NA	NA	NA	NA	NA	NA	NA	NA	NA	NA	NA	NA
American sweetgum	Liquidambar styraciflua	Anaheim	California	-117.8264121	33.85030417	4301 Alderdale Av E	introduced	9.14 to 13.71 m	30.48 to 45.72 cm	Anaheim	NA	NA	NA	NA	NA	NA	NA	NA	NA	NA	NA	NA	NA	NA	NA	NA	NA
Vacant site	NA	Anaheim	California	-117.8262925	33.85036729	4307 Alderdale Av E	no_info	NA	NA	Anaheim	NA	NA	NA	NA	NA	NA	NA	NA	NA	NA	NA	NA	NA	NA	NA	NA	NA
American sweetgum	Liquidambar styraciflua	Anaheim	California	-117.8260149	33.85049545	4311 Alderdale Av E	introduced	4.57 to 9.14 m	15.24 to 30.48 cm	Anaheim	NA	NA	NA	NA	NA	NA	NA	NA	NA	NA	NA	NA	NA	NA	NA	NA	NA
American sweetgum	Liquidambar styraciflua	Anaheim	California	-117.8259035	33.850569	4317 Alderdale Av E	introduced	9.14 to 13.71 m	30.48 to 45.72 cm	Anaheim	NA	NA	NA	NA	NA	NA	NA	NA	NA	NA	NA	NA	NA	NA	NA	NA	NA
Leafed sweetgum round	Liquidambar styraciflua	Anaheim	California	-117.8256867	33.85070806	4321 Alderdale Av E	introduced	0 to 4.57 m	0 to 15.24 cm	Anaheim	NA	NA	NA	NA	NA	NA	NA	NA	NA	NA	NA	NA	NA	NA	NA	NA	NA
Vacant site	NA	Anaheim	California	-117.8255769	33.85077735	4327 Alderdale Av E	no_info	NA	NA	Anaheim	NA	NA	NA	NA	NA	NA	NA	NA	NA	NA	NA	NA	NA	NA	NA	NA	NA
Leafed sweetgum round	Liquidambar styraciflua	Anaheim	California	-117.8253535	33.85091801	4331 Alderdale Av E	introduced	0 to 4.57 m	0 to 15.24 cm	Anaheim	NA	NA	NA	NA	NA	NA	NA	NA	NA	NA	NA	NA	NA	NA	NA	NA	NA
Vacant site	NA	Anaheim	California	-117.8252485	33.85098827	4337 Alderdale Av E	no_info	NA	NA	Anaheim	NA	NA	NA	NA	NA	NA	NA	NA	NA	NA	NA	NA	NA	NA	NA	NA	NA
Vacant site	NA	Anaheim	California	-117.8250115	33.85113484	4341 Alderdale Av E	no_info	NA	NA	Anaheim	NA	NA	NA	NA	NA	NA	NA	NA	NA	NA	NA	NA	NA	NA	NA	NA	NA
Vacant site	NA	Anaheim	California	-117.8248013	33.85112657	4344 Alderdale Av E	no_info	NA	NA	Anaheim	NA	NA	NA	NA	NA	NA	NA	NA	NA	NA	NA	NA	NA	NA	NA	NA	NA
American sweetgum	Liquidambar styraciflua	Anaheim	California	-117.8247406	33.85084682	4344 Alderdale Av E	introduced	9.14 to 13.71 m	30.48 to 45.72 cm	Anaheim	NA	NA	NA	NA	NA	NA	NA	NA	NA	NA	NA	NA	NA	NA	NA	NA	NA
American sweetgum	Liquidambar styraciflua	Anaheim	California	-117.8248408	33.85094996	4344 Alderdale Av E	introduced	9.14 to 13.71 m	30.48 to 45.72 cm	Anaheim	NA	NA	NA	NA	NA	NA	NA	NA	NA	NA	NA	NA	NA	NA	NA	NA	NA
American sweetgum	Liquidambar styraciflua	Anaheim	California	-117.8248962	33.851222	4345 Alderdale Av E	introduced	9.14 to 13.71 m	30.48 to 45.72 cm	Anaheim	NA	NA	NA	NA	NA	NA	NA	NA	NA	NA	NA	NA	NA	NA	NA	NA	NA
Ginkgo autumn gold	Ginkgo biloba	Anaheim	California	-117.8246035	33.85125131	4350 Alderdale Av E	introduced	0 to 4.57 m	0 to 15.24 cm	Anaheim	NA	NA	NA	NA	NA	NA	NA	NA	NA	NA	NA	NA	NA	NA	NA	NA	NA
Vacant site	NA	Anaheim	California	-117.8246772	33.8513585	4351 Alderdale Av E	no_info	NA	NA	Anaheim	NA	NA	NA	NA	NA	NA	NA	NA	NA	NA	NA	NA	NA	NA	NA	NA	NA
Ginkgo autumn gold	Ginkgo biloba	Anaheim	California	-117.8244107	33.85137012	4352 Alderdale Av E	introduced	0 to 4.57 m	0 to 15.24 cm	Anaheim	NA	NA	NA	NA	NA	NA	NA	NA	NA	NA	NA	NA	NA	NA	NA	NA	NA
American sweetgum	Liquidambar styraciflua	Anaheim	California	-117.8245638	33.8514453	4353 Alderdale Av E	introduced	4.57 to 9.14 m	15.24 to 30.48 cm	Anaheim	NA	NA	NA	NA	NA	NA	NA	NA	NA	NA	NA	NA	NA	NA	NA	NA	NA
Ginkgo autumn gold	Ginkgo biloba	Anaheim	California	-117.8242926	33.85143925	4356 Alderdale Av E	introduced	0 to 4.57 m	0 to 15.24 cm	Anaheim	NA	NA	NA	NA	NA	NA	NA	NA	NA	NA	NA	NA	NA	NA	NA	NA	NA
Leafed sweetgum round	Liquidambar styraciflua	Anaheim	California	-117.8240832	33.851558	4360 Alderdale Av E	introduced	0 to 4.57 m	0 to 15.24 cm	Anaheim	NA	NA	NA	NA	NA	NA	NA	NA	NA	NA	NA	NA	NA	NA	NA	NA	NA
American sweetgum	Liquidambar styraciflua	Anaheim	California	-117.8241836	33.85165852	4361 Alderdale Av E	introduced	4.57 to 9.14 m	15.24 to 30.48 cm	Anaheim	NA	NA	NA	NA	NA	NA	NA	NA	NA	NA	NA	NA	NA	NA	NA	NA	NA
Vacant site	NA	Anaheim	California	-117.8239213	33.85165138	4364 Alderdale Av E	no_info	NA	NA	Anaheim	NA	NA	NA	NA	NA	NA	NA	NA	NA	NA	NA	NA	NA	NA	NA	NA	NA
American sweetgum	Liquidambar styraciflua	Anaheim	California	-117.8240036	33.85175947	4365 Alderdale Av E	introduced	4.57 to 9.14 m	15.24 to 30.48 cm	Anaheim	NA	NA	NA	NA	NA	NA	NA	NA	NA	NA	NA	NA	NA	NA	NA	NA	NA
Ginkgo autumn gold	Ginkgo biloba	Anaheim	California	-117.8237033	33.85176395	4370 Alderdale Av E	introduced	0 to 4.57 m	0 to 15.24 cm	Anaheim	NA	NA	NA	NA	NA	NA	NA	NA	NA	NA	NA	NA	NA	NA	NA	NA	NA
Vacant site	NA	Anaheim	California	-117.8234565	33.85161177	4370 Alderdale Av E	no_info	NA	NA	Anaheim	NA	NA	NA	NA	NA	NA	NA	NA	NA	NA	NA	NA	NA	NA	NA	NA	NA
Ginkgo autumn gold	Ginkgo biloba	Anaheim	California	-117.8235408	33.85171932	4370 Alderdale Av E	introduced	0 to 4.57 m	0 to 15.24 cm	Anaheim	NA	NA	NA	NA	NA	NA	NA	NA	NA	NA	NA	NA	NA	NA	NA	NA	NA
Vacant site	NA	Anaheim	California	-117.8238587	33.85182414	4371 Alderdale Av E	no_info	NA	NA	Anaheim	NA	NA	NA	NA	NA	NA	NA	NA	NA	NA	NA	NA	NA	NA	NA	NA	NA
Vacant site	NA	Anaheim	California	-117.8234745	33.85203868	4401 Alderdale Av E	no_info	NA	NA	Anaheim	NA	NA	NA	NA	NA	NA	NA	NA	NA	NA	NA	NA	NA	NA	NA	NA	NA
American sweetgum	Liquidambar styraciflua	Anaheim	California	-117.8232683	33.8521591	4405 Alderdale Av E	introduced	4.57 to 9.14 m	15.24 to 30.48 cm	Anaheim	NA	NA	NA	NA	NA	NA	NA	NA	NA	NA	NA	NA	NA	NA	NA	NA	NA
American sweetgum	Liquidambar styraciflua	Anaheim	California	-117.8230792	33.85212237	4408 Alderdale Av E	introduced	4.57 to 9.14 m	30.48 to 45.72 cm	Anaheim	NA	NA	NA	NA	NA	NA	NA	NA	NA	NA	NA	NA	NA	NA	NA	NA	NA
American sweetgum	Liquidambar styraciflua	Anaheim	California	-117.8231663	33.85221665	4409 Alderdale Av E	introduced	4.57 to 9.14 m	15.24 to 30.48 cm	Anaheim	NA	NA	NA	NA	NA	NA	NA	NA	NA	NA	NA	NA	NA	NA	NA	NA	NA
American sweetgum	Liquidambar styraciflua	Anaheim	California	-117.8229045	33.85221806	4414 Alderdale Av E	introduced	4.57 to 9.14 m	15.24 to 30.48 cm	Anaheim	NA	NA	NA	NA	NA	NA	NA	NA	NA	NA	NA	NA	NA	NA	NA	NA	NA
American sweetgum	Liquidambar styraciflua	Anaheim	California	-117.8229887	33.85230779	4415 Alderdale Av E	introduced	9.14 to 13.71 m	30.48 to 45.72 cm	Anaheim	NA	NA	NA	NA	NA	NA	NA	NA	NA	NA	NA	NA	NA	NA	NA	NA	NA
Vacant site	NA	Anaheim	California	-117.8226626	33.85231125	4416 Alderdale Av E	no_info	NA	NA	Anaheim	NA	NA	NA	NA	NA	NA	NA	NA	NA	NA	NA	NA	NA	NA	NA	NA	NA
American sweetgum	Liquidambar styraciflua	Anaheim	California	-117.822485	33.85231025	4418 Alderdale Av E	introduced	9.14 to 13.71 m	30.48 to 45.72 cm	Anaheim	NA	NA	NA	NA	NA	NA	NA	NA	NA	NA	NA	NA	NA	NA	NA	NA	NA
American sweetgum	Liquidambar styraciflua	Anaheim	California	-117.8228141	33.85237629	4419 Alderdale Av E	introduced	4.57 to 9.14 m	30.48 to 45.72 cm	Anaheim	NA	NA	NA	NA	NA	NA	NA	NA	NA	NA	NA	NA	NA	NA	NA	NA	NA
American sweetgum	Liquidambar styraciflua	Anaheim	California	-117.822596	33.85250832	4423 Alderdale Av E	introduced	4.57 to 9.14 m	15.24 to 30.48 cm	Anaheim	NA	NA	NA	NA	NA	NA	NA	NA	NA	NA	NA	NA	NA	NA	NA	NA	NA
American sweetgum	Liquidambar styraciflua	Anaheim	California	-117.8224201	33.85250809	4426 Alderdale Av E	introduced	9.14 to 13.71 m	30.48 to 45.72 cm	Anaheim	NA	NA	NA	NA	NA	NA	NA	NA	NA	NA	NA	NA	NA	NA	NA	NA	NA
American sweetgum	Liquidambar styraciflua	Anaheim	California	-117.82125	33.85276534	4430 Alderdale Av E	introduced	4.57 to 9.14 m	15.24 to 30.48 cm	Anaheim	NA	NA	NA	NA	NA	NA	NA	NA	NA	NA	NA	NA	NA	NA	NA	NA	NA
American sweetgum	Liquidambar styraciflua	Anaheim	California	-117.8213389	33.85257061	4430 Alderdale Av E	introduced	9.14 to 13.71 m	15.24 to 30.48 cm	Anaheim	NA	NA	NA	NA	NA	NA	NA	NA	NA	NA	NA	NA	NA	NA	NA	NA	NA
Vacant site	NA	Anaheim	California	-117.8213188	33.85289782	4431 Alderdale Av E	no_info	NA	NA	Anaheim	NA	NA	NA	NA	NA	NA	NA	NA	NA	NA	NA	NA	NA	NA	NA	NA	NA
Vacant site	NA	Anaheim	California	-117.8211618	33.85294857	4433 Alderdale Av E	no_info	NA	NA	Anaheim	NA	NA	NA	NA	NA	NA	NA	NA	NA	NA	NA	NA	NA	NA	NA	NA	NA
Vacant site	NA	Anaheim	California	-117.8210627	33.85283491	4434 Alderdale Av E	no_info	NA	NA	Anaheim	NA	NA	NA	NA	NA	NA	NA	NA	NA	NA	NA	NA	NA	NA	NA	NA	NA
Vacant site	NA	Anaheim	California	-117.8209003	33.85302553	4437 Alderdale Av E	no_info	NA	NA	Anaheim	NA	NA	NA	NA	NA	NA	NA	NA	NA	NA	NA	NA	NA	NA	NA	NA	NA
Vacant site	NA	Anaheim	California	-117.8208714	33.85289213	4438 Alderdale Av E	no_info	NA	NA	Anaheim	NA	NA	NA	NA	NA	NA	NA	NA	NA	NA	NA	NA	NA	NA	NA	NA	NA
American sweetgum	Liquidambar styraciflua	Anaheim	California	-117.8206136	33.85297459	4442 Alderdale Av E	introduced	4.57 to 9.14 m	15.24 to 30.48 cm	Anaheim	NA	NA	NA	NA	NA	NA	NA	NA	NA	NA	NA	NA	NA	NA	NA	NA	NA
American sweetgum	Liquidambar styraciflua	Anaheim	California	-117.8205509	33.85314642	4445 Alderdale Av E	introduced	4.57 to 9.14 m	15.24 to 30.48 cm	Anaheim	NA	NA	NA	NA	NA	NA	NA	NA	NA	NA	NA	NA	NA	NA	NA	NA	NA
American sweetgum	Liquidambar styraciflua	Anaheim	California	-117.8204517	33.85302639	4446 Alderdale Av E	introduced	9.14 to 13.71 m	30.48 to 45.72 cm	Anaheim	NA	NA	NA	NA	NA	NA	NA	NA	NA	NA	NA	NA	NA	NA	NA	NA	NA
Ginkgo autumn gold	Ginkgo biloba	Anaheim	California	-117.8203692	33.85320028	4449 Alderdale Av E	introduced	0 to 4.57 m	0 to 15.24 cm	Anaheim	NA	NA	NA	NA	NA	NA	NA	NA	NA	NA	NA	NA	NA	NA	NA	NA	NA
American sweetgum	Liquidambar styraciflua	Anaheim	California	-117.8201931	33.85310136	4450 Alderdale Av E	introduced	4.57 to 9.14 m	30.48 to 45.72 cm	Anaheim	NA	NA	NA	NA	NA	NA	NA	NA	NA	NA	NA	NA	NA	NA	NA	NA	NA
American sweetgum	Liquidambar styraciflua	Anaheim	California	-117.8201148	33.85327843	4453 Alderdale Av E	introduced	4.57 to 9.14 m	15.24 to 30.48 cm	Anaheim	NA	NA	NA	NA	NA	NA	NA	NA	NA	NA	NA	NA	NA	NA	NA	NA	NA
Ginkgo autumn gold	Ginkgo biloba	Anaheim	California	-117.8199785	33.85319893	4454 Alderdale Av E	introduced	0 to 4.57 m	0 to 15.24 cm	Anaheim	NA	NA	NA	NA	NA	NA	NA	NA	NA	NA	NA	NA	NA	NA	NA	NA	NA
Vacant site	NA	Anaheim	California	-117.8236463	33.8519446	4475 Alderdale Av E	no_info	NA	NA	Anaheim	NA	NA	NA	NA	NA	NA	NA	NA	NA	NA	NA	NA	NA	NA	NA	NA	NA
American sweetgum	Liquidambar styraciflua	Anaheim	California	-117.8300045	33.8482697	401 Alderdale Cir N	introduced	9.14 to 13.71 m	30.48 to 45.72 cm	Anaheim	NA	NA	NA	NA	NA	NA	NA	NA	NA	NA	NA	NA	NA	NA	NA	NA	NA
American sweetgum	Liquidambar styraciflua	Anaheim	California	-117.8299157	33.84845596	412 Alderdale Cir N	introduced	4.57 to 9.14 m	30.48 to 45.72 cm	Anaheim	NA	NA	NA	NA	NA	NA	NA	NA	NA	NA	NA	NA	NA	NA	NA	NA	NA
American sweetgum	Liquidambar styraciflua	Anaheim	California	-117.8298846	33.84862925	416 Alderdale Cir N	introduced	4.57 to 9.14 m	15.24 to 30.48 cm	Anaheim	NA	NA	NA	NA	NA	NA	NA	NA	NA	NA	NA	NA	NA	NA	NA	NA	NA
American sweetgum	Liquidambar styraciflua	Anaheim	California	-117.8297913	33.84865835	416 Alderdale Cir N	introduced	4.57 to 9.14 m	15.24 to 30.48 cm	Anaheim	NA	NA	NA	NA	NA	NA	NA	NA	NA	NA	NA	NA	NA	NA	NA	NA	NA
Maidenhair tree	Ginkgo biloba	Anaheim	California	-117.8297003	33.84869223	416 Alderdale Cir N	introduced	0 to 4.57 m	0 to 15.24 cm	Anaheim	NA	NA	NA	NA	NA	NA	NA	NA	NA	NA	NA	NA	NA	NA	NA	NA	NA
Mexican fan palm	Washingtonia robusta	Anaheim	California	-117.8302411	33.84842581	417 Alderdale Cir N	introduced	9.14 to 13.71 m	45.72 to 60.96 cm	Anaheim	NA	NA	NA	NA	NA	NA	NA	NA	NA	NA	NA	NA	NA	NA	NA	NA	NA
Vacant site	NA	Anaheim	California	-117.8305824	33.84821799	417 Alderdale Cir N	no_info	NA	NA	Anaheim	NA	NA	NA	NA	NA	NA	NA	NA	NA	NA	NA	NA	NA	NA	NA	NA	NA
Vacant site	NA	Anaheim	California	-117.8306422	33.84828266	417 Alderdale Cir N	no_info	NA	NA	Anaheim	NA	NA	NA	NA	NA	NA	NA	NA	NA	NA	NA	NA	NA	NA	NA	NA	NA
Vacant site	NA	Anaheim	California	-117.8306551	33.84835744	417 Alderdale Cir N	no_info	NA	NA	Anaheim	NA	NA	NA	NA	NA	NA	NA	NA	NA	NA	NA	NA	NA	NA	NA	NA	NA
Vacant site	NA	Anaheim	California	-117.8306056	33.84842075	417 Alderdale Cir N	no_info	NA	NA	Anaheim	NA	NA	NA	NA	NA	NA	NA	NA	NA	NA	NA	NA	NA	NA	NA	NA	NA
American sweetgum	Liquidambar styraciflua	Anaheim	California	-117.8304966	33.84846066	417 Alderdale Cir N	introduced	4.57 to 9.14 m	30.48 to 45.72 cm	Anaheim	NA	NA	NA	NA	NA	NA	NA	NA	NA	NA	NA	NA	NA	NA	NA	NA	NA
American sweetgum	Liquidambar styraciflua	Anaheim	California	-117.8303692	33.8484911	417 Alderdale Cir N	introduced	4.57 to 9.14 m	15.24 to 30.48 cm	Anaheim	NA	NA	NA	NA	NA	NA	NA	NA	NA	NA	NA	NA	NA	NA	NA	NA	NA
Chinese flame tree	Koelreuteria bipinnata	Anaheim	California	-117.9335285	33.82733964	1500 Alexis Av W	introduced	4.57 to 9.14 m	15.24 to 30.48 cm	Anaheim	NA	NA	NA	NA	NA	NA	NA	NA	NA	NA	NA	NA	NA	NA	NA	NA	NA
Vacant site	NA	Anaheim	California	-117.9335279	33.82725082	1500 Alexis Av W	no_info	NA	NA	Anaheim	NA	NA	NA	NA	NA	NA	NA	NA	NA	NA	NA	NA	NA	NA	NA	NA	NA
Vacant site	NA	Anaheim	California	-117.9335319	33.82776137	1501 Alexis Av W	no_info	NA	NA	Anaheim	NA	NA	NA	NA	NA	NA	NA	NA	NA	NA	NA	NA	NA	NA	NA	NA	NA
Chinese flame tree	Koelreuteria bipinnata	Anaheim	California	-117.9340095	33.82763791	1511 Alexis Av W	introduced	4.57 to 9.14 m	45.72 to 60.96 cm	Anaheim	NA	NA	NA	NA	NA	NA	NA	NA	NA	NA	NA	NA	NA	NA	NA	NA	NA
Chinese flame tree	Koelreuteria bipinnata	Anaheim	California	-117.9342522	33.82748122	1520 Alexis Av W	introduced	9.14 to 13.71 m	45.72 to 60.96 cm	Anaheim	NA	NA	NA	NA	NA	NA	NA	NA	NA	NA	NA	NA	NA	NA	NA	NA	NA
Chinese flame tree	Koelreuteria bipinnata	Anaheim	California	-117.9343956	33.8274781	1520 Alexis Av W	introduced	4.57 to 9.14 m	0 to 15.24 cm	Anaheim	NA	NA	NA	NA	NA	NA	NA	NA	NA	NA	NA	NA	NA	NA	NA	NA	NA
Pygmy date palm	Phoenix roebelenii	Anaheim	California	-117.9343467	33.82763163	1523 Alexis Av W	no_info	0 to 4.57 m	0 to 15.24 cm	Anaheim	NA	NA	NA	NA	NA	NA	NA	NA	NA	NA	NA	NA	NA	NA	NA	NA	NA
Chinese flame tree	Koelreuteria bipinnata	Anaheim	California	-117.9346286	33.8276201	1527 Alexis Av W	introduced	9.14 to 13.71 m	30.48 to 45.72 cm	Anaheim	NA	NA	NA	NA	NA	NA	NA	NA	NA	NA	NA	NA	NA	NA	NA	NA	NA
Chinese flame tree	Koelreuteria bipinnata	Anaheim	California	-117.9347379	33.82761807	1533 Alexis Av W	introduced	4.57 to 9.14 m	30.48 to 45.72 cm	Anaheim	NA	NA	NA	NA	NA	NA	NA	NA	NA	NA	NA	NA	NA	NA	NA	NA	NA
Chinese flame tree	Koelreuteria bipinnata	Anaheim	California	-117.9349414	33.82746347	1540 Alexis Av W	introduced	9.14 to 13.71 m	30.48 to 45.72 cm	Anaheim	NA	NA	NA	NA	NA	NA	NA	NA	NA	NA	NA	NA	NA	NA	NA	NA	NA
Vacant site	NA	Anaheim	California	-117.9353302	33.82745217	1550 Alexis Av W	no_info	NA	NA	Anaheim	NA	NA	NA	NA	NA	NA	NA	NA	NA	NA	NA	NA	NA	NA	NA	NA	NA
Chinese flame tree	Koelreuteria bipinnata	Anaheim	California	-117.9356274	33.82744201	1554 Alexis Av W	introduced	9.14 to 13.71 m	30.48 to 45.72 cm	Anaheim	NA	NA	NA	NA	NA	NA	NA	NA	NA	NA	NA	NA	NA	NA	NA	NA	NA
Vacant site	NA	Anaheim	California	-117.9358299	33.8275787	1565 Alexis Av W	no_info	NA	NA	Anaheim	NA	NA	NA	NA	NA	NA	NA	NA	NA	NA	NA	NA	NA	NA	NA	NA	NA
Chinese flame tree	Koelreuteria bipinnata	Anaheim	California	-117.9359854	33.82743375	1570 Alexis Av W	introduced	9.14 to 13.71 m	30.48 to 45.72 cm	Anaheim	NA	NA	NA	NA	NA	NA	NA	NA	NA	NA	NA	NA	NA	NA	NA	NA	NA
King palm	Archontophoenix cunninghamiana	Anaheim	California	-117.9361073	33.82757175	1571 Alexis Av W	introduced	0 to 4.57 m	15.24 to 30.48 cm	Anaheim	NA	NA	NA	NA	NA	NA	NA	NA	NA	NA	NA	NA	NA	NA	NA	NA	NA
Chinese flame tree	Koelreuteria bipinnata	Anaheim	California	-117.9362136	33.82769024	1571 Alexis Av W	introduced	4.57 to 9.14 m	15.24 to 30.48 cm	Anaheim	NA	NA	NA	NA	NA	NA	NA	NA	NA	NA	NA	NA	NA	NA	NA	NA	NA
Chinese flame tree	Koelreuteria bipinnata	Anaheim	California	-117.9363122	33.82742582	1574 Alexis Av W	introduced	9.14 to 13.71 m	30.48 to 45.72 cm	Anaheim	NA	NA	NA	NA	NA	NA	NA	NA	NA	NA	NA	NA	NA	NA	NA	NA	NA
Vacant site	NA	Anaheim	California	-117.9366637	33.82741941	1584 Alexis Av W	no_info	NA	NA	Anaheim	NA	NA	NA	NA	NA	NA	NA	NA	NA	NA	NA	NA	NA	NA	NA	NA	NA
Chinese flame tree	Koelreuteria bipinnata	Anaheim	California	-117.9368408	33.8274142	1594 Alexis Av W	introduced	9.14 to 13.71 m	30.48 to 45.72 cm	Anaheim	NA	NA	NA	NA	NA	NA	NA	NA	NA	NA	NA	NA	NA	NA	NA	NA	NA
Vacant site	NA	Anaheim	California	-117.9369177	33.82741362	1594 Alexis Av W	no_info	NA	NA	Anaheim	NA	NA	NA	NA	NA	NA	NA	NA	NA	NA	NA	NA	NA	NA	NA	NA	NA
Vacant site	NA	Anaheim	California	-117.9370196	33.82726138	1594 Alexis Av W	no_info	NA	NA	Anaheim	NA	NA	NA	NA	NA	NA	NA	NA	NA	NA	NA	NA	NA	NA	NA	NA	NA
Evergreen pear	Pyrus kawakamii	Anaheim	California	-117.9370205	33.82715195	1594 Alexis Av W	no_info	4.57 to 9.14 m	15.24 to 30.48 cm	Anaheim	NA	NA	NA	NA	NA	NA	NA	NA	NA	NA	NA	NA	NA	NA	NA	NA	NA
Southern magnolia	Magnolia grandiflora	Anaheim	California	-117.8686898	33.84015761	131 Alice Cir S	introduced	9.14 to 13.71 m	30.48 to 45.72 cm	Anaheim	NA	NA	NA	NA	NA	NA	NA	NA	NA	NA	NA	NA	NA	NA	NA	NA	NA
White oak	Quercus alba	Anaheim	California	-117.8684584	33.84003298	134 Alice Cir S	introduced	4.57 to 9.14 m	15.24 to 30.48 cm	Anaheim	NA	NA	NA	NA	NA	NA	NA	NA	NA	NA	NA	NA	NA	NA	NA	NA	NA
American sweetgum	Liquidambar styraciflua	Anaheim	California	-117.8686865	33.84003647	135 Alice Cir S	introduced	9.14 to 13.71 m	30.48 to 45.72 cm	Anaheim	NA	NA	NA	NA	NA	NA	NA	NA	NA	NA	NA	NA	NA	NA	NA	NA	NA
Southern magnolia	Magnolia grandiflora	Anaheim	California	-117.868653	33.83997242	135 Alice Cir S	introduced	4.57 to 9.14 m	30.48 to 45.72 cm	Anaheim	NA	NA	NA	NA	NA	NA	NA	NA	NA	NA	NA	NA	NA	NA	NA	NA	NA
Vacant site	NA	Anaheim	California	-117.8685019	33.83993273	140 Alice Cir S	no_info	NA	NA	Anaheim	NA	NA	NA	NA	NA	NA	NA	NA	NA	NA	NA	NA	NA	NA	NA	NA	NA
Southern magnolia	Magnolia grandiflora	Anaheim	California	-117.8684949	33.83967696	144 Alice Cir S	introduced	9.14 to 13.71 m	30.48 to 45.72 cm	Anaheim	NA	NA	NA	NA	NA	NA	NA	NA	NA	NA	NA	NA	NA	NA	NA	NA	NA
Southern magnolia	Magnolia grandiflora	Anaheim	California	-117.868647	33.839671	145 Alice Cir S	introduced	4.57 to 9.14 m	30.48 to 45.72 cm	Anaheim	NA	NA	NA	NA	NA	NA	NA	NA	NA	NA	NA	NA	NA	NA	NA	NA	NA
Southern magnolia	Magnolia grandiflora	Anaheim	California	-117.8686488	33.83941241	155 Alice Cir S	introduced	4.57 to 9.14 m	15.24 to 30.48 cm	Anaheim	NA	NA	NA	NA	NA	NA	NA	NA	NA	NA	NA	NA	NA	NA	NA	NA	NA
Southern magnolia	Magnolia grandiflora	Anaheim	California	-117.8684891	33.83938913	160 Alice Cir S	introduced	4.57 to 9.14 m	15.24 to 30.48 cm	Anaheim	NA	NA	NA	NA	NA	NA	NA	NA	NA	NA	NA	NA	NA	NA	NA	NA	NA
Southern magnolia	Magnolia grandiflora	Anaheim	California	-117.8683377	33.83908189	164 Alice Cir S	introduced	4.57 to 9.14 m	30.48 to 45.72 cm	Anaheim	NA	NA	NA	NA	NA	NA	NA	NA	NA	NA	NA	NA	NA	NA	NA	NA	NA
Vacant site	NA	Anaheim	California	-117.8686324	33.83915954	165 Alice Cir S	no_info	NA	NA	Anaheim	NA	NA	NA	NA	NA	NA	NA	NA	NA	NA	NA	NA	NA	NA	NA	NA	NA
Southern magnolia	Magnolia grandiflora	Anaheim	California	-117.8689665	33.83908139	165 Alice Cir S	introduced	9.14 to 13.71 m	30.48 to 45.72 cm	Anaheim	NA	NA	NA	NA	NA	NA	NA	NA	NA	NA	NA	NA	NA	NA	NA	NA	NA
Southern magnolia	Magnolia grandiflora	Anaheim	California	-117.8687847	33.83908158	165 Alice Cir S	introduced	9.14 to 13.71 m	30.48 to 45.72 cm	Anaheim	NA	NA	NA	NA	NA	NA	NA	NA	NA	NA	NA	NA	NA	NA	NA	NA	NA
Camphor tree	Cinnamomum camphora	Anaheim	California	-117.8686727	33.84165723	101 Alice St S	introduced	4.57 to 9.14 m	0 to 15.24 cm	Anaheim	NA	NA	NA	NA	NA	NA	NA	NA	NA	NA	NA	NA	NA	NA	NA	NA	NA
Camphor tree	Cinnamomum camphora	Anaheim	California	-117.8686743	33.84155044	101 Alice St S	introduced	0 to 4.57 m	0 to 15.24 cm	Anaheim	NA	NA	NA	NA	NA	NA	NA	NA	NA	NA	NA	NA	NA	NA	NA	NA	NA
Camphor tree	Cinnamomum camphora	Anaheim	California	-117.8687901	33.84177858	101 Alice St S	introduced	4.57 to 9.14 m	15.24 to 30.48 cm	Anaheim	NA	NA	NA	NA	NA	NA	NA	NA	NA	NA	NA	NA	NA	NA	NA	NA	NA
Camphor tree	Cinnamomum camphora	Anaheim	California	-117.8685321	33.84166989	102 Alice St S	introduced	4.57 to 9.14 m	30.48 to 45.72 cm	Anaheim	NA	NA	NA	NA	NA	NA	NA	NA	NA	NA	NA	NA	NA	NA	NA	NA	NA
Camphor tree	Cinnamomum camphora	Anaheim	California	-117.8685312	33.84157069	102 Alice St S	introduced	4.57 to 9.14 m	30.48 to 45.72 cm	Anaheim	NA	NA	NA	NA	NA	NA	NA	NA	NA	NA	NA	NA	NA	NA	NA	NA	NA
Victorian box	Pittosporum undulatum	Anaheim	California	-117.8682881	33.84154783	102 Alice St S	introduced	4.57 to 9.14 m	15.24 to 30.48 cm	Anaheim	NA	NA	NA	NA	NA	NA	NA	NA	NA	NA	NA	NA	NA	NA	NA	NA	NA
Camphor tree	Cinnamomum camphora	Anaheim	California	-117.868674	33.84138452	105 Alice St S	introduced	9.14 to 13.71 m	45.72 to 60.96 cm	Anaheim	NA	NA	NA	NA	NA	NA	NA	NA	NA	NA	NA	NA	NA	NA	NA	NA	NA
Camphor tree	Cinnamomum camphora	Anaheim	California	-117.8685246	33.84139912	106 Alice St S	introduced	4.57 to 9.14 m	30.48 to 45.72 cm	Anaheim	NA	NA	NA	NA	NA	NA	NA	NA	NA	NA	NA	NA	NA	NA	NA	NA	NA
Vacant site	NA	Anaheim	California	-117.8683448	33.84178143	106 Alice St S	no_info	NA	NA	Anaheim	NA	NA	NA	NA	NA	NA	NA	NA	NA	NA	NA	NA	NA	NA	NA	NA	NA
Camphor tree	Cinnamomum camphora	Anaheim	California	-117.8686706	33.84121804	109 Alice St S	introduced	9.14 to 13.71 m	45.72 to 60.96 cm	Anaheim	NA	NA	NA	NA	NA	NA	NA	NA	NA	NA	NA	NA	NA	NA	NA	NA	NA
Vacant site	NA	Anaheim	California	-117.868523	33.84120509	110 Alice St S	no_info	NA	NA	Anaheim	NA	NA	NA	NA	NA	NA	NA	NA	NA	NA	NA	NA	NA	NA	NA	NA	NA
Vacant site	NA	Anaheim	California	-117.8686644	33.84102469	113 Alice St S	no_info	NA	NA	Anaheim	NA	NA	NA	NA	NA	NA	NA	NA	NA	NA	NA	NA	NA	NA	NA	NA	NA
Vacant site	NA	Anaheim	California	-117.8685271	33.84104072	114 Alice St S	no_info	NA	NA	Anaheim	NA	NA	NA	NA	NA	NA	NA	NA	NA	NA	NA	NA	NA	NA	NA	NA	NA
Vacant site	NA	Anaheim	California	-117.8684546	33.84086219	118 Alice St S	no_info	NA	NA	Anaheim	NA	NA	NA	NA	NA	NA	NA	NA	NA	NA	NA	NA	NA	NA	NA	NA	NA
Canary island pine	Pinus canariensis	Anaheim	California	-117.86828	33.8445594	408 Alice Way N	introduced	more than 18.29 m	45.72 to 60.96 cm	Anaheim	NA	NA	NA	NA	NA	NA	NA	NA	NA	NA	NA	NA	NA	NA	NA	NA	NA
Canary island pine	Pinus canariensis	Anaheim	California	-117.868435	33.84473798	411 Alice Way N	introduced	more than 18.29 m	45.72 to 60.96 cm	Anaheim	NA	NA	NA	NA	NA	NA	NA	NA	NA	NA	NA	NA	NA	NA	NA	NA	NA
Canary island pine	Pinus canariensis	Anaheim	California	-117.8681874	33.84471153	412 Alice Way N	introduced	more than 18.29 m	45.72 to 60.96 cm	Anaheim	NA	NA	NA	NA	NA	NA	NA	NA	NA	NA	NA	NA	NA	NA	NA	NA	NA
Canary island pine	Pinus canariensis	Anaheim	California	-117.8684082	33.84495821	415 Alice Way N	introduced	more than 18.29 m	45.72 to 60.96 cm	Anaheim	NA	NA	NA	NA	NA	NA	NA	NA	NA	NA	NA	NA	NA	NA	NA	NA	NA
Canary island pine	Pinus canariensis	Anaheim	California	-117.8682548	33.8448908	416 Alice Way N	introduced	more than 18.29 m	45.72 to 60.96 cm	Anaheim	NA	NA	NA	NA	NA	NA	NA	NA	NA	NA	NA	NA	NA	NA	NA	NA	NA
Canary island pine	Pinus canariensis	Anaheim	California	-117.8684163	33.84514068	419 Alice Way N	introduced	more than 18.29 m	45.72 to 60.96 cm	Anaheim	NA	NA	NA	NA	NA	NA	NA	NA	NA	NA	NA	NA	NA	NA	NA	NA	NA
Canary island pine	Pinus canariensis	Anaheim	California	-117.8684201	33.84533254	423 Alice Way N	introduced	more than 18.29 m	45.72 to 60.96 cm	Anaheim	NA	NA	NA	NA	NA	NA	NA	NA	NA	NA	NA	NA	NA	NA	NA	NA	NA
Canary island pine	Pinus canariensis	Anaheim	California	-117.8685032	33.84547965	423 Alice Way N	introduced	more than 18.29 m	45.72 to 60.96 cm	Anaheim	NA	NA	NA	NA	NA	NA	NA	NA	NA	NA	NA	NA	NA	NA	NA	NA	NA
Southern magnolia	Magnolia grandiflora	Anaheim	California	-117.8685004	33.83827549	188 Alice Way S	introduced	9.14 to 13.71 m	30.48 to 45.72 cm	Anaheim	NA	NA	NA	NA	NA	NA	NA	NA	NA	NA	NA	NA	NA	NA	NA	NA	NA
Southern magnolia	Magnolia grandiflora	Anaheim	California	-117.8687655	33.83832013	191 Alice Way S	introduced	9.14 to 13.71 m	30.48 to 45.72 cm	Anaheim	NA	NA	NA	NA	NA	NA	NA	NA	NA	NA	NA	NA	NA	NA	NA	NA	NA
Southern magnolia	Magnolia grandiflora	Anaheim	California	-117.8685615	33.83814369	194 Alice Way S	introduced	4.57 to 9.14 m	30.48 to 45.72 cm	Anaheim	NA	NA	NA	NA	NA	NA	NA	NA	NA	NA	NA	NA	NA	NA	NA	NA	NA
Southern magnolia	Magnolia grandiflora	Anaheim	California	-117.8687257	33.83818587	195 Alice Way S	introduced	4.57 to 9.14 m	30.48 to 45.72 cm	Anaheim	NA	NA	NA	NA	NA	NA	NA	NA	NA	NA	NA	NA	NA	NA	NA	NA	NA
Southern magnolia	Magnolia grandiflora	Anaheim	California	-117.8685704	33.83798777	198 Alice Way S	introduced	4.57 to 9.14 m	30.48 to 45.72 cm	Anaheim	NA	NA	NA	NA	NA	NA	NA	NA	NA	NA	NA	NA	NA	NA	NA	NA	NA
Southern magnolia	Magnolia grandiflora	Anaheim	California	-117.8687117	33.83796018	199 Alice Way S	introduced	4.57 to 9.14 m	30.48 to 45.72 cm	Anaheim	NA	NA	NA	NA	NA	NA	NA	NA	NA	NA	NA	NA	NA	NA	NA	NA	NA
Southern magnolia	Magnolia grandiflora	Anaheim	California	-117.8685672	33.83780048	202 Alice Way S	introduced	4.57 to 9.14 m	15.24 to 30.48 cm	Anaheim	NA	NA	NA	NA	NA	NA	NA	NA	NA	NA	NA	NA	NA	NA	NA	NA	NA
Vacant site	NA	Anaheim	California	-117.8687189	33.83789973	203 Alice Way S	no_info	NA	NA	Anaheim	NA	NA	NA	NA	NA	NA	NA	NA	NA	NA	NA	NA	NA	NA	NA	NA	NA
Vacant site	NA	Anaheim	California	-117.8685658	33.83771218	206 Alice Way S	no_info	NA	NA	Anaheim	NA	NA	NA	NA	NA	NA	NA	NA	NA	NA	NA	NA	NA	NA	NA	NA	NA
Southern magnolia	Magnolia grandiflora	Anaheim	California	-117.8687174	33.83768704	207 Alice Way S	introduced	4.57 to 9.14 m	30.48 to 45.72 cm	Anaheim	NA	NA	NA	NA	NA	NA	NA	NA	NA	NA	NA	NA	NA	NA	NA	NA	NA
Vacant site	NA	Anaheim	California	-117.8685663	33.8375213	210 Alice Way S	no_info	NA	NA	Anaheim	NA	NA	NA	NA	NA	NA	NA	NA	NA	NA	NA	NA	NA	NA	NA	NA	NA
Vacant site	NA	Anaheim	California	-117.8685703	33.83744974	214 Alice Way S	no_info	NA	NA	Anaheim	NA	NA	NA	NA	NA	NA	NA	NA	NA	NA	NA	NA	NA	NA	NA	NA	NA
Samuel sommer magnolia	Magnolia grandiflora	Anaheim	California	-117.8687203	33.83747925	215 Alice Way S	introduced	0 to 4.57 m	0 to 15.24 cm	Anaheim	NA	NA	NA	NA	NA	NA	NA	NA	NA	NA	NA	NA	NA	NA	NA	NA	NA
Vacant site	NA	Anaheim	California	-117.8683395	33.83715687	218 Alice Way S	no_info	NA	NA	Anaheim	NA	NA	NA	NA	NA	NA	NA	NA	NA	NA	NA	NA	NA	NA	NA	NA	NA
Southern magnolia	Magnolia grandiflora	Anaheim	California	-117.8684497	33.83718785	218 Alice Way S	introduced	4.57 to 9.14 m	30.48 to 45.72 cm	Anaheim	NA	NA	NA	NA	NA	NA	NA	NA	NA	NA	NA	NA	NA	NA	NA	NA	NA
Queensland umbrella tree	Schefflera actinophylla	Anaheim	California	-117.8687313	33.83731028	219 Alice Way S	introduced	4.57 to 9.14 m	30.48 to 45.72 cm	Anaheim	NA	NA	NA	NA	NA	NA	NA	NA	NA	NA	NA	NA	NA	NA	NA	NA	NA
Vacant site	NA	Anaheim	California	-117.9988808	33.81491844	3115 Aliso Pl W	no_info	NA	NA	Anaheim	NA	NA	NA	NA	NA	NA	NA	NA	NA	NA	NA	NA	NA	NA	NA	NA	NA
Vacant site	NA	Anaheim	California	-117.9988695	33.81476912	3118 Aliso Pl W	no_info	NA	NA	Anaheim	NA	NA	NA	NA	NA	NA	NA	NA	NA	NA	NA	NA	NA	NA	NA	NA	NA
Camphor tree	Cinnamomum camphora	Anaheim	California	-117.9991246	33.8147617	3122 Aliso Pl W	introduced	9.14 to 13.71 m	60.96 to 76.2 cm	Anaheim	NA	NA	NA	NA	NA	NA	NA	NA	NA	NA	NA	NA	NA	NA	NA	NA	NA
Camphor tree	Cinnamomum camphora	Anaheim	California	-117.9992843	33.81466145	3122 Aliso Pl W	introduced	4.57 to 9.14 m	45.72 to 60.96 cm	Anaheim	NA	NA	NA	NA	NA	NA	NA	NA	NA	NA	NA	NA	NA	NA	NA	NA	NA
Camphor tree	Cinnamomum camphora	Anaheim	California	-117.9992863	33.81452429	3122 Aliso Pl W	introduced	4.57 to 9.14 m	30.48 to 45.72 cm	Anaheim	NA	NA	NA	NA	NA	NA	NA	NA	NA	NA	NA	NA	NA	NA	NA	NA	NA
Chinese elm	Ulmus parvifolia	Anaheim	California	-117.9991395	33.81491111	3123 Aliso Pl W	introduced	9.14 to 13.71 m	60.96 to 76.2 cm	Anaheim	NA	NA	NA	NA	NA	NA	NA	NA	NA	NA	NA	NA	NA	NA	NA	NA	NA
Vacant site	NA	Anaheim	California	-117.8797163	33.8197698	2509 Alki Pl E	no_info	NA	NA	Anaheim	NA	NA	NA	NA	NA	NA	NA	NA	NA	NA	NA	NA	NA	NA	NA	NA	NA
Vacant site	NA	Anaheim	California	-117.8797414	33.81964733	2510 Alki Pl E	no_info	NA	NA	Anaheim	NA	NA	NA	NA	NA	NA	NA	NA	NA	NA	NA	NA	NA	NA	NA	NA	NA
Southern magnolia	Magnolia grandiflora	Anaheim	California	-117.8799343	33.81947506	2510 Alki Pl E	introduced	4.57 to 9.14 m	15.24 to 30.48 cm	Anaheim	NA	NA	NA	NA	NA	NA	NA	NA	NA	NA	NA	NA	NA	NA	NA	NA	NA
Southern magnolia	Magnolia grandiflora	Anaheim	California	-117.8799353	33.81941023	2510 Alki Pl E	introduced	4.57 to 9.14 m	30.48 to 45.72 cm	Anaheim	NA	NA	NA	NA	NA	NA	NA	NA	NA	NA	NA	NA	NA	NA	NA	NA	NA
Vacant site	NA	Anaheim	California	-117.8796628	33.8196507	2514 Alki Pl E	no_info	NA	NA	Anaheim	NA	NA	NA	NA	NA	NA	NA	NA	NA	NA	NA	NA	NA	NA	NA	NA	NA
Vacant site	NA	Anaheim	California	-117.879619	33.81976977	2515 Alki Pl E	no_info	NA	NA	Anaheim	NA	NA	NA	NA	NA	NA	NA	NA	NA	NA	NA	NA	NA	NA	NA	NA	NA
Vacant site	NA	Anaheim	California	-117.8793686	33.81964784	2518 Alki Pl E	no_info	NA	NA	Anaheim	NA	NA	NA	NA	NA	NA	NA	NA	NA	NA	NA	NA	NA	NA	NA	NA	NA
Vacant site	NA	Anaheim	California	-117.8794697	33.81976456	2519 Alki Pl E	no_info	NA	NA	Anaheim	NA	NA	NA	NA	NA	NA	NA	NA	NA	NA	NA	NA	NA	NA	NA	NA	NA
Vacant site	NA	Anaheim	California	-117.8792667	33.81964946	2522 Alki Pl E	no_info	NA	NA	Anaheim	NA	NA	NA	NA	NA	NA	NA	NA	NA	NA	NA	NA	NA	NA	NA	NA	NA
Southern magnolia	Magnolia grandiflora	Anaheim	California	-117.8791427	33.81964815	2522 Alki Pl E	introduced	4.57 to 9.14 m	30.48 to 45.72 cm	Anaheim	NA	NA	NA	NA	NA	NA	NA	NA	NA	NA	NA	NA	NA	NA	NA	NA	NA
Vacant site	NA	Anaheim	California	-117.8792661	33.81976487	2523 Alki Pl E	no_info	NA	NA	Anaheim	NA	NA	NA	NA	NA	NA	NA	NA	NA	NA	NA	NA	NA	NA	NA	NA	NA
Vacant site	NA	Anaheim	California	-117.8789825	33.81964606	2526 Alki Pl E	no_info	NA	NA	Anaheim	NA	NA	NA	NA	NA	NA	NA	NA	NA	NA	NA	NA	NA	NA	NA	NA	NA
Vacant site	NA	Anaheim	California	-117.8790005	33.81976031	2527 Alki Pl E	no_info	NA	NA	Anaheim	NA	NA	NA	NA	NA	NA	NA	NA	NA	NA	NA	NA	NA	NA	NA	NA	NA
Vacant site	NA	Anaheim	California	-117.8788017	33.81958794	2530 Alki Pl E	no_info	NA	NA	Anaheim	NA	NA	NA	NA	NA	NA	NA	NA	NA	NA	NA	NA	NA	NA	NA	NA	NA
Southern magnolia	Magnolia grandiflora	Anaheim	California	-117.8788336	33.8198125	2531 Alki Pl E	introduced	4.57 to 9.14 m	15.24 to 30.48 cm	Anaheim	NA	NA	NA	NA	NA	NA	NA	NA	NA	NA	NA	NA	NA	NA	NA	NA	NA
Vacant site	NA	Anaheim	California	-117.8776752	33.8198452	2616 Alki Pl E	no_info	NA	NA	Anaheim	NA	NA	NA	NA	NA	NA	NA	NA	NA	NA	NA	NA	NA	NA	NA	NA	NA
Vacant site	NA	Anaheim	California	-117.8778001	33.81972029	2616 Alki Pl E	no_info	NA	NA	Anaheim	NA	NA	NA	NA	NA	NA	NA	NA	NA	NA	NA	NA	NA	NA	NA	NA	NA
Vacant site	NA	Anaheim	California	-117.8778071	33.81957775	2616 Alki Pl E	no_info	NA	NA	Anaheim	NA	NA	NA	NA	NA	NA	NA	NA	NA	NA	NA	NA	NA	NA	NA	NA	NA
Australian willow	Geijera parviflora	Anaheim	California	-117.8776762	33.81998866	2617 Alki Pl E	introduced	4.57 to 9.14 m	15.24 to 30.48 cm	Anaheim	NA	NA	NA	NA	NA	NA	NA	NA	NA	NA	NA	NA	NA	NA	NA	NA	NA
Vacant site	NA	Anaheim	California	-117.8777975	33.82019682	2617 Alki Pl E	no_info	NA	NA	Anaheim	NA	NA	NA	NA	NA	NA	NA	NA	NA	NA	NA	NA	NA	NA	NA	NA	NA
Australian willow	Geijera parviflora	Anaheim	California	-117.8777965	33.8201109	2617 Alki Pl E	introduced	4.57 to 9.14 m	15.24 to 30.48 cm	Anaheim	NA	NA	NA	NA	NA	NA	NA	NA	NA	NA	NA	NA	NA	NA	NA	NA	NA
American sweetgum	Liquidambar styraciflua	Anaheim	California	-117.8774314	33.82004528	2623 Alki Pl E	introduced	0 to 4.57 m	0 to 15.24 cm	Anaheim	NA	NA	NA	NA	NA	NA	NA	NA	NA	NA	NA	NA	NA	NA	NA	NA	NA
Vacant site	NA	Anaheim	California	-117.8773074	33.81986622	2626 Alki Pl E	no_info	NA	NA	Anaheim	NA	NA	NA	NA	NA	NA	NA	NA	NA	NA	NA	NA	NA	NA	NA	NA	NA
Brisbane box	Lophostemon confertus	Anaheim	California	-117.9015627	33.8157617	1308 Allec St S	introduced	4.57 to 9.14 m	15.24 to 30.48 cm	Anaheim	NA	NA	NA	NA	NA	NA	NA	NA	NA	NA	NA	NA	NA	NA	NA	NA	NA
Carrotwood	Cupaniopsis anacardioides	Anaheim	California	-117.8999799	33.81297277	1400 Allec St S	introduced	4.57 to 9.14 m	30.48 to 45.72 cm	Anaheim	NA	NA	NA	NA	NA	NA	NA	NA	NA	NA	NA	NA	NA	NA	NA	NA	NA
Carrotwood	Cupaniopsis anacardioides	Anaheim	California	-117.8999761	33.81290903	1400 Allec St S	introduced	4.57 to 9.14 m	30.48 to 45.72 cm	Anaheim	NA	NA	NA	NA	NA	NA	NA	NA	NA	NA	NA	NA	NA	NA	NA	NA	NA
Carrotwood	Cupaniopsis anacardioides	Anaheim	California	-117.8999746	33.81283872	1400 Allec St S	introduced	4.57 to 9.14 m	15.24 to 30.48 cm	Anaheim	NA	NA	NA	NA	NA	NA	NA	NA	NA	NA	NA	NA	NA	NA	NA	NA	NA
Carrotwood	Cupaniopsis anacardioides	Anaheim	California	-117.8999684	33.81267883	1400 Allec St S	introduced	4.57 to 9.14 m	0 to 15.24 cm	Anaheim	NA	NA	NA	NA	NA	NA	NA	NA	NA	NA	NA	NA	NA	NA	NA	NA	NA
Olive	Olea europaea	Anaheim	California	NA	NA	1420 Allec St S	introduced	0 to 4.57 m	0 to 15.24 cm	Anaheim	NA	NA	NA	NA	NA	NA	NA	NA	NA	NA	NA	NA	NA	NA	NA	NA	NA
Koelreuteria	Koelreuteria	Anaheim	California	NA	NA	1420 Allec St S	no_info	0 to 4.57 m	0 to 15.24 cm	Anaheim	NA	NA	NA	NA	NA	NA	NA	NA	NA	NA	NA	NA	NA	NA	NA	NA	NA
Mexican fan palm	Washingtonia robusta	Anaheim	California	NA	NA	1420 Allec St S	introduced	0 to 4.57 m	0 to 15.24 cm	Anaheim	NA	NA	NA	NA	NA	NA	NA	NA	NA	NA	NA	NA	NA	NA	NA	NA	NA
Olive	Olea europaea	Anaheim	California	-117.900058	33.812844	1420 Allec St S	introduced	NA	NA	Anaheim	NA	NA	NA	NA	NA	NA	NA	NA	NA	NA	NA	NA	NA	NA	NA	NA	NA
Mexican fan palm	Washingtonia robusta	Anaheim	California	-117.899975	33.81185335	1432 Allec St S	introduced	13.71 to 18.29 m	45.72 to 60.96 cm	Anaheim	NA	NA	NA	NA	NA	NA	NA	NA	NA	NA	NA	NA	NA	NA	NA	NA	NA
Japanese black pine	Pinus thunbergiana	Anaheim	California	-117.8999754	33.81176882	1432 Allec St S	no_info	4.57 to 9.14 m	15.24 to 30.48 cm	Anaheim	NA	NA	NA	NA	NA	NA	NA	NA	NA	NA	NA	NA	NA	NA	NA	NA	NA
Japanese black pine	Pinus thunbergiana	Anaheim	California	-117.8999673	33.8116279	1432 Allec St S	no_info	4.57 to 9.14 m	15.24 to 30.48 cm	Anaheim	NA	NA	NA	NA	NA	NA	NA	NA	NA	NA	NA	NA	NA	NA	NA	NA	NA
Japanese black pine	Pinus thunbergiana	Anaheim	California	-117.8999754	33.81146618	1440 Allec St S	no_info	4.57 to 9.14 m	0 to 15.24 cm	Anaheim	NA	NA	NA	NA	NA	NA	NA	NA	NA	NA	NA	NA	NA	NA	NA	NA	NA
Mexican fan palm	Washingtonia robusta	Anaheim	California	-117.8999748	33.81130277	1440 Allec St S	introduced	13.71 to 18.29 m	60.96 to 76.2 cm	Anaheim	NA	NA	NA	NA	NA	NA	NA	NA	NA	NA	NA	NA	NA	NA	NA	NA	NA
Australian flame tree	Brachychiton acerifolius	Anaheim	California	-117.7614768	33.87295238	1201 Allwood Cir N	introduced	0 to 4.57 m	0 to 15.24 cm	Anaheim	NA	NA	NA	NA	NA	NA	NA	NA	NA	NA	NA	NA	NA	NA	NA	NA	NA
Australian flame tree	Brachychiton acerifolius	Anaheim	California	-117.7613946	33.87298351	1201 Allwood Cir N	introduced	4.57 to 9.14 m	15.24 to 30.48 cm	Anaheim	NA	NA	NA	NA	NA	NA	NA	NA	NA	NA	NA	NA	NA	NA	NA	NA	NA
Australian flame tree	Brachychiton acerifolius	Anaheim	California	-117.7613035	33.87300189	1201 Allwood Cir N	introduced	4.57 to 9.14 m	15.24 to 30.48 cm	Anaheim	NA	NA	NA	NA	NA	NA	NA	NA	NA	NA	NA	NA	NA	NA	NA	NA	NA
Vacant site	NA	Anaheim	California	-117.7610471	33.8732495	1220 Allwood Cir N	no_info	NA	NA	Anaheim	NA	NA	NA	NA	NA	NA	NA	NA	NA	NA	NA	NA	NA	NA	NA	NA	NA
Chinese flame tree	Koelreuteria bipinnata	Anaheim	California	-117.7610521	33.87333263	1240 Allwood Cir N	introduced	4.57 to 9.14 m	15.24 to 30.48 cm	Anaheim	NA	NA	NA	NA	NA	NA	NA	NA	NA	NA	NA	NA	NA	NA	NA	NA	NA
Vacant site	NA	Anaheim	California	-117.7612123	33.87331664	1241 Allwood Cir N	no_info	NA	NA	Anaheim	NA	NA	NA	NA	NA	NA	NA	NA	NA	NA	NA	NA	NA	NA	NA	NA	NA
Vacant site	NA	Anaheim	California	-117.7610492	33.87350578	1260 Allwood Cir N	no_info	NA	NA	Anaheim	NA	NA	NA	NA	NA	NA	NA	NA	NA	NA	NA	NA	NA	NA	NA	NA	NA
Vacant site	NA	Anaheim	California	-117.7613265	33.87352655	1261 Allwood Cir N	no_info	NA	NA	Anaheim	NA	NA	NA	NA	NA	NA	NA	NA	NA	NA	NA	NA	NA	NA	NA	NA	NA
Vacant site	NA	Anaheim	California	-117.7610875	33.87365517	1280 Allwood Cir N	no_info	NA	NA	Anaheim	NA	NA	NA	NA	NA	NA	NA	NA	NA	NA	NA	NA	NA	NA	NA	NA	NA
Vacant site	NA	Anaheim	California	-117.8925366	33.84372068	1824 Almond Dr E	no_info	NA	NA	Anaheim	NA	NA	NA	NA	NA	NA	NA	NA	NA	NA	NA	NA	NA	NA	NA	NA	NA
Vacant site	NA	Anaheim	California	-117.8923448	33.84364642	1828 Almond Dr E	no_info	NA	NA	Anaheim	NA	NA	NA	NA	NA	NA	NA	NA	NA	NA	NA	NA	NA	NA	NA	NA	NA
Vacant site	NA	Anaheim	California	-117.8920658	33.84367642	1836 Almond Dr E	no_info	NA	NA	Anaheim	NA	NA	NA	NA	NA	NA	NA	NA	NA	NA	NA	NA	NA	NA	NA	NA	NA
Vacant site	NA	Anaheim	California	-117.8919926	33.84368649	1836 Almond Dr E	no_info	NA	NA	Anaheim	NA	NA	NA	NA	NA	NA	NA	NA	NA	NA	NA	NA	NA	NA	NA	NA	NA
Vacant site	NA	Anaheim	California	-117.8918742	33.8437049	1840 Almond Dr E	no_info	NA	NA	Anaheim	NA	NA	NA	NA	NA	NA	NA	NA	NA	NA	NA	NA	NA	NA	NA	NA	NA
Bronze loquat	Eriobotrya deflexa	Anaheim	California	-117.8918022	33.84371254	1840 Almond Dr E	introduced	4.57 to 9.14 m	15.24 to 30.48 cm	Anaheim	NA	NA	NA	NA	NA	NA	NA	NA	NA	NA	NA	NA	NA	NA	NA	NA	NA
Mexican fan palm	Washingtonia robusta	Anaheim	California	-117.8916892	33.84373021	1846 Almond Dr E	introduced	13.71 to 18.29 m	30.48 to 45.72 cm	Anaheim	NA	NA	NA	NA	NA	NA	NA	NA	NA	NA	NA	NA	NA	NA	NA	NA	NA
Mexican fan palm	Washingtonia robusta	Anaheim	California	-117.8916176	33.84373815	1846 Almond Dr E	introduced	9.14 to 13.71 m	30.48 to 45.72 cm	Anaheim	NA	NA	NA	NA	NA	NA	NA	NA	NA	NA	NA	NA	NA	NA	NA	NA	NA
Mexican fan palm	Washingtonia robusta	Anaheim	California	-117.8917216	33.84383653	1849 Almond Dr E	introduced	13.71 to 18.29 m	30.48 to 45.72 cm	Anaheim	NA	NA	NA	NA	NA	NA	NA	NA	NA	NA	NA	NA	NA	NA	NA	NA	NA
Mexican fan palm	Washingtonia robusta	Anaheim	California	-117.8916203	33.84385134	1849 Almond Dr E	introduced	13.71 to 18.29 m	30.48 to 45.72 cm	Anaheim	NA	NA	NA	NA	NA	NA	NA	NA	NA	NA	NA	NA	NA	NA	NA	NA	NA
Vacant site	NA	Anaheim	California	-117.8914812	33.84375703	1852 Almond Dr E	no_info	NA	NA	Anaheim	NA	NA	NA	NA	NA	NA	NA	NA	NA	NA	NA	NA	NA	NA	NA	NA	NA
Mexican fan palm	Washingtonia robusta	Anaheim	California	-117.8915161	33.84386683	1855 Almond Dr E	introduced	9.14 to 13.71 m	30.48 to 45.72 cm	Anaheim	NA	NA	NA	NA	NA	NA	NA	NA	NA	NA	NA	NA	NA	NA	NA	NA	NA
Vacant site	NA	Anaheim	California	-117.8914281	33.84387774	1855 Almond Dr E	no_info	NA	NA	Anaheim	NA	NA	NA	NA	NA	NA	NA	NA	NA	NA	NA	NA	NA	NA	NA	NA	NA
Mexican fan palm	Washingtonia robusta	Anaheim	California	-117.8913234	33.84377813	1858 Almond Dr E	introduced	9.14 to 13.71 m	30.48 to 45.72 cm	Anaheim	NA	NA	NA	NA	NA	NA	NA	NA	NA	NA	NA	NA	NA	NA	NA	NA	NA
Vacant site	NA	Anaheim	California	-117.8912632	33.84390082	1861 Almond Dr E	no_info	NA	NA	Anaheim	NA	NA	NA	NA	NA	NA	NA	NA	NA	NA	NA	NA	NA	NA	NA	NA	NA
Crape myrtle	Lagerstroemia indica	Anaheim	California	-117.8911855	33.8439097	1861 Almond Dr E	introduced	0 to 4.57 m	0 to 15.24 cm	Anaheim	NA	NA	NA	NA	NA	NA	NA	NA	NA	NA	NA	NA	NA	NA	NA	NA	NA
Vacant site	NA	Anaheim	California	-117.8910702	33.84392702	1861 Almond Dr E	no_info	NA	NA	Anaheim	NA	NA	NA	NA	NA	NA	NA	NA	NA	NA	NA	NA	NA	NA	NA	NA	NA
Mexican fan palm	Washingtonia robusta	Anaheim	California	-117.8907811	33.84385895	1906 Almond Dr E	introduced	9.14 to 13.71 m	30.48 to 45.72 cm	Anaheim	NA	NA	NA	NA	NA	NA	NA	NA	NA	NA	NA	NA	NA	NA	NA	NA	NA
Mexican fan palm	Washingtonia robusta	Anaheim	California	-117.8907016	33.84387062	1906 Almond Dr E	introduced	9.14 to 13.71 m	30.48 to 45.72 cm	Anaheim	NA	NA	NA	NA	NA	NA	NA	NA	NA	NA	NA	NA	NA	NA	NA	NA	NA
Mexican fan palm	Washingtonia robusta	Anaheim	California	-117.8905844	33.84390627	1912 Almond Dr E	introduced	9.14 to 13.71 m	30.48 to 45.72 cm	Anaheim	NA	NA	NA	NA	NA	NA	NA	NA	NA	NA	NA	NA	NA	NA	NA	NA	NA
Mexican fan palm	Washingtonia robusta	Anaheim	California	-117.8905139	33.84394377	1912 Almond Dr E	introduced	9.14 to 13.71 m	30.48 to 45.72 cm	Anaheim	NA	NA	NA	NA	NA	NA	NA	NA	NA	NA	NA	NA	NA	NA	NA	NA	NA
Mexican fan palm	Washingtonia robusta	Anaheim	California	-117.8907746	33.84396857	1913 Almond Dr E	introduced	9.14 to 13.71 m	30.48 to 45.72 cm	Anaheim	NA	NA	NA	NA	NA	NA	NA	NA	NA	NA	NA	NA	NA	NA	NA	NA	NA
Mexican fan palm	Washingtonia robusta	Anaheim	California	-117.8906916	33.84398119	1913 Almond Dr E	introduced	9.14 to 13.71 m	30.48 to 45.72 cm	Anaheim	NA	NA	NA	NA	NA	NA	NA	NA	NA	NA	NA	NA	NA	NA	NA	NA	NA
Mexican fan palm	Washingtonia robusta	Anaheim	California	-117.8906107	33.84401629	1913 Almond Dr E	introduced	9.14 to 13.71 m	30.48 to 45.72 cm	Anaheim	NA	NA	NA	NA	NA	NA	NA	NA	NA	NA	NA	NA	NA	NA	NA	NA	NA
Mexican fan palm	Washingtonia robusta	Anaheim	California	-117.8905412	33.84407224	1913 Almond Dr E	introduced	9.14 to 13.71 m	30.48 to 45.72 cm	Anaheim	NA	NA	NA	NA	NA	NA	NA	NA	NA	NA	NA	NA	NA	NA	NA	NA	NA
Mexican fan palm	Washingtonia robusta	Anaheim	California	-117.8905156	33.84412835	1913 Almond Dr E	introduced	9.14 to 13.71 m	30.48 to 45.72 cm	Anaheim	NA	NA	NA	NA	NA	NA	NA	NA	NA	NA	NA	NA	NA	NA	NA	NA	NA
Mexican fan palm	Washingtonia robusta	Anaheim	California	-117.8905043	33.84418853	1913 Almond Dr E	introduced	9.14 to 13.71 m	30.48 to 45.72 cm	Anaheim	NA	NA	NA	NA	NA	NA	NA	NA	NA	NA	NA	NA	NA	NA	NA	NA	NA
Vacant site	NA	Anaheim	California	-117.8905011	33.84425478	1913 Almond Dr E	no_info	NA	NA	Anaheim	NA	NA	NA	NA	NA	NA	NA	NA	NA	NA	NA	NA	NA	NA	NA	NA	NA
Mexican fan palm	Washingtonia robusta	Anaheim	California	-117.8903803	33.84411706	1920 Almond Dr E	introduced	9.14 to 13.71 m	30.48 to 45.72 cm	Anaheim	NA	NA	NA	NA	NA	NA	NA	NA	NA	NA	NA	NA	NA	NA	NA	NA	NA
Vacant site	NA	Anaheim	California	-117.8903711	33.8442394	1924 Almond Dr E	no_info	NA	NA	Anaheim	NA	NA	NA	NA	NA	NA	NA	NA	NA	NA	NA	NA	NA	NA	NA	NA	NA
Camphor tree	Cinnamomum camphora	Anaheim	California	-117.9089938	33.83631876	496 Almont Av E	introduced	4.57 to 9.14 m	15.24 to 30.48 cm	Anaheim	NA	NA	NA	NA	NA	NA	NA	NA	NA	NA	NA	NA	NA	NA	NA	NA	NA
Camphor tree	Cinnamomum camphora	Anaheim	California	-117.9089578	33.83621596	496 Almont Av E	introduced	4.57 to 9.14 m	15.24 to 30.48 cm	Anaheim	NA	NA	NA	NA	NA	NA	NA	NA	NA	NA	NA	NA	NA	NA	NA	NA	NA
Camphor tree	Cinnamomum camphora	Anaheim	California	-117.9088191	33.83635485	504 Almont Av E	introduced	4.57 to 9.14 m	15.24 to 30.48 cm	Anaheim	NA	NA	NA	NA	NA	NA	NA	NA	NA	NA	NA	NA	NA	NA	NA	NA	NA
Mexican fan palm	Washingtonia robusta	Anaheim	California	NA	NA	1193 Almont Av E	introduced	0 to 4.57 m	30.48 to 45.72 cm	Anaheim	NA	NA	NA	NA	NA	NA	NA	NA	NA	NA	NA	NA	NA	NA	NA	NA	NA
Mexican fan palm	Washingtonia robusta	Anaheim	California	NA	NA	1198 Almont Av E	introduced	4.57 to 9.14 m	30.48 to 45.72 cm	Anaheim	NA	NA	NA	NA	NA	NA	NA	NA	NA	NA	NA	NA	NA	NA	NA	NA	NA
Vacant site	NA	Anaheim	California	-117.8898761	33.81990754	1915 Almont Av E	no_info	NA	NA	Anaheim	NA	NA	NA	NA	NA	NA	NA	NA	NA	NA	NA	NA	NA	NA	NA	NA	NA
Vacant site	NA	Anaheim	California	-117.8898051	33.81992254	1915 Almont Av E	no_info	NA	NA	Anaheim	NA	NA	NA	NA	NA	NA	NA	NA	NA	NA	NA	NA	NA	NA	NA	NA	NA
Canary island pine	Pinus canariensis	Anaheim	California	-117.8896239	33.81991462	1915 Almont Av E	introduced	more than 18.29 m	60.96 to 76.2 cm	Anaheim	NA	NA	NA	NA	NA	NA	NA	NA	NA	NA	NA	NA	NA	NA	NA	NA	NA
Canary island pine	Pinus canariensis	Anaheim	California	-117.8894833	33.81989542	1915 Almont Av E	introduced	more than 18.29 m	60.96 to 76.2 cm	Anaheim	NA	NA	NA	NA	NA	NA	NA	NA	NA	NA	NA	NA	NA	NA	NA	NA	NA
Mexican fan palm	Washingtonia robusta	Anaheim	California	-117.8886723	33.81955151	2009 Almont Av E	introduced	more than 18.29 m	30.48 to 45.72 cm	Anaheim	NA	NA	NA	NA	NA	NA	NA	NA	NA	NA	NA	NA	NA	NA	NA	NA	NA
Mexican fan palm	Washingtonia robusta	Anaheim	California	-117.8884348	33.81955603	2015 Almont Av E	introduced	more than 18.29 m	30.48 to 45.72 cm	Anaheim	NA	NA	NA	NA	NA	NA	NA	NA	NA	NA	NA	NA	NA	NA	NA	NA	NA
Mexican fan palm	Washingtonia robusta	Anaheim	California	-117.8883244	33.81940774	2020 Almont Av E	introduced	more than 18.29 m	30.48 to 45.72 cm	Anaheim	NA	NA	NA	NA	NA	NA	NA	NA	NA	NA	NA	NA	NA	NA	NA	NA	NA
Mexican fan palm	Washingtonia robusta	Anaheim	California	-117.8880844	33.81941337	2020 Almont Av E	introduced	more than 18.29 m	30.48 to 45.72 cm	Anaheim	NA	NA	NA	NA	NA	NA	NA	NA	NA	NA	NA	NA	NA	NA	NA	NA	NA
Mexican fan palm	Washingtonia robusta	Anaheim	California	-117.8878554	33.819413	2020 Almont Av E	introduced	more than 18.29 m	30.48 to 45.72 cm	Anaheim	NA	NA	NA	NA	NA	NA	NA	NA	NA	NA	NA	NA	NA	NA	NA	NA	NA
Mexican fan palm	Washingtonia robusta	Anaheim	California	-117.8876136	33.81941559	2020 Almont Av E	introduced	more than 18.29 m	30.48 to 45.72 cm	Anaheim	NA	NA	NA	NA	NA	NA	NA	NA	NA	NA	NA	NA	NA	NA	NA	NA	NA
Mexican fan palm	Washingtonia robusta	Anaheim	California	-117.887415	33.81941762	2020 Almont Av E	introduced	more than 18.29 m	30.48 to 45.72 cm	Anaheim	NA	NA	NA	NA	NA	NA	NA	NA	NA	NA	NA	NA	NA	NA	NA	NA	NA
Mexican fan palm	Washingtonia robusta	Anaheim	California	-117.888203	33.81954758	2021 Almont Av E	introduced	more than 18.29 m	30.48 to 45.72 cm	Anaheim	NA	NA	NA	NA	NA	NA	NA	NA	NA	NA	NA	NA	NA	NA	NA	NA	NA
Mexican fan palm	Washingtonia robusta	Anaheim	California	-117.8879696	33.8195625	2027 Almont Av E	introduced	more than 18.29 m	30.48 to 45.72 cm	Anaheim	NA	NA	NA	NA	NA	NA	NA	NA	NA	NA	NA	NA	NA	NA	NA	NA	NA
Mexican fan palm	Washingtonia robusta	Anaheim	California	-117.8879484	33.81955913	2027 Almont Av E	introduced	13.71 to 18.29 m	30.48 to 45.72 cm	Anaheim	NA	NA	NA	NA	NA	NA	NA	NA	NA	NA	NA	NA	NA	NA	NA	NA	NA
Mexican fan palm	Washingtonia robusta	Anaheim	California	-117.8877403	33.81956258	2031 Almont Av E	introduced	13.71 to 18.29 m	30.48 to 45.72 cm	Anaheim	NA	NA	NA	NA	NA	NA	NA	NA	NA	NA	NA	NA	NA	NA	NA	NA	NA
Canary island pine	Pinus canariensis	Anaheim	California	-117.887607	33.81956191	2039 Almont Av E	introduced	more than 18.29 m	60.96 to 76.2 cm	Anaheim	NA	NA	NA	NA	NA	NA	NA	NA	NA	NA	NA	NA	NA	NA	NA	NA	NA
Mexican fan palm	Washingtonia robusta	Anaheim	California	-117.8874994	33.81956416	2039 Almont Av E	introduced	more than 18.29 m	30.48 to 45.72 cm	Anaheim	NA	NA	NA	NA	NA	NA	NA	NA	NA	NA	NA	NA	NA	NA	NA	NA	NA
Mexican fan palm	Washingtonia robusta	Anaheim	California	-117.887371	33.81956579	2103 Almont Av E	introduced	9.14 to 13.71 m	30.48 to 45.72 cm	Anaheim	NA	NA	NA	NA	NA	NA	NA	NA	NA	NA	NA	NA	NA	NA	NA	NA	NA
Mexican fan palm	Washingtonia robusta	Anaheim	California	-117.8873556	33.81955794	2103 Almont Av E	introduced	4.57 to 9.14 m	30.48 to 45.72 cm	Anaheim	NA	NA	NA	NA	NA	NA	NA	NA	NA	NA	NA	NA	NA	NA	NA	NA	NA
Mexican fan palm	Washingtonia robusta	Anaheim	California	-117.887258	33.81956716	2103 Almont Av E	introduced	9.14 to 13.71 m	30.48 to 45.72 cm	Anaheim	NA	NA	NA	NA	NA	NA	NA	NA	NA	NA	NA	NA	NA	NA	NA	NA	NA
Mexican fan palm	Washingtonia robusta	Anaheim	California	-117.887279	33.819452	2103 Almont Av E	introduced	more than 18.29 m	30.48 to 45.72 cm	Anaheim	NA	NA	NA	NA	NA	NA	NA	NA	NA	NA	NA	NA	NA	NA	NA	NA	NA
Mexican fan palm	Washingtonia robusta	Anaheim	California	-117.8871451	33.81942525	2108 Almont Av E	introduced	13.71 to 18.29 m	30.48 to 45.72 cm	Anaheim	NA	NA	NA	NA	NA	NA	NA	NA	NA	NA	NA	NA	NA	NA	NA	NA	NA
Canary island pine	Pinus canariensis	Anaheim	California	-117.8871266	33.81956799	2109 Almont Av E	introduced	4.57 to 9.14 m	15.24 to 30.48 cm	Anaheim	NA	NA	NA	NA	NA	NA	NA	NA	NA	NA	NA	NA	NA	NA	NA	NA	NA
Mexican fan palm	Washingtonia robusta	Anaheim	California	-117.8870316	33.81957062	2109 Almont Av E	introduced	13.71 to 18.29 m	30.48 to 45.72 cm	Anaheim	NA	NA	NA	NA	NA	NA	NA	NA	NA	NA	NA	NA	NA	NA	NA	NA	NA
Mexican fan palm	Washingtonia robusta	Anaheim	California	-117.8868991	33.81942813	2114 Almont Av E	introduced	13.71 to 18.29 m	30.48 to 45.72 cm	Anaheim	NA	NA	NA	NA	NA	NA	NA	NA	NA	NA	NA	NA	NA	NA	NA	NA	NA
Canary island pine	Pinus canariensis	Anaheim	California	-117.8868805	33.81957315	2115 Almont Av E	introduced	4.57 to 9.14 m	15.24 to 30.48 cm	Anaheim	NA	NA	NA	NA	NA	NA	NA	NA	NA	NA	NA	NA	NA	NA	NA	NA	NA
Mexican fan palm	Washingtonia robusta	Anaheim	California	-117.8867919	33.81957214	2115 Almont Av E	introduced	more than 18.29 m	30.48 to 45.72 cm	Anaheim	NA	NA	NA	NA	NA	NA	NA	NA	NA	NA	NA	NA	NA	NA	NA	NA	NA
Mexican fan palm	Washingtonia robusta	Anaheim	California	-117.8866711	33.81942981	2120 Almont Av E	introduced	more than 18.29 m	30.48 to 45.72 cm	Anaheim	NA	NA	NA	NA	NA	NA	NA	NA	NA	NA	NA	NA	NA	NA	NA	NA	NA
Mexican fan palm	Washingtonia robusta	Anaheim	California	-117.886566	33.81957517	2121 Almont Av E	introduced	more than 18.29 m	30.48 to 45.72 cm	Anaheim	NA	NA	NA	NA	NA	NA	NA	NA	NA	NA	NA	NA	NA	NA	NA	NA	NA
Mexican fan palm	Washingtonia robusta	Anaheim	California	-117.8865287	33.81943636	2126 Almont Av E	introduced	more than 18.29 m	30.48 to 45.72 cm	Anaheim	NA	NA	NA	NA	NA	NA	NA	NA	NA	NA	NA	NA	NA	NA	NA	NA	NA
Mexican fan palm	Washingtonia robusta	Anaheim	California	-117.8864185	33.81943278	2126 Almont Av E	introduced	more than 18.29 m	30.48 to 45.72 cm	Anaheim	NA	NA	NA	NA	NA	NA	NA	NA	NA	NA	NA	NA	NA	NA	NA	NA	NA
Canary island pine	Pinus canariensis	Anaheim	California	-117.8864381	33.81957825	2127 Almont Av E	introduced	0 to 4.57 m	15.24 to 30.48 cm	Anaheim	NA	NA	NA	NA	NA	NA	NA	NA	NA	NA	NA	NA	NA	NA	NA	NA	NA
Mexican fan palm	Washingtonia robusta	Anaheim	California	-117.8863208	33.81958141	2127 Almont Av E	introduced	more than 18.29 m	30.48 to 45.72 cm	Anaheim	NA	NA	NA	NA	NA	NA	NA	NA	NA	NA	NA	NA	NA	NA	NA	NA	NA
Mexican fan palm	Washingtonia robusta	Anaheim	California	-117.8862044	33.81943679	2132 Almont Av E	introduced	more than 18.29 m	30.48 to 45.72 cm	Anaheim	NA	NA	NA	NA	NA	NA	NA	NA	NA	NA	NA	NA	NA	NA	NA	NA	NA
Canary island pine	Pinus canariensis	Anaheim	California	-117.8861866	33.81957923	2133 Almont Av E	introduced	0 to 4.57 m	15.24 to 30.48 cm	Anaheim	NA	NA	NA	NA	NA	NA	NA	NA	NA	NA	NA	NA	NA	NA	NA	NA	NA
Mexican fan palm	Washingtonia robusta	Anaheim	California	-117.8860773	33.8195851	2133 Almont Av E	introduced	more than 18.29 m	30.48 to 45.72 cm	Anaheim	NA	NA	NA	NA	NA	NA	NA	NA	NA	NA	NA	NA	NA	NA	NA	NA	NA
Mexican fan palm	Washingtonia robusta	Anaheim	California	-117.8859514	33.81943799	2138 Almont Av E	introduced	more than 18.29 m	30.48 to 45.72 cm	Anaheim	NA	NA	NA	NA	NA	NA	NA	NA	NA	NA	NA	NA	NA	NA	NA	NA	NA
Vacant site	NA	Anaheim	California	-117.8858615	33.81958881	2139 Almont Av E	no_info	NA	NA	Anaheim	NA	NA	NA	NA	NA	NA	NA	NA	NA	NA	NA	NA	NA	NA	NA	NA	NA
Mexican fan palm	Washingtonia robusta	Anaheim	California	-117.8858342	33.81944008	2144 Almont Av E	introduced	4.57 to 9.14 m	30.48 to 45.72 cm	Anaheim	NA	NA	NA	NA	NA	NA	NA	NA	NA	NA	NA	NA	NA	NA	NA	NA	NA
Mexican fan palm	Washingtonia robusta	Anaheim	California	-117.8857164	33.819441	2144 Almont Av E	introduced	13.71 to 18.29 m	30.48 to 45.72 cm	Anaheim	NA	NA	NA	NA	NA	NA	NA	NA	NA	NA	NA	NA	NA	NA	NA	NA	NA
Mexican fan palm	Washingtonia robusta	Anaheim	California	-117.8855856	33.8192437	2144 Almont Av E	introduced	13.71 to 18.29 m	30.48 to 45.72 cm	Anaheim	NA	NA	NA	NA	NA	NA	NA	NA	NA	NA	NA	NA	NA	NA	NA	NA	NA
Mexican fan palm	Washingtonia robusta	Anaheim	California	-117.8855833	33.81914357	2144 Almont Av E	introduced	more than 18.29 m	30.48 to 45.72 cm	Anaheim	NA	NA	NA	NA	NA	NA	NA	NA	NA	NA	NA	NA	NA	NA	NA	NA	NA
Mexican fan palm	Washingtonia robusta	Anaheim	California	-117.8857224	33.81958772	2145 Almont Av E	introduced	9.14 to 13.71 m	30.48 to 45.72 cm	Anaheim	NA	NA	NA	NA	NA	NA	NA	NA	NA	NA	NA	NA	NA	NA	NA	NA	NA
Mexican fan palm	Washingtonia robusta	Anaheim	California	-117.8856437	33.81958978	2145 Almont Av E	introduced	0 to 4.57 m	30.48 to 45.72 cm	Anaheim	NA	NA	NA	NA	NA	NA	NA	NA	NA	NA	NA	NA	NA	NA	NA	NA	NA
Mexican fan palm	Washingtonia robusta	Anaheim	California	-117.8856288	33.81959411	2145 Almont Av E	introduced	9.14 to 13.71 m	30.48 to 45.72 cm	Anaheim	NA	NA	NA	NA	NA	NA	NA	NA	NA	NA	NA	NA	NA	NA	NA	NA	NA
Mexican fan palm	Washingtonia robusta	Anaheim	California	-117.8855544	33.81963154	2145 Almont Av E	introduced	9.14 to 13.71 m	30.48 to 45.72 cm	Anaheim	NA	NA	NA	NA	NA	NA	NA	NA	NA	NA	NA	NA	NA	NA	NA	NA	NA
Mexican fan palm	Washingtonia robusta	Anaheim	California	-117.8855649	33.81961771	2145 Almont Av E	introduced	9.14 to 13.71 m	30.48 to 45.72 cm	Anaheim	NA	NA	NA	NA	NA	NA	NA	NA	NA	NA	NA	NA	NA	NA	NA	NA	NA
Mexican fan palm	Washingtonia robusta	Anaheim	California	-117.88546	33.81963001	2151 Almont Av E	introduced	more than 18.29 m	30.48 to 45.72 cm	Anaheim	NA	NA	NA	NA	NA	NA	NA	NA	NA	NA	NA	NA	NA	NA	NA	NA	NA
Canary island pine	Pinus canariensis	Anaheim	California	-117.8853912	33.81960323	2151 Almont Av E	introduced	4.57 to 9.14 m	15.24 to 30.48 cm	Anaheim	NA	NA	NA	NA	NA	NA	NA	NA	NA	NA	NA	NA	NA	NA	NA	NA	NA
Southern magnolia	Magnolia grandiflora	Anaheim	California	-117.9376797	33.82368619	1608 Alomar Av W	introduced	4.57 to 9.14 m	15.24 to 30.48 cm	Anaheim	NA	NA	NA	NA	NA	NA	NA	NA	NA	NA	NA	NA	NA	NA	NA	NA	NA
Vacant site	NA	Anaheim	California	-117.9377752	33.82369087	1608 Alomar Av W	no_info	NA	NA	Anaheim	NA	NA	NA	NA	NA	NA	NA	NA	NA	NA	NA	NA	NA	NA	NA	NA	NA
Vacant site	NA	Anaheim	California	-117.9380616	33.8237196	1616 Alomar Av W	no_info	NA	NA	Anaheim	NA	NA	NA	NA	NA	NA	NA	NA	NA	NA	NA	NA	NA	NA	NA	NA	NA
Southern magnolia	Magnolia grandiflora	Anaheim	California	-117.9382418	33.82371663	1618 Alomar Av W	introduced	4.57 to 9.14 m	15.24 to 30.48 cm	Anaheim	NA	NA	NA	NA	NA	NA	NA	NA	NA	NA	NA	NA	NA	NA	NA	NA	NA
Southern magnolia	Magnolia grandiflora	Anaheim	California	-117.938224	33.823787	1620 Alomar Av W	introduced	9.14 to 13.71 m	30.48 to 45.72 cm	Anaheim	NA	NA	NA	NA	NA	NA	NA	NA	NA	NA	NA	NA	NA	NA	NA	NA	NA
Vacant site	NA	Anaheim	California	-117.9383965	33.82371883	1624 Alomar Av W	no_info	NA	NA	Anaheim	NA	NA	NA	NA	NA	NA	NA	NA	NA	NA	NA	NA	NA	NA	NA	NA	NA
Water gum	Tristaniopsis laurina	Anaheim	California	-117.9386218	33.82371313	1628 Alomar Av W	introduced	4.57 to 9.14 m	15.24 to 30.48 cm	Anaheim	NA	NA	NA	NA	NA	NA	NA	NA	NA	NA	NA	NA	NA	NA	NA	NA	NA
Water gum	Tristaniopsis laurina	Anaheim	California	-117.9386731	33.8237135	1628 Alomar Av W	introduced	4.57 to 9.14 m	0 to 15.24 cm	Anaheim	NA	NA	NA	NA	NA	NA	NA	NA	NA	NA	NA	NA	NA	NA	NA	NA	NA
Vacant site	NA	Anaheim	California	-117.9388262	33.82371319	1632 Alomar Av W	no_info	NA	NA	Anaheim	NA	NA	NA	NA	NA	NA	NA	NA	NA	NA	NA	NA	NA	NA	NA	NA	NA
Vacant site	NA	Anaheim	California	-117.9390662	33.823713	1638 Alomar Av W	no_info	NA	NA	Anaheim	NA	NA	NA	NA	NA	NA	NA	NA	NA	NA	NA	NA	NA	NA	NA	NA	NA
Water gum	Tristaniopsis laurina	Anaheim	California	-117.939232	33.82371278	1642 Alomar Av W	introduced	0 to 4.57 m	0 to 15.24 cm	Anaheim	NA	NA	NA	NA	NA	NA	NA	NA	NA	NA	NA	NA	NA	NA	NA	NA	NA
Vacant site	NA	Anaheim	California	-117.9394439	33.82371376	1646 Alomar Av W	no_info	NA	NA	Anaheim	NA	NA	NA	NA	NA	NA	NA	NA	NA	NA	NA	NA	NA	NA	NA	NA	NA
Vacant site	NA	Anaheim	California	-117.9396477	33.82371341	1650 Alomar Av W	no_info	NA	NA	Anaheim	NA	NA	NA	NA	NA	NA	NA	NA	NA	NA	NA	NA	NA	NA	NA	NA	NA
Vacant site	NA	Anaheim	California	-117.939839	33.8237087	1654 Alomar Av W	no_info	NA	NA	Anaheim	NA	NA	NA	NA	NA	NA	NA	NA	NA	NA	NA	NA	NA	NA	NA	NA	NA
Acer paxii	Acer paxii	Anaheim	California	-117.940078	33.82371088	1658 Alomar Av W	introduced	4.57 to 9.14 m	15.24 to 30.48 cm	Anaheim	NA	NA	NA	NA	NA	NA	NA	NA	NA	NA	NA	NA	NA	NA	NA	NA	NA
Jacaranda	Jacaranda mimosifolia	Anaheim	California	-117.9402644	33.82371039	1662 Alomar Av W	introduced	4.57 to 9.14 m	30.48 to 45.72 cm	Anaheim	NA	NA	NA	NA	NA	NA	NA	NA	NA	NA	NA	NA	NA	NA	NA	NA	NA
Jacaranda	Jacaranda mimosifolia	Anaheim	California	-117.9403976	33.82351585	1662 Alomar Av W	introduced	9.14 to 13.71 m	30.48 to 45.72 cm	Anaheim	NA	NA	NA	NA	NA	NA	NA	NA	NA	NA	NA	NA	NA	NA	NA	NA	NA
American sweetgum	Liquidambar styraciflua	Anaheim	California	-117.9442662	33.82367294	1762 Alomar Av W	introduced	9.14 to 13.71 m	45.72 to 60.96 cm	Anaheim	NA	NA	NA	NA	NA	NA	NA	NA	NA	NA	NA	NA	NA	NA	NA	NA	NA
Vacant site	NA	Anaheim	California	-117.9444247	33.82367254	1766 Alomar Av W	no_info	NA	NA	Anaheim	NA	NA	NA	NA	NA	NA	NA	NA	NA	NA	NA	NA	NA	NA	NA	NA	NA
Vacant site	NA	Anaheim	California	-117.9445125	33.82367294	1766 Alomar Av W	no_info	NA	NA	Anaheim	NA	NA	NA	NA	NA	NA	NA	NA	NA	NA	NA	NA	NA	NA	NA	NA	NA
Pink trumpet tree	Handroanthus impetiginosus	Anaheim	California	-117.9447488	33.82367518	1772 Alomar Av W	introduced	4.57 to 9.14 m	30.48 to 45.72 cm	Anaheim	NA	NA	NA	NA	NA	NA	NA	NA	NA	NA	NA	NA	NA	NA	NA	NA	NA
Acer paxii	Acer paxii	Anaheim	California	-117.944892	33.82365919	1780 Alomar Av W	introduced	4.57 to 9.14 m	30.48 to 45.72 cm	Anaheim	NA	NA	NA	NA	NA	NA	NA	NA	NA	NA	NA	NA	NA	NA	NA	NA	NA
Bottle tree	Brachychiton populneus	Anaheim	California	-117.944935	33.82366738	1780 Alomar Av W	introduced	9.14 to 13.71 m	30.48 to 45.72 cm	Anaheim	NA	NA	NA	NA	NA	NA	NA	NA	NA	NA	NA	NA	NA	NA	NA	NA	NA
Vacant site	NA	Anaheim	California	-117.9451476	33.82367017	1784 Alomar Av W	no_info	NA	NA	Anaheim	NA	NA	NA	NA	NA	NA	NA	NA	NA	NA	NA	NA	NA	NA	NA	NA	NA
Acer paxii	Acer paxii	Anaheim	California	-117.9454887	33.82366384	1790 Alomar Av W	introduced	9.14 to 13.71 m	30.48 to 45.72 cm	Anaheim	NA	NA	NA	NA	NA	NA	NA	NA	NA	NA	NA	NA	NA	NA	NA	NA	NA
Camphor tree	Cinnamomum camphora	Anaheim	California	-117.9456912	33.82365736	1796 Alomar Av W	introduced	9.14 to 13.71 m	45.72 to 60.96 cm	Anaheim	NA	NA	NA	NA	NA	NA	NA	NA	NA	NA	NA	NA	NA	NA	NA	NA	NA
Vacant site	NA	Anaheim	California	-117.945834	33.82355102	1797 Alomar Av W	no_info	NA	NA	Anaheim	NA	NA	NA	NA	NA	NA	NA	NA	NA	NA	NA	NA	NA	NA	NA	NA	NA
Tulip tree	Liriodendron tulipifera	Anaheim	California	-117.9712575	33.84435143	924 Alona Pl N	introduced	13.71 to 18.29 m	30.48 to 45.72 cm	Anaheim	NA	NA	NA	NA	NA	NA	NA	NA	NA	NA	NA	NA	NA	NA	NA	NA	NA
Camphor tree	Cinnamomum camphora	Anaheim	California	-117.9711047	33.84453183	928 Alona Pl N	introduced	0 to 4.57 m	0 to 15.24 cm	Anaheim	NA	NA	NA	NA	NA	NA	NA	NA	NA	NA	NA	NA	NA	NA	NA	NA	NA
Vacant site	NA	Anaheim	California	-117.9708537	33.844601	928 Alona Pl N	no_info	NA	NA	Anaheim	NA	NA	NA	NA	NA	NA	NA	NA	NA	NA	NA	NA	NA	NA	NA	NA	NA
White mulberry	Morus alba	Anaheim	California	-117.9713699	33.8444633	929 Alona Pl N	introduced	9.14 to 13.71 m	45.72 to 60.96 cm	Anaheim	NA	NA	NA	NA	NA	NA	NA	NA	NA	NA	NA	NA	NA	NA	NA	NA	NA
Vacant site	NA	Anaheim	California	NA	NA	929 Alona Pl N	no_info	NA	NA	Anaheim	NA	NA	NA	NA	NA	NA	NA	NA	NA	NA	NA	NA	NA	NA	NA	NA	NA
Camphor tree	Cinnamomum camphora	Anaheim	California	-117.895153	33.83422215	1513 Alpha Ln E	introduced	0 to 4.57 m	0 to 15.24 cm	Anaheim	NA	NA	NA	NA	NA	NA	NA	NA	NA	NA	NA	NA	NA	NA	NA	NA	NA
Jacaranda	Jacaranda mimosifolia	Anaheim	California	-117.894964	33.83425718	1519 Alpha Ln E	introduced	9.14 to 13.71 m	60.96 to 76.2 cm	Anaheim	NA	NA	NA	NA	NA	NA	NA	NA	NA	NA	NA	NA	NA	NA	NA	NA	NA
Jacaranda	Jacaranda mimosifolia	Anaheim	California	-117.8946988	33.8343226	1525 Alpha Ln E	introduced	9.14 to 13.71 m	60.96 to 76.2 cm	Anaheim	NA	NA	NA	NA	NA	NA	NA	NA	NA	NA	NA	NA	NA	NA	NA	NA	NA
Jacaranda	Jacaranda mimosifolia	Anaheim	California	-117.8946527	33.8346249	1525 Alpha Ln E	introduced	9.14 to 13.71 m	45.72 to 60.96 cm	Anaheim	NA	NA	NA	NA	NA	NA	NA	NA	NA	NA	NA	NA	NA	NA	NA	NA	NA
Jacaranda	Jacaranda mimosifolia	Anaheim	California	-117.8945712	33.83449247	1525 Alpha Ln E	introduced	9.14 to 13.71 m	45.72 to 60.96 cm	Anaheim	NA	NA	NA	NA	NA	NA	NA	NA	NA	NA	NA	NA	NA	NA	NA	NA	NA
Vacant site	NA	Anaheim	California	-117.8965988	33.83375301	1420 Alpha Pl E	no_info	NA	NA	Anaheim	NA	NA	NA	NA	NA	NA	NA	NA	NA	NA	NA	NA	NA	NA	NA	NA	NA
Vacant site	NA	Anaheim	California	-117.8963835	33.83398322	1429 Alpha Pl E	no_info	NA	NA	Anaheim	NA	NA	NA	NA	NA	NA	NA	NA	NA	NA	NA	NA	NA	NA	NA	NA	NA
Fern pine	Afrocarpus gracilior	Anaheim	California	-117.8963218	33.83421477	1429 Alpha Pl E	introduced	4.57 to 9.14 m	30.48 to 45.72 cm	Anaheim	NA	NA	NA	NA	NA	NA	NA	NA	NA	NA	NA	NA	NA	NA	NA	NA	NA
Fern pine	Afrocarpus gracilior	Anaheim	California	-117.8962912	33.83411935	1429 Alpha Pl E	introduced	4.57 to 9.14 m	30.48 to 45.72 cm	Anaheim	NA	NA	NA	NA	NA	NA	NA	NA	NA	NA	NA	NA	NA	NA	NA	NA	NA
Vacant site	NA	Anaheim	California	-117.8964328	33.83371398	1430 Alpha Pl E	no_info	NA	NA	Anaheim	NA	NA	NA	NA	NA	NA	NA	NA	NA	NA	NA	NA	NA	NA	NA	NA	NA
Vacant site	NA	Anaheim	California	-117.8963469	33.83381423	1430 Alpha Pl E	no_info	NA	NA	Anaheim	NA	NA	NA	NA	NA	NA	NA	NA	NA	NA	NA	NA	NA	NA	NA	NA	NA
Vacant site	NA	Anaheim	California	-117.8961741	33.833778	1430 Alpha Pl E	no_info	NA	NA	Anaheim	NA	NA	NA	NA	NA	NA	NA	NA	NA	NA	NA	NA	NA	NA	NA	NA	NA
Vacant site	NA	Anaheim	California	-117.8961414	33.83367424	1430 Alpha Pl E	no_info	NA	NA	Anaheim	NA	NA	NA	NA	NA	NA	NA	NA	NA	NA	NA	NA	NA	NA	NA	NA	NA
Vacant site	NA	Anaheim	California	NA	NA	200 Alro Way W	no_info	NA	NA	Anaheim	NA	NA	NA	NA	NA	NA	NA	NA	NA	NA	NA	NA	NA	NA	NA	NA	NA
Vacant site	NA	Anaheim	California	NA	NA	200 Alro Way W	no_info	NA	NA	Anaheim	NA	NA	NA	NA	NA	NA	NA	NA	NA	NA	NA	NA	NA	NA	NA	NA	NA
Southern magnolia	Magnolia grandiflora	Anaheim	California	-117.9406717	33.82548319	511 Alvy St S	introduced	4.57 to 9.14 m	15.24 to 30.48 cm	Anaheim	NA	NA	NA	NA	NA	NA	NA	NA	NA	NA	NA	NA	NA	NA	NA	NA	NA
Southern magnolia	Magnolia grandiflora	Anaheim	California	-117.9406361	33.82541255	511 Alvy St S	introduced	4.57 to 9.14 m	15.24 to 30.48 cm	Anaheim	NA	NA	NA	NA	NA	NA	NA	NA	NA	NA	NA	NA	NA	NA	NA	NA	NA
Southern magnolia	Magnolia grandiflora	Anaheim	California	-117.9405749	33.82534053	511 Alvy St S	introduced	4.57 to 9.14 m	15.24 to 30.48 cm	Anaheim	NA	NA	NA	NA	NA	NA	NA	NA	NA	NA	NA	NA	NA	NA	NA	NA	NA
Bottle tree	Brachychiton populneus	Anaheim	California	-117.9405346	33.82562679	512 Alvy St S	introduced	4.57 to 9.14 m	15.24 to 30.48 cm	Anaheim	NA	NA	NA	NA	NA	NA	NA	NA	NA	NA	NA	NA	NA	NA	NA	NA	NA
Southern magnolia	Magnolia grandiflora	Anaheim	California	-117.9404519	33.82538006	520 Alvy St S	introduced	4.57 to 9.14 m	15.24 to 30.48 cm	Anaheim	NA	NA	NA	NA	NA	NA	NA	NA	NA	NA	NA	NA	NA	NA	NA	NA	NA
Vacant site	NA	Anaheim	California	-117.9405504	33.8252048	601 Alvy St S	no_info	NA	NA	Anaheim	NA	NA	NA	NA	NA	NA	NA	NA	NA	NA	NA	NA	NA	NA	NA	NA	NA
Vacant site	NA	Anaheim	California	-117.940555	33.82509555	601 Alvy St S	no_info	NA	NA	Anaheim	NA	NA	NA	NA	NA	NA	NA	NA	NA	NA	NA	NA	NA	NA	NA	NA	NA
Vacant site	NA	Anaheim	California	-117.9404105	33.82517692	602 Alvy St S	no_info	NA	NA	Anaheim	NA	NA	NA	NA	NA	NA	NA	NA	NA	NA	NA	NA	NA	NA	NA	NA	NA
Vacant site	NA	Anaheim	California	-117.9405513	33.82496027	605 Alvy St S	no_info	NA	NA	Anaheim	NA	NA	NA	NA	NA	NA	NA	NA	NA	NA	NA	NA	NA	NA	NA	NA	NA
Vacant site	NA	Anaheim	California	-117.9405545	33.82485597	605 Alvy St S	no_info	NA	NA	Anaheim	NA	NA	NA	NA	NA	NA	NA	NA	NA	NA	NA	NA	NA	NA	NA	NA	NA
Sweetshade	Hymenosporum flavum	Anaheim	California	-117.9404089	33.8249669	606 Alvy St S	introduced	more than 18.29 m	more than 76.2 cm	Anaheim	NA	NA	NA	NA	NA	NA	NA	NA	NA	NA	NA	NA	NA	NA	NA	NA	NA
Vacant site	NA	Anaheim	California	-117.9404077	33.82482146	610 Alvy St S	no_info	NA	NA	Anaheim	NA	NA	NA	NA	NA	NA	NA	NA	NA	NA	NA	NA	NA	NA	NA	NA	NA
Vacant site	NA	Anaheim	California	-117.9404093	33.82460191	616 Alvy St S	no_info	NA	NA	Anaheim	NA	NA	NA	NA	NA	NA	NA	NA	NA	NA	NA	NA	NA	NA	NA	NA	NA
Honey locust	Gleditsia triacanthos	Anaheim	California	-117.9405462	33.82466395	617 Alvy St S	introduced	4.57 to 9.14 m	0 to 15.24 cm	Anaheim	NA	NA	NA	NA	NA	NA	NA	NA	NA	NA	NA	NA	NA	NA	NA	NA	NA
Eucalyptus	Eucalyptus	Anaheim	California	-117.940407	33.82449374	620 Alvy St S	no_info	4.57 to 9.14 m	15.24 to 30.48 cm	Anaheim	NA	NA	NA	NA	NA	NA	NA	NA	NA	NA	NA	NA	NA	NA	NA	NA	NA
Vacant site	NA	Anaheim	California	-117.9405464	33.82451671	621 Alvy St S	no_info	NA	NA	Anaheim	NA	NA	NA	NA	NA	NA	NA	NA	NA	NA	NA	NA	NA	NA	NA	NA	NA
Vacant site	NA	Anaheim	California	-117.9404031	33.82427752	626 Alvy St S	no_info	NA	NA	Anaheim	NA	NA	NA	NA	NA	NA	NA	NA	NA	NA	NA	NA	NA	NA	NA	NA	NA
Samuel sommer magnolia	Magnolia grandiflora	Anaheim	California	-117.9405486	33.82434831	627 Alvy St S	introduced	0 to 4.57 m	0 to 15.24 cm	Anaheim	NA	NA	NA	NA	NA	NA	NA	NA	NA	NA	NA	NA	NA	NA	NA	NA	NA
Vacant site	NA	Anaheim	California	-117.9404095	33.8241285	630 Alvy St S	no_info	NA	NA	Anaheim	NA	NA	NA	NA	NA	NA	NA	NA	NA	NA	NA	NA	NA	NA	NA	NA	NA
Vacant site	NA	Anaheim	California	-117.9405479	33.82419002	631 Alvy St S	no_info	NA	NA	Anaheim	NA	NA	NA	NA	NA	NA	NA	NA	NA	NA	NA	NA	NA	NA	NA	NA	NA
Vacant site	NA	Anaheim	California	-117.9405479	33.82404145	635 Alvy St S	no_info	NA	NA	Anaheim	NA	NA	NA	NA	NA	NA	NA	NA	NA	NA	NA	NA	NA	NA	NA	NA	NA
Vacant site	NA	Anaheim	California	-117.9406673	33.82389406	635 Alvy St S	no_info	NA	NA	Anaheim	NA	NA	NA	NA	NA	NA	NA	NA	NA	NA	NA	NA	NA	NA	NA	NA	NA
Vacant site	NA	Anaheim	California	-117.9404018	33.82399222	636 Alvy St S	no_info	NA	NA	Anaheim	NA	NA	NA	NA	NA	NA	NA	NA	NA	NA	NA	NA	NA	NA	NA	NA	NA
Vacant site	NA	Anaheim	California	-117.9401436	33.82385017	636 Alvy St S	no_info	NA	NA	Anaheim	NA	NA	NA	NA	NA	NA	NA	NA	NA	NA	NA	NA	NA	NA	NA	NA	NA
Vacant site	NA	Anaheim	California	-117.9402477	33.82385591	636 Alvy St S	no_info	NA	NA	Anaheim	NA	NA	NA	NA	NA	NA	NA	NA	NA	NA	NA	NA	NA	NA	NA	NA	NA
Jacaranda	Jacaranda mimosifolia	Anaheim	California	-117.9405445	33.82363062	701 Alvy St S	introduced	9.14 to 13.71 m	30.48 to 45.72 cm	Anaheim	NA	NA	NA	NA	NA	NA	NA	NA	NA	NA	NA	NA	NA	NA	NA	NA	NA
Vacant site	NA	Anaheim	California	-117.9405448	33.82350358	707 Alvy St S	no_info	NA	NA	Anaheim	NA	NA	NA	NA	NA	NA	NA	NA	NA	NA	NA	NA	NA	NA	NA	NA	NA
Vacant site	NA	Anaheim	California	-117.9405458	33.8232952	709 Alvy St S	no_info	NA	NA	Anaheim	NA	NA	NA	NA	NA	NA	NA	NA	NA	NA	NA	NA	NA	NA	NA	NA	NA
Jacaranda	Jacaranda mimosifolia	Anaheim	California	-117.9405946	33.82313268	715 Alvy St S	introduced	9.14 to 13.71 m	30.48 to 45.72 cm	Anaheim	NA	NA	NA	NA	NA	NA	NA	NA	NA	NA	NA	NA	NA	NA	NA	NA	NA
Tulip tree	Liriodendron tulipifera	Anaheim	California	-117.9405407	33.82296968	717 Alvy St S	introduced	4.57 to 9.14 m	30.48 to 45.72 cm	Anaheim	NA	NA	NA	NA	NA	NA	NA	NA	NA	NA	NA	NA	NA	NA	NA	NA	NA
Sweetshade	Hymenosporum flavum	Anaheim	California	-117.9401422	33.82284388	721 Alvy St S	introduced	4.57 to 9.14 m	15.24 to 30.48 cm	Anaheim	NA	NA	NA	NA	NA	NA	NA	NA	NA	NA	NA	NA	NA	NA	NA	NA	NA
Vacant site	NA	Anaheim	California	-117.9403964	33.82296461	721 Alvy St S	no_info	NA	NA	Anaheim	NA	NA	NA	NA	NA	NA	NA	NA	NA	NA	NA	NA	NA	NA	NA	NA	NA
Vacant site	NA	Anaheim	California	-117.940259	33.82300415	721 Alvy St S	no_info	NA	NA	Anaheim	NA	NA	NA	NA	NA	NA	NA	NA	NA	NA	NA	NA	NA	NA	NA	NA	NA
Vacant site	NA	Anaheim	California	-117.940137	33.82275644	725 Alvy St S	no_info	NA	NA	Anaheim	NA	NA	NA	NA	NA	NA	NA	NA	NA	NA	NA	NA	NA	NA	NA	NA	NA
Vacant site	NA	Anaheim	California	-117.9401345	33.82249688	729 Alvy St S	no_info	NA	NA	Anaheim	NA	NA	NA	NA	NA	NA	NA	NA	NA	NA	NA	NA	NA	NA	NA	NA	NA
Vacant site	NA	Anaheim	California	-117.9401338	33.82235473	735 Alvy St S	no_info	NA	NA	Anaheim	NA	NA	NA	NA	NA	NA	NA	NA	NA	NA	NA	NA	NA	NA	NA	NA	NA
Tulip tree	Liriodendron tulipifera	Anaheim	California	-117.9401294	33.82214439	739 Alvy St S	introduced	9.14 to 13.71 m	45.72 to 60.96 cm	Anaheim	NA	NA	NA	NA	NA	NA	NA	NA	NA	NA	NA	NA	NA	NA	NA	NA	NA
Vacant site	NA	Anaheim	California	-117.7655883	33.87349244	7811 Amanda Cir E	no_info	NA	NA	Anaheim	NA	NA	NA	NA	NA	NA	NA	NA	NA	NA	NA	NA	NA	NA	NA	NA	NA
Chinese hackberry	Celtis sinensis	Anaheim	California	-117.7653825	33.87357307	7821 Amanda Cir E	introduced	9.14 to 13.71 m	30.48 to 45.72 cm	Anaheim	NA	NA	NA	NA	NA	NA	NA	NA	NA	NA	NA	NA	NA	NA	NA	NA	NA
Chinese hackberry	Celtis sinensis	Anaheim	California	-117.7654115	33.87315401	7830 Amanda Cir E	introduced	4.57 to 9.14 m	15.24 to 30.48 cm	Anaheim	NA	NA	NA	NA	NA	NA	NA	NA	NA	NA	NA	NA	NA	NA	NA	NA	NA
Chinese hackberry	Celtis sinensis	Anaheim	California	-117.7653988	33.87323939	7830 Amanda Cir E	introduced	9.14 to 13.71 m	15.24 to 30.48 cm	Anaheim	NA	NA	NA	NA	NA	NA	NA	NA	NA	NA	NA	NA	NA	NA	NA	NA	NA
Chinese hackberry	Celtis sinensis	Anaheim	California	-117.7653953	33.8733054	7830 Amanda Cir E	introduced	9.14 to 13.71 m	30.48 to 45.72 cm	Anaheim	NA	NA	NA	NA	NA	NA	NA	NA	NA	NA	NA	NA	NA	NA	NA	NA	NA
Vacant site	NA	Anaheim	California	-117.7651899	33.8734226	7840 Amanda Cir E	no_info	NA	NA	Anaheim	NA	NA	NA	NA	NA	NA	NA	NA	NA	NA	NA	NA	NA	NA	NA	NA	NA
Vacant site	NA	Anaheim	California	-117.7651612	33.87357598	7841 Amanda Cir E	no_info	NA	NA	Anaheim	NA	NA	NA	NA	NA	NA	NA	NA	NA	NA	NA	NA	NA	NA	NA	NA	NA
Vacant site	NA	Anaheim	California	-117.7649634	33.87342303	7850 Amanda Cir E	no_info	NA	NA	Anaheim	NA	NA	NA	NA	NA	NA	NA	NA	NA	NA	NA	NA	NA	NA	NA	NA	NA
Vacant site	NA	Anaheim	California	-117.764959	33.87364266	7851 Amanda Cir E	no_info	NA	NA	Anaheim	NA	NA	NA	NA	NA	NA	NA	NA	NA	NA	NA	NA	NA	NA	NA	NA	NA
Vacant site	NA	Anaheim	California	-117.7648307	33.87364441	7861 Amanda Cir E	no_info	NA	NA	Anaheim	NA	NA	NA	NA	NA	NA	NA	NA	NA	NA	NA	NA	NA	NA	NA	NA	NA
Vacant site	NA	Anaheim	California	-117.9351517	33.79819898	1558 Amarita Ln W	no_info	NA	NA	Anaheim	NA	NA	NA	NA	NA	NA	NA	NA	NA	NA	NA	NA	NA	NA	NA	NA	NA
Vacant site	NA	Anaheim	California	-117.9349951	33.79803405	1558 Amarita Ln W	no_info	NA	NA	Anaheim	NA	NA	NA	NA	NA	NA	NA	NA	NA	NA	NA	NA	NA	NA	NA	NA	NA
Vacant site	NA	Anaheim	California	-117.934997	33.79792644	1558 Amarita Ln W	no_info	NA	NA	Anaheim	NA	NA	NA	NA	NA	NA	NA	NA	NA	NA	NA	NA	NA	NA	NA	NA	NA
Vacant site	NA	Anaheim	California	-117.9349976	33.79784443	1558 Amarita Ln W	no_info	NA	NA	Anaheim	NA	NA	NA	NA	NA	NA	NA	NA	NA	NA	NA	NA	NA	NA	NA	NA	NA
Vacant site	NA	Anaheim	California	-117.9353636	33.79819437	1564 Amarita Ln W	no_info	NA	NA	Anaheim	NA	NA	NA	NA	NA	NA	NA	NA	NA	NA	NA	NA	NA	NA	NA	NA	NA
Vacant site	NA	Anaheim	California	-117.9353867	33.79833306	1565 Amarita Ln W	no_info	NA	NA	Anaheim	NA	NA	NA	NA	NA	NA	NA	NA	NA	NA	NA	NA	NA	NA	NA	NA	NA
Vacant site	NA	Anaheim	California	-117.9354958	33.79833017	1565 Amarita Ln W	no_info	NA	NA	Anaheim	NA	NA	NA	NA	NA	NA	NA	NA	NA	NA	NA	NA	NA	NA	NA	NA	NA
Vacant site	NA	Anaheim	California	-117.9357004	33.79818437	1570 Amarita Ln W	no_info	NA	NA	Anaheim	NA	NA	NA	NA	NA	NA	NA	NA	NA	NA	NA	NA	NA	NA	NA	NA	NA
Vacant site	NA	Anaheim	California	-117.9356727	33.7983295	1571 Amarita Ln W	no_info	NA	NA	Anaheim	NA	NA	NA	NA	NA	NA	NA	NA	NA	NA	NA	NA	NA	NA	NA	NA	NA
American sweetgum	Liquidambar styraciflua	Anaheim	California	-117.9359546	33.7981841	1576 Amarita Ln W	introduced	4.57 to 9.14 m	30.48 to 45.72 cm	Anaheim	NA	NA	NA	NA	NA	NA	NA	NA	NA	NA	NA	NA	NA	NA	NA	NA	NA
American sweetgum	Liquidambar styraciflua	Anaheim	California	-117.9358908	33.79832907	1577 Amarita Ln W	introduced	13.71 to 18.29 m	45.72 to 60.96 cm	Anaheim	NA	NA	NA	NA	NA	NA	NA	NA	NA	NA	NA	NA	NA	NA	NA	NA	NA
Oriental arborvitae	Platycladus orientalis	Anaheim	California	-117.9573614	33.81458845	1320 Amberwick Ln S	introduced	4.57 to 9.14 m	15.24 to 30.48 cm	Anaheim	NA	NA	NA	NA	NA	NA	NA	NA	NA	NA	NA	NA	NA	NA	NA	NA	NA
Canary island pine	Pinus canariensis	Anaheim	California	-117.9573423	33.81452677	1320 Amberwick Ln S	introduced	more than 18.29 m	60.96 to 76.2 cm	Anaheim	NA	NA	NA	NA	NA	NA	NA	NA	NA	NA	NA	NA	NA	NA	NA	NA	NA
Hollywood juniper	Juniperus chinensis	Anaheim	California	-117.9573261	33.81286235	1406 Amberwick Ln S	introduced	4.57 to 9.14 m	15.24 to 30.48 cm	Anaheim	NA	NA	NA	NA	NA	NA	NA	NA	NA	NA	NA	NA	NA	NA	NA	NA	NA
Hollywood juniper	Juniperus chinensis	Anaheim	California	-117.9573274	33.8128483	1406 Amberwick Ln S	introduced	4.57 to 9.14 m	15.24 to 30.48 cm	Anaheim	NA	NA	NA	NA	NA	NA	NA	NA	NA	NA	NA	NA	NA	NA	NA	NA	NA
Hollywood juniper	Juniperus chinensis	Anaheim	California	-117.9573261	33.81282197	1406 Amberwick Ln S	introduced	4.57 to 9.14 m	15.24 to 30.48 cm	Anaheim	NA	NA	NA	NA	NA	NA	NA	NA	NA	NA	NA	NA	NA	NA	NA	NA	NA
Hollywood juniper	Juniperus chinensis	Anaheim	California	-117.957328	33.81280722	1406 Amberwick Ln S	introduced	4.57 to 9.14 m	15.24 to 30.48 cm	Anaheim	NA	NA	NA	NA	NA	NA	NA	NA	NA	NA	NA	NA	NA	NA	NA	NA	NA
Hollywood juniper	Juniperus chinensis	Anaheim	California	-117.9573272	33.81278263	1406 Amberwick Ln S	introduced	4.57 to 9.14 m	15.24 to 30.48 cm	Anaheim	NA	NA	NA	NA	NA	NA	NA	NA	NA	NA	NA	NA	NA	NA	NA	NA	NA
Hollywood juniper	Juniperus chinensis	Anaheim	California	-117.9573215	33.81276665	1406 Amberwick Ln S	introduced	4.57 to 9.14 m	15.24 to 30.48 cm	Anaheim	NA	NA	NA	NA	NA	NA	NA	NA	NA	NA	NA	NA	NA	NA	NA	NA	NA
Vacant site	NA	Anaheim	California	-117.9573213	33.81241153	1416 Amberwick Ln S	no_info	NA	NA	Anaheim	NA	NA	NA	NA	NA	NA	NA	NA	NA	NA	NA	NA	NA	NA	NA	NA	NA
Southern magnolia	Magnolia grandiflora	Anaheim	California	-117.9574948	33.81253207	1417 Amberwick Ln S	introduced	4.57 to 9.14 m	15.24 to 30.48 cm	Anaheim	NA	NA	NA	NA	NA	NA	NA	NA	NA	NA	NA	NA	NA	NA	NA	NA	NA
Southern magnolia	Magnolia grandiflora	Anaheim	California	-117.9574995	33.81245139	1417 Amberwick Ln S	introduced	4.57 to 9.14 m	30.48 to 45.72 cm	Anaheim	NA	NA	NA	NA	NA	NA	NA	NA	NA	NA	NA	NA	NA	NA	NA	NA	NA
Hollywood juniper	Juniperus chinensis	Anaheim	California	-117.9573043	33.81227423	1420 Amberwick Ln S	introduced	4.57 to 9.14 m	45.72 to 60.96 cm	Anaheim	NA	NA	NA	NA	NA	NA	NA	NA	NA	NA	NA	NA	NA	NA	NA	NA	NA
Hollywood juniper	Juniperus chinensis	Anaheim	California	-117.9573007	33.81224858	1420 Amberwick Ln S	introduced	4.57 to 9.14 m	45.72 to 60.96 cm	Anaheim	NA	NA	NA	NA	NA	NA	NA	NA	NA	NA	NA	NA	NA	NA	NA	NA	NA
Mock orange	Pittosporum tobira	Anaheim	California	-117.9573062	33.81221775	1420 Amberwick Ln S	introduced	0 to 4.57 m	0 to 15.24 cm	Anaheim	NA	NA	NA	NA	NA	NA	NA	NA	NA	NA	NA	NA	NA	NA	NA	NA	NA
Mock orange	Pittosporum tobira	Anaheim	California	-117.9570239	33.81212768	1420 Amberwick Ln S	introduced	0 to 4.57 m	0 to 15.24 cm	Anaheim	NA	NA	NA	NA	NA	NA	NA	NA	NA	NA	NA	NA	NA	NA	NA	NA	NA
Vacant site	NA	Anaheim	California	-117.9570931	33.81212812	1420 Amberwick Ln S	no_info	NA	NA	Anaheim	NA	NA	NA	NA	NA	NA	NA	NA	NA	NA	NA	NA	NA	NA	NA	NA	NA
Samuel sommer magnolia	Magnolia grandiflora	Anaheim	California	-117.9574842	33.81227031	1421 Amberwick Ln S	introduced	0 to 4.57 m	15.24 to 30.48 cm	Anaheim	NA	NA	NA	NA	NA	NA	NA	NA	NA	NA	NA	NA	NA	NA	NA	NA	NA
Vacant site	NA	Anaheim	California	-117.9574848	33.81222391	1421 Amberwick Ln S	no_info	NA	NA	Anaheim	NA	NA	NA	NA	NA	NA	NA	NA	NA	NA	NA	NA	NA	NA	NA	NA	NA
Vacant site	NA	Anaheim	California	-117.9575866	33.81213374	1421 Amberwick Ln S	no_info	NA	NA	Anaheim	NA	NA	NA	NA	NA	NA	NA	NA	NA	NA	NA	NA	NA	NA	NA	NA	NA
Carrotwood	Cupaniopsis anacardioides	Anaheim	California	-117.9577235	33.81212985	1421 Amberwick Ln S	introduced	4.57 to 9.14 m	45.72 to 60.96 cm	Anaheim	NA	NA	NA	NA	NA	NA	NA	NA	NA	NA	NA	NA	NA	NA	NA	NA	NA
Vacant site	NA	Anaheim	California	-117.939702	33.82462715	167 Amboy St S	no_info	NA	NA	Anaheim	NA	NA	NA	NA	NA	NA	NA	NA	NA	NA	NA	NA	NA	NA	NA	NA	NA
Southern magnolia	Magnolia grandiflora	Anaheim	California	-117.9395719	33.82579236	508 Amboy St S	introduced	4.57 to 9.14 m	15.24 to 30.48 cm	Anaheim	NA	NA	NA	NA	NA	NA	NA	NA	NA	NA	NA	NA	NA	NA	NA	NA	NA
Southern magnolia	Magnolia grandiflora	Anaheim	California	-117.9398465	33.825792	509 Amboy St S	introduced	4.57 to 9.14 m	30.48 to 45.72 cm	Anaheim	NA	NA	NA	NA	NA	NA	NA	NA	NA	NA	NA	NA	NA	NA	NA	NA	NA
Chinese pistache	Pistacia chinensis	Anaheim	California	-117.9396454	33.82566344	512 Amboy St S	introduced	0 to 4.57 m	0 to 15.24 cm	Anaheim	NA	NA	NA	NA	NA	NA	NA	NA	NA	NA	NA	NA	NA	NA	NA	NA	NA
Vacant site	NA	Anaheim	California	NA	NA	512 Amboy St S	no_info	NA	NA	Anaheim	NA	NA	NA	NA	NA	NA	NA	NA	NA	NA	NA	NA	NA	NA	NA	NA	NA
Vacant site	NA	Anaheim	California	-117.9397797	33.82538136	521 Amboy St S	no_info	NA	NA	Anaheim	NA	NA	NA	NA	NA	NA	NA	NA	NA	NA	NA	NA	NA	NA	NA	NA	NA
Jacaranda	Jacaranda mimosifolia	Anaheim	California	-117.9395629	33.82516338	602 Amboy St S	introduced	9.14 to 13.71 m	30.48 to 45.72 cm	Anaheim	NA	NA	NA	NA	NA	NA	NA	NA	NA	NA	NA	NA	NA	NA	NA	NA	NA
Queen palm	Syagrus romanzoffianum	Anaheim	California	-117.939715	33.82517745	603 Amboy St S	no_info	4.57 to 9.14 m	30.48 to 45.72 cm	Anaheim	NA	NA	NA	NA	NA	NA	NA	NA	NA	NA	NA	NA	NA	NA	NA	NA	NA
Queen palm	Syagrus romanzoffianum	Anaheim	California	-117.939661	33.825184	603 Amboy St S	no_info	4.57 to 9.14 m	15.24 to 30.48 cm	Anaheim	NA	NA	NA	NA	NA	NA	NA	NA	NA	NA	NA	NA	NA	NA	NA	NA	NA
Vacant site	NA	Anaheim	California	-117.9395571	33.82502946	606 Amboy St S	no_info	NA	NA	Anaheim	NA	NA	NA	NA	NA	NA	NA	NA	NA	NA	NA	NA	NA	NA	NA	NA	NA
Vacant site	NA	Anaheim	California	-117.9397117	33.82497049	607 Amboy St S	no_info	NA	NA	Anaheim	NA	NA	NA	NA	NA	NA	NA	NA	NA	NA	NA	NA	NA	NA	NA	NA	NA
Southern magnolia	Magnolia grandiflora	Anaheim	California	-117.9395546	33.82484884	610 Amboy St S	introduced	4.57 to 9.14 m	15.24 to 30.48 cm	Anaheim	NA	NA	NA	NA	NA	NA	NA	NA	NA	NA	NA	NA	NA	NA	NA	NA	NA
Vacant site	NA	Anaheim	California	-117.9397157	33.82482521	611 Amboy St S	no_info	NA	NA	Anaheim	NA	NA	NA	NA	NA	NA	NA	NA	NA	NA	NA	NA	NA	NA	NA	NA	NA
Vacant site	NA	Anaheim	California	-117.9395493	33.82466909	616 Amboy St S	no_info	NA	NA	Anaheim	NA	NA	NA	NA	NA	NA	NA	NA	NA	NA	NA	NA	NA	NA	NA	NA	NA
Vacant site	NA	Anaheim	California	-117.9395487	33.82449868	620 Amboy St S	no_info	NA	NA	Anaheim	NA	NA	NA	NA	NA	NA	NA	NA	NA	NA	NA	NA	NA	NA	NA	NA	NA
Jacaranda	Jacaranda mimosifolia	Anaheim	California	-117.9397058	33.82445938	621 Amboy St S	introduced	4.57 to 9.14 m	30.48 to 45.72 cm	Anaheim	NA	NA	NA	NA	NA	NA	NA	NA	NA	NA	NA	NA	NA	NA	NA	NA	NA
White mulberry	Morus alba	Anaheim	California	-117.9395474	33.8243284	626 Amboy St S	introduced	4.57 to 9.14 m	0 to 15.24 cm	Anaheim	NA	NA	NA	NA	NA	NA	NA	NA	NA	NA	NA	NA	NA	NA	NA	NA	NA
Vacant site	NA	Anaheim	California	-117.939706	33.82426891	627 Amboy St S	no_info	NA	NA	Anaheim	NA	NA	NA	NA	NA	NA	NA	NA	NA	NA	NA	NA	NA	NA	NA	NA	NA
Vacant site	NA	Anaheim	California	-117.9395504	33.82409664	630 Amboy St S	no_info	NA	NA	Anaheim	NA	NA	NA	NA	NA	NA	NA	NA	NA	NA	NA	NA	NA	NA	NA	NA	NA
Vacant site	NA	Anaheim	California	-117.9397065	33.82412677	631 Amboy St S	no_info	NA	NA	Anaheim	NA	NA	NA	NA	NA	NA	NA	NA	NA	NA	NA	NA	NA	NA	NA	NA	NA
Vacant site	NA	Anaheim	California	-117.939699	33.82399314	635 Amboy St S	no_info	NA	NA	Anaheim	NA	NA	NA	NA	NA	NA	NA	NA	NA	NA	NA	NA	NA	NA	NA	NA	NA
Vacant site	NA	Anaheim	California	-117.9399268	33.82384942	635 Amboy St S	no_info	NA	NA	Anaheim	NA	NA	NA	NA	NA	NA	NA	NA	NA	NA	NA	NA	NA	NA	NA	NA	NA
Vacant site	NA	Anaheim	California	-117.939546	33.82397183	636 Amboy St S	no_info	NA	NA	Anaheim	NA	NA	NA	NA	NA	NA	NA	NA	NA	NA	NA	NA	NA	NA	NA	NA	NA
Vacant site	NA	Anaheim	California	-117.9392555	33.82385151	636 Amboy St S	no_info	NA	NA	Anaheim	NA	NA	NA	NA	NA	NA	NA	NA	NA	NA	NA	NA	NA	NA	NA	NA	NA
Vacant site	NA	Anaheim	California	-117.93938	33.82385016	636 Amboy St S	no_info	NA	NA	Anaheim	NA	NA	NA	NA	NA	NA	NA	NA	NA	NA	NA	NA	NA	NA	NA	NA	NA
Southern magnolia	Magnolia grandiflora	Anaheim	California	-117.8824278	33.82681992	933 Ambridge St S	introduced	9.14 to 13.71 m	30.48 to 45.72 cm	Anaheim	NA	NA	NA	NA	NA	NA	NA	NA	NA	NA	NA	NA	NA	NA	NA	NA	NA
Southern magnolia	Magnolia grandiflora	Anaheim	California	-117.8822135	33.82668209	936 Ambridge St S	introduced	4.57 to 9.14 m	15.24 to 30.48 cm	Anaheim	NA	NA	NA	NA	NA	NA	NA	NA	NA	NA	NA	NA	NA	NA	NA	NA	NA
Southern magnolia	Magnolia grandiflora	Anaheim	California	-117.882215	33.82655655	936 Ambridge St S	introduced	4.57 to 9.14 m	15.24 to 30.48 cm	Anaheim	NA	NA	NA	NA	NA	NA	NA	NA	NA	NA	NA	NA	NA	NA	NA	NA	NA
Southern magnolia	Magnolia grandiflora	Anaheim	California	-117.8820689	33.82678509	936 Ambridge St S	introduced	4.57 to 9.14 m	15.24 to 30.48 cm	Anaheim	NA	NA	NA	NA	NA	NA	NA	NA	NA	NA	NA	NA	NA	NA	NA	NA	NA
Southern magnolia	Magnolia grandiflora	Anaheim	California	-117.8819087	33.82677961	936 Ambridge St S	introduced	4.57 to 9.14 m	15.24 to 30.48 cm	Anaheim	NA	NA	NA	NA	NA	NA	NA	NA	NA	NA	NA	NA	NA	NA	NA	NA	NA
Southern magnolia	Magnolia grandiflora	Anaheim	California	-117.8823757	33.82654775	939 Ambridge St S	introduced	4.57 to 9.14 m	15.24 to 30.48 cm	Anaheim	NA	NA	NA	NA	NA	NA	NA	NA	NA	NA	NA	NA	NA	NA	NA	NA	NA
Southern magnolia	Magnolia grandiflora	Anaheim	California	-117.8822061	33.82642589	942 Ambridge St S	introduced	9.14 to 13.71 m	30.48 to 45.72 cm	Anaheim	NA	NA	NA	NA	NA	NA	NA	NA	NA	NA	NA	NA	NA	NA	NA	NA	NA
Southern magnolia	Magnolia grandiflora	Anaheim	California	-117.8823694	33.82637443	945 Ambridge St S	introduced	4.57 to 9.14 m	15.24 to 30.48 cm	Anaheim	NA	NA	NA	NA	NA	NA	NA	NA	NA	NA	NA	NA	NA	NA	NA	NA	NA
Southern magnolia	Magnolia grandiflora	Anaheim	California	-117.8822054	33.82626344	948 Ambridge St S	introduced	4.57 to 9.14 m	30.48 to 45.72 cm	Anaheim	NA	NA	NA	NA	NA	NA	NA	NA	NA	NA	NA	NA	NA	NA	NA	NA	NA
Southern magnolia	Magnolia grandiflora	Anaheim	California	-117.882359	33.82624316	951 Ambridge St S	introduced	4.57 to 9.14 m	30.48 to 45.72 cm	Anaheim	NA	NA	NA	NA	NA	NA	NA	NA	NA	NA	NA	NA	NA	NA	NA	NA	NA
Southern magnolia	Magnolia grandiflora	Anaheim	California	-117.8822037	33.82605874	954 Ambridge St S	introduced	4.57 to 9.14 m	15.24 to 30.48 cm	Anaheim	NA	NA	NA	NA	NA	NA	NA	NA	NA	NA	NA	NA	NA	NA	NA	NA	NA
Southern magnolia	Magnolia grandiflora	Anaheim	California	-117.8820863	33.82594063	954 Ambridge St S	introduced	4.57 to 9.14 m	15.24 to 30.48 cm	Anaheim	NA	NA	NA	NA	NA	NA	NA	NA	NA	NA	NA	NA	NA	NA	NA	NA	NA
Southern magnolia	Magnolia grandiflora	Anaheim	California	-117.881987	33.82594062	954 Ambridge St S	introduced	4.57 to 9.14 m	15.24 to 30.48 cm	Anaheim	NA	NA	NA	NA	NA	NA	NA	NA	NA	NA	NA	NA	NA	NA	NA	NA	NA
Southern magnolia	Magnolia grandiflora	Anaheim	California	-117.8823705	33.82610964	955 Ambridge St S	introduced	4.57 to 9.14 m	15.24 to 30.48 cm	Anaheim	NA	NA	NA	NA	NA	NA	NA	NA	NA	NA	NA	NA	NA	NA	NA	NA	NA
Southern magnolia	Magnolia grandiflora	Anaheim	California	-117.8823701	33.8259645	955 Ambridge St S	introduced	4.57 to 9.14 m	15.24 to 30.48 cm	Anaheim	NA	NA	NA	NA	NA	NA	NA	NA	NA	NA	NA	NA	NA	NA	NA	NA	NA
Southern magnolia	Magnolia grandiflora	Anaheim	California	-117.8823764	33.82580493	961 Ambridge St S	introduced	9.14 to 13.71 m	30.48 to 45.72 cm	Anaheim	NA	NA	NA	NA	NA	NA	NA	NA	NA	NA	NA	NA	NA	NA	NA	NA	NA
Southern magnolia	Magnolia grandiflora	Anaheim	California	-117.8823648	33.82561177	967 Ambridge St S	introduced	4.57 to 9.14 m	0 to 15.24 cm	Anaheim	NA	NA	NA	NA	NA	NA	NA	NA	NA	NA	NA	NA	NA	NA	NA	NA	NA
Weeping bottlebrush	Melaleuca viminalis	Anaheim	California	-117.8825802	33.82549701	967 Ambridge St S	introduced	4.57 to 9.14 m	15.24 to 30.48 cm	Anaheim	NA	NA	NA	NA	NA	NA	NA	NA	NA	NA	NA	NA	NA	NA	NA	NA	NA
Southern magnolia	Magnolia grandiflora	Anaheim	California	-117.8821421	33.82473453	990 Ambridge St S	introduced	9.14 to 13.71 m	30.48 to 45.72 cm	Anaheim	NA	NA	NA	NA	NA	NA	NA	NA	NA	NA	NA	NA	NA	NA	NA	NA	NA
Southern magnolia	Magnolia grandiflora	Anaheim	California	-117.882314	33.82472172	991 Ambridge St S	introduced	4.57 to 9.14 m	15.24 to 30.48 cm	Anaheim	NA	NA	NA	NA	NA	NA	NA	NA	NA	NA	NA	NA	NA	NA	NA	NA	NA
Southern magnolia	Magnolia grandiflora	Anaheim	California	-117.8821331	33.82453136	996 Ambridge St S	introduced	4.57 to 9.14 m	30.48 to 45.72 cm	Anaheim	NA	NA	NA	NA	NA	NA	NA	NA	NA	NA	NA	NA	NA	NA	NA	NA	NA
Southern magnolia	Magnolia grandiflora	Anaheim	California	-117.8823128	33.82456231	997 Ambridge St S	introduced	4.57 to 9.14 m	30.48 to 45.72 cm	Anaheim	NA	NA	NA	NA	NA	NA	NA	NA	NA	NA	NA	NA	NA	NA	NA	NA	NA
Southern magnolia	Magnolia grandiflora	Anaheim	California	-117.882137	33.82440456	1002 Ambridge St S	introduced	4.57 to 9.14 m	15.24 to 30.48 cm	Anaheim	NA	NA	NA	NA	NA	NA	NA	NA	NA	NA	NA	NA	NA	NA	NA	NA	NA
Vacant site	NA	Anaheim	California	-117.882135	33.82427784	1002 Ambridge St S	no_info	NA	NA	Anaheim	NA	NA	NA	NA	NA	NA	NA	NA	NA	NA	NA	NA	NA	NA	NA	NA	NA
Southern magnolia	Magnolia grandiflora	Anaheim	California	-117.8823082	33.82436134	1003 Ambridge St S	introduced	9.14 to 13.71 m	30.48 to 45.72 cm	Anaheim	NA	NA	NA	NA	NA	NA	NA	NA	NA	NA	NA	NA	NA	NA	NA	NA	NA
Southern magnolia	Magnolia grandiflora	Anaheim	California	-117.8821384	33.82415361	1008 Ambridge St S	introduced	4.57 to 9.14 m	30.48 to 45.72 cm	Anaheim	NA	NA	NA	NA	NA	NA	NA	NA	NA	NA	NA	NA	NA	NA	NA	NA	NA
Vacant site	NA	Anaheim	California	-117.8819708	33.82402103	1008 Ambridge St S	no_info	NA	NA	Anaheim	NA	NA	NA	NA	NA	NA	NA	NA	NA	NA	NA	NA	NA	NA	NA	NA	NA
Southern magnolia	Magnolia grandiflora	Anaheim	California	-117.8817691	33.82402384	1008 Ambridge St S	introduced	4.57 to 9.14 m	30.48 to 45.72 cm	Anaheim	NA	NA	NA	NA	NA	NA	NA	NA	NA	NA	NA	NA	NA	NA	NA	NA	NA
Vacant site	NA	Anaheim	California	-117.8823054	33.82420129	1009 Ambridge St S	no_info	NA	NA	Anaheim	NA	NA	NA	NA	NA	NA	NA	NA	NA	NA	NA	NA	NA	NA	NA	NA	NA
Southern magnolia	Magnolia grandiflora	Anaheim	California	-117.8823033	33.82408051	1009 Ambridge St S	introduced	9.14 to 13.71 m	30.48 to 45.72 cm	Anaheim	NA	NA	NA	NA	NA	NA	NA	NA	NA	NA	NA	NA	NA	NA	NA	NA	NA
Vacant site	NA	Anaheim	California	-117.8823599	33.82396025	1015 Ambridge St S	no_info	NA	NA	Anaheim	NA	NA	NA	NA	NA	NA	NA	NA	NA	NA	NA	NA	NA	NA	NA	NA	NA
Southern magnolia	Magnolia grandiflora	Anaheim	California	-117.8820468	33.82147567	1103 Ambridge St S	introduced	4.57 to 9.14 m	30.48 to 45.72 cm	Anaheim	NA	NA	NA	NA	NA	NA	NA	NA	NA	NA	NA	NA	NA	NA	NA	NA	NA
Southern magnolia	Magnolia grandiflora	Anaheim	California	-117.8818684	33.82127602	1110 Ambridge St S	introduced	4.57 to 9.14 m	30.48 to 45.72 cm	Anaheim	NA	NA	NA	NA	NA	NA	NA	NA	NA	NA	NA	NA	NA	NA	NA	NA	NA
Southern magnolia	Magnolia grandiflora	Anaheim	California	-117.8820918	33.82130933	1111 Ambridge St S	introduced	4.57 to 9.14 m	30.48 to 45.72 cm	Anaheim	NA	NA	NA	NA	NA	NA	NA	NA	NA	NA	NA	NA	NA	NA	NA	NA	NA
Vacant site	NA	Anaheim	California	-117.8818862	33.8212053	1114 Ambridge St S	no_info	NA	NA	Anaheim	NA	NA	NA	NA	NA	NA	NA	NA	NA	NA	NA	NA	NA	NA	NA	NA	NA
Southern magnolia	Magnolia grandiflora	Anaheim	California	-117.8820555	33.82097708	1119 Ambridge St S	introduced	4.57 to 9.14 m	30.48 to 45.72 cm	Anaheim	NA	NA	NA	NA	NA	NA	NA	NA	NA	NA	NA	NA	NA	NA	NA	NA	NA
Southern magnolia	Magnolia grandiflora	Anaheim	California	-117.8818834	33.82093767	1122 Ambridge St S	introduced	4.57 to 9.14 m	30.48 to 45.72 cm	Anaheim	NA	NA	NA	NA	NA	NA	NA	NA	NA	NA	NA	NA	NA	NA	NA	NA	NA
Vacant site	NA	Anaheim	California	-117.8818922	33.82073584	1126 Ambridge St S	no_info	NA	NA	Anaheim	NA	NA	NA	NA	NA	NA	NA	NA	NA	NA	NA	NA	NA	NA	NA	NA	NA
Southern magnolia	Magnolia grandiflora	Anaheim	California	-117.8820525	33.82070422	1127 Ambridge St S	introduced	9.14 to 13.71 m	30.48 to 45.72 cm	Anaheim	NA	NA	NA	NA	NA	NA	NA	NA	NA	NA	NA	NA	NA	NA	NA	NA	NA
Vacant site	NA	Anaheim	California	-117.8818874	33.82064136	1130 Ambridge St S	no_info	NA	NA	Anaheim	NA	NA	NA	NA	NA	NA	NA	NA	NA	NA	NA	NA	NA	NA	NA	NA	NA
Vacant site	NA	Anaheim	California	-117.8820482	33.82063721	1131 Ambridge St S	no_info	NA	NA	Anaheim	NA	NA	NA	NA	NA	NA	NA	NA	NA	NA	NA	NA	NA	NA	NA	NA	NA
Vacant site	NA	Anaheim	California	-117.8818855	33.82046706	1136 Ambridge St S	no_info	NA	NA	Anaheim	NA	NA	NA	NA	NA	NA	NA	NA	NA	NA	NA	NA	NA	NA	NA	NA	NA
Southern magnolia	Magnolia grandiflora	Anaheim	California	-117.8817768	33.82036763	1136 Ambridge St S	introduced	9.14 to 13.71 m	30.48 to 45.72 cm	Anaheim	NA	NA	NA	NA	NA	NA	NA	NA	NA	NA	NA	NA	NA	NA	NA	NA	NA
Vacant site	NA	Anaheim	California	-117.8816188	33.82036672	1136 Ambridge St S	no_info	NA	NA	Anaheim	NA	NA	NA	NA	NA	NA	NA	NA	NA	NA	NA	NA	NA	NA	NA	NA	NA
Southern magnolia	Magnolia grandiflora	Anaheim	California	-117.8820509	33.82043744	1137 Ambridge St S	introduced	9.14 to 13.71 m	30.48 to 45.72 cm	Anaheim	NA	NA	NA	NA	NA	NA	NA	NA	NA	NA	NA	NA	NA	NA	NA	NA	NA
Vacant site	NA	Anaheim	California	-117.8823403	33.82037087	1137 Ambridge St S	no_info	NA	NA	Anaheim	NA	NA	NA	NA	NA	NA	NA	NA	NA	NA	NA	NA	NA	NA	NA	NA	NA
Vacant site	NA	Anaheim	California	-117.8822133	33.82036671	1137 Ambridge St S	no_info	NA	NA	Anaheim	NA	NA	NA	NA	NA	NA	NA	NA	NA	NA	NA	NA	NA	NA	NA	NA	NA
Vacant site	NA	Anaheim	California	-117.7666737	33.87155381	1211 Amelia St N	no_info	NA	NA	Anaheim	NA	NA	NA	NA	NA	NA	NA	NA	NA	NA	NA	NA	NA	NA	NA	NA	NA
Vacant site	NA	Anaheim	California	-117.7665422	33.87158785	1211 Amelia St N	no_info	NA	NA	Anaheim	NA	NA	NA	NA	NA	NA	NA	NA	NA	NA	NA	NA	NA	NA	NA	NA	NA
Vacant site	NA	Anaheim	California	-117.7662323	33.8717973	1212 Amelia St N	no_info	NA	NA	Anaheim	NA	NA	NA	NA	NA	NA	NA	NA	NA	NA	NA	NA	NA	NA	NA	NA	NA
Vacant site	NA	Anaheim	California	-117.7662409	33.87198842	1220 Amelia St N	no_info	NA	NA	Anaheim	NA	NA	NA	NA	NA	NA	NA	NA	NA	NA	NA	NA	NA	NA	NA	NA	NA
Vacant site	NA	Anaheim	California	-117.7663909	33.87191351	1221 Amelia St N	no_info	NA	NA	Anaheim	NA	NA	NA	NA	NA	NA	NA	NA	NA	NA	NA	NA	NA	NA	NA	NA	NA
Vacant site	NA	Anaheim	California	-117.7663969	33.87203945	1229 Amelia St N	no_info	NA	NA	Anaheim	NA	NA	NA	NA	NA	NA	NA	NA	NA	NA	NA	NA	NA	NA	NA	NA	NA
Chinese hackberry	Celtis sinensis	Anaheim	California	-117.7664017	33.87217807	1229 Amelia St N	introduced	4.57 to 9.14 m	15.24 to 30.48 cm	Anaheim	NA	NA	NA	NA	NA	NA	NA	NA	NA	NA	NA	NA	NA	NA	NA	NA	NA
Vacant site	NA	Anaheim	California	-117.7662503	33.87237541	1244 Amelia St N	no_info	NA	NA	Anaheim	NA	NA	NA	NA	NA	NA	NA	NA	NA	NA	NA	NA	NA	NA	NA	NA	NA
Chinese hackberry	Celtis sinensis	Anaheim	California	-117.7664083	33.87241647	1245 Amelia St N	introduced	4.57 to 9.14 m	30.48 to 45.72 cm	Anaheim	NA	NA	NA	NA	NA	NA	NA	NA	NA	NA	NA	NA	NA	NA	NA	NA	NA
Vacant site	NA	Anaheim	California	-117.7662477	33.87256984	1250 Amelia St N	no_info	NA	NA	Anaheim	NA	NA	NA	NA	NA	NA	NA	NA	NA	NA	NA	NA	NA	NA	NA	NA	NA
Vacant site	NA	Anaheim	California	-117.7664044	33.87249454	1251 Amelia St N	no_info	NA	NA	Anaheim	NA	NA	NA	NA	NA	NA	NA	NA	NA	NA	NA	NA	NA	NA	NA	NA	NA
Vacant site	NA	Anaheim	California	-117.7662494	33.8726897	1258 Amelia St N	no_info	NA	NA	Anaheim	NA	NA	NA	NA	NA	NA	NA	NA	NA	NA	NA	NA	NA	NA	NA	NA	NA
Vacant site	NA	Anaheim	California	-117.7664123	33.87264207	1259 Amelia St N	no_info	NA	NA	Anaheim	NA	NA	NA	NA	NA	NA	NA	NA	NA	NA	NA	NA	NA	NA	NA	NA	NA
Vacant site	NA	Anaheim	California	-117.7662551	33.8728668	1266 Amelia St N	no_info	NA	NA	Anaheim	NA	NA	NA	NA	NA	NA	NA	NA	NA	NA	NA	NA	NA	NA	NA	NA	NA
Crape myrtle	Lagerstroemia indica	Anaheim	California	-117.766418	33.87283977	1267 Amelia St N	introduced	0 to 4.57 m	0 to 15.24 cm	Anaheim	NA	NA	NA	NA	NA	NA	NA	NA	NA	NA	NA	NA	NA	NA	NA	NA	NA
Chinese hackberry	Celtis sinensis	Anaheim	California	-117.7662716	33.87292337	1274 Amelia St N	introduced	4.57 to 9.14 m	15.24 to 30.48 cm	Anaheim	NA	NA	NA	NA	NA	NA	NA	NA	NA	NA	NA	NA	NA	NA	NA	NA	NA
Vacant site	NA	Anaheim	California	-117.7664196	33.87293655	1275 Amelia St N	no_info	NA	NA	Anaheim	NA	NA	NA	NA	NA	NA	NA	NA	NA	NA	NA	NA	NA	NA	NA	NA	NA
Vacant site	NA	Anaheim	California	-117.7662576	33.87314311	1282 Amelia St N	no_info	NA	NA	Anaheim	NA	NA	NA	NA	NA	NA	NA	NA	NA	NA	NA	NA	NA	NA	NA	NA	NA
Vacant site	NA	Anaheim	California	-117.7664557	33.87312447	1283 Amelia St N	no_info	NA	NA	Anaheim	NA	NA	NA	NA	NA	NA	NA	NA	NA	NA	NA	NA	NA	NA	NA	NA	NA
Vacant site	NA	Anaheim	California	-117.7664771	33.87315686	1283 Amelia St N	no_info	NA	NA	Anaheim	NA	NA	NA	NA	NA	NA	NA	NA	NA	NA	NA	NA	NA	NA	NA	NA	NA
Chinese hackberry	Celtis sinensis	Anaheim	California	-117.7660103	33.87172849	1212 American St N	introduced	4.57 to 9.14 m	15.24 to 30.48 cm	Anaheim	NA	NA	NA	NA	NA	NA	NA	NA	NA	NA	NA	NA	NA	NA	NA	NA	NA
Chinese hackberry	Celtis sinensis	Anaheim	California	-117.765962	33.87173824	1212 American St N	introduced	4.57 to 9.14 m	15.24 to 30.48 cm	Anaheim	NA	NA	NA	NA	NA	NA	NA	NA	NA	NA	NA	NA	NA	NA	NA	NA	NA
Southern magnolia	Magnolia grandiflora	Anaheim	California	-117.8802429	33.82840386	2504 Ames Av E	introduced	4.57 to 9.14 m	30.48 to 45.72 cm	Anaheim	NA	NA	NA	NA	NA	NA	NA	NA	NA	NA	NA	NA	NA	NA	NA	NA	NA
Southern magnolia	Magnolia grandiflora	Anaheim	California	NA	NA	2504 Ames Av E	introduced	4.57 to 9.14 m	15.24 to 30.48 cm	Anaheim	NA	NA	NA	NA	NA	NA	NA	NA	NA	NA	NA	NA	NA	NA	NA	NA	NA
Southern magnolia	Magnolia grandiflora	Anaheim	California	-117.8800262	33.8284051	2510 Ames Av E	introduced	4.57 to 9.14 m	15.24 to 30.48 cm	Anaheim	NA	NA	NA	NA	NA	NA	NA	NA	NA	NA	NA	NA	NA	NA	NA	NA	NA
Queen palm	Syagrus romanzoffianum	Anaheim	California	-117.8799143	33.82853058	2511 Ames Av E	no_info	4.57 to 9.14 m	15.24 to 30.48 cm	Anaheim	NA	NA	NA	NA	NA	NA	NA	NA	NA	NA	NA	NA	NA	NA	NA	NA	NA
Queen palm	Syagrus romanzoffianum	Anaheim	California	-117.8797722	33.82867242	2511 Ames Av E	no_info	4.57 to 9.14 m	15.24 to 30.48 cm	Anaheim	NA	NA	NA	NA	NA	NA	NA	NA	NA	NA	NA	NA	NA	NA	NA	NA	NA
Vacant site	NA	Anaheim	California	-117.8796966	33.82876293	2515 Ames Av E	no_info	NA	NA	Anaheim	NA	NA	NA	NA	NA	NA	NA	NA	NA	NA	NA	NA	NA	NA	NA	NA	NA
Southern magnolia	Magnolia grandiflora	Anaheim	California	-117.8798401	33.82839986	2516 Ames Av E	introduced	9.14 to 13.71 m	30.48 to 45.72 cm	Anaheim	NA	NA	NA	NA	NA	NA	NA	NA	NA	NA	NA	NA	NA	NA	NA	NA	NA
Southern magnolia	Magnolia grandiflora	Anaheim	California	-117.8796862	33.82839883	2516 Ames Av E	introduced	9.14 to 13.71 m	30.48 to 45.72 cm	Anaheim	NA	NA	NA	NA	NA	NA	NA	NA	NA	NA	NA	NA	NA	NA	NA	NA	NA
Southern magnolia	Magnolia grandiflora	Anaheim	California	-117.879511	33.82869358	2523 Ames Av E	introduced	4.57 to 9.14 m	15.24 to 30.48 cm	Anaheim	NA	NA	NA	NA	NA	NA	NA	NA	NA	NA	NA	NA	NA	NA	NA	NA	NA
Southern magnolia	Magnolia grandiflora	Anaheim	California	-117.879512	33.82860371	2523 Ames Av E	introduced	4.57 to 9.14 m	30.48 to 45.72 cm	Anaheim	NA	NA	NA	NA	NA	NA	NA	NA	NA	NA	NA	NA	NA	NA	NA	NA	NA
Southern magnolia	Magnolia grandiflora	Anaheim	California	-117.8793828	33.82853058	2523 Ames Av E	introduced	9.14 to 13.71 m	30.48 to 45.72 cm	Anaheim	NA	NA	NA	NA	NA	NA	NA	NA	NA	NA	NA	NA	NA	NA	NA	NA	NA
Southern magnolia	Magnolia grandiflora	Anaheim	California	-117.879471	33.82840122	2524 Ames Av E	introduced	4.57 to 9.14 m	30.48 to 45.72 cm	Anaheim	NA	NA	NA	NA	NA	NA	NA	NA	NA	NA	NA	NA	NA	NA	NA	NA	NA
Vacant site	NA	Anaheim	California	-117.8792905	33.82840285	2532 Ames Av E	no_info	NA	NA	Anaheim	NA	NA	NA	NA	NA	NA	NA	NA	NA	NA	NA	NA	NA	NA	NA	NA	NA
Vacant site	NA	Anaheim	California	-117.8792456	33.82840222	2532 Ames Av E	no_info	NA	NA	Anaheim	NA	NA	NA	NA	NA	NA	NA	NA	NA	NA	NA	NA	NA	NA	NA	NA	NA
Southern magnolia	Magnolia grandiflora	Anaheim	California	-117.8792178	33.82840377	2532 Ames Av E	introduced	9.14 to 13.71 m	30.48 to 45.72 cm	Anaheim	NA	NA	NA	NA	NA	NA	NA	NA	NA	NA	NA	NA	NA	NA	NA	NA	NA
Vacant site	NA	Anaheim	California	-117.8790803	33.82840185	2532 Ames Av E	no_info	NA	NA	Anaheim	NA	NA	NA	NA	NA	NA	NA	NA	NA	NA	NA	NA	NA	NA	NA	NA	NA
Southern magnolia	Magnolia grandiflora	Anaheim	California	-117.8791464	33.8285289	2535 Ames Av E	introduced	4.57 to 9.14 m	15.24 to 30.48 cm	Anaheim	NA	NA	NA	NA	NA	NA	NA	NA	NA	NA	NA	NA	NA	NA	NA	NA	NA
Southern magnolia	Magnolia grandiflora	Anaheim	California	-117.8789907	33.82852638	2535 Ames Av E	introduced	0 to 4.57 m	0 to 15.24 cm	Anaheim	NA	NA	NA	NA	NA	NA	NA	NA	NA	NA	NA	NA	NA	NA	NA	NA	NA
Vacant site	NA	Anaheim	California	-117.8788702	33.8286131	2535 Ames Av E	no_info	NA	NA	Anaheim	NA	NA	NA	NA	NA	NA	NA	NA	NA	NA	NA	NA	NA	NA	NA	NA	NA
Vacant site	NA	Anaheim	California	-117.8788834	33.82868035	2535 Ames Av E	no_info	NA	NA	Anaheim	NA	NA	NA	NA	NA	NA	NA	NA	NA	NA	NA	NA	NA	NA	NA	NA	NA
Southern magnolia	Magnolia grandiflora	Anaheim	California	-117.8789075	33.82839785	2536 Ames Av E	introduced	4.57 to 9.14 m	30.48 to 45.72 cm	Anaheim	NA	NA	NA	NA	NA	NA	NA	NA	NA	NA	NA	NA	NA	NA	NA	NA	NA
Vacant site	NA	Anaheim	California	-117.8786163	33.8283997	2542 Ames Av E	no_info	NA	NA	Anaheim	NA	NA	NA	NA	NA	NA	NA	NA	NA	NA	NA	NA	NA	NA	NA	NA	NA
Vacant site	NA	Anaheim	California	-117.8787183	33.82877445	2543 Ames Av E	no_info	NA	NA	Anaheim	NA	NA	NA	NA	NA	NA	NA	NA	NA	NA	NA	NA	NA	NA	NA	NA	NA
Samuel sommer magnolia	Magnolia grandiflora	Anaheim	California	-117.8786057	33.8287006	2547 Ames Av E	introduced	0 to 4.57 m	0 to 15.24 cm	Anaheim	NA	NA	NA	NA	NA	NA	NA	NA	NA	NA	NA	NA	NA	NA	NA	NA	NA
Samuel sommer magnolia	Magnolia grandiflora	Anaheim	California	-117.8785998	33.82862209	2547 Ames Av E	introduced	0 to 4.57 m	0 to 15.24 cm	Anaheim	NA	NA	NA	NA	NA	NA	NA	NA	NA	NA	NA	NA	NA	NA	NA	NA	NA
Samuel sommer magnolia	Magnolia grandiflora	Anaheim	California	-117.878488	33.8285184	2547 Ames Av E	introduced	0 to 4.57 m	0 to 15.24 cm	Anaheim	NA	NA	NA	NA	NA	NA	NA	NA	NA	NA	NA	NA	NA	NA	NA	NA	NA
Vacant site	NA	Anaheim	California	-117.878401	33.82840192	2548 Ames Av E	no_info	NA	NA	Anaheim	NA	NA	NA	NA	NA	NA	NA	NA	NA	NA	NA	NA	NA	NA	NA	NA	NA
Vacant site	NA	Anaheim	California	-117.8777831	33.82850479	2616 Ames Av E	no_info	NA	NA	Anaheim	NA	NA	NA	NA	NA	NA	NA	NA	NA	NA	NA	NA	NA	NA	NA	NA	NA
Southern magnolia	Magnolia grandiflora	Anaheim	California	-117.8777844	33.82834576	2616 Ames Av E	introduced	9.14 to 13.71 m	30.48 to 45.72 cm	Anaheim	NA	NA	NA	NA	NA	NA	NA	NA	NA	NA	NA	NA	NA	NA	NA	NA	NA
Vacant site	NA	Anaheim	California	-117.8777865	33.82892666	2617 Ames Av E	no_info	NA	NA	Anaheim	NA	NA	NA	NA	NA	NA	NA	NA	NA	NA	NA	NA	NA	NA	NA	NA	NA
Vacant site	NA	Anaheim	California	-117.8777834	33.82881403	2617 Ames Av E	no_info	NA	NA	Anaheim	NA	NA	NA	NA	NA	NA	NA	NA	NA	NA	NA	NA	NA	NA	NA	NA	NA
Jacaranda	Jacaranda mimosifolia	Anaheim	California	-117.8731667	33.82828221	2762 Ames Av E	introduced	9.14 to 13.71 m	30.48 to 45.72 cm	Anaheim	NA	NA	NA	NA	NA	NA	NA	NA	NA	NA	NA	NA	NA	NA	NA	NA	NA
Jacaranda	Jacaranda mimosifolia	Anaheim	California	-117.873315	33.82809758	2762 Ames Av E	introduced	9.14 to 13.71 m	15.24 to 30.48 cm	Anaheim	NA	NA	NA	NA	NA	NA	NA	NA	NA	NA	NA	NA	NA	NA	NA	NA	NA
Jacaranda	Jacaranda mimosifolia	Anaheim	California	-117.8733173	33.82801466	2762 Ames Av E	introduced	9.14 to 13.71 m	15.24 to 30.48 cm	Anaheim	NA	NA	NA	NA	NA	NA	NA	NA	NA	NA	NA	NA	NA	NA	NA	NA	NA
Vacant site	NA	Anaheim	California	-117.8729796	33.82828321	2768 Ames Av E	no_info	NA	NA	Anaheim	NA	NA	NA	NA	NA	NA	NA	NA	NA	NA	NA	NA	NA	NA	NA	NA	NA
Jacaranda	Jacaranda mimosifolia	Anaheim	California	-117.8727114	33.82828199	2772 Ames Av E	introduced	9.14 to 13.71 m	30.48 to 45.72 cm	Anaheim	NA	NA	NA	NA	NA	NA	NA	NA	NA	NA	NA	NA	NA	NA	NA	NA	NA
Weeping bottlebrush	Melaleuca viminalis	Anaheim	California	NA	NA	2772 Ames Av E	introduced	4.57 to 9.14 m	0 to 15.24 cm	Anaheim	NA	NA	NA	NA	NA	NA	NA	NA	NA	NA	NA	NA	NA	NA	NA	NA	NA
Fern pine	Afrocarpus gracilior	Anaheim	California	-117.872484	33.82828266	2778 Ames Av E	introduced	4.57 to 9.14 m	15.24 to 30.48 cm	Anaheim	NA	NA	NA	NA	NA	NA	NA	NA	NA	NA	NA	NA	NA	NA	NA	NA	NA
Vacant site	NA	Anaheim	California	-117.8723146	33.82827842	2784 Ames Av E	no_info	NA	NA	Anaheim	NA	NA	NA	NA	NA	NA	NA	NA	NA	NA	NA	NA	NA	NA	NA	NA	NA
Vacant site	NA	Anaheim	California	-117.8722309	33.82828242	2784 Ames Av E	no_info	NA	NA	Anaheim	NA	NA	NA	NA	NA	NA	NA	NA	NA	NA	NA	NA	NA	NA	NA	NA	NA
Jacaranda	Jacaranda mimosifolia	Anaheim	California	-117.8720024	33.82827809	2788 Ames Av E	introduced	9.14 to 13.71 m	30.48 to 45.72 cm	Anaheim	NA	NA	NA	NA	NA	NA	NA	NA	NA	NA	NA	NA	NA	NA	NA	NA	NA
Southern magnolia	Magnolia grandiflora	Anaheim	California	-117.8776287	33.8285871	2616 Ames Cir E	introduced	9.14 to 13.71 m	30.48 to 45.72 cm	Anaheim	NA	NA	NA	NA	NA	NA	NA	NA	NA	NA	NA	NA	NA	NA	NA	NA	NA
Southern magnolia	Magnolia grandiflora	Anaheim	California	-117.8775924	33.82870942	2617 Ames Cir E	introduced	9.14 to 13.71 m	30.48 to 45.72 cm	Anaheim	NA	NA	NA	NA	NA	NA	NA	NA	NA	NA	NA	NA	NA	NA	NA	NA	NA
Southern magnolia	Magnolia grandiflora	Anaheim	California	-117.8774313	33.82858335	2622 Ames Cir E	introduced	9.14 to 13.71 m	30.48 to 45.72 cm	Anaheim	NA	NA	NA	NA	NA	NA	NA	NA	NA	NA	NA	NA	NA	NA	NA	NA	NA
Southern magnolia	Magnolia grandiflora	Anaheim	California	-117.877374	33.82870892	2623 Ames Cir E	introduced	9.14 to 13.71 m	30.48 to 45.72 cm	Anaheim	NA	NA	NA	NA	NA	NA	NA	NA	NA	NA	NA	NA	NA	NA	NA	NA	NA
Southern magnolia	Magnolia grandiflora	Anaheim	California	-117.8770783	33.82870293	2627 Ames Cir E	introduced	9.14 to 13.71 m	30.48 to 45.72 cm	Anaheim	NA	NA	NA	NA	NA	NA	NA	NA	NA	NA	NA	NA	NA	NA	NA	NA	NA
Southern magnolia	Magnolia grandiflora	Anaheim	California	-117.8770996	33.82858263	2628 Ames Cir E	introduced	4.57 to 9.14 m	15.24 to 30.48 cm	Anaheim	NA	NA	NA	NA	NA	NA	NA	NA	NA	NA	NA	NA	NA	NA	NA	NA	NA
Vacant site	NA	Anaheim	California	-117.876953	33.82855686	2634 Ames Cir E	no_info	NA	NA	Anaheim	NA	NA	NA	NA	NA	NA	NA	NA	NA	NA	NA	NA	NA	NA	NA	NA	NA
Vacant site	NA	Anaheim	California	-117.8768388	33.82853577	2634 Ames Cir E	no_info	NA	NA	Anaheim	NA	NA	NA	NA	NA	NA	NA	NA	NA	NA	NA	NA	NA	NA	NA	NA	NA
Southern magnolia	Magnolia grandiflora	Anaheim	California	-117.8768854	33.82875521	2635 Ames Cir E	introduced	4.57 to 9.14 m	30.48 to 45.72 cm	Anaheim	NA	NA	NA	NA	NA	NA	NA	NA	NA	NA	NA	NA	NA	NA	NA	NA	NA
Southern magnolia	Magnolia grandiflora	Anaheim	California	-117.8767418	33.82870251	2641 Ames Cir E	introduced	4.57 to 9.14 m	30.48 to 45.72 cm	Anaheim	NA	NA	NA	NA	NA	NA	NA	NA	NA	NA	NA	NA	NA	NA	NA	NA	NA
Red ironbark	Eucalyptus sideroxylon	Anaheim	California	NA	NA	941 Amherst Cir S	introduced	4.57 to 9.14 m	30.48 to 45.72 cm	Anaheim	NA	NA	NA	NA	NA	NA	NA	NA	NA	NA	NA	NA	NA	NA	NA	NA	NA
Vacant site	NA	Anaheim	California	-117.9298681	33.82304135	701 Amstutz Av S	no_info	NA	NA	Anaheim	NA	NA	NA	NA	NA	NA	NA	NA	NA	NA	NA	NA	NA	NA	NA	NA	NA
Vacant site	NA	Anaheim	California	-117.9299863	33.82304374	701 Amstutz Av S	no_info	NA	NA	Anaheim	NA	NA	NA	NA	NA	NA	NA	NA	NA	NA	NA	NA	NA	NA	NA	NA	NA
Chinese elm	Ulmus parvifolia	Anaheim	California	-117.9302049	33.82304137	701 Amstutz Av S	introduced	9.14 to 13.71 m	45.72 to 60.96 cm	Anaheim	NA	NA	NA	NA	NA	NA	NA	NA	NA	NA	NA	NA	NA	NA	NA	NA	NA
California fan palm	Washingtonia filifera	Anaheim	California	-117.9291489	33.823047	702 Amstutz Av S	naturally_occurring	9.14 to 13.71 m	more than 76.2 cm	Anaheim	NA	NA	NA	NA	NA	NA	NA	NA	NA	NA	NA	NA	NA	NA	NA	NA	NA
California fan palm	Washingtonia filifera	Anaheim	California	-117.9292126	33.82304576	702 Amstutz Av S	naturally_occurring	9.14 to 13.71 m	more than 76.2 cm	Anaheim	NA	NA	NA	NA	NA	NA	NA	NA	NA	NA	NA	NA	NA	NA	NA	NA	NA
California fan palm	Washingtonia filifera	Anaheim	California	-117.9292804	33.82304874	702 Amstutz Av S	naturally_occurring	9.14 to 13.71 m	more than 76.2 cm	Anaheim	NA	NA	NA	NA	NA	NA	NA	NA	NA	NA	NA	NA	NA	NA	NA	NA	NA
California fan palm	Washingtonia filifera	Anaheim	California	-117.9293501	33.82304472	702 Amstutz Av S	naturally_occurring	9.14 to 13.71 m	more than 76.2 cm	Anaheim	NA	NA	NA	NA	NA	NA	NA	NA	NA	NA	NA	NA	NA	NA	NA	NA	NA
California fan palm	Washingtonia filifera	Anaheim	California	-117.9294377	33.82304773	702 Amstutz Av S	naturally_occurring	9.14 to 13.71 m	more than 76.2 cm	Anaheim	NA	NA	NA	NA	NA	NA	NA	NA	NA	NA	NA	NA	NA	NA	NA	NA	NA
California fan palm	Washingtonia filifera	Anaheim	California	-117.9295189	33.82304651	702 Amstutz Av S	naturally_occurring	9.14 to 13.71 m	more than 76.2 cm	Anaheim	NA	NA	NA	NA	NA	NA	NA	NA	NA	NA	NA	NA	NA	NA	NA	NA	NA
Mexican fan palm	Washingtonia robusta	Anaheim	California	-117.7788868	33.85422659	100 Anaheim Blvd N	introduced	more than 18.29 m	30.48 to 45.72 cm	Anaheim	NA	NA	NA	NA	NA	NA	NA	NA	NA	NA	NA	NA	NA	NA	NA	NA	NA
Mexican fan palm	Washingtonia robusta	Anaheim	California	-117.7789437	33.85442645	100 Anaheim Blvd N	introduced	more than 18.29 m	30.48 to 45.72 cm	Anaheim	NA	NA	NA	NA	NA	NA	NA	NA	NA	NA	NA	NA	NA	NA	NA	NA	NA
Mexican fan palm	Washingtonia robusta	Anaheim	California	-117.7789982	33.85460356	100 Anaheim Blvd N	introduced	more than 18.29 m	30.48 to 45.72 cm	Anaheim	NA	NA	NA	NA	NA	NA	NA	NA	NA	NA	NA	NA	NA	NA	NA	NA	NA
Mexican fan palm	Washingtonia robusta	Anaheim	California	-117.7790147	33.85476436	100 Anaheim Blvd N	introduced	more than 18.29 m	30.48 to 45.72 cm	Anaheim	NA	NA	NA	NA	NA	NA	NA	NA	NA	NA	NA	NA	NA	NA	NA	NA	NA
Mexican fan palm	Washingtonia robusta	Anaheim	California	-117.7790315	33.85491275	100 Anaheim Blvd N	introduced	more than 18.29 m	30.48 to 45.72 cm	Anaheim	NA	NA	NA	NA	NA	NA	NA	NA	NA	NA	NA	NA	NA	NA	NA	NA	NA
Mexican fan palm	Washingtonia robusta	Anaheim	California	-117.7790392	33.85498922	100 Anaheim Blvd N	introduced	more than 18.29 m	30.48 to 45.72 cm	Anaheim	NA	NA	NA	NA	NA	NA	NA	NA	NA	NA	NA	NA	NA	NA	NA	NA	NA
Mexican fan palm	Washingtonia robusta	Anaheim	California	-117.7790613	33.85511119	100 Anaheim Blvd N	introduced	more than 18.29 m	30.48 to 45.72 cm	Anaheim	NA	NA	NA	NA	NA	NA	NA	NA	NA	NA	NA	NA	NA	NA	NA	NA	NA
Mexican fan palm	Washingtonia robusta	Anaheim	California	NA	NA	100 Anaheim Blvd N	introduced	more than 18.29 m	30.48 to 45.72 cm	Anaheim	NA	NA	NA	NA	NA	NA	NA	NA	NA	NA	NA	NA	NA	NA	NA	NA	NA
Mexican fan palm	Washingtonia robusta	Anaheim	California	-117.779073	33.85420908	101 Anaheim Blvd N	introduced	more than 18.29 m	30.48 to 45.72 cm	Anaheim	NA	NA	NA	NA	NA	NA	NA	NA	NA	NA	NA	NA	NA	NA	NA	NA	NA
Mexican fan palm	Washingtonia robusta	Anaheim	California	-117.7791253	33.85438464	101 Anaheim Blvd N	introduced	more than 18.29 m	30.48 to 45.72 cm	Anaheim	NA	NA	NA	NA	NA	NA	NA	NA	NA	NA	NA	NA	NA	NA	NA	NA	NA
Mexican fan palm	Washingtonia robusta	Anaheim	California	-117.7791778	33.85456946	101 Anaheim Blvd N	introduced	more than 18.29 m	30.48 to 45.72 cm	Anaheim	NA	NA	NA	NA	NA	NA	NA	NA	NA	NA	NA	NA	NA	NA	NA	NA	NA
Vacant site	NA	Anaheim	California	-117.7792002	33.85473774	101 Anaheim Blvd N	no_info	NA	NA	Anaheim	NA	NA	NA	NA	NA	NA	NA	NA	NA	NA	NA	NA	NA	NA	NA	NA	NA
Vacant site	NA	Anaheim	California	-117.7792148	33.85492033	101 Anaheim Blvd N	no_info	NA	NA	Anaheim	NA	NA	NA	NA	NA	NA	NA	NA	NA	NA	NA	NA	NA	NA	NA	NA	NA
Vacant site	NA	Anaheim	California	-117.9198829	33.84813624	101 Anaheim Blvd N	no_info	NA	NA	Anaheim	NA	NA	NA	NA	NA	NA	NA	NA	NA	NA	NA	NA	NA	NA	NA	NA	NA
Vacant site	NA	Anaheim	California	-117.9198829	33.84813624	101 Anaheim Blvd N	no_info	NA	NA	Anaheim	NA	NA	NA	NA	NA	NA	NA	NA	NA	NA	NA	NA	NA	NA	NA	NA	NA
Vacant site	NA	Anaheim	California	-117.9198829	33.84813624	101 Anaheim Blvd N	no_info	NA	NA	Anaheim	NA	NA	NA	NA	NA	NA	NA	NA	NA	NA	NA	NA	NA	NA	NA	NA	NA
Southern magnolia	Magnolia grandiflora	Anaheim	California	-117.9141856	33.83712354	200 Anaheim Blvd N	introduced	9.14 to 13.71 m	30.48 to 45.72 cm	Anaheim	NA	NA	NA	NA	NA	NA	NA	NA	NA	NA	NA	NA	NA	NA	NA	NA	NA
Southern magnolia	Magnolia grandiflora	Anaheim	California	-117.9142694	33.83735677	200 Anaheim Blvd N	introduced	4.57 to 9.14 m	15.24 to 30.48 cm	Anaheim	NA	NA	NA	NA	NA	NA	NA	NA	NA	NA	NA	NA	NA	NA	NA	NA	NA
Southern magnolia	Magnolia grandiflora	Anaheim	California	-117.9143353	33.83759161	200 Anaheim Blvd N	introduced	4.57 to 9.14 m	15.24 to 30.48 cm	Anaheim	NA	NA	NA	NA	NA	NA	NA	NA	NA	NA	NA	NA	NA	NA	NA	NA	NA
Southern magnolia	Magnolia grandiflora	Anaheim	California	-117.9142924	33.83761682	200 Anaheim Blvd N	introduced	4.57 to 9.14 m	15.24 to 30.48 cm	Anaheim	NA	NA	NA	NA	NA	NA	NA	NA	NA	NA	NA	NA	NA	NA	NA	NA	NA
Southern magnolia	Magnolia grandiflora	Anaheim	California	-117.9142941	33.83766331	200 Anaheim Blvd N	introduced	4.57 to 9.14 m	15.24 to 30.48 cm	Anaheim	NA	NA	NA	NA	NA	NA	NA	NA	NA	NA	NA	NA	NA	NA	NA	NA	NA
Vacant site	NA	Anaheim	California	-117.9145485	33.83701815	201 Anaheim Blvd N	no_info	NA	NA	Anaheim	NA	NA	NA	NA	NA	NA	NA	NA	NA	NA	NA	NA	NA	NA	NA	NA	NA
Vacant site	NA	Anaheim	California	-117.914633	33.83727692	201 Anaheim Blvd N	no_info	NA	NA	Anaheim	NA	NA	NA	NA	NA	NA	NA	NA	NA	NA	NA	NA	NA	NA	NA	NA	NA
Southern magnolia	Magnolia grandiflora	Anaheim	California	-117.9146874	33.83743286	201 Anaheim Blvd N	introduced	4.57 to 9.14 m	15.24 to 30.48 cm	Anaheim	NA	NA	NA	NA	NA	NA	NA	NA	NA	NA	NA	NA	NA	NA	NA	NA	NA
Vacant site	NA	Anaheim	California	-117.9147035	33.83748116	201 Anaheim Blvd N	no_info	NA	NA	Anaheim	NA	NA	NA	NA	NA	NA	NA	NA	NA	NA	NA	NA	NA	NA	NA	NA	NA
Mexican fan palm	Washingtonia robusta	Anaheim	California	-117.914718	33.837532	201 Anaheim Blvd N	introduced	13.71 to 18.29 m	45.72 to 60.96 cm	Anaheim	NA	NA	NA	NA	NA	NA	NA	NA	NA	NA	NA	NA	NA	NA	NA	NA	NA
Mexican fan palm	Washingtonia robusta	Anaheim	California	-117.9198829	33.84813624	201 Anaheim Blvd N	introduced	13.71 to 18.29 m	45.72 to 60.96 cm	Anaheim	NA	NA	NA	NA	NA	NA	NA	NA	NA	NA	NA	NA	NA	NA	NA	NA	NA
Mexican fan palm	Washingtonia robusta	Anaheim	California	-117.9198829	33.84813624	201 Anaheim Blvd N	introduced	13.71 to 18.29 m	45.72 to 60.96 cm	Anaheim	NA	NA	NA	NA	NA	NA	NA	NA	NA	NA	NA	NA	NA	NA	NA	NA	NA
Mexican fan palm	Washingtonia robusta	Anaheim	California	-117.9198829	33.84813624	201 Anaheim Blvd N	introduced	13.71 to 18.29 m	45.72 to 60.96 cm	Anaheim	NA	NA	NA	NA	NA	NA	NA	NA	NA	NA	NA	NA	NA	NA	NA	NA	NA
Mexican fan palm	Washingtonia robusta	Anaheim	California	-117.9198829	33.84813624	201 Anaheim Blvd N	introduced	13.71 to 18.29 m	30.48 to 45.72 cm	Anaheim	NA	NA	NA	NA	NA	NA	NA	NA	NA	NA	NA	NA	NA	NA	NA	NA	NA
Mexican fan palm	Washingtonia robusta	Anaheim	California	-117.9145087	33.83782971	300 Anaheim Blvd N	introduced	13.71 to 18.29 m	30.48 to 45.72 cm	Anaheim	NA	NA	NA	NA	NA	NA	NA	NA	NA	NA	NA	NA	NA	NA	NA	NA	NA
Brisbane box	Lophostemon confertus	Anaheim	California	-117.9145222	33.83787267	300 Anaheim Blvd N	introduced	0 to 4.57 m	0 to 15.24 cm	Anaheim	NA	NA	NA	NA	NA	NA	NA	NA	NA	NA	NA	NA	NA	NA	NA	NA	NA
Mexican fan palm	Washingtonia robusta	Anaheim	California	-117.9145381	33.83792203	300 Anaheim Blvd N	introduced	13.71 to 18.29 m	30.48 to 45.72 cm	Anaheim	NA	NA	NA	NA	NA	NA	NA	NA	NA	NA	NA	NA	NA	NA	NA	NA	NA
Mexican fan palm	Washingtonia robusta	Anaheim	California	-117.9147417	33.83811338	300 Anaheim Blvd N	introduced	13.71 to 18.29 m	30.48 to 45.72 cm	Anaheim	NA	NA	NA	NA	NA	NA	NA	NA	NA	NA	NA	NA	NA	NA	NA	NA	NA
Brisbane box	Lophostemon confertus	Anaheim	California	-117.9147603	33.83818171	300 Anaheim Blvd N	introduced	9.14 to 13.71 m	30.48 to 45.72 cm	Anaheim	NA	NA	NA	NA	NA	NA	NA	NA	NA	NA	NA	NA	NA	NA	NA	NA	NA
Mexican fan palm	Washingtonia robusta	Anaheim	California	-117.9147798	33.8382235	300 Anaheim Blvd N	introduced	more than 18.29 m	30.48 to 45.72 cm	Anaheim	NA	NA	NA	NA	NA	NA	NA	NA	NA	NA	NA	NA	NA	NA	NA	NA	NA
Brisbane box	Lophostemon confertus	Anaheim	California	-117.9148005	33.83829612	300 Anaheim Blvd N	introduced	0 to 4.57 m	0 to 15.24 cm	Anaheim	NA	NA	NA	NA	NA	NA	NA	NA	NA	NA	NA	NA	NA	NA	NA	NA	NA
Mexican fan palm	Washingtonia robusta	Anaheim	California	-117.9148228	33.83835534	300 Anaheim Blvd N	introduced	more than 18.29 m	30.48 to 45.72 cm	Anaheim	NA	NA	NA	NA	NA	NA	NA	NA	NA	NA	NA	NA	NA	NA	NA	NA	NA
Mexican fan palm	Washingtonia robusta	Anaheim	California	-117.9147729	33.83777948	301 Anaheim Blvd N	introduced	13.71 to 18.29 m	30.48 to 45.72 cm	Anaheim	NA	NA	NA	NA	NA	NA	NA	NA	NA	NA	NA	NA	NA	NA	NA	NA	NA
Brisbane box	Lophostemon confertus	Anaheim	California	-117.9148372	33.83794968	301 Anaheim Blvd N	introduced	13.71 to 18.29 m	30.48 to 45.72 cm	Anaheim	NA	NA	NA	NA	NA	NA	NA	NA	NA	NA	NA	NA	NA	NA	NA	NA	NA
Vacant site	NA	Anaheim	California	-117.914965	33.83765813	301 Anaheim Blvd N	no_info	NA	NA	Anaheim	NA	NA	NA	NA	NA	NA	NA	NA	NA	NA	NA	NA	NA	NA	NA	NA	NA
Vacant site	NA	Anaheim	California	-117.915117	33.83762316	301 Anaheim Blvd N	no_info	NA	NA	Anaheim	NA	NA	NA	NA	NA	NA	NA	NA	NA	NA	NA	NA	NA	NA	NA	NA	NA
Vacant site	NA	Anaheim	California	-117.915206	33.83760411	301 Anaheim Blvd N	no_info	NA	NA	Anaheim	NA	NA	NA	NA	NA	NA	NA	NA	NA	NA	NA	NA	NA	NA	NA	NA	NA
Brisbane box	Lophostemon confertus	Anaheim	California	-117.914596	33.83803441	306 Anaheim Blvd N	introduced	4.57 to 9.14 m	15.24 to 30.48 cm	Anaheim	NA	NA	NA	NA	NA	NA	NA	NA	NA	NA	NA	NA	NA	NA	NA	NA	NA
Brisbane box	Lophostemon confertus	Anaheim	California	-117.9146109	33.83807346	306 Anaheim Blvd N	introduced	4.57 to 9.14 m	15.24 to 30.48 cm	Anaheim	NA	NA	NA	NA	NA	NA	NA	NA	NA	NA	NA	NA	NA	NA	NA	NA	NA
Mexican fan palm	Washingtonia robusta	Anaheim	California	-117.9146291	33.83813038	306 Anaheim Blvd N	introduced	13.71 to 18.29 m	30.48 to 45.72 cm	Anaheim	NA	NA	NA	NA	NA	NA	NA	NA	NA	NA	NA	NA	NA	NA	NA	NA	NA
Brisbane box	Lophostemon confertus	Anaheim	California	-117.914671	33.838096	306 Anaheim Blvd N	introduced	9.14 to 13.71 m	30.48 to 45.72 cm	Anaheim	NA	NA	NA	NA	NA	NA	NA	NA	NA	NA	NA	NA	NA	NA	NA	NA	NA
Brisbane box	Lophostemon confertus	Anaheim	California	-117.9145806	33.83779223	311 Anaheim Blvd N	introduced	9.14 to 13.71 m	30.48 to 45.72 cm	Anaheim	NA	NA	NA	NA	NA	NA	NA	NA	NA	NA	NA	NA	NA	NA	NA	NA	NA
Mexican fan palm	Washingtonia robusta	Anaheim	California	-117.9145806	33.83779223	311 Anaheim Blvd N	introduced	13.71 to 18.29 m	30.48 to 45.72 cm	Anaheim	NA	NA	NA	NA	NA	NA	NA	NA	NA	NA	NA	NA	NA	NA	NA	NA	NA
Mexican fan palm	Washingtonia robusta	Anaheim	California	-117.9146425	33.83819715	312 Anaheim Blvd N	introduced	13.71 to 18.29 m	30.48 to 45.72 cm	Anaheim	NA	NA	NA	NA	NA	NA	NA	NA	NA	NA	NA	NA	NA	NA	NA	NA	NA
Brisbane box	Lophostemon confertus	Anaheim	California	-117.9146573	33.83824343	312 Anaheim Blvd N	introduced	4.57 to 9.14 m	15.24 to 30.48 cm	Anaheim	NA	NA	NA	NA	NA	NA	NA	NA	NA	NA	NA	NA	NA	NA	NA	NA	NA
Mexican fan palm	Washingtonia robusta	Anaheim	California	NA	NA	312 Anaheim Blvd N	introduced	13.71 to 18.29 m	30.48 to 45.72 cm	Anaheim	NA	NA	NA	NA	NA	NA	NA	NA	NA	NA	NA	NA	NA	NA	NA	NA	NA
Vacant site	NA	Anaheim	California	-117.914869	33.83805732	313 Anaheim Blvd N	no_info	NA	NA	Anaheim	NA	NA	NA	NA	NA	NA	NA	NA	NA	NA	NA	NA	NA	NA	NA	NA	NA
Mexican fan palm	Washingtonia robusta	Anaheim	California	-117.9148858	33.83811411	313 Anaheim Blvd N	introduced	13.71 to 18.29 m	30.48 to 45.72 cm	Anaheim	NA	NA	NA	NA	NA	NA	NA	NA	NA	NA	NA	NA	NA	NA	NA	NA	NA
Brisbane box	Lophostemon confertus	Anaheim	California	-117.9146894	33.83830519	316 Anaheim Blvd N	introduced	4.57 to 9.14 m	15.24 to 30.48 cm	Anaheim	NA	NA	NA	NA	NA	NA	NA	NA	NA	NA	NA	NA	NA	NA	NA	NA	NA
Mexican fan palm	Washingtonia robusta	Anaheim	California	NA	NA	316 Anaheim Blvd N	introduced	13.71 to 18.29 m	30.48 to 45.72 cm	Anaheim	NA	NA	NA	NA	NA	NA	NA	NA	NA	NA	NA	NA	NA	NA	NA	NA	NA
Brisbane box	Lophostemon confertus	Anaheim	California	NA	NA	316 Anaheim Blvd N	introduced	4.57 to 9.14 m	15.24 to 30.48 cm	Anaheim	NA	NA	NA	NA	NA	NA	NA	NA	NA	NA	NA	NA	NA	NA	NA	NA	NA
Mexican fan palm	Washingtonia robusta	Anaheim	California	-117.9145993	33.83784372	316 Anaheim Blvd N	introduced	13.71 to 18.29 m	30.48 to 45.72 cm	Anaheim	NA	NA	NA	NA	NA	NA	NA	NA	NA	NA	NA	NA	NA	NA	NA	NA	NA
Mexican fan palm	Washingtonia robusta	Anaheim	California	-117.914698	33.83839154	320 Anaheim Blvd N	introduced	13.71 to 18.29 m	30.48 to 45.72 cm	Anaheim	NA	NA	NA	NA	NA	NA	NA	NA	NA	NA	NA	NA	NA	NA	NA	NA	NA
Brisbane box	Lophostemon confertus	Anaheim	California	-117.9147173	33.83843537	320 Anaheim Blvd N	introduced	4.57 to 9.14 m	15.24 to 30.48 cm	Anaheim	NA	NA	NA	NA	NA	NA	NA	NA	NA	NA	NA	NA	NA	NA	NA	NA	NA
Mexican fan palm	Washingtonia robusta	Anaheim	California	-117.9147307	33.83848503	320 Anaheim Blvd N	introduced	13.71 to 18.29 m	30.48 to 45.72 cm	Anaheim	NA	NA	NA	NA	NA	NA	NA	NA	NA	NA	NA	NA	NA	NA	NA	NA	NA
Brisbane box	Lophostemon confertus	Anaheim	California	-117.9147448	33.83853137	320 Anaheim Blvd N	introduced	4.57 to 9.14 m	30.48 to 45.72 cm	Anaheim	NA	NA	NA	NA	NA	NA	NA	NA	NA	NA	NA	NA	NA	NA	NA	NA	NA
Mexican fan palm	Washingtonia robusta	Anaheim	California	-117.9147563	33.83857957	320 Anaheim Blvd N	introduced	13.71 to 18.29 m	30.48 to 45.72 cm	Anaheim	NA	NA	NA	NA	NA	NA	NA	NA	NA	NA	NA	NA	NA	NA	NA	NA	NA
Vacant site	NA	Anaheim	California	-117.9147784	33.83861975	320 Anaheim Blvd N	no_info	NA	NA	Anaheim	NA	NA	NA	NA	NA	NA	NA	NA	NA	NA	NA	NA	NA	NA	NA	NA	NA
Vacant site	NA	Anaheim	California	-117.914791	33.83867177	320 Anaheim Blvd N	no_info	NA	NA	Anaheim	NA	NA	NA	NA	NA	NA	NA	NA	NA	NA	NA	NA	NA	NA	NA	NA	NA
Brisbane box	Lophostemon confertus	Anaheim	California	-117.9149228	33.83827283	327 Anaheim Blvd N	introduced	4.57 to 9.14 m	15.24 to 30.48 cm	Anaheim	NA	NA	NA	NA	NA	NA	NA	NA	NA	NA	NA	NA	NA	NA	NA	NA	NA
Mexican fan palm	Washingtonia robusta	Anaheim	California	-117.9149514	33.83832946	327 Anaheim Blvd N	introduced	13.71 to 18.29 m	30.48 to 45.72 cm	Anaheim	NA	NA	NA	NA	NA	NA	NA	NA	NA	NA	NA	NA	NA	NA	NA	NA	NA
Brisbane box	Lophostemon confertus	Anaheim	California	-117.9149669	33.8383753	327 Anaheim Blvd N	introduced	0 to 4.57 m	15.24 to 30.48 cm	Anaheim	NA	NA	NA	NA	NA	NA	NA	NA	NA	NA	NA	NA	NA	NA	NA	NA	NA
Mexican fan palm	Washingtonia robusta	Anaheim	California	-117.9149871	33.83843594	327 Anaheim Blvd N	introduced	13.71 to 18.29 m	30.48 to 45.72 cm	Anaheim	NA	NA	NA	NA	NA	NA	NA	NA	NA	NA	NA	NA	NA	NA	NA	NA	NA
Mexican fan palm	Washingtonia robusta	Anaheim	California	-117.915039	33.83860811	327 Anaheim Blvd N	introduced	13.71 to 18.29 m	30.48 to 45.72 cm	Anaheim	NA	NA	NA	NA	NA	NA	NA	NA	NA	NA	NA	NA	NA	NA	NA	NA	NA
Mexican fan palm	Washingtonia robusta	Anaheim	California	NA	NA	400 Anaheim Blvd N	introduced	13.71 to 18.29 m	30.48 to 45.72 cm	Anaheim	NA	NA	NA	NA	NA	NA	NA	NA	NA	NA	NA	NA	NA	NA	NA	NA	NA
Mexican fan palm	Washingtonia robusta	Anaheim	California	NA	NA	400 Anaheim Blvd N	introduced	13.71 to 18.29 m	30.48 to 45.72 cm	Anaheim	NA	NA	NA	NA	NA	NA	NA	NA	NA	NA	NA	NA	NA	NA	NA	NA	NA
Mexican fan palm	Washingtonia robusta	Anaheim	California	-117.9151115	33.83923129	400 Anaheim Blvd N	introduced	more than 18.29 m	30.48 to 45.72 cm	Anaheim	NA	NA	NA	NA	NA	NA	NA	NA	NA	NA	NA	NA	NA	NA	NA	NA	NA
Brisbane box	Lophostemon confertus	Anaheim	California	-117.9151272	33.83927827	400 Anaheim Blvd N	introduced	0 to 4.57 m	0 to 15.24 cm	Anaheim	NA	NA	NA	NA	NA	NA	NA	NA	NA	NA	NA	NA	NA	NA	NA	NA	NA
Mexican fan palm	Washingtonia robusta	Anaheim	California	-117.9151468	33.83933281	400 Anaheim Blvd N	introduced	more than 18.29 m	30.48 to 45.72 cm	Anaheim	NA	NA	NA	NA	NA	NA	NA	NA	NA	NA	NA	NA	NA	NA	NA	NA	NA
Brisbane box	Lophostemon confertus	Anaheim	California	-117.915163	33.83938707	400 Anaheim Blvd N	introduced	9.14 to 13.71 m	30.48 to 45.72 cm	Anaheim	NA	NA	NA	NA	NA	NA	NA	NA	NA	NA	NA	NA	NA	NA	NA	NA	NA
Mexican fan palm	Washingtonia robusta	Anaheim	California	-117.915139	33.83888083	401 Anaheim Blvd N	introduced	13.71 to 18.29 m	30.48 to 45.72 cm	Anaheim	NA	NA	NA	NA	NA	NA	NA	NA	NA	NA	NA	NA	NA	NA	NA	NA	NA
Mexican fan palm	Washingtonia robusta	Anaheim	California	-117.9151551	33.83892249	401 Anaheim Blvd N	introduced	13.71 to 18.29 m	30.48 to 45.72 cm	Anaheim	NA	NA	NA	NA	NA	NA	NA	NA	NA	NA	NA	NA	NA	NA	NA	NA	NA
Brisbane box	Lophostemon confertus	Anaheim	California	-117.9151917	33.83903635	401 Anaheim Blvd N	introduced	0 to 4.57 m	0 to 15.24 cm	Anaheim	NA	NA	NA	NA	NA	NA	NA	NA	NA	NA	NA	NA	NA	NA	NA	NA	NA
Mexican fan palm	Washingtonia robusta	Anaheim	California	-117.9152409	33.83918094	401 Anaheim Blvd N	introduced	13.71 to 18.29 m	30.48 to 45.72 cm	Anaheim	NA	NA	NA	NA	NA	NA	NA	NA	NA	NA	NA	NA	NA	NA	NA	NA	NA
Mexican fan palm	Washingtonia robusta	Anaheim	California	-117.9148628	33.83890973	406 Anaheim Blvd N	introduced	13.71 to 18.29 m	30.48 to 45.72 cm	Anaheim	NA	NA	NA	NA	NA	NA	NA	NA	NA	NA	NA	NA	NA	NA	NA	NA	NA
Brisbane box	Lophostemon confertus	Anaheim	California	-117.9149144	33.83906901	406 Anaheim Blvd N	introduced	9.14 to 13.71 m	30.48 to 45.72 cm	Anaheim	NA	NA	NA	NA	NA	NA	NA	NA	NA	NA	NA	NA	NA	NA	NA	NA	NA
Mexican fan palm	Washingtonia robusta	Anaheim	California	-117.9149433	33.83914944	406 Anaheim Blvd N	introduced	13.71 to 18.29 m	30.48 to 45.72 cm	Anaheim	NA	NA	NA	NA	NA	NA	NA	NA	NA	NA	NA	NA	NA	NA	NA	NA	NA
Brisbane box	Lophostemon confertus	Anaheim	California	-117.9149547	33.83919419	408 Anaheim Blvd N	introduced	0 to 4.57 m	0 to 15.24 cm	Anaheim	NA	NA	NA	NA	NA	NA	NA	NA	NA	NA	NA	NA	NA	NA	NA	NA	NA
Mexican fan palm	Washingtonia robusta	Anaheim	California	-117.9149795	33.83924952	408 Anaheim Blvd N	introduced	13.71 to 18.29 m	30.48 to 45.72 cm	Anaheim	NA	NA	NA	NA	NA	NA	NA	NA	NA	NA	NA	NA	NA	NA	NA	NA	NA
Vacant site	NA	Anaheim	California	-117.9149956	33.83929006	408 Anaheim Blvd N	no_info	NA	NA	Anaheim	NA	NA	NA	NA	NA	NA	NA	NA	NA	NA	NA	NA	NA	NA	NA	NA	NA
Mexican fan palm	Washingtonia robusta	Anaheim	California	NA	NA	408 Anaheim Blvd N	introduced	13.71 to 18.29 m	30.48 to 45.72 cm	Anaheim	NA	NA	NA	NA	NA	NA	NA	NA	NA	NA	NA	NA	NA	NA	NA	NA	NA
Mexican fan palm	Washingtonia robusta	Anaheim	California	NA	NA	408 Anaheim Blvd N	introduced	13.71 to 18.29 m	30.48 to 45.72 cm	Anaheim	NA	NA	NA	NA	NA	NA	NA	NA	NA	NA	NA	NA	NA	NA	NA	NA	NA
Mexican fan palm	Washingtonia robusta	Anaheim	California	NA	NA	408 Anaheim Blvd N	introduced	13.71 to 18.29 m	30.48 to 45.72 cm	Anaheim	NA	NA	NA	NA	NA	NA	NA	NA	NA	NA	NA	NA	NA	NA	NA	NA	NA
Mexican fan palm	Washingtonia robusta	Anaheim	California	NA	NA	408 Anaheim Blvd N	introduced	13.71 to 18.29 m	30.48 to 45.72 cm	Anaheim	NA	NA	NA	NA	NA	NA	NA	NA	NA	NA	NA	NA	NA	NA	NA	NA	NA
Brisbane box	Lophostemon confertus	Anaheim	California	NA	NA	408 Anaheim Blvd N	introduced	0 to 4.57 m	0 to 15.24 cm	Anaheim	NA	NA	NA	NA	NA	NA	NA	NA	NA	NA	NA	NA	NA	NA	NA	NA	NA
Brisbane box	Lophostemon confertus	Anaheim	California	-117.9151917	33.83903635	415 Anaheim Blvd N	introduced	0 to 4.57 m	0 to 15.24 cm	Anaheim	NA	NA	NA	NA	NA	NA	NA	NA	NA	NA	NA	NA	NA	NA	NA	NA	NA
Brisbane box	Lophostemon confertus	Anaheim	California	-117.9152084	33.83908303	415 Anaheim Blvd N	introduced	0 to 4.57 m	0 to 15.24 cm	Anaheim	NA	NA	NA	NA	NA	NA	NA	NA	NA	NA	NA	NA	NA	NA	NA	NA	NA
Mexican fan palm	Washingtonia robusta	Anaheim	California	-117.9150087	33.83935577	420 Anaheim Blvd N	introduced	13.71 to 18.29 m	30.48 to 45.72 cm	Anaheim	NA	NA	NA	NA	NA	NA	NA	NA	NA	NA	NA	NA	NA	NA	NA	NA	NA
Brisbane box	Lophostemon confertus	Anaheim	California	-117.9150287	33.83940989	420 Anaheim Blvd N	introduced	9.14 to 13.71 m	30.48 to 45.72 cm	Anaheim	NA	NA	NA	NA	NA	NA	NA	NA	NA	NA	NA	NA	NA	NA	NA	NA	NA
Mexican fan palm	Washingtonia robusta	Anaheim	California	-117.915046	33.83945647	420 Anaheim Blvd N	introduced	13.71 to 18.29 m	30.48 to 45.72 cm	Anaheim	NA	NA	NA	NA	NA	NA	NA	NA	NA	NA	NA	NA	NA	NA	NA	NA	NA
Brisbane box	Lophostemon confertus	Anaheim	California	-117.915062	33.83950758	420 Anaheim Blvd N	introduced	9.14 to 13.71 m	30.48 to 45.72 cm	Anaheim	NA	NA	NA	NA	NA	NA	NA	NA	NA	NA	NA	NA	NA	NA	NA	NA	NA
Mexican fan palm	Washingtonia robusta	Anaheim	California	-117.9150986	33.83955719	420 Anaheim Blvd N	introduced	13.71 to 18.29 m	30.48 to 45.72 cm	Anaheim	NA	NA	NA	NA	NA	NA	NA	NA	NA	NA	NA	NA	NA	NA	NA	NA	NA
Brisbane box	Lophostemon confertus	Anaheim	California	-117.9151128	33.83960246	420 Anaheim Blvd N	introduced	9.14 to 13.71 m	30.48 to 45.72 cm	Anaheim	NA	NA	NA	NA	NA	NA	NA	NA	NA	NA	NA	NA	NA	NA	NA	NA	NA
Mexican fan palm	Washingtonia robusta	Anaheim	California	-117.9151294	33.83965712	420 Anaheim Blvd N	introduced	13.71 to 18.29 m	30.48 to 45.72 cm	Anaheim	NA	NA	NA	NA	NA	NA	NA	NA	NA	NA	NA	NA	NA	NA	NA	NA	NA
Brisbane box	Lophostemon confertus	Anaheim	California	-117.9151474	33.83971117	420 Anaheim Blvd N	introduced	9.14 to 13.71 m	30.48 to 45.72 cm	Anaheim	NA	NA	NA	NA	NA	NA	NA	NA	NA	NA	NA	NA	NA	NA	NA	NA	NA
Mexican fan palm	Washingtonia robusta	Anaheim	California	-117.9151643	33.8397633	420 Anaheim Blvd N	introduced	13.71 to 18.29 m	30.48 to 45.72 cm	Anaheim	NA	NA	NA	NA	NA	NA	NA	NA	NA	NA	NA	NA	NA	NA	NA	NA	NA
Brisbane box	Lophostemon confertus	Anaheim	California	-117.9152409	33.83918094	423 Anaheim Blvd N	introduced	0 to 4.57 m	0 to 15.24 cm	Anaheim	NA	NA	NA	NA	NA	NA	NA	NA	NA	NA	NA	NA	NA	NA	NA	NA	NA
Mexican fan palm	Washingtonia robusta	Anaheim	California	-117.915337	33.83939542	423 Anaheim Blvd N	introduced	13.71 to 18.29 m	30.48 to 45.72 cm	Anaheim	NA	NA	NA	NA	NA	NA	NA	NA	NA	NA	NA	NA	NA	NA	NA	NA	NA
Brisbane box	Lophostemon confertus	Anaheim	California	-117.9153691	33.83945126	423 Anaheim Blvd N	introduced	4.57 to 9.14 m	15.24 to 30.48 cm	Anaheim	NA	NA	NA	NA	NA	NA	NA	NA	NA	NA	NA	NA	NA	NA	NA	NA	NA
Mexican fan palm	Washingtonia robusta	Anaheim	California	-117.9153878	33.83950623	423 Anaheim Blvd N	introduced	13.71 to 18.29 m	30.48 to 45.72 cm	Anaheim	NA	NA	NA	NA	NA	NA	NA	NA	NA	NA	NA	NA	NA	NA	NA	NA	NA
Mexican fan palm	Washingtonia robusta	Anaheim	California	-117.9154223	33.83960198	423 Anaheim Blvd N	introduced	13.71 to 18.29 m	30.48 to 45.72 cm	Anaheim	NA	NA	NA	NA	NA	NA	NA	NA	NA	NA	NA	NA	NA	NA	NA	NA	NA
Brisbane box	Lophostemon confertus	Anaheim	California	NA	NA	423 Anaheim Blvd N	introduced	4.57 to 9.14 m	30.48 to 45.72 cm	Anaheim	NA	NA	NA	NA	NA	NA	NA	NA	NA	NA	NA	NA	NA	NA	NA	NA	NA
Mexican fan palm	Washingtonia robusta	Anaheim	California	-117.915	33.8396	423 Anaheim Blvd N	introduced	13.71 to 18.29 m	30.48 to 45.72 cm	Anaheim	NA	NA	NA	NA	NA	NA	NA	NA	NA	NA	NA	NA	NA	NA	NA	NA	NA
Vacant site	NA	Anaheim	California	-117.915152	33.83910301	423 Anaheim Blvd N	no_info	NA	NA	Anaheim	NA	NA	NA	NA	NA	NA	NA	NA	NA	NA	NA	NA	NA	NA	NA	NA	NA
Vacant site	NA	Anaheim	California	-117.915152	33.83910301	423 Anaheim Blvd N	no_info	NA	NA	Anaheim	NA	NA	NA	NA	NA	NA	NA	NA	NA	NA	NA	NA	NA	NA	NA	NA	NA
Australian willow	Geijera parviflora	Anaheim	California	-117.9156198	33.8397182	423 Anaheim Blvd N	introduced	4.57 to 9.14 m	15.24 to 30.48 cm	Anaheim	NA	NA	NA	NA	NA	NA	NA	NA	NA	NA	NA	NA	NA	NA	NA	NA	NA
Vacant site	NA	Anaheim	California	-117.9157328	33.839693	423 Anaheim Blvd N	no_info	NA	NA	Anaheim	NA	NA	NA	NA	NA	NA	NA	NA	NA	NA	NA	NA	NA	NA	NA	NA	NA
Australian willow	Geijera parviflora	Anaheim	California	-117.9158523	33.83966327	423 Anaheim Blvd N	introduced	4.57 to 9.14 m	15.24 to 30.48 cm	Anaheim	NA	NA	NA	NA	NA	NA	NA	NA	NA	NA	NA	NA	NA	NA	NA	NA	NA
Australian willow	Geijera parviflora	Anaheim	California	-117.9159655	33.83963586	423 Anaheim Blvd N	introduced	4.57 to 9.14 m	15.24 to 30.48 cm	Anaheim	NA	NA	NA	NA	NA	NA	NA	NA	NA	NA	NA	NA	NA	NA	NA	NA	NA
Mexican fan palm	Washingtonia robusta	Anaheim	California	-117.9152372	33.84005423	500 Anaheim Blvd N	introduced	13.71 to 18.29 m	30.48 to 45.72 cm	Anaheim	NA	NA	NA	NA	NA	NA	NA	NA	NA	NA	NA	NA	NA	NA	NA	NA	NA
Brisbane box	Lophostemon confertus	Anaheim	California	-117.9152532	33.84010506	500 Anaheim Blvd N	introduced	4.57 to 9.14 m	15.24 to 30.48 cm	Anaheim	NA	NA	NA	NA	NA	NA	NA	NA	NA	NA	NA	NA	NA	NA	NA	NA	NA
Mexican fan palm	Washingtonia robusta	Anaheim	California	-117.9155088	33.83999965	503 Anaheim Blvd N	introduced	13.71 to 18.29 m	30.48 to 45.72 cm	Anaheim	NA	NA	NA	NA	NA	NA	NA	NA	NA	NA	NA	NA	NA	NA	NA	NA	NA
Brisbane box	Lophostemon confertus	Anaheim	California	-117.9155243	33.84004615	503 Anaheim Blvd N	introduced	0 to 4.57 m	0 to 15.24 cm	Anaheim	NA	NA	NA	NA	NA	NA	NA	NA	NA	NA	NA	NA	NA	NA	NA	NA	NA
Queen palm	Syagrus romanzoffianum	Anaheim	California	-117.9156186	33.83985643	503 Anaheim Blvd N	no_info	4.57 to 9.14 m	30.48 to 45.72 cm	Anaheim	NA	NA	NA	NA	NA	NA	NA	NA	NA	NA	NA	NA	NA	NA	NA	NA	NA
Mexican fan palm	Washingtonia robusta	Anaheim	California	-117.9155373	33.84009877	507 Anaheim Blvd N	introduced	13.71 to 18.29 m	30.48 to 45.72 cm	Anaheim	NA	NA	NA	NA	NA	NA	NA	NA	NA	NA	NA	NA	NA	NA	NA	NA	NA
Brisbane box	Lophostemon confertus	Anaheim	California	-117.9155539	33.84012783	507 Anaheim Blvd N	introduced	0 to 4.57 m	0 to 15.24 cm	Anaheim	NA	NA	NA	NA	NA	NA	NA	NA	NA	NA	NA	NA	NA	NA	NA	NA	NA
Brisbane box	Lophostemon confertus	Anaheim	California	-117.9153062	33.84025768	508 Anaheim Blvd N	introduced	4.57 to 9.14 m	30.48 to 45.72 cm	Anaheim	NA	NA	NA	NA	NA	NA	NA	NA	NA	NA	NA	NA	NA	NA	NA	NA	NA
Mexican fan palm	Washingtonia robusta	Anaheim	California	-117.9156004	33.84026297	511 Anaheim Blvd N	introduced	13.71 to 18.29 m	30.48 to 45.72 cm	Anaheim	NA	NA	NA	NA	NA	NA	NA	NA	NA	NA	NA	NA	NA	NA	NA	NA	NA
Brisbane box	Lophostemon confertus	Anaheim	California	-117.9156395	33.84038916	515 Anaheim Blvd N	introduced	0 to 4.57 m	0 to 15.24 cm	Anaheim	NA	NA	NA	NA	NA	NA	NA	NA	NA	NA	NA	NA	NA	NA	NA	NA	NA
Mexican fan palm	Washingtonia robusta	Anaheim	California	-117.9156575	33.84043975	515 Anaheim Blvd N	introduced	13.71 to 18.29 m	30.48 to 45.72 cm	Anaheim	NA	NA	NA	NA	NA	NA	NA	NA	NA	NA	NA	NA	NA	NA	NA	NA	NA
Mexican fan palm	Washingtonia robusta	Anaheim	California	-117.9153304	33.84030747	520 Anaheim Blvd N	introduced	13.71 to 18.29 m	30.48 to 45.72 cm	Anaheim	NA	NA	NA	NA	NA	NA	NA	NA	NA	NA	NA	NA	NA	NA	NA	NA	NA
[truncated: 77,652 more rows]
