# Supplementary material for: Species clustering, climate effects, and introduced species in 5 million city trees across 63 US cities
Source: eLife. 2022 Sep 27;11:e77891. doi: 10.7554/eLife.77891 (PMC9578703; doi:10.7554/eLife.77891)
Supplement: Figure 1—source data 1. — This zipped file includes all of the cleaned data used in the study (63 spreadsheets, one for each city, where each row is a tree). It is available on Dryad at https://doi.org/10.5061/dryad.2jm63xsrf. [file elife-77891-fig1-data1.zip › Baltimore_Final_2022-06-18.csv]

city_ID	most_recent_observation	common_name	scientific_name	city	state	longitude_coordinate	latitude_coordinate	address	overhead_utility	diameter_breast_height_CM	height_M	native	height_binned_M	diameter_breast_height_binned_CM	greater_metro	tree_ID	planted_date	retired_date	most_recent_observation_type	location_type	zipcode	neighborhood	location_name	ward	district	condition	percent_population
224066	04/29/2017	American elm	Ulmus americana	Baltimore	Maryland	-76.70568456	39.37045186	3506 Bonfield Road	No	35.56	131.2336	naturally_occurring	more than 18.29 m	30.48 to 45.72 cm	Baltimore	NA	NA	NA	NA	NA	NA	NA	NA	NA	NA	NA	NA
224143	04/28/2017	Sassafras	Sassafras albidum	Baltimore	Maryland	-76.70576587	39.37034711	3508 Bonfield Road	No	18.796	114.8294	naturally_occurring	more than 18.29 m	15.24 to 30.48 cm	Baltimore	NA	NA	NA	NA	NA	NA	NA	NA	NA	NA	NA	NA
224225	04/28/2017	Red maple	Acer rubrum	Baltimore	Maryland	-76.70419619	39.36213277	3801 Fallstaff Road	No	58.928	164.042	naturally_occurring	more than 18.29 m	45.72 to 60.96 cm	Baltimore	NA	NA	NA	NA	NA	NA	NA	NA	NA	NA	NA	NA
224272	04/28/2017	Freeman maple	Acer freemanii	Baltimore	Maryland	-76.70382897	39.36206055	3811 Labyrinth Road	No	20.828	114.8294	introduced	more than 18.29 m	15.24 to 30.48 cm	Baltimore	NA	NA	NA	NA	NA	NA	NA	NA	NA	NA	NA	NA
224317	04/28/2017	Red maple	Acer rubrum	Baltimore	Maryland	-76.70410421	39.36214655	3801 Fallstaff Road	No	57.658	213.2546	naturally_occurring	more than 18.29 m	45.72 to 60.96 cm	Baltimore	NA	NA	NA	NA	NA	NA	NA	NA	NA	NA	NA	NA
224266	04/28/2017	Northern red oak	Quercus rubra	Baltimore	Maryland	-76.70835437	39.3621621	4013 Fallstaff Road	No	99.822	295.2756	naturally_occurring	more than 18.29 m	more than 76.2 cm	Baltimore	NA	NA	NA	NA	NA	NA	NA	NA	NA	NA	NA	NA
224264	04/28/2017	Northern red oak	Quercus rubra	Baltimore	Maryland	-76.70675258	39.36223853	3917 Fallstaff Road	No	118.11	229.6588	naturally_occurring	more than 18.29 m	more than 76.2 cm	Baltimore	NA	NA	NA	NA	NA	NA	NA	NA	NA	NA	NA	NA
224217	04/28/2017	Northern red oak	Quercus rubra	Baltimore	Maryland	-76.70799429	39.36215479	4007 Fallstaff Road	No	125.73	278.8714	naturally_occurring	more than 18.29 m	more than 76.2 cm	Baltimore	NA	NA	NA	NA	NA	NA	NA	NA	NA	NA	NA	NA
224312	04/28/2017	American linden	Tilia americana	Baltimore	Maryland	-76.70814776	39.36216514	4009 Fallstaff Road	No	65.532	262.4672	naturally_occurring	more than 18.29 m	60.96 to 76.2 cm	Baltimore	NA	NA	NA	NA	NA	NA	NA	NA	NA	NA	NA	NA
224218	04/28/2017	Northern red oak	Quercus rubra	Baltimore	Maryland	-76.70642807	39.36231399	3911 Fallstaff Road	No	91.948	196.8504	naturally_occurring	more than 18.29 m	more than 76.2 cm	Baltimore	NA	NA	NA	NA	NA	NA	NA	NA	NA	NA	NA	NA
224262	04/28/2017	American linden	Tilia americana	Baltimore	Maryland	-76.70781199	39.36216594	4001 Fallstaff Road	No	82.804	246.063	naturally_occurring	more than 18.29 m	more than 76.2 cm	Baltimore	NA	NA	NA	NA	NA	NA	NA	NA	NA	NA	NA	NA
224310	04/28/2017	American linden	Tilia americana	Baltimore	Maryland	-76.70652314	39.36229439	3915 Fallstaff Road	No	81.28	229.6588	naturally_occurring	more than 18.29 m	more than 76.2 cm	Baltimore	NA	NA	NA	NA	NA	NA	NA	NA	NA	NA	NA	NA
224308	04/28/2017	American linden	Tilia americana	Baltimore	Maryland	-76.7073341	39.36218346	3927 Fallstaff Road	No	60.706	213.2546	naturally_occurring	more than 18.29 m	45.72 to 60.96 cm	Baltimore	NA	NA	NA	NA	NA	NA	NA	NA	NA	NA	NA	NA
224265	04/28/2017	Arborvitae	Thuja	Baltimore	Maryland	-76.7048605	39.36313629	3801 Fallstaff Road	No	59.944	147.6378	no_info	more than 18.29 m	45.72 to 60.96 cm	Baltimore	NA	NA	NA	NA	NA	NA	NA	NA	NA	NA	NA	NA
224219	04/28/2017	Green ash	Fraxinus pennsylvanica	Baltimore	Maryland	-76.70683624	39.36223166	3919 Fallstaff Road	No	69.088	196.8504	naturally_occurring	more than 18.29 m	60.96 to 76.2 cm	Baltimore	NA	NA	NA	NA	NA	NA	NA	NA	NA	NA	NA	NA
224216	04/28/2017	American linden	Tilia americana	Baltimore	Maryland	-76.70849634	39.36215818	4015 Fallstaff Road	No	61.722	213.2546	naturally_occurring	more than 18.29 m	60.96 to 76.2 cm	Baltimore	NA	NA	NA	NA	NA	NA	NA	NA	NA	NA	NA	NA
223871	04/28/2017	American sycamore	Platanus occidentalis	Baltimore	Maryland	-76.70282605	39.37141143	3229 Shelburne Road	No	70.104	229.6588	naturally_occurring	more than 18.29 m	60.96 to 76.2 cm	Baltimore	NA	NA	NA	NA	NA	NA	NA	NA	NA	NA	NA	NA
223951	04/28/2017	Eastern redbud	Cercis canadensis	Baltimore	Maryland	-76.70505693	39.37173573	3201 Seven Mile Lane	No	2.54	22.96588	naturally_occurring	more than 18.29 m	0 to 15.24 cm	Baltimore	NA	NA	NA	NA	NA	NA	NA	NA	NA	NA	NA	NA
224276	04/28/2017	Norway maple	Acer platanoides	Baltimore	Maryland	-76.7055513	39.36891796	3505 Seven Mile Lane	No	56.642	131.2336	introduced	more than 18.29 m	45.72 to 60.96 cm	Baltimore	NA	NA	NA	NA	NA	NA	NA	NA	NA	NA	NA	NA
224241	04/28/2017	White ash	Fraxinus americana	Baltimore	Maryland	-76.70962155	39.36445823	3816 Glengyle Ave	No	33.528	98.4252	naturally_occurring	more than 18.29 m	30.48 to 45.72 cm	Baltimore	NA	NA	NA	NA	NA	NA	NA	NA	NA	NA	NA	NA
224193	04/28/2017	White ash	Fraxinus americana	Baltimore	Maryland	-76.70986256	39.36464138	3816 Glengyle Ave	No	42.926	98.4252	naturally_occurring	more than 18.29 m	30.48 to 45.72 cm	Baltimore	NA	NA	NA	NA	NA	NA	NA	NA	NA	NA	NA	NA
224238	04/28/2017	Tuliptree	Liriodendron tulipifera	Baltimore	Maryland	-76.70993774	39.36465173	3816 Glengyle Ave	No	71.374	164.042	naturally_occurring	more than 18.29 m	60.96 to 76.2 cm	Baltimore	NA	NA	NA	NA	NA	NA	NA	NA	NA	NA	NA	NA
224233	04/28/2017	Amur maple	Acer tataricum	Baltimore	Maryland	-76.7027208	39.36499393	6901 Park Heights Ave	No	30.48	49.2126	introduced	more than 18.29 m	15.24 to 30.48 cm	Baltimore	NA	NA	NA	NA	NA	NA	NA	NA	NA	NA	NA	NA
224110	04/29/2017	Pin oak	Quercus palustris	Baltimore	Maryland	-76.70578035	39.37037144	3508 Bonfield Road	No	35.56	131.2336	naturally_occurring	more than 18.29 m	30.48 to 45.72 cm	Baltimore	NA	NA	NA	NA	NA	NA	NA	NA	NA	NA	NA	NA
223863	04/28/2017	Red maple	Acer rubrum	Baltimore	Maryland	-76.70022584	39.3707731	3208 Labyrinth Road	No	39.37	131.2336	naturally_occurring	more than 18.29 m	30.48 to 45.72 cm	Baltimore	NA	NA	NA	NA	NA	NA	NA	NA	NA	NA	NA	NA
224240	04/28/2017	White ash	Fraxinus americana	Baltimore	Maryland	-76.70976677	39.3643029	3900 Glengyle Ave	No	65.532	164.042	naturally_occurring	more than 18.29 m	60.96 to 76.2 cm	Baltimore	NA	NA	NA	NA	NA	NA	NA	NA	NA	NA	NA	NA
224243	04/28/2017	White ash	Fraxinus americana	Baltimore	Maryland	-76.71006578	39.3640702	3908 Glengyle Ave	No	64.77	164.042	naturally_occurring	more than 18.29 m	60.96 to 76.2 cm	Baltimore	NA	NA	NA	NA	NA	NA	NA	NA	NA	NA	NA	NA
224196	04/28/2017	White ash	Fraxinus americana	Baltimore	Maryland	-76.71021528	39.36395021	3912 Glengyle Ave	No	59.69	164.042	naturally_occurring	more than 18.29 m	45.72 to 60.96 cm	Baltimore	NA	NA	NA	NA	NA	NA	NA	NA	NA	NA	NA	NA
224290	04/28/2017	White ash	Fraxinus americana	Baltimore	Maryland	-76.71037214	39.36383113	3916 Glengyle Ave	No	56.642	164.042	naturally_occurring	more than 18.29 m	45.72 to 60.96 cm	Baltimore	NA	NA	NA	NA	NA	NA	NA	NA	NA	NA	NA	NA
224465	04/28/2017	White mulberry	Morus alba	Baltimore	Maryland	-76.70217174	39.36616352	3416 Fallstaff Road	No	14.224	114.8294	introduced	more than 18.29 m	0 to 15.24 cm	Baltimore	NA	NA	NA	NA	NA	NA	NA	NA	NA	NA	NA	NA
224256	04/24/2017	London planetree	Platanus acerifolia	Baltimore	Maryland	-76.70712357	39.36323802	7002 Surrey Dr	No	93.726	164.042	introduced	more than 18.29 m	more than 76.2 cm	Baltimore	NA	NA	NA	NA	NA	NA	NA	NA	NA	NA	NA	NA
224209	04/24/2017	Sawtooth oak	Quercus acutissima	Baltimore	Maryland	-76.70827084	39.36316801	7022 Surrey Dr	No	45.72	164.042	introduced	more than 18.29 m	30.48 to 45.72 cm	Baltimore	NA	NA	NA	NA	NA	NA	NA	NA	NA	NA	NA	NA
224302	04/28/2017	Sawtooth oak	Quercus acutissima	Baltimore	Maryland	-76.70845837	39.36316856	7024 Surrey Dr	No	61.214	164.042	introduced	more than 18.29 m	60.96 to 76.2 cm	Baltimore	NA	NA	NA	NA	NA	NA	NA	NA	NA	NA	NA	NA
224255	04/24/2017	London planetree	Platanus acerifolia	Baltimore	Maryland	-76.70859884	39.3631658	7028 Surrey Dr	No	88.392	164.042	introduced	more than 18.29 m	more than 76.2 cm	Baltimore	NA	NA	NA	NA	NA	NA	NA	NA	NA	NA	NA	NA
224296	04/24/2017	London planetree	Platanus acerifolia	Baltimore	Maryland	-76.70931616	39.36317242	7040 Surrey Dr	No	116.332	164.042	introduced	more than 18.29 m	more than 76.2 cm	Baltimore	NA	NA	NA	NA	NA	NA	NA	NA	NA	NA	NA	NA
224298	04/24/2017	American elm	Ulmus americana	Baltimore	Maryland	-76.70999782	39.36328488	7052 Surrey Dr	No	57.15	164.042	naturally_occurring	more than 18.29 m	45.72 to 60.96 cm	Baltimore	NA	NA	NA	NA	NA	NA	NA	NA	NA	NA	NA	NA
224318	04/21/2017	Japanese maple	Acer palmatum	Baltimore	Maryland	-76.70203806	39.36164561	3700 Clarinth Road	No	9.398	19.68504	introduced	more than 18.29 m	0 to 15.24 cm	Baltimore	NA	NA	NA	NA	NA	NA	NA	NA	NA	NA	NA	NA
224274	04/28/2017	Green ash	Fraxinus pennsylvanica	Baltimore	Maryland	-76.70432953	39.36210575	3801 Fallstaff Road	No	49.53	213.2546	naturally_occurring	more than 18.29 m	45.72 to 60.96 cm	Baltimore	NA	NA	NA	NA	NA	NA	NA	NA	NA	NA	NA	NA
224309	04/21/2017	American linden	Tilia americana	Baltimore	Maryland	-76.70869775	39.36216594	4019 Fallstaff Road	No	62.23	213.2546	naturally_occurring	more than 18.29 m	60.96 to 76.2 cm	Baltimore	NA	NA	NA	NA	NA	NA	NA	NA	NA	NA	NA	NA
224263	04/21/2017	American linden	Tilia americana	Baltimore	Maryland	-76.70883782	39.36216355	4021 Fallstaff Road	No	92.202	229.6588	naturally_occurring	more than 18.29 m	more than 76.2 cm	Baltimore	NA	NA	NA	NA	NA	NA	NA	NA	NA	NA	NA	NA
224303	04/21/2017	Thornless honeylocust	Gleditsia triacanthos	Baltimore	Maryland	-76.7062824	39.36326579	6904 Fieldcrest Road	No	26.924	65.6168	naturally_occurring	more than 18.29 m	15.24 to 30.48 cm	Baltimore	NA	NA	NA	NA	NA	NA	NA	NA	NA	NA	NA	NA
224301	04/21/2017	Thornless honeylocust	Gleditsia triacanthos	Baltimore	Maryland	-76.7065391	39.36346315	6910 Fieldcrest Road	No	24.892	65.6168	naturally_occurring	more than 18.29 m	15.24 to 30.48 cm	Baltimore	NA	NA	NA	NA	NA	NA	NA	NA	NA	NA	NA	NA
224252	04/21/2017	American sycamore	Platanus occidentalis	Baltimore	Maryland	-76.70902524	39.36316746	7034 Surrey Dr	No	94.996	164.042	naturally_occurring	more than 18.29 m	more than 76.2 cm	Baltimore	NA	NA	NA	NA	NA	NA	NA	NA	NA	NA	NA	NA
224203	04/21/2017	American sycamore	Platanus occidentalis	Baltimore	Maryland	-76.71023811	39.36341608	7058 Surrey Dr	No	83.82	164.042	naturally_occurring	more than 18.29 m	more than 76.2 cm	Baltimore	NA	NA	NA	NA	NA	NA	NA	NA	NA	NA	NA	NA
224192	04/21/2017	Littleleaf linden	Tilia cordata	Baltimore	Maryland	-76.7085253	39.36525665	3716 Glengyle Ave	No	67.31	131.2336	introduced	more than 18.29 m	60.96 to 76.2 cm	Baltimore	NA	NA	NA	NA	NA	NA	NA	NA	NA	NA	NA	NA
224191	04/21/2017	Red maple	Acer rubrum	Baltimore	Maryland	-76.70822297	39.36548156	3710 Glengyle Ave	No	67.818	131.2336	naturally_occurring	more than 18.29 m	60.96 to 76.2 cm	Baltimore	NA	NA	NA	NA	NA	NA	NA	NA	NA	NA	NA	NA
224281	04/21/2017	Silver linden	Tilia tomentosa	Baltimore	Maryland	-76.7078201	39.36578999	3700 Glengyle Ave	No	30.734	131.2336	introduced	more than 18.29 m	30.48 to 45.72 cm	Baltimore	NA	NA	NA	NA	NA	NA	NA	NA	NA	NA	NA	NA
224235	04/28/2017	White ash	Fraxinus americana	Baltimore	Maryland	-76.70712061	39.36633353	3620 Glengyle Ave	No	96.266	147.6378	naturally_occurring	more than 18.29 m	more than 76.2 cm	Baltimore	NA	NA	NA	NA	NA	NA	NA	NA	NA	NA	NA	NA
224187	04/21/2017	White ash	Fraxinus americana	Baltimore	Maryland	-76.70689173	39.36651489	3614 Glengyle Ave	No	69.596	131.2336	naturally_occurring	more than 18.29 m	60.96 to 76.2 cm	Baltimore	NA	NA	NA	NA	NA	NA	NA	NA	NA	NA	NA	NA
224156	04/19/2017	American linden	Tilia americana	Baltimore	Maryland	-76.6973795	39.37154665	3201 Szold Dr	No	87.122	196.8504	naturally_occurring	more than 18.29 m	more than 76.2 cm	Baltimore	NA	NA	NA	NA	NA	NA	NA	NA	NA	NA	NA	NA
224181	04/19/2017	American linden	Tilia americana	Baltimore	Maryland	-76.69737665	39.37130136	3205 Szold Dr	No	39.624	147.6378	naturally_occurring	more than 18.29 m	30.48 to 45.72 cm	Baltimore	NA	NA	NA	NA	NA	NA	NA	NA	NA	NA	NA	NA
224176	04/19/2017	Red maple	Acer rubrum	Baltimore	Maryland	-76.69843147	39.3707066	3113 Bonnie Road	No	64.516	131.2336	naturally_occurring	more than 18.29 m	60.96 to 76.2 cm	Baltimore	NA	NA	NA	NA	NA	NA	NA	NA	NA	NA	NA	NA
224149	04/19/2017	Red maple	Acer rubrum	Baltimore	Maryland	-76.69880748	39.37070439	3117 Bonnie Road	No	39.878	131.2336	naturally_occurring	more than 18.29 m	30.48 to 45.72 cm	Baltimore	NA	NA	NA	NA	NA	NA	NA	NA	NA	NA	NA	NA
224170	04/19/2017	Red maple	Acer rubrum	Baltimore	Maryland	-76.69935319	39.37069153	3211 Labyrinth Road	No	36.576	98.4252	naturally_occurring	more than 18.29 m	30.48 to 45.72 cm	Baltimore	NA	NA	NA	NA	NA	NA	NA	NA	NA	NA	NA	NA
224145	04/19/2017	Red maple	Acer rubrum	Baltimore	Maryland	-76.69973918	39.37068491	3211 Labyrinth Road	No	51.816	131.2336	naturally_occurring	more than 18.29 m	45.72 to 60.96 cm	Baltimore	NA	NA	NA	NA	NA	NA	NA	NA	NA	NA	NA	NA
224174	04/19/2017	Silver maple	Acer saccharinum	Baltimore	Maryland	-76.70044033	39.37067279	3210 Labyrinth Road	No	48.768	114.8294	naturally_occurring	more than 18.29 m	45.72 to 60.96 cm	Baltimore	NA	NA	NA	NA	NA	NA	NA	NA	NA	NA	NA	NA
224165	04/28/2017	Siberian elm	Ulmus pumila	Baltimore	Maryland	-76.70571659	39.36903839	3504 Seven Mile Lane	No	106.68	147.6378	introduced	more than 18.29 m	more than 76.2 cm	Baltimore	NA	NA	NA	NA	NA	NA	NA	NA	NA	NA	NA	NA
223997	04/20/2017	Red maple	Acer rubrum	Baltimore	Maryland	-76.70406328	39.37156128	3313 Shelburne Road	No	3.048	39.37008	naturally_occurring	more than 18.29 m	0 to 15.24 cm	Baltimore	NA	NA	NA	NA	NA	NA	NA	NA	NA	NA	NA	NA
223953	04/20/2017	Red maple	Acer rubrum	Baltimore	Maryland	-76.70415811	39.37156018	3313 Shelburne Road	No	2.54	19.68504	naturally_occurring	more than 18.29 m	0 to 15.24 cm	Baltimore	NA	NA	NA	NA	NA	NA	NA	NA	NA	NA	NA	NA
224125	04/20/2017	Willow oak	Quercus phellos	Baltimore	Maryland	-76.70354316	39.37165112	3306 Shelburne Road	No	5.842	32.8084	naturally_occurring	more than 18.29 m	0 to 15.24 cm	Baltimore	NA	NA	NA	NA	NA	NA	NA	NA	NA	NA	NA	NA
223992	04/20/2017	Norway maple	Acer platanoides	Baltimore	Maryland	-76.70309893	39.37165746	3300 Shelburne Road	No	17.78	49.2126	introduced	more than 18.29 m	15.24 to 30.48 cm	Baltimore	NA	NA	NA	NA	NA	NA	NA	NA	NA	NA	NA	NA
223950	04/20/2017	Norway maple	Acer platanoides	Baltimore	Maryland	-76.70300196	39.37166297	3300 Shelburne Road	No	24.384	82.021	introduced	more than 18.29 m	15.24 to 30.48 cm	Baltimore	NA	NA	NA	NA	NA	NA	NA	NA	NA	NA	NA	NA
223993	04/20/2017	Norway maple	Acer platanoides	Baltimore	Maryland	-76.70276327	39.37165342	3228 Shelburne Road	No	40.64	131.2336	introduced	more than 18.29 m	30.48 to 45.72 cm	Baltimore	NA	NA	NA	NA	NA	NA	NA	NA	NA	NA	NA	NA
224120	04/20/2017	White ash	Fraxinus americana	Baltimore	Maryland	-76.70234099	39.37166696	3224 Shelburne Road	No	42.926	196.8504	naturally_occurring	more than 18.29 m	30.48 to 45.72 cm	Baltimore	NA	NA	NA	NA	NA	NA	NA	NA	NA	NA	NA	NA
223990	04/20/2017	Sugar maple	Acer saccharum	Baltimore	Maryland	-76.70191182	39.37168637	3218 Shelburne Road	No	16.256	98.4252	naturally_occurring	more than 18.29 m	15.24 to 30.48 cm	Baltimore	NA	NA	NA	NA	NA	NA	NA	NA	NA	NA	NA	NA
223946	04/20/2017	Red maple	Acer rubrum	Baltimore	Maryland	-76.70004137	39.3719798	3105 Labyrinth Road	No	46.99	164.042	naturally_occurring	more than 18.29 m	45.72 to 60.96 cm	Baltimore	NA	NA	NA	NA	NA	NA	NA	NA	NA	NA	NA	NA
224073	04/20/2017	Sugar maple	Acer saccharum	Baltimore	Maryland	-76.6994272	39.37171565	3116 Shelburne Road	No	24.892	131.2336	naturally_occurring	more than 18.29 m	15.24 to 30.48 cm	Baltimore	NA	NA	NA	NA	NA	NA	NA	NA	NA	NA	NA	NA
224030	04/20/2017	Sugar maple	Acer saccharum	Baltimore	Maryland	-76.69932936	39.37172263	3116 Shelburne Road	No	22.86	98.4252	naturally_occurring	more than 18.29 m	15.24 to 30.48 cm	Baltimore	NA	NA	NA	NA	NA	NA	NA	NA	NA	NA	NA	NA
224076	04/20/2017	Red maple	Acer rubrum	Baltimore	Maryland	-76.69876186	39.37172612	3110 Shelburne Road	No	27.178	98.4252	naturally_occurring	more than 18.29 m	15.24 to 30.48 cm	Baltimore	NA	NA	NA	NA	NA	NA	NA	NA	NA	NA	NA	NA
224031	04/20/2017	Red maple	Acer rubrum	Baltimore	Maryland	-76.69868509	39.3717331	3110 Shelburne Road	No	24.384	98.4252	naturally_occurring	more than 18.29 m	15.24 to 30.48 cm	Baltimore	NA	NA	NA	NA	NA	NA	NA	NA	NA	NA	NA	NA
223987	04/20/2017	Norway maple	Acer platanoides	Baltimore	Maryland	-76.69858424	39.37173078	3108 Shelburne Road	No	34.798	131.2336	introduced	more than 18.29 m	30.48 to 45.72 cm	Baltimore	NA	NA	NA	NA	NA	NA	NA	NA	NA	NA	NA	NA
223943	04/20/2017	Yellowwood	Cladrastis kentukea	Baltimore	Maryland	-76.69844876	39.37172961	3108 Shelburne Road	No	3.302	26.24672	introduced	more than 18.29 m	0 to 15.24 cm	Baltimore	NA	NA	NA	NA	NA	NA	NA	NA	NA	NA	NA	NA
224074	04/20/2017	American linden	Tilia americana	Baltimore	Maryland	-76.69811007	39.37174939	3104 Shelburne Road	No	9.652	39.37008	naturally_occurring	more than 18.29 m	0 to 15.24 cm	Baltimore	NA	NA	NA	NA	NA	NA	NA	NA	NA	NA	NA	NA
224029	04/20/2017	Japanese flowering cherry	Prunus serrulata	Baltimore	Maryland	-76.69804534	39.3717459	3104 Shelburne Road	No	12.7	32.8084	introduced	more than 18.29 m	0 to 15.24 cm	Baltimore	NA	NA	NA	NA	NA	NA	NA	NA	NA	NA	NA	NA
223985	04/20/2017	American linden	Tilia americana	Baltimore	Maryland	-76.69799717	39.37174241	3104 Shelburne Road	No	11.684	32.8084	naturally_occurring	more than 18.29 m	0 to 15.24 cm	Baltimore	NA	NA	NA	NA	NA	NA	NA	NA	NA	NA	NA	NA
223941	04/28/2017	American linden	Tilia americana	Baltimore	Maryland	-76.69779696	39.37175754	3102 Shelburne Road	No	48.514	164.042	naturally_occurring	more than 18.29 m	45.72 to 60.96 cm	Baltimore	NA	NA	NA	NA	NA	NA	NA	NA	NA	NA	NA	NA
224116	04/20/2017	Sugar maple	Acer saccharum	Baltimore	Maryland	-76.69753653	39.3717535	3100 Shelburne Road	No	45.212	131.2336	naturally_occurring	more than 18.29 m	30.48 to 45.72 cm	Baltimore	NA	NA	NA	NA	NA	NA	NA	NA	NA	NA	NA	NA
224072	04/19/2017	Silver maple	Acer saccharinum	Baltimore	Maryland	-76.69780088	39.37166074	3103 Shelburne Road	No	13.208	131.2336	naturally_occurring	more than 18.29 m	0 to 15.24 cm	Baltimore	NA	NA	NA	NA	NA	NA	NA	NA	NA	NA	NA	NA
224028	04/19/2017	American linden	Tilia americana	Baltimore	Maryland	-76.69762761	39.37165964	3101 Shelburne Road	No	58.42	196.8504	naturally_occurring	more than 18.29 m	45.72 to 60.96 cm	Baltimore	NA	NA	NA	NA	NA	NA	NA	NA	NA	NA	NA	NA
223942	04/19/2017	American linden	Tilia americana	Baltimore	Maryland	-76.69747217	39.37145403	3101 Shelburne Road	No	60.198	262.4672	naturally_occurring	more than 18.29 m	45.72 to 60.96 cm	Baltimore	NA	NA	NA	NA	NA	NA	NA	NA	NA	NA	NA	NA
223897	04/19/2017	American linden	Tilia americana	Baltimore	Maryland	-76.69747217	39.37131127	3101 Shelburne Road	No	59.69	131.2336	naturally_occurring	more than 18.29 m	45.72 to 60.96 cm	Baltimore	NA	NA	NA	NA	NA	NA	NA	NA	NA	NA	NA	NA
224327	04/18/2017	White mulberry	Morus alba	Baltimore	Maryland	-76.70207405	39.36606761	3416 Fallstaff Road	No	50.8	164.042	introduced	more than 18.29 m	45.72 to 60.96 cm	Baltimore	NA	NA	NA	NA	NA	NA	NA	NA	NA	NA	NA	NA
224324	04/18/2017	Amur maple	Acer tataricum	Baltimore	Maryland	-76.70264982	39.36506155	6901 Park Heights Ave	No	17.526	49.2126	introduced	more than 18.29 m	15.24 to 30.48 cm	Baltimore	NA	NA	NA	NA	NA	NA	NA	NA	NA	NA	NA	NA
224277	04/18/2017	Amur maple	Acer tataricum	Baltimore	Maryland	-76.7025839	39.36511153	6901 Park Heights Ave	No	22.352	65.6168	introduced	more than 18.29 m	15.24 to 30.48 cm	Baltimore	NA	NA	NA	NA	NA	NA	NA	NA	NA	NA	NA	NA
224232	04/23/2017	Eastern hemlock	Tsuga canadensis	Baltimore	Maryland	-76.70210854	39.36591025	3500 Fallstaff Road	No	23.368	82.021	naturally_occurring	more than 18.29 m	15.24 to 30.48 cm	Baltimore	NA	NA	NA	NA	NA	NA	NA	NA	NA	NA	NA	NA
224321	04/23/2017	Eastern hemlock	Tsuga canadensis	Baltimore	Maryland	-76.70210347	39.36589555	3500 Fallstaff Road	No	17.526	82.021	naturally_occurring	more than 18.29 m	15.24 to 30.48 cm	Baltimore	NA	NA	NA	NA	NA	NA	NA	NA	NA	NA	NA	NA
224230	04/23/2017	Tuliptree	Liriodendron tulipifera	Baltimore	Maryland	-76.70545551	39.36883117	3505 Seven Mile Lane	No	109.728	328.084	naturally_occurring	more than 18.29 m	more than 76.2 cm	Baltimore	NA	NA	NA	NA	NA	NA	NA	NA	NA	NA	NA	NA
224325	04/23/2017	Norway maple	Acer platanoides	Baltimore	Maryland	-76.70527115	39.3686982	3505 Seven Mile Lane	No	45.72	114.8294	introduced	more than 18.29 m	30.48 to 45.72 cm	Baltimore	NA	NA	NA	NA	NA	NA	NA	NA	NA	NA	NA	NA
224279	04/23/2017	Eastern redbud	Cercis canadensis	Baltimore	Maryland	-76.70359234	39.36734221	7013 Wallis Ave	Yes	2.54	26.24672	naturally_occurring	more than 18.29 m	0 to 15.24 cm	Baltimore	NA	NA	NA	NA	NA	NA	NA	NA	NA	NA	NA	NA
224231	04/23/2017	Eastern redbud	Cercis canadensis	Baltimore	Maryland	-76.70356866	39.36731593	7013 Wallis Ave	Yes	2.54	32.8084	naturally_occurring	more than 18.29 m	0 to 15.24 cm	Baltimore	NA	NA	NA	NA	NA	NA	NA	NA	NA	NA	NA	NA
224320	04/23/2017	Tuliptree	Liriodendron tulipifera	Baltimore	Maryland	-76.70313196	39.36678085	3500 Olympia Ave	Yes	93.98	318.24148	naturally_occurring	more than 18.29 m	more than 76.2 cm	Baltimore	NA	NA	NA	NA	NA	NA	NA	NA	NA	NA	NA	NA
224273	04/23/2017	American elm	Ulmus americana	Baltimore	Maryland	-76.70484887	39.36813685	7101 Wallis Ave	No	74.168	229.6588	naturally_occurring	more than 18.29 m	60.96 to 76.2 cm	Baltimore	NA	NA	NA	NA	NA	NA	NA	NA	NA	NA	NA	NA
223861	04/23/2017	White oak	Quercus alba	Baltimore	Maryland	-76.70315722	39.36692997	7005 Wallis Ave	Yes	74.93	164.042	naturally_occurring	more than 18.29 m	60.96 to 76.2 cm	Baltimore	NA	NA	NA	NA	NA	NA	NA	NA	NA	NA	NA	NA
224114	04/19/2017	Red maple	Acer rubrum	Baltimore	Maryland	-76.69955844	39.37079061	3209 Labyrinth Road	No	55.372	131.2336	naturally_occurring	more than 18.29 m	45.72 to 60.96 cm	Baltimore	NA	NA	NA	NA	NA	NA	NA	NA	NA	NA	NA	NA
224070	04/19/2017	Red maple	Acer rubrum	Baltimore	Maryland	-76.69991171	39.37077549	3209 Labyrinth Road	No	43.18	131.2336	naturally_occurring	more than 18.29 m	30.48 to 45.72 cm	Baltimore	NA	NA	NA	NA	NA	NA	NA	NA	NA	NA	NA	NA
224025	04/23/2017	Red maple	Acer rubrum	Baltimore	Maryland	-76.70038033	39.37076673	3208 Labyrinth Road	No	40.386	114.8294	naturally_occurring	more than 18.29 m	30.48 to 45.72 cm	Baltimore	NA	NA	NA	NA	NA	NA	NA	NA	NA	NA	NA	NA
224016	04/20/2017	American elm	Ulmus americana	Baltimore	Maryland	-76.70477764	39.37048398	3401 Seven Mile Lane	Yes	12.7	65.6168	naturally_occurring	more than 18.29 m	0 to 15.24 cm	Baltimore	NA	NA	NA	NA	NA	NA	NA	NA	NA	NA	NA	NA
223972	04/20/2017	Red maple	Acer rubrum	Baltimore	Maryland	-76.70475498	39.37081123	3307 Seven Mile Lane	Yes	106.172	147.6378	naturally_occurring	more than 18.29 m	more than 76.2 cm	Baltimore	NA	NA	NA	NA	NA	NA	NA	NA	NA	NA	NA	NA
223930	04/20/2017	American linden	Tilia americana	Baltimore	Maryland	-76.70522052	39.37169106	3401 Shelburne Road	Yes	38.1	114.8294	naturally_occurring	more than 18.29 m	30.48 to 45.72 cm	Baltimore	NA	NA	NA	NA	NA	NA	NA	NA	NA	NA	NA	NA
223884	04/20/2017	American linden	Tilia americana	Baltimore	Maryland	-76.7052999	39.37168701	3401 Shelburne Road	No	25.4	98.4252	naturally_occurring	more than 18.29 m	15.24 to 30.48 cm	Baltimore	NA	NA	NA	NA	NA	NA	NA	NA	NA	NA	NA	NA
224102	04/20/2017	American linden	Tilia americana	Baltimore	Maryland	-76.70525379	39.37168922	3401 Shelburne Road	No	34.29	98.4252	naturally_occurring	more than 18.29 m	30.48 to 45.72 cm	Baltimore	NA	NA	NA	NA	NA	NA	NA	NA	NA	NA	NA	NA
224058	04/20/2017	American linden	Tilia americana	Baltimore	Maryland	-76.70547576	39.37168899	3401 Shelburne Road	No	29.464	114.8294	naturally_occurring	more than 18.29 m	15.24 to 30.48 cm	Baltimore	NA	NA	NA	NA	NA	NA	NA	NA	NA	NA	NA	NA
224014	04/20/2017	American linden	Tilia americana	Baltimore	Maryland	-76.70557487	39.37168513	3401 Shelburne Road	No	32.004	114.8294	naturally_occurring	more than 18.29 m	30.48 to 45.72 cm	Baltimore	NA	NA	NA	NA	NA	NA	NA	NA	NA	NA	NA	NA
223971	04/20/2017	American linden	Tilia americana	Baltimore	Maryland	-76.70579449	39.37166749	3405 Shelburne Road	No	45.212	131.2336	naturally_occurring	more than 18.29 m	30.48 to 45.72 cm	Baltimore	NA	NA	NA	NA	NA	NA	NA	NA	NA	NA	NA	NA
223928	04/20/2017	Norway maple	Acer platanoides	Baltimore	Maryland	-76.70613746	39.3715815	3407 Shelburne Road	Yes	46.99	147.6378	introduced	more than 18.29 m	45.72 to 60.96 cm	Baltimore	NA	NA	NA	NA	NA	NA	NA	NA	NA	NA	NA	NA
223882	04/20/2017	Red maple	Acer rubrum	Baltimore	Maryland	-76.70629147	39.37152528	3409 Shelburne Road	No	19.812	114.8294	naturally_occurring	more than 18.29 m	15.24 to 30.48 cm	Baltimore	NA	NA	NA	NA	NA	NA	NA	NA	NA	NA	NA	NA
224101	04/20/2017	Red maple	Acer rubrum	Baltimore	Maryland	-76.70635565	39.37149662	3409 Shelburne Road	No	21.336	114.8294	naturally_occurring	more than 18.29 m	15.24 to 30.48 cm	Baltimore	NA	NA	NA	NA	NA	NA	NA	NA	NA	NA	NA	NA
224057	04/20/2017	Red maple	Acer rubrum	Baltimore	Maryland	-76.70644335	39.37145528	3409 Shelburne Road	No	15.24	98.4252	naturally_occurring	more than 18.29 m	0 to 15.24 cm	Baltimore	NA	NA	NA	NA	NA	NA	NA	NA	NA	NA	NA	NA
223883	04/20/2017	Red maple	Acer rubrum	Baltimore	Maryland	-76.70742164	39.37078169	3507 Shelburne Road	No	49.784	164.042	naturally_occurring	more than 18.29 m	45.72 to 60.96 cm	Baltimore	NA	NA	NA	NA	NA	NA	NA	NA	NA	NA	NA	NA
224008	04/20/2017	Arborvitae	Thuja	Baltimore	Maryland	-76.70827492	39.36946771	7229 Park Heights Ave	Yes	17.526	65.6168	no_info	more than 18.29 m	15.24 to 30.48 cm	Baltimore	NA	NA	NA	NA	NA	NA	NA	NA	NA	NA	NA	NA
223965	04/20/2017	White oak	Quercus alba	Baltimore	Maryland	-76.70823071	39.36943244	7229 Park Heights Ave	Yes	19.812	82.021	naturally_occurring	more than 18.29 m	15.24 to 30.48 cm	Baltimore	NA	NA	NA	NA	NA	NA	NA	NA	NA	NA	NA	NA
224048	04/20/2017	Cherry/plum	Prunus	Baltimore	Maryland	-76.70849621	39.37165203	7401 Park Heights Ave	No	27.94	49.2126	no_info	more than 18.29 m	15.24 to 30.48 cm	Baltimore	NA	NA	NA	NA	NA	NA	NA	NA	NA	NA	NA	NA
224005	04/20/2017	Cherry/plum	Prunus	Baltimore	Maryland	-76.70838395	39.37155569	7401 Park Heights Ave	No	21.59	59.05512	no_info	more than 18.29 m	15.24 to 30.48 cm	Baltimore	NA	NA	NA	NA	NA	NA	NA	NA	NA	NA	NA	NA
223962	04/20/2017	Cherry/plum	Prunus	Baltimore	Maryland	-76.70824585	39.37145043	7401 Park Heights Ave	No	23.368	65.6168	no_info	more than 18.29 m	15.24 to 30.48 cm	Baltimore	NA	NA	NA	NA	NA	NA	NA	NA	NA	NA	NA	NA
223875	04/20/2017	Cherry/plum	Prunus	Baltimore	Maryland	-76.70813359	39.37136285	7401 Park Heights Ave	No	27.94	72.17848	no_info	more than 18.29 m	15.24 to 30.48 cm	Baltimore	NA	NA	NA	NA	NA	NA	NA	NA	NA	NA	NA	NA
224092	04/20/2017	Eastern white pine	Pinus strobus	Baltimore	Maryland	-76.7080172	39.37125537	7401 Park Heights Ave	Yes	46.99	82.021	naturally_occurring	more than 18.29 m	45.72 to 60.96 cm	Baltimore	NA	NA	NA	NA	NA	NA	NA	NA	NA	NA	NA	NA
224003	04/20/2017	Silver maple	Acer saccharinum	Baltimore	Maryland	-76.70293741	39.37121681	3301 Shelburne Road	Yes	73.66	246.063	naturally_occurring	more than 18.29 m	60.96 to 76.2 cm	Baltimore	NA	NA	NA	NA	NA	NA	NA	NA	NA	NA	NA	NA
223872	04/20/2017	Silver linden	Tilia tomentosa	Baltimore	Maryland	-76.70205567	39.37078168	3205 Nerak Road	No	26.924	91.86352	introduced	more than 18.29 m	15.24 to 30.48 cm	Baltimore	NA	NA	NA	NA	NA	NA	NA	NA	NA	NA	NA	NA
223915	04/20/2017	Silver maple	Acer saccharinum	Baltimore	Maryland	-76.70222344	39.37159234	3223 Shelburne Road	No	83.566	164.042	naturally_occurring	more than 18.29 m	more than 76.2 cm	Baltimore	NA	NA	NA	NA	NA	NA	NA	NA	NA	NA	NA	NA
224043	04/20/2017	Callery pear	Pyrus calleryana	Baltimore	Maryland	-76.70167712	39.37160791	3217 Shelburne Road	No	20.828	98.4252	introduced	more than 18.29 m	15.24 to 30.48 cm	Baltimore	NA	NA	NA	NA	NA	NA	NA	NA	NA	NA	NA	NA
223869	04/20/2017	Red maple	Acer rubrum	Baltimore	Maryland	-76.70014075	39.37087009	3208 Labyrinth Road	No	42.672	164.042	naturally_occurring	more than 18.29 m	30.48 to 45.72 cm	Baltimore	NA	NA	NA	NA	NA	NA	NA	NA	NA	NA	NA	NA
224267	04/21/2017	American sweetgum	Liquidambar styraciflua	Baltimore	Maryland	-76.70321006	39.36441175	6810 Park Heights Ave	No	25.654	131.2336	naturally_occurring	more than 18.29 m	15.24 to 30.48 cm	Baltimore	NA	NA	NA	NA	NA	NA	NA	NA	NA	NA	NA	NA
224223	04/21/2017	American sweetgum	Liquidambar styraciflua	Baltimore	Maryland	-76.70334197	39.36431307	6810 Park Heights Ave	No	25.654	131.2336	naturally_occurring	more than 18.29 m	15.24 to 30.48 cm	Baltimore	NA	NA	NA	NA	NA	NA	NA	NA	NA	NA	NA	NA
224315	04/21/2017	American sweetgum	Liquidambar styraciflua	Baltimore	Maryland	-76.70350098	39.36418242	6810 Park Heights Ave	No	21.59	147.6378	naturally_occurring	more than 18.29 m	15.24 to 30.48 cm	Baltimore	NA	NA	NA	NA	NA	NA	NA	NA	NA	NA	NA	NA
224221	04/21/2017	Arborvitae	Thuja	Baltimore	Maryland	-76.70490684	39.36309605	3801 Fallstaff Road	No	66.548	147.6378	no_info	more than 18.29 m	60.96 to 76.2 cm	Baltimore	NA	NA	NA	NA	NA	NA	NA	NA	NA	NA	NA	NA
224313	04/21/2017	Arborvitae	Thuja	Baltimore	Maryland	-76.7049703	39.36305139	3801 Fallstaff Road	No	53.34	131.2336	no_info	more than 18.29 m	45.72 to 60.96 cm	Baltimore	NA	NA	NA	NA	NA	NA	NA	NA	NA	NA	NA	NA
224268	04/21/2017	Northern red oak	Quercus rubra	Baltimore	Maryland	-76.70504145	39.36298334	3801 Fallstaff Road	No	2.54	19.68504	naturally_occurring	more than 18.29 m	0 to 15.24 cm	Baltimore	NA	NA	NA	NA	NA	NA	NA	NA	NA	NA	NA	NA
223860	04/23/2017	Red maple	Acer rubrum	Baltimore	Maryland	-76.70473078	39.36808151	7038 Wallis Ave	Yes	48.514	147.6378	naturally_occurring	more than 18.29 m	45.72 to 60.96 cm	Baltimore	NA	NA	NA	NA	NA	NA	NA	NA	NA	NA	NA	NA
224148	04/23/2017	Silver maple	Acer saccharinum	Baltimore	Maryland	-76.70058104	39.37067426	3210 Labyrinth Road	Yes	77.216	262.4672	naturally_occurring	more than 18.29 m	more than 76.2 cm	Baltimore	NA	NA	NA	NA	NA	NA	NA	NA	NA	NA	NA	NA
223862	04/23/2017	Norway maple	Acer platanoides	Baltimore	Maryland	-76.70527616	39.36869252	3505 Seven Mile Lane	No	49.53	131.2336	introduced	more than 18.29 m	45.72 to 60.96 cm	Baltimore	NA	NA	NA	NA	NA	NA	NA	NA	NA	NA	NA	NA
224283	04/21/2017	Red maple	Acer rubrum	Baltimore	Maryland	-76.70756127	39.36599396	3632 Glengyle Ave	No	62.23	164.042	naturally_occurring	more than 18.29 m	60.96 to 76.2 cm	Baltimore	NA	NA	NA	NA	NA	NA	NA	NA	NA	NA	NA	NA
224280	04/21/2017	White ash	Fraxinus americana	Baltimore	Maryland	-76.70724611	39.3662332	3624 Glengyle Ave	No	92.456	164.042	naturally_occurring	more than 18.29 m	more than 76.2 cm	Baltimore	NA	NA	NA	NA	NA	NA	NA	NA	NA	NA	NA	NA
224237	04/21/2017	White ash	Fraxinus americana	Baltimore	Maryland	-76.70743292	39.36610311	3628 Glengyle Ave	No	88.9	164.042	naturally_occurring	more than 18.29 m	more than 76.2 cm	Baltimore	NA	NA	NA	NA	NA	NA	NA	NA	NA	NA	NA	NA
223859	04/21/2017	Tuliptree	Liriodendron tulipifera	Baltimore	Maryland	-76.70212904	39.36593878	3500 Fallstaff Road	No	112.014	318.24148	naturally_occurring	more than 18.29 m	more than 76.2 cm	Baltimore	NA	NA	NA	NA	NA	NA	NA	NA	NA	NA	NA	NA
224171	04/19/2017	Sassafras	Sassafras albidum	Baltimore	Maryland	-76.70575287	39.37033377	3508 Bonfield Road	No	20.32	82.021	naturally_occurring	more than 18.29 m	15.24 to 30.48 cm	Baltimore	NA	NA	NA	NA	NA	NA	NA	NA	NA	NA	NA	NA
224115	04/19/2017	Red maple	Acer rubrum	Baltimore	Maryland	-76.69848611	39.3708058	3108 Bonnie Road	No	54.61	131.2336	naturally_occurring	more than 18.29 m	45.72 to 60.96 cm	Baltimore	NA	NA	NA	NA	NA	NA	NA	NA	NA	NA	NA	NA
224090	04/20/2017	American sycamore	Platanus occidentalis	Baltimore	Maryland	-76.7028087	39.37150651	3229 Shelburne Road	No	76.2	229.6588	naturally_occurring	more than 18.29 m	60.96 to 76.2 cm	Baltimore	NA	NA	NA	NA	NA	NA	NA	NA	NA	NA	NA	NA
224084	04/20/2017	Sugar maple	Acer saccharum	Baltimore	Maryland	-76.69869019	39.37164078	3111 Shelburne Road	No	12.192	72.17848	naturally_occurring	more than 18.29 m	0 to 15.24 cm	Baltimore	NA	NA	NA	NA	NA	NA	NA	NA	NA	NA	NA	NA
223999	04/20/2017	Red maple	Acer rubrum	Baltimore	Maryland	-76.70001985	39.37110383	3207 Labyrinth Road	No	47.752	131.2336	naturally_occurring	more than 18.29 m	45.72 to 60.96 cm	Baltimore	NA	NA	NA	NA	NA	NA	NA	NA	NA	NA	NA	NA
223998	04/20/2017	Red maple	Acer rubrum	Baltimore	Maryland	-76.70158957	39.37160632	3217 Shelburne Road	No	5.588	39.37008	naturally_occurring	more than 18.29 m	0 to 15.24 cm	Baltimore	NA	NA	NA	NA	NA	NA	NA	NA	NA	NA	NA	NA
223996	04/20/2017	Sugar maple	Acer saccharum	Baltimore	Maryland	-76.69940806	39.37162694	3117 Shelburne Road	No	23.368	114.8294	naturally_occurring	more than 18.29 m	15.24 to 30.48 cm	Baltimore	NA	NA	NA	NA	NA	NA	NA	NA	NA	NA	NA	NA
223994	04/20/2017	Sugar maple	Acer saccharum	Baltimore	Maryland	-76.69846558	39.37164298	3109 Shelburne Road	No	19.05	98.4252	naturally_occurring	more than 18.29 m	15.24 to 30.48 cm	Baltimore	NA	NA	NA	NA	NA	NA	NA	NA	NA	NA	NA	NA
223959	04/20/2017	Callery pear	Pyrus calleryana	Baltimore	Maryland	-76.70234086	39.37159075	3225 Shelburne Road	No	32.512	108.26772	introduced	more than 18.29 m	30.48 to 45.72 cm	Baltimore	NA	NA	NA	NA	NA	NA	NA	NA	NA	NA	NA	NA
223957	04/20/2017	Callery pear	Pyrus calleryana	Baltimore	Maryland	-76.70153431	39.37161136	3217 Shelburne Road	No	22.86	108.26772	introduced	more than 18.29 m	15.24 to 30.48 cm	Baltimore	NA	NA	NA	NA	NA	NA	NA	NA	NA	NA	NA	NA
223956	04/20/2017	Red maple	Acer rubrum	Baltimore	Maryland	-76.70015469	39.37114937	3204 Labyrinth Road	No	52.324	164.042	naturally_occurring	more than 18.29 m	45.72 to 60.96 cm	Baltimore	NA	NA	NA	NA	NA	NA	NA	NA	NA	NA	NA	NA
223955	04/20/2017	Red maple	Acer rubrum	Baltimore	Maryland	-76.70002603	39.3712583	3205 Labyrinth Road	No	39.37	114.8294	naturally_occurring	more than 18.29 m	30.48 to 45.72 cm	Baltimore	NA	NA	NA	NA	NA	NA	NA	NA	NA	NA	NA	NA
223918	04/20/2017	Cherry/plum	Prunus	Baltimore	Maryland	-76.70818817	39.37139709	7401 Park Heights Ave	No	26.162	72.17848	no_info	more than 18.29 m	15.24 to 30.48 cm	Baltimore	NA	NA	NA	NA	NA	NA	NA	NA	NA	NA	NA	NA
224783	05/10/2017	Norway spruce	Picea abies	Baltimore	Maryland	-76.70021136	39.36795678	3316 Fallstaff Road	No	50.546	196.8504	introduced	more than 18.29 m	45.72 to 60.96 cm	Baltimore	NA	NA	NA	NA	NA	NA	NA	NA	NA	NA	NA	NA
225482	05/10/2017	White ash	Fraxinus americana	Baltimore	Maryland	-76.68863582	39.35059932	5533 Gist Ave	No	78.994	131.2336	naturally_occurring	more than 18.29 m	more than 76.2 cm	Baltimore	NA	NA	NA	NA	NA	NA	NA	NA	NA	NA	NA	NA
224998	05/10/2017	Eastern white pine	Pinus strobus	Baltimore	Maryland	-76.71074557	39.35663549	4300 Patterson Ave	Yes	25.654	114.8294	naturally_occurring	more than 18.29 m	15.24 to 30.48 cm	Baltimore	NA	NA	NA	NA	NA	NA	NA	NA	NA	NA	NA	NA
226436	05/10/2017	Green hawthorn	Crataegus viridis	Baltimore	Maryland	-76.69185651	39.36352864	6312 Winner Ave	Yes	8.89	42.65092	naturally_occurring	more than 18.29 m	0 to 15.24 cm	Baltimore	NA	NA	NA	NA	NA	NA	NA	NA	NA	NA	NA	NA
225874	05/09/2017	Pin oak	Quercus palustris	Baltimore	Maryland	-76.68596958	39.35797439	3317 Devonshire Dr	No	67.31	213.2546	naturally_occurring	more than 18.29 m	60.96 to 76.2 cm	Baltimore	NA	NA	NA	NA	NA	NA	NA	NA	NA	NA	NA	NA
225191	05/09/2017	Red maple	Acer rubrum	Baltimore	Maryland	-76.69642717	39.36594044	3300 Clarks Lane	No	62.484	147.6378	naturally_occurring	more than 18.29 m	60.96 to 76.2 cm	Baltimore	NA	NA	NA	NA	NA	NA	NA	NA	NA	NA	NA	NA
225195	05/09/2017	Red maple	Acer rubrum	Baltimore	Maryland	-76.69697574	39.36526349	3300 Clarks Lane	Yes	42.164	98.4252	naturally_occurring	more than 18.29 m	30.48 to 45.72 cm	Baltimore	NA	NA	NA	NA	NA	NA	NA	NA	NA	NA	NA	NA
225114	05/09/2017	Red maple	Acer rubrum	Baltimore	Maryland	-76.69678987	39.36549649	3300 Clarks Lane	Yes	50.546	98.4252	naturally_occurring	more than 18.29 m	45.72 to 60.96 cm	Baltimore	NA	NA	NA	NA	NA	NA	NA	NA	NA	NA	NA	NA
225641	05/09/2017	Red maple	Acer rubrum	Baltimore	Maryland	-76.69496989	39.36745331	3301 Clarks Lane	No	41.148	147.6378	naturally_occurring	more than 18.29 m	30.48 to 45.72 cm	Baltimore	NA	NA	NA	NA	NA	NA	NA	NA	NA	NA	NA	NA
225639	05/09/2017	Silver maple	Acer saccharinum	Baltimore	Maryland	-76.69372398	39.36680137	3301 Clarks Lane	No	71.12	164.042	naturally_occurring	more than 18.29 m	60.96 to 76.2 cm	Baltimore	NA	NA	NA	NA	NA	NA	NA	NA	NA	NA	NA	NA
225222	05/09/2017	London planetree	Platanus acerifolia	Baltimore	Maryland	-76.68652449	39.35767274	3405 Devonshire Dr	No	78.994	213.2546	introduced	more than 18.29 m	more than 76.2 cm	Baltimore	NA	NA	NA	NA	NA	NA	NA	NA	NA	NA	NA	NA
226209	05/09/2017	Red maple	Acer rubrum	Baltimore	Maryland	-76.68501199	39.35855225	3302 Devonshire Dr	No	32.004	91.86352	naturally_occurring	more than 18.29 m	30.48 to 45.72 cm	Baltimore	NA	NA	NA	NA	NA	NA	NA	NA	NA	NA	NA	NA
225157	05/09/2017	Red maple	Acer rubrum	Baltimore	Maryland	-76.69688875	39.3653686	3300 Clarks Lane	Yes	45.72	98.4252	naturally_occurring	more than 18.29 m	30.48 to 45.72 cm	Baltimore	NA	NA	NA	NA	NA	NA	NA	NA	NA	NA	NA	NA
225188	05/09/2017	Red maple	Acer rubrum	Baltimore	Maryland	-76.69513943	39.36753907	3300 Clarks Lane	No	32.258	131.2336	naturally_occurring	more than 18.29 m	30.48 to 45.72 cm	Baltimore	NA	NA	NA	NA	NA	NA	NA	NA	NA	NA	NA	NA
225873	05/09/2017	London planetree	Platanus acerifolia	Baltimore	Maryland	-76.68602535	39.3579244	3317 Devonshire Dr	No	86.614	196.8504	introduced	more than 18.29 m	more than 76.2 cm	Baltimore	NA	NA	NA	NA	NA	NA	NA	NA	NA	NA	NA	NA
225205	05/09/2017	Silver maple	Acer saccharinum	Baltimore	Maryland	-76.69650823	39.36562033	3315 Clarks Lane	Yes	68.072	164.042	naturally_occurring	more than 18.29 m	60.96 to 76.2 cm	Baltimore	NA	NA	NA	NA	NA	NA	NA	NA	NA	NA	NA	NA
225192	05/09/2017	Red maple	Acer rubrum	Baltimore	Maryland	-76.69487513	39.36787496	3300 Clarks Lane	No	70.612	131.2336	naturally_occurring	more than 18.29 m	60.96 to 76.2 cm	Baltimore	NA	NA	NA	NA	NA	NA	NA	NA	NA	NA	NA	NA
225213	05/09/2017	Norway maple	Acer platanoides	Baltimore	Maryland	-76.69494288	39.36757066	3301 Clarks Lane	No	35.306	114.8294	introduced	more than 18.29 m	30.48 to 45.72 cm	Baltimore	NA	NA	NA	NA	NA	NA	NA	NA	NA	NA	NA	NA
225112	05/09/2017	Red maple	Acer rubrum	Baltimore	Maryland	-76.6961258	39.36632154	3300 Clarks Lane	No	56.642	131.2336	naturally_occurring	more than 18.29 m	45.72 to 60.96 cm	Baltimore	NA	NA	NA	NA	NA	NA	NA	NA	NA	NA	NA	NA
225149	05/09/2017	Red maple	Acer rubrum	Baltimore	Maryland	-76.69508761	39.36760228	3300 Clarks Lane	No	31.496	131.2336	naturally_occurring	more than 18.29 m	30.48 to 45.72 cm	Baltimore	NA	NA	NA	NA	NA	NA	NA	NA	NA	NA	NA	NA
225721	05/09/2017	Red maple	Acer rubrum	Baltimore	Maryland	-76.69359373	39.3667084	3301 Clarks Lane	No	48.768	164.042	naturally_occurring	more than 18.29 m	45.72 to 60.96 cm	Baltimore	NA	NA	NA	NA	NA	NA	NA	NA	NA	NA	NA	NA
225223	05/09/2017	London planetree	Platanus acerifolia	Baltimore	Maryland	-76.68638338	39.35774919	3403 Devonshire Dr	No	87.376	262.4672	introduced	more than 18.29 m	more than 76.2 cm	Baltimore	NA	NA	NA	NA	NA	NA	NA	NA	NA	NA	NA	NA
225727	05/09/2017	Red maple	Acer rubrum	Baltimore	Maryland	-76.69405198	39.36700644	3301 Clarks Lane	No	51.562	147.6378	naturally_occurring	more than 18.29 m	45.72 to 60.96 cm	Baltimore	NA	NA	NA	NA	NA	NA	NA	NA	NA	NA	NA	NA
225073	05/09/2017	Red maple	Acer rubrum	Baltimore	Maryland	-76.6966986	39.36560638	3300 Clarks Lane	Yes	42.672	98.4252	naturally_occurring	more than 18.29 m	30.48 to 45.72 cm	Baltimore	NA	NA	NA	NA	NA	NA	NA	NA	NA	NA	NA	NA
225725	05/09/2017	Littleleaf linden	Tilia cordata	Baltimore	Maryland	-76.69308605	39.36613472	6417 Western Run Dr	Yes	39.37	114.8294	introduced	more than 18.29 m	30.48 to 45.72 cm	Baltimore	NA	NA	NA	NA	NA	NA	NA	NA	NA	NA	NA	NA
226211	05/09/2017	London planetree	Platanus acerifolia	Baltimore	Maryland	-76.68656206	39.35773679	3404 Devonshire Dr	No	98.044	229.6588	introduced	more than 18.29 m	more than 76.2 cm	Baltimore	NA	NA	NA	NA	NA	NA	NA	NA	NA	NA	NA	NA
226170	05/09/2017	Red maple	Acer rubrum	Baltimore	Maryland	-76.68496359	39.35857853	3302 Devonshire Dr	No	24.638	65.6168	naturally_occurring	more than 18.29 m	15.24 to 30.48 cm	Baltimore	NA	NA	NA	NA	NA	NA	NA	NA	NA	NA	NA	NA
225878	05/09/2017	Red maple	Acer rubrum	Baltimore	Maryland	-76.6850328	39.35847327	3305 Devonshire Dr	No	39.116	78.74016	naturally_occurring	more than 18.29 m	30.48 to 45.72 cm	Baltimore	NA	NA	NA	NA	NA	NA	NA	NA	NA	NA	NA	NA
225190	05/09/2017	Red maple	Acer rubrum	Baltimore	Maryland	-76.69594183	39.36654645	3300 Clarks Lane	No	40.64	114.8294	naturally_occurring	more than 18.29 m	30.48 to 45.72 cm	Baltimore	NA	NA	NA	NA	NA	NA	NA	NA	NA	NA	NA	NA
225193	05/09/2017	Red maple	Acer rubrum	Baltimore	Maryland	-76.69565329	39.36690109	3300 Clarks Lane	No	39.37	131.2336	naturally_occurring	more than 18.29 m	30.48 to 45.72 cm	Baltimore	NA	NA	NA	NA	NA	NA	NA	NA	NA	NA	NA	NA
225221	05/09/2017	Common persimmon	Diospyros virginiana	Baltimore	Maryland	-76.68698693	39.35742747	3411 Devonshire Dr	No	39.116	164.042	naturally_occurring	more than 18.29 m	30.48 to 45.72 cm	Baltimore	NA	NA	NA	NA	NA	NA	NA	NA	NA	NA	NA	NA
225680	05/09/2017	Red maple	Acer rubrum	Baltimore	Maryland	-76.69460434	39.36727986	3301 Clarks Lane	No	45.974	131.2336	naturally_occurring	more than 18.29 m	45.72 to 60.96 cm	Baltimore	NA	NA	NA	NA	NA	NA	NA	NA	NA	NA	NA	NA
225684	05/09/2017	Silver maple	Acer saccharinum	Baltimore	Maryland	-76.69382	39.36686936	3301 Clarks Lane	No	50.038	164.042	naturally_occurring	more than 18.29 m	45.72 to 60.96 cm	Baltimore	NA	NA	NA	NA	NA	NA	NA	NA	NA	NA	NA	NA
225678	05/09/2017	Silver maple	Acer saccharinum	Baltimore	Maryland	-76.69349105	39.36661836	3301 Clarks Lane	No	70.358	164.042	naturally_occurring	more than 18.29 m	60.96 to 76.2 cm	Baltimore	NA	NA	NA	NA	NA	NA	NA	NA	NA	NA	NA	NA
225682	05/09/2017	Littleleaf linden	Tilia cordata	Baltimore	Maryland	-76.69292775	39.36579919	6417 Western Run Dr	No	52.324	131.2336	introduced	more than 18.29 m	45.72 to 60.96 cm	Baltimore	NA	NA	NA	NA	NA	NA	NA	NA	NA	NA	NA	NA
225072	05/09/2017	Red maple	Acer rubrum	Baltimore	Maryland	-76.69603833	39.36643289	3300 Clarks Lane	No	35.814	131.2336	naturally_occurring	more than 18.29 m	30.48 to 45.72 cm	Baltimore	NA	NA	NA	NA	NA	NA	NA	NA	NA	NA	NA	NA
226377	05/08/2017	Colorado spruce	Picea pungens	Baltimore	Maryland	-76.69444202	39.36204539	3315 Bancroft Road	No	17.78	98.4252	introduced	more than 18.29 m	15.24 to 30.48 cm	Baltimore	NA	NA	NA	NA	NA	NA	NA	NA	NA	NA	NA	NA
226333	05/08/2017	Tuliptree	Liriodendron tulipifera	Baltimore	Maryland	-76.69439021	39.36185574	6318 Wirt Ave	No	109.22	328.084	naturally_occurring	more than 18.29 m	more than 76.2 cm	Baltimore	NA	NA	NA	NA	NA	NA	NA	NA	NA	NA	NA	NA
226421	05/08/2017	Littleleaf linden	Tilia cordata	Baltimore	Maryland	-76.69299075	39.3612737	3312 W Strathmore Ave	Yes	81.28	131.2336	introduced	more than 18.29 m	more than 76.2 cm	Baltimore	NA	NA	NA	NA	NA	NA	NA	NA	NA	NA	NA	NA
226384	05/08/2017	Juniper	Juniperus	Baltimore	Maryland	-76.68776935	39.36317513	6115 Western Run Dr	No	12.7	29.52756	no_info	more than 18.29 m	0 to 15.24 cm	Baltimore	NA	NA	NA	NA	NA	NA	NA	NA	NA	NA	NA	NA
226422	05/08/2017	Austrian pine	Pinus nigra	Baltimore	Maryland	-76.69449669	39.36211007	3315 Bancroft Road	No	20.32	98.4252	introduced	more than 18.29 m	15.24 to 30.48 cm	Baltimore	NA	NA	NA	NA	NA	NA	NA	NA	NA	NA	NA	NA
224421	05/06/2017	Sugar maple	Acer saccharum	Baltimore	Maryland	-76.70303597	39.37158002	3301 Shelburne Road	No	28.448	114.8294	naturally_occurring	more than 18.29 m	15.24 to 30.48 cm	Baltimore	NA	NA	NA	NA	NA	NA	NA	NA	NA	NA	NA	NA
226065	05/06/2017	NA	Poncirus trifoliata	Baltimore	Maryland	-76.69309285	39.36505517	3314 Bancroft Road	No	5.08	32.8084	no_info	more than 18.29 m	0 to 15.24 cm	Baltimore	NA	NA	NA	NA	NA	NA	NA	NA	NA	NA	NA	NA
226109	05/06/2017	NA	Poncirus trifoliata	Baltimore	Maryland	-76.6930957	39.365039	3314 Bancroft Road	No	5.08	26.24672	no_info	more than 18.29 m	0 to 15.24 cm	Baltimore	NA	NA	NA	NA	NA	NA	NA	NA	NA	NA	NA	NA
226020	05/06/2017	NA	Poncirus trifoliata	Baltimore	Maryland	-76.69308667	39.36505995	3314 Bancroft Road	No	7.62	32.8084	no_info	more than 18.29 m	0 to 15.24 cm	Baltimore	NA	NA	NA	NA	NA	NA	NA	NA	NA	NA	NA	NA
226105	05/06/2017	NA	Poncirus trifoliata	Baltimore	Maryland	-76.69308809	39.36507281	3314 Bancroft Road	No	7.62	32.8084	no_info	more than 18.29 m	0 to 15.24 cm	Baltimore	NA	NA	NA	NA	NA	NA	NA	NA	NA	NA	NA	NA
226142	05/06/2017	American elm	Ulmus americana	Baltimore	Maryland	-76.69409013	39.36329362	3307 Bancroft Road	No	108.458	311.6798	naturally_occurring	more than 18.29 m	more than 76.2 cm	Baltimore	NA	NA	NA	NA	NA	NA	NA	NA	NA	NA	NA	NA
226051	05/06/2017	White oak	Quercus alba	Baltimore	Maryland	-76.69394562	39.36342592	3305 Bancroft Road	No	90.424	246.063	naturally_occurring	more than 18.29 m	more than 76.2 cm	Baltimore	NA	NA	NA	NA	NA	NA	NA	NA	NA	NA	NA	NA
226100	05/06/2017	Bitternut hickory	Carya cordiformis	Baltimore	Maryland	-76.69360526	39.36378241	3301 Bancroft Road	No	4.572	49.2126	naturally_occurring	more than 18.29 m	0 to 15.24 cm	Baltimore	NA	NA	NA	NA	NA	NA	NA	NA	NA	NA	NA	NA
225014	05/06/2017	Cherry/plum	Prunus	Baltimore	Maryland	-76.70978212	39.36171045	6948 Reisterstown Road	Yes	4.572	26.24672	no_info	more than 18.29 m	0 to 15.24 cm	Baltimore	NA	NA	NA	NA	NA	NA	NA	NA	NA	NA	NA	NA
225264	05/06/2017	Cherry/plum	Prunus	Baltimore	Maryland	-76.70937474	39.36168003	6943 Reisterstown Road	Yes	5.08	19.68504	no_info	more than 18.29 m	0 to 15.24 cm	Baltimore	NA	NA	NA	NA	NA	NA	NA	NA	NA	NA	NA	NA
225254	05/06/2017	Cherry/plum	Prunus	Baltimore	Maryland	-76.70969299	39.36163713	6942 Reisterstown Road	Yes	3.81	22.96588	no_info	more than 18.29 m	0 to 15.24 cm	Baltimore	NA	NA	NA	NA	NA	NA	NA	NA	NA	NA	NA	NA
224951	05/05/2017	Japanese flowering cherry	Prunus serrulata	Baltimore	Maryland	-76.68770461	39.35517141	5700 Park Heights Ave	Yes	17.272	32.8084	introduced	more than 18.29 m	15.24 to 30.48 cm	Baltimore	NA	NA	NA	NA	NA	NA	NA	NA	NA	NA	NA	NA
226372	04/29/2017	Norway maple	Acer platanoides	Baltimore	Maryland	-76.69261142	39.35942161	6210 Wallis Ave	No	94.742	246.063	introduced	more than 18.29 m	more than 76.2 cm	Baltimore	NA	NA	NA	NA	NA	NA	NA	NA	NA	NA	NA	NA
225992	05/07/2017	Red maple	Acer rubrum	Baltimore	Maryland	-76.69974565	39.35874783	3708 Bancroft Road	No	64.77	147.6378	naturally_occurring	more than 18.29 m	60.96 to 76.2 cm	Baltimore	NA	NA	NA	NA	NA	NA	NA	NA	NA	NA	NA	NA
225384	05/06/2017	American linden	Tilia americana	Baltimore	Maryland	-76.7012422	39.35843277	3817 Bartwood Road	No	74.93	229.6588	naturally_occurring	more than 18.29 m	60.96 to 76.2 cm	Baltimore	NA	NA	NA	NA	NA	NA	NA	NA	NA	NA	NA	NA
226073	05/06/2017	London planetree	Platanus acerifolia	Baltimore	Maryland	-76.69561937	39.36282215	3406 Bancroft Road	No	74.676	196.8504	introduced	more than 18.29 m	60.96 to 76.2 cm	Baltimore	NA	NA	NA	NA	NA	NA	NA	NA	NA	NA	NA	NA
225345	05/05/2017	Cherry/plum	Prunus	Baltimore	Maryland	-76.7090244	39.36143012	6931 Reisterstown Road	Yes	4.318	19.68504	no_info	more than 18.29 m	0 to 15.24 cm	Baltimore	NA	NA	NA	NA	NA	NA	NA	NA	NA	NA	NA	NA
225001	05/05/2017	Cherry/plum	Prunus	Baltimore	Maryland	-76.70945365	39.36173112	6945 Reisterstown Road	Yes	4.318	19.68504	no_info	more than 18.29 m	0 to 15.24 cm	Baltimore	NA	NA	NA	NA	NA	NA	NA	NA	NA	NA	NA	NA
225966	05/06/2017	White mulberry	Morus alba	Baltimore	Maryland	-76.70008379	39.36018086	3642 Bancroft Road	No	55.88	39.37008	introduced	more than 18.29 m	45.72 to 60.96 cm	Baltimore	NA	NA	NA	NA	NA	NA	NA	NA	NA	NA	NA	NA
224567	05/06/2017	Tree of heaven	Ailanthus altissima	Baltimore	Maryland	-76.70593293	39.3590558	6727 Reisterstown Road	No	25.4	147.6378	introduced	more than 18.29 m	15.24 to 30.48 cm	Baltimore	NA	NA	NA	NA	NA	NA	NA	NA	NA	NA	NA	NA
225999	05/03/2017	American sycamore	Platanus occidentalis	Baltimore	Maryland	-76.70105669	39.35771319	3904 Bancroft Road	No	83.058	180.4462	naturally_occurring	more than 18.29 m	more than 76.2 cm	Baltimore	NA	NA	NA	NA	NA	NA	NA	NA	NA	NA	NA	NA
225477	05/03/2017	Red maple	Acer rubrum	Baltimore	Maryland	-76.70046371	39.35900026	3717 Bartwood Road	No	70.358	196.8504	naturally_occurring	more than 18.29 m	60.96 to 76.2 cm	Baltimore	NA	NA	NA	NA	NA	NA	NA	NA	NA	NA	NA	NA
225978	05/03/2017	American sycamore	Platanus occidentalis	Baltimore	Maryland	-76.70094783	39.35784808	3900 Bancroft Road	Yes	73.152	180.4462	naturally_occurring	more than 18.29 m	60.96 to 76.2 cm	Baltimore	NA	NA	NA	NA	NA	NA	NA	NA	NA	NA	NA	NA
225977	05/03/2017	American sycamore	Platanus occidentalis	Baltimore	Maryland	-76.7011104	39.35766578	3906 Bancroft Road	No	72.39	196.8504	naturally_occurring	more than 18.29 m	60.96 to 76.2 cm	Baltimore	NA	NA	NA	NA	NA	NA	NA	NA	NA	NA	NA	NA
226004	05/03/2017	White mulberry	Morus alba	Baltimore	Maryland	-76.70110388	39.35818358	3819 Bartwood Road	No	77.724	114.8294	introduced	more than 18.29 m	more than 76.2 cm	Baltimore	NA	NA	NA	NA	NA	NA	NA	NA	NA	NA	NA	NA
225304	05/03/2017	Red maple	Acer rubrum	Baltimore	Maryland	-76.70071606	39.35895511	3800 Bartwood Road	No	82.296	180.4462	naturally_occurring	more than 18.29 m	more than 76.2 cm	Baltimore	NA	NA	NA	NA	NA	NA	NA	NA	NA	NA	NA	NA
225455	05/03/2017	Red maple	Acer rubrum	Baltimore	Maryland	-76.70189041	39.35720074	6503 Hopeton Ave	No	59.69	196.8504	naturally_occurring	more than 18.29 m	45.72 to 60.96 cm	Baltimore	NA	NA	NA	NA	NA	NA	NA	NA	NA	NA	NA	NA
225472	05/03/2017	Red maple	Acer rubrum	Baltimore	Maryland	-76.70062358	39.35888943	3801 Bartwood Road	No	97.282	147.6378	naturally_occurring	more than 18.29 m	more than 76.2 cm	Baltimore	NA	NA	NA	NA	NA	NA	NA	NA	NA	NA	NA	NA
225290	05/03/2017	Silver linden	Tilia tomentosa	Baltimore	Maryland	-76.7015377	39.35705483	3925 Bancroft Road	No	53.34	131.2336	introduced	more than 18.29 m	45.72 to 60.96 cm	Baltimore	NA	NA	NA	NA	NA	NA	NA	NA	NA	NA	NA	NA
225975	05/03/2017	Silver maple	Acer saccharinum	Baltimore	Maryland	-76.70103434	39.35758271	3905 Bancroft Road	No	102.108	213.2546	naturally_occurring	more than 18.29 m	more than 76.2 cm	Baltimore	NA	NA	NA	NA	NA	NA	NA	NA	NA	NA	NA	NA
225371	05/03/2017	Red maple	Acer rubrum	Baltimore	Maryland	-76.7016361	39.35710775	6501 Hopeton Ave	No	62.23	180.4462	naturally_occurring	more than 18.29 m	60.96 to 76.2 cm	Baltimore	NA	NA	NA	NA	NA	NA	NA	NA	NA	NA	NA	NA
225968	05/02/2017	Silver maple	Acer saccharinum	Baltimore	Maryland	-76.69956942	39.35971567	6507 Williamson Ave	No	99.06	180.4462	naturally_occurring	more than 18.29 m	more than 76.2 cm	Baltimore	NA	NA	NA	NA	NA	NA	NA	NA	NA	NA	NA	NA
224587	05/02/2017	Sugar maple	Acer saccharum	Baltimore	Maryland	-76.70778117	39.36440387	7001 Fieldcrest Road	No	62.992	196.8504	naturally_occurring	more than 18.29 m	60.96 to 76.2 cm	Baltimore	NA	NA	NA	NA	NA	NA	NA	NA	NA	NA	NA	NA
224628	05/02/2017	London planetree	Platanus acerifolia	Baltimore	Maryland	-76.70721202	39.365434	3700 Kingwood Sq	No	58.166	164.042	introduced	more than 18.29 m	45.72 to 60.96 cm	Baltimore	NA	NA	NA	NA	NA	NA	NA	NA	NA	NA	NA	NA
224676	05/02/2017	Red maple	Acer rubrum	Baltimore	Maryland	-76.70881583	39.36489619	3809 Glengyle Ave	No	19.812	82.021	naturally_occurring	more than 18.29 m	15.24 to 30.48 cm	Baltimore	NA	NA	NA	NA	NA	NA	NA	NA	NA	NA	NA	NA
224681	05/02/2017	London planetree	Platanus acerifolia	Baltimore	Maryland	-76.70774251	39.36481794	3710 Kingwood Sq	No	95.25	229.6588	introduced	more than 18.29 m	more than 76.2 cm	Baltimore	NA	NA	NA	NA	NA	NA	NA	NA	NA	NA	NA	NA
224728	05/02/2017	London planetree	Platanus acerifolia	Baltimore	Maryland	-76.7078268	39.36468337	3714 Kingwood Sq	No	73.152	229.6588	introduced	more than 18.29 m	60.96 to 76.2 cm	Baltimore	NA	NA	NA	NA	NA	NA	NA	NA	NA	NA	NA	NA
224915	05/02/2017	Blackgum	Nyssa sylvatica	Baltimore	Maryland	-76.70727242	39.36562226	3631 Glengyle Ave	No	4.826	26.24672	naturally_occurring	more than 18.29 m	0 to 15.24 cm	Baltimore	NA	NA	NA	NA	NA	NA	NA	NA	NA	NA	NA	NA
224897	05/02/2017	Eastern arborvitae	Thuja occidentalis	Baltimore	Maryland	-76.70697219	39.36543302	3631 Glengyle Ave	No	17.78	49.2126	naturally_occurring	more than 18.29 m	15.24 to 30.48 cm	Baltimore	NA	NA	NA	NA	NA	NA	NA	NA	NA	NA	NA	NA
224896	05/02/2017	Blackgum	Nyssa sylvatica	Baltimore	Maryland	-76.70694929	39.36538347	3631 Glengyle Ave	No	5.08	32.8084	naturally_occurring	more than 18.29 m	0 to 15.24 cm	Baltimore	NA	NA	NA	NA	NA	NA	NA	NA	NA	NA	NA	NA
224716	05/02/2017	Red maple	Acer rubrum	Baltimore	Maryland	-76.70914668	39.36464151	3819 Glengyle Ave	No	48.26	180.4462	naturally_occurring	more than 18.29 m	45.72 to 60.96 cm	Baltimore	NA	NA	NA	NA	NA	NA	NA	NA	NA	NA	NA	NA
224711	05/02/2017	Slippery elm	Ulmus rubra	Baltimore	Maryland	-76.70813084	39.36417183	7005 Fieldcrest Road	No	45.974	164.042	naturally_occurring	more than 18.29 m	45.72 to 60.96 cm	Baltimore	NA	NA	NA	NA	NA	NA	NA	NA	NA	NA	NA	NA
225488	05/02/2017	Willow oak	Quercus phellos	Baltimore	Maryland	-76.70161805	39.35854824	3818 Bartwood Road	No	94.488	196.8504	naturally_occurring	more than 18.29 m	more than 76.2 cm	Baltimore	NA	NA	NA	NA	NA	NA	NA	NA	NA	NA	NA	NA
225323	05/02/2017	Red maple	Acer rubrum	Baltimore	Maryland	-76.70076033	39.35878891	3805 Bartwood Road	No	29.718	114.8294	naturally_occurring	more than 18.29 m	15.24 to 30.48 cm	Baltimore	NA	NA	NA	NA	NA	NA	NA	NA	NA	NA	NA	NA
225319	05/02/2017	Red maple	Acer rubrum	Baltimore	Maryland	-76.69980961	39.3596318	3702 Bartwood Road	No	87.376	131.2336	naturally_occurring	more than 18.29 m	more than 76.2 cm	Baltimore	NA	NA	NA	NA	NA	NA	NA	NA	NA	NA	NA	NA
225400	05/02/2017	Red maple	Acer rubrum	Baltimore	Maryland	-76.70055658	39.35906675	3720 Bartwood Road	No	50.8	147.6378	naturally_occurring	more than 18.29 m	45.72 to 60.96 cm	Baltimore	NA	NA	NA	NA	NA	NA	NA	NA	NA	NA	NA	NA
225465	05/02/2017	Red maple	Acer rubrum	Baltimore	Maryland	-76.70132571	39.3585091	3816 Bartwood Road	No	58.166	131.2336	naturally_occurring	more than 18.29 m	45.72 to 60.96 cm	Baltimore	NA	NA	NA	NA	NA	NA	NA	NA	NA	NA	NA	NA
225989	05/02/2017	Silver maple	Acer saccharinum	Baltimore	Maryland	-76.69957512	39.35959218	6507 Williamson Ave	No	65.278	147.6378	naturally_occurring	more than 18.29 m	60.96 to 76.2 cm	Baltimore	NA	NA	NA	NA	NA	NA	NA	NA	NA	NA	NA	NA
224583	05/02/2017	London planetree	Platanus acerifolia	Baltimore	Maryland	-76.7073254	39.36551394	3700 Kingwood Sq	No	67.056	147.6378	introduced	more than 18.29 m	60.96 to 76.2 cm	Baltimore	NA	NA	NA	NA	NA	NA	NA	NA	NA	NA	NA	NA
224620	05/02/2017	Slippery elm	Ulmus rubra	Baltimore	Maryland	-76.70780474	39.36425746	7001 Fieldcrest Road	No	57.15	196.8504	naturally_occurring	more than 18.29 m	45.72 to 60.96 cm	Baltimore	NA	NA	NA	NA	NA	NA	NA	NA	NA	NA	NA	NA
224625	05/02/2017	Red maple	Acer rubrum	Baltimore	Maryland	-76.70850708	39.36513434	3801 Glengyle Ave	No	27.432	98.4252	naturally_occurring	more than 18.29 m	15.24 to 30.48 cm	Baltimore	NA	NA	NA	NA	NA	NA	NA	NA	NA	NA	NA	NA
224666	05/02/2017	Slippery elm	Ulmus rubra	Baltimore	Maryland	-76.70797682	39.36419719	7003 Fieldcrest Road	No	54.864	196.8504	naturally_occurring	more than 18.29 m	45.72 to 60.96 cm	Baltimore	NA	NA	NA	NA	NA	NA	NA	NA	NA	NA	NA	NA
224675	05/02/2017	London planetree	Platanus acerifolia	Baltimore	Maryland	-76.7071184	39.36536703	3700 Kingwood Sq	No	46.99	147.6378	introduced	more than 18.29 m	45.72 to 60.96 cm	Baltimore	NA	NA	NA	NA	NA	NA	NA	NA	NA	NA	NA	NA
224913	05/02/2017	Eastern arborvitae	Thuja occidentalis	Baltimore	Maryland	-76.70696791	39.36545011	3631 Glengyle Ave	No	15.24	26.24672	naturally_occurring	more than 18.29 m	0 to 15.24 cm	Baltimore	NA	NA	NA	NA	NA	NA	NA	NA	NA	NA	NA	NA
224880	05/02/2017	Blackgum	Nyssa sylvatica	Baltimore	Maryland	-76.70717188	39.36554453	3631 Glengyle Ave	No	6.35	32.8084	naturally_occurring	more than 18.29 m	0 to 15.24 cm	Baltimore	NA	NA	NA	NA	NA	NA	NA	NA	NA	NA	NA	NA
224772	05/02/2017	London planetree	Platanus acerifolia	Baltimore	Maryland	-76.70783607	39.36453232	3718 Kingwood Sq	No	82.55	213.2546	introduced	more than 18.29 m	more than 76.2 cm	Baltimore	NA	NA	NA	NA	NA	NA	NA	NA	NA	NA	NA	NA
224879	05/02/2017	Blackgum	Nyssa sylvatica	Baltimore	Maryland	-76.70685232	39.36532173	3631 Glengyle Ave	No	4.572	26.24672	naturally_occurring	more than 18.29 m	0 to 15.24 cm	Baltimore	NA	NA	NA	NA	NA	NA	NA	NA	NA	NA	NA	NA
224763	05/02/2017	Red maple	Acer rubrum	Baltimore	Maryland	-76.70946042	39.36440612	3825 Glengyle Ave	No	52.07	164.042	naturally_occurring	more than 18.29 m	45.72 to 60.96 cm	Baltimore	NA	NA	NA	NA	NA	NA	NA	NA	NA	NA	NA	NA
225315	05/02/2017	Littleleaf linden	Tilia cordata	Baltimore	Maryland	-76.70183125	39.35870747	3819 Midheights Road	Yes	55.88	147.6378	introduced	more than 18.29 m	45.72 to 60.96 cm	Baltimore	NA	NA	NA	NA	NA	NA	NA	NA	NA	NA	NA	NA
225406	05/02/2017	Willow oak	Quercus phellos	Baltimore	Maryland	-76.70150896	39.35846224	3818 Bartwood Road	No	110.744	213.2546	naturally_occurring	more than 18.29 m	more than 76.2 cm	Baltimore	NA	NA	NA	NA	NA	NA	NA	NA	NA	NA	NA	NA
225314	05/02/2017	Yellowwood	Cladrastis kentukea	Baltimore	Maryland	-76.70018406	39.35921123	3709 Bartwood Road	No	4.826	22.96588	introduced	more than 18.29 m	0 to 15.24 cm	Baltimore	NA	NA	NA	NA	NA	NA	NA	NA	NA	NA	NA	NA
225404	05/02/2017	American linden	Tilia americana	Baltimore	Maryland	-76.6998803	39.35945876	3701 Bartwood Road	No	71.12	164.042	naturally_occurring	more than 18.29 m	60.96 to 76.2 cm	Baltimore	NA	NA	NA	NA	NA	NA	NA	NA	NA	NA	NA	NA
225307	05/02/2017	Littleleaf linden	Tilia cordata	Baltimore	Maryland	-76.70029258	39.35927211	3714 Bartwood Road	No	74.676	196.8504	introduced	more than 18.29 m	60.96 to 76.2 cm	Baltimore	NA	NA	NA	NA	NA	NA	NA	NA	NA	NA	NA	NA
225389	05/02/2017	Red maple	Acer rubrum	Baltimore	Maryland	-76.70085368	39.35884485	3805 Midheights Road	No	88.9	131.2336	naturally_occurring	more than 18.29 m	more than 76.2 cm	Baltimore	NA	NA	NA	NA	NA	NA	NA	NA	NA	NA	NA	NA
225313	05/02/2017	Red maple	Acer rubrum	Baltimore	Maryland	-76.70116343	39.35861543	3812 Bartwood Road	No	94.234	180.4462	naturally_occurring	more than 18.29 m	more than 76.2 cm	Baltimore	NA	NA	NA	NA	NA	NA	NA	NA	NA	NA	NA	NA
226003	05/01/2017	American sweetgum	Liquidambar styraciflua	Baltimore	Maryland	-76.69973319	39.35687573	3800 Fords Lane	No	39.878	114.8294	naturally_occurring	more than 18.29 m	30.48 to 45.72 cm	Baltimore	NA	NA	NA	NA	NA	NA	NA	NA	NA	NA	NA	NA
226001	05/01/2017	American sweetgum	Liquidambar styraciflua	Baltimore	Maryland	-76.69948452	39.35710153	3800 Fords Lane	No	32.258	131.2336	naturally_occurring	more than 18.29 m	30.48 to 45.72 cm	Baltimore	NA	NA	NA	NA	NA	NA	NA	NA	NA	NA	NA	NA
225549	05/01/2017	Flowering crabapple	Malus	Baltimore	Maryland	-76.67270291	39.35908472	2601 Whitney Ave	Yes	7.62	42.65092	no_info	more than 18.29 m	0 to 15.24 cm	Baltimore	NA	NA	NA	NA	NA	NA	NA	NA	NA	NA	NA	NA
224963	04/28/2017	Japanese flowering cherry	Prunus serrulata	Baltimore	Maryland	-76.70675404	39.36528434	3631 Glengyle Ave	No	48.768	32.8084	introduced	more than 18.29 m	45.72 to 60.96 cm	Baltimore	NA	NA	NA	NA	NA	NA	NA	NA	NA	NA	NA	NA
225025	05/01/2017	Red mulberry	Morus rubra	Baltimore	Maryland	-76.70725835	39.35946345	6810 Reisterstown Road	Yes	43.434	82.021	naturally_occurring	more than 18.29 m	30.48 to 45.72 cm	Baltimore	NA	NA	NA	NA	NA	NA	NA	NA	NA	NA	NA	NA
225920	05/02/2017	Littleleaf linden	Tilia cordata	Baltimore	Maryland	-76.68952422	39.3549796	3613 Glen Ave	No	51.816	131.2336	introduced	more than 18.29 m	45.72 to 60.96 cm	Baltimore	NA	NA	NA	NA	NA	NA	NA	NA	NA	NA	NA	NA
226299	04/29/2017	Callery pear	Pyrus calleryana	Baltimore	Maryland	-76.69133029	39.36335003	6303 Winner Ave	No	28.194	98.4252	introduced	more than 18.29 m	15.24 to 30.48 cm	Baltimore	NA	NA	NA	NA	NA	NA	NA	NA	NA	NA	NA	NA
226263	04/29/2017	Norway maple	Acer platanoides	Baltimore	Maryland	-76.67899779	39.36150965	2800 Glen Ave	No	34.798	98.4252	introduced	more than 18.29 m	30.48 to 45.72 cm	Baltimore	NA	NA	NA	NA	NA	NA	NA	NA	NA	NA	NA	NA
226261	04/29/2017	Japanese zelkova	Zelkova serrata	Baltimore	Maryland	-76.67735748	39.36197421	2713 Glen Ave	No	57.404	124.67192	introduced	more than 18.29 m	45.72 to 60.96 cm	Baltimore	NA	NA	NA	NA	NA	NA	NA	NA	NA	NA	NA	NA
226260	04/29/2017	Cherry/plum	Prunus	Baltimore	Maryland	-76.68204769	39.36197843	5928 Cross Country Blvd	No	10.668	39.37008	no_info	more than 18.29 m	0 to 15.24 cm	Baltimore	NA	NA	NA	NA	NA	NA	NA	NA	NA	NA	NA	NA
226259	04/29/2017	Green ash	Fraxinus pennsylvanica	Baltimore	Maryland	-76.68273094	39.3615864	5932 Cross Country Blvd	No	21.59	78.74016	naturally_occurring	more than 18.29 m	15.24 to 30.48 cm	Baltimore	NA	NA	NA	NA	NA	NA	NA	NA	NA	NA	NA	NA
226257	04/29/2017	American hornbeam	Carpinus caroliniana	Baltimore	Maryland	-76.68742103	39.3573195	3414 Devonshire Dr	No	10.16	49.2126	naturally_occurring	more than 18.29 m	0 to 15.24 cm	Baltimore	NA	NA	NA	NA	NA	NA	NA	NA	NA	NA	NA	NA
226247	04/29/2017	London planetree	Platanus acerifolia	Baltimore	Maryland	-76.68591356	39.3589289	3309 Menlo Dr	No	87.376	229.6588	introduced	more than 18.29 m	more than 76.2 cm	Baltimore	NA	NA	NA	NA	NA	NA	NA	NA	NA	NA	NA	NA
226244	04/29/2017	Callery pear	Pyrus calleryana	Baltimore	Maryland	-76.6850618	39.35935096	5914 Highgate Dr	No	44.196	114.8294	introduced	more than 18.29 m	30.48 to 45.72 cm	Baltimore	NA	NA	NA	NA	NA	NA	NA	NA	NA	NA	NA	NA
226241	04/29/2017	Silver maple	Acer saccharinum	Baltimore	Maryland	-76.68682815	39.3584487	3401 Menlo Dr	No	63.5	147.6378	naturally_occurring	more than 18.29 m	60.96 to 76.2 cm	Baltimore	NA	NA	NA	NA	NA	NA	NA	NA	NA	NA	NA	NA
226238	04/29/2017	Silver maple	Acer saccharinum	Baltimore	Maryland	-76.68771081	39.35805929	3412 Menlo Dr	No	95.504	164.042	naturally_occurring	more than 18.29 m	more than 76.2 cm	Baltimore	NA	NA	NA	NA	NA	NA	NA	NA	NA	NA	NA	NA
226231	04/29/2017	Japanese zelkova	Zelkova serrata	Baltimore	Maryland	-76.68181317	39.36208398	5926 Cross Country Blvd	No	51.816	104.98688	introduced	more than 18.29 m	45.72 to 60.96 cm	Baltimore	NA	NA	NA	NA	NA	NA	NA	NA	NA	NA	NA	NA
226229	04/29/2017	Silver maple	Acer saccharinum	Baltimore	Maryland	-76.67966075	39.3616253	5904 Cross Country Blvd	No	38.608	114.8294	naturally_occurring	more than 18.29 m	30.48 to 45.72 cm	Baltimore	NA	NA	NA	NA	NA	NA	NA	NA	NA	NA	NA	NA
226227	04/29/2017	Japanese zelkova	Zelkova serrata	Baltimore	Maryland	-76.67812186	39.36169979	2719 Glen Ave	No	62.992	114.8294	introduced	more than 18.29 m	60.96 to 76.2 cm	Baltimore	NA	NA	NA	NA	NA	NA	NA	NA	NA	NA	NA	NA
226226	04/29/2017	Green ash	Fraxinus pennsylvanica	Baltimore	Maryland	-76.68823814	39.35823369	3415 Parkington Ave	Yes	71.374	229.6588	naturally_occurring	more than 18.29 m	60.96 to 76.2 cm	Baltimore	NA	NA	NA	NA	NA	NA	NA	NA	NA	NA	NA	NA
226225	04/29/2017	Japanese zelkova	Zelkova serrata	Baltimore	Maryland	-76.67590479	39.36249658	2629 Cross Country Blvd	No	50.546	131.2336	introduced	more than 18.29 m	45.72 to 60.96 cm	Baltimore	NA	NA	NA	NA	NA	NA	NA	NA	NA	NA	NA	NA
226224	04/29/2017	Japanese zelkova	Zelkova serrata	Baltimore	Maryland	-76.68113373	39.36200949	5922 Cross Country Blvd	No	62.23	147.6378	introduced	more than 18.29 m	60.96 to 76.2 cm	Baltimore	NA	NA	NA	NA	NA	NA	NA	NA	NA	NA	NA	NA
226222	04/29/2017	Japanese zelkova	Zelkova serrata	Baltimore	Maryland	-76.67881145	39.36150867	2800 Glen Ave	No	39.624	72.17848	introduced	more than 18.29 m	30.48 to 45.72 cm	Baltimore	NA	NA	NA	NA	NA	NA	NA	NA	NA	NA	NA	NA
226221	04/29/2017	Japanese zelkova	Zelkova serrata	Baltimore	Maryland	-76.67693663	39.36212416	2709 Glen Ave	No	70.358	137.79528	introduced	more than 18.29 m	60.96 to 76.2 cm	Baltimore	NA	NA	NA	NA	NA	NA	NA	NA	NA	NA	NA	NA
226219	04/29/2017	Green ash	Fraxinus pennsylvanica	Baltimore	Maryland	-76.68273728	39.3615766	5932 Cross Country Blvd	No	32.512	124.67192	naturally_occurring	more than 18.29 m	30.48 to 45.72 cm	Baltimore	NA	NA	NA	NA	NA	NA	NA	NA	NA	NA	NA	NA
226216	04/29/2017	White ash	Fraxinus americana	Baltimore	Maryland	-76.68113754	39.36188238	5916 Cross Country Blvd	No	93.218	229.6588	naturally_occurring	more than 18.29 m	more than 76.2 cm	Baltimore	NA	NA	NA	NA	NA	NA	NA	NA	NA	NA	NA	NA
226214	04/29/2017	Green ash	Fraxinus pennsylvanica	Baltimore	Maryland	-76.68346363	39.36201175	5938 Cross Country Blvd	Yes	55.88	114.8294	naturally_occurring	more than 18.29 m	45.72 to 60.96 cm	Baltimore	NA	NA	NA	NA	NA	NA	NA	NA	NA	NA	NA	NA
226212	04/29/2017	Japanese zelkova	Zelkova serrata	Baltimore	Maryland	-76.68759715	39.35751541	3414 Devonshire Dr	No	12.192	72.17848	introduced	more than 18.29 m	0 to 15.24 cm	Baltimore	NA	NA	NA	NA	NA	NA	NA	NA	NA	NA	NA	NA
226208	04/29/2017	American elm	Ulmus americana	Baltimore	Maryland	-76.68553145	39.35913833	3303 Menlo Dr	No	90.678	213.2546	naturally_occurring	more than 18.29 m	more than 76.2 cm	Baltimore	NA	NA	NA	NA	NA	NA	NA	NA	NA	NA	NA	NA
226206	04/29/2017	White mulberry	Morus alba	Baltimore	Maryland	-76.68604746	39.35884369	3311 Menlo Dr	No	12.7	49.2126	introduced	more than 18.29 m	0 to 15.24 cm	Baltimore	NA	NA	NA	NA	NA	NA	NA	NA	NA	NA	NA	NA
226204	04/29/2017	Common fig	Ficus carica	Baltimore	Maryland	-76.68758722	39.35804655	3411 Menlo Dr	No	2.54	16.4042	introduced	13.71 to 18.29 m	0 to 15.24 cm	Baltimore	NA	NA	NA	NA	NA	NA	NA	NA	NA	NA	NA	NA
226203	04/29/2017	White ash	Fraxinus americana	Baltimore	Maryland	-76.68651608	39.35870672	3316 Menlo Dr	No	62.992	164.042	naturally_occurring	more than 18.29 m	60.96 to 76.2 cm	Baltimore	NA	NA	NA	NA	NA	NA	NA	NA	NA	NA	NA	NA
226202	04/29/2017	White mulberry	Morus alba	Baltimore	Maryland	-76.68690746	39.35890978	3316 Menlo Dr	Yes	30.988	72.17848	introduced	more than 18.29 m	30.48 to 45.72 cm	Baltimore	NA	NA	NA	NA	NA	NA	NA	NA	NA	NA	NA	NA
226198	04/29/2017	Slippery elm	Ulmus rubra	Baltimore	Maryland	-76.68554999	39.35920602	3302 Menlo Dr	No	50.8	196.8504	naturally_occurring	more than 18.29 m	45.72 to 60.96 cm	Baltimore	NA	NA	NA	NA	NA	NA	NA	NA	NA	NA	NA	NA
226195	04/29/2017	Pin oak	Quercus palustris	Baltimore	Maryland	-76.68650578	39.35957712	3307 Parkington Ave	No	75.946	180.4462	naturally_occurring	more than 18.29 m	60.96 to 76.2 cm	Baltimore	NA	NA	NA	NA	NA	NA	NA	NA	NA	NA	NA	NA
226190	04/29/2017	Japanese zelkova	Zelkova serrata	Baltimore	Maryland	-76.68160148	39.36205261	5924 Cross Country Blvd	No	65.278	131.2336	introduced	more than 18.29 m	60.96 to 76.2 cm	Baltimore	NA	NA	NA	NA	NA	NA	NA	NA	NA	NA	NA	NA
226188	04/29/2017	Littleleaf linden	Tilia cordata	Baltimore	Maryland	-76.67957329	39.36159198	5904 Cross Country Blvd	No	27.94	98.4252	introduced	more than 18.29 m	15.24 to 30.48 cm	Baltimore	NA	NA	NA	NA	NA	NA	NA	NA	NA	NA	NA	NA
226186	04/29/2017	Japanese zelkova	Zelkova serrata	Baltimore	Maryland	-76.68087767	39.36197715	5916 Cross Country Blvd	No	36.83	91.86352	introduced	more than 18.29 m	30.48 to 45.72 cm	Baltimore	NA	NA	NA	NA	NA	NA	NA	NA	NA	NA	NA	NA
226185	04/29/2017	Japanese zelkova	Zelkova serrata	Baltimore	Maryland	-76.67773904	39.36183798	2715 Glen Ave	No	73.152	114.8294	introduced	more than 18.29 m	60.96 to 76.2 cm	Baltimore	NA	NA	NA	NA	NA	NA	NA	NA	NA	NA	NA	NA
226184	04/29/2017	Japanese zelkova	Zelkova serrata	Baltimore	Maryland	-76.67854525	39.36156062	2800 Glen Ave	No	62.23	114.8294	introduced	more than 18.29 m	60.96 to 76.2 cm	Baltimore	NA	NA	NA	NA	NA	NA	NA	NA	NA	NA	NA	NA
226183	04/29/2017	Japanese zelkova	Zelkova serrata	Baltimore	Maryland	-76.67569943	39.36256813	2627 Cross Country Blvd	No	53.848	114.8294	introduced	more than 18.29 m	45.72 to 60.96 cm	Baltimore	NA	NA	NA	NA	NA	NA	NA	NA	NA	NA	NA	NA
226182	04/29/2017	Japanese zelkova	Zelkova serrata	Baltimore	Maryland	-76.67652592	39.36227215	2703 Glen Ave	No	61.722	131.2336	introduced	more than 18.29 m	60.96 to 76.2 cm	Baltimore	NA	NA	NA	NA	NA	NA	NA	NA	NA	NA	NA	NA
226179	04/29/2017	Boxelder	Acer negundo	Baltimore	Maryland	-76.6830339	39.36202939	5934 Cross Country Blvd	Yes	66.548	124.67192	naturally_occurring	more than 18.29 m	60.96 to 76.2 cm	Baltimore	NA	NA	NA	NA	NA	NA	NA	NA	NA	NA	NA	NA
226178	04/29/2017	Cherry/plum	Prunus	Baltimore	Maryland	-76.68199319	39.36198039	5928 Cross Country Blvd	No	16.51	45.93176	no_info	more than 18.29 m	15.24 to 30.48 cm	Baltimore	NA	NA	NA	NA	NA	NA	NA	NA	NA	NA	NA	NA
226176	04/29/2017	Tuliptree	Liriodendron tulipifera	Baltimore	Maryland	-76.68273094	39.3616256	5932 Cross Country Blvd	No	30.988	147.6378	naturally_occurring	more than 18.29 m	30.48 to 45.72 cm	Baltimore	NA	NA	NA	NA	NA	NA	NA	NA	NA	NA	NA	NA
226175	04/29/2017	London planetree	Platanus acerifolia	Baltimore	Maryland	-76.68681851	39.35760221	3408 Devonshire Dr	No	75.692	213.2546	introduced	more than 18.29 m	60.96 to 76.2 cm	Baltimore	NA	NA	NA	NA	NA	NA	NA	NA	NA	NA	NA	NA
226174	04/29/2017	Norway maple	Acer platanoides	Baltimore	Maryland	-76.6874921	39.35739595	3414 Devonshire Dr	No	53.34	164.042	introduced	more than 18.29 m	45.72 to 60.96 cm	Baltimore	NA	NA	NA	NA	NA	NA	NA	NA	NA	NA	NA	NA
226172	04/29/2017	White mulberry	Morus alba	Baltimore	Maryland	-76.6863159	39.35823292	3316 Devonshire Dr	Yes	2.54	39.37008	introduced	more than 18.29 m	0 to 15.24 cm	Baltimore	NA	NA	NA	NA	NA	NA	NA	NA	NA	NA	NA	NA
226169	04/29/2017	Callery pear	Pyrus calleryana	Baltimore	Maryland	-76.68460208	39.35884849	5906 Highgate Dr	No	39.878	82.021	introduced	more than 18.29 m	30.48 to 45.72 cm	Baltimore	NA	NA	NA	NA	NA	NA	NA	NA	NA	NA	NA	NA
226168	04/29/2017	London planetree	Platanus acerifolia	Baltimore	Maryland	-76.68502472	39.35930795	5914 Highgate Dr	No	63.246	196.8504	introduced	more than 18.29 m	60.96 to 76.2 cm	Baltimore	NA	NA	NA	NA	NA	NA	NA	NA	NA	NA	NA	NA
226164	04/29/2017	Thornless honeylocust	Gleditsia triacanthos	Baltimore	Maryland	-76.68621122	39.35877281	3313 Menlo Dr	No	46.736	164.042	naturally_occurring	more than 18.29 m	45.72 to 60.96 cm	Baltimore	NA	NA	NA	NA	NA	NA	NA	NA	NA	NA	NA	NA
226163	04/29/2017	Thornless honeylocust	Gleditsia triacanthos	Baltimore	Maryland	-76.68783544	39.35798523	3414 Menlo Dr	No	52.832	147.6378	naturally_occurring	more than 18.29 m	45.72 to 60.96 cm	Baltimore	NA	NA	NA	NA	NA	NA	NA	NA	NA	NA	NA	NA
226161	04/29/2017	Thornless honeylocust	Gleditsia triacanthos	Baltimore	Maryland	-76.68628331	39.35881343	3312 Menlo Dr	No	32.004	114.8294	naturally_occurring	more than 18.29 m	30.48 to 45.72 cm	Baltimore	NA	NA	NA	NA	NA	NA	NA	NA	NA	NA	NA	NA
226145	04/28/2017	Mugo pine	Pinus mugo	Baltimore	Maryland	-76.69297066	39.36491252	3207 Bancroft Road	No	15.24	19.68504	introduced	more than 18.29 m	0 to 15.24 cm	Baltimore	NA	NA	NA	NA	NA	NA	NA	NA	NA	NA	NA	NA
226144	04/28/2017	Saucer magnolia	Magnolia soulangiana	Baltimore	Maryland	-76.69381204	39.36360895	3301 Bancroft Road	No	10.668	65.6168	introduced	more than 18.29 m	0 to 15.24 cm	Baltimore	NA	NA	NA	NA	NA	NA	NA	NA	NA	NA	NA	NA
226143	04/28/2017	London planetree	Platanus acerifolia	Baltimore	Maryland	-76.69320501	39.3644704	3211 Bancroft Road	No	70.612	180.4462	introduced	more than 18.29 m	60.96 to 76.2 cm	Baltimore	NA	NA	NA	NA	NA	NA	NA	NA	NA	NA	NA	NA
226141	04/28/2017	Saucer magnolia	Magnolia soulangiana	Baltimore	Maryland	-76.69360051	39.36385188	3215 Bancroft Road	No	25.4	98.4252	introduced	more than 18.29 m	15.24 to 30.48 cm	Baltimore	NA	NA	NA	NA	NA	NA	NA	NA	NA	NA	NA	NA
226140	04/28/2017	Green ash	Fraxinus pennsylvanica	Baltimore	Maryland	-76.69529802	39.36278754	3403 Bancroft Road	No	60.96	196.8504	naturally_occurring	more than 18.29 m	45.72 to 60.96 cm	Baltimore	NA	NA	NA	NA	NA	NA	NA	NA	NA	NA	NA	NA
226139	04/28/2017	Common crapemyrtle	Lagerstroemia indica	Baltimore	Maryland	-76.69344649	39.36400623	3215 Bancroft Road	No	5.08	32.8084	introduced	more than 18.29 m	0 to 15.24 cm	Baltimore	NA	NA	NA	NA	NA	NA	NA	NA	NA	NA	NA	NA
226138	04/28/2017	London planetree	Platanus acerifolia	Baltimore	Maryland	-76.69601913	39.36263282	3415 Bancroft Road	No	76.962	213.2546	introduced	more than 18.29 m	more than 76.2 cm	Baltimore	NA	NA	NA	NA	NA	NA	NA	NA	NA	NA	NA	NA
226137	04/28/2017	Saucer magnolia	Magnolia soulangiana	Baltimore	Maryland	-76.69370366	39.36372729	3301 Bancroft Road	No	27.94	91.86352	introduced	more than 18.29 m	15.24 to 30.48 cm	Baltimore	NA	NA	NA	NA	NA	NA	NA	NA	NA	NA	NA	NA
226136	04/28/2017	London planetree	Platanus acerifolia	Baltimore	Maryland	-76.69647262	39.36248434	3419 Bancroft Road	No	51.562	164.042	introduced	more than 18.29 m	45.72 to 60.96 cm	Baltimore	NA	NA	NA	NA	NA	NA	NA	NA	NA	NA	NA	NA
226135	04/28/2017	Pignut hickory	Carya glabra	Baltimore	Maryland	-76.69380444	39.36356338	3301 Bancroft Road	No	39.116	229.6588	naturally_occurring	more than 18.29 m	30.48 to 45.72 cm	Baltimore	NA	NA	NA	NA	NA	NA	NA	NA	NA	NA	NA	NA
226134	04/28/2017	Yellowwood	Cladrastis kentukea	Baltimore	Maryland	-76.69697413	39.36224912	3501 Bancroft Road	No	4.318	32.8084	introduced	more than 18.29 m	0 to 15.24 cm	Baltimore	NA	NA	NA	NA	NA	NA	NA	NA	NA	NA	NA	NA
226132	04/28/2017	London planetree	Platanus acerifolia	Baltimore	Maryland	-76.6975322	39.3617842	6503 Park Heights Ave	No	82.804	262.4672	introduced	more than 18.29 m	more than 76.2 cm	Baltimore	NA	NA	NA	NA	NA	NA	NA	NA	NA	NA	NA	NA
226131	04/28/2017	London planetree	Platanus acerifolia	Baltimore	Maryland	-76.69560747	39.36273388	3403 Bancroft Road	No	63.754	213.2546	introduced	more than 18.29 m	60.96 to 76.2 cm	Baltimore	NA	NA	NA	NA	NA	NA	NA	NA	NA	NA	NA	NA
226130	04/28/2017	Red horsechestnut	Aesculus carnea	Baltimore	Maryland	-76.69714003	39.36207712	3501 Bancroft Road	No	4.826	32.8084	no_info	more than 18.29 m	0 to 15.24 cm	Baltimore	NA	NA	NA	NA	NA	NA	NA	NA	NA	NA	NA	NA
226129	04/28/2017	London planetree	Platanus acerifolia	Baltimore	Maryland	-76.69626632	39.3625957	3415 Bancroft Road	No	55.88	213.2546	introduced	more than 18.29 m	45.72 to 60.96 cm	Baltimore	NA	NA	NA	NA	NA	NA	NA	NA	NA	NA	NA	NA
226128	04/28/2017	London planetree	Platanus acerifolia	Baltimore	Maryland	-76.69671553	39.36240091	3419 Bancroft Road	No	58.42	213.2546	introduced	more than 18.29 m	45.72 to 60.96 cm	Baltimore	NA	NA	NA	NA	NA	NA	NA	NA	NA	NA	NA	NA
226127	04/28/2017	London planetree	Platanus acerifolia	Baltimore	Maryland	-76.69779079	39.36158721	6503 Park Heights Ave	No	102.616	262.4672	introduced	more than 18.29 m	more than 76.2 cm	Baltimore	NA	NA	NA	NA	NA	NA	NA	NA	NA	NA	NA	NA
226126	04/28/2017	London planetree	Platanus acerifolia	Baltimore	Maryland	-76.69811927	39.36137367	6503 Park Heights Ave	No	101.854	213.2546	introduced	more than 18.29 m	more than 76.2 cm	Baltimore	NA	NA	NA	NA	NA	NA	NA	NA	NA	NA	NA	NA
226125	04/28/2017	London planetree	Platanus acerifolia	Baltimore	Maryland	-76.69803132	39.36160154	6601 Park Heights Ave	No	56.642	262.4672	introduced	more than 18.29 m	45.72 to 60.96 cm	Baltimore	NA	NA	NA	NA	NA	NA	NA	NA	NA	NA	NA	NA
226124	04/28/2017	London planetree	Platanus acerifolia	Baltimore	Maryland	-76.69778984	39.36178102	3506 Bancroft Road	No	73.152	229.6588	introduced	more than 18.29 m	60.96 to 76.2 cm	Baltimore	NA	NA	NA	NA	NA	NA	NA	NA	NA	NA	NA	NA
226123	04/28/2017	Yew	Taxus	Baltimore	Maryland	-76.69767623	39.36187768	3506 Bancroft Road	No	25.4	65.6168	no_info	more than 18.29 m	15.24 to 30.48 cm	Baltimore	NA	NA	NA	NA	NA	NA	NA	NA	NA	NA	NA	NA
226122	04/28/2017	London planetree	Platanus acerifolia	Baltimore	Maryland	-76.69745947	39.36199969	3506 Bancroft Road	No	9.144	65.6168	introduced	more than 18.29 m	0 to 15.24 cm	Baltimore	NA	NA	NA	NA	NA	NA	NA	NA	NA	NA	NA	NA
226121	04/28/2017	London planetree	Platanus acerifolia	Baltimore	Maryland	-76.69720325	39.36220845	3500 Bancroft Road	No	76.962	229.6588	introduced	more than 18.29 m	more than 76.2 cm	Baltimore	NA	NA	NA	NA	NA	NA	NA	NA	NA	NA	NA	NA
226120	04/28/2017	London planetree	Platanus acerifolia	Baltimore	Maryland	-76.69702691	39.3623679	3500 Bancroft Road	No	40.64	164.042	introduced	more than 18.29 m	30.48 to 45.72 cm	Baltimore	NA	NA	NA	NA	NA	NA	NA	NA	NA	NA	NA	NA
226119	04/28/2017	London planetree	Platanus acerifolia	Baltimore	Maryland	-76.69607524	39.3627718	3410 Bancroft Road	No	89.916	213.2546	introduced	more than 18.29 m	more than 76.2 cm	Baltimore	NA	NA	NA	NA	NA	NA	NA	NA	NA	NA	NA	NA
226118	04/28/2017	Norway maple	Acer platanoides	Baltimore	Maryland	-76.69641227	39.36266743	3414 Bancroft Road	No	26.924	164.042	introduced	more than 18.29 m	15.24 to 30.48 cm	Baltimore	NA	NA	NA	NA	NA	NA	NA	NA	NA	NA	NA	NA
226117	04/28/2017	London planetree	Platanus acerifolia	Baltimore	Maryland	-76.69572823	39.36283502	3406 Bancroft Road	No	65.786	196.8504	introduced	more than 18.29 m	60.96 to 76.2 cm	Baltimore	NA	NA	NA	NA	NA	NA	NA	NA	NA	NA	NA	NA
226116	04/28/2017	London planetree	Platanus acerifolia	Baltimore	Maryland	-76.69658435	39.36255827	3414 Bancroft Road	No	4.572	42.65092	introduced	more than 18.29 m	0 to 15.24 cm	Baltimore	NA	NA	NA	NA	NA	NA	NA	NA	NA	NA	NA	NA
226114	04/28/2017	London planetree	Platanus acerifolia	Baltimore	Maryland	-76.69639991	39.36267037	3414 Bancroft Road	No	102.362	213.2546	introduced	more than 18.29 m	more than 76.2 cm	Baltimore	NA	NA	NA	NA	NA	NA	NA	NA	NA	NA	NA	NA
226112	04/28/2017	Norway maple	Acer platanoides	Baltimore	Maryland	-76.69593596	39.36280966	3406 Bancroft Road	No	30.48	196.8504	introduced	more than 18.29 m	15.24 to 30.48 cm	Baltimore	NA	NA	NA	NA	NA	NA	NA	NA	NA	NA	NA	NA
226111	04/28/2017	Saucer magnolia	Magnolia soulangiana	Baltimore	Maryland	-76.69357248	39.36405297	3314 Bancroft Road	No	20.828	98.4252	introduced	more than 18.29 m	15.24 to 30.48 cm	Baltimore	NA	NA	NA	NA	NA	NA	NA	NA	NA	NA	NA	NA
226110	04/28/2017	London planetree	Platanus acerifolia	Baltimore	Maryland	-76.69546916	39.3628442	3404 Bancroft Road	No	50.8	196.8504	introduced	more than 18.29 m	45.72 to 60.96 cm	Baltimore	NA	NA	NA	NA	NA	NA	NA	NA	NA	NA	NA	NA
226107	04/28/2017	Saucer magnolia	Magnolia soulangiana	Baltimore	Maryland	-76.6936856	39.36390406	3314 Bancroft Road	No	22.86	82.021	introduced	more than 18.29 m	15.24 to 30.48 cm	Baltimore	NA	NA	NA	NA	NA	NA	NA	NA	NA	NA	NA	NA
226106	04/28/2017	Dawn redwood	Metasequoia glyptostroboides	Baltimore	Maryland	-76.69319455	39.36483387	3314 Bancroft Road	No	66.294	196.8504	introduced	more than 18.29 m	60.96 to 76.2 cm	Baltimore	NA	NA	NA	NA	NA	NA	NA	NA	NA	NA	NA	NA
226104	04/28/2017	Mugo pine	Pinus mugo	Baltimore	Maryland	-76.69298017	39.36490259	3207 Bancroft Road	No	10.16	13.12336	introduced	9.14 to 13.71 m	0 to 15.24 cm	Baltimore	NA	NA	NA	NA	NA	NA	NA	NA	NA	NA	NA	NA
226103	04/28/2017	Saucer magnolia	Magnolia soulangiana	Baltimore	Maryland	-76.69296971	39.36505915	3207 Bancroft Road	No	32.258	98.4252	introduced	more than 18.29 m	30.48 to 45.72 cm	Baltimore	NA	NA	NA	NA	NA	NA	NA	NA	NA	NA	NA	NA
226102	04/28/2017	London planetree	Platanus acerifolia	Baltimore	Maryland	-76.6932535	39.3643811	3211 Bancroft Road	No	67.564	196.8504	introduced	more than 18.29 m	60.96 to 76.2 cm	Baltimore	NA	NA	NA	NA	NA	NA	NA	NA	NA	NA	NA	NA
226101	04/28/2017	Littleleaf linden	Tilia cordata	Baltimore	Maryland	-76.69310804	39.36465085	3209 Bancroft Road	No	52.07	164.042	introduced	more than 18.29 m	45.72 to 60.96 cm	Baltimore	NA	NA	NA	NA	NA	NA	NA	NA	NA	NA	NA	NA
226099	04/28/2017	Slippery elm	Ulmus rubra	Baltimore	Maryland	-76.69375643	39.36359939	3301 Bancroft Road	No	61.468	164.042	naturally_occurring	more than 18.29 m	60.96 to 76.2 cm	Baltimore	NA	NA	NA	NA	NA	NA	NA	NA	NA	NA	NA	NA
226098	04/28/2017	Saucer magnolia	Magnolia soulangiana	Baltimore	Maryland	-76.69353824	39.36393236	3215 Bancroft Road	No	20.32	82.021	introduced	more than 18.29 m	15.24 to 30.48 cm	Baltimore	NA	NA	NA	NA	NA	NA	NA	NA	NA	NA	NA	NA
226096	04/28/2017	Swamp white oak	Quercus bicolor	Baltimore	Maryland	-76.69370224	39.36365856	3301 Bancroft Road	No	58.42	262.4672	naturally_occurring	more than 18.29 m	45.72 to 60.96 cm	Baltimore	NA	NA	NA	NA	NA	NA	NA	NA	NA	NA	NA	NA
226095	04/28/2017	London planetree	Platanus acerifolia	Baltimore	Maryland	-76.69543159	39.36276255	3403 Bancroft Road	No	134.366	213.2546	introduced	more than 18.29 m	more than 76.2 cm	Baltimore	NA	NA	NA	NA	NA	NA	NA	NA	NA	NA	NA	NA
226094	04/28/2017	White oak	Quercus alba	Baltimore	Maryland	-76.69386338	39.36348473	3305 Bancroft Road	No	13.716	82.021	naturally_occurring	more than 18.29 m	0 to 15.24 cm	Baltimore	NA	NA	NA	NA	NA	NA	NA	NA	NA	NA	NA	NA
226093	04/28/2017	London planetree	Platanus acerifolia	Baltimore	Maryland	-76.69610755	39.36264053	3415 Bancroft Road	No	53.34	196.8504	introduced	more than 18.29 m	45.72 to 60.96 cm	Baltimore	NA	NA	NA	NA	NA	NA	NA	NA	NA	NA	NA	NA
226091	04/28/2017	London planetree	Platanus acerifolia	Baltimore	Maryland	-76.69655819	39.36247919	3419 Bancroft Road	No	78.232	262.4672	introduced	more than 18.29 m	more than 76.2 cm	Baltimore	NA	NA	NA	NA	NA	NA	NA	NA	NA	NA	NA	NA
226090	04/28/2017	London planetree	Platanus acerifolia	Baltimore	Maryland	-76.6956802	39.36272359	3411 Bancroft Road	No	85.852	213.2546	introduced	more than 18.29 m	more than 76.2 cm	Baltimore	NA	NA	NA	NA	NA	NA	NA	NA	NA	NA	NA	NA
226089	04/28/2017	London planetree	Platanus acerifolia	Baltimore	Maryland	-76.69703592	39.36216018	3501 Bancroft Road	No	100.076	213.2546	introduced	more than 18.29 m	more than 76.2 cm	Baltimore	NA	NA	NA	NA	NA	NA	NA	NA	NA	NA	NA	NA
226088	04/28/2017	London planetree	Platanus acerifolia	Baltimore	Maryland	-76.69632146	39.36254314	3415 Bancroft Road	No	84.836	180.4462	introduced	more than 18.29 m	more than 76.2 cm	Baltimore	NA	NA	NA	NA	NA	NA	NA	NA	NA	NA	NA	NA
226087	04/28/2017	London planetree	Platanus acerifolia	Baltimore	Maryland	-76.69677923	39.36233916	3419 Bancroft Road	No	65.532	213.2546	introduced	more than 18.29 m	60.96 to 76.2 cm	Baltimore	NA	NA	NA	NA	NA	NA	NA	NA	NA	NA	NA	NA
226086	04/28/2017	Norway maple	Acer platanoides	Baltimore	Maryland	-76.6975669	39.36174965	6503 Park Heights Ave	No	53.34	180.4462	introduced	more than 18.29 m	45.72 to 60.96 cm	Baltimore	NA	NA	NA	NA	NA	NA	NA	NA	NA	NA	NA	NA
226085	04/28/2017	American sycamore	Platanus occidentalis	Baltimore	Maryland	-76.69728739	39.36197458	3505 Bancroft Road	No	76.2	246.063	naturally_occurring	more than 18.29 m	60.96 to 76.2 cm	Baltimore	NA	NA	NA	NA	NA	NA	NA	NA	NA	NA	NA	NA
226083	04/28/2017	London planetree	Platanus acerifolia	Baltimore	Maryland	-76.69787636	39.36156258	6503 Park Heights Ave	No	86.36	262.4672	introduced	more than 18.29 m	more than 76.2 cm	Baltimore	NA	NA	NA	NA	NA	NA	NA	NA	NA	NA	NA	NA
226082	04/28/2017	London planetree	Platanus acerifolia	Baltimore	Maryland	-76.69769857	39.3618185	3506 Bancroft Road	No	53.594	180.4462	introduced	more than 18.29 m	45.72 to 60.96 cm	Baltimore	NA	NA	NA	NA	NA	NA	NA	NA	NA	NA	NA	NA
226081	04/28/2017	London planetree	Platanus acerifolia	Baltimore	Maryland	-76.69795099	39.36162506	6601 Park Heights Ave	No	61.214	229.6588	introduced	more than 18.29 m	60.96 to 76.2 cm	Baltimore	NA	NA	NA	NA	NA	NA	NA	NA	NA	NA	NA	NA
226080	04/28/2017	American sycamore	Platanus occidentalis	Baltimore	Maryland	-76.69740956	39.3620754	3506 Bancroft Road	No	102.616	278.8714	naturally_occurring	more than 18.29 m	more than 76.2 cm	Baltimore	NA	NA	NA	NA	NA	NA	NA	NA	NA	NA	NA	NA
226079	04/28/2017	London planetree	Platanus acerifolia	Baltimore	Maryland	-76.6975997	39.3618898	3506 Bancroft Road	No	5.334	55.77428	introduced	more than 18.29 m	0 to 15.24 cm	Baltimore	NA	NA	NA	NA	NA	NA	NA	NA	NA	NA	NA	NA
226078	04/28/2017	London planetree	Platanus acerifolia	Baltimore	Maryland	-76.6969095	39.36240391	3418 Bancroft Road	No	116.078	213.2546	introduced	more than 18.29 m	more than 76.2 cm	Baltimore	NA	NA	NA	NA	NA	NA	NA	NA	NA	NA	NA	NA
226077	04/28/2017	London planetree	Platanus acerifolia	Baltimore	Maryland	-76.69714195	39.36227859	3500 Bancroft Road	No	112.776	229.6588	introduced	more than 18.29 m	more than 76.2 cm	Baltimore	NA	NA	NA	NA	NA	NA	NA	NA	NA	NA	NA	NA
226076	04/28/2017	Japanese falsecypress	Chamaecyparis pisifera	Baltimore	Maryland	-76.69640799	39.3626722	3414 Bancroft Road	No	8.128	29.52756	introduced	more than 18.29 m	0 to 15.24 cm	Baltimore	NA	NA	NA	NA	NA	NA	NA	NA	NA	NA	NA	NA
226075	04/28/2017	London planetree	Platanus acerifolia	Baltimore	Maryland	-76.69596686	39.36276004	3410 Bancroft Road	No	72.644	196.8504	introduced	more than 18.29 m	60.96 to 76.2 cm	Baltimore	NA	NA	NA	NA	NA	NA	NA	NA	NA	NA	NA	NA
226074	04/28/2017	London planetree	Platanus acerifolia	Baltimore	Maryland	-76.69656676	39.36259943	3414 Bancroft Road	No	73.66	196.8504	introduced	more than 18.29 m	60.96 to 76.2 cm	Baltimore	NA	NA	NA	NA	NA	NA	NA	NA	NA	NA	NA	NA
226072	04/28/2017	London planetree	Platanus acerifolia	Baltimore	Maryland	-76.69624114	39.36272549	3410 Bancroft Road	No	70.358	213.2546	introduced	more than 18.29 m	60.96 to 76.2 cm	Baltimore	NA	NA	NA	NA	NA	NA	NA	NA	NA	NA	NA	NA
226071	04/28/2017	Green ash	Fraxinus pennsylvanica	Baltimore	Maryland	-76.69501282	39.3629721	3404 Bancroft Road	No	36.068	196.8504	naturally_occurring	more than 18.29 m	30.48 to 45.72 cm	Baltimore	NA	NA	NA	NA	NA	NA	NA	NA	NA	NA	NA	NA
226070	04/28/2017	London planetree	Platanus acerifolia	Baltimore	Maryland	-76.69590554	39.36280267	3406 Bancroft Road	No	63.5	196.8504	introduced	more than 18.29 m	60.96 to 76.2 cm	Baltimore	NA	NA	NA	NA	NA	NA	NA	NA	NA	NA	NA	NA
226067	04/28/2017	Saucer magnolia	Magnolia soulangiana	Baltimore	Maryland	-76.69349785	39.3641669	3314 Bancroft Road	No	33.528	98.4252	introduced	more than 18.29 m	30.48 to 45.72 cm	Baltimore	NA	NA	NA	NA	NA	NA	NA	NA	NA	NA	NA	NA
226064	04/28/2017	White ash	Fraxinus americana	Baltimore	Maryland	-76.69367754	39.36396954	3314 Bancroft Road	No	81.28	328.084	naturally_occurring	more than 18.29 m	more than 76.2 cm	Baltimore	NA	NA	NA	NA	NA	NA	NA	NA	NA	NA	NA	NA
226063	04/28/2017	tree	NA	Baltimore	Maryland	-76.69311471	39.36497616	3314 Bancroft Road	No	7.62	22.96588	no_info	more than 18.29 m	0 to 15.24 cm	Baltimore	NA	NA	NA	NA	NA	NA	NA	NA	NA	NA	NA	NA
226061	04/28/2017	Dawn redwood	Metasequoia glyptostroboides	Baltimore	Maryland	-76.69310711	39.36510846	3314 Bancroft Road	No	42.926	196.8504	introduced	more than 18.29 m	30.48 to 45.72 cm	Baltimore	NA	NA	NA	NA	NA	NA	NA	NA	NA	NA	NA	NA
226060	04/28/2017	Flowering dogwood	Cornus florida	Baltimore	Maryland	-76.69302295	39.36488054	3207 Bancroft Road	No	27.94	65.6168	naturally_occurring	more than 18.29 m	15.24 to 30.48 cm	Baltimore	NA	NA	NA	NA	NA	NA	NA	NA	NA	NA	NA	NA
226059	04/28/2017	White oak	Quercus alba	Baltimore	Maryland	-76.69337899	39.36408855	3213 Bancroft Road	No	58.42	246.063	naturally_occurring	more than 18.29 m	45.72 to 60.96 cm	Baltimore	NA	NA	NA	NA	NA	NA	NA	NA	NA	NA	NA	NA
226058	04/28/2017	Flowering dogwood	Cornus florida	Baltimore	Maryland	-76.69299063	39.36497867	3207 Bancroft Road	No	12.192	32.8084	naturally_occurring	more than 18.29 m	0 to 15.24 cm	Baltimore	NA	NA	NA	NA	NA	NA	NA	NA	NA	NA	NA	NA
226056	04/28/2017	Flowering dogwood	Cornus florida	Baltimore	Maryland	-76.69361762	39.36378352	3301 Bancroft Road	No	9.144	39.37008	naturally_occurring	more than 18.29 m	0 to 15.24 cm	Baltimore	NA	NA	NA	NA	NA	NA	NA	NA	NA	NA	NA	NA
226055	04/28/2017	Green ash	Fraxinus pennsylvanica	Baltimore	Maryland	-76.69350829	39.36390921	3215 Bancroft Road	No	85.09	328.084	naturally_occurring	more than 18.29 m	more than 76.2 cm	Baltimore	NA	NA	NA	NA	NA	NA	NA	NA	NA	NA	NA	NA
226054	04/28/2017	Green ash	Fraxinus pennsylvanica	Baltimore	Maryland	-76.69379256	39.36357367	3301 Bancroft Road	No	86.614	311.6798	naturally_occurring	more than 18.29 m	more than 76.2 cm	Baltimore	NA	NA	NA	NA	NA	NA	NA	NA	NA	NA	NA	NA
226053	04/28/2017	Saucer magnolia	Magnolia soulangiana	Baltimore	Maryland	-76.69375881	39.36366922	3301 Bancroft Road	No	20.32	65.6168	introduced	more than 18.29 m	15.24 to 30.48 cm	Baltimore	NA	NA	NA	NA	NA	NA	NA	NA	NA	NA	NA	NA
226049	04/28/2017	Green ash	Fraxinus pennsylvanica	Baltimore	Maryland	-76.69518393	39.36280739	3401 Bancroft Road	No	94.742	295.2756	naturally_occurring	more than 18.29 m	more than 76.2 cm	Baltimore	NA	NA	NA	NA	NA	NA	NA	NA	NA	NA	NA	NA
226018	04/28/2017	Common lilac	Syringa vulgaris	Baltimore	Maryland	-76.69306147	39.36516543	3314 Bancroft Road	No	7.62	49.2126	introduced	more than 18.29 m	0 to 15.24 cm	Baltimore	NA	NA	NA	NA	NA	NA	NA	NA	NA	NA	NA	NA
225991	04/28/2017	Silver maple	Acer saccharinum	Baltimore	Maryland	-76.69951605	39.35895145	3704 Bancroft Road	No	62.992	213.2546	naturally_occurring	more than 18.29 m	60.96 to 76.2 cm	Baltimore	NA	NA	NA	NA	NA	NA	NA	NA	NA	NA	NA	NA
225990	04/28/2017	Red maple	Acer rubrum	Baltimore	Maryland	-76.69940529	39.35906245	3700 Bancroft Road	No	81.28	196.8504	naturally_occurring	more than 18.29 m	more than 76.2 cm	Baltimore	NA	NA	NA	NA	NA	NA	NA	NA	NA	NA	NA	NA
225988	04/28/2017	Black walnut	Juglans nigra	Baltimore	Maryland	-76.69995322	39.36009462	3643 Bancroft Road	No	26.67	98.4252	naturally_occurring	more than 18.29 m	15.24 to 30.48 cm	Baltimore	NA	NA	NA	NA	NA	NA	NA	NA	NA	NA	NA	NA
225987	04/28/2017	Slippery elm	Ulmus rubra	Baltimore	Maryland	-76.70015351	39.36024065	3642 Bancroft Road	No	77.978	196.8504	naturally_occurring	more than 18.29 m	more than 76.2 cm	Baltimore	NA	NA	NA	NA	NA	NA	NA	NA	NA	NA	NA	NA
225986	04/28/2017	White mulberry	Morus alba	Baltimore	Maryland	-76.69967688	39.35988684	3612 Fords Lane	No	30.48	32.8084	introduced	more than 18.29 m	15.24 to 30.48 cm	Baltimore	NA	NA	NA	NA	NA	NA	NA	NA	NA	NA	NA	NA
225985	04/28/2017	Sugar maple	Acer saccharum	Baltimore	Maryland	-76.69990125	39.35991036	3700 Bancroft Road	No	79.248	131.2336	naturally_occurring	more than 18.29 m	more than 76.2 cm	Baltimore	NA	NA	NA	NA	NA	NA	NA	NA	NA	NA	NA	NA
225984	04/28/2017	American linden	Tilia americana	Baltimore	Maryland	-76.70131671	39.35945492	3800 Midheights Road	No	76.2	196.8504	naturally_occurring	more than 18.29 m	60.96 to 76.2 cm	Baltimore	NA	NA	NA	NA	NA	NA	NA	NA	NA	NA	NA	NA
225983	04/28/2017	Red maple	Acer rubrum	Baltimore	Maryland	-76.70158623	39.35925589	3806 Midheights Road	No	60.198	180.4462	naturally_occurring	more than 18.29 m	45.72 to 60.96 cm	Baltimore	NA	NA	NA	NA	NA	NA	NA	NA	NA	NA	NA	NA
225982	04/28/2017	Red maple	Acer rubrum	Baltimore	Maryland	-76.7019399	39.35900009	3816 Midheights Road	No	78.74	164.042	naturally_occurring	more than 18.29 m	more than 76.2 cm	Baltimore	NA	NA	NA	NA	NA	NA	NA	NA	NA	NA	NA	NA
225403	04/28/2017	Red maple	Acer rubrum	Baltimore	Maryland	-76.70115561	39.35943214	3723 Midheights Road	No	83.82	147.6378	naturally_occurring	more than 18.29 m	more than 76.2 cm	Baltimore	NA	NA	NA	NA	NA	NA	NA	NA	NA	NA	NA	NA
224703	04/28/2017	Japanese zelkova	Zelkova serrata	Baltimore	Maryland	-76.70520238	39.35848255	6701 Reisterstown Road	No	30.988	131.2336	introduced	more than 18.29 m	30.48 to 45.72 cm	Baltimore	NA	NA	NA	NA	NA	NA	NA	NA	NA	NA	NA	NA
224749	04/28/2017	Red maple	Acer rubrum	Baltimore	Maryland	-76.70656133	39.3609911	3917 Labyrinth Road	No	84.074	147.6378	naturally_occurring	more than 18.29 m	more than 76.2 cm	Baltimore	NA	NA	NA	NA	NA	NA	NA	NA	NA	NA	NA	NA
225981	04/28/2017	Silver maple	Acer saccharinum	Baltimore	Maryland	-76.69967918	39.35693429	3800 Fords Lane	No	88.138	213.2546	naturally_occurring	more than 18.29 m	more than 76.2 cm	Baltimore	NA	NA	NA	NA	NA	NA	NA	NA	NA	NA	NA	NA
225980	04/28/2017	Common hackberry	Celtis occidentalis	Baltimore	Maryland	-76.69955043	39.35703463	3800 Fords Lane	No	6.858	65.6168	naturally_occurring	more than 18.29 m	0 to 15.24 cm	Baltimore	NA	NA	NA	NA	NA	NA	NA	NA	NA	NA	NA	NA
225979	04/28/2017	American sweetgum	Liquidambar styraciflua	Baltimore	Maryland	-76.6994186	39.35715727	3800 Fords Lane	No	47.498	131.2336	naturally_occurring	more than 18.29 m	45.72 to 60.96 cm	Baltimore	NA	NA	NA	NA	NA	NA	NA	NA	NA	NA	NA	NA
225976	04/28/2017	American sweetgum	Liquidambar styraciflua	Baltimore	Maryland	-76.70119739	39.35757904	3908 Bancroft Road	No	68.58	196.8504	naturally_occurring	more than 18.29 m	60.96 to 76.2 cm	Baltimore	NA	NA	NA	NA	NA	NA	NA	NA	NA	NA	NA	NA
225973	04/28/2017	Silver maple	Acer saccharinum	Baltimore	Maryland	-76.70039546	39.35820497	3806 Bancroft Road	No	103.378	147.6378	naturally_occurring	more than 18.29 m	more than 76.2 cm	Baltimore	NA	NA	NA	NA	NA	NA	NA	NA	NA	NA	NA	NA
225972	04/28/2017	Red maple	Acer rubrum	Baltimore	Maryland	-76.69994958	39.35839389	3801 Bancroft Road	No	58.928	180.4462	naturally_occurring	more than 18.29 m	45.72 to 60.96 cm	Baltimore	NA	NA	NA	NA	NA	NA	NA	NA	NA	NA	NA	NA
225971	04/28/2017	Red maple	Acer rubrum	Baltimore	Maryland	-76.69959021	39.35870593	3709 Bancroft Road	No	41.656	147.6378	naturally_occurring	more than 18.29 m	30.48 to 45.72 cm	Baltimore	NA	NA	NA	NA	NA	NA	NA	NA	NA	NA	NA	NA
225970	04/28/2017	Red maple	Acer rubrum	Baltimore	Maryland	-76.69969288	39.35862323	3713 Bancroft Road	No	41.91	196.8504	naturally_occurring	more than 18.29 m	30.48 to 45.72 cm	Baltimore	NA	NA	NA	NA	NA	NA	NA	NA	NA	NA	NA	NA
225969	04/28/2017	Red maple	Acer rubrum	Baltimore	Maryland	-76.69927742	39.35898416	3703 Bancroft Road	No	53.086	213.2546	naturally_occurring	more than 18.29 m	45.72 to 60.96 cm	Baltimore	NA	NA	NA	NA	NA	NA	NA	NA	NA	NA	NA	NA
225967	04/28/2017	Silver maple	Acer saccharinum	Baltimore	Maryland	-76.69922893	39.35915764	3701 Bancroft Road	Yes	48.768	164.042	naturally_occurring	more than 18.29 m	45.72 to 60.96 cm	Baltimore	NA	NA	NA	NA	NA	NA	NA	NA	NA	NA	NA	NA
225965	04/28/2017	Japanese maple	Acer palmatum	Baltimore	Maryland	-76.69964646	39.35985645	3612 Fords Lane	No	11.43	9.84252	introduced	9.14 to 13.71 m	0 to 15.24 cm	Baltimore	NA	NA	NA	NA	NA	NA	NA	NA	NA	NA	NA	NA
225963	04/28/2017	American linden	Tilia americana	Baltimore	Maryland	-76.70002548	39.35999661	3701 Bartwood Road	No	83.058	164.042	naturally_occurring	more than 18.29 m	more than 76.2 cm	Baltimore	NA	NA	NA	NA	NA	NA	NA	NA	NA	NA	NA	NA
225962	04/28/2017	American linden	Tilia americana	Baltimore	Maryland	-76.70126394	39.35949186	3800 Midheights Road	No	81.534	196.8504	naturally_occurring	more than 18.29 m	more than 76.2 cm	Baltimore	NA	NA	NA	NA	NA	NA	NA	NA	NA	NA	NA	NA
225330	04/28/2017	Red maple	Acer rubrum	Baltimore	Maryland	-76.70149639	39.35919801	3807 Midheights Road	No	81.026	196.8504	naturally_occurring	more than 18.29 m	more than 76.2 cm	Baltimore	NA	NA	NA	NA	NA	NA	NA	NA	NA	NA	NA	NA
224658	04/28/2017	Japanese zelkova	Zelkova serrata	Baltimore	Maryland	-76.70512926	39.35843238	6701 Reisterstown Road	No	32.258	98.4252	introduced	more than 18.29 m	30.48 to 45.72 cm	Baltimore	NA	NA	NA	NA	NA	NA	NA	NA	NA	NA	NA	NA
225947	04/28/2017	American linden	Tilia americana	Baltimore	Maryland	-76.69483582	39.35155729	4025 Glen Ave	Yes	51.562	98.4252	naturally_occurring	more than 18.29 m	45.72 to 60.96 cm	Baltimore	NA	NA	NA	NA	NA	NA	NA	NA	NA	NA	NA	NA
225944	04/28/2017	Freeman maple	Acer freemanii	Baltimore	Maryland	-76.69435309	39.35192065	4013 Glen Ave	No	41.148	131.2336	introduced	more than 18.29 m	30.48 to 45.72 cm	Baltimore	NA	NA	NA	NA	NA	NA	NA	NA	NA	NA	NA	NA
225943	04/28/2017	American linden	Tilia americana	Baltimore	Maryland	-76.69422617	39.35201769	4011 Glen Ave	No	48.26	131.2336	naturally_occurring	more than 18.29 m	45.72 to 60.96 cm	Baltimore	NA	NA	NA	NA	NA	NA	NA	NA	NA	NA	NA	NA
225941	04/28/2017	White ash	Fraxinus americana	Baltimore	Maryland	-76.6940365	39.35215774	4007 Glen Ave	No	65.024	164.042	naturally_occurring	more than 18.29 m	60.96 to 76.2 cm	Baltimore	NA	NA	NA	NA	NA	NA	NA	NA	NA	NA	NA	NA
225940	04/28/2017	Norway maple	Acer platanoides	Baltimore	Maryland	-76.6938561	39.35230164	4005 Glen Ave	No	32.258	131.2336	introduced	more than 18.29 m	30.48 to 45.72 cm	Baltimore	NA	NA	NA	NA	NA	NA	NA	NA	NA	NA	NA	NA
225938	04/28/2017	Sawtooth oak	Quercus acutissima	Baltimore	Maryland	-76.69346037	39.35259166	3913 Glen Ave	No	69.342	164.042	introduced	more than 18.29 m	60.96 to 76.2 cm	Baltimore	NA	NA	NA	NA	NA	NA	NA	NA	NA	NA	NA	NA
225937	04/28/2017	Sugar maple	Acer saccharum	Baltimore	Maryland	-76.69331847	39.35270855	3905 Glen Ave	No	43.688	164.042	naturally_occurring	more than 18.29 m	30.48 to 45.72 cm	Baltimore	NA	NA	NA	NA	NA	NA	NA	NA	NA	NA	NA	NA
225932	04/28/2017	Silver maple	Acer saccharinum	Baltimore	Maryland	-76.6927955	39.35309407	3819 Glen Ave	No	49.53	131.2336	naturally_occurring	more than 18.29 m	45.72 to 60.96 cm	Baltimore	NA	NA	NA	NA	NA	NA	NA	NA	NA	NA	NA	NA
225931	04/28/2017	American linden	Tilia americana	Baltimore	Maryland	-76.6927017	39.35317249	3819 Glen Ave	No	48.26	131.2336	naturally_occurring	more than 18.29 m	45.72 to 60.96 cm	Baltimore	NA	NA	NA	NA	NA	NA	NA	NA	NA	NA	NA	NA
225928	04/28/2017	American linden	Tilia americana	Baltimore	Maryland	-76.69236831	39.35342831	3813 Glen Ave	No	32.766	82.021	naturally_occurring	more than 18.29 m	30.48 to 45.72 cm	Baltimore	NA	NA	NA	NA	NA	NA	NA	NA	NA	NA	NA	NA
225927	04/28/2017	Eastern redbud	Cercis canadensis	Baltimore	Maryland	-76.68886109	39.35532033	3605 Glen Ave	Yes	27.686	65.6168	naturally_occurring	more than 18.29 m	15.24 to 30.48 cm	Baltimore	NA	NA	NA	NA	NA	NA	NA	NA	NA	NA	NA	NA
225926	04/28/2017	American linden	Tilia americana	Baltimore	Maryland	-76.69228338	39.35349497	3811 Glen Ave	No	48.514	131.2336	naturally_occurring	more than 18.29 m	45.72 to 60.96 cm	Baltimore	NA	NA	NA	NA	NA	NA	NA	NA	NA	NA	NA	NA
225925	04/28/2017	Sycamore maple	Acer pseudoplatanus	Baltimore	Maryland	-76.68904078	39.35523377	3605 Glen Ave	No	28.448	82.021	introduced	more than 18.29 m	15.24 to 30.48 cm	Baltimore	NA	NA	NA	NA	NA	NA	NA	NA	NA	NA	NA	NA
225923	04/28/2017	London planetree	Platanus acerifolia	Baltimore	Maryland	-76.68926681	39.35511027	3611 Glen Ave	No	52.832	164.042	introduced	more than 18.29 m	45.72 to 60.96 cm	Baltimore	NA	NA	NA	NA	NA	NA	NA	NA	NA	NA	NA	NA
225921	04/28/2017	London planetree	Platanus acerifolia	Baltimore	Maryland	-76.68943723	39.35502812	3613 Glen Ave	No	51.816	164.042	introduced	more than 18.29 m	45.72 to 60.96 cm	Baltimore	NA	NA	NA	NA	NA	NA	NA	NA	NA	NA	NA	NA
225917	04/28/2017	Sawtooth oak	Quercus acutissima	Baltimore	Maryland	-76.69005472	39.35470889	3703 Glen Ave	No	53.594	131.2336	introduced	more than 18.29 m	45.72 to 60.96 cm	Baltimore	NA	NA	NA	NA	NA	NA	NA	NA	NA	NA	NA	NA
225916	04/28/2017	Red maple	Acer rubrum	Baltimore	Maryland	-76.68998127	39.3547519	3703 Glen Ave	No	36.83	131.2336	naturally_occurring	more than 18.29 m	30.48 to 45.72 cm	Baltimore	NA	NA	NA	NA	NA	NA	NA	NA	NA	NA	NA	NA
225915	04/28/2017	American linden	Tilia americana	Baltimore	Maryland	-76.69016666	39.35464438	3705 Glen Ave	No	34.798	131.2336	naturally_occurring	more than 18.29 m	30.48 to 45.72 cm	Baltimore	NA	NA	NA	NA	NA	NA	NA	NA	NA	NA	NA	NA
225914	04/28/2017	Red maple	Acer rubrum	Baltimore	Maryland	-76.69027647	39.35459146	3707 Glen Ave	No	25.4	131.2336	naturally_occurring	more than 18.29 m	15.24 to 30.48 cm	Baltimore	NA	NA	NA	NA	NA	NA	NA	NA	NA	NA	NA	NA
225913	04/28/2017	Tuliptree	Liriodendron tulipifera	Baltimore	Maryland	-76.69044831	39.35448394	3709 Glen Ave	No	139.192	262.4672	naturally_occurring	more than 18.29 m	more than 76.2 cm	Baltimore	NA	NA	NA	NA	NA	NA	NA	NA	NA	NA	NA	NA
225912	04/28/2017	American linden	Tilia americana	Baltimore	Maryland	-76.69053602	39.35445582	3709 Glen Ave	No	35.56	131.2336	naturally_occurring	more than 18.29 m	30.48 to 45.72 cm	Baltimore	NA	NA	NA	NA	NA	NA	NA	NA	NA	NA	NA	NA
225911	04/28/2017	White ash	Fraxinus americana	Baltimore	Maryland	-76.69119044	39.35345492	3721 Glen Ave	Yes	71.12	262.4672	naturally_occurring	more than 18.29 m	60.96 to 76.2 cm	Baltimore	NA	NA	NA	NA	NA	NA	NA	NA	NA	NA	NA	NA
225907	04/28/2017	Callery pear	Pyrus calleryana	Baltimore	Maryland	-76.68487182	39.35923089	5915 Highgate Dr	No	40.64	91.86352	introduced	more than 18.29 m	30.48 to 45.72 cm	Baltimore	NA	NA	NA	NA	NA	NA	NA	NA	NA	NA	NA	NA
225904	04/28/2017	Pin oak	Quercus palustris	Baltimore	Maryland	-76.6844066	39.358733	5905 Highgate Dr	No	72.39	180.4462	naturally_occurring	more than 18.29 m	60.96 to 76.2 cm	Baltimore	NA	NA	NA	NA	NA	NA	NA	NA	NA	NA	NA	NA
224647	04/28/2017	Norway spruce	Picea abies	Baltimore	Maryland	-76.69813832	39.36747701	6800 Westbrook Road	No	36.322	164.042	introduced	more than 18.29 m	30.48 to 45.72 cm	Baltimore	NA	NA	NA	NA	NA	NA	NA	NA	NA	NA	NA	NA
224692	04/28/2017	Yew	Taxus	Baltimore	Maryland	-76.69812359	39.36747499	6800 Westbrook Road	No	10.414	29.52756	no_info	more than 18.29 m	0 to 15.24 cm	Baltimore	NA	NA	NA	NA	NA	NA	NA	NA	NA	NA	NA	NA
224792	04/28/2017	Norway spruce	Picea abies	Baltimore	Maryland	-76.69815591	39.36770688	6801 Westbrook Road	No	57.658	196.8504	introduced	more than 18.29 m	45.72 to 60.96 cm	Baltimore	NA	NA	NA	NA	NA	NA	NA	NA	NA	NA	NA	NA
224736	04/28/2017	Norway spruce	Picea abies	Baltimore	Maryland	-76.69811551	39.36746029	6800 Westbrook Road	No	68.834	213.2546	introduced	more than 18.29 m	60.96 to 76.2 cm	Baltimore	NA	NA	NA	NA	NA	NA	NA	NA	NA	NA	NA	NA
224778	04/28/2017	Norway spruce	Picea abies	Baltimore	Maryland	-76.69819061	39.3676841	6801 Westbrook Road	No	65.024	164.042	introduced	more than 18.29 m	60.96 to 76.2 cm	Baltimore	NA	NA	NA	NA	NA	NA	NA	NA	NA	NA	NA	NA
225903	04/28/2017	Callery pear	Pyrus calleryana	Baltimore	Maryland	-76.68426843	39.35860068	5903 Highgate Dr	No	32.766	98.4252	introduced	more than 18.29 m	30.48 to 45.72 cm	Baltimore	NA	NA	NA	NA	NA	NA	NA	NA	NA	NA	NA	NA
225901	04/28/2017	Northern red oak	Quercus rubra	Baltimore	Maryland	-76.68359025	39.35822726	3206 Glen Ave	No	11.938	59.05512	naturally_occurring	more than 18.29 m	0 to 15.24 cm	Baltimore	NA	NA	NA	NA	NA	NA	NA	NA	NA	NA	NA	NA
225900	04/28/2017	American elm	Ulmus americana	Baltimore	Maryland	-76.68332025	39.35837329	3200 Glen Ave	No	11.938	49.2126	naturally_occurring	more than 18.29 m	0 to 15.24 cm	Baltimore	NA	NA	NA	NA	NA	NA	NA	NA	NA	NA	NA	NA
225899	04/28/2017	American elm	Ulmus americana	Baltimore	Maryland	-76.68314024	39.35847327	3200 Glen Ave	No	17.018	52.49344	naturally_occurring	more than 18.29 m	15.24 to 30.48 cm	Baltimore	NA	NA	NA	NA	NA	NA	NA	NA	NA	NA	NA	NA
225898	04/28/2017	Red maple	Acer rubrum	Baltimore	Maryland	-76.68280686	39.35865165	3104 Glen Ave	No	47.244	68.89764	naturally_occurring	more than 18.29 m	45.72 to 60.96 cm	Baltimore	NA	NA	NA	NA	NA	NA	NA	NA	NA	NA	NA	NA
225897	04/28/2017	Red maple	Acer rubrum	Baltimore	Maryland	-76.68270418	39.35869967	3104 Glen Ave	No	39.116	72.17848	naturally_occurring	more than 18.29 m	30.48 to 45.72 cm	Baltimore	NA	NA	NA	NA	NA	NA	NA	NA	NA	NA	NA	NA
225896	04/28/2017	Kousa dogwood	Cornus kousa	Baltimore	Maryland	-76.68260911	39.35875554	3102 Glen Ave	No	9.398	45.93176	introduced	more than 18.29 m	0 to 15.24 cm	Baltimore	NA	NA	NA	NA	NA	NA	NA	NA	NA	NA	NA	NA
225894	04/28/2017	Black cherry	Prunus serotina	Baltimore	Maryland	-76.68517731	39.35742355	5901 Doverdale Dr	No	71.12	213.2546	naturally_occurring	more than 18.29 m	60.96 to 76.2 cm	Baltimore	NA	NA	NA	NA	NA	NA	NA	NA	NA	NA	NA	NA
225893	04/28/2017	Arborvitae	Thuja	Baltimore	Maryland	-76.68506576	39.35747158	3316 Glen Ave	No	26.416	82.021	no_info	more than 18.29 m	15.24 to 30.48 cm	Baltimore	NA	NA	NA	NA	NA	NA	NA	NA	NA	NA	NA	NA
225892	04/28/2017	London planetree	Platanus acerifolia	Baltimore	Maryland	-76.68491618	39.35752353	3314 Glen Ave	No	77.724	196.8504	introduced	more than 18.29 m	more than 76.2 cm	Baltimore	NA	NA	NA	NA	NA	NA	NA	NA	NA	NA	NA	NA
225891	04/28/2017	American linden	Tilia americana	Baltimore	Maryland	-76.68480463	39.35759116	3312 Glen Ave	No	46.228	137.79528	naturally_occurring	more than 18.29 m	45.72 to 60.96 cm	Baltimore	NA	NA	NA	NA	NA	NA	NA	NA	NA	NA	NA	NA
225890	04/28/2017	Littleleaf linden	Tilia cordata	Baltimore	Maryland	-76.68472477	39.3576235	3312 Glen Ave	No	41.148	147.6378	introduced	more than 18.29 m	30.48 to 45.72 cm	Baltimore	NA	NA	NA	NA	NA	NA	NA	NA	NA	NA	NA	NA
225604	04/28/2017	Norway maple	Acer platanoides	Baltimore	Maryland	-76.71057563	39.36014983	4166 Crestheights Road	Yes	83.058	180.4462	introduced	more than 18.29 m	more than 76.2 cm	Baltimore	NA	NA	NA	NA	NA	NA	NA	NA	NA	NA	NA	NA
225889	04/28/2017	Littleleaf linden	Tilia cordata	Baltimore	Maryland	-76.68458533	39.35769701	3310 Glen Ave	No	36.322	114.8294	introduced	more than 18.29 m	30.48 to 45.72 cm	Baltimore	NA	NA	NA	NA	NA	NA	NA	NA	NA	NA	NA	NA
225035	04/28/2017	Thornless honeylocust	Gleditsia triacanthos	Baltimore	Maryland	-76.70955181	39.36154616	6936 Reisterstown Road	Yes	27.432	114.8294	naturally_occurring	more than 18.29 m	15.24 to 30.48 cm	Baltimore	NA	NA	NA	NA	NA	NA	NA	NA	NA	NA	NA	NA
225280	04/28/2017	Eastern redbud	Cercis canadensis	Baltimore	Maryland	-76.70997202	39.36207151	4030 Fallstaff Road	Yes	4.826	39.37008	naturally_occurring	more than 18.29 m	0 to 15.24 cm	Baltimore	NA	NA	NA	NA	NA	NA	NA	NA	NA	NA	NA	NA
224432	04/28/2017	American sweetgum	Liquidambar styraciflua	Baltimore	Maryland	-76.7005747	39.36184958	3602 Clarks Lane	Yes	6.35	49.2126	naturally_occurring	more than 18.29 m	0 to 15.24 cm	Baltimore	NA	NA	NA	NA	NA	NA	NA	NA	NA	NA	NA	NA
224345	04/28/2017	Silver linden	Tilia tomentosa	Baltimore	Maryland	-76.70278948	39.36133136	3711 Clarinth Road	No	35.814	147.6378	introduced	more than 18.29 m	30.48 to 45.72 cm	Baltimore	NA	NA	NA	NA	NA	NA	NA	NA	NA	NA	NA	NA
224429	04/28/2017	Hybrid elm	Ulmus	Baltimore	Maryland	-76.70246485	39.36170514	3700 Clarinth Road	Yes	24.13	82.021	no_info	more than 18.29 m	15.24 to 30.48 cm	Baltimore	NA	NA	NA	NA	NA	NA	NA	NA	NA	NA	NA	NA
225884	04/28/2017	Callery pear	Pyrus calleryana	Baltimore	Maryland	-76.68425702	39.35848503	5900 Highgate Dr	Yes	61.468	104.98688	introduced	more than 18.29 m	60.96 to 76.2 cm	Baltimore	NA	NA	NA	NA	NA	NA	NA	NA	NA	NA	NA	NA
224566	04/28/2017	Silver maple	Acer saccharinum	Baltimore	Maryland	-76.70427599	39.35902574	4006 Clarks Lane	Yes	92.71	147.6378	naturally_occurring	more than 18.29 m	more than 76.2 cm	Baltimore	NA	NA	NA	NA	NA	NA	NA	NA	NA	NA	NA	NA
225491	04/28/2017	Red maple	Acer rubrum	Baltimore	Maryland	-76.70136675	39.35928402	3805 Midheights Road	No	65.532	147.6378	naturally_occurring	more than 18.29 m	60.96 to 76.2 cm	Baltimore	NA	NA	NA	NA	NA	NA	NA	NA	NA	NA	NA	NA
225481	04/28/2017	Willow oak	Quercus phellos	Baltimore	Maryland	-76.70177564	39.35897823	3815 Midheights Road	No	37.338	180.4462	naturally_occurring	more than 18.29 m	30.48 to 45.72 cm	Baltimore	NA	NA	NA	NA	NA	NA	NA	NA	NA	NA	NA	NA
225872	04/28/2017	Eastern redcedar	Juniperus virginiana	Baltimore	Maryland	-76.68599113	39.35785579	3317 Devonshire Dr	No	33.274	190.28872	naturally_occurring	more than 18.29 m	30.48 to 45.72 cm	Baltimore	NA	NA	NA	NA	NA	NA	NA	NA	NA	NA	NA	NA
225871	04/28/2017	Sugar maple	Acer saccharum	Baltimore	Maryland	-76.68598099	39.35782443	3317 Devonshire Dr	No	53.086	164.042	naturally_occurring	more than 18.29 m	45.72 to 60.96 cm	Baltimore	NA	NA	NA	NA	NA	NA	NA	NA	NA	NA	NA	NA
224523	04/28/2017	Littleleaf linden	Tilia cordata	Baltimore	Maryland	-76.69672796	39.36979733	3212 Fallstaff Road	No	80.01	213.2546	introduced	more than 18.29 m	more than 76.2 cm	Baltimore	NA	NA	NA	NA	NA	NA	NA	NA	NA	NA	NA	NA
224687	04/28/2017	White ash	Fraxinus americana	Baltimore	Maryland	-76.6993714	39.36766223	6810 Westbrook Road	No	84.582	213.2546	naturally_occurring	more than 18.29 m	more than 76.2 cm	Baltimore	NA	NA	NA	NA	NA	NA	NA	NA	NA	NA	NA	NA
226478	04/29/2017	Sugar maple	Acer saccharum	Baltimore	Maryland	-76.6938563	39.359557	3502 W Strathmore Ave	Yes	88.392	180.4462	naturally_occurring	more than 18.29 m	more than 76.2 cm	Baltimore	NA	NA	NA	NA	NA	NA	NA	NA	NA	NA	NA	NA
226477	04/29/2017	Japanese zelkova	Zelkova serrata	Baltimore	Maryland	-76.68956454	39.36370215	6212 Cross Country Blvd	No	61.976	164.042	introduced	more than 18.29 m	60.96 to 76.2 cm	Baltimore	NA	NA	NA	NA	NA	NA	NA	NA	NA	NA	NA	NA
226475	04/29/2017	Japanese zelkova	Zelkova serrata	Baltimore	Maryland	-76.68819242	39.36296675	6100 Cross Country Blvd	No	65.786	147.6378	introduced	more than 18.29 m	60.96 to 76.2 cm	Baltimore	NA	NA	NA	NA	NA	NA	NA	NA	NA	NA	NA	NA
226474	04/29/2017	Eastern redbud	Cercis canadensis	Baltimore	Maryland	-76.68725359	39.36300791	6109 Western Run Dr	No	17.78	49.2126	naturally_occurring	more than 18.29 m	15.24 to 30.48 cm	Baltimore	NA	NA	NA	NA	NA	NA	NA	NA	NA	NA	NA	NA
226473	04/29/2017	Japanese zelkova	Zelkova serrata	Baltimore	Maryland	-76.68709054	39.36258158	6100 Cross Country Blvd	No	71.882	147.6378	introduced	more than 18.29 m	60.96 to 76.2 cm	Baltimore	NA	NA	NA	NA	NA	NA	NA	NA	NA	NA	NA	NA
226472	04/29/2017	Silver maple	Acer saccharinum	Baltimore	Maryland	-76.68689612	39.36286311	6105 Western Run Dr	No	36.83	131.2336	naturally_occurring	more than 18.29 m	30.48 to 45.72 cm	Baltimore	NA	NA	NA	NA	NA	NA	NA	NA	NA	NA	NA	NA
226470	04/29/2017	Eastern white pine	Pinus strobus	Baltimore	Maryland	-76.69467067	39.36225635	6320 Wirt Ave	No	33.528	147.6378	naturally_occurring	more than 18.29 m	30.48 to 45.72 cm	Baltimore	NA	NA	NA	NA	NA	NA	NA	NA	NA	NA	NA	NA
226469	04/29/2017	Red maple	Acer rubrum	Baltimore	Maryland	-76.68634423	39.36268192	6101 Western Run Dr	No	39.116	131.2336	naturally_occurring	more than 18.29 m	30.48 to 45.72 cm	Baltimore	NA	NA	NA	NA	NA	NA	NA	NA	NA	NA	NA	NA
226468	04/29/2017	Northern red oak	Quercus rubra	Baltimore	Maryland	-76.69444155	39.36191345	6318 Wirt Ave	No	69.088	262.4672	naturally_occurring	more than 18.29 m	60.96 to 76.2 cm	Baltimore	NA	NA	NA	NA	NA	NA	NA	NA	NA	NA	NA	NA
226467	04/29/2017	Japanese maple	Acer palmatum	Baltimore	Maryland	-76.69412401	39.36186652	6313 Wirt Ave	No	5.08	29.52756	introduced	more than 18.29 m	0 to 15.24 cm	Baltimore	NA	NA	NA	NA	NA	NA	NA	NA	NA	NA	NA	NA
226466	04/29/2017	Green ash	Fraxinus pennsylvanica	Baltimore	Maryland	-76.69475196	39.36243349	3401 Bancroft Road	No	91.44	278.8714	naturally_occurring	more than 18.29 m	more than 76.2 cm	Baltimore	NA	NA	NA	NA	NA	NA	NA	NA	NA	NA	NA	NA
226465	04/29/2017	Silver linden	Tilia tomentosa	Baltimore	Maryland	-76.6935802	39.36158463	6307 Wirt Ave	No	123.19	164.042	introduced	more than 18.29 m	more than 76.2 cm	Baltimore	NA	NA	NA	NA	NA	NA	NA	NA	NA	NA	NA	NA
226464	04/29/2017	Norway maple	Acer platanoides	Baltimore	Maryland	-76.69260761	39.36073968	3403 W Strathmore Ave	Yes	67.818	180.4462	introduced	more than 18.29 m	60.96 to 76.2 cm	Baltimore	NA	NA	NA	NA	NA	NA	NA	NA	NA	NA	NA	NA
226463	04/29/2017	London planetree	Platanus acerifolia	Baltimore	Maryland	-76.69286621	39.35970994	6205 Wallis Ave	No	115.57	246.063	introduced	more than 18.29 m	more than 76.2 cm	Baltimore	NA	NA	NA	NA	NA	NA	NA	NA	NA	NA	NA	NA
226462	04/29/2017	London planetree	Platanus acerifolia	Baltimore	Maryland	-76.69243363	39.3594828	6203 Wallis Ave	Yes	110.236	246.063	introduced	more than 18.29 m	more than 76.2 cm	Baltimore	NA	NA	NA	NA	NA	NA	NA	NA	NA	NA	NA	NA
226459	04/29/2017	Japanese zelkova	Zelkova serrata	Baltimore	Maryland	-76.6933891	39.35848327	6205 Park Heights Ave	No	41.402	114.8294	introduced	more than 18.29 m	30.48 to 45.72 cm	Baltimore	NA	NA	NA	NA	NA	NA	NA	NA	NA	NA	NA	NA
226458	04/29/2017	Japanese zelkova	Zelkova serrata	Baltimore	Maryland	-76.6929898	39.35827488	6201 Park Heights Ave	No	45.72	131.2336	introduced	more than 18.29 m	30.48 to 45.72 cm	Baltimore	NA	NA	NA	NA	NA	NA	NA	NA	NA	NA	NA	NA
226457	04/29/2017	White ash	Fraxinus americana	Baltimore	Maryland	-76.69497719	39.35933023	6305 Park Heights Ave	No	24.638	65.6168	naturally_occurring	more than 18.29 m	15.24 to 30.48 cm	Baltimore	NA	NA	NA	NA	NA	NA	NA	NA	NA	NA	NA	NA
226456	04/29/2017	Japanese zelkova	Zelkova serrata	Baltimore	Maryland	-76.69380742	39.35870306	6209 Park Heights Ave	No	31.496	98.4252	introduced	more than 18.29 m	30.48 to 45.72 cm	Baltimore	NA	NA	NA	NA	NA	NA	NA	NA	NA	NA	NA	NA
226455	04/29/2017	Black walnut	Juglans nigra	Baltimore	Maryland	-76.69533181	39.35952024	6307 Park Heights Ave	No	45.212	131.2336	naturally_occurring	more than 18.29 m	30.48 to 45.72 cm	Baltimore	NA	NA	NA	NA	NA	NA	NA	NA	NA	NA	NA	NA
226451	04/29/2017	Red maple	Acer rubrum	Baltimore	Maryland	-76.6948208	39.36070983	6317 Wallis Ave	No	32.258	164.042	naturally_occurring	more than 18.29 m	30.48 to 45.72 cm	Baltimore	NA	NA	NA	NA	NA	NA	NA	NA	NA	NA	NA	NA
226449	04/29/2017	Green ash	Fraxinus pennsylvanica	Baltimore	Maryland	-76.6903886	39.36330648	3111 W Strathmore Ave	No	73.66	213.2546	naturally_occurring	more than 18.29 m	60.96 to 76.2 cm	Baltimore	NA	NA	NA	NA	NA	NA	NA	NA	NA	NA	NA	NA
226448	04/29/2017	Silver maple	Acer saccharinum	Baltimore	Maryland	-76.69137877	39.36216018	3215 W Strathmore Ave	Yes	78.74	131.2336	naturally_occurring	more than 18.29 m	more than 76.2 cm	Baltimore	NA	NA	NA	NA	NA	NA	NA	NA	NA	NA	NA	NA
226446	04/29/2017	Yoshino cherry	Prunus yedoensis	Baltimore	Maryland	-76.69399367	39.36166284	6314 Wirt Ave	No	27.94	65.6168	introduced	more than 18.29 m	15.24 to 30.48 cm	Baltimore	NA	NA	NA	NA	NA	NA	NA	NA	NA	NA	NA	NA
226445	04/29/2017	Silver maple	Acer saccharinum	Baltimore	Maryland	-76.69191308	39.36178016	3302 W Strathmore Ave	No	129.54	213.2546	naturally_occurring	more than 18.29 m	more than 76.2 cm	Baltimore	NA	NA	NA	NA	NA	NA	NA	NA	NA	NA	NA	NA
226444	04/29/2017	Eastern white pine	Pinus strobus	Baltimore	Maryland	-76.69250775	39.36109177	3312 W Strathmore Ave	No	53.34	180.4462	naturally_occurring	more than 18.29 m	45.72 to 60.96 cm	Baltimore	NA	NA	NA	NA	NA	NA	NA	NA	NA	NA	NA	NA
226442	04/29/2017	Eastern white pine	Pinus strobus	Baltimore	Maryland	-76.69289041	39.3627054	6317 Pearce Ave	No	41.148	164.042	naturally_occurring	more than 18.29 m	30.48 to 45.72 cm	Baltimore	NA	NA	NA	NA	NA	NA	NA	NA	NA	NA	NA	NA
226441	04/29/2017	Silver maple	Acer saccharinum	Baltimore	Maryland	-76.69237798	39.36241726	6309 Pearce Ave	No	64.77	147.6378	naturally_occurring	more than 18.29 m	60.96 to 76.2 cm	Baltimore	NA	NA	NA	NA	NA	NA	NA	NA	NA	NA	NA	NA
226438	04/29/2017	Norway spruce	Picea abies	Baltimore	Maryland	-76.69151615	39.36332834	6308 Winner Ave	Yes	33.02	164.042	introduced	more than 18.29 m	30.48 to 45.72 cm	Baltimore	NA	NA	NA	NA	NA	NA	NA	NA	NA	NA	NA	NA
226435	04/29/2017	Cherry/plum	Prunus	Baltimore	Maryland	-76.6917505	39.36357274	6309 Winner Ave	No	17.78	49.2126	no_info	more than 18.29 m	15.24 to 30.48 cm	Baltimore	NA	NA	NA	NA	NA	NA	NA	NA	NA	NA	NA	NA
226434	04/29/2017	Callery pear	Pyrus calleryana	Baltimore	Maryland	-76.69127134	39.36332246	6303 Winner Ave	No	26.162	98.4252	introduced	more than 18.29 m	15.24 to 30.48 cm	Baltimore	NA	NA	NA	NA	NA	NA	NA	NA	NA	NA	NA	NA
226433	04/29/2017	Japanese zelkova	Zelkova serrata	Baltimore	Maryland	-76.68885222	39.36321335	6202 Cross Country Blvd	No	80.518	164.042	introduced	more than 18.29 m	more than 76.2 cm	Baltimore	NA	NA	NA	NA	NA	NA	NA	NA	NA	NA	NA	NA
226432	04/29/2017	White ash	Fraxinus americana	Baltimore	Maryland	-76.69084257	39.36309074	3106 W Strathmore Ave	No	25.654	65.6168	naturally_occurring	more than 18.29 m	15.24 to 30.48 cm	Baltimore	NA	NA	NA	NA	NA	NA	NA	NA	NA	NA	NA	NA
226430	04/29/2017	Japanese zelkova	Zelkova serrata	Baltimore	Maryland	-76.68797661	39.36289251	6100 Cross Country Blvd	No	56.642	147.6378	introduced	more than 18.29 m	45.72 to 60.96 cm	Baltimore	NA	NA	NA	NA	NA	NA	NA	NA	NA	NA	NA	NA
226429	04/29/2017	American sycamore	Platanus occidentalis	Baltimore	Maryland	-76.68712239	39.36296344	6107 Western Run Dr	No	119.38	311.6798	naturally_occurring	more than 18.29 m	more than 76.2 cm	Baltimore	NA	NA	NA	NA	NA	NA	NA	NA	NA	NA	NA	NA
226428	04/29/2017	Japanese zelkova	Zelkova serrata	Baltimore	Maryland	-76.68688994	39.36251176	6100 Cross Country Blvd	No	57.912	131.2336	introduced	more than 18.29 m	45.72 to 60.96 cm	Baltimore	NA	NA	NA	NA	NA	NA	NA	NA	NA	NA	NA	NA
226425	04/29/2017	Norway maple	Acer platanoides	Baltimore	Maryland	-76.69472153	39.36230008	6320 Wirt Ave	No	30.48	180.4462	introduced	more than 18.29 m	15.24 to 30.48 cm	Baltimore	NA	NA	NA	NA	NA	NA	NA	NA	NA	NA	NA	NA
226424	04/29/2017	Littleleaf linden	Tilia cordata	Baltimore	Maryland	-76.69398093	39.36176435	6311 Wirt Ave	No	52.578	180.4462	introduced	more than 18.29 m	45.72 to 60.96 cm	Baltimore	NA	NA	NA	NA	NA	NA	NA	NA	NA	NA	NA	NA
226423	04/29/2017	Red maple	Acer rubrum	Baltimore	Maryland	-76.69459651	39.36203473	6320 Wirt Ave	No	43.18	213.2546	naturally_occurring	more than 18.29 m	30.48 to 45.72 cm	Baltimore	NA	NA	NA	NA	NA	NA	NA	NA	NA	NA	NA	NA
226420	04/29/2017	London planetree	Platanus acerifolia	Baltimore	Maryland	-76.69280727	39.35968054	6205 Wallis Ave	No	108.204	262.4672	introduced	more than 18.29 m	more than 76.2 cm	Baltimore	NA	NA	NA	NA	NA	NA	NA	NA	NA	NA	NA	NA
226419	04/29/2017	Silver maple	Acer saccharinum	Baltimore	Maryland	-76.69301024	39.36028449	6209 Wallis Ave	Yes	111.76	180.4462	naturally_occurring	more than 18.29 m	more than 76.2 cm	Baltimore	NA	NA	NA	NA	NA	NA	NA	NA	NA	NA	NA	NA
226415	04/29/2017	Japanese zelkova	Zelkova serrata	Baltimore	Maryland	-76.6934894	39.35854024	6207 Park Heights Ave	No	46.99	114.8294	introduced	more than 18.29 m	45.72 to 60.96 cm	Baltimore	NA	NA	NA	NA	NA	NA	NA	NA	NA	NA	NA	NA
226414	04/29/2017	White ash	Fraxinus americana	Baltimore	Maryland	-76.69649747	39.36013757	6317 Park Heights Ave	No	31.496	98.4252	naturally_occurring	more than 18.29 m	30.48 to 45.72 cm	Baltimore	NA	NA	NA	NA	NA	NA	NA	NA	NA	NA	NA	NA
226413	04/29/2017	Japanese zelkova	Zelkova serrata	Baltimore	Maryland	-76.69313479	39.35835022	6201 Park Heights Ave	No	42.164	114.8294	introduced	more than 18.29 m	30.48 to 45.72 cm	Baltimore	NA	NA	NA	NA	NA	NA	NA	NA	NA	NA	NA	NA
226412	04/29/2017	White ash	Fraxinus americana	Baltimore	Maryland	-76.69486881	39.35927142	6305 Park Heights Ave	No	20.32	65.6168	naturally_occurring	more than 18.29 m	15.24 to 30.48 cm	Baltimore	NA	NA	NA	NA	NA	NA	NA	NA	NA	NA	NA	NA
226411	04/29/2017	Callery pear	Pyrus calleryana	Baltimore	Maryland	-76.69394955	39.35877804	6211 Park Heights Ave	No	24.13	98.4252	introduced	more than 18.29 m	15.24 to 30.48 cm	Baltimore	NA	NA	NA	NA	NA	NA	NA	NA	NA	NA	NA	NA
226409	04/29/2017	White ash	Fraxinus americana	Baltimore	Maryland	-76.69524672	39.35947099	6307 Park Heights Ave	No	17.272	65.6168	naturally_occurring	more than 18.29 m	15.24 to 30.48 cm	Baltimore	NA	NA	NA	NA	NA	NA	NA	NA	NA	NA	NA	NA
226407	04/29/2017	Silver maple	Acer saccharinum	Baltimore	Maryland	-76.69324784	39.36025115	3404 W Strathmore Ave	No	81.788	147.6378	naturally_occurring	more than 18.29 m	more than 76.2 cm	Baltimore	NA	NA	NA	NA	NA	NA	NA	NA	NA	NA	NA	NA
226402	04/29/2017	Silver maple	Acer saccharinum	Baltimore	Maryland	-76.69147099	39.36204845	3215 W Strathmore Ave	Yes	92.456	147.6378	naturally_occurring	more than 18.29 m	more than 76.2 cm	Baltimore	NA	NA	NA	NA	NA	NA	NA	NA	NA	NA	NA	NA
226400	04/29/2017	Eastern white pine	Pinus strobus	Baltimore	Maryland	-76.69241315	39.36119579	3312 W Strathmore Ave	No	60.706	180.4462	naturally_occurring	more than 18.29 m	45.72 to 60.96 cm	Baltimore	NA	NA	NA	NA	NA	NA	NA	NA	NA	NA	NA	NA
226397	04/29/2017	Eastern white pine	Pinus strobus	Baltimore	Maryland	-76.69286427	39.36269437	6317 Pearce Ave	No	31.75	147.6378	naturally_occurring	more than 18.29 m	30.48 to 45.72 cm	Baltimore	NA	NA	NA	NA	NA	NA	NA	NA	NA	NA	NA	NA
226396	04/29/2017	Chinese juniper	Juniperus chinensis	Baltimore	Maryland	-76.6918104	39.36213941	3210 W Strathmore Ave	No	32.258	98.4252	introduced	more than 18.29 m	30.48 to 45.72 cm	Baltimore	NA	NA	NA	NA	NA	NA	NA	NA	NA	NA	NA	NA
226394	04/29/2017	Norway spruce	Picea abies	Baltimore	Maryland	-76.69153707	39.36333937	6308 Winner Ave	Yes	41.148	164.042	introduced	more than 18.29 m	30.48 to 45.72 cm	Baltimore	NA	NA	NA	NA	NA	NA	NA	NA	NA	NA	NA	NA
226391	04/29/2017	Bitternut hickory	Carya cordiformis	Baltimore	Maryland	-76.69190357	39.36352901	6314 Winner Ave	Yes	23.622	164.042	naturally_occurring	more than 18.29 m	15.24 to 30.48 cm	Baltimore	NA	NA	NA	NA	NA	NA	NA	NA	NA	NA	NA	NA
226390	04/29/2017	Silver maple	Acer saccharinum	Baltimore	Maryland	-76.69162548	39.36350659	6307 Winner Ave	Yes	100.33	164.042	naturally_occurring	more than 18.29 m	more than 76.2 cm	Baltimore	NA	NA	NA	NA	NA	NA	NA	NA	NA	NA	NA	NA
226389	04/29/2017	Callery pear	Pyrus calleryana	Baltimore	Maryland	-76.69121145	39.36328865	3106 W Strathmore Ave	No	17.018	82.021	introduced	more than 18.29 m	15.24 to 30.48 cm	Baltimore	NA	NA	NA	NA	NA	NA	NA	NA	NA	NA	NA	NA
226387	04/29/2017	Japanese zelkova	Zelkova serrata	Baltimore	Maryland	-76.68775794	39.36281717	6100 Cross Country Blvd	No	66.04	164.042	introduced	more than 18.29 m	60.96 to 76.2 cm	Baltimore	NA	NA	NA	NA	NA	NA	NA	NA	NA	NA	NA	NA
226386	04/29/2017	Japanese zelkova	Zelkova serrata	Baltimore	Maryland	-76.68865114	39.36312882	6202 Cross Country Blvd	No	86.868	180.4462	introduced	more than 18.29 m	more than 76.2 cm	Baltimore	NA	NA	NA	NA	NA	NA	NA	NA	NA	NA	NA	NA
226383	04/29/2017	Red maple	Acer rubrum	Baltimore	Maryland	-76.68672784	39.36280504	6103 Western Run Dr	No	47.244	164.042	naturally_occurring	more than 18.29 m	45.72 to 60.96 cm	Baltimore	NA	NA	NA	NA	NA	NA	NA	NA	NA	NA	NA	NA
226382	04/29/2017	Silver maple	Acer saccharinum	Baltimore	Maryland	-76.68696742	39.362887	6105 Western Run Dr	No	61.976	164.042	naturally_occurring	more than 18.29 m	60.96 to 76.2 cm	Baltimore	NA	NA	NA	NA	NA	NA	NA	NA	NA	NA	NA	NA
226379	04/29/2017	Red maple	Acer rubrum	Baltimore	Maryland	-76.69463074	39.36208361	6320 Wirt Ave	No	53.594	213.2546	naturally_occurring	more than 18.29 m	45.72 to 60.96 cm	Baltimore	NA	NA	NA	NA	NA	NA	NA	NA	NA	NA	NA	NA
226378	04/29/2017	Japanese maple	Acer palmatum	Baltimore	Maryland	-76.69469824	39.36233022	3401 Bancroft Road	No	25.908	98.4252	introduced	more than 18.29 m	15.24 to 30.48 cm	Baltimore	NA	NA	NA	NA	NA	NA	NA	NA	NA	NA	NA	NA
226376	04/29/2017	Littleleaf linden	Tilia cordata	Baltimore	Maryland	-76.69380409	39.36170114	6309 Wirt Ave	No	58.166	180.4462	introduced	more than 18.29 m	45.72 to 60.96 cm	Baltimore	NA	NA	NA	NA	NA	NA	NA	NA	NA	NA	NA	NA
226375	04/29/2017	Norway maple	Acer platanoides	Baltimore	Maryland	-76.69324602	39.35987901	6209 Wallis Ave	No	28.448	98.4252	introduced	more than 18.29 m	15.24 to 30.48 cm	Baltimore	NA	NA	NA	NA	NA	NA	NA	NA	NA	NA	NA	NA
226373	04/29/2017	London planetree	Platanus acerifolia	Baltimore	Maryland	-76.69258337	39.35956329	6203 Wallis Ave	No	89.916	246.063	introduced	more than 18.29 m	more than 76.2 cm	Baltimore	NA	NA	NA	NA	NA	NA	NA	NA	NA	NA	NA	NA
226371	04/29/2017	Silver maple	Acer saccharinum	Baltimore	Maryland	-76.69376274	39.35942014	3503 W Strathmore Ave	Yes	128.524	180.4462	naturally_occurring	more than 18.29 m	more than 76.2 cm	Baltimore	NA	NA	NA	NA	NA	NA	NA	NA	NA	NA	NA	NA
226369	04/29/2017	Japanese zelkova	Zelkova serrata	Baltimore	Maryland	-76.69322273	39.35839617	6205 Park Heights Ave	No	31.496	98.4252	introduced	more than 18.29 m	30.48 to 45.72 cm	Baltimore	NA	NA	NA	NA	NA	NA	NA	NA	NA	NA	NA	NA
226368	04/29/2017	Japanese zelkova	Zelkova serrata	Baltimore	Maryland	-76.69357069	39.35858324	6207 Park Heights Ave	No	41.656	114.8294	introduced	more than 18.29 m	30.48 to 45.72 cm	Baltimore	NA	NA	NA	NA	NA	NA	NA	NA	NA	NA	NA	NA
226366	04/29/2017	White ash	Fraxinus americana	Baltimore	Maryland	-76.69637958	39.36007656	6317 Park Heights Ave	No	27.432	98.4252	naturally_occurring	more than 18.29 m	15.24 to 30.48 cm	Baltimore	NA	NA	NA	NA	NA	NA	NA	NA	NA	NA	NA	NA
226365	04/29/2017	White ash	Fraxinus americana	Baltimore	Maryland	-76.69513548	39.35941366	6307 Park Heights Ave	No	23.876	65.6168	naturally_occurring	more than 18.29 m	15.24 to 30.48 cm	Baltimore	NA	NA	NA	NA	NA	NA	NA	NA	NA	NA	NA	NA
226364	04/29/2017	White ash	Fraxinus americana	Baltimore	Maryland	-76.69476993	39.35922107	6303 Park Heights Ave	No	15.24	65.6168	naturally_occurring	more than 18.29 m	0 to 15.24 cm	Baltimore	NA	NA	NA	NA	NA	NA	NA	NA	NA	NA	NA	NA
226357	04/29/2017	Japanese zelkova	Zelkova serrata	Baltimore	Maryland	-76.68994129	39.36380336	6214 Cross Country Blvd	No	34.036	82.021	introduced	more than 18.29 m	30.48 to 45.72 cm	Baltimore	NA	NA	NA	NA	NA	NA	NA	NA	NA	NA	NA	NA
226355	04/29/2017	Norway maple	Acer platanoides	Baltimore	Maryland	-76.6923775	39.36100945	3311 W Strathmore Ave	Yes	72.39	213.2546	introduced	more than 18.29 m	60.96 to 76.2 cm	Baltimore	NA	NA	NA	NA	NA	NA	NA	NA	NA	NA	NA	NA
226354	04/29/2017	Green ash	Fraxinus pennsylvanica	Baltimore	Maryland	-76.6922387	39.36140013	3308 W Strathmore Ave	No	92.964	328.084	naturally_occurring	more than 18.29 m	more than 76.2 cm	Baltimore	NA	NA	NA	NA	NA	NA	NA	NA	NA	NA	NA	NA
226349	04/29/2017	Chinese juniper	Juniperus chinensis	Baltimore	Maryland	-76.69178758	39.36212839	3210 W Strathmore Ave	No	28.194	82.021	introduced	more than 18.29 m	15.24 to 30.48 cm	Baltimore	NA	NA	NA	NA	NA	NA	NA	NA	NA	NA	NA	NA
226346	04/29/2017	Cherry/plum	Prunus	Baltimore	Maryland	-76.69193447	39.36367381	6309 Winner Ave	No	20.066	49.2126	no_info	more than 18.29 m	15.24 to 30.48 cm	Baltimore	NA	NA	NA	NA	NA	NA	NA	NA	NA	NA	NA	NA
226343	04/29/2017	White ash	Fraxinus americana	Baltimore	Maryland	-76.6910812	39.36321882	3106 W Strathmore Ave	No	30.48	82.021	naturally_occurring	more than 18.29 m	15.24 to 30.48 cm	Baltimore	NA	NA	NA	NA	NA	NA	NA	NA	NA	NA	NA	NA
226342	04/29/2017	Japanese zelkova	Zelkova serrata	Baltimore	Maryland	-76.68971238	39.36385357	6214 Cross Country Blvd	No	61.722	147.6378	introduced	more than 18.29 m	60.96 to 76.2 cm	Baltimore	NA	NA	NA	NA	NA	NA	NA	NA	NA	NA	NA	NA
226340	04/29/2017	Japanese zelkova	Zelkova serrata	Baltimore	Maryland	-76.68840966	39.36304576	6100 Cross Country Blvd	No	53.086	147.6378	introduced	more than 18.29 m	45.72 to 60.96 cm	Baltimore	NA	NA	NA	NA	NA	NA	NA	NA	NA	NA	NA	NA
226339	04/29/2017	Japanese zelkova	Zelkova serrata	Baltimore	Maryland	-76.6875312	39.36273705	6100 Cross Country Blvd	No	63.5	164.042	introduced	more than 18.29 m	60.96 to 76.2 cm	Baltimore	NA	NA	NA	NA	NA	NA	NA	NA	NA	NA	NA	NA
226336	04/29/2017	Norway maple	Acer platanoides	Baltimore	Maryland	-76.68648826	39.36272639	6101 Western Run Dr	No	56.642	164.042	introduced	more than 18.29 m	45.72 to 60.96 cm	Baltimore	NA	NA	NA	NA	NA	NA	NA	NA	NA	NA	NA	NA
226335	04/29/2017	Silver maple	Acer saccharinum	Baltimore	Maryland	-76.68693082	39.36287523	6105 Western Run Dr	No	40.894	164.042	naturally_occurring	more than 18.29 m	30.48 to 45.72 cm	Baltimore	NA	NA	NA	NA	NA	NA	NA	NA	NA	NA	NA	NA
226332	04/29/2017	Eastern white pine	Pinus strobus	Baltimore	Maryland	-76.69467495	39.36223356	6320 Wirt Ave	No	69.088	262.4672	naturally_occurring	more than 18.29 m	60.96 to 76.2 cm	Baltimore	NA	NA	NA	NA	NA	NA	NA	NA	NA	NA	NA	NA
226331	04/29/2017	Northern red oak	Quercus rubra	Baltimore	Maryland	-76.69473057	39.36242173	3401 Bancroft Road	No	10.16	131.2336	naturally_occurring	more than 18.29 m	0 to 15.24 cm	Baltimore	NA	NA	NA	NA	NA	NA	NA	NA	NA	NA	NA	NA
226329	04/29/2017	Silver linden	Tilia tomentosa	Baltimore	Maryland	-76.69373469	39.36166328	6309 Wirt Ave	No	97.79	131.2336	introduced	more than 18.29 m	more than 76.2 cm	Baltimore	NA	NA	NA	NA	NA	NA	NA	NA	NA	NA	NA	NA
226327	04/29/2017	Norway maple	Acer platanoides	Baltimore	Maryland	-76.69313954	39.35982682	6209 Wallis Ave	No	34.544	114.8294	introduced	more than 18.29 m	30.48 to 45.72 cm	Baltimore	NA	NA	NA	NA	NA	NA	NA	NA	NA	NA	NA	NA
226326	04/29/2017	London planetree	Platanus acerifolia	Baltimore	Maryland	-76.69250922	39.35952286	6203 Wallis Ave	No	91.694	246.063	introduced	more than 18.29 m	more than 76.2 cm	Baltimore	NA	NA	NA	NA	NA	NA	NA	NA	NA	NA	NA	NA
226323	04/29/2017	Japanese zelkova	Zelkova serrata	Baltimore	Maryland	-76.69291755	39.35823481	6201 Park Heights Ave	No	56.134	131.2336	introduced	more than 18.29 m	45.72 to 60.96 cm	Baltimore	NA	NA	NA	NA	NA	NA	NA	NA	NA	NA	NA	NA
226322	04/29/2017	Japanese zelkova	Zelkova serrata	Baltimore	Maryland	-76.69331875	39.35844762	6205 Park Heights Ave	No	46.736	114.8294	introduced	more than 18.29 m	45.72 to 60.96 cm	Baltimore	NA	NA	NA	NA	NA	NA	NA	NA	NA	NA	NA	NA
226320	04/29/2017	White ash	Fraxinus americana	Baltimore	Maryland	-76.69504802	39.35936624	6305 Park Heights Ave	No	21.336	65.6168	naturally_occurring	more than 18.29 m	15.24 to 30.48 cm	Baltimore	NA	NA	NA	NA	NA	NA	NA	NA	NA	NA	NA	NA
226319	04/29/2017	White ash	Fraxinus americana	Baltimore	Maryland	-76.69626692	39.36001628	6317 Park Heights Ave	No	38.608	114.8294	naturally_occurring	more than 18.29 m	30.48 to 45.72 cm	Baltimore	NA	NA	NA	NA	NA	NA	NA	NA	NA	NA	NA	NA
226318	04/29/2017	Norway maple	Acer platanoides	Baltimore	Maryland	-76.69481557	39.36059528	6317 Park Heights Ave	No	45.72	164.042	introduced	more than 18.29 m	30.48 to 45.72 cm	Baltimore	NA	NA	NA	NA	NA	NA	NA	NA	NA	NA	NA	NA
226314	04/29/2017	Norway maple	Acer platanoides	Baltimore	Maryland	-76.69273635	39.36097666	3400 W Strathmore Ave	No	76.2	180.4462	introduced	more than 18.29 m	60.96 to 76.2 cm	Baltimore	NA	NA	NA	NA	NA	NA	NA	NA	NA	NA	NA	NA
226313	04/29/2017	Japanese pagodatree	Styphnolobium japonicum	Baltimore	Maryland	-76.69037909	39.36330758	3111 W Strathmore Ave	No	4.572	29.52756	introduced	more than 18.29 m	0 to 15.24 cm	Baltimore	NA	NA	NA	NA	NA	NA	NA	NA	NA	NA	NA	NA
226312	04/29/2017	Silver linden	Tilia tomentosa	Baltimore	Maryland	-76.69377025	39.3615184	6310 Wirt Ave	No	110.998	98.4252	introduced	more than 18.29 m	more than 76.2 cm	Baltimore	NA	NA	NA	NA	NA	NA	NA	NA	NA	NA	NA	NA
226310	04/29/2017	Oriental arborvitae	Platycladus orientalis	Baltimore	Maryland	-76.69112351	39.36245695	3207 W Strathmore Ave	Yes	20.32	65.6168	introduced	more than 18.29 m	15.24 to 30.48 cm	Baltimore	NA	NA	NA	NA	NA	NA	NA	NA	NA	NA	NA	NA
226309	04/29/2017	White mulberry	Morus alba	Baltimore	Maryland	-76.69212556	39.36215283	3300 W Strathmore Ave	Yes	25.4	65.6168	introduced	more than 18.29 m	15.24 to 30.48 cm	Baltimore	NA	NA	NA	NA	NA	NA	NA	NA	NA	NA	NA	NA
226307	04/29/2017	Eastern white pine	Pinus strobus	Baltimore	Maryland	-76.69293652	39.36273039	6317 Pearce Ave	No	48.26	180.4462	naturally_occurring	more than 18.29 m	45.72 to 60.96 cm	Baltimore	NA	NA	NA	NA	NA	NA	NA	NA	NA	NA	NA	NA
226306	04/29/2017	Japanese maple	Acer palmatum	Baltimore	Maryland	-76.69251298	39.36248893	6311 Pearce Ave	No	6.858	26.24672	introduced	more than 18.29 m	0 to 15.24 cm	Baltimore	NA	NA	NA	NA	NA	NA	NA	NA	NA	NA	NA	NA
226303	04/29/2017	Callery pear	Pyrus calleryana	Baltimore	Maryland	-76.69182846	39.36349042	6312 Winner Ave	Yes	30.48	131.2336	introduced	more than 18.29 m	15.24 to 30.48 cm	Baltimore	NA	NA	NA	NA	NA	NA	NA	NA	NA	NA	NA	NA
226301	04/29/2017	Cherry/plum	Prunus	Baltimore	Maryland	-76.69185175	39.36362824	6309 Winner Ave	No	18.796	49.2126	no_info	more than 18.29 m	15.24 to 30.48 cm	Baltimore	NA	NA	NA	NA	NA	NA	NA	NA	NA	NA	NA	NA
226152	04/29/2017	Pin oak	Quercus palustris	Baltimore	Maryland	-76.68778703	39.35889864	3407 Parkington Ave	No	101.6	246.063	naturally_occurring	more than 18.29 m	more than 76.2 cm	Baltimore	NA	NA	NA	NA	NA	NA	NA	NA	NA	NA	NA	NA
225910	04/29/2017	Sawtooth oak	Quercus acutissima	Baltimore	Maryland	-76.69037843	39.35453963	3707 Glen Ave	No	58.42	164.042	introduced	more than 18.29 m	45.72 to 60.96 cm	Baltimore	NA	NA	NA	NA	NA	NA	NA	NA	NA	NA	NA	NA
226267	04/29/2017	Japanese zelkova	Zelkova serrata	Baltimore	Maryland	-76.67832468	39.36162922	2721 Glen Ave	Yes	57.15	114.8294	introduced	more than 18.29 m	45.72 to 60.96 cm	Baltimore	NA	NA	NA	NA	NA	NA	NA	NA	NA	NA	NA	NA
226266	04/29/2017	Littleleaf linden	Tilia cordata	Baltimore	Maryland	-76.68042893	39.36191344	5910 Cross Country Blvd	No	17.78	59.05512	introduced	more than 18.29 m	15.24 to 30.48 cm	Baltimore	NA	NA	NA	NA	NA	NA	NA	NA	NA	NA	NA	NA
226265	04/29/2017	Japanese zelkova	Zelkova serrata	Baltimore	Maryland	-76.68137204	39.36202419	5924 Cross Country Blvd	No	52.832	114.8294	introduced	more than 18.29 m	45.72 to 60.96 cm	Baltimore	NA	NA	NA	NA	NA	NA	NA	NA	NA	NA	NA	NA
226264	04/29/2017	Japanese zelkova	Zelkova serrata	Baltimore	Maryland	-76.67630663	39.36234957	2701 Glen Ave	No	73.66	147.6378	introduced	more than 18.29 m	60.96 to 76.2 cm	Baltimore	NA	NA	NA	NA	NA	NA	NA	NA	NA	NA	NA	NA
224449	04/28/2017	Northern red oak	Quercus rubra	Baltimore	Maryland	-76.70827164	39.36233977	4006 Fallstaff Road	No	129.032	229.6588	naturally_occurring	more than 18.29 m	more than 76.2 cm	Baltimore	NA	NA	NA	NA	NA	NA	NA	NA	NA	NA	NA	NA
224441	04/28/2017	Silver linden	Tilia tomentosa	Baltimore	Maryland	-76.70918005	39.36234087	4022 Fallstaff Road	No	56.896	164.042	introduced	more than 18.29 m	45.72 to 60.96 cm	Baltimore	NA	NA	NA	NA	NA	NA	NA	NA	NA	NA	NA	NA
225867	04/28/2017	Pussy willow	Salix discolor	Baltimore	Maryland	-76.68582649	39.36014934	6010 Highgate Dr	No	6.096	32.8084	naturally_occurring	more than 18.29 m	0 to 15.24 cm	Baltimore	NA	NA	NA	NA	NA	NA	NA	NA	NA	NA	NA	NA
225866	04/28/2017	Pussy willow	Salix discolor	Baltimore	Maryland	-76.68579766	39.36012863	6010 Highgate Dr	No	5.334	32.8084	naturally_occurring	more than 18.29 m	0 to 15.24 cm	Baltimore	NA	NA	NA	NA	NA	NA	NA	NA	NA	NA	NA	NA
225860	04/28/2017	European ash	Fraxinus excelsior	Baltimore	Maryland	-76.6867246	39.35954094	3308 Parkington Ave	No	40.894	98.4252	introduced	more than 18.29 m	30.48 to 45.72 cm	Baltimore	NA	NA	NA	NA	NA	NA	NA	NA	NA	NA	NA	NA
225858	04/28/2017	London planetree	Platanus acerifolia	Baltimore	Maryland	-76.68734669	39.35920967	3400 Parkington Ave	No	112.776	295.2756	introduced	more than 18.29 m	more than 76.2 cm	Baltimore	NA	NA	NA	NA	NA	NA	NA	NA	NA	NA	NA	NA
225854	04/28/2017	Silver linden	Tilia tomentosa	Baltimore	Maryland	-76.68835191	39.3586801	3414 Parkington Ave	No	101.092	229.6588	introduced	more than 18.29 m	more than 76.2 cm	Baltimore	NA	NA	NA	NA	NA	NA	NA	NA	NA	NA	NA	NA
225851	04/28/2017	White ash	Fraxinus americana	Baltimore	Maryland	-76.68882363	39.3588338	3416 Parkington Ave	No	38.1	180.4462	naturally_occurring	more than 18.29 m	30.48 to 45.72 cm	Baltimore	NA	NA	NA	NA	NA	NA	NA	NA	NA	NA	NA	NA
225445	04/28/2017	Cherry/plum	Prunus	Baltimore	Maryland	-76.70833125	39.3608972	6909 Reisterstown Road	Yes	5.588	22.96588	no_info	more than 18.29 m	0 to 15.24 cm	Baltimore	NA	NA	NA	NA	NA	NA	NA	NA	NA	NA	NA	NA
225829	04/28/2017	American elm	Ulmus americana	Baltimore	Maryland	-76.68845523	39.35832873	6002 Clover Road	No	92.456	223.09712	naturally_occurring	more than 18.29 m	more than 76.2 cm	Baltimore	NA	NA	NA	NA	NA	NA	NA	NA	NA	NA	NA	NA
225828	04/28/2017	Japanese zelkova	Zelkova serrata	Baltimore	Maryland	-76.68853651	39.35841719	6004 Clover Road	No	57.404	164.042	introduced	more than 18.29 m	45.72 to 60.96 cm	Baltimore	NA	NA	NA	NA	NA	NA	NA	NA	NA	NA	NA	NA
225451	04/28/2017	Cherry/plum	Prunus	Baltimore	Maryland	-76.70814893	39.36078113	6903 Reisterstown Road	Yes	4.064	19.68504	no_info	more than 18.29 m	0 to 15.24 cm	Baltimore	NA	NA	NA	NA	NA	NA	NA	NA	NA	NA	NA	NA
225827	04/28/2017	London planetree	Platanus acerifolia	Baltimore	Maryland	-76.68864339	39.35851612	6006 Clover Road	No	110.998	262.4672	introduced	more than 18.29 m	more than 76.2 cm	Baltimore	NA	NA	NA	NA	NA	NA	NA	NA	NA	NA	NA	NA
224702	04/28/2017	White ash	Fraxinus americana	Baltimore	Maryland	-76.70669419	39.3609051	3923 Labyrinth Road	No	22.86	114.8294	naturally_occurring	more than 18.29 m	15.24 to 30.48 cm	Baltimore	NA	NA	NA	NA	NA	NA	NA	NA	NA	NA	NA	NA
224493	04/28/2017	American linden	Tilia americana	Baltimore	Maryland	-76.70757002	39.36234143	3930 Fallstaff Road	No	67.056	229.6588	naturally_occurring	more than 18.29 m	60.96 to 76.2 cm	Baltimore	NA	NA	NA	NA	NA	NA	NA	NA	NA	NA	NA	NA
224524	04/24/2017	Littleleaf linden	Tilia cordata	Baltimore	Maryland	-76.69686914	39.36979531	3212 Fallstaff Road	No	45.466	180.4462	introduced	more than 18.29 m	30.48 to 45.72 cm	Baltimore	NA	NA	NA	NA	NA	NA	NA	NA	NA	NA	NA	NA
224516	04/24/2017	Red maple	Acer rubrum	Baltimore	Maryland	-76.69563274	39.36980725	3204 Fallstaff Road	No	36.576	180.4462	naturally_occurring	more than 18.29 m	30.48 to 45.72 cm	Baltimore	NA	NA	NA	NA	NA	NA	NA	NA	NA	NA	NA	NA
224512	04/24/2017	Norway maple	Acer platanoides	Baltimore	Maryland	-76.69485172	39.36979907	3200 Fallstaff Road	No	25.4	131.2336	introduced	more than 18.29 m	15.24 to 30.48 cm	Baltimore	NA	NA	NA	NA	NA	NA	NA	NA	NA	NA	NA	NA
224513	04/24/2017	Norway maple	Acer platanoides	Baltimore	Maryland	-76.69469414	39.36977372	3200 Fallstaff Road	No	29.972	131.2336	introduced	more than 18.29 m	15.24 to 30.48 cm	Baltimore	NA	NA	NA	NA	NA	NA	NA	NA	NA	NA	NA	NA
224511	04/24/2017	Norway maple	Acer platanoides	Baltimore	Maryland	-76.69459289	39.36975277	3200 Fallstaff Road	No	42.672	131.2336	introduced	more than 18.29 m	30.48 to 45.72 cm	Baltimore	NA	NA	NA	NA	NA	NA	NA	NA	NA	NA	NA	NA
224416	04/24/2017	London planetree	Platanus acerifolia	Baltimore	Maryland	-76.70801154	39.36326916	7011 Surrey Dr	No	83.058	246.063	introduced	more than 18.29 m	more than 76.2 cm	Baltimore	NA	NA	NA	NA	NA	NA	NA	NA	NA	NA	NA	NA
224463	04/24/2017	American elm	Ulmus americana	Baltimore	Maryland	-76.70758586	39.36327467	7005 Surrey Dr	No	120.65	246.063	naturally_occurring	more than 18.29 m	more than 76.2 cm	Baltimore	NA	NA	NA	NA	NA	NA	NA	NA	NA	NA	NA	NA
224464	04/24/2017	American linden	Tilia americana	Baltimore	Maryland	-76.70675412	39.36361803	6912 Fieldcrest Road	No	61.722	164.042	naturally_occurring	more than 18.29 m	60.96 to 76.2 cm	Baltimore	NA	NA	NA	NA	NA	NA	NA	NA	NA	NA	NA	NA
224457	04/24/2017	Red maple	Acer rubrum	Baltimore	Maryland	-76.7073438	39.36420734	6935 Fieldcrest Road	No	74.93	196.8504	naturally_occurring	more than 18.29 m	60.96 to 76.2 cm	Baltimore	NA	NA	NA	NA	NA	NA	NA	NA	NA	NA	NA	NA
224363	04/24/2017	Norway maple	Acer platanoides	Baltimore	Maryland	-76.70712418	39.36403865	6929 Fieldcrest Road	No	49.022	196.8504	introduced	more than 18.29 m	45.72 to 60.96 cm	Baltimore	NA	NA	NA	NA	NA	NA	NA	NA	NA	NA	NA	NA
224507	04/24/2017	American linden	Tilia americana	Baltimore	Maryland	-76.70704218	39.36399014	6927 Fieldcrest Road	No	44.45	164.042	naturally_occurring	more than 18.29 m	30.48 to 45.72 cm	Baltimore	NA	NA	NA	NA	NA	NA	NA	NA	NA	NA	NA	NA
224459	04/24/2017	Northern red oak	Quercus rubra	Baltimore	Maryland	-76.70697587	39.36392619	6925 Fieldcrest Road	No	63.5	164.042	naturally_occurring	more than 18.29 m	60.96 to 76.2 cm	Baltimore	NA	NA	NA	NA	NA	NA	NA	NA	NA	NA	NA	NA
224366	04/24/2017	Northern red oak	Quercus rubra	Baltimore	Maryland	-76.70681259	39.36380711	6921 Fieldcrest Road	No	62.484	196.8504	naturally_occurring	more than 18.29 m	60.96 to 76.2 cm	Baltimore	NA	NA	NA	NA	NA	NA	NA	NA	NA	NA	NA	NA
224496	04/24/2017	Thornless honeylocust	Gleditsia triacanthos	Baltimore	Maryland	-76.70674342	39.36376522	6919 Fieldcrest Road	No	16.51	49.2126	naturally_occurring	more than 18.29 m	15.24 to 30.48 cm	Baltimore	NA	NA	NA	NA	NA	NA	NA	NA	NA	NA	NA	NA
224453	04/24/2017	Thornless honeylocust	Gleditsia triacanthos	Baltimore	Maryland	-76.7066657	39.36370402	6917 Fieldcrest Road	No	18.034	65.6168	naturally_occurring	more than 18.29 m	15.24 to 30.48 cm	Baltimore	NA	NA	NA	NA	NA	NA	NA	NA	NA	NA	NA	NA
224360	04/24/2017	Thornless honeylocust	Gleditsia triacanthos	Baltimore	Maryland	-76.70648815	39.3635629	6913 Fieldcrest Road	No	15.748	49.2126	naturally_occurring	more than 18.29 m	15.24 to 30.48 cm	Baltimore	NA	NA	NA	NA	NA	NA	NA	NA	NA	NA	NA	NA
224503	04/24/2017	Thornless honeylocust	Gleditsia triacanthos	Baltimore	Maryland	-76.70635339	39.36346753	6909 Fieldcrest Road	No	30.988	65.6168	naturally_occurring	more than 18.29 m	30.48 to 45.72 cm	Baltimore	NA	NA	NA	NA	NA	NA	NA	NA	NA	NA	NA	NA
224412	04/24/2017	Thornless honeylocust	Gleditsia triacanthos	Baltimore	Maryland	-76.70620294	39.36335727	6905 Fieldcrest Road	No	18.288	65.6168	naturally_occurring	more than 18.29 m	15.24 to 30.48 cm	Baltimore	NA	NA	NA	NA	NA	NA	NA	NA	NA	NA	NA	NA
224353	04/24/2017	Green ash	Fraxinus pennsylvanica	Baltimore	Maryland	-76.70464196	39.36353623	6902 Park Heights Ave	No	31.242	98.4252	naturally_occurring	more than 18.29 m	30.48 to 45.72 cm	Baltimore	NA	NA	NA	NA	NA	NA	NA	NA	NA	NA	NA	NA
224498	04/24/2017	American elm	Ulmus americana	Baltimore	Maryland	-76.70468332	39.36351915	3800 Fallstaff Road	No	46.99	98.4252	naturally_occurring	more than 18.29 m	45.72 to 60.96 cm	Baltimore	NA	NA	NA	NA	NA	NA	NA	NA	NA	NA	NA	NA
224451	04/24/2017	American elm	Ulmus americana	Baltimore	Maryland	-76.7050972	39.36321184	3800 Fallstaff Road	No	4.318	39.37008	naturally_occurring	more than 18.29 m	0 to 15.24 cm	Baltimore	NA	NA	NA	NA	NA	NA	NA	NA	NA	NA	NA	NA
224404	04/24/2017	American elm	Ulmus americana	Baltimore	Maryland	-76.70525375	39.3630924	3800 Fallstaff Road	No	4.064	39.37008	naturally_occurring	more than 18.29 m	0 to 15.24 cm	Baltimore	NA	NA	NA	NA	NA	NA	NA	NA	NA	NA	NA	NA
224357	04/28/2017	American elm	Ulmus americana	Baltimore	Maryland	-76.70538249	39.36300799	3800 Fallstaff Road	No	4.318	39.37008	naturally_occurring	more than 18.29 m	0 to 15.24 cm	Baltimore	NA	NA	NA	NA	NA	NA	NA	NA	NA	NA	NA	NA
224491	04/24/2017	American linden	Tilia americana	Baltimore	Maryland	-76.70590436	39.36270417	3902 Fallstaff Road	No	62.738	196.8504	naturally_occurring	more than 18.29 m	60.96 to 76.2 cm	Baltimore	NA	NA	NA	NA	NA	NA	NA	NA	NA	NA	NA	NA
224443	04/24/2017	American linden	Tilia americana	Baltimore	Maryland	-76.70641561	39.36250571	3912 Fallstaff Road	No	56.642	131.2336	naturally_occurring	more than 18.29 m	45.72 to 60.96 cm	Baltimore	NA	NA	NA	NA	NA	NA	NA	NA	NA	NA	NA	NA
224396	04/24/2017	American linden	Tilia americana	Baltimore	Maryland	-76.70675216	39.36242963	3916 Fallstaff Road	No	69.342	196.8504	naturally_occurring	more than 18.29 m	60.96 to 76.2 cm	Baltimore	NA	NA	NA	NA	NA	NA	NA	NA	NA	NA	NA	NA
224352	04/24/2017	American linden	Tilia americana	Baltimore	Maryland	-76.70741386	39.36234969	3928 Fallstaff Road	No	124.968	229.6588	naturally_occurring	more than 18.29 m	more than 76.2 cm	Baltimore	NA	NA	NA	NA	NA	NA	NA	NA	NA	NA	NA	NA
224355	04/24/2017	American linden	Tilia americana	Baltimore	Maryland	-76.70878646	39.36233426	4014 Fallstaff Road	No	66.04	196.8504	naturally_occurring	more than 18.29 m	60.96 to 76.2 cm	Baltimore	NA	NA	NA	NA	NA	NA	NA	NA	NA	NA	NA	NA
224394	04/24/2017	Silver linden	Tilia tomentosa	Baltimore	Maryland	-76.70936901	39.36233867	4024 Fallstaff Road	No	42.672	82.021	introduced	more than 18.29 m	30.48 to 45.72 cm	Baltimore	NA	NA	NA	NA	NA	NA	NA	NA	NA	NA	NA	NA
224350	04/24/2017	American linden	Tilia americana	Baltimore	Maryland	-76.70955527	39.36233702	4028 Fallstaff Road	No	60.96	164.042	naturally_occurring	more than 18.29 m	45.72 to 60.96 cm	Baltimore	NA	NA	NA	NA	NA	NA	NA	NA	NA	NA	NA	NA
224495	04/28/2017	American elm	Ulmus americana	Baltimore	Maryland	-76.70961295	39.36233861	4030 Fallstaff Road	No	30.48	131.2336	naturally_occurring	more than 18.29 m	15.24 to 30.48 cm	Baltimore	NA	NA	NA	NA	NA	NA	NA	NA	NA	NA	NA	NA
224385	04/24/2017	Common apple	Malus pumila	Baltimore	Maryland	-76.70051084	39.36188302	3602 Clarks Lane	No	4.826	16.4042	introduced	13.71 to 18.29 m	0 to 15.24 cm	Baltimore	NA	NA	NA	NA	NA	NA	NA	NA	NA	NA	NA	NA
224438	04/24/2017	Littleleaf linden	Tilia cordata	Baltimore	Maryland	-76.70252074	39.36154992	3705 Clarinth Road	No	72.136	164.042	introduced	more than 18.29 m	60.96 to 76.2 cm	Baltimore	NA	NA	NA	NA	NA	NA	NA	NA	NA	NA	NA	NA
224391	04/24/2017	Hybrid elm	Ulmus	Baltimore	Maryland	-76.70268427	39.36143035	3709 Clarinth Road	No	61.468	147.6378	no_info	more than 18.29 m	60.96 to 76.2 cm	Baltimore	NA	NA	NA	NA	NA	NA	NA	NA	NA	NA	NA	NA
224478	04/24/2017	Littleleaf linden	Tilia cordata	Baltimore	Maryland	-76.70283258	39.36128726	3713 Clarinth Road	No	29.718	147.6378	introduced	more than 18.29 m	15.24 to 30.48 cm	Baltimore	NA	NA	NA	NA	NA	NA	NA	NA	NA	NA	NA	NA
224479	04/24/2017	London planetree	Platanus acerifolia	Baltimore	Maryland	-76.70326611	39.36096579	3725 Clarinth Road	No	34.798	180.4462	introduced	more than 18.29 m	30.48 to 45.72 cm	Baltimore	NA	NA	NA	NA	NA	NA	NA	NA	NA	NA	NA	NA
224434	04/24/2017	London planetree	Platanus acerifolia	Baltimore	Maryland	-76.70336498	39.3608864	3727 Clarinth Road	No	13.462	82.021	introduced	more than 18.29 m	0 to 15.24 cm	Baltimore	NA	NA	NA	NA	NA	NA	NA	NA	NA	NA	NA	NA
224343	04/24/2017	Red maple	Acer rubrum	Baltimore	Maryland	-76.70359188	39.36069039	3733 Clarinth Road	No	29.718	98.4252	naturally_occurring	more than 18.29 m	15.24 to 30.48 cm	Baltimore	NA	NA	NA	NA	NA	NA	NA	NA	NA	NA	NA	NA
224472	04/24/2017	Silver maple	Acer saccharinum	Baltimore	Maryland	-76.70367682	39.36064726	3735 Clarinth Road	No	56.388	180.4462	naturally_occurring	more than 18.29 m	45.72 to 60.96 cm	Baltimore	NA	NA	NA	NA	NA	NA	NA	NA	NA	NA	NA	NA
224427	04/24/2017	Silver maple	Acer saccharinum	Baltimore	Maryland	-76.70376935	39.36056886	3737 Clarinth Road	No	56.134	131.2336	naturally_occurring	more than 18.29 m	45.72 to 60.96 cm	Baltimore	NA	NA	NA	NA	NA	NA	NA	NA	NA	NA	NA	NA
224380	04/24/2017	Chinese elm	Ulmus parvifolia	Baltimore	Maryland	-76.70553543	39.35914435	6707 Reisterstown Road	No	8.89	59.05512	introduced	more than 18.29 m	0 to 15.24 cm	Baltimore	NA	NA	NA	NA	NA	NA	NA	NA	NA	NA	NA	NA
224335	04/24/2017	Chinese elm	Ulmus parvifolia	Baltimore	Maryland	-76.70565522	39.35905779	6707 Reisterstown Road	No	10.668	65.6168	introduced	more than 18.29 m	0 to 15.24 cm	Baltimore	NA	NA	NA	NA	NA	NA	NA	NA	NA	NA	NA	NA
224474	04/24/2017	Chinese elm	Ulmus parvifolia	Baltimore	Maryland	-76.70573936	39.35898281	6707 Reisterstown Road	No	9.398	65.6168	introduced	more than 18.29 m	0 to 15.24 cm	Baltimore	NA	NA	NA	NA	NA	NA	NA	NA	NA	NA	NA	NA
224430	04/24/2017	Pin oak	Quercus palustris	Baltimore	Maryland	-76.70464722	39.35997223	3910 Clarinth Road	No	16.51	98.4252	naturally_occurring	more than 18.29 m	15.24 to 30.48 cm	Baltimore	NA	NA	NA	NA	NA	NA	NA	NA	NA	NA	NA	NA
224378	04/24/2017	Silver maple	Acer saccharinum	Baltimore	Maryland	-76.70374785	39.36070141	3734 Clarinth Road	No	81.788	196.8504	naturally_occurring	more than 18.29 m	more than 76.2 cm	Baltimore	NA	NA	NA	NA	NA	NA	NA	NA	NA	NA	NA	NA
224334	04/24/2017	Silver maple	Acer saccharinum	Baltimore	Maryland	-76.70350827	39.36089657	3728 Clarinth Road	No	56.642	196.8504	naturally_occurring	more than 18.29 m	45.72 to 60.96 cm	Baltimore	NA	NA	NA	NA	NA	NA	NA	NA	NA	NA	NA	NA
224431	04/24/2017	Red maple	Acer rubrum	Baltimore	Maryland	-76.70334855	39.36102117	3724 Clarinth Road	No	26.162	98.4252	naturally_occurring	more than 18.29 m	15.24 to 30.48 cm	Baltimore	NA	NA	NA	NA	NA	NA	NA	NA	NA	NA	NA	NA
224336	04/24/2017	American linden	Tilia americana	Baltimore	Maryland	-76.70290551	39.36135929	3712 Clarinth Road	No	22.86	98.4252	naturally_occurring	more than 18.29 m	15.24 to 30.48 cm	Baltimore	NA	NA	NA	NA	NA	NA	NA	NA	NA	NA	NA	NA
224470	04/24/2017	Silver linden	Tilia tomentosa	Baltimore	Maryland	-76.70282803	39.36141847	3710 Clarinth Road	No	39.37	147.6378	introduced	more than 18.29 m	30.48 to 45.72 cm	Baltimore	NA	NA	NA	NA	NA	NA	NA	NA	NA	NA	NA	NA
224424	04/24/2017	Cherry/plum	Prunus	Baltimore	Maryland	-76.7027572	39.36147396	3708 Clarinth Road	No	10.668	98.4252	no_info	more than 18.29 m	0 to 15.24 cm	Baltimore	NA	NA	NA	NA	NA	NA	NA	NA	NA	NA	NA	NA
224332	04/24/2017	American sweetgum	Liquidambar styraciflua	Baltimore	Maryland	-76.70260651	39.36159047	3704 Clarinth Road	No	4.826	32.8084	naturally_occurring	more than 18.29 m	0 to 15.24 cm	Baltimore	NA	NA	NA	NA	NA	NA	NA	NA	NA	NA	NA	NA
224475	04/24/2017	American sweetgum	Liquidambar styraciflua	Baltimore	Maryland	-76.70253759	39.36164523	3702 Clarinth Road	No	5.588	65.6168	naturally_occurring	more than 18.29 m	0 to 15.24 cm	Baltimore	NA	NA	NA	NA	NA	NA	NA	NA	NA	NA	NA	NA
224381	04/24/2017	Norway maple	Acer platanoides	Baltimore	Maryland	-76.70417056	39.36346842	6820 Williamson Ave	No	63.5	131.2336	introduced	more than 18.29 m	60.96 to 76.2 cm	Baltimore	NA	NA	NA	NA	NA	NA	NA	NA	NA	NA	NA	NA
224333	04/24/2017	Norway maple	Acer platanoides	Baltimore	Maryland	-76.70376413	39.36333446	6815 Williamson Ave	No	47.752	131.2336	introduced	more than 18.29 m	45.72 to 60.96 cm	Baltimore	NA	NA	NA	NA	NA	NA	NA	NA	NA	NA	NA	NA
224467	04/24/2017	Norway maple	Acer platanoides	Baltimore	Maryland	-76.70351742	39.36315584	6807 Williamson Ave	No	37.338	98.4252	introduced	more than 18.29 m	30.48 to 45.72 cm	Baltimore	NA	NA	NA	NA	NA	NA	NA	NA	NA	NA	NA	NA
226048	04/28/2017	London planetree	Platanus acerifolia	Baltimore	Maryland	-76.69618789	39.36258908	3415 Bancroft Road	No	68.072	229.6588	introduced	more than 18.29 m	60.96 to 76.2 cm	Baltimore	NA	NA	NA	NA	NA	NA	NA	NA	NA	NA	NA	NA
226047	04/28/2017	London planetree	Platanus acerifolia	Baltimore	Maryland	-76.69577623	39.36270779	3411 Bancroft Road	No	67.564	213.2546	introduced	more than 18.29 m	60.96 to 76.2 cm	Baltimore	NA	NA	NA	NA	NA	NA	NA	NA	NA	NA	NA	NA
226046	04/28/2017	London planetree	Platanus acerifolia	Baltimore	Maryland	-76.69659242	39.36243105	3419 Bancroft Road	No	48.006	196.8504	introduced	more than 18.29 m	45.72 to 60.96 cm	Baltimore	NA	NA	NA	NA	NA	NA	NA	NA	NA	NA	NA	NA
226045	04/28/2017	London planetree	Platanus acerifolia	Baltimore	Maryland	-76.69641511	39.36253873	3415 Bancroft Road	No	36.322	180.4462	introduced	more than 18.29 m	30.48 to 45.72 cm	Baltimore	NA	NA	NA	NA	NA	NA	NA	NA	NA	NA	NA	NA
226044	04/28/2017	White ash	Fraxinus americana	Baltimore	Maryland	-76.69712434	39.36213556	3501 Bancroft Road	No	32.258	131.2336	naturally_occurring	more than 18.29 m	30.48 to 45.72 cm	Baltimore	NA	NA	NA	NA	NA	NA	NA	NA	NA	NA	NA	NA
226043	04/28/2017	American sycamore	Platanus occidentalis	Baltimore	Maryland	-76.69691423	39.3622561	3419 Bancroft Road	No	44.45	180.4462	naturally_occurring	more than 18.29 m	30.48 to 45.72 cm	Baltimore	NA	NA	NA	NA	NA	NA	NA	NA	NA	NA	NA	NA
226041	04/28/2017	London planetree	Platanus acerifolia	Baltimore	Maryland	-76.69741003	39.36187866	3505 Bancroft Road	No	59.182	196.8504	introduced	more than 18.29 m	45.72 to 60.96 cm	Baltimore	NA	NA	NA	NA	NA	NA	NA	NA	NA	NA	NA	NA
226040	04/28/2017	London planetree	Platanus acerifolia	Baltimore	Maryland	-76.69808456	39.36151738	6601 Park Heights Ave	No	94.234	278.8714	introduced	more than 18.29 m	more than 76.2 cm	Baltimore	NA	NA	NA	NA	NA	NA	NA	NA	NA	NA	NA	NA
226039	04/28/2017	London planetree	Platanus acerifolia	Baltimore	Maryland	-76.69800423	39.36145857	6503 Park Heights Ave	No	104.394	278.8714	introduced	more than 18.29 m	more than 76.2 cm	Baltimore	NA	NA	NA	NA	NA	NA	NA	NA	NA	NA	NA	NA
226038	04/28/2017	Leyland cypress	Cupressocyparis leylandii	Baltimore	Maryland	-76.69770903	39.36184533	3506 Bancroft Road	No	27.94	98.4252	no_info	more than 18.29 m	15.24 to 30.48 cm	Baltimore	NA	NA	NA	NA	NA	NA	NA	NA	NA	NA	NA	NA
226037	04/28/2017	Norway maple	Acer platanoides	Baltimore	Maryland	-76.69782835	39.36175811	6601 Park Heights Ave	No	22.86	131.2336	introduced	more than 18.29 m	15.24 to 30.48 cm	Baltimore	NA	NA	NA	NA	NA	NA	NA	NA	NA	NA	NA	NA
226036	04/28/2017	London planetree	Platanus acerifolia	Baltimore	Maryland	-76.69733112	39.36210187	3506 Bancroft Road	No	4.826	49.2126	introduced	more than 18.29 m	0 to 15.24 cm	Baltimore	NA	NA	NA	NA	NA	NA	NA	NA	NA	NA	NA	NA
226035	04/28/2017	London planetree	Platanus acerifolia	Baltimore	Maryland	-76.69751604	39.36195522	3506 Bancroft Road	No	5.08	55.77428	introduced	more than 18.29 m	0 to 15.24 cm	Baltimore	NA	NA	NA	NA	NA	NA	NA	NA	NA	NA	NA	NA
226034	04/28/2017	London planetree	Platanus acerifolia	Baltimore	Maryland	-76.69671603	39.36253512	3418 Bancroft Road	No	90.678	213.2546	introduced	more than 18.29 m	more than 76.2 cm	Baltimore	NA	NA	NA	NA	NA	NA	NA	NA	NA	NA	NA	NA
226033	04/28/2017	Yellowwood	Cladrastis kentukea	Baltimore	Maryland	-76.6970421	39.36231491	3500 Bancroft Road	No	4.318	32.8084	introduced	more than 18.29 m	0 to 15.24 cm	Baltimore	NA	NA	NA	NA	NA	NA	NA	NA	NA	NA	NA	NA
226032	04/28/2017	Japanese falsecypress	Chamaecyparis pisifera	Baltimore	Maryland	-76.69638423	39.3626869	3414 Bancroft Road	No	28.702	164.042	introduced	more than 18.29 m	15.24 to 30.48 cm	Baltimore	NA	NA	NA	NA	NA	NA	NA	NA	NA	NA	NA	NA
226031	04/28/2017	London planetree	Platanus acerifolia	Baltimore	Maryland	-76.69644602	39.36262002	3414 Bancroft Road	No	4.318	42.65092	introduced	more than 18.29 m	0 to 15.24 cm	Baltimore	NA	NA	NA	NA	NA	NA	NA	NA	NA	NA	NA	NA
226030	04/28/2017	Norway spruce	Picea abies	Baltimore	Maryland	-76.6959835	39.36280157	3410 Bancroft Road	No	51.308	229.6588	introduced	more than 18.29 m	45.72 to 60.96 cm	Baltimore	NA	NA	NA	NA	NA	NA	NA	NA	NA	NA	NA	NA
226029	04/28/2017	London planetree	Platanus acerifolia	Baltimore	Maryland	-76.69614084	39.36272219	3410 Bancroft Road	No	69.088	213.2546	introduced	more than 18.29 m	60.96 to 76.2 cm	Baltimore	NA	NA	NA	NA	NA	NA	NA	NA	NA	NA	NA	NA
226028	04/28/2017	London planetree	Platanus acerifolia	Baltimore	Maryland	-76.6955167	39.36286442	3404 Bancroft Road	No	74.168	196.8504	introduced	more than 18.29 m	60.96 to 76.2 cm	Baltimore	NA	NA	NA	NA	NA	NA	NA	NA	NA	NA	NA	NA
226027	04/28/2017	London planetree	Platanus acerifolia	Baltimore	Maryland	-76.69579526	39.36279422	3406 Bancroft Road	No	52.324	180.4462	introduced	more than 18.29 m	45.72 to 60.96 cm	Baltimore	NA	NA	NA	NA	NA	NA	NA	NA	NA	NA	NA	NA
226026	04/28/2017	Green ash	Fraxinus pennsylvanica	Baltimore	Maryland	-76.69500521	39.36298496	3404 Bancroft Road	No	68.58	229.6588	naturally_occurring	more than 18.29 m	60.96 to 76.2 cm	Baltimore	NA	NA	NA	NA	NA	NA	NA	NA	NA	NA	NA	NA
226025	04/28/2017	Silver maple	Acer saccharinum	Baltimore	Maryland	-76.69508317	39.36292212	3404 Bancroft Road	No	75.438	114.8294	naturally_occurring	more than 18.29 m	60.96 to 76.2 cm	Baltimore	NA	NA	NA	NA	NA	NA	NA	NA	NA	NA	NA	NA
226022	04/28/2017	Saucer magnolia	Magnolia soulangiana	Baltimore	Maryland	-76.6936319	39.36396881	3314 Bancroft Road	No	23.114	98.4252	introduced	more than 18.29 m	15.24 to 30.48 cm	Baltimore	NA	NA	NA	NA	NA	NA	NA	NA	NA	NA	NA	NA
226021	04/28/2017	Saucer magnolia	Magnolia soulangiana	Baltimore	Maryland	-76.69344223	39.36425621	3314 Bancroft Road	No	24.892	98.4252	introduced	more than 18.29 m	15.24 to 30.48 cm	Baltimore	NA	NA	NA	NA	NA	NA	NA	NA	NA	NA	NA	NA
226019	04/28/2017	tree	NA	Baltimore	Maryland	-76.69310378	39.3650096	3314 Bancroft Road	No	7.62	22.96588	no_info	more than 18.29 m	0 to 15.24 cm	Baltimore	NA	NA	NA	NA	NA	NA	NA	NA	NA	NA	NA	NA
226005	04/28/2017	American linden	Tilia americana	Baltimore	Maryland	-76.7001421	39.36010148	3701 Bartwood Road	No	79.248	180.4462	naturally_occurring	more than 18.29 m	more than 76.2 cm	Baltimore	NA	NA	NA	NA	NA	NA	NA	NA	NA	NA	NA	NA
226002	04/28/2017	Common hackberry	Celtis occidentalis	Baltimore	Maryland	-76.69961738	39.35698606	3800 Fords Lane	No	5.588	65.6168	naturally_occurring	more than 18.29 m	0 to 15.24 cm	Baltimore	NA	NA	NA	NA	NA	NA	NA	NA	NA	NA	NA	NA
226000	04/28/2017	Norway maple	Acer platanoides	Baltimore	Maryland	-76.69905091	39.35750528	3811 Fords Lane	No	36.068	131.2336	introduced	more than 18.29 m	30.48 to 45.72 cm	Baltimore	NA	NA	NA	NA	NA	NA	NA	NA	NA	NA	NA	NA
225998	04/28/2017	Silver maple	Acer saccharinum	Baltimore	Maryland	-76.70138801	39.35737321	3914 Bancroft Road	No	79.756	164.042	naturally_occurring	more than 18.29 m	more than 76.2 cm	Baltimore	NA	NA	NA	NA	NA	NA	NA	NA	NA	NA	NA	NA
225996	04/28/2017	Japanese maple	Acer palmatum	Baltimore	Maryland	-76.70031798	39.358105	3809 Bancroft Road	No	41.148	98.4252	introduced	more than 18.29 m	30.48 to 45.72 cm	Baltimore	NA	NA	NA	NA	NA	NA	NA	NA	NA	NA	NA	NA
225994	04/28/2017	Red maple	Acer rubrum	Baltimore	Maryland	-76.7000746	39.35829465	3803 Bancroft Road	No	59.944	180.4462	naturally_occurring	more than 18.29 m	45.72 to 60.96 cm	Baltimore	NA	NA	NA	NA	NA	NA	NA	NA	NA	NA	NA	NA
225993	04/28/2017	Red maple	Acer rubrum	Baltimore	Maryland	-76.69999141	39.35853392	3714 Bancroft Road	No	46.99	180.4462	naturally_occurring	more than 18.29 m	45.72 to 60.96 cm	Baltimore	NA	NA	NA	NA	NA	NA	NA	NA	NA	NA	NA	NA
224374	04/24/2017	Northern red oak	Quercus rubra	Baltimore	Maryland	-76.70295847	39.36246766	3611 Labyrinth Road	No	65.278	196.8504	naturally_occurring	more than 18.29 m	60.96 to 76.2 cm	Baltimore	NA	NA	NA	NA	NA	NA	NA	NA	NA	NA	NA	NA
224328	04/24/2017	Norway maple	Acer platanoides	Baltimore	Maryland	-76.70644508	39.37154137	3412 Shelburne Road	Yes	53.086	131.2336	introduced	more than 18.29 m	45.72 to 60.96 cm	Baltimore	NA	NA	NA	NA	NA	NA	NA	NA	NA	NA	NA	NA
224419	04/24/2017	Red maple	Acer rubrum	Baltimore	Maryland	-76.70623085	39.37163134	3406 Shelburne Road	Yes	56.642	131.2336	naturally_occurring	more than 18.29 m	45.72 to 60.96 cm	Baltimore	NA	NA	NA	NA	NA	NA	NA	NA	NA	NA	NA	NA
225848	04/28/2017	White ash	Fraxinus americana	Baltimore	Maryland	-76.68821287	39.36105684	3209 Taney Road	Yes	58.42	78.74016	naturally_occurring	more than 18.29 m	45.72 to 60.96 cm	Baltimore	NA	NA	NA	NA	NA	NA	NA	NA	NA	NA	NA	NA
225843	04/28/2017	Red maple	Acer rubrum	Baltimore	Maryland	-76.68917325	39.36031779	3305 Taney Road	Yes	43.434	98.4252	naturally_occurring	more than 18.29 m	30.48 to 45.72 cm	Baltimore	NA	NA	NA	NA	NA	NA	NA	NA	NA	NA	NA	NA
225833	04/28/2017	Japanese tree lilac	Syringa reticulata	Baltimore	Maryland	-76.69036395	39.35886063	3411 Taney Road	Yes	28.194	59.05512	introduced	more than 18.29 m	15.24 to 30.48 cm	Baltimore	NA	NA	NA	NA	NA	NA	NA	NA	NA	NA	NA	NA
225767	04/28/2017	White mulberry	Morus alba	Baltimore	Maryland	-76.68903064	39.35633988	5909 Park Heights Ave	No	11.176	49.2126	introduced	more than 18.29 m	0 to 15.24 cm	Baltimore	NA	NA	NA	NA	NA	NA	NA	NA	NA	NA	NA	NA
225766	04/28/2017	London planetree	Platanus acerifolia	Baltimore	Maryland	-76.68918275	39.35641829	5915 Park Heights Ave	No	84.328	196.8504	introduced	more than 18.29 m	more than 76.2 cm	Baltimore	NA	NA	NA	NA	NA	NA	NA	NA	NA	NA	NA	NA
225765	04/28/2017	London planetree	Platanus acerifolia	Baltimore	Maryland	-76.68926135	39.35645358	5915 Park Heights Ave	No	63.246	209.97376	introduced	more than 18.29 m	60.96 to 76.2 cm	Baltimore	NA	NA	NA	NA	NA	NA	NA	NA	NA	NA	NA	NA
224689	04/25/2017	Littleleaf linden	Tilia cordata	Baltimore	Maryland	-76.69840928	39.36647778	3404 Labyrinth Road	No	29.718	98.4252	introduced	more than 18.29 m	15.24 to 30.48 cm	Baltimore	NA	NA	NA	NA	NA	NA	NA	NA	NA	NA	NA	NA
224552	04/25/2017	Littleleaf linden	Tilia cordata	Baltimore	Maryland	-76.69819536	39.36689361	3400 Labyrinth Road	No	44.958	147.6378	introduced	more than 18.29 m	30.48 to 45.72 cm	Baltimore	NA	NA	NA	NA	NA	NA	NA	NA	NA	NA	NA	NA
224598	04/25/2017	Red maple	Acer rubrum	Baltimore	Maryland	-76.69816922	39.36750384	6800 Westbrook Road	No	14.478	65.6168	naturally_occurring	more than 18.29 m	0 to 15.24 cm	Baltimore	NA	NA	NA	NA	NA	NA	NA	NA	NA	NA	NA	NA
224597	04/25/2017	American elm	Ulmus americana	Baltimore	Maryland	-76.69965709	39.36774234	3311 Fallstaff Road	Yes	7.62	52.49344	naturally_occurring	more than 18.29 m	0 to 15.24 cm	Baltimore	NA	NA	NA	NA	NA	NA	NA	NA	NA	NA	NA	NA
224690	04/25/2017	White ash	Fraxinus americana	Baltimore	Maryland	-76.70046758	39.36741435	3313 Fallstaff Road	Yes	20.32	114.8294	naturally_occurring	more than 18.29 m	15.24 to 30.48 cm	Baltimore	NA	NA	NA	NA	NA	NA	NA	NA	NA	NA	NA	NA
224549	04/25/2017	Japanese flowering cherry	Prunus serrulata	Baltimore	Maryland	-76.70065012	39.36708214	3407 Fallstaff Road	Yes	37.084	65.6168	introduced	more than 18.29 m	30.48 to 45.72 cm	Baltimore	NA	NA	NA	NA	NA	NA	NA	NA	NA	NA	NA	NA
224686	04/25/2017	London planetree	Platanus acerifolia	Baltimore	Maryland	-76.69993761	39.36883169	3308 Fallstaff Road	No	73.66	213.2546	introduced	more than 18.29 m	60.96 to 76.2 cm	Baltimore	NA	NA	NA	NA	NA	NA	NA	NA	NA	NA	NA	NA
224544	04/25/2017	White ash	Fraxinus americana	Baltimore	Maryland	-76.69970299	39.3702279	3226 Fallstaff Road	Yes	39.37	164.042	naturally_occurring	more than 18.29 m	30.48 to 45.72 cm	Baltimore	NA	NA	NA	NA	NA	NA	NA	NA	NA	NA	NA	NA
224732	04/25/2017	White ash	Fraxinus americana	Baltimore	Maryland	-76.69969586	39.37022018	3226 Fallstaff Road	Yes	20.32	131.2336	naturally_occurring	more than 18.29 m	15.24 to 30.48 cm	Baltimore	NA	NA	NA	NA	NA	NA	NA	NA	NA	NA	NA	NA
224640	04/25/2017	White ash	Fraxinus americana	Baltimore	Maryland	-76.69968374	39.37019923	3226 Fallstaff Road	Yes	50.8	180.4462	naturally_occurring	more than 18.29 m	45.72 to 60.96 cm	Baltimore	NA	NA	NA	NA	NA	NA	NA	NA	NA	NA	NA	NA
224590	04/25/2017	White ash	Fraxinus americana	Baltimore	Maryland	-76.69967375	39.37017994	3226 Fallstaff Road	No	43.18	164.042	naturally_occurring	more than 18.29 m	30.48 to 45.72 cm	Baltimore	NA	NA	NA	NA	NA	NA	NA	NA	NA	NA	NA	NA
224543	04/25/2017	Red maple	Acer rubrum	Baltimore	Maryland	-76.699534	39.36998205	3226 Fallstaff Road	No	47.498	164.042	naturally_occurring	more than 18.29 m	45.72 to 60.96 cm	Baltimore	NA	NA	NA	NA	NA	NA	NA	NA	NA	NA	NA	NA
224542	04/28/2017	Norway maple	Acer platanoides	Baltimore	Maryland	-76.69948765	39.36991452	3226 Fallstaff Road	No	46.228	164.042	introduced	more than 18.29 m	45.72 to 60.96 cm	Baltimore	NA	NA	NA	NA	NA	NA	NA	NA	NA	NA	NA	NA
224533	04/24/2017	Willow oak	Quercus phellos	Baltimore	Maryland	-76.69893267	39.36977436	3224 Fallstaff Road	No	69.342	213.2546	naturally_occurring	more than 18.29 m	60.96 to 76.2 cm	Baltimore	NA	NA	NA	NA	NA	NA	NA	NA	NA	NA	NA	NA
224535	04/24/2017	Willow oak	Quercus phellos	Baltimore	Maryland	-76.69884759	39.36977473	3224 Fallstaff Road	No	37.592	164.042	naturally_occurring	more than 18.29 m	30.48 to 45.72 cm	Baltimore	NA	NA	NA	NA	NA	NA	NA	NA	NA	NA	NA	NA
224531	04/24/2017	Littleleaf linden	Tilia cordata	Baltimore	Maryland	-76.69833515	39.36978024	3220 Fallstaff Road	No	61.976	164.042	introduced	more than 18.29 m	60.96 to 76.2 cm	Baltimore	NA	NA	NA	NA	NA	NA	NA	NA	NA	NA	NA	NA
224983	04/28/2017	Northern red oak	Quercus rubra	Baltimore	Maryland	-76.70933305	39.3577591	4219 Labyrinth Road	No	50.546	147.6378	naturally_occurring	more than 18.29 m	45.72 to 60.96 cm	Baltimore	NA	NA	NA	NA	NA	NA	NA	NA	NA	NA	NA	NA
225379	04/28/2017	White ash	Fraxinus americana	Baltimore	Maryland	-76.69023421	39.35383884	5832 Jonquil Ave	No	28.448	131.2336	naturally_occurring	more than 18.29 m	15.24 to 30.48 cm	Baltimore	NA	NA	NA	NA	NA	NA	NA	NA	NA	NA	NA	NA
225453	04/28/2017	White ash	Fraxinus americana	Baltimore	Maryland	-76.68946199	39.35312428	5807 Jonquil Ave	No	29.718	114.8294	naturally_occurring	more than 18.29 m	15.24 to 30.48 cm	Baltimore	NA	NA	NA	NA	NA	NA	NA	NA	NA	NA	NA	NA
225189	04/28/2017	Silver maple	Acer saccharinum	Baltimore	Maryland	-76.6956907	39.36888892	6714 Westbrook Road	No	78.994	196.8504	naturally_occurring	more than 18.29 m	more than 76.2 cm	Baltimore	NA	NA	NA	NA	NA	NA	NA	NA	NA	NA	NA	NA
225634	04/28/2017	Japanese zelkova	Zelkova serrata	Baltimore	Maryland	-76.69665076	39.36471174	6614 Cross Country Blvd	No	52.324	147.6378	introduced	more than 18.29 m	45.72 to 60.96 cm	Baltimore	NA	NA	NA	NA	NA	NA	NA	NA	NA	NA	NA	NA
225091	04/28/2017	Red maple	Acer rubrum	Baltimore	Maryland	-76.69573863	39.3665751	3315 Clarks Lane	No	73.66	180.4462	naturally_occurring	more than 18.29 m	60.96 to 76.2 cm	Baltimore	NA	NA	NA	NA	NA	NA	NA	NA	NA	NA	NA	NA
225635	04/28/2017	Japanese zelkova	Zelkova serrata	Baltimore	Maryland	-76.69591966	39.36477091	6610 Cross Country Blvd	No	41.402	65.6168	introduced	more than 18.29 m	30.48 to 45.72 cm	Baltimore	NA	NA	NA	NA	NA	NA	NA	NA	NA	NA	NA	NA
225720	04/28/2017	Japanese zelkova	Zelkova serrata	Baltimore	Maryland	-76.69543337	39.36482089	6608 Cross Country Blvd	No	74.676	147.6378	introduced	more than 18.29 m	60.96 to 76.2 cm	Baltimore	NA	NA	NA	NA	NA	NA	NA	NA	NA	NA	NA	NA
225796	04/28/2017	London planetree	Platanus acerifolia	Baltimore	Maryland	-76.69097897	39.35728082	6013 Park Heights Ave	No	27.94	111.54856	introduced	more than 18.29 m	15.24 to 30.48 cm	Baltimore	NA	NA	NA	NA	NA	NA	NA	NA	NA	NA	NA	NA
225797	04/28/2017	London planetree	Platanus acerifolia	Baltimore	Maryland	-76.69103602	39.35731218	6013 Park Heights Ave	No	30.48	157.48032	introduced	more than 18.29 m	15.24 to 30.48 cm	Baltimore	NA	NA	NA	NA	NA	NA	NA	NA	NA	NA	NA	NA
225795	04/28/2017	London planetree	Platanus acerifolia	Baltimore	Maryland	-76.69090799	39.35724945	6013 Park Heights Ave	No	25.4	141.07612	introduced	more than 18.29 m	15.24 to 30.48 cm	Baltimore	NA	NA	NA	NA	NA	NA	NA	NA	NA	NA	NA	NA
224684	04/28/2017	White ash	Fraxinus americana	Baltimore	Maryland	-76.6996873	39.37020309	3226 Fallstaff Road	No	26.67	131.2336	naturally_occurring	more than 18.29 m	15.24 to 30.48 cm	Baltimore	NA	NA	NA	NA	NA	NA	NA	NA	NA	NA	NA	NA
225676	04/28/2017	Japanese zelkova	Zelkova serrata	Baltimore	Maryland	-76.69689842	39.36470145	6614 Cross Country Blvd	No	74.422	164.042	introduced	more than 18.29 m	60.96 to 76.2 cm	Baltimore	NA	NA	NA	NA	NA	NA	NA	NA	NA	NA	NA	NA
225101	04/28/2017	Norway maple	Acer platanoides	Baltimore	Maryland	-76.69748613	39.36753912	6719 Westbrook Road	No	13.208	49.2126	introduced	more than 18.29 m	0 to 15.24 cm	Baltimore	NA	NA	NA	NA	NA	NA	NA	NA	NA	NA	NA	NA
225161	04/28/2017	Japanese zelkova	Zelkova serrata	Baltimore	Maryland	-76.69894325	39.36469476	6708 Cross Country Blvd	No	68.072	131.2336	introduced	more than 18.29 m	60.96 to 76.2 cm	Baltimore	NA	NA	NA	NA	NA	NA	NA	NA	NA	NA	NA	NA
224645	04/28/2017	Japanese flowering cherry	Prunus serrulata	Baltimore	Maryland	-76.70056217	39.36727323	3407 Fallstaff Road	Yes	37.084	59.05512	introduced	more than 18.29 m	30.48 to 45.72 cm	Baltimore	NA	NA	NA	NA	NA	NA	NA	NA	NA	NA	NA	NA
225233	04/28/2017	Red maple	Acer rubrum	Baltimore	Maryland	-76.68807954	39.35588993	5901 Park Heights Ave	Yes	74.93	114.8294	naturally_occurring	more than 18.29 m	60.96 to 76.2 cm	Baltimore	NA	NA	NA	NA	NA	NA	NA	NA	NA	NA	NA	NA
225234	04/28/2017	Red maple	Acer rubrum	Baltimore	Maryland	-76.68817081	39.35592914	5901 Park Heights Ave	No	84.074	180.4462	naturally_occurring	more than 18.29 m	more than 76.2 cm	Baltimore	NA	NA	NA	NA	NA	NA	NA	NA	NA	NA	NA	NA
225199	04/28/2017	Japanese zelkova	Zelkova serrata	Baltimore	Maryland	-76.69919424	39.36474988	6708 Cross Country Blvd	No	33.02	82.021	introduced	more than 18.29 m	30.48 to 45.72 cm	Baltimore	NA	NA	NA	NA	NA	NA	NA	NA	NA	NA	NA	NA
224906	04/28/2017	Sugar maple	Acer saccharum	Baltimore	Maryland	-76.68783032	39.35289427	5717 Narcissus Ave	No	68.834	196.8504	naturally_occurring	more than 18.29 m	60.96 to 76.2 cm	Baltimore	NA	NA	NA	NA	NA	NA	NA	NA	NA	NA	NA	NA
225008	04/28/2017	Norway maple	Acer platanoides	Baltimore	Maryland	-76.71047438	39.36024833	4162 Crestheights Road	Yes	60.198	180.4462	introduced	more than 18.29 m	45.72 to 60.96 cm	Baltimore	NA	NA	NA	NA	NA	NA	NA	NA	NA	NA	NA	NA
225225	04/28/2017	London planetree	Platanus acerifolia	Baltimore	Maryland	-76.68571701	39.35710016	3402 Glen Ave	No	16.256	55.77428	introduced	more than 18.29 m	15.24 to 30.48 cm	Baltimore	NA	NA	NA	NA	NA	NA	NA	NA	NA	NA	NA	NA
225235	04/28/2017	London planetree	Platanus acerifolia	Baltimore	Maryland	-76.68832926	39.35600951	5903 Park Heights Ave	No	126.492	213.2546	introduced	more than 18.29 m	more than 76.2 cm	Baltimore	NA	NA	NA	NA	NA	NA	NA	NA	NA	NA	NA	NA
225673	04/28/2017	Littleleaf linden	Tilia cordata	Baltimore	Maryland	-76.69563849	39.36512114	6605 Western Run Dr	No	96.266	180.4462	introduced	more than 18.29 m	more than 76.2 cm	Baltimore	NA	NA	NA	NA	NA	NA	NA	NA	NA	NA	NA	NA
225158	04/28/2017	American linden	Tilia americana	Baltimore	Maryland	-76.70005179	39.36487245	3500 Labyrinth Road	No	2.54	16.4042	naturally_occurring	13.71 to 18.29 m	0 to 15.24 cm	Baltimore	NA	NA	NA	NA	NA	NA	NA	NA	NA	NA	NA	NA
225616	04/28/2017	Japanese maple	Acer palmatum	Baltimore	Maryland	-76.70015345	39.36554385	6807 Cross Country Blvd	No	10.16	22.96588	introduced	more than 18.29 m	0 to 15.24 cm	Baltimore	NA	NA	NA	NA	NA	NA	NA	NA	NA	NA	NA	NA
225099	04/28/2017	Saucer magnolia	Magnolia soulangiana	Baltimore	Maryland	-76.69661622	39.36969629	3207 Fallstaff Road	No	35.56	108.26772	introduced	more than 18.29 m	30.48 to 45.72 cm	Baltimore	NA	NA	NA	NA	NA	NA	NA	NA	NA	NA	NA	NA
224945	04/28/2017	Silver maple	Acer saccharinum	Baltimore	Maryland	-76.68946556	39.35458347	3701 Glen Ave	No	77.47	164.042	naturally_occurring	more than 18.29 m	more than 76.2 cm	Baltimore	NA	NA	NA	NA	NA	NA	NA	NA	NA	NA	NA	NA
225696	04/28/2017	Red maple	Acer rubrum	Baltimore	Maryland	-76.6898553	39.36448871	3002 W Strathmore Ave	No	9.144	49.2126	naturally_occurring	more than 18.29 m	0 to 15.24 cm	Baltimore	NA	NA	NA	NA	NA	NA	NA	NA	NA	NA	NA	NA
225136	04/28/2017	Southern magnolia	Magnolia grandiflora	Baltimore	Maryland	-76.69853715	39.36837002	3310 Labyrinth Road	No	5.08	22.96588	introduced	more than 18.29 m	0 to 15.24 cm	Baltimore	NA	NA	NA	NA	NA	NA	NA	NA	NA	NA	NA	NA
225492	04/28/2017	Cherry/plum	Prunus	Baltimore	Maryland	-76.68948552	39.35138142	5612 Gist Ave	Yes	31.75	49.2126	no_info	more than 18.29 m	30.48 to 45.72 cm	Baltimore	NA	NA	NA	NA	NA	NA	NA	NA	NA	NA	NA	NA
224974	04/28/2017	White ash	Fraxinus americana	Baltimore	Maryland	-76.68761998	39.35265388	5711 Narcissus Ave	No	36.068	131.2336	naturally_occurring	more than 18.29 m	30.48 to 45.72 cm	Baltimore	NA	NA	NA	NA	NA	NA	NA	NA	NA	NA	NA	NA
224340	04/28/2017	Common apple	Malus pumila	Baltimore	Maryland	-76.70048715	39.36190452	3600 Clarks Lane	Yes	4.318	19.68504	introduced	more than 18.29 m	0 to 15.24 cm	Baltimore	NA	NA	NA	NA	NA	NA	NA	NA	NA	NA	NA	NA
225703	04/28/2017	Japanese maple	Acer palmatum	Baltimore	Maryland	-76.7001544	39.36560486	6807 Cross Country Blvd	No	12.7	39.37008	introduced	more than 18.29 m	0 to 15.24 cm	Baltimore	NA	NA	NA	NA	NA	NA	NA	NA	NA	NA	NA	NA
225322	04/28/2017	Cherry/plum	Prunus	Baltimore	Maryland	-76.68893553	39.35093144	5539 Gist Ave	No	43.18	65.6168	no_info	more than 18.29 m	30.48 to 45.72 cm	Baltimore	NA	NA	NA	NA	NA	NA	NA	NA	NA	NA	NA	NA
225227	04/28/2017	Red maple	Acer rubrum	Baltimore	Maryland	-76.68593742	39.35697752	3408 Glen Ave	No	99.822	164.042	naturally_occurring	more than 18.29 m	more than 76.2 cm	Baltimore	NA	NA	NA	NA	NA	NA	NA	NA	NA	NA	NA	NA
225728	04/28/2017	Blackgum	Nyssa sylvatica	Baltimore	Maryland	-76.6935738	39.36943843	3101 Fallstaff Road	No	32.512	131.2336	naturally_occurring	more than 18.29 m	30.48 to 45.72 cm	Baltimore	NA	NA	NA	NA	NA	NA	NA	NA	NA	NA	NA	NA
225822	04/28/2017	London planetree	Platanus acerifolia	Baltimore	Maryland	-76.6899129	39.35677801	6001 Park Heights Ave	No	97.282	213.2546	introduced	more than 18.29 m	more than 76.2 cm	Baltimore	NA	NA	NA	NA	NA	NA	NA	NA	NA	NA	NA	NA
224775	04/28/2017	Yoshino cherry	Prunus yedoensis	Baltimore	Maryland	-76.69829424	39.36643552	3405 Labyrinth Road	No	40.132	55.77428	introduced	more than 18.29 m	30.48 to 45.72 cm	Baltimore	NA	NA	NA	NA	NA	NA	NA	NA	NA	NA	NA	NA
225633	04/28/2017	American elm	Ulmus americana	Baltimore	Maryland	-76.69368928	39.36499398	3314 Bancroft Road	No	35.56	49.2126	naturally_occurring	more than 18.29 m	30.48 to 45.72 cm	Baltimore	NA	NA	NA	NA	NA	NA	NA	NA	NA	NA	NA	NA
225821	04/28/2017	White mulberry	Morus alba	Baltimore	Maryland	-76.69033019	39.35835721	3413 Taney Road	Yes	3.048	55.77428	introduced	more than 18.29 m	0 to 15.24 cm	Baltimore	NA	NA	NA	NA	NA	NA	NA	NA	NA	NA	NA	NA
225820	04/28/2017	Pignut hickory	Carya glabra	Baltimore	Maryland	-76.69017673	39.35828076	3413 Taney Road	No	2.54	45.93176	naturally_occurring	more than 18.29 m	0 to 15.24 cm	Baltimore	NA	NA	NA	NA	NA	NA	NA	NA	NA	NA	NA	NA
225819	04/28/2017	Pin oak	Quercus palustris	Baltimore	Maryland	-76.69014377	39.35826802	3413 Taney Road	No	7.62	55.77428	naturally_occurring	more than 18.29 m	0 to 15.24 cm	Baltimore	NA	NA	NA	NA	NA	NA	NA	NA	NA	NA	NA	NA
225815	04/28/2017	Scotch pine	Pinus sylvestris	Baltimore	Maryland	-76.68944444	39.3579025	6011 Wallis Ave	No	38.862	164.042	introduced	more than 18.29 m	30.48 to 45.72 cm	Baltimore	NA	NA	NA	NA	NA	NA	NA	NA	NA	NA	NA	NA
224402	04/28/2017	American linden	Tilia americana	Baltimore	Maryland	-76.70841782	39.36233591	4008 Fallstaff Road	No	62.992	196.8504	naturally_occurring	more than 18.29 m	60.96 to 76.2 cm	Baltimore	NA	NA	NA	NA	NA	NA	NA	NA	NA	NA	NA	NA
224482	04/28/2017	Common apple	Malus pumila	Baltimore	Maryland	-76.70045007	39.36193239	3600 Clarks Lane	Yes	4.064	13.12336	introduced	9.14 to 13.71 m	0 to 15.24 cm	Baltimore	NA	NA	NA	NA	NA	NA	NA	NA	NA	NA	NA	NA
225807	04/28/2017	Silver maple	Acer saccharinum	Baltimore	Maryland	-76.68994206	39.35801003	6010 Wallis Ave	Yes	27.94	157.48032	naturally_occurring	more than 18.29 m	15.24 to 30.48 cm	Baltimore	NA	NA	NA	NA	NA	NA	NA	NA	NA	NA	NA	NA
225809	04/28/2017	Eastern redcedar	Juniperus virginiana	Baltimore	Maryland	-76.68965431	39.35786693	6008 Wallis Ave	Yes	30.48	131.2336	naturally_occurring	more than 18.29 m	15.24 to 30.48 cm	Baltimore	NA	NA	NA	NA	NA	NA	NA	NA	NA	NA	NA	NA
224488	04/28/2017	Northern red oak	Quercus rubra	Baltimore	Maryland	-76.70897327	39.36234087	4018 Fallstaff Road	No	89.154	196.8504	naturally_occurring	more than 18.29 m	more than 76.2 cm	Baltimore	NA	NA	NA	NA	NA	NA	NA	NA	NA	NA	NA	NA
225120	04/28/2017	Japanese zelkova	Zelkova serrata	Baltimore	Maryland	-76.69961826	39.36489946	6708 Cross Country Blvd	No	61.722	147.6378	introduced	more than 18.29 m	60.96 to 76.2 cm	Baltimore	NA	NA	NA	NA	NA	NA	NA	NA	NA	NA	NA	NA
225808	04/28/2017	Yew	Taxus	Baltimore	Maryland	-76.68991164	39.35799729	6010 Wallis Ave	Yes	40.132	131.2336	no_info	more than 18.29 m	30.48 to 45.72 cm	Baltimore	NA	NA	NA	NA	NA	NA	NA	NA	NA	NA	NA	NA
225806	04/28/2017	American linden	Tilia americana	Baltimore	Maryland	-76.68997375	39.35805414	6012 Wallis Ave	Yes	59.182	196.8504	naturally_occurring	more than 18.29 m	45.72 to 60.96 cm	Baltimore	NA	NA	NA	NA	NA	NA	NA	NA	NA	NA	NA	NA
225131	04/28/2017	Japanese flowering cherry	Prunus serrulata	Baltimore	Maryland	-76.69984263	39.36481402	3501 Labyrinth Road	No	22.86	49.2126	introduced	more than 18.29 m	15.24 to 30.48 cm	Baltimore	NA	NA	NA	NA	NA	NA	NA	NA	NA	NA	NA	NA
225805	04/28/2017	American linden	Tilia americana	Baltimore	Maryland	-76.69005234	39.35809922	6012 Wallis Ave	Yes	60.452	147.6378	naturally_occurring	more than 18.29 m	45.72 to 60.96 cm	Baltimore	NA	NA	NA	NA	NA	NA	NA	NA	NA	NA	NA	NA
224972	04/28/2017	Silver maple	Acer saccharinum	Baltimore	Maryland	-76.68915039	39.35437726	5819 Narcissus Ave	No	13.716	98.4252	naturally_occurring	more than 18.29 m	0 to 15.24 cm	Baltimore	NA	NA	NA	NA	NA	NA	NA	NA	NA	NA	NA	NA
224964	04/28/2017	Flowering dogwood	Cornus florida	Baltimore	Maryland	-76.7070856	39.36553295	3631 Glengyle Ave	No	9.398	32.8084	naturally_occurring	more than 18.29 m	0 to 15.24 cm	Baltimore	NA	NA	NA	NA	NA	NA	NA	NA	NA	NA	NA	NA
225794	04/28/2017	London planetree	Platanus acerifolia	Baltimore	Maryland	-76.69086235	39.35723181	6013 Park Heights Ave	No	35.56	131.2336	introduced	more than 18.29 m	30.48 to 45.72 cm	Baltimore	NA	NA	NA	NA	NA	NA	NA	NA	NA	NA	NA	NA
224953	04/28/2017	Eastern white pine	Pinus strobus	Baltimore	Maryland	-76.68688803	39.3522243	5701 Narcissus Ave	No	68.58	164.042	naturally_occurring	more than 18.29 m	60.96 to 76.2 cm	Baltimore	NA	NA	NA	NA	NA	NA	NA	NA	NA	NA	NA	NA
225793	04/28/2017	Pignut hickory	Carya glabra	Baltimore	Maryland	-76.69028812	39.35696423	6013 Park Heights Ave	Yes	12.7	72.17848	naturally_occurring	more than 18.29 m	0 to 15.24 cm	Baltimore	NA	NA	NA	NA	NA	NA	NA	NA	NA	NA	NA	NA
225792	04/28/2017	London planetree	Platanus acerifolia	Baltimore	Maryland	-76.69018291	39.35690738	6007 Park Heights Ave	No	27.178	82.021	introduced	more than 18.29 m	15.24 to 30.48 cm	Baltimore	NA	NA	NA	NA	NA	NA	NA	NA	NA	NA	NA	NA
225791	04/28/2017	London planetree	Platanus acerifolia	Baltimore	Maryland	-76.69003206	39.3568378	6007 Park Heights Ave	No	14.478	45.93176	introduced	more than 18.29 m	0 to 15.24 cm	Baltimore	NA	NA	NA	NA	NA	NA	NA	NA	NA	NA	NA	NA
225790	04/28/2017	London planetree	Platanus acerifolia	Baltimore	Maryland	-76.68983811	39.3567388	6001 Park Heights Ave	No	66.802	134.51444	introduced	more than 18.29 m	60.96 to 76.2 cm	Baltimore	NA	NA	NA	NA	NA	NA	NA	NA	NA	NA	NA	NA
225789	04/28/2017	London planetree	Platanus acerifolia	Baltimore	Maryland	-76.68973797	39.35668979	6001 Park Heights Ave	No	41.402	180.4462	introduced	more than 18.29 m	30.48 to 45.72 cm	Baltimore	NA	NA	NA	NA	NA	NA	NA	NA	NA	NA	NA	NA
225788	04/28/2017	London planetree	Platanus acerifolia	Baltimore	Maryland	-76.68962896	39.35664079	6001 Park Heights Ave	No	79.248	157.48032	introduced	more than 18.29 m	more than 76.2 cm	Baltimore	NA	NA	NA	NA	NA	NA	NA	NA	NA	NA	NA	NA
225770	04/28/2017	London planetree	Platanus acerifolia	Baltimore	Maryland	-76.68883542	39.35624775	5909 Park Heights Ave	Yes	66.04	209.97376	introduced	more than 18.29 m	60.96 to 76.2 cm	Baltimore	NA	NA	NA	NA	NA	NA	NA	NA	NA	NA	NA	NA
225769	04/28/2017	London planetree	Platanus acerifolia	Baltimore	Maryland	-76.68891148	39.35628891	5909 Park Heights Ave	No	96.52	246.063	introduced	more than 18.29 m	more than 76.2 cm	Baltimore	NA	NA	NA	NA	NA	NA	NA	NA	NA	NA	NA	NA
225768	04/28/2017	London planetree	Platanus acerifolia	Baltimore	Maryland	-76.68896472	39.35631342	5909 Park Heights Ave	No	86.36	229.6588	introduced	more than 18.29 m	more than 76.2 cm	Baltimore	NA	NA	NA	NA	NA	NA	NA	NA	NA	NA	NA	NA
225764	04/28/2017	London planetree	Platanus acerifolia	Baltimore	Maryland	-76.6893298	39.35648788	5915 Park Heights Ave	No	68.834	196.8504	introduced	more than 18.29 m	60.96 to 76.2 cm	Baltimore	NA	NA	NA	NA	NA	NA	NA	NA	NA	NA	NA	NA
225360	04/28/2017	Cherry/plum	Prunus	Baltimore	Maryland	-76.70807477	39.36071265	6901 Reisterstown Road	Yes	5.334	19.68504	no_info	more than 18.29 m	0 to 15.24 cm	Baltimore	NA	NA	NA	NA	NA	NA	NA	NA	NA	NA	NA	NA
225367	04/28/2017	Cherry/plum	Prunus	Baltimore	Maryland	-76.70819837	39.36081378	6905 Reisterstown Road	Yes	5.08	19.68504	no_info	more than 18.29 m	0 to 15.24 cm	Baltimore	NA	NA	NA	NA	NA	NA	NA	NA	NA	NA	NA	NA
225278	04/28/2017	Cherry/plum	Prunus	Baltimore	Maryland	-76.70810155	39.36073813	6901 Reisterstown Road	Yes	4.064	19.68504	no_info	more than 18.29 m	0 to 15.24 cm	Baltimore	NA	NA	NA	NA	NA	NA	NA	NA	NA	NA	NA	NA
225356	04/28/2017	Cherry/plum	Prunus	Baltimore	Maryland	-76.70836436	39.36094259	6911 Reisterstown Road	Yes	4.318	19.68504	no_info	more than 18.29 m	0 to 15.24 cm	Baltimore	NA	NA	NA	NA	NA	NA	NA	NA	NA	NA	NA	NA
225285	04/28/2017	Cherry/plum	Prunus	Baltimore	Maryland	-76.70826802	39.36086577	6907 Reisterstown Road	Yes	4.318	19.68504	no_info	more than 18.29 m	0 to 15.24 cm	Baltimore	NA	NA	NA	NA	NA	NA	NA	NA	NA	NA	NA	NA
225447	04/28/2017	Cherry/plum	Prunus	Baltimore	Maryland	-76.70852995	39.36104501	6913 Reisterstown Road	Yes	43.18	19.68504	no_info	more than 18.29 m	30.48 to 45.72 cm	Baltimore	NA	NA	NA	NA	NA	NA	NA	NA	NA	NA	NA	NA
225355	04/28/2017	Cherry/plum	Prunus	Baltimore	Maryland	-76.70854651	39.36106246	6913 Reisterstown Road	Yes	4.572	22.96588	no_info	more than 18.29 m	0 to 15.24 cm	Baltimore	NA	NA	NA	NA	NA	NA	NA	NA	NA	NA	NA	NA
225274	04/28/2017	Cherry/plum	Prunus	Baltimore	Maryland	-76.70850586	39.36103802	6915 Reisterstown Road	No	4.572	19.68504	no_info	more than 18.29 m	0 to 15.24 cm	Baltimore	NA	NA	NA	NA	NA	NA	NA	NA	NA	NA	NA	NA
225442	04/28/2017	Cherry/plum	Prunus	Baltimore	Maryland	-76.70861424	39.36112182	6915 Reisterstown Road	Yes	4.572	19.68504	no_info	more than 18.29 m	0 to 15.24 cm	Baltimore	NA	NA	NA	NA	NA	NA	NA	NA	NA	NA	NA	NA
225365	04/28/2017	Cherry/plum	Prunus	Baltimore	Maryland	-76.70856909	39.36107876	6913 Reisterstown Road	Yes	4.064	32.8084	no_info	more than 18.29 m	0 to 15.24 cm	Baltimore	NA	NA	NA	NA	NA	NA	NA	NA	NA	NA	NA	NA
224616	04/28/2017	White ash	Fraxinus americana	Baltimore	Maryland	-76.70629824	39.35933941	4023 Brookhill Road	No	83.82	164.042	naturally_occurring	more than 18.29 m	more than 76.2 cm	Baltimore	NA	NA	NA	NA	NA	NA	NA	NA	NA	NA	NA	NA
225050	04/28/2017	Cherry/plum	Prunus	Baltimore	Maryland	-76.70949881	39.36176346	6945 Reisterstown Road	Yes	4.064	22.96588	no_info	more than 18.29 m	0 to 15.24 cm	Baltimore	NA	NA	NA	NA	NA	NA	NA	NA	NA	NA	NA	NA
225013	04/28/2017	Cherry/plum	Prunus	Baltimore	Maryland	-76.70942798	39.36171054	6943 Reisterstown Road	Yes	4.572	22.96588	no_info	more than 18.29 m	0 to 15.24 cm	Baltimore	NA	NA	NA	NA	NA	NA	NA	NA	NA	NA	NA	NA
225229	04/27/2017	London planetree	Platanus acerifolia	Baltimore	Maryland	-76.68634425	39.35676728	3410 Glen Ave	No	19.558	72.17848	introduced	more than 18.29 m	15.24 to 30.48 cm	Baltimore	NA	NA	NA	NA	NA	NA	NA	NA	NA	NA	NA	NA
225746	04/27/2017	Littleleaf linden	Tilia cordata	Baltimore	Maryland	-76.6914701	39.36599402	6407 Western Run Dr	No	37.846	147.6378	introduced	more than 18.29 m	30.48 to 45.72 cm	Baltimore	NA	NA	NA	NA	NA	NA	NA	NA	NA	NA	NA	NA
225745	04/27/2017	Littleleaf linden	Tilia cordata	Baltimore	Maryland	-76.69259194	39.36583636	6417 Western Run Dr	No	48.26	147.6378	introduced	more than 18.29 m	45.72 to 60.96 cm	Baltimore	NA	NA	NA	NA	NA	NA	NA	NA	NA	NA	NA	NA
225744	04/27/2017	Littleleaf linden	Tilia cordata	Baltimore	Maryland	-76.69207618	39.36598741	6413 Western Run Dr	No	50.8	147.6378	introduced	more than 18.29 m	45.72 to 60.96 cm	Baltimore	NA	NA	NA	NA	NA	NA	NA	NA	NA	NA	NA	NA
225743	04/27/2017	Littleleaf linden	Tilia cordata	Baltimore	Maryland	-76.69073662	39.3657375	6401 Western Run Dr	No	54.61	164.042	introduced	more than 18.29 m	45.72 to 60.96 cm	Baltimore	NA	NA	NA	NA	NA	NA	NA	NA	NA	NA	NA	NA
225742	04/27/2017	Littleleaf linden	Tilia cordata	Baltimore	Maryland	-76.69009726	39.36505688	6303 Western Run Dr	No	37.846	147.6378	introduced	more than 18.29 m	30.48 to 45.72 cm	Baltimore	NA	NA	NA	NA	NA	NA	NA	NA	NA	NA	NA	NA
225741	04/27/2017	Littleleaf linden	Tilia cordata	Baltimore	Maryland	-76.69109647	39.36590582	6405 Western Run Dr	No	60.198	147.6378	introduced	more than 18.29 m	45.72 to 60.96 cm	Baltimore	NA	NA	NA	NA	NA	NA	NA	NA	NA	NA	NA	NA
225740	04/27/2017	Norway maple	Acer platanoides	Baltimore	Maryland	-76.68990427	39.36411623	3100 W Strathmore Ave	No	33.274	114.8294	introduced	more than 18.29 m	30.48 to 45.72 cm	Baltimore	NA	NA	NA	NA	NA	NA	NA	NA	NA	NA	NA	NA
225738	04/27/2017	Sugar maple	Acer saccharum	Baltimore	Maryland	-76.68993564	39.36458077	3002 W Strathmore Ave	No	13.462	98.4252	naturally_occurring	more than 18.29 m	0 to 15.24 cm	Baltimore	NA	NA	NA	NA	NA	NA	NA	NA	NA	NA	NA	NA
225737	04/27/2017	Norway maple	Acer platanoides	Baltimore	Maryland	-76.69240655	39.36555247	6410 Cross Country Blvd	No	38.862	131.2336	introduced	more than 18.29 m	30.48 to 45.72 cm	Baltimore	NA	NA	NA	NA	NA	NA	NA	NA	NA	NA	NA	NA
225736	04/27/2017	Eastern white pine	Pinus strobus	Baltimore	Maryland	-76.69098476	39.3657364	6403 Western Run Dr	No	17.272	82.021	naturally_occurring	more than 18.29 m	15.24 to 30.48 cm	Baltimore	NA	NA	NA	NA	NA	NA	NA	NA	NA	NA	NA	NA
225735	04/27/2017	Eastern white pine	Pinus strobus	Baltimore	Maryland	-76.69075706	39.36560814	6401 Western Run Dr	No	12.192	82.021	naturally_occurring	more than 18.29 m	0 to 15.24 cm	Baltimore	NA	NA	NA	NA	NA	NA	NA	NA	NA	NA	NA	NA
225734	04/27/2017	Eastern white pine	Pinus strobus	Baltimore	Maryland	-76.69110645	39.36578675	6405 Western Run Dr	No	21.082	98.4252	naturally_occurring	more than 18.29 m	15.24 to 30.48 cm	Baltimore	NA	NA	NA	NA	NA	NA	NA	NA	NA	NA	NA	NA
225733	04/27/2017	Eastern white pine	Pinus strobus	Baltimore	Maryland	-76.69089206	39.36568936	6403 Western Run Dr	No	22.352	98.4252	naturally_occurring	more than 18.29 m	15.24 to 30.48 cm	Baltimore	NA	NA	NA	NA	NA	NA	NA	NA	NA	NA	NA	NA
225732	04/27/2017	Eastern white pine	Pinus strobus	Baltimore	Maryland	-76.6916051	39.36589774	6409 Western Run Dr	No	19.558	98.4252	naturally_occurring	more than 18.29 m	15.24 to 30.48 cm	Baltimore	NA	NA	NA	NA	NA	NA	NA	NA	NA	NA	NA	NA
225731	04/27/2017	Eastern white pine	Pinus strobus	Baltimore	Maryland	-76.69134698	39.36585694	6407 Western Run Dr	No	17.526	98.4252	naturally_occurring	more than 18.29 m	15.24 to 30.48 cm	Baltimore	NA	NA	NA	NA	NA	NA	NA	NA	NA	NA	NA	NA
225729	04/27/2017	Eastern white pine	Pinus strobus	Baltimore	Maryland	-76.69119677	39.36581872	6405 Western Run Dr	No	14.986	98.4252	naturally_occurring	more than 18.29 m	0 to 15.24 cm	Baltimore	NA	NA	NA	NA	NA	NA	NA	NA	NA	NA	NA	NA
225726	04/27/2017	Japanese zelkova	Zelkova serrata	Baltimore	Maryland	-76.69639739	39.3647268	6612 Cross Country Blvd	No	28.448	98.4252	introduced	more than 18.29 m	15.24 to 30.48 cm	Baltimore	NA	NA	NA	NA	NA	NA	NA	NA	NA	NA	NA	NA
225723	04/27/2017	Japanese zelkova	Zelkova serrata	Baltimore	Maryland	-76.69377056	39.36509542	3314 Bancroft Road	No	27.178	131.2336	introduced	more than 18.29 m	15.24 to 30.48 cm	Baltimore	NA	NA	NA	NA	NA	NA	NA	NA	NA	NA	NA	NA
225719	04/27/2017	Northern red oak	Quercus rubra	Baltimore	Maryland	-76.69668974	39.36492452	3315 Clarks Lane	No	83.312	180.4462	naturally_occurring	more than 18.29 m	more than 76.2 cm	Baltimore	NA	NA	NA	NA	NA	NA	NA	NA	NA	NA	NA	NA
225718	04/27/2017	Green ash	Fraxinus pennsylvanica	Baltimore	Maryland	-76.6978344	39.36396936	3402 Clarks Lane	No	48.26	246.063	naturally_occurring	more than 18.29 m	45.72 to 60.96 cm	Baltimore	NA	NA	NA	NA	NA	NA	NA	NA	NA	NA	NA	NA
225717	04/27/2017	Littleleaf linden	Tilia cordata	Baltimore	Maryland	-76.69631587	39.36505132	6611 Western Run Dr	No	37.338	164.042	introduced	more than 18.29 m	30.48 to 45.72 cm	Baltimore	NA	NA	NA	NA	NA	NA	NA	NA	NA	NA	NA	NA
225716	04/27/2017	Littleleaf linden	Tilia cordata	Baltimore	Maryland	-76.6958177	39.36510093	6609 Western Run Dr	No	53.34	164.042	introduced	more than 18.29 m	45.72 to 60.96 cm	Baltimore	NA	NA	NA	NA	NA	NA	NA	NA	NA	NA	NA	NA
225715	04/27/2017	Littleleaf linden	Tilia cordata	Baltimore	Maryland	-76.69395001	39.36537674	6505 Western Run Dr	No	57.15	147.6378	introduced	more than 18.29 m	45.72 to 60.96 cm	Baltimore	NA	NA	NA	NA	NA	NA	NA	NA	NA	NA	NA	NA
225714	04/27/2017	Japanese zelkova	Zelkova serrata	Baltimore	Maryland	-76.69778758	39.36487491	6705 Western Run Dr	No	52.578	131.2336	introduced	more than 18.29 m	45.72 to 60.96 cm	Baltimore	NA	NA	NA	NA	NA	NA	NA	NA	NA	NA	NA	NA
225713	04/27/2017	Littleleaf linden	Tilia cordata	Baltimore	Maryland	-76.69532522	39.36515018	6603 Western Run Dr	No	70.104	147.6378	introduced	more than 18.29 m	60.96 to 76.2 cm	Baltimore	NA	NA	NA	NA	NA	NA	NA	NA	NA	NA	NA	NA
225711	04/27/2017	Silver maple	Acer saccharinum	Baltimore	Maryland	-76.69344376	39.36638426	3315 Clarks Lane	No	38.1	131.2336	naturally_occurring	more than 18.29 m	30.48 to 45.72 cm	Baltimore	NA	NA	NA	NA	NA	NA	NA	NA	NA	NA	NA	NA
225709	04/27/2017	Silver maple	Acer saccharinum	Baltimore	Maryland	-76.69474291	39.36521945	6511 Western Run Dr	No	67.056	164.042	naturally_occurring	more than 18.29 m	60.96 to 76.2 cm	Baltimore	NA	NA	NA	NA	NA	NA	NA	NA	NA	NA	NA	NA
225707	04/27/2017	Norway maple	Acer platanoides	Baltimore	Maryland	-76.69422667	39.36695793	3315 Clarks Lane	No	58.42	131.2336	introduced	more than 18.29 m	45.72 to 60.96 cm	Baltimore	NA	NA	NA	NA	NA	NA	NA	NA	NA	NA	NA	NA
225702	04/27/2017	Littleleaf linden	Tilia cordata	Baltimore	Maryland	-76.69244125	39.36588855	6415 Western Run Dr	No	74.676	147.6378	introduced	more than 18.29 m	60.96 to 76.2 cm	Baltimore	NA	NA	NA	NA	NA	NA	NA	NA	NA	NA	NA	NA
225701	04/27/2017	Littleleaf linden	Tilia cordata	Baltimore	Maryland	-76.69136171	39.36597234	6407 Western Run Dr	No	66.548	131.2336	introduced	more than 18.29 m	60.96 to 76.2 cm	Baltimore	NA	NA	NA	NA	NA	NA	NA	NA	NA	NA	NA	NA
225700	04/27/2017	Littleleaf linden	Tilia cordata	Baltimore	Maryland	-76.69054933	39.36560263	6307 Western Run Dr	No	52.578	131.2336	introduced	more than 18.29 m	45.72 to 60.96 cm	Baltimore	NA	NA	NA	NA	NA	NA	NA	NA	NA	NA	NA	NA
225698	04/27/2017	White mulberry	Morus alba	Baltimore	Maryland	-76.69000647	39.36492899	6301 Western Run Dr	No	73.914	147.6378	introduced	more than 18.29 m	60.96 to 76.2 cm	Baltimore	NA	NA	NA	NA	NA	NA	NA	NA	NA	NA	NA	NA
225695	04/27/2017	Littleleaf linden	Tilia cordata	Baltimore	Maryland	-76.69027267	39.36529356	6305 Western Run Dr	No	21.59	98.4252	introduced	more than 18.29 m	15.24 to 30.48 cm	Baltimore	NA	NA	NA	NA	NA	NA	NA	NA	NA	NA	NA	NA
225694	04/27/2017	Eastern white pine	Pinus strobus	Baltimore	Maryland	-76.69070192	39.36556992	6401 Western Run Dr	No	18.796	98.4252	naturally_occurring	more than 18.29 m	15.24 to 30.48 cm	Baltimore	NA	NA	NA	NA	NA	NA	NA	NA	NA	NA	NA	NA
225693	04/27/2017	Eastern white pine	Pinus strobus	Baltimore	Maryland	-76.69101708	39.36575147	6403 Western Run Dr	No	19.812	98.4252	naturally_occurring	more than 18.29 m	15.24 to 30.48 cm	Baltimore	NA	NA	NA	NA	NA	NA	NA	NA	NA	NA	NA	NA
225692	04/27/2017	White ash	Fraxinus americana	Baltimore	Maryland	-76.69199109	39.36567374	6406 Cross Country Blvd	Yes	77.216	213.2546	naturally_occurring	more than 18.29 m	more than 76.2 cm	Baltimore	NA	NA	NA	NA	NA	NA	NA	NA	NA	NA	NA	NA
225691	04/27/2017	Eastern white pine	Pinus strobus	Baltimore	Maryland	-76.69113735	39.36579778	6405 Western Run Dr	No	18.034	98.4252	naturally_occurring	more than 18.29 m	15.24 to 30.48 cm	Baltimore	NA	NA	NA	NA	NA	NA	NA	NA	NA	NA	NA	NA
225689	04/27/2017	Eastern white pine	Pinus strobus	Baltimore	Maryland	-76.69146202	39.36587899	6407 Western Run Dr	No	11.43	16.4042	naturally_occurring	13.71 to 18.29 m	0 to 15.24 cm	Baltimore	NA	NA	NA	NA	NA	NA	NA	NA	NA	NA	NA	NA
225688	04/27/2017	Eastern white pine	Pinus strobus	Baltimore	Maryland	-76.69091916	39.3657048	6403 Western Run Dr	No	17.526	98.4252	naturally_occurring	more than 18.29 m	15.24 to 30.48 cm	Baltimore	NA	NA	NA	NA	NA	NA	NA	NA	NA	NA	NA	NA
225687	04/27/2017	Eastern white pine	Pinus strobus	Baltimore	Maryland	-76.69163837	39.36590031	6409 Western Run Dr	No	23.368	98.4252	naturally_occurring	more than 18.29 m	15.24 to 30.48 cm	Baltimore	NA	NA	NA	NA	NA	NA	NA	NA	NA	NA	NA	NA
225683	04/27/2017	White oak	Quercus alba	Baltimore	Maryland	-76.693676	39.3694568	3101 Fallstaff Road	No	37.338	147.6378	naturally_occurring	more than 18.29 m	30.48 to 45.72 cm	Baltimore	NA	NA	NA	NA	NA	NA	NA	NA	NA	NA	NA	NA
225681	04/27/2017	Japanese zelkova	Zelkova serrata	Baltimore	Maryland	-76.69615924	39.3647529	6610 Cross Country Blvd	No	44.196	114.8294	introduced	more than 18.29 m	30.48 to 45.72 cm	Baltimore	NA	NA	NA	NA	NA	NA	NA	NA	NA	NA	NA	NA
225679	04/27/2017	American elm	Ulmus americana	Baltimore	Maryland	-76.69333514	39.36509909	3314 Bancroft Road	No	35.306	131.2336	naturally_occurring	more than 18.29 m	30.48 to 45.72 cm	Baltimore	NA	NA	NA	NA	NA	NA	NA	NA	NA	NA	NA	NA
225677	04/27/2017	Green ash	Fraxinus pennsylvanica	Baltimore	Maryland	-76.69792258	39.36409983	6704 Cross Country Blvd	Yes	71.628	278.8714	naturally_occurring	more than 18.29 m	60.96 to 76.2 cm	Baltimore	NA	NA	NA	NA	NA	NA	NA	NA	NA	NA	NA	NA
225675	04/27/2017	Japanese zelkova	Zelkova serrata	Baltimore	Maryland	-76.69460149	39.36491497	6508 Cross Country Blvd	No	50.8	147.6378	introduced	more than 18.29 m	45.72 to 60.96 cm	Baltimore	NA	NA	NA	NA	NA	NA	NA	NA	NA	NA	NA	NA
225674	04/27/2017	Littleleaf linden	Tilia cordata	Baltimore	Maryland	-76.69615853	39.36506528	6609 Western Run Dr	No	63.754	180.4462	introduced	more than 18.29 m	60.96 to 76.2 cm	Baltimore	NA	NA	NA	NA	NA	NA	NA	NA	NA	NA	NA	NA
225671	04/27/2017	Littleleaf linden	Tilia cordata	Baltimore	Maryland	-76.69378696	39.36542305	6505 Western Run Dr	No	51.308	147.6378	introduced	more than 18.29 m	45.72 to 60.96 cm	Baltimore	NA	NA	NA	NA	NA	NA	NA	NA	NA	NA	NA	NA
225670	04/27/2017	Littleleaf linden	Tilia cordata	Baltimore	Maryland	-76.69683354	39.36501824	3315 Clarks Lane	No	34.798	98.4252	introduced	more than 18.29 m	30.48 to 45.72 cm	Baltimore	NA	NA	NA	NA	NA	NA	NA	NA	NA	NA	NA	NA
225667	04/27/2017	Red maple	Acer rubrum	Baltimore	Maryland	-76.69357305	39.36651693	3315 Clarks Lane	No	38.862	131.2336	naturally_occurring	more than 18.29 m	30.48 to 45.72 cm	Baltimore	NA	NA	NA	NA	NA	NA	NA	NA	NA	NA	NA	NA
225666	04/27/2017	Silver maple	Acer saccharinum	Baltimore	Maryland	-76.69458604	39.36524407	6511 Western Run Dr	No	82.804	164.042	naturally_occurring	more than 18.29 m	more than 76.2 cm	Baltimore	NA	NA	NA	NA	NA	NA	NA	NA	NA	NA	NA	NA
225664	04/27/2017	Norway maple	Acer platanoides	Baltimore	Maryland	-76.69442347	39.36705238	3315 Clarks Lane	No	50.546	131.2336	introduced	more than 18.29 m	45.72 to 60.96 cm	Baltimore	NA	NA	NA	NA	NA	NA	NA	NA	NA	NA	NA	NA
225661	04/27/2017	Red maple	Acer rubrum	Baltimore	Maryland	-76.69392529	39.36679145	3315 Clarks Lane	No	51.816	114.8294	naturally_occurring	more than 18.29 m	45.72 to 60.96 cm	Baltimore	NA	NA	NA	NA	NA	NA	NA	NA	NA	NA	NA	NA
225659	04/27/2017	Littleleaf linden	Tilia cordata	Baltimore	Maryland	-76.6922435	39.36595139	6413 Western Run Dr	No	36.322	98.4252	introduced	more than 18.29 m	30.48 to 45.72 cm	Baltimore	NA	NA	NA	NA	NA	NA	NA	NA	NA	NA	NA	NA
225656	04/27/2017	Littleleaf linden	Tilia cordata	Baltimore	Maryland	-76.69161175	39.36600652	6409 Western Run Dr	No	52.07	147.6378	introduced	more than 18.29 m	45.72 to 60.96 cm	Baltimore	NA	NA	NA	NA	NA	NA	NA	NA	NA	NA	NA	NA
225654	04/27/2017	Littleleaf linden	Tilia cordata	Baltimore	Maryland	-76.69085736	39.36580476	6403 Western Run Dr	No	81.28	164.042	introduced	more than 18.29 m	more than 76.2 cm	Baltimore	NA	NA	NA	NA	NA	NA	NA	NA	NA	NA	NA	NA
225652	04/27/2017	Littleleaf linden	Tilia cordata	Baltimore	Maryland	-76.69014813	39.36513148	6303 Western Run Dr	No	53.594	147.6378	introduced	more than 18.29 m	45.72 to 60.96 cm	Baltimore	NA	NA	NA	NA	NA	NA	NA	NA	NA	NA	NA	NA
225651	04/27/2017	Japanese zelkova	Zelkova serrata	Baltimore	Maryland	-76.68989001	39.36453263	3002 W Strathmore Ave	No	13.208	49.2126	introduced	more than 18.29 m	0 to 15.24 cm	Baltimore	NA	NA	NA	NA	NA	NA	NA	NA	NA	NA	NA	NA
225650	04/27/2017	Japanese zelkova	Zelkova serrata	Baltimore	Maryland	-76.69037012	39.36476122	6312 Cross Country Blvd	No	45.212	114.8294	introduced	more than 18.29 m	30.48 to 45.72 cm	Baltimore	NA	NA	NA	NA	NA	NA	NA	NA	NA	NA	NA	NA
225649	04/27/2017	Eastern white pine	Pinus strobus	Baltimore	Maryland	-76.69072759	39.36558977	6401 Western Run Dr	No	14.224	49.2126	naturally_occurring	more than 18.29 m	0 to 15.24 cm	Baltimore	NA	NA	NA	NA	NA	NA	NA	NA	NA	NA	NA	NA
225648	04/27/2017	Eastern white pine	Pinus strobus	Baltimore	Maryland	-76.69086259	39.36567246	6401 Western Run Dr	No	19.05	98.4252	naturally_occurring	more than 18.29 m	15.24 to 30.48 cm	Baltimore	NA	NA	NA	NA	NA	NA	NA	NA	NA	NA	NA	NA
225647	04/27/2017	Eastern white pine	Pinus strobus	Baltimore	Maryland	-76.69107888	39.36577683	6403 Western Run Dr	No	18.034	98.4252	naturally_occurring	more than 18.29 m	15.24 to 30.48 cm	Baltimore	NA	NA	NA	NA	NA	NA	NA	NA	NA	NA	NA	NA
225646	04/27/2017	Eastern white pine	Pinus strobus	Baltimore	Maryland	-76.69095196	39.36571876	6403 Western Run Dr	No	12.446	82.021	naturally_occurring	more than 18.29 m	0 to 15.24 cm	Baltimore	NA	NA	NA	NA	NA	NA	NA	NA	NA	NA	NA	NA
225645	04/27/2017	Eastern white pine	Pinus strobus	Baltimore	Maryland	-76.69116729	39.3658088	6405 Western Run Dr	No	12.954	82.021	naturally_occurring	more than 18.29 m	0 to 15.24 cm	Baltimore	NA	NA	NA	NA	NA	NA	NA	NA	NA	NA	NA	NA
225644	04/27/2017	Eastern white pine	Pinus strobus	Baltimore	Maryland	-76.69126427	39.36583894	6405 Western Run Dr	No	17.018	98.4252	naturally_occurring	more than 18.29 m	15.24 to 30.48 cm	Baltimore	NA	NA	NA	NA	NA	NA	NA	NA	NA	NA	NA	NA
225642	04/27/2017	Eastern white pine	Pinus strobus	Baltimore	Maryland	-76.69152429	39.36588928	6407 Western Run Dr	No	18.288	98.4252	naturally_occurring	more than 18.29 m	15.24 to 30.48 cm	Baltimore	NA	NA	NA	NA	NA	NA	NA	NA	NA	NA	NA	NA
225640	04/27/2017	Sugar maple	Acer saccharum	Baltimore	Maryland	-76.6919678	39.36589222	6411 Western Run Dr	No	18.796	82.021	naturally_occurring	more than 18.29 m	15.24 to 30.48 cm	Baltimore	NA	NA	NA	NA	NA	NA	NA	NA	NA	NA	NA	NA
225637	04/27/2017	Sugar maple	Acer saccharum	Baltimore	Maryland	-76.69419934	39.36520199	6507 Western Run Dr	No	12.192	65.6168	naturally_occurring	more than 18.29 m	0 to 15.24 cm	Baltimore	NA	NA	NA	NA	NA	NA	NA	NA	NA	NA	NA	NA
225632	04/27/2017	Japanese zelkova	Zelkova serrata	Baltimore	Maryland	-76.6942887	39.36497451	6506 Cross Country Blvd	No	42.926	98.4252	introduced	more than 18.29 m	30.48 to 45.72 cm	Baltimore	NA	NA	NA	NA	NA	NA	NA	NA	NA	NA	NA	NA
225631	04/27/2017	Northern red oak	Quercus rubra	Baltimore	Maryland	-76.69889089	39.36490211	6713 Western Run Dr	No	58.42	82.021	naturally_occurring	more than 18.29 m	45.72 to 60.96 cm	Baltimore	NA	NA	NA	NA	NA	NA	NA	NA	NA	NA	NA	NA
225628	04/27/2017	Littleleaf linden	Tilia cordata	Baltimore	Maryland	-76.69668522	39.36502927	3315 Clarks Lane	No	51.816	164.042	introduced	more than 18.29 m	45.72 to 60.96 cm	Baltimore	NA	NA	NA	NA	NA	NA	NA	NA	NA	NA	NA	NA
225626	04/27/2017	Littleleaf linden	Tilia cordata	Baltimore	Maryland	-76.6949226	39.36519446	6601 Western Run Dr	No	50.8	147.6378	introduced	more than 18.29 m	45.72 to 60.96 cm	Baltimore	NA	NA	NA	NA	NA	NA	NA	NA	NA	NA	NA	NA
225625	04/27/2017	Littleleaf linden	Tilia cordata	Baltimore	Maryland	-76.69367573	39.36545649	6503 Western Run Dr	No	53.34	147.6378	introduced	more than 18.29 m	45.72 to 60.96 cm	Baltimore	NA	NA	NA	NA	NA	NA	NA	NA	NA	NA	NA	NA
225624	04/27/2017	Littleleaf linden	Tilia cordata	Baltimore	Maryland	-76.69425614	39.36530802	6507 Western Run Dr	No	66.04	131.2336	introduced	more than 18.29 m	60.96 to 76.2 cm	Baltimore	NA	NA	NA	NA	NA	NA	NA	NA	NA	NA	NA	NA
225621	04/27/2017	Red maple	Acer rubrum	Baltimore	Maryland	-76.69374989	39.3666654	3315 Clarks Lane	No	48.26	131.2336	naturally_occurring	more than 18.29 m	45.72 to 60.96 cm	Baltimore	NA	NA	NA	NA	NA	NA	NA	NA	NA	NA	NA	NA
225620	04/27/2017	Red maple	Acer rubrum	Baltimore	Maryland	-76.69331589	39.36621962	3315 Clarks Lane	Yes	50.8	147.6378	naturally_occurring	more than 18.29 m	45.72 to 60.96 cm	Baltimore	NA	NA	NA	NA	NA	NA	NA	NA	NA	NA	NA	NA
225618	04/27/2017	Red maple	Acer rubrum	Baltimore	Maryland	-76.69410593	39.36690097	3315 Clarks Lane	No	56.388	131.2336	naturally_occurring	more than 18.29 m	45.72 to 60.96 cm	Baltimore	NA	NA	NA	NA	NA	NA	NA	NA	NA	NA	NA	NA
225615	04/26/2017	Blackgum	Nyssa sylvatica	Baltimore	Maryland	-76.69721945	39.36750531	6719 Westbrook Road	No	3.048	22.96588	naturally_occurring	more than 18.29 m	0 to 15.24 cm	Baltimore	NA	NA	NA	NA	NA	NA	NA	NA	NA	NA	NA	NA
225614	04/26/2017	Blackgum	Nyssa sylvatica	Baltimore	Maryland	-76.69733307	39.36750862	6719 Westbrook Road	No	3.048	22.96588	naturally_occurring	more than 18.29 m	0 to 15.24 cm	Baltimore	NA	NA	NA	NA	NA	NA	NA	NA	NA	NA	NA	NA
225605	04/27/2017	Thornless honeylocust	Gleditsia triacanthos	Baltimore	Maryland	-76.70928917	39.36136543	6924 Reisterstown Road	Yes	27.686	114.8294	naturally_occurring	more than 18.29 m	15.24 to 30.48 cm	Baltimore	NA	NA	NA	NA	NA	NA	NA	NA	NA	NA	NA	NA
225599	04/27/2017	Red maple	Acer rubrum	Baltimore	Maryland	-76.67367156	39.35832596	2611 Manhattan Ave	No	72.644	180.4462	naturally_occurring	more than 18.29 m	60.96 to 76.2 cm	Baltimore	NA	NA	NA	NA	NA	NA	NA	NA	NA	NA	NA	NA
225598	04/27/2017	Sugar maple	Acer saccharum	Baltimore	Maryland	-76.6728442	39.35754489	5528 Rusk Ave	No	26.924	137.79528	naturally_occurring	more than 18.29 m	15.24 to 30.48 cm	Baltimore	NA	NA	NA	NA	NA	NA	NA	NA	NA	NA	NA	NA
225597	04/27/2017	Freeman maple	Acer freemanii	Baltimore	Maryland	-76.67253744	39.35767427	2600 Ken Oak Road	No	3.81	39.37008	introduced	more than 18.29 m	0 to 15.24 cm	Baltimore	NA	NA	NA	NA	NA	NA	NA	NA	NA	NA	NA	NA
225596	04/27/2017	Sugar maple	Acer saccharum	Baltimore	Maryland	-76.67240941	39.35760762	5528 Rusk Ave	No	23.368	131.2336	naturally_occurring	more than 18.29 m	15.24 to 30.48 cm	Baltimore	NA	NA	NA	NA	NA	NA	NA	NA	NA	NA	NA	NA
225594	04/27/2017	Freeman maple	Acer freemanii	Baltimore	Maryland	-76.67328303	39.35710472	5503 Stuart Ave	No	38.862	114.8294	introduced	more than 18.29 m	30.48 to 45.72 cm	Baltimore	NA	NA	NA	NA	NA	NA	NA	NA	NA	NA	NA	NA
225590	04/27/2017	Freeman maple	Acer freemanii	Baltimore	Maryland	-76.67384773	39.35735924	2700 Ken Oak Road	No	18.288	65.6168	introduced	more than 18.29 m	15.24 to 30.48 cm	Baltimore	NA	NA	NA	NA	NA	NA	NA	NA	NA	NA	NA	NA
225587	04/27/2017	Cherry/plum	Prunus	Baltimore	Maryland	-76.67364725	39.3584819	2608 Manhattan Ave	No	43.18	65.6168	no_info	more than 18.29 m	30.48 to 45.72 cm	Baltimore	NA	NA	NA	NA	NA	NA	NA	NA	NA	NA	NA	NA
225584	04/27/2017	London planetree	Platanus acerifolia	Baltimore	Maryland	-76.67278428	39.35860373	2600 Manhattan Ave	No	94.488	278.8714	introduced	more than 18.29 m	more than 76.2 cm	Baltimore	NA	NA	NA	NA	NA	NA	NA	NA	NA	NA	NA	NA
225583	04/27/2017	Japanese zelkova	Zelkova serrata	Baltimore	Maryland	-76.67242316	39.35864863	2504 Manhattan Ave	No	27.432	114.8294	introduced	more than 18.29 m	15.24 to 30.48 cm	Baltimore	NA	NA	NA	NA	NA	NA	NA	NA	NA	NA	NA	NA
225581	04/27/2017	Japanese zelkova	Zelkova serrata	Baltimore	Maryland	-76.67221139	39.3586773	2503 Manhattan Ave	No	29.464	147.6378	introduced	more than 18.29 m	15.24 to 30.48 cm	Baltimore	NA	NA	NA	NA	NA	NA	NA	NA	NA	NA	NA	NA
225580	04/27/2017	American linden	Tilia americana	Baltimore	Maryland	-76.6726095	39.35914463	2505 Whitney Ave	No	41.656	131.2336	naturally_occurring	more than 18.29 m	30.48 to 45.72 cm	Baltimore	NA	NA	NA	NA	NA	NA	NA	NA	NA	NA	NA	NA
225579	04/27/2017	Flowering crabapple	Malus	Baltimore	Maryland	-76.67243121	39.35834694	2505 Manhattan Ave	No	10.16	49.2126	no_info	more than 18.29 m	0 to 15.24 cm	Baltimore	NA	NA	NA	NA	NA	NA	NA	NA	NA	NA	NA	NA
225578	04/27/2017	Red maple	Acer rubrum	Baltimore	Maryland	-76.67230028	39.35858716	2505 Manhattan Ave	No	30.988	180.4462	naturally_occurring	more than 18.29 m	30.48 to 45.72 cm	Baltimore	NA	NA	NA	NA	NA	NA	NA	NA	NA	NA	NA	NA
225577	04/27/2017	Red maple	Acer rubrum	Baltimore	Maryland	-76.67202478	39.35766055	5505 Rusk Ave	No	57.15	180.4462	naturally_occurring	more than 18.29 m	45.72 to 60.96 cm	Baltimore	NA	NA	NA	NA	NA	NA	NA	NA	NA	NA	NA	NA
225576	04/27/2017	Japanese zelkova	Zelkova serrata	Baltimore	Maryland	-76.67207184	39.35773167	2502 Ken Oak Road	No	3.81	39.37008	introduced	more than 18.29 m	0 to 15.24 cm	Baltimore	NA	NA	NA	NA	NA	NA	NA	NA	NA	NA	NA	NA
225575	04/27/2017	Red maple	Acer rubrum	Baltimore	Maryland	-76.67223727	39.35746593	5505 Rusk Ave	No	43.18	164.042	naturally_occurring	more than 18.29 m	30.48 to 45.72 cm	Baltimore	NA	NA	NA	NA	NA	NA	NA	NA	NA	NA	NA	NA
225574	04/27/2017	Red maple	Acer rubrum	Baltimore	Maryland	-76.67228076	39.35719799	5506 Rusk Ave	Yes	37.338	114.8294	naturally_occurring	more than 18.29 m	30.48 to 45.72 cm	Baltimore	NA	NA	NA	NA	NA	NA	NA	NA	NA	NA	NA	NA
225572	04/27/2017	Red maple	Acer rubrum	Baltimore	Maryland	-76.67233614	39.3574471	5528 Rusk Ave	Yes	45.212	131.2336	naturally_occurring	more than 18.29 m	30.48 to 45.72 cm	Baltimore	NA	NA	NA	NA	NA	NA	NA	NA	NA	NA	NA	NA
225570	04/27/2017	Cherry/plum	Prunus	Baltimore	Maryland	-76.67253034	39.35831228	2601 Manhattan Ave	Yes	30.48	65.6168	no_info	more than 18.29 m	15.24 to 30.48 cm	Baltimore	NA	NA	NA	NA	NA	NA	NA	NA	NA	NA	NA	NA
225569	04/27/2017	Cherry/plum	Prunus	Baltimore	Maryland	-76.67290612	39.35849842	2601 Manhattan Ave	No	43.688	98.4252	no_info	more than 18.29 m	30.48 to 45.72 cm	Baltimore	NA	NA	NA	NA	NA	NA	NA	NA	NA	NA	NA	NA
225568	04/27/2017	White ash	Fraxinus americana	Baltimore	Maryland	-76.67349509	39.35842289	2611 Manhattan Ave	No	76.708	213.2546	naturally_occurring	more than 18.29 m	more than 76.2 cm	Baltimore	NA	NA	NA	NA	NA	NA	NA	NA	NA	NA	NA	NA
225566	04/27/2017	White ash	Fraxinus americana	Baltimore	Maryland	-76.67364066	39.35820094	2611 Manhattan Ave	No	54.61	196.8504	naturally_occurring	more than 18.29 m	45.72 to 60.96 cm	Baltimore	NA	NA	NA	NA	NA	NA	NA	NA	NA	NA	NA	NA
225564	04/27/2017	Cherry/plum	Prunus	Baltimore	Maryland	-76.6724842	39.35768015	2600 Ken Oak Road	No	7.112	39.37008	no_info	more than 18.29 m	0 to 15.24 cm	Baltimore	NA	NA	NA	NA	NA	NA	NA	NA	NA	NA	NA	NA
225562	04/27/2017	Goldenraintree	Koelreuteria paniculata	Baltimore	Maryland	-76.67250194	39.3575939	5528 Rusk Ave	No	24.892	114.8294	introduced	more than 18.29 m	15.24 to 30.48 cm	Baltimore	NA	NA	NA	NA	NA	NA	NA	NA	NA	NA	NA	NA
225561	04/27/2017	Japanese maple	Acer palmatum	Baltimore	Maryland	-76.6730242	39.35752725	5507 Stuart Ave	No	10.668	39.37008	introduced	more than 18.29 m	0 to 15.24 cm	Baltimore	NA	NA	NA	NA	NA	NA	NA	NA	NA	NA	NA	NA
225559	04/27/2017	Flowering dogwood	Cornus florida	Baltimore	Maryland	-76.67340449	39.35729594	5505 Stuart Ave	No	19.05	65.6168	naturally_occurring	more than 18.29 m	15.24 to 30.48 cm	Baltimore	NA	NA	NA	NA	NA	NA	NA	NA	NA	NA	NA	NA
225557	04/27/2017	Freeman maple	Acer freemanii	Baltimore	Maryland	-76.67403169	39.35727764	2700 Ken Oak Road	No	21.082	59.05512	introduced	more than 18.29 m	15.24 to 30.48 cm	Baltimore	NA	NA	NA	NA	NA	NA	NA	NA	NA	NA	NA	NA
225552	04/27/2017	London planetree	Platanus acerifolia	Baltimore	Maryland	-76.67374494	39.35862358	2608 Manhattan Ave	No	68.58	196.8504	introduced	more than 18.29 m	60.96 to 76.2 cm	Baltimore	NA	NA	NA	NA	NA	NA	NA	NA	NA	NA	NA	NA
225550	04/27/2017	London planetree	Platanus acerifolia	Baltimore	Maryland	-76.67268334	39.35861647	2600 Manhattan Ave	Yes	95.504	262.4672	introduced	more than 18.29 m	more than 76.2 cm	Baltimore	NA	NA	NA	NA	NA	NA	NA	NA	NA	NA	NA	NA
225546	04/27/2017	Goldenraintree	Koelreuteria paniculata	Baltimore	Maryland	-76.67235329	39.35866021	2504 Manhattan Ave	No	18.542	98.4252	introduced	more than 18.29 m	15.24 to 30.48 cm	Baltimore	NA	NA	NA	NA	NA	NA	NA	NA	NA	NA	NA	NA
225545	04/27/2017	Japanese zelkova	Zelkova serrata	Baltimore	Maryland	-76.67215831	39.35868517	2503 Manhattan Ave	No	34.29	147.6378	introduced	more than 18.29 m	30.48 to 45.72 cm	Baltimore	NA	NA	NA	NA	NA	NA	NA	NA	NA	NA	NA	NA
225544	04/27/2017	Red maple	Acer rubrum	Baltimore	Maryland	-76.67239536	39.3585754	2505 Manhattan Ave	No	34.036	196.8504	naturally_occurring	more than 18.29 m	30.48 to 45.72 cm	Baltimore	NA	NA	NA	NA	NA	NA	NA	NA	NA	NA	NA	NA
225543	04/27/2017	Flowering crabapple	Malus	Baltimore	Maryland	-76.67241553	39.35826645	2505 Manhattan Ave	No	13.208	39.37008	no_info	more than 18.29 m	0 to 15.24 cm	Baltimore	NA	NA	NA	NA	NA	NA	NA	NA	NA	NA	NA	NA
225542	04/27/2017	Red maple	Acer rubrum	Baltimore	Maryland	-76.6718287	39.3577664	2500 Ken Oak Road	No	45.212	180.4462	naturally_occurring	more than 18.29 m	30.48 to 45.72 cm	Baltimore	NA	NA	NA	NA	NA	NA	NA	NA	NA	NA	NA	NA
225541	04/27/2017	Red maple	Acer rubrum	Baltimore	Maryland	-76.67220233	39.35763023	5505 Rusk Ave	No	52.832	147.6378	naturally_occurring	more than 18.29 m	45.72 to 60.96 cm	Baltimore	NA	NA	NA	NA	NA	NA	NA	NA	NA	NA	NA	NA
225540	04/27/2017	Red maple	Acer rubrum	Baltimore	Maryland	-76.67222443	39.35739922	5505 Rusk Ave	No	49.53	147.6378	naturally_occurring	more than 18.29 m	45.72 to 60.96 cm	Baltimore	NA	NA	NA	NA	NA	NA	NA	NA	NA	NA	NA	NA
225539	04/27/2017	Eastern redbud	Cercis canadensis	Baltimore	Maryland	-76.67230215	39.35731377	5506 Rusk Ave	Yes	8.636	59.05512	naturally_occurring	more than 18.29 m	0 to 15.24 cm	Baltimore	NA	NA	NA	NA	NA	NA	NA	NA	NA	NA	NA	NA
225538	04/27/2017	Japanese maple	Acer palmatum	Baltimore	Maryland	-76.67224868	39.35704031	5506 Rusk Ave	Yes	36.322	82.021	introduced	more than 18.29 m	30.48 to 45.72 cm	Baltimore	NA	NA	NA	NA	NA	NA	NA	NA	NA	NA	NA	NA
225537	04/27/2017	Cherry/plum	Prunus	Baltimore	Maryland	-76.6725503	39.35839938	2601 Manhattan Ave	Yes	47.244	72.17848	no_info	more than 18.29 m	45.72 to 60.96 cm	Baltimore	NA	NA	NA	NA	NA	NA	NA	NA	NA	NA	NA	NA
225536	04/27/2017	Sugar maple	Acer saccharum	Baltimore	Maryland	-76.67235896	39.35755369	5528 Rusk Ave	Yes	16.51	98.4252	naturally_occurring	more than 18.29 m	15.24 to 30.48 cm	Baltimore	NA	NA	NA	NA	NA	NA	NA	NA	NA	NA	NA	NA
225535	04/27/2017	Cherry/plum	Prunus	Baltimore	Maryland	-76.6724733	39.35806308	2600 Ken Oak Road	Yes	49.784	82.021	no_info	more than 18.29 m	45.72 to 60.96 cm	Baltimore	NA	NA	NA	NA	NA	NA	NA	NA	NA	NA	NA	NA
225534	04/27/2017	Cherry/plum	Prunus	Baltimore	Maryland	-76.67300594	39.35848794	2601 Manhattan Ave	No	33.02	82.021	no_info	more than 18.29 m	30.48 to 45.72 cm	Baltimore	NA	NA	NA	NA	NA	NA	NA	NA	NA	NA	NA	NA
225530	04/27/2017	Pin oak	Quercus palustris	Baltimore	Maryland	-76.67291645	39.35762135	2604 Ken Oak Road	No	26.67	147.6378	naturally_occurring	more than 18.29 m	15.24 to 30.48 cm	Baltimore	NA	NA	NA	NA	NA	NA	NA	NA	NA	NA	NA	NA
225529	04/27/2017	Red maple	Acer rubrum	Baltimore	Maryland	-76.6724525	39.35768407	2600 Ken Oak Road	No	4.572	49.2126	naturally_occurring	more than 18.29 m	0 to 15.24 cm	Baltimore	NA	NA	NA	NA	NA	NA	NA	NA	NA	NA	NA	NA
225526	04/27/2017	Cherry/plum	Prunus	Baltimore	Maryland	-76.67337644	39.35725248	5505 Stuart Ave	No	12.954	65.6168	no_info	more than 18.29 m	0 to 15.24 cm	Baltimore	NA	NA	NA	NA	NA	NA	NA	NA	NA	NA	NA	NA
225519	04/27/2017	London planetree	Platanus acerifolia	Baltimore	Maryland	-76.67372497	39.35855246	2608 Manhattan Ave	No	37.592	147.6378	introduced	more than 18.29 m	30.48 to 45.72 cm	Baltimore	NA	NA	NA	NA	NA	NA	NA	NA	NA	NA	NA	NA
225517	04/27/2017	London planetree	Platanus acerifolia	Baltimore	Maryland	-76.67288929	39.3585895	2600 Manhattan Ave	No	101.6	278.8714	introduced	more than 18.29 m	more than 76.2 cm	Baltimore	NA	NA	NA	NA	NA	NA	NA	NA	NA	NA	NA	NA
225515	04/27/2017	Callery pear	Pyrus calleryana	Baltimore	Maryland	-76.67272248	39.35916276	2601 Whitney Ave	Yes	14.224	49.2126	introduced	more than 18.29 m	0 to 15.24 cm	Baltimore	NA	NA	NA	NA	NA	NA	NA	NA	NA	NA	NA	NA
225514	04/27/2017	American linden	Tilia americana	Baltimore	Maryland	-76.67263961	39.35929128	2505 Whitney Ave	No	87.376	196.8504	naturally_occurring	more than 18.29 m	more than 76.2 cm	Baltimore	NA	NA	NA	NA	NA	NA	NA	NA	NA	NA	NA	NA
225513	04/27/2017	American sweetgum	Liquidambar styraciflua	Baltimore	Maryland	-76.67251015	39.35868955	2504 Manhattan Ave	No	28.448	114.8294	naturally_occurring	more than 18.29 m	15.24 to 30.48 cm	Baltimore	NA	NA	NA	NA	NA	NA	NA	NA	NA	NA	NA	NA
225512	04/27/2017	Japanese zelkova	Zelkova serrata	Baltimore	Maryland	-76.67227984	39.35867179	2503 Manhattan Ave	No	33.528	147.6378	introduced	more than 18.29 m	30.48 to 45.72 cm	Baltimore	NA	NA	NA	NA	NA	NA	NA	NA	NA	NA	NA	NA
225511	04/27/2017	London planetree	Platanus acerifolia	Baltimore	Maryland	-76.67218873	39.3586048	2503 Manhattan Ave	No	106.68	262.4672	introduced	more than 18.29 m	more than 76.2 cm	Baltimore	NA	NA	NA	NA	NA	NA	NA	NA	NA	NA	NA	NA
225510	04/27/2017	Cherry/plum	Prunus	Baltimore	Maryland	-76.67246544	39.35850021	2505 Manhattan Ave	No	8.89	39.37008	no_info	more than 18.29 m	0 to 15.24 cm	Baltimore	NA	NA	NA	NA	NA	NA	NA	NA	NA	NA	NA	NA
225507	04/27/2017	Red maple	Acer rubrum	Baltimore	Maryland	-76.67226222	39.3575773	5505 Rusk Ave	No	52.832	213.2546	naturally_occurring	more than 18.29 m	45.72 to 60.96 cm	Baltimore	NA	NA	NA	NA	NA	NA	NA	NA	NA	NA	NA	NA
225506	04/27/2017	Flowering dogwood	Cornus florida	Baltimore	Maryland	-76.67220162	39.35731928	5503 Rusk Ave	No	2.54	22.96588	naturally_occurring	more than 18.29 m	0 to 15.24 cm	Baltimore	NA	NA	NA	NA	NA	NA	NA	NA	NA	NA	NA	NA
225505	04/27/2017	Japanese maple	Acer palmatum	Baltimore	Maryland	-76.67231927	39.35737993	5528 Rusk Ave	Yes	14.478	65.6168	introduced	more than 18.29 m	0 to 15.24 cm	Baltimore	NA	NA	NA	NA	NA	NA	NA	NA	NA	NA	NA	NA
225504	04/27/2017	Japanese maple	Acer palmatum	Baltimore	Maryland	-76.6722608	39.35712411	5506 Rusk Ave	Yes	6.096	26.24672	introduced	more than 18.29 m	0 to 15.24 cm	Baltimore	NA	NA	NA	NA	NA	NA	NA	NA	NA	NA	NA	NA
225503	04/27/2017	Cherry/plum	Prunus	Baltimore	Maryland	-76.67239771	39.35773064	2600 Ken Oak Road	Yes	7.62	26.24672	no_info	more than 18.29 m	0 to 15.24 cm	Baltimore	NA	NA	NA	NA	NA	NA	NA	NA	NA	NA	NA	NA
225501	04/27/2017	Cherry/plum	Prunus	Baltimore	Maryland	-76.67272358	39.35853039	2601 Manhattan Ave	No	27.432	65.6168	no_info	more than 18.29 m	15.24 to 30.48 cm	Baltimore	NA	NA	NA	NA	NA	NA	NA	NA	NA	NA	NA	NA
225500	04/27/2017	American linden	Tilia americana	Baltimore	Maryland	-76.67337387	39.35843943	2609 Manhattan Ave	No	48.768	180.4462	naturally_occurring	more than 18.29 m	45.72 to 60.96 cm	Baltimore	NA	NA	NA	NA	NA	NA	NA	NA	NA	NA	NA	NA
225498	04/27/2017	American linden	Tilia americana	Baltimore	Maryland	-76.69064811	39.35263284	5804 Gist Ave	Yes	51.308	229.6588	naturally_occurring	more than 18.29 m	45.72 to 60.96 cm	Baltimore	NA	NA	NA	NA	NA	NA	NA	NA	NA	NA	NA	NA
225494	04/27/2017	Littleleaf linden	Tilia cordata	Baltimore	Maryland	-76.7005809	39.35986694	3709 Midheights Road	No	39.37	147.6378	introduced	more than 18.29 m	30.48 to 45.72 cm	Baltimore	NA	NA	NA	NA	NA	NA	NA	NA	NA	NA	NA	NA
225490	04/27/2017	American linden	Tilia americana	Baltimore	Maryland	-76.70030076	39.36011539	3701 Midheights Road	No	47.498	131.2336	naturally_occurring	more than 18.29 m	45.72 to 60.96 cm	Baltimore	NA	NA	NA	NA	NA	NA	NA	NA	NA	NA	NA	NA
225487	04/27/2017	Black locust	Robinia pseudoacacia	Baltimore	Maryland	-76.68896952	39.35077693	3912 W Northern Pkwy	No	30.48	49.2126	naturally_occurring	more than 18.29 m	15.24 to 30.48 cm	Baltimore	NA	NA	NA	NA	NA	NA	NA	NA	NA	NA	NA	NA
225485	04/27/2017	Red maple	Acer rubrum	Baltimore	Maryland	-76.70100524	39.35954601	3721 Midheights Road	No	81.534	147.6378	naturally_occurring	more than 18.29 m	more than 76.2 cm	Baltimore	NA	NA	NA	NA	NA	NA	NA	NA	NA	NA	NA	NA
225478	04/27/2017	American sweetgum	Liquidambar styraciflua	Baltimore	Maryland	-76.68846207	39.35185174	5710 Jonquil Ave	No	28.702	131.2336	naturally_occurring	more than 18.29 m	15.24 to 30.48 cm	Baltimore	NA	NA	NA	NA	NA	NA	NA	NA	NA	NA	NA	NA
225474	04/27/2017	Green ash	Fraxinus pennsylvanica	Baltimore	Maryland	-76.6895737	39.35310223	5808 Jonquil Ave	No	44.704	164.042	naturally_occurring	more than 18.29 m	30.48 to 45.72 cm	Baltimore	NA	NA	NA	NA	NA	NA	NA	NA	NA	NA	NA	NA
225471	04/27/2017	White ash	Fraxinus americana	Baltimore	Maryland	-76.68998869	39.3535604	5822 Jonquil Ave	No	36.576	131.2336	naturally_occurring	more than 18.29 m	30.48 to 45.72 cm	Baltimore	NA	NA	NA	NA	NA	NA	NA	NA	NA	NA	NA	NA
225467	04/27/2017	Red maple	Acer rubrum	Baltimore	Maryland	-76.69015696	39.35375761	5830 Jonquil Ave	No	41.402	164.042	naturally_occurring	more than 18.29 m	30.48 to 45.72 cm	Baltimore	NA	NA	NA	NA	NA	NA	NA	NA	NA	NA	NA	NA
225466	04/27/2017	White ash	Fraxinus americana	Baltimore	Maryland	-76.68979474	39.35334979	5816 Jonquil Ave	No	24.638	98.4252	naturally_occurring	more than 18.29 m	15.24 to 30.48 cm	Baltimore	NA	NA	NA	NA	NA	NA	NA	NA	NA	NA	NA	NA
225462	04/27/2017	White ash	Fraxinus americana	Baltimore	Maryland	-76.68994757	39.35368115	5825 Jonquil Ave	No	25.654	98.4252	naturally_occurring	more than 18.29 m	15.24 to 30.48 cm	Baltimore	NA	NA	NA	NA	NA	NA	NA	NA	NA	NA	NA	NA
225458	04/27/2017	White ash	Fraxinus americana	Baltimore	Maryland	-76.69012939	39.35389067	5831 Jonquil Ave	No	27.686	131.2336	naturally_occurring	more than 18.29 m	15.24 to 30.48 cm	Baltimore	NA	NA	NA	NA	NA	NA	NA	NA	NA	NA	NA	NA
225456	04/27/2017	Silver maple	Acer saccharinum	Baltimore	Maryland	-76.70483045	39.35837063	6629 Reisterstown Road	No	8.89	22.96588	naturally_occurring	more than 18.29 m	0 to 15.24 cm	Baltimore	NA	NA	NA	NA	NA	NA	NA	NA	NA	NA	NA	NA
225454	04/27/2017	Cherry/plum	Prunus	Baltimore	Maryland	-76.70301967	39.356807	6501 Reisterstown Road	No	4.064	19.68504	no_info	more than 18.29 m	0 to 15.24 cm	Baltimore	NA	NA	NA	NA	NA	NA	NA	NA	NA	NA	NA	NA
225439	04/27/2017	Eastern redbud	Cercis canadensis	Baltimore	Maryland	-76.70991783	39.36215414	4030 Fallstaff Road	No	7.112	39.37008	naturally_occurring	more than 18.29 m	0 to 15.24 cm	Baltimore	NA	NA	NA	NA	NA	NA	NA	NA	NA	NA	NA	NA
225426	04/26/2017	Cherry/plum	Prunus	Baltimore	Maryland	-76.71002099	39.36188741	6958 Reisterstown Road	Yes	4.064	26.24672	no_info	more than 18.29 m	0 to 15.24 cm	Baltimore	NA	NA	NA	NA	NA	NA	NA	NA	NA	NA	NA	NA
225423	04/26/2017	Cherry/plum	Prunus	Baltimore	Maryland	-76.70940064	39.36143811	6928 Reisterstown Road	Yes	5.08	22.96588	no_info	more than 18.29 m	0 to 15.24 cm	Baltimore	NA	NA	NA	NA	NA	NA	NA	NA	NA	NA	NA	NA
225422	04/26/2017	Cherry/plum	Prunus	Baltimore	Maryland	-76.70963452	39.36160074	6940 Reisterstown Road	Yes	4.318	22.96588	no_info	more than 18.29 m	0 to 15.24 cm	Baltimore	NA	NA	NA	NA	NA	NA	NA	NA	NA	NA	NA	NA
225421	04/26/2017	Cherry/plum	Prunus	Baltimore	Maryland	-76.70971795	39.36165863	6944 Reisterstown Road	Yes	4.572	26.24672	no_info	more than 18.29 m	0 to 15.24 cm	Baltimore	NA	NA	NA	NA	NA	NA	NA	NA	NA	NA	NA	NA
225418	04/26/2017	Cherry/plum	Prunus	Baltimore	Maryland	-76.70986768	39.36177164	6952 Reisterstown Road	Yes	4.572	26.24672	no_info	more than 18.29 m	0 to 15.24 cm	Baltimore	NA	NA	NA	NA	NA	NA	NA	NA	NA	NA	NA	NA
225417	04/27/2017	Sugar maple	Acer saccharum	Baltimore	Maryland	-76.68755319	39.35243539	5706 Narcissus Ave	No	81.534	229.6588	naturally_occurring	more than 18.29 m	more than 76.2 cm	Baltimore	NA	NA	NA	NA	NA	NA	NA	NA	NA	NA	NA	NA
225416	04/27/2017	Sugar maple	Acer saccharum	Baltimore	Maryland	-76.68798458	39.35291287	5718 Narcissus Ave	No	60.706	196.8504	naturally_occurring	more than 18.29 m	45.72 to 60.96 cm	Baltimore	NA	NA	NA	NA	NA	NA	NA	NA	NA	NA	NA	NA
225415	04/25/2017	Cherry/plum	Prunus	Baltimore	Maryland	-76.7074559	39.36006039	6812 Reisterstown Road	No	4.318	22.96588	no_info	more than 18.29 m	0 to 15.24 cm	Baltimore	NA	NA	NA	NA	NA	NA	NA	NA	NA	NA	NA	NA
225413	04/27/2017	American linden	Tilia americana	Baltimore	Maryland	-76.69052832	39.35248838	5800 Gist Ave	Yes	55.626	196.8504	naturally_occurring	more than 18.29 m	45.72 to 60.96 cm	Baltimore	NA	NA	NA	NA	NA	NA	NA	NA	NA	NA	NA	NA
225411	04/27/2017	American linden	Tilia americana	Baltimore	Maryland	-76.70039139	39.36003496	3703 Midheights Road	No	72.644	180.4462	naturally_occurring	more than 18.29 m	60.96 to 76.2 cm	Baltimore	NA	NA	NA	NA	NA	NA	NA	NA	NA	NA	NA	NA
225399	04/27/2017	Willow oak	Quercus phellos	Baltimore	Maryland	-76.70191468	39.35889143	3819 Midheights Road	No	56.388	147.6378	naturally_occurring	more than 18.29 m	45.72 to 60.96 cm	Baltimore	NA	NA	NA	NA	NA	NA	NA	NA	NA	NA	NA	NA
225398	04/27/2017	White ash	Fraxinus americana	Baltimore	Maryland	-76.68880679	39.35060888	3912 W Northern Pkwy	Yes	35.56	98.4252	naturally_occurring	more than 18.29 m	30.48 to 45.72 cm	Baltimore	NA	NA	NA	NA	NA	NA	NA	NA	NA	NA	NA	NA
225396	04/27/2017	White ash	Fraxinus americana	Baltimore	Maryland	-76.68836296	39.35174532	5706 Jonquil Ave	No	24.638	82.021	naturally_occurring	more than 18.29 m	15.24 to 30.48 cm	Baltimore	NA	NA	NA	NA	NA	NA	NA	NA	NA	NA	NA	NA
225387	04/27/2017	Sycamore maple	Acer pseudoplatanus	Baltimore	Maryland	-76.68965427	39.353191	5810 Jonquil Ave	No	38.608	131.2336	introduced	more than 18.29 m	30.48 to 45.72 cm	Baltimore	NA	NA	NA	NA	NA	NA	NA	NA	NA	NA	NA	NA
225383	04/27/2017	Green ash	Fraxinus pennsylvanica	Baltimore	Maryland	-76.69001293	39.35359018	5824 Jonquil Ave	No	38.1	131.2336	naturally_occurring	more than 18.29 m	30.48 to 45.72 cm	Baltimore	NA	NA	NA	NA	NA	NA	NA	NA	NA	NA	NA	NA
225382	04/27/2017	White ash	Fraxinus americana	Baltimore	Maryland	-76.68984679	39.35340988	5818 Jonquil Ave	No	28.194	131.2336	naturally_occurring	more than 18.29 m	15.24 to 30.48 cm	Baltimore	NA	NA	NA	NA	NA	NA	NA	NA	NA	NA	NA	NA
225378	04/27/2017	Green ash	Fraxinus pennsylvanica	Baltimore	Maryland	-76.69024776	39.35399928	5835 Jonquil Ave	No	23.622	98.4252	naturally_occurring	more than 18.29 m	15.24 to 30.48 cm	Baltimore	NA	NA	NA	NA	NA	NA	NA	NA	NA	NA	NA	NA
225374	04/27/2017	White ash	Fraxinus americana	Baltimore	Maryland	-76.69003242	39.3537815	5829 Jonquil Ave	No	30.226	131.2336	naturally_occurring	more than 18.29 m	15.24 to 30.48 cm	Baltimore	NA	NA	NA	NA	NA	NA	NA	NA	NA	NA	NA	NA
225372	04/27/2017	White ash	Fraxinus americana	Baltimore	Maryland	-76.68963669	39.35333159	5813 Jonquil Ave	No	33.02	98.4252	naturally_occurring	more than 18.29 m	30.48 to 45.72 cm	Baltimore	NA	NA	NA	NA	NA	NA	NA	NA	NA	NA	NA	NA
225370	04/27/2017	Ash	Fraxinus	Baltimore	Maryland	-76.68943917	39.35309451	5805 Jonquil Ave	No	37.084	98.4252	no_info	more than 18.29 m	30.48 to 45.72 cm	Baltimore	NA	NA	NA	NA	NA	NA	NA	NA	NA	NA	NA	NA
225369	04/27/2017	Norway maple	Acer platanoides	Baltimore	Maryland	-76.70303892	39.35682961	6501 Reisterstown Road	No	32.258	131.2336	introduced	more than 18.29 m	30.48 to 45.72 cm	Baltimore	NA	NA	NA	NA	NA	NA	NA	NA	NA	NA	NA	NA
225363	04/27/2017	Silver maple	Acer saccharinum	Baltimore	Maryland	-76.70464126	39.35851612	6629 Reisterstown Road	Yes	14.478	22.96588	naturally_occurring	more than 18.29 m	0 to 15.24 cm	Baltimore	NA	NA	NA	NA	NA	NA	NA	NA	NA	NA	NA	NA
225346	04/26/2017	Thornless honeylocust	Gleditsia triacanthos	Baltimore	Maryland	-76.70942917	39.36145685	6930 Reisterstown Road	Yes	4.318	19.68504	naturally_occurring	more than 18.29 m	0 to 15.24 cm	Baltimore	NA	NA	NA	NA	NA	NA	NA	NA	NA	NA	NA	NA
225341	04/26/2017	Cherry/plum	Prunus	Baltimore	Maryland	-76.70976429	39.3616906	6946 Reisterstown Road	Yes	4.064	26.24672	no_info	more than 18.29 m	0 to 15.24 cm	Baltimore	NA	NA	NA	NA	NA	NA	NA	NA	NA	NA	NA	NA
225340	04/27/2017	Sugar maple	Acer saccharum	Baltimore	Maryland	-76.68740916	39.35225454	5702 Narcissus Ave	No	61.722	229.6588	naturally_occurring	more than 18.29 m	60.96 to 76.2 cm	Baltimore	NA	NA	NA	NA	NA	NA	NA	NA	NA	NA	NA	NA
225338	04/26/2017	Cherry/plum	Prunus	Baltimore	Maryland	-76.70930961	39.36138417	6926 Reisterstown Road	Yes	5.334	19.68504	no_info	more than 18.29 m	0 to 15.24 cm	Baltimore	NA	NA	NA	NA	NA	NA	NA	NA	NA	NA	NA	NA
225271	04/28/2017	Cherry/plum	Prunus	Baltimore	Maryland	-76.70859016	39.36109854	6915 Reisterstown Road	Yes	4.318	19.68504	no_info	more than 18.29 m	0 to 15.24 cm	Baltimore	NA	NA	NA	NA	NA	NA	NA	NA	NA	NA	NA	NA
225275	04/28/2017	Cherry/plum	Prunus	Baltimore	Maryland	-76.70872017	39.3612096	6921 Reisterstown Road	Yes	5.08	19.68504	no_info	more than 18.29 m	0 to 15.24 cm	Baltimore	NA	NA	NA	NA	NA	NA	NA	NA	NA	NA	NA	NA
225359	04/28/2017	Thornless honeylocust	Gleditsia triacanthos	Baltimore	Maryland	-76.70864736	39.36114161	6917 Reisterstown Road	Yes	5.588	22.96588	naturally_occurring	more than 18.29 m	0 to 15.24 cm	Baltimore	NA	NA	NA	NA	NA	NA	NA	NA	NA	NA	NA	NA
225348	04/28/2017	Cherry/plum	Prunus	Baltimore	Maryland	-76.70880431	39.36126767	6925 Reisterstown Road	Yes	5.08	22.96588	no_info	more than 18.29 m	0 to 15.24 cm	Baltimore	NA	NA	NA	NA	NA	NA	NA	NA	NA	NA	NA	NA
225430	04/28/2017	Cherry/plum	Prunus	Baltimore	Maryland	-76.70876343	39.36123716	6923 Reisterstown Road	Yes	4.318	19.68504	no_info	more than 18.29 m	0 to 15.24 cm	Baltimore	NA	NA	NA	NA	NA	NA	NA	NA	NA	NA	NA	NA
225269	04/28/2017	Cherry/plum	Prunus	Baltimore	Maryland	-76.70882665	39.3612798	6925 Reisterstown Road	Yes	5.08	19.68504	no_info	more than 18.29 m	0 to 15.24 cm	Baltimore	NA	NA	NA	NA	NA	NA	NA	NA	NA	NA	NA	NA
225441	04/28/2017	Cherry/plum	Prunus	Baltimore	Maryland	-76.70885755	39.36130038	6927 Reisterstown Road	Yes	4.064	22.96588	no_info	more than 18.29 m	0 to 15.24 cm	Baltimore	NA	NA	NA	NA	NA	NA	NA	NA	NA	NA	NA	NA
225270	04/28/2017	Cherry/plum	Prunus	Baltimore	Maryland	-76.70896498	39.3613816	6931 Reisterstown Road	Yes	4.318	22.96588	no_info	more than 18.29 m	0 to 15.24 cm	Baltimore	NA	NA	NA	NA	NA	NA	NA	NA	NA	NA	NA	NA
225353	04/28/2017	Cherry/plum	Prunus	Baltimore	Maryland	-76.70892838	39.36135477	6929 Reisterstown Road	Yes	5.08	19.68504	no_info	more than 18.29 m	0 to 15.24 cm	Baltimore	NA	NA	NA	NA	NA	NA	NA	NA	NA	NA	NA	NA
225434	04/28/2017	Cherry/plum	Prunus	Baltimore	Maryland	-76.7089897	39.36140329	6931 Reisterstown Road	Yes	4.318	22.96588	no_info	more than 18.29 m	0 to 15.24 cm	Baltimore	NA	NA	NA	NA	NA	NA	NA	NA	NA	NA	NA	NA
225433	04/28/2017	Cherry/plum	Prunus	Baltimore	Maryland	-76.70908002	39.36146466	6933 Reisterstown Road	Yes	4.318	22.96588	no_info	more than 18.29 m	0 to 15.24 cm	Baltimore	NA	NA	NA	NA	NA	NA	NA	NA	NA	NA	NA	NA
225265	04/28/2017	Cherry/plum	Prunus	Baltimore	Maryland	-76.70905149	39.36144849	6933 Reisterstown Road	Yes	4.318	19.68504	no_info	more than 18.29 m	0 to 15.24 cm	Baltimore	NA	NA	NA	NA	NA	NA	NA	NA	NA	NA	NA	NA
225266	04/28/2017	Cherry/plum	Prunus	Baltimore	Maryland	-76.70914229	39.36151281	6935 Reisterstown Road	Yes	4.318	19.68504	no_info	more than 18.29 m	0 to 15.24 cm	Baltimore	NA	NA	NA	NA	NA	NA	NA	NA	NA	NA	NA	NA
225351	04/28/2017	Cherry/plum	Prunus	Baltimore	Maryland	-76.70911234	39.36148782	6933 Reisterstown Road	Yes	3.81	19.68504	no_info	more than 18.29 m	0 to 15.24 cm	Baltimore	NA	NA	NA	NA	NA	NA	NA	NA	NA	NA	NA	NA
225429	04/28/2017	Thornless honeylocust	Gleditsia triacanthos	Baltimore	Maryland	-76.70917509	39.36153633	6935 Reisterstown Road	Yes	3.81	19.68504	naturally_occurring	more than 18.29 m	0 to 15.24 cm	Baltimore	NA	NA	NA	NA	NA	NA	NA	NA	NA	NA	NA	NA
225606	04/28/2017	Cherry/plum	Prunus	Baltimore	Maryland	-76.70920741	39.36156059	6937 Reisterstown Road	Yes	5.08	19.68504	no_info	more than 18.29 m	0 to 15.24 cm	Baltimore	NA	NA	NA	NA	NA	NA	NA	NA	NA	NA	NA	NA
225261	04/28/2017	Cherry/plum	Prunus	Baltimore	Maryland	-76.70923926	39.36158338	6937 Reisterstown Road	Yes	4.572	19.68504	no_info	more than 18.29 m	0 to 15.24 cm	Baltimore	NA	NA	NA	NA	NA	NA	NA	NA	NA	NA	NA	NA
225440	04/28/2017	Cherry/plum	Prunus	Baltimore	Maryland	-76.70926113	39.36160175	6939 Reisterstown Road	Yes	4.572	22.96588	no_info	more than 18.29 m	0 to 15.24 cm	Baltimore	NA	NA	NA	NA	NA	NA	NA	NA	NA	NA	NA	NA
225047	04/28/2017	Cherry/plum	Prunus	Baltimore	Maryland	-76.70929678	39.36162454	6939 Reisterstown Road	Yes	4.826	22.96588	no_info	more than 18.29 m	0 to 15.24 cm	Baltimore	NA	NA	NA	NA	NA	NA	NA	NA	NA	NA	NA	NA
225347	04/28/2017	Cherry/plum	Prunus	Baltimore	Maryland	-76.7093234	39.36164402	6941 Reisterstown Road	Yes	4.318	22.96588	no_info	more than 18.29 m	0 to 15.24 cm	Baltimore	NA	NA	NA	NA	NA	NA	NA	NA	NA	NA	NA	NA
224990	04/28/2017	Cherry/plum	Prunus	Baltimore	Maryland	-76.70947551	39.36174839	6945 Reisterstown Road	Yes	4.064	19.68504	no_info	more than 18.29 m	0 to 15.24 cm	Baltimore	NA	NA	NA	NA	NA	NA	NA	NA	NA	NA	NA	NA
225335	04/26/2017	Cherry/plum	Prunus	Baltimore	Maryland	-76.70966376	39.36162279	6940 Reisterstown Road	Yes	4.318	22.96588	no_info	more than 18.29 m	0 to 15.24 cm	Baltimore	NA	NA	NA	NA	NA	NA	NA	NA	NA	NA	NA	NA
224929	04/27/2017	Chinese elm	Ulmus parvifolia	Baltimore	Maryland	-76.68803235	39.35295422	5718 Narcissus Ave	No	30.48	131.2336	introduced	more than 18.29 m	15.24 to 30.48 cm	Baltimore	NA	NA	NA	NA	NA	NA	NA	NA	NA	NA	NA	NA
225333	04/27/2017	Photinia	Photinia	Baltimore	Maryland	-76.69075008	39.35295428	5819 Gist Ave	No	21.59	32.8084	no_info	more than 18.29 m	15.24 to 30.48 cm	Baltimore	NA	NA	NA	NA	NA	NA	NA	NA	NA	NA	NA	NA
225332	04/27/2017	Cherry/plum	Prunus	Baltimore	Maryland	-76.70085178	39.35967422	3715 Midheights Road	No	6.35	49.2126	no_info	more than 18.29 m	0 to 15.24 cm	Baltimore	NA	NA	NA	NA	NA	NA	NA	NA	NA	NA	NA	NA
225331	04/26/2017	Cherry/plum	Prunus	Baltimore	Maryland	-76.70991831	39.36181574	6954 Reisterstown Road	Yes	4.572	26.24672	no_info	more than 18.29 m	0 to 15.24 cm	Baltimore	NA	NA	NA	NA	NA	NA	NA	NA	NA	NA	NA	NA
225327	04/25/2017	Cherry/plum	Prunus	Baltimore	Maryland	-76.70743165	39.36004165	6812 Reisterstown Road	Yes	4.064	22.96588	no_info	more than 18.29 m	0 to 15.24 cm	Baltimore	NA	NA	NA	NA	NA	NA	NA	NA	NA	NA	NA	NA
225325	04/27/2017	American linden	Tilia americana	Baltimore	Maryland	-76.7005222	39.35992348	3707 Midheights Road	No	63.754	180.4462	naturally_occurring	more than 18.29 m	60.96 to 76.2 cm	Baltimore	NA	NA	NA	NA	NA	NA	NA	NA	NA	NA	NA	NA
225316	04/27/2017	Black locust	Robinia pseudoacacia	Baltimore	Maryland	-76.68889433	39.35069569	3912 W Northern Pkwy	Yes	50.8	98.4252	naturally_occurring	more than 18.29 m	45.72 to 60.96 cm	Baltimore	NA	NA	NA	NA	NA	NA	NA	NA	NA	NA	NA	NA
225312	04/27/2017	White ash	Fraxinus americana	Baltimore	Maryland	-76.68842856	39.35181645	5710 Jonquil Ave	No	19.812	98.4252	naturally_occurring	more than 18.29 m	15.24 to 30.48 cm	Baltimore	NA	NA	NA	NA	NA	NA	NA	NA	NA	NA	NA	NA
225300	04/27/2017	White ash	Fraxinus americana	Baltimore	Maryland	-76.68990883	39.35347991	5820 Jonquil Ave	No	25.908	131.2336	naturally_occurring	more than 18.29 m	15.24 to 30.48 cm	Baltimore	NA	NA	NA	NA	NA	NA	NA	NA	NA	NA	NA	NA
225298	04/27/2017	White ash	Fraxinus americana	Baltimore	Maryland	-76.69017432	39.35393643	5833 Jonquil Ave	No	30.48	131.2336	naturally_occurring	more than 18.29 m	15.24 to 30.48 cm	Baltimore	NA	NA	NA	NA	NA	NA	NA	NA	NA	NA	NA	NA
225296	04/27/2017	Cherry/plum	Prunus	Baltimore	Maryland	-76.70299614	39.3567844	6501 Reisterstown Road	No	3.556	19.68504	no_info	more than 18.29 m	0 to 15.24 cm	Baltimore	NA	NA	NA	NA	NA	NA	NA	NA	NA	NA	NA	NA
225293	04/27/2017	White ash	Fraxinus americana	Baltimore	Maryland	-76.68999178	39.35373077	5827 Jonquil Ave	No	23.114	131.2336	naturally_occurring	more than 18.29 m	15.24 to 30.48 cm	Baltimore	NA	NA	NA	NA	NA	NA	NA	NA	NA	NA	NA	NA
225289	04/27/2017	Serviceberry	Amelanchier	Baltimore	Maryland	-76.70669362	39.35963522	4022 Brookhill Road	No	4.826	22.96588	no_info	more than 18.29 m	0 to 15.24 cm	Baltimore	NA	NA	NA	NA	NA	NA	NA	NA	NA	NA	NA	NA
225288	04/27/2017	Ash	Fraxinus	Baltimore	Maryland	-76.68934434	39.35298479	5801 Jonquil Ave	No	32.766	98.4252	no_info	more than 18.29 m	30.48 to 45.72 cm	Baltimore	NA	NA	NA	NA	NA	NA	NA	NA	NA	NA	NA	NA
225287	04/27/2017	White ash	Fraxinus americana	Baltimore	Maryland	-76.68950976	39.35316619	5809 Jonquil Ave	No	26.924	131.2336	naturally_occurring	more than 18.29 m	15.24 to 30.48 cm	Baltimore	NA	NA	NA	NA	NA	NA	NA	NA	NA	NA	NA	NA
225286	04/27/2017	Norway maple	Acer platanoides	Baltimore	Maryland	-76.70330203	39.35703029	6501 Reisterstown Road	No	36.576	131.2336	introduced	more than 18.29 m	30.48 to 45.72 cm	Baltimore	NA	NA	NA	NA	NA	NA	NA	NA	NA	NA	NA	NA
225284	04/27/2017	London planetree	Platanus acerifolia	Baltimore	Maryland	-76.68880956	39.35240531	5729 Jonquil Ave	No	34.036	131.2336	introduced	more than 18.29 m	30.48 to 45.72 cm	Baltimore	NA	NA	NA	NA	NA	NA	NA	NA	NA	NA	NA	NA
225258	04/26/2017	Cherry/plum	Prunus	Baltimore	Maryland	-76.70936071	39.36141496	6926 Reisterstown Road	Yes	5.334	22.96588	no_info	more than 18.29 m	0 to 15.24 cm	Baltimore	NA	NA	NA	NA	NA	NA	NA	NA	NA	NA	NA	NA
225257	04/26/2017	Cherry/plum	Prunus	Baltimore	Maryland	-76.70959245	39.36157538	6938 Reisterstown Road	Yes	3.81	22.96588	no_info	more than 18.29 m	0 to 15.24 cm	Baltimore	NA	NA	NA	NA	NA	NA	NA	NA	NA	NA	NA	NA
225253	04/26/2017	Cherry/plum	Prunus	Baltimore	Maryland	-76.70982918	39.36174187	6950 Reisterstown Road	Yes	4.064	26.24672	no_info	more than 18.29 m	0 to 15.24 cm	Baltimore	NA	NA	NA	NA	NA	NA	NA	NA	NA	NA	NA	NA
225252	04/27/2017	Sugar maple	Acer saccharum	Baltimore	Maryland	-76.68790258	39.35281969	5716 Narcissus Ave	No	82.804	196.8504	naturally_occurring	more than 18.29 m	more than 76.2 cm	Baltimore	NA	NA	NA	NA	NA	NA	NA	NA	NA	NA	NA	NA
225251	04/26/2017	Cherry/plum	Prunus	Baltimore	Maryland	-76.70996608	39.36184221	6956 Reisterstown Road	No	4.826	26.24672	no_info	more than 18.29 m	0 to 15.24 cm	Baltimore	NA	NA	NA	NA	NA	NA	NA	NA	NA	NA	NA	NA
225250	04/27/2017	Sugar maple	Acer saccharum	Baltimore	Maryland	-76.68769295	39.35258205	5710 Narcissus Ave	No	71.628	196.8504	naturally_occurring	more than 18.29 m	60.96 to 76.2 cm	Baltimore	NA	NA	NA	NA	NA	NA	NA	NA	NA	NA	NA	NA
225249	04/26/2017	Cherry/plum	Prunus	Baltimore	Maryland	-76.70747515	39.36007638	6812 Reisterstown Road	No	5.08	19.68504	no_info	more than 18.29 m	0 to 15.24 cm	Baltimore	NA	NA	NA	NA	NA	NA	NA	NA	NA	NA	NA	NA
224912	04/27/2017	Sugar maple	Acer saccharum	Baltimore	Maryland	-76.68812291	39.35306945	5720 Narcissus Ave	No	73.406	196.8504	naturally_occurring	more than 18.29 m	60.96 to 76.2 cm	Baltimore	NA	NA	NA	NA	NA	NA	NA	NA	NA	NA	NA	NA
225248	04/26/2017	Red maple	Acer rubrum	Baltimore	Maryland	-76.68911403	39.35417437	5814 Narcissus Ave	No	20.828	98.4252	naturally_occurring	more than 18.29 m	15.24 to 30.48 cm	Baltimore	NA	NA	NA	NA	NA	NA	NA	NA	NA	NA	NA	NA
225247	04/25/2017	Allegheny serviceberry	Amelanchier laevis	Baltimore	Maryland	-76.70627146	39.35930198	4023 Brookhill Road	No	3.81	39.37008	naturally_occurring	more than 18.29 m	0 to 15.24 cm	Baltimore	NA	NA	NA	NA	NA	NA	NA	NA	NA	NA	NA	NA
225246	04/25/2017	Northern red oak	Quercus rubra	Baltimore	Maryland	-76.70607371	39.35915386	6727 Reisterstown Road	No	5.334	26.24672	naturally_occurring	more than 18.29 m	0 to 15.24 cm	Baltimore	NA	NA	NA	NA	NA	NA	NA	NA	NA	NA	NA	NA
225237	04/27/2017	London planetree	Platanus acerifolia	Baltimore	Maryland	-76.68864744	39.35616732	5907 Park Heights Ave	No	22.098	98.4252	introduced	more than 18.29 m	15.24 to 30.48 cm	Baltimore	NA	NA	NA	NA	NA	NA	NA	NA	NA	NA	NA	NA
225236	04/27/2017	London planetree	Platanus acerifolia	Baltimore	Maryland	-76.68842053	39.35605754	5905 Park Heights Ave	No	73.66	180.4462	introduced	more than 18.29 m	60.96 to 76.2 cm	Baltimore	NA	NA	NA	NA	NA	NA	NA	NA	NA	NA	NA	NA
225232	04/27/2017	American linden	Tilia americana	Baltimore	Maryland	-76.68734638	39.35622814	3506 Glen Ave	No	15.24	82.021	naturally_occurring	more than 18.29 m	0 to 15.24 cm	Baltimore	NA	NA	NA	NA	NA	NA	NA	NA	NA	NA	NA	NA
225231	04/27/2017	American linden	Tilia americana	Baltimore	Maryland	-76.68706109	39.35638503	3502 Glen Ave	No	16.51	78.74016	naturally_occurring	more than 18.29 m	15.24 to 30.48 cm	Baltimore	NA	NA	NA	NA	NA	NA	NA	NA	NA	NA	NA	NA
225230	04/27/2017	London planetree	Platanus acerifolia	Baltimore	Maryland	-76.68649977	39.35668446	3412 Glen Ave	No	12.954	62.33596	introduced	more than 18.29 m	0 to 15.24 cm	Baltimore	NA	NA	NA	NA	NA	NA	NA	NA	NA	NA	NA	NA
225220	04/27/2017	Flowering crabapple	Malus	Baltimore	Maryland	-76.67369888	39.35803288	2701 Manhattan Ave	Yes	35.306	65.6168	no_info	more than 18.29 m	30.48 to 45.72 cm	Baltimore	NA	NA	NA	NA	NA	NA	NA	NA	NA	NA	NA	NA
225219	04/27/2017	Flowering crabapple	Malus	Baltimore	Maryland	-76.67372146	39.35811784	2701 Manhattan Ave	Yes	33.02	59.05512	no_info	more than 18.29 m	30.48 to 45.72 cm	Baltimore	NA	NA	NA	NA	NA	NA	NA	NA	NA	NA	NA	NA
225218	04/27/2017	Flowering crabapple	Malus	Baltimore	Maryland	-76.67375909	39.35826682	2701 Manhattan Ave	Yes	22.098	65.6168	no_info	more than 18.29 m	15.24 to 30.48 cm	Baltimore	NA	NA	NA	NA	NA	NA	NA	NA	NA	NA	NA	NA
225210	04/26/2017	Red maple	Acer rubrum	Baltimore	Maryland	-76.69545341	39.36693452	3315 Clarks Lane	No	45.72	147.6378	naturally_occurring	more than 18.29 m	30.48 to 45.72 cm	Baltimore	NA	NA	NA	NA	NA	NA	NA	NA	NA	NA	NA	NA
225209	04/26/2017	American sweetgum	Liquidambar styraciflua	Baltimore	Maryland	-76.70051669	39.36438733	3507 Labyrinth Road	No	19.05	98.4252	naturally_occurring	more than 18.29 m	15.24 to 30.48 cm	Baltimore	NA	NA	NA	NA	NA	NA	NA	NA	NA	NA	NA	NA
225206	04/26/2017	Silver maple	Acer saccharinum	Baltimore	Maryland	-76.70127679	39.36393603	3516 Labyrinth Road	No	61.468	164.042	naturally_occurring	more than 18.29 m	60.96 to 76.2 cm	Baltimore	NA	NA	NA	NA	NA	NA	NA	NA	NA	NA	NA	NA
225204	04/26/2017	London planetree	Platanus acerifolia	Baltimore	Maryland	-76.70011501	39.36469641	3501 Labyrinth Road	No	60.452	180.4462	introduced	more than 18.29 m	45.72 to 60.96 cm	Baltimore	NA	NA	NA	NA	NA	NA	NA	NA	NA	NA	NA	NA
225203	04/26/2017	American sweetgum	Liquidambar styraciflua	Baltimore	Maryland	-76.70124209	39.36384305	6715 Park Heights Ave	No	20.574	82.021	naturally_occurring	more than 18.29 m	15.24 to 30.48 cm	Baltimore	NA	NA	NA	NA	NA	NA	NA	NA	NA	NA	NA	NA
225202	04/26/2017	London planetree	Platanus acerifolia	Baltimore	Maryland	-76.70088272	39.36423151	3510 Labyrinth Road	No	62.484	196.8504	introduced	more than 18.29 m	60.96 to 76.2 cm	Baltimore	NA	NA	NA	NA	NA	NA	NA	NA	NA	NA	NA	NA
225200	04/26/2017	Northern red oak	Quercus rubra	Baltimore	Maryland	-76.70045014	39.36546892	6807 Cross Country Blvd	No	58.42	196.8504	naturally_occurring	more than 18.29 m	45.72 to 60.96 cm	Baltimore	NA	NA	NA	NA	NA	NA	NA	NA	NA	NA	NA	NA
225198	04/26/2017	Littleleaf linden	Tilia cordata	Baltimore	Maryland	-76.69793976	39.36498529	6707 Western Run Dr	No	55.118	131.2336	introduced	more than 18.29 m	45.72 to 60.96 cm	Baltimore	NA	NA	NA	NA	NA	NA	NA	NA	NA	NA	NA	NA
225197	04/26/2017	American sweetgum	Liquidambar styraciflua	Baltimore	Maryland	-76.70011834	39.36481769	3500 Labyrinth Road	No	6.35	49.2126	naturally_occurring	more than 18.29 m	0 to 15.24 cm	Baltimore	NA	NA	NA	NA	NA	NA	NA	NA	NA	NA	NA	NA
225194	04/26/2017	Littleleaf linden	Tilia cordata	Baltimore	Maryland	-76.6987203	39.36499007	6711 Western Run Dr	No	42.164	131.2336	introduced	more than 18.29 m	30.48 to 45.72 cm	Baltimore	NA	NA	NA	NA	NA	NA	NA	NA	NA	NA	NA	NA
225185	04/26/2017	Bur oak	Quercus macrocarpa	Baltimore	Maryland	-76.69605625	39.36859419	6711 Westbrook Road	No	19.304	82.021	naturally_occurring	more than 18.29 m	15.24 to 30.48 cm	Baltimore	NA	NA	NA	NA	NA	NA	NA	NA	NA	NA	NA	NA
225182	04/26/2017	Littleleaf linden	Tilia cordata	Baltimore	Maryland	-76.69574774	39.36959523	3205 Fallstaff Road	No	52.07	124.67192	introduced	more than 18.29 m	45.72 to 60.96 cm	Baltimore	NA	NA	NA	NA	NA	NA	NA	NA	NA	NA	NA	NA
225181	04/26/2017	Littleleaf linden	Tilia cordata	Baltimore	Maryland	-76.69638473	39.36970106	3207 Fallstaff Road	No	76.962	180.4462	introduced	more than 18.29 m	more than 76.2 cm	Baltimore	NA	NA	NA	NA	NA	NA	NA	NA	NA	NA	NA	NA
225178	04/26/2017	Silver maple	Acer saccharinum	Baltimore	Maryland	-76.69575678	39.36906715	6709 Westbrook Road	No	74.168	164.042	naturally_occurring	more than 18.29 m	60.96 to 76.2 cm	Baltimore	NA	NA	NA	NA	NA	NA	NA	NA	NA	NA	NA	NA
225174	04/26/2017	Red maple	Acer rubrum	Baltimore	Maryland	-76.69516154	39.36729797	3315 Clarks Lane	No	55.372	180.4462	naturally_occurring	more than 18.29 m	45.72 to 60.96 cm	Baltimore	NA	NA	NA	NA	NA	NA	NA	NA	NA	NA	NA	NA
225173	04/26/2017	Red maple	Acer rubrum	Baltimore	Maryland	-76.69592972	39.36634909	3315 Clarks Lane	No	38.1	131.2336	naturally_occurring	more than 18.29 m	30.48 to 45.72 cm	Baltimore	NA	NA	NA	NA	NA	NA	NA	NA	NA	NA	NA	NA
225172	04/26/2017	Silver maple	Acer saccharinum	Baltimore	Maryland	-76.69691086	39.3651253	3315 Clarks Lane	No	59.182	180.4462	naturally_occurring	more than 18.29 m	45.72 to 60.96 cm	Baltimore	NA	NA	NA	NA	NA	NA	NA	NA	NA	NA	NA	NA
225171	04/26/2017	Red maple	Acer rubrum	Baltimore	Maryland	-76.6955404	39.36682611	3315 Clarks Lane	No	55.118	196.8504	naturally_occurring	more than 18.29 m	45.72 to 60.96 cm	Baltimore	NA	NA	NA	NA	NA	NA	NA	NA	NA	NA	NA	NA
225170	04/26/2017	Norway maple	Acer platanoides	Baltimore	Maryland	-76.70064504	39.36429399	3509 Labyrinth Road	No	33.274	131.2336	introduced	more than 18.29 m	30.48 to 45.72 cm	Baltimore	NA	NA	NA	NA	NA	NA	NA	NA	NA	NA	NA	NA
225168	04/26/2017	Silver maple	Acer saccharinum	Baltimore	Maryland	-76.70100013	39.36402166	6715 Park Heights Ave	No	69.85	131.2336	naturally_occurring	more than 18.29 m	60.96 to 76.2 cm	Baltimore	NA	NA	NA	NA	NA	NA	NA	NA	NA	NA	NA	NA
225165	04/26/2017	Green ash	Fraxinus pennsylvanica	Baltimore	Maryland	-76.70127821	39.36370008	6715 Park Heights Ave	No	102.616	288.71392	naturally_occurring	more than 18.29 m	more than 76.2 cm	Baltimore	NA	NA	NA	NA	NA	NA	NA	NA	NA	NA	NA	NA
225163	04/26/2017	Silver maple	Acer saccharinum	Baltimore	Maryland	-76.70035935	39.36462511	3504 Labyrinth Road	No	26.924	114.8294	naturally_occurring	more than 18.29 m	15.24 to 30.48 cm	Baltimore	NA	NA	NA	NA	NA	NA	NA	NA	NA	NA	NA	NA
225162	04/26/2017	London planetree	Platanus acerifolia	Baltimore	Maryland	-76.70082615	39.36427745	3510 Labyrinth Road	No	55.372	196.8504	introduced	more than 18.29 m	45.72 to 60.96 cm	Baltimore	NA	NA	NA	NA	NA	NA	NA	NA	NA	NA	NA	NA
225160	04/26/2017	Japanese zelkova	Zelkova serrata	Baltimore	Maryland	-76.70002279	39.36511262	3500 Labyrinth Road	No	55.372	147.6378	introduced	more than 18.29 m	45.72 to 60.96 cm	Baltimore	NA	NA	NA	NA	NA	NA	NA	NA	NA	NA	NA	NA
225152	04/26/2017	Sycamore maple	Acer pseudoplatanus	Baltimore	Maryland	-76.694489	39.36962904	3201 Fallstaff Road	No	35.306	98.4252	introduced	more than 18.29 m	30.48 to 45.72 cm	Baltimore	NA	NA	NA	NA	NA	NA	NA	NA	NA	NA	NA	NA
225151	04/26/2017	Silver maple	Acer saccharinum	Baltimore	Maryland	-76.69574584	39.368793	6714 Westbrook Road	No	67.564	213.2546	naturally_occurring	more than 18.29 m	60.96 to 76.2 cm	Baltimore	NA	NA	NA	NA	NA	NA	NA	NA	NA	NA	NA	NA
225527	04/27/2017	Sugar maple	Acer saccharum	Baltimore	Maryland	-76.67265025	39.35757038	5528 Rusk Ave	No	19.05	114.8294	naturally_occurring	more than 18.29 m	15.24 to 30.48 cm	Baltimore	NA	NA	NA	NA	NA	NA	NA	NA	NA	NA	NA	NA
225144	04/26/2017	Silver maple	Acer saccharinum	Baltimore	Maryland	-76.69597164	39.3687015	6709 Westbrook Road	No	58.166	131.2336	naturally_occurring	more than 18.29 m	45.72 to 60.96 cm	Baltimore	NA	NA	NA	NA	NA	NA	NA	NA	NA	NA	NA	NA
225143	04/26/2017	Norway maple	Acer platanoides	Baltimore	Maryland	-76.69758453	39.36756117	6719 Westbrook Road	No	21.082	82.021	introduced	more than 18.29 m	15.24 to 30.48 cm	Baltimore	NA	NA	NA	NA	NA	NA	NA	NA	NA	NA	NA	NA
225142	04/26/2017	Littleleaf linden	Tilia cordata	Baltimore	Maryland	-76.69587181	39.36970033	3205 Fallstaff Road	No	71.12	196.8504	introduced	more than 18.29 m	60.96 to 76.2 cm	Baltimore	NA	NA	NA	NA	NA	NA	NA	NA	NA	NA	NA	NA
225141	04/26/2017	Southern magnolia	Magnolia grandiflora	Baltimore	Maryland	-76.69653684	39.36970143	3207 Fallstaff Road	No	27.432	98.4252	introduced	more than 18.29 m	15.24 to 30.48 cm	Baltimore	NA	NA	NA	NA	NA	NA	NA	NA	NA	NA	NA	NA
225134	04/26/2017	Red maple	Acer rubrum	Baltimore	Maryland	-76.69526137	39.36716531	3315 Clarks Lane	No	66.04	196.8504	naturally_occurring	more than 18.29 m	60.96 to 76.2 cm	Baltimore	NA	NA	NA	NA	NA	NA	NA	NA	NA	NA	NA	NA
225129	04/26/2017	Sawtooth oak	Quercus acutissima	Baltimore	Maryland	-76.70073393	39.36422122	3509 Labyrinth Road	No	27.432	196.8504	introduced	more than 18.29 m	15.24 to 30.48 cm	Baltimore	NA	NA	NA	NA	NA	NA	NA	NA	NA	NA	NA	NA
225124	04/26/2017	Littleleaf linden	Tilia cordata	Baltimore	Maryland	-76.70032227	39.36453471	3505 Labyrinth Road	No	33.02	114.8294	introduced	more than 18.29 m	30.48 to 45.72 cm	Baltimore	NA	NA	NA	NA	NA	NA	NA	NA	NA	NA	NA	NA
225122	04/26/2017	American sweetgum	Liquidambar styraciflua	Baltimore	Maryland	-76.70026998	39.36469898	3502 Labyrinth Road	No	24.384	131.2336	naturally_occurring	more than 18.29 m	15.24 to 30.48 cm	Baltimore	NA	NA	NA	NA	NA	NA	NA	NA	NA	NA	NA	NA
225121	04/26/2017	London planetree	Platanus acerifolia	Baltimore	Maryland	-76.70077291	39.36432008	3510 Labyrinth Road	No	65.024	180.4462	introduced	more than 18.29 m	60.96 to 76.2 cm	Baltimore	NA	NA	NA	NA	NA	NA	NA	NA	NA	NA	NA	NA
225020	04/26/2017	Norway maple	Acer platanoides	Baltimore	Maryland	-76.7103698	39.36033727	4160 Crestheights Road	No	57.15	180.4462	introduced	more than 18.29 m	45.72 to 60.96 cm	Baltimore	NA	NA	NA	NA	NA	NA	NA	NA	NA	NA	NA	NA
225019	04/26/2017	Eastern white pine	Pinus strobus	Baltimore	Maryland	-76.70863356	39.35832861	4165 Labyrinth Road	No	43.942	180.4462	naturally_occurring	more than 18.29 m	30.48 to 45.72 cm	Baltimore	NA	NA	NA	NA	NA	NA	NA	NA	NA	NA	NA	NA
225017	04/26/2017	Northern red oak	Quercus rubra	Baltimore	Maryland	-76.70940649	39.35770066	4221 Labyrinth Road	No	53.34	147.6378	naturally_occurring	more than 18.29 m	45.72 to 60.96 cm	Baltimore	NA	NA	NA	NA	NA	NA	NA	NA	NA	NA	NA	NA
225005	04/26/2017	Eastern white pine	Pinus strobus	Baltimore	Maryland	-76.70856011	39.35838595	4163 Labyrinth Road	No	49.53	164.042	naturally_occurring	more than 18.29 m	45.72 to 60.96 cm	Baltimore	NA	NA	NA	NA	NA	NA	NA	NA	NA	NA	NA	NA
224988	04/26/2017	Norway maple	Acer platanoides	Baltimore	Maryland	-76.71037011	39.36017796	4161 Crestheights Road	No	49.022	180.4462	introduced	more than 18.29 m	45.72 to 60.96 cm	Baltimore	NA	NA	NA	NA	NA	NA	NA	NA	NA	NA	NA	NA
224986	04/26/2017	Eastern white pine	Pinus strobus	Baltimore	Maryland	-76.71070493	39.35666251	4273 Labyrinth Road	Yes	31.75	114.8294	naturally_occurring	more than 18.29 m	30.48 to 45.72 cm	Baltimore	NA	NA	NA	NA	NA	NA	NA	NA	NA	NA	NA	NA
224982	04/26/2017	Eastern white pine	Pinus strobus	Baltimore	Maryland	-76.7087947	39.35820622	4173 Labyrinth Road	No	38.862	180.4462	naturally_occurring	more than 18.29 m	30.48 to 45.72 cm	Baltimore	NA	NA	NA	NA	NA	NA	NA	NA	NA	NA	NA	NA
224977	04/26/2017	Red maple	Acer rubrum	Baltimore	Maryland	-76.68926519	39.3543508	5816 Narcissus Ave	No	15.748	82.021	naturally_occurring	more than 18.29 m	15.24 to 30.48 cm	Baltimore	NA	NA	NA	NA	NA	NA	NA	NA	NA	NA	NA	NA
224973	04/26/2017	Sawtooth oak	Quercus acutissima	Baltimore	Maryland	-76.68873945	39.35391924	5811 Narcissus Ave	No	38.1	131.2336	introduced	more than 18.29 m	30.48 to 45.72 cm	Baltimore	NA	NA	NA	NA	NA	NA	NA	NA	NA	NA	NA	NA
224958	04/26/2017	Silver maple	Acer saccharinum	Baltimore	Maryland	-76.68867242	39.3538404	5809 Narcissus Ave	No	53.34	131.2336	naturally_occurring	more than 18.29 m	45.72 to 60.96 cm	Baltimore	NA	NA	NA	NA	NA	NA	NA	NA	NA	NA	NA	NA
224957	04/26/2017	Sawtooth oak	Quercus acutissima	Baltimore	Maryland	-76.68905699	39.3542703	5817 Narcissus Ave	No	38.354	98.4252	introduced	more than 18.29 m	30.48 to 45.72 cm	Baltimore	NA	NA	NA	NA	NA	NA	NA	NA	NA	NA	NA	NA
224956	04/26/2017	Sugar maple	Acer saccharum	Baltimore	Maryland	-76.68803497	39.35313301	5721 Narcissus Ave	No	31.496	131.2336	naturally_occurring	more than 18.29 m	30.48 to 45.72 cm	Baltimore	NA	NA	NA	NA	NA	NA	NA	NA	NA	NA	NA	NA
224954	04/26/2017	Silver maple	Acer saccharinum	Baltimore	Maryland	-76.68755866	39.35258055	5709 Narcissus Ave	No	20.828	131.2336	naturally_occurring	more than 18.29 m	15.24 to 30.48 cm	Baltimore	NA	NA	NA	NA	NA	NA	NA	NA	NA	NA	NA	NA
224950	04/26/2017	London planetree	Platanus acerifolia	Baltimore	Maryland	-76.70750558	39.36585517	3631 Glengyle Ave	No	86.36	131.2336	introduced	more than 18.29 m	more than 76.2 cm	Baltimore	NA	NA	NA	NA	NA	NA	NA	NA	NA	NA	NA	NA
224947	04/26/2017	Eastern arborvitae	Thuja occidentalis	Baltimore	Maryland	-76.70702571	39.36550374	3631 Glengyle Ave	No	15.24	39.37008	naturally_occurring	more than 18.29 m	0 to 15.24 cm	Baltimore	NA	NA	NA	NA	NA	NA	NA	NA	NA	NA	NA	NA
224942	04/26/2017	Sawtooth oak	Quercus acutissima	Baltimore	Maryland	-76.68888586	39.35392902	5810 Narcissus Ave	No	39.624	164.042	introduced	more than 18.29 m	30.48 to 45.72 cm	Baltimore	NA	NA	NA	NA	NA	NA	NA	NA	NA	NA	NA	NA
224938	04/26/2017	Silver maple	Acer saccharinum	Baltimore	Maryland	-76.68797436	39.35304755	5721 Narcissus Ave	No	16.002	131.2336	naturally_occurring	more than 18.29 m	15.24 to 30.48 cm	Baltimore	NA	NA	NA	NA	NA	NA	NA	NA	NA	NA	NA	NA
224936	04/26/2017	Silver maple	Acer saccharinum	Baltimore	Maryland	-76.68742817	39.35244216	5705 Narcissus Ave	No	22.606	131.2336	naturally_occurring	more than 18.29 m	15.24 to 30.48 cm	Baltimore	NA	NA	NA	NA	NA	NA	NA	NA	NA	NA	NA	NA
224932	04/26/2017	River birch	Betula nigra	Baltimore	Maryland	-76.70737224	39.36569558	3631 Glengyle Ave	No	3.302	26.24672	naturally_occurring	more than 18.29 m	0 to 15.24 cm	Baltimore	NA	NA	NA	NA	NA	NA	NA	NA	NA	NA	NA	NA
224930	04/25/2017	Eastern arborvitae	Thuja occidentalis	Baltimore	Maryland	-76.70699215	39.36548429	3631 Glengyle Ave	No	20.32	65.6168	naturally_occurring	more than 18.29 m	15.24 to 30.48 cm	Baltimore	NA	NA	NA	NA	NA	NA	NA	NA	NA	NA	NA	NA
224928	04/26/2017	Littleleaf linden	Tilia cordata	Baltimore	Maryland	-76.68854574	39.35353149	5802 Narcissus Ave	No	13.462	82.021	introduced	more than 18.29 m	0 to 15.24 cm	Baltimore	NA	NA	NA	NA	NA	NA	NA	NA	NA	NA	NA	NA
224925	04/26/2017	Sawtooth oak	Quercus acutissima	Baltimore	Maryland	-76.68891153	39.35411427	5815 Narcissus Ave	No	43.18	131.2336	introduced	more than 18.29 m	30.48 to 45.72 cm	Baltimore	NA	NA	NA	NA	NA	NA	NA	NA	NA	NA	NA	NA
224911	04/26/2017	Littleleaf linden	Tilia cordata	Baltimore	Maryland	-76.68860421	39.35360151	5804 Narcissus Ave	No	13.462	82.021	introduced	more than 18.29 m	0 to 15.24 cm	Baltimore	NA	NA	NA	NA	NA	NA	NA	NA	NA	NA	NA	NA
224910	04/26/2017	Silver maple	Acer saccharinum	Baltimore	Maryland	-76.68953543	39.35466837	3701 Glen Ave	No	91.186	164.042	naturally_occurring	more than 18.29 m	more than 76.2 cm	Baltimore	NA	NA	NA	NA	NA	NA	NA	NA	NA	NA	NA	NA
224909	04/26/2017	Sawtooth oak	Quercus acutissima	Baltimore	Maryland	-76.68883167	39.35402219	5813 Narcissus Ave	No	32.004	98.4252	introduced	more than 18.29 m	30.48 to 45.72 cm	Baltimore	NA	NA	NA	NA	NA	NA	NA	NA	NA	NA	NA	NA
224900	04/26/2017	Flowering dogwood	Cornus florida	Baltimore	Maryland	-76.70720896	39.36561509	3631 Glengyle Ave	No	13.208	26.24672	naturally_occurring	more than 18.29 m	0 to 15.24 cm	Baltimore	NA	NA	NA	NA	NA	NA	NA	NA	NA	NA	NA	NA
224894	04/26/2017	American elm	Ulmus americana	Baltimore	Maryland	-76.68870474	39.35372777	5806 Narcissus Ave	No	100.838	229.6588	naturally_occurring	more than 18.29 m	more than 76.2 cm	Baltimore	NA	NA	NA	NA	NA	NA	NA	NA	NA	NA	NA	NA
224893	04/26/2017	Silver maple	Acer saccharinum	Baltimore	Maryland	-76.68965451	39.35480621	3701 Glen Ave	No	100.076	164.042	naturally_occurring	more than 18.29 m	more than 76.2 cm	Baltimore	NA	NA	NA	NA	NA	NA	NA	NA	NA	NA	NA	NA
224892	04/26/2017	Red maple	Acer rubrum	Baltimore	Maryland	-76.68920886	39.35428574	5816 Narcissus Ave	No	17.526	82.021	naturally_occurring	more than 18.29 m	15.24 to 30.48 cm	Baltimore	NA	NA	NA	NA	NA	NA	NA	NA	NA	NA	NA	NA
224890	04/26/2017	Sawtooth oak	Quercus acutissima	Baltimore	Maryland	-76.68878437	39.35396666	5813 Narcissus Ave	No	25.4	114.8294	introduced	more than 18.29 m	15.24 to 30.48 cm	Baltimore	NA	NA	NA	NA	NA	NA	NA	NA	NA	NA	NA	NA
224888	04/26/2017	Red maple	Acer rubrum	Baltimore	Maryland	-76.68774547	39.35278896	5715 Narcissus Ave	No	13.97	98.4252	naturally_occurring	more than 18.29 m	0 to 15.24 cm	Baltimore	NA	NA	NA	NA	NA	NA	NA	NA	NA	NA	NA	NA
224874	04/26/2017	Norway maple	Acer platanoides	Baltimore	Maryland	-76.67471095	39.35914953	2706 Whitney Ave	No	30.988	98.4252	introduced	more than 18.29 m	30.48 to 45.72 cm	Baltimore	NA	NA	NA	NA	NA	NA	NA	NA	NA	NA	NA	NA
224873	04/26/2017	Norway maple	Acer platanoides	Baltimore	Maryland	-76.67487567	39.35920632	2706 Whitney Ave	No	24.384	114.8294	introduced	more than 18.29 m	15.24 to 30.48 cm	Baltimore	NA	NA	NA	NA	NA	NA	NA	NA	NA	NA	NA	NA
224869	04/26/2017	Tuliptree	Liriodendron tulipifera	Baltimore	Maryland	-76.67666014	39.36128038	2711 Glen Ave	Yes	43.688	104.98688	naturally_occurring	more than 18.29 m	30.48 to 45.72 cm	Baltimore	NA	NA	NA	NA	NA	NA	NA	NA	NA	NA	NA	NA
224868	04/26/2017	Norway maple	Acer platanoides	Baltimore	Maryland	-76.67457833	39.35920466	2706 Whitney Ave	No	22.86	98.4252	introduced	more than 18.29 m	15.24 to 30.48 cm	Baltimore	NA	NA	NA	NA	NA	NA	NA	NA	NA	NA	NA	NA
224867	04/26/2017	Tuliptree	Liriodendron tulipifera	Baltimore	Maryland	-76.67562198	39.3612761	2702 Rockwood Ave	No	14.986	98.4252	naturally_occurring	more than 18.29 m	0 to 15.24 cm	Baltimore	NA	NA	NA	NA	NA	NA	NA	NA	NA	NA	NA	NA
224866	04/26/2017	Norway maple	Acer platanoides	Baltimore	Maryland	-76.67449142	39.36159725	5809 Stuart Ave	No	61.976	147.6378	introduced	more than 18.29 m	60.96 to 76.2 cm	Baltimore	NA	NA	NA	NA	NA	NA	NA	NA	NA	NA	NA	NA
224864	04/26/2017	Norway maple	Acer platanoides	Baltimore	Maryland	-76.67456011	39.36177379	5811 Stuart Ave	No	40.132	131.2336	introduced	more than 18.29 m	30.48 to 45.72 cm	Baltimore	NA	NA	NA	NA	NA	NA	NA	NA	NA	NA	NA	NA
224863	04/26/2017	Flowering dogwood	Cornus florida	Baltimore	Maryland	-76.67538406	39.36007573	5707 Berkeley Ave	Yes	15.24	65.6168	naturally_occurring	more than 18.29 m	0 to 15.24 cm	Baltimore	NA	NA	NA	NA	NA	NA	NA	NA	NA	NA	NA	NA
224861	04/26/2017	Eastern redbud	Cercis canadensis	Baltimore	Maryland	-76.67570794	39.36021856	5801 Berkeley Ave	No	2.54	9.84252	naturally_occurring	9.14 to 13.71 m	0 to 15.24 cm	Baltimore	NA	NA	NA	NA	NA	NA	NA	NA	NA	NA	NA	NA
224859	04/26/2017	Flowering dogwood	Cornus florida	Baltimore	Maryland	-76.67545904	39.3601367	5801 Berkeley Ave	No	2.54	13.12336	naturally_occurring	9.14 to 13.71 m	0 to 15.24 cm	Baltimore	NA	NA	NA	NA	NA	NA	NA	NA	NA	NA	NA	NA
224856	04/26/2017	River birch	Betula nigra	Baltimore	Maryland	-76.67587638	39.3611447	2704 Rockwood Ave	No	18.288	82.021	naturally_occurring	more than 18.29 m	15.24 to 30.48 cm	Baltimore	NA	NA	NA	NA	NA	NA	NA	NA	NA	NA	NA	NA
224855	04/26/2017	Black locust	Robinia pseudoacacia	Baltimore	Maryland	-76.67492836	39.36154829	2629 Rockwood Ave	No	43.18	91.86352	naturally_occurring	more than 18.29 m	30.48 to 45.72 cm	Baltimore	NA	NA	NA	NA	NA	NA	NA	NA	NA	NA	NA	NA
224853	04/26/2017	Black locust	Robinia pseudoacacia	Baltimore	Maryland	-76.67461121	39.36145061	2629 Rockwood Ave	No	55.118	98.4252	naturally_occurring	more than 18.29 m	45.72 to 60.96 cm	Baltimore	NA	NA	NA	NA	NA	NA	NA	NA	NA	NA	NA	NA
224852	04/26/2017	Red maple	Acer rubrum	Baltimore	Maryland	-76.67331796	39.35949041	2604 Whitney Ave	No	43.18	147.6378	naturally_occurring	more than 18.29 m	30.48 to 45.72 cm	Baltimore	NA	NA	NA	NA	NA	NA	NA	NA	NA	NA	NA	NA
224849	04/26/2017	Flowering dogwood	Cornus florida	Baltimore	Maryland	-76.67535914	39.36017253	5801 Berkeley Ave	No	2.54	3.28084	naturally_occurring	0 to 4.57 m	0 to 15.24 cm	Baltimore	NA	NA	NA	NA	NA	NA	NA	NA	NA	NA	NA	NA
224848	04/26/2017	Cherry/plum	Prunus	Baltimore	Maryland	-76.67336843	39.36110006	5716 Rusk Ave	Yes	8.89	32.8084	no_info	more than 18.29 m	0 to 15.24 cm	Baltimore	NA	NA	NA	NA	NA	NA	NA	NA	NA	NA	NA	NA
224845	04/26/2017	Littleleaf linden	Tilia cordata	Baltimore	Maryland	-76.67258646	39.35958711	2504 Whitney Ave	Yes	36.068	98.4252	introduced	more than 18.29 m	30.48 to 45.72 cm	Baltimore	NA	NA	NA	NA	NA	NA	NA	NA	NA	NA	NA	NA
224842	04/26/2017	Kousa dogwood	Cornus kousa	Baltimore	Maryland	-76.67243918	39.35953375	2503 Whitney Ave	No	5.08	16.4042	introduced	13.71 to 18.29 m	0 to 15.24 cm	Baltimore	NA	NA	NA	NA	NA	NA	NA	NA	NA	NA	NA	NA
224838	04/26/2017	Red maple	Acer rubrum	Baltimore	Maryland	-76.67221156	39.35955924	2501 Whitney Ave	No	9.906	59.05512	naturally_occurring	more than 18.29 m	0 to 15.24 cm	Baltimore	NA	NA	NA	NA	NA	NA	NA	NA	NA	NA	NA	NA
224836	04/26/2017	Norway maple	Acer platanoides	Baltimore	Maryland	-76.67462967	39.35918481	2706 Whitney Ave	No	23.368	98.4252	introduced	more than 18.29 m	15.24 to 30.48 cm	Baltimore	NA	NA	NA	NA	NA	NA	NA	NA	NA	NA	NA	NA
224833	04/26/2017	Norway maple	Acer platanoides	Baltimore	Maryland	-76.67476087	39.35912913	2706 Whitney Ave	No	25.4	98.4252	introduced	more than 18.29 m	15.24 to 30.48 cm	Baltimore	NA	NA	NA	NA	NA	NA	NA	NA	NA	NA	NA	NA
224831	04/26/2017	Norway maple	Acer platanoides	Baltimore	Maryland	-76.67442003	39.35927413	2702 Whitney Ave	No	40.64	131.2336	introduced	more than 18.29 m	30.48 to 45.72 cm	Baltimore	NA	NA	NA	NA	NA	NA	NA	NA	NA	NA	NA	NA
224830	04/26/2017	Hybrid elm	Ulmus	Baltimore	Maryland	-76.67536196	39.35982323	5707 Berkeley Ave	No	10.16	49.2126	no_info	more than 18.29 m	0 to 15.24 cm	Baltimore	NA	NA	NA	NA	NA	NA	NA	NA	NA	NA	NA	NA
224827	04/26/2017	Flowering dogwood	Cornus florida	Baltimore	Maryland	-76.67544538	39.3600454	5707 Berkeley Ave	Yes	2.54	9.84252	naturally_occurring	9.14 to 13.71 m	0 to 15.24 cm	Baltimore	NA	NA	NA	NA	NA	NA	NA	NA	NA	NA	NA	NA
224824	04/26/2017	Tuliptree	Liriodendron tulipifera	Baltimore	Maryland	-76.67615137	39.36099898	5813 Berkeley Ave	No	5.842	39.37008	naturally_occurring	more than 18.29 m	0 to 15.24 cm	Baltimore	NA	NA	NA	NA	NA	NA	NA	NA	NA	NA	NA	NA
224822	04/26/2017	White ash	Fraxinus americana	Baltimore	Maryland	-76.67552929	39.36133184	2700 Rockwood Ave	No	54.102	196.8504	naturally_occurring	more than 18.29 m	45.72 to 60.96 cm	Baltimore	NA	NA	NA	NA	NA	NA	NA	NA	NA	NA	NA	NA
224821	04/26/2017	American elm	Ulmus americana	Baltimore	Maryland	-76.67672503	39.36121588	5816 Berkeley Ave	Yes	68.072	229.6588	naturally_occurring	more than 18.29 m	60.96 to 76.2 cm	Baltimore	NA	NA	NA	NA	NA	NA	NA	NA	NA	NA	NA	NA
224820	04/26/2017	Black locust	Robinia pseudoacacia	Baltimore	Maryland	-76.67442226	39.36134476	5807 Stuart Ave	No	43.434	98.4252	naturally_occurring	more than 18.29 m	30.48 to 45.72 cm	Baltimore	NA	NA	NA	NA	NA	NA	NA	NA	NA	NA	NA	NA
224819	04/26/2017	White ash	Fraxinus americana	Baltimore	Maryland	-76.67570952	39.36123947	2704 Rockwood Ave	No	45.212	180.4462	naturally_occurring	more than 18.29 m	30.48 to 45.72 cm	Baltimore	NA	NA	NA	NA	NA	NA	NA	NA	NA	NA	NA	NA
224817	04/26/2017	Colorado spruce	Picea pungens	Baltimore	Maryland	-76.67452715	39.3616846	5811 Stuart Ave	No	32.766	147.6378	introduced	more than 18.29 m	30.48 to 45.72 cm	Baltimore	NA	NA	NA	NA	NA	NA	NA	NA	NA	NA	NA	NA
224818	04/26/2017	Northern red oak	Quercus rubra	Baltimore	Maryland	-76.67516223	39.36138235	2631 Rockwood Ave	No	82.804	246.063	naturally_occurring	more than 18.29 m	more than 76.2 cm	Baltimore	NA	NA	NA	NA	NA	NA	NA	NA	NA	NA	NA	NA
224815	04/26/2017	White ash	Fraxinus americana	Baltimore	Maryland	-76.67579327	39.36104937	2705 Rockwood Ave	No	73.66	246.063	naturally_occurring	more than 18.29 m	60.96 to 76.2 cm	Baltimore	NA	NA	NA	NA	NA	NA	NA	NA	NA	NA	NA	NA
224814	04/26/2017	Eastern redbud	Cercis canadensis	Baltimore	Maryland	-76.67567087	39.36017611	5801 Berkeley Ave	No	2.54	9.84252	naturally_occurring	9.14 to 13.71 m	0 to 15.24 cm	Baltimore	NA	NA	NA	NA	NA	NA	NA	NA	NA	NA	NA	NA
224813	04/26/2017	Flowering dogwood	Cornus florida	Baltimore	Maryland	-76.67541372	39.36015342	5801 Berkeley Ave	No	2.54	6.56168	naturally_occurring	4.57 to 9.14 m	0 to 15.24 cm	Baltimore	NA	NA	NA	NA	NA	NA	NA	NA	NA	NA	NA	NA
224812	04/26/2017	Flowering dogwood	Cornus florida	Baltimore	Maryland	-76.6753097	39.36018448	5801 Berkeley Ave	No	2.54	9.84252	naturally_occurring	9.14 to 13.71 m	0 to 15.24 cm	Baltimore	NA	NA	NA	NA	NA	NA	NA	NA	NA	NA	NA	NA
224794	04/25/2017	Yoshino cherry	Prunus yedoensis	Baltimore	Maryland	-76.69815353	39.3666823	3403 Labyrinth Road	No	27.686	52.49344	introduced	more than 18.29 m	15.24 to 30.48 cm	Baltimore	NA	NA	NA	NA	NA	NA	NA	NA	NA	NA	NA	NA
224788	04/25/2017	Yoshino cherry	Prunus yedoensis	Baltimore	Maryland	-76.69824575	39.36650112	3405 Labyrinth Road	No	33.782	49.2126	introduced	more than 18.29 m	30.48 to 45.72 cm	Baltimore	NA	NA	NA	NA	NA	NA	NA	NA	NA	NA	NA	NA
224782	04/25/2017	Norway spruce	Picea abies	Baltimore	Maryland	-76.69779939	39.36746286	6730 Westbrook Road	Yes	40.64	98.4252	introduced	more than 18.29 m	30.48 to 45.72 cm	Baltimore	NA	NA	NA	NA	NA	NA	NA	NA	NA	NA	NA	NA
224781	04/25/2017	Yoshino cherry	Prunus yedoensis	Baltimore	Maryland	-76.69819346	39.36660181	3403 Labyrinth Road	No	40.64	82.021	introduced	more than 18.29 m	30.48 to 45.72 cm	Baltimore	NA	NA	NA	NA	NA	NA	NA	NA	NA	NA	NA	NA
224780	04/25/2017	Red maple	Acer rubrum	Baltimore	Maryland	-76.69975169	39.36894864	3303 Fallstaff Road	No	45.974	164.042	naturally_occurring	more than 18.29 m	45.72 to 60.96 cm	Baltimore	NA	NA	NA	NA	NA	NA	NA	NA	NA	NA	NA	NA
224779	04/25/2017	Yoshino cherry	Prunus yedoensis	Baltimore	Maryland	-76.6984126	39.36625103	3407 Labyrinth Road	No	36.322	65.6168	introduced	more than 18.29 m	30.48 to 45.72 cm	Baltimore	NA	NA	NA	NA	NA	NA	NA	NA	NA	NA	NA	NA
224777	04/25/2017	Yoshino cherry	Prunus yedoensis	Baltimore	Maryland	-76.6980751	39.36686678	3401 Labyrinth Road	No	43.434	72.17848	introduced	more than 18.29 m	30.48 to 45.72 cm	Baltimore	NA	NA	NA	NA	NA	NA	NA	NA	NA	NA	NA	NA
224771	04/25/2017	London planetree	Platanus acerifolia	Baltimore	Maryland	-76.70763428	39.36476385	3711 Kingwood Sq	No	62.23	196.8504	introduced	more than 18.29 m	60.96 to 76.2 cm	Baltimore	NA	NA	NA	NA	NA	NA	NA	NA	NA	NA	NA	NA
224767	04/25/2017	London planetree	Platanus acerifolia	Baltimore	Maryland	-76.70713326	39.3653085	3700 Kingwood Sq	No	51.054	131.2336	introduced	more than 18.29 m	45.72 to 60.96 cm	Baltimore	NA	NA	NA	NA	NA	NA	NA	NA	NA	NA	NA	NA
224766	04/25/2017	Chestnut oak	Quercus prinus	Baltimore	Maryland	-76.7068667	39.36517188	3701 Kingwood Sq	No	4.572	39.37008	no_info	more than 18.29 m	0 to 15.24 cm	Baltimore	NA	NA	NA	NA	NA	NA	NA	NA	NA	NA	NA	NA
224754	04/25/2017	White ash	Fraxinus americana	Baltimore	Maryland	-76.70967526	39.36423662	3901 Glengyle Ave	No	58.674	196.8504	naturally_occurring	more than 18.29 m	45.72 to 60.96 cm	Baltimore	NA	NA	NA	NA	NA	NA	NA	NA	NA	NA	NA	NA
224750	04/25/2017	Silver maple	Acer saccharinum	Baltimore	Maryland	-76.70403261	39.35921196	4000 Clarks Lane	Yes	100.584	114.8294	naturally_occurring	more than 18.29 m	more than 76.2 cm	Baltimore	NA	NA	NA	NA	NA	NA	NA	NA	NA	NA	NA	NA
224747	04/25/2017	American elm	Ulmus americana	Baltimore	Maryland	-76.70830441	39.3632747	7017 Surrey Dr	No	110.744	246.063	naturally_occurring	more than 18.29 m	more than 76.2 cm	Baltimore	NA	NA	NA	NA	NA	NA	NA	NA	NA	NA	NA	NA
224740	04/25/2017	London planetree	Platanus acerifolia	Baltimore	Maryland	-76.70698905	39.36096395	4000 Labyrinth Road	No	74.93	196.8504	introduced	more than 18.29 m	60.96 to 76.2 cm	Baltimore	NA	NA	NA	NA	NA	NA	NA	NA	NA	NA	NA	NA
224737	04/25/2017	American linden	Tilia americana	Baltimore	Maryland	-76.70747527	39.36211498	3929 Fallstaff Road	No	64.008	164.042	naturally_occurring	more than 18.29 m	60.96 to 76.2 cm	Baltimore	NA	NA	NA	NA	NA	NA	NA	NA	NA	NA	NA	NA
224725	04/25/2017	London planetree	Platanus acerifolia	Baltimore	Maryland	-76.70769418	39.36464423	3711 Kingwood Sq	No	59.944	196.8504	introduced	more than 18.29 m	45.72 to 60.96 cm	Baltimore	NA	NA	NA	NA	NA	NA	NA	NA	NA	NA	NA	NA
224722	04/25/2017	London planetree	Platanus acerifolia	Baltimore	Maryland	-76.70742132	39.36508064	3704 Kingwood Sq	No	72.39	164.042	introduced	more than 18.29 m	60.96 to 76.2 cm	Baltimore	NA	NA	NA	NA	NA	NA	NA	NA	NA	NA	NA	NA
224719	04/25/2017	Chestnut oak	Quercus prinus	Baltimore	Maryland	-76.70695226	39.36523362	3701 Kingwood Sq	No	4.826	39.37008	no_info	more than 18.29 m	0 to 15.24 cm	Baltimore	NA	NA	NA	NA	NA	NA	NA	NA	NA	NA	NA	NA
224708	04/25/2017	Silver maple	Acer saccharinum	Baltimore	Maryland	-76.703935	39.35926783	3912 Clarks Lane	Yes	73.66	131.2336	naturally_occurring	more than 18.29 m	60.96 to 76.2 cm	Baltimore	NA	NA	NA	NA	NA	NA	NA	NA	NA	NA	NA	NA
224704	04/25/2017	London planetree	Platanus acerifolia	Baltimore	Maryland	-76.70814374	39.36327231	7013 Surrey Dr	No	77.216	229.6588	introduced	more than 18.29 m	more than 76.2 cm	Baltimore	NA	NA	NA	NA	NA	NA	NA	NA	NA	NA	NA	NA
224701	04/25/2017	Northern red oak	Quercus rubra	Baltimore	Maryland	-76.7073482	39.3606248	4008 Labyrinth Road	No	10.922	49.2126	naturally_occurring	more than 18.29 m	0 to 15.24 cm	Baltimore	NA	NA	NA	NA	NA	NA	NA	NA	NA	NA	NA	NA
224696	04/25/2017	London planetree	Platanus acerifolia	Baltimore	Maryland	-76.70713507	39.36107917	4000 Labyrinth Road	No	68.326	196.8504	introduced	more than 18.29 m	60.96 to 76.2 cm	Baltimore	NA	NA	NA	NA	NA	NA	NA	NA	NA	NA	NA	NA
224691	04/25/2017	American linden	Tilia americana	Baltimore	Maryland	-76.70747978	39.36192411	3929 Fallstaff Road	No	59.69	164.042	naturally_occurring	more than 18.29 m	45.72 to 60.96 cm	Baltimore	NA	NA	NA	NA	NA	NA	NA	NA	NA	NA	NA	NA
224679	04/25/2017	Slippery elm	Ulmus rubra	Baltimore	Maryland	-76.70768634	39.36448877	3711 Kingwood Sq	No	19.05	131.2336	naturally_occurring	more than 18.29 m	15.24 to 30.48 cm	Baltimore	NA	NA	NA	NA	NA	NA	NA	NA	NA	NA	NA	NA
224677	04/25/2017	London planetree	Platanus acerifolia	Baltimore	Maryland	-76.70733861	39.36514422	3702 Kingwood Sq	No	64.262	164.042	introduced	more than 18.29 m	60.96 to 76.2 cm	Baltimore	NA	NA	NA	NA	NA	NA	NA	NA	NA	NA	NA	NA
224663	04/25/2017	White ash	Fraxinus americana	Baltimore	Maryland	-76.70996056	39.36401127	3909 Glengyle Ave	No	70.104	164.042	naturally_occurring	more than 18.29 m	60.96 to 76.2 cm	Baltimore	NA	NA	NA	NA	NA	NA	NA	NA	NA	NA	NA	NA
224662	04/25/2017	Silver maple	Acer saccharinum	Baltimore	Maryland	-76.70385387	39.35933938	3910 Clarks Lane	Yes	123.19	196.8504	naturally_occurring	more than 18.29 m	more than 76.2 cm	Baltimore	NA	NA	NA	NA	NA	NA	NA	NA	NA	NA	NA	NA
224654	04/25/2017	London planetree	Platanus acerifolia	Baltimore	Maryland	-76.7073482	39.36049101	4011 Labyrinth Road	No	80.264	180.4462	introduced	more than 18.29 m	more than 76.2 cm	Baltimore	NA	NA	NA	NA	NA	NA	NA	NA	NA	NA	NA	NA
224651	04/25/2017	London planetree	Platanus acerifolia	Baltimore	Maryland	-76.70720281	39.361149	4000 Labyrinth Road	No	79.756	213.2546	introduced	more than 18.29 m	more than 76.2 cm	Baltimore	NA	NA	NA	NA	NA	NA	NA	NA	NA	NA	NA	NA
224650	04/25/2017	Serviceberry	Amelanchier	Baltimore	Maryland	-76.70758064	39.36172626	6914 Dorset Pl	No	8.636	32.8084	no_info	more than 18.29 m	0 to 15.24 cm	Baltimore	NA	NA	NA	NA	NA	NA	NA	NA	NA	NA	NA	NA
224637	04/25/2017	London planetree	Platanus acerifolia	Baltimore	Maryland	-76.70743463	39.36492096	3707 Kingwood Sq	No	65.278	164.042	introduced	more than 18.29 m	60.96 to 76.2 cm	Baltimore	NA	NA	NA	NA	NA	NA	NA	NA	NA	NA	NA	NA
224636	04/25/2017	Littleleaf linden	Tilia cordata	Baltimore	Maryland	-76.69983538	39.37038757	3213 Labyrinth Road	No	9.906	49.2126	introduced	more than 18.29 m	0 to 15.24 cm	Baltimore	NA	NA	NA	NA	NA	NA	NA	NA	NA	NA	NA	NA
224633	04/25/2017	London planetree	Platanus acerifolia	Baltimore	Maryland	-76.70767707	39.36448546	3711 Kingwood Sq	No	60.96	229.6588	introduced	more than 18.29 m	45.72 to 60.96 cm	Baltimore	NA	NA	NA	NA	NA	NA	NA	NA	NA	NA	NA	NA
224630	04/25/2017	London planetree	Platanus acerifolia	Baltimore	Maryland	-76.70721454	39.36523941	3700 Kingwood Sq	No	56.388	131.2336	introduced	more than 18.29 m	45.72 to 60.96 cm	Baltimore	NA	NA	NA	NA	NA	NA	NA	NA	NA	NA	NA	NA
225119	04/26/2017	White spruce	Picea glauca	Baltimore	Maryland	-76.70097493	39.36566406	6810 Cross Country Blvd	Yes	10.922	26.24672	introduced	more than 18.29 m	0 to 15.24 cm	Baltimore	NA	NA	NA	NA	NA	NA	NA	NA	NA	NA	NA	NA
225118	04/26/2017	Japanese zelkova	Zelkova serrata	Baltimore	Maryland	-76.698678	39.36466315	6706 Cross Country Blvd	No	41.656	131.2336	introduced	more than 18.29 m	30.48 to 45.72 cm	Baltimore	NA	NA	NA	NA	NA	NA	NA	NA	NA	NA	NA	NA
225117	04/26/2017	Littleleaf linden	Tilia cordata	Baltimore	Maryland	-76.69914337	39.36507312	6715 Western Run Dr	No	56.896	147.6378	introduced	more than 18.29 m	45.72 to 60.96 cm	Baltimore	NA	NA	NA	NA	NA	NA	NA	NA	NA	NA	NA	NA
225116	04/26/2017	Red maple	Acer rubrum	Baltimore	Maryland	-76.69716303	39.36502535	3300 Clarks Lane	Yes	44.704	49.2126	naturally_occurring	more than 18.29 m	30.48 to 45.72 cm	Baltimore	NA	NA	NA	NA	NA	NA	NA	NA	NA	NA	NA	NA
225107	04/26/2017	Littleleaf linden	Tilia cordata	Baltimore	Maryland	-76.69630059	39.36810249	6720 Westbrook Road	No	61.976	147.6378	introduced	more than 18.29 m	60.96 to 76.2 cm	Baltimore	NA	NA	NA	NA	NA	NA	NA	NA	NA	NA	NA	NA
225102	04/26/2017	Littleleaf linden	Tilia cordata	Baltimore	Maryland	-76.69605055	39.36970364	3205 Fallstaff Road	No	67.056	180.4462	introduced	more than 18.29 m	60.96 to 76.2 cm	Baltimore	NA	NA	NA	NA	NA	NA	NA	NA	NA	NA	NA	NA
225097	04/26/2017	Littleleaf linden	Tilia cordata	Baltimore	Maryland	-76.69574489	39.36937915	3205 Fallstaff Road	No	65.278	213.2546	introduced	more than 18.29 m	60.96 to 76.2 cm	Baltimore	NA	NA	NA	NA	NA	NA	NA	NA	NA	NA	NA	NA
225088	04/26/2017	London planetree	Platanus acerifolia	Baltimore	Maryland	-76.70004656	39.36474933	3501 Labyrinth Road	No	61.722	180.4462	introduced	more than 18.29 m	60.96 to 76.2 cm	Baltimore	NA	NA	NA	NA	NA	NA	NA	NA	NA	NA	NA	NA
225083	04/26/2017	Silver maple	Acer saccharinum	Baltimore	Maryland	-76.70135712	39.36387943	3516 Labyrinth Road	No	36.83	82.021	naturally_occurring	more than 18.29 m	30.48 to 45.72 cm	Baltimore	NA	NA	NA	NA	NA	NA	NA	NA	NA	NA	NA	NA
225082	04/26/2017	American sweetgum	Liquidambar styraciflua	Baltimore	Maryland	-76.70094023	39.36418888	3510 Labyrinth Road	Yes	22.606	114.8294	naturally_occurring	more than 18.29 m	15.24 to 30.48 cm	Baltimore	NA	NA	NA	NA	NA	NA	NA	NA	NA	NA	NA	NA
225081	04/26/2017	Norway maple	Acer platanoides	Baltimore	Maryland	-76.70063743	39.36442004	3506 Labyrinth Road	No	25.654	98.4252	introduced	more than 18.29 m	15.24 to 30.48 cm	Baltimore	NA	NA	NA	NA	NA	NA	NA	NA	NA	NA	NA	NA
225080	04/26/2017	American sweetgum	Liquidambar styraciflua	Baltimore	Maryland	-76.70021626	39.36474088	3502 Labyrinth Road	No	21.082	131.2336	naturally_occurring	more than 18.29 m	15.24 to 30.48 cm	Baltimore	NA	NA	NA	NA	NA	NA	NA	NA	NA	NA	NA	NA
225079	04/26/2017	White spruce	Picea glauca	Baltimore	Maryland	-76.70100013	39.36567362	6810 Cross Country Blvd	Yes	11.43	29.52756	introduced	more than 18.29 m	0 to 15.24 cm	Baltimore	NA	NA	NA	NA	NA	NA	NA	NA	NA	NA	NA	NA
225078	04/26/2017	Japanese zelkova	Zelkova serrata	Baltimore	Maryland	-76.69940625	39.3648131	6708 Cross Country Blvd	No	36.576	98.4252	introduced	more than 18.29 m	30.48 to 45.72 cm	Baltimore	NA	NA	NA	NA	NA	NA	NA	NA	NA	NA	NA	NA
225077	04/26/2017	Norway maple	Acer platanoides	Baltimore	Maryland	-76.69835048	39.36465654	6704 Cross Country Blvd	No	28.448	98.4252	introduced	more than 18.29 m	15.24 to 30.48 cm	Baltimore	NA	NA	NA	NA	NA	NA	NA	NA	NA	NA	NA	NA
225076	04/26/2017	Littleleaf linden	Tilia cordata	Baltimore	Maryland	-76.69896131	39.36503086	6713 Western Run Dr	No	43.688	131.2336	introduced	more than 18.29 m	30.48 to 45.72 cm	Baltimore	NA	NA	NA	NA	NA	NA	NA	NA	NA	NA	NA	NA
225074	04/26/2017	Norway maple	Acer platanoides	Baltimore	Maryland	-76.69706606	39.36514185	3300 Clarks Lane	Yes	35.56	65.6168	introduced	more than 18.29 m	30.48 to 45.72 cm	Baltimore	NA	NA	NA	NA	NA	NA	NA	NA	NA	NA	NA	NA
225069	04/26/2017	Norway maple	Acer platanoides	Baltimore	Maryland	-76.69493155	39.36970217	3201 Fallstaff Road	No	38.1	131.2336	introduced	more than 18.29 m	30.48 to 45.72 cm	Baltimore	NA	NA	NA	NA	NA	NA	NA	NA	NA	NA	NA	NA
225067	04/26/2017	Amur corktree	Phellodendron amurense	Baltimore	Maryland	-76.69561702	39.36916306	3203 Fallstaff Road	No	44.958	65.6168	introduced	more than 18.29 m	30.48 to 45.72 cm	Baltimore	NA	NA	NA	NA	NA	NA	NA	NA	NA	NA	NA	NA
225061	04/26/2017	Silver maple	Acer saccharinum	Baltimore	Maryland	-76.69579053	39.36896425	6709 Westbrook Road	No	77.47	164.042	naturally_occurring	more than 18.29 m	more than 76.2 cm	Baltimore	NA	NA	NA	NA	NA	NA	NA	NA	NA	NA	NA	NA
225060	04/26/2017	Littleleaf linden	Tilia cordata	Baltimore	Maryland	-76.69623356	39.36970143	3205 Fallstaff Road	No	83.058	196.8504	introduced	more than 18.29 m	more than 76.2 cm	Baltimore	NA	NA	NA	NA	NA	NA	NA	NA	NA	NA	NA	NA
225059	04/26/2017	Littleleaf linden	Tilia cordata	Baltimore	Maryland	-76.69574442	39.36950042	3205 Fallstaff Road	No	71.628	164.042	introduced	more than 18.29 m	60.96 to 76.2 cm	Baltimore	NA	NA	NA	NA	NA	NA	NA	NA	NA	NA	NA	NA
225010	04/27/2017	American elm	Ulmus americana	Baltimore	Maryland	-76.71023846	39.36114991	6941 Glenheights Road	No	28.956	114.8294	naturally_occurring	more than 18.29 m	15.24 to 30.48 cm	Baltimore	NA	NA	NA	NA	NA	NA	NA	NA	NA	NA	NA	NA
225053	04/26/2017	Japanese falsecypress	Chamaecyparis pisifera	Baltimore	Maryland	-76.67321505	39.36109222	5719 Rusk Ave	No	52.832	164.042	introduced	more than 18.29 m	45.72 to 60.96 cm	Baltimore	NA	NA	NA	NA	NA	NA	NA	NA	NA	NA	NA	NA
225052	04/26/2017	Japanese falsecypress	Chamaecyparis pisifera	Baltimore	Maryland	-76.67325688	39.36114318	5719 Rusk Ave	No	47.752	164.042	introduced	more than 18.29 m	45.72 to 60.96 cm	Baltimore	NA	NA	NA	NA	NA	NA	NA	NA	NA	NA	NA	NA
225051	04/26/2017	Thornless honeylocust	Gleditsia triacanthos	Baltimore	Maryland	-76.70970725	39.36164981	6944 Reisterstown Road	Yes	23.876	26.24672	naturally_occurring	more than 18.29 m	15.24 to 30.48 cm	Baltimore	NA	NA	NA	NA	NA	NA	NA	NA	NA	NA	NA	NA
225048	04/26/2017	Thornless honeylocust	Gleditsia triacanthos	Baltimore	Maryland	-76.70948763	39.36150757	6934 Reisterstown Road	Yes	25.146	131.2336	naturally_occurring	more than 18.29 m	15.24 to 30.48 cm	Baltimore	NA	NA	NA	NA	NA	NA	NA	NA	NA	NA	NA	NA
225046	04/26/2017	Red maple	Acer rubrum	Baltimore	Maryland	-76.71092597	39.35974003	4201 Crestheights Road	No	42.418	82.021	naturally_occurring	more than 18.29 m	30.48 to 45.72 cm	Baltimore	NA	NA	NA	NA	NA	NA	NA	NA	NA	NA	NA	NA
225045	04/26/2017	Norway maple	Acer platanoides	Baltimore	Maryland	-76.71043706	39.36012222	4161 Crestheights Road	No	86.106	180.4462	introduced	more than 18.29 m	more than 76.2 cm	Baltimore	NA	NA	NA	NA	NA	NA	NA	NA	NA	NA	NA	NA
225041	04/26/2017	Eastern white pine	Pinus strobus	Baltimore	Maryland	-76.70874408	39.35825032	4171 Labyrinth Road	No	38.608	180.4462	naturally_occurring	more than 18.29 m	30.48 to 45.72 cm	Baltimore	NA	NA	NA	NA	NA	NA	NA	NA	NA	NA	NA	NA
225037	04/26/2017	Eastern white pine	Pinus strobus	Baltimore	Maryland	-76.70826135	39.35863128	4147 Labyrinth Road	No	45.212	180.4462	naturally_occurring	more than 18.29 m	30.48 to 45.72 cm	Baltimore	NA	NA	NA	NA	NA	NA	NA	NA	NA	NA	NA	NA
225034	04/26/2017	Arborvitae	Thuja	Baltimore	Maryland	-76.71012998	39.35762022	4237 Labyrinth Road	No	31.75	98.4252	no_info	more than 18.29 m	30.48 to 45.72 cm	Baltimore	NA	NA	NA	NA	NA	NA	NA	NA	NA	NA	NA	NA
225033	04/26/2017	Norway maple	Acer platanoides	Baltimore	Maryland	-76.71042692	39.36029272	4160 Crestheights Road	Yes	60.706	180.4462	introduced	more than 18.29 m	45.72 to 60.96 cm	Baltimore	NA	NA	NA	NA	NA	NA	NA	NA	NA	NA	NA	NA
225029	04/26/2017	Eastern white pine	Pinus strobus	Baltimore	Maryland	-76.70868347	39.35829332	4169 Labyrinth Road	No	31.242	114.8294	naturally_occurring	more than 18.29 m	30.48 to 45.72 cm	Baltimore	NA	NA	NA	NA	NA	NA	NA	NA	NA	NA	NA	NA
224617	04/25/2017	White ash	Fraxinus americana	Baltimore	Maryland	-76.7100687	39.36392208	3913 Glengyle Ave	No	88.392	164.042	naturally_occurring	more than 18.29 m	more than 76.2 cm	Baltimore	NA	NA	NA	NA	NA	NA	NA	NA	NA	NA	NA	NA
224612	04/25/2017	Norway maple	Acer platanoides	Baltimore	Maryland	-76.70437225	39.35893805	4010 Clarks Lane	Yes	91.948	196.8504	introduced	more than 18.29 m	more than 76.2 cm	Baltimore	NA	NA	NA	NA	NA	NA	NA	NA	NA	NA	NA	NA
224607	04/25/2017	Green ash	Fraxinus pennsylvanica	Baltimore	Maryland	-76.70711852	39.36077371	4002 Labyrinth Road	No	62.738	147.6378	naturally_occurring	more than 18.29 m	60.96 to 76.2 cm	Baltimore	NA	NA	NA	NA	NA	NA	NA	NA	NA	NA	NA	NA
224604	04/25/2017	American linden	Tilia americana	Baltimore	Maryland	-76.70754286	39.36035962	4015 Labyrinth Road	Yes	70.866	147.6378	naturally_occurring	more than 18.29 m	60.96 to 76.2 cm	Baltimore	NA	NA	NA	NA	NA	NA	NA	NA	NA	NA	NA	NA
224518	04/24/2017	Norway maple	Acer platanoides	Baltimore	Maryland	-76.69607197	39.36980468	3206 Fallstaff Road	No	49.784	114.8294	introduced	more than 18.29 m	45.72 to 60.96 cm	Baltimore	NA	NA	NA	NA	NA	NA	NA	NA	NA	NA	NA	NA
224517	04/24/2017	Red maple	Acer rubrum	Baltimore	Maryland	-76.69579483	39.36980688	3204 Fallstaff Road	No	66.04	164.042	naturally_occurring	more than 18.29 m	60.96 to 76.2 cm	Baltimore	NA	NA	NA	NA	NA	NA	NA	NA	NA	NA	NA	NA
224466	04/24/2017	Chinese elm	Ulmus parvifolia	Baltimore	Maryland	-76.70640903	39.37156128	3412 Shelburne Road	Yes	22.86	98.4252	introduced	more than 18.29 m	15.24 to 30.48 cm	Baltimore	NA	NA	NA	NA	NA	NA	NA	NA	NA	NA	NA	NA
224384	04/24/2017	Hybrid elm	Ulmus	Baltimore	Maryland	-76.70300201	39.3612913	3714 Clarinth Road	No	54.356	164.042	no_info	more than 18.29 m	45.72 to 60.96 cm	Baltimore	NA	NA	NA	NA	NA	NA	NA	NA	NA	NA	NA	NA
224809	04/26/2017	Japanese zelkova	Zelkova serrata	Baltimore	Maryland	-76.67308004	39.35944263	2603 Whitney Ave	No	91.44	164.042	introduced	more than 18.29 m	more than 76.2 cm	Baltimore	NA	NA	NA	NA	NA	NA	NA	NA	NA	NA	NA	NA
224801	04/26/2017	White ash	Fraxinus americana	Baltimore	Maryland	-76.67277367	39.35995703	2504 Whitney Ave	No	79.248	246.063	naturally_occurring	more than 18.29 m	more than 76.2 cm	Baltimore	NA	NA	NA	NA	NA	NA	NA	NA	NA	NA	NA	NA
224800	04/26/2017	Littleleaf linden	Tilia cordata	Baltimore	Maryland	-76.67225894	39.35963568	2500 Whitney Ave	Yes	72.644	164.042	introduced	more than 18.29 m	60.96 to 76.2 cm	Baltimore	NA	NA	NA	NA	NA	NA	NA	NA	NA	NA	NA	NA
224799	04/26/2017	Littleleaf linden	Tilia cordata	Baltimore	Maryland	-76.67272035	39.35963887	2504 Whitney Ave	No	57.15	164.042	introduced	more than 18.29 m	45.72 to 60.96 cm	Baltimore	NA	NA	NA	NA	NA	NA	NA	NA	NA	NA	NA	NA
224798	04/26/2017	Littleleaf linden	Tilia cordata	Baltimore	Maryland	-76.67259367	39.35950986	2505 Whitney Ave	No	46.228	131.2336	introduced	more than 18.29 m	45.72 to 60.96 cm	Baltimore	NA	NA	NA	NA	NA	NA	NA	NA	NA	NA	NA	NA
224797	04/26/2017	Littleleaf linden	Tilia cordata	Baltimore	Maryland	-76.67239283	39.35953853	2503 Whitney Ave	No	54.864	164.042	introduced	more than 18.29 m	45.72 to 60.96 cm	Baltimore	NA	NA	NA	NA	NA	NA	NA	NA	NA	NA	NA	NA
224588	04/25/2017	London planetree	Platanus acerifolia	Baltimore	Maryland	-76.70755015	39.36483882	3709 Kingwood Sq	No	57.404	196.8504	introduced	more than 18.29 m	45.72 to 60.96 cm	Baltimore	NA	NA	NA	NA	NA	NA	NA	NA	NA	NA	NA	NA
224585	04/25/2017	London planetree	Platanus acerifolia	Baltimore	Maryland	-76.70688369	39.36512622	3701 Kingwood Sq	No	55.88	131.2336	introduced	more than 18.29 m	45.72 to 60.96 cm	Baltimore	NA	NA	NA	NA	NA	NA	NA	NA	NA	NA	NA	NA
224584	04/25/2017	Chestnut oak	Quercus prinus	Baltimore	Maryland	-76.70677472	39.36510573	3701 Kingwood Sq	No	4.572	39.37008	no_info	more than 18.29 m	0 to 15.24 cm	Baltimore	NA	NA	NA	NA	NA	NA	NA	NA	NA	NA	NA	NA
224571	04/25/2017	White ash	Fraxinus americana	Baltimore	Maryland	-76.71021598	39.36382016	3917 Glengyle Ave	No	70.104	164.042	naturally_occurring	more than 18.29 m	60.96 to 76.2 cm	Baltimore	NA	NA	NA	NA	NA	NA	NA	NA	NA	NA	NA	NA
224558	04/25/2017	London planetree	Platanus acerifolia	Baltimore	Maryland	-76.706963	39.36086369	4000 Labyrinth Road	No	75.438	196.8504	introduced	more than 18.29 m	60.96 to 76.2 cm	Baltimore	NA	NA	NA	NA	NA	NA	NA	NA	NA	NA	NA	NA
224557	04/25/2017	American linden	Tilia americana	Baltimore	Maryland	-76.70764792	39.36043129	4014 Labyrinth Road	Yes	87.122	131.2336	naturally_occurring	more than 18.29 m	more than 76.2 cm	Baltimore	NA	NA	NA	NA	NA	NA	NA	NA	NA	NA	NA	NA
224556	04/25/2017	American linden	Tilia americana	Baltimore	Maryland	-76.70759418	39.36207774	4001 Fallstaff Road	No	17.526	98.4252	naturally_occurring	more than 18.29 m	15.24 to 30.48 cm	Baltimore	NA	NA	NA	NA	NA	NA	NA	NA	NA	NA	NA	NA
224553	04/25/2017	Red maple	Acer rubrum	Baltimore	Maryland	-76.7065194	39.36115482	3912 Labyrinth Road	No	25.908	104.98688	naturally_occurring	more than 18.29 m	15.24 to 30.48 cm	Baltimore	NA	NA	NA	NA	NA	NA	NA	NA	NA	NA	NA	NA
226824	05/11/2017	Silver linden	Tilia tomentosa	Baltimore	Maryland	-76.66157059	39.35074149	4915 Lanier Ave	No	16.51	59.05512	introduced	more than 18.29 m	15.24 to 30.48 cm	Baltimore	NA	NA	NA	NA	NA	NA	NA	NA	NA	NA	NA	NA
226869	05/11/2017	Silver linden	Tilia tomentosa	Baltimore	Maryland	-76.6616911	39.35073763	4915 Lanier Ave	No	18.542	65.6168	introduced	more than 18.29 m	15.24 to 30.48 cm	Baltimore	NA	NA	NA	NA	NA	NA	NA	NA	NA	NA	NA	NA
226685	05/11/2017	Silver linden	Tilia tomentosa	Baltimore	Maryland	-76.66182229	39.35073487	4915 Lanier Ave	No	19.304	59.05512	introduced	more than 18.29 m	15.24 to 30.48 cm	Baltimore	NA	NA	NA	NA	NA	NA	NA	NA	NA	NA	NA	NA
226731	05/11/2017	Silver linden	Tilia tomentosa	Baltimore	Maryland	-76.66210751	39.35072715	4926 Lanier Ave	No	15.24	49.2126	introduced	more than 18.29 m	0 to 15.24 cm	Baltimore	NA	NA	NA	NA	NA	NA	NA	NA	NA	NA	NA	NA
226775	05/11/2017	Silver linden	Tilia tomentosa	Baltimore	Maryland	-76.66229306	39.3507195	4926 Lanier Ave	No	7.62	36.08924	introduced	more than 18.29 m	0 to 15.24 cm	Baltimore	NA	NA	NA	NA	NA	NA	NA	NA	NA	NA	NA	NA
226819	05/11/2017	Thornless honeylocust	Gleditsia triacanthos	Baltimore	Maryland	-76.66236412	39.35071551	4926 Lanier Ave	No	6.604	59.05512	naturally_occurring	more than 18.29 m	0 to 15.24 cm	Baltimore	NA	NA	NA	NA	NA	NA	NA	NA	NA	NA	NA	NA
226864	05/11/2017	Thornless honeylocust	Gleditsia triacanthos	Baltimore	Maryland	-76.66244137	39.35071472	4926 Lanier Ave	No	6.858	59.05512	naturally_occurring	more than 18.29 m	0 to 15.24 cm	Baltimore	NA	NA	NA	NA	NA	NA	NA	NA	NA	NA	NA	NA
227542	05/11/2017	Cherry/plum	Prunus	Baltimore	Maryland	-76.66542678	39.35299117	2501 W Belvedere Ave	Yes	50.8	147.6378	no_info	more than 18.29 m	45.72 to 60.96 cm	Baltimore	NA	NA	NA	NA	NA	NA	NA	NA	NA	NA	NA	NA
227546	05/11/2017	Fir douglas	Pseudotsuga menziesii	Baltimore	Maryland	-76.66558539	39.35288605	2501 W Belvedere Ave	Yes	25.4	72.17848	introduced	more than 18.29 m	15.24 to 30.48 cm	Baltimore	NA	NA	NA	NA	NA	NA	NA	NA	NA	NA	NA	NA
227547	05/11/2017	Fir douglas	Pseudotsuga menziesii	Baltimore	Maryland	-76.66562659	39.35285897	2501 W Belvedere Ave	Yes	24.638	59.05512	introduced	more than 18.29 m	15.24 to 30.48 cm	Baltimore	NA	NA	NA	NA	NA	NA	NA	NA	NA	NA	NA	NA
227543	05/11/2017	Callery pear	Pyrus calleryana	Baltimore	Maryland	-76.66549064	39.35307002	2501 W Belvedere Ave	No	51.308	131.2336	introduced	more than 18.29 m	45.72 to 60.96 cm	Baltimore	NA	NA	NA	NA	NA	NA	NA	NA	NA	NA	NA	NA
227544	05/11/2017	Callery pear	Pyrus calleryana	Baltimore	Maryland	-76.66556891	39.35305727	2501 W Belvedere Ave	No	45.212	131.2336	introduced	more than 18.29 m	30.48 to 45.72 cm	Baltimore	NA	NA	NA	NA	NA	NA	NA	NA	NA	NA	NA	NA
227545	05/11/2017	Callery pear	Pyrus calleryana	Baltimore	Maryland	-76.66563483	39.35304135	2501 W Belvedere Ave	Yes	73.152	141.07612	introduced	more than 18.29 m	60.96 to 76.2 cm	Baltimore	NA	NA	NA	NA	NA	NA	NA	NA	NA	NA	NA	NA
226502	04/30/2017	Thornless honeylocust	Gleditsia triacanthos	Baltimore	Maryland	-76.68936403	39.36211448	3200 Pinkney Road	No	2.54	13.12336	naturally_occurring	9.14 to 13.71 m	0 to 15.24 cm	Baltimore	NA	NA	NA	NA	NA	NA	NA	NA	NA	NA	NA	NA
226505	04/30/2017	Littleleaf linden	Tilia cordata	Baltimore	Maryland	-76.69086854	39.36161648	6203 Pearce Ave	No	72.136	196.8504	introduced	more than 18.29 m	60.96 to 76.2 cm	Baltimore	NA	NA	NA	NA	NA	NA	NA	NA	NA	NA	NA	NA
226511	04/30/2017	Littleleaf linden	Tilia cordata	Baltimore	Maryland	-76.6911173	39.36011807	3400 Pinkney Road	No	56.134	147.6378	introduced	more than 18.29 m	45.72 to 60.96 cm	Baltimore	NA	NA	NA	NA	NA	NA	NA	NA	NA	NA	NA	NA
226515	04/30/2017	London planetree	Platanus acerifolia	Baltimore	Maryland	-76.691657	39.35761669	6101 Park Heights Ave	No	24.892	114.8294	introduced	more than 18.29 m	15.24 to 30.48 cm	Baltimore	NA	NA	NA	NA	NA	NA	NA	NA	NA	NA	NA	NA
226509	04/30/2017	Swamp white oak	Quercus bicolor	Baltimore	Maryland	-76.69132108	39.36035511	3314 Pinkney Road	No	3.81	29.52756	naturally_occurring	more than 18.29 m	0 to 15.24 cm	Baltimore	NA	NA	NA	NA	NA	NA	NA	NA	NA	NA	NA	NA
226513	04/30/2017	Littleleaf linden	Tilia cordata	Baltimore	Maryland	-76.69131015	39.35989845	3402 Pinkney Road	No	84.328	246.063	introduced	more than 18.29 m	more than 76.2 cm	Baltimore	NA	NA	NA	NA	NA	NA	NA	NA	NA	NA	NA	NA
226517	04/30/2017	Japanese zelkova	Zelkova serrata	Baltimore	Maryland	-76.69119923	39.35773026	6101 Park Heights Ave	No	26.67	82.021	introduced	more than 18.29 m	15.24 to 30.48 cm	Baltimore	NA	NA	NA	NA	NA	NA	NA	NA	NA	NA	NA	NA
226524	04/30/2017	Swamp white oak	Quercus bicolor	Baltimore	Maryland	-76.69101985	39.35998686	3401 Pinkney Road	No	5.08	32.8084	naturally_occurring	more than 18.29 m	0 to 15.24 cm	Baltimore	NA	NA	NA	NA	NA	NA	NA	NA	NA	NA	NA	NA
226526	04/30/2017	Colorado spruce	Picea pungens	Baltimore	Maryland	-76.69023931	39.3598075	6101 Wirt Ave	No	27.178	147.6378	introduced	more than 18.29 m	15.24 to 30.48 cm	Baltimore	NA	NA	NA	NA	NA	NA	NA	NA	NA	NA	NA	NA
226530	04/30/2017	London planetree	Platanus acerifolia	Baltimore	Maryland	-76.68982812	39.35999053	3310 Taney Road	No	76.2	164.042	introduced	more than 18.29 m	60.96 to 76.2 cm	Baltimore	NA	NA	NA	NA	NA	NA	NA	NA	NA	NA	NA	NA
226534	04/30/2017	London planetree	Platanus acerifolia	Baltimore	Maryland	-76.69070136	39.3586152	3410 Taney Road	No	75.438	229.6588	introduced	more than 18.29 m	60.96 to 76.2 cm	Baltimore	NA	NA	NA	NA	NA	NA	NA	NA	NA	NA	NA	NA
226539	04/30/2017	Green ash	Fraxinus pennsylvanica	Baltimore	Maryland	-76.68801891	39.36148657	3200 Taney Road	No	35.56	196.8504	naturally_occurring	more than 18.29 m	30.48 to 45.72 cm	Baltimore	NA	NA	NA	NA	NA	NA	NA	NA	NA	NA	NA	NA
226548	04/30/2017	Black walnut	Juglans nigra	Baltimore	Maryland	-76.69057857	39.36072485	3306 Pinkney Road	No	90.424	180.4462	naturally_occurring	more than 18.29 m	more than 76.2 cm	Baltimore	NA	NA	NA	NA	NA	NA	NA	NA	NA	NA	NA	NA
226552	04/30/2017	Littleleaf linden	Tilia cordata	Baltimore	Maryland	-76.69117277	39.36005723	3400 Pinkney Road	No	54.356	180.4462	introduced	more than 18.29 m	45.72 to 60.96 cm	Baltimore	NA	NA	NA	NA	NA	NA	NA	NA	NA	NA	NA	NA
226553	04/30/2017	London planetree	Platanus acerifolia	Baltimore	Maryland	-76.69142123	39.35750716	6101 Park Heights Ave	No	36.576	131.2336	introduced	more than 18.29 m	30.48 to 45.72 cm	Baltimore	NA	NA	NA	NA	NA	NA	NA	NA	NA	NA	NA	NA
226549	05/06/2017	Caucasian linden	Tilia euchlora	Baltimore	Maryland	-76.69221381	39.36070023	3403 W Strathmore Ave	No	76.2	180.4462	no_info	more than 18.29 m	60.96 to 76.2 cm	Baltimore	NA	NA	NA	NA	NA	NA	NA	NA	NA	NA	NA	NA
226537	05/06/2017	White mulberry	Morus alba	Baltimore	Maryland	-76.68966888	39.36152406	3207 Pinkney Road	No	68.58	147.6378	introduced	more than 18.29 m	60.96 to 76.2 cm	Baltimore	NA	NA	NA	NA	NA	NA	NA	NA	NA	NA	NA	NA
226521	04/30/2017	White oak	Quercus alba	Baltimore	Maryland	-76.6910536	39.35859168	3500 Taney Road	No	66.802	180.4462	naturally_occurring	more than 18.29 m	60.96 to 76.2 cm	Baltimore	NA	NA	NA	NA	NA	NA	NA	NA	NA	NA	NA	NA
226522	04/30/2017	Littleleaf linden	Tilia cordata	Baltimore	Maryland	-76.69166491	39.35924884	3413 Pinkney Road	No	83.566	213.2546	introduced	more than 18.29 m	more than 76.2 cm	Baltimore	NA	NA	NA	NA	NA	NA	NA	NA	NA	NA	NA	NA
226525	04/30/2017	Littleleaf linden	Tilia cordata	Baltimore	Maryland	-76.69127179	39.35969981	3407 Pinkney Road	No	59.436	164.042	introduced	more than 18.29 m	45.72 to 60.96 cm	Baltimore	NA	NA	NA	NA	NA	NA	NA	NA	NA	NA	NA	NA
226527	04/30/2017	Chinese holly	Ilex cornuta	Baltimore	Maryland	-76.69070849	39.36003537	3315 Pinkney Road	No	44.45	98.4252	introduced	more than 18.29 m	30.48 to 45.72 cm	Baltimore	NA	NA	NA	NA	NA	NA	NA	NA	NA	NA	NA	NA
226528	04/30/2017	Northern red oak	Quercus rubra	Baltimore	Maryland	-76.69002492	39.36107108	3301 Pinkney Road	No	6.35	42.65092	naturally_occurring	more than 18.29 m	0 to 15.24 cm	Baltimore	NA	NA	NA	NA	NA	NA	NA	NA	NA	NA	NA	NA
226531	04/30/2017	Scotch pine	Pinus sylvestris	Baltimore	Maryland	-76.68966936	39.36088254	3301 Pinkney Road	No	8.636	42.65092	introduced	more than 18.29 m	0 to 15.24 cm	Baltimore	NA	NA	NA	NA	NA	NA	NA	NA	NA	NA	NA	NA
226532	04/30/2017	London planetree	Platanus acerifolia	Baltimore	Maryland	-76.69057967	39.35882176	3410 Taney Road	No	92.71	229.6588	introduced	more than 18.29 m	more than 76.2 cm	Baltimore	NA	NA	NA	NA	NA	NA	NA	NA	NA	NA	NA	NA
226535	04/30/2017	Green ash	Fraxinus pennsylvanica	Baltimore	Maryland	-76.68977821	39.36103782	3215 Pinkney Road	No	95.504	278.8714	naturally_occurring	more than 18.29 m	more than 76.2 cm	Baltimore	NA	NA	NA	NA	NA	NA	NA	NA	NA	NA	NA	NA
226536	04/30/2017	Colorado spruce	Picea pungens	Baltimore	Maryland	-76.68923821	39.36202867	3201 Pinkney Road	No	30.988	131.2336	introduced	more than 18.29 m	30.48 to 45.72 cm	Baltimore	NA	NA	NA	NA	NA	NA	NA	NA	NA	NA	NA	NA
226538	04/30/2017	Green ash	Fraxinus pennsylvanica	Baltimore	Maryland	-76.68853895	39.36176295	3200 Taney Road	No	86.36	295.2756	naturally_occurring	more than 18.29 m	more than 76.2 cm	Baltimore	NA	NA	NA	NA	NA	NA	NA	NA	NA	NA	NA	NA
226540	04/30/2017	Japanese zelkova	Zelkova serrata	Baltimore	Maryland	-76.68842534	39.36184895	6100 Cross Country Blvd	No	86.614	180.4462	introduced	more than 18.29 m	more than 76.2 cm	Baltimore	NA	NA	NA	NA	NA	NA	NA	NA	NA	NA	NA	NA
226542	04/30/2017	Black walnut	Juglans nigra	Baltimore	Maryland	-76.6898798	39.36152055	3208 Pinkney Road	No	86.868	196.8504	naturally_occurring	more than 18.29 m	more than 76.2 cm	Baltimore	NA	NA	NA	NA	NA	NA	NA	NA	NA	NA	NA	NA
226546	04/30/2017	Littleleaf linden	Tilia cordata	Baltimore	Maryland	-76.69104062	39.36170836	6205 Pearce Ave	Yes	63.246	180.4462	introduced	more than 18.29 m	60.96 to 76.2 cm	Baltimore	NA	NA	NA	NA	NA	NA	NA	NA	NA	NA	NA	NA
226550	04/30/2017	Northern red oak	Quercus rubra	Baltimore	Maryland	-76.69136101	39.36037496	3314 Pinkney Road	No	3.81	29.52756	naturally_occurring	more than 18.29 m	0 to 15.24 cm	Baltimore	NA	NA	NA	NA	NA	NA	NA	NA	NA	NA	NA	NA
226554	04/30/2017	Littleleaf linden	Tilia cordata	Baltimore	Maryland	-76.69135911	39.35984295	3404 Pinkney Road	No	48.768	147.6378	introduced	more than 18.29 m	45.72 to 60.96 cm	Baltimore	NA	NA	NA	NA	NA	NA	NA	NA	NA	NA	NA	NA
226555	04/30/2017	Japanese zelkova	Zelkova serrata	Baltimore	Maryland	-76.69114029	39.35783501	6101 Park Heights Ave	No	20.32	49.2126	introduced	more than 18.29 m	15.24 to 30.48 cm	Baltimore	NA	NA	NA	NA	NA	NA	NA	NA	NA	NA	NA	NA
226560	04/30/2017	Littleleaf linden	Tilia cordata	Baltimore	Maryland	-76.69201162	39.35885017	3501 Pinkney Road	No	32.258	131.2336	introduced	more than 18.29 m	30.48 to 45.72 cm	Baltimore	NA	NA	NA	NA	NA	NA	NA	NA	NA	NA	NA	NA
226561	04/30/2017	Littleleaf linden	Tilia cordata	Baltimore	Maryland	-76.69163306	39.3592867	3413 Pinkney Road	No	65.532	180.4462	introduced	more than 18.29 m	60.96 to 76.2 cm	Baltimore	NA	NA	NA	NA	NA	NA	NA	NA	NA	NA	NA	NA
226564	04/30/2017	Tuliptree	Liriodendron tulipifera	Baltimore	Maryland	-76.69154369	39.35901729	3413 Pinkney Road	Yes	138.176	360.8924	naturally_occurring	more than 18.29 m	more than 76.2 cm	Baltimore	NA	NA	NA	NA	NA	NA	NA	NA	NA	NA	NA	NA
226565	04/30/2017	London planetree	Platanus acerifolia	Baltimore	Maryland	-76.69029968	39.35985785	6101 Wirt Ave	No	84.836	196.8504	introduced	more than 18.29 m	more than 76.2 cm	Baltimore	NA	NA	NA	NA	NA	NA	NA	NA	NA	NA	NA	NA
226568	04/30/2017	Chinese holly	Ilex cornuta	Baltimore	Maryland	-76.69076506	39.36006477	3315 Pinkney Road	No	45.72	98.4252	introduced	more than 18.29 m	30.48 to 45.72 cm	Baltimore	NA	NA	NA	NA	NA	NA	NA	NA	NA	NA	NA	NA
226571	04/30/2017	Red maple	Acer rubrum	Baltimore	Maryland	-76.68925437	39.36060762	3300 Taney Road	No	52.832	147.6378	naturally_occurring	more than 18.29 m	45.72 to 60.96 cm	Baltimore	NA	NA	NA	NA	NA	NA	NA	NA	NA	NA	NA	NA
226573	04/30/2017	London planetree	Platanus acerifolia	Baltimore	Maryland	-76.69061199	39.35876883	3410 Taney Road	No	84.074	229.6588	introduced	more than 18.29 m	more than 76.2 cm	Baltimore	NA	NA	NA	NA	NA	NA	NA	NA	NA	NA	NA	NA
226574	04/30/2017	Green ash	Fraxinus pennsylvanica	Baltimore	Maryland	-76.68899007	39.36199376	3201 Pinkney Road	No	28.448	147.6378	naturally_occurring	more than 18.29 m	15.24 to 30.48 cm	Baltimore	NA	NA	NA	NA	NA	NA	NA	NA	NA	NA	NA	NA
226575	04/30/2017	Green ash	Fraxinus pennsylvanica	Baltimore	Maryland	-76.6898614	39.36108045	3215 Pinkney Road	No	100.838	246.063	naturally_occurring	more than 18.29 m	more than 76.2 cm	Baltimore	NA	NA	NA	NA	NA	NA	NA	NA	NA	NA	NA	NA
226576	04/30/2017	Tuliptree	Liriodendron tulipifera	Baltimore	Maryland	-76.68816294	39.3612995	3200 Taney Road	No	75.184	229.6588	naturally_occurring	more than 18.29 m	60.96 to 76.2 cm	Baltimore	NA	NA	NA	NA	NA	NA	NA	NA	NA	NA	NA	NA
226579	04/30/2017	Tuliptree	Liriodendron tulipifera	Baltimore	Maryland	-76.68813442	39.36154721	3200 Taney Road	No	83.82	246.063	naturally_occurring	more than 18.29 m	more than 76.2 cm	Baltimore	NA	NA	NA	NA	NA	NA	NA	NA	NA	NA	NA	NA
226585	04/30/2017	Norway maple	Acer platanoides	Baltimore	Maryland	-76.69233978	39.36092993	3311 W Strathmore Ave	No	45.72	180.4462	introduced	more than 18.29 m	30.48 to 45.72 cm	Baltimore	NA	NA	NA	NA	NA	NA	NA	NA	NA	NA	NA	NA
226589	04/30/2017	Silver maple	Acer saccharinum	Baltimore	Maryland	-76.69146179	39.36042531	3314 Pinkney Road	Yes	97.028	213.2546	naturally_occurring	more than 18.29 m	more than 76.2 cm	Baltimore	NA	NA	NA	NA	NA	NA	NA	NA	NA	NA	NA	NA
226594	04/30/2017	Littleleaf linden	Tilia cordata	Baltimore	Maryland	-76.69146464	39.35972203	3404 Pinkney Road	No	60.198	164.042	introduced	more than 18.29 m	45.72 to 60.96 cm	Baltimore	NA	NA	NA	NA	NA	NA	NA	NA	NA	NA	NA	NA
226558	04/30/2017	Japanese zelkova	Zelkova serrata	Baltimore	Maryland	-76.69260867	39.35823086	3509 Pinkney Road	No	51.562	131.2336	introduced	more than 18.29 m	45.72 to 60.96 cm	Baltimore	NA	NA	NA	NA	NA	NA	NA	NA	NA	NA	NA	NA
226559	04/30/2017	London planetree	Platanus acerifolia	Baltimore	Maryland	-76.69097754	39.35871554	3410 Taney Road	Yes	82.042	147.6378	introduced	more than 18.29 m	more than 76.2 cm	Baltimore	NA	NA	NA	NA	NA	NA	NA	NA	NA	NA	NA	NA
226562	04/30/2017	Pin oak	Quercus palustris	Baltimore	Maryland	-76.6908839	39.35850273	3500 Taney Road	No	105.918	311.6798	naturally_occurring	more than 18.29 m	more than 76.2 cm	Baltimore	NA	NA	NA	NA	NA	NA	NA	NA	NA	NA	NA	NA
226563	04/30/2017	Swamp white oak	Quercus bicolor	Baltimore	Maryland	-76.69096946	39.36004566	3401 Pinkney Road	No	4.826	32.8084	naturally_occurring	more than 18.29 m	0 to 15.24 cm	Baltimore	NA	NA	NA	NA	NA	NA	NA	NA	NA	NA	NA	NA
226566	04/30/2017	Eastern redcedar	Juniperus virginiana	Baltimore	Maryland	-76.69126703	39.35971966	3405 Pinkney Road	No	2.54	13.12336	naturally_occurring	9.14 to 13.71 m	0 to 15.24 cm	Baltimore	NA	NA	NA	NA	NA	NA	NA	NA	NA	NA	NA	NA
226567	04/30/2017	Northern red oak	Quercus rubra	Baltimore	Maryland	-76.68996978	39.36104204	3301 Pinkney Road	No	5.588	49.2126	naturally_occurring	more than 18.29 m	0 to 15.24 cm	Baltimore	NA	NA	NA	NA	NA	NA	NA	NA	NA	NA	NA	NA
226577	04/30/2017	Green ash	Fraxinus pennsylvanica	Baltimore	Maryland	-76.68945022	39.36202941	3200 Pinkney Road	No	36.83	229.6588	naturally_occurring	more than 18.29 m	30.48 to 45.72 cm	Baltimore	NA	NA	NA	NA	NA	NA	NA	NA	NA	NA	NA	NA
226578	04/30/2017	Japanese zelkova	Zelkova serrata	Baltimore	Maryland	-76.68858982	39.36193385	6100 Cross Country Blvd	No	78.486	147.6378	introduced	more than 18.29 m	more than 76.2 cm	Baltimore	NA	NA	NA	NA	NA	NA	NA	NA	NA	NA	NA	NA
226581	04/30/2017	Japanese maple	Acer palmatum	Baltimore	Maryland	-76.69105393	39.36161317	6204 Pearce Ave	Yes	46.228	98.4252	introduced	more than 18.29 m	45.72 to 60.96 cm	Baltimore	NA	NA	NA	NA	NA	NA	NA	NA	NA	NA	NA	NA
226582	04/30/2017	Flowering dogwood	Cornus florida	Baltimore	Maryland	-76.69031998	39.36133789	3214 Pinkney Road	No	38.1	65.6168	naturally_occurring	more than 18.29 m	30.48 to 45.72 cm	Baltimore	NA	NA	NA	NA	NA	NA	NA	NA	NA	NA	NA	NA
226586	04/30/2017	White mulberry	Morus alba	Baltimore	Maryland	-76.6911143	39.36177525	3215 W Strathmore Ave	Yes	74.676	147.6378	introduced	more than 18.29 m	60.96 to 76.2 cm	Baltimore	NA	NA	NA	NA	NA	NA	NA	NA	NA	NA	NA	NA
226590	04/30/2017	Eastern redcedar	Juniperus virginiana	Baltimore	Maryland	-76.69222141	39.35885446	3504 Pinkney Road	No	16.256	49.2126	naturally_occurring	more than 18.29 m	15.24 to 30.48 cm	Baltimore	NA	NA	NA	NA	NA	NA	NA	NA	NA	NA	NA	NA
226593	04/30/2017	Japanese zelkova	Zelkova serrata	Baltimore	Maryland	-76.69111272	39.35788536	6101 Park Heights Ave	No	38.862	98.4252	introduced	more than 18.29 m	30.48 to 45.72 cm	Baltimore	NA	NA	NA	NA	NA	NA	NA	NA	NA	NA	NA	NA
226596	04/30/2017	London planetree	Platanus acerifolia	Baltimore	Maryland	-76.69180531	39.35772548	6101 Park Heights Ave	No	83.058	164.042	introduced	more than 18.29 m	more than 76.2 cm	Baltimore	NA	NA	NA	NA	NA	NA	NA	NA	NA	NA	NA	NA
226599	04/30/2017	Littleleaf linden	Tilia cordata	Baltimore	Maryland	-76.69152183	39.35941313	3411 Pinkney Road	No	69.85	196.8504	introduced	more than 18.29 m	60.96 to 76.2 cm	Baltimore	NA	NA	NA	NA	NA	NA	NA	NA	NA	NA	NA	NA
226602	04/30/2017	Pin oak	Quercus palustris	Baltimore	Maryland	-76.69080546	39.35846157	3500 Taney Road	No	90.424	278.8714	naturally_occurring	more than 18.29 m	more than 76.2 cm	Baltimore	NA	NA	NA	NA	NA	NA	NA	NA	NA	NA	NA	NA
226603	04/30/2017	London planetree	Platanus acerifolia	Baltimore	Maryland	-76.69038002	39.35989865	6101 Wirt Ave	Yes	91.186	196.8504	introduced	more than 18.29 m	more than 76.2 cm	Baltimore	NA	NA	NA	NA	NA	NA	NA	NA	NA	NA	NA	NA
226606	04/30/2017	Littleleaf linden	Tilia cordata	Baltimore	Maryland	-76.69117149	39.35981485	3405 Pinkney Road	No	54.102	164.042	introduced	more than 18.29 m	45.72 to 60.96 cm	Baltimore	NA	NA	NA	NA	NA	NA	NA	NA	NA	NA	NA	NA
226607	04/30/2017	Northern red oak	Quercus rubra	Baltimore	Maryland	-76.68992557	39.36101668	3301 Pinkney Road	No	4.064	32.8084	naturally_occurring	more than 18.29 m	0 to 15.24 cm	Baltimore	NA	NA	NA	NA	NA	NA	NA	NA	NA	NA	NA	NA
226613	04/30/2017	London planetree	Platanus acerifolia	Baltimore	Maryland	-76.69064289	39.3587137	3410 Taney Road	No	78.486	229.6588	introduced	more than 18.29 m	more than 76.2 cm	Baltimore	NA	NA	NA	NA	NA	NA	NA	NA	NA	NA	NA	NA
226622	04/30/2017	Littleleaf linden	Tilia cordata	Baltimore	Maryland	-76.69067412	39.36152166	6201 Pearce Ave	Yes	59.944	196.8504	introduced	more than 18.29 m	45.72 to 60.96 cm	Baltimore	NA	NA	NA	NA	NA	NA	NA	NA	NA	NA	NA	NA
226625	04/30/2017	Black walnut	Juglans nigra	Baltimore	Maryland	-76.68933599	39.36214829	3200 Pinkney Road	No	2.54	9.84252	naturally_occurring	9.14 to 13.71 m	0 to 15.24 cm	Baltimore	NA	NA	NA	NA	NA	NA	NA	NA	NA	NA	NA	NA
226629	04/30/2017	Japanese zelkova	Zelkova serrata	Baltimore	Maryland	-76.69124629	39.35765638	6101 Park Heights Ave	No	36.83	82.021	introduced	more than 18.29 m	30.48 to 45.72 cm	Baltimore	NA	NA	NA	NA	NA	NA	NA	NA	NA	NA	NA	NA
226632	04/30/2017	Littleleaf linden	Tilia cordata	Baltimore	Maryland	-76.69127369	39.35993981	3402 Pinkney Road	No	36.576	98.4252	introduced	more than 18.29 m	30.48 to 45.72 cm	Baltimore	NA	NA	NA	NA	NA	NA	NA	NA	NA	NA	NA	NA
226633	04/30/2017	White mulberry	Morus alba	Baltimore	Maryland	-76.69186347	39.3592446	3412 Pinkney Road	Yes	70.358	164.042	introduced	more than 18.29 m	60.96 to 76.2 cm	Baltimore	NA	NA	NA	NA	NA	NA	NA	NA	NA	NA	NA	NA
226636	04/30/2017	London planetree	Platanus acerifolia	Baltimore	Maryland	-76.69202065	39.35782692	6101 Park Heights Ave	No	111.252	164.042	introduced	more than 18.29 m	more than 76.2 cm	Baltimore	NA	NA	NA	NA	NA	NA	NA	NA	NA	NA	NA	NA
226628	05/08/2017	Japanese maple	Acer palmatum	Baltimore	Maryland	-76.69166762	39.36041631	6202 Wirt Ave	No	22.86	32.8084	introduced	more than 18.29 m	15.24 to 30.48 cm	Baltimore	NA	NA	NA	NA	NA	NA	NA	NA	NA	NA	NA	NA
226597	04/30/2017	London planetree	Platanus acerifolia	Baltimore	Maryland	-76.69107546	39.35876736	3410 Taney Road	Yes	90.17	180.4462	introduced	more than 18.29 m	more than 76.2 cm	Baltimore	NA	NA	NA	NA	NA	NA	NA	NA	NA	NA	NA	NA
226600	04/30/2017	Littleleaf linden	Tilia cordata	Baltimore	Maryland	-76.69198215	39.35888766	3501 Pinkney Road	No	69.596	196.8504	introduced	more than 18.29 m	60.96 to 76.2 cm	Baltimore	NA	NA	NA	NA	NA	NA	NA	NA	NA	NA	NA	NA
226601	04/30/2017	Fir douglas	Pseudotsuga menziesii	Baltimore	Maryland	-76.69009337	39.35975016	6101 Wirt Ave	No	32.512	213.2546	introduced	more than 18.29 m	30.48 to 45.72 cm	Baltimore	NA	NA	NA	NA	NA	NA	NA	NA	NA	NA	NA	NA
226604	04/30/2017	Japanese maple	Acer palmatum	Baltimore	Maryland	-76.69159598	39.35902685	3413 Pinkney Road	Yes	17.78	49.2126	introduced	more than 18.29 m	15.24 to 30.48 cm	Baltimore	NA	NA	NA	NA	NA	NA	NA	NA	NA	NA	NA	NA
226608	04/30/2017	American hophornbeam	Ostrya virginiana	Baltimore	Maryland	-76.69040473	39.36075243	3305 Pinkney Road	No	34.544	114.8294	naturally_occurring	more than 18.29 m	30.48 to 45.72 cm	Baltimore	NA	NA	NA	NA	NA	NA	NA	NA	NA	NA	NA	NA
226611	04/30/2017	Green ash	Fraxinus pennsylvanica	Baltimore	Maryland	-76.68946733	39.36089852	3212 Taney Road	Yes	31.496	147.6378	naturally_occurring	more than 18.29 m	30.48 to 45.72 cm	Baltimore	NA	NA	NA	NA	NA	NA	NA	NA	NA	NA	NA	NA
226615	04/30/2017	Green ash	Fraxinus pennsylvanica	Baltimore	Maryland	-76.68996931	39.36113889	3215 Pinkney Road	No	76.708	246.063	naturally_occurring	more than 18.29 m	more than 76.2 cm	Baltimore	NA	NA	NA	NA	NA	NA	NA	NA	NA	NA	NA	NA
226616	04/30/2017	Tuliptree	Liriodendron tulipifera	Baltimore	Maryland	-76.68861596	39.36096872	3208 Taney Road	No	79.502	229.6588	naturally_occurring	more than 18.29 m	more than 76.2 cm	Baltimore	NA	NA	NA	NA	NA	NA	NA	NA	NA	NA	NA	NA
226619	04/30/2017	Black walnut	Juglans nigra	Baltimore	Maryland	-76.68808879	39.36151928	3200 Taney Road	No	38.608	213.2546	naturally_occurring	more than 18.29 m	30.48 to 45.72 cm	Baltimore	NA	NA	NA	NA	NA	NA	NA	NA	NA	NA	NA	NA
226620	04/30/2017	Japanese zelkova	Zelkova serrata	Baltimore	Maryland	-76.68810638	39.36167805	6100 Cross Country Blvd	No	78.486	164.042	introduced	more than 18.29 m	more than 76.2 cm	Baltimore	NA	NA	NA	NA	NA	NA	NA	NA	NA	NA	NA	NA
226630	04/30/2017	Eastern redcedar	Juniperus virginiana	Baltimore	Maryland	-76.69233978	39.35872251	3504 Pinkney Road	No	16.002	49.2126	naturally_occurring	more than 18.29 m	15.24 to 30.48 cm	Baltimore	NA	NA	NA	NA	NA	NA	NA	NA	NA	NA	NA	NA
226635	04/30/2017	London planetree	Platanus acerifolia	Baltimore	Maryland	-76.69117576	39.35881845	3410 Taney Road	Yes	100.33	180.4462	introduced	more than 18.29 m	more than 76.2 cm	Baltimore	NA	NA	NA	NA	NA	NA	NA	NA	NA	NA	NA	NA
226638	04/30/2017	Japanese zelkova	Zelkova serrata	Baltimore	Maryland	-76.69244847	39.35840618	3509 Pinkney Road	No	53.086	131.2336	introduced	more than 18.29 m	45.72 to 60.96 cm	Baltimore	NA	NA	NA	NA	NA	NA	NA	NA	NA	NA	NA	NA
226639	04/30/2017	London planetree	Platanus acerifolia	Baltimore	Maryland	-76.69077171	39.35860711	3410 Taney Road	Yes	58.674	164.042	introduced	more than 18.29 m	45.72 to 60.96 cm	Baltimore	NA	NA	NA	NA	NA	NA	NA	NA	NA	NA	NA	NA
226642	04/30/2017	London planetree	Platanus acerifolia	Baltimore	Maryland	-76.69018227	39.359795	6101 Wirt Ave	No	81.28	180.4462	introduced	more than 18.29 m	more than 76.2 cm	Baltimore	NA	NA	NA	NA	NA	NA	NA	NA	NA	NA	NA	NA
226646	04/30/2017	Littleleaf linden	Tilia cordata	Baltimore	Maryland	-76.69112157	39.35987182	3403 Pinkney Road	No	66.548	164.042	introduced	more than 18.29 m	60.96 to 76.2 cm	Baltimore	NA	NA	NA	NA	NA	NA	NA	NA	NA	NA	NA	NA
226650	04/30/2017	American sycamore	Platanus occidentalis	Baltimore	Maryland	-76.689657	39.36012762	3310 Taney Road	No	91.186	147.6378	naturally_occurring	more than 18.29 m	more than 76.2 cm	Baltimore	NA	NA	NA	NA	NA	NA	NA	NA	NA	NA	NA	NA
226654	04/30/2017	London planetree	Platanus acerifolia	Baltimore	Maryland	-76.69067236	39.35866335	3410 Taney Road	No	74.676	229.6588	introduced	more than 18.29 m	60.96 to 76.2 cm	Baltimore	NA	NA	NA	NA	NA	NA	NA	NA	NA	NA	NA	NA
226655	04/30/2017	Colorado spruce	Picea pungens	Baltimore	Maryland	-76.6892653	39.36199706	3201 Pinkney Road	No	43.688	147.6378	introduced	more than 18.29 m	30.48 to 45.72 cm	Baltimore	NA	NA	NA	NA	NA	NA	NA	NA	NA	NA	NA	NA
226640	04/30/2017	Flowering dogwood	Cornus florida	Baltimore	Maryland	-76.69188185	39.35901813	3501 Pinkney Road	No	30.988	98.4252	naturally_occurring	more than 18.29 m	30.48 to 45.72 cm	Baltimore	NA	NA	NA	NA	NA	NA	NA	NA	NA	NA	NA	NA
226644	04/30/2017	Littleleaf linden	Tilia cordata	Baltimore	Maryland	-76.69177472	39.35912388	3413 Pinkney Road	Yes	50.292	114.8294	introduced	more than 18.29 m	45.72 to 60.96 cm	Baltimore	NA	NA	NA	NA	NA	NA	NA	NA	NA	NA	NA	NA
226645	04/30/2017	Red maple	Acer rubrum	Baltimore	Maryland	-76.69010859	39.36108321	3301 Pinkney Road	No	2.54	29.52756	naturally_occurring	more than 18.29 m	0 to 15.24 cm	Baltimore	NA	NA	NA	NA	NA	NA	NA	NA	NA	NA	NA	NA
226648	04/30/2017	Tree of heaven	Ailanthus altissima	Baltimore	Maryland	-76.68972925	39.36089319	3301 Pinkney Road	No	3.81	22.96588	introduced	more than 18.29 m	0 to 15.24 cm	Baltimore	NA	NA	NA	NA	NA	NA	NA	NA	NA	NA	NA	NA
226652	04/30/2017	Green ash	Fraxinus pennsylvanica	Baltimore	Maryland	-76.68966413	39.36097938	3215 Pinkney Road	No	75.946	262.4672	naturally_occurring	more than 18.29 m	60.96 to 76.2 cm	Baltimore	NA	NA	NA	NA	NA	NA	NA	NA	NA	NA	NA	NA
226656	04/30/2017	Norway spruce	Picea abies	Baltimore	Maryland	-76.68996455	39.36119034	3215 Pinkney Road	No	57.658	196.8504	introduced	more than 18.29 m	45.72 to 60.96 cm	Baltimore	NA	NA	NA	NA	NA	NA	NA	NA	NA	NA	NA	NA
226657	04/30/2017	Black walnut	Juglans nigra	Baltimore	Maryland	-76.6880674	39.36151377	3200 Taney Road	No	53.848	196.8504	naturally_occurring	more than 18.29 m	45.72 to 60.96 cm	Baltimore	NA	NA	NA	NA	NA	NA	NA	NA	NA	NA	NA	NA
226658	04/30/2017	Japanese zelkova	Zelkova serrata	Baltimore	Maryland	-76.6882661	39.36176332	6100 Cross Country Blvd	No	54.61	147.6378	introduced	more than 18.29 m	45.72 to 60.96 cm	Baltimore	NA	NA	NA	NA	NA	NA	NA	NA	NA	NA	NA	NA
226653	05/06/2017	White mulberry	Morus alba	Baltimore	Maryland	-76.68861311	39.36095843	3208 Taney Road	No	27.94	82.021	introduced	more than 18.29 m	15.24 to 30.48 cm	Baltimore	NA	NA	NA	NA	NA	NA	NA	NA	NA	NA	NA	NA
226641	05/08/2017	Saucer magnolia	Magnolia soulangiana	Baltimore	Maryland	-76.69060391	39.36001369	3315 Pinkney Road	No	48.26	98.4252	introduced	more than 18.29 m	45.72 to 60.96 cm	Baltimore	NA	NA	NA	NA	NA	NA	NA	NA	NA	NA	NA	NA
226637	05/08/2017	Littleleaf linden	Tilia cordata	Baltimore	Maryland	-76.69137256	39.35958514	3409 Pinkney Road	No	76.2	213.2546	introduced	more than 18.29 m	60.96 to 76.2 cm	Baltimore	NA	NA	NA	NA	NA	NA	NA	NA	NA	NA	NA	NA
226686	05/06/2017	Green ash	Fraxinus pennsylvanica	Baltimore	Maryland	-76.66421699	39.35068047	2607 Cylburn Ave	No	24.892	42.65092	naturally_occurring	more than 18.29 m	15.24 to 30.48 cm	Baltimore	NA	NA	NA	NA	NA	NA	NA	NA	NA	NA	NA	NA
226672	05/01/2017	Japanese zelkova	Zelkova serrata	Baltimore	Maryland	-76.68229055	39.3621285	5930 Cross Country Blvd	No	41.91	82.021	introduced	more than 18.29 m	30.48 to 45.72 cm	Baltimore	NA	NA	NA	NA	NA	NA	NA	NA	NA	NA	NA	NA
226675	05/01/2017	Japanese zelkova	Zelkova serrata	Baltimore	Maryland	-76.68554619	39.36218663	6020 Cross Country Blvd	No	55.626	124.67192	introduced	more than 18.29 m	45.72 to 60.96 cm	Baltimore	NA	NA	NA	NA	NA	NA	NA	NA	NA	NA	NA	NA
226676	05/01/2017	Japanese zelkova	Zelkova serrata	Baltimore	Maryland	-76.68452552	39.36209984	6000 Cross Country Blvd	No	36.576	114.8294	introduced	more than 18.29 m	30.48 to 45.72 cm	Baltimore	NA	NA	NA	NA	NA	NA	NA	NA	NA	NA	NA	NA
226679	05/01/2017	Silver maple	Acer saccharinum	Baltimore	Maryland	-76.67714186	39.36177176	2700 Glen Ave	No	49.784	164.042	naturally_occurring	more than 18.29 m	45.72 to 60.96 cm	Baltimore	NA	NA	NA	NA	NA	NA	NA	NA	NA	NA	NA	NA
226680	05/01/2017	Japanese zelkova	Zelkova serrata	Baltimore	Maryland	-76.67792462	39.36127645	2700 Glen Ave	No	37.846	98.4252	introduced	more than 18.29 m	30.48 to 45.72 cm	Baltimore	NA	NA	NA	NA	NA	NA	NA	NA	NA	NA	NA	NA
226683	05/01/2017	Silver linden	Tilia tomentosa	Baltimore	Maryland	-76.66049248	39.35077182	2401 Cylburn Ave	No	7.62	49.2126	introduced	more than 18.29 m	0 to 15.24 cm	Baltimore	NA	NA	NA	NA	NA	NA	NA	NA	NA	NA	NA	NA
226684	05/01/2017	Silver linden	Tilia tomentosa	Baltimore	Maryland	-76.66115774	39.35075031	2411 Cylburn Ave	No	17.78	65.6168	introduced	more than 18.29 m	15.24 to 30.48 cm	Baltimore	NA	NA	NA	NA	NA	NA	NA	NA	NA	NA	NA	NA
226673	05/01/2017	Japanese zelkova	Zelkova serrata	Baltimore	Maryland	-76.68363668	39.3621293	5940 Cross Country Blvd	No	41.91	98.4252	introduced	more than 18.29 m	30.48 to 45.72 cm	Baltimore	NA	NA	NA	NA	NA	NA	NA	NA	NA	NA	NA	NA
226674	05/01/2017	Japanese zelkova	Zelkova serrata	Baltimore	Maryland	-76.68250889	39.36215876	5930 Cross Country Blvd	No	47.244	98.4252	introduced	more than 18.29 m	45.72 to 60.96 cm	Baltimore	NA	NA	NA	NA	NA	NA	NA	NA	NA	NA	NA	NA
226678	05/01/2017	White mulberry	Morus alba	Baltimore	Maryland	-76.67638691	39.36212213	2700 Glen Ave	No	10.16	52.49344	introduced	more than 18.29 m	0 to 15.24 cm	Baltimore	NA	NA	NA	NA	NA	NA	NA	NA	NA	NA	NA	NA
226681	05/01/2017	Cherry/plum	Prunus	Baltimore	Maryland	-76.67836749	39.36104313	2800 Glen Ave	No	33.274	164.042	no_info	more than 18.29 m	30.48 to 45.72 cm	Baltimore	NA	NA	NA	NA	NA	NA	NA	NA	NA	NA	NA	NA
226682	05/01/2017	Norway maple	Acer platanoides	Baltimore	Maryland	-76.67876608	39.36082813	2800 Glen Ave	No	40.132	147.6378	introduced	more than 18.29 m	30.48 to 45.72 cm	Baltimore	NA	NA	NA	NA	NA	NA	NA	NA	NA	NA	NA	NA
226687	05/01/2017	Japanese pagodatree	Styphnolobium japonicum	Baltimore	Maryland	-76.66265663	39.35069162	4923 Poe Ave	Yes	15.748	72.17848	introduced	more than 18.29 m	15.24 to 30.48 cm	Baltimore	NA	NA	NA	NA	NA	NA	NA	NA	NA	NA	NA	NA
226688	05/01/2017	White ash	Fraxinus americana	Baltimore	Maryland	-76.66510789	39.35065419	2623 Cylburn Ave	No	35.306	131.2336	naturally_occurring	more than 18.29 m	30.48 to 45.72 cm	Baltimore	NA	NA	NA	NA	NA	NA	NA	NA	NA	NA	NA	NA
226696	05/01/2017	Black walnut	Juglans nigra	Baltimore	Maryland	-76.66309534	39.35103075	2514 Cylburn Ave	No	17.018	114.8294	naturally_occurring	more than 18.29 m	15.24 to 30.48 cm	Baltimore	NA	NA	NA	NA	NA	NA	NA	NA	NA	NA	NA	NA
226697	05/01/2017	Silver maple	Acer saccharinum	Baltimore	Maryland	-76.66316435	39.35111756	2514 Cylburn Ave	No	98.298	164.042	naturally_occurring	more than 18.29 m	more than 76.2 cm	Baltimore	NA	NA	NA	NA	NA	NA	NA	NA	NA	NA	NA	NA
226699	05/01/2017	Thornless honeylocust	Gleditsia triacanthos	Baltimore	Maryland	-76.66344964	39.35144967	5007 Sunset Road	No	11.43	42.65092	naturally_occurring	more than 18.29 m	0 to 15.24 cm	Baltimore	NA	NA	NA	NA	NA	NA	NA	NA	NA	NA	NA	NA
226677	05/10/2017	Cherry/plum	Prunus	Baltimore	Maryland	-76.67548674	39.36255054	5820 Stuart Ave	No	28.956	42.65092	no_info	more than 18.29 m	15.24 to 30.48 cm	Baltimore	NA	NA	NA	NA	NA	NA	NA	NA	NA	NA	NA	NA
226694	05/01/2017	Silver maple	Acer saccharinum	Baltimore	Maryland	-76.66322718	39.35080297	2516 Cylburn Ave	No	44.958	147.6378	naturally_occurring	more than 18.29 m	30.48 to 45.72 cm	Baltimore	NA	NA	NA	NA	NA	NA	NA	NA	NA	NA	NA	NA
226698	05/01/2017	Thornless honeylocust	Gleditsia triacanthos	Baltimore	Maryland	-76.66383072	39.3518232	5015 Sunset Road	No	6.35	42.65092	naturally_occurring	more than 18.29 m	0 to 15.24 cm	Baltimore	NA	NA	NA	NA	NA	NA	NA	NA	NA	NA	NA	NA
226701	05/01/2017	Serviceberry	Amelanchier	Baltimore	Maryland	-76.66408306	39.35209955	5023 Sunset Road	No	7.62	52.49344	no_info	more than 18.29 m	0 to 15.24 cm	Baltimore	NA	NA	NA	NA	NA	NA	NA	NA	NA	NA	NA	NA
226702	05/01/2017	Silver maple	Acer saccharinum	Baltimore	Maryland	-76.66500074	39.35304171	5123 Sunset Road	Yes	66.04	213.2546	naturally_occurring	more than 18.29 m	60.96 to 76.2 cm	Baltimore	NA	NA	NA	NA	NA	NA	NA	NA	NA	NA	NA	NA
226709	05/01/2017	Green ash	Fraxinus pennsylvanica	Baltimore	Maryland	-76.66431543	39.35077596	2604 Cylburn Ave	No	29.972	98.4252	naturally_occurring	more than 18.29 m	15.24 to 30.48 cm	Baltimore	NA	NA	NA	NA	NA	NA	NA	NA	NA	NA	NA	NA
226720	05/01/2017	Japanese zelkova	Zelkova serrata	Baltimore	Maryland	-76.68568009	39.36221371	6022 Cross Country Blvd	No	47.244	131.2336	introduced	more than 18.29 m	45.72 to 60.96 cm	Baltimore	NA	NA	NA	NA	NA	NA	NA	NA	NA	NA	NA	NA
226721	05/01/2017	Japanese zelkova	Zelkova serrata	Baltimore	Maryland	-76.68273754	39.36217469	5932 Cross Country Blvd	No	35.306	98.4252	introduced	more than 18.29 m	30.48 to 45.72 cm	Baltimore	NA	NA	NA	NA	NA	NA	NA	NA	NA	NA	NA	NA
226724	05/01/2017	Japanese zelkova	Zelkova serrata	Baltimore	Maryland	-76.67758783	39.36145005	2700 Glen Ave	No	36.576	98.4252	introduced	more than 18.29 m	30.48 to 45.72 cm	Baltimore	NA	NA	NA	NA	NA	NA	NA	NA	NA	NA	NA	NA
226727	05/01/2017	Japanese zelkova	Zelkova serrata	Baltimore	Maryland	-76.67802452	39.36122071	2700 Glen Ave	No	47.498	131.2336	introduced	more than 18.29 m	45.72 to 60.96 cm	Baltimore	NA	NA	NA	NA	NA	NA	NA	NA	NA	NA	NA	NA
226728	05/01/2017	Silver linden	Tilia tomentosa	Baltimore	Maryland	-76.66058312	39.35077261	2401 Cylburn Ave	No	16.256	55.77428	introduced	more than 18.29 m	15.24 to 30.48 cm	Baltimore	NA	NA	NA	NA	NA	NA	NA	NA	NA	NA	NA	NA
226730	05/01/2017	Silver linden	Tilia tomentosa	Baltimore	Maryland	-76.66127254	39.35074976	2411 Cylburn Ave	No	15.494	59.05512	introduced	more than 18.29 m	15.24 to 30.48 cm	Baltimore	NA	NA	NA	NA	NA	NA	NA	NA	NA	NA	NA	NA
226700	05/01/2017	Pin oak	Quercus palustris	Baltimore	Maryland	-76.66427875	39.35232016	5103 Sunset Road	No	4.318	39.37008	naturally_occurring	more than 18.29 m	0 to 15.24 cm	Baltimore	NA	NA	NA	NA	NA	NA	NA	NA	NA	NA	NA	NA
226703	05/01/2017	Shumard oak	Quercus shumardii	Baltimore	Maryland	-76.66453417	39.35257661	5111 Sunset Road	No	5.08	39.37008	naturally_occurring	more than 18.29 m	0 to 15.24 cm	Baltimore	NA	NA	NA	NA	NA	NA	NA	NA	NA	NA	NA	NA
226704	05/01/2017	Littleleaf linden	Tilia cordata	Baltimore	Maryland	-76.66469587	39.35209239	5103 Sunset Road	No	58.928	180.4462	introduced	more than 18.29 m	45.72 to 60.96 cm	Baltimore	NA	NA	NA	NA	NA	NA	NA	NA	NA	NA	NA	NA
226708	05/01/2017	Cherry/plum	Prunus	Baltimore	Maryland	-76.66489798	39.351737	5122 Laurel Ave	No	19.558	45.93176	no_info	more than 18.29 m	15.24 to 30.48 cm	Baltimore	NA	NA	NA	NA	NA	NA	NA	NA	NA	NA	NA	NA
226710	05/01/2017	Cherry/plum	Prunus	Baltimore	Maryland	-76.66539782	39.35120989	5107 Laurel Ave	No	10.414	26.24672	no_info	more than 18.29 m	0 to 15.24 cm	Baltimore	NA	NA	NA	NA	NA	NA	NA	NA	NA	NA	NA	NA
226711	05/01/2017	Norway maple	Acer platanoides	Baltimore	Maryland	-76.66584489	39.350975	2700 Cylburn Ave	No	13.716	59.05512	introduced	more than 18.29 m	0 to 15.24 cm	Baltimore	NA	NA	NA	NA	NA	NA	NA	NA	NA	NA	NA	NA
226714	05/01/2017	Red maple	Acer rubrum	Baltimore	Maryland	-76.66510619	39.3507528	2620 Cylburn Ave	No	5.588	52.49344	naturally_occurring	more than 18.29 m	0 to 15.24 cm	Baltimore	NA	NA	NA	NA	NA	NA	NA	NA	NA	NA	NA	NA
226715	05/01/2017	London planetree	Platanus acerifolia	Baltimore	Maryland	-76.66646666	39.35071145	2706 Cylburn Ave	No	89.916	196.8504	introduced	more than 18.29 m	more than 76.2 cm	Baltimore	NA	NA	NA	NA	NA	NA	NA	NA	NA	NA	NA	NA
226718	05/01/2017	Japanese zelkova	Zelkova serrata	Baltimore	Maryland	-76.68378705	39.36211656	5942 Cross Country Blvd	No	26.416	65.6168	introduced	more than 18.29 m	15.24 to 30.48 cm	Baltimore	NA	NA	NA	NA	NA	NA	NA	NA	NA	NA	NA	NA
226719	05/01/2017	London planetree	Platanus acerifolia	Baltimore	Maryland	-76.6648445	39.35207774	5126 Laurel Ave	No	45.72	164.042	introduced	more than 18.29 m	30.48 to 45.72 cm	Baltimore	NA	NA	NA	NA	NA	NA	NA	NA	NA	NA	NA	NA
226723	05/01/2017	Littleleaf linden	Tilia cordata	Baltimore	Maryland	-76.68468825	39.3621086	6014 Cross Country Blvd	No	31.75	114.8294	introduced	more than 18.29 m	30.48 to 45.72 cm	Baltimore	NA	NA	NA	NA	NA	NA	NA	NA	NA	NA	NA	NA
226725	05/01/2017	Cherry/plum	Prunus	Baltimore	Maryland	-76.67660938	39.36204649	2700 Glen Ave	No	30.48	49.2126	no_info	more than 18.29 m	15.24 to 30.48 cm	Baltimore	NA	NA	NA	NA	NA	NA	NA	NA	NA	NA	NA	NA
226726	05/01/2017	Tuliptree	Liriodendron tulipifera	Baltimore	Maryland	-76.67839118	39.36103676	2800 Glen Ave	No	51.308	262.4672	naturally_occurring	more than 18.29 m	45.72 to 60.96 cm	Baltimore	NA	NA	NA	NA	NA	NA	NA	NA	NA	NA	NA	NA
226729	05/01/2017	Northern red oak	Quercus rubra	Baltimore	Maryland	-76.67892263	39.36072939	2800 Glen Ave	No	108.712	229.6588	naturally_occurring	more than 18.29 m	more than 76.2 cm	Baltimore	NA	NA	NA	NA	NA	NA	NA	NA	NA	NA	NA	NA
226732	05/01/2017	Arborvitae	Thuja	Baltimore	Maryland	-76.66266384	39.35069799	4923 Poe Ave	No	30.48	75.45932	no_info	more than 18.29 m	15.24 to 30.48 cm	Baltimore	NA	NA	NA	NA	NA	NA	NA	NA	NA	NA	NA	NA
226733	05/01/2017	Red maple	Acer rubrum	Baltimore	Maryland	-76.66448684	39.35066534	2613 Cylburn Ave	No	58.42	147.6378	naturally_occurring	more than 18.29 m	45.72 to 60.96 cm	Baltimore	NA	NA	NA	NA	NA	NA	NA	NA	NA	NA	NA	NA
226736	05/01/2017	White ash	Fraxinus americana	Baltimore	Maryland	-76.66555283	39.35064065	2631 Cylburn Ave	No	22.606	98.4252	naturally_occurring	more than 18.29 m	15.24 to 30.48 cm	Baltimore	NA	NA	NA	NA	NA	NA	NA	NA	NA	NA	NA	NA
226739	05/01/2017	Thornless honeylocust	Gleditsia triacanthos	Baltimore	Maryland	-76.66289759	39.35087067	2514 Cylburn Ave	No	6.35	49.2126	naturally_occurring	more than 18.29 m	0 to 15.24 cm	Baltimore	NA	NA	NA	NA	NA	NA	NA	NA	NA	NA	NA	NA
226742	05/01/2017	American elm	Ulmus americana	Baltimore	Maryland	-76.66308916	39.35102199	2514 Cylburn Ave	No	31.496	147.6378	naturally_occurring	more than 18.29 m	30.48 to 45.72 cm	Baltimore	NA	NA	NA	NA	NA	NA	NA	NA	NA	NA	NA	NA
226743	05/01/2017	White ash	Fraxinus americana	Baltimore	Maryland	-76.66312521	39.35107376	2514 Cylburn Ave	No	74.676	213.2546	naturally_occurring	more than 18.29 m	60.96 to 76.2 cm	Baltimore	NA	NA	NA	NA	NA	NA	NA	NA	NA	NA	NA	NA
226747	05/01/2017	White ash	Fraxinus americana	Baltimore	Maryland	-76.6650337	39.35308233	5123 Sunset Road	No	21.59	147.6378	naturally_occurring	more than 18.29 m	15.24 to 30.48 cm	Baltimore	NA	NA	NA	NA	NA	NA	NA	NA	NA	NA	NA	NA
226751	05/01/2017	Shumard oak	Quercus shumardii	Baltimore	Maryland	-76.66459597	39.35263793	5113 Sunset Road	No	2.54	22.96588	naturally_occurring	more than 18.29 m	0 to 15.24 cm	Baltimore	NA	NA	NA	NA	NA	NA	NA	NA	NA	NA	NA	NA
226752	05/01/2017	London planetree	Platanus acerifolia	Baltimore	Maryland	-76.66456357	39.35178442	5012 Sunset Road	No	68.072	180.4462	introduced	more than 18.29 m	60.96 to 76.2 cm	Baltimore	NA	NA	NA	NA	NA	NA	NA	NA	NA	NA	NA	NA
226754	05/01/2017	Cherry/plum	Prunus	Baltimore	Maryland	-76.66494718	39.35169785	5120 Laurel Ave	No	15.24	36.08924	no_info	more than 18.29 m	0 to 15.24 cm	Baltimore	NA	NA	NA	NA	NA	NA	NA	NA	NA	NA	NA	NA
226758	05/01/2017	London planetree	Platanus acerifolia	Baltimore	Maryland	-76.66396747	39.35099099	2600 Cylburn Ave	No	71.12	213.2546	introduced	more than 18.29 m	60.96 to 76.2 cm	Baltimore	NA	NA	NA	NA	NA	NA	NA	NA	NA	NA	NA	NA
226764	05/01/2017	Japanese zelkova	Zelkova serrata	Baltimore	Maryland	-76.68601997	39.36228219	6028 Cross Country Blvd	No	57.15	131.2336	introduced	more than 18.29 m	45.72 to 60.96 cm	Baltimore	NA	NA	NA	NA	NA	NA	NA	NA	NA	NA	NA	NA
226768	05/01/2017	Japanese zelkova	Zelkova serrata	Baltimore	Maryland	-76.68293117	39.3621715	5932 Cross Country Blvd	No	42.164	91.86352	introduced	more than 18.29 m	30.48 to 45.72 cm	Baltimore	NA	NA	NA	NA	NA	NA	NA	NA	NA	NA	NA	NA
226744	05/01/2017	Thornless honeylocust	Gleditsia triacanthos	Baltimore	Maryland	-76.66384617	39.35187019	5017 Sunset Road	No	9.398	59.05512	naturally_occurring	more than 18.29 m	0 to 15.24 cm	Baltimore	NA	NA	NA	NA	NA	NA	NA	NA	NA	NA	NA	NA
226745	05/01/2017	Thornless honeylocust	Gleditsia triacanthos	Baltimore	Maryland	-76.66351659	39.35152533	5007 Sunset Road	No	13.462	55.77428	naturally_occurring	more than 18.29 m	0 to 15.24 cm	Baltimore	NA	NA	NA	NA	NA	NA	NA	NA	NA	NA	NA	NA
226748	05/01/2017	Serviceberry	Amelanchier	Baltimore	Maryland	-76.66411808	39.35209796	5023 Sunset Road	No	5.08	42.65092	no_info	more than 18.29 m	0 to 15.24 cm	Baltimore	NA	NA	NA	NA	NA	NA	NA	NA	NA	NA	NA	NA
226749	05/01/2017	Littleleaf linden	Tilia cordata	Baltimore	Maryland	-76.66464232	39.35202788	5101 Sunset Road	No	73.66	196.8504	introduced	more than 18.29 m	60.96 to 76.2 cm	Baltimore	NA	NA	NA	NA	NA	NA	NA	NA	NA	NA	NA	NA
226753	05/01/2017	Silver maple	Acer saccharinum	Baltimore	Maryland	-76.66514287	39.35256864	5117 Sunset Road	No	101.092	180.4462	naturally_occurring	more than 18.29 m	more than 76.2 cm	Baltimore	NA	NA	NA	NA	NA	NA	NA	NA	NA	NA	NA	NA
226755	05/01/2017	White ash	Fraxinus americana	Baltimore	Maryland	-76.66447444	39.35077099	2608 Cylburn Ave	No	34.036	114.8294	naturally_occurring	more than 18.29 m	30.48 to 45.72 cm	Baltimore	NA	NA	NA	NA	NA	NA	NA	NA	NA	NA	NA	NA
226757	05/01/2017	Cherry/plum	Prunus	Baltimore	Maryland	-76.66528231	39.35130252	5109 Laurel Ave	No	24.892	45.93176	no_info	more than 18.29 m	15.24 to 30.48 cm	Baltimore	NA	NA	NA	NA	NA	NA	NA	NA	NA	NA	NA	NA
226761	05/01/2017	Green ash	Fraxinus pennsylvanica	Baltimore	Maryland	-76.66518819	39.3507528	2622 Cylburn Ave	No	27.432	98.4252	naturally_occurring	more than 18.29 m	15.24 to 30.48 cm	Baltimore	NA	NA	NA	NA	NA	NA	NA	NA	NA	NA	NA	NA
226762	05/01/2017	Japanese zelkova	Zelkova serrata	Baltimore	Maryland	-76.68395081	39.36211258	5942 Cross Country Blvd	No	51.308	147.6378	introduced	more than 18.29 m	45.72 to 60.96 cm	Baltimore	NA	NA	NA	NA	NA	NA	NA	NA	NA	NA	NA	NA
226765	05/01/2017	American elm	Ulmus americana	Baltimore	Maryland	-76.66600604	39.35186106	5105 Levindale Road	No	104.394	196.8504	naturally_occurring	more than 18.29 m	more than 76.2 cm	Baltimore	NA	NA	NA	NA	NA	NA	NA	NA	NA	NA	NA	NA
226766	05/01/2017	Silver maple	Acer saccharinum	Baltimore	Maryland	-76.66478033	39.35200607	5126 Laurel Ave	No	74.93	213.2546	naturally_occurring	more than 18.29 m	60.96 to 76.2 cm	Baltimore	NA	NA	NA	NA	NA	NA	NA	NA	NA	NA	NA	NA
226769	05/01/2017	Cherry/plum	Prunus	Baltimore	Maryland	-76.67683597	39.36182113	2700 Glen Ave	No	34.798	59.05512	no_info	more than 18.29 m	30.48 to 45.72 cm	Baltimore	NA	NA	NA	NA	NA	NA	NA	NA	NA	NA	NA	NA
226771	05/01/2017	Northern red oak	Quercus rubra	Baltimore	Maryland	-76.67827789	39.36109171	2800 Glen Ave	No	36.576	180.4462	naturally_occurring	more than 18.29 m	30.48 to 45.72 cm	Baltimore	NA	NA	NA	NA	NA	NA	NA	NA	NA	NA	NA	NA
226772	05/01/2017	Japanese zelkova	Zelkova serrata	Baltimore	Maryland	-76.67769185	39.3613967	2700 Glen Ave	No	38.354	114.8294	introduced	more than 18.29 m	30.48 to 45.72 cm	Baltimore	NA	NA	NA	NA	NA	NA	NA	NA	NA	NA	NA	NA
226777	05/01/2017	Silver linden	Tilia tomentosa	Baltimore	Maryland	-76.66075512	39.35076226	2411 Cylburn Ave	No	17.018	59.05512	introduced	more than 18.29 m	15.24 to 30.48 cm	Baltimore	NA	NA	NA	NA	NA	NA	NA	NA	NA	NA	NA	NA
226770	05/01/2017	Japanese zelkova	Zelkova serrata	Baltimore	Maryland	-76.68486849	39.36211576	6014 Cross Country Blvd	No	44.196	124.67192	introduced	more than 18.29 m	30.48 to 45.72 cm	Baltimore	NA	NA	NA	NA	NA	NA	NA	NA	NA	NA	NA	NA
226773	05/01/2017	Black locust	Robinia pseudoacacia	Baltimore	Maryland	-76.67956326	39.36038856	2906 Glen Ave	No	50.8	147.6378	naturally_occurring	more than 18.29 m	45.72 to 60.96 cm	Baltimore	NA	NA	NA	NA	NA	NA	NA	NA	NA	NA	NA	NA
226774	05/01/2017	White oak	Quercus alba	Baltimore	Maryland	-76.67839015	39.36102402	2800 Glen Ave	No	22.098	150.91864	naturally_occurring	more than 18.29 m	15.24 to 30.48 cm	Baltimore	NA	NA	NA	NA	NA	NA	NA	NA	NA	NA	NA	NA
226776	05/01/2017	Red maple	Acer rubrum	Baltimore	Maryland	-76.6645476	39.35066375	2613 Cylburn Ave	No	59.182	164.042	naturally_occurring	more than 18.29 m	45.72 to 60.96 cm	Baltimore	NA	NA	NA	NA	NA	NA	NA	NA	NA	NA	NA	NA
226778	05/01/2017	Silver linden	Tilia tomentosa	Baltimore	Maryland	-76.66145651	39.35074535	2411 Cylburn Ave	No	17.78	62.33596	introduced	more than 18.29 m	15.24 to 30.48 cm	Baltimore	NA	NA	NA	NA	NA	NA	NA	NA	NA	NA	NA	NA
226781	05/01/2017	London planetree	Platanus acerifolia	Baltimore	Maryland	-76.66317445	39.35004834	4910 Poe Ave	No	66.548	196.8504	introduced	more than 18.29 m	60.96 to 76.2 cm	Baltimore	NA	NA	NA	NA	NA	NA	NA	NA	NA	NA	NA	NA
226790	05/01/2017	Shumard oak	Quercus shumardii	Baltimore	Maryland	-76.66435702	39.35239901	5105 Sunset Road	No	4.318	45.93176	naturally_occurring	more than 18.29 m	0 to 15.24 cm	Baltimore	NA	NA	NA	NA	NA	NA	NA	NA	NA	NA	NA	NA
226793	05/01/2017	White ash	Fraxinus americana	Baltimore	Maryland	-76.66507798	39.35311976	5123 Sunset Road	Yes	71.12	196.8504	naturally_occurring	more than 18.29 m	60.96 to 76.2 cm	Baltimore	NA	NA	NA	NA	NA	NA	NA	NA	NA	NA	NA	NA
226794	05/01/2017	Serviceberry	Amelanchier	Baltimore	Maryland	-76.66420562	39.35220707	5101 Sunset Road	No	2.54	32.8084	no_info	more than 18.29 m	0 to 15.24 cm	Baltimore	NA	NA	NA	NA	NA	NA	NA	NA	NA	NA	NA	NA
226797	05/01/2017	Pin oak	Quercus palustris	Baltimore	Maryland	-76.66467219	39.35271996	5115 Sunset Road	No	2.54	26.24672	naturally_occurring	more than 18.29 m	0 to 15.24 cm	Baltimore	NA	NA	NA	NA	NA	NA	NA	NA	NA	NA	NA	NA
226799	05/01/2017	White ash	Fraxinus americana	Baltimore	Maryland	-76.66432826	39.35152417	5008 Sunset Road	No	106.426	229.6588	naturally_occurring	more than 18.29 m	more than 76.2 cm	Baltimore	NA	NA	NA	NA	NA	NA	NA	NA	NA	NA	NA	NA
226801	05/01/2017	Cherry/plum	Prunus	Baltimore	Maryland	-76.66503631	39.35162507	5118 Laurel Ave	No	22.86	32.8084	no_info	more than 18.29 m	15.24 to 30.48 cm	Baltimore	NA	NA	NA	NA	NA	NA	NA	NA	NA	NA	NA	NA
226805	05/01/2017	London planetree	Platanus acerifolia	Baltimore	Maryland	-76.66396176	39.35085039	2600 Cylburn Ave	No	60.96	164.042	introduced	more than 18.29 m	45.72 to 60.96 cm	Baltimore	NA	NA	NA	NA	NA	NA	NA	NA	NA	NA	NA	NA
226807	05/01/2017	Green ash	Fraxinus pennsylvanica	Baltimore	Maryland	-76.6654185	39.35074894	5101 Laurel Ave	No	35.56	114.8294	naturally_occurring	more than 18.29 m	30.48 to 45.72 cm	Baltimore	NA	NA	NA	NA	NA	NA	NA	NA	NA	NA	NA	NA
226808	05/01/2017	Littleleaf linden	Tilia cordata	Baltimore	Maryland	-76.68410633	39.36211178	6000 Cross Country Blvd	No	27.432	65.6168	introduced	more than 18.29 m	15.24 to 30.48 cm	Baltimore	NA	NA	NA	NA	NA	NA	NA	NA	NA	NA	NA	NA
226811	05/01/2017	Slippery elm	Ulmus rubra	Baltimore	Maryland	-76.66585416	39.35199063	5115 Levindale Road	No	54.61	183.72704	naturally_occurring	more than 18.29 m	45.72 to 60.96 cm	Baltimore	NA	NA	NA	NA	NA	NA	NA	NA	NA	NA	NA	NA
226780	05/01/2017	Arborvitae	Thuja	Baltimore	Maryland	-76.6626968	39.3506964	4923 Poe Ave	No	27.94	72.17848	no_info	more than 18.29 m	15.24 to 30.48 cm	Baltimore	NA	NA	NA	NA	NA	NA	NA	NA	NA	NA	NA	NA
226782	05/01/2017	White ash	Fraxinus americana	Baltimore	Maryland	-76.66551781	39.34981474	2730 W Garrison Ave	No	59.436	164.042	naturally_occurring	more than 18.29 m	45.72 to 60.96 cm	Baltimore	NA	NA	NA	NA	NA	NA	NA	NA	NA	NA	NA	NA
226785	05/01/2017	Thornless honeylocust	Gleditsia triacanthos	Baltimore	Maryland	-76.66296454	39.35094792	2514 Cylburn Ave	No	10.668	59.05512	naturally_occurring	more than 18.29 m	0 to 15.24 cm	Baltimore	NA	NA	NA	NA	NA	NA	NA	NA	NA	NA	NA	NA
226787	05/01/2017	Silver maple	Acer saccharinum	Baltimore	Maryland	-76.66306239	39.35100527	2514 Cylburn Ave	No	52.832	196.8504	naturally_occurring	more than 18.29 m	45.72 to 60.96 cm	Baltimore	NA	NA	NA	NA	NA	NA	NA	NA	NA	NA	NA	NA
226788	05/01/2017	Thornless honeylocust	Gleditsia triacanthos	Baltimore	Maryland	-76.66390282	39.3519347	5019 Sunset Road	No	11.176	52.49344	naturally_occurring	more than 18.29 m	0 to 15.24 cm	Baltimore	NA	NA	NA	NA	NA	NA	NA	NA	NA	NA	NA	NA
226791	05/01/2017	White ash	Fraxinus americana	Baltimore	Maryland	-76.66308916	39.35104588	2514 Cylburn Ave	No	10.16	52.49344	naturally_occurring	more than 18.29 m	0 to 15.24 cm	Baltimore	NA	NA	NA	NA	NA	NA	NA	NA	NA	NA	NA	NA
226792	05/01/2017	Thornless honeylocust	Gleditsia triacanthos	Baltimore	Maryland	-76.66359178	39.35159861	5009 Sunset Road	No	9.652	45.93176	naturally_occurring	more than 18.29 m	0 to 15.24 cm	Baltimore	NA	NA	NA	NA	NA	NA	NA	NA	NA	NA	NA	NA
226795	05/01/2017	Cherry/plum	Prunus	Baltimore	Maryland	-76.66473826	39.35186822	5126 Laurel Ave	No	24.638	42.65092	no_info	more than 18.29 m	15.24 to 30.48 cm	Baltimore	NA	NA	NA	NA	NA	NA	NA	NA	NA	NA	NA	NA
226796	05/01/2017	Cherry/plum	Prunus	Baltimore	Maryland	-76.66567163	39.35112167	5100 Laurel Ave	No	30.988	45.93176	no_info	more than 18.29 m	30.48 to 45.72 cm	Baltimore	NA	NA	NA	NA	NA	NA	NA	NA	NA	NA	NA	NA
226798	05/01/2017	London planetree	Platanus acerifolia	Baltimore	Maryland	-76.66505326	39.35247148	5115 Sunset Road	No	70.358	164.042	introduced	more than 18.29 m	60.96 to 76.2 cm	Baltimore	NA	NA	NA	NA	NA	NA	NA	NA	NA	NA	NA	NA
226800	05/01/2017	Red maple	Acer rubrum	Baltimore	Maryland	-76.66454717	39.35076989	2610 Cylburn Ave	No	5.08	39.37008	naturally_occurring	more than 18.29 m	0 to 15.24 cm	Baltimore	NA	NA	NA	NA	NA	NA	NA	NA	NA	NA	NA	NA
226803	05/01/2017	Cherry/plum	Prunus	Baltimore	Maryland	-76.66514897	39.35140507	5113 Laurel Ave	No	26.162	45.93176	no_info	more than 18.29 m	15.24 to 30.48 cm	Baltimore	NA	NA	NA	NA	NA	NA	NA	NA	NA	NA	NA	NA
226804	05/01/2017	Red maple	Acer rubrum	Baltimore	Maryland	-76.66691659	39.35113876	5001 Levindale Road	No	50.292	164.042	naturally_occurring	more than 18.29 m	45.72 to 60.96 cm	Baltimore	NA	NA	NA	NA	NA	NA	NA	NA	NA	NA	NA	NA
226806	05/01/2017	White mulberry	Morus alba	Baltimore	Maryland	-76.6652438	39.35243172	5106 Sunset Road	No	21.59	82.021	introduced	more than 18.29 m	15.24 to 30.48 cm	Baltimore	NA	NA	NA	NA	NA	NA	NA	NA	NA	NA	NA	NA
226810	05/01/2017	Japanese zelkova	Zelkova serrata	Baltimore	Maryland	-76.68614047	39.36230608	6028 Cross Country Blvd	No	35.306	104.98688	introduced	more than 18.29 m	30.48 to 45.72 cm	Baltimore	NA	NA	NA	NA	NA	NA	NA	NA	NA	NA	NA	NA
226812	05/01/2017	Littleleaf linden	Tilia cordata	Baltimore	Maryland	-76.68316291	39.36216912	5934 Cross Country Blvd	No	18.034	55.77428	introduced	more than 18.29 m	15.24 to 30.48 cm	Baltimore	NA	NA	NA	NA	NA	NA	NA	NA	NA	NA	NA	NA
226815	05/01/2017	Cherry/plum	Prunus	Baltimore	Maryland	-76.67699252	39.36188006	2700 Glen Ave	No	45.72	59.05512	no_info	more than 18.29 m	30.48 to 45.72 cm	Baltimore	NA	NA	NA	NA	NA	NA	NA	NA	NA	NA	NA	NA
226814	05/01/2017	Littleleaf linden	Tilia cordata	Baltimore	Maryland	-76.68502607	39.3621301	6016 Cross Country Blvd	No	31.75	114.8294	introduced	more than 18.29 m	30.48 to 45.72 cm	Baltimore	NA	NA	NA	NA	NA	NA	NA	NA	NA	NA	NA	NA
226817	05/01/2017	Tuliptree	Liriodendron tulipifera	Baltimore	Maryland	-76.67831703	39.36106304	2800 Glen Ave	No	31.496	180.4462	naturally_occurring	more than 18.29 m	30.48 to 45.72 cm	Baltimore	NA	NA	NA	NA	NA	NA	NA	NA	NA	NA	NA	NA
226818	05/01/2017	Silver linden	Tilia tomentosa	Baltimore	Maryland	-76.66021337	39.35078058	2401 Cylburn Ave	No	17.272	52.49344	introduced	more than 18.29 m	15.24 to 30.48 cm	Baltimore	NA	NA	NA	NA	NA	NA	NA	NA	NA	NA	NA	NA
226821	05/01/2017	White ash	Fraxinus americana	Baltimore	Maryland	-76.66472475	39.35066454	2617 Cylburn Ave	No	26.924	131.2336	naturally_occurring	more than 18.29 m	15.24 to 30.48 cm	Baltimore	NA	NA	NA	NA	NA	NA	NA	NA	NA	NA	NA	NA
226822	05/01/2017	Silver linden	Tilia tomentosa	Baltimore	Maryland	-76.66085914	39.35076226	2411 Cylburn Ave	No	9.906	39.37008	introduced	more than 18.29 m	0 to 15.24 cm	Baltimore	NA	NA	NA	NA	NA	NA	NA	NA	NA	NA	NA	NA
226825	05/01/2017	London planetree	Platanus acerifolia	Baltimore	Maryland	-76.66318657	39.35025566	4914 Poe Ave	No	81.534	196.8504	introduced	more than 18.29 m	more than 76.2 cm	Baltimore	NA	NA	NA	NA	NA	NA	NA	NA	NA	NA	NA	NA
226826	05/01/2017	Silver maple	Acer saccharinum	Baltimore	Maryland	-76.66305007	39.35068923	4923 Poe Ave	No	48.26	131.2336	naturally_occurring	more than 18.29 m	45.72 to 60.96 cm	Baltimore	NA	NA	NA	NA	NA	NA	NA	NA	NA	NA	NA	NA
226837	05/01/2017	Thornless honeylocust	Gleditsia triacanthos	Baltimore	Maryland	-76.66365975	39.35166949	5011 Sunset Road	No	10.668	52.49344	naturally_occurring	more than 18.29 m	0 to 15.24 cm	Baltimore	NA	NA	NA	NA	NA	NA	NA	NA	NA	NA	NA	NA
226838	05/01/2017	White mulberry	Morus alba	Baltimore	Maryland	-76.66510373	39.35313091	5123 Sunset Road	Yes	7.62	45.93176	introduced	more than 18.29 m	0 to 15.24 cm	Baltimore	NA	NA	NA	NA	NA	NA	NA	NA	NA	NA	NA	NA
226841	05/01/2017	Cherry/plum	Prunus	Baltimore	Maryland	-76.66556966	39.35106653	5103 Laurel Ave	No	24.638	39.37008	no_info	more than 18.29 m	15.24 to 30.48 cm	Baltimore	NA	NA	NA	NA	NA	NA	NA	NA	NA	NA	NA	NA
226843	05/01/2017	White mulberry	Morus alba	Baltimore	Maryland	-76.66462687	39.35262041	5113 Sunset Road	Yes	10.16	45.93176	introduced	more than 18.29 m	0 to 15.24 cm	Baltimore	NA	NA	NA	NA	NA	NA	NA	NA	NA	NA	NA	NA
226848	05/01/2017	London planetree	Platanus acerifolia	Baltimore	Maryland	-76.6661572	39.35072468	2702 Cylburn Ave	No	63.5	164.042	introduced	more than 18.29 m	60.96 to 76.2 cm	Baltimore	NA	NA	NA	NA	NA	NA	NA	NA	NA	NA	NA	NA
226816	05/01/2017	Japanese zelkova	Zelkova serrata	Baltimore	Maryland	-76.67779072	39.36134494	2700 Glen Ave	No	33.782	85.30184	introduced	more than 18.29 m	30.48 to 45.72 cm	Baltimore	NA	NA	NA	NA	NA	NA	NA	NA	NA	NA	NA	NA
226820	05/01/2017	Cherry/plum	Prunus	Baltimore	Maryland	-76.67837573	39.36101845	2800 Glen Ave	No	21.59	114.8294	no_info	more than 18.29 m	15.24 to 30.48 cm	Baltimore	NA	NA	NA	NA	NA	NA	NA	NA	NA	NA	NA	NA
226828	05/01/2017	Thornless honeylocust	Gleditsia triacanthos	Baltimore	Maryland	-76.66304591	39.35104031	2514 Cylburn Ave	No	6.096	52.49344	naturally_occurring	more than 18.29 m	0 to 15.24 cm	Baltimore	NA	NA	NA	NA	NA	NA	NA	NA	NA	NA	NA	NA
226831	05/01/2017	Thornless honeylocust	Gleditsia triacanthos	Baltimore	Maryland	-76.66329412	39.35129198	5001 Sunset Road	No	10.16	49.2126	naturally_occurring	more than 18.29 m	0 to 15.24 cm	Baltimore	NA	NA	NA	NA	NA	NA	NA	NA	NA	NA	NA	NA
226833	05/01/2017	Thornless honeylocust	Gleditsia triacanthos	Baltimore	Maryland	-76.66397903	39.35201036	5021 Sunset Road	No	13.462	62.33596	naturally_occurring	more than 18.29 m	0 to 15.24 cm	Baltimore	NA	NA	NA	NA	NA	NA	NA	NA	NA	NA	NA	NA
226835	05/01/2017	Shumard oak	Quercus shumardii	Baltimore	Maryland	-76.66442088	39.35246989	5107 Sunset Road	No	4.572	39.37008	naturally_occurring	more than 18.29 m	0 to 15.24 cm	Baltimore	NA	NA	NA	NA	NA	NA	NA	NA	NA	NA	NA	NA
226836	05/01/2017	White ash	Fraxinus americana	Baltimore	Maryland	-76.66307886	39.35103633	2514 Cylburn Ave	No	7.62	39.37008	naturally_occurring	more than 18.29 m	0 to 15.24 cm	Baltimore	NA	NA	NA	NA	NA	NA	NA	NA	NA	NA	NA	NA
226839	05/01/2017	Serviceberry	Amelanchier	Baltimore	Maryland	-76.66419635	39.35222459	5101 Sunset Road	No	7.62	39.37008	no_info	more than 18.29 m	0 to 15.24 cm	Baltimore	NA	NA	NA	NA	NA	NA	NA	NA	NA	NA	NA	NA
226840	05/01/2017	Cherry/plum	Prunus	Baltimore	Maryland	-76.66477748	39.3518379	5126 Laurel Ave	No	26.924	49.2126	no_info	more than 18.29 m	15.24 to 30.48 cm	Baltimore	NA	NA	NA	NA	NA	NA	NA	NA	NA	NA	NA	NA
226842	05/01/2017	London planetree	Platanus acerifolia	Baltimore	Maryland	-76.66493688	39.35234087	5111 Sunset Road	No	56.388	180.4462	introduced	more than 18.29 m	45.72 to 60.96 cm	Baltimore	NA	NA	NA	NA	NA	NA	NA	NA	NA	NA	NA	NA
226846	05/01/2017	Cherry/plum	Prunus	Baltimore	Maryland	-76.66518034	39.35151259	5114 Laurel Ave	No	21.59	36.08924	no_info	more than 18.29 m	15.24 to 30.48 cm	Baltimore	NA	NA	NA	NA	NA	NA	NA	NA	NA	NA	NA	NA
226850	05/01/2017	Silver maple	Acer saccharinum	Baltimore	Maryland	-76.66676685	39.35126558	5001 Levindale Road	No	78.74	213.2546	naturally_occurring	more than 18.29 m	more than 76.2 cm	Baltimore	NA	NA	NA	NA	NA	NA	NA	NA	NA	NA	NA	NA
226855	05/01/2017	Japanese zelkova	Zelkova serrata	Baltimore	Maryland	-76.68625274	39.36234191	6030 Cross Country Blvd	No	83.312	147.6378	introduced	more than 18.29 m	more than 76.2 cm	Baltimore	NA	NA	NA	NA	NA	NA	NA	NA	NA	NA	NA	NA
226852	05/01/2017	Green ash	Fraxinus pennsylvanica	Baltimore	Maryland	-76.66558392	39.35073901	5101 Laurel Ave	No	28.956	98.4252	naturally_occurring	more than 18.29 m	15.24 to 30.48 cm	Baltimore	NA	NA	NA	NA	NA	NA	NA	NA	NA	NA	NA	NA
226853	05/01/2017	Japanese zelkova	Zelkova serrata	Baltimore	Maryland	-76.68434322	39.36210462	6000 Cross Country Blvd	No	54.61	131.2336	introduced	more than 18.29 m	45.72 to 60.96 cm	Baltimore	NA	NA	NA	NA	NA	NA	NA	NA	NA	NA	NA	NA
226856	05/01/2017	Slippery elm	Ulmus rubra	Baltimore	Maryland	-76.66573723	39.35207333	5117 Levindale Road	No	58.42	196.8504	naturally_occurring	more than 18.29 m	45.72 to 60.96 cm	Baltimore	NA	NA	NA	NA	NA	NA	NA	NA	NA	NA	NA	NA
226859	05/01/2017	White ash	Fraxinus americana	Baltimore	Maryland	-76.67719954	39.36185139	2700 Glen Ave	No	29.21	82.021	naturally_occurring	more than 18.29 m	15.24 to 30.48 cm	Baltimore	NA	NA	NA	NA	NA	NA	NA	NA	NA	NA	NA	NA
226862	05/01/2017	Tuliptree	Liriodendron tulipifera	Baltimore	Maryland	-76.67833556	39.36106464	2800 Glen Ave	No	56.388	278.8714	naturally_occurring	more than 18.29 m	45.72 to 60.96 cm	Baltimore	NA	NA	NA	NA	NA	NA	NA	NA	NA	NA	NA	NA
226863	05/01/2017	Silver linden	Tilia tomentosa	Baltimore	Maryland	-76.66037713	39.35077182	2401 Cylburn Ave	No	13.208	45.93176	introduced	more than 18.29 m	0 to 15.24 cm	Baltimore	NA	NA	NA	NA	NA	NA	NA	NA	NA	NA	NA	NA
226875	05/01/2017	London planetree	Platanus acerifolia	Baltimore	Maryland	-76.66386059	39.3511311	5001 Sunset Road	No	75.184	180.4462	introduced	more than 18.29 m	60.96 to 76.2 cm	Baltimore	NA	NA	NA	NA	NA	NA	NA	NA	NA	NA	NA	NA
226878	05/01/2017	Serviceberry	Amelanchier	Baltimore	Maryland	-76.66406349	39.35207964	5023 Sunset Road	No	7.62	49.2126	no_info	more than 18.29 m	0 to 15.24 cm	Baltimore	NA	NA	NA	NA	NA	NA	NA	NA	NA	NA	NA	NA
226880	05/01/2017	Shumard oak	Quercus shumardii	Baltimore	Maryland	-76.66448165	39.35252484	5109 Sunset Road	No	4.572	36.08924	naturally_occurring	more than 18.29 m	0 to 15.24 cm	Baltimore	NA	NA	NA	NA	NA	NA	NA	NA	NA	NA	NA	NA
226882	05/01/2017	White ash	Fraxinus americana	Baltimore	Maryland	-76.66307372	39.35102757	2514 Cylburn Ave	No	10.16	82.021	naturally_occurring	more than 18.29 m	0 to 15.24 cm	Baltimore	NA	NA	NA	NA	NA	NA	NA	NA	NA	NA	NA	NA
226883	05/01/2017	London planetree	Platanus acerifolia	Baltimore	Maryland	-76.66523865	39.35302817	5123 Sunset Road	No	57.404	196.8504	introduced	more than 18.29 m	45.72 to 60.96 cm	Baltimore	NA	NA	NA	NA	NA	NA	NA	NA	NA	NA	NA	NA
226885	05/01/2017	Cherry/plum	Prunus	Baltimore	Maryland	-76.66488229	39.35175354	5122 Laurel Ave	No	28.194	52.49344	no_info	more than 18.29 m	15.24 to 30.48 cm	Baltimore	NA	NA	NA	NA	NA	NA	NA	NA	NA	NA	NA	NA
226887	05/01/2017	White ash	Fraxinus americana	Baltimore	Maryland	-76.66497705	39.35301941	5123 Sunset Road	No	33.02	164.042	naturally_occurring	more than 18.29 m	30.48 to 45.72 cm	Baltimore	NA	NA	NA	NA	NA	NA	NA	NA	NA	NA	NA	NA
226858	05/01/2017	Japanese zelkova	Zelkova serrata	Baltimore	Maryland	-76.68340906	39.36214363	5936 Cross Country Blvd	No	51.054	82.021	introduced	more than 18.29 m	45.72 to 60.96 cm	Baltimore	NA	NA	NA	NA	NA	NA	NA	NA	NA	NA	NA	NA
226860	05/01/2017	Japanese zelkova	Zelkova serrata	Baltimore	Maryland	-76.6853917	39.36217389	6018 Cross Country Blvd	No	46.99	114.8294	introduced	more than 18.29 m	45.72 to 60.96 cm	Baltimore	NA	NA	NA	NA	NA	NA	NA	NA	NA	NA	NA	NA
226861	05/01/2017	Japanese zelkova	Zelkova serrata	Baltimore	Maryland	-76.677869	39.36130512	2700 Glen Ave	No	42.672	144.35696	introduced	more than 18.29 m	30.48 to 45.72 cm	Baltimore	NA	NA	NA	NA	NA	NA	NA	NA	NA	NA	NA	NA
226866	05/01/2017	White ash	Fraxinus americana	Baltimore	Maryland	-76.66500078	39.35065419	2621 Cylburn Ave	No	30.48	114.8294	naturally_occurring	more than 18.29 m	15.24 to 30.48 cm	Baltimore	NA	NA	NA	NA	NA	NA	NA	NA	NA	NA	NA	NA
226867	05/01/2017	Silver linden	Tilia tomentosa	Baltimore	Maryland	-76.66096316	39.35076146	2411 Cylburn Ave	No	14.732	52.49344	introduced	more than 18.29 m	0 to 15.24 cm	Baltimore	NA	NA	NA	NA	NA	NA	NA	NA	NA	NA	NA	NA
226872	05/01/2017	Green ash	Fraxinus pennsylvanica	Baltimore	Maryland	-76.66398628	39.35068047	2603 Cylburn Ave	No	30.988	114.8294	naturally_occurring	more than 18.29 m	30.48 to 45.72 cm	Baltimore	NA	NA	NA	NA	NA	NA	NA	NA	NA	NA	NA	NA
226873	05/01/2017	Thornless honeylocust	Gleditsia triacanthos	Baltimore	Maryland	-76.66314272	39.35112871	2514 Cylburn Ave	No	6.096	49.2126	naturally_occurring	more than 18.29 m	0 to 15.24 cm	Baltimore	NA	NA	NA	NA	NA	NA	NA	NA	NA	NA	NA	NA
226876	05/01/2017	Thornless honeylocust	Gleditsia triacanthos	Baltimore	Maryland	-76.66336313	39.35136525	5003 Sunset Road	No	11.176	52.49344	naturally_occurring	more than 18.29 m	0 to 15.24 cm	Baltimore	NA	NA	NA	NA	NA	NA	NA	NA	NA	NA	NA	NA
226881	05/01/2017	Thornless honeylocust	Gleditsia triacanthos	Baltimore	Maryland	-76.6637782	39.35178258	5015 Sunset Road	No	12.7	55.77428	naturally_occurring	more than 18.29 m	0 to 15.24 cm	Baltimore	NA	NA	NA	NA	NA	NA	NA	NA	NA	NA	NA	NA
226884	05/01/2017	Serviceberry	Amelanchier	Baltimore	Maryland	-76.66420665	39.35223893	5101 Sunset Road	No	5.08	26.24672	no_info	more than 18.29 m	0 to 15.24 cm	Baltimore	NA	NA	NA	NA	NA	NA	NA	NA	NA	NA	NA	NA
226886	05/01/2017	Cherry/plum	Prunus	Baltimore	Maryland	-76.66544274	39.35117019	5105 Laurel Ave	No	20.574	32.8084	no_info	more than 18.29 m	15.24 to 30.48 cm	Baltimore	NA	NA	NA	NA	NA	NA	NA	NA	NA	NA	NA	NA
226888	05/01/2017	Red maple	Acer rubrum	Baltimore	Maryland	-76.66481535	39.35221026	5107 Sunset Road	No	44.704	131.2336	naturally_occurring	more than 18.29 m	30.48 to 45.72 cm	Baltimore	NA	NA	NA	NA	NA	NA	NA	NA	NA	NA	NA	NA
226893	05/01/2017	London planetree	Platanus acerifolia	Baltimore	Maryland	-76.66630908	39.3507153	2704 Cylburn Ave	No	90.17	147.6378	introduced	more than 18.29 m	more than 76.2 cm	Baltimore	NA	NA	NA	NA	NA	NA	NA	NA	NA	NA	NA	NA
226896	05/01/2017	London planetree	Platanus acerifolia	Baltimore	Maryland	-76.66498426	39.35223047	5102 Sunset Road	No	56.388	196.8504	introduced	more than 18.29 m	45.72 to 60.96 cm	Baltimore	NA	NA	NA	NA	NA	NA	NA	NA	NA	NA	NA	NA
226897	05/01/2017	Silver maple	Acer saccharinum	Baltimore	Maryland	-76.66586985	39.35101691	2700 Cylburn Ave	No	26.162	114.8294	naturally_occurring	more than 18.29 m	15.24 to 30.48 cm	Baltimore	NA	NA	NA	NA	NA	NA	NA	NA	NA	NA	NA	NA
226892	05/01/2017	Cherry/plum	Prunus	Baltimore	Maryland	-76.66523881	39.35146958	5112 Laurel Ave	No	19.812	32.8084	no_info	more than 18.29 m	15.24 to 30.48 cm	Baltimore	NA	NA	NA	NA	NA	NA	NA	NA	NA	NA	NA	NA
226899	05/01/2017	Norway maple	Acer platanoides	Baltimore	Maryland	-76.66556324	39.35221393	5121 Levindale Road	No	35.56	131.2336	introduced	more than 18.29 m	30.48 to 45.72 cm	Baltimore	NA	NA	NA	NA	NA	NA	NA	NA	NA	NA	NA	NA
226902	05/01/2017	Hybrid elm	Ulmus	Baltimore	Maryland	-76.69999686	39.35665618	3800 Fords Lane	No	4.572	39.37008	no_info	more than 18.29 m	0 to 15.24 cm	Baltimore	NA	NA	NA	NA	NA	NA	NA	NA	NA	NA	NA	NA
226908	05/01/2017	Japanese zelkova	Zelkova serrata	Baltimore	Maryland	-76.69835161	39.35618096	3900 Fordleigh Road	No	52.832	164.042	introduced	more than 18.29 m	45.72 to 60.96 cm	Baltimore	NA	NA	NA	NA	NA	NA	NA	NA	NA	NA	NA	NA
226925	05/01/2017	Silver maple	Acer saccharinum	Baltimore	Maryland	-76.69593603	39.35650609	3805 W Strathmore Ave	No	80.264	131.2336	naturally_occurring	more than 18.29 m	more than 76.2 cm	Baltimore	NA	NA	NA	NA	NA	NA	NA	NA	NA	NA	NA	NA
226926	05/01/2017	London planetree	Platanus acerifolia	Baltimore	Maryland	-76.69557143	39.357078	3710 W Strathmore Ave	No	37.592	164.042	introduced	more than 18.29 m	30.48 to 45.72 cm	Baltimore	NA	NA	NA	NA	NA	NA	NA	NA	NA	NA	NA	NA
226932	05/01/2017	Northern red oak	Quercus rubra	Baltimore	Maryland	-76.69289331	39.35766728	6200 Biltmore Ave	No	36.068	98.4252	naturally_occurring	more than 18.29 m	30.48 to 45.72 cm	Baltimore	NA	NA	NA	NA	NA	NA	NA	NA	NA	NA	NA	NA
226935	05/01/2017	London planetree	Platanus acerifolia	Baltimore	Maryland	-76.6930905	39.35724827	6115 Gist Ave	Yes	66.04	65.6168	introduced	more than 18.29 m	60.96 to 76.2 cm	Baltimore	NA	NA	NA	NA	NA	NA	NA	NA	NA	NA	NA	NA
226937	05/01/2017	American sweetgum	Liquidambar styraciflua	Baltimore	Maryland	-76.6998346	39.3567983	3800 Fords Lane	No	36.068	82.021	naturally_occurring	more than 18.29 m	30.48 to 45.72 cm	Baltimore	NA	NA	NA	NA	NA	NA	NA	NA	NA	NA	NA	NA
226930	05/01/2017	Norway maple	Acer platanoides	Baltimore	Maryland	-76.69435071	39.35751199	6211 Biltmore Ave	No	86.614	131.2336	introduced	more than 18.29 m	more than 76.2 cm	Baltimore	NA	NA	NA	NA	NA	NA	NA	NA	NA	NA	NA	NA
226933	05/01/2017	Norway maple	Acer platanoides	Baltimore	Maryland	-76.69407049	39.35736975	6209 Biltmore Ave	No	87.63	164.042	introduced	more than 18.29 m	more than 76.2 cm	Baltimore	NA	NA	NA	NA	NA	NA	NA	NA	NA	NA	NA	NA
226934	05/01/2017	London planetree	Platanus acerifolia	Baltimore	Maryland	-76.69329071	39.35703295	6115 Gist Ave	Yes	38.608	49.2126	introduced	more than 18.29 m	30.48 to 45.72 cm	Baltimore	NA	NA	NA	NA	NA	NA	NA	NA	NA	NA	NA	NA
226936	05/01/2017	Northern red oak	Quercus rubra	Baltimore	Maryland	-76.69359478	39.35671404	6118 Biltmore Ave	Yes	86.36	131.2336	naturally_occurring	more than 18.29 m	more than 76.2 cm	Baltimore	NA	NA	NA	NA	NA	NA	NA	NA	NA	NA	NA	NA
226910	05/08/2017	Japanese zelkova	Zelkova serrata	Baltimore	Maryland	-76.69785363	39.35646049	3901 Fordleigh Road	No	96.012	131.2336	introduced	more than 18.29 m	more than 76.2 cm	Baltimore	NA	NA	NA	NA	NA	NA	NA	NA	NA	NA	NA	NA
226920	05/08/2017	London planetree	Platanus acerifolia	Baltimore	Maryland	-76.69746748	39.35518708	3916 W Strathmore Ave	No	81.788	164.042	introduced	more than 18.29 m	more than 76.2 cm	Baltimore	NA	NA	NA	NA	NA	NA	NA	NA	NA	NA	NA	NA
226957	05/01/2017	Silver maple	Acer saccharinum	Baltimore	Maryland	-76.69677076	39.35567949	3905 W Strathmore Ave	Yes	64.008	131.2336	naturally_occurring	more than 18.29 m	60.96 to 76.2 cm	Baltimore	NA	NA	NA	NA	NA	NA	NA	NA	NA	NA	NA	NA
226962	05/01/2017	Silver maple	Acer saccharinum	Baltimore	Maryland	-76.69451899	39.35808095	6300 Park Heights Ave	No	63.5	131.2336	naturally_occurring	more than 18.29 m	60.96 to 76.2 cm	Baltimore	NA	NA	NA	NA	NA	NA	NA	NA	NA	NA	NA	NA
226966	03/04/2020	NA	Cladrastis kentukea	Baltimore	Maryland	-76.69276349	39.35781301	6200 Park Heights Ave	No	3.048	29.52756	introduced	more than 18.29 m	0 to 15.24 cm	Baltimore	NA	NA	NA	NA	NA	NA	NA	NA	NA	NA	NA	NA
226971	05/01/2017	American sweetgum	Liquidambar styraciflua	Baltimore	Maryland	-76.6999132	39.35671008	3800 Fords Lane	No	48.006	164.042	naturally_occurring	more than 18.29 m	45.72 to 60.96 cm	Baltimore	NA	NA	NA	NA	NA	NA	NA	NA	NA	NA	NA	NA
226938	05/08/2017	Japanese zelkova	Zelkova serrata	Baltimore	Maryland	-76.69971541	39.35492158	4001 Fordleigh Road	No	99.06	147.6378	introduced	more than 18.29 m	more than 76.2 cm	Baltimore	NA	NA	NA	NA	NA	NA	NA	NA	NA	NA	NA	NA
226955	05/08/2017	London planetree	Platanus acerifolia	Baltimore	Maryland	-76.69737003	39.35514187	3917 W Strathmore Ave	Yes	90.17	164.042	introduced	more than 18.29 m	more than 76.2 cm	Baltimore	NA	NA	NA	NA	NA	NA	NA	NA	NA	NA	NA	NA
226951	05/01/2017	White mulberry	Morus alba	Baltimore	Maryland	-76.69839966	39.35730077	6303 East Fordham Dr	No	36.83	98.4252	introduced	more than 18.29 m	30.48 to 45.72 cm	Baltimore	NA	NA	NA	NA	NA	NA	NA	NA	NA	NA	NA	NA
226956	05/01/2017	London planetree	Platanus acerifolia	Baltimore	Maryland	-76.69659567	39.35597654	3902 W Strathmore Ave	Yes	76.454	180.4462	introduced	more than 18.29 m	more than 76.2 cm	Baltimore	NA	NA	NA	NA	NA	NA	NA	NA	NA	NA	NA	NA
226959	05/01/2017	Tuliptree	Liriodendron tulipifera	Baltimore	Maryland	-76.69619273	39.35640244	3810 W Strathmore Ave	No	121.412	213.2546	naturally_occurring	more than 18.29 m	more than 76.2 cm	Baltimore	NA	NA	NA	NA	NA	NA	NA	NA	NA	NA	NA	NA
226960	05/01/2017	London planetree	Platanus acerifolia	Baltimore	Maryland	-76.69544166	39.35722172	3706 W Strathmore Ave	No	34.544	131.2336	introduced	more than 18.29 m	30.48 to 45.72 cm	Baltimore	NA	NA	NA	NA	NA	NA	NA	NA	NA	NA	NA	NA
226967	05/01/2017	Norway maple	Acer platanoides	Baltimore	Maryland	-76.6939343	39.35729532	6207 Biltmore Ave	No	97.282	180.4462	introduced	more than 18.29 m	more than 76.2 cm	Baltimore	NA	NA	NA	NA	NA	NA	NA	NA	NA	NA	NA	NA
226968	05/01/2017	London planetree	Platanus acerifolia	Baltimore	Maryland	-76.69317631	39.35717029	6115 Gist Ave	Yes	68.58	91.86352	introduced	more than 18.29 m	60.96 to 76.2 cm	Baltimore	NA	NA	NA	NA	NA	NA	NA	NA	NA	NA	NA	NA
226945	05/08/2017	Japanese zelkova	Zelkova serrata	Baltimore	Maryland	-76.69826664	39.35624865	3900 Fordleigh Road	No	80.772	164.042	introduced	more than 18.29 m	more than 76.2 cm	Baltimore	NA	NA	NA	NA	NA	NA	NA	NA	NA	NA	NA	NA
226946	05/08/2017	Slippery elm	Ulmus rubra	Baltimore	Maryland	-76.6980452	39.35630281	3901 Fordleigh Road	No	90.678	164.042	naturally_occurring	more than 18.29 m	more than 76.2 cm	Baltimore	NA	NA	NA	NA	NA	NA	NA	NA	NA	NA	NA	NA
226977	05/01/2017	Japanese zelkova	Zelkova serrata	Baltimore	Maryland	-76.69846902	39.35607039	3900 Fordleigh Road	No	128.016	180.4462	introduced	more than 18.29 m	more than 76.2 cm	Baltimore	NA	NA	NA	NA	NA	NA	NA	NA	NA	NA	NA	NA
226999	05/01/2017	London planetree	Platanus acerifolia	Baltimore	Maryland	-76.6930333	39.3573053	6115 Gist Ave	Yes	65.024	65.6168	introduced	more than 18.29 m	60.96 to 76.2 cm	Baltimore	NA	NA	NA	NA	NA	NA	NA	NA	NA	NA	NA	NA
226979	05/08/2017	Slippery elm	Ulmus rubra	Baltimore	Maryland	-76.69817085	39.35618653	3901 Fordleigh Road	No	110.744	180.4462	naturally_occurring	more than 18.29 m	more than 76.2 cm	Baltimore	NA	NA	NA	NA	NA	NA	NA	NA	NA	NA	NA	NA
226980	05/08/2017	Japanese zelkova	Zelkova serrata	Baltimore	Maryland	-76.69795663	39.35637528	3901 Fordleigh Road	No	65.786	147.6378	introduced	more than 18.29 m	60.96 to 76.2 cm	Baltimore	NA	NA	NA	NA	NA	NA	NA	NA	NA	NA	NA	NA
226998	05/01/2017	Norway maple	Acer platanoides	Baltimore	Maryland	-76.69427228	39.35735707	6210 Biltmore Ave	No	110.49	180.4462	introduced	more than 18.29 m	more than 76.2 cm	Baltimore	NA	NA	NA	NA	NA	NA	NA	NA	NA	NA	NA	NA
227001	05/01/2017	London planetree	Platanus acerifolia	Baltimore	Maryland	-76.693232	39.35711209	6115 Gist Ave	Yes	47.244	65.6168	introduced	more than 18.29 m	45.72 to 60.96 cm	Baltimore	NA	NA	NA	NA	NA	NA	NA	NA	NA	NA	NA	NA
227012	05/01/2017	Pin oak	Quercus palustris	Baltimore	Maryland	-76.67516008	39.35771872	5609 Merville Ave	No	60.706	164.042	naturally_occurring	more than 18.29 m	45.72 to 60.96 cm	Baltimore	NA	NA	NA	NA	NA	NA	NA	NA	NA	NA	NA	NA
227014	05/01/2017	Cherry/plum	Prunus	Baltimore	Maryland	-76.67446758	39.35807606	2707 Manhattan Ave	No	17.526	98.4252	no_info	more than 18.29 m	15.24 to 30.48 cm	Baltimore	NA	NA	NA	NA	NA	NA	NA	NA	NA	NA	NA	NA
227017	05/01/2017	Cherry/plum	Prunus	Baltimore	Maryland	-76.67507652	39.35791562	2714 Manhattan Ave	No	21.844	65.6168	no_info	more than 18.29 m	15.24 to 30.48 cm	Baltimore	NA	NA	NA	NA	NA	NA	NA	NA	NA	NA	NA	NA
227024	05/01/2017	Red maple	Acer rubrum	Baltimore	Maryland	-76.67589481	39.35980745	5706 Berkeley Ave	No	71.628	147.6378	naturally_occurring	more than 18.29 m	60.96 to 76.2 cm	Baltimore	NA	NA	NA	NA	NA	NA	NA	NA	NA	NA	NA	NA
227013	05/01/2017	Cherry/plum	Prunus	Baltimore	Maryland	-76.67495473	39.35788026	5609 Merville Ave	No	20.066	39.37008	no_info	more than 18.29 m	15.24 to 30.48 cm	Baltimore	NA	NA	NA	NA	NA	NA	NA	NA	NA	NA	NA	NA
227016	05/01/2017	Common hackberry	Celtis occidentalis	Baltimore	Maryland	-76.67431642	39.35823704	2704 Manhattan Ave	No	4.318	32.8084	naturally_occurring	more than 18.29 m	0 to 15.24 cm	Baltimore	NA	NA	NA	NA	NA	NA	NA	NA	NA	NA	NA	NA
227018	05/01/2017	Cherry/plum	Prunus	Baltimore	Maryland	-76.67476634	39.35804573	2710 Manhattan Ave	No	34.544	114.8294	no_info	more than 18.29 m	30.48 to 45.72 cm	Baltimore	NA	NA	NA	NA	NA	NA	NA	NA	NA	NA	NA	NA
227019	05/01/2017	London planetree	Platanus acerifolia	Baltimore	Maryland	-76.6753817	39.35803526	2714 Manhattan Ave	No	9.652	59.05512	introduced	more than 18.29 m	0 to 15.24 cm	Baltimore	NA	NA	NA	NA	NA	NA	NA	NA	NA	NA	NA	NA
227022	05/01/2017	Tuliptree	Liriodendron tulipifera	Baltimore	Maryland	-76.67620855	39.35923298	5703 Merville Ave	No	71.12	196.8504	naturally_occurring	more than 18.29 m	60.96 to 76.2 cm	Baltimore	NA	NA	NA	NA	NA	NA	NA	NA	NA	NA	NA	NA
227027	05/01/2017	Flowering dogwood	Cornus florida	Baltimore	Maryland	-76.67665438	39.3606128	5806 Berkeley Ave	No	16.764	98.4252	naturally_occurring	more than 18.29 m	15.24 to 30.48 cm	Baltimore	NA	NA	NA	NA	NA	NA	NA	NA	NA	NA	NA	NA
227034	05/01/2017	Cherry/plum	Prunus	Baltimore	Maryland	-76.67643672	39.35755021	2806 Manhattan Ave	No	19.304	39.37008	no_info	more than 18.29 m	15.24 to 30.48 cm	Baltimore	NA	NA	NA	NA	NA	NA	NA	NA	NA	NA	NA	NA
227035	05/01/2017	Tuliptree	Liriodendron tulipifera	Baltimore	Maryland	-76.67724935	39.35870577	5705 Woodcrest Ave	No	74.676	213.2546	naturally_occurring	more than 18.29 m	60.96 to 76.2 cm	Baltimore	NA	NA	NA	NA	NA	NA	NA	NA	NA	NA	NA	NA
227037	05/01/2017	Japanese maple	Acer palmatum	Baltimore	Maryland	-76.67662972	39.35942689	5704 Merville Ave	No	16.764	49.2126	introduced	more than 18.29 m	15.24 to 30.48 cm	Baltimore	NA	NA	NA	NA	NA	NA	NA	NA	NA	NA	NA	NA
227040	05/01/2017	Serviceberry	Amelanchier	Baltimore	Maryland	-76.67690711	39.35805466	2901 Whitney Ave	Yes	4.318	39.37008	no_info	more than 18.29 m	0 to 15.24 cm	Baltimore	NA	NA	NA	NA	NA	NA	NA	NA	NA	NA	NA	NA
227042	05/01/2017	Cherry/plum	Prunus	Baltimore	Maryland	-76.67658056	39.35728965	2900 Manhattan Ave	No	31.75	45.93176	no_info	more than 18.29 m	30.48 to 45.72 cm	Baltimore	NA	NA	NA	NA	NA	NA	NA	NA	NA	NA	NA	NA
227025	05/01/2017	Flowering dogwood	Cornus florida	Baltimore	Maryland	-76.67598191	39.3598558	5800 Berkeley Ave	No	9.144	39.37008	naturally_occurring	more than 18.29 m	0 to 15.24 cm	Baltimore	NA	NA	NA	NA	NA	NA	NA	NA	NA	NA	NA	NA
227028	05/01/2017	Callery pear	Pyrus calleryana	Baltimore	Maryland	-76.67715604	39.36024998	5811 Merville Ave	No	24.892	114.8294	introduced	more than 18.29 m	15.24 to 30.48 cm	Baltimore	NA	NA	NA	NA	NA	NA	NA	NA	NA	NA	NA	NA
227029	05/01/2017	American linden	Tilia americana	Baltimore	Maryland	-76.67752656	39.36067602	5817 Merville Ave	No	41.402	147.6378	naturally_occurring	more than 18.29 m	30.48 to 45.72 cm	Baltimore	NA	NA	NA	NA	NA	NA	NA	NA	NA	NA	NA	NA
227031	05/01/2017	Norway maple	Acer platanoides	Baltimore	Maryland	-76.67571227	39.3576478	2802 Manhattan Ave	No	43.942	131.2336	introduced	more than 18.29 m	30.48 to 45.72 cm	Baltimore	NA	NA	NA	NA	NA	NA	NA	NA	NA	NA	NA	NA
227036	05/01/2017	Tuliptree	Liriodendron tulipifera	Baltimore	Maryland	-76.6770283	39.35919699	5709 Woodcrest Ave	No	76.2	229.6588	naturally_occurring	more than 18.29 m	60.96 to 76.2 cm	Baltimore	NA	NA	NA	NA	NA	NA	NA	NA	NA	NA	NA	NA
227041	05/01/2017	Hedge maple	Acer campestre	Baltimore	Maryland	-76.67678161	39.35787382	2901 Whitney Ave	Yes	3.302	36.08924	introduced	more than 18.29 m	0 to 15.24 cm	Baltimore	NA	NA	NA	NA	NA	NA	NA	NA	NA	NA	NA	NA
227049	05/01/2017	Flowering crabapple	Malus	Baltimore	Maryland	-76.67741153	39.35677104	5610 Key Ave	Yes	33.02	72.17848	no_info	more than 18.29 m	30.48 to 45.72 cm	Baltimore	NA	NA	NA	NA	NA	NA	NA	NA	NA	NA	NA	NA
227050	05/01/2017	Serviceberry	Amelanchier	Baltimore	Maryland	-76.67721069	39.35649657	5606 Key Ave	No	5.08	26.24672	no_info	more than 18.29 m	0 to 15.24 cm	Baltimore	NA	NA	NA	NA	NA	NA	NA	NA	NA	NA	NA	NA
227053	05/01/2017	Kousa dogwood	Cornus kousa	Baltimore	Maryland	-76.67719714	39.35663385	5609 Key Ave	No	6.858	26.24672	introduced	more than 18.29 m	0 to 15.24 cm	Baltimore	NA	NA	NA	NA	NA	NA	NA	NA	NA	NA	NA	NA
227062	05/01/2017	Eastern redbud	Cercis canadensis	Baltimore	Maryland	-76.67444477	39.35818467	2706 Manhattan Ave	No	8.128	39.37008	naturally_occurring	more than 18.29 m	0 to 15.24 cm	Baltimore	NA	NA	NA	NA	NA	NA	NA	NA	NA	NA	NA	NA
227058	05/01/2017	Cherry/plum	Prunus	Baltimore	Maryland	-76.6745524	39.35804408	2707 Manhattan Ave	No	2.54	22.96588	no_info	more than 18.29 m	0 to 15.24 cm	Baltimore	NA	NA	NA	NA	NA	NA	NA	NA	NA	NA	NA	NA
227061	05/01/2017	Cherry/plum	Prunus	Baltimore	Maryland	-76.67517634	39.35787648	2714 Manhattan Ave	No	19.304	65.6168	no_info	more than 18.29 m	15.24 to 30.48 cm	Baltimore	NA	NA	NA	NA	NA	NA	NA	NA	NA	NA	NA	NA
227064	05/01/2017	Cherry/plum	Prunus	Baltimore	Maryland	-76.67482553	39.35802368	2710 Manhattan Ave	No	31.242	98.4252	no_info	more than 18.29 m	30.48 to 45.72 cm	Baltimore	NA	NA	NA	NA	NA	NA	NA	NA	NA	NA	NA	NA
227065	05/01/2017	Eastern redbud	Cercis canadensis	Baltimore	Maryland	-76.675052	39.35900639	2708 Whitney Ave	No	8.128	39.37008	naturally_occurring	more than 18.29 m	0 to 15.24 cm	Baltimore	NA	NA	NA	NA	NA	NA	NA	NA	NA	NA	NA	NA
227071	05/01/2017	Flowering dogwood	Cornus florida	Baltimore	Maryland	-76.67652247	39.36067399	5806 Berkeley Ave	No	17.78	82.021	naturally_occurring	more than 18.29 m	15.24 to 30.48 cm	Baltimore	NA	NA	NA	NA	NA	NA	NA	NA	NA	NA	NA	NA
227074	05/01/2017	Flowering crabapple	Malus	Baltimore	Maryland	-76.67715089	39.36034554	5811 Merville Ave	No	16.764	65.6168	no_info	more than 18.29 m	15.24 to 30.48 cm	Baltimore	NA	NA	NA	NA	NA	NA	NA	NA	NA	NA	NA	NA
227079	05/01/2017	Common fig	Ficus carica	Baltimore	Maryland	-76.67672241	39.35938058	5704 Merville Ave	No	5.08	16.4042	introduced	13.71 to 18.29 m	0 to 15.24 cm	Baltimore	NA	NA	NA	NA	NA	NA	NA	NA	NA	NA	NA	NA
227080	05/01/2017	Flowering dogwood	Cornus florida	Baltimore	Maryland	-76.67667749	39.35949249	5800 Merville Ave	No	10.414	39.37008	naturally_occurring	more than 18.29 m	0 to 15.24 cm	Baltimore	NA	NA	NA	NA	NA	NA	NA	NA	NA	NA	NA	NA
227085	05/01/2017	Pin oak	Quercus palustris	Baltimore	Maryland	-76.67749463	39.36015682	5810 Merville Ave	No	97.028	246.063	naturally_occurring	more than 18.29 m	more than 76.2 cm	Baltimore	NA	NA	NA	NA	NA	NA	NA	NA	NA	NA	NA	NA
227086	05/01/2017	Hedge maple	Acer campestre	Baltimore	Maryland	-76.67686646	39.35799346	2901 Whitney Ave	No	3.81	32.8084	introduced	more than 18.29 m	0 to 15.24 cm	Baltimore	NA	NA	NA	NA	NA	NA	NA	NA	NA	NA	NA	NA
227091	05/01/2017	Amur corktree	Phellodendron amurense	Baltimore	Maryland	-76.67812983	39.35771917	5707 Key Ave	No	48.26	98.4252	introduced	more than 18.29 m	45.72 to 60.96 cm	Baltimore	NA	NA	NA	NA	NA	NA	NA	NA	NA	NA	NA	NA
227092	05/01/2017	Silver maple	Acer saccharinum	Baltimore	Maryland	-76.67728132	39.35807588	2902 Whitney Ave	No	120.142	164.042	naturally_occurring	more than 18.29 m	more than 76.2 cm	Baltimore	NA	NA	NA	NA	NA	NA	NA	NA	NA	NA	NA	NA
227066	05/01/2017	Tuliptree	Liriodendron tulipifera	Baltimore	Maryland	-76.67617218	39.35918998	5703 Merville Ave	No	89.408	229.6588	naturally_occurring	more than 18.29 m	more than 76.2 cm	Baltimore	NA	NA	NA	NA	NA	NA	NA	NA	NA	NA	NA	NA
227072	05/01/2017	Flowering dogwood	Cornus florida	Baltimore	Maryland	-76.67590981	39.35989402	5800 Berkeley Ave	No	7.112	32.8084	naturally_occurring	more than 18.29 m	0 to 15.24 cm	Baltimore	NA	NA	NA	NA	NA	NA	NA	NA	NA	NA	NA	NA
227076	05/01/2017	American linden	Tilia americana	Baltimore	Maryland	-76.67757243	39.36073498	5817 Merville Ave	No	42.164	164.042	naturally_occurring	more than 18.29 m	30.48 to 45.72 cm	Baltimore	NA	NA	NA	NA	NA	NA	NA	NA	NA	NA	NA	NA
227077	05/01/2017	White mulberry	Morus alba	Baltimore	Maryland	-76.67662544	39.35785785	2807 Whitney Ave	No	68.58	147.6378	introduced	more than 18.29 m	60.96 to 76.2 cm	Baltimore	NA	NA	NA	NA	NA	NA	NA	NA	NA	NA	NA	NA
227078	05/01/2017	Japanese zelkova	Zelkova serrata	Baltimore	Maryland	-76.6754436	39.35776717	2800 Manhattan Ave	No	58.674	164.042	introduced	more than 18.29 m	45.72 to 60.96 cm	Baltimore	NA	NA	NA	NA	NA	NA	NA	NA	NA	NA	NA	NA
227083	05/01/2017	Tuliptree	Liriodendron tulipifera	Baltimore	Maryland	-76.67730639	39.35878847	5707 Woodcrest Ave	No	99.568	196.8504	naturally_occurring	more than 18.29 m	more than 76.2 cm	Baltimore	NA	NA	NA	NA	NA	NA	NA	NA	NA	NA	NA	NA
227084	05/01/2017	Serviceberry	Amelanchier	Baltimore	Maryland	-76.67674739	39.35782034	2901 Whitney Ave	Yes	4.064	39.37008	no_info	more than 18.29 m	0 to 15.24 cm	Baltimore	NA	NA	NA	NA	NA	NA	NA	NA	NA	NA	NA	NA
227087	05/01/2017	Cherry/plum	Prunus	Baltimore	Maryland	-76.67730453	39.35698302	2910 Manhattan Ave	No	37.338	72.17848	no_info	more than 18.29 m	30.48 to 45.72 cm	Baltimore	NA	NA	NA	NA	NA	NA	NA	NA	NA	NA	NA	NA
227088	05/01/2017	Cherry/plum	Prunus	Baltimore	Maryland	-76.67667326	39.35724922	2900 Manhattan Ave	No	29.21	45.93176	no_info	more than 18.29 m	15.24 to 30.48 cm	Baltimore	NA	NA	NA	NA	NA	NA	NA	NA	NA	NA	NA	NA
227098	05/01/2017	Sawtooth oak	Quercus acutissima	Baltimore	Maryland	-76.67725133	39.35671048	5609 Key Ave	No	30.226	82.021	introduced	more than 18.29 m	15.24 to 30.48 cm	Baltimore	NA	NA	NA	NA	NA	NA	NA	NA	NA	NA	NA	NA
227104	05/01/2017	Cherry/plum	Prunus	Baltimore	Maryland	-76.67503102	39.35784994	5609 Merville Ave	No	14.732	39.37008	no_info	more than 18.29 m	0 to 15.24 cm	Baltimore	NA	NA	NA	NA	NA	NA	NA	NA	NA	NA	NA	NA
227096	05/01/2017	Flowering crabapple	Malus	Baltimore	Maryland	-76.67702958	39.35639512	5605 Key Ave	No	23.368	49.2126	no_info	more than 18.29 m	15.24 to 30.48 cm	Baltimore	NA	NA	NA	NA	NA	NA	NA	NA	NA	NA	NA	NA
227100	05/01/2017	Littleleaf linden	Tilia cordata	Baltimore	Maryland	-76.67611241	39.35708291	5609 Woodcrest Ave	No	36.83	114.8294	introduced	more than 18.29 m	30.48 to 45.72 cm	Baltimore	NA	NA	NA	NA	NA	NA	NA	NA	NA	NA	NA	NA
227103	05/01/2017	Cherry/plum	Prunus	Baltimore	Maryland	-76.67453033	39.3580529	2707 Manhattan Ave	No	20.32	59.05512	no_info	more than 18.29 m	15.24 to 30.48 cm	Baltimore	NA	NA	NA	NA	NA	NA	NA	NA	NA	NA	NA	NA
227106	05/01/2017	Common hackberry	Celtis occidentalis	Baltimore	Maryland	-76.67421944	39.35828004	2704 Manhattan Ave	No	4.572	32.8084	naturally_occurring	more than 18.29 m	0 to 15.24 cm	Baltimore	NA	NA	NA	NA	NA	NA	NA	NA	NA	NA	NA	NA
227107	05/01/2017	Cherry/plum	Prunus	Baltimore	Maryland	-76.67455172	39.3581378	2706 Manhattan Ave	No	24.892	114.8294	no_info	more than 18.29 m	15.24 to 30.48 cm	Baltimore	NA	NA	NA	NA	NA	NA	NA	NA	NA	NA	NA	NA
227113	05/01/2017	Red maple	Acer rubrum	Baltimore	Maryland	-76.67602601	39.35973136	5706 Berkeley Ave	No	74.93	164.042	naturally_occurring	more than 18.29 m	60.96 to 76.2 cm	Baltimore	NA	NA	NA	NA	NA	NA	NA	NA	NA	NA	NA	NA
227116	05/01/2017	White ash	Fraxinus americana	Baltimore	Maryland	-76.67708704	39.3601815	5811 Merville Ave	No	20.32	82.021	naturally_occurring	more than 18.29 m	15.24 to 30.48 cm	Baltimore	NA	NA	NA	NA	NA	NA	NA	NA	NA	NA	NA	NA
227117	05/01/2017	Flowering dogwood	Cornus florida	Baltimore	Maryland	-76.67677644	39.36067045	5812 Berkeley Ave	No	13.208	32.8084	naturally_occurring	more than 18.29 m	0 to 15.24 cm	Baltimore	NA	NA	NA	NA	NA	NA	NA	NA	NA	NA	NA	NA
227133	05/01/2017	Amur corktree	Phellodendron amurense	Baltimore	Maryland	-76.67815621	39.35760891	2913 Whitney Ave	No	38.608	98.4252	introduced	more than 18.29 m	30.48 to 45.72 cm	Baltimore	NA	NA	NA	NA	NA	NA	NA	NA	NA	NA	NA	NA
227136	05/01/2017	Serviceberry	Amelanchier	Baltimore	Maryland	-76.67682226	39.35793226	2901 Whitney Ave	Yes	3.556	39.37008	no_info	more than 18.29 m	0 to 15.24 cm	Baltimore	NA	NA	NA	NA	NA	NA	NA	NA	NA	NA	NA	NA
227137	05/01/2017	Amur corktree	Phellodendron amurense	Baltimore	Maryland	-76.67814025	39.35738889	5704 Key Ave	No	60.452	91.86352	introduced	more than 18.29 m	45.72 to 60.96 cm	Baltimore	NA	NA	NA	NA	NA	NA	NA	NA	NA	NA	NA	NA
227142	05/01/2017	Serviceberry	Amelanchier	Baltimore	Maryland	-76.67724706	39.35654178	5606 Key Ave	Yes	7.112	26.24672	no_info	more than 18.29 m	0 to 15.24 cm	Baltimore	NA	NA	NA	NA	NA	NA	NA	NA	NA	NA	NA	NA
227108	05/01/2017	London planetree	Platanus acerifolia	Baltimore	Maryland	-76.67531895	39.35794595	2714 Manhattan Ave	No	10.922	59.05512	introduced	more than 18.29 m	0 to 15.24 cm	Baltimore	NA	NA	NA	NA	NA	NA	NA	NA	NA	NA	NA	NA
227109	05/01/2017	Cherry/plum	Prunus	Baltimore	Maryland	-76.67486617	39.358011	2710 Manhattan Ave	No	41.148	98.4252	no_info	more than 18.29 m	30.48 to 45.72 cm	Baltimore	NA	NA	NA	NA	NA	NA	NA	NA	NA	NA	NA	NA
227111	05/01/2017	Tuliptree	Liriodendron tulipifera	Baltimore	Maryland	-76.67619928	39.35922085	5703 Merville Ave	No	112.014	229.6588	naturally_occurring	more than 18.29 m	more than 76.2 cm	Baltimore	NA	NA	NA	NA	NA	NA	NA	NA	NA	NA	NA	NA
227118	05/01/2017	Flowering dogwood	Cornus florida	Baltimore	Maryland	-76.67594792	39.35987332	5800 Berkeley Ave	No	7.874	32.8084	naturally_occurring	more than 18.29 m	0 to 15.24 cm	Baltimore	NA	NA	NA	NA	NA	NA	NA	NA	NA	NA	NA	NA
227120	05/01/2017	Flowering dogwood	Cornus florida	Baltimore	Maryland	-76.67673709	39.36056649	5806 Berkeley Ave	No	19.304	114.8294	naturally_occurring	more than 18.29 m	15.24 to 30.48 cm	Baltimore	NA	NA	NA	NA	NA	NA	NA	NA	NA	NA	NA	NA
227121	05/01/2017	Cherry/plum	Prunus	Baltimore	Maryland	-76.67640321	39.35750555	2806 Manhattan Ave	No	17.272	39.37008	no_info	more than 18.29 m	15.24 to 30.48 cm	Baltimore	NA	NA	NA	NA	NA	NA	NA	NA	NA	NA	NA	NA
227122	05/01/2017	Tuliptree	Liriodendron tulipifera	Baltimore	Maryland	-76.67779252	39.3610223	2721 Glen Ave	No	53.594	229.6588	naturally_occurring	more than 18.29 m	45.72 to 60.96 cm	Baltimore	NA	NA	NA	NA	NA	NA	NA	NA	NA	NA	NA	NA
227123	05/01/2017	Black cherry	Prunus serotina	Baltimore	Maryland	-76.67674095	39.358026	2807 Whitney Ave	No	66.04	147.6378	naturally_occurring	more than 18.29 m	60.96 to 76.2 cm	Baltimore	NA	NA	NA	NA	NA	NA	NA	NA	NA	NA	NA	NA
227126	05/01/2017	Flowering crabapple	Malus	Baltimore	Maryland	-76.67672954	39.35948367	5800 Merville Ave	No	34.544	59.05512	no_info	more than 18.29 m	30.48 to 45.72 cm	Baltimore	NA	NA	NA	NA	NA	NA	NA	NA	NA	NA	NA	NA
227127	05/01/2017	Tuliptree	Liriodendron tulipifera	Baltimore	Maryland	-76.67706467	39.35917494	5709 Woodcrest Ave	No	73.66	196.8504	naturally_occurring	more than 18.29 m	60.96 to 76.2 cm	Baltimore	NA	NA	NA	NA	NA	NA	NA	NA	NA	NA	NA	NA
227128	05/01/2017	Blackgum	Nyssa sylvatica	Baltimore	Maryland	-76.6774326	39.3601921	5810 Merville Ave	No	5.08	26.24672	naturally_occurring	more than 18.29 m	0 to 15.24 cm	Baltimore	NA	NA	NA	NA	NA	NA	NA	NA	NA	NA	NA	NA
227131	05/01/2017	Red maple	Acer rubrum	Baltimore	Maryland	-76.67697083	39.357117	2906 Manhattan Ave	No	53.594	147.6378	naturally_occurring	more than 18.29 m	45.72 to 60.96 cm	Baltimore	NA	NA	NA	NA	NA	NA	NA	NA	NA	NA	NA	NA
227138	05/01/2017	Silver maple	Acer saccharinum	Baltimore	Maryland	-76.67756439	39.35785645	2907 Whitney Ave	No	96.012	196.8504	naturally_occurring	more than 18.29 m	more than 76.2 cm	Baltimore	NA	NA	NA	NA	NA	NA	NA	NA	NA	NA	NA	NA
227139	05/01/2017	Sawtooth oak	Quercus acutissima	Baltimore	Maryland	-76.6771073	39.35650374	5607 Key Ave	No	36.068	114.8294	introduced	more than 18.29 m	30.48 to 45.72 cm	Baltimore	NA	NA	NA	NA	NA	NA	NA	NA	NA	NA	NA	NA
227140	05/01/2017	Amur corktree	Phellodendron amurense	Baltimore	Maryland	-76.67837318	39.35761641	5708 Key Ave	No	56.642	82.021	introduced	more than 18.29 m	45.72 to 60.96 cm	Baltimore	NA	NA	NA	NA	NA	NA	NA	NA	NA	NA	NA	NA
227144	05/01/2017	Flowering crabapple	Malus	Baltimore	Maryland	-76.67705097	39.35626832	5602 Key Ave	No	22.86	52.49344	no_info	more than 18.29 m	15.24 to 30.48 cm	Baltimore	NA	NA	NA	NA	NA	NA	NA	NA	NA	NA	NA	NA
227146	05/01/2017	Littleleaf linden	Tilia cordata	Baltimore	Maryland	-76.67616304	39.35715072	5609 Woodcrest Ave	No	34.544	98.4252	introduced	more than 18.29 m	30.48 to 45.72 cm	Baltimore	NA	NA	NA	NA	NA	NA	NA	NA	NA	NA	NA	NA
227149	05/01/2017	London planetree	Platanus acerifolia	Baltimore	Maryland	-76.69776981	39.3549277	4002 W Strathmore Ave	No	89.662	180.4462	introduced	more than 18.29 m	more than 76.2 cm	Baltimore	NA	NA	NA	NA	NA	NA	NA	NA	NA	NA	NA	NA
227150	05/01/2017	Silver maple	Acer saccharinum	Baltimore	Maryland	-76.69710858	39.35550349	3910 W Strathmore Ave	No	77.216	131.2336	naturally_occurring	more than 18.29 m	more than 76.2 cm	Baltimore	NA	NA	NA	NA	NA	NA	NA	NA	NA	NA	NA	NA
227151	05/01/2017	London planetree	Platanus acerifolia	Baltimore	Maryland	-76.69448975	39.35746513	6216 Biltmore Ave	No	61.214	164.042	introduced	more than 18.29 m	60.96 to 76.2 cm	Baltimore	NA	NA	NA	NA	NA	NA	NA	NA	NA	NA	NA	NA
227147	05/06/2017	Slippery elm	Ulmus rubra	Baltimore	Maryland	-76.69774798	39.35654294	3901 Fordleigh Road	No	58.928	180.4462	naturally_occurring	more than 18.29 m	45.72 to 60.96 cm	Baltimore	NA	NA	NA	NA	NA	NA	NA	NA	NA	NA	NA	NA
226948	05/01/2017	Slippery elm	Ulmus rubra	Baltimore	Maryland	-76.69840358	39.3570521	6303 East Fordham Dr	No	109.22	164.042	naturally_occurring	more than 18.29 m	more than 76.2 cm	Baltimore	NA	NA	NA	NA	NA	NA	NA	NA	NA	NA	NA	NA
227177	05/01/2017	Silver maple	Acer saccharinum	Baltimore	Maryland	-76.68377621	39.34663165	3819 Hayward Ave	No	109.22	164.042	naturally_occurring	more than 18.29 m	more than 76.2 cm	Baltimore	NA	NA	NA	NA	NA	NA	NA	NA	NA	NA	NA	NA
227189	05/01/2017	Red maple	Acer rubrum	Baltimore	Maryland	-76.67983549	39.34690625	3600 W Belvedere Ave	No	7.62	39.37008	naturally_occurring	more than 18.29 m	0 to 15.24 cm	Baltimore	NA	NA	NA	NA	NA	NA	NA	NA	NA	NA	NA	NA
227193	05/01/2017	Eastern arborvitae	Thuja occidentalis	Baltimore	Maryland	-76.67918805	39.34735068	3500 W Belvedere Ave	No	5.08	36.08924	naturally_occurring	more than 18.29 m	0 to 15.24 cm	Baltimore	NA	NA	NA	NA	NA	NA	NA	NA	NA	NA	NA	NA
227194	05/01/2017	American elm	Ulmus americana	Baltimore	Maryland	-76.68128724	39.34800134	3535 Hayward Ave	No	27.686	114.8294	naturally_occurring	more than 18.29 m	15.24 to 30.48 cm	Baltimore	NA	NA	NA	NA	NA	NA	NA	NA	NA	NA	NA	NA
227197	05/01/2017	Callery pear	Pyrus calleryana	Baltimore	Maryland	-76.67920707	39.34754992	5201 Wilton Heights Ave	No	4.826	32.8084	introduced	more than 18.29 m	0 to 15.24 cm	Baltimore	NA	NA	NA	NA	NA	NA	NA	NA	NA	NA	NA	NA
227199	05/01/2017	White mulberry	Morus alba	Baltimore	Maryland	-76.67931212	39.34804802	5209 Wilton Heights Ave	No	60.96	164.042	introduced	more than 18.29 m	45.72 to 60.96 cm	Baltimore	NA	NA	NA	NA	NA	NA	NA	NA	NA	NA	NA	NA
227195	05/08/2017	White mulberry	Morus alba	Baltimore	Maryland	-76.67971523	39.34761094	5206 Wilton Heights Ave	No	73.66	114.8294	introduced	more than 18.29 m	60.96 to 76.2 cm	Baltimore	NA	NA	NA	NA	NA	NA	NA	NA	NA	NA	NA	NA
227233	05/01/2017	Callery pear	Pyrus calleryana	Baltimore	Maryland	-76.67923226	39.34757492	5201 Wilton Heights Ave	No	6.858	29.52756	introduced	more than 18.29 m	0 to 15.24 cm	Baltimore	NA	NA	NA	NA	NA	NA	NA	NA	NA	NA	NA	NA
227235	05/01/2017	Silver maple	Acer saccharinum	Baltimore	Maryland	-76.680607	39.3484476	3519 Hayward Ave	No	152.4	196.8504	naturally_occurring	more than 18.29 m	more than 76.2 cm	Baltimore	NA	NA	NA	NA	NA	NA	NA	NA	NA	NA	NA	NA
227224	05/01/2017	Green ash	Fraxinus pennsylvanica	Baltimore	Maryland	-76.67979223	39.34686802	3600 W Belvedere Ave	No	20.574	65.6168	naturally_occurring	more than 18.29 m	15.24 to 30.48 cm	Baltimore	NA	NA	NA	NA	NA	NA	NA	NA	NA	NA	NA	NA
227226	05/01/2017	Black walnut	Juglans nigra	Baltimore	Maryland	-76.68120167	39.3479234	3535 Hayward Ave	No	8.128	55.77428	naturally_occurring	more than 18.29 m	0 to 15.24 cm	Baltimore	NA	NA	NA	NA	NA	NA	NA	NA	NA	NA	NA	NA
227228	05/01/2017	White mulberry	Morus alba	Baltimore	Maryland	-76.68057182	39.34825498	5220 Wilton Heights Ave	No	2.54	22.96588	introduced	more than 18.29 m	0 to 15.24 cm	Baltimore	NA	NA	NA	NA	NA	NA	NA	NA	NA	NA	NA	NA
227232	05/08/2017	Flowering dogwood	Cornus florida	Baltimore	Maryland	-76.67842605	39.34789363	3354 W Belvedere Ave	No	15.24	32.8084	naturally_occurring	more than 18.29 m	0 to 15.24 cm	Baltimore	NA	NA	NA	NA	NA	NA	NA	NA	NA	NA	NA	NA
227262	05/01/2017	Freeman maple	Acer freemanii	Baltimore	Maryland	-76.68006699	39.34777747	5210 Wilton Heights Ave	No	91.44	164.042	introduced	more than 18.29 m	more than 76.2 cm	Baltimore	NA	NA	NA	NA	NA	NA	NA	NA	NA	NA	NA	NA
227260	05/06/2017	American elm	Ulmus americana	Baltimore	Maryland	-76.68124493	39.34796347	3535 Hayward Ave	No	38.1	114.8294	naturally_occurring	more than 18.29 m	30.48 to 45.72 cm	Baltimore	NA	NA	NA	NA	NA	NA	NA	NA	NA	NA	NA	NA
227269	05/01/2017	Flowering dogwood	Cornus florida	Baltimore	Maryland	-76.67844554	39.34791017	3354 W Belvedere Ave	No	13.97	32.8084	naturally_occurring	more than 18.29 m	0 to 15.24 cm	Baltimore	NA	NA	NA	NA	NA	NA	NA	NA	NA	NA	NA	NA
227287	05/01/2017	London planetree	Platanus acerifolia	Baltimore	Maryland	-76.69193783	39.35234562	5800 Rubin Ave	No	78.74	164.042	introduced	more than 18.29 m	more than 76.2 cm	Baltimore	NA	NA	NA	NA	NA	NA	NA	NA	NA	NA	NA	NA
227305	05/01/2017	Red maple	Acer rubrum	Baltimore	Maryland	-76.69617187	39.34546277	4600 N Rogers Ave	No	28.194	131.2336	naturally_occurring	more than 18.29 m	15.24 to 30.48 cm	Baltimore	NA	NA	NA	NA	NA	NA	NA	NA	NA	NA	NA	NA
227307	05/01/2017	Littleleaf linden	Tilia cordata	Baltimore	Maryland	-76.69600351	39.34543409	4600 N Rogers Ave	No	25.4	114.8294	introduced	more than 18.29 m	15.24 to 30.48 cm	Baltimore	NA	NA	NA	NA	NA	NA	NA	NA	NA	NA	NA	NA
227291	05/02/2017	Japanese pagodatree	Styphnolobium japonicum	Baltimore	Maryland	-76.6972749	39.34586854	5600 Wabash Ave	No	17.018	65.6168	introduced	more than 18.29 m	15.24 to 30.48 cm	Baltimore	NA	NA	NA	NA	NA	NA	NA	NA	NA	NA	NA	NA
227276	05/10/2017	Eastern arborvitae	Thuja occidentalis	Baltimore	Maryland	-76.69101033	39.35152953	3903 Emmart Ave	No	38.1	49.2126	naturally_occurring	more than 18.29 m	30.48 to 45.72 cm	Baltimore	NA	NA	NA	NA	NA	NA	NA	NA	NA	NA	NA	NA
227303	05/10/2017	Blackgum	Nyssa sylvatica	Baltimore	Maryland	-76.69849218	39.3452291	4501 W Northern Pkwy	No	5.842	29.52756	naturally_occurring	more than 18.29 m	0 to 15.24 cm	Baltimore	NA	NA	NA	NA	NA	NA	NA	NA	NA	NA	NA	NA
227299	05/10/2017	Blackgum	Nyssa sylvatica	Baltimore	Maryland	-76.6993357	39.34506582	4600 W Northern Pkwy	No	6.604	3.28084	naturally_occurring	0 to 4.57 m	0 to 15.24 cm	Baltimore	NA	NA	NA	NA	NA	NA	NA	NA	NA	NA	NA	NA
227281	05/01/2017	London planetree	Platanus acerifolia	Baltimore	Maryland	-76.69206277	39.35254239	5803 Rubin Ave	No	69.85	196.8504	introduced	more than 18.29 m	60.96 to 76.2 cm	Baltimore	NA	NA	NA	NA	NA	NA	NA	NA	NA	NA	NA	NA
227282	05/01/2017	Red maple	Acer rubrum	Baltimore	Maryland	-76.69252981	39.35286439	3819 Glen Ave	No	62.992	164.042	naturally_occurring	more than 18.29 m	60.96 to 76.2 cm	Baltimore	NA	NA	NA	NA	NA	NA	NA	NA	NA	NA	NA	NA
227288	05/01/2017	Red maple	Acer rubrum	Baltimore	Maryland	-76.69272447	39.35300664	3819 Glen Ave	No	53.086	147.6378	naturally_occurring	more than 18.29 m	45.72 to 60.96 cm	Baltimore	NA	NA	NA	NA	NA	NA	NA	NA	NA	NA	NA	NA
227300	05/01/2017	Eastern white pine	Pinus strobus	Baltimore	Maryland	-76.69726975	39.34577456	5600 Wabash Ave	No	26.67	98.4252	naturally_occurring	more than 18.29 m	15.24 to 30.48 cm	Baltimore	NA	NA	NA	NA	NA	NA	NA	NA	NA	NA	NA	NA
227292	05/02/2017	Japanese pagodatree	Styphnolobium japonicum	Baltimore	Maryland	-76.69734185	39.34563199	5600 Wabash Ave	No	26.162	65.6168	introduced	more than 18.29 m	15.24 to 30.48 cm	Baltimore	NA	NA	NA	NA	NA	NA	NA	NA	NA	NA	NA	NA
227294	05/10/2017	Blackgum	Nyssa sylvatica	Baltimore	Maryland	-76.69820451	39.34529258	4501 W Northern Pkwy	No	5.842	32.8084	naturally_occurring	more than 18.29 m	0 to 15.24 cm	Baltimore	NA	NA	NA	NA	NA	NA	NA	NA	NA	NA	NA	NA
227309	05/01/2017	Littleleaf linden	Tilia cordata	Baltimore	Maryland	-76.69589846	39.3454624	4600 N Rogers Ave	No	33.528	114.8294	introduced	more than 18.29 m	30.48 to 45.72 cm	Baltimore	NA	NA	NA	NA	NA	NA	NA	NA	NA	NA	NA	NA
227311	05/01/2017	Red maple	Acer rubrum	Baltimore	Maryland	-76.69604059	39.34534072	4600 N Rogers Ave	No	39.624	114.8294	naturally_occurring	more than 18.29 m	30.48 to 45.72 cm	Baltimore	NA	NA	NA	NA	NA	NA	NA	NA	NA	NA	NA	NA
227314	05/01/2017	Littleleaf linden	Tilia cordata	Baltimore	Maryland	-76.69593363	39.34537858	4600 N Rogers Ave	No	28.956	114.8294	introduced	more than 18.29 m	15.24 to 30.48 cm	Baltimore	NA	NA	NA	NA	NA	NA	NA	NA	NA	NA	NA	NA
227317	05/01/2017	Red mulberry	Morus rubra	Baltimore	Maryland	-76.69120855	39.3518168	3900 Emmart Ave	No	45.72	65.6168	naturally_occurring	more than 18.29 m	30.48 to 45.72 cm	Baltimore	NA	NA	NA	NA	NA	NA	NA	NA	NA	NA	NA	NA
227325	05/01/2017	American sycamore	Platanus occidentalis	Baltimore	Maryland	-76.69208678	39.35244811	5802 Rubin Ave	No	100.33	196.8504	naturally_occurring	more than 18.29 m	more than 76.2 cm	Baltimore	NA	NA	NA	NA	NA	NA	NA	NA	NA	NA	NA	NA
227308	05/10/2017	Blackgum	Nyssa sylvatica	Baltimore	Maryland	-76.69999336	39.34492943	4600 W Northern Pkwy	No	13.97	32.8084	naturally_occurring	more than 18.29 m	0 to 15.24 cm	Baltimore	NA	NA	NA	NA	NA	NA	NA	NA	NA	NA	NA	NA
227327	05/01/2017	Sugar maple	Acer saccharum	Baltimore	Maryland	-76.69282667	39.35296841	3901 Glen Ave	No	57.15	164.042	naturally_occurring	more than 18.29 m	45.72 to 60.96 cm	Baltimore	NA	NA	NA	NA	NA	NA	NA	NA	NA	NA	NA	NA
227329	05/01/2017	Eastern white pine	Pinus strobus	Baltimore	Maryland	-76.69733052	39.34571004	5600 Wabash Ave	No	35.814	131.2336	naturally_occurring	more than 18.29 m	30.48 to 45.72 cm	Baltimore	NA	NA	NA	NA	NA	NA	NA	NA	NA	NA	NA	NA
227333	05/01/2017	London planetree	Platanus acerifolia	Baltimore	Maryland	-76.69138324	39.3520594	5717 Rubin Ave	No	67.056	164.042	introduced	more than 18.29 m	60.96 to 76.2 cm	Baltimore	NA	NA	NA	NA	NA	NA	NA	NA	NA	NA	NA	NA
227335	05/01/2017	Silver maple	Acer saccharinum	Baltimore	Maryland	-76.69195082	39.3524652	5801 Rubin Ave	No	69.85	164.042	naturally_occurring	more than 18.29 m	60.96 to 76.2 cm	Baltimore	NA	NA	NA	NA	NA	NA	NA	NA	NA	NA	NA	NA
227342	05/01/2017	Littleleaf linden	Tilia cordata	Baltimore	Maryland	-76.69597689	39.34553041	4600 N Rogers Ave	No	28.702	114.8294	introduced	more than 18.29 m	15.24 to 30.48 cm	Baltimore	NA	NA	NA	NA	NA	NA	NA	NA	NA	NA	NA	NA
227344	05/01/2017	Red maple	Acer rubrum	Baltimore	Maryland	-76.69584379	39.34560172	4600 N Rogers Ave	No	42.672	98.4252	naturally_occurring	more than 18.29 m	30.48 to 45.72 cm	Baltimore	NA	NA	NA	NA	NA	NA	NA	NA	NA	NA	NA	NA
227346	05/01/2017	Littleleaf linden	Tilia cordata	Baltimore	Maryland	-76.69586946	39.34551497	4600 N Rogers Ave	No	45.72	16.4042	introduced	13.71 to 18.29 m	30.48 to 45.72 cm	Baltimore	NA	NA	NA	NA	NA	NA	NA	NA	NA	NA	NA	NA
227341	05/02/2017	Japanese pagodatree	Styphnolobium japonicum	Baltimore	Maryland	-76.69740776	39.34587253	5600 Wabash Ave	No	17.78	65.6168	introduced	more than 18.29 m	15.24 to 30.48 cm	Baltimore	NA	NA	NA	NA	NA	NA	NA	NA	NA	NA	NA	NA
227334	05/02/2017	Japanese pagodatree	Styphnolobium japonicum	Baltimore	Maryland	-76.69747677	39.34559933	5600 Wabash Ave	No	19.812	65.6168	introduced	more than 18.29 m	15.24 to 30.48 cm	Baltimore	NA	NA	NA	NA	NA	NA	NA	NA	NA	NA	NA	NA
227332	05/10/2017	Blackgum	Nyssa sylvatica	Baltimore	Maryland	-76.698933	39.34514069	4600 W Northern Pkwy	No	5.842	22.96588	naturally_occurring	more than 18.29 m	0 to 15.24 cm	Baltimore	NA	NA	NA	NA	NA	NA	NA	NA	NA	NA	NA	NA
227349	05/01/2017	American sweetgum	Liquidambar styraciflua	Baltimore	Maryland	-76.69480086	39.34404579	4600 N Rogers Ave	No	20.32	98.4252	naturally_occurring	more than 18.29 m	15.24 to 30.48 cm	Baltimore	NA	NA	NA	NA	NA	NA	NA	NA	NA	NA	NA	NA
227351	05/01/2017	Blackgum	Nyssa sylvatica	Baltimore	Maryland	-76.69866109	39.34519485	4501 W Northern Pkwy	No	6.096	29.52756	naturally_occurring	more than 18.29 m	0 to 15.24 cm	Baltimore	NA	NA	NA	NA	NA	NA	NA	NA	NA	NA	NA	NA
227356	05/08/2017	Littleleaf linden	Tilia cordata	Baltimore	Maryland	-76.69607957	39.34548519	4600 N Rogers Ave	No	35.306	114.8294	introduced	more than 18.29 m	30.48 to 45.72 cm	Baltimore	NA	NA	NA	NA	NA	NA	NA	NA	NA	NA	NA	NA
227352	05/10/2017	Red maple	Acer rubrum	Baltimore	Maryland	-76.69609811	39.34539549	4600 N Rogers Ave	No	33.528	114.8294	naturally_occurring	more than 18.29 m	30.48 to 45.72 cm	Baltimore	NA	NA	NA	NA	NA	NA	NA	NA	NA	NA	NA	NA
227348	05/10/2017	Blackgum	Nyssa sylvatica	Baltimore	Maryland	-76.69945827	39.34503714	4600 W Northern Pkwy	No	6.096	32.8084	naturally_occurring	more than 18.29 m	0 to 15.24 cm	Baltimore	NA	NA	NA	NA	NA	NA	NA	NA	NA	NA	NA	NA
227350	05/10/2017	Blackgum	Nyssa sylvatica	Baltimore	Maryland	-76.69987927	39.34494818	4501 W Northern Pkwy	No	6.096	39.37008	naturally_occurring	more than 18.29 m	0 to 15.24 cm	Baltimore	NA	NA	NA	NA	NA	NA	NA	NA	NA	NA	NA	NA
227353	05/10/2017	Blackgum	Nyssa sylvatica	Baltimore	Maryland	-76.69964611	39.34500222	4600 W Northern Pkwy	No	5.334	26.24672	naturally_occurring	more than 18.29 m	0 to 15.24 cm	Baltimore	NA	NA	NA	NA	NA	NA	NA	NA	NA	NA	NA	NA
227354	05/10/2017	Blackgum	Nyssa sylvatica	Baltimore	Maryland	-76.70010459	39.34490297	4501 W Northern Pkwy	No	6.35	32.8084	naturally_occurring	more than 18.29 m	0 to 15.24 cm	Baltimore	NA	NA	NA	NA	NA	NA	NA	NA	NA	NA	NA	NA
227347	05/02/2017	Japanese pagodatree	Styphnolobium japonicum	Baltimore	Maryland	-76.69714513	39.34575863	5600 Wabash Ave	No	18.288	65.6168	introduced	more than 18.29 m	15.24 to 30.48 cm	Baltimore	NA	NA	NA	NA	NA	NA	NA	NA	NA	NA	NA	NA
227298	05/02/2017	Japanese pagodatree	Styphnolobium japonicum	Baltimore	Maryland	-76.69743763	39.34576181	5600 Wabash Ave	No	21.082	65.6168	introduced	more than 18.29 m	15.24 to 30.48 cm	Baltimore	NA	NA	NA	NA	NA	NA	NA	NA	NA	NA	NA	NA
227358	05/02/2017	White ash	Fraxinus americana	Baltimore	Maryland	-76.67598379	39.36265152	5841 Western Run Dr	No	55.88	196.8504	naturally_occurring	more than 18.29 m	45.72 to 60.96 cm	Baltimore	NA	NA	NA	NA	NA	NA	NA	NA	NA	NA	NA	NA
227359	05/02/2017	White ash	Fraxinus americana	Baltimore	Maryland	-76.67610073	39.36261955	5841 Western Run Dr	No	54.61	180.4462	naturally_occurring	more than 18.29 m	45.72 to 60.96 cm	Baltimore	NA	NA	NA	NA	NA	NA	NA	NA	NA	NA	NA	NA
227360	05/02/2017	White ash	Fraxinus americana	Baltimore	Maryland	-76.67612569	39.36260301	5841 Western Run Dr	No	53.34	196.8504	naturally_occurring	more than 18.29 m	45.72 to 60.96 cm	Baltimore	NA	NA	NA	NA	NA	NA	NA	NA	NA	NA	NA	NA
227361	05/02/2017	White ash	Fraxinus americana	Baltimore	Maryland	-76.67628256	39.36252693	5841 Western Run Dr	No	63.5	196.8504	naturally_occurring	more than 18.29 m	60.96 to 76.2 cm	Baltimore	NA	NA	NA	NA	NA	NA	NA	NA	NA	NA	NA	NA
227362	05/02/2017	White ash	Fraxinus americana	Baltimore	Maryland	-76.67657775	39.36243101	5841 Western Run Dr	No	60.96	196.8504	naturally_occurring	more than 18.29 m	45.72 to 60.96 cm	Baltimore	NA	NA	NA	NA	NA	NA	NA	NA	NA	NA	NA	NA
227363	05/02/2017	Pin oak	Quercus palustris	Baltimore	Maryland	-76.67734427	39.36219506	5857 Western Run Dr	No	48.768	180.4462	naturally_occurring	more than 18.29 m	45.72 to 60.96 cm	Baltimore	NA	NA	NA	NA	NA	NA	NA	NA	NA	NA	NA	NA
227364	05/02/2017	White ash	Fraxinus americana	Baltimore	Maryland	-76.6771653	39.36223585	5857 Western Run Dr	No	48.26	196.8504	naturally_occurring	more than 18.29 m	45.72 to 60.96 cm	Baltimore	NA	NA	NA	NA	NA	NA	NA	NA	NA	NA	NA	NA
227365	05/02/2017	White ash	Fraxinus americana	Baltimore	Maryland	-76.67709257	39.36226617	5857 Western Run Dr	No	42.672	180.4462	naturally_occurring	more than 18.29 m	30.48 to 45.72 cm	Baltimore	NA	NA	NA	NA	NA	NA	NA	NA	NA	NA	NA	NA
227366	05/02/2017	White ash	Fraxinus americana	Baltimore	Maryland	-76.67709328	39.36225625	5857 Western Run Dr	No	34.29	164.042	naturally_occurring	more than 18.29 m	30.48 to 45.72 cm	Baltimore	NA	NA	NA	NA	NA	NA	NA	NA	NA	NA	NA	NA
227367	05/02/2017	Red maple	Acer rubrum	Baltimore	Maryland	-76.67704123	39.3622794	5857 Western Run Dr	No	3.048	32.8084	naturally_occurring	more than 18.29 m	0 to 15.24 cm	Baltimore	NA	NA	NA	NA	NA	NA	NA	NA	NA	NA	NA	NA
227368	05/02/2017	London planetree	Platanus acerifolia	Baltimore	Maryland	-76.67691074	39.36232516	5857 Western Run Dr	No	5.588	52.49344	introduced	more than 18.29 m	0 to 15.24 cm	Baltimore	NA	NA	NA	NA	NA	NA	NA	NA	NA	NA	NA	NA
227369	05/02/2017	Pin oak	Quercus palustris	Baltimore	Maryland	-76.67686867	39.36233619	5849 Western Run Dr	No	6.096	39.37008	naturally_occurring	more than 18.29 m	0 to 15.24 cm	Baltimore	NA	NA	NA	NA	NA	NA	NA	NA	NA	NA	NA	NA
227370	05/02/2017	London planetree	Platanus acerifolia	Baltimore	Maryland	-76.67572354	39.36279596	5833 Western Run Dr	No	12.192	82.021	introduced	more than 18.29 m	0 to 15.24 cm	Baltimore	NA	NA	NA	NA	NA	NA	NA	NA	NA	NA	NA	NA
227371	05/02/2017	Red maple	Acer rubrum	Baltimore	Maryland	-76.67568575	39.36272264	5833 Western Run Dr	No	3.048	49.2126	naturally_occurring	more than 18.29 m	0 to 15.24 cm	Baltimore	NA	NA	NA	NA	NA	NA	NA	NA	NA	NA	NA	NA
227372	05/02/2017	White ash	Fraxinus americana	Baltimore	Maryland	-76.67567861	39.36283896	5825 Western Run Dr	No	58.42	213.2546	naturally_occurring	more than 18.29 m	45.72 to 60.96 cm	Baltimore	NA	NA	NA	NA	NA	NA	NA	NA	NA	NA	NA	NA
227357	05/06/2017	White ash	Fraxinus americana	Baltimore	Maryland	-76.67597524	39.3626868	5841 Western Run Dr	No	59.69	180.4462	naturally_occurring	more than 18.29 m	45.72 to 60.96 cm	Baltimore	NA	NA	NA	NA	NA	NA	NA	NA	NA	NA	NA	NA
227373	05/02/2017	White ash	Fraxinus americana	Baltimore	Maryland	-76.67562086	39.3628996	5825 Western Run Dr	No	45.72	196.8504	naturally_occurring	more than 18.29 m	30.48 to 45.72 cm	Baltimore	NA	NA	NA	NA	NA	NA	NA	NA	NA	NA	NA	NA
227374	05/02/2017	White ash	Fraxinus americana	Baltimore	Maryland	-76.67555811	39.36293323	5825 Western Run Dr	No	38.354	180.4462	naturally_occurring	more than 18.29 m	30.48 to 45.72 cm	Baltimore	NA	NA	NA	NA	NA	NA	NA	NA	NA	NA	NA	NA
227375	05/02/2017	White ash	Fraxinus americana	Baltimore	Maryland	-76.67549536	39.36299717	5825 Western Run Dr	No	58.42	213.2546	naturally_occurring	more than 18.29 m	45.72 to 60.96 cm	Baltimore	NA	NA	NA	NA	NA	NA	NA	NA	NA	NA	NA	NA
227376	05/02/2017	Black locust	Robinia pseudoacacia	Baltimore	Maryland	-76.6755139	39.36302694	5825 Western Run Dr	No	22.86	114.8294	naturally_occurring	more than 18.29 m	15.24 to 30.48 cm	Baltimore	NA	NA	NA	NA	NA	NA	NA	NA	NA	NA	NA	NA
227377	05/02/2017	London planetree	Platanus acerifolia	Baltimore	Maryland	-76.67516523	39.36332077	5800 Western Run Dr	No	13.462	114.8294	introduced	more than 18.29 m	0 to 15.24 cm	Baltimore	NA	NA	NA	NA	NA	NA	NA	NA	NA	NA	NA	NA
227378	05/02/2017	London planetree	Platanus acerifolia	Baltimore	Maryland	-76.6751089	39.36329046	5825 Western Run Dr	No	11.938	98.4252	introduced	more than 18.29 m	0 to 15.24 cm	Baltimore	NA	NA	NA	NA	NA	NA	NA	NA	NA	NA	NA	NA
227379	05/02/2017	Red maple	Acer rubrum	Baltimore	Maryland	-76.67511175	39.36335716	5800 Western Run Dr	No	6.35	65.6168	naturally_occurring	more than 18.29 m	0 to 15.24 cm	Baltimore	NA	NA	NA	NA	NA	NA	NA	NA	NA	NA	NA	NA
227380	05/02/2017	Eastern white pine	Pinus strobus	Baltimore	Maryland	-76.67664692	39.36257985	5841 Western Run Dr	No	52.832	196.8504	naturally_occurring	more than 18.29 m	45.72 to 60.96 cm	Baltimore	NA	NA	NA	NA	NA	NA	NA	NA	NA	NA	NA	NA
227381	05/02/2017	Silver maple	Acer saccharinum	Baltimore	Maryland	-76.67731504	39.36233949	5857 Western Run Dr	No	64.77	180.4462	naturally_occurring	more than 18.29 m	60.96 to 76.2 cm	Baltimore	NA	NA	NA	NA	NA	NA	NA	NA	NA	NA	NA	NA
227382	05/02/2017	Silver maple	Acer saccharinum	Baltimore	Maryland	-76.67745907	39.36229815	5857 Western Run Dr	No	72.136	180.4462	naturally_occurring	more than 18.29 m	60.96 to 76.2 cm	Baltimore	NA	NA	NA	NA	NA	NA	NA	NA	NA	NA	NA	NA
227383	05/02/2017	Silver maple	Acer saccharinum	Baltimore	Maryland	-76.67756246	39.3622568	5857 Western Run Dr	No	63.754	196.8504	naturally_occurring	more than 18.29 m	60.96 to 76.2 cm	Baltimore	NA	NA	NA	NA	NA	NA	NA	NA	NA	NA	NA	NA
227384	05/02/2017	Silver maple	Acer saccharinum	Baltimore	Maryland	-76.67770221	39.36220553	5857 Western Run Dr	No	55.372	180.4462	naturally_occurring	more than 18.29 m	45.72 to 60.96 cm	Baltimore	NA	NA	NA	NA	NA	NA	NA	NA	NA	NA	NA	NA
227385	05/02/2017	Silver maple	Acer saccharinum	Baltimore	Maryland	-76.67783698	39.36216088	5857 Western Run Dr	No	60.706	196.8504	naturally_occurring	more than 18.29 m	45.72 to 60.96 cm	Baltimore	NA	NA	NA	NA	NA	NA	NA	NA	NA	NA	NA	NA
227386	05/02/2017	Silver maple	Acer saccharinum	Baltimore	Maryland	-76.67797745	39.36211292	5901 Western Run Dr	No	104.648	213.2546	naturally_occurring	more than 18.29 m	more than 76.2 cm	Baltimore	NA	NA	NA	NA	NA	NA	NA	NA	NA	NA	NA	NA
227387	05/02/2017	Silver maple	Acer saccharinum	Baltimore	Maryland	-76.67811934	39.36206109	5901 Western Run Dr	No	66.294	196.8504	naturally_occurring	more than 18.29 m	60.96 to 76.2 cm	Baltimore	NA	NA	NA	NA	NA	NA	NA	NA	NA	NA	NA	NA
227389	05/02/2017	Silver maple	Acer saccharinum	Baltimore	Maryland	-76.67840812	39.36195966	5901 Western Run Dr	No	65.278	164.042	naturally_occurring	more than 18.29 m	60.96 to 76.2 cm	Baltimore	NA	NA	NA	NA	NA	NA	NA	NA	NA	NA	NA	NA
227390	05/02/2017	Silver maple	Acer saccharinum	Baltimore	Maryland	-76.67862488	39.36188248	5917 Western Run Dr	Yes	62.484	196.8504	naturally_occurring	more than 18.29 m	60.96 to 76.2 cm	Baltimore	NA	NA	NA	NA	NA	NA	NA	NA	NA	NA	NA	NA
227391	05/02/2017	Silver maple	Acer saccharinum	Baltimore	Maryland	-76.6787732	39.36184334	5917 Western Run Dr	No	74.93	203.41208	naturally_occurring	more than 18.29 m	60.96 to 76.2 cm	Baltimore	NA	NA	NA	NA	NA	NA	NA	NA	NA	NA	NA	NA
227392	05/02/2017	Silver maple	Acer saccharinum	Baltimore	Maryland	-76.67893648	39.36181963	5917 Western Run Dr	No	76.708	203.41208	naturally_occurring	more than 18.29 m	more than 76.2 cm	Baltimore	NA	NA	NA	NA	NA	NA	NA	NA	NA	NA	NA	NA
227393	05/02/2017	London planetree	Platanus acerifolia	Baltimore	Maryland	-76.67843308	39.36177828	5901 Western Run Dr	No	6.35	55.77428	introduced	more than 18.29 m	0 to 15.24 cm	Baltimore	NA	NA	NA	NA	NA	NA	NA	NA	NA	NA	NA	NA
227394	05/02/2017	Swamp white oak	Quercus bicolor	Baltimore	Maryland	-76.67836605	39.36180916	5901 Western Run Dr	No	79.756	229.6588	naturally_occurring	more than 18.29 m	more than 76.2 cm	Baltimore	NA	NA	NA	NA	NA	NA	NA	NA	NA	NA	NA	NA
227395	05/02/2017	Tuliptree	Liriodendron tulipifera	Baltimore	Maryland	-76.67822131	39.36188964	5901 Western Run Dr	No	45.466	246.063	naturally_occurring	more than 18.29 m	30.48 to 45.72 cm	Baltimore	NA	NA	NA	NA	NA	NA	NA	NA	NA	NA	NA	NA
227396	05/02/2017	Tuliptree	Liriodendron tulipifera	Baltimore	Maryland	-76.67785623	39.36201754	5857 Western Run Dr	No	30.734	114.8294	naturally_occurring	more than 18.29 m	30.48 to 45.72 cm	Baltimore	NA	NA	NA	NA	NA	NA	NA	NA	NA	NA	NA	NA
227397	05/02/2017	Tuliptree	Liriodendron tulipifera	Baltimore	Maryland	-76.6777507	39.36205117	5857 Western Run Dr	No	31.242	164.042	naturally_occurring	more than 18.29 m	30.48 to 45.72 cm	Baltimore	NA	NA	NA	NA	NA	NA	NA	NA	NA	NA	NA	NA
227398	05/02/2017	Silver maple	Acer saccharinum	Baltimore	Maryland	-76.67933864	39.36185987	5917 Western Run Dr	No	76.2	190.28872	naturally_occurring	more than 18.29 m	60.96 to 76.2 cm	Baltimore	NA	NA	NA	NA	NA	NA	NA	NA	NA	NA	NA	NA
227399	05/02/2017	Silver maple	Acer saccharinum	Baltimore	Maryland	-76.67954542	39.36193099	5917 Western Run Dr	No	66.802	180.4462	naturally_occurring	more than 18.29 m	60.96 to 76.2 cm	Baltimore	NA	NA	NA	NA	NA	NA	NA	NA	NA	NA	NA	NA
227400	05/02/2017	Silver maple	Acer saccharinum	Baltimore	Maryland	-76.67974293	39.36201644	5917 Western Run Dr	No	57.912	180.4462	naturally_occurring	more than 18.29 m	45.72 to 60.96 cm	Baltimore	NA	NA	NA	NA	NA	NA	NA	NA	NA	NA	NA	NA
227401	05/02/2017	Silver maple	Acer saccharinum	Baltimore	Maryland	-76.68029625	39.36223144	5945 Western Run Dr	No	72.898	213.2546	naturally_occurring	more than 18.29 m	60.96 to 76.2 cm	Baltimore	NA	NA	NA	NA	NA	NA	NA	NA	NA	NA	NA	NA
227402	05/02/2017	Silver maple	Acer saccharinum	Baltimore	Maryland	-76.68050374	39.36228216	5945 Western Run Dr	No	94.742	246.063	naturally_occurring	more than 18.29 m	more than 76.2 cm	Baltimore	NA	NA	NA	NA	NA	NA	NA	NA	NA	NA	NA	NA
227403	05/02/2017	Silver maple	Acer saccharinum	Baltimore	Maryland	-76.68072906	39.36231358	5945 Western Run Dr	No	88.392	213.2546	naturally_occurring	more than 18.29 m	more than 76.2 cm	Baltimore	NA	NA	NA	NA	NA	NA	NA	NA	NA	NA	NA	NA
227404	05/02/2017	Silver maple	Acer saccharinum	Baltimore	Maryland	-76.68127525	39.36235493	5971 Western Run Dr	No	69.85	196.8504	naturally_occurring	more than 18.29 m	60.96 to 76.2 cm	Baltimore	NA	NA	NA	NA	NA	NA	NA	NA	NA	NA	NA	NA
227406	05/02/2017	Silver maple	Acer saccharinum	Baltimore	Maryland	-76.68178222	39.36241337	5971 Western Run Dr	No	54.864	49.2126	naturally_occurring	more than 18.29 m	45.72 to 60.96 cm	Baltimore	NA	NA	NA	NA	NA	NA	NA	NA	NA	NA	NA	NA
227411	05/02/2017	Eastern redbud	Cercis canadensis	Baltimore	Maryland	-76.68427856	39.36241033	6007 Western Run Dr	No	10.16	45.93176	naturally_occurring	more than 18.29 m	0 to 15.24 cm	Baltimore	NA	NA	NA	NA	NA	NA	NA	NA	NA	NA	NA	NA
227416	05/02/2017	Littleleaf linden	Tilia cordata	Baltimore	Maryland	-76.68572888	39.36253658	6021 Western Run Dr	No	43.688	164.042	introduced	more than 18.29 m	30.48 to 45.72 cm	Baltimore	NA	NA	NA	NA	NA	NA	NA	NA	NA	NA	NA	NA
227418	05/02/2017	Littleleaf linden	Tilia cordata	Baltimore	Maryland	-76.68472207	39.36232103	6011 Western Run Dr	Yes	33.02	42.65092	introduced	more than 18.29 m	30.48 to 45.72 cm	Baltimore	NA	NA	NA	NA	NA	NA	NA	NA	NA	NA	NA	NA
227420	05/02/2017	Littleleaf linden	Tilia cordata	Baltimore	Maryland	-76.6839691	39.36231606	6003 Western Run Dr	No	39.878	147.6378	introduced	more than 18.29 m	30.48 to 45.72 cm	Baltimore	NA	NA	NA	NA	NA	NA	NA	NA	NA	NA	NA	NA
227421	05/02/2017	Sugar maple	Acer saccharum	Baltimore	Maryland	-76.68270346	39.36239049	6001 Baywood Ave	No	10.922	65.6168	naturally_occurring	more than 18.29 m	0 to 15.24 cm	Baltimore	NA	NA	NA	NA	NA	NA	NA	NA	NA	NA	NA	NA
227424	05/02/2017	Black cherry	Prunus serotina	Baltimore	Maryland	-76.6817487	39.36225377	5971 Western Run Dr	No	37.592	118.11024	naturally_occurring	more than 18.29 m	30.48 to 45.72 cm	Baltimore	NA	NA	NA	NA	NA	NA	NA	NA	NA	NA	NA	NA
227427	05/02/2017	Pin oak	Quercus palustris	Baltimore	Maryland	-76.68091801	39.36221132	5971 Western Run Dr	No	56.388	229.6588	naturally_occurring	more than 18.29 m	45.72 to 60.96 cm	Baltimore	NA	NA	NA	NA	NA	NA	NA	NA	NA	NA	NA	NA
227429	05/02/2017	Silver maple	Acer saccharinum	Baltimore	Maryland	-76.68148987	39.36237533	5971 Western Run Dr	No	67.31	147.6378	naturally_occurring	more than 18.29 m	60.96 to 76.2 cm	Baltimore	NA	NA	NA	NA	NA	NA	NA	NA	NA	NA	NA	NA
227431	05/02/2017	Silver maple	Acer saccharinum	Baltimore	Maryland	-76.68194194	39.36244782	5971 Western Run Dr	No	38.1	131.2336	naturally_occurring	more than 18.29 m	30.48 to 45.72 cm	Baltimore	NA	NA	NA	NA	NA	NA	NA	NA	NA	NA	NA	NA
227405	05/02/2017	Silver maple	Acer saccharinum	Baltimore	Maryland	-76.68092443	39.36233343	5971 Western Run Dr	No	58.674	180.4462	naturally_occurring	more than 18.29 m	45.72 to 60.96 cm	Baltimore	NA	NA	NA	NA	NA	NA	NA	NA	NA	NA	NA	NA
227408	05/02/2017	Littleleaf linden	Tilia cordata	Baltimore	Maryland	-76.68302504	39.36249082	6002 Baywood Ave	No	37.084	114.8294	introduced	more than 18.29 m	30.48 to 45.72 cm	Baltimore	NA	NA	NA	NA	NA	NA	NA	NA	NA	NA	NA	NA
227409	05/02/2017	Black cherry	Prunus serotina	Baltimore	Maryland	-76.68318904	39.36250019	6002 Baywood Ave	No	10.668	65.6168	naturally_occurring	more than 18.29 m	0 to 15.24 cm	Baltimore	NA	NA	NA	NA	NA	NA	NA	NA	NA	NA	NA	NA
227412	05/02/2017	Freeman maple	Acer freemanii	Baltimore	Maryland	-76.68444256	39.36241364	6009 Western Run Dr	No	9.398	59.05512	introduced	more than 18.29 m	0 to 15.24 cm	Baltimore	NA	NA	NA	NA	NA	NA	NA	NA	NA	NA	NA	NA
227415	05/02/2017	White ash	Fraxinus americana	Baltimore	Maryland	-76.68537735	39.3623756	6017 Western Run Dr	Yes	46.228	49.2126	naturally_occurring	more than 18.29 m	45.72 to 60.96 cm	Baltimore	NA	NA	NA	NA	NA	NA	NA	NA	NA	NA	NA	NA
227417	05/02/2017	Littleleaf linden	Tilia cordata	Baltimore	Maryland	-76.68444327	39.36231221	6009 Western Run Dr	Yes	39.37	147.6378	introduced	more than 18.29 m	30.48 to 45.72 cm	Baltimore	NA	NA	NA	NA	NA	NA	NA	NA	NA	NA	NA	NA
227419	05/02/2017	Japanese zelkova	Zelkova serrata	Baltimore	Maryland	-76.68363469	39.36233922	6002 Baywood Ave	No	19.812	98.4252	introduced	more than 18.29 m	15.24 to 30.48 cm	Baltimore	NA	NA	NA	NA	NA	NA	NA	NA	NA	NA	NA	NA
227422	05/02/2017	Littleleaf linden	Tilia cordata	Baltimore	Maryland	-76.68220718	39.36236623	5971 Western Run Dr	No	32.258	131.2336	introduced	more than 18.29 m	30.48 to 45.72 cm	Baltimore	NA	NA	NA	NA	NA	NA	NA	NA	NA	NA	NA	NA
227423	05/02/2017	Littleleaf linden	Tilia cordata	Baltimore	Maryland	-76.68195406	39.3623304	5971 Western Run Dr	No	44.704	164.042	introduced	more than 18.29 m	30.48 to 45.72 cm	Baltimore	NA	NA	NA	NA	NA	NA	NA	NA	NA	NA	NA	NA
227425	05/02/2017	White ash	Fraxinus americana	Baltimore	Maryland	-76.68164032	39.36223888	5971 Western Run Dr	No	55.88	164.042	naturally_occurring	more than 18.29 m	45.72 to 60.96 cm	Baltimore	NA	NA	NA	NA	NA	NA	NA	NA	NA	NA	NA	NA
227426	05/02/2017	Pin oak	Quercus palustris	Baltimore	Maryland	-76.6812617	39.36223503	5971 Western Run Dr	No	35.814	147.6378	naturally_occurring	more than 18.29 m	30.48 to 45.72 cm	Baltimore	NA	NA	NA	NA	NA	NA	NA	NA	NA	NA	NA	NA
227428	05/02/2017	American linden	Tilia americana	Baltimore	Maryland	-76.68061711	39.36217108	5945 Western Run Dr	No	36.576	180.4462	naturally_occurring	more than 18.29 m	30.48 to 45.72 cm	Baltimore	NA	NA	NA	NA	NA	NA	NA	NA	NA	NA	NA	NA
227430	05/02/2017	Silver maple	Acer saccharinum	Baltimore	Maryland	-76.68110269	39.36234611	5971 Western Run Dr	No	61.468	180.4462	naturally_occurring	more than 18.29 m	60.96 to 76.2 cm	Baltimore	NA	NA	NA	NA	NA	NA	NA	NA	NA	NA	NA	NA
227432	05/02/2017	Littleleaf linden	Tilia cordata	Baltimore	Maryland	-76.68275551	39.3625013	6001 Baywood Ave	No	54.61	114.8294	introduced	more than 18.29 m	45.72 to 60.96 cm	Baltimore	NA	NA	NA	NA	NA	NA	NA	NA	NA	NA	NA	NA
227434	05/02/2017	Littleleaf linden	Tilia cordata	Baltimore	Maryland	-76.68416305	39.3624186	6005 Western Run Dr	No	52.578	147.6378	introduced	more than 18.29 m	45.72 to 60.96 cm	Baltimore	NA	NA	NA	NA	NA	NA	NA	NA	NA	NA	NA	NA
227436	05/02/2017	Silver maple	Acer saccharinum	Baltimore	Maryland	-76.68431136	39.36241199	6007 Western Run Dr	No	2.54	16.4042	naturally_occurring	13.71 to 18.29 m	0 to 15.24 cm	Baltimore	NA	NA	NA	NA	NA	NA	NA	NA	NA	NA	NA	NA
227439	05/02/2017	Littleleaf linden	Tilia cordata	Baltimore	Maryland	-76.6851342	39.36245499	6015 Western Run Dr	No	66.548	180.4462	introduced	more than 18.29 m	60.96 to 76.2 cm	Baltimore	NA	NA	NA	NA	NA	NA	NA	NA	NA	NA	NA	NA
227440	05/02/2017	Littleleaf linden	Tilia cordata	Baltimore	Maryland	-76.6848989	39.36233095	6013 Western Run Dr	Yes	29.464	39.37008	introduced	more than 18.29 m	15.24 to 30.48 cm	Baltimore	NA	NA	NA	NA	NA	NA	NA	NA	NA	NA	NA	NA
227441	05/02/2017	Littleleaf linden	Tilia cordata	Baltimore	Maryland	-76.68591498	39.36257627	6021 Western Run Dr	No	52.324	164.042	introduced	more than 18.29 m	45.72 to 60.96 cm	Baltimore	NA	NA	NA	NA	NA	NA	NA	NA	NA	NA	NA	NA
227433	05/02/2017	Littleleaf linden	Tilia cordata	Baltimore	Maryland	-76.68315481	39.36248531	6002 Baywood Ave	No	36.83	98.4252	introduced	more than 18.29 m	30.48 to 45.72 cm	Baltimore	NA	NA	NA	NA	NA	NA	NA	NA	NA	NA	NA	NA
227435	05/02/2017	Littleleaf linden	Tilia cordata	Baltimore	Maryland	-76.68378371	39.36243459	6003 Western Run Dr	No	45.466	131.2336	introduced	more than 18.29 m	30.48 to 45.72 cm	Baltimore	NA	NA	NA	NA	NA	NA	NA	NA	NA	NA	NA	NA
227438	05/02/2017	Littleleaf linden	Tilia cordata	Baltimore	Maryland	-76.68553493	39.36250405	6019 Western Run Dr	No	44.45	147.6378	introduced	more than 18.29 m	30.48 to 45.72 cm	Baltimore	NA	NA	NA	NA	NA	NA	NA	NA	NA	NA	NA	NA
227442	05/02/2017	Littleleaf linden	Tilia cordata	Baltimore	Maryland	-76.68430922	39.3623078	6007 Western Run Dr	Yes	41.656	104.98688	introduced	more than 18.29 m	30.48 to 45.72 cm	Baltimore	NA	NA	NA	NA	NA	NA	NA	NA	NA	NA	NA	NA
227443	05/02/2017	Littleleaf linden	Tilia cordata	Baltimore	Maryland	-76.6837994	39.3623304	6003 Western Run Dr	No	46.99	164.042	introduced	more than 18.29 m	45.72 to 60.96 cm	Baltimore	NA	NA	NA	NA	NA	NA	NA	NA	NA	NA	NA	NA
227446	05/02/2017	Eastern white pine	Pinus strobus	Baltimore	Maryland	-76.68228063	39.3623519	5971 Western Run Dr	No	38.354	164.042	naturally_occurring	more than 18.29 m	30.48 to 45.72 cm	Baltimore	NA	NA	NA	NA	NA	NA	NA	NA	NA	NA	NA	NA
227448	05/02/2017	Littleleaf linden	Tilia cordata	Baltimore	Maryland	-76.6816831	39.36228023	5971 Western Run Dr	No	29.972	114.8294	introduced	more than 18.29 m	15.24 to 30.48 cm	Baltimore	NA	NA	NA	NA	NA	NA	NA	NA	NA	NA	NA	NA
227450	05/02/2017	Pin oak	Quercus palustris	Baltimore	Maryland	-76.6810756	39.3622229	5971 Western Run Dr	No	45.72	180.4462	naturally_occurring	more than 18.29 m	30.48 to 45.72 cm	Baltimore	NA	NA	NA	NA	NA	NA	NA	NA	NA	NA	NA	NA
227452	05/02/2017	Pin oak	Quercus palustris	Baltimore	Maryland	-76.67970728	39.36186291	5917 Western Run Dr	No	43.18	196.8504	naturally_occurring	more than 18.29 m	30.48 to 45.72 cm	Baltimore	NA	NA	NA	NA	NA	NA	NA	NA	NA	NA	NA	NA
227444	05/02/2017	Littleleaf linden	Tilia cordata	Baltimore	Maryland	-76.68456449	39.36231386	6009 Western Run Dr	Yes	42.418	49.2126	introduced	more than 18.29 m	30.48 to 45.72 cm	Baltimore	NA	NA	NA	NA	NA	NA	NA	NA	NA	NA	NA	NA
227445	05/02/2017	Sugar maple	Acer saccharum	Baltimore	Maryland	-76.68346284	39.36235796	6002 Baywood Ave	No	14.478	82.021	naturally_occurring	more than 18.29 m	0 to 15.24 cm	Baltimore	NA	NA	NA	NA	NA	NA	NA	NA	NA	NA	NA	NA
227447	05/02/2017	Eastern white pine	Pinus strobus	Baltimore	Maryland	-76.68207813	39.36231827	5971 Western Run Dr	No	42.418	180.4462	naturally_occurring	more than 18.29 m	30.48 to 45.72 cm	Baltimore	NA	NA	NA	NA	NA	NA	NA	NA	NA	NA	NA	NA
227449	05/02/2017	Littleleaf linden	Tilia cordata	Baltimore	Maryland	-76.68183997	39.36230173	5971 Western Run Dr	No	43.688	147.6378	introduced	more than 18.29 m	30.48 to 45.72 cm	Baltimore	NA	NA	NA	NA	NA	NA	NA	NA	NA	NA	NA	NA
227451	05/02/2017	Swamp white oak	Quercus bicolor	Baltimore	Maryland	-76.68146705	39.36225322	5971 Western Run Dr	No	102.616	213.2546	naturally_occurring	more than 18.29 m	more than 76.2 cm	Baltimore	NA	NA	NA	NA	NA	NA	NA	NA	NA	NA	NA	NA
227453	05/02/2017	White ash	Fraxinus americana	Baltimore	Maryland	-76.68073833	39.36217383	5945 Western Run Dr	No	85.09	213.2546	naturally_occurring	more than 18.29 m	more than 76.2 cm	Baltimore	NA	NA	NA	NA	NA	NA	NA	NA	NA	NA	NA	NA
227454	05/02/2017	Japanese zelkova	Zelkova serrata	Baltimore	Maryland	-76.66040288	39.35096304	2401 W Belvedere Ave	No	7.62	49.2126	introduced	more than 18.29 m	0 to 15.24 cm	Baltimore	NA	NA	NA	NA	NA	NA	NA	NA	NA	NA	NA	NA
227455	05/02/2017	London planetree	Platanus acerifolia	Baltimore	Maryland	-76.66056395	39.3509351	2401 W Belvedere Ave	No	3.048	39.37008	introduced	more than 18.29 m	0 to 15.24 cm	Baltimore	NA	NA	NA	NA	NA	NA	NA	NA	NA	NA	NA	NA
227456	05/02/2017	London planetree	Platanus acerifolia	Baltimore	Maryland	-76.66065878	39.35093044	2401 W Belvedere Ave	No	3.556	49.2126	introduced	more than 18.29 m	0 to 15.24 cm	Baltimore	NA	NA	NA	NA	NA	NA	NA	NA	NA	NA	NA	NA
227457	05/02/2017	London planetree	Platanus acerifolia	Baltimore	Maryland	-76.66073729	39.35092637	2401 W Belvedere Ave	No	3.81	42.65092	introduced	more than 18.29 m	0 to 15.24 cm	Baltimore	NA	NA	NA	NA	NA	NA	NA	NA	NA	NA	NA	NA
[truncated: 119,541 more rows]
