# Supplementary material for: Species clustering, climate effects, and introduced species in 5 million city trees across 63 US cities
Source: eLife. 2022 Sep 27;11:e77891. doi: 10.7554/eLife.77891 (PMC9578703; doi:10.7554/eLife.77891)
Supplement: Figure 1—source data 1. — This zipped file includes all of the cleaned data used in the study (63 spreadsheets, one for each city, where each row is a tree). It is available on Dryad at https://doi.org/10.5061/dryad.2jm63xsrf. [file elife-77891-fig1-data1.zip › Louisville_Final_2022-06-18.csv]

planted_date	common_name	scientific_name	city	state	longitude_coordinate	latitude_coordinate	location_type	zipcode	address	location_name	diameter_breast_height_CM	condition	native	diameter_breast_height_binned_CM	greater_metro	city_ID	tree_ID	most_recent_observation	retired_date	most_recent_observation_type	neighborhood	ward	district	overhead_utility	height_M	height_binned_M	percent_population
2018	White oak	Quercus alba	Louisville	Kentucky	-85.80093692	38.22745406	green_space	40210	1614 Cypress St	Algonquin	1	fair	naturally_occurring	0 to 15.24 cm	Louisville	NA	NA	NA	NA	NA	NA	NA	NA	NA	NA	NA	NA
2018	Bur oak	Quercus macrocarpa	Louisville	Kentucky	-85.80124824	38.22775172	green_space	40210	1614 Cypress St	Algonquin	1	good	naturally_occurring	0 to 15.24 cm	Louisville	NA	NA	NA	NA	NA	NA	NA	NA	NA	NA	NA	NA
2018	Bur oak	Quercus macrocarpa	Louisville	Kentucky	-85.8012857	38.22747901	green_space	40210	1614 Cypress St	Algonquin	1	poor	naturally_occurring	0 to 15.24 cm	Louisville	NA	NA	NA	NA	NA	NA	NA	NA	NA	NA	NA	NA
2018	Common persimmon	Diospyros virginiana	Louisville	Kentucky	-85.80031326	38.22762779	green_space	40210	1614 Cypress St	Algonquin	1	fair	naturally_occurring	0 to 15.24 cm	Louisville	NA	NA	NA	NA	NA	NA	NA	NA	NA	NA	NA	NA
2018	Willow oak	Quercus phellos	Louisville	Kentucky	-85.80145917	38.22749262	green_space	40210	1614 Cypress St	Algonquin	1	good	naturally_occurring	0 to 15.24 cm	Louisville	NA	NA	NA	NA	NA	NA	NA	NA	NA	NA	NA	NA
2018	Sweetgum	Liquidambar styraciflua	Louisville	Kentucky	-85.79919549	38.22756167	green_space	40210	1614 Cypress St	Algonquin	1	good	naturally_occurring	0 to 15.24 cm	Louisville	NA	NA	NA	NA	NA	NA	NA	NA	NA	NA	NA	NA
2018	Shingle oak	Quercus imbricaria	Louisville	Kentucky	-85.80111097	38.22746738	green_space	40210	1614 Cypress St	Algonquin	1	good	naturally_occurring	0 to 15.24 cm	Louisville	NA	NA	NA	NA	NA	NA	NA	NA	NA	NA	NA	NA
2018	White oak	Quercus alba	Louisville	Kentucky	-85.80090396	38.22772982	green_space	40210	1614 Cypress St	Algonquin	1	poor	naturally_occurring	0 to 15.24 cm	Louisville	NA	NA	NA	NA	NA	NA	NA	NA	NA	NA	NA	NA
2018	Sweetgum	Liquidambar styraciflua	Louisville	Kentucky	-85.79915087	38.22792385	green_space	40210	1614 Cypress St	Algonquin	1	good	naturally_occurring	0 to 15.24 cm	Louisville	NA	NA	NA	NA	NA	NA	NA	NA	NA	NA	NA	NA
2018	Pecan	Carya illinoinensis	Louisville	Kentucky	-85.79920985	38.22740864	green_space	40210	1614 Cypress St	Algonquin	1	fair	naturally_occurring	0 to 15.24 cm	Louisville	NA	NA	NA	NA	NA	NA	NA	NA	NA	NA	NA	NA
2018	Northern catalpa	Catalpa speciosa	Louisville	Kentucky	-85.79923817	38.22730667	green_space	40210	1614 Cypress St	Algonquin	1	good	naturally_occurring	0 to 15.24 cm	Louisville	NA	NA	NA	NA	NA	NA	NA	NA	NA	NA	NA	NA
2018	Sugar hackberry	Celtis laevigata	Louisville	Kentucky	-85.79920122	38.2274772	green_space	40210	1614 Cypress St	Algonquin	1	good	naturally_occurring	0 to 15.24 cm	Louisville	NA	NA	NA	NA	NA	NA	NA	NA	NA	NA	NA	NA
2018	Willow oak	Quercus phellos	Louisville	Kentucky	-85.80142201	38.2277649	green_space	40210	1614 Cypress St	Algonquin	1	fair	naturally_occurring	0 to 15.24 cm	Louisville	NA	NA	NA	NA	NA	NA	NA	NA	NA	NA	NA	NA
2018	Northern catalpa	Catalpa speciosa	Louisville	Kentucky	-85.7993799	38.22782151	green_space	40210	1614 Cypress St	Algonquin	1	good	naturally_occurring	0 to 15.24 cm	Louisville	NA	NA	NA	NA	NA	NA	NA	NA	NA	NA	NA	NA
2018	Shingle oak	Quercus imbricaria	Louisville	Kentucky	-85.80107661	38.22774112	green_space	40210	1614 Cypress St	Algonquin	1	fair	naturally_occurring	0 to 15.24 cm	Louisville	NA	NA	NA	NA	NA	NA	NA	NA	NA	NA	NA	NA
2018	Common persimmon	Diospyros virginiana	Louisville	Kentucky	-85.79922752	38.22763334	green_space	40210	1614 Cypress St	Algonquin	1	fair	naturally_occurring	0 to 15.24 cm	Louisville	NA	NA	NA	NA	NA	NA	NA	NA	NA	NA	NA	NA
NA	Green ash	Fraxinus pennsylvanica	Louisville	Kentucky	-85.80043344	38.22771554	no_info	40210	1614 Cypress St	Algonquin	34	poor	naturally_occurring	30.48 to 45.72 cm	Louisville	NA	NA	NA	NA	NA	NA	NA	NA	NA	NA	NA	NA
NA	Pin oak	Quercus palustris	Louisville	Kentucky	-85.80004493	38.22765205	no_info	40210	1614 Cypress St	Algonquin	43	good	naturally_occurring	30.48 to 45.72 cm	Louisville	NA	NA	NA	NA	NA	NA	NA	NA	NA	NA	NA	NA
NA	Green ash	Fraxinus pennsylvanica	Louisville	Kentucky	-85.80034742	38.22733388	no_info	40210	1614 Cypress St	Algonquin	30	poor	naturally_occurring	15.24 to 30.48 cm	Louisville	NA	NA	NA	NA	NA	NA	NA	NA	NA	NA	NA	NA
NA	Siberian elm	Ulmus pumila	Louisville	Kentucky	-85.80076068	38.22810909	no_info	40210	1614 Cypress St	Algonquin	2	good	introduced	0 to 15.24 cm	Louisville	NA	NA	NA	NA	NA	NA	NA	NA	NA	NA	NA	NA
2012	American elm	Ulmus americana	Louisville	Kentucky	-85.80229552	38.22754034	no_info	40210	1614 Cypress St	Algonquin	9	poor	naturally_occurring	0 to 15.24 cm	Louisville	NA	NA	NA	NA	NA	NA	NA	NA	NA	NA	NA	NA
NA	Siberian elm	Ulmus pumila	Louisville	Kentucky	-85.8018725	38.22717786	no_info	40210	1614 Cypress St	Algonquin	23	good	introduced	15.24 to 30.48 cm	Louisville	NA	NA	NA	NA	NA	NA	NA	NA	NA	NA	NA	NA
NA	Black cherry	Prunus serotina	Louisville	Kentucky	-85.80305268	38.22724032	no_info	40210	1614 Cypress St	Algonquin	55	fair	naturally_occurring	45.72 to 60.96 cm	Louisville	NA	NA	NA	NA	NA	NA	NA	NA	NA	NA	NA	NA
NA	Silver maple	Acer saccharinum	Louisville	Kentucky	-85.80374453	38.22729662	no_info	40210	1614 Cypress St	Algonquin	38	fair	naturally_occurring	30.48 to 45.72 cm	Louisville	NA	NA	NA	NA	NA	NA	NA	NA	NA	NA	NA	NA
NA	Black cherry	Prunus serotina	Louisville	Kentucky	-85.80141509	38.22850451	no_info	40210	1614 Cypress St	Algonquin	16	good	naturally_occurring	15.24 to 30.48 cm	Louisville	NA	NA	NA	NA	NA	NA	NA	NA	NA	NA	NA	NA
NA	White mulberry	Morus alba	Louisville	Kentucky	-85.8033062	38.22726263	no_info	40210	1614 Cypress St	Algonquin	39	good	introduced	30.48 to 45.72 cm	Louisville	NA	NA	NA	NA	NA	NA	NA	NA	NA	NA	NA	NA
NA	Crabapple	Malus	Louisville	Kentucky	-85.79971601	38.22831708	no_info	40210	1614 Cypress St	Algonquin	28	fair	no_info	15.24 to 30.48 cm	Louisville	NA	NA	NA	NA	NA	NA	NA	NA	NA	NA	NA	NA
NA	Chestnut oak	Quercus montana	Louisville	Kentucky	-85.80228364	38.22854499	no_info	40210	1614 Cypress St	Algonquin	41	poor	naturally_occurring	30.48 to 45.72 cm	Louisville	NA	NA	NA	NA	NA	NA	NA	NA	NA	NA	NA	NA
NA	White mulberry	Morus alba	Louisville	Kentucky	-85.80390776	38.22732981	no_info	40210	1614 Cypress St	Algonquin	26	good	introduced	15.24 to 30.48 cm	Louisville	NA	NA	NA	NA	NA	NA	NA	NA	NA	NA	NA	NA
NA	Heaven of tree	Ailanthus altissima	Louisville	Kentucky	-85.8039555	38.22730277	no_info	40210	1614 Cypress St	Algonquin	18	good	introduced	15.24 to 30.48 cm	Louisville	NA	NA	NA	NA	NA	NA	NA	NA	NA	NA	NA	NA
NA	Silver maple	Acer saccharinum	Louisville	Kentucky	-85.80022173	38.22704138	no_info	40210	1614 Cypress St	Algonquin	17	good	naturally_occurring	15.24 to 30.48 cm	Louisville	NA	NA	NA	NA	NA	NA	NA	NA	NA	NA	NA	NA
NA	Black cherry	Prunus serotina	Louisville	Kentucky	-85.80290406	38.227279	no_info	40210	1614 Cypress St	Algonquin	14	good	naturally_occurring	0 to 15.24 cm	Louisville	NA	NA	NA	NA	NA	NA	NA	NA	NA	NA	NA	NA
NA	Siberian elm	Ulmus pumila	Louisville	Kentucky	-85.80214422	38.22719412	no_info	40210	1614 Cypress St	Algonquin	16	good	introduced	15.24 to 30.48 cm	Louisville	NA	NA	NA	NA	NA	NA	NA	NA	NA	NA	NA	NA
NA	American elm	Ulmus americana	Louisville	Kentucky	-85.80466719	38.22737414	no_info	40210	1614 Cypress St	Algonquin	46	fair	naturally_occurring	45.72 to 60.96 cm	Louisville	NA	NA	NA	NA	NA	NA	NA	NA	NA	NA	NA	NA
NA	Black cherry	Prunus serotina	Louisville	Kentucky	-85.80172461	38.22714315	no_info	40210	1614 Cypress St	Algonquin	13	good	naturally_occurring	0 to 15.24 cm	Louisville	NA	NA	NA	NA	NA	NA	NA	NA	NA	NA	NA	NA
NA	American elm	Ulmus americana	Louisville	Kentucky	-85.80251991	38.22721453	no_info	40210	1614 Cypress St	Algonquin	16	good	naturally_occurring	15.24 to 30.48 cm	Louisville	NA	NA	NA	NA	NA	NA	NA	NA	NA	NA	NA	NA
NA	Crabapple	Malus	Louisville	Kentucky	-85.79989539	38.22838926	no_info	40210	1614 Cypress St	Algonquin	14	fair	no_info	0 to 15.24 cm	Louisville	NA	NA	NA	NA	NA	NA	NA	NA	NA	NA	NA	NA
NA	Black cherry	Prunus serotina	Louisville	Kentucky	-85.80345354	38.22725404	no_info	40210	1614 Cypress St	Algonquin	13	good	naturally_occurring	0 to 15.24 cm	Louisville	NA	NA	NA	NA	NA	NA	NA	NA	NA	NA	NA	NA
NA	White mulberry	Morus alba	Louisville	Kentucky	-85.8038027	38.22866917	no_info	40210	1614 Cypress St	Algonquin	34	fair	introduced	30.48 to 45.72 cm	Louisville	NA	NA	NA	NA	NA	NA	NA	NA	NA	NA	NA	NA
NA	White mulberry	Morus alba	Louisville	Kentucky	-85.80345036	38.22727433	no_info	40210	1614 Cypress St	Algonquin	26	good	introduced	15.24 to 30.48 cm	Louisville	NA	NA	NA	NA	NA	NA	NA	NA	NA	NA	NA	NA
2012	Cucumber magnolia	Magnolia acuminata	Louisville	Kentucky	-85.80367656	38.22861659	no_info	40210	1614 Cypress St	Algonquin	2	good	naturally_occurring	0 to 15.24 cm	Louisville	NA	NA	NA	NA	NA	NA	NA	NA	NA	NA	NA	NA
NA	Black cherry	Prunus serotina	Louisville	Kentucky	-85.80319114	38.22723662	no_info	40210	1614 Cypress St	Algonquin	26	good	naturally_occurring	15.24 to 30.48 cm	Louisville	NA	NA	NA	NA	NA	NA	NA	NA	NA	NA	NA	NA
NA	Siberian elm	Ulmus pumila	Louisville	Kentucky	-85.79989025	38.22710413	no_info	40210	1614 Cypress St	Algonquin	42	fair	introduced	30.48 to 45.72 cm	Louisville	NA	NA	NA	NA	NA	NA	NA	NA	NA	NA	NA	NA
NA	Black cherry	Prunus serotina	Louisville	Kentucky	-85.80240126	38.22720334	no_info	40210	1614 Cypress St	Algonquin	11	good	naturally_occurring	0 to 15.24 cm	Louisville	NA	NA	NA	NA	NA	NA	NA	NA	NA	NA	NA	NA
NA	Pin oak	Quercus palustris	Louisville	Kentucky	-85.80070542	38.2270721	no_info	40210	1614 Cypress St	Algonquin	27	good	naturally_occurring	15.24 to 30.48 cm	Louisville	NA	NA	NA	NA	NA	NA	NA	NA	NA	NA	NA	NA
NA	Black cherry	Prunus serotina	Louisville	Kentucky	-85.80086606	38.22708164	no_info	40210	1614 Cypress St	Algonquin	18	good	naturally_occurring	15.24 to 30.48 cm	Louisville	NA	NA	NA	NA	NA	NA	NA	NA	NA	NA	NA	NA
NA	White mulberry	Morus alba	Louisville	Kentucky	-85.80439759	38.22733683	no_info	40210	1614 Cypress St	Algonquin	30	good	introduced	15.24 to 30.48 cm	Louisville	NA	NA	NA	NA	NA	NA	NA	NA	NA	NA	NA	NA
2012	Blackgum	Nyssa sylvatica	Louisville	Kentucky	-85.80440102	38.22741118	no_info	40210	1614 Cypress St	Algonquin	2	good	naturally_occurring	0 to 15.24 cm	Louisville	NA	NA	NA	NA	NA	NA	NA	NA	NA	NA	NA	NA
NA	Black cherry	Prunus serotina	Louisville	Kentucky	-85.80147009	38.22713513	no_info	40210	1614 Cypress St	Algonquin	18	good	naturally_occurring	15.24 to 30.48 cm	Louisville	NA	NA	NA	NA	NA	NA	NA	NA	NA	NA	NA	NA
NA	Black cherry	Prunus serotina	Louisville	Kentucky	-85.80402661	38.22868291	no_info	40210	1614 Cypress St	Algonquin	23	good	naturally_occurring	15.24 to 30.48 cm	Louisville	NA	NA	NA	NA	NA	NA	NA	NA	NA	NA	NA	NA
NA	Silver maple	Acer saccharinum	Louisville	Kentucky	-85.80236181	38.2271966	no_info	40210	1614 Cypress St	Algonquin	10	good	naturally_occurring	0 to 15.24 cm	Louisville	NA	NA	NA	NA	NA	NA	NA	NA	NA	NA	NA	NA
NA	Silver maple	Acer saccharinum	Louisville	Kentucky	-85.80445804	38.22871367	no_info	40210	1614 Cypress St	Algonquin	14	good	naturally_occurring	0 to 15.24 cm	Louisville	NA	NA	NA	NA	NA	NA	NA	NA	NA	NA	NA	NA
NA	American elm	Ulmus americana	Louisville	Kentucky	-85.80249256	38.22721593	no_info	40210	1614 Cypress St	Algonquin	11	good	naturally_occurring	0 to 15.24 cm	Louisville	NA	NA	NA	NA	NA	NA	NA	NA	NA	NA	NA	NA
NA	White mulberry	Morus alba	Louisville	Kentucky	-85.80104385	38.22709043	no_info	40210	1614 Cypress St	Algonquin	20	good	introduced	15.24 to 30.48 cm	Louisville	NA	NA	NA	NA	NA	NA	NA	NA	NA	NA	NA	NA
NA	Common hackberry	Celtis occidentalis	Louisville	Kentucky	-85.8016925	38.22714741	no_info	40210	1614 Cypress St	Algonquin	17	good	naturally_occurring	15.24 to 30.48 cm	Louisville	NA	NA	NA	NA	NA	NA	NA	NA	NA	NA	NA	NA
NA	White mulberry	Morus alba	Louisville	Kentucky	-85.80407973	38.22731048	no_info	40210	1614 Cypress St	Algonquin	4	good	introduced	0 to 15.24 cm	Louisville	NA	NA	NA	NA	NA	NA	NA	NA	NA	NA	NA	NA
NA	American elm	Ulmus americana	Louisville	Kentucky	-85.8037688	38.22729419	no_info	40210	1614 Cypress St	Algonquin	13	good	naturally_occurring	0 to 15.24 cm	Louisville	NA	NA	NA	NA	NA	NA	NA	NA	NA	NA	NA	NA
NA	Common hackberry	Celtis occidentalis	Louisville	Kentucky	-85.80125677	38.22713077	no_info	40210	1614 Cypress St	Algonquin	19	good	naturally_occurring	15.24 to 30.48 cm	Louisville	NA	NA	NA	NA	NA	NA	NA	NA	NA	NA	NA	NA
NA	American elm	Ulmus americana	Louisville	Kentucky	-85.80453702	38.22735519	no_info	40210	1614 Cypress St	Algonquin	24	good	naturally_occurring	15.24 to 30.48 cm	Louisville	NA	NA	NA	NA	NA	NA	NA	NA	NA	NA	NA	NA
NA	Crabapple	Malus	Louisville	Kentucky	-85.79993686	38.22835536	no_info	40210	1614 Cypress St	Algonquin	25	fair	no_info	15.24 to 30.48 cm	Louisville	NA	NA	NA	NA	NA	NA	NA	NA	NA	NA	NA	NA
NA	Silver maple	Acer saccharinum	Louisville	Kentucky	-85.80213513	38.2271791	no_info	40210	1614 Cypress St	Algonquin	14	good	naturally_occurring	0 to 15.24 cm	Louisville	NA	NA	NA	NA	NA	NA	NA	NA	NA	NA	NA	NA
NA	American elm	Ulmus americana	Louisville	Kentucky	-85.80457037	38.22735262	no_info	40210	1614 Cypress St	Algonquin	31	good	naturally_occurring	30.48 to 45.72 cm	Louisville	NA	NA	NA	NA	NA	NA	NA	NA	NA	NA	NA	NA
NA	White mulberry	Morus alba	Louisville	Kentucky	-85.80402855	38.22730428	no_info	40210	1614 Cypress St	Algonquin	6	good	introduced	0 to 15.24 cm	Louisville	NA	NA	NA	NA	NA	NA	NA	NA	NA	NA	NA	NA
NA	Crabapple	Malus	Louisville	Kentucky	-85.79978824	38.2283616	no_info	40210	1614 Cypress St	Algonquin	18	fair	no_info	15.24 to 30.48 cm	Louisville	NA	NA	NA	NA	NA	NA	NA	NA	NA	NA	NA	NA
NA	White mulberry	Morus alba	Louisville	Kentucky	-85.80081662	38.22708785	no_info	40210	1614 Cypress St	Algonquin	22	good	introduced	15.24 to 30.48 cm	Louisville	NA	NA	NA	NA	NA	NA	NA	NA	NA	NA	NA	NA
NA	White mulberry	Morus alba	Louisville	Kentucky	-85.80095111	38.22709203	no_info	40210	1614 Cypress St	Algonquin	30	good	introduced	15.24 to 30.48 cm	Louisville	NA	NA	NA	NA	NA	NA	NA	NA	NA	NA	NA	NA
NA	White mulberry	Morus alba	Louisville	Kentucky	-85.80428428	38.22732936	no_info	40210	1614 Cypress St	Algonquin	20	good	introduced	15.24 to 30.48 cm	Louisville	NA	NA	NA	NA	NA	NA	NA	NA	NA	NA	NA	NA
NA	Black cherry	Prunus serotina	Louisville	Kentucky	-85.80174701	38.2271424	no_info	40210	1614 Cypress St	Algonquin	10	good	naturally_occurring	0 to 15.24 cm	Louisville	NA	NA	NA	NA	NA	NA	NA	NA	NA	NA	NA	NA
NA	Black cherry	Prunus serotina	Louisville	Kentucky	-85.80175381	38.22716347	no_info	40210	1614 Cypress St	Algonquin	13	good	naturally_occurring	0 to 15.24 cm	Louisville	NA	NA	NA	NA	NA	NA	NA	NA	NA	NA	NA	NA
NA	Heaven of tree	Ailanthus altissima	Louisville	Kentucky	-85.80392318	38.22728877	no_info	40210	1614 Cypress St	Algonquin	14	good	introduced	0 to 15.24 cm	Louisville	NA	NA	NA	NA	NA	NA	NA	NA	NA	NA	NA	NA
NA	Pin oak	Quercus palustris	Louisville	Kentucky	-85.80350144	38.22860497	no_info	40210	1614 Cypress St	Algonquin	54	good	naturally_occurring	45.72 to 60.96 cm	Louisville	NA	NA	NA	NA	NA	NA	NA	NA	NA	NA	NA	NA
NA	Black cherry	Prunus serotina	Louisville	Kentucky	-85.80400758	38.22731347	no_info	40210	1614 Cypress St	Algonquin	35	good	naturally_occurring	30.48 to 45.72 cm	Louisville	NA	NA	NA	NA	NA	NA	NA	NA	NA	NA	NA	NA
NA	Black cherry	Prunus serotina	Louisville	Kentucky	-85.79996485	38.22709677	no_info	40210	1614 Cypress St	Algonquin	18	fair	naturally_occurring	15.24 to 30.48 cm	Louisville	NA	NA	NA	NA	NA	NA	NA	NA	NA	NA	NA	NA
NA	American elm	Ulmus americana	Louisville	Kentucky	-85.80100195	38.22710213	no_info	40210	1614 Cypress St	Algonquin	16	dead	naturally_occurring	15.24 to 30.48 cm	Louisville	NA	NA	NA	NA	NA	NA	NA	NA	NA	NA	NA	NA
NA	White mulberry	Morus alba	Louisville	Kentucky	-85.80211118	38.2271974	no_info	40210	1614 Cypress St	Algonquin	8	good	introduced	0 to 15.24 cm	Louisville	NA	NA	NA	NA	NA	NA	NA	NA	NA	NA	NA	NA
NA	Black cherry	Prunus serotina	Louisville	Kentucky	-85.8042451	38.22733392	no_info	40210	1614 Cypress St	Algonquin	33	good	naturally_occurring	30.48 to 45.72 cm	Louisville	NA	NA	NA	NA	NA	NA	NA	NA	NA	NA	NA	NA
NA	White mulberry	Morus alba	Louisville	Kentucky	-85.80250797	38.22719432	no_info	40210	1614 Cypress St	Algonquin	5	good	introduced	0 to 15.24 cm	Louisville	NA	NA	NA	NA	NA	NA	NA	NA	NA	NA	NA	NA
NA	Black cherry	Prunus serotina	Louisville	Kentucky	-85.80246641	38.22724467	no_info	40210	1614 Cypress St	Algonquin	15	good	naturally_occurring	0 to 15.24 cm	Louisville	NA	NA	NA	NA	NA	NA	NA	NA	NA	NA	NA	NA
NA	White mulberry	Morus alba	Louisville	Kentucky	-85.80219661	38.22718986	no_info	40210	1614 Cypress St	Algonquin	8	good	introduced	0 to 15.24 cm	Louisville	NA	NA	NA	NA	NA	NA	NA	NA	NA	NA	NA	NA
NA	American elm	Ulmus americana	Louisville	Kentucky	-85.80472935	38.22734175	no_info	40210	1614 Cypress St	Algonquin	13	fair	naturally_occurring	0 to 15.24 cm	Louisville	NA	NA	NA	NA	NA	NA	NA	NA	NA	NA	NA	NA
NA	Black cherry	Prunus serotina	Louisville	Kentucky	-85.801091	38.22710445	no_info	40210	1614 Cypress St	Algonquin	25	poor	naturally_occurring	15.24 to 30.48 cm	Louisville	NA	NA	NA	NA	NA	NA	NA	NA	NA	NA	NA	NA
NA	White mulberry	Morus alba	Louisville	Kentucky	-85.80443379	38.22733467	no_info	40210	1614 Cypress St	Algonquin	17	good	introduced	15.24 to 30.48 cm	Louisville	NA	NA	NA	NA	NA	NA	NA	NA	NA	NA	NA	NA
NA	White mulberry	Morus alba	Louisville	Kentucky	-85.80417438	38.22731142	no_info	40210	1614 Cypress St	Algonquin	8	good	introduced	0 to 15.24 cm	Louisville	NA	NA	NA	NA	NA	NA	NA	NA	NA	NA	NA	NA
NA	American elm	Ulmus americana	Louisville	Kentucky	-85.80410254	38.22731438	no_info	40210	1614 Cypress St	Algonquin	6	good	naturally_occurring	0 to 15.24 cm	Louisville	NA	NA	NA	NA	NA	NA	NA	NA	NA	NA	NA	NA
NA	White mulberry	Morus alba	Louisville	Kentucky	-85.80338462	38.22725328	no_info	40210	1614 Cypress St	Algonquin	9	good	introduced	0 to 15.24 cm	Louisville	NA	NA	NA	NA	NA	NA	NA	NA	NA	NA	NA	NA
NA	Sugar maple	Acer saccharum	Louisville	Kentucky	-85.8023937	38.2285498	no_info	40210	1614 Cypress St	Algonquin	41	good	naturally_occurring	30.48 to 45.72 cm	Louisville	NA	NA	NA	NA	NA	NA	NA	NA	NA	NA	NA	NA
NA	American elm	Ulmus americana	Louisville	Kentucky	-85.80246071	38.22720259	no_info	40210	1614 Cypress St	Algonquin	4	good	naturally_occurring	0 to 15.24 cm	Louisville	NA	NA	NA	NA	NA	NA	NA	NA	NA	NA	NA	NA
NA	Black cherry	Prunus serotina	Louisville	Kentucky	-85.8029896	38.22723106	no_info	40210	1614 Cypress St	Algonquin	13	good	naturally_occurring	0 to 15.24 cm	Louisville	NA	NA	NA	NA	NA	NA	NA	NA	NA	NA	NA	NA
NA	Black cherry	Prunus serotina	Louisville	Kentucky	-85.80263733	38.22719807	no_info	40210	1614 Cypress St	Algonquin	15	good	naturally_occurring	0 to 15.24 cm	Louisville	NA	NA	NA	NA	NA	NA	NA	NA	NA	NA	NA	NA
NA	Common hackberry	Celtis occidentalis	Louisville	Kentucky	-85.80078185	38.22707091	no_info	40210	1614 Cypress St	Algonquin	8	good	naturally_occurring	0 to 15.24 cm	Louisville	NA	NA	NA	NA	NA	NA	NA	NA	NA	NA	NA	NA
NA	White mulberry	Morus alba	Louisville	Kentucky	-85.80439982	38.22870821	no_info	40210	1614 Cypress St	Algonquin	17	fair	introduced	15.24 to 30.48 cm	Louisville	NA	NA	NA	NA	NA	NA	NA	NA	NA	NA	NA	NA
NA	Siberian elm	Ulmus pumila	Louisville	Kentucky	-85.8014948	38.22714444	no_info	40210	1614 Cypress St	Algonquin	37	good	introduced	30.48 to 45.72 cm	Louisville	NA	NA	NA	NA	NA	NA	NA	NA	NA	NA	NA	NA
NA	American elm	Ulmus americana	Louisville	Kentucky	-85.80242343	38.22722955	no_info	40210	1614 Cypress St	Algonquin	17	good	naturally_occurring	15.24 to 30.48 cm	Louisville	NA	NA	NA	NA	NA	NA	NA	NA	NA	NA	NA	NA
NA	White mulberry	Morus alba	Louisville	Kentucky	-85.80135099	38.22848576	no_info	40210	1614 Cypress St	Algonquin	10	good	introduced	0 to 15.24 cm	Louisville	NA	NA	NA	NA	NA	NA	NA	NA	NA	NA	NA	NA
NA	Black cherry	Prunus serotina	Louisville	Kentucky	-85.80110371	38.22847044	no_info	40210	1614 Cypress St	Algonquin	18	good	naturally_occurring	15.24 to 30.48 cm	Louisville	NA	NA	NA	NA	NA	NA	NA	NA	NA	NA	NA	NA
NA	White mulberry	Morus alba	Louisville	Kentucky	-85.80237475	38.22720757	no_info	40210	1614 Cypress St	Algonquin	6	good	introduced	0 to 15.24 cm	Louisville	NA	NA	NA	NA	NA	NA	NA	NA	NA	NA	NA	NA
NA	White mulberry	Morus alba	Louisville	Kentucky	-85.80274052	38.22717418	no_info	40210	1614 Cypress St	Algonquin	6	good	introduced	0 to 15.24 cm	Louisville	NA	NA	NA	NA	NA	NA	NA	NA	NA	NA	NA	NA
NA	White mulberry	Morus alba	Louisville	Kentucky	-85.80080587	38.22708247	no_info	40210	1614 Cypress St	Algonquin	5	good	introduced	0 to 15.24 cm	Louisville	NA	NA	NA	NA	NA	NA	NA	NA	NA	NA	NA	NA
2012	Blackgum	Nyssa sylvatica	Louisville	Kentucky	-85.80455471	38.22737782	no_info	40210	1614 Cypress St	Algonquin	2	good	naturally_occurring	0 to 15.24 cm	Louisville	NA	NA	NA	NA	NA	NA	NA	NA	NA	NA	NA	NA
NA	American elm	Ulmus americana	Louisville	Kentucky	-85.80445311	38.22731094	no_info	40210	1614 Cypress St	Algonquin	17	good	naturally_occurring	15.24 to 30.48 cm	Louisville	NA	NA	NA	NA	NA	NA	NA	NA	NA	NA	NA	NA
NA	Black cherry	Prunus serotina	Louisville	Kentucky	-85.80224992	38.22718077	no_info	40210	1614 Cypress St	Algonquin	9	poor	naturally_occurring	0 to 15.24 cm	Louisville	NA	NA	NA	NA	NA	NA	NA	NA	NA	NA	NA	NA
NA	Common hackberry	Celtis occidentalis	Louisville	Kentucky	-85.80288425	38.22721154	no_info	40210	1614 Cypress St	Algonquin	10	good	naturally_occurring	0 to 15.24 cm	Louisville	NA	NA	NA	NA	NA	NA	NA	NA	NA	NA	NA	NA
NA	Black cherry	Prunus serotina	Louisville	Kentucky	-85.80297553	38.22722711	no_info	40210	1614 Cypress St	Algonquin	7	good	naturally_occurring	0 to 15.24 cm	Louisville	NA	NA	NA	NA	NA	NA	NA	NA	NA	NA	NA	NA
NA	White mulberry	Morus alba	Louisville	Kentucky	-85.80121739	38.22848516	no_info	40210	1614 Cypress St	Algonquin	9	good	introduced	0 to 15.24 cm	Louisville	NA	NA	NA	NA	NA	NA	NA	NA	NA	NA	NA	NA
NA	White mulberry	Morus alba	Louisville	Kentucky	-85.8023973	38.22722837	no_info	40210	1614 Cypress St	Algonquin	9	good	introduced	0 to 15.24 cm	Louisville	NA	NA	NA	NA	NA	NA	NA	NA	NA	NA	NA	NA
NA	Crabapple	Malus	Louisville	Kentucky	-85.79986934	38.22836605	no_info	40210	1614 Cypress St	Algonquin	22	fair	no_info	15.24 to 30.48 cm	Louisville	NA	NA	NA	NA	NA	NA	NA	NA	NA	NA	NA	NA
2012	Cucumber magnolia	Magnolia acuminata	Louisville	Kentucky	-85.80359158	38.22860866	no_info	40210	1614 Cypress St	Algonquin	2	good	naturally_occurring	0 to 15.24 cm	Louisville	NA	NA	NA	NA	NA	NA	NA	NA	NA	NA	NA	NA
NA	American elm	Ulmus americana	Louisville	Kentucky	-85.80413593	38.22729544	no_info	40210	1614 Cypress St	Algonquin	26	good	naturally_occurring	15.24 to 30.48 cm	Louisville	NA	NA	NA	NA	NA	NA	NA	NA	NA	NA	NA	NA
NA	Black cherry	Prunus serotina	Louisville	Kentucky	-85.80106459	38.2270895	no_info	40210	1614 Cypress St	Algonquin	8	good	naturally_occurring	0 to 15.24 cm	Louisville	NA	NA	NA	NA	NA	NA	NA	NA	NA	NA	NA	NA
NA	Boxelder	Acer negundo	Louisville	Kentucky	-85.80260756	38.22718692	no_info	40210	1614 Cypress St	Algonquin	13	good	naturally_occurring	0 to 15.24 cm	Louisville	NA	NA	NA	NA	NA	NA	NA	NA	NA	NA	NA	NA
NA	American elm	Ulmus americana	Louisville	Kentucky	-85.80245911	38.22720175	no_info	40210	1614 Cypress St	Algonquin	17	good	naturally_occurring	15.24 to 30.48 cm	Louisville	NA	NA	NA	NA	NA	NA	NA	NA	NA	NA	NA	NA
NA	Common hackberry	Celtis occidentalis	Louisville	Kentucky	-85.80132003	38.22711591	no_info	40210	1614 Cypress St	Algonquin	9	fair	naturally_occurring	0 to 15.24 cm	Louisville	NA	NA	NA	NA	NA	NA	NA	NA	NA	NA	NA	NA
NA	White mulberry	Morus alba	Louisville	Kentucky	-85.80089143	38.2270938	no_info	40210	1614 Cypress St	Algonquin	18	good	introduced	15.24 to 30.48 cm	Louisville	NA	NA	NA	NA	NA	NA	NA	NA	NA	NA	NA	NA
NA	Heaven of tree	Ailanthus altissima	Louisville	Kentucky	-85.80472887	38.22732045	no_info	40210	1614 Cypress St	Algonquin	23	good	introduced	15.24 to 30.48 cm	Louisville	NA	NA	NA	NA	NA	NA	NA	NA	NA	NA	NA	NA
NA	Siberian elm	Ulmus pumila	Louisville	Kentucky	-85.80018622	38.22703736	no_info	40210	1614 Cypress St	Algonquin	67	fair	introduced	60.96 to 76.2 cm	Louisville	NA	NA	NA	NA	NA	NA	NA	NA	NA	NA	NA	NA
NA	Crabapple	Malus	Louisville	Kentucky	-85.79999816	38.22833387	no_info	40210	1614 Cypress St	Algonquin	12	fair	no_info	0 to 15.24 cm	Louisville	NA	NA	NA	NA	NA	NA	NA	NA	NA	NA	NA	NA
NA	Crabapple	Malus	Louisville	Kentucky	-85.80006967	38.22834918	no_info	40210	1614 Cypress St	Algonquin	40	good	no_info	30.48 to 45.72 cm	Louisville	NA	NA	NA	NA	NA	NA	NA	NA	NA	NA	NA	NA
NA	Pin oak	Quercus palustris	Louisville	Kentucky	-85.80126661	38.22846209	no_info	40210	1614 Cypress St	Algonquin	47	good	naturally_occurring	45.72 to 60.96 cm	Louisville	NA	NA	NA	NA	NA	NA	NA	NA	NA	NA	NA	NA
NA	White mulberry	Morus alba	Louisville	Kentucky	-85.80249814	38.22725783	no_info	40210	1614 Cypress St	Algonquin	5	good	introduced	0 to 15.24 cm	Louisville	NA	NA	NA	NA	NA	NA	NA	NA	NA	NA	NA	NA
NA	Black cherry	Prunus serotina	Louisville	Kentucky	-85.80097952	38.22708574	no_info	40210	1614 Cypress St	Algonquin	14	good	naturally_occurring	0 to 15.24 cm	Louisville	NA	NA	NA	NA	NA	NA	NA	NA	NA	NA	NA	NA
NA	Black cherry	Prunus serotina	Louisville	Kentucky	-85.80218174	38.22719099	no_info	40210	1614 Cypress St	Algonquin	15	good	naturally_occurring	0 to 15.24 cm	Louisville	NA	NA	NA	NA	NA	NA	NA	NA	NA	NA	NA	NA
NA	Black cherry	Prunus serotina	Louisville	Kentucky	-85.80288868	38.22721137	no_info	40210	1614 Cypress St	Algonquin	23	good	naturally_occurring	15.24 to 30.48 cm	Louisville	NA	NA	NA	NA	NA	NA	NA	NA	NA	NA	NA	NA
NA	Silver maple	Acer saccharinum	Louisville	Kentucky	-85.8036386	38.22726758	no_info	40210	1614 Cypress St	Algonquin	22	poor	naturally_occurring	15.24 to 30.48 cm	Louisville	NA	NA	NA	NA	NA	NA	NA	NA	NA	NA	NA	NA
2012	Shumard red oak	Quercus shumardii	Louisville	Kentucky	-85.80212868	38.22741253	no_info	40210	1614 Cypress St	Algonquin	3	good	naturally_occurring	0 to 15.24 cm	Louisville	NA	NA	NA	NA	NA	NA	NA	NA	NA	NA	NA	NA
2012	Scarlet red oak	Quercus coccinea	Louisville	Kentucky	-85.80194514	38.22742502	no_info	40210	1614 Cypress St	Algonquin	3	good	naturally_occurring	0 to 15.24 cm	Louisville	NA	NA	NA	NA	NA	NA	NA	NA	NA	NA	NA	NA
NA	Scarlet red oak	Quercus coccinea	Louisville	Kentucky	-85.80117223	38.22735661	no_info	40210	1614 Cypress St	Algonquin	41	good	naturally_occurring	30.48 to 45.72 cm	Louisville	NA	NA	NA	NA	NA	NA	NA	NA	NA	NA	NA	NA
2012	Shumard red oak	Quercus shumardii	Louisville	Kentucky	-85.80221604	38.22746786	no_info	40210	1614 Cypress St	Algonquin	2	fair	naturally_occurring	0 to 15.24 cm	Louisville	NA	NA	NA	NA	NA	NA	NA	NA	NA	NA	NA	NA
NA	Pin oak	Quercus palustris	Louisville	Kentucky	-85.80137898	38.22734699	no_info	40210	1614 Cypress St	Algonquin	41	good	naturally_occurring	30.48 to 45.72 cm	Louisville	NA	NA	NA	NA	NA	NA	NA	NA	NA	NA	NA	NA
NA	Scarlet red oak	Quercus coccinea	Louisville	Kentucky	-85.80186026	38.22738872	no_info	40210	1614 Cypress St	Algonquin	4	good	naturally_occurring	0 to 15.24 cm	Louisville	NA	NA	NA	NA	NA	NA	NA	NA	NA	NA	NA	NA
2012	Scarlet red oak	Quercus coccinea	Louisville	Kentucky	-85.80226973	38.22742311	no_info	40210	1614 Cypress St	Algonquin	3	good	naturally_occurring	0 to 15.24 cm	Louisville	NA	NA	NA	NA	NA	NA	NA	NA	NA	NA	NA	NA
NA	Pin oak	Quercus palustris	Louisville	Kentucky	-85.80148267	38.22736116	no_info	40210	1614 Cypress St	Algonquin	32	good	naturally_occurring	30.48 to 45.72 cm	Louisville	NA	NA	NA	NA	NA	NA	NA	NA	NA	NA	NA	NA
2012	Shumard red oak	Quercus shumardii	Louisville	Kentucky	-85.80202298	38.22740544	no_info	40210	1614 Cypress St	Algonquin	3	dead	naturally_occurring	0 to 15.24 cm	Louisville	NA	NA	NA	NA	NA	NA	NA	NA	NA	NA	NA	NA
NA	Tulip poplar	Liriodendron tulipifera	Louisville	Kentucky	-85.80098846	38.22736774	no_info	40210	1614 Cypress St	Algonquin	37	good	naturally_occurring	30.48 to 45.72 cm	Louisville	NA	NA	NA	NA	NA	NA	NA	NA	NA	NA	NA	NA
2018	Northern pin oak	Quercus ellipsoidalis	Louisville	Kentucky	-85.79987047	38.22765416	green_space	40210	1614 Cypress St	Algonquin	1	dead	introduced	0 to 15.24 cm	Louisville	NA	NA	NA	NA	NA	NA	NA	NA	NA	NA	NA	NA
NA	Siberian elm	Ulmus pumila	Louisville	Kentucky	-85.79994721	38.2279418	no_info	40210	1614 Cypress St	Algonquin	31	fair	introduced	30.48 to 45.72 cm	Louisville	NA	NA	NA	NA	NA	NA	NA	NA	NA	NA	NA	NA
NA	Siberian elm	Ulmus pumila	Louisville	Kentucky	-85.79991049	38.22799758	no_info	40210	1614 Cypress St	Algonquin	28	fair	introduced	15.24 to 30.48 cm	Louisville	NA	NA	NA	NA	NA	NA	NA	NA	NA	NA	NA	NA
NA	Siberian elm	Ulmus pumila	Louisville	Kentucky	-85.79935971	38.22798184	no_info	40210	1614 Cypress St	Algonquin	36	fair	introduced	30.48 to 45.72 cm	Louisville	NA	NA	NA	NA	NA	NA	NA	NA	NA	NA	NA	NA
NA	Siberian elm	Ulmus pumila	Louisville	Kentucky	-85.79951146	38.22801019	no_info	40210	1614 Cypress St	Algonquin	36	fair	introduced	30.48 to 45.72 cm	Louisville	NA	NA	NA	NA	NA	NA	NA	NA	NA	NA	NA	NA
2018	Eastern hophornbeam	Ostrya virginiana	Louisville	Kentucky	-85.79976857	38.22720411	built_environment	40210	1614 Cypress St	Algonquin	1	good	naturally_occurring	0 to 15.24 cm	Louisville	NA	NA	NA	NA	NA	NA	NA	NA	NA	NA	NA	NA
2018	Eastern hophornbeam	Ostrya virginiana	Louisville	Kentucky	-85.79935186	38.22718397	built_environment	40210	1614 Cypress St	Algonquin	1	good	naturally_occurring	0 to 15.24 cm	Louisville	NA	NA	NA	NA	NA	NA	NA	NA	NA	NA	NA	NA
2018	American yellowwood	Cladrastis kentukea	Louisville	Kentucky	-85.80032986	38.22726101	built_environment	40210	1614 Cypress St	Algonquin	1	good	naturally_occurring	0 to 15.24 cm	Louisville	NA	NA	NA	NA	NA	NA	NA	NA	NA	NA	NA	NA
2018	American yellowwood	Cladrastis kentukea	Louisville	Kentucky	-85.80054045	38.22727591	built_environment	40210	1614 Cypress St	Algonquin	1	good	naturally_occurring	0 to 15.24 cm	Louisville	NA	NA	NA	NA	NA	NA	NA	NA	NA	NA	NA	NA
2018	Cornelian cherry dogwood	Cornus mas	Louisville	Kentucky	-85.80063902	38.22728272	built_environment	40210	1614 Cypress St	Algonquin	1	good	introduced	0 to 15.24 cm	Louisville	NA	NA	NA	NA	NA	NA	NA	NA	NA	NA	NA	NA
2018	Cornelian cherry dogwood	Cornus mas	Louisville	Kentucky	-85.79945319	38.2271878	built_environment	40210	1614 Cypress St	Algonquin	1	excellent	introduced	0 to 15.24 cm	Louisville	NA	NA	NA	NA	NA	NA	NA	NA	NA	NA	NA	NA
2018	Kentucky coffee tree	Gymnocladus dioicus	Louisville	Kentucky	-85.80054428	38.22742118	built_environment	40210	1614 Cypress St	Algonquin	1	good	naturally_occurring	0 to 15.24 cm	Louisville	NA	NA	NA	NA	NA	NA	NA	NA	NA	NA	NA	NA
2018	Cornelian cherry dogwood	Cornus mas	Louisville	Kentucky	-85.79924614	38.22718271	built_environment	40210	1614 Cypress St	Algonquin	1	good	introduced	0 to 15.24 cm	Louisville	NA	NA	NA	NA	NA	NA	NA	NA	NA	NA	NA	NA
2018	Blackgum	Nyssa sylvatica	Louisville	Kentucky	-85.79994417	38.22751749	built_environment	40210	1614 Cypress St	Algonquin	1	good	naturally_occurring	0 to 15.24 cm	Louisville	NA	NA	NA	NA	NA	NA	NA	NA	NA	NA	NA	NA
2018	Pecan	Carya illinoinensis	Louisville	Kentucky	-85.80069358	38.22748325	built_environment	40210	1614 Cypress St	Algonquin	1	good	naturally_occurring	0 to 15.24 cm	Louisville	NA	NA	NA	NA	NA	NA	NA	NA	NA	NA	NA	NA
2018	Eastern hophornbeam	Ostrya virginiana	Louisville	Kentucky	-85.79955912	38.22719714	built_environment	40210	1614 Cypress St	Algonquin	1	good	naturally_occurring	0 to 15.24 cm	Louisville	NA	NA	NA	NA	NA	NA	NA	NA	NA	NA	NA	NA
2018	Cornelian cherry dogwood	Cornus mas	Louisville	Kentucky	-85.8002261	38.22725335	built_environment	40210	1614 Cypress St	Algonquin	1	good	introduced	0 to 15.24 cm	Louisville	NA	NA	NA	NA	NA	NA	NA	NA	NA	NA	NA	NA
2018	Eastern hophornbeam	Ostrya virginiana	Louisville	Kentucky	-85.79997753	38.22719594	built_environment	40210	1614 Cypress St	Algonquin	1	good	naturally_occurring	0 to 15.24 cm	Louisville	NA	NA	NA	NA	NA	NA	NA	NA	NA	NA	NA	NA
2018	Cornelian cherry dogwood	Cornus mas	Louisville	Kentucky	-85.79966274	38.22720212	built_environment	40210	1614 Cypress St	Algonquin	1	fair	introduced	0 to 15.24 cm	Louisville	NA	NA	NA	NA	NA	NA	NA	NA	NA	NA	NA	NA
2018	American yellowwood	Cladrastis kentukea	Louisville	Kentucky	-85.80074424	38.22728568	built_environment	40210	1614 Cypress St	Algonquin	1	good	naturally_occurring	0 to 15.24 cm	Louisville	NA	NA	NA	NA	NA	NA	NA	NA	NA	NA	NA	NA
2018	Cornelian cherry dogwood	Cornus mas	Louisville	Kentucky	-85.79987395	38.22719898	built_environment	40210	1614 Cypress St	Algonquin	1	fair	introduced	0 to 15.24 cm	Louisville	NA	NA	NA	NA	NA	NA	NA	NA	NA	NA	NA	NA
2018	Cornelian cherry dogwood	Cornus mas	Louisville	Kentucky	-85.800435	38.22726787	built_environment	40210	1614 Cypress St	Algonquin	1	good	introduced	0 to 15.24 cm	Louisville	NA	NA	NA	NA	NA	NA	NA	NA	NA	NA	NA	NA
NA	Redbud	Cercis canadensis	Louisville	Kentucky	-85.79943115	38.22761162	no_info	40210	1614 Cypress St	Algonquin	10	good	naturally_occurring	0 to 15.24 cm	Louisville	NA	NA	NA	NA	NA	NA	NA	NA	NA	NA	NA	NA
NA	Pin oak	Quercus palustris	Louisville	Kentucky	-85.79966788	38.22765009	no_info	40210	1614 Cypress St	Algonquin	48	good	naturally_occurring	45.72 to 60.96 cm	Louisville	NA	NA	NA	NA	NA	NA	NA	NA	NA	NA	NA	NA
NA	Tulip poplar	Liriodendron tulipifera	Louisville	Kentucky	-85.79946998	38.22764876	no_info	40210	1614 Cypress St	Algonquin	37	good	naturally_occurring	30.48 to 45.72 cm	Louisville	NA	NA	NA	NA	NA	NA	NA	NA	NA	NA	NA	NA
NA	Pin oak	Quercus palustris	Louisville	Kentucky	-85.80449697	38.22758512	green_space	40210	1614 Cypress St	Algonquin	38	good	naturally_occurring	30.48 to 45.72 cm	Louisville	NA	NA	NA	NA	NA	NA	NA	NA	NA	NA	NA	NA
2012	Red maple	Acer rubrum	Louisville	Kentucky	-85.80178753	38.22840083	green_space	40210	1614 Cypress St	Algonquin	3	good	naturally_occurring	0 to 15.24 cm	Louisville	NA	NA	NA	NA	NA	NA	NA	NA	NA	NA	NA	NA
NA	Pin oak	Quercus palustris	Louisville	Kentucky	-85.80456141	38.228057	green_space	40210	1614 Cypress St	Algonquin	43	good	naturally_occurring	30.48 to 45.72 cm	Louisville	NA	NA	NA	NA	NA	NA	NA	NA	NA	NA	NA	NA
2012	Red maple	Acer rubrum	Louisville	Kentucky	-85.80172284	38.22832827	green_space	40210	1614 Cypress St	Algonquin	3	good	naturally_occurring	0 to 15.24 cm	Louisville	NA	NA	NA	NA	NA	NA	NA	NA	NA	NA	NA	NA
2012	Sugar maple	Acer saccharum	Louisville	Kentucky	-85.80456116	38.22768875	green_space	40210	1614 Cypress St	Algonquin	3	good	naturally_occurring	0 to 15.24 cm	Louisville	NA	NA	NA	NA	NA	NA	NA	NA	NA	NA	NA	NA
2012	American elm	Ulmus americana	Louisville	Kentucky	-85.80284464	38.22851473	green_space	40210	1614 Cypress St	Algonquin	4	good	naturally_occurring	0 to 15.24 cm	Louisville	NA	NA	NA	NA	NA	NA	NA	NA	NA	NA	NA	NA
2018	Bur oak	Quercus macrocarpa	Louisville	Kentucky	-85.80126658	38.22760238	green_space	40210	1614 Cypress St	Algonquin	1	poor	naturally_occurring	0 to 15.24 cm	Louisville	NA	NA	NA	NA	NA	NA	NA	NA	NA	NA	NA	NA
NA	Scarlet red oak	Quercus coccinea	Louisville	Kentucky	-85.80341299	38.22756848	green_space	40210	1614 Cypress St	Algonquin	43	good	naturally_occurring	30.48 to 45.72 cm	Louisville	NA	NA	NA	NA	NA	NA	NA	NA	NA	NA	NA	NA
2018	Northern red oak	Quercus rubra	Louisville	Kentucky	-85.80159655	38.22777698	green_space	40210	1614 Cypress St	Algonquin	1	fair	naturally_occurring	0 to 15.24 cm	Louisville	NA	NA	NA	NA	NA	NA	NA	NA	NA	NA	NA	NA
NA	Sugar maple	Acer saccharum	Louisville	Kentucky	-85.80105456	38.22838607	green_space	40210	1614 Cypress St	Algonquin	23	good	naturally_occurring	15.24 to 30.48 cm	Louisville	NA	NA	NA	NA	NA	NA	NA	NA	NA	NA	NA	NA
NA	Pin oak	Quercus palustris	Louisville	Kentucky	-85.80437986	38.2276357	green_space	40210	1614 Cypress St	Algonquin	39	good	naturally_occurring	30.48 to 45.72 cm	Louisville	NA	NA	NA	NA	NA	NA	NA	NA	NA	NA	NA	NA
2018	Common hackberry	Celtis occidentalis	Louisville	Kentucky	-85.79940595	38.22732425	green_space	40210	1614 Cypress St	Algonquin	1	poor	naturally_occurring	0 to 15.24 cm	Louisville	NA	NA	NA	NA	NA	NA	NA	NA	NA	NA	NA	NA
2012	White oak	Quercus alba	Louisville	Kentucky	-85.803128	38.22849917	green_space	40210	1614 Cypress St	Algonquin	2	good	naturally_occurring	0 to 15.24 cm	Louisville	NA	NA	NA	NA	NA	NA	NA	NA	NA	NA	NA	NA
2018	Osage orange	Maclura pomifera	Louisville	Kentucky	-85.79992755	38.22736345	green_space	40210	1614 Cypress St	Algonquin	1	dead	introduced	0 to 15.24 cm	Louisville	NA	NA	NA	NA	NA	NA	NA	NA	NA	NA	NA	NA
NA	Pin oak	Quercus palustris	Louisville	Kentucky	-85.7990668	38.22809002	green_space	40210	1614 Cypress St	Algonquin	42	good	naturally_occurring	30.48 to 45.72 cm	Louisville	NA	NA	NA	NA	NA	NA	NA	NA	NA	NA	NA	NA
2012	Swamp white oak	Quercus bicolor	Louisville	Kentucky	-85.80174603	38.22769083	green_space	40210	1614 Cypress St	Algonquin	2	good	naturally_occurring	0 to 15.24 cm	Louisville	NA	NA	NA	NA	NA	NA	NA	NA	NA	NA	NA	NA
2012	Swamp white oak	Quercus bicolor	Louisville	Kentucky	-85.80184321	38.2276532	green_space	40210	1614 Cypress St	Algonquin	3	good	naturally_occurring	0 to 15.24 cm	Louisville	NA	NA	NA	NA	NA	NA	NA	NA	NA	NA	NA	NA
NA	Silver maple	Acer saccharinum	Louisville	Kentucky	-85.79907293	38.22816328	green_space	40210	1614 Cypress St	Algonquin	52	good	naturally_occurring	45.72 to 60.96 cm	Louisville	NA	NA	NA	NA	NA	NA	NA	NA	NA	NA	NA	NA
2012	Sugar maple	Acer saccharum	Louisville	Kentucky	-85.80457355	38.22840352	green_space	40210	1614 Cypress St	Algonquin	2	good	naturally_occurring	0 to 15.24 cm	Louisville	NA	NA	NA	NA	NA	NA	NA	NA	NA	NA	NA	NA
NA	Black cherry	Prunus serotina	Louisville	Kentucky	-85.79930369	38.22805918	green_space	40210	1614 Cypress St	Algonquin	32	good	naturally_occurring	30.48 to 45.72 cm	Louisville	NA	NA	NA	NA	NA	NA	NA	NA	NA	NA	NA	NA
2012	Sugar maple	Acer saccharum	Louisville	Kentucky	-85.80463179	38.22776516	green_space	40210	1614 Cypress St	Algonquin	3	good	naturally_occurring	0 to 15.24 cm	Louisville	NA	NA	NA	NA	NA	NA	NA	NA	NA	NA	NA	NA
2012	White oak	Quercus alba	Louisville	Kentucky	-85.80304172	38.22854488	green_space	40210	1614 Cypress St	Algonquin	2	good	naturally_occurring	0 to 15.24 cm	Louisville	NA	NA	NA	NA	NA	NA	NA	NA	NA	NA	NA	NA
NA	Pin oak	Quercus palustris	Louisville	Kentucky	-85.80280367	38.22752745	green_space	40210	1614 Cypress St	Algonquin	43	good	naturally_occurring	30.48 to 45.72 cm	Louisville	NA	NA	NA	NA	NA	NA	NA	NA	NA	NA	NA	NA
2012	American elm	Ulmus americana	Louisville	Kentucky	-85.80290715	38.22848474	green_space	40210	1614 Cypress St	Algonquin	5	good	naturally_occurring	0 to 15.24 cm	Louisville	NA	NA	NA	NA	NA	NA	NA	NA	NA	NA	NA	NA
NA	Green ash	Fraxinus pennsylvanica	Louisville	Kentucky	-85.80042152	38.22812885	green_space	40210	1614 Cypress St	Algonquin	46	poor	naturally_occurring	45.72 to 60.96 cm	Louisville	NA	NA	NA	NA	NA	NA	NA	NA	NA	NA	NA	NA
2018	Tulip poplar	Liriodendron tulipifera	Louisville	Kentucky	-85.80066336	38.22774801	green_space	40210	1614 Cypress St	Algonquin	1	fair	naturally_occurring	0 to 15.24 cm	Louisville	NA	NA	NA	NA	NA	NA	NA	NA	NA	NA	NA	NA
2018	Willow oak	Quercus phellos	Louisville	Kentucky	-85.80144106	38.22761916	green_space	40210	1614 Cypress St	Algonquin	1	good	naturally_occurring	0 to 15.24 cm	Louisville	NA	NA	NA	NA	NA	NA	NA	NA	NA	NA	NA	NA
2012	Blackgum	Nyssa sylvatica	Louisville	Kentucky	-85.8043721	38.22747759	green_space	40210	1614 Cypress St	Algonquin	2	good	naturally_occurring	0 to 15.24 cm	Louisville	NA	NA	NA	NA	NA	NA	NA	NA	NA	NA	NA	NA
NA	Pin oak	Quercus palustris	Louisville	Kentucky	-85.80413522	38.22764539	green_space	40210	1614 Cypress St	Algonquin	38	fair	naturally_occurring	30.48 to 45.72 cm	Louisville	NA	NA	NA	NA	NA	NA	NA	NA	NA	NA	NA	NA
2012	Sugar maple	Acer saccharum	Louisville	Kentucky	-85.80440698	38.22858049	green_space	40210	1614 Cypress St	Algonquin	2	good	naturally_occurring	0 to 15.24 cm	Louisville	NA	NA	NA	NA	NA	NA	NA	NA	NA	NA	NA	NA
2018	American yellowwood	Cladrastis kentukea	Louisville	Kentucky	-85.80011979	38.22724113	green_space	40210	1614 Cypress St	Algonquin	1	fair	naturally_occurring	0 to 15.24 cm	Louisville	NA	NA	NA	NA	NA	NA	NA	NA	NA	NA	NA	NA
NA	Black cherry	Prunus serotina	Louisville	Kentucky	-85.7991182	38.22778046	green_space	40210	1614 Cypress St	Algonquin	42	fair	naturally_occurring	30.48 to 45.72 cm	Louisville	NA	NA	NA	NA	NA	NA	NA	NA	NA	NA	NA	NA
2012	Sugar maple	Acer saccharum	Louisville	Kentucky	-85.80461404	38.22758449	green_space	40210	1614 Cypress St	Algonquin	3	good	naturally_occurring	0 to 15.24 cm	Louisville	NA	NA	NA	NA	NA	NA	NA	NA	NA	NA	NA	NA
NA	White ash	Fraxinus americana	Louisville	Kentucky	-85.79941167	38.2282698	green_space	40210	1614 Cypress St	Algonquin	31	fair	naturally_occurring	30.48 to 45.72 cm	Louisville	NA	NA	NA	NA	NA	NA	NA	NA	NA	NA	NA	NA
2012	American elm	Ulmus americana	Louisville	Kentucky	-85.80278	38.22847305	green_space	40210	1614 Cypress St	Algonquin	4	good	naturally_occurring	0 to 15.24 cm	Louisville	NA	NA	NA	NA	NA	NA	NA	NA	NA	NA	NA	NA
NA	Pin oak	Quercus palustris	Louisville	Kentucky	-85.79905089	38.22827368	green_space	40210	1614 Cypress St	Algonquin	38	good	naturally_occurring	30.48 to 45.72 cm	Louisville	NA	NA	NA	NA	NA	NA	NA	NA	NA	NA	NA	NA
2018	White oak	Quercus alba	Louisville	Kentucky	-85.80092196	38.22757579	green_space	40210	1614 Cypress St	Algonquin	1	good	naturally_occurring	0 to 15.24 cm	Louisville	NA	NA	NA	NA	NA	NA	NA	NA	NA	NA	NA	NA
NA	Pin oak	Quercus palustris	Louisville	Kentucky	-85.80423244	38.22761191	green_space	40210	1614 Cypress St	Algonquin	41	good	naturally_occurring	30.48 to 45.72 cm	Louisville	NA	NA	NA	NA	NA	NA	NA	NA	NA	NA	NA	NA
2018	Northern red oak	Quercus rubra	Louisville	Kentucky	-85.80161242	38.22763753	green_space	40210	1614 Cypress St	Algonquin	1	good	naturally_occurring	0 to 15.24 cm	Louisville	NA	NA	NA	NA	NA	NA	NA	NA	NA	NA	NA	NA
2012	Blackgum	Nyssa sylvatica	Louisville	Kentucky	-85.80449886	38.22744167	green_space	40210	1614 Cypress St	Algonquin	2	good	naturally_occurring	0 to 15.24 cm	Louisville	NA	NA	NA	NA	NA	NA	NA	NA	NA	NA	NA	NA
2018	Shingle oak	Quercus imbricaria	Louisville	Kentucky	-85.80109473	38.22758795	green_space	40210	1614 Cypress St	Algonquin	1	good	naturally_occurring	0 to 15.24 cm	Louisville	NA	NA	NA	NA	NA	NA	NA	NA	NA	NA	NA	NA
2012	Red maple	Acer rubrum	Louisville	Kentucky	-85.8016952	38.22843091	green_space	40210	1614 Cypress St	Algonquin	3	good	naturally_occurring	0 to 15.24 cm	Louisville	NA	NA	NA	NA	NA	NA	NA	NA	NA	NA	NA	NA
2012	Swamp white oak	Quercus bicolor	Louisville	Kentucky	-85.80173492	38.22758958	green_space	40210	1614 Cypress St	Algonquin	3	good	naturally_occurring	0 to 15.24 cm	Louisville	NA	NA	NA	NA	NA	NA	NA	NA	NA	NA	NA	NA
NA	Pin oak	Quercus palustris	Louisville	Kentucky	-85.80355499	38.22762351	green_space	40210	1614 Cypress St	Algonquin	42	good	naturally_occurring	30.48 to 45.72 cm	Louisville	NA	NA	NA	NA	NA	NA	NA	NA	NA	NA	NA	NA
2012	White oak	Quercus alba	Louisville	Kentucky	-85.80321017	38.2285649	green_space	40210	1614 Cypress St	Algonquin	2	good	naturally_occurring	0 to 15.24 cm	Louisville	NA	NA	NA	NA	NA	NA	NA	NA	NA	NA	NA	NA
NA	Pin oak	Quercus palustris	Louisville	Kentucky	-85.80452081	38.22845565	green_space	40210	1614 Cypress St	Algonquin	38	poor	naturally_occurring	30.48 to 45.72 cm	Louisville	NA	NA	NA	NA	NA	NA	NA	NA	NA	NA	NA	NA
2012	Blackgum	Nyssa sylvatica	Louisville	Kentucky	-85.80463204	38.2274407	green_space	40210	1614 Cypress St	Algonquin	2	good	naturally_occurring	0 to 15.24 cm	Louisville	NA	NA	NA	NA	NA	NA	NA	NA	NA	NA	NA	NA
2018	Redbud	Cercis canadensis	Louisville	Kentucky	-85.80003522	38.22732684	green_space	40210	1614 Cypress St	Algonquin	1	good	naturally_occurring	0 to 15.24 cm	Louisville	NA	NA	NA	NA	NA	NA	NA	NA	NA	NA	NA	NA
2018	American beech	Fagus grandifolia	Louisville	Kentucky	-85.79937401	38.22743117	green_space	40210	1614 Cypress St	Algonquin	1	good	naturally_occurring	0 to 15.24 cm	Louisville	NA	NA	NA	NA	NA	NA	NA	NA	NA	NA	NA	NA
NA	Pin oak	Quercus palustris	Louisville	Kentucky	-85.80295548	38.22758276	green_space	40210	1614 Cypress St	Algonquin	42	good	naturally_occurring	30.48 to 45.72 cm	Louisville	NA	NA	NA	NA	NA	NA	NA	NA	NA	NA	NA	NA
2018	Red maple	Acer rubrum	Louisville	Kentucky	-85.80000435	38.22743186	green_space	40210	1614 Cypress St	Algonquin	1	good	naturally_occurring	0 to 15.24 cm	Louisville	NA	NA	NA	NA	NA	NA	NA	NA	NA	NA	NA	NA
2018	Northern red oak	Quercus rubra	Louisville	Kentucky	-85.80163239	38.22750319	green_space	40210	1614 Cypress St	Algonquin	1	good	naturally_occurring	0 to 15.24 cm	Louisville	NA	NA	NA	NA	NA	NA	NA	NA	NA	NA	NA	NA
2018	Swamp white oak	Quercus bicolor	Louisville	Kentucky	-85.80164939	38.22736826	green_space	40210	1614 Cypress St	Algonquin	1	good	naturally_occurring	0 to 15.24 cm	Louisville	NA	NA	NA	NA	NA	NA	NA	NA	NA	NA	NA	NA
2003	Swamp white oak	Quercus bicolor	Louisville	Kentucky	-85.76940942	38.21111052	no_info	NA	611 Algonquin Parkway	Algonquin parkway	8	good	naturally_occurring	0 to 15.24 cm	Louisville	NA	NA	NA	NA	NA	NA	NA	NA	NA	NA	NA	NA
NA	Swamp white oak	Quercus bicolor	Louisville	Kentucky	-85.76953091	38.21139898	no_info	NA	611 Algonquin Parkway	Algonquin parkway	4	poor	naturally_occurring	0 to 15.24 cm	Louisville	NA	NA	NA	NA	NA	NA	NA	NA	NA	NA	NA	NA
2003	Swamp white oak	Quercus bicolor	Louisville	Kentucky	-85.76944198	38.21119803	no_info	NA	611 Algonquin Parkway	Algonquin parkway	6	good	naturally_occurring	0 to 15.24 cm	Louisville	NA	NA	NA	NA	NA	NA	NA	NA	NA	NA	NA	NA
NA	Swamp white oak	Quercus bicolor	Louisville	Kentucky	-85.76959163	38.21148476	no_info	NA	611 Algonquin Parkway	Algonquin parkway	4	good	naturally_occurring	0 to 15.24 cm	Louisville	NA	NA	NA	NA	NA	NA	NA	NA	NA	NA	NA	NA
2003	Swamp white oak	Quercus bicolor	Louisville	Kentucky	-85.7694762	38.21130137	no_info	NA	611 Algonquin Parkway	Algonquin parkway	5	good	naturally_occurring	0 to 15.24 cm	Louisville	NA	NA	NA	NA	NA	NA	NA	NA	NA	NA	NA	NA
2003	Swamp white oak	Quercus bicolor	Louisville	Kentucky	-85.76933657	38.2110291	no_info	NA	611 Algonquin Parkway	Algonquin parkway	8	good	naturally_occurring	0 to 15.24 cm	Louisville	NA	NA	NA	NA	NA	NA	NA	NA	NA	NA	NA	NA
NA	Crabapple	Malus	Louisville	Kentucky	-85.76925197	38.21105687	no_info	NA	611 Algonquin Parkway	Algonquin parkway	12	fair	no_info	0 to 15.24 cm	Louisville	NA	NA	NA	NA	NA	NA	NA	NA	NA	NA	NA	NA
2003	Blackgum	Nyssa sylvatica	Louisville	Kentucky	-85.7693521	38.2111811	no_info	NA	611 Algonquin Parkway	Algonquin parkway	6	good	naturally_occurring	0 to 15.24 cm	Louisville	NA	NA	NA	NA	NA	NA	NA	NA	NA	NA	NA	NA
2006	Blackgum	Nyssa sylvatica	Louisville	Kentucky	-85.76940614	38.2112582	no_info	NA	611 Algonquin Parkway	Algonquin parkway	5	good	naturally_occurring	0 to 15.24 cm	Louisville	NA	NA	NA	NA	NA	NA	NA	NA	NA	NA	NA	NA
2003	Blackgum	Nyssa sylvatica	Louisville	Kentucky	-85.76930502	38.21110671	no_info	NA	611 Algonquin Parkway	Algonquin parkway	5	good	naturally_occurring	0 to 15.24 cm	Louisville	NA	NA	NA	NA	NA	NA	NA	NA	NA	NA	NA	NA
2003	Blackgum	Nyssa sylvatica	Louisville	Kentucky	-85.76950406	38.21147845	no_info	NA	611 Algonquin Parkway	Algonquin parkway	5	good	naturally_occurring	0 to 15.24 cm	Louisville	NA	NA	NA	NA	NA	NA	NA	NA	NA	NA	NA	NA
2003	Swamp white oak	Quercus bicolor	Louisville	Kentucky	-85.76973273	38.21122454	no_info	NA	700 Algonquin Parkway	Algonquin parkway	9	good	naturally_occurring	0 to 15.24 cm	Louisville	NA	NA	NA	NA	NA	NA	NA	NA	NA	NA	NA	NA
2010	Swamp white oak	Quercus bicolor	Louisville	Kentucky	-85.76978096	38.21134201	no_info	NA	700 Algonquin Parkway	Algonquin parkway	5	good	naturally_occurring	0 to 15.24 cm	Louisville	NA	NA	NA	NA	NA	NA	NA	NA	NA	NA	NA	NA
2003	Swamp white oak	Quercus bicolor	Louisville	Kentucky	-85.7700603	38.21164805	no_info	NA	700 Algonquin Parkway	Algonquin parkway	9	good	naturally_occurring	0 to 15.24 cm	Louisville	NA	NA	NA	NA	NA	NA	NA	NA	NA	NA	NA	NA
2004	Swamp white oak	Quercus bicolor	Louisville	Kentucky	-85.76984845	38.21143643	no_info	NA	700 Algonquin Parkway	Algonquin parkway	5	good	naturally_occurring	0 to 15.24 cm	Louisville	NA	NA	NA	NA	NA	NA	NA	NA	NA	NA	NA	NA
2010	Swamp white oak	Quercus bicolor	Louisville	Kentucky	-85.76971281	38.21112401	no_info	NA	700 Algonquin Parkway	Algonquin parkway	4	fair	naturally_occurring	0 to 15.24 cm	Louisville	NA	NA	NA	NA	NA	NA	NA	NA	NA	NA	NA	NA
2003	Overcup oak	Quercus lyrata	Louisville	Kentucky	-85.76997208	38.21155772	no_info	NA	700 Algonquin Parkway	Algonquin parkway	9	good	naturally_occurring	0 to 15.24 cm	Louisville	NA	NA	NA	NA	NA	NA	NA	NA	NA	NA	NA	NA
NA	Pin oak	Quercus palustris	Louisville	Kentucky	-85.7699068	38.21150526	no_info	NA	700 Algonquin Parkway	Algonquin parkway	52	dead	naturally_occurring	45.72 to 60.96 cm	Louisville	NA	NA	NA	NA	NA	NA	NA	NA	NA	NA	NA	NA
2011	Blackgum	Nyssa sylvatica	Louisville	Kentucky	-85.76984387	38.21126898	no_info	NA	700 Algonquin Parkway	Algonquin parkway	4	good	naturally_occurring	0 to 15.24 cm	Louisville	NA	NA	NA	NA	NA	NA	NA	NA	NA	NA	NA	NA
2003	Blackgum	Nyssa sylvatica	Louisville	Kentucky	-85.76998712	38.21147436	no_info	NA	700 Algonquin Parkway	Algonquin parkway	8	good	naturally_occurring	0 to 15.24 cm	Louisville	NA	NA	NA	NA	NA	NA	NA	NA	NA	NA	NA	NA
2010	Blackgum	Nyssa sylvatica	Louisville	Kentucky	-85.77030759	38.21176853	no_info	NA	700 Algonquin Parkway	Algonquin parkway	4	good	naturally_occurring	0 to 15.24 cm	Louisville	NA	NA	NA	NA	NA	NA	NA	NA	NA	NA	NA	NA
2011	Blackgum	Nyssa sylvatica	Louisville	Kentucky	-85.7698062	38.21118222	no_info	NA	700 Algonquin Parkway	Algonquin parkway	4	good	naturally_occurring	0 to 15.24 cm	Louisville	NA	NA	NA	NA	NA	NA	NA	NA	NA	NA	NA	NA
2003	Blackgum	Nyssa sylvatica	Louisville	Kentucky	-85.7700662	38.21155391	no_info	NA	700 Algonquin Parkway	Algonquin parkway	8	good	naturally_occurring	0 to 15.24 cm	Louisville	NA	NA	NA	NA	NA	NA	NA	NA	NA	NA	NA	NA
2011	Blackgum	Nyssa sylvatica	Louisville	Kentucky	-85.76979494	38.21108144	no_info	NA	700 Algonquin Parkway	Algonquin parkway	4	good	naturally_occurring	0 to 15.24 cm	Louisville	NA	NA	NA	NA	NA	NA	NA	NA	NA	NA	NA	NA
2010	Blackgum	Nyssa sylvatica	Louisville	Kentucky	-85.76989642	38.21134665	no_info	NA	700 Algonquin Parkway	Algonquin parkway	4	good	naturally_occurring	0 to 15.24 cm	Louisville	NA	NA	NA	NA	NA	NA	NA	NA	NA	NA	NA	NA
2006	Swamp white oak	Quercus bicolor	Louisville	Kentucky	-85.7698953	38.21176761	no_info	NA	701 Algonquin Parkway	Algonquin parkway	8	good	naturally_occurring	0 to 15.24 cm	Louisville	NA	NA	NA	NA	NA	NA	NA	NA	NA	NA	NA	NA
2010	Swamp white oak	Quercus bicolor	Louisville	Kentucky	-85.77034203	38.21188903	no_info	NA	716 Algonquin Parkway	Algonquin parkway	4	good	naturally_occurring	0 to 15.24 cm	Louisville	NA	NA	NA	NA	NA	NA	NA	NA	NA	NA	NA	NA
NA	Pin oak	Quercus palustris	Louisville	Kentucky	-85.770487	38.21200677	no_info	NA	716 Algonquin Parkway	Algonquin parkway	46	good	naturally_occurring	45.72 to 60.96 cm	Louisville	NA	NA	NA	NA	NA	NA	NA	NA	NA	NA	NA	NA
2010	Black oak	Quercus velutina	Louisville	Kentucky	-85.77038411	38.21213349	no_info	NA	717 Algonquin Parkway	Algonquin parkway	3	good	naturally_occurring	0 to 15.24 cm	Louisville	NA	NA	NA	NA	NA	NA	NA	NA	NA	NA	NA	NA
2018	Scarlet red oak	Quercus coccinea	Louisville	Kentucky	-85.77100971	38.2123596	no_info	NA	718 Algonquin Parkway	Algonquin parkway	71	good	naturally_occurring	60.96 to 76.2 cm	Louisville	NA	NA	NA	NA	NA	NA	NA	NA	NA	NA	NA	NA
2018	White oak	Quercus alba	Louisville	Kentucky	-85.77143515	38.21261154	no_info	NA	718 Algonquin Parkway	Algonquin parkway	71	good	naturally_occurring	60.96 to 76.2 cm	Louisville	NA	NA	NA	NA	NA	NA	NA	NA	NA	NA	NA	NA
2018	Swamp white oak	Quercus bicolor	Louisville	Kentucky	-85.77061746	38.21211015	no_info	NA	718 Algonquin Parkway	Algonquin parkway	71	good	naturally_occurring	60.96 to 76.2 cm	Louisville	NA	NA	NA	NA	NA	NA	NA	NA	NA	NA	NA	NA
2018	Magnolia	Magnolia	Louisville	Kentucky	-85.77195532	38.21276661	no_info	NA	718 Algonquin Parkway	Algonquin parkway	71	good	no_info	60.96 to 76.2 cm	Louisville	NA	NA	NA	NA	NA	NA	NA	NA	NA	NA	NA	NA
2018	Pecan	Carya illinoinensis	Louisville	Kentucky	-85.77098533	38.21218731	no_info	NA	718 Algonquin Parkway	Algonquin parkway	71	good	naturally_occurring	60.96 to 76.2 cm	Louisville	NA	NA	NA	NA	NA	NA	NA	NA	NA	NA	NA	NA
2018	Tulip poplar	Liriodendron tulipifera	Louisville	Kentucky	-85.7720829	38.21285922	no_info	NA	718 Algonquin Parkway	Algonquin parkway	71	good	naturally_occurring	60.96 to 76.2 cm	Louisville	NA	NA	NA	NA	NA	NA	NA	NA	NA	NA	NA	NA
2018	Magnolia	Magnolia	Louisville	Kentucky	-85.77169256	38.21259178	no_info	NA	718 Algonquin Parkway	Algonquin parkway	71	good	no_info	60.96 to 76.2 cm	Louisville	NA	NA	NA	NA	NA	NA	NA	NA	NA	NA	NA	NA
2018	Galaxy magnolia	Magnolia soulangiana	Louisville	Kentucky	-85.77085742	38.21209456	no_info	NA	718 Algonquin Parkway	Algonquin parkway	71	good	introduced	60.96 to 76.2 cm	Louisville	NA	NA	NA	NA	NA	NA	NA	NA	NA	NA	NA	NA
2018	Black cherry	Prunus serotina	Louisville	Kentucky	-85.7707259	38.21200367	no_info	NA	718 Algonquin Parkway	Algonquin parkway	71	good	naturally_occurring	60.96 to 76.2 cm	Louisville	NA	NA	NA	NA	NA	NA	NA	NA	NA	NA	NA	NA
2018	American sycamore	Platanus occidentalis	Louisville	Kentucky	-85.77182333	38.21268028	no_info	NA	718 Algonquin Parkway	Algonquin parkway	71	good	naturally_occurring	60.96 to 76.2 cm	Louisville	NA	NA	NA	NA	NA	NA	NA	NA	NA	NA	NA	NA
2018	Sweetgum	Liquidambar styraciflua	Louisville	Kentucky	-85.77195078	38.21267128	no_info	NA	718 Algonquin Parkway	Algonquin parkway	71	fair	naturally_occurring	60.96 to 76.2 cm	Louisville	NA	NA	NA	NA	NA	NA	NA	NA	NA	NA	NA	NA
2018	Tulip poplar	Liriodendron tulipifera	Louisville	Kentucky	-85.77084823	38.21200418	no_info	NA	718 Algonquin Parkway	Algonquin parkway	71	good	naturally_occurring	60.96 to 76.2 cm	Louisville	NA	NA	NA	NA	NA	NA	NA	NA	NA	NA	NA	NA
2018	Pecan	Carya illinoinensis	Louisville	Kentucky	-85.77197105	38.21288017	no_info	NA	718 Algonquin Parkway	Algonquin parkway	71	good	naturally_occurring	60.96 to 76.2 cm	Louisville	NA	NA	NA	NA	NA	NA	NA	NA	NA	NA	NA	NA
2018	Basswood	Tilia americana	Louisville	Kentucky	-85.77266038	38.21348768	no_info	NA	718 Algonquin Parkway	Algonquin parkway	71	good	naturally_occurring	60.96 to 76.2 cm	Louisville	NA	NA	NA	NA	NA	NA	NA	NA	NA	NA	NA	NA
2018	Yellow buckeye	Aesculus Octandra	Louisville	Kentucky	-85.77256541	38.2133694	no_info	NA	718 Algonquin Parkway	Algonquin parkway	71	good	no_info	60.96 to 76.2 cm	Louisville	NA	NA	NA	NA	NA	NA	NA	NA	NA	NA	NA	NA
2018	Tulip poplar	Liriodendron tulipifera	Louisville	Kentucky	-85.77245501	38.2132556	no_info	NA	718 Algonquin Parkway	Algonquin parkway	71	good	naturally_occurring	60.96 to 76.2 cm	Louisville	NA	NA	NA	NA	NA	NA	NA	NA	NA	NA	NA	NA
2018	Kentucky coffee tree	Gymnocladus dioicus	Louisville	Kentucky	-85.77181824	38.21258174	no_info	NA	718 Algonquin Parkway	Algonquin parkway	71	good	naturally_occurring	60.96 to 76.2 cm	Louisville	NA	NA	NA	NA	NA	NA	NA	NA	NA	NA	NA	NA
2018	Common hackberry	Celtis occidentalis	Louisville	Kentucky	-85.77168578	38.21249145	no_info	NA	718 Algonquin Parkway	Algonquin parkway	71	good	naturally_occurring	60.96 to 76.2 cm	Louisville	NA	NA	NA	NA	NA	NA	NA	NA	NA	NA	NA	NA
2018	American yellowwood	Cladrastis kentukea	Louisville	Kentucky	-85.77074733	38.21193134	no_info	NA	718 Algonquin Parkway	Algonquin parkway	71	fair	naturally_occurring	60.96 to 76.2 cm	Louisville	NA	NA	NA	NA	NA	NA	NA	NA	NA	NA	NA	NA
2018	Butternut	Juglans cinerea	Louisville	Kentucky	-85.77222404	38.21306231	no_info	NA	718 Algonquin Parkway	Algonquin parkway	71	good	naturally_occurring	60.96 to 76.2 cm	Louisville	NA	NA	NA	NA	NA	NA	NA	NA	NA	NA	NA	NA
2003	Cucumber magnolia	Magnolia acuminata	Louisville	Kentucky	-85.77155553	38.21250354	no_info	NA	718 Algonquin Parkway	Algonquin parkway	6	excellent	naturally_occurring	0 to 15.24 cm	Louisville	NA	NA	NA	NA	NA	NA	NA	NA	NA	NA	NA	NA
2003	Cucumber magnolia	Magnolia acuminata	Louisville	Kentucky	-85.77061168	38.21200295	no_info	NA	719 Algonquin Parkway	Algonquin parkway	4	good	naturally_occurring	0 to 15.24 cm	Louisville	NA	NA	NA	NA	NA	NA	NA	NA	NA	NA	NA	NA
2003	Siberian elm	Ulmus pumila	Louisville	Kentucky	-85.77075064	38.21209982	no_info	NA	723 Algonquin Parkway	Algonquin parkway	4	good	introduced	0 to 15.24 cm	Louisville	NA	NA	NA	NA	NA	NA	NA	NA	NA	NA	NA	NA
NA	Cherry plum	Prunus cerasifera	Louisville	Kentucky	-85.77069128	38.21233706	no_info	NA	725 Algonquin Parkway	Algonquin parkway	9	good	introduced	0 to 15.24 cm	Louisville	NA	NA	NA	NA	NA	NA	NA	NA	NA	NA	NA	NA
2003	Blackgum	Nyssa sylvatica	Louisville	Kentucky	-85.77087359	38.2121816	no_info	NA	725 Algonquin Parkway	Algonquin parkway	4	good	naturally_occurring	0 to 15.24 cm	Louisville	NA	NA	NA	NA	NA	NA	NA	NA	NA	NA	NA	NA
NA	White ash	Fraxinus americana	Louisville	Kentucky	-85.77078684	38.21250235	no_info	NA	727 Algonquin Parkway	Algonquin parkway	13	fair	naturally_occurring	0 to 15.24 cm	Louisville	NA	NA	NA	NA	NA	NA	NA	NA	NA	NA	NA	NA
NA	Pin oak	Quercus palustris	Louisville	Kentucky	-85.77087658	38.21228279	no_info	NA	727 Algonquin Parkway	Algonquin parkway	55	good	naturally_occurring	45.72 to 60.96 cm	Louisville	NA	NA	NA	NA	NA	NA	NA	NA	NA	NA	NA	NA
2003	Green ash	Fraxinus pennsylvanica	Louisville	Kentucky	-85.7710155	38.21226931	no_info	NA	727 Algonquin Parkway	Algonquin parkway	6	good	naturally_occurring	0 to 15.24 cm	Louisville	NA	NA	NA	NA	NA	NA	NA	NA	NA	NA	NA	NA
NA	Pin oak	Quercus palustris	Louisville	Kentucky	-85.77116354	38.21244908	no_info	NA	731 Algonquin Parkway	Algonquin parkway	54	good	naturally_occurring	45.72 to 60.96 cm	Louisville	NA	NA	NA	NA	NA	NA	NA	NA	NA	NA	NA	NA
2006	Kentucky coffee tree	Gymnocladus dioicus	Louisville	Kentucky	-85.7711577	38.21236094	no_info	NA	731 Algonquin Parkway	Algonquin parkway	4	good	naturally_occurring	0 to 15.24 cm	Louisville	NA	NA	NA	NA	NA	NA	NA	NA	NA	NA	NA	NA
2006	Chinkapin oak	Quercus muehlenbergii	Louisville	Kentucky	-85.77130484	38.21252441	no_info	NA	733 Algonquin Parkway	Algonquin parkway	6	good	naturally_occurring	0 to 15.24 cm	Louisville	NA	NA	NA	NA	NA	NA	NA	NA	NA	NA	NA	NA
2003	Common persimmon	Diospyros virginiana	Louisville	Kentucky	-85.77129236	38.21242878	no_info	NA	733 Algonquin Parkway	Algonquin parkway	5	good	naturally_occurring	0 to 15.24 cm	Louisville	NA	NA	NA	NA	NA	NA	NA	NA	NA	NA	NA	NA
2003	Cucumber magnolia	Magnolia acuminata	Louisville	Kentucky	-85.77144027	38.21252012	no_info	NA	735 Algonquin Parkway	Algonquin parkway	6	good	naturally_occurring	0 to 15.24 cm	Louisville	NA	NA	NA	NA	NA	NA	NA	NA	NA	NA	NA	NA
2003	Blackgum	Nyssa sylvatica	Louisville	Kentucky	-85.77157247	38.21259977	no_info	NA	737 Algonquin Parkway	Algonquin parkway	6	good	naturally_occurring	0 to 15.24 cm	Louisville	NA	NA	NA	NA	NA	NA	NA	NA	NA	NA	NA	NA
NA	Swamp white oak	Quercus bicolor	Louisville	Kentucky	-85.77158179	38.21269278	no_info	NA	739 Algonquin Parkway	Algonquin parkway	12	good	naturally_occurring	0 to 15.24 cm	Louisville	NA	NA	NA	NA	NA	NA	NA	NA	NA	NA	NA	NA
NA	Bur oak	Quercus macrocarpa	Louisville	Kentucky	-85.77171074	38.21277808	no_info	NA	741 Algonquin Parkway	Algonquin parkway	8	good	naturally_occurring	0 to 15.24 cm	Louisville	NA	NA	NA	NA	NA	NA	NA	NA	NA	NA	NA	NA
2003	Sugar hackberry	Celtis laevigata	Louisville	Kentucky	-85.77170697	38.21268813	no_info	NA	741 Algonquin Parkway	Algonquin parkway	10	good	naturally_occurring	0 to 15.24 cm	Louisville	NA	NA	NA	NA	NA	NA	NA	NA	NA	NA	NA	NA
NA	Pin oak	Quercus palustris	Louisville	Kentucky	-85.77184448	38.21287664	no_info	NA	743 Algonquin Parkway	Algonquin parkway	32	good	naturally_occurring	30.48 to 45.72 cm	Louisville	NA	NA	NA	NA	NA	NA	NA	NA	NA	NA	NA	NA
2003	White ash	Fraxinus americana	Louisville	Kentucky	-85.77184835	38.21278194	no_info	NA	743 Algonquin Parkway	Algonquin parkway	6	good	naturally_occurring	0 to 15.24 cm	Louisville	NA	NA	NA	NA	NA	NA	NA	NA	NA	NA	NA	NA
NA	Pin oak	Quercus palustris	Louisville	Kentucky	-85.77196079	38.2129733	no_info	NA	747 Algonquin Parkway	Algonquin parkway	44	good	naturally_occurring	30.48 to 45.72 cm	Louisville	NA	NA	NA	NA	NA	NA	NA	NA	NA	NA	NA	NA
2003	Sugar maple	Acer saccharum	Louisville	Kentucky	-85.77209937	38.21297037	no_info	NA	747 Algonquin Parkway	Algonquin parkway	6	good	naturally_occurring	0 to 15.24 cm	Louisville	NA	NA	NA	NA	NA	NA	NA	NA	NA	NA	NA	NA
2000	Bur oak	Quercus macrocarpa	Louisville	Kentucky	-85.77201513	38.2132112	no_info	NA	751 Algonquin Parkway	Algonquin parkway	10	good	naturally_occurring	0 to 15.24 cm	Louisville	NA	NA	NA	NA	NA	NA	NA	NA	NA	NA	NA	NA
NA	Pin oak	Quercus palustris	Louisville	Kentucky	-85.77213166	38.21331366	no_info	NA	751 Algonquin Parkway	Algonquin parkway	48	fair	naturally_occurring	45.72 to 60.96 cm	Louisville	NA	NA	NA	NA	NA	NA	NA	NA	NA	NA	NA	NA
NA	Pin oak	Quercus palustris	Louisville	Kentucky	-85.77209466	38.21307468	no_info	NA	751 Algonquin Parkway	Algonquin parkway	53	good	naturally_occurring	45.72 to 60.96 cm	Louisville	NA	NA	NA	NA	NA	NA	NA	NA	NA	NA	NA	NA
NA	Pin oak	Quercus palustris	Louisville	Kentucky	-85.77220681	38.21317404	no_info	NA	751 Algonquin Parkway	Algonquin parkway	44	good	naturally_occurring	30.48 to 45.72 cm	Louisville	NA	NA	NA	NA	NA	NA	NA	NA	NA	NA	NA	NA
NA	Green ash	Fraxinus pennsylvanica	Louisville	Kentucky	-85.7723519	38.21315765	no_info	NA	751 Algonquin Parkway	Algonquin parkway	31	good	naturally_occurring	30.48 to 45.72 cm	Louisville	NA	NA	NA	NA	NA	NA	NA	NA	NA	NA	NA	NA
2000	Shumard red oak	Quercus shumardii	Louisville	Kentucky	-85.77229181	38.21345131	no_info	NA	801 Algonquin Parkway	Algonquin parkway	8	good	naturally_occurring	0 to 15.24 cm	Louisville	NA	NA	NA	NA	NA	NA	NA	NA	NA	NA	NA	NA
NA	Green ash	Fraxinus pennsylvanica	Louisville	Kentucky	-85.77219107	38.21347921	no_info	NA	801 Algonquin Parkway	Algonquin parkway	48	fair	naturally_occurring	45.72 to 60.96 cm	Louisville	NA	NA	NA	NA	NA	NA	NA	NA	NA	NA	NA	NA
NA	Pin oak	Quercus palustris	Louisville	Kentucky	-85.77245239	38.21337179	no_info	NA	801 Algonquin Parkway	Algonquin parkway	26	dead	naturally_occurring	15.24 to 30.48 cm	Louisville	NA	NA	NA	NA	NA	NA	NA	NA	NA	NA	NA	NA
NA	Pin oak	Quercus palustris	Louisville	Kentucky	-85.77232707	38.21326991	no_info	NA	801 Algonquin Parkway	Algonquin parkway	26	fair	naturally_occurring	15.24 to 30.48 cm	Louisville	NA	NA	NA	NA	NA	NA	NA	NA	NA	NA	NA	NA
2009	Overcup oak	Quercus lyrata	Louisville	Kentucky	-85.77241233	38.21356475	no_info	NA	803 Algonquin Parkway	Algonquin parkway	5	good	naturally_occurring	0 to 15.24 cm	Louisville	NA	NA	NA	NA	NA	NA	NA	NA	NA	NA	NA	NA
NA	Pin oak	Quercus palustris	Louisville	Kentucky	-85.77255062	38.21347114	no_info	NA	803 Algonquin Parkway	Algonquin parkway	46	good	naturally_occurring	45.72 to 60.96 cm	Louisville	NA	NA	NA	NA	NA	NA	NA	NA	NA	NA	NA	NA
2009	Swamp white oak	Quercus bicolor	Louisville	Kentucky	-85.77250453	38.21365885	no_info	NA	805 Algonquin Parkway	Algonquin parkway	6	good	naturally_occurring	0 to 15.24 cm	Louisville	NA	NA	NA	NA	NA	NA	NA	NA	NA	NA	NA	NA
2009	Bur oak	Quercus macrocarpa	Louisville	Kentucky	-85.77265129	38.21356455	no_info	NA	805 Algonquin Parkway	Algonquin parkway	3	good	naturally_occurring	0 to 15.24 cm	Louisville	NA	NA	NA	NA	NA	NA	NA	NA	NA	NA	NA	NA
NA	Pin oak	Quercus palustris	Louisville	Kentucky	-85.77262515	38.21377719	no_info	NA	807 Algonquin Parkway	Algonquin parkway	46	dead	naturally_occurring	45.72 to 60.96 cm	Louisville	NA	NA	NA	NA	NA	NA	NA	NA	NA	NA	NA	NA
NA	Pin oak	Quercus palustris	Louisville	Kentucky	-85.77274777	38.2139095	no_info	NA	811 Algonquin Parkway	Algonquin parkway	37	poor	naturally_occurring	30.48 to 45.72 cm	Louisville	NA	NA	NA	NA	NA	NA	NA	NA	NA	NA	NA	NA
2000	Northern red oak	Quercus rubra	Louisville	Kentucky	-85.77307231	38.21433975	no_info	NA	901 Algonquin Parkway	Algonquin parkway	10	good	naturally_occurring	0 to 15.24 cm	Louisville	NA	NA	NA	NA	NA	NA	NA	NA	NA	NA	NA	NA
NA	Sugar maple	Acer saccharum	Louisville	Kentucky	-85.77296668	38.21432915	no_info	NA	901 Algonquin Parkway	Algonquin parkway	18	good	naturally_occurring	15.24 to 30.48 cm	Louisville	NA	NA	NA	NA	NA	NA	NA	NA	NA	NA	NA	NA
NA	Tulip poplar	Liriodendron tulipifera	Louisville	Kentucky	-85.77292362	38.21428744	no_info	NA	901 Algonquin Parkway	Algonquin parkway	22	good	naturally_occurring	15.24 to 30.48 cm	Louisville	NA	NA	NA	NA	NA	NA	NA	NA	NA	NA	NA	NA
NA	Scarlet red oak	Quercus coccinea	Louisville	Kentucky	-85.77069248	38.2121566	no_info	NA	905 Algonquin Parkway	Algonquin parkway	48	good	naturally_occurring	45.72 to 60.96 cm	Louisville	NA	NA	NA	NA	NA	NA	NA	NA	NA	NA	NA	NA
2009	Shumard red oak	Quercus shumardii	Louisville	Kentucky	-85.7732636	38.21458448	no_info	NA	907 Algonquin Parkway	Algonquin parkway	4	good	naturally_occurring	0 to 15.24 cm	Louisville	NA	NA	NA	NA	NA	NA	NA	NA	NA	NA	NA	NA
2000	Shingle oak	Quercus imbricaria	Louisville	Kentucky	-85.77340118	38.214786	no_info	NA	911 Algonquin Parkway	Algonquin parkway	10	good	naturally_occurring	0 to 15.24 cm	Louisville	NA	NA	NA	NA	NA	NA	NA	NA	NA	NA	NA	NA
2009	Overcup oak	Quercus lyrata	Louisville	Kentucky	-85.77353933	38.21496483	no_info	NA	915 Algonquin Parkway	Algonquin parkway	4	good	naturally_occurring	0 to 15.24 cm	Louisville	NA	NA	NA	NA	NA	NA	NA	NA	NA	NA	NA	NA
2009	Swamp white oak	Quercus bicolor	Louisville	Kentucky	-85.77360614	38.21505835	no_info	NA	917 Algonquin Parkway	Algonquin parkway	4	good	naturally_occurring	0 to 15.24 cm	Louisville	NA	NA	NA	NA	NA	NA	NA	NA	NA	NA	NA	NA
NA	Flowering dogwood	Cornus florida	Louisville	Kentucky	-85.77350607	38.21508201	no_info	NA	917 Algonquin Parkway	Algonquin parkway	9	fair	naturally_occurring	0 to 15.24 cm	Louisville	NA	NA	NA	NA	NA	NA	NA	NA	NA	NA	NA	NA
2009	Green ash	Fraxinus pennsylvanica	Louisville	Kentucky	-85.77355349	38.21512717	no_info	NA	917 Algonquin Parkway	Algonquin parkway	29	fair	naturally_occurring	15.24 to 30.48 cm	Louisville	NA	NA	NA	NA	NA	NA	NA	NA	NA	NA	NA	NA
2009	Shumard red oak	Quercus shumardii	Louisville	Kentucky	-85.77368205	38.21516219	no_info	NA	919 Algonquin Parkway	Algonquin parkway	4	good	naturally_occurring	0 to 15.24 cm	Louisville	NA	NA	NA	NA	NA	NA	NA	NA	NA	NA	NA	NA
2009	Shingle oak	Quercus imbricaria	Louisville	Kentucky	-85.77376715	38.2152781	no_info	NA	921 Algonquin Parkway	Algonquin parkway	6	good	naturally_occurring	0 to 15.24 cm	Louisville	NA	NA	NA	NA	NA	NA	NA	NA	NA	NA	NA	NA
2009	Bur oak	Quercus macrocarpa	Louisville	Kentucky	-85.77382252	38.21535842	no_info	NA	923 Algonquin Parkway	Algonquin parkway	4	good	naturally_occurring	0 to 15.24 cm	Louisville	NA	NA	NA	NA	NA	NA	NA	NA	NA	NA	NA	NA
2009	Shingle oak	Quercus imbricaria	Louisville	Kentucky	-85.77388881	38.21545041	no_info	NA	925 Algonquin Parkway	Algonquin parkway	4	good	naturally_occurring	0 to 15.24 cm	Louisville	NA	NA	NA	NA	NA	NA	NA	NA	NA	NA	NA	NA
1998	White oak	Quercus alba	Louisville	Kentucky	-85.77396397	38.21554534	no_info	NA	927 Algonquin Parkway	Algonquin parkway	10	good	naturally_occurring	0 to 15.24 cm	Louisville	NA	NA	NA	NA	NA	NA	NA	NA	NA	NA	NA	NA
2009	Shumard red oak	Quercus shumardii	Louisville	Kentucky	-85.77405196	38.21566113	no_info	NA	929 Algonquin Parkway	Algonquin parkway	3	good	naturally_occurring	0 to 15.24 cm	Louisville	NA	NA	NA	NA	NA	NA	NA	NA	NA	NA	NA	NA
NA	Shumard red oak	Quercus shumardii	Louisville	Kentucky	-85.77414161	38.21579772	no_info	NA	929 Algonquin Parkway	Algonquin parkway	12	good	naturally_occurring	0 to 15.24 cm	Louisville	NA	NA	NA	NA	NA	NA	NA	NA	NA	NA	NA	NA
NA	Green ash	Fraxinus pennsylvanica	Louisville	Kentucky	-85.77393307	38.21566512	no_info	NA	929 Algonquin Parkway	Algonquin parkway	29	good	naturally_occurring	15.24 to 30.48 cm	Louisville	NA	NA	NA	NA	NA	NA	NA	NA	NA	NA	NA	NA
2003	Yellow buckeye	Aesculus Octandra	Louisville	Kentucky	-85.77411667	38.21589483	no_info	NA	929 Algonquin Parkway	Algonquin parkway	4	good	no_info	0 to 15.24 cm	Louisville	NA	NA	NA	NA	NA	NA	NA	NA	NA	NA	NA	NA
2003	Cucumber magnolia	Magnolia acuminata	Louisville	Kentucky	-85.77403688	38.21577846	no_info	NA	929 Algonquin Parkway	Algonquin parkway	6	good	naturally_occurring	0 to 15.24 cm	Louisville	NA	NA	NA	NA	NA	NA	NA	NA	NA	NA	NA	NA
NA	Pin oak	Quercus palustris	Louisville	Kentucky	-85.77278555	38.21371717	no_info	NA	1026 Algonquin Parkway	Algonquin parkway	42	good	naturally_occurring	30.48 to 45.72 cm	Louisville	NA	NA	NA	NA	NA	NA	NA	NA	NA	NA	NA	NA
NA	Pin oak	Quercus palustris	Louisville	Kentucky	-85.77303258	38.21400064	no_info	NA	1100 Algonquin Parkway	Algonquin parkway	23	fair	naturally_occurring	15.24 to 30.48 cm	Louisville	NA	NA	NA	NA	NA	NA	NA	NA	NA	NA	NA	NA
2009	Shingle oak	Quercus imbricaria	Louisville	Kentucky	-85.77297156	38.21391108	no_info	NA	1100 Algonquin Parkway	Algonquin parkway	5	good	naturally_occurring	0 to 15.24 cm	Louisville	NA	NA	NA	NA	NA	NA	NA	NA	NA	NA	NA	NA
NA	Pin oak	Quercus palustris	Louisville	Kentucky	-85.77330326	38.21435258	no_info	NA	1110 Algonquin Parkway	Algonquin parkway	21	fair	naturally_occurring	15.24 to 30.48 cm	Louisville	NA	NA	NA	NA	NA	NA	NA	NA	NA	NA	NA	NA
NA	Swamp white oak	Quercus bicolor	Louisville	Kentucky	-85.77331653	38.21426655	no_info	NA	1110 Algonquin Parkway	Algonquin parkway	21	good	naturally_occurring	15.24 to 30.48 cm	Louisville	NA	NA	NA	NA	NA	NA	NA	NA	NA	NA	NA	NA
NA	American holly	Ilex opaca	Louisville	Kentucky	-85.77343781	38.2143765	no_info	NA	1112 Algonquin Parkway	Algonquin parkway	10	good	naturally_occurring	0 to 15.24 cm	Louisville	NA	NA	NA	NA	NA	NA	NA	NA	NA	NA	NA	NA
NA	White ash	Fraxinus americana	Louisville	Kentucky	-85.77360547	38.21461105	no_info	NA	1116 Algonquin Parkway	Algonquin parkway	26	good	naturally_occurring	15.24 to 30.48 cm	Louisville	NA	NA	NA	NA	NA	NA	NA	NA	NA	NA	NA	NA
NA	Pin oak	Quercus palustris	Louisville	Kentucky	-85.77356473	38.21471661	no_info	NA	1122 Algonquin Parkway	Algonquin parkway	38	good	naturally_occurring	30.48 to 45.72 cm	Louisville	NA	NA	NA	NA	NA	NA	NA	NA	NA	NA	NA	NA
NA	Pin oak	Quercus palustris	Louisville	Kentucky	-85.77365592	38.21482928	no_info	NA	1122 Algonquin Parkway	Algonquin parkway	40	good	naturally_occurring	30.48 to 45.72 cm	Louisville	NA	NA	NA	NA	NA	NA	NA	NA	NA	NA	NA	NA
1998	White oak	Quercus alba	Louisville	Kentucky	-85.77390429	38.21516423	no_info	NA	1128 Algonquin Parkway	Algonquin parkway	11	good	naturally_occurring	0 to 15.24 cm	Louisville	NA	NA	NA	NA	NA	NA	NA	NA	NA	NA	NA	NA
NA	Green ash	Fraxinus pennsylvanica	Louisville	Kentucky	-85.7739492	38.21508521	no_info	NA	1128 Algonquin Parkway	Algonquin parkway	31	fair	naturally_occurring	30.48 to 45.72 cm	Louisville	NA	NA	NA	NA	NA	NA	NA	NA	NA	NA	NA	NA
2009	Shingle oak	Quercus imbricaria	Louisville	Kentucky	-85.77398572	38.21527761	no_info	NA	1130 Algonquin Parkway	Algonquin parkway	4	good	naturally_occurring	0 to 15.24 cm	Louisville	NA	NA	NA	NA	NA	NA	NA	NA	NA	NA	NA	NA
NA	White ash	Fraxinus americana	Louisville	Kentucky	-85.77430945	38.21557606	no_info	NA	1136 Algonquin Parkway	Algonquin parkway	32	good	naturally_occurring	30.48 to 45.72 cm	Louisville	NA	NA	NA	NA	NA	NA	NA	NA	NA	NA	NA	NA
NA	Pin oak	Quercus palustris	Louisville	Kentucky	-85.77435513	38.2157888	no_info	NA	1138 Algonquin Parkway	Algonquin parkway	35	good	naturally_occurring	30.48 to 45.72 cm	Louisville	NA	NA	NA	NA	NA	NA	NA	NA	NA	NA	NA	NA
NA	Pin oak	Quercus palustris	Louisville	Kentucky	-85.77450319	38.21599345	no_info	NA	1140 Algonquin Parkway	Algonquin parkway	46	fair	naturally_occurring	45.72 to 60.96 cm	Louisville	NA	NA	NA	NA	NA	NA	NA	NA	NA	NA	NA	NA
NA	Green ash	Fraxinus pennsylvanica	Louisville	Kentucky	-85.77456586	38.21600884	no_info	NA	1140 Algonquin Parkway	Algonquin parkway	28	poor	naturally_occurring	15.24 to 30.48 cm	Louisville	NA	NA	NA	NA	NA	NA	NA	NA	NA	NA	NA	NA
NA	Swamp white oak	Quercus bicolor	Louisville	Kentucky	-85.77432646	38.21603361	no_info	NA	1140 Algonquin Parkway	Algonquin parkway	11	good	naturally_occurring	0 to 15.24 cm	Louisville	NA	NA	NA	NA	NA	NA	NA	NA	NA	NA	NA	NA
2003	Green ash	Fraxinus pennsylvanica	Louisville	Kentucky	-85.77429544	38.21613437	no_info	NA	1140 Algonquin Parkway	Algonquin parkway	9	good	naturally_occurring	0 to 15.24 cm	Louisville	NA	NA	NA	NA	NA	NA	NA	NA	NA	NA	NA	NA
2003	Common persimmon	Diospyros virginiana	Louisville	Kentucky	-85.77420653	38.21601161	no_info	NA	1140 Algonquin Parkway	Algonquin parkway	6	good	naturally_occurring	0 to 15.24 cm	Louisville	NA	NA	NA	NA	NA	NA	NA	NA	NA	NA	NA	NA
NA	Pin oak	Quercus palustris	Louisville	Kentucky	-85.77458052	38.21611062	no_info	NA	1142 Algonquin Parkway	Algonquin parkway	33	fair	naturally_occurring	30.48 to 45.72 cm	Louisville	NA	NA	NA	NA	NA	NA	NA	NA	NA	NA	NA	NA
NA	Swamp white oak	Quercus bicolor	Louisville	Kentucky	-85.77441376	38.21615963	no_info	NA	1142 Algonquin Parkway	Algonquin parkway	13	good	naturally_occurring	0 to 15.24 cm	Louisville	NA	NA	NA	NA	NA	NA	NA	NA	NA	NA	NA	NA
NA	Green ash	Fraxinus pennsylvanica	Louisville	Kentucky	-85.77448994	38.21624481	no_info	NA	1142 Algonquin Parkway	Algonquin parkway	22	good	naturally_occurring	15.24 to 30.48 cm	Louisville	NA	NA	NA	NA	NA	NA	NA	NA	NA	NA	NA	NA
2003	Sugar hackberry	Celtis laevigata	Louisville	Kentucky	-85.77437736	38.21624777	no_info	NA	1142 Algonquin Parkway	Algonquin parkway	8	good	naturally_occurring	0 to 15.24 cm	Louisville	NA	NA	NA	NA	NA	NA	NA	NA	NA	NA	NA	NA
1998	Shingle oak	Quercus imbricaria	Louisville	Kentucky	-85.77472982	38.21627302	no_info	NA	1144 Algonquin Parkway	Algonquin parkway	14	good	naturally_occurring	0 to 15.24 cm	Louisville	NA	NA	NA	NA	NA	NA	NA	NA	NA	NA	NA	NA
NA	Northern red oak	Quercus rubra	Louisville	Kentucky	-85.77451394	38.21631016	no_info	NA	1144 Algonquin Parkway	Algonquin parkway	3	good	naturally_occurring	0 to 15.24 cm	Louisville	NA	NA	NA	NA	NA	NA	NA	NA	NA	NA	NA	NA
2003	Cucumber magnolia	Magnolia acuminata	Louisville	Kentucky	-85.774472	38.21637341	no_info	NA	1144 Algonquin Parkway	Algonquin parkway	8	good	naturally_occurring	0 to 15.24 cm	Louisville	NA	NA	NA	NA	NA	NA	NA	NA	NA	NA	NA	NA
NA	Pin oak	Quercus palustris	Louisville	Kentucky	-85.77459236	38.2163976	no_info	NA	1146 Algonquin Parkway	Algonquin parkway	18	good	naturally_occurring	15.24 to 30.48 cm	Louisville	NA	NA	NA	NA	NA	NA	NA	NA	NA	NA	NA	NA
2003	Common persimmon	Diospyros virginiana	Louisville	Kentucky	-85.77454614	38.21648104	no_info	NA	1146 Algonquin Parkway	Algonquin parkway	6	good	naturally_occurring	0 to 15.24 cm	Louisville	NA	NA	NA	NA	NA	NA	NA	NA	NA	NA	NA	NA
2009	Swamp white oak	Quercus bicolor	Louisville	Kentucky	-85.77486107	38.21647099	no_info	NA	1148 Algonquin Parkway	Algonquin parkway	4	good	naturally_occurring	0 to 15.24 cm	Louisville	NA	NA	NA	NA	NA	NA	NA	NA	NA	NA	NA	NA
NA	Pin oak	Quercus palustris	Louisville	Kentucky	-85.77467866	38.21651061	no_info	NA	1148 Algonquin Parkway	Algonquin parkway	37	good	naturally_occurring	30.48 to 45.72 cm	Louisville	NA	NA	NA	NA	NA	NA	NA	NA	NA	NA	NA	NA
2003	Osage orange	Maclura pomifera	Louisville	Kentucky	-85.77464941	38.216603	no_info	NA	1148 Algonquin Parkway	Algonquin parkway	10	good	introduced	0 to 15.24 cm	Louisville	NA	NA	NA	NA	NA	NA	NA	NA	NA	NA	NA	NA
NA	Green ash	Fraxinus pennsylvanica	Louisville	Kentucky	-85.77504913	38.21660434	no_info	NA	1150 Algonquin Parkway	Algonquin parkway	35	fair	naturally_occurring	30.48 to 45.72 cm	Louisville	NA	NA	NA	NA	NA	NA	NA	NA	NA	NA	NA	NA
NA	Pin oak	Quercus palustris	Louisville	Kentucky	-85.77478567	38.21664025	no_info	NA	1150 Algonquin Parkway	Algonquin parkway	35	fair	naturally_occurring	30.48 to 45.72 cm	Louisville	NA	NA	NA	NA	NA	NA	NA	NA	NA	NA	NA	NA
2003	Sugar hackberry	Celtis laevigata	Louisville	Kentucky	-85.77473649	38.21673358	no_info	NA	1150 Algonquin Parkway	Algonquin parkway	7	good	naturally_occurring	0 to 15.24 cm	Louisville	NA	NA	NA	NA	NA	NA	NA	NA	NA	NA	NA	NA
NA	Pin oak	Quercus palustris	Louisville	Kentucky	-85.77503254	38.2167145	no_info	NA	1152 Algonquin Parkway	Algonquin parkway	35	fair	naturally_occurring	30.48 to 45.72 cm	Louisville	NA	NA	NA	NA	NA	NA	NA	NA	NA	NA	NA	NA
NA	Pin oak	Quercus palustris	Louisville	Kentucky	-85.77486736	38.21676908	no_info	NA	1152 Algonquin Parkway	Algonquin parkway	39	good	naturally_occurring	30.48 to 45.72 cm	Louisville	NA	NA	NA	NA	NA	NA	NA	NA	NA	NA	NA	NA
2003	Green ash	Fraxinus pennsylvanica	Louisville	Kentucky	-85.7748285	38.2168399	no_info	NA	1152 Algonquin Parkway	Algonquin parkway	8	good	naturally_occurring	0 to 15.24 cm	Louisville	NA	NA	NA	NA	NA	NA	NA	NA	NA	NA	NA	NA
2018	Southern red oak	Quercus falcata	Louisville	Kentucky	-85.77512309	38.21683324	no_info	NA	1154 Algonquin Parkway	Algonquin parkway	1	good	naturally_occurring	0 to 15.24 cm	Louisville	NA	NA	NA	NA	NA	NA	NA	NA	NA	NA	NA	NA
NA	Green ash	Fraxinus pennsylvanica	Louisville	Kentucky	-85.77522271	38.2168467	no_info	NA	1154 Algonquin Parkway	Algonquin parkway	26	good	naturally_occurring	15.24 to 30.48 cm	Louisville	NA	NA	NA	NA	NA	NA	NA	NA	NA	NA	NA	NA
NA	Shumard red oak	Quercus shumardii	Louisville	Kentucky	-85.77494867	38.21687804	no_info	NA	1154 Algonquin Parkway	Algonquin parkway	15	good	naturally_occurring	0 to 15.24 cm	Louisville	NA	NA	NA	NA	NA	NA	NA	NA	NA	NA	NA	NA
2003	Yellow buckeye	Aesculus Octandra	Louisville	Kentucky	-85.77491168	38.21696825	no_info	NA	1154 Algonquin Parkway	Algonquin parkway	8	good	no_info	0 to 15.24 cm	Louisville	NA	NA	NA	NA	NA	NA	NA	NA	NA	NA	NA	NA
1998	Shingle oak	Quercus imbricaria	Louisville	Kentucky	-85.77520638	38.21694941	no_info	NA	1156 Algonquin Parkway	Algonquin parkway	9	good	naturally_occurring	0 to 15.24 cm	Louisville	NA	NA	NA	NA	NA	NA	NA	NA	NA	NA	NA	NA
NA	Green ash	Fraxinus pennsylvanica	Louisville	Kentucky	-85.77532058	38.21694404	no_info	NA	1156 Algonquin Parkway	Algonquin parkway	27	good	naturally_occurring	15.24 to 30.48 cm	Louisville	NA	NA	NA	NA	NA	NA	NA	NA	NA	NA	NA	NA
NA	Pin oak	Quercus palustris	Louisville	Kentucky	-85.77503431	38.2169959	no_info	NA	1156 Algonquin Parkway	Algonquin parkway	49	good	naturally_occurring	45.72 to 60.96 cm	Louisville	NA	NA	NA	NA	NA	NA	NA	NA	NA	NA	NA	NA
NA	Green ash	Fraxinus pennsylvanica	Louisville	Kentucky	-85.77498771	38.21709955	no_info	NA	1156 Algonquin Parkway	Algonquin parkway	24	fair	naturally_occurring	15.24 to 30.48 cm	Louisville	NA	NA	NA	NA	NA	NA	NA	NA	NA	NA	NA	NA
2018	Southern red oak	Quercus falcata	Louisville	Kentucky	-85.7753076	38.21707451	no_info	NA	1158 Algonquin Parkway	Algonquin parkway	1	good	naturally_occurring	0 to 15.24 cm	Louisville	NA	NA	NA	NA	NA	NA	NA	NA	NA	NA	NA	NA
NA	Green ash	Fraxinus pennsylvanica	Louisville	Kentucky	-85.7754021	38.21707953	no_info	NA	1158 Algonquin Parkway	Algonquin parkway	24	fair	naturally_occurring	15.24 to 30.48 cm	Louisville	NA	NA	NA	NA	NA	NA	NA	NA	NA	NA	NA	NA
NA	Overcup oak	Quercus lyrata	Louisville	Kentucky	-85.77512083	38.21711135	no_info	NA	1158 Algonquin Parkway	Algonquin parkway	4	good	naturally_occurring	0 to 15.24 cm	Louisville	NA	NA	NA	NA	NA	NA	NA	NA	NA	NA	NA	NA
2006	Swamp white oak	Quercus bicolor	Louisville	Kentucky	-85.77589585	38.21818443	no_info	NA	1159 Algonquin Parkway	Algonquin parkway	6	poor	naturally_occurring	0 to 15.24 cm	Louisville	NA	NA	NA	NA	NA	NA	NA	NA	NA	NA	NA	NA
1998	Shingle oak	Quercus imbricaria	Louisville	Kentucky	-85.77603221	38.2183722	no_info	NA	1159 Algonquin Parkway	Algonquin parkway	10	good	naturally_occurring	0 to 15.24 cm	Louisville	NA	NA	NA	NA	NA	NA	NA	NA	NA	NA	NA	NA
1998	Shingle oak	Quercus imbricaria	Louisville	Kentucky	-85.77619131	38.21856951	no_info	NA	1159 Algonquin Parkway	Algonquin parkway	13	good	naturally_occurring	0 to 15.24 cm	Louisville	NA	NA	NA	NA	NA	NA	NA	NA	NA	NA	NA	NA
NA	Pin oak	Quercus palustris	Louisville	Kentucky	-85.77572915	38.21794297	no_info	NA	1159 Algonquin Parkway	Algonquin parkway	50	fair	naturally_occurring	45.72 to 60.96 cm	Louisville	NA	NA	NA	NA	NA	NA	NA	NA	NA	NA	NA	NA
2009	Swamp white oak	Quercus bicolor	Louisville	Kentucky	-85.77563597	38.2178292	no_info	NA	1159 Algonquin Parkway	Algonquin parkway	4	good	naturally_occurring	0 to 15.24 cm	Louisville	NA	NA	NA	NA	NA	NA	NA	NA	NA	NA	NA	NA
2006	Chinese elm	Ulmus parvifolia	Louisville	Kentucky	-85.77599765	38.21845208	no_info	NA	1159 Algonquin Parkway	Algonquin parkway	12	good	introduced	0 to 15.24 cm	Louisville	NA	NA	NA	NA	NA	NA	NA	NA	NA	NA	NA	NA
2018	Redbud	Cercis canadensis	Louisville	Kentucky	-85.7755291	38.21782587	no_info	NA	1159 Algonquin Parkway	Algonquin parkway	1	good	naturally_occurring	0 to 15.24 cm	Louisville	NA	NA	NA	NA	NA	NA	NA	NA	NA	NA	NA	NA
2018	Blackjack oak	Quercus marilandica	Louisville	Kentucky	-85.7756041	38.2179261	no_info	NA	1159 Algonquin Parkway	Algonquin parkway	1	good	naturally_occurring	0 to 15.24 cm	Louisville	NA	NA	NA	NA	NA	NA	NA	NA	NA	NA	NA	NA
2006	Tulip poplar	Liriodendron tulipifera	Louisville	Kentucky	-85.77585818	38.21826226	no_info	NA	1159 Algonquin Parkway	Algonquin parkway	6	good	naturally_occurring	0 to 15.24 cm	Louisville	NA	NA	NA	NA	NA	NA	NA	NA	NA	NA	NA	NA
2018	American beech	Fagus grandifolia	Louisville	Kentucky	-85.77569379	38.21805443	no_info	NA	1159 Algonquin Parkway	Algonquin parkway	1	good	naturally_occurring	0 to 15.24 cm	Louisville	NA	NA	NA	NA	NA	NA	NA	NA	NA	NA	NA	NA
2018	Kentucky coffee tree	Gymnocladus dioicus	Louisville	Kentucky	-85.77576889	38.21816138	no_info	NA	1159 Algonquin Parkway	Algonquin parkway	1	good	naturally_occurring	0 to 15.24 cm	Louisville	NA	NA	NA	NA	NA	NA	NA	NA	NA	NA	NA	NA
2006	Tulip poplar	Liriodendron tulipifera	Louisville	Kentucky	-85.77593775	38.21836816	no_info	NA	1159 Algonquin Parkway	Algonquin parkway	6	good	naturally_occurring	0 to 15.24 cm	Louisville	NA	NA	NA	NA	NA	NA	NA	NA	NA	NA	NA	NA
2006	Siberian elm	Ulmus pumila	Louisville	Kentucky	-85.77607122	38.21855356	no_info	NA	1159 Algonquin Parkway	Algonquin parkway	10	good	introduced	0 to 15.24 cm	Louisville	NA	NA	NA	NA	NA	NA	NA	NA	NA	NA	NA	NA
2006	Chinese elm	Ulmus parvifolia	Louisville	Kentucky	-85.77614373	38.21865769	no_info	NA	1159 Algonquin Parkway	Algonquin parkway	10	good	introduced	0 to 15.24 cm	Louisville	NA	NA	NA	NA	NA	NA	NA	NA	NA	NA	NA	NA
1998	Shingle oak	Quercus imbricaria	Louisville	Kentucky	-85.7753928	38.21718522	no_info	NA	1160 Algonquin Parkway	Algonquin parkway	10	good	naturally_occurring	0 to 15.24 cm	Louisville	NA	NA	NA	NA	NA	NA	NA	NA	NA	NA	NA	NA
NA	Green ash	Fraxinus pennsylvanica	Louisville	Kentucky	-85.7754943	38.21719323	no_info	NA	1160 Algonquin Parkway	Algonquin parkway	28	poor	naturally_occurring	15.24 to 30.48 cm	Louisville	NA	NA	NA	NA	NA	NA	NA	NA	NA	NA	NA	NA
NA	Pin oak	Quercus palustris	Louisville	Kentucky	-85.77520599	38.217216	no_info	NA	1160 Algonquin Parkway	Algonquin parkway	53	good	naturally_occurring	45.72 to 60.96 cm	Louisville	NA	NA	NA	NA	NA	NA	NA	NA	NA	NA	NA	NA
NA	Pin oak	Quercus palustris	Louisville	Kentucky	-85.77505672	38.21721309	no_info	NA	1160 Algonquin Parkway	Algonquin parkway	24	good	naturally_occurring	15.24 to 30.48 cm	Louisville	NA	NA	NA	NA	NA	NA	NA	NA	NA	NA	NA	NA
NA	Overcup oak	Quercus lyrata	Louisville	Kentucky	-85.77547806	38.21730165	no_info	NA	1162 Algonquin Parkway	Algonquin parkway	4	good	naturally_occurring	0 to 15.24 cm	Louisville	NA	NA	NA	NA	NA	NA	NA	NA	NA	NA	NA	NA
NA	Callery pear	Pyrus calleryana	Louisville	Kentucky	-85.77557445	38.21730849	no_info	NA	1162 Algonquin Parkway	Algonquin parkway	14	good	introduced	0 to 15.24 cm	Louisville	NA	NA	NA	NA	NA	NA	NA	NA	NA	NA	NA	NA
NA	Shumard red oak	Quercus shumardii	Louisville	Kentucky	-85.77527774	38.21735225	no_info	NA	1162 Algonquin Parkway	Algonquin parkway	14	good	naturally_occurring	0 to 15.24 cm	Louisville	NA	NA	NA	NA	NA	NA	NA	NA	NA	NA	NA	NA
2018	Kentucky coffee tree	Gymnocladus dioicus	Louisville	Kentucky	-85.77515946	38.21733623	no_info	NA	1163 Algonquin Parkway	Algonquin parkway	1	good	naturally_occurring	0 to 15.24 cm	Louisville	NA	NA	NA	NA	NA	NA	NA	NA	NA	NA	NA	NA
2017	American hornbeam	Carpinus caroliniana	Louisville	Kentucky	-85.77573512	38.2175636	no_info	NA	1200 Algonquin Parkway	Algonquin parkway	1	good	naturally_occurring	0 to 15.24 cm	Louisville	NA	NA	NA	NA	NA	NA	NA	NA	NA	NA	NA	NA
NA	Siberian elm	Ulmus pumila	Louisville	Kentucky	-85.77579912	38.21761483	no_info	NA	1202 Algonquin Parkway	Algonquin parkway	27	fair	introduced	15.24 to 30.48 cm	Louisville	NA	NA	NA	NA	NA	NA	NA	NA	NA	NA	NA	NA
NA	Siberian elm	Ulmus pumila	Louisville	Kentucky	-85.77580694	38.21775042	no_info	NA	1204 Algonquin Parkway	Algonquin parkway	29	fair	introduced	15.24 to 30.48 cm	Louisville	NA	NA	NA	NA	NA	NA	NA	NA	NA	NA	NA	NA
NA	Siberian elm	Ulmus pumila	Louisville	Kentucky	-85.77591101	38.21787219	no_info	NA	1208 Algonquin Parkway	Algonquin parkway	15	fair	introduced	0 to 15.24 cm	Louisville	NA	NA	NA	NA	NA	NA	NA	NA	NA	NA	NA	NA
2017	Canadian serviceberry	Amelanchier canadensis	Louisville	Kentucky	-85.77590633	38.2178034	no_info	NA	1208 Algonquin Parkway	Algonquin parkway	1	good	introduced	0 to 15.24 cm	Louisville	NA	NA	NA	NA	NA	NA	NA	NA	NA	NA	NA	NA
1998	Shingle oak	Quercus imbricaria	Louisville	Kentucky	-85.77595963	38.21795792	no_info	NA	1210 Algonquin Parkway	Algonquin parkway	10	good	naturally_occurring	0 to 15.24 cm	Louisville	NA	NA	NA	NA	NA	NA	NA	NA	NA	NA	NA	NA
2017	American hornbeam	Carpinus caroliniana	Louisville	Kentucky	-85.77599687	38.21791901	no_info	NA	1210 Algonquin Parkway	Algonquin parkway	1	fair	naturally_occurring	0 to 15.24 cm	Louisville	NA	NA	NA	NA	NA	NA	NA	NA	NA	NA	NA	NA
2017	Canadian serviceberry	Amelanchier canadensis	Louisville	Kentucky	-85.77608478	38.21804182	no_info	NA	1212 Algonquin Parkway	Algonquin parkway	1	good	introduced	0 to 15.24 cm	Louisville	NA	NA	NA	NA	NA	NA	NA	NA	NA	NA	NA	NA
NA	Shumard red oak	Quercus shumardii	Louisville	Kentucky	-85.77603932	38.21809058	no_info	NA	1226 Algonquin Parkway	Algonquin parkway	32	good	naturally_occurring	30.48 to 45.72 cm	Louisville	NA	NA	NA	NA	NA	NA	NA	NA	NA	NA	NA	NA
NA	Pin oak	Quercus palustris	Louisville	Kentucky	-85.77612248	38.21820481	no_info	NA	1226 Algonquin Parkway	Algonquin parkway	25	good	naturally_occurring	15.24 to 30.48 cm	Louisville	NA	NA	NA	NA	NA	NA	NA	NA	NA	NA	NA	NA
2009	Bur oak	Quercus macrocarpa	Louisville	Kentucky	-85.7764246	38.21859362	no_info	NA	1226 Algonquin Parkway	Algonquin parkway	6	good	naturally_occurring	0 to 15.24 cm	Louisville	NA	NA	NA	NA	NA	NA	NA	NA	NA	NA	NA	NA
2000	Shingle oak	Quercus imbricaria	Louisville	Kentucky	-85.77628616	38.21841818	no_info	NA	1226 Algonquin Parkway	Algonquin parkway	14	good	naturally_occurring	0 to 15.24 cm	Louisville	NA	NA	NA	NA	NA	NA	NA	NA	NA	NA	NA	NA
2009	Overcup oak	Quercus lyrata	Louisville	Kentucky	-85.77620985	38.21830067	no_info	NA	1226 Algonquin Parkway	Algonquin parkway	5	good	naturally_occurring	0 to 15.24 cm	Louisville	NA	NA	NA	NA	NA	NA	NA	NA	NA	NA	NA	NA
2017	Canadian serviceberry	Amelanchier canadensis	Louisville	Kentucky	-85.77624947	38.2182689	no_info	NA	1226 Algonquin Parkway	Algonquin parkway	1	good	introduced	0 to 15.24 cm	Louisville	NA	NA	NA	NA	NA	NA	NA	NA	NA	NA	NA	NA
2017	American hornbeam	Carpinus caroliniana	Louisville	Kentucky	-85.77617176	38.21816057	no_info	NA	1226 Algonquin Parkway	Algonquin parkway	1	good	naturally_occurring	0 to 15.24 cm	Louisville	NA	NA	NA	NA	NA	NA	NA	NA	NA	NA	NA	NA
2017	American hornbeam	Carpinus caroliniana	Louisville	Kentucky	-85.77632817	38.2183747	no_info	NA	1226 Algonquin Parkway	Algonquin parkway	1	good	naturally_occurring	0 to 15.24 cm	Louisville	NA	NA	NA	NA	NA	NA	NA	NA	NA	NA	NA	NA
2017	American hornbeam	Carpinus caroliniana	Louisville	Kentucky	-85.77650049	38.21861259	no_info	NA	1226 Algonquin Parkway	Algonquin parkway	1	good	naturally_occurring	0 to 15.24 cm	Louisville	NA	NA	NA	NA	NA	NA	NA	NA	NA	NA	NA	NA
2017	Canadian serviceberry	Amelanchier canadensis	Louisville	Kentucky	-85.77641269	38.21849238	no_info	NA	1226 Algonquin Parkway	Algonquin parkway	1	good	introduced	0 to 15.24 cm	Louisville	NA	NA	NA	NA	NA	NA	NA	NA	NA	NA	NA	NA
NA	Pin oak	Quercus palustris	Louisville	Kentucky	-85.77634089	38.21879333	no_info	NA	1227 Algonquin Parkway	Algonquin parkway	48	fair	naturally_occurring	45.72 to 60.96 cm	Louisville	NA	NA	NA	NA	NA	NA	NA	NA	NA	NA	NA	NA
2018	Chinkapin oak	Quercus muehlenbergii	Louisville	Kentucky	-85.77625949	38.21868373	no_info	NA	1227 Algonquin Parkway	Algonquin parkway	1	good	naturally_occurring	0 to 15.24 cm	Louisville	NA	NA	NA	NA	NA	NA	NA	NA	NA	NA	NA	NA
NA	Pin oak	Quercus palustris	Louisville	Kentucky	-85.77654686	38.21876752	no_info	NA	1230 Algonquin Parkway	Algonquin parkway	36	good	naturally_occurring	30.48 to 45.72 cm	Louisville	NA	NA	NA	NA	NA	NA	NA	NA	NA	NA	NA	NA
NA	Sugar maple	Acer saccharum	Louisville	Kentucky	-85.77673567	38.21890465	no_info	NA	1230 Algonquin Parkway	Algonquin parkway	26	good	naturally_occurring	15.24 to 30.48 cm	Louisville	NA	NA	NA	NA	NA	NA	NA	NA	NA	NA	NA	NA
2017	American hornbeam	Carpinus caroliniana	Louisville	Kentucky	-85.77661985	38.21878241	no_info	NA	1230 Algonquin Parkway	Algonquin parkway	1	fair	naturally_occurring	0 to 15.24 cm	Louisville	NA	NA	NA	NA	NA	NA	NA	NA	NA	NA	NA	NA
2003	Shingle oak	Quercus imbricaria	Louisville	Kentucky	-85.77652737	38.2190278	no_info	NA	1231 Algonquin Parkway	Algonquin parkway	8	good	naturally_occurring	0 to 15.24 cm	Louisville	NA	NA	NA	NA	NA	NA	NA	NA	NA	NA	NA	NA
2009	Northern red oak	Quercus rubra	Louisville	Kentucky	-85.77645686	38.21893463	no_info	NA	1231 Algonquin Parkway	Algonquin parkway	8	good	naturally_occurring	0 to 15.24 cm	Louisville	NA	NA	NA	NA	NA	NA	NA	NA	NA	NA	NA	NA
NA	Pin oak	Quercus palustris	Louisville	Kentucky	-85.77663267	38.21917349	no_info	NA	1235 Algonquin Parkway	Algonquin parkway	47	good	naturally_occurring	45.72 to 60.96 cm	Louisville	NA	NA	NA	NA	NA	NA	NA	NA	NA	NA	NA	NA
NA	Flowering dogwood	Cornus florida	Louisville	Kentucky	-85.77657938	38.21924856	no_info	NA	1235 Algonquin Parkway	Algonquin parkway	16	fair	naturally_occurring	15.24 to 30.48 cm	Louisville	NA	NA	NA	NA	NA	NA	NA	NA	NA	NA	NA	NA
NA	Flowering dogwood	Cornus florida	Louisville	Kentucky	-85.77653647	38.21916802	no_info	NA	1235 Algonquin Parkway	Algonquin parkway	8	fair	naturally_occurring	0 to 15.24 cm	Louisville	NA	NA	NA	NA	NA	NA	NA	NA	NA	NA	NA	NA
NA	Pin oak	Quercus palustris	Louisville	Kentucky	-85.77692185	38.21926608	no_info	NA	1242 Algonquin Parkway	Algonquin parkway	25	poor	naturally_occurring	15.24 to 30.48 cm	Louisville	NA	NA	NA	NA	NA	NA	NA	NA	NA	NA	NA	NA
2009	Shingle oak	Quercus imbricaria	Louisville	Kentucky	-85.77699291	38.21936759	no_info	NA	1244 Algonquin Parkway	Algonquin parkway	5	good	naturally_occurring	0 to 15.24 cm	Louisville	NA	NA	NA	NA	NA	NA	NA	NA	NA	NA	NA	NA
2009	Shumard red oak	Quercus shumardii	Louisville	Kentucky	-85.77708193	38.21948381	no_info	NA	1244 Algonquin Parkway	Algonquin parkway	28	good	naturally_occurring	15.24 to 30.48 cm	Louisville	NA	NA	NA	NA	NA	NA	NA	NA	NA	NA	NA	NA
2018	Shingle oak	Quercus imbricaria	Louisville	Kentucky	-85.7772759	38.2197652	no_info	NA	1300 Algonquin Parkway	Algonquin parkway	1	good	naturally_occurring	0 to 15.24 cm	Louisville	NA	NA	NA	NA	NA	NA	NA	NA	NA	NA	NA	NA
2018	Scarlet red oak	Quercus coccinea	Louisville	Kentucky	-85.77720002	38.21965714	no_info	NA	1300 Algonquin Parkway	Algonquin parkway	1	fair	naturally_occurring	0 to 15.24 cm	Louisville	NA	NA	NA	NA	NA	NA	NA	NA	NA	NA	NA	NA
2018	Nuttall oak	Quercus nuttallii	Louisville	Kentucky	-85.77735962	38.21987288	no_info	NA	1300 Algonquin Parkway	Algonquin parkway	1	good	no_info	0 to 15.24 cm	Louisville	NA	NA	NA	NA	NA	NA	NA	NA	NA	NA	NA	NA
2018	Blackjack oak	Quercus marilandica	Louisville	Kentucky	-85.77739005	38.21979654	no_info	NA	1300 Algonquin Parkway	Algonquin parkway	1	good	naturally_occurring	0 to 15.24 cm	Louisville	NA	NA	NA	NA	NA	NA	NA	NA	NA	NA	NA	NA
2009	Shingle oak	Quercus imbricaria	Louisville	Kentucky	-85.77680432	38.2194301	no_info	NA	1301 Algonquin Parkway	Algonquin parkway	6	good	naturally_occurring	0 to 15.24 cm	Louisville	NA	NA	NA	NA	NA	NA	NA	NA	NA	NA	NA	NA
2009	Shumard red oak	Quercus shumardii	Louisville	Kentucky	-85.77687509	38.21954054	no_info	NA	1301 Algonquin Parkway	Algonquin parkway	5	good	naturally_occurring	0 to 15.24 cm	Louisville	NA	NA	NA	NA	NA	NA	NA	NA	NA	NA	NA	NA
2017	River birch	Betula nigra	Louisville	Kentucky	-85.77667899	38.2193918	no_info	NA	1301 Algonquin Parkway	Algonquin parkway	1	good	naturally_occurring	0 to 15.24 cm	Louisville	NA	NA	NA	NA	NA	NA	NA	NA	NA	NA	NA	NA
2017	Hican	Carya illinoinensis	Louisville	Kentucky	-85.77675266	38.21949144	no_info	NA	1303 Algonquin Parkway	Algonquin parkway	1	good	naturally_occurring	0 to 15.24 cm	Louisville	NA	NA	NA	NA	NA	NA	NA	NA	NA	NA	NA	NA
2017	American yellowwood	Cladrastis kentukea	Louisville	Kentucky	-85.77683888	38.21961115	no_info	NA	1305 Algonquin Parkway	Algonquin parkway	1	good	naturally_occurring	0 to 15.24 cm	Louisville	NA	NA	NA	NA	NA	NA	NA	NA	NA	NA	NA	NA
2017	Willow oak	Quercus phellos	Louisville	Kentucky	-85.77694001	38.21965554	no_info	NA	1307 Algonquin Parkway	Algonquin parkway	1	good	naturally_occurring	0 to 15.24 cm	Louisville	NA	NA	NA	NA	NA	NA	NA	NA	NA	NA	NA	NA
2017	American sycamore	Platanus occidentalis	Louisville	Kentucky	-85.77691177	38.21971012	no_info	NA	1307 Algonquin Parkway	Algonquin parkway	1	good	naturally_occurring	0 to 15.24 cm	Louisville	NA	NA	NA	NA	NA	NA	NA	NA	NA	NA	NA	NA
2017	Swamp white oak	Quercus bicolor	Louisville	Kentucky	-85.77699371	38.21981321	no_info	NA	1311 Algonquin Parkway	Algonquin parkway	1	good	naturally_occurring	0 to 15.24 cm	Louisville	NA	NA	NA	NA	NA	NA	NA	NA	NA	NA	NA	NA
2017	Chinkapin oak	Quercus muehlenbergii	Louisville	Kentucky	-85.7770742	38.21992077	no_info	NA	1311 Algonquin Parkway	Algonquin parkway	1	good	naturally_occurring	0 to 15.24 cm	Louisville	NA	NA	NA	NA	NA	NA	NA	NA	NA	NA	NA	NA
2017	Shumard red oak	Quercus shumardii	Louisville	Kentucky	-85.77713515	38.22000394	no_info	NA	1311 Algonquin Parkway	Algonquin parkway	1	good	naturally_occurring	0 to 15.24 cm	Louisville	NA	NA	NA	NA	NA	NA	NA	NA	NA	NA	NA	NA
2009	Shingle oak	Quercus imbricaria	Louisville	Kentucky	-85.77776627	38.22032813	no_info	NA	1400 Algonquin Parkway	Algonquin parkway	6	good	naturally_occurring	0 to 15.24 cm	Louisville	NA	NA	NA	NA	NA	NA	NA	NA	NA	NA	NA	NA
2009	Shumard red oak	Quercus shumardii	Louisville	Kentucky	-85.77766971	38.2202244	no_info	NA	1400 Algonquin Parkway	Algonquin parkway	6	good	naturally_occurring	0 to 15.24 cm	Louisville	NA	NA	NA	NA	NA	NA	NA	NA	NA	NA	NA	NA
2017	Redbud	Cercis canadensis	Louisville	Kentucky	-85.77774213	38.22021666	no_info	NA	1400 Algonquin Parkway	Algonquin parkway	1	good	naturally_occurring	0 to 15.24 cm	Louisville	NA	NA	NA	NA	NA	NA	NA	NA	NA	NA	NA	NA
2017	Redbud	Cercis canadensis	Louisville	Kentucky	-85.77766454	38.22012193	no_info	NA	1400 Algonquin Parkway	Algonquin parkway	1	good	naturally_occurring	0 to 15.24 cm	Louisville	NA	NA	NA	NA	NA	NA	NA	NA	NA	NA	NA	NA
2017	Redbud	Cercis canadensis	Louisville	Kentucky	-85.77782644	38.22030999	no_info	NA	1400 Algonquin Parkway	Algonquin parkway	1	good	naturally_occurring	0 to 15.24 cm	Louisville	NA	NA	NA	NA	NA	NA	NA	NA	NA	NA	NA	NA
2017	Willow oak	Quercus phellos	Louisville	Kentucky	-85.77752646	38.22037408	no_info	NA	1401 Algonquin Parkway	Algonquin parkway	1	good	naturally_occurring	0 to 15.24 cm	Louisville	NA	NA	NA	NA	NA	NA	NA	NA	NA	NA	NA	NA
2017	Nuttall oak	Quercus nuttallii	Louisville	Kentucky	-85.7776414	38.22049342	no_info	NA	1401 Algonquin Parkway	Algonquin parkway	1	good	no_info	0 to 15.24 cm	Louisville	NA	NA	NA	NA	NA	NA	NA	NA	NA	NA	NA	NA
NA	Crabapple	Malus	Louisville	Kentucky	-85.777494	38.22045575	no_info	NA	1401 Algonquin Parkway	Algonquin parkway	15	good	no_info	0 to 15.24 cm	Louisville	NA	NA	NA	NA	NA	NA	NA	NA	NA	NA	NA	NA
NA	Crabapple	Malus	Louisville	Kentucky	-85.7775634	38.22053924	no_info	NA	1401 Algonquin Parkway	Algonquin parkway	16	good	no_info	15.24 to 30.48 cm	Louisville	NA	NA	NA	NA	NA	NA	NA	NA	NA	NA	NA	NA
2017	Redbud	Cercis canadensis	Louisville	Kentucky	-85.77740292	38.22037319	no_info	NA	1401 Algonquin Parkway	Algonquin parkway	1	good	naturally_occurring	0 to 15.24 cm	Louisville	NA	NA	NA	NA	NA	NA	NA	NA	NA	NA	NA	NA
2000	Shingle oak	Quercus imbricaria	Louisville	Kentucky	-85.77797596	38.2207742	no_info	NA	1411 Algonquin Parkway	Algonquin parkway	14	good	naturally_occurring	0 to 15.24 cm	Louisville	NA	NA	NA	NA	NA	NA	NA	NA	NA	NA	NA	NA
2009	Swamp white oak	Quercus bicolor	Louisville	Kentucky	-85.77806879	38.22083615	no_info	NA	1411 Algonquin Parkway	Algonquin parkway	4	good	naturally_occurring	0 to 15.24 cm	Louisville	NA	NA	NA	NA	NA	NA	NA	NA	NA	NA	NA	NA
2009	Shumard red oak	Quercus shumardii	Louisville	Kentucky	-85.77785952	38.2206687	no_info	NA	1411 Algonquin Parkway	Algonquin parkway	4	good	naturally_occurring	0 to 15.24 cm	Louisville	NA	NA	NA	NA	NA	NA	NA	NA	NA	NA	NA	NA
2009	Chinkapin oak	Quercus muehlenbergii	Louisville	Kentucky	-85.77775489	38.22059811	no_info	NA	1411 Algonquin Parkway	Algonquin parkway	6	good	naturally_occurring	0 to 15.24 cm	Louisville	NA	NA	NA	NA	NA	NA	NA	NA	NA	NA	NA	NA
2017	American yellowwood	Cladrastis kentukea	Louisville	Kentucky	-85.77797311	38.2208455	no_info	NA	1411 Algonquin Parkway	Algonquin parkway	1	good	naturally_occurring	0 to 15.24 cm	Louisville	NA	NA	NA	NA	NA	NA	NA	NA	NA	NA	NA	NA
2017	American yellowwood	Cladrastis kentukea	Louisville	Kentucky	-85.77772649	38.22065013	no_info	NA	1411 Algonquin Parkway	Algonquin parkway	1	good	naturally_occurring	0 to 15.24 cm	Louisville	NA	NA	NA	NA	NA	NA	NA	NA	NA	NA	NA	NA
2017	Eastern hophornbeam	Ostrya virginiana	Louisville	Kentucky	-85.77785106	38.22075671	no_info	NA	1411 Algonquin Parkway	Algonquin parkway	1	good	naturally_occurring	0 to 15.24 cm	Louisville	NA	NA	NA	NA	NA	NA	NA	NA	NA	NA	NA	NA
NA	Green ash	Fraxinus pennsylvanica	Louisville	Kentucky	-85.77846923	38.2209102	no_info	NA	1414 Algonquin Parkway	Algonquin parkway	23	good	naturally_occurring	15.24 to 30.48 cm	Louisville	NA	NA	NA	NA	NA	NA	NA	NA	NA	NA	NA	NA
1998	Swamp white oak	Quercus bicolor	Louisville	Kentucky	-85.77821148	38.22072004	no_info	NA	1414 Algonquin Parkway	Algonquin parkway	19	good	naturally_occurring	15.24 to 30.48 cm	Louisville	NA	NA	NA	NA	NA	NA	NA	NA	NA	NA	NA	NA
1998	Cherrybark oak	Quercus pagodifolia	Louisville	Kentucky	-85.77830841	38.22078982	no_info	NA	1414 Algonquin Parkway	Algonquin parkway	22	good	no_info	15.24 to 30.48 cm	Louisville	NA	NA	NA	NA	NA	NA	NA	NA	NA	NA	NA	NA
1998	Shingle oak	Quercus imbricaria	Louisville	Kentucky	-85.77863328	38.22094038	no_info	NA	1414 Algonquin Parkway	Algonquin parkway	20	good	naturally_occurring	15.24 to 30.48 cm	Louisville	NA	NA	NA	NA	NA	NA	NA	NA	NA	NA	NA	NA
2009	Overcup oak	Quercus lyrata	Louisville	Kentucky	-85.77810489	38.22062072	no_info	NA	1414 Algonquin Parkway	Algonquin parkway	7	good	naturally_occurring	0 to 15.24 cm	Louisville	NA	NA	NA	NA	NA	NA	NA	NA	NA	NA	NA	NA
2009	Southern red oak	Quercus falcata	Louisville	Kentucky	-85.77800829	38.22052172	no_info	NA	1414 Algonquin Parkway	Algonquin parkway	4	good	naturally_occurring	0 to 15.24 cm	Louisville	NA	NA	NA	NA	NA	NA	NA	NA	NA	NA	NA	NA
2017	Eastern hophornbeam	Ostrya virginiana	Louisville	Kentucky	-85.77799845	38.22046712	no_info	NA	1414 Algonquin Parkway	Algonquin parkway	1	good	naturally_occurring	0 to 15.24 cm	Louisville	NA	NA	NA	NA	NA	NA	NA	NA	NA	NA	NA	NA
2017	Eastern hophornbeam	Ostrya virginiana	Louisville	Kentucky	-85.77877149	38.22093885	no_info	NA	1414 Algonquin Parkway	Algonquin parkway	1	good	naturally_occurring	0 to 15.24 cm	Louisville	NA	NA	NA	NA	NA	NA	NA	NA	NA	NA	NA	NA
2017	Eastern hophornbeam	Ostrya virginiana	Louisville	Kentucky	-85.7784727	38.22079765	no_info	NA	1414 Algonquin Parkway	Algonquin parkway	1	good	naturally_occurring	0 to 15.24 cm	Louisville	NA	NA	NA	NA	NA	NA	NA	NA	NA	NA	NA	NA
2017	American yellowwood	Cladrastis kentukea	Louisville	Kentucky	-85.77862411	38.22087727	no_info	NA	1414 Algonquin Parkway	Algonquin parkway	1	good	naturally_occurring	0 to 15.24 cm	Louisville	NA	NA	NA	NA	NA	NA	NA	NA	NA	NA	NA	NA
2017	Eastern hophornbeam	Ostrya virginiana	Louisville	Kentucky	-85.77819837	38.22062271	no_info	NA	1414 Algonquin Parkway	Algonquin parkway	1	good	naturally_occurring	0 to 15.24 cm	Louisville	NA	NA	NA	NA	NA	NA	NA	NA	NA	NA	NA	NA
2017	American yellowwood	Cladrastis kentukea	Louisville	Kentucky	-85.77833464	38.22071789	no_info	NA	1414 Algonquin Parkway	Algonquin parkway	1	good	naturally_occurring	0 to 15.24 cm	Louisville	NA	NA	NA	NA	NA	NA	NA	NA	NA	NA	NA	NA
2017	American yellowwood	Cladrastis kentukea	Louisville	Kentucky	-85.77809571	38.22055259	no_info	NA	1414 Algonquin Parkway	Algonquin parkway	1	good	naturally_occurring	0 to 15.24 cm	Louisville	NA	NA	NA	NA	NA	NA	NA	NA	NA	NA	NA	NA
2017	American yellowwood	Cladrastis kentukea	Louisville	Kentucky	-85.77892891	38.22099929	no_info	NA	1414 Algonquin Parkway	Algonquin parkway	1	good	naturally_occurring	0 to 15.24 cm	Louisville	NA	NA	NA	NA	NA	NA	NA	NA	NA	NA	NA	NA
1998	Swamp white oak	Quercus bicolor	Louisville	Kentucky	-85.7788904	38.22106252	no_info	NA	1422 Algonquin Parkway	Algonquin parkway	16	good	naturally_occurring	15.24 to 30.48 cm	Louisville	NA	NA	NA	NA	NA	NA	NA	NA	NA	NA	NA	NA
2017	Chinkapin oak	Quercus muehlenbergii	Louisville	Kentucky	-85.77938193	38.221201	no_info	NA	1500 Algonquin Parkway	Algonquin parkway	1	good	naturally_occurring	0 to 15.24 cm	Louisville	NA	NA	NA	NA	NA	NA	NA	NA	NA	NA	NA	NA
2017	Shingle oak	Quercus imbricaria	Louisville	Kentucky	-85.77906099	38.22111812	no_info	NA	1500 Algonquin Parkway	Algonquin parkway	1	good	naturally_occurring	0 to 15.24 cm	Louisville	NA	NA	NA	NA	NA	NA	NA	NA	NA	NA	NA	NA
2009	Southern red oak	Quercus falcata	Louisville	Kentucky	-85.78005911	38.2213386	no_info	NA	1500 Algonquin Parkway	Algonquin parkway	7	good	naturally_occurring	0 to 15.24 cm	Louisville	NA	NA	NA	NA	NA	NA	NA	NA	NA	NA	NA	NA
2017	Swamp white oak	Quercus bicolor	Louisville	Kentucky	-85.77924199	38.2211673	no_info	NA	1500 Algonquin Parkway	Algonquin parkway	1	good	naturally_occurring	0 to 15.24 cm	Louisville	NA	NA	NA	NA	NA	NA	NA	NA	NA	NA	NA	NA
NA	Green ash	Fraxinus pennsylvanica	Louisville	Kentucky	-85.77974857	38.22120928	no_info	NA	1500 Algonquin Parkway	Algonquin parkway	22	poor	naturally_occurring	15.24 to 30.48 cm	Louisville	NA	NA	NA	NA	NA	NA	NA	NA	NA	NA	NA	NA
2009	Sweetgum	Liquidambar styraciflua	Louisville	Kentucky	-85.77958037	38.22117336	no_info	NA	1500 Algonquin Parkway	Algonquin parkway	4	good	naturally_occurring	0 to 15.24 cm	Louisville	NA	NA	NA	NA	NA	NA	NA	NA	NA	NA	NA	NA
2017	Hican	Carya illinoinensis	Louisville	Kentucky	-85.77984712	38.22125126	no_info	NA	1500 Algonquin Parkway	Algonquin parkway	1	good	naturally_occurring	0 to 15.24 cm	Louisville	NA	NA	NA	NA	NA	NA	NA	NA	NA	NA	NA	NA
2017	Osage orange	Maclura pomifera	Louisville	Kentucky	-85.7790938	38.22104706	no_info	NA	1500 Algonquin Parkway	Algonquin parkway	1	good	introduced	0 to 15.24 cm	Louisville	NA	NA	NA	NA	NA	NA	NA	NA	NA	NA	NA	NA
2009	Kentucky coffee tree	Gymnocladus dioicus	Louisville	Kentucky	-85.7800089	38.22128521	no_info	NA	1500 Algonquin Parkway	Algonquin parkway	6	good	naturally_occurring	0 to 15.24 cm	Louisville	NA	NA	NA	NA	NA	NA	NA	NA	NA	NA	NA	NA
2017	Cottonwood	Populus deltoides	Louisville	Kentucky	-85.77940355	38.22113164	no_info	NA	1500 Algonquin Parkway	Algonquin parkway	1	good	naturally_occurring	0 to 15.24 cm	Louisville	NA	NA	NA	NA	NA	NA	NA	NA	NA	NA	NA	NA
2017	Northern catalpa	Catalpa speciosa	Louisville	Kentucky	-85.7792493	38.22109145	no_info	NA	1500 Algonquin Parkway	Algonquin parkway	1	good	naturally_occurring	0 to 15.24 cm	Louisville	NA	NA	NA	NA	NA	NA	NA	NA	NA	NA	NA	NA
2009	Overcup oak	Quercus lyrata	Louisville	Kentucky	-85.78047446	38.22144043	no_info	NA	1510 Algonquin Parkway	Algonquin parkway	4	good	naturally_occurring	0 to 15.24 cm	Louisville	NA	NA	NA	NA	NA	NA	NA	NA	NA	NA	NA	NA
2009	Northern red oak	Quercus rubra	Louisville	Kentucky	-85.78062739	38.22148014	no_info	NA	1510 Algonquin Parkway	Algonquin parkway	4	good	naturally_occurring	0 to 15.24 cm	Louisville	NA	NA	NA	NA	NA	NA	NA	NA	NA	NA	NA	NA
2009	Red maple	Acer rubrum	Louisville	Kentucky	-85.78017109	38.22132637	no_info	NA	1510 Algonquin Parkway	Algonquin parkway	5	good	naturally_occurring	0 to 15.24 cm	Louisville	NA	NA	NA	NA	NA	NA	NA	NA	NA	NA	NA	NA
2009	Kentucky coffee tree	Gymnocladus dioicus	Louisville	Kentucky	-85.78056128	38.22141046	no_info	NA	1510 Algonquin Parkway	Algonquin parkway	4	good	naturally_occurring	0 to 15.24 cm	Louisville	NA	NA	NA	NA	NA	NA	NA	NA	NA	NA	NA	NA
2009	Red maple	Acer rubrum	Louisville	Kentucky	-85.78041257	38.22138143	no_info	NA	1510 Algonquin Parkway	Algonquin parkway	5	good	naturally_occurring	0 to 15.24 cm	Louisville	NA	NA	NA	NA	NA	NA	NA	NA	NA	NA	NA	NA
2009	Kentucky coffee tree	Gymnocladus dioicus	Louisville	Kentucky	-85.78089366	38.22150085	no_info	NA	1510 Algonquin Parkway	Algonquin parkway	4	good	naturally_occurring	0 to 15.24 cm	Louisville	NA	NA	NA	NA	NA	NA	NA	NA	NA	NA	NA	NA
2009	Shingle oak	Quercus imbricaria	Louisville	Kentucky	-85.78079302	38.22152406	no_info	NA	1511 Algonquin Parkway	Algonquin parkway	4	good	naturally_occurring	0 to 15.24 cm	Louisville	NA	NA	NA	NA	NA	NA	NA	NA	NA	NA	NA	NA
2017	Black cherry	Prunus serotina	Louisville	Kentucky	-85.77822891	38.22102517	no_info	NA	1511 Algonquin Parkway	Algonquin parkway	1	good	naturally_occurring	0 to 15.24 cm	Louisville	NA	NA	NA	NA	NA	NA	NA	NA	NA	NA	NA	NA
2017	Pecan	Carya illinoinensis	Louisville	Kentucky	-85.77910788	38.22136618	no_info	NA	1511 Algonquin Parkway	Algonquin parkway	1	good	naturally_occurring	0 to 15.24 cm	Louisville	NA	NA	NA	NA	NA	NA	NA	NA	NA	NA	NA	NA
2017	Pecan	Carya illinoinensis	Louisville	Kentucky	-85.77835788	38.22109132	no_info	NA	1511 Algonquin Parkway	Algonquin parkway	1	good	naturally_occurring	0 to 15.24 cm	Louisville	NA	NA	NA	NA	NA	NA	NA	NA	NA	NA	NA	NA
2009	Northern catalpa	Catalpa speciosa	Louisville	Kentucky	-85.7807242	38.22146017	no_info	NA	1511 Algonquin Parkway	Algonquin parkway	8	good	naturally_occurring	0 to 15.24 cm	Louisville	NA	NA	NA	NA	NA	NA	NA	NA	NA	NA	NA	NA
2017	Kentucky coffee tree	Gymnocladus dioicus	Louisville	Kentucky	-85.77848813	38.22115558	no_info	NA	1511 Algonquin Parkway	Algonquin parkway	1	good	naturally_occurring	0 to 15.24 cm	Louisville	NA	NA	NA	NA	NA	NA	NA	NA	NA	NA	NA	NA
2017	Osage orange	Maclura pomifera	Louisville	Kentucky	-85.77862579	38.2212148	no_info	NA	1511 Algonquin Parkway	Algonquin parkway	1	good	introduced	0 to 15.24 cm	Louisville	NA	NA	NA	NA	NA	NA	NA	NA	NA	NA	NA	NA
2017	Common hackberry	Celtis occidentalis	Louisville	Kentucky	-85.77893833	38.22132396	no_info	NA	1511 Algonquin Parkway	Algonquin parkway	1	good	naturally_occurring	0 to 15.24 cm	Louisville	NA	NA	NA	NA	NA	NA	NA	NA	NA	NA	NA	NA
1998	Shumard red oak	Quercus shumardii	Louisville	Kentucky	-85.77846858	38.22105464	no_info	NA	1513 Algonquin Parkway	Algonquin parkway	12	good	naturally_occurring	0 to 15.24 cm	Louisville	NA	NA	NA	NA	NA	NA	NA	NA	NA	NA	NA	NA
2009	Southern red oak	Quercus falcata	Louisville	Kentucky	-85.77872072	38.22116795	no_info	NA	1513 Algonquin Parkway	Algonquin parkway	4	good	naturally_occurring	0 to 15.24 cm	Louisville	NA	NA	NA	NA	NA	NA	NA	NA	NA	NA	NA	NA
1998	Swamp white oak	Quercus bicolor	Louisville	Kentucky	-85.77924726	38.22133468	no_info	NA	1513 Algonquin Parkway	Algonquin parkway	16	good	naturally_occurring	15.24 to 30.48 cm	Louisville	NA	NA	NA	NA	NA	NA	NA	NA	NA	NA	NA	NA
NA	Pin oak	Quercus palustris	Louisville	Kentucky	-85.77889645	38.22121761	no_info	NA	1513 Algonquin Parkway	Algonquin parkway	46	good	naturally_occurring	45.72 to 60.96 cm	Louisville	NA	NA	NA	NA	NA	NA	NA	NA	NA	NA	NA	NA
1998	Cherrybark oak	Quercus pagodifolia	Louisville	Kentucky	-85.77909479	38.22129378	no_info	NA	1513 Algonquin Parkway	Algonquin parkway	16	good	no_info	15.24 to 30.48 cm	Louisville	NA	NA	NA	NA	NA	NA	NA	NA	NA	NA	NA	NA
1998	Cherrybark oak	Quercus pagodifolia	Louisville	Kentucky	-85.77833584	38.22098198	no_info	NA	1513 Algonquin Parkway	Algonquin parkway	17	good	no_info	15.24 to 30.48 cm	Louisville	NA	NA	NA	NA	NA	NA	NA	NA	NA	NA	NA	NA
NA	White ash	Fraxinus americana	Louisville	Kentucky	-85.77878156	38.22126657	no_info	NA	1513 Algonquin Parkway	Algonquin parkway	26	good	naturally_occurring	15.24 to 30.48 cm	Louisville	NA	NA	NA	NA	NA	NA	NA	NA	NA	NA	NA	NA
2009	Sweetgum	Liquidambar styraciflua	Louisville	Kentucky	-85.77928678	38.22140464	no_info	NA	1513 Algonquin Parkway	Algonquin parkway	5	good	naturally_occurring	0 to 15.24 cm	Louisville	NA	NA	NA	NA	NA	NA	NA	NA	NA	NA	NA	NA
2009	Northern red oak	Quercus rubra	Louisville	Kentucky	-85.78036636	38.22166194	no_info	NA	1515 Algonquin Parkway	Algonquin parkway	4	good	naturally_occurring	0 to 15.24 cm	Louisville	NA	NA	NA	NA	NA	NA	NA	NA	NA	NA	NA	NA
2009	Swamp white oak	Quercus bicolor	Louisville	Kentucky	-85.77970661	38.22147988	no_info	NA	1515 Algonquin Parkway	Algonquin parkway	4	good	naturally_occurring	0 to 15.24 cm	Louisville	NA	NA	NA	NA	NA	NA	NA	NA	NA	NA	NA	NA
2009	Northern red oak	Quercus rubra	Louisville	Kentucky	-85.78003932	38.22156912	no_info	NA	1515 Algonquin Parkway	Algonquin parkway	4	good	naturally_occurring	0 to 15.24 cm	Louisville	NA	NA	NA	NA	NA	NA	NA	NA	NA	NA	NA	NA
NA	Bur oak	Quercus macrocarpa	Louisville	Kentucky	-85.78021427	38.22160956	no_info	NA	1515 Algonquin Parkway	Algonquin parkway	5	good	naturally_occurring	0 to 15.24 cm	Louisville	NA	NA	NA	NA	NA	NA	NA	NA	NA	NA	NA	NA
2009	Chinkapin oak	Quercus muehlenbergii	Louisville	Kentucky	-85.7798742	38.22152756	no_info	NA	1515 Algonquin Parkway	Algonquin parkway	3	good	naturally_occurring	0 to 15.24 cm	Louisville	NA	NA	NA	NA	NA	NA	NA	NA	NA	NA	NA	NA
2009	Northern red oak	Quercus rubra	Louisville	Kentucky	-85.78053095	38.22170137	no_info	NA	1515 Algonquin Parkway	Algonquin parkway	4	good	naturally_occurring	0 to 15.24 cm	Louisville	NA	NA	NA	NA	NA	NA	NA	NA	NA	NA	NA	NA
2009	Red maple	Acer rubrum	Louisville	Kentucky	-85.78010894	38.22162478	no_info	NA	1515 Algonquin Parkway	Algonquin parkway	4	good	naturally_occurring	0 to 15.24 cm	Louisville	NA	NA	NA	NA	NA	NA	NA	NA	NA	NA	NA	NA
2009	American sycamore	Platanus occidentalis	Louisville	Kentucky	-85.77945891	38.22144665	no_info	NA	1515 Algonquin Parkway	Algonquin parkway	10	good	naturally_occurring	0 to 15.24 cm	Louisville	NA	NA	NA	NA	NA	NA	NA	NA	NA	NA	NA	NA
2009	American elm	Ulmus americana	Louisville	Kentucky	-85.77995344	38.22158266	no_info	NA	1515 Algonquin Parkway	Algonquin parkway	7	good	naturally_occurring	0 to 15.24 cm	Louisville	NA	NA	NA	NA	NA	NA	NA	NA	NA	NA	NA	NA
2009	American elm	Ulmus americana	Louisville	Kentucky	-85.77960556	38.22149203	no_info	NA	1515 Algonquin Parkway	Algonquin parkway	8	poor	naturally_occurring	0 to 15.24 cm	Louisville	NA	NA	NA	NA	NA	NA	NA	NA	NA	NA	NA	NA
2009	Common hackberry	Celtis occidentalis	Louisville	Kentucky	-85.78029246	38.22166574	no_info	NA	1515 Algonquin Parkway	Algonquin parkway	8	good	naturally_occurring	0 to 15.24 cm	Louisville	NA	NA	NA	NA	NA	NA	NA	NA	NA	NA	NA	NA
NA	Cherrybark oak	Quercus pagodifolia	Louisville	Kentucky	-85.78146536	38.22168705	no_info	NA	1520 Algonquin Parkway	Algonquin parkway	2	good	no_info	0 to 15.24 cm	Louisville	NA	NA	NA	NA	NA	NA	NA	NA	NA	NA	NA	NA
NA	Northern catalpa	Catalpa speciosa	Louisville	Kentucky	-85.78101542	38.22157112	no_info	NA	1520 Algonquin Parkway	Algonquin parkway	4	good	naturally_occurring	0 to 15.24 cm	Louisville	NA	NA	NA	NA	NA	NA	NA	NA	NA	NA	NA	NA
2009	Bur oak	Quercus macrocarpa	Louisville	Kentucky	-85.78112896	38.22160781	no_info	NA	1520 Algonquin Parkway	Algonquin parkway	4	good	naturally_occurring	0 to 15.24 cm	Louisville	NA	NA	NA	NA	NA	NA	NA	NA	NA	NA	NA	NA
2009	Chinkapin oak	Quercus muehlenbergii	Louisville	Kentucky	-85.78095949	38.22156326	no_info	NA	1520 Algonquin Parkway	Algonquin parkway	4	good	naturally_occurring	0 to 15.24 cm	Louisville	NA	NA	NA	NA	NA	NA	NA	NA	NA	NA	NA	NA
2009	Northern catalpa	Catalpa speciosa	Louisville	Kentucky	-85.78155662	38.22167616	no_info	NA	1520 Algonquin Parkway	Algonquin parkway	4	good	naturally_occurring	0 to 15.24 cm	Louisville	NA	NA	NA	NA	NA	NA	NA	NA	NA	NA	NA	NA
NA	Common hackberry	Celtis occidentalis	Louisville	Kentucky	-85.78122375	38.22159091	no_info	NA	1520 Algonquin Parkway	Algonquin parkway	5	good	naturally_occurring	0 to 15.24 cm	Louisville	NA	NA	NA	NA	NA	NA	NA	NA	NA	NA	NA	NA
2009	American sycamore	Platanus occidentalis	Louisville	Kentucky	-85.78142032	38.22161635	no_info	NA	1520 Algonquin Parkway	Algonquin parkway	38	good	naturally_occurring	30.48 to 45.72 cm	Louisville	NA	NA	NA	NA	NA	NA	NA	NA	NA	NA	NA	NA
2009	Shumard red oak	Quercus shumardii	Louisville	Kentucky	-85.78084804	38.22177905	no_info	NA	1521 Algonquin Parkway	Algonquin parkway	4	good	naturally_occurring	0 to 15.24 cm	Louisville	NA	NA	NA	NA	NA	NA	NA	NA	NA	NA	NA	NA
2009	Southern red oak	Quercus falcata	Louisville	Kentucky	-85.78100677	38.22182149	no_info	NA	1521 Algonquin Parkway	Algonquin parkway	4	good	naturally_occurring	0 to 15.24 cm	Louisville	NA	NA	NA	NA	NA	NA	NA	NA	NA	NA	NA	NA
2009	Southern red oak	Quercus falcata	Louisville	Kentucky	-85.78068128	38.22174109	no_info	NA	1521 Algonquin Parkway	Algonquin parkway	4	good	naturally_occurring	0 to 15.24 cm	Louisville	NA	NA	NA	NA	NA	NA	NA	NA	NA	NA	NA	NA
2009	Chinkapin oak	Quercus muehlenbergii	Louisville	Kentucky	-85.78117972	38.22187714	no_info	NA	1521 Algonquin Parkway	Algonquin parkway	4	good	naturally_occurring	0 to 15.24 cm	Louisville	NA	NA	NA	NA	NA	NA	NA	NA	NA	NA	NA	NA
2009	Common persimmon	Diospyros virginiana	Louisville	Kentucky	-85.78107615	38.22189053	no_info	NA	1521 Algonquin Parkway	Algonquin parkway	4	good	naturally_occurring	0 to 15.24 cm	Louisville	NA	NA	NA	NA	NA	NA	NA	NA	NA	NA	NA	NA
2009	Kentucky coffee tree	Gymnocladus dioicus	Louisville	Kentucky	-85.78056091	38.22175153	no_info	NA	1521 Algonquin Parkway	Algonquin parkway	2	good	naturally_occurring	0 to 15.24 cm	Louisville	NA	NA	NA	NA	NA	NA	NA	NA	NA	NA	NA	NA
2009	Common persimmon	Diospyros virginiana	Louisville	Kentucky	-85.78090971	38.22184122	no_info	NA	1521 Algonquin Parkway	Algonquin parkway	2	good	naturally_occurring	0 to 15.24 cm	Louisville	NA	NA	NA	NA	NA	NA	NA	NA	NA	NA	NA	NA
2009	Common persimmon	Diospyros virginiana	Louisville	Kentucky	-85.78123713	38.22193025	no_info	NA	1521 Algonquin Parkway	Algonquin parkway	4	good	naturally_occurring	0 to 15.24 cm	Louisville	NA	NA	NA	NA	NA	NA	NA	NA	NA	NA	NA	NA
2009	Northern red oak	Quercus rubra	Louisville	Kentucky	-85.78177769	38.22202826	no_info	NA	1525 Algonquin Parkway	Algonquin parkway	4	good	naturally_occurring	0 to 15.24 cm	Louisville	NA	NA	NA	NA	NA	NA	NA	NA	NA	NA	NA	NA
2009	Northern red oak	Quercus rubra	Louisville	Kentucky	-85.78194217	38.22206746	no_info	NA	1525 Algonquin Parkway	Algonquin parkway	4	good	naturally_occurring	0 to 15.24 cm	Louisville	NA	NA	NA	NA	NA	NA	NA	NA	NA	NA	NA	NA
2009	Chinkapin oak	Quercus muehlenbergii	Louisville	Kentucky	-85.78210974	38.22211418	no_info	NA	1525 Algonquin Parkway	Algonquin parkway	4	good	naturally_occurring	0 to 15.24 cm	Louisville	NA	NA	NA	NA	NA	NA	NA	NA	NA	NA	NA	NA
2009	Common persimmon	Diospyros virginiana	Louisville	Kentucky	-85.78168189	38.22204512	no_info	NA	1525 Algonquin Parkway	Algonquin parkway	4	good	naturally_occurring	0 to 15.24 cm	Louisville	NA	NA	NA	NA	NA	NA	NA	NA	NA	NA	NA	NA
2009	Kentucky coffee tree	Gymnocladus dioicus	Louisville	Kentucky	-85.78200612	38.22212839	no_info	NA	1525 Algonquin Parkway	Algonquin parkway	4	good	naturally_occurring	0 to 15.24 cm	Louisville	NA	NA	NA	NA	NA	NA	NA	NA	NA	NA	NA	NA
2009	Common persimmon	Diospyros virginiana	Louisville	Kentucky	-85.78184299	38.22208906	no_info	NA	1525 Algonquin Parkway	Algonquin parkway	4	good	naturally_occurring	0 to 15.24 cm	Louisville	NA	NA	NA	NA	NA	NA	NA	NA	NA	NA	NA	NA
2009	Cherrybark oak	Quercus pagodifolia	Louisville	Kentucky	-85.78224397	38.22190064	no_info	NA	1526 Algonquin Parkway	Algonquin parkway	4	good	no_info	0 to 15.24 cm	Louisville	NA	NA	NA	NA	NA	NA	NA	NA	NA	NA	NA	NA
2009	Northern red oak	Quercus rubra	Louisville	Kentucky	-85.78191909	38.22181326	no_info	NA	1526 Algonquin Parkway	Algonquin parkway	4	good	naturally_occurring	0 to 15.24 cm	Louisville	NA	NA	NA	NA	NA	NA	NA	NA	NA	NA	NA	NA
2009	Chinkapin oak	Quercus muehlenbergii	Louisville	Kentucky	-85.78207809	38.22185981	no_info	NA	1526 Algonquin Parkway	Algonquin parkway	4	good	naturally_occurring	0 to 15.24 cm	Louisville	NA	NA	NA	NA	NA	NA	NA	NA	NA	NA	NA	NA
2009	Common hackberry	Celtis occidentalis	Louisville	Kentucky	-85.78235084	38.22189039	no_info	NA	1526 Algonquin Parkway	Algonquin parkway	4	good	naturally_occurring	0 to 15.24 cm	Louisville	NA	NA	NA	NA	NA	NA	NA	NA	NA	NA	NA	NA
2017	Osage orange	Maclura pomifera	Louisville	Kentucky	-85.78188921	38.22177135	no_info	NA	1526 Algonquin Parkway	Algonquin parkway	1	good	introduced	0 to 15.24 cm	Louisville	NA	NA	NA	NA	NA	NA	NA	NA	NA	NA	NA	NA
2017	Kentucky coffee tree	Gymnocladus dioicus	Louisville	Kentucky	-85.78218494	38.2218503	no_info	NA	1526 Algonquin Parkway	Algonquin parkway	1	good	naturally_occurring	0 to 15.24 cm	Louisville	NA	NA	NA	NA	NA	NA	NA	NA	NA	NA	NA	NA
2017	Common hackberry	Celtis occidentalis	Louisville	Kentucky	-85.78203965	38.22181461	no_info	NA	1526 Algonquin Parkway	Algonquin parkway	1	good	naturally_occurring	0 to 15.24 cm	Louisville	NA	NA	NA	NA	NA	NA	NA	NA	NA	NA	NA	NA
2009	Bur oak	Quercus macrocarpa	Louisville	Kentucky	-85.78227255	38.22215656	no_info	NA	1527 Algonquin Parkway	Algonquin parkway	4	good	naturally_occurring	0 to 15.24 cm	Louisville	NA	NA	NA	NA	NA	NA	NA	NA	NA	NA	NA	NA
2009	Northern catalpa	Catalpa speciosa	Louisville	Kentucky	-85.78215858	38.22215539	no_info	NA	1527 Algonquin Parkway	Algonquin parkway	8	good	naturally_occurring	0 to 15.24 cm	Louisville	NA	NA	NA	NA	NA	NA	NA	NA	NA	NA	NA	NA
2009	Northern red oak	Quercus rubra	Louisville	Kentucky	-85.78241173	38.22194633	no_info	NA	1528 Algonquin Parkway	Algonquin parkway	4	good	naturally_occurring	0 to 15.24 cm	Louisville	NA	NA	NA	NA	NA	NA	NA	NA	NA	NA	NA	NA
2009	Swamp white oak	Quercus bicolor	Louisville	Kentucky	-85.78243823	38.22219627	no_info	NA	1529 Algonquin Parkway	Algonquin parkway	5	good	naturally_occurring	0 to 15.24 cm	Louisville	NA	NA	NA	NA	NA	NA	NA	NA	NA	NA	NA	NA
2009	Bur oak	Quercus macrocarpa	Louisville	Kentucky	-85.78257353	38.2219903	no_info	NA	1530 Algonquin Parkway	Algonquin parkway	2	fair	naturally_occurring	0 to 15.24 cm	Louisville	NA	NA	NA	NA	NA	NA	NA	NA	NA	NA	NA	NA
2009	Common hackberry	Celtis occidentalis	Louisville	Kentucky	-85.78264424	38.22196762	no_info	NA	1530 Algonquin Parkway	Algonquin parkway	2	good	naturally_occurring	0 to 15.24 cm	Louisville	NA	NA	NA	NA	NA	NA	NA	NA	NA	NA	NA	NA
2009	Northern catalpa	Catalpa speciosa	Louisville	Kentucky	-85.7825233	38.2219313	no_info	NA	1530 Algonquin Parkway	Algonquin parkway	4	good	naturally_occurring	0 to 15.24 cm	Louisville	NA	NA	NA	NA	NA	NA	NA	NA	NA	NA	NA	NA
2009	Shingle oak	Quercus imbricaria	Louisville	Kentucky	-85.7826212	38.22223517	no_info	NA	1531 Algonquin Parkway	Algonquin parkway	4	good	naturally_occurring	0 to 15.24 cm	Louisville	NA	NA	NA	NA	NA	NA	NA	NA	NA	NA	NA	NA
NA	Flowering dogwood	Cornus florida	Louisville	Kentucky	-85.78256601	38.22225429	no_info	NA	1531 Algonquin Parkway	Algonquin parkway	36	fair	naturally_occurring	30.48 to 45.72 cm	Louisville	NA	NA	NA	NA	NA	NA	NA	NA	NA	NA	NA	NA
2009	Common hackberry	Celtis occidentalis	Louisville	Kentucky	-85.78268268	38.22227984	no_info	NA	1531 Algonquin Parkway	Algonquin parkway	4	good	naturally_occurring	0 to 15.24 cm	Louisville	NA	NA	NA	NA	NA	NA	NA	NA	NA	NA	NA	NA
2009	Shumard red oak	Quercus shumardii	Louisville	Kentucky	-85.78271709	38.22202623	no_info	NA	1532 Algonquin Parkway	Algonquin parkway	2	good	naturally_occurring	0 to 15.24 cm	Louisville	NA	NA	NA	NA	NA	NA	NA	NA	NA	NA	NA	NA
2006	Swamp white oak	Quercus bicolor	Louisville	Kentucky	-85.78299154	38.22213416	no_info	NA	1600 Algonquin Parkway	Algonquin parkway	8	good	naturally_occurring	0 to 15.24 cm	Louisville	NA	NA	NA	NA	NA	NA	NA	NA	NA	NA	NA	NA
2006	River birch	Betula nigra	Louisville	Kentucky	-85.78308894	38.22207614	no_info	NA	1600 Algonquin Parkway	Algonquin parkway	7	good	naturally_occurring	0 to 15.24 cm	Louisville	NA	NA	NA	NA	NA	NA	NA	NA	NA	NA	NA	NA
2017	Blackgum	Nyssa sylvatica	Louisville	Kentucky	-85.78295553	38.22204985	no_info	NA	1600 Algonquin Parkway	Algonquin parkway	1	good	naturally_occurring	0 to 15.24 cm	Louisville	NA	NA	NA	NA	NA	NA	NA	NA	NA	NA	NA	NA
NA	Pin oak	Quercus palustris	Louisville	Kentucky	-85.78310645	38.22216192	no_info	NA	1602 Algonquin Parkway	Algonquin parkway	34	good	naturally_occurring	30.48 to 45.72 cm	Louisville	NA	NA	NA	NA	NA	NA	NA	NA	NA	NA	NA	NA
2009	Southern red oak	Quercus falcata	Louisville	Kentucky	-85.78311974	38.22232447	no_info	NA	1603 Algonquin Parkway	Algonquin parkway	4	good	naturally_occurring	0 to 15.24 cm	Louisville	NA	NA	NA	NA	NA	NA	NA	NA	NA	NA	NA	NA
2008	Swamp white oak	Quercus bicolor	Louisville	Kentucky	-85.78298428	38.22229492	no_info	NA	1603 Algonquin Parkway	Algonquin parkway	8	good	naturally_occurring	0 to 15.24 cm	Louisville	NA	NA	NA	NA	NA	NA	NA	NA	NA	NA	NA	NA
2006	River birch	Betula nigra	Louisville	Kentucky	-85.78304324	38.2223751	no_info	NA	1603 Algonquin Parkway	Algonquin parkway	12	good	naturally_occurring	0 to 15.24 cm	Louisville	NA	NA	NA	NA	NA	NA	NA	NA	NA	NA	NA	NA
2006	Swamp white oak	Quercus bicolor	Louisville	Kentucky	-85.78330484	38.22220587	no_info	NA	1604 Algonquin Parkway	Algonquin parkway	4	good	naturally_occurring	0 to 15.24 cm	Louisville	NA	NA	NA	NA	NA	NA	NA	NA	NA	NA	NA	NA
NA	Red maple	Acer rubrum	Louisville	Kentucky	-85.78338852	38.22215893	no_info	NA	1604 Algonquin Parkway	Algonquin parkway	35	good	naturally_occurring	30.48 to 45.72 cm	Louisville	NA	NA	NA	NA	NA	NA	NA	NA	NA	NA	NA	NA
1998	Shingle oak	Quercus imbricaria	Louisville	Kentucky	-85.78328458	38.22237078	no_info	NA	1605 Algonquin Parkway	Algonquin parkway	16	good	naturally_occurring	15.24 to 30.48 cm	Louisville	NA	NA	NA	NA	NA	NA	NA	NA	NA	NA	NA	NA
2006	River birch	Betula nigra	Louisville	Kentucky	-85.78318517	38.22241098	no_info	NA	1605 Algonquin Parkway	Algonquin parkway	11	good	naturally_occurring	0 to 15.24 cm	Louisville	NA	NA	NA	NA	NA	NA	NA	NA	NA	NA	NA	NA
NA	Pin oak	Quercus palustris	Louisville	Kentucky	-85.78344976	38.22225142	no_info	NA	1606 Algonquin Parkway	Algonquin parkway	30	good	naturally_occurring	15.24 to 30.48 cm	Louisville	NA	NA	NA	NA	NA	NA	NA	NA	NA	NA	NA	NA
NA	Pin oak	Quercus palustris	Louisville	Kentucky	-85.78362276	38.22230652	no_info	NA	1606 Algonquin Parkway	Algonquin parkway	47	good	naturally_occurring	45.72 to 60.96 cm	Louisville	NA	NA	NA	NA	NA	NA	NA	NA	NA	NA	NA	NA
2017	Osage orange	Maclura pomifera	Louisville	Kentucky	-85.78353792	38.22220074	no_info	NA	1606 Algonquin Parkway	Algonquin parkway	1	good	introduced	0 to 15.24 cm	Louisville	NA	NA	NA	NA	NA	NA	NA	NA	NA	NA	NA	NA
1998	Cherrybark oak	Quercus pagodifolia	Louisville	Kentucky	-85.78347149	38.2224201	no_info	NA	1607 Algonquin Parkway	Algonquin parkway	10	good	no_info	0 to 15.24 cm	Louisville	NA	NA	NA	NA	NA	NA	NA	NA	NA	NA	NA	NA
2006	River birch	Betula nigra	Louisville	Kentucky	-85.78336761	38.22245656	no_info	NA	1607 Algonquin Parkway	Algonquin parkway	11	good	naturally_occurring	0 to 15.24 cm	Louisville	NA	NA	NA	NA	NA	NA	NA	NA	NA	NA	NA	NA
NA	Swamp white oak	Quercus bicolor	Louisville	Kentucky	-85.78371528	38.22231887	no_info	NA	1608 Algonquin Parkway	Algonquin parkway	2	good	naturally_occurring	0 to 15.24 cm	Louisville	NA	NA	NA	NA	NA	NA	NA	NA	NA	NA	NA	NA
NA	Sugar maple	Acer saccharum	Louisville	Kentucky	-85.783721	38.22223712	no_info	NA	1608 Algonquin Parkway	Algonquin parkway	14	good	naturally_occurring	0 to 15.24 cm	Louisville	NA	NA	NA	NA	NA	NA	NA	NA	NA	NA	NA	NA
NA	Pin oak	Quercus palustris	Louisville	Kentucky	-85.78380649	38.22249853	no_info	NA	1608 Algonquin Parkway	Algonquin parkway	44	good	naturally_occurring	30.48 to 45.72 cm	Louisville	NA	NA	NA	NA	NA	NA	NA	NA	NA	NA	NA	NA
NA	Kentucky coffee tree	Gymnocladus dioicus	Louisville	Kentucky	-85.78369799	38.22255364	no_info	NA	1608 Algonquin Parkway	Algonquin parkway	10	good	naturally_occurring	0 to 15.24 cm	Louisville	NA	NA	NA	NA	NA	NA	NA	NA	NA	NA	NA	NA
1998	Shingle oak	Quercus imbricaria	Louisville	Kentucky	-85.78365369	38.22246895	no_info	NA	1609 Algonquin Parkway	Algonquin parkway	15	good	naturally_occurring	0 to 15.24 cm	Louisville	NA	NA	NA	NA	NA	NA	NA	NA	NA	NA	NA	NA
2006	River birch	Betula nigra	Louisville	Kentucky	-85.78350031	38.22250205	no_info	NA	1609 Algonquin Parkway	Algonquin parkway	10	good	naturally_occurring	0 to 15.24 cm	Louisville	NA	NA	NA	NA	NA	NA	NA	NA	NA	NA	NA	NA
2009	Shingle oak	Quercus imbricaria	Louisville	Kentucky	-85.78411613	38.22240644	no_info	NA	1610 Algonquin Parkway	Algonquin parkway	4	good	naturally_occurring	0 to 15.24 cm	Louisville	NA	NA	NA	NA	NA	NA	NA	NA	NA	NA	NA	NA
2006	River birch	Betula nigra	Louisville	Kentucky	-85.78402242	38.22230948	no_info	NA	1610 Algonquin Parkway	Algonquin parkway	12	good	naturally_occurring	0 to 15.24 cm	Louisville	NA	NA	NA	NA	NA	NA	NA	NA	NA	NA	NA	NA
2006	River birch	Betula nigra	Louisville	Kentucky	-85.78421255	38.2223484	no_info	NA	1610 Algonquin Parkway	Algonquin parkway	8	good	naturally_occurring	0 to 15.24 cm	Louisville	NA	NA	NA	NA	NA	NA	NA	NA	NA	NA	NA	NA
2017	American sycamore	Platanus occidentalis	Louisville	Kentucky	-85.78455036	38.22240849	no_info	NA	1610 Algonquin Parkway	Algonquin parkway	1	good	naturally_occurring	0 to 15.24 cm	Louisville	NA	NA	NA	NA	NA	NA	NA	NA	NA	NA	NA	NA
2017	Chinkapin oak	Quercus muehlenbergii	Louisville	Kentucky	-85.78413769	38.22257119	no_info	NA	1610 Algonquin Parkway	Algonquin parkway	1	good	naturally_occurring	0 to 15.24 cm	Louisville	NA	NA	NA	NA	NA	NA	NA	NA	NA	NA	NA	NA
NA	Pin oak	Quercus palustris	Louisville	Kentucky	-85.78429111	38.22244333	no_info	NA	1612 Algonquin Parkway	Algonquin parkway	40	fair	naturally_occurring	30.48 to 45.72 cm	Louisville	NA	NA	NA	NA	NA	NA	NA	NA	NA	NA	NA	NA
2006	River birch	Betula nigra	Louisville	Kentucky	-85.78437929	38.22238708	no_info	NA	1612 Algonquin Parkway	Algonquin parkway	10	good	naturally_occurring	0 to 15.24 cm	Louisville	NA	NA	NA	NA	NA	NA	NA	NA	NA	NA	NA	NA
2009	Shumard red oak	Quercus shumardii	Louisville	Kentucky	-85.7839695	38.22253876	no_info	NA	1612 Algonquin Parkway	Algonquin parkway	4	good	naturally_occurring	0 to 15.24 cm	Louisville	NA	NA	NA	NA	NA	NA	NA	NA	NA	NA	NA	NA
NA	Pin oak	Quercus palustris	Louisville	Kentucky	-85.78432277	38.22262687	no_info	NA	1612 Algonquin Parkway	Algonquin parkway	35	good	naturally_occurring	30.48 to 45.72 cm	Louisville	NA	NA	NA	NA	NA	NA	NA	NA	NA	NA	NA	NA
NA	Red maple	Acer rubrum	Louisville	Kentucky	-85.7839008	38.2225646	no_info	NA	1612 Algonquin Parkway	Algonquin parkway	10	good	naturally_occurring	0 to 15.24 cm	Louisville	NA	NA	NA	NA	NA	NA	NA	NA	NA	NA	NA	NA
NA	Sugar maple	Acer saccharum	Louisville	Kentucky	-85.78420527	38.22265126	no_info	NA	1612 Algonquin Parkway	Algonquin parkway	20	good	naturally_occurring	15.24 to 30.48 cm	Louisville	NA	NA	NA	NA	NA	NA	NA	NA	NA	NA	NA	NA
2000	Littleleaf linden	Tilia cordata	Louisville	Kentucky	-85.78402832	38.22263021	no_info	NA	1612 Algonquin Parkway	Algonquin parkway	14	good	introduced	0 to 15.24 cm	Louisville	NA	NA	NA	NA	NA	NA	NA	NA	NA	NA	NA	NA
1998	Shumard red oak	Quercus shumardii	Louisville	Kentucky	-85.78447134	38.22246603	no_info	NA	1614 Algonquin Parkway	Algonquin parkway	17	good	naturally_occurring	15.24 to 30.48 cm	Louisville	NA	NA	NA	NA	NA	NA	NA	NA	NA	NA	NA	NA
2009	Overcup oak	Quercus lyrata	Louisville	Kentucky	-85.78451747	38.22263765	no_info	NA	1614 Algonquin Parkway	Algonquin parkway	6	good	naturally_occurring	0 to 15.24 cm	Louisville	NA	NA	NA	NA	NA	NA	NA	NA	NA	NA	NA	NA
NA	Red maple	Acer rubrum	Louisville	Kentucky	-85.78439913	38.2226703	no_info	NA	1614 Algonquin Parkway	Algonquin parkway	10	good	naturally_occurring	0 to 15.24 cm	Louisville	NA	NA	NA	NA	NA	NA	NA	NA	NA	NA	NA	NA
1998	Shumard red oak	Quercus shumardii	Louisville	Kentucky	-85.78463544	38.22249683	no_info	NA	1616 Algonquin Parkway	Algonquin parkway	19	good	naturally_occurring	15.24 to 30.48 cm	Louisville	NA	NA	NA	NA	NA	NA	NA	NA	NA	NA	NA	NA
2017	Kentucky coffee tree	Gymnocladus dioicus	Louisville	Kentucky	-85.78471213	38.22243604	no_info	NA	1616 Algonquin Parkway	Algonquin parkway	1	good	naturally_occurring	0 to 15.24 cm	Louisville	NA	NA	NA	NA	NA	NA	NA	NA	NA	NA	NA	NA
2017	Osage orange	Maclura pomifera	Louisville	Kentucky	-85.78455989	38.22272027	no_info	NA	1616 Algonquin Parkway	Algonquin parkway	1	good	introduced	0 to 15.24 cm	Louisville	NA	NA	NA	NA	NA	NA	NA	NA	NA	NA	NA	NA
1998	Swamp chestnut oak	Quercus michauxii	Louisville	Kentucky	-85.78479455	38.22252193	no_info	NA	1618 Algonquin Parkway	Algonquin parkway	16	good	naturally_occurring	15.24 to 30.48 cm	Louisville	NA	NA	NA	NA	NA	NA	NA	NA	NA	NA	NA	NA
1998	Shumard red oak	Quercus shumardii	Louisville	Kentucky	-85.78485166	38.22269107	no_info	NA	1618 Algonquin Parkway	Algonquin parkway	18	good	naturally_occurring	15.24 to 30.48 cm	Louisville	NA	NA	NA	NA	NA	NA	NA	NA	NA	NA	NA	NA
1998	Shumard red oak	Quercus shumardii	Louisville	Kentucky	-85.78467603	38.22265647	no_info	NA	1618 Algonquin Parkway	Algonquin parkway	21	good	naturally_occurring	15.24 to 30.48 cm	Louisville	NA	NA	NA	NA	NA	NA	NA	NA	NA	NA	NA	NA
1998	Shumard red oak	Quercus shumardii	Louisville	Kentucky	-85.78496975	38.22253797	no_info	NA	1620 Algonquin Parkway	Algonquin parkway	15	fair	naturally_occurring	0 to 15.24 cm	Louisville	NA	NA	NA	NA	NA	NA	NA	NA	NA	NA	NA	NA
1998	Shumard red oak	Quercus shumardii	Louisville	Kentucky	-85.7851413	38.22256845	no_info	NA	1620 Algonquin Parkway	Algonquin parkway	16	good	naturally_occurring	15.24 to 30.48 cm	Louisville	NA	NA	NA	NA	NA	NA	NA	NA	NA	NA	NA	NA
2017	Common hackberry	Celtis occidentalis	Louisville	Kentucky	-85.78488097	38.2224597	no_info	NA	1620 Algonquin Parkway	Algonquin parkway	1	good	naturally_occurring	0 to 15.24 cm	Louisville	NA	NA	NA	NA	NA	NA	NA	NA	NA	NA	NA	NA
NA	Sugar maple	Acer saccharum	Louisville	Kentucky	-85.78504234	38.22247514	no_info	NA	1620 Algonquin Parkway	Algonquin parkway	17	good	naturally_occurring	15.24 to 30.48 cm	Louisville	NA	NA	NA	NA	NA	NA	NA	NA	NA	NA	NA	NA
NA	Pin oak	Quercus palustris	Louisville	Kentucky	-85.78502639	38.22270418	no_info	NA	1620 Algonquin Parkway	Algonquin parkway	25	fair	naturally_occurring	15.24 to 30.48 cm	Louisville	NA	NA	NA	NA	NA	NA	NA	NA	NA	NA	NA	NA
NA	Red maple	Acer rubrum	Louisville	Kentucky	-85.78491891	38.22276278	no_info	NA	1620 Algonquin Parkway	Algonquin parkway	12	good	naturally_occurring	0 to 15.24 cm	Louisville	NA	NA	NA	NA	NA	NA	NA	NA	NA	NA	NA	NA
2018	Common persimmon	Diospyros virginiana	Louisville	Kentucky	-85.78473404	38.22275043	no_info	NA	1620 Algonquin Parkway	Algonquin parkway	1	good	naturally_occurring	0 to 15.24 cm	Louisville	NA	NA	NA	NA	NA	NA	NA	NA	NA	NA	NA	NA
2017	Blackgum	Nyssa sylvatica	Louisville	Kentucky	-85.78516154	38.22249415	no_info	NA	1622 Algonquin Parkway	Algonquin parkway	1	good	naturally_occurring	0 to 15.24 cm	Louisville	NA	NA	NA	NA	NA	NA	NA	NA	NA	NA	NA	NA
NA	Pin oak	Quercus palustris	Louisville	Kentucky	-85.78532514	38.22259949	no_info	NA	1624 Algonquin Parkway	Algonquin parkway	48	good	naturally_occurring	45.72 to 60.96 cm	Louisville	NA	NA	NA	NA	NA	NA	NA	NA	NA	NA	NA	NA
2018	American sycamore	Platanus occidentalis	Louisville	Kentucky	-85.78530572	38.22250133	no_info	NA	1624 Algonquin Parkway	Algonquin parkway	72	good	naturally_occurring	60.96 to 76.2 cm	Louisville	NA	NA	NA	NA	NA	NA	NA	NA	NA	NA	NA	NA
NA	Pin oak	Quercus palustris	Louisville	Kentucky	-85.78519854	38.22273199	no_info	NA	1624 Algonquin Parkway	Algonquin parkway	48	fair	naturally_occurring	45.72 to 60.96 cm	Louisville	NA	NA	NA	NA	NA	NA	NA	NA	NA	NA	NA	NA
NA	Littleleaf linden	Tilia cordata	Louisville	Kentucky	-85.78508295	38.22277616	no_info	NA	1624 Algonquin Parkway	Algonquin parkway	9	good	introduced	0 to 15.24 cm	Louisville	NA	NA	NA	NA	NA	NA	NA	NA	NA	NA	NA	NA
NA	Pin oak	Quercus palustris	Louisville	Kentucky	-85.78548329	38.2226087	no_info	NA	1626 Algonquin Parkway	Algonquin parkway	42	good	naturally_occurring	30.48 to 45.72 cm	Louisville	NA	NA	NA	NA	NA	NA	NA	NA	NA	NA	NA	NA
2017	Sweetgum	Liquidambar styraciflua	Louisville	Kentucky	-85.78545422	38.22252619	no_info	NA	1626 Algonquin Parkway	Algonquin parkway	1	good	naturally_occurring	0 to 15.24 cm	Louisville	NA	NA	NA	NA	NA	NA	NA	NA	NA	NA	NA	NA
1998	White oak	Quercus alba	Louisville	Kentucky	-85.785371	38.22275279	no_info	NA	1626 Algonquin Parkway	Algonquin parkway	10	good	naturally_occurring	0 to 15.24 cm	Louisville	NA	NA	NA	NA	NA	NA	NA	NA	NA	NA	NA	NA
NA	Tulip poplar	Liriodendron tulipifera	Louisville	Kentucky	-85.78545164	38.22282267	no_info	NA	1626 Algonquin Parkway	Algonquin parkway	16	good	naturally_occurring	15.24 to 30.48 cm	Louisville	NA	NA	NA	NA	NA	NA	NA	NA	NA	NA	NA	NA
NA	Red maple	Acer rubrum	Louisville	Kentucky	-85.7852588	38.2228126	no_info	NA	1626 Algonquin Parkway	Algonquin parkway	10	good	naturally_occurring	0 to 15.24 cm	Louisville	NA	NA	NA	NA	NA	NA	NA	NA	NA	NA	NA	NA
2009	Bur oak	Quercus macrocarpa	Louisville	Kentucky	-85.7856301	38.2226072	no_info	NA	1628 Algonquin Parkway	Algonquin parkway	4	good	naturally_occurring	0 to 15.24 cm	Louisville	NA	NA	NA	NA	NA	NA	NA	NA	NA	NA	NA	NA
NA	Sugar maple	Acer saccharum	Louisville	Kentucky	-85.78560338	38.22253211	no_info	NA	1628 Algonquin Parkway	Algonquin parkway	14	good	naturally_occurring	0 to 15.24 cm	Louisville	NA	NA	NA	NA	NA	NA	NA	NA	NA	NA	NA	NA
1998	White oak	Quercus alba	Louisville	Kentucky	-85.785552	38.22276148	no_info	NA	1628 Algonquin Parkway	Algonquin parkway	14	good	naturally_occurring	0 to 15.24 cm	Louisville	NA	NA	NA	NA	NA	NA	NA	NA	NA	NA	NA	NA
NA	Littleleaf linden	Tilia cordata	Louisville	Kentucky	-85.78579439	38.22284931	no_info	NA	1628 Algonquin Parkway	Algonquin parkway	9	good	introduced	0 to 15.24 cm	Louisville	NA	NA	NA	NA	NA	NA	NA	NA	NA	NA	NA	NA
NA	Red maple	Acer rubrum	Louisville	Kentucky	-85.78562606	38.22283762	no_info	NA	1628 Algonquin Parkway	Algonquin parkway	10	good	naturally_occurring	0 to 15.24 cm	Louisville	NA	NA	NA	NA	NA	NA	NA	NA	NA	NA	NA	NA
1998	Blackgum	Nyssa sylvatica	Louisville	Kentucky	-85.78583995	38.22262787	no_info	NA	1632 Algonquin Parkway	Algonquin parkway	6	fair	naturally_occurring	0 to 15.24 cm	Louisville	NA	NA	NA	NA	NA	NA	NA	NA	NA	NA	NA	NA
2017	Kentucky coffee tree	Gymnocladus dioicus	Louisville	Kentucky	-85.78580494	38.22255024	no_info	NA	1632 Algonquin Parkway	Algonquin parkway	1	good	naturally_occurring	0 to 15.24 cm	Louisville	NA	NA	NA	NA	NA	NA	NA	NA	NA	NA	NA	NA
2009	Swamp white oak	Quercus bicolor	Louisville	Kentucky	-85.78572726	38.22277131	no_info	NA	1632 Algonquin Parkway	Algonquin parkway	6	good	naturally_occurring	0 to 15.24 cm	Louisville	NA	NA	NA	NA	NA	NA	NA	NA	NA	NA	NA	NA
1998	Swamp white oak	Quercus bicolor	Louisville	Kentucky	-85.78602319	38.22264359	no_info	NA	1634 Algonquin Parkway	Algonquin parkway	10	good	naturally_occurring	0 to 15.24 cm	Louisville	NA	NA	NA	NA	NA	NA	NA	NA	NA	NA	NA	NA
NA	Flowering dogwood	Cornus florida	Louisville	Kentucky	-85.7860137	38.22255209	no_info	NA	1634 Algonquin Parkway	Algonquin parkway	3	good	naturally_occurring	0 to 15.24 cm	Louisville	NA	NA	NA	NA	NA	NA	NA	NA	NA	NA	NA	NA
2017	Chinkapin oak	Quercus muehlenbergii	Louisville	Kentucky	-85.78608057	38.22278856	no_info	NA	1634 Algonquin Parkway	Algonquin parkway	1	good	naturally_occurring	0 to 15.24 cm	Louisville	NA	NA	NA	NA	NA	NA	NA	NA	NA	NA	NA	NA
NA	Pin oak	Quercus palustris	Louisville	Kentucky	-85.78594732	38.22277806	no_info	NA	1634 Algonquin Parkway	Algonquin parkway	53	good	naturally_occurring	45.72 to 60.96 cm	Louisville	NA	NA	NA	NA	NA	NA	NA	NA	NA	NA	NA	NA
NA	Red maple	Acer rubrum	Louisville	Kentucky	-85.78594144	38.22284276	no_info	NA	1634 Algonquin Parkway	Algonquin parkway	9	good	naturally_occurring	0 to 15.24 cm	Louisville	NA	NA	NA	NA	NA	NA	NA	NA	NA	NA	NA	NA
2017	Swamp white oak	Quercus bicolor	Louisville	Kentucky	-85.78619155	38.22264133	no_info	NA	1636 Algonquin Parkway	Algonquin parkway	1	good	naturally_occurring	0 to 15.24 cm	Louisville	NA	NA	NA	NA	NA	NA	NA	NA	NA	NA	NA	NA
2018	River birch	Betula nigra	Louisville	Kentucky	-85.7862068	38.22258284	no_info	NA	1636 Algonquin Parkway	Algonquin parkway	72	good	naturally_occurring	60.96 to 76.2 cm	Louisville	NA	NA	NA	NA	NA	NA	NA	NA	NA	NA	NA	NA
2000	Yellow buckeye	Aesculus Octandra	Louisville	Kentucky	-85.78614558	38.2228749	no_info	NA	1636 Algonquin Parkway	Algonquin parkway	8	good	no_info	0 to 15.24 cm	Louisville	NA	NA	NA	NA	NA	NA	NA	NA	NA	NA	NA	NA
2009	Overcup oak	Quercus lyrata	Louisville	Kentucky	-85.78637004	38.22265528	no_info	NA	1638 Algonquin Parkway	Algonquin parkway	4	good	naturally_occurring	0 to 15.24 cm	Louisville	NA	NA	NA	NA	NA	NA	NA	NA	NA	NA	NA	NA
NA	Sugar maple	Acer saccharum	Louisville	Kentucky	-85.78638874	38.22259588	no_info	NA	1638 Algonquin Parkway	Algonquin parkway	16	good	naturally_occurring	15.24 to 30.48 cm	Louisville	NA	NA	NA	NA	NA	NA	NA	NA	NA	NA	NA	NA
NA	Pin oak	Quercus palustris	Louisville	Kentucky	-85.78625944	38.22280334	no_info	NA	1638 Algonquin Parkway	Algonquin parkway	50	good	naturally_occurring	45.72 to 60.96 cm	Louisville	NA	NA	NA	NA	NA	NA	NA	NA	NA	NA	NA	NA
NA	Red maple	Acer rubrum	Louisville	Kentucky	-85.78633865	38.22288452	no_info	NA	1638 Algonquin Parkway	Algonquin parkway	9	good	naturally_occurring	0 to 15.24 cm	Louisville	NA	NA	NA	NA	NA	NA	NA	NA	NA	NA	NA	NA
NA	Pin oak	Quercus palustris	Louisville	Kentucky	-85.78653463	38.22268607	no_info	NA	1640 Algonquin Parkway	Algonquin parkway	42	good	naturally_occurring	30.48 to 45.72 cm	Louisville	NA	NA	NA	NA	NA	NA	NA	NA	NA	NA	NA	NA
2017	American sycamore	Platanus occidentalis	Louisville	Kentucky	-85.78655186	38.22259859	no_info	NA	1640 Algonquin Parkway	Algonquin parkway	1	good	naturally_occurring	0 to 15.24 cm	Louisville	NA	NA	NA	NA	NA	NA	NA	NA	NA	NA	NA	NA
2009	Shingle oak	Quercus imbricaria	Louisville	Kentucky	-85.78644011	38.22281412	no_info	NA	1640 Algonquin Parkway	Algonquin parkway	3	good	naturally_occurring	0 to 15.24 cm	Louisville	NA	NA	NA	NA	NA	NA	NA	NA	NA	NA	NA	NA
2003	Common persimmon	Diospyros virginiana	Louisville	Kentucky	-85.7865171	38.22289753	no_info	NA	1640 Algonquin Parkway	Algonquin parkway	8	good	naturally_occurring	0 to 15.24 cm	Louisville	NA	NA	NA	NA	NA	NA	NA	NA	NA	NA	NA	NA
NA	Pin oak	Quercus palustris	Louisville	Kentucky	-85.78671511	38.22269762	no_info	NA	1642 Algonquin Parkway	Algonquin parkway	44	good	naturally_occurring	30.48 to 45.72 cm	Louisville	NA	NA	NA	NA	NA	NA	NA	NA	NA	NA	NA	NA
2017	Common hackberry	Celtis occidentalis	Louisville	Kentucky	-85.7867256	38.22261665	no_info	NA	1642 Algonquin Parkway	Algonquin parkway	1	good	naturally_occurring	0 to 15.24 cm	Louisville	NA	NA	NA	NA	NA	NA	NA	NA	NA	NA	NA	NA
1998	Black oak	Quercus velutina	Louisville	Kentucky	-85.78661429	38.22283437	no_info	NA	1642 Algonquin Parkway	Algonquin parkway	14	good	naturally_occurring	0 to 15.24 cm	Louisville	NA	NA	NA	NA	NA	NA	NA	NA	NA	NA	NA	NA
2003	Yellow buckeye	Aesculus Octandra	Louisville	Kentucky	-85.78668776	38.22291876	no_info	NA	1642 Algonquin Parkway	Algonquin parkway	6	good	no_info	0 to 15.24 cm	Louisville	NA	NA	NA	NA	NA	NA	NA	NA	NA	NA	NA	NA
2000	Northern red oak	Quercus rubra	Louisville	Kentucky	-85.78687126	38.22269491	no_info	NA	1644 Algonquin Parkway	Algonquin parkway	12	good	naturally_occurring	0 to 15.24 cm	Louisville	NA	NA	NA	NA	NA	NA	NA	NA	NA	NA	NA	NA
2017	Kentucky coffee tree	Gymnocladus dioicus	Louisville	Kentucky	-85.78688277	38.22262378	no_info	NA	1644 Algonquin Parkway	Algonquin parkway	1	good	naturally_occurring	0 to 15.24 cm	Louisville	NA	NA	NA	NA	NA	NA	NA	NA	NA	NA	NA	NA
2017	Bur oak	Quercus macrocarpa	Louisville	Kentucky	-85.78677782	38.22284821	no_info	NA	1644 Algonquin Parkway	Algonquin parkway	1	good	naturally_occurring	0 to 15.24 cm	Louisville	NA	NA	NA	NA	NA	NA	NA	NA	NA	NA	NA	NA
2003	Osage orange	Maclura pomifera	Louisville	Kentucky	-85.78685781	38.22292149	no_info	NA	1644 Algonquin Parkway	Algonquin parkway	11	good	introduced	0 to 15.24 cm	Louisville	NA	NA	NA	NA	NA	NA	NA	NA	NA	NA	NA	NA
2009	Overcup oak	Quercus lyrata	Louisville	Kentucky	-85.78704279	38.22270487	no_info	NA	1646 Algonquin Parkway	Algonquin parkway	6	good	naturally_occurring	0 to 15.24 cm	Louisville	NA	NA	NA	NA	NA	NA	NA	NA	NA	NA	NA	NA
2017	Osage orange	Maclura pomifera	Louisville	Kentucky	-85.78706873	38.22264656	no_info	NA	1646 Algonquin Parkway	Algonquin parkway	1	good	introduced	0 to 15.24 cm	Louisville	NA	NA	NA	NA	NA	NA	NA	NA	NA	NA	NA	NA
2003	Sugar maple	Acer saccharum	Louisville	Kentucky	-85.7870391	38.22293355	no_info	NA	1646 Algonquin Parkway	Algonquin parkway	7	good	naturally_occurring	0 to 15.24 cm	Louisville	NA	NA	NA	NA	NA	NA	NA	NA	NA	NA	NA	NA
1998	White oak	Quercus alba	Louisville	Kentucky	-85.78696128	38.22286043	no_info	NA	1646 Algonquin Parkway	Algonquin parkway	11	good	naturally_occurring	0 to 15.24 cm	Louisville	NA	NA	NA	NA	NA	NA	NA	NA	NA	NA	NA	NA
2017	Nuttall oak	Quercus nuttallii	Louisville	Kentucky	-85.78722535	38.22272227	no_info	NA	1648 Algonquin Parkway	Algonquin parkway	1	good	no_info	0 to 15.24 cm	Louisville	NA	NA	NA	NA	NA	NA	NA	NA	NA	NA	NA	NA
NA	Sugar maple	Acer saccharum	Louisville	Kentucky	-85.78723689	38.22263978	no_info	NA	1648 Algonquin Parkway	Algonquin parkway	18	good	naturally_occurring	15.24 to 30.48 cm	Louisville	NA	NA	NA	NA	NA	NA	NA	NA	NA	NA	NA	NA
1998	White oak	Quercus alba	Louisville	Kentucky	-85.78714915	38.22287622	no_info	NA	1648 Algonquin Parkway	Algonquin parkway	15	good	naturally_occurring	0 to 15.24 cm	Louisville	NA	NA	NA	NA	NA	NA	NA	NA	NA	NA	NA	NA
2003	Sugar hackberry	Celtis laevigata	Louisville	Kentucky	-85.78722783	38.22294362	no_info	NA	1648 Algonquin Parkway	Algonquin parkway	10	good	naturally_occurring	0 to 15.24 cm	Louisville	NA	NA	NA	NA	NA	NA	NA	NA	NA	NA	NA	NA
2018	Bur oak	Quercus macrocarpa	Louisville	Kentucky	-85.7874171	38.22273382	no_info	NA	1650 Algonquin Parkway	Algonquin parkway	71	good	naturally_occurring	60.96 to 76.2 cm	Louisville	NA	NA	NA	NA	NA	NA	NA	NA	NA	NA	NA	NA
NA	Sugar maple	Acer saccharum	Louisville	Kentucky	-85.78748301	38.2226601	no_info	NA	1650 Algonquin Parkway	Algonquin parkway	14	good	naturally_occurring	0 to 15.24 cm	Louisville	NA	NA	NA	NA	NA	NA	NA	NA	NA	NA	NA	NA
2017	Chinkapin oak	Quercus muehlenbergii	Louisville	Kentucky	-85.78758761	38.22275098	no_info	NA	1652 Algonquin Parkway	Algonquin parkway	1	good	naturally_occurring	0 to 15.24 cm	Louisville	NA	NA	NA	NA	NA	NA	NA	NA	NA	NA	NA	NA
2017	American sycamore	Platanus occidentalis	Louisville	Kentucky	-85.78764768	38.22267796	no_info	NA	1652 Algonquin Parkway	Algonquin parkway	1	good	naturally_occurring	0 to 15.24 cm	Louisville	NA	NA	NA	NA	NA	NA	NA	NA	NA	NA	NA	NA
1998	White oak	Quercus alba	Louisville	Kentucky	-85.78751296	38.22289419	no_info	NA	1652 Algonquin Parkway	Algonquin parkway	14	good	naturally_occurring	0 to 15.24 cm	Louisville	NA	NA	NA	NA	NA	NA	NA	NA	NA	NA	NA	NA
2004	Sweetgum	Liquidambar styraciflua	Louisville	Kentucky	-85.78756193	38.22296462	no_info	NA	1652 Algonquin Parkway	Algonquin parkway	8	good	naturally_occurring	0 to 15.24 cm	Louisville	NA	NA	NA	NA	NA	NA	NA	NA	NA	NA	NA	NA
NA	Pin oak	Quercus palustris	Louisville	Kentucky	-85.7877652	38.22276844	no_info	NA	1654 Algonquin Parkway	Algonquin parkway	43	good	naturally_occurring	30.48 to 45.72 cm	Louisville	NA	NA	NA	NA	NA	NA	NA	NA	NA	NA	NA	NA
2017	Common hackberry	Celtis occidentalis	Louisville	Kentucky	-85.78787961	38.22270046	no_info	NA	1654 Algonquin Parkway	Algonquin parkway	1	good	naturally_occurring	0 to 15.24 cm	Louisville	NA	NA	NA	NA	NA	NA	NA	NA	NA	NA	NA	NA
2017	Swamp white oak	Quercus bicolor	Louisville	Kentucky	-85.78764962	38.22291201	no_info	NA	1654 Algonquin Parkway	Algonquin parkway	1	good	naturally_occurring	0 to 15.24 cm	Louisville	NA	NA	NA	NA	NA	NA	NA	NA	NA	NA	NA	NA
1998	White oak	Quercus alba	Louisville	Kentucky	-85.78781217	38.2229086	no_info	NA	1654 Algonquin Parkway	Algonquin parkway	14	good	naturally_occurring	0 to 15.24 cm	Louisville	NA	NA	NA	NA	NA	NA	NA	NA	NA	NA	NA	NA
1998	Cherrybark oak	Quercus pagodifolia	Louisville	Kentucky	-85.78732154	38.22288394	no_info	NA	1654 Algonquin Parkway	Algonquin parkway	18	good	no_info	15.24 to 30.48 cm	Louisville	NA	NA	NA	NA	NA	NA	NA	NA	NA	NA	NA	NA
2003	Common persimmon	Diospyros virginiana	Louisville	Kentucky	-85.78740148	38.2229535	no_info	NA	1654 Algonquin Parkway	Algonquin parkway	7	good	naturally_occurring	0 to 15.24 cm	Louisville	NA	NA	NA	NA	NA	NA	NA	NA	NA	NA	NA	NA
2003	Cucumber magnolia	Magnolia acuminata	Louisville	Kentucky	-85.7877269	38.22297846	no_info	NA	1654 Algonquin Parkway	Algonquin parkway	8	good	naturally_occurring	0 to 15.24 cm	Louisville	NA	NA	NA	NA	NA	NA	NA	NA	NA	NA	NA	NA
2004	American yellowwood	Cladrastis kentukea	Louisville	Kentucky	-85.78787619	38.22298556	no_info	NA	1654 Algonquin Parkway	Algonquin parkway	13	good	naturally_occurring	0 to 15.24 cm	Louisville	NA	NA	NA	NA	NA	NA	NA	NA	NA	NA	NA	NA
1998	White oak	Quercus alba	Louisville	Kentucky	-85.78815935	38.22297348	no_info	NA	1725 Algonquin Parkway	Algonquin parkway	14	good	naturally_occurring	0 to 15.24 cm	Louisville	NA	NA	NA	NA	NA	NA	NA	NA	NA	NA	NA	NA
2004	American yellowwood	Cladrastis kentukea	Louisville	Kentucky	-85.78808525	38.22299863	no_info	NA	1725 Algonquin Parkway	Algonquin parkway	12	good	naturally_occurring	0 to 15.24 cm	Louisville	NA	NA	NA	NA	NA	NA	NA	NA	NA	NA	NA	NA
2017	River birch	Betula nigra	Louisville	Kentucky	-85.78822047	38.22301819	no_info	NA	1727 Algonquin Parkway	Algonquin parkway	1	good	naturally_occurring	0 to 15.24 cm	Louisville	NA	NA	NA	NA	NA	NA	NA	NA	NA	NA	NA	NA
1998	White oak	Quercus alba	Louisville	Kentucky	-85.78833114	38.22295765	no_info	NA	1729 Algonquin Parkway	Algonquin parkway	11	good	naturally_occurring	0 to 15.24 cm	Louisville	NA	NA	NA	NA	NA	NA	NA	NA	NA	NA	NA	NA
2017	American sycamore	Platanus occidentalis	Louisville	Kentucky	-85.78839107	38.22302889	no_info	NA	1733 Algonquin Parkway	Algonquin parkway	2	good	naturally_occurring	0 to 15.24 cm	Louisville	NA	NA	NA	NA	NA	NA	NA	NA	NA	NA	NA	NA
2004	Shumard red oak	Quercus shumardii	Louisville	Kentucky	-85.78848948	38.22296795	no_info	NA	1735 Algonquin Parkway	Algonquin parkway	10	good	naturally_occurring	0 to 15.24 cm	Louisville	NA	NA	NA	NA	NA	NA	NA	NA	NA	NA	NA	NA
1998	White oak	Quercus alba	Louisville	Kentucky	-85.7886616	38.2229676	no_info	NA	1737 Algonquin Parkway	Algonquin parkway	12	good	naturally_occurring	0 to 15.24 cm	Louisville	NA	NA	NA	NA	NA	NA	NA	NA	NA	NA	NA	NA
2018	American hornbeam	Carpinus caroliniana	Louisville	Kentucky	-85.788719	38.22304288	no_info	NA	1737 Algonquin Parkway	Algonquin parkway	1	good	naturally_occurring	0 to 15.24 cm	Louisville	NA	NA	NA	NA	NA	NA	NA	NA	NA	NA	NA	NA
2004	Sugar maple	Acer saccharum	Louisville	Kentucky	-85.78855361	38.22302879	no_info	NA	1737 Algonquin Parkway	Algonquin parkway	6	good	naturally_occurring	0 to 15.24 cm	Louisville	NA	NA	NA	NA	NA	NA	NA	NA	NA	NA	NA	NA
1998	Northern red oak	Quercus rubra	Louisville	Kentucky	-85.78904682	38.22300229	no_info	NA	1739 Algonquin Parkway	Algonquin parkway	11	good	naturally_occurring	0 to 15.24 cm	Louisville	NA	NA	NA	NA	NA	NA	NA	NA	NA	NA	NA	NA
2017	Kentucky coffee tree	Gymnocladus dioicus	Louisville	Kentucky	-85.78910589	38.22307842	no_info	NA	1739 Algonquin Parkway	Algonquin parkway	1	good	naturally_occurring	0 to 15.24 cm	Louisville	NA	NA	NA	NA	NA	NA	NA	NA	NA	NA	NA	NA
2017	Osage orange	Maclura pomifera	Louisville	Kentucky	-85.78895608	38.22306393	no_info	NA	1739 Algonquin Parkway	Algonquin parkway	1	good	introduced	0 to 15.24 cm	Louisville	NA	NA	NA	NA	NA	NA	NA	NA	NA	NA	NA	NA
2009	Shingle oak	Quercus imbricaria	Louisville	Kentucky	-85.7881782	38.22278156	no_info	NA	1740 Algonquin Parkway	Algonquin parkway	4	good	naturally_occurring	0 to 15.24 cm	Louisville	NA	NA	NA	NA	NA	NA	NA	NA	NA	NA	NA	NA
2017	Blackgum	Nyssa sylvatica	Louisville	Kentucky	-85.78805417	38.22270842	no_info	NA	1740 Algonquin Parkway	Algonquin parkway	1	good	naturally_occurring	0 to 15.24 cm	Louisville	NA	NA	NA	NA	NA	NA	NA	NA	NA	NA	NA	NA
2017	Osage orange	Maclura pomifera	Louisville	Kentucky	-85.78821644	38.22272747	no_info	NA	1740 Algonquin Parkway	Algonquin parkway	1	good	introduced	0 to 15.24 cm	Louisville	NA	NA	NA	NA	NA	NA	NA	NA	NA	NA	NA	NA
1998	Cherrybark oak	Quercus pagodifolia	Louisville	Kentucky	-85.78921732	38.22300804	no_info	NA	1741 Algonquin Parkway	Algonquin parkway	11	good	no_info	0 to 15.24 cm	Louisville	NA	NA	NA	NA	NA	NA	NA	NA	NA	NA	NA	NA
2017	Black oak	Quercus velutina	Louisville	Kentucky	-85.78832261	38.22279877	no_info	NA	1742 Algonquin Parkway	Algonquin parkway	1	good	naturally_occurring	0 to 15.24 cm	Louisville	NA	NA	NA	NA	NA	NA	NA	NA	NA	NA	NA	NA
2017	American sycamore	Platanus occidentalis	Louisville	Kentucky	-85.78837316	38.22273435	no_info	NA	1742 Algonquin Parkway	Algonquin parkway	1	good	naturally_occurring	0 to 15.24 cm	Louisville	NA	NA	NA	NA	NA	NA	NA	NA	NA	NA	NA	NA
NA	Sugar maple	Acer saccharum	Louisville	Kentucky	-85.78928662	38.22307809	no_info	NA	1743 Algonquin Parkway	Algonquin parkway	4	good	naturally_occurring	0 to 15.24 cm	Louisville	NA	NA	NA	NA	NA	NA	NA	NA	NA	NA	NA	NA
NA	Pin oak	Quercus palustris	Louisville	Kentucky	-85.78847515	38.22281887	no_info	NA	1744 Algonquin Parkway	Algonquin parkway	45	good	naturally_occurring	30.48 to 45.72 cm	Louisville	NA	NA	NA	NA	NA	NA	NA	NA	NA	NA	NA	NA
2017	Blackjack oak	Quercus marilandica	Louisville	Kentucky	-85.78850933	38.22274535	no_info	NA	1744 Algonquin Parkway	Algonquin parkway	1	good	naturally_occurring	0 to 15.24 cm	Louisville	NA	NA	NA	NA	NA	NA	NA	NA	NA	NA	NA	NA
2009	Northern red oak	Quercus rubra	Louisville	Kentucky	-85.78933991	38.22302177	no_info	NA	1745 Algonquin Parkway	Algonquin parkway	4	good	naturally_occurring	0 to 15.24 cm	Louisville	NA	NA	NA	NA	NA	NA	NA	NA	NA	NA	NA	NA
NA	Pin oak	Quercus palustris	Louisville	Kentucky	-85.788647	38.22281589	no_info	NA	1746 Algonquin Parkway	Algonquin parkway	42	fair	naturally_occurring	30.48 to 45.72 cm	Louisville	NA	NA	NA	NA	NA	NA	NA	NA	NA	NA	NA	NA
2017	Blackgum	Nyssa sylvatica	Louisville	Kentucky	-85.78866218	38.22276492	no_info	NA	1746 Algonquin Parkway	Algonquin parkway	1	good	naturally_occurring	0 to 15.24 cm	Louisville	NA	NA	NA	NA	NA	NA	NA	NA	NA	NA	NA	NA
NA	Pin oak	Quercus palustris	Louisville	Kentucky	-85.78881361	38.22284039	no_info	NA	1748 Algonquin Parkway	Algonquin parkway	36	good	naturally_occurring	30.48 to 45.72 cm	Louisville	NA	NA	NA	NA	NA	NA	NA	NA	NA	NA	NA	NA
2004	Tulip poplar	Liriodendron tulipifera	Louisville	Kentucky	-85.78947302	38.22309456	no_info	NA	1749 Algonquin Parkway	Algonquin parkway	7	good	naturally_occurring	0 to 15.24 cm	Louisville	NA	NA	NA	NA	NA	NA	NA	NA	NA	NA	NA	NA
2009	Bur oak	Quercus macrocarpa	Louisville	Kentucky	-85.78898045	38.22283882	no_info	NA	1750 Algonquin Parkway	Algonquin parkway	6	good	naturally_occurring	0 to 15.24 cm	Louisville	NA	NA	NA	NA	NA	NA	NA	NA	NA	NA	NA	NA
2017	American sycamore	Platanus occidentalis	Louisville	Kentucky	-85.78889682	38.22277387	no_info	NA	1750 Algonquin Parkway	Algonquin parkway	1	good	naturally_occurring	0 to 15.24 cm	Louisville	NA	NA	NA	NA	NA	NA	NA	NA	NA	NA	NA	NA
2009	Northern red oak	Quercus rubra	Louisville	Kentucky	-85.78951067	38.22302812	no_info	NA	1751 Algonquin Parkway	Algonquin parkway	4	good	naturally_occurring	0 to 15.24 cm	Louisville	NA	NA	NA	NA	NA	NA	NA	NA	NA	NA	NA	NA
2017	Osage orange	Maclura pomifera	Louisville	Kentucky	-85.78904803	38.22278492	no_info	NA	1752 Algonquin Parkway	Algonquin parkway	1	good	introduced	0 to 15.24 cm	Louisville	NA	NA	NA	NA	NA	NA	NA	NA	NA	NA	NA	NA
NA	Pin oak	Quercus palustris	Louisville	Kentucky	-85.78916624	38.22286496	no_info	NA	1754 Algonquin Parkway	Algonquin parkway	38	poor	naturally_occurring	30.48 to 45.72 cm	Louisville	NA	NA	NA	NA	NA	NA	NA	NA	NA	NA	NA	NA
NA	Common hackberry	Celtis occidentalis	Louisville	Kentucky	-85.78926227	38.22278337	no_info	NA	1754 Algonquin Parkway	Algonquin parkway	43	good	naturally_occurring	30.48 to 45.72 cm	Louisville	NA	NA	NA	NA	NA	NA	NA	NA	NA	NA	NA	NA
2004	Sugar maple	Acer saccharum	Louisville	Kentucky	-85.78962537	38.22310828	no_info	NA	1755 Algonquin Parkway	Algonquin parkway	4	good	naturally_occurring	0 to 15.24 cm	Louisville	NA	NA	NA	NA	NA	NA	NA	NA	NA	NA	NA	NA
NA	Bur oak	Quercus macrocarpa	Louisville	Kentucky	-85.78936359	38.22278697	no_info	NA	1756 Algonquin Parkway	Algonquin parkway	8	good	naturally_occurring	0 to 15.24 cm	Louisville	NA	NA	NA	NA	NA	NA	NA	NA	NA	NA	NA	NA
1998	Cherrybark oak	Quercus pagodifolia	Louisville	Kentucky	-85.78971838	38.22304362	no_info	NA	1757 Algonquin Parkway	Algonquin parkway	12	good	no_info	0 to 15.24 cm	Louisville	NA	NA	NA	NA	NA	NA	NA	NA	NA	NA	NA	NA
1998	Blackgum	Nyssa sylvatica	Louisville	Kentucky	-85.7899443	38.22314093	no_info	NA	1757 Algonquin Parkway	Algonquin parkway	8	good	naturally_occurring	0 to 15.24 cm	Louisville	NA	NA	NA	NA	NA	NA	NA	NA	NA	NA	NA	NA
NA	Sugar maple	Acer saccharum	Louisville	Kentucky	-85.78980876	38.22312377	no_info	NA	1757 Algonquin Parkway	Algonquin parkway	16	good	naturally_occurring	15.24 to 30.48 cm	Louisville	NA	NA	NA	NA	NA	NA	NA	NA	NA	NA	NA	NA
2009	Overcup oak	Quercus lyrata	Louisville	Kentucky	-85.78950468	38.22286542	no_info	NA	1758 Algonquin Parkway	Algonquin parkway	6	good	naturally_occurring	0 to 15.24 cm	Louisville	NA	NA	NA	NA	NA	NA	NA	NA	NA	NA	NA	NA
2017	Kentucky coffee tree	Gymnocladus dioicus	Louisville	Kentucky	-85.78950922	38.22281743	no_info	NA	1758 Algonquin Parkway	Algonquin parkway	1	good	naturally_occurring	0 to 15.24 cm	Louisville	NA	NA	NA	NA	NA	NA	NA	NA	NA	NA	NA	NA
2017	Bur oak	Quercus macrocarpa	Louisville	Kentucky	-85.7901624	38.22308305	no_info	NA	1759 Algonquin Parkway	Algonquin parkway	1	good	naturally_occurring	0 to 15.24 cm	Louisville	NA	NA	NA	NA	NA	NA	NA	NA	NA	NA	NA	NA
2017	Swamp white oak	Quercus bicolor	Louisville	Kentucky	-85.79029513	38.22309159	no_info	NA	1759 Algonquin Parkway	Algonquin parkway	1	good	naturally_occurring	0 to 15.24 cm	Louisville	NA	NA	NA	NA	NA	NA	NA	NA	NA	NA	NA	NA
2017	Common hackberry	Celtis occidentalis	Louisville	Kentucky	-85.79034841	38.22315642	no_info	NA	1759 Algonquin Parkway	Algonquin parkway	1	good	naturally_occurring	0 to 15.24 cm	Louisville	NA	NA	NA	NA	NA	NA	NA	NA	NA	NA	NA	NA
NA	Northern red oak	Quercus rubra	Louisville	Kentucky	-85.79018381	38.22315	no_info	NA	1759 Algonquin Parkway	Algonquin parkway	14	good	naturally_occurring	0 to 15.24 cm	Louisville	NA	NA	NA	NA	NA	NA	NA	NA	NA	NA	NA	NA
1998	Blackgum	Nyssa sylvatica	Louisville	Kentucky	-85.78965068	38.22288459	no_info	NA	1760 Algonquin Parkway	Algonquin parkway	12	good	naturally_occurring	0 to 15.24 cm	Louisville	NA	NA	NA	NA	NA	NA	NA	NA	NA	NA	NA	NA
2017	River birch	Betula nigra	Louisville	Kentucky	-85.78964288	38.2228178	no_info	NA	1760 Algonquin Parkway	Algonquin parkway	1	good	naturally_occurring	0 to 15.24 cm	Louisville	NA	NA	NA	NA	NA	NA	NA	NA	NA	NA	NA	NA
1998	White oak	Quercus alba	Louisville	Kentucky	-85.79045767	38.22310464	no_info	NA	1761 Algonquin Parkway	Algonquin parkway	10	fair	naturally_occurring	0 to 15.24 cm	Louisville	NA	NA	NA	NA	NA	NA	NA	NA	NA	NA	NA	NA
2004	Sugar maple	Acer saccharum	Louisville	Kentucky	-85.79053463	38.22317127	no_info	NA	1761 Algonquin Parkway	Algonquin parkway	6	good	naturally_occurring	0 to 15.24 cm	Louisville	NA	NA	NA	NA	NA	NA	NA	NA	NA	NA	NA	NA
2009	Swamp white oak	Quercus bicolor	Louisville	Kentucky	-85.78980511	38.22288757	no_info	NA	1762 Algonquin Parkway	Algonquin parkway	4	good	naturally_occurring	0 to 15.24 cm	Louisville	NA	NA	NA	NA	NA	NA	NA	NA	NA	NA	NA	NA
NA	Red maple	Acer rubrum	Louisville	Kentucky	-85.78980254	38.2228307	no_info	NA	1762 Algonquin Parkway	Algonquin parkway	29	good	naturally_occurring	15.24 to 30.48 cm	Louisville	NA	NA	NA	NA	NA	NA	NA	NA	NA	NA	NA	NA
2017	Shumard red oak	Quercus shumardii	Louisville	Kentucky	-85.78994736	38.22291256	no_info	NA	1764 Algonquin Parkway	Algonquin parkway	1	good	naturally_occurring	0 to 15.24 cm	Louisville	NA	NA	NA	NA	NA	NA	NA	NA	NA	NA	NA	NA
NA	Green ash	Fraxinus pennsylvanica	Louisville	Kentucky	-85.78996666	38.22283269	no_info	NA	1764 Algonquin Parkway	Algonquin parkway	33	fair	naturally_occurring	30.48 to 45.72 cm	Louisville	NA	NA	NA	NA	NA	NA	NA	NA	NA	NA	NA	NA
2009	Northern red oak	Quercus rubra	Louisville	Kentucky	-85.7906176	38.22311423	no_info	NA	1765 Algonquin Parkway	Algonquin parkway	2	fair	naturally_occurring	0 to 15.24 cm	Louisville	NA	NA	NA	NA	NA	NA	NA	NA	NA	NA	NA	NA
2017	Chinkapin oak	Quercus muehlenbergii	Louisville	Kentucky	-85.79009971	38.22291492	no_info	NA	1766 Algonquin Parkway	Algonquin parkway	1	good	naturally_occurring	0 to 15.24 cm	Louisville	NA	NA	NA	NA	NA	NA	NA	NA	NA	NA	NA	NA
NA	Red maple	Acer rubrum	Louisville	Kentucky	-85.79013347	38.22284139	no_info	NA	1766 Algonquin Parkway	Algonquin parkway	32	good	naturally_occurring	30.48 to 45.72 cm	Louisville	NA	NA	NA	NA	NA	NA	NA	NA	NA	NA	NA	NA
2017	American sycamore	Platanus occidentalis	Louisville	Kentucky	-85.79069651	38.22318875	no_info	NA	1767 Algonquin Parkway	Algonquin parkway	1	good	naturally_occurring	0 to 15.24 cm	Louisville	NA	NA	NA	NA	NA	NA	NA	NA	NA	NA	NA	NA
2017	Scarlet red oak	Quercus coccinea	Louisville	Kentucky	-85.79023028	38.22293254	no_info	NA	1768 Algonquin Parkway	Algonquin parkway	1	good	naturally_occurring	0 to 15.24 cm	Louisville	NA	NA	NA	NA	NA	NA	NA	NA	NA	NA	NA	NA
2009	Shumard red oak	Quercus shumardii	Louisville	Kentucky	-85.79038953	38.2229435	no_info	NA	1770 Algonquin Parkway	Algonquin parkway	2	good	naturally_occurring	0 to 15.24 cm	Louisville	NA	NA	NA	NA	NA	NA	NA	NA	NA	NA	NA	NA
NA	Red maple	Acer rubrum	Louisville	Kentucky	-85.79035035	38.22286709	no_info	NA	1770 Algonquin Parkway	Algonquin parkway	19	good	naturally_occurring	15.24 to 30.48 cm	Louisville	NA	NA	NA	NA	NA	NA	NA	NA	NA	NA	NA	NA
2017	Bur oak	Quercus macrocarpa	Louisville	Kentucky	-85.79079048	38.22312472	no_info	NA	1771 Algonquin Parkway	Algonquin parkway	1	good	naturally_occurring	0 to 15.24 cm	Louisville	NA	NA	NA	NA	NA	NA	NA	NA	NA	NA	NA	NA
2018	Northern pin oak	Quercus ellipsoidalis	Louisville	Kentucky	-85.79056451	38.22295705	no_info	NA	1772 Algonquin Parkway	Algonquin parkway	1	good	introduced	0 to 15.24 cm	Louisville	NA	NA	NA	NA	NA	NA	NA	NA	NA	NA	NA	NA
NA	Sugar maple	Acer saccharum	Louisville	Kentucky	-85.79051369	38.22287205	no_info	NA	1772 Algonquin Parkway	Algonquin parkway	17	good	naturally_occurring	15.24 to 30.48 cm	Louisville	NA	NA	NA	NA	NA	NA	NA	NA	NA	NA	NA	NA
2004	Sugar maple	Acer saccharum	Louisville	Kentucky	-85.79086977	38.22319873	no_info	NA	1773 Algonquin Parkway	Algonquin parkway	4	good	naturally_occurring	0 to 15.24 cm	Louisville	NA	NA	NA	NA	NA	NA	NA	NA	NA	NA	NA	NA
2018	Scarlet red oak	Quercus coccinea	Louisville	Kentucky	-85.79095311	38.22313495	no_info	NA	1775 Algonquin Parkway	Algonquin parkway	1	good	naturally_occurring	0 to 15.24 cm	Louisville	NA	NA	NA	NA	NA	NA	NA	NA	NA	NA	NA	NA
2009	Northern red oak	Quercus rubra	Louisville	Kentucky	-85.79080616	38.22295533	no_info	NA	1776 Algonquin Parkway	Algonquin parkway	3	good	naturally_occurring	0 to 15.24 cm	Louisville	NA	NA	NA	NA	NA	NA	NA	NA	NA	NA	NA	NA
2017	American sycamore	Platanus occidentalis	Louisville	Kentucky	-85.79084734	38.22290011	no_info	NA	1776 Algonquin Parkway	Algonquin parkway	1	good	naturally_occurring	0 to 15.24 cm	Louisville	NA	NA	NA	NA	NA	NA	NA	NA	NA	NA	NA	NA
NA	Pin oak	Quercus palustris	Louisville	Kentucky	-85.79115295	38.22315934	no_info	NA	1777 Algonquin Parkway	Algonquin parkway	42	fair	naturally_occurring	30.48 to 45.72 cm	Louisville	NA	NA	NA	NA	NA	NA	NA	NA	NA	NA	NA	NA
2017	Kentucky coffee tree	Gymnocladus dioicus	Louisville	Kentucky	-85.79118464	38.22321488	no_info	NA	1777 Algonquin Parkway	Algonquin parkway	1	good	naturally_occurring	0 to 15.24 cm	Louisville	NA	NA	NA	NA	NA	NA	NA	NA	NA	NA	NA	NA
2017	River birch	Betula nigra	Louisville	Kentucky	-85.79101656	38.22321222	no_info	NA	1777 Algonquin Parkway	Algonquin parkway	1	good	naturally_occurring	0 to 15.24 cm	Louisville	NA	NA	NA	NA	NA	NA	NA	NA	NA	NA	NA	NA
NA	Pin oak	Quercus palustris	Louisville	Kentucky	-85.79093905	38.222982	no_info	NA	1778 Algonquin Parkway	Algonquin parkway	41	good	naturally_occurring	30.48 to 45.72 cm	Louisville	NA	NA	NA	NA	NA	NA	NA	NA	NA	NA	NA	NA
1998	Cherrybark oak	Quercus pagodifolia	Louisville	Kentucky	-85.79164145	38.22318503	no_info	NA	1779 Algonquin Parkway	Algonquin parkway	11	good	no_info	0 to 15.24 cm	Louisville	NA	NA	NA	NA	NA	NA	NA	NA	NA	NA	NA	NA
NA	Shingle oak	Quercus imbricaria	Louisville	Kentucky	-85.79149415	38.22317165	no_info	NA	1779 Algonquin Parkway	Algonquin parkway	3	good	naturally_occurring	0 to 15.24 cm	Louisville	NA	NA	NA	NA	NA	NA	NA	NA	NA	NA	NA	NA
2004	American yellowwood	Cladrastis kentukea	Louisville	Kentucky	-85.7914186	38.22323251	no_info	NA	1779 Algonquin Parkway	Algonquin parkway	8	good	naturally_occurring	0 to 15.24 cm	Louisville	NA	NA	NA	NA	NA	NA	NA	NA	NA	NA	NA	NA
2004	Blackgum	Nyssa sylvatica	Louisville	Kentucky	-85.79154739	38.22324092	no_info	NA	1779 Algonquin Parkway	Algonquin parkway	4	good	naturally_occurring	0 to 15.24 cm	Louisville	NA	NA	NA	NA	NA	NA	NA	NA	NA	NA	NA	NA
NA	Pin oak	Quercus palustris	Louisville	Kentucky	-85.79110918	38.22299299	no_info	NA	1780 Algonquin Parkway	Algonquin parkway	50	good	naturally_occurring	45.72 to 60.96 cm	Louisville	NA	NA	NA	NA	NA	NA	NA	NA	NA	NA	NA	NA
2017	Common hackberry	Celtis occidentalis	Louisville	Kentucky	-85.79107421	38.22292105	no_info	NA	1780 Algonquin Parkway	Algonquin parkway	1	good	naturally_occurring	0 to 15.24 cm	Louisville	NA	NA	NA	NA	NA	NA	NA	NA	NA	NA	NA	NA
2017	Swamp white oak	Quercus bicolor	Louisville	Kentucky	-85.79126849	38.2230034	no_info	NA	1782 Algonquin Parkway	Algonquin parkway	1	good	naturally_occurring	0 to 15.24 cm	Louisville	NA	NA	NA	NA	NA	NA	NA	NA	NA	NA	NA	NA
2017	River birch	Betula nigra	Louisville	Kentucky	-85.79123348	38.22292916	no_info	NA	1782 Algonquin Parkway	Algonquin parkway	1	good	naturally_occurring	0 to 15.24 cm	Louisville	NA	NA	NA	NA	NA	NA	NA	NA	NA	NA	NA	NA
2009	Bur oak	Quercus macrocarpa	Louisville	Kentucky	-85.79142341	38.2230031	no_info	NA	1784 Algonquin Parkway	Algonquin parkway	5	good	naturally_occurring	0 to 15.24 cm	Louisville	NA	NA	NA	NA	NA	NA	NA	NA	NA	NA	NA	NA
2017	Osage orange	Maclura pomifera	Louisville	Kentucky	-85.79137218	38.22293618	no_info	NA	1784 Algonquin Parkway	Algonquin parkway	1	good	introduced	0 to 15.24 cm	Louisville	NA	NA	NA	NA	NA	NA	NA	NA	NA	NA	NA	NA
2004	Red maple	Acer rubrum	Louisville	Kentucky	-85.79172622	38.22325386	no_info	NA	1785 Algonquin Parkway	Algonquin parkway	6	good	naturally_occurring	0 to 15.24 cm	Louisville	NA	NA	NA	NA	NA	NA	NA	NA	NA	NA	NA	NA
NA	Pin oak	Quercus palustris	Louisville	Kentucky	-85.7916516	38.22302689	no_info	NA	1786 Algonquin Parkway	Algonquin parkway	50	good	naturally_occurring	45.72 to 60.96 cm	Louisville	NA	NA	NA	NA	NA	NA	NA	NA	NA	NA	NA	NA
NA	Pin oak	Quercus palustris	Louisville	Kentucky	-85.79181247	38.22319054	no_info	NA	1787 Algonquin Parkway	Algonquin parkway	10	good	naturally_occurring	0 to 15.24 cm	Louisville	NA	NA	NA	NA	NA	NA	NA	NA	NA	NA	NA	NA
NA	Sharon of rose	Hibiscus syriacus	Louisville	Kentucky	-85.79168921	38.22295529	no_info	NA	1788 Algonquin Parkway	Algonquin parkway	10	good	introduced	0 to 15.24 cm	Louisville	NA	NA	NA	NA	NA	NA	NA	NA	NA	NA	NA	NA
NA	Sharon of rose	Hibiscus syriacus	Louisville	Kentucky	-85.79171925	38.22294973	no_info	NA	1788 Algonquin Parkway	Algonquin parkway	12	good	introduced	0 to 15.24 cm	Louisville	NA	NA	NA	NA	NA	NA	NA	NA	NA	NA	NA	NA
NA	Sugar maple	Acer saccharum	Louisville	Kentucky	-85.79163998	38.22295001	no_info	NA	1788 Algonquin Parkway	Algonquin parkway	22	good	naturally_occurring	15.24 to 30.48 cm	Louisville	NA	NA	NA	NA	NA	NA	NA	NA	NA	NA	NA	NA
2017	Sweetgum	Liquidambar styraciflua	Louisville	Kentucky	-85.79221698	38.22329572	no_info	NA	1789 Algonquin Parkway	Algonquin parkway	1	good	naturally_occurring	0 to 15.24 cm	Louisville	NA	NA	NA	NA	NA	NA	NA	NA	NA	NA	NA	NA
2017	Kentucky coffee tree	Gymnocladus dioicus	Louisville	Kentucky	-85.79189021	38.22326628	no_info	NA	1789 Algonquin Parkway	Algonquin parkway	1	good	naturally_occurring	0 to 15.24 cm	Louisville	NA	NA	NA	NA	NA	NA	NA	NA	NA	NA	NA	NA
NA	Pin oak	Quercus palustris	Louisville	Kentucky	-85.79180823	38.22303336	no_info	NA	1790 Algonquin Parkway	Algonquin parkway	41	good	naturally_occurring	30.48 to 45.72 cm	Louisville	NA	NA	NA	NA	NA	NA	NA	NA	NA	NA	NA	NA
1998	Cherrybark oak	Quercus pagodifolia	Louisville	Kentucky	-85.79198744	38.22319828	no_info	NA	1791 Algonquin Parkway	Algonquin parkway	15	good	no_info	0 to 15.24 cm	Louisville	NA	NA	NA	NA	NA	NA	NA	NA	NA	NA	NA	NA
2017	Shumard red oak	Quercus shumardii	Louisville	Kentucky	-85.79231571	38.22307051	no_info	NA	1792 Algonquin Parkway	Algonquin parkway	1	good	naturally_occurring	0 to 15.24 cm	Louisville	NA	NA	NA	NA	NA	NA	NA	NA	NA	NA	NA	NA
NA	Pin oak	Quercus palustris	Louisville	Kentucky	-85.79199528	38.22305421	no_info	NA	1792 Algonquin Parkway	Algonquin parkway	52	good	naturally_occurring	45.72 to 60.96 cm	Louisville	NA	NA	NA	NA	NA	NA	NA	NA	NA	NA	NA	NA
2009	Northern red oak	Quercus rubra	Louisville	Kentucky	-85.79217167	38.22305704	no_info	NA	1792 Algonquin Parkway	Algonquin parkway	4	good	naturally_occurring	0 to 15.24 cm	Louisville	NA	NA	NA	NA	NA	NA	NA	NA	NA	NA	NA	NA
NA	Red maple	Acer rubrum	Louisville	Kentucky	-85.79209019	38.22296763	no_info	NA	1792 Algonquin Parkway	Algonquin parkway	34	good	naturally_occurring	30.48 to 45.72 cm	Louisville	NA	NA	NA	NA	NA	NA	NA	NA	NA	NA	NA	NA
2017	Blackgum	Nyssa sylvatica	Louisville	Kentucky	-85.79235751	38.22301735	no_info	NA	1792 Algonquin Parkway	Algonquin parkway	1	good	naturally_occurring	0 to 15.24 cm	Louisville	NA	NA	NA	NA	NA	NA	NA	NA	NA	NA	NA	NA
2017	Kentucky coffee tree	Gymnocladus dioicus	Louisville	Kentucky	-85.79189918	38.22299024	no_info	NA	1792 Algonquin Parkway	Algonquin parkway	1	good	naturally_occurring	0 to 15.24 cm	Louisville	NA	NA	NA	NA	NA	NA	NA	NA	NA	NA	NA	NA
2017	Osage orange	Maclura pomifera	Louisville	Kentucky	-85.79222634	38.22300728	no_info	NA	1792 Algonquin Parkway	Algonquin parkway	1	good	introduced	0 to 15.24 cm	Louisville	NA	NA	NA	NA	NA	NA	NA	NA	NA	NA	NA	NA
1998	Cherrybark oak	Quercus pagodifolia	Louisville	Kentucky	-85.79216931	38.22321329	no_info	NA	1793 Algonquin Parkway	Algonquin parkway	15	good	no_info	0 to 15.24 cm	Louisville	NA	NA	NA	NA	NA	NA	NA	NA	NA	NA	NA	NA
2004	American yellowwood	Cladrastis kentukea	Louisville	Kentucky	-85.79207805	38.22326846	no_info	NA	1793 Algonquin Parkway	Algonquin parkway	8	good	naturally_occurring	0 to 15.24 cm	Louisville	NA	NA	NA	NA	NA	NA	NA	NA	NA	NA	NA	NA
2009	Shingle oak	Quercus imbricaria	Louisville	Kentucky	-85.79286277	38.223113	no_info	NA	1800 Algonquin Parkway	Algonquin parkway	3	good	naturally_occurring	0 to 15.24 cm	Louisville	NA	NA	NA	NA	NA	NA	NA	NA	NA	NA	NA	NA
NA	Silver maple	Acer saccharinum	Louisville	Kentucky	-85.79277059	38.22304279	no_info	NA	1800 Algonquin Parkway	Algonquin parkway	23	good	naturally_occurring	15.24 to 30.48 cm	Louisville	NA	NA	NA	NA	NA	NA	NA	NA	NA	NA	NA	NA
NA	Sugar maple	Acer saccharum	Louisville	Kentucky	-85.79294453	38.22305334	no_info	NA	1800 Algonquin Parkway	Algonquin parkway	18	good	naturally_occurring	15.24 to 30.48 cm	Louisville	NA	NA	NA	NA	NA	NA	NA	NA	NA	NA	NA	NA
NA	White pine	Pinus strobus	Louisville	Kentucky	-85.79263832	38.22331143	no_info	NA	1801 Algonquin Parkway	Algonquin parkway	10	good	naturally_occurring	0 to 15.24 cm	Louisville	NA	NA	NA	NA	NA	NA	NA	NA	NA	NA	NA	NA
NA	Green ash	Fraxinus pennsylvanica	Louisville	Kentucky	-85.79270894	38.22332527	no_info	NA	1801 Algonquin Parkway	Algonquin parkway	36	good	naturally_occurring	30.48 to 45.72 cm	Louisville	NA	NA	NA	NA	NA	NA	NA	NA	NA	NA	NA	NA
2009	Shingle oak	Quercus imbricaria	Louisville	Kentucky	-85.79283288	38.22326132	no_info	NA	1803 Algonquin Parkway	Algonquin parkway	2	good	naturally_occurring	0 to 15.24 cm	Louisville	NA	NA	NA	NA	NA	NA	NA	NA	NA	NA	NA	NA
2017	American sycamore	Platanus occidentalis	Louisville	Kentucky	-85.79340519	38.22337799	no_info	NA	1803 Algonquin Parkway	Algonquin parkway	1	good	naturally_occurring	0 to 15.24 cm	Louisville	NA	NA	NA	NA	NA	NA	NA	NA	NA	NA	NA	NA
NA	Pin oak	Quercus palustris	Louisville	Kentucky	-85.79289817	38.22333744	no_info	NA	1803 Algonquin Parkway	Algonquin parkway	32	good	naturally_occurring	30.48 to 45.72 cm	Louisville	NA	NA	NA	NA	NA	NA	NA	NA	NA	NA	NA	NA
2009	Shumard red oak	Quercus shumardii	Louisville	Kentucky	-85.7930749	38.22312151	no_info	NA	1804 Algonquin Parkway	Algonquin parkway	2	fair	naturally_occurring	0 to 15.24 cm	Louisville	NA	NA	NA	NA	NA	NA	NA	NA	NA	NA	NA	NA
2017	Swamp white oak	Quercus bicolor	Louisville	Kentucky	-85.7929971	38.22327772	no_info	NA	1805 Algonquin Parkway	Algonquin parkway	1	good	naturally_occurring	0 to 15.24 cm	Louisville	NA	NA	NA	NA	NA	NA	NA	NA	NA	NA	NA	NA
NA	Sugar maple	Acer saccharum	Louisville	Kentucky	-85.79303876	38.22334601	no_info	NA	1805 Algonquin Parkway	Algonquin parkway	14	good	naturally_occurring	0 to 15.24 cm	Louisville	NA	NA	NA	NA	NA	NA	NA	NA	NA	NA	NA	NA
2009	Swamp white oak	Quercus bicolor	Louisville	Kentucky	-85.79321861	38.22314128	no_info	NA	1808 Algonquin Parkway	Algonquin parkway	4	good	naturally_occurring	0 to 15.24 cm	Louisville	NA	NA	NA	NA	NA	NA	NA	NA	NA	NA	NA	NA
NA	Red maple	Acer rubrum	Louisville	Kentucky	-85.79314036	38.22306984	no_info	NA	1808 Algonquin Parkway	Algonquin parkway	54	fair	naturally_occurring	45.72 to 60.96 cm	Louisville	NA	NA	NA	NA	NA	NA	NA	NA	NA	NA	NA	NA
2009	Shumard red oak	Quercus shumardii	Louisville	Kentucky	-85.79318105	38.22328558	no_info	NA	1809 Algonquin Parkway	Algonquin parkway	2	good	naturally_occurring	0 to 15.24 cm	Louisville	NA	NA	NA	NA	NA	NA	NA	NA	NA	NA	NA	NA
2009	Shingle oak	Quercus imbricaria	Louisville	Kentucky	-85.79334267	38.22329913	no_info	NA	1809 Algonquin Parkway	Algonquin parkway	4	good	naturally_occurring	0 to 15.24 cm	Louisville	NA	NA	NA	NA	NA	NA	NA	NA	NA	NA	NA	NA
NA	Sugar maple	Acer saccharum	Louisville	Kentucky	-85.79323284	38.22335361	no_info	NA	1809 Algonquin Parkway	Algonquin parkway	30	good	naturally_occurring	15.24 to 30.48 cm	Louisville	NA	NA	NA	NA	NA	NA	NA	NA	NA	NA	NA	NA
NA	Pin oak	Quercus palustris	Louisville	Kentucky	-85.79353842	38.22331376	no_info	NA	1811 Algonquin Parkway	Algonquin parkway	52	good	naturally_occurring	45.72 to 60.96 cm	Louisville	NA	NA	NA	NA	NA	NA	NA	NA	NA	NA	NA	NA
2017	Osage orange	Maclura pomifera	Louisville	Kentucky	-85.79360587	38.22339348	no_info	NA	1811 Algonquin Parkway	Algonquin parkway	1	good	introduced	0 to 15.24 cm	Louisville	NA	NA	NA	NA	NA	NA	NA	NA	NA	NA	NA	NA
NA	Pin oak	Quercus palustris	Louisville	Kentucky	-85.79338989	38.22314429	no_info	NA	1812 Algonquin Parkway	Algonquin parkway	34	good	naturally_occurring	30.48 to 45.72 cm	Louisville	NA	NA	NA	NA	NA	NA	NA	NA	NA	NA	NA	NA
2017	Kentucky coffee tree	Gymnocladus dioicus	Louisville	Kentucky	-85.79333572	38.22307579	no_info	NA	1812 Algonquin Parkway	Algonquin parkway	1	good	naturally_occurring	0 to 15.24 cm	Louisville	NA	NA	NA	NA	NA	NA	NA	NA	NA	NA	NA	NA
2009	Shumard red oak	Quercus shumardii	Louisville	Kentucky	-85.79373035	38.22332193	no_info	NA	1813 Algonquin Parkway	Algonquin parkway	5	good	naturally_occurring	0 to 15.24 cm	Louisville	NA	NA	NA	NA	NA	NA	NA	NA	NA	NA	NA	NA
2018	River birch	Betula nigra	Louisville	Kentucky	-85.79378646	38.22340557	no_info	NA	1813 Algonquin Parkway	Algonquin parkway	72	good	naturally_occurring	60.96 to 76.2 cm	Louisville	NA	NA	NA	NA	NA	NA	NA	NA	NA	NA	NA	NA
2009	Overcup oak	Quercus lyrata	Louisville	Kentucky	-85.79390531	38.22333717	no_info	NA	1815 Algonquin Parkway	Algonquin parkway	5	good	naturally_occurring	0 to 15.24 cm	Louisville	NA	NA	NA	NA	NA	NA	NA	NA	NA	NA	NA	NA
NA	Osage orange	Maclura pomifera	Louisville	Kentucky	-85.7939702	38.22341082	no_info	NA	1815 Algonquin Parkway	Algonquin parkway	28	fair	introduced	15.24 to 30.48 cm	Louisville	NA	NA	NA	NA	NA	NA	NA	NA	NA	NA	NA	NA
2017	Chinkapin oak	Quercus muehlenbergii	Louisville	Kentucky	-85.79354717	38.22316097	no_info	NA	1816 Algonquin Parkway	Algonquin parkway	1	good	naturally_occurring	0 to 15.24 cm	Louisville	NA	NA	NA	NA	NA	NA	NA	NA	NA	NA	NA	NA
NA	Silver maple	Acer saccharinum	Louisville	Kentucky	-85.79348119	38.22308939	no_info	NA	1816 Algonquin Parkway	Algonquin parkway	39	good	naturally_occurring	30.48 to 45.72 cm	Louisville	NA	NA	NA	NA	NA	NA	NA	NA	NA	NA	NA	NA
NA	Green ash	Fraxinus pennsylvanica	Louisville	Kentucky	-85.79405794	38.2233427	no_info	NA	1817 Algonquin Parkway	Algonquin parkway	16	fair	naturally_occurring	15.24 to 30.48 cm	Louisville	NA	NA	NA	NA	NA	NA	NA	NA	NA	NA	NA	NA
2018	American sycamore	Platanus occidentalis	Louisville	Kentucky	-85.79410611	38.22342921	no_info	NA	1817 Algonquin Parkway	Algonquin parkway	72	good	naturally_occurring	60.96 to 76.2 cm	Louisville	NA	NA	NA	NA	NA	NA	NA	NA	NA	NA	NA	NA
2009	Shingle oak	Quercus imbricaria	Louisville	Kentucky	-85.7942708	38.22335749	no_info	NA	1819 Algonquin Parkway	Algonquin parkway	3	good	naturally_occurring	0 to 15.24 cm	Louisville	NA	NA	NA	NA	NA	NA	NA	NA	NA	NA	NA	NA
2017	Blackgum	Nyssa sylvatica	Louisville	Kentucky	-85.7943047	38.22344593	no_info	NA	1819 Algonquin Parkway	Algonquin parkway	1	good	naturally_occurring	0 to 15.24 cm	Louisville	NA	NA	NA	NA	NA	NA	NA	NA	NA	NA	NA	NA
2009	Overcup oak	Quercus lyrata	Louisville	Kentucky	-85.79373009	38.22317028	no_info	NA	1820 Algonquin Parkway	Algonquin parkway	11	good	naturally_occurring	0 to 15.24 cm	Louisville	NA	NA	NA	NA	NA	NA	NA	NA	NA	NA	NA	NA
2017	Osage orange	Maclura pomifera	Louisville	Kentucky	-85.79367918	38.22309908	no_info	NA	1820 Algonquin Parkway	Algonquin parkway	1	good	introduced	0 to 15.24 cm	Louisville	NA	NA	NA	NA	NA	NA	NA	NA	NA	NA	NA	NA
NA	Bur oak	Quercus macrocarpa	Louisville	Kentucky	-85.79444358	38.22337188	no_info	NA	1821 Algonquin Parkway	Algonquin parkway	6	good	naturally_occurring	0 to 15.24 cm	Louisville	NA	NA	NA	NA	NA	NA	NA	NA	NA	NA	NA	NA
2017	Kentucky coffee tree	Gymnocladus dioicus	Louisville	Kentucky	-85.79448979	38.22345584	no_info	NA	1821 Algonquin Parkway	Algonquin parkway	1	good	naturally_occurring	0 to 15.24 cm	Louisville	NA	NA	NA	NA	NA	NA	NA	NA	NA	NA	NA	NA
NA	Pin oak	Quercus palustris	Louisville	Kentucky	-85.79463612	38.2233944	no_info	NA	1823 Algonquin Parkway	Algonquin parkway	21	fair	naturally_occurring	15.24 to 30.48 cm	Louisville	NA	NA	NA	NA	NA	NA	NA	NA	NA	NA	NA	NA
NA	White spruce	Picea glauca	Louisville	Kentucky	-85.79460413	38.22345159	no_info	NA	1823 Algonquin Parkway	Algonquin parkway	10	good	introduced	0 to 15.24 cm	Louisville	NA	NA	NA	NA	NA	NA	NA	NA	NA	NA	NA	NA
2017	Bur oak	Quercus macrocarpa	Louisville	Kentucky	-85.79391088	38.22318735	no_info	NA	1824 Algonquin Parkway	Algonquin parkway	1	good	naturally_occurring	0 to 15.24 cm	Louisville	NA	NA	NA	NA	NA	NA	NA	NA	NA	NA	NA	NA
2017	Kentucky coffee tree	Gymnocladus dioicus	Louisville	Kentucky	-85.79399769	38.2231234	no_info	NA	1824 Algonquin Parkway	Algonquin parkway	1	good	naturally_occurring	0 to 15.24 cm	Louisville	NA	NA	NA	NA	NA	NA	NA	NA	NA	NA	NA	NA
NA	Pin oak	Quercus palustris	Louisville	Kentucky	-85.79480721	38.22340315	no_info	NA	1825 Algonquin Parkway	Algonquin parkway	27	good	naturally_occurring	15.24 to 30.48 cm	Louisville	NA	NA	NA	NA	NA	NA	NA	NA	NA	NA	NA	NA
NA	Red maple	Acer rubrum	Louisville	Kentucky	-85.79484121	38.22348097	no_info	NA	1825 Algonquin Parkway	Algonquin parkway	36	good	naturally_occurring	30.48 to 45.72 cm	Louisville	NA	NA	NA	NA	NA	NA	NA	NA	NA	NA	NA	NA
2009	Shingle oak	Quercus imbricaria	Louisville	Kentucky	-85.7940958	38.22319241	no_info	NA	1826 Algonquin Parkway	Algonquin parkway	4	good	naturally_occurring	0 to 15.24 cm	Louisville	NA	NA	NA	NA	NA	NA	NA	NA	NA	NA	NA	NA
NA	Green ash	Fraxinus pennsylvanica	Louisville	Kentucky	-85.7941473	38.2231404	no_info	NA	1826 Algonquin Parkway	Algonquin parkway	26	fair	naturally_occurring	15.24 to 30.48 cm	Louisville	NA	NA	NA	NA	NA	NA	NA	NA	NA	NA	NA	NA
NA	Green ash	Fraxinus pennsylvanica	Louisville	Kentucky	-85.79425878	38.22320498	no_info	NA	1834 Algonquin Parkway	Algonquin parkway	15	fair	naturally_occurring	0 to 15.24 cm	Louisville	NA	NA	NA	NA	NA	NA	NA	NA	NA	NA	NA	NA
NA	Silver maple	Acer saccharinum	Louisville	Kentucky	-85.79431288	38.22314266	no_info	NA	1834 Algonquin Parkway	Algonquin parkway	10	good	naturally_occurring	0 to 15.24 cm	Louisville	NA	NA	NA	NA	NA	NA	NA	NA	NA	NA	NA	NA
2009	Shumard red oak	Quercus shumardii	Louisville	Kentucky	-85.79444078	38.22322556	no_info	NA	1836 Algonquin Parkway	Algonquin parkway	5	good	naturally_occurring	0 to 15.24 cm	Louisville	NA	NA	NA	NA	NA	NA	NA	NA	NA	NA	NA	NA
2018	River birch	Betula nigra	Louisville	Kentucky	-85.79447717	38.22315584	no_info	NA	1836 Algonquin Parkway	Algonquin parkway	72	good	naturally_occurring	60.96 to 76.2 cm	Louisville	NA	NA	NA	NA	NA	NA	NA	NA	NA	NA	NA	NA
NA	Green ash	Fraxinus pennsylvanica	Louisville	Kentucky	-85.79465687	38.22324676	no_info	NA	1838 Algonquin Parkway	Algonquin parkway	14	fair	naturally_occurring	0 to 15.24 cm	Louisville	NA	NA	NA	NA	NA	NA	NA	NA	NA	NA	NA	NA
2017	Common hackberry	Celtis occidentalis	Louisville	Kentucky	-85.79463095	38.22316744	no_info	NA	1838 Algonquin Parkway	Algonquin parkway	1	good	naturally_occurring	0 to 15.24 cm	Louisville	NA	NA	NA	NA	NA	NA	NA	NA	NA	NA	NA	NA
2017	Osage orange	Maclura pomifera	Louisville	Kentucky	-85.79481043	38.22318016	no_info	NA	1840 Algonquin Parkway	Algonquin parkway	1	good	introduced	0 to 15.24 cm	Louisville	NA	NA	NA	NA	NA	NA	NA	NA	NA	NA	NA	NA
2017	Chinkapin oak	Quercus muehlenbergii	Louisville	Kentucky	-85.79478388	38.22324844	no_info	NA	1842 Algonquin Parkway	Algonquin parkway	1	good	naturally_occurring	0 to 15.24 cm	Louisville	NA	NA	NA	NA	NA	NA	NA	NA	NA	NA	NA	NA
2009	Shingle oak	Quercus imbricaria	Louisville	Kentucky	-85.79498017	38.22325747	no_info	NA	1842 Algonquin Parkway	Algonquin parkway	4	good	naturally_occurring	0 to 15.24 cm	Louisville	NA	NA	NA	NA	NA	NA	NA	NA	NA	NA	NA	NA
NA	Red maple	Acer rubrum	Louisville	Kentucky	-85.7950545	38.22320022	no_info	NA	1842 Algonquin Parkway	Algonquin parkway	24	fair	naturally_occurring	15.24 to 30.48 cm	Louisville	NA	NA	NA	NA	NA	NA	NA	NA	NA	NA	NA	NA
2017	Kentucky coffee tree	Gymnocladus dioicus	Louisville	Kentucky	-85.7949455	38.22318938	no_info	NA	1842 Algonquin Parkway	Algonquin parkway	1	good	naturally_occurring	0 to 15.24 cm	Louisville	NA	NA	NA	NA	NA	NA	NA	NA	NA	NA	NA	NA
2003	Swamp white oak	Quercus bicolor	Louisville	Kentucky	-85.79527881	38.22344234	no_info	NA	2101 Algonquin Parkway	Algonquin parkway	12	good	naturally_occurring	0 to 15.24 cm	Louisville	NA	NA	NA	NA	NA	NA	NA	NA	NA	NA	NA	NA
2003	Cucumber magnolia	Magnolia acuminata	Louisville	Kentucky	-85.7952049	38.22351288	no_info	NA	2101 Algonquin Parkway	Algonquin parkway	11	good	naturally_occurring	0 to 15.24 cm	Louisville	NA	NA	NA	NA	NA	NA	NA	NA	NA	NA	NA	NA
NA	Sugar maple	Acer saccharum	Louisville	Kentucky	-85.79534274	38.22351688	no_info	NA	2101 Algonquin Parkway	Algonquin parkway	30	good	naturally_occurring	15.24 to 30.48 cm	Louisville	NA	NA	NA	NA	NA	NA	NA	NA	NA	NA	NA	NA
2003	Shumard red oak	Quercus shumardii	Louisville	Kentucky	-85.79548123	38.22345281	no_info	NA	2105 Algonquin Parkway	Algonquin parkway	13	good	naturally_occurring	0 to 15.24 cm	Louisville	NA	NA	NA	NA	NA	NA	NA	NA	NA	NA	NA	NA
2017	Osage orange	Maclura pomifera	Louisville	Kentucky	-85.79547656	38.2235263	no_info	NA	2105 Algonquin Parkway	Algonquin parkway	1	good	introduced	0 to 15.24 cm	Louisville	NA	NA	NA	NA	NA	NA	NA	NA	NA	NA	NA	NA
2017	Bur oak	Quercus macrocarpa	Louisville	Kentucky	-85.79535666	38.22329413	no_info	NA	2106 Algonquin Parkway	Algonquin parkway	1	good	naturally_occurring	0 to 15.24 cm	Louisville	NA	NA	NA	NA	NA	NA	NA	NA	NA	NA	NA	NA
2017	Swamp white oak	Quercus bicolor	Louisville	Kentucky	-85.79549271	38.22330341	no_info	NA	2106 Algonquin Parkway	Algonquin parkway	1	good	naturally_occurring	0 to 15.24 cm	Louisville	NA	NA	NA	NA	NA	NA	NA	NA	NA	NA	NA	NA
2003	Cucumber magnolia	Magnolia acuminata	Louisville	Kentucky	-85.79530767	38.22321518	no_info	NA	2106 Algonquin Parkway	Algonquin parkway	13	good	naturally_occurring	0 to 15.24 cm	Louisville	NA	NA	NA	NA	NA	NA	NA	NA	NA	NA	NA	NA
2003	Yellow buckeye	Aesculus Octandra	Louisville	Kentucky	-85.79544244	38.22321538	no_info	NA	2106 Algonquin Parkway	Algonquin parkway	11	good	no_info	0 to 15.24 cm	Louisville	NA	NA	NA	NA	NA	NA	NA	NA	NA	NA	NA	NA
2018	Scarlet red oak	Quercus coccinea	Louisville	Kentucky	-85.79564358	38.22346778	no_info	NA	2107 Algonquin Parkway	Algonquin parkway	72	good	naturally_occurring	60.96 to 76.2 cm	Louisville	NA	NA	NA	NA	NA	NA	NA	NA	NA	NA	NA	NA
NA	Kentucky coffee tree	Gymnocladus dioicus	Louisville	Kentucky	-85.79561997	38.223537	no_info	NA	2107 Algonquin Parkway	Algonquin parkway	1	NA	naturally_occurring	0 to 15.24 cm	Louisville	NA	NA	NA	NA	NA	NA	NA	NA	NA	NA	NA	NA
2009	Swamp white oak	Quercus bicolor	Louisville	Kentucky	-85.79563272	38.22330124	no_info	NA	2108 Algonquin Parkway	Algonquin parkway	6	good	naturally_occurring	0 to 15.24 cm	Louisville	NA	NA	NA	NA	NA	NA	NA	NA	NA	NA	NA	NA
2017	River birch	Betula nigra	Louisville	Kentucky	-85.79559276	38.22323861	no_info	NA	2108 Algonquin Parkway	Algonquin parkway	1	good	naturally_occurring	0 to 15.24 cm	Louisville	NA	NA	NA	NA	NA	NA	NA	NA	NA	NA	NA	NA
2017	Shumard red oak	Quercus shumardii	Louisville	Kentucky	-85.79577047	38.22332177	no_info	NA	2110 Algonquin Parkway	Algonquin parkway	1	good	naturally_occurring	0 to 15.24 cm	Louisville	NA	NA	NA	NA	NA	NA	NA	NA	NA	NA	NA	NA
2003	Common hackberry	Celtis occidentalis	Louisville	Kentucky	-85.79578961	38.22324173	no_info	NA	2110 Algonquin Parkway	Algonquin parkway	10	good	naturally_occurring	0 to 15.24 cm	Louisville	NA	NA	NA	NA	NA	NA	NA	NA	NA	NA	NA	NA
2009	Shumard red oak	Quercus shumardii	Louisville	Kentucky	-85.79578701	38.22347444	no_info	NA	2111 Algonquin Parkway	Algonquin parkway	4	good	naturally_occurring	0 to 15.24 cm	Louisville	NA	NA	NA	NA	NA	NA	NA	NA	NA	NA	NA	NA
2017	American sycamore	Platanus occidentalis	Louisville	Kentucky	-85.79576314	38.22354932	no_info	NA	2111 Algonquin Parkway	Algonquin parkway	1	good	naturally_occurring	0 to 15.24 cm	Louisville	NA	NA	NA	NA	NA	NA	NA	NA	NA	NA	NA	NA
2017	Bur oak	Quercus macrocarpa	Louisville	Kentucky	-85.79590708	38.22333457	no_info	NA	2112 Algonquin Parkway	Algonquin parkway	1	good	naturally_occurring	0 to 15.24 cm	Louisville	NA	NA	NA	NA	NA	NA	NA	NA	NA	NA	NA	NA
2017	Osage orange	Maclura pomifera	Louisville	Kentucky	-85.79594162	38.2232654	no_info	NA	2112 Algonquin Parkway	Algonquin parkway	1	good	introduced	0 to 15.24 cm	Louisville	NA	NA	NA	NA	NA	NA	NA	NA	NA	NA	NA	NA
2003	Shingle oak	Quercus imbricaria	Louisville	Kentucky	-85.79593333	38.22349033	no_info	NA	2113 Algonquin Parkway	Algonquin parkway	9	good	naturally_occurring	0 to 15.24 cm	Louisville	NA	NA	NA	NA	NA	NA	NA	NA	NA	NA	NA	NA
2017	Common hackberry	Celtis occidentalis	Louisville	Kentucky	-85.79591944	38.22355874	no_info	NA	2113 Algonquin Parkway	Algonquin parkway	1	good	naturally_occurring	0 to 15.24 cm	Louisville	NA	NA	NA	NA	NA	NA	NA	NA	NA	NA	NA	NA
2009	Overcup oak	Quercus lyrata	Louisville	Kentucky	-85.79606767	38.22333151	no_info	NA	2114 Algonquin Parkway	Algonquin parkway	5	good	naturally_occurring	0 to 15.24 cm	Louisville	NA	NA	NA	NA	NA	NA	NA	NA	NA	NA	NA	NA
NA	Red maple	Acer rubrum	Louisville	Kentucky	-85.79611411	38.22326756	no_info	NA	2114 Algonquin Parkway	Algonquin parkway	21	fair	naturally_occurring	15.24 to 30.48 cm	Louisville	NA	NA	NA	NA	NA	NA	NA	NA	NA	NA	NA	NA
2003	Overcup oak	Quercus lyrata	Louisville	Kentucky	-85.79606312	38.22349377	no_info	NA	2115 Algonquin Parkway	Algonquin parkway	12	good	naturally_occurring	0 to 15.24 cm	Louisville	NA	NA	NA	NA	NA	NA	NA	NA	NA	NA	NA	NA
NA	American elm	Ulmus americana	Louisville	Kentucky	-85.79609051	38.22355059	no_info	NA	2115 Algonquin Parkway	Algonquin parkway	38	fair	naturally_occurring	30.48 to 45.72 cm	Louisville	NA	NA	NA	NA	NA	NA	NA	NA	NA	NA	NA	NA
2003	Overcup oak	Quercus lyrata	Louisville	Kentucky	-85.79624561	38.22334462	no_info	NA	2116 Algonquin Parkway	Algonquin parkway	14	good	naturally_occurring	0 to 15.24 cm	Louisville	NA	NA	NA	NA	NA	NA	NA	NA	NA	NA	NA	NA
2003	Green ash	Fraxinus pennsylvanica	Louisville	Kentucky	-85.79618176	38.2232745	no_info	NA	2116 Algonquin Parkway	Algonquin parkway	11	good	naturally_occurring	0 to 15.24 cm	Louisville	NA	NA	NA	NA	NA	NA	NA	NA	NA	NA	NA	NA
2003	Bur oak	Quercus macrocarpa	Louisville	Kentucky	-85.79620377	38.22350048	no_info	NA	2117 Algonquin Parkway	Algonquin parkway	11	good	naturally_occurring	0 to 15.24 cm	Louisville	NA	NA	NA	NA	NA	NA	NA	NA	NA	NA	NA	NA
2003	Blackgum	Nyssa sylvatica	Louisville	Kentucky	-85.79623253	38.22357428	no_info	NA	2117 Algonquin Parkway	Algonquin parkway	6	good	naturally_occurring	0 to 15.24 cm	Louisville	NA	NA	NA	NA	NA	NA	NA	NA	NA	NA	NA	NA
2003	Shingle oak	Quercus imbricaria	Louisville	Kentucky	-85.79637059	38.22335461	no_info	NA	2118 Algonquin Parkway	Algonquin parkway	12	good	naturally_occurring	0 to 15.24 cm	Louisville	NA	NA	NA	NA	NA	NA	NA	NA	NA	NA	NA	NA
2017	Common hackberry	Celtis occidentalis	Louisville	Kentucky	-85.79628699	38.22328738	no_info	NA	2118 Algonquin Parkway	Algonquin parkway	1	good	naturally_occurring	0 to 15.24 cm	Louisville	NA	NA	NA	NA	NA	NA	NA	NA	NA	NA	NA	NA
2017	Chinkapin oak	Quercus muehlenbergii	Louisville	Kentucky	-85.79635009	38.22351225	no_info	NA	2119 Algonquin Parkway	Algonquin parkway	1	good	naturally_occurring	0 to 15.24 cm	Louisville	NA	NA	NA	NA	NA	NA	NA	NA	NA	NA	NA	NA
NA	Pin oak	Quercus palustris	Louisville	Kentucky	-85.7963706	38.22358052	no_info	NA	2119 Algonquin Parkway	Algonquin parkway	25	good	naturally_occurring	15.24 to 30.48 cm	Louisville	NA	NA	NA	NA	NA	NA	NA	NA	NA	NA	NA	NA
2003	Swamp white oak	Quercus bicolor	Louisville	Kentucky	-85.79652347	38.22336815	no_info	NA	2120 Algonquin Parkway	Algonquin parkway	10	good	naturally_occurring	0 to 15.24 cm	Louisville	NA	NA	NA	NA	NA	NA	NA	NA	NA	NA	NA	NA
2017	American sycamore	Platanus occidentalis	Louisville	Kentucky	-85.79645468	38.2232994	no_info	NA	2120 Algonquin Parkway	Algonquin parkway	1	good	naturally_occurring	0 to 15.24 cm	Louisville	NA	NA	NA	NA	NA	NA	NA	NA	NA	NA	NA	NA
2009	Shingle oak	Quercus imbricaria	Louisville	Kentucky	-85.79649895	38.2235198	no_info	NA	2121 Algonquin Parkway	Algonquin parkway	4	good	naturally_occurring	0 to 15.24 cm	Louisville	NA	NA	NA	NA	NA	NA	NA	NA	NA	NA	NA	NA
2017	Chinkapin oak	Quercus muehlenbergii	Louisville	Kentucky	-85.79666199	38.22338582	no_info	NA	2122 Algonquin Parkway	Algonquin parkway	1	good	naturally_occurring	0 to 15.24 cm	Louisville	NA	NA	NA	NA	NA	NA	NA	NA	NA	NA	NA	NA
2003	Yellow buckeye	Aesculus Octandra	Louisville	Kentucky	-85.79660234	38.22329993	no_info	NA	2122 Algonquin Parkway	Algonquin parkway	6	good	no_info	0 to 15.24 cm	Louisville	NA	NA	NA	NA	NA	NA	NA	NA	NA	NA	NA	NA
2003	Swamp white oak	Quercus bicolor	Louisville	Kentucky	-85.79665448	38.22353672	no_info	NA	2123 Algonquin Parkway	Algonquin parkway	8	good	naturally_occurring	0 to 15.24 cm	Louisville	NA	NA	NA	NA	NA	NA	NA	NA	NA	NA	NA	NA
NA	Green ash	Fraxinus pennsylvanica	Louisville	Kentucky	-85.7966072	38.22359873	no_info	NA	2123 Algonquin Parkway	Algonquin parkway	15	good	naturally_occurring	0 to 15.24 cm	Louisville	NA	NA	NA	NA	NA	NA	NA	NA	NA	NA	NA	NA
2017	Chestnut oak	Quercus prinus	Louisville	Kentucky	-85.79680123	38.22339458	no_info	NA	2124 Algonquin Parkway	Algonquin parkway	1	good	no_info	0 to 15.24 cm	Louisville	NA	NA	NA	NA	NA	NA	NA	NA	NA	NA	NA	NA
NA	Red maple	Acer rubrum	Louisville	Kentucky	-85.79678952	38.22334345	no_info	NA	2124 Algonquin Parkway	Algonquin parkway	26	fair	naturally_occurring	15.24 to 30.48 cm	Louisville	NA	NA	NA	NA	NA	NA	NA	NA	NA	NA	NA	NA
2003	Overcup oak	Quercus lyrata	Louisville	Kentucky	-85.79692171	38.22354147	no_info	NA	2125 Algonquin Parkway	Algonquin parkway	10	good	naturally_occurring	0 to 15.24 cm	Louisville	NA	NA	NA	NA	NA	NA	NA	NA	NA	NA	NA	NA
2003	Shingle oak	Quercus imbricaria	Louisville	Kentucky	-85.79677283	38.22353894	no_info	NA	2125 Algonquin Parkway	Algonquin parkway	8	good	naturally_occurring	0 to 15.24 cm	Louisville	NA	NA	NA	NA	NA	NA	NA	NA	NA	NA	NA	NA
NA	Green ash	Fraxinus pennsylvanica	Louisville	Kentucky	-85.79680978	38.22362763	no_info	NA	2125 Algonquin Parkway	Algonquin parkway	23	good	naturally_occurring	15.24 to 30.48 cm	Louisville	NA	NA	NA	NA	NA	NA	NA	NA	NA	NA	NA	NA
2009	Bur oak	Quercus macrocarpa	Louisville	Kentucky	-85.79693169	38.22339364	no_info	NA	2126 Algonquin Parkway	Algonquin parkway	5	good	naturally_occurring	0 to 15.24 cm	Louisville	NA	NA	NA	NA	NA	NA	NA	NA	NA	NA	NA	NA
2017	American sycamore	Platanus occidentalis	Louisville	Kentucky	-85.79698205	38.22333499	no_info	NA	2128 Algonquin Parkway	Algonquin parkway	1	good	naturally_occurring	0 to 15.24 cm	Louisville	NA	NA	NA	NA	NA	NA	NA	NA	NA	NA	NA	NA
2003	Northern red oak	Quercus rubra	Louisville	Kentucky	-85.79705362	38.22340697	no_info	NA	2130 Algonquin Parkway	Algonquin parkway	10	good	naturally_occurring	0 to 15.24 cm	Louisville	NA	NA	NA	NA	NA	NA	NA	NA	NA	NA	NA	NA
NA	Red maple	Acer rubrum	Louisville	Kentucky	-85.79714415	38.22334394	no_info	NA	2130 Algonquin Parkway	Algonquin parkway	27	good	naturally_occurring	15.24 to 30.48 cm	Louisville	NA	NA	NA	NA	NA	NA	NA	NA	NA	NA	NA	NA
2004	Shingle oak	Quercus imbricaria	Louisville	Kentucky	-85.79707275	38.22356806	no_info	NA	2141 Algonquin Parkway	Algonquin parkway	5	good	naturally_occurring	0 to 15.24 cm	Louisville	NA	NA	NA	NA	NA	NA	NA	NA	NA	NA	NA	NA
NA	Red maple	Acer rubrum	Louisville	Kentucky	-85.7970134	38.2236257	no_info	NA	2141 Algonquin Parkway	Algonquin parkway	34	good	naturally_occurring	30.48 to 45.72 cm	Louisville	NA	NA	NA	NA	NA	NA	NA	NA	NA	NA	NA	NA
2017	Swamp white oak	Quercus bicolor	Louisville	Kentucky	-85.79725277	38.22342794	no_info	NA	2144 Algonquin Parkway	Algonquin parkway	1	good	naturally_occurring	0 to 15.24 cm	Louisville	NA	NA	NA	NA	NA	NA	NA	NA	NA	NA	NA	NA
2017	Kentucky coffee tree	Gymnocladus dioicus	Louisville	Kentucky	-85.79729744	38.22336725	no_info	NA	2144 Algonquin Parkway	Algonquin parkway	1	good	naturally_occurring	0 to 15.24 cm	Louisville	NA	NA	NA	NA	NA	NA	NA	NA	NA	NA	NA	NA
2003	White oak	Quercus alba	Louisville	Kentucky	-85.79741446	38.22359278	no_info	NA	2145 Algonquin Parkway	Algonquin parkway	8	good	naturally_occurring	0 to 15.24 cm	Louisville	NA	NA	NA	NA	NA	NA	NA	NA	NA	NA	NA	NA
2003	Swamp white oak	Quercus bicolor	Louisville	Kentucky	-85.79724372	38.22358255	no_info	NA	2145 Algonquin Parkway	Algonquin parkway	8	good	naturally_occurring	0 to 15.24 cm	Louisville	NA	NA	NA	NA	NA	NA	NA	NA	NA	NA	NA	NA
NA	Colorado blue spruce	Picea pungens	Louisville	Kentucky	-85.79725419	38.22366912	no_info	NA	2145 Algonquin Parkway	Algonquin parkway	14	good	introduced	0 to 15.24 cm	Louisville	NA	NA	NA	NA	NA	NA	NA	NA	NA	NA	NA	NA
2017	Kentucky coffee tree	Gymnocladus dioicus	Louisville	Kentucky	-85.79733816	38.22365781	no_info	NA	2145 Algonquin Parkway	Algonquin parkway	1	good	naturally_occurring	0 to 15.24 cm	Louisville	NA	NA	NA	NA	NA	NA	NA	NA	NA	NA	NA	NA
2003	Bur oak	Quercus macrocarpa	Louisville	Kentucky	-85.79741105	38.22343285	no_info	NA	2146 Algonquin Parkway	Algonquin parkway	15	good	naturally_occurring	0 to 15.24 cm	Louisville	NA	NA	NA	NA	NA	NA	NA	NA	NA	NA	NA	NA
2003	Sweet birch	Betula lenta	Louisville	Kentucky	-85.79747885	38.22336362	no_info	NA	2146 Algonquin Parkway	Algonquin parkway	10	good	naturally_occurring	0 to 15.24 cm	Louisville	NA	NA	NA	NA	NA	NA	NA	NA	NA	NA	NA	NA
2003	Cucumber magnolia	Magnolia acuminata	Louisville	Kentucky	-85.79759868	38.22338458	no_info	NA	2148 Algonquin Parkway	Algonquin parkway	12	good	naturally_occurring	0 to 15.24 cm	Louisville	NA	NA	NA	NA	NA	NA	NA	NA	NA	NA	NA	NA
NA	Pin oak	Quercus palustris	Louisville	Kentucky	-85.79793371	38.22347657	no_info	NA	2300 Algonquin Parkway	Algonquin parkway	39	good	naturally_occurring	30.48 to 45.72 cm	Louisville	NA	NA	NA	NA	NA	NA	NA	NA	NA	NA	NA	NA
2017	Osage orange	Maclura pomifera	Louisville	Kentucky	-85.79782	38.22339579	no_info	NA	2300 Algonquin Parkway	Algonquin parkway	1	good	introduced	0 to 15.24 cm	Louisville	NA	NA	NA	NA	NA	NA	NA	NA	NA	NA	NA	NA
2017	Blackgum	Nyssa sylvatica	Louisville	Kentucky	-85.79799238	38.22340783	no_info	NA	2300 Algonquin Parkway	Algonquin parkway	1	good	naturally_occurring	0 to 15.24 cm	Louisville	NA	NA	NA	NA	NA	NA	NA	NA	NA	NA	NA	NA
2003	Overcup oak	Quercus lyrata	Louisville	Kentucky	-85.79775994	38.2236233	no_info	NA	2301 Algonquin Parkway	Algonquin parkway	11	good	naturally_occurring	0 to 15.24 cm	Louisville	NA	NA	NA	NA	NA	NA	NA	NA	NA	NA	NA	NA
NA	Pin oak	Quercus palustris	Louisville	Kentucky	-85.79811289	38.22349254	no_info	NA	2302 Algonquin Parkway	Algonquin parkway	46	good	naturally_occurring	45.72 to 60.96 cm	Louisville	NA	NA	NA	NA	NA	NA	NA	NA	NA	NA	NA	NA
2017	Sweetgum	Liquidambar styraciflua	Louisville	Kentucky	-85.79818992	38.22342062	no_info	NA	2302 Algonquin Parkway	Algonquin parkway	1	good	naturally_occurring	0 to 15.24 cm	Louisville	NA	NA	NA	NA	NA	NA	NA	NA	NA	NA	NA	NA
2009	Swamp white oak	Quercus bicolor	Louisville	Kentucky	-85.79796159	38.22362184	no_info	NA	2303 Algonquin Parkway	Algonquin parkway	4	good	naturally_occurring	0 to 15.24 cm	Louisville	NA	NA	NA	NA	NA	NA	NA	NA	NA	NA	NA	NA
2017	Kentucky coffee tree	Gymnocladus dioicus	Louisville	Kentucky	-85.79799067	38.22371019	no_info	NA	2303 Algonquin Parkway	Algonquin parkway	1	good	naturally_occurring	0 to 15.24 cm	Louisville	NA	NA	NA	NA	NA	NA	NA	NA	NA	NA	NA	NA
2017	American sycamore	Platanus occidentalis	Louisville	Kentucky	-85.79779484	38.2236823	no_info	NA	2303 Algonquin Parkway	Algonquin parkway	1	good	naturally_occurring	0 to 15.24 cm	Louisville	NA	NA	NA	NA	NA	NA	NA	NA	NA	NA	NA	NA
2003	Bur oak	Quercus macrocarpa	Louisville	Kentucky	-85.798131	38.22364472	no_info	NA	2305 Algonquin Parkway	Algonquin parkway	10	good	naturally_occurring	0 to 15.24 cm	Louisville	NA	NA	NA	NA	NA	NA	NA	NA	NA	NA	NA	NA
NA	Red maple	Acer rubrum	Louisville	Kentucky	-85.79817017	38.22371542	no_info	NA	2305 Algonquin Parkway	Algonquin parkway	32	good	naturally_occurring	30.48 to 45.72 cm	Louisville	NA	NA	NA	NA	NA	NA	NA	NA	NA	NA	NA	NA
2003	Shumard red oak	Quercus shumardii	Louisville	Kentucky	-85.79828147	38.22364825	no_info	NA	2307 Algonquin Parkway	Algonquin parkway	10	good	naturally_occurring	0 to 15.24 cm	Louisville	NA	NA	NA	NA	NA	NA	NA	NA	NA	NA	NA	NA
NA	Sugar maple	Acer saccharum	Louisville	Kentucky	-85.7983489	38.22372477	no_info	NA	2307 Algonquin Parkway	Algonquin parkway	19	good	naturally_occurring	15.24 to 30.48 cm	Louisville	NA	NA	NA	NA	NA	NA	NA	NA	NA	NA	NA	NA
2003	White oak	Quercus alba	Louisville	Kentucky	-85.79846283	38.22350512	no_info	NA	2308 Algonquin Parkway	Algonquin parkway	8	good	naturally_occurring	0 to 15.24 cm	Louisville	NA	NA	NA	NA	NA	NA	NA	NA	NA	NA	NA	NA
2009	Shumard red oak	Quercus shumardii	Louisville	Kentucky	-85.79863168	38.22351971	no_info	NA	2308 Algonquin Parkway	Algonquin parkway	5	good	naturally_occurring	0 to 15.24 cm	Louisville	NA	NA	NA	NA	NA	NA	NA	NA	NA	NA	NA	NA
2017	Bur oak	Quercus macrocarpa	Louisville	Kentucky	-85.79882632	38.22353922	no_info	NA	2308 Algonquin Parkway	Algonquin parkway	1	good	naturally_occurring	0 to 15.24 cm	Louisville	NA	NA	NA	NA	NA	NA	NA	NA	NA	NA	NA	NA
2004	Shingle oak	Quercus imbricaria	Louisville	Kentucky	-85.7983415	38.22350318	no_info	NA	2308 Algonquin Parkway	Algonquin parkway	6	good	naturally_occurring	0 to 15.24 cm	Louisville	NA	NA	NA	NA	NA	NA	NA	NA	NA	NA	NA	NA
2003	Shingle oak	Quercus imbricaria	Louisville	Kentucky	-85.79843502	38.22366395	no_info	NA	2309 Algonquin Parkway	Algonquin parkway	11	good	naturally_occurring	0 to 15.24 cm	Louisville	NA	NA	NA	NA	NA	NA	NA	NA	NA	NA	NA	NA
NA	American elm	Ulmus americana	Louisville	Kentucky	-85.79852926	38.22374191	no_info	NA	2311 Algonquin Parkway	Algonquin parkway	37	good	naturally_occurring	30.48 to 45.72 cm	Louisville	NA	NA	NA	NA	NA	NA	NA	NA	NA	NA	NA	NA
2003	Shingle oak	Quercus imbricaria	Louisville	Kentucky	-85.79902386	38.22354241	no_info	NA	2312 Algonquin Parkway	Algonquin parkway	10	good	naturally_occurring	0 to 15.24 cm	Louisville	NA	NA	NA	NA	NA	NA	NA	NA	NA	NA	NA	NA
2017	Sweetgum	Liquidambar styraciflua	Louisville	Kentucky	-85.79905634	38.22348336	no_info	NA	2312 Algonquin Parkway	Algonquin parkway	1	good	naturally_occurring	0 to 15.24 cm	Louisville	NA	NA	NA	NA	NA	NA	NA	NA	NA	NA	NA	NA
2003	Northern red oak	Quercus rubra	Louisville	Kentucky	-85.79861726	38.22367444	no_info	NA	2315 Algonquin Parkway	Algonquin parkway	12	good	naturally_occurring	0 to 15.24 cm	Louisville	NA	NA	NA	NA	NA	NA	NA	NA	NA	NA	NA	NA
NA	Sugar maple	Acer saccharum	Louisville	Kentucky	-85.79868368	38.22375436	no_info	NA	2315 Algonquin Parkway	Algonquin parkway	17	good	naturally_occurring	15.24 to 30.48 cm	Louisville	NA	NA	NA	NA	NA	NA	NA	NA	NA	NA	NA	NA
2009	Northern red oak	Quercus rubra	Louisville	Kentucky	-85.79880193	38.22369155	no_info	NA	2317 Algonquin Parkway	Algonquin parkway	4	good	naturally_occurring	0 to 15.24 cm	Louisville	NA	NA	NA	NA	NA	NA	NA	NA	NA	NA	NA	NA
NA	Sugar maple	Acer saccharum	Louisville	Kentucky	-85.79888461	38.2237648	no_info	NA	2319 Algonquin Parkway	Algonquin parkway	13	good	naturally_occurring	0 to 15.24 cm	Louisville	NA	NA	NA	NA	NA	NA	NA	NA	NA	NA	NA	NA
NA	Pin oak	Quercus palustris	Louisville	Kentucky	-85.79898659	38.22370799	no_info	NA	2321 Algonquin Parkway	Algonquin parkway	28	good	naturally_occurring	15.24 to 30.48 cm	Louisville	NA	NA	NA	NA	NA	NA	NA	NA	NA	NA	NA	NA
2017	Blackgum	Nyssa sylvatica	Louisville	Kentucky	-85.7990402	38.22378382	no_info	NA	2323 Algonquin Parkway	Algonquin parkway	1	good	naturally_occurring	0 to 15.24 cm	Louisville	NA	NA	NA	NA	NA	NA	NA	NA	NA	NA	NA	NA
2003	Bur oak	Quercus macrocarpa	Louisville	Kentucky	-85.79913038	38.22371169	no_info	NA	2325 Algonquin Parkway	Algonquin parkway	8	good	naturally_occurring	0 to 15.24 cm	Louisville	NA	NA	NA	NA	NA	NA	NA	NA	NA	NA	NA	NA
2003	Overcup oak	Quercus lyrata	Louisville	Kentucky	-85.79930733	38.22373222	no_info	NA	2327 Algonquin Parkway	Algonquin parkway	10	good	naturally_occurring	0 to 15.24 cm	Louisville	NA	NA	NA	NA	NA	NA	NA	NA	NA	NA	NA	NA
2017	American sycamore	Platanus occidentalis	Louisville	Kentucky	-85.79922145	38.22379632	no_info	NA	2327 Algonquin Parkway	Algonquin parkway	1	good	naturally_occurring	0 to 15.24 cm	Louisville	NA	NA	NA	NA	NA	NA	NA	NA	NA	NA	NA	NA
2003	Swamp white oak	Quercus bicolor	Louisville	Kentucky	-85.79916463	38.22356293	no_info	NA	2330 Algonquin Parkway	Algonquin parkway	10	good	naturally_occurring	0 to 15.24 cm	Louisville	NA	NA	NA	NA	NA	NA	NA	NA	NA	NA	NA	NA
NA	Pin oak	Quercus palustris	Louisville	Kentucky	-85.79983819	38.22361369	no_info	NA	2330 Algonquin Parkway	Algonquin parkway	47	good	naturally_occurring	45.72 to 60.96 cm	Louisville	NA	NA	NA	NA	NA	NA	NA	NA	NA	NA	NA	NA
2017	Chinkapin oak	Quercus muehlenbergii	Louisville	Kentucky	-85.80001446	38.2236254	no_info	NA	2330 Algonquin Parkway	Algonquin parkway	1	good	naturally_occurring	0 to 15.24 cm	Louisville	NA	NA	NA	NA	NA	NA	NA	NA	NA	NA	NA	NA
2003	Overcup oak	Quercus lyrata	Louisville	Kentucky	-85.79947405	38.22357714	no_info	NA	2330 Algonquin Parkway	Algonquin parkway	11	good	naturally_occurring	0 to 15.24 cm	Louisville	NA	NA	NA	NA	NA	NA	NA	NA	NA	NA	NA	NA
NA	Pin oak	Quercus palustris	Louisville	Kentucky	-85.79933074	38.2235811	no_info	NA	2330 Algonquin Parkway	Algonquin parkway	36	good	naturally_occurring	30.48 to 45.72 cm	Louisville	NA	NA	NA	NA	NA	NA	NA	NA	NA	NA	NA	NA
NA	Pin oak	Quercus palustris	Louisville	Kentucky	-85.79966936	38.22360459	no_info	NA	2330 Algonquin Parkway	Algonquin parkway	41	good	naturally_occurring	30.48 to 45.72 cm	Louisville	NA	NA	NA	NA	NA	NA	NA	NA	NA	NA	NA	NA
NA	Red maple	Acer rubrum	Louisville	Kentucky	-85.79977304	38.22352997	no_info	NA	2330 Algonquin Parkway	Algonquin parkway	31	good	naturally_occurring	30.48 to 45.72 cm	Louisville	NA	NA	NA	NA	NA	NA	NA	NA	NA	NA	NA	NA
2003	Yellow buckeye	Aesculus Octandra	Louisville	Kentucky	-85.7999397	38.22354962	no_info	NA	2330 Algonquin Parkway	Algonquin parkway	6	good	no_info	0 to 15.24 cm	Louisville	NA	NA	NA	NA	NA	NA	NA	NA	NA	NA	NA	NA
2003	Blackgum	Nyssa sylvatica	Louisville	Kentucky	-85.79956602	38.22352275	no_info	NA	2330 Algonquin Parkway	Algonquin parkway	6	good	naturally_occurring	0 to 15.24 cm	Louisville	NA	NA	NA	NA	NA	NA	NA	NA	NA	NA	NA	NA
2003	Cucumber magnolia	Magnolia acuminata	Louisville	Kentucky	-85.80009556	38.22355441	no_info	NA	2330 Algonquin Parkway	Algonquin parkway	9	good	naturally_occurring	0 to 15.24 cm	Louisville	NA	NA	NA	NA	NA	NA	NA	NA	NA	NA	NA	NA
2003	Green ash	Fraxinus pennsylvanica	Louisville	Kentucky	-85.79923235	38.22349298	no_info	NA	2330 Algonquin Parkway	Algonquin parkway	8	good	naturally_occurring	0 to 15.24 cm	Louisville	NA	NA	NA	NA	NA	NA	NA	NA	NA	NA	NA	NA
2003	Shingle oak	Quercus imbricaria	Louisville	Kentucky	-85.79947409	38.22373385	no_info	NA	2331 Algonquin Parkway	Algonquin parkway	12	good	naturally_occurring	0 to 15.24 cm	Louisville	NA	NA	NA	NA	NA	NA	NA	NA	NA	NA	NA	NA
2017	Osage orange	Maclura pomifera	Louisville	Kentucky	-85.79938933	38.2238071	no_info	NA	2331 Algonquin Parkway	Algonquin parkway	1	good	introduced	0 to 15.24 cm	Louisville	NA	NA	NA	NA	NA	NA	NA	NA	NA	NA	NA	NA
2017	Kentucky coffee tree	Gymnocladus dioicus	Louisville	Kentucky	-85.79957945	38.22382117	no_info	NA	2335 Algonquin Parkway	Algonquin parkway	1	good	naturally_occurring	0 to 15.24 cm	Louisville	NA	NA	NA	NA	NA	NA	NA	NA	NA	NA	NA	NA
2009	Overcup oak	Quercus lyrata	Louisville	Kentucky	-85.79968402	38.22374518	no_info	NA	2337 Algonquin Parkway	Algonquin parkway	7	good	naturally_occurring	0 to 15.24 cm	Louisville	NA	NA	NA	NA	NA	NA	NA	NA	NA	NA	NA	NA
2009	Shingle oak	Quercus imbricaria	Louisville	Kentucky	-85.79982076	38.22375775	no_info	NA	2339 Algonquin Parkway	Algonquin parkway	4	good	naturally_occurring	0 to 15.24 cm	Louisville	NA	NA	NA	NA	NA	NA	NA	NA	NA	NA	NA	NA
2017	American sycamore	Platanus occidentalis	Louisville	Kentucky	-85.79974138	38.22383275	no_info	NA	2339 Algonquin Parkway	Algonquin parkway	1	good	naturally_occurring	0 to 15.24 cm	Louisville	NA	NA	NA	NA	NA	NA	NA	NA	NA	NA	NA	NA
2003	Swamp white oak	Quercus bicolor	Louisville	Kentucky	-85.80001447	38.22377443	no_info	NA	2543 Algonquin Parkway	Algonquin parkway	6	good	naturally_occurring	0 to 15.24 cm	Louisville	NA	NA	NA	NA	NA	NA	NA	NA	NA	NA	NA	NA
NA	Sugar maple	Acer saccharum	Louisville	Kentucky	-85.79990534	38.22384161	no_info	NA	2543 Algonquin Parkway	Algonquin parkway	19	good	naturally_occurring	15.24 to 30.48 cm	Louisville	NA	NA	NA	NA	NA	NA	NA	NA	NA	NA	NA	NA
NA	Pin oak	Quercus palustris	Louisville	Kentucky	-85.80009102	38.22384919	no_info	NA	2543 Algonquin Parkway	Algonquin parkway	39	good	naturally_occurring	30.48 to 45.72 cm	Louisville	NA	NA	NA	NA	NA	NA	NA	NA	NA	NA	NA	NA
2009	Swamp white oak	Quercus bicolor	Louisville	Kentucky	-85.80038525	38.22364249	no_info	NA	2600 Algonquin Parkway	Algonquin parkway	4	good	naturally_occurring	0 to 15.24 cm	Louisville	NA	NA	NA	NA	NA	NA	NA	NA	NA	NA	NA	NA
NA	Red maple	Acer rubrum	Louisville	Kentucky	-85.8004526	38.22357796	no_info	NA	2600 Algonquin Parkway	Algonquin parkway	26	good	naturally_occurring	15.24 to 30.48 cm	Louisville	NA	NA	NA	NA	NA	NA	NA	NA	NA	NA	NA	NA
2009	Bur oak	Quercus macrocarpa	Louisville	Kentucky	-85.80038048	38.22380206	no_info	NA	2601 Algonquin Parkway	Algonquin parkway	4	fair	naturally_occurring	0 to 15.24 cm	Louisville	NA	NA	NA	NA	NA	NA	NA	NA	NA	NA	NA	NA
2017	Sugar hackberry	Celtis laevigata	Louisville	Kentucky	-85.80029062	38.22387507	no_info	NA	2601 Algonquin Parkway	Algonquin parkway	1	good	naturally_occurring	0 to 15.24 cm	Louisville	NA	NA	NA	NA	NA	NA	NA	NA	NA	NA	NA	NA
2018	Tulip poplar	Liriodendron tulipifera	Louisville	Kentucky	-85.80043507	38.22388131	no_info	NA	2601 Algonquin Parkway	Algonquin parkway	72	good	naturally_occurring	60.96 to 76.2 cm	Louisville	NA	NA	NA	NA	NA	NA	NA	NA	NA	NA	NA	NA
2017	Overcup oak	Quercus lyrata	Louisville	Kentucky	-85.80055889	38.22366251	no_info	NA	2602 Algonquin Parkway	Algonquin parkway	1	good	naturally_occurring	0 to 15.24 cm	Louisville	NA	NA	NA	NA	NA	NA	NA	NA	NA	NA	NA	NA
2017	Kentucky coffee tree	Gymnocladus dioicus	Louisville	Kentucky	-85.80061931	38.22359141	no_info	NA	2602 Algonquin Parkway	Algonquin parkway	1	good	naturally_occurring	0 to 15.24 cm	Louisville	NA	NA	NA	NA	NA	NA	NA	NA	NA	NA	NA	NA
NA	Pin oak	Quercus palustris	Louisville	Kentucky	-85.80052972	38.2238003	no_info	NA	2603 Algonquin Parkway	Algonquin parkway	45	good	naturally_occurring	30.48 to 45.72 cm	Louisville	NA	NA	NA	NA	NA	NA	NA	NA	NA	NA	NA	NA
NA	Silver maple	Acer saccharinum	Louisville	Kentucky	-85.80059392	38.2238869	no_info	NA	2603 Algonquin Parkway	Algonquin parkway	34	good	naturally_occurring	30.48 to 45.72 cm	Louisville	NA	NA	NA	NA	NA	NA	NA	NA	NA	NA	NA	NA
2009	Overcup oak	Quercus lyrata	Louisville	Kentucky	-85.80073039	38.22367276	no_info	NA	2604 Algonquin Parkway	Algonquin parkway	6	good	naturally_occurring	0 to 15.24 cm	Louisville	NA	NA	NA	NA	NA	NA	NA	NA	NA	NA	NA	NA
2017	American sycamore	Platanus occidentalis	Louisville	Kentucky	-85.80079289	38.22360478	no_info	NA	2604 Algonquin Parkway	Algonquin parkway	1	good	naturally_occurring	0 to 15.24 cm	Louisville	NA	NA	NA	NA	NA	NA	NA	NA	NA	NA	NA	NA
NA	Red maple	Acer rubrum	Louisville	Kentucky	-85.80077946	38.22389377	no_info	NA	2605 Algonquin Parkway	Algonquin parkway	27	good	naturally_occurring	15.24 to 30.48 cm	Louisville	NA	NA	NA	NA	NA	NA	NA	NA	NA	NA	NA	NA
2009	Bur oak	Quercus macrocarpa	Louisville	Kentucky	-85.80089693	38.22367903	no_info	NA	2606 Algonquin Parkway	Algonquin parkway	6	good	naturally_occurring	0 to 15.24 cm	Louisville	NA	NA	NA	NA	NA	NA	NA	NA	NA	NA	NA	NA
2018	River birch	Betula nigra	Louisville	Kentucky	-85.80094916	38.22361744	no_info	NA	2606 Algonquin Parkway	Algonquin parkway	72	good	naturally_occurring	60.96 to 76.2 cm	Louisville	NA	NA	NA	NA	NA	NA	NA	NA	NA	NA	NA	NA
2017	Shumard red oak	Quercus shumardii	Louisville	Kentucky	-85.80070277	38.22382649	no_info	NA	2607 Algonquin Parkway	Algonquin parkway	1	good	naturally_occurring	0 to 15.24 cm	Louisville	NA	NA	NA	NA	NA	NA	NA	NA	NA	NA	NA	NA
2009	Shingle oak	Quercus imbricaria	Louisville	Kentucky	-85.80089056	38.22383855	no_info	NA	2607 Algonquin Parkway	Algonquin parkway	5	good	naturally_occurring	0 to 15.24 cm	Louisville	NA	NA	NA	NA	NA	NA	NA	NA	NA	NA	NA	NA
2017	Black cherry	Prunus serotina	Louisville	Kentucky	-85.80093683	38.22392077	no_info	NA	2607 Algonquin Parkway	Algonquin parkway	1	good	naturally_occurring	0 to 15.24 cm	Louisville	NA	NA	NA	NA	NA	NA	NA	NA	NA	NA	NA	NA
2018	American beech	Fagus grandifolia	Louisville	Kentucky	-85.80106478	38.2237004	no_info	NA	2608 Algonquin Parkway	Algonquin parkway	1	good	naturally_occurring	0 to 15.24 cm	Louisville	NA	NA	NA	NA	NA	NA	NA	NA	NA	NA	NA	NA
NA	Red maple	Acer rubrum	Louisville	Kentucky	-85.80113535	38.22362385	no_info	NA	2608 Algonquin Parkway	Algonquin parkway	18	good	naturally_occurring	15.24 to 30.48 cm	Louisville	NA	NA	NA	NA	NA	NA	NA	NA	NA	NA	NA	NA
2009	Swamp white oak	Quercus bicolor	Louisville	Kentucky	-85.80105125	38.22384619	no_info	NA	2609 Algonquin Parkway	Algonquin parkway	4	good	naturally_occurring	0 to 15.24 cm	Louisville	NA	NA	NA	NA	NA	NA	NA	NA	NA	NA	NA	NA
NA	Red maple	Acer rubrum	Louisville	Kentucky	-85.80111571	38.22391391	no_info	NA	2609 Algonquin Parkway	Algonquin parkway	26	good	naturally_occurring	15.24 to 30.48 cm	Louisville	NA	NA	NA	NA	NA	NA	NA	NA	NA	NA	NA	NA
NA	Green ash	Fraxinus pennsylvanica	Louisville	Kentucky	-85.80125367	38.22370972	no_info	NA	2610 Algonquin Parkway	Algonquin parkway	14	good	naturally_occurring	0 to 15.24 cm	Louisville	NA	NA	NA	NA	NA	NA	NA	NA	NA	NA	NA	NA
2018	River birch	Betula nigra	Louisville	Kentucky	-85.80131402	38.22364763	no_info	NA	2610 Algonquin Parkway	Algonquin parkway	72	good	naturally_occurring	60.96 to 76.2 cm	Louisville	NA	NA	NA	NA	NA	NA	NA	NA	NA	NA	NA	NA
2011	Northern red oak	Quercus rubra	Louisville	Kentucky	-85.80125717	38.22386215	no_info	NA	2611 Algonquin Parkway	Algonquin parkway	3	good	naturally_occurring	0 to 15.24 cm	Louisville	NA	NA	NA	NA	NA	NA	NA	NA	NA	NA	NA	NA
2017	Kentucky coffee tree	Gymnocladus dioicus	Louisville	Kentucky	-85.8012677	38.2239427	no_info	NA	2611 Algonquin Parkway	Algonquin parkway	1	good	naturally_occurring	0 to 15.24 cm	Louisville	NA	NA	NA	NA	NA	NA	NA	NA	NA	NA	NA	NA
NA	Pin oak	Quercus palustris	Louisville	Kentucky	-85.80137874	38.22372168	no_info	NA	2612 Algonquin Parkway	Algonquin parkway	56	good	naturally_occurring	45.72 to 60.96 cm	Louisville	NA	NA	NA	NA	NA	NA	NA	NA	NA	NA	NA	NA
2017	American yellowwood	Cladrastis kentukea	Louisville	Kentucky	-85.80148055	38.22365817	no_info	NA	2612 Algonquin Parkway	Algonquin parkway	1	good	naturally_occurring	0 to 15.24 cm	Louisville	NA	NA	NA	NA	NA	NA	NA	NA	NA	NA	NA	NA
2017	Pecan	Carya illinoinensis	Louisville	Kentucky	-85.80145019	38.22395781	no_info	NA	2613 Algonquin Parkway	Algonquin parkway	1	good	naturally_occurring	0 to 15.24 cm	Louisville	NA	NA	NA	NA	NA	NA	NA	NA	NA	NA	NA	NA
2009	White oak	Quercus alba	Louisville	Kentucky	-85.80159801	38.22373354	no_info	NA	2614 Algonquin Parkway	Algonquin parkway	4	good	naturally_occurring	0 to 15.24 cm	Louisville	NA	NA	NA	NA	NA	NA	NA	NA	NA	NA	NA	NA
NA	Red maple	Acer rubrum	Louisville	Kentucky	-85.80162889	38.22366343	no_info	NA	2614 Algonquin Parkway	Algonquin parkway	25	good	naturally_occurring	15.24 to 30.48 cm	Louisville	NA	NA	NA	NA	NA	NA	NA	NA	NA	NA	NA	NA
2009	Northern red oak	Quercus rubra	Louisville	Kentucky	-85.80158604	38.22388404	no_info	NA	2615 Algonquin Parkway	Algonquin parkway	3	good	naturally_occurring	0 to 15.24 cm	Louisville	NA	NA	NA	NA	NA	NA	NA	NA	NA	NA	NA	NA
NA	Red maple	Acer rubrum	Louisville	Kentucky	-85.80163947	38.22395518	no_info	NA	2615 Algonquin Parkway	Algonquin parkway	34	good	naturally_occurring	30.48 to 45.72 cm	Louisville	NA	NA	NA	NA	NA	NA	NA	NA	NA	NA	NA	NA
NA	Pin oak	Quercus palustris	Louisville	Kentucky	-85.80171499	38.22374668	no_info	NA	2616 Algonquin Parkway	Algonquin parkway	48	good	naturally_occurring	45.72 to 60.96 cm	Louisville	NA	NA	NA	NA	NA	NA	NA	NA	NA	NA	NA	NA
NA	Red maple	Acer rubrum	Louisville	Kentucky	-85.8018142	38.22367289	no_info	NA	2616 Algonquin Parkway	Algonquin parkway	26	good	naturally_occurring	15.24 to 30.48 cm	Louisville	NA	NA	NA	NA	NA	NA	NA	NA	NA	NA	NA	NA
2009	Shingle oak	Quercus imbricaria	Louisville	Kentucky	-85.80175828	38.22389441	no_info	NA	2617 Algonquin Parkway	Algonquin parkway	3	good	naturally_occurring	0 to 15.24 cm	Louisville	NA	NA	NA	NA	NA	NA	NA	NA	NA	NA	NA	NA
2017	Willow oak	Quercus phellos	Louisville	Kentucky	-85.80193726	38.22375245	no_info	NA	2618 Algonquin Parkway	Algonquin parkway	1	fair	naturally_occurring	0 to 15.24 cm	Louisville	NA	NA	NA	NA	NA	NA	NA	NA	NA	NA	NA	NA
2018	American beech	Fagus grandifolia	Louisville	Kentucky	-85.80198488	38.22368766	no_info	NA	2618 Algonquin Parkway	Algonquin parkway	1	good	naturally_occurring	0 to 15.24 cm	Louisville	NA	NA	NA	NA	NA	NA	NA	NA	NA	NA	NA	NA
NA	Pin oak	Quercus palustris	Louisville	Kentucky	-85.80189191	38.2239081	no_info	NA	2619 Algonquin Parkway	Algonquin parkway	57	dead	naturally_occurring	45.72 to 60.96 cm	Louisville	NA	NA	NA	NA	NA	NA	NA	NA	NA	NA	NA	NA
NA	Red maple	Acer rubrum	Louisville	Kentucky	-85.80196659	38.22398807	no_info	NA	2619 Algonquin Parkway	Algonquin parkway	25	good	naturally_occurring	15.24 to 30.48 cm	Louisville	NA	NA	NA	NA	NA	NA	NA	NA	NA	NA	NA	NA
NA	Green ash	Fraxinus pennsylvanica	Louisville	Kentucky	-85.80215683	38.22378805	no_info	NA	2620 Algonquin Parkway	Algonquin parkway	14	good	naturally_occurring	0 to 15.24 cm	Louisville	NA	NA	NA	NA	NA	NA	NA	NA	NA	NA	NA	NA
NA	Red maple	Acer rubrum	Louisville	Kentucky	-85.80216783	38.22370345	no_info	NA	2620 Algonquin Parkway	Algonquin parkway	29	good	naturally_occurring	15.24 to 30.48 cm	Louisville	NA	NA	NA	NA	NA	NA	NA	NA	NA	NA	NA	NA
NA	Pin oak	Quercus palustris	Louisville	Kentucky	-85.80207243	38.22391775	no_info	NA	2621 Algonquin Parkway	Algonquin parkway	44	good	naturally_occurring	30.48 to 45.72 cm	Louisville	NA	NA	NA	NA	NA	NA	NA	NA	NA	NA	NA	NA
NA	Silver maple	Acer saccharinum	Louisville	Kentucky	-85.80213654	38.22398389	no_info	NA	2621 Algonquin Parkway	Algonquin parkway	35	good	naturally_occurring	30.48 to 45.72 cm	Louisville	NA	NA	NA	NA	NA	NA	NA	NA	NA	NA	NA	NA
2018	Scarlet red oak	Quercus coccinea	Louisville	Kentucky	-85.80229275	38.22378496	no_info	NA	2622 Algonquin Parkway	Algonquin parkway	1	good	naturally_occurring	0 to 15.24 cm	Louisville	NA	NA	NA	NA	NA	NA	NA	NA	NA	NA	NA	NA
2017	River birch	Betula nigra	Louisville	Kentucky	-85.80231602	38.22371755	no_info	NA	2622 Algonquin Parkway	Algonquin parkway	1	good	naturally_occurring	0 to 15.24 cm	Louisville	NA	NA	NA	NA	NA	NA	NA	NA	NA	NA	NA	NA
NA	Pin oak	Quercus palustris	Louisville	Kentucky	-85.80223747	38.22392704	no_info	NA	2623 Algonquin Parkway	Algonquin parkway	44	good	naturally_occurring	30.48 to 45.72 cm	Louisville	NA	NA	NA	NA	NA	NA	NA	NA	NA	NA	NA	NA
2017	American sycamore	Platanus occidentalis	Louisville	Kentucky	-85.8023164	38.2240165	no_info	NA	2623 Algonquin Parkway	Algonquin parkway	1	good	naturally_occurring	0 to 15.24 cm	Louisville	NA	NA	NA	NA	NA	NA	NA	NA	NA	NA	NA	NA
2017	Swamp white oak	Quercus bicolor	Louisville	Kentucky	-85.80243154	38.22380758	no_info	NA	2624 Algonquin Parkway	Algonquin parkway	1	good	naturally_occurring	0 to 15.24 cm	Louisville	NA	NA	NA	NA	NA	NA	NA	NA	NA	NA	NA	NA
NA	Sugar maple	Acer saccharum	Louisville	Kentucky	-85.8024552	38.22371668	no_info	NA	2624 Algonquin Parkway	Algonquin parkway	33	good	naturally_occurring	30.48 to 45.72 cm	Louisville	NA	NA	NA	NA	NA	NA	NA	NA	NA	NA	NA	NA
NA	Pin oak	Quercus palustris	Louisville	Kentucky	-85.80241644	38.22394117	no_info	NA	2625 Algonquin Parkway	Algonquin parkway	44	good	naturally_occurring	30.48 to 45.72 cm	Louisville	NA	NA	NA	NA	NA	NA	NA	NA	NA	NA	NA	NA
2017	Pecan	Carya illinoinensis	Louisville	Kentucky	-85.80249332	38.22402515	no_info	NA	2625 Algonquin Parkway	Algonquin parkway	1	good	naturally_occurring	0 to 15.24 cm	Louisville	NA	NA	NA	NA	NA	NA	NA	NA	NA	NA	NA	NA
NA	Pin oak	Quercus palustris	Louisville	Kentucky	-85.80258366	38.2238145	no_info	NA	2626 Algonquin Parkway	Algonquin parkway	32	good	naturally_occurring	30.48 to 45.72 cm	Louisville	NA	NA	NA	NA	NA	NA	NA	NA	NA	NA	NA	NA
2017	Kentucky coffee tree	Gymnocladus dioicus	Louisville	Kentucky	-85.80267627	38.22373811	no_info	NA	2626 Algonquin Parkway	Algonquin parkway	1	good	naturally_occurring	0 to 15.24 cm	Louisville	NA	NA	NA	NA	NA	NA	NA	NA	NA	NA	NA	NA
2017	Scarlet red oak	Quercus coccinea	Louisville	Kentucky	-85.80258827	38.22396751	no_info	NA	2627 Algonquin Parkway	Algonquin parkway	1	good	naturally_occurring	0 to 15.24 cm	Louisville	NA	NA	NA	NA	NA	NA	NA	NA	NA	NA	NA	NA
2003	Cucumber magnolia	Magnolia acuminata	Louisville	Kentucky	-85.80263396	38.22404028	no_info	NA	2627 Algonquin Parkway	Algonquin parkway	4	good	naturally_occurring	0 to 15.24 cm	Louisville	NA	NA	NA	NA	NA	NA	NA	NA	NA	NA	NA	NA
2009	Shumard red oak	Quercus shumardii	Louisville	Kentucky	-85.80275898	38.22381225	no_info	NA	2628 Algonquin Parkway	Algonquin parkway	4	good	naturally_occurring	0 to 15.24 cm	Louisville	NA	NA	NA	NA	NA	NA	NA	NA	NA	NA	NA	NA
NA	Black maple	Acer nigrum	Louisville	Kentucky	-85.80284296	38.22375591	no_info	NA	2628 Algonquin Parkway	Algonquin parkway	26	good	naturally_occurring	15.24 to 30.48 cm	Louisville	NA	NA	NA	NA	NA	NA	NA	NA	NA	NA	NA	NA
2017	Bur oak	Quercus macrocarpa	Louisville	Kentucky	-85.80276562	38.22397571	no_info	NA	2629 Algonquin Parkway	Algonquin parkway	1	good	naturally_occurring	0 to 15.24 cm	Louisville	NA	NA	NA	NA	NA	NA	NA	NA	NA	NA	NA	NA
NA	Red maple	Acer rubrum	Louisville	Kentucky	-85.80283077	38.22404241	no_info	NA	2629 Algonquin Parkway	Algonquin parkway	36	good	naturally_occurring	30.48 to 45.72 cm	Louisville	NA	NA	NA	NA	NA	NA	NA	NA	NA	NA	NA	NA
2017	Chinkapin oak	Quercus muehlenbergii	Louisville	Kentucky	-85.80294166	38.22382969	no_info	NA	2630 Algonquin Parkway	Algonquin parkway	1	good	naturally_occurring	0 to 15.24 cm	Louisville	NA	NA	NA	NA	NA	NA	NA	NA	NA	NA	NA	NA
2017	American sycamore	Platanus occidentalis	Louisville	Kentucky	-85.80299656	38.22376643	no_info	NA	2630 Algonquin Parkway	Algonquin parkway	1	good	naturally_occurring	0 to 15.24 cm	Louisville	NA	NA	NA	NA	NA	NA	NA	NA	NA	NA	NA	NA
2017	Northern red oak	Quercus rubra	Louisville	Kentucky	-85.80295073	38.22398843	no_info	NA	2631 Algonquin Parkway	Algonquin parkway	1	good	naturally_occurring	0 to 15.24 cm	Louisville	NA	NA	NA	NA	NA	NA	NA	NA	NA	NA	NA	NA
2018	Tulip poplar	Liriodendron tulipifera	Louisville	Kentucky	-85.8029988	38.22406655	no_info	NA	2631 Algonquin Parkway	Algonquin parkway	72	good	naturally_occurring	60.96 to 76.2 cm	Louisville	NA	NA	NA	NA	NA	NA	NA	NA	NA	NA	NA	NA
2009	Shingle oak	Quercus imbricaria	Louisville	Kentucky	-85.80312836	38.22383846	no_info	NA	2632 Algonquin Parkway	Algonquin parkway	14	good	naturally_occurring	0 to 15.24 cm	Louisville	NA	NA	NA	NA	NA	NA	NA	NA	NA	NA	NA	NA
2018	Blackjack oak	Quercus marilandica	Louisville	Kentucky	-85.80318377	38.22377805	no_info	NA	2632 Algonquin Parkway	Algonquin parkway	72	good	naturally_occurring	60.96 to 76.2 cm	Louisville	NA	NA	NA	NA	NA	NA	NA	NA	NA	NA	NA	NA
2009	Overcup oak	Quercus lyrata	Louisville	Kentucky	-85.80314834	38.223996	no_info	NA	2633 Algonquin Parkway	Algonquin parkway	4	good	naturally_occurring	0 to 15.24 cm	Louisville	NA	NA	NA	NA	NA	NA	NA	NA	NA	NA	NA	NA
NA	Silver maple	Acer saccharinum	Louisville	Kentucky	-85.80311445	38.22408189	no_info	NA	2633 Algonquin Parkway	Algonquin parkway	20	good	naturally_occurring	15.24 to 30.48 cm	Louisville	NA	NA	NA	NA	NA	NA	NA	NA	NA	NA	NA	NA
2017	Black cherry	Prunus serotina	Louisville	Kentucky	-85.80322069	38.22406662	no_info	NA	2633 Algonquin Parkway	Algonquin parkway	1	good	naturally_occurring	0 to 15.24 cm	Louisville	NA	NA	NA	NA	NA	NA	NA	NA	NA	NA	NA	NA
2009	Overcup oak	Quercus lyrata	Louisville	Kentucky	-85.80330866	38.22384457	no_info	NA	2634 Algonquin Parkway	Algonquin parkway	8	good	naturally_occurring	0 to 15.24 cm	Louisville	NA	NA	NA	NA	NA	NA	NA	NA	NA	NA	NA	NA
2017	Osage orange	Maclura pomifera	Louisville	Kentucky	-85.80332963	38.22379203	no_info	NA	2634 Algonquin Parkway	Algonquin parkway	1	good	introduced	0 to 15.24 cm	Louisville	NA	NA	NA	NA	NA	NA	NA	NA	NA	NA	NA	NA
2009	Shingle oak	Quercus imbricaria	Louisville	Kentucky	-85.80331624	38.22400695	no_info	NA	2635 Algonquin Parkway	Algonquin parkway	4	good	naturally_occurring	0 to 15.24 cm	Louisville	NA	NA	NA	NA	NA	NA	NA	NA	NA	NA	NA	NA
2017	Common hackberry	Celtis occidentalis	Louisville	Kentucky	-85.80335551	38.22408801	no_info	NA	2635 Algonquin Parkway	Algonquin parkway	1	good	naturally_occurring	0 to 15.24 cm	Louisville	NA	NA	NA	NA	NA	NA	NA	NA	NA	NA	NA	NA
2004	Bur oak	Quercus macrocarpa	Louisville	Kentucky	-85.80347922	38.22385766	no_info	NA	2636 Algonquin Parkway	Algonquin parkway	4	good	naturally_occurring	0 to 15.24 cm	Louisville	NA	NA	NA	NA	NA	NA	NA	NA	NA	NA	NA	NA
2009	Shumard red oak	Quercus shumardii	Louisville	Kentucky	-85.80348441	38.22402091	no_info	NA	2637 Algonquin Parkway	Algonquin parkway	4	good	naturally_occurring	0 to 15.24 cm	Louisville	NA	NA	NA	NA	NA	NA	NA	NA	NA	NA	NA	NA
NA	Sugar maple	Acer saccharum	Louisville	Kentucky	-85.80350332	38.22409418	no_info	NA	2637 Algonquin Parkway	Algonquin parkway	24	good	naturally_occurring	15.24 to 30.48 cm	Louisville	NA	NA	NA	NA	NA	NA	NA	NA	NA	NA	NA	NA
2003	Shingle oak	Quercus imbricaria	Louisville	Kentucky	-85.8036203	38.22386155	no_info	NA	2638 Algonquin Parkway	Algonquin parkway	14	good	naturally_occurring	0 to 15.24 cm	Louisville	NA	NA	NA	NA	NA	NA	NA	NA	NA	NA	NA	NA
NA	Silver maple	Acer saccharinum	Louisville	Kentucky	-85.80361988	38.22380761	no_info	NA	2638 Algonquin Parkway	Algonquin parkway	21	good	naturally_occurring	15.24 to 30.48 cm	Louisville	NA	NA	NA	NA	NA	NA	NA	NA	NA	NA	NA	NA
2003	Overcup oak	Quercus lyrata	Louisville	Kentucky	-85.80369274	38.22404204	no_info	NA	2639 Algonquin Parkway	Algonquin parkway	16	good	naturally_occurring	15.24 to 30.48 cm	Louisville	NA	NA	NA	NA	NA	NA	NA	NA	NA	NA	NA	NA
2017	Tulip poplar	Liriodendron tulipifera	Louisville	Kentucky	-85.80365727	38.22411317	no_info	NA	2639 Algonquin Parkway	Algonquin parkway	1	good	naturally_occurring	0 to 15.24 cm	Louisville	NA	NA	NA	NA	NA	NA	NA	NA	NA	NA	NA	NA
2003	White oak	Quercus alba	Louisville	Kentucky	-85.80382413	38.22388729	no_info	NA	2640 Algonquin Parkway	Algonquin parkway	12	good	naturally_occurring	0 to 15.24 cm	Louisville	NA	NA	NA	NA	NA	NA	NA	NA	NA	NA	NA	NA
2003	Yellow buckeye	Aesculus Octandra	Louisville	Kentucky	-85.80387925	38.22382396	no_info	NA	2640 Algonquin Parkway	Algonquin parkway	8	fair	no_info	0 to 15.24 cm	Louisville	NA	NA	NA	NA	NA	NA	NA	NA	NA	NA	NA	NA
2003	Bur oak	Quercus macrocarpa	Louisville	Kentucky	-85.80385255	38.22404895	no_info	NA	2641 Algonquin Parkway	Algonquin parkway	10	good	naturally_occurring	0 to 15.24 cm	Louisville	NA	NA	NA	NA	NA	NA	NA	NA	NA	NA	NA	NA
2003	Yellow buckeye	Aesculus Octandra	Louisville	Kentucky	-85.8038122	38.22411564	no_info	NA	2641 Algonquin Parkway	Algonquin parkway	10	good	no_info	0 to 15.24 cm	Louisville	NA	NA	NA	NA	NA	NA	NA	NA	NA	NA	NA	NA
NA	Pin oak	Quercus palustris	Louisville	Kentucky	-85.80396139	38.22390474	no_info	NA	2642 Algonquin Parkway	Algonquin parkway	36	good	naturally_occurring	30.48 to 45.72 cm	Louisville	NA	NA	NA	NA	NA	NA	NA	NA	NA	NA	NA	NA
NA	Red maple	Acer rubrum	Louisville	Kentucky	-85.8040711	38.22383844	no_info	NA	2642 Algonquin Parkway	Algonquin parkway	32	good	naturally_occurring	30.48 to 45.72 cm	Louisville	NA	NA	NA	NA	NA	NA	NA	NA	NA	NA	NA	NA
2009	Shumard red oak	Quercus shumardii	Louisville	Kentucky	-85.80401379	38.2240674	no_info	NA	2643 Algonquin Parkway	Algonquin parkway	6	good	naturally_occurring	0 to 15.24 cm	Louisville	NA	NA	NA	NA	NA	NA	NA	NA	NA	NA	NA	NA
2017	American sycamore	Platanus occidentalis	Louisville	Kentucky	-85.80400875	38.22413637	no_info	NA	2643 Algonquin Parkway	Algonquin parkway	1	good	naturally_occurring	0 to 15.24 cm	Louisville	NA	NA	NA	NA	NA	NA	NA	NA	NA	NA	NA	NA
2009	Northern red oak	Quercus rubra	Louisville	Kentucky	-85.80417109	38.22390986	no_info	NA	2644 Algonquin Parkway	Algonquin parkway	2	good	naturally_occurring	0 to 15.24 cm	Louisville	NA	NA	NA	NA	NA	NA	NA	NA	NA	NA	NA	NA
NA	Siberian elm	Ulmus pumila	Louisville	Kentucky	-85.80423787	38.22385322	no_info	NA	2644 Algonquin Parkway	Algonquin parkway	38	fair	introduced	30.48 to 45.72 cm	Louisville	NA	NA	NA	NA	NA	NA	NA	NA	NA	NA	NA	NA
2009	Overcup oak	Quercus lyrata	Louisville	Kentucky	-85.80419326	38.22407253	no_info	NA	2645 Algonquin Parkway	Algonquin parkway	6	good	naturally_occurring	0 to 15.24 cm	Louisville	NA	NA	NA	NA	NA	NA	NA	NA	NA	NA	NA	NA
NA	Sugar maple	Acer saccharum	Louisville	Kentucky	-85.80420574	38.2241399	no_info	NA	2645 Algonquin Parkway	Algonquin parkway	38	good	naturally_occurring	30.48 to 45.72 cm	Louisville	NA	NA	NA	NA	NA	NA	NA	NA	NA	NA	NA	NA
2009	Shingle oak	Quercus imbricaria	Louisville	Kentucky	-85.80434806	38.22392835	no_info	NA	2646 Algonquin Parkway	Algonquin parkway	4	good	naturally_occurring	0 to 15.24 cm	Louisville	NA	NA	NA	NA	NA	NA	NA	NA	NA	NA	NA	NA
NA	Red maple	Acer rubrum	Louisville	Kentucky	-85.80441642	38.22386248	no_info	NA	2646 Algonquin Parkway	Algonquin parkway	35	good	naturally_occurring	30.48 to 45.72 cm	Louisville	NA	NA	NA	NA	NA	NA	NA	NA	NA	NA	NA	NA
2017	Shumard red oak	Quercus shumardii	Louisville	Kentucky	-85.80436397	38.22409181	no_info	NA	2647 Algonquin Parkway	Algonquin parkway	1	good	naturally_occurring	0 to 15.24 cm	Louisville	NA	NA	NA	NA	NA	NA	NA	NA	NA	NA	NA	NA
2017	River birch	Betula nigra	Louisville	Kentucky	-85.80438636	38.22416226	no_info	NA	2647 Algonquin Parkway	Algonquin parkway	1	good	naturally_occurring	0 to 15.24 cm	Louisville	NA	NA	NA	NA	NA	NA	NA	NA	NA	NA	NA	NA
2009	Overcup oak	Quercus lyrata	Louisville	Kentucky	-85.80453674	38.22393385	no_info	NA	2648 Algonquin Parkway	Algonquin parkway	6	good	naturally_occurring	0 to 15.24 cm	Louisville	NA	NA	NA	NA	NA	NA	NA	NA	NA	NA	NA	NA
NA	White ash	Fraxinus americana	Louisville	Kentucky	-85.80457381	38.2238703	no_info	NA	2648 Algonquin Parkway	Algonquin parkway	26	poor	naturally_occurring	15.24 to 30.48 cm	Louisville	NA	NA	NA	NA	NA	NA	NA	NA	NA	NA	NA	NA
2009	Shumard red oak	Quercus shumardii	Louisville	Kentucky	-85.80453926	38.22410039	no_info	NA	2649 Algonquin Parkway	Algonquin parkway	4	good	naturally_occurring	0 to 15.24 cm	Louisville	NA	NA	NA	NA	NA	NA	NA	NA	NA	NA	NA	NA
2017	River birch	Betula nigra	Louisville	Kentucky	-85.80456514	38.22417492	no_info	NA	2649 Algonquin Parkway	Algonquin parkway	1	good	naturally_occurring	0 to 15.24 cm	Louisville	NA	NA	NA	NA	NA	NA	NA	NA	NA	NA	NA	NA
2009	Bur oak	Quercus macrocarpa	Louisville	Kentucky	-85.8047091	38.22394815	no_info	NA	2650 Algonquin Parkway	Algonquin parkway	4	good	naturally_occurring	0 to 15.24 cm	Louisville	NA	NA	NA	NA	NA	NA	NA	NA	NA	NA	NA	NA
2003	Littleleaf linden	Tilia cordata	Louisville	Kentucky	-85.80472831	38.2238795	no_info	NA	2650 Algonquin Parkway	Algonquin parkway	9	good	introduced	0 to 15.24 cm	Louisville	NA	NA	NA	NA	NA	NA	NA	NA	NA	NA	NA	NA
2018	Chinkapin oak	Quercus muehlenbergii	Louisville	Kentucky	-85.80470971	38.22411441	no_info	NA	2651 Algonquin Parkway	Algonquin parkway	71	good	naturally_occurring	60.96 to 76.2 cm	Louisville	NA	NA	NA	NA	NA	NA	NA	NA	NA	NA	NA	NA
NA	White ash	Fraxinus americana	Louisville	Kentucky	-85.80472596	38.22417964	no_info	NA	2651 Algonquin Parkway	Algonquin parkway	29	fair	naturally_occurring	15.24 to 30.48 cm	Louisville	NA	NA	NA	NA	NA	NA	NA	NA	NA	NA	NA	NA
2004	Shingle oak	Quercus imbricaria	Louisville	Kentucky	-85.80485726	38.22395584	no_info	NA	2652 Algonquin Parkway	Algonquin parkway	8	good	naturally_occurring	0 to 15.24 cm	Louisville	NA	NA	NA	NA	NA	NA	NA	NA	NA	NA	NA	NA
NA	Red maple	Acer rubrum	Louisville	Kentucky	-85.80493947	38.2238946	no_info	NA	2652 Algonquin Parkway	Algonquin parkway	28	good	naturally_occurring	15.24 to 30.48 cm	Louisville	NA	NA	NA	NA	NA	NA	NA	NA	NA	NA	NA	NA
2009	Northern red oak	Quercus rubra	Louisville	Kentucky	-85.80488921	38.22412146	no_info	NA	2653 Algonquin Parkway	Algonquin parkway	3	good	naturally_occurring	0 to 15.24 cm	Louisville	NA	NA	NA	NA	NA	NA	NA	NA	NA	NA	NA	NA
2017	Kentucky coffee tree	Gymnocladus dioicus	Louisville	Kentucky	-85.80489588	38.22420058	no_info	NA	2653 Algonquin Parkway	Algonquin parkway	1	good	naturally_occurring	0 to 15.24 cm	Louisville	NA	NA	NA	NA	NA	NA	NA	NA	NA	NA	NA	NA
2017	Nuttall oak	Quercus nuttallii	Louisville	Kentucky	-85.80501936	38.22398015	no_info	NA	2654 Algonquin Parkway	Algonquin parkway	1	good	no_info	0 to 15.24 cm	Louisville	NA	NA	NA	NA	NA	NA	NA	NA	NA	NA	NA	NA
2017	Yellow buckeye	Aesculus flava	Louisville	Kentucky	-85.80511452	38.22391138	no_info	NA	2654 Algonquin Parkway	Algonquin parkway	1	good	naturally_occurring	0 to 15.24 cm	Louisville	NA	NA	NA	NA	NA	NA	NA	NA	NA	NA	NA	NA
2009	Bur oak	Quercus macrocarpa	Louisville	Kentucky	-85.80504252	38.22412912	no_info	NA	2655 Algonquin Parkway	Algonquin parkway	3	poor	naturally_occurring	0 to 15.24 cm	Louisville	NA	NA	NA	NA	NA	NA	NA	NA	NA	NA	NA	NA
2017	Black cherry	Prunus serotina	Louisville	Kentucky	-85.80506538	38.22421151	no_info	NA	2655 Algonquin Parkway	Algonquin parkway	1	good	naturally_occurring	0 to 15.24 cm	Louisville	NA	NA	NA	NA	NA	NA	NA	NA	NA	NA	NA	NA
NA	Shingle oak	Quercus imbricaria	Louisville	Kentucky	-85.80537067	38.22399327	no_info	NA	2700 Algonquin Parkway	Algonquin parkway	11	good	naturally_occurring	0 to 15.24 cm	Louisville	NA	NA	NA	NA	NA	NA	NA	NA	NA	NA	NA	NA
2017	American sycamore	Platanus occidentalis	Louisville	Kentucky	-85.80536456	38.22392733	no_info	NA	2700 Algonquin Parkway	Algonquin parkway	1	good	naturally_occurring	0 to 15.24 cm	Louisville	NA	NA	NA	NA	NA	NA	NA	NA	NA	NA	NA	NA
NA	Pin oak	Quercus palustris	Louisville	Kentucky	-85.80545872	38.22417562	no_info	NA	2701 Algonquin Parkway	Algonquin parkway	49	good	naturally_occurring	45.72 to 60.96 cm	Louisville	NA	NA	NA	NA	NA	NA	NA	NA	NA	NA	NA	NA
2017	River birch	Betula nigra	Louisville	Kentucky	-85.80535221	38.22423107	no_info	NA	2701 Algonquin Parkway	Algonquin parkway	1	good	naturally_occurring	0 to 15.24 cm	Louisville	NA	NA	NA	NA	NA	NA	NA	NA	NA	NA	NA	NA
2017	Swamp white oak	Quercus bicolor	Louisville	Kentucky	-85.80551784	38.22401538	no_info	NA	2702 Algonquin Parkway	Algonquin parkway	1	good	naturally_occurring	0 to 15.24 cm	Louisville	NA	NA	NA	NA	NA	NA	NA	NA	NA	NA	NA	NA
2018	River birch	Betula nigra	Louisville	Kentucky	-85.80554673	38.22394492	no_info	NA	2702 Algonquin Parkway	Algonquin parkway	71	good	naturally_occurring	60.96 to 76.2 cm	Louisville	NA	NA	NA	NA	NA	NA	NA	NA	NA	NA	NA	NA
NA	Siberian elm	Ulmus pumila	Louisville	Kentucky	-85.80550294	38.224231	no_info	NA	2703 Algonquin Parkway	Algonquin parkway	35	good	introduced	30.48 to 45.72 cm	Louisville	NA	NA	NA	NA	NA	NA	NA	NA	NA	NA	NA	NA
NA	Chinkapin oak	Quercus muehlenbergii	Louisville	Kentucky	-85.805659	38.22402417	no_info	NA	2704 Algonquin Parkway	Algonquin parkway	11	good	naturally_occurring	0 to 15.24 cm	Louisville	NA	NA	NA	NA	NA	NA	NA	NA	NA	NA	NA	NA
NA	Shingle oak	Quercus imbricaria	Louisville	Kentucky	-85.80575965	38.22418646	no_info	NA	2705 Algonquin Parkway	Algonquin parkway	8	good	naturally_occurring	0 to 15.24 cm	Louisville	NA	NA	NA	NA	NA	NA	NA	NA	NA	NA	NA	NA
2009	Shumard red oak	Quercus shumardii	Louisville	Kentucky	-85.80565131	38.22416714	no_info	NA	2705 Algonquin Parkway	Algonquin parkway	4	good	naturally_occurring	0 to 15.24 cm	Louisville	NA	NA	NA	NA	NA	NA	NA	NA	NA	NA	NA	NA
NA	Pin oak	Quercus palustris	Louisville	Kentucky	-85.80582819	38.22403321	no_info	NA	2706 Algonquin Parkway	Algonquin parkway	33	good	naturally_occurring	30.48 to 45.72 cm	Louisville	NA	NA	NA	NA	NA	NA	NA	NA	NA	NA	NA	NA
NA	Swamp white oak	Quercus bicolor	Louisville	Kentucky	-85.80589901	38.22419155	no_info	NA	2707 Algonquin Parkway	Algonquin parkway	8	good	naturally_occurring	0 to 15.24 cm	Louisville	NA	NA	NA	NA	NA	NA	NA	NA	NA	NA	NA	NA
NA	Pin oak	Quercus palustris	Louisville	Kentucky	-85.80600029	38.22405338	no_info	NA	2708 Algonquin Parkway	Algonquin parkway	42	fair	naturally_occurring	30.48 to 45.72 cm	Louisville	NA	NA	NA	NA	NA	NA	NA	NA	NA	NA	NA	NA
NA	Chinkapin oak	Quercus muehlenbergii	Louisville	Kentucky	-85.80603363	38.22420064	no_info	NA	2709 Algonquin Parkway	Algonquin parkway	6	good	naturally_occurring	0 to 15.24 cm	Louisville	NA	NA	NA	NA	NA	NA	NA	NA	NA	NA	NA	NA
NA	Shingle oak	Quercus imbricaria	Louisville	Kentucky	-85.80620892	38.22406235	no_info	NA	2710 Algonquin Parkway	Algonquin parkway	8	good	naturally_occurring	0 to 15.24 cm	Louisville	NA	NA	NA	NA	NA	NA	NA	NA	NA	NA	NA	NA
NA	Shingle oak	Quercus imbricaria	Louisville	Kentucky	-85.80617946	38.22421657	no_info	NA	2711 Algonquin Parkway	Algonquin parkway	9	good	naturally_occurring	0 to 15.24 cm	Louisville	NA	NA	NA	NA	NA	NA	NA	NA	NA	NA	NA	NA
2009	Swamp white oak	Quercus bicolor	Louisville	Kentucky	-85.8063447	38.22406755	no_info	NA	2712 Algonquin Parkway	Algonquin parkway	5	good	naturally_occurring	0 to 15.24 cm	Louisville	NA	NA	NA	NA	NA	NA	NA	NA	NA	NA	NA	NA
2017	Scarlet red oak	Quercus coccinea	Louisville	Kentucky	-85.80631511	38.2242297	no_info	NA	2713 Algonquin Parkway	Algonquin parkway	1	good	naturally_occurring	0 to 15.24 cm	Louisville	NA	NA	NA	NA	NA	NA	NA	NA	NA	NA	NA	NA
NA	Pin oak	Quercus palustris	Louisville	Kentucky	-85.8065207	38.2240892	no_info	NA	2714 Algonquin Parkway	Algonquin parkway	48	good	naturally_occurring	45.72 to 60.96 cm	Louisville	NA	NA	NA	NA	NA	NA	NA	NA	NA	NA	NA	NA
NA	Shingle oak	Quercus imbricaria	Louisville	Kentucky	-85.80662544	38.2240883	no_info	NA	2716 Algonquin Parkway	Algonquin parkway	5	good	naturally_occurring	0 to 15.24 cm	Louisville	NA	NA	NA	NA	NA	NA	NA	NA	NA	NA	NA	NA
NA	Chinkapin oak	Quercus muehlenbergii	Louisville	Kentucky	-85.80646012	38.22423508	no_info	NA	2717 Algonquin Parkway	Algonquin parkway	6	good	naturally_occurring	0 to 15.24 cm	Louisville	NA	NA	NA	NA	NA	NA	NA	NA	NA	NA	NA	NA
NA	Shingle oak	Quercus imbricaria	Louisville	Kentucky	-85.80659422	38.22424466	no_info	NA	2717 Algonquin Parkway	Algonquin parkway	9	good	naturally_occurring	0 to 15.24 cm	Louisville	NA	NA	NA	NA	NA	NA	NA	NA	NA	NA	NA	NA
NA	Pin oak	Quercus palustris	Louisville	Kentucky	-85.80670781	38.22410146	no_info	NA	2718 Algonquin Parkway	Algonquin parkway	25	good	naturally_occurring	15.24 to 30.48 cm	Louisville	NA	NA	NA	NA	NA	NA	NA	NA	NA	NA	NA	NA
NA	Swamp white oak	Quercus bicolor	Louisville	Kentucky	-85.80672934	38.22425799	no_info	NA	2719 Algonquin Parkway	Algonquin parkway	9	good	naturally_occurring	0 to 15.24 cm	Louisville	NA	NA	NA	NA	NA	NA	NA	NA	NA	NA	NA	NA
NA	Chinkapin oak	Quercus muehlenbergii	Louisville	Kentucky	-85.80691455	38.22410977	no_info	NA	2720 Algonquin Parkway	Algonquin parkway	7	good	naturally_occurring	0 to 15.24 cm	Louisville	NA	NA	NA	NA	NA	NA	NA	NA	NA	NA	NA	NA
NA	Chinkapin oak	Quercus muehlenbergii	Louisville	Kentucky	-85.80686717	38.22426414	no_info	NA	2721 Algonquin Parkway	Algonquin parkway	8	good	naturally_occurring	0 to 15.24 cm	Louisville	NA	NA	NA	NA	NA	NA	NA	NA	NA	NA	NA	NA
NA	Shingle oak	Quercus imbricaria	Louisville	Kentucky	-85.80706559	38.22412335	no_info	NA	2722 Algonquin Parkway	Algonquin parkway	9	good	naturally_occurring	0 to 15.24 cm	Louisville	NA	NA	NA	NA	NA	NA	NA	NA	NA	NA	NA	NA
NA	Shingle oak	Quercus imbricaria	Louisville	Kentucky	-85.80699867	38.22427898	no_info	NA	2723 Algonquin Parkway	Algonquin parkway	12	good	naturally_occurring	0 to 15.24 cm	Louisville	NA	NA	NA	NA	NA	NA	NA	NA	NA	NA	NA	NA
NA	Swamp white oak	Quercus bicolor	Louisville	Kentucky	-85.80719884	38.22414044	no_info	NA	2724 Algonquin Parkway	Algonquin parkway	9	good	naturally_occurring	0 to 15.24 cm	Louisville	NA	NA	NA	NA	NA	NA	NA	NA	NA	NA	NA	NA
NA	Swamp white oak	Quercus bicolor	Louisville	Kentucky	-85.80715265	38.22429049	no_info	NA	2725 Algonquin Parkway	Algonquin parkway	8	poor	naturally_occurring	0 to 15.24 cm	Louisville	NA	NA	NA	NA	NA	NA	NA	NA	NA	NA	NA	NA
2009	Shumard red oak	Quercus shumardii	Louisville	Kentucky	-85.80740237	38.22415684	no_info	NA	2728 Algonquin Parkway	Algonquin parkway	4	good	naturally_occurring	0 to 15.24 cm	Louisville	NA	NA	NA	NA	NA	NA	NA	NA	NA	NA	NA	NA
NA	Pin oak	Quercus palustris	Louisville	Kentucky	-85.80738501	38.22430362	no_info	NA	2729 Algonquin Parkway	Algonquin parkway	45	fair	naturally_occurring	30.48 to 45.72 cm	Louisville	NA	NA	NA	NA	NA	NA	NA	NA	NA	NA	NA	NA
NA	Pin oak	Quercus palustris	Louisville	Kentucky	-85.80755116	38.22417255	no_info	NA	2730 Algonquin Parkway	Algonquin parkway	46	good	naturally_occurring	45.72 to 60.96 cm	Louisville	NA	NA	NA	NA	NA	NA	NA	NA	NA	NA	NA	NA
2017	Northern red oak	Quercus rubra	Louisville	Kentucky	-85.80755502	38.22432192	no_info	NA	2731 Algonquin Parkway	Algonquin parkway	1	good	naturally_occurring	0 to 15.24 cm	Louisville	NA	NA	NA	NA	NA	NA	NA	NA	NA	NA	NA	NA
NA	Swamp white oak	Quercus bicolor	Louisville	Kentucky	-85.80777041	38.22418203	no_info	NA	2732 Algonquin Parkway	Algonquin parkway	6	good	naturally_occurring	0 to 15.24 cm	Louisville	NA	NA	NA	NA	NA	NA	NA	NA	NA	NA	NA	NA
2017	Chinkapin oak	Quercus muehlenbergii	Louisville	Kentucky	-85.80772668	38.22434042	no_info	NA	2733 Algonquin Parkway	Algonquin parkway	1	good	naturally_occurring	0 to 15.24 cm	Louisville	NA	NA	NA	NA	NA	NA	NA	NA	NA	NA	NA	NA
NA	Silver maple	Acer saccharinum	Louisville	Kentucky	-85.80764002	38.22440082	no_info	NA	2733 Algonquin Parkway	Algonquin parkway	18	NA	naturally_occurring	15.24 to 30.48 cm	Louisville	NA	NA	NA	NA	NA	NA	NA	NA	NA	NA	NA	NA
2018	White oak	Quercus alba	Louisville	Kentucky	-85.8080486	38.224209	no_info	NA	2734 Algonquin Parkway	Algonquin parkway	1	good	naturally_occurring	0 to 15.24 cm	Louisville	NA	NA	NA	NA	NA	NA	NA	NA	NA	NA	NA	NA
2017	Water oak	Quercus nigra	Louisville	Kentucky	-85.80806985	38.22438688	no_info	NA	2735 Algonquin Parkway	Algonquin parkway	1	good	naturally_occurring	0 to 15.24 cm	Louisville	NA	NA	NA	NA	NA	NA	NA	NA	NA	NA	NA	NA
NA	Pin oak	Quercus palustris	Louisville	Kentucky	-85.80806171	38.22420468	no_info	NA	2736 Algonquin Parkway	Algonquin parkway	53	poor	naturally_occurring	45.72 to 60.96 cm	Louisville	NA	NA	NA	NA	NA	NA	NA	NA	NA	NA	NA	NA
2009	Overcup oak	Quercus lyrata	Louisville	Kentucky	-85.80843345	38.22423855	no_info	NA	2738 Algonquin Parkway	Algonquin parkway	5	good	naturally_occurring	0 to 15.24 cm	Louisville	NA	NA	NA	NA	NA	NA	NA	NA	NA	NA	NA	NA
2017	Willow oak	Quercus phellos	Louisville	Kentucky	-85.80858401	38.22425205	no_info	NA	2738 Algonquin Parkway	Algonquin parkway	1	good	naturally_occurring	0 to 15.24 cm	Louisville	NA	NA	NA	NA	NA	NA	NA	NA	NA	NA	NA	NA
NA	Pin oak	Quercus palustris	Louisville	Kentucky	-85.80824388	38.22423973	no_info	NA	2738 Algonquin Parkway	Algonquin parkway	31	good	naturally_occurring	30.48 to 45.72 cm	Louisville	NA	NA	NA	NA	NA	NA	NA	NA	NA	NA	NA	NA
NA	Red maple	Acer rubrum	Louisville	Kentucky	-85.80868546	38.22418916	no_info	NA	2738 Algonquin Parkway	Algonquin parkway	23	good	naturally_occurring	15.24 to 30.48 cm	Louisville	NA	NA	NA	NA	NA	NA	NA	NA	NA	NA	NA	NA
2018	Tulip poplar	Liriodendron tulipifera	Louisville	Kentucky	-85.80851307	38.22417277	no_info	NA	2738 Algonquin Parkway	Algonquin parkway	72	good	naturally_occurring	60.96 to 76.2 cm	Louisville	NA	NA	NA	NA	NA	NA	NA	NA	NA	NA	NA	NA
2017	Osage orange	Maclura pomifera	Louisville	Kentucky	-85.80832434	38.22415679	no_info	NA	2738 Algonquin Parkway	Algonquin parkway	1	good	introduced	0 to 15.24 cm	Louisville	NA	NA	NA	NA	NA	NA	NA	NA	NA	NA	NA	NA
2017	Northern pin oak	Quercus ellipsoidalis	Louisville	Kentucky	-85.80824421	38.22440401	no_info	NA	2741 Algonquin Parkway	Algonquin parkway	1	good	introduced	0 to 15.24 cm	Louisville	NA	NA	NA	NA	NA	NA	NA	NA	NA	NA	NA	NA
2017	Bur oak	Quercus macrocarpa	Louisville	Kentucky	-85.80867576	38.22448319	no_info	NA	2741 Algonquin Parkway	Algonquin parkway	1	good	naturally_occurring	0 to 15.24 cm	Louisville	NA	NA	NA	NA	NA	NA	NA	NA	NA	NA	NA	NA
2017	Chinkapin oak	Quercus muehlenbergii	Louisville	Kentucky	-85.8088451	38.22450135	no_info	NA	2741 Algonquin Parkway	Algonquin parkway	1	good	naturally_occurring	0 to 15.24 cm	Louisville	NA	NA	NA	NA	NA	NA	NA	NA	NA	NA	NA	NA
2017	River birch	Betula nigra	Louisville	Kentucky	-85.80815968	38.22444928	no_info	NA	2741 Algonquin Parkway	Algonquin parkway	1	good	naturally_occurring	0 to 15.24 cm	Louisville	NA	NA	NA	NA	NA	NA	NA	NA	NA	NA	NA	NA
2017	Overcup oak	Quercus lyrata	Louisville	Kentucky	-85.80902044	38.22451414	no_info	NA	2741 Algonquin Parkway	Algonquin parkway	1	good	naturally_occurring	0 to 15.24 cm	Louisville	NA	NA	NA	NA	NA	NA	NA	NA	NA	NA	NA	NA
2017	Swamp white oak	Quercus bicolor	Louisville	Kentucky	-85.80850047	38.2244683	no_info	NA	2741 Algonquin Parkway	Algonquin parkway	1	good	naturally_occurring	0 to 15.24 cm	Louisville	NA	NA	NA	NA	NA	NA	NA	NA	NA	NA	NA	NA
2017	Osage orange	Maclura pomifera	Louisville	Kentucky	-85.80833285	38.22446364	no_info	NA	2741 Algonquin Parkway	Algonquin parkway	1	good	introduced	0 to 15.24 cm	Louisville	NA	NA	NA	NA	NA	NA	NA	NA	NA	NA	NA	NA
2017	Northern red oak	Quercus rubra	Louisville	Kentucky	-85.81036938	38.22439298	no_info	NA	3300 Algonquin Parkway	Algonquin parkway	1	good	naturally_occurring	0 to 15.24 cm	Louisville	NA	NA	NA	NA	NA	NA	NA	NA	NA	NA	NA	NA
2000	Kentucky coffee tree	Gymnocladus dioicus	Louisville	Kentucky	-85.81050501	38.22434109	no_info	NA	3300 Algonquin Parkway	Algonquin parkway	13	good	naturally_occurring	0 to 15.24 cm	Louisville	NA	NA	NA	NA	NA	NA	NA	NA	NA	NA	NA	NA
NA	Callery pear	Pyrus calleryana	Louisville	Kentucky	-85.80971272	38.22429169	no_info	NA	3300 Algonquin Parkway	Algonquin parkway	10	good	introduced	0 to 15.24 cm	Louisville	NA	NA	NA	NA	NA	NA	NA	NA	NA	NA	NA	NA
NA	Callery pear	Pyrus calleryana	Louisville	Kentucky	-85.81006841	38.22433028	no_info	NA	3300 Algonquin Parkway	Algonquin parkway	8	fair	introduced	0 to 15.24 cm	Louisville	NA	NA	NA	NA	NA	NA	NA	NA	NA	NA	NA	NA
2018	River birch	Betula nigra	Louisville	Kentucky	-85.81031979	38.22432171	no_info	NA	3300 Algonquin Parkway	Algonquin parkway	72	good	naturally_occurring	60.96 to 76.2 cm	Louisville	NA	NA	NA	NA	NA	NA	NA	NA	NA	NA	NA	NA
NA	Callery pear	Pyrus calleryana	Louisville	Kentucky	-85.80999719	38.22431928	no_info	NA	3300 Algonquin Parkway	Algonquin parkway	14	fair	introduced	0 to 15.24 cm	Louisville	NA	NA	NA	NA	NA	NA	NA	NA	NA	NA	NA	NA
2017	Blackjack oak	Quercus marilandica	Louisville	Kentucky	-85.80875978	38.22426636	no_info	NA	3301 Algonquin Parkway	Algonquin parkway	1	good	naturally_occurring	0 to 15.24 cm	Louisville	NA	NA	NA	NA	NA	NA	NA	NA	NA	NA	NA	NA
2009	Red maple	Acer rubrum	Louisville	Kentucky	-85.80900237	38.22428432	no_info	NA	3301 Algonquin Parkway	Algonquin parkway	2	good	naturally_occurring	0 to 15.24 cm	Louisville	NA	NA	NA	NA	NA	NA	NA	NA	NA	NA	NA	NA
2009	Northern red oak	Quercus rubra	Louisville	Kentucky	-85.80915797	38.2242994	no_info	NA	3301 Algonquin Parkway	Algonquin parkway	6	good	naturally_occurring	0 to 15.24 cm	Louisville	NA	NA	NA	NA	NA	NA	NA	NA	NA	NA	NA	NA
2017	Eastern hophornbeam	Ostrya virginiana	Louisville	Kentucky	-85.80916162	38.22421972	no_info	NA	3301 Algonquin Parkway	Algonquin parkway	1	good	naturally_occurring	0 to 15.24 cm	Louisville	NA	NA	NA	NA	NA	NA	NA	NA	NA	NA	NA	NA
2017	American sycamore	Platanus occidentalis	Louisville	Kentucky	-85.80882331	38.22419943	no_info	NA	3301 Algonquin Parkway	Algonquin parkway	1	good	naturally_occurring	0 to 15.24 cm	Louisville	NA	NA	NA	NA	NA	NA	NA	NA	NA	NA	NA	NA
2017	Swamp white oak	Quercus bicolor	Louisville	Kentucky	-85.81055362	38.22442254	no_info	NA	3310 Algonquin Parkway	Algonquin parkway	1	good	naturally_occurring	0 to 15.24 cm	Louisville	NA	NA	NA	NA	NA	NA	NA	NA	NA	NA	NA	NA
NA	Cherry plum	Prunus cerasifera	Louisville	Kentucky	-85.8106573	38.22433963	no_info	NA	3310 Algonquin Parkway	Algonquin parkway	12	good	introduced	0 to 15.24 cm	Louisville	NA	NA	NA	NA	NA	NA	NA	NA	NA	NA	NA	NA
2000	Bur oak	Quercus macrocarpa	Louisville	Kentucky	-85.81078	38.2244326	no_info	NA	3312 Algonquin Parkway	Algonquin parkway	12	good	naturally_occurring	0 to 15.24 cm	Louisville	NA	NA	NA	NA	NA	NA	NA	NA	NA	NA	NA	NA
2017	Shingle oak	Quercus imbricaria	Louisville	Kentucky	-85.8110668	38.22461709	no_info	NA	3313 Algonquin Parkway	Algonquin parkway	1	good	naturally_occurring	0 to 15.24 cm	Louisville	NA	NA	NA	NA	NA	NA	NA	NA	NA	NA	NA	NA
2017	Bur oak	Quercus macrocarpa	Louisville	Kentucky	-85.81088757	38.22460121	no_info	NA	3313 Algonquin Parkway	Algonquin parkway	1	good	naturally_occurring	0 to 15.24 cm	Louisville	NA	NA	NA	NA	NA	NA	NA	NA	NA	NA	NA	NA
2017	Yellow buckeye	Aesculus flava	Louisville	Kentucky	-85.81095503	38.22467851	no_info	NA	3313 Algonquin Parkway	Algonquin parkway	1	good	naturally_occurring	0 to 15.24 cm	Louisville	NA	NA	NA	NA	NA	NA	NA	NA	NA	NA	NA	NA
NA	Pin oak	Quercus palustris	Louisville	Kentucky	-85.81089617	38.22445173	no_info	NA	3314 Algonquin Parkway	Algonquin parkway	34	good	naturally_occurring	30.48 to 45.72 cm	Louisville	NA	NA	NA	NA	NA	NA	NA	NA	NA	NA	NA	NA
NA	Flowering dogwood	Cornus florida	Louisville	Kentucky	-85.81091292	38.22437131	no_info	NA	3314 Algonquin Parkway	Algonquin parkway	10	good	naturally_occurring	0 to 15.24 cm	Louisville	NA	NA	NA	NA	NA	NA	NA	NA	NA	NA	NA	NA
2017	Chinkapin oak	Quercus muehlenbergii	Louisville	Kentucky	-85.81104446	38.22446106	no_info	NA	3316 Algonquin Parkway	Algonquin parkway	1	good	naturally_occurring	0 to 15.24 cm	Louisville	NA	NA	NA	NA	NA	NA	NA	NA	NA	NA	NA	NA
NA	Flowering dogwood	Cornus florida	Louisville	Kentucky	-85.8110792	38.22438416	no_info	NA	3316 Algonquin Parkway	Algonquin parkway	18	good	naturally_occurring	15.24 to 30.48 cm	Louisville	NA	NA	NA	NA	NA	NA	NA	NA	NA	NA	NA	NA
2000	Swamp white oak	Quercus bicolor	Louisville	Kentucky	-85.81140576	38.22464167	no_info	NA	3317 Algonquin Parkway	Algonquin parkway	13	good	naturally_occurring	0 to 15.24 cm	Louisville	NA	NA	NA	NA	NA	NA	NA	NA	NA	NA	NA	NA
2000	Swamp white oak	Quercus bicolor	Louisville	Kentucky	-85.81125146	38.22462882	no_info	NA	3317 Algonquin Parkway	Algonquin parkway	12	good	naturally_occurring	0 to 15.24 cm	Louisville	NA	NA	NA	NA	NA	NA	NA	NA	NA	NA	NA	NA
2000	Bur oak	Quercus macrocarpa	Louisville	Kentucky	-85.81120879	38.2244657	no_info	NA	3318 Algonquin Parkway	Algonquin parkway	8	good	naturally_occurring	0 to 15.24 cm	Louisville	NA	NA	NA	NA	NA	NA	NA	NA	NA	NA	NA	NA
NA	Sugar maple	Acer saccharum	Louisville	Kentucky	-85.81120399	38.22439309	no_info	NA	3318 Algonquin Parkway	Algonquin parkway	29	good	naturally_occurring	15.24 to 30.48 cm	Louisville	NA	NA	NA	NA	NA	NA	NA	NA	NA	NA	NA	NA
2000	Bur oak	Quercus macrocarpa	Louisville	Kentucky	-85.81162799	38.22465998	no_info	NA	3319 Algonquin Parkway	Algonquin parkway	14	good	naturally_occurring	0 to 15.24 cm	Louisville	NA	NA	NA	NA	NA	NA	NA	NA	NA	NA	NA	NA
2017	Pecan	Carya illinoinensis	Louisville	Kentucky	-85.81148136	38.22472334	no_info	NA	3319 Algonquin Parkway	Algonquin parkway	1	good	naturally_occurring	0 to 15.24 cm	Louisville	NA	NA	NA	NA	NA	NA	NA	NA	NA	NA	NA	NA
2000	Swamp white oak	Quercus bicolor	Louisville	Kentucky	-85.81174839	38.22467015	no_info	NA	3321 Algonquin Parkway	Algonquin parkway	14	good	naturally_occurring	0 to 15.24 cm	Louisville	NA	NA	NA	NA	NA	NA	NA	NA	NA	NA	NA	NA
2009	Swamp white oak	Quercus bicolor	Louisville	Kentucky	-85.81146702	38.22448718	no_info	NA	3322 Algonquin Parkway	Algonquin parkway	5	good	naturally_occurring	0 to 15.24 cm	Louisville	NA	NA	NA	NA	NA	NA	NA	NA	NA	NA	NA	NA
NA	Flowering dogwood	Cornus florida	Louisville	Kentucky	-85.81145613	38.22441469	no_info	NA	3322 Algonquin Parkway	Algonquin parkway	11	good	naturally_occurring	0 to 15.24 cm	Louisville	NA	NA	NA	NA	NA	NA	NA	NA	NA	NA	NA	NA
2000	Swamp white oak	Quercus bicolor	Louisville	Kentucky	-85.81191149	38.2246823	no_info	NA	3323 Algonquin Parkway	Algonquin parkway	14	good	naturally_occurring	0 to 15.24 cm	Louisville	NA	NA	NA	NA	NA	NA	NA	NA	NA	NA	NA	NA
2017	River birch	Betula nigra	Louisville	Kentucky	-85.81199367	38.22476509	no_info	NA	3323 Algonquin Parkway	Algonquin parkway	1	good	naturally_occurring	0 to 15.24 cm	Louisville	NA	NA	NA	NA	NA	NA	NA	NA	NA	NA	NA	NA
2018	Tulip poplar	Liriodendron tulipifera	Louisville	Kentucky	-85.81159682	38.22442891	no_info	NA	3324 Algonquin Parkway	Algonquin parkway	72	good	naturally_occurring	60.96 to 76.2 cm	Louisville	NA	NA	NA	NA	NA	NA	NA	NA	NA	NA	NA	NA
2009	Shingle oak	Quercus imbricaria	Louisville	Kentucky	-85.81213751	38.22470869	no_info	NA	3325 Algonquin Parkway	Algonquin parkway	4	good	naturally_occurring	0 to 15.24 cm	Louisville	NA	NA	NA	NA	NA	NA	NA	NA	NA	NA	NA	NA
2017	American sycamore	Platanus occidentalis	Louisville	Kentucky	-85.81216893	38.22478208	no_info	NA	3325 Algonquin Parkway	Algonquin parkway	1	good	naturally_occurring	0 to 15.24 cm	Louisville	NA	NA	NA	NA	NA	NA	NA	NA	NA	NA	NA	NA
2009	Shingle oak	Quercus imbricaria	Louisville	Kentucky	-85.81176566	38.22450664	no_info	NA	3326 Algonquin Parkway	Algonquin parkway	2	good	naturally_occurring	0 to 15.24 cm	Louisville	NA	NA	NA	NA	NA	NA	NA	NA	NA	NA	NA	NA
2009	Overcup oak	Quercus lyrata	Louisville	Kentucky	-85.8116104	38.2245038	no_info	NA	3326 Algonquin Parkway	Algonquin parkway	6	good	naturally_occurring	0 to 15.24 cm	Louisville	NA	NA	NA	NA	NA	NA	NA	NA	NA	NA	NA	NA
NA	Green ash	Fraxinus pennsylvanica	Louisville	Kentucky	-85.81179808	38.22444216	no_info	NA	3326 Algonquin Parkway	Algonquin parkway	32	fair	naturally_occurring	30.48 to 45.72 cm	Louisville	NA	NA	NA	NA	NA	NA	NA	NA	NA	NA	NA	NA
2017	Northern red oak	Quercus rubra	Louisville	Kentucky	-85.81233454	38.22472869	no_info	NA	3327 Algonquin Parkway	Algonquin parkway	1	good	naturally_occurring	0 to 15.24 cm	Louisville	NA	NA	NA	NA	NA	NA	NA	NA	NA	NA	NA	NA
2017	Sugar maple	Acer saccharum	Louisville	Kentucky	-85.81233969	38.22479783	no_info	NA	3327 Algonquin Parkway	Algonquin parkway	1	good	naturally_occurring	0 to 15.24 cm	Louisville	NA	NA	NA	NA	NA	NA	NA	NA	NA	NA	NA	NA
2000	Shumard red oak	Quercus shumardii	Louisville	Kentucky	-85.81191275	38.22452555	no_info	NA	3328 Algonquin Parkway	Algonquin parkway	10	good	naturally_occurring	0 to 15.24 cm	Louisville	NA	NA	NA	NA	NA	NA	NA	NA	NA	NA	NA	NA
1999	Bur oak	Quercus macrocarpa	Louisville	Kentucky	-85.81255049	38.2247473	no_info	NA	3329 Algonquin Parkway	Algonquin parkway	12	good	naturally_occurring	0 to 15.24 cm	Louisville	NA	NA	NA	NA	NA	NA	NA	NA	NA	NA	NA	NA
2017	Cucumber magnolia	Magnolia acuminata	Louisville	Kentucky	-85.81249313	38.22481814	no_info	NA	3329 Algonquin Parkway	Algonquin parkway	1	good	naturally_occurring	0 to 15.24 cm	Louisville	NA	NA	NA	NA	NA	NA	NA	NA	NA	NA	NA	NA
NA	Bur oak	Quercus macrocarpa	Louisville	Kentucky	-85.81206433	38.22454343	no_info	NA	3330 Algonquin Parkway	Algonquin parkway	14	good	naturally_occurring	0 to 15.24 cm	Louisville	NA	NA	NA	NA	NA	NA	NA	NA	NA	NA	NA	NA
2017	Black cherry	Prunus serotina	Louisville	Kentucky	-85.81207752	38.22447645	no_info	NA	3330 Algonquin Parkway	Algonquin parkway	1	good	naturally_occurring	0 to 15.24 cm	Louisville	NA	NA	NA	NA	NA	NA	NA	NA	NA	NA	NA	NA
2009	Shingle oak	Quercus imbricaria	Louisville	Kentucky	-85.81230617	38.22456211	no_info	NA	3334 Algonquin Parkway	Algonquin parkway	4	good	naturally_occurring	0 to 15.24 cm	Louisville	NA	NA	NA	NA	NA	NA	NA	NA	NA	NA	NA	NA
2017	Pecan	Carya illinoinensis	Louisville	Kentucky	-85.81228609	38.2244942	no_info	NA	3334 Algonquin Parkway	Algonquin parkway	1	good	naturally_occurring	0 to 15.24 cm	Louisville	NA	NA	NA	NA	NA	NA	NA	NA	NA	NA	NA	NA
2009	Swamp white oak	Quercus bicolor	Louisville	Kentucky	-85.81244741	38.22457483	no_info	NA	3336 Algonquin Parkway	Algonquin parkway	5	good	naturally_occurring	0 to 15.24 cm	Louisville	NA	NA	NA	NA	NA	NA	NA	NA	NA	NA	NA	NA
2017	Common persimmon	Diospyros virginiana	Louisville	Kentucky	-85.81246087	38.22451342	no_info	NA	3336 Algonquin Parkway	Algonquin parkway	1	good	naturally_occurring	0 to 15.24 cm	Louisville	NA	NA	NA	NA	NA	NA	NA	NA	NA	NA	NA	NA
NA	Flowering dogwood	Cornus florida	Louisville	Kentucky	-85.81265167	38.22453088	no_info	NA	3338 Algonquin Parkway	Algonquin parkway	22	poor	naturally_occurring	15.24 to 30.48 cm	Louisville	NA	NA	NA	NA	NA	NA	NA	NA	NA	NA	NA	NA
2009	Swamp white oak	Quercus bicolor	Louisville	Kentucky	-85.8128034	38.22461072	no_info	NA	3400 Algonquin Parkway	Algonquin parkway	6	good	naturally_occurring	0 to 15.24 cm	Louisville	NA	NA	NA	NA	NA	NA	NA	NA	NA	NA	NA	NA
2017	River birch	Betula nigra	Louisville	Kentucky	-85.8128103	38.22455147	no_info	NA	3400 Algonquin Parkway	Algonquin parkway	1	good	naturally_occurring	0 to 15.24 cm	Louisville	NA	NA	NA	NA	NA	NA	NA	NA	NA	NA	NA	NA
2000	Shingle oak	Quercus imbricaria	Louisville	Kentucky	-85.81294909	38.22463917	no_info	NA	3402 Algonquin Parkway	Algonquin parkway	11	good	naturally_occurring	0 to 15.24 cm	Louisville	NA	NA	NA	NA	NA	NA	NA	NA	NA	NA	NA	NA
NA	Flowering dogwood	Cornus florida	Louisville	Kentucky	-85.81299887	38.22456954	no_info	NA	3402 Algonquin Parkway	Algonquin parkway	20	fair	naturally_occurring	15.24 to 30.48 cm	Louisville	NA	NA	NA	NA	NA	NA	NA	NA	NA	NA	NA	NA
2009	Shumard red oak	Quercus shumardii	Louisville	Kentucky	-85.81311729	38.224651	no_info	NA	3404 Algonquin Parkway	Algonquin parkway	6	good	naturally_occurring	0 to 15.24 cm	Louisville	NA	NA	NA	NA	NA	NA	NA	NA	NA	NA	NA	NA
2017	Northern pin oak	Quercus ellipsoidalis	Louisville	Kentucky	-85.81351435	38.22470747	no_info	NA	3406 Algonquin Parkway	Algonquin parkway	1	good	introduced	0 to 15.24 cm	Louisville	NA	NA	NA	NA	NA	NA	NA	NA	NA	NA	NA	NA
2009	Swamp white oak	Quercus bicolor	Louisville	Kentucky	-85.81336475	38.22468474	no_info	NA	3406 Algonquin Parkway	Algonquin parkway	6	good	naturally_occurring	0 to 15.24 cm	Louisville	NA	NA	NA	NA	NA	NA	NA	NA	NA	NA	NA	NA
2017	Red maple	Acer rubrum	Louisville	Kentucky	-85.81333255	38.22461456	no_info	NA	3406 Algonquin Parkway	Algonquin parkway	1	good	naturally_occurring	0 to 15.24 cm	Louisville	NA	NA	NA	NA	NA	NA	NA	NA	NA	NA	NA	NA
NA	Flowering dogwood	Cornus florida	Louisville	Kentucky	-85.81350894	38.22463057	no_info	NA	3406 Algonquin Parkway	Algonquin parkway	13	fair	naturally_occurring	0 to 15.24 cm	Louisville	NA	NA	NA	NA	NA	NA	NA	NA	NA	NA	NA	NA
2009	Shumard red oak	Quercus shumardii	Louisville	Kentucky	-85.81368751	38.22472131	no_info	NA	3410 Algonquin Parkway	Algonquin parkway	4	good	naturally_occurring	0 to 15.24 cm	Louisville	NA	NA	NA	NA	NA	NA	NA	NA	NA	NA	NA	NA
2017	Black cherry	Prunus serotina	Louisville	Kentucky	-85.81384713	38.22468408	no_info	NA	3410 Algonquin Parkway	Algonquin parkway	1	good	naturally_occurring	0 to 15.24 cm	Louisville	NA	NA	NA	NA	NA	NA	NA	NA	NA	NA	NA	NA
2017	Chinkapin oak	Quercus muehlenbergii	Louisville	Kentucky	-85.8140118	38.22477931	no_info	NA	3412 Algonquin Parkway	Algonquin parkway	1	good	naturally_occurring	0 to 15.24 cm	Louisville	NA	NA	NA	NA	NA	NA	NA	NA	NA	NA	NA	NA
2017	Common hackberry	Celtis occidentalis	Louisville	Kentucky	-85.81401747	38.224711	no_info	NA	3412 Algonquin Parkway	Algonquin parkway	1	good	naturally_occurring	0 to 15.24 cm	Louisville	NA	NA	NA	NA	NA	NA	NA	NA	NA	NA	NA	NA
2017	Bur oak	Quercus macrocarpa	Louisville	Kentucky	-85.81277051	38.22477581	no_info	NA	3433 Algonquin Parkway	Algonquin parkway	1	good	naturally_occurring	0 to 15.24 cm	Louisville	NA	NA	NA	NA	NA	NA	NA	NA	NA	NA	NA	NA
2017	Sweetgum	Liquidambar styraciflua	Louisville	Kentucky	-85.8126837	38.22483819	no_info	NA	3433 Algonquin Parkway	Algonquin parkway	1	good	naturally_occurring	0 to 15.24 cm	Louisville	NA	NA	NA	NA	NA	NA	NA	NA	NA	NA	NA	NA
2009	Bur oak	Quercus macrocarpa	Louisville	Kentucky	-85.81295145	38.2247992	no_info	NA	3435 Algonquin Parkway	Algonquin parkway	5	good	naturally_occurring	0 to 15.24 cm	Louisville	NA	NA	NA	NA	NA	NA	NA	NA	NA	NA	NA	NA
2017	American yellowwood	Cladrastis kentukea	Louisville	Kentucky	-85.81289524	38.22486048	no_info	NA	3435 Algonquin Parkway	Algonquin parkway	1	good	naturally_occurring	0 to 15.24 cm	Louisville	NA	NA	NA	NA	NA	NA	NA	NA	NA	NA	NA	NA
2000	Shumard red oak	Quercus shumardii	Louisville	Kentucky	-85.81309381	38.22481042	no_info	NA	3437 Algonquin Parkway	Algonquin parkway	9	good	naturally_occurring	0 to 15.24 cm	Louisville	NA	NA	NA	NA	NA	NA	NA	NA	NA	NA	NA	NA
2017	Kentucky coffee tree	Gymnocladus dioicus	Louisville	Kentucky	-85.81304208	38.22487983	no_info	NA	3437 Algonquin Parkway	Algonquin parkway	1	good	naturally_occurring	0 to 15.24 cm	Louisville	NA	NA	NA	NA	NA	NA	NA	NA	NA	NA	NA	NA
2018	River birch	Betula nigra	Louisville	Kentucky	-85.81321605	38.22490161	no_info	NA	3439 Algonquin Parkway	Algonquin parkway	72	good	naturally_occurring	60.96 to 76.2 cm	Louisville	NA	NA	NA	NA	NA	NA	NA	NA	NA	NA	NA	NA
2017	Northern red oak	Quercus rubra	Louisville	Kentucky	-85.81331978	38.2248424	no_info	NA	3441 Algonquin Parkway	Algonquin parkway	1	good	naturally_occurring	0 to 15.24 cm	Louisville	NA	NA	NA	NA	NA	NA	NA	NA	NA	NA	NA	NA
NA	Sugar maple	Acer saccharum	Louisville	Kentucky	-85.81339464	38.22491677	no_info	NA	3441 Algonquin Parkway	Algonquin parkway	24	good	naturally_occurring	15.24 to 30.48 cm	Louisville	NA	NA	NA	NA	NA	NA	NA	NA	NA	NA	NA	NA
2018	Shumard red oak	Quercus shumardii	Louisville	Kentucky	-85.81349069	38.22486189	no_info	NA	3443 Algonquin Parkway	Algonquin parkway	1	good	naturally_occurring	0 to 15.24 cm	Louisville	NA	NA	NA	NA	NA	NA	NA	NA	NA	NA	NA	NA
2017	Kentucky coffee tree	Gymnocladus dioicus	Louisville	Kentucky	-85.81355817	38.22494599	no_info	NA	3443 Algonquin Parkway	Algonquin parkway	1	good	naturally_occurring	0 to 15.24 cm	Louisville	NA	NA	NA	NA	NA	NA	NA	NA	NA	NA	NA	NA
2017	Swamp white oak	Quercus bicolor	Louisville	Kentucky	-85.8136636	38.22489005	no_info	NA	3445 Algonquin Parkway	Algonquin parkway	1	good	naturally_occurring	0 to 15.24 cm	Louisville	NA	NA	NA	NA	NA	NA	NA	NA	NA	NA	NA	NA
2017	Tulip poplar	Liriodendron tulipifera	Louisville	Kentucky	-85.81370656	38.22496603	no_info	NA	3447 Algonquin Parkway	Algonquin parkway	1	good	naturally_occurring	0 to 15.24 cm	Louisville	NA	NA	NA	NA	NA	NA	NA	NA	NA	NA	NA	NA
2009	Swamp white oak	Quercus bicolor	Louisville	Kentucky	-85.8140102	38.22493588	no_info	NA	3449 Algonquin Parkway	Algonquin parkway	6	good	naturally_occurring	0 to 15.24 cm	Louisville	NA	NA	NA	NA	NA	NA	NA	NA	NA	NA	NA	NA
2018	Shumard red oak	Quercus shumardii	Louisville	Kentucky	-85.81383136	38.2249121	no_info	NA	3449 Algonquin Parkway	Algonquin parkway	1	good	naturally_occurring	0 to 15.24 cm	Louisville	NA	NA	NA	NA	NA	NA	NA	NA	NA	NA	NA	NA
2017	Cottonwood	Populus deltoides	Louisville	Kentucky	-85.81386108	38.22498641	no_info	NA	3449 Algonquin Parkway	Algonquin parkway	1	good	naturally_occurring	0 to 15.24 cm	Louisville	NA	NA	NA	NA	NA	NA	NA	NA	NA	NA	NA	NA
2017	Kentucky coffee tree	Gymnocladus dioicus	Louisville	Kentucky	-85.81404823	38.22501388	no_info	NA	3449 Algonquin Parkway	Algonquin parkway	1	good	naturally_occurring	0 to 15.24 cm	Louisville	NA	NA	NA	NA	NA	NA	NA	NA	NA	NA	NA	NA
1999	Bur oak	Quercus macrocarpa	Louisville	Kentucky	-85.81440962	38.22482232	no_info	NA	3500 Algonquin Parkway	Algonquin parkway	14	good	naturally_occurring	0 to 15.24 cm	Louisville	NA	NA	NA	NA	NA	NA	NA	NA	NA	NA	NA	NA
NA	Flowering dogwood	Cornus florida	Louisville	Kentucky	-85.81437114	38.22475533	no_info	NA	3500 Algonquin Parkway	Algonquin parkway	10	good	naturally_occurring	0 to 15.24 cm	Louisville	NA	NA	NA	NA	NA	NA	NA	NA	NA	NA	NA	NA
2017	Willow oak	Quercus phellos	Louisville	Kentucky	-85.81464921	38.22502246	no_info	NA	3501 Algonquin Parkway	Algonquin parkway	1	good	naturally_occurring	0 to 15.24 cm	Louisville	NA	NA	NA	NA	NA	NA	NA	NA	NA	NA	NA	NA
NA	Swamp white oak	Quercus bicolor	Louisville	Kentucky	-85.81448133	38.22499493	no_info	NA	3501 Algonquin Parkway	Algonquin parkway	9	good	naturally_occurring	0 to 15.24 cm	Louisville	NA	NA	NA	NA	NA	NA	NA	NA	NA	NA	NA	NA
2017	River birch	Betula nigra	Louisville	Kentucky	-85.81455113	38.22508621	no_info	NA	3501 Algonquin Parkway	Algonquin parkway	1	good	naturally_occurring	0 to 15.24 cm	Louisville	NA	NA	NA	NA	NA	NA	NA	NA	NA	NA	NA	NA
2007	Blue ash	Fraxinus quadrangulata	Louisville	Kentucky	-85.8147161	38.22510378	no_info	NA	3501 Algonquin Parkway	Algonquin parkway	4	good	naturally_occurring	0 to 15.24 cm	Louisville	NA	NA	NA	NA	NA	NA	NA	NA	NA	NA	NA	NA
2007	Blue ash	Fraxinus quadrangulata	Louisville	Kentucky	-85.81439621	38.2250594	no_info	NA	3501 Algonquin Parkway	Algonquin parkway	6	good	naturally_occurring	0 to 15.24 cm	Louisville	NA	NA	NA	NA	NA	NA	NA	NA	NA	NA	NA	NA
1999	Bur oak	Quercus macrocarpa	Louisville	Kentucky	-85.81458131	38.22484712	no_info	NA	3502 Algonquin Parkway	Algonquin parkway	11	good	naturally_occurring	0 to 15.24 cm	Louisville	NA	NA	NA	NA	NA	NA	NA	NA	NA	NA	NA	NA
NA	Flowering dogwood	Cornus florida	Louisville	Kentucky	-85.81452263	38.22477516	no_info	NA	3502 Algonquin Parkway	Algonquin parkway	24	good	naturally_occurring	15.24 to 30.48 cm	Louisville	NA	NA	NA	NA	NA	NA	NA	NA	NA	NA	NA	NA
NA	Bur oak	Quercus macrocarpa	Louisville	Kentucky	-85.81473014	38.22487303	no_info	NA	3504 Algonquin Parkway	Algonquin parkway	11	good	naturally_occurring	0 to 15.24 cm	Louisville	NA	NA	NA	NA	NA	NA	NA	NA	NA	NA	NA	NA
2018	River birch	Betula nigra	Louisville	Kentucky	-85.81471933	38.22480049	no_info	NA	3504 Algonquin Parkway	Algonquin parkway	72	good	naturally_occurring	60.96 to 76.2 cm	Louisville	NA	NA	NA	NA	NA	NA	NA	NA	NA	NA	NA	NA
2017	Water oak	Quercus nigra	Louisville	Kentucky	-85.81484003	38.2250484	no_info	NA	3505 Algonquin Parkway	Algonquin parkway	1	good	naturally_occurring	0 to 15.24 cm	Louisville	NA	NA	NA	NA	NA	NA	NA	NA	NA	NA	NA	NA
NA	Swamp white oak	Quercus bicolor	Louisville	Kentucky	-85.81503623	38.22508137	no_info	NA	3505 Algonquin Parkway	Algonquin parkway	5	good	naturally_occurring	0 to 15.24 cm	Louisville	NA	NA	NA	NA	NA	NA	NA	NA	NA	NA	NA	NA
2007	Blue ash	Fraxinus quadrangulata	Louisville	Kentucky	-85.81490676	38.22512831	no_info	NA	3505 Algonquin Parkway	Algonquin parkway	4	good	naturally_occurring	0 to 15.24 cm	Louisville	NA	NA	NA	NA	NA	NA	NA	NA	NA	NA	NA	NA
NA	Pin oak	Quercus palustris	Louisville	Kentucky	-85.81487784	38.22490104	no_info	NA	3506 Algonquin Parkway	Algonquin parkway	44	fair	naturally_occurring	30.48 to 45.72 cm	Louisville	NA	NA	NA	NA	NA	NA	NA	NA	NA	NA	NA	NA
NA	Flowering dogwood	Cornus florida	Louisville	Kentucky	-85.81488751	38.22481509	no_info	NA	3506 Algonquin Parkway	Algonquin parkway	14	good	naturally_occurring	0 to 15.24 cm	Louisville	NA	NA	NA	NA	NA	NA	NA	NA	NA	NA	NA	NA
NA	Shingle oak	Quercus imbricaria	Louisville	Kentucky	-85.81522121	38.22509468	no_info	NA	3507 Algonquin Parkway	Algonquin parkway	9	good	naturally_occurring	0 to 15.24 cm	Louisville	NA	NA	NA	NA	NA	NA	NA	NA	NA	NA	NA	NA
NA	Overcup oak	Quercus lyrata	Louisville	Kentucky	-85.8150719	38.22491234	no_info	NA	3508 Algonquin Parkway	Algonquin parkway	11	good	naturally_occurring	0 to 15.24 cm	Louisville	NA	NA	NA	NA	NA	NA	NA	NA	NA	NA	NA	NA
2017	American sycamore	Platanus occidentalis	Louisville	Kentucky	-85.81508589	38.22486065	no_info	NA	3508 Algonquin Parkway	Algonquin parkway	1	good	naturally_occurring	0 to 15.24 cm	Louisville	NA	NA	NA	NA	NA	NA	NA	NA	NA	NA	NA	NA
2017	Yellow buckeye	Aesculus flava	Louisville	Kentucky	-85.8150889	38.22515693	no_info	NA	3509 Algonquin Parkway	Algonquin parkway	1	good	naturally_occurring	0 to 15.24 cm	Louisville	NA	NA	NA	NA	NA	NA	NA	NA	NA	NA	NA	NA
2007	Blue ash	Fraxinus quadrangulata	Louisville	Kentucky	-85.81528101	38.22518618	no_info	NA	3509 Algonquin Parkway	Algonquin parkway	7	good	naturally_occurring	0 to 15.24 cm	Louisville	NA	NA	NA	NA	NA	NA	NA	NA	NA	NA	NA	NA
2017	Chinkapin oak	Quercus muehlenbergii	Louisville	Kentucky	-85.81520971	38.22494273	no_info	NA	3510 Algonquin Parkway	Algonquin parkway	1	good	naturally_occurring	0 to 15.24 cm	Louisville	NA	NA	NA	NA	NA	NA	NA	NA	NA	NA	NA	NA
2017	Yellow buckeye	Aesculus flava	Louisville	Kentucky	-85.81525914	38.22487539	no_info	NA	3510 Algonquin Parkway	Algonquin parkway	1	good	naturally_occurring	0 to 15.24 cm	Louisville	NA	NA	NA	NA	NA	NA	NA	NA	NA	NA	NA	NA
2009	Shingle oak	Quercus imbricaria	Louisville	Kentucky	-85.81554142	38.22514842	no_info	NA	3511 Algonquin Parkway	Algonquin parkway	4	good	naturally_occurring	0 to 15.24 cm	Louisville	NA	NA	NA	NA	NA	NA	NA	NA	NA	NA	NA	NA
NA	White ash	Fraxinus americana	Louisville	Kentucky	-85.81539926	38.22511393	no_info	NA	3511 Algonquin Parkway	Algonquin parkway	12	good	naturally_occurring	0 to 15.24 cm	Louisville	NA	NA	NA	NA	NA	NA	NA	NA	NA	NA	NA	NA
NA	Sugar maple	Acer saccharum	Louisville	Kentucky	-85.81548516	38.22521146	no_info	NA	3511 Algonquin Parkway	Algonquin parkway	16	good	naturally_occurring	15.24 to 30.48 cm	Louisville	NA	NA	NA	NA	NA	NA	NA	NA	NA	NA	NA	NA
1999	Bur oak	Quercus macrocarpa	Louisville	Kentucky	-85.81537368	38.22496108	no_info	NA	3512 Algonquin Parkway	Algonquin parkway	12	good	naturally_occurring	0 to 15.24 cm	Louisville	NA	NA	NA	NA	NA	NA	NA	NA	NA	NA	NA	NA
NA	Cherry plum	Prunus cerasifera	Louisville	Kentucky	-85.81534253	38.22487562	no_info	NA	3512 Algonquin Parkway	Algonquin parkway	24	good	introduced	15.24 to 30.48 cm	Louisville	NA	NA	NA	NA	NA	NA	NA	NA	NA	NA	NA	NA
NA	Flowering dogwood	Cornus florida	Louisville	Kentucky	-85.8153875	38.22487831	no_info	NA	3512 Algonquin Parkway	Algonquin parkway	14	good	naturally_occurring	0 to 15.24 cm	Louisville	NA	NA	NA	NA	NA	NA	NA	NA	NA	NA	NA	NA
2017	Northern red oak	Quercus rubra	Louisville	Kentucky	-85.81572025	38.22517134	no_info	NA	3513 Algonquin Parkway	Algonquin parkway	1	good	naturally_occurring	0 to 15.24 cm	Louisville	NA	NA	NA	NA	NA	NA	NA	NA	NA	NA	NA	NA
2007	Tulip poplar	Liriodendron tulipifera	Louisville	Kentucky	-85.8157867	38.22524732	no_info	NA	3513 Algonquin Parkway	Algonquin parkway	4	good	naturally_occurring	0 to 15.24 cm	Louisville	NA	NA	NA	NA	NA	NA	NA	NA	NA	NA	NA	NA
2007	Blue ash	Fraxinus quadrangulata	Louisville	Kentucky	-85.81562105	38.22523106	no_info	NA	3513 Algonquin Parkway	Algonquin parkway	4	good	naturally_occurring	0 to 15.24 cm	Louisville	NA	NA	NA	NA	NA	NA	NA	NA	NA	NA	NA	NA
2017	Pecan	Carya illinoinensis	Louisville	Kentucky	-85.81553518	38.22491417	no_info	NA	3514 Algonquin Parkway	Algonquin parkway	1	good	naturally_occurring	0 to 15.24 cm	Louisville	NA	NA	NA	NA	NA	NA	NA	NA	NA	NA	NA	NA
2009	Shingle oak	Quercus imbricaria	Louisville	Kentucky	-85.81569644	38.22500231	no_info	NA	3516 Algonquin Parkway	Algonquin parkway	4	good	naturally_occurring	0 to 15.24 cm	Louisville	NA	NA	NA	NA	NA	NA	NA	NA	NA	NA	NA	NA
NA	Black cherry	Prunus serotina	Louisville	Kentucky	-85.81568848	38.22493994	no_info	NA	3516 Algonquin Parkway	Algonquin parkway	10	good	naturally_occurring	0 to 15.24 cm	Louisville	NA	NA	NA	NA	NA	NA	NA	NA	NA	NA	NA	NA
NA	Siberian elm	Ulmus pumila	Louisville	Kentucky	-85.81574957	38.22494788	no_info	NA	3516 Algonquin Parkway	Algonquin parkway	14	good	introduced	0 to 15.24 cm	Louisville	NA	NA	NA	NA	NA	NA	NA	NA	NA	NA	NA	NA
2004	Northern red oak	Quercus rubra	Louisville	Kentucky	-85.81608839	38.22522045	no_info	NA	3517 Algonquin Parkway	Algonquin parkway	4	good	naturally_occurring	0 to 15.24 cm	Louisville	NA	NA	NA	NA	NA	NA	NA	NA	NA	NA	NA	NA
2018	Swamp white oak	Quercus bicolor	Louisville	Kentucky	-85.81590806	38.22519787	no_info	NA	3517 Algonquin Parkway	Algonquin parkway	1	good	naturally_occurring	0 to 15.24 cm	Louisville	NA	NA	NA	NA	NA	NA	NA	NA	NA	NA	NA	NA
NA	Flowering dogwood	Cornus florida	Louisville	Kentucky	-85.81604852	38.22528662	no_info	NA	3517 Algonquin Parkway	Algonquin parkway	17	fair	naturally_occurring	15.24 to 30.48 cm	Louisville	NA	NA	NA	NA	NA	NA	NA	NA	NA	NA	NA	NA
NA	Flowering dogwood	Cornus florida	Louisville	Kentucky	-85.81587615	38.22526062	no_info	NA	3517 Algonquin Parkway	Algonquin parkway	10	good	naturally_occurring	0 to 15.24 cm	Louisville	NA	NA	NA	NA	NA	NA	NA	NA	NA	NA	NA	NA
2009	Shumard red oak	Quercus shumardii	Louisville	Kentucky	-85.81582561	38.22501572	no_info	NA	3518 Algonquin Parkway	Algonquin parkway	4	good	naturally_occurring	0 to 15.24 cm	Louisville	NA	NA	NA	NA	NA	NA	NA	NA	NA	NA	NA	NA
NA	Blackgum	Nyssa sylvatica	Louisville	Kentucky	-85.81585496	38.22496089	no_info	NA	3518 Algonquin Parkway	Algonquin parkway	8	good	naturally_occurring	0 to 15.24 cm	Louisville	NA	NA	NA	NA	NA	NA	NA	NA	NA	NA	NA	NA
NA	Bur oak	Quercus macrocarpa	Louisville	Kentucky	-85.81625781	38.22524669	no_info	NA	3519 Algonquin Parkway	Algonquin parkway	4	good	naturally_occurring	0 to 15.24 cm	Louisville	NA	NA	NA	NA	NA	NA	NA	NA	NA	NA	NA	NA
2004	Shingle oak	Quercus imbricaria	Louisville	Kentucky	-85.81642898	38.22526875	no_info	NA	3519 Algonquin Parkway	Algonquin parkway	3	good	naturally_occurring	0 to 15.24 cm	Louisville	NA	NA	NA	NA	NA	NA	NA	NA	NA	NA	NA	NA
2017	Black cherry	Prunus serotina	Louisville	Kentucky	-85.81631622	38.22532615	no_info	NA	3519 Algonquin Parkway	Algonquin parkway	1	good	naturally_occurring	0 to 15.24 cm	Louisville	NA	NA	NA	NA	NA	NA	NA	NA	NA	NA	NA	NA
2007	Chinese elm	Ulmus parvifolia	Louisville	Kentucky	-85.81615301	38.2253045	no_info	NA	3519 Algonquin Parkway	Algonquin parkway	6	good	introduced	0 to 15.24 cm	Louisville	NA	NA	NA	NA	NA	NA	NA	NA	NA	NA	NA	NA
2017	Shingle oak	Quercus imbricaria	Louisville	Kentucky	-85.81644054	38.22511145	no_info	NA	3520 Algonquin Parkway	Algonquin parkway	1	good	naturally_occurring	0 to 15.24 cm	Louisville	NA	NA	NA	NA	NA	NA	NA	NA	NA	NA	NA	NA
NA	Pin oak	Quercus palustris	Louisville	Kentucky	-85.81598041	38.22505157	no_info	NA	3520 Algonquin Parkway	Algonquin parkway	10	good	naturally_occurring	0 to 15.24 cm	Louisville	NA	NA	NA	NA	NA	NA	NA	NA	NA	NA	NA	NA
2017	Tulip poplar	Liriodendron tulipifera	Louisville	Kentucky	-85.81602222	38.22498043	no_info	NA	3520 Algonquin Parkway	Algonquin parkway	1	good	naturally_occurring	0 to 15.24 cm	Louisville	NA	NA	NA	NA	NA	NA	NA	NA	NA	NA	NA	NA
NA	Pin oak	Quercus palustris	Louisville	Kentucky	-85.81611591	38.22506469	no_info	NA	3522 Algonquin Parkway	Algonquin parkway	14	good	naturally_occurring	0 to 15.24 cm	Louisville	NA	NA	NA	NA	NA	NA	NA	NA	NA	NA	NA	NA
NA	Pin oak	Quercus palustris	Louisville	Kentucky	-85.81629349	38.2250801	no_info	NA	3524 Algonquin Parkway	Algonquin parkway	6	good	naturally_occurring	0 to 15.24 cm	Louisville	NA	NA	NA	NA	NA	NA	NA	NA	NA	NA	NA	NA
NA	Sugar maple	Acer saccharum	Louisville	Kentucky	-85.81622822	38.22501432	no_info	NA	3524 Algonquin Parkway	Algonquin parkway	8	good	naturally_occurring	0 to 15.24 cm	Louisville	NA	NA	NA	NA	NA	NA	NA	NA	NA	NA	NA	NA
NA	Blackgum	Nyssa sylvatica	Louisville	Kentucky	-85.8164089	38.22503651	no_info	NA	3526 Algonquin Parkway	Algonquin parkway	9	good	naturally_occurring	0 to 15.24 cm	Louisville	NA	NA	NA	NA	NA	NA	NA	NA	NA	NA	NA	NA
NA	Green ash	Fraxinus pennsylvanica	Louisville	Kentucky	-85.81661308	38.22511822	no_info	NA	3528 Algonquin Parkway	Algonquin parkway	11	fair	naturally_occurring	0 to 15.24 cm	Louisville	NA	NA	NA	NA	NA	NA	NA	NA	NA	NA	NA	NA
2018	Common persimmon	Diospyros virginiana	Louisville	Kentucky	-85.81657258	38.22507309	no_info	NA	3528 Algonquin Parkway	Algonquin parkway	1	good	naturally_occurring	0 to 15.24 cm	Louisville	NA	NA	NA	NA	NA	NA	NA	NA	NA	NA	NA	NA
NA	Sugar maple	Acer saccharum	Louisville	Kentucky	-85.81674239	38.22508633	no_info	NA	3530 Algonquin Parkway	Algonquin parkway	10	good	naturally_occurring	0 to 15.24 cm	Louisville	NA	NA	NA	NA	NA	NA	NA	NA	NA	NA	NA	NA
2009	Swamp white oak	Quercus bicolor	Louisville	Kentucky	-85.81678319	38.22531362	no_info	NA	3531 Algonquin Parkway	Algonquin parkway	4	good	naturally_occurring	0 to 15.24 cm	Louisville	NA	NA	NA	NA	NA	NA	NA	NA	NA	NA	NA	NA
2017	Northern red oak	Quercus rubra	Louisville	Kentucky	-85.81659748	38.22528969	no_info	NA	3531 Algonquin Parkway	Algonquin parkway	1	good	naturally_occurring	0 to 15.24 cm	Louisville	NA	NA	NA	NA	NA	NA	NA	NA	NA	NA	NA	NA
2017	Kentucky coffee tree	Gymnocladus dioicus	Louisville	Kentucky	-85.81683562	38.22539899	no_info	NA	3531 Algonquin Parkway	Algonquin parkway	1	good	naturally_occurring	0 to 15.24 cm	Louisville	NA	NA	NA	NA	NA	NA	NA	NA	NA	NA	NA	NA
2017	Sweetgum	Liquidambar styraciflua	Louisville	Kentucky	-85.81648343	38.22534955	no_info	NA	3531 Algonquin Parkway	Algonquin parkway	1	good	naturally_occurring	0 to 15.24 cm	Louisville	NA	NA	NA	NA	NA	NA	NA	NA	NA	NA	NA	NA
NA	Red maple	Acer rubrum	Louisville	Kentucky	-85.81669577	38.22537222	no_info	NA	3531 Algonquin Parkway	Algonquin parkway	4	good	naturally_occurring	0 to 15.24 cm	Louisville	NA	NA	NA	NA	NA	NA	NA	NA	NA	NA	NA	NA
2018	Chinkapin oak	Quercus muehlenbergii	Louisville	Kentucky	-85.81682821	38.22516422	no_info	NA	3532 Algonquin Parkway	Algonquin parkway	1	good	naturally_occurring	0 to 15.24 cm	Louisville	NA	NA	NA	NA	NA	NA	NA	NA	NA	NA	NA	NA
2017	River birch	Betula nigra	Louisville	Kentucky	-85.81690272	38.22510014	no_info	NA	3532 Algonquin Parkway	Algonquin parkway	1	good	naturally_occurring	0 to 15.24 cm	Louisville	NA	NA	NA	NA	NA	NA	NA	NA	NA	NA	NA	NA
2017	Chestnut oak	Quercus prinus	Louisville	Kentucky	-85.81695407	38.22534005	no_info	NA	3533 Algonquin Parkway	Algonquin parkway	1	good	no_info	0 to 15.24 cm	Louisville	NA	NA	NA	NA	NA	NA	NA	NA	NA	NA	NA	NA
NA	Sugar maple	Acer saccharum	Louisville	Kentucky	-85.8169833	38.22541338	no_info	NA	3533 Algonquin Parkway	Algonquin parkway	13	good	naturally_occurring	0 to 15.24 cm	Louisville	NA	NA	NA	NA	NA	NA	NA	NA	NA	NA	NA	NA
2009	Overcup oak	Quercus lyrata	Louisville	Kentucky	-85.81700862	38.22517504	no_info	NA	3534 Algonquin Parkway	Algonquin parkway	6	good	naturally_occurring	0 to 15.24 cm	Louisville	NA	NA	NA	NA	NA	NA	NA	NA	NA	NA	NA	NA
NA	Shumard red oak	Quercus shumardii	Louisville	Kentucky	-85.817305	38.22537978	no_info	NA	3535 Algonquin Parkway	Algonquin parkway	6	good	naturally_occurring	0 to 15.24 cm	Louisville	NA	NA	NA	NA	NA	NA	NA	NA	NA	NA	NA	NA
NA	Chinkapin oak	Quercus muehlenbergii	Louisville	Kentucky	-85.81714512	38.22535845	no_info	NA	3535 Algonquin Parkway	Algonquin parkway	6	good	naturally_occurring	0 to 15.24 cm	Louisville	NA	NA	NA	NA	NA	NA	NA	NA	NA	NA	NA	NA
2017	American sycamore	Platanus occidentalis	Louisville	Kentucky	-85.81718491	38.22544282	no_info	NA	3535 Algonquin Parkway	Algonquin parkway	1	good	naturally_occurring	0 to 15.24 cm	Louisville	NA	NA	NA	NA	NA	NA	NA	NA	NA	NA	NA	NA
2018	Nuttall oak	Quercus nuttallii	Louisville	Kentucky	-85.81715208	38.22521111	no_info	NA	3536 Algonquin Parkway	Algonquin parkway	1	good	no_info	0 to 15.24 cm	Louisville	NA	NA	NA	NA	NA	NA	NA	NA	NA	NA	NA	NA
NA	Red maple	Acer rubrum	Louisville	Kentucky	-85.8171255	38.22513798	no_info	NA	3536 Algonquin Parkway	Algonquin parkway	10	good	naturally_occurring	0 to 15.24 cm	Louisville	NA	NA	NA	NA	NA	NA	NA	NA	NA	NA	NA	NA
1999	Bur oak	Quercus macrocarpa	Louisville	Kentucky	-85.81731054	38.22522514	no_info	NA	3538 Algonquin Parkway	Algonquin parkway	10	good	naturally_occurring	0 to 15.24 cm	Louisville	NA	NA	NA	NA	NA	NA	NA	NA	NA	NA	NA	NA
2017	Chinkapin oak	Quercus muehlenbergii	Louisville	Kentucky	-85.81748407	38.22541513	no_info	NA	3539 Algonquin Parkway	Algonquin parkway	1	good	naturally_occurring	0 to 15.24 cm	Louisville	NA	NA	NA	NA	NA	NA	NA	NA	NA	NA	NA	NA
NA	Tulip poplar	Liriodendron tulipifera	Louisville	Kentucky	-85.81739734	38.22546734	no_info	NA	3539 Algonquin Parkway	Algonquin parkway	8	good	naturally_occurring	0 to 15.24 cm	Louisville	NA	NA	NA	NA	NA	NA	NA	NA	NA	NA	NA	NA
NA	Red maple	Acer rubrum	Louisville	Kentucky	-85.81739623	38.22519472	no_info	NA	3540 Algonquin Parkway	Algonquin parkway	12	good	naturally_occurring	0 to 15.24 cm	Louisville	NA	NA	NA	NA	NA	NA	NA	NA	NA	NA	NA	NA
NA	Chinkapin oak	Quercus muehlenbergii	Louisville	Kentucky	-85.81767955	38.22544781	no_info	NA	3541 Algonquin Parkway	Algonquin parkway	8	good	naturally_occurring	0 to 15.24 cm	Louisville	NA	NA	NA	NA	NA	NA	NA	NA	NA	NA	NA	NA
2018	Tulip poplar	Liriodendron tulipifera	Louisville	Kentucky	-85.81757777	38.22549706	no_info	NA	3541 Algonquin Parkway	Algonquin parkway	72	good	naturally_occurring	60.96 to 76.2 cm	Louisville	NA	NA	NA	NA	NA	NA	NA	NA	NA	NA	NA	NA
2006	Red maple	Acer rubrum	Louisville	Kentucky	-85.8177671	38.22551999	no_info	NA	3541 Algonquin Parkway	Algonquin parkway	10	good	naturally_occurring	0 to 15.24 cm	Louisville	NA	NA	NA	NA	NA	NA	NA	NA	NA	NA	NA	NA
2009	Overcup oak	Quercus lyrata	Louisville	Kentucky	-85.81760271	38.22526239	no_info	NA	3542 Algonquin Parkway	Algonquin parkway	6	good	naturally_occurring	0 to 15.24 cm	Louisville	NA	NA	NA	NA	NA	NA	NA	NA	NA	NA	NA	NA
NA	Red maple	Acer rubrum	Louisville	Kentucky	-85.81757662	38.22520056	no_info	NA	3542 Algonquin Parkway	Algonquin parkway	12	good	naturally_occurring	0 to 15.24 cm	Louisville	NA	NA	NA	NA	NA	NA	NA	NA	NA	NA	NA	NA
NA	Pin oak	Quercus palustris	Louisville	Kentucky	-85.81801326	38.22547579	no_info	NA	3543 Algonquin Parkway	Algonquin parkway	14	good	naturally_occurring	0 to 15.24 cm	Louisville	NA	NA	NA	NA	NA	NA	NA	NA	NA	NA	NA	NA
NA	Shingle oak	Quercus imbricaria	Louisville	Kentucky	-85.81785097	38.22545732	no_info	NA	3543 Algonquin Parkway	Algonquin parkway	9	good	naturally_occurring	0 to 15.24 cm	Louisville	NA	NA	NA	NA	NA	NA	NA	NA	NA	NA	NA	NA
2017	Pecan	Carya illinoinensis	Louisville	Kentucky	-85.81792689	38.22554736	no_info	NA	3543 Algonquin Parkway	Algonquin parkway	1	good	naturally_occurring	0 to 15.24 cm	Louisville	NA	NA	NA	NA	NA	NA	NA	NA	NA	NA	NA	NA
NA	Northern red oak	Quercus rubra	Louisville	Kentucky	-85.81778443	38.22529203	no_info	NA	3544 Algonquin Parkway	Algonquin parkway	9	good	naturally_occurring	0 to 15.24 cm	Louisville	NA	NA	NA	NA	NA	NA	NA	NA	NA	NA	NA	NA
NA	Red maple	Acer rubrum	Louisville	Kentucky	-85.81775049	38.2252311	no_info	NA	3544 Algonquin Parkway	Algonquin parkway	10	good	naturally_occurring	0 to 15.24 cm	Louisville	NA	NA	NA	NA	NA	NA	NA	NA	NA	NA	NA	NA
NA	Swamp white oak	Quercus bicolor	Louisville	Kentucky	-85.81818548	38.22550558	no_info	NA	3545 Algonquin Parkway	Algonquin parkway	8	good	naturally_occurring	0 to 15.24 cm	Louisville	NA	NA	NA	NA	NA	NA	NA	NA	NA	NA	NA	NA
2017	Common persimmon	Diospyros virginiana	Louisville	Kentucky	-85.81823779	38.22558935	no_info	NA	3545 Algonquin Parkway	Algonquin parkway	1	good	naturally_occurring	0 to 15.24 cm	Louisville	NA	NA	NA	NA	NA	NA	NA	NA	NA	NA	NA	NA
2017	Common hackberry	Celtis occidentalis	Louisville	Kentucky	-85.81809808	38.22557157	no_info	NA	3545 Algonquin Parkway	Algonquin parkway	1	good	naturally_occurring	0 to 15.24 cm	Louisville	NA	NA	NA	NA	NA	NA	NA	NA	NA	NA	NA	NA
NA	Shumard red oak	Quercus shumardii	Louisville	Kentucky	-85.8179871	38.22531031	no_info	NA	3546 Algonquin Parkway	Algonquin parkway	14	good	naturally_occurring	0 to 15.24 cm	Louisville	NA	NA	NA	NA	NA	NA	NA	NA	NA	NA	NA	NA
NA	Red maple	Acer rubrum	Louisville	Kentucky	-85.81792736	38.2252446	no_info	NA	3546 Algonquin Parkway	Algonquin parkway	9	good	naturally_occurring	0 to 15.24 cm	Louisville	NA	NA	NA	NA	NA	NA	NA	NA	NA	NA	NA	NA
2009	Shingle oak	Quercus imbricaria	Louisville	Kentucky	-85.81815198	38.22533754	no_info	NA	3548 Algonquin Parkway	Algonquin parkway	4	good	naturally_occurring	0 to 15.24 cm	Louisville	NA	NA	NA	NA	NA	NA	NA	NA	NA	NA	NA	NA
2017	American sycamore	Platanus occidentalis	Louisville	Kentucky	-85.81809772	38.22526364	no_info	NA	3548 Algonquin Parkway	Algonquin parkway	1	good	naturally_occurring	0 to 15.24 cm	Louisville	NA	NA	NA	NA	NA	NA	NA	NA	NA	NA	NA	NA
2018	Scarlet red oak	Quercus coccinea	Louisville	Kentucky	-85.81895134	38.22545669	no_info	NA	3550 Algonquin Parkway	Algonquin parkway	1	good	naturally_occurring	0 to 15.24 cm	Louisville	NA	NA	NA	NA	NA	NA	NA	NA	NA	NA	NA	NA
NA	Green ash	Fraxinus pennsylvanica	Louisville	Kentucky	-85.81879281	38.22543505	no_info	NA	3550 Algonquin Parkway	Algonquin parkway	11	good	naturally_occurring	0 to 15.24 cm	Louisville	NA	NA	NA	NA	NA	NA	NA	NA	NA	NA	NA	NA
NA	Pin oak	Quercus palustris	Louisville	Kentucky	-85.81860347	38.22540857	no_info	NA	3550 Algonquin Parkway	Algonquin parkway	43	fair	naturally_occurring	30.48 to 45.72 cm	Louisville	NA	NA	NA	NA	NA	NA	NA	NA	NA	NA	NA	NA
2009	Bur oak	Quercus macrocarpa	Louisville	Kentucky	-85.81847212	38.22538328	no_info	NA	3550 Algonquin Parkway	Algonquin parkway	4	good	naturally_occurring	0 to 15.24 cm	Louisville	NA	NA	NA	NA	NA	NA	NA	NA	NA	NA	NA	NA
2017	Yellow buckeye	Aesculus flava	Louisville	Kentucky	-85.81829367	38.22529325	no_info	NA	3550 Algonquin Parkway	Algonquin parkway	1	good	naturally_occurring	0 to 15.24 cm	Louisville	NA	NA	NA	NA	NA	NA	NA	NA	NA	NA	NA	NA
NA	Red maple	Acer rubrum	Louisville	Kentucky	-85.81887542	38.22537989	no_info	NA	3550 Algonquin Parkway	Algonquin parkway	11	good	naturally_occurring	0 to 15.24 cm	Louisville	NA	NA	NA	NA	NA	NA	NA	NA	NA	NA	NA	NA
NA	Red maple	Acer rubrum	Louisville	Kentucky	-85.81874346	38.22536649	no_info	NA	3550 Algonquin Parkway	Algonquin parkway	12	good	naturally_occurring	0 to 15.24 cm	Louisville	NA	NA	NA	NA	NA	NA	NA	NA	NA	NA	NA	NA
NA	Basswood	Tilia americana	Louisville	Kentucky	-85.8185326	38.22533037	no_info	NA	3550 Algonquin Parkway	Algonquin parkway	8	good	naturally_occurring	0 to 15.24 cm	Louisville	NA	NA	NA	NA	NA	NA	NA	NA	NA	NA	NA	NA
2017	River birch	Betula nigra	Louisville	Kentucky	-85.82002694	38.22580163	no_info	NA	3719 Algonquin Parkway	Algonquin parkway	1	good	naturally_occurring	0 to 15.24 cm	Louisville	NA	NA	NA	NA	NA	NA	NA	NA	NA	NA	NA	NA
2017	Tulip poplar	Liriodendron tulipifera	Louisville	Kentucky	-85.82022393	38.22581934	no_info	NA	3721 Algonquin Parkway	Algonquin parkway	1	good	naturally_occurring	0 to 15.24 cm	Louisville	NA	NA	NA	NA	NA	NA	NA	NA	NA	NA	NA	NA
2017	Swamp white oak	Quercus bicolor	Louisville	Kentucky	-85.82042108	38.22575988	no_info	NA	3723 Algonquin Parkway	Algonquin parkway	1	good	naturally_occurring	0 to 15.24 cm	Louisville	NA	NA	NA	NA	NA	NA	NA	NA	NA	NA	NA	NA
2017	Black cherry	Prunus serotina	Louisville	Kentucky	-85.82040289	38.22582331	no_info	NA	3723 Algonquin Parkway	Algonquin parkway	1	good	naturally_occurring	0 to 15.24 cm	Louisville	NA	NA	NA	NA	NA	NA	NA	NA	NA	NA	NA	NA
2017	Tulip poplar	Liriodendron tulipifera	Louisville	Kentucky	-85.82057185	38.22583799	no_info	NA	3725 Algonquin Parkway	Algonquin parkway	1	good	naturally_occurring	0 to 15.24 cm	Louisville	NA	NA	NA	NA	NA	NA	NA	NA	NA	NA	NA	NA
2017	Northern pin oak	Quercus ellipsoidalis	Louisville	Kentucky	-85.81874021	38.22558165	no_info	NA	3803 Algonquin Parkway	Algonquin parkway	1	good	introduced	0 to 15.24 cm	Louisville	NA	NA	NA	NA	NA	NA	NA	NA	NA	NA	NA	NA
NA	Pin oak	Quercus palustris	Louisville	Kentucky	-85.81891596	38.2256014	no_info	NA	3803 Algonquin Parkway	Algonquin parkway	40	good	naturally_occurring	30.48 to 45.72 cm	Louisville	NA	NA	NA	NA	NA	NA	NA	NA	NA	NA	NA	NA
NA	Red maple	Acer rubrum	Louisville	Kentucky	-85.81894189	38.22567534	no_info	NA	3803 Algonquin Parkway	Algonquin parkway	8	good	naturally_occurring	0 to 15.24 cm	Louisville	NA	NA	NA	NA	NA	NA	NA	NA	NA	NA	NA	NA
2017	Common persimmon	Diospyros virginiana	Louisville	Kentucky	-85.81878108	38.22566425	no_info	NA	3803 Algonquin Parkway	Algonquin parkway	1	good	naturally_occurring	0 to 15.24 cm	Louisville	NA	NA	NA	NA	NA	NA	NA	NA	NA	NA	NA	NA
2017	Common hackberry	Celtis occidentalis	Louisville	Kentucky	-85.81862307	38.22564391	no_info	NA	3803 Algonquin Parkway	Algonquin parkway	1	good	naturally_occurring	0 to 15.24 cm	Louisville	NA	NA	NA	NA	NA	NA	NA	NA	NA	NA	NA	NA
NA	Bur oak	Quercus macrocarpa	Louisville	Kentucky	-85.81908216	38.22563168	no_info	NA	3805 Algonquin Parkway	Algonquin parkway	8	good	naturally_occurring	0 to 15.24 cm	Louisville	NA	NA	NA	NA	NA	NA	NA	NA	NA	NA	NA	NA
NA	Shumard red oak	Quercus shumardii	Louisville	Kentucky	-85.81924802	38.22564134	no_info	NA	3807 Algonquin Parkway	Algonquin parkway	18	good	naturally_occurring	15.24 to 30.48 cm	Louisville	NA	NA	NA	NA	NA	NA	NA	NA	NA	NA	NA	NA
NA	Green ash	Fraxinus pennsylvanica	Louisville	Kentucky	-85.81920275	38.22571204	no_info	NA	3807 Algonquin Parkway	Algonquin parkway	36	good	naturally_occurring	30.48 to 45.72 cm	Louisville	NA	NA	NA	NA	NA	NA	NA	NA	NA	NA	NA	NA
2017	Bur oak	Quercus macrocarpa	Louisville	Kentucky	-85.81911063	38.2254741	no_info	NA	3808 Algonquin Parkway	Algonquin parkway	1	good	naturally_occurring	0 to 15.24 cm	Louisville	NA	NA	NA	NA	NA	NA	NA	NA	NA	NA	NA	NA
NA	Siberian elm	Ulmus pumila	Louisville	Kentucky	-85.81901445	38.2253694	no_info	NA	3808 Algonquin Parkway	Algonquin parkway	29	poor	introduced	15.24 to 30.48 cm	Louisville	NA	NA	NA	NA	NA	NA	NA	NA	NA	NA	NA	NA
2017	Tulip poplar	Liriodendron tulipifera	Louisville	Kentucky	-85.81918121	38.22540673	no_info	NA	3808 Algonquin Parkway	Algonquin parkway	1	good	naturally_occurring	0 to 15.24 cm	Louisville	NA	NA	NA	NA	NA	NA	NA	NA	NA	NA	NA	NA
NA	Cottonwood	Populus deltoides	Louisville	Kentucky	-85.8192472	38.22544696	no_info	NA	3808 Algonquin Parkway	Algonquin parkway	45	good	naturally_occurring	30.48 to 45.72 cm	Louisville	NA	NA	NA	NA	NA	NA	NA	NA	NA	NA	NA	NA
NA	Pin oak	Quercus palustris	Louisville	Kentucky	-85.81952153	38.22552199	no_info	NA	3810 Algonquin Parkway	Algonquin parkway	43	good	naturally_occurring	30.48 to 45.72 cm	Louisville	NA	NA	NA	NA	NA	NA	NA	NA	NA	NA	NA	NA
2018	Kentucky coffee tree	Gymnocladus dioicus	Louisville	Kentucky	-85.81942066	38.22543104	no_info	NA	3810 Algonquin Parkway	Algonquin parkway	1	good	naturally_occurring	0 to 15.24 cm	Louisville	NA	NA	NA	NA	NA	NA	NA	NA	NA	NA	NA	NA
NA	Bur oak	Quercus macrocarpa	Louisville	Kentucky	-85.81949822	38.22567107	no_info	NA	3811 Algonquin Parkway	Algonquin parkway	11	good	naturally_occurring	0 to 15.24 cm	Louisville	NA	NA	NA	NA	NA	NA	NA	NA	NA	NA	NA	NA
NA	Pin oak	Quercus palustris	Louisville	Kentucky	-85.81967592	38.22553408	no_info	NA	3812 Algonquin Parkway	Algonquin parkway	14	good	naturally_occurring	0 to 15.24 cm	Louisville	NA	NA	NA	NA	NA	NA	NA	NA	NA	NA	NA	NA
NA	Red maple	Acer rubrum	Louisville	Kentucky	-85.81962088	38.22546333	no_info	NA	3812 Algonquin Parkway	Algonquin parkway	32	good	naturally_occurring	30.48 to 45.72 cm	Louisville	NA	NA	NA	NA	NA	NA	NA	NA	NA	NA	NA	NA
NA	Shumard red oak	Quercus shumardii	Louisville	Kentucky	-85.81963591	38.22568216	no_info	NA	3813 Algonquin Parkway	Algonquin parkway	12	good	naturally_occurring	0 to 15.24 cm	Louisville	NA	NA	NA	NA	NA	NA	NA	NA	NA	NA	NA	NA
2017	Tulip poplar	Liriodendron tulipifera	Louisville	Kentucky	-85.81978322	38.2254745	no_info	NA	3814 Algonquin Parkway	Algonquin parkway	1	good	naturally_occurring	0 to 15.24 cm	Louisville	NA	NA	NA	NA	NA	NA	NA	NA	NA	NA	NA	NA
2017	Tulip poplar	Liriodendron tulipifera	Louisville	Kentucky	-85.81978023	38.22547641	no_info	NA	3814 Algonquin Parkway	Algonquin parkway	1	good	naturally_occurring	0 to 15.24 cm	Louisville	NA	NA	NA	NA	NA	NA	NA	NA	NA	NA	NA	NA
2017	American yellowwood	Cladrastis kentukea	Louisville	Kentucky	-85.81981363	38.22578031	no_info	NA	3815 Algonquin Parkway	Algonquin parkway	1	good	naturally_occurring	0 to 15.24 cm	Louisville	NA	NA	NA	NA	NA	NA	NA	NA	NA	NA	NA	NA
2018	Northern pin oak	Quercus ellipsoidalis	Louisville	Kentucky	-85.81995127	38.22556361	no_info	NA	3816 Algonquin Parkway	Algonquin parkway	1	good	introduced	0 to 15.24 cm	Louisville	NA	NA	NA	NA	NA	NA	NA	NA	NA	NA	NA	NA
2017	Pecan	Carya illinoinensis	Louisville	Kentucky	-85.81994045	38.22549009	no_info	NA	3816 Algonquin Parkway	Algonquin parkway	1	good	naturally_occurring	0 to 15.24 cm	Louisville	NA	NA	NA	NA	NA	NA	NA	NA	NA	NA	NA	NA
NA	Willow oak	Quercus phellos	Louisville	Kentucky	-85.81990714	38.22571196	no_info	NA	3817 Algonquin Parkway	Algonquin parkway	10	good	naturally_occurring	0 to 15.24 cm	Louisville	NA	NA	NA	NA	NA	NA	NA	NA	NA	NA	NA	NA
2009	Bur oak	Quercus macrocarpa	Louisville	Kentucky	-85.82009484	38.22556756	no_info	NA	3818 Algonquin Parkway	Algonquin parkway	3	good	naturally_occurring	0 to 15.24 cm	Louisville	NA	NA	NA	NA	NA	NA	NA	NA	NA	NA	NA	NA
2017	Kentucky coffee tree	Gymnocladus dioicus	Louisville	Kentucky	-85.8201351	38.22550852	no_info	NA	3818 Algonquin Parkway	Algonquin parkway	1	good	naturally_occurring	0 to 15.24 cm	Louisville	NA	NA	NA	NA	NA	NA	NA	NA	NA	NA	NA	NA
1998	Bur oak	Quercus macrocarpa	Louisville	Kentucky	-85.82009264	38.22573614	no_info	NA	3819 Algonquin Parkway	Algonquin parkway	11	good	naturally_occurring	0 to 15.24 cm	Louisville	NA	NA	NA	NA	NA	NA	NA	NA	NA	NA	NA	NA
2000	Bur oak	Quercus macrocarpa	Louisville	Kentucky	-85.82025088	38.22557864	no_info	NA	3820 Algonquin Parkway	Algonquin parkway	6	good	naturally_occurring	0 to 15.24 cm	Louisville	NA	NA	NA	NA	NA	NA	NA	NA	NA	NA	NA	NA
NA	Red maple	Acer rubrum	Louisville	Kentucky	-85.82030651	38.22551698	no_info	NA	3820 Algonquin Parkway	Algonquin parkway	12	good	naturally_occurring	0 to 15.24 cm	Louisville	NA	NA	NA	NA	NA	NA	NA	NA	NA	NA	NA	NA
2009	Overcup oak	Quercus lyrata	Louisville	Kentucky	-85.82027934	38.2257406	no_info	NA	3821 Algonquin Parkway	Algonquin parkway	7	good	naturally_occurring	0 to 15.24 cm	Louisville	NA	NA	NA	NA	NA	NA	NA	NA	NA	NA	NA	NA
2009	Swamp white oak	Quercus bicolor	Louisville	Kentucky	-85.82039535	38.22559546	no_info	NA	3822 Algonquin Parkway	Algonquin parkway	4	good	naturally_occurring	0 to 15.24 cm	Louisville	NA	NA	NA	NA	NA	NA	NA	NA	NA	NA	NA	NA
2017	American sycamore	Platanus occidentalis	Louisville	Kentucky	-85.8204433	38.22553615	no_info	NA	3822 Algonquin Parkway	Algonquin parkway	1	good	naturally_occurring	0 to 15.24 cm	Louisville	NA	NA	NA	NA	NA	NA	NA	NA	NA	NA	NA	NA
2018	White oak	Quercus alba	Louisville	Kentucky	-85.82055276	38.22561309	no_info	NA	3824 Algonquin Parkway	Algonquin parkway	1	good	naturally_occurring	0 to 15.24 cm	Louisville	NA	NA	NA	NA	NA	NA	NA	NA	NA	NA	NA	NA
2017	River birch	Betula nigra	Louisville	Kentucky	-85.82061345	38.22554527	no_info	NA	3824 Algonquin Parkway	Algonquin parkway	1	good	naturally_occurring	0 to 15.24 cm	Louisville	NA	NA	NA	NA	NA	NA	NA	NA	NA	NA	NA	NA
NA	Pin oak	Quercus palustris	Louisville	Kentucky	-85.82061658	38.22577493	no_info	NA	3825 Algonquin Parkway	Algonquin parkway	16	good	naturally_occurring	15.24 to 30.48 cm	Louisville	NA	NA	NA	NA	NA	NA	NA	NA	NA	NA	NA	NA
2018	Scarlet red oak	Quercus coccinea	Louisville	Kentucky	-85.82072116	38.22562012	no_info	NA	3826 Algonquin Parkway	Algonquin parkway	1	good	naturally_occurring	0 to 15.24 cm	Louisville	NA	NA	NA	NA	NA	NA	NA	NA	NA	NA	NA	NA
2017	Bur oak	Quercus macrocarpa	Louisville	Kentucky	-85.82078296	38.22580152	no_info	NA	3827 Algonquin Parkway	Algonquin parkway	1	good	naturally_occurring	0 to 15.24 cm	Louisville	NA	NA	NA	NA	NA	NA	NA	NA	NA	NA	NA	NA
2017	Black cherry	Prunus serotina	Louisville	Kentucky	-85.82074152	38.22585996	no_info	NA	3827 Algonquin Parkway	Algonquin parkway	1	good	naturally_occurring	0 to 15.24 cm	Louisville	NA	NA	NA	NA	NA	NA	NA	NA	NA	NA	NA	NA
2017	Swamp white oak	Quercus bicolor	Louisville	Kentucky	-85.82107125	38.22563608	no_info	NA	3828 Algonquin Parkway	Algonquin parkway	1	good	naturally_occurring	0 to 15.24 cm	Louisville	NA	NA	NA	NA	NA	NA	NA	NA	NA	NA	NA	NA
2009	Northern red oak	Quercus rubra	Louisville	Kentucky	-85.82090014	38.22561185	no_info	NA	3828 Algonquin Parkway	Algonquin parkway	4	good	naturally_occurring	0 to 15.24 cm	Louisville	NA	NA	NA	NA	NA	NA	NA	NA	NA	NA	NA	NA
2017	Pecan	Carya illinoinensis	Louisville	Kentucky	-85.82100174	38.22558148	no_info	NA	3828 Algonquin Parkway	Algonquin parkway	1	good	naturally_occurring	0 to 15.24 cm	Louisville	NA	NA	NA	NA	NA	NA	NA	NA	NA	NA	NA	NA
2017	Yellow buckeye	Aesculus flava	Louisville	Kentucky	-85.82084261	38.22557486	no_info	NA	3828 Algonquin Parkway	Algonquin parkway	1	good	naturally_occurring	0 to 15.24 cm	Louisville	NA	NA	NA	NA	NA	NA	NA	NA	NA	NA	NA	NA
2017	Eastern hophornbeam	Ostrya virginiana	Louisville	Kentucky	-85.82115573	38.22559083	no_info	NA	3828 Algonquin Parkway	Algonquin parkway	1	good	naturally_occurring	0 to 15.24 cm	Louisville	NA	NA	NA	NA	NA	NA	NA	NA	NA	NA	NA	NA
2017	Swamp white oak	Quercus bicolor	Louisville	Kentucky	-85.82095457	38.22582723	no_info	NA	3829 Algonquin Parkway	Algonquin parkway	1	good	naturally_occurring	0 to 15.24 cm	Louisville	NA	NA	NA	NA	NA	NA	NA	NA	NA	NA	NA	NA
2017	Kentucky coffee tree	Gymnocladus dioicus	Louisville	Kentucky	-85.8211071	38.22589856	no_info	NA	3829 Algonquin Parkway	Algonquin parkway	1	good	naturally_occurring	0 to 15.24 cm	Louisville	NA	NA	NA	NA	NA	NA	NA	NA	NA	NA	NA	NA
NA	Red maple	Acer rubrum	Louisville	Kentucky	-85.82096667	38.22587551	no_info	NA	3831 Algonquin Parkway	Algonquin parkway	26	good	naturally_occurring	15.24 to 30.48 cm	Louisville	NA	NA	NA	NA	NA	NA	NA	NA	NA	NA	NA	NA
2006	Swamp chestnut oak	Quercus michauxii	Louisville	Kentucky	-85.82278304	38.22577284	no_info	NA	4008 Algonquin Parkway	Algonquin parkway	4	good	naturally_occurring	0 to 15.24 cm	Louisville	NA	NA	NA	NA	NA	NA	NA	NA	NA	NA	NA	NA
NA	Shumard red oak	Quercus shumardii	Louisville	Kentucky	-85.82263537	38.22575459	no_info	NA	4008 Algonquin Parkway	Algonquin parkway	16	good	naturally_occurring	15.24 to 30.48 cm	Louisville	NA	NA	NA	NA	NA	NA	NA	NA	NA	NA	NA	NA
NA	Red maple	Acer rubrum	Louisville	Kentucky	-85.82256751	38.22567209	no_info	NA	4008 Algonquin Parkway	Algonquin parkway	12	good	naturally_occurring	0 to 15.24 cm	Louisville	NA	NA	NA	NA	NA	NA	NA	NA	NA	NA	NA	NA
NA	Red maple	Acer rubrum	Louisville	Kentucky	-85.822731	38.22569964	no_info	NA	4008 Algonquin Parkway	Algonquin parkway	12	good	naturally_occurring	0 to 15.24 cm	Louisville	NA	NA	NA	NA	NA	NA	NA	NA	NA	NA	NA	NA
2006	Shumard red oak	Quercus shumardii	Louisville	Kentucky	-85.82272248	38.22596829	no_info	NA	4009 Algonquin Parkway	Algonquin parkway	17	good	naturally_occurring	15.24 to 30.48 cm	Louisville	NA	NA	NA	NA	NA	NA	NA	NA	NA	NA	NA	NA
NA	Swamp white oak	Quercus bicolor	Louisville	Kentucky	-85.82259344	38.2259663	no_info	NA	4009 Algonquin Parkway	Algonquin parkway	8	good	naturally_occurring	0 to 15.24 cm	Louisville	NA	NA	NA	NA	NA	NA	NA	NA	NA	NA	NA	NA
2018	Blackgum	Nyssa sylvatica	Louisville	Kentucky	-85.82267319	38.22601812	no_info	NA	4009 Algonquin Parkway	Algonquin parkway	1	good	naturally_occurring	0 to 15.24 cm	Louisville	NA	NA	NA	NA	NA	NA	NA	NA	NA	NA	NA	NA
2006	Kentucky coffee tree	Gymnocladus dioicus	Louisville	Kentucky	-85.82252039	38.2259998	no_info	NA	4009 Algonquin Parkway	Algonquin parkway	8	good	naturally_occurring	0 to 15.24 cm	Louisville	NA	NA	NA	NA	NA	NA	NA	NA	NA	NA	NA	NA
2006	Scarlet red oak	Quercus coccinea	Louisville	Kentucky	-85.82291169	38.22578473	no_info	NA	4010 Algonquin Parkway	Algonquin parkway	6	good	naturally_occurring	0 to 15.24 cm	Louisville	NA	NA	NA	NA	NA	NA	NA	NA	NA	NA	NA	NA
2017	American sycamore	Platanus occidentalis	Louisville	Kentucky	-85.82287975	38.22572516	no_info	NA	4010 Algonquin Parkway	Algonquin parkway	1	good	naturally_occurring	0 to 15.24 cm	Louisville	NA	NA	NA	NA	NA	NA	NA	NA	NA	NA	NA	NA
2018	Southern red oak	Quercus falcata	Louisville	Kentucky	-85.82292003	38.22597169	no_info	NA	4011 Algonquin Parkway	Algonquin parkway	72	good	naturally_occurring	60.96 to 76.2 cm	Louisville	NA	NA	NA	NA	NA	NA	NA	NA	NA	NA	NA	NA
2017	River birch	Betula nigra	Louisville	Kentucky	-85.82298422	38.22603524	no_info	NA	4011 Algonquin Parkway	Algonquin parkway	1	good	naturally_occurring	0 to 15.24 cm	Louisville	NA	NA	NA	NA	NA	NA	NA	NA	NA	NA	NA	NA
2018	American beech	Fagus grandifolia	Louisville	Kentucky	-85.82282389	38.22602371	no_info	NA	4011 Algonquin Parkway	Algonquin parkway	1	good	naturally_occurring	0 to 15.24 cm	Louisville	NA	NA	NA	NA	NA	NA	NA	NA	NA	NA	NA	NA
2006	Swamp white oak	Quercus bicolor	Louisville	Kentucky	-85.82306299	38.22580507	no_info	NA	4012 Algonquin Parkway	Algonquin parkway	6	good	naturally_occurring	0 to 15.24 cm	Louisville	NA	NA	NA	NA	NA	NA	NA	NA	NA	NA	NA	NA
2017	Tulip poplar	Liriodendron tulipifera	Louisville	Kentucky	-85.82305166	38.22574214	no_info	NA	4012 Algonquin Parkway	Algonquin parkway	1	good	naturally_occurring	0 to 15.24 cm	Louisville	NA	NA	NA	NA	NA	NA	NA	NA	NA	NA	NA	NA
2006	Bur oak	Quercus macrocarpa	Louisville	Kentucky	-85.82312173	38.22598052	no_info	NA	4013 Algonquin Parkway	Algonquin parkway	8	good	naturally_occurring	0 to 15.24 cm	Louisville	NA	NA	NA	NA	NA	NA	NA	NA	NA	NA	NA	NA
2017	Yellow buckeye	Aesculus flava	Louisville	Kentucky	-85.82333775	38.22605621	no_info	NA	4013 Algonquin Parkway	Algonquin parkway	1	good	naturally_occurring	0 to 15.24 cm	Louisville	NA	NA	NA	NA	NA	NA	NA	NA	NA	NA	NA	NA
2006	Shumard red oak	Quercus shumardii	Louisville	Kentucky	-85.82328589	38.22582319	no_info	NA	4014 Algonquin Parkway	Algonquin parkway	8	good	naturally_occurring	0 to 15.24 cm	Louisville	NA	NA	NA	NA	NA	NA	NA	NA	NA	NA	NA	NA
2017	Northern red oak	Quercus rubra	Louisville	Kentucky	-85.82345604	38.22585241	no_info	NA	4014 Algonquin Parkway	Algonquin parkway	1	good	naturally_occurring	0 to 15.24 cm	Louisville	NA	NA	NA	NA	NA	NA	NA	NA	NA	NA	NA	NA
2017	Pecan	Carya illinoinensis	Louisville	Kentucky	-85.82351815	38.22577987	no_info	NA	4014 Algonquin Parkway	Algonquin parkway	1	good	naturally_occurring	0 to 15.24 cm	Louisville	NA	NA	NA	NA	NA	NA	NA	NA	NA	NA	NA	NA
NA	Red maple	Acer rubrum	Louisville	Kentucky	-85.82337709	38.22576604	no_info	NA	4014 Algonquin Parkway	Algonquin parkway	10	good	naturally_occurring	0 to 15.24 cm	Louisville	NA	NA	NA	NA	NA	NA	NA	NA	NA	NA	NA	NA
2006	Sugar maple	Acer saccharum	Louisville	Kentucky	-85.82321932	38.22575556	no_info	NA	4014 Algonquin Parkway	Algonquin parkway	20	dead	naturally_occurring	15.24 to 30.48 cm	Louisville	NA	NA	NA	NA	NA	NA	NA	NA	NA	NA	NA	NA
NA	Flowering dogwood	Cornus florida	Louisville	Kentucky	-85.82329876	38.22575859	no_info	NA	4014 Algonquin Parkway	Algonquin parkway	12	fair	naturally_occurring	0 to 15.24 cm	Louisville	NA	NA	NA	NA	NA	NA	NA	NA	NA	NA	NA	NA
2006	Cherrybark oak	Quercus pagodifolia	Louisville	Kentucky	-85.82328092	38.22598299	no_info	NA	4015 Algonquin Parkway	Algonquin parkway	7	good	no_info	0 to 15.24 cm	Louisville	NA	NA	NA	NA	NA	NA	NA	NA	NA	NA	NA	NA
NA	Pin oak	Quercus palustris	Louisville	Kentucky	-85.82342373	38.22598755	no_info	NA	4015 Algonquin Parkway	Algonquin parkway	36	good	naturally_occurring	30.48 to 45.72 cm	Louisville	NA	NA	NA	NA	NA	NA	NA	NA	NA	NA	NA	NA
NA	Red maple	Acer rubrum	Louisville	Kentucky	-85.82317263	38.22603836	no_info	NA	4015 Algonquin Parkway	Algonquin parkway	13	good	naturally_occurring	0 to 15.24 cm	Louisville	NA	NA	NA	NA	NA	NA	NA	NA	NA	NA	NA	NA
2006	Red maple	Acer rubrum	Louisville	Kentucky	-85.82347176	38.22607327	no_info	NA	4015 Algonquin Parkway	Algonquin parkway	6	good	naturally_occurring	0 to 15.24 cm	Louisville	NA	NA	NA	NA	NA	NA	NA	NA	NA	NA	NA	NA
NA	Pin oak	Quercus palustris	Louisville	Kentucky	-85.82423783	38.2259187	no_info	NA	4110 Algonquin Parkway	Algonquin parkway	22	good	naturally_occurring	15.24 to 30.48 cm	Louisville	NA	NA	NA	NA	NA	NA	NA	NA	NA	NA	NA	NA
NA	Pin oak	Quercus palustris	Louisville	Kentucky	-85.82406389	38.22590229	no_info	NA	4110 Algonquin Parkway	Algonquin parkway	39	fair	naturally_occurring	30.48 to 45.72 cm	Louisville	NA	NA	NA	NA	NA	NA	NA	NA	NA	NA	NA	NA
2017	Bur oak	Quercus macrocarpa	Louisville	Kentucky	-85.8238815	38.22588026	no_info	NA	4110 Algonquin Parkway	Algonquin parkway	1	good	naturally_occurring	0 to 15.24 cm	Louisville	NA	NA	NA	NA	NA	NA	NA	NA	NA	NA	NA	NA
NA	Pin oak	Quercus palustris	Louisville	Kentucky	-85.82458596	38.22594477	no_info	NA	4110 Algonquin Parkway	Algonquin parkway	30	good	naturally_occurring	15.24 to 30.48 cm	Louisville	NA	NA	NA	NA	NA	NA	NA	NA	NA	NA	NA	NA
2018	Osage orange	Maclura pomifera	Louisville	Kentucky	-85.82378913	38.22581876	no_info	NA	4110 Algonquin Parkway	Algonquin parkway	1	good	introduced	0 to 15.24 cm	Louisville	NA	NA	NA	NA	NA	NA	NA	NA	NA	NA	NA	NA
2017	Common persimmon	Diospyros virginiana	Louisville	Kentucky	-85.82450555	38.22587839	no_info	NA	4110 Algonquin Parkway	Algonquin parkway	1	good	naturally_occurring	0 to 15.24 cm	Louisville	NA	NA	NA	NA	NA	NA	NA	NA	NA	NA	NA	NA
NA	Red maple	Acer rubrum	Louisville	Kentucky	-85.82468026	38.22588434	no_info	NA	4110 Algonquin Parkway	Algonquin parkway	6	good	naturally_occurring	0 to 15.24 cm	Louisville	NA	NA	NA	NA	NA	NA	NA	NA	NA	NA	NA	NA
2017	Common hackberry	Celtis occidentalis	Louisville	Kentucky	-85.82414917	38.22584795	no_info	NA	4110 Algonquin Parkway	Algonquin parkway	1	good	naturally_occurring	0 to 15.24 cm	Louisville	NA	NA	NA	NA	NA	NA	NA	NA	NA	NA	NA	NA
NA	Flowering dogwood	Cornus florida	Louisville	Kentucky	-85.82426249	38.2258482	no_info	NA	4110 Algonquin Parkway	Algonquin parkway	10	good	naturally_occurring	0 to 15.24 cm	Louisville	NA	NA	NA	NA	NA	NA	NA	NA	NA	NA	NA	NA
NA	Red maple	Acer rubrum	Louisville	Kentucky	-85.82432813	38.225865	no_info	NA	4110 Algonquin Parkway	Algonquin parkway	10	good	naturally_occurring	0 to 15.24 cm	Louisville	NA	NA	NA	NA	NA	NA	NA	NA	NA	NA	NA	NA
NA	Red maple	Acer rubrum	Louisville	Kentucky	-85.82398999	38.22583224	no_info	NA	4110 Algonquin Parkway	Algonquin parkway	10	good	naturally_occurring	0 to 15.24 cm	Louisville	NA	NA	NA	NA	NA	NA	NA	NA	NA	NA	NA	NA
NA	Pin oak	Quercus palustris	Louisville	Kentucky	-85.82439178	38.22606285	no_info	NA	4125 Algonquin Parkway	Algonquin parkway	38	excellent	naturally_occurring	30.48 to 45.72 cm	Louisville	NA	NA	NA	NA	NA	NA	NA	NA	NA	NA	NA	NA
2006	Northern red oak	Quercus rubra	Louisville	Kentucky	-85.82388801	38.22604119	no_info	NA	4125 Algonquin Parkway	Algonquin parkway	7	good	naturally_occurring	0 to 15.24 cm	Louisville	NA	NA	NA	NA	NA	NA	NA	NA	NA	NA	NA	NA
2018	Willow oak	Quercus phellos	Louisville	Kentucky	-85.8244144	38.2259184	no_info	NA	4125 Algonquin Parkway	Algonquin parkway	1	good	naturally_occurring	0 to 15.24 cm	Louisville	NA	NA	NA	NA	NA	NA	NA	NA	NA	NA	NA	NA
1998	Swamp white oak	Quercus bicolor	Louisville	Kentucky	-85.82421087	38.22605628	no_info	NA	4125 Algonquin Parkway	Algonquin parkway	11	good	naturally_occurring	0 to 15.24 cm	Louisville	NA	NA	NA	NA	NA	NA	NA	NA	NA	NA	NA	NA
2006	Swamp white oak	Quercus bicolor	Louisville	Kentucky	-85.82372067	38.22602095	no_info	NA	4125 Algonquin Parkway	Algonquin parkway	6	good	naturally_occurring	0 to 15.24 cm	Louisville	NA	NA	NA	NA	NA	NA	NA	NA	NA	NA	NA	NA
2017	Scarlet red oak	Quercus coccinea	Louisville	Kentucky	-85.82404465	38.22604734	no_info	NA	4125 Algonquin Parkway	Algonquin parkway	1	good	naturally_occurring	0 to 15.24 cm	Louisville	NA	NA	NA	NA	NA	NA	NA	NA	NA	NA	NA	NA
2017	Eastern hophornbeam	Ostrya virginiana	Louisville	Kentucky	-85.8237892	38.22609429	no_info	NA	4125 Algonquin Parkway	Algonquin parkway	1	good	naturally_occurring	0 to 15.24 cm	Louisville	NA	NA	NA	NA	NA	NA	NA	NA	NA	NA	NA	NA
NA	Red maple	Acer rubrum	Louisville	Kentucky	-85.82447081	38.22613989	no_info	NA	4125 Algonquin Parkway	Algonquin parkway	9	good	naturally_occurring	0 to 15.24 cm	Louisville	NA	NA	NA	NA	NA	NA	NA	NA	NA	NA	NA	NA
2017	Eastern hophornbeam	Ostrya virginiana	Louisville	Kentucky	-85.82466297	38.22616053	no_info	NA	4125 Algonquin Parkway	Algonquin parkway	1	good	naturally_occurring	0 to 15.24 cm	Louisville	NA	NA	NA	NA	NA	NA	NA	NA	NA	NA	NA	NA
2006	Red maple	Acer rubrum	Louisville	Kentucky	-85.82364812	38.2260776	no_info	NA	4125 Algonquin Parkway	Algonquin parkway	6	good	naturally_occurring	0 to 15.24 cm	Louisville	NA	NA	NA	NA	NA	NA	NA	NA	NA	NA	NA	NA
NA	Red maple	Acer rubrum	Louisville	Kentucky	-85.82394273	38.22611109	no_info	NA	4125 Algonquin Parkway	Algonquin parkway	6	good	naturally_occurring	0 to 15.24 cm	Louisville	NA	NA	NA	NA	NA	NA	NA	NA	NA	NA	NA	NA
2006	Red maple	Acer rubrum	Louisville	Kentucky	-85.82429535	38.22612902	no_info	NA	4125 Algonquin Parkway	Algonquin parkway	8	good	naturally_occurring	0 to 15.24 cm	Louisville	NA	NA	NA	NA	NA	NA	NA	NA	NA	NA	NA	NA
NA	Red maple	Acer rubrum	Louisville	Kentucky	-85.8241321	38.22613424	no_info	NA	4125 Algonquin Parkway	Algonquin parkway	12	good	naturally_occurring	0 to 15.24 cm	Louisville	NA	NA	NA	NA	NA	NA	NA	NA	NA	NA	NA	NA
NA	Pin oak	Quercus palustris	Louisville	Kentucky	-85.82744593	38.23049372	no_info	NA	4185 Algonquin Parkway	Algonquin parkway	31	good	naturally_occurring	30.48 to 45.72 cm	Louisville	NA	NA	NA	NA	NA	NA	NA	NA	NA	NA	NA	NA
2017	Chinkapin oak	Quercus muehlenbergii	Louisville	Kentucky	-85.82726482	38.22702977	no_info	NA	4185 Algonquin Parkway	Algonquin parkway	1	good	naturally_occurring	0 to 15.24 cm	Louisville	NA	NA	NA	NA	NA	NA	NA	NA	NA	NA	NA	NA
2008	Willow oak	Quercus phellos	Louisville	Kentucky	-85.8275982	38.22764198	no_info	NA	4185 Algonquin Parkway	Algonquin parkway	5	good	naturally_occurring	0 to 15.24 cm	Louisville	NA	NA	NA	NA	NA	NA	NA	NA	NA	NA	NA	NA
2017	Bur oak	Quercus macrocarpa	Louisville	Kentucky	-85.82620836	38.22631796	no_info	NA	4185 Algonquin Parkway	Algonquin parkway	1	good	naturally_occurring	0 to 15.24 cm	Louisville	NA	NA	NA	NA	NA	NA	NA	NA	NA	NA	NA	NA
2000	Swamp white oak	Quercus bicolor	Louisville	Kentucky	-85.82736368	38.23119396	no_info	NA	4185 Algonquin Parkway	Algonquin parkway	9	good	naturally_occurring	0 to 15.24 cm	Louisville	NA	NA	NA	NA	NA	NA	NA	NA	NA	NA	NA	NA
NA	Pin oak	Quercus palustris	Louisville	Kentucky	-85.82752886	38.22960814	no_info	NA	4185 Algonquin Parkway	Algonquin parkway	12	good	naturally_occurring	0 to 15.24 cm	Louisville	NA	NA	NA	NA	NA	NA	NA	NA	NA	NA	NA	NA
NA	Pin oak	Quercus palustris	Louisville	Kentucky	-85.82764482	38.22849955	no_info	NA	4185 Algonquin Parkway	Algonquin parkway	7	fair	naturally_occurring	0 to 15.24 cm	Louisville	NA	NA	NA	NA	NA	NA	NA	NA	NA	NA	NA	NA
2006	Willow oak	Quercus phellos	Louisville	Kentucky	-85.82765331	38.22791247	no_info	NA	4185 Algonquin Parkway	Algonquin parkway	4	good	naturally_occurring	0 to 15.24 cm	Louisville	NA	NA	NA	NA	NA	NA	NA	NA	NA	NA	NA	NA
2006	Willow oak	Quercus phellos	Louisville	Kentucky	-85.82766357	38.22821496	no_info	NA	4185 Algonquin Parkway	Algonquin parkway	5	dead	naturally_occurring	0 to 15.24 cm	Louisville	NA	NA	NA	NA	NA	NA	NA	NA	NA	NA	NA	NA
2017	Bur oak	Quercus macrocarpa	Louisville	Kentucky	-85.8273799	38.23103973	no_info	NA	4185 Algonquin Parkway	Algonquin parkway	1	good	naturally_occurring	0 to 15.24 cm	Louisville	NA	NA	NA	NA	NA	NA	NA	NA	NA	NA	NA	NA
NA	Scarlet red oak	Quercus coccinea	Louisville	Kentucky	-85.82750903	38.22738659	no_info	NA	4185 Algonquin Parkway	Algonquin parkway	13	good	naturally_occurring	0 to 15.24 cm	Louisville	NA	NA	NA	NA	NA	NA	NA	NA	NA	NA	NA	NA
NA	Swamp white oak	Quercus bicolor	Louisville	Kentucky	-85.82755619	38.22931152	no_info	NA	4185 Algonquin Parkway	Algonquin parkway	6	good	naturally_occurring	0 to 15.24 cm	Louisville	NA	NA	NA	NA	NA	NA	NA	NA	NA	NA	NA	NA
2017	Water oak	Quercus nigra	Louisville	Kentucky	-85.82761267	38.22876054	no_info	NA	4185 Algonquin Parkway	Algonquin parkway	1	good	naturally_occurring	0 to 15.24 cm	Louisville	NA	NA	NA	NA	NA	NA	NA	NA	NA	NA	NA	NA
2017	Northern pin oak	Quercus ellipsoidalis	Louisville	Kentucky	-85.82568868	38.22618633	no_info	NA	4185 Algonquin Parkway	Algonquin parkway	1	good	introduced	0 to 15.24 cm	Louisville	NA	NA	NA	NA	NA	NA	NA	NA	NA	NA	NA	NA
2017	Bur oak	Quercus macrocarpa	Louisville	Kentucky	-85.82534742	38.22614938	no_info	NA	4185 Algonquin Parkway	Algonquin parkway	1	good	naturally_occurring	0 to 15.24 cm	Louisville	NA	NA	NA	NA	NA	NA	NA	NA	NA	NA	NA	NA
2017	Shingle oak	Quercus imbricaria	Louisville	Kentucky	-85.8271676	38.22691746	no_info	NA	4185 Algonquin Parkway	Algonquin parkway	1	good	naturally_occurring	0 to 15.24 cm	Louisville	NA	NA	NA	NA	NA	NA	NA	NA	NA	NA	NA	NA
2017	Swamp white oak	Quercus bicolor	Louisville	Kentucky	-85.82740914	38.23076896	no_info	NA	4185 Algonquin Parkway	Algonquin parkway	1	good	naturally_occurring	0 to 15.24 cm	Louisville	NA	NA	NA	NA	NA	NA	NA	NA	NA	NA	NA	NA
2006	Willow oak	Quercus phellos	Louisville	Kentucky	-85.82742505	38.22726468	no_info	NA	4185 Algonquin Parkway	Algonquin parkway	3	good	naturally_occurring	0 to 15.24 cm	Louisville	NA	NA	NA	NA	NA	NA	NA	NA	NA	NA	NA	NA
2004	Swamp white oak	Quercus bicolor	Louisville	Kentucky	-85.82745903	38.23021173	no_info	NA	4185 Algonquin Parkway	Algonquin parkway	7	good	naturally_occurring	0 to 15.24 cm	Louisville	NA	NA	NA	NA	NA	NA	NA	NA	NA	NA	NA	NA
2017	Chinkapin oak	Quercus muehlenbergii	Louisville	Kentucky	-85.82742514	38.23063242	no_info	NA	4185 Algonquin Parkway	Algonquin parkway	1	good	naturally_occurring	0 to 15.24 cm	Louisville	NA	NA	NA	NA	NA	NA	NA	NA	NA	NA	NA	NA
2017	Scarlet red oak	Quercus coccinea	Louisville	Kentucky	-85.82517478	38.22613348	no_info	NA	4185 Algonquin Parkway	Algonquin parkway	1	good	naturally_occurring	0 to 15.24 cm	Louisville	NA	NA	NA	NA	NA	NA	NA	NA	NA	NA	NA	NA
NA	Pin oak	Quercus palustris	Louisville	Kentucky	-85.82746535	38.23034232	no_info	NA	4185 Algonquin Parkway	Algonquin parkway	34	good	naturally_occurring	30.48 to 45.72 cm	Louisville	NA	NA	NA	NA	NA	NA	NA	NA	NA	NA	NA	NA
2017	Willow oak	Quercus phellos	Louisville	Kentucky	-85.82680324	38.2266123	no_info	NA	4185 Algonquin Parkway	Algonquin parkway	1	good	naturally_occurring	0 to 15.24 cm	Louisville	NA	NA	NA	NA	NA	NA	NA	NA	NA	NA	NA	NA
NA	Pin oak	Quercus palustris	Louisville	Kentucky	-85.82748527	38.2300943	no_info	NA	4185 Algonquin Parkway	Algonquin parkway	21	good	naturally_occurring	15.24 to 30.48 cm	Louisville	NA	NA	NA	NA	NA	NA	NA	NA	NA	NA	NA	NA
2008	Willow oak	Quercus phellos	Louisville	Kentucky	-85.82704356	38.22680232	no_info	NA	4185 Algonquin Parkway	Algonquin parkway	4	good	naturally_occurring	0 to 15.24 cm	Louisville	NA	NA	NA	NA	NA	NA	NA	NA	NA	NA	NA	NA
2004	White oak	Quercus alba	Louisville	Kentucky	-85.82765659	38.22835702	no_info	NA	4185 Algonquin Parkway	Algonquin parkway	6	good	naturally_occurring	0 to 15.24 cm	Louisville	NA	NA	NA	NA	NA	NA	NA	NA	NA	NA	NA	NA
2017	Northern pin oak	Quercus ellipsoidalis	Louisville	Kentucky	-85.82652509	38.22645214	no_info	NA	4185 Algonquin Parkway	Algonquin parkway	1	good	introduced	0 to 15.24 cm	Louisville	NA	NA	NA	NA	NA	NA	NA	NA	NA	NA	NA	NA
NA	Pin oak	Quercus palustris	Louisville	Kentucky	-85.8275156	38.22974636	no_info	NA	4185 Algonquin Parkway	Algonquin parkway	13	good	naturally_occurring	0 to 15.24 cm	Louisville	NA	NA	NA	NA	NA	NA	NA	NA	NA	NA	NA	NA
2017	Northern red oak	Quercus rubra	Louisville	Kentucky	-85.8275684	38.2291724	no_info	NA	4185 Algonquin Parkway	Algonquin parkway	1	good	naturally_occurring	0 to 15.24 cm	Louisville	NA	NA	NA	NA	NA	NA	NA	NA	NA	NA	NA	NA
2006	Willow oak	Quercus phellos	Louisville	Kentucky	-85.82754845	38.22750261	no_info	NA	4185 Algonquin Parkway	Algonquin parkway	5	good	naturally_occurring	0 to 15.24 cm	Louisville	NA	NA	NA	NA	NA	NA	NA	NA	NA	NA	NA	NA
2017	Swamp white oak	Quercus bicolor	Louisville	Kentucky	-85.82666729	38.22652579	no_info	NA	4185 Algonquin Parkway	Algonquin parkway	1	good	naturally_occurring	0 to 15.24 cm	Louisville	NA	NA	NA	NA	NA	NA	NA	NA	NA	NA	NA	NA
2017	Water oak	Quercus nigra	Louisville	Kentucky	-85.82763923	38.22777314	no_info	NA	4185 Algonquin Parkway	Algonquin parkway	1	good	naturally_occurring	0 to 15.24 cm	Louisville	NA	NA	NA	NA	NA	NA	NA	NA	NA	NA	NA	NA
2017	Northern red oak	Quercus rubra	Louisville	Kentucky	-85.82692932	38.22670544	no_info	NA	4185 Algonquin Parkway	Algonquin parkway	1	good	naturally_occurring	0 to 15.24 cm	Louisville	NA	NA	NA	NA	NA	NA	NA	NA	NA	NA	NA	NA
2017	Chinkapin oak	Quercus muehlenbergii	Louisville	Kentucky	-85.82638037	38.22638546	no_info	NA	4185 Algonquin Parkway	Algonquin parkway	1	good	naturally_occurring	0 to 15.24 cm	Louisville	NA	NA	NA	NA	NA	NA	NA	NA	NA	NA	NA	NA
2017	Shingle oak	Quercus imbricaria	Louisville	Kentucky	-85.82759602	38.22889515	no_info	NA	4185 Algonquin Parkway	Algonquin parkway	1	good	naturally_occurring	0 to 15.24 cm	Louisville	NA	NA	NA	NA	NA	NA	NA	NA	NA	NA	NA	NA
2017	Swamp white oak	Quercus bicolor	Louisville	Kentucky	-85.82603116	38.22626024	no_info	NA	4185 Algonquin Parkway	Algonquin parkway	1	good	naturally_occurring	0 to 15.24 cm	Louisville	NA	NA	NA	NA	NA	NA	NA	NA	NA	NA	NA	NA
NA	Swamp white oak	Quercus bicolor	Louisville	Kentucky	-85.82766475	38.22804986	no_info	NA	4185 Algonquin Parkway	Algonquin parkway	4	good	naturally_occurring	0 to 15.24 cm	Louisville	NA	NA	NA	NA	NA	NA	NA	NA	NA	NA	NA	NA
2004	Swamp white oak	Quercus bicolor	Louisville	Kentucky	-85.8275354	38.22946233	no_info	NA	4185 Algonquin Parkway	Algonquin parkway	5	good	naturally_occurring	0 to 15.24 cm	Louisville	NA	NA	NA	NA	NA	NA	NA	NA	NA	NA	NA	NA
2017	Northern red oak	Quercus rubra	Louisville	Kentucky	-85.8273546	38.22714737	no_info	NA	4185 Algonquin Parkway	Algonquin parkway	1	good	naturally_occurring	0 to 15.24 cm	Louisville	NA	NA	NA	NA	NA	NA	NA	NA	NA	NA	NA	NA
NA	Red maple	Acer rubrum	Louisville	Kentucky	-85.82731411	38.23096039	no_info	NA	4185 Algonquin Parkway	Algonquin parkway	11	good	naturally_occurring	0 to 15.24 cm	Louisville	NA	NA	NA	NA	NA	NA	NA	NA	NA	NA	NA	NA
2017	American yellowwood	Cladrastis kentukea	Louisville	Kentucky	-85.82748793	38.22938683	no_info	NA	4185 Algonquin Parkway	Algonquin parkway	1	good	naturally_occurring	0 to 15.24 cm	Louisville	NA	NA	NA	NA	NA	NA	NA	NA	NA	NA	NA	NA
2017	American yellowwood	Cladrastis kentukea	Louisville	Kentucky	-85.82742219	38.22990395	no_info	NA	4185 Algonquin Parkway	Algonquin parkway	1	good	naturally_occurring	0 to 15.24 cm	Louisville	NA	NA	NA	NA	NA	NA	NA	NA	NA	NA	NA	NA
NA	Red maple	Acer rubrum	Louisville	Kentucky	-85.82735343	38.23070565	no_info	NA	4185 Algonquin Parkway	Algonquin parkway	12	good	naturally_occurring	0 to 15.24 cm	Louisville	NA	NA	NA	NA	NA	NA	NA	NA	NA	NA	NA	NA
2017	American yellowwood	Cladrastis kentukea	Louisville	Kentucky	-85.8275317	38.22896152	no_info	NA	4185 Algonquin Parkway	Algonquin parkway	1	good	naturally_occurring	0 to 15.24 cm	Louisville	NA	NA	NA	NA	NA	NA	NA	NA	NA	NA	NA	NA
NA	Red maple	Acer rubrum	Louisville	Kentucky	-85.82736083	38.23055919	no_info	NA	4185 Algonquin Parkway	Algonquin parkway	5	good	naturally_occurring	0 to 15.24 cm	Louisville	NA	NA	NA	NA	NA	NA	NA	NA	NA	NA	NA	NA
NA	Red maple	Acer rubrum	Louisville	Kentucky	-85.82732846	38.23082279	no_info	NA	4185 Algonquin Parkway	Algonquin parkway	12	good	naturally_occurring	0 to 15.24 cm	Louisville	NA	NA	NA	NA	NA	NA	NA	NA	NA	NA	NA	NA
NA	Red maple	Acer rubrum	Louisville	Kentucky	-85.82741776	38.23004767	no_info	NA	4185 Algonquin Parkway	Algonquin parkway	15	good	naturally_occurring	0 to 15.24 cm	Louisville	NA	NA	NA	NA	NA	NA	NA	NA	NA	NA	NA	NA
2017	Eastern hophornbeam	Ostrya virginiana	Louisville	Kentucky	-85.82754576	38.22882209	no_info	NA	4185 Algonquin Parkway	Algonquin parkway	1	good	naturally_occurring	0 to 15.24 cm	Louisville	NA	NA	NA	NA	NA	NA	NA	NA	NA	NA	NA	NA
NA	Red maple	Acer rubrum	Louisville	Kentucky	-85.82737815	38.23041713	no_info	NA	4185 Algonquin Parkway	Algonquin parkway	10	good	naturally_occurring	0 to 15.24 cm	Louisville	NA	NA	NA	NA	NA	NA	NA	NA	NA	NA	NA	NA
2006	Red maple	Acer rubrum	Louisville	Kentucky	-85.82746942	38.22952293	no_info	NA	4185 Algonquin Parkway	Algonquin parkway	4	good	naturally_occurring	0 to 15.24 cm	Louisville	NA	NA	NA	NA	NA	NA	NA	NA	NA	NA	NA	NA
2017	Eastern hophornbeam	Ostrya virginiana	Louisville	Kentucky	-85.82575772	38.22624712	no_info	NA	4185 Algonquin Parkway	Algonquin parkway	1	good	naturally_occurring	0 to 15.24 cm	Louisville	NA	NA	NA	NA	NA	NA	NA	NA	NA	NA	NA	NA
2017	American yellowwood	Cladrastis kentukea	Louisville	Kentucky	-85.82611138	38.22633633	no_info	NA	4185 Algonquin Parkway	Algonquin parkway	1	good	naturally_occurring	0 to 15.24 cm	Louisville	NA	NA	NA	NA	NA	NA	NA	NA	NA	NA	NA	NA
2017	Eastern hophornbeam	Ostrya virginiana	Louisville	Kentucky	-85.82642109	38.22646069	no_info	NA	4185 Algonquin Parkway	Algonquin parkway	1	good	naturally_occurring	0 to 15.24 cm	Louisville	NA	NA	NA	NA	NA	NA	NA	NA	NA	NA	NA	NA
2017	American yellowwood	Cladrastis kentukea	Louisville	Kentucky	-85.8265635	38.22653176	no_info	NA	4185 Algonquin Parkway	Algonquin parkway	1	good	naturally_occurring	0 to 15.24 cm	Louisville	NA	NA	NA	NA	NA	NA	NA	NA	NA	NA	NA	NA
2017	Eastern hophornbeam	Ostrya virginiana	Louisville	Kentucky	-85.82743259	38.22979213	no_info	NA	4185 Algonquin Parkway	Algonquin parkway	1	good	naturally_occurring	0 to 15.24 cm	Louisville	NA	NA	NA	NA	NA	NA	NA	NA	NA	NA	NA	NA
2006	Red maple	Acer rubrum	Louisville	Kentucky	-85.82749976	38.22924469	no_info	NA	4185 Algonquin Parkway	Algonquin parkway	4	good	naturally_occurring	0 to 15.24 cm	Louisville	NA	NA	NA	NA	NA	NA	NA	NA	NA	NA	NA	NA
NA	Red maple	Acer rubrum	Louisville	Kentucky	-85.82738527	38.23026708	no_info	NA	4185 Algonquin Parkway	Algonquin parkway	12	good	naturally_occurring	0 to 15.24 cm	Louisville	NA	NA	NA	NA	NA	NA	NA	NA	NA	NA	NA	NA
2017	Eastern hophornbeam	Ostrya virginiana	Louisville	Kentucky	-85.82542515	38.22620248	no_info	NA	4185 Algonquin Parkway	Algonquin parkway	1	good	naturally_occurring	0 to 15.24 cm	Louisville	NA	NA	NA	NA	NA	NA	NA	NA	NA	NA	NA	NA
NA	Red maple	Acer rubrum	Louisville	Kentucky	-85.82729198	38.23111163	no_info	NA	4185 Algonquin Parkway	Algonquin parkway	12	good	naturally_occurring	0 to 15.24 cm	Louisville	NA	NA	NA	NA	NA	NA	NA	NA	NA	NA	NA	NA
2017	Eastern hophornbeam	Ostrya virginiana	Louisville	Kentucky	-85.82751825	38.22909967	no_info	NA	4185 Algonquin Parkway	Algonquin parkway	1	good	naturally_occurring	0 to 15.24 cm	Louisville	NA	NA	NA	NA	NA	NA	NA	NA	NA	NA	NA	NA
NA	Red maple	Acer rubrum	Louisville	Kentucky	-85.82627354	38.22639185	no_info	NA	4185 Algonquin Parkway	Algonquin parkway	8	good	naturally_occurring	0 to 15.24 cm	Louisville	NA	NA	NA	NA	NA	NA	NA	NA	NA	NA	NA	NA
2017	Eastern hophornbeam	Ostrya virginiana	Louisville	Kentucky	-85.82682861	38.22669559	no_info	NA	4185 Algonquin Parkway	Algonquin parkway	1	good	naturally_occurring	0 to 15.24 cm	Louisville	NA	NA	NA	NA	NA	NA	NA	NA	NA	NA	NA	NA
2017	American yellowwood	Cladrastis kentukea	Louisville	Kentucky	-85.82755854	38.22868351	no_info	NA	4185 Algonquin Parkway	Algonquin parkway	1	good	naturally_occurring	0 to 15.24 cm	Louisville	NA	NA	NA	NA	NA	NA	NA	NA	NA	NA	NA	NA
NA	Red maple	Acer rubrum	Louisville	Kentucky	-85.82746352	38.2296681	no_info	NA	4185 Algonquin Parkway	Algonquin parkway	14	good	naturally_occurring	0 to 15.24 cm	Louisville	NA	NA	NA	NA	NA	NA	NA	NA	NA	NA	NA	NA
NA	Red maple	Acer rubrum	Louisville	Kentucky	-85.82727748	38.23130676	no_info	NA	4185 Algonquin Parkway	Algonquin parkway	12	good	naturally_occurring	0 to 15.24 cm	Louisville	NA	NA	NA	NA	NA	NA	NA	NA	NA	NA	NA	NA
NA	Red maple	Acer rubrum	Louisville	Kentucky	-85.82741233	38.23013582	no_info	NA	4185 Algonquin Parkway	Algonquin parkway	10	good	naturally_occurring	0 to 15.24 cm	Louisville	NA	NA	NA	NA	NA	NA	NA	NA	NA	NA	NA	NA
NA	Swamp white oak	Quercus bicolor	Louisville	Kentucky	-85.82737724	38.23172059	no_info	NA	4201 Algonquin Parkway	Algonquin parkway	11	good	naturally_occurring	0 to 15.24 cm	Louisville	NA	NA	NA	NA	NA	NA	NA	NA	NA	NA	NA	NA
NA	Black locust	Robinia pseudoacacia	Louisville	Kentucky	-85.82737169	38.23180501	no_info	NA	4201 Algonquin Parkway	Algonquin parkway	15	good	naturally_occurring	0 to 15.24 cm	Louisville	NA	NA	NA	NA	NA	NA	NA	NA	NA	NA	NA	NA
NA	Colorado blue spruce	Picea pungens	Louisville	Kentucky	-85.82539734	38.22600235	no_info	NA	4206 Algonquin Parkway	Algonquin parkway	2	good	introduced	0 to 15.24 cm	Louisville	NA	NA	NA	NA	NA	NA	NA	NA	NA	NA	NA	NA
2017	Scarlet red oak	Quercus coccinea	Louisville	Kentucky	-85.82519967	38.22598282	no_info	NA	4206 Algonquin Parkway	Algonquin parkway	1	good	naturally_occurring	0 to 15.24 cm	Louisville	NA	NA	NA	NA	NA	NA	NA	NA	NA	NA	NA	NA
NA	Red maple	Acer rubrum	Louisville	Kentucky	-85.82541344	38.22593572	no_info	NA	4206 Algonquin Parkway	Algonquin parkway	6	good	naturally_occurring	0 to 15.24 cm	Louisville	NA	NA	NA	NA	NA	NA	NA	NA	NA	NA	NA	NA
2017	American sycamore	Platanus occidentalis	Louisville	Kentucky	-85.82524534	38.22593564	no_info	NA	4206 Algonquin Parkway	Algonquin parkway	1	good	naturally_occurring	0 to 15.24 cm	Louisville	NA	NA	NA	NA	NA	NA	NA	NA	NA	NA	NA	NA
NA	Scarlet red oak	Quercus coccinea	Louisville	Kentucky	-85.82551442	38.22600371	no_info	NA	4210 Algonquin Parkway	Algonquin parkway	12	fair	naturally_occurring	0 to 15.24 cm	Louisville	NA	NA	NA	NA	NA	NA	NA	NA	NA	NA	NA	NA
2017	River birch	Betula nigra	Louisville	Kentucky	-85.82557398	38.22596638	no_info	NA	4210 Algonquin Parkway	Algonquin parkway	1	good	naturally_occurring	0 to 15.24 cm	Louisville	NA	NA	NA	NA	NA	NA	NA	NA	NA	NA	NA	NA
2009	Kimberly oak	Quercus schuettei	Louisville	Kentucky	-85.82568091	38.22602332	no_info	NA	4212 Algonquin Parkway	Algonquin parkway	4	good	naturally_occurring	0 to 15.24 cm	Louisville	NA	NA	NA	NA	NA	NA	NA	NA	NA	NA	NA	NA
2017	Tulip poplar	Liriodendron tulipifera	Louisville	Kentucky	-85.82572512	38.22598521	no_info	NA	4212 Algonquin Parkway	Algonquin parkway	1	good	naturally_occurring	0 to 15.24 cm	Louisville	NA	NA	NA	NA	NA	NA	NA	NA	NA	NA	NA	NA
NA	Red maple	Acer rubrum	Louisville	Kentucky	-85.82559848	38.2262102	no_info	NA	4212 Algonquin Parkway	Algonquin parkway	12	good	naturally_occurring	0 to 15.24 cm	Louisville	NA	NA	NA	NA	NA	NA	NA	NA	NA	NA	NA	NA
NA	Red maple	Acer rubrum	Louisville	Kentucky	-85.82587388	38.22600989	no_info	NA	4214 Algonquin Parkway	Algonquin parkway	12	good	naturally_occurring	0 to 15.24 cm	Louisville	NA	NA	NA	NA	NA	NA	NA	NA	NA	NA	NA	NA
2018	Shumard red oak	Quercus shumardii	Louisville	Kentucky	-85.82586026	38.22622753	no_info	NA	4214 Algonquin Parkway	Algonquin parkway	1	good	naturally_occurring	0 to 15.24 cm	Louisville	NA	NA	NA	NA	NA	NA	NA	NA	NA	NA	NA	NA
NA	Pin oak	Quercus palustris	Louisville	Kentucky	-85.82634456	38.22620908	no_info	NA	4216 Algonquin Parkway	Algonquin parkway	7	good	naturally_occurring	0 to 15.24 cm	Louisville	NA	NA	NA	NA	NA	NA	NA	NA	NA	NA	NA	NA
2009	Overcup oak	Quercus lyrata	Louisville	Kentucky	-85.82622288	38.22614646	no_info	NA	4216 Algonquin Parkway	Algonquin parkway	4	good	naturally_occurring	0 to 15.24 cm	Louisville	NA	NA	NA	NA	NA	NA	NA	NA	NA	NA	NA	NA
NA	Red maple	Acer rubrum	Louisville	Kentucky	-85.8261681	38.22606706	no_info	NA	4216 Algonquin Parkway	Algonquin parkway	10	good	naturally_occurring	0 to 15.24 cm	Louisville	NA	NA	NA	NA	NA	NA	NA	NA	NA	NA	NA	NA
NA	Red maple	Acer rubrum	Louisville	Kentucky	-85.82630257	38.22611907	no_info	NA	4216 Algonquin Parkway	Algonquin parkway	14	good	naturally_occurring	0 to 15.24 cm	Louisville	NA	NA	NA	NA	NA	NA	NA	NA	NA	NA	NA	NA
NA	Red maple	Acer rubrum	Louisville	Kentucky	-85.82592642	38.22628924	no_info	NA	4216 Algonquin Parkway	Algonquin parkway	6	good	naturally_occurring	0 to 15.24 cm	Louisville	NA	NA	NA	NA	NA	NA	NA	NA	NA	NA	NA	NA
NA	Red maple	Acer rubrum	Louisville	Kentucky	-85.82600291	38.22604355	no_info	NA	4216 Algonquin Parkway	Algonquin parkway	11	good	naturally_occurring	0 to 15.24 cm	Louisville	NA	NA	NA	NA	NA	NA	NA	NA	NA	NA	NA	NA
2015	Northern red oak	Quercus rubra	Louisville	Kentucky	-85.82649783	38.2262512	no_info	NA	4218 Algonquin Parkway	Algonquin parkway	1	good	naturally_occurring	0 to 15.24 cm	Louisville	NA	NA	NA	NA	NA	NA	NA	NA	NA	NA	NA	NA
2015	Bur oak	Quercus macrocarpa	Louisville	Kentucky	-85.82663794	38.22632374	no_info	NA	4218 Algonquin Parkway	Algonquin parkway	1	good	naturally_occurring	0 to 15.24 cm	Louisville	NA	NA	NA	NA	NA	NA	NA	NA	NA	NA	NA	NA
NA	American elm	Ulmus americana	Louisville	Kentucky	-85.82670497	38.22662258	no_info	NA	4218 Algonquin Parkway	Algonquin parkway	7	fair	naturally_occurring	0 to 15.24 cm	Louisville	NA	NA	NA	NA	NA	NA	NA	NA	NA	NA	NA	NA
2018	Swamp white oak	Quercus bicolor	Louisville	Kentucky	-85.82756932	38.22714309	no_info	NA	4218 Algonquin Parkway	Algonquin parkway	1	dead	naturally_occurring	0 to 15.24 cm	Louisville	NA	NA	NA	NA	NA	NA	NA	NA	NA	NA	NA	NA
2015	Northern red oak	Quercus rubra	Louisville	Kentucky	-85.82717209	38.22668328	no_info	NA	4218 Algonquin Parkway	Algonquin parkway	1	good	naturally_occurring	0 to 15.24 cm	Louisville	NA	NA	NA	NA	NA	NA	NA	NA	NA	NA	NA	NA
2015	Black oak	Quercus velutina	Louisville	Kentucky	-85.82703853	38.22657578	no_info	NA	4218 Algonquin Parkway	Algonquin parkway	1	good	naturally_occurring	0 to 15.24 cm	Louisville	NA	NA	NA	NA	NA	NA	NA	NA	NA	NA	NA	NA
2015	Northern red oak	Quercus rubra	Louisville	Kentucky	-85.82749119	38.22702035	no_info	NA	4218 Algonquin Parkway	Algonquin parkway	1	good	naturally_occurring	0 to 15.24 cm	Louisville	NA	NA	NA	NA	NA	NA	NA	NA	NA	NA	NA	NA
2015	Water oak	Quercus nigra	Louisville	Kentucky	-85.82780907	38.22885494	no_info	NA	4218 Algonquin Parkway	Algonquin parkway	1	good	naturally_occurring	0 to 15.24 cm	Louisville	NA	NA	NA	NA	NA	NA	NA	NA	NA	NA	NA	NA
2015	Northern pin oak	Quercus ellipsoidalis	Louisville	Kentucky	-85.82692243	38.22649256	no_info	NA	4218 Algonquin Parkway	Algonquin parkway	1	good	introduced	0 to 15.24 cm	Louisville	NA	NA	NA	NA	NA	NA	NA	NA	NA	NA	NA	NA
2015	Overcup oak	Quercus lyrata	Louisville	Kentucky	-85.82678563	38.22640416	no_info	NA	4218 Algonquin Parkway	Algonquin parkway	1	good	naturally_occurring	0 to 15.24 cm	Louisville	NA	NA	NA	NA	NA	NA	NA	NA	NA	NA	NA	NA
2015	Overcup oak	Quercus lyrata	Louisville	Kentucky	-85.82728834	38.2267875	no_info	NA	4218 Algonquin Parkway	Algonquin parkway	1	good	naturally_occurring	0 to 15.24 cm	Louisville	NA	NA	NA	NA	NA	NA	NA	NA	NA	NA	NA	NA
2018	Swamp white oak	Quercus bicolor	Louisville	Kentucky	-85.82739364	38.22690971	no_info	NA	4218 Algonquin Parkway	Algonquin parkway	1	good	naturally_occurring	0 to 15.24 cm	Louisville	NA	NA	NA	NA	NA	NA	NA	NA	NA	NA	NA	NA
2015	Bur oak	Quercus macrocarpa	Louisville	Kentucky	-85.82764871	38.22726477	no_info	NA	4218 Algonquin Parkway	Algonquin parkway	1	good	naturally_occurring	0 to 15.24 cm	Louisville	NA	NA	NA	NA	NA	NA	NA	NA	NA	NA	NA	NA
2015	American yellowwood	Cladrastis kentukea	Louisville	Kentucky	-85.82790923	38.2284681	no_info	NA	4218 Algonquin Parkway	Algonquin parkway	1	good	naturally_occurring	0 to 15.24 cm	Louisville	NA	NA	NA	NA	NA	NA	NA	NA	NA	NA	NA	NA
2015	Redbud	Cercis canadensis	Louisville	Kentucky	-85.82793601	38.22805789	no_info	NA	4218 Algonquin Parkway	Algonquin parkway	1	good	naturally_occurring	0 to 15.24 cm	Louisville	NA	NA	NA	NA	NA	NA	NA	NA	NA	NA	NA	NA
2017	Common hackberry	Celtis occidentalis	Louisville	Kentucky	-85.82790973	38.22778457	no_info	NA	4218 Algonquin Parkway	Algonquin parkway	1	good	naturally_occurring	0 to 15.24 cm	Louisville	NA	NA	NA	NA	NA	NA	NA	NA	NA	NA	NA	NA
2015	Redbud	Cercis canadensis	Louisville	Kentucky	-85.82789265	38.22860408	no_info	NA	4218 Algonquin Parkway	Algonquin parkway	1	good	naturally_occurring	0 to 15.24 cm	Louisville	NA	NA	NA	NA	NA	NA	NA	NA	NA	NA	NA	NA
2015	Kentucky coffee tree	Gymnocladus dioicus	Louisville	Kentucky	-85.82705456	38.2265091	no_info	NA	4218 Algonquin Parkway	Algonquin parkway	1	good	naturally_occurring	0 to 15.24 cm	Louisville	NA	NA	NA	NA	NA	NA	NA	NA	NA	NA	NA	NA
2015	Redbud	Cercis canadensis	Louisville	Kentucky	-85.82792142	38.22833218	no_info	NA	4218 Algonquin Parkway	Algonquin parkway	1	good	naturally_occurring	0 to 15.24 cm	Louisville	NA	NA	NA	NA	NA	NA	NA	NA	NA	NA	NA	NA
2015	American yellowwood	Cladrastis kentukea	Louisville	Kentucky	-85.82787982	38.22874114	no_info	NA	4218 Algonquin Parkway	Algonquin parkway	1	good	naturally_occurring	0 to 15.24 cm	Louisville	NA	NA	NA	NA	NA	NA	NA	NA	NA	NA	NA	NA
2015	Cucumber magnolia	Magnolia acuminata	Louisville	Kentucky	-85.82691895	38.22641563	no_info	NA	4218 Algonquin Parkway	Algonquin parkway	1	good	naturally_occurring	0 to 15.24 cm	Louisville	NA	NA	NA	NA	NA	NA	NA	NA	NA	NA	NA	NA
2015	American yellowwood	Cladrastis kentukea	Louisville	Kentucky	-85.82793247	38.22819493	no_info	NA	4218 Algonquin Parkway	Algonquin parkway	1	good	naturally_occurring	0 to 15.24 cm	Louisville	NA	NA	NA	NA	NA	NA	NA	NA	NA	NA	NA	NA
2015	Yellow buckeye	Aesculus flava	Louisville	Kentucky	-85.82718199	38.22661155	no_info	NA	4218 Algonquin Parkway	Algonquin parkway	1	good	naturally_occurring	0 to 15.24 cm	Louisville	NA	NA	NA	NA	NA	NA	NA	NA	NA	NA	NA	NA
2015	Basswood	Tilia americana	Louisville	Kentucky	-85.82784317	38.22753458	no_info	NA	4218 Algonquin Parkway	Algonquin parkway	1	good	naturally_occurring	0 to 15.24 cm	Louisville	NA	NA	NA	NA	NA	NA	NA	NA	NA	NA	NA	NA
2015	Redbud	Cercis canadensis	Louisville	Kentucky	-85.82786731	38.22887679	no_info	NA	4218 Algonquin Parkway	Algonquin parkway	1	good	naturally_occurring	0 to 15.24 cm	Louisville	NA	NA	NA	NA	NA	NA	NA	NA	NA	NA	NA	NA
2015	Yellow buckeye	Aesculus flava	Louisville	Kentucky	-85.82662688	38.22625718	no_info	NA	4218 Algonquin Parkway	Algonquin parkway	1	good	naturally_occurring	0 to 15.24 cm	Louisville	NA	NA	NA	NA	NA	NA	NA	NA	NA	NA	NA	NA
2017	River birch	Betula nigra	Louisville	Kentucky	-85.82647326	38.22618856	no_info	NA	4218 Algonquin Parkway	Algonquin parkway	1	good	naturally_occurring	0 to 15.24 cm	Louisville	NA	NA	NA	NA	NA	NA	NA	NA	NA	NA	NA	NA
2018	Swamp white oak	Quercus bicolor	Louisville	Kentucky	-85.8255108	38.22617341	no_info	NA	4219 Algonquin Parkway	Algonquin parkway	1	good	naturally_occurring	0 to 15.24 cm	Louisville	NA	NA	NA	NA	NA	NA	NA	NA	NA	NA	NA	NA
NA	Scarlet red oak	Quercus coccinea	Louisville	Kentucky	-85.82939866	38.23259513	no_info	NA	4271 Algonquin Parkway	Algonquin parkway	18	fair	naturally_occurring	15.24 to 30.48 cm	Louisville	NA	NA	NA	NA	NA	NA	NA	NA	NA	NA	NA	NA
NA	Pin oak	Quercus palustris	Louisville	Kentucky	-85.82780008	38.22871346	no_info	NA	4518 Algonquin Parkway	Algonquin parkway	10	fair	naturally_occurring	0 to 15.24 cm	Louisville	NA	NA	NA	NA	NA	NA	NA	NA	NA	NA	NA	NA
NA	Pin oak	Quercus palustris	Louisville	Kentucky	-85.82781265	38.22772598	no_info	NA	4518 Algonquin Parkway	Algonquin parkway	14	good	naturally_occurring	0 to 15.24 cm	Louisville	NA	NA	NA	NA	NA	NA	NA	NA	NA	NA	NA	NA
2006	Swamp white oak	Quercus bicolor	Louisville	Kentucky	-85.82771405	38.22739261	no_info	NA	4518 Algonquin Parkway	Algonquin parkway	6	good	naturally_occurring	0 to 15.24 cm	Louisville	NA	NA	NA	NA	NA	NA	NA	NA	NA	NA	NA	NA
2006	Willow oak	Quercus phellos	Louisville	Kentucky	-85.82784502	38.22786003	no_info	NA	4518 Algonquin Parkway	Algonquin parkway	6	good	naturally_occurring	0 to 15.24 cm	Louisville	NA	NA	NA	NA	NA	NA	NA	NA	NA	NA	NA	NA
2009	Common hackberry	Celtis occidentalis	Louisville	Kentucky	-85.82779683	38.22741585	no_info	NA	4518 Algonquin Parkway	Algonquin parkway	4	good	naturally_occurring	0 to 15.24 cm	Louisville	NA	NA	NA	NA	NA	NA	NA	NA	NA	NA	NA	NA
2006	Red maple	Acer rubrum	Louisville	Kentucky	-85.82792231	38.22791925	no_info	NA	4518 Algonquin Parkway	Algonquin parkway	12	fair	naturally_occurring	0 to 15.24 cm	Louisville	NA	NA	NA	NA	NA	NA	NA	NA	NA	NA	NA	NA
NA	Scarlet red oak	Quercus coccinea	Louisville	Kentucky	-85.82771854	38.22956955	no_info	NA	4522 Algonquin Parkway	Algonquin parkway	14	good	naturally_occurring	0 to 15.24 cm	Louisville	NA	NA	NA	NA	NA	NA	NA	NA	NA	NA	NA	NA
NA	Willow oak	Quercus phellos	Louisville	Kentucky	-85.82779406	38.22761044	no_info	NA	4522 Algonquin Parkway	Algonquin parkway	18	good	naturally_occurring	15.24 to 30.48 cm	Louisville	NA	NA	NA	NA	NA	NA	NA	NA	NA	NA	NA	NA
2000	Scarlet red oak	Quercus coccinea	Louisville	Kentucky	-85.8275726	38.23103912	no_info	NA	4522 Algonquin Parkway	Algonquin parkway	10	good	naturally_occurring	0 to 15.24 cm	Louisville	NA	NA	NA	NA	NA	NA	NA	NA	NA	NA	NA	NA
2015	Bur oak	Quercus macrocarpa	Louisville	Kentucky	-85.82807955	38.23229518	no_info	NA	4522 Algonquin Parkway	Algonquin parkway	1	good	naturally_occurring	0 to 15.24 cm	Louisville	NA	NA	NA	NA	NA	NA	NA	NA	NA	NA	NA	NA
2016	Nuttall oak	Quercus nuttallii	Louisville	Kentucky	-85.82771074	38.2296964	no_info	NA	4522 Algonquin Parkway	Algonquin parkway	1	good	no_info	0 to 15.24 cm	Louisville	NA	NA	NA	NA	NA	NA	NA	NA	NA	NA	NA	NA
2000	Scarlet red oak	Quercus coccinea	Louisville	Kentucky	-85.8275841	38.23090612	no_info	NA	4522 Algonquin Parkway	Algonquin parkway	13	good	naturally_occurring	0 to 15.24 cm	Louisville	NA	NA	NA	NA	NA	NA	NA	NA	NA	NA	NA	NA
NA	Scarlet red oak	Quercus coccinea	Louisville	Kentucky	-85.82764695	38.23024289	no_info	NA	4522 Algonquin Parkway	Algonquin parkway	11	good	naturally_occurring	0 to 15.24 cm	Louisville	NA	NA	NA	NA	NA	NA	NA	NA	NA	NA	NA	NA
NA	Pin oak	Quercus palustris	Louisville	Kentucky	-85.82755444	38.23117759	no_info	NA	4522 Algonquin Parkway	Algonquin parkway	9	good	naturally_occurring	0 to 15.24 cm	Louisville	NA	NA	NA	NA	NA	NA	NA	NA	NA	NA	NA	NA
2015	Northern red oak	Quercus rubra	Louisville	Kentucky	-85.8290773	38.2324693	no_info	NA	4522 Algonquin Parkway	Algonquin parkway	1	good	naturally_occurring	0 to 15.24 cm	Louisville	NA	NA	NA	NA	NA	NA	NA	NA	NA	NA	NA	NA
1998	Sawtooth oak	Quercus acutissima	Louisville	Kentucky	-85.82824161	38.23235863	no_info	NA	4522 Algonquin Parkway	Algonquin parkway	10	good	introduced	0 to 15.24 cm	Louisville	NA	NA	NA	NA	NA	NA	NA	NA	NA	NA	NA	NA
2006	Swamp white oak	Quercus bicolor	Louisville	Kentucky	-85.8275612	38.23158331	no_info	NA	4522 Algonquin Parkway	Algonquin parkway	7	good	naturally_occurring	0 to 15.24 cm	Louisville	NA	NA	NA	NA	NA	NA	NA	NA	NA	NA	NA	NA
NA	Overcup oak	Quercus lyrata	Louisville	Kentucky	-85.82871785	38.23244936	no_info	NA	4522 Algonquin Parkway	Algonquin parkway	4	good	naturally_occurring	0 to 15.24 cm	Louisville	NA	NA	NA	NA	NA	NA	NA	NA	NA	NA	NA	NA
2009	Swamp chestnut oak	Quercus michauxii	Louisville	Kentucky	-85.8278583	38.22814639	no_info	NA	4522 Algonquin Parkway	Algonquin parkway	6	good	naturally_occurring	0 to 15.24 cm	Louisville	NA	NA	NA	NA	NA	NA	NA	NA	NA	NA	NA	NA
1998	Sawtooth oak	Quercus acutissima	Louisville	Kentucky	-85.82993949	38.23242622	no_info	NA	4522 Algonquin Parkway	Algonquin parkway	12	good	introduced	0 to 15.24 cm	Louisville	NA	NA	NA	NA	NA	NA	NA	NA	NA	NA	NA	NA
NA	Pin oak	Quercus palustris	Louisville	Kentucky	-85.82856602	38.23245009	no_info	NA	4522 Algonquin Parkway	Algonquin parkway	25	good	naturally_occurring	15.24 to 30.48 cm	Louisville	NA	NA	NA	NA	NA	NA	NA	NA	NA	NA	NA	NA
NA	Pin oak	Quercus palustris	Louisville	Kentucky	-85.82785062	38.22799291	no_info	NA	4522 Algonquin Parkway	Algonquin parkway	8	good	naturally_occurring	0 to 15.24 cm	Louisville	NA	NA	NA	NA	NA	NA	NA	NA	NA	NA	NA	NA
NA	Pin oak	Quercus palustris	Louisville	Kentucky	-85.82765927	38.23009972	no_info	NA	4522 Algonquin Parkway	Algonquin parkway	30	fair	naturally_occurring	15.24 to 30.48 cm	Louisville	NA	NA	NA	NA	NA	NA	NA	NA	NA	NA	NA	NA
NA	Pin oak	Quercus palustris	Louisville	Kentucky	-85.82783488	38.22843848	no_info	NA	4522 Algonquin Parkway	Algonquin parkway	11	good	naturally_occurring	0 to 15.24 cm	Louisville	NA	NA	NA	NA	NA	NA	NA	NA	NA	NA	NA	NA
1998	Sawtooth oak	Quercus acutissima	Louisville	Kentucky	-85.82793951	38.23221531	no_info	NA	4522 Algonquin Parkway	Algonquin parkway	14	good	introduced	0 to 15.24 cm	Louisville	NA	NA	NA	NA	NA	NA	NA	NA	NA	NA	NA	NA
2006	Chinkapin oak	Quercus muehlenbergii	Louisville	Kentucky	-85.82762162	38.23181138	no_info	NA	4522 Algonquin Parkway	Algonquin parkway	6	good	naturally_occurring	0 to 15.24 cm	Louisville	NA	NA	NA	NA	NA	NA	NA	NA	NA	NA	NA	NA
NA	White ash	Fraxinus americana	Louisville	Kentucky	-85.82961533	38.23244579	no_info	NA	4522 Algonquin Parkway	Algonquin parkway	18	fair	naturally_occurring	15.24 to 30.48 cm	Louisville	NA	NA	NA	NA	NA	NA	NA	NA	NA	NA	NA	NA
NA	Pin oak	Quercus palustris	Louisville	Kentucky	-85.82891791	38.23247277	no_info	NA	4522 Algonquin Parkway	Algonquin parkway	30	good	naturally_occurring	15.24 to 30.48 cm	Louisville	NA	NA	NA	NA	NA	NA	NA	NA	NA	NA	NA	NA
NA	Pin oak	Quercus palustris	Louisville	Kentucky	-85.82923028	38.23245256	no_info	NA	4522 Algonquin Parkway	Algonquin parkway	11	good	naturally_occurring	0 to 15.24 cm	Louisville	NA	NA	NA	NA	NA	NA	NA	NA	NA	NA	NA	NA
2015	White oak	Quercus alba	Louisville	Kentucky	-85.82777157	38.22915753	no_info	NA	4522 Algonquin Parkway	Algonquin parkway	1	good	naturally_occurring	0 to 15.24 cm	Louisville	NA	NA	NA	NA	NA	NA	NA	NA	NA	NA	NA	NA
2016	Willow oak	Quercus phellos	Louisville	Kentucky	-85.8276263	38.23050381	no_info	NA	4522 Algonquin Parkway	Algonquin parkway	1	good	naturally_occurring	0 to 15.24 cm	Louisville	NA	NA	NA	NA	NA	NA	NA	NA	NA	NA	NA	NA
2009	Texas red oak	Quercus texana	Louisville	Kentucky	-85.82769183	38.22983722	no_info	NA	4522 Algonquin Parkway	Algonquin parkway	5	good	naturally_occurring	0 to 15.24 cm	Louisville	NA	NA	NA	NA	NA	NA	NA	NA	NA	NA	NA	NA
NA	Pin oak	Quercus palustris	Louisville	Kentucky	-85.8284002	38.23242358	no_info	NA	4522 Algonquin Parkway	Algonquin parkway	33	good	naturally_occurring	30.48 to 45.72 cm	Louisville	NA	NA	NA	NA	NA	NA	NA	NA	NA	NA	NA	NA
2000	Bur oak	Quercus macrocarpa	Louisville	Kentucky	-85.82754232	38.23144649	no_info	NA	4522 Algonquin Parkway	Algonquin parkway	9	good	naturally_occurring	0 to 15.24 cm	Louisville	NA	NA	NA	NA	NA	NA	NA	NA	NA	NA	NA	NA
NA	Swamp chestnut oak	Quercus michauxii	Louisville	Kentucky	-85.82785007	38.22828489	no_info	NA	4522 Algonquin Parkway	Algonquin parkway	4	fair	naturally_occurring	0 to 15.24 cm	Louisville	NA	NA	NA	NA	NA	NA	NA	NA	NA	NA	NA	NA
2016	Bur oak	Quercus macrocarpa	Louisville	Kentucky	-85.82768253	38.22996379	no_info	NA	4522 Algonquin Parkway	Algonquin parkway	1	good	naturally_occurring	0 to 15.24 cm	Louisville	NA	NA	NA	NA	NA	NA	NA	NA	NA	NA	NA	NA
1998	Sawtooth oak	Quercus acutissima	Louisville	Kentucky	-85.82781736	38.2321093	no_info	NA	4522 Algonquin Parkway	Algonquin parkway	13	good	introduced	0 to 15.24 cm	Louisville	NA	NA	NA	NA	NA	NA	NA	NA	NA	NA	NA	NA
2009	Willow oak	Quercus phellos	Louisville	Kentucky	-85.82754356	38.23130839	no_info	NA	4522 Algonquin Parkway	Algonquin parkway	4	good	naturally_occurring	0 to 15.24 cm	Louisville	NA	NA	NA	NA	NA	NA	NA	NA	NA	NA	NA	NA
NA	Pin oak	Quercus palustris	Louisville	Kentucky	-85.82759365	38.23077532	no_info	NA	4522 Algonquin Parkway	Algonquin parkway	24	poor	naturally_occurring	15.24 to 30.48 cm	Louisville	NA	NA	NA	NA	NA	NA	NA	NA	NA	NA	NA	NA
2006	Shumard red oak	Quercus shumardii	Louisville	Kentucky	-85.82759078	38.23169952	no_info	NA	4522 Algonquin Parkway	Algonquin parkway	4	good	naturally_occurring	0 to 15.24 cm	Louisville	NA	NA	NA	NA	NA	NA	NA	NA	NA	NA	NA	NA
2017	Chinkapin oak	Quercus muehlenbergii	Louisville	Kentucky	-85.83012642	38.23245483	no_info	NA	4522 Algonquin Parkway	Algonquin parkway	1	good	naturally_occurring	0 to 15.24 cm	Louisville	NA	NA	NA	NA	NA	NA	NA	NA	NA	NA	NA	NA
NA	Pin oak	Quercus palustris	Louisville	Kentucky	-85.827602	38.23064343	no_info	NA	4522 Algonquin Parkway	Algonquin parkway	30	fair	naturally_occurring	15.24 to 30.48 cm	Louisville	NA	NA	NA	NA	NA	NA	NA	NA	NA	NA	NA	NA
2017	Shingle oak	Quercus imbricaria	Louisville	Kentucky	-85.82974354	38.23244582	no_info	NA	4522 Algonquin Parkway	Algonquin parkway	1	good	naturally_occurring	0 to 15.24 cm	Louisville	NA	NA	NA	NA	NA	NA	NA	NA	NA	NA	NA	NA
NA	Shumard red oak	Quercus shumardii	Louisville	Kentucky	-85.82773899	38.22928631	no_info	NA	4522 Algonquin Parkway	Algonquin parkway	16	good	naturally_occurring	15.24 to 30.48 cm	Louisville	NA	NA	NA	NA	NA	NA	NA	NA	NA	NA	NA	NA
2015	Overcup oak	Quercus lyrata	Louisville	Kentucky	-85.82773678	38.22942822	no_info	NA	4522 Algonquin Parkway	Algonquin parkway	1	good	naturally_occurring	0 to 15.24 cm	Louisville	NA	NA	NA	NA	NA	NA	NA	NA	NA	NA	NA	NA
NA	Pin oak	Quercus palustris	Louisville	Kentucky	-85.82764454	38.23036248	no_info	NA	4522 Algonquin Parkway	Algonquin parkway	36	fair	naturally_occurring	30.48 to 45.72 cm	Louisville	NA	NA	NA	NA	NA	NA	NA	NA	NA	NA	NA	NA
2017	American sycamore	Platanus occidentalis	Louisville	Kentucky	-85.82883738	38.23240259	no_info	NA	4522 Algonquin Parkway	Algonquin parkway	1	good	naturally_occurring	0 to 15.24 cm	Louisville	NA	NA	NA	NA	NA	NA	NA	NA	NA	NA	NA	NA
2003	Osage orange	Maclura pomifera	Louisville	Kentucky	-85.82764724	38.23098895	no_info	NA	4522 Algonquin Parkway	Algonquin parkway	10	good	introduced	0 to 15.24 cm	Louisville	NA	NA	NA	NA	NA	NA	NA	NA	NA	NA	NA	NA
NA	Siberian elm	Ulmus pumila	Louisville	Kentucky	-85.82792081	38.23211755	no_info	NA	4522 Algonquin Parkway	Algonquin parkway	15	fair	introduced	0 to 15.24 cm	Louisville	NA	NA	NA	NA	NA	NA	NA	NA	NA	NA	NA	NA
2017	Pecan	Carya illinoinensis	Louisville	Kentucky	-85.82763363	38.23137452	no_info	NA	4522 Algonquin Parkway	Algonquin parkway	1	good	naturally_occurring	0 to 15.24 cm	Louisville	NA	NA	NA	NA	NA	NA	NA	NA	NA	NA	NA	NA
2003	Osage orange	Maclura pomifera	Louisville	Kentucky	-85.82763322	38.23123956	no_info	NA	4522 Algonquin Parkway	Algonquin parkway	8	good	introduced	0 to 15.24 cm	Louisville	NA	NA	NA	NA	NA	NA	NA	NA	NA	NA	NA	NA
NA	Siberian elm	Ulmus pumila	Louisville	Kentucky	-85.8295233	38.23239757	no_info	NA	4522 Algonquin Parkway	Algonquin parkway	10	fair	introduced	0 to 15.24 cm	Louisville	NA	NA	NA	NA	NA	NA	NA	NA	NA	NA	NA	NA
2017	American sycamore	Platanus occidentalis	Louisville	Kentucky	-85.82851267	38.23237416	no_info	NA	4522 Algonquin Parkway	Algonquin parkway	2	good	naturally_occurring	0 to 15.24 cm	Louisville	NA	NA	NA	NA	NA	NA	NA	NA	NA	NA	NA	NA
2017	River birch	Betula nigra	Louisville	Kentucky	-85.82781722	38.23201196	no_info	NA	4522 Algonquin Parkway	Algonquin parkway	1	good	naturally_occurring	0 to 15.24 cm	Louisville	NA	NA	NA	NA	NA	NA	NA	NA	NA	NA	NA	NA
NA	American sycamore	Platanus occidentalis	Louisville	Kentucky	-85.82775047	38.23002038	no_info	NA	4522 Algonquin Parkway	Algonquin parkway	6	good	naturally_occurring	0 to 15.24 cm	Louisville	NA	NA	NA	NA	NA	NA	NA	NA	NA	NA	NA	NA
NA	White ash	Fraxinus americana	Louisville	Kentucky	-85.82772488	38.23029762	no_info	NA	4522 Algonquin Parkway	Algonquin parkway	32	good	naturally_occurring	30.48 to 45.72 cm	Louisville	NA	NA	NA	NA	NA	NA	NA	NA	NA	NA	NA	NA
NA	Red maple	Acer rubrum	Louisville	Kentucky	-85.82778229	38.22976179	no_info	NA	4522 Algonquin Parkway	Algonquin parkway	8	good	naturally_occurring	0 to 15.24 cm	Louisville	NA	NA	NA	NA	NA	NA	NA	NA	NA	NA	NA	NA
NA	Red maple	Acer rubrum	Louisville	Kentucky	-85.82784635	38.22910931	no_info	NA	4522 Algonquin Parkway	Algonquin parkway	16	good	naturally_occurring	15.24 to 30.48 cm	Louisville	NA	NA	NA	NA	NA	NA	NA	NA	NA	NA	NA	NA
2009	Sweetgum	Liquidambar styraciflua	Louisville	Kentucky	-85.8276279	38.23164514	no_info	NA	4522 Algonquin Parkway	Algonquin parkway	6	good	naturally_occurring	0 to 15.24 cm	Louisville	NA	NA	NA	NA	NA	NA	NA	NA	NA	NA	NA	NA
NA	Siberian elm	Ulmus pumila	Louisville	Kentucky	-85.83002603	38.23236943	no_info	NA	4522 Algonquin Parkway	Algonquin parkway	16	fair	introduced	15.24 to 30.48 cm	Louisville	NA	NA	NA	NA	NA	NA	NA	NA	NA	NA	NA	NA
NA	Siberian elm	Ulmus pumila	Louisville	Kentucky	-85.82804698	38.2322098	no_info	NA	4522 Algonquin Parkway	Algonquin parkway	12	fair	introduced	0 to 15.24 cm	Louisville	NA	NA	NA	NA	NA	NA	NA	NA	NA	NA	NA	NA
2015	Kentucky coffee tree	Gymnocladus dioicus	Louisville	Kentucky	-85.82768981	38.23071384	no_info	NA	4522 Algonquin Parkway	Algonquin parkway	1	good	naturally_occurring	0 to 15.24 cm	Louisville	NA	NA	NA	NA	NA	NA	NA	NA	NA	NA	NA	NA
NA	Siberian elm	Ulmus pumila	Louisville	Kentucky	-85.82929696	38.23239964	no_info	NA	4522 Algonquin Parkway	Algonquin parkway	12	fair	introduced	0 to 15.24 cm	Louisville	NA	NA	NA	NA	NA	NA	NA	NA	NA	NA	NA	NA
2017	Kentucky coffee tree	Gymnocladus dioicus	Louisville	Kentucky	-85.82763151	38.23151142	no_info	NA	4522 Algonquin Parkway	Algonquin parkway	1	good	naturally_occurring	0 to 15.24 cm	Louisville	NA	NA	NA	NA	NA	NA	NA	NA	NA	NA	NA	NA
2006	American sycamore	Platanus occidentalis	Louisville	Kentucky	-85.82780269	38.22962386	no_info	NA	4522 Algonquin Parkway	Algonquin parkway	6	good	naturally_occurring	0 to 15.24 cm	Louisville	NA	NA	NA	NA	NA	NA	NA	NA	NA	NA	NA	NA
2006	American sycamore	Platanus occidentalis	Louisville	Kentucky	-85.82784276	38.22921666	no_info	NA	4522 Algonquin Parkway	Algonquin parkway	14	good	naturally_occurring	0 to 15.24 cm	Louisville	NA	NA	NA	NA	NA	NA	NA	NA	NA	NA	NA	NA
NA	Common hackberry	Celtis occidentalis	Louisville	Kentucky	-85.82730094	38.22671367	no_info	NA	4522 Algonquin Parkway	Algonquin parkway	12	good	naturally_occurring	0 to 15.24 cm	Louisville	NA	NA	NA	NA	NA	NA	NA	NA	NA	NA	NA	NA
2016	Common hackberry	Celtis occidentalis	Louisville	Kentucky	-85.82782417	38.22935785	no_info	NA	4522 Algonquin Parkway	Algonquin parkway	1	good	naturally_occurring	0 to 15.24 cm	Louisville	NA	NA	NA	NA	NA	NA	NA	NA	NA	NA	NA	NA
NA	Siberian elm	Ulmus pumila	Louisville	Kentucky	-85.82968514	38.23238945	no_info	NA	4522 Algonquin Parkway	Algonquin parkway	14	fair	introduced	0 to 15.24 cm	Louisville	NA	NA	NA	NA	NA	NA	NA	NA	NA	NA	NA	NA
2018	Tulip poplar	Liriodendron tulipifera	Louisville	Kentucky	-85.83021453	38.23241789	no_info	NA	4522 Algonquin Parkway	Algonquin parkway	72	good	naturally_occurring	60.96 to 76.2 cm	Louisville	NA	NA	NA	NA	NA	NA	NA	NA	NA	NA	NA	NA
NA	Tulip poplar	Liriodendron tulipifera	Louisville	Kentucky	-85.82769746	38.23057249	no_info	NA	4522 Algonquin Parkway	Algonquin parkway	8	fair	naturally_occurring	0 to 15.24 cm	Louisville	NA	NA	NA	NA	NA	NA	NA	NA	NA	NA	NA	NA
2016	Butternut	Juglans cinerea	Louisville	Kentucky	-85.82763588	38.23112931	no_info	NA	4522 Algonquin Parkway	Algonquin parkway	1	good	naturally_occurring	0 to 15.24 cm	Louisville	NA	NA	NA	NA	NA	NA	NA	NA	NA	NA	NA	NA
NA	Siberian elm	Ulmus pumila	Louisville	Kentucky	-85.82915711	38.23239898	no_info	NA	4522 Algonquin Parkway	Algonquin parkway	9	fair	introduced	0 to 15.24 cm	Louisville	NA	NA	NA	NA	NA	NA	NA	NA	NA	NA	NA	NA
NA	Siberian elm	Ulmus pumila	Louisville	Kentucky	-85.8281858	38.23226875	no_info	NA	4522 Algonquin Parkway	Algonquin parkway	11	fair	introduced	0 to 15.24 cm	Louisville	NA	NA	NA	NA	NA	NA	NA	NA	NA	NA	NA	NA
2016	Sweetgum	Liquidambar styraciflua	Louisville	Kentucky	-85.82781071	38.22949635	no_info	NA	4522 Algonquin Parkway	Algonquin parkway	1	good	naturally_occurring	0 to 15.24 cm	Louisville	NA	NA	NA	NA	NA	NA	NA	NA	NA	NA	NA	NA
2017	Black cherry	Prunus serotina	Louisville	Kentucky	-85.82899837	38.2324069	no_info	NA	4522 Algonquin Parkway	Algonquin parkway	1	dead	naturally_occurring	0 to 15.24 cm	Louisville	NA	NA	NA	NA	NA	NA	NA	NA	NA	NA	NA	NA
2006	American sycamore	Platanus occidentalis	Louisville	Kentucky	-85.82773816	38.23016509	no_info	NA	4522 Algonquin Parkway	Algonquin parkway	10	good	naturally_occurring	0 to 15.24 cm	Louisville	NA	NA	NA	NA	NA	NA	NA	NA	NA	NA	NA	NA
2018	Tulip poplar	Liriodendron tulipifera	Louisville	Kentucky	-85.82834225	38.23232672	no_info	NA	4522 Algonquin Parkway	Algonquin parkway	72	good	naturally_occurring	60.96 to 76.2 cm	Louisville	NA	NA	NA	NA	NA	NA	NA	NA	NA	NA	NA	NA
NA	Red maple	Acer rubrum	Louisville	Kentucky	-85.82773585	38.2272983	no_info	NA	4522 Algonquin Parkway	Algonquin parkway	14	good	naturally_occurring	0 to 15.24 cm	Louisville	NA	NA	NA	NA	NA	NA	NA	NA	NA	NA	NA	NA
NA	Tulip poplar	Liriodendron tulipifera	Louisville	Kentucky	-85.82771238	38.23043857	no_info	NA	4522 Algonquin Parkway	Algonquin parkway	9	fair	naturally_occurring	0 to 15.24 cm	Louisville	NA	NA	NA	NA	NA	NA	NA	NA	NA	NA	NA	NA
2017	Black cherry	Prunus serotina	Louisville	Kentucky	-85.828635	38.23238845	no_info	NA	4522 Algonquin Parkway	Algonquin parkway	1	good	naturally_occurring	0 to 15.24 cm	Louisville	NA	NA	NA	NA	NA	NA	NA	NA	NA	NA	NA	NA
2015	Yellow buckeye	Aesculus flava	Louisville	Kentucky	-85.82766913	38.23085208	no_info	NA	4522 Algonquin Parkway	Algonquin parkway	1	good	naturally_occurring	0 to 15.24 cm	Louisville	NA	NA	NA	NA	NA	NA	NA	NA	NA	NA	NA	NA
NA	American sycamore	Platanus occidentalis	Louisville	Kentucky	-85.82776997	38.22989828	no_info	NA	4522 Algonquin Parkway	Algonquin parkway	12	good	naturally_occurring	0 to 15.24 cm	Louisville	NA	NA	NA	NA	NA	NA	NA	NA	NA	NA	NA	NA
NA	Siberian elm	Ulmus pumila	Louisville	Kentucky	-85.82986409	38.23237926	no_info	NA	4522 Algonquin Parkway	Algonquin parkway	13	fair	introduced	0 to 15.24 cm	Louisville	NA	NA	NA	NA	NA	NA	NA	NA	NA	NA	NA	NA
NA	Northern red oak	Quercus rubra	Louisville	Kentucky	-85.7711882	38.14921842	no_info	40214	7260 Southside Dr	Auburndale	15	fair	naturally_occurring	0 to 15.24 cm	Louisville	NA	NA	NA	NA	NA	NA	NA	NA	NA	NA	NA	NA
NA	Eastern red cedar	Juniperus virginiana	Louisville	Kentucky	-85.77186311	38.1488997	no_info	40214	7260 Southside Dr	Auburndale	8	fair	naturally_occurring	0 to 15.24 cm	Louisville	NA	NA	NA	NA	NA	NA	NA	NA	NA	NA	NA	NA
NA	Pin oak	Quercus palustris	Louisville	Kentucky	-85.77225621	38.14907461	no_info	40214	7260 Southside Dr	Auburndale	42	fair	naturally_occurring	30.48 to 45.72 cm	Louisville	NA	NA	NA	NA	NA	NA	NA	NA	NA	NA	NA	NA
NA	Northern red oak	Quercus rubra	Louisville	Kentucky	-85.77109719	38.14926373	no_info	40214	7260 Southside Dr	Auburndale	116	good	naturally_occurring	more than 76.2 cm	Louisville	NA	NA	NA	NA	NA	NA	NA	NA	NA	NA	NA	NA
NA	Red maple	Acer rubrum	Louisville	Kentucky	-85.77134421	38.14912099	no_info	40214	7260 Southside Dr	Auburndale	30	good	naturally_occurring	15.24 to 30.48 cm	Louisville	NA	NA	NA	NA	NA	NA	NA	NA	NA	NA	NA	NA
NA	Pin oak	Quercus palustris	Louisville	Kentucky	-85.77168937	38.14893026	no_info	40214	7260 Southside Dr	Auburndale	39	fair	naturally_occurring	30.48 to 45.72 cm	Louisville	NA	NA	NA	NA	NA	NA	NA	NA	NA	NA	NA	NA
NA	White ash	Fraxinus americana	Louisville	Kentucky	-85.77190222	38.14912802	no_info	40214	7260 Southside Dr	Auburndale	123	fair	naturally_occurring	more than 76.2 cm	Louisville	NA	NA	NA	NA	NA	NA	NA	NA	NA	NA	NA	NA
NA	Northern red oak	Quercus rubra	Louisville	Kentucky	-85.7712679	38.14916191	no_info	40214	7260 Southside Dr	Auburndale	15	good	naturally_occurring	0 to 15.24 cm	Louisville	NA	NA	NA	NA	NA	NA	NA	NA	NA	NA	NA	NA
NA	Pin oak	Quercus palustris	Louisville	Kentucky	-85.7724677	38.14924112	no_info	40214	7260 Southside Dr	Auburndale	11	good	naturally_occurring	0 to 15.24 cm	Louisville	NA	NA	NA	NA	NA	NA	NA	NA	NA	NA	NA	NA
NA	Green ash	Fraxinus pennsylvanica	Louisville	Kentucky	-85.77206067	38.14894512	no_info	40214	7260 Southside Dr	Auburndale	119	fair	naturally_occurring	more than 76.2 cm	Louisville	NA	NA	NA	NA	NA	NA	NA	NA	NA	NA	NA	NA
NA	Cottonwood	Populus deltoides	Louisville	Kentucky	-85.77231212	38.14906154	no_info	40214	7260 Southside Dr	Auburndale	27	poor	naturally_occurring	15.24 to 30.48 cm	Louisville	NA	NA	NA	NA	NA	NA	NA	NA	NA	NA	NA	NA
NA	Northern red oak	Quercus rubra	Louisville	Kentucky	-85.77100306	38.14932943	no_info	40214	7260 Southside Dr	Auburndale	15	good	naturally_occurring	0 to 15.24 cm	Louisville	NA	NA	NA	NA	NA	NA	NA	NA	NA	NA	NA	NA
NA	Pin oak	Quercus palustris	Louisville	Kentucky	-85.77159513	38.14897094	no_info	40214	7260 Southside Dr	Auburndale	30	fair	naturally_occurring	15.24 to 30.48 cm	Louisville	NA	NA	NA	NA	NA	NA	NA	NA	NA	NA	NA	NA
NA	Northern red oak	Quercus rubra	Louisville	Kentucky	-85.77143031	38.14907065	no_info	40214	7260 Southside Dr	Auburndale	10	good	naturally_occurring	0 to 15.24 cm	Louisville	NA	NA	NA	NA	NA	NA	NA	NA	NA	NA	NA	NA
NA	Pin oak	Quercus palustris	Louisville	Kentucky	-85.77151819	38.14901659	no_info	40214	7260 Southside Dr	Auburndale	40	good	naturally_occurring	30.48 to 45.72 cm	Louisville	NA	NA	NA	NA	NA	NA	NA	NA	NA	NA	NA	NA
NA	Pin oak	Quercus palustris	Louisville	Kentucky	-85.7718119	38.14887946	no_info	40214	7260 Southside Dr	Auburndale	30	good	naturally_occurring	15.24 to 30.48 cm	Louisville	NA	NA	NA	NA	NA	NA	NA	NA	NA	NA	NA	NA
NA	Red maple	Acer rubrum	Louisville	Kentucky	-85.7724182	38.14915211	no_info	40214	7260 Southside Dr	Auburndale	31	poor	naturally_occurring	30.48 to 45.72 cm	Louisville	NA	NA	NA	NA	NA	NA	NA	NA	NA	NA	NA	NA
NA	Japanese zelkova	Zelkova serrata	Louisville	Kentucky	-85.77197654	38.14955984	no_info	40214	7260 Southside Dr	Auburndale	12	good	introduced	0 to 15.24 cm	Louisville	NA	NA	NA	NA	NA	NA	NA	NA	NA	NA	NA	NA
NA	Japanese zelkova	Zelkova serrata	Louisville	Kentucky	-85.77203247	38.14955916	no_info	40214	7260 Southside Dr	Auburndale	20	good	introduced	15.24 to 30.48 cm	Louisville	NA	NA	NA	NA	NA	NA	NA	NA	NA	NA	NA	NA
2004	Sawtooth oak	Quercus acutissima	Louisville	Kentucky	-85.77213912	38.14963595	no_info	40214	7260 Southside Dr	Auburndale	11	good	introduced	0 to 15.24 cm	Louisville	NA	NA	NA	NA	NA	NA	NA	NA	NA	NA	NA	NA
NA	Red maple	Acer rubrum	Louisville	Kentucky	-85.77130989	38.15005394	no_info	40214	7260 Southside Dr	Auburndale	24	fair	naturally_occurring	15.24 to 30.48 cm	Louisville	NA	NA	NA	NA	NA	NA	NA	NA	NA	NA	NA	NA
NA	Shingle oak	Quercus imbricaria	Louisville	Kentucky	-85.77174811	38.15027037	no_info	40214	7260 Southside Dr	Auburndale	46	good	naturally_occurring	45.72 to 60.96 cm	Louisville	NA	NA	NA	NA	NA	NA	NA	NA	NA	NA	NA	NA
NA	Blue ash	Fraxinus quadrangulata	Louisville	Kentucky	-85.77222739	38.14946114	no_info	40214	7260 Southside Dr	Auburndale	6	good	naturally_occurring	0 to 15.24 cm	Louisville	NA	NA	NA	NA	NA	NA	NA	NA	NA	NA	NA	NA
NA	Japanese zelkova	Zelkova serrata	Louisville	Kentucky	-85.77194409	38.14923304	no_info	40214	7260 Southside Dr	Auburndale	18	good	introduced	15.24 to 30.48 cm	Louisville	NA	NA	NA	NA	NA	NA	NA	NA	NA	NA	NA	NA
NA	Japanese zelkova	Zelkova serrata	Louisville	Kentucky	-85.77201359	38.14916215	no_info	40214	7260 Southside Dr	Auburndale	11	good	introduced	0 to 15.24 cm	Louisville	NA	NA	NA	NA	NA	NA	NA	NA	NA	NA	NA	NA
NA	Japanese zelkova	Zelkova serrata	Louisville	Kentucky	-85.77205972	38.14914346	no_info	40214	7260 Southside Dr	Auburndale	16	good	introduced	15.24 to 30.48 cm	Louisville	NA	NA	NA	NA	NA	NA	NA	NA	NA	NA	NA	NA
NA	American yellowwood	Cladrastis kentukea	Louisville	Kentucky	-85.77210314	38.14905812	no_info	40214	7260 Southside Dr	Auburndale	15	good	naturally_occurring	0 to 15.24 cm	Louisville	NA	NA	NA	NA	NA	NA	NA	NA	NA	NA	NA	NA
NA	Japanese zelkova	Zelkova serrata	Louisville	Kentucky	-85.77197736	38.14918234	no_info	40214	7260 Southside Dr	Auburndale	15	good	introduced	0 to 15.24 cm	Louisville	NA	NA	NA	NA	NA	NA	NA	NA	NA	NA	NA	NA
NA	Japanese zelkova	Zelkova serrata	Louisville	Kentucky	-85.77192564	38.14926961	no_info	40214	7260 Southside Dr	Auburndale	13	good	introduced	0 to 15.24 cm	Louisville	NA	NA	NA	NA	NA	NA	NA	NA	NA	NA	NA	NA
NA	White ash	Fraxinus americana	Louisville	Kentucky	-85.77193095	38.14980122	no_info	40214	7260 Southside Dr	Auburndale	117	fair	naturally_occurring	more than 76.2 cm	Louisville	NA	NA	NA	NA	NA	NA	NA	NA	NA	NA	NA	NA
NA	Sweetbay magnolia	Magnolia virginiana	Louisville	Kentucky	-85.77146244	38.14914004	no_info	40214	7260 Southside Dr	Auburndale	5	good	introduced	0 to 15.24 cm	Louisville	NA	NA	NA	NA	NA	NA	NA	NA	NA	NA	NA	NA
NA	Crabapple	Malus	Louisville	Kentucky	-85.77152286	38.1491351	no_info	40214	7260 Southside Dr	Auburndale	6	fair	no_info	0 to 15.24 cm	Louisville	NA	NA	NA	NA	NA	NA	NA	NA	NA	NA	NA	NA
NA	Red maple	Acer rubrum	Louisville	Kentucky	-85.77186433	38.14948962	no_info	40214	7260 Southside Dr	Auburndale	9	good	naturally_occurring	0 to 15.24 cm	Louisville	NA	NA	NA	NA	NA	NA	NA	NA	NA	NA	NA	NA
NA	Sweetbay magnolia	Magnolia virginiana	Louisville	Kentucky	-85.77145229	38.149148	no_info	40214	7260 Southside Dr	Auburndale	5	good	introduced	0 to 15.24 cm	Louisville	NA	NA	NA	NA	NA	NA	NA	NA	NA	NA	NA	NA
NA	Green ash	Fraxinus pennsylvanica	Louisville	Kentucky	-85.77107432	38.14978723	no_info	40214	7260 Southside Dr	Auburndale	18	poor	naturally_occurring	15.24 to 30.48 cm	Louisville	NA	NA	NA	NA	NA	NA	NA	NA	NA	NA	NA	NA
NA	Sweetbay magnolia	Magnolia virginiana	Louisville	Kentucky	-85.77144928	38.14915624	no_info	40214	7260 Southside Dr	Auburndale	5	good	introduced	0 to 15.24 cm	Louisville	NA	NA	NA	NA	NA	NA	NA	NA	NA	NA	NA	NA
NA	Crabapple	Malus	Louisville	Kentucky	-85.77157093	38.14913781	no_info	40214	7260 Southside Dr	Auburndale	5	good	no_info	0 to 15.24 cm	Louisville	NA	NA	NA	NA	NA	NA	NA	NA	NA	NA	NA	NA
2014	Honeylocust	Gleditsia triacanthos	Louisville	Kentucky	-85.74574251	38.23937567	no_info	40203	525 E Caldwell St	Ballard	5	good	naturally_occurring	0 to 15.24 cm	Louisville	NA	NA	NA	NA	NA	NA	NA	NA	NA	NA	NA	NA
NA	Green ash	Fraxinus pennsylvanica	Louisville	Kentucky	-85.74590165	38.23927637	no_info	40203	525 E Caldwell St	Ballard	17	fair	naturally_occurring	15.24 to 30.48 cm	Louisville	NA	NA	NA	NA	NA	NA	NA	NA	NA	NA	NA	NA
NA	Green ash	Fraxinus pennsylvanica	Louisville	Kentucky	-85.74581519	38.23928132	no_info	40203	525 E Caldwell St	Ballard	17	poor	naturally_occurring	15.24 to 30.48 cm	Louisville	NA	NA	NA	NA	NA	NA	NA	NA	NA	NA	NA	NA
NA	Red maple	Acer rubrum	Louisville	Kentucky	-85.74594207	38.23912554	no_info	40203	525 E Caldwell St	Ballard	15	good	naturally_occurring	0 to 15.24 cm	Louisville	NA	NA	NA	NA	NA	NA	NA	NA	NA	NA	NA	NA
2014	American yellowwood	Cladrastis kentukea	Louisville	Kentucky	-85.74573967	38.23911448	no_info	40203	525 E Caldwell St	Ballard	7	good	naturally_occurring	0 to 15.24 cm	Louisville	NA	NA	NA	NA	NA	NA	NA	NA	NA	NA	NA	NA
2014	Redbud	Cercis canadensis	Louisville	Kentucky	-85.74530587	38.23917207	built_environment	40203	525 E Caldwell St	Ballard	7	good	naturally_occurring	0 to 15.24 cm	Louisville	NA	NA	NA	NA	NA	NA	NA	NA	NA	NA	NA	NA
2014	Winter king hawthorn	Crataegus viridis	Louisville	Kentucky	-85.7452913	38.23926123	built_environment	40203	525 E Caldwell St	Ballard	4	fair	naturally_occurring	0 to 15.24 cm	Louisville	NA	NA	NA	NA	NA	NA	NA	NA	NA	NA	NA	NA
2014	Winter king hawthorn	Crataegus viridis	Louisville	Kentucky	-85.74525456	38.23950131	built_environment	40203	525 E Caldwell St	Ballard	3	good	naturally_occurring	0 to 15.24 cm	Louisville	NA	NA	NA	NA	NA	NA	NA	NA	NA	NA	NA	NA
2014	Redbud	Cercis canadensis	Louisville	Kentucky	-85.74524225	38.23958037	built_environment	40203	525 E Caldwell St	Ballard	8	good	naturally_occurring	0 to 15.24 cm	Louisville	NA	NA	NA	NA	NA	NA	NA	NA	NA	NA	NA	NA
2014	Redbud	Cercis canadensis	Louisville	Kentucky	-85.74526302	38.23942145	built_environment	40203	525 E Caldwell St	Ballard	7	good	naturally_occurring	0 to 15.24 cm	Louisville	NA	NA	NA	NA	NA	NA	NA	NA	NA	NA	NA	NA
NA	Chinese elm	Ulmus parvifolia	Louisville	Kentucky	-85.76475135	38.18384179	no_info	40214	205 W Wellington Ave	Beechmont community center	30	fair	introduced	15.24 to 30.48 cm	Louisville	NA	NA	NA	NA	NA	NA	NA	NA	NA	NA	NA	NA
NA	Chinese elm	Ulmus parvifolia	Louisville	Kentucky	-85.76437354	38.1838036	no_info	40214	205 W Wellington Ave	Beechmont community center	20	fair	introduced	15.24 to 30.48 cm	Louisville	NA	NA	NA	NA	NA	NA	NA	NA	NA	NA	NA	NA
NA	Chinese elm	Ulmus parvifolia	Louisville	Kentucky	-85.76447662	38.18381106	no_info	40214	205 W Wellington Ave	Beechmont community center	24	good	introduced	15.24 to 30.48 cm	Louisville	NA	NA	NA	NA	NA	NA	NA	NA	NA	NA	NA	NA
NA	Callery pear	Pyrus calleryana	Louisville	Kentucky	-85.76419873	38.18396779	no_info	40214	205 W Wellington Ave	Beechmont community center	15	fair	introduced	0 to 15.24 cm	Louisville	NA	NA	NA	NA	NA	NA	NA	NA	NA	NA	NA	NA
NA	Chinese elm	Ulmus parvifolia	Louisville	Kentucky	-85.76457255	38.18382975	no_info	40214	205 W Wellington Ave	Beechmont community center	21	fair	introduced	15.24 to 30.48 cm	Louisville	NA	NA	NA	NA	NA	NA	NA	NA	NA	NA	NA	NA
NA	Chinese elm	Ulmus parvifolia	Louisville	Kentucky	-85.7646733	38.1838467	no_info	40214	205 W Wellington Ave	Beechmont community center	19	fair	introduced	15.24 to 30.48 cm	Louisville	NA	NA	NA	NA	NA	NA	NA	NA	NA	NA	NA	NA
NA	Callery pear	Pyrus calleryana	Louisville	Kentucky	-85.76422015	38.18390205	no_info	40214	205 W Wellington Ave	Beechmont community center	19	good	introduced	15.24 to 30.48 cm	Louisville	NA	NA	NA	NA	NA	NA	NA	NA	NA	NA	NA	NA
NA	Callery pear	Pyrus calleryana	Louisville	Kentucky	-85.76415199	38.18423071	built_environment	40214	205 W Wellington Ave	Beechmont community center	15	poor	introduced	0 to 15.24 cm	Louisville	NA	NA	NA	NA	NA	NA	NA	NA	NA	NA	NA	NA
NA	Callery pear	Pyrus calleryana	Louisville	Kentucky	-85.76413772	38.18431589	built_environment	40214	205 W Wellington Ave	Beechmont community center	15	fair	introduced	0 to 15.24 cm	Louisville	NA	NA	NA	NA	NA	NA	NA	NA	NA	NA	NA	NA
NA	Callery pear	Pyrus calleryana	Louisville	Kentucky	-85.76413493	38.18437432	built_environment	40214	205 W Wellington Ave	Beechmont community center	14	good	introduced	0 to 15.24 cm	Louisville	NA	NA	NA	NA	NA	NA	NA	NA	NA	NA	NA	NA
NA	Callery pear	Pyrus calleryana	Louisville	Kentucky	-85.76420053	38.18406752	built_environment	40214	205 W Wellington Ave	Beechmont community center	12	poor	introduced	0 to 15.24 cm	Louisville	NA	NA	NA	NA	NA	NA	NA	NA	NA	NA	NA	NA
NA	Callery pear	Pyrus calleryana	Louisville	Kentucky	-85.76417838	38.18417007	built_environment	40214	205 W Wellington Ave	Beechmont community center	15	good	introduced	0 to 15.24 cm	Louisville	NA	NA	NA	NA	NA	NA	NA	NA	NA	NA	NA	NA
NA	White ash	Fraxinus americana	Louisville	Kentucky	-85.77349842	38.18144176	no_info	40215	4711 Bellevue Ave	Bellevue	13	fair	naturally_occurring	0 to 15.24 cm	Louisville	NA	NA	NA	NA	NA	NA	NA	NA	NA	NA	NA	NA
NA	Black cherry	Prunus serotina	Louisville	Kentucky	-85.77354114	38.18142341	no_info	40215	4711 Bellevue Ave	Bellevue	7	fair	naturally_occurring	0 to 15.24 cm	Louisville	NA	NA	NA	NA	NA	NA	NA	NA	NA	NA	NA	NA
NA	White ash	Fraxinus americana	Louisville	Kentucky	-85.77361375	38.18142279	no_info	40215	4711 Bellevue Ave	Bellevue	15	dead	naturally_occurring	0 to 15.24 cm	Louisville	NA	NA	NA	NA	NA	NA	NA	NA	NA	NA	NA	NA
NA	White mulberry	Morus alba	Louisville	Kentucky	-85.77367411	38.18146666	no_info	40215	4711 Bellevue Ave	Bellevue	16	good	introduced	15.24 to 30.48 cm	Louisville	NA	NA	NA	NA	NA	NA	NA	NA	NA	NA	NA	NA
NA	White ash	Fraxinus americana	Louisville	Kentucky	-85.77350143	38.18149268	no_info	40215	4711 Bellevue Ave	Bellevue	13	good	naturally_occurring	0 to 15.24 cm	Louisville	NA	NA	NA	NA	NA	NA	NA	NA	NA	NA	NA	NA
NA	White ash	Fraxinus americana	Louisville	Kentucky	-85.77343941	38.18141646	no_info	40215	4711 Bellevue Ave	Bellevue	40	good	naturally_occurring	30.48 to 45.72 cm	Louisville	NA	NA	NA	NA	NA	NA	NA	NA	NA	NA	NA	NA
NA	Cottonwood	Populus deltoides	Louisville	Kentucky	-85.7741768	38.18164509	no_info	40215	4711 Bellevue Ave	Bellevue	54	good	naturally_occurring	45.72 to 60.96 cm	Louisville	NA	NA	NA	NA	NA	NA	NA	NA	NA	NA	NA	NA
NA	White ash	Fraxinus americana	Louisville	Kentucky	-85.77411625	38.18164827	no_info	40215	4711 Bellevue Ave	Bellevue	16	good	naturally_occurring	15.24 to 30.48 cm	Louisville	NA	NA	NA	NA	NA	NA	NA	NA	NA	NA	NA	NA
NA	Cottonwood	Populus deltoides	Louisville	Kentucky	-85.77411821	38.18160328	no_info	40215	4711 Bellevue Ave	Bellevue	46	good	naturally_occurring	45.72 to 60.96 cm	Louisville	NA	NA	NA	NA	NA	NA	NA	NA	NA	NA	NA	NA
NA	White ash	Fraxinus americana	Louisville	Kentucky	-85.77415173	38.18163802	no_info	40215	4711 Bellevue Ave	Bellevue	19	good	naturally_occurring	15.24 to 30.48 cm	Louisville	NA	NA	NA	NA	NA	NA	NA	NA	NA	NA	NA	NA
2015	Tulip poplar	Liriodendron tulipifera	Louisville	Kentucky	-85.77376531	38.18151861	no_info	40215	4711 Bellevue Ave	Bellevue	3	good	naturally_occurring	0 to 15.24 cm	Louisville	NA	NA	NA	NA	NA	NA	NA	NA	NA	NA	NA	NA
2015	Common persimmon	Diospyros virginiana	Louisville	Kentucky	-85.77369758	38.18135535	no_info	40215	4711 Bellevue Ave	Bellevue	2	good	naturally_occurring	0 to 15.24 cm	Louisville	NA	NA	NA	NA	NA	NA	NA	NA	NA	NA	NA	NA
2015	Tulip poplar	Liriodendron tulipifera	Louisville	Kentucky	-85.77405386	38.18157832	no_info	40215	4711 Bellevue Ave	Bellevue	3	good	naturally_occurring	0 to 15.24 cm	Louisville	NA	NA	NA	NA	NA	NA	NA	NA	NA	NA	NA	NA
NA	Cottonwood	Populus deltoides	Louisville	Kentucky	-85.77374314	38.18143558	no_info	40215	4711 Bellevue Ave	Bellevue	51	good	naturally_occurring	45.72 to 60.96 cm	Louisville	NA	NA	NA	NA	NA	NA	NA	NA	NA	NA	NA	NA
NA	Green ash	Fraxinus pennsylvanica	Louisville	Kentucky	-85.77371952	38.1815167	no_info	40215	4711 Bellevue Ave	Bellevue	124	poor	naturally_occurring	more than 76.2 cm	Louisville	NA	NA	NA	NA	NA	NA	NA	NA	NA	NA	NA	NA
NA	Green ash	Fraxinus pennsylvanica	Louisville	Kentucky	-85.77392079	38.1816637	no_info	40215	4711 Bellevue Ave	Bellevue	24	fair	naturally_occurring	15.24 to 30.48 cm	Louisville	NA	NA	NA	NA	NA	NA	NA	NA	NA	NA	NA	NA
2015	Paw paw	Asimina triloba	Louisville	Kentucky	-85.77401252	38.18161621	no_info	40215	4711 Bellevue Ave	Bellevue	1	good	naturally_occurring	0 to 15.24 cm	Louisville	NA	NA	NA	NA	NA	NA	NA	NA	NA	NA	NA	NA
NA	Green ash	Fraxinus pennsylvanica	Louisville	Kentucky	-85.77384162	38.18160827	no_info	40215	4711 Bellevue Ave	Bellevue	17	good	naturally_occurring	15.24 to 30.48 cm	Louisville	NA	NA	NA	NA	NA	NA	NA	NA	NA	NA	NA	NA
2015	Common persimmon	Diospyros virginiana	Louisville	Kentucky	-85.77360775	38.18136369	no_info	40215	4711 Bellevue Ave	Bellevue	2	good	naturally_occurring	0 to 15.24 cm	Louisville	NA	NA	NA	NA	NA	NA	NA	NA	NA	NA	NA	NA
2015	Black walnut	Juglans nigra	Louisville	Kentucky	-85.7743805	38.18170611	green_space	40215	4711 Bellevue Ave	Bellevue	2	good	naturally_occurring	0 to 15.24 cm	Louisville	NA	NA	NA	NA	NA	NA	NA	NA	NA	NA	NA	NA
NA	Cottonwood	Populus deltoides	Louisville	Kentucky	-85.77332079	38.18084843	green_space	40215	4711 Bellevue Ave	Bellevue	41	fair	naturally_occurring	30.48 to 45.72 cm	Louisville	NA	NA	NA	NA	NA	NA	NA	NA	NA	NA	NA	NA
NA	Cottonwood	Populus deltoides	Louisville	Kentucky	-85.77356631	38.18108966	green_space	40215	4711 Bellevue Ave	Bellevue	34	good	naturally_occurring	30.48 to 45.72 cm	Louisville	NA	NA	NA	NA	NA	NA	NA	NA	NA	NA	NA	NA
NA	Silver maple	Acer saccharinum	Louisville	Kentucky	-85.77399682	38.18122685	green_space	40215	4711 Bellevue Ave	Bellevue	16	fair	naturally_occurring	15.24 to 30.48 cm	Louisville	NA	NA	NA	NA	NA	NA	NA	NA	NA	NA	NA	NA
NA	White ash	Fraxinus americana	Louisville	Kentucky	-85.77335363	38.18099206	green_space	40215	4711 Bellevue Ave	Bellevue	13	dead	naturally_occurring	0 to 15.24 cm	Louisville	NA	NA	NA	NA	NA	NA	NA	NA	NA	NA	NA	NA
NA	White ash	Fraxinus americana	Louisville	Kentucky	-85.77347506	38.18105216	green_space	40215	4711 Bellevue Ave	Bellevue	12	good	naturally_occurring	0 to 15.24 cm	Louisville	NA	NA	NA	NA	NA	NA	NA	NA	NA	NA	NA	NA
NA	Tulip poplar	Liriodendron tulipifera	Louisville	Kentucky	-85.77440865	38.18151466	green_space	40215	4711 Bellevue Ave	Bellevue	18	good	naturally_occurring	15.24 to 30.48 cm	Louisville	NA	NA	NA	NA	NA	NA	NA	NA	NA	NA	NA	NA
NA	White ash	Fraxinus americana	Louisville	Kentucky	-85.77332215	38.18090037	green_space	40215	4711 Bellevue Ave	Bellevue	23	good	naturally_occurring	15.24 to 30.48 cm	Louisville	NA	NA	NA	NA	NA	NA	NA	NA	NA	NA	NA	NA
NA	White mulberry	Morus alba	Louisville	Kentucky	-85.77411221	38.1812728	green_space	40215	4711 Bellevue Ave	Bellevue	7	fair	introduced	0 to 15.24 cm	Louisville	NA	NA	NA	NA	NA	NA	NA	NA	NA	NA	NA	NA
NA	Silver maple	Acer saccharinum	Louisville	Kentucky	-85.77389204	38.18110528	green_space	40215	4711 Bellevue Ave	Bellevue	26	poor	naturally_occurring	15.24 to 30.48 cm	Louisville	NA	NA	NA	NA	NA	NA	NA	NA	NA	NA	NA	NA
NA	White ash	Fraxinus americana	Louisville	Kentucky	-85.77340317	38.18103383	green_space	40215	4711 Bellevue Ave	Bellevue	19	good	naturally_occurring	15.24 to 30.48 cm	Louisville	NA	NA	NA	NA	NA	NA	NA	NA	NA	NA	NA	NA
NA	Silver maple	Acer saccharinum	Louisville	Kentucky	-85.77399372	38.18128672	green_space	40215	4711 Bellevue Ave	Bellevue	19	fair	naturally_occurring	15.24 to 30.48 cm	Louisville	NA	NA	NA	NA	NA	NA	NA	NA	NA	NA	NA	NA
2015	Tulip poplar	Liriodendron tulipifera	Louisville	Kentucky	-85.77308158	38.1807678	green_space	40215	4711 Bellevue Ave	Bellevue	3	good	naturally_occurring	0 to 15.24 cm	Louisville	NA	NA	NA	NA	NA	NA	NA	NA	NA	NA	NA	NA
2015	Sweetgum	Liquidambar styraciflua	Louisville	Kentucky	-85.77343539	38.18092374	green_space	40215	4711 Bellevue Ave	Bellevue	3	good	naturally_occurring	0 to 15.24 cm	Louisville	NA	NA	NA	NA	NA	NA	NA	NA	NA	NA	NA	NA
NA	White ash	Fraxinus americana	Louisville	Kentucky	-85.77401817	38.18126578	green_space	40215	4711 Bellevue Ave	Bellevue	11	fair	naturally_occurring	0 to 15.24 cm	Louisville	NA	NA	NA	NA	NA	NA	NA	NA	NA	NA	NA	NA
NA	White ash	Fraxinus americana	Louisville	Kentucky	-85.77379003	38.18119364	green_space	40215	4711 Bellevue Ave	Bellevue	21	fair	naturally_occurring	15.24 to 30.48 cm	Louisville	NA	NA	NA	NA	NA	NA	NA	NA	NA	NA	NA	NA
2015	Sweetgum	Liquidambar styraciflua	Louisville	Kentucky	-85.77403598	38.18143786	green_space	40215	4711 Bellevue Ave	Bellevue	4	good	naturally_occurring	0 to 15.24 cm	Louisville	NA	NA	NA	NA	NA	NA	NA	NA	NA	NA	NA	NA
NA	Silver maple	Acer saccharinum	Louisville	Kentucky	-85.77398826	38.18124628	green_space	40215	4711 Bellevue Ave	Bellevue	17	fair	naturally_occurring	15.24 to 30.48 cm	Louisville	NA	NA	NA	NA	NA	NA	NA	NA	NA	NA	NA	NA
NA	Cottonwood	Populus deltoides	Louisville	Kentucky	-85.77365533	38.18117716	green_space	40215	4711 Bellevue Ave	Bellevue	30	fair	naturally_occurring	15.24 to 30.48 cm	Louisville	NA	NA	NA	NA	NA	NA	NA	NA	NA	NA	NA	NA
NA	White ash	Fraxinus americana	Louisville	Kentucky	-85.77355596	38.18112119	green_space	40215	4711 Bellevue Ave	Bellevue	17	fair	naturally_occurring	15.24 to 30.48 cm	Louisville	NA	NA	NA	NA	NA	NA	NA	NA	NA	NA	NA	NA
NA	Silver maple	Acer saccharinum	Louisville	Kentucky	-85.77424242	38.18141899	green_space	40215	4711 Bellevue Ave	Bellevue	23	fair	naturally_occurring	15.24 to 30.48 cm	Louisville	NA	NA	NA	NA	NA	NA	NA	NA	NA	NA	NA	NA
NA	American elm	Ulmus americana	Louisville	Kentucky	-85.77383302	38.18115818	green_space	40215	4711 Bellevue Ave	Bellevue	12	fair	naturally_occurring	0 to 15.24 cm	Louisville	NA	NA	NA	NA	NA	NA	NA	NA	NA	NA	NA	NA
NA	White ash	Fraxinus americana	Louisville	Kentucky	-85.77418282	38.18141013	green_space	40215	4711 Bellevue Ave	Bellevue	14	good	naturally_occurring	0 to 15.24 cm	Louisville	NA	NA	NA	NA	NA	NA	NA	NA	NA	NA	NA	NA
NA	White ash	Fraxinus americana	Louisville	Kentucky	-85.77363923	38.18112867	green_space	40215	4711 Bellevue Ave	Bellevue	22	good	naturally_occurring	15.24 to 30.48 cm	Louisville	NA	NA	NA	NA	NA	NA	NA	NA	NA	NA	NA	NA
NA	Cottonwood	Populus deltoides	Louisville	Kentucky	-85.77360705	38.18114343	green_space	40215	4711 Bellevue Ave	Bellevue	24	fair	naturally_occurring	15.24 to 30.48 cm	Louisville	NA	NA	NA	NA	NA	NA	NA	NA	NA	NA	NA	NA
NA	White ash	Fraxinus americana	Louisville	Kentucky	-85.77331128	38.18089714	green_space	40215	4711 Bellevue Ave	Bellevue	24	good	naturally_occurring	15.24 to 30.48 cm	Louisville	NA	NA	NA	NA	NA	NA	NA	NA	NA	NA	NA	NA
NA	Silver maple	Acer saccharinum	Louisville	Kentucky	-85.77429638	38.18150203	green_space	40215	4711 Bellevue Ave	Bellevue	14	poor	naturally_occurring	0 to 15.24 cm	Louisville	NA	NA	NA	NA	NA	NA	NA	NA	NA	NA	NA	NA
NA	Cottonwood	Populus deltoides	Louisville	Kentucky	-85.77351659	38.18107783	green_space	40215	4711 Bellevue Ave	Bellevue	26	good	naturally_occurring	15.24 to 30.48 cm	Louisville	NA	NA	NA	NA	NA	NA	NA	NA	NA	NA	NA	NA
NA	Silver maple	Acer saccharinum	Louisville	Kentucky	-85.77450734	38.18156056	green_space	40215	4711 Bellevue Ave	Bellevue	26	good	naturally_occurring	15.24 to 30.48 cm	Louisville	NA	NA	NA	NA	NA	NA	NA	NA	NA	NA	NA	NA
NA	Siberian elm	Ulmus pumila	Louisville	Kentucky	-85.77425495	38.18137327	green_space	40215	4711 Bellevue Ave	Bellevue	16	good	introduced	15.24 to 30.48 cm	Louisville	NA	NA	NA	NA	NA	NA	NA	NA	NA	NA	NA	NA
NA	White ash	Fraxinus americana	Louisville	Kentucky	-85.77372113	38.1810701	green_space	40215	4711 Bellevue Ave	Bellevue	24	good	naturally_occurring	15.24 to 30.48 cm	Louisville	NA	NA	NA	NA	NA	NA	NA	NA	NA	NA	NA	NA
NA	American elm	Ulmus americana	Louisville	Kentucky	-85.77381693	38.18116873	green_space	40215	4711 Bellevue Ave	Bellevue	10	fair	naturally_occurring	0 to 15.24 cm	Louisville	NA	NA	NA	NA	NA	NA	NA	NA	NA	NA	NA	NA
NA	Cottonwood	Populus deltoides	Louisville	Kentucky	-85.77310888	38.1808052	green_space	40215	4711 Bellevue Ave	Bellevue	53	fair	naturally_occurring	45.72 to 60.96 cm	Louisville	NA	NA	NA	NA	NA	NA	NA	NA	NA	NA	NA	NA
NA	White ash	Fraxinus americana	Louisville	Kentucky	-85.77338382	38.18100763	green_space	40215	4711 Bellevue Ave	Bellevue	18	fair	naturally_occurring	15.24 to 30.48 cm	Louisville	NA	NA	NA	NA	NA	NA	NA	NA	NA	NA	NA	NA
NA	Red maple	Acer rubrum	Louisville	Kentucky	-85.52345668	38.26344421	green_space	40223	1300 Heafer Rd.	Berrytown	36	fair	naturally_occurring	30.48 to 45.72 cm	Louisville	NA	NA	NA	NA	NA	NA	NA	NA	NA	NA	NA	NA
NA	Sugar maple	Acer saccharum	Louisville	Kentucky	-85.52329268	38.26288332	green_space	40224	1300 Heafer Rd.	Berrytown	40	fair	naturally_occurring	30.48 to 45.72 cm	Louisville	NA	NA	NA	NA	NA	NA	NA	NA	NA	NA	NA	NA
NA	Pin oak	Quercus palustris	Louisville	Kentucky	-85.52325761	38.26345043	green_space	40225	1300 Heafer Rd.	Berrytown	31	good	naturally_occurring	30.48 to 45.72 cm	Louisville	NA	NA	NA	NA	NA	NA	NA	NA	NA	NA	NA	NA
NA	Sugar maple	Acer saccharum	Louisville	Kentucky	-85.52357869	38.26290307	green_space	40226	1300 Heafer Rd.	Berrytown	23	good	naturally_occurring	15.24 to 30.48 cm	Louisville	NA	NA	NA	NA	NA	NA	NA	NA	NA	NA	NA	NA
NA	Red maple	Acer rubrum	Louisville	Kentucky	-85.52332023	38.26341436	green_space	40227	1300 Heafer Rd.	Berrytown	37	good	naturally_occurring	30.48 to 45.72 cm	Louisville	NA	NA	NA	NA	NA	NA	NA	NA	NA	NA	NA	NA
NA	Sugar maple	Acer saccharum	Louisville	Kentucky	-85.52331941	38.26357353	green_space	40228	1300 Heafer Rd.	Berrytown	29	good	naturally_occurring	15.24 to 30.48 cm	Louisville	NA	NA	NA	NA	NA	NA	NA	NA	NA	NA	NA	NA
NA	Red maple	Acer rubrum	Louisville	Kentucky	-85.5233301	38.26361086	green_space	40229	1300 Heafer Rd.	Berrytown	21	poor	naturally_occurring	15.24 to 30.48 cm	Louisville	NA	NA	NA	NA	NA	NA	NA	NA	NA	NA	NA	NA
NA	Green ash	Fraxinus pennsylvanica	Louisville	Kentucky	-85.52366123	38.26283806	green_space	40230	1300 Heafer Rd.	Berrytown	46	poor	naturally_occurring	45.72 to 60.96 cm	Louisville	NA	NA	NA	NA	NA	NA	NA	NA	NA	NA	NA	NA
NA	Black walnut	Juglans nigra	Louisville	Kentucky	-85.52339818	38.26297648	green_space	40231	1300 Heafer Rd.	Berrytown	27	good	naturally_occurring	15.24 to 30.48 cm	Louisville	NA	NA	NA	NA	NA	NA	NA	NA	NA	NA	NA	NA
NA	White ash	Fraxinus americana	Louisville	Kentucky	-85.52350509	38.26334034	green_space	40232	1300 Heafer Rd.	Berrytown	16	poor	naturally_occurring	15.24 to 30.48 cm	Louisville	NA	NA	NA	NA	NA	NA	NA	NA	NA	NA	NA	NA
NA	Pin oak	Quercus palustris	Louisville	Kentucky	-85.52320445	38.26335458	green_space	40233	1300 Heafer Rd.	Berrytown	38	good	naturally_occurring	30.48 to 45.72 cm	Louisville	NA	NA	NA	NA	NA	NA	NA	NA	NA	NA	NA	NA
NA	Sugar maple	Acer saccharum	Louisville	Kentucky	-85.52367312	38.26288746	green_space	40234	1300 Heafer Rd.	Berrytown	18	good	naturally_occurring	15.24 to 30.48 cm	Louisville	NA	NA	NA	NA	NA	NA	NA	NA	NA	NA	NA	NA
NA	Sassafras	Sassafras albidum	Louisville	Kentucky	-85.52305748	38.26364128	green_space	40235	1300 Heafer Rd.	Berrytown	20	fair	naturally_occurring	15.24 to 30.48 cm	Louisville	NA	NA	NA	NA	NA	NA	NA	NA	NA	NA	NA	NA
NA	Sugar maple	Acer saccharum	Louisville	Kentucky	-85.52335067	38.26291772	green_space	40236	1300 Heafer Rd.	Berrytown	33	good	naturally_occurring	30.48 to 45.72 cm	Louisville	NA	NA	NA	NA	NA	NA	NA	NA	NA	NA	NA	NA
NA	Common hackberry	Celtis occidentalis	Louisville	Kentucky	-85.5234599	38.26288739	green_space	40237	1300 Heafer Rd.	Berrytown	21	fair	naturally_occurring	15.24 to 30.48 cm	Louisville	NA	NA	NA	NA	NA	NA	NA	NA	NA	NA	NA	NA
NA	Red maple	Acer rubrum	Louisville	Kentucky	-85.52317271	38.26357305	green_space	40238	1300 Heafer Rd.	Berrytown	25	good	naturally_occurring	15.24 to 30.48 cm	Louisville	NA	NA	NA	NA	NA	NA	NA	NA	NA	NA	NA	NA
NA	White oak	Quercus alba	Louisville	Kentucky	-85.52337477	38.26335763	green_space	40239	1300 Heafer Rd.	Berrytown	25	fair	naturally_occurring	15.24 to 30.48 cm	Louisville	NA	NA	NA	NA	NA	NA	NA	NA	NA	NA	NA	NA
NA	Eastern red cedar	Juniperus virginiana	Louisville	Kentucky	-85.52363152	38.26285785	green_space	40240	1300 Heafer Rd.	Berrytown	11	fair	naturally_occurring	0 to 15.24 cm	Louisville	NA	NA	NA	NA	NA	NA	NA	NA	NA	NA	NA	NA
NA	Black cherry	Prunus serotina	Louisville	Kentucky	-85.52319528	38.26362471	green_space	40241	1300 Heafer Rd.	Berrytown	27	good	naturally_occurring	15.24 to 30.48 cm	Louisville	NA	NA	NA	NA	NA	NA	NA	NA	NA	NA	NA	NA
NA	Sugar maple	Acer saccharum	Louisville	Kentucky	-85.5236272	38.26288287	green_space	40242	1300 Heafer Rd.	Berrytown	17	good	naturally_occurring	15.24 to 30.48 cm	Louisville	NA	NA	NA	NA	NA	NA	NA	NA	NA	NA	NA	NA
NA	Black locust	Robinia pseudoacacia	Louisville	Kentucky	-85.52232161	38.26246836	green_space	40243	1300 Heafer Rd.	Berrytown	10	fair	naturally_occurring	0 to 15.24 cm	Louisville	NA	NA	NA	NA	NA	NA	NA	NA	NA	NA	NA	NA
NA	Black locust	Robinia pseudoacacia	Louisville	Kentucky	-85.52228042	38.26254305	green_space	40244	1300 Heafer Rd.	Berrytown	25	fair	naturally_occurring	15.24 to 30.48 cm	Louisville	NA	NA	NA	NA	NA	NA	NA	NA	NA	NA	NA	NA
NA	Black locust	Robinia pseudoacacia	Louisville	Kentucky	-85.52230932	38.26247124	green_space	40245	1300 Heafer Rd.	Berrytown	10	fair	naturally_occurring	0 to 15.24 cm	Louisville	NA	NA	NA	NA	NA	NA	NA	NA	NA	NA	NA	NA
NA	Scarlet red oak	Quercus coccinea	Louisville	Kentucky	-85.52394262	38.26345879	no_info	40246	1300 Heafer Rd.	Berrytown	9	good	naturally_occurring	0 to 15.24 cm	Louisville	NA	NA	NA	NA	NA	NA	NA	NA	NA	NA	NA	NA
NA	Tulip poplar	Liriodendron tulipifera	Louisville	Kentucky	-85.5239356	38.26310528	no_info	40247	1300 Heafer Rd.	Berrytown	9	good	naturally_occurring	0 to 15.24 cm	Louisville	NA	NA	NA	NA	NA	NA	NA	NA	NA	NA	NA	NA
NA	Pin oak	Quercus palustris	Louisville	Kentucky	-85.52434706	38.26291232	no_info	40248	1300 Heafer Rd.	Berrytown	11	good	naturally_occurring	0 to 15.24 cm	Louisville	NA	NA	NA	NA	NA	NA	NA	NA	NA	NA	NA	NA
NA	Green ash	Fraxinus pennsylvanica	Louisville	Kentucky	-85.52386825	38.26339813	no_info	40249	1300 Heafer Rd.	Berrytown	9	good	naturally_occurring	0 to 15.24 cm	Louisville	NA	NA	NA	NA	NA	NA	NA	NA	NA	NA	NA	NA
NA	American elm	Ulmus americana	Louisville	Kentucky	-85.52247784	38.26380365	no_info	40250	1300 Heafer Rd.	Berrytown	30	fair	naturally_occurring	15.24 to 30.48 cm	Louisville	NA	NA	NA	NA	NA	NA	NA	NA	NA	NA	NA	NA
NA	Green ash	Fraxinus pennsylvanica	Louisville	Kentucky	-85.52369387	38.26375621	no_info	40251	1300 Heafer Rd.	Berrytown	113	poor	naturally_occurring	more than 76.2 cm	Louisville	NA	NA	NA	NA	NA	NA	NA	NA	NA	NA	NA	NA
NA	Sweetgum	Liquidambar styraciflua	Louisville	Kentucky	-85.52364949	38.26378402	no_info	40252	1300 Heafer Rd.	Berrytown	110	poor	naturally_occurring	more than 76.2 cm	Louisville	NA	NA	NA	NA	NA	NA	NA	NA	NA	NA	NA	NA
NA	Green ash	Fraxinus pennsylvanica	Louisville	Kentucky	-85.52375513	38.26374598	no_info	40253	1300 Heafer Rd.	Berrytown	117	dead	naturally_occurring	more than 76.2 cm	Louisville	NA	NA	NA	NA	NA	NA	NA	NA	NA	NA	NA	NA
NA	Sugar maple	Acer saccharum	Louisville	Kentucky	-85.52200079	38.2639458	no_info	40254	1300 Heafer Rd.	Berrytown	32	good	naturally_occurring	30.48 to 45.72 cm	Louisville	NA	NA	NA	NA	NA	NA	NA	NA	NA	NA	NA	NA
NA	Red maple	Acer rubrum	Louisville	Kentucky	-85.52332092	38.26369818	no_info	40255	1300 Heafer Rd.	Berrytown	32	good	naturally_occurring	30.48 to 45.72 cm	Louisville	NA	NA	NA	NA	NA	NA	NA	NA	NA	NA	NA	NA
NA	American sycamore	Platanus occidentalis	Louisville	Kentucky	-85.52396737	38.26287027	no_info	40256	1300 Heafer Rd.	Berrytown	10	good	naturally_occurring	0 to 15.24 cm	Louisville	NA	NA	NA	NA	NA	NA	NA	NA	NA	NA	NA	NA
NA	Osage orange	Maclura pomifera	Louisville	Kentucky	-85.5239764	38.26275967	no_info	40257	1300 Heafer Rd.	Berrytown	36	fair	introduced	30.48 to 45.72 cm	Louisville	NA	NA	NA	NA	NA	NA	NA	NA	NA	NA	NA	NA
NA	Sassafras	Sassafras albidum	Louisville	Kentucky	-85.52380249	38.26367791	no_info	40258	1300 Heafer Rd.	Berrytown	120	good	naturally_occurring	more than 76.2 cm	Louisville	NA	NA	NA	NA	NA	NA	NA	NA	NA	NA	NA	NA
NA	Red maple	Acer rubrum	Louisville	Kentucky	-85.52362352	38.26342652	no_info	40259	1300 Heafer Rd.	Berrytown	29	poor	naturally_occurring	15.24 to 30.48 cm	Louisville	NA	NA	NA	NA	NA	NA	NA	NA	NA	NA	NA	NA
NA	White ash	Fraxinus americana	Louisville	Kentucky	-85.52418139	38.26261014	green_space	40260	1300 Heafer Rd.	Berrytown	20	poor	naturally_occurring	15.24 to 30.48 cm	Louisville	NA	NA	NA	NA	NA	NA	NA	NA	NA	NA	NA	NA
NA	Sugar maple	Acer saccharum	Louisville	Kentucky	-85.52321529	38.26307382	green_space	40261	1300 Heafer Rd.	Berrytown	23	good	naturally_occurring	15.24 to 30.48 cm	Louisville	NA	NA	NA	NA	NA	NA	NA	NA	NA	NA	NA	NA
NA	Common hackberry	Celtis occidentalis	Louisville	Kentucky	-85.52412878	38.26248116	green_space	40262	1300 Heafer Rd.	Berrytown	9	fair	naturally_occurring	0 to 15.24 cm	Louisville	NA	NA	NA	NA	NA	NA	NA	NA	NA	NA	NA	NA
NA	Red maple	Acer rubrum	Louisville	Kentucky	-85.52421502	38.2626064	green_space	40263	1300 Heafer Rd.	Berrytown	43	good	naturally_occurring	30.48 to 45.72 cm	Louisville	NA	NA	NA	NA	NA	NA	NA	NA	NA	NA	NA	NA
NA	Bitternut hickory	Carya cordiformis	Louisville	Kentucky	-85.52320885	38.26295788	green_space	40264	1300 Heafer Rd.	Berrytown	22	good	naturally_occurring	15.24 to 30.48 cm	Louisville	NA	NA	NA	NA	NA	NA	NA	NA	NA	NA	NA	NA
NA	Osage orange	Maclura pomifera	Louisville	Kentucky	-85.52411905	38.26258838	green_space	40265	1300 Heafer Rd.	Berrytown	13	good	introduced	0 to 15.24 cm	Louisville	NA	NA	NA	NA	NA	NA	NA	NA	NA	NA	NA	NA
NA	Black locust	Robinia pseudoacacia	Louisville	Kentucky	-85.52187041	38.26259076	green_space	40266	1300 Heafer Rd.	Berrytown	18	fair	naturally_occurring	15.24 to 30.48 cm	Louisville	NA	NA	NA	NA	NA	NA	NA	NA	NA	NA	NA	NA
NA	Eastern red cedar	Juniperus virginiana	Louisville	Kentucky	-85.52428722	38.26258084	green_space	40267	1300 Heafer Rd.	Berrytown	13	poor	naturally_occurring	0 to 15.24 cm	Louisville	NA	NA	NA	NA	NA	NA	NA	NA	NA	NA	NA	NA
NA	Common hackberry	Celtis occidentalis	Louisville	Kentucky	-85.52414225	38.26248071	green_space	40268	1300 Heafer Rd.	Berrytown	10	fair	naturally_occurring	0 to 15.24 cm	Louisville	NA	NA	NA	NA	NA	NA	NA	NA	NA	NA	NA	NA
NA	Red maple	Acer rubrum	Louisville	Kentucky	-85.52295087	38.26356216	green_space	40269	1300 Heafer Rd.	Berrytown	34	fair	naturally_occurring	30.48 to 45.72 cm	Louisville	NA	NA	NA	NA	NA	NA	NA	NA	NA	NA	NA	NA
NA	Black locust	Robinia pseudoacacia	Louisville	Kentucky	-85.52199599	38.26255453	green_space	40270	1300 Heafer Rd.	Berrytown	19	fair	naturally_occurring	15.24 to 30.48 cm	Louisville	NA	NA	NA	NA	NA	NA	NA	NA	NA	NA	NA	NA
NA	Black locust	Robinia pseudoacacia	Louisville	Kentucky	-85.52195849	38.26256866	green_space	40271	1300 Heafer Rd.	Berrytown	16	fair	naturally_occurring	15.24 to 30.48 cm	Louisville	NA	NA	NA	NA	NA	NA	NA	NA	NA	NA	NA	NA
NA	Red maple	Acer rubrum	Louisville	Kentucky	-85.52282861	38.26368083	no_info	40272	1300 Heafer Rd.	Berrytown	32	good	naturally_occurring	30.48 to 45.72 cm	Louisville	NA	NA	NA	NA	NA	NA	NA	NA	NA	NA	NA	NA
NA	American sycamore	Platanus occidentalis	Louisville	Kentucky	-85.52352329	38.26351304	built_environment	40273	1300 Heafer Rd.	Berrytown	9	good	naturally_occurring	0 to 15.24 cm	Louisville	NA	NA	NA	NA	NA	NA	NA	NA	NA	NA	NA	NA
NA	Sweetgum	Liquidambar styraciflua	Louisville	Kentucky	-85.52283626	38.26371574	built_environment	40274	1300 Heafer Rd.	Berrytown	18	fair	naturally_occurring	15.24 to 30.48 cm	Louisville	NA	NA	NA	NA	NA	NA	NA	NA	NA	NA	NA	NA
NA	Red maple	Acer rubrum	Louisville	Kentucky	-85.52263082	38.26373351	built_environment	40275	1300 Heafer Rd.	Berrytown	29	poor	naturally_occurring	15.24 to 30.48 cm	Louisville	NA	NA	NA	NA	NA	NA	NA	NA	NA	NA	NA	NA
NA	Red maple	Acer rubrum	Louisville	Kentucky	-85.52196391	38.26397495	built_environment	40276	1300 Heafer Rd.	Berrytown	24	good	naturally_occurring	15.24 to 30.48 cm	Louisville	NA	NA	NA	NA	NA	NA	NA	NA	NA	NA	NA	NA
NA	Black locust	Robinia pseudoacacia	Louisville	Kentucky	-85.52389015	38.26358623	built_environment	40277	1300 Heafer Rd.	Berrytown	22	fair	naturally_occurring	15.24 to 30.48 cm	Louisville	NA	NA	NA	NA	NA	NA	NA	NA	NA	NA	NA	NA
NA	Red maple	Acer rubrum	Louisville	Kentucky	-85.52277748	38.26371751	built_environment	40278	1300 Heafer Rd.	Berrytown	32	good	naturally_occurring	30.48 to 45.72 cm	Louisville	NA	NA	NA	NA	NA	NA	NA	NA	NA	NA	NA	NA
NA	Sugar maple	Acer saccharum	Louisville	Kentucky	-85.52340319	38.26370536	built_environment	40279	1300 Heafer Rd.	Berrytown	7	fair	naturally_occurring	0 to 15.24 cm	Louisville	NA	NA	NA	NA	NA	NA	NA	NA	NA	NA	NA	NA
NA	Sweetgum	Liquidambar styraciflua	Louisville	Kentucky	-85.52256459	38.26371936	built_environment	40280	1300 Heafer Rd.	Berrytown	25	good	naturally_occurring	15.24 to 30.48 cm	Louisville	NA	NA	NA	NA	NA	NA	NA	NA	NA	NA	NA	NA
NA	Red maple	Acer rubrum	Louisville	Kentucky	-85.52306162	38.26375726	built_environment	40281	1300 Heafer Rd.	Berrytown	27	fair	naturally_occurring	15.24 to 30.48 cm	Louisville	NA	NA	NA	NA	NA	NA	NA	NA	NA	NA	NA	NA
NA	Bitternut hickory	Carya cordiformis	Louisville	Kentucky	-85.52338033	38.26310633	green_space	40282	1300 Heafer Rd.	Berrytown	17	good	naturally_occurring	15.24 to 30.48 cm	Louisville	NA	NA	NA	NA	NA	NA	NA	NA	NA	NA	NA	NA
NA	Bitternut hickory	Carya cordiformis	Louisville	Kentucky	-85.52344885	38.26315929	green_space	40283	1300 Heafer Rd.	Berrytown	11	good	naturally_occurring	0 to 15.24 cm	Louisville	NA	NA	NA	NA	NA	NA	NA	NA	NA	NA	NA	NA
NA	American elm	Ulmus americana	Louisville	Kentucky	-85.52350823	38.26320465	green_space	40284	1300 Heafer Rd.	Berrytown	18	poor	naturally_occurring	15.24 to 30.48 cm	Louisville	NA	NA	NA	NA	NA	NA	NA	NA	NA	NA	NA	NA
NA	Green ash	Fraxinus pennsylvanica	Louisville	Kentucky	-85.52358817	38.26306385	green_space	40285	1300 Heafer Rd.	Berrytown	27	poor	naturally_occurring	15.24 to 30.48 cm	Louisville	NA	NA	NA	NA	NA	NA	NA	NA	NA	NA	NA	NA
NA	Northern red oak	Quercus rubra	Louisville	Kentucky	-85.52347196	38.26312116	green_space	40286	1300 Heafer Rd.	Berrytown	43	good	naturally_occurring	30.48 to 45.72 cm	Louisville	NA	NA	NA	NA	NA	NA	NA	NA	NA	NA	NA	NA
NA	Pin oak	Quercus palustris	Louisville	Kentucky	-85.52318089	38.26309636	green_space	40287	1300 Heafer Rd.	Berrytown	48	good	naturally_occurring	45.72 to 60.96 cm	Louisville	NA	NA	NA	NA	NA	NA	NA	NA	NA	NA	NA	NA
NA	White ash	Fraxinus americana	Louisville	Kentucky	-85.52343776	38.26322908	green_space	40288	1300 Heafer Rd.	Berrytown	43	good	naturally_occurring	30.48 to 45.72 cm	Louisville	NA	NA	NA	NA	NA	NA	NA	NA	NA	NA	NA	NA
NA	American elm	Ulmus americana	Louisville	Kentucky	-85.71003986	38.2567482	no_info	40206	160 Coral Ave	Bingham	137	fair	naturally_occurring	more than 76.2 cm	Louisville	NA	NA	NA	NA	NA	NA	NA	NA	NA	NA	NA	NA
NA	Green ash	Fraxinus pennsylvanica	Louisville	Kentucky	-85.70972238	38.25907884	no_info	40206	160 Coral Ave	Bingham	18	good	naturally_occurring	15.24 to 30.48 cm	Louisville	NA	NA	NA	NA	NA	NA	NA	NA	NA	NA	NA	NA
NA	Cottonwood	Populus deltoides	Louisville	Kentucky	-85.70995417	38.259332	no_info	40206	160 Coral Ave	Bingham	64	poor	naturally_occurring	60.96 to 76.2 cm	Louisville	NA	NA	NA	NA	NA	NA	NA	NA	NA	NA	NA	NA
NA	White mulberry	Morus alba	Louisville	Kentucky	-85.70997566	38.25683069	green_space	40206	160 Coral Ave	Bingham	124	fair	introduced	more than 76.2 cm	Louisville	NA	NA	NA	NA	NA	NA	NA	NA	NA	NA	NA	NA
NA	Common hackberry	Celtis occidentalis	Louisville	Kentucky	-85.70967011	38.25805958	green_space	40206	160 Coral Ave	Bingham	20	good	naturally_occurring	15.24 to 30.48 cm	Louisville	NA	NA	NA	NA	NA	NA	NA	NA	NA	NA	NA	NA
NA	Common hackberry	Celtis occidentalis	Louisville	Kentucky	-85.70965252	38.25788354	green_space	40206	160 Coral Ave	Bingham	17	good	naturally_occurring	15.24 to 30.48 cm	Louisville	NA	NA	NA	NA	NA	NA	NA	NA	NA	NA	NA	NA
NA	Common hackberry	Celtis occidentalis	Louisville	Kentucky	-85.70961167	38.25814506	green_space	40206	160 Coral Ave	Bingham	26	good	naturally_occurring	15.24 to 30.48 cm	Louisville	NA	NA	NA	NA	NA	NA	NA	NA	NA	NA	NA	NA
NA	Green ash	Fraxinus pennsylvanica	Louisville	Kentucky	-85.70981644	38.25793452	green_space	40206	160 Coral Ave	Bingham	18	good	naturally_occurring	15.24 to 30.48 cm	Louisville	NA	NA	NA	NA	NA	NA	NA	NA	NA	NA	NA	NA
NA	Green ash	Fraxinus pennsylvanica	Louisville	Kentucky	-85.70974055	38.25894815	green_space	40206	160 Coral Ave	Bingham	23	fair	naturally_occurring	15.24 to 30.48 cm	Louisville	NA	NA	NA	NA	NA	NA	NA	NA	NA	NA	NA	NA
NA	Green ash	Fraxinus pennsylvanica	Louisville	Kentucky	-85.70985377	38.2577483	green_space	40206	160 Coral Ave	Bingham	22	good	naturally_occurring	15.24 to 30.48 cm	Louisville	NA	NA	NA	NA	NA	NA	NA	NA	NA	NA	NA	NA
NA	Green ash	Fraxinus pennsylvanica	Louisville	Kentucky	-85.70982642	38.25872154	green_space	40206	160 Coral Ave	Bingham	19	good	naturally_occurring	15.24 to 30.48 cm	Louisville	NA	NA	NA	NA	NA	NA	NA	NA	NA	NA	NA	NA
NA	Green ash	Fraxinus pennsylvanica	Louisville	Kentucky	-85.70980645	38.25881691	green_space	40206	160 Coral Ave	Bingham	19	good	naturally_occurring	15.24 to 30.48 cm	Louisville	NA	NA	NA	NA	NA	NA	NA	NA	NA	NA	NA	NA
NA	Common hackberry	Celtis occidentalis	Louisville	Kentucky	-85.71005651	38.2568636	green_space	40206	160 Coral Ave	Bingham	33	good	naturally_occurring	30.48 to 45.72 cm	Louisville	NA	NA	NA	NA	NA	NA	NA	NA	NA	NA	NA	NA
NA	White mulberry	Morus alba	Louisville	Kentucky	-85.70950955	38.25743477	green_space	40206	160 Coral Ave	Bingham	128	good	introduced	more than 76.2 cm	Louisville	NA	NA	NA	NA	NA	NA	NA	NA	NA	NA	NA	NA
NA	White mulberry	Morus alba	Louisville	Kentucky	-85.70963501	38.25768975	green_space	40206	160 Coral Ave	Bingham	33	fair	introduced	30.48 to 45.72 cm	Louisville	NA	NA	NA	NA	NA	NA	NA	NA	NA	NA	NA	NA
NA	Green ash	Fraxinus pennsylvanica	Louisville	Kentucky	-85.70981785	38.25784659	green_space	40206	160 Coral Ave	Bingham	17	good	naturally_occurring	15.24 to 30.48 cm	Louisville	NA	NA	NA	NA	NA	NA	NA	NA	NA	NA	NA	NA
NA	Green ash	Fraxinus pennsylvanica	Louisville	Kentucky	-85.70979798	38.2580474	green_space	40206	160 Coral Ave	Bingham	20	good	naturally_occurring	15.24 to 30.48 cm	Louisville	NA	NA	NA	NA	NA	NA	NA	NA	NA	NA	NA	NA
NA	Green ash	Fraxinus pennsylvanica	Louisville	Kentucky	-85.70973883	38.25901982	green_space	40206	160 Coral Ave	Bingham	17	fair	naturally_occurring	15.24 to 30.48 cm	Louisville	NA	NA	NA	NA	NA	NA	NA	NA	NA	NA	NA	NA
NA	American elm	Ulmus americana	Louisville	Kentucky	-85.71003356	38.25712956	green_space	40206	160 Coral Ave	Bingham	28	dead	naturally_occurring	15.24 to 30.48 cm	Louisville	NA	NA	NA	NA	NA	NA	NA	NA	NA	NA	NA	NA
2003	Tulip poplar	Liriodendron tulipifera	Louisville	Kentucky	-85.70999229	38.25752746	green_space	40206	160 Coral Ave	Bingham	17	good	naturally_occurring	15.24 to 30.48 cm	Louisville	NA	NA	NA	NA	NA	NA	NA	NA	NA	NA	NA	NA
NA	Red maple	Acer rubrum	Louisville	Kentucky	-85.66963704	38.16287831	green_space	40219	1708 Rangeland Rd.	Black mudd	20	fair	naturally_occurring	15.24 to 30.48 cm	Louisville	NA	NA	NA	NA	NA	NA	NA	NA	NA	NA	NA	NA
NA	Pin oak	Quercus palustris	Louisville	Kentucky	-85.6699409	38.16281912	green_space	40219	1708 Rangeland Rd.	Black mudd	26	fair	naturally_occurring	15.24 to 30.48 cm	Louisville	NA	NA	NA	NA	NA	NA	NA	NA	NA	NA	NA	NA
NA	Pin oak	Quercus palustris	Louisville	Kentucky	-85.66939688	38.16285477	green_space	40219	1708 Rangeland Rd.	Black mudd	26	fair	naturally_occurring	15.24 to 30.48 cm	Louisville	NA	NA	NA	NA	NA	NA	NA	NA	NA	NA	NA	NA
2013	Swamp white oak	Quercus bicolor	Louisville	Kentucky	-85.66933679	38.16286382	green_space	40219	1708 Rangeland Rd.	Black mudd	31	good	naturally_occurring	30.48 to 45.72 cm	Louisville	NA	NA	NA	NA	NA	NA	NA	NA	NA	NA	NA	NA
NA	Swamp white oak	Quercus bicolor	Louisville	Kentucky	-85.66918119	38.16290451	green_space	40219	1708 Rangeland Rd.	Black mudd	32	poor	naturally_occurring	30.48 to 45.72 cm	Louisville	NA	NA	NA	NA	NA	NA	NA	NA	NA	NA	NA	NA
2013	Swamp white oak	Quercus bicolor	Louisville	Kentucky	-85.66906533	38.16290994	green_space	40219	1708 Rangeland Rd.	Black mudd	31	good	naturally_occurring	30.48 to 45.72 cm	Louisville	NA	NA	NA	NA	NA	NA	NA	NA	NA	NA	NA	NA
NA	Pin oak	Quercus palustris	Louisville	Kentucky	-85.66951423	38.16288078	green_space	40219	1708 Rangeland Rd.	Black mudd	19	good	naturally_occurring	15.24 to 30.48 cm	Louisville	NA	NA	NA	NA	NA	NA	NA	NA	NA	NA	NA	NA
2013	Cherrybark oak	Quercus pagodifolia	Louisville	Kentucky	-85.6692727	38.16287358	green_space	40219	1708 Rangeland Rd.	Black mudd	32	good	no_info	30.48 to 45.72 cm	Louisville	NA	NA	NA	NA	NA	NA	NA	NA	NA	NA	NA	NA
NA	Pin oak	Quercus palustris	Louisville	Kentucky	-85.66989893	38.16266357	green_space	40219	1708 Rangeland Rd.	Black mudd	23	fair	naturally_occurring	15.24 to 30.48 cm	Louisville	NA	NA	NA	NA	NA	NA	NA	NA	NA	NA	NA	NA
NA	Swamp white oak	Quercus bicolor	Louisville	Kentucky	-85.67013822	38.16272224	green_space	40219	1708 Rangeland Rd.	Black mudd	29	good	naturally_occurring	15.24 to 30.48 cm	Louisville	NA	NA	NA	NA	NA	NA	NA	NA	NA	NA	NA	NA
NA	Pin oak	Quercus palustris	Louisville	Kentucky	-85.66929987	38.16258469	green_space	40219	1708 Rangeland Rd.	Black mudd	42	good	naturally_occurring	30.48 to 45.72 cm	Louisville	NA	NA	NA	NA	NA	NA	NA	NA	NA	NA	NA	NA
NA	Pin oak	Quercus palustris	Louisville	Kentucky	-85.66992496	38.16289653	green_space	40219	1708 Rangeland Rd.	Black mudd	27	fair	naturally_occurring	15.24 to 30.48 cm	Louisville	NA	NA	NA	NA	NA	NA	NA	NA	NA	NA	NA	NA
2013	Cherrybark oak	Quercus pagodifolia	Louisville	Kentucky	-85.66914769	38.16282559	green_space	40219	1708 Rangeland Rd.	Black mudd	33	good	no_info	30.48 to 45.72 cm	Louisville	NA	NA	NA	NA	NA	NA	NA	NA	NA	NA	NA	NA
NA	Pin oak	Quercus palustris	Louisville	Kentucky	-85.66954525	38.16293106	green_space	40219	1708 Rangeland Rd.	Black mudd	22	good	naturally_occurring	15.24 to 30.48 cm	Louisville	NA	NA	NA	NA	NA	NA	NA	NA	NA	NA	NA	NA
NA	Swamp white oak	Quercus bicolor	Louisville	Kentucky	-85.67004292	38.16271442	green_space	40219	1708 Rangeland Rd.	Black mudd	28	good	naturally_occurring	15.24 to 30.48 cm	Louisville	NA	NA	NA	NA	NA	NA	NA	NA	NA	NA	NA	NA
NA	Pin oak	Quercus palustris	Louisville	Kentucky	-85.6701712	38.16305748	green_space	40219	1708 Rangeland Rd.	Black mudd	28	fair	naturally_occurring	15.24 to 30.48 cm	Louisville	NA	NA	NA	NA	NA	NA	NA	NA	NA	NA	NA	NA
2013	Swamp white oak	Quercus bicolor	Louisville	Kentucky	-85.6692768	38.16299984	green_space	40219	1708 Rangeland Rd.	Black mudd	31	good	naturally_occurring	30.48 to 45.72 cm	Louisville	NA	NA	NA	NA	NA	NA	NA	NA	NA	NA	NA	NA
NA	Swamp white oak	Quercus bicolor	Louisville	Kentucky	-85.66985449	38.16271881	green_space	40219	1708 Rangeland Rd.	Black mudd	47	excellent	naturally_occurring	45.72 to 60.96 cm	Louisville	NA	NA	NA	NA	NA	NA	NA	NA	NA	NA	NA	NA
NA	Pin oak	Quercus palustris	Louisville	Kentucky	-85.67021371	38.16293089	green_space	40219	1708 Rangeland Rd.	Black mudd	40	fair	naturally_occurring	30.48 to 45.72 cm	Louisville	NA	NA	NA	NA	NA	NA	NA	NA	NA	NA	NA	NA
NA	Pin oak	Quercus palustris	Louisville	Kentucky	-85.67006899	38.16285943	green_space	40219	1708 Rangeland Rd.	Black mudd	19	fair	naturally_occurring	15.24 to 30.48 cm	Louisville	NA	NA	NA	NA	NA	NA	NA	NA	NA	NA	NA	NA
2013	Cherrybark oak	Quercus pagodifolia	Louisville	Kentucky	-85.66932345	38.16293421	green_space	40219	1708 Rangeland Rd.	Black mudd	33	good	no_info	30.48 to 45.72 cm	Louisville	NA	NA	NA	NA	NA	NA	NA	NA	NA	NA	NA	NA
2013	Swamp white oak	Quercus bicolor	Louisville	Kentucky	-85.66940798	38.16296817	green_space	40219	1708 Rangeland Rd.	Black mudd	31	good	naturally_occurring	30.48 to 45.72 cm	Louisville	NA	NA	NA	NA	NA	NA	NA	NA	NA	NA	NA	NA
NA	Swamp white oak	Quercus bicolor	Louisville	Kentucky	-85.66981287	38.16298089	green_space	40219	1708 Rangeland Rd.	Black mudd	28	fair	naturally_occurring	15.24 to 30.48 cm	Louisville	NA	NA	NA	NA	NA	NA	NA	NA	NA	NA	NA	NA
NA	Swamp white oak	Quercus bicolor	Louisville	Kentucky	-85.66919274	38.16294573	green_space	40219	1708 Rangeland Rd.	Black mudd	33	good	naturally_occurring	30.48 to 45.72 cm	Louisville	NA	NA	NA	NA	NA	NA	NA	NA	NA	NA	NA	NA
NA	Swamp white oak	Quercus bicolor	Louisville	Kentucky	-85.66914346	38.16303162	green_space	40219	1708 Rangeland Rd.	Black mudd	44	good	naturally_occurring	30.48 to 45.72 cm	Louisville	NA	NA	NA	NA	NA	NA	NA	NA	NA	NA	NA	NA
NA	Red maple	Acer rubrum	Louisville	Kentucky	-85.66937314	38.16414941	no_info	40219	1708 Rangeland Rd.	Black mudd	53	fair	naturally_occurring	45.72 to 60.96 cm	Louisville	NA	NA	NA	NA	NA	NA	NA	NA	NA	NA	NA	NA
2013	Sweetgum	Liquidambar styraciflua	Louisville	Kentucky	-85.66908186	38.16459106	no_info	40219	1708 Rangeland Rd.	Black mudd	2	good	naturally_occurring	0 to 15.24 cm	Louisville	NA	NA	NA	NA	NA	NA	NA	NA	NA	NA	NA	NA
2013	Sweetgum	Liquidambar styraciflua	Louisville	Kentucky	-85.66908109	38.16460194	no_info	40219	1708 Rangeland Rd.	Black mudd	2	good	naturally_occurring	0 to 15.24 cm	Louisville	NA	NA	NA	NA	NA	NA	NA	NA	NA	NA	NA	NA
NA	Pin oak	Quercus palustris	Louisville	Kentucky	-85.67006278	38.16306185	no_info	40219	1708 Rangeland Rd.	Black mudd	34	fair	naturally_occurring	30.48 to 45.72 cm	Louisville	NA	NA	NA	NA	NA	NA	NA	NA	NA	NA	NA	NA
2013	Sweetgum	Liquidambar styraciflua	Louisville	Kentucky	-85.66909237	38.16444697	no_info	40219	1708 Rangeland Rd.	Black mudd	2	good	naturally_occurring	0 to 15.24 cm	Louisville	NA	NA	NA	NA	NA	NA	NA	NA	NA	NA	NA	NA
2013	Sweetgum	Liquidambar styraciflua	Louisville	Kentucky	-85.66909093	38.1644714	no_info	40219	1708 Rangeland Rd.	Black mudd	2	good	naturally_occurring	0 to 15.24 cm	Louisville	NA	NA	NA	NA	NA	NA	NA	NA	NA	NA	NA	NA
2013	Sweetgum	Liquidambar styraciflua	Louisville	Kentucky	-85.66907708	38.16464585	no_info	40219	1708 Rangeland Rd.	Black mudd	2	good	naturally_occurring	0 to 15.24 cm	Louisville	NA	NA	NA	NA	NA	NA	NA	NA	NA	NA	NA	NA
2013	Sweetgum	Liquidambar styraciflua	Louisville	Kentucky	-85.66908946	38.16449224	no_info	40219	1708 Rangeland Rd.	Black mudd	2	good	naturally_occurring	0 to 15.24 cm	Louisville	NA	NA	NA	NA	NA	NA	NA	NA	NA	NA	NA	NA
2013	Sweetgum	Liquidambar styraciflua	Louisville	Kentucky	-85.66907651	38.16465586	no_info	40219	1708 Rangeland Rd.	Black mudd	2	good	naturally_occurring	0 to 15.24 cm	Louisville	NA	NA	NA	NA	NA	NA	NA	NA	NA	NA	NA	NA
2013	Sweetgum	Liquidambar styraciflua	Louisville	Kentucky	-85.66908982	38.16448245	no_info	40219	1708 Rangeland Rd.	Black mudd	2	good	naturally_occurring	0 to 15.24 cm	Louisville	NA	NA	NA	NA	NA	NA	NA	NA	NA	NA	NA	NA
2013	Sweetgum	Liquidambar styraciflua	Louisville	Kentucky	-85.6690773	38.16463558	no_info	40219	1708 Rangeland Rd.	Black mudd	2	good	naturally_occurring	0 to 15.24 cm	Louisville	NA	NA	NA	NA	NA	NA	NA	NA	NA	NA	NA	NA
2013	Sweetgum	Liquidambar styraciflua	Louisville	Kentucky	-85.6690869	38.16452511	no_info	40219	1708 Rangeland Rd.	Black mudd	2	good	naturally_occurring	0 to 15.24 cm	Louisville	NA	NA	NA	NA	NA	NA	NA	NA	NA	NA	NA	NA
NA	Swamp white oak	Quercus bicolor	Louisville	Kentucky	-85.66991762	38.16302918	no_info	40219	1708 Rangeland Rd.	Black mudd	20	fair	naturally_occurring	15.24 to 30.48 cm	Louisville	NA	NA	NA	NA	NA	NA	NA	NA	NA	NA	NA	NA
2013	Sweetgum	Liquidambar styraciflua	Louisville	Kentucky	-85.66908872	38.16450405	no_info	40219	1708 Rangeland Rd.	Black mudd	2	good	naturally_occurring	0 to 15.24 cm	Louisville	NA	NA	NA	NA	NA	NA	NA	NA	NA	NA	NA	NA
2013	Sweetgum	Liquidambar styraciflua	Louisville	Kentucky	-85.66909489	38.16442313	no_info	40219	1708 Rangeland Rd.	Black mudd	2	good	naturally_occurring	0 to 15.24 cm	Louisville	NA	NA	NA	NA	NA	NA	NA	NA	NA	NA	NA	NA
NA	Swamp white oak	Quercus bicolor	Louisville	Kentucky	-85.66989558	38.16300798	no_info	40219	1708 Rangeland Rd.	Black mudd	25	fair	naturally_occurring	15.24 to 30.48 cm	Louisville	NA	NA	NA	NA	NA	NA	NA	NA	NA	NA	NA	NA
2013	Sweetgum	Liquidambar styraciflua	Louisville	Kentucky	-85.66908518	38.1645476	no_info	40219	1708 Rangeland Rd.	Black mudd	2	good	naturally_occurring	0 to 15.24 cm	Louisville	NA	NA	NA	NA	NA	NA	NA	NA	NA	NA	NA	NA
2013	Sweetgum	Liquidambar styraciflua	Louisville	Kentucky	-85.6690808	38.16461343	no_info	40219	1708 Rangeland Rd.	Black mudd	2	good	naturally_occurring	0 to 15.24 cm	Louisville	NA	NA	NA	NA	NA	NA	NA	NA	NA	NA	NA	NA
NA	Swamp white oak	Quercus bicolor	Louisville	Kentucky	-85.67002379	38.16318337	no_info	40219	1708 Rangeland Rd.	Black mudd	22	fair	naturally_occurring	15.24 to 30.48 cm	Louisville	NA	NA	NA	NA	NA	NA	NA	NA	NA	NA	NA	NA
2013	Sweetgum	Liquidambar styraciflua	Louisville	Kentucky	-85.66909333	38.16443594	no_info	40219	1708 Rangeland Rd.	Black mudd	2	good	naturally_occurring	0 to 15.24 cm	Louisville	NA	NA	NA	NA	NA	NA	NA	NA	NA	NA	NA	NA
2013	Sweetgum	Liquidambar styraciflua	Louisville	Kentucky	-85.66908559	38.16455795	no_info	40219	1708 Rangeland Rd.	Black mudd	2	good	naturally_occurring	0 to 15.24 cm	Louisville	NA	NA	NA	NA	NA	NA	NA	NA	NA	NA	NA	NA
2013	Sweetgum	Liquidambar styraciflua	Louisville	Kentucky	-85.66908136	38.16458008	no_info	40219	1708 Rangeland Rd.	Black mudd	2	good	naturally_occurring	0 to 15.24 cm	Louisville	NA	NA	NA	NA	NA	NA	NA	NA	NA	NA	NA	NA
2013	Sweetgum	Liquidambar styraciflua	Louisville	Kentucky	-85.6690838	38.16456937	no_info	40219	1708 Rangeland Rd.	Black mudd	2	good	naturally_occurring	0 to 15.24 cm	Louisville	NA	NA	NA	NA	NA	NA	NA	NA	NA	NA	NA	NA
2013	Sweetgum	Liquidambar styraciflua	Louisville	Kentucky	-85.66908593	38.16451653	no_info	40219	1708 Rangeland Rd.	Black mudd	2	good	naturally_occurring	0 to 15.24 cm	Louisville	NA	NA	NA	NA	NA	NA	NA	NA	NA	NA	NA	NA
2013	Sweetgum	Liquidambar styraciflua	Louisville	Kentucky	-85.66907693	38.16462397	no_info	40219	1708 Rangeland Rd.	Black mudd	2	good	naturally_occurring	0 to 15.24 cm	Louisville	NA	NA	NA	NA	NA	NA	NA	NA	NA	NA	NA	NA
NA	Pin oak	Quercus palustris	Louisville	Kentucky	-85.67047876	38.16284914	green_space	40219	1708 Rangeland Rd.	Black mudd	23	good	naturally_occurring	15.24 to 30.48 cm	Louisville	NA	NA	NA	NA	NA	NA	NA	NA	NA	NA	NA	NA
2013	Swamp chestnut oak	Quercus michauxii	Louisville	Kentucky	-85.67044422	38.16298464	green_space	40219	1708 Rangeland Rd.	Black mudd	2	good	naturally_occurring	0 to 15.24 cm	Louisville	NA	NA	NA	NA	NA	NA	NA	NA	NA	NA	NA	NA
2013	Swamp chestnut oak	Quercus michauxii	Louisville	Kentucky	-85.67027656	38.1629618	green_space	40219	1708 Rangeland Rd.	Black mudd	2	good	naturally_occurring	0 to 15.24 cm	Louisville	NA	NA	NA	NA	NA	NA	NA	NA	NA	NA	NA	NA
NA	Red maple	Acer rubrum	Louisville	Kentucky	-85.66886039	38.16426218	green_space	40219	1708 Rangeland Rd.	Black mudd	32	fair	naturally_occurring	30.48 to 45.72 cm	Louisville	NA	NA	NA	NA	NA	NA	NA	NA	NA	NA	NA	NA
[truncated: 30,894 more rows]
