# Supplementary material for: Species clustering, climate effects, and introduced species in 5 million city trees across 63 US cities
Source: eLife. 2022 Sep 27;11:e77891. doi: 10.7554/eLife.77891 (PMC9578703; doi:10.7554/eLife.77891)
Supplement: Figure 1—source data 1. — This zipped file includes all of the cleaned data used in the study (63 spreadsheets, one for each city, where each row is a tree). It is available on Dryad at https://doi.org/10.5061/dryad.2jm63xsrf. [file elife-77891-fig1-data1.zip › Dallas_Final_2022-06-18.csv]

common_name	scientific_name	city	state	native	diameter_breast_height_binned_CM	greater_metro	city_ID	tree_ID	planted_date	most_recent_observation	retired_date	most_recent_observation_type	longitude_coordinate	latitude_coordinate	location_type	zipcode	address	neighborhood	location_name	ward	district	overhead_utility	diameter_breast_height_CM	condition	height_M	height_binned_M	percent_population
Cedar elm	Ulmus crassifolia	Dallas	Texas	naturally_occurring	0 to 15.24 cm	Dallas	NA	NA	NA	NA	NA	NA	NA	NA	NA	NA	NA	NA	NA	NA	NA	NA	NA	NA	NA	NA	NA
Cedar elm	Ulmus crassifolia	Dallas	Texas	naturally_occurring	0 to 15.24 cm	Dallas	NA	NA	NA	NA	NA	NA	NA	NA	NA	NA	NA	NA	NA	NA	NA	NA	NA	NA	NA	NA	NA
Cedar elm	Ulmus crassifolia	Dallas	Texas	naturally_occurring	0 to 15.24 cm	Dallas	NA	NA	NA	NA	NA	NA	NA	NA	NA	NA	NA	NA	NA	NA	NA	NA	NA	NA	NA	NA	NA
Cedar elm	Ulmus crassifolia	Dallas	Texas	naturally_occurring	0 to 15.24 cm	Dallas	NA	NA	NA	NA	NA	NA	NA	NA	NA	NA	NA	NA	NA	NA	NA	NA	NA	NA	NA	NA	NA
Cedar elm	Ulmus crassifolia	Dallas	Texas	naturally_occurring	0 to 15.24 cm	Dallas	NA	NA	NA	NA	NA	NA	NA	NA	NA	NA	NA	NA	NA	NA	NA	NA	NA	NA	NA	NA	NA
Cedar elm	Ulmus crassifolia	Dallas	Texas	naturally_occurring	0 to 15.24 cm	Dallas	NA	NA	NA	NA	NA	NA	NA	NA	NA	NA	NA	NA	NA	NA	NA	NA	NA	NA	NA	NA	NA
Cedar elm	Ulmus crassifolia	Dallas	Texas	naturally_occurring	0 to 15.24 cm	Dallas	NA	NA	NA	NA	NA	NA	NA	NA	NA	NA	NA	NA	NA	NA	NA	NA	NA	NA	NA	NA	NA
Cedar elm	Ulmus crassifolia	Dallas	Texas	naturally_occurring	0 to 15.24 cm	Dallas	NA	NA	NA	NA	NA	NA	NA	NA	NA	NA	NA	NA	NA	NA	NA	NA	NA	NA	NA	NA	NA
Cedar elm	Ulmus crassifolia	Dallas	Texas	naturally_occurring	0 to 15.24 cm	Dallas	NA	NA	NA	NA	NA	NA	NA	NA	NA	NA	NA	NA	NA	NA	NA	NA	NA	NA	NA	NA	NA
Cedar elm	Ulmus crassifolia	Dallas	Texas	naturally_occurring	0 to 15.24 cm	Dallas	NA	NA	NA	NA	NA	NA	NA	NA	NA	NA	NA	NA	NA	NA	NA	NA	NA	NA	NA	NA	NA
Cedar elm	Ulmus crassifolia	Dallas	Texas	naturally_occurring	0 to 15.24 cm	Dallas	NA	NA	NA	NA	NA	NA	NA	NA	NA	NA	NA	NA	NA	NA	NA	NA	NA	NA	NA	NA	NA
Cedar elm	Ulmus crassifolia	Dallas	Texas	naturally_occurring	0 to 15.24 cm	Dallas	NA	NA	NA	NA	NA	NA	NA	NA	NA	NA	NA	NA	NA	NA	NA	NA	NA	NA	NA	NA	NA
Cedar elm	Ulmus crassifolia	Dallas	Texas	naturally_occurring	0 to 15.24 cm	Dallas	NA	NA	NA	NA	NA	NA	NA	NA	NA	NA	NA	NA	NA	NA	NA	NA	NA	NA	NA	NA	NA
Cedar elm	Ulmus crassifolia	Dallas	Texas	naturally_occurring	0 to 15.24 cm	Dallas	NA	NA	NA	NA	NA	NA	NA	NA	NA	NA	NA	NA	NA	NA	NA	NA	NA	NA	NA	NA	NA
Cedar elm	Ulmus crassifolia	Dallas	Texas	naturally_occurring	0 to 15.24 cm	Dallas	NA	NA	NA	NA	NA	NA	NA	NA	NA	NA	NA	NA	NA	NA	NA	NA	NA	NA	NA	NA	NA
Cedar elm	Ulmus crassifolia	Dallas	Texas	naturally_occurring	0 to 15.24 cm	Dallas	NA	NA	NA	NA	NA	NA	NA	NA	NA	NA	NA	NA	NA	NA	NA	NA	NA	NA	NA	NA	NA
Cedar elm	Ulmus crassifolia	Dallas	Texas	naturally_occurring	0 to 15.24 cm	Dallas	NA	NA	NA	NA	NA	NA	NA	NA	NA	NA	NA	NA	NA	NA	NA	NA	NA	NA	NA	NA	NA
Cedar elm	Ulmus crassifolia	Dallas	Texas	naturally_occurring	0 to 15.24 cm	Dallas	NA	NA	NA	NA	NA	NA	NA	NA	NA	NA	NA	NA	NA	NA	NA	NA	NA	NA	NA	NA	NA
Cedar elm	Ulmus crassifolia	Dallas	Texas	naturally_occurring	0 to 15.24 cm	Dallas	NA	NA	NA	NA	NA	NA	NA	NA	NA	NA	NA	NA	NA	NA	NA	NA	NA	NA	NA	NA	NA
Cedar elm	Ulmus crassifolia	Dallas	Texas	naturally_occurring	0 to 15.24 cm	Dallas	NA	NA	NA	NA	NA	NA	NA	NA	NA	NA	NA	NA	NA	NA	NA	NA	NA	NA	NA	NA	NA
Cedar elm	Ulmus crassifolia	Dallas	Texas	naturally_occurring	0 to 15.24 cm	Dallas	NA	NA	NA	NA	NA	NA	NA	NA	NA	NA	NA	NA	NA	NA	NA	NA	NA	NA	NA	NA	NA
Cedar elm	Ulmus crassifolia	Dallas	Texas	naturally_occurring	0 to 15.24 cm	Dallas	NA	NA	NA	NA	NA	NA	NA	NA	NA	NA	NA	NA	NA	NA	NA	NA	NA	NA	NA	NA	NA
Cedar elm	Ulmus crassifolia	Dallas	Texas	naturally_occurring	0 to 15.24 cm	Dallas	NA	NA	NA	NA	NA	NA	NA	NA	NA	NA	NA	NA	NA	NA	NA	NA	NA	NA	NA	NA	NA
Cedar elm	Ulmus crassifolia	Dallas	Texas	naturally_occurring	0 to 15.24 cm	Dallas	NA	NA	NA	NA	NA	NA	NA	NA	NA	NA	NA	NA	NA	NA	NA	NA	NA	NA	NA	NA	NA
Cedar elm	Ulmus crassifolia	Dallas	Texas	naturally_occurring	0 to 15.24 cm	Dallas	NA	NA	NA	NA	NA	NA	NA	NA	NA	NA	NA	NA	NA	NA	NA	NA	NA	NA	NA	NA	NA
Cedar elm	Ulmus crassifolia	Dallas	Texas	naturally_occurring	0 to 15.24 cm	Dallas	NA	NA	NA	NA	NA	NA	NA	NA	NA	NA	NA	NA	NA	NA	NA	NA	NA	NA	NA	NA	NA
Cedar elm	Ulmus crassifolia	Dallas	Texas	naturally_occurring	0 to 15.24 cm	Dallas	NA	NA	NA	NA	NA	NA	NA	NA	NA	NA	NA	NA	NA	NA	NA	NA	NA	NA	NA	NA	NA
Cedar elm	Ulmus crassifolia	Dallas	Texas	naturally_occurring	0 to 15.24 cm	Dallas	NA	NA	NA	NA	NA	NA	NA	NA	NA	NA	NA	NA	NA	NA	NA	NA	NA	NA	NA	NA	NA
Cedar elm	Ulmus crassifolia	Dallas	Texas	naturally_occurring	0 to 15.24 cm	Dallas	NA	NA	NA	NA	NA	NA	NA	NA	NA	NA	NA	NA	NA	NA	NA	NA	NA	NA	NA	NA	NA
Cedar elm	Ulmus crassifolia	Dallas	Texas	naturally_occurring	0 to 15.24 cm	Dallas	NA	NA	NA	NA	NA	NA	NA	NA	NA	NA	NA	NA	NA	NA	NA	NA	NA	NA	NA	NA	NA
Cedar elm	Ulmus crassifolia	Dallas	Texas	naturally_occurring	0 to 15.24 cm	Dallas	NA	NA	NA	NA	NA	NA	NA	NA	NA	NA	NA	NA	NA	NA	NA	NA	NA	NA	NA	NA	NA
Cedar elm	Ulmus crassifolia	Dallas	Texas	naturally_occurring	0 to 15.24 cm	Dallas	NA	NA	NA	NA	NA	NA	NA	NA	NA	NA	NA	NA	NA	NA	NA	NA	NA	NA	NA	NA	NA
Cedar elm	Ulmus crassifolia	Dallas	Texas	naturally_occurring	0 to 15.24 cm	Dallas	NA	NA	NA	NA	NA	NA	NA	NA	NA	NA	NA	NA	NA	NA	NA	NA	NA	NA	NA	NA	NA
Cedar elm	Ulmus crassifolia	Dallas	Texas	naturally_occurring	0 to 15.24 cm	Dallas	NA	NA	NA	NA	NA	NA	NA	NA	NA	NA	NA	NA	NA	NA	NA	NA	NA	NA	NA	NA	NA
Cedar elm	Ulmus crassifolia	Dallas	Texas	naturally_occurring	0 to 15.24 cm	Dallas	NA	NA	NA	NA	NA	NA	NA	NA	NA	NA	NA	NA	NA	NA	NA	NA	NA	NA	NA	NA	NA
Cedar elm	Ulmus crassifolia	Dallas	Texas	naturally_occurring	0 to 15.24 cm	Dallas	NA	NA	NA	NA	NA	NA	NA	NA	NA	NA	NA	NA	NA	NA	NA	NA	NA	NA	NA	NA	NA
Cedar elm	Ulmus crassifolia	Dallas	Texas	naturally_occurring	0 to 15.24 cm	Dallas	NA	NA	NA	NA	NA	NA	NA	NA	NA	NA	NA	NA	NA	NA	NA	NA	NA	NA	NA	NA	NA
Cedar elm	Ulmus crassifolia	Dallas	Texas	naturally_occurring	0 to 15.24 cm	Dallas	NA	NA	NA	NA	NA	NA	NA	NA	NA	NA	NA	NA	NA	NA	NA	NA	NA	NA	NA	NA	NA
Cedar elm	Ulmus crassifolia	Dallas	Texas	naturally_occurring	0 to 15.24 cm	Dallas	NA	NA	NA	NA	NA	NA	NA	NA	NA	NA	NA	NA	NA	NA	NA	NA	NA	NA	NA	NA	NA
Cedar elm	Ulmus crassifolia	Dallas	Texas	naturally_occurring	0 to 15.24 cm	Dallas	NA	NA	NA	NA	NA	NA	NA	NA	NA	NA	NA	NA	NA	NA	NA	NA	NA	NA	NA	NA	NA
Cedar elm	Ulmus crassifolia	Dallas	Texas	naturally_occurring	0 to 15.24 cm	Dallas	NA	NA	NA	NA	NA	NA	NA	NA	NA	NA	NA	NA	NA	NA	NA	NA	NA	NA	NA	NA	NA
Cedar elm	Ulmus crassifolia	Dallas	Texas	naturally_occurring	0 to 15.24 cm	Dallas	NA	NA	NA	NA	NA	NA	NA	NA	NA	NA	NA	NA	NA	NA	NA	NA	NA	NA	NA	NA	NA
Cedar elm	Ulmus crassifolia	Dallas	Texas	naturally_occurring	0 to 15.24 cm	Dallas	NA	NA	NA	NA	NA	NA	NA	NA	NA	NA	NA	NA	NA	NA	NA	NA	NA	NA	NA	NA	NA
Cedar elm	Ulmus crassifolia	Dallas	Texas	naturally_occurring	0 to 15.24 cm	Dallas	NA	NA	NA	NA	NA	NA	NA	NA	NA	NA	NA	NA	NA	NA	NA	NA	NA	NA	NA	NA	NA
Cedar elm	Ulmus crassifolia	Dallas	Texas	naturally_occurring	0 to 15.24 cm	Dallas	NA	NA	NA	NA	NA	NA	NA	NA	NA	NA	NA	NA	NA	NA	NA	NA	NA	NA	NA	NA	NA
Cedar elm	Ulmus crassifolia	Dallas	Texas	naturally_occurring	0 to 15.24 cm	Dallas	NA	NA	NA	NA	NA	NA	NA	NA	NA	NA	NA	NA	NA	NA	NA	NA	NA	NA	NA	NA	NA
Cedar elm	Ulmus crassifolia	Dallas	Texas	naturally_occurring	0 to 15.24 cm	Dallas	NA	NA	NA	NA	NA	NA	NA	NA	NA	NA	NA	NA	NA	NA	NA	NA	NA	NA	NA	NA	NA
Cedar elm	Ulmus crassifolia	Dallas	Texas	naturally_occurring	0 to 15.24 cm	Dallas	NA	NA	NA	NA	NA	NA	NA	NA	NA	NA	NA	NA	NA	NA	NA	NA	NA	NA	NA	NA	NA
Cedar elm	Ulmus crassifolia	Dallas	Texas	naturally_occurring	0 to 15.24 cm	Dallas	NA	NA	NA	NA	NA	NA	NA	NA	NA	NA	NA	NA	NA	NA	NA	NA	NA	NA	NA	NA	NA
Cedar elm	Ulmus crassifolia	Dallas	Texas	naturally_occurring	0 to 15.24 cm	Dallas	NA	NA	NA	NA	NA	NA	NA	NA	NA	NA	NA	NA	NA	NA	NA	NA	NA	NA	NA	NA	NA
Cedar elm	Ulmus crassifolia	Dallas	Texas	naturally_occurring	0 to 15.24 cm	Dallas	NA	NA	NA	NA	NA	NA	NA	NA	NA	NA	NA	NA	NA	NA	NA	NA	NA	NA	NA	NA	NA
Cedar elm	Ulmus crassifolia	Dallas	Texas	naturally_occurring	0 to 15.24 cm	Dallas	NA	NA	NA	NA	NA	NA	NA	NA	NA	NA	NA	NA	NA	NA	NA	NA	NA	NA	NA	NA	NA
Cedar elm	Ulmus crassifolia	Dallas	Texas	naturally_occurring	0 to 15.24 cm	Dallas	NA	NA	NA	NA	NA	NA	NA	NA	NA	NA	NA	NA	NA	NA	NA	NA	NA	NA	NA	NA	NA
Cedar elm	Ulmus crassifolia	Dallas	Texas	naturally_occurring	0 to 15.24 cm	Dallas	NA	NA	NA	NA	NA	NA	NA	NA	NA	NA	NA	NA	NA	NA	NA	NA	NA	NA	NA	NA	NA
Cedar elm	Ulmus crassifolia	Dallas	Texas	naturally_occurring	0 to 15.24 cm	Dallas	NA	NA	NA	NA	NA	NA	NA	NA	NA	NA	NA	NA	NA	NA	NA	NA	NA	NA	NA	NA	NA
Cedar elm	Ulmus crassifolia	Dallas	Texas	naturally_occurring	0 to 15.24 cm	Dallas	NA	NA	NA	NA	NA	NA	NA	NA	NA	NA	NA	NA	NA	NA	NA	NA	NA	NA	NA	NA	NA
Cedar elm	Ulmus crassifolia	Dallas	Texas	naturally_occurring	0 to 15.24 cm	Dallas	NA	NA	NA	NA	NA	NA	NA	NA	NA	NA	NA	NA	NA	NA	NA	NA	NA	NA	NA	NA	NA
Cedar elm	Ulmus crassifolia	Dallas	Texas	naturally_occurring	0 to 15.24 cm	Dallas	NA	NA	NA	NA	NA	NA	NA	NA	NA	NA	NA	NA	NA	NA	NA	NA	NA	NA	NA	NA	NA
Cedar elm	Ulmus crassifolia	Dallas	Texas	naturally_occurring	0 to 15.24 cm	Dallas	NA	NA	NA	NA	NA	NA	NA	NA	NA	NA	NA	NA	NA	NA	NA	NA	NA	NA	NA	NA	NA
Cedar elm	Ulmus crassifolia	Dallas	Texas	naturally_occurring	0 to 15.24 cm	Dallas	NA	NA	NA	NA	NA	NA	NA	NA	NA	NA	NA	NA	NA	NA	NA	NA	NA	NA	NA	NA	NA
Cedar elm	Ulmus crassifolia	Dallas	Texas	naturally_occurring	0 to 15.24 cm	Dallas	NA	NA	NA	NA	NA	NA	NA	NA	NA	NA	NA	NA	NA	NA	NA	NA	NA	NA	NA	NA	NA
Cedar elm	Ulmus crassifolia	Dallas	Texas	naturally_occurring	0 to 15.24 cm	Dallas	NA	NA	NA	NA	NA	NA	NA	NA	NA	NA	NA	NA	NA	NA	NA	NA	NA	NA	NA	NA	NA
Cedar elm	Ulmus crassifolia	Dallas	Texas	naturally_occurring	0 to 15.24 cm	Dallas	NA	NA	NA	NA	NA	NA	NA	NA	NA	NA	NA	NA	NA	NA	NA	NA	NA	NA	NA	NA	NA
Cedar elm	Ulmus crassifolia	Dallas	Texas	naturally_occurring	0 to 15.24 cm	Dallas	NA	NA	NA	NA	NA	NA	NA	NA	NA	NA	NA	NA	NA	NA	NA	NA	NA	NA	NA	NA	NA
Cedar elm	Ulmus crassifolia	Dallas	Texas	naturally_occurring	0 to 15.24 cm	Dallas	NA	NA	NA	NA	NA	NA	NA	NA	NA	NA	NA	NA	NA	NA	NA	NA	NA	NA	NA	NA	NA
Cedar elm	Ulmus crassifolia	Dallas	Texas	naturally_occurring	0 to 15.24 cm	Dallas	NA	NA	NA	NA	NA	NA	NA	NA	NA	NA	NA	NA	NA	NA	NA	NA	NA	NA	NA	NA	NA
Cedar elm	Ulmus crassifolia	Dallas	Texas	naturally_occurring	0 to 15.24 cm	Dallas	NA	NA	NA	NA	NA	NA	NA	NA	NA	NA	NA	NA	NA	NA	NA	NA	NA	NA	NA	NA	NA
Cedar elm	Ulmus crassifolia	Dallas	Texas	naturally_occurring	0 to 15.24 cm	Dallas	NA	NA	NA	NA	NA	NA	NA	NA	NA	NA	NA	NA	NA	NA	NA	NA	NA	NA	NA	NA	NA
Cedar elm	Ulmus crassifolia	Dallas	Texas	naturally_occurring	0 to 15.24 cm	Dallas	NA	NA	NA	NA	NA	NA	NA	NA	NA	NA	NA	NA	NA	NA	NA	NA	NA	NA	NA	NA	NA
Cedar elm	Ulmus crassifolia	Dallas	Texas	naturally_occurring	0 to 15.24 cm	Dallas	NA	NA	NA	NA	NA	NA	NA	NA	NA	NA	NA	NA	NA	NA	NA	NA	NA	NA	NA	NA	NA
Cedar elm	Ulmus crassifolia	Dallas	Texas	naturally_occurring	0 to 15.24 cm	Dallas	NA	NA	NA	NA	NA	NA	NA	NA	NA	NA	NA	NA	NA	NA	NA	NA	NA	NA	NA	NA	NA
Cedar elm	Ulmus crassifolia	Dallas	Texas	naturally_occurring	0 to 15.24 cm	Dallas	NA	NA	NA	NA	NA	NA	NA	NA	NA	NA	NA	NA	NA	NA	NA	NA	NA	NA	NA	NA	NA
Cedar elm	Ulmus crassifolia	Dallas	Texas	naturally_occurring	0 to 15.24 cm	Dallas	NA	NA	NA	NA	NA	NA	NA	NA	NA	NA	NA	NA	NA	NA	NA	NA	NA	NA	NA	NA	NA
Cedar elm	Ulmus crassifolia	Dallas	Texas	naturally_occurring	0 to 15.24 cm	Dallas	NA	NA	NA	NA	NA	NA	NA	NA	NA	NA	NA	NA	NA	NA	NA	NA	NA	NA	NA	NA	NA
Cedar elm	Ulmus crassifolia	Dallas	Texas	naturally_occurring	0 to 15.24 cm	Dallas	NA	NA	NA	NA	NA	NA	NA	NA	NA	NA	NA	NA	NA	NA	NA	NA	NA	NA	NA	NA	NA
Cedar elm	Ulmus crassifolia	Dallas	Texas	naturally_occurring	0 to 15.24 cm	Dallas	NA	NA	NA	NA	NA	NA	NA	NA	NA	NA	NA	NA	NA	NA	NA	NA	NA	NA	NA	NA	NA
Cedar elm	Ulmus crassifolia	Dallas	Texas	naturally_occurring	0 to 15.24 cm	Dallas	NA	NA	NA	NA	NA	NA	NA	NA	NA	NA	NA	NA	NA	NA	NA	NA	NA	NA	NA	NA	NA
Cedar elm	Ulmus crassifolia	Dallas	Texas	naturally_occurring	0 to 15.24 cm	Dallas	NA	NA	NA	NA	NA	NA	NA	NA	NA	NA	NA	NA	NA	NA	NA	NA	NA	NA	NA	NA	NA
Cedar elm	Ulmus crassifolia	Dallas	Texas	naturally_occurring	0 to 15.24 cm	Dallas	NA	NA	NA	NA	NA	NA	NA	NA	NA	NA	NA	NA	NA	NA	NA	NA	NA	NA	NA	NA	NA
Cedar elm	Ulmus crassifolia	Dallas	Texas	naturally_occurring	0 to 15.24 cm	Dallas	NA	NA	NA	NA	NA	NA	NA	NA	NA	NA	NA	NA	NA	NA	NA	NA	NA	NA	NA	NA	NA
Cedar elm	Ulmus crassifolia	Dallas	Texas	naturally_occurring	0 to 15.24 cm	Dallas	NA	NA	NA	NA	NA	NA	NA	NA	NA	NA	NA	NA	NA	NA	NA	NA	NA	NA	NA	NA	NA
Cedar elm	Ulmus crassifolia	Dallas	Texas	naturally_occurring	0 to 15.24 cm	Dallas	NA	NA	NA	NA	NA	NA	NA	NA	NA	NA	NA	NA	NA	NA	NA	NA	NA	NA	NA	NA	NA
Cedar elm	Ulmus crassifolia	Dallas	Texas	naturally_occurring	0 to 15.24 cm	Dallas	NA	NA	NA	NA	NA	NA	NA	NA	NA	NA	NA	NA	NA	NA	NA	NA	NA	NA	NA	NA	NA
Cedar elm	Ulmus crassifolia	Dallas	Texas	naturally_occurring	0 to 15.24 cm	Dallas	NA	NA	NA	NA	NA	NA	NA	NA	NA	NA	NA	NA	NA	NA	NA	NA	NA	NA	NA	NA	NA
Cedar elm	Ulmus crassifolia	Dallas	Texas	naturally_occurring	0 to 15.24 cm	Dallas	NA	NA	NA	NA	NA	NA	NA	NA	NA	NA	NA	NA	NA	NA	NA	NA	NA	NA	NA	NA	NA
Cedar elm	Ulmus crassifolia	Dallas	Texas	naturally_occurring	0 to 15.24 cm	Dallas	NA	NA	NA	NA	NA	NA	NA	NA	NA	NA	NA	NA	NA	NA	NA	NA	NA	NA	NA	NA	NA
Cedar elm	Ulmus crassifolia	Dallas	Texas	naturally_occurring	0 to 15.24 cm	Dallas	NA	NA	NA	NA	NA	NA	NA	NA	NA	NA	NA	NA	NA	NA	NA	NA	NA	NA	NA	NA	NA
Cedar elm	Ulmus crassifolia	Dallas	Texas	naturally_occurring	0 to 15.24 cm	Dallas	NA	NA	NA	NA	NA	NA	NA	NA	NA	NA	NA	NA	NA	NA	NA	NA	NA	NA	NA	NA	NA
Cedar elm	Ulmus crassifolia	Dallas	Texas	naturally_occurring	0 to 15.24 cm	Dallas	NA	NA	NA	NA	NA	NA	NA	NA	NA	NA	NA	NA	NA	NA	NA	NA	NA	NA	NA	NA	NA
Cedar elm	Ulmus crassifolia	Dallas	Texas	naturally_occurring	0 to 15.24 cm	Dallas	NA	NA	NA	NA	NA	NA	NA	NA	NA	NA	NA	NA	NA	NA	NA	NA	NA	NA	NA	NA	NA
Cedar elm	Ulmus crassifolia	Dallas	Texas	naturally_occurring	0 to 15.24 cm	Dallas	NA	NA	NA	NA	NA	NA	NA	NA	NA	NA	NA	NA	NA	NA	NA	NA	NA	NA	NA	NA	NA
Cedar elm	Ulmus crassifolia	Dallas	Texas	naturally_occurring	0 to 15.24 cm	Dallas	NA	NA	NA	NA	NA	NA	NA	NA	NA	NA	NA	NA	NA	NA	NA	NA	NA	NA	NA	NA	NA
Cedar elm	Ulmus crassifolia	Dallas	Texas	naturally_occurring	0 to 15.24 cm	Dallas	NA	NA	NA	NA	NA	NA	NA	NA	NA	NA	NA	NA	NA	NA	NA	NA	NA	NA	NA	NA	NA
Cedar elm	Ulmus crassifolia	Dallas	Texas	naturally_occurring	0 to 15.24 cm	Dallas	NA	NA	NA	NA	NA	NA	NA	NA	NA	NA	NA	NA	NA	NA	NA	NA	NA	NA	NA	NA	NA
Cedar elm	Ulmus crassifolia	Dallas	Texas	naturally_occurring	0 to 15.24 cm	Dallas	NA	NA	NA	NA	NA	NA	NA	NA	NA	NA	NA	NA	NA	NA	NA	NA	NA	NA	NA	NA	NA
Cedar elm	Ulmus crassifolia	Dallas	Texas	naturally_occurring	0 to 15.24 cm	Dallas	NA	NA	NA	NA	NA	NA	NA	NA	NA	NA	NA	NA	NA	NA	NA	NA	NA	NA	NA	NA	NA
Cedar elm	Ulmus crassifolia	Dallas	Texas	naturally_occurring	0 to 15.24 cm	Dallas	NA	NA	NA	NA	NA	NA	NA	NA	NA	NA	NA	NA	NA	NA	NA	NA	NA	NA	NA	NA	NA
Cedar elm	Ulmus crassifolia	Dallas	Texas	naturally_occurring	0 to 15.24 cm	Dallas	NA	NA	NA	NA	NA	NA	NA	NA	NA	NA	NA	NA	NA	NA	NA	NA	NA	NA	NA	NA	NA
Cedar elm	Ulmus crassifolia	Dallas	Texas	naturally_occurring	0 to 15.24 cm	Dallas	NA	NA	NA	NA	NA	NA	NA	NA	NA	NA	NA	NA	NA	NA	NA	NA	NA	NA	NA	NA	NA
Cedar elm	Ulmus crassifolia	Dallas	Texas	naturally_occurring	0 to 15.24 cm	Dallas	NA	NA	NA	NA	NA	NA	NA	NA	NA	NA	NA	NA	NA	NA	NA	NA	NA	NA	NA	NA	NA
Cedar elm	Ulmus crassifolia	Dallas	Texas	naturally_occurring	0 to 15.24 cm	Dallas	NA	NA	NA	NA	NA	NA	NA	NA	NA	NA	NA	NA	NA	NA	NA	NA	NA	NA	NA	NA	NA
Cedar elm	Ulmus crassifolia	Dallas	Texas	naturally_occurring	0 to 15.24 cm	Dallas	NA	NA	NA	NA	NA	NA	NA	NA	NA	NA	NA	NA	NA	NA	NA	NA	NA	NA	NA	NA	NA
Cedar elm	Ulmus crassifolia	Dallas	Texas	naturally_occurring	0 to 15.24 cm	Dallas	NA	NA	NA	NA	NA	NA	NA	NA	NA	NA	NA	NA	NA	NA	NA	NA	NA	NA	NA	NA	NA
Cedar elm	Ulmus crassifolia	Dallas	Texas	naturally_occurring	0 to 15.24 cm	Dallas	NA	NA	NA	NA	NA	NA	NA	NA	NA	NA	NA	NA	NA	NA	NA	NA	NA	NA	NA	NA	NA
Cedar elm	Ulmus crassifolia	Dallas	Texas	naturally_occurring	0 to 15.24 cm	Dallas	NA	NA	NA	NA	NA	NA	NA	NA	NA	NA	NA	NA	NA	NA	NA	NA	NA	NA	NA	NA	NA
Cedar elm	Ulmus crassifolia	Dallas	Texas	naturally_occurring	0 to 15.24 cm	Dallas	NA	NA	NA	NA	NA	NA	NA	NA	NA	NA	NA	NA	NA	NA	NA	NA	NA	NA	NA	NA	NA
Cedar elm	Ulmus crassifolia	Dallas	Texas	naturally_occurring	0 to 15.24 cm	Dallas	NA	NA	NA	NA	NA	NA	NA	NA	NA	NA	NA	NA	NA	NA	NA	NA	NA	NA	NA	NA	NA
Cedar elm	Ulmus crassifolia	Dallas	Texas	naturally_occurring	0 to 15.24 cm	Dallas	NA	NA	NA	NA	NA	NA	NA	NA	NA	NA	NA	NA	NA	NA	NA	NA	NA	NA	NA	NA	NA
Cedar elm	Ulmus crassifolia	Dallas	Texas	naturally_occurring	0 to 15.24 cm	Dallas	NA	NA	NA	NA	NA	NA	NA	NA	NA	NA	NA	NA	NA	NA	NA	NA	NA	NA	NA	NA	NA
Cedar elm	Ulmus crassifolia	Dallas	Texas	naturally_occurring	0 to 15.24 cm	Dallas	NA	NA	NA	NA	NA	NA	NA	NA	NA	NA	NA	NA	NA	NA	NA	NA	NA	NA	NA	NA	NA
Cedar elm	Ulmus crassifolia	Dallas	Texas	naturally_occurring	0 to 15.24 cm	Dallas	NA	NA	NA	NA	NA	NA	NA	NA	NA	NA	NA	NA	NA	NA	NA	NA	NA	NA	NA	NA	NA
Cedar elm	Ulmus crassifolia	Dallas	Texas	naturally_occurring	0 to 15.24 cm	Dallas	NA	NA	NA	NA	NA	NA	NA	NA	NA	NA	NA	NA	NA	NA	NA	NA	NA	NA	NA	NA	NA
Cedar elm	Ulmus crassifolia	Dallas	Texas	naturally_occurring	0 to 15.24 cm	Dallas	NA	NA	NA	NA	NA	NA	NA	NA	NA	NA	NA	NA	NA	NA	NA	NA	NA	NA	NA	NA	NA
Cedar elm	Ulmus crassifolia	Dallas	Texas	naturally_occurring	0 to 15.24 cm	Dallas	NA	NA	NA	NA	NA	NA	NA	NA	NA	NA	NA	NA	NA	NA	NA	NA	NA	NA	NA	NA	NA
Cedar elm	Ulmus crassifolia	Dallas	Texas	naturally_occurring	15.24 to 30.48 cm	Dallas	NA	NA	NA	NA	NA	NA	NA	NA	NA	NA	NA	NA	NA	NA	NA	NA	NA	NA	NA	NA	NA
Cedar elm	Ulmus crassifolia	Dallas	Texas	naturally_occurring	15.24 to 30.48 cm	Dallas	NA	NA	NA	NA	NA	NA	NA	NA	NA	NA	NA	NA	NA	NA	NA	NA	NA	NA	NA	NA	NA
Cedar elm	Ulmus crassifolia	Dallas	Texas	naturally_occurring	15.24 to 30.48 cm	Dallas	NA	NA	NA	NA	NA	NA	NA	NA	NA	NA	NA	NA	NA	NA	NA	NA	NA	NA	NA	NA	NA
Cedar elm	Ulmus crassifolia	Dallas	Texas	naturally_occurring	15.24 to 30.48 cm	Dallas	NA	NA	NA	NA	NA	NA	NA	NA	NA	NA	NA	NA	NA	NA	NA	NA	NA	NA	NA	NA	NA
Cedar elm	Ulmus crassifolia	Dallas	Texas	naturally_occurring	15.24 to 30.48 cm	Dallas	NA	NA	NA	NA	NA	NA	NA	NA	NA	NA	NA	NA	NA	NA	NA	NA	NA	NA	NA	NA	NA
Cedar elm	Ulmus crassifolia	Dallas	Texas	naturally_occurring	15.24 to 30.48 cm	Dallas	NA	NA	NA	NA	NA	NA	NA	NA	NA	NA	NA	NA	NA	NA	NA	NA	NA	NA	NA	NA	NA
Cedar elm	Ulmus crassifolia	Dallas	Texas	naturally_occurring	15.24 to 30.48 cm	Dallas	NA	NA	NA	NA	NA	NA	NA	NA	NA	NA	NA	NA	NA	NA	NA	NA	NA	NA	NA	NA	NA
Cedar elm	Ulmus crassifolia	Dallas	Texas	naturally_occurring	15.24 to 30.48 cm	Dallas	NA	NA	NA	NA	NA	NA	NA	NA	NA	NA	NA	NA	NA	NA	NA	NA	NA	NA	NA	NA	NA
Cedar elm	Ulmus crassifolia	Dallas	Texas	naturally_occurring	15.24 to 30.48 cm	Dallas	NA	NA	NA	NA	NA	NA	NA	NA	NA	NA	NA	NA	NA	NA	NA	NA	NA	NA	NA	NA	NA
Cedar elm	Ulmus crassifolia	Dallas	Texas	naturally_occurring	15.24 to 30.48 cm	Dallas	NA	NA	NA	NA	NA	NA	NA	NA	NA	NA	NA	NA	NA	NA	NA	NA	NA	NA	NA	NA	NA
Cedar elm	Ulmus crassifolia	Dallas	Texas	naturally_occurring	15.24 to 30.48 cm	Dallas	NA	NA	NA	NA	NA	NA	NA	NA	NA	NA	NA	NA	NA	NA	NA	NA	NA	NA	NA	NA	NA
Cedar elm	Ulmus crassifolia	Dallas	Texas	naturally_occurring	15.24 to 30.48 cm	Dallas	NA	NA	NA	NA	NA	NA	NA	NA	NA	NA	NA	NA	NA	NA	NA	NA	NA	NA	NA	NA	NA
Cedar elm	Ulmus crassifolia	Dallas	Texas	naturally_occurring	15.24 to 30.48 cm	Dallas	NA	NA	NA	NA	NA	NA	NA	NA	NA	NA	NA	NA	NA	NA	NA	NA	NA	NA	NA	NA	NA
Cedar elm	Ulmus crassifolia	Dallas	Texas	naturally_occurring	15.24 to 30.48 cm	Dallas	NA	NA	NA	NA	NA	NA	NA	NA	NA	NA	NA	NA	NA	NA	NA	NA	NA	NA	NA	NA	NA
Cedar elm	Ulmus crassifolia	Dallas	Texas	naturally_occurring	15.24 to 30.48 cm	Dallas	NA	NA	NA	NA	NA	NA	NA	NA	NA	NA	NA	NA	NA	NA	NA	NA	NA	NA	NA	NA	NA
Cedar elm	Ulmus crassifolia	Dallas	Texas	naturally_occurring	15.24 to 30.48 cm	Dallas	NA	NA	NA	NA	NA	NA	NA	NA	NA	NA	NA	NA	NA	NA	NA	NA	NA	NA	NA	NA	NA
Cedar elm	Ulmus crassifolia	Dallas	Texas	naturally_occurring	15.24 to 30.48 cm	Dallas	NA	NA	NA	NA	NA	NA	NA	NA	NA	NA	NA	NA	NA	NA	NA	NA	NA	NA	NA	NA	NA
Cedar elm	Ulmus crassifolia	Dallas	Texas	naturally_occurring	15.24 to 30.48 cm	Dallas	NA	NA	NA	NA	NA	NA	NA	NA	NA	NA	NA	NA	NA	NA	NA	NA	NA	NA	NA	NA	NA
Cedar elm	Ulmus crassifolia	Dallas	Texas	naturally_occurring	15.24 to 30.48 cm	Dallas	NA	NA	NA	NA	NA	NA	NA	NA	NA	NA	NA	NA	NA	NA	NA	NA	NA	NA	NA	NA	NA
Cedar elm	Ulmus crassifolia	Dallas	Texas	naturally_occurring	15.24 to 30.48 cm	Dallas	NA	NA	NA	NA	NA	NA	NA	NA	NA	NA	NA	NA	NA	NA	NA	NA	NA	NA	NA	NA	NA
Cedar elm	Ulmus crassifolia	Dallas	Texas	naturally_occurring	15.24 to 30.48 cm	Dallas	NA	NA	NA	NA	NA	NA	NA	NA	NA	NA	NA	NA	NA	NA	NA	NA	NA	NA	NA	NA	NA
Cedar elm	Ulmus crassifolia	Dallas	Texas	naturally_occurring	15.24 to 30.48 cm	Dallas	NA	NA	NA	NA	NA	NA	NA	NA	NA	NA	NA	NA	NA	NA	NA	NA	NA	NA	NA	NA	NA
Cedar elm	Ulmus crassifolia	Dallas	Texas	naturally_occurring	15.24 to 30.48 cm	Dallas	NA	NA	NA	NA	NA	NA	NA	NA	NA	NA	NA	NA	NA	NA	NA	NA	NA	NA	NA	NA	NA
Cedar elm	Ulmus crassifolia	Dallas	Texas	naturally_occurring	15.24 to 30.48 cm	Dallas	NA	NA	NA	NA	NA	NA	NA	NA	NA	NA	NA	NA	NA	NA	NA	NA	NA	NA	NA	NA	NA
Cedar elm	Ulmus crassifolia	Dallas	Texas	naturally_occurring	15.24 to 30.48 cm	Dallas	NA	NA	NA	NA	NA	NA	NA	NA	NA	NA	NA	NA	NA	NA	NA	NA	NA	NA	NA	NA	NA
Cedar elm	Ulmus crassifolia	Dallas	Texas	naturally_occurring	15.24 to 30.48 cm	Dallas	NA	NA	NA	NA	NA	NA	NA	NA	NA	NA	NA	NA	NA	NA	NA	NA	NA	NA	NA	NA	NA
Cedar elm	Ulmus crassifolia	Dallas	Texas	naturally_occurring	15.24 to 30.48 cm	Dallas	NA	NA	NA	NA	NA	NA	NA	NA	NA	NA	NA	NA	NA	NA	NA	NA	NA	NA	NA	NA	NA
Cedar elm	Ulmus crassifolia	Dallas	Texas	naturally_occurring	15.24 to 30.48 cm	Dallas	NA	NA	NA	NA	NA	NA	NA	NA	NA	NA	NA	NA	NA	NA	NA	NA	NA	NA	NA	NA	NA
Cedar elm	Ulmus crassifolia	Dallas	Texas	naturally_occurring	15.24 to 30.48 cm	Dallas	NA	NA	NA	NA	NA	NA	NA	NA	NA	NA	NA	NA	NA	NA	NA	NA	NA	NA	NA	NA	NA
Cedar elm	Ulmus crassifolia	Dallas	Texas	naturally_occurring	15.24 to 30.48 cm	Dallas	NA	NA	NA	NA	NA	NA	NA	NA	NA	NA	NA	NA	NA	NA	NA	NA	NA	NA	NA	NA	NA
Cedar elm	Ulmus crassifolia	Dallas	Texas	naturally_occurring	15.24 to 30.48 cm	Dallas	NA	NA	NA	NA	NA	NA	NA	NA	NA	NA	NA	NA	NA	NA	NA	NA	NA	NA	NA	NA	NA
Cedar elm	Ulmus crassifolia	Dallas	Texas	naturally_occurring	15.24 to 30.48 cm	Dallas	NA	NA	NA	NA	NA	NA	NA	NA	NA	NA	NA	NA	NA	NA	NA	NA	NA	NA	NA	NA	NA
Cedar elm	Ulmus crassifolia	Dallas	Texas	naturally_occurring	15.24 to 30.48 cm	Dallas	NA	NA	NA	NA	NA	NA	NA	NA	NA	NA	NA	NA	NA	NA	NA	NA	NA	NA	NA	NA	NA
Cedar elm	Ulmus crassifolia	Dallas	Texas	naturally_occurring	15.24 to 30.48 cm	Dallas	NA	NA	NA	NA	NA	NA	NA	NA	NA	NA	NA	NA	NA	NA	NA	NA	NA	NA	NA	NA	NA
Cedar elm	Ulmus crassifolia	Dallas	Texas	naturally_occurring	15.24 to 30.48 cm	Dallas	NA	NA	NA	NA	NA	NA	NA	NA	NA	NA	NA	NA	NA	NA	NA	NA	NA	NA	NA	NA	NA
Cedar elm	Ulmus crassifolia	Dallas	Texas	naturally_occurring	15.24 to 30.48 cm	Dallas	NA	NA	NA	NA	NA	NA	NA	NA	NA	NA	NA	NA	NA	NA	NA	NA	NA	NA	NA	NA	NA
Cedar elm	Ulmus crassifolia	Dallas	Texas	naturally_occurring	15.24 to 30.48 cm	Dallas	NA	NA	NA	NA	NA	NA	NA	NA	NA	NA	NA	NA	NA	NA	NA	NA	NA	NA	NA	NA	NA
Cedar elm	Ulmus crassifolia	Dallas	Texas	naturally_occurring	15.24 to 30.48 cm	Dallas	NA	NA	NA	NA	NA	NA	NA	NA	NA	NA	NA	NA	NA	NA	NA	NA	NA	NA	NA	NA	NA
Cedar elm	Ulmus crassifolia	Dallas	Texas	naturally_occurring	15.24 to 30.48 cm	Dallas	NA	NA	NA	NA	NA	NA	NA	NA	NA	NA	NA	NA	NA	NA	NA	NA	NA	NA	NA	NA	NA
Cedar elm	Ulmus crassifolia	Dallas	Texas	naturally_occurring	15.24 to 30.48 cm	Dallas	NA	NA	NA	NA	NA	NA	NA	NA	NA	NA	NA	NA	NA	NA	NA	NA	NA	NA	NA	NA	NA
Cedar elm	Ulmus crassifolia	Dallas	Texas	naturally_occurring	15.24 to 30.48 cm	Dallas	NA	NA	NA	NA	NA	NA	NA	NA	NA	NA	NA	NA	NA	NA	NA	NA	NA	NA	NA	NA	NA
Cedar elm	Ulmus crassifolia	Dallas	Texas	naturally_occurring	15.24 to 30.48 cm	Dallas	NA	NA	NA	NA	NA	NA	NA	NA	NA	NA	NA	NA	NA	NA	NA	NA	NA	NA	NA	NA	NA
Cedar elm	Ulmus crassifolia	Dallas	Texas	naturally_occurring	15.24 to 30.48 cm	Dallas	NA	NA	NA	NA	NA	NA	NA	NA	NA	NA	NA	NA	NA	NA	NA	NA	NA	NA	NA	NA	NA
Cedar elm	Ulmus crassifolia	Dallas	Texas	naturally_occurring	15.24 to 30.48 cm	Dallas	NA	NA	NA	NA	NA	NA	NA	NA	NA	NA	NA	NA	NA	NA	NA	NA	NA	NA	NA	NA	NA
Cedar elm	Ulmus crassifolia	Dallas	Texas	naturally_occurring	15.24 to 30.48 cm	Dallas	NA	NA	NA	NA	NA	NA	NA	NA	NA	NA	NA	NA	NA	NA	NA	NA	NA	NA	NA	NA	NA
Cedar elm	Ulmus crassifolia	Dallas	Texas	naturally_occurring	15.24 to 30.48 cm	Dallas	NA	NA	NA	NA	NA	NA	NA	NA	NA	NA	NA	NA	NA	NA	NA	NA	NA	NA	NA	NA	NA
Cedar elm	Ulmus crassifolia	Dallas	Texas	naturally_occurring	15.24 to 30.48 cm	Dallas	NA	NA	NA	NA	NA	NA	NA	NA	NA	NA	NA	NA	NA	NA	NA	NA	NA	NA	NA	NA	NA
Cedar elm	Ulmus crassifolia	Dallas	Texas	naturally_occurring	15.24 to 30.48 cm	Dallas	NA	NA	NA	NA	NA	NA	NA	NA	NA	NA	NA	NA	NA	NA	NA	NA	NA	NA	NA	NA	NA
Cedar elm	Ulmus crassifolia	Dallas	Texas	naturally_occurring	15.24 to 30.48 cm	Dallas	NA	NA	NA	NA	NA	NA	NA	NA	NA	NA	NA	NA	NA	NA	NA	NA	NA	NA	NA	NA	NA
Cedar elm	Ulmus crassifolia	Dallas	Texas	naturally_occurring	15.24 to 30.48 cm	Dallas	NA	NA	NA	NA	NA	NA	NA	NA	NA	NA	NA	NA	NA	NA	NA	NA	NA	NA	NA	NA	NA
Cedar elm	Ulmus crassifolia	Dallas	Texas	naturally_occurring	15.24 to 30.48 cm	Dallas	NA	NA	NA	NA	NA	NA	NA	NA	NA	NA	NA	NA	NA	NA	NA	NA	NA	NA	NA	NA	NA
Cedar elm	Ulmus crassifolia	Dallas	Texas	naturally_occurring	15.24 to 30.48 cm	Dallas	NA	NA	NA	NA	NA	NA	NA	NA	NA	NA	NA	NA	NA	NA	NA	NA	NA	NA	NA	NA	NA
Cedar elm	Ulmus crassifolia	Dallas	Texas	naturally_occurring	15.24 to 30.48 cm	Dallas	NA	NA	NA	NA	NA	NA	NA	NA	NA	NA	NA	NA	NA	NA	NA	NA	NA	NA	NA	NA	NA
Cedar elm	Ulmus crassifolia	Dallas	Texas	naturally_occurring	15.24 to 30.48 cm	Dallas	NA	NA	NA	NA	NA	NA	NA	NA	NA	NA	NA	NA	NA	NA	NA	NA	NA	NA	NA	NA	NA
Cedar elm	Ulmus crassifolia	Dallas	Texas	naturally_occurring	15.24 to 30.48 cm	Dallas	NA	NA	NA	NA	NA	NA	NA	NA	NA	NA	NA	NA	NA	NA	NA	NA	NA	NA	NA	NA	NA
Cedar elm	Ulmus crassifolia	Dallas	Texas	naturally_occurring	15.24 to 30.48 cm	Dallas	NA	NA	NA	NA	NA	NA	NA	NA	NA	NA	NA	NA	NA	NA	NA	NA	NA	NA	NA	NA	NA
Cedar elm	Ulmus crassifolia	Dallas	Texas	naturally_occurring	15.24 to 30.48 cm	Dallas	NA	NA	NA	NA	NA	NA	NA	NA	NA	NA	NA	NA	NA	NA	NA	NA	NA	NA	NA	NA	NA
Cedar elm	Ulmus crassifolia	Dallas	Texas	naturally_occurring	15.24 to 30.48 cm	Dallas	NA	NA	NA	NA	NA	NA	NA	NA	NA	NA	NA	NA	NA	NA	NA	NA	NA	NA	NA	NA	NA
Cedar elm	Ulmus crassifolia	Dallas	Texas	naturally_occurring	15.24 to 30.48 cm	Dallas	NA	NA	NA	NA	NA	NA	NA	NA	NA	NA	NA	NA	NA	NA	NA	NA	NA	NA	NA	NA	NA
Cedar elm	Ulmus crassifolia	Dallas	Texas	naturally_occurring	15.24 to 30.48 cm	Dallas	NA	NA	NA	NA	NA	NA	NA	NA	NA	NA	NA	NA	NA	NA	NA	NA	NA	NA	NA	NA	NA
Cedar elm	Ulmus crassifolia	Dallas	Texas	naturally_occurring	15.24 to 30.48 cm	Dallas	NA	NA	NA	NA	NA	NA	NA	NA	NA	NA	NA	NA	NA	NA	NA	NA	NA	NA	NA	NA	NA
Cedar elm	Ulmus crassifolia	Dallas	Texas	naturally_occurring	15.24 to 30.48 cm	Dallas	NA	NA	NA	NA	NA	NA	NA	NA	NA	NA	NA	NA	NA	NA	NA	NA	NA	NA	NA	NA	NA
Cedar elm	Ulmus crassifolia	Dallas	Texas	naturally_occurring	15.24 to 30.48 cm	Dallas	NA	NA	NA	NA	NA	NA	NA	NA	NA	NA	NA	NA	NA	NA	NA	NA	NA	NA	NA	NA	NA
Cedar elm	Ulmus crassifolia	Dallas	Texas	naturally_occurring	15.24 to 30.48 cm	Dallas	NA	NA	NA	NA	NA	NA	NA	NA	NA	NA	NA	NA	NA	NA	NA	NA	NA	NA	NA	NA	NA
Cedar elm	Ulmus crassifolia	Dallas	Texas	naturally_occurring	15.24 to 30.48 cm	Dallas	NA	NA	NA	NA	NA	NA	NA	NA	NA	NA	NA	NA	NA	NA	NA	NA	NA	NA	NA	NA	NA
Cedar elm	Ulmus crassifolia	Dallas	Texas	naturally_occurring	15.24 to 30.48 cm	Dallas	NA	NA	NA	NA	NA	NA	NA	NA	NA	NA	NA	NA	NA	NA	NA	NA	NA	NA	NA	NA	NA
Cedar elm	Ulmus crassifolia	Dallas	Texas	naturally_occurring	15.24 to 30.48 cm	Dallas	NA	NA	NA	NA	NA	NA	NA	NA	NA	NA	NA	NA	NA	NA	NA	NA	NA	NA	NA	NA	NA
Cedar elm	Ulmus crassifolia	Dallas	Texas	naturally_occurring	15.24 to 30.48 cm	Dallas	NA	NA	NA	NA	NA	NA	NA	NA	NA	NA	NA	NA	NA	NA	NA	NA	NA	NA	NA	NA	NA
Cedar elm	Ulmus crassifolia	Dallas	Texas	naturally_occurring	15.24 to 30.48 cm	Dallas	NA	NA	NA	NA	NA	NA	NA	NA	NA	NA	NA	NA	NA	NA	NA	NA	NA	NA	NA	NA	NA
Cedar elm	Ulmus crassifolia	Dallas	Texas	naturally_occurring	15.24 to 30.48 cm	Dallas	NA	NA	NA	NA	NA	NA	NA	NA	NA	NA	NA	NA	NA	NA	NA	NA	NA	NA	NA	NA	NA
Cedar elm	Ulmus crassifolia	Dallas	Texas	naturally_occurring	15.24 to 30.48 cm	Dallas	NA	NA	NA	NA	NA	NA	NA	NA	NA	NA	NA	NA	NA	NA	NA	NA	NA	NA	NA	NA	NA
Cedar elm	Ulmus crassifolia	Dallas	Texas	naturally_occurring	15.24 to 30.48 cm	Dallas	NA	NA	NA	NA	NA	NA	NA	NA	NA	NA	NA	NA	NA	NA	NA	NA	NA	NA	NA	NA	NA
Cedar elm	Ulmus crassifolia	Dallas	Texas	naturally_occurring	15.24 to 30.48 cm	Dallas	NA	NA	NA	NA	NA	NA	NA	NA	NA	NA	NA	NA	NA	NA	NA	NA	NA	NA	NA	NA	NA
Cedar elm	Ulmus crassifolia	Dallas	Texas	naturally_occurring	15.24 to 30.48 cm	Dallas	NA	NA	NA	NA	NA	NA	NA	NA	NA	NA	NA	NA	NA	NA	NA	NA	NA	NA	NA	NA	NA
Cedar elm	Ulmus crassifolia	Dallas	Texas	naturally_occurring	15.24 to 30.48 cm	Dallas	NA	NA	NA	NA	NA	NA	NA	NA	NA	NA	NA	NA	NA	NA	NA	NA	NA	NA	NA	NA	NA
Cedar elm	Ulmus crassifolia	Dallas	Texas	naturally_occurring	15.24 to 30.48 cm	Dallas	NA	NA	NA	NA	NA	NA	NA	NA	NA	NA	NA	NA	NA	NA	NA	NA	NA	NA	NA	NA	NA
Cedar elm	Ulmus crassifolia	Dallas	Texas	naturally_occurring	15.24 to 30.48 cm	Dallas	NA	NA	NA	NA	NA	NA	NA	NA	NA	NA	NA	NA	NA	NA	NA	NA	NA	NA	NA	NA	NA
Cedar elm	Ulmus crassifolia	Dallas	Texas	naturally_occurring	15.24 to 30.48 cm	Dallas	NA	NA	NA	NA	NA	NA	NA	NA	NA	NA	NA	NA	NA	NA	NA	NA	NA	NA	NA	NA	NA
Cedar elm	Ulmus crassifolia	Dallas	Texas	naturally_occurring	15.24 to 30.48 cm	Dallas	NA	NA	NA	NA	NA	NA	NA	NA	NA	NA	NA	NA	NA	NA	NA	NA	NA	NA	NA	NA	NA
Cedar elm	Ulmus crassifolia	Dallas	Texas	naturally_occurring	15.24 to 30.48 cm	Dallas	NA	NA	NA	NA	NA	NA	NA	NA	NA	NA	NA	NA	NA	NA	NA	NA	NA	NA	NA	NA	NA
Cedar elm	Ulmus crassifolia	Dallas	Texas	naturally_occurring	15.24 to 30.48 cm	Dallas	NA	NA	NA	NA	NA	NA	NA	NA	NA	NA	NA	NA	NA	NA	NA	NA	NA	NA	NA	NA	NA
Cedar elm	Ulmus crassifolia	Dallas	Texas	naturally_occurring	15.24 to 30.48 cm	Dallas	NA	NA	NA	NA	NA	NA	NA	NA	NA	NA	NA	NA	NA	NA	NA	NA	NA	NA	NA	NA	NA
Cedar elm	Ulmus crassifolia	Dallas	Texas	naturally_occurring	15.24 to 30.48 cm	Dallas	NA	NA	NA	NA	NA	NA	NA	NA	NA	NA	NA	NA	NA	NA	NA	NA	NA	NA	NA	NA	NA
Cedar elm	Ulmus crassifolia	Dallas	Texas	naturally_occurring	15.24 to 30.48 cm	Dallas	NA	NA	NA	NA	NA	NA	NA	NA	NA	NA	NA	NA	NA	NA	NA	NA	NA	NA	NA	NA	NA
Cedar elm	Ulmus crassifolia	Dallas	Texas	naturally_occurring	15.24 to 30.48 cm	Dallas	NA	NA	NA	NA	NA	NA	NA	NA	NA	NA	NA	NA	NA	NA	NA	NA	NA	NA	NA	NA	NA
Cedar elm	Ulmus crassifolia	Dallas	Texas	naturally_occurring	15.24 to 30.48 cm	Dallas	NA	NA	NA	NA	NA	NA	NA	NA	NA	NA	NA	NA	NA	NA	NA	NA	NA	NA	NA	NA	NA
Cedar elm	Ulmus crassifolia	Dallas	Texas	naturally_occurring	15.24 to 30.48 cm	Dallas	NA	NA	NA	NA	NA	NA	NA	NA	NA	NA	NA	NA	NA	NA	NA	NA	NA	NA	NA	NA	NA
Cedar elm	Ulmus crassifolia	Dallas	Texas	naturally_occurring	15.24 to 30.48 cm	Dallas	NA	NA	NA	NA	NA	NA	NA	NA	NA	NA	NA	NA	NA	NA	NA	NA	NA	NA	NA	NA	NA
Cedar elm	Ulmus crassifolia	Dallas	Texas	naturally_occurring	15.24 to 30.48 cm	Dallas	NA	NA	NA	NA	NA	NA	NA	NA	NA	NA	NA	NA	NA	NA	NA	NA	NA	NA	NA	NA	NA
Cedar elm	Ulmus crassifolia	Dallas	Texas	naturally_occurring	15.24 to 30.48 cm	Dallas	NA	NA	NA	NA	NA	NA	NA	NA	NA	NA	NA	NA	NA	NA	NA	NA	NA	NA	NA	NA	NA
Cedar elm	Ulmus crassifolia	Dallas	Texas	naturally_occurring	15.24 to 30.48 cm	Dallas	NA	NA	NA	NA	NA	NA	NA	NA	NA	NA	NA	NA	NA	NA	NA	NA	NA	NA	NA	NA	NA
Cedar elm	Ulmus crassifolia	Dallas	Texas	naturally_occurring	15.24 to 30.48 cm	Dallas	NA	NA	NA	NA	NA	NA	NA	NA	NA	NA	NA	NA	NA	NA	NA	NA	NA	NA	NA	NA	NA
Cedar elm	Ulmus crassifolia	Dallas	Texas	naturally_occurring	15.24 to 30.48 cm	Dallas	NA	NA	NA	NA	NA	NA	NA	NA	NA	NA	NA	NA	NA	NA	NA	NA	NA	NA	NA	NA	NA
Cedar elm	Ulmus crassifolia	Dallas	Texas	naturally_occurring	15.24 to 30.48 cm	Dallas	NA	NA	NA	NA	NA	NA	NA	NA	NA	NA	NA	NA	NA	NA	NA	NA	NA	NA	NA	NA	NA
Cedar elm	Ulmus crassifolia	Dallas	Texas	naturally_occurring	15.24 to 30.48 cm	Dallas	NA	NA	NA	NA	NA	NA	NA	NA	NA	NA	NA	NA	NA	NA	NA	NA	NA	NA	NA	NA	NA
Cedar elm	Ulmus crassifolia	Dallas	Texas	naturally_occurring	15.24 to 30.48 cm	Dallas	NA	NA	NA	NA	NA	NA	NA	NA	NA	NA	NA	NA	NA	NA	NA	NA	NA	NA	NA	NA	NA
Cedar elm	Ulmus crassifolia	Dallas	Texas	naturally_occurring	15.24 to 30.48 cm	Dallas	NA	NA	NA	NA	NA	NA	NA	NA	NA	NA	NA	NA	NA	NA	NA	NA	NA	NA	NA	NA	NA
Cedar elm	Ulmus crassifolia	Dallas	Texas	naturally_occurring	15.24 to 30.48 cm	Dallas	NA	NA	NA	NA	NA	NA	NA	NA	NA	NA	NA	NA	NA	NA	NA	NA	NA	NA	NA	NA	NA
Cedar elm	Ulmus crassifolia	Dallas	Texas	naturally_occurring	15.24 to 30.48 cm	Dallas	NA	NA	NA	NA	NA	NA	NA	NA	NA	NA	NA	NA	NA	NA	NA	NA	NA	NA	NA	NA	NA
Cedar elm	Ulmus crassifolia	Dallas	Texas	naturally_occurring	15.24 to 30.48 cm	Dallas	NA	NA	NA	NA	NA	NA	NA	NA	NA	NA	NA	NA	NA	NA	NA	NA	NA	NA	NA	NA	NA
Cedar elm	Ulmus crassifolia	Dallas	Texas	naturally_occurring	15.24 to 30.48 cm	Dallas	NA	NA	NA	NA	NA	NA	NA	NA	NA	NA	NA	NA	NA	NA	NA	NA	NA	NA	NA	NA	NA
Cedar elm	Ulmus crassifolia	Dallas	Texas	naturally_occurring	15.24 to 30.48 cm	Dallas	NA	NA	NA	NA	NA	NA	NA	NA	NA	NA	NA	NA	NA	NA	NA	NA	NA	NA	NA	NA	NA
Cedar elm	Ulmus crassifolia	Dallas	Texas	naturally_occurring	15.24 to 30.48 cm	Dallas	NA	NA	NA	NA	NA	NA	NA	NA	NA	NA	NA	NA	NA	NA	NA	NA	NA	NA	NA	NA	NA
Cedar elm	Ulmus crassifolia	Dallas	Texas	naturally_occurring	15.24 to 30.48 cm	Dallas	NA	NA	NA	NA	NA	NA	NA	NA	NA	NA	NA	NA	NA	NA	NA	NA	NA	NA	NA	NA	NA
Cedar elm	Ulmus crassifolia	Dallas	Texas	naturally_occurring	15.24 to 30.48 cm	Dallas	NA	NA	NA	NA	NA	NA	NA	NA	NA	NA	NA	NA	NA	NA	NA	NA	NA	NA	NA	NA	NA
Cedar elm	Ulmus crassifolia	Dallas	Texas	naturally_occurring	15.24 to 30.48 cm	Dallas	NA	NA	NA	NA	NA	NA	NA	NA	NA	NA	NA	NA	NA	NA	NA	NA	NA	NA	NA	NA	NA
Cedar elm	Ulmus crassifolia	Dallas	Texas	naturally_occurring	15.24 to 30.48 cm	Dallas	NA	NA	NA	NA	NA	NA	NA	NA	NA	NA	NA	NA	NA	NA	NA	NA	NA	NA	NA	NA	NA
Cedar elm	Ulmus crassifolia	Dallas	Texas	naturally_occurring	15.24 to 30.48 cm	Dallas	NA	NA	NA	NA	NA	NA	NA	NA	NA	NA	NA	NA	NA	NA	NA	NA	NA	NA	NA	NA	NA
Cedar elm	Ulmus crassifolia	Dallas	Texas	naturally_occurring	15.24 to 30.48 cm	Dallas	NA	NA	NA	NA	NA	NA	NA	NA	NA	NA	NA	NA	NA	NA	NA	NA	NA	NA	NA	NA	NA
Cedar elm	Ulmus crassifolia	Dallas	Texas	naturally_occurring	15.24 to 30.48 cm	Dallas	NA	NA	NA	NA	NA	NA	NA	NA	NA	NA	NA	NA	NA	NA	NA	NA	NA	NA	NA	NA	NA
Cedar elm	Ulmus crassifolia	Dallas	Texas	naturally_occurring	15.24 to 30.48 cm	Dallas	NA	NA	NA	NA	NA	NA	NA	NA	NA	NA	NA	NA	NA	NA	NA	NA	NA	NA	NA	NA	NA
Cedar elm	Ulmus crassifolia	Dallas	Texas	naturally_occurring	15.24 to 30.48 cm	Dallas	NA	NA	NA	NA	NA	NA	NA	NA	NA	NA	NA	NA	NA	NA	NA	NA	NA	NA	NA	NA	NA
Cedar elm	Ulmus crassifolia	Dallas	Texas	naturally_occurring	15.24 to 30.48 cm	Dallas	NA	NA	NA	NA	NA	NA	NA	NA	NA	NA	NA	NA	NA	NA	NA	NA	NA	NA	NA	NA	NA
Cedar elm	Ulmus crassifolia	Dallas	Texas	naturally_occurring	15.24 to 30.48 cm	Dallas	NA	NA	NA	NA	NA	NA	NA	NA	NA	NA	NA	NA	NA	NA	NA	NA	NA	NA	NA	NA	NA
Cedar elm	Ulmus crassifolia	Dallas	Texas	naturally_occurring	15.24 to 30.48 cm	Dallas	NA	NA	NA	NA	NA	NA	NA	NA	NA	NA	NA	NA	NA	NA	NA	NA	NA	NA	NA	NA	NA
Cedar elm	Ulmus crassifolia	Dallas	Texas	naturally_occurring	15.24 to 30.48 cm	Dallas	NA	NA	NA	NA	NA	NA	NA	NA	NA	NA	NA	NA	NA	NA	NA	NA	NA	NA	NA	NA	NA
Cedar elm	Ulmus crassifolia	Dallas	Texas	naturally_occurring	15.24 to 30.48 cm	Dallas	NA	NA	NA	NA	NA	NA	NA	NA	NA	NA	NA	NA	NA	NA	NA	NA	NA	NA	NA	NA	NA
Cedar elm	Ulmus crassifolia	Dallas	Texas	naturally_occurring	15.24 to 30.48 cm	Dallas	NA	NA	NA	NA	NA	NA	NA	NA	NA	NA	NA	NA	NA	NA	NA	NA	NA	NA	NA	NA	NA
Cedar elm	Ulmus crassifolia	Dallas	Texas	naturally_occurring	15.24 to 30.48 cm	Dallas	NA	NA	NA	NA	NA	NA	NA	NA	NA	NA	NA	NA	NA	NA	NA	NA	NA	NA	NA	NA	NA
Cedar elm	Ulmus crassifolia	Dallas	Texas	naturally_occurring	15.24 to 30.48 cm	Dallas	NA	NA	NA	NA	NA	NA	NA	NA	NA	NA	NA	NA	NA	NA	NA	NA	NA	NA	NA	NA	NA
Cedar elm	Ulmus crassifolia	Dallas	Texas	naturally_occurring	15.24 to 30.48 cm	Dallas	NA	NA	NA	NA	NA	NA	NA	NA	NA	NA	NA	NA	NA	NA	NA	NA	NA	NA	NA	NA	NA
Cedar elm	Ulmus crassifolia	Dallas	Texas	naturally_occurring	15.24 to 30.48 cm	Dallas	NA	NA	NA	NA	NA	NA	NA	NA	NA	NA	NA	NA	NA	NA	NA	NA	NA	NA	NA	NA	NA
Cedar elm	Ulmus crassifolia	Dallas	Texas	naturally_occurring	15.24 to 30.48 cm	Dallas	NA	NA	NA	NA	NA	NA	NA	NA	NA	NA	NA	NA	NA	NA	NA	NA	NA	NA	NA	NA	NA
Cedar elm	Ulmus crassifolia	Dallas	Texas	naturally_occurring	15.24 to 30.48 cm	Dallas	NA	NA	NA	NA	NA	NA	NA	NA	NA	NA	NA	NA	NA	NA	NA	NA	NA	NA	NA	NA	NA
Cedar elm	Ulmus crassifolia	Dallas	Texas	naturally_occurring	15.24 to 30.48 cm	Dallas	NA	NA	NA	NA	NA	NA	NA	NA	NA	NA	NA	NA	NA	NA	NA	NA	NA	NA	NA	NA	NA
Cedar elm	Ulmus crassifolia	Dallas	Texas	naturally_occurring	15.24 to 30.48 cm	Dallas	NA	NA	NA	NA	NA	NA	NA	NA	NA	NA	NA	NA	NA	NA	NA	NA	NA	NA	NA	NA	NA
Cedar elm	Ulmus crassifolia	Dallas	Texas	naturally_occurring	15.24 to 30.48 cm	Dallas	NA	NA	NA	NA	NA	NA	NA	NA	NA	NA	NA	NA	NA	NA	NA	NA	NA	NA	NA	NA	NA
Cedar elm	Ulmus crassifolia	Dallas	Texas	naturally_occurring	15.24 to 30.48 cm	Dallas	NA	NA	NA	NA	NA	NA	NA	NA	NA	NA	NA	NA	NA	NA	NA	NA	NA	NA	NA	NA	NA
Cedar elm	Ulmus crassifolia	Dallas	Texas	naturally_occurring	15.24 to 30.48 cm	Dallas	NA	NA	NA	NA	NA	NA	NA	NA	NA	NA	NA	NA	NA	NA	NA	NA	NA	NA	NA	NA	NA
Cedar elm	Ulmus crassifolia	Dallas	Texas	naturally_occurring	15.24 to 30.48 cm	Dallas	NA	NA	NA	NA	NA	NA	NA	NA	NA	NA	NA	NA	NA	NA	NA	NA	NA	NA	NA	NA	NA
Cedar elm	Ulmus crassifolia	Dallas	Texas	naturally_occurring	15.24 to 30.48 cm	Dallas	NA	NA	NA	NA	NA	NA	NA	NA	NA	NA	NA	NA	NA	NA	NA	NA	NA	NA	NA	NA	NA
Cedar elm	Ulmus crassifolia	Dallas	Texas	naturally_occurring	15.24 to 30.48 cm	Dallas	NA	NA	NA	NA	NA	NA	NA	NA	NA	NA	NA	NA	NA	NA	NA	NA	NA	NA	NA	NA	NA
Cedar elm	Ulmus crassifolia	Dallas	Texas	naturally_occurring	15.24 to 30.48 cm	Dallas	NA	NA	NA	NA	NA	NA	NA	NA	NA	NA	NA	NA	NA	NA	NA	NA	NA	NA	NA	NA	NA
Cedar elm	Ulmus crassifolia	Dallas	Texas	naturally_occurring	15.24 to 30.48 cm	Dallas	NA	NA	NA	NA	NA	NA	NA	NA	NA	NA	NA	NA	NA	NA	NA	NA	NA	NA	NA	NA	NA
Cedar elm	Ulmus crassifolia	Dallas	Texas	naturally_occurring	15.24 to 30.48 cm	Dallas	NA	NA	NA	NA	NA	NA	NA	NA	NA	NA	NA	NA	NA	NA	NA	NA	NA	NA	NA	NA	NA
Cedar elm	Ulmus crassifolia	Dallas	Texas	naturally_occurring	15.24 to 30.48 cm	Dallas	NA	NA	NA	NA	NA	NA	NA	NA	NA	NA	NA	NA	NA	NA	NA	NA	NA	NA	NA	NA	NA
Cedar elm	Ulmus crassifolia	Dallas	Texas	naturally_occurring	15.24 to 30.48 cm	Dallas	NA	NA	NA	NA	NA	NA	NA	NA	NA	NA	NA	NA	NA	NA	NA	NA	NA	NA	NA	NA	NA
Cedar elm	Ulmus crassifolia	Dallas	Texas	naturally_occurring	15.24 to 30.48 cm	Dallas	NA	NA	NA	NA	NA	NA	NA	NA	NA	NA	NA	NA	NA	NA	NA	NA	NA	NA	NA	NA	NA
Cedar elm	Ulmus crassifolia	Dallas	Texas	naturally_occurring	15.24 to 30.48 cm	Dallas	NA	NA	NA	NA	NA	NA	NA	NA	NA	NA	NA	NA	NA	NA	NA	NA	NA	NA	NA	NA	NA
Cedar elm	Ulmus crassifolia	Dallas	Texas	naturally_occurring	15.24 to 30.48 cm	Dallas	NA	NA	NA	NA	NA	NA	NA	NA	NA	NA	NA	NA	NA	NA	NA	NA	NA	NA	NA	NA	NA
Cedar elm	Ulmus crassifolia	Dallas	Texas	naturally_occurring	15.24 to 30.48 cm	Dallas	NA	NA	NA	NA	NA	NA	NA	NA	NA	NA	NA	NA	NA	NA	NA	NA	NA	NA	NA	NA	NA
Cedar elm	Ulmus crassifolia	Dallas	Texas	naturally_occurring	15.24 to 30.48 cm	Dallas	NA	NA	NA	NA	NA	NA	NA	NA	NA	NA	NA	NA	NA	NA	NA	NA	NA	NA	NA	NA	NA
Cedar elm	Ulmus crassifolia	Dallas	Texas	naturally_occurring	15.24 to 30.48 cm	Dallas	NA	NA	NA	NA	NA	NA	NA	NA	NA	NA	NA	NA	NA	NA	NA	NA	NA	NA	NA	NA	NA
Cedar elm	Ulmus crassifolia	Dallas	Texas	naturally_occurring	15.24 to 30.48 cm	Dallas	NA	NA	NA	NA	NA	NA	NA	NA	NA	NA	NA	NA	NA	NA	NA	NA	NA	NA	NA	NA	NA
Cedar elm	Ulmus crassifolia	Dallas	Texas	naturally_occurring	15.24 to 30.48 cm	Dallas	NA	NA	NA	NA	NA	NA	NA	NA	NA	NA	NA	NA	NA	NA	NA	NA	NA	NA	NA	NA	NA
Cedar elm	Ulmus crassifolia	Dallas	Texas	naturally_occurring	15.24 to 30.48 cm	Dallas	NA	NA	NA	NA	NA	NA	NA	NA	NA	NA	NA	NA	NA	NA	NA	NA	NA	NA	NA	NA	NA
Cedar elm	Ulmus crassifolia	Dallas	Texas	naturally_occurring	15.24 to 30.48 cm	Dallas	NA	NA	NA	NA	NA	NA	NA	NA	NA	NA	NA	NA	NA	NA	NA	NA	NA	NA	NA	NA	NA
Cedar elm	Ulmus crassifolia	Dallas	Texas	naturally_occurring	15.24 to 30.48 cm	Dallas	NA	NA	NA	NA	NA	NA	NA	NA	NA	NA	NA	NA	NA	NA	NA	NA	NA	NA	NA	NA	NA
Cedar elm	Ulmus crassifolia	Dallas	Texas	naturally_occurring	15.24 to 30.48 cm	Dallas	NA	NA	NA	NA	NA	NA	NA	NA	NA	NA	NA	NA	NA	NA	NA	NA	NA	NA	NA	NA	NA
Cedar elm	Ulmus crassifolia	Dallas	Texas	naturally_occurring	15.24 to 30.48 cm	Dallas	NA	NA	NA	NA	NA	NA	NA	NA	NA	NA	NA	NA	NA	NA	NA	NA	NA	NA	NA	NA	NA
Cedar elm	Ulmus crassifolia	Dallas	Texas	naturally_occurring	15.24 to 30.48 cm	Dallas	NA	NA	NA	NA	NA	NA	NA	NA	NA	NA	NA	NA	NA	NA	NA	NA	NA	NA	NA	NA	NA
Cedar elm	Ulmus crassifolia	Dallas	Texas	naturally_occurring	15.24 to 30.48 cm	Dallas	NA	NA	NA	NA	NA	NA	NA	NA	NA	NA	NA	NA	NA	NA	NA	NA	NA	NA	NA	NA	NA
Cedar elm	Ulmus crassifolia	Dallas	Texas	naturally_occurring	15.24 to 30.48 cm	Dallas	NA	NA	NA	NA	NA	NA	NA	NA	NA	NA	NA	NA	NA	NA	NA	NA	NA	NA	NA	NA	NA
Cedar elm	Ulmus crassifolia	Dallas	Texas	naturally_occurring	15.24 to 30.48 cm	Dallas	NA	NA	NA	NA	NA	NA	NA	NA	NA	NA	NA	NA	NA	NA	NA	NA	NA	NA	NA	NA	NA
Cedar elm	Ulmus crassifolia	Dallas	Texas	naturally_occurring	15.24 to 30.48 cm	Dallas	NA	NA	NA	NA	NA	NA	NA	NA	NA	NA	NA	NA	NA	NA	NA	NA	NA	NA	NA	NA	NA
Cedar elm	Ulmus crassifolia	Dallas	Texas	naturally_occurring	15.24 to 30.48 cm	Dallas	NA	NA	NA	NA	NA	NA	NA	NA	NA	NA	NA	NA	NA	NA	NA	NA	NA	NA	NA	NA	NA
Cedar elm	Ulmus crassifolia	Dallas	Texas	naturally_occurring	15.24 to 30.48 cm	Dallas	NA	NA	NA	NA	NA	NA	NA	NA	NA	NA	NA	NA	NA	NA	NA	NA	NA	NA	NA	NA	NA
Cedar elm	Ulmus crassifolia	Dallas	Texas	naturally_occurring	15.24 to 30.48 cm	Dallas	NA	NA	NA	NA	NA	NA	NA	NA	NA	NA	NA	NA	NA	NA	NA	NA	NA	NA	NA	NA	NA
Cedar elm	Ulmus crassifolia	Dallas	Texas	naturally_occurring	15.24 to 30.48 cm	Dallas	NA	NA	NA	NA	NA	NA	NA	NA	NA	NA	NA	NA	NA	NA	NA	NA	NA	NA	NA	NA	NA
Cedar elm	Ulmus crassifolia	Dallas	Texas	naturally_occurring	15.24 to 30.48 cm	Dallas	NA	NA	NA	NA	NA	NA	NA	NA	NA	NA	NA	NA	NA	NA	NA	NA	NA	NA	NA	NA	NA
Cedar elm	Ulmus crassifolia	Dallas	Texas	naturally_occurring	15.24 to 30.48 cm	Dallas	NA	NA	NA	NA	NA	NA	NA	NA	NA	NA	NA	NA	NA	NA	NA	NA	NA	NA	NA	NA	NA
Cedar elm	Ulmus crassifolia	Dallas	Texas	naturally_occurring	15.24 to 30.48 cm	Dallas	NA	NA	NA	NA	NA	NA	NA	NA	NA	NA	NA	NA	NA	NA	NA	NA	NA	NA	NA	NA	NA
Cedar elm	Ulmus crassifolia	Dallas	Texas	naturally_occurring	15.24 to 30.48 cm	Dallas	NA	NA	NA	NA	NA	NA	NA	NA	NA	NA	NA	NA	NA	NA	NA	NA	NA	NA	NA	NA	NA
Cedar elm	Ulmus crassifolia	Dallas	Texas	naturally_occurring	15.24 to 30.48 cm	Dallas	NA	NA	NA	NA	NA	NA	NA	NA	NA	NA	NA	NA	NA	NA	NA	NA	NA	NA	NA	NA	NA
Cedar elm	Ulmus crassifolia	Dallas	Texas	naturally_occurring	15.24 to 30.48 cm	Dallas	NA	NA	NA	NA	NA	NA	NA	NA	NA	NA	NA	NA	NA	NA	NA	NA	NA	NA	NA	NA	NA
Cedar elm	Ulmus crassifolia	Dallas	Texas	naturally_occurring	15.24 to 30.48 cm	Dallas	NA	NA	NA	NA	NA	NA	NA	NA	NA	NA	NA	NA	NA	NA	NA	NA	NA	NA	NA	NA	NA
Cedar elm	Ulmus crassifolia	Dallas	Texas	naturally_occurring	15.24 to 30.48 cm	Dallas	NA	NA	NA	NA	NA	NA	NA	NA	NA	NA	NA	NA	NA	NA	NA	NA	NA	NA	NA	NA	NA
Cedar elm	Ulmus crassifolia	Dallas	Texas	naturally_occurring	15.24 to 30.48 cm	Dallas	NA	NA	NA	NA	NA	NA	NA	NA	NA	NA	NA	NA	NA	NA	NA	NA	NA	NA	NA	NA	NA
Cedar elm	Ulmus crassifolia	Dallas	Texas	naturally_occurring	15.24 to 30.48 cm	Dallas	NA	NA	NA	NA	NA	NA	NA	NA	NA	NA	NA	NA	NA	NA	NA	NA	NA	NA	NA	NA	NA
Cedar elm	Ulmus crassifolia	Dallas	Texas	naturally_occurring	15.24 to 30.48 cm	Dallas	NA	NA	NA	NA	NA	NA	NA	NA	NA	NA	NA	NA	NA	NA	NA	NA	NA	NA	NA	NA	NA
Cedar elm	Ulmus crassifolia	Dallas	Texas	naturally_occurring	15.24 to 30.48 cm	Dallas	NA	NA	NA	NA	NA	NA	NA	NA	NA	NA	NA	NA	NA	NA	NA	NA	NA	NA	NA	NA	NA
Cedar elm	Ulmus crassifolia	Dallas	Texas	naturally_occurring	15.24 to 30.48 cm	Dallas	NA	NA	NA	NA	NA	NA	NA	NA	NA	NA	NA	NA	NA	NA	NA	NA	NA	NA	NA	NA	NA
Cedar elm	Ulmus crassifolia	Dallas	Texas	naturally_occurring	15.24 to 30.48 cm	Dallas	NA	NA	NA	NA	NA	NA	NA	NA	NA	NA	NA	NA	NA	NA	NA	NA	NA	NA	NA	NA	NA
Cedar elm	Ulmus crassifolia	Dallas	Texas	naturally_occurring	15.24 to 30.48 cm	Dallas	NA	NA	NA	NA	NA	NA	NA	NA	NA	NA	NA	NA	NA	NA	NA	NA	NA	NA	NA	NA	NA
Cedar elm	Ulmus crassifolia	Dallas	Texas	naturally_occurring	15.24 to 30.48 cm	Dallas	NA	NA	NA	NA	NA	NA	NA	NA	NA	NA	NA	NA	NA	NA	NA	NA	NA	NA	NA	NA	NA
Cedar elm	Ulmus crassifolia	Dallas	Texas	naturally_occurring	15.24 to 30.48 cm	Dallas	NA	NA	NA	NA	NA	NA	NA	NA	NA	NA	NA	NA	NA	NA	NA	NA	NA	NA	NA	NA	NA
Cedar elm	Ulmus crassifolia	Dallas	Texas	naturally_occurring	15.24 to 30.48 cm	Dallas	NA	NA	NA	NA	NA	NA	NA	NA	NA	NA	NA	NA	NA	NA	NA	NA	NA	NA	NA	NA	NA
Cedar elm	Ulmus crassifolia	Dallas	Texas	naturally_occurring	15.24 to 30.48 cm	Dallas	NA	NA	NA	NA	NA	NA	NA	NA	NA	NA	NA	NA	NA	NA	NA	NA	NA	NA	NA	NA	NA
Cedar elm	Ulmus crassifolia	Dallas	Texas	naturally_occurring	15.24 to 30.48 cm	Dallas	NA	NA	NA	NA	NA	NA	NA	NA	NA	NA	NA	NA	NA	NA	NA	NA	NA	NA	NA	NA	NA
Cedar elm	Ulmus crassifolia	Dallas	Texas	naturally_occurring	15.24 to 30.48 cm	Dallas	NA	NA	NA	NA	NA	NA	NA	NA	NA	NA	NA	NA	NA	NA	NA	NA	NA	NA	NA	NA	NA
Cedar elm	Ulmus crassifolia	Dallas	Texas	naturally_occurring	15.24 to 30.48 cm	Dallas	NA	NA	NA	NA	NA	NA	NA	NA	NA	NA	NA	NA	NA	NA	NA	NA	NA	NA	NA	NA	NA
Cedar elm	Ulmus crassifolia	Dallas	Texas	naturally_occurring	15.24 to 30.48 cm	Dallas	NA	NA	NA	NA	NA	NA	NA	NA	NA	NA	NA	NA	NA	NA	NA	NA	NA	NA	NA	NA	NA
Cedar elm	Ulmus crassifolia	Dallas	Texas	naturally_occurring	15.24 to 30.48 cm	Dallas	NA	NA	NA	NA	NA	NA	NA	NA	NA	NA	NA	NA	NA	NA	NA	NA	NA	NA	NA	NA	NA
Cedar elm	Ulmus crassifolia	Dallas	Texas	naturally_occurring	15.24 to 30.48 cm	Dallas	NA	NA	NA	NA	NA	NA	NA	NA	NA	NA	NA	NA	NA	NA	NA	NA	NA	NA	NA	NA	NA
Cedar elm	Ulmus crassifolia	Dallas	Texas	naturally_occurring	15.24 to 30.48 cm	Dallas	NA	NA	NA	NA	NA	NA	NA	NA	NA	NA	NA	NA	NA	NA	NA	NA	NA	NA	NA	NA	NA
Cedar elm	Ulmus crassifolia	Dallas	Texas	naturally_occurring	15.24 to 30.48 cm	Dallas	NA	NA	NA	NA	NA	NA	NA	NA	NA	NA	NA	NA	NA	NA	NA	NA	NA	NA	NA	NA	NA
Cedar elm	Ulmus crassifolia	Dallas	Texas	naturally_occurring	15.24 to 30.48 cm	Dallas	NA	NA	NA	NA	NA	NA	NA	NA	NA	NA	NA	NA	NA	NA	NA	NA	NA	NA	NA	NA	NA
Cedar elm	Ulmus crassifolia	Dallas	Texas	naturally_occurring	15.24 to 30.48 cm	Dallas	NA	NA	NA	NA	NA	NA	NA	NA	NA	NA	NA	NA	NA	NA	NA	NA	NA	NA	NA	NA	NA
Cedar elm	Ulmus crassifolia	Dallas	Texas	naturally_occurring	15.24 to 30.48 cm	Dallas	NA	NA	NA	NA	NA	NA	NA	NA	NA	NA	NA	NA	NA	NA	NA	NA	NA	NA	NA	NA	NA
Cedar elm	Ulmus crassifolia	Dallas	Texas	naturally_occurring	15.24 to 30.48 cm	Dallas	NA	NA	NA	NA	NA	NA	NA	NA	NA	NA	NA	NA	NA	NA	NA	NA	NA	NA	NA	NA	NA
Cedar elm	Ulmus crassifolia	Dallas	Texas	naturally_occurring	15.24 to 30.48 cm	Dallas	NA	NA	NA	NA	NA	NA	NA	NA	NA	NA	NA	NA	NA	NA	NA	NA	NA	NA	NA	NA	NA
Cedar elm	Ulmus crassifolia	Dallas	Texas	naturally_occurring	15.24 to 30.48 cm	Dallas	NA	NA	NA	NA	NA	NA	NA	NA	NA	NA	NA	NA	NA	NA	NA	NA	NA	NA	NA	NA	NA
Cedar elm	Ulmus crassifolia	Dallas	Texas	naturally_occurring	15.24 to 30.48 cm	Dallas	NA	NA	NA	NA	NA	NA	NA	NA	NA	NA	NA	NA	NA	NA	NA	NA	NA	NA	NA	NA	NA
Cedar elm	Ulmus crassifolia	Dallas	Texas	naturally_occurring	15.24 to 30.48 cm	Dallas	NA	NA	NA	NA	NA	NA	NA	NA	NA	NA	NA	NA	NA	NA	NA	NA	NA	NA	NA	NA	NA
Cedar elm	Ulmus crassifolia	Dallas	Texas	naturally_occurring	15.24 to 30.48 cm	Dallas	NA	NA	NA	NA	NA	NA	NA	NA	NA	NA	NA	NA	NA	NA	NA	NA	NA	NA	NA	NA	NA
Cedar elm	Ulmus crassifolia	Dallas	Texas	naturally_occurring	15.24 to 30.48 cm	Dallas	NA	NA	NA	NA	NA	NA	NA	NA	NA	NA	NA	NA	NA	NA	NA	NA	NA	NA	NA	NA	NA
Cedar elm	Ulmus crassifolia	Dallas	Texas	naturally_occurring	15.24 to 30.48 cm	Dallas	NA	NA	NA	NA	NA	NA	NA	NA	NA	NA	NA	NA	NA	NA	NA	NA	NA	NA	NA	NA	NA
Cedar elm	Ulmus crassifolia	Dallas	Texas	naturally_occurring	15.24 to 30.48 cm	Dallas	NA	NA	NA	NA	NA	NA	NA	NA	NA	NA	NA	NA	NA	NA	NA	NA	NA	NA	NA	NA	NA
Cedar elm	Ulmus crassifolia	Dallas	Texas	naturally_occurring	15.24 to 30.48 cm	Dallas	NA	NA	NA	NA	NA	NA	NA	NA	NA	NA	NA	NA	NA	NA	NA	NA	NA	NA	NA	NA	NA
Cedar elm	Ulmus crassifolia	Dallas	Texas	naturally_occurring	15.24 to 30.48 cm	Dallas	NA	NA	NA	NA	NA	NA	NA	NA	NA	NA	NA	NA	NA	NA	NA	NA	NA	NA	NA	NA	NA
Cedar elm	Ulmus crassifolia	Dallas	Texas	naturally_occurring	15.24 to 30.48 cm	Dallas	NA	NA	NA	NA	NA	NA	NA	NA	NA	NA	NA	NA	NA	NA	NA	NA	NA	NA	NA	NA	NA
Cedar elm	Ulmus crassifolia	Dallas	Texas	naturally_occurring	15.24 to 30.48 cm	Dallas	NA	NA	NA	NA	NA	NA	NA	NA	NA	NA	NA	NA	NA	NA	NA	NA	NA	NA	NA	NA	NA
Cedar elm	Ulmus crassifolia	Dallas	Texas	naturally_occurring	15.24 to 30.48 cm	Dallas	NA	NA	NA	NA	NA	NA	NA	NA	NA	NA	NA	NA	NA	NA	NA	NA	NA	NA	NA	NA	NA
Cedar elm	Ulmus crassifolia	Dallas	Texas	naturally_occurring	15.24 to 30.48 cm	Dallas	NA	NA	NA	NA	NA	NA	NA	NA	NA	NA	NA	NA	NA	NA	NA	NA	NA	NA	NA	NA	NA
Cedar elm	Ulmus crassifolia	Dallas	Texas	naturally_occurring	15.24 to 30.48 cm	Dallas	NA	NA	NA	NA	NA	NA	NA	NA	NA	NA	NA	NA	NA	NA	NA	NA	NA	NA	NA	NA	NA
Cedar elm	Ulmus crassifolia	Dallas	Texas	naturally_occurring	15.24 to 30.48 cm	Dallas	NA	NA	NA	NA	NA	NA	NA	NA	NA	NA	NA	NA	NA	NA	NA	NA	NA	NA	NA	NA	NA
Cedar elm	Ulmus crassifolia	Dallas	Texas	naturally_occurring	15.24 to 30.48 cm	Dallas	NA	NA	NA	NA	NA	NA	NA	NA	NA	NA	NA	NA	NA	NA	NA	NA	NA	NA	NA	NA	NA
Cedar elm	Ulmus crassifolia	Dallas	Texas	naturally_occurring	15.24 to 30.48 cm	Dallas	NA	NA	NA	NA	NA	NA	NA	NA	NA	NA	NA	NA	NA	NA	NA	NA	NA	NA	NA	NA	NA
Cedar elm	Ulmus crassifolia	Dallas	Texas	naturally_occurring	15.24 to 30.48 cm	Dallas	NA	NA	NA	NA	NA	NA	NA	NA	NA	NA	NA	NA	NA	NA	NA	NA	NA	NA	NA	NA	NA
Cedar elm	Ulmus crassifolia	Dallas	Texas	naturally_occurring	15.24 to 30.48 cm	Dallas	NA	NA	NA	NA	NA	NA	NA	NA	NA	NA	NA	NA	NA	NA	NA	NA	NA	NA	NA	NA	NA
Cedar elm	Ulmus crassifolia	Dallas	Texas	naturally_occurring	15.24 to 30.48 cm	Dallas	NA	NA	NA	NA	NA	NA	NA	NA	NA	NA	NA	NA	NA	NA	NA	NA	NA	NA	NA	NA	NA
Cedar elm	Ulmus crassifolia	Dallas	Texas	naturally_occurring	15.24 to 30.48 cm	Dallas	NA	NA	NA	NA	NA	NA	NA	NA	NA	NA	NA	NA	NA	NA	NA	NA	NA	NA	NA	NA	NA
Cedar elm	Ulmus crassifolia	Dallas	Texas	naturally_occurring	15.24 to 30.48 cm	Dallas	NA	NA	NA	NA	NA	NA	NA	NA	NA	NA	NA	NA	NA	NA	NA	NA	NA	NA	NA	NA	NA
Cedar elm	Ulmus crassifolia	Dallas	Texas	naturally_occurring	15.24 to 30.48 cm	Dallas	NA	NA	NA	NA	NA	NA	NA	NA	NA	NA	NA	NA	NA	NA	NA	NA	NA	NA	NA	NA	NA
Cedar elm	Ulmus crassifolia	Dallas	Texas	naturally_occurring	15.24 to 30.48 cm	Dallas	NA	NA	NA	NA	NA	NA	NA	NA	NA	NA	NA	NA	NA	NA	NA	NA	NA	NA	NA	NA	NA
Cedar elm	Ulmus crassifolia	Dallas	Texas	naturally_occurring	15.24 to 30.48 cm	Dallas	NA	NA	NA	NA	NA	NA	NA	NA	NA	NA	NA	NA	NA	NA	NA	NA	NA	NA	NA	NA	NA
Cedar elm	Ulmus crassifolia	Dallas	Texas	naturally_occurring	15.24 to 30.48 cm	Dallas	NA	NA	NA	NA	NA	NA	NA	NA	NA	NA	NA	NA	NA	NA	NA	NA	NA	NA	NA	NA	NA
Cedar elm	Ulmus crassifolia	Dallas	Texas	naturally_occurring	15.24 to 30.48 cm	Dallas	NA	NA	NA	NA	NA	NA	NA	NA	NA	NA	NA	NA	NA	NA	NA	NA	NA	NA	NA	NA	NA
Cedar elm	Ulmus crassifolia	Dallas	Texas	naturally_occurring	15.24 to 30.48 cm	Dallas	NA	NA	NA	NA	NA	NA	NA	NA	NA	NA	NA	NA	NA	NA	NA	NA	NA	NA	NA	NA	NA
Cedar elm	Ulmus crassifolia	Dallas	Texas	naturally_occurring	15.24 to 30.48 cm	Dallas	NA	NA	NA	NA	NA	NA	NA	NA	NA	NA	NA	NA	NA	NA	NA	NA	NA	NA	NA	NA	NA
Cedar elm	Ulmus crassifolia	Dallas	Texas	naturally_occurring	15.24 to 30.48 cm	Dallas	NA	NA	NA	NA	NA	NA	NA	NA	NA	NA	NA	NA	NA	NA	NA	NA	NA	NA	NA	NA	NA
Cedar elm	Ulmus crassifolia	Dallas	Texas	naturally_occurring	15.24 to 30.48 cm	Dallas	NA	NA	NA	NA	NA	NA	NA	NA	NA	NA	NA	NA	NA	NA	NA	NA	NA	NA	NA	NA	NA
Cedar elm	Ulmus crassifolia	Dallas	Texas	naturally_occurring	15.24 to 30.48 cm	Dallas	NA	NA	NA	NA	NA	NA	NA	NA	NA	NA	NA	NA	NA	NA	NA	NA	NA	NA	NA	NA	NA
Cedar elm	Ulmus crassifolia	Dallas	Texas	naturally_occurring	15.24 to 30.48 cm	Dallas	NA	NA	NA	NA	NA	NA	NA	NA	NA	NA	NA	NA	NA	NA	NA	NA	NA	NA	NA	NA	NA
Cedar elm	Ulmus crassifolia	Dallas	Texas	naturally_occurring	15.24 to 30.48 cm	Dallas	NA	NA	NA	NA	NA	NA	NA	NA	NA	NA	NA	NA	NA	NA	NA	NA	NA	NA	NA	NA	NA
Cedar elm	Ulmus crassifolia	Dallas	Texas	naturally_occurring	15.24 to 30.48 cm	Dallas	NA	NA	NA	NA	NA	NA	NA	NA	NA	NA	NA	NA	NA	NA	NA	NA	NA	NA	NA	NA	NA
Cedar elm	Ulmus crassifolia	Dallas	Texas	naturally_occurring	15.24 to 30.48 cm	Dallas	NA	NA	NA	NA	NA	NA	NA	NA	NA	NA	NA	NA	NA	NA	NA	NA	NA	NA	NA	NA	NA
Cedar elm	Ulmus crassifolia	Dallas	Texas	naturally_occurring	15.24 to 30.48 cm	Dallas	NA	NA	NA	NA	NA	NA	NA	NA	NA	NA	NA	NA	NA	NA	NA	NA	NA	NA	NA	NA	NA
Cedar elm	Ulmus crassifolia	Dallas	Texas	naturally_occurring	15.24 to 30.48 cm	Dallas	NA	NA	NA	NA	NA	NA	NA	NA	NA	NA	NA	NA	NA	NA	NA	NA	NA	NA	NA	NA	NA
Cedar elm	Ulmus crassifolia	Dallas	Texas	naturally_occurring	15.24 to 30.48 cm	Dallas	NA	NA	NA	NA	NA	NA	NA	NA	NA	NA	NA	NA	NA	NA	NA	NA	NA	NA	NA	NA	NA
Cedar elm	Ulmus crassifolia	Dallas	Texas	naturally_occurring	15.24 to 30.48 cm	Dallas	NA	NA	NA	NA	NA	NA	NA	NA	NA	NA	NA	NA	NA	NA	NA	NA	NA	NA	NA	NA	NA
Cedar elm	Ulmus crassifolia	Dallas	Texas	naturally_occurring	15.24 to 30.48 cm	Dallas	NA	NA	NA	NA	NA	NA	NA	NA	NA	NA	NA	NA	NA	NA	NA	NA	NA	NA	NA	NA	NA
Cedar elm	Ulmus crassifolia	Dallas	Texas	naturally_occurring	15.24 to 30.48 cm	Dallas	NA	NA	NA	NA	NA	NA	NA	NA	NA	NA	NA	NA	NA	NA	NA	NA	NA	NA	NA	NA	NA
Cedar elm	Ulmus crassifolia	Dallas	Texas	naturally_occurring	15.24 to 30.48 cm	Dallas	NA	NA	NA	NA	NA	NA	NA	NA	NA	NA	NA	NA	NA	NA	NA	NA	NA	NA	NA	NA	NA
Cedar elm	Ulmus crassifolia	Dallas	Texas	naturally_occurring	15.24 to 30.48 cm	Dallas	NA	NA	NA	NA	NA	NA	NA	NA	NA	NA	NA	NA	NA	NA	NA	NA	NA	NA	NA	NA	NA
Cedar elm	Ulmus crassifolia	Dallas	Texas	naturally_occurring	15.24 to 30.48 cm	Dallas	NA	NA	NA	NA	NA	NA	NA	NA	NA	NA	NA	NA	NA	NA	NA	NA	NA	NA	NA	NA	NA
Cedar elm	Ulmus crassifolia	Dallas	Texas	naturally_occurring	15.24 to 30.48 cm	Dallas	NA	NA	NA	NA	NA	NA	NA	NA	NA	NA	NA	NA	NA	NA	NA	NA	NA	NA	NA	NA	NA
Cedar elm	Ulmus crassifolia	Dallas	Texas	naturally_occurring	15.24 to 30.48 cm	Dallas	NA	NA	NA	NA	NA	NA	NA	NA	NA	NA	NA	NA	NA	NA	NA	NA	NA	NA	NA	NA	NA
Cedar elm	Ulmus crassifolia	Dallas	Texas	naturally_occurring	15.24 to 30.48 cm	Dallas	NA	NA	NA	NA	NA	NA	NA	NA	NA	NA	NA	NA	NA	NA	NA	NA	NA	NA	NA	NA	NA
Cedar elm	Ulmus crassifolia	Dallas	Texas	naturally_occurring	15.24 to 30.48 cm	Dallas	NA	NA	NA	NA	NA	NA	NA	NA	NA	NA	NA	NA	NA	NA	NA	NA	NA	NA	NA	NA	NA
Cedar elm	Ulmus crassifolia	Dallas	Texas	naturally_occurring	15.24 to 30.48 cm	Dallas	NA	NA	NA	NA	NA	NA	NA	NA	NA	NA	NA	NA	NA	NA	NA	NA	NA	NA	NA	NA	NA
Cedar elm	Ulmus crassifolia	Dallas	Texas	naturally_occurring	15.24 to 30.48 cm	Dallas	NA	NA	NA	NA	NA	NA	NA	NA	NA	NA	NA	NA	NA	NA	NA	NA	NA	NA	NA	NA	NA
Cedar elm	Ulmus crassifolia	Dallas	Texas	naturally_occurring	15.24 to 30.48 cm	Dallas	NA	NA	NA	NA	NA	NA	NA	NA	NA	NA	NA	NA	NA	NA	NA	NA	NA	NA	NA	NA	NA
Cedar elm	Ulmus crassifolia	Dallas	Texas	naturally_occurring	15.24 to 30.48 cm	Dallas	NA	NA	NA	NA	NA	NA	NA	NA	NA	NA	NA	NA	NA	NA	NA	NA	NA	NA	NA	NA	NA
Cedar elm	Ulmus crassifolia	Dallas	Texas	naturally_occurring	15.24 to 30.48 cm	Dallas	NA	NA	NA	NA	NA	NA	NA	NA	NA	NA	NA	NA	NA	NA	NA	NA	NA	NA	NA	NA	NA
Cedar elm	Ulmus crassifolia	Dallas	Texas	naturally_occurring	15.24 to 30.48 cm	Dallas	NA	NA	NA	NA	NA	NA	NA	NA	NA	NA	NA	NA	NA	NA	NA	NA	NA	NA	NA	NA	NA
Cedar elm	Ulmus crassifolia	Dallas	Texas	naturally_occurring	15.24 to 30.48 cm	Dallas	NA	NA	NA	NA	NA	NA	NA	NA	NA	NA	NA	NA	NA	NA	NA	NA	NA	NA	NA	NA	NA
Cedar elm	Ulmus crassifolia	Dallas	Texas	naturally_occurring	15.24 to 30.48 cm	Dallas	NA	NA	NA	NA	NA	NA	NA	NA	NA	NA	NA	NA	NA	NA	NA	NA	NA	NA	NA	NA	NA
Cedar elm	Ulmus crassifolia	Dallas	Texas	naturally_occurring	15.24 to 30.48 cm	Dallas	NA	NA	NA	NA	NA	NA	NA	NA	NA	NA	NA	NA	NA	NA	NA	NA	NA	NA	NA	NA	NA
Cedar elm	Ulmus crassifolia	Dallas	Texas	naturally_occurring	15.24 to 30.48 cm	Dallas	NA	NA	NA	NA	NA	NA	NA	NA	NA	NA	NA	NA	NA	NA	NA	NA	NA	NA	NA	NA	NA
Cedar elm	Ulmus crassifolia	Dallas	Texas	naturally_occurring	15.24 to 30.48 cm	Dallas	NA	NA	NA	NA	NA	NA	NA	NA	NA	NA	NA	NA	NA	NA	NA	NA	NA	NA	NA	NA	NA
Cedar elm	Ulmus crassifolia	Dallas	Texas	naturally_occurring	15.24 to 30.48 cm	Dallas	NA	NA	NA	NA	NA	NA	NA	NA	NA	NA	NA	NA	NA	NA	NA	NA	NA	NA	NA	NA	NA
Cedar elm	Ulmus crassifolia	Dallas	Texas	naturally_occurring	15.24 to 30.48 cm	Dallas	NA	NA	NA	NA	NA	NA	NA	NA	NA	NA	NA	NA	NA	NA	NA	NA	NA	NA	NA	NA	NA
Cedar elm	Ulmus crassifolia	Dallas	Texas	naturally_occurring	15.24 to 30.48 cm	Dallas	NA	NA	NA	NA	NA	NA	NA	NA	NA	NA	NA	NA	NA	NA	NA	NA	NA	NA	NA	NA	NA
Cedar elm	Ulmus crassifolia	Dallas	Texas	naturally_occurring	15.24 to 30.48 cm	Dallas	NA	NA	NA	NA	NA	NA	NA	NA	NA	NA	NA	NA	NA	NA	NA	NA	NA	NA	NA	NA	NA
Cedar elm	Ulmus crassifolia	Dallas	Texas	naturally_occurring	15.24 to 30.48 cm	Dallas	NA	NA	NA	NA	NA	NA	NA	NA	NA	NA	NA	NA	NA	NA	NA	NA	NA	NA	NA	NA	NA
Cedar elm	Ulmus crassifolia	Dallas	Texas	naturally_occurring	15.24 to 30.48 cm	Dallas	NA	NA	NA	NA	NA	NA	NA	NA	NA	NA	NA	NA	NA	NA	NA	NA	NA	NA	NA	NA	NA
Cedar elm	Ulmus crassifolia	Dallas	Texas	naturally_occurring	15.24 to 30.48 cm	Dallas	NA	NA	NA	NA	NA	NA	NA	NA	NA	NA	NA	NA	NA	NA	NA	NA	NA	NA	NA	NA	NA
Cedar elm	Ulmus crassifolia	Dallas	Texas	naturally_occurring	15.24 to 30.48 cm	Dallas	NA	NA	NA	NA	NA	NA	NA	NA	NA	NA	NA	NA	NA	NA	NA	NA	NA	NA	NA	NA	NA
Cedar elm	Ulmus crassifolia	Dallas	Texas	naturally_occurring	15.24 to 30.48 cm	Dallas	NA	NA	NA	NA	NA	NA	NA	NA	NA	NA	NA	NA	NA	NA	NA	NA	NA	NA	NA	NA	NA
Cedar elm	Ulmus crassifolia	Dallas	Texas	naturally_occurring	15.24 to 30.48 cm	Dallas	NA	NA	NA	NA	NA	NA	NA	NA	NA	NA	NA	NA	NA	NA	NA	NA	NA	NA	NA	NA	NA
Cedar elm	Ulmus crassifolia	Dallas	Texas	naturally_occurring	15.24 to 30.48 cm	Dallas	NA	NA	NA	NA	NA	NA	NA	NA	NA	NA	NA	NA	NA	NA	NA	NA	NA	NA	NA	NA	NA
Cedar elm	Ulmus crassifolia	Dallas	Texas	naturally_occurring	15.24 to 30.48 cm	Dallas	NA	NA	NA	NA	NA	NA	NA	NA	NA	NA	NA	NA	NA	NA	NA	NA	NA	NA	NA	NA	NA
Cedar elm	Ulmus crassifolia	Dallas	Texas	naturally_occurring	15.24 to 30.48 cm	Dallas	NA	NA	NA	NA	NA	NA	NA	NA	NA	NA	NA	NA	NA	NA	NA	NA	NA	NA	NA	NA	NA
Cedar elm	Ulmus crassifolia	Dallas	Texas	naturally_occurring	15.24 to 30.48 cm	Dallas	NA	NA	NA	NA	NA	NA	NA	NA	NA	NA	NA	NA	NA	NA	NA	NA	NA	NA	NA	NA	NA
Cedar elm	Ulmus crassifolia	Dallas	Texas	naturally_occurring	15.24 to 30.48 cm	Dallas	NA	NA	NA	NA	NA	NA	NA	NA	NA	NA	NA	NA	NA	NA	NA	NA	NA	NA	NA	NA	NA
Cedar elm	Ulmus crassifolia	Dallas	Texas	naturally_occurring	15.24 to 30.48 cm	Dallas	NA	NA	NA	NA	NA	NA	NA	NA	NA	NA	NA	NA	NA	NA	NA	NA	NA	NA	NA	NA	NA
Cedar elm	Ulmus crassifolia	Dallas	Texas	naturally_occurring	15.24 to 30.48 cm	Dallas	NA	NA	NA	NA	NA	NA	NA	NA	NA	NA	NA	NA	NA	NA	NA	NA	NA	NA	NA	NA	NA
Cedar elm	Ulmus crassifolia	Dallas	Texas	naturally_occurring	15.24 to 30.48 cm	Dallas	NA	NA	NA	NA	NA	NA	NA	NA	NA	NA	NA	NA	NA	NA	NA	NA	NA	NA	NA	NA	NA
Cedar elm	Ulmus crassifolia	Dallas	Texas	naturally_occurring	15.24 to 30.48 cm	Dallas	NA	NA	NA	NA	NA	NA	NA	NA	NA	NA	NA	NA	NA	NA	NA	NA	NA	NA	NA	NA	NA
Cedar elm	Ulmus crassifolia	Dallas	Texas	naturally_occurring	15.24 to 30.48 cm	Dallas	NA	NA	NA	NA	NA	NA	NA	NA	NA	NA	NA	NA	NA	NA	NA	NA	NA	NA	NA	NA	NA
Cedar elm	Ulmus crassifolia	Dallas	Texas	naturally_occurring	15.24 to 30.48 cm	Dallas	NA	NA	NA	NA	NA	NA	NA	NA	NA	NA	NA	NA	NA	NA	NA	NA	NA	NA	NA	NA	NA
Cedar elm	Ulmus crassifolia	Dallas	Texas	naturally_occurring	15.24 to 30.48 cm	Dallas	NA	NA	NA	NA	NA	NA	NA	NA	NA	NA	NA	NA	NA	NA	NA	NA	NA	NA	NA	NA	NA
Cedar elm	Ulmus crassifolia	Dallas	Texas	naturally_occurring	15.24 to 30.48 cm	Dallas	NA	NA	NA	NA	NA	NA	NA	NA	NA	NA	NA	NA	NA	NA	NA	NA	NA	NA	NA	NA	NA
Cedar elm	Ulmus crassifolia	Dallas	Texas	naturally_occurring	15.24 to 30.48 cm	Dallas	NA	NA	NA	NA	NA	NA	NA	NA	NA	NA	NA	NA	NA	NA	NA	NA	NA	NA	NA	NA	NA
Cedar elm	Ulmus crassifolia	Dallas	Texas	naturally_occurring	15.24 to 30.48 cm	Dallas	NA	NA	NA	NA	NA	NA	NA	NA	NA	NA	NA	NA	NA	NA	NA	NA	NA	NA	NA	NA	NA
Cedar elm	Ulmus crassifolia	Dallas	Texas	naturally_occurring	15.24 to 30.48 cm	Dallas	NA	NA	NA	NA	NA	NA	NA	NA	NA	NA	NA	NA	NA	NA	NA	NA	NA	NA	NA	NA	NA
Cedar elm	Ulmus crassifolia	Dallas	Texas	naturally_occurring	15.24 to 30.48 cm	Dallas	NA	NA	NA	NA	NA	NA	NA	NA	NA	NA	NA	NA	NA	NA	NA	NA	NA	NA	NA	NA	NA
Cedar elm	Ulmus crassifolia	Dallas	Texas	naturally_occurring	15.24 to 30.48 cm	Dallas	NA	NA	NA	NA	NA	NA	NA	NA	NA	NA	NA	NA	NA	NA	NA	NA	NA	NA	NA	NA	NA
Cedar elm	Ulmus crassifolia	Dallas	Texas	naturally_occurring	15.24 to 30.48 cm	Dallas	NA	NA	NA	NA	NA	NA	NA	NA	NA	NA	NA	NA	NA	NA	NA	NA	NA	NA	NA	NA	NA
Cedar elm	Ulmus crassifolia	Dallas	Texas	naturally_occurring	15.24 to 30.48 cm	Dallas	NA	NA	NA	NA	NA	NA	NA	NA	NA	NA	NA	NA	NA	NA	NA	NA	NA	NA	NA	NA	NA
Cedar elm	Ulmus crassifolia	Dallas	Texas	naturally_occurring	15.24 to 30.48 cm	Dallas	NA	NA	NA	NA	NA	NA	NA	NA	NA	NA	NA	NA	NA	NA	NA	NA	NA	NA	NA	NA	NA
Cedar elm	Ulmus crassifolia	Dallas	Texas	naturally_occurring	15.24 to 30.48 cm	Dallas	NA	NA	NA	NA	NA	NA	NA	NA	NA	NA	NA	NA	NA	NA	NA	NA	NA	NA	NA	NA	NA
Cedar elm	Ulmus crassifolia	Dallas	Texas	naturally_occurring	15.24 to 30.48 cm	Dallas	NA	NA	NA	NA	NA	NA	NA	NA	NA	NA	NA	NA	NA	NA	NA	NA	NA	NA	NA	NA	NA
Cedar elm	Ulmus crassifolia	Dallas	Texas	naturally_occurring	15.24 to 30.48 cm	Dallas	NA	NA	NA	NA	NA	NA	NA	NA	NA	NA	NA	NA	NA	NA	NA	NA	NA	NA	NA	NA	NA
Cedar elm	Ulmus crassifolia	Dallas	Texas	naturally_occurring	15.24 to 30.48 cm	Dallas	NA	NA	NA	NA	NA	NA	NA	NA	NA	NA	NA	NA	NA	NA	NA	NA	NA	NA	NA	NA	NA
Cedar elm	Ulmus crassifolia	Dallas	Texas	naturally_occurring	15.24 to 30.48 cm	Dallas	NA	NA	NA	NA	NA	NA	NA	NA	NA	NA	NA	NA	NA	NA	NA	NA	NA	NA	NA	NA	NA
Cedar elm	Ulmus crassifolia	Dallas	Texas	naturally_occurring	15.24 to 30.48 cm	Dallas	NA	NA	NA	NA	NA	NA	NA	NA	NA	NA	NA	NA	NA	NA	NA	NA	NA	NA	NA	NA	NA
Cedar elm	Ulmus crassifolia	Dallas	Texas	naturally_occurring	15.24 to 30.48 cm	Dallas	NA	NA	NA	NA	NA	NA	NA	NA	NA	NA	NA	NA	NA	NA	NA	NA	NA	NA	NA	NA	NA
Cedar elm	Ulmus crassifolia	Dallas	Texas	naturally_occurring	15.24 to 30.48 cm	Dallas	NA	NA	NA	NA	NA	NA	NA	NA	NA	NA	NA	NA	NA	NA	NA	NA	NA	NA	NA	NA	NA
Cedar elm	Ulmus crassifolia	Dallas	Texas	naturally_occurring	15.24 to 30.48 cm	Dallas	NA	NA	NA	NA	NA	NA	NA	NA	NA	NA	NA	NA	NA	NA	NA	NA	NA	NA	NA	NA	NA
Cedar elm	Ulmus crassifolia	Dallas	Texas	naturally_occurring	15.24 to 30.48 cm	Dallas	NA	NA	NA	NA	NA	NA	NA	NA	NA	NA	NA	NA	NA	NA	NA	NA	NA	NA	NA	NA	NA
Cedar elm	Ulmus crassifolia	Dallas	Texas	naturally_occurring	15.24 to 30.48 cm	Dallas	NA	NA	NA	NA	NA	NA	NA	NA	NA	NA	NA	NA	NA	NA	NA	NA	NA	NA	NA	NA	NA
Cedar elm	Ulmus crassifolia	Dallas	Texas	naturally_occurring	15.24 to 30.48 cm	Dallas	NA	NA	NA	NA	NA	NA	NA	NA	NA	NA	NA	NA	NA	NA	NA	NA	NA	NA	NA	NA	NA
Cedar elm	Ulmus crassifolia	Dallas	Texas	naturally_occurring	15.24 to 30.48 cm	Dallas	NA	NA	NA	NA	NA	NA	NA	NA	NA	NA	NA	NA	NA	NA	NA	NA	NA	NA	NA	NA	NA
Cedar elm	Ulmus crassifolia	Dallas	Texas	naturally_occurring	15.24 to 30.48 cm	Dallas	NA	NA	NA	NA	NA	NA	NA	NA	NA	NA	NA	NA	NA	NA	NA	NA	NA	NA	NA	NA	NA
Cedar elm	Ulmus crassifolia	Dallas	Texas	naturally_occurring	15.24 to 30.48 cm	Dallas	NA	NA	NA	NA	NA	NA	NA	NA	NA	NA	NA	NA	NA	NA	NA	NA	NA	NA	NA	NA	NA
Cedar elm	Ulmus crassifolia	Dallas	Texas	naturally_occurring	15.24 to 30.48 cm	Dallas	NA	NA	NA	NA	NA	NA	NA	NA	NA	NA	NA	NA	NA	NA	NA	NA	NA	NA	NA	NA	NA
Cedar elm	Ulmus crassifolia	Dallas	Texas	naturally_occurring	15.24 to 30.48 cm	Dallas	NA	NA	NA	NA	NA	NA	NA	NA	NA	NA	NA	NA	NA	NA	NA	NA	NA	NA	NA	NA	NA
Cedar elm	Ulmus crassifolia	Dallas	Texas	naturally_occurring	15.24 to 30.48 cm	Dallas	NA	NA	NA	NA	NA	NA	NA	NA	NA	NA	NA	NA	NA	NA	NA	NA	NA	NA	NA	NA	NA
Cedar elm	Ulmus crassifolia	Dallas	Texas	naturally_occurring	15.24 to 30.48 cm	Dallas	NA	NA	NA	NA	NA	NA	NA	NA	NA	NA	NA	NA	NA	NA	NA	NA	NA	NA	NA	NA	NA
Cedar elm	Ulmus crassifolia	Dallas	Texas	naturally_occurring	15.24 to 30.48 cm	Dallas	NA	NA	NA	NA	NA	NA	NA	NA	NA	NA	NA	NA	NA	NA	NA	NA	NA	NA	NA	NA	NA
Cedar elm	Ulmus crassifolia	Dallas	Texas	naturally_occurring	15.24 to 30.48 cm	Dallas	NA	NA	NA	NA	NA	NA	NA	NA	NA	NA	NA	NA	NA	NA	NA	NA	NA	NA	NA	NA	NA
Cedar elm	Ulmus crassifolia	Dallas	Texas	naturally_occurring	15.24 to 30.48 cm	Dallas	NA	NA	NA	NA	NA	NA	NA	NA	NA	NA	NA	NA	NA	NA	NA	NA	NA	NA	NA	NA	NA
Cedar elm	Ulmus crassifolia	Dallas	Texas	naturally_occurring	15.24 to 30.48 cm	Dallas	NA	NA	NA	NA	NA	NA	NA	NA	NA	NA	NA	NA	NA	NA	NA	NA	NA	NA	NA	NA	NA
Cedar elm	Ulmus crassifolia	Dallas	Texas	naturally_occurring	15.24 to 30.48 cm	Dallas	NA	NA	NA	NA	NA	NA	NA	NA	NA	NA	NA	NA	NA	NA	NA	NA	NA	NA	NA	NA	NA
Cedar elm	Ulmus crassifolia	Dallas	Texas	naturally_occurring	15.24 to 30.48 cm	Dallas	NA	NA	NA	NA	NA	NA	NA	NA	NA	NA	NA	NA	NA	NA	NA	NA	NA	NA	NA	NA	NA
Cedar elm	Ulmus crassifolia	Dallas	Texas	naturally_occurring	15.24 to 30.48 cm	Dallas	NA	NA	NA	NA	NA	NA	NA	NA	NA	NA	NA	NA	NA	NA	NA	NA	NA	NA	NA	NA	NA
Cedar elm	Ulmus crassifolia	Dallas	Texas	naturally_occurring	15.24 to 30.48 cm	Dallas	NA	NA	NA	NA	NA	NA	NA	NA	NA	NA	NA	NA	NA	NA	NA	NA	NA	NA	NA	NA	NA
Cedar elm	Ulmus crassifolia	Dallas	Texas	naturally_occurring	15.24 to 30.48 cm	Dallas	NA	NA	NA	NA	NA	NA	NA	NA	NA	NA	NA	NA	NA	NA	NA	NA	NA	NA	NA	NA	NA
Cedar elm	Ulmus crassifolia	Dallas	Texas	naturally_occurring	15.24 to 30.48 cm	Dallas	NA	NA	NA	NA	NA	NA	NA	NA	NA	NA	NA	NA	NA	NA	NA	NA	NA	NA	NA	NA	NA
Cedar elm	Ulmus crassifolia	Dallas	Texas	naturally_occurring	15.24 to 30.48 cm	Dallas	NA	NA	NA	NA	NA	NA	NA	NA	NA	NA	NA	NA	NA	NA	NA	NA	NA	NA	NA	NA	NA
Cedar elm	Ulmus crassifolia	Dallas	Texas	naturally_occurring	15.24 to 30.48 cm	Dallas	NA	NA	NA	NA	NA	NA	NA	NA	NA	NA	NA	NA	NA	NA	NA	NA	NA	NA	NA	NA	NA
Cedar elm	Ulmus crassifolia	Dallas	Texas	naturally_occurring	15.24 to 30.48 cm	Dallas	NA	NA	NA	NA	NA	NA	NA	NA	NA	NA	NA	NA	NA	NA	NA	NA	NA	NA	NA	NA	NA
Cedar elm	Ulmus crassifolia	Dallas	Texas	naturally_occurring	15.24 to 30.48 cm	Dallas	NA	NA	NA	NA	NA	NA	NA	NA	NA	NA	NA	NA	NA	NA	NA	NA	NA	NA	NA	NA	NA
Cedar elm	Ulmus crassifolia	Dallas	Texas	naturally_occurring	15.24 to 30.48 cm	Dallas	NA	NA	NA	NA	NA	NA	NA	NA	NA	NA	NA	NA	NA	NA	NA	NA	NA	NA	NA	NA	NA
Cedar elm	Ulmus crassifolia	Dallas	Texas	naturally_occurring	15.24 to 30.48 cm	Dallas	NA	NA	NA	NA	NA	NA	NA	NA	NA	NA	NA	NA	NA	NA	NA	NA	NA	NA	NA	NA	NA
Cedar elm	Ulmus crassifolia	Dallas	Texas	naturally_occurring	15.24 to 30.48 cm	Dallas	NA	NA	NA	NA	NA	NA	NA	NA	NA	NA	NA	NA	NA	NA	NA	NA	NA	NA	NA	NA	NA
Cedar elm	Ulmus crassifolia	Dallas	Texas	naturally_occurring	15.24 to 30.48 cm	Dallas	NA	NA	NA	NA	NA	NA	NA	NA	NA	NA	NA	NA	NA	NA	NA	NA	NA	NA	NA	NA	NA
Cedar elm	Ulmus crassifolia	Dallas	Texas	naturally_occurring	15.24 to 30.48 cm	Dallas	NA	NA	NA	NA	NA	NA	NA	NA	NA	NA	NA	NA	NA	NA	NA	NA	NA	NA	NA	NA	NA
Cedar elm	Ulmus crassifolia	Dallas	Texas	naturally_occurring	15.24 to 30.48 cm	Dallas	NA	NA	NA	NA	NA	NA	NA	NA	NA	NA	NA	NA	NA	NA	NA	NA	NA	NA	NA	NA	NA
Cedar elm	Ulmus crassifolia	Dallas	Texas	naturally_occurring	15.24 to 30.48 cm	Dallas	NA	NA	NA	NA	NA	NA	NA	NA	NA	NA	NA	NA	NA	NA	NA	NA	NA	NA	NA	NA	NA
Cedar elm	Ulmus crassifolia	Dallas	Texas	naturally_occurring	15.24 to 30.48 cm	Dallas	NA	NA	NA	NA	NA	NA	NA	NA	NA	NA	NA	NA	NA	NA	NA	NA	NA	NA	NA	NA	NA
Cedar elm	Ulmus crassifolia	Dallas	Texas	naturally_occurring	15.24 to 30.48 cm	Dallas	NA	NA	NA	NA	NA	NA	NA	NA	NA	NA	NA	NA	NA	NA	NA	NA	NA	NA	NA	NA	NA
Cedar elm	Ulmus crassifolia	Dallas	Texas	naturally_occurring	15.24 to 30.48 cm	Dallas	NA	NA	NA	NA	NA	NA	NA	NA	NA	NA	NA	NA	NA	NA	NA	NA	NA	NA	NA	NA	NA
Cedar elm	Ulmus crassifolia	Dallas	Texas	naturally_occurring	15.24 to 30.48 cm	Dallas	NA	NA	NA	NA	NA	NA	NA	NA	NA	NA	NA	NA	NA	NA	NA	NA	NA	NA	NA	NA	NA
Cedar elm	Ulmus crassifolia	Dallas	Texas	naturally_occurring	15.24 to 30.48 cm	Dallas	NA	NA	NA	NA	NA	NA	NA	NA	NA	NA	NA	NA	NA	NA	NA	NA	NA	NA	NA	NA	NA
Cedar elm	Ulmus crassifolia	Dallas	Texas	naturally_occurring	15.24 to 30.48 cm	Dallas	NA	NA	NA	NA	NA	NA	NA	NA	NA	NA	NA	NA	NA	NA	NA	NA	NA	NA	NA	NA	NA
Cedar elm	Ulmus crassifolia	Dallas	Texas	naturally_occurring	15.24 to 30.48 cm	Dallas	NA	NA	NA	NA	NA	NA	NA	NA	NA	NA	NA	NA	NA	NA	NA	NA	NA	NA	NA	NA	NA
Cedar elm	Ulmus crassifolia	Dallas	Texas	naturally_occurring	15.24 to 30.48 cm	Dallas	NA	NA	NA	NA	NA	NA	NA	NA	NA	NA	NA	NA	NA	NA	NA	NA	NA	NA	NA	NA	NA
Cedar elm	Ulmus crassifolia	Dallas	Texas	naturally_occurring	15.24 to 30.48 cm	Dallas	NA	NA	NA	NA	NA	NA	NA	NA	NA	NA	NA	NA	NA	NA	NA	NA	NA	NA	NA	NA	NA
Cedar elm	Ulmus crassifolia	Dallas	Texas	naturally_occurring	15.24 to 30.48 cm	Dallas	NA	NA	NA	NA	NA	NA	NA	NA	NA	NA	NA	NA	NA	NA	NA	NA	NA	NA	NA	NA	NA
Cedar elm	Ulmus crassifolia	Dallas	Texas	naturally_occurring	15.24 to 30.48 cm	Dallas	NA	NA	NA	NA	NA	NA	NA	NA	NA	NA	NA	NA	NA	NA	NA	NA	NA	NA	NA	NA	NA
Cedar elm	Ulmus crassifolia	Dallas	Texas	naturally_occurring	15.24 to 30.48 cm	Dallas	NA	NA	NA	NA	NA	NA	NA	NA	NA	NA	NA	NA	NA	NA	NA	NA	NA	NA	NA	NA	NA
Cedar elm	Ulmus crassifolia	Dallas	Texas	naturally_occurring	15.24 to 30.48 cm	Dallas	NA	NA	NA	NA	NA	NA	NA	NA	NA	NA	NA	NA	NA	NA	NA	NA	NA	NA	NA	NA	NA
Cedar elm	Ulmus crassifolia	Dallas	Texas	naturally_occurring	15.24 to 30.48 cm	Dallas	NA	NA	NA	NA	NA	NA	NA	NA	NA	NA	NA	NA	NA	NA	NA	NA	NA	NA	NA	NA	NA
Cedar elm	Ulmus crassifolia	Dallas	Texas	naturally_occurring	15.24 to 30.48 cm	Dallas	NA	NA	NA	NA	NA	NA	NA	NA	NA	NA	NA	NA	NA	NA	NA	NA	NA	NA	NA	NA	NA
Cedar elm	Ulmus crassifolia	Dallas	Texas	naturally_occurring	15.24 to 30.48 cm	Dallas	NA	NA	NA	NA	NA	NA	NA	NA	NA	NA	NA	NA	NA	NA	NA	NA	NA	NA	NA	NA	NA
Cedar elm	Ulmus crassifolia	Dallas	Texas	naturally_occurring	15.24 to 30.48 cm	Dallas	NA	NA	NA	NA	NA	NA	NA	NA	NA	NA	NA	NA	NA	NA	NA	NA	NA	NA	NA	NA	NA
Cedar elm	Ulmus crassifolia	Dallas	Texas	naturally_occurring	15.24 to 30.48 cm	Dallas	NA	NA	NA	NA	NA	NA	NA	NA	NA	NA	NA	NA	NA	NA	NA	NA	NA	NA	NA	NA	NA
Cedar elm	Ulmus crassifolia	Dallas	Texas	naturally_occurring	15.24 to 30.48 cm	Dallas	NA	NA	NA	NA	NA	NA	NA	NA	NA	NA	NA	NA	NA	NA	NA	NA	NA	NA	NA	NA	NA
Cedar elm	Ulmus crassifolia	Dallas	Texas	naturally_occurring	15.24 to 30.48 cm	Dallas	NA	NA	NA	NA	NA	NA	NA	NA	NA	NA	NA	NA	NA	NA	NA	NA	NA	NA	NA	NA	NA
Cedar elm	Ulmus crassifolia	Dallas	Texas	naturally_occurring	15.24 to 30.48 cm	Dallas	NA	NA	NA	NA	NA	NA	NA	NA	NA	NA	NA	NA	NA	NA	NA	NA	NA	NA	NA	NA	NA
Cedar elm	Ulmus crassifolia	Dallas	Texas	naturally_occurring	15.24 to 30.48 cm	Dallas	NA	NA	NA	NA	NA	NA	NA	NA	NA	NA	NA	NA	NA	NA	NA	NA	NA	NA	NA	NA	NA
Cedar elm	Ulmus crassifolia	Dallas	Texas	naturally_occurring	15.24 to 30.48 cm	Dallas	NA	NA	NA	NA	NA	NA	NA	NA	NA	NA	NA	NA	NA	NA	NA	NA	NA	NA	NA	NA	NA
Cedar elm	Ulmus crassifolia	Dallas	Texas	naturally_occurring	15.24 to 30.48 cm	Dallas	NA	NA	NA	NA	NA	NA	NA	NA	NA	NA	NA	NA	NA	NA	NA	NA	NA	NA	NA	NA	NA
Cedar elm	Ulmus crassifolia	Dallas	Texas	naturally_occurring	15.24 to 30.48 cm	Dallas	NA	NA	NA	NA	NA	NA	NA	NA	NA	NA	NA	NA	NA	NA	NA	NA	NA	NA	NA	NA	NA
Cedar elm	Ulmus crassifolia	Dallas	Texas	naturally_occurring	15.24 to 30.48 cm	Dallas	NA	NA	NA	NA	NA	NA	NA	NA	NA	NA	NA	NA	NA	NA	NA	NA	NA	NA	NA	NA	NA
Cedar elm	Ulmus crassifolia	Dallas	Texas	naturally_occurring	15.24 to 30.48 cm	Dallas	NA	NA	NA	NA	NA	NA	NA	NA	NA	NA	NA	NA	NA	NA	NA	NA	NA	NA	NA	NA	NA
Cedar elm	Ulmus crassifolia	Dallas	Texas	naturally_occurring	15.24 to 30.48 cm	Dallas	NA	NA	NA	NA	NA	NA	NA	NA	NA	NA	NA	NA	NA	NA	NA	NA	NA	NA	NA	NA	NA
Cedar elm	Ulmus crassifolia	Dallas	Texas	naturally_occurring	15.24 to 30.48 cm	Dallas	NA	NA	NA	NA	NA	NA	NA	NA	NA	NA	NA	NA	NA	NA	NA	NA	NA	NA	NA	NA	NA
Cedar elm	Ulmus crassifolia	Dallas	Texas	naturally_occurring	15.24 to 30.48 cm	Dallas	NA	NA	NA	NA	NA	NA	NA	NA	NA	NA	NA	NA	NA	NA	NA	NA	NA	NA	NA	NA	NA
Cedar elm	Ulmus crassifolia	Dallas	Texas	naturally_occurring	15.24 to 30.48 cm	Dallas	NA	NA	NA	NA	NA	NA	NA	NA	NA	NA	NA	NA	NA	NA	NA	NA	NA	NA	NA	NA	NA
Cedar elm	Ulmus crassifolia	Dallas	Texas	naturally_occurring	15.24 to 30.48 cm	Dallas	NA	NA	NA	NA	NA	NA	NA	NA	NA	NA	NA	NA	NA	NA	NA	NA	NA	NA	NA	NA	NA
Cedar elm	Ulmus crassifolia	Dallas	Texas	naturally_occurring	15.24 to 30.48 cm	Dallas	NA	NA	NA	NA	NA	NA	NA	NA	NA	NA	NA	NA	NA	NA	NA	NA	NA	NA	NA	NA	NA
Cedar elm	Ulmus crassifolia	Dallas	Texas	naturally_occurring	15.24 to 30.48 cm	Dallas	NA	NA	NA	NA	NA	NA	NA	NA	NA	NA	NA	NA	NA	NA	NA	NA	NA	NA	NA	NA	NA
Cedar elm	Ulmus crassifolia	Dallas	Texas	naturally_occurring	15.24 to 30.48 cm	Dallas	NA	NA	NA	NA	NA	NA	NA	NA	NA	NA	NA	NA	NA	NA	NA	NA	NA	NA	NA	NA	NA
Cedar elm	Ulmus crassifolia	Dallas	Texas	naturally_occurring	15.24 to 30.48 cm	Dallas	NA	NA	NA	NA	NA	NA	NA	NA	NA	NA	NA	NA	NA	NA	NA	NA	NA	NA	NA	NA	NA
Cedar elm	Ulmus crassifolia	Dallas	Texas	naturally_occurring	15.24 to 30.48 cm	Dallas	NA	NA	NA	NA	NA	NA	NA	NA	NA	NA	NA	NA	NA	NA	NA	NA	NA	NA	NA	NA	NA
Cedar elm	Ulmus crassifolia	Dallas	Texas	naturally_occurring	15.24 to 30.48 cm	Dallas	NA	NA	NA	NA	NA	NA	NA	NA	NA	NA	NA	NA	NA	NA	NA	NA	NA	NA	NA	NA	NA
Cedar elm	Ulmus crassifolia	Dallas	Texas	naturally_occurring	15.24 to 30.48 cm	Dallas	NA	NA	NA	NA	NA	NA	NA	NA	NA	NA	NA	NA	NA	NA	NA	NA	NA	NA	NA	NA	NA
Cedar elm	Ulmus crassifolia	Dallas	Texas	naturally_occurring	15.24 to 30.48 cm	Dallas	NA	NA	NA	NA	NA	NA	NA	NA	NA	NA	NA	NA	NA	NA	NA	NA	NA	NA	NA	NA	NA
Cedar elm	Ulmus crassifolia	Dallas	Texas	naturally_occurring	15.24 to 30.48 cm	Dallas	NA	NA	NA	NA	NA	NA	NA	NA	NA	NA	NA	NA	NA	NA	NA	NA	NA	NA	NA	NA	NA
Cedar elm	Ulmus crassifolia	Dallas	Texas	naturally_occurring	15.24 to 30.48 cm	Dallas	NA	NA	NA	NA	NA	NA	NA	NA	NA	NA	NA	NA	NA	NA	NA	NA	NA	NA	NA	NA	NA
Cedar elm	Ulmus crassifolia	Dallas	Texas	naturally_occurring	15.24 to 30.48 cm	Dallas	NA	NA	NA	NA	NA	NA	NA	NA	NA	NA	NA	NA	NA	NA	NA	NA	NA	NA	NA	NA	NA
Cedar elm	Ulmus crassifolia	Dallas	Texas	naturally_occurring	15.24 to 30.48 cm	Dallas	NA	NA	NA	NA	NA	NA	NA	NA	NA	NA	NA	NA	NA	NA	NA	NA	NA	NA	NA	NA	NA
Cedar elm	Ulmus crassifolia	Dallas	Texas	naturally_occurring	15.24 to 30.48 cm	Dallas	NA	NA	NA	NA	NA	NA	NA	NA	NA	NA	NA	NA	NA	NA	NA	NA	NA	NA	NA	NA	NA
Cedar elm	Ulmus crassifolia	Dallas	Texas	naturally_occurring	15.24 to 30.48 cm	Dallas	NA	NA	NA	NA	NA	NA	NA	NA	NA	NA	NA	NA	NA	NA	NA	NA	NA	NA	NA	NA	NA
Cedar elm	Ulmus crassifolia	Dallas	Texas	naturally_occurring	15.24 to 30.48 cm	Dallas	NA	NA	NA	NA	NA	NA	NA	NA	NA	NA	NA	NA	NA	NA	NA	NA	NA	NA	NA	NA	NA
Cedar elm	Ulmus crassifolia	Dallas	Texas	naturally_occurring	15.24 to 30.48 cm	Dallas	NA	NA	NA	NA	NA	NA	NA	NA	NA	NA	NA	NA	NA	NA	NA	NA	NA	NA	NA	NA	NA
Cedar elm	Ulmus crassifolia	Dallas	Texas	naturally_occurring	15.24 to 30.48 cm	Dallas	NA	NA	NA	NA	NA	NA	NA	NA	NA	NA	NA	NA	NA	NA	NA	NA	NA	NA	NA	NA	NA
Cedar elm	Ulmus crassifolia	Dallas	Texas	naturally_occurring	15.24 to 30.48 cm	Dallas	NA	NA	NA	NA	NA	NA	NA	NA	NA	NA	NA	NA	NA	NA	NA	NA	NA	NA	NA	NA	NA
Cedar elm	Ulmus crassifolia	Dallas	Texas	naturally_occurring	15.24 to 30.48 cm	Dallas	NA	NA	NA	NA	NA	NA	NA	NA	NA	NA	NA	NA	NA	NA	NA	NA	NA	NA	NA	NA	NA
Cedar elm	Ulmus crassifolia	Dallas	Texas	naturally_occurring	15.24 to 30.48 cm	Dallas	NA	NA	NA	NA	NA	NA	NA	NA	NA	NA	NA	NA	NA	NA	NA	NA	NA	NA	NA	NA	NA
Cedar elm	Ulmus crassifolia	Dallas	Texas	naturally_occurring	15.24 to 30.48 cm	Dallas	NA	NA	NA	NA	NA	NA	NA	NA	NA	NA	NA	NA	NA	NA	NA	NA	NA	NA	NA	NA	NA
Cedar elm	Ulmus crassifolia	Dallas	Texas	naturally_occurring	15.24 to 30.48 cm	Dallas	NA	NA	NA	NA	NA	NA	NA	NA	NA	NA	NA	NA	NA	NA	NA	NA	NA	NA	NA	NA	NA
Cedar elm	Ulmus crassifolia	Dallas	Texas	naturally_occurring	15.24 to 30.48 cm	Dallas	NA	NA	NA	NA	NA	NA	NA	NA	NA	NA	NA	NA	NA	NA	NA	NA	NA	NA	NA	NA	NA
Cedar elm	Ulmus crassifolia	Dallas	Texas	naturally_occurring	15.24 to 30.48 cm	Dallas	NA	NA	NA	NA	NA	NA	NA	NA	NA	NA	NA	NA	NA	NA	NA	NA	NA	NA	NA	NA	NA
Cedar elm	Ulmus crassifolia	Dallas	Texas	naturally_occurring	15.24 to 30.48 cm	Dallas	NA	NA	NA	NA	NA	NA	NA	NA	NA	NA	NA	NA	NA	NA	NA	NA	NA	NA	NA	NA	NA
Cedar elm	Ulmus crassifolia	Dallas	Texas	naturally_occurring	15.24 to 30.48 cm	Dallas	NA	NA	NA	NA	NA	NA	NA	NA	NA	NA	NA	NA	NA	NA	NA	NA	NA	NA	NA	NA	NA
Cedar elm	Ulmus crassifolia	Dallas	Texas	naturally_occurring	15.24 to 30.48 cm	Dallas	NA	NA	NA	NA	NA	NA	NA	NA	NA	NA	NA	NA	NA	NA	NA	NA	NA	NA	NA	NA	NA
Cedar elm	Ulmus crassifolia	Dallas	Texas	naturally_occurring	15.24 to 30.48 cm	Dallas	NA	NA	NA	NA	NA	NA	NA	NA	NA	NA	NA	NA	NA	NA	NA	NA	NA	NA	NA	NA	NA
Cedar elm	Ulmus crassifolia	Dallas	Texas	naturally_occurring	15.24 to 30.48 cm	Dallas	NA	NA	NA	NA	NA	NA	NA	NA	NA	NA	NA	NA	NA	NA	NA	NA	NA	NA	NA	NA	NA
Cedar elm	Ulmus crassifolia	Dallas	Texas	naturally_occurring	15.24 to 30.48 cm	Dallas	NA	NA	NA	NA	NA	NA	NA	NA	NA	NA	NA	NA	NA	NA	NA	NA	NA	NA	NA	NA	NA
Cedar elm	Ulmus crassifolia	Dallas	Texas	naturally_occurring	15.24 to 30.48 cm	Dallas	NA	NA	NA	NA	NA	NA	NA	NA	NA	NA	NA	NA	NA	NA	NA	NA	NA	NA	NA	NA	NA
Cedar elm	Ulmus crassifolia	Dallas	Texas	naturally_occurring	15.24 to 30.48 cm	Dallas	NA	NA	NA	NA	NA	NA	NA	NA	NA	NA	NA	NA	NA	NA	NA	NA	NA	NA	NA	NA	NA
Cedar elm	Ulmus crassifolia	Dallas	Texas	naturally_occurring	15.24 to 30.48 cm	Dallas	NA	NA	NA	NA	NA	NA	NA	NA	NA	NA	NA	NA	NA	NA	NA	NA	NA	NA	NA	NA	NA
Cedar elm	Ulmus crassifolia	Dallas	Texas	naturally_occurring	15.24 to 30.48 cm	Dallas	NA	NA	NA	NA	NA	NA	NA	NA	NA	NA	NA	NA	NA	NA	NA	NA	NA	NA	NA	NA	NA
Cedar elm	Ulmus crassifolia	Dallas	Texas	naturally_occurring	15.24 to 30.48 cm	Dallas	NA	NA	NA	NA	NA	NA	NA	NA	NA	NA	NA	NA	NA	NA	NA	NA	NA	NA	NA	NA	NA
Cedar elm	Ulmus crassifolia	Dallas	Texas	naturally_occurring	15.24 to 30.48 cm	Dallas	NA	NA	NA	NA	NA	NA	NA	NA	NA	NA	NA	NA	NA	NA	NA	NA	NA	NA	NA	NA	NA
Cedar elm	Ulmus crassifolia	Dallas	Texas	naturally_occurring	15.24 to 30.48 cm	Dallas	NA	NA	NA	NA	NA	NA	NA	NA	NA	NA	NA	NA	NA	NA	NA	NA	NA	NA	NA	NA	NA
Cedar elm	Ulmus crassifolia	Dallas	Texas	naturally_occurring	15.24 to 30.48 cm	Dallas	NA	NA	NA	NA	NA	NA	NA	NA	NA	NA	NA	NA	NA	NA	NA	NA	NA	NA	NA	NA	NA
Cedar elm	Ulmus crassifolia	Dallas	Texas	naturally_occurring	15.24 to 30.48 cm	Dallas	NA	NA	NA	NA	NA	NA	NA	NA	NA	NA	NA	NA	NA	NA	NA	NA	NA	NA	NA	NA	NA
Cedar elm	Ulmus crassifolia	Dallas	Texas	naturally_occurring	15.24 to 30.48 cm	Dallas	NA	NA	NA	NA	NA	NA	NA	NA	NA	NA	NA	NA	NA	NA	NA	NA	NA	NA	NA	NA	NA
Cedar elm	Ulmus crassifolia	Dallas	Texas	naturally_occurring	15.24 to 30.48 cm	Dallas	NA	NA	NA	NA	NA	NA	NA	NA	NA	NA	NA	NA	NA	NA	NA	NA	NA	NA	NA	NA	NA
Cedar elm	Ulmus crassifolia	Dallas	Texas	naturally_occurring	15.24 to 30.48 cm	Dallas	NA	NA	NA	NA	NA	NA	NA	NA	NA	NA	NA	NA	NA	NA	NA	NA	NA	NA	NA	NA	NA
Cedar elm	Ulmus crassifolia	Dallas	Texas	naturally_occurring	15.24 to 30.48 cm	Dallas	NA	NA	NA	NA	NA	NA	NA	NA	NA	NA	NA	NA	NA	NA	NA	NA	NA	NA	NA	NA	NA
Cedar elm	Ulmus crassifolia	Dallas	Texas	naturally_occurring	15.24 to 30.48 cm	Dallas	NA	NA	NA	NA	NA	NA	NA	NA	NA	NA	NA	NA	NA	NA	NA	NA	NA	NA	NA	NA	NA
Cedar elm	Ulmus crassifolia	Dallas	Texas	naturally_occurring	15.24 to 30.48 cm	Dallas	NA	NA	NA	NA	NA	NA	NA	NA	NA	NA	NA	NA	NA	NA	NA	NA	NA	NA	NA	NA	NA
Cedar elm	Ulmus crassifolia	Dallas	Texas	naturally_occurring	15.24 to 30.48 cm	Dallas	NA	NA	NA	NA	NA	NA	NA	NA	NA	NA	NA	NA	NA	NA	NA	NA	NA	NA	NA	NA	NA
Cedar elm	Ulmus crassifolia	Dallas	Texas	naturally_occurring	15.24 to 30.48 cm	Dallas	NA	NA	NA	NA	NA	NA	NA	NA	NA	NA	NA	NA	NA	NA	NA	NA	NA	NA	NA	NA	NA
Cedar elm	Ulmus crassifolia	Dallas	Texas	naturally_occurring	15.24 to 30.48 cm	Dallas	NA	NA	NA	NA	NA	NA	NA	NA	NA	NA	NA	NA	NA	NA	NA	NA	NA	NA	NA	NA	NA
Cedar elm	Ulmus crassifolia	Dallas	Texas	naturally_occurring	15.24 to 30.48 cm	Dallas	NA	NA	NA	NA	NA	NA	NA	NA	NA	NA	NA	NA	NA	NA	NA	NA	NA	NA	NA	NA	NA
Cedar elm	Ulmus crassifolia	Dallas	Texas	naturally_occurring	15.24 to 30.48 cm	Dallas	NA	NA	NA	NA	NA	NA	NA	NA	NA	NA	NA	NA	NA	NA	NA	NA	NA	NA	NA	NA	NA
Cedar elm	Ulmus crassifolia	Dallas	Texas	naturally_occurring	15.24 to 30.48 cm	Dallas	NA	NA	NA	NA	NA	NA	NA	NA	NA	NA	NA	NA	NA	NA	NA	NA	NA	NA	NA	NA	NA
Cedar elm	Ulmus crassifolia	Dallas	Texas	naturally_occurring	15.24 to 30.48 cm	Dallas	NA	NA	NA	NA	NA	NA	NA	NA	NA	NA	NA	NA	NA	NA	NA	NA	NA	NA	NA	NA	NA
Cedar elm	Ulmus crassifolia	Dallas	Texas	naturally_occurring	15.24 to 30.48 cm	Dallas	NA	NA	NA	NA	NA	NA	NA	NA	NA	NA	NA	NA	NA	NA	NA	NA	NA	NA	NA	NA	NA
Cedar elm	Ulmus crassifolia	Dallas	Texas	naturally_occurring	15.24 to 30.48 cm	Dallas	NA	NA	NA	NA	NA	NA	NA	NA	NA	NA	NA	NA	NA	NA	NA	NA	NA	NA	NA	NA	NA
Cedar elm	Ulmus crassifolia	Dallas	Texas	naturally_occurring	15.24 to 30.48 cm	Dallas	NA	NA	NA	NA	NA	NA	NA	NA	NA	NA	NA	NA	NA	NA	NA	NA	NA	NA	NA	NA	NA
Cedar elm	Ulmus crassifolia	Dallas	Texas	naturally_occurring	15.24 to 30.48 cm	Dallas	NA	NA	NA	NA	NA	NA	NA	NA	NA	NA	NA	NA	NA	NA	NA	NA	NA	NA	NA	NA	NA
Cedar elm	Ulmus crassifolia	Dallas	Texas	naturally_occurring	15.24 to 30.48 cm	Dallas	NA	NA	NA	NA	NA	NA	NA	NA	NA	NA	NA	NA	NA	NA	NA	NA	NA	NA	NA	NA	NA
Cedar elm	Ulmus crassifolia	Dallas	Texas	naturally_occurring	15.24 to 30.48 cm	Dallas	NA	NA	NA	NA	NA	NA	NA	NA	NA	NA	NA	NA	NA	NA	NA	NA	NA	NA	NA	NA	NA
Cedar elm	Ulmus crassifolia	Dallas	Texas	naturally_occurring	15.24 to 30.48 cm	Dallas	NA	NA	NA	NA	NA	NA	NA	NA	NA	NA	NA	NA	NA	NA	NA	NA	NA	NA	NA	NA	NA
Cedar elm	Ulmus crassifolia	Dallas	Texas	naturally_occurring	15.24 to 30.48 cm	Dallas	NA	NA	NA	NA	NA	NA	NA	NA	NA	NA	NA	NA	NA	NA	NA	NA	NA	NA	NA	NA	NA
Cedar elm	Ulmus crassifolia	Dallas	Texas	naturally_occurring	15.24 to 30.48 cm	Dallas	NA	NA	NA	NA	NA	NA	NA	NA	NA	NA	NA	NA	NA	NA	NA	NA	NA	NA	NA	NA	NA
Cedar elm	Ulmus crassifolia	Dallas	Texas	naturally_occurring	15.24 to 30.48 cm	Dallas	NA	NA	NA	NA	NA	NA	NA	NA	NA	NA	NA	NA	NA	NA	NA	NA	NA	NA	NA	NA	NA
Cedar elm	Ulmus crassifolia	Dallas	Texas	naturally_occurring	15.24 to 30.48 cm	Dallas	NA	NA	NA	NA	NA	NA	NA	NA	NA	NA	NA	NA	NA	NA	NA	NA	NA	NA	NA	NA	NA
Cedar elm	Ulmus crassifolia	Dallas	Texas	naturally_occurring	15.24 to 30.48 cm	Dallas	NA	NA	NA	NA	NA	NA	NA	NA	NA	NA	NA	NA	NA	NA	NA	NA	NA	NA	NA	NA	NA
Cedar elm	Ulmus crassifolia	Dallas	Texas	naturally_occurring	15.24 to 30.48 cm	Dallas	NA	NA	NA	NA	NA	NA	NA	NA	NA	NA	NA	NA	NA	NA	NA	NA	NA	NA	NA	NA	NA
Cedar elm	Ulmus crassifolia	Dallas	Texas	naturally_occurring	15.24 to 30.48 cm	Dallas	NA	NA	NA	NA	NA	NA	NA	NA	NA	NA	NA	NA	NA	NA	NA	NA	NA	NA	NA	NA	NA
Cedar elm	Ulmus crassifolia	Dallas	Texas	naturally_occurring	15.24 to 30.48 cm	Dallas	NA	NA	NA	NA	NA	NA	NA	NA	NA	NA	NA	NA	NA	NA	NA	NA	NA	NA	NA	NA	NA
Cedar elm	Ulmus crassifolia	Dallas	Texas	naturally_occurring	15.24 to 30.48 cm	Dallas	NA	NA	NA	NA	NA	NA	NA	NA	NA	NA	NA	NA	NA	NA	NA	NA	NA	NA	NA	NA	NA
Cedar elm	Ulmus crassifolia	Dallas	Texas	naturally_occurring	15.24 to 30.48 cm	Dallas	NA	NA	NA	NA	NA	NA	NA	NA	NA	NA	NA	NA	NA	NA	NA	NA	NA	NA	NA	NA	NA
Cedar elm	Ulmus crassifolia	Dallas	Texas	naturally_occurring	15.24 to 30.48 cm	Dallas	NA	NA	NA	NA	NA	NA	NA	NA	NA	NA	NA	NA	NA	NA	NA	NA	NA	NA	NA	NA	NA
Cedar elm	Ulmus crassifolia	Dallas	Texas	naturally_occurring	15.24 to 30.48 cm	Dallas	NA	NA	NA	NA	NA	NA	NA	NA	NA	NA	NA	NA	NA	NA	NA	NA	NA	NA	NA	NA	NA
Cedar elm	Ulmus crassifolia	Dallas	Texas	naturally_occurring	15.24 to 30.48 cm	Dallas	NA	NA	NA	NA	NA	NA	NA	NA	NA	NA	NA	NA	NA	NA	NA	NA	NA	NA	NA	NA	NA
Cedar elm	Ulmus crassifolia	Dallas	Texas	naturally_occurring	15.24 to 30.48 cm	Dallas	NA	NA	NA	NA	NA	NA	NA	NA	NA	NA	NA	NA	NA	NA	NA	NA	NA	NA	NA	NA	NA
Cedar elm	Ulmus crassifolia	Dallas	Texas	naturally_occurring	15.24 to 30.48 cm	Dallas	NA	NA	NA	NA	NA	NA	NA	NA	NA	NA	NA	NA	NA	NA	NA	NA	NA	NA	NA	NA	NA
Cedar elm	Ulmus crassifolia	Dallas	Texas	naturally_occurring	15.24 to 30.48 cm	Dallas	NA	NA	NA	NA	NA	NA	NA	NA	NA	NA	NA	NA	NA	NA	NA	NA	NA	NA	NA	NA	NA
Cedar elm	Ulmus crassifolia	Dallas	Texas	naturally_occurring	15.24 to 30.48 cm	Dallas	NA	NA	NA	NA	NA	NA	NA	NA	NA	NA	NA	NA	NA	NA	NA	NA	NA	NA	NA	NA	NA
Cedar elm	Ulmus crassifolia	Dallas	Texas	naturally_occurring	15.24 to 30.48 cm	Dallas	NA	NA	NA	NA	NA	NA	NA	NA	NA	NA	NA	NA	NA	NA	NA	NA	NA	NA	NA	NA	NA
Cedar elm	Ulmus crassifolia	Dallas	Texas	naturally_occurring	15.24 to 30.48 cm	Dallas	NA	NA	NA	NA	NA	NA	NA	NA	NA	NA	NA	NA	NA	NA	NA	NA	NA	NA	NA	NA	NA
Cedar elm	Ulmus crassifolia	Dallas	Texas	naturally_occurring	15.24 to 30.48 cm	Dallas	NA	NA	NA	NA	NA	NA	NA	NA	NA	NA	NA	NA	NA	NA	NA	NA	NA	NA	NA	NA	NA
Cedar elm	Ulmus crassifolia	Dallas	Texas	naturally_occurring	15.24 to 30.48 cm	Dallas	NA	NA	NA	NA	NA	NA	NA	NA	NA	NA	NA	NA	NA	NA	NA	NA	NA	NA	NA	NA	NA
Cedar elm	Ulmus crassifolia	Dallas	Texas	naturally_occurring	15.24 to 30.48 cm	Dallas	NA	NA	NA	NA	NA	NA	NA	NA	NA	NA	NA	NA	NA	NA	NA	NA	NA	NA	NA	NA	NA
Cedar elm	Ulmus crassifolia	Dallas	Texas	naturally_occurring	15.24 to 30.48 cm	Dallas	NA	NA	NA	NA	NA	NA	NA	NA	NA	NA	NA	NA	NA	NA	NA	NA	NA	NA	NA	NA	NA
Cedar elm	Ulmus crassifolia	Dallas	Texas	naturally_occurring	15.24 to 30.48 cm	Dallas	NA	NA	NA	NA	NA	NA	NA	NA	NA	NA	NA	NA	NA	NA	NA	NA	NA	NA	NA	NA	NA
Cedar elm	Ulmus crassifolia	Dallas	Texas	naturally_occurring	15.24 to 30.48 cm	Dallas	NA	NA	NA	NA	NA	NA	NA	NA	NA	NA	NA	NA	NA	NA	NA	NA	NA	NA	NA	NA	NA
Cedar elm	Ulmus crassifolia	Dallas	Texas	naturally_occurring	15.24 to 30.48 cm	Dallas	NA	NA	NA	NA	NA	NA	NA	NA	NA	NA	NA	NA	NA	NA	NA	NA	NA	NA	NA	NA	NA
Cedar elm	Ulmus crassifolia	Dallas	Texas	naturally_occurring	15.24 to 30.48 cm	Dallas	NA	NA	NA	NA	NA	NA	NA	NA	NA	NA	NA	NA	NA	NA	NA	NA	NA	NA	NA	NA	NA
Cedar elm	Ulmus crassifolia	Dallas	Texas	naturally_occurring	15.24 to 30.48 cm	Dallas	NA	NA	NA	NA	NA	NA	NA	NA	NA	NA	NA	NA	NA	NA	NA	NA	NA	NA	NA	NA	NA
Cedar elm	Ulmus crassifolia	Dallas	Texas	naturally_occurring	15.24 to 30.48 cm	Dallas	NA	NA	NA	NA	NA	NA	NA	NA	NA	NA	NA	NA	NA	NA	NA	NA	NA	NA	NA	NA	NA
Cedar elm	Ulmus crassifolia	Dallas	Texas	naturally_occurring	15.24 to 30.48 cm	Dallas	NA	NA	NA	NA	NA	NA	NA	NA	NA	NA	NA	NA	NA	NA	NA	NA	NA	NA	NA	NA	NA
Cedar elm	Ulmus crassifolia	Dallas	Texas	naturally_occurring	15.24 to 30.48 cm	Dallas	NA	NA	NA	NA	NA	NA	NA	NA	NA	NA	NA	NA	NA	NA	NA	NA	NA	NA	NA	NA	NA
Cedar elm	Ulmus crassifolia	Dallas	Texas	naturally_occurring	15.24 to 30.48 cm	Dallas	NA	NA	NA	NA	NA	NA	NA	NA	NA	NA	NA	NA	NA	NA	NA	NA	NA	NA	NA	NA	NA
Cedar elm	Ulmus crassifolia	Dallas	Texas	naturally_occurring	15.24 to 30.48 cm	Dallas	NA	NA	NA	NA	NA	NA	NA	NA	NA	NA	NA	NA	NA	NA	NA	NA	NA	NA	NA	NA	NA
Cedar elm	Ulmus crassifolia	Dallas	Texas	naturally_occurring	15.24 to 30.48 cm	Dallas	NA	NA	NA	NA	NA	NA	NA	NA	NA	NA	NA	NA	NA	NA	NA	NA	NA	NA	NA	NA	NA
Cedar elm	Ulmus crassifolia	Dallas	Texas	naturally_occurring	15.24 to 30.48 cm	Dallas	NA	NA	NA	NA	NA	NA	NA	NA	NA	NA	NA	NA	NA	NA	NA	NA	NA	NA	NA	NA	NA
Cedar elm	Ulmus crassifolia	Dallas	Texas	naturally_occurring	15.24 to 30.48 cm	Dallas	NA	NA	NA	NA	NA	NA	NA	NA	NA	NA	NA	NA	NA	NA	NA	NA	NA	NA	NA	NA	NA
Cedar elm	Ulmus crassifolia	Dallas	Texas	naturally_occurring	15.24 to 30.48 cm	Dallas	NA	NA	NA	NA	NA	NA	NA	NA	NA	NA	NA	NA	NA	NA	NA	NA	NA	NA	NA	NA	NA
Cedar elm	Ulmus crassifolia	Dallas	Texas	naturally_occurring	15.24 to 30.48 cm	Dallas	NA	NA	NA	NA	NA	NA	NA	NA	NA	NA	NA	NA	NA	NA	NA	NA	NA	NA	NA	NA	NA
Cedar elm	Ulmus crassifolia	Dallas	Texas	naturally_occurring	15.24 to 30.48 cm	Dallas	NA	NA	NA	NA	NA	NA	NA	NA	NA	NA	NA	NA	NA	NA	NA	NA	NA	NA	NA	NA	NA
Cedar elm	Ulmus crassifolia	Dallas	Texas	naturally_occurring	15.24 to 30.48 cm	Dallas	NA	NA	NA	NA	NA	NA	NA	NA	NA	NA	NA	NA	NA	NA	NA	NA	NA	NA	NA	NA	NA
Cedar elm	Ulmus crassifolia	Dallas	Texas	naturally_occurring	15.24 to 30.48 cm	Dallas	NA	NA	NA	NA	NA	NA	NA	NA	NA	NA	NA	NA	NA	NA	NA	NA	NA	NA	NA	NA	NA
Cedar elm	Ulmus crassifolia	Dallas	Texas	naturally_occurring	15.24 to 30.48 cm	Dallas	NA	NA	NA	NA	NA	NA	NA	NA	NA	NA	NA	NA	NA	NA	NA	NA	NA	NA	NA	NA	NA
Cedar elm	Ulmus crassifolia	Dallas	Texas	naturally_occurring	15.24 to 30.48 cm	Dallas	NA	NA	NA	NA	NA	NA	NA	NA	NA	NA	NA	NA	NA	NA	NA	NA	NA	NA	NA	NA	NA
Cedar elm	Ulmus crassifolia	Dallas	Texas	naturally_occurring	15.24 to 30.48 cm	Dallas	NA	NA	NA	NA	NA	NA	NA	NA	NA	NA	NA	NA	NA	NA	NA	NA	NA	NA	NA	NA	NA
Cedar elm	Ulmus crassifolia	Dallas	Texas	naturally_occurring	15.24 to 30.48 cm	Dallas	NA	NA	NA	NA	NA	NA	NA	NA	NA	NA	NA	NA	NA	NA	NA	NA	NA	NA	NA	NA	NA
Cedar elm	Ulmus crassifolia	Dallas	Texas	naturally_occurring	15.24 to 30.48 cm	Dallas	NA	NA	NA	NA	NA	NA	NA	NA	NA	NA	NA	NA	NA	NA	NA	NA	NA	NA	NA	NA	NA
Cedar elm	Ulmus crassifolia	Dallas	Texas	naturally_occurring	15.24 to 30.48 cm	Dallas	NA	NA	NA	NA	NA	NA	NA	NA	NA	NA	NA	NA	NA	NA	NA	NA	NA	NA	NA	NA	NA
Cedar elm	Ulmus crassifolia	Dallas	Texas	naturally_occurring	15.24 to 30.48 cm	Dallas	NA	NA	NA	NA	NA	NA	NA	NA	NA	NA	NA	NA	NA	NA	NA	NA	NA	NA	NA	NA	NA
Cedar elm	Ulmus crassifolia	Dallas	Texas	naturally_occurring	15.24 to 30.48 cm	Dallas	NA	NA	NA	NA	NA	NA	NA	NA	NA	NA	NA	NA	NA	NA	NA	NA	NA	NA	NA	NA	NA
Cedar elm	Ulmus crassifolia	Dallas	Texas	naturally_occurring	15.24 to 30.48 cm	Dallas	NA	NA	NA	NA	NA	NA	NA	NA	NA	NA	NA	NA	NA	NA	NA	NA	NA	NA	NA	NA	NA
Cedar elm	Ulmus crassifolia	Dallas	Texas	naturally_occurring	15.24 to 30.48 cm	Dallas	NA	NA	NA	NA	NA	NA	NA	NA	NA	NA	NA	NA	NA	NA	NA	NA	NA	NA	NA	NA	NA
Cedar elm	Ulmus crassifolia	Dallas	Texas	naturally_occurring	15.24 to 30.48 cm	Dallas	NA	NA	NA	NA	NA	NA	NA	NA	NA	NA	NA	NA	NA	NA	NA	NA	NA	NA	NA	NA	NA
Cedar elm	Ulmus crassifolia	Dallas	Texas	naturally_occurring	15.24 to 30.48 cm	Dallas	NA	NA	NA	NA	NA	NA	NA	NA	NA	NA	NA	NA	NA	NA	NA	NA	NA	NA	NA	NA	NA
Cedar elm	Ulmus crassifolia	Dallas	Texas	naturally_occurring	15.24 to 30.48 cm	Dallas	NA	NA	NA	NA	NA	NA	NA	NA	NA	NA	NA	NA	NA	NA	NA	NA	NA	NA	NA	NA	NA
Cedar elm	Ulmus crassifolia	Dallas	Texas	naturally_occurring	15.24 to 30.48 cm	Dallas	NA	NA	NA	NA	NA	NA	NA	NA	NA	NA	NA	NA	NA	NA	NA	NA	NA	NA	NA	NA	NA
Cedar elm	Ulmus crassifolia	Dallas	Texas	naturally_occurring	15.24 to 30.48 cm	Dallas	NA	NA	NA	NA	NA	NA	NA	NA	NA	NA	NA	NA	NA	NA	NA	NA	NA	NA	NA	NA	NA
Cedar elm	Ulmus crassifolia	Dallas	Texas	naturally_occurring	15.24 to 30.48 cm	Dallas	NA	NA	NA	NA	NA	NA	NA	NA	NA	NA	NA	NA	NA	NA	NA	NA	NA	NA	NA	NA	NA
Cedar elm	Ulmus crassifolia	Dallas	Texas	naturally_occurring	15.24 to 30.48 cm	Dallas	NA	NA	NA	NA	NA	NA	NA	NA	NA	NA	NA	NA	NA	NA	NA	NA	NA	NA	NA	NA	NA
Cedar elm	Ulmus crassifolia	Dallas	Texas	naturally_occurring	15.24 to 30.48 cm	Dallas	NA	NA	NA	NA	NA	NA	NA	NA	NA	NA	NA	NA	NA	NA	NA	NA	NA	NA	NA	NA	NA
Cedar elm	Ulmus crassifolia	Dallas	Texas	naturally_occurring	15.24 to 30.48 cm	Dallas	NA	NA	NA	NA	NA	NA	NA	NA	NA	NA	NA	NA	NA	NA	NA	NA	NA	NA	NA	NA	NA
Cedar elm	Ulmus crassifolia	Dallas	Texas	naturally_occurring	15.24 to 30.48 cm	Dallas	NA	NA	NA	NA	NA	NA	NA	NA	NA	NA	NA	NA	NA	NA	NA	NA	NA	NA	NA	NA	NA
Cedar elm	Ulmus crassifolia	Dallas	Texas	naturally_occurring	15.24 to 30.48 cm	Dallas	NA	NA	NA	NA	NA	NA	NA	NA	NA	NA	NA	NA	NA	NA	NA	NA	NA	NA	NA	NA	NA
Cedar elm	Ulmus crassifolia	Dallas	Texas	naturally_occurring	15.24 to 30.48 cm	Dallas	NA	NA	NA	NA	NA	NA	NA	NA	NA	NA	NA	NA	NA	NA	NA	NA	NA	NA	NA	NA	NA
Cedar elm	Ulmus crassifolia	Dallas	Texas	naturally_occurring	15.24 to 30.48 cm	Dallas	NA	NA	NA	NA	NA	NA	NA	NA	NA	NA	NA	NA	NA	NA	NA	NA	NA	NA	NA	NA	NA
Cedar elm	Ulmus crassifolia	Dallas	Texas	naturally_occurring	15.24 to 30.48 cm	Dallas	NA	NA	NA	NA	NA	NA	NA	NA	NA	NA	NA	NA	NA	NA	NA	NA	NA	NA	NA	NA	NA
Cedar elm	Ulmus crassifolia	Dallas	Texas	naturally_occurring	15.24 to 30.48 cm	Dallas	NA	NA	NA	NA	NA	NA	NA	NA	NA	NA	NA	NA	NA	NA	NA	NA	NA	NA	NA	NA	NA
Cedar elm	Ulmus crassifolia	Dallas	Texas	naturally_occurring	15.24 to 30.48 cm	Dallas	NA	NA	NA	NA	NA	NA	NA	NA	NA	NA	NA	NA	NA	NA	NA	NA	NA	NA	NA	NA	NA
Cedar elm	Ulmus crassifolia	Dallas	Texas	naturally_occurring	15.24 to 30.48 cm	Dallas	NA	NA	NA	NA	NA	NA	NA	NA	NA	NA	NA	NA	NA	NA	NA	NA	NA	NA	NA	NA	NA
Cedar elm	Ulmus crassifolia	Dallas	Texas	naturally_occurring	15.24 to 30.48 cm	Dallas	NA	NA	NA	NA	NA	NA	NA	NA	NA	NA	NA	NA	NA	NA	NA	NA	NA	NA	NA	NA	NA
Cedar elm	Ulmus crassifolia	Dallas	Texas	naturally_occurring	15.24 to 30.48 cm	Dallas	NA	NA	NA	NA	NA	NA	NA	NA	NA	NA	NA	NA	NA	NA	NA	NA	NA	NA	NA	NA	NA
Cedar elm	Ulmus crassifolia	Dallas	Texas	naturally_occurring	15.24 to 30.48 cm	Dallas	NA	NA	NA	NA	NA	NA	NA	NA	NA	NA	NA	NA	NA	NA	NA	NA	NA	NA	NA	NA	NA
Cedar elm	Ulmus crassifolia	Dallas	Texas	naturally_occurring	15.24 to 30.48 cm	Dallas	NA	NA	NA	NA	NA	NA	NA	NA	NA	NA	NA	NA	NA	NA	NA	NA	NA	NA	NA	NA	NA
Cedar elm	Ulmus crassifolia	Dallas	Texas	naturally_occurring	15.24 to 30.48 cm	Dallas	NA	NA	NA	NA	NA	NA	NA	NA	NA	NA	NA	NA	NA	NA	NA	NA	NA	NA	NA	NA	NA
Cedar elm	Ulmus crassifolia	Dallas	Texas	naturally_occurring	15.24 to 30.48 cm	Dallas	NA	NA	NA	NA	NA	NA	NA	NA	NA	NA	NA	NA	NA	NA	NA	NA	NA	NA	NA	NA	NA
Cedar elm	Ulmus crassifolia	Dallas	Texas	naturally_occurring	15.24 to 30.48 cm	Dallas	NA	NA	NA	NA	NA	NA	NA	NA	NA	NA	NA	NA	NA	NA	NA	NA	NA	NA	NA	NA	NA
Cedar elm	Ulmus crassifolia	Dallas	Texas	naturally_occurring	15.24 to 30.48 cm	Dallas	NA	NA	NA	NA	NA	NA	NA	NA	NA	NA	NA	NA	NA	NA	NA	NA	NA	NA	NA	NA	NA
Cedar elm	Ulmus crassifolia	Dallas	Texas	naturally_occurring	15.24 to 30.48 cm	Dallas	NA	NA	NA	NA	NA	NA	NA	NA	NA	NA	NA	NA	NA	NA	NA	NA	NA	NA	NA	NA	NA
Cedar elm	Ulmus crassifolia	Dallas	Texas	naturally_occurring	15.24 to 30.48 cm	Dallas	NA	NA	NA	NA	NA	NA	NA	NA	NA	NA	NA	NA	NA	NA	NA	NA	NA	NA	NA	NA	NA
Cedar elm	Ulmus crassifolia	Dallas	Texas	naturally_occurring	30.48 to 45.72 cm	Dallas	NA	NA	NA	NA	NA	NA	NA	NA	NA	NA	NA	NA	NA	NA	NA	NA	NA	NA	NA	NA	NA
Cedar elm	Ulmus crassifolia	Dallas	Texas	naturally_occurring	30.48 to 45.72 cm	Dallas	NA	NA	NA	NA	NA	NA	NA	NA	NA	NA	NA	NA	NA	NA	NA	NA	NA	NA	NA	NA	NA
Cedar elm	Ulmus crassifolia	Dallas	Texas	naturally_occurring	30.48 to 45.72 cm	Dallas	NA	NA	NA	NA	NA	NA	NA	NA	NA	NA	NA	NA	NA	NA	NA	NA	NA	NA	NA	NA	NA
Cedar elm	Ulmus crassifolia	Dallas	Texas	naturally_occurring	30.48 to 45.72 cm	Dallas	NA	NA	NA	NA	NA	NA	NA	NA	NA	NA	NA	NA	NA	NA	NA	NA	NA	NA	NA	NA	NA
Cedar elm	Ulmus crassifolia	Dallas	Texas	naturally_occurring	30.48 to 45.72 cm	Dallas	NA	NA	NA	NA	NA	NA	NA	NA	NA	NA	NA	NA	NA	NA	NA	NA	NA	NA	NA	NA	NA
Cedar elm	Ulmus crassifolia	Dallas	Texas	naturally_occurring	30.48 to 45.72 cm	Dallas	NA	NA	NA	NA	NA	NA	NA	NA	NA	NA	NA	NA	NA	NA	NA	NA	NA	NA	NA	NA	NA
Cedar elm	Ulmus crassifolia	Dallas	Texas	naturally_occurring	30.48 to 45.72 cm	Dallas	NA	NA	NA	NA	NA	NA	NA	NA	NA	NA	NA	NA	NA	NA	NA	NA	NA	NA	NA	NA	NA
Cedar elm	Ulmus crassifolia	Dallas	Texas	naturally_occurring	30.48 to 45.72 cm	Dallas	NA	NA	NA	NA	NA	NA	NA	NA	NA	NA	NA	NA	NA	NA	NA	NA	NA	NA	NA	NA	NA
Cedar elm	Ulmus crassifolia	Dallas	Texas	naturally_occurring	30.48 to 45.72 cm	Dallas	NA	NA	NA	NA	NA	NA	NA	NA	NA	NA	NA	NA	NA	NA	NA	NA	NA	NA	NA	NA	NA
Cedar elm	Ulmus crassifolia	Dallas	Texas	naturally_occurring	30.48 to 45.72 cm	Dallas	NA	NA	NA	NA	NA	NA	NA	NA	NA	NA	NA	NA	NA	NA	NA	NA	NA	NA	NA	NA	NA
Cedar elm	Ulmus crassifolia	Dallas	Texas	naturally_occurring	30.48 to 45.72 cm	Dallas	NA	NA	NA	NA	NA	NA	NA	NA	NA	NA	NA	NA	NA	NA	NA	NA	NA	NA	NA	NA	NA
Cedar elm	Ulmus crassifolia	Dallas	Texas	naturally_occurring	30.48 to 45.72 cm	Dallas	NA	NA	NA	NA	NA	NA	NA	NA	NA	NA	NA	NA	NA	NA	NA	NA	NA	NA	NA	NA	NA
Cedar elm	Ulmus crassifolia	Dallas	Texas	naturally_occurring	30.48 to 45.72 cm	Dallas	NA	NA	NA	NA	NA	NA	NA	NA	NA	NA	NA	NA	NA	NA	NA	NA	NA	NA	NA	NA	NA
Cedar elm	Ulmus crassifolia	Dallas	Texas	naturally_occurring	30.48 to 45.72 cm	Dallas	NA	NA	NA	NA	NA	NA	NA	NA	NA	NA	NA	NA	NA	NA	NA	NA	NA	NA	NA	NA	NA
Cedar elm	Ulmus crassifolia	Dallas	Texas	naturally_occurring	30.48 to 45.72 cm	Dallas	NA	NA	NA	NA	NA	NA	NA	NA	NA	NA	NA	NA	NA	NA	NA	NA	NA	NA	NA	NA	NA
Cedar elm	Ulmus crassifolia	Dallas	Texas	naturally_occurring	30.48 to 45.72 cm	Dallas	NA	NA	NA	NA	NA	NA	NA	NA	NA	NA	NA	NA	NA	NA	NA	NA	NA	NA	NA	NA	NA
Cedar elm	Ulmus crassifolia	Dallas	Texas	naturally_occurring	30.48 to 45.72 cm	Dallas	NA	NA	NA	NA	NA	NA	NA	NA	NA	NA	NA	NA	NA	NA	NA	NA	NA	NA	NA	NA	NA
Cedar elm	Ulmus crassifolia	Dallas	Texas	naturally_occurring	30.48 to 45.72 cm	Dallas	NA	NA	NA	NA	NA	NA	NA	NA	NA	NA	NA	NA	NA	NA	NA	NA	NA	NA	NA	NA	NA
Cedar elm	Ulmus crassifolia	Dallas	Texas	naturally_occurring	30.48 to 45.72 cm	Dallas	NA	NA	NA	NA	NA	NA	NA	NA	NA	NA	NA	NA	NA	NA	NA	NA	NA	NA	NA	NA	NA
Cedar elm	Ulmus crassifolia	Dallas	Texas	naturally_occurring	30.48 to 45.72 cm	Dallas	NA	NA	NA	NA	NA	NA	NA	NA	NA	NA	NA	NA	NA	NA	NA	NA	NA	NA	NA	NA	NA
Cedar elm	Ulmus crassifolia	Dallas	Texas	naturally_occurring	30.48 to 45.72 cm	Dallas	NA	NA	NA	NA	NA	NA	NA	NA	NA	NA	NA	NA	NA	NA	NA	NA	NA	NA	NA	NA	NA
Cedar elm	Ulmus crassifolia	Dallas	Texas	naturally_occurring	30.48 to 45.72 cm	Dallas	NA	NA	NA	NA	NA	NA	NA	NA	NA	NA	NA	NA	NA	NA	NA	NA	NA	NA	NA	NA	NA
Cedar elm	Ulmus crassifolia	Dallas	Texas	naturally_occurring	30.48 to 45.72 cm	Dallas	NA	NA	NA	NA	NA	NA	NA	NA	NA	NA	NA	NA	NA	NA	NA	NA	NA	NA	NA	NA	NA
Cedar elm	Ulmus crassifolia	Dallas	Texas	naturally_occurring	30.48 to 45.72 cm	Dallas	NA	NA	NA	NA	NA	NA	NA	NA	NA	NA	NA	NA	NA	NA	NA	NA	NA	NA	NA	NA	NA
Cedar elm	Ulmus crassifolia	Dallas	Texas	naturally_occurring	30.48 to 45.72 cm	Dallas	NA	NA	NA	NA	NA	NA	NA	NA	NA	NA	NA	NA	NA	NA	NA	NA	NA	NA	NA	NA	NA
Cedar elm	Ulmus crassifolia	Dallas	Texas	naturally_occurring	30.48 to 45.72 cm	Dallas	NA	NA	NA	NA	NA	NA	NA	NA	NA	NA	NA	NA	NA	NA	NA	NA	NA	NA	NA	NA	NA
Cedar elm	Ulmus crassifolia	Dallas	Texas	naturally_occurring	30.48 to 45.72 cm	Dallas	NA	NA	NA	NA	NA	NA	NA	NA	NA	NA	NA	NA	NA	NA	NA	NA	NA	NA	NA	NA	NA
Cedar elm	Ulmus crassifolia	Dallas	Texas	naturally_occurring	30.48 to 45.72 cm	Dallas	NA	NA	NA	NA	NA	NA	NA	NA	NA	NA	NA	NA	NA	NA	NA	NA	NA	NA	NA	NA	NA
Cedar elm	Ulmus crassifolia	Dallas	Texas	naturally_occurring	30.48 to 45.72 cm	Dallas	NA	NA	NA	NA	NA	NA	NA	NA	NA	NA	NA	NA	NA	NA	NA	NA	NA	NA	NA	NA	NA
Cedar elm	Ulmus crassifolia	Dallas	Texas	naturally_occurring	30.48 to 45.72 cm	Dallas	NA	NA	NA	NA	NA	NA	NA	NA	NA	NA	NA	NA	NA	NA	NA	NA	NA	NA	NA	NA	NA
Cedar elm	Ulmus crassifolia	Dallas	Texas	naturally_occurring	30.48 to 45.72 cm	Dallas	NA	NA	NA	NA	NA	NA	NA	NA	NA	NA	NA	NA	NA	NA	NA	NA	NA	NA	NA	NA	NA
Cedar elm	Ulmus crassifolia	Dallas	Texas	naturally_occurring	30.48 to 45.72 cm	Dallas	NA	NA	NA	NA	NA	NA	NA	NA	NA	NA	NA	NA	NA	NA	NA	NA	NA	NA	NA	NA	NA
Cedar elm	Ulmus crassifolia	Dallas	Texas	naturally_occurring	30.48 to 45.72 cm	Dallas	NA	NA	NA	NA	NA	NA	NA	NA	NA	NA	NA	NA	NA	NA	NA	NA	NA	NA	NA	NA	NA
Cedar elm	Ulmus crassifolia	Dallas	Texas	naturally_occurring	30.48 to 45.72 cm	Dallas	NA	NA	NA	NA	NA	NA	NA	NA	NA	NA	NA	NA	NA	NA	NA	NA	NA	NA	NA	NA	NA
Cedar elm	Ulmus crassifolia	Dallas	Texas	naturally_occurring	30.48 to 45.72 cm	Dallas	NA	NA	NA	NA	NA	NA	NA	NA	NA	NA	NA	NA	NA	NA	NA	NA	NA	NA	NA	NA	NA
Cedar elm	Ulmus crassifolia	Dallas	Texas	naturally_occurring	30.48 to 45.72 cm	Dallas	NA	NA	NA	NA	NA	NA	NA	NA	NA	NA	NA	NA	NA	NA	NA	NA	NA	NA	NA	NA	NA
Cedar elm	Ulmus crassifolia	Dallas	Texas	naturally_occurring	30.48 to 45.72 cm	Dallas	NA	NA	NA	NA	NA	NA	NA	NA	NA	NA	NA	NA	NA	NA	NA	NA	NA	NA	NA	NA	NA
Cedar elm	Ulmus crassifolia	Dallas	Texas	naturally_occurring	30.48 to 45.72 cm	Dallas	NA	NA	NA	NA	NA	NA	NA	NA	NA	NA	NA	NA	NA	NA	NA	NA	NA	NA	NA	NA	NA
Cedar elm	Ulmus crassifolia	Dallas	Texas	naturally_occurring	30.48 to 45.72 cm	Dallas	NA	NA	NA	NA	NA	NA	NA	NA	NA	NA	NA	NA	NA	NA	NA	NA	NA	NA	NA	NA	NA
Cedar elm	Ulmus crassifolia	Dallas	Texas	naturally_occurring	30.48 to 45.72 cm	Dallas	NA	NA	NA	NA	NA	NA	NA	NA	NA	NA	NA	NA	NA	NA	NA	NA	NA	NA	NA	NA	NA
Cedar elm	Ulmus crassifolia	Dallas	Texas	naturally_occurring	30.48 to 45.72 cm	Dallas	NA	NA	NA	NA	NA	NA	NA	NA	NA	NA	NA	NA	NA	NA	NA	NA	NA	NA	NA	NA	NA
Cedar elm	Ulmus crassifolia	Dallas	Texas	naturally_occurring	30.48 to 45.72 cm	Dallas	NA	NA	NA	NA	NA	NA	NA	NA	NA	NA	NA	NA	NA	NA	NA	NA	NA	NA	NA	NA	NA
Cedar elm	Ulmus crassifolia	Dallas	Texas	naturally_occurring	30.48 to 45.72 cm	Dallas	NA	NA	NA	NA	NA	NA	NA	NA	NA	NA	NA	NA	NA	NA	NA	NA	NA	NA	NA	NA	NA
Cedar elm	Ulmus crassifolia	Dallas	Texas	naturally_occurring	30.48 to 45.72 cm	Dallas	NA	NA	NA	NA	NA	NA	NA	NA	NA	NA	NA	NA	NA	NA	NA	NA	NA	NA	NA	NA	NA
Cedar elm	Ulmus crassifolia	Dallas	Texas	naturally_occurring	30.48 to 45.72 cm	Dallas	NA	NA	NA	NA	NA	NA	NA	NA	NA	NA	NA	NA	NA	NA	NA	NA	NA	NA	NA	NA	NA
Cedar elm	Ulmus crassifolia	Dallas	Texas	naturally_occurring	30.48 to 45.72 cm	Dallas	NA	NA	NA	NA	NA	NA	NA	NA	NA	NA	NA	NA	NA	NA	NA	NA	NA	NA	NA	NA	NA
Cedar elm	Ulmus crassifolia	Dallas	Texas	naturally_occurring	30.48 to 45.72 cm	Dallas	NA	NA	NA	NA	NA	NA	NA	NA	NA	NA	NA	NA	NA	NA	NA	NA	NA	NA	NA	NA	NA
Cedar elm	Ulmus crassifolia	Dallas	Texas	naturally_occurring	30.48 to 45.72 cm	Dallas	NA	NA	NA	NA	NA	NA	NA	NA	NA	NA	NA	NA	NA	NA	NA	NA	NA	NA	NA	NA	NA
Cedar elm	Ulmus crassifolia	Dallas	Texas	naturally_occurring	30.48 to 45.72 cm	Dallas	NA	NA	NA	NA	NA	NA	NA	NA	NA	NA	NA	NA	NA	NA	NA	NA	NA	NA	NA	NA	NA
Cedar elm	Ulmus crassifolia	Dallas	Texas	naturally_occurring	30.48 to 45.72 cm	Dallas	NA	NA	NA	NA	NA	NA	NA	NA	NA	NA	NA	NA	NA	NA	NA	NA	NA	NA	NA	NA	NA
Cedar elm	Ulmus crassifolia	Dallas	Texas	naturally_occurring	30.48 to 45.72 cm	Dallas	NA	NA	NA	NA	NA	NA	NA	NA	NA	NA	NA	NA	NA	NA	NA	NA	NA	NA	NA	NA	NA
Cedar elm	Ulmus crassifolia	Dallas	Texas	naturally_occurring	30.48 to 45.72 cm	Dallas	NA	NA	NA	NA	NA	NA	NA	NA	NA	NA	NA	NA	NA	NA	NA	NA	NA	NA	NA	NA	NA
Cedar elm	Ulmus crassifolia	Dallas	Texas	naturally_occurring	30.48 to 45.72 cm	Dallas	NA	NA	NA	NA	NA	NA	NA	NA	NA	NA	NA	NA	NA	NA	NA	NA	NA	NA	NA	NA	NA
Cedar elm	Ulmus crassifolia	Dallas	Texas	naturally_occurring	30.48 to 45.72 cm	Dallas	NA	NA	NA	NA	NA	NA	NA	NA	NA	NA	NA	NA	NA	NA	NA	NA	NA	NA	NA	NA	NA
Cedar elm	Ulmus crassifolia	Dallas	Texas	naturally_occurring	30.48 to 45.72 cm	Dallas	NA	NA	NA	NA	NA	NA	NA	NA	NA	NA	NA	NA	NA	NA	NA	NA	NA	NA	NA	NA	NA
Cedar elm	Ulmus crassifolia	Dallas	Texas	naturally_occurring	30.48 to 45.72 cm	Dallas	NA	NA	NA	NA	NA	NA	NA	NA	NA	NA	NA	NA	NA	NA	NA	NA	NA	NA	NA	NA	NA
Cedar elm	Ulmus crassifolia	Dallas	Texas	naturally_occurring	30.48 to 45.72 cm	Dallas	NA	NA	NA	NA	NA	NA	NA	NA	NA	NA	NA	NA	NA	NA	NA	NA	NA	NA	NA	NA	NA
Cedar elm	Ulmus crassifolia	Dallas	Texas	naturally_occurring	30.48 to 45.72 cm	Dallas	NA	NA	NA	NA	NA	NA	NA	NA	NA	NA	NA	NA	NA	NA	NA	NA	NA	NA	NA	NA	NA
Cedar elm	Ulmus crassifolia	Dallas	Texas	naturally_occurring	30.48 to 45.72 cm	Dallas	NA	NA	NA	NA	NA	NA	NA	NA	NA	NA	NA	NA	NA	NA	NA	NA	NA	NA	NA	NA	NA
Cedar elm	Ulmus crassifolia	Dallas	Texas	naturally_occurring	30.48 to 45.72 cm	Dallas	NA	NA	NA	NA	NA	NA	NA	NA	NA	NA	NA	NA	NA	NA	NA	NA	NA	NA	NA	NA	NA
Cedar elm	Ulmus crassifolia	Dallas	Texas	naturally_occurring	30.48 to 45.72 cm	Dallas	NA	NA	NA	NA	NA	NA	NA	NA	NA	NA	NA	NA	NA	NA	NA	NA	NA	NA	NA	NA	NA
Cedar elm	Ulmus crassifolia	Dallas	Texas	naturally_occurring	30.48 to 45.72 cm	Dallas	NA	NA	NA	NA	NA	NA	NA	NA	NA	NA	NA	NA	NA	NA	NA	NA	NA	NA	NA	NA	NA
Cedar elm	Ulmus crassifolia	Dallas	Texas	naturally_occurring	30.48 to 45.72 cm	Dallas	NA	NA	NA	NA	NA	NA	NA	NA	NA	NA	NA	NA	NA	NA	NA	NA	NA	NA	NA	NA	NA
Cedar elm	Ulmus crassifolia	Dallas	Texas	naturally_occurring	30.48 to 45.72 cm	Dallas	NA	NA	NA	NA	NA	NA	NA	NA	NA	NA	NA	NA	NA	NA	NA	NA	NA	NA	NA	NA	NA
Cedar elm	Ulmus crassifolia	Dallas	Texas	naturally_occurring	30.48 to 45.72 cm	Dallas	NA	NA	NA	NA	NA	NA	NA	NA	NA	NA	NA	NA	NA	NA	NA	NA	NA	NA	NA	NA	NA
Cedar elm	Ulmus crassifolia	Dallas	Texas	naturally_occurring	30.48 to 45.72 cm	Dallas	NA	NA	NA	NA	NA	NA	NA	NA	NA	NA	NA	NA	NA	NA	NA	NA	NA	NA	NA	NA	NA
Cedar elm	Ulmus crassifolia	Dallas	Texas	naturally_occurring	30.48 to 45.72 cm	Dallas	NA	NA	NA	NA	NA	NA	NA	NA	NA	NA	NA	NA	NA	NA	NA	NA	NA	NA	NA	NA	NA
Cedar elm	Ulmus crassifolia	Dallas	Texas	naturally_occurring	30.48 to 45.72 cm	Dallas	NA	NA	NA	NA	NA	NA	NA	NA	NA	NA	NA	NA	NA	NA	NA	NA	NA	NA	NA	NA	NA
Cedar elm	Ulmus crassifolia	Dallas	Texas	naturally_occurring	30.48 to 45.72 cm	Dallas	NA	NA	NA	NA	NA	NA	NA	NA	NA	NA	NA	NA	NA	NA	NA	NA	NA	NA	NA	NA	NA
Cedar elm	Ulmus crassifolia	Dallas	Texas	naturally_occurring	30.48 to 45.72 cm	Dallas	NA	NA	NA	NA	NA	NA	NA	NA	NA	NA	NA	NA	NA	NA	NA	NA	NA	NA	NA	NA	NA
Cedar elm	Ulmus crassifolia	Dallas	Texas	naturally_occurring	30.48 to 45.72 cm	Dallas	NA	NA	NA	NA	NA	NA	NA	NA	NA	NA	NA	NA	NA	NA	NA	NA	NA	NA	NA	NA	NA
Cedar elm	Ulmus crassifolia	Dallas	Texas	naturally_occurring	30.48 to 45.72 cm	Dallas	NA	NA	NA	NA	NA	NA	NA	NA	NA	NA	NA	NA	NA	NA	NA	NA	NA	NA	NA	NA	NA
Cedar elm	Ulmus crassifolia	Dallas	Texas	naturally_occurring	30.48 to 45.72 cm	Dallas	NA	NA	NA	NA	NA	NA	NA	NA	NA	NA	NA	NA	NA	NA	NA	NA	NA	NA	NA	NA	NA
Cedar elm	Ulmus crassifolia	Dallas	Texas	naturally_occurring	30.48 to 45.72 cm	Dallas	NA	NA	NA	NA	NA	NA	NA	NA	NA	NA	NA	NA	NA	NA	NA	NA	NA	NA	NA	NA	NA
Cedar elm	Ulmus crassifolia	Dallas	Texas	naturally_occurring	30.48 to 45.72 cm	Dallas	NA	NA	NA	NA	NA	NA	NA	NA	NA	NA	NA	NA	NA	NA	NA	NA	NA	NA	NA	NA	NA
Cedar elm	Ulmus crassifolia	Dallas	Texas	naturally_occurring	30.48 to 45.72 cm	Dallas	NA	NA	NA	NA	NA	NA	NA	NA	NA	NA	NA	NA	NA	NA	NA	NA	NA	NA	NA	NA	NA
Cedar elm	Ulmus crassifolia	Dallas	Texas	naturally_occurring	30.48 to 45.72 cm	Dallas	NA	NA	NA	NA	NA	NA	NA	NA	NA	NA	NA	NA	NA	NA	NA	NA	NA	NA	NA	NA	NA
Cedar elm	Ulmus crassifolia	Dallas	Texas	naturally_occurring	30.48 to 45.72 cm	Dallas	NA	NA	NA	NA	NA	NA	NA	NA	NA	NA	NA	NA	NA	NA	NA	NA	NA	NA	NA	NA	NA
Cedar elm	Ulmus crassifolia	Dallas	Texas	naturally_occurring	30.48 to 45.72 cm	Dallas	NA	NA	NA	NA	NA	NA	NA	NA	NA	NA	NA	NA	NA	NA	NA	NA	NA	NA	NA	NA	NA
Cedar elm	Ulmus crassifolia	Dallas	Texas	naturally_occurring	30.48 to 45.72 cm	Dallas	NA	NA	NA	NA	NA	NA	NA	NA	NA	NA	NA	NA	NA	NA	NA	NA	NA	NA	NA	NA	NA
Cedar elm	Ulmus crassifolia	Dallas	Texas	naturally_occurring	30.48 to 45.72 cm	Dallas	NA	NA	NA	NA	NA	NA	NA	NA	NA	NA	NA	NA	NA	NA	NA	NA	NA	NA	NA	NA	NA
Cedar elm	Ulmus crassifolia	Dallas	Texas	naturally_occurring	30.48 to 45.72 cm	Dallas	NA	NA	NA	NA	NA	NA	NA	NA	NA	NA	NA	NA	NA	NA	NA	NA	NA	NA	NA	NA	NA
Cedar elm	Ulmus crassifolia	Dallas	Texas	naturally_occurring	30.48 to 45.72 cm	Dallas	NA	NA	NA	NA	NA	NA	NA	NA	NA	NA	NA	NA	NA	NA	NA	NA	NA	NA	NA	NA	NA
Cedar elm	Ulmus crassifolia	Dallas	Texas	naturally_occurring	30.48 to 45.72 cm	Dallas	NA	NA	NA	NA	NA	NA	NA	NA	NA	NA	NA	NA	NA	NA	NA	NA	NA	NA	NA	NA	NA
Cedar elm	Ulmus crassifolia	Dallas	Texas	naturally_occurring	30.48 to 45.72 cm	Dallas	NA	NA	NA	NA	NA	NA	NA	NA	NA	NA	NA	NA	NA	NA	NA	NA	NA	NA	NA	NA	NA
Cedar elm	Ulmus crassifolia	Dallas	Texas	naturally_occurring	30.48 to 45.72 cm	Dallas	NA	NA	NA	NA	NA	NA	NA	NA	NA	NA	NA	NA	NA	NA	NA	NA	NA	NA	NA	NA	NA
Cedar elm	Ulmus crassifolia	Dallas	Texas	naturally_occurring	30.48 to 45.72 cm	Dallas	NA	NA	NA	NA	NA	NA	NA	NA	NA	NA	NA	NA	NA	NA	NA	NA	NA	NA	NA	NA	NA
Cedar elm	Ulmus crassifolia	Dallas	Texas	naturally_occurring	30.48 to 45.72 cm	Dallas	NA	NA	NA	NA	NA	NA	NA	NA	NA	NA	NA	NA	NA	NA	NA	NA	NA	NA	NA	NA	NA
Cedar elm	Ulmus crassifolia	Dallas	Texas	naturally_occurring	30.48 to 45.72 cm	Dallas	NA	NA	NA	NA	NA	NA	NA	NA	NA	NA	NA	NA	NA	NA	NA	NA	NA	NA	NA	NA	NA
Cedar elm	Ulmus crassifolia	Dallas	Texas	naturally_occurring	30.48 to 45.72 cm	Dallas	NA	NA	NA	NA	NA	NA	NA	NA	NA	NA	NA	NA	NA	NA	NA	NA	NA	NA	NA	NA	NA
Cedar elm	Ulmus crassifolia	Dallas	Texas	naturally_occurring	30.48 to 45.72 cm	Dallas	NA	NA	NA	NA	NA	NA	NA	NA	NA	NA	NA	NA	NA	NA	NA	NA	NA	NA	NA	NA	NA
Cedar elm	Ulmus crassifolia	Dallas	Texas	naturally_occurring	30.48 to 45.72 cm	Dallas	NA	NA	NA	NA	NA	NA	NA	NA	NA	NA	NA	NA	NA	NA	NA	NA	NA	NA	NA	NA	NA
Cedar elm	Ulmus crassifolia	Dallas	Texas	naturally_occurring	30.48 to 45.72 cm	Dallas	NA	NA	NA	NA	NA	NA	NA	NA	NA	NA	NA	NA	NA	NA	NA	NA	NA	NA	NA	NA	NA
Cedar elm	Ulmus crassifolia	Dallas	Texas	naturally_occurring	30.48 to 45.72 cm	Dallas	NA	NA	NA	NA	NA	NA	NA	NA	NA	NA	NA	NA	NA	NA	NA	NA	NA	NA	NA	NA	NA
Cedar elm	Ulmus crassifolia	Dallas	Texas	naturally_occurring	30.48 to 45.72 cm	Dallas	NA	NA	NA	NA	NA	NA	NA	NA	NA	NA	NA	NA	NA	NA	NA	NA	NA	NA	NA	NA	NA
Cedar elm	Ulmus crassifolia	Dallas	Texas	naturally_occurring	30.48 to 45.72 cm	Dallas	NA	NA	NA	NA	NA	NA	NA	NA	NA	NA	NA	NA	NA	NA	NA	NA	NA	NA	NA	NA	NA
Cedar elm	Ulmus crassifolia	Dallas	Texas	naturally_occurring	30.48 to 45.72 cm	Dallas	NA	NA	NA	NA	NA	NA	NA	NA	NA	NA	NA	NA	NA	NA	NA	NA	NA	NA	NA	NA	NA
Cedar elm	Ulmus crassifolia	Dallas	Texas	naturally_occurring	30.48 to 45.72 cm	Dallas	NA	NA	NA	NA	NA	NA	NA	NA	NA	NA	NA	NA	NA	NA	NA	NA	NA	NA	NA	NA	NA
Cedar elm	Ulmus crassifolia	Dallas	Texas	naturally_occurring	30.48 to 45.72 cm	Dallas	NA	NA	NA	NA	NA	NA	NA	NA	NA	NA	NA	NA	NA	NA	NA	NA	NA	NA	NA	NA	NA
Cedar elm	Ulmus crassifolia	Dallas	Texas	naturally_occurring	30.48 to 45.72 cm	Dallas	NA	NA	NA	NA	NA	NA	NA	NA	NA	NA	NA	NA	NA	NA	NA	NA	NA	NA	NA	NA	NA
Cedar elm	Ulmus crassifolia	Dallas	Texas	naturally_occurring	30.48 to 45.72 cm	Dallas	NA	NA	NA	NA	NA	NA	NA	NA	NA	NA	NA	NA	NA	NA	NA	NA	NA	NA	NA	NA	NA
Cedar elm	Ulmus crassifolia	Dallas	Texas	naturally_occurring	30.48 to 45.72 cm	Dallas	NA	NA	NA	NA	NA	NA	NA	NA	NA	NA	NA	NA	NA	NA	NA	NA	NA	NA	NA	NA	NA
Cedar elm	Ulmus crassifolia	Dallas	Texas	naturally_occurring	30.48 to 45.72 cm	Dallas	NA	NA	NA	NA	NA	NA	NA	NA	NA	NA	NA	NA	NA	NA	NA	NA	NA	NA	NA	NA	NA
Cedar elm	Ulmus crassifolia	Dallas	Texas	naturally_occurring	30.48 to 45.72 cm	Dallas	NA	NA	NA	NA	NA	NA	NA	NA	NA	NA	NA	NA	NA	NA	NA	NA	NA	NA	NA	NA	NA
Cedar elm	Ulmus crassifolia	Dallas	Texas	naturally_occurring	30.48 to 45.72 cm	Dallas	NA	NA	NA	NA	NA	NA	NA	NA	NA	NA	NA	NA	NA	NA	NA	NA	NA	NA	NA	NA	NA
Cedar elm	Ulmus crassifolia	Dallas	Texas	naturally_occurring	30.48 to 45.72 cm	Dallas	NA	NA	NA	NA	NA	NA	NA	NA	NA	NA	NA	NA	NA	NA	NA	NA	NA	NA	NA	NA	NA
Cedar elm	Ulmus crassifolia	Dallas	Texas	naturally_occurring	30.48 to 45.72 cm	Dallas	NA	NA	NA	NA	NA	NA	NA	NA	NA	NA	NA	NA	NA	NA	NA	NA	NA	NA	NA	NA	NA
Cedar elm	Ulmus crassifolia	Dallas	Texas	naturally_occurring	30.48 to 45.72 cm	Dallas	NA	NA	NA	NA	NA	NA	NA	NA	NA	NA	NA	NA	NA	NA	NA	NA	NA	NA	NA	NA	NA
Cedar elm	Ulmus crassifolia	Dallas	Texas	naturally_occurring	30.48 to 45.72 cm	Dallas	NA	NA	NA	NA	NA	NA	NA	NA	NA	NA	NA	NA	NA	NA	NA	NA	NA	NA	NA	NA	NA
Cedar elm	Ulmus crassifolia	Dallas	Texas	naturally_occurring	30.48 to 45.72 cm	Dallas	NA	NA	NA	NA	NA	NA	NA	NA	NA	NA	NA	NA	NA	NA	NA	NA	NA	NA	NA	NA	NA
Cedar elm	Ulmus crassifolia	Dallas	Texas	naturally_occurring	30.48 to 45.72 cm	Dallas	NA	NA	NA	NA	NA	NA	NA	NA	NA	NA	NA	NA	NA	NA	NA	NA	NA	NA	NA	NA	NA
Cedar elm	Ulmus crassifolia	Dallas	Texas	naturally_occurring	30.48 to 45.72 cm	Dallas	NA	NA	NA	NA	NA	NA	NA	NA	NA	NA	NA	NA	NA	NA	NA	NA	NA	NA	NA	NA	NA
Cedar elm	Ulmus crassifolia	Dallas	Texas	naturally_occurring	30.48 to 45.72 cm	Dallas	NA	NA	NA	NA	NA	NA	NA	NA	NA	NA	NA	NA	NA	NA	NA	NA	NA	NA	NA	NA	NA
Cedar elm	Ulmus crassifolia	Dallas	Texas	naturally_occurring	30.48 to 45.72 cm	Dallas	NA	NA	NA	NA	NA	NA	NA	NA	NA	NA	NA	NA	NA	NA	NA	NA	NA	NA	NA	NA	NA
Cedar elm	Ulmus crassifolia	Dallas	Texas	naturally_occurring	30.48 to 45.72 cm	Dallas	NA	NA	NA	NA	NA	NA	NA	NA	NA	NA	NA	NA	NA	NA	NA	NA	NA	NA	NA	NA	NA
Cedar elm	Ulmus crassifolia	Dallas	Texas	naturally_occurring	30.48 to 45.72 cm	Dallas	NA	NA	NA	NA	NA	NA	NA	NA	NA	NA	NA	NA	NA	NA	NA	NA	NA	NA	NA	NA	NA
Cedar elm	Ulmus crassifolia	Dallas	Texas	naturally_occurring	30.48 to 45.72 cm	Dallas	NA	NA	NA	NA	NA	NA	NA	NA	NA	NA	NA	NA	NA	NA	NA	NA	NA	NA	NA	NA	NA
Cedar elm	Ulmus crassifolia	Dallas	Texas	naturally_occurring	30.48 to 45.72 cm	Dallas	NA	NA	NA	NA	NA	NA	NA	NA	NA	NA	NA	NA	NA	NA	NA	NA	NA	NA	NA	NA	NA
Cedar elm	Ulmus crassifolia	Dallas	Texas	naturally_occurring	30.48 to 45.72 cm	Dallas	NA	NA	NA	NA	NA	NA	NA	NA	NA	NA	NA	NA	NA	NA	NA	NA	NA	NA	NA	NA	NA
Cedar elm	Ulmus crassifolia	Dallas	Texas	naturally_occurring	30.48 to 45.72 cm	Dallas	NA	NA	NA	NA	NA	NA	NA	NA	NA	NA	NA	NA	NA	NA	NA	NA	NA	NA	NA	NA	NA
Cedar elm	Ulmus crassifolia	Dallas	Texas	naturally_occurring	30.48 to 45.72 cm	Dallas	NA	NA	NA	NA	NA	NA	NA	NA	NA	NA	NA	NA	NA	NA	NA	NA	NA	NA	NA	NA	NA
Cedar elm	Ulmus crassifolia	Dallas	Texas	naturally_occurring	30.48 to 45.72 cm	Dallas	NA	NA	NA	NA	NA	NA	NA	NA	NA	NA	NA	NA	NA	NA	NA	NA	NA	NA	NA	NA	NA
Cedar elm	Ulmus crassifolia	Dallas	Texas	naturally_occurring	30.48 to 45.72 cm	Dallas	NA	NA	NA	NA	NA	NA	NA	NA	NA	NA	NA	NA	NA	NA	NA	NA	NA	NA	NA	NA	NA
Cedar elm	Ulmus crassifolia	Dallas	Texas	naturally_occurring	30.48 to 45.72 cm	Dallas	NA	NA	NA	NA	NA	NA	NA	NA	NA	NA	NA	NA	NA	NA	NA	NA	NA	NA	NA	NA	NA
Cedar elm	Ulmus crassifolia	Dallas	Texas	naturally_occurring	30.48 to 45.72 cm	Dallas	NA	NA	NA	NA	NA	NA	NA	NA	NA	NA	NA	NA	NA	NA	NA	NA	NA	NA	NA	NA	NA
Cedar elm	Ulmus crassifolia	Dallas	Texas	naturally_occurring	30.48 to 45.72 cm	Dallas	NA	NA	NA	NA	NA	NA	NA	NA	NA	NA	NA	NA	NA	NA	NA	NA	NA	NA	NA	NA	NA
Cedar elm	Ulmus crassifolia	Dallas	Texas	naturally_occurring	30.48 to 45.72 cm	Dallas	NA	NA	NA	NA	NA	NA	NA	NA	NA	NA	NA	NA	NA	NA	NA	NA	NA	NA	NA	NA	NA
Cedar elm	Ulmus crassifolia	Dallas	Texas	naturally_occurring	30.48 to 45.72 cm	Dallas	NA	NA	NA	NA	NA	NA	NA	NA	NA	NA	NA	NA	NA	NA	NA	NA	NA	NA	NA	NA	NA
Cedar elm	Ulmus crassifolia	Dallas	Texas	naturally_occurring	30.48 to 45.72 cm	Dallas	NA	NA	NA	NA	NA	NA	NA	NA	NA	NA	NA	NA	NA	NA	NA	NA	NA	NA	NA	NA	NA
Cedar elm	Ulmus crassifolia	Dallas	Texas	naturally_occurring	30.48 to 45.72 cm	Dallas	NA	NA	NA	NA	NA	NA	NA	NA	NA	NA	NA	NA	NA	NA	NA	NA	NA	NA	NA	NA	NA
Cedar elm	Ulmus crassifolia	Dallas	Texas	naturally_occurring	30.48 to 45.72 cm	Dallas	NA	NA	NA	NA	NA	NA	NA	NA	NA	NA	NA	NA	NA	NA	NA	NA	NA	NA	NA	NA	NA
Cedar elm	Ulmus crassifolia	Dallas	Texas	naturally_occurring	30.48 to 45.72 cm	Dallas	NA	NA	NA	NA	NA	NA	NA	NA	NA	NA	NA	NA	NA	NA	NA	NA	NA	NA	NA	NA	NA
Cedar elm	Ulmus crassifolia	Dallas	Texas	naturally_occurring	30.48 to 45.72 cm	Dallas	NA	NA	NA	NA	NA	NA	NA	NA	NA	NA	NA	NA	NA	NA	NA	NA	NA	NA	NA	NA	NA
Cedar elm	Ulmus crassifolia	Dallas	Texas	naturally_occurring	30.48 to 45.72 cm	Dallas	NA	NA	NA	NA	NA	NA	NA	NA	NA	NA	NA	NA	NA	NA	NA	NA	NA	NA	NA	NA	NA
Cedar elm	Ulmus crassifolia	Dallas	Texas	naturally_occurring	30.48 to 45.72 cm	Dallas	NA	NA	NA	NA	NA	NA	NA	NA	NA	NA	NA	NA	NA	NA	NA	NA	NA	NA	NA	NA	NA
Cedar elm	Ulmus crassifolia	Dallas	Texas	naturally_occurring	30.48 to 45.72 cm	Dallas	NA	NA	NA	NA	NA	NA	NA	NA	NA	NA	NA	NA	NA	NA	NA	NA	NA	NA	NA	NA	NA
Cedar elm	Ulmus crassifolia	Dallas	Texas	naturally_occurring	30.48 to 45.72 cm	Dallas	NA	NA	NA	NA	NA	NA	NA	NA	NA	NA	NA	NA	NA	NA	NA	NA	NA	NA	NA	NA	NA
Cedar elm	Ulmus crassifolia	Dallas	Texas	naturally_occurring	30.48 to 45.72 cm	Dallas	NA	NA	NA	NA	NA	NA	NA	NA	NA	NA	NA	NA	NA	NA	NA	NA	NA	NA	NA	NA	NA
Cedar elm	Ulmus crassifolia	Dallas	Texas	naturally_occurring	30.48 to 45.72 cm	Dallas	NA	NA	NA	NA	NA	NA	NA	NA	NA	NA	NA	NA	NA	NA	NA	NA	NA	NA	NA	NA	NA
Cedar elm	Ulmus crassifolia	Dallas	Texas	naturally_occurring	30.48 to 45.72 cm	Dallas	NA	NA	NA	NA	NA	NA	NA	NA	NA	NA	NA	NA	NA	NA	NA	NA	NA	NA	NA	NA	NA
Cedar elm	Ulmus crassifolia	Dallas	Texas	naturally_occurring	30.48 to 45.72 cm	Dallas	NA	NA	NA	NA	NA	NA	NA	NA	NA	NA	NA	NA	NA	NA	NA	NA	NA	NA	NA	NA	NA
Cedar elm	Ulmus crassifolia	Dallas	Texas	naturally_occurring	30.48 to 45.72 cm	Dallas	NA	NA	NA	NA	NA	NA	NA	NA	NA	NA	NA	NA	NA	NA	NA	NA	NA	NA	NA	NA	NA
Cedar elm	Ulmus crassifolia	Dallas	Texas	naturally_occurring	30.48 to 45.72 cm	Dallas	NA	NA	NA	NA	NA	NA	NA	NA	NA	NA	NA	NA	NA	NA	NA	NA	NA	NA	NA	NA	NA
Cedar elm	Ulmus crassifolia	Dallas	Texas	naturally_occurring	30.48 to 45.72 cm	Dallas	NA	NA	NA	NA	NA	NA	NA	NA	NA	NA	NA	NA	NA	NA	NA	NA	NA	NA	NA	NA	NA
Cedar elm	Ulmus crassifolia	Dallas	Texas	naturally_occurring	30.48 to 45.72 cm	Dallas	NA	NA	NA	NA	NA	NA	NA	NA	NA	NA	NA	NA	NA	NA	NA	NA	NA	NA	NA	NA	NA
Cedar elm	Ulmus crassifolia	Dallas	Texas	naturally_occurring	30.48 to 45.72 cm	Dallas	NA	NA	NA	NA	NA	NA	NA	NA	NA	NA	NA	NA	NA	NA	NA	NA	NA	NA	NA	NA	NA
Cedar elm	Ulmus crassifolia	Dallas	Texas	naturally_occurring	30.48 to 45.72 cm	Dallas	NA	NA	NA	NA	NA	NA	NA	NA	NA	NA	NA	NA	NA	NA	NA	NA	NA	NA	NA	NA	NA
Cedar elm	Ulmus crassifolia	Dallas	Texas	naturally_occurring	30.48 to 45.72 cm	Dallas	NA	NA	NA	NA	NA	NA	NA	NA	NA	NA	NA	NA	NA	NA	NA	NA	NA	NA	NA	NA	NA
Cedar elm	Ulmus crassifolia	Dallas	Texas	naturally_occurring	30.48 to 45.72 cm	Dallas	NA	NA	NA	NA	NA	NA	NA	NA	NA	NA	NA	NA	NA	NA	NA	NA	NA	NA	NA	NA	NA
Cedar elm	Ulmus crassifolia	Dallas	Texas	naturally_occurring	30.48 to 45.72 cm	Dallas	NA	NA	NA	NA	NA	NA	NA	NA	NA	NA	NA	NA	NA	NA	NA	NA	NA	NA	NA	NA	NA
Cedar elm	Ulmus crassifolia	Dallas	Texas	naturally_occurring	30.48 to 45.72 cm	Dallas	NA	NA	NA	NA	NA	NA	NA	NA	NA	NA	NA	NA	NA	NA	NA	NA	NA	NA	NA	NA	NA
Cedar elm	Ulmus crassifolia	Dallas	Texas	naturally_occurring	30.48 to 45.72 cm	Dallas	NA	NA	NA	NA	NA	NA	NA	NA	NA	NA	NA	NA	NA	NA	NA	NA	NA	NA	NA	NA	NA
Cedar elm	Ulmus crassifolia	Dallas	Texas	naturally_occurring	30.48 to 45.72 cm	Dallas	NA	NA	NA	NA	NA	NA	NA	NA	NA	NA	NA	NA	NA	NA	NA	NA	NA	NA	NA	NA	NA
Cedar elm	Ulmus crassifolia	Dallas	Texas	naturally_occurring	30.48 to 45.72 cm	Dallas	NA	NA	NA	NA	NA	NA	NA	NA	NA	NA	NA	NA	NA	NA	NA	NA	NA	NA	NA	NA	NA
Cedar elm	Ulmus crassifolia	Dallas	Texas	naturally_occurring	30.48 to 45.72 cm	Dallas	NA	NA	NA	NA	NA	NA	NA	NA	NA	NA	NA	NA	NA	NA	NA	NA	NA	NA	NA	NA	NA
Cedar elm	Ulmus crassifolia	Dallas	Texas	naturally_occurring	30.48 to 45.72 cm	Dallas	NA	NA	NA	NA	NA	NA	NA	NA	NA	NA	NA	NA	NA	NA	NA	NA	NA	NA	NA	NA	NA
Cedar elm	Ulmus crassifolia	Dallas	Texas	naturally_occurring	30.48 to 45.72 cm	Dallas	NA	NA	NA	NA	NA	NA	NA	NA	NA	NA	NA	NA	NA	NA	NA	NA	NA	NA	NA	NA	NA
Cedar elm	Ulmus crassifolia	Dallas	Texas	naturally_occurring	30.48 to 45.72 cm	Dallas	NA	NA	NA	NA	NA	NA	NA	NA	NA	NA	NA	NA	NA	NA	NA	NA	NA	NA	NA	NA	NA
Cedar elm	Ulmus crassifolia	Dallas	Texas	naturally_occurring	30.48 to 45.72 cm	Dallas	NA	NA	NA	NA	NA	NA	NA	NA	NA	NA	NA	NA	NA	NA	NA	NA	NA	NA	NA	NA	NA
Cedar elm	Ulmus crassifolia	Dallas	Texas	naturally_occurring	30.48 to 45.72 cm	Dallas	NA	NA	NA	NA	NA	NA	NA	NA	NA	NA	NA	NA	NA	NA	NA	NA	NA	NA	NA	NA	NA
Cedar elm	Ulmus crassifolia	Dallas	Texas	naturally_occurring	30.48 to 45.72 cm	Dallas	NA	NA	NA	NA	NA	NA	NA	NA	NA	NA	NA	NA	NA	NA	NA	NA	NA	NA	NA	NA	NA
Cedar elm	Ulmus crassifolia	Dallas	Texas	naturally_occurring	30.48 to 45.72 cm	Dallas	NA	NA	NA	NA	NA	NA	NA	NA	NA	NA	NA	NA	NA	NA	NA	NA	NA	NA	NA	NA	NA
Cedar elm	Ulmus crassifolia	Dallas	Texas	naturally_occurring	30.48 to 45.72 cm	Dallas	NA	NA	NA	NA	NA	NA	NA	NA	NA	NA	NA	NA	NA	NA	NA	NA	NA	NA	NA	NA	NA
Cedar elm	Ulmus crassifolia	Dallas	Texas	naturally_occurring	30.48 to 45.72 cm	Dallas	NA	NA	NA	NA	NA	NA	NA	NA	NA	NA	NA	NA	NA	NA	NA	NA	NA	NA	NA	NA	NA
Cedar elm	Ulmus crassifolia	Dallas	Texas	naturally_occurring	30.48 to 45.72 cm	Dallas	NA	NA	NA	NA	NA	NA	NA	NA	NA	NA	NA	NA	NA	NA	NA	NA	NA	NA	NA	NA	NA
Cedar elm	Ulmus crassifolia	Dallas	Texas	naturally_occurring	30.48 to 45.72 cm	Dallas	NA	NA	NA	NA	NA	NA	NA	NA	NA	NA	NA	NA	NA	NA	NA	NA	NA	NA	NA	NA	NA
Cedar elm	Ulmus crassifolia	Dallas	Texas	naturally_occurring	30.48 to 45.72 cm	Dallas	NA	NA	NA	NA	NA	NA	NA	NA	NA	NA	NA	NA	NA	NA	NA	NA	NA	NA	NA	NA	NA
Cedar elm	Ulmus crassifolia	Dallas	Texas	naturally_occurring	30.48 to 45.72 cm	Dallas	NA	NA	NA	NA	NA	NA	NA	NA	NA	NA	NA	NA	NA	NA	NA	NA	NA	NA	NA	NA	NA
Cedar elm	Ulmus crassifolia	Dallas	Texas	naturally_occurring	30.48 to 45.72 cm	Dallas	NA	NA	NA	NA	NA	NA	NA	NA	NA	NA	NA	NA	NA	NA	NA	NA	NA	NA	NA	NA	NA
Cedar elm	Ulmus crassifolia	Dallas	Texas	naturally_occurring	30.48 to 45.72 cm	Dallas	NA	NA	NA	NA	NA	NA	NA	NA	NA	NA	NA	NA	NA	NA	NA	NA	NA	NA	NA	NA	NA
Cedar elm	Ulmus crassifolia	Dallas	Texas	naturally_occurring	30.48 to 45.72 cm	Dallas	NA	NA	NA	NA	NA	NA	NA	NA	NA	NA	NA	NA	NA	NA	NA	NA	NA	NA	NA	NA	NA
Cedar elm	Ulmus crassifolia	Dallas	Texas	naturally_occurring	30.48 to 45.72 cm	Dallas	NA	NA	NA	NA	NA	NA	NA	NA	NA	NA	NA	NA	NA	NA	NA	NA	NA	NA	NA	NA	NA
Cedar elm	Ulmus crassifolia	Dallas	Texas	naturally_occurring	30.48 to 45.72 cm	Dallas	NA	NA	NA	NA	NA	NA	NA	NA	NA	NA	NA	NA	NA	NA	NA	NA	NA	NA	NA	NA	NA
Cedar elm	Ulmus crassifolia	Dallas	Texas	naturally_occurring	30.48 to 45.72 cm	Dallas	NA	NA	NA	NA	NA	NA	NA	NA	NA	NA	NA	NA	NA	NA	NA	NA	NA	NA	NA	NA	NA
Cedar elm	Ulmus crassifolia	Dallas	Texas	naturally_occurring	30.48 to 45.72 cm	Dallas	NA	NA	NA	NA	NA	NA	NA	NA	NA	NA	NA	NA	NA	NA	NA	NA	NA	NA	NA	NA	NA
Cedar elm	Ulmus crassifolia	Dallas	Texas	naturally_occurring	30.48 to 45.72 cm	Dallas	NA	NA	NA	NA	NA	NA	NA	NA	NA	NA	NA	NA	NA	NA	NA	NA	NA	NA	NA	NA	NA
Cedar elm	Ulmus crassifolia	Dallas	Texas	naturally_occurring	30.48 to 45.72 cm	Dallas	NA	NA	NA	NA	NA	NA	NA	NA	NA	NA	NA	NA	NA	NA	NA	NA	NA	NA	NA	NA	NA
Cedar elm	Ulmus crassifolia	Dallas	Texas	naturally_occurring	30.48 to 45.72 cm	Dallas	NA	NA	NA	NA	NA	NA	NA	NA	NA	NA	NA	NA	NA	NA	NA	NA	NA	NA	NA	NA	NA
Cedar elm	Ulmus crassifolia	Dallas	Texas	naturally_occurring	30.48 to 45.72 cm	Dallas	NA	NA	NA	NA	NA	NA	NA	NA	NA	NA	NA	NA	NA	NA	NA	NA	NA	NA	NA	NA	NA
Cedar elm	Ulmus crassifolia	Dallas	Texas	naturally_occurring	30.48 to 45.72 cm	Dallas	NA	NA	NA	NA	NA	NA	NA	NA	NA	NA	NA	NA	NA	NA	NA	NA	NA	NA	NA	NA	NA
Cedar elm	Ulmus crassifolia	Dallas	Texas	naturally_occurring	30.48 to 45.72 cm	Dallas	NA	NA	NA	NA	NA	NA	NA	NA	NA	NA	NA	NA	NA	NA	NA	NA	NA	NA	NA	NA	NA
Cedar elm	Ulmus crassifolia	Dallas	Texas	naturally_occurring	30.48 to 45.72 cm	Dallas	NA	NA	NA	NA	NA	NA	NA	NA	NA	NA	NA	NA	NA	NA	NA	NA	NA	NA	NA	NA	NA
Cedar elm	Ulmus crassifolia	Dallas	Texas	naturally_occurring	30.48 to 45.72 cm	Dallas	NA	NA	NA	NA	NA	NA	NA	NA	NA	NA	NA	NA	NA	NA	NA	NA	NA	NA	NA	NA	NA
Cedar elm	Ulmus crassifolia	Dallas	Texas	naturally_occurring	30.48 to 45.72 cm	Dallas	NA	NA	NA	NA	NA	NA	NA	NA	NA	NA	NA	NA	NA	NA	NA	NA	NA	NA	NA	NA	NA
Cedar elm	Ulmus crassifolia	Dallas	Texas	naturally_occurring	30.48 to 45.72 cm	Dallas	NA	NA	NA	NA	NA	NA	NA	NA	NA	NA	NA	NA	NA	NA	NA	NA	NA	NA	NA	NA	NA
Cedar elm	Ulmus crassifolia	Dallas	Texas	naturally_occurring	30.48 to 45.72 cm	Dallas	NA	NA	NA	NA	NA	NA	NA	NA	NA	NA	NA	NA	NA	NA	NA	NA	NA	NA	NA	NA	NA
Cedar elm	Ulmus crassifolia	Dallas	Texas	naturally_occurring	30.48 to 45.72 cm	Dallas	NA	NA	NA	NA	NA	NA	NA	NA	NA	NA	NA	NA	NA	NA	NA	NA	NA	NA	NA	NA	NA
Cedar elm	Ulmus crassifolia	Dallas	Texas	naturally_occurring	30.48 to 45.72 cm	Dallas	NA	NA	NA	NA	NA	NA	NA	NA	NA	NA	NA	NA	NA	NA	NA	NA	NA	NA	NA	NA	NA
Cedar elm	Ulmus crassifolia	Dallas	Texas	naturally_occurring	30.48 to 45.72 cm	Dallas	NA	NA	NA	NA	NA	NA	NA	NA	NA	NA	NA	NA	NA	NA	NA	NA	NA	NA	NA	NA	NA
Cedar elm	Ulmus crassifolia	Dallas	Texas	naturally_occurring	30.48 to 45.72 cm	Dallas	NA	NA	NA	NA	NA	NA	NA	NA	NA	NA	NA	NA	NA	NA	NA	NA	NA	NA	NA	NA	NA
Cedar elm	Ulmus crassifolia	Dallas	Texas	naturally_occurring	30.48 to 45.72 cm	Dallas	NA	NA	NA	NA	NA	NA	NA	NA	NA	NA	NA	NA	NA	NA	NA	NA	NA	NA	NA	NA	NA
Cedar elm	Ulmus crassifolia	Dallas	Texas	naturally_occurring	30.48 to 45.72 cm	Dallas	NA	NA	NA	NA	NA	NA	NA	NA	NA	NA	NA	NA	NA	NA	NA	NA	NA	NA	NA	NA	NA
Cedar elm	Ulmus crassifolia	Dallas	Texas	naturally_occurring	30.48 to 45.72 cm	Dallas	NA	NA	NA	NA	NA	NA	NA	NA	NA	NA	NA	NA	NA	NA	NA	NA	NA	NA	NA	NA	NA
Cedar elm	Ulmus crassifolia	Dallas	Texas	naturally_occurring	30.48 to 45.72 cm	Dallas	NA	NA	NA	NA	NA	NA	NA	NA	NA	NA	NA	NA	NA	NA	NA	NA	NA	NA	NA	NA	NA
Cedar elm	Ulmus crassifolia	Dallas	Texas	naturally_occurring	30.48 to 45.72 cm	Dallas	NA	NA	NA	NA	NA	NA	NA	NA	NA	NA	NA	NA	NA	NA	NA	NA	NA	NA	NA	NA	NA
Cedar elm	Ulmus crassifolia	Dallas	Texas	naturally_occurring	30.48 to 45.72 cm	Dallas	NA	NA	NA	NA	NA	NA	NA	NA	NA	NA	NA	NA	NA	NA	NA	NA	NA	NA	NA	NA	NA
Cedar elm	Ulmus crassifolia	Dallas	Texas	naturally_occurring	30.48 to 45.72 cm	Dallas	NA	NA	NA	NA	NA	NA	NA	NA	NA	NA	NA	NA	NA	NA	NA	NA	NA	NA	NA	NA	NA
Cedar elm	Ulmus crassifolia	Dallas	Texas	naturally_occurring	30.48 to 45.72 cm	Dallas	NA	NA	NA	NA	NA	NA	NA	NA	NA	NA	NA	NA	NA	NA	NA	NA	NA	NA	NA	NA	NA
Cedar elm	Ulmus crassifolia	Dallas	Texas	naturally_occurring	30.48 to 45.72 cm	Dallas	NA	NA	NA	NA	NA	NA	NA	NA	NA	NA	NA	NA	NA	NA	NA	NA	NA	NA	NA	NA	NA
Cedar elm	Ulmus crassifolia	Dallas	Texas	naturally_occurring	30.48 to 45.72 cm	Dallas	NA	NA	NA	NA	NA	NA	NA	NA	NA	NA	NA	NA	NA	NA	NA	NA	NA	NA	NA	NA	NA
Cedar elm	Ulmus crassifolia	Dallas	Texas	naturally_occurring	30.48 to 45.72 cm	Dallas	NA	NA	NA	NA	NA	NA	NA	NA	NA	NA	NA	NA	NA	NA	NA	NA	NA	NA	NA	NA	NA
Cedar elm	Ulmus crassifolia	Dallas	Texas	naturally_occurring	30.48 to 45.72 cm	Dallas	NA	NA	NA	NA	NA	NA	NA	NA	NA	NA	NA	NA	NA	NA	NA	NA	NA	NA	NA	NA	NA
Cedar elm	Ulmus crassifolia	Dallas	Texas	naturally_occurring	30.48 to 45.72 cm	Dallas	NA	NA	NA	NA	NA	NA	NA	NA	NA	NA	NA	NA	NA	NA	NA	NA	NA	NA	NA	NA	NA
Cedar elm	Ulmus crassifolia	Dallas	Texas	naturally_occurring	30.48 to 45.72 cm	Dallas	NA	NA	NA	NA	NA	NA	NA	NA	NA	NA	NA	NA	NA	NA	NA	NA	NA	NA	NA	NA	NA
Cedar elm	Ulmus crassifolia	Dallas	Texas	naturally_occurring	30.48 to 45.72 cm	Dallas	NA	NA	NA	NA	NA	NA	NA	NA	NA	NA	NA	NA	NA	NA	NA	NA	NA	NA	NA	NA	NA
Cedar elm	Ulmus crassifolia	Dallas	Texas	naturally_occurring	30.48 to 45.72 cm	Dallas	NA	NA	NA	NA	NA	NA	NA	NA	NA	NA	NA	NA	NA	NA	NA	NA	NA	NA	NA	NA	NA
Cedar elm	Ulmus crassifolia	Dallas	Texas	naturally_occurring	30.48 to 45.72 cm	Dallas	NA	NA	NA	NA	NA	NA	NA	NA	NA	NA	NA	NA	NA	NA	NA	NA	NA	NA	NA	NA	NA
Cedar elm	Ulmus crassifolia	Dallas	Texas	naturally_occurring	30.48 to 45.72 cm	Dallas	NA	NA	NA	NA	NA	NA	NA	NA	NA	NA	NA	NA	NA	NA	NA	NA	NA	NA	NA	NA	NA
Cedar elm	Ulmus crassifolia	Dallas	Texas	naturally_occurring	30.48 to 45.72 cm	Dallas	NA	NA	NA	NA	NA	NA	NA	NA	NA	NA	NA	NA	NA	NA	NA	NA	NA	NA	NA	NA	NA
Cedar elm	Ulmus crassifolia	Dallas	Texas	naturally_occurring	30.48 to 45.72 cm	Dallas	NA	NA	NA	NA	NA	NA	NA	NA	NA	NA	NA	NA	NA	NA	NA	NA	NA	NA	NA	NA	NA
Cedar elm	Ulmus crassifolia	Dallas	Texas	naturally_occurring	30.48 to 45.72 cm	Dallas	NA	NA	NA	NA	NA	NA	NA	NA	NA	NA	NA	NA	NA	NA	NA	NA	NA	NA	NA	NA	NA
Cedar elm	Ulmus crassifolia	Dallas	Texas	naturally_occurring	30.48 to 45.72 cm	Dallas	NA	NA	NA	NA	NA	NA	NA	NA	NA	NA	NA	NA	NA	NA	NA	NA	NA	NA	NA	NA	NA
Cedar elm	Ulmus crassifolia	Dallas	Texas	naturally_occurring	30.48 to 45.72 cm	Dallas	NA	NA	NA	NA	NA	NA	NA	NA	NA	NA	NA	NA	NA	NA	NA	NA	NA	NA	NA	NA	NA
Cedar elm	Ulmus crassifolia	Dallas	Texas	naturally_occurring	30.48 to 45.72 cm	Dallas	NA	NA	NA	NA	NA	NA	NA	NA	NA	NA	NA	NA	NA	NA	NA	NA	NA	NA	NA	NA	NA
Cedar elm	Ulmus crassifolia	Dallas	Texas	naturally_occurring	30.48 to 45.72 cm	Dallas	NA	NA	NA	NA	NA	NA	NA	NA	NA	NA	NA	NA	NA	NA	NA	NA	NA	NA	NA	NA	NA
Cedar elm	Ulmus crassifolia	Dallas	Texas	naturally_occurring	30.48 to 45.72 cm	Dallas	NA	NA	NA	NA	NA	NA	NA	NA	NA	NA	NA	NA	NA	NA	NA	NA	NA	NA	NA	NA	NA
Cedar elm	Ulmus crassifolia	Dallas	Texas	naturally_occurring	30.48 to 45.72 cm	Dallas	NA	NA	NA	NA	NA	NA	NA	NA	NA	NA	NA	NA	NA	NA	NA	NA	NA	NA	NA	NA	NA
Cedar elm	Ulmus crassifolia	Dallas	Texas	naturally_occurring	30.48 to 45.72 cm	Dallas	NA	NA	NA	NA	NA	NA	NA	NA	NA	NA	NA	NA	NA	NA	NA	NA	NA	NA	NA	NA	NA
Cedar elm	Ulmus crassifolia	Dallas	Texas	naturally_occurring	30.48 to 45.72 cm	Dallas	NA	NA	NA	NA	NA	NA	NA	NA	NA	NA	NA	NA	NA	NA	NA	NA	NA	NA	NA	NA	NA
Cedar elm	Ulmus crassifolia	Dallas	Texas	naturally_occurring	30.48 to 45.72 cm	Dallas	NA	NA	NA	NA	NA	NA	NA	NA	NA	NA	NA	NA	NA	NA	NA	NA	NA	NA	NA	NA	NA
Cedar elm	Ulmus crassifolia	Dallas	Texas	naturally_occurring	45.72 to 60.96 cm	Dallas	NA	NA	NA	NA	NA	NA	NA	NA	NA	NA	NA	NA	NA	NA	NA	NA	NA	NA	NA	NA	NA
Cedar elm	Ulmus crassifolia	Dallas	Texas	naturally_occurring	45.72 to 60.96 cm	Dallas	NA	NA	NA	NA	NA	NA	NA	NA	NA	NA	NA	NA	NA	NA	NA	NA	NA	NA	NA	NA	NA
Cedar elm	Ulmus crassifolia	Dallas	Texas	naturally_occurring	45.72 to 60.96 cm	Dallas	NA	NA	NA	NA	NA	NA	NA	NA	NA	NA	NA	NA	NA	NA	NA	NA	NA	NA	NA	NA	NA
Cedar elm	Ulmus crassifolia	Dallas	Texas	naturally_occurring	45.72 to 60.96 cm	Dallas	NA	NA	NA	NA	NA	NA	NA	NA	NA	NA	NA	NA	NA	NA	NA	NA	NA	NA	NA	NA	NA
Cedar elm	Ulmus crassifolia	Dallas	Texas	naturally_occurring	45.72 to 60.96 cm	Dallas	NA	NA	NA	NA	NA	NA	NA	NA	NA	NA	NA	NA	NA	NA	NA	NA	NA	NA	NA	NA	NA
Cedar elm	Ulmus crassifolia	Dallas	Texas	naturally_occurring	45.72 to 60.96 cm	Dallas	NA	NA	NA	NA	NA	NA	NA	NA	NA	NA	NA	NA	NA	NA	NA	NA	NA	NA	NA	NA	NA
Cedar elm	Ulmus crassifolia	Dallas	Texas	naturally_occurring	45.72 to 60.96 cm	Dallas	NA	NA	NA	NA	NA	NA	NA	NA	NA	NA	NA	NA	NA	NA	NA	NA	NA	NA	NA	NA	NA
Cedar elm	Ulmus crassifolia	Dallas	Texas	naturally_occurring	45.72 to 60.96 cm	Dallas	NA	NA	NA	NA	NA	NA	NA	NA	NA	NA	NA	NA	NA	NA	NA	NA	NA	NA	NA	NA	NA
Cedar elm	Ulmus crassifolia	Dallas	Texas	naturally_occurring	45.72 to 60.96 cm	Dallas	NA	NA	NA	NA	NA	NA	NA	NA	NA	NA	NA	NA	NA	NA	NA	NA	NA	NA	NA	NA	NA
Cedar elm	Ulmus crassifolia	Dallas	Texas	naturally_occurring	45.72 to 60.96 cm	Dallas	NA	NA	NA	NA	NA	NA	NA	NA	NA	NA	NA	NA	NA	NA	NA	NA	NA	NA	NA	NA	NA
Cedar elm	Ulmus crassifolia	Dallas	Texas	naturally_occurring	45.72 to 60.96 cm	Dallas	NA	NA	NA	NA	NA	NA	NA	NA	NA	NA	NA	NA	NA	NA	NA	NA	NA	NA	NA	NA	NA
Cedar elm	Ulmus crassifolia	Dallas	Texas	naturally_occurring	45.72 to 60.96 cm	Dallas	NA	NA	NA	NA	NA	NA	NA	NA	NA	NA	NA	NA	NA	NA	NA	NA	NA	NA	NA	NA	NA
Cedar elm	Ulmus crassifolia	Dallas	Texas	naturally_occurring	45.72 to 60.96 cm	Dallas	NA	NA	NA	NA	NA	NA	NA	NA	NA	NA	NA	NA	NA	NA	NA	NA	NA	NA	NA	NA	NA
Cedar elm	Ulmus crassifolia	Dallas	Texas	naturally_occurring	45.72 to 60.96 cm	Dallas	NA	NA	NA	NA	NA	NA	NA	NA	NA	NA	NA	NA	NA	NA	NA	NA	NA	NA	NA	NA	NA
Cedar elm	Ulmus crassifolia	Dallas	Texas	naturally_occurring	45.72 to 60.96 cm	Dallas	NA	NA	NA	NA	NA	NA	NA	NA	NA	NA	NA	NA	NA	NA	NA	NA	NA	NA	NA	NA	NA
Cedar elm	Ulmus crassifolia	Dallas	Texas	naturally_occurring	45.72 to 60.96 cm	Dallas	NA	NA	NA	NA	NA	NA	NA	NA	NA	NA	NA	NA	NA	NA	NA	NA	NA	NA	NA	NA	NA
Cedar elm	Ulmus crassifolia	Dallas	Texas	naturally_occurring	60.96 to 76.2 cm	Dallas	NA	NA	NA	NA	NA	NA	NA	NA	NA	NA	NA	NA	NA	NA	NA	NA	NA	NA	NA	NA	NA
Cedar elm	Ulmus crassifolia	Dallas	Texas	naturally_occurring	60.96 to 76.2 cm	Dallas	NA	NA	NA	NA	NA	NA	NA	NA	NA	NA	NA	NA	NA	NA	NA	NA	NA	NA	NA	NA	NA
Cedar elm	Ulmus crassifolia	Dallas	Texas	naturally_occurring	60.96 to 76.2 cm	Dallas	NA	NA	NA	NA	NA	NA	NA	NA	NA	NA	NA	NA	NA	NA	NA	NA	NA	NA	NA	NA	NA
Shumard oak	Quercus shumardii	Dallas	Texas	naturally_occurring	0 to 15.24 cm	Dallas	NA	NA	NA	NA	NA	NA	NA	NA	NA	NA	NA	NA	NA	NA	NA	NA	NA	NA	NA	NA	NA
Shumard oak	Quercus shumardii	Dallas	Texas	naturally_occurring	0 to 15.24 cm	Dallas	NA	NA	NA	NA	NA	NA	NA	NA	NA	NA	NA	NA	NA	NA	NA	NA	NA	NA	NA	NA	NA
Shumard oak	Quercus shumardii	Dallas	Texas	naturally_occurring	0 to 15.24 cm	Dallas	NA	NA	NA	NA	NA	NA	NA	NA	NA	NA	NA	NA	NA	NA	NA	NA	NA	NA	NA	NA	NA
Shumard oak	Quercus shumardii	Dallas	Texas	naturally_occurring	0 to 15.24 cm	Dallas	NA	NA	NA	NA	NA	NA	NA	NA	NA	NA	NA	NA	NA	NA	NA	NA	NA	NA	NA	NA	NA
Shumard oak	Quercus shumardii	Dallas	Texas	naturally_occurring	0 to 15.24 cm	Dallas	NA	NA	NA	NA	NA	NA	NA	NA	NA	NA	NA	NA	NA	NA	NA	NA	NA	NA	NA	NA	NA
Shumard oak	Quercus shumardii	Dallas	Texas	naturally_occurring	0 to 15.24 cm	Dallas	NA	NA	NA	NA	NA	NA	NA	NA	NA	NA	NA	NA	NA	NA	NA	NA	NA	NA	NA	NA	NA
Shumard oak	Quercus shumardii	Dallas	Texas	naturally_occurring	0 to 15.24 cm	Dallas	NA	NA	NA	NA	NA	NA	NA	NA	NA	NA	NA	NA	NA	NA	NA	NA	NA	NA	NA	NA	NA
Shumard oak	Quercus shumardii	Dallas	Texas	naturally_occurring	0 to 15.24 cm	Dallas	NA	NA	NA	NA	NA	NA	NA	NA	NA	NA	NA	NA	NA	NA	NA	NA	NA	NA	NA	NA	NA
Shumard oak	Quercus shumardii	Dallas	Texas	naturally_occurring	0 to 15.24 cm	Dallas	NA	NA	NA	NA	NA	NA	NA	NA	NA	NA	NA	NA	NA	NA	NA	NA	NA	NA	NA	NA	NA
Shumard oak	Quercus shumardii	Dallas	Texas	naturally_occurring	0 to 15.24 cm	Dallas	NA	NA	NA	NA	NA	NA	NA	NA	NA	NA	NA	NA	NA	NA	NA	NA	NA	NA	NA	NA	NA
Shumard oak	Quercus shumardii	Dallas	Texas	naturally_occurring	0 to 15.24 cm	Dallas	NA	NA	NA	NA	NA	NA	NA	NA	NA	NA	NA	NA	NA	NA	NA	NA	NA	NA	NA	NA	NA
Shumard oak	Quercus shumardii	Dallas	Texas	naturally_occurring	0 to 15.24 cm	Dallas	NA	NA	NA	NA	NA	NA	NA	NA	NA	NA	NA	NA	NA	NA	NA	NA	NA	NA	NA	NA	NA
Shumard oak	Quercus shumardii	Dallas	Texas	naturally_occurring	0 to 15.24 cm	Dallas	NA	NA	NA	NA	NA	NA	NA	NA	NA	NA	NA	NA	NA	NA	NA	NA	NA	NA	NA	NA	NA
Shumard oak	Quercus shumardii	Dallas	Texas	naturally_occurring	0 to 15.24 cm	Dallas	NA	NA	NA	NA	NA	NA	NA	NA	NA	NA	NA	NA	NA	NA	NA	NA	NA	NA	NA	NA	NA
Shumard oak	Quercus shumardii	Dallas	Texas	naturally_occurring	0 to 15.24 cm	Dallas	NA	NA	NA	NA	NA	NA	NA	NA	NA	NA	NA	NA	NA	NA	NA	NA	NA	NA	NA	NA	NA
Shumard oak	Quercus shumardii	Dallas	Texas	naturally_occurring	0 to 15.24 cm	Dallas	NA	NA	NA	NA	NA	NA	NA	NA	NA	NA	NA	NA	NA	NA	NA	NA	NA	NA	NA	NA	NA
Shumard oak	Quercus shumardii	Dallas	Texas	naturally_occurring	0 to 15.24 cm	Dallas	NA	NA	NA	NA	NA	NA	NA	NA	NA	NA	NA	NA	NA	NA	NA	NA	NA	NA	NA	NA	NA
Shumard oak	Quercus shumardii	Dallas	Texas	naturally_occurring	0 to 15.24 cm	Dallas	NA	NA	NA	NA	NA	NA	NA	NA	NA	NA	NA	NA	NA	NA	NA	NA	NA	NA	NA	NA	NA
Shumard oak	Quercus shumardii	Dallas	Texas	naturally_occurring	0 to 15.24 cm	Dallas	NA	NA	NA	NA	NA	NA	NA	NA	NA	NA	NA	NA	NA	NA	NA	NA	NA	NA	NA	NA	NA
Shumard oak	Quercus shumardii	Dallas	Texas	naturally_occurring	0 to 15.24 cm	Dallas	NA	NA	NA	NA	NA	NA	NA	NA	NA	NA	NA	NA	NA	NA	NA	NA	NA	NA	NA	NA	NA
Shumard oak	Quercus shumardii	Dallas	Texas	naturally_occurring	0 to 15.24 cm	Dallas	NA	NA	NA	NA	NA	NA	NA	NA	NA	NA	NA	NA	NA	NA	NA	NA	NA	NA	NA	NA	NA
Shumard oak	Quercus shumardii	Dallas	Texas	naturally_occurring	0 to 15.24 cm	Dallas	NA	NA	NA	NA	NA	NA	NA	NA	NA	NA	NA	NA	NA	NA	NA	NA	NA	NA	NA	NA	NA
Shumard oak	Quercus shumardii	Dallas	Texas	naturally_occurring	0 to 15.24 cm	Dallas	NA	NA	NA	NA	NA	NA	NA	NA	NA	NA	NA	NA	NA	NA	NA	NA	NA	NA	NA	NA	NA
Shumard oak	Quercus shumardii	Dallas	Texas	naturally_occurring	0 to 15.24 cm	Dallas	NA	NA	NA	NA	NA	NA	NA	NA	NA	NA	NA	NA	NA	NA	NA	NA	NA	NA	NA	NA	NA
Shumard oak	Quercus shumardii	Dallas	Texas	naturally_occurring	0 to 15.24 cm	Dallas	NA	NA	NA	NA	NA	NA	NA	NA	NA	NA	NA	NA	NA	NA	NA	NA	NA	NA	NA	NA	NA
Shumard oak	Quercus shumardii	Dallas	Texas	naturally_occurring	0 to 15.24 cm	Dallas	NA	NA	NA	NA	NA	NA	NA	NA	NA	NA	NA	NA	NA	NA	NA	NA	NA	NA	NA	NA	NA
Shumard oak	Quercus shumardii	Dallas	Texas	naturally_occurring	0 to 15.24 cm	Dallas	NA	NA	NA	NA	NA	NA	NA	NA	NA	NA	NA	NA	NA	NA	NA	NA	NA	NA	NA	NA	NA
Shumard oak	Quercus shumardii	Dallas	Texas	naturally_occurring	0 to 15.24 cm	Dallas	NA	NA	NA	NA	NA	NA	NA	NA	NA	NA	NA	NA	NA	NA	NA	NA	NA	NA	NA	NA	NA
Shumard oak	Quercus shumardii	Dallas	Texas	naturally_occurring	0 to 15.24 cm	Dallas	NA	NA	NA	NA	NA	NA	NA	NA	NA	NA	NA	NA	NA	NA	NA	NA	NA	NA	NA	NA	NA
Shumard oak	Quercus shumardii	Dallas	Texas	naturally_occurring	0 to 15.24 cm	Dallas	NA	NA	NA	NA	NA	NA	NA	NA	NA	NA	NA	NA	NA	NA	NA	NA	NA	NA	NA	NA	NA
Shumard oak	Quercus shumardii	Dallas	Texas	naturally_occurring	0 to 15.24 cm	Dallas	NA	NA	NA	NA	NA	NA	NA	NA	NA	NA	NA	NA	NA	NA	NA	NA	NA	NA	NA	NA	NA
Shumard oak	Quercus shumardii	Dallas	Texas	naturally_occurring	0 to 15.24 cm	Dallas	NA	NA	NA	NA	NA	NA	NA	NA	NA	NA	NA	NA	NA	NA	NA	NA	NA	NA	NA	NA	NA
Shumard oak	Quercus shumardii	Dallas	Texas	naturally_occurring	0 to 15.24 cm	Dallas	NA	NA	NA	NA	NA	NA	NA	NA	NA	NA	NA	NA	NA	NA	NA	NA	NA	NA	NA	NA	NA
Shumard oak	Quercus shumardii	Dallas	Texas	naturally_occurring	0 to 15.24 cm	Dallas	NA	NA	NA	NA	NA	NA	NA	NA	NA	NA	NA	NA	NA	NA	NA	NA	NA	NA	NA	NA	NA
Shumard oak	Quercus shumardii	Dallas	Texas	naturally_occurring	0 to 15.24 cm	Dallas	NA	NA	NA	NA	NA	NA	NA	NA	NA	NA	NA	NA	NA	NA	NA	NA	NA	NA	NA	NA	NA
Shumard oak	Quercus shumardii	Dallas	Texas	naturally_occurring	0 to 15.24 cm	Dallas	NA	NA	NA	NA	NA	NA	NA	NA	NA	NA	NA	NA	NA	NA	NA	NA	NA	NA	NA	NA	NA
Shumard oak	Quercus shumardii	Dallas	Texas	naturally_occurring	0 to 15.24 cm	Dallas	NA	NA	NA	NA	NA	NA	NA	NA	NA	NA	NA	NA	NA	NA	NA	NA	NA	NA	NA	NA	NA
Shumard oak	Quercus shumardii	Dallas	Texas	naturally_occurring	0 to 15.24 cm	Dallas	NA	NA	NA	NA	NA	NA	NA	NA	NA	NA	NA	NA	NA	NA	NA	NA	NA	NA	NA	NA	NA
Shumard oak	Quercus shumardii	Dallas	Texas	naturally_occurring	0 to 15.24 cm	Dallas	NA	NA	NA	NA	NA	NA	NA	NA	NA	NA	NA	NA	NA	NA	NA	NA	NA	NA	NA	NA	NA
Shumard oak	Quercus shumardii	Dallas	Texas	naturally_occurring	0 to 15.24 cm	Dallas	NA	NA	NA	NA	NA	NA	NA	NA	NA	NA	NA	NA	NA	NA	NA	NA	NA	NA	NA	NA	NA
Shumard oak	Quercus shumardii	Dallas	Texas	naturally_occurring	0 to 15.24 cm	Dallas	NA	NA	NA	NA	NA	NA	NA	NA	NA	NA	NA	NA	NA	NA	NA	NA	NA	NA	NA	NA	NA
Shumard oak	Quercus shumardii	Dallas	Texas	naturally_occurring	0 to 15.24 cm	Dallas	NA	NA	NA	NA	NA	NA	NA	NA	NA	NA	NA	NA	NA	NA	NA	NA	NA	NA	NA	NA	NA
Shumard oak	Quercus shumardii	Dallas	Texas	naturally_occurring	0 to 15.24 cm	Dallas	NA	NA	NA	NA	NA	NA	NA	NA	NA	NA	NA	NA	NA	NA	NA	NA	NA	NA	NA	NA	NA
Shumard oak	Quercus shumardii	Dallas	Texas	naturally_occurring	0 to 15.24 cm	Dallas	NA	NA	NA	NA	NA	NA	NA	NA	NA	NA	NA	NA	NA	NA	NA	NA	NA	NA	NA	NA	NA
Shumard oak	Quercus shumardii	Dallas	Texas	naturally_occurring	0 to 15.24 cm	Dallas	NA	NA	NA	NA	NA	NA	NA	NA	NA	NA	NA	NA	NA	NA	NA	NA	NA	NA	NA	NA	NA
Shumard oak	Quercus shumardii	Dallas	Texas	naturally_occurring	0 to 15.24 cm	Dallas	NA	NA	NA	NA	NA	NA	NA	NA	NA	NA	NA	NA	NA	NA	NA	NA	NA	NA	NA	NA	NA
Shumard oak	Quercus shumardii	Dallas	Texas	naturally_occurring	0 to 15.24 cm	Dallas	NA	NA	NA	NA	NA	NA	NA	NA	NA	NA	NA	NA	NA	NA	NA	NA	NA	NA	NA	NA	NA
Shumard oak	Quercus shumardii	Dallas	Texas	naturally_occurring	0 to 15.24 cm	Dallas	NA	NA	NA	NA	NA	NA	NA	NA	NA	NA	NA	NA	NA	NA	NA	NA	NA	NA	NA	NA	NA
Shumard oak	Quercus shumardii	Dallas	Texas	naturally_occurring	0 to 15.24 cm	Dallas	NA	NA	NA	NA	NA	NA	NA	NA	NA	NA	NA	NA	NA	NA	NA	NA	NA	NA	NA	NA	NA
Shumard oak	Quercus shumardii	Dallas	Texas	naturally_occurring	0 to 15.24 cm	Dallas	NA	NA	NA	NA	NA	NA	NA	NA	NA	NA	NA	NA	NA	NA	NA	NA	NA	NA	NA	NA	NA
Shumard oak	Quercus shumardii	Dallas	Texas	naturally_occurring	0 to 15.24 cm	Dallas	NA	NA	NA	NA	NA	NA	NA	NA	NA	NA	NA	NA	NA	NA	NA	NA	NA	NA	NA	NA	NA
Shumard oak	Quercus shumardii	Dallas	Texas	naturally_occurring	0 to 15.24 cm	Dallas	NA	NA	NA	NA	NA	NA	NA	NA	NA	NA	NA	NA	NA	NA	NA	NA	NA	NA	NA	NA	NA
Shumard oak	Quercus shumardii	Dallas	Texas	naturally_occurring	0 to 15.24 cm	Dallas	NA	NA	NA	NA	NA	NA	NA	NA	NA	NA	NA	NA	NA	NA	NA	NA	NA	NA	NA	NA	NA
Shumard oak	Quercus shumardii	Dallas	Texas	naturally_occurring	0 to 15.24 cm	Dallas	NA	NA	NA	NA	NA	NA	NA	NA	NA	NA	NA	NA	NA	NA	NA	NA	NA	NA	NA	NA	NA
Shumard oak	Quercus shumardii	Dallas	Texas	naturally_occurring	0 to 15.24 cm	Dallas	NA	NA	NA	NA	NA	NA	NA	NA	NA	NA	NA	NA	NA	NA	NA	NA	NA	NA	NA	NA	NA
Shumard oak	Quercus shumardii	Dallas	Texas	naturally_occurring	0 to 15.24 cm	Dallas	NA	NA	NA	NA	NA	NA	NA	NA	NA	NA	NA	NA	NA	NA	NA	NA	NA	NA	NA	NA	NA
Shumard oak	Quercus shumardii	Dallas	Texas	naturally_occurring	0 to 15.24 cm	Dallas	NA	NA	NA	NA	NA	NA	NA	NA	NA	NA	NA	NA	NA	NA	NA	NA	NA	NA	NA	NA	NA
Shumard oak	Quercus shumardii	Dallas	Texas	naturally_occurring	0 to 15.24 cm	Dallas	NA	NA	NA	NA	NA	NA	NA	NA	NA	NA	NA	NA	NA	NA	NA	NA	NA	NA	NA	NA	NA
Shumard oak	Quercus shumardii	Dallas	Texas	naturally_occurring	0 to 15.24 cm	Dallas	NA	NA	NA	NA	NA	NA	NA	NA	NA	NA	NA	NA	NA	NA	NA	NA	NA	NA	NA	NA	NA
Shumard oak	Quercus shumardii	Dallas	Texas	naturally_occurring	0 to 15.24 cm	Dallas	NA	NA	NA	NA	NA	NA	NA	NA	NA	NA	NA	NA	NA	NA	NA	NA	NA	NA	NA	NA	NA
Shumard oak	Quercus shumardii	Dallas	Texas	naturally_occurring	0 to 15.24 cm	Dallas	NA	NA	NA	NA	NA	NA	NA	NA	NA	NA	NA	NA	NA	NA	NA	NA	NA	NA	NA	NA	NA
Shumard oak	Quercus shumardii	Dallas	Texas	naturally_occurring	0 to 15.24 cm	Dallas	NA	NA	NA	NA	NA	NA	NA	NA	NA	NA	NA	NA	NA	NA	NA	NA	NA	NA	NA	NA	NA
Shumard oak	Quercus shumardii	Dallas	Texas	naturally_occurring	0 to 15.24 cm	Dallas	NA	NA	NA	NA	NA	NA	NA	NA	NA	NA	NA	NA	NA	NA	NA	NA	NA	NA	NA	NA	NA
Shumard oak	Quercus shumardii	Dallas	Texas	naturally_occurring	0 to 15.24 cm	Dallas	NA	NA	NA	NA	NA	NA	NA	NA	NA	NA	NA	NA	NA	NA	NA	NA	NA	NA	NA	NA	NA
Shumard oak	Quercus shumardii	Dallas	Texas	naturally_occurring	0 to 15.24 cm	Dallas	NA	NA	NA	NA	NA	NA	NA	NA	NA	NA	NA	NA	NA	NA	NA	NA	NA	NA	NA	NA	NA
Shumard oak	Quercus shumardii	Dallas	Texas	naturally_occurring	0 to 15.24 cm	Dallas	NA	NA	NA	NA	NA	NA	NA	NA	NA	NA	NA	NA	NA	NA	NA	NA	NA	NA	NA	NA	NA
Shumard oak	Quercus shumardii	Dallas	Texas	naturally_occurring	0 to 15.24 cm	Dallas	NA	NA	NA	NA	NA	NA	NA	NA	NA	NA	NA	NA	NA	NA	NA	NA	NA	NA	NA	NA	NA
Shumard oak	Quercus shumardii	Dallas	Texas	naturally_occurring	0 to 15.24 cm	Dallas	NA	NA	NA	NA	NA	NA	NA	NA	NA	NA	NA	NA	NA	NA	NA	NA	NA	NA	NA	NA	NA
Shumard oak	Quercus shumardii	Dallas	Texas	naturally_occurring	0 to 15.24 cm	Dallas	NA	NA	NA	NA	NA	NA	NA	NA	NA	NA	NA	NA	NA	NA	NA	NA	NA	NA	NA	NA	NA
Shumard oak	Quercus shumardii	Dallas	Texas	naturally_occurring	0 to 15.24 cm	Dallas	NA	NA	NA	NA	NA	NA	NA	NA	NA	NA	NA	NA	NA	NA	NA	NA	NA	NA	NA	NA	NA
Shumard oak	Quercus shumardii	Dallas	Texas	naturally_occurring	0 to 15.24 cm	Dallas	NA	NA	NA	NA	NA	NA	NA	NA	NA	NA	NA	NA	NA	NA	NA	NA	NA	NA	NA	NA	NA
Shumard oak	Quercus shumardii	Dallas	Texas	naturally_occurring	0 to 15.24 cm	Dallas	NA	NA	NA	NA	NA	NA	NA	NA	NA	NA	NA	NA	NA	NA	NA	NA	NA	NA	NA	NA	NA
Shumard oak	Quercus shumardii	Dallas	Texas	naturally_occurring	0 to 15.24 cm	Dallas	NA	NA	NA	NA	NA	NA	NA	NA	NA	NA	NA	NA	NA	NA	NA	NA	NA	NA	NA	NA	NA
Shumard oak	Quercus shumardii	Dallas	Texas	naturally_occurring	0 to 15.24 cm	Dallas	NA	NA	NA	NA	NA	NA	NA	NA	NA	NA	NA	NA	NA	NA	NA	NA	NA	NA	NA	NA	NA
Shumard oak	Quercus shumardii	Dallas	Texas	naturally_occurring	0 to 15.24 cm	Dallas	NA	NA	NA	NA	NA	NA	NA	NA	NA	NA	NA	NA	NA	NA	NA	NA	NA	NA	NA	NA	NA
Shumard oak	Quercus shumardii	Dallas	Texas	naturally_occurring	0 to 15.24 cm	Dallas	NA	NA	NA	NA	NA	NA	NA	NA	NA	NA	NA	NA	NA	NA	NA	NA	NA	NA	NA	NA	NA
Shumard oak	Quercus shumardii	Dallas	Texas	naturally_occurring	0 to 15.24 cm	Dallas	NA	NA	NA	NA	NA	NA	NA	NA	NA	NA	NA	NA	NA	NA	NA	NA	NA	NA	NA	NA	NA
Shumard oak	Quercus shumardii	Dallas	Texas	naturally_occurring	0 to 15.24 cm	Dallas	NA	NA	NA	NA	NA	NA	NA	NA	NA	NA	NA	NA	NA	NA	NA	NA	NA	NA	NA	NA	NA
Shumard oak	Quercus shumardii	Dallas	Texas	naturally_occurring	0 to 15.24 cm	Dallas	NA	NA	NA	NA	NA	NA	NA	NA	NA	NA	NA	NA	NA	NA	NA	NA	NA	NA	NA	NA	NA
Shumard oak	Quercus shumardii	Dallas	Texas	naturally_occurring	0 to 15.24 cm	Dallas	NA	NA	NA	NA	NA	NA	NA	NA	NA	NA	NA	NA	NA	NA	NA	NA	NA	NA	NA	NA	NA
Shumard oak	Quercus shumardii	Dallas	Texas	naturally_occurring	0 to 15.24 cm	Dallas	NA	NA	NA	NA	NA	NA	NA	NA	NA	NA	NA	NA	NA	NA	NA	NA	NA	NA	NA	NA	NA
Shumard oak	Quercus shumardii	Dallas	Texas	naturally_occurring	0 to 15.24 cm	Dallas	NA	NA	NA	NA	NA	NA	NA	NA	NA	NA	NA	NA	NA	NA	NA	NA	NA	NA	NA	NA	NA
Shumard oak	Quercus shumardii	Dallas	Texas	naturally_occurring	0 to 15.24 cm	Dallas	NA	NA	NA	NA	NA	NA	NA	NA	NA	NA	NA	NA	NA	NA	NA	NA	NA	NA	NA	NA	NA
Shumard oak	Quercus shumardii	Dallas	Texas	naturally_occurring	0 to 15.24 cm	Dallas	NA	NA	NA	NA	NA	NA	NA	NA	NA	NA	NA	NA	NA	NA	NA	NA	NA	NA	NA	NA	NA
Shumard oak	Quercus shumardii	Dallas	Texas	naturally_occurring	0 to 15.24 cm	Dallas	NA	NA	NA	NA	NA	NA	NA	NA	NA	NA	NA	NA	NA	NA	NA	NA	NA	NA	NA	NA	NA
Shumard oak	Quercus shumardii	Dallas	Texas	naturally_occurring	0 to 15.24 cm	Dallas	NA	NA	NA	NA	NA	NA	NA	NA	NA	NA	NA	NA	NA	NA	NA	NA	NA	NA	NA	NA	NA
Shumard oak	Quercus shumardii	Dallas	Texas	naturally_occurring	0 to 15.24 cm	Dallas	NA	NA	NA	NA	NA	NA	NA	NA	NA	NA	NA	NA	NA	NA	NA	NA	NA	NA	NA	NA	NA
Shumard oak	Quercus shumardii	Dallas	Texas	naturally_occurring	0 to 15.24 cm	Dallas	NA	NA	NA	NA	NA	NA	NA	NA	NA	NA	NA	NA	NA	NA	NA	NA	NA	NA	NA	NA	NA
Shumard oak	Quercus shumardii	Dallas	Texas	naturally_occurring	0 to 15.24 cm	Dallas	NA	NA	NA	NA	NA	NA	NA	NA	NA	NA	NA	NA	NA	NA	NA	NA	NA	NA	NA	NA	NA
Shumard oak	Quercus shumardii	Dallas	Texas	naturally_occurring	0 to 15.24 cm	Dallas	NA	NA	NA	NA	NA	NA	NA	NA	NA	NA	NA	NA	NA	NA	NA	NA	NA	NA	NA	NA	NA
Shumard oak	Quercus shumardii	Dallas	Texas	naturally_occurring	0 to 15.24 cm	Dallas	NA	NA	NA	NA	NA	NA	NA	NA	NA	NA	NA	NA	NA	NA	NA	NA	NA	NA	NA	NA	NA
Shumard oak	Quercus shumardii	Dallas	Texas	naturally_occurring	0 to 15.24 cm	Dallas	NA	NA	NA	NA	NA	NA	NA	NA	NA	NA	NA	NA	NA	NA	NA	NA	NA	NA	NA	NA	NA
Shumard oak	Quercus shumardii	Dallas	Texas	naturally_occurring	0 to 15.24 cm	Dallas	NA	NA	NA	NA	NA	NA	NA	NA	NA	NA	NA	NA	NA	NA	NA	NA	NA	NA	NA	NA	NA
Shumard oak	Quercus shumardii	Dallas	Texas	naturally_occurring	0 to 15.24 cm	Dallas	NA	NA	NA	NA	NA	NA	NA	NA	NA	NA	NA	NA	NA	NA	NA	NA	NA	NA	NA	NA	NA
Shumard oak	Quercus shumardii	Dallas	Texas	naturally_occurring	0 to 15.24 cm	Dallas	NA	NA	NA	NA	NA	NA	NA	NA	NA	NA	NA	NA	NA	NA	NA	NA	NA	NA	NA	NA	NA
Shumard oak	Quercus shumardii	Dallas	Texas	naturally_occurring	0 to 15.24 cm	Dallas	NA	NA	NA	NA	NA	NA	NA	NA	NA	NA	NA	NA	NA	NA	NA	NA	NA	NA	NA	NA	NA
Shumard oak	Quercus shumardii	Dallas	Texas	naturally_occurring	0 to 15.24 cm	Dallas	NA	NA	NA	NA	NA	NA	NA	NA	NA	NA	NA	NA	NA	NA	NA	NA	NA	NA	NA	NA	NA
Shumard oak	Quercus shumardii	Dallas	Texas	naturally_occurring	0 to 15.24 cm	Dallas	NA	NA	NA	NA	NA	NA	NA	NA	NA	NA	NA	NA	NA	NA	NA	NA	NA	NA	NA	NA	NA
Shumard oak	Quercus shumardii	Dallas	Texas	naturally_occurring	0 to 15.24 cm	Dallas	NA	NA	NA	NA	NA	NA	NA	NA	NA	NA	NA	NA	NA	NA	NA	NA	NA	NA	NA	NA	NA
Shumard oak	Quercus shumardii	Dallas	Texas	naturally_occurring	0 to 15.24 cm	Dallas	NA	NA	NA	NA	NA	NA	NA	NA	NA	NA	NA	NA	NA	NA	NA	NA	NA	NA	NA	NA	NA
Shumard oak	Quercus shumardii	Dallas	Texas	naturally_occurring	0 to 15.24 cm	Dallas	NA	NA	NA	NA	NA	NA	NA	NA	NA	NA	NA	NA	NA	NA	NA	NA	NA	NA	NA	NA	NA
Shumard oak	Quercus shumardii	Dallas	Texas	naturally_occurring	0 to 15.24 cm	Dallas	NA	NA	NA	NA	NA	NA	NA	NA	NA	NA	NA	NA	NA	NA	NA	NA	NA	NA	NA	NA	NA
Shumard oak	Quercus shumardii	Dallas	Texas	naturally_occurring	0 to 15.24 cm	Dallas	NA	NA	NA	NA	NA	NA	NA	NA	NA	NA	NA	NA	NA	NA	NA	NA	NA	NA	NA	NA	NA
Shumard oak	Quercus shumardii	Dallas	Texas	naturally_occurring	0 to 15.24 cm	Dallas	NA	NA	NA	NA	NA	NA	NA	NA	NA	NA	NA	NA	NA	NA	NA	NA	NA	NA	NA	NA	NA
Shumard oak	Quercus shumardii	Dallas	Texas	naturally_occurring	0 to 15.24 cm	Dallas	NA	NA	NA	NA	NA	NA	NA	NA	NA	NA	NA	NA	NA	NA	NA	NA	NA	NA	NA	NA	NA
Shumard oak	Quercus shumardii	Dallas	Texas	naturally_occurring	0 to 15.24 cm	Dallas	NA	NA	NA	NA	NA	NA	NA	NA	NA	NA	NA	NA	NA	NA	NA	NA	NA	NA	NA	NA	NA
Shumard oak	Quercus shumardii	Dallas	Texas	naturally_occurring	0 to 15.24 cm	Dallas	NA	NA	NA	NA	NA	NA	NA	NA	NA	NA	NA	NA	NA	NA	NA	NA	NA	NA	NA	NA	NA
Shumard oak	Quercus shumardii	Dallas	Texas	naturally_occurring	0 to 15.24 cm	Dallas	NA	NA	NA	NA	NA	NA	NA	NA	NA	NA	NA	NA	NA	NA	NA	NA	NA	NA	NA	NA	NA
Shumard oak	Quercus shumardii	Dallas	Texas	naturally_occurring	0 to 15.24 cm	Dallas	NA	NA	NA	NA	NA	NA	NA	NA	NA	NA	NA	NA	NA	NA	NA	NA	NA	NA	NA	NA	NA
Shumard oak	Quercus shumardii	Dallas	Texas	naturally_occurring	0 to 15.24 cm	Dallas	NA	NA	NA	NA	NA	NA	NA	NA	NA	NA	NA	NA	NA	NA	NA	NA	NA	NA	NA	NA	NA
Shumard oak	Quercus shumardii	Dallas	Texas	naturally_occurring	0 to 15.24 cm	Dallas	NA	NA	NA	NA	NA	NA	NA	NA	NA	NA	NA	NA	NA	NA	NA	NA	NA	NA	NA	NA	NA
Shumard oak	Quercus shumardii	Dallas	Texas	naturally_occurring	0 to 15.24 cm	Dallas	NA	NA	NA	NA	NA	NA	NA	NA	NA	NA	NA	NA	NA	NA	NA	NA	NA	NA	NA	NA	NA
Shumard oak	Quercus shumardii	Dallas	Texas	naturally_occurring	0 to 15.24 cm	Dallas	NA	NA	NA	NA	NA	NA	NA	NA	NA	NA	NA	NA	NA	NA	NA	NA	NA	NA	NA	NA	NA
Shumard oak	Quercus shumardii	Dallas	Texas	naturally_occurring	0 to 15.24 cm	Dallas	NA	NA	NA	NA	NA	NA	NA	NA	NA	NA	NA	NA	NA	NA	NA	NA	NA	NA	NA	NA	NA
Shumard oak	Quercus shumardii	Dallas	Texas	naturally_occurring	0 to 15.24 cm	Dallas	NA	NA	NA	NA	NA	NA	NA	NA	NA	NA	NA	NA	NA	NA	NA	NA	NA	NA	NA	NA	NA
Shumard oak	Quercus shumardii	Dallas	Texas	naturally_occurring	0 to 15.24 cm	Dallas	NA	NA	NA	NA	NA	NA	NA	NA	NA	NA	NA	NA	NA	NA	NA	NA	NA	NA	NA	NA	NA
Shumard oak	Quercus shumardii	Dallas	Texas	naturally_occurring	0 to 15.24 cm	Dallas	NA	NA	NA	NA	NA	NA	NA	NA	NA	NA	NA	NA	NA	NA	NA	NA	NA	NA	NA	NA	NA
Shumard oak	Quercus shumardii	Dallas	Texas	naturally_occurring	0 to 15.24 cm	Dallas	NA	NA	NA	NA	NA	NA	NA	NA	NA	NA	NA	NA	NA	NA	NA	NA	NA	NA	NA	NA	NA
Shumard oak	Quercus shumardii	Dallas	Texas	naturally_occurring	0 to 15.24 cm	Dallas	NA	NA	NA	NA	NA	NA	NA	NA	NA	NA	NA	NA	NA	NA	NA	NA	NA	NA	NA	NA	NA
Shumard oak	Quercus shumardii	Dallas	Texas	naturally_occurring	0 to 15.24 cm	Dallas	NA	NA	NA	NA	NA	NA	NA	NA	NA	NA	NA	NA	NA	NA	NA	NA	NA	NA	NA	NA	NA
Shumard oak	Quercus shumardii	Dallas	Texas	naturally_occurring	0 to 15.24 cm	Dallas	NA	NA	NA	NA	NA	NA	NA	NA	NA	NA	NA	NA	NA	NA	NA	NA	NA	NA	NA	NA	NA
Shumard oak	Quercus shumardii	Dallas	Texas	naturally_occurring	0 to 15.24 cm	Dallas	NA	NA	NA	NA	NA	NA	NA	NA	NA	NA	NA	NA	NA	NA	NA	NA	NA	NA	NA	NA	NA
Shumard oak	Quercus shumardii	Dallas	Texas	naturally_occurring	0 to 15.24 cm	Dallas	NA	NA	NA	NA	NA	NA	NA	NA	NA	NA	NA	NA	NA	NA	NA	NA	NA	NA	NA	NA	NA
Shumard oak	Quercus shumardii	Dallas	Texas	naturally_occurring	0 to 15.24 cm	Dallas	NA	NA	NA	NA	NA	NA	NA	NA	NA	NA	NA	NA	NA	NA	NA	NA	NA	NA	NA	NA	NA
Shumard oak	Quercus shumardii	Dallas	Texas	naturally_occurring	0 to 15.24 cm	Dallas	NA	NA	NA	NA	NA	NA	NA	NA	NA	NA	NA	NA	NA	NA	NA	NA	NA	NA	NA	NA	NA
Shumard oak	Quercus shumardii	Dallas	Texas	naturally_occurring	0 to 15.24 cm	Dallas	NA	NA	NA	NA	NA	NA	NA	NA	NA	NA	NA	NA	NA	NA	NA	NA	NA	NA	NA	NA	NA
Shumard oak	Quercus shumardii	Dallas	Texas	naturally_occurring	0 to 15.24 cm	Dallas	NA	NA	NA	NA	NA	NA	NA	NA	NA	NA	NA	NA	NA	NA	NA	NA	NA	NA	NA	NA	NA
Shumard oak	Quercus shumardii	Dallas	Texas	naturally_occurring	0 to 15.24 cm	Dallas	NA	NA	NA	NA	NA	NA	NA	NA	NA	NA	NA	NA	NA	NA	NA	NA	NA	NA	NA	NA	NA
Shumard oak	Quercus shumardii	Dallas	Texas	naturally_occurring	0 to 15.24 cm	Dallas	NA	NA	NA	NA	NA	NA	NA	NA	NA	NA	NA	NA	NA	NA	NA	NA	NA	NA	NA	NA	NA
Shumard oak	Quercus shumardii	Dallas	Texas	naturally_occurring	0 to 15.24 cm	Dallas	NA	NA	NA	NA	NA	NA	NA	NA	NA	NA	NA	NA	NA	NA	NA	NA	NA	NA	NA	NA	NA
Shumard oak	Quercus shumardii	Dallas	Texas	naturally_occurring	0 to 15.24 cm	Dallas	NA	NA	NA	NA	NA	NA	NA	NA	NA	NA	NA	NA	NA	NA	NA	NA	NA	NA	NA	NA	NA
Shumard oak	Quercus shumardii	Dallas	Texas	naturally_occurring	0 to 15.24 cm	Dallas	NA	NA	NA	NA	NA	NA	NA	NA	NA	NA	NA	NA	NA	NA	NA	NA	NA	NA	NA	NA	NA
Shumard oak	Quercus shumardii	Dallas	Texas	naturally_occurring	0 to 15.24 cm	Dallas	NA	NA	NA	NA	NA	NA	NA	NA	NA	NA	NA	NA	NA	NA	NA	NA	NA	NA	NA	NA	NA
Shumard oak	Quercus shumardii	Dallas	Texas	naturally_occurring	0 to 15.24 cm	Dallas	NA	NA	NA	NA	NA	NA	NA	NA	NA	NA	NA	NA	NA	NA	NA	NA	NA	NA	NA	NA	NA
Shumard oak	Quercus shumardii	Dallas	Texas	naturally_occurring	0 to 15.24 cm	Dallas	NA	NA	NA	NA	NA	NA	NA	NA	NA	NA	NA	NA	NA	NA	NA	NA	NA	NA	NA	NA	NA
Shumard oak	Quercus shumardii	Dallas	Texas	naturally_occurring	0 to 15.24 cm	Dallas	NA	NA	NA	NA	NA	NA	NA	NA	NA	NA	NA	NA	NA	NA	NA	NA	NA	NA	NA	NA	NA
Shumard oak	Quercus shumardii	Dallas	Texas	naturally_occurring	0 to 15.24 cm	Dallas	NA	NA	NA	NA	NA	NA	NA	NA	NA	NA	NA	NA	NA	NA	NA	NA	NA	NA	NA	NA	NA
Shumard oak	Quercus shumardii	Dallas	Texas	naturally_occurring	0 to 15.24 cm	Dallas	NA	NA	NA	NA	NA	NA	NA	NA	NA	NA	NA	NA	NA	NA	NA	NA	NA	NA	NA	NA	NA
Shumard oak	Quercus shumardii	Dallas	Texas	naturally_occurring	0 to 15.24 cm	Dallas	NA	NA	NA	NA	NA	NA	NA	NA	NA	NA	NA	NA	NA	NA	NA	NA	NA	NA	NA	NA	NA
Shumard oak	Quercus shumardii	Dallas	Texas	naturally_occurring	0 to 15.24 cm	Dallas	NA	NA	NA	NA	NA	NA	NA	NA	NA	NA	NA	NA	NA	NA	NA	NA	NA	NA	NA	NA	NA
Shumard oak	Quercus shumardii	Dallas	Texas	naturally_occurring	0 to 15.24 cm	Dallas	NA	NA	NA	NA	NA	NA	NA	NA	NA	NA	NA	NA	NA	NA	NA	NA	NA	NA	NA	NA	NA
Shumard oak	Quercus shumardii	Dallas	Texas	naturally_occurring	0 to 15.24 cm	Dallas	NA	NA	NA	NA	NA	NA	NA	NA	NA	NA	NA	NA	NA	NA	NA	NA	NA	NA	NA	NA	NA
Shumard oak	Quercus shumardii	Dallas	Texas	naturally_occurring	0 to 15.24 cm	Dallas	NA	NA	NA	NA	NA	NA	NA	NA	NA	NA	NA	NA	NA	NA	NA	NA	NA	NA	NA	NA	NA
Shumard oak	Quercus shumardii	Dallas	Texas	naturally_occurring	0 to 15.24 cm	Dallas	NA	NA	NA	NA	NA	NA	NA	NA	NA	NA	NA	NA	NA	NA	NA	NA	NA	NA	NA	NA	NA
Shumard oak	Quercus shumardii	Dallas	Texas	naturally_occurring	0 to 15.24 cm	Dallas	NA	NA	NA	NA	NA	NA	NA	NA	NA	NA	NA	NA	NA	NA	NA	NA	NA	NA	NA	NA	NA
Shumard oak	Quercus shumardii	Dallas	Texas	naturally_occurring	0 to 15.24 cm	Dallas	NA	NA	NA	NA	NA	NA	NA	NA	NA	NA	NA	NA	NA	NA	NA	NA	NA	NA	NA	NA	NA
Shumard oak	Quercus shumardii	Dallas	Texas	naturally_occurring	0 to 15.24 cm	Dallas	NA	NA	NA	NA	NA	NA	NA	NA	NA	NA	NA	NA	NA	NA	NA	NA	NA	NA	NA	NA	NA
Shumard oak	Quercus shumardii	Dallas	Texas	naturally_occurring	0 to 15.24 cm	Dallas	NA	NA	NA	NA	NA	NA	NA	NA	NA	NA	NA	NA	NA	NA	NA	NA	NA	NA	NA	NA	NA
Shumard oak	Quercus shumardii	Dallas	Texas	naturally_occurring	0 to 15.24 cm	Dallas	NA	NA	NA	NA	NA	NA	NA	NA	NA	NA	NA	NA	NA	NA	NA	NA	NA	NA	NA	NA	NA
Shumard oak	Quercus shumardii	Dallas	Texas	naturally_occurring	0 to 15.24 cm	Dallas	NA	NA	NA	NA	NA	NA	NA	NA	NA	NA	NA	NA	NA	NA	NA	NA	NA	NA	NA	NA	NA
Shumard oak	Quercus shumardii	Dallas	Texas	naturally_occurring	0 to 15.24 cm	Dallas	NA	NA	NA	NA	NA	NA	NA	NA	NA	NA	NA	NA	NA	NA	NA	NA	NA	NA	NA	NA	NA
Shumard oak	Quercus shumardii	Dallas	Texas	naturally_occurring	0 to 15.24 cm	Dallas	NA	NA	NA	NA	NA	NA	NA	NA	NA	NA	NA	NA	NA	NA	NA	NA	NA	NA	NA	NA	NA
Shumard oak	Quercus shumardii	Dallas	Texas	naturally_occurring	0 to 15.24 cm	Dallas	NA	NA	NA	NA	NA	NA	NA	NA	NA	NA	NA	NA	NA	NA	NA	NA	NA	NA	NA	NA	NA
Shumard oak	Quercus shumardii	Dallas	Texas	naturally_occurring	0 to 15.24 cm	Dallas	NA	NA	NA	NA	NA	NA	NA	NA	NA	NA	NA	NA	NA	NA	NA	NA	NA	NA	NA	NA	NA
Shumard oak	Quercus shumardii	Dallas	Texas	naturally_occurring	0 to 15.24 cm	Dallas	NA	NA	NA	NA	NA	NA	NA	NA	NA	NA	NA	NA	NA	NA	NA	NA	NA	NA	NA	NA	NA
Shumard oak	Quercus shumardii	Dallas	Texas	naturally_occurring	0 to 15.24 cm	Dallas	NA	NA	NA	NA	NA	NA	NA	NA	NA	NA	NA	NA	NA	NA	NA	NA	NA	NA	NA	NA	NA
Shumard oak	Quercus shumardii	Dallas	Texas	naturally_occurring	0 to 15.24 cm	Dallas	NA	NA	NA	NA	NA	NA	NA	NA	NA	NA	NA	NA	NA	NA	NA	NA	NA	NA	NA	NA	NA
Shumard oak	Quercus shumardii	Dallas	Texas	naturally_occurring	0 to 15.24 cm	Dallas	NA	NA	NA	NA	NA	NA	NA	NA	NA	NA	NA	NA	NA	NA	NA	NA	NA	NA	NA	NA	NA
Shumard oak	Quercus shumardii	Dallas	Texas	naturally_occurring	0 to 15.24 cm	Dallas	NA	NA	NA	NA	NA	NA	NA	NA	NA	NA	NA	NA	NA	NA	NA	NA	NA	NA	NA	NA	NA
Shumard oak	Quercus shumardii	Dallas	Texas	naturally_occurring	0 to 15.24 cm	Dallas	NA	NA	NA	NA	NA	NA	NA	NA	NA	NA	NA	NA	NA	NA	NA	NA	NA	NA	NA	NA	NA
Shumard oak	Quercus shumardii	Dallas	Texas	naturally_occurring	0 to 15.24 cm	Dallas	NA	NA	NA	NA	NA	NA	NA	NA	NA	NA	NA	NA	NA	NA	NA	NA	NA	NA	NA	NA	NA
Shumard oak	Quercus shumardii	Dallas	Texas	naturally_occurring	0 to 15.24 cm	Dallas	NA	NA	NA	NA	NA	NA	NA	NA	NA	NA	NA	NA	NA	NA	NA	NA	NA	NA	NA	NA	NA
Shumard oak	Quercus shumardii	Dallas	Texas	naturally_occurring	0 to 15.24 cm	Dallas	NA	NA	NA	NA	NA	NA	NA	NA	NA	NA	NA	NA	NA	NA	NA	NA	NA	NA	NA	NA	NA
Shumard oak	Quercus shumardii	Dallas	Texas	naturally_occurring	0 to 15.24 cm	Dallas	NA	NA	NA	NA	NA	NA	NA	NA	NA	NA	NA	NA	NA	NA	NA	NA	NA	NA	NA	NA	NA
Shumard oak	Quercus shumardii	Dallas	Texas	naturally_occurring	0 to 15.24 cm	Dallas	NA	NA	NA	NA	NA	NA	NA	NA	NA	NA	NA	NA	NA	NA	NA	NA	NA	NA	NA	NA	NA
Shumard oak	Quercus shumardii	Dallas	Texas	naturally_occurring	0 to 15.24 cm	Dallas	NA	NA	NA	NA	NA	NA	NA	NA	NA	NA	NA	NA	NA	NA	NA	NA	NA	NA	NA	NA	NA
Shumard oak	Quercus shumardii	Dallas	Texas	naturally_occurring	0 to 15.24 cm	Dallas	NA	NA	NA	NA	NA	NA	NA	NA	NA	NA	NA	NA	NA	NA	NA	NA	NA	NA	NA	NA	NA
Shumard oak	Quercus shumardii	Dallas	Texas	naturally_occurring	0 to 15.24 cm	Dallas	NA	NA	NA	NA	NA	NA	NA	NA	NA	NA	NA	NA	NA	NA	NA	NA	NA	NA	NA	NA	NA
Shumard oak	Quercus shumardii	Dallas	Texas	naturally_occurring	0 to 15.24 cm	Dallas	NA	NA	NA	NA	NA	NA	NA	NA	NA	NA	NA	NA	NA	NA	NA	NA	NA	NA	NA	NA	NA
Shumard oak	Quercus shumardii	Dallas	Texas	naturally_occurring	0 to 15.24 cm	Dallas	NA	NA	NA	NA	NA	NA	NA	NA	NA	NA	NA	NA	NA	NA	NA	NA	NA	NA	NA	NA	NA
Shumard oak	Quercus shumardii	Dallas	Texas	naturally_occurring	0 to 15.24 cm	Dallas	NA	NA	NA	NA	NA	NA	NA	NA	NA	NA	NA	NA	NA	NA	NA	NA	NA	NA	NA	NA	NA
Shumard oak	Quercus shumardii	Dallas	Texas	naturally_occurring	0 to 15.24 cm	Dallas	NA	NA	NA	NA	NA	NA	NA	NA	NA	NA	NA	NA	NA	NA	NA	NA	NA	NA	NA	NA	NA
Shumard oak	Quercus shumardii	Dallas	Texas	naturally_occurring	0 to 15.24 cm	Dallas	NA	NA	NA	NA	NA	NA	NA	NA	NA	NA	NA	NA	NA	NA	NA	NA	NA	NA	NA	NA	NA
Shumard oak	Quercus shumardii	Dallas	Texas	naturally_occurring	0 to 15.24 cm	Dallas	NA	NA	NA	NA	NA	NA	NA	NA	NA	NA	NA	NA	NA	NA	NA	NA	NA	NA	NA	NA	NA
Shumard oak	Quercus shumardii	Dallas	Texas	naturally_occurring	0 to 15.24 cm	Dallas	NA	NA	NA	NA	NA	NA	NA	NA	NA	NA	NA	NA	NA	NA	NA	NA	NA	NA	NA	NA	NA
Shumard oak	Quercus shumardii	Dallas	Texas	naturally_occurring	0 to 15.24 cm	Dallas	NA	NA	NA	NA	NA	NA	NA	NA	NA	NA	NA	NA	NA	NA	NA	NA	NA	NA	NA	NA	NA
Shumard oak	Quercus shumardii	Dallas	Texas	naturally_occurring	0 to 15.24 cm	Dallas	NA	NA	NA	NA	NA	NA	NA	NA	NA	NA	NA	NA	NA	NA	NA	NA	NA	NA	NA	NA	NA
Shumard oak	Quercus shumardii	Dallas	Texas	naturally_occurring	0 to 15.24 cm	Dallas	NA	NA	NA	NA	NA	NA	NA	NA	NA	NA	NA	NA	NA	NA	NA	NA	NA	NA	NA	NA	NA
Shumard oak	Quercus shumardii	Dallas	Texas	naturally_occurring	0 to 15.24 cm	Dallas	NA	NA	NA	NA	NA	NA	NA	NA	NA	NA	NA	NA	NA	NA	NA	NA	NA	NA	NA	NA	NA
Shumard oak	Quercus shumardii	Dallas	Texas	naturally_occurring	0 to 15.24 cm	Dallas	NA	NA	NA	NA	NA	NA	NA	NA	NA	NA	NA	NA	NA	NA	NA	NA	NA	NA	NA	NA	NA
Shumard oak	Quercus shumardii	Dallas	Texas	naturally_occurring	0 to 15.24 cm	Dallas	NA	NA	NA	NA	NA	NA	NA	NA	NA	NA	NA	NA	NA	NA	NA	NA	NA	NA	NA	NA	NA
Shumard oak	Quercus shumardii	Dallas	Texas	naturally_occurring	0 to 15.24 cm	Dallas	NA	NA	NA	NA	NA	NA	NA	NA	NA	NA	NA	NA	NA	NA	NA	NA	NA	NA	NA	NA	NA
Shumard oak	Quercus shumardii	Dallas	Texas	naturally_occurring	0 to 15.24 cm	Dallas	NA	NA	NA	NA	NA	NA	NA	NA	NA	NA	NA	NA	NA	NA	NA	NA	NA	NA	NA	NA	NA
Shumard oak	Quercus shumardii	Dallas	Texas	naturally_occurring	0 to 15.24 cm	Dallas	NA	NA	NA	NA	NA	NA	NA	NA	NA	NA	NA	NA	NA	NA	NA	NA	NA	NA	NA	NA	NA
Shumard oak	Quercus shumardii	Dallas	Texas	naturally_occurring	0 to 15.24 cm	Dallas	NA	NA	NA	NA	NA	NA	NA	NA	NA	NA	NA	NA	NA	NA	NA	NA	NA	NA	NA	NA	NA
Shumard oak	Quercus shumardii	Dallas	Texas	naturally_occurring	0 to 15.24 cm	Dallas	NA	NA	NA	NA	NA	NA	NA	NA	NA	NA	NA	NA	NA	NA	NA	NA	NA	NA	NA	NA	NA
Shumard oak	Quercus shumardii	Dallas	Texas	naturally_occurring	0 to 15.24 cm	Dallas	NA	NA	NA	NA	NA	NA	NA	NA	NA	NA	NA	NA	NA	NA	NA	NA	NA	NA	NA	NA	NA
Shumard oak	Quercus shumardii	Dallas	Texas	naturally_occurring	0 to 15.24 cm	Dallas	NA	NA	NA	NA	NA	NA	NA	NA	NA	NA	NA	NA	NA	NA	NA	NA	NA	NA	NA	NA	NA
Shumard oak	Quercus shumardii	Dallas	Texas	naturally_occurring	0 to 15.24 cm	Dallas	NA	NA	NA	NA	NA	NA	NA	NA	NA	NA	NA	NA	NA	NA	NA	NA	NA	NA	NA	NA	NA
Shumard oak	Quercus shumardii	Dallas	Texas	naturally_occurring	0 to 15.24 cm	Dallas	NA	NA	NA	NA	NA	NA	NA	NA	NA	NA	NA	NA	NA	NA	NA	NA	NA	NA	NA	NA	NA
Shumard oak	Quercus shumardii	Dallas	Texas	naturally_occurring	0 to 15.24 cm	Dallas	NA	NA	NA	NA	NA	NA	NA	NA	NA	NA	NA	NA	NA	NA	NA	NA	NA	NA	NA	NA	NA
Shumard oak	Quercus shumardii	Dallas	Texas	naturally_occurring	0 to 15.24 cm	Dallas	NA	NA	NA	NA	NA	NA	NA	NA	NA	NA	NA	NA	NA	NA	NA	NA	NA	NA	NA	NA	NA
Shumard oak	Quercus shumardii	Dallas	Texas	naturally_occurring	0 to 15.24 cm	Dallas	NA	NA	NA	NA	NA	NA	NA	NA	NA	NA	NA	NA	NA	NA	NA	NA	NA	NA	NA	NA	NA
Shumard oak	Quercus shumardii	Dallas	Texas	naturally_occurring	0 to 15.24 cm	Dallas	NA	NA	NA	NA	NA	NA	NA	NA	NA	NA	NA	NA	NA	NA	NA	NA	NA	NA	NA	NA	NA
Shumard oak	Quercus shumardii	Dallas	Texas	naturally_occurring	0 to 15.24 cm	Dallas	NA	NA	NA	NA	NA	NA	NA	NA	NA	NA	NA	NA	NA	NA	NA	NA	NA	NA	NA	NA	NA
Shumard oak	Quercus shumardii	Dallas	Texas	naturally_occurring	0 to 15.24 cm	Dallas	NA	NA	NA	NA	NA	NA	NA	NA	NA	NA	NA	NA	NA	NA	NA	NA	NA	NA	NA	NA	NA
Shumard oak	Quercus shumardii	Dallas	Texas	naturally_occurring	0 to 15.24 cm	Dallas	NA	NA	NA	NA	NA	NA	NA	NA	NA	NA	NA	NA	NA	NA	NA	NA	NA	NA	NA	NA	NA
Shumard oak	Quercus shumardii	Dallas	Texas	naturally_occurring	0 to 15.24 cm	Dallas	NA	NA	NA	NA	NA	NA	NA	NA	NA	NA	NA	NA	NA	NA	NA	NA	NA	NA	NA	NA	NA
Shumard oak	Quercus shumardii	Dallas	Texas	naturally_occurring	0 to 15.24 cm	Dallas	NA	NA	NA	NA	NA	NA	NA	NA	NA	NA	NA	NA	NA	NA	NA	NA	NA	NA	NA	NA	NA
Shumard oak	Quercus shumardii	Dallas	Texas	naturally_occurring	0 to 15.24 cm	Dallas	NA	NA	NA	NA	NA	NA	NA	NA	NA	NA	NA	NA	NA	NA	NA	NA	NA	NA	NA	NA	NA
Shumard oak	Quercus shumardii	Dallas	Texas	naturally_occurring	0 to 15.24 cm	Dallas	NA	NA	NA	NA	NA	NA	NA	NA	NA	NA	NA	NA	NA	NA	NA	NA	NA	NA	NA	NA	NA
Shumard oak	Quercus shumardii	Dallas	Texas	naturally_occurring	0 to 15.24 cm	Dallas	NA	NA	NA	NA	NA	NA	NA	NA	NA	NA	NA	NA	NA	NA	NA	NA	NA	NA	NA	NA	NA
Shumard oak	Quercus shumardii	Dallas	Texas	naturally_occurring	0 to 15.24 cm	Dallas	NA	NA	NA	NA	NA	NA	NA	NA	NA	NA	NA	NA	NA	NA	NA	NA	NA	NA	NA	NA	NA
Shumard oak	Quercus shumardii	Dallas	Texas	naturally_occurring	0 to 15.24 cm	Dallas	NA	NA	NA	NA	NA	NA	NA	NA	NA	NA	NA	NA	NA	NA	NA	NA	NA	NA	NA	NA	NA
Shumard oak	Quercus shumardii	Dallas	Texas	naturally_occurring	0 to 15.24 cm	Dallas	NA	NA	NA	NA	NA	NA	NA	NA	NA	NA	NA	NA	NA	NA	NA	NA	NA	NA	NA	NA	NA
Shumard oak	Quercus shumardii	Dallas	Texas	naturally_occurring	0 to 15.24 cm	Dallas	NA	NA	NA	NA	NA	NA	NA	NA	NA	NA	NA	NA	NA	NA	NA	NA	NA	NA	NA	NA	NA
Shumard oak	Quercus shumardii	Dallas	Texas	naturally_occurring	0 to 15.24 cm	Dallas	NA	NA	NA	NA	NA	NA	NA	NA	NA	NA	NA	NA	NA	NA	NA	NA	NA	NA	NA	NA	NA
Shumard oak	Quercus shumardii	Dallas	Texas	naturally_occurring	0 to 15.24 cm	Dallas	NA	NA	NA	NA	NA	NA	NA	NA	NA	NA	NA	NA	NA	NA	NA	NA	NA	NA	NA	NA	NA
Shumard oak	Quercus shumardii	Dallas	Texas	naturally_occurring	0 to 15.24 cm	Dallas	NA	NA	NA	NA	NA	NA	NA	NA	NA	NA	NA	NA	NA	NA	NA	NA	NA	NA	NA	NA	NA
Shumard oak	Quercus shumardii	Dallas	Texas	naturally_occurring	0 to 15.24 cm	Dallas	NA	NA	NA	NA	NA	NA	NA	NA	NA	NA	NA	NA	NA	NA	NA	NA	NA	NA	NA	NA	NA
Shumard oak	Quercus shumardii	Dallas	Texas	naturally_occurring	0 to 15.24 cm	Dallas	NA	NA	NA	NA	NA	NA	NA	NA	NA	NA	NA	NA	NA	NA	NA	NA	NA	NA	NA	NA	NA
Shumard oak	Quercus shumardii	Dallas	Texas	naturally_occurring	0 to 15.24 cm	Dallas	NA	NA	NA	NA	NA	NA	NA	NA	NA	NA	NA	NA	NA	NA	NA	NA	NA	NA	NA	NA	NA
Shumard oak	Quercus shumardii	Dallas	Texas	naturally_occurring	0 to 15.24 cm	Dallas	NA	NA	NA	NA	NA	NA	NA	NA	NA	NA	NA	NA	NA	NA	NA	NA	NA	NA	NA	NA	NA
Shumard oak	Quercus shumardii	Dallas	Texas	naturally_occurring	0 to 15.24 cm	Dallas	NA	NA	NA	NA	NA	NA	NA	NA	NA	NA	NA	NA	NA	NA	NA	NA	NA	NA	NA	NA	NA
Shumard oak	Quercus shumardii	Dallas	Texas	naturally_occurring	0 to 15.24 cm	Dallas	NA	NA	NA	NA	NA	NA	NA	NA	NA	NA	NA	NA	NA	NA	NA	NA	NA	NA	NA	NA	NA
Shumard oak	Quercus shumardii	Dallas	Texas	naturally_occurring	0 to 15.24 cm	Dallas	NA	NA	NA	NA	NA	NA	NA	NA	NA	NA	NA	NA	NA	NA	NA	NA	NA	NA	NA	NA	NA
Shumard oak	Quercus shumardii	Dallas	Texas	naturally_occurring	0 to 15.24 cm	Dallas	NA	NA	NA	NA	NA	NA	NA	NA	NA	NA	NA	NA	NA	NA	NA	NA	NA	NA	NA	NA	NA
Shumard oak	Quercus shumardii	Dallas	Texas	naturally_occurring	0 to 15.24 cm	Dallas	NA	NA	NA	NA	NA	NA	NA	NA	NA	NA	NA	NA	NA	NA	NA	NA	NA	NA	NA	NA	NA
Shumard oak	Quercus shumardii	Dallas	Texas	naturally_occurring	0 to 15.24 cm	Dallas	NA	NA	NA	NA	NA	NA	NA	NA	NA	NA	NA	NA	NA	NA	NA	NA	NA	NA	NA	NA	NA
Shumard oak	Quercus shumardii	Dallas	Texas	naturally_occurring	0 to 15.24 cm	Dallas	NA	NA	NA	NA	NA	NA	NA	NA	NA	NA	NA	NA	NA	NA	NA	NA	NA	NA	NA	NA	NA
Shumard oak	Quercus shumardii	Dallas	Texas	naturally_occurring	0 to 15.24 cm	Dallas	NA	NA	NA	NA	NA	NA	NA	NA	NA	NA	NA	NA	NA	NA	NA	NA	NA	NA	NA	NA	NA
Shumard oak	Quercus shumardii	Dallas	Texas	naturally_occurring	0 to 15.24 cm	Dallas	NA	NA	NA	NA	NA	NA	NA	NA	NA	NA	NA	NA	NA	NA	NA	NA	NA	NA	NA	NA	NA
Shumard oak	Quercus shumardii	Dallas	Texas	naturally_occurring	0 to 15.24 cm	Dallas	NA	NA	NA	NA	NA	NA	NA	NA	NA	NA	NA	NA	NA	NA	NA	NA	NA	NA	NA	NA	NA
Shumard oak	Quercus shumardii	Dallas	Texas	naturally_occurring	0 to 15.24 cm	Dallas	NA	NA	NA	NA	NA	NA	NA	NA	NA	NA	NA	NA	NA	NA	NA	NA	NA	NA	NA	NA	NA
Shumard oak	Quercus shumardii	Dallas	Texas	naturally_occurring	0 to 15.24 cm	Dallas	NA	NA	NA	NA	NA	NA	NA	NA	NA	NA	NA	NA	NA	NA	NA	NA	NA	NA	NA	NA	NA
Shumard oak	Quercus shumardii	Dallas	Texas	naturally_occurring	0 to 15.24 cm	Dallas	NA	NA	NA	NA	NA	NA	NA	NA	NA	NA	NA	NA	NA	NA	NA	NA	NA	NA	NA	NA	NA
Shumard oak	Quercus shumardii	Dallas	Texas	naturally_occurring	0 to 15.24 cm	Dallas	NA	NA	NA	NA	NA	NA	NA	NA	NA	NA	NA	NA	NA	NA	NA	NA	NA	NA	NA	NA	NA
Shumard oak	Quercus shumardii	Dallas	Texas	naturally_occurring	0 to 15.24 cm	Dallas	NA	NA	NA	NA	NA	NA	NA	NA	NA	NA	NA	NA	NA	NA	NA	NA	NA	NA	NA	NA	NA
Shumard oak	Quercus shumardii	Dallas	Texas	naturally_occurring	15.24 to 30.48 cm	Dallas	NA	NA	NA	NA	NA	NA	NA	NA	NA	NA	NA	NA	NA	NA	NA	NA	NA	NA	NA	NA	NA
Shumard oak	Quercus shumardii	Dallas	Texas	naturally_occurring	15.24 to 30.48 cm	Dallas	NA	NA	NA	NA	NA	NA	NA	NA	NA	NA	NA	NA	NA	NA	NA	NA	NA	NA	NA	NA	NA
Shumard oak	Quercus shumardii	Dallas	Texas	naturally_occurring	15.24 to 30.48 cm	Dallas	NA	NA	NA	NA	NA	NA	NA	NA	NA	NA	NA	NA	NA	NA	NA	NA	NA	NA	NA	NA	NA
Shumard oak	Quercus shumardii	Dallas	Texas	naturally_occurring	15.24 to 30.48 cm	Dallas	NA	NA	NA	NA	NA	NA	NA	NA	NA	NA	NA	NA	NA	NA	NA	NA	NA	NA	NA	NA	NA
Shumard oak	Quercus shumardii	Dallas	Texas	naturally_occurring	15.24 to 30.48 cm	Dallas	NA	NA	NA	NA	NA	NA	NA	NA	NA	NA	NA	NA	NA	NA	NA	NA	NA	NA	NA	NA	NA
Shumard oak	Quercus shumardii	Dallas	Texas	naturally_occurring	15.24 to 30.48 cm	Dallas	NA	NA	NA	NA	NA	NA	NA	NA	NA	NA	NA	NA	NA	NA	NA	NA	NA	NA	NA	NA	NA
Shumard oak	Quercus shumardii	Dallas	Texas	naturally_occurring	15.24 to 30.48 cm	Dallas	NA	NA	NA	NA	NA	NA	NA	NA	NA	NA	NA	NA	NA	NA	NA	NA	NA	NA	NA	NA	NA
Shumard oak	Quercus shumardii	Dallas	Texas	naturally_occurring	15.24 to 30.48 cm	Dallas	NA	NA	NA	NA	NA	NA	NA	NA	NA	NA	NA	NA	NA	NA	NA	NA	NA	NA	NA	NA	NA
Shumard oak	Quercus shumardii	Dallas	Texas	naturally_occurring	15.24 to 30.48 cm	Dallas	NA	NA	NA	NA	NA	NA	NA	NA	NA	NA	NA	NA	NA	NA	NA	NA	NA	NA	NA	NA	NA
Shumard oak	Quercus shumardii	Dallas	Texas	naturally_occurring	15.24 to 30.48 cm	Dallas	NA	NA	NA	NA	NA	NA	NA	NA	NA	NA	NA	NA	NA	NA	NA	NA	NA	NA	NA	NA	NA
Shumard oak	Quercus shumardii	Dallas	Texas	naturally_occurring	15.24 to 30.48 cm	Dallas	NA	NA	NA	NA	NA	NA	NA	NA	NA	NA	NA	NA	NA	NA	NA	NA	NA	NA	NA	NA	NA
Shumard oak	Quercus shumardii	Dallas	Texas	naturally_occurring	15.24 to 30.48 cm	Dallas	NA	NA	NA	NA	NA	NA	NA	NA	NA	NA	NA	NA	NA	NA	NA	NA	NA	NA	NA	NA	NA
Shumard oak	Quercus shumardii	Dallas	Texas	naturally_occurring	15.24 to 30.48 cm	Dallas	NA	NA	NA	NA	NA	NA	NA	NA	NA	NA	NA	NA	NA	NA	NA	NA	NA	NA	NA	NA	NA
Shumard oak	Quercus shumardii	Dallas	Texas	naturally_occurring	15.24 to 30.48 cm	Dallas	NA	NA	NA	NA	NA	NA	NA	NA	NA	NA	NA	NA	NA	NA	NA	NA	NA	NA	NA	NA	NA
Shumard oak	Quercus shumardii	Dallas	Texas	naturally_occurring	15.24 to 30.48 cm	Dallas	NA	NA	NA	NA	NA	NA	NA	NA	NA	NA	NA	NA	NA	NA	NA	NA	NA	NA	NA	NA	NA
Shumard oak	Quercus shumardii	Dallas	Texas	naturally_occurring	15.24 to 30.48 cm	Dallas	NA	NA	NA	NA	NA	NA	NA	NA	NA	NA	NA	NA	NA	NA	NA	NA	NA	NA	NA	NA	NA
Shumard oak	Quercus shumardii	Dallas	Texas	naturally_occurring	15.24 to 30.48 cm	Dallas	NA	NA	NA	NA	NA	NA	NA	NA	NA	NA	NA	NA	NA	NA	NA	NA	NA	NA	NA	NA	NA
Shumard oak	Quercus shumardii	Dallas	Texas	naturally_occurring	15.24 to 30.48 cm	Dallas	NA	NA	NA	NA	NA	NA	NA	NA	NA	NA	NA	NA	NA	NA	NA	NA	NA	NA	NA	NA	NA
Shumard oak	Quercus shumardii	Dallas	Texas	naturally_occurring	15.24 to 30.48 cm	Dallas	NA	NA	NA	NA	NA	NA	NA	NA	NA	NA	NA	NA	NA	NA	NA	NA	NA	NA	NA	NA	NA
Shumard oak	Quercus shumardii	Dallas	Texas	naturally_occurring	15.24 to 30.48 cm	Dallas	NA	NA	NA	NA	NA	NA	NA	NA	NA	NA	NA	NA	NA	NA	NA	NA	NA	NA	NA	NA	NA
Shumard oak	Quercus shumardii	Dallas	Texas	naturally_occurring	15.24 to 30.48 cm	Dallas	NA	NA	NA	NA	NA	NA	NA	NA	NA	NA	NA	NA	NA	NA	NA	NA	NA	NA	NA	NA	NA
Shumard oak	Quercus shumardii	Dallas	Texas	naturally_occurring	15.24 to 30.48 cm	Dallas	NA	NA	NA	NA	NA	NA	NA	NA	NA	NA	NA	NA	NA	NA	NA	NA	NA	NA	NA	NA	NA
Shumard oak	Quercus shumardii	Dallas	Texas	naturally_occurring	15.24 to 30.48 cm	Dallas	NA	NA	NA	NA	NA	NA	NA	NA	NA	NA	NA	NA	NA	NA	NA	NA	NA	NA	NA	NA	NA
Shumard oak	Quercus shumardii	Dallas	Texas	naturally_occurring	15.24 to 30.48 cm	Dallas	NA	NA	NA	NA	NA	NA	NA	NA	NA	NA	NA	NA	NA	NA	NA	NA	NA	NA	NA	NA	NA
Shumard oak	Quercus shumardii	Dallas	Texas	naturally_occurring	15.24 to 30.48 cm	Dallas	NA	NA	NA	NA	NA	NA	NA	NA	NA	NA	NA	NA	NA	NA	NA	NA	NA	NA	NA	NA	NA
Shumard oak	Quercus shumardii	Dallas	Texas	naturally_occurring	15.24 to 30.48 cm	Dallas	NA	NA	NA	NA	NA	NA	NA	NA	NA	NA	NA	NA	NA	NA	NA	NA	NA	NA	NA	NA	NA
Shumard oak	Quercus shumardii	Dallas	Texas	naturally_occurring	15.24 to 30.48 cm	Dallas	NA	NA	NA	NA	NA	NA	NA	NA	NA	NA	NA	NA	NA	NA	NA	NA	NA	NA	NA	NA	NA
Shumard oak	Quercus shumardii	Dallas	Texas	naturally_occurring	15.24 to 30.48 cm	Dallas	NA	NA	NA	NA	NA	NA	NA	NA	NA	NA	NA	NA	NA	NA	NA	NA	NA	NA	NA	NA	NA
Shumard oak	Quercus shumardii	Dallas	Texas	naturally_occurring	15.24 to 30.48 cm	Dallas	NA	NA	NA	NA	NA	NA	NA	NA	NA	NA	NA	NA	NA	NA	NA	NA	NA	NA	NA	NA	NA
Shumard oak	Quercus shumardii	Dallas	Texas	naturally_occurring	15.24 to 30.48 cm	Dallas	NA	NA	NA	NA	NA	NA	NA	NA	NA	NA	NA	NA	NA	NA	NA	NA	NA	NA	NA	NA	NA
Shumard oak	Quercus shumardii	Dallas	Texas	naturally_occurring	15.24 to 30.48 cm	Dallas	NA	NA	NA	NA	NA	NA	NA	NA	NA	NA	NA	NA	NA	NA	NA	NA	NA	NA	NA	NA	NA
Shumard oak	Quercus shumardii	Dallas	Texas	naturally_occurring	15.24 to 30.48 cm	Dallas	NA	NA	NA	NA	NA	NA	NA	NA	NA	NA	NA	NA	NA	NA	NA	NA	NA	NA	NA	NA	NA
Shumard oak	Quercus shumardii	Dallas	Texas	naturally_occurring	15.24 to 30.48 cm	Dallas	NA	NA	NA	NA	NA	NA	NA	NA	NA	NA	NA	NA	NA	NA	NA	NA	NA	NA	NA	NA	NA
Shumard oak	Quercus shumardii	Dallas	Texas	naturally_occurring	15.24 to 30.48 cm	Dallas	NA	NA	NA	NA	NA	NA	NA	NA	NA	NA	NA	NA	NA	NA	NA	NA	NA	NA	NA	NA	NA
Shumard oak	Quercus shumardii	Dallas	Texas	naturally_occurring	15.24 to 30.48 cm	Dallas	NA	NA	NA	NA	NA	NA	NA	NA	NA	NA	NA	NA	NA	NA	NA	NA	NA	NA	NA	NA	NA
Shumard oak	Quercus shumardii	Dallas	Texas	naturally_occurring	15.24 to 30.48 cm	Dallas	NA	NA	NA	NA	NA	NA	NA	NA	NA	NA	NA	NA	NA	NA	NA	NA	NA	NA	NA	NA	NA
Shumard oak	Quercus shumardii	Dallas	Texas	naturally_occurring	15.24 to 30.48 cm	Dallas	NA	NA	NA	NA	NA	NA	NA	NA	NA	NA	NA	NA	NA	NA	NA	NA	NA	NA	NA	NA	NA
Shumard oak	Quercus shumardii	Dallas	Texas	naturally_occurring	15.24 to 30.48 cm	Dallas	NA	NA	NA	NA	NA	NA	NA	NA	NA	NA	NA	NA	NA	NA	NA	NA	NA	NA	NA	NA	NA
Shumard oak	Quercus shumardii	Dallas	Texas	naturally_occurring	15.24 to 30.48 cm	Dallas	NA	NA	NA	NA	NA	NA	NA	NA	NA	NA	NA	NA	NA	NA	NA	NA	NA	NA	NA	NA	NA
Shumard oak	Quercus shumardii	Dallas	Texas	naturally_occurring	15.24 to 30.48 cm	Dallas	NA	NA	NA	NA	NA	NA	NA	NA	NA	NA	NA	NA	NA	NA	NA	NA	NA	NA	NA	NA	NA
Shumard oak	Quercus shumardii	Dallas	Texas	naturally_occurring	15.24 to 30.48 cm	Dallas	NA	NA	NA	NA	NA	NA	NA	NA	NA	NA	NA	NA	NA	NA	NA	NA	NA	NA	NA	NA	NA
Shumard oak	Quercus shumardii	Dallas	Texas	naturally_occurring	15.24 to 30.48 cm	Dallas	NA	NA	NA	NA	NA	NA	NA	NA	NA	NA	NA	NA	NA	NA	NA	NA	NA	NA	NA	NA	NA
Shumard oak	Quercus shumardii	Dallas	Texas	naturally_occurring	15.24 to 30.48 cm	Dallas	NA	NA	NA	NA	NA	NA	NA	NA	NA	NA	NA	NA	NA	NA	NA	NA	NA	NA	NA	NA	NA
Shumard oak	Quercus shumardii	Dallas	Texas	naturally_occurring	15.24 to 30.48 cm	Dallas	NA	NA	NA	NA	NA	NA	NA	NA	NA	NA	NA	NA	NA	NA	NA	NA	NA	NA	NA	NA	NA
Shumard oak	Quercus shumardii	Dallas	Texas	naturally_occurring	15.24 to 30.48 cm	Dallas	NA	NA	NA	NA	NA	NA	NA	NA	NA	NA	NA	NA	NA	NA	NA	NA	NA	NA	NA	NA	NA
Shumard oak	Quercus shumardii	Dallas	Texas	naturally_occurring	15.24 to 30.48 cm	Dallas	NA	NA	NA	NA	NA	NA	NA	NA	NA	NA	NA	NA	NA	NA	NA	NA	NA	NA	NA	NA	NA
Shumard oak	Quercus shumardii	Dallas	Texas	naturally_occurring	15.24 to 30.48 cm	Dallas	NA	NA	NA	NA	NA	NA	NA	NA	NA	NA	NA	NA	NA	NA	NA	NA	NA	NA	NA	NA	NA
Shumard oak	Quercus shumardii	Dallas	Texas	naturally_occurring	15.24 to 30.48 cm	Dallas	NA	NA	NA	NA	NA	NA	NA	NA	NA	NA	NA	NA	NA	NA	NA	NA	NA	NA	NA	NA	NA
Shumard oak	Quercus shumardii	Dallas	Texas	naturally_occurring	15.24 to 30.48 cm	Dallas	NA	NA	NA	NA	NA	NA	NA	NA	NA	NA	NA	NA	NA	NA	NA	NA	NA	NA	NA	NA	NA
Shumard oak	Quercus shumardii	Dallas	Texas	naturally_occurring	15.24 to 30.48 cm	Dallas	NA	NA	NA	NA	NA	NA	NA	NA	NA	NA	NA	NA	NA	NA	NA	NA	NA	NA	NA	NA	NA
Shumard oak	Quercus shumardii	Dallas	Texas	naturally_occurring	15.24 to 30.48 cm	Dallas	NA	NA	NA	NA	NA	NA	NA	NA	NA	NA	NA	NA	NA	NA	NA	NA	NA	NA	NA	NA	NA
Shumard oak	Quercus shumardii	Dallas	Texas	naturally_occurring	15.24 to 30.48 cm	Dallas	NA	NA	NA	NA	NA	NA	NA	NA	NA	NA	NA	NA	NA	NA	NA	NA	NA	NA	NA	NA	NA
Shumard oak	Quercus shumardii	Dallas	Texas	naturally_occurring	15.24 to 30.48 cm	Dallas	NA	NA	NA	NA	NA	NA	NA	NA	NA	NA	NA	NA	NA	NA	NA	NA	NA	NA	NA	NA	NA
Shumard oak	Quercus shumardii	Dallas	Texas	naturally_occurring	15.24 to 30.48 cm	Dallas	NA	NA	NA	NA	NA	NA	NA	NA	NA	NA	NA	NA	NA	NA	NA	NA	NA	NA	NA	NA	NA
Shumard oak	Quercus shumardii	Dallas	Texas	naturally_occurring	15.24 to 30.48 cm	Dallas	NA	NA	NA	NA	NA	NA	NA	NA	NA	NA	NA	NA	NA	NA	NA	NA	NA	NA	NA	NA	NA
Shumard oak	Quercus shumardii	Dallas	Texas	naturally_occurring	15.24 to 30.48 cm	Dallas	NA	NA	NA	NA	NA	NA	NA	NA	NA	NA	NA	NA	NA	NA	NA	NA	NA	NA	NA	NA	NA
Shumard oak	Quercus shumardii	Dallas	Texas	naturally_occurring	15.24 to 30.48 cm	Dallas	NA	NA	NA	NA	NA	NA	NA	NA	NA	NA	NA	NA	NA	NA	NA	NA	NA	NA	NA	NA	NA
Shumard oak	Quercus shumardii	Dallas	Texas	naturally_occurring	15.24 to 30.48 cm	Dallas	NA	NA	NA	NA	NA	NA	NA	NA	NA	NA	NA	NA	NA	NA	NA	NA	NA	NA	NA	NA	NA
Shumard oak	Quercus shumardii	Dallas	Texas	naturally_occurring	15.24 to 30.48 cm	Dallas	NA	NA	NA	NA	NA	NA	NA	NA	NA	NA	NA	NA	NA	NA	NA	NA	NA	NA	NA	NA	NA
Shumard oak	Quercus shumardii	Dallas	Texas	naturally_occurring	15.24 to 30.48 cm	Dallas	NA	NA	NA	NA	NA	NA	NA	NA	NA	NA	NA	NA	NA	NA	NA	NA	NA	NA	NA	NA	NA
Shumard oak	Quercus shumardii	Dallas	Texas	naturally_occurring	15.24 to 30.48 cm	Dallas	NA	NA	NA	NA	NA	NA	NA	NA	NA	NA	NA	NA	NA	NA	NA	NA	NA	NA	NA	NA	NA
Shumard oak	Quercus shumardii	Dallas	Texas	naturally_occurring	15.24 to 30.48 cm	Dallas	NA	NA	NA	NA	NA	NA	NA	NA	NA	NA	NA	NA	NA	NA	NA	NA	NA	NA	NA	NA	NA
Shumard oak	Quercus shumardii	Dallas	Texas	naturally_occurring	15.24 to 30.48 cm	Dallas	NA	NA	NA	NA	NA	NA	NA	NA	NA	NA	NA	NA	NA	NA	NA	NA	NA	NA	NA	NA	NA
Shumard oak	Quercus shumardii	Dallas	Texas	naturally_occurring	15.24 to 30.48 cm	Dallas	NA	NA	NA	NA	NA	NA	NA	NA	NA	NA	NA	NA	NA	NA	NA	NA	NA	NA	NA	NA	NA
Shumard oak	Quercus shumardii	Dallas	Texas	naturally_occurring	15.24 to 30.48 cm	Dallas	NA	NA	NA	NA	NA	NA	NA	NA	NA	NA	NA	NA	NA	NA	NA	NA	NA	NA	NA	NA	NA
Shumard oak	Quercus shumardii	Dallas	Texas	naturally_occurring	15.24 to 30.48 cm	Dallas	NA	NA	NA	NA	NA	NA	NA	NA	NA	NA	NA	NA	NA	NA	NA	NA	NA	NA	NA	NA	NA
Shumard oak	Quercus shumardii	Dallas	Texas	naturally_occurring	15.24 to 30.48 cm	Dallas	NA	NA	NA	NA	NA	NA	NA	NA	NA	NA	NA	NA	NA	NA	NA	NA	NA	NA	NA	NA	NA
Shumard oak	Quercus shumardii	Dallas	Texas	naturally_occurring	15.24 to 30.48 cm	Dallas	NA	NA	NA	NA	NA	NA	NA	NA	NA	NA	NA	NA	NA	NA	NA	NA	NA	NA	NA	NA	NA
Shumard oak	Quercus shumardii	Dallas	Texas	naturally_occurring	15.24 to 30.48 cm	Dallas	NA	NA	NA	NA	NA	NA	NA	NA	NA	NA	NA	NA	NA	NA	NA	NA	NA	NA	NA	NA	NA
Shumard oak	Quercus shumardii	Dallas	Texas	naturally_occurring	15.24 to 30.48 cm	Dallas	NA	NA	NA	NA	NA	NA	NA	NA	NA	NA	NA	NA	NA	NA	NA	NA	NA	NA	NA	NA	NA
Shumard oak	Quercus shumardii	Dallas	Texas	naturally_occurring	15.24 to 30.48 cm	Dallas	NA	NA	NA	NA	NA	NA	NA	NA	NA	NA	NA	NA	NA	NA	NA	NA	NA	NA	NA	NA	NA
Shumard oak	Quercus shumardii	Dallas	Texas	naturally_occurring	15.24 to 30.48 cm	Dallas	NA	NA	NA	NA	NA	NA	NA	NA	NA	NA	NA	NA	NA	NA	NA	NA	NA	NA	NA	NA	NA
Shumard oak	Quercus shumardii	Dallas	Texas	naturally_occurring	15.24 to 30.48 cm	Dallas	NA	NA	NA	NA	NA	NA	NA	NA	NA	NA	NA	NA	NA	NA	NA	NA	NA	NA	NA	NA	NA
Shumard oak	Quercus shumardii	Dallas	Texas	naturally_occurring	15.24 to 30.48 cm	Dallas	NA	NA	NA	NA	NA	NA	NA	NA	NA	NA	NA	NA	NA	NA	NA	NA	NA	NA	NA	NA	NA
Shumard oak	Quercus shumardii	Dallas	Texas	naturally_occurring	15.24 to 30.48 cm	Dallas	NA	NA	NA	NA	NA	NA	NA	NA	NA	NA	NA	NA	NA	NA	NA	NA	NA	NA	NA	NA	NA
Shumard oak	Quercus shumardii	Dallas	Texas	naturally_occurring	15.24 to 30.48 cm	Dallas	NA	NA	NA	NA	NA	NA	NA	NA	NA	NA	NA	NA	NA	NA	NA	NA	NA	NA	NA	NA	NA
Shumard oak	Quercus shumardii	Dallas	Texas	naturally_occurring	15.24 to 30.48 cm	Dallas	NA	NA	NA	NA	NA	NA	NA	NA	NA	NA	NA	NA	NA	NA	NA	NA	NA	NA	NA	NA	NA
Shumard oak	Quercus shumardii	Dallas	Texas	naturally_occurring	15.24 to 30.48 cm	Dallas	NA	NA	NA	NA	NA	NA	NA	NA	NA	NA	NA	NA	NA	NA	NA	NA	NA	NA	NA	NA	NA
Shumard oak	Quercus shumardii	Dallas	Texas	naturally_occurring	15.24 to 30.48 cm	Dallas	NA	NA	NA	NA	NA	NA	NA	NA	NA	NA	NA	NA	NA	NA	NA	NA	NA	NA	NA	NA	NA
Shumard oak	Quercus shumardii	Dallas	Texas	naturally_occurring	15.24 to 30.48 cm	Dallas	NA	NA	NA	NA	NA	NA	NA	NA	NA	NA	NA	NA	NA	NA	NA	NA	NA	NA	NA	NA	NA
Shumard oak	Quercus shumardii	Dallas	Texas	naturally_occurring	15.24 to 30.48 cm	Dallas	NA	NA	NA	NA	NA	NA	NA	NA	NA	NA	NA	NA	NA	NA	NA	NA	NA	NA	NA	NA	NA
Shumard oak	Quercus shumardii	Dallas	Texas	naturally_occurring	15.24 to 30.48 cm	Dallas	NA	NA	NA	NA	NA	NA	NA	NA	NA	NA	NA	NA	NA	NA	NA	NA	NA	NA	NA	NA	NA
Shumard oak	Quercus shumardii	Dallas	Texas	naturally_occurring	15.24 to 30.48 cm	Dallas	NA	NA	NA	NA	NA	NA	NA	NA	NA	NA	NA	NA	NA	NA	NA	NA	NA	NA	NA	NA	NA
Shumard oak	Quercus shumardii	Dallas	Texas	naturally_occurring	15.24 to 30.48 cm	Dallas	NA	NA	NA	NA	NA	NA	NA	NA	NA	NA	NA	NA	NA	NA	NA	NA	NA	NA	NA	NA	NA
Shumard oak	Quercus shumardii	Dallas	Texas	naturally_occurring	15.24 to 30.48 cm	Dallas	NA	NA	NA	NA	NA	NA	NA	NA	NA	NA	NA	NA	NA	NA	NA	NA	NA	NA	NA	NA	NA
Shumard oak	Quercus shumardii	Dallas	Texas	naturally_occurring	15.24 to 30.48 cm	Dallas	NA	NA	NA	NA	NA	NA	NA	NA	NA	NA	NA	NA	NA	NA	NA	NA	NA	NA	NA	NA	NA
Shumard oak	Quercus shumardii	Dallas	Texas	naturally_occurring	15.24 to 30.48 cm	Dallas	NA	NA	NA	NA	NA	NA	NA	NA	NA	NA	NA	NA	NA	NA	NA	NA	NA	NA	NA	NA	NA
Shumard oak	Quercus shumardii	Dallas	Texas	naturally_occurring	15.24 to 30.48 cm	Dallas	NA	NA	NA	NA	NA	NA	NA	NA	NA	NA	NA	NA	NA	NA	NA	NA	NA	NA	NA	NA	NA
Shumard oak	Quercus shumardii	Dallas	Texas	naturally_occurring	15.24 to 30.48 cm	Dallas	NA	NA	NA	NA	NA	NA	NA	NA	NA	NA	NA	NA	NA	NA	NA	NA	NA	NA	NA	NA	NA
Shumard oak	Quercus shumardii	Dallas	Texas	naturally_occurring	15.24 to 30.48 cm	Dallas	NA	NA	NA	NA	NA	NA	NA	NA	NA	NA	NA	NA	NA	NA	NA	NA	NA	NA	NA	NA	NA
Shumard oak	Quercus shumardii	Dallas	Texas	naturally_occurring	15.24 to 30.48 cm	Dallas	NA	NA	NA	NA	NA	NA	NA	NA	NA	NA	NA	NA	NA	NA	NA	NA	NA	NA	NA	NA	NA
Shumard oak	Quercus shumardii	Dallas	Texas	naturally_occurring	15.24 to 30.48 cm	Dallas	NA	NA	NA	NA	NA	NA	NA	NA	NA	NA	NA	NA	NA	NA	NA	NA	NA	NA	NA	NA	NA
Shumard oak	Quercus shumardii	Dallas	Texas	naturally_occurring	15.24 to 30.48 cm	Dallas	NA	NA	NA	NA	NA	NA	NA	NA	NA	NA	NA	NA	NA	NA	NA	NA	NA	NA	NA	NA	NA
Shumard oak	Quercus shumardii	Dallas	Texas	naturally_occurring	15.24 to 30.48 cm	Dallas	NA	NA	NA	NA	NA	NA	NA	NA	NA	NA	NA	NA	NA	NA	NA	NA	NA	NA	NA	NA	NA
Shumard oak	Quercus shumardii	Dallas	Texas	naturally_occurring	15.24 to 30.48 cm	Dallas	NA	NA	NA	NA	NA	NA	NA	NA	NA	NA	NA	NA	NA	NA	NA	NA	NA	NA	NA	NA	NA
Shumard oak	Quercus shumardii	Dallas	Texas	naturally_occurring	15.24 to 30.48 cm	Dallas	NA	NA	NA	NA	NA	NA	NA	NA	NA	NA	NA	NA	NA	NA	NA	NA	NA	NA	NA	NA	NA
Shumard oak	Quercus shumardii	Dallas	Texas	naturally_occurring	15.24 to 30.48 cm	Dallas	NA	NA	NA	NA	NA	NA	NA	NA	NA	NA	NA	NA	NA	NA	NA	NA	NA	NA	NA	NA	NA
Shumard oak	Quercus shumardii	Dallas	Texas	naturally_occurring	15.24 to 30.48 cm	Dallas	NA	NA	NA	NA	NA	NA	NA	NA	NA	NA	NA	NA	NA	NA	NA	NA	NA	NA	NA	NA	NA
Shumard oak	Quercus shumardii	Dallas	Texas	naturally_occurring	15.24 to 30.48 cm	Dallas	NA	NA	NA	NA	NA	NA	NA	NA	NA	NA	NA	NA	NA	NA	NA	NA	NA	NA	NA	NA	NA
Shumard oak	Quercus shumardii	Dallas	Texas	naturally_occurring	15.24 to 30.48 cm	Dallas	NA	NA	NA	NA	NA	NA	NA	NA	NA	NA	NA	NA	NA	NA	NA	NA	NA	NA	NA	NA	NA
Shumard oak	Quercus shumardii	Dallas	Texas	naturally_occurring	15.24 to 30.48 cm	Dallas	NA	NA	NA	NA	NA	NA	NA	NA	NA	NA	NA	NA	NA	NA	NA	NA	NA	NA	NA	NA	NA
Shumard oak	Quercus shumardii	Dallas	Texas	naturally_occurring	15.24 to 30.48 cm	Dallas	NA	NA	NA	NA	NA	NA	NA	NA	NA	NA	NA	NA	NA	NA	NA	NA	NA	NA	NA	NA	NA
Shumard oak	Quercus shumardii	Dallas	Texas	naturally_occurring	15.24 to 30.48 cm	Dallas	NA	NA	NA	NA	NA	NA	NA	NA	NA	NA	NA	NA	NA	NA	NA	NA	NA	NA	NA	NA	NA
Shumard oak	Quercus shumardii	Dallas	Texas	naturally_occurring	15.24 to 30.48 cm	Dallas	NA	NA	NA	NA	NA	NA	NA	NA	NA	NA	NA	NA	NA	NA	NA	NA	NA	NA	NA	NA	NA
Shumard oak	Quercus shumardii	Dallas	Texas	naturally_occurring	15.24 to 30.48 cm	Dallas	NA	NA	NA	NA	NA	NA	NA	NA	NA	NA	NA	NA	NA	NA	NA	NA	NA	NA	NA	NA	NA
Shumard oak	Quercus shumardii	Dallas	Texas	naturally_occurring	15.24 to 30.48 cm	Dallas	NA	NA	NA	NA	NA	NA	NA	NA	NA	NA	NA	NA	NA	NA	NA	NA	NA	NA	NA	NA	NA
Shumard oak	Quercus shumardii	Dallas	Texas	naturally_occurring	15.24 to 30.48 cm	Dallas	NA	NA	NA	NA	NA	NA	NA	NA	NA	NA	NA	NA	NA	NA	NA	NA	NA	NA	NA	NA	NA
Shumard oak	Quercus shumardii	Dallas	Texas	naturally_occurring	15.24 to 30.48 cm	Dallas	NA	NA	NA	NA	NA	NA	NA	NA	NA	NA	NA	NA	NA	NA	NA	NA	NA	NA	NA	NA	NA
Shumard oak	Quercus shumardii	Dallas	Texas	naturally_occurring	15.24 to 30.48 cm	Dallas	NA	NA	NA	NA	NA	NA	NA	NA	NA	NA	NA	NA	NA	NA	NA	NA	NA	NA	NA	NA	NA
Shumard oak	Quercus shumardii	Dallas	Texas	naturally_occurring	15.24 to 30.48 cm	Dallas	NA	NA	NA	NA	NA	NA	NA	NA	NA	NA	NA	NA	NA	NA	NA	NA	NA	NA	NA	NA	NA
Shumard oak	Quercus shumardii	Dallas	Texas	naturally_occurring	15.24 to 30.48 cm	Dallas	NA	NA	NA	NA	NA	NA	NA	NA	NA	NA	NA	NA	NA	NA	NA	NA	NA	NA	NA	NA	NA
Shumard oak	Quercus shumardii	Dallas	Texas	naturally_occurring	15.24 to 30.48 cm	Dallas	NA	NA	NA	NA	NA	NA	NA	NA	NA	NA	NA	NA	NA	NA	NA	NA	NA	NA	NA	NA	NA
Shumard oak	Quercus shumardii	Dallas	Texas	naturally_occurring	15.24 to 30.48 cm	Dallas	NA	NA	NA	NA	NA	NA	NA	NA	NA	NA	NA	NA	NA	NA	NA	NA	NA	NA	NA	NA	NA
Shumard oak	Quercus shumardii	Dallas	Texas	naturally_occurring	15.24 to 30.48 cm	Dallas	NA	NA	NA	NA	NA	NA	NA	NA	NA	NA	NA	NA	NA	NA	NA	NA	NA	NA	NA	NA	NA
Shumard oak	Quercus shumardii	Dallas	Texas	naturally_occurring	15.24 to 30.48 cm	Dallas	NA	NA	NA	NA	NA	NA	NA	NA	NA	NA	NA	NA	NA	NA	NA	NA	NA	NA	NA	NA	NA
Shumard oak	Quercus shumardii	Dallas	Texas	naturally_occurring	15.24 to 30.48 cm	Dallas	NA	NA	NA	NA	NA	NA	NA	NA	NA	NA	NA	NA	NA	NA	NA	NA	NA	NA	NA	NA	NA
Shumard oak	Quercus shumardii	Dallas	Texas	naturally_occurring	15.24 to 30.48 cm	Dallas	NA	NA	NA	NA	NA	NA	NA	NA	NA	NA	NA	NA	NA	NA	NA	NA	NA	NA	NA	NA	NA
Shumard oak	Quercus shumardii	Dallas	Texas	naturally_occurring	15.24 to 30.48 cm	Dallas	NA	NA	NA	NA	NA	NA	NA	NA	NA	NA	NA	NA	NA	NA	NA	NA	NA	NA	NA	NA	NA
Shumard oak	Quercus shumardii	Dallas	Texas	naturally_occurring	15.24 to 30.48 cm	Dallas	NA	NA	NA	NA	NA	NA	NA	NA	NA	NA	NA	NA	NA	NA	NA	NA	NA	NA	NA	NA	NA
Shumard oak	Quercus shumardii	Dallas	Texas	naturally_occurring	15.24 to 30.48 cm	Dallas	NA	NA	NA	NA	NA	NA	NA	NA	NA	NA	NA	NA	NA	NA	NA	NA	NA	NA	NA	NA	NA
Shumard oak	Quercus shumardii	Dallas	Texas	naturally_occurring	15.24 to 30.48 cm	Dallas	NA	NA	NA	NA	NA	NA	NA	NA	NA	NA	NA	NA	NA	NA	NA	NA	NA	NA	NA	NA	NA
Shumard oak	Quercus shumardii	Dallas	Texas	naturally_occurring	15.24 to 30.48 cm	Dallas	NA	NA	NA	NA	NA	NA	NA	NA	NA	NA	NA	NA	NA	NA	NA	NA	NA	NA	NA	NA	NA
Shumard oak	Quercus shumardii	Dallas	Texas	naturally_occurring	15.24 to 30.48 cm	Dallas	NA	NA	NA	NA	NA	NA	NA	NA	NA	NA	NA	NA	NA	NA	NA	NA	NA	NA	NA	NA	NA
Shumard oak	Quercus shumardii	Dallas	Texas	naturally_occurring	15.24 to 30.48 cm	Dallas	NA	NA	NA	NA	NA	NA	NA	NA	NA	NA	NA	NA	NA	NA	NA	NA	NA	NA	NA	NA	NA
Shumard oak	Quercus shumardii	Dallas	Texas	naturally_occurring	15.24 to 30.48 cm	Dallas	NA	NA	NA	NA	NA	NA	NA	NA	NA	NA	NA	NA	NA	NA	NA	NA	NA	NA	NA	NA	NA
Shumard oak	Quercus shumardii	Dallas	Texas	naturally_occurring	15.24 to 30.48 cm	Dallas	NA	NA	NA	NA	NA	NA	NA	NA	NA	NA	NA	NA	NA	NA	NA	NA	NA	NA	NA	NA	NA
Shumard oak	Quercus shumardii	Dallas	Texas	naturally_occurring	15.24 to 30.48 cm	Dallas	NA	NA	NA	NA	NA	NA	NA	NA	NA	NA	NA	NA	NA	NA	NA	NA	NA	NA	NA	NA	NA
Shumard oak	Quercus shumardii	Dallas	Texas	naturally_occurring	15.24 to 30.48 cm	Dallas	NA	NA	NA	NA	NA	NA	NA	NA	NA	NA	NA	NA	NA	NA	NA	NA	NA	NA	NA	NA	NA
Shumard oak	Quercus shumardii	Dallas	Texas	naturally_occurring	15.24 to 30.48 cm	Dallas	NA	NA	NA	NA	NA	NA	NA	NA	NA	NA	NA	NA	NA	NA	NA	NA	NA	NA	NA	NA	NA
Shumard oak	Quercus shumardii	Dallas	Texas	naturally_occurring	15.24 to 30.48 cm	Dallas	NA	NA	NA	NA	NA	NA	NA	NA	NA	NA	NA	NA	NA	NA	NA	NA	NA	NA	NA	NA	NA
Shumard oak	Quercus shumardii	Dallas	Texas	naturally_occurring	15.24 to 30.48 cm	Dallas	NA	NA	NA	NA	NA	NA	NA	NA	NA	NA	NA	NA	NA	NA	NA	NA	NA	NA	NA	NA	NA
Shumard oak	Quercus shumardii	Dallas	Texas	naturally_occurring	15.24 to 30.48 cm	Dallas	NA	NA	NA	NA	NA	NA	NA	NA	NA	NA	NA	NA	NA	NA	NA	NA	NA	NA	NA	NA	NA
Shumard oak	Quercus shumardii	Dallas	Texas	naturally_occurring	15.24 to 30.48 cm	Dallas	NA	NA	NA	NA	NA	NA	NA	NA	NA	NA	NA	NA	NA	NA	NA	NA	NA	NA	NA	NA	NA
Shumard oak	Quercus shumardii	Dallas	Texas	naturally_occurring	15.24 to 30.48 cm	Dallas	NA	NA	NA	NA	NA	NA	NA	NA	NA	NA	NA	NA	NA	NA	NA	NA	NA	NA	NA	NA	NA
Shumard oak	Quercus shumardii	Dallas	Texas	naturally_occurring	15.24 to 30.48 cm	Dallas	NA	NA	NA	NA	NA	NA	NA	NA	NA	NA	NA	NA	NA	NA	NA	NA	NA	NA	NA	NA	NA
Shumard oak	Quercus shumardii	Dallas	Texas	naturally_occurring	15.24 to 30.48 cm	Dallas	NA	NA	NA	NA	NA	NA	NA	NA	NA	NA	NA	NA	NA	NA	NA	NA	NA	NA	NA	NA	NA
Shumard oak	Quercus shumardii	Dallas	Texas	naturally_occurring	15.24 to 30.48 cm	Dallas	NA	NA	NA	NA	NA	NA	NA	NA	NA	NA	NA	NA	NA	NA	NA	NA	NA	NA	NA	NA	NA
Shumard oak	Quercus shumardii	Dallas	Texas	naturally_occurring	15.24 to 30.48 cm	Dallas	NA	NA	NA	NA	NA	NA	NA	NA	NA	NA	NA	NA	NA	NA	NA	NA	NA	NA	NA	NA	NA
Shumard oak	Quercus shumardii	Dallas	Texas	naturally_occurring	15.24 to 30.48 cm	Dallas	NA	NA	NA	NA	NA	NA	NA	NA	NA	NA	NA	NA	NA	NA	NA	NA	NA	NA	NA	NA	NA
Shumard oak	Quercus shumardii	Dallas	Texas	naturally_occurring	15.24 to 30.48 cm	Dallas	NA	NA	NA	NA	NA	NA	NA	NA	NA	NA	NA	NA	NA	NA	NA	NA	NA	NA	NA	NA	NA
Shumard oak	Quercus shumardii	Dallas	Texas	naturally_occurring	15.24 to 30.48 cm	Dallas	NA	NA	NA	NA	NA	NA	NA	NA	NA	NA	NA	NA	NA	NA	NA	NA	NA	NA	NA	NA	NA
Shumard oak	Quercus shumardii	Dallas	Texas	naturally_occurring	15.24 to 30.48 cm	Dallas	NA	NA	NA	NA	NA	NA	NA	NA	NA	NA	NA	NA	NA	NA	NA	NA	NA	NA	NA	NA	NA
Shumard oak	Quercus shumardii	Dallas	Texas	naturally_occurring	15.24 to 30.48 cm	Dallas	NA	NA	NA	NA	NA	NA	NA	NA	NA	NA	NA	NA	NA	NA	NA	NA	NA	NA	NA	NA	NA
Shumard oak	Quercus shumardii	Dallas	Texas	naturally_occurring	15.24 to 30.48 cm	Dallas	NA	NA	NA	NA	NA	NA	NA	NA	NA	NA	NA	NA	NA	NA	NA	NA	NA	NA	NA	NA	NA
Shumard oak	Quercus shumardii	Dallas	Texas	naturally_occurring	15.24 to 30.48 cm	Dallas	NA	NA	NA	NA	NA	NA	NA	NA	NA	NA	NA	NA	NA	NA	NA	NA	NA	NA	NA	NA	NA
Shumard oak	Quercus shumardii	Dallas	Texas	naturally_occurring	15.24 to 30.48 cm	Dallas	NA	NA	NA	NA	NA	NA	NA	NA	NA	NA	NA	NA	NA	NA	NA	NA	NA	NA	NA	NA	NA
Shumard oak	Quercus shumardii	Dallas	Texas	naturally_occurring	15.24 to 30.48 cm	Dallas	NA	NA	NA	NA	NA	NA	NA	NA	NA	NA	NA	NA	NA	NA	NA	NA	NA	NA	NA	NA	NA
Shumard oak	Quercus shumardii	Dallas	Texas	naturally_occurring	15.24 to 30.48 cm	Dallas	NA	NA	NA	NA	NA	NA	NA	NA	NA	NA	NA	NA	NA	NA	NA	NA	NA	NA	NA	NA	NA
Shumard oak	Quercus shumardii	Dallas	Texas	naturally_occurring	15.24 to 30.48 cm	Dallas	NA	NA	NA	NA	NA	NA	NA	NA	NA	NA	NA	NA	NA	NA	NA	NA	NA	NA	NA	NA	NA
Shumard oak	Quercus shumardii	Dallas	Texas	naturally_occurring	15.24 to 30.48 cm	Dallas	NA	NA	NA	NA	NA	NA	NA	NA	NA	NA	NA	NA	NA	NA	NA	NA	NA	NA	NA	NA	NA
Shumard oak	Quercus shumardii	Dallas	Texas	naturally_occurring	15.24 to 30.48 cm	Dallas	NA	NA	NA	NA	NA	NA	NA	NA	NA	NA	NA	NA	NA	NA	NA	NA	NA	NA	NA	NA	NA
Shumard oak	Quercus shumardii	Dallas	Texas	naturally_occurring	15.24 to 30.48 cm	Dallas	NA	NA	NA	NA	NA	NA	NA	NA	NA	NA	NA	NA	NA	NA	NA	NA	NA	NA	NA	NA	NA
Shumard oak	Quercus shumardii	Dallas	Texas	naturally_occurring	15.24 to 30.48 cm	Dallas	NA	NA	NA	NA	NA	NA	NA	NA	NA	NA	NA	NA	NA	NA	NA	NA	NA	NA	NA	NA	NA
Shumard oak	Quercus shumardii	Dallas	Texas	naturally_occurring	15.24 to 30.48 cm	Dallas	NA	NA	NA	NA	NA	NA	NA	NA	NA	NA	NA	NA	NA	NA	NA	NA	NA	NA	NA	NA	NA
Shumard oak	Quercus shumardii	Dallas	Texas	naturally_occurring	15.24 to 30.48 cm	Dallas	NA	NA	NA	NA	NA	NA	NA	NA	NA	NA	NA	NA	NA	NA	NA	NA	NA	NA	NA	NA	NA
Shumard oak	Quercus shumardii	Dallas	Texas	naturally_occurring	15.24 to 30.48 cm	Dallas	NA	NA	NA	NA	NA	NA	NA	NA	NA	NA	NA	NA	NA	NA	NA	NA	NA	NA	NA	NA	NA
Shumard oak	Quercus shumardii	Dallas	Texas	naturally_occurring	15.24 to 30.48 cm	Dallas	NA	NA	NA	NA	NA	NA	NA	NA	NA	NA	NA	NA	NA	NA	NA	NA	NA	NA	NA	NA	NA
Shumard oak	Quercus shumardii	Dallas	Texas	naturally_occurring	15.24 to 30.48 cm	Dallas	NA	NA	NA	NA	NA	NA	NA	NA	NA	NA	NA	NA	NA	NA	NA	NA	NA	NA	NA	NA	NA
Shumard oak	Quercus shumardii	Dallas	Texas	naturally_occurring	15.24 to 30.48 cm	Dallas	NA	NA	NA	NA	NA	NA	NA	NA	NA	NA	NA	NA	NA	NA	NA	NA	NA	NA	NA	NA	NA
Shumard oak	Quercus shumardii	Dallas	Texas	naturally_occurring	15.24 to 30.48 cm	Dallas	NA	NA	NA	NA	NA	NA	NA	NA	NA	NA	NA	NA	NA	NA	NA	NA	NA	NA	NA	NA	NA
Shumard oak	Quercus shumardii	Dallas	Texas	naturally_occurring	15.24 to 30.48 cm	Dallas	NA	NA	NA	NA	NA	NA	NA	NA	NA	NA	NA	NA	NA	NA	NA	NA	NA	NA	NA	NA	NA
Shumard oak	Quercus shumardii	Dallas	Texas	naturally_occurring	15.24 to 30.48 cm	Dallas	NA	NA	NA	NA	NA	NA	NA	NA	NA	NA	NA	NA	NA	NA	NA	NA	NA	NA	NA	NA	NA
Shumard oak	Quercus shumardii	Dallas	Texas	naturally_occurring	15.24 to 30.48 cm	Dallas	NA	NA	NA	NA	NA	NA	NA	NA	NA	NA	NA	NA	NA	NA	NA	NA	NA	NA	NA	NA	NA
Shumard oak	Quercus shumardii	Dallas	Texas	naturally_occurring	15.24 to 30.48 cm	Dallas	NA	NA	NA	NA	NA	NA	NA	NA	NA	NA	NA	NA	NA	NA	NA	NA	NA	NA	NA	NA	NA
Shumard oak	Quercus shumardii	Dallas	Texas	naturally_occurring	15.24 to 30.48 cm	Dallas	NA	NA	NA	NA	NA	NA	NA	NA	NA	NA	NA	NA	NA	NA	NA	NA	NA	NA	NA	NA	NA
Shumard oak	Quercus shumardii	Dallas	Texas	naturally_occurring	15.24 to 30.48 cm	Dallas	NA	NA	NA	NA	NA	NA	NA	NA	NA	NA	NA	NA	NA	NA	NA	NA	NA	NA	NA	NA	NA
Shumard oak	Quercus shumardii	Dallas	Texas	naturally_occurring	15.24 to 30.48 cm	Dallas	NA	NA	NA	NA	NA	NA	NA	NA	NA	NA	NA	NA	NA	NA	NA	NA	NA	NA	NA	NA	NA
Shumard oak	Quercus shumardii	Dallas	Texas	naturally_occurring	15.24 to 30.48 cm	Dallas	NA	NA	NA	NA	NA	NA	NA	NA	NA	NA	NA	NA	NA	NA	NA	NA	NA	NA	NA	NA	NA
Shumard oak	Quercus shumardii	Dallas	Texas	naturally_occurring	15.24 to 30.48 cm	Dallas	NA	NA	NA	NA	NA	NA	NA	NA	NA	NA	NA	NA	NA	NA	NA	NA	NA	NA	NA	NA	NA
Shumard oak	Quercus shumardii	Dallas	Texas	naturally_occurring	15.24 to 30.48 cm	Dallas	NA	NA	NA	NA	NA	NA	NA	NA	NA	NA	NA	NA	NA	NA	NA	NA	NA	NA	NA	NA	NA
Shumard oak	Quercus shumardii	Dallas	Texas	naturally_occurring	15.24 to 30.48 cm	Dallas	NA	NA	NA	NA	NA	NA	NA	NA	NA	NA	NA	NA	NA	NA	NA	NA	NA	NA	NA	NA	NA
Shumard oak	Quercus shumardii	Dallas	Texas	naturally_occurring	15.24 to 30.48 cm	Dallas	NA	NA	NA	NA	NA	NA	NA	NA	NA	NA	NA	NA	NA	NA	NA	NA	NA	NA	NA	NA	NA
Shumard oak	Quercus shumardii	Dallas	Texas	naturally_occurring	15.24 to 30.48 cm	Dallas	NA	NA	NA	NA	NA	NA	NA	NA	NA	NA	NA	NA	NA	NA	NA	NA	NA	NA	NA	NA	NA
Shumard oak	Quercus shumardii	Dallas	Texas	naturally_occurring	15.24 to 30.48 cm	Dallas	NA	NA	NA	NA	NA	NA	NA	NA	NA	NA	NA	NA	NA	NA	NA	NA	NA	NA	NA	NA	NA
Shumard oak	Quercus shumardii	Dallas	Texas	naturally_occurring	15.24 to 30.48 cm	Dallas	NA	NA	NA	NA	NA	NA	NA	NA	NA	NA	NA	NA	NA	NA	NA	NA	NA	NA	NA	NA	NA
Shumard oak	Quercus shumardii	Dallas	Texas	naturally_occurring	15.24 to 30.48 cm	Dallas	NA	NA	NA	NA	NA	NA	NA	NA	NA	NA	NA	NA	NA	NA	NA	NA	NA	NA	NA	NA	NA
Shumard oak	Quercus shumardii	Dallas	Texas	naturally_occurring	15.24 to 30.48 cm	Dallas	NA	NA	NA	NA	NA	NA	NA	NA	NA	NA	NA	NA	NA	NA	NA	NA	NA	NA	NA	NA	NA
Shumard oak	Quercus shumardii	Dallas	Texas	naturally_occurring	15.24 to 30.48 cm	Dallas	NA	NA	NA	NA	NA	NA	NA	NA	NA	NA	NA	NA	NA	NA	NA	NA	NA	NA	NA	NA	NA
Shumard oak	Quercus shumardii	Dallas	Texas	naturally_occurring	15.24 to 30.48 cm	Dallas	NA	NA	NA	NA	NA	NA	NA	NA	NA	NA	NA	NA	NA	NA	NA	NA	NA	NA	NA	NA	NA
Shumard oak	Quercus shumardii	Dallas	Texas	naturally_occurring	15.24 to 30.48 cm	Dallas	NA	NA	NA	NA	NA	NA	NA	NA	NA	NA	NA	NA	NA	NA	NA	NA	NA	NA	NA	NA	NA
Shumard oak	Quercus shumardii	Dallas	Texas	naturally_occurring	15.24 to 30.48 cm	Dallas	NA	NA	NA	NA	NA	NA	NA	NA	NA	NA	NA	NA	NA	NA	NA	NA	NA	NA	NA	NA	NA
Shumard oak	Quercus shumardii	Dallas	Texas	naturally_occurring	15.24 to 30.48 cm	Dallas	NA	NA	NA	NA	NA	NA	NA	NA	NA	NA	NA	NA	NA	NA	NA	NA	NA	NA	NA	NA	NA
Shumard oak	Quercus shumardii	Dallas	Texas	naturally_occurring	15.24 to 30.48 cm	Dallas	NA	NA	NA	NA	NA	NA	NA	NA	NA	NA	NA	NA	NA	NA	NA	NA	NA	NA	NA	NA	NA
Shumard oak	Quercus shumardii	Dallas	Texas	naturally_occurring	15.24 to 30.48 cm	Dallas	NA	NA	NA	NA	NA	NA	NA	NA	NA	NA	NA	NA	NA	NA	NA	NA	NA	NA	NA	NA	NA
Shumard oak	Quercus shumardii	Dallas	Texas	naturally_occurring	15.24 to 30.48 cm	Dallas	NA	NA	NA	NA	NA	NA	NA	NA	NA	NA	NA	NA	NA	NA	NA	NA	NA	NA	NA	NA	NA
Shumard oak	Quercus shumardii	Dallas	Texas	naturally_occurring	15.24 to 30.48 cm	Dallas	NA	NA	NA	NA	NA	NA	NA	NA	NA	NA	NA	NA	NA	NA	NA	NA	NA	NA	NA	NA	NA
Shumard oak	Quercus shumardii	Dallas	Texas	naturally_occurring	15.24 to 30.48 cm	Dallas	NA	NA	NA	NA	NA	NA	NA	NA	NA	NA	NA	NA	NA	NA	NA	NA	NA	NA	NA	NA	NA
Shumard oak	Quercus shumardii	Dallas	Texas	naturally_occurring	15.24 to 30.48 cm	Dallas	NA	NA	NA	NA	NA	NA	NA	NA	NA	NA	NA	NA	NA	NA	NA	NA	NA	NA	NA	NA	NA
Shumard oak	Quercus shumardii	Dallas	Texas	naturally_occurring	15.24 to 30.48 cm	Dallas	NA	NA	NA	NA	NA	NA	NA	NA	NA	NA	NA	NA	NA	NA	NA	NA	NA	NA	NA	NA	NA
Shumard oak	Quercus shumardii	Dallas	Texas	naturally_occurring	15.24 to 30.48 cm	Dallas	NA	NA	NA	NA	NA	NA	NA	NA	NA	NA	NA	NA	NA	NA	NA	NA	NA	NA	NA	NA	NA
Shumard oak	Quercus shumardii	Dallas	Texas	naturally_occurring	15.24 to 30.48 cm	Dallas	NA	NA	NA	NA	NA	NA	NA	NA	NA	NA	NA	NA	NA	NA	NA	NA	NA	NA	NA	NA	NA
Shumard oak	Quercus shumardii	Dallas	Texas	naturally_occurring	15.24 to 30.48 cm	Dallas	NA	NA	NA	NA	NA	NA	NA	NA	NA	NA	NA	NA	NA	NA	NA	NA	NA	NA	NA	NA	NA
Shumard oak	Quercus shumardii	Dallas	Texas	naturally_occurring	15.24 to 30.48 cm	Dallas	NA	NA	NA	NA	NA	NA	NA	NA	NA	NA	NA	NA	NA	NA	NA	NA	NA	NA	NA	NA	NA
Shumard oak	Quercus shumardii	Dallas	Texas	naturally_occurring	15.24 to 30.48 cm	Dallas	NA	NA	NA	NA	NA	NA	NA	NA	NA	NA	NA	NA	NA	NA	NA	NA	NA	NA	NA	NA	NA
Shumard oak	Quercus shumardii	Dallas	Texas	naturally_occurring	15.24 to 30.48 cm	Dallas	NA	NA	NA	NA	NA	NA	NA	NA	NA	NA	NA	NA	NA	NA	NA	NA	NA	NA	NA	NA	NA
Shumard oak	Quercus shumardii	Dallas	Texas	naturally_occurring	15.24 to 30.48 cm	Dallas	NA	NA	NA	NA	NA	NA	NA	NA	NA	NA	NA	NA	NA	NA	NA	NA	NA	NA	NA	NA	NA
Shumard oak	Quercus shumardii	Dallas	Texas	naturally_occurring	15.24 to 30.48 cm	Dallas	NA	NA	NA	NA	NA	NA	NA	NA	NA	NA	NA	NA	NA	NA	NA	NA	NA	NA	NA	NA	NA
Shumard oak	Quercus shumardii	Dallas	Texas	naturally_occurring	15.24 to 30.48 cm	Dallas	NA	NA	NA	NA	NA	NA	NA	NA	NA	NA	NA	NA	NA	NA	NA	NA	NA	NA	NA	NA	NA
Shumard oak	Quercus shumardii	Dallas	Texas	naturally_occurring	15.24 to 30.48 cm	Dallas	NA	NA	NA	NA	NA	NA	NA	NA	NA	NA	NA	NA	NA	NA	NA	NA	NA	NA	NA	NA	NA
Shumard oak	Quercus shumardii	Dallas	Texas	naturally_occurring	15.24 to 30.48 cm	Dallas	NA	NA	NA	NA	NA	NA	NA	NA	NA	NA	NA	NA	NA	NA	NA	NA	NA	NA	NA	NA	NA
Shumard oak	Quercus shumardii	Dallas	Texas	naturally_occurring	15.24 to 30.48 cm	Dallas	NA	NA	NA	NA	NA	NA	NA	NA	NA	NA	NA	NA	NA	NA	NA	NA	NA	NA	NA	NA	NA
Shumard oak	Quercus shumardii	Dallas	Texas	naturally_occurring	15.24 to 30.48 cm	Dallas	NA	NA	NA	NA	NA	NA	NA	NA	NA	NA	NA	NA	NA	NA	NA	NA	NA	NA	NA	NA	NA
Shumard oak	Quercus shumardii	Dallas	Texas	naturally_occurring	15.24 to 30.48 cm	Dallas	NA	NA	NA	NA	NA	NA	NA	NA	NA	NA	NA	NA	NA	NA	NA	NA	NA	NA	NA	NA	NA
Shumard oak	Quercus shumardii	Dallas	Texas	naturally_occurring	15.24 to 30.48 cm	Dallas	NA	NA	NA	NA	NA	NA	NA	NA	NA	NA	NA	NA	NA	NA	NA	NA	NA	NA	NA	NA	NA
Shumard oak	Quercus shumardii	Dallas	Texas	naturally_occurring	15.24 to 30.48 cm	Dallas	NA	NA	NA	NA	NA	NA	NA	NA	NA	NA	NA	NA	NA	NA	NA	NA	NA	NA	NA	NA	NA
Shumard oak	Quercus shumardii	Dallas	Texas	naturally_occurring	15.24 to 30.48 cm	Dallas	NA	NA	NA	NA	NA	NA	NA	NA	NA	NA	NA	NA	NA	NA	NA	NA	NA	NA	NA	NA	NA
Shumard oak	Quercus shumardii	Dallas	Texas	naturally_occurring	15.24 to 30.48 cm	Dallas	NA	NA	NA	NA	NA	NA	NA	NA	NA	NA	NA	NA	NA	NA	NA	NA	NA	NA	NA	NA	NA
Shumard oak	Quercus shumardii	Dallas	Texas	naturally_occurring	15.24 to 30.48 cm	Dallas	NA	NA	NA	NA	NA	NA	NA	NA	NA	NA	NA	NA	NA	NA	NA	NA	NA	NA	NA	NA	NA
Shumard oak	Quercus shumardii	Dallas	Texas	naturally_occurring	15.24 to 30.48 cm	Dallas	NA	NA	NA	NA	NA	NA	NA	NA	NA	NA	NA	NA	NA	NA	NA	NA	NA	NA	NA	NA	NA
Shumard oak	Quercus shumardii	Dallas	Texas	naturally_occurring	15.24 to 30.48 cm	Dallas	NA	NA	NA	NA	NA	NA	NA	NA	NA	NA	NA	NA	NA	NA	NA	NA	NA	NA	NA	NA	NA
Shumard oak	Quercus shumardii	Dallas	Texas	naturally_occurring	15.24 to 30.48 cm	Dallas	NA	NA	NA	NA	NA	NA	NA	NA	NA	NA	NA	NA	NA	NA	NA	NA	NA	NA	NA	NA	NA
Shumard oak	Quercus shumardii	Dallas	Texas	naturally_occurring	15.24 to 30.48 cm	Dallas	NA	NA	NA	NA	NA	NA	NA	NA	NA	NA	NA	NA	NA	NA	NA	NA	NA	NA	NA	NA	NA
Shumard oak	Quercus shumardii	Dallas	Texas	naturally_occurring	15.24 to 30.48 cm	Dallas	NA	NA	NA	NA	NA	NA	NA	NA	NA	NA	NA	NA	NA	NA	NA	NA	NA	NA	NA	NA	NA
Shumard oak	Quercus shumardii	Dallas	Texas	naturally_occurring	15.24 to 30.48 cm	Dallas	NA	NA	NA	NA	NA	NA	NA	NA	NA	NA	NA	NA	NA	NA	NA	NA	NA	NA	NA	NA	NA
Shumard oak	Quercus shumardii	Dallas	Texas	naturally_occurring	15.24 to 30.48 cm	Dallas	NA	NA	NA	NA	NA	NA	NA	NA	NA	NA	NA	NA	NA	NA	NA	NA	NA	NA	NA	NA	NA
Shumard oak	Quercus shumardii	Dallas	Texas	naturally_occurring	15.24 to 30.48 cm	Dallas	NA	NA	NA	NA	NA	NA	NA	NA	NA	NA	NA	NA	NA	NA	NA	NA	NA	NA	NA	NA	NA
Shumard oak	Quercus shumardii	Dallas	Texas	naturally_occurring	15.24 to 30.48 cm	Dallas	NA	NA	NA	NA	NA	NA	NA	NA	NA	NA	NA	NA	NA	NA	NA	NA	NA	NA	NA	NA	NA
Shumard oak	Quercus shumardii	Dallas	Texas	naturally_occurring	15.24 to 30.48 cm	Dallas	NA	NA	NA	NA	NA	NA	NA	NA	NA	NA	NA	NA	NA	NA	NA	NA	NA	NA	NA	NA	NA
Shumard oak	Quercus shumardii	Dallas	Texas	naturally_occurring	15.24 to 30.48 cm	Dallas	NA	NA	NA	NA	NA	NA	NA	NA	NA	NA	NA	NA	NA	NA	NA	NA	NA	NA	NA	NA	NA
Shumard oak	Quercus shumardii	Dallas	Texas	naturally_occurring	15.24 to 30.48 cm	Dallas	NA	NA	NA	NA	NA	NA	NA	NA	NA	NA	NA	NA	NA	NA	NA	NA	NA	NA	NA	NA	NA
Shumard oak	Quercus shumardii	Dallas	Texas	naturally_occurring	15.24 to 30.48 cm	Dallas	NA	NA	NA	NA	NA	NA	NA	NA	NA	NA	NA	NA	NA	NA	NA	NA	NA	NA	NA	NA	NA
Shumard oak	Quercus shumardii	Dallas	Texas	naturally_occurring	15.24 to 30.48 cm	Dallas	NA	NA	NA	NA	NA	NA	NA	NA	NA	NA	NA	NA	NA	NA	NA	NA	NA	NA	NA	NA	NA
Shumard oak	Quercus shumardii	Dallas	Texas	naturally_occurring	15.24 to 30.48 cm	Dallas	NA	NA	NA	NA	NA	NA	NA	NA	NA	NA	NA	NA	NA	NA	NA	NA	NA	NA	NA	NA	NA
Shumard oak	Quercus shumardii	Dallas	Texas	naturally_occurring	15.24 to 30.48 cm	Dallas	NA	NA	NA	NA	NA	NA	NA	NA	NA	NA	NA	NA	NA	NA	NA	NA	NA	NA	NA	NA	NA
Shumard oak	Quercus shumardii	Dallas	Texas	naturally_occurring	15.24 to 30.48 cm	Dallas	NA	NA	NA	NA	NA	NA	NA	NA	NA	NA	NA	NA	NA	NA	NA	NA	NA	NA	NA	NA	NA
Shumard oak	Quercus shumardii	Dallas	Texas	naturally_occurring	15.24 to 30.48 cm	Dallas	NA	NA	NA	NA	NA	NA	NA	NA	NA	NA	NA	NA	NA	NA	NA	NA	NA	NA	NA	NA	NA
Shumard oak	Quercus shumardii	Dallas	Texas	naturally_occurring	15.24 to 30.48 cm	Dallas	NA	NA	NA	NA	NA	NA	NA	NA	NA	NA	NA	NA	NA	NA	NA	NA	NA	NA	NA	NA	NA
Shumard oak	Quercus shumardii	Dallas	Texas	naturally_occurring	15.24 to 30.48 cm	Dallas	NA	NA	NA	NA	NA	NA	NA	NA	NA	NA	NA	NA	NA	NA	NA	NA	NA	NA	NA	NA	NA
Shumard oak	Quercus shumardii	Dallas	Texas	naturally_occurring	15.24 to 30.48 cm	Dallas	NA	NA	NA	NA	NA	NA	NA	NA	NA	NA	NA	NA	NA	NA	NA	NA	NA	NA	NA	NA	NA
Shumard oak	Quercus shumardii	Dallas	Texas	naturally_occurring	15.24 to 30.48 cm	Dallas	NA	NA	NA	NA	NA	NA	NA	NA	NA	NA	NA	NA	NA	NA	NA	NA	NA	NA	NA	NA	NA
Shumard oak	Quercus shumardii	Dallas	Texas	naturally_occurring	15.24 to 30.48 cm	Dallas	NA	NA	NA	NA	NA	NA	NA	NA	NA	NA	NA	NA	NA	NA	NA	NA	NA	NA	NA	NA	NA
Shumard oak	Quercus shumardii	Dallas	Texas	naturally_occurring	15.24 to 30.48 cm	Dallas	NA	NA	NA	NA	NA	NA	NA	NA	NA	NA	NA	NA	NA	NA	NA	NA	NA	NA	NA	NA	NA
Shumard oak	Quercus shumardii	Dallas	Texas	naturally_occurring	15.24 to 30.48 cm	Dallas	NA	NA	NA	NA	NA	NA	NA	NA	NA	NA	NA	NA	NA	NA	NA	NA	NA	NA	NA	NA	NA
Shumard oak	Quercus shumardii	Dallas	Texas	naturally_occurring	15.24 to 30.48 cm	Dallas	NA	NA	NA	NA	NA	NA	NA	NA	NA	NA	NA	NA	NA	NA	NA	NA	NA	NA	NA	NA	NA
Shumard oak	Quercus shumardii	Dallas	Texas	naturally_occurring	15.24 to 30.48 cm	Dallas	NA	NA	NA	NA	NA	NA	NA	NA	NA	NA	NA	NA	NA	NA	NA	NA	NA	NA	NA	NA	NA
Shumard oak	Quercus shumardii	Dallas	Texas	naturally_occurring	15.24 to 30.48 cm	Dallas	NA	NA	NA	NA	NA	NA	NA	NA	NA	NA	NA	NA	NA	NA	NA	NA	NA	NA	NA	NA	NA
Shumard oak	Quercus shumardii	Dallas	Texas	naturally_occurring	15.24 to 30.48 cm	Dallas	NA	NA	NA	NA	NA	NA	NA	NA	NA	NA	NA	NA	NA	NA	NA	NA	NA	NA	NA	NA	NA
Shumard oak	Quercus shumardii	Dallas	Texas	naturally_occurring	15.24 to 30.48 cm	Dallas	NA	NA	NA	NA	NA	NA	NA	NA	NA	NA	NA	NA	NA	NA	NA	NA	NA	NA	NA	NA	NA
Shumard oak	Quercus shumardii	Dallas	Texas	naturally_occurring	15.24 to 30.48 cm	Dallas	NA	NA	NA	NA	NA	NA	NA	NA	NA	NA	NA	NA	NA	NA	NA	NA	NA	NA	NA	NA	NA
Shumard oak	Quercus shumardii	Dallas	Texas	naturally_occurring	15.24 to 30.48 cm	Dallas	NA	NA	NA	NA	NA	NA	NA	NA	NA	NA	NA	NA	NA	NA	NA	NA	NA	NA	NA	NA	NA
Shumard oak	Quercus shumardii	Dallas	Texas	naturally_occurring	15.24 to 30.48 cm	Dallas	NA	NA	NA	NA	NA	NA	NA	NA	NA	NA	NA	NA	NA	NA	NA	NA	NA	NA	NA	NA	NA
Shumard oak	Quercus shumardii	Dallas	Texas	naturally_occurring	15.24 to 30.48 cm	Dallas	NA	NA	NA	NA	NA	NA	NA	NA	NA	NA	NA	NA	NA	NA	NA	NA	NA	NA	NA	NA	NA
Shumard oak	Quercus shumardii	Dallas	Texas	naturally_occurring	15.24 to 30.48 cm	Dallas	NA	NA	NA	NA	NA	NA	NA	NA	NA	NA	NA	NA	NA	NA	NA	NA	NA	NA	NA	NA	NA
Shumard oak	Quercus shumardii	Dallas	Texas	naturally_occurring	15.24 to 30.48 cm	Dallas	NA	NA	NA	NA	NA	NA	NA	NA	NA	NA	NA	NA	NA	NA	NA	NA	NA	NA	NA	NA	NA
Shumard oak	Quercus shumardii	Dallas	Texas	naturally_occurring	15.24 to 30.48 cm	Dallas	NA	NA	NA	NA	NA	NA	NA	NA	NA	NA	NA	NA	NA	NA	NA	NA	NA	NA	NA	NA	NA
Shumard oak	Quercus shumardii	Dallas	Texas	naturally_occurring	15.24 to 30.48 cm	Dallas	NA	NA	NA	NA	NA	NA	NA	NA	NA	NA	NA	NA	NA	NA	NA	NA	NA	NA	NA	NA	NA
Shumard oak	Quercus shumardii	Dallas	Texas	naturally_occurring	15.24 to 30.48 cm	Dallas	NA	NA	NA	NA	NA	NA	NA	NA	NA	NA	NA	NA	NA	NA	NA	NA	NA	NA	NA	NA	NA
Shumard oak	Quercus shumardii	Dallas	Texas	naturally_occurring	15.24 to 30.48 cm	Dallas	NA	NA	NA	NA	NA	NA	NA	NA	NA	NA	NA	NA	NA	NA	NA	NA	NA	NA	NA	NA	NA
Shumard oak	Quercus shumardii	Dallas	Texas	naturally_occurring	15.24 to 30.48 cm	Dallas	NA	NA	NA	NA	NA	NA	NA	NA	NA	NA	NA	NA	NA	NA	NA	NA	NA	NA	NA	NA	NA
Shumard oak	Quercus shumardii	Dallas	Texas	naturally_occurring	15.24 to 30.48 cm	Dallas	NA	NA	NA	NA	NA	NA	NA	NA	NA	NA	NA	NA	NA	NA	NA	NA	NA	NA	NA	NA	NA
Shumard oak	Quercus shumardii	Dallas	Texas	naturally_occurring	15.24 to 30.48 cm	Dallas	NA	NA	NA	NA	NA	NA	NA	NA	NA	NA	NA	NA	NA	NA	NA	NA	NA	NA	NA	NA	NA
Shumard oak	Quercus shumardii	Dallas	Texas	naturally_occurring	15.24 to 30.48 cm	Dallas	NA	NA	NA	NA	NA	NA	NA	NA	NA	NA	NA	NA	NA	NA	NA	NA	NA	NA	NA	NA	NA
Shumard oak	Quercus shumardii	Dallas	Texas	naturally_occurring	15.24 to 30.48 cm	Dallas	NA	NA	NA	NA	NA	NA	NA	NA	NA	NA	NA	NA	NA	NA	NA	NA	NA	NA	NA	NA	NA
Shumard oak	Quercus shumardii	Dallas	Texas	naturally_occurring	15.24 to 30.48 cm	Dallas	NA	NA	NA	NA	NA	NA	NA	NA	NA	NA	NA	NA	NA	NA	NA	NA	NA	NA	NA	NA	NA
Shumard oak	Quercus shumardii	Dallas	Texas	naturally_occurring	15.24 to 30.48 cm	Dallas	NA	NA	NA	NA	NA	NA	NA	NA	NA	NA	NA	NA	NA	NA	NA	NA	NA	NA	NA	NA	NA
Shumard oak	Quercus shumardii	Dallas	Texas	naturally_occurring	15.24 to 30.48 cm	Dallas	NA	NA	NA	NA	NA	NA	NA	NA	NA	NA	NA	NA	NA	NA	NA	NA	NA	NA	NA	NA	NA
Shumard oak	Quercus shumardii	Dallas	Texas	naturally_occurring	15.24 to 30.48 cm	Dallas	NA	NA	NA	NA	NA	NA	NA	NA	NA	NA	NA	NA	NA	NA	NA	NA	NA	NA	NA	NA	NA
Shumard oak	Quercus shumardii	Dallas	Texas	naturally_occurring	15.24 to 30.48 cm	Dallas	NA	NA	NA	NA	NA	NA	NA	NA	NA	NA	NA	NA	NA	NA	NA	NA	NA	NA	NA	NA	NA
Shumard oak	Quercus shumardii	Dallas	Texas	naturally_occurring	15.24 to 30.48 cm	Dallas	NA	NA	NA	NA	NA	NA	NA	NA	NA	NA	NA	NA	NA	NA	NA	NA	NA	NA	NA	NA	NA
Shumard oak	Quercus shumardii	Dallas	Texas	naturally_occurring	15.24 to 30.48 cm	Dallas	NA	NA	NA	NA	NA	NA	NA	NA	NA	NA	NA	NA	NA	NA	NA	NA	NA	NA	NA	NA	NA
Shumard oak	Quercus shumardii	Dallas	Texas	naturally_occurring	15.24 to 30.48 cm	Dallas	NA	NA	NA	NA	NA	NA	NA	NA	NA	NA	NA	NA	NA	NA	NA	NA	NA	NA	NA	NA	NA
Shumard oak	Quercus shumardii	Dallas	Texas	naturally_occurring	15.24 to 30.48 cm	Dallas	NA	NA	NA	NA	NA	NA	NA	NA	NA	NA	NA	NA	NA	NA	NA	NA	NA	NA	NA	NA	NA
Shumard oak	Quercus shumardii	Dallas	Texas	naturally_occurring	15.24 to 30.48 cm	Dallas	NA	NA	NA	NA	NA	NA	NA	NA	NA	NA	NA	NA	NA	NA	NA	NA	NA	NA	NA	NA	NA
Shumard oak	Quercus shumardii	Dallas	Texas	naturally_occurring	15.24 to 30.48 cm	Dallas	NA	NA	NA	NA	NA	NA	NA	NA	NA	NA	NA	NA	NA	NA	NA	NA	NA	NA	NA	NA	NA
Shumard oak	Quercus shumardii	Dallas	Texas	naturally_occurring	15.24 to 30.48 cm	Dallas	NA	NA	NA	NA	NA	NA	NA	NA	NA	NA	NA	NA	NA	NA	NA	NA	NA	NA	NA	NA	NA
Shumard oak	Quercus shumardii	Dallas	Texas	naturally_occurring	15.24 to 30.48 cm	Dallas	NA	NA	NA	NA	NA	NA	NA	NA	NA	NA	NA	NA	NA	NA	NA	NA	NA	NA	NA	NA	NA
Shumard oak	Quercus shumardii	Dallas	Texas	naturally_occurring	15.24 to 30.48 cm	Dallas	NA	NA	NA	NA	NA	NA	NA	NA	NA	NA	NA	NA	NA	NA	NA	NA	NA	NA	NA	NA	NA
Shumard oak	Quercus shumardii	Dallas	Texas	naturally_occurring	15.24 to 30.48 cm	Dallas	NA	NA	NA	NA	NA	NA	NA	NA	NA	NA	NA	NA	NA	NA	NA	NA	NA	NA	NA	NA	NA
Shumard oak	Quercus shumardii	Dallas	Texas	naturally_occurring	15.24 to 30.48 cm	Dallas	NA	NA	NA	NA	NA	NA	NA	NA	NA	NA	NA	NA	NA	NA	NA	NA	NA	NA	NA	NA	NA
Shumard oak	Quercus shumardii	Dallas	Texas	naturally_occurring	15.24 to 30.48 cm	Dallas	NA	NA	NA	NA	NA	NA	NA	NA	NA	NA	NA	NA	NA	NA	NA	NA	NA	NA	NA	NA	NA
Shumard oak	Quercus shumardii	Dallas	Texas	naturally_occurring	15.24 to 30.48 cm	Dallas	NA	NA	NA	NA	NA	NA	NA	NA	NA	NA	NA	NA	NA	NA	NA	NA	NA	NA	NA	NA	NA
Shumard oak	Quercus shumardii	Dallas	Texas	naturally_occurring	15.24 to 30.48 cm	Dallas	NA	NA	NA	NA	NA	NA	NA	NA	NA	NA	NA	NA	NA	NA	NA	NA	NA	NA	NA	NA	NA
Shumard oak	Quercus shumardii	Dallas	Texas	naturally_occurring	15.24 to 30.48 cm	Dallas	NA	NA	NA	NA	NA	NA	NA	NA	NA	NA	NA	NA	NA	NA	NA	NA	NA	NA	NA	NA	NA
Shumard oak	Quercus shumardii	Dallas	Texas	naturally_occurring	15.24 to 30.48 cm	Dallas	NA	NA	NA	NA	NA	NA	NA	NA	NA	NA	NA	NA	NA	NA	NA	NA	NA	NA	NA	NA	NA
Shumard oak	Quercus shumardii	Dallas	Texas	naturally_occurring	15.24 to 30.48 cm	Dallas	NA	NA	NA	NA	NA	NA	NA	NA	NA	NA	NA	NA	NA	NA	NA	NA	NA	NA	NA	NA	NA
Shumard oak	Quercus shumardii	Dallas	Texas	naturally_occurring	15.24 to 30.48 cm	Dallas	NA	NA	NA	NA	NA	NA	NA	NA	NA	NA	NA	NA	NA	NA	NA	NA	NA	NA	NA	NA	NA
Shumard oak	Quercus shumardii	Dallas	Texas	naturally_occurring	15.24 to 30.48 cm	Dallas	NA	NA	NA	NA	NA	NA	NA	NA	NA	NA	NA	NA	NA	NA	NA	NA	NA	NA	NA	NA	NA
Shumard oak	Quercus shumardii	Dallas	Texas	naturally_occurring	15.24 to 30.48 cm	Dallas	NA	NA	NA	NA	NA	NA	NA	NA	NA	NA	NA	NA	NA	NA	NA	NA	NA	NA	NA	NA	NA
Shumard oak	Quercus shumardii	Dallas	Texas	naturally_occurring	15.24 to 30.48 cm	Dallas	NA	NA	NA	NA	NA	NA	NA	NA	NA	NA	NA	NA	NA	NA	NA	NA	NA	NA	NA	NA	NA
Shumard oak	Quercus shumardii	Dallas	Texas	naturally_occurring	15.24 to 30.48 cm	Dallas	NA	NA	NA	NA	NA	NA	NA	NA	NA	NA	NA	NA	NA	NA	NA	NA	NA	NA	NA	NA	NA
Shumard oak	Quercus shumardii	Dallas	Texas	naturally_occurring	15.24 to 30.48 cm	Dallas	NA	NA	NA	NA	NA	NA	NA	NA	NA	NA	NA	NA	NA	NA	NA	NA	NA	NA	NA	NA	NA
Shumard oak	Quercus shumardii	Dallas	Texas	naturally_occurring	15.24 to 30.48 cm	Dallas	NA	NA	NA	NA	NA	NA	NA	NA	NA	NA	NA	NA	NA	NA	NA	NA	NA	NA	NA	NA	NA
Shumard oak	Quercus shumardii	Dallas	Texas	naturally_occurring	15.24 to 30.48 cm	Dallas	NA	NA	NA	NA	NA	NA	NA	NA	NA	NA	NA	NA	NA	NA	NA	NA	NA	NA	NA	NA	NA
Shumard oak	Quercus shumardii	Dallas	Texas	naturally_occurring	15.24 to 30.48 cm	Dallas	NA	NA	NA	NA	NA	NA	NA	NA	NA	NA	NA	NA	NA	NA	NA	NA	NA	NA	NA	NA	NA
Shumard oak	Quercus shumardii	Dallas	Texas	naturally_occurring	15.24 to 30.48 cm	Dallas	NA	NA	NA	NA	NA	NA	NA	NA	NA	NA	NA	NA	NA	NA	NA	NA	NA	NA	NA	NA	NA
Shumard oak	Quercus shumardii	Dallas	Texas	naturally_occurring	15.24 to 30.48 cm	Dallas	NA	NA	NA	NA	NA	NA	NA	NA	NA	NA	NA	NA	NA	NA	NA	NA	NA	NA	NA	NA	NA
Shumard oak	Quercus shumardii	Dallas	Texas	naturally_occurring	15.24 to 30.48 cm	Dallas	NA	NA	NA	NA	NA	NA	NA	NA	NA	NA	NA	NA	NA	NA	NA	NA	NA	NA	NA	NA	NA
Shumard oak	Quercus shumardii	Dallas	Texas	naturally_occurring	15.24 to 30.48 cm	Dallas	NA	NA	NA	NA	NA	NA	NA	NA	NA	NA	NA	NA	NA	NA	NA	NA	NA	NA	NA	NA	NA
Shumard oak	Quercus shumardii	Dallas	Texas	naturally_occurring	15.24 to 30.48 cm	Dallas	NA	NA	NA	NA	NA	NA	NA	NA	NA	NA	NA	NA	NA	NA	NA	NA	NA	NA	NA	NA	NA
Shumard oak	Quercus shumardii	Dallas	Texas	naturally_occurring	15.24 to 30.48 cm	Dallas	NA	NA	NA	NA	NA	NA	NA	NA	NA	NA	NA	NA	NA	NA	NA	NA	NA	NA	NA	NA	NA
Shumard oak	Quercus shumardii	Dallas	Texas	naturally_occurring	15.24 to 30.48 cm	Dallas	NA	NA	NA	NA	NA	NA	NA	NA	NA	NA	NA	NA	NA	NA	NA	NA	NA	NA	NA	NA	NA
Shumard oak	Quercus shumardii	Dallas	Texas	naturally_occurring	15.24 to 30.48 cm	Dallas	NA	NA	NA	NA	NA	NA	NA	NA	NA	NA	NA	NA	NA	NA	NA	NA	NA	NA	NA	NA	NA
Shumard oak	Quercus shumardii	Dallas	Texas	naturally_occurring	15.24 to 30.48 cm	Dallas	NA	NA	NA	NA	NA	NA	NA	NA	NA	NA	NA	NA	NA	NA	NA	NA	NA	NA	NA	NA	NA
Shumard oak	Quercus shumardii	Dallas	Texas	naturally_occurring	15.24 to 30.48 cm	Dallas	NA	NA	NA	NA	NA	NA	NA	NA	NA	NA	NA	NA	NA	NA	NA	NA	NA	NA	NA	NA	NA
Shumard oak	Quercus shumardii	Dallas	Texas	naturally_occurring	15.24 to 30.48 cm	Dallas	NA	NA	NA	NA	NA	NA	NA	NA	NA	NA	NA	NA	NA	NA	NA	NA	NA	NA	NA	NA	NA
Shumard oak	Quercus shumardii	Dallas	Texas	naturally_occurring	15.24 to 30.48 cm	Dallas	NA	NA	NA	NA	NA	NA	NA	NA	NA	NA	NA	NA	NA	NA	NA	NA	NA	NA	NA	NA	NA
Shumard oak	Quercus shumardii	Dallas	Texas	naturally_occurring	15.24 to 30.48 cm	Dallas	NA	NA	NA	NA	NA	NA	NA	NA	NA	NA	NA	NA	NA	NA	NA	NA	NA	NA	NA	NA	NA
Shumard oak	Quercus shumardii	Dallas	Texas	naturally_occurring	15.24 to 30.48 cm	Dallas	NA	NA	NA	NA	NA	NA	NA	NA	NA	NA	NA	NA	NA	NA	NA	NA	NA	NA	NA	NA	NA
Shumard oak	Quercus shumardii	Dallas	Texas	naturally_occurring	15.24 to 30.48 cm	Dallas	NA	NA	NA	NA	NA	NA	NA	NA	NA	NA	NA	NA	NA	NA	NA	NA	NA	NA	NA	NA	NA
Shumard oak	Quercus shumardii	Dallas	Texas	naturally_occurring	15.24 to 30.48 cm	Dallas	NA	NA	NA	NA	NA	NA	NA	NA	NA	NA	NA	NA	NA	NA	NA	NA	NA	NA	NA	NA	NA
Shumard oak	Quercus shumardii	Dallas	Texas	naturally_occurring	15.24 to 30.48 cm	Dallas	NA	NA	NA	NA	NA	NA	NA	NA	NA	NA	NA	NA	NA	NA	NA	NA	NA	NA	NA	NA	NA
Shumard oak	Quercus shumardii	Dallas	Texas	naturally_occurring	15.24 to 30.48 cm	Dallas	NA	NA	NA	NA	NA	NA	NA	NA	NA	NA	NA	NA	NA	NA	NA	NA	NA	NA	NA	NA	NA
Shumard oak	Quercus shumardii	Dallas	Texas	naturally_occurring	15.24 to 30.48 cm	Dallas	NA	NA	NA	NA	NA	NA	NA	NA	NA	NA	NA	NA	NA	NA	NA	NA	NA	NA	NA	NA	NA
Shumard oak	Quercus shumardii	Dallas	Texas	naturally_occurring	15.24 to 30.48 cm	Dallas	NA	NA	NA	NA	NA	NA	NA	NA	NA	NA	NA	NA	NA	NA	NA	NA	NA	NA	NA	NA	NA
Shumard oak	Quercus shumardii	Dallas	Texas	naturally_occurring	15.24 to 30.48 cm	Dallas	NA	NA	NA	NA	NA	NA	NA	NA	NA	NA	NA	NA	NA	NA	NA	NA	NA	NA	NA	NA	NA
Shumard oak	Quercus shumardii	Dallas	Texas	naturally_occurring	15.24 to 30.48 cm	Dallas	NA	NA	NA	NA	NA	NA	NA	NA	NA	NA	NA	NA	NA	NA	NA	NA	NA	NA	NA	NA	NA
Shumard oak	Quercus shumardii	Dallas	Texas	naturally_occurring	15.24 to 30.48 cm	Dallas	NA	NA	NA	NA	NA	NA	NA	NA	NA	NA	NA	NA	NA	NA	NA	NA	NA	NA	NA	NA	NA
Shumard oak	Quercus shumardii	Dallas	Texas	naturally_occurring	15.24 to 30.48 cm	Dallas	NA	NA	NA	NA	NA	NA	NA	NA	NA	NA	NA	NA	NA	NA	NA	NA	NA	NA	NA	NA	NA
Shumard oak	Quercus shumardii	Dallas	Texas	naturally_occurring	15.24 to 30.48 cm	Dallas	NA	NA	NA	NA	NA	NA	NA	NA	NA	NA	NA	NA	NA	NA	NA	NA	NA	NA	NA	NA	NA
Shumard oak	Quercus shumardii	Dallas	Texas	naturally_occurring	30.48 to 45.72 cm	Dallas	NA	NA	NA	NA	NA	NA	NA	NA	NA	NA	NA	NA	NA	NA	NA	NA	NA	NA	NA	NA	NA
Shumard oak	Quercus shumardii	Dallas	Texas	naturally_occurring	30.48 to 45.72 cm	Dallas	NA	NA	NA	NA	NA	NA	NA	NA	NA	NA	NA	NA	NA	NA	NA	NA	NA	NA	NA	NA	NA
Shumard oak	Quercus shumardii	Dallas	Texas	naturally_occurring	30.48 to 45.72 cm	Dallas	NA	NA	NA	NA	NA	NA	NA	NA	NA	NA	NA	NA	NA	NA	NA	NA	NA	NA	NA	NA	NA
Shumard oak	Quercus shumardii	Dallas	Texas	naturally_occurring	30.48 to 45.72 cm	Dallas	NA	NA	NA	NA	NA	NA	NA	NA	NA	NA	NA	NA	NA	NA	NA	NA	NA	NA	NA	NA	NA
Shumard oak	Quercus shumardii	Dallas	Texas	naturally_occurring	30.48 to 45.72 cm	Dallas	NA	NA	NA	NA	NA	NA	NA	NA	NA	NA	NA	NA	NA	NA	NA	NA	NA	NA	NA	NA	NA
Shumard oak	Quercus shumardii	Dallas	Texas	naturally_occurring	30.48 to 45.72 cm	Dallas	NA	NA	NA	NA	NA	NA	NA	NA	NA	NA	NA	NA	NA	NA	NA	NA	NA	NA	NA	NA	NA
Shumard oak	Quercus shumardii	Dallas	Texas	naturally_occurring	30.48 to 45.72 cm	Dallas	NA	NA	NA	NA	NA	NA	NA	NA	NA	NA	NA	NA	NA	NA	NA	NA	NA	NA	NA	NA	NA
Shumard oak	Quercus shumardii	Dallas	Texas	naturally_occurring	30.48 to 45.72 cm	Dallas	NA	NA	NA	NA	NA	NA	NA	NA	NA	NA	NA	NA	NA	NA	NA	NA	NA	NA	NA	NA	NA
Shumard oak	Quercus shumardii	Dallas	Texas	naturally_occurring	30.48 to 45.72 cm	Dallas	NA	NA	NA	NA	NA	NA	NA	NA	NA	NA	NA	NA	NA	NA	NA	NA	NA	NA	NA	NA	NA
Shumard oak	Quercus shumardii	Dallas	Texas	naturally_occurring	30.48 to 45.72 cm	Dallas	NA	NA	NA	NA	NA	NA	NA	NA	NA	NA	NA	NA	NA	NA	NA	NA	NA	NA	NA	NA	NA
Shumard oak	Quercus shumardii	Dallas	Texas	naturally_occurring	30.48 to 45.72 cm	Dallas	NA	NA	NA	NA	NA	NA	NA	NA	NA	NA	NA	NA	NA	NA	NA	NA	NA	NA	NA	NA	NA
Shumard oak	Quercus shumardii	Dallas	Texas	naturally_occurring	30.48 to 45.72 cm	Dallas	NA	NA	NA	NA	NA	NA	NA	NA	NA	NA	NA	NA	NA	NA	NA	NA	NA	NA	NA	NA	NA
Shumard oak	Quercus shumardii	Dallas	Texas	naturally_occurring	30.48 to 45.72 cm	Dallas	NA	NA	NA	NA	NA	NA	NA	NA	NA	NA	NA	NA	NA	NA	NA	NA	NA	NA	NA	NA	NA
Shumard oak	Quercus shumardii	Dallas	Texas	naturally_occurring	30.48 to 45.72 cm	Dallas	NA	NA	NA	NA	NA	NA	NA	NA	NA	NA	NA	NA	NA	NA	NA	NA	NA	NA	NA	NA	NA
Shumard oak	Quercus shumardii	Dallas	Texas	naturally_occurring	30.48 to 45.72 cm	Dallas	NA	NA	NA	NA	NA	NA	NA	NA	NA	NA	NA	NA	NA	NA	NA	NA	NA	NA	NA	NA	NA
Shumard oak	Quercus shumardii	Dallas	Texas	naturally_occurring	30.48 to 45.72 cm	Dallas	NA	NA	NA	NA	NA	NA	NA	NA	NA	NA	NA	NA	NA	NA	NA	NA	NA	NA	NA	NA	NA
Shumard oak	Quercus shumardii	Dallas	Texas	naturally_occurring	30.48 to 45.72 cm	Dallas	NA	NA	NA	NA	NA	NA	NA	NA	NA	NA	NA	NA	NA	NA	NA	NA	NA	NA	NA	NA	NA
Shumard oak	Quercus shumardii	Dallas	Texas	naturally_occurring	30.48 to 45.72 cm	Dallas	NA	NA	NA	NA	NA	NA	NA	NA	NA	NA	NA	NA	NA	NA	NA	NA	NA	NA	NA	NA	NA
Shumard oak	Quercus shumardii	Dallas	Texas	naturally_occurring	30.48 to 45.72 cm	Dallas	NA	NA	NA	NA	NA	NA	NA	NA	NA	NA	NA	NA	NA	NA	NA	NA	NA	NA	NA	NA	NA
Shumard oak	Quercus shumardii	Dallas	Texas	naturally_occurring	30.48 to 45.72 cm	Dallas	NA	NA	NA	NA	NA	NA	NA	NA	NA	NA	NA	NA	NA	NA	NA	NA	NA	NA	NA	NA	NA
Shumard oak	Quercus shumardii	Dallas	Texas	naturally_occurring	30.48 to 45.72 cm	Dallas	NA	NA	NA	NA	NA	NA	NA	NA	NA	NA	NA	NA	NA	NA	NA	NA	NA	NA	NA	NA	NA
Shumard oak	Quercus shumardii	Dallas	Texas	naturally_occurring	30.48 to 45.72 cm	Dallas	NA	NA	NA	NA	NA	NA	NA	NA	NA	NA	NA	NA	NA	NA	NA	NA	NA	NA	NA	NA	NA
Shumard oak	Quercus shumardii	Dallas	Texas	naturally_occurring	30.48 to 45.72 cm	Dallas	NA	NA	NA	NA	NA	NA	NA	NA	NA	NA	NA	NA	NA	NA	NA	NA	NA	NA	NA	NA	NA
Shumard oak	Quercus shumardii	Dallas	Texas	naturally_occurring	30.48 to 45.72 cm	Dallas	NA	NA	NA	NA	NA	NA	NA	NA	NA	NA	NA	NA	NA	NA	NA	NA	NA	NA	NA	NA	NA
Shumard oak	Quercus shumardii	Dallas	Texas	naturally_occurring	30.48 to 45.72 cm	Dallas	NA	NA	NA	NA	NA	NA	NA	NA	NA	NA	NA	NA	NA	NA	NA	NA	NA	NA	NA	NA	NA
Shumard oak	Quercus shumardii	Dallas	Texas	naturally_occurring	30.48 to 45.72 cm	Dallas	NA	NA	NA	NA	NA	NA	NA	NA	NA	NA	NA	NA	NA	NA	NA	NA	NA	NA	NA	NA	NA
Shumard oak	Quercus shumardii	Dallas	Texas	naturally_occurring	30.48 to 45.72 cm	Dallas	NA	NA	NA	NA	NA	NA	NA	NA	NA	NA	NA	NA	NA	NA	NA	NA	NA	NA	NA	NA	NA
Shumard oak	Quercus shumardii	Dallas	Texas	naturally_occurring	30.48 to 45.72 cm	Dallas	NA	NA	NA	NA	NA	NA	NA	NA	NA	NA	NA	NA	NA	NA	NA	NA	NA	NA	NA	NA	NA
Shumard oak	Quercus shumardii	Dallas	Texas	naturally_occurring	30.48 to 45.72 cm	Dallas	NA	NA	NA	NA	NA	NA	NA	NA	NA	NA	NA	NA	NA	NA	NA	NA	NA	NA	NA	NA	NA
Shumard oak	Quercus shumardii	Dallas	Texas	naturally_occurring	30.48 to 45.72 cm	Dallas	NA	NA	NA	NA	NA	NA	NA	NA	NA	NA	NA	NA	NA	NA	NA	NA	NA	NA	NA	NA	NA
Shumard oak	Quercus shumardii	Dallas	Texas	naturally_occurring	30.48 to 45.72 cm	Dallas	NA	NA	NA	NA	NA	NA	NA	NA	NA	NA	NA	NA	NA	NA	NA	NA	NA	NA	NA	NA	NA
Shumard oak	Quercus shumardii	Dallas	Texas	naturally_occurring	30.48 to 45.72 cm	Dallas	NA	NA	NA	NA	NA	NA	NA	NA	NA	NA	NA	NA	NA	NA	NA	NA	NA	NA	NA	NA	NA
Shumard oak	Quercus shumardii	Dallas	Texas	naturally_occurring	30.48 to 45.72 cm	Dallas	NA	NA	NA	NA	NA	NA	NA	NA	NA	NA	NA	NA	NA	NA	NA	NA	NA	NA	NA	NA	NA
Shumard oak	Quercus shumardii	Dallas	Texas	naturally_occurring	30.48 to 45.72 cm	Dallas	NA	NA	NA	NA	NA	NA	NA	NA	NA	NA	NA	NA	NA	NA	NA	NA	NA	NA	NA	NA	NA
Shumard oak	Quercus shumardii	Dallas	Texas	naturally_occurring	30.48 to 45.72 cm	Dallas	NA	NA	NA	NA	NA	NA	NA	NA	NA	NA	NA	NA	NA	NA	NA	NA	NA	NA	NA	NA	NA
Shumard oak	Quercus shumardii	Dallas	Texas	naturally_occurring	30.48 to 45.72 cm	Dallas	NA	NA	NA	NA	NA	NA	NA	NA	NA	NA	NA	NA	NA	NA	NA	NA	NA	NA	NA	NA	NA
Shumard oak	Quercus shumardii	Dallas	Texas	naturally_occurring	30.48 to 45.72 cm	Dallas	NA	NA	NA	NA	NA	NA	NA	NA	NA	NA	NA	NA	NA	NA	NA	NA	NA	NA	NA	NA	NA
Shumard oak	Quercus shumardii	Dallas	Texas	naturally_occurring	30.48 to 45.72 cm	Dallas	NA	NA	NA	NA	NA	NA	NA	NA	NA	NA	NA	NA	NA	NA	NA	NA	NA	NA	NA	NA	NA
Shumard oak	Quercus shumardii	Dallas	Texas	naturally_occurring	30.48 to 45.72 cm	Dallas	NA	NA	NA	NA	NA	NA	NA	NA	NA	NA	NA	NA	NA	NA	NA	NA	NA	NA	NA	NA	NA
Shumard oak	Quercus shumardii	Dallas	Texas	naturally_occurring	30.48 to 45.72 cm	Dallas	NA	NA	NA	NA	NA	NA	NA	NA	NA	NA	NA	NA	NA	NA	NA	NA	NA	NA	NA	NA	NA
Shumard oak	Quercus shumardii	Dallas	Texas	naturally_occurring	30.48 to 45.72 cm	Dallas	NA	NA	NA	NA	NA	NA	NA	NA	NA	NA	NA	NA	NA	NA	NA	NA	NA	NA	NA	NA	NA
Shumard oak	Quercus shumardii	Dallas	Texas	naturally_occurring	30.48 to 45.72 cm	Dallas	NA	NA	NA	NA	NA	NA	NA	NA	NA	NA	NA	NA	NA	NA	NA	NA	NA	NA	NA	NA	NA
Shumard oak	Quercus shumardii	Dallas	Texas	naturally_occurring	30.48 to 45.72 cm	Dallas	NA	NA	NA	NA	NA	NA	NA	NA	NA	NA	NA	NA	NA	NA	NA	NA	NA	NA	NA	NA	NA
Shumard oak	Quercus shumardii	Dallas	Texas	naturally_occurring	30.48 to 45.72 cm	Dallas	NA	NA	NA	NA	NA	NA	NA	NA	NA	NA	NA	NA	NA	NA	NA	NA	NA	NA	NA	NA	NA
Shumard oak	Quercus shumardii	Dallas	Texas	naturally_occurring	30.48 to 45.72 cm	Dallas	NA	NA	NA	NA	NA	NA	NA	NA	NA	NA	NA	NA	NA	NA	NA	NA	NA	NA	NA	NA	NA
Shumard oak	Quercus shumardii	Dallas	Texas	naturally_occurring	30.48 to 45.72 cm	Dallas	NA	NA	NA	NA	NA	NA	NA	NA	NA	NA	NA	NA	NA	NA	NA	NA	NA	NA	NA	NA	NA
Shumard oak	Quercus shumardii	Dallas	Texas	naturally_occurring	30.48 to 45.72 cm	Dallas	NA	NA	NA	NA	NA	NA	NA	NA	NA	NA	NA	NA	NA	NA	NA	NA	NA	NA	NA	NA	NA
Shumard oak	Quercus shumardii	Dallas	Texas	naturally_occurring	30.48 to 45.72 cm	Dallas	NA	NA	NA	NA	NA	NA	NA	NA	NA	NA	NA	NA	NA	NA	NA	NA	NA	NA	NA	NA	NA
Shumard oak	Quercus shumardii	Dallas	Texas	naturally_occurring	30.48 to 45.72 cm	Dallas	NA	NA	NA	NA	NA	NA	NA	NA	NA	NA	NA	NA	NA	NA	NA	NA	NA	NA	NA	NA	NA
Shumard oak	Quercus shumardii	Dallas	Texas	naturally_occurring	30.48 to 45.72 cm	Dallas	NA	NA	NA	NA	NA	NA	NA	NA	NA	NA	NA	NA	NA	NA	NA	NA	NA	NA	NA	NA	NA
Shumard oak	Quercus shumardii	Dallas	Texas	naturally_occurring	30.48 to 45.72 cm	Dallas	NA	NA	NA	NA	NA	NA	NA	NA	NA	NA	NA	NA	NA	NA	NA	NA	NA	NA	NA	NA	NA
Shumard oak	Quercus shumardii	Dallas	Texas	naturally_occurring	30.48 to 45.72 cm	Dallas	NA	NA	NA	NA	NA	NA	NA	NA	NA	NA	NA	NA	NA	NA	NA	NA	NA	NA	NA	NA	NA
Shumard oak	Quercus shumardii	Dallas	Texas	naturally_occurring	30.48 to 45.72 cm	Dallas	NA	NA	NA	NA	NA	NA	NA	NA	NA	NA	NA	NA	NA	NA	NA	NA	NA	NA	NA	NA	NA
Shumard oak	Quercus shumardii	Dallas	Texas	naturally_occurring	30.48 to 45.72 cm	Dallas	NA	NA	NA	NA	NA	NA	NA	NA	NA	NA	NA	NA	NA	NA	NA	NA	NA	NA	NA	NA	NA
Shumard oak	Quercus shumardii	Dallas	Texas	naturally_occurring	30.48 to 45.72 cm	Dallas	NA	NA	NA	NA	NA	NA	NA	NA	NA	NA	NA	NA	NA	NA	NA	NA	NA	NA	NA	NA	NA
Shumard oak	Quercus shumardii	Dallas	Texas	naturally_occurring	30.48 to 45.72 cm	Dallas	NA	NA	NA	NA	NA	NA	NA	NA	NA	NA	NA	NA	NA	NA	NA	NA	NA	NA	NA	NA	NA
Shumard oak	Quercus shumardii	Dallas	Texas	naturally_occurring	30.48 to 45.72 cm	Dallas	NA	NA	NA	NA	NA	NA	NA	NA	NA	NA	NA	NA	NA	NA	NA	NA	NA	NA	NA	NA	NA
Shumard oak	Quercus shumardii	Dallas	Texas	naturally_occurring	30.48 to 45.72 cm	Dallas	NA	NA	NA	NA	NA	NA	NA	NA	NA	NA	NA	NA	NA	NA	NA	NA	NA	NA	NA	NA	NA
Shumard oak	Quercus shumardii	Dallas	Texas	naturally_occurring	30.48 to 45.72 cm	Dallas	NA	NA	NA	NA	NA	NA	NA	NA	NA	NA	NA	NA	NA	NA	NA	NA	NA	NA	NA	NA	NA
Shumard oak	Quercus shumardii	Dallas	Texas	naturally_occurring	30.48 to 45.72 cm	Dallas	NA	NA	NA	NA	NA	NA	NA	NA	NA	NA	NA	NA	NA	NA	NA	NA	NA	NA	NA	NA	NA
Shumard oak	Quercus shumardii	Dallas	Texas	naturally_occurring	30.48 to 45.72 cm	Dallas	NA	NA	NA	NA	NA	NA	NA	NA	NA	NA	NA	NA	NA	NA	NA	NA	NA	NA	NA	NA	NA
Shumard oak	Quercus shumardii	Dallas	Texas	naturally_occurring	30.48 to 45.72 cm	Dallas	NA	NA	NA	NA	NA	NA	NA	NA	NA	NA	NA	NA	NA	NA	NA	NA	NA	NA	NA	NA	NA
Shumard oak	Quercus shumardii	Dallas	Texas	naturally_occurring	30.48 to 45.72 cm	Dallas	NA	NA	NA	NA	NA	NA	NA	NA	NA	NA	NA	NA	NA	NA	NA	NA	NA	NA	NA	NA	NA
Shumard oak	Quercus shumardii	Dallas	Texas	naturally_occurring	30.48 to 45.72 cm	Dallas	NA	NA	NA	NA	NA	NA	NA	NA	NA	NA	NA	NA	NA	NA	NA	NA	NA	NA	NA	NA	NA
Shumard oak	Quercus shumardii	Dallas	Texas	naturally_occurring	30.48 to 45.72 cm	Dallas	NA	NA	NA	NA	NA	NA	NA	NA	NA	NA	NA	NA	NA	NA	NA	NA	NA	NA	NA	NA	NA
Shumard oak	Quercus shumardii	Dallas	Texas	naturally_occurring	30.48 to 45.72 cm	Dallas	NA	NA	NA	NA	NA	NA	NA	NA	NA	NA	NA	NA	NA	NA	NA	NA	NA	NA	NA	NA	NA
Shumard oak	Quercus shumardii	Dallas	Texas	naturally_occurring	30.48 to 45.72 cm	Dallas	NA	NA	NA	NA	NA	NA	NA	NA	NA	NA	NA	NA	NA	NA	NA	NA	NA	NA	NA	NA	NA
Shumard oak	Quercus shumardii	Dallas	Texas	naturally_occurring	30.48 to 45.72 cm	Dallas	NA	NA	NA	NA	NA	NA	NA	NA	NA	NA	NA	NA	NA	NA	NA	NA	NA	NA	NA	NA	NA
Shumard oak	Quercus shumardii	Dallas	Texas	naturally_occurring	30.48 to 45.72 cm	Dallas	NA	NA	NA	NA	NA	NA	NA	NA	NA	NA	NA	NA	NA	NA	NA	NA	NA	NA	NA	NA	NA
Shumard oak	Quercus shumardii	Dallas	Texas	naturally_occurring	30.48 to 45.72 cm	Dallas	NA	NA	NA	NA	NA	NA	NA	NA	NA	NA	NA	NA	NA	NA	NA	NA	NA	NA	NA	NA	NA
Shumard oak	Quercus shumardii	Dallas	Texas	naturally_occurring	30.48 to 45.72 cm	Dallas	NA	NA	NA	NA	NA	NA	NA	NA	NA	NA	NA	NA	NA	NA	NA	NA	NA	NA	NA	NA	NA
Shumard oak	Quercus shumardii	Dallas	Texas	naturally_occurring	30.48 to 45.72 cm	Dallas	NA	NA	NA	NA	NA	NA	NA	NA	NA	NA	NA	NA	NA	NA	NA	NA	NA	NA	NA	NA	NA
Shumard oak	Quercus shumardii	Dallas	Texas	naturally_occurring	30.48 to 45.72 cm	Dallas	NA	NA	NA	NA	NA	NA	NA	NA	NA	NA	NA	NA	NA	NA	NA	NA	NA	NA	NA	NA	NA
Shumard oak	Quercus shumardii	Dallas	Texas	naturally_occurring	30.48 to 45.72 cm	Dallas	NA	NA	NA	NA	NA	NA	NA	NA	NA	NA	NA	NA	NA	NA	NA	NA	NA	NA	NA	NA	NA
Shumard oak	Quercus shumardii	Dallas	Texas	naturally_occurring	30.48 to 45.72 cm	Dallas	NA	NA	NA	NA	NA	NA	NA	NA	NA	NA	NA	NA	NA	NA	NA	NA	NA	NA	NA	NA	NA
Shumard oak	Quercus shumardii	Dallas	Texas	naturally_occurring	30.48 to 45.72 cm	Dallas	NA	NA	NA	NA	NA	NA	NA	NA	NA	NA	NA	NA	NA	NA	NA	NA	NA	NA	NA	NA	NA
Shumard oak	Quercus shumardii	Dallas	Texas	naturally_occurring	30.48 to 45.72 cm	Dallas	NA	NA	NA	NA	NA	NA	NA	NA	NA	NA	NA	NA	NA	NA	NA	NA	NA	NA	NA	NA	NA
Shumard oak	Quercus shumardii	Dallas	Texas	naturally_occurring	30.48 to 45.72 cm	Dallas	NA	NA	NA	NA	NA	NA	NA	NA	NA	NA	NA	NA	NA	NA	NA	NA	NA	NA	NA	NA	NA
Shumard oak	Quercus shumardii	Dallas	Texas	naturally_occurring	30.48 to 45.72 cm	Dallas	NA	NA	NA	NA	NA	NA	NA	NA	NA	NA	NA	NA	NA	NA	NA	NA	NA	NA	NA	NA	NA
Shumard oak	Quercus shumardii	Dallas	Texas	naturally_occurring	30.48 to 45.72 cm	Dallas	NA	NA	NA	NA	NA	NA	NA	NA	NA	NA	NA	NA	NA	NA	NA	NA	NA	NA	NA	NA	NA
Shumard oak	Quercus shumardii	Dallas	Texas	naturally_occurring	30.48 to 45.72 cm	Dallas	NA	NA	NA	NA	NA	NA	NA	NA	NA	NA	NA	NA	NA	NA	NA	NA	NA	NA	NA	NA	NA
Shumard oak	Quercus shumardii	Dallas	Texas	naturally_occurring	30.48 to 45.72 cm	Dallas	NA	NA	NA	NA	NA	NA	NA	NA	NA	NA	NA	NA	NA	NA	NA	NA	NA	NA	NA	NA	NA
Shumard oak	Quercus shumardii	Dallas	Texas	naturally_occurring	30.48 to 45.72 cm	Dallas	NA	NA	NA	NA	NA	NA	NA	NA	NA	NA	NA	NA	NA	NA	NA	NA	NA	NA	NA	NA	NA
Shumard oak	Quercus shumardii	Dallas	Texas	naturally_occurring	30.48 to 45.72 cm	Dallas	NA	NA	NA	NA	NA	NA	NA	NA	NA	NA	NA	NA	NA	NA	NA	NA	NA	NA	NA	NA	NA
Shumard oak	Quercus shumardii	Dallas	Texas	naturally_occurring	30.48 to 45.72 cm	Dallas	NA	NA	NA	NA	NA	NA	NA	NA	NA	NA	NA	NA	NA	NA	NA	NA	NA	NA	NA	NA	NA
Shumard oak	Quercus shumardii	Dallas	Texas	naturally_occurring	30.48 to 45.72 cm	Dallas	NA	NA	NA	NA	NA	NA	NA	NA	NA	NA	NA	NA	NA	NA	NA	NA	NA	NA	NA	NA	NA
Shumard oak	Quercus shumardii	Dallas	Texas	naturally_occurring	30.48 to 45.72 cm	Dallas	NA	NA	NA	NA	NA	NA	NA	NA	NA	NA	NA	NA	NA	NA	NA	NA	NA	NA	NA	NA	NA
Shumard oak	Quercus shumardii	Dallas	Texas	naturally_occurring	30.48 to 45.72 cm	Dallas	NA	NA	NA	NA	NA	NA	NA	NA	NA	NA	NA	NA	NA	NA	NA	NA	NA	NA	NA	NA	NA
Shumard oak	Quercus shumardii	Dallas	Texas	naturally_occurring	30.48 to 45.72 cm	Dallas	NA	NA	NA	NA	NA	NA	NA	NA	NA	NA	NA	NA	NA	NA	NA	NA	NA	NA	NA	NA	NA
Shumard oak	Quercus shumardii	Dallas	Texas	naturally_occurring	30.48 to 45.72 cm	Dallas	NA	NA	NA	NA	NA	NA	NA	NA	NA	NA	NA	NA	NA	NA	NA	NA	NA	NA	NA	NA	NA
Shumard oak	Quercus shumardii	Dallas	Texas	naturally_occurring	30.48 to 45.72 cm	Dallas	NA	NA	NA	NA	NA	NA	NA	NA	NA	NA	NA	NA	NA	NA	NA	NA	NA	NA	NA	NA	NA
Shumard oak	Quercus shumardii	Dallas	Texas	naturally_occurring	30.48 to 45.72 cm	Dallas	NA	NA	NA	NA	NA	NA	NA	NA	NA	NA	NA	NA	NA	NA	NA	NA	NA	NA	NA	NA	NA
Shumard oak	Quercus shumardii	Dallas	Texas	naturally_occurring	30.48 to 45.72 cm	Dallas	NA	NA	NA	NA	NA	NA	NA	NA	NA	NA	NA	NA	NA	NA	NA	NA	NA	NA	NA	NA	NA
Shumard oak	Quercus shumardii	Dallas	Texas	naturally_occurring	30.48 to 45.72 cm	Dallas	NA	NA	NA	NA	NA	NA	NA	NA	NA	NA	NA	NA	NA	NA	NA	NA	NA	NA	NA	NA	NA
Shumard oak	Quercus shumardii	Dallas	Texas	naturally_occurring	30.48 to 45.72 cm	Dallas	NA	NA	NA	NA	NA	NA	NA	NA	NA	NA	NA	NA	NA	NA	NA	NA	NA	NA	NA	NA	NA
Shumard oak	Quercus shumardii	Dallas	Texas	naturally_occurring	30.48 to 45.72 cm	Dallas	NA	NA	NA	NA	NA	NA	NA	NA	NA	NA	NA	NA	NA	NA	NA	NA	NA	NA	NA	NA	NA
Shumard oak	Quercus shumardii	Dallas	Texas	naturally_occurring	30.48 to 45.72 cm	Dallas	NA	NA	NA	NA	NA	NA	NA	NA	NA	NA	NA	NA	NA	NA	NA	NA	NA	NA	NA	NA	NA
Shumard oak	Quercus shumardii	Dallas	Texas	naturally_occurring	30.48 to 45.72 cm	Dallas	NA	NA	NA	NA	NA	NA	NA	NA	NA	NA	NA	NA	NA	NA	NA	NA	NA	NA	NA	NA	NA
Shumard oak	Quercus shumardii	Dallas	Texas	naturally_occurring	30.48 to 45.72 cm	Dallas	NA	NA	NA	NA	NA	NA	NA	NA	NA	NA	NA	NA	NA	NA	NA	NA	NA	NA	NA	NA	NA
Shumard oak	Quercus shumardii	Dallas	Texas	naturally_occurring	30.48 to 45.72 cm	Dallas	NA	NA	NA	NA	NA	NA	NA	NA	NA	NA	NA	NA	NA	NA	NA	NA	NA	NA	NA	NA	NA
Shumard oak	Quercus shumardii	Dallas	Texas	naturally_occurring	30.48 to 45.72 cm	Dallas	NA	NA	NA	NA	NA	NA	NA	NA	NA	NA	NA	NA	NA	NA	NA	NA	NA	NA	NA	NA	NA
Shumard oak	Quercus shumardii	Dallas	Texas	naturally_occurring	30.48 to 45.72 cm	Dallas	NA	NA	NA	NA	NA	NA	NA	NA	NA	NA	NA	NA	NA	NA	NA	NA	NA	NA	NA	NA	NA
Shumard oak	Quercus shumardii	Dallas	Texas	naturally_occurring	30.48 to 45.72 cm	Dallas	NA	NA	NA	NA	NA	NA	NA	NA	NA	NA	NA	NA	NA	NA	NA	NA	NA	NA	NA	NA	NA
Shumard oak	Quercus shumardii	Dallas	Texas	naturally_occurring	30.48 to 45.72 cm	Dallas	NA	NA	NA	NA	NA	NA	NA	NA	NA	NA	NA	NA	NA	NA	NA	NA	NA	NA	NA	NA	NA
Shumard oak	Quercus shumardii	Dallas	Texas	naturally_occurring	30.48 to 45.72 cm	Dallas	NA	NA	NA	NA	NA	NA	NA	NA	NA	NA	NA	NA	NA	NA	NA	NA	NA	NA	NA	NA	NA
Shumard oak	Quercus shumardii	Dallas	Texas	naturally_occurring	30.48 to 45.72 cm	Dallas	NA	NA	NA	NA	NA	NA	NA	NA	NA	NA	NA	NA	NA	NA	NA	NA	NA	NA	NA	NA	NA
Shumard oak	Quercus shumardii	Dallas	Texas	naturally_occurring	30.48 to 45.72 cm	Dallas	NA	NA	NA	NA	NA	NA	NA	NA	NA	NA	NA	NA	NA	NA	NA	NA	NA	NA	NA	NA	NA
Shumard oak	Quercus shumardii	Dallas	Texas	naturally_occurring	30.48 to 45.72 cm	Dallas	NA	NA	NA	NA	NA	NA	NA	NA	NA	NA	NA	NA	NA	NA	NA	NA	NA	NA	NA	NA	NA
Shumard oak	Quercus shumardii	Dallas	Texas	naturally_occurring	30.48 to 45.72 cm	Dallas	NA	NA	NA	NA	NA	NA	NA	NA	NA	NA	NA	NA	NA	NA	NA	NA	NA	NA	NA	NA	NA
Shumard oak	Quercus shumardii	Dallas	Texas	naturally_occurring	30.48 to 45.72 cm	Dallas	NA	NA	NA	NA	NA	NA	NA	NA	NA	NA	NA	NA	NA	NA	NA	NA	NA	NA	NA	NA	NA
Shumard oak	Quercus shumardii	Dallas	Texas	naturally_occurring	30.48 to 45.72 cm	Dallas	NA	NA	NA	NA	NA	NA	NA	NA	NA	NA	NA	NA	NA	NA	NA	NA	NA	NA	NA	NA	NA
Shumard oak	Quercus shumardii	Dallas	Texas	naturally_occurring	30.48 to 45.72 cm	Dallas	NA	NA	NA	NA	NA	NA	NA	NA	NA	NA	NA	NA	NA	NA	NA	NA	NA	NA	NA	NA	NA
Shumard oak	Quercus shumardii	Dallas	Texas	naturally_occurring	30.48 to 45.72 cm	Dallas	NA	NA	NA	NA	NA	NA	NA	NA	NA	NA	NA	NA	NA	NA	NA	NA	NA	NA	NA	NA	NA
Shumard oak	Quercus shumardii	Dallas	Texas	naturally_occurring	30.48 to 45.72 cm	Dallas	NA	NA	NA	NA	NA	NA	NA	NA	NA	NA	NA	NA	NA	NA	NA	NA	NA	NA	NA	NA	NA
Shumard oak	Quercus shumardii	Dallas	Texas	naturally_occurring	30.48 to 45.72 cm	Dallas	NA	NA	NA	NA	NA	NA	NA	NA	NA	NA	NA	NA	NA	NA	NA	NA	NA	NA	NA	NA	NA
Shumard oak	Quercus shumardii	Dallas	Texas	naturally_occurring	30.48 to 45.72 cm	Dallas	NA	NA	NA	NA	NA	NA	NA	NA	NA	NA	NA	NA	NA	NA	NA	NA	NA	NA	NA	NA	NA
Shumard oak	Quercus shumardii	Dallas	Texas	naturally_occurring	30.48 to 45.72 cm	Dallas	NA	NA	NA	NA	NA	NA	NA	NA	NA	NA	NA	NA	NA	NA	NA	NA	NA	NA	NA	NA	NA
Shumard oak	Quercus shumardii	Dallas	Texas	naturally_occurring	30.48 to 45.72 cm	Dallas	NA	NA	NA	NA	NA	NA	NA	NA	NA	NA	NA	NA	NA	NA	NA	NA	NA	NA	NA	NA	NA
Shumard oak	Quercus shumardii	Dallas	Texas	naturally_occurring	30.48 to 45.72 cm	Dallas	NA	NA	NA	NA	NA	NA	NA	NA	NA	NA	NA	NA	NA	NA	NA	NA	NA	NA	NA	NA	NA
Shumard oak	Quercus shumardii	Dallas	Texas	naturally_occurring	30.48 to 45.72 cm	Dallas	NA	NA	NA	NA	NA	NA	NA	NA	NA	NA	NA	NA	NA	NA	NA	NA	NA	NA	NA	NA	NA
Shumard oak	Quercus shumardii	Dallas	Texas	naturally_occurring	30.48 to 45.72 cm	Dallas	NA	NA	NA	NA	NA	NA	NA	NA	NA	NA	NA	NA	NA	NA	NA	NA	NA	NA	NA	NA	NA
Shumard oak	Quercus shumardii	Dallas	Texas	naturally_occurring	30.48 to 45.72 cm	Dallas	NA	NA	NA	NA	NA	NA	NA	NA	NA	NA	NA	NA	NA	NA	NA	NA	NA	NA	NA	NA	NA
Shumard oak	Quercus shumardii	Dallas	Texas	naturally_occurring	30.48 to 45.72 cm	Dallas	NA	NA	NA	NA	NA	NA	NA	NA	NA	NA	NA	NA	NA	NA	NA	NA	NA	NA	NA	NA	NA
Shumard oak	Quercus shumardii	Dallas	Texas	naturally_occurring	30.48 to 45.72 cm	Dallas	NA	NA	NA	NA	NA	NA	NA	NA	NA	NA	NA	NA	NA	NA	NA	NA	NA	NA	NA	NA	NA
Shumard oak	Quercus shumardii	Dallas	Texas	naturally_occurring	30.48 to 45.72 cm	Dallas	NA	NA	NA	NA	NA	NA	NA	NA	NA	NA	NA	NA	NA	NA	NA	NA	NA	NA	NA	NA	NA
Shumard oak	Quercus shumardii	Dallas	Texas	naturally_occurring	30.48 to 45.72 cm	Dallas	NA	NA	NA	NA	NA	NA	NA	NA	NA	NA	NA	NA	NA	NA	NA	NA	NA	NA	NA	NA	NA
Shumard oak	Quercus shumardii	Dallas	Texas	naturally_occurring	30.48 to 45.72 cm	Dallas	NA	NA	NA	NA	NA	NA	NA	NA	NA	NA	NA	NA	NA	NA	NA	NA	NA	NA	NA	NA	NA
Shumard oak	Quercus shumardii	Dallas	Texas	naturally_occurring	30.48 to 45.72 cm	Dallas	NA	NA	NA	NA	NA	NA	NA	NA	NA	NA	NA	NA	NA	NA	NA	NA	NA	NA	NA	NA	NA
Shumard oak	Quercus shumardii	Dallas	Texas	naturally_occurring	30.48 to 45.72 cm	Dallas	NA	NA	NA	NA	NA	NA	NA	NA	NA	NA	NA	NA	NA	NA	NA	NA	NA	NA	NA	NA	NA
Shumard oak	Quercus shumardii	Dallas	Texas	naturally_occurring	30.48 to 45.72 cm	Dallas	NA	NA	NA	NA	NA	NA	NA	NA	NA	NA	NA	NA	NA	NA	NA	NA	NA	NA	NA	NA	NA
Shumard oak	Quercus shumardii	Dallas	Texas	naturally_occurring	30.48 to 45.72 cm	Dallas	NA	NA	NA	NA	NA	NA	NA	NA	NA	NA	NA	NA	NA	NA	NA	NA	NA	NA	NA	NA	NA
Shumard oak	Quercus shumardii	Dallas	Texas	naturally_occurring	30.48 to 45.72 cm	Dallas	NA	NA	NA	NA	NA	NA	NA	NA	NA	NA	NA	NA	NA	NA	NA	NA	NA	NA	NA	NA	NA
Shumard oak	Quercus shumardii	Dallas	Texas	naturally_occurring	30.48 to 45.72 cm	Dallas	NA	NA	NA	NA	NA	NA	NA	NA	NA	NA	NA	NA	NA	NA	NA	NA	NA	NA	NA	NA	NA
Shumard oak	Quercus shumardii	Dallas	Texas	naturally_occurring	30.48 to 45.72 cm	Dallas	NA	NA	NA	NA	NA	NA	NA	NA	NA	NA	NA	NA	NA	NA	NA	NA	NA	NA	NA	NA	NA
Shumard oak	Quercus shumardii	Dallas	Texas	naturally_occurring	30.48 to 45.72 cm	Dallas	NA	NA	NA	NA	NA	NA	NA	NA	NA	NA	NA	NA	NA	NA	NA	NA	NA	NA	NA	NA	NA
Shumard oak	Quercus shumardii	Dallas	Texas	naturally_occurring	30.48 to 45.72 cm	Dallas	NA	NA	NA	NA	NA	NA	NA	NA	NA	NA	NA	NA	NA	NA	NA	NA	NA	NA	NA	NA	NA
Shumard oak	Quercus shumardii	Dallas	Texas	naturally_occurring	30.48 to 45.72 cm	Dallas	NA	NA	NA	NA	NA	NA	NA	NA	NA	NA	NA	NA	NA	NA	NA	NA	NA	NA	NA	NA	NA
Shumard oak	Quercus shumardii	Dallas	Texas	naturally_occurring	30.48 to 45.72 cm	Dallas	NA	NA	NA	NA	NA	NA	NA	NA	NA	NA	NA	NA	NA	NA	NA	NA	NA	NA	NA	NA	NA
Shumard oak	Quercus shumardii	Dallas	Texas	naturally_occurring	30.48 to 45.72 cm	Dallas	NA	NA	NA	NA	NA	NA	NA	NA	NA	NA	NA	NA	NA	NA	NA	NA	NA	NA	NA	NA	NA
Shumard oak	Quercus shumardii	Dallas	Texas	naturally_occurring	30.48 to 45.72 cm	Dallas	NA	NA	NA	NA	NA	NA	NA	NA	NA	NA	NA	NA	NA	NA	NA	NA	NA	NA	NA	NA	NA
Shumard oak	Quercus shumardii	Dallas	Texas	naturally_occurring	30.48 to 45.72 cm	Dallas	NA	NA	NA	NA	NA	NA	NA	NA	NA	NA	NA	NA	NA	NA	NA	NA	NA	NA	NA	NA	NA
Shumard oak	Quercus shumardii	Dallas	Texas	naturally_occurring	30.48 to 45.72 cm	Dallas	NA	NA	NA	NA	NA	NA	NA	NA	NA	NA	NA	NA	NA	NA	NA	NA	NA	NA	NA	NA	NA
Shumard oak	Quercus shumardii	Dallas	Texas	naturally_occurring	30.48 to 45.72 cm	Dallas	NA	NA	NA	NA	NA	NA	NA	NA	NA	NA	NA	NA	NA	NA	NA	NA	NA	NA	NA	NA	NA
Shumard oak	Quercus shumardii	Dallas	Texas	naturally_occurring	30.48 to 45.72 cm	Dallas	NA	NA	NA	NA	NA	NA	NA	NA	NA	NA	NA	NA	NA	NA	NA	NA	NA	NA	NA	NA	NA
Shumard oak	Quercus shumardii	Dallas	Texas	naturally_occurring	30.48 to 45.72 cm	Dallas	NA	NA	NA	NA	NA	NA	NA	NA	NA	NA	NA	NA	NA	NA	NA	NA	NA	NA	NA	NA	NA
Shumard oak	Quercus shumardii	Dallas	Texas	naturally_occurring	30.48 to 45.72 cm	Dallas	NA	NA	NA	NA	NA	NA	NA	NA	NA	NA	NA	NA	NA	NA	NA	NA	NA	NA	NA	NA	NA
Shumard oak	Quercus shumardii	Dallas	Texas	naturally_occurring	30.48 to 45.72 cm	Dallas	NA	NA	NA	NA	NA	NA	NA	NA	NA	NA	NA	NA	NA	NA	NA	NA	NA	NA	NA	NA	NA
Shumard oak	Quercus shumardii	Dallas	Texas	naturally_occurring	30.48 to 45.72 cm	Dallas	NA	NA	NA	NA	NA	NA	NA	NA	NA	NA	NA	NA	NA	NA	NA	NA	NA	NA	NA	NA	NA
Shumard oak	Quercus shumardii	Dallas	Texas	naturally_occurring	30.48 to 45.72 cm	Dallas	NA	NA	NA	NA	NA	NA	NA	NA	NA	NA	NA	NA	NA	NA	NA	NA	NA	NA	NA	NA	NA
Shumard oak	Quercus shumardii	Dallas	Texas	naturally_occurring	30.48 to 45.72 cm	Dallas	NA	NA	NA	NA	NA	NA	NA	NA	NA	NA	NA	NA	NA	NA	NA	NA	NA	NA	NA	NA	NA
Shumard oak	Quercus shumardii	Dallas	Texas	naturally_occurring	30.48 to 45.72 cm	Dallas	NA	NA	NA	NA	NA	NA	NA	NA	NA	NA	NA	NA	NA	NA	NA	NA	NA	NA	NA	NA	NA
Shumard oak	Quercus shumardii	Dallas	Texas	naturally_occurring	30.48 to 45.72 cm	Dallas	NA	NA	NA	NA	NA	NA	NA	NA	NA	NA	NA	NA	NA	NA	NA	NA	NA	NA	NA	NA	NA
Shumard oak	Quercus shumardii	Dallas	Texas	naturally_occurring	30.48 to 45.72 cm	Dallas	NA	NA	NA	NA	NA	NA	NA	NA	NA	NA	NA	NA	NA	NA	NA	NA	NA	NA	NA	NA	NA
Shumard oak	Quercus shumardii	Dallas	Texas	naturally_occurring	30.48 to 45.72 cm	Dallas	NA	NA	NA	NA	NA	NA	NA	NA	NA	NA	NA	NA	NA	NA	NA	NA	NA	NA	NA	NA	NA
Shumard oak	Quercus shumardii	Dallas	Texas	naturally_occurring	30.48 to 45.72 cm	Dallas	NA	NA	NA	NA	NA	NA	NA	NA	NA	NA	NA	NA	NA	NA	NA	NA	NA	NA	NA	NA	NA
Shumard oak	Quercus shumardii	Dallas	Texas	naturally_occurring	30.48 to 45.72 cm	Dallas	NA	NA	NA	NA	NA	NA	NA	NA	NA	NA	NA	NA	NA	NA	NA	NA	NA	NA	NA	NA	NA
Shumard oak	Quercus shumardii	Dallas	Texas	naturally_occurring	30.48 to 45.72 cm	Dallas	NA	NA	NA	NA	NA	NA	NA	NA	NA	NA	NA	NA	NA	NA	NA	NA	NA	NA	NA	NA	NA
Shumard oak	Quercus shumardii	Dallas	Texas	naturally_occurring	30.48 to 45.72 cm	Dallas	NA	NA	NA	NA	NA	NA	NA	NA	NA	NA	NA	NA	NA	NA	NA	NA	NA	NA	NA	NA	NA
Shumard oak	Quercus shumardii	Dallas	Texas	naturally_occurring	30.48 to 45.72 cm	Dallas	NA	NA	NA	NA	NA	NA	NA	NA	NA	NA	NA	NA	NA	NA	NA	NA	NA	NA	NA	NA	NA
Shumard oak	Quercus shumardii	Dallas	Texas	naturally_occurring	30.48 to 45.72 cm	Dallas	NA	NA	NA	NA	NA	NA	NA	NA	NA	NA	NA	NA	NA	NA	NA	NA	NA	NA	NA	NA	NA
Shumard oak	Quercus shumardii	Dallas	Texas	naturally_occurring	30.48 to 45.72 cm	Dallas	NA	NA	NA	NA	NA	NA	NA	NA	NA	NA	NA	NA	NA	NA	NA	NA	NA	NA	NA	NA	NA
Shumard oak	Quercus shumardii	Dallas	Texas	naturally_occurring	30.48 to 45.72 cm	Dallas	NA	NA	NA	NA	NA	NA	NA	NA	NA	NA	NA	NA	NA	NA	NA	NA	NA	NA	NA	NA	NA
Shumard oak	Quercus shumardii	Dallas	Texas	naturally_occurring	30.48 to 45.72 cm	Dallas	NA	NA	NA	NA	NA	NA	NA	NA	NA	NA	NA	NA	NA	NA	NA	NA	NA	NA	NA	NA	NA
Shumard oak	Quercus shumardii	Dallas	Texas	naturally_occurring	30.48 to 45.72 cm	Dallas	NA	NA	NA	NA	NA	NA	NA	NA	NA	NA	NA	NA	NA	NA	NA	NA	NA	NA	NA	NA	NA
Shumard oak	Quercus shumardii	Dallas	Texas	naturally_occurring	30.48 to 45.72 cm	Dallas	NA	NA	NA	NA	NA	NA	NA	NA	NA	NA	NA	NA	NA	NA	NA	NA	NA	NA	NA	NA	NA
Shumard oak	Quercus shumardii	Dallas	Texas	naturally_occurring	30.48 to 45.72 cm	Dallas	NA	NA	NA	NA	NA	NA	NA	NA	NA	NA	NA	NA	NA	NA	NA	NA	NA	NA	NA	NA	NA
Shumard oak	Quercus shumardii	Dallas	Texas	naturally_occurring	30.48 to 45.72 cm	Dallas	NA	NA	NA	NA	NA	NA	NA	NA	NA	NA	NA	NA	NA	NA	NA	NA	NA	NA	NA	NA	NA
Shumard oak	Quercus shumardii	Dallas	Texas	naturally_occurring	30.48 to 45.72 cm	Dallas	NA	NA	NA	NA	NA	NA	NA	NA	NA	NA	NA	NA	NA	NA	NA	NA	NA	NA	NA	NA	NA
Shumard oak	Quercus shumardii	Dallas	Texas	naturally_occurring	30.48 to 45.72 cm	Dallas	NA	NA	NA	NA	NA	NA	NA	NA	NA	NA	NA	NA	NA	NA	NA	NA	NA	NA	NA	NA	NA
Shumard oak	Quercus shumardii	Dallas	Texas	naturally_occurring	30.48 to 45.72 cm	Dallas	NA	NA	NA	NA	NA	NA	NA	NA	NA	NA	NA	NA	NA	NA	NA	NA	NA	NA	NA	NA	NA
Shumard oak	Quercus shumardii	Dallas	Texas	naturally_occurring	30.48 to 45.72 cm	Dallas	NA	NA	NA	NA	NA	NA	NA	NA	NA	NA	NA	NA	NA	NA	NA	NA	NA	NA	NA	NA	NA
Shumard oak	Quercus shumardii	Dallas	Texas	naturally_occurring	30.48 to 45.72 cm	Dallas	NA	NA	NA	NA	NA	NA	NA	NA	NA	NA	NA	NA	NA	NA	NA	NA	NA	NA	NA	NA	NA
Shumard oak	Quercus shumardii	Dallas	Texas	naturally_occurring	30.48 to 45.72 cm	Dallas	NA	NA	NA	NA	NA	NA	NA	NA	NA	NA	NA	NA	NA	NA	NA	NA	NA	NA	NA	NA	NA
Shumard oak	Quercus shumardii	Dallas	Texas	naturally_occurring	30.48 to 45.72 cm	Dallas	NA	NA	NA	NA	NA	NA	NA	NA	NA	NA	NA	NA	NA	NA	NA	NA	NA	NA	NA	NA	NA
Shumard oak	Quercus shumardii	Dallas	Texas	naturally_occurring	30.48 to 45.72 cm	Dallas	NA	NA	NA	NA	NA	NA	NA	NA	NA	NA	NA	NA	NA	NA	NA	NA	NA	NA	NA	NA	NA
Shumard oak	Quercus shumardii	Dallas	Texas	naturally_occurring	30.48 to 45.72 cm	Dallas	NA	NA	NA	NA	NA	NA	NA	NA	NA	NA	NA	NA	NA	NA	NA	NA	NA	NA	NA	NA	NA
Shumard oak	Quercus shumardii	Dallas	Texas	naturally_occurring	30.48 to 45.72 cm	Dallas	NA	NA	NA	NA	NA	NA	NA	NA	NA	NA	NA	NA	NA	NA	NA	NA	NA	NA	NA	NA	NA
Shumard oak	Quercus shumardii	Dallas	Texas	naturally_occurring	30.48 to 45.72 cm	Dallas	NA	NA	NA	NA	NA	NA	NA	NA	NA	NA	NA	NA	NA	NA	NA	NA	NA	NA	NA	NA	NA
Shumard oak	Quercus shumardii	Dallas	Texas	naturally_occurring	30.48 to 45.72 cm	Dallas	NA	NA	NA	NA	NA	NA	NA	NA	NA	NA	NA	NA	NA	NA	NA	NA	NA	NA	NA	NA	NA
Shumard oak	Quercus shumardii	Dallas	Texas	naturally_occurring	30.48 to 45.72 cm	Dallas	NA	NA	NA	NA	NA	NA	NA	NA	NA	NA	NA	NA	NA	NA	NA	NA	NA	NA	NA	NA	NA
Shumard oak	Quercus shumardii	Dallas	Texas	naturally_occurring	30.48 to 45.72 cm	Dallas	NA	NA	NA	NA	NA	NA	NA	NA	NA	NA	NA	NA	NA	NA	NA	NA	NA	NA	NA	NA	NA
Shumard oak	Quercus shumardii	Dallas	Texas	naturally_occurring	30.48 to 45.72 cm	Dallas	NA	NA	NA	NA	NA	NA	NA	NA	NA	NA	NA	NA	NA	NA	NA	NA	NA	NA	NA	NA	NA
Shumard oak	Quercus shumardii	Dallas	Texas	naturally_occurring	30.48 to 45.72 cm	Dallas	NA	NA	NA	NA	NA	NA	NA	NA	NA	NA	NA	NA	NA	NA	NA	NA	NA	NA	NA	NA	NA
Shumard oak	Quercus shumardii	Dallas	Texas	naturally_occurring	45.72 to 60.96 cm	Dallas	NA	NA	NA	NA	NA	NA	NA	NA	NA	NA	NA	NA	NA	NA	NA	NA	NA	NA	NA	NA	NA
Shumard oak	Quercus shumardii	Dallas	Texas	naturally_occurring	45.72 to 60.96 cm	Dallas	NA	NA	NA	NA	NA	NA	NA	NA	NA	NA	NA	NA	NA	NA	NA	NA	NA	NA	NA	NA	NA
Shumard oak	Quercus shumardii	Dallas	Texas	naturally_occurring	45.72 to 60.96 cm	Dallas	NA	NA	NA	NA	NA	NA	NA	NA	NA	NA	NA	NA	NA	NA	NA	NA	NA	NA	NA	NA	NA
Shumard oak	Quercus shumardii	Dallas	Texas	naturally_occurring	45.72 to 60.96 cm	Dallas	NA	NA	NA	NA	NA	NA	NA	NA	NA	NA	NA	NA	NA	NA	NA	NA	NA	NA	NA	NA	NA
Shumard oak	Quercus shumardii	Dallas	Texas	naturally_occurring	45.72 to 60.96 cm	Dallas	NA	NA	NA	NA	NA	NA	NA	NA	NA	NA	NA	NA	NA	NA	NA	NA	NA	NA	NA	NA	NA
Shumard oak	Quercus shumardii	Dallas	Texas	naturally_occurring	45.72 to 60.96 cm	Dallas	NA	NA	NA	NA	NA	NA	NA	NA	NA	NA	NA	NA	NA	NA	NA	NA	NA	NA	NA	NA	NA
Shumard oak	Quercus shumardii	Dallas	Texas	naturally_occurring	45.72 to 60.96 cm	Dallas	NA	NA	NA	NA	NA	NA	NA	NA	NA	NA	NA	NA	NA	NA	NA	NA	NA	NA	NA	NA	NA
Shumard oak	Quercus shumardii	Dallas	Texas	naturally_occurring	45.72 to 60.96 cm	Dallas	NA	NA	NA	NA	NA	NA	NA	NA	NA	NA	NA	NA	NA	NA	NA	NA	NA	NA	NA	NA	NA
Shumard oak	Quercus shumardii	Dallas	Texas	naturally_occurring	45.72 to 60.96 cm	Dallas	NA	NA	NA	NA	NA	NA	NA	NA	NA	NA	NA	NA	NA	NA	NA	NA	NA	NA	NA	NA	NA
Shumard oak	Quercus shumardii	Dallas	Texas	naturally_occurring	45.72 to 60.96 cm	Dallas	NA	NA	NA	NA	NA	NA	NA	NA	NA	NA	NA	NA	NA	NA	NA	NA	NA	NA	NA	NA	NA
Shumard oak	Quercus shumardii	Dallas	Texas	naturally_occurring	45.72 to 60.96 cm	Dallas	NA	NA	NA	NA	NA	NA	NA	NA	NA	NA	NA	NA	NA	NA	NA	NA	NA	NA	NA	NA	NA
Shumard oak	Quercus shumardii	Dallas	Texas	naturally_occurring	45.72 to 60.96 cm	Dallas	NA	NA	NA	NA	NA	NA	NA	NA	NA	NA	NA	NA	NA	NA	NA	NA	NA	NA	NA	NA	NA
Shumard oak	Quercus shumardii	Dallas	Texas	naturally_occurring	45.72 to 60.96 cm	Dallas	NA	NA	NA	NA	NA	NA	NA	NA	NA	NA	NA	NA	NA	NA	NA	NA	NA	NA	NA	NA	NA
Shumard oak	Quercus shumardii	Dallas	Texas	naturally_occurring	45.72 to 60.96 cm	Dallas	NA	NA	NA	NA	NA	NA	NA	NA	NA	NA	NA	NA	NA	NA	NA	NA	NA	NA	NA	NA	NA
Shumard oak	Quercus shumardii	Dallas	Texas	naturally_occurring	45.72 to 60.96 cm	Dallas	NA	NA	NA	NA	NA	NA	NA	NA	NA	NA	NA	NA	NA	NA	NA	NA	NA	NA	NA	NA	NA
Shumard oak	Quercus shumardii	Dallas	Texas	naturally_occurring	45.72 to 60.96 cm	Dallas	NA	NA	NA	NA	NA	NA	NA	NA	NA	NA	NA	NA	NA	NA	NA	NA	NA	NA	NA	NA	NA
Shumard oak	Quercus shumardii	Dallas	Texas	naturally_occurring	45.72 to 60.96 cm	Dallas	NA	NA	NA	NA	NA	NA	NA	NA	NA	NA	NA	NA	NA	NA	NA	NA	NA	NA	NA	NA	NA
Shumard oak	Quercus shumardii	Dallas	Texas	naturally_occurring	45.72 to 60.96 cm	Dallas	NA	NA	NA	NA	NA	NA	NA	NA	NA	NA	NA	NA	NA	NA	NA	NA	NA	NA	NA	NA	NA
Shumard oak	Quercus shumardii	Dallas	Texas	naturally_occurring	45.72 to 60.96 cm	Dallas	NA	NA	NA	NA	NA	NA	NA	NA	NA	NA	NA	NA	NA	NA	NA	NA	NA	NA	NA	NA	NA
Shumard oak	Quercus shumardii	Dallas	Texas	naturally_occurring	45.72 to 60.96 cm	Dallas	NA	NA	NA	NA	NA	NA	NA	NA	NA	NA	NA	NA	NA	NA	NA	NA	NA	NA	NA	NA	NA
Shumard oak	Quercus shumardii	Dallas	Texas	naturally_occurring	45.72 to 60.96 cm	Dallas	NA	NA	NA	NA	NA	NA	NA	NA	NA	NA	NA	NA	NA	NA	NA	NA	NA	NA	NA	NA	NA
Shumard oak	Quercus shumardii	Dallas	Texas	naturally_occurring	45.72 to 60.96 cm	Dallas	NA	NA	NA	NA	NA	NA	NA	NA	NA	NA	NA	NA	NA	NA	NA	NA	NA	NA	NA	NA	NA
Shumard oak	Quercus shumardii	Dallas	Texas	naturally_occurring	45.72 to 60.96 cm	Dallas	NA	NA	NA	NA	NA	NA	NA	NA	NA	NA	NA	NA	NA	NA	NA	NA	NA	NA	NA	NA	NA
Shumard oak	Quercus shumardii	Dallas	Texas	naturally_occurring	45.72 to 60.96 cm	Dallas	NA	NA	NA	NA	NA	NA	NA	NA	NA	NA	NA	NA	NA	NA	NA	NA	NA	NA	NA	NA	NA
Shumard oak	Quercus shumardii	Dallas	Texas	naturally_occurring	45.72 to 60.96 cm	Dallas	NA	NA	NA	NA	NA	NA	NA	NA	NA	NA	NA	NA	NA	NA	NA	NA	NA	NA	NA	NA	NA
Shumard oak	Quercus shumardii	Dallas	Texas	naturally_occurring	45.72 to 60.96 cm	Dallas	NA	NA	NA	NA	NA	NA	NA	NA	NA	NA	NA	NA	NA	NA	NA	NA	NA	NA	NA	NA	NA
Shumard oak	Quercus shumardii	Dallas	Texas	naturally_occurring	45.72 to 60.96 cm	Dallas	NA	NA	NA	NA	NA	NA	NA	NA	NA	NA	NA	NA	NA	NA	NA	NA	NA	NA	NA	NA	NA
Shumard oak	Quercus shumardii	Dallas	Texas	naturally_occurring	45.72 to 60.96 cm	Dallas	NA	NA	NA	NA	NA	NA	NA	NA	NA	NA	NA	NA	NA	NA	NA	NA	NA	NA	NA	NA	NA
Shumard oak	Quercus shumardii	Dallas	Texas	naturally_occurring	45.72 to 60.96 cm	Dallas	NA	NA	NA	NA	NA	NA	NA	NA	NA	NA	NA	NA	NA	NA	NA	NA	NA	NA	NA	NA	NA
Shumard oak	Quercus shumardii	Dallas	Texas	naturally_occurring	60.96 to 76.2 cm	Dallas	NA	NA	NA	NA	NA	NA	NA	NA	NA	NA	NA	NA	NA	NA	NA	NA	NA	NA	NA	NA	NA
Shumard oak	Quercus shumardii	Dallas	Texas	naturally_occurring	60.96 to 76.2 cm	Dallas	NA	NA	NA	NA	NA	NA	NA	NA	NA	NA	NA	NA	NA	NA	NA	NA	NA	NA	NA	NA	NA
Shumard oak	Quercus shumardii	Dallas	Texas	naturally_occurring	60.96 to 76.2 cm	Dallas	NA	NA	NA	NA	NA	NA	NA	NA	NA	NA	NA	NA	NA	NA	NA	NA	NA	NA	NA	NA	NA
Shumard oak	Quercus shumardii	Dallas	Texas	naturally_occurring	60.96 to 76.2 cm	Dallas	NA	NA	NA	NA	NA	NA	NA	NA	NA	NA	NA	NA	NA	NA	NA	NA	NA	NA	NA	NA	NA
Shumard oak	Quercus shumardii	Dallas	Texas	naturally_occurring	60.96 to 76.2 cm	Dallas	NA	NA	NA	NA	NA	NA	NA	NA	NA	NA	NA	NA	NA	NA	NA	NA	NA	NA	NA	NA	NA
Shumard oak	Quercus shumardii	Dallas	Texas	naturally_occurring	60.96 to 76.2 cm	Dallas	NA	NA	NA	NA	NA	NA	NA	NA	NA	NA	NA	NA	NA	NA	NA	NA	NA	NA	NA	NA	NA
Shumard oak	Quercus shumardii	Dallas	Texas	naturally_occurring	60.96 to 76.2 cm	Dallas	NA	NA	NA	NA	NA	NA	NA	NA	NA	NA	NA	NA	NA	NA	NA	NA	NA	NA	NA	NA	NA
Shumard oak	Quercus shumardii	Dallas	Texas	naturally_occurring	60.96 to 76.2 cm	Dallas	NA	NA	NA	NA	NA	NA	NA	NA	NA	NA	NA	NA	NA	NA	NA	NA	NA	NA	NA	NA	NA
Shumard oak	Quercus shumardii	Dallas	Texas	naturally_occurring	60.96 to 76.2 cm	Dallas	NA	NA	NA	NA	NA	NA	NA	NA	NA	NA	NA	NA	NA	NA	NA	NA	NA	NA	NA	NA	NA
Shumard oak	Quercus shumardii	Dallas	Texas	naturally_occurring	more than 76.2 cm	Dallas	NA	NA	NA	NA	NA	NA	NA	NA	NA	NA	NA	NA	NA	NA	NA	NA	NA	NA	NA	NA	NA
Shumard oak	Quercus shumardii	Dallas	Texas	naturally_occurring	more than 76.2 cm	Dallas	NA	NA	NA	NA	NA	NA	NA	NA	NA	NA	NA	NA	NA	NA	NA	NA	NA	NA	NA	NA	NA
Shumard oak	Quercus shumardii	Dallas	Texas	naturally_occurring	more than 76.2 cm	Dallas	NA	NA	NA	NA	NA	NA	NA	NA	NA	NA	NA	NA	NA	NA	NA	NA	NA	NA	NA	NA	NA
Baldcypress	Taxodium distichum	Dallas	Texas	naturally_occurring	0 to 15.24 cm	Dallas	NA	NA	NA	NA	NA	NA	NA	NA	NA	NA	NA	NA	NA	NA	NA	NA	NA	NA	NA	NA	NA
Baldcypress	Taxodium distichum	Dallas	Texas	naturally_occurring	0 to 15.24 cm	Dallas	NA	NA	NA	NA	NA	NA	NA	NA	NA	NA	NA	NA	NA	NA	NA	NA	NA	NA	NA	NA	NA
Baldcypress	Taxodium distichum	Dallas	Texas	naturally_occurring	0 to 15.24 cm	Dallas	NA	NA	NA	NA	NA	NA	NA	NA	NA	NA	NA	NA	NA	NA	NA	NA	NA	NA	NA	NA	NA
Baldcypress	Taxodium distichum	Dallas	Texas	naturally_occurring	0 to 15.24 cm	Dallas	NA	NA	NA	NA	NA	NA	NA	NA	NA	NA	NA	NA	NA	NA	NA	NA	NA	NA	NA	NA	NA
Baldcypress	Taxodium distichum	Dallas	Texas	naturally_occurring	0 to 15.24 cm	Dallas	NA	NA	NA	NA	NA	NA	NA	NA	NA	NA	NA	NA	NA	NA	NA	NA	NA	NA	NA	NA	NA
Baldcypress	Taxodium distichum	Dallas	Texas	naturally_occurring	0 to 15.24 cm	Dallas	NA	NA	NA	NA	NA	NA	NA	NA	NA	NA	NA	NA	NA	NA	NA	NA	NA	NA	NA	NA	NA
Baldcypress	Taxodium distichum	Dallas	Texas	naturally_occurring	0 to 15.24 cm	Dallas	NA	NA	NA	NA	NA	NA	NA	NA	NA	NA	NA	NA	NA	NA	NA	NA	NA	NA	NA	NA	NA
Baldcypress	Taxodium distichum	Dallas	Texas	naturally_occurring	0 to 15.24 cm	Dallas	NA	NA	NA	NA	NA	NA	NA	NA	NA	NA	NA	NA	NA	NA	NA	NA	NA	NA	NA	NA	NA
Baldcypress	Taxodium distichum	Dallas	Texas	naturally_occurring	0 to 15.24 cm	Dallas	NA	NA	NA	NA	NA	NA	NA	NA	NA	NA	NA	NA	NA	NA	NA	NA	NA	NA	NA	NA	NA
Baldcypress	Taxodium distichum	Dallas	Texas	naturally_occurring	0 to 15.24 cm	Dallas	NA	NA	NA	NA	NA	NA	NA	NA	NA	NA	NA	NA	NA	NA	NA	NA	NA	NA	NA	NA	NA
Baldcypress	Taxodium distichum	Dallas	Texas	naturally_occurring	0 to 15.24 cm	Dallas	NA	NA	NA	NA	NA	NA	NA	NA	NA	NA	NA	NA	NA	NA	NA	NA	NA	NA	NA	NA	NA
Baldcypress	Taxodium distichum	Dallas	Texas	naturally_occurring	0 to 15.24 cm	Dallas	NA	NA	NA	NA	NA	NA	NA	NA	NA	NA	NA	NA	NA	NA	NA	NA	NA	NA	NA	NA	NA
Baldcypress	Taxodium distichum	Dallas	Texas	naturally_occurring	0 to 15.24 cm	Dallas	NA	NA	NA	NA	NA	NA	NA	NA	NA	NA	NA	NA	NA	NA	NA	NA	NA	NA	NA	NA	NA
Baldcypress	Taxodium distichum	Dallas	Texas	naturally_occurring	0 to 15.24 cm	Dallas	NA	NA	NA	NA	NA	NA	NA	NA	NA	NA	NA	NA	NA	NA	NA	NA	NA	NA	NA	NA	NA
Baldcypress	Taxodium distichum	Dallas	Texas	naturally_occurring	0 to 15.24 cm	Dallas	NA	NA	NA	NA	NA	NA	NA	NA	NA	NA	NA	NA	NA	NA	NA	NA	NA	NA	NA	NA	NA
Baldcypress	Taxodium distichum	Dallas	Texas	naturally_occurring	0 to 15.24 cm	Dallas	NA	NA	NA	NA	NA	NA	NA	NA	NA	NA	NA	NA	NA	NA	NA	NA	NA	NA	NA	NA	NA
Baldcypress	Taxodium distichum	Dallas	Texas	naturally_occurring	0 to 15.24 cm	Dallas	NA	NA	NA	NA	NA	NA	NA	NA	NA	NA	NA	NA	NA	NA	NA	NA	NA	NA	NA	NA	NA
Baldcypress	Taxodium distichum	Dallas	Texas	naturally_occurring	0 to 15.24 cm	Dallas	NA	NA	NA	NA	NA	NA	NA	NA	NA	NA	NA	NA	NA	NA	NA	NA	NA	NA	NA	NA	NA
Baldcypress	Taxodium distichum	Dallas	Texas	naturally_occurring	0 to 15.24 cm	Dallas	NA	NA	NA	NA	NA	NA	NA	NA	NA	NA	NA	NA	NA	NA	NA	NA	NA	NA	NA	NA	NA
Baldcypress	Taxodium distichum	Dallas	Texas	naturally_occurring	0 to 15.24 cm	Dallas	NA	NA	NA	NA	NA	NA	NA	NA	NA	NA	NA	NA	NA	NA	NA	NA	NA	NA	NA	NA	NA
Baldcypress	Taxodium distichum	Dallas	Texas	naturally_occurring	0 to 15.24 cm	Dallas	NA	NA	NA	NA	NA	NA	NA	NA	NA	NA	NA	NA	NA	NA	NA	NA	NA	NA	NA	NA	NA
Baldcypress	Taxodium distichum	Dallas	Texas	naturally_occurring	0 to 15.24 cm	Dallas	NA	NA	NA	NA	NA	NA	NA	NA	NA	NA	NA	NA	NA	NA	NA	NA	NA	NA	NA	NA	NA
Baldcypress	Taxodium distichum	Dallas	Texas	naturally_occurring	0 to 15.24 cm	Dallas	NA	NA	NA	NA	NA	NA	NA	NA	NA	NA	NA	NA	NA	NA	NA	NA	NA	NA	NA	NA	NA
Baldcypress	Taxodium distichum	Dallas	Texas	naturally_occurring	0 to 15.24 cm	Dallas	NA	NA	NA	NA	NA	NA	NA	NA	NA	NA	NA	NA	NA	NA	NA	NA	NA	NA	NA	NA	NA
Baldcypress	Taxodium distichum	Dallas	Texas	naturally_occurring	0 to 15.24 cm	Dallas	NA	NA	NA	NA	NA	NA	NA	NA	NA	NA	NA	NA	NA	NA	NA	NA	NA	NA	NA	NA	NA
Baldcypress	Taxodium distichum	Dallas	Texas	naturally_occurring	0 to 15.24 cm	Dallas	NA	NA	NA	NA	NA	NA	NA	NA	NA	NA	NA	NA	NA	NA	NA	NA	NA	NA	NA	NA	NA
Baldcypress	Taxodium distichum	Dallas	Texas	naturally_occurring	0 to 15.24 cm	Dallas	NA	NA	NA	NA	NA	NA	NA	NA	NA	NA	NA	NA	NA	NA	NA	NA	NA	NA	NA	NA	NA
Baldcypress	Taxodium distichum	Dallas	Texas	naturally_occurring	0 to 15.24 cm	Dallas	NA	NA	NA	NA	NA	NA	NA	NA	NA	NA	NA	NA	NA	NA	NA	NA	NA	NA	NA	NA	NA
Baldcypress	Taxodium distichum	Dallas	Texas	naturally_occurring	0 to 15.24 cm	Dallas	NA	NA	NA	NA	NA	NA	NA	NA	NA	NA	NA	NA	NA	NA	NA	NA	NA	NA	NA	NA	NA
Baldcypress	Taxodium distichum	Dallas	Texas	naturally_occurring	0 to 15.24 cm	Dallas	NA	NA	NA	NA	NA	NA	NA	NA	NA	NA	NA	NA	NA	NA	NA	NA	NA	NA	NA	NA	NA
Baldcypress	Taxodium distichum	Dallas	Texas	naturally_occurring	0 to 15.24 cm	Dallas	NA	NA	NA	NA	NA	NA	NA	NA	NA	NA	NA	NA	NA	NA	NA	NA	NA	NA	NA	NA	NA
Baldcypress	Taxodium distichum	Dallas	Texas	naturally_occurring	0 to 15.24 cm	Dallas	NA	NA	NA	NA	NA	NA	NA	NA	NA	NA	NA	NA	NA	NA	NA	NA	NA	NA	NA	NA	NA
Baldcypress	Taxodium distichum	Dallas	Texas	naturally_occurring	0 to 15.24 cm	Dallas	NA	NA	NA	NA	NA	NA	NA	NA	NA	NA	NA	NA	NA	NA	NA	NA	NA	NA	NA	NA	NA
Baldcypress	Taxodium distichum	Dallas	Texas	naturally_occurring	0 to 15.24 cm	Dallas	NA	NA	NA	NA	NA	NA	NA	NA	NA	NA	NA	NA	NA	NA	NA	NA	NA	NA	NA	NA	NA
Baldcypress	Taxodium distichum	Dallas	Texas	naturally_occurring	0 to 15.24 cm	Dallas	NA	NA	NA	NA	NA	NA	NA	NA	NA	NA	NA	NA	NA	NA	NA	NA	NA	NA	NA	NA	NA
Baldcypress	Taxodium distichum	Dallas	Texas	naturally_occurring	0 to 15.24 cm	Dallas	NA	NA	NA	NA	NA	NA	NA	NA	NA	NA	NA	NA	NA	NA	NA	NA	NA	NA	NA	NA	NA
Baldcypress	Taxodium distichum	Dallas	Texas	naturally_occurring	0 to 15.24 cm	Dallas	NA	NA	NA	NA	NA	NA	NA	NA	NA	NA	NA	NA	NA	NA	NA	NA	NA	NA	NA	NA	NA
Baldcypress	Taxodium distichum	Dallas	Texas	naturally_occurring	0 to 15.24 cm	Dallas	NA	NA	NA	NA	NA	NA	NA	NA	NA	NA	NA	NA	NA	NA	NA	NA	NA	NA	NA	NA	NA
Baldcypress	Taxodium distichum	Dallas	Texas	naturally_occurring	0 to 15.24 cm	Dallas	NA	NA	NA	NA	NA	NA	NA	NA	NA	NA	NA	NA	NA	NA	NA	NA	NA	NA	NA	NA	NA
Baldcypress	Taxodium distichum	Dallas	Texas	naturally_occurring	0 to 15.24 cm	Dallas	NA	NA	NA	NA	NA	NA	NA	NA	NA	NA	NA	NA	NA	NA	NA	NA	NA	NA	NA	NA	NA
Baldcypress	Taxodium distichum	Dallas	Texas	naturally_occurring	0 to 15.24 cm	Dallas	NA	NA	NA	NA	NA	NA	NA	NA	NA	NA	NA	NA	NA	NA	NA	NA	NA	NA	NA	NA	NA
Baldcypress	Taxodium distichum	Dallas	Texas	naturally_occurring	0 to 15.24 cm	Dallas	NA	NA	NA	NA	NA	NA	NA	NA	NA	NA	NA	NA	NA	NA	NA	NA	NA	NA	NA	NA	NA
Baldcypress	Taxodium distichum	Dallas	Texas	naturally_occurring	0 to 15.24 cm	Dallas	NA	NA	NA	NA	NA	NA	NA	NA	NA	NA	NA	NA	NA	NA	NA	NA	NA	NA	NA	NA	NA
Baldcypress	Taxodium distichum	Dallas	Texas	naturally_occurring	0 to 15.24 cm	Dallas	NA	NA	NA	NA	NA	NA	NA	NA	NA	NA	NA	NA	NA	NA	NA	NA	NA	NA	NA	NA	NA
Baldcypress	Taxodium distichum	Dallas	Texas	naturally_occurring	0 to 15.24 cm	Dallas	NA	NA	NA	NA	NA	NA	NA	NA	NA	NA	NA	NA	NA	NA	NA	NA	NA	NA	NA	NA	NA
Baldcypress	Taxodium distichum	Dallas	Texas	naturally_occurring	15.24 to 30.48 cm	Dallas	NA	NA	NA	NA	NA	NA	NA	NA	NA	NA	NA	NA	NA	NA	NA	NA	NA	NA	NA	NA	NA
Baldcypress	Taxodium distichum	Dallas	Texas	naturally_occurring	15.24 to 30.48 cm	Dallas	NA	NA	NA	NA	NA	NA	NA	NA	NA	NA	NA	NA	NA	NA	NA	NA	NA	NA	NA	NA	NA
Baldcypress	Taxodium distichum	Dallas	Texas	naturally_occurring	15.24 to 30.48 cm	Dallas	NA	NA	NA	NA	NA	NA	NA	NA	NA	NA	NA	NA	NA	NA	NA	NA	NA	NA	NA	NA	NA
Baldcypress	Taxodium distichum	Dallas	Texas	naturally_occurring	15.24 to 30.48 cm	Dallas	NA	NA	NA	NA	NA	NA	NA	NA	NA	NA	NA	NA	NA	NA	NA	NA	NA	NA	NA	NA	NA
Baldcypress	Taxodium distichum	Dallas	Texas	naturally_occurring	15.24 to 30.48 cm	Dallas	NA	NA	NA	NA	NA	NA	NA	NA	NA	NA	NA	NA	NA	NA	NA	NA	NA	NA	NA	NA	NA
Baldcypress	Taxodium distichum	Dallas	Texas	naturally_occurring	15.24 to 30.48 cm	Dallas	NA	NA	NA	NA	NA	NA	NA	NA	NA	NA	NA	NA	NA	NA	NA	NA	NA	NA	NA	NA	NA
Baldcypress	Taxodium distichum	Dallas	Texas	naturally_occurring	15.24 to 30.48 cm	Dallas	NA	NA	NA	NA	NA	NA	NA	NA	NA	NA	NA	NA	NA	NA	NA	NA	NA	NA	NA	NA	NA
Baldcypress	Taxodium distichum	Dallas	Texas	naturally_occurring	15.24 to 30.48 cm	Dallas	NA	NA	NA	NA	NA	NA	NA	NA	NA	NA	NA	NA	NA	NA	NA	NA	NA	NA	NA	NA	NA
Baldcypress	Taxodium distichum	Dallas	Texas	naturally_occurring	15.24 to 30.48 cm	Dallas	NA	NA	NA	NA	NA	NA	NA	NA	NA	NA	NA	NA	NA	NA	NA	NA	NA	NA	NA	NA	NA
Baldcypress	Taxodium distichum	Dallas	Texas	naturally_occurring	15.24 to 30.48 cm	Dallas	NA	NA	NA	NA	NA	NA	NA	NA	NA	NA	NA	NA	NA	NA	NA	NA	NA	NA	NA	NA	NA
Baldcypress	Taxodium distichum	Dallas	Texas	naturally_occurring	15.24 to 30.48 cm	Dallas	NA	NA	NA	NA	NA	NA	NA	NA	NA	NA	NA	NA	NA	NA	NA	NA	NA	NA	NA	NA	NA
Baldcypress	Taxodium distichum	Dallas	Texas	naturally_occurring	15.24 to 30.48 cm	Dallas	NA	NA	NA	NA	NA	NA	NA	NA	NA	NA	NA	NA	NA	NA	NA	NA	NA	NA	NA	NA	NA
Baldcypress	Taxodium distichum	Dallas	Texas	naturally_occurring	15.24 to 30.48 cm	Dallas	NA	NA	NA	NA	NA	NA	NA	NA	NA	NA	NA	NA	NA	NA	NA	NA	NA	NA	NA	NA	NA
Baldcypress	Taxodium distichum	Dallas	Texas	naturally_occurring	15.24 to 30.48 cm	Dallas	NA	NA	NA	NA	NA	NA	NA	NA	NA	NA	NA	NA	NA	NA	NA	NA	NA	NA	NA	NA	NA
Baldcypress	Taxodium distichum	Dallas	Texas	naturally_occurring	15.24 to 30.48 cm	Dallas	NA	NA	NA	NA	NA	NA	NA	NA	NA	NA	NA	NA	NA	NA	NA	NA	NA	NA	NA	NA	NA
Baldcypress	Taxodium distichum	Dallas	Texas	naturally_occurring	15.24 to 30.48 cm	Dallas	NA	NA	NA	NA	NA	NA	NA	NA	NA	NA	NA	NA	NA	NA	NA	NA	NA	NA	NA	NA	NA
Baldcypress	Taxodium distichum	Dallas	Texas	naturally_occurring	15.24 to 30.48 cm	Dallas	NA	NA	NA	NA	NA	NA	NA	NA	NA	NA	NA	NA	NA	NA	NA	NA	NA	NA	NA	NA	NA
Baldcypress	Taxodium distichum	Dallas	Texas	naturally_occurring	15.24 to 30.48 cm	Dallas	NA	NA	NA	NA	NA	NA	NA	NA	NA	NA	NA	NA	NA	NA	NA	NA	NA	NA	NA	NA	NA
Baldcypress	Taxodium distichum	Dallas	Texas	naturally_occurring	15.24 to 30.48 cm	Dallas	NA	NA	NA	NA	NA	NA	NA	NA	NA	NA	NA	NA	NA	NA	NA	NA	NA	NA	NA	NA	NA
Baldcypress	Taxodium distichum	Dallas	Texas	naturally_occurring	15.24 to 30.48 cm	Dallas	NA	NA	NA	NA	NA	NA	NA	NA	NA	NA	NA	NA	NA	NA	NA	NA	NA	NA	NA	NA	NA
Baldcypress	Taxodium distichum	Dallas	Texas	naturally_occurring	15.24 to 30.48 cm	Dallas	NA	NA	NA	NA	NA	NA	NA	NA	NA	NA	NA	NA	NA	NA	NA	NA	NA	NA	NA	NA	NA
Baldcypress	Taxodium distichum	Dallas	Texas	naturally_occurring	15.24 to 30.48 cm	Dallas	NA	NA	NA	NA	NA	NA	NA	NA	NA	NA	NA	NA	NA	NA	NA	NA	NA	NA	NA	NA	NA
Baldcypress	Taxodium distichum	Dallas	Texas	naturally_occurring	15.24 to 30.48 cm	Dallas	NA	NA	NA	NA	NA	NA	NA	NA	NA	NA	NA	NA	NA	NA	NA	NA	NA	NA	NA	NA	NA
Baldcypress	Taxodium distichum	Dallas	Texas	naturally_occurring	15.24 to 30.48 cm	Dallas	NA	NA	NA	NA	NA	NA	NA	NA	NA	NA	NA	NA	NA	NA	NA	NA	NA	NA	NA	NA	NA
Baldcypress	Taxodium distichum	Dallas	Texas	naturally_occurring	15.24 to 30.48 cm	Dallas	NA	NA	NA	NA	NA	NA	NA	NA	NA	NA	NA	NA	NA	NA	NA	NA	NA	NA	NA	NA	NA
Baldcypress	Taxodium distichum	Dallas	Texas	naturally_occurring	15.24 to 30.48 cm	Dallas	NA	NA	NA	NA	NA	NA	NA	NA	NA	NA	NA	NA	NA	NA	NA	NA	NA	NA	NA	NA	NA
Baldcypress	Taxodium distichum	Dallas	Texas	naturally_occurring	15.24 to 30.48 cm	Dallas	NA	NA	NA	NA	NA	NA	NA	NA	NA	NA	NA	NA	NA	NA	NA	NA	NA	NA	NA	NA	NA
Baldcypress	Taxodium distichum	Dallas	Texas	naturally_occurring	15.24 to 30.48 cm	Dallas	NA	NA	NA	NA	NA	NA	NA	NA	NA	NA	NA	NA	NA	NA	NA	NA	NA	NA	NA	NA	NA
Baldcypress	Taxodium distichum	Dallas	Texas	naturally_occurring	15.24 to 30.48 cm	Dallas	NA	NA	NA	NA	NA	NA	NA	NA	NA	NA	NA	NA	NA	NA	NA	NA	NA	NA	NA	NA	NA
Baldcypress	Taxodium distichum	Dallas	Texas	naturally_occurring	15.24 to 30.48 cm	Dallas	NA	NA	NA	NA	NA	NA	NA	NA	NA	NA	NA	NA	NA	NA	NA	NA	NA	NA	NA	NA	NA
Baldcypress	Taxodium distichum	Dallas	Texas	naturally_occurring	15.24 to 30.48 cm	Dallas	NA	NA	NA	NA	NA	NA	NA	NA	NA	NA	NA	NA	NA	NA	NA	NA	NA	NA	NA	NA	NA
Baldcypress	Taxodium distichum	Dallas	Texas	naturally_occurring	15.24 to 30.48 cm	Dallas	NA	NA	NA	NA	NA	NA	NA	NA	NA	NA	NA	NA	NA	NA	NA	NA	NA	NA	NA	NA	NA
Baldcypress	Taxodium distichum	Dallas	Texas	naturally_occurring	15.24 to 30.48 cm	Dallas	NA	NA	NA	NA	NA	NA	NA	NA	NA	NA	NA	NA	NA	NA	NA	NA	NA	NA	NA	NA	NA
Baldcypress	Taxodium distichum	Dallas	Texas	naturally_occurring	15.24 to 30.48 cm	Dallas	NA	NA	NA	NA	NA	NA	NA	NA	NA	NA	NA	NA	NA	NA	NA	NA	NA	NA	NA	NA	NA
Baldcypress	Taxodium distichum	Dallas	Texas	naturally_occurring	15.24 to 30.48 cm	Dallas	NA	NA	NA	NA	NA	NA	NA	NA	NA	NA	NA	NA	NA	NA	NA	NA	NA	NA	NA	NA	NA
Baldcypress	Taxodium distichum	Dallas	Texas	naturally_occurring	15.24 to 30.48 cm	Dallas	NA	NA	NA	NA	NA	NA	NA	NA	NA	NA	NA	NA	NA	NA	NA	NA	NA	NA	NA	NA	NA
Baldcypress	Taxodium distichum	Dallas	Texas	naturally_occurring	15.24 to 30.48 cm	Dallas	NA	NA	NA	NA	NA	NA	NA	NA	NA	NA	NA	NA	NA	NA	NA	NA	NA	NA	NA	NA	NA
Baldcypress	Taxodium distichum	Dallas	Texas	naturally_occurring	15.24 to 30.48 cm	Dallas	NA	NA	NA	NA	NA	NA	NA	NA	NA	NA	NA	NA	NA	NA	NA	NA	NA	NA	NA	NA	NA
Baldcypress	Taxodium distichum	Dallas	Texas	naturally_occurring	15.24 to 30.48 cm	Dallas	NA	NA	NA	NA	NA	NA	NA	NA	NA	NA	NA	NA	NA	NA	NA	NA	NA	NA	NA	NA	NA
Baldcypress	Taxodium distichum	Dallas	Texas	naturally_occurring	15.24 to 30.48 cm	Dallas	NA	NA	NA	NA	NA	NA	NA	NA	NA	NA	NA	NA	NA	NA	NA	NA	NA	NA	NA	NA	NA
Baldcypress	Taxodium distichum	Dallas	Texas	naturally_occurring	15.24 to 30.48 cm	Dallas	NA	NA	NA	NA	NA	NA	NA	NA	NA	NA	NA	NA	NA	NA	NA	NA	NA	NA	NA	NA	NA
Baldcypress	Taxodium distichum	Dallas	Texas	naturally_occurring	15.24 to 30.48 cm	Dallas	NA	NA	NA	NA	NA	NA	NA	NA	NA	NA	NA	NA	NA	NA	NA	NA	NA	NA	NA	NA	NA
Baldcypress	Taxodium distichum	Dallas	Texas	naturally_occurring	15.24 to 30.48 cm	Dallas	NA	NA	NA	NA	NA	NA	NA	NA	NA	NA	NA	NA	NA	NA	NA	NA	NA	NA	NA	NA	NA
Baldcypress	Taxodium distichum	Dallas	Texas	naturally_occurring	15.24 to 30.48 cm	Dallas	NA	NA	NA	NA	NA	NA	NA	NA	NA	NA	NA	NA	NA	NA	NA	NA	NA	NA	NA	NA	NA
Baldcypress	Taxodium distichum	Dallas	Texas	naturally_occurring	15.24 to 30.48 cm	Dallas	NA	NA	NA	NA	NA	NA	NA	NA	NA	NA	NA	NA	NA	NA	NA	NA	NA	NA	NA	NA	NA
Baldcypress	Taxodium distichum	Dallas	Texas	naturally_occurring	15.24 to 30.48 cm	Dallas	NA	NA	NA	NA	NA	NA	NA	NA	NA	NA	NA	NA	NA	NA	NA	NA	NA	NA	NA	NA	NA
Baldcypress	Taxodium distichum	Dallas	Texas	naturally_occurring	15.24 to 30.48 cm	Dallas	NA	NA	NA	NA	NA	NA	NA	NA	NA	NA	NA	NA	NA	NA	NA	NA	NA	NA	NA	NA	NA
Baldcypress	Taxodium distichum	Dallas	Texas	naturally_occurring	15.24 to 30.48 cm	Dallas	NA	NA	NA	NA	NA	NA	NA	NA	NA	NA	NA	NA	NA	NA	NA	NA	NA	NA	NA	NA	NA
Baldcypress	Taxodium distichum	Dallas	Texas	naturally_occurring	15.24 to 30.48 cm	Dallas	NA	NA	NA	NA	NA	NA	NA	NA	NA	NA	NA	NA	NA	NA	NA	NA	NA	NA	NA	NA	NA
Baldcypress	Taxodium distichum	Dallas	Texas	naturally_occurring	15.24 to 30.48 cm	Dallas	NA	NA	NA	NA	NA	NA	NA	NA	NA	NA	NA	NA	NA	NA	NA	NA	NA	NA	NA	NA	NA
Baldcypress	Taxodium distichum	Dallas	Texas	naturally_occurring	15.24 to 30.48 cm	Dallas	NA	NA	NA	NA	NA	NA	NA	NA	NA	NA	NA	NA	NA	NA	NA	NA	NA	NA	NA	NA	NA
Baldcypress	Taxodium distichum	Dallas	Texas	naturally_occurring	15.24 to 30.48 cm	Dallas	NA	NA	NA	NA	NA	NA	NA	NA	NA	NA	NA	NA	NA	NA	NA	NA	NA	NA	NA	NA	NA
Baldcypress	Taxodium distichum	Dallas	Texas	naturally_occurring	15.24 to 30.48 cm	Dallas	NA	NA	NA	NA	NA	NA	NA	NA	NA	NA	NA	NA	NA	NA	NA	NA	NA	NA	NA	NA	NA
Baldcypress	Taxodium distichum	Dallas	Texas	naturally_occurring	15.24 to 30.48 cm	Dallas	NA	NA	NA	NA	NA	NA	NA	NA	NA	NA	NA	NA	NA	NA	NA	NA	NA	NA	NA	NA	NA
Baldcypress	Taxodium distichum	Dallas	Texas	naturally_occurring	15.24 to 30.48 cm	Dallas	NA	NA	NA	NA	NA	NA	NA	NA	NA	NA	NA	NA	NA	NA	NA	NA	NA	NA	NA	NA	NA
Baldcypress	Taxodium distichum	Dallas	Texas	naturally_occurring	15.24 to 30.48 cm	Dallas	NA	NA	NA	NA	NA	NA	NA	NA	NA	NA	NA	NA	NA	NA	NA	NA	NA	NA	NA	NA	NA
Baldcypress	Taxodium distichum	Dallas	Texas	naturally_occurring	15.24 to 30.48 cm	Dallas	NA	NA	NA	NA	NA	NA	NA	NA	NA	NA	NA	NA	NA	NA	NA	NA	NA	NA	NA	NA	NA
Baldcypress	Taxodium distichum	Dallas	Texas	naturally_occurring	15.24 to 30.48 cm	Dallas	NA	NA	NA	NA	NA	NA	NA	NA	NA	NA	NA	NA	NA	NA	NA	NA	NA	NA	NA	NA	NA
Baldcypress	Taxodium distichum	Dallas	Texas	naturally_occurring	15.24 to 30.48 cm	Dallas	NA	NA	NA	NA	NA	NA	NA	NA	NA	NA	NA	NA	NA	NA	NA	NA	NA	NA	NA	NA	NA
Baldcypress	Taxodium distichum	Dallas	Texas	naturally_occurring	15.24 to 30.48 cm	Dallas	NA	NA	NA	NA	NA	NA	NA	NA	NA	NA	NA	NA	NA	NA	NA	NA	NA	NA	NA	NA	NA
Baldcypress	Taxodium distichum	Dallas	Texas	naturally_occurring	15.24 to 30.48 cm	Dallas	NA	NA	NA	NA	NA	NA	NA	NA	NA	NA	NA	NA	NA	NA	NA	NA	NA	NA	NA	NA	NA
Baldcypress	Taxodium distichum	Dallas	Texas	naturally_occurring	15.24 to 30.48 cm	Dallas	NA	NA	NA	NA	NA	NA	NA	NA	NA	NA	NA	NA	NA	NA	NA	NA	NA	NA	NA	NA	NA
Baldcypress	Taxodium distichum	Dallas	Texas	naturally_occurring	15.24 to 30.48 cm	Dallas	NA	NA	NA	NA	NA	NA	NA	NA	NA	NA	NA	NA	NA	NA	NA	NA	NA	NA	NA	NA	NA
Baldcypress	Taxodium distichum	Dallas	Texas	naturally_occurring	15.24 to 30.48 cm	Dallas	NA	NA	NA	NA	NA	NA	NA	NA	NA	NA	NA	NA	NA	NA	NA	NA	NA	NA	NA	NA	NA
Baldcypress	Taxodium distichum	Dallas	Texas	naturally_occurring	15.24 to 30.48 cm	Dallas	NA	NA	NA	NA	NA	NA	NA	NA	NA	NA	NA	NA	NA	NA	NA	NA	NA	NA	NA	NA	NA
Baldcypress	Taxodium distichum	Dallas	Texas	naturally_occurring	15.24 to 30.48 cm	Dallas	NA	NA	NA	NA	NA	NA	NA	NA	NA	NA	NA	NA	NA	NA	NA	NA	NA	NA	NA	NA	NA
Baldcypress	Taxodium distichum	Dallas	Texas	naturally_occurring	15.24 to 30.48 cm	Dallas	NA	NA	NA	NA	NA	NA	NA	NA	NA	NA	NA	NA	NA	NA	NA	NA	NA	NA	NA	NA	NA
Baldcypress	Taxodium distichum	Dallas	Texas	naturally_occurring	15.24 to 30.48 cm	Dallas	NA	NA	NA	NA	NA	NA	NA	NA	NA	NA	NA	NA	NA	NA	NA	NA	NA	NA	NA	NA	NA
Baldcypress	Taxodium distichum	Dallas	Texas	naturally_occurring	15.24 to 30.48 cm	Dallas	NA	NA	NA	NA	NA	NA	NA	NA	NA	NA	NA	NA	NA	NA	NA	NA	NA	NA	NA	NA	NA
Baldcypress	Taxodium distichum	Dallas	Texas	naturally_occurring	15.24 to 30.48 cm	Dallas	NA	NA	NA	NA	NA	NA	NA	NA	NA	NA	NA	NA	NA	NA	NA	NA	NA	NA	NA	NA	NA
Baldcypress	Taxodium distichum	Dallas	Texas	naturally_occurring	15.24 to 30.48 cm	Dallas	NA	NA	NA	NA	NA	NA	NA	NA	NA	NA	NA	NA	NA	NA	NA	NA	NA	NA	NA	NA	NA
Baldcypress	Taxodium distichum	Dallas	Texas	naturally_occurring	15.24 to 30.48 cm	Dallas	NA	NA	NA	NA	NA	NA	NA	NA	NA	NA	NA	NA	NA	NA	NA	NA	NA	NA	NA	NA	NA
Baldcypress	Taxodium distichum	Dallas	Texas	naturally_occurring	15.24 to 30.48 cm	Dallas	NA	NA	NA	NA	NA	NA	NA	NA	NA	NA	NA	NA	NA	NA	NA	NA	NA	NA	NA	NA	NA
Baldcypress	Taxodium distichum	Dallas	Texas	naturally_occurring	15.24 to 30.48 cm	Dallas	NA	NA	NA	NA	NA	NA	NA	NA	NA	NA	NA	NA	NA	NA	NA	NA	NA	NA	NA	NA	NA
Baldcypress	Taxodium distichum	Dallas	Texas	naturally_occurring	15.24 to 30.48 cm	Dallas	NA	NA	NA	NA	NA	NA	NA	NA	NA	NA	NA	NA	NA	NA	NA	NA	NA	NA	NA	NA	NA
Baldcypress	Taxodium distichum	Dallas	Texas	naturally_occurring	15.24 to 30.48 cm	Dallas	NA	NA	NA	NA	NA	NA	NA	NA	NA	NA	NA	NA	NA	NA	NA	NA	NA	NA	NA	NA	NA
Baldcypress	Taxodium distichum	Dallas	Texas	naturally_occurring	15.24 to 30.48 cm	Dallas	NA	NA	NA	NA	NA	NA	NA	NA	NA	NA	NA	NA	NA	NA	NA	NA	NA	NA	NA	NA	NA
Baldcypress	Taxodium distichum	Dallas	Texas	naturally_occurring	15.24 to 30.48 cm	Dallas	NA	NA	NA	NA	NA	NA	NA	NA	NA	NA	NA	NA	NA	NA	NA	NA	NA	NA	NA	NA	NA
Baldcypress	Taxodium distichum	Dallas	Texas	naturally_occurring	15.24 to 30.48 cm	Dallas	NA	NA	NA	NA	NA	NA	NA	NA	NA	NA	NA	NA	NA	NA	NA	NA	NA	NA	NA	NA	NA
Baldcypress	Taxodium distichum	Dallas	Texas	naturally_occurring	15.24 to 30.48 cm	Dallas	NA	NA	NA	NA	NA	NA	NA	NA	NA	NA	NA	NA	NA	NA	NA	NA	NA	NA	NA	NA	NA
Baldcypress	Taxodium distichum	Dallas	Texas	naturally_occurring	15.24 to 30.48 cm	Dallas	NA	NA	NA	NA	NA	NA	NA	NA	NA	NA	NA	NA	NA	NA	NA	NA	NA	NA	NA	NA	NA
Baldcypress	Taxodium distichum	Dallas	Texas	naturally_occurring	15.24 to 30.48 cm	Dallas	NA	NA	NA	NA	NA	NA	NA	NA	NA	NA	NA	NA	NA	NA	NA	NA	NA	NA	NA	NA	NA
Baldcypress	Taxodium distichum	Dallas	Texas	naturally_occurring	15.24 to 30.48 cm	Dallas	NA	NA	NA	NA	NA	NA	NA	NA	NA	NA	NA	NA	NA	NA	NA	NA	NA	NA	NA	NA	NA
Baldcypress	Taxodium distichum	Dallas	Texas	naturally_occurring	15.24 to 30.48 cm	Dallas	NA	NA	NA	NA	NA	NA	NA	NA	NA	NA	NA	NA	NA	NA	NA	NA	NA	NA	NA	NA	NA
Baldcypress	Taxodium distichum	Dallas	Texas	naturally_occurring	15.24 to 30.48 cm	Dallas	NA	NA	NA	NA	NA	NA	NA	NA	NA	NA	NA	NA	NA	NA	NA	NA	NA	NA	NA	NA	NA
Baldcypress	Taxodium distichum	Dallas	Texas	naturally_occurring	15.24 to 30.48 cm	Dallas	NA	NA	NA	NA	NA	NA	NA	NA	NA	NA	NA	NA	NA	NA	NA	NA	NA	NA	NA	NA	NA
Baldcypress	Taxodium distichum	Dallas	Texas	naturally_occurring	15.24 to 30.48 cm	Dallas	NA	NA	NA	NA	NA	NA	NA	NA	NA	NA	NA	NA	NA	NA	NA	NA	NA	NA	NA	NA	NA
Baldcypress	Taxodium distichum	Dallas	Texas	naturally_occurring	15.24 to 30.48 cm	Dallas	NA	NA	NA	NA	NA	NA	NA	NA	NA	NA	NA	NA	NA	NA	NA	NA	NA	NA	NA	NA	NA
Baldcypress	Taxodium distichum	Dallas	Texas	naturally_occurring	15.24 to 30.48 cm	Dallas	NA	NA	NA	NA	NA	NA	NA	NA	NA	NA	NA	NA	NA	NA	NA	NA	NA	NA	NA	NA	NA
Baldcypress	Taxodium distichum	Dallas	Texas	naturally_occurring	15.24 to 30.48 cm	Dallas	NA	NA	NA	NA	NA	NA	NA	NA	NA	NA	NA	NA	NA	NA	NA	NA	NA	NA	NA	NA	NA
Baldcypress	Taxodium distichum	Dallas	Texas	naturally_occurring	15.24 to 30.48 cm	Dallas	NA	NA	NA	NA	NA	NA	NA	NA	NA	NA	NA	NA	NA	NA	NA	NA	NA	NA	NA	NA	NA
Baldcypress	Taxodium distichum	Dallas	Texas	naturally_occurring	15.24 to 30.48 cm	Dallas	NA	NA	NA	NA	NA	NA	NA	NA	NA	NA	NA	NA	NA	NA	NA	NA	NA	NA	NA	NA	NA
Baldcypress	Taxodium distichum	Dallas	Texas	naturally_occurring	15.24 to 30.48 cm	Dallas	NA	NA	NA	NA	NA	NA	NA	NA	NA	NA	NA	NA	NA	NA	NA	NA	NA	NA	NA	NA	NA
Baldcypress	Taxodium distichum	Dallas	Texas	naturally_occurring	15.24 to 30.48 cm	Dallas	NA	NA	NA	NA	NA	NA	NA	NA	NA	NA	NA	NA	NA	NA	NA	NA	NA	NA	NA	NA	NA
Baldcypress	Taxodium distichum	Dallas	Texas	naturally_occurring	15.24 to 30.48 cm	Dallas	NA	NA	NA	NA	NA	NA	NA	NA	NA	NA	NA	NA	NA	NA	NA	NA	NA	NA	NA	NA	NA
Baldcypress	Taxodium distichum	Dallas	Texas	naturally_occurring	15.24 to 30.48 cm	Dallas	NA	NA	NA	NA	NA	NA	NA	NA	NA	NA	NA	NA	NA	NA	NA	NA	NA	NA	NA	NA	NA
Baldcypress	Taxodium distichum	Dallas	Texas	naturally_occurring	15.24 to 30.48 cm	Dallas	NA	NA	NA	NA	NA	NA	NA	NA	NA	NA	NA	NA	NA	NA	NA	NA	NA	NA	NA	NA	NA
Baldcypress	Taxodium distichum	Dallas	Texas	naturally_occurring	15.24 to 30.48 cm	Dallas	NA	NA	NA	NA	NA	NA	NA	NA	NA	NA	NA	NA	NA	NA	NA	NA	NA	NA	NA	NA	NA
Baldcypress	Taxodium distichum	Dallas	Texas	naturally_occurring	15.24 to 30.48 cm	Dallas	NA	NA	NA	NA	NA	NA	NA	NA	NA	NA	NA	NA	NA	NA	NA	NA	NA	NA	NA	NA	NA
Baldcypress	Taxodium distichum	Dallas	Texas	naturally_occurring	15.24 to 30.48 cm	Dallas	NA	NA	NA	NA	NA	NA	NA	NA	NA	NA	NA	NA	NA	NA	NA	NA	NA	NA	NA	NA	NA
Baldcypress	Taxodium distichum	Dallas	Texas	naturally_occurring	15.24 to 30.48 cm	Dallas	NA	NA	NA	NA	NA	NA	NA	NA	NA	NA	NA	NA	NA	NA	NA	NA	NA	NA	NA	NA	NA
Baldcypress	Taxodium distichum	Dallas	Texas	naturally_occurring	15.24 to 30.48 cm	Dallas	NA	NA	NA	NA	NA	NA	NA	NA	NA	NA	NA	NA	NA	NA	NA	NA	NA	NA	NA	NA	NA
Baldcypress	Taxodium distichum	Dallas	Texas	naturally_occurring	15.24 to 30.48 cm	Dallas	NA	NA	NA	NA	NA	NA	NA	NA	NA	NA	NA	NA	NA	NA	NA	NA	NA	NA	NA	NA	NA
Baldcypress	Taxodium distichum	Dallas	Texas	naturally_occurring	15.24 to 30.48 cm	Dallas	NA	NA	NA	NA	NA	NA	NA	NA	NA	NA	NA	NA	NA	NA	NA	NA	NA	NA	NA	NA	NA
Baldcypress	Taxodium distichum	Dallas	Texas	naturally_occurring	15.24 to 30.48 cm	Dallas	NA	NA	NA	NA	NA	NA	NA	NA	NA	NA	NA	NA	NA	NA	NA	NA	NA	NA	NA	NA	NA
Baldcypress	Taxodium distichum	Dallas	Texas	naturally_occurring	15.24 to 30.48 cm	Dallas	NA	NA	NA	NA	NA	NA	NA	NA	NA	NA	NA	NA	NA	NA	NA	NA	NA	NA	NA	NA	NA
Baldcypress	Taxodium distichum	Dallas	Texas	naturally_occurring	15.24 to 30.48 cm	Dallas	NA	NA	NA	NA	NA	NA	NA	NA	NA	NA	NA	NA	NA	NA	NA	NA	NA	NA	NA	NA	NA
Baldcypress	Taxodium distichum	Dallas	Texas	naturally_occurring	15.24 to 30.48 cm	Dallas	NA	NA	NA	NA	NA	NA	NA	NA	NA	NA	NA	NA	NA	NA	NA	NA	NA	NA	NA	NA	NA
Baldcypress	Taxodium distichum	Dallas	Texas	naturally_occurring	15.24 to 30.48 cm	Dallas	NA	NA	NA	NA	NA	NA	NA	NA	NA	NA	NA	NA	NA	NA	NA	NA	NA	NA	NA	NA	NA
Baldcypress	Taxodium distichum	Dallas	Texas	naturally_occurring	15.24 to 30.48 cm	Dallas	NA	NA	NA	NA	NA	NA	NA	NA	NA	NA	NA	NA	NA	NA	NA	NA	NA	NA	NA	NA	NA
Baldcypress	Taxodium distichum	Dallas	Texas	naturally_occurring	15.24 to 30.48 cm	Dallas	NA	NA	NA	NA	NA	NA	NA	NA	NA	NA	NA	NA	NA	NA	NA	NA	NA	NA	NA	NA	NA
Baldcypress	Taxodium distichum	Dallas	Texas	naturally_occurring	15.24 to 30.48 cm	Dallas	NA	NA	NA	NA	NA	NA	NA	NA	NA	NA	NA	NA	NA	NA	NA	NA	NA	NA	NA	NA	NA
Baldcypress	Taxodium distichum	Dallas	Texas	naturally_occurring	15.24 to 30.48 cm	Dallas	NA	NA	NA	NA	NA	NA	NA	NA	NA	NA	NA	NA	NA	NA	NA	NA	NA	NA	NA	NA	NA
Baldcypress	Taxodium distichum	Dallas	Texas	naturally_occurring	15.24 to 30.48 cm	Dallas	NA	NA	NA	NA	NA	NA	NA	NA	NA	NA	NA	NA	NA	NA	NA	NA	NA	NA	NA	NA	NA
Baldcypress	Taxodium distichum	Dallas	Texas	naturally_occurring	15.24 to 30.48 cm	Dallas	NA	NA	NA	NA	NA	NA	NA	NA	NA	NA	NA	NA	NA	NA	NA	NA	NA	NA	NA	NA	NA
Baldcypress	Taxodium distichum	Dallas	Texas	naturally_occurring	15.24 to 30.48 cm	Dallas	NA	NA	NA	NA	NA	NA	NA	NA	NA	NA	NA	NA	NA	NA	NA	NA	NA	NA	NA	NA	NA
Baldcypress	Taxodium distichum	Dallas	Texas	naturally_occurring	15.24 to 30.48 cm	Dallas	NA	NA	NA	NA	NA	NA	NA	NA	NA	NA	NA	NA	NA	NA	NA	NA	NA	NA	NA	NA	NA
Baldcypress	Taxodium distichum	Dallas	Texas	naturally_occurring	15.24 to 30.48 cm	Dallas	NA	NA	NA	NA	NA	NA	NA	NA	NA	NA	NA	NA	NA	NA	NA	NA	NA	NA	NA	NA	NA
Baldcypress	Taxodium distichum	Dallas	Texas	naturally_occurring	15.24 to 30.48 cm	Dallas	NA	NA	NA	NA	NA	NA	NA	NA	NA	NA	NA	NA	NA	NA	NA	NA	NA	NA	NA	NA	NA
Baldcypress	Taxodium distichum	Dallas	Texas	naturally_occurring	15.24 to 30.48 cm	Dallas	NA	NA	NA	NA	NA	NA	NA	NA	NA	NA	NA	NA	NA	NA	NA	NA	NA	NA	NA	NA	NA
Baldcypress	Taxodium distichum	Dallas	Texas	naturally_occurring	15.24 to 30.48 cm	Dallas	NA	NA	NA	NA	NA	NA	NA	NA	NA	NA	NA	NA	NA	NA	NA	NA	NA	NA	NA	NA	NA
Baldcypress	Taxodium distichum	Dallas	Texas	naturally_occurring	15.24 to 30.48 cm	Dallas	NA	NA	NA	NA	NA	NA	NA	NA	NA	NA	NA	NA	NA	NA	NA	NA	NA	NA	NA	NA	NA
Baldcypress	Taxodium distichum	Dallas	Texas	naturally_occurring	15.24 to 30.48 cm	Dallas	NA	NA	NA	NA	NA	NA	NA	NA	NA	NA	NA	NA	NA	NA	NA	NA	NA	NA	NA	NA	NA
Baldcypress	Taxodium distichum	Dallas	Texas	naturally_occurring	15.24 to 30.48 cm	Dallas	NA	NA	NA	NA	NA	NA	NA	NA	NA	NA	NA	NA	NA	NA	NA	NA	NA	NA	NA	NA	NA
Baldcypress	Taxodium distichum	Dallas	Texas	naturally_occurring	15.24 to 30.48 cm	Dallas	NA	NA	NA	NA	NA	NA	NA	NA	NA	NA	NA	NA	NA	NA	NA	NA	NA	NA	NA	NA	NA
Baldcypress	Taxodium distichum	Dallas	Texas	naturally_occurring	15.24 to 30.48 cm	Dallas	NA	NA	NA	NA	NA	NA	NA	NA	NA	NA	NA	NA	NA	NA	NA	NA	NA	NA	NA	NA	NA
Baldcypress	Taxodium distichum	Dallas	Texas	naturally_occurring	15.24 to 30.48 cm	Dallas	NA	NA	NA	NA	NA	NA	NA	NA	NA	NA	NA	NA	NA	NA	NA	NA	NA	NA	NA	NA	NA
Baldcypress	Taxodium distichum	Dallas	Texas	naturally_occurring	15.24 to 30.48 cm	Dallas	NA	NA	NA	NA	NA	NA	NA	NA	NA	NA	NA	NA	NA	NA	NA	NA	NA	NA	NA	NA	NA
Baldcypress	Taxodium distichum	Dallas	Texas	naturally_occurring	15.24 to 30.48 cm	Dallas	NA	NA	NA	NA	NA	NA	NA	NA	NA	NA	NA	NA	NA	NA	NA	NA	NA	NA	NA	NA	NA
Baldcypress	Taxodium distichum	Dallas	Texas	naturally_occurring	15.24 to 30.48 cm	Dallas	NA	NA	NA	NA	NA	NA	NA	NA	NA	NA	NA	NA	NA	NA	NA	NA	NA	NA	NA	NA	NA
Baldcypress	Taxodium distichum	Dallas	Texas	naturally_occurring	15.24 to 30.48 cm	Dallas	NA	NA	NA	NA	NA	NA	NA	NA	NA	NA	NA	NA	NA	NA	NA	NA	NA	NA	NA	NA	NA
Baldcypress	Taxodium distichum	Dallas	Texas	naturally_occurring	15.24 to 30.48 cm	Dallas	NA	NA	NA	NA	NA	NA	NA	NA	NA	NA	NA	NA	NA	NA	NA	NA	NA	NA	NA	NA	NA
Baldcypress	Taxodium distichum	Dallas	Texas	naturally_occurring	15.24 to 30.48 cm	Dallas	NA	NA	NA	NA	NA	NA	NA	NA	NA	NA	NA	NA	NA	NA	NA	NA	NA	NA	NA	NA	NA
Baldcypress	Taxodium distichum	Dallas	Texas	naturally_occurring	15.24 to 30.48 cm	Dallas	NA	NA	NA	NA	NA	NA	NA	NA	NA	NA	NA	NA	NA	NA	NA	NA	NA	NA	NA	NA	NA
Baldcypress	Taxodium distichum	Dallas	Texas	naturally_occurring	15.24 to 30.48 cm	Dallas	NA	NA	NA	NA	NA	NA	NA	NA	NA	NA	NA	NA	NA	NA	NA	NA	NA	NA	NA	NA	NA
Baldcypress	Taxodium distichum	Dallas	Texas	naturally_occurring	15.24 to 30.48 cm	Dallas	NA	NA	NA	NA	NA	NA	NA	NA	NA	NA	NA	NA	NA	NA	NA	NA	NA	NA	NA	NA	NA
Baldcypress	Taxodium distichum	Dallas	Texas	naturally_occurring	15.24 to 30.48 cm	Dallas	NA	NA	NA	NA	NA	NA	NA	NA	NA	NA	NA	NA	NA	NA	NA	NA	NA	NA	NA	NA	NA
Baldcypress	Taxodium distichum	Dallas	Texas	naturally_occurring	15.24 to 30.48 cm	Dallas	NA	NA	NA	NA	NA	NA	NA	NA	NA	NA	NA	NA	NA	NA	NA	NA	NA	NA	NA	NA	NA
Baldcypress	Taxodium distichum	Dallas	Texas	naturally_occurring	15.24 to 30.48 cm	Dallas	NA	NA	NA	NA	NA	NA	NA	NA	NA	NA	NA	NA	NA	NA	NA	NA	NA	NA	NA	NA	NA
Baldcypress	Taxodium distichum	Dallas	Texas	naturally_occurring	15.24 to 30.48 cm	Dallas	NA	NA	NA	NA	NA	NA	NA	NA	NA	NA	NA	NA	NA	NA	NA	NA	NA	NA	NA	NA	NA
Baldcypress	Taxodium distichum	Dallas	Texas	naturally_occurring	15.24 to 30.48 cm	Dallas	NA	NA	NA	NA	NA	NA	NA	NA	NA	NA	NA	NA	NA	NA	NA	NA	NA	NA	NA	NA	NA
Baldcypress	Taxodium distichum	Dallas	Texas	naturally_occurring	15.24 to 30.48 cm	Dallas	NA	NA	NA	NA	NA	NA	NA	NA	NA	NA	NA	NA	NA	NA	NA	NA	NA	NA	NA	NA	NA
Baldcypress	Taxodium distichum	Dallas	Texas	naturally_occurring	15.24 to 30.48 cm	Dallas	NA	NA	NA	NA	NA	NA	NA	NA	NA	NA	NA	NA	NA	NA	NA	NA	NA	NA	NA	NA	NA
Baldcypress	Taxodium distichum	Dallas	Texas	naturally_occurring	15.24 to 30.48 cm	Dallas	NA	NA	NA	NA	NA	NA	NA	NA	NA	NA	NA	NA	NA	NA	NA	NA	NA	NA	NA	NA	NA
Baldcypress	Taxodium distichum	Dallas	Texas	naturally_occurring	15.24 to 30.48 cm	Dallas	NA	NA	NA	NA	NA	NA	NA	NA	NA	NA	NA	NA	NA	NA	NA	NA	NA	NA	NA	NA	NA
Baldcypress	Taxodium distichum	Dallas	Texas	naturally_occurring	15.24 to 30.48 cm	Dallas	NA	NA	NA	NA	NA	NA	NA	NA	NA	NA	NA	NA	NA	NA	NA	NA	NA	NA	NA	NA	NA
Baldcypress	Taxodium distichum	Dallas	Texas	naturally_occurring	15.24 to 30.48 cm	Dallas	NA	NA	NA	NA	NA	NA	NA	NA	NA	NA	NA	NA	NA	NA	NA	NA	NA	NA	NA	NA	NA
Baldcypress	Taxodium distichum	Dallas	Texas	naturally_occurring	15.24 to 30.48 cm	Dallas	NA	NA	NA	NA	NA	NA	NA	NA	NA	NA	NA	NA	NA	NA	NA	NA	NA	NA	NA	NA	NA
Baldcypress	Taxodium distichum	Dallas	Texas	naturally_occurring	15.24 to 30.48 cm	Dallas	NA	NA	NA	NA	NA	NA	NA	NA	NA	NA	NA	NA	NA	NA	NA	NA	NA	NA	NA	NA	NA
Baldcypress	Taxodium distichum	Dallas	Texas	naturally_occurring	15.24 to 30.48 cm	Dallas	NA	NA	NA	NA	NA	NA	NA	NA	NA	NA	NA	NA	NA	NA	NA	NA	NA	NA	NA	NA	NA
Baldcypress	Taxodium distichum	Dallas	Texas	naturally_occurring	15.24 to 30.48 cm	Dallas	NA	NA	NA	NA	NA	NA	NA	NA	NA	NA	NA	NA	NA	NA	NA	NA	NA	NA	NA	NA	NA
Baldcypress	Taxodium distichum	Dallas	Texas	naturally_occurring	15.24 to 30.48 cm	Dallas	NA	NA	NA	NA	NA	NA	NA	NA	NA	NA	NA	NA	NA	NA	NA	NA	NA	NA	NA	NA	NA
Baldcypress	Taxodium distichum	Dallas	Texas	naturally_occurring	15.24 to 30.48 cm	Dallas	NA	NA	NA	NA	NA	NA	NA	NA	NA	NA	NA	NA	NA	NA	NA	NA	NA	NA	NA	NA	NA
Baldcypress	Taxodium distichum	Dallas	Texas	naturally_occurring	15.24 to 30.48 cm	Dallas	NA	NA	NA	NA	NA	NA	NA	NA	NA	NA	NA	NA	NA	NA	NA	NA	NA	NA	NA	NA	NA
Baldcypress	Taxodium distichum	Dallas	Texas	naturally_occurring	15.24 to 30.48 cm	Dallas	NA	NA	NA	NA	NA	NA	NA	NA	NA	NA	NA	NA	NA	NA	NA	NA	NA	NA	NA	NA	NA
Baldcypress	Taxodium distichum	Dallas	Texas	naturally_occurring	15.24 to 30.48 cm	Dallas	NA	NA	NA	NA	NA	NA	NA	NA	NA	NA	NA	NA	NA	NA	NA	NA	NA	NA	NA	NA	NA
Baldcypress	Taxodium distichum	Dallas	Texas	naturally_occurring	15.24 to 30.48 cm	Dallas	NA	NA	NA	NA	NA	NA	NA	NA	NA	NA	NA	NA	NA	NA	NA	NA	NA	NA	NA	NA	NA
Baldcypress	Taxodium distichum	Dallas	Texas	naturally_occurring	15.24 to 30.48 cm	Dallas	NA	NA	NA	NA	NA	NA	NA	NA	NA	NA	NA	NA	NA	NA	NA	NA	NA	NA	NA	NA	NA
Baldcypress	Taxodium distichum	Dallas	Texas	naturally_occurring	15.24 to 30.48 cm	Dallas	NA	NA	NA	NA	NA	NA	NA	NA	NA	NA	NA	NA	NA	NA	NA	NA	NA	NA	NA	NA	NA
Baldcypress	Taxodium distichum	Dallas	Texas	naturally_occurring	15.24 to 30.48 cm	Dallas	NA	NA	NA	NA	NA	NA	NA	NA	NA	NA	NA	NA	NA	NA	NA	NA	NA	NA	NA	NA	NA
Baldcypress	Taxodium distichum	Dallas	Texas	naturally_occurring	15.24 to 30.48 cm	Dallas	NA	NA	NA	NA	NA	NA	NA	NA	NA	NA	NA	NA	NA	NA	NA	NA	NA	NA	NA	NA	NA
Baldcypress	Taxodium distichum	Dallas	Texas	naturally_occurring	15.24 to 30.48 cm	Dallas	NA	NA	NA	NA	NA	NA	NA	NA	NA	NA	NA	NA	NA	NA	NA	NA	NA	NA	NA	NA	NA
Baldcypress	Taxodium distichum	Dallas	Texas	naturally_occurring	15.24 to 30.48 cm	Dallas	NA	NA	NA	NA	NA	NA	NA	NA	NA	NA	NA	NA	NA	NA	NA	NA	NA	NA	NA	NA	NA
Baldcypress	Taxodium distichum	Dallas	Texas	naturally_occurring	15.24 to 30.48 cm	Dallas	NA	NA	NA	NA	NA	NA	NA	NA	NA	NA	NA	NA	NA	NA	NA	NA	NA	NA	NA	NA	NA
Baldcypress	Taxodium distichum	Dallas	Texas	naturally_occurring	15.24 to 30.48 cm	Dallas	NA	NA	NA	NA	NA	NA	NA	NA	NA	NA	NA	NA	NA	NA	NA	NA	NA	NA	NA	NA	NA
Baldcypress	Taxodium distichum	Dallas	Texas	naturally_occurring	15.24 to 30.48 cm	Dallas	NA	NA	NA	NA	NA	NA	NA	NA	NA	NA	NA	NA	NA	NA	NA	NA	NA	NA	NA	NA	NA
Baldcypress	Taxodium distichum	Dallas	Texas	naturally_occurring	15.24 to 30.48 cm	Dallas	NA	NA	NA	NA	NA	NA	NA	NA	NA	NA	NA	NA	NA	NA	NA	NA	NA	NA	NA	NA	NA
Baldcypress	Taxodium distichum	Dallas	Texas	naturally_occurring	15.24 to 30.48 cm	Dallas	NA	NA	NA	NA	NA	NA	NA	NA	NA	NA	NA	NA	NA	NA	NA	NA	NA	NA	NA	NA	NA
Baldcypress	Taxodium distichum	Dallas	Texas	naturally_occurring	15.24 to 30.48 cm	Dallas	NA	NA	NA	NA	NA	NA	NA	NA	NA	NA	NA	NA	NA	NA	NA	NA	NA	NA	NA	NA	NA
Baldcypress	Taxodium distichum	Dallas	Texas	naturally_occurring	15.24 to 30.48 cm	Dallas	NA	NA	NA	NA	NA	NA	NA	NA	NA	NA	NA	NA	NA	NA	NA	NA	NA	NA	NA	NA	NA
Baldcypress	Taxodium distichum	Dallas	Texas	naturally_occurring	15.24 to 30.48 cm	Dallas	NA	NA	NA	NA	NA	NA	NA	NA	NA	NA	NA	NA	NA	NA	NA	NA	NA	NA	NA	NA	NA
Baldcypress	Taxodium distichum	Dallas	Texas	naturally_occurring	15.24 to 30.48 cm	Dallas	NA	NA	NA	NA	NA	NA	NA	NA	NA	NA	NA	NA	NA	NA	NA	NA	NA	NA	NA	NA	NA
Baldcypress	Taxodium distichum	Dallas	Texas	naturally_occurring	15.24 to 30.48 cm	Dallas	NA	NA	NA	NA	NA	NA	NA	NA	NA	NA	NA	NA	NA	NA	NA	NA	NA	NA	NA	NA	NA
Baldcypress	Taxodium distichum	Dallas	Texas	naturally_occurring	15.24 to 30.48 cm	Dallas	NA	NA	NA	NA	NA	NA	NA	NA	NA	NA	NA	NA	NA	NA	NA	NA	NA	NA	NA	NA	NA
Baldcypress	Taxodium distichum	Dallas	Texas	naturally_occurring	15.24 to 30.48 cm	Dallas	NA	NA	NA	NA	NA	NA	NA	NA	NA	NA	NA	NA	NA	NA	NA	NA	NA	NA	NA	NA	NA
Baldcypress	Taxodium distichum	Dallas	Texas	naturally_occurring	15.24 to 30.48 cm	Dallas	NA	NA	NA	NA	NA	NA	NA	NA	NA	NA	NA	NA	NA	NA	NA	NA	NA	NA	NA	NA	NA
Baldcypress	Taxodium distichum	Dallas	Texas	naturally_occurring	15.24 to 30.48 cm	Dallas	NA	NA	NA	NA	NA	NA	NA	NA	NA	NA	NA	NA	NA	NA	NA	NA	NA	NA	NA	NA	NA
Baldcypress	Taxodium distichum	Dallas	Texas	naturally_occurring	15.24 to 30.48 cm	Dallas	NA	NA	NA	NA	NA	NA	NA	NA	NA	NA	NA	NA	NA	NA	NA	NA	NA	NA	NA	NA	NA
Baldcypress	Taxodium distichum	Dallas	Texas	naturally_occurring	15.24 to 30.48 cm	Dallas	NA	NA	NA	NA	NA	NA	NA	NA	NA	NA	NA	NA	NA	NA	NA	NA	NA	NA	NA	NA	NA
Baldcypress	Taxodium distichum	Dallas	Texas	naturally_occurring	15.24 to 30.48 cm	Dallas	NA	NA	NA	NA	NA	NA	NA	NA	NA	NA	NA	NA	NA	NA	NA	NA	NA	NA	NA	NA	NA
Baldcypress	Taxodium distichum	Dallas	Texas	naturally_occurring	15.24 to 30.48 cm	Dallas	NA	NA	NA	NA	NA	NA	NA	NA	NA	NA	NA	NA	NA	NA	NA	NA	NA	NA	NA	NA	NA
Baldcypress	Taxodium distichum	Dallas	Texas	naturally_occurring	15.24 to 30.48 cm	Dallas	NA	NA	NA	NA	NA	NA	NA	NA	NA	NA	NA	NA	NA	NA	NA	NA	NA	NA	NA	NA	NA
Baldcypress	Taxodium distichum	Dallas	Texas	naturally_occurring	15.24 to 30.48 cm	Dallas	NA	NA	NA	NA	NA	NA	NA	NA	NA	NA	NA	NA	NA	NA	NA	NA	NA	NA	NA	NA	NA
Baldcypress	Taxodium distichum	Dallas	Texas	naturally_occurring	15.24 to 30.48 cm	Dallas	NA	NA	NA	NA	NA	NA	NA	NA	NA	NA	NA	NA	NA	NA	NA	NA	NA	NA	NA	NA	NA
Baldcypress	Taxodium distichum	Dallas	Texas	naturally_occurring	15.24 to 30.48 cm	Dallas	NA	NA	NA	NA	NA	NA	NA	NA	NA	NA	NA	NA	NA	NA	NA	NA	NA	NA	NA	NA	NA
Baldcypress	Taxodium distichum	Dallas	Texas	naturally_occurring	15.24 to 30.48 cm	Dallas	NA	NA	NA	NA	NA	NA	NA	NA	NA	NA	NA	NA	NA	NA	NA	NA	NA	NA	NA	NA	NA
Baldcypress	Taxodium distichum	Dallas	Texas	naturally_occurring	15.24 to 30.48 cm	Dallas	NA	NA	NA	NA	NA	NA	NA	NA	NA	NA	NA	NA	NA	NA	NA	NA	NA	NA	NA	NA	NA
Baldcypress	Taxodium distichum	Dallas	Texas	naturally_occurring	15.24 to 30.48 cm	Dallas	NA	NA	NA	NA	NA	NA	NA	NA	NA	NA	NA	NA	NA	NA	NA	NA	NA	NA	NA	NA	NA
Baldcypress	Taxodium distichum	Dallas	Texas	naturally_occurring	15.24 to 30.48 cm	Dallas	NA	NA	NA	NA	NA	NA	NA	NA	NA	NA	NA	NA	NA	NA	NA	NA	NA	NA	NA	NA	NA
Baldcypress	Taxodium distichum	Dallas	Texas	naturally_occurring	15.24 to 30.48 cm	Dallas	NA	NA	NA	NA	NA	NA	NA	NA	NA	NA	NA	NA	NA	NA	NA	NA	NA	NA	NA	NA	NA
Baldcypress	Taxodium distichum	Dallas	Texas	naturally_occurring	15.24 to 30.48 cm	Dallas	NA	NA	NA	NA	NA	NA	NA	NA	NA	NA	NA	NA	NA	NA	NA	NA	NA	NA	NA	NA	NA
Baldcypress	Taxodium distichum	Dallas	Texas	naturally_occurring	15.24 to 30.48 cm	Dallas	NA	NA	NA	NA	NA	NA	NA	NA	NA	NA	NA	NA	NA	NA	NA	NA	NA	NA	NA	NA	NA
Baldcypress	Taxodium distichum	Dallas	Texas	naturally_occurring	15.24 to 30.48 cm	Dallas	NA	NA	NA	NA	NA	NA	NA	NA	NA	NA	NA	NA	NA	NA	NA	NA	NA	NA	NA	NA	NA
Baldcypress	Taxodium distichum	Dallas	Texas	naturally_occurring	15.24 to 30.48 cm	Dallas	NA	NA	NA	NA	NA	NA	NA	NA	NA	NA	NA	NA	NA	NA	NA	NA	NA	NA	NA	NA	NA
Baldcypress	Taxodium distichum	Dallas	Texas	naturally_occurring	15.24 to 30.48 cm	Dallas	NA	NA	NA	NA	NA	NA	NA	NA	NA	NA	NA	NA	NA	NA	NA	NA	NA	NA	NA	NA	NA
Baldcypress	Taxodium distichum	Dallas	Texas	naturally_occurring	15.24 to 30.48 cm	Dallas	NA	NA	NA	NA	NA	NA	NA	NA	NA	NA	NA	NA	NA	NA	NA	NA	NA	NA	NA	NA	NA
Baldcypress	Taxodium distichum	Dallas	Texas	naturally_occurring	15.24 to 30.48 cm	Dallas	NA	NA	NA	NA	NA	NA	NA	NA	NA	NA	NA	NA	NA	NA	NA	NA	NA	NA	NA	NA	NA
Baldcypress	Taxodium distichum	Dallas	Texas	naturally_occurring	15.24 to 30.48 cm	Dallas	NA	NA	NA	NA	NA	NA	NA	NA	NA	NA	NA	NA	NA	NA	NA	NA	NA	NA	NA	NA	NA
Baldcypress	Taxodium distichum	Dallas	Texas	naturally_occurring	15.24 to 30.48 cm	Dallas	NA	NA	NA	NA	NA	NA	NA	NA	NA	NA	NA	NA	NA	NA	NA	NA	NA	NA	NA	NA	NA
Baldcypress	Taxodium distichum	Dallas	Texas	naturally_occurring	15.24 to 30.48 cm	Dallas	NA	NA	NA	NA	NA	NA	NA	NA	NA	NA	NA	NA	NA	NA	NA	NA	NA	NA	NA	NA	NA
Baldcypress	Taxodium distichum	Dallas	Texas	naturally_occurring	15.24 to 30.48 cm	Dallas	NA	NA	NA	NA	NA	NA	NA	NA	NA	NA	NA	NA	NA	NA	NA	NA	NA	NA	NA	NA	NA
Baldcypress	Taxodium distichum	Dallas	Texas	naturally_occurring	15.24 to 30.48 cm	Dallas	NA	NA	NA	NA	NA	NA	NA	NA	NA	NA	NA	NA	NA	NA	NA	NA	NA	NA	NA	NA	NA
Baldcypress	Taxodium distichum	Dallas	Texas	naturally_occurring	15.24 to 30.48 cm	Dallas	NA	NA	NA	NA	NA	NA	NA	NA	NA	NA	NA	NA	NA	NA	NA	NA	NA	NA	NA	NA	NA
Baldcypress	Taxodium distichum	Dallas	Texas	naturally_occurring	15.24 to 30.48 cm	Dallas	NA	NA	NA	NA	NA	NA	NA	NA	NA	NA	NA	NA	NA	NA	NA	NA	NA	NA	NA	NA	NA
Baldcypress	Taxodium distichum	Dallas	Texas	naturally_occurring	15.24 to 30.48 cm	Dallas	NA	NA	NA	NA	NA	NA	NA	NA	NA	NA	NA	NA	NA	NA	NA	NA	NA	NA	NA	NA	NA
Baldcypress	Taxodium distichum	Dallas	Texas	naturally_occurring	15.24 to 30.48 cm	Dallas	NA	NA	NA	NA	NA	NA	NA	NA	NA	NA	NA	NA	NA	NA	NA	NA	NA	NA	NA	NA	NA
Baldcypress	Taxodium distichum	Dallas	Texas	naturally_occurring	15.24 to 30.48 cm	Dallas	NA	NA	NA	NA	NA	NA	NA	NA	NA	NA	NA	NA	NA	NA	NA	NA	NA	NA	NA	NA	NA
Baldcypress	Taxodium distichum	Dallas	Texas	naturally_occurring	15.24 to 30.48 cm	Dallas	NA	NA	NA	NA	NA	NA	NA	NA	NA	NA	NA	NA	NA	NA	NA	NA	NA	NA	NA	NA	NA
Baldcypress	Taxodium distichum	Dallas	Texas	naturally_occurring	15.24 to 30.48 cm	Dallas	NA	NA	NA	NA	NA	NA	NA	NA	NA	NA	NA	NA	NA	NA	NA	NA	NA	NA	NA	NA	NA
Baldcypress	Taxodium distichum	Dallas	Texas	naturally_occurring	15.24 to 30.48 cm	Dallas	NA	NA	NA	NA	NA	NA	NA	NA	NA	NA	NA	NA	NA	NA	NA	NA	NA	NA	NA	NA	NA
Baldcypress	Taxodium distichum	Dallas	Texas	naturally_occurring	15.24 to 30.48 cm	Dallas	NA	NA	NA	NA	NA	NA	NA	NA	NA	NA	NA	NA	NA	NA	NA	NA	NA	NA	NA	NA	NA
Baldcypress	Taxodium distichum	Dallas	Texas	naturally_occurring	15.24 to 30.48 cm	Dallas	NA	NA	NA	NA	NA	NA	NA	NA	NA	NA	NA	NA	NA	NA	NA	NA	NA	NA	NA	NA	NA
Baldcypress	Taxodium distichum	Dallas	Texas	naturally_occurring	15.24 to 30.48 cm	Dallas	NA	NA	NA	NA	NA	NA	NA	NA	NA	NA	NA	NA	NA	NA	NA	NA	NA	NA	NA	NA	NA
Baldcypress	Taxodium distichum	Dallas	Texas	naturally_occurring	15.24 to 30.48 cm	Dallas	NA	NA	NA	NA	NA	NA	NA	NA	NA	NA	NA	NA	NA	NA	NA	NA	NA	NA	NA	NA	NA
Baldcypress	Taxodium distichum	Dallas	Texas	naturally_occurring	15.24 to 30.48 cm	Dallas	NA	NA	NA	NA	NA	NA	NA	NA	NA	NA	NA	NA	NA	NA	NA	NA	NA	NA	NA	NA	NA
Baldcypress	Taxodium distichum	Dallas	Texas	naturally_occurring	15.24 to 30.48 cm	Dallas	NA	NA	NA	NA	NA	NA	NA	NA	NA	NA	NA	NA	NA	NA	NA	NA	NA	NA	NA	NA	NA
Baldcypress	Taxodium distichum	Dallas	Texas	naturally_occurring	15.24 to 30.48 cm	Dallas	NA	NA	NA	NA	NA	NA	NA	NA	NA	NA	NA	NA	NA	NA	NA	NA	NA	NA	NA	NA	NA
Baldcypress	Taxodium distichum	Dallas	Texas	naturally_occurring	15.24 to 30.48 cm	Dallas	NA	NA	NA	NA	NA	NA	NA	NA	NA	NA	NA	NA	NA	NA	NA	NA	NA	NA	NA	NA	NA
Baldcypress	Taxodium distichum	Dallas	Texas	naturally_occurring	15.24 to 30.48 cm	Dallas	NA	NA	NA	NA	NA	NA	NA	NA	NA	NA	NA	NA	NA	NA	NA	NA	NA	NA	NA	NA	NA
Baldcypress	Taxodium distichum	Dallas	Texas	naturally_occurring	15.24 to 30.48 cm	Dallas	NA	NA	NA	NA	NA	NA	NA	NA	NA	NA	NA	NA	NA	NA	NA	NA	NA	NA	NA	NA	NA
Baldcypress	Taxodium distichum	Dallas	Texas	naturally_occurring	15.24 to 30.48 cm	Dallas	NA	NA	NA	NA	NA	NA	NA	NA	NA	NA	NA	NA	NA	NA	NA	NA	NA	NA	NA	NA	NA
Baldcypress	Taxodium distichum	Dallas	Texas	naturally_occurring	15.24 to 30.48 cm	Dallas	NA	NA	NA	NA	NA	NA	NA	NA	NA	NA	NA	NA	NA	NA	NA	NA	NA	NA	NA	NA	NA
Baldcypress	Taxodium distichum	Dallas	Texas	naturally_occurring	15.24 to 30.48 cm	Dallas	NA	NA	NA	NA	NA	NA	NA	NA	NA	NA	NA	NA	NA	NA	NA	NA	NA	NA	NA	NA	NA
Baldcypress	Taxodium distichum	Dallas	Texas	naturally_occurring	15.24 to 30.48 cm	Dallas	NA	NA	NA	NA	NA	NA	NA	NA	NA	NA	NA	NA	NA	NA	NA	NA	NA	NA	NA	NA	NA
Baldcypress	Taxodium distichum	Dallas	Texas	naturally_occurring	15.24 to 30.48 cm	Dallas	NA	NA	NA	NA	NA	NA	NA	NA	NA	NA	NA	NA	NA	NA	NA	NA	NA	NA	NA	NA	NA
Baldcypress	Taxodium distichum	Dallas	Texas	naturally_occurring	15.24 to 30.48 cm	Dallas	NA	NA	NA	NA	NA	NA	NA	NA	NA	NA	NA	NA	NA	NA	NA	NA	NA	NA	NA	NA	NA
Baldcypress	Taxodium distichum	Dallas	Texas	naturally_occurring	15.24 to 30.48 cm	Dallas	NA	NA	NA	NA	NA	NA	NA	NA	NA	NA	NA	NA	NA	NA	NA	NA	NA	NA	NA	NA	NA
Baldcypress	Taxodium distichum	Dallas	Texas	naturally_occurring	15.24 to 30.48 cm	Dallas	NA	NA	NA	NA	NA	NA	NA	NA	NA	NA	NA	NA	NA	NA	NA	NA	NA	NA	NA	NA	NA
Baldcypress	Taxodium distichum	Dallas	Texas	naturally_occurring	15.24 to 30.48 cm	Dallas	NA	NA	NA	NA	NA	NA	NA	NA	NA	NA	NA	NA	NA	NA	NA	NA	NA	NA	NA	NA	NA
Baldcypress	Taxodium distichum	Dallas	Texas	naturally_occurring	15.24 to 30.48 cm	Dallas	NA	NA	NA	NA	NA	NA	NA	NA	NA	NA	NA	NA	NA	NA	NA	NA	NA	NA	NA	NA	NA
Baldcypress	Taxodium distichum	Dallas	Texas	naturally_occurring	15.24 to 30.48 cm	Dallas	NA	NA	NA	NA	NA	NA	NA	NA	NA	NA	NA	NA	NA	NA	NA	NA	NA	NA	NA	NA	NA
Baldcypress	Taxodium distichum	Dallas	Texas	naturally_occurring	15.24 to 30.48 cm	Dallas	NA	NA	NA	NA	NA	NA	NA	NA	NA	NA	NA	NA	NA	NA	NA	NA	NA	NA	NA	NA	NA
Baldcypress	Taxodium distichum	Dallas	Texas	naturally_occurring	15.24 to 30.48 cm	Dallas	NA	NA	NA	NA	NA	NA	NA	NA	NA	NA	NA	NA	NA	NA	NA	NA	NA	NA	NA	NA	NA
Baldcypress	Taxodium distichum	Dallas	Texas	naturally_occurring	15.24 to 30.48 cm	Dallas	NA	NA	NA	NA	NA	NA	NA	NA	NA	NA	NA	NA	NA	NA	NA	NA	NA	NA	NA	NA	NA
Baldcypress	Taxodium distichum	Dallas	Texas	naturally_occurring	15.24 to 30.48 cm	Dallas	NA	NA	NA	NA	NA	NA	NA	NA	NA	NA	NA	NA	NA	NA	NA	NA	NA	NA	NA	NA	NA
Baldcypress	Taxodium distichum	Dallas	Texas	naturally_occurring	15.24 to 30.48 cm	Dallas	NA	NA	NA	NA	NA	NA	NA	NA	NA	NA	NA	NA	NA	NA	NA	NA	NA	NA	NA	NA	NA
Baldcypress	Taxodium distichum	Dallas	Texas	naturally_occurring	15.24 to 30.48 cm	Dallas	NA	NA	NA	NA	NA	NA	NA	NA	NA	NA	NA	NA	NA	NA	NA	NA	NA	NA	NA	NA	NA
Baldcypress	Taxodium distichum	Dallas	Texas	naturally_occurring	15.24 to 30.48 cm	Dallas	NA	NA	NA	NA	NA	NA	NA	NA	NA	NA	NA	NA	NA	NA	NA	NA	NA	NA	NA	NA	NA
Baldcypress	Taxodium distichum	Dallas	Texas	naturally_occurring	15.24 to 30.48 cm	Dallas	NA	NA	NA	NA	NA	NA	NA	NA	NA	NA	NA	NA	NA	NA	NA	NA	NA	NA	NA	NA	NA
Baldcypress	Taxodium distichum	Dallas	Texas	naturally_occurring	15.24 to 30.48 cm	Dallas	NA	NA	NA	NA	NA	NA	NA	NA	NA	NA	NA	NA	NA	NA	NA	NA	NA	NA	NA	NA	NA
Baldcypress	Taxodium distichum	Dallas	Texas	naturally_occurring	15.24 to 30.48 cm	Dallas	NA	NA	NA	NA	NA	NA	NA	NA	NA	NA	NA	NA	NA	NA	NA	NA	NA	NA	NA	NA	NA
Baldcypress	Taxodium distichum	Dallas	Texas	naturally_occurring	15.24 to 30.48 cm	Dallas	NA	NA	NA	NA	NA	NA	NA	NA	NA	NA	NA	NA	NA	NA	NA	NA	NA	NA	NA	NA	NA
Baldcypress	Taxodium distichum	Dallas	Texas	naturally_occurring	15.24 to 30.48 cm	Dallas	NA	NA	NA	NA	NA	NA	NA	NA	NA	NA	NA	NA	NA	NA	NA	NA	NA	NA	NA	NA	NA
Baldcypress	Taxodium distichum	Dallas	Texas	naturally_occurring	15.24 to 30.48 cm	Dallas	NA	NA	NA	NA	NA	NA	NA	NA	NA	NA	NA	NA	NA	NA	NA	NA	NA	NA	NA	NA	NA
Baldcypress	Taxodium distichum	Dallas	Texas	naturally_occurring	15.24 to 30.48 cm	Dallas	NA	NA	NA	NA	NA	NA	NA	NA	NA	NA	NA	NA	NA	NA	NA	NA	NA	NA	NA	NA	NA
Baldcypress	Taxodium distichum	Dallas	Texas	naturally_occurring	15.24 to 30.48 cm	Dallas	NA	NA	NA	NA	NA	NA	NA	NA	NA	NA	NA	NA	NA	NA	NA	NA	NA	NA	NA	NA	NA
Baldcypress	Taxodium distichum	Dallas	Texas	naturally_occurring	15.24 to 30.48 cm	Dallas	NA	NA	NA	NA	NA	NA	NA	NA	NA	NA	NA	NA	NA	NA	NA	NA	NA	NA	NA	NA	NA
Baldcypress	Taxodium distichum	Dallas	Texas	naturally_occurring	15.24 to 30.48 cm	Dallas	NA	NA	NA	NA	NA	NA	NA	NA	NA	NA	NA	NA	NA	NA	NA	NA	NA	NA	NA	NA	NA
Baldcypress	Taxodium distichum	Dallas	Texas	naturally_occurring	15.24 to 30.48 cm	Dallas	NA	NA	NA	NA	NA	NA	NA	NA	NA	NA	NA	NA	NA	NA	NA	NA	NA	NA	NA	NA	NA
Baldcypress	Taxodium distichum	Dallas	Texas	naturally_occurring	15.24 to 30.48 cm	Dallas	NA	NA	NA	NA	NA	NA	NA	NA	NA	NA	NA	NA	NA	NA	NA	NA	NA	NA	NA	NA	NA
Baldcypress	Taxodium distichum	Dallas	Texas	naturally_occurring	15.24 to 30.48 cm	Dallas	NA	NA	NA	NA	NA	NA	NA	NA	NA	NA	NA	NA	NA	NA	NA	NA	NA	NA	NA	NA	NA
Baldcypress	Taxodium distichum	Dallas	Texas	naturally_occurring	15.24 to 30.48 cm	Dallas	NA	NA	NA	NA	NA	NA	NA	NA	NA	NA	NA	NA	NA	NA	NA	NA	NA	NA	NA	NA	NA
Baldcypress	Taxodium distichum	Dallas	Texas	naturally_occurring	15.24 to 30.48 cm	Dallas	NA	NA	NA	NA	NA	NA	NA	NA	NA	NA	NA	NA	NA	NA	NA	NA	NA	NA	NA	NA	NA
Baldcypress	Taxodium distichum	Dallas	Texas	naturally_occurring	15.24 to 30.48 cm	Dallas	NA	NA	NA	NA	NA	NA	NA	NA	NA	NA	NA	NA	NA	NA	NA	NA	NA	NA	NA	NA	NA
Baldcypress	Taxodium distichum	Dallas	Texas	naturally_occurring	15.24 to 30.48 cm	Dallas	NA	NA	NA	NA	NA	NA	NA	NA	NA	NA	NA	NA	NA	NA	NA	NA	NA	NA	NA	NA	NA
Baldcypress	Taxodium distichum	Dallas	Texas	naturally_occurring	15.24 to 30.48 cm	Dallas	NA	NA	NA	NA	NA	NA	NA	NA	NA	NA	NA	NA	NA	NA	NA	NA	NA	NA	NA	NA	NA
Baldcypress	Taxodium distichum	Dallas	Texas	naturally_occurring	15.24 to 30.48 cm	Dallas	NA	NA	NA	NA	NA	NA	NA	NA	NA	NA	NA	NA	NA	NA	NA	NA	NA	NA	NA	NA	NA
Baldcypress	Taxodium distichum	Dallas	Texas	naturally_occurring	15.24 to 30.48 cm	Dallas	NA	NA	NA	NA	NA	NA	NA	NA	NA	NA	NA	NA	NA	NA	NA	NA	NA	NA	NA	NA	NA
Baldcypress	Taxodium distichum	Dallas	Texas	naturally_occurring	15.24 to 30.48 cm	Dallas	NA	NA	NA	NA	NA	NA	NA	NA	NA	NA	NA	NA	NA	NA	NA	NA	NA	NA	NA	NA	NA
Baldcypress	Taxodium distichum	Dallas	Texas	naturally_occurring	15.24 to 30.48 cm	Dallas	NA	NA	NA	NA	NA	NA	NA	NA	NA	NA	NA	NA	NA	NA	NA	NA	NA	NA	NA	NA	NA
Baldcypress	Taxodium distichum	Dallas	Texas	naturally_occurring	15.24 to 30.48 cm	Dallas	NA	NA	NA	NA	NA	NA	NA	NA	NA	NA	NA	NA	NA	NA	NA	NA	NA	NA	NA	NA	NA
Baldcypress	Taxodium distichum	Dallas	Texas	naturally_occurring	15.24 to 30.48 cm	Dallas	NA	NA	NA	NA	NA	NA	NA	NA	NA	NA	NA	NA	NA	NA	NA	NA	NA	NA	NA	NA	NA
Baldcypress	Taxodium distichum	Dallas	Texas	naturally_occurring	15.24 to 30.48 cm	Dallas	NA	NA	NA	NA	NA	NA	NA	NA	NA	NA	NA	NA	NA	NA	NA	NA	NA	NA	NA	NA	NA
Baldcypress	Taxodium distichum	Dallas	Texas	naturally_occurring	15.24 to 30.48 cm	Dallas	NA	NA	NA	NA	NA	NA	NA	NA	NA	NA	NA	NA	NA	NA	NA	NA	NA	NA	NA	NA	NA
Baldcypress	Taxodium distichum	Dallas	Texas	naturally_occurring	15.24 to 30.48 cm	Dallas	NA	NA	NA	NA	NA	NA	NA	NA	NA	NA	NA	NA	NA	NA	NA	NA	NA	NA	NA	NA	NA
Baldcypress	Taxodium distichum	Dallas	Texas	naturally_occurring	15.24 to 30.48 cm	Dallas	NA	NA	NA	NA	NA	NA	NA	NA	NA	NA	NA	NA	NA	NA	NA	NA	NA	NA	NA	NA	NA
Baldcypress	Taxodium distichum	Dallas	Texas	naturally_occurring	15.24 to 30.48 cm	Dallas	NA	NA	NA	NA	NA	NA	NA	NA	NA	NA	NA	NA	NA	NA	NA	NA	NA	NA	NA	NA	NA
Baldcypress	Taxodium distichum	Dallas	Texas	naturally_occurring	15.24 to 30.48 cm	Dallas	NA	NA	NA	NA	NA	NA	NA	NA	NA	NA	NA	NA	NA	NA	NA	NA	NA	NA	NA	NA	NA
Baldcypress	Taxodium distichum	Dallas	Texas	naturally_occurring	15.24 to 30.48 cm	Dallas	NA	NA	NA	NA	NA	NA	NA	NA	NA	NA	NA	NA	NA	NA	NA	NA	NA	NA	NA	NA	NA
Baldcypress	Taxodium distichum	Dallas	Texas	naturally_occurring	15.24 to 30.48 cm	Dallas	NA	NA	NA	NA	NA	NA	NA	NA	NA	NA	NA	NA	NA	NA	NA	NA	NA	NA	NA	NA	NA
Baldcypress	Taxodium distichum	Dallas	Texas	naturally_occurring	15.24 to 30.48 cm	Dallas	NA	NA	NA	NA	NA	NA	NA	NA	NA	NA	NA	NA	NA	NA	NA	NA	NA	NA	NA	NA	NA
Baldcypress	Taxodium distichum	Dallas	Texas	naturally_occurring	15.24 to 30.48 cm	Dallas	NA	NA	NA	NA	NA	NA	NA	NA	NA	NA	NA	NA	NA	NA	NA	NA	NA	NA	NA	NA	NA
Baldcypress	Taxodium distichum	Dallas	Texas	naturally_occurring	15.24 to 30.48 cm	Dallas	NA	NA	NA	NA	NA	NA	NA	NA	NA	NA	NA	NA	NA	NA	NA	NA	NA	NA	NA	NA	NA
Baldcypress	Taxodium distichum	Dallas	Texas	naturally_occurring	15.24 to 30.48 cm	Dallas	NA	NA	NA	NA	NA	NA	NA	NA	NA	NA	NA	NA	NA	NA	NA	NA	NA	NA	NA	NA	NA
Baldcypress	Taxodium distichum	Dallas	Texas	naturally_occurring	15.24 to 30.48 cm	Dallas	NA	NA	NA	NA	NA	NA	NA	NA	NA	NA	NA	NA	NA	NA	NA	NA	NA	NA	NA	NA	NA
Baldcypress	Taxodium distichum	Dallas	Texas	naturally_occurring	15.24 to 30.48 cm	Dallas	NA	NA	NA	NA	NA	NA	NA	NA	NA	NA	NA	NA	NA	NA	NA	NA	NA	NA	NA	NA	NA
Baldcypress	Taxodium distichum	Dallas	Texas	naturally_occurring	15.24 to 30.48 cm	Dallas	NA	NA	NA	NA	NA	NA	NA	NA	NA	NA	NA	NA	NA	NA	NA	NA	NA	NA	NA	NA	NA
Baldcypress	Taxodium distichum	Dallas	Texas	naturally_occurring	15.24 to 30.48 cm	Dallas	NA	NA	NA	NA	NA	NA	NA	NA	NA	NA	NA	NA	NA	NA	NA	NA	NA	NA	NA	NA	NA
Baldcypress	Taxodium distichum	Dallas	Texas	naturally_occurring	15.24 to 30.48 cm	Dallas	NA	NA	NA	NA	NA	NA	NA	NA	NA	NA	NA	NA	NA	NA	NA	NA	NA	NA	NA	NA	NA
Baldcypress	Taxodium distichum	Dallas	Texas	naturally_occurring	15.24 to 30.48 cm	Dallas	NA	NA	NA	NA	NA	NA	NA	NA	NA	NA	NA	NA	NA	NA	NA	NA	NA	NA	NA	NA	NA
Baldcypress	Taxodium distichum	Dallas	Texas	naturally_occurring	15.24 to 30.48 cm	Dallas	NA	NA	NA	NA	NA	NA	NA	NA	NA	NA	NA	NA	NA	NA	NA	NA	NA	NA	NA	NA	NA
Baldcypress	Taxodium distichum	Dallas	Texas	naturally_occurring	15.24 to 30.48 cm	Dallas	NA	NA	NA	NA	NA	NA	NA	NA	NA	NA	NA	NA	NA	NA	NA	NA	NA	NA	NA	NA	NA
Baldcypress	Taxodium distichum	Dallas	Texas	naturally_occurring	15.24 to 30.48 cm	Dallas	NA	NA	NA	NA	NA	NA	NA	NA	NA	NA	NA	NA	NA	NA	NA	NA	NA	NA	NA	NA	NA
Baldcypress	Taxodium distichum	Dallas	Texas	naturally_occurring	15.24 to 30.48 cm	Dallas	NA	NA	NA	NA	NA	NA	NA	NA	NA	NA	NA	NA	NA	NA	NA	NA	NA	NA	NA	NA	NA
Baldcypress	Taxodium distichum	Dallas	Texas	naturally_occurring	15.24 to 30.48 cm	Dallas	NA	NA	NA	NA	NA	NA	NA	NA	NA	NA	NA	NA	NA	NA	NA	NA	NA	NA	NA	NA	NA
Baldcypress	Taxodium distichum	Dallas	Texas	naturally_occurring	15.24 to 30.48 cm	Dallas	NA	NA	NA	NA	NA	NA	NA	NA	NA	NA	NA	NA	NA	NA	NA	NA	NA	NA	NA	NA	NA
Baldcypress	Taxodium distichum	Dallas	Texas	naturally_occurring	15.24 to 30.48 cm	Dallas	NA	NA	NA	NA	NA	NA	NA	NA	NA	NA	NA	NA	NA	NA	NA	NA	NA	NA	NA	NA	NA
Baldcypress	Taxodium distichum	Dallas	Texas	naturally_occurring	15.24 to 30.48 cm	Dallas	NA	NA	NA	NA	NA	NA	NA	NA	NA	NA	NA	NA	NA	NA	NA	NA	NA	NA	NA	NA	NA
Baldcypress	Taxodium distichum	Dallas	Texas	naturally_occurring	15.24 to 30.48 cm	Dallas	NA	NA	NA	NA	NA	NA	NA	NA	NA	NA	NA	NA	NA	NA	NA	NA	NA	NA	NA	NA	NA
Baldcypress	Taxodium distichum	Dallas	Texas	naturally_occurring	15.24 to 30.48 cm	Dallas	NA	NA	NA	NA	NA	NA	NA	NA	NA	NA	NA	NA	NA	NA	NA	NA	NA	NA	NA	NA	NA
Baldcypress	Taxodium distichum	Dallas	Texas	naturally_occurring	15.24 to 30.48 cm	Dallas	NA	NA	NA	NA	NA	NA	NA	NA	NA	NA	NA	NA	NA	NA	NA	NA	NA	NA	NA	NA	NA
Baldcypress	Taxodium distichum	Dallas	Texas	naturally_occurring	15.24 to 30.48 cm	Dallas	NA	NA	NA	NA	NA	NA	NA	NA	NA	NA	NA	NA	NA	NA	NA	NA	NA	NA	NA	NA	NA
Baldcypress	Taxodium distichum	Dallas	Texas	naturally_occurring	15.24 to 30.48 cm	Dallas	NA	NA	NA	NA	NA	NA	NA	NA	NA	NA	NA	NA	NA	NA	NA	NA	NA	NA	NA	NA	NA
Baldcypress	Taxodium distichum	Dallas	Texas	naturally_occurring	15.24 to 30.48 cm	Dallas	NA	NA	NA	NA	NA	NA	NA	NA	NA	NA	NA	NA	NA	NA	NA	NA	NA	NA	NA	NA	NA
Baldcypress	Taxodium distichum	Dallas	Texas	naturally_occurring	15.24 to 30.48 cm	Dallas	NA	NA	NA	NA	NA	NA	NA	NA	NA	NA	NA	NA	NA	NA	NA	NA	NA	NA	NA	NA	NA
Baldcypress	Taxodium distichum	Dallas	Texas	naturally_occurring	15.24 to 30.48 cm	Dallas	NA	NA	NA	NA	NA	NA	NA	NA	NA	NA	NA	NA	NA	NA	NA	NA	NA	NA	NA	NA	NA
Baldcypress	Taxodium distichum	Dallas	Texas	naturally_occurring	15.24 to 30.48 cm	Dallas	NA	NA	NA	NA	NA	NA	NA	NA	NA	NA	NA	NA	NA	NA	NA	NA	NA	NA	NA	NA	NA
Baldcypress	Taxodium distichum	Dallas	Texas	naturally_occurring	15.24 to 30.48 cm	Dallas	NA	NA	NA	NA	NA	NA	NA	NA	NA	NA	NA	NA	NA	NA	NA	NA	NA	NA	NA	NA	NA
Baldcypress	Taxodium distichum	Dallas	Texas	naturally_occurring	15.24 to 30.48 cm	Dallas	NA	NA	NA	NA	NA	NA	NA	NA	NA	NA	NA	NA	NA	NA	NA	NA	NA	NA	NA	NA	NA
Baldcypress	Taxodium distichum	Dallas	Texas	naturally_occurring	15.24 to 30.48 cm	Dallas	NA	NA	NA	NA	NA	NA	NA	NA	NA	NA	NA	NA	NA	NA	NA	NA	NA	NA	NA	NA	NA
Baldcypress	Taxodium distichum	Dallas	Texas	naturally_occurring	15.24 to 30.48 cm	Dallas	NA	NA	NA	NA	NA	NA	NA	NA	NA	NA	NA	NA	NA	NA	NA	NA	NA	NA	NA	NA	NA
Baldcypress	Taxodium distichum	Dallas	Texas	naturally_occurring	15.24 to 30.48 cm	Dallas	NA	NA	NA	NA	NA	NA	NA	NA	NA	NA	NA	NA	NA	NA	NA	NA	NA	NA	NA	NA	NA
Baldcypress	Taxodium distichum	Dallas	Texas	naturally_occurring	15.24 to 30.48 cm	Dallas	NA	NA	NA	NA	NA	NA	NA	NA	NA	NA	NA	NA	NA	NA	NA	NA	NA	NA	NA	NA	NA
Baldcypress	Taxodium distichum	Dallas	Texas	naturally_occurring	15.24 to 30.48 cm	Dallas	NA	NA	NA	NA	NA	NA	NA	NA	NA	NA	NA	NA	NA	NA	NA	NA	NA	NA	NA	NA	NA
Baldcypress	Taxodium distichum	Dallas	Texas	naturally_occurring	15.24 to 30.48 cm	Dallas	NA	NA	NA	NA	NA	NA	NA	NA	NA	NA	NA	NA	NA	NA	NA	NA	NA	NA	NA	NA	NA
Baldcypress	Taxodium distichum	Dallas	Texas	naturally_occurring	15.24 to 30.48 cm	Dallas	NA	NA	NA	NA	NA	NA	NA	NA	NA	NA	NA	NA	NA	NA	NA	NA	NA	NA	NA	NA	NA
Baldcypress	Taxodium distichum	Dallas	Texas	naturally_occurring	15.24 to 30.48 cm	Dallas	NA	NA	NA	NA	NA	NA	NA	NA	NA	NA	NA	NA	NA	NA	NA	NA	NA	NA	NA	NA	NA
Baldcypress	Taxodium distichum	Dallas	Texas	naturally_occurring	15.24 to 30.48 cm	Dallas	NA	NA	NA	NA	NA	NA	NA	NA	NA	NA	NA	NA	NA	NA	NA	NA	NA	NA	NA	NA	NA
Baldcypress	Taxodium distichum	Dallas	Texas	naturally_occurring	15.24 to 30.48 cm	Dallas	NA	NA	NA	NA	NA	NA	NA	NA	NA	NA	NA	NA	NA	NA	NA	NA	NA	NA	NA	NA	NA
Baldcypress	Taxodium distichum	Dallas	Texas	naturally_occurring	15.24 to 30.48 cm	Dallas	NA	NA	NA	NA	NA	NA	NA	NA	NA	NA	NA	NA	NA	NA	NA	NA	NA	NA	NA	NA	NA
Baldcypress	Taxodium distichum	Dallas	Texas	naturally_occurring	15.24 to 30.48 cm	Dallas	NA	NA	NA	NA	NA	NA	NA	NA	NA	NA	NA	NA	NA	NA	NA	NA	NA	NA	NA	NA	NA
Baldcypress	Taxodium distichum	Dallas	Texas	naturally_occurring	15.24 to 30.48 cm	Dallas	NA	NA	NA	NA	NA	NA	NA	NA	NA	NA	NA	NA	NA	NA	NA	NA	NA	NA	NA	NA	NA
Baldcypress	Taxodium distichum	Dallas	Texas	naturally_occurring	15.24 to 30.48 cm	Dallas	NA	NA	NA	NA	NA	NA	NA	NA	NA	NA	NA	NA	NA	NA	NA	NA	NA	NA	NA	NA	NA
Baldcypress	Taxodium distichum	Dallas	Texas	naturally_occurring	15.24 to 30.48 cm	Dallas	NA	NA	NA	NA	NA	NA	NA	NA	NA	NA	NA	NA	NA	NA	NA	NA	NA	NA	NA	NA	NA
Baldcypress	Taxodium distichum	Dallas	Texas	naturally_occurring	15.24 to 30.48 cm	Dallas	NA	NA	NA	NA	NA	NA	NA	NA	NA	NA	NA	NA	NA	NA	NA	NA	NA	NA	NA	NA	NA
Baldcypress	Taxodium distichum	Dallas	Texas	naturally_occurring	15.24 to 30.48 cm	Dallas	NA	NA	NA	NA	NA	NA	NA	NA	NA	NA	NA	NA	NA	NA	NA	NA	NA	NA	NA	NA	NA
Baldcypress	Taxodium distichum	Dallas	Texas	naturally_occurring	15.24 to 30.48 cm	Dallas	NA	NA	NA	NA	NA	NA	NA	NA	NA	NA	NA	NA	NA	NA	NA	NA	NA	NA	NA	NA	NA
Baldcypress	Taxodium distichum	Dallas	Texas	naturally_occurring	15.24 to 30.48 cm	Dallas	NA	NA	NA	NA	NA	NA	NA	NA	NA	NA	NA	NA	NA	NA	NA	NA	NA	NA	NA	NA	NA
Baldcypress	Taxodium distichum	Dallas	Texas	naturally_occurring	15.24 to 30.48 cm	Dallas	NA	NA	NA	NA	NA	NA	NA	NA	NA	NA	NA	NA	NA	NA	NA	NA	NA	NA	NA	NA	NA
Baldcypress	Taxodium distichum	Dallas	Texas	naturally_occurring	15.24 to 30.48 cm	Dallas	NA	NA	NA	NA	NA	NA	NA	NA	NA	NA	NA	NA	NA	NA	NA	NA	NA	NA	NA	NA	NA
Baldcypress	Taxodium distichum	Dallas	Texas	naturally_occurring	15.24 to 30.48 cm	Dallas	NA	NA	NA	NA	NA	NA	NA	NA	NA	NA	NA	NA	NA	NA	NA	NA	NA	NA	NA	NA	NA
Baldcypress	Taxodium distichum	Dallas	Texas	naturally_occurring	15.24 to 30.48 cm	Dallas	NA	NA	NA	NA	NA	NA	NA	NA	NA	NA	NA	NA	NA	NA	NA	NA	NA	NA	NA	NA	NA
Baldcypress	Taxodium distichum	Dallas	Texas	naturally_occurring	15.24 to 30.48 cm	Dallas	NA	NA	NA	NA	NA	NA	NA	NA	NA	NA	NA	NA	NA	NA	NA	NA	NA	NA	NA	NA	NA
Baldcypress	Taxodium distichum	Dallas	Texas	naturally_occurring	15.24 to 30.48 cm	Dallas	NA	NA	NA	NA	NA	NA	NA	NA	NA	NA	NA	NA	NA	NA	NA	NA	NA	NA	NA	NA	NA
Baldcypress	Taxodium distichum	Dallas	Texas	naturally_occurring	15.24 to 30.48 cm	Dallas	NA	NA	NA	NA	NA	NA	NA	NA	NA	NA	NA	NA	NA	NA	NA	NA	NA	NA	NA	NA	NA
Baldcypress	Taxodium distichum	Dallas	Texas	naturally_occurring	15.24 to 30.48 cm	Dallas	NA	NA	NA	NA	NA	NA	NA	NA	NA	NA	NA	NA	NA	NA	NA	NA	NA	NA	NA	NA	NA
Baldcypress	Taxodium distichum	Dallas	Texas	naturally_occurring	15.24 to 30.48 cm	Dallas	NA	NA	NA	NA	NA	NA	NA	NA	NA	NA	NA	NA	NA	NA	NA	NA	NA	NA	NA	NA	NA
Baldcypress	Taxodium distichum	Dallas	Texas	naturally_occurring	15.24 to 30.48 cm	Dallas	NA	NA	NA	NA	NA	NA	NA	NA	NA	NA	NA	NA	NA	NA	NA	NA	NA	NA	NA	NA	NA
Baldcypress	Taxodium distichum	Dallas	Texas	naturally_occurring	15.24 to 30.48 cm	Dallas	NA	NA	NA	NA	NA	NA	NA	NA	NA	NA	NA	NA	NA	NA	NA	NA	NA	NA	NA	NA	NA
Baldcypress	Taxodium distichum	Dallas	Texas	naturally_occurring	15.24 to 30.48 cm	Dallas	NA	NA	NA	NA	NA	NA	NA	NA	NA	NA	NA	NA	NA	NA	NA	NA	NA	NA	NA	NA	NA
Baldcypress	Taxodium distichum	Dallas	Texas	naturally_occurring	15.24 to 30.48 cm	Dallas	NA	NA	NA	NA	NA	NA	NA	NA	NA	NA	NA	NA	NA	NA	NA	NA	NA	NA	NA	NA	NA
Baldcypress	Taxodium distichum	Dallas	Texas	naturally_occurring	15.24 to 30.48 cm	Dallas	NA	NA	NA	NA	NA	NA	NA	NA	NA	NA	NA	NA	NA	NA	NA	NA	NA	NA	NA	NA	NA
Baldcypress	Taxodium distichum	Dallas	Texas	naturally_occurring	15.24 to 30.48 cm	Dallas	NA	NA	NA	NA	NA	NA	NA	NA	NA	NA	NA	NA	NA	NA	NA	NA	NA	NA	NA	NA	NA
Baldcypress	Taxodium distichum	Dallas	Texas	naturally_occurring	15.24 to 30.48 cm	Dallas	NA	NA	NA	NA	NA	NA	NA	NA	NA	NA	NA	NA	NA	NA	NA	NA	NA	NA	NA	NA	NA
Baldcypress	Taxodium distichum	Dallas	Texas	naturally_occurring	15.24 to 30.48 cm	Dallas	NA	NA	NA	NA	NA	NA	NA	NA	NA	NA	NA	NA	NA	NA	NA	NA	NA	NA	NA	NA	NA
Baldcypress	Taxodium distichum	Dallas	Texas	naturally_occurring	15.24 to 30.48 cm	Dallas	NA	NA	NA	NA	NA	NA	NA	NA	NA	NA	NA	NA	NA	NA	NA	NA	NA	NA	NA	NA	NA
Baldcypress	Taxodium distichum	Dallas	Texas	naturally_occurring	15.24 to 30.48 cm	Dallas	NA	NA	NA	NA	NA	NA	NA	NA	NA	NA	NA	NA	NA	NA	NA	NA	NA	NA	NA	NA	NA
Baldcypress	Taxodium distichum	Dallas	Texas	naturally_occurring	15.24 to 30.48 cm	Dallas	NA	NA	NA	NA	NA	NA	NA	NA	NA	NA	NA	NA	NA	NA	NA	NA	NA	NA	NA	NA	NA
Baldcypress	Taxodium distichum	Dallas	Texas	naturally_occurring	15.24 to 30.48 cm	Dallas	NA	NA	NA	NA	NA	NA	NA	NA	NA	NA	NA	NA	NA	NA	NA	NA	NA	NA	NA	NA	NA
Baldcypress	Taxodium distichum	Dallas	Texas	naturally_occurring	15.24 to 30.48 cm	Dallas	NA	NA	NA	NA	NA	NA	NA	NA	NA	NA	NA	NA	NA	NA	NA	NA	NA	NA	NA	NA	NA
Baldcypress	Taxodium distichum	Dallas	Texas	naturally_occurring	15.24 to 30.48 cm	Dallas	NA	NA	NA	NA	NA	NA	NA	NA	NA	NA	NA	NA	NA	NA	NA	NA	NA	NA	NA	NA	NA
Baldcypress	Taxodium distichum	Dallas	Texas	naturally_occurring	15.24 to 30.48 cm	Dallas	NA	NA	NA	NA	NA	NA	NA	NA	NA	NA	NA	NA	NA	NA	NA	NA	NA	NA	NA	NA	NA
Baldcypress	Taxodium distichum	Dallas	Texas	naturally_occurring	15.24 to 30.48 cm	Dallas	NA	NA	NA	NA	NA	NA	NA	NA	NA	NA	NA	NA	NA	NA	NA	NA	NA	NA	NA	NA	NA
Baldcypress	Taxodium distichum	Dallas	Texas	naturally_occurring	15.24 to 30.48 cm	Dallas	NA	NA	NA	NA	NA	NA	NA	NA	NA	NA	NA	NA	NA	NA	NA	NA	NA	NA	NA	NA	NA
Baldcypress	Taxodium distichum	Dallas	Texas	naturally_occurring	15.24 to 30.48 cm	Dallas	NA	NA	NA	NA	NA	NA	NA	NA	NA	NA	NA	NA	NA	NA	NA	NA	NA	NA	NA	NA	NA
Baldcypress	Taxodium distichum	Dallas	Texas	naturally_occurring	15.24 to 30.48 cm	Dallas	NA	NA	NA	NA	NA	NA	NA	NA	NA	NA	NA	NA	NA	NA	NA	NA	NA	NA	NA	NA	NA
Baldcypress	Taxodium distichum	Dallas	Texas	naturally_occurring	15.24 to 30.48 cm	Dallas	NA	NA	NA	NA	NA	NA	NA	NA	NA	NA	NA	NA	NA	NA	NA	NA	NA	NA	NA	NA	NA
Baldcypress	Taxodium distichum	Dallas	Texas	naturally_occurring	15.24 to 30.48 cm	Dallas	NA	NA	NA	NA	NA	NA	NA	NA	NA	NA	NA	NA	NA	NA	NA	NA	NA	NA	NA	NA	NA
Baldcypress	Taxodium distichum	Dallas	Texas	naturally_occurring	15.24 to 30.48 cm	Dallas	NA	NA	NA	NA	NA	NA	NA	NA	NA	NA	NA	NA	NA	NA	NA	NA	NA	NA	NA	NA	NA
[truncated: 4,219 more rows]
