# Supplementary material for: Species clustering, climate effects, and introduced species in 5 million city trees across 63 US cities
Source: eLife. 2022 Sep 27;11:e77891. doi: 10.7554/eLife.77891 (PMC9578703; doi:10.7554/eLife.77891)
Supplement: Figure 1—source data 1. — This zipped file includes all of the cleaned data used in the study (63 spreadsheets, one for each city, where each row is a tree). It is available on Dryad at https://doi.org/10.5061/dryad.2jm63xsrf. [file elife-77891-fig1-data1.zip › Sacramento_Final_2022-06-18.csv]

city_ID	common_name	scientific_name	city	state	longitude_coordinate	latitude_coordinate	address	native	diameter_breast_height_binned_CM	greater_metro	tree_ID	planted_date	most_recent_observation	retired_date	most_recent_observation_type	location_type	zipcode	neighborhood	location_name	ward	district	overhead_utility	diameter_breast_height_CM	condition	height_M	height_binned_M	percent_population
48274	Acacia	Acacia	Sacramento	California	-121.4752847	38.5546016	2949 2Nd Ave	no_info	0 to 15.24 cm	Sacramento	NA	NA	NA	NA	NA	NA	NA	NA	NA	NA	NA	NA	NA	NA	NA	NA	NA
12267	Acacia	Acacia	Sacramento	California	-121.4430947	38.6293552	1012 Los Robles Blvd	no_info	0 to 15.24 cm	Sacramento	NA	NA	NA	NA	NA	NA	NA	NA	NA	NA	NA	NA	NA	NA	NA	NA	NA
72420	Acacia	Acacia	Sacramento	California	-121.4398228	38.6348858	1140 Roanoke Ave	no_info	0 to 15.24 cm	Sacramento	NA	NA	NA	NA	NA	NA	NA	NA	NA	NA	NA	NA	NA	NA	NA	NA	NA
42634	Acacia	Acacia	Sacramento	California	-121.4430947	38.6293552	1012 Los Robles Blvd	no_info	0 to 15.24 cm	Sacramento	NA	NA	NA	NA	NA	NA	NA	NA	NA	NA	NA	NA	NA	NA	NA	NA	NA
26691	Acacia	Acacia	Sacramento	California	-121.4359908	38.665648	1315 Vinci Ave	no_info	0 to 15.24 cm	Sacramento	NA	NA	NA	NA	NA	NA	NA	NA	NA	NA	NA	NA	NA	NA	NA	NA	NA
92879	Acacia	Acacia	Sacramento	California	-121.438736	38.531915	5800X 21St Ave	no_info	0 to 15.24 cm	Sacramento	NA	NA	NA	NA	NA	NA	NA	NA	NA	NA	NA	NA	NA	NA	NA	NA	NA
3677	Acacia	Acacia	Sacramento	California	-121.4253681	38.6262842	3232 Del Paso Blvd	no_info	0 to 15.24 cm	Sacramento	NA	NA	NA	NA	NA	NA	NA	NA	NA	NA	NA	NA	NA	NA	NA	NA	NA
28883	Acacia	Acacia	Sacramento	California	-121.414305	38.531968	7700X 21St Ave	no_info	0 to 15.24 cm	Sacramento	NA	NA	NA	NA	NA	NA	NA	NA	NA	NA	NA	NA	NA	NA	NA	NA	NA
24461	Acacia	Acacia	Sacramento	California	-121.4430947	38.6293552	1012 Los Robles Blvd	no_info	0 to 15.24 cm	Sacramento	NA	NA	NA	NA	NA	NA	NA	NA	NA	NA	NA	NA	NA	NA	NA	NA	NA
91346	Acacia	Acacia	Sacramento	California	-121.4803478	38.554767	2675 26th St	no_info	15.24 to 30.48 cm	Sacramento	NA	NA	NA	NA	NA	NA	NA	NA	NA	NA	NA	NA	NA	NA	NA	NA	NA
28873	Acacia	Acacia	Sacramento	California	-121.421153	38.531984	7100X 21St Ave	no_info	0 to 15.24 cm	Sacramento	NA	NA	NA	NA	NA	NA	NA	NA	NA	NA	NA	NA	NA	NA	NA	NA	NA
33886	Acacia	Acacia	Sacramento	California	-121.42501	38.626432	3236 Del Paso Blvd	no_info	0 to 15.24 cm	Sacramento	NA	NA	NA	NA	NA	NA	NA	NA	NA	NA	NA	NA	NA	NA	NA	NA	NA
72423	Acacia	Acacia	Sacramento	California	-121.441672	38.633908	1044 Belden St	no_info	15.24 to 30.48 cm	Sacramento	NA	NA	NA	NA	NA	NA	NA	NA	NA	NA	NA	NA	NA	NA	NA	NA	NA
84035	Acacia	Acacia	Sacramento	California	-121.463259	38.577001	601 Alhambra Blvd	no_info	0 to 15.24 cm	Sacramento	NA	NA	NA	NA	NA	NA	NA	NA	NA	NA	NA	NA	NA	NA	NA	NA	NA
42633	Acacia	Acacia	Sacramento	California	-121.43152	38.644354	1544 Balsam St	no_info	0 to 15.24 cm	Sacramento	NA	NA	NA	NA	NA	NA	NA	NA	NA	NA	NA	NA	NA	NA	NA	NA	NA
73124	Acacia	Acacia	Sacramento	California	-121.4478473	38.6501756	4535 Rio Linda Blvd	no_info	0 to 15.24 cm	Sacramento	NA	NA	NA	NA	NA	NA	NA	NA	NA	NA	NA	NA	NA	NA	NA	NA	NA
24433	Acacia	Acacia	Sacramento	California	-121.4398228	38.6348858	1140 Roanoke Ave	no_info	0 to 15.24 cm	Sacramento	NA	NA	NA	NA	NA	NA	NA	NA	NA	NA	NA	NA	NA	NA	NA	NA	NA
45940	Acacia	Acacia	Sacramento	California	-121.4233521	38.6290859	1833 Los Robles Blvd	no_info	30.48 to 45.72 cm	Sacramento	NA	NA	NA	NA	NA	NA	NA	NA	NA	NA	NA	NA	NA	NA	NA	NA	NA
42351	Acacia	Acacia	Sacramento	California	-121.4697424	38.5486929	3500 5th Ave	no_info	0 to 15.24 cm	Sacramento	NA	NA	NA	NA	NA	NA	NA	NA	NA	NA	NA	NA	NA	NA	NA	NA	NA
50746	Acacia	Acacia	Sacramento	California	-121.4359908	38.665648	1315 Vinci Ave	no_info	0 to 15.24 cm	Sacramento	NA	NA	NA	NA	NA	NA	NA	NA	NA	NA	NA	NA	NA	NA	NA	NA	NA
43118	Acacia	Acacia	Sacramento	California	-121.5393215	38.4843541	614 Cutting Way	no_info	0 to 15.24 cm	Sacramento	NA	NA	NA	NA	NA	NA	NA	NA	NA	NA	NA	NA	NA	NA	NA	NA	NA
70913	Acacia	Acacia	Sacramento	California	-121.4221357	38.6297148	1944 Los Robles Blvd	no_info	0 to 15.24 cm	Sacramento	NA	NA	NA	NA	NA	NA	NA	NA	NA	NA	NA	NA	NA	NA	NA	NA	NA
38776	Acacia	Acacia	Sacramento	California	-121.4359908	38.665648	1315 Vinci Ave	no_info	0 to 15.24 cm	Sacramento	NA	NA	NA	NA	NA	NA	NA	NA	NA	NA	NA	NA	NA	NA	NA	NA	NA
93946	Acacia	Acacia	Sacramento	California	-121.5099972	38.5506822	703 7th St	no_info	30.48 to 45.72 cm	Sacramento	NA	NA	NA	NA	NA	NA	NA	NA	NA	NA	NA	NA	NA	NA	NA	NA	NA
84321	Acacia	Acacia	Sacramento	California	-121.4493368	38.6044396	2142 Woodlake Dr	no_info	15.24 to 30.48 cm	Sacramento	NA	NA	NA	NA	NA	NA	NA	NA	NA	NA	NA	NA	NA	NA	NA	NA	NA
6710	Acacia	Acacia	Sacramento	California	-121.4906501	38.5217904	2140 34th Ave	no_info	45.72 to 60.96 cm	Sacramento	NA	NA	NA	NA	NA	NA	NA	NA	NA	NA	NA	NA	NA	NA	NA	NA	NA
22881	Acacia	Acacia	Sacramento	California	-121.42501	38.626432	3236 Del Paso Blvd	no_info	0 to 15.24 cm	Sacramento	NA	NA	NA	NA	NA	NA	NA	NA	NA	NA	NA	NA	NA	NA	NA	NA	NA
9357	Acacia	Acacia	Sacramento	California	-121.42501	38.626432	3236 Del Paso Blvd	no_info	0 to 15.24 cm	Sacramento	NA	NA	NA	NA	NA	NA	NA	NA	NA	NA	NA	NA	NA	NA	NA	NA	NA
84364	Acacia	Acacia	Sacramento	California	-121.4329255	38.6367652	3809 Elm St	no_info	30.48 to 45.72 cm	Sacramento	NA	NA	NA	NA	NA	NA	NA	NA	NA	NA	NA	NA	NA	NA	NA	NA	NA
4659	Acacia	Acacia	Sacramento	California	-121.42501	38.626432	3236 Del Paso Blvd	no_info	0 to 15.24 cm	Sacramento	NA	NA	NA	NA	NA	NA	NA	NA	NA	NA	NA	NA	NA	NA	NA	NA	NA
46141	Acacia	Acacia	Sacramento	California	-121.4275739	38.6321694	3546 Ivy St	no_info	0 to 15.24 cm	Sacramento	NA	NA	NA	NA	NA	NA	NA	NA	NA	NA	NA	NA	NA	NA	NA	NA	NA
90243	Acacia	Acacia	Sacramento	California	-121.4398228	38.6348858	1140 Roanoke Ave	no_info	0 to 15.24 cm	Sacramento	NA	NA	NA	NA	NA	NA	NA	NA	NA	NA	NA	NA	NA	NA	NA	NA	NA
87770	Acacia	Acacia	Sacramento	California	-121.4253681	38.6262842	3232 Del Paso Blvd	no_info	15.24 to 30.48 cm	Sacramento	NA	NA	NA	NA	NA	NA	NA	NA	NA	NA	NA	NA	NA	NA	NA	NA	NA
6293	Acacia	Acacia	Sacramento	California	-121.438657	38.628683	1200 Rivera Dr	no_info	15.24 to 30.48 cm	Sacramento	NA	NA	NA	NA	NA	NA	NA	NA	NA	NA	NA	NA	NA	NA	NA	NA	NA
43720	Acacia	Acacia	Sacramento	California	-121.4697424	38.5486929	3500 5th Ave	no_info	15.24 to 30.48 cm	Sacramento	NA	NA	NA	NA	NA	NA	NA	NA	NA	NA	NA	NA	NA	NA	NA	NA	NA
88855	Acacia	Acacia	Sacramento	California	-121.480925	38.5444756	2524 8th Ave	no_info	0 to 15.24 cm	Sacramento	NA	NA	NA	NA	NA	NA	NA	NA	NA	NA	NA	NA	NA	NA	NA	NA	NA
47525	Acacia	Acacia	Sacramento	California	-121.432101	38.446846	700 Pocket Canal	no_info	60.96 to 76.2 cm	Sacramento	NA	NA	NA	NA	NA	NA	NA	NA	NA	NA	NA	NA	NA	NA	NA	NA	NA
30134	Acacia	Acacia	Sacramento	California	-121.463259	38.577001	601 Alhambra Blvd	no_info	60.96 to 76.2 cm	Sacramento	NA	NA	NA	NA	NA	NA	NA	NA	NA	NA	NA	NA	NA	NA	NA	NA	NA
54582	Acacia	Acacia	Sacramento	California	-121.4398228	38.6348858	1140 Roanoke Ave	no_info	0 to 15.24 cm	Sacramento	NA	NA	NA	NA	NA	NA	NA	NA	NA	NA	NA	NA	NA	NA	NA	NA	NA
36231	Acacia	Acacia	Sacramento	California	-121.463259	38.577001	601 Alhambra Blvd	no_info	0 to 15.24 cm	Sacramento	NA	NA	NA	NA	NA	NA	NA	NA	NA	NA	NA	NA	NA	NA	NA	NA	NA
93338	Acacia	Acacia	Sacramento	California	-121.419273	38.53198	7300X 21St Ave	no_info	0 to 15.24 cm	Sacramento	NA	NA	NA	NA	NA	NA	NA	NA	NA	NA	NA	NA	NA	NA	NA	NA	NA
37726	Acacia	Acacia	Sacramento	California	-121.4436434	38.6297983	937 Congress Ave	no_info	0 to 15.24 cm	Sacramento	NA	NA	NA	NA	NA	NA	NA	NA	NA	NA	NA	NA	NA	NA	NA	NA	NA
90244	Acacia	Acacia	Sacramento	California	-121.4398228	38.6348858	1140 Roanoke Ave	no_info	0 to 15.24 cm	Sacramento	NA	NA	NA	NA	NA	NA	NA	NA	NA	NA	NA	NA	NA	NA	NA	NA	NA
72115	Acacia	Acacia	Sacramento	California	-121.4829098	38.5616475	2231 W St	no_info	0 to 15.24 cm	Sacramento	NA	NA	NA	NA	NA	NA	NA	NA	NA	NA	NA	NA	NA	NA	NA	NA	NA
30396	Acacia	Acacia	Sacramento	California	-121.4398228	38.6348858	1140 Roanoke Ave	no_info	0 to 15.24 cm	Sacramento	NA	NA	NA	NA	NA	NA	NA	NA	NA	NA	NA	NA	NA	NA	NA	NA	NA
36537	Acacia	Acacia	Sacramento	California	-121.4411425	38.6304813	1121 Congress Ave	no_info	0 to 15.24 cm	Sacramento	NA	NA	NA	NA	NA	NA	NA	NA	NA	NA	NA	NA	NA	NA	NA	NA	NA
17966	Acacia	Acacia	Sacramento	California	-121.463259	38.577001	601 Alhambra Blvd	no_info	0 to 15.24 cm	Sacramento	NA	NA	NA	NA	NA	NA	NA	NA	NA	NA	NA	NA	NA	NA	NA	NA	NA
78317	Acacia	Acacia	Sacramento	California	-121.4293204	38.638289	3901 Harris Ave	no_info	0 to 15.24 cm	Sacramento	NA	NA	NA	NA	NA	NA	NA	NA	NA	NA	NA	NA	NA	NA	NA	NA	NA
48505	Acacia	Acacia	Sacramento	California	-121.4400723	38.6202652	1157 Alamos Ave	no_info	30.48 to 45.72 cm	Sacramento	NA	NA	NA	NA	NA	NA	NA	NA	NA	NA	NA	NA	NA	NA	NA	NA	NA
67040	Acacia	Acacia	Sacramento	California	-121.5393215	38.4843541	614 Cutting Way	no_info	0 to 15.24 cm	Sacramento	NA	NA	NA	NA	NA	NA	NA	NA	NA	NA	NA	NA	NA	NA	NA	NA	NA
47151	Acacia	Acacia	Sacramento	California	-121.4253681	38.6262842	3232 Del Paso Blvd	no_info	0 to 15.24 cm	Sacramento	NA	NA	NA	NA	NA	NA	NA	NA	NA	NA	NA	NA	NA	NA	NA	NA	NA
73778	Acacia	Acacia	Sacramento	California	-121.5393215	38.4843541	614 Cutting Way	no_info	0 to 15.24 cm	Sacramento	NA	NA	NA	NA	NA	NA	NA	NA	NA	NA	NA	NA	NA	NA	NA	NA	NA
44870	Acacia	Acacia	Sacramento	California	-121.4359908	38.665648	1315 Vinci Ave	no_info	0 to 15.24 cm	Sacramento	NA	NA	NA	NA	NA	NA	NA	NA	NA	NA	NA	NA	NA	NA	NA	NA	NA
30960	Acacia	Acacia	Sacramento	California	-121.5393215	38.4843541	614 Cutting Way	no_info	0 to 15.24 cm	Sacramento	NA	NA	NA	NA	NA	NA	NA	NA	NA	NA	NA	NA	NA	NA	NA	NA	NA
36223	Acacia	Acacia	Sacramento	California	-121.463259	38.577001	601 Alhambra Blvd	no_info	30.48 to 45.72 cm	Sacramento	NA	NA	NA	NA	NA	NA	NA	NA	NA	NA	NA	NA	NA	NA	NA	NA	NA
5351	Acacia	Acacia	Sacramento	California	-121.463259	38.577001	601 Alhambra Blvd	no_info	15.24 to 30.48 cm	Sacramento	NA	NA	NA	NA	NA	NA	NA	NA	NA	NA	NA	NA	NA	NA	NA	NA	NA
6712	Acacia	Acacia	Sacramento	California	-121.487565	38.522134	2140 Norman Way	no_info	45.72 to 60.96 cm	Sacramento	NA	NA	NA	NA	NA	NA	NA	NA	NA	NA	NA	NA	NA	NA	NA	NA	NA
45480	Acacia	Acacia	Sacramento	California	-121.4747561	38.5568537	1000 Broadway	no_info	0 to 15.24 cm	Sacramento	NA	NA	NA	NA	NA	NA	NA	NA	NA	NA	NA	NA	NA	NA	NA	NA	NA
78952	Acacia	Acacia	Sacramento	California	-121.4326206	38.6510933	1441 Grace Ave	no_info	0 to 15.24 cm	Sacramento	NA	NA	NA	NA	NA	NA	NA	NA	NA	NA	NA	NA	NA	NA	NA	NA	NA
66477	Acacia	Acacia	Sacramento	California	-121.4398228	38.6348858	1140 Roanoke Ave	no_info	0 to 15.24 cm	Sacramento	NA	NA	NA	NA	NA	NA	NA	NA	NA	NA	NA	NA	NA	NA	NA	NA	NA
12248	Acacia	Acacia	Sacramento	California	-121.4398228	38.6348858	1140 Roanoke Ave	no_info	0 to 15.24 cm	Sacramento	NA	NA	NA	NA	NA	NA	NA	NA	NA	NA	NA	NA	NA	NA	NA	NA	NA
73170	Acacia	Acacia	Sacramento	California	-121.4275815	38.622469	3050 Judah St	no_info	0 to 15.24 cm	Sacramento	NA	NA	NA	NA	NA	NA	NA	NA	NA	NA	NA	NA	NA	NA	NA	NA	NA
39342	Acacia	Acacia	Sacramento	California	-121.4747561	38.5568537	1000 Broadway	no_info	0 to 15.24 cm	Sacramento	NA	NA	NA	NA	NA	NA	NA	NA	NA	NA	NA	NA	NA	NA	NA	NA	NA
36508	Acacia	Acacia	Sacramento	California	-121.4398228	38.6348858	1140 Roanoke Ave	no_info	0 to 15.24 cm	Sacramento	NA	NA	NA	NA	NA	NA	NA	NA	NA	NA	NA	NA	NA	NA	NA	NA	NA
69766	Acacia	Acacia	Sacramento	California	-121.42501	38.626432	3236 Del Paso Blvd	no_info	0 to 15.24 cm	Sacramento	NA	NA	NA	NA	NA	NA	NA	NA	NA	NA	NA	NA	NA	NA	NA	NA	NA
66526	Acacia	Acacia	Sacramento	California	-121.4428563	38.6373291	3837 May St	no_info	0 to 15.24 cm	Sacramento	NA	NA	NA	NA	NA	NA	NA	NA	NA	NA	NA	NA	NA	NA	NA	NA	NA
32831	Acacia	Acacia	Sacramento	California	-121.4697424	38.5486929	3500 5th Ave	no_info	0 to 15.24 cm	Sacramento	NA	NA	NA	NA	NA	NA	NA	NA	NA	NA	NA	NA	NA	NA	NA	NA	NA
61064	Acacia	Acacia	Sacramento	California	-121.5393215	38.4843541	614 Cutting Way	no_info	0 to 15.24 cm	Sacramento	NA	NA	NA	NA	NA	NA	NA	NA	NA	NA	NA	NA	NA	NA	NA	NA	NA
47702	Acacia	Acacia	Sacramento	California	-121.46626	38.539264	3800 14th Ave	no_info	0 to 15.24 cm	Sacramento	NA	NA	NA	NA	NA	NA	NA	NA	NA	NA	NA	NA	NA	NA	NA	NA	NA
78951	Acacia	Acacia	Sacramento	California	-121.431064	38.6510758	1515 Grace Ave	no_info	30.48 to 45.72 cm	Sacramento	NA	NA	NA	NA	NA	NA	NA	NA	NA	NA	NA	NA	NA	NA	NA	NA	NA
48486	Acacia	Acacia	Sacramento	California	-121.4425806	38.6283779	3314 May St	no_info	0 to 15.24 cm	Sacramento	NA	NA	NA	NA	NA	NA	NA	NA	NA	NA	NA	NA	NA	NA	NA	NA	NA
21563	Acacia	Acacia	Sacramento	California	-121.42501	38.626432	3236 Del Paso Blvd	no_info	0 to 15.24 cm	Sacramento	NA	NA	NA	NA	NA	NA	NA	NA	NA	NA	NA	NA	NA	NA	NA	NA	NA
36507	Acacia	Acacia	Sacramento	California	-121.4398228	38.6348858	1140 Roanoke Ave	no_info	30.48 to 45.72 cm	Sacramento	NA	NA	NA	NA	NA	NA	NA	NA	NA	NA	NA	NA	NA	NA	NA	NA	NA
72416	Acacia	Acacia	Sacramento	California	-121.4407858	38.6282803	1117 Rivera Dr	no_info	15.24 to 30.48 cm	Sacramento	NA	NA	NA	NA	NA	NA	NA	NA	NA	NA	NA	NA	NA	NA	NA	NA	NA
12242	Acacia	Acacia	Sacramento	California	-121.4398228	38.6348858	1140 Roanoke Ave	no_info	0 to 15.24 cm	Sacramento	NA	NA	NA	NA	NA	NA	NA	NA	NA	NA	NA	NA	NA	NA	NA	NA	NA
6896	Acacia	Acacia	Sacramento	California	-121.4478473	38.6501756	4535 Rio Linda Blvd	no_info	0 to 15.24 cm	Sacramento	NA	NA	NA	NA	NA	NA	NA	NA	NA	NA	NA	NA	NA	NA	NA	NA	NA
23929	Acacia	Acacia	Sacramento	California	-121.4667286	38.5501165	3653 4th Ave	no_info	15.24 to 30.48 cm	Sacramento	NA	NA	NA	NA	NA	NA	NA	NA	NA	NA	NA	NA	NA	NA	NA	NA	NA
92878	Acacia	Acacia	Sacramento	California	-121.438736	38.531915	5800X 21St Ave	no_info	0 to 15.24 cm	Sacramento	NA	NA	NA	NA	NA	NA	NA	NA	NA	NA	NA	NA	NA	NA	NA	NA	NA
55004	Acacia	Acacia	Sacramento	California	-121.4906501	38.5217904	2140 34th Ave	no_info	60.96 to 76.2 cm	Sacramento	NA	NA	NA	NA	NA	NA	NA	NA	NA	NA	NA	NA	NA	NA	NA	NA	NA
41666	Acacia	Acacia	Sacramento	California	-121.463259	38.577001	601 Alhambra Blvd	no_info	30.48 to 45.72 cm	Sacramento	NA	NA	NA	NA	NA	NA	NA	NA	NA	NA	NA	NA	NA	NA	NA	NA	NA
90242	Acacia	Acacia	Sacramento	California	-121.4398228	38.6348858	1140 Roanoke Ave	no_info	0 to 15.24 cm	Sacramento	NA	NA	NA	NA	NA	NA	NA	NA	NA	NA	NA	NA	NA	NA	NA	NA	NA
60478	Acacia	Acacia	Sacramento	California	-121.4398228	38.6348858	1140 Roanoke Ave	no_info	0 to 15.24 cm	Sacramento	NA	NA	NA	NA	NA	NA	NA	NA	NA	NA	NA	NA	NA	NA	NA	NA	NA
61143	Acacia	Acacia	Sacramento	California	-121.431064	38.6510758	1515 Grace Ave	no_info	45.72 to 60.96 cm	Sacramento	NA	NA	NA	NA	NA	NA	NA	NA	NA	NA	NA	NA	NA	NA	NA	NA	NA
28452	Acacia	Acacia	Sacramento	California	-121.438736	38.531915	5800X 21St Ave	no_info	0 to 15.24 cm	Sacramento	NA	NA	NA	NA	NA	NA	NA	NA	NA	NA	NA	NA	NA	NA	NA	NA	NA
84902	Acacia	Acacia	Sacramento	California	-121.5393215	38.4843541	614 Cutting Way	no_info	0 to 15.24 cm	Sacramento	NA	NA	NA	NA	NA	NA	NA	NA	NA	NA	NA	NA	NA	NA	NA	NA	NA
25646	Acacia	Acacia	Sacramento	California	-121.4398228	38.6348858	1140 Roanoke Ave	no_info	0 to 15.24 cm	Sacramento	NA	NA	NA	NA	NA	NA	NA	NA	NA	NA	NA	NA	NA	NA	NA	NA	NA
72473	Acacia	Acacia	Sacramento	California	-121.4394253	38.6370056	3818 Clay St	no_info	0 to 15.24 cm	Sacramento	NA	NA	NA	NA	NA	NA	NA	NA	NA	NA	NA	NA	NA	NA	NA	NA	NA
82772	Acacia	Acacia	Sacramento	California	-121.42501	38.626432	3236 Del Paso Blvd	no_info	0 to 15.24 cm	Sacramento	NA	NA	NA	NA	NA	NA	NA	NA	NA	NA	NA	NA	NA	NA	NA	NA	NA
69743	Acacia	Acacia	Sacramento	California	-121.4806975	38.4993384	2506 57th Ave	no_info	15.24 to 30.48 cm	Sacramento	NA	NA	NA	NA	NA	NA	NA	NA	NA	NA	NA	NA	NA	NA	NA	NA	NA
27838	Acacia	Acacia	Sacramento	California	-121.4275739	38.6321694	3546 Ivy St	no_info	0 to 15.24 cm	Sacramento	NA	NA	NA	NA	NA	NA	NA	NA	NA	NA	NA	NA	NA	NA	NA	NA	NA
24444	Acacia	Acacia	Sacramento	California	-121.4395945	38.6285619	1159 Rivera Dr	no_info	15.24 to 30.48 cm	Sacramento	NA	NA	NA	NA	NA	NA	NA	NA	NA	NA	NA	NA	NA	NA	NA	NA	NA
80582	Acacia	Acacia	Sacramento	California	-121.4359908	38.665648	1315 Vinci Ave	no_info	0 to 15.24 cm	Sacramento	NA	NA	NA	NA	NA	NA	NA	NA	NA	NA	NA	NA	NA	NA	NA	NA	NA
39955	Acacia	Acacia	Sacramento	California	-121.4275739	38.6321694	3546 Ivy St	no_info	0 to 15.24 cm	Sacramento	NA	NA	NA	NA	NA	NA	NA	NA	NA	NA	NA	NA	NA	NA	NA	NA	NA
82246	Acacia	Acacia	Sacramento	California	-121.5393215	38.4843541	614 Cutting Way	no_info	0 to 15.24 cm	Sacramento	NA	NA	NA	NA	NA	NA	NA	NA	NA	NA	NA	NA	NA	NA	NA	NA	NA
43117	Acacia	Acacia	Sacramento	California	-121.5393215	38.4843541	614 Cutting Way	no_info	0 to 15.24 cm	Sacramento	NA	NA	NA	NA	NA	NA	NA	NA	NA	NA	NA	NA	NA	NA	NA	NA	NA
21536	Acacia	Acacia	Sacramento	California	-121.4161865	38.6386769	3921 Astoria St	no_info	15.24 to 30.48 cm	Sacramento	NA	NA	NA	NA	NA	NA	NA	NA	NA	NA	NA	NA	NA	NA	NA	NA	NA
6773	Acacia	Acacia	Sacramento	California	-121.5393215	38.4843541	614 Cutting Way	no_info	0 to 15.24 cm	Sacramento	NA	NA	NA	NA	NA	NA	NA	NA	NA	NA	NA	NA	NA	NA	NA	NA	NA
18265	Acacia	Acacia	Sacramento	California	-121.4430947	38.6293552	1012 Los Robles Blvd	no_info	0 to 15.24 cm	Sacramento	NA	NA	NA	NA	NA	NA	NA	NA	NA	NA	NA	NA	NA	NA	NA	NA	NA
61144	Acacia	Acacia	Sacramento	California	-121.4326206	38.6510933	1441 Grace Ave	no_info	0 to 15.24 cm	Sacramento	NA	NA	NA	NA	NA	NA	NA	NA	NA	NA	NA	NA	NA	NA	NA	NA	NA
28449	Acacia	Acacia	Sacramento	California	-121.438736	38.531915	5800X 21St Ave	no_info	0 to 15.24 cm	Sacramento	NA	NA	NA	NA	NA	NA	NA	NA	NA	NA	NA	NA	NA	NA	NA	NA	NA
61065	Acacia	Acacia	Sacramento	California	-121.5393215	38.4843541	614 Cutting Way	no_info	0 to 15.24 cm	Sacramento	NA	NA	NA	NA	NA	NA	NA	NA	NA	NA	NA	NA	NA	NA	NA	NA	NA
26838	Acacia	Acacia	Sacramento	California	-121.463259	38.577001	601 Alhambra Blvd	no_info	30.48 to 45.72 cm	Sacramento	NA	NA	NA	NA	NA	NA	NA	NA	NA	NA	NA	NA	NA	NA	NA	NA	NA
28615	Acacia	Acacia	Sacramento	California	-121.4747561	38.5568537	1000 Broadway	no_info	0 to 15.24 cm	Sacramento	NA	NA	NA	NA	NA	NA	NA	NA	NA	NA	NA	NA	NA	NA	NA	NA	NA
9472	Acacia	Acacia	Sacramento	California	-121.4275739	38.6321694	3546 Ivy St	no_info	0 to 15.24 cm	Sacramento	NA	NA	NA	NA	NA	NA	NA	NA	NA	NA	NA	NA	NA	NA	NA	NA	NA
64819	Acacia	Acacia	Sacramento	California	-121.414305	38.531968	7700X 21St Ave	no_info	0 to 15.24 cm	Sacramento	NA	NA	NA	NA	NA	NA	NA	NA	NA	NA	NA	NA	NA	NA	NA	NA	NA
5338	Acacia	Acacia	Sacramento	California	-121.4829098	38.5616475	2231 W St	no_info	0 to 15.24 cm	Sacramento	NA	NA	NA	NA	NA	NA	NA	NA	NA	NA	NA	NA	NA	NA	NA	NA	NA
68839	Trident maple	Acer buergerianum	Sacramento	California	-121.4933021	38.5727759	1218 P St	introduced	0 to 15.24 cm	Sacramento	NA	NA	NA	NA	NA	NA	NA	NA	NA	NA	NA	NA	NA	NA	NA	NA	NA
30035	Trident maple	Acer buergerianum	Sacramento	California	-121.4628094	38.5480699	2941 39th St	introduced	0 to 15.24 cm	Sacramento	NA	NA	NA	NA	NA	NA	NA	NA	NA	NA	NA	NA	NA	NA	NA	NA	NA
63380	Trident maple	Acer buergerianum	Sacramento	California	-121.483011	38.506486	6600 24th St	introduced	0 to 15.24 cm	Sacramento	NA	NA	NA	NA	NA	NA	NA	NA	NA	NA	NA	NA	NA	NA	NA	NA	NA
43582	Trident maple	Acer buergerianum	Sacramento	California	-121.409048	38.544807	3300X Power Inn Rd	introduced	0 to 15.24 cm	Sacramento	NA	NA	NA	NA	NA	NA	NA	NA	NA	NA	NA	NA	NA	NA	NA	NA	NA
10042	Trident maple	Acer buergerianum	Sacramento	California	-121.4695852	38.582576	2513 C St	introduced	0 to 15.24 cm	Sacramento	NA	NA	NA	NA	NA	NA	NA	NA	NA	NA	NA	NA	NA	NA	NA	NA	NA
7220	Trident maple	Acer buergerianum	Sacramento	California	-121.4838469	38.5629265	2130 V St	introduced	0 to 15.24 cm	Sacramento	NA	NA	NA	NA	NA	NA	NA	NA	NA	NA	NA	NA	NA	NA	NA	NA	NA
81025	Trident maple	Acer buergerianum	Sacramento	California	-121.4470397	38.5608244	1544 48th St	introduced	15.24 to 30.48 cm	Sacramento	NA	NA	NA	NA	NA	NA	NA	NA	NA	NA	NA	NA	NA	NA	NA	NA	NA
84195	Trident maple	Acer buergerianum	Sacramento	California	-121.443304	38.55341	5301 53rd St	introduced	0 to 15.24 cm	Sacramento	NA	NA	NA	NA	NA	NA	NA	NA	NA	NA	NA	NA	NA	NA	NA	NA	NA
22914	Trident maple	Acer buergerianum	Sacramento	California	-121.5099988	38.5505943	730 7th St	introduced	0 to 15.24 cm	Sacramento	NA	NA	NA	NA	NA	NA	NA	NA	NA	NA	NA	NA	NA	NA	NA	NA	NA
26789	Trident maple	Acer buergerianum	Sacramento	California	-121.5100001	38.5505292	750 7th St	introduced	0 to 15.24 cm	Sacramento	NA	NA	NA	NA	NA	NA	NA	NA	NA	NA	NA	NA	NA	NA	NA	NA	NA
55542	Trident maple	Acer buergerianum	Sacramento	California	-121.4607991	38.5483617	4008 4th Ave	introduced	0 to 15.24 cm	Sacramento	NA	NA	NA	NA	NA	NA	NA	NA	NA	NA	NA	NA	NA	NA	NA	NA	NA
14940	Trident maple	Acer buergerianum	Sacramento	California	-121.483011	38.506486	6600 24th St	introduced	0 to 15.24 cm	Sacramento	NA	NA	NA	NA	NA	NA	NA	NA	NA	NA	NA	NA	NA	NA	NA	NA	NA
91321	Trident maple	Acer buergerianum	Sacramento	California	-121.4629685	38.5502569	3909 3rd Ave	introduced	0 to 15.24 cm	Sacramento	NA	NA	NA	NA	NA	NA	NA	NA	NA	NA	NA	NA	NA	NA	NA	NA	NA
83462	Trident maple	Acer buergerianum	Sacramento	California	-121.4812831	38.5622419	2320 V St	introduced	0 to 15.24 cm	Sacramento	NA	NA	NA	NA	NA	NA	NA	NA	NA	NA	NA	NA	NA	NA	NA	NA	NA
78283	Trident maple	Acer buergerianum	Sacramento	California	-121.4514716	38.6049118	670 Woodlake Dr	introduced	0 to 15.24 cm	Sacramento	NA	NA	NA	NA	NA	NA	NA	NA	NA	NA	NA	NA	NA	NA	NA	NA	NA
56044	Trident maple	Acer buergerianum	Sacramento	California	-121.483011	38.506486	6600 24th St	introduced	0 to 15.24 cm	Sacramento	NA	NA	NA	NA	NA	NA	NA	NA	NA	NA	NA	NA	NA	NA	NA	NA	NA
1158	Trident maple	Acer buergerianum	Sacramento	California	-121.4800778	38.5592989	2430 25th St	introduced	0 to 15.24 cm	Sacramento	NA	NA	NA	NA	NA	NA	NA	NA	NA	NA	NA	NA	NA	NA	NA	NA	NA
46278	Trident maple	Acer buergerianum	Sacramento	California	-121.4922102	38.5656777	2126 15th St	introduced	15.24 to 30.48 cm	Sacramento	NA	NA	NA	NA	NA	NA	NA	NA	NA	NA	NA	NA	NA	NA	NA	NA	NA
45028	Trident maple	Acer buergerianum	Sacramento	California	-121.4989168	38.5671246	1009 V St	introduced	0 to 15.24 cm	Sacramento	NA	NA	NA	NA	NA	NA	NA	NA	NA	NA	NA	NA	NA	NA	NA	NA	NA
62263	Trident maple	Acer buergerianum	Sacramento	California	-121.4948622	38.5557045	1561 Markham Way	introduced	15.24 to 30.48 cm	Sacramento	NA	NA	NA	NA	NA	NA	NA	NA	NA	NA	NA	NA	NA	NA	NA	NA	NA
24096	Trident maple	Acer buergerianum	Sacramento	California	-121.48276	38.562811	2201 V St	introduced	0 to 15.24 cm	Sacramento	NA	NA	NA	NA	NA	NA	NA	NA	NA	NA	NA	NA	NA	NA	NA	NA	NA
82039	Trident maple	Acer buergerianum	Sacramento	California	-121.4898531	38.5730758	1430 O St	introduced	0 to 15.24 cm	Sacramento	NA	NA	NA	NA	NA	NA	NA	NA	NA	NA	NA	NA	NA	NA	NA	NA	NA
81189	Trident maple	Acer buergerianum	Sacramento	California	-121.483011	38.506486	6600 24th St	introduced	0 to 15.24 cm	Sacramento	NA	NA	NA	NA	NA	NA	NA	NA	NA	NA	NA	NA	NA	NA	NA	NA	NA
47019	Trident maple	Acer buergerianum	Sacramento	California	-121.4330548	38.5460349	3108 62Nd St	introduced	0 to 15.24 cm	Sacramento	NA	NA	NA	NA	NA	NA	NA	NA	NA	NA	NA	NA	NA	NA	NA	NA	NA
2121	Trident maple	Acer buergerianum	Sacramento	California	-121.414598	38.449236	8424 Keusman St	introduced	0 to 15.24 cm	Sacramento	NA	NA	NA	NA	NA	NA	NA	NA	NA	NA	NA	NA	NA	NA	NA	NA	NA
33803	Trident maple	Acer buergerianum	Sacramento	California	-121.4801578	38.5717221	2120 N St	introduced	0 to 15.24 cm	Sacramento	NA	NA	NA	NA	NA	NA	NA	NA	NA	NA	NA	NA	NA	NA	NA	NA	NA
29364	Trident maple	Acer buergerianum	Sacramento	California	-121.4750752	38.5828138	2111 D St	introduced	0 to 15.24 cm	Sacramento	NA	NA	NA	NA	NA	NA	NA	NA	NA	NA	NA	NA	NA	NA	NA	NA	NA
57865	Trident maple	Acer buergerianum	Sacramento	California	-121.4267403	38.6372719	3845 Jasmine St	introduced	0 to 15.24 cm	Sacramento	NA	NA	NA	NA	NA	NA	NA	NA	NA	NA	NA	NA	NA	NA	NA	NA	NA
61463	Trident maple	Acer buergerianum	Sacramento	California	-121.409155	38.544685	3500 Power Inn Rd	introduced	0 to 15.24 cm	Sacramento	NA	NA	NA	NA	NA	NA	NA	NA	NA	NA	NA	NA	NA	NA	NA	NA	NA
28952	Trident maple	Acer buergerianum	Sacramento	California	-121.468644	38.581753	315 26th St	introduced	15.24 to 30.48 cm	Sacramento	NA	NA	NA	NA	NA	NA	NA	NA	NA	NA	NA	NA	NA	NA	NA	NA	NA
71922	Trident maple	Acer buergerianum	Sacramento	California	-121.409048	38.544807	3300X Power Inn Rd	introduced	0 to 15.24 cm	Sacramento	NA	NA	NA	NA	NA	NA	NA	NA	NA	NA	NA	NA	NA	NA	NA	NA	NA
24244	Trident maple	Acer buergerianum	Sacramento	California	-121.5044359	38.5523907	2973 Riverside Blvd	introduced	15.24 to 30.48 cm	Sacramento	NA	NA	NA	NA	NA	NA	NA	NA	NA	NA	NA	NA	NA	NA	NA	NA	NA
77218	Trident maple	Acer buergerianum	Sacramento	California	-121.4894754	38.5609184	1815 Broadway	introduced	30.48 to 45.72 cm	Sacramento	NA	NA	NA	NA	NA	NA	NA	NA	NA	NA	NA	NA	NA	NA	NA	NA	NA
27620	Trident maple	Acer buergerianum	Sacramento	California	-121.47762	38.57534	1026 22Nd St	introduced	15.24 to 30.48 cm	Sacramento	NA	NA	NA	NA	NA	NA	NA	NA	NA	NA	NA	NA	NA	NA	NA	NA	NA
31290	Trident maple	Acer buergerianum	Sacramento	California	-121.4772447	38.5825495	421 20th St	introduced	15.24 to 30.48 cm	Sacramento	NA	NA	NA	NA	NA	NA	NA	NA	NA	NA	NA	NA	NA	NA	NA	NA	NA
66276	Trident maple	Acer buergerianum	Sacramento	California	-121.4407796	38.5530126	2033 55th St	introduced	0 to 15.24 cm	Sacramento	NA	NA	NA	NA	NA	NA	NA	NA	NA	NA	NA	NA	NA	NA	NA	NA	NA
84256	Trident maple	Acer buergerianum	Sacramento	California	-121.4604498	38.6088657	2280 Fernley Ave	introduced	0 to 15.24 cm	Sacramento	NA	NA	NA	NA	NA	NA	NA	NA	NA	NA	NA	NA	NA	NA	NA	NA	NA
35355	Trident maple	Acer buergerianum	Sacramento	California	-121.4694827	38.5823746	2528 C St	introduced	15.24 to 30.48 cm	Sacramento	NA	NA	NA	NA	NA	NA	NA	NA	NA	NA	NA	NA	NA	NA	NA	NA	NA
64137	Trident maple	Acer buergerianum	Sacramento	California	-121.4857709	38.5711273	1725 P St	introduced	0 to 15.24 cm	Sacramento	NA	NA	NA	NA	NA	NA	NA	NA	NA	NA	NA	NA	NA	NA	NA	NA	NA
66320	Trident maple	Acer buergerianum	Sacramento	California	-121.4472949	38.552388	4924 Y St	introduced	0 to 15.24 cm	Sacramento	NA	NA	NA	NA	NA	NA	NA	NA	NA	NA	NA	NA	NA	NA	NA	NA	NA
38403	Trident maple	Acer buergerianum	Sacramento	California	-121.492886	38.5848762	609 9th St	introduced	0 to 15.24 cm	Sacramento	NA	NA	NA	NA	NA	NA	NA	NA	NA	NA	NA	NA	NA	NA	NA	NA	NA
45512	Trident maple	Acer buergerianum	Sacramento	California	-121.482862	38.497918	7000 24th St	introduced	0 to 15.24 cm	Sacramento	NA	NA	NA	NA	NA	NA	NA	NA	NA	NA	NA	NA	NA	NA	NA	NA	NA
46318	Trident maple	Acer buergerianum	Sacramento	California	-121.4898531	38.5730758	1430 O St	introduced	0 to 15.24 cm	Sacramento	NA	NA	NA	NA	NA	NA	NA	NA	NA	NA	NA	NA	NA	NA	NA	NA	NA
77947	Trident maple	Acer buergerianum	Sacramento	California	-121.472245	38.552743	3201 3rd Ave	introduced	0 to 15.24 cm	Sacramento	NA	NA	NA	NA	NA	NA	NA	NA	NA	NA	NA	NA	NA	NA	NA	NA	NA
47780	Trident maple	Acer buergerianum	Sacramento	California	-121.4941251	38.5790427	1118 10th St	introduced	0 to 15.24 cm	Sacramento	NA	NA	NA	NA	NA	NA	NA	NA	NA	NA	NA	NA	NA	NA	NA	NA	NA
17394	Trident maple	Acer buergerianum	Sacramento	California	-121.4837789	38.5630825	2131 V St	introduced	0 to 15.24 cm	Sacramento	NA	NA	NA	NA	NA	NA	NA	NA	NA	NA	NA	NA	NA	NA	NA	NA	NA
11926	Trident maple	Acer buergerianum	Sacramento	California	-121.47569	38.561967	2700 U St	introduced	0 to 15.24 cm	Sacramento	NA	NA	NA	NA	NA	NA	NA	NA	NA	NA	NA	NA	NA	NA	NA	NA	NA
39035	Trident maple	Acer buergerianum	Sacramento	California	-121.5017898	38.5572741	2750 Riverside Blvd	introduced	15.24 to 30.48 cm	Sacramento	NA	NA	NA	NA	NA	NA	NA	NA	NA	NA	NA	NA	NA	NA	NA	NA	NA
35547	Trident maple	Acer buergerianum	Sacramento	California	-121.48276	38.562811	2201 V St	introduced	0 to 15.24 cm	Sacramento	NA	NA	NA	NA	NA	NA	NA	NA	NA	NA	NA	NA	NA	NA	NA	NA	NA
64636	Trident maple	Acer buergerianum	Sacramento	California	-121.482862	38.497918	7000 24th St	introduced	0 to 15.24 cm	Sacramento	NA	NA	NA	NA	NA	NA	NA	NA	NA	NA	NA	NA	NA	NA	NA	NA	NA
55389	Trident maple	Acer buergerianum	Sacramento	California	-121.4917753	38.5774103	1116 L St	introduced	0 to 15.24 cm	Sacramento	NA	NA	NA	NA	NA	NA	NA	NA	NA	NA	NA	NA	NA	NA	NA	NA	NA
15386	Trident maple	Acer buergerianum	Sacramento	California	-121.4865583	38.5809933	1419 H St	introduced	15.24 to 30.48 cm	Sacramento	NA	NA	NA	NA	NA	NA	NA	NA	NA	NA	NA	NA	NA	NA	NA	NA	NA
5105	Trident maple	Acer buergerianum	Sacramento	California	-121.472941	38.58207	2300 D St	introduced	0 to 15.24 cm	Sacramento	NA	NA	NA	NA	NA	NA	NA	NA	NA	NA	NA	NA	NA	NA	NA	NA	NA
38359	Trident maple	Acer buergerianum	Sacramento	California	-121.4513476	38.5716001	4007 H St	introduced	30.48 to 45.72 cm	Sacramento	NA	NA	NA	NA	NA	NA	NA	NA	NA	NA	NA	NA	NA	NA	NA	NA	NA
86462	Trident maple	Acer buergerianum	Sacramento	California	-121.409155	38.544685	3500 Power Inn Rd	introduced	0 to 15.24 cm	Sacramento	NA	NA	NA	NA	NA	NA	NA	NA	NA	NA	NA	NA	NA	NA	NA	NA	NA
29362	Trident maple	Acer buergerianum	Sacramento	California	-121.4748433	38.5713956	1304 25th St	introduced	0 to 15.24 cm	Sacramento	NA	NA	NA	NA	NA	NA	NA	NA	NA	NA	NA	NA	NA	NA	NA	NA	NA
66316	Trident maple	Acer buergerianum	Sacramento	California	-121.442662	38.552422	2200 54th St	introduced	0 to 15.24 cm	Sacramento	NA	NA	NA	NA	NA	NA	NA	NA	NA	NA	NA	NA	NA	NA	NA	NA	NA
81768	Trident maple	Acer buergerianum	Sacramento	California	-121.495851	38.6787169	5681 Bridgecross Dr	introduced	0 to 15.24 cm	Sacramento	NA	NA	NA	NA	NA	NA	NA	NA	NA	NA	NA	NA	NA	NA	NA	NA	NA
64085	Trident maple	Acer buergerianum	Sacramento	California	-121.4825062	38.4953663	2400 24th St	introduced	0 to 15.24 cm	Sacramento	NA	NA	NA	NA	NA	NA	NA	NA	NA	NA	NA	NA	NA	NA	NA	NA	NA
89245	Trident maple	Acer buergerianum	Sacramento	California	-121.4484712	38.5547434	4896 U St	introduced	15.24 to 30.48 cm	Sacramento	NA	NA	NA	NA	NA	NA	NA	NA	NA	NA	NA	NA	NA	NA	NA	NA	NA
80624	Trident maple	Acer buergerianum	Sacramento	California	-121.5012229	38.5729073	1727 7th St	introduced	15.24 to 30.48 cm	Sacramento	NA	NA	NA	NA	NA	NA	NA	NA	NA	NA	NA	NA	NA	NA	NA	NA	NA
9520	Trident maple	Acer buergerianum	Sacramento	California	-121.4879098	38.5522622	2917 21St St	introduced	0 to 15.24 cm	Sacramento	NA	NA	NA	NA	NA	NA	NA	NA	NA	NA	NA	NA	NA	NA	NA	NA	NA
15298	Trident maple	Acer buergerianum	Sacramento	California	-121.4945031	38.4744294	1934 John Still Dr	introduced	0 to 15.24 cm	Sacramento	NA	NA	NA	NA	NA	NA	NA	NA	NA	NA	NA	NA	NA	NA	NA	NA	NA
40365	Trident maple	Acer buergerianum	Sacramento	California	-121.4459075	38.5515918	2600 51St St	introduced	0 to 15.24 cm	Sacramento	NA	NA	NA	NA	NA	NA	NA	NA	NA	NA	NA	NA	NA	NA	NA	NA	NA
19271	Trident maple	Acer buergerianum	Sacramento	California	-121.4579009	38.5465726	3016 42Nd St	introduced	0 to 15.24 cm	Sacramento	NA	NA	NA	NA	NA	NA	NA	NA	NA	NA	NA	NA	NA	NA	NA	NA	NA
21260	Trident maple	Acer buergerianum	Sacramento	California	-121.5448094	38.5057849	6645 Riverside Blvd	introduced	0 to 15.24 cm	Sacramento	NA	NA	NA	NA	NA	NA	NA	NA	NA	NA	NA	NA	NA	NA	NA	NA	NA
71465	Trident maple	Acer buergerianum	Sacramento	California	-121.409048	38.544807	3300X Power Inn Rd	introduced	0 to 15.24 cm	Sacramento	NA	NA	NA	NA	NA	NA	NA	NA	NA	NA	NA	NA	NA	NA	NA	NA	NA
9141	Trident maple	Acer buergerianum	Sacramento	California	-121.4747561	38.5568537	3000 Broadway	introduced	0 to 15.24 cm	Sacramento	NA	NA	NA	NA	NA	NA	NA	NA	NA	NA	NA	NA	NA	NA	NA	NA	NA
23620	Trident maple	Acer buergerianum	Sacramento	California	-121.4830796	38.5749974	1830 L St	introduced	0 to 15.24 cm	Sacramento	NA	NA	NA	NA	NA	NA	NA	NA	NA	NA	NA	NA	NA	NA	NA	NA	NA
77562	Trident maple	Acer buergerianum	Sacramento	California	-121.5086905	38.5498691	825 8th Ave	introduced	0 to 15.24 cm	Sacramento	NA	NA	NA	NA	NA	NA	NA	NA	NA	NA	NA	NA	NA	NA	NA	NA	NA
75732	Trident maple	Acer buergerianum	Sacramento	California	-121.4240992	38.5520362	101 69th St	introduced	0 to 15.24 cm	Sacramento	NA	NA	NA	NA	NA	NA	NA	NA	NA	NA	NA	NA	NA	NA	NA	NA	NA
5868	Trident maple	Acer buergerianum	Sacramento	California	-121.460553	38.5494348	3992 3rd Ave	introduced	0 to 15.24 cm	Sacramento	NA	NA	NA	NA	NA	NA	NA	NA	NA	NA	NA	NA	NA	NA	NA	NA	NA
39679	Trident maple	Acer buergerianum	Sacramento	California	-121.4910019	38.4757056	110 John Still Dr	introduced	0 to 15.24 cm	Sacramento	NA	NA	NA	NA	NA	NA	NA	NA	NA	NA	NA	NA	NA	NA	NA	NA	NA
28198	Trident maple	Acer buergerianum	Sacramento	California	-121.4777303	38.5546444	2728 28th St	introduced	15.24 to 30.48 cm	Sacramento	NA	NA	NA	NA	NA	NA	NA	NA	NA	NA	NA	NA	NA	NA	NA	NA	NA
89350	Trident maple	Acer buergerianum	Sacramento	California	-121.461272	38.558346	2101X Stockton Blvd	introduced	0 to 15.24 cm	Sacramento	NA	NA	NA	NA	NA	NA	NA	NA	NA	NA	NA	NA	NA	NA	NA	NA	NA
65163	Trident maple	Acer buergerianum	Sacramento	California	-121.4792588	38.5482061	2623 Donner Way	introduced	0 to 15.24 cm	Sacramento	NA	NA	NA	NA	NA	NA	NA	NA	NA	NA	NA	NA	NA	NA	NA	NA	NA
52306	Trident maple	Acer buergerianum	Sacramento	California	-121.482028	38.561198	2301 23rd St	introduced	0 to 15.24 cm	Sacramento	NA	NA	NA	NA	NA	NA	NA	NA	NA	NA	NA	NA	NA	NA	NA	NA	NA
58299	Trident maple	Acer buergerianum	Sacramento	California	-121.474534	38.5814464	2215 E St	introduced	0 to 15.24 cm	Sacramento	NA	NA	NA	NA	NA	NA	NA	NA	NA	NA	NA	NA	NA	NA	NA	NA	NA
79723	Trident maple	Acer buergerianum	Sacramento	California	-121.5184769	38.4849232	54 Heritage Wood Cir	introduced	0 to 15.24 cm	Sacramento	NA	NA	NA	NA	NA	NA	NA	NA	NA	NA	NA	NA	NA	NA	NA	NA	NA
68890	Trident maple	Acer buergerianum	Sacramento	California	-121.4855107	38.5659923	1927 T St	introduced	15.24 to 30.48 cm	Sacramento	NA	NA	NA	NA	NA	NA	NA	NA	NA	NA	NA	NA	NA	NA	NA	NA	NA
37899	Trident maple	Acer buergerianum	Sacramento	California	-121.549067	38.659925	6 Westlake Pkwy	introduced	0 to 15.24 cm	Sacramento	NA	NA	NA	NA	NA	NA	NA	NA	NA	NA	NA	NA	NA	NA	NA	NA	NA
45382	Trident maple	Acer buergerianum	Sacramento	California	-121.444074	38.555127	5201 52Nd St	introduced	0 to 15.24 cm	Sacramento	NA	NA	NA	NA	NA	NA	NA	NA	NA	NA	NA	NA	NA	NA	NA	NA	NA
5153	Trident maple	Acer buergerianum	Sacramento	California	-121.4816484	38.5773064	1821 J St	introduced	0 to 15.24 cm	Sacramento	NA	NA	NA	NA	NA	NA	NA	NA	NA	NA	NA	NA	NA	NA	NA	NA	NA
85389	Trident maple	Acer buergerianum	Sacramento	California	-121.4615075	38.5498649	3961 3rd Ave	introduced	0 to 15.24 cm	Sacramento	NA	NA	NA	NA	NA	NA	NA	NA	NA	NA	NA	NA	NA	NA	NA	NA	NA
5685	Trident maple	Acer buergerianum	Sacramento	California	-121.466689	38.559663	3400 34th St	introduced	30.48 to 45.72 cm	Sacramento	NA	NA	NA	NA	NA	NA	NA	NA	NA	NA	NA	NA	NA	NA	NA	NA	NA
10015	Trident maple	Acer buergerianum	Sacramento	California	-121.4540125	38.5747465	562 38th St	introduced	0 to 15.24 cm	Sacramento	NA	NA	NA	NA	NA	NA	NA	NA	NA	NA	NA	NA	NA	NA	NA	NA	NA
7088	Trident maple	Acer buergerianum	Sacramento	California	-121.4809967	38.5841687	403 17th St	introduced	0 to 15.24 cm	Sacramento	NA	NA	NA	NA	NA	NA	NA	NA	NA	NA	NA	NA	NA	NA	NA	NA	NA
86815	Trident maple	Acer buergerianum	Sacramento	California	-121.494411	38.57429	1100 O St	introduced	15.24 to 30.48 cm	Sacramento	NA	NA	NA	NA	NA	NA	NA	NA	NA	NA	NA	NA	NA	NA	NA	NA	NA
17317	Trident maple	Acer buergerianum	Sacramento	California	-121.4590692	38.557169	3925 V St	introduced	0 to 15.24 cm	Sacramento	NA	NA	NA	NA	NA	NA	NA	NA	NA	NA	NA	NA	NA	NA	NA	NA	NA
84032	Trident maple	Acer buergerianum	Sacramento	California	-121.474616	38.561637	2100 28th St	introduced	0 to 15.24 cm	Sacramento	NA	NA	NA	NA	NA	NA	NA	NA	NA	NA	NA	NA	NA	NA	NA	NA	NA
47995	Trident maple	Acer buergerianum	Sacramento	California	-121.4739353	38.5734939	1110 25th St	introduced	0 to 15.24 cm	Sacramento	NA	NA	NA	NA	NA	NA	NA	NA	NA	NA	NA	NA	NA	NA	NA	NA	NA
35749	Trident maple	Acer buergerianum	Sacramento	California	-121.4954052	38.4765683	7712 19th St	introduced	0 to 15.24 cm	Sacramento	NA	NA	NA	NA	NA	NA	NA	NA	NA	NA	NA	NA	NA	NA	NA	NA	NA
9572	Trident maple	Acer buergerianum	Sacramento	California	-121.4825396	38.5489011	2450 5th Ave	introduced	15.24 to 30.48 cm	Sacramento	NA	NA	NA	NA	NA	NA	NA	NA	NA	NA	NA	NA	NA	NA	NA	NA	NA
36257	Trident maple	Acer buergerianum	Sacramento	California	-121.5086905	38.5498691	825 8th Ave	introduced	0 to 15.24 cm	Sacramento	NA	NA	NA	NA	NA	NA	NA	NA	NA	NA	NA	NA	NA	NA	NA	NA	NA
92674	Trident maple	Acer buergerianum	Sacramento	California	-121.4886735	38.5733144	1431 15th St	introduced	0 to 15.24 cm	Sacramento	NA	NA	NA	NA	NA	NA	NA	NA	NA	NA	NA	NA	NA	NA	NA	NA	NA
94796	Trident maple	Acer buergerianum	Sacramento	California	-121.4220549	38.637225	3844 Natoma Way	introduced	0 to 15.24 cm	Sacramento	NA	NA	NA	NA	NA	NA	NA	NA	NA	NA	NA	NA	NA	NA	NA	NA	NA
44283	Trident maple	Acer buergerianum	Sacramento	California	-121.4276568	38.6367096	3808 Ivy St	introduced	0 to 15.24 cm	Sacramento	NA	NA	NA	NA	NA	NA	NA	NA	NA	NA	NA	NA	NA	NA	NA	NA	NA
82443	Trident maple	Acer buergerianum	Sacramento	California	-121.482862	38.497918	7000 24th St	introduced	0 to 15.24 cm	Sacramento	NA	NA	NA	NA	NA	NA	NA	NA	NA	NA	NA	NA	NA	NA	NA	NA	NA
40197	Trident maple	Acer buergerianum	Sacramento	California	-121.5012514	38.5650892	910 X St	introduced	15.24 to 30.48 cm	Sacramento	NA	NA	NA	NA	NA	NA	NA	NA	NA	NA	NA	NA	NA	NA	NA	NA	NA
21147	Trident maple	Acer buergerianum	Sacramento	California	-121.482862	38.497918	7000 24th St	introduced	0 to 15.24 cm	Sacramento	NA	NA	NA	NA	NA	NA	NA	NA	NA	NA	NA	NA	NA	NA	NA	NA	NA
73342	Trident maple	Acer buergerianum	Sacramento	California	-121.4818862	38.5783486	1808 I St	introduced	15.24 to 30.48 cm	Sacramento	NA	NA	NA	NA	NA	NA	NA	NA	NA	NA	NA	NA	NA	NA	NA	NA	NA
6198	Trident maple	Acer buergerianum	Sacramento	California	-121.4559507	38.6094784	540 Forrest St	introduced	0 to 15.24 cm	Sacramento	NA	NA	NA	NA	NA	NA	NA	NA	NA	NA	NA	NA	NA	NA	NA	NA	NA
72294	Trident maple	Acer buergerianum	Sacramento	California	-121.4566638	38.6084874	1812 El Monte Ave	introduced	0 to 15.24 cm	Sacramento	NA	NA	NA	NA	NA	NA	NA	NA	NA	NA	NA	NA	NA	NA	NA	NA	NA
9	Trident maple	Acer buergerianum	Sacramento	California	-121.4836941	38.56306	2139 V St	introduced	30.48 to 45.72 cm	Sacramento	NA	NA	NA	NA	NA	NA	NA	NA	NA	NA	NA	NA	NA	NA	NA	NA	NA
18146	Trident maple	Acer buergerianum	Sacramento	California	-121.4545129	38.6039586	545 Blackwood St	introduced	15.24 to 30.48 cm	Sacramento	NA	NA	NA	NA	NA	NA	NA	NA	NA	NA	NA	NA	NA	NA	NA	NA	NA
15446	Trident maple	Acer buergerianum	Sacramento	California	-121.495152	38.474889	7781 19th St	introduced	0 to 15.24 cm	Sacramento	NA	NA	NA	NA	NA	NA	NA	NA	NA	NA	NA	NA	NA	NA	NA	NA	NA
41901	Trident maple	Acer buergerianum	Sacramento	California	-121.4772493	38.5748468	2227 K St	introduced	0 to 15.24 cm	Sacramento	NA	NA	NA	NA	NA	NA	NA	NA	NA	NA	NA	NA	NA	NA	NA	NA	NA
4553	Trident maple	Acer buergerianum	Sacramento	California	-121.4910019	38.4757056	280 John Still Dr	introduced	0 to 15.24 cm	Sacramento	NA	NA	NA	NA	NA	NA	NA	NA	NA	NA	NA	NA	NA	NA	NA	NA	NA
44216	Trident maple	Acer buergerianum	Sacramento	California	-121.4284881	38.5325027	4791 65th St	introduced	0 to 15.24 cm	Sacramento	NA	NA	NA	NA	NA	NA	NA	NA	NA	NA	NA	NA	NA	NA	NA	NA	NA
42195	Trident maple	Acer buergerianum	Sacramento	California	-121.4568029	38.548189	4245 4th Ave	introduced	0 to 15.24 cm	Sacramento	NA	NA	NA	NA	NA	NA	NA	NA	NA	NA	NA	NA	NA	NA	NA	NA	NA
17274	Trident maple	Acer buergerianum	Sacramento	California	-121.4483181	38.5547013	4908 U St	introduced	0 to 15.24 cm	Sacramento	NA	NA	NA	NA	NA	NA	NA	NA	NA	NA	NA	NA	NA	NA	NA	NA	NA
65964	Trident maple	Acer buergerianum	Sacramento	California	-121.455231	38.5529616	2425 Stockton Blvd	introduced	0 to 15.24 cm	Sacramento	NA	NA	NA	NA	NA	NA	NA	NA	NA	NA	NA	NA	NA	NA	NA	NA	NA
21257	Trident maple	Acer buergerianum	Sacramento	California	-121.5462071	38.5040698	6735 Riverside Blvd	introduced	0 to 15.24 cm	Sacramento	NA	NA	NA	NA	NA	NA	NA	NA	NA	NA	NA	NA	NA	NA	NA	NA	NA
94744	Trident maple	Acer buergerianum	Sacramento	California	-121.4894333	38.5815857	1220 H St	introduced	0 to 15.24 cm	Sacramento	NA	NA	NA	NA	NA	NA	NA	NA	NA	NA	NA	NA	NA	NA	NA	NA	NA
60080	Trident maple	Acer buergerianum	Sacramento	California	-121.4629685	38.5502569	3909 3rd Ave	introduced	0 to 15.24 cm	Sacramento	NA	NA	NA	NA	NA	NA	NA	NA	NA	NA	NA	NA	NA	NA	NA	NA	NA
64134	Trident maple	Acer buergerianum	Sacramento	California	-121.482213	38.571617	1430 20th St	introduced	15.24 to 30.48 cm	Sacramento	NA	NA	NA	NA	NA	NA	NA	NA	NA	NA	NA	NA	NA	NA	NA	NA	NA
78079	Trident maple	Acer buergerianum	Sacramento	California	-121.4941251	38.5790427	1118 10th St	introduced	0 to 15.24 cm	Sacramento	NA	NA	NA	NA	NA	NA	NA	NA	NA	NA	NA	NA	NA	NA	NA	NA	NA
23358	Trident maple	Acer buergerianum	Sacramento	California	-121.456966	38.559509	1909 40th St	introduced	15.24 to 30.48 cm	Sacramento	NA	NA	NA	NA	NA	NA	NA	NA	NA	NA	NA	NA	NA	NA	NA	NA	NA
22565	Trident maple	Acer buergerianum	Sacramento	California	-121.4446492	38.4743571	4945 Mack Rd	introduced	0 to 15.24 cm	Sacramento	NA	NA	NA	NA	NA	NA	NA	NA	NA	NA	NA	NA	NA	NA	NA	NA	NA
14988	Trident maple	Acer buergerianum	Sacramento	California	-121.4157987	38.5250432	6552 Fruitridge Rd	introduced	0 to 15.24 cm	Sacramento	NA	NA	NA	NA	NA	NA	NA	NA	NA	NA	NA	NA	NA	NA	NA	NA	NA
5871	Trident maple	Acer buergerianum	Sacramento	California	-121.4628577	38.5489102	3880 4th Ave	introduced	0 to 15.24 cm	Sacramento	NA	NA	NA	NA	NA	NA	NA	NA	NA	NA	NA	NA	NA	NA	NA	NA	NA
81188	Trident maple	Acer buergerianum	Sacramento	California	-121.483011	38.506486	6600 24th St	introduced	0 to 15.24 cm	Sacramento	NA	NA	NA	NA	NA	NA	NA	NA	NA	NA	NA	NA	NA	NA	NA	NA	NA
48410	Trident maple	Acer buergerianum	Sacramento	California	-121.4604486	38.6091366	2292 Fernley Ave	introduced	0 to 15.24 cm	Sacramento	NA	NA	NA	NA	NA	NA	NA	NA	NA	NA	NA	NA	NA	NA	NA	NA	NA
9918	Trident maple	Acer buergerianum	Sacramento	California	-121.4870953	38.5671653	1910 18th St	introduced	15.24 to 30.48 cm	Sacramento	NA	NA	NA	NA	NA	NA	NA	NA	NA	NA	NA	NA	NA	NA	NA	NA	NA
81573	Trident maple	Acer buergerianum	Sacramento	California	-121.487232	38.555859	2020 21St St	introduced	15.24 to 30.48 cm	Sacramento	NA	NA	NA	NA	NA	NA	NA	NA	NA	NA	NA	NA	NA	NA	NA	NA	NA
52273	Trident maple	Acer buergerianum	Sacramento	California	-121.4865144	38.5719273	1510 17th St	introduced	15.24 to 30.48 cm	Sacramento	NA	NA	NA	NA	NA	NA	NA	NA	NA	NA	NA	NA	NA	NA	NA	NA	NA
7921	Trident maple	Acer buergerianum	Sacramento	California	-121.482862	38.497918	7000 24th St	introduced	0 to 15.24 cm	Sacramento	NA	NA	NA	NA	NA	NA	NA	NA	NA	NA	NA	NA	NA	NA	NA	NA	NA
8650	Trident maple	Acer buergerianum	Sacramento	California	-121.4992146	38.5755697	750 O St	introduced	0 to 15.24 cm	Sacramento	NA	NA	NA	NA	NA	NA	NA	NA	NA	NA	NA	NA	NA	NA	NA	NA	NA
1361	Trident maple	Acer buergerianum	Sacramento	California	-121.4479013	38.6117119	2431 Del Paso Blvd	introduced	15.24 to 30.48 cm	Sacramento	NA	NA	NA	NA	NA	NA	NA	NA	NA	NA	NA	NA	NA	NA	NA	NA	NA
69823	Trident maple	Acer buergerianum	Sacramento	California	-121.4209503	38.6333251	3628 Presidio St	introduced	30.48 to 45.72 cm	Sacramento	NA	NA	NA	NA	NA	NA	NA	NA	NA	NA	NA	NA	NA	NA	NA	NA	NA
89270	Trident maple	Acer buergerianum	Sacramento	California	-121.4439345	38.5547268	5217 T St	introduced	15.24 to 30.48 cm	Sacramento	NA	NA	NA	NA	NA	NA	NA	NA	NA	NA	NA	NA	NA	NA	NA	NA	NA
45083	Trident maple	Acer buergerianum	Sacramento	California	-121.494716	38.5731519	1116 P St	introduced	0 to 15.24 cm	Sacramento	NA	NA	NA	NA	NA	NA	NA	NA	NA	NA	NA	NA	NA	NA	NA	NA	NA
77173	Trident maple	Acer buergerianum	Sacramento	California	-121.4845885	38.5716724	1824 O St	introduced	15.24 to 30.48 cm	Sacramento	NA	NA	NA	NA	NA	NA	NA	NA	NA	NA	NA	NA	NA	NA	NA	NA	NA
55490	Trident maple	Acer buergerianum	Sacramento	California	-121.4358978	38.5107472	2101 Stockton Blvd	introduced	0 to 15.24 cm	Sacramento	NA	NA	NA	NA	NA	NA	NA	NA	NA	NA	NA	NA	NA	NA	NA	NA	NA
12806	Trident maple	Acer buergerianum	Sacramento	California	-121.4455417	38.6128563	916 Frienza Ave	introduced	0 to 15.24 cm	Sacramento	NA	NA	NA	NA	NA	NA	NA	NA	NA	NA	NA	NA	NA	NA	NA	NA	NA
1149	Trident maple	Acer buergerianum	Sacramento	California	-121.409155	38.544685	3500 Power Inn Rd	introduced	0 to 15.24 cm	Sacramento	NA	NA	NA	NA	NA	NA	NA	NA	NA	NA	NA	NA	NA	NA	NA	NA	NA
40209	Trident maple	Acer buergerianum	Sacramento	California	-121.4846304	38.5716835	1820 O St	introduced	15.24 to 30.48 cm	Sacramento	NA	NA	NA	NA	NA	NA	NA	NA	NA	NA	NA	NA	NA	NA	NA	NA	NA
69369	Trident maple	Acer buergerianum	Sacramento	California	-121.483011	38.506486	6600 24th St	introduced	0 to 15.24 cm	Sacramento	NA	NA	NA	NA	NA	NA	NA	NA	NA	NA	NA	NA	NA	NA	NA	NA	NA
52702	Trident maple	Acer buergerianum	Sacramento	California	-121.4446492	38.4743571	4945 Mack Rd	introduced	0 to 15.24 cm	Sacramento	NA	NA	NA	NA	NA	NA	NA	NA	NA	NA	NA	NA	NA	NA	NA	NA	NA
80281	Trident maple	Acer buergerianum	Sacramento	California	-121.4913278	38.5834832	1051 G St	introduced	15.24 to 30.48 cm	Sacramento	NA	NA	NA	NA	NA	NA	NA	NA	NA	NA	NA	NA	NA	NA	NA	NA	NA
56379	Trident maple	Acer buergerianum	Sacramento	California	-121.5012514	38.5650892	910 X St	introduced	15.24 to 30.48 cm	Sacramento	NA	NA	NA	NA	NA	NA	NA	NA	NA	NA	NA	NA	NA	NA	NA	NA	NA
20513	Trident maple	Acer buergerianum	Sacramento	California	-121.5012229	38.5729073	1727 7th St	introduced	0 to 15.24 cm	Sacramento	NA	NA	NA	NA	NA	NA	NA	NA	NA	NA	NA	NA	NA	NA	NA	NA	NA
19402	Trident maple	Acer buergerianum	Sacramento	California	-121.458429	38.559404	1901 39th St	introduced	15.24 to 30.48 cm	Sacramento	NA	NA	NA	NA	NA	NA	NA	NA	NA	NA	NA	NA	NA	NA	NA	NA	NA
57845	Trident maple	Acer buergerianum	Sacramento	California	-121.4176109	38.6418917	2100 Dayton St	introduced	0 to 15.24 cm	Sacramento	NA	NA	NA	NA	NA	NA	NA	NA	NA	NA	NA	NA	NA	NA	NA	NA	NA
44422	Trident maple	Acer buergerianum	Sacramento	California	-121.489526	38.582786	700 12th St	introduced	0 to 15.24 cm	Sacramento	NA	NA	NA	NA	NA	NA	NA	NA	NA	NA	NA	NA	NA	NA	NA	NA	NA
29577	Trident maple	Acer buergerianum	Sacramento	California	-121.4768583	38.5576287	2719 Broadway	introduced	0 to 15.24 cm	Sacramento	NA	NA	NA	NA	NA	NA	NA	NA	NA	NA	NA	NA	NA	NA	NA	NA	NA
89068	Trident maple	Acer buergerianum	Sacramento	California	-121.4846723	38.5716946	1816 O St	introduced	15.24 to 30.48 cm	Sacramento	NA	NA	NA	NA	NA	NA	NA	NA	NA	NA	NA	NA	NA	NA	NA	NA	NA
69831	Trident maple	Acer buergerianum	Sacramento	California	-121.4278701	38.6351208	3723 Ivy St	introduced	0 to 15.24 cm	Sacramento	NA	NA	NA	NA	NA	NA	NA	NA	NA	NA	NA	NA	NA	NA	NA	NA	NA
17694	Trident maple	Acer buergerianum	Sacramento	California	-121.4490326	38.5548977	4852 U St	introduced	0 to 15.24 cm	Sacramento	NA	NA	NA	NA	NA	NA	NA	NA	NA	NA	NA	NA	NA	NA	NA	NA	NA
83252	Trident maple	Acer buergerianum	Sacramento	California	-121.4749279	38.5712007	1312 25th St	introduced	0 to 15.24 cm	Sacramento	NA	NA	NA	NA	NA	NA	NA	NA	NA	NA	NA	NA	NA	NA	NA	NA	NA
82036	Trident maple	Acer buergerianum	Sacramento	California	-121.4914073	38.5663391	1521 U St	introduced	15.24 to 30.48 cm	Sacramento	NA	NA	NA	NA	NA	NA	NA	NA	NA	NA	NA	NA	NA	NA	NA	NA	NA
54327	Trident maple	Acer buergerianum	Sacramento	California	-121.4818186	38.56168	2229 23rd St	introduced	0 to 15.24 cm	Sacramento	NA	NA	NA	NA	NA	NA	NA	NA	NA	NA	NA	NA	NA	NA	NA	NA	NA
93949	Trident maple	Acer buergerianum	Sacramento	California	-121.485673	38.567043	1900 19th St	introduced	0 to 15.24 cm	Sacramento	NA	NA	NA	NA	NA	NA	NA	NA	NA	NA	NA	NA	NA	NA	NA	NA	NA
43646	Trident maple	Acer buergerianum	Sacramento	California	-121.4605097	38.5494232	3994 3rd Ave	introduced	0 to 15.24 cm	Sacramento	NA	NA	NA	NA	NA	NA	NA	NA	NA	NA	NA	NA	NA	NA	NA	NA	NA
6122	Trident maple	Acer buergerianum	Sacramento	California	-121.4406042	38.5594007	5336 54th St	introduced	0 to 15.24 cm	Sacramento	NA	NA	NA	NA	NA	NA	NA	NA	NA	NA	NA	NA	NA	NA	NA	NA	NA
35947	Trident maple	Acer buergerianum	Sacramento	California	-121.409155	38.544685	3500 Power Inn Rd	introduced	0 to 15.24 cm	Sacramento	NA	NA	NA	NA	NA	NA	NA	NA	NA	NA	NA	NA	NA	NA	NA	NA	NA
3915	Trident maple	Acer buergerianum	Sacramento	California	-121.488839	38.572805	1500 O St	introduced	15.24 to 30.48 cm	Sacramento	NA	NA	NA	NA	NA	NA	NA	NA	NA	NA	NA	NA	NA	NA	NA	NA	NA
14598	Trident maple	Acer buergerianum	Sacramento	California	-121.5100001	38.5505292	750 7th St	introduced	0 to 15.24 cm	Sacramento	NA	NA	NA	NA	NA	NA	NA	NA	NA	NA	NA	NA	NA	NA	NA	NA	NA
75788	Trident maple	Acer buergerianum	Sacramento	California	-121.4885605	38.4744456	7879 Manorside Dr	introduced	0 to 15.24 cm	Sacramento	NA	NA	NA	NA	NA	NA	NA	NA	NA	NA	NA	NA	NA	NA	NA	NA	NA
89426	Trident maple	Acer buergerianum	Sacramento	California	-121.4620854	38.5488786	3949 4th Ave	introduced	0 to 15.24 cm	Sacramento	NA	NA	NA	NA	NA	NA	NA	NA	NA	NA	NA	NA	NA	NA	NA	NA	NA
87279	Trident maple	Acer buergerianum	Sacramento	California	-121.483011	38.506486	6600 24th St	introduced	0 to 15.24 cm	Sacramento	NA	NA	NA	NA	NA	NA	NA	NA	NA	NA	NA	NA	NA	NA	NA	NA	NA
85425	Trident maple	Acer buergerianum	Sacramento	California	-121.470113	38.5463257	3409 6th Ave	introduced	0 to 15.24 cm	Sacramento	NA	NA	NA	NA	NA	NA	NA	NA	NA	NA	NA	NA	NA	NA	NA	NA	NA
15580	Trident maple	Acer buergerianum	Sacramento	California	-121.4196661	38.6322066	2039 Verano St	introduced	15.24 to 30.48 cm	Sacramento	NA	NA	NA	NA	NA	NA	NA	NA	NA	NA	NA	NA	NA	NA	NA	NA	NA
35053	Trident maple	Acer buergerianum	Sacramento	California	-121.4815194	38.5510402	2947 25th St	introduced	15.24 to 30.48 cm	Sacramento	NA	NA	NA	NA	NA	NA	NA	NA	NA	NA	NA	NA	NA	NA	NA	NA	NA
14745	Trident maple	Acer buergerianum	Sacramento	California	-121.4406042	38.5594007	5349 54th St	introduced	0 to 15.24 cm	Sacramento	NA	NA	NA	NA	NA	NA	NA	NA	NA	NA	NA	NA	NA	NA	NA	NA	NA
9690	Trident maple	Acer buergerianum	Sacramento	California	-121.480156	38.543855	3349 W Curtis Dr	introduced	0 to 15.24 cm	Sacramento	NA	NA	NA	NA	NA	NA	NA	NA	NA	NA	NA	NA	NA	NA	NA	NA	NA
83712	Trident maple	Acer buergerianum	Sacramento	California	-121.4748644	38.5713469	1306 25th St	introduced	0 to 15.24 cm	Sacramento	NA	NA	NA	NA	NA	NA	NA	NA	NA	NA	NA	NA	NA	NA	NA	NA	NA
28637	Trident maple	Acer buergerianum	Sacramento	California	-121.482862	38.497918	7000 24th St	introduced	0 to 15.24 cm	Sacramento	NA	NA	NA	NA	NA	NA	NA	NA	NA	NA	NA	NA	NA	NA	NA	NA	NA
88838	Trident maple	Acer buergerianum	Sacramento	California	-121.480308	38.55826	2501 25th St	introduced	0 to 15.24 cm	Sacramento	NA	NA	NA	NA	NA	NA	NA	NA	NA	NA	NA	NA	NA	NA	NA	NA	NA
60389	Trident maple	Acer buergerianum	Sacramento	California	-121.460448	38.609272	2298 Fernley Ave	introduced	0 to 15.24 cm	Sacramento	NA	NA	NA	NA	NA	NA	NA	NA	NA	NA	NA	NA	NA	NA	NA	NA	NA
78262	Trident maple	Acer buergerianum	Sacramento	California	-121.4617687	38.6063848	500 Arden Way	introduced	15.24 to 30.48 cm	Sacramento	NA	NA	NA	NA	NA	NA	NA	NA	NA	NA	NA	NA	NA	NA	NA	NA	NA
35946	Trident maple	Acer buergerianum	Sacramento	California	-121.409155	38.544685	3500 Power Inn Rd	introduced	0 to 15.24 cm	Sacramento	NA	NA	NA	NA	NA	NA	NA	NA	NA	NA	NA	NA	NA	NA	NA	NA	NA
83784	Trident maple	Acer buergerianum	Sacramento	California	-121.4485808	38.5549474	4883 U St	introduced	0 to 15.24 cm	Sacramento	NA	NA	NA	NA	NA	NA	NA	NA	NA	NA	NA	NA	NA	NA	NA	NA	NA
51692	Trident maple	Acer buergerianum	Sacramento	California	-121.4447622	38.4741932	4900 Mack Rd	introduced	0 to 15.24 cm	Sacramento	NA	NA	NA	NA	NA	NA	NA	NA	NA	NA	NA	NA	NA	NA	NA	NA	NA
68885	Trident maple	Acer buergerianum	Sacramento	California	-121.4942035	38.5674109	2031 13th St	introduced	15.24 to 30.48 cm	Sacramento	NA	NA	NA	NA	NA	NA	NA	NA	NA	NA	NA	NA	NA	NA	NA	NA	NA
48019	Trident maple	Acer buergerianum	Sacramento	California	-121.4750234	38.5828	2119 D St	introduced	15.24 to 30.48 cm	Sacramento	NA	NA	NA	NA	NA	NA	NA	NA	NA	NA	NA	NA	NA	NA	NA	NA	NA
77171	Trident maple	Acer buergerianum	Sacramento	California	-121.478284	38.563445	2014 25th St	introduced	0 to 15.24 cm	Sacramento	NA	NA	NA	NA	NA	NA	NA	NA	NA	NA	NA	NA	NA	NA	NA	NA	NA
93168	Trident maple	Acer buergerianum	Sacramento	California	-121.4039824	38.496036	845 Florin Rd	introduced	15.24 to 30.48 cm	Sacramento	NA	NA	NA	NA	NA	NA	NA	NA	NA	NA	NA	NA	NA	NA	NA	NA	NA
67461	Trident maple	Acer buergerianum	Sacramento	California	-121.461272	38.558346	2101X Stockton Blvd	introduced	0 to 15.24 cm	Sacramento	NA	NA	NA	NA	NA	NA	NA	NA	NA	NA	NA	NA	NA	NA	NA	NA	NA
1962	Trident maple	Acer buergerianum	Sacramento	California	-121.4899616	38.5742791	1401 14th St	introduced	15.24 to 30.48 cm	Sacramento	NA	NA	NA	NA	NA	NA	NA	NA	NA	NA	NA	NA	NA	NA	NA	NA	NA
20556	Trident maple	Acer buergerianum	Sacramento	California	-121.5100001	38.5505292	750 7th St	introduced	0 to 15.24 cm	Sacramento	NA	NA	NA	NA	NA	NA	NA	NA	NA	NA	NA	NA	NA	NA	NA	NA	NA
44407	Trident maple	Acer buergerianum	Sacramento	California	-121.4857336	38.5832151	1407 F St	introduced	0 to 15.24 cm	Sacramento	NA	NA	NA	NA	NA	NA	NA	NA	NA	NA	NA	NA	NA	NA	NA	NA	NA
81624	Trident maple	Acer buergerianum	Sacramento	California	-121.479612	38.577098	929 20th St	introduced	0 to 15.24 cm	Sacramento	NA	NA	NA	NA	NA	NA	NA	NA	NA	NA	NA	NA	NA	NA	NA	NA	NA
82189	Trident maple	Acer buergerianum	Sacramento	California	-121.451872	38.6056998	2164 Cantalier St	introduced	0 to 15.24 cm	Sacramento	NA	NA	NA	NA	NA	NA	NA	NA	NA	NA	NA	NA	NA	NA	NA	NA	NA
84175	Trident maple	Acer buergerianum	Sacramento	California	-121.440235	38.552034	5601 V St	introduced	0 to 15.24 cm	Sacramento	NA	NA	NA	NA	NA	NA	NA	NA	NA	NA	NA	NA	NA	NA	NA	NA	NA
36079	Trident maple	Acer buergerianum	Sacramento	California	-121.4621747	38.5500437	3939 3rd Ave	introduced	0 to 15.24 cm	Sacramento	NA	NA	NA	NA	NA	NA	NA	NA	NA	NA	NA	NA	NA	NA	NA	NA	NA
59700	Trident maple	Acer buergerianum	Sacramento	California	-121.479627	38.581009	614 19th St	introduced	15.24 to 30.48 cm	Sacramento	NA	NA	NA	NA	NA	NA	NA	NA	NA	NA	NA	NA	NA	NA	NA	NA	NA
5778	Trident maple	Acer buergerianum	Sacramento	California	-121.409048	38.544807	3300X Power Inn Rd	introduced	0 to 15.24 cm	Sacramento	NA	NA	NA	NA	NA	NA	NA	NA	NA	NA	NA	NA	NA	NA	NA	NA	NA
89442	Trident maple	Acer buergerianum	Sacramento	California	-121.4638565	38.5397807	3860 39th St	introduced	0 to 15.24 cm	Sacramento	NA	NA	NA	NA	NA	NA	NA	NA	NA	NA	NA	NA	NA	NA	NA	NA	NA
49648	Trident maple	Acer buergerianum	Sacramento	California	-121.4847801	38.5779101	1630 J St	introduced	30.48 to 45.72 cm	Sacramento	NA	NA	NA	NA	NA	NA	NA	NA	NA	NA	NA	NA	NA	NA	NA	NA	NA
20151	Trident maple	Acer buergerianum	Sacramento	California	-121.4913278	38.5834832	1051 G St	introduced	15.24 to 30.48 cm	Sacramento	NA	NA	NA	NA	NA	NA	NA	NA	NA	NA	NA	NA	NA	NA	NA	NA	NA
66053	Trident maple	Acer buergerianum	Sacramento	California	-121.4619589	38.5488451	3957 4th Ave	introduced	0 to 15.24 cm	Sacramento	NA	NA	NA	NA	NA	NA	NA	NA	NA	NA	NA	NA	NA	NA	NA	NA	NA
9395	Trident maple	Acer buergerianum	Sacramento	California	-121.4220488	38.6383806	3908 Natoma Way	introduced	more than 76.2 cm	Sacramento	NA	NA	NA	NA	NA	NA	NA	NA	NA	NA	NA	NA	NA	NA	NA	NA	NA
87022	Trident maple	Acer buergerianum	Sacramento	California	-121.4494296	38.5409422	4835 12th Ave	introduced	15.24 to 30.48 cm	Sacramento	NA	NA	NA	NA	NA	NA	NA	NA	NA	NA	NA	NA	NA	NA	NA	NA	NA
52264	Trident maple	Acer buergerianum	Sacramento	California	-121.4851794	38.5715942	1510 18th St	introduced	0 to 15.24 cm	Sacramento	NA	NA	NA	NA	NA	NA	NA	NA	NA	NA	NA	NA	NA	NA	NA	NA	NA
66263	Trident maple	Acer buergerianum	Sacramento	California	-121.5058464	38.5499597	3211 Riverside Blvd	introduced	0 to 15.24 cm	Sacramento	NA	NA	NA	NA	NA	NA	NA	NA	NA	NA	NA	NA	NA	NA	NA	NA	NA
46411	Trident maple	Acer buergerianum	Sacramento	California	-121.506288	38.570971	2015 4th St	introduced	15.24 to 30.48 cm	Sacramento	NA	NA	NA	NA	NA	NA	NA	NA	NA	NA	NA	NA	NA	NA	NA	NA	NA
53919	Trident maple	Acer buergerianum	Sacramento	California	-121.483189	38.57008	1930 P St	introduced	0 to 15.24 cm	Sacramento	NA	NA	NA	NA	NA	NA	NA	NA	NA	NA	NA	NA	NA	NA	NA	NA	NA
36364	Trident maple	Acer buergerianum	Sacramento	California	-121.4472949	38.552388	4924 Y St	introduced	0 to 15.24 cm	Sacramento	NA	NA	NA	NA	NA	NA	NA	NA	NA	NA	NA	NA	NA	NA	NA	NA	NA
94707	Trident maple	Acer buergerianum	Sacramento	California	-121.479312	38.577662	2000 I St	introduced	15.24 to 30.48 cm	Sacramento	NA	NA	NA	NA	NA	NA	NA	NA	NA	NA	NA	NA	NA	NA	NA	NA	NA
35593	Trident maple	Acer buergerianum	Sacramento	California	-121.4437301	38.5556949	1901 52Nd St	introduced	0 to 15.24 cm	Sacramento	NA	NA	NA	NA	NA	NA	NA	NA	NA	NA	NA	NA	NA	NA	NA	NA	NA
17743	Trident maple	Acer buergerianum	Sacramento	California	-121.409155	38.544685	3500 Power Inn Rd	introduced	0 to 15.24 cm	Sacramento	NA	NA	NA	NA	NA	NA	NA	NA	NA	NA	NA	NA	NA	NA	NA	NA	NA
3555	Trident maple	Acer buergerianum	Sacramento	California	-121.4792122	38.575088	1118 21St St	introduced	0 to 15.24 cm	Sacramento	NA	NA	NA	NA	NA	NA	NA	NA	NA	NA	NA	NA	NA	NA	NA	NA	NA
95090	Trident maple	Acer buergerianum	Sacramento	California	-121.4658565	38.5715315	1116 Alhambra Blvd	introduced	0 to 15.24 cm	Sacramento	NA	NA	NA	NA	NA	NA	NA	NA	NA	NA	NA	NA	NA	NA	NA	NA	NA
36549	Trident maple	Acer buergerianum	Sacramento	California	-121.444859	38.631798	3500 Cypress St	introduced	0 to 15.24 cm	Sacramento	NA	NA	NA	NA	NA	NA	NA	NA	NA	NA	NA	NA	NA	NA	NA	NA	NA
49822	Trident maple	Acer buergerianum	Sacramento	California	-121.4455417	38.6128563	916 Frienza Ave	introduced	0 to 15.24 cm	Sacramento	NA	NA	NA	NA	NA	NA	NA	NA	NA	NA	NA	NA	NA	NA	NA	NA	NA
83713	Trident maple	Acer buergerianum	Sacramento	California	-121.4749279	38.5712007	1312 25th St	introduced	0 to 15.24 cm	Sacramento	NA	NA	NA	NA	NA	NA	NA	NA	NA	NA	NA	NA	NA	NA	NA	NA	NA
42448	Trident maple	Acer buergerianum	Sacramento	California	-121.4435237	38.5520471	2509 53rd St	introduced	0 to 15.24 cm	Sacramento	NA	NA	NA	NA	NA	NA	NA	NA	NA	NA	NA	NA	NA	NA	NA	NA	NA
28638	Trident maple	Acer buergerianum	Sacramento	California	-121.482862	38.497918	7000 24th St	introduced	0 to 15.24 cm	Sacramento	NA	NA	NA	NA	NA	NA	NA	NA	NA	NA	NA	NA	NA	NA	NA	NA	NA
52026	Trident maple	Acer buergerianum	Sacramento	California	-121.4231723	38.6385346	3912 Mahogany St	introduced	30.48 to 45.72 cm	Sacramento	NA	NA	NA	NA	NA	NA	NA	NA	NA	NA	NA	NA	NA	NA	NA	NA	NA
220	Trident maple	Acer buergerianum	Sacramento	California	-121.4396352	38.6370383	3821 Clay St	introduced	0 to 15.24 cm	Sacramento	NA	NA	NA	NA	NA	NA	NA	NA	NA	NA	NA	NA	NA	NA	NA	NA	NA
5731	Trident maple	Acer buergerianum	Sacramento	California	-121.4493898	38.5549958	4824 U St	introduced	0 to 15.24 cm	Sacramento	NA	NA	NA	NA	NA	NA	NA	NA	NA	NA	NA	NA	NA	NA	NA	NA	NA
74251	Trident maple	Acer buergerianum	Sacramento	California	-121.50625	38.571059	2011 4th St	introduced	0 to 15.24 cm	Sacramento	NA	NA	NA	NA	NA	NA	NA	NA	NA	NA	NA	NA	NA	NA	NA	NA	NA
41612	Trident maple	Acer buergerianum	Sacramento	California	-121.4629043	38.5502396	3915 3rd Ave	introduced	0 to 15.24 cm	Sacramento	NA	NA	NA	NA	NA	NA	NA	NA	NA	NA	NA	NA	NA	NA	NA	NA	NA
13222	Trident maple	Acer buergerianum	Sacramento	California	-121.409155	38.544685	3500 Power Inn Rd	introduced	0 to 15.24 cm	Sacramento	NA	NA	NA	NA	NA	NA	NA	NA	NA	NA	NA	NA	NA	NA	NA	NA	NA
27938	Trident maple	Acer buergerianum	Sacramento	California	-121.4783957	38.5527489	2730 3rd Ave	introduced	0 to 15.24 cm	Sacramento	NA	NA	NA	NA	NA	NA	NA	NA	NA	NA	NA	NA	NA	NA	NA	NA	NA
59391	Trident maple	Acer buergerianum	Sacramento	California	-121.4923227	38.5621409	2416 16th St	introduced	0 to 15.24 cm	Sacramento	NA	NA	NA	NA	NA	NA	NA	NA	NA	NA	NA	NA	NA	NA	NA	NA	NA
45046	Trident maple	Acer buergerianum	Sacramento	California	-121.4934877	38.5681191	1331 T St	introduced	15.24 to 30.48 cm	Sacramento	NA	NA	NA	NA	NA	NA	NA	NA	NA	NA	NA	NA	NA	NA	NA	NA	NA
35792	Trident maple	Acer buergerianum	Sacramento	California	-121.47405	38.572589	2500 L St	introduced	0 to 15.24 cm	Sacramento	NA	NA	NA	NA	NA	NA	NA	NA	NA	NA	NA	NA	NA	NA	NA	NA	NA
68592	Trident maple	Acer buergerianum	Sacramento	California	-121.455231	38.5529616	2425 Stockton Blvd	introduced	0 to 15.24 cm	Sacramento	NA	NA	NA	NA	NA	NA	NA	NA	NA	NA	NA	NA	NA	NA	NA	NA	NA
44560	Trident maple	Acer buergerianum	Sacramento	California	-121.4145968	38.4492741	8430 Keusman St	introduced	0 to 15.24 cm	Sacramento	NA	NA	NA	NA	NA	NA	NA	NA	NA	NA	NA	NA	NA	NA	NA	NA	NA
69215	Trident maple	Acer buergerianum	Sacramento	California	-121.4460397	38.5590135	1632 49th St	introduced	15.24 to 30.48 cm	Sacramento	NA	NA	NA	NA	NA	NA	NA	NA	NA	NA	NA	NA	NA	NA	NA	NA	NA
83459	Trident maple	Acer buergerianum	Sacramento	California	-121.479304	38.5702645	2220 O St	introduced	15.24 to 30.48 cm	Sacramento	NA	NA	NA	NA	NA	NA	NA	NA	NA	NA	NA	NA	NA	NA	NA	NA	NA
48510	Trident maple	Acer buergerianum	Sacramento	California	-121.4338296	38.6369718	3820 Huron St	introduced	15.24 to 30.48 cm	Sacramento	NA	NA	NA	NA	NA	NA	NA	NA	NA	NA	NA	NA	NA	NA	NA	NA	NA
94716	Trident maple	Acer buergerianum	Sacramento	California	-121.481017	38.560063	2331 24th St	introduced	0 to 15.24 cm	Sacramento	NA	NA	NA	NA	NA	NA	NA	NA	NA	NA	NA	NA	NA	NA	NA	NA	NA
69643	Trident maple	Acer buergerianum	Sacramento	California	-121.4792122	38.575088	1118 21St St	introduced	15.24 to 30.48 cm	Sacramento	NA	NA	NA	NA	NA	NA	NA	NA	NA	NA	NA	NA	NA	NA	NA	NA	NA
26235	Trident maple	Acer buergerianum	Sacramento	California	-121.4517403	38.571706	3997 H St	introduced	15.24 to 30.48 cm	Sacramento	NA	NA	NA	NA	NA	NA	NA	NA	NA	NA	NA	NA	NA	NA	NA	NA	NA
46199	Trident maple	Acer buergerianum	Sacramento	California	-121.480376	38.548921	2570 5th Ave	introduced	0 to 15.24 cm	Sacramento	NA	NA	NA	NA	NA	NA	NA	NA	NA	NA	NA	NA	NA	NA	NA	NA	NA
68250	Trident maple	Acer buergerianum	Sacramento	California	-121.4513476	38.5716001	4007 H St	introduced	45.72 to 60.96 cm	Sacramento	NA	NA	NA	NA	NA	NA	NA	NA	NA	NA	NA	NA	NA	NA	NA	NA	NA
35062	Trident maple	Acer buergerianum	Sacramento	California	-121.4750947	38.5470117	3038 Montgomery Way	introduced	0 to 15.24 cm	Sacramento	NA	NA	NA	NA	NA	NA	NA	NA	NA	NA	NA	NA	NA	NA	NA	NA	NA
93178	Trident maple	Acer buergerianum	Sacramento	California	-121.4039824	38.496036	845 Florin Rd	introduced	15.24 to 30.48 cm	Sacramento	NA	NA	NA	NA	NA	NA	NA	NA	NA	NA	NA	NA	NA	NA	NA	NA	NA
11782	Trident maple	Acer buergerianum	Sacramento	California	-121.4567279	38.5571866	4133 U St	introduced	30.48 to 45.72 cm	Sacramento	NA	NA	NA	NA	NA	NA	NA	NA	NA	NA	NA	NA	NA	NA	NA	NA	NA
30008	Trident maple	Acer buergerianum	Sacramento	California	-121.4621127	38.5498529	3920 3rd Ave	introduced	0 to 15.24 cm	Sacramento	NA	NA	NA	NA	NA	NA	NA	NA	NA	NA	NA	NA	NA	NA	NA	NA	NA
26726	Trident maple	Acer buergerianum	Sacramento	California	-121.4995008	38.5801405	500 6th St	introduced	0 to 15.24 cm	Sacramento	NA	NA	NA	NA	NA	NA	NA	NA	NA	NA	NA	NA	NA	NA	NA	NA	NA
42764	Trident maple	Acer buergerianum	Sacramento	California	-121.525475	38.6777135	2928 Maybrook Dr	introduced	0 to 15.24 cm	Sacramento	NA	NA	NA	NA	NA	NA	NA	NA	NA	NA	NA	NA	NA	NA	NA	NA	NA
14599	Trident maple	Acer buergerianum	Sacramento	California	-121.5100001	38.5505292	750 7th St	introduced	0 to 15.24 cm	Sacramento	NA	NA	NA	NA	NA	NA	NA	NA	NA	NA	NA	NA	NA	NA	NA	NA	NA
29772	Trident maple	Acer buergerianum	Sacramento	California	-121.4847134	38.5645523	2031 U St	introduced	0 to 15.24 cm	Sacramento	NA	NA	NA	NA	NA	NA	NA	NA	NA	NA	NA	NA	NA	NA	NA	NA	NA
24712	Trident maple	Acer buergerianum	Sacramento	California	-121.4228627	38.6024025	2021 Waterford Rd	introduced	0 to 15.24 cm	Sacramento	NA	NA	NA	NA	NA	NA	NA	NA	NA	NA	NA	NA	NA	NA	NA	NA	NA
58976	Trident maple	Acer buergerianum	Sacramento	California	-121.4897851	38.5732318	1431 O St	introduced	0 to 15.24 cm	Sacramento	NA	NA	NA	NA	NA	NA	NA	NA	NA	NA	NA	NA	NA	NA	NA	NA	NA
71826	Trident maple	Acer buergerianum	Sacramento	California	-121.4762009	38.5815257	507 21St St	introduced	0 to 15.24 cm	Sacramento	NA	NA	NA	NA	NA	NA	NA	NA	NA	NA	NA	NA	NA	NA	NA	NA	NA
3918	Trident maple	Acer buergerianum	Sacramento	California	-121.480506	38.558315	2500 25th St	introduced	15.24 to 30.48 cm	Sacramento	NA	NA	NA	NA	NA	NA	NA	NA	NA	NA	NA	NA	NA	NA	NA	NA	NA
18199	Trident maple	Acer buergerianum	Sacramento	California	-121.452012	38.610216	652 Cantalier St	introduced	0 to 15.24 cm	Sacramento	NA	NA	NA	NA	NA	NA	NA	NA	NA	NA	NA	NA	NA	NA	NA	NA	NA
47355	Trident maple	Acer buergerianum	Sacramento	California	-121.473702	38.563233	1921 28th St	introduced	15.24 to 30.48 cm	Sacramento	NA	NA	NA	NA	NA	NA	NA	NA	NA	NA	NA	NA	NA	NA	NA	NA	NA
50880	Trident maple	Acer buergerianum	Sacramento	California	-121.4303382	38.5719941	451 Messina Dr	introduced	15.24 to 30.48 cm	Sacramento	NA	NA	NA	NA	NA	NA	NA	NA	NA	NA	NA	NA	NA	NA	NA	NA	NA
94026	Trident maple	Acer buergerianum	Sacramento	California	-121.470419	38.560516	2101 Alhambra Blvd	introduced	0 to 15.24 cm	Sacramento	NA	NA	NA	NA	NA	NA	NA	NA	NA	NA	NA	NA	NA	NA	NA	NA	NA
42169	Trident maple	Acer buergerianum	Sacramento	California	-121.4622427	38.5498877	3914 3rd Ave	introduced	0 to 15.24 cm	Sacramento	NA	NA	NA	NA	NA	NA	NA	NA	NA	NA	NA	NA	NA	NA	NA	NA	NA
87724	Trident maple	Acer buergerianum	Sacramento	California	-121.483133	38.582522	1601 F St	introduced	0 to 15.24 cm	Sacramento	NA	NA	NA	NA	NA	NA	NA	NA	NA	NA	NA	NA	NA	NA	NA	NA	NA
13372	Trident maple	Acer buergerianum	Sacramento	California	-121.4899373	38.5730983	1422 O St	introduced	15.24 to 30.48 cm	Sacramento	NA	NA	NA	NA	NA	NA	NA	NA	NA	NA	NA	NA	NA	NA	NA	NA	NA
46251	Trident maple	Acer buergerianum	Sacramento	California	-121.485893	38.5531527	2824 22Nd St	introduced	0 to 15.24 cm	Sacramento	NA	NA	NA	NA	NA	NA	NA	NA	NA	NA	NA	NA	NA	NA	NA	NA	NA
87280	Trident maple	Acer buergerianum	Sacramento	California	-121.483011	38.506486	6600 24th St	introduced	0 to 15.24 cm	Sacramento	NA	NA	NA	NA	NA	NA	NA	NA	NA	NA	NA	NA	NA	NA	NA	NA	NA
55537	Trident maple	Acer buergerianum	Sacramento	California	-121.4754488	38.6132367	2682 Northgate Blvd	introduced	0 to 15.24 cm	Sacramento	NA	NA	NA	NA	NA	NA	NA	NA	NA	NA	NA	NA	NA	NA	NA	NA	NA
26319	Trident maple	Acer buergerianum	Sacramento	California	-121.4750752	38.5828138	2111 D St	introduced	0 to 15.24 cm	Sacramento	NA	NA	NA	NA	NA	NA	NA	NA	NA	NA	NA	NA	NA	NA	NA	NA	NA
11763	Trident maple	Acer buergerianum	Sacramento	California	-121.461272	38.558346	2101X Stockton Blvd	introduced	0 to 15.24 cm	Sacramento	NA	NA	NA	NA	NA	NA	NA	NA	NA	NA	NA	NA	NA	NA	NA	NA	NA
28290	Trident maple	Acer buergerianum	Sacramento	California	-121.494292	38.581617	901 9th St	introduced	30.48 to 45.72 cm	Sacramento	NA	NA	NA	NA	NA	NA	NA	NA	NA	NA	NA	NA	NA	NA	NA	NA	NA
59878	Trident maple	Acer buergerianum	Sacramento	California	-121.4634693	38.5687509	1333 33rd St	introduced	0 to 15.24 cm	Sacramento	NA	NA	NA	NA	NA	NA	NA	NA	NA	NA	NA	NA	NA	NA	NA	NA	NA
3772	Trident maple	Acer buergerianum	Sacramento	California	-121.42486	38.630597	3400 Douglas St	introduced	0 to 15.24 cm	Sacramento	NA	NA	NA	NA	NA	NA	NA	NA	NA	NA	NA	NA	NA	NA	NA	NA	NA
58984	Trident maple	Acer buergerianum	Sacramento	California	-121.4810104	38.584137	413 17th St	introduced	0 to 15.24 cm	Sacramento	NA	NA	NA	NA	NA	NA	NA	NA	NA	NA	NA	NA	NA	NA	NA	NA	NA
77222	Trident maple	Acer buergerianum	Sacramento	California	-121.4760185	38.5686821	1516 25th St	introduced	0 to 15.24 cm	Sacramento	NA	NA	NA	NA	NA	NA	NA	NA	NA	NA	NA	NA	NA	NA	NA	NA	NA
44614	Trident maple	Acer buergerianum	Sacramento	California	-121.5197366	38.5841429	600 F St	introduced	0 to 15.24 cm	Sacramento	NA	NA	NA	NA	NA	NA	NA	NA	NA	NA	NA	NA	NA	NA	NA	NA	NA
35617	Trident maple	Acer buergerianum	Sacramento	California	-121.52973	38.4766912	8081 Pocket Rd	introduced	0 to 15.24 cm	Sacramento	NA	NA	NA	NA	NA	NA	NA	NA	NA	NA	NA	NA	NA	NA	NA	NA	NA
67454	Trident maple	Acer buergerianum	Sacramento	California	-121.409048	38.544807	3300X Power Inn Rd	introduced	0 to 15.24 cm	Sacramento	NA	NA	NA	NA	NA	NA	NA	NA	NA	NA	NA	NA	NA	NA	NA	NA	NA
15324	Trident maple	Acer buergerianum	Sacramento	California	-121.476675	38.577524	816 22Nd St	introduced	15.24 to 30.48 cm	Sacramento	NA	NA	NA	NA	NA	NA	NA	NA	NA	NA	NA	NA	NA	NA	NA	NA	NA
62580	Trident maple	Acer buergerianum	Sacramento	California	-121.4426324	38.5695645	4810 H St	introduced	15.24 to 30.48 cm	Sacramento	NA	NA	NA	NA	NA	NA	NA	NA	NA	NA	NA	NA	NA	NA	NA	NA	NA
88097	Trident maple	Acer buergerianum	Sacramento	California	-121.482213	38.571617	1430 20th St	introduced	0 to 15.24 cm	Sacramento	NA	NA	NA	NA	NA	NA	NA	NA	NA	NA	NA	NA	NA	NA	NA	NA	NA
74748	Trident maple	Acer buergerianum	Sacramento	California	-121.4950478	38.5837692	750 8th St	introduced	0 to 15.24 cm	Sacramento	NA	NA	NA	NA	NA	NA	NA	NA	NA	NA	NA	NA	NA	NA	NA	NA	NA
28457	Trident maple	Acer buergerianum	Sacramento	California	-121.4951276	38.533844	2012 Meer Way	introduced	0 to 15.24 cm	Sacramento	NA	NA	NA	NA	NA	NA	NA	NA	NA	NA	NA	NA	NA	NA	NA	NA	NA
8728	Trident maple	Acer buergerianum	Sacramento	California	-121.497938	38.57646	800 N St	introduced	15.24 to 30.48 cm	Sacramento	NA	NA	NA	NA	NA	NA	NA	NA	NA	NA	NA	NA	NA	NA	NA	NA	NA
82685	Trident maple	Acer buergerianum	Sacramento	California	-121.4214833	38.5206784	7100 71St St	introduced	0 to 15.24 cm	Sacramento	NA	NA	NA	NA	NA	NA	NA	NA	NA	NA	NA	NA	NA	NA	NA	NA	NA
76410	Trident maple	Acer buergerianum	Sacramento	California	-121.483011	38.506486	6600 24th St	introduced	0 to 15.24 cm	Sacramento	NA	NA	NA	NA	NA	NA	NA	NA	NA	NA	NA	NA	NA	NA	NA	NA	NA
84191	Trident maple	Acer buergerianum	Sacramento	California	-121.4101267	38.5387299	8018 Clifton Rd	introduced	0 to 15.24 cm	Sacramento	NA	NA	NA	NA	NA	NA	NA	NA	NA	NA	NA	NA	NA	NA	NA	NA	NA
93421	Trident maple	Acer buergerianum	Sacramento	California	-121.4284999	38.5394327	3905 65th St	introduced	0 to 15.24 cm	Sacramento	NA	NA	NA	NA	NA	NA	NA	NA	NA	NA	NA	NA	NA	NA	NA	NA	NA
69621	Trident maple	Acer buergerianum	Sacramento	California	-121.4260317	38.537606	4121 67th St	introduced	0 to 15.24 cm	Sacramento	NA	NA	NA	NA	NA	NA	NA	NA	NA	NA	NA	NA	NA	NA	NA	NA	NA
87674	Trident maple	Acer buergerianum	Sacramento	California	-121.4889227	38.4764867	2158 John Still Dr	introduced	0 to 15.24 cm	Sacramento	NA	NA	NA	NA	NA	NA	NA	NA	NA	NA	NA	NA	NA	NA	NA	NA	NA
33464	Trident maple	Acer buergerianum	Sacramento	California	-121.442698	38.474366	5051 Mack Rd	introduced	0 to 15.24 cm	Sacramento	NA	NA	NA	NA	NA	NA	NA	NA	NA	NA	NA	NA	NA	NA	NA	NA	NA
34185	Trident maple	Acer buergerianum	Sacramento	California	-121.4885653	38.5671865	1918 17th St	introduced	15.24 to 30.48 cm	Sacramento	NA	NA	NA	NA	NA	NA	NA	NA	NA	NA	NA	NA	NA	NA	NA	NA	NA
27584	Trident maple	Acer buergerianum	Sacramento	California	-121.478361	38.579853	2000 G St	introduced	30.48 to 45.72 cm	Sacramento	NA	NA	NA	NA	NA	NA	NA	NA	NA	NA	NA	NA	NA	NA	NA	NA	NA
6123	Trident maple	Acer buergerianum	Sacramento	California	-121.4424351	38.5514955	2501 54th St	introduced	0 to 15.24 cm	Sacramento	NA	NA	NA	NA	NA	NA	NA	NA	NA	NA	NA	NA	NA	NA	NA	NA	NA
61622	Trident maple	Acer buergerianum	Sacramento	California	-121.4818186	38.56168	2229 23rd St	introduced	15.24 to 30.48 cm	Sacramento	NA	NA	NA	NA	NA	NA	NA	NA	NA	NA	NA	NA	NA	NA	NA	NA	NA
56512	Trident maple	Acer buergerianum	Sacramento	California	-121.4890567	38.586367	1110 D St	introduced	15.24 to 30.48 cm	Sacramento	NA	NA	NA	NA	NA	NA	NA	NA	NA	NA	NA	NA	NA	NA	NA	NA	NA
2692	Trident maple	Acer buergerianum	Sacramento	California	-121.4882339	38.5703706	1615 Q St	introduced	15.24 to 30.48 cm	Sacramento	NA	NA	NA	NA	NA	NA	NA	NA	NA	NA	NA	NA	NA	NA	NA	NA	NA
30272	Trident maple	Acer buergerianum	Sacramento	California	-121.4565095	38.6085614	1826 El Monte Ave	introduced	15.24 to 30.48 cm	Sacramento	NA	NA	NA	NA	NA	NA	NA	NA	NA	NA	NA	NA	NA	NA	NA	NA	NA
74152	Trident maple	Acer buergerianum	Sacramento	California	-121.484257	38.583478	515 15th St	introduced	0 to 15.24 cm	Sacramento	NA	NA	NA	NA	NA	NA	NA	NA	NA	NA	NA	NA	NA	NA	NA	NA	NA
9329	Trident maple	Acer buergerianum	Sacramento	California	-121.413766	38.63911	2245 Ripley St	introduced	0 to 15.24 cm	Sacramento	NA	NA	NA	NA	NA	NA	NA	NA	NA	NA	NA	NA	NA	NA	NA	NA	NA
83714	Trident maple	Acer buergerianum	Sacramento	California	-121.473725	38.570565	1324 26th St	introduced	0 to 15.24 cm	Sacramento	NA	NA	NA	NA	NA	NA	NA	NA	NA	NA	NA	NA	NA	NA	NA	NA	NA
82221	Trident maple	Acer buergerianum	Sacramento	California	-121.549067	38.659925	6 Westlake Pkwy	introduced	0 to 15.24 cm	Sacramento	NA	NA	NA	NA	NA	NA	NA	NA	NA	NA	NA	NA	NA	NA	NA	NA	NA
81535	Trident maple	Acer buergerianum	Sacramento	California	-121.4284896	38.5338735	4601 65th St	introduced	0 to 15.24 cm	Sacramento	NA	NA	NA	NA	NA	NA	NA	NA	NA	NA	NA	NA	NA	NA	NA	NA	NA
26340	Trident maple	Acer buergerianum	Sacramento	California	-121.4862914	38.5861432	316 13th St	introduced	15.24 to 30.48 cm	Sacramento	NA	NA	NA	NA	NA	NA	NA	NA	NA	NA	NA	NA	NA	NA	NA	NA	NA
23938	Trident maple	Acer buergerianum	Sacramento	California	-121.4590744	38.5481935	4116 4th Ave	introduced	0 to 15.24 cm	Sacramento	NA	NA	NA	NA	NA	NA	NA	NA	NA	NA	NA	NA	NA	NA	NA	NA	NA
62137	Trident maple	Acer buergerianum	Sacramento	California	-121.407478	38.562764	1900 University Ave	introduced	15.24 to 30.48 cm	Sacramento	NA	NA	NA	NA	NA	NA	NA	NA	NA	NA	NA	NA	NA	NA	NA	NA	NA
46826	Trident maple	Acer buergerianum	Sacramento	California	-121.483011	38.506486	6600 24th St	introduced	0 to 15.24 cm	Sacramento	NA	NA	NA	NA	NA	NA	NA	NA	NA	NA	NA	NA	NA	NA	NA	NA	NA
66225	Trident maple	Acer buergerianum	Sacramento	California	-121.5086905	38.5498691	825 8th Ave	introduced	0 to 15.24 cm	Sacramento	NA	NA	NA	NA	NA	NA	NA	NA	NA	NA	NA	NA	NA	NA	NA	NA	NA
9893	Trident maple	Acer buergerianum	Sacramento	California	-121.4679869	38.5764061	723 28th St	introduced	15.24 to 30.48 cm	Sacramento	NA	NA	NA	NA	NA	NA	NA	NA	NA	NA	NA	NA	NA	NA	NA	NA	NA
24149	Trident maple	Acer buergerianum	Sacramento	California	-121.4827888	38.5551914	2425 2Nd Ave	introduced	0 to 15.24 cm	Sacramento	NA	NA	NA	NA	NA	NA	NA	NA	NA	NA	NA	NA	NA	NA	NA	NA	NA
95016	Trident maple	Acer buergerianum	Sacramento	California	-121.496248	38.566798	2117 12th St	introduced	0 to 15.24 cm	Sacramento	NA	NA	NA	NA	NA	NA	NA	NA	NA	NA	NA	NA	NA	NA	NA	NA	NA
49548	Trident maple	Acer buergerianum	Sacramento	California	-121.4621747	38.5500437	3939 3rd Ave	introduced	0 to 15.24 cm	Sacramento	NA	NA	NA	NA	NA	NA	NA	NA	NA	NA	NA	NA	NA	NA	NA	NA	NA
88071	Trident maple	Acer buergerianum	Sacramento	California	-121.496146	38.567031	2115 12th St	introduced	15.24 to 30.48 cm	Sacramento	NA	NA	NA	NA	NA	NA	NA	NA	NA	NA	NA	NA	NA	NA	NA	NA	NA
54162	Trident maple	Acer buergerianum	Sacramento	California	-121.4626519	38.5455004	3936 7th Ave	introduced	0 to 15.24 cm	Sacramento	NA	NA	NA	NA	NA	NA	NA	NA	NA	NA	NA	NA	NA	NA	NA	NA	NA
42255	Trident maple	Acer buergerianum	Sacramento	California	-121.4871333	38.5565186	2660 21St St	introduced	0 to 15.24 cm	Sacramento	NA	NA	NA	NA	NA	NA	NA	NA	NA	NA	NA	NA	NA	NA	NA	NA	NA
81625	Trident maple	Acer buergerianum	Sacramento	California	-121.479612	38.577098	929 20th St	introduced	15.24 to 30.48 cm	Sacramento	NA	NA	NA	NA	NA	NA	NA	NA	NA	NA	NA	NA	NA	NA	NA	NA	NA
21609	Trident maple	Acer buergerianum	Sacramento	California	-121.4231725	38.6384708	3908 Mahogany St	introduced	30.48 to 45.72 cm	Sacramento	NA	NA	NA	NA	NA	NA	NA	NA	NA	NA	NA	NA	NA	NA	NA	NA	NA
70122	Trident maple	Acer buergerianum	Sacramento	California	-121.495207	38.56561	2212 13th St	introduced	15.24 to 30.48 cm	Sacramento	NA	NA	NA	NA	NA	NA	NA	NA	NA	NA	NA	NA	NA	NA	NA	NA	NA
91221	Trident maple	Acer buergerianum	Sacramento	California	-121.4495684	38.5550449	4810 U St	introduced	0 to 15.24 cm	Sacramento	NA	NA	NA	NA	NA	NA	NA	NA	NA	NA	NA	NA	NA	NA	NA	NA	NA
29164	Trident maple	Acer buergerianum	Sacramento	California	-121.4765834	38.576933	2206 I St	introduced	0 to 15.24 cm	Sacramento	NA	NA	NA	NA	NA	NA	NA	NA	NA	NA	NA	NA	NA	NA	NA	NA	NA
22951	Trident maple	Acer buergerianum	Sacramento	California	-121.4256393	38.6336295	3645 Kern St	introduced	0 to 15.24 cm	Sacramento	NA	NA	NA	NA	NA	NA	NA	NA	NA	NA	NA	NA	NA	NA	NA	NA	NA
65954	Trident maple	Acer buergerianum	Sacramento	California	-121.409048	38.544807	3300X Power Inn Rd	introduced	0 to 15.24 cm	Sacramento	NA	NA	NA	NA	NA	NA	NA	NA	NA	NA	NA	NA	NA	NA	NA	NA	NA
24242	Trident maple	Acer buergerianum	Sacramento	California	-121.5241644	38.5186412	1024 Riverside Blvd	introduced	15.24 to 30.48 cm	Sacramento	NA	NA	NA	NA	NA	NA	NA	NA	NA	NA	NA	NA	NA	NA	NA	NA	NA
38947	Trident maple	Acer buergerianum	Sacramento	California	-121.4855107	38.5659923	1927 T St	introduced	15.24 to 30.48 cm	Sacramento	NA	NA	NA	NA	NA	NA	NA	NA	NA	NA	NA	NA	NA	NA	NA	NA	NA
26226	Trident maple	Acer buergerianum	Sacramento	California	-121.4953053	38.5821048	817 I St	introduced	0 to 15.24 cm	Sacramento	NA	NA	NA	NA	NA	NA	NA	NA	NA	NA	NA	NA	NA	NA	NA	NA	NA
55438	Trident maple	Acer buergerianum	Sacramento	California	-121.4677719	38.5345879	3627 20th Ave	introduced	0 to 15.24 cm	Sacramento	NA	NA	NA	NA	NA	NA	NA	NA	NA	NA	NA	NA	NA	NA	NA	NA	NA
79302	Trident maple	Acer buergerianum	Sacramento	California	-121.4579549	38.5573498	4016 U St	introduced	0 to 15.24 cm	Sacramento	NA	NA	NA	NA	NA	NA	NA	NA	NA	NA	NA	NA	NA	NA	NA	NA	NA
78600	Trident maple	Acer buergerianum	Sacramento	California	-121.421502	38.606266	1949 Edwin Way	introduced	0 to 15.24 cm	Sacramento	NA	NA	NA	NA	NA	NA	NA	NA	NA	NA	NA	NA	NA	NA	NA	NA	NA
89463	Trident maple	Acer buergerianum	Sacramento	California	-121.470113	38.5463257	3409 6th Ave	introduced	0 to 15.24 cm	Sacramento	NA	NA	NA	NA	NA	NA	NA	NA	NA	NA	NA	NA	NA	NA	NA	NA	NA
23604	Trident maple	Acer buergerianum	Sacramento	California	-121.4747561	38.5568537	2300 Broadway	introduced	0 to 15.24 cm	Sacramento	NA	NA	NA	NA	NA	NA	NA	NA	NA	NA	NA	NA	NA	NA	NA	NA	NA
84071	Trident maple	Acer buergerianum	Sacramento	California	-121.4858623	38.5695008	1707 18th St	introduced	15.24 to 30.48 cm	Sacramento	NA	NA	NA	NA	NA	NA	NA	NA	NA	NA	NA	NA	NA	NA	NA	NA	NA
3972	Trident maple	Acer buergerianum	Sacramento	California	-121.490398	38.5621978	1704 X St	introduced	0 to 15.24 cm	Sacramento	NA	NA	NA	NA	NA	NA	NA	NA	NA	NA	NA	NA	NA	NA	NA	NA	NA
71607	Trident maple	Acer buergerianum	Sacramento	California	-121.4579099	38.56568	1446 38th St	introduced	0 to 15.24 cm	Sacramento	NA	NA	NA	NA	NA	NA	NA	NA	NA	NA	NA	NA	NA	NA	NA	NA	NA
5214	Trident maple	Acer buergerianum	Sacramento	California	-121.4432774	38.5526572	5324 V St	introduced	0 to 15.24 cm	Sacramento	NA	NA	NA	NA	NA	NA	NA	NA	NA	NA	NA	NA	NA	NA	NA	NA	NA
23927	Trident maple	Acer buergerianum	Sacramento	California	-121.4621141	38.5500275	3941 3rd Ave	introduced	0 to 15.24 cm	Sacramento	NA	NA	NA	NA	NA	NA	NA	NA	NA	NA	NA	NA	NA	NA	NA	NA	NA
28913	Trident maple	Acer buergerianum	Sacramento	California	-121.4311826	38.5333904	4660 63rd St	introduced	0 to 15.24 cm	Sacramento	NA	NA	NA	NA	NA	NA	NA	NA	NA	NA	NA	NA	NA	NA	NA	NA	NA
35470	Trident maple	Acer buergerianum	Sacramento	California	-121.4800778	38.5592989	2430 25th St	introduced	0 to 15.24 cm	Sacramento	NA	NA	NA	NA	NA	NA	NA	NA	NA	NA	NA	NA	NA	NA	NA	NA	NA
24192	Trident maple	Acer buergerianum	Sacramento	California	-121.479903	38.58288	1811 E St	introduced	0 to 15.24 cm	Sacramento	NA	NA	NA	NA	NA	NA	NA	NA	NA	NA	NA	NA	NA	NA	NA	NA	NA
50718	Trident maple	Acer buergerianum	Sacramento	California	-121.4517331	38.6594788	625 Exchange St	introduced	30.48 to 45.72 cm	Sacramento	NA	NA	NA	NA	NA	NA	NA	NA	NA	NA	NA	NA	NA	NA	NA	NA	NA
16001	Trident maple	Acer buergerianum	Sacramento	California	-121.494048	38.585432	801 F St	introduced	0 to 15.24 cm	Sacramento	NA	NA	NA	NA	NA	NA	NA	NA	NA	NA	NA	NA	NA	NA	NA	NA	NA
51549	Trident maple	Acer buergerianum	Sacramento	California	-121.483011	38.506486	6600 24th St	introduced	0 to 15.24 cm	Sacramento	NA	NA	NA	NA	NA	NA	NA	NA	NA	NA	NA	NA	NA	NA	NA	NA	NA
93495	Trident maple	Acer buergerianum	Sacramento	California	-121.4897261	38.4746627	7842 Manorside Dr	introduced	0 to 15.24 cm	Sacramento	NA	NA	NA	NA	NA	NA	NA	NA	NA	NA	NA	NA	NA	NA	NA	NA	NA
15356	Trident maple	Acer buergerianum	Sacramento	California	-121.481193	38.584227	400 17th St	introduced	0 to 15.24 cm	Sacramento	NA	NA	NA	NA	NA	NA	NA	NA	NA	NA	NA	NA	NA	NA	NA	NA	NA
28123	Trident maple	Acer buergerianum	Sacramento	California	-121.485673	38.567043	1900 19th St	introduced	0 to 15.24 cm	Sacramento	NA	NA	NA	NA	NA	NA	NA	NA	NA	NA	NA	NA	NA	NA	NA	NA	NA
35537	Trident maple	Acer buergerianum	Sacramento	California	-121.4864546	38.5607054	2019 Yale St	introduced	30.48 to 45.72 cm	Sacramento	NA	NA	NA	NA	NA	NA	NA	NA	NA	NA	NA	NA	NA	NA	NA	NA	NA
5626	Trident maple	Acer buergerianum	Sacramento	California	-121.4846268	38.566054	1926 20th St	introduced	0 to 15.24 cm	Sacramento	NA	NA	NA	NA	NA	NA	NA	NA	NA	NA	NA	NA	NA	NA	NA	NA	NA
18532	Trident maple	Acer buergerianum	Sacramento	California	-121.4227131	38.6025466	2024 Waterford Rd	introduced	0 to 15.24 cm	Sacramento	NA	NA	NA	NA	NA	NA	NA	NA	NA	NA	NA	NA	NA	NA	NA	NA	NA
17325	Trident maple	Acer buergerianum	Sacramento	California	-121.4557361	38.5562522	4233 V St	introduced	0 to 15.24 cm	Sacramento	NA	NA	NA	NA	NA	NA	NA	NA	NA	NA	NA	NA	NA	NA	NA	NA	NA
29859	Trident maple	Acer buergerianum	Sacramento	California	-121.448165	38.5546592	4920 U St	introduced	0 to 15.24 cm	Sacramento	NA	NA	NA	NA	NA	NA	NA	NA	NA	NA	NA	NA	NA	NA	NA	NA	NA
80154	Trident maple	Acer buergerianum	Sacramento	California	-121.497264	38.5712847	1817 10th St	introduced	0 to 15.24 cm	Sacramento	NA	NA	NA	NA	NA	NA	NA	NA	NA	NA	NA	NA	NA	NA	NA	NA	NA
2678	Trident maple	Acer buergerianum	Sacramento	California	-121.4928296	38.5787705	1100 11th St	introduced	0 to 15.24 cm	Sacramento	NA	NA	NA	NA	NA	NA	NA	NA	NA	NA	NA	NA	NA	NA	NA	NA	NA
10794	Trident maple	Acer buergerianum	Sacramento	California	-121.432639	38.536199	4221 62Nd St	introduced	30.48 to 45.72 cm	Sacramento	NA	NA	NA	NA	NA	NA	NA	NA	NA	NA	NA	NA	NA	NA	NA	NA	NA
82968	Trident maple	Acer buergerianum	Sacramento	California	-121.4756348	38.553433	2801 Franklin Blvd	introduced	0 to 15.24 cm	Sacramento	NA	NA	NA	NA	NA	NA	NA	NA	NA	NA	NA	NA	NA	NA	NA	NA	NA
56383	Trident maple	Acer buergerianum	Sacramento	California	-121.485408	38.567016	1900 S St	introduced	15.24 to 30.48 cm	Sacramento	NA	NA	NA	NA	NA	NA	NA	NA	NA	NA	NA	NA	NA	NA	NA	NA	NA
1111	Trident maple	Acer buergerianum	Sacramento	California	-121.471513	38.57858	617 25th St	introduced	30.48 to 45.72 cm	Sacramento	NA	NA	NA	NA	NA	NA	NA	NA	NA	NA	NA	NA	NA	NA	NA	NA	NA
59307	Trident maple	Acer buergerianum	Sacramento	California	-121.490149	38.546339	3215 Freeport Blvd	introduced	0 to 15.24 cm	Sacramento	NA	NA	NA	NA	NA	NA	NA	NA	NA	NA	NA	NA	NA	NA	NA	NA	NA
36106	Trident maple	Acer buergerianum	Sacramento	California	-121.4944	38.58157	2961 La Solidad Way	introduced	0 to 15.24 cm	Sacramento	NA	NA	NA	NA	NA	NA	NA	NA	NA	NA	NA	NA	NA	NA	NA	NA	NA
23905	Trident maple	Acer buergerianum	Sacramento	California	-121.4714807	38.5517372	2834 33rd St	introduced	15.24 to 30.48 cm	Sacramento	NA	NA	NA	NA	NA	NA	NA	NA	NA	NA	NA	NA	NA	NA	NA	NA	NA
24881	Trident maple	Acer buergerianum	Sacramento	California	-121.5478114	38.6587729	4601 Westlake Pkwy	introduced	0 to 15.24 cm	Sacramento	NA	NA	NA	NA	NA	NA	NA	NA	NA	NA	NA	NA	NA	NA	NA	NA	NA
85337	Trident maple	Acer buergerianum	Sacramento	California	-121.409155	38.544685	3500 Power Inn Rd	introduced	0 to 15.24 cm	Sacramento	NA	NA	NA	NA	NA	NA	NA	NA	NA	NA	NA	NA	NA	NA	NA	NA	NA
12087	Trident maple	Acer buergerianum	Sacramento	California	-121.4480691	38.5568066	1840 Discovery Way	introduced	0 to 15.24 cm	Sacramento	NA	NA	NA	NA	NA	NA	NA	NA	NA	NA	NA	NA	NA	NA	NA	NA	NA
22748	Trident maple	Acer buergerianum	Sacramento	California	-121.407478	38.562764	1900 University Ave	introduced	15.24 to 30.48 cm	Sacramento	NA	NA	NA	NA	NA	NA	NA	NA	NA	NA	NA	NA	NA	NA	NA	NA	NA
86739	Trident maple	Acer buergerianum	Sacramento	California	-121.491054	38.571121	1401 Q St	introduced	0 to 15.24 cm	Sacramento	NA	NA	NA	NA	NA	NA	NA	NA	NA	NA	NA	NA	NA	NA	NA	NA	NA
23281	Trident maple	Acer buergerianum	Sacramento	California	-121.473097	38.5808879	2330 E St	introduced	15.24 to 30.48 cm	Sacramento	NA	NA	NA	NA	NA	NA	NA	NA	NA	NA	NA	NA	NA	NA	NA	NA	NA
23759	Trident maple	Acer buergerianum	Sacramento	California	-121.4487774	38.5548275	4872 U St	introduced	0 to 15.24 cm	Sacramento	NA	NA	NA	NA	NA	NA	NA	NA	NA	NA	NA	NA	NA	NA	NA	NA	NA
11613	Trident maple	Acer buergerianum	Sacramento	California	-121.4847134	38.5645523	2031 U St	introduced	15.24 to 30.48 cm	Sacramento	NA	NA	NA	NA	NA	NA	NA	NA	NA	NA	NA	NA	NA	NA	NA	NA	NA
9884	Trident maple	Acer buergerianum	Sacramento	California	-121.480506	38.558315	2500 25th St	introduced	0 to 15.24 cm	Sacramento	NA	NA	NA	NA	NA	NA	NA	NA	NA	NA	NA	NA	NA	NA	NA	NA	NA
43575	Trident maple	Acer buergerianum	Sacramento	California	-121.4422518	38.5523759	5424 V St	introduced	0 to 15.24 cm	Sacramento	NA	NA	NA	NA	NA	NA	NA	NA	NA	NA	NA	NA	NA	NA	NA	NA	NA
93465	Trident maple	Acer buergerianum	Sacramento	California	-121.4910019	38.4757056	110 John Still Dr	introduced	0 to 15.24 cm	Sacramento	NA	NA	NA	NA	NA	NA	NA	NA	NA	NA	NA	NA	NA	NA	NA	NA	NA
54025	Trident maple	Acer buergerianum	Sacramento	California	-121.6098934	38.161974	231 C St	introduced	0 to 15.24 cm	Sacramento	NA	NA	NA	NA	NA	NA	NA	NA	NA	NA	NA	NA	NA	NA	NA	NA	NA
6006	Trident maple	Acer buergerianum	Sacramento	California	-121.483042	38.555258	2401 2Nd Ave	introduced	0 to 15.24 cm	Sacramento	NA	NA	NA	NA	NA	NA	NA	NA	NA	NA	NA	NA	NA	NA	NA	NA	NA
10618	Trident maple	Acer buergerianum	Sacramento	California	-121.4446492	38.4743571	4945 Mack Rd	introduced	0 to 15.24 cm	Sacramento	NA	NA	NA	NA	NA	NA	NA	NA	NA	NA	NA	NA	NA	NA	NA	NA	NA
69365	Trident maple	Acer buergerianum	Sacramento	California	-121.482862	38.497918	7000 24th St	introduced	0 to 15.24 cm	Sacramento	NA	NA	NA	NA	NA	NA	NA	NA	NA	NA	NA	NA	NA	NA	NA	NA	NA
53392	Trident maple	Acer buergerianum	Sacramento	California	-121.5070276	38.5726516	1913 3rd St	introduced	15.24 to 30.48 cm	Sacramento	NA	NA	NA	NA	NA	NA	NA	NA	NA	NA	NA	NA	NA	NA	NA	NA	NA
72336	Trident maple	Acer buergerianum	Sacramento	California	-121.4606643	38.6078736	2237 Fernley Ave	introduced	0 to 15.24 cm	Sacramento	NA	NA	NA	NA	NA	NA	NA	NA	NA	NA	NA	NA	NA	NA	NA	NA	NA
8579	Trident maple	Acer buergerianum	Sacramento	California	-121.4817772	38.5673019	1801 R St	introduced	0 to 15.24 cm	Sacramento	NA	NA	NA	NA	NA	NA	NA	NA	NA	NA	NA	NA	NA	NA	NA	NA	NA
83662	Trident maple	Acer buergerianum	Sacramento	California	-121.4806675	38.5439327	2549 9th Ave	introduced	15.24 to 30.48 cm	Sacramento	NA	NA	NA	NA	NA	NA	NA	NA	NA	NA	NA	NA	NA	NA	NA	NA	NA
10254	Trident maple	Acer buergerianum	Sacramento	California	-121.4443686	38.5435299	5259 9th Ave	introduced	15.24 to 30.48 cm	Sacramento	NA	NA	NA	NA	NA	NA	NA	NA	NA	NA	NA	NA	NA	NA	NA	NA	NA
20375	Trident maple	Acer buergerianum	Sacramento	California	-121.4321074	38.6280456	3271 Marysville Blvd	introduced	60.96 to 76.2 cm	Sacramento	NA	NA	NA	NA	NA	NA	NA	NA	NA	NA	NA	NA	NA	NA	NA	NA	NA
78141	Trident maple	Acer buergerianum	Sacramento	California	-121.444074	38.555127	5137 52Nd St	introduced	15.24 to 30.48 cm	Sacramento	NA	NA	NA	NA	NA	NA	NA	NA	NA	NA	NA	NA	NA	NA	NA	NA	NA
93890	Trident maple	Acer buergerianum	Sacramento	California	-121.4940324	38.5668658	1330 U St	introduced	0 to 15.24 cm	Sacramento	NA	NA	NA	NA	NA	NA	NA	NA	NA	NA	NA	NA	NA	NA	NA	NA	NA
61533	Trident maple	Acer buergerianum	Sacramento	California	-121.4551717	38.5420292	4409 11th Ave	introduced	0 to 15.24 cm	Sacramento	NA	NA	NA	NA	NA	NA	NA	NA	NA	NA	NA	NA	NA	NA	NA	NA	NA
52378	Trident maple	Acer buergerianum	Sacramento	California	-121.4559507	38.6094784	550 Forrest St	introduced	0 to 15.24 cm	Sacramento	NA	NA	NA	NA	NA	NA	NA	NA	NA	NA	NA	NA	NA	NA	NA	NA	NA
79349	Trident maple	Acer buergerianum	Sacramento	California	-121.4619589	38.5488451	3957 4th Ave	introduced	0 to 15.24 cm	Sacramento	NA	NA	NA	NA	NA	NA	NA	NA	NA	NA	NA	NA	NA	NA	NA	NA	NA
13332	Trident maple	Acer buergerianum	Sacramento	California	-121.483691	38.564104	2100 U St	introduced	15.24 to 30.48 cm	Sacramento	NA	NA	NA	NA	NA	NA	NA	NA	NA	NA	NA	NA	NA	NA	NA	NA	NA
7416	Trident maple	Acer buergerianum	Sacramento	California	-121.487232	38.555859	1723 21St St	introduced	15.24 to 30.48 cm	Sacramento	NA	NA	NA	NA	NA	NA	NA	NA	NA	NA	NA	NA	NA	NA	NA	NA	NA
3583	Trident maple	Acer buergerianum	Sacramento	California	-121.4690494	38.5779044	620 27th St	introduced	0 to 15.24 cm	Sacramento	NA	NA	NA	NA	NA	NA	NA	NA	NA	NA	NA	NA	NA	NA	NA	NA	NA
3970	Trident maple	Acer buergerianum	Sacramento	California	-121.4755882	38.5682274	2531 P St	introduced	0 to 15.24 cm	Sacramento	NA	NA	NA	NA	NA	NA	NA	NA	NA	NA	NA	NA	NA	NA	NA	NA	NA
67611	Trident maple	Acer buergerianum	Sacramento	California	-121.4843123	38.5656733	2017 T St	introduced	15.24 to 30.48 cm	Sacramento	NA	NA	NA	NA	NA	NA	NA	NA	NA	NA	NA	NA	NA	NA	NA	NA	NA
9801	Trident maple	Acer buergerianum	Sacramento	California	-121.490238	38.5658528	1610 U St	introduced	15.24 to 30.48 cm	Sacramento	NA	NA	NA	NA	NA	NA	NA	NA	NA	NA	NA	NA	NA	NA	NA	NA	NA
1354	Trident maple	Acer buergerianum	Sacramento	California	-121.444074	38.555127	5137 52Nd St	introduced	0 to 15.24 cm	Sacramento	NA	NA	NA	NA	NA	NA	NA	NA	NA	NA	NA	NA	NA	NA	NA	NA	NA
1349	Trident maple	Acer buergerianum	Sacramento	California	-121.4532386	38.5584932	1841 44th St	introduced	0 to 15.24 cm	Sacramento	NA	NA	NA	NA	NA	NA	NA	NA	NA	NA	NA	NA	NA	NA	NA	NA	NA
42176	Trident maple	Acer buergerianum	Sacramento	California	-121.4610222	38.5497348	3977 3rd Ave	introduced	0 to 15.24 cm	Sacramento	NA	NA	NA	NA	NA	NA	NA	NA	NA	NA	NA	NA	NA	NA	NA	NA	NA
53521	Trident maple	Acer buergerianum	Sacramento	California	-121.409048	38.544807	3300X Power Inn Rd	introduced	0 to 15.24 cm	Sacramento	NA	NA	NA	NA	NA	NA	NA	NA	NA	NA	NA	NA	NA	NA	NA	NA	NA
59524	Trident maple	Acer buergerianum	Sacramento	California	-121.4934737	38.5710594	3800 13th St	introduced	30.48 to 45.72 cm	Sacramento	NA	NA	NA	NA	NA	NA	NA	NA	NA	NA	NA	NA	NA	NA	NA	NA	NA
69749	Trident maple	Acer buergerianum	Sacramento	California	-121.406848	38.638221	2549 Talent St	introduced	0 to 15.24 cm	Sacramento	NA	NA	NA	NA	NA	NA	NA	NA	NA	NA	NA	NA	NA	NA	NA	NA	NA
15052	Trident maple	Acer buergerianum	Sacramento	California	-121.44301	38.4742	4960 Mack Rd	introduced	0 to 15.24 cm	Sacramento	NA	NA	NA	NA	NA	NA	NA	NA	NA	NA	NA	NA	NA	NA	NA	NA	NA
52250	Trident maple	Acer buergerianum	Sacramento	California	-121.4919311	38.5536517	1825 3rd Ave	introduced	30.48 to 45.72 cm	Sacramento	NA	NA	NA	NA	NA	NA	NA	NA	NA	NA	NA	NA	NA	NA	NA	NA	NA
37385	Trident maple	Acer buergerianum	Sacramento	California	-121.463259	38.577001	601 Alhambra Blvd	introduced	15.24 to 30.48 cm	Sacramento	NA	NA	NA	NA	NA	NA	NA	NA	NA	NA	NA	NA	NA	NA	NA	NA	NA
83933	Trident maple	Acer buergerianum	Sacramento	California	-121.4754268	38.6232214	3150 Northgate Blvd	introduced	0 to 15.24 cm	Sacramento	NA	NA	NA	NA	NA	NA	NA	NA	NA	NA	NA	NA	NA	NA	NA	NA	NA
88102	Trident maple	Acer buergerianum	Sacramento	California	-121.47514	38.563876	1914 27th St	introduced	0 to 15.24 cm	Sacramento	NA	NA	NA	NA	NA	NA	NA	NA	NA	NA	NA	NA	NA	NA	NA	NA	NA
58127	Trident maple	Acer buergerianum	Sacramento	California	-121.4897112	38.5634614	1717 W St	introduced	0 to 15.24 cm	Sacramento	NA	NA	NA	NA	NA	NA	NA	NA	NA	NA	NA	NA	NA	NA	NA	NA	NA
5639	Trident maple	Acer buergerianum	Sacramento	California	-121.4881982	38.5646134	2126 18th St	introduced	0 to 15.24 cm	Sacramento	NA	NA	NA	NA	NA	NA	NA	NA	NA	NA	NA	NA	NA	NA	NA	NA	NA
42451	Trident maple	Acer buergerianum	Sacramento	California	-121.4468265	38.5529092	2409 50th St	introduced	0 to 15.24 cm	Sacramento	NA	NA	NA	NA	NA	NA	NA	NA	NA	NA	NA	NA	NA	NA	NA	NA	NA
83137	Trident maple	Acer buergerianum	Sacramento	California	-121.4679836	38.5764137	721 28th St	introduced	0 to 15.24 cm	Sacramento	NA	NA	NA	NA	NA	NA	NA	NA	NA	NA	NA	NA	NA	NA	NA	NA	NA
93960	Trident maple	Acer buergerianum	Sacramento	California	-121.479115	38.554275	2700 27th St	introduced	0 to 15.24 cm	Sacramento	NA	NA	NA	NA	NA	NA	NA	NA	NA	NA	NA	NA	NA	NA	NA	NA	NA
9667	Trident maple	Acer buergerianum	Sacramento	California	-121.506172	38.578609	1400 2Nd St	introduced	60.96 to 76.2 cm	Sacramento	NA	NA	NA	NA	NA	NA	NA	NA	NA	NA	NA	NA	NA	NA	NA	NA	NA
15660	Trident maple	Acer buergerianum	Sacramento	California	-121.480376	38.548921	2570 5th Ave	introduced	0 to 15.24 cm	Sacramento	NA	NA	NA	NA	NA	NA	NA	NA	NA	NA	NA	NA	NA	NA	NA	NA	NA
9629	Trident maple	Acer buergerianum	Sacramento	California	-121.4770836	38.5425124	2763 11th Ave	introduced	15.24 to 30.48 cm	Sacramento	NA	NA	NA	NA	NA	NA	NA	NA	NA	NA	NA	NA	NA	NA	NA	NA	NA
45917	Trident maple	Acer buergerianum	Sacramento	California	-121.4810077	38.5841434	411 17th St	introduced	0 to 15.24 cm	Sacramento	NA	NA	NA	NA	NA	NA	NA	NA	NA	NA	NA	NA	NA	NA	NA	NA	NA
58874	Trident maple	Acer buergerianum	Sacramento	California	-121.419273	38.53198	7300X 21St Ave	introduced	0 to 15.24 cm	Sacramento	NA	NA	NA	NA	NA	NA	NA	NA	NA	NA	NA	NA	NA	NA	NA	NA	NA
32377	Trident maple	Acer buergerianum	Sacramento	California	-121.4898632	38.5867559	1013 D St	introduced	15.24 to 30.48 cm	Sacramento	NA	NA	NA	NA	NA	NA	NA	NA	NA	NA	NA	NA	NA	NA	NA	NA	NA
19259	Trident maple	Acer buergerianum	Sacramento	California	-121.459125	38.5481936	4112 4th Ave	introduced	0 to 15.24 cm	Sacramento	NA	NA	NA	NA	NA	NA	NA	NA	NA	NA	NA	NA	NA	NA	NA	NA	NA
5467	Trident maple	Acer buergerianum	Sacramento	California	-121.4288442	38.6247938	3135 Del Paso Blvd	introduced	0 to 15.24 cm	Sacramento	NA	NA	NA	NA	NA	NA	NA	NA	NA	NA	NA	NA	NA	NA	NA	NA	NA
50053	Trident maple	Acer buergerianum	Sacramento	California	-121.4799373	38.5755632	2025 K St	introduced	0 to 15.24 cm	Sacramento	NA	NA	NA	NA	NA	NA	NA	NA	NA	NA	NA	NA	NA	NA	NA	NA	NA
9590	Trident maple	Acer buergerianum	Sacramento	California	-121.49346	38.5791633	1029 K St	introduced	15.24 to 30.48 cm	Sacramento	NA	NA	NA	NA	NA	NA	NA	NA	NA	NA	NA	NA	NA	NA	NA	NA	NA
93081	Trident maple	Acer buergerianum	Sacramento	California	-121.483011	38.506486	6600 24th St	introduced	0 to 15.24 cm	Sacramento	NA	NA	NA	NA	NA	NA	NA	NA	NA	NA	NA	NA	NA	NA	NA	NA	NA
84223	Trident maple	Acer buergerianum	Sacramento	California	-121.4565756	38.6085297	1820 El Monte Ave	introduced	15.24 to 30.48 cm	Sacramento	NA	NA	NA	NA	NA	NA	NA	NA	NA	NA	NA	NA	NA	NA	NA	NA	NA
88989	Trident maple	Acer buergerianum	Sacramento	California	-121.477048	38.576021	2201 J St	introduced	0 to 15.24 cm	Sacramento	NA	NA	NA	NA	NA	NA	NA	NA	NA	NA	NA	NA	NA	NA	NA	NA	NA
14830	Trident maple	Acer buergerianum	Sacramento	California	-121.4453548	38.5413421	3625 52Nd St	introduced	15.24 to 30.48 cm	Sacramento	NA	NA	NA	NA	NA	NA	NA	NA	NA	NA	NA	NA	NA	NA	NA	NA	NA
24955	Trident maple	Acer buergerianum	Sacramento	California	-121.4751547	38.553009	2829 30th St	introduced	0 to 15.24 cm	Sacramento	NA	NA	NA	NA	NA	NA	NA	NA	NA	NA	NA	NA	NA	NA	NA	NA	NA
35805	Trident maple	Acer buergerianum	Sacramento	California	-121.463968	38.5680976	1408 33rd St	introduced	15.24 to 30.48 cm	Sacramento	NA	NA	NA	NA	NA	NA	NA	NA	NA	NA	NA	NA	NA	NA	NA	NA	NA
82667	Trident maple	Acer buergerianum	Sacramento	California	-121.4284894	38.5336715	4629 65th St	introduced	15.24 to 30.48 cm	Sacramento	NA	NA	NA	NA	NA	NA	NA	NA	NA	NA	NA	NA	NA	NA	NA	NA	NA
27679	Trident maple	Acer buergerianum	Sacramento	California	-121.4949521	38.5830577	811 H St	introduced	0 to 15.24 cm	Sacramento	NA	NA	NA	NA	NA	NA	NA	NA	NA	NA	NA	NA	NA	NA	NA	NA	NA
59867	Trident maple	Acer buergerianum	Sacramento	California	-121.47405	38.572589	2500 L St	introduced	0 to 15.24 cm	Sacramento	NA	NA	NA	NA	NA	NA	NA	NA	NA	NA	NA	NA	NA	NA	NA	NA	NA
77885	Trident maple	Acer buergerianum	Sacramento	California	-121.461272	38.558346	2101X Stockton Blvd	introduced	0 to 15.24 cm	Sacramento	NA	NA	NA	NA	NA	NA	NA	NA	NA	NA	NA	NA	NA	NA	NA	NA	NA
56820	Trident maple	Acer buergerianum	Sacramento	California	-121.4947178	38.5813858	900 9th St	introduced	0 to 15.24 cm	Sacramento	NA	NA	NA	NA	NA	NA	NA	NA	NA	NA	NA	NA	NA	NA	NA	NA	NA
10894	Trident maple	Acer buergerianum	Sacramento	California	-121.4865583	38.5809933	1419 H St	introduced	15.24 to 30.48 cm	Sacramento	NA	NA	NA	NA	NA	NA	NA	NA	NA	NA	NA	NA	NA	NA	NA	NA	NA
32676	Trident maple	Acer buergerianum	Sacramento	California	-121.4871379	38.5565038	2664 21St St	introduced	0 to 15.24 cm	Sacramento	NA	NA	NA	NA	NA	NA	NA	NA	NA	NA	NA	NA	NA	NA	NA	NA	NA
35252	Trident maple	Acer buergerianum	Sacramento	California	-121.4819513	38.5746968	1906 L St	introduced	15.24 to 30.48 cm	Sacramento	NA	NA	NA	NA	NA	NA	NA	NA	NA	NA	NA	NA	NA	NA	NA	NA	NA
79815	Trident maple	Acer buergerianum	Sacramento	California	-121.46218	38.654907	250 Main Ave	introduced	0 to 15.24 cm	Sacramento	NA	NA	NA	NA	NA	NA	NA	NA	NA	NA	NA	NA	NA	NA	NA	NA	NA
23815	Trident maple	Acer buergerianum	Sacramento	California	-121.409155	38.544685	3500 Power Inn Rd	introduced	0 to 15.24 cm	Sacramento	NA	NA	NA	NA	NA	NA	NA	NA	NA	NA	NA	NA	NA	NA	NA	NA	NA
47393	Trident maple	Acer buergerianum	Sacramento	California	-121.4923227	38.5621409	2416 16th St	introduced	0 to 15.24 cm	Sacramento	NA	NA	NA	NA	NA	NA	NA	NA	NA	NA	NA	NA	NA	NA	NA	NA	NA
53431	Trident maple	Acer buergerianum	Sacramento	California	-121.4735164	38.571046	1306 26th St	introduced	0 to 15.24 cm	Sacramento	NA	NA	NA	NA	NA	NA	NA	NA	NA	NA	NA	NA	NA	NA	NA	NA	NA
65905	Trident maple	Acer buergerianum	Sacramento	California	-121.4494663	38.5550169	4818 U St	introduced	0 to 15.24 cm	Sacramento	NA	NA	NA	NA	NA	NA	NA	NA	NA	NA	NA	NA	NA	NA	NA	NA	NA
91017	Trident maple	Acer buergerianum	Sacramento	California	-121.4446492	38.4743571	4945 Mack Rd	introduced	0 to 15.24 cm	Sacramento	NA	NA	NA	NA	NA	NA	NA	NA	NA	NA	NA	NA	NA	NA	NA	NA	NA
17071	Trident maple	Acer buergerianum	Sacramento	California	-121.499594	38.579399	600 L St	introduced	15.24 to 30.48 cm	Sacramento	NA	NA	NA	NA	NA	NA	NA	NA	NA	NA	NA	NA	NA	NA	NA	NA	NA
22789	Trident maple	Acer buergerianum	Sacramento	California	-121.476675	38.577524	816 22Nd St	introduced	15.24 to 30.48 cm	Sacramento	NA	NA	NA	NA	NA	NA	NA	NA	NA	NA	NA	NA	NA	NA	NA	NA	NA
24116	Trident maple	Acer buergerianum	Sacramento	California	-121.489142	38.572236	1521 15th St	introduced	15.24 to 30.48 cm	Sacramento	NA	NA	NA	NA	NA	NA	NA	NA	NA	NA	NA	NA	NA	NA	NA	NA	NA
74164	Trident maple	Acer buergerianum	Sacramento	California	-121.4517997	38.571722	3995 H St	introduced	15.24 to 30.48 cm	Sacramento	NA	NA	NA	NA	NA	NA	NA	NA	NA	NA	NA	NA	NA	NA	NA	NA	NA
48213	Trident maple	Acer buergerianum	Sacramento	California	-121.477896	38.557292	2525 27th St	introduced	0 to 15.24 cm	Sacramento	NA	NA	NA	NA	NA	NA	NA	NA	NA	NA	NA	NA	NA	NA	NA	NA	NA
42185	Trident maple	Acer buergerianum	Sacramento	California	-121.4754257	38.6243615	3206 Northgate Blvd	introduced	0 to 15.24 cm	Sacramento	NA	NA	NA	NA	NA	NA	NA	NA	NA	NA	NA	NA	NA	NA	NA	NA	NA
1115	Trident maple	Acer buergerianum	Sacramento	California	-121.4480119	38.5546171	4932 U St	introduced	0 to 15.24 cm	Sacramento	NA	NA	NA	NA	NA	NA	NA	NA	NA	NA	NA	NA	NA	NA	NA	NA	NA
30327	Trident maple	Acer buergerianum	Sacramento	California	-121.445611	38.607496	2300 Calvados Ave	introduced	0 to 15.24 cm	Sacramento	NA	NA	NA	NA	NA	NA	NA	NA	NA	NA	NA	NA	NA	NA	NA	NA	NA
29603	Trident maple	Acer buergerianum	Sacramento	California	-121.3087242	38.2524976	211 2Nd St	introduced	60.96 to 76.2 cm	Sacramento	NA	NA	NA	NA	NA	NA	NA	NA	NA	NA	NA	NA	NA	NA	NA	NA	NA
73561	Trident maple	Acer buergerianum	Sacramento	California	-121.5052561	38.5513879	3074 Riverside Blvd	introduced	15.24 to 30.48 cm	Sacramento	NA	NA	NA	NA	NA	NA	NA	NA	NA	NA	NA	NA	NA	NA	NA	NA	NA
23765	Trident maple	Acer buergerianum	Sacramento	California	-121.4482491	38.5548563	4909 U St	introduced	15.24 to 30.48 cm	Sacramento	NA	NA	NA	NA	NA	NA	NA	NA	NA	NA	NA	NA	NA	NA	NA	NA	NA
65200	Trident maple	Acer buergerianum	Sacramento	California	-121.4751547	38.553009	2829 30th St	introduced	0 to 15.24 cm	Sacramento	NA	NA	NA	NA	NA	NA	NA	NA	NA	NA	NA	NA	NA	NA	NA	NA	NA
8172	Trident maple	Acer buergerianum	Sacramento	California	-121.4958786	38.5626188	1331 Broadway	introduced	0 to 15.24 cm	Sacramento	NA	NA	NA	NA	NA	NA	NA	NA	NA	NA	NA	NA	NA	NA	NA	NA	NA
14118	Trident maple	Acer buergerianum	Sacramento	California	-121.4533957	38.5719805	3950 H St	introduced	0 to 15.24 cm	Sacramento	NA	NA	NA	NA	NA	NA	NA	NA	NA	NA	NA	NA	NA	NA	NA	NA	NA
52580	Trident maple	Acer buergerianum	Sacramento	California	-121.483011	38.506486	6600 24th St	introduced	0 to 15.24 cm	Sacramento	NA	NA	NA	NA	NA	NA	NA	NA	NA	NA	NA	NA	NA	NA	NA	NA	NA
83412	Trident maple	Acer buergerianum	Sacramento	California	-121.4583642	38.5483568	4173 4th Ave	introduced	0 to 15.24 cm	Sacramento	NA	NA	NA	NA	NA	NA	NA	NA	NA	NA	NA	NA	NA	NA	NA	NA	NA
47018	Trident maple	Acer buergerianum	Sacramento	California	-121.4330548	38.5460349	3108 62Nd St	introduced	0 to 15.24 cm	Sacramento	NA	NA	NA	NA	NA	NA	NA	NA	NA	NA	NA	NA	NA	NA	NA	NA	NA
52124	Trident maple	Acer buergerianum	Sacramento	California	-121.5227856	38.6250482	3030 Spoonwood Way	introduced	0 to 15.24 cm	Sacramento	NA	NA	NA	NA	NA	NA	NA	NA	NA	NA	NA	NA	NA	NA	NA	NA	NA
4936	Trident maple	Acer buergerianum	Sacramento	California	-121.4864582	38.5532362	2172 3rd Ave	introduced	0 to 15.24 cm	Sacramento	NA	NA	NA	NA	NA	NA	NA	NA	NA	NA	NA	NA	NA	NA	NA	NA	NA
46658	Trident maple	Acer buergerianum	Sacramento	California	-121.4451047	38.5386337	5223 15th Ave	introduced	0 to 15.24 cm	Sacramento	NA	NA	NA	NA	NA	NA	NA	NA	NA	NA	NA	NA	NA	NA	NA	NA	NA
49653	Trident maple	Acer buergerianum	Sacramento	California	-121.4843123	38.5656733	2017 T St	introduced	15.24 to 30.48 cm	Sacramento	NA	NA	NA	NA	NA	NA	NA	NA	NA	NA	NA	NA	NA	NA	NA	NA	NA
24259	Trident maple	Acer buergerianum	Sacramento	California	-121.440235	38.552034	5601 V St	introduced	30.48 to 45.72 cm	Sacramento	NA	NA	NA	NA	NA	NA	NA	NA	NA	NA	NA	NA	NA	NA	NA	NA	NA
23202	Trident maple	Acer buergerianum	Sacramento	California	-121.4857709	38.5711273	1725 P St	introduced	0 to 15.24 cm	Sacramento	NA	NA	NA	NA	NA	NA	NA	NA	NA	NA	NA	NA	NA	NA	NA	NA	NA
42518	Trident maple	Acer buergerianum	Sacramento	California	-121.4559507	38.6094784	550 Forrest St	introduced	0 to 15.24 cm	Sacramento	NA	NA	NA	NA	NA	NA	NA	NA	NA	NA	NA	NA	NA	NA	NA	NA	NA
71197	Trident maple	Acer buergerianum	Sacramento	California	-121.490226	38.5461	3217 Freeport Blvd	introduced	15.24 to 30.48 cm	Sacramento	NA	NA	NA	NA	NA	NA	NA	NA	NA	NA	NA	NA	NA	NA	NA	NA	NA
73590	Trident maple	Acer buergerianum	Sacramento	California	-121.441106	38.629568	1121 Los Robles Blvd	introduced	0 to 15.24 cm	Sacramento	NA	NA	NA	NA	NA	NA	NA	NA	NA	NA	NA	NA	NA	NA	NA	NA	NA
13257	Trident maple	Acer buergerianum	Sacramento	California	-121.466689	38.559663	3356 34th St	introduced	0 to 15.24 cm	Sacramento	NA	NA	NA	NA	NA	NA	NA	NA	NA	NA	NA	NA	NA	NA	NA	NA	NA
15438	Trident maple	Acer buergerianum	Sacramento	California	-121.4894285	38.5805365	1205 I St	introduced	0 to 15.24 cm	Sacramento	NA	NA	NA	NA	NA	NA	NA	NA	NA	NA	NA	NA	NA	NA	NA	NA	NA
83071	Trident maple	Acer buergerianum	Sacramento	California	-121.478229	38.5432436	2665 10th Ave	introduced	0 to 15.24 cm	Sacramento	NA	NA	NA	NA	NA	NA	NA	NA	NA	NA	NA	NA	NA	NA	NA	NA	NA
38234	Trident maple	Acer buergerianum	Sacramento	California	-121.407478	38.562764	1900 University Ave	introduced	15.24 to 30.48 cm	Sacramento	NA	NA	NA	NA	NA	NA	NA	NA	NA	NA	NA	NA	NA	NA	NA	NA	NA
91128	Trident maple	Acer buergerianum	Sacramento	California	-121.490226	38.5461	3217 Freeport Blvd	introduced	0 to 15.24 cm	Sacramento	NA	NA	NA	NA	NA	NA	NA	NA	NA	NA	NA	NA	NA	NA	NA	NA	NA
70963	Trident maple	Acer buergerianum	Sacramento	California	-121.495648	38.674916	541 Regency Park Cir	introduced	0 to 15.24 cm	Sacramento	NA	NA	NA	NA	NA	NA	NA	NA	NA	NA	NA	NA	NA	NA	NA	NA	NA
32671	Trident maple	Acer buergerianum	Sacramento	California	-121.5041993	38.569438	2104 6th St	introduced	15.24 to 30.48 cm	Sacramento	NA	NA	NA	NA	NA	NA	NA	NA	NA	NA	NA	NA	NA	NA	NA	NA	NA
23235	Trident maple	Acer buergerianum	Sacramento	California	-121.488422	38.5667698	1705 T St	introduced	15.24 to 30.48 cm	Sacramento	NA	NA	NA	NA	NA	NA	NA	NA	NA	NA	NA	NA	NA	NA	NA	NA	NA
77358	Trident maple	Acer buergerianum	Sacramento	California	-121.4682896	38.5825677	231 26th St	introduced	0 to 15.24 cm	Sacramento	NA	NA	NA	NA	NA	NA	NA	NA	NA	NA	NA	NA	NA	NA	NA	NA	NA
62534	Trident maple	Acer buergerianum	Sacramento	California	-121.4528916	38.5570367	4433 T St	introduced	0 to 15.24 cm	Sacramento	NA	NA	NA	NA	NA	NA	NA	NA	NA	NA	NA	NA	NA	NA	NA	NA	NA
85255	Trident maple	Acer buergerianum	Sacramento	California	-121.4762394	38.5814369	511 21St St	introduced	15.24 to 30.48 cm	Sacramento	NA	NA	NA	NA	NA	NA	NA	NA	NA	NA	NA	NA	NA	NA	NA	NA	NA
14065	Trident maple	Acer buergerianum	Sacramento	California	-121.425845	38.630587	3435 Montrose St	introduced	15.24 to 30.48 cm	Sacramento	NA	NA	NA	NA	NA	NA	NA	NA	NA	NA	NA	NA	NA	NA	NA	NA	NA
95978	Trident maple	Acer buergerianum	Sacramento	California	-121.4800213	38.5628793	2108 24th St	introduced	15.24 to 30.48 cm	Sacramento	NA	NA	NA	NA	NA	NA	NA	NA	NA	NA	NA	NA	NA	NA	NA	NA	NA
57722	Trident maple	Acer buergerianum	Sacramento	California	-121.481193	38.584227	400 17th St	introduced	0 to 15.24 cm	Sacramento	NA	NA	NA	NA	NA	NA	NA	NA	NA	NA	NA	NA	NA	NA	NA	NA	NA
10837	Trident maple	Acer buergerianum	Sacramento	California	-121.4792122	38.575088	1118 21St St	introduced	0 to 15.24 cm	Sacramento	NA	NA	NA	NA	NA	NA	NA	NA	NA	NA	NA	NA	NA	NA	NA	NA	NA
79827	Trident maple	Acer buergerianum	Sacramento	California	-121.5537979	38.4952468	51 Portinao Cir	introduced	15.24 to 30.48 cm	Sacramento	NA	NA	NA	NA	NA	NA	NA	NA	NA	NA	NA	NA	NA	NA	NA	NA	NA
11661	Trident maple	Acer buergerianum	Sacramento	California	-121.462226	38.570154	3331 L St	introduced	0 to 15.24 cm	Sacramento	NA	NA	NA	NA	NA	NA	NA	NA	NA	NA	NA	NA	NA	NA	NA	NA	NA
62993	Trident maple	Acer buergerianum	Sacramento	California	-121.5024142	38.5562243	2780 Riverside Blvd	introduced	15.24 to 30.48 cm	Sacramento	NA	NA	NA	NA	NA	NA	NA	NA	NA	NA	NA	NA	NA	NA	NA	NA	NA
27588	Trident maple	Acer buergerianum	Sacramento	California	-121.4826749	38.5631378	2131 22Nd St	introduced	15.24 to 30.48 cm	Sacramento	NA	NA	NA	NA	NA	NA	NA	NA	NA	NA	NA	NA	NA	NA	NA	NA	NA
40196	Trident maple	Acer buergerianum	Sacramento	California	-121.5039199	38.5659759	715 X St	introduced	30.48 to 45.72 cm	Sacramento	NA	NA	NA	NA	NA	NA	NA	NA	NA	NA	NA	NA	NA	NA	NA	NA	NA
23827	Trident maple	Acer buergerianum	Sacramento	California	-121.4358978	38.5107472	2421 Stockton Blvd	introduced	0 to 15.24 cm	Sacramento	NA	NA	NA	NA	NA	NA	NA	NA	NA	NA	NA	NA	NA	NA	NA	NA	NA
5998	Trident maple	Acer buergerianum	Sacramento	California	-121.3087242	38.2524976	211 2Nd St	introduced	45.72 to 60.96 cm	Sacramento	NA	NA	NA	NA	NA	NA	NA	NA	NA	NA	NA	NA	NA	NA	NA	NA	NA
89324	Trident maple	Acer buergerianum	Sacramento	California	-121.409048	38.544807	3300X Power Inn Rd	introduced	0 to 15.24 cm	Sacramento	NA	NA	NA	NA	NA	NA	NA	NA	NA	NA	NA	NA	NA	NA	NA	NA	NA
38896	Trident maple	Acer buergerianum	Sacramento	California	-121.493328	38.5727828	1216 P St	introduced	15.24 to 30.48 cm	Sacramento	NA	NA	NA	NA	NA	NA	NA	NA	NA	NA	NA	NA	NA	NA	NA	NA	NA
62397	Trident maple	Acer buergerianum	Sacramento	California	-121.4861369	38.585589	1310 D St	introduced	45.72 to 60.96 cm	Sacramento	NA	NA	NA	NA	NA	NA	NA	NA	NA	NA	NA	NA	NA	NA	NA	NA	NA
57294	Trident maple	Acer buergerianum	Sacramento	California	-121.444074	38.555127	5201 52Nd St	introduced	0 to 15.24 cm	Sacramento	NA	NA	NA	NA	NA	NA	NA	NA	NA	NA	NA	NA	NA	NA	NA	NA	NA
82044	Trident maple	Acer buergerianum	Sacramento	California	-121.5039199	38.5659759	715 X St	introduced	15.24 to 30.48 cm	Sacramento	NA	NA	NA	NA	NA	NA	NA	NA	NA	NA	NA	NA	NA	NA	NA	NA	NA
14226	Trident maple	Acer buergerianum	Sacramento	California	-121.4145944	38.4493503	8442 Keusman St	introduced	0 to 15.24 cm	Sacramento	NA	NA	NA	NA	NA	NA	NA	NA	NA	NA	NA	NA	NA	NA	NA	NA	NA
83967	Trident maple	Acer buergerianum	Sacramento	California	-121.4567479	38.5509484	4306 2Nd Ave	introduced	15.24 to 30.48 cm	Sacramento	NA	NA	NA	NA	NA	NA	NA	NA	NA	NA	NA	NA	NA	NA	NA	NA	NA
92593	Trident maple	Acer buergerianum	Sacramento	California	-121.4973047	38.5682717	2022 11th St	introduced	0 to 15.24 cm	Sacramento	NA	NA	NA	NA	NA	NA	NA	NA	NA	NA	NA	NA	NA	NA	NA	NA	NA
34132	Trident maple	Acer buergerianum	Sacramento	California	-121.4978264	38.5727509	920 Q St	introduced	15.24 to 30.48 cm	Sacramento	NA	NA	NA	NA	NA	NA	NA	NA	NA	NA	NA	NA	NA	NA	NA	NA	NA
83825	Trident maple	Acer buergerianum	Sacramento	California	-121.409155	38.544685	3500 Power Inn Rd	introduced	0 to 15.24 cm	Sacramento	NA	NA	NA	NA	NA	NA	NA	NA	NA	NA	NA	NA	NA	NA	NA	NA	NA
87704	Trident maple	Acer buergerianum	Sacramento	California	-121.4798736	38.5755462	2031 K St	introduced	0 to 15.24 cm	Sacramento	NA	NA	NA	NA	NA	NA	NA	NA	NA	NA	NA	NA	NA	NA	NA	NA	NA
89897	Trident maple	Acer buergerianum	Sacramento	California	-121.4586438	38.5481925	4150 4th Ave	introduced	0 to 15.24 cm	Sacramento	NA	NA	NA	NA	NA	NA	NA	NA	NA	NA	NA	NA	NA	NA	NA	NA	NA
77813	Trident maple	Acer buergerianum	Sacramento	California	-121.471513	38.57858	617 25th St	introduced	30.48 to 45.72 cm	Sacramento	NA	NA	NA	NA	NA	NA	NA	NA	NA	NA	NA	NA	NA	NA	NA	NA	NA
91894	Trident maple	Acer buergerianum	Sacramento	California	-121.4309702	38.5325047	4791 63rd St	introduced	0 to 15.24 cm	Sacramento	NA	NA	NA	NA	NA	NA	NA	NA	NA	NA	NA	NA	NA	NA	NA	NA	NA
69364	Trident maple	Acer buergerianum	Sacramento	California	-121.482862	38.497918	7000 24th St	introduced	0 to 15.24 cm	Sacramento	NA	NA	NA	NA	NA	NA	NA	NA	NA	NA	NA	NA	NA	NA	NA	NA	NA
62806	Trident maple	Acer buergerianum	Sacramento	California	-121.5023339	38.5766558	1497 5th St	introduced	15.24 to 30.48 cm	Sacramento	NA	NA	NA	NA	NA	NA	NA	NA	NA	NA	NA	NA	NA	NA	NA	NA	NA
92695	Trident maple	Acer buergerianum	Sacramento	California	-121.5017898	38.5572741	2750 Riverside Blvd	introduced	15.24 to 30.48 cm	Sacramento	NA	NA	NA	NA	NA	NA	NA	NA	NA	NA	NA	NA	NA	NA	NA	NA	NA
58974	Trident maple	Acer buergerianum	Sacramento	California	-121.4766568	38.5706591	1424 24th St	introduced	0 to 15.24 cm	Sacramento	NA	NA	NA	NA	NA	NA	NA	NA	NA	NA	NA	NA	NA	NA	NA	NA	NA
91261	Trident maple	Acer buergerianum	Sacramento	California	-121.409155	38.544685	3500 Power Inn Rd	introduced	0 to 15.24 cm	Sacramento	NA	NA	NA	NA	NA	NA	NA	NA	NA	NA	NA	NA	NA	NA	NA	NA	NA
53989	Trident maple	Acer buergerianum	Sacramento	California	-121.448165	38.5546592	4920 U St	introduced	0 to 15.24 cm	Sacramento	NA	NA	NA	NA	NA	NA	NA	NA	NA	NA	NA	NA	NA	NA	NA	NA	NA
11770	Trident maple	Acer buergerianum	Sacramento	California	-121.4800778	38.5592989	2430 25th St	introduced	0 to 15.24 cm	Sacramento	NA	NA	NA	NA	NA	NA	NA	NA	NA	NA	NA	NA	NA	NA	NA	NA	NA
46303	Trident maple	Acer buergerianum	Sacramento	California	-121.4939086	38.5525783	2925 17th St	introduced	0 to 15.24 cm	Sacramento	NA	NA	NA	NA	NA	NA	NA	NA	NA	NA	NA	NA	NA	NA	NA	NA	NA
23814	Trident maple	Acer buergerianum	Sacramento	California	-121.409048	38.544807	3300X Power Inn Rd	introduced	0 to 15.24 cm	Sacramento	NA	NA	NA	NA	NA	NA	NA	NA	NA	NA	NA	NA	NA	NA	NA	NA	NA
17619	Trident maple	Acer buergerianum	Sacramento	California	-121.474077	38.573169	1116 25th St	introduced	0 to 15.24 cm	Sacramento	NA	NA	NA	NA	NA	NA	NA	NA	NA	NA	NA	NA	NA	NA	NA	NA	NA
65980	Trident maple	Acer buergerianum	Sacramento	California	-121.4588335	38.557592	3928 U St	introduced	0 to 15.24 cm	Sacramento	NA	NA	NA	NA	NA	NA	NA	NA	NA	NA	NA	NA	NA	NA	NA	NA	NA
79200	Trident maple	Acer buergerianum	Sacramento	California	-121.4851794	38.5715942	1510 18th St	introduced	0 to 15.24 cm	Sacramento	NA	NA	NA	NA	NA	NA	NA	NA	NA	NA	NA	NA	NA	NA	NA	NA	NA
77208	Trident maple	Acer buergerianum	Sacramento	California	-121.4744841	38.5683047	1523 26th St	introduced	15.24 to 30.48 cm	Sacramento	NA	NA	NA	NA	NA	NA	NA	NA	NA	NA	NA	NA	NA	NA	NA	NA	NA
14147	Trident maple	Acer buergerianum	Sacramento	California	-121.4706382	38.5702964	1323 28th St	introduced	0 to 15.24 cm	Sacramento	NA	NA	NA	NA	NA	NA	NA	NA	NA	NA	NA	NA	NA	NA	NA	NA	NA
47399	Trident maple	Acer buergerianum	Sacramento	California	-121.4710863	38.5609114	3027 U St	introduced	0 to 15.24 cm	Sacramento	NA	NA	NA	NA	NA	NA	NA	NA	NA	NA	NA	NA	NA	NA	NA	NA	NA
70194	Trident maple	Acer buergerianum	Sacramento	California	-121.4847134	38.5645523	2031 U St	introduced	30.48 to 45.72 cm	Sacramento	NA	NA	NA	NA	NA	NA	NA	NA	NA	NA	NA	NA	NA	NA	NA	NA	NA
89914	Trident maple	Acer buergerianum	Sacramento	California	-121.462675	38.5455032	3932 7th Ave	introduced	0 to 15.24 cm	Sacramento	NA	NA	NA	NA	NA	NA	NA	NA	NA	NA	NA	NA	NA	NA	NA	NA	NA
29634	Trident maple	Acer buergerianum	Sacramento	California	-121.4784999	38.5676021	2330 Q St	introduced	0 to 15.24 cm	Sacramento	NA	NA	NA	NA	NA	NA	NA	NA	NA	NA	NA	NA	NA	NA	NA	NA	NA
58777	Trident maple	Acer buergerianum	Sacramento	California	-121.4039824	38.496036	845 Florin Rd	introduced	15.24 to 30.48 cm	Sacramento	NA	NA	NA	NA	NA	NA	NA	NA	NA	NA	NA	NA	NA	NA	NA	NA	NA
55059	Trident maple	Acer buergerianum	Sacramento	California	-121.4039824	38.496036	763 Florin Rd	introduced	0 to 15.24 cm	Sacramento	NA	NA	NA	NA	NA	NA	NA	NA	NA	NA	NA	NA	NA	NA	NA	NA	NA
91359	Trident maple	Acer buergerianum	Sacramento	California	-121.4837789	38.5630825	2131 V St	introduced	0 to 15.24 cm	Sacramento	NA	NA	NA	NA	NA	NA	NA	NA	NA	NA	NA	NA	NA	NA	NA	NA	NA
67510	Trident maple	Acer buergerianum	Sacramento	California	-121.4648429	38.5503297	2825 38th St	introduced	0 to 15.24 cm	Sacramento	NA	NA	NA	NA	NA	NA	NA	NA	NA	NA	NA	NA	NA	NA	NA	NA	NA
15921	Trident maple	Acer buergerianum	Sacramento	California	-121.4746299	38.5641376	2710 S St	introduced	0 to 15.24 cm	Sacramento	NA	NA	NA	NA	NA	NA	NA	NA	NA	NA	NA	NA	NA	NA	NA	NA	NA
40233	Trident maple	Acer buergerianum	Sacramento	California	-121.4851794	38.5715942	1510 18th St	introduced	0 to 15.24 cm	Sacramento	NA	NA	NA	NA	NA	NA	NA	NA	NA	NA	NA	NA	NA	NA	NA	NA	NA
93970	Trident maple	Acer buergerianum	Sacramento	California	-121.4856929	38.5704074	1612 18th St	introduced	0 to 15.24 cm	Sacramento	NA	NA	NA	NA	NA	NA	NA	NA	NA	NA	NA	NA	NA	NA	NA	NA	NA
80468	Trident maple	Acer buergerianum	Sacramento	California	-121.461272	38.558346	2101X Stockton Blvd	introduced	0 to 15.24 cm	Sacramento	NA	NA	NA	NA	NA	NA	NA	NA	NA	NA	NA	NA	NA	NA	NA	NA	NA
82139	Trident maple	Acer buergerianum	Sacramento	California	-121.481017	38.560063	2331 24th St	introduced	0 to 15.24 cm	Sacramento	NA	NA	NA	NA	NA	NA	NA	NA	NA	NA	NA	NA	NA	NA	NA	NA	NA
23678	Trident maple	Acer buergerianum	Sacramento	California	-121.4748644	38.5713469	1306 25th St	introduced	0 to 15.24 cm	Sacramento	NA	NA	NA	NA	NA	NA	NA	NA	NA	NA	NA	NA	NA	NA	NA	NA	NA
68801	Trident maple	Acer buergerianum	Sacramento	California	-121.4986505	38.5685971	2030 10th St	introduced	15.24 to 30.48 cm	Sacramento	NA	NA	NA	NA	NA	NA	NA	NA	NA	NA	NA	NA	NA	NA	NA	NA	NA
32385	Trident maple	Acer buergerianum	Sacramento	California	-121.451773	38.569185	331 J St	introduced	0 to 15.24 cm	Sacramento	NA	NA	NA	NA	NA	NA	NA	NA	NA	NA	NA	NA	NA	NA	NA	NA	NA
94930	Trident maple	Acer buergerianum	Sacramento	California	-121.4770836	38.5425124	2763 11th Ave	introduced	60.96 to 76.2 cm	Sacramento	NA	NA	NA	NA	NA	NA	NA	NA	NA	NA	NA	NA	NA	NA	NA	NA	NA
7270	Trident maple	Acer buergerianum	Sacramento	California	-121.4754488	38.6132367	2682 Northgate Blvd	introduced	15.24 to 30.48 cm	Sacramento	NA	NA	NA	NA	NA	NA	NA	NA	NA	NA	NA	NA	NA	NA	NA	NA	NA
68507	Trident maple	Acer buergerianum	Sacramento	California	-121.4484386	38.572395	4217 G St	introduced	15.24 to 30.48 cm	Sacramento	NA	NA	NA	NA	NA	NA	NA	NA	NA	NA	NA	NA	NA	NA	NA	NA	NA
3004	Trident maple	Acer buergerianum	Sacramento	California	-121.4440905	38.535402	5311 18th Ave	introduced	0 to 15.24 cm	Sacramento	NA	NA	NA	NA	NA	NA	NA	NA	NA	NA	NA	NA	NA	NA	NA	NA	NA
10041	Trident maple	Acer buergerianum	Sacramento	California	-121.6098934	38.161974	231 C St	introduced	0 to 15.24 cm	Sacramento	NA	NA	NA	NA	NA	NA	NA	NA	NA	NA	NA	NA	NA	NA	NA	NA	NA
5060	Trident maple	Acer buergerianum	Sacramento	California	-121.4923227	38.5621409	2416 16th St	introduced	0 to 15.24 cm	Sacramento	NA	NA	NA	NA	NA	NA	NA	NA	NA	NA	NA	NA	NA	NA	NA	NA	NA
66327	Trident maple	Acer buergerianum	Sacramento	California	-121.445418	38.5506331	5128 2Nd Ave	introduced	15.24 to 30.48 cm	Sacramento	NA	NA	NA	NA	NA	NA	NA	NA	NA	NA	NA	NA	NA	NA	NA	NA	NA
77379	Trident maple	Acer buergerianum	Sacramento	California	-121.4934737	38.5710594	3800 13th St	introduced	45.72 to 60.96 cm	Sacramento	NA	NA	NA	NA	NA	NA	NA	NA	NA	NA	NA	NA	NA	NA	NA	NA	NA
9326	Trident maple	Acer buergerianum	Sacramento	California	-121.4864226	38.5819237	711 14th St	introduced	0 to 15.24 cm	Sacramento	NA	NA	NA	NA	NA	NA	NA	NA	NA	NA	NA	NA	NA	NA	NA	NA	NA
57762	Trident maple	Acer buergerianum	Sacramento	California	-121.406848	38.638221	2549 Talent St	introduced	0 to 15.24 cm	Sacramento	NA	NA	NA	NA	NA	NA	NA	NA	NA	NA	NA	NA	NA	NA	NA	NA	NA
7246	Trident maple	Acer buergerianum	Sacramento	California	-121.466689	38.559663	3356 34th St	introduced	0 to 15.24 cm	Sacramento	NA	NA	NA	NA	NA	NA	NA	NA	NA	NA	NA	NA	NA	NA	NA	NA	NA
11792	Trident maple	Acer buergerianum	Sacramento	California	-121.4662535	38.5522951	3625 2Nd Ave	introduced	0 to 15.24 cm	Sacramento	NA	NA	NA	NA	NA	NA	NA	NA	NA	NA	NA	NA	NA	NA	NA	NA	NA
58222	Trident maple	Acer buergerianum	Sacramento	California	-121.4708514	38.5692408	2816 N St	introduced	0 to 15.24 cm	Sacramento	NA	NA	NA	NA	NA	NA	NA	NA	NA	NA	NA	NA	NA	NA	NA	NA	NA
79289	Trident maple	Acer buergerianum	Sacramento	California	-121.4358517	38.5106497	2421 Stockton Blvd	introduced	0 to 15.24 cm	Sacramento	NA	NA	NA	NA	NA	NA	NA	NA	NA	NA	NA	NA	NA	NA	NA	NA	NA
47468	Trident maple	Acer buergerianum	Sacramento	California	-121.486327	38.568427	1801 18th St	introduced	0 to 15.24 cm	Sacramento	NA	NA	NA	NA	NA	NA	NA	NA	NA	NA	NA	NA	NA	NA	NA	NA	NA
30098	Trident maple	Acer buergerianum	Sacramento	California	-121.4796872	38.5772484	1623 20th St	introduced	0 to 15.24 cm	Sacramento	NA	NA	NA	NA	NA	NA	NA	NA	NA	NA	NA	NA	NA	NA	NA	NA	NA
23675	Trident maple	Acer buergerianum	Sacramento	California	-121.462457	38.5710342	1107 33rd St	introduced	0 to 15.24 cm	Sacramento	NA	NA	NA	NA	NA	NA	NA	NA	NA	NA	NA	NA	NA	NA	NA	NA	NA
21149	Trident maple	Acer buergerianum	Sacramento	California	-121.483011	38.506486	6600 24th St	introduced	0 to 15.24 cm	Sacramento	NA	NA	NA	NA	NA	NA	NA	NA	NA	NA	NA	NA	NA	NA	NA	NA	NA
65181	Trident maple	Acer buergerianum	Sacramento	California	-121.4935886	38.5791974	1017 K St	introduced	30.48 to 45.72 cm	Sacramento	NA	NA	NA	NA	NA	NA	NA	NA	NA	NA	NA	NA	NA	NA	NA	NA	NA
30015	Trident maple	Acer buergerianum	Sacramento	California	-121.4621983	38.5487345	3918 4th Ave	introduced	0 to 15.24 cm	Sacramento	NA	NA	NA	NA	NA	NA	NA	NA	NA	NA	NA	NA	NA	NA	NA	NA	NA
55649	Trident maple	Acer buergerianum	Sacramento	California	-121.5086905	38.5498691	825 8th Ave	introduced	0 to 15.24 cm	Sacramento	NA	NA	NA	NA	NA	NA	NA	NA	NA	NA	NA	NA	NA	NA	NA	NA	NA
10207	Trident maple	Acer buergerianum	Sacramento	California	-121.535572	38.4985989	660 Florin Rd	introduced	0 to 15.24 cm	Sacramento	NA	NA	NA	NA	NA	NA	NA	NA	NA	NA	NA	NA	NA	NA	NA	NA	NA
76687	Trident maple	Acer buergerianum	Sacramento	California	-121.476198	38.578625	716 22Nd St	introduced	0 to 15.24 cm	Sacramento	NA	NA	NA	NA	NA	NA	NA	NA	NA	NA	NA	NA	NA	NA	NA	NA	NA
5225	Trident maple	Acer buergerianum	Sacramento	California	-121.409155	38.544685	3500 Power Inn Rd	introduced	0 to 15.24 cm	Sacramento	NA	NA	NA	NA	NA	NA	NA	NA	NA	NA	NA	NA	NA	NA	NA	NA	NA
60321	Trident maple	Acer buergerianum	Sacramento	California	-121.4446119	38.5516423	2517 52Nd St	introduced	0 to 15.24 cm	Sacramento	NA	NA	NA	NA	NA	NA	NA	NA	NA	NA	NA	NA	NA	NA	NA	NA	NA
48406	Trident maple	Acer buergerianum	Sacramento	California	-121.45829	38.607979	2251 Hawthorne St	introduced	15.24 to 30.48 cm	Sacramento	NA	NA	NA	NA	NA	NA	NA	NA	NA	NA	NA	NA	NA	NA	NA	NA	NA
59828	Trident maple	Acer buergerianum	Sacramento	California	-121.481017	38.560063	2331 24th St	introduced	0 to 15.24 cm	Sacramento	NA	NA	NA	NA	NA	NA	NA	NA	NA	NA	NA	NA	NA	NA	NA	NA	NA
38500	Trident maple	Acer buergerianum	Sacramento	California	-121.4072374	38.4399644	7711 Butterscotch Way	introduced	0 to 15.24 cm	Sacramento	NA	NA	NA	NA	NA	NA	NA	NA	NA	NA	NA	NA	NA	NA	NA	NA	NA
71410	Trident maple	Acer buergerianum	Sacramento	California	-121.478543	38.562334	2115 25th St	introduced	0 to 15.24 cm	Sacramento	NA	NA	NA	NA	NA	NA	NA	NA	NA	NA	NA	NA	NA	NA	NA	NA	NA
79310	Trident maple	Acer buergerianum	Sacramento	California	-121.456467	38.539527	4269 14th Ave	introduced	30.48 to 45.72 cm	Sacramento	NA	NA	NA	NA	NA	NA	NA	NA	NA	NA	NA	NA	NA	NA	NA	NA	NA
77709	Trident maple	Acer buergerianum	Sacramento	California	-121.494328	38.5806313	929 J St	introduced	0 to 15.24 cm	Sacramento	NA	NA	NA	NA	NA	NA	NA	NA	NA	NA	NA	NA	NA	NA	NA	NA	NA
5608	Trident maple	Acer buergerianum	Sacramento	California	-121.4900622	38.5423995	3835 Freeport Blvd	introduced	0 to 15.24 cm	Sacramento	NA	NA	NA	NA	NA	NA	NA	NA	NA	NA	NA	NA	NA	NA	NA	NA	NA
23614	Trident maple	Acer buergerianum	Sacramento	California	-121.480526	38.55487	2600 26th St	introduced	0 to 15.24 cm	Sacramento	NA	NA	NA	NA	NA	NA	NA	NA	NA	NA	NA	NA	NA	NA	NA	NA	NA
57433	Trident maple	Acer buergerianum	Sacramento	California	-121.4650027	38.5250104	7070 Fruitridge Rd	introduced	0 to 15.24 cm	Sacramento	NA	NA	NA	NA	NA	NA	NA	NA	NA	NA	NA	NA	NA	NA	NA	NA	NA
89429	Trident maple	Acer buergerianum	Sacramento	California	-121.4571176	38.5481901	4236 4th Ave	introduced	0 to 15.24 cm	Sacramento	NA	NA	NA	NA	NA	NA	NA	NA	NA	NA	NA	NA	NA	NA	NA	NA	NA
11352	Trident maple	Acer buergerianum	Sacramento	California	-121.47218	38.577551	716 25th St	introduced	0 to 15.24 cm	Sacramento	NA	NA	NA	NA	NA	NA	NA	NA	NA	NA	NA	NA	NA	NA	NA	NA	NA
95225	Trident maple	Acer buergerianum	Sacramento	California	-121.409048	38.544807	3300X Power Inn Rd	introduced	0 to 15.24 cm	Sacramento	NA	NA	NA	NA	NA	NA	NA	NA	NA	NA	NA	NA	NA	NA	NA	NA	NA
38501	Trident maple	Acer buergerianum	Sacramento	California	-121.4072374	38.4399644	7711 Butterscotch Way	introduced	0 to 15.24 cm	Sacramento	NA	NA	NA	NA	NA	NA	NA	NA	NA	NA	NA	NA	NA	NA	NA	NA	NA
71939	Trident maple	Acer buergerianum	Sacramento	California	-121.4358517	38.5106497	2035 Stockton Blvd	introduced	0 to 15.24 cm	Sacramento	NA	NA	NA	NA	NA	NA	NA	NA	NA	NA	NA	NA	NA	NA	NA	NA	NA
75037	Trident maple	Acer buergerianum	Sacramento	California	-121.4443686	38.5435299	5259 9th Ave	introduced	15.24 to 30.48 cm	Sacramento	NA	NA	NA	NA	NA	NA	NA	NA	NA	NA	NA	NA	NA	NA	NA	NA	NA
8727	Trident maple	Acer buergerianum	Sacramento	California	-121.497938	38.57646	800 N St	introduced	0 to 15.24 cm	Sacramento	NA	NA	NA	NA	NA	NA	NA	NA	NA	NA	NA	NA	NA	NA	NA	NA	NA
43133	Trident maple	Acer buergerianum	Sacramento	California	-121.4039824	38.496036	720 Florin Rd	introduced	15.24 to 30.48 cm	Sacramento	NA	NA	NA	NA	NA	NA	NA	NA	NA	NA	NA	NA	NA	NA	NA	NA	NA
69370	Trident maple	Acer buergerianum	Sacramento	California	-121.483011	38.506486	6600 24th St	introduced	0 to 15.24 cm	Sacramento	NA	NA	NA	NA	NA	NA	NA	NA	NA	NA	NA	NA	NA	NA	NA	NA	NA
52375	Trident maple	Acer buergerianum	Sacramento	California	-121.46066	38.6088216	2279 Fernley Ave	introduced	0 to 15.24 cm	Sacramento	NA	NA	NA	NA	NA	NA	NA	NA	NA	NA	NA	NA	NA	NA	NA	NA	NA
95301	Trident maple	Acer buergerianum	Sacramento	California	-121.4714956	38.5517022	2842 33rd St	introduced	0 to 15.24 cm	Sacramento	NA	NA	NA	NA	NA	NA	NA	NA	NA	NA	NA	NA	NA	NA	NA	NA	NA
93080	Trident maple	Acer buergerianum	Sacramento	California	-121.483011	38.506486	6600 24th St	introduced	0 to 15.24 cm	Sacramento	NA	NA	NA	NA	NA	NA	NA	NA	NA	NA	NA	NA	NA	NA	NA	NA	NA
74202	Trident maple	Acer buergerianum	Sacramento	California	-121.496248	38.566798	2117 12th St	introduced	15.24 to 30.48 cm	Sacramento	NA	NA	NA	NA	NA	NA	NA	NA	NA	NA	NA	NA	NA	NA	NA	NA	NA
40737	Trident maple	Acer buergerianum	Sacramento	California	-121.545843	38.504779	6700 Riverside Blvd	introduced	0 to 15.24 cm	Sacramento	NA	NA	NA	NA	NA	NA	NA	NA	NA	NA	NA	NA	NA	NA	NA	NA	NA
93738	Trident maple	Acer buergerianum	Sacramento	California	-121.429979	38.6346669	3645 Roanoke Ave	introduced	0 to 15.24 cm	Sacramento	NA	NA	NA	NA	NA	NA	NA	NA	NA	NA	NA	NA	NA	NA	NA	NA	NA
78138	Trident maple	Acer buergerianum	Sacramento	California	-121.4467762	38.5489709	5001 50th St	introduced	0 to 15.24 cm	Sacramento	NA	NA	NA	NA	NA	NA	NA	NA	NA	NA	NA	NA	NA	NA	NA	NA	NA
22718	Trident maple	Acer buergerianum	Sacramento	California	-121.4311842	38.5337988	4600 63rd St	introduced	15.24 to 30.48 cm	Sacramento	NA	NA	NA	NA	NA	NA	NA	NA	NA	NA	NA	NA	NA	NA	NA	NA	NA
54394	Trident maple	Acer buergerianum	Sacramento	California	-121.4413437	38.5511193	2609 55th St	introduced	0 to 15.24 cm	Sacramento	NA	NA	NA	NA	NA	NA	NA	NA	NA	NA	NA	NA	NA	NA	NA	NA	NA
35966	Trident maple	Acer buergerianum	Sacramento	California	-121.461272	38.558346	2101X Stockton Blvd	introduced	0 to 15.24 cm	Sacramento	NA	NA	NA	NA	NA	NA	NA	NA	NA	NA	NA	NA	NA	NA	NA	NA	NA
10694	Trident maple	Acer buergerianum	Sacramento	California	-121.4310784	38.5269259	5327 63rd St	introduced	0 to 15.24 cm	Sacramento	NA	NA	NA	NA	NA	NA	NA	NA	NA	NA	NA	NA	NA	NA	NA	NA	NA
5586	Trident maple	Acer buergerianum	Sacramento	California	-121.451773	38.569185	3532 J St	introduced	0 to 15.24 cm	Sacramento	NA	NA	NA	NA	NA	NA	NA	NA	NA	NA	NA	NA	NA	NA	NA	NA	NA
60476	Trident maple	Acer buergerianum	Sacramento	California	-121.4427907	38.6283292	3311 May St	introduced	0 to 15.24 cm	Sacramento	NA	NA	NA	NA	NA	NA	NA	NA	NA	NA	NA	NA	NA	NA	NA	NA	NA
71275	Trident maple	Acer buergerianum	Sacramento	California	-121.487181	38.569873	1701 17th St	introduced	45.72 to 60.96 cm	Sacramento	NA	NA	NA	NA	NA	NA	NA	NA	NA	NA	NA	NA	NA	NA	NA	NA	NA
25696	Trident maple	Acer buergerianum	Sacramento	California	-121.525475	38.6776704	2924 Maybrook Dr	introduced	0 to 15.24 cm	Sacramento	NA	NA	NA	NA	NA	NA	NA	NA	NA	NA	NA	NA	NA	NA	NA	NA	NA
75775	Trident maple	Acer buergerianum	Sacramento	California	-121.4826749	38.5631378	2131 22Nd St	introduced	15.24 to 30.48 cm	Sacramento	NA	NA	NA	NA	NA	NA	NA	NA	NA	NA	NA	NA	NA	NA	NA	NA	NA
87275	Trident maple	Acer buergerianum	Sacramento	California	-121.482862	38.497918	7000 24th St	introduced	0 to 15.24 cm	Sacramento	NA	NA	NA	NA	NA	NA	NA	NA	NA	NA	NA	NA	NA	NA	NA	NA	NA
88052	Trident maple	Acer buergerianum	Sacramento	California	-121.490238	38.5658528	1610 U St	introduced	15.24 to 30.48 cm	Sacramento	NA	NA	NA	NA	NA	NA	NA	NA	NA	NA	NA	NA	NA	NA	NA	NA	NA
42455	Trident maple	Acer buergerianum	Sacramento	California	-121.4410978	38.5506947	5524 2Nd Ave	introduced	0 to 15.24 cm	Sacramento	NA	NA	NA	NA	NA	NA	NA	NA	NA	NA	NA	NA	NA	NA	NA	NA	NA
42359	Trident maple	Acer buergerianum	Sacramento	California	-121.489104	38.572833	1500 15th St	introduced	15.24 to 30.48 cm	Sacramento	NA	NA	NA	NA	NA	NA	NA	NA	NA	NA	NA	NA	NA	NA	NA	NA	NA
54	Trident maple	Acer buergerianum	Sacramento	California	-121.4639738	38.6110437	106 El Camino Ave	introduced	0 to 15.24 cm	Sacramento	NA	NA	NA	NA	NA	NA	NA	NA	NA	NA	NA	NA	NA	NA	NA	NA	NA
74886	Trident maple	Acer buergerianum	Sacramento	California	-121.494296	38.5742594	1114 O St	introduced	0 to 15.24 cm	Sacramento	NA	NA	NA	NA	NA	NA	NA	NA	NA	NA	NA	NA	NA	NA	NA	NA	NA
57574	Trident maple	Acer buergerianum	Sacramento	California	-121.4288713	38.6129962	1645 Frienza Ave	introduced	0 to 15.24 cm	Sacramento	NA	NA	NA	NA	NA	NA	NA	NA	NA	NA	NA	NA	NA	NA	NA	NA	NA
7343	Trident maple	Acer buergerianum	Sacramento	California	-121.4837789	38.5630825	2131 V St	introduced	0 to 15.24 cm	Sacramento	NA	NA	NA	NA	NA	NA	NA	NA	NA	NA	NA	NA	NA	NA	NA	NA	NA
60304	Trident maple	Acer buergerianum	Sacramento	California	-121.4436592	38.5558708	1865 52Nd St	introduced	15.24 to 30.48 cm	Sacramento	NA	NA	NA	NA	NA	NA	NA	NA	NA	NA	NA	NA	NA	NA	NA	NA	NA
95974	Trident maple	Acer buergerianum	Sacramento	California	-121.481901	38.562002	2214 23rd St	introduced	0 to 15.24 cm	Sacramento	NA	NA	NA	NA	NA	NA	NA	NA	NA	NA	NA	NA	NA	NA	NA	NA	NA
65577	Trident maple	Acer buergerianum	Sacramento	California	-121.4628577	38.5489102	3880 4th Ave	introduced	0 to 15.24 cm	Sacramento	NA	NA	NA	NA	NA	NA	NA	NA	NA	NA	NA	NA	NA	NA	NA	NA	NA
71650	Trident maple	Acer buergerianum	Sacramento	California	-121.4808695	38.5638741	2027 23rd St	introduced	0 to 15.24 cm	Sacramento	NA	NA	NA	NA	NA	NA	NA	NA	NA	NA	NA	NA	NA	NA	NA	NA	NA
95338	Trident maple	Acer buergerianum	Sacramento	California	-121.4626519	38.5455004	3936 7th Ave	introduced	0 to 15.24 cm	Sacramento	NA	NA	NA	NA	NA	NA	NA	NA	NA	NA	NA	NA	NA	NA	NA	NA	NA
87862	Trident maple	Acer buergerianum	Sacramento	California	-121.4276568	38.6367096	3808 Ivy St	introduced	0 to 15.24 cm	Sacramento	NA	NA	NA	NA	NA	NA	NA	NA	NA	NA	NA	NA	NA	NA	NA	NA	NA
71039	Trident maple	Acer buergerianum	Sacramento	California	-121.522831	38.6252227	3035 Spoonwood Way	introduced	0 to 15.24 cm	Sacramento	NA	NA	NA	NA	NA	NA	NA	NA	NA	NA	NA	NA	NA	NA	NA	NA	NA
11264	Trident maple	Acer buergerianum	Sacramento	California	-121.478577	38.559133	2601 26th St	introduced	0 to 15.24 cm	Sacramento	NA	NA	NA	NA	NA	NA	NA	NA	NA	NA	NA	NA	NA	NA	NA	NA	NA
71247	Trident maple	Acer buergerianum	Sacramento	California	-121.4855362	38.5733298	1709 N St	introduced	15.24 to 30.48 cm	Sacramento	NA	NA	NA	NA	NA	NA	NA	NA	NA	NA	NA	NA	NA	NA	NA	NA	NA
71072	Trident maple	Acer buergerianum	Sacramento	California	-121.463259	38.577001	601 Alhambra Blvd	introduced	15.24 to 30.48 cm	Sacramento	NA	NA	NA	NA	NA	NA	NA	NA	NA	NA	NA	NA	NA	NA	NA	NA	NA
31426	Trident maple	Acer buergerianum	Sacramento	California	-121.4618961	38.5497948	3930 3rd Ave	introduced	0 to 15.24 cm	Sacramento	NA	NA	NA	NA	NA	NA	NA	NA	NA	NA	NA	NA	NA	NA	NA	NA	NA
18061	Trident maple	Acer buergerianum	Sacramento	California	-121.4401649	38.5520333	5609 V St	introduced	0 to 15.24 cm	Sacramento	NA	NA	NA	NA	NA	NA	NA	NA	NA	NA	NA	NA	NA	NA	NA	NA	NA
41558	Trident maple	Acer buergerianum	Sacramento	California	-121.4358517	38.5106497	2040 Stockton Blvd	introduced	0 to 15.24 cm	Sacramento	NA	NA	NA	NA	NA	NA	NA	NA	NA	NA	NA	NA	NA	NA	NA	NA	NA
62977	Trident maple	Acer buergerianum	Sacramento	California	-121.495066	38.583088	800 H St	introduced	15.24 to 30.48 cm	Sacramento	NA	NA	NA	NA	NA	NA	NA	NA	NA	NA	NA	NA	NA	NA	NA	NA	NA
53693	Trident maple	Acer buergerianum	Sacramento	California	-121.5209936	38.5283179	1081 Sagamore Way	introduced	15.24 to 30.48 cm	Sacramento	NA	NA	NA	NA	NA	NA	NA	NA	NA	NA	NA	NA	NA	NA	NA	NA	NA
309	Trident maple	Acer buergerianum	Sacramento	California	-121.52973	38.4766912	8081 Pocket Rd	introduced	0 to 15.24 cm	Sacramento	NA	NA	NA	NA	NA	NA	NA	NA	NA	NA	NA	NA	NA	NA	NA	NA	NA
8042	Trident maple	Acer buergerianum	Sacramento	California	-121.4893319	38.5815587	1228 H St	introduced	0 to 15.24 cm	Sacramento	NA	NA	NA	NA	NA	NA	NA	NA	NA	NA	NA	NA	NA	NA	NA	NA	NA
86160	Trident maple	Acer buergerianum	Sacramento	California	-121.4852137	38.5610163	2715 21St St	introduced	15.24 to 30.48 cm	Sacramento	NA	NA	NA	NA	NA	NA	NA	NA	NA	NA	NA	NA	NA	NA	NA	NA	NA
95783	Trident maple	Acer buergerianum	Sacramento	California	-121.409155	38.544685	3500 Power Inn Rd	introduced	0 to 15.24 cm	Sacramento	NA	NA	NA	NA	NA	NA	NA	NA	NA	NA	NA	NA	NA	NA	NA	NA	NA
68319	Trident maple	Acer buergerianum	Sacramento	California	-121.463398	38.5694181	1278 33rd St	introduced	0 to 15.24 cm	Sacramento	NA	NA	NA	NA	NA	NA	NA	NA	NA	NA	NA	NA	NA	NA	NA	NA	NA
30266	Trident maple	Acer buergerianum	Sacramento	California	-121.4639738	38.6110437	106 El Camino Ave	introduced	0 to 15.24 cm	Sacramento	NA	NA	NA	NA	NA	NA	NA	NA	NA	NA	NA	NA	NA	NA	NA	NA	NA
24577	Trident maple	Acer buergerianum	Sacramento	California	-121.52973	38.4766912	8081 Pocket Rd	introduced	0 to 15.24 cm	Sacramento	NA	NA	NA	NA	NA	NA	NA	NA	NA	NA	NA	NA	NA	NA	NA	NA	NA
2638	Trident maple	Acer buergerianum	Sacramento	California	-121.4847134	38.5645523	2031 U St	introduced	15.24 to 30.48 cm	Sacramento	NA	NA	NA	NA	NA	NA	NA	NA	NA	NA	NA	NA	NA	NA	NA	NA	NA
52275	Trident maple	Acer buergerianum	Sacramento	California	-121.4882973	38.5703875	1609 Q St	introduced	30.48 to 45.72 cm	Sacramento	NA	NA	NA	NA	NA	NA	NA	NA	NA	NA	NA	NA	NA	NA	NA	NA	NA
94091	Trident maple	Acer buergerianum	Sacramento	California	-121.494292	38.581617	901 9th St	introduced	15.24 to 30.48 cm	Sacramento	NA	NA	NA	NA	NA	NA	NA	NA	NA	NA	NA	NA	NA	NA	NA	NA	NA
57646	Trident maple	Acer buergerianum	Sacramento	California	-121.407478	38.562764	1900 University Ave	introduced	15.24 to 30.48 cm	Sacramento	NA	NA	NA	NA	NA	NA	NA	NA	NA	NA	NA	NA	NA	NA	NA	NA	NA
42406	Trident maple	Acer buergerianum	Sacramento	California	-121.504614	38.55248	2970 Riverside Blvd	introduced	15.24 to 30.48 cm	Sacramento	NA	NA	NA	NA	NA	NA	NA	NA	NA	NA	NA	NA	NA	NA	NA	NA	NA
8750	Trident maple	Acer buergerianum	Sacramento	California	-121.4986798	38.5742083	820 P St	introduced	0 to 15.24 cm	Sacramento	NA	NA	NA	NA	NA	NA	NA	NA	NA	NA	NA	NA	NA	NA	NA	NA	NA
7119	Trident maple	Acer buergerianum	Sacramento	California	-121.4710611	38.5644856	2831 29th St	introduced	0 to 15.24 cm	Sacramento	NA	NA	NA	NA	NA	NA	NA	NA	NA	NA	NA	NA	NA	NA	NA	NA	NA
91176	Trident maple	Acer buergerianum	Sacramento	California	-121.4750234	38.5828	2119 D St	introduced	15.24 to 30.48 cm	Sacramento	NA	NA	NA	NA	NA	NA	NA	NA	NA	NA	NA	NA	NA	NA	NA	NA	NA
3816	Trident maple	Acer buergerianum	Sacramento	California	-121.4825396	38.5489011	2450 5th Ave	introduced	15.24 to 30.48 cm	Sacramento	NA	NA	NA	NA	NA	NA	NA	NA	NA	NA	NA	NA	NA	NA	NA	NA	NA
43752	Trident maple	Acer buergerianum	Sacramento	California	-121.482389	38.56432	2020 22Nd St	introduced	0 to 15.24 cm	Sacramento	NA	NA	NA	NA	NA	NA	NA	NA	NA	NA	NA	NA	NA	NA	NA	NA	NA
41651	Trident maple	Acer buergerianum	Sacramento	California	-121.474638	38.5615862	2116 28th St	introduced	0 to 15.24 cm	Sacramento	NA	NA	NA	NA	NA	NA	NA	NA	NA	NA	NA	NA	NA	NA	NA	NA	NA
76264	Trident maple	Acer buergerianum	Sacramento	California	-121.4367017	38.5523362	2110 59th St	introduced	15.24 to 30.48 cm	Sacramento	NA	NA	NA	NA	NA	NA	NA	NA	NA	NA	NA	NA	NA	NA	NA	NA	NA
6251	Trident maple	Acer buergerianum	Sacramento	California	-121.4645279	38.6122322	91 Santiago Ave	introduced	30.48 to 45.72 cm	Sacramento	NA	NA	NA	NA	NA	NA	NA	NA	NA	NA	NA	NA	NA	NA	NA	NA	NA
79299	Trident maple	Acer buergerianum	Sacramento	California	-121.4838469	38.5629265	2130 V St	introduced	0 to 15.24 cm	Sacramento	NA	NA	NA	NA	NA	NA	NA	NA	NA	NA	NA	NA	NA	NA	NA	NA	NA
86298	Trident maple	Acer buergerianum	Sacramento	California	-121.409132	38.4393333	7751 Praline Way	introduced	0 to 15.24 cm	Sacramento	NA	NA	NA	NA	NA	NA	NA	NA	NA	NA	NA	NA	NA	NA	NA	NA	NA
38936	Trident maple	Acer buergerianum	Sacramento	California	-121.497769	38.567204	2116 11th St	introduced	0 to 15.24 cm	Sacramento	NA	NA	NA	NA	NA	NA	NA	NA	NA	NA	NA	NA	NA	NA	NA	NA	NA
95874	Trident maple	Acer buergerianum	Sacramento	California	-121.4591747	38.5483588	4109 4th Ave	introduced	0 to 15.24 cm	Sacramento	NA	NA	NA	NA	NA	NA	NA	NA	NA	NA	NA	NA	NA	NA	NA	NA	NA
39382	Trident maple	Acer buergerianum	Sacramento	California	-121.482862	38.497918	7000 24th St	introduced	0 to 15.24 cm	Sacramento	NA	NA	NA	NA	NA	NA	NA	NA	NA	NA	NA	NA	NA	NA	NA	NA	NA
57647	Trident maple	Acer buergerianum	Sacramento	California	-121.407478	38.562764	1900 University Ave	introduced	15.24 to 30.48 cm	Sacramento	NA	NA	NA	NA	NA	NA	NA	NA	NA	NA	NA	NA	NA	NA	NA	NA	NA
11501	Trident maple	Acer buergerianum	Sacramento	California	-121.5313889	38.6855075	4900 E Commerce Way	introduced	0 to 15.24 cm	Sacramento	NA	NA	NA	NA	NA	NA	NA	NA	NA	NA	NA	NA	NA	NA	NA	NA	NA
7352	Trident maple	Acer buergerianum	Sacramento	California	-121.4773522	38.5616986	2131 26th St	introduced	0 to 15.24 cm	Sacramento	NA	NA	NA	NA	NA	NA	NA	NA	NA	NA	NA	NA	NA	NA	NA	NA	NA
71739	Trident maple	Acer buergerianum	Sacramento	California	-121.478789	38.5773676	2020 I St	introduced	15.24 to 30.48 cm	Sacramento	NA	NA	NA	NA	NA	NA	NA	NA	NA	NA	NA	NA	NA	NA	NA	NA	NA
11224	Trident maple	Acer buergerianum	Sacramento	California	-121.4704246	38.5605031	2105 Alhambra Blvd	introduced	15.24 to 30.48 cm	Sacramento	NA	NA	NA	NA	NA	NA	NA	NA	NA	NA	NA	NA	NA	NA	NA	NA	NA
42091	Trident maple	Acer buergerianum	Sacramento	California	-121.4838469	38.5629265	2130 V St	introduced	0 to 15.24 cm	Sacramento	NA	NA	NA	NA	NA	NA	NA	NA	NA	NA	NA	NA	NA	NA	NA	NA	NA
82711	Trident maple	Acer buergerianum	Sacramento	California	-121.4889227	38.4764867	2158 John Still Dr	introduced	0 to 15.24 cm	Sacramento	NA	NA	NA	NA	NA	NA	NA	NA	NA	NA	NA	NA	NA	NA	NA	NA	NA
28025	Trident maple	Acer buergerianum	Sacramento	California	-121.4896692	38.5634503	1721 W St	introduced	0 to 15.24 cm	Sacramento	NA	NA	NA	NA	NA	NA	NA	NA	NA	NA	NA	NA	NA	NA	NA	NA	NA
77571	Trident maple	Acer buergerianum	Sacramento	California	-121.4799174	38.5832461	425 18th St	introduced	0 to 15.24 cm	Sacramento	NA	NA	NA	NA	NA	NA	NA	NA	NA	NA	NA	NA	NA	NA	NA	NA	NA
19167	Trident maple	Acer buergerianum	Sacramento	California	-121.4484202	38.5547293	4900 U St	introduced	15.24 to 30.48 cm	Sacramento	NA	NA	NA	NA	NA	NA	NA	NA	NA	NA	NA	NA	NA	NA	NA	NA	NA
3976	Trident maple	Acer buergerianum	Sacramento	California	-121.5071349	38.5715831	326 T St	introduced	0 to 15.24 cm	Sacramento	NA	NA	NA	NA	NA	NA	NA	NA	NA	NA	NA	NA	NA	NA	NA	NA	NA
56466	Trident maple	Acer buergerianum	Sacramento	California	-121.4145895	38.4501998	8412 Keusman St	introduced	0 to 15.24 cm	Sacramento	NA	NA	NA	NA	NA	NA	NA	NA	NA	NA	NA	NA	NA	NA	NA	NA	NA
67455	Trident maple	Acer buergerianum	Sacramento	California	-121.409155	38.544685	3500 Power Inn Rd	introduced	0 to 15.24 cm	Sacramento	NA	NA	NA	NA	NA	NA	NA	NA	NA	NA	NA	NA	NA	NA	NA	NA	NA
55123	Boxelder	Acer negundo	Sacramento	California	-121.4816369	38.5150803	6109 25th St	naturally_occurring	30.48 to 45.72 cm	Sacramento	NA	NA	NA	NA	NA	NA	NA	NA	NA	NA	NA	NA	NA	NA	NA	NA	NA
94277	Boxelder	Acer negundo	Sacramento	California	-121.464316	38.5656389	1559 34th St	naturally_occurring	0 to 15.24 cm	Sacramento	NA	NA	NA	NA	NA	NA	NA	NA	NA	NA	NA	NA	NA	NA	NA	NA	NA
72504	Boxelder	Acer negundo	Sacramento	California	-121.443123	38.6347588	1012 Roanoke Ave	naturally_occurring	45.72 to 60.96 cm	Sacramento	NA	NA	NA	NA	NA	NA	NA	NA	NA	NA	NA	NA	NA	NA	NA	NA	NA
54492	Boxelder	Acer negundo	Sacramento	California	-121.4531377	38.60751	2296 Calvados Ave	naturally_occurring	0 to 15.24 cm	Sacramento	NA	NA	NA	NA	NA	NA	NA	NA	NA	NA	NA	NA	NA	NA	NA	NA	NA
10306	Boxelder	Acer negundo	Sacramento	California	-121.4848362	38.5393498	3800 Sutterville Rd	naturally_occurring	more than 76.2 cm	Sacramento	NA	NA	NA	NA	NA	NA	NA	NA	NA	NA	NA	NA	NA	NA	NA	NA	NA
37964	Boxelder	Acer negundo	Sacramento	California	-121.443204	38.640182	960 North Ave	naturally_occurring	30.48 to 45.72 cm	Sacramento	NA	NA	NA	NA	NA	NA	NA	NA	NA	NA	NA	NA	NA	NA	NA	NA	NA
9405	Boxelder	Acer negundo	Sacramento	California	-121.412631	38.636451	2325 Cameron Rd	naturally_occurring	0 to 15.24 cm	Sacramento	NA	NA	NA	NA	NA	NA	NA	NA	NA	NA	NA	NA	NA	NA	NA	NA	NA
86411	Boxelder	Acer negundo	Sacramento	California	-121.442752	38.636636	1001 May St	naturally_occurring	30.48 to 45.72 cm	Sacramento	NA	NA	NA	NA	NA	NA	NA	NA	NA	NA	NA	NA	NA	NA	NA	NA	NA
81730	Boxelder	Acer negundo	Sacramento	California	-121.4183469	38.6354056	3740 Dayton St	naturally_occurring	45.72 to 60.96 cm	Sacramento	NA	NA	NA	NA	NA	NA	NA	NA	NA	NA	NA	NA	NA	NA	NA	NA	NA
33468	Boxelder	Acer negundo	Sacramento	California	-121.4096184	38.49597	2072 Florin Rd	naturally_occurring	0 to 15.24 cm	Sacramento	NA	NA	NA	NA	NA	NA	NA	NA	NA	NA	NA	NA	NA	NA	NA	NA	NA
56697	Boxelder	Acer negundo	Sacramento	California	-121.4321074	38.6280456	3271 Marysville Blvd	naturally_occurring	45.72 to 60.96 cm	Sacramento	NA	NA	NA	NA	NA	NA	NA	NA	NA	NA	NA	NA	NA	NA	NA	NA	NA
60497	Boxelder	Acer negundo	Sacramento	California	-121.432927	38.63715	3833 Elm St	naturally_occurring	45.72 to 60.96 cm	Sacramento	NA	NA	NA	NA	NA	NA	NA	NA	NA	NA	NA	NA	NA	NA	NA	NA	NA
54493	Boxelder	Acer negundo	Sacramento	California	-121.4531377	38.60751	2296 Calvados Ave	naturally_occurring	0 to 15.24 cm	Sacramento	NA	NA	NA	NA	NA	NA	NA	NA	NA	NA	NA	NA	NA	NA	NA	NA	NA
59787	Boxelder	Acer negundo	Sacramento	California	-121.5144299	38.6366957	3250 Natomas Crossing Dr	naturally_occurring	0 to 15.24 cm	Sacramento	NA	NA	NA	NA	NA	NA	NA	NA	NA	NA	NA	NA	NA	NA	NA	NA	NA
6250	Boxelder	Acer negundo	Sacramento	California	-121.4623481	38.6120646	172 Santiago Ave	naturally_occurring	0 to 15.24 cm	Sacramento	NA	NA	NA	NA	NA	NA	NA	NA	NA	NA	NA	NA	NA	NA	NA	NA	NA
60403	Boxelder	Acer negundo	Sacramento	California	-121.4531377	38.60751	2296 Calvados Ave	naturally_occurring	0 to 15.24 cm	Sacramento	NA	NA	NA	NA	NA	NA	NA	NA	NA	NA	NA	NA	NA	NA	NA	NA	NA
30316	Boxelder	Acer negundo	Sacramento	California	-121.452735	38.6103655	647 Redwood Ave	naturally_occurring	0 to 15.24 cm	Sacramento	NA	NA	NA	NA	NA	NA	NA	NA	NA	NA	NA	NA	NA	NA	NA	NA	NA
6181	Boxelder	Acer negundo	Sacramento	California	-121.452735	38.6103655	647 Redwood Ave	naturally_occurring	0 to 15.24 cm	Sacramento	NA	NA	NA	NA	NA	NA	NA	NA	NA	NA	NA	NA	NA	NA	NA	NA	NA
31756	Boxelder	Acer negundo	Sacramento	California	-121.4511432	38.491323	8700 Center Pkwy	naturally_occurring	15.24 to 30.48 cm	Sacramento	NA	NA	NA	NA	NA	NA	NA	NA	NA	NA	NA	NA	NA	NA	NA	NA	NA
21619	Boxelder	Acer negundo	Sacramento	California	-121.4220756	38.633208	3620 Natoma Way	naturally_occurring	30.48 to 45.72 cm	Sacramento	NA	NA	NA	NA	NA	NA	NA	NA	NA	NA	NA	NA	NA	NA	NA	NA	NA
36455	Boxelder	Acer negundo	Sacramento	California	-121.449546	38.6065525	2202 Cambridge St	naturally_occurring	0 to 15.24 cm	Sacramento	NA	NA	NA	NA	NA	NA	NA	NA	NA	NA	NA	NA	NA	NA	NA	NA	NA
42546	Boxelder	Acer negundo	Sacramento	California	-121.4486085	38.607232	2277 Beaumont St	naturally_occurring	0 to 15.24 cm	Sacramento	NA	NA	NA	NA	NA	NA	NA	NA	NA	NA	NA	NA	NA	NA	NA	NA	NA
32196	Boxelder	Acer negundo	Sacramento	California	-121.4512507	38.5715739	4023 H St	naturally_occurring	0 to 15.24 cm	Sacramento	NA	NA	NA	NA	NA	NA	NA	NA	NA	NA	NA	NA	NA	NA	NA	NA	NA
67130	Boxelder	Acer negundo	Sacramento	California	-121.4789853	38.5128811	6225 Ventura St	naturally_occurring	15.24 to 30.48 cm	Sacramento	NA	NA	NA	NA	NA	NA	NA	NA	NA	NA	NA	NA	NA	NA	NA	NA	NA
50026	Boxelder	Acer negundo	Sacramento	California	-121.4944	38.58157	111 Goss Ct	naturally_occurring	0 to 15.24 cm	Sacramento	NA	NA	NA	NA	NA	NA	NA	NA	NA	NA	NA	NA	NA	NA	NA	NA	NA
28548	Boxelder	Acer negundo	Sacramento	California	-121.5144299	38.6366957	3250 Natomas Crossing Dr	naturally_occurring	0 to 15.24 cm	Sacramento	NA	NA	NA	NA	NA	NA	NA	NA	NA	NA	NA	NA	NA	NA	NA	NA	NA
24199	Boxelder	Acer negundo	Sacramento	California	-121.478815	38.582373	501 19th St	naturally_occurring	30.48 to 45.72 cm	Sacramento	NA	NA	NA	NA	NA	NA	NA	NA	NA	NA	NA	NA	NA	NA	NA	NA	NA
87126	Boxelder	Acer negundo	Sacramento	California	-121.4370183	38.5783388	5001 Elvas Ave	naturally_occurring	0 to 15.24 cm	Sacramento	NA	NA	NA	NA	NA	NA	NA	NA	NA	NA	NA	NA	NA	NA	NA	NA	NA
477	Boxelder	Acer negundo	Sacramento	California	-121.4500338	38.63863	705 Harris Ave	naturally_occurring	15.24 to 30.48 cm	Sacramento	NA	NA	NA	NA	NA	NA	NA	NA	NA	NA	NA	NA	NA	NA	NA	NA	NA
34884	Boxelder	Acer negundo	Sacramento	California	-121.4134979	38.6345525	2316 Roanoke Ave	naturally_occurring	0 to 15.24 cm	Sacramento	NA	NA	NA	NA	NA	NA	NA	NA	NA	NA	NA	NA	NA	NA	NA	NA	NA
62110	Boxelder	Acer negundo	Sacramento	California	-121.4650027	38.5250104	7031 Fruitridge Rd	naturally_occurring	15.24 to 30.48 cm	Sacramento	NA	NA	NA	NA	NA	NA	NA	NA	NA	NA	NA	NA	NA	NA	NA	NA	NA
3334	Boxelder	Acer negundo	Sacramento	California	-121.428853	38.4741408	6370 Mack Rd	naturally_occurring	0 to 15.24 cm	Sacramento	NA	NA	NA	NA	NA	NA	NA	NA	NA	NA	NA	NA	NA	NA	NA	NA	NA
50615	Boxelder	Acer negundo	Sacramento	California	-121.4321074	38.6280456	3271 Marysville Blvd	naturally_occurring	30.48 to 45.72 cm	Sacramento	NA	NA	NA	NA	NA	NA	NA	NA	NA	NA	NA	NA	NA	NA	NA	NA	NA
48195	Boxelder	Acer negundo	Sacramento	California	-121.4692528	38.545188	3500 7th Ave	naturally_occurring	30.48 to 45.72 cm	Sacramento	NA	NA	NA	NA	NA	NA	NA	NA	NA	NA	NA	NA	NA	NA	NA	NA	NA
25095	Boxelder	Acer negundo	Sacramento	California	-121.4785024	38.5056343	2604 51St Ave	naturally_occurring	30.48 to 45.72 cm	Sacramento	NA	NA	NA	NA	NA	NA	NA	NA	NA	NA	NA	NA	NA	NA	NA	NA	NA
69815	Boxelder	Acer negundo	Sacramento	California	-121.4183469	38.6354056	3740 Dayton St	naturally_occurring	45.72 to 60.96 cm	Sacramento	NA	NA	NA	NA	NA	NA	NA	NA	NA	NA	NA	NA	NA	NA	NA	NA	NA
16353	Boxelder	Acer negundo	Sacramento	California	-121.5144299	38.6366957	3250 Natomas Crossing Dr	naturally_occurring	0 to 15.24 cm	Sacramento	NA	NA	NA	NA	NA	NA	NA	NA	NA	NA	NA	NA	NA	NA	NA	NA	NA
30852	Boxelder	Acer negundo	Sacramento	California	-121.4511432	38.491323	8700 Center Pkwy	naturally_occurring	15.24 to 30.48 cm	Sacramento	NA	NA	NA	NA	NA	NA	NA	NA	NA	NA	NA	NA	NA	NA	NA	NA	NA
55713	Boxelder	Acer negundo	Sacramento	California	-121.438657	38.628683	1200 Rivera Dr	naturally_occurring	0 to 15.24 cm	Sacramento	NA	NA	NA	NA	NA	NA	NA	NA	NA	NA	NA	NA	NA	NA	NA	NA	NA
32493	Boxelder	Acer negundo	Sacramento	California	-121.4371966	38.6386921	3912 Alder St	naturally_occurring	30.48 to 45.72 cm	Sacramento	NA	NA	NA	NA	NA	NA	NA	NA	NA	NA	NA	NA	NA	NA	NA	NA	NA
83865	Boxelder	Acer negundo	Sacramento	California	-121.4659289	38.561851	3401 34th St	naturally_occurring	0 to 15.24 cm	Sacramento	NA	NA	NA	NA	NA	NA	NA	NA	NA	NA	NA	NA	NA	NA	NA	NA	NA
92982	Boxelder	Acer negundo	Sacramento	California	-121.5144299	38.6366957	3250 Natomas Crossing Dr	naturally_occurring	0 to 15.24 cm	Sacramento	NA	NA	NA	NA	NA	NA	NA	NA	NA	NA	NA	NA	NA	NA	NA	NA	NA
82063	Boxelder	Acer negundo	Sacramento	California	-121.4908759	38.5537385	2775 19th St	naturally_occurring	30.48 to 45.72 cm	Sacramento	NA	NA	NA	NA	NA	NA	NA	NA	NA	NA	NA	NA	NA	NA	NA	NA	NA
66482	Boxelder	Acer negundo	Sacramento	California	-121.438657	38.628683	1200 Rivera Dr	naturally_occurring	15.24 to 30.48 cm	Sacramento	NA	NA	NA	NA	NA	NA	NA	NA	NA	NA	NA	NA	NA	NA	NA	NA	NA
16813	Boxelder	Acer negundo	Sacramento	California	-121.4753286	38.5022505	2807 Toy Ave	naturally_occurring	0 to 15.24 cm	Sacramento	NA	NA	NA	NA	NA	NA	NA	NA	NA	NA	NA	NA	NA	NA	NA	NA	NA
43973	Boxelder	Acer negundo	Sacramento	California	-121.4370207	38.6230283	3059 Callecita St	naturally_occurring	15.24 to 30.48 cm	Sacramento	NA	NA	NA	NA	NA	NA	NA	NA	NA	NA	NA	NA	NA	NA	NA	NA	NA
66378	Boxelder	Acer negundo	Sacramento	California	-121.4627074	38.6102257	165 Redwood Ave	naturally_occurring	15.24 to 30.48 cm	Sacramento	NA	NA	NA	NA	NA	NA	NA	NA	NA	NA	NA	NA	NA	NA	NA	NA	NA
43084	Boxelder	Acer negundo	Sacramento	California	-121.4368087	38.6232501	3072 Callecita St	naturally_occurring	15.24 to 30.48 cm	Sacramento	NA	NA	NA	NA	NA	NA	NA	NA	NA	NA	NA	NA	NA	NA	NA	NA	NA
3024	Boxelder	Acer negundo	Sacramento	California	-121.5144299	38.6366957	3250 Natomas Crossing Dr	naturally_occurring	0 to 15.24 cm	Sacramento	NA	NA	NA	NA	NA	NA	NA	NA	NA	NA	NA	NA	NA	NA	NA	NA	NA
84276	Boxelder	Acer negundo	Sacramento	California	-121.4531377	38.60751	2296 Calvados Ave	naturally_occurring	0 to 15.24 cm	Sacramento	NA	NA	NA	NA	NA	NA	NA	NA	NA	NA	NA	NA	NA	NA	NA	NA	NA
30412	Boxelder	Acer negundo	Sacramento	California	-121.438657	38.628683	1200 Rivera Dr	naturally_occurring	0 to 15.24 cm	Sacramento	NA	NA	NA	NA	NA	NA	NA	NA	NA	NA	NA	NA	NA	NA	NA	NA	NA
47348	Boxelder	Acer negundo	Sacramento	California	-121.4908759	38.5537385	2775 19th St	naturally_occurring	15.24 to 30.48 cm	Sacramento	NA	NA	NA	NA	NA	NA	NA	NA	NA	NA	NA	NA	NA	NA	NA	NA	NA
63743	Boxelder	Acer negundo	Sacramento	California	-121.4159744	38.6388522	3932 Astoria St	naturally_occurring	30.48 to 45.72 cm	Sacramento	NA	NA	NA	NA	NA	NA	NA	NA	NA	NA	NA	NA	NA	NA	NA	NA	NA
68551	Japanese maple	Acer palmatum	Sacramento	California	-121.4338995	38.5635305	1063 57th St	introduced	0 to 15.24 cm	Sacramento	NA	NA	NA	NA	NA	NA	NA	NA	NA	NA	NA	NA	NA	NA	NA	NA	NA
38173	Japanese maple	Acer palmatum	Sacramento	California	-121.4525649	38.5466693	4600 Broadway	introduced	0 to 15.24 cm	Sacramento	NA	NA	NA	NA	NA	NA	NA	NA	NA	NA	NA	NA	NA	NA	NA	NA	NA
63009	Japanese maple	Acer palmatum	Sacramento	California	-121.4941188	38.5816134	910 I St	introduced	15.24 to 30.48 cm	Sacramento	NA	NA	NA	NA	NA	NA	NA	NA	NA	NA	NA	NA	NA	NA	NA	NA	NA
35577	Japanese maple	Acer palmatum	Sacramento	California	-121.5229195	38.5313479	920 Casilada Way	introduced	0 to 15.24 cm	Sacramento	NA	NA	NA	NA	NA	NA	NA	NA	NA	NA	NA	NA	NA	NA	NA	NA	NA
24102	Japanese maple	Acer palmatum	Sacramento	California	-121.463259	38.577001	601 Alhambra Blvd	introduced	0 to 15.24 cm	Sacramento	NA	NA	NA	NA	NA	NA	NA	NA	NA	NA	NA	NA	NA	NA	NA	NA	NA
84203	Japanese maple	Acer palmatum	Sacramento	California	-121.442486	38.5548652	5340 S St	introduced	15.24 to 30.48 cm	Sacramento	NA	NA	NA	NA	NA	NA	NA	NA	NA	NA	NA	NA	NA	NA	NA	NA	NA
87122	Japanese maple	Acer palmatum	Sacramento	California	-121.4598587	38.5755422	601 33rd St	introduced	0 to 15.24 cm	Sacramento	NA	NA	NA	NA	NA	NA	NA	NA	NA	NA	NA	NA	NA	NA	NA	NA	NA
2191	Japanese maple	Acer palmatum	Sacramento	California	-121.4856018	38.5768369	1101 K St	introduced	0 to 15.24 cm	Sacramento	NA	NA	NA	NA	NA	NA	NA	NA	NA	NA	NA	NA	NA	NA	NA	NA	NA
40830	Japanese maple	Acer palmatum	Sacramento	California	-121.4525649	38.5466693	4600 Broadway	introduced	0 to 15.24 cm	Sacramento	NA	NA	NA	NA	NA	NA	NA	NA	NA	NA	NA	NA	NA	NA	NA	NA	NA
9136	Japanese maple	Acer palmatum	Sacramento	California	-121.4525649	38.5466693	4600 Broadway	introduced	0 to 15.24 cm	Sacramento	NA	NA	NA	NA	NA	NA	NA	NA	NA	NA	NA	NA	NA	NA	NA	NA	NA
47708	Japanese maple	Acer palmatum	Sacramento	California	-121.4574813	38.5695502	1118 37th St	introduced	0 to 15.24 cm	Sacramento	NA	NA	NA	NA	NA	NA	NA	NA	NA	NA	NA	NA	NA	NA	NA	NA	NA
89690	Japanese maple	Acer palmatum	Sacramento	California	-121.4714347	38.5822206	321 24th St	introduced	15.24 to 30.48 cm	Sacramento	NA	NA	NA	NA	NA	NA	NA	NA	NA	NA	NA	NA	NA	NA	NA	NA	NA
34848	Japanese maple	Acer palmatum	Sacramento	California	-121.4233814	38.6387592	3927 Mahogany St	introduced	0 to 15.24 cm	Sacramento	NA	NA	NA	NA	NA	NA	NA	NA	NA	NA	NA	NA	NA	NA	NA	NA	NA
23215	Japanese maple	Acer palmatum	Sacramento	California	-121.4678369	38.5767523	711 28th St	introduced	0 to 15.24 cm	Sacramento	NA	NA	NA	NA	NA	NA	NA	NA	NA	NA	NA	NA	NA	NA	NA	NA	NA
64310	Japanese maple	Acer palmatum	Sacramento	California	-121.493434	38.587491	400 8th St	introduced	0 to 15.24 cm	Sacramento	NA	NA	NA	NA	NA	NA	NA	NA	NA	NA	NA	NA	NA	NA	NA	NA	NA
90202	Japanese maple	Acer palmatum	Sacramento	California	-121.4507197	38.6057002	2164 Oakmont St	introduced	0 to 15.24 cm	Sacramento	NA	NA	NA	NA	NA	NA	NA	NA	NA	NA	NA	NA	NA	NA	NA	NA	NA
41025	Japanese maple	Acer palmatum	Sacramento	California	-121.4293705	38.6285793	1639 Los Robles Blvd	introduced	0 to 15.24 cm	Sacramento	NA	NA	NA	NA	NA	NA	NA	NA	NA	NA	NA	NA	NA	NA	NA	NA	NA
13376	Japanese maple	Acer palmatum	Sacramento	California	-121.5082767	38.5507023	864 7th Ave	introduced	0 to 15.24 cm	Sacramento	NA	NA	NA	NA	NA	NA	NA	NA	NA	NA	NA	NA	NA	NA	NA	NA	NA
18013	Japanese maple	Acer palmatum	Sacramento	California	-121.5146474	38.5336998	1120 Theo Way	introduced	0 to 15.24 cm	Sacramento	NA	NA	NA	NA	NA	NA	NA	NA	NA	NA	NA	NA	NA	NA	NA	NA	NA
44735	Japanese maple	Acer palmatum	Sacramento	California	-121.439729	38.568969	5201 H St	introduced	0 to 15.24 cm	Sacramento	NA	NA	NA	NA	NA	NA	NA	NA	NA	NA	NA	NA	NA	NA	NA	NA	NA
6887	Japanese maple	Acer palmatum	Sacramento	California	-121.4822156	38.5090552	2432 48th Ave	introduced	0 to 15.24 cm	Sacramento	NA	NA	NA	NA	NA	NA	NA	NA	NA	NA	NA	NA	NA	NA	NA	NA	NA
62062	Japanese maple	Acer palmatum	Sacramento	California	-121.4525649	38.5466693	4600 Broadway	introduced	0 to 15.24 cm	Sacramento	NA	NA	NA	NA	NA	NA	NA	NA	NA	NA	NA	NA	NA	NA	NA	NA	NA
51783	Japanese maple	Acer palmatum	Sacramento	California	-121.4525649	38.5466693	4600 Broadway	introduced	0 to 15.24 cm	Sacramento	NA	NA	NA	NA	NA	NA	NA	NA	NA	NA	NA	NA	NA	NA	NA	NA	NA
15260	Japanese maple	Acer palmatum	Sacramento	California	-121.4260327	38.5365607	4261 67th St	introduced	15.24 to 30.48 cm	Sacramento	NA	NA	NA	NA	NA	NA	NA	NA	NA	NA	NA	NA	NA	NA	NA	NA	NA
20186	Japanese maple	Acer palmatum	Sacramento	California	-121.4856018	38.5768369	1101 K St	introduced	0 to 15.24 cm	Sacramento	NA	NA	NA	NA	NA	NA	NA	NA	NA	NA	NA	NA	NA	NA	NA	NA	NA
4868	Japanese maple	Acer palmatum	Sacramento	California	-121.478577	38.559133	2601 26th St	introduced	0 to 15.24 cm	Sacramento	NA	NA	NA	NA	NA	NA	NA	NA	NA	NA	NA	NA	NA	NA	NA	NA	NA
14844	Japanese maple	Acer palmatum	Sacramento	California	-121.4956755	38.5348507	1917 Argail Way	introduced	0 to 15.24 cm	Sacramento	NA	NA	NA	NA	NA	NA	NA	NA	NA	NA	NA	NA	NA	NA	NA	NA	NA
82596	Japanese maple	Acer palmatum	Sacramento	California	-121.4525649	38.5466693	4600 Broadway	introduced	0 to 15.24 cm	Sacramento	NA	NA	NA	NA	NA	NA	NA	NA	NA	NA	NA	NA	NA	NA	NA	NA	NA
20898	Japanese maple	Acer palmatum	Sacramento	California	-121.446888	38.579111	4115 Mckinley Blvd	introduced	15.24 to 30.48 cm	Sacramento	NA	NA	NA	NA	NA	NA	NA	NA	NA	NA	NA	NA	NA	NA	NA	NA	NA
14368	Japanese maple	Acer palmatum	Sacramento	California	-121.4372272	38.5604622	1364 56th St	introduced	15.24 to 30.48 cm	Sacramento	NA	NA	NA	NA	NA	NA	NA	NA	NA	NA	NA	NA	NA	NA	NA	NA	NA
46270	Japanese maple	Acer palmatum	Sacramento	California	-121.4878816	38.5640048	1826 V St	introduced	0 to 15.24 cm	Sacramento	NA	NA	NA	NA	NA	NA	NA	NA	NA	NA	NA	NA	NA	NA	NA	NA	NA
44732	Japanese maple	Acer palmatum	Sacramento	California	-121.4466673	38.5706324	4448 H St	introduced	0 to 15.24 cm	Sacramento	NA	NA	NA	NA	NA	NA	NA	NA	NA	NA	NA	NA	NA	NA	NA	NA	NA
75777	Japanese maple	Acer palmatum	Sacramento	California	-121.478644	38.5724644	1315 22Nd St	introduced	0 to 15.24 cm	Sacramento	NA	NA	NA	NA	NA	NA	NA	NA	NA	NA	NA	NA	NA	NA	NA	NA	NA
80849	Japanese maple	Acer palmatum	Sacramento	California	-121.4941188	38.5816134	910 I St	introduced	0 to 15.24 cm	Sacramento	NA	NA	NA	NA	NA	NA	NA	NA	NA	NA	NA	NA	NA	NA	NA	NA	NA
14284	Japanese maple	Acer palmatum	Sacramento	California	-121.4856018	38.5768369	1101 K St	introduced	15.24 to 30.48 cm	Sacramento	NA	NA	NA	NA	NA	NA	NA	NA	NA	NA	NA	NA	NA	NA	NA	NA	NA
9135	Japanese maple	Acer palmatum	Sacramento	California	-121.4525649	38.5466693	4600 Broadway	introduced	0 to 15.24 cm	Sacramento	NA	NA	NA	NA	NA	NA	NA	NA	NA	NA	NA	NA	NA	NA	NA	NA	NA
65231	Japanese maple	Acer palmatum	Sacramento	California	-121.4773306	38.5437937	2764 9th Ave	introduced	0 to 15.24 cm	Sacramento	NA	NA	NA	NA	NA	NA	NA	NA	NA	NA	NA	NA	NA	NA	NA	NA	NA
61546	Japanese maple	Acer palmatum	Sacramento	California	-121.4835607	38.5740479	1825 Capitol Ave	introduced	0 to 15.24 cm	Sacramento	NA	NA	NA	NA	NA	NA	NA	NA	NA	NA	NA	NA	NA	NA	NA	NA	NA
73425	Japanese maple	Acer palmatum	Sacramento	California	-121.470639	38.5357161	4318 34th St	introduced	0 to 15.24 cm	Sacramento	NA	NA	NA	NA	NA	NA	NA	NA	NA	NA	NA	NA	NA	NA	NA	NA	NA
36265	Japanese maple	Acer palmatum	Sacramento	California	-121.5063687	38.5350262	4410 Moss Dr	introduced	0 to 15.24 cm	Sacramento	NA	NA	NA	NA	NA	NA	NA	NA	NA	NA	NA	NA	NA	NA	NA	NA	NA
43767	Japanese maple	Acer palmatum	Sacramento	California	-121.4404965	38.5517994	2216 56th St	introduced	0 to 15.24 cm	Sacramento	NA	NA	NA	NA	NA	NA	NA	NA	NA	NA	NA	NA	NA	NA	NA	NA	NA
51131	Japanese maple	Acer palmatum	Sacramento	California	-121.4590366	38.5797631	3257 C St	introduced	0 to 15.24 cm	Sacramento	NA	NA	NA	NA	NA	NA	NA	NA	NA	NA	NA	NA	NA	NA	NA	NA	NA
27159	Japanese maple	Acer palmatum	Sacramento	California	-121.4735428	38.5463755	3188 32Nd St	introduced	15.24 to 30.48 cm	Sacramento	NA	NA	NA	NA	NA	NA	NA	NA	NA	NA	NA	NA	NA	NA	NA	NA	NA
51788	Japanese maple	Acer palmatum	Sacramento	California	-121.4525649	38.5466693	4600 Broadway	introduced	0 to 15.24 cm	Sacramento	NA	NA	NA	NA	NA	NA	NA	NA	NA	NA	NA	NA	NA	NA	NA	NA	NA
5889	Japanese maple	Acer palmatum	Sacramento	California	-121.468017	38.5419039	3601 36th St	introduced	0 to 15.24 cm	Sacramento	NA	NA	NA	NA	NA	NA	NA	NA	NA	NA	NA	NA	NA	NA	NA	NA	NA
47982	Japanese maple	Acer palmatum	Sacramento	California	-121.472256	38.5661132	2813 Q St	introduced	0 to 15.24 cm	Sacramento	NA	NA	NA	NA	NA	NA	NA	NA	NA	NA	NA	NA	NA	NA	NA	NA	NA
70474	Japanese maple	Acer palmatum	Sacramento	California	-121.4598587	38.5755422	601 33rd St	introduced	0 to 15.24 cm	Sacramento	NA	NA	NA	NA	NA	NA	NA	NA	NA	NA	NA	NA	NA	NA	NA	NA	NA
54163	Japanese maple	Acer palmatum	Sacramento	California	-121.4614792	38.5520185	3948 1St Ave	introduced	0 to 15.24 cm	Sacramento	NA	NA	NA	NA	NA	NA	NA	NA	NA	NA	NA	NA	NA	NA	NA	NA	NA
77111	Japanese maple	Acer palmatum	Sacramento	California	-121.4773754	38.5527581	2800 3rd Ave	introduced	0 to 15.24 cm	Sacramento	NA	NA	NA	NA	NA	NA	NA	NA	NA	NA	NA	NA	NA	NA	NA	NA	NA
38341	Japanese maple	Acer palmatum	Sacramento	California	-121.4905559	38.5581094	1808 Larkin Way	introduced	0 to 15.24 cm	Sacramento	NA	NA	NA	NA	NA	NA	NA	NA	NA	NA	NA	NA	NA	NA	NA	NA	NA
46357	Japanese maple	Acer palmatum	Sacramento	California	-121.48378	38.571415	1500 19th St	introduced	0 to 15.24 cm	Sacramento	NA	NA	NA	NA	NA	NA	NA	NA	NA	NA	NA	NA	NA	NA	NA	NA	NA
34989	Japanese maple	Acer palmatum	Sacramento	California	-121.4782162	38.5314785	2721 Atlas Ave	introduced	0 to 15.24 cm	Sacramento	NA	NA	NA	NA	NA	NA	NA	NA	NA	NA	NA	NA	NA	NA	NA	NA	NA
86015	Japanese maple	Acer palmatum	Sacramento	California	-121.4965517	38.6759579	501 Regency Park Cir	introduced	0 to 15.24 cm	Sacramento	NA	NA	NA	NA	NA	NA	NA	NA	NA	NA	NA	NA	NA	NA	NA	NA	NA
6192	Japanese maple	Acer palmatum	Sacramento	California	-121.4505435	38.604215	731 Blackwood St	introduced	0 to 15.24 cm	Sacramento	NA	NA	NA	NA	NA	NA	NA	NA	NA	NA	NA	NA	NA	NA	NA	NA	NA
56337	Japanese maple	Acer palmatum	Sacramento	California	-121.4918229	38.5808888	920 11th St	introduced	0 to 15.24 cm	Sacramento	NA	NA	NA	NA	NA	NA	NA	NA	NA	NA	NA	NA	NA	NA	NA	NA	NA
84892	Japanese maple	Acer palmatum	Sacramento	California	-121.4746489	38.5064883	6616 30th St	introduced	0 to 15.24 cm	Sacramento	NA	NA	NA	NA	NA	NA	NA	NA	NA	NA	NA	NA	NA	NA	NA	NA	NA
38177	Japanese maple	Acer palmatum	Sacramento	California	-121.4525649	38.5466693	4600 Broadway	introduced	0 to 15.24 cm	Sacramento	NA	NA	NA	NA	NA	NA	NA	NA	NA	NA	NA	NA	NA	NA	NA	NA	NA
14618	Japanese maple	Acer palmatum	Sacramento	California	-121.43103	38.574577	5470 Carlson Dr	introduced	0 to 15.24 cm	Sacramento	NA	NA	NA	NA	NA	NA	NA	NA	NA	NA	NA	NA	NA	NA	NA	NA	NA
78129	Japanese maple	Acer palmatum	Sacramento	California	-121.4576543	38.5366994	4132 42Nd St	introduced	0 to 15.24 cm	Sacramento	NA	NA	NA	NA	NA	NA	NA	NA	NA	NA	NA	NA	NA	NA	NA	NA	NA
15184	Japanese maple	Acer palmatum	Sacramento	California	-121.4328276	38.5404796	3801 62Nd St	introduced	0 to 15.24 cm	Sacramento	NA	NA	NA	NA	NA	NA	NA	NA	NA	NA	NA	NA	NA	NA	NA	NA	NA
71099	Japanese maple	Acer palmatum	Sacramento	California	-121.475079	38.5470119	3042 Montgomery Way	introduced	0 to 15.24 cm	Sacramento	NA	NA	NA	NA	NA	NA	NA	NA	NA	NA	NA	NA	NA	NA	NA	NA	NA
45001	Japanese maple	Acer palmatum	Sacramento	California	-121.4253194	38.573292	290 Messina Dr	introduced	0 to 15.24 cm	Sacramento	NA	NA	NA	NA	NA	NA	NA	NA	NA	NA	NA	NA	NA	NA	NA	NA	NA
40534	Japanese maple	Acer palmatum	Sacramento	California	-121.4735428	38.5463755	3188 32Nd St	introduced	30.48 to 45.72 cm	Sacramento	NA	NA	NA	NA	NA	NA	NA	NA	NA	NA	NA	NA	NA	NA	NA	NA	NA
26572	Japanese maple	Acer palmatum	Sacramento	California	-121.4356271	38.5677087	5420 H St	introduced	0 to 15.24 cm	Sacramento	NA	NA	NA	NA	NA	NA	NA	NA	NA	NA	NA	NA	NA	NA	NA	NA	NA
73080	Japanese maple	Acer palmatum	Sacramento	California	-121.4399471	38.6510179	1128 Grace Ave	introduced	0 to 15.24 cm	Sacramento	NA	NA	NA	NA	NA	NA	NA	NA	NA	NA	NA	NA	NA	NA	NA	NA	NA
74613	Japanese maple	Acer palmatum	Sacramento	California	-121.4659289	38.561851	3356 34th St	introduced	0 to 15.24 cm	Sacramento	NA	NA	NA	NA	NA	NA	NA	NA	NA	NA	NA	NA	NA	NA	NA	NA	NA
86273	Japanese maple	Acer palmatum	Sacramento	California	-121.4904953	38.5602373	1740 Burnett Way	introduced	0 to 15.24 cm	Sacramento	NA	NA	NA	NA	NA	NA	NA	NA	NA	NA	NA	NA	NA	NA	NA	NA	NA
49181	Japanese maple	Acer palmatum	Sacramento	California	-121.5179408	38.5157285	6135 Gloria Dr	introduced	15.24 to 30.48 cm	Sacramento	NA	NA	NA	NA	NA	NA	NA	NA	NA	NA	NA	NA	NA	NA	NA	NA	NA
8421	Japanese maple	Acer palmatum	Sacramento	California	-121.4370882	38.5680955	5328 H St	introduced	0 to 15.24 cm	Sacramento	NA	NA	NA	NA	NA	NA	NA	NA	NA	NA	NA	NA	NA	NA	NA	NA	NA
17549	Japanese maple	Acer palmatum	Sacramento	California	-121.4525649	38.5466693	4600 Broadway	introduced	0 to 15.24 cm	Sacramento	NA	NA	NA	NA	NA	NA	NA	NA	NA	NA	NA	NA	NA	NA	NA	NA	NA
59196	Japanese maple	Acer palmatum	Sacramento	California	-121.4813013	38.5466084	2514 Montgomery Way	introduced	0 to 15.24 cm	Sacramento	NA	NA	NA	NA	NA	NA	NA	NA	NA	NA	NA	NA	NA	NA	NA	NA	NA
68571	Japanese maple	Acer palmatum	Sacramento	California	-121.4370882	38.5680955	5328 H St	introduced	0 to 15.24 cm	Sacramento	NA	NA	NA	NA	NA	NA	NA	NA	NA	NA	NA	NA	NA	NA	NA	NA	NA
15746	Japanese maple	Acer palmatum	Sacramento	California	-121.5062741	38.5748953	1718 3rd St	introduced	0 to 15.24 cm	Sacramento	NA	NA	NA	NA	NA	NA	NA	NA	NA	NA	NA	NA	NA	NA	NA	NA	NA
81964	Japanese maple	Acer palmatum	Sacramento	California	-121.491166	38.578378	1200 K St	introduced	0 to 15.24 cm	Sacramento	NA	NA	NA	NA	NA	NA	NA	NA	NA	NA	NA	NA	NA	NA	NA	NA	NA
23767	Japanese maple	Acer palmatum	Sacramento	California	-121.5025932	38.5518573	1190 Govan Way	introduced	15.24 to 30.48 cm	Sacramento	NA	NA	NA	NA	NA	NA	NA	NA	NA	NA	NA	NA	NA	NA	NA	NA	NA
76120	Japanese maple	Acer palmatum	Sacramento	California	-121.485893	38.5531527	2824 22Nd St	introduced	0 to 15.24 cm	Sacramento	NA	NA	NA	NA	NA	NA	NA	NA	NA	NA	NA	NA	NA	NA	NA	NA	NA
89990	Japanese maple	Acer palmatum	Sacramento	California	-121.4804954	38.561782	2208 24th St	introduced	0 to 15.24 cm	Sacramento	NA	NA	NA	NA	NA	NA	NA	NA	NA	NA	NA	NA	NA	NA	NA	NA	NA
71727	Japanese maple	Acer palmatum	Sacramento	California	-121.4525649	38.5466693	4600 Broadway	introduced	0 to 15.24 cm	Sacramento	NA	NA	NA	NA	NA	NA	NA	NA	NA	NA	NA	NA	NA	NA	NA	NA	NA
91229	Japanese maple	Acer palmatum	Sacramento	California	-121.42004	38.61009	2429 Ethan Way	introduced	0 to 15.24 cm	Sacramento	NA	NA	NA	NA	NA	NA	NA	NA	NA	NA	NA	NA	NA	NA	NA	NA	NA
77009	Japanese maple	Acer palmatum	Sacramento	California	-121.4781025	38.5412442	3660 Cutter Way	introduced	0 to 15.24 cm	Sacramento	NA	NA	NA	NA	NA	NA	NA	NA	NA	NA	NA	NA	NA	NA	NA	NA	NA
21772	Japanese maple	Acer palmatum	Sacramento	California	-121.4828197	38.5499669	2435 Portola Way	introduced	0 to 15.24 cm	Sacramento	NA	NA	NA	NA	NA	NA	NA	NA	NA	NA	NA	NA	NA	NA	NA	NA	NA
5942	Japanese maple	Acer palmatum	Sacramento	California	-121.4574813	38.5695502	1118 37th St	introduced	0 to 15.24 cm	Sacramento	NA	NA	NA	NA	NA	NA	NA	NA	NA	NA	NA	NA	NA	NA	NA	NA	NA
13660	Japanese maple	Acer palmatum	Sacramento	California	-121.4354387	38.6221263	4812 Marysville Blvd	introduced	0 to 15.24 cm	Sacramento	NA	NA	NA	NA	NA	NA	NA	NA	NA	NA	NA	NA	NA	NA	NA	NA	NA
1640	Japanese maple	Acer palmatum	Sacramento	California	-121.4354387	38.6221263	4812 Marysville Blvd	introduced	0 to 15.24 cm	Sacramento	NA	NA	NA	NA	NA	NA	NA	NA	NA	NA	NA	NA	NA	NA	NA	NA	NA
33671	Japanese maple	Acer palmatum	Sacramento	California	-121.4331476	38.5396223	6191 14th Ave	introduced	0 to 15.24 cm	Sacramento	NA	NA	NA	NA	NA	NA	NA	NA	NA	NA	NA	NA	NA	NA	NA	NA	NA
43237	Japanese maple	Acer palmatum	Sacramento	California	-121.5179408	38.5157285	6135 Gloria Dr	introduced	0 to 15.24 cm	Sacramento	NA	NA	NA	NA	NA	NA	NA	NA	NA	NA	NA	NA	NA	NA	NA	NA	NA
65912	Japanese maple	Acer palmatum	Sacramento	California	-121.4553252	38.5568004	4249 U St	introduced	0 to 15.24 cm	Sacramento	NA	NA	NA	NA	NA	NA	NA	NA	NA	NA	NA	NA	NA	NA	NA	NA	NA
68572	Japanese maple	Acer palmatum	Sacramento	California	-121.439729	38.568969	5201 H St	introduced	0 to 15.24 cm	Sacramento	NA	NA	NA	NA	NA	NA	NA	NA	NA	NA	NA	NA	NA	NA	NA	NA	NA
85184	Japanese maple	Acer palmatum	Sacramento	California	-121.4260327	38.5365607	4261 67th St	introduced	15.24 to 30.48 cm	Sacramento	NA	NA	NA	NA	NA	NA	NA	NA	NA	NA	NA	NA	NA	NA	NA	NA	NA
56649	Japanese maple	Acer palmatum	Sacramento	California	-121.4338995	38.5635305	1063 57th St	introduced	0 to 15.24 cm	Sacramento	NA	NA	NA	NA	NA	NA	NA	NA	NA	NA	NA	NA	NA	NA	NA	NA	NA
8408	Japanese maple	Acer palmatum	Sacramento	California	-121.4339609	38.5634267	1073 57th St	introduced	0 to 15.24 cm	Sacramento	NA	NA	NA	NA	NA	NA	NA	NA	NA	NA	NA	NA	NA	NA	NA	NA	NA
65567	Japanese maple	Acer palmatum	Sacramento	California	-121.4645962	38.5528467	3720 1St Ave	introduced	0 to 15.24 cm	Sacramento	NA	NA	NA	NA	NA	NA	NA	NA	NA	NA	NA	NA	NA	NA	NA	NA	NA
71358	Japanese maple	Acer palmatum	Sacramento	California	-121.4930018	38.5874184	814 D St	introduced	15.24 to 30.48 cm	Sacramento	NA	NA	NA	NA	NA	NA	NA	NA	NA	NA	NA	NA	NA	NA	NA	NA	NA
32467	Japanese maple	Acer palmatum	Sacramento	California	-121.4361604	38.5644013	1044 55th St	introduced	0 to 15.24 cm	Sacramento	NA	NA	NA	NA	NA	NA	NA	NA	NA	NA	NA	NA	NA	NA	NA	NA	NA
47786	Japanese maple	Acer palmatum	Sacramento	California	-121.5080842	38.5496745	900 8th Ave	introduced	0 to 15.24 cm	Sacramento	NA	NA	NA	NA	NA	NA	NA	NA	NA	NA	NA	NA	NA	NA	NA	NA	NA
33086	Japanese maple	Acer palmatum	Sacramento	California	-121.4994884	38.531797	4785 Mead Ave	introduced	0 to 15.24 cm	Sacramento	NA	NA	NA	NA	NA	NA	NA	NA	NA	NA	NA	NA	NA	NA	NA	NA	NA
80722	Japanese maple	Acer palmatum	Sacramento	California	-121.480555	38.561644	2214 24th St	introduced	0 to 15.24 cm	Sacramento	NA	NA	NA	NA	NA	NA	NA	NA	NA	NA	NA	NA	NA	NA	NA	NA	NA
93314	Japanese maple	Acer palmatum	Sacramento	California	-121.4525649	38.5466693	4600 Broadway	introduced	0 to 15.24 cm	Sacramento	NA	NA	NA	NA	NA	NA	NA	NA	NA	NA	NA	NA	NA	NA	NA	NA	NA
88342	Japanese maple	Acer palmatum	Sacramento	California	-121.4598587	38.5755422	601 33rd St	introduced	0 to 15.24 cm	Sacramento	NA	NA	NA	NA	NA	NA	NA	NA	NA	NA	NA	NA	NA	NA	NA	NA	NA
12891	Japanese maple	Acer palmatum	Sacramento	California	-121.4816346	38.5148468	6125 25th St	introduced	0 to 15.24 cm	Sacramento	NA	NA	NA	NA	NA	NA	NA	NA	NA	NA	NA	NA	NA	NA	NA	NA	NA
49144	Japanese maple	Acer palmatum	Sacramento	California	-121.4354387	38.6221263	4812 Marysville Blvd	introduced	0 to 15.24 cm	Sacramento	NA	NA	NA	NA	NA	NA	NA	NA	NA	NA	NA	NA	NA	NA	NA	NA	NA
33586	Japanese maple	Acer palmatum	Sacramento	California	-121.4525649	38.5466693	4600 Broadway	introduced	0 to 15.24 cm	Sacramento	NA	NA	NA	NA	NA	NA	NA	NA	NA	NA	NA	NA	NA	NA	NA	NA	NA
17390	Japanese maple	Acer palmatum	Sacramento	California	-121.4572483	38.5700814	1050 37th St	introduced	0 to 15.24 cm	Sacramento	NA	NA	NA	NA	NA	NA	NA	NA	NA	NA	NA	NA	NA	NA	NA	NA	NA
9134	Japanese maple	Acer palmatum	Sacramento	California	-121.4525649	38.5466693	4600 Broadway	introduced	0 to 15.24 cm	Sacramento	NA	NA	NA	NA	NA	NA	NA	NA	NA	NA	NA	NA	NA	NA	NA	NA	NA
28845	Japanese maple	Acer palmatum	Sacramento	California	-121.4525649	38.5466693	4600 Broadway	introduced	0 to 15.24 cm	Sacramento	NA	NA	NA	NA	NA	NA	NA	NA	NA	NA	NA	NA	NA	NA	NA	NA	NA
35058	Japanese maple	Acer palmatum	Sacramento	California	-121.459824	38.573722	3430 H St	introduced	0 to 15.24 cm	Sacramento	NA	NA	NA	NA	NA	NA	NA	NA	NA	NA	NA	NA	NA	NA	NA	NA	NA
81299	Japanese maple	Acer palmatum	Sacramento	California	-121.5477972	38.5075037	6570 Park Riviera Way	introduced	0 to 15.24 cm	Sacramento	NA	NA	NA	NA	NA	NA	NA	NA	NA	NA	NA	NA	NA	NA	NA	NA	NA
89254	Japanese maple	Acer palmatum	Sacramento	California	-121.4429493	38.5533998	5317 U St	introduced	0 to 15.24 cm	Sacramento	NA	NA	NA	NA	NA	NA	NA	NA	NA	NA	NA	NA	NA	NA	NA	NA	NA
29153	Japanese maple	Acer palmatum	Sacramento	California	-121.4782162	38.5314785	2721 Atlas Ave	introduced	15.24 to 30.48 cm	Sacramento	NA	NA	NA	NA	NA	NA	NA	NA	NA	NA	NA	NA	NA	NA	NA	NA	NA
72174	Japanese maple	Acer palmatum	Sacramento	California	-121.512469	38.535414	4312 Chargene Way	introduced	0 to 15.24 cm	Sacramento	NA	NA	NA	NA	NA	NA	NA	NA	NA	NA	NA	NA	NA	NA	NA	NA	NA
65373	Japanese maple	Acer palmatum	Sacramento	California	-121.468691	38.574782	901 28th St	introduced	15.24 to 30.48 cm	Sacramento	NA	NA	NA	NA	NA	NA	NA	NA	NA	NA	NA	NA	NA	NA	NA	NA	NA
69542	Japanese maple	Acer palmatum	Sacramento	California	-121.4525649	38.5466693	4600 Broadway	introduced	0 to 15.24 cm	Sacramento	NA	NA	NA	NA	NA	NA	NA	NA	NA	NA	NA	NA	NA	NA	NA	NA	NA
45124	Japanese maple	Acer palmatum	Sacramento	California	-121.4941188	38.5816134	910 I St	introduced	0 to 15.24 cm	Sacramento	NA	NA	NA	NA	NA	NA	NA	NA	NA	NA	NA	NA	NA	NA	NA	NA	NA
76474	Japanese maple	Acer palmatum	Sacramento	California	-121.4114018	38.518825	7918 38th Ave	introduced	0 to 15.24 cm	Sacramento	NA	NA	NA	NA	NA	NA	NA	NA	NA	NA	NA	NA	NA	NA	NA	NA	NA
20281	Japanese maple	Acer palmatum	Sacramento	California	-121.4361604	38.5644013	1044 55th St	introduced	0 to 15.24 cm	Sacramento	NA	NA	NA	NA	NA	NA	NA	NA	NA	NA	NA	NA	NA	NA	NA	NA	NA
26551	Japanese maple	Acer palmatum	Sacramento	California	-121.4846789	38.5547214	2317 Castro Way	introduced	0 to 15.24 cm	Sacramento	NA	NA	NA	NA	NA	NA	NA	NA	NA	NA	NA	NA	NA	NA	NA	NA	NA
48329	Japanese maple	Acer palmatum	Sacramento	California	-121.4457862	38.556262	1849 50th St	introduced	0 to 15.24 cm	Sacramento	NA	NA	NA	NA	NA	NA	NA	NA	NA	NA	NA	NA	NA	NA	NA	NA	NA
83327	Japanese maple	Acer palmatum	Sacramento	California	-121.4934737	38.5710594	3800 13th St	introduced	15.24 to 30.48 cm	Sacramento	NA	NA	NA	NA	NA	NA	NA	NA	NA	NA	NA	NA	NA	NA	NA	NA	NA
81024	Japanese maple	Acer palmatum	Sacramento	California	-121.4598587	38.5755422	601 33rd St	introduced	0 to 15.24 cm	Sacramento	NA	NA	NA	NA	NA	NA	NA	NA	NA	NA	NA	NA	NA	NA	NA	NA	NA
86119	Japanese maple	Acer palmatum	Sacramento	California	-121.4902808	38.5582092	1825 Larkin Way	introduced	0 to 15.24 cm	Sacramento	NA	NA	NA	NA	NA	NA	NA	NA	NA	NA	NA	NA	NA	NA	NA	NA	NA
86016	Japanese maple	Acer palmatum	Sacramento	California	-121.4965517	38.6759579	501 Regency Park Cir	introduced	0 to 15.24 cm	Sacramento	NA	NA	NA	NA	NA	NA	NA	NA	NA	NA	NA	NA	NA	NA	NA	NA	NA
4560	Japanese maple	Acer palmatum	Sacramento	California	-121.4679064	38.5796764	2709 E St	introduced	0 to 15.24 cm	Sacramento	NA	NA	NA	NA	NA	NA	NA	NA	NA	NA	NA	NA	NA	NA	NA	NA	NA
62061	Japanese maple	Acer palmatum	Sacramento	California	-121.4525649	38.5466693	4600 Broadway	introduced	0 to 15.24 cm	Sacramento	NA	NA	NA	NA	NA	NA	NA	NA	NA	NA	NA	NA	NA	NA	NA	NA	NA
1769	Japanese maple	Acer palmatum	Sacramento	California	-121.4479743	38.6275483	3335 Altos Ave	introduced	0 to 15.24 cm	Sacramento	NA	NA	NA	NA	NA	NA	NA	NA	NA	NA	NA	NA	NA	NA	NA	NA	NA
24296	Japanese maple	Acer palmatum	Sacramento	California	-121.4582417	38.5593982	3924 S St	introduced	0 to 15.24 cm	Sacramento	NA	NA	NA	NA	NA	NA	NA	NA	NA	NA	NA	NA	NA	NA	NA	NA	NA
55174	Japanese maple	Acer palmatum	Sacramento	California	-121.5179408	38.5157285	6135 Gloria Dr	introduced	0 to 15.24 cm	Sacramento	NA	NA	NA	NA	NA	NA	NA	NA	NA	NA	NA	NA	NA	NA	NA	NA	NA
47670	Japanese maple	Acer palmatum	Sacramento	California	-121.468017	38.5419039	3601 36th St	introduced	0 to 15.24 cm	Sacramento	NA	NA	NA	NA	NA	NA	NA	NA	NA	NA	NA	NA	NA	NA	NA	NA	NA
33594	Japanese maple	Acer palmatum	Sacramento	California	-121.4525649	38.5466693	4600 Broadway	introduced	0 to 15.24 cm	Sacramento	NA	NA	NA	NA	NA	NA	NA	NA	NA	NA	NA	NA	NA	NA	NA	NA	NA
34153	Japanese maple	Acer palmatum	Sacramento	California	-121.4912057	38.5547762	1857 Markham Way	introduced	30.48 to 45.72 cm	Sacramento	NA	NA	NA	NA	NA	NA	NA	NA	NA	NA	NA	NA	NA	NA	NA	NA	NA
59078	Japanese maple	Acer palmatum	Sacramento	California	-121.4276564	38.6370286	3828 Ivy St	introduced	0 to 15.24 cm	Sacramento	NA	NA	NA	NA	NA	NA	NA	NA	NA	NA	NA	NA	NA	NA	NA	NA	NA
56664	Japanese maple	Acer palmatum	Sacramento	California	-121.4370882	38.5680955	5328 H St	introduced	0 to 15.24 cm	Sacramento	NA	NA	NA	NA	NA	NA	NA	NA	NA	NA	NA	NA	NA	NA	NA	NA	NA
27046	Japanese maple	Acer palmatum	Sacramento	California	-121.4590366	38.5797631	3257 C St	introduced	0 to 15.24 cm	Sacramento	NA	NA	NA	NA	NA	NA	NA	NA	NA	NA	NA	NA	NA	NA	NA	NA	NA
3833	Japanese maple	Acer palmatum	Sacramento	California	-121.491166	38.578378	1200 K St	introduced	15.24 to 30.48 cm	Sacramento	NA	NA	NA	NA	NA	NA	NA	NA	NA	NA	NA	NA	NA	NA	NA	NA	NA
92358	Japanese maple	Acer palmatum	Sacramento	California	-121.4371628	38.5605709	1356 56th St	introduced	0 to 15.24 cm	Sacramento	NA	NA	NA	NA	NA	NA	NA	NA	NA	NA	NA	NA	NA	NA	NA	NA	NA
82615	Japanese maple	Acer palmatum	Sacramento	California	-121.438164	38.5322655	5808 21St Ave	introduced	15.24 to 30.48 cm	Sacramento	NA	NA	NA	NA	NA	NA	NA	NA	NA	NA	NA	NA	NA	NA	NA	NA	NA
41990	Japanese maple	Acer palmatum	Sacramento	California	-121.4705144	38.5181461	3230 38th Ave	introduced	0 to 15.24 cm	Sacramento	NA	NA	NA	NA	NA	NA	NA	NA	NA	NA	NA	NA	NA	NA	NA	NA	NA
78989	Japanese maple	Acer palmatum	Sacramento	California	-121.5179408	38.5157285	6135 Gloria Dr	introduced	0 to 15.24 cm	Sacramento	NA	NA	NA	NA	NA	NA	NA	NA	NA	NA	NA	NA	NA	NA	NA	NA	NA
27959	Japanese maple	Acer palmatum	Sacramento	California	-121.491166	38.578378	1200 K St	introduced	15.24 to 30.48 cm	Sacramento	NA	NA	NA	NA	NA	NA	NA	NA	NA	NA	NA	NA	NA	NA	NA	NA	NA
42429	Japanese maple	Acer palmatum	Sacramento	California	-121.444928	38.5561128	1848 51St St	introduced	0 to 15.24 cm	Sacramento	NA	NA	NA	NA	NA	NA	NA	NA	NA	NA	NA	NA	NA	NA	NA	NA	NA
44191	Japanese maple	Acer palmatum	Sacramento	California	-121.4406042	38.5594007	5252 54th St	introduced	15.24 to 30.48 cm	Sacramento	NA	NA	NA	NA	NA	NA	NA	NA	NA	NA	NA	NA	NA	NA	NA	NA	NA
92127	Japanese maple	Acer palmatum	Sacramento	California	-121.4717826	38.581418	413 24th St	introduced	0 to 15.24 cm	Sacramento	NA	NA	NA	NA	NA	NA	NA	NA	NA	NA	NA	NA	NA	NA	NA	NA	NA
81962	Japanese maple	Acer palmatum	Sacramento	California	-121.491166	38.578378	1200 K St	introduced	15.24 to 30.48 cm	Sacramento	NA	NA	NA	NA	NA	NA	NA	NA	NA	NA	NA	NA	NA	NA	NA	NA	NA
9911	Japanese maple	Acer palmatum	Sacramento	California	-121.472176	38.566753	1615 28th St	introduced	0 to 15.24 cm	Sacramento	NA	NA	NA	NA	NA	NA	NA	NA	NA	NA	NA	NA	NA	NA	NA	NA	NA
82588	Japanese maple	Acer palmatum	Sacramento	California	-121.4525649	38.5466693	4600 Broadway	introduced	0 to 15.24 cm	Sacramento	NA	NA	NA	NA	NA	NA	NA	NA	NA	NA	NA	NA	NA	NA	NA	NA	NA
69803	Japanese maple	Acer palmatum	Sacramento	California	-121.4956633	38.5853545	631 7th St	introduced	0 to 15.24 cm	Sacramento	NA	NA	NA	NA	NA	NA	NA	NA	NA	NA	NA	NA	NA	NA	NA	NA	NA
21778	Japanese maple	Acer palmatum	Sacramento	California	-121.4798724	38.5529009	2649 3rd Ave	introduced	0 to 15.24 cm	Sacramento	NA	NA	NA	NA	NA	NA	NA	NA	NA	NA	NA	NA	NA	NA	NA	NA	NA
28832	Japanese maple	Acer palmatum	Sacramento	California	-121.4525649	38.5466693	4600 Broadway	introduced	0 to 15.24 cm	Sacramento	NA	NA	NA	NA	NA	NA	NA	NA	NA	NA	NA	NA	NA	NA	NA	NA	NA
1311	Japanese maple	Acer palmatum	Sacramento	California	-121.5063687	38.5350262	4410 Moss Dr	introduced	0 to 15.24 cm	Sacramento	NA	NA	NA	NA	NA	NA	NA	NA	NA	NA	NA	NA	NA	NA	NA	NA	NA
85016	Japanese maple	Acer palmatum	Sacramento	California	-121.5179408	38.5157285	6135 Gloria Dr	introduced	0 to 15.24 cm	Sacramento	NA	NA	NA	NA	NA	NA	NA	NA	NA	NA	NA	NA	NA	NA	NA	NA	NA
46248	Japanese maple	Acer palmatum	Sacramento	California	-121.4845801	38.5517027	2957 23rd St	introduced	0 to 15.24 cm	Sacramento	NA	NA	NA	NA	NA	NA	NA	NA	NA	NA	NA	NA	NA	NA	NA	NA	NA
50209	Japanese maple	Acer palmatum	Sacramento	California	-121.4872961	38.5575325	2639 Larkin Way	introduced	0 to 15.24 cm	Sacramento	NA	NA	NA	NA	NA	NA	NA	NA	NA	NA	NA	NA	NA	NA	NA	NA	NA
52305	Japanese maple	Acer palmatum	Sacramento	California	-121.473616	38.580638	515 23rd St	introduced	0 to 15.24 cm	Sacramento	NA	NA	NA	NA	NA	NA	NA	NA	NA	NA	NA	NA	NA	NA	NA	NA	NA
40064	Japanese maple	Acer palmatum	Sacramento	California	-121.491166	38.578378	1200 K St	introduced	0 to 15.24 cm	Sacramento	NA	NA	NA	NA	NA	NA	NA	NA	NA	NA	NA	NA	NA	NA	NA	NA	NA
11912	Japanese maple	Acer palmatum	Sacramento	California	-121.4572483	38.5700814	1050 37th St	introduced	0 to 15.24 cm	Sacramento	NA	NA	NA	NA	NA	NA	NA	NA	NA	NA	NA	NA	NA	NA	NA	NA	NA
48062	Japanese maple	Acer palmatum	Sacramento	California	-121.42004	38.61009	2429 Ethan Way	introduced	0 to 15.24 cm	Sacramento	NA	NA	NA	NA	NA	NA	NA	NA	NA	NA	NA	NA	NA	NA	NA	NA	NA
82897	Japanese maple	Acer palmatum	Sacramento	California	-121.4810156	38.5474852	2545 Curtis Way	introduced	15.24 to 30.48 cm	Sacramento	NA	NA	NA	NA	NA	NA	NA	NA	NA	NA	NA	NA	NA	NA	NA	NA	NA
37449	Japanese maple	Acer palmatum	Sacramento	California	-121.4427181	38.5530694	5326 U St	introduced	0 to 15.24 cm	Sacramento	NA	NA	NA	NA	NA	NA	NA	NA	NA	NA	NA	NA	NA	NA	NA	NA	NA
21964	Japanese maple	Acer palmatum	Sacramento	California	-121.4686937	38.5747758	903 28th St	introduced	0 to 15.24 cm	Sacramento	NA	NA	NA	NA	NA	NA	NA	NA	NA	NA	NA	NA	NA	NA	NA	NA	NA
46191	Japanese maple	Acer palmatum	Sacramento	California	-121.4848051	38.550343	2310 Portola Way	introduced	15.24 to 30.48 cm	Sacramento	NA	NA	NA	NA	NA	NA	NA	NA	NA	NA	NA	NA	NA	NA	NA	NA	NA
95151	Japanese maple	Acer palmatum	Sacramento	California	-121.4701665	38.5344331	3420 20th Ave	introduced	0 to 15.24 cm	Sacramento	NA	NA	NA	NA	NA	NA	NA	NA	NA	NA	NA	NA	NA	NA	NA	NA	NA
94903	Japanese maple	Acer palmatum	Sacramento	California	-121.4824291	38.5465993	2414 Montgomery Way	introduced	0 to 15.24 cm	Sacramento	NA	NA	NA	NA	NA	NA	NA	NA	NA	NA	NA	NA	NA	NA	NA	NA	NA
76970	Japanese maple	Acer palmatum	Sacramento	California	-121.4798724	38.5529009	2649 3rd Ave	introduced	0 to 15.24 cm	Sacramento	NA	NA	NA	NA	NA	NA	NA	NA	NA	NA	NA	NA	NA	NA	NA	NA	NA
75618	Japanese maple	Acer palmatum	Sacramento	California	-121.4525649	38.5466693	4600 Broadway	introduced	0 to 15.24 cm	Sacramento	NA	NA	NA	NA	NA	NA	NA	NA	NA	NA	NA	NA	NA	NA	NA	NA	NA
68814	Japanese maple	Acer palmatum	Sacramento	California	-121.4254643	38.570387	240 Sandburg Dr	introduced	0 to 15.24 cm	Sacramento	NA	NA	NA	NA	NA	NA	NA	NA	NA	NA	NA	NA	NA	NA	NA	NA	NA
58038	Japanese maple	Acer palmatum	Sacramento	California	-121.491166	38.578378	1200 K St	introduced	0 to 15.24 cm	Sacramento	NA	NA	NA	NA	NA	NA	NA	NA	NA	NA	NA	NA	NA	NA	NA	NA	NA
76103	Japanese maple	Acer palmatum	Sacramento	California	-121.491166	38.578378	1200 K St	introduced	0 to 15.24 cm	Sacramento	NA	NA	NA	NA	NA	NA	NA	NA	NA	NA	NA	NA	NA	NA	NA	NA	NA
84037	Japanese maple	Acer palmatum	Sacramento	California	-121.463259	38.577001	601 Alhambra Blvd	introduced	0 to 15.24 cm	Sacramento	NA	NA	NA	NA	NA	NA	NA	NA	NA	NA	NA	NA	NA	NA	NA	NA	NA
84003	Japanese maple	Acer palmatum	Sacramento	California	-121.4576457	38.5691752	1166 37th St	introduced	0 to 15.24 cm	Sacramento	NA	NA	NA	NA	NA	NA	NA	NA	NA	NA	NA	NA	NA	NA	NA	NA	NA
65325	Japanese maple	Acer palmatum	Sacramento	California	-121.4705054	38.5774664	711 26th St	introduced	0 to 15.24 cm	Sacramento	NA	NA	NA	NA	NA	NA	NA	NA	NA	NA	NA	NA	NA	NA	NA	NA	NA
83026	Japanese maple	Acer palmatum	Sacramento	California	-121.4692871	38.5773614	708 27th St	introduced	15.24 to 30.48 cm	Sacramento	NA	NA	NA	NA	NA	NA	NA	NA	NA	NA	NA	NA	NA	NA	NA	NA	NA
2846	Japanese maple	Acer palmatum	Sacramento	California	-121.446411	38.579546	4131 Mckinley Blvd	introduced	0 to 15.24 cm	Sacramento	NA	NA	NA	NA	NA	NA	NA	NA	NA	NA	NA	NA	NA	NA	NA	NA	NA
70473	Japanese maple	Acer palmatum	Sacramento	California	-121.4574316	38.5615771	1741 39th St	introduced	0 to 15.24 cm	Sacramento	NA	NA	NA	NA	NA	NA	NA	NA	NA	NA	NA	NA	NA	NA	NA	NA	NA
32468	Japanese maple	Acer palmatum	Sacramento	California	-121.4371738	38.5627104	1220 55th St	introduced	15.24 to 30.48 cm	Sacramento	NA	NA	NA	NA	NA	NA	NA	NA	NA	NA	NA	NA	NA	NA	NA	NA	NA
5347	Japanese maple	Acer palmatum	Sacramento	California	-121.487232	38.555859	2100 21St St	introduced	0 to 15.24 cm	Sacramento	NA	NA	NA	NA	NA	NA	NA	NA	NA	NA	NA	NA	NA	NA	NA	NA	NA
62067	Japanese maple	Acer palmatum	Sacramento	California	-121.4525649	38.5466693	4600 Broadway	introduced	0 to 15.24 cm	Sacramento	NA	NA	NA	NA	NA	NA	NA	NA	NA	NA	NA	NA	NA	NA	NA	NA	NA
11968	Japanese maple	Acer palmatum	Sacramento	California	-121.487232	38.555859	2100 21St St	introduced	15.24 to 30.48 cm	Sacramento	NA	NA	NA	NA	NA	NA	NA	NA	NA	NA	NA	NA	NA	NA	NA	NA	NA
58947	Japanese maple	Acer palmatum	Sacramento	California	-121.4679064	38.5796764	2709 E St	introduced	0 to 15.24 cm	Sacramento	NA	NA	NA	NA	NA	NA	NA	NA	NA	NA	NA	NA	NA	NA	NA	NA	NA
70735	Japanese maple	Acer palmatum	Sacramento	California	-121.4525649	38.5466693	4600 Broadway	introduced	0 to 15.24 cm	Sacramento	NA	NA	NA	NA	NA	NA	NA	NA	NA	NA	NA	NA	NA	NA	NA	NA	NA
80856	Japanese maple	Acer palmatum	Sacramento	California	-121.4941188	38.5816134	910 I St	introduced	15.24 to 30.48 cm	Sacramento	NA	NA	NA	NA	NA	NA	NA	NA	NA	NA	NA	NA	NA	NA	NA	NA	NA
96034	Japanese maple	Acer palmatum	Sacramento	California	-121.4848595	38.5781053	1617 J St	introduced	0 to 15.24 cm	Sacramento	NA	NA	NA	NA	NA	NA	NA	NA	NA	NA	NA	NA	NA	NA	NA	NA	NA
76856	Japanese maple	Acer palmatum	Sacramento	California	-121.423195	38.6331548	3616 Mahogany St	introduced	0 to 15.24 cm	Sacramento	NA	NA	NA	NA	NA	NA	NA	NA	NA	NA	NA	NA	NA	NA	NA	NA	NA
71359	Japanese maple	Acer palmatum	Sacramento	California	-121.4930018	38.5874184	814 D St	introduced	15.24 to 30.48 cm	Sacramento	NA	NA	NA	NA	NA	NA	NA	NA	NA	NA	NA	NA	NA	NA	NA	NA	NA
79977	Japanese maple	Acer palmatum	Sacramento	California	-121.4440879	38.5318108	5244 21St Ave	introduced	0 to 15.24 cm	Sacramento	NA	NA	NA	NA	NA	NA	NA	NA	NA	NA	NA	NA	NA	NA	NA	NA	NA
82589	Japanese maple	Acer palmatum	Sacramento	California	-121.4525649	38.5466693	4600 Broadway	introduced	15.24 to 30.48 cm	Sacramento	NA	NA	NA	NA	NA	NA	NA	NA	NA	NA	NA	NA	NA	NA	NA	NA	NA
77532	Japanese maple	Acer palmatum	Sacramento	California	-121.470051	38.5750973	915 27th St	introduced	0 to 15.24 cm	Sacramento	NA	NA	NA	NA	NA	NA	NA	NA	NA	NA	NA	NA	NA	NA	NA	NA	NA
91709	Japanese maple	Acer palmatum	Sacramento	California	-121.4597441	38.5802958	241 32Nd St	introduced	0 to 15.24 cm	Sacramento	NA	NA	NA	NA	NA	NA	NA	NA	NA	NA	NA	NA	NA	NA	NA	NA	NA
36325	Japanese maple	Acer palmatum	Sacramento	California	-121.4576543	38.5366994	4132 42Nd St	introduced	0 to 15.24 cm	Sacramento	NA	NA	NA	NA	NA	NA	NA	NA	NA	NA	NA	NA	NA	NA	NA	NA	NA
3458	Japanese maple	Acer palmatum	Sacramento	California	-121.4525649	38.5466693	4600 Broadway	introduced	0 to 15.24 cm	Sacramento	NA	NA	NA	NA	NA	NA	NA	NA	NA	NA	NA	NA	NA	NA	NA	NA	NA
71543	Japanese maple	Acer palmatum	Sacramento	California	-121.468017	38.5419039	3601 36th St	introduced	0 to 15.24 cm	Sacramento	NA	NA	NA	NA	NA	NA	NA	NA	NA	NA	NA	NA	NA	NA	NA	NA	NA
42337	Japanese maple	Acer palmatum	Sacramento	California	-121.480555	38.561644	2214 24th St	introduced	0 to 15.24 cm	Sacramento	NA	NA	NA	NA	NA	NA	NA	NA	NA	NA	NA	NA	NA	NA	NA	NA	NA
40845	Japanese maple	Acer palmatum	Sacramento	California	-121.4747561	38.5568537	6280 Broadway	introduced	0 to 15.24 cm	Sacramento	NA	NA	NA	NA	NA	NA	NA	NA	NA	NA	NA	NA	NA	NA	NA	NA	NA
8137	Japanese maple	Acer palmatum	Sacramento	California	-121.4916293	38.5808233	925 11th St	introduced	0 to 15.24 cm	Sacramento	NA	NA	NA	NA	NA	NA	NA	NA	NA	NA	NA	NA	NA	NA	NA	NA	NA
17931	Japanese maple	Acer palmatum	Sacramento	California	-121.4772157	38.5693683	1512 24th St	introduced	15.24 to 30.48 cm	Sacramento	NA	NA	NA	NA	NA	NA	NA	NA	NA	NA	NA	NA	NA	NA	NA	NA	NA
29350	Japanese maple	Acer palmatum	Sacramento	California	-121.4800778	38.5592989	2430 25th St	introduced	15.24 to 30.48 cm	Sacramento	NA	NA	NA	NA	NA	NA	NA	NA	NA	NA	NA	NA	NA	NA	NA	NA	NA
63007	Japanese maple	Acer palmatum	Sacramento	California	-121.4941188	38.5816134	910 I St	introduced	15.24 to 30.48 cm	Sacramento	NA	NA	NA	NA	NA	NA	NA	NA	NA	NA	NA	NA	NA	NA	NA	NA	NA
9400	Japanese maple	Acer palmatum	Sacramento	California	-121.4220566	38.6368432	3820 Natoma Way	introduced	0 to 15.24 cm	Sacramento	NA	NA	NA	NA	NA	NA	NA	NA	NA	NA	NA	NA	NA	NA	NA	NA	NA
6034	Japanese maple	Acer palmatum	Sacramento	California	-121.5112008	38.5356326	4312 Griffith Dr	introduced	0 to 15.24 cm	Sacramento	NA	NA	NA	NA	NA	NA	NA	NA	NA	NA	NA	NA	NA	NA	NA	NA	NA
56142	Japanese maple	Acer palmatum	Sacramento	California	-121.4525649	38.5466693	4600 Broadway	introduced	0 to 15.24 cm	Sacramento	NA	NA	NA	NA	NA	NA	NA	NA	NA	NA	NA	NA	NA	NA	NA	NA	NA
89408	Japanese maple	Acer palmatum	Sacramento	California	-121.4645962	38.5528467	3720 1St Ave	introduced	0 to 15.24 cm	Sacramento	NA	NA	NA	NA	NA	NA	NA	NA	NA	NA	NA	NA	NA	NA	NA	NA	NA
63868	Japanese maple	Acer palmatum	Sacramento	California	-121.4276563	38.6371562	3836 Ivy St	introduced	0 to 15.24 cm	Sacramento	NA	NA	NA	NA	NA	NA	NA	NA	NA	NA	NA	NA	NA	NA	NA	NA	NA
32487	Japanese maple	Acer palmatum	Sacramento	California	-121.4350167	38.5638029	1067 56th St	introduced	0 to 15.24 cm	Sacramento	NA	NA	NA	NA	NA	NA	NA	NA	NA	NA	NA	NA	NA	NA	NA	NA	NA
53177	Japanese maple	Acer palmatum	Sacramento	California	-121.4779294	38.5491745	2990 27th St	introduced	0 to 15.24 cm	Sacramento	NA	NA	NA	NA	NA	NA	NA	NA	NA	NA	NA	NA	NA	NA	NA	NA	NA
52184	Japanese maple	Acer palmatum	Sacramento	California	-121.491166	38.578378	1200 K St	introduced	0 to 15.24 cm	Sacramento	NA	NA	NA	NA	NA	NA	NA	NA	NA	NA	NA	NA	NA	NA	NA	NA	NA
86118	Japanese maple	Acer palmatum	Sacramento	California	-121.4908789	38.5569477	1817 2Nd Ave	introduced	0 to 15.24 cm	Sacramento	NA	NA	NA	NA	NA	NA	NA	NA	NA	NA	NA	NA	NA	NA	NA	NA	NA
81053	Japanese maple	Acer palmatum	Sacramento	California	-121.455362	38.5358239	4311 44th St	introduced	0 to 15.24 cm	Sacramento	NA	NA	NA	NA	NA	NA	NA	NA	NA	NA	NA	NA	NA	NA	NA	NA	NA
50821	Japanese maple	Acer palmatum	Sacramento	California	-121.4572483	38.5700814	1050 37th St	introduced	0 to 15.24 cm	Sacramento	NA	NA	NA	NA	NA	NA	NA	NA	NA	NA	NA	NA	NA	NA	NA	NA	NA
5618	Japanese maple	Acer palmatum	Sacramento	California	-121.4799622	38.5401393	3720 E Pacific Ave	introduced	0 to 15.24 cm	Sacramento	NA	NA	NA	NA	NA	NA	NA	NA	NA	NA	NA	NA	NA	NA	NA	NA	NA
4770	Japanese maple	Acer palmatum	Sacramento	California	-121.4293204	38.638289	3901 Harris Ave	introduced	0 to 15.24 cm	Sacramento	NA	NA	NA	NA	NA	NA	NA	NA	NA	NA	NA	NA	NA	NA	NA	NA	NA
88919	Japanese maple	Acer palmatum	Sacramento	California	-121.4899071	38.5464889	2112 7th Ave	introduced	0 to 15.24 cm	Sacramento	NA	NA	NA	NA	NA	NA	NA	NA	NA	NA	NA	NA	NA	NA	NA	NA	NA
32334	Japanese maple	Acer palmatum	Sacramento	California	-121.4900618	38.5588747	1821 Beverly Way	introduced	0 to 15.24 cm	Sacramento	NA	NA	NA	NA	NA	NA	NA	NA	NA	NA	NA	NA	NA	NA	NA	NA	NA
71324	Japanese maple	Acer palmatum	Sacramento	California	-121.504277	38.572049	500 S St	introduced	0 to 15.24 cm	Sacramento	NA	NA	NA	NA	NA	NA	NA	NA	NA	NA	NA	NA	NA	NA	NA	NA	NA
83981	Japanese maple	Acer palmatum	Sacramento	California	-121.477719	38.554738	2660 28th St	introduced	0 to 15.24 cm	Sacramento	NA	NA	NA	NA	NA	NA	NA	NA	NA	NA	NA	NA	NA	NA	NA	NA	NA
75617	Japanese maple	Acer palmatum	Sacramento	California	-121.4525649	38.5466693	4600 Broadway	introduced	15.24 to 30.48 cm	Sacramento	NA	NA	NA	NA	NA	NA	NA	NA	NA	NA	NA	NA	NA	NA	NA	NA	NA
16645	Japanese maple	Acer palmatum	Sacramento	California	-121.4525649	38.5466693	4600 Broadway	introduced	0 to 15.24 cm	Sacramento	NA	NA	NA	NA	NA	NA	NA	NA	NA	NA	NA	NA	NA	NA	NA	NA	NA
93792	Japanese maple	Acer palmatum	Sacramento	California	-121.4788491	38.5500023	2649 Portola Way	introduced	0 to 15.24 cm	Sacramento	NA	NA	NA	NA	NA	NA	NA	NA	NA	NA	NA	NA	NA	NA	NA	NA	NA
62985	Japanese maple	Acer palmatum	Sacramento	California	-121.49601	38.580906	800 J St	introduced	0 to 15.24 cm	Sacramento	NA	NA	NA	NA	NA	NA	NA	NA	NA	NA	NA	NA	NA	NA	NA	NA	NA
46999	Japanese maple	Acer palmatum	Sacramento	California	-121.4525649	38.5466693	4600 Broadway	introduced	0 to 15.24 cm	Sacramento	NA	NA	NA	NA	NA	NA	NA	NA	NA	NA	NA	NA	NA	NA	NA	NA	NA
682	Japanese maple	Acer palmatum	Sacramento	California	-121.5046115	38.5188771	1402 Dickson St	introduced	0 to 15.24 cm	Sacramento	NA	NA	NA	NA	NA	NA	NA	NA	NA	NA	NA	NA	NA	NA	NA	NA	NA
82431	Japanese maple	Acer palmatum	Sacramento	California	-121.4747561	38.5568537	1000 Broadway	introduced	0 to 15.24 cm	Sacramento	NA	NA	NA	NA	NA	NA	NA	NA	NA	NA	NA	NA	NA	NA	NA	NA	NA
87519	Japanese maple	Acer palmatum	Sacramento	California	-121.4525649	38.5466693	4600 Broadway	introduced	0 to 15.24 cm	Sacramento	NA	NA	NA	NA	NA	NA	NA	NA	NA	NA	NA	NA	NA	NA	NA	NA	NA
3445	Japanese maple	Acer palmatum	Sacramento	California	-121.4525649	38.5466693	4600 Broadway	introduced	0 to 15.24 cm	Sacramento	NA	NA	NA	NA	NA	NA	NA	NA	NA	NA	NA	NA	NA	NA	NA	NA	NA
24260	Japanese maple	Acer palmatum	Sacramento	California	-121.457657	38.5363646	4200 42Nd St	introduced	0 to 15.24 cm	Sacramento	NA	NA	NA	NA	NA	NA	NA	NA	NA	NA	NA	NA	NA	NA	NA	NA	NA
22698	Japanese maple	Acer palmatum	Sacramento	California	-121.4336575	38.5394516	6120 14th Ave	introduced	0 to 15.24 cm	Sacramento	NA	NA	NA	NA	NA	NA	NA	NA	NA	NA	NA	NA	NA	NA	NA	NA	NA
28528	Japanese maple	Acer palmatum	Sacramento	California	-121.4598587	38.5755422	601 33rd St	introduced	0 to 15.24 cm	Sacramento	NA	NA	NA	NA	NA	NA	NA	NA	NA	NA	NA	NA	NA	NA	NA	NA	NA
3446	Japanese maple	Acer palmatum	Sacramento	California	-121.4525649	38.5466693	4600 Broadway	introduced	0 to 15.24 cm	Sacramento	NA	NA	NA	NA	NA	NA	NA	NA	NA	NA	NA	NA	NA	NA	NA	NA	NA
21109	Japanese maple	Acer palmatum	Sacramento	California	-121.4747561	38.5568537	1000 Broadway	introduced	15.24 to 30.48 cm	Sacramento	NA	NA	NA	NA	NA	NA	NA	NA	NA	NA	NA	NA	NA	NA	NA	NA	NA
71584	Japanese maple	Acer palmatum	Sacramento	California	-121.4771	38.569634	1500 24th St	introduced	0 to 15.24 cm	Sacramento	NA	NA	NA	NA	NA	NA	NA	NA	NA	NA	NA	NA	NA	NA	NA	NA	NA
15710	Japanese maple	Acer palmatum	Sacramento	California	-121.491166	38.578378	1200 K St	introduced	0 to 15.24 cm	Sacramento	NA	NA	NA	NA	NA	NA	NA	NA	NA	NA	NA	NA	NA	NA	NA	NA	NA
28313	Japanese maple	Acer palmatum	Sacramento	California	-121.493434	38.587491	400 8th St	introduced	0 to 15.24 cm	Sacramento	NA	NA	NA	NA	NA	NA	NA	NA	NA	NA	NA	NA	NA	NA	NA	NA	NA
62541	Japanese maple	Acer palmatum	Sacramento	California	-121.4371738	38.5627104	1220 55th St	introduced	0 to 15.24 cm	Sacramento	NA	NA	NA	NA	NA	NA	NA	NA	NA	NA	NA	NA	NA	NA	NA	NA	NA
57814	Japanese maple	Acer palmatum	Sacramento	California	-121.4167954	38.6310166	3640 Del Paso Blvd	introduced	0 to 15.24 cm	Sacramento	NA	NA	NA	NA	NA	NA	NA	NA	NA	NA	NA	NA	NA	NA	NA	NA	NA
93313	Japanese maple	Acer palmatum	Sacramento	California	-121.4525649	38.5466693	4600 Broadway	introduced	0 to 15.24 cm	Sacramento	NA	NA	NA	NA	NA	NA	NA	NA	NA	NA	NA	NA	NA	NA	NA	NA	NA
65300	Japanese maple	Acer palmatum	Sacramento	California	-121.484326	38.552553	2325 4th Ave	introduced	0 to 15.24 cm	Sacramento	NA	NA	NA	NA	NA	NA	NA	NA	NA	NA	NA	NA	NA	NA	NA	NA	NA
56143	Japanese maple	Acer palmatum	Sacramento	California	-121.4525649	38.5466693	4600 Broadway	introduced	0 to 15.24 cm	Sacramento	NA	NA	NA	NA	NA	NA	NA	NA	NA	NA	NA	NA	NA	NA	NA	NA	NA
75287	Japanese maple	Acer palmatum	Sacramento	California	-121.4747561	38.5568537	1000 Broadway	introduced	0 to 15.24 cm	Sacramento	NA	NA	NA	NA	NA	NA	NA	NA	NA	NA	NA	NA	NA	NA	NA	NA	NA
5130	Japanese maple	Acer palmatum	Sacramento	California	-121.4739353	38.5734939	1110 25th St	introduced	0 to 15.24 cm	Sacramento	NA	NA	NA	NA	NA	NA	NA	NA	NA	NA	NA	NA	NA	NA	NA	NA	NA
50455	Japanese maple	Acer palmatum	Sacramento	California	-121.4856018	38.5768369	1101 K St	introduced	15.24 to 30.48 cm	Sacramento	NA	NA	NA	NA	NA	NA	NA	NA	NA	NA	NA	NA	NA	NA	NA	NA	NA
49372	Japanese maple	Acer palmatum	Sacramento	California	-121.4781064	38.5414648	3640 Cutter Way	introduced	0 to 15.24 cm	Sacramento	NA	NA	NA	NA	NA	NA	NA	NA	NA	NA	NA	NA	NA	NA	NA	NA	NA
21780	Japanese maple	Acer palmatum	Sacramento	California	-121.4797619	38.5536611	2657 Castro Way	introduced	0 to 15.24 cm	Sacramento	NA	NA	NA	NA	NA	NA	NA	NA	NA	NA	NA	NA	NA	NA	NA	NA	NA
84165	Japanese maple	Acer palmatum	Sacramento	California	-121.457657	38.5363646	4200 42Nd St	introduced	0 to 15.24 cm	Sacramento	NA	NA	NA	NA	NA	NA	NA	NA	NA	NA	NA	NA	NA	NA	NA	NA	NA
6832	Japanese maple	Acer palmatum	Sacramento	California	-121.4802464	38.515245	2520 Encinal Ave	introduced	0 to 15.24 cm	Sacramento	NA	NA	NA	NA	NA	NA	NA	NA	NA	NA	NA	NA	NA	NA	NA	NA	NA
63562	Japanese maple	Acer palmatum	Sacramento	California	-121.4525649	38.5466693	4600 Broadway	introduced	0 to 15.24 cm	Sacramento	NA	NA	NA	NA	NA	NA	NA	NA	NA	NA	NA	NA	NA	NA	NA	NA	NA
57042	Japanese maple	Acer palmatum	Sacramento	California	-121.49601	38.580906	800 J St	introduced	0 to 15.24 cm	Sacramento	NA	NA	NA	NA	NA	NA	NA	NA	NA	NA	NA	NA	NA	NA	NA	NA	NA
71177	Japanese maple	Acer palmatum	Sacramento	California	-121.4692871	38.5773614	708 27th St	introduced	15.24 to 30.48 cm	Sacramento	NA	NA	NA	NA	NA	NA	NA	NA	NA	NA	NA	NA	NA	NA	NA	NA	NA
82930	Japanese maple	Acer palmatum	Sacramento	California	-121.4885425	38.5594044	2575 Freeport Blvd	introduced	0 to 15.24 cm	Sacramento	NA	NA	NA	NA	NA	NA	NA	NA	NA	NA	NA	NA	NA	NA	NA	NA	NA
65216	Japanese maple	Acer palmatum	Sacramento	California	-121.491166	38.578378	1200 K St	introduced	15.24 to 30.48 cm	Sacramento	NA	NA	NA	NA	NA	NA	NA	NA	NA	NA	NA	NA	NA	NA	NA	NA	NA
92072	Japanese maple	Acer palmatum	Sacramento	California	-121.4872961	38.5575325	2639 Larkin Way	introduced	0 to 15.24 cm	Sacramento	NA	NA	NA	NA	NA	NA	NA	NA	NA	NA	NA	NA	NA	NA	NA	NA	NA
27080	Japanese maple	Acer palmatum	Sacramento	California	-121.4639775	38.5635902	1717 35th St	introduced	0 to 15.24 cm	Sacramento	NA	NA	NA	NA	NA	NA	NA	NA	NA	NA	NA	NA	NA	NA	NA	NA	NA
45359	Japanese maple	Acer palmatum	Sacramento	California	-121.5084188	38.5340648	4531 Hillview Way	introduced	15.24 to 30.48 cm	Sacramento	NA	NA	NA	NA	NA	NA	NA	NA	NA	NA	NA	NA	NA	NA	NA	NA	NA
52017	Japanese maple	Acer palmatum	Sacramento	California	-121.436175	38.4814604	5690 Tangerine Ave	introduced	15.24 to 30.48 cm	Sacramento	NA	NA	NA	NA	NA	NA	NA	NA	NA	NA	NA	NA	NA	NA	NA	NA	NA
68515	Japanese maple	Acer palmatum	Sacramento	California	-121.444849	38.63858	3900 Cypress St	introduced	0 to 15.24 cm	Sacramento	NA	NA	NA	NA	NA	NA	NA	NA	NA	NA	NA	NA	NA	NA	NA	NA	NA
58182	Japanese maple	Acer palmatum	Sacramento	California	-121.4856461	38.5731849	1704 N St	introduced	0 to 15.24 cm	Sacramento	NA	NA	NA	NA	NA	NA	NA	NA	NA	NA	NA	NA	NA	NA	NA	NA	NA
14370	Japanese maple	Acer palmatum	Sacramento	California	-121.4350167	38.5638029	1067 56th St	introduced	0 to 15.24 cm	Sacramento	NA	NA	NA	NA	NA	NA	NA	NA	NA	NA	NA	NA	NA	NA	NA	NA	NA
3952	Japanese maple	Acer palmatum	Sacramento	California	-121.4732045	38.5675917	2705 P St	introduced	0 to 15.24 cm	Sacramento	NA	NA	NA	NA	NA	NA	NA	NA	NA	NA	NA	NA	NA	NA	NA	NA	NA
2996	Japanese maple	Acer palmatum	Sacramento	California	-121.4598587	38.5755422	601 33rd St	introduced	0 to 15.24 cm	Sacramento	NA	NA	NA	NA	NA	NA	NA	NA	NA	NA	NA	NA	NA	NA	NA	NA	NA
75881	Japanese maple	Acer palmatum	Sacramento	California	-121.4902843	38.5795531	1223 J St	introduced	0 to 15.24 cm	Sacramento	NA	NA	NA	NA	NA	NA	NA	NA	NA	NA	NA	NA	NA	NA	NA	NA	NA
61792	Japanese maple	Acer palmatum	Sacramento	California	-121.5046115	38.5188771	1402 Dickson St	introduced	0 to 15.24 cm	Sacramento	NA	NA	NA	NA	NA	NA	NA	NA	NA	NA	NA	NA	NA	NA	NA	NA	NA
94353	Japanese maple	Acer palmatum	Sacramento	California	-121.4598587	38.5755422	601 33rd St	introduced	0 to 15.24 cm	Sacramento	NA	NA	NA	NA	NA	NA	NA	NA	NA	NA	NA	NA	NA	NA	NA	NA	NA
86332	Japanese maple	Acer palmatum	Sacramento	California	-121.4856018	38.5768369	1101 K St	introduced	15.24 to 30.48 cm	Sacramento	NA	NA	NA	NA	NA	NA	NA	NA	NA	NA	NA	NA	NA	NA	NA	NA	NA
10745	Japanese maple	Acer palmatum	Sacramento	California	-121.4328276	38.5404796	3801 62Nd St	introduced	0 to 15.24 cm	Sacramento	NA	NA	NA	NA	NA	NA	NA	NA	NA	NA	NA	NA	NA	NA	NA	NA	NA
79136	Japanese maple	Acer palmatum	Sacramento	California	-121.4525649	38.5466693	4600 Broadway	introduced	0 to 15.24 cm	Sacramento	NA	NA	NA	NA	NA	NA	NA	NA	NA	NA	NA	NA	NA	NA	NA	NA	NA
64182	Japanese maple	Acer palmatum	Sacramento	California	-121.4732045	38.5675917	2705 P St	introduced	0 to 15.24 cm	Sacramento	NA	NA	NA	NA	NA	NA	NA	NA	NA	NA	NA	NA	NA	NA	NA	NA	NA
26051	Japanese maple	Acer palmatum	Sacramento	California	-121.4525649	38.5466693	4600 Broadway	introduced	0 to 15.24 cm	Sacramento	NA	NA	NA	NA	NA	NA	NA	NA	NA	NA	NA	NA	NA	NA	NA	NA	NA
38176	Japanese maple	Acer palmatum	Sacramento	California	-121.4525649	38.5466693	4600 Broadway	introduced	0 to 15.24 cm	Sacramento	NA	NA	NA	NA	NA	NA	NA	NA	NA	NA	NA	NA	NA	NA	NA	NA	NA
8420	Japanese maple	Acer palmatum	Sacramento	California	-121.437905	38.568312	5298 H St	introduced	0 to 15.24 cm	Sacramento	NA	NA	NA	NA	NA	NA	NA	NA	NA	NA	NA	NA	NA	NA	NA	NA	NA
58110	Japanese maple	Acer palmatum	Sacramento	California	-121.4770755	38.5430903	2724 10th Ave	introduced	0 to 15.24 cm	Sacramento	NA	NA	NA	NA	NA	NA	NA	NA	NA	NA	NA	NA	NA	NA	NA	NA	NA
16646	Japanese maple	Acer palmatum	Sacramento	California	-121.4525649	38.5466693	4600 Broadway	introduced	0 to 15.24 cm	Sacramento	NA	NA	NA	NA	NA	NA	NA	NA	NA	NA	NA	NA	NA	NA	NA	NA	NA
92380	Japanese maple	Acer palmatum	Sacramento	California	-121.4957533	38.5832714	761 H St	introduced	0 to 15.24 cm	Sacramento	NA	NA	NA	NA	NA	NA	NA	NA	NA	NA	NA	NA	NA	NA	NA	NA	NA
4514	Japanese maple	Acer palmatum	Sacramento	California	-121.4522765	38.638493	608 Harris Ave	introduced	0 to 15.24 cm	Sacramento	NA	NA	NA	NA	NA	NA	NA	NA	NA	NA	NA	NA	NA	NA	NA	NA	NA
5229	Japanese maple	Acer palmatum	Sacramento	California	-121.465705	38.540592	3800 13th Ave	introduced	0 to 15.24 cm	Sacramento	NA	NA	NA	NA	NA	NA	NA	NA	NA	NA	NA	NA	NA	NA	NA	NA	NA
68998	Japanese maple	Acer palmatum	Sacramento	California	-121.4941188	38.5816134	910 I St	introduced	0 to 15.24 cm	Sacramento	NA	NA	NA	NA	NA	NA	NA	NA	NA	NA	NA	NA	NA	NA	NA	NA	NA
76808	Japanese maple	Acer palmatum	Sacramento	California	-121.4220563	38.6369068	3824 Natoma Way	introduced	0 to 15.24 cm	Sacramento	NA	NA	NA	NA	NA	NA	NA	NA	NA	NA	NA	NA	NA	NA	NA	NA	NA
26050	Japanese maple	Acer palmatum	Sacramento	California	-121.4525649	38.5466693	4600 Broadway	introduced	0 to 15.24 cm	Sacramento	NA	NA	NA	NA	NA	NA	NA	NA	NA	NA	NA	NA	NA	NA	NA	NA	NA
89794	Japanese maple	Acer palmatum	Sacramento	California	-121.4843365	38.550325	2337 Portola Way	introduced	0 to 15.24 cm	Sacramento	NA	NA	NA	NA	NA	NA	NA	NA	NA	NA	NA	NA	NA	NA	NA	NA	NA
63008	Japanese maple	Acer palmatum	Sacramento	California	-121.4941188	38.5816134	910 I St	introduced	0 to 15.24 cm	Sacramento	NA	NA	NA	NA	NA	NA	NA	NA	NA	NA	NA	NA	NA	NA	NA	NA	NA
66332	Japanese maple	Acer palmatum	Sacramento	California	-121.4648328	38.5472919	5801 Broadway	introduced	0 to 15.24 cm	Sacramento	NA	NA	NA	NA	NA	NA	NA	NA	NA	NA	NA	NA	NA	NA	NA	NA	NA
38890	Japanese maple	Acer palmatum	Sacramento	California	-121.4253194	38.573292	290 Messina Dr	introduced	0 to 15.24 cm	Sacramento	NA	NA	NA	NA	NA	NA	NA	NA	NA	NA	NA	NA	NA	NA	NA	NA	NA
75655	Japanese maple	Acer palmatum	Sacramento	California	-121.4479743	38.6275483	3335 Altos Ave	introduced	0 to 15.24 cm	Sacramento	NA	NA	NA	NA	NA	NA	NA	NA	NA	NA	NA	NA	NA	NA	NA	NA	NA
15154	Japanese maple	Acer palmatum	Sacramento	California	-121.4525649	38.5466693	4600 Broadway	introduced	15.24 to 30.48 cm	Sacramento	NA	NA	NA	NA	NA	NA	NA	NA	NA	NA	NA	NA	NA	NA	NA	NA	NA
22647	Japanese maple	Acer palmatum	Sacramento	California	-121.4525649	38.5466693	4600 Broadway	introduced	0 to 15.24 cm	Sacramento	NA	NA	NA	NA	NA	NA	NA	NA	NA	NA	NA	NA	NA	NA	NA	NA	NA
52255	Japanese maple	Acer palmatum	Sacramento	California	-121.4878783	38.5542822	2760 Markham Way	introduced	0 to 15.24 cm	Sacramento	NA	NA	NA	NA	NA	NA	NA	NA	NA	NA	NA	NA	NA	NA	NA	NA	NA
82976	Japanese maple	Acer palmatum	Sacramento	California	-121.491166	38.578378	1200 K St	introduced	0 to 15.24 cm	Sacramento	NA	NA	NA	NA	NA	NA	NA	NA	NA	NA	NA	NA	NA	NA	NA	NA	NA
63843	Japanese maple	Acer palmatum	Sacramento	California	-121.425624	38.638368	3901 Kern St	introduced	0 to 15.24 cm	Sacramento	NA	NA	NA	NA	NA	NA	NA	NA	NA	NA	NA	NA	NA	NA	NA	NA	NA
8394	Japanese maple	Acer palmatum	Sacramento	California	-121.4371628	38.5605709	1356 56th St	introduced	0 to 15.24 cm	Sacramento	NA	NA	NA	NA	NA	NA	NA	NA	NA	NA	NA	NA	NA	NA	NA	NA	NA
39478	Japanese maple	Acer palmatum	Sacramento	California	-121.5295439	38.5023951	6815 Havenside Dr	introduced	0 to 15.24 cm	Sacramento	NA	NA	NA	NA	NA	NA	NA	NA	NA	NA	NA	NA	NA	NA	NA	NA	NA
67164	Japanese maple	Acer palmatum	Sacramento	California	-121.5179408	38.5157285	6135 Gloria Dr	introduced	0 to 15.24 cm	Sacramento	NA	NA	NA	NA	NA	NA	NA	NA	NA	NA	NA	NA	NA	NA	NA	NA	NA
38924	Japanese maple	Acer palmatum	Sacramento	California	-121.4976137	38.5666026	1112 V St	introduced	15.24 to 30.48 cm	Sacramento	NA	NA	NA	NA	NA	NA	NA	NA	NA	NA	NA	NA	NA	NA	NA	NA	NA
12116	Japanese maple	Acer palmatum	Sacramento	California	-121.4582417	38.5593982	3924 S St	introduced	0 to 15.24 cm	Sacramento	NA	NA	NA	NA	NA	NA	NA	NA	NA	NA	NA	NA	NA	NA	NA	NA	NA
94596	Japanese maple	Acer palmatum	Sacramento	California	-121.4525649	38.5466693	4600 Broadway	introduced	0 to 15.24 cm	Sacramento	NA	NA	NA	NA	NA	NA	NA	NA	NA	NA	NA	NA	NA	NA	NA	NA	NA
52048	Japanese maple	Acer palmatum	Sacramento	California	-121.4276564	38.6370286	3828 Ivy St	introduced	0 to 15.24 cm	Sacramento	NA	NA	NA	NA	NA	NA	NA	NA	NA	NA	NA	NA	NA	NA	NA	NA	NA
56476	Japanese maple	Acer palmatum	Sacramento	California	-121.4904953	38.5602373	1740 Burnett Way	introduced	15.24 to 30.48 cm	Sacramento	NA	NA	NA	NA	NA	NA	NA	NA	NA	NA	NA	NA	NA	NA	NA	NA	NA
70196	Japanese maple	Acer palmatum	Sacramento	California	-121.4903023	38.5506437	2006 5th Ave	introduced	0 to 15.24 cm	Sacramento	NA	NA	NA	NA	NA	NA	NA	NA	NA	NA	NA	NA	NA	NA	NA	NA	NA
20868	Japanese maple	Acer palmatum	Sacramento	California	-121.4548458	38.566911	3940 M St	introduced	30.48 to 45.72 cm	Sacramento	NA	NA	NA	NA	NA	NA	NA	NA	NA	NA	NA	NA	NA	NA	NA	NA	NA
81443	Japanese maple	Acer palmatum	Sacramento	California	-121.4525649	38.5466693	4600 Broadway	introduced	0 to 15.24 cm	Sacramento	NA	NA	NA	NA	NA	NA	NA	NA	NA	NA	NA	NA	NA	NA	NA	NA	NA
10462	Japanese maple	Acer palmatum	Sacramento	California	-121.4747561	38.5568537	1000 Broadway	introduced	0 to 15.24 cm	Sacramento	NA	NA	NA	NA	NA	NA	NA	NA	NA	NA	NA	NA	NA	NA	NA	NA	NA
19782	Japanese maple	Acer palmatum	Sacramento	California	-121.4648328	38.5472919	5630 Broadway	introduced	0 to 15.24 cm	Sacramento	NA	NA	NA	NA	NA	NA	NA	NA	NA	NA	NA	NA	NA	NA	NA	NA	NA
51122	Japanese maple	Acer palmatum	Sacramento	California	-121.459233	38.568322	1220 M St	introduced	15.24 to 30.48 cm	Sacramento	NA	NA	NA	NA	NA	NA	NA	NA	NA	NA	NA	NA	NA	NA	NA	NA	NA
3808	Japanese maple	Acer palmatum	Sacramento	California	-121.4808683	38.5453573	2541 7th Ave	introduced	0 to 15.24 cm	Sacramento	NA	NA	NA	NA	NA	NA	NA	NA	NA	NA	NA	NA	NA	NA	NA	NA	NA
62244	Japanese maple	Acer palmatum	Sacramento	California	-121.484914	38.585263	1400 D St	introduced	0 to 15.24 cm	Sacramento	NA	NA	NA	NA	NA	NA	NA	NA	NA	NA	NA	NA	NA	NA	NA	NA	NA
72142	Japanese maple	Acer palmatum	Sacramento	California	-121.4804954	38.561782	2208 24th St	introduced	0 to 15.24 cm	Sacramento	NA	NA	NA	NA	NA	NA	NA	NA	NA	NA	NA	NA	NA	NA	NA	NA	NA
38040	Japanese maple	Acer palmatum	Sacramento	California	-121.4593982	38.5786324	3265 D St	introduced	15.24 to 30.48 cm	Sacramento	NA	NA	NA	NA	NA	NA	NA	NA	NA	NA	NA	NA	NA	NA	NA	NA	NA
54544	Japanese maple	Acer palmatum	Sacramento	California	-121.443875	38.612035	2524 Santiago Ave	introduced	0 to 15.24 cm	Sacramento	NA	NA	NA	NA	NA	NA	NA	NA	NA	NA	NA	NA	NA	NA	NA	NA	NA
64847	Japanese maple	Acer palmatum	Sacramento	California	-121.4519495	38.6384889	624 Harris Ave	introduced	0 to 15.24 cm	Sacramento	NA	NA	NA	NA	NA	NA	NA	NA	NA	NA	NA	NA	NA	NA	NA	NA	NA
38042	Japanese maple	Acer palmatum	Sacramento	California	-121.4596932	38.5785368	3248 D St	introduced	0 to 15.24 cm	Sacramento	NA	NA	NA	NA	NA	NA	NA	NA	NA	NA	NA	NA	NA	NA	NA	NA	NA
4797	Japanese maple	Acer palmatum	Sacramento	California	-121.426305	38.6302208	3400 Montrose St	introduced	0 to 15.24 cm	Sacramento	NA	NA	NA	NA	NA	NA	NA	NA	NA	NA	NA	NA	NA	NA	NA	NA	NA
53355	Norway maple	Acer platanoides	Sacramento	California	-121.4652036	38.5830912	2801 28th St	introduced	0 to 15.24 cm	Sacramento	NA	NA	NA	NA	NA	NA	NA	NA	NA	NA	NA	NA	NA	NA	NA	NA	NA
26035	Norway maple	Acer platanoides	Sacramento	California	-121.4699052	38.4846837	7555 Wainscott Way	introduced	0 to 15.24 cm	Sacramento	NA	NA	NA	NA	NA	NA	NA	NA	NA	NA	NA	NA	NA	NA	NA	NA	NA
43735	Norway maple	Acer platanoides	Sacramento	California	-121.478815	38.582373	501 19th St	introduced	60.96 to 76.2 cm	Sacramento	NA	NA	NA	NA	NA	NA	NA	NA	NA	NA	NA	NA	NA	NA	NA	NA	NA
85836	Norway maple	Acer platanoides	Sacramento	California	-121.5467568	38.6501154	290 Alboran Sea Cir	introduced	0 to 15.24 cm	Sacramento	NA	NA	NA	NA	NA	NA	NA	NA	NA	NA	NA	NA	NA	NA	NA	NA	NA
56114	Norway maple	Acer platanoides	Sacramento	California	-121.4695604	38.4848826	3251 Wainscott Way	introduced	0 to 15.24 cm	Sacramento	NA	NA	NA	NA	NA	NA	NA	NA	NA	NA	NA	NA	NA	NA	NA	NA	NA
9093	Norway maple	Acer platanoides	Sacramento	California	-121.4692608	38.4852013	7543 Wainscott Way	introduced	0 to 15.24 cm	Sacramento	NA	NA	NA	NA	NA	NA	NA	NA	NA	NA	NA	NA	NA	NA	NA	NA	NA
27340	Norway maple	Acer platanoides	Sacramento	California	-121.4039824	38.496036	845 Florin Rd	introduced	15.24 to 30.48 cm	Sacramento	NA	NA	NA	NA	NA	NA	NA	NA	NA	NA	NA	NA	NA	NA	NA	NA	NA
29970	Norway maple	Acer platanoides	Sacramento	California	-121.481184	38.5596776	2407 24th St	introduced	0 to 15.24 cm	Sacramento	NA	NA	NA	NA	NA	NA	NA	NA	NA	NA	NA	NA	NA	NA	NA	NA	NA
45683	Norway maple	Acer platanoides	Sacramento	California	-121.4692608	38.4852013	7543 Wainscott Way	introduced	0 to 15.24 cm	Sacramento	NA	NA	NA	NA	NA	NA	NA	NA	NA	NA	NA	NA	NA	NA	NA	NA	NA
21310	Norway maple	Acer platanoides	Sacramento	California	-121.4692608	38.4852013	7543 Wainscott Way	introduced	0 to 15.24 cm	Sacramento	NA	NA	NA	NA	NA	NA	NA	NA	NA	NA	NA	NA	NA	NA	NA	NA	NA
34472	Norway maple	Acer platanoides	Sacramento	California	-121.4692039	38.4859774	7510 Wainscott Way	introduced	0 to 15.24 cm	Sacramento	NA	NA	NA	NA	NA	NA	NA	NA	NA	NA	NA	NA	NA	NA	NA	NA	NA
52617	Norway maple	Acer platanoides	Sacramento	California	-121.4695604	38.4848826	3231 Wainscott Way	introduced	0 to 15.24 cm	Sacramento	NA	NA	NA	NA	NA	NA	NA	NA	NA	NA	NA	NA	NA	NA	NA	NA	NA
70188	Norway maple	Acer platanoides	Sacramento	California	-121.4882339	38.5703706	1615 Q St	introduced	15.24 to 30.48 cm	Sacramento	NA	NA	NA	NA	NA	NA	NA	NA	NA	NA	NA	NA	NA	NA	NA	NA	NA
21635	Norway maple	Acer platanoides	Sacramento	California	-121.427766	38.634645	1701 Ivy St	introduced	45.72 to 60.96 cm	Sacramento	NA	NA	NA	NA	NA	NA	NA	NA	NA	NA	NA	NA	NA	NA	NA	NA	NA
83929	Norway maple	Acer platanoides	Sacramento	California	-121.4628829	38.5502338	3917 3rd Ave	introduced	0 to 15.24 cm	Sacramento	NA	NA	NA	NA	NA	NA	NA	NA	NA	NA	NA	NA	NA	NA	NA	NA	NA
66667	Norway maple	Acer platanoides	Sacramento	California	-121.525475	38.6777781	2934 Maybrook Dr	introduced	0 to 15.24 cm	Sacramento	NA	NA	NA	NA	NA	NA	NA	NA	NA	NA	NA	NA	NA	NA	NA	NA	NA
81393	Norway maple	Acer platanoides	Sacramento	California	-121.4692608	38.4852013	7543 Wainscott Way	introduced	0 to 15.24 cm	Sacramento	NA	NA	NA	NA	NA	NA	NA	NA	NA	NA	NA	NA	NA	NA	NA	NA	NA
15059	Norway maple	Acer platanoides	Sacramento	California	-121.5436995	38.5096735	6449 Riverside Blvd	introduced	15.24 to 30.48 cm	Sacramento	NA	NA	NA	NA	NA	NA	NA	NA	NA	NA	NA	NA	NA	NA	NA	NA	NA
21311	Norway maple	Acer platanoides	Sacramento	California	-121.4692608	38.4852013	7543 Wainscott Way	introduced	0 to 15.24 cm	Sacramento	NA	NA	NA	NA	NA	NA	NA	NA	NA	NA	NA	NA	NA	NA	NA	NA	NA
33394	Norway maple	Acer platanoides	Sacramento	California	-121.4695604	38.4848826	3231 Wainscott Way	introduced	0 to 15.24 cm	Sacramento	NA	NA	NA	NA	NA	NA	NA	NA	NA	NA	NA	NA	NA	NA	NA	NA	NA
5070	Norway maple	Acer platanoides	Sacramento	California	-121.47724	38.568668	2401 P St	introduced	15.24 to 30.48 cm	Sacramento	NA	NA	NA	NA	NA	NA	NA	NA	NA	NA	NA	NA	NA	NA	NA	NA	NA
87470	Norway maple	Acer platanoides	Sacramento	California	-121.4699052	38.4846837	7555 Wainscott Way	introduced	0 to 15.24 cm	Sacramento	NA	NA	NA	NA	NA	NA	NA	NA	NA	NA	NA	NA	NA	NA	NA	NA	NA
24182	Norway maple	Acer platanoides	Sacramento	California	-121.4791277	38.5573093	2530 26th St	introduced	0 to 15.24 cm	Sacramento	NA	NA	NA	NA	NA	NA	NA	NA	NA	NA	NA	NA	NA	NA	NA	NA	NA
32583	Norway maple	Acer platanoides	Sacramento	California	-121.481184	38.5596776	2407 24th St	introduced	0 to 15.24 cm	Sacramento	NA	NA	NA	NA	NA	NA	NA	NA	NA	NA	NA	NA	NA	NA	NA	NA	NA
22460	Norway maple	Acer platanoides	Sacramento	California	-121.5465155	38.6503294	270 Alboran Sea Cir	introduced	0 to 15.24 cm	Sacramento	NA	NA	NA	NA	NA	NA	NA	NA	NA	NA	NA	NA	NA	NA	NA	NA	NA
16465	Norway maple	Acer platanoides	Sacramento	California	-121.5464408	38.6504462	260 Alboran Sea Cir	introduced	0 to 15.24 cm	Sacramento	NA	NA	NA	NA	NA	NA	NA	NA	NA	NA	NA	NA	NA	NA	NA	NA	NA
34473	Norway maple	Acer platanoides	Sacramento	California	-121.4695604	38.4848826	3231 Wainscott Way	introduced	0 to 15.24 cm	Sacramento	NA	NA	NA	NA	NA	NA	NA	NA	NA	NA	NA	NA	NA	NA	NA	NA	NA
19189	Norway maple	Acer platanoides	Sacramento	California	-121.4401503	38.5518681	5610 V St	introduced	0 to 15.24 cm	Sacramento	NA	NA	NA	NA	NA	NA	NA	NA	NA	NA	NA	NA	NA	NA	NA	NA	NA
93255	Norway maple	Acer platanoides	Sacramento	California	-121.4699052	38.4846837	7555 Wainscott Way	introduced	0 to 15.24 cm	Sacramento	NA	NA	NA	NA	NA	NA	NA	NA	NA	NA	NA	NA	NA	NA	NA	NA	NA
9094	Norway maple	Acer platanoides	Sacramento	California	-121.4692608	38.4852013	7543 Wainscott Way	introduced	0 to 15.24 cm	Sacramento	NA	NA	NA	NA	NA	NA	NA	NA	NA	NA	NA	NA	NA	NA	NA	NA	NA
21187	Norway maple	Acer platanoides	Sacramento	California	-121.4695604	38.4848826	3231 Wainscott Way	introduced	0 to 15.24 cm	Sacramento	NA	NA	NA	NA	NA	NA	NA	NA	NA	NA	NA	NA	NA	NA	NA	NA	NA
44641	Norway maple	Acer platanoides	Sacramento	California	-121.412996	38.445615	5 Charente Way	introduced	0 to 15.24 cm	Sacramento	NA	NA	NA	NA	NA	NA	NA	NA	NA	NA	NA	NA	NA	NA	NA	NA	NA
80239	Norway maple	Acer platanoides	Sacramento	California	-121.4114396	38.4450071	8642 Serio Way	introduced	0 to 15.24 cm	Sacramento	NA	NA	NA	NA	NA	NA	NA	NA	NA	NA	NA	NA	NA	NA	NA	NA	NA
31284	Norway maple	Acer platanoides	Sacramento	California	-121.481592	38.575829	1900 K St	introduced	0 to 15.24 cm	Sacramento	NA	NA	NA	NA	NA	NA	NA	NA	NA	NA	NA	NA	NA	NA	NA	NA	NA
14563	Norway maple	Acer platanoides	Sacramento	California	-121.5039995	38.5693868	2115 6th St	introduced	30.48 to 45.72 cm	Sacramento	NA	NA	NA	NA	NA	NA	NA	NA	NA	NA	NA	NA	NA	NA	NA	NA	NA
25598	Norway maple	Acer platanoides	Sacramento	California	-121.4795667	38.5639316	2010 24th St	introduced	0 to 15.24 cm	Sacramento	NA	NA	NA	NA	NA	NA	NA	NA	NA	NA	NA	NA	NA	NA	NA	NA	NA
8973	Norway maple	Acer platanoides	Sacramento	California	-121.4695604	38.4848826	3231 Wainscott Way	introduced	0 to 15.24 cm	Sacramento	NA	NA	NA	NA	NA	NA	NA	NA	NA	NA	NA	NA	NA	NA	NA	NA	NA
56115	Norway maple	Acer platanoides	Sacramento	California	-121.4695604	38.4848826	3251 Wainscott Way	introduced	0 to 15.24 cm	Sacramento	NA	NA	NA	NA	NA	NA	NA	NA	NA	NA	NA	NA	NA	NA	NA	NA	NA
10428	Norway maple	Acer platanoides	Sacramento	California	-121.4747561	38.5568537	1000 Broadway	introduced	0 to 15.24 cm	Sacramento	NA	NA	NA	NA	NA	NA	NA	NA	NA	NA	NA	NA	NA	NA	NA	NA	NA
61965	Norway maple	Acer platanoides	Sacramento	California	-121.4039824	38.496036	845 Florin Rd	introduced	15.24 to 30.48 cm	Sacramento	NA	NA	NA	NA	NA	NA	NA	NA	NA	NA	NA	NA	NA	NA	NA	NA	NA
94569	Norway maple	Acer platanoides	Sacramento	California	-121.4699052	38.4846837	7555 Wainscott Way	introduced	0 to 15.24 cm	Sacramento	NA	NA	NA	NA	NA	NA	NA	NA	NA	NA	NA	NA	NA	NA	NA	NA	NA
22617	Norway maple	Acer platanoides	Sacramento	California	-121.4692608	38.4852013	7543 Wainscott Way	introduced	0 to 15.24 cm	Sacramento	NA	NA	NA	NA	NA	NA	NA	NA	NA	NA	NA	NA	NA	NA	NA	NA	NA
63690	Norway maple	Acer platanoides	Sacramento	California	-121.4852137	38.5610163	1401 21St St	introduced	0 to 15.24 cm	Sacramento	NA	NA	NA	NA	NA	NA	NA	NA	NA	NA	NA	NA	NA	NA	NA	NA	NA
8972	Norway maple	Acer platanoides	Sacramento	California	-121.4692039	38.4859774	7510 Wainscott Way	introduced	0 to 15.24 cm	Sacramento	NA	NA	NA	NA	NA	NA	NA	NA	NA	NA	NA	NA	NA	NA	NA	NA	NA
40669	Norway maple	Acer platanoides	Sacramento	California	-121.4695604	38.4848826	3231 Wainscott Way	introduced	0 to 15.24 cm	Sacramento	NA	NA	NA	NA	NA	NA	NA	NA	NA	NA	NA	NA	NA	NA	NA	NA	NA
40792	Norway maple	Acer platanoides	Sacramento	California	-121.4695604	38.4848826	3231 Wainscott Way	introduced	0 to 15.24 cm	Sacramento	NA	NA	NA	NA	NA	NA	NA	NA	NA	NA	NA	NA	NA	NA	NA	NA	NA
10511	Norway maple	Acer platanoides	Sacramento	California	-121.5466111	38.6501911	280 Alboran Sea Cir	introduced	0 to 15.24 cm	Sacramento	NA	NA	NA	NA	NA	NA	NA	NA	NA	NA	NA	NA	NA	NA	NA	NA	NA
13812	Norway maple	Acer platanoides	Sacramento	California	-121.4747561	38.5568537	1000 Broadway	introduced	0 to 15.24 cm	Sacramento	NA	NA	NA	NA	NA	NA	NA	NA	NA	NA	NA	NA	NA	NA	NA	NA	NA
6031	Norway maple	Acer platanoides	Sacramento	California	-121.5113598	38.5271697	5320 S Land Park Dr	introduced	30.48 to 45.72 cm	Sacramento	NA	NA	NA	NA	NA	NA	NA	NA	NA	NA	NA	NA	NA	NA	NA	NA	NA
10681	Norway maple	Acer platanoides	Sacramento	California	-121.4692608	38.4852013	7543 Wainscott Way	introduced	0 to 15.24 cm	Sacramento	NA	NA	NA	NA	NA	NA	NA	NA	NA	NA	NA	NA	NA	NA	NA	NA	NA
75414	Norway maple	Acer platanoides	Sacramento	California	-121.4695604	38.4848826	3231 Wainscott Way	introduced	0 to 15.24 cm	Sacramento	NA	NA	NA	NA	NA	NA	NA	NA	NA	NA	NA	NA	NA	NA	NA	NA	NA
5663	Norway maple	Acer platanoides	Sacramento	California	-121.4636138	38.5689308	1310 33rd St	introduced	0 to 15.24 cm	Sacramento	NA	NA	NA	NA	NA	NA	NA	NA	NA	NA	NA	NA	NA	NA	NA	NA	NA
34620	Norway maple	Acer platanoides	Sacramento	California	-121.4699052	38.4846837	7555 Wainscott Way	introduced	0 to 15.24 cm	Sacramento	NA	NA	NA	NA	NA	NA	NA	NA	NA	NA	NA	NA	NA	NA	NA	NA	NA
31952	Norway maple	Acer platanoides	Sacramento	California	-121.4747561	38.5568537	1000 Broadway	introduced	0 to 15.24 cm	Sacramento	NA	NA	NA	NA	NA	NA	NA	NA	NA	NA	NA	NA	NA	NA	NA	NA	NA
76550	Norway maple	Acer platanoides	Sacramento	California	-121.4692608	38.4852013	7543 Wainscott Way	introduced	0 to 15.24 cm	Sacramento	NA	NA	NA	NA	NA	NA	NA	NA	NA	NA	NA	NA	NA	NA	NA	NA	NA
57390	Norway maple	Acer platanoides	Sacramento	California	-121.5466111	38.6501911	280 Alboran Sea Cir	introduced	0 to 15.24 cm	Sacramento	NA	NA	NA	NA	NA	NA	NA	NA	NA	NA	NA	NA	NA	NA	NA	NA	NA
28682	Norway maple	Acer platanoides	Sacramento	California	-121.4692039	38.4859774	7510 Wainscott Way	introduced	0 to 15.24 cm	Sacramento	NA	NA	NA	NA	NA	NA	NA	NA	NA	NA	NA	NA	NA	NA	NA	NA	NA
24455	Norway maple	Acer platanoides	Sacramento	California	-121.4426716	38.620103	1050 Alamos Ave	introduced	0 to 15.24 cm	Sacramento	NA	NA	NA	NA	NA	NA	NA	NA	NA	NA	NA	NA	NA	NA	NA	NA	NA
45551	Norway maple	Acer platanoides	Sacramento	California	-121.4695604	38.4848826	3231 Wainscott Way	introduced	0 to 15.24 cm	Sacramento	NA	NA	NA	NA	NA	NA	NA	NA	NA	NA	NA	NA	NA	NA	NA	NA	NA
13811	Norway maple	Acer platanoides	Sacramento	California	-121.4747561	38.5568537	1000 Broadway	introduced	0 to 15.24 cm	Sacramento	NA	NA	NA	NA	NA	NA	NA	NA	NA	NA	NA	NA	NA	NA	NA	NA	NA
27289	Norway maple	Acer platanoides	Sacramento	California	-121.4692039	38.4859774	7510 Wainscott Way	introduced	0 to 15.24 cm	Sacramento	NA	NA	NA	NA	NA	NA	NA	NA	NA	NA	NA	NA	NA	NA	NA	NA	NA
27272	Norway maple	Acer platanoides	Sacramento	California	-121.5442522	38.647294	4200 Iskenderun Ave	introduced	0 to 15.24 cm	Sacramento	NA	NA	NA	NA	NA	NA	NA	NA	NA	NA	NA	NA	NA	NA	NA	NA	NA
10538	Norway maple	Acer platanoides	Sacramento	California	-121.4692039	38.4859774	7510 Wainscott Way	introduced	0 to 15.24 cm	Sacramento	NA	NA	NA	NA	NA	NA	NA	NA	NA	NA	NA	NA	NA	NA	NA	NA	NA
28146	Norway maple	Acer platanoides	Sacramento	California	-121.4881326	38.5701695	1630 Q St	introduced	0 to 15.24 cm	Sacramento	NA	NA	NA	NA	NA	NA	NA	NA	NA	NA	NA	NA	NA	NA	NA	NA	NA
14952	Norway maple	Acer platanoides	Sacramento	California	-121.4695604	38.4848826	3231 Wainscott Way	introduced	0 to 15.24 cm	Sacramento	NA	NA	NA	NA	NA	NA	NA	NA	NA	NA	NA	NA	NA	NA	NA	NA	NA
17785	Norway maple	Acer platanoides	Sacramento	California	-121.4708507	38.5771806	720 26th St	introduced	0 to 15.24 cm	Sacramento	NA	NA	NA	NA	NA	NA	NA	NA	NA	NA	NA	NA	NA	NA	NA	NA	NA
21188	Norway maple	Acer platanoides	Sacramento	California	-121.4695604	38.4848826	3231 Wainscott Way	introduced	0 to 15.24 cm	Sacramento	NA	NA	NA	NA	NA	NA	NA	NA	NA	NA	NA	NA	NA	NA	NA	NA	NA
87318	Norway maple	Acer platanoides	Sacramento	California	-121.4692039	38.4859774	7510 Wainscott Way	introduced	0 to 15.24 cm	Sacramento	NA	NA	NA	NA	NA	NA	NA	NA	NA	NA	NA	NA	NA	NA	NA	NA	NA
85978	Norway maple	Acer platanoides	Sacramento	California	-121.498121	38.582856	601 I St	introduced	0 to 15.24 cm	Sacramento	NA	NA	NA	NA	NA	NA	NA	NA	NA	NA	NA	NA	NA	NA	NA	NA	NA
73248	Norway maple	Acer platanoides	Sacramento	California	-121.5465155	38.6503294	270 Alboran Sea Cir	introduced	0 to 15.24 cm	Sacramento	NA	NA	NA	NA	NA	NA	NA	NA	NA	NA	NA	NA	NA	NA	NA	NA	NA
18165	Norway maple	Acer platanoides	Sacramento	California	-121.4617687	38.6063848	500 Arden Way	introduced	0 to 15.24 cm	Sacramento	NA	NA	NA	NA	NA	NA	NA	NA	NA	NA	NA	NA	NA	NA	NA	NA	NA
57676	Norway maple	Acer platanoides	Sacramento	California	-121.4690526	38.5778971	622 27th St	introduced	0 to 15.24 cm	Sacramento	NA	NA	NA	NA	NA	NA	NA	NA	NA	NA	NA	NA	NA	NA	NA	NA	NA
71715	Norway maple	Acer platanoides	Sacramento	California	-121.4695604	38.4848826	3231 Wainscott Way	introduced	0 to 15.24 cm	Sacramento	NA	NA	NA	NA	NA	NA	NA	NA	NA	NA	NA	NA	NA	NA	NA	NA	NA
22458	Norway maple	Acer platanoides	Sacramento	California	-121.5442522	38.647294	4201 Iskenderun Ave	introduced	0 to 15.24 cm	Sacramento	NA	NA	NA	NA	NA	NA	NA	NA	NA	NA	NA	NA	NA	NA	NA	NA	NA
58711	Norway maple	Acer platanoides	Sacramento	California	-121.5469227	38.650056	300 Alboran Sea Cir	introduced	0 to 15.24 cm	Sacramento	NA	NA	NA	NA	NA	NA	NA	NA	NA	NA	NA	NA	NA	NA	NA	NA	NA
30966	Norway maple	Acer platanoides	Sacramento	California	-121.427702	38.614721	2648 Glenrose Ave	introduced	15.24 to 30.48 cm	Sacramento	NA	NA	NA	NA	NA	NA	NA	NA	NA	NA	NA	NA	NA	NA	NA	NA	NA
16488	Norway maple	Acer platanoides	Sacramento	California	-121.4695604	38.4848826	3231 Wainscott Way	introduced	0 to 15.24 cm	Sacramento	NA	NA	NA	NA	NA	NA	NA	NA	NA	NA	NA	NA	NA	NA	NA	NA	NA
15112	Norway maple	Acer platanoides	Sacramento	California	-121.4692608	38.4852013	7543 Wainscott Way	introduced	0 to 15.24 cm	Sacramento	NA	NA	NA	NA	NA	NA	NA	NA	NA	NA	NA	NA	NA	NA	NA	NA	NA
56055	Norway maple	Acer platanoides	Sacramento	California	-121.4692039	38.4859774	7510 Wainscott Way	introduced	0 to 15.24 cm	Sacramento	NA	NA	NA	NA	NA	NA	NA	NA	NA	NA	NA	NA	NA	NA	NA	NA	NA
51389	Red maple	Acer rubrum	Sacramento	California	-121.5506723	38.6463392	3986 Giarre Way	introduced	0 to 15.24 cm	Sacramento	NA	NA	NA	NA	NA	NA	NA	NA	NA	NA	NA	NA	NA	NA	NA	NA	NA
32873	Red maple	Acer rubrum	Sacramento	California	-121.5040035	38.555274	1025 4th Ave	introduced	0 to 15.24 cm	Sacramento	NA	NA	NA	NA	NA	NA	NA	NA	NA	NA	NA	NA	NA	NA	NA	NA	NA
10450	Red maple	Acer rubrum	Sacramento	California	-121.543482	38.653856	4500 Natomas Central Dr	introduced	0 to 15.24 cm	Sacramento	NA	NA	NA	NA	NA	NA	NA	NA	NA	NA	NA	NA	NA	NA	NA	NA	NA
21018	Red maple	Acer rubrum	Sacramento	California	-121.546762	38.645224	4060 San Filippo Way	introduced	0 to 15.24 cm	Sacramento	NA	NA	NA	NA	NA	NA	NA	NA	NA	NA	NA	NA	NA	NA	NA	NA	NA
70620	Red maple	Acer rubrum	Sacramento	California	-121.502638	38.6494811	4500 Gateway Park Blvd	introduced	0 to 15.24 cm	Sacramento	NA	NA	NA	NA	NA	NA	NA	NA	NA	NA	NA	NA	NA	NA	NA	NA	NA
67175	Red maple	Acer rubrum	Sacramento	California	-121.4699184	38.6552696	100 Main Ave	introduced	0 to 15.24 cm	Sacramento	NA	NA	NA	NA	NA	NA	NA	NA	NA	NA	NA	NA	NA	NA	NA	NA	NA
63611	Red maple	Acer rubrum	Sacramento	California	-121.5275771	38.6114291	2936 W River Dr	introduced	0 to 15.24 cm	Sacramento	NA	NA	NA	NA	NA	NA	NA	NA	NA	NA	NA	NA	NA	NA	NA	NA	NA
90993	Red maple	Acer rubrum	Sacramento	California	-121.539803	38.642915	3701 Natomas Central Dr	introduced	0 to 15.24 cm	Sacramento	NA	NA	NA	NA	NA	NA	NA	NA	NA	NA	NA	NA	NA	NA	NA	NA	NA
81028	Red maple	Acer rubrum	Sacramento	California	-121.4474938	38.5592603	1641 48th St	introduced	15.24 to 30.48 cm	Sacramento	NA	NA	NA	NA	NA	NA	NA	NA	NA	NA	NA	NA	NA	NA	NA	NA	NA
54917	Red maple	Acer rubrum	Sacramento	California	-121.405246	38.444574	8600 W Stockton Blvd	introduced	0 to 15.24 cm	Sacramento	NA	NA	NA	NA	NA	NA	NA	NA	NA	NA	NA	NA	NA	NA	NA	NA	NA
30461	Red maple	Acer rubrum	Sacramento	California	-121.521263	38.479773	7700X E Shore Dr	introduced	15.24 to 30.48 cm	Sacramento	NA	NA	NA	NA	NA	NA	NA	NA	NA	NA	NA	NA	NA	NA	NA	NA	NA
46844	Red maple	Acer rubrum	Sacramento	California	-121.502638	38.6494811	4500 Gateway Park Blvd	introduced	0 to 15.24 cm	Sacramento	NA	NA	NA	NA	NA	NA	NA	NA	NA	NA	NA	NA	NA	NA	NA	NA	NA
10451	Red maple	Acer rubrum	Sacramento	California	-121.543482	38.653856	4500 Natomas Central Dr	introduced	0 to 15.24 cm	Sacramento	NA	NA	NA	NA	NA	NA	NA	NA	NA	NA	NA	NA	NA	NA	NA	NA	NA
74032	Red maple	Acer rubrum	Sacramento	California	-121.4311823	38.5333223	4670 63rd St	introduced	0 to 15.24 cm	Sacramento	NA	NA	NA	NA	NA	NA	NA	NA	NA	NA	NA	NA	NA	NA	NA	NA	NA
23518	Red maple	Acer rubrum	Sacramento	California	-121.5426978	38.6475647	4211 Dardanelles St	introduced	0 to 15.24 cm	Sacramento	NA	NA	NA	NA	NA	NA	NA	NA	NA	NA	NA	NA	NA	NA	NA	NA	NA
29768	Red maple	Acer rubrum	Sacramento	California	-121.4710611	38.5644856	2801 29th St	introduced	0 to 15.24 cm	Sacramento	NA	NA	NA	NA	NA	NA	NA	NA	NA	NA	NA	NA	NA	NA	NA	NA	NA
63390	Red maple	Acer rubrum	Sacramento	California	-121.5423411	38.6456919	3614 Sardinia Island Way	introduced	0 to 15.24 cm	Sacramento	NA	NA	NA	NA	NA	NA	NA	NA	NA	NA	NA	NA	NA	NA	NA	NA	NA
48351	Red maple	Acer rubrum	Sacramento	California	-121.4413441	38.551139	2601 55th St	introduced	0 to 15.24 cm	Sacramento	NA	NA	NA	NA	NA	NA	NA	NA	NA	NA	NA	NA	NA	NA	NA	NA	NA
30491	Red maple	Acer rubrum	Sacramento	California	-121.4482788	38.621971	2995 Altos Ave	introduced	0 to 15.24 cm	Sacramento	NA	NA	NA	NA	NA	NA	NA	NA	NA	NA	NA	NA	NA	NA	NA	NA	NA
88440	Red maple	Acer rubrum	Sacramento	California	-121.5380547	38.6523285	3401 Bonfair Ave	introduced	0 to 15.24 cm	Sacramento	NA	NA	NA	NA	NA	NA	NA	NA	NA	NA	NA	NA	NA	NA	NA	NA	NA
37018	Red maple	Acer rubrum	Sacramento	California	-121.4425143	38.6184596	1059 Las Palmas Ave	introduced	0 to 15.24 cm	Sacramento	NA	NA	NA	NA	NA	NA	NA	NA	NA	NA	NA	NA	NA	NA	NA	NA	NA
20985	Red maple	Acer rubrum	Sacramento	California	-121.4441785	38.53433	5315 19th Ave	introduced	0 to 15.24 cm	Sacramento	NA	NA	NA	NA	NA	NA	NA	NA	NA	NA	NA	NA	NA	NA	NA	NA	NA
1811	Red maple	Acer rubrum	Sacramento	California	-121.6099019	38.1620229	215 C St	introduced	0 to 15.24 cm	Sacramento	NA	NA	NA	NA	NA	NA	NA	NA	NA	NA	NA	NA	NA	NA	NA	NA	NA
58036	Red maple	Acer rubrum	Sacramento	California	-121.4747561	38.5568537	715 Broadway	introduced	0 to 15.24 cm	Sacramento	NA	NA	NA	NA	NA	NA	NA	NA	NA	NA	NA	NA	NA	NA	NA	NA	NA
41944	Red maple	Acer rubrum	Sacramento	California	-121.4788772	38.5572604	2531 26th St	introduced	0 to 15.24 cm	Sacramento	NA	NA	NA	NA	NA	NA	NA	NA	NA	NA	NA	NA	NA	NA	NA	NA	NA
22319	Red maple	Acer rubrum	Sacramento	California	-121.5493819	38.6452532	4120 Dnieper River Way	introduced	0 to 15.24 cm	Sacramento	NA	NA	NA	NA	NA	NA	NA	NA	NA	NA	NA	NA	NA	NA	NA	NA	NA
54797	Red maple	Acer rubrum	Sacramento	California	-121.518366	38.676673	2400 Burberry Way	introduced	0 to 15.24 cm	Sacramento	NA	NA	NA	NA	NA	NA	NA	NA	NA	NA	NA	NA	NA	NA	NA	NA	NA
4238	Red maple	Acer rubrum	Sacramento	California	-121.5486874	38.6441279	3843 Po River Way	introduced	0 to 15.24 cm	Sacramento	NA	NA	NA	NA	NA	NA	NA	NA	NA	NA	NA	NA	NA	NA	NA	NA	NA
49758	Red maple	Acer rubrum	Sacramento	California	-121.5351296	38.6511118	3401 Colchester Ave	introduced	0 to 15.24 cm	Sacramento	NA	NA	NA	NA	NA	NA	NA	NA	NA	NA	NA	NA	NA	NA	NA	NA	NA
15422	Red maple	Acer rubrum	Sacramento	California	-121.4853888	38.5779579	1020 16th St	introduced	0 to 15.24 cm	Sacramento	NA	NA	NA	NA	NA	NA	NA	NA	NA	NA	NA	NA	NA	NA	NA	NA	NA
4935	Red maple	Acer rubrum	Sacramento	California	-121.4706386	38.5767456	2605 H St	introduced	15.24 to 30.48 cm	Sacramento	NA	NA	NA	NA	NA	NA	NA	NA	NA	NA	NA	NA	NA	NA	NA	NA	NA
87963	Red maple	Acer rubrum	Sacramento	California	-121.504188	38.676232	5500 Honor Pkwy	introduced	0 to 15.24 cm	Sacramento	NA	NA	NA	NA	NA	NA	NA	NA	NA	NA	NA	NA	NA	NA	NA	NA	NA
75430	Red maple	Acer rubrum	Sacramento	California	-121.4692039	38.4859774	7510 Wainscott Way	introduced	0 to 15.24 cm	Sacramento	NA	NA	NA	NA	NA	NA	NA	NA	NA	NA	NA	NA	NA	NA	NA	NA	NA
95569	Red maple	Acer rubrum	Sacramento	California	-121.477025	38.579497	2100 G St	introduced	0 to 15.24 cm	Sacramento	NA	NA	NA	NA	NA	NA	NA	NA	NA	NA	NA	NA	NA	NA	NA	NA	NA
24331	Red maple	Acer rubrum	Sacramento	California	-121.4579837	38.6077575	2240 Hawthorne St	introduced	0 to 15.24 cm	Sacramento	NA	NA	NA	NA	NA	NA	NA	NA	NA	NA	NA	NA	NA	NA	NA	NA	NA
76207	Red maple	Acer rubrum	Sacramento	California	-121.4903769	38.5499744	2017 Bidwell Way	introduced	0 to 15.24 cm	Sacramento	NA	NA	NA	NA	NA	NA	NA	NA	NA	NA	NA	NA	NA	NA	NA	NA	NA
7031	Red maple	Acer rubrum	Sacramento	California	-121.5430284	38.6477683	4212 Adriatic Sea Way	introduced	0 to 15.24 cm	Sacramento	NA	NA	NA	NA	NA	NA	NA	NA	NA	NA	NA	NA	NA	NA	NA	NA	NA
36323	Red maple	Acer rubrum	Sacramento	California	-121.4431505	38.5527973	5333 V St	introduced	0 to 15.24 cm	Sacramento	NA	NA	NA	NA	NA	NA	NA	NA	NA	NA	NA	NA	NA	NA	NA	NA	NA
80423	Red maple	Acer rubrum	Sacramento	California	-121.4345192	38.5628739	1132 57th St	introduced	15.24 to 30.48 cm	Sacramento	NA	NA	NA	NA	NA	NA	NA	NA	NA	NA	NA	NA	NA	NA	NA	NA	NA
63614	Red maple	Acer rubrum	Sacramento	California	-121.430983	38.535612	4361 63rd St	introduced	0 to 15.24 cm	Sacramento	NA	NA	NA	NA	NA	NA	NA	NA	NA	NA	NA	NA	NA	NA	NA	NA	NA
71279	Red maple	Acer rubrum	Sacramento	California	-121.4735858	38.5635012	1917 28th St	introduced	15.24 to 30.48 cm	Sacramento	NA	NA	NA	NA	NA	NA	NA	NA	NA	NA	NA	NA	NA	NA	NA	NA	NA
43983	Red maple	Acer rubrum	Sacramento	California	-121.5058865	38.5073984	6432 Park Village St	introduced	0 to 15.24 cm	Sacramento	NA	NA	NA	NA	NA	NA	NA	NA	NA	NA	NA	NA	NA	NA	NA	NA	NA
4847	Red maple	Acer rubrum	Sacramento	California	-121.504188	38.676232	5500 Honor Pkwy	introduced	0 to 15.24 cm	Sacramento	NA	NA	NA	NA	NA	NA	NA	NA	NA	NA	NA	NA	NA	NA	NA	NA	NA
37022	Red maple	Acer rubrum	Sacramento	California	-121.5046115	38.5188771	1402 Dickson St	introduced	0 to 15.24 cm	Sacramento	NA	NA	NA	NA	NA	NA	NA	NA	NA	NA	NA	NA	NA	NA	NA	NA	NA
40565	Red maple	Acer rubrum	Sacramento	California	-121.525151	38.6249041	3031 Guadalajara Way	introduced	0 to 15.24 cm	Sacramento	NA	NA	NA	NA	NA	NA	NA	NA	NA	NA	NA	NA	NA	NA	NA	NA	NA
77470	Red maple	Acer rubrum	Sacramento	California	-121.4090507	38.5448651	8181 Cucamonga Ave	introduced	0 to 15.24 cm	Sacramento	NA	NA	NA	NA	NA	NA	NA	NA	NA	NA	NA	NA	NA	NA	NA	NA	NA
62439	Red maple	Acer rubrum	Sacramento	California	-121.4073454	38.4416285	8712 Donson Way	introduced	0 to 15.24 cm	Sacramento	NA	NA	NA	NA	NA	NA	NA	NA	NA	NA	NA	NA	NA	NA	NA	NA	NA
16435	Red maple	Acer rubrum	Sacramento	California	-121.5437934	38.6481794	4242 Natomas Central Dr	introduced	0 to 15.24 cm	Sacramento	NA	NA	NA	NA	NA	NA	NA	NA	NA	NA	NA	NA	NA	NA	NA	NA	NA
6079	Red maple	Acer rubrum	Sacramento	California	-121.4602618	38.5599428	3750 S St	introduced	15.24 to 30.48 cm	Sacramento	NA	NA	NA	NA	NA	NA	NA	NA	NA	NA	NA	NA	NA	NA	NA	NA	NA
30611	Red maple	Acer rubrum	Sacramento	California	-121.518366	38.676673	2400 Burberry Way	introduced	0 to 15.24 cm	Sacramento	NA	NA	NA	NA	NA	NA	NA	NA	NA	NA	NA	NA	NA	NA	NA	NA	NA
28140	Red maple	Acer rubrum	Sacramento	California	-121.499046	38.5610119	2631 Riverside Blvd	introduced	0 to 15.24 cm	Sacramento	NA	NA	NA	NA	NA	NA	NA	NA	NA	NA	NA	NA	NA	NA	NA	NA	NA
44678	Red maple	Acer rubrum	Sacramento	California	-121.4500886	38.574751	3962 E St	introduced	0 to 15.24 cm	Sacramento	NA	NA	NA	NA	NA	NA	NA	NA	NA	NA	NA	NA	NA	NA	NA	NA	NA
62697	Red maple	Acer rubrum	Sacramento	California	-121.4591441	38.6576351	4925 Lone Leaf Dr	introduced	0 to 15.24 cm	Sacramento	NA	NA	NA	NA	NA	NA	NA	NA	NA	NA	NA	NA	NA	NA	NA	NA	NA
90989	Red maple	Acer rubrum	Sacramento	California	-121.550955	38.6533074	4133 Hovnanian Dr	introduced	0 to 15.24 cm	Sacramento	NA	NA	NA	NA	NA	NA	NA	NA	NA	NA	NA	NA	NA	NA	NA	NA	NA
32486	Red maple	Acer rubrum	Sacramento	California	-121.4354074	38.5631438	1133 56th St	introduced	0 to 15.24 cm	Sacramento	NA	NA	NA	NA	NA	NA	NA	NA	NA	NA	NA	NA	NA	NA	NA	NA	NA
2064	Red maple	Acer rubrum	Sacramento	California	-121.475193	38.583853	301 21St St	introduced	0 to 15.24 cm	Sacramento	NA	NA	NA	NA	NA	NA	NA	NA	NA	NA	NA	NA	NA	NA	NA	NA	NA
45404	Red maple	Acer rubrum	Sacramento	California	-121.525151	38.6249041	3031 Guadalajara Way	introduced	0 to 15.24 cm	Sacramento	NA	NA	NA	NA	NA	NA	NA	NA	NA	NA	NA	NA	NA	NA	NA	NA	NA
94887	Red maple	Acer rubrum	Sacramento	California	-121.504188	38.676232	5500 Honor Pkwy	introduced	0 to 15.24 cm	Sacramento	NA	NA	NA	NA	NA	NA	NA	NA	NA	NA	NA	NA	NA	NA	NA	NA	NA
43352	Red maple	Acer rubrum	Sacramento	California	-121.5434078	38.6488666	3660 Manera Rica Dr	introduced	0 to 15.24 cm	Sacramento	NA	NA	NA	NA	NA	NA	NA	NA	NA	NA	NA	NA	NA	NA	NA	NA	NA
67300	Red maple	Acer rubrum	Sacramento	California	-121.5380547	38.6523285	4401 Bonfair Ave	introduced	0 to 15.24 cm	Sacramento	NA	NA	NA	NA	NA	NA	NA	NA	NA	NA	NA	NA	NA	NA	NA	NA	NA
72490	Red maple	Acer rubrum	Sacramento	California	-121.540389	38.4803612	7654 Pocket Rd	introduced	0 to 15.24 cm	Sacramento	NA	NA	NA	NA	NA	NA	NA	NA	NA	NA	NA	NA	NA	NA	NA	NA	NA
2580	Red maple	Acer rubrum	Sacramento	California	-121.430382	38.570063	5701 Carlson Dr	introduced	0 to 15.24 cm	Sacramento	NA	NA	NA	NA	NA	NA	NA	NA	NA	NA	NA	NA	NA	NA	NA	NA	NA
67299	Red maple	Acer rubrum	Sacramento	California	-121.5380547	38.6523285	4400 Bonfair Ave	introduced	0 to 15.24 cm	Sacramento	NA	NA	NA	NA	NA	NA	NA	NA	NA	NA	NA	NA	NA	NA	NA	NA	NA
52527	Red maple	Acer rubrum	Sacramento	California	-121.539684	38.643029	3700X Natomas Central Dr	introduced	0 to 15.24 cm	Sacramento	NA	NA	NA	NA	NA	NA	NA	NA	NA	NA	NA	NA	NA	NA	NA	NA	NA
44209	Red maple	Acer rubrum	Sacramento	California	-121.5275771	38.6114291	2936 W River Dr	introduced	0 to 15.24 cm	Sacramento	NA	NA	NA	NA	NA	NA	NA	NA	NA	NA	NA	NA	NA	NA	NA	NA	NA
49633	Red maple	Acer rubrum	Sacramento	California	-121.4948532	38.5793599	930 K St	introduced	15.24 to 30.48 cm	Sacramento	NA	NA	NA	NA	NA	NA	NA	NA	NA	NA	NA	NA	NA	NA	NA	NA	NA
31592	Red maple	Acer rubrum	Sacramento	California	-121.4506807	38.6100856	2205 Del Paso Blvd	introduced	0 to 15.24 cm	Sacramento	NA	NA	NA	NA	NA	NA	NA	NA	NA	NA	NA	NA	NA	NA	NA	NA	NA
62570	Red maple	Acer rubrum	Sacramento	California	-121.4348316	38.5597458	1351 58th St	introduced	0 to 15.24 cm	Sacramento	NA	NA	NA	NA	NA	NA	NA	NA	NA	NA	NA	NA	NA	NA	NA	NA	NA
45471	Red maple	Acer rubrum	Sacramento	California	-121.543482	38.653856	4500 Natomas Central Dr	introduced	0 to 15.24 cm	Sacramento	NA	NA	NA	NA	NA	NA	NA	NA	NA	NA	NA	NA	NA	NA	NA	NA	NA
93378	Red maple	Acer rubrum	Sacramento	California	-121.4312075	38.5390485	4090 63rd St	introduced	0 to 15.24 cm	Sacramento	NA	NA	NA	NA	NA	NA	NA	NA	NA	NA	NA	NA	NA	NA	NA	NA	NA
31439	Red maple	Acer rubrum	Sacramento	California	-121.4694755	38.5453525	3477 7th Ave	introduced	0 to 15.24 cm	Sacramento	NA	NA	NA	NA	NA	NA	NA	NA	NA	NA	NA	NA	NA	NA	NA	NA	NA
11656	Red maple	Acer rubrum	Sacramento	California	-121.4786425	38.5798429	712 20th St	introduced	0 to 15.24 cm	Sacramento	NA	NA	NA	NA	NA	NA	NA	NA	NA	NA	NA	NA	NA	NA	NA	NA	NA
32789	Red maple	Acer rubrum	Sacramento	California	-121.4934737	38.5710594	1301 13th St	introduced	0 to 15.24 cm	Sacramento	NA	NA	NA	NA	NA	NA	NA	NA	NA	NA	NA	NA	NA	NA	NA	NA	NA
84512	Red maple	Acer rubrum	Sacramento	California	-121.5239957	38.6796935	2850 Macon Dr	introduced	0 to 15.24 cm	Sacramento	NA	NA	NA	NA	NA	NA	NA	NA	NA	NA	NA	NA	NA	NA	NA	NA	NA
40046	Red maple	Acer rubrum	Sacramento	California	-121.4781072	38.5529166	2751 3rd Ave	introduced	0 to 15.24 cm	Sacramento	NA	NA	NA	NA	NA	NA	NA	NA	NA	NA	NA	NA	NA	NA	NA	NA	NA
72898	Red maple	Acer rubrum	Sacramento	California	-121.542297	38.65863	4700 Westlake Pkwy	introduced	0 to 15.24 cm	Sacramento	NA	NA	NA	NA	NA	NA	NA	NA	NA	NA	NA	NA	NA	NA	NA	NA	NA
51827	Red maple	Acer rubrum	Sacramento	California	-121.419273	38.53198	7300X 21St Ave	introduced	0 to 15.24 cm	Sacramento	NA	NA	NA	NA	NA	NA	NA	NA	NA	NA	NA	NA	NA	NA	NA	NA	NA
69374	Red maple	Acer rubrum	Sacramento	California	-121.5380547	38.6523285	4500 Bonfair Ave	introduced	0 to 15.24 cm	Sacramento	NA	NA	NA	NA	NA	NA	NA	NA	NA	NA	NA	NA	NA	NA	NA	NA	NA
18499	Red maple	Acer rubrum	Sacramento	California	-121.518086	38.677482	5700 Macon Dr	introduced	0 to 15.24 cm	Sacramento	NA	NA	NA	NA	NA	NA	NA	NA	NA	NA	NA	NA	NA	NA	NA	NA	NA
32792	Red maple	Acer rubrum	Sacramento	California	-121.42947	38.572249	415 Messina Dr	introduced	0 to 15.24 cm	Sacramento	NA	NA	NA	NA	NA	NA	NA	NA	NA	NA	NA	NA	NA	NA	NA	NA	NA
39651	Red maple	Acer rubrum	Sacramento	California	-121.4284999	38.5394327	3905 65th St	introduced	0 to 15.24 cm	Sacramento	NA	NA	NA	NA	NA	NA	NA	NA	NA	NA	NA	NA	NA	NA	NA	NA	NA
21742	Red maple	Acer rubrum	Sacramento	California	-121.504188	38.676232	5500 Honor Pkwy	introduced	0 to 15.24 cm	Sacramento	NA	NA	NA	NA	NA	NA	NA	NA	NA	NA	NA	NA	NA	NA	NA	NA	NA
88449	Red maple	Acer rubrum	Sacramento	California	-121.5380547	38.6523285	4500 Bonfair Ave	introduced	0 to 15.24 cm	Sacramento	NA	NA	NA	NA	NA	NA	NA	NA	NA	NA	NA	NA	NA	NA	NA	NA	NA
37539	Red maple	Acer rubrum	Sacramento	California	-121.4731245	38.5516465	3166 4th Ave	introduced	0 to 15.24 cm	Sacramento	NA	NA	NA	NA	NA	NA	NA	NA	NA	NA	NA	NA	NA	NA	NA	NA	NA
76575	Red maple	Acer rubrum	Sacramento	California	-121.4358517	38.5106497	4241 Stockton Blvd	introduced	0 to 15.24 cm	Sacramento	NA	NA	NA	NA	NA	NA	NA	NA	NA	NA	NA	NA	NA	NA	NA	NA	NA
8986	Red maple	Acer rubrum	Sacramento	California	-121.4692039	38.4859774	7510 Wainscott Way	introduced	0 to 15.24 cm	Sacramento	NA	NA	NA	NA	NA	NA	NA	NA	NA	NA	NA	NA	NA	NA	NA	NA	NA
73144	Red maple	Acer rubrum	Sacramento	California	-121.4699184	38.6552696	100 Main Ave	introduced	0 to 15.24 cm	Sacramento	NA	NA	NA	NA	NA	NA	NA	NA	NA	NA	NA	NA	NA	NA	NA	NA	NA
53652	Red maple	Acer rubrum	Sacramento	California	-121.489341	38.572289	1520 15th St	introduced	0 to 15.24 cm	Sacramento	NA	NA	NA	NA	NA	NA	NA	NA	NA	NA	NA	NA	NA	NA	NA	NA	NA
79081	Red maple	Acer rubrum	Sacramento	California	-121.5430331	38.6480334	4224 Adriatic Sea Way	introduced	0 to 15.24 cm	Sacramento	NA	NA	NA	NA	NA	NA	NA	NA	NA	NA	NA	NA	NA	NA	NA	NA	NA
19966	Red maple	Acer rubrum	Sacramento	California	-121.493348	38.580196	1000 J St	introduced	15.24 to 30.48 cm	Sacramento	NA	NA	NA	NA	NA	NA	NA	NA	NA	NA	NA	NA	NA	NA	NA	NA	NA
47577	Red maple	Acer rubrum	Sacramento	California	-121.4358517	38.5106497	2040 Stockton Blvd	introduced	0 to 15.24 cm	Sacramento	NA	NA	NA	NA	NA	NA	NA	NA	NA	NA	NA	NA	NA	NA	NA	NA	NA
50732	Red maple	Acer rubrum	Sacramento	California	-121.4728115	38.5420611	3217 11th Ave	introduced	0 to 15.24 cm	Sacramento	NA	NA	NA	NA	NA	NA	NA	NA	NA	NA	NA	NA	NA	NA	NA	NA	NA
50898	Red maple	Acer rubrum	Sacramento	California	-121.5006056	38.5663679	919 W St	introduced	0 to 15.24 cm	Sacramento	NA	NA	NA	NA	NA	NA	NA	NA	NA	NA	NA	NA	NA	NA	NA	NA	NA
68777	Red maple	Acer rubrum	Sacramento	California	-121.4979676	38.5693136	1009 T St	introduced	0 to 15.24 cm	Sacramento	NA	NA	NA	NA	NA	NA	NA	NA	NA	NA	NA	NA	NA	NA	NA	NA	NA
44543	Red maple	Acer rubrum	Sacramento	California	-121.4097579	38.4471025	7921 Jacinto Rd	introduced	0 to 15.24 cm	Sacramento	NA	NA	NA	NA	NA	NA	NA	NA	NA	NA	NA	NA	NA	NA	NA	NA	NA
89530	Red maple	Acer rubrum	Sacramento	California	-121.480377	38.582183	517 18th St	introduced	0 to 15.24 cm	Sacramento	NA	NA	NA	NA	NA	NA	NA	NA	NA	NA	NA	NA	NA	NA	NA	NA	NA
62435	Red maple	Acer rubrum	Sacramento	California	-121.5289231	38.5741195	600 11th St	introduced	0 to 15.24 cm	Sacramento	NA	NA	NA	NA	NA	NA	NA	NA	NA	NA	NA	NA	NA	NA	NA	NA	NA
63368	Red maple	Acer rubrum	Sacramento	California	-121.5380547	38.6523285	4401 Bonfair Ave	introduced	0 to 15.24 cm	Sacramento	NA	NA	NA	NA	NA	NA	NA	NA	NA	NA	NA	NA	NA	NA	NA	NA	NA
64665	Red maple	Acer rubrum	Sacramento	California	-121.502638	38.6494811	4500X Gateway Park Blvd	introduced	0 to 15.24 cm	Sacramento	NA	NA	NA	NA	NA	NA	NA	NA	NA	NA	NA	NA	NA	NA	NA	NA	NA
945	Red maple	Acer rubrum	Sacramento	California	-121.5380547	38.6523285	4400 Bonfair Ave	introduced	0 to 15.24 cm	Sacramento	NA	NA	NA	NA	NA	NA	NA	NA	NA	NA	NA	NA	NA	NA	NA	NA	NA
32274	Red maple	Acer rubrum	Sacramento	California	-121.5341852	38.6808446	5765 Tres Piezas Dr	introduced	0 to 15.24 cm	Sacramento	NA	NA	NA	NA	NA	NA	NA	NA	NA	NA	NA	NA	NA	NA	NA	NA	NA
38559	Red maple	Acer rubrum	Sacramento	California	-121.412996	38.445615	7572 Charente Way	introduced	0 to 15.24 cm	Sacramento	NA	NA	NA	NA	NA	NA	NA	NA	NA	NA	NA	NA	NA	NA	NA	NA	NA
62466	Red maple	Acer rubrum	Sacramento	California	-121.4071243	38.4403526	8745 Donson Way	introduced	0 to 15.24 cm	Sacramento	NA	NA	NA	NA	NA	NA	NA	NA	NA	NA	NA	NA	NA	NA	NA	NA	NA
94278	Red maple	Acer rubrum	Sacramento	California	-121.448604	38.5427918	4941 10th Ave	introduced	0 to 15.24 cm	Sacramento	NA	NA	NA	NA	NA	NA	NA	NA	NA	NA	NA	NA	NA	NA	NA	NA	NA
65650	Red maple	Acer rubrum	Sacramento	California	-121.4858956	38.5694242	1731 18th St	introduced	0 to 15.24 cm	Sacramento	NA	NA	NA	NA	NA	NA	NA	NA	NA	NA	NA	NA	NA	NA	NA	NA	NA
87304	Red maple	Acer rubrum	Sacramento	California	-121.502638	38.6494811	4500X Gateway Park Blvd	introduced	0 to 15.24 cm	Sacramento	NA	NA	NA	NA	NA	NA	NA	NA	NA	NA	NA	NA	NA	NA	NA	NA	NA
18466	Red maple	Acer rubrum	Sacramento	California	-121.5135853	38.6682163	5160 Fredericksburg Way	introduced	0 to 15.24 cm	Sacramento	NA	NA	NA	NA	NA	NA	NA	NA	NA	NA	NA	NA	NA	NA	NA	NA	NA
74564	Red maple	Acer rubrum	Sacramento	California	-121.4585648	38.5576929	3949 U St	introduced	0 to 15.24 cm	Sacramento	NA	NA	NA	NA	NA	NA	NA	NA	NA	NA	NA	NA	NA	NA	NA	NA	NA
84442	Red maple	Acer rubrum	Sacramento	California	-121.5278851	38.4765579	392 Pocket Rd	introduced	0 to 15.24 cm	Sacramento	NA	NA	NA	NA	NA	NA	NA	NA	NA	NA	NA	NA	NA	NA	NA	NA	NA
22061	Red maple	Acer rubrum	Sacramento	California	-121.473437	38.584488	201 22Nd St	introduced	30.48 to 45.72 cm	Sacramento	NA	NA	NA	NA	NA	NA	NA	NA	NA	NA	NA	NA	NA	NA	NA	NA	NA
90019	Red maple	Acer rubrum	Sacramento	California	-121.5084674	38.5496866	854 8th Ave	introduced	0 to 15.24 cm	Sacramento	NA	NA	NA	NA	NA	NA	NA	NA	NA	NA	NA	NA	NA	NA	NA	NA	NA
75310	Red maple	Acer rubrum	Sacramento	California	-121.5427077	38.6481359	4247 Dardanelles St	introduced	0 to 15.24 cm	Sacramento	NA	NA	NA	NA	NA	NA	NA	NA	NA	NA	NA	NA	NA	NA	NA	NA	NA
92989	Red maple	Acer rubrum	Sacramento	California	-121.525151	38.6249041	3031 Guadalajara Way	introduced	0 to 15.24 cm	Sacramento	NA	NA	NA	NA	NA	NA	NA	NA	NA	NA	NA	NA	NA	NA	NA	NA	NA
2171	Red maple	Acer rubrum	Sacramento	California	-121.4073437	38.4414329	8720 Donson Way	introduced	0 to 15.24 cm	Sacramento	NA	NA	NA	NA	NA	NA	NA	NA	NA	NA	NA	NA	NA	NA	NA	NA	NA
60608	Red maple	Acer rubrum	Sacramento	California	-121.52973	38.4766912	8081 Pocket Rd	introduced	0 to 15.24 cm	Sacramento	NA	NA	NA	NA	NA	NA	NA	NA	NA	NA	NA	NA	NA	NA	NA	NA	NA
88876	Red maple	Acer rubrum	Sacramento	California	-121.4762986	38.5510063	2865 Marshall Way	introduced	0 to 15.24 cm	Sacramento	NA	NA	NA	NA	NA	NA	NA	NA	NA	NA	NA	NA	NA	NA	NA	NA	NA
13355	Red maple	Acer rubrum	Sacramento	California	-121.4944	38.58157	8500 La Riviera Dr	introduced	30.48 to 45.72 cm	Sacramento	NA	NA	NA	NA	NA	NA	NA	NA	NA	NA	NA	NA	NA	NA	NA	NA	NA
91177	Red maple	Acer rubrum	Sacramento	California	-121.486327	38.568427	1801 18th St	introduced	0 to 15.24 cm	Sacramento	NA	NA	NA	NA	NA	NA	NA	NA	NA	NA	NA	NA	NA	NA	NA	NA	NA
77820	Red maple	Acer rubrum	Sacramento	California	-121.4701285	38.5813201	2512 D St	introduced	0 to 15.24 cm	Sacramento	NA	NA	NA	NA	NA	NA	NA	NA	NA	NA	NA	NA	NA	NA	NA	NA	NA
45564	Red maple	Acer rubrum	Sacramento	California	-121.4692039	38.4859774	7510 Wainscott Way	introduced	0 to 15.24 cm	Sacramento	NA	NA	NA	NA	NA	NA	NA	NA	NA	NA	NA	NA	NA	NA	NA	NA	NA
4732	Red maple	Acer rubrum	Sacramento	California	-121.504188	38.676232	5500 Honor Pkwy	introduced	0 to 15.24 cm	Sacramento	NA	NA	NA	NA	NA	NA	NA	NA	NA	NA	NA	NA	NA	NA	NA	NA	NA
34711	Red maple	Acer rubrum	Sacramento	California	-121.493111	38.4746037	1976 John Still Dr	introduced	0 to 15.24 cm	Sacramento	NA	NA	NA	NA	NA	NA	NA	NA	NA	NA	NA	NA	NA	NA	NA	NA	NA
9692	Red maple	Acer rubrum	Sacramento	California	-121.480156	38.543855	3349 W Curtis Dr	introduced	0 to 15.24 cm	Sacramento	NA	NA	NA	NA	NA	NA	NA	NA	NA	NA	NA	NA	NA	NA	NA	NA	NA
60005	Red maple	Acer rubrum	Sacramento	California	-121.465705	38.540592	3800 13th Ave	introduced	0 to 15.24 cm	Sacramento	NA	NA	NA	NA	NA	NA	NA	NA	NA	NA	NA	NA	NA	NA	NA	NA	NA
35565	Red maple	Acer rubrum	Sacramento	California	-121.4601833	38.5684093	1305 Santa Ynez Way	introduced	0 to 15.24 cm	Sacramento	NA	NA	NA	NA	NA	NA	NA	NA	NA	NA	NA	NA	NA	NA	NA	NA	NA
14958	Red maple	Acer rubrum	Sacramento	California	-121.4692039	38.4859774	7510 Wainscott Way	introduced	0 to 15.24 cm	Sacramento	NA	NA	NA	NA	NA	NA	NA	NA	NA	NA	NA	NA	NA	NA	NA	NA	NA
56534	Red maple	Acer rubrum	Sacramento	California	-121.40714	38.441964	8000 Masters St	introduced	0 to 15.24 cm	Sacramento	NA	NA	NA	NA	NA	NA	NA	NA	NA	NA	NA	NA	NA	NA	NA	NA	NA
64755	Red maple	Acer rubrum	Sacramento	California	-121.533185	38.515695	845 Clipper Way	introduced	0 to 15.24 cm	Sacramento	NA	NA	NA	NA	NA	NA	NA	NA	NA	NA	NA	NA	NA	NA	NA	NA	NA
18087	Red maple	Acer rubrum	Sacramento	California	-121.4426433	38.5513933	2532 54th St	introduced	0 to 15.24 cm	Sacramento	NA	NA	NA	NA	NA	NA	NA	NA	NA	NA	NA	NA	NA	NA	NA	NA	NA
92812	Red maple	Acer rubrum	Sacramento	California	-121.5372503	38.6522654	4450 Tynebourne St	introduced	0 to 15.24 cm	Sacramento	NA	NA	NA	NA	NA	NA	NA	NA	NA	NA	NA	NA	NA	NA	NA	NA	NA
70266	Red maple	Acer rubrum	Sacramento	California	-121.4674016	38.5687372	1319 30th St	introduced	15.24 to 30.48 cm	Sacramento	NA	NA	NA	NA	NA	NA	NA	NA	NA	NA	NA	NA	NA	NA	NA	NA	NA
34206	Red maple	Acer rubrum	Sacramento	California	-121.4900095	38.5611768	1731 Broadway	introduced	0 to 15.24 cm	Sacramento	NA	NA	NA	NA	NA	NA	NA	NA	NA	NA	NA	NA	NA	NA	NA	NA	NA
6622	Red maple	Acer rubrum	Sacramento	California	-121.537116	38.651173	4500 Tynebourne St	introduced	0 to 15.24 cm	Sacramento	NA	NA	NA	NA	NA	NA	NA	NA	NA	NA	NA	NA	NA	NA	NA	NA	NA
77600	Red maple	Acer rubrum	Sacramento	California	-121.4962318	38.5797269	825 K St	introduced	15.24 to 30.48 cm	Sacramento	NA	NA	NA	NA	NA	NA	NA	NA	NA	NA	NA	NA	NA	NA	NA	NA	NA
62564	Red maple	Acer rubrum	Sacramento	California	-121.4357342	38.5608183	1308 57th St	introduced	0 to 15.24 cm	Sacramento	NA	NA	NA	NA	NA	NA	NA	NA	NA	NA	NA	NA	NA	NA	NA	NA	NA
1041	Red maple	Acer rubrum	Sacramento	California	-121.4838449	38.570255	1908 P St	introduced	0 to 15.24 cm	Sacramento	NA	NA	NA	NA	NA	NA	NA	NA	NA	NA	NA	NA	NA	NA	NA	NA	NA
38240	Red maple	Acer rubrum	Sacramento	California	-121.4235373	38.5351361	4431 69th St	introduced	0 to 15.24 cm	Sacramento	NA	NA	NA	NA	NA	NA	NA	NA	NA	NA	NA	NA	NA	NA	NA	NA	NA
39235	Red maple	Acer rubrum	Sacramento	California	-121.5144299	38.6366957	3250 Natomas Crossing Dr	introduced	0 to 15.24 cm	Sacramento	NA	NA	NA	NA	NA	NA	NA	NA	NA	NA	NA	NA	NA	NA	NA	NA	NA
92049	Red maple	Acer rubrum	Sacramento	California	-121.4758594	38.5788951	711 22Nd St	introduced	0 to 15.24 cm	Sacramento	NA	NA	NA	NA	NA	NA	NA	NA	NA	NA	NA	NA	NA	NA	NA	NA	NA
31937	Red maple	Acer rubrum	Sacramento	California	-121.548973	38.6442419	4067 Bombili St	introduced	0 to 15.24 cm	Sacramento	NA	NA	NA	NA	NA	NA	NA	NA	NA	NA	NA	NA	NA	NA	NA	NA	NA
36250	Red maple	Acer rubrum	Sacramento	California	-121.493528	38.5790073	1028 K St	introduced	15.24 to 30.48 cm	Sacramento	NA	NA	NA	NA	NA	NA	NA	NA	NA	NA	NA	NA	NA	NA	NA	NA	NA
93758	Red maple	Acer rubrum	Sacramento	California	-121.504188	38.676232	5500 Honor Pkwy	introduced	0 to 15.24 cm	Sacramento	NA	NA	NA	NA	NA	NA	NA	NA	NA	NA	NA	NA	NA	NA	NA	NA	NA
88373	Red maple	Acer rubrum	Sacramento	California	-121.5498537	38.6445706	4100 Olivadi Way	introduced	0 to 15.24 cm	Sacramento	NA	NA	NA	NA	NA	NA	NA	NA	NA	NA	NA	NA	NA	NA	NA	NA	NA
44565	Red maple	Acer rubrum	Sacramento	California	-121.4103998	38.4419455	7720 Masters St	introduced	0 to 15.24 cm	Sacramento	NA	NA	NA	NA	NA	NA	NA	NA	NA	NA	NA	NA	NA	NA	NA	NA	NA
20655	Red maple	Acer rubrum	Sacramento	California	-121.4934737	38.5710594	1300 13th St	introduced	0 to 15.24 cm	Sacramento	NA	NA	NA	NA	NA	NA	NA	NA	NA	NA	NA	NA	NA	NA	NA	NA	NA
88451	Red maple	Acer rubrum	Sacramento	California	-121.5420715	38.6456955	3610 Sardinia Island Way	introduced	0 to 15.24 cm	Sacramento	NA	NA	NA	NA	NA	NA	NA	NA	NA	NA	NA	NA	NA	NA	NA	NA	NA
81718	Red maple	Acer rubrum	Sacramento	California	-121.4914756	38.4762418	7740 Manorside Dr	introduced	0 to 15.24 cm	Sacramento	NA	NA	NA	NA	NA	NA	NA	NA	NA	NA	NA	NA	NA	NA	NA	NA	NA
68227	Red maple	Acer rubrum	Sacramento	California	-121.4872961	38.5575325	2640 Larkin Way	introduced	0 to 15.24 cm	Sacramento	NA	NA	NA	NA	NA	NA	NA	NA	NA	NA	NA	NA	NA	NA	NA	NA	NA
76660	Red maple	Acer rubrum	Sacramento	California	-121.5107085	38.5873347	330 D St	introduced	0 to 15.24 cm	Sacramento	NA	NA	NA	NA	NA	NA	NA	NA	NA	NA	NA	NA	NA	NA	NA	NA	NA
13705	Red maple	Acer rubrum	Sacramento	California	-121.447605	38.578153	4056 Mckinley Blvd	introduced	15.24 to 30.48 cm	Sacramento	NA	NA	NA	NA	NA	NA	NA	NA	NA	NA	NA	NA	NA	NA	NA	NA	NA
73849	Red maple	Acer rubrum	Sacramento	California	-121.4492801	38.5427928	4865 10th Ave	introduced	0 to 15.24 cm	Sacramento	NA	NA	NA	NA	NA	NA	NA	NA	NA	NA	NA	NA	NA	NA	NA	NA	NA
93653	Red maple	Acer rubrum	Sacramento	California	-121.504188	38.676232	5500 Honor Pkwy	introduced	0 to 15.24 cm	Sacramento	NA	NA	NA	NA	NA	NA	NA	NA	NA	NA	NA	NA	NA	NA	NA	NA	NA
86745	Red maple	Acer rubrum	Sacramento	California	-121.5002682	38.5673114	912 V St	introduced	30.48 to 45.72 cm	Sacramento	NA	NA	NA	NA	NA	NA	NA	NA	NA	NA	NA	NA	NA	NA	NA	NA	NA
72838	Red maple	Acer rubrum	Sacramento	California	-121.5351635	38.6519795	3401 Gibraltar St	introduced	0 to 15.24 cm	Sacramento	NA	NA	NA	NA	NA	NA	NA	NA	NA	NA	NA	NA	NA	NA	NA	NA	NA
18443	Red maple	Acer rubrum	Sacramento	California	-121.518366	38.676673	2400 Burberry Way	introduced	0 to 15.24 cm	Sacramento	NA	NA	NA	NA	NA	NA	NA	NA	NA	NA	NA	NA	NA	NA	NA	NA	NA
87977	Red maple	Acer rubrum	Sacramento	California	-121.504188	38.676232	5500 Honor Pkwy	introduced	0 to 15.24 cm	Sacramento	NA	NA	NA	NA	NA	NA	NA	NA	NA	NA	NA	NA	NA	NA	NA	NA	NA
80135	Red maple	Acer rubrum	Sacramento	California	-121.4858179	38.5673656	1831 S St	introduced	0 to 15.24 cm	Sacramento	NA	NA	NA	NA	NA	NA	NA	NA	NA	NA	NA	NA	NA	NA	NA	NA	NA
83466	Red maple	Acer rubrum	Sacramento	California	-121.4944	38.58157	8500 La Riviera Dr	introduced	0 to 15.24 cm	Sacramento	NA	NA	NA	NA	NA	NA	NA	NA	NA	NA	NA	NA	NA	NA	NA	NA	NA
67857	Red maple	Acer rubrum	Sacramento	California	-121.5436841	38.6524752	101 Hovnanian Dr	introduced	0 to 15.24 cm	Sacramento	NA	NA	NA	NA	NA	NA	NA	NA	NA	NA	NA	NA	NA	NA	NA	NA	NA
56182	Red maple	Acer rubrum	Sacramento	California	-121.4309805	38.5351002	4435 63rd St	introduced	0 to 15.24 cm	Sacramento	NA	NA	NA	NA	NA	NA	NA	NA	NA	NA	NA	NA	NA	NA	NA	NA	NA
49695	Red maple	Acer rubrum	Sacramento	California	-121.5239957	38.6796935	2850 Macon Dr	introduced	0 to 15.24 cm	Sacramento	NA	NA	NA	NA	NA	NA	NA	NA	NA	NA	NA	NA	NA	NA	NA	NA	NA
36062	Red maple	Acer rubrum	Sacramento	California	-121.4090507	38.5448651	8181 Cucamonga Ave	introduced	0 to 15.24 cm	Sacramento	NA	NA	NA	NA	NA	NA	NA	NA	NA	NA	NA	NA	NA	NA	NA	NA	NA
24290	Red maple	Acer rubrum	Sacramento	California	-121.4415593	38.551383	2500 55th St	introduced	30.48 to 45.72 cm	Sacramento	NA	NA	NA	NA	NA	NA	NA	NA	NA	NA	NA	NA	NA	NA	NA	NA	NA
81110	Red maple	Acer rubrum	Sacramento	California	-121.5144299	38.6366957	3250 Natomas Crossing Dr	introduced	0 to 15.24 cm	Sacramento	NA	NA	NA	NA	NA	NA	NA	NA	NA	NA	NA	NA	NA	NA	NA	NA	NA
93504	Red maple	Acer rubrum	Sacramento	California	-121.482226	38.56125	2300 23rd St	introduced	0 to 15.24 cm	Sacramento	NA	NA	NA	NA	NA	NA	NA	NA	NA	NA	NA	NA	NA	NA	NA	NA	NA
72350	Red maple	Acer rubrum	Sacramento	California	-121.4531377	38.60751	2284 Calvados Ave	introduced	0 to 15.24 cm	Sacramento	NA	NA	NA	NA	NA	NA	NA	NA	NA	NA	NA	NA	NA	NA	NA	NA	NA
76380	Red maple	Acer rubrum	Sacramento	California	-121.4433721	38.5330395	4510 54th St	introduced	0 to 15.24 cm	Sacramento	NA	NA	NA	NA	NA	NA	NA	NA	NA	NA	NA	NA	NA	NA	NA	NA	NA
69325	Red maple	Acer rubrum	Sacramento	California	-121.5424982	38.6481706	4248 Dardanelles St	introduced	0 to 15.24 cm	Sacramento	NA	NA	NA	NA	NA	NA	NA	NA	NA	NA	NA	NA	NA	NA	NA	NA	NA
55836	Red maple	Acer rubrum	Sacramento	California	-121.417274	38.335888	7500 Bruceville Rd	introduced	0 to 15.24 cm	Sacramento	NA	NA	NA	NA	NA	NA	NA	NA	NA	NA	NA	NA	NA	NA	NA	NA	NA
10402	Red maple	Acer rubrum	Sacramento	California	-121.525151	38.6249041	3031 Guadalajara Way	introduced	0 to 15.24 cm	Sacramento	NA	NA	NA	NA	NA	NA	NA	NA	NA	NA	NA	NA	NA	NA	NA	NA	NA
70974	Red maple	Acer rubrum	Sacramento	California	-121.504188	38.676232	5500 Honor Pkwy	introduced	0 to 15.24 cm	Sacramento	NA	NA	NA	NA	NA	NA	NA	NA	NA	NA	NA	NA	NA	NA	NA	NA	NA
26439	Red maple	Acer rubrum	Sacramento	California	-121.4077864	38.4393408	7929 Praline Way	introduced	0 to 15.24 cm	Sacramento	NA	NA	NA	NA	NA	NA	NA	NA	NA	NA	NA	NA	NA	NA	NA	NA	NA
24527	Red maple	Acer rubrum	Sacramento	California	-121.5494632	38.489387	7395 Pocket Rd	introduced	0 to 15.24 cm	Sacramento	NA	NA	NA	NA	NA	NA	NA	NA	NA	NA	NA	NA	NA	NA	NA	NA	NA
95971	Red maple	Acer rubrum	Sacramento	California	-121.4944	38.58157	8500 La Riviera Dr	introduced	15.24 to 30.48 cm	Sacramento	NA	NA	NA	NA	NA	NA	NA	NA	NA	NA	NA	NA	NA	NA	NA	NA	NA
58069	Red maple	Acer rubrum	Sacramento	California	-121.497206	38.524723	1900X Fruitridge Rd	introduced	0 to 15.24 cm	Sacramento	NA	NA	NA	NA	NA	NA	NA	NA	NA	NA	NA	NA	NA	NA	NA	NA	NA
19510	Red maple	Acer rubrum	Sacramento	California	-121.5135853	38.6682163	5160 Fredericksburg Way	introduced	0 to 15.24 cm	Sacramento	NA	NA	NA	NA	NA	NA	NA	NA	NA	NA	NA	NA	NA	NA	NA	NA	NA
90035	Red maple	Acer rubrum	Sacramento	California	-121.5215789	38.5284153	1060 Sagamore Way	introduced	0 to 15.24 cm	Sacramento	NA	NA	NA	NA	NA	NA	NA	NA	NA	NA	NA	NA	NA	NA	NA	NA	NA
69259	Red maple	Acer rubrum	Sacramento	California	-121.4445154	38.5348261	4344 53rd St	introduced	0 to 15.24 cm	Sacramento	NA	NA	NA	NA	NA	NA	NA	NA	NA	NA	NA	NA	NA	NA	NA	NA	NA
56039	Red maple	Acer rubrum	Sacramento	California	-121.4747561	38.5568537	1000 Broadway	introduced	0 to 15.24 cm	Sacramento	NA	NA	NA	NA	NA	NA	NA	NA	NA	NA	NA	NA	NA	NA	NA	NA	NA
4300	Red maple	Acer rubrum	Sacramento	California	-121.5380547	38.6523285	4500 Bonfair Ave	introduced	0 to 15.24 cm	Sacramento	NA	NA	NA	NA	NA	NA	NA	NA	NA	NA	NA	NA	NA	NA	NA	NA	NA
58416	Red maple	Acer rubrum	Sacramento	California	-121.5372503	38.6522654	4450 Tynebourne St	introduced	0 to 15.24 cm	Sacramento	NA	NA	NA	NA	NA	NA	NA	NA	NA	NA	NA	NA	NA	NA	NA	NA	NA
46867	Red maple	Acer rubrum	Sacramento	California	-121.4302471	38.5220799	6321 Jansen Dr	introduced	15.24 to 30.48 cm	Sacramento	NA	NA	NA	NA	NA	NA	NA	NA	NA	NA	NA	NA	NA	NA	NA	NA	NA
59221	Red maple	Acer rubrum	Sacramento	California	-121.4750871	38.5462199	3039 6th Ave	introduced	0 to 15.24 cm	Sacramento	NA	NA	NA	NA	NA	NA	NA	NA	NA	NA	NA	NA	NA	NA	NA	NA	NA
18676	Red maple	Acer rubrum	Sacramento	California	-121.542297	38.65863	4700 Westlake Pkwy	introduced	0 to 15.24 cm	Sacramento	NA	NA	NA	NA	NA	NA	NA	NA	NA	NA	NA	NA	NA	NA	NA	NA	NA
58497	Red maple	Acer rubrum	Sacramento	California	-121.43276	38.53197	6200X 21St Ave	introduced	0 to 15.24 cm	Sacramento	NA	NA	NA	NA	NA	NA	NA	NA	NA	NA	NA	NA	NA	NA	NA	NA	NA
65192	Red maple	Acer rubrum	Sacramento	California	-121.4821872	38.5525799	2471 4th Ave	introduced	0 to 15.24 cm	Sacramento	NA	NA	NA	NA	NA	NA	NA	NA	NA	NA	NA	NA	NA	NA	NA	NA	NA
80923	Red maple	Acer rubrum	Sacramento	California	-121.4368283	38.5430978	3501 59th St	introduced	0 to 15.24 cm	Sacramento	NA	NA	NA	NA	NA	NA	NA	NA	NA	NA	NA	NA	NA	NA	NA	NA	NA
22060	Red maple	Acer rubrum	Sacramento	California	-121.473437	38.584488	201 22Nd St	introduced	45.72 to 60.96 cm	Sacramento	NA	NA	NA	NA	NA	NA	NA	NA	NA	NA	NA	NA	NA	NA	NA	NA	NA
22949	Red maple	Acer rubrum	Sacramento	California	-121.504188	38.676232	5500 Honor Pkwy	introduced	0 to 15.24 cm	Sacramento	NA	NA	NA	NA	NA	NA	NA	NA	NA	NA	NA	NA	NA	NA	NA	NA	NA
33725	Red maple	Acer rubrum	Sacramento	California	-121.4260358	38.5338241	4591 67th St	introduced	0 to 15.24 cm	Sacramento	NA	NA	NA	NA	NA	NA	NA	NA	NA	NA	NA	NA	NA	NA	NA	NA	NA
26713	Red maple	Acer rubrum	Sacramento	California	-121.4886735	38.5733144	1431 15th St	introduced	0 to 15.24 cm	Sacramento	NA	NA	NA	NA	NA	NA	NA	NA	NA	NA	NA	NA	NA	NA	NA	NA	NA
41393	Red maple	Acer rubrum	Sacramento	California	-121.4626265	38.578965	418 Alhambra Blvd	introduced	0 to 15.24 cm	Sacramento	NA	NA	NA	NA	NA	NA	NA	NA	NA	NA	NA	NA	NA	NA	NA	NA	NA
88506	Red maple	Acer rubrum	Sacramento	California	-121.4314158	38.4743155	6101 Mack Rd	introduced	0 to 15.24 cm	Sacramento	NA	NA	NA	NA	NA	NA	NA	NA	NA	NA	NA	NA	NA	NA	NA	NA	NA
1196	Red maple	Acer rubrum	Sacramento	California	-121.4090507	38.5448651	8181 Cucamonga Ave	introduced	0 to 15.24 cm	Sacramento	NA	NA	NA	NA	NA	NA	NA	NA	NA	NA	NA	NA	NA	NA	NA	NA	NA
63764	Red maple	Acer rubrum	Sacramento	California	-121.406848	38.638221	2549 Talent St	introduced	0 to 15.24 cm	Sacramento	NA	NA	NA	NA	NA	NA	NA	NA	NA	NA	NA	NA	NA	NA	NA	NA	NA
35334	Red maple	Acer rubrum	Sacramento	California	-121.5062361	38.5762217	216 P St	introduced	15.24 to 30.48 cm	Sacramento	NA	NA	NA	NA	NA	NA	NA	NA	NA	NA	NA	NA	NA	NA	NA	NA	NA
21037	Red maple	Acer rubrum	Sacramento	California	-121.539684	38.643029	3700X Natomas Central Dr	introduced	0 to 15.24 cm	Sacramento	NA	NA	NA	NA	NA	NA	NA	NA	NA	NA	NA	NA	NA	NA	NA	NA	NA
46712	Red maple	Acer rubrum	Sacramento	California	-121.5494621	38.6440069	3855 Po River Way	introduced	0 to 15.24 cm	Sacramento	NA	NA	NA	NA	NA	NA	NA	NA	NA	NA	NA	NA	NA	NA	NA	NA	NA
39267	Red maple	Acer rubrum	Sacramento	California	-121.539684	38.643029	3700X Natomas Central Dr	introduced	0 to 15.24 cm	Sacramento	NA	NA	NA	NA	NA	NA	NA	NA	NA	NA	NA	NA	NA	NA	NA	NA	NA
76849	Red maple	Acer rubrum	Sacramento	California	-121.504188	38.676232	5500 Honor Pkwy	introduced	0 to 15.24 cm	Sacramento	NA	NA	NA	NA	NA	NA	NA	NA	NA	NA	NA	NA	NA	NA	NA	NA	NA
64493	Red maple	Acer rubrum	Sacramento	California	-121.4464966	38.5373471	5103 San Francisco Blvd	introduced	0 to 15.24 cm	Sacramento	NA	NA	NA	NA	NA	NA	NA	NA	NA	NA	NA	NA	NA	NA	NA	NA	NA
33960	Red maple	Acer rubrum	Sacramento	California	-121.4966137	38.6823449	1615 Sandmark Dr	introduced	0 to 15.24 cm	Sacramento	NA	NA	NA	NA	NA	NA	NA	NA	NA	NA	NA	NA	NA	NA	NA	NA	NA
52061	Red maple	Acer rubrum	Sacramento	California	-121.504188	38.676232	5500 Honor Pkwy	introduced	0 to 15.24 cm	Sacramento	NA	NA	NA	NA	NA	NA	NA	NA	NA	NA	NA	NA	NA	NA	NA	NA	NA
56973	Red maple	Acer rubrum	Sacramento	California	-121.4988	38.56774	2115 10th St	introduced	0 to 15.24 cm	Sacramento	NA	NA	NA	NA	NA	NA	NA	NA	NA	NA	NA	NA	NA	NA	NA	NA	NA
65929	Red maple	Acer rubrum	Sacramento	California	-121.4680526	38.5821672	2631 C St	introduced	0 to 15.24 cm	Sacramento	NA	NA	NA	NA	NA	NA	NA	NA	NA	NA	NA	NA	NA	NA	NA	NA	NA
60573	Red maple	Acer rubrum	Sacramento	California	-121.54871	38.488399	7401 Pocket Rd	introduced	0 to 15.24 cm	Sacramento	NA	NA	NA	NA	NA	NA	NA	NA	NA	NA	NA	NA	NA	NA	NA	NA	NA
90655	Red maple	Acer rubrum	Sacramento	California	-121.4272974	38.5361565	6401 65th Street Expy	introduced	0 to 15.24 cm	Sacramento	NA	NA	NA	NA	NA	NA	NA	NA	NA	NA	NA	NA	NA	NA	NA	NA	NA
89894	Red maple	Acer rubrum	Sacramento	California	-121.4622435	38.5489205	3939 4th Ave	introduced	0 to 15.24 cm	Sacramento	NA	NA	NA	NA	NA	NA	NA	NA	NA	NA	NA	NA	NA	NA	NA	NA	NA
71440	Red maple	Acer rubrum	Sacramento	California	-121.6098934	38.161974	231 C St	introduced	0 to 15.24 cm	Sacramento	NA	NA	NA	NA	NA	NA	NA	NA	NA	NA	NA	NA	NA	NA	NA	NA	NA
6429	Red maple	Acer rubrum	Sacramento	California	-121.518366	38.676673	2400 Burberry Way	introduced	0 to 15.24 cm	Sacramento	NA	NA	NA	NA	NA	NA	NA	NA	NA	NA	NA	NA	NA	NA	NA	NA	NA
78683	Red maple	Acer rubrum	Sacramento	California	-121.5351296	38.6511118	3401 Colchester Ave	introduced	0 to 15.24 cm	Sacramento	NA	NA	NA	NA	NA	NA	NA	NA	NA	NA	NA	NA	NA	NA	NA	NA	NA
21015	Red maple	Acer rubrum	Sacramento	California	-121.5144299	38.6366957	3250 Natomas Crossing Dr	introduced	0 to 15.24 cm	Sacramento	NA	NA	NA	NA	NA	NA	NA	NA	NA	NA	NA	NA	NA	NA	NA	NA	NA
977	Red maple	Acer rubrum	Sacramento	California	-121.4287017	38.5357494	4340 65th St	introduced	0 to 15.24 cm	Sacramento	NA	NA	NA	NA	NA	NA	NA	NA	NA	NA	NA	NA	NA	NA	NA	NA	NA
57893	Red maple	Acer rubrum	Sacramento	California	-121.4242927	38.6369933	3828 Lily St	introduced	0 to 15.24 cm	Sacramento	NA	NA	NA	NA	NA	NA	NA	NA	NA	NA	NA	NA	NA	NA	NA	NA	NA
78994	Red maple	Acer rubrum	Sacramento	California	-121.4699184	38.6552696	100 Main Ave	introduced	0 to 15.24 cm	Sacramento	NA	NA	NA	NA	NA	NA	NA	NA	NA	NA	NA	NA	NA	NA	NA	NA	NA
85655	Red maple	Acer rubrum	Sacramento	California	-121.542297	38.65863	4700 Westlake Pkwy	introduced	0 to 15.24 cm	Sacramento	NA	NA	NA	NA	NA	NA	NA	NA	NA	NA	NA	NA	NA	NA	NA	NA	NA
85365	Red maple	Acer rubrum	Sacramento	California	-121.4711475	38.5448081	3263 33rd St	introduced	0 to 15.24 cm	Sacramento	NA	NA	NA	NA	NA	NA	NA	NA	NA	NA	NA	NA	NA	NA	NA	NA	NA
37745	Red maple	Acer rubrum	Sacramento	California	-121.550523	38.490651	7308 Pocket Rd	introduced	15.24 to 30.48 cm	Sacramento	NA	NA	NA	NA	NA	NA	NA	NA	NA	NA	NA	NA	NA	NA	NA	NA	NA
21682	Red maple	Acer rubrum	Sacramento	California	-121.5011337	38.6654193	1912 Cagney Way	introduced	0 to 15.24 cm	Sacramento	NA	NA	NA	NA	NA	NA	NA	NA	NA	NA	NA	NA	NA	NA	NA	NA	NA
88379	Red maple	Acer rubrum	Sacramento	California	-121.549038	38.644609	4101 Bombili St	introduced	0 to 15.24 cm	Sacramento	NA	NA	NA	NA	NA	NA	NA	NA	NA	NA	NA	NA	NA	NA	NA	NA	NA
58607	Red maple	Acer rubrum	Sacramento	California	-121.5504874	38.6442013	3945 Scordia Way	introduced	0 to 15.24 cm	Sacramento	NA	NA	NA	NA	NA	NA	NA	NA	NA	NA	NA	NA	NA	NA	NA	NA	NA
92987	Red maple	Acer rubrum	Sacramento	California	-121.5512759	38.6445526	3975 Scordia Way	introduced	0 to 15.24 cm	Sacramento	NA	NA	NA	NA	NA	NA	NA	NA	NA	NA	NA	NA	NA	NA	NA	NA	NA
42158	Red maple	Acer rubrum	Sacramento	California	-121.4090507	38.5448651	8181 Cucamonga Ave	introduced	0 to 15.24 cm	Sacramento	NA	NA	NA	NA	NA	NA	NA	NA	NA	NA	NA	NA	NA	NA	NA	NA	NA
2712	Red maple	Acer rubrum	Sacramento	California	-121.4964816	38.5797932	801 K St	introduced	15.24 to 30.48 cm	Sacramento	NA	NA	NA	NA	NA	NA	NA	NA	NA	NA	NA	NA	NA	NA	NA	NA	NA
1252	Red maple	Acer rubrum	Sacramento	California	-121.4850472	38.5606726	2100 X St	introduced	0 to 15.24 cm	Sacramento	NA	NA	NA	NA	NA	NA	NA	NA	NA	NA	NA	NA	NA	NA	NA	NA	NA
15798	Red maple	Acer rubrum	Sacramento	California	-121.496741	38.526239	5400X Freeport Blvd	introduced	0 to 15.24 cm	Sacramento	NA	NA	NA	NA	NA	NA	NA	NA	NA	NA	NA	NA	NA	NA	NA	NA	NA
73940	Red maple	Acer rubrum	Sacramento	California	-121.5380547	38.6523285	4500 Bonfair Ave	introduced	0 to 15.24 cm	Sacramento	NA	NA	NA	NA	NA	NA	NA	NA	NA	NA	NA	NA	NA	NA	NA	NA	NA
47068	Red maple	Acer rubrum	Sacramento	California	-121.4309707	38.5326366	4771 63rd St	introduced	0 to 15.24 cm	Sacramento	NA	NA	NA	NA	NA	NA	NA	NA	NA	NA	NA	NA	NA	NA	NA	NA	NA
13066	Red maple	Acer rubrum	Sacramento	California	-121.5380547	38.6523285	4400 Bonfair Ave	introduced	0 to 15.24 cm	Sacramento	NA	NA	NA	NA	NA	NA	NA	NA	NA	NA	NA	NA	NA	NA	NA	NA	NA
24869	Red maple	Acer rubrum	Sacramento	California	-121.542297	38.65863	4700 Westlake Pkwy	introduced	0 to 15.24 cm	Sacramento	NA	NA	NA	NA	NA	NA	NA	NA	NA	NA	NA	NA	NA	NA	NA	NA	NA
67886	Red maple	Acer rubrum	Sacramento	California	-121.4692039	38.4859774	7510 Wainscott Way	introduced	0 to 15.24 cm	Sacramento	NA	NA	NA	NA	NA	NA	NA	NA	NA	NA	NA	NA	NA	NA	NA	NA	NA
90008	Red maple	Acer rubrum	Sacramento	California	-121.457896	38.565712	1440 38th St	introduced	15.24 to 30.48 cm	Sacramento	NA	NA	NA	NA	NA	NA	NA	NA	NA	NA	NA	NA	NA	NA	NA	NA	NA
22420	Red maple	Acer rubrum	Sacramento	California	-121.4747561	38.5568537	1000 Broadway	introduced	0 to 15.24 cm	Sacramento	NA	NA	NA	NA	NA	NA	NA	NA	NA	NA	NA	NA	NA	NA	NA	NA	NA
92764	Red maple	Acer rubrum	Sacramento	California	-121.494018	38.582765	800 9th St	introduced	0 to 15.24 cm	Sacramento	NA	NA	NA	NA	NA	NA	NA	NA	NA	NA	NA	NA	NA	NA	NA	NA	NA
34689	Red maple	Acer rubrum	Sacramento	California	-121.4284999	38.539417	3907 65th St	introduced	0 to 15.24 cm	Sacramento	NA	NA	NA	NA	NA	NA	NA	NA	NA	NA	NA	NA	NA	NA	NA	NA	NA
36878	Red maple	Acer rubrum	Sacramento	California	-121.417274	38.335888	7500 Bruceville Rd	introduced	0 to 15.24 cm	Sacramento	NA	NA	NA	NA	NA	NA	NA	NA	NA	NA	NA	NA	NA	NA	NA	NA	NA
67861	Red maple	Acer rubrum	Sacramento	California	-121.5380547	38.6523285	3401 Bonfair Ave	introduced	0 to 15.24 cm	Sacramento	NA	NA	NA	NA	NA	NA	NA	NA	NA	NA	NA	NA	NA	NA	NA	NA	NA
22214	Red maple	Acer rubrum	Sacramento	California	-121.5035461	38.5321627	1440 Claremont Way	introduced	0 to 15.24 cm	Sacramento	NA	NA	NA	NA	NA	NA	NA	NA	NA	NA	NA	NA	NA	NA	NA	NA	NA
64462	Red maple	Acer rubrum	Sacramento	California	-121.4691165	38.542722	3503 10th Ave	introduced	0 to 15.24 cm	Sacramento	NA	NA	NA	NA	NA	NA	NA	NA	NA	NA	NA	NA	NA	NA	NA	NA	NA
9336	Red maple	Acer rubrum	Sacramento	California	-121.4848032	38.5859402	1324 14th St	introduced	15.24 to 30.48 cm	Sacramento	NA	NA	NA	NA	NA	NA	NA	NA	NA	NA	NA	NA	NA	NA	NA	NA	NA
4109	Red maple	Acer rubrum	Sacramento	California	-121.542297	38.65863	4700 Westlake Pkwy	introduced	0 to 15.24 cm	Sacramento	NA	NA	NA	NA	NA	NA	NA	NA	NA	NA	NA	NA	NA	NA	NA	NA	NA
7524	Red maple	Acer rubrum	Sacramento	California	-121.5372503	38.6522654	4450 Tynebourne St	introduced	0 to 15.24 cm	Sacramento	NA	NA	NA	NA	NA	NA	NA	NA	NA	NA	NA	NA	NA	NA	NA	NA	NA
3512	Red maple	Acer rubrum	Sacramento	California	-121.5275771	38.6114291	2936 W River Dr	introduced	0 to 15.24 cm	Sacramento	NA	NA	NA	NA	NA	NA	NA	NA	NA	NA	NA	NA	NA	NA	NA	NA	NA
22296	Red maple	Acer rubrum	Sacramento	California	-121.442212	38.533127	4500 55th St	introduced	0 to 15.24 cm	Sacramento	NA	NA	NA	NA	NA	NA	NA	NA	NA	NA	NA	NA	NA	NA	NA	NA	NA
52196	Red maple	Acer rubrum	Sacramento	California	-121.497206	38.524723	1900X Fruitridge Rd	introduced	0 to 15.24 cm	Sacramento	NA	NA	NA	NA	NA	NA	NA	NA	NA	NA	NA	NA	NA	NA	NA	NA	NA
4610	Red maple	Acer rubrum	Sacramento	California	-121.4822153	38.584543	1606 D St	introduced	0 to 15.24 cm	Sacramento	NA	NA	NA	NA	NA	NA	NA	NA	NA	NA	NA	NA	NA	NA	NA	NA	NA
49615	Red maple	Acer rubrum	Sacramento	California	-121.4710611	38.5644856	2814 29th St	introduced	0 to 15.24 cm	Sacramento	NA	NA	NA	NA	NA	NA	NA	NA	NA	NA	NA	NA	NA	NA	NA	NA	NA
78050	Red maple	Acer rubrum	Sacramento	California	-121.4736004	38.5612756	2117 29th St	introduced	0 to 15.24 cm	Sacramento	NA	NA	NA	NA	NA	NA	NA	NA	NA	NA	NA	NA	NA	NA	NA	NA	NA
78653	Red maple	Acer rubrum	Sacramento	California	-121.537116	38.651173	4500 Tynebourne St	introduced	0 to 15.24 cm	Sacramento	NA	NA	NA	NA	NA	NA	NA	NA	NA	NA	NA	NA	NA	NA	NA	NA	NA
3563	Red maple	Acer rubrum	Sacramento	California	-121.4921635	38.475044	2014 John Still Dr	introduced	0 to 15.24 cm	Sacramento	NA	NA	NA	NA	NA	NA	NA	NA	NA	NA	NA	NA	NA	NA	NA	NA	NA
63660	Red maple	Acer rubrum	Sacramento	California	-121.4237478	38.5347231	4490 69th St	introduced	0 to 15.24 cm	Sacramento	NA	NA	NA	NA	NA	NA	NA	NA	NA	NA	NA	NA	NA	NA	NA	NA	NA
57789	Red maple	Acer rubrum	Sacramento	California	-121.4839652	38.4864105	2305 Matson Dr	introduced	0 to 15.24 cm	Sacramento	NA	NA	NA	NA	NA	NA	NA	NA	NA	NA	NA	NA	NA	NA	NA	NA	NA
80596	Red maple	Acer rubrum	Sacramento	California	-121.4898885	38.5705157	1723 15th St	introduced	0 to 15.24 cm	Sacramento	NA	NA	NA	NA	NA	NA	NA	NA	NA	NA	NA	NA	NA	NA	NA	NA	NA
26841	Red maple	Acer rubrum	Sacramento	California	-121.4901269	38.5731488	1404 O St	introduced	15.24 to 30.48 cm	Sacramento	NA	NA	NA	NA	NA	NA	NA	NA	NA	NA	NA	NA	NA	NA	NA	NA	NA
64599	Red maple	Acer rubrum	Sacramento	California	-121.5429688	38.6273545	3611 San Juan Rd	introduced	0 to 15.24 cm	Sacramento	NA	NA	NA	NA	NA	NA	NA	NA	NA	NA	NA	NA	NA	NA	NA	NA	NA
26934	Red maple	Acer rubrum	Sacramento	California	-121.4953614	38.5830447	808 8th St	introduced	0 to 15.24 cm	Sacramento	NA	NA	NA	NA	NA	NA	NA	NA	NA	NA	NA	NA	NA	NA	NA	NA	NA
56504	Red maple	Acer rubrum	Sacramento	California	-121.4078515	38.4405787	7916 Splendid Way	introduced	0 to 15.24 cm	Sacramento	NA	NA	NA	NA	NA	NA	NA	NA	NA	NA	NA	NA	NA	NA	NA	NA	NA
54189	Red maple	Acer rubrum	Sacramento	California	-121.46626	38.539264	3800 14th Ave	introduced	0 to 15.24 cm	Sacramento	NA	NA	NA	NA	NA	NA	NA	NA	NA	NA	NA	NA	NA	NA	NA	NA	NA
78242	Red maple	Acer rubrum	Sacramento	California	-121.4559507	38.6094784	550 Forrest St	introduced	0 to 15.24 cm	Sacramento	NA	NA	NA	NA	NA	NA	NA	NA	NA	NA	NA	NA	NA	NA	NA	NA	NA
51406	Red maple	Acer rubrum	Sacramento	California	-121.4944	38.58157	7 San Gregorio Ct	introduced	0 to 15.24 cm	Sacramento	NA	NA	NA	NA	NA	NA	NA	NA	NA	NA	NA	NA	NA	NA	NA	NA	NA
77482	Red maple	Acer rubrum	Sacramento	California	-121.4662256	38.5471119	3765 Bigler Way	introduced	0 to 15.24 cm	Sacramento	NA	NA	NA	NA	NA	NA	NA	NA	NA	NA	NA	NA	NA	NA	NA	NA	NA
71569	Red maple	Acer rubrum	Sacramento	California	-121.464633	38.543627	3425 Martin Luther King Jr Blvd	introduced	0 to 15.24 cm	Sacramento	NA	NA	NA	NA	NA	NA	NA	NA	NA	NA	NA	NA	NA	NA	NA	NA	NA
23128	Red maple	Acer rubrum	Sacramento	California	-121.496741	38.526239	5400X Freeport Blvd	introduced	0 to 15.24 cm	Sacramento	NA	NA	NA	NA	NA	NA	NA	NA	NA	NA	NA	NA	NA	NA	NA	NA	NA
11830	Red maple	Acer rubrum	Sacramento	California	-121.4090507	38.5448651	8181 Cucamonga Ave	introduced	0 to 15.24 cm	Sacramento	NA	NA	NA	NA	NA	NA	NA	NA	NA	NA	NA	NA	NA	NA	NA	NA	NA
40386	Red maple	Acer rubrum	Sacramento	California	-121.5372503	38.6522654	4450 Tynebourne St	introduced	0 to 15.24 cm	Sacramento	NA	NA	NA	NA	NA	NA	NA	NA	NA	NA	NA	NA	NA	NA	NA	NA	NA
95423	Red maple	Acer rubrum	Sacramento	California	-121.4964504	38.5797849	804 K St	introduced	15.24 to 30.48 cm	Sacramento	NA	NA	NA	NA	NA	NA	NA	NA	NA	NA	NA	NA	NA	NA	NA	NA	NA
20897	Red maple	Acer rubrum	Sacramento	California	-121.44658	38.57938	4125 Mckinley Blvd	introduced	15.24 to 30.48 cm	Sacramento	NA	NA	NA	NA	NA	NA	NA	NA	NA	NA	NA	NA	NA	NA	NA	NA	NA
75388	Red maple	Acer rubrum	Sacramento	California	-121.5418701	38.6456927	3600 Sardinia Island Way	introduced	0 to 15.24 cm	Sacramento	NA	NA	NA	NA	NA	NA	NA	NA	NA	NA	NA	NA	NA	NA	NA	NA	NA
14397	Red maple	Acer rubrum	Sacramento	California	-121.434927	38.567524	5500 H St	introduced	0 to 15.24 cm	Sacramento	NA	NA	NA	NA	NA	NA	NA	NA	NA	NA	NA	NA	NA	NA	NA	NA	NA
59763	Red maple	Acer rubrum	Sacramento	California	-121.522588	38.6563806	2731 Del Paso Rd	introduced	0 to 15.24 cm	Sacramento	NA	NA	NA	NA	NA	NA	NA	NA	NA	NA	NA	NA	NA	NA	NA	NA	NA
81261	Red maple	Acer rubrum	Sacramento	California	NA	NA	4325 Valley Hi Dr	introduced	15.24 to 30.48 cm	Sacramento	NA	NA	NA	NA	NA	NA	NA	NA	NA	NA	NA	NA	NA	NA	NA	NA	NA
5207	Red maple	Acer rubrum	Sacramento	California	-121.484631	38.5545348	2326 Castro Way	introduced	0 to 15.24 cm	Sacramento	NA	NA	NA	NA	NA	NA	NA	NA	NA	NA	NA	NA	NA	NA	NA	NA	NA
95959	Red maple	Acer rubrum	Sacramento	California	-121.4808948	38.5633587	2312 U St	introduced	0 to 15.24 cm	Sacramento	NA	NA	NA	NA	NA	NA	NA	NA	NA	NA	NA	NA	NA	NA	NA	NA	NA
27181	Red maple	Acer rubrum	Sacramento	California	-121.539684	38.643029	3700X Natomas Central Dr	introduced	0 to 15.24 cm	Sacramento	NA	NA	NA	NA	NA	NA	NA	NA	NA	NA	NA	NA	NA	NA	NA	NA	NA
22934	Red maple	Acer rubrum	Sacramento	California	-121.4177643	38.631232	3625 Del Paso Blvd	introduced	0 to 15.24 cm	Sacramento	NA	NA	NA	NA	NA	NA	NA	NA	NA	NA	NA	NA	NA	NA	NA	NA	NA
91517	Red maple	Acer rubrum	Sacramento	California	-121.5135853	38.6682163	5160 Fredericksburg Way	introduced	0 to 15.24 cm	Sacramento	NA	NA	NA	NA	NA	NA	NA	NA	NA	NA	NA	NA	NA	NA	NA	NA	NA
26712	Red maple	Acer rubrum	Sacramento	California	-121.4898885	38.5705157	1723 15th St	introduced	0 to 15.24 cm	Sacramento	NA	NA	NA	NA	NA	NA	NA	NA	NA	NA	NA	NA	NA	NA	NA	NA	NA
52307	Red maple	Acer rubrum	Sacramento	California	-121.4714677	38.5826579	308 24th St	introduced	0 to 15.24 cm	Sacramento	NA	NA	NA	NA	NA	NA	NA	NA	NA	NA	NA	NA	NA	NA	NA	NA	NA
3989	Red maple	Acer rubrum	Sacramento	California	-121.1605975	38.693924	401 4th St	introduced	0 to 15.24 cm	Sacramento	NA	NA	NA	NA	NA	NA	NA	NA	NA	NA	NA	NA	NA	NA	NA	NA	NA
35780	Red maple	Acer rubrum	Sacramento	California	-121.471801	38.567616	1517 28th St	introduced	0 to 15.24 cm	Sacramento	NA	NA	NA	NA	NA	NA	NA	NA	NA	NA	NA	NA	NA	NA	NA	NA	NA
1648	Red maple	Acer rubrum	Sacramento	California	-121.4699184	38.6552696	100 Main Ave	introduced	0 to 15.24 cm	Sacramento	NA	NA	NA	NA	NA	NA	NA	NA	NA	NA	NA	NA	NA	NA	NA	NA	NA
85480	Red maple	Acer rubrum	Sacramento	California	-121.5084868	38.5498648	849 8th Ave	introduced	0 to 15.24 cm	Sacramento	NA	NA	NA	NA	NA	NA	NA	NA	NA	NA	NA	NA	NA	NA	NA	NA	NA
23024	Red maple	Acer rubrum	Sacramento	California	-121.504188	38.676232	5500 Honor Pkwy	introduced	0 to 15.24 cm	Sacramento	NA	NA	NA	NA	NA	NA	NA	NA	NA	NA	NA	NA	NA	NA	NA	NA	NA
31700	Red maple	Acer rubrum	Sacramento	California	-121.52798	38.661635	5132 Kokomo Dr	introduced	0 to 15.24 cm	Sacramento	NA	NA	NA	NA	NA	NA	NA	NA	NA	NA	NA	NA	NA	NA	NA	NA	NA
90990	Red maple	Acer rubrum	Sacramento	California	-121.5510816	38.6533975	4167 Hovnanian Dr	introduced	0 to 15.24 cm	Sacramento	NA	NA	NA	NA	NA	NA	NA	NA	NA	NA	NA	NA	NA	NA	NA	NA	NA
46119	Red maple	Acer rubrum	Sacramento	California	-121.5040541	38.6627742	4924 Crest Dr	introduced	0 to 15.24 cm	Sacramento	NA	NA	NA	NA	NA	NA	NA	NA	NA	NA	NA	NA	NA	NA	NA	NA	NA
12341	Red maple	Acer rubrum	Sacramento	California	-121.5427379	38.482254	7565 Pocket Rd	introduced	0 to 15.24 cm	Sacramento	NA	NA	NA	NA	NA	NA	NA	NA	NA	NA	NA	NA	NA	NA	NA	NA	NA
3106	Red maple	Acer rubrum	Sacramento	California	-121.542695	38.647406	4201 Dardanelles St	introduced	0 to 15.24 cm	Sacramento	NA	NA	NA	NA	NA	NA	NA	NA	NA	NA	NA	NA	NA	NA	NA	NA	NA
61309	Red maple	Acer rubrum	Sacramento	California	-121.5380547	38.6523285	4351 Bonfair Ave	introduced	0 to 15.24 cm	Sacramento	NA	NA	NA	NA	NA	NA	NA	NA	NA	NA	NA	NA	NA	NA	NA	NA	NA
15625	Red maple	Acer rubrum	Sacramento	California	-121.482894	38.56263	2201 22Nd St	introduced	0 to 15.24 cm	Sacramento	NA	NA	NA	NA	NA	NA	NA	NA	NA	NA	NA	NA	NA	NA	NA	NA	NA
16360	Red maple	Acer rubrum	Sacramento	California	-121.525151	38.6249041	3031 Guadalajara Way	introduced	0 to 15.24 cm	Sacramento	NA	NA	NA	NA	NA	NA	NA	NA	NA	NA	NA	NA	NA	NA	NA	NA	NA
36570	Red maple	Acer rubrum	Sacramento	California	-121.521263	38.479773	7700X E Shore Dr	introduced	15.24 to 30.48 cm	Sacramento	NA	NA	NA	NA	NA	NA	NA	NA	NA	NA	NA	NA	NA	NA	NA	NA	NA
69956	Red maple	Acer rubrum	Sacramento	California	-121.504188	38.676232	5500 Honor Pkwy	introduced	0 to 15.24 cm	Sacramento	NA	NA	NA	NA	NA	NA	NA	NA	NA	NA	NA	NA	NA	NA	NA	NA	NA
6634	Red maple	Acer rubrum	Sacramento	California	-121.5348268	38.6510506	4360 Gibraltar St	introduced	0 to 15.24 cm	Sacramento	NA	NA	NA	NA	NA	NA	NA	NA	NA	NA	NA	NA	NA	NA	NA	NA	NA
14288	Red maple	Acer rubrum	Sacramento	California	-121.4071231	38.4402203	8749 Donson Way	introduced	0 to 15.24 cm	Sacramento	NA	NA	NA	NA	NA	NA	NA	NA	NA	NA	NA	NA	NA	NA	NA	NA	NA
54869	Red maple	Acer rubrum	Sacramento	California	-121.52798	38.661635	5120 Kokomo Dr	introduced	0 to 15.24 cm	Sacramento	NA	NA	NA	NA	NA	NA	NA	NA	NA	NA	NA	NA	NA	NA	NA	NA	NA
22957	Red maple	Acer rubrum	Sacramento	California	-121.504188	38.676232	5500 Honor Pkwy	introduced	0 to 15.24 cm	Sacramento	NA	NA	NA	NA	NA	NA	NA	NA	NA	NA	NA	NA	NA	NA	NA	NA	NA
80308	Red maple	Acer rubrum	Sacramento	California	-121.40714	38.441964	8000 Masters St	introduced	0 to 15.24 cm	Sacramento	NA	NA	NA	NA	NA	NA	NA	NA	NA	NA	NA	NA	NA	NA	NA	NA	NA
21466	Red maple	Acer rubrum	Sacramento	California	-121.4911837	38.4755537	2038 John Still Dr	introduced	0 to 15.24 cm	Sacramento	NA	NA	NA	NA	NA	NA	NA	NA	NA	NA	NA	NA	NA	NA	NA	NA	NA
57314	Red maple	Acer rubrum	Sacramento	California	-121.5508346	38.6442955	3957 Scordia Way	introduced	0 to 15.24 cm	Sacramento	NA	NA	NA	NA	NA	NA	NA	NA	NA	NA	NA	NA	NA	NA	NA	NA	NA
78161	Red maple	Acer rubrum	Sacramento	California	-121.4437331	38.5519217	2528 53rd St	introduced	0 to 15.24 cm	Sacramento	NA	NA	NA	NA	NA	NA	NA	NA	NA	NA	NA	NA	NA	NA	NA	NA	NA
22885	Red maple	Acer rubrum	Sacramento	California	-121.4839652	38.4864105	2305 Matson Dr	introduced	0 to 15.24 cm	Sacramento	NA	NA	NA	NA	NA	NA	NA	NA	NA	NA	NA	NA	NA	NA	NA	NA	NA
8796	Red maple	Acer rubrum	Sacramento	California	-121.4923697	38.567821	1411 T St	introduced	0 to 15.24 cm	Sacramento	NA	NA	NA	NA	NA	NA	NA	NA	NA	NA	NA	NA	NA	NA	NA	NA	NA
92183	Red maple	Acer rubrum	Sacramento	California	-121.410113	38.447017	7845 Serio Way	introduced	0 to 15.24 cm	Sacramento	NA	NA	NA	NA	NA	NA	NA	NA	NA	NA	NA	NA	NA	NA	NA	NA	NA
7828	Red maple	Acer rubrum	Sacramento	California	-121.525151	38.6249041	3031 Guadalajara Way	introduced	0 to 15.24 cm	Sacramento	NA	NA	NA	NA	NA	NA	NA	NA	NA	NA	NA	NA	NA	NA	NA	NA	NA
8959	Red maple	Acer rubrum	Sacramento	California	-121.5380547	38.6523285	4500 Bonfair Ave	introduced	0 to 15.24 cm	Sacramento	NA	NA	NA	NA	NA	NA	NA	NA	NA	NA	NA	NA	NA	NA	NA	NA	NA
57395	Red maple	Acer rubrum	Sacramento	California	-121.502638	38.6494811	4500 Gateway Park Blvd	introduced	0 to 15.24 cm	Sacramento	NA	NA	NA	NA	NA	NA	NA	NA	NA	NA	NA	NA	NA	NA	NA	NA	NA
37282	Red maple	Acer rubrum	Sacramento	California	-121.5430367	38.6478737	4218 Adriatic Sea Way	introduced	0 to 15.24 cm	Sacramento	NA	NA	NA	NA	NA	NA	NA	NA	NA	NA	NA	NA	NA	NA	NA	NA	NA
12129	Red maple	Acer rubrum	Sacramento	California	-121.450328	38.610255	2300 Del Paso Blvd	introduced	0 to 15.24 cm	Sacramento	NA	NA	NA	NA	NA	NA	NA	NA	NA	NA	NA	NA	NA	NA	NA	NA	NA
67479	Red maple	Acer rubrum	Sacramento	California	-121.470844	38.577196	716 26th St	introduced	0 to 15.24 cm	Sacramento	NA	NA	NA	NA	NA	NA	NA	NA	NA	NA	NA	NA	NA	NA	NA	NA	NA
46843	Red maple	Acer rubrum	Sacramento	California	-121.502638	38.6494811	4300 Gateway Park Blvd	introduced	0 to 15.24 cm	Sacramento	NA	NA	NA	NA	NA	NA	NA	NA	NA	NA	NA	NA	NA	NA	NA	NA	NA
28167	Red maple	Acer rubrum	Sacramento	California	-121.4914754	38.5508537	1916 5th Ave	introduced	0 to 15.24 cm	Sacramento	NA	NA	NA	NA	NA	NA	NA	NA	NA	NA	NA	NA	NA	NA	NA	NA	NA
37305	Red maple	Acer rubrum	Sacramento	California	-121.5380547	38.6523285	4400 Bonfair Ave	introduced	0 to 15.24 cm	Sacramento	NA	NA	NA	NA	NA	NA	NA	NA	NA	NA	NA	NA	NA	NA	NA	NA	NA
51779	Red maple	Acer rubrum	Sacramento	California	-121.4358517	38.5106497	4241 Stockton Blvd	introduced	0 to 15.24 cm	Sacramento	NA	NA	NA	NA	NA	NA	NA	NA	NA	NA	NA	NA	NA	NA	NA	NA	NA
42667	Red maple	Acer rubrum	Sacramento	California	-121.540389	38.4803612	7654 Pocket Rd	introduced	0 to 15.24 cm	Sacramento	NA	NA	NA	NA	NA	NA	NA	NA	NA	NA	NA	NA	NA	NA	NA	NA	NA
2119	Red maple	Acer rubrum	Sacramento	California	-121.4873685	38.5860917	1231 D St	introduced	0 to 15.24 cm	Sacramento	NA	NA	NA	NA	NA	NA	NA	NA	NA	NA	NA	NA	NA	NA	NA	NA	NA
21171	Red maple	Acer rubrum	Sacramento	California	-121.502638	38.6494811	4500 Gateway Park Blvd	introduced	0 to 15.24 cm	Sacramento	NA	NA	NA	NA	NA	NA	NA	NA	NA	NA	NA	NA	NA	NA	NA	NA	NA
91952	Red maple	Acer rubrum	Sacramento	California	-121.498121	38.582856	601 I St	introduced	0 to 15.24 cm	Sacramento	NA	NA	NA	NA	NA	NA	NA	NA	NA	NA	NA	NA	NA	NA	NA	NA	NA
63491	Red maple	Acer rubrum	Sacramento	California	-121.4413635	38.474354	5135 Mack Rd	introduced	0 to 15.24 cm	Sacramento	NA	NA	NA	NA	NA	NA	NA	NA	NA	NA	NA	NA	NA	NA	NA	NA	NA
24044	Red maple	Acer rubrum	Sacramento	California	-121.4862215	38.5745828	1630 Capitol Ave	introduced	0 to 15.24 cm	Sacramento	NA	NA	NA	NA	NA	NA	NA	NA	NA	NA	NA	NA	NA	NA	NA	NA	NA
44942	Red maple	Acer rubrum	Sacramento	California	-121.4979465	38.5693079	1011 T St	introduced	0 to 15.24 cm	Sacramento	NA	NA	NA	NA	NA	NA	NA	NA	NA	NA	NA	NA	NA	NA	NA	NA	NA
1082	Red maple	Acer rubrum	Sacramento	California	-121.4808747	38.5771216	1901 J St	introduced	0 to 15.24 cm	Sacramento	NA	NA	NA	NA	NA	NA	NA	NA	NA	NA	NA	NA	NA	NA	NA	NA	NA
18938	Red maple	Acer rubrum	Sacramento	California	-121.4699184	38.6552696	100 Main Ave	introduced	0 to 15.24 cm	Sacramento	NA	NA	NA	NA	NA	NA	NA	NA	NA	NA	NA	NA	NA	NA	NA	NA	NA
23152	Red maple	Acer rubrum	Sacramento	California	-121.4747153	38.5751517	1008 24th St	introduced	15.24 to 30.48 cm	Sacramento	NA	NA	NA	NA	NA	NA	NA	NA	NA	NA	NA	NA	NA	NA	NA	NA	NA
55956	Red maple	Acer rubrum	Sacramento	California	-121.522588	38.6563806	2731 Del Paso Rd	introduced	0 to 15.24 cm	Sacramento	NA	NA	NA	NA	NA	NA	NA	NA	NA	NA	NA	NA	NA	NA	NA	NA	NA
12500	Red maple	Acer rubrum	Sacramento	California	-121.5282087	38.6666812	2976 Trap Rock Way	introduced	0 to 15.24 cm	Sacramento	NA	NA	NA	NA	NA	NA	NA	NA	NA	NA	NA	NA	NA	NA	NA	NA	NA
9948	Red maple	Acer rubrum	Sacramento	California	-121.4776319	38.5675454	2409 Q St	introduced	15.24 to 30.48 cm	Sacramento	NA	NA	NA	NA	NA	NA	NA	NA	NA	NA	NA	NA	NA	NA	NA	NA	NA
43635	Red maple	Acer rubrum	Sacramento	California	-121.4635924	38.5525804	3818 1St Ave	introduced	0 to 15.24 cm	Sacramento	NA	NA	NA	NA	NA	NA	NA	NA	NA	NA	NA	NA	NA	NA	NA	NA	NA
57832	Red maple	Acer rubrum	Sacramento	California	-121.4912936	38.4759518	7716 Manorside Dr	introduced	0 to 15.24 cm	Sacramento	NA	NA	NA	NA	NA	NA	NA	NA	NA	NA	NA	NA	NA	NA	NA	NA	NA
12276	Red maple	Acer rubrum	Sacramento	California	-121.443693	38.631171	1001 Silvano St	introduced	15.24 to 30.48 cm	Sacramento	NA	NA	NA	NA	NA	NA	NA	NA	NA	NA	NA	NA	NA	NA	NA	NA	NA
74233	Red maple	Acer rubrum	Sacramento	California	-121.474579	38.567958	2601 P St	introduced	0 to 15.24 cm	Sacramento	NA	NA	NA	NA	NA	NA	NA	NA	NA	NA	NA	NA	NA	NA	NA	NA	NA
94811	Red maple	Acer rubrum	Sacramento	California	-121.504188	38.676232	5500 Honor Pkwy	introduced	0 to 15.24 cm	Sacramento	NA	NA	NA	NA	NA	NA	NA	NA	NA	NA	NA	NA	NA	NA	NA	NA	NA
72364	Red maple	Acer rubrum	Sacramento	California	-121.4617687	38.6063848	500 Arden Way	introduced	0 to 15.24 cm	Sacramento	NA	NA	NA	NA	NA	NA	NA	NA	NA	NA	NA	NA	NA	NA	NA	NA	NA
94812	Red maple	Acer rubrum	Sacramento	California	-121.504188	38.676232	5500 Honor Pkwy	introduced	0 to 15.24 cm	Sacramento	NA	NA	NA	NA	NA	NA	NA	NA	NA	NA	NA	NA	NA	NA	NA	NA	NA
8950	Red maple	Acer rubrum	Sacramento	California	-121.5437934	38.64851	4266 Natomas Central Dr	introduced	0 to 15.24 cm	Sacramento	NA	NA	NA	NA	NA	NA	NA	NA	NA	NA	NA	NA	NA	NA	NA	NA	NA
18179	Red maple	Acer rubrum	Sacramento	California	-121.4507014	38.6072579	2278 Oakmont St	introduced	0 to 15.24 cm	Sacramento	NA	NA	NA	NA	NA	NA	NA	NA	NA	NA	NA	NA	NA	NA	NA	NA	NA
87306	Red maple	Acer rubrum	Sacramento	California	-121.502638	38.6494811	4500X Gateway Park Blvd	introduced	0 to 15.24 cm	Sacramento	NA	NA	NA	NA	NA	NA	NA	NA	NA	NA	NA	NA	NA	NA	NA	NA	NA
25945	Red maple	Acer rubrum	Sacramento	California	-121.5144299	38.6366957	3250 Natomas Crossing Dr	introduced	0 to 15.24 cm	Sacramento	NA	NA	NA	NA	NA	NA	NA	NA	NA	NA	NA	NA	NA	NA	NA	NA	NA
77147	Red maple	Acer rubrum	Sacramento	California	-121.495087	38.565886	2200 13th St	introduced	0 to 15.24 cm	Sacramento	NA	NA	NA	NA	NA	NA	NA	NA	NA	NA	NA	NA	NA	NA	NA	NA	NA
75820	Red maple	Acer rubrum	Sacramento	California	-121.5200982	38.6171392	2805 Grasslands Dr	introduced	0 to 15.24 cm	Sacramento	NA	NA	NA	NA	NA	NA	NA	NA	NA	NA	NA	NA	NA	NA	NA	NA	NA
14097	Red maple	Acer rubrum	Sacramento	California	-121.4909126	38.5569566	1815 2Nd Ave	introduced	15.24 to 30.48 cm	Sacramento	NA	NA	NA	NA	NA	NA	NA	NA	NA	NA	NA	NA	NA	NA	NA	NA	NA
30746	Red maple	Acer rubrum	Sacramento	California	-121.537116	38.651173	4500 Tynebourne St	introduced	0 to 15.24 cm	Sacramento	NA	NA	NA	NA	NA	NA	NA	NA	NA	NA	NA	NA	NA	NA	NA	NA	NA
77518	Red maple	Acer rubrum	Sacramento	California	-121.473315	38.5453	3201 32Nd St	introduced	0 to 15.24 cm	Sacramento	NA	NA	NA	NA	NA	NA	NA	NA	NA	NA	NA	NA	NA	NA	NA	NA	NA
22851	Red maple	Acer rubrum	Sacramento	California	-121.406848	38.638221	2549 Talent St	introduced	0 to 15.24 cm	Sacramento	NA	NA	NA	NA	NA	NA	NA	NA	NA	NA	NA	NA	NA	NA	NA	NA	NA
88453	Red maple	Acer rubrum	Sacramento	California	-121.5464204	38.647999	100 Kos Island Ave	introduced	0 to 15.24 cm	Sacramento	NA	NA	NA	NA	NA	NA	NA	NA	NA	NA	NA	NA	NA	NA	NA	NA	NA
34880	Red maple	Acer rubrum	Sacramento	California	-121.504188	38.676232	5500 Honor Pkwy	introduced	0 to 15.24 cm	Sacramento	NA	NA	NA	NA	NA	NA	NA	NA	NA	NA	NA	NA	NA	NA	NA	NA	NA
84088	Red maple	Acer rubrum	Sacramento	California	-121.4865922	38.5771608	1530 K St	introduced	0 to 15.24 cm	Sacramento	NA	NA	NA	NA	NA	NA	NA	NA	NA	NA	NA	NA	NA	NA	NA	NA	NA
29893	Red maple	Acer rubrum	Sacramento	California	-121.4880291	38.5552801	2003 Castro Way	introduced	0 to 15.24 cm	Sacramento	NA	NA	NA	NA	NA	NA	NA	NA	NA	NA	NA	NA	NA	NA	NA	NA	NA
33378	Red maple	Acer rubrum	Sacramento	California	-121.502638	38.6494811	4300 Gateway Park Blvd	introduced	0 to 15.24 cm	Sacramento	NA	NA	NA	NA	NA	NA	NA	NA	NA	NA	NA	NA	NA	NA	NA	NA	NA
76926	Red maple	Acer rubrum	Sacramento	California	-121.504188	38.676232	5500 Honor Pkwy	introduced	0 to 15.24 cm	Sacramento	NA	NA	NA	NA	NA	NA	NA	NA	NA	NA	NA	NA	NA	NA	NA	NA	NA
88378	Red maple	Acer rubrum	Sacramento	California	-121.5489131	38.6455477	4140 Bombili St	introduced	0 to 15.24 cm	Sacramento	NA	NA	NA	NA	NA	NA	NA	NA	NA	NA	NA	NA	NA	NA	NA	NA	NA
31938	Red maple	Acer rubrum	Sacramento	California	-121.5499691	38.6440484	3927 Scordia Way	introduced	0 to 15.24 cm	Sacramento	NA	NA	NA	NA	NA	NA	NA	NA	NA	NA	NA	NA	NA	NA	NA	NA	NA
81786	Red maple	Acer rubrum	Sacramento	California	-121.504188	38.676232	5500 Honor Pkwy	introduced	0 to 15.24 cm	Sacramento	NA	NA	NA	NA	NA	NA	NA	NA	NA	NA	NA	NA	NA	NA	NA	NA	NA
90408	Red maple	Acer rubrum	Sacramento	California	-121.5239957	38.6796935	2850 Macon Dr	introduced	0 to 15.24 cm	Sacramento	NA	NA	NA	NA	NA	NA	NA	NA	NA	NA	NA	NA	NA	NA	NA	NA	NA
15937	Red maple	Acer rubrum	Sacramento	California	-121.4907715	38.5507277	1970 5th Ave	introduced	0 to 15.24 cm	Sacramento	NA	NA	NA	NA	NA	NA	NA	NA	NA	NA	NA	NA	NA	NA	NA	NA	NA
24316	Red maple	Acer rubrum	Sacramento	California	-121.450328	38.610255	2300 Del Paso Blvd	introduced	0 to 15.24 cm	Sacramento	NA	NA	NA	NA	NA	NA	NA	NA	NA	NA	NA	NA	NA	NA	NA	NA	NA
4838	Red maple	Acer rubrum	Sacramento	California	-121.504188	38.676232	5500 Honor Pkwy	introduced	0 to 15.24 cm	Sacramento	NA	NA	NA	NA	NA	NA	NA	NA	NA	NA	NA	NA	NA	NA	NA	NA	NA
24608	Red maple	Acer rubrum	Sacramento	California	-121.5239957	38.6796935	2850 Macon Dr	introduced	0 to 15.24 cm	Sacramento	NA	NA	NA	NA	NA	NA	NA	NA	NA	NA	NA	NA	NA	NA	NA	NA	NA
55748	Red maple	Acer rubrum	Sacramento	California	-121.5239957	38.6796935	2850 Macon Dr	introduced	0 to 15.24 cm	Sacramento	NA	NA	NA	NA	NA	NA	NA	NA	NA	NA	NA	NA	NA	NA	NA	NA	NA
85834	Red maple	Acer rubrum	Sacramento	California	-121.5425658	38.6457187	3624 Sardinia Island Way	introduced	0 to 15.24 cm	Sacramento	NA	NA	NA	NA	NA	NA	NA	NA	NA	NA	NA	NA	NA	NA	NA	NA	NA
2244	Red maple	Acer rubrum	Sacramento	California	-121.4500659	38.574745	3966 E St	introduced	0 to 15.24 cm	Sacramento	NA	NA	NA	NA	NA	NA	NA	NA	NA	NA	NA	NA	NA	NA	NA	NA	NA
17190	Red maple	Acer rubrum	Sacramento	California	-121.4958052	38.5849787	673 7th St	introduced	0 to 15.24 cm	Sacramento	NA	NA	NA	NA	NA	NA	NA	NA	NA	NA	NA	NA	NA	NA	NA	NA	NA
43069	Red maple	Acer rubrum	Sacramento	California	-121.522588	38.6563806	2731 Del Paso Rd	introduced	0 to 15.24 cm	Sacramento	NA	NA	NA	NA	NA	NA	NA	NA	NA	NA	NA	NA	NA	NA	NA	NA	NA
17598	Red maple	Acer rubrum	Sacramento	California	-121.477785	38.567412	2400 Q St	introduced	0 to 15.24 cm	Sacramento	NA	NA	NA	NA	NA	NA	NA	NA	NA	NA	NA	NA	NA	NA	NA	NA	NA
18088	Red maple	Acer rubrum	Sacramento	California	-121.4426433	38.5513933	2532 54th St	introduced	0 to 15.24 cm	Sacramento	NA	NA	NA	NA	NA	NA	NA	NA	NA	NA	NA	NA	NA	NA	NA	NA	NA
12418	Red maple	Acer rubrum	Sacramento	California	-121.5239957	38.6796935	2850 Macon Dr	introduced	0 to 15.24 cm	Sacramento	NA	NA	NA	NA	NA	NA	NA	NA	NA	NA	NA	NA	NA	NA	NA	NA	NA
74239	Red maple	Acer rubrum	Sacramento	California	-121.4961071	38.5635422	2440 13th St	introduced	0 to 15.24 cm	Sacramento	NA	NA	NA	NA	NA	NA	NA	NA	NA	NA	NA	NA	NA	NA	NA	NA	NA
86285	Red maple	Acer rubrum	Sacramento	California	-121.486327	38.568427	1801 18th St	introduced	15.24 to 30.48 cm	Sacramento	NA	NA	NA	NA	NA	NA	NA	NA	NA	NA	NA	NA	NA	NA	NA	NA	NA
3186	Red maple	Acer rubrum	Sacramento	California	-121.502638	38.6494811	4500 Gateway Park Blvd	introduced	0 to 15.24 cm	Sacramento	NA	NA	NA	NA	NA	NA	NA	NA	NA	NA	NA	NA	NA	NA	NA	NA	NA
83258	Red maple	Acer rubrum	Sacramento	California	-121.486327	38.568427	1801 18th St	introduced	0 to 15.24 cm	Sacramento	NA	NA	NA	NA	NA	NA	NA	NA	NA	NA	NA	NA	NA	NA	NA	NA	NA
86790	Red maple	Acer rubrum	Sacramento	California	-121.4768467	38.5520006	2832 4th Ave	introduced	0 to 15.24 cm	Sacramento	NA	NA	NA	NA	NA	NA	NA	NA	NA	NA	NA	NA	NA	NA	NA	NA	NA
79165	Red maple	Acer rubrum	Sacramento	California	-121.4865036	38.565123	2088 19th St	introduced	0 to 15.24 cm	Sacramento	NA	NA	NA	NA	NA	NA	NA	NA	NA	NA	NA	NA	NA	NA	NA	NA	NA
27178	Red maple	Acer rubrum	Sacramento	California	-121.525151	38.6249041	3031 Guadalajara Way	introduced	0 to 15.24 cm	Sacramento	NA	NA	NA	NA	NA	NA	NA	NA	NA	NA	NA	NA	NA	NA	NA	NA	NA
85123	Red maple	Acer rubrum	Sacramento	California	-121.5434869	38.6484261	4243 Adriatic Sea Way	introduced	0 to 15.24 cm	Sacramento	NA	NA	NA	NA	NA	NA	NA	NA	NA	NA	NA	NA	NA	NA	NA	NA	NA
94492	Red maple	Acer rubrum	Sacramento	California	-121.5380547	38.6523285	3401 Bonfair Ave	introduced	0 to 15.24 cm	Sacramento	NA	NA	NA	NA	NA	NA	NA	NA	NA	NA	NA	NA	NA	NA	NA	NA	NA
20312	Red maple	Acer rubrum	Sacramento	California	-121.4344329	38.5597749	1333 58th St	introduced	0 to 15.24 cm	Sacramento	NA	NA	NA	NA	NA	NA	NA	NA	NA	NA	NA	NA	NA	NA	NA	NA	NA
81118	Red maple	Acer rubrum	Sacramento	California	-121.525151	38.6249041	3031 Guadalajara Way	introduced	0 to 15.24 cm	Sacramento	NA	NA	NA	NA	NA	NA	NA	NA	NA	NA	NA	NA	NA	NA	NA	NA	NA
68847	Red maple	Acer rubrum	Sacramento	California	-121.4900216	38.5731207	1414 O St	introduced	0 to 15.24 cm	Sacramento	NA	NA	NA	NA	NA	NA	NA	NA	NA	NA	NA	NA	NA	NA	NA	NA	NA
81117	Red maple	Acer rubrum	Sacramento	California	-121.525151	38.6249041	3031 Guadalajara Way	introduced	0 to 15.24 cm	Sacramento	NA	NA	NA	NA	NA	NA	NA	NA	NA	NA	NA	NA	NA	NA	NA	NA	NA
7046	Red maple	Acer rubrum	Sacramento	California	-121.5380547	38.6523285	4400 Bonfair Ave	introduced	0 to 15.24 cm	Sacramento	NA	NA	NA	NA	NA	NA	NA	NA	NA	NA	NA	NA	NA	NA	NA	NA	NA
68778	Red maple	Acer rubrum	Sacramento	California	-121.484401	38.565697	2001 T St	introduced	0 to 15.24 cm	Sacramento	NA	NA	NA	NA	NA	NA	NA	NA	NA	NA	NA	NA	NA	NA	NA	NA	NA
64560	Red maple	Acer rubrum	Sacramento	California	-121.539684	38.643029	3700X Natomas Central Dr	introduced	0 to 15.24 cm	Sacramento	NA	NA	NA	NA	NA	NA	NA	NA	NA	NA	NA	NA	NA	NA	NA	NA	NA
85827	Red maple	Acer rubrum	Sacramento	California	-121.5380547	38.6523285	4500 Bonfair Ave	introduced	0 to 15.24 cm	Sacramento	NA	NA	NA	NA	NA	NA	NA	NA	NA	NA	NA	NA	NA	NA	NA	NA	NA
74037	Red maple	Acer rubrum	Sacramento	California	-121.4260329	38.5364114	4281 67th St	introduced	0 to 15.24 cm	Sacramento	NA	NA	NA	NA	NA	NA	NA	NA	NA	NA	NA	NA	NA	NA	NA	NA	NA
52056	Red maple	Acer rubrum	Sacramento	California	-121.4986804	38.6819775	1615 Bridgecross Dr	introduced	0 to 15.24 cm	Sacramento	NA	NA	NA	NA	NA	NA	NA	NA	NA	NA	NA	NA	NA	NA	NA	NA	NA
45405	Red maple	Acer rubrum	Sacramento	California	-121.525151	38.6249041	3031 Guadalajara Way	introduced	0 to 15.24 cm	Sacramento	NA	NA	NA	NA	NA	NA	NA	NA	NA	NA	NA	NA	NA	NA	NA	NA	NA
82668	Red maple	Acer rubrum	Sacramento	California	-121.4284919	38.5359659	4311 65th St	introduced	0 to 15.24 cm	Sacramento	NA	NA	NA	NA	NA	NA	NA	NA	NA	NA	NA	NA	NA	NA	NA	NA	NA
42449	Red maple	Acer rubrum	Sacramento	California	-121.4406042	38.5594007	5335 54th St	introduced	0 to 15.24 cm	Sacramento	NA	NA	NA	NA	NA	NA	NA	NA	NA	NA	NA	NA	NA	NA	NA	NA	NA
13051	Red maple	Acer rubrum	Sacramento	California	-121.5430379	38.6482026	4230 Adriatic Sea Way	introduced	0 to 15.24 cm	Sacramento	NA	NA	NA	NA	NA	NA	NA	NA	NA	NA	NA	NA	NA	NA	NA	NA	NA
27716	Red maple	Acer rubrum	Sacramento	California	-121.4934737	38.5710594	1300 13th St	introduced	15.24 to 30.48 cm	Sacramento	NA	NA	NA	NA	NA	NA	NA	NA	NA	NA	NA	NA	NA	NA	NA	NA	NA
54402	Red maple	Acer rubrum	Sacramento	California	-121.4411592	38.5506938	5516 2Nd Ave	introduced	0 to 15.24 cm	Sacramento	NA	NA	NA	NA	NA	NA	NA	NA	NA	NA	NA	NA	NA	NA	NA	NA	NA
827	Red maple	Acer rubrum	Sacramento	California	-121.497986	38.618383	2901 Truxel Rd	introduced	0 to 15.24 cm	Sacramento	NA	NA	NA	NA	NA	NA	NA	NA	NA	NA	NA	NA	NA	NA	NA	NA	NA
4197	Red maple	Acer rubrum	Sacramento	California	-121.4358517	38.5106497	3907 Stockton Blvd	introduced	0 to 15.24 cm	Sacramento	NA	NA	NA	NA	NA	NA	NA	NA	NA	NA	NA	NA	NA	NA	NA	NA	NA
52831	Red maple	Acer rubrum	Sacramento	California	-121.4446571	38.5312784	5235 22Nd Ave	introduced	0 to 15.24 cm	Sacramento	NA	NA	NA	NA	NA	NA	NA	NA	NA	NA	NA	NA	NA	NA	NA	NA	NA
10509	Red maple	Acer rubrum	Sacramento	California	-121.543499	38.6474835	3667 Iskenderun Ave	introduced	0 to 15.24 cm	Sacramento	NA	NA	NA	NA	NA	NA	NA	NA	NA	NA	NA	NA	NA	NA	NA	NA	NA
12942	Red maple	Acer rubrum	Sacramento	California	-121.4699184	38.6552696	100 Main Ave	introduced	0 to 15.24 cm	Sacramento	NA	NA	NA	NA	NA	NA	NA	NA	NA	NA	NA	NA	NA	NA	NA	NA	NA
88670	Red maple	Acer rubrum	Sacramento	California	-121.476533	38.579366	2110 G St	introduced	0 to 15.24 cm	Sacramento	NA	NA	NA	NA	NA	NA	NA	NA	NA	NA	NA	NA	NA	NA	NA	NA	NA
64013	Red maple	Acer rubrum	Sacramento	California	-121.4784677	38.5467972	2657 Montgomery Way	introduced	0 to 15.24 cm	Sacramento	NA	NA	NA	NA	NA	NA	NA	NA	NA	NA	NA	NA	NA	NA	NA	NA	NA
67860	Red maple	Acer rubrum	Sacramento	California	-121.5380547	38.6523285	3401 Bonfair Ave	introduced	0 to 15.24 cm	Sacramento	NA	NA	NA	NA	NA	NA	NA	NA	NA	NA	NA	NA	NA	NA	NA	NA	NA
15661	Red maple	Acer rubrum	Sacramento	California	-121.4783742	38.5482136	2675 Donner Way	introduced	0 to 15.24 cm	Sacramento	NA	NA	NA	NA	NA	NA	NA	NA	NA	NA	NA	NA	NA	NA	NA	NA	NA
71052	Red maple	Acer rubrum	Sacramento	California	-121.504188	38.676232	5500 Honor Pkwy	introduced	0 to 15.24 cm	Sacramento	NA	NA	NA	NA	NA	NA	NA	NA	NA	NA	NA	NA	NA	NA	NA	NA	NA
28649	Red maple	Acer rubrum	Sacramento	California	-121.5380547	38.6523285	4500 Bonfair Ave	introduced	0 to 15.24 cm	Sacramento	NA	NA	NA	NA	NA	NA	NA	NA	NA	NA	NA	NA	NA	NA	NA	NA	NA
17347	Red maple	Acer rubrum	Sacramento	California	-121.4707148	38.6174662	310 Bowman Ave	introduced	0 to 15.24 cm	Sacramento	NA	NA	NA	NA	NA	NA	NA	NA	NA	NA	NA	NA	NA	NA	NA	NA	NA
45501	Red maple	Acer rubrum	Sacramento	California	-121.51743	38.639087	2519 Amelia Earhart Ave	introduced	0 to 15.24 cm	Sacramento	NA	NA	NA	NA	NA	NA	NA	NA	NA	NA	NA	NA	NA	NA	NA	NA	NA
8607	Red maple	Acer rubrum	Sacramento	California	-121.484401	38.565697	2001 T St	introduced	0 to 15.24 cm	Sacramento	NA	NA	NA	NA	NA	NA	NA	NA	NA	NA	NA	NA	NA	NA	NA	NA	NA
82313	Red maple	Acer rubrum	Sacramento	California	-121.4605116	38.5652519	1530 36th St	introduced	0 to 15.24 cm	Sacramento	NA	NA	NA	NA	NA	NA	NA	NA	NA	NA	NA	NA	NA	NA	NA	NA	NA
40644	Red maple	Acer rubrum	Sacramento	California	-121.5274815	38.6353886	3635 Saintsbury Dr	introduced	0 to 15.24 cm	Sacramento	NA	NA	NA	NA	NA	NA	NA	NA	NA	NA	NA	NA	NA	NA	NA	NA	NA
95605	Red maple	Acer rubrum	Sacramento	California	-121.477356	38.5491138	2719 5th Ave	introduced	0 to 15.24 cm	Sacramento	NA	NA	NA	NA	NA	NA	NA	NA	NA	NA	NA	NA	NA	NA	NA	NA	NA
19873	Red maple	Acer rubrum	Sacramento	California	-121.4966137	38.6823449	1615 Sandmark Dr	introduced	0 to 15.24 cm	Sacramento	NA	NA	NA	NA	NA	NA	NA	NA	NA	NA	NA	NA	NA	NA	NA	NA	NA
90591	Red maple	Acer rubrum	Sacramento	California	-121.5351296	38.6511118	3401 Colchester Ave	introduced	0 to 15.24 cm	Sacramento	NA	NA	NA	NA	NA	NA	NA	NA	NA	NA	NA	NA	NA	NA	NA	NA	NA
33226	Red maple	Acer rubrum	Sacramento	California	-121.5487591	38.6442337	4058 Bombili St	introduced	0 to 15.24 cm	Sacramento	NA	NA	NA	NA	NA	NA	NA	NA	NA	NA	NA	NA	NA	NA	NA	NA	NA
33090	Red maple	Acer rubrum	Sacramento	California	-121.5035461	38.5321627	1440 Claremont Way	introduced	0 to 15.24 cm	Sacramento	NA	NA	NA	NA	NA	NA	NA	NA	NA	NA	NA	NA	NA	NA	NA	NA	NA
77496	Red maple	Acer rubrum	Sacramento	California	-121.4629285	38.558282	2140 Gerber Ave	introduced	15.24 to 30.48 cm	Sacramento	NA	NA	NA	NA	NA	NA	NA	NA	NA	NA	NA	NA	NA	NA	NA	NA	NA
52175	Red maple	Acer rubrum	Sacramento	California	-121.4779615	38.5529179	2761 3rd Ave	introduced	0 to 15.24 cm	Sacramento	NA	NA	NA	NA	NA	NA	NA	NA	NA	NA	NA	NA	NA	NA	NA	NA	NA
89252	Red maple	Acer rubrum	Sacramento	California	-121.4540933	38.5745883	580 38th St	introduced	0 to 15.24 cm	Sacramento	NA	NA	NA	NA	NA	NA	NA	NA	NA	NA	NA	NA	NA	NA	NA	NA	NA
69736	Red maple	Acer rubrum	Sacramento	California	-121.48738	38.569926	1700 17th St	introduced	0 to 15.24 cm	Sacramento	NA	NA	NA	NA	NA	NA	NA	NA	NA	NA	NA	NA	NA	NA	NA	NA	NA
63326	Red maple	Acer rubrum	Sacramento	California	-121.5424867	38.6475042	4206 Dardanelles St	introduced	0 to 15.24 cm	Sacramento	NA	NA	NA	NA	NA	NA	NA	NA	NA	NA	NA	NA	NA	NA	NA	NA	NA
73913	Red maple	Acer rubrum	Sacramento	California	-121.5520524	38.6548874	4490 Hovnanian Dr	introduced	0 to 15.24 cm	Sacramento	NA	NA	NA	NA	NA	NA	NA	NA	NA	NA	NA	NA	NA	NA	NA	NA	NA
57672	Red maple	Acer rubrum	Sacramento	California	-121.488447	38.476611	2186 John Still Dr	introduced	0 to 15.24 cm	Sacramento	NA	NA	NA	NA	NA	NA	NA	NA	NA	NA	NA	NA	NA	NA	NA	NA	NA
78579	Red maple	Acer rubrum	Sacramento	California	-121.5304961	38.6705027	5126 Kokomo Dr	introduced	0 to 15.24 cm	Sacramento	NA	NA	NA	NA	NA	NA	NA	NA	NA	NA	NA	NA	NA	NA	NA	NA	NA
46703	Red maple	Acer rubrum	Sacramento	California	-121.5493819	38.6452532	4140 Dnieper River Way	introduced	0 to 15.24 cm	Sacramento	NA	NA	NA	NA	NA	NA	NA	NA	NA	NA	NA	NA	NA	NA	NA	NA	NA
60595	Red maple	Acer rubrum	Sacramento	California	-121.5136627	38.6771783	5533 Dunlay Dr	introduced	0 to 15.24 cm	Sacramento	NA	NA	NA	NA	NA	NA	NA	NA	NA	NA	NA	NA	NA	NA	NA	NA	NA
65572	Red maple	Acer rubrum	Sacramento	California	-121.4637081	38.5502812	3848 3rd Ave	introduced	0 to 15.24 cm	Sacramento	NA	NA	NA	NA	NA	NA	NA	NA	NA	NA	NA	NA	NA	NA	NA	NA	NA
68978	Red maple	Acer rubrum	Sacramento	California	-121.494018	38.582765	800 9th St	introduced	0 to 15.24 cm	Sacramento	NA	NA	NA	NA	NA	NA	NA	NA	NA	NA	NA	NA	NA	NA	NA	NA	NA
67276	Red maple	Acer rubrum	Sacramento	California	-121.5490915	38.6452653	301 Bombili St	introduced	0 to 15.24 cm	Sacramento	NA	NA	NA	NA	NA	NA	NA	NA	NA	NA	NA	NA	NA	NA	NA	NA	NA
57307	Red maple	Acer rubrum	Sacramento	California	-121.525151	38.6249041	3031 Guadalajara Way	introduced	0 to 15.24 cm	Sacramento	NA	NA	NA	NA	NA	NA	NA	NA	NA	NA	NA	NA	NA	NA	NA	NA	NA
57311	Red maple	Acer rubrum	Sacramento	California	-121.5144299	38.6366957	3250 Natomas Crossing Dr	introduced	0 to 15.24 cm	Sacramento	NA	NA	NA	NA	NA	NA	NA	NA	NA	NA	NA	NA	NA	NA	NA	NA	NA
14312	Red maple	Acer rubrum	Sacramento	California	-121.4952883	38.5585497	2681 Land Park Dr	introduced	0 to 15.24 cm	Sacramento	NA	NA	NA	NA	NA	NA	NA	NA	NA	NA	NA	NA	NA	NA	NA	NA	NA
40025	Red maple	Acer rubrum	Sacramento	California	-121.4799398	38.5591056	2477 25th St	introduced	0 to 15.24 cm	Sacramento	NA	NA	NA	NA	NA	NA	NA	NA	NA	NA	NA	NA	NA	NA	NA	NA	NA
41288	Red maple	Acer rubrum	Sacramento	California	-121.5180582	38.5671989	2710 Marina View Dr	introduced	0 to 15.24 cm	Sacramento	NA	NA	NA	NA	NA	NA	NA	NA	NA	NA	NA	NA	NA	NA	NA	NA	NA
51404	Red maple	Acer rubrum	Sacramento	California	-121.5506172	38.6442368	3951 Scordia Way	introduced	0 to 15.24 cm	Sacramento	NA	NA	NA	NA	NA	NA	NA	NA	NA	NA	NA	NA	NA	NA	NA	NA	NA
47352	Red maple	Acer rubrum	Sacramento	California	-121.485408	38.567016	1900 S St	introduced	0 to 15.24 cm	Sacramento	NA	NA	NA	NA	NA	NA	NA	NA	NA	NA	NA	NA	NA	NA	NA	NA	NA
75400	Red maple	Acer rubrum	Sacramento	California	-121.5486368	38.6444416	289 Olivadi Way	introduced	0 to 15.24 cm	Sacramento	NA	NA	NA	NA	NA	NA	NA	NA	NA	NA	NA	NA	NA	NA	NA	NA	NA
77076	Red maple	Acer rubrum	Sacramento	California	-121.4688198	38.5773083	2718 G St	introduced	0 to 15.24 cm	Sacramento	NA	NA	NA	NA	NA	NA	NA	NA	NA	NA	NA	NA	NA	NA	NA	NA	NA
1193	Red maple	Acer rubrum	Sacramento	California	-121.4714956	38.5517022	2842 33rd St	introduced	0 to 15.24 cm	Sacramento	NA	NA	NA	NA	NA	NA	NA	NA	NA	NA	NA	NA	NA	NA	NA	NA	NA
90980	Red maple	Acer rubrum	Sacramento	California	-121.5437321	38.6488648	3678 Manera Rica Dr	introduced	0 to 15.24 cm	Sacramento	NA	NA	NA	NA	NA	NA	NA	NA	NA	NA	NA	NA	NA	NA	NA	NA	NA
61456	Red maple	Acer rubrum	Sacramento	California	-121.4874874	38.555383	2720 21St St	introduced	0 to 15.24 cm	Sacramento	NA	NA	NA	NA	NA	NA	NA	NA	NA	NA	NA	NA	NA	NA	NA	NA	NA
63399	Red maple	Acer rubrum	Sacramento	California	-121.502638	38.6494811	4500 Gateway Park Blvd	introduced	0 to 15.24 cm	Sacramento	NA	NA	NA	NA	NA	NA	NA	NA	NA	NA	NA	NA	NA	NA	NA	NA	NA
36666	Red maple	Acer rubrum	Sacramento	California	-121.5144289	38.6726724	5337 Dunlay Dr	introduced	0 to 15.24 cm	Sacramento	NA	NA	NA	NA	NA	NA	NA	NA	NA	NA	NA	NA	NA	NA	NA	NA	NA
4829	Red maple	Acer rubrum	Sacramento	California	-121.504188	38.676232	5500 Honor Pkwy	introduced	0 to 15.24 cm	Sacramento	NA	NA	NA	NA	NA	NA	NA	NA	NA	NA	NA	NA	NA	NA	NA	NA	NA
14565	Red maple	Acer rubrum	Sacramento	California	-121.4965574	38.5687637	1122 T St	introduced	0 to 15.24 cm	Sacramento	NA	NA	NA	NA	NA	NA	NA	NA	NA	NA	NA	NA	NA	NA	NA	NA	NA
65668	Red maple	Acer rubrum	Sacramento	California	-121.4560229	38.6075273	1710 Del Paso Blvd	introduced	0 to 15.24 cm	Sacramento	NA	NA	NA	NA	NA	NA	NA	NA	NA	NA	NA	NA	NA	NA	NA	NA	NA
51575	Red maple	Acer rubrum	Sacramento	California	-121.5513098	38.6449009	4033 Po River Way	introduced	0 to 15.24 cm	Sacramento	NA	NA	NA	NA	NA	NA	NA	NA	NA	NA	NA	NA	NA	NA	NA	NA	NA
56968	Red maple	Acer rubrum	Sacramento	California	-121.4916928	38.5697785	1823 14th St	introduced	0 to 15.24 cm	Sacramento	NA	NA	NA	NA	NA	NA	NA	NA	NA	NA	NA	NA	NA	NA	NA	NA	NA
36184	Red maple	Acer rubrum	Sacramento	California	-121.4798788	38.5592469	2431 25th St	introduced	0 to 15.24 cm	Sacramento	NA	NA	NA	NA	NA	NA	NA	NA	NA	NA	NA	NA	NA	NA	NA	NA	NA
76650	Red maple	Acer rubrum	Sacramento	California	-121.4210547	38.5359117	4321 71St St	introduced	0 to 15.24 cm	Sacramento	NA	NA	NA	NA	NA	NA	NA	NA	NA	NA	NA	NA	NA	NA	NA	NA	NA
69850	Red maple	Acer rubrum	Sacramento	California	-121.504188	38.676232	5500 Honor Pkwy	introduced	0 to 15.24 cm	Sacramento	NA	NA	NA	NA	NA	NA	NA	NA	NA	NA	NA	NA	NA	NA	NA	NA	NA
92813	Red maple	Acer rubrum	Sacramento	California	-121.5372503	38.6522654	4450 Tynebourne St	introduced	0 to 15.24 cm	Sacramento	NA	NA	NA	NA	NA	NA	NA	NA	NA	NA	NA	NA	NA	NA	NA	NA	NA
94511	Red maple	Acer rubrum	Sacramento	California	-121.5418701	38.6456927	3600 Sardinia Island Way	introduced	0 to 15.24 cm	Sacramento	NA	NA	NA	NA	NA	NA	NA	NA	NA	NA	NA	NA	NA	NA	NA	NA	NA
85518	Red maple	Acer rubrum	Sacramento	California	-121.452302	38.609309	2100 Del Paso Blvd	introduced	0 to 15.24 cm	Sacramento	NA	NA	NA	NA	NA	NA	NA	NA	NA	NA	NA	NA	NA	NA	NA	NA	NA
94395	Red maple	Acer rubrum	Sacramento	California	-121.539684	38.643029	3700X Natomas Central Dr	introduced	0 to 15.24 cm	Sacramento	NA	NA	NA	NA	NA	NA	NA	NA	NA	NA	NA	NA	NA	NA	NA	NA	NA
16263	Red maple	Acer rubrum	Sacramento	California	-121.459209	38.5648557	1532 37th St	introduced	0 to 15.24 cm	Sacramento	NA	NA	NA	NA	NA	NA	NA	NA	NA	NA	NA	NA	NA	NA	NA	NA	NA
44945	Red maple	Acer rubrum	Sacramento	California	-121.4969248	38.5678116	1127 U St	introduced	0 to 15.24 cm	Sacramento	NA	NA	NA	NA	NA	NA	NA	NA	NA	NA	NA	NA	NA	NA	NA	NA	NA
23158	Red maple	Acer rubrum	Sacramento	California	-121.4956093	38.5854977	615 7th St	introduced	0 to 15.24 cm	Sacramento	NA	NA	NA	NA	NA	NA	NA	NA	NA	NA	NA	NA	NA	NA	NA	NA	NA
35073	Red maple	Acer rubrum	Sacramento	California	-121.475498	38.552236	2901 30th St	introduced	0 to 15.24 cm	Sacramento	NA	NA	NA	NA	NA	NA	NA	NA	NA	NA	NA	NA	NA	NA	NA	NA	NA
94686	Red maple	Acer rubrum	Sacramento	California	-121.4910019	38.4757056	7881 John Still Dr	introduced	0 to 15.24 cm	Sacramento	NA	NA	NA	NA	NA	NA	NA	NA	NA	NA	NA	NA	NA	NA	NA	NA	NA
30610	Red maple	Acer rubrum	Sacramento	California	-121.518366	38.676673	2400 Burberry Way	introduced	0 to 15.24 cm	Sacramento	NA	NA	NA	NA	NA	NA	NA	NA	NA	NA	NA	NA	NA	NA	NA	NA	NA
62964	Red maple	Acer rubrum	Sacramento	California	-121.493282	38.58383	900 G St	introduced	0 to 15.24 cm	Sacramento	NA	NA	NA	NA	NA	NA	NA	NA	NA	NA	NA	NA	NA	NA	NA	NA	NA
74400	Red maple	Acer rubrum	Sacramento	California	-121.4078968	38.4405774	7908 Splendid Way	introduced	0 to 15.24 cm	Sacramento	NA	NA	NA	NA	NA	NA	NA	NA	NA	NA	NA	NA	NA	NA	NA	NA	NA
39408	Red maple	Acer rubrum	Sacramento	California	-121.502638	38.6494811	4500 Gateway Park Blvd	introduced	0 to 15.24 cm	Sacramento	NA	NA	NA	NA	NA	NA	NA	NA	NA	NA	NA	NA	NA	NA	NA	NA	NA
91569	Red maple	Acer rubrum	Sacramento	California	-121.417274	38.335888	7500 Bruceville Rd	introduced	0 to 15.24 cm	Sacramento	NA	NA	NA	NA	NA	NA	NA	NA	NA	NA	NA	NA	NA	NA	NA	NA	NA
40794	Red maple	Acer rubrum	Sacramento	California	-121.4514467	38.3855306	4495 Franklin Blvd	introduced	0 to 15.24 cm	Sacramento	NA	NA	NA	NA	NA	NA	NA	NA	NA	NA	NA	NA	NA	NA	NA	NA	NA
39367	Red maple	Acer rubrum	Sacramento	California	-121.5178	38.639131	2531 Amelia Earhart Ave	introduced	0 to 15.24 cm	Sacramento	NA	NA	NA	NA	NA	NA	NA	NA	NA	NA	NA	NA	NA	NA	NA	NA	NA
8705	Red maple	Acer rubrum	Sacramento	California	-121.4855107	38.5659923	1927 T St	introduced	0 to 15.24 cm	Sacramento	NA	NA	NA	NA	NA	NA	NA	NA	NA	NA	NA	NA	NA	NA	NA	NA	NA
15277	Red maple	Acer rubrum	Sacramento	California	-121.423741	38.537054	4234 69th St	introduced	0 to 15.24 cm	Sacramento	NA	NA	NA	NA	NA	NA	NA	NA	NA	NA	NA	NA	NA	NA	NA	NA	NA
38158	Red maple	Acer rubrum	Sacramento	California	-121.4178829	38.537125	7400 17th Ave	introduced	0 to 15.24 cm	Sacramento	NA	NA	NA	NA	NA	NA	NA	NA	NA	NA	NA	NA	NA	NA	NA	NA	NA
45118	Red maple	Acer rubrum	Sacramento	California	-121.494018	38.582765	800 9th St	introduced	0 to 15.24 cm	Sacramento	NA	NA	NA	NA	NA	NA	NA	NA	NA	NA	NA	NA	NA	NA	NA	NA	NA
12478	Red maple	Acer rubrum	Sacramento	California	-121.5135853	38.6682163	5160 Fredericksburg Way	introduced	0 to 15.24 cm	Sacramento	NA	NA	NA	NA	NA	NA	NA	NA	NA	NA	NA	NA	NA	NA	NA	NA	NA
82031	Red maple	Acer rubrum	Sacramento	California	-121.511792	38.5873	401 D St	introduced	0 to 15.24 cm	Sacramento	NA	NA	NA	NA	NA	NA	NA	NA	NA	NA	NA	NA	NA	NA	NA	NA	NA
27784	Red maple	Acer rubrum	Sacramento	California	-121.504188	38.676232	5500 Honor Pkwy	introduced	0 to 15.24 cm	Sacramento	NA	NA	NA	NA	NA	NA	NA	NA	NA	NA	NA	NA	NA	NA	NA	NA	NA
88747	Red maple	Acer rubrum	Sacramento	California	-121.493517	38.4787077	1980 Monarch Ave	introduced	30.48 to 45.72 cm	Sacramento	NA	NA	NA	NA	NA	NA	NA	NA	NA	NA	NA	NA	NA	NA	NA	NA	NA
78821	Red maple	Acer rubrum	Sacramento	California	-121.522588	38.6563806	2731 Del Paso Rd	introduced	0 to 15.24 cm	Sacramento	NA	NA	NA	NA	NA	NA	NA	NA	NA	NA	NA	NA	NA	NA	NA	NA	NA
21599	Red maple	Acer rubrum	Sacramento	California	-121.4912702	38.4763409	7745 Manorside Dr	introduced	0 to 15.24 cm	Sacramento	NA	NA	NA	NA	NA	NA	NA	NA	NA	NA	NA	NA	NA	NA	NA	NA	NA
88343	Red maple	Acer rubrum	Sacramento	California	-121.4474938	38.5592603	1641 48th St	introduced	15.24 to 30.48 cm	Sacramento	NA	NA	NA	NA	NA	NA	NA	NA	NA	NA	NA	NA	NA	NA	NA	NA	NA
56514	Red maple	Acer rubrum	Sacramento	California	-121.4114007	38.4406452	8732 Splendid Way	introduced	0 to 15.24 cm	Sacramento	NA	NA	NA	NA	NA	NA	NA	NA	NA	NA	NA	NA	NA	NA	NA	NA	NA
66722	Red maple	Acer rubrum	Sacramento	California	-121.5135853	38.6682163	5160 Fredericksburg Way	introduced	0 to 15.24 cm	Sacramento	NA	NA	NA	NA	NA	NA	NA	NA	NA	NA	NA	NA	NA	NA	NA	NA	NA
81661	Red maple	Acer rubrum	Sacramento	California	-121.4875658	38.582306	1310 G St	introduced	0 to 15.24 cm	Sacramento	NA	NA	NA	NA	NA	NA	NA	NA	NA	NA	NA	NA	NA	NA	NA	NA	NA
83868	Red maple	Acer rubrum	Sacramento	California	-121.470827	38.556081	2425 32Nd St	introduced	0 to 15.24 cm	Sacramento	NA	NA	NA	NA	NA	NA	NA	NA	NA	NA	NA	NA	NA	NA	NA	NA	NA
31688	Red maple	Acer rubrum	Sacramento	California	-121.5135853	38.6682163	5160 Fredericksburg Way	introduced	0 to 15.24 cm	Sacramento	NA	NA	NA	NA	NA	NA	NA	NA	NA	NA	NA	NA	NA	NA	NA	NA	NA
91467	Red maple	Acer rubrum	Sacramento	California	-121.4448589	38.6318666	3506 Cypress St	introduced	0 to 15.24 cm	Sacramento	NA	NA	NA	NA	NA	NA	NA	NA	NA	NA	NA	NA	NA	NA	NA	NA	NA
1313	Red maple	Acer rubrum	Sacramento	California	-121.478776	38.582975	416 19th St	introduced	0 to 15.24 cm	Sacramento	NA	NA	NA	NA	NA	NA	NA	NA	NA	NA	NA	NA	NA	NA	NA	NA	NA
73482	Red maple	Acer rubrum	Sacramento	California	-121.4799396	38.5552455	2660 Sloat Way	introduced	0 to 15.24 cm	Sacramento	NA	NA	NA	NA	NA	NA	NA	NA	NA	NA	NA	NA	NA	NA	NA	NA	NA
33371	Red maple	Acer rubrum	Sacramento	California	-121.5380547	38.6523285	4500 Bonfair Ave	introduced	0 to 15.24 cm	Sacramento	NA	NA	NA	NA	NA	NA	NA	NA	NA	NA	NA	NA	NA	NA	NA	NA	NA
39397	Red maple	Acer rubrum	Sacramento	California	-121.5380547	38.6523285	4500 Bonfair Ave	introduced	0 to 15.24 cm	Sacramento	NA	NA	NA	NA	NA	NA	NA	NA	NA	NA	NA	NA	NA	NA	NA	NA	NA
19346	Red maple	Acer rubrum	Sacramento	California	-121.4806743	38.5613689	2228 24th St	introduced	0 to 15.24 cm	Sacramento	NA	NA	NA	NA	NA	NA	NA	NA	NA	NA	NA	NA	NA	NA	NA	NA	NA
88238	Red maple	Acer rubrum	Sacramento	California	-121.5372503	38.6522654	4450 Tynebourne St	introduced	0 to 15.24 cm	Sacramento	NA	NA	NA	NA	NA	NA	NA	NA	NA	NA	NA	NA	NA	NA	NA	NA	NA
39999	Red maple	Acer rubrum	Sacramento	California	-121.504188	38.676232	5500 Honor Pkwy	introduced	0 to 15.24 cm	Sacramento	NA	NA	NA	NA	NA	NA	NA	NA	NA	NA	NA	NA	NA	NA	NA	NA	NA
69518	Red maple	Acer rubrum	Sacramento	California	-121.4178829	38.537125	7400 17th Ave	introduced	0 to 15.24 cm	Sacramento	NA	NA	NA	NA	NA	NA	NA	NA	NA	NA	NA	NA	NA	NA	NA	NA	NA
16433	Red maple	Acer rubrum	Sacramento	California	-121.518067	38.639169	2539 Amelia Earhart Ave	introduced	0 to 15.24 cm	Sacramento	NA	NA	NA	NA	NA	NA	NA	NA	NA	NA	NA	NA	NA	NA	NA	NA	NA
84227	Red maple	Acer rubrum	Sacramento	California	-121.45608	38.6075	1700 Del Paso Blvd	introduced	0 to 15.24 cm	Sacramento	NA	NA	NA	NA	NA	NA	NA	NA	NA	NA	NA	NA	NA	NA	NA	NA	NA
69652	Red maple	Acer rubrum	Sacramento	California	-121.4910019	38.4757056	111 John Still Dr	introduced	0 to 15.24 cm	Sacramento	NA	NA	NA	NA	NA	NA	NA	NA	NA	NA	NA	NA	NA	NA	NA	NA	NA
63345	Red maple	Acer rubrum	Sacramento	California	-121.543482	38.653856	4500 Natomas Central Dr	introduced	0 to 15.24 cm	Sacramento	NA	NA	NA	NA	NA	NA	NA	NA	NA	NA	NA	NA	NA	NA	NA	NA	NA
35395	Red maple	Acer rubrum	Sacramento	California	-121.432101	38.446846	700 Pocket Canal	introduced	15.24 to 30.48 cm	Sacramento	NA	NA	NA	NA	NA	NA	NA	NA	NA	NA	NA	NA	NA	NA	NA	NA	NA
37982	Red maple	Acer rubrum	Sacramento	California	NA	NA	5375 Valley Hi Dr	introduced	0 to 15.24 cm	Sacramento	NA	NA	NA	NA	NA	NA	NA	NA	NA	NA	NA	NA	NA	NA	NA	NA	NA
53782	Red maple	Acer rubrum	Sacramento	California	-121.5432672	38.6507193	3661 Adriatic Sea Way	introduced	0 to 15.24 cm	Sacramento	NA	NA	NA	NA	NA	NA	NA	NA	NA	NA	NA	NA	NA	NA	NA	NA	NA
78285	Red maple	Acer rubrum	Sacramento	California	-121.452012	38.610216	652 Cantalier St	introduced	0 to 15.24 cm	Sacramento	NA	NA	NA	NA	NA	NA	NA	NA	NA	NA	NA	NA	NA	NA	NA	NA	NA
67836	Red maple	Acer rubrum	Sacramento	California	-121.5489131	38.6455477	4140 Bombili St	introduced	0 to 15.24 cm	Sacramento	NA	NA	NA	NA	NA	NA	NA	NA	NA	NA	NA	NA	NA	NA	NA	NA	NA
3318	Red maple	Acer rubrum	Sacramento	California	-121.445076	38.4742	4900X Mack Rd	introduced	0 to 15.24 cm	Sacramento	NA	NA	NA	NA	NA	NA	NA	NA	NA	NA	NA	NA	NA	NA	NA	NA	NA
74222	Red maple	Acer rubrum	Sacramento	California	-121.4693331	38.569866	1323 29th St	introduced	0 to 15.24 cm	Sacramento	NA	NA	NA	NA	NA	NA	NA	NA	NA	NA	NA	NA	NA	NA	NA	NA	NA
15182	Red maple	Acer rubrum	Sacramento	California	-121.473103	38.54199	3583 11th Ave	introduced	15.24 to 30.48 cm	Sacramento	NA	NA	NA	NA	NA	NA	NA	NA	NA	NA	NA	NA	NA	NA	NA	NA	NA
90428	Red maple	Acer rubrum	Sacramento	California	-121.518366	38.676673	2400 Burberry Way	introduced	0 to 15.24 cm	Sacramento	NA	NA	NA	NA	NA	NA	NA	NA	NA	NA	NA	NA	NA	NA	NA	NA	NA
74728	Red maple	Acer rubrum	Sacramento	California	-121.4979887	38.5693192	1007 T St	introduced	15.24 to 30.48 cm	Sacramento	NA	NA	NA	NA	NA	NA	NA	NA	NA	NA	NA	NA	NA	NA	NA	NA	NA
90571	Red maple	Acer rubrum	Sacramento	California	-121.537116	38.651173	4500 Tynebourne St	introduced	0 to 15.24 cm	Sacramento	NA	NA	NA	NA	NA	NA	NA	NA	NA	NA	NA	NA	NA	NA	NA	NA	NA
7829	Red maple	Acer rubrum	Sacramento	California	-121.525151	38.6249041	3031 Guadalajara Way	introduced	0 to 15.24 cm	Sacramento	NA	NA	NA	NA	NA	NA	NA	NA	NA	NA	NA	NA	NA	NA	NA	NA	NA
81038	Red maple	Acer rubrum	Sacramento	California	-121.44439	38.557819	1724 51St St	introduced	0 to 15.24 cm	Sacramento	NA	NA	NA	NA	NA	NA	NA	NA	NA	NA	NA	NA	NA	NA	NA	NA	NA
29069	Red maple	Acer rubrum	Sacramento	California	-121.504188	38.676232	5500 Honor Pkwy	introduced	0 to 15.24 cm	Sacramento	NA	NA	NA	NA	NA	NA	NA	NA	NA	NA	NA	NA	NA	NA	NA	NA	NA
12513	Red maple	Acer rubrum	Sacramento	California	-121.518086	38.677482	5700 Macon Dr	introduced	0 to 15.24 cm	Sacramento	NA	NA	NA	NA	NA	NA	NA	NA	NA	NA	NA	NA	NA	NA	NA	NA	NA
20617	Red maple	Acer rubrum	Sacramento	California	-121.4899616	38.5742791	1401 14th St	introduced	15.24 to 30.48 cm	Sacramento	NA	NA	NA	NA	NA	NA	NA	NA	NA	NA	NA	NA	NA	NA	NA	NA	NA
27271	Red maple	Acer rubrum	Sacramento	California	-121.5428275	38.6456893	3628 Sardinia Island Way	introduced	0 to 15.24 cm	Sacramento	NA	NA	NA	NA	NA	NA	NA	NA	NA	NA	NA	NA	NA	NA	NA	NA	NA
84215	Red maple	Acer rubrum	Sacramento	California	-121.4427839	38.5506706	5340 2Nd Ave	introduced	0 to 15.24 cm	Sacramento	NA	NA	NA	NA	NA	NA	NA	NA	NA	NA	NA	NA	NA	NA	NA	NA	NA
53359	Red maple	Acer rubrum	Sacramento	California	-121.4927739	38.5504111	1849 Bidwell Way	introduced	0 to 15.24 cm	Sacramento	NA	NA	NA	NA	NA	NA	NA	NA	NA	NA	NA	NA	NA	NA	NA	NA	NA
84496	Red maple	Acer rubrum	Sacramento	California	-121.5144289	38.6726724	5337 Dunlay Dr	introduced	0 to 15.24 cm	Sacramento	NA	NA	NA	NA	NA	NA	NA	NA	NA	NA	NA	NA	NA	NA	NA	NA	NA
88307	Red maple	Acer rubrum	Sacramento	California	-121.4631174	38.5655775	1551 35th St	introduced	0 to 15.24 cm	Sacramento	NA	NA	NA	NA	NA	NA	NA	NA	NA	NA	NA	NA	NA	NA	NA	NA	NA
33596	Red maple	Acer rubrum	Sacramento	California	-121.4648328	38.5472919	5342 Broadway	introduced	0 to 15.24 cm	Sacramento	NA	NA	NA	NA	NA	NA	NA	NA	NA	NA	NA	NA	NA	NA	NA	NA	NA
93661	Red maple	Acer rubrum	Sacramento	California	-121.504188	38.676232	5500 Honor Pkwy	introduced	0 to 15.24 cm	Sacramento	NA	NA	NA	NA	NA	NA	NA	NA	NA	NA	NA	NA	NA	NA	NA	NA	NA
86004	Red maple	Acer rubrum	Sacramento	California	-121.495851	38.678904	5689 Bridgecross Dr	introduced	0 to 15.24 cm	Sacramento	NA	NA	NA	NA	NA	NA	NA	NA	NA	NA	NA	NA	NA	NA	NA	NA	NA
45950	Red maple	Acer rubrum	Sacramento	California	-121.4957771	38.5844943	728 G St	introduced	0 to 15.24 cm	Sacramento	NA	NA	NA	NA	NA	NA	NA	NA	NA	NA	NA	NA	NA	NA	NA	NA	NA
13065	Red maple	Acer rubrum	Sacramento	California	-121.5432672	38.6507193	3661 Adriatic Sea Way	introduced	0 to 15.24 cm	Sacramento	NA	NA	NA	NA	NA	NA	NA	NA	NA	NA	NA	NA	NA	NA	NA	NA	NA
51014	Red maple	Acer rubrum	Sacramento	California	-121.494018	38.582765	800 9th St	introduced	0 to 15.24 cm	Sacramento	NA	NA	NA	NA	NA	NA	NA	NA	NA	NA	NA	NA	NA	NA	NA	NA	NA
48823	Red maple	Acer rubrum	Sacramento	California	-121.405246	38.444574	8600 W Stockton Blvd	introduced	0 to 15.24 cm	Sacramento	NA	NA	NA	NA	NA	NA	NA	NA	NA	NA	NA	NA	NA	NA	NA	NA	NA
27319	Red maple	Acer rubrum	Sacramento	California	-121.527052	38.502823	845 Northlite Cir	introduced	15.24 to 30.48 cm	Sacramento	NA	NA	NA	NA	NA	NA	NA	NA	NA	NA	NA	NA	NA	NA	NA	NA	NA
90995	Red maple	Acer rubrum	Sacramento	California	-121.5430145	38.6461556	4106 Adriatic Sea Way	introduced	0 to 15.24 cm	Sacramento	NA	NA	NA	NA	NA	NA	NA	NA	NA	NA	NA	NA	NA	NA	NA	NA	NA
17278	Red maple	Acer rubrum	Sacramento	California	-121.4507627	38.5555477	4709 U St	introduced	0 to 15.24 cm	Sacramento	NA	NA	NA	NA	NA	NA	NA	NA	NA	NA	NA	NA	NA	NA	NA	NA	NA
38563	Red maple	Acer rubrum	Sacramento	California	-121.4878783	38.5542822	2768 Markham Way	introduced	30.48 to 45.72 cm	Sacramento	NA	NA	NA	NA	NA	NA	NA	NA	NA	NA	NA	NA	NA	NA	NA	NA	NA
51483	Red maple	Acer rubrum	Sacramento	California	-121.5439798	38.6273483	3651 San Juan Rd	introduced	0 to 15.24 cm	Sacramento	NA	NA	NA	NA	NA	NA	NA	NA	NA	NA	NA	NA	NA	NA	NA	NA	NA
10148	Red maple	Acer rubrum	Sacramento	California	-121.540389	38.4803612	7654 Pocket Rd	introduced	15.24 to 30.48 cm	Sacramento	NA	NA	NA	NA	NA	NA	NA	NA	NA	NA	NA	NA	NA	NA	NA	NA	NA
45138	Red maple	Acer rubrum	Sacramento	California	-121.4922644	38.5677931	1421 T St	introduced	0 to 15.24 cm	Sacramento	NA	NA	NA	NA	NA	NA	NA	NA	NA	NA	NA	NA	NA	NA	NA	NA	NA
29716	Red maple	Acer rubrum	Sacramento	California	-121.5430495	38.6456957	3638 Sardinia Island Way	introduced	0 to 15.24 cm	Sacramento	NA	NA	NA	NA	NA	NA	NA	NA	NA	NA	NA	NA	NA	NA	NA	NA	NA
83294	Red maple	Acer rubrum	Sacramento	California	-121.4527547	38.5728167	724 San Miguel Way	introduced	0 to 15.24 cm	Sacramento	NA	NA	NA	NA	NA	NA	NA	NA	NA	NA	NA	NA	NA	NA	NA	NA	NA
41806	Red maple	Acer rubrum	Sacramento	California	-121.543482	38.653856	4500 Natomas Central Dr	introduced	0 to 15.24 cm	Sacramento	NA	NA	NA	NA	NA	NA	NA	NA	NA	NA	NA	NA	NA	NA	NA	NA	NA
33227	Red maple	Acer rubrum	Sacramento	California	-121.4944	38.58157	3815 San Gregorio Ct	introduced	0 to 15.24 cm	Sacramento	NA	NA	NA	NA	NA	NA	NA	NA	NA	NA	NA	NA	NA	NA	NA	NA	NA
79928	Red maple	Acer rubrum	Sacramento	California	-121.5513098	38.6449009	4033 Po River Way	introduced	0 to 15.24 cm	Sacramento	NA	NA	NA	NA	NA	NA	NA	NA	NA	NA	NA	NA	NA	NA	NA	NA	NA
22334	Red maple	Acer rubrum	Sacramento	California	-121.55032	38.644144	3939 Scordia Way	introduced	0 to 15.24 cm	Sacramento	NA	NA	NA	NA	NA	NA	NA	NA	NA	NA	NA	NA	NA	NA	NA	NA	NA
89249	Red maple	Acer rubrum	Sacramento	California	-121.4416185	38.5530341	5441 U St	introduced	0 to 15.24 cm	Sacramento	NA	NA	NA	NA	NA	NA	NA	NA	NA	NA	NA	NA	NA	NA	NA	NA	NA
6149	Red maple	Acer rubrum	Sacramento	California	-121.457202	38.606963	1600 Del Paso Blvd	introduced	0 to 15.24 cm	Sacramento	NA	NA	NA	NA	NA	NA	NA	NA	NA	NA	NA	NA	NA	NA	NA	NA	NA
65803	Red maple	Acer rubrum	Sacramento	California	-121.472041	38.567064	1601 28th St	introduced	0 to 15.24 cm	Sacramento	NA	NA	NA	NA	NA	NA	NA	NA	NA	NA	NA	NA	NA	NA	NA	NA	NA
73175	Red maple	Acer rubrum	Sacramento	California	-121.54191	38.4877663	54 Cache River Cir	introduced	15.24 to 30.48 cm	Sacramento	NA	NA	NA	NA	NA	NA	NA	NA	NA	NA	NA	NA	NA	NA	NA	NA	NA
6392	Red maple	Acer rubrum	Sacramento	California	-121.516766	38.4807392	7600 Greenhaven Dr	introduced	0 to 15.24 cm	Sacramento	NA	NA	NA	NA	NA	NA	NA	NA	NA	NA	NA	NA	NA	NA	NA	NA	NA
36650	Red maple	Acer rubrum	Sacramento	California	-121.52973	38.4766912	8081 Pocket Rd	introduced	0 to 15.24 cm	Sacramento	NA	NA	NA	NA	NA	NA	NA	NA	NA	NA	NA	NA	NA	NA	NA	NA	NA
19512	Red maple	Acer rubrum	Sacramento	California	-121.5135853	38.6682163	5160 Fredericksburg Way	introduced	0 to 15.24 cm	Sacramento	NA	NA	NA	NA	NA	NA	NA	NA	NA	NA	NA	NA	NA	NA	NA	NA	NA
926	Red maple	Acer rubrum	Sacramento	California	-121.5434078	38.6488666	3660 Manera Rica Dr	introduced	0 to 15.24 cm	Sacramento	NA	NA	NA	NA	NA	NA	NA	NA	NA	NA	NA	NA	NA	NA	NA	NA	NA
23885	Red maple	Acer rubrum	Sacramento	California	-121.4707148	38.6174662	310 Bowman Ave	introduced	15.24 to 30.48 cm	Sacramento	NA	NA	NA	NA	NA	NA	NA	NA	NA	NA	NA	NA	NA	NA	NA	NA	NA
86215	Red maple	Acer rubrum	Sacramento	California	-121.5341852	38.6808446	5765 Tres Piezas Dr	introduced	0 to 15.24 cm	Sacramento	NA	NA	NA	NA	NA	NA	NA	NA	NA	NA	NA	NA	NA	NA	NA	NA	NA
76998	Red maple	Acer rubrum	Sacramento	California	-121.4821872	38.5525799	2471 4th Ave	introduced	0 to 15.24 cm	Sacramento	NA	NA	NA	NA	NA	NA	NA	NA	NA	NA	NA	NA	NA	NA	NA	NA	NA
20167	Red maple	Acer rubrum	Sacramento	California	-121.4071358	38.441673	8709 Donson Way	introduced	0 to 15.24 cm	Sacramento	NA	NA	NA	NA	NA	NA	NA	NA	NA	NA	NA	NA	NA	NA	NA	NA	NA
34339	Red maple	Acer rubrum	Sacramento	California	-121.43276	38.53197	6200X 21St Ave	introduced	0 to 15.24 cm	Sacramento	NA	NA	NA	NA	NA	NA	NA	NA	NA	NA	NA	NA	NA	NA	NA	NA	NA
57189	Red maple	Acer rubrum	Sacramento	California	-121.43276	38.53197	6200X 21St Ave	introduced	0 to 15.24 cm	Sacramento	NA	NA	NA	NA	NA	NA	NA	NA	NA	NA	NA	NA	NA	NA	NA	NA	NA
28027	Red maple	Acer rubrum	Sacramento	California	-121.50657	38.517954	1322 14th St	introduced	0 to 15.24 cm	Sacramento	NA	NA	NA	NA	NA	NA	NA	NA	NA	NA	NA	NA	NA	NA	NA	NA	NA
90118	Red maple	Acer rubrum	Sacramento	California	-121.4637521	38.6112066	117 El Camino Ave	introduced	0 to 15.24 cm	Sacramento	NA	NA	NA	NA	NA	NA	NA	NA	NA	NA	NA	NA	NA	NA	NA	NA	NA
58616	Red maple	Acer rubrum	Sacramento	California	-121.5144299	38.6366957	3250 Natomas Crossing Dr	introduced	0 to 15.24 cm	Sacramento	NA	NA	NA	NA	NA	NA	NA	NA	NA	NA	NA	NA	NA	NA	NA	NA	NA
91414	Red maple	Acer rubrum	Sacramento	California	-121.4407825	38.553415	2009 55th St	introduced	0 to 15.24 cm	Sacramento	NA	NA	NA	NA	NA	NA	NA	NA	NA	NA	NA	NA	NA	NA	NA	NA	NA
51619	Red maple	Acer rubrum	Sacramento	California	NA	NA	4325 Valley Hi Dr	introduced	15.24 to 30.48 cm	Sacramento	NA	NA	NA	NA	NA	NA	NA	NA	NA	NA	NA	NA	NA	NA	NA	NA	NA
75387	Red maple	Acer rubrum	Sacramento	California	-121.5425658	38.6457187	3624 Sardinia Island Way	introduced	0 to 15.24 cm	Sacramento	NA	NA	NA	NA	NA	NA	NA	NA	NA	NA	NA	NA	NA	NA	NA	NA	NA
2928	Red maple	Acer rubrum	Sacramento	California	-121.4467762	38.5489709	4217 50th St	introduced	0 to 15.24 cm	Sacramento	NA	NA	NA	NA	NA	NA	NA	NA	NA	NA	NA	NA	NA	NA	NA	NA	NA
16908	Red maple	Acer rubrum	Sacramento	California	-121.504188	38.676232	5500 Honor Pkwy	introduced	0 to 15.24 cm	Sacramento	NA	NA	NA	NA	NA	NA	NA	NA	NA	NA	NA	NA	NA	NA	NA	NA	NA
35011	Red maple	Acer rubrum	Sacramento	California	-121.4782927	38.5467986	2681 Montgomery Way	introduced	0 to 15.24 cm	Sacramento	NA	NA	NA	NA	NA	NA	NA	NA	NA	NA	NA	NA	NA	NA	NA	NA	NA
27228	Red maple	Acer rubrum	Sacramento	California	-121.5434743	38.6273514	3631 San Juan Rd	introduced	0 to 15.24 cm	Sacramento	NA	NA	NA	NA	NA	NA	NA	NA	NA	NA	NA	NA	NA	NA	NA	NA	NA
48689	Red maple	Acer rubrum	Sacramento	California	-121.518366	38.676673	2400 Burberry Way	introduced	0 to 15.24 cm	Sacramento	NA	NA	NA	NA	NA	NA	NA	NA	NA	NA	NA	NA	NA	NA	NA	NA	NA
56633	Red maple	Acer rubrum	Sacramento	California	-121.4370414	38.5625443	1231 55th St	introduced	0 to 15.24 cm	Sacramento	NA	NA	NA	NA	NA	NA	NA	NA	NA	NA	NA	NA	NA	NA	NA	NA	NA
27108	Red maple	Acer rubrum	Sacramento	California	-121.448817	38.5409425	4909 12th Ave	introduced	0 to 15.24 cm	Sacramento	NA	NA	NA	NA	NA	NA	NA	NA	NA	NA	NA	NA	NA	NA	NA	NA	NA
41818	Red maple	Acer rubrum	Sacramento	California	-121.5438064	38.6473537	3685 Iskenderun Ave	introduced	0 to 15.24 cm	Sacramento	NA	NA	NA	NA	NA	NA	NA	NA	NA	NA	NA	NA	NA	NA	NA	NA	NA
36625	Red maple	Acer rubrum	Sacramento	California	-121.516766	38.4807392	7600 Greenhaven Dr	introduced	0 to 15.24 cm	Sacramento	NA	NA	NA	NA	NA	NA	NA	NA	NA	NA	NA	NA	NA	NA	NA	NA	NA
52907	Red maple	Acer rubrum	Sacramento	California	-121.4764719	38.5793497	2120 G St	introduced	0 to 15.24 cm	Sacramento	NA	NA	NA	NA	NA	NA	NA	NA	NA	NA	NA	NA	NA	NA	NA	NA	NA
48819	Red maple	Acer rubrum	Sacramento	California	-121.405246	38.444574	8600 W Stockton Blvd	introduced	0 to 15.24 cm	Sacramento	NA	NA	NA	NA	NA	NA	NA	NA	NA	NA	NA	NA	NA	NA	NA	NA	NA
76395	Red maple	Acer rubrum	Sacramento	California	-121.525151	38.6249041	3031 Guadalajara Way	introduced	0 to 15.24 cm	Sacramento	NA	NA	NA	NA	NA	NA	NA	NA	NA	NA	NA	NA	NA	NA	NA	NA	NA
82112	Red maple	Acer rubrum	Sacramento	California	-121.4757817	38.5681049	2518 P St	introduced	30.48 to 45.72 cm	Sacramento	NA	NA	NA	NA	NA	NA	NA	NA	NA	NA	NA	NA	NA	NA	NA	NA	NA
55669	Red maple	Acer rubrum	Sacramento	California	-121.4795324	38.5807152	623 19th St	introduced	0 to 15.24 cm	Sacramento	NA	NA	NA	NA	NA	NA	NA	NA	NA	NA	NA	NA	NA	NA	NA	NA	NA
45460	Red maple	Acer rubrum	Sacramento	California	-121.5424916	38.6477898	4224 Dardanelles St	introduced	0 to 15.24 cm	Sacramento	NA	NA	NA	NA	NA	NA	NA	NA	NA	NA	NA	NA	NA	NA	NA	NA	NA
27079	Red maple	Acer rubrum	Sacramento	California	-121.4629263	38.5631027	1732 Santa Ynez Way	introduced	15.24 to 30.48 cm	Sacramento	NA	NA	NA	NA	NA	NA	NA	NA	NA	NA	NA	NA	NA	NA	NA	NA	NA
7885	Red maple	Acer rubrum	Sacramento	California	-121.542706	38.6480407	4241 Dardanelles St	introduced	0 to 15.24 cm	Sacramento	NA	NA	NA	NA	NA	NA	NA	NA	NA	NA	NA	NA	NA	NA	NA	NA	NA
83576	Red maple	Acer rubrum	Sacramento	California	-121.5509294	38.6441903	3963 Scordia Way	introduced	0 to 15.24 cm	Sacramento	NA	NA	NA	NA	NA	NA	NA	NA	NA	NA	NA	NA	NA	NA	NA	NA	NA
37286	Red maple	Acer rubrum	Sacramento	California	-121.54302	38.6488752	4260 Manera Rica Dr	introduced	0 to 15.24 cm	Sacramento	NA	NA	NA	NA	NA	NA	NA	NA	NA	NA	NA	NA	NA	NA	NA	NA	NA
37283	Red maple	Acer rubrum	Sacramento	California	-121.5434841	38.6486	4251 Adriatic Sea Way	introduced	0 to 15.24 cm	Sacramento	NA	NA	NA	NA	NA	NA	NA	NA	NA	NA	NA	NA	NA	NA	NA	NA	NA
86263	Red maple	Acer rubrum	Sacramento	California	-121.4875947	38.5859778	1218 D St	introduced	0 to 15.24 cm	Sacramento	NA	NA	NA	NA	NA	NA	NA	NA	NA	NA	NA	NA	NA	NA	NA	NA	NA
94279	Red maple	Acer rubrum	Sacramento	California	-121.4494224	38.542793	4849 10th Ave	introduced	0 to 15.24 cm	Sacramento	NA	NA	NA	NA	NA	NA	NA	NA	NA	NA	NA	NA	NA	NA	NA	NA	NA
73145	Red maple	Acer rubrum	Sacramento	California	-121.4699184	38.6552696	100 Main Ave	introduced	0 to 15.24 cm	Sacramento	NA	NA	NA	NA	NA	NA	NA	NA	NA	NA	NA	NA	NA	NA	NA	NA	NA
54753	Red maple	Acer rubrum	Sacramento	California	-121.518366	38.676673	2400 Burberry Way	introduced	0 to 15.24 cm	Sacramento	NA	NA	NA	NA	NA	NA	NA	NA	NA	NA	NA	NA	NA	NA	NA	NA	NA
9557	Red maple	Acer rubrum	Sacramento	California	-121.4806819	38.5490831	2551 5th Ave	introduced	0 to 15.24 cm	Sacramento	NA	NA	NA	NA	NA	NA	NA	NA	NA	NA	NA	NA	NA	NA	NA	NA	NA
34463	Red maple	Acer rubrum	Sacramento	California	-121.502638	38.6494811	4300 Gateway Park Blvd	introduced	0 to 15.24 cm	Sacramento	NA	NA	NA	NA	NA	NA	NA	NA	NA	NA	NA	NA	NA	NA	NA	NA	NA
18093	Red maple	Acer rubrum	Sacramento	California	-121.4400111	38.5508749	5625 2Nd Ave	introduced	0 to 15.24 cm	Sacramento	NA	NA	NA	NA	NA	NA	NA	NA	NA	NA	NA	NA	NA	NA	NA	NA	NA
36572	Red maple	Acer rubrum	Sacramento	California	-121.540389	38.4803612	7654 Pocket Rd	introduced	15.24 to 30.48 cm	Sacramento	NA	NA	NA	NA	NA	NA	NA	NA	NA	NA	NA	NA	NA	NA	NA	NA	NA
17828	Red maple	Acer rubrum	Sacramento	California	-121.4090507	38.5448651	8181 Cucamonga Ave	introduced	0 to 15.24 cm	Sacramento	NA	NA	NA	NA	NA	NA	NA	NA	NA	NA	NA	NA	NA	NA	NA	NA	NA
28271	Red maple	Acer rubrum	Sacramento	California	-121.488128	38.5703424	1625 Q St	introduced	0 to 15.24 cm	Sacramento	NA	NA	NA	NA	NA	NA	NA	NA	NA	NA	NA	NA	NA	NA	NA	NA	NA
87872	Red maple	Acer rubrum	Sacramento	California	-121.426748	38.6350137	3717 Jasmine St	introduced	0 to 15.24 cm	Sacramento	NA	NA	NA	NA	NA	NA	NA	NA	NA	NA	NA	NA	NA	NA	NA	NA	NA
50195	Red maple	Acer rubrum	Sacramento	California	-121.484141	38.5862807	1428 C St	introduced	0 to 15.24 cm	Sacramento	NA	NA	NA	NA	NA	NA	NA	NA	NA	NA	NA	NA	NA	NA	NA	NA	NA
25999	Red maple	Acer rubrum	Sacramento	California	-121.502638	38.6494811	4500X Gateway Park Blvd	introduced	0 to 15.24 cm	Sacramento	NA	NA	NA	NA	NA	NA	NA	NA	NA	NA	NA	NA	NA	NA	NA	NA	NA
60624	Red maple	Acer rubrum	Sacramento	California	-121.518366	38.676673	2400 Burberry Way	introduced	0 to 15.24 cm	Sacramento	NA	NA	NA	NA	NA	NA	NA	NA	NA	NA	NA	NA	NA	NA	NA	NA	NA
64628	Red maple	Acer rubrum	Sacramento	California	-121.5437941	38.6482613	4248 Natomas Central Dr	introduced	0 to 15.24 cm	Sacramento	NA	NA	NA	NA	NA	NA	NA	NA	NA	NA	NA	NA	NA	NA	NA	NA	NA
75071	Red maple	Acer rubrum	Sacramento	California	-121.4618048	38.565185	1553 Santa Ynez Way	introduced	0 to 15.24 cm	Sacramento	NA	NA	NA	NA	NA	NA	NA	NA	NA	NA	NA	NA	NA	NA	NA	NA	NA
11187	Red maple	Acer rubrum	Sacramento	California	-121.4750856	38.5630366	2704 T St	introduced	0 to 15.24 cm	Sacramento	NA	NA	NA	NA	NA	NA	NA	NA	NA	NA	NA	NA	NA	NA	NA	NA	NA
19013	Red maple	Acer rubrum	Sacramento	California	-121.548669	38.6447349	288 Olivadi Way	introduced	0 to 15.24 cm	Sacramento	NA	NA	NA	NA	NA	NA	NA	NA	NA	NA	NA	NA	NA	NA	NA	NA	NA
48323	Red maple	Acer rubrum	Sacramento	California	-121.443165	38.5528013	5331 V St	introduced	0 to 15.24 cm	Sacramento	NA	NA	NA	NA	NA	NA	NA	NA	NA	NA	NA	NA	NA	NA	NA	NA	NA
45619	Red maple	Acer rubrum	Sacramento	California	-121.4957928	38.4903124	1825 67th Ave	introduced	30.48 to 45.72 cm	Sacramento	NA	NA	NA	NA	NA	NA	NA	NA	NA	NA	NA	NA	NA	NA	NA	NA	NA
51607	Red maple	Acer rubrum	Sacramento	California	-121.4692039	38.4859774	7510 Wainscott Way	introduced	0 to 15.24 cm	Sacramento	NA	NA	NA	NA	NA	NA	NA	NA	NA	NA	NA	NA	NA	NA	NA	NA	NA
58693	Red maple	Acer rubrum	Sacramento	California	-121.5380547	38.6523285	4401 Bonfair Ave	introduced	0 to 15.24 cm	Sacramento	NA	NA	NA	NA	NA	NA	NA	NA	NA	NA	NA	NA	NA	NA	NA	NA	NA
3785	Red maple	Acer rubrum	Sacramento	California	-121.504188	38.676232	5500 Honor Pkwy	introduced	0 to 15.24 cm	Sacramento	NA	NA	NA	NA	NA	NA	NA	NA	NA	NA	NA	NA	NA	NA	NA	NA	NA
33306	Red maple	Acer rubrum	Sacramento	California	-121.543482	38.653856	4500 Natomas Central Dr	introduced	0 to 15.24 cm	Sacramento	NA	NA	NA	NA	NA	NA	NA	NA	NA	NA	NA	NA	NA	NA	NA	NA	NA
32947	Red maple	Acer rubrum	Sacramento	California	-121.4922644	38.5677931	1421 T St	introduced	0 to 15.24 cm	Sacramento	NA	NA	NA	NA	NA	NA	NA	NA	NA	NA	NA	NA	NA	NA	NA	NA	NA
94910	Red maple	Acer rubrum	Sacramento	California	-121.47964	38.549093	2601 5th Ave	introduced	0 to 15.24 cm	Sacramento	NA	NA	NA	NA	NA	NA	NA	NA	NA	NA	NA	NA	NA	NA	NA	NA	NA
83733	Red maple	Acer rubrum	Sacramento	California	-121.4819624	38.5781318	1800 I St	introduced	0 to 15.24 cm	Sacramento	NA	NA	NA	NA	NA	NA	NA	NA	NA	NA	NA	NA	NA	NA	NA	NA	NA
33239	Red maple	Acer rubrum	Sacramento	California	-121.539684	38.643029	3700X Natomas Central Dr	introduced	0 to 15.24 cm	Sacramento	NA	NA	NA	NA	NA	NA	NA	NA	NA	NA	NA	NA	NA	NA	NA	NA	NA
76764	Red maple	Acer rubrum	Sacramento	California	-121.4962896	38.5809005	1010 8th St	introduced	0 to 15.24 cm	Sacramento	NA	NA	NA	NA	NA	NA	NA	NA	NA	NA	NA	NA	NA	NA	NA	NA	NA
32657	Red maple	Acer rubrum	Sacramento	California	-121.4898885	38.5705157	1723 15th St	introduced	0 to 15.24 cm	Sacramento	NA	NA	NA	NA	NA	NA	NA	NA	NA	NA	NA	NA	NA	NA	NA	NA	NA
3185	Red maple	Acer rubrum	Sacramento	California	-121.502638	38.6494811	4500 Gateway Park Blvd	introduced	0 to 15.24 cm	Sacramento	NA	NA	NA	NA	NA	NA	NA	NA	NA	NA	NA	NA	NA	NA	NA	NA	NA
71106	Red maple	Acer rubrum	Sacramento	California	-121.4747561	38.5568537	715 Broadway	introduced	0 to 15.24 cm	Sacramento	NA	NA	NA	NA	NA	NA	NA	NA	NA	NA	NA	NA	NA	NA	NA	NA	NA
51793	Red maple	Acer rubrum	Sacramento	California	-121.4275508	38.6048402	1668 Bowling Green Dr	introduced	0 to 15.24 cm	Sacramento	NA	NA	NA	NA	NA	NA	NA	NA	NA	NA	NA	NA	NA	NA	NA	NA	NA
41090	Red maple	Acer rubrum	Sacramento	California	-121.504188	38.676232	5500 Honor Pkwy	introduced	0 to 15.24 cm	Sacramento	NA	NA	NA	NA	NA	NA	NA	NA	NA	NA	NA	NA	NA	NA	NA	NA	NA
11086	Red maple	Acer rubrum	Sacramento	California	-121.504188	38.676232	5500 Honor Pkwy	introduced	0 to 15.24 cm	Sacramento	NA	NA	NA	NA	NA	NA	NA	NA	NA	NA	NA	NA	NA	NA	NA	NA	NA
48628	Red maple	Acer rubrum	Sacramento	California	-121.5135565	38.4815757	7551 Greenhaven Dr	introduced	0 to 15.24 cm	Sacramento	NA	NA	NA	NA	NA	NA	NA	NA	NA	NA	NA	NA	NA	NA	NA	NA	NA
518	Red maple	Acer rubrum	Sacramento	California	-121.5372503	38.6522654	4450 Tynebourne St	introduced	0 to 15.24 cm	Sacramento	NA	NA	NA	NA	NA	NA	NA	NA	NA	NA	NA	NA	NA	NA	NA	NA	NA
39887	Red maple	Acer rubrum	Sacramento	California	-121.504188	38.676232	5500 Honor Pkwy	introduced	0 to 15.24 cm	Sacramento	NA	NA	NA	NA	NA	NA	NA	NA	NA	NA	NA	NA	NA	NA	NA	NA	NA
12791	Red maple	Acer rubrum	Sacramento	California	-121.5046115	38.5188771	1402 Dickson St	introduced	0 to 15.24 cm	Sacramento	NA	NA	NA	NA	NA	NA	NA	NA	NA	NA	NA	NA	NA	NA	NA	NA	NA
72578	Red maple	Acer rubrum	Sacramento	California	-121.52973	38.4766912	8081 Pocket Rd	introduced	0 to 15.24 cm	Sacramento	NA	NA	NA	NA	NA	NA	NA	NA	NA	NA	NA	NA	NA	NA	NA	NA	NA
33229	Red maple	Acer rubrum	Sacramento	California	-121.525151	38.6249041	3031 Guadalajara Way	introduced	0 to 15.24 cm	Sacramento	NA	NA	NA	NA	NA	NA	NA	NA	NA	NA	NA	NA	NA	NA	NA	NA	NA
45505	Red maple	Acer rubrum	Sacramento	California	-121.5437842	38.648344	4254 Natomas Central Dr	introduced	0 to 15.24 cm	Sacramento	NA	NA	NA	NA	NA	NA	NA	NA	NA	NA	NA	NA	NA	NA	NA	NA	NA
73528	Red maple	Acer rubrum	Sacramento	California	-121.4813723	38.5548192	2533 2Nd Ave	introduced	0 to 15.24 cm	Sacramento	NA	NA	NA	NA	NA	NA	NA	NA	NA	NA	NA	NA	NA	NA	NA	NA	NA
82279	Red maple	Acer rubrum	Sacramento	California	-121.4368283	38.5430978	3501 59th St	introduced	0 to 15.24 cm	Sacramento	NA	NA	NA	NA	NA	NA	NA	NA	NA	NA	NA	NA	NA	NA	NA	NA	NA
57876	Red maple	Acer rubrum	Sacramento	California	-121.504188	38.676232	5500 Honor Pkwy	introduced	0 to 15.24 cm	Sacramento	NA	NA	NA	NA	NA	NA	NA	NA	NA	NA	NA	NA	NA	NA	NA	NA	NA
59092	Red maple	Acer rubrum	Sacramento	California	-121.504188	38.676232	5500 Honor Pkwy	introduced	0 to 15.24 cm	Sacramento	NA	NA	NA	NA	NA	NA	NA	NA	NA	NA	NA	NA	NA	NA	NA	NA	NA
92988	Red maple	Acer rubrum	Sacramento	California	-121.525151	38.6249041	3031 Guadalajara Way	introduced	0 to 15.24 cm	Sacramento	NA	NA	NA	NA	NA	NA	NA	NA	NA	NA	NA	NA	NA	NA	NA	NA	NA
38112	Red maple	Acer rubrum	Sacramento	California	-121.432074	38.474153	6100 Mack Rd	introduced	0 to 15.24 cm	Sacramento	NA	NA	NA	NA	NA	NA	NA	NA	NA	NA	NA	NA	NA	NA	NA	NA	NA
94371	Red maple	Acer rubrum	Sacramento	California	-121.5493819	38.6452532	3987 Dnieper River Way	introduced	0 to 15.24 cm	Sacramento	NA	NA	NA	NA	NA	NA	NA	NA	NA	NA	NA	NA	NA	NA	NA	NA	NA
43783	Red maple	Acer rubrum	Sacramento	California	-121.4531377	38.60751	2284 Calvados Ave	introduced	0 to 15.24 cm	Sacramento	NA	NA	NA	NA	NA	NA	NA	NA	NA	NA	NA	NA	NA	NA	NA	NA	NA
10494	Red maple	Acer rubrum	Sacramento	California	-121.5380547	38.6523285	3401 Bonfair Ave	introduced	0 to 15.24 cm	Sacramento	NA	NA	NA	NA	NA	NA	NA	NA	NA	NA	NA	NA	NA	NA	NA	NA	NA
22874	Red maple	Acer rubrum	Sacramento	California	-121.4853888	38.5779579	1020 16th St	introduced	0 to 15.24 cm	Sacramento	NA	NA	NA	NA	NA	NA	NA	NA	NA	NA	NA	NA	NA	NA	NA	NA	NA
33339	Red maple	Acer rubrum	Sacramento	California	-121.518261	38.639208	2547 Amelia Earhart Ave	introduced	0 to 15.24 cm	Sacramento	NA	NA	NA	NA	NA	NA	NA	NA	NA	NA	NA	NA	NA	NA	NA	NA	NA
85321	Red maple	Acer rubrum	Sacramento	California	-121.460736	38.560245	3701 S St	introduced	0 to 15.24 cm	Sacramento	NA	NA	NA	NA	NA	NA	NA	NA	NA	NA	NA	NA	NA	NA	NA	NA	NA
14266	Red maple	Acer rubrum	Sacramento	California	-121.4071369	38.441798	8705 Donson Way	introduced	0 to 15.24 cm	Sacramento	NA	NA	NA	NA	NA	NA	NA	NA	NA	NA	NA	NA	NA	NA	NA	NA	NA
12793	Red maple	Acer rubrum	Sacramento	California	-121.5058865	38.5073984	6432 Park Village St	introduced	0 to 15.24 cm	Sacramento	NA	NA	NA	NA	NA	NA	NA	NA	NA	NA	NA	NA	NA	NA	NA	NA	NA
54923	Red maple	Acer rubrum	Sacramento	California	-121.537116	38.651173	4500 Tynebourne St	introduced	0 to 15.24 cm	Sacramento	NA	NA	NA	NA	NA	NA	NA	NA	NA	NA	NA	NA	NA	NA	NA	NA	NA
18060	Red maple	Acer rubrum	Sacramento	California	-121.444539	38.553178	5209 V St	introduced	0 to 15.24 cm	Sacramento	NA	NA	NA	NA	NA	NA	NA	NA	NA	NA	NA	NA	NA	NA	NA	NA	NA
68091	Red maple	Acer rubrum	Sacramento	California	-121.456785	38.628494	400X Ford Rd	introduced	0 to 15.24 cm	Sacramento	NA	NA	NA	NA	NA	NA	NA	NA	NA	NA	NA	NA	NA	NA	NA	NA	NA
8960	Red maple	Acer rubrum	Sacramento	California	-121.5380547	38.6523285	4500 Bonfair Ave	introduced	0 to 15.24 cm	Sacramento	NA	NA	NA	NA	NA	NA	NA	NA	NA	NA	NA	NA	NA	NA	NA	NA	NA
78693	Red maple	Acer rubrum	Sacramento	California	-121.417274	38.335888	7500 Bruceville Rd	introduced	0 to 15.24 cm	Sacramento	NA	NA	NA	NA	NA	NA	NA	NA	NA	NA	NA	NA	NA	NA	NA	NA	NA
28561	Red maple	Acer rubrum	Sacramento	California	-121.5488537	38.6450373	4120 Bombili St	introduced	0 to 15.24 cm	Sacramento	NA	NA	NA	NA	NA	NA	NA	NA	NA	NA	NA	NA	NA	NA	NA	NA	NA
50432	Red maple	Acer rubrum	Sacramento	California	-121.4071319	38.4412355	8723 Donson Way	introduced	0 to 15.24 cm	Sacramento	NA	NA	NA	NA	NA	NA	NA	NA	NA	NA	NA	NA	NA	NA	NA	NA	NA
26766	Red maple	Acer rubrum	Sacramento	California	-121.4847814	38.5643963	2030 U St	introduced	0 to 15.24 cm	Sacramento	NA	NA	NA	NA	NA	NA	NA	NA	NA	NA	NA	NA	NA	NA	NA	NA	NA
78162	Red maple	Acer rubrum	Sacramento	California	-121.4437325	38.5517972	2548 53rd St	introduced	0 to 15.24 cm	Sacramento	NA	NA	NA	NA	NA	NA	NA	NA	NA	NA	NA	NA	NA	NA	NA	NA	NA
29529	Red maple	Acer rubrum	Sacramento	California	-121.466503	38.548068	3693 5th Ave	introduced	0 to 15.24 cm	Sacramento	NA	NA	NA	NA	NA	NA	NA	NA	NA	NA	NA	NA	NA	NA	NA	NA	NA
28564	Red maple	Acer rubrum	Sacramento	California	-121.5512759	38.6445526	3975 Scordia Way	introduced	0 to 15.24 cm	Sacramento	NA	NA	NA	NA	NA	NA	NA	NA	NA	NA	NA	NA	NA	NA	NA	NA	NA
45532	Red maple	Acer rubrum	Sacramento	California	-121.502638	38.6494811	4300 Gateway Park Blvd	introduced	0 to 15.24 cm	Sacramento	NA	NA	NA	NA	NA	NA	NA	NA	NA	NA	NA	NA	NA	NA	NA	NA	NA
52053	Red maple	Acer rubrum	Sacramento	California	-121.504188	38.676232	5500 Honor Pkwy	introduced	0 to 15.24 cm	Sacramento	NA	NA	NA	NA	NA	NA	NA	NA	NA	NA	NA	NA	NA	NA	NA	NA	NA
93090	Red maple	Acer rubrum	Sacramento	California	-121.502638	38.6494811	4500 Gateway Park Blvd	introduced	0 to 15.24 cm	Sacramento	NA	NA	NA	NA	NA	NA	NA	NA	NA	NA	NA	NA	NA	NA	NA	NA	NA
46840	Red maple	Acer rubrum	Sacramento	California	-121.5436237	38.6460411	3673 Sardinia Island Way	introduced	0 to 15.24 cm	Sacramento	NA	NA	NA	NA	NA	NA	NA	NA	NA	NA	NA	NA	NA	NA	NA	NA	NA
57172	Red maple	Acer rubrum	Sacramento	California	-121.446039	38.579743	4140 Mckinley Blvd	introduced	0 to 15.24 cm	Sacramento	NA	NA	NA	NA	NA	NA	NA	NA	NA	NA	NA	NA	NA	NA	NA	NA	NA
81338	Red maple	Acer rubrum	Sacramento	California	-121.4401769	38.4743489	5245 Mack Rd	introduced	0 to 15.24 cm	Sacramento	NA	NA	NA	NA	NA	NA	NA	NA	NA	NA	NA	NA	NA	NA	NA	NA	NA
68088	Red maple	Acer rubrum	Sacramento	California	-121.5275771	38.6114291	2936 W River Dr	introduced	0 to 15.24 cm	Sacramento	NA	NA	NA	NA	NA	NA	NA	NA	NA	NA	NA	NA	NA	NA	NA	NA	NA
81211	Red maple	Acer rubrum	Sacramento	California	-121.5513098	38.6449009	4033 Po River Way	introduced	0 to 15.24 cm	Sacramento	NA	NA	NA	NA	NA	NA	NA	NA	NA	NA	NA	NA	NA	NA	NA	NA	NA
87429	Red maple	Acer rubrum	Sacramento	California	-121.5250509	38.4884744	7541 S Land Park Dr	introduced	0 to 15.24 cm	Sacramento	NA	NA	NA	NA	NA	NA	NA	NA	NA	NA	NA	NA	NA	NA	NA	NA	NA
22297	Red maple	Acer rubrum	Sacramento	California	-121.441998	38.534124	4401 55th St	introduced	0 to 15.24 cm	Sacramento	NA	NA	NA	NA	NA	NA	NA	NA	NA	NA	NA	NA	NA	NA	NA	NA	NA
60329	Red maple	Acer rubrum	Sacramento	California	-121.4465233	38.5523984	5030 Y St	introduced	30.48 to 45.72 cm	Sacramento	NA	NA	NA	NA	NA	NA	NA	NA	NA	NA	NA	NA	NA	NA	NA	NA	NA
80776	Red maple	Acer rubrum	Sacramento	California	-121.5038738	38.5550773	1040 4th Ave	introduced	0 to 15.24 cm	Sacramento	NA	NA	NA	NA	NA	NA	NA	NA	NA	NA	NA	NA	NA	NA	NA	NA	NA
89368	Red maple	Acer rubrum	Sacramento	California	-121.4682456	38.5570883	3356 W St	introduced	0 to 15.24 cm	Sacramento	NA	NA	NA	NA	NA	NA	NA	NA	NA	NA	NA	NA	NA	NA	NA	NA	NA
57416	Red maple	Acer rubrum	Sacramento	California	-121.4692039	38.4859774	7510 Wainscott Way	introduced	0 to 15.24 cm	Sacramento	NA	NA	NA	NA	NA	NA	NA	NA	NA	NA	NA	NA	NA	NA	NA	NA	NA
16361	Red maple	Acer rubrum	Sacramento	California	-121.525151	38.6249041	3031 Guadalajara Way	introduced	0 to 15.24 cm	Sacramento	NA	NA	NA	NA	NA	NA	NA	NA	NA	NA	NA	NA	NA	NA	NA	NA	NA
80956	Red maple	Acer rubrum	Sacramento	California	-121.43276	38.53197	6200X 21St Ave	introduced	0 to 15.24 cm	Sacramento	NA	NA	NA	NA	NA	NA	NA	NA	NA	NA	NA	NA	NA	NA	NA	NA	NA
39680	Red maple	Acer rubrum	Sacramento	California	-121.4908703	38.4758864	2111 John Still Dr	introduced	0 to 15.24 cm	Sacramento	NA	NA	NA	NA	NA	NA	NA	NA	NA	NA	NA	NA	NA	NA	NA	NA	NA
35549	Red maple	Acer rubrum	Sacramento	California	-121.4829098	38.5616475	2231 W St	introduced	0 to 15.24 cm	Sacramento	NA	NA	NA	NA	NA	NA	NA	NA	NA	NA	NA	NA	NA	NA	NA	NA	NA
8942	Red maple	Acer rubrum	Sacramento	California	-121.543482	38.653856	4500 Natomas Central Dr	introduced	0 to 15.24 cm	Sacramento	NA	NA	NA	NA	NA	NA	NA	NA	NA	NA	NA	NA	NA	NA	NA	NA	NA
54755	Red maple	Acer rubrum	Sacramento	California	-121.518366	38.676673	2400 Burberry Way	introduced	0 to 15.24 cm	Sacramento	NA	NA	NA	NA	NA	NA	NA	NA	NA	NA	NA	NA	NA	NA	NA	NA	NA
34739	Red maple	Acer rubrum	Sacramento	California	-121.4883468	38.4743963	7889 Manorside Dr	introduced	0 to 15.24 cm	Sacramento	NA	NA	NA	NA	NA	NA	NA	NA	NA	NA	NA	NA	NA	NA	NA	NA	NA
58659	Red maple	Acer rubrum	Sacramento	California	-121.5427093	38.6482311	4253 Dardanelles St	introduced	0 to 15.24 cm	Sacramento	NA	NA	NA	NA	NA	NA	NA	NA	NA	NA	NA	NA	NA	NA	NA	NA	NA
63276	Red maple	Acer rubrum	Sacramento	California	-121.5490915	38.6452653	289 Bombili St	introduced	0 to 15.24 cm	Sacramento	NA	NA	NA	NA	NA	NA	NA	NA	NA	NA	NA	NA	NA	NA	NA	NA	NA
42278	Red maple	Acer rubrum	Sacramento	California	-121.4716823	38.553567	3218 2Nd Ave	introduced	0 to 15.24 cm	Sacramento	NA	NA	NA	NA	NA	NA	NA	NA	NA	NA	NA	NA	NA	NA	NA	NA	NA
18422	Red maple	Acer rubrum	Sacramento	California	-121.5239957	38.6796935	2850 Macon Dr	introduced	0 to 15.24 cm	Sacramento	NA	NA	NA	NA	NA	NA	NA	NA	NA	NA	NA	NA	NA	NA	NA	NA	NA
70423	Red maple	Acer rubrum	Sacramento	California	-121.43276	38.53197	6200X 21St Ave	introduced	0 to 15.24 cm	Sacramento	NA	NA	NA	NA	NA	NA	NA	NA	NA	NA	NA	NA	NA	NA	NA	NA	NA
66665	Red maple	Acer rubrum	Sacramento	California	-121.5201847	38.6781023	2716 Macon Dr	introduced	0 to 15.24 cm	Sacramento	NA	NA	NA	NA	NA	NA	NA	NA	NA	NA	NA	NA	NA	NA	NA	NA	NA
16128	Red maple	Acer rubrum	Sacramento	California	-121.5372503	38.6522654	4450 Tynebourne St	introduced	0 to 15.24 cm	Sacramento	NA	NA	NA	NA	NA	NA	NA	NA	NA	NA	NA	NA	NA	NA	NA	NA	NA
20824	Red maple	Acer rubrum	Sacramento	California	-121.5372503	38.6522654	4450 Tynebourne St	introduced	0 to 15.24 cm	Sacramento	NA	NA	NA	NA	NA	NA	NA	NA	NA	NA	NA	NA	NA	NA	NA	NA	NA
9802	Red maple	Acer rubrum	Sacramento	California	-121.474192	38.566064	1714 27th St	introduced	0 to 15.24 cm	Sacramento	NA	NA	NA	NA	NA	NA	NA	NA	NA	NA	NA	NA	NA	NA	NA	NA	NA
55406	Red maple	Acer rubrum	Sacramento	California	-121.4786425	38.5798429	712 20th St	introduced	0 to 15.24 cm	Sacramento	NA	NA	NA	NA	NA	NA	NA	NA	NA	NA	NA	NA	NA	NA	NA	NA	NA
13777	Red maple	Acer rubrum	Sacramento	California	-121.5144299	38.6366957	3250 Natomas Crossing Dr	introduced	0 to 15.24 cm	Sacramento	NA	NA	NA	NA	NA	NA	NA	NA	NA	NA	NA	NA	NA	NA	NA	NA	NA
13052	Red maple	Acer rubrum	Sacramento	California	-121.5430244	38.6487301	4254 Adriatic Sea Way	introduced	0 to 15.24 cm	Sacramento	NA	NA	NA	NA	NA	NA	NA	NA	NA	NA	NA	NA	NA	NA	NA	NA	NA
5927	Red maple	Acer rubrum	Sacramento	California	-121.46626	38.539264	3800 14th Ave	introduced	0 to 15.24 cm	Sacramento	NA	NA	NA	NA	NA	NA	NA	NA	NA	NA	NA	NA	NA	NA	NA	NA	NA
26256	Red maple	Acer rubrum	Sacramento	California	-121.442784	38.566696	4900 J St	introduced	0 to 15.24 cm	Sacramento	NA	NA	NA	NA	NA	NA	NA	NA	NA	NA	NA	NA	NA	NA	NA	NA	NA
2185	Red maple	Acer rubrum	Sacramento	California	-121.4072374	38.440673	7930 Donson Way	introduced	0 to 15.24 cm	Sacramento	NA	NA	NA	NA	NA	NA	NA	NA	NA	NA	NA	NA	NA	NA	NA	NA	NA
87083	Red maple	Acer rubrum	Sacramento	California	-121.4468093	38.5608441	1541 48th St	introduced	0 to 15.24 cm	Sacramento	NA	NA	NA	NA	NA	NA	NA	NA	NA	NA	NA	NA	NA	NA	NA	NA	NA
48737	Red maple	Acer rubrum	Sacramento	California	-121.52798	38.661635	5144 Kokomo Dr	introduced	0 to 15.24 cm	Sacramento	NA	NA	NA	NA	NA	NA	NA	NA	NA	NA	NA	NA	NA	NA	NA	NA	NA
41303	Red maple	Acer rubrum	Sacramento	California	-121.480156	38.543855	3349 W Curtis Dr	introduced	0 to 15.24 cm	Sacramento	NA	NA	NA	NA	NA	NA	NA	NA	NA	NA	NA	NA	NA	NA	NA	NA	NA
75869	Red maple	Acer rubrum	Sacramento	California	-121.406848	38.638221	2549 Talent St	introduced	0 to 15.24 cm	Sacramento	NA	NA	NA	NA	NA	NA	NA	NA	NA	NA	NA	NA	NA	NA	NA	NA	NA
20102	Red maple	Acer rubrum	Sacramento	California	-121.4875947	38.5859778	1218 D St	introduced	0 to 15.24 cm	Sacramento	NA	NA	NA	NA	NA	NA	NA	NA	NA	NA	NA	NA	NA	NA	NA	NA	NA
16743	Red maple	Acer rubrum	Sacramento	California	-121.4910019	38.4757056	7742 John Still Dr	introduced	0 to 15.24 cm	Sacramento	NA	NA	NA	NA	NA	NA	NA	NA	NA	NA	NA	NA	NA	NA	NA	NA	NA
87296	Red maple	Acer rubrum	Sacramento	California	-121.502638	38.6494811	4500 Gateway Park Blvd	introduced	0 to 15.24 cm	Sacramento	NA	NA	NA	NA	NA	NA	NA	NA	NA	NA	NA	NA	NA	NA	NA	NA	NA
15890	Red maple	Acer rubrum	Sacramento	California	-121.4835807	38.5642487	2105 U St	introduced	15.24 to 30.48 cm	Sacramento	NA	NA	NA	NA	NA	NA	NA	NA	NA	NA	NA	NA	NA	NA	NA	NA	NA
39136	Red maple	Acer rubrum	Sacramento	California	-121.4432842	38.5760331	160 45th St	introduced	0 to 15.24 cm	Sacramento	NA	NA	NA	NA	NA	NA	NA	NA	NA	NA	NA	NA	NA	NA	NA	NA	NA
51012	Red maple	Acer rubrum	Sacramento	California	-121.4407628	38.5638889	1120 Rodeo Way	introduced	0 to 15.24 cm	Sacramento	NA	NA	NA	NA	NA	NA	NA	NA	NA	NA	NA	NA	NA	NA	NA	NA	NA
52467	Red maple	Acer rubrum	Sacramento	California	-121.4404221	38.534778	4355 19th Ave	introduced	0 to 15.24 cm	Sacramento	NA	NA	NA	NA	NA	NA	NA	NA	NA	NA	NA	NA	NA	NA	NA	NA	NA
14326	Red maple	Acer rubrum	Sacramento	California	-121.4516946	38.5558041	4609 U St	introduced	0 to 15.24 cm	Sacramento	NA	NA	NA	NA	NA	NA	NA	NA	NA	NA	NA	NA	NA	NA	NA	NA	NA
73939	Red maple	Acer rubrum	Sacramento	California	-121.5380547	38.6523285	4500 Bonfair Ave	introduced	0 to 15.24 cm	Sacramento	NA	NA	NA	NA	NA	NA	NA	NA	NA	NA	NA	NA	NA	NA	NA	NA	NA
63331	Red maple	Acer rubrum	Sacramento	California	-121.54249	38.6476946	4218 Dardanelles St	introduced	0 to 15.24 cm	Sacramento	NA	NA	NA	NA	NA	NA	NA	NA	NA	NA	NA	NA	NA	NA	NA	NA	NA
8298	Red maple	Acer rubrum	Sacramento	California	-121.407341	38.4411394	8732 Donson Way	introduced	0 to 15.24 cm	Sacramento	NA	NA	NA	NA	NA	NA	NA	NA	NA	NA	NA	NA	NA	NA	NA	NA	NA
92811	Red maple	Acer rubrum	Sacramento	California	-121.5372503	38.6522654	4450 Tynebourne St	introduced	0 to 15.24 cm	Sacramento	NA	NA	NA	NA	NA	NA	NA	NA	NA	NA	NA	NA	NA	NA	NA	NA	NA
64549	Red maple	Acer rubrum	Sacramento	California	-121.5488085	38.6448187	4100 Bombili St	introduced	0 to 15.24 cm	Sacramento	NA	NA	NA	NA	NA	NA	NA	NA	NA	NA	NA	NA	NA	NA	NA	NA	NA
67865	Red maple	Acer rubrum	Sacramento	California	-121.5437116	38.6474858	3679 Iskenderun Ave	introduced	0 to 15.24 cm	Sacramento	NA	NA	NA	NA	NA	NA	NA	NA	NA	NA	NA	NA	NA	NA	NA	NA	NA
10277	Red maple	Acer rubrum	Sacramento	California	-121.4502066	38.543551	4820 9th Ave	introduced	0 to 15.24 cm	Sacramento	NA	NA	NA	NA	NA	NA	NA	NA	NA	NA	NA	NA	NA	NA	NA	NA	NA
89482	Red maple	Acer rubrum	Sacramento	California	-121.4801539	38.5689751	1617 22Nd St	introduced	0 to 15.24 cm	Sacramento	NA	NA	NA	NA	NA	NA	NA	NA	NA	NA	NA	NA	NA	NA	NA	NA	NA
26440	Red maple	Acer rubrum	Sacramento	California	-121.4071254	38.4404849	8741 Donson Way	introduced	0 to 15.24 cm	Sacramento	NA	NA	NA	NA	NA	NA	NA	NA	NA	NA	NA	NA	NA	NA	NA	NA	NA
21095	Red maple	Acer rubrum	Sacramento	California	-121.5427011	38.6477551	4223 Dardanelles St	introduced	0 to 15.24 cm	Sacramento	NA	NA	NA	NA	NA	NA	NA	NA	NA	NA	NA	NA	NA	NA	NA	NA	NA
93303	Red maple	Acer rubrum	Sacramento	California	-121.4358978	38.5107472	4607 Stockton Blvd	introduced	0 to 15.24 cm	Sacramento	NA	NA	NA	NA	NA	NA	NA	NA	NA	NA	NA	NA	NA	NA	NA	NA	NA
95491	Red maple	Acer rubrum	Sacramento	California	-121.542297	38.65863	4700 Westlake Pkwy	introduced	0 to 15.24 cm	Sacramento	NA	NA	NA	NA	NA	NA	NA	NA	NA	NA	NA	NA	NA	NA	NA	NA	NA
42042	Red maple	Acer rubrum	Sacramento	California	-121.460736	38.560245	3701 S St	introduced	0 to 15.24 cm	Sacramento	NA	NA	NA	NA	NA	NA	NA	NA	NA	NA	NA	NA	NA	NA	NA	NA	NA
93066	Red maple	Acer rubrum	Sacramento	California	-121.5437919	38.6484341	4260 Natomas Central Dr	introduced	0 to 15.24 cm	Sacramento	NA	NA	NA	NA	NA	NA	NA	NA	NA	NA	NA	NA	NA	NA	NA	NA	NA
48475	Red maple	Acer rubrum	Sacramento	California	-121.4617673	38.6069457	1333 Edgewater Rd	introduced	0 to 15.24 cm	Sacramento	NA	NA	NA	NA	NA	NA	NA	NA	NA	NA	NA	NA	NA	NA	NA	NA	NA
85778	Red maple	Acer rubrum	Sacramento	California	-121.5493819	38.6452532	3986 Dnieper River Way	introduced	0 to 15.24 cm	Sacramento	NA	NA	NA	NA	NA	NA	NA	NA	NA	NA	NA	NA	NA	NA	NA	NA	NA
79925	Red maple	Acer rubrum	Sacramento	California	-121.502638	38.6494811	4500 Gateway Park Blvd	introduced	0 to 15.24 cm	Sacramento	NA	NA	NA	NA	NA	NA	NA	NA	NA	NA	NA	NA	NA	NA	NA	NA	NA
35364	Red maple	Acer rubrum	Sacramento	California	-121.4788772	38.5572604	2531 26th St	introduced	0 to 15.24 cm	Sacramento	NA	NA	NA	NA	NA	NA	NA	NA	NA	NA	NA	NA	NA	NA	NA	NA	NA
76920	Red maple	Acer rubrum	Sacramento	California	-121.504188	38.676232	5500 Honor Pkwy	introduced	0 to 15.24 cm	Sacramento	NA	NA	NA	NA	NA	NA	NA	NA	NA	NA	NA	NA	NA	NA	NA	NA	NA
45203	Red maple	Acer rubrum	Sacramento	California	-121.5351296	38.6511118	3401 Colchester Ave	introduced	0 to 15.24 cm	Sacramento	NA	NA	NA	NA	NA	NA	NA	NA	NA	NA	NA	NA	NA	NA	NA	NA	NA
22321	Red maple	Acer rubrum	Sacramento	California	-121.5506723	38.6463392	3986 Giarre Way	introduced	0 to 15.24 cm	Sacramento	NA	NA	NA	NA	NA	NA	NA	NA	NA	NA	NA	NA	NA	NA	NA	NA	NA
47593	Red maple	Acer rubrum	Sacramento	California	-121.4692375	38.5558729	3316 X St	introduced	0 to 15.24 cm	Sacramento	NA	NA	NA	NA	NA	NA	NA	NA	NA	NA	NA	NA	NA	NA	NA	NA	NA
6125	Red maple	Acer rubrum	Sacramento	California	-121.441349	38.5513712	2507 55th St	introduced	0 to 15.24 cm	Sacramento	NA	NA	NA	NA	NA	NA	NA	NA	NA	NA	NA	NA	NA	NA	NA	NA	NA
93116	Red maple	Acer rubrum	Sacramento	California	-121.4692039	38.4859774	7510 Wainscott Way	introduced	0 to 15.24 cm	Sacramento	NA	NA	NA	NA	NA	NA	NA	NA	NA	NA	NA	NA	NA	NA	NA	NA	NA
48081	Red maple	Acer rubrum	Sacramento	California	-121.474965	38.584891	200 21St St	introduced	0 to 15.24 cm	Sacramento	NA	NA	NA	NA	NA	NA	NA	NA	NA	NA	NA	NA	NA	NA	NA	NA	NA
93608	Red maple	Acer rubrum	Sacramento	California	-121.6099019	38.1620229	215 C St	introduced	0 to 15.24 cm	Sacramento	NA	NA	NA	NA	NA	NA	NA	NA	NA	NA	NA	NA	NA	NA	NA	NA	NA
24520	Red maple	Acer rubrum	Sacramento	California	-121.5506464	38.4913064	7333 Pocket Rd	introduced	0 to 15.24 cm	Sacramento	NA	NA	NA	NA	NA	NA	NA	NA	NA	NA	NA	NA	NA	NA	NA	NA	NA
20261	Red maple	Acer rubrum	Sacramento	California	-121.4478658	38.5720666	4308 G St	introduced	0 to 15.24 cm	Sacramento	NA	NA	NA	NA	NA	NA	NA	NA	NA	NA	NA	NA	NA	NA	NA	NA	NA
9251	Red maple	Acer rubrum	Sacramento	California	-121.4237378	38.5380273	4100 69th St	introduced	0 to 15.24 cm	Sacramento	NA	NA	NA	NA	NA	NA	NA	NA	NA	NA	NA	NA	NA	NA	NA	NA	NA
1593	Red maple	Acer rubrum	Sacramento	California	-121.5058865	38.5073984	6432 Park Village St	introduced	0 to 15.24 cm	Sacramento	NA	NA	NA	NA	NA	NA	NA	NA	NA	NA	NA	NA	NA	NA	NA	NA	NA
32738	Red maple	Acer rubrum	Sacramento	California	-121.499283	38.570049	1917 9th St	introduced	0 to 15.24 cm	Sacramento	NA	NA	NA	NA	NA	NA	NA	NA	NA	NA	NA	NA	NA	NA	NA	NA	NA
40561	Red maple	Acer rubrum	Sacramento	California	-121.5487154	38.6478992	100 Lentini Way	introduced	0 to 15.24 cm	Sacramento	NA	NA	NA	NA	NA	NA	NA	NA	NA	NA	NA	NA	NA	NA	NA	NA	NA
69275	Red maple	Acer rubrum	Sacramento	California	-121.5487355	38.6477946	110 Lentini Way	introduced	0 to 15.24 cm	Sacramento	NA	NA	NA	NA	NA	NA	NA	NA	NA	NA	NA	NA	NA	NA	NA	NA	NA
10952	Red maple	Acer rubrum	Sacramento	California	-121.4191578	38.6287544	2171 Verano St	introduced	0 to 15.24 cm	Sacramento	NA	NA	NA	NA	NA	NA	NA	NA	NA	NA	NA	NA	NA	NA	NA	NA	NA
33879	Red maple	Acer rubrum	Sacramento	California	-121.4936137	38.5790301	1020 K St	introduced	0 to 15.24 cm	Sacramento	NA	NA	NA	NA	NA	NA	NA	NA	NA	NA	NA	NA	NA	NA	NA	NA	NA
28569	Red maple	Acer rubrum	Sacramento	California	-121.5144299	38.6366957	3250 Natomas Crossing Dr	introduced	0 to 15.24 cm	Sacramento	NA	NA	NA	NA	NA	NA	NA	NA	NA	NA	NA	NA	NA	NA	NA	NA	NA
39388	Red maple	Acer rubrum	Sacramento	California	-121.549326	38.645999	300 Lentini Way	introduced	0 to 15.24 cm	Sacramento	NA	NA	NA	NA	NA	NA	NA	NA	NA	NA	NA	NA	NA	NA	NA	NA	NA
39034	Red maple	Acer rubrum	Sacramento	California	-121.4407628	38.5638889	1120 Rodeo Way	introduced	0 to 15.24 cm	Sacramento	NA	NA	NA	NA	NA	NA	NA	NA	NA	NA	NA	NA	NA	NA	NA	NA	NA
10601	Red maple	Acer rubrum	Sacramento	California	-121.4957928	38.4903124	1825 67th Ave	introduced	0 to 15.24 cm	Sacramento	NA	NA	NA	NA	NA	NA	NA	NA	NA	NA	NA	NA	NA	NA	NA	NA	NA
48507	Red maple	Acer rubrum	Sacramento	California	-121.437193	38.6373299	3840 Alder St	introduced	0 to 15.24 cm	Sacramento	NA	NA	NA	NA	NA	NA	NA	NA	NA	NA	NA	NA	NA	NA	NA	NA	NA
15334	Red maple	Acer rubrum	Sacramento	California	-121.4894372	38.474627	2114 Manorside Dr	introduced	0 to 15.24 cm	Sacramento	NA	NA	NA	NA	NA	NA	NA	NA	NA	NA	NA	NA	NA	NA	NA	NA	NA
33921	Red maple	Acer rubrum	Sacramento	California	-121.4171474	38.6350872	3720 Schutt Way	introduced	0 to 15.24 cm	Sacramento	NA	NA	NA	NA	NA	NA	NA	NA	NA	NA	NA	NA	NA	NA	NA	NA	NA
51298	Red maple	Acer rubrum	Sacramento	California	-121.4587136	38.5620999	1727 38th St	introduced	0 to 15.24 cm	Sacramento	NA	NA	NA	NA	NA	NA	NA	NA	NA	NA	NA	NA	NA	NA	NA	NA	NA
30280	Red maple	Acer rubrum	Sacramento	California	-121.452302	38.609309	2100 Del Paso Blvd	introduced	0 to 15.24 cm	Sacramento	NA	NA	NA	NA	NA	NA	NA	NA	NA	NA	NA	NA	NA	NA	NA	NA	NA
84228	Red maple	Acer rubrum	Sacramento	California	-121.455337	38.607856	1800 Del Paso Blvd	introduced	0 to 15.24 cm	Sacramento	NA	NA	NA	NA	NA	NA	NA	NA	NA	NA	NA	NA	NA	NA	NA	NA	NA
27247	Red maple	Acer rubrum	Sacramento	California	-121.5437813	38.6480961	4236 Natomas Central Dr	introduced	0 to 15.24 cm	Sacramento	NA	NA	NA	NA	NA	NA	NA	NA	NA	NA	NA	NA	NA	NA	NA	NA	NA
80711	Red maple	Acer rubrum	Sacramento	California	-121.4314335	38.5716725	521 Messina Dr	introduced	0 to 15.24 cm	Sacramento	NA	NA	NA	NA	NA	NA	NA	NA	NA	NA	NA	NA	NA	NA	NA	NA	NA
75238	Red maple	Acer rubrum	Sacramento	California	-121.525151	38.6249041	3031 Guadalajara Way	introduced	0 to 15.24 cm	Sacramento	NA	NA	NA	NA	NA	NA	NA	NA	NA	NA	NA	NA	NA	NA	NA	NA	NA
17163	Red maple	Acer rubrum	Sacramento	California	-121.475148	38.567286	1616 26th St	introduced	0 to 15.24 cm	Sacramento	NA	NA	NA	NA	NA	NA	NA	NA	NA	NA	NA	NA	NA	NA	NA	NA	NA
86304	Red maple	Acer rubrum	Sacramento	California	-121.407942	38.440576	7900 Splendid Way	introduced	0 to 15.24 cm	Sacramento	NA	NA	NA	NA	NA	NA	NA	NA	NA	NA	NA	NA	NA	NA	NA	NA	NA
14134	Red maple	Acer rubrum	Sacramento	California	-121.4858179	38.5673656	1831 S St	introduced	0 to 15.24 cm	Sacramento	NA	NA	NA	NA	NA	NA	NA	NA	NA	NA	NA	NA	NA	NA	NA	NA	NA
91768	Red maple	Acer rubrum	Sacramento	California	-121.5511467	38.6534621	4187 Hovnanian Dr	introduced	0 to 15.24 cm	Sacramento	NA	NA	NA	NA	NA	NA	NA	NA	NA	NA	NA	NA	NA	NA	NA	NA	NA
3197	Red maple	Acer rubrum	Sacramento	California	-121.502638	38.6494811	4500X Gateway Park Blvd	introduced	0 to 15.24 cm	Sacramento	NA	NA	NA	NA	NA	NA	NA	NA	NA	NA	NA	NA	NA	NA	NA	NA	NA
72844	Red maple	Acer rubrum	Sacramento	California	-121.417274	38.335888	7500 Bruceville Rd	introduced	0 to 15.24 cm	Sacramento	NA	NA	NA	NA	NA	NA	NA	NA	NA	NA	NA	NA	NA	NA	NA	NA	NA
22956	Red maple	Acer rubrum	Sacramento	California	-121.504188	38.676232	5500 Honor Pkwy	introduced	0 to 15.24 cm	Sacramento	NA	NA	NA	NA	NA	NA	NA	NA	NA	NA	NA	NA	NA	NA	NA	NA	NA
16402	Red maple	Acer rubrum	Sacramento	California	-121.5427027	38.6478503	4229 Dardanelles St	introduced	0 to 15.24 cm	Sacramento	NA	NA	NA	NA	NA	NA	NA	NA	NA	NA	NA	NA	NA	NA	NA	NA	NA
35630	Red maple	Acer rubrum	Sacramento	California	-121.549067	38.659925	4096 Westlake Pkwy	introduced	0 to 15.24 cm	Sacramento	NA	NA	NA	NA	NA	NA	NA	NA	NA	NA	NA	NA	NA	NA	NA	NA	NA
73900	Red maple	Acer rubrum	Sacramento	California	-121.5426967	38.6475012	4207 Dardanelles St	introduced	0 to 15.24 cm	Sacramento	NA	NA	NA	NA	NA	NA	NA	NA	NA	NA	NA	NA	NA	NA	NA	NA	NA
42445	Red maple	Acer rubrum	Sacramento	California	-121.4448205	38.5515368	2540 52Nd St	introduced	0 to 15.24 cm	Sacramento	NA	NA	NA	NA	NA	NA	NA	NA	NA	NA	NA	NA	NA	NA	NA	NA	NA
96018	Red maple	Acer rubrum	Sacramento	California	-121.492767	38.5787058	1112 11th St	introduced	0 to 15.24 cm	Sacramento	NA	NA	NA	NA	NA	NA	NA	NA	NA	NA	NA	NA	NA	NA	NA	NA	NA
24057	Red maple	Acer rubrum	Sacramento	California	-121.4820233	38.5617198	2230 23rd St	introduced	0 to 15.24 cm	Sacramento	NA	NA	NA	NA	NA	NA	NA	NA	NA	NA	NA	NA	NA	NA	NA	NA	NA
48275	Red maple	Acer rubrum	Sacramento	California	-121.4577263	38.5661035	1424 38th St	introduced	0 to 15.24 cm	Sacramento	NA	NA	NA	NA	NA	NA	NA	NA	NA	NA	NA	NA	NA	NA	NA	NA	NA
33691	Red maple	Acer rubrum	Sacramento	California	-121.5275771	38.6114291	2936 W River Dr	introduced	0 to 15.24 cm	Sacramento	NA	NA	NA	NA	NA	NA	NA	NA	NA	NA	NA	NA	NA	NA	NA	NA	NA
51390	Red maple	Acer rubrum	Sacramento	California	-121.5507531	38.6466426	3987 Giarre Way	introduced	0 to 15.24 cm	Sacramento	NA	NA	NA	NA	NA	NA	NA	NA	NA	NA	NA	NA	NA	NA	NA	NA	NA
47509	Red maple	Acer rubrum	Sacramento	California	-121.470256	38.581354	2500 D St	introduced	0 to 15.24 cm	Sacramento	NA	NA	NA	NA	NA	NA	NA	NA	NA	NA	NA	NA	NA	NA	NA	NA	NA
1261	Red maple	Acer rubrum	Sacramento	California	-121.4878415	38.5714941	1607 P St	introduced	0 to 15.24 cm	Sacramento	NA	NA	NA	NA	NA	NA	NA	NA	NA	NA	NA	NA	NA	NA	NA	NA	NA
51405	Red maple	Acer rubrum	Sacramento	California	-121.5509294	38.6441903	3963 Scordia Way	introduced	0 to 15.24 cm	Sacramento	NA	NA	NA	NA	NA	NA	NA	NA	NA	NA	NA	NA	NA	NA	NA	NA	NA
869	Red maple	Acer rubrum	Sacramento	California	-121.496211	38.534138	54 De Mar Dr	introduced	0 to 15.24 cm	Sacramento	NA	NA	NA	NA	NA	NA	NA	NA	NA	NA	NA	NA	NA	NA	NA	NA	NA
1317	Red maple	Acer rubrum	Sacramento	California	-121.49248	38.578728	1100 K St	introduced	15.24 to 30.48 cm	Sacramento	NA	NA	NA	NA	NA	NA	NA	NA	NA	NA	NA	NA	NA	NA	NA	NA	NA
19045	Red maple	Acer rubrum	Sacramento	California	-121.539803	38.642915	3701 Natomas Central Dr	introduced	0 to 15.24 cm	Sacramento	NA	NA	NA	NA	NA	NA	NA	NA	NA	NA	NA	NA	NA	NA	NA	NA	NA
50714	Red maple	Acer rubrum	Sacramento	California	-121.497792	38.625169	3200 Truxel Rd	introduced	0 to 15.24 cm	Sacramento	NA	NA	NA	NA	NA	NA	NA	NA	NA	NA	NA	NA	NA	NA	NA	NA	NA
72225	Red maple	Acer rubrum	Sacramento	California	-121.4604787	38.5600013	3730 S St	introduced	0 to 15.24 cm	Sacramento	NA	NA	NA	NA	NA	NA	NA	NA	NA	NA	NA	NA	NA	NA	NA	NA	NA
56560	Red maple	Acer rubrum	Sacramento	California	-121.4079669	38.4398773	8501 Butterscotch Way	introduced	0 to 15.24 cm	Sacramento	NA	NA	NA	NA	NA	NA	NA	NA	NA	NA	NA	NA	NA	NA	NA	NA	NA
54369	Red maple	Acer rubrum	Sacramento	California	-121.4404937	38.5541833	1909 55th St	introduced	0 to 15.24 cm	Sacramento	NA	NA	NA	NA	NA	NA	NA	NA	NA	NA	NA	NA	NA	NA	NA	NA	NA
7717	Red maple	Acer rubrum	Sacramento	California	-121.443304	38.55341	5300 53rd St	introduced	0 to 15.24 cm	Sacramento	NA	NA	NA	NA	NA	NA	NA	NA	NA	NA	NA	NA	NA	NA	NA	NA	NA
11001	Red maple	Acer rubrum	Sacramento	California	-121.4986804	38.6819775	1615 Bridgecross Dr	introduced	0 to 15.24 cm	Sacramento	NA	NA	NA	NA	NA	NA	NA	NA	NA	NA	NA	NA	NA	NA	NA	NA	NA
63490	Red maple	Acer rubrum	Sacramento	California	-121.547906	38.5021259	6885 Riverside Blvd	introduced	0 to 15.24 cm	Sacramento	NA	NA	NA	NA	NA	NA	NA	NA	NA	NA	NA	NA	NA	NA	NA	NA	NA
14281	Red maple	Acer rubrum	Sacramento	California	-121.4072374	38.440673	7930 Donson Way	introduced	0 to 15.24 cm	Sacramento	NA	NA	NA	NA	NA	NA	NA	NA	NA	NA	NA	NA	NA	NA	NA	NA	NA
16464	Red maple	Acer rubrum	Sacramento	California	-121.5455581	38.6474999	3743 Iskenderun Ave	introduced	0 to 15.24 cm	Sacramento	NA	NA	NA	NA	NA	NA	NA	NA	NA	NA	NA	NA	NA	NA	NA	NA	NA
42473	Red maple	Acer rubrum	Sacramento	California	-121.450328	38.610255	2300 Del Paso Blvd	introduced	0 to 15.24 cm	Sacramento	NA	NA	NA	NA	NA	NA	NA	NA	NA	NA	NA	NA	NA	NA	NA	NA	NA
91115	Red maple	Acer rubrum	Sacramento	California	-121.5180582	38.5671989	2710 Marina View Dr	introduced	0 to 15.24 cm	Sacramento	NA	NA	NA	NA	NA	NA	NA	NA	NA	NA	NA	NA	NA	NA	NA	NA	NA
11611	Red maple	Acer rubrum	Sacramento	California	-121.487047	38.570054	1701 Q St	introduced	0 to 15.24 cm	Sacramento	NA	NA	NA	NA	NA	NA	NA	NA	NA	NA	NA	NA	NA	NA	NA	NA	NA
46872	Red maple	Acer rubrum	Sacramento	California	-121.527052	38.502823	845 Northlite Cir	introduced	30.48 to 45.72 cm	Sacramento	NA	NA	NA	NA	NA	NA	NA	NA	NA	NA	NA	NA	NA	NA	NA	NA	NA
76075	Red maple	Acer rubrum	Sacramento	California	-121.504188	38.676232	5500 Honor Pkwy	introduced	0 to 15.24 cm	Sacramento	NA	NA	NA	NA	NA	NA	NA	NA	NA	NA	NA	NA	NA	NA	NA	NA	NA
73694	Red maple	Acer rubrum	Sacramento	California	-121.5372503	38.6522654	4450 Tynebourne St	introduced	0 to 15.24 cm	Sacramento	NA	NA	NA	NA	NA	NA	NA	NA	NA	NA	NA	NA	NA	NA	NA	NA	NA
92975	Red maple	Acer rubrum	Sacramento	California	-121.5507987	38.6462223	390 Dnieper River Way	introduced	0 to 15.24 cm	Sacramento	NA	NA	NA	NA	NA	NA	NA	NA	NA	NA	NA	NA	NA	NA	NA	NA	NA
9504	Red maple	Acer rubrum	Sacramento	California	-121.504188	38.676232	5500 Honor Pkwy	introduced	0 to 15.24 cm	Sacramento	NA	NA	NA	NA	NA	NA	NA	NA	NA	NA	NA	NA	NA	NA	NA	NA	NA
61926	Red maple	Acer rubrum	Sacramento	California	-121.4692039	38.4859774	7510 Wainscott Way	introduced	0 to 15.24 cm	Sacramento	NA	NA	NA	NA	NA	NA	NA	NA	NA	NA	NA	NA	NA	NA	NA	NA	NA
27177	Red maple	Acer rubrum	Sacramento	California	-121.525151	38.6249041	3031 Guadalajara Way	introduced	0 to 15.24 cm	Sacramento	NA	NA	NA	NA	NA	NA	NA	NA	NA	NA	NA	NA	NA	NA	NA	NA	NA
51082	Red maple	Acer rubrum	Sacramento	California	-121.5351296	38.6511118	3401 Colchester Ave	introduced	0 to 15.24 cm	Sacramento	NA	NA	NA	NA	NA	NA	NA	NA	NA	NA	NA	NA	NA	NA	NA	NA	NA
15976	Red maple	Acer rubrum	Sacramento	California	-121.469823	38.562399	1914 Alhambra Blvd	introduced	0 to 15.24 cm	Sacramento	NA	NA	NA	NA	NA	NA	NA	NA	NA	NA	NA	NA	NA	NA	NA	NA	NA
80779	Red maple	Acer rubrum	Sacramento	California	-121.507701	38.5574216	725 Vallejo Way	introduced	0 to 15.24 cm	Sacramento	NA	NA	NA	NA	NA	NA	NA	NA	NA	NA	NA	NA	NA	NA	NA	NA	NA
19014	Red maple	Acer rubrum	Sacramento	California	-121.525151	38.6249041	3031 Guadalajara Way	introduced	0 to 15.24 cm	Sacramento	NA	NA	NA	NA	NA	NA	NA	NA	NA	NA	NA	NA	NA	NA	NA	NA	NA
52413	Red maple	Acer rubrum	Sacramento	California	-121.5351296	38.6511118	3401 Colchester Ave	introduced	0 to 15.24 cm	Sacramento	NA	NA	NA	NA	NA	NA	NA	NA	NA	NA	NA	NA	NA	NA	NA	NA	NA
57786	Red maple	Acer rubrum	Sacramento	California	-121.4853888	38.5779579	1020 16th St	introduced	0 to 15.24 cm	Sacramento	NA	NA	NA	NA	NA	NA	NA	NA	NA	NA	NA	NA	NA	NA	NA	NA	NA
15992	Red maple	Acer rubrum	Sacramento	California	-121.4686111	38.5675941	3015 O St	introduced	15.24 to 30.48 cm	Sacramento	NA	NA	NA	NA	NA	NA	NA	NA	NA	NA	NA	NA	NA	NA	NA	NA	NA
9675	Red maple	Acer rubrum	Sacramento	California	-121.5180582	38.5671989	2710 Marina View Dr	introduced	0 to 15.24 cm	Sacramento	NA	NA	NA	NA	NA	NA	NA	NA	NA	NA	NA	NA	NA	NA	NA	NA	NA
57867	Red maple	Acer rubrum	Sacramento	California	-121.504188	38.676232	5500 Honor Pkwy	introduced	0 to 15.24 cm	Sacramento	NA	NA	NA	NA	NA	NA	NA	NA	NA	NA	NA	NA	NA	NA	NA	NA	NA
1084	Red maple	Acer rubrum	Sacramento	California	-121.4819624	38.5781318	1800 I St	introduced	0 to 15.24 cm	Sacramento	NA	NA	NA	NA	NA	NA	NA	NA	NA	NA	NA	NA	NA	NA	NA	NA	NA
74317	Red maple	Acer rubrum	Sacramento	California	-121.5341852	38.6808446	5765 Tres Piezas Dr	introduced	0 to 15.24 cm	Sacramento	NA	NA	NA	NA	NA	NA	NA	NA	NA	NA	NA	NA	NA	NA	NA	NA	NA
14299	Red maple	Acer rubrum	Sacramento	California	-121.4080502	38.440042	8514 Butterscotch Way	introduced	0 to 15.24 cm	Sacramento	NA	NA	NA	NA	NA	NA	NA	NA	NA	NA	NA	NA	NA	NA	NA	NA	NA
83918	Red maple	Acer rubrum	Sacramento	California	-121.4090507	38.5448651	8181 Cucamonga Ave	introduced	0 to 15.24 cm	Sacramento	NA	NA	NA	NA	NA	NA	NA	NA	NA	NA	NA	NA	NA	NA	NA	NA	NA
22195	Red maple	Acer rubrum	Sacramento	California	-121.4368283	38.5430978	3501 59th St	introduced	0 to 15.24 cm	Sacramento	NA	NA	NA	NA	NA	NA	NA	NA	NA	NA	NA	NA	NA	NA	NA	NA	NA
30223	Red maple	Acer rubrum	Sacramento	California	-121.4398844	38.5520303	5641 V St	introduced	0 to 15.24 cm	Sacramento	NA	NA	NA	NA	NA	NA	NA	NA	NA	NA	NA	NA	NA	NA	NA	NA	NA
28956	Red maple	Acer rubrum	Sacramento	California	-121.4910019	38.4757056	7881 John Still Dr	introduced	0 to 15.24 cm	Sacramento	NA	NA	NA	NA	NA	NA	NA	NA	NA	NA	NA	NA	NA	NA	NA	NA	NA
47546	Red maple	Acer rubrum	Sacramento	California	-121.473437	38.584488	201 22Nd St	introduced	15.24 to 30.48 cm	Sacramento	NA	NA	NA	NA	NA	NA	NA	NA	NA	NA	NA	NA	NA	NA	NA	NA	NA
62784	Red maple	Acer rubrum	Sacramento	California	-121.4979254	38.5693023	1013 T St	introduced	0 to 15.24 cm	Sacramento	NA	NA	NA	NA	NA	NA	NA	NA	NA	NA	NA	NA	NA	NA	NA	NA	NA
31105	Red maple	Acer rubrum	Sacramento	California	-121.54191	38.4877663	54 Cache River Cir	introduced	15.24 to 30.48 cm	Sacramento	NA	NA	NA	NA	NA	NA	NA	NA	NA	NA	NA	NA	NA	NA	NA	NA	NA
16789	Red maple	Acer rubrum	Sacramento	California	-121.5200982	38.6171392	2805 Grasslands Dr	introduced	0 to 15.24 cm	Sacramento	NA	NA	NA	NA	NA	NA	NA	NA	NA	NA	NA	NA	NA	NA	NA	NA	NA
1649	Red maple	Acer rubrum	Sacramento	California	-121.4699184	38.6552696	100 Main Ave	introduced	0 to 15.24 cm	Sacramento	NA	NA	NA	NA	NA	NA	NA	NA	NA	NA	NA	NA	NA	NA	NA	NA	NA
46996	Red maple	Acer rubrum	Sacramento	California	-121.4358517	38.5106497	4411 Stockton Blvd	introduced	0 to 15.24 cm	Sacramento	NA	NA	NA	NA	NA	NA	NA	NA	NA	NA	NA	NA	NA	NA	NA	NA	NA
51886	Red maple	Acer rubrum	Sacramento	California	-121.4286982	38.532647	4770 65th St	introduced	15.24 to 30.48 cm	Sacramento	NA	NA	NA	NA	NA	NA	NA	NA	NA	NA	NA	NA	NA	NA	NA	NA	NA
72176	Red maple	Acer rubrum	Sacramento	California	-121.4787793	38.5829673	418 19th St	introduced	0 to 15.24 cm	Sacramento	NA	NA	NA	NA	NA	NA	NA	NA	NA	NA	NA	NA	NA	NA	NA	NA	NA
22328	Red maple	Acer rubrum	Sacramento	California	-121.525151	38.6249041	3031 Guadalajara Way	introduced	0 to 15.24 cm	Sacramento	NA	NA	NA	NA	NA	NA	NA	NA	NA	NA	NA	NA	NA	NA	NA	NA	NA
87976	Red maple	Acer rubrum	Sacramento	California	-121.504188	38.676232	5500 Honor Pkwy	introduced	0 to 15.24 cm	Sacramento	NA	NA	NA	NA	NA	NA	NA	NA	NA	NA	NA	NA	NA	NA	NA	NA	NA
34395	Red maple	Acer rubrum	Sacramento	California	-121.525151	38.6249041	3031 Guadalajara Way	introduced	0 to 15.24 cm	Sacramento	NA	NA	NA	NA	NA	NA	NA	NA	NA	NA	NA	NA	NA	NA	NA	NA	NA
35168	Red maple	Acer rubrum	Sacramento	California	-121.497206	38.524723	5600X Freeport Blvd	introduced	0 to 15.24 cm	Sacramento	NA	NA	NA	NA	NA	NA	NA	NA	NA	NA	NA	NA	NA	NA	NA	NA	NA
31678	Red maple	Acer rubrum	Sacramento	California	-121.518366	38.676673	2400 Burberry Way	introduced	0 to 15.24 cm	Sacramento	NA	NA	NA	NA	NA	NA	NA	NA	NA	NA	NA	NA	NA	NA	NA	NA	NA
22562	Red maple	Acer rubrum	Sacramento	California	-121.4401769	38.4743489	5245 Mack Rd	introduced	0 to 15.24 cm	Sacramento	NA	NA	NA	NA	NA	NA	NA	NA	NA	NA	NA	NA	NA	NA	NA	NA	NA
60926	Red maple	Acer rubrum	Sacramento	California	-121.542297	38.65863	4700 Westlake Pkwy	introduced	0 to 15.24 cm	Sacramento	NA	NA	NA	NA	NA	NA	NA	NA	NA	NA	NA	NA	NA	NA	NA	NA	NA
29739	Red maple	Acer rubrum	Sacramento	California	-121.511755	38.587462	400 D St	introduced	0 to 15.24 cm	Sacramento	NA	NA	NA	NA	NA	NA	NA	NA	NA	NA	NA	NA	NA	NA	NA	NA	NA
38839	Red maple	Acer rubrum	Sacramento	California	-121.4978199	38.5692743	1023 T St	introduced	0 to 15.24 cm	Sacramento	NA	NA	NA	NA	NA	NA	NA	NA	NA	NA	NA	NA	NA	NA	NA	NA	NA
31517	Red maple	Acer rubrum	Sacramento	California	-121.4944	38.58157	8500 La Riviera Dr	introduced	0 to 15.24 cm	Sacramento	NA	NA	NA	NA	NA	NA	NA	NA	NA	NA	NA	NA	NA	NA	NA	NA	NA
19978	Red maple	Acer rubrum	Sacramento	California	-121.497206	38.524723	1900X Fruitridge Rd	introduced	0 to 15.24 cm	Sacramento	NA	NA	NA	NA	NA	NA	NA	NA	NA	NA	NA	NA	NA	NA	NA	NA	NA
11528	Red maple	Acer rubrum	Sacramento	California	-121.525151	38.6249041	3031 Guadalajara Way	introduced	0 to 15.24 cm	Sacramento	NA	NA	NA	NA	NA	NA	NA	NA	NA	NA	NA	NA	NA	NA	NA	NA	NA
70031	Red maple	Acer rubrum	Sacramento	California	-121.4747561	38.5568537	715 Broadway	introduced	0 to 15.24 cm	Sacramento	NA	NA	NA	NA	NA	NA	NA	NA	NA	NA	NA	NA	NA	NA	NA	NA	NA
87710	Red maple	Acer rubrum	Sacramento	California	-121.4806516	38.5707974	2113 O St	introduced	0 to 15.24 cm	Sacramento	NA	NA	NA	NA	NA	NA	NA	NA	NA	NA	NA	NA	NA	NA	NA	NA	NA
23320	Red maple	Acer rubrum	Sacramento	California	-121.4751562	38.5826612	2108 D St	introduced	15.24 to 30.48 cm	Sacramento	NA	NA	NA	NA	NA	NA	NA	NA	NA	NA	NA	NA	NA	NA	NA	NA	NA
49564	Red maple	Acer rubrum	Sacramento	California	-121.4979805	38.6172809	2825 Truxel Rd	introduced	0 to 15.24 cm	Sacramento	NA	NA	NA	NA	NA	NA	NA	NA	NA	NA	NA	NA	NA	NA	NA	NA	NA
28242	Red maple	Acer rubrum	Sacramento	California	-121.4678089	38.5665261	1508 Alhambra Blvd	introduced	0 to 15.24 cm	Sacramento	NA	NA	NA	NA	NA	NA	NA	NA	NA	NA	NA	NA	NA	NA	NA	NA	NA
2180	Red maple	Acer rubrum	Sacramento	California	-121.4087968	38.4428119	8529 Jocelyn Way	introduced	0 to 15.24 cm	Sacramento	NA	NA	NA	NA	NA	NA	NA	NA	NA	NA	NA	NA	NA	NA	NA	NA	NA
94401	Red maple	Acer rubrum	Sacramento	California	-121.4747561	38.5568537	1000 Broadway	introduced	0 to 15.24 cm	Sacramento	NA	NA	NA	NA	NA	NA	NA	NA	NA	NA	NA	NA	NA	NA	NA	NA	NA
73860	Red maple	Acer rubrum	Sacramento	California	-121.525151	38.6249041	3031 Guadalajara Way	introduced	0 to 15.24 cm	Sacramento	NA	NA	NA	NA	NA	NA	NA	NA	NA	NA	NA	NA	NA	NA	NA	NA	NA
12011	Red maple	Acer rubrum	Sacramento	California	-121.5076606	38.550691	924 7th Ave	introduced	0 to 15.24 cm	Sacramento	NA	NA	NA	NA	NA	NA	NA	NA	NA	NA	NA	NA	NA	NA	NA	NA	NA
94388	Red maple	Acer rubrum	Sacramento	California	-121.525151	38.6249041	3031 Guadalajara Way	introduced	0 to 15.24 cm	Sacramento	NA	NA	NA	NA	NA	NA	NA	NA	NA	NA	NA	NA	NA	NA	NA	NA	NA
88452	Red maple	Acer rubrum	Sacramento	California	-121.5420715	38.6456955	3610 Sardinia Island Way	introduced	0 to 15.24 cm	Sacramento	NA	NA	NA	NA	NA	NA	NA	NA	NA	NA	NA	NA	NA	NA	NA	NA	NA
9716	Red maple	Acer rubrum	Sacramento	California	-121.496741	38.526239	5400X Freeport Blvd	introduced	0 to 15.24 cm	Sacramento	NA	NA	NA	NA	NA	NA	NA	NA	NA	NA	NA	NA	NA	NA	NA	NA	NA
[truncated: 85,192 more rows]
