# Supplementary material for: Species clustering, climate effects, and introduced species in 5 million city trees across 63 US cities
Source: eLife. 2022 Sep 27;11:e77891. doi: 10.7554/eLife.77891 (PMC9578703; doi:10.7554/eLife.77891)
Supplement: Figure 1—source data 1. — This zipped file includes all of the cleaned data used in the study (63 spreadsheets, one for each city, where each row is a tree). It is available on Dryad at https://doi.org/10.5061/dryad.2jm63xsrf. [file elife-77891-fig1-data1.zip › RanchoCucamonga_Final_2022-06-18.csv]

city_ID	common_name	scientific_name	city	state	longitude_coordinate	latitude_coordinate	condition	native	greater_metro	tree_ID	planted_date	most_recent_observation	retired_date	most_recent_observation_type	location_type	zipcode	address	neighborhood	location_name	ward	district	overhead_utility	diameter_breast_height_CM	height_M	height_binned_M	diameter_breast_height_binned_CM	percent_population
TRE-46467	Crape myrtle	Lagerstroemia indica	Rancho Cucamonga	California	-117.6357523	34.15870066	good	introduced	RanchoCucamonga	NA	NA	NA	NA	NA	NA	NA	NA	NA	NA	NA	NA	NA	NA	NA	NA	NA	NA
TRE-46466	Palm	Syagrus romanzoffiana	Rancho Cucamonga	California	-117.6357494	34.15872101	good	introduced	RanchoCucamonga	NA	NA	NA	NA	NA	NA	NA	NA	NA	NA	NA	NA	NA	NA	NA	NA	NA	NA
TRE-46468	Crape myrtle	Lagerstroemia indica	Rancho Cucamonga	California	-117.63572	34.15863415	good	introduced	RanchoCucamonga	NA	NA	NA	NA	NA	NA	NA	NA	NA	NA	NA	NA	NA	NA	NA	NA	NA	NA
TRE-46465	Palm	Syagrus romanzoffiana	Rancho Cucamonga	California	-117.6357068	34.15877908	good	introduced	RanchoCucamonga	NA	NA	NA	NA	NA	NA	NA	NA	NA	NA	NA	NA	NA	NA	NA	NA	NA	NA
TRE-46469	Gingko	Ginkgo biloba	Rancho Cucamonga	California	-117.6357032	34.15861778	good	introduced	RanchoCucamonga	NA	NA	NA	NA	NA	NA	NA	NA	NA	NA	NA	NA	NA	NA	NA	NA	NA	NA
TRE-46470	Gingko	Ginkgo biloba	Rancho Cucamonga	California	-117.6356834	34.15859445	good	introduced	RanchoCucamonga	NA	NA	NA	NA	NA	NA	NA	NA	NA	NA	NA	NA	NA	NA	NA	NA	NA	NA
TRE-46471	Gingko	Ginkgo biloba	Rancho Cucamonga	California	-117.6356324	34.15853836	good	introduced	RanchoCucamonga	NA	NA	NA	NA	NA	NA	NA	NA	NA	NA	NA	NA	NA	NA	NA	NA	NA	NA
TRE-46472	Crape myrtle	Lagerstroemia indica	Rancho Cucamonga	California	-117.6356241	34.15851756	poor	introduced	RanchoCucamonga	NA	NA	NA	NA	NA	NA	NA	NA	NA	NA	NA	NA	NA	NA	NA	NA	NA	NA
TRE-46475	Eucalyptus	Eucalyptus globulus	Rancho Cucamonga	California	-117.6356109	34.15823515	good	introduced	RanchoCucamonga	NA	NA	NA	NA	NA	NA	NA	NA	NA	NA	NA	NA	NA	NA	NA	NA	NA	NA
TRE-46464	Liquidambar	Liquidambar styraciflua	Rancho Cucamonga	California	-117.6356034	34.15879997	good	introduced	RanchoCucamonga	NA	NA	NA	NA	NA	NA	NA	NA	NA	NA	NA	NA	NA	NA	NA	NA	NA	NA
TRE-46474	Eucalyptus	Eucalyptus globulus	Rancho Cucamonga	California	-117.6356013	34.15827237	good	introduced	RanchoCucamonga	NA	NA	NA	NA	NA	NA	NA	NA	NA	NA	NA	NA	NA	NA	NA	NA	NA	NA
TRE-46473	Eucalyptus	Eucalyptus globulus	Rancho Cucamonga	California	-117.6355983	34.15844956	good	introduced	RanchoCucamonga	NA	NA	NA	NA	NA	NA	NA	NA	NA	NA	NA	NA	NA	NA	NA	NA	NA	NA
TRE-46463	Liquidambar	Liquidambar styraciflua	Rancho Cucamonga	California	-117.6355664	34.15878883	good	introduced	RanchoCucamonga	NA	NA	NA	NA	NA	NA	NA	NA	NA	NA	NA	NA	NA	NA	NA	NA	NA	NA
TRE-46476	Pine	Pinus canariensis	Rancho Cucamonga	California	-117.6355534	34.15730314	good	introduced	RanchoCucamonga	NA	NA	NA	NA	NA	NA	NA	NA	NA	NA	NA	NA	NA	NA	NA	NA	NA	NA
TRE-46477	Pear	Pyrus calleryana	Rancho Cucamonga	California	-117.6355096	34.15710773	good	introduced	RanchoCucamonga	NA	NA	NA	NA	NA	NA	NA	NA	NA	NA	NA	NA	NA	NA	NA	NA	NA	NA
TRE-46478	Pepper	Schinus molle	Rancho Cucamonga	California	-117.6354444	34.15651959	good	introduced	RanchoCucamonga	NA	NA	NA	NA	NA	NA	NA	NA	NA	NA	NA	NA	NA	NA	NA	NA	NA	NA
TRE-46481	Pear	Pyrus calleryana	Rancho Cucamonga	California	-117.6353869	34.15500606	good	introduced	RanchoCucamonga	NA	NA	NA	NA	NA	NA	NA	NA	NA	NA	NA	NA	NA	NA	NA	NA	NA	NA
TRE-46479	Pear	Pyrus calleryana	Rancho Cucamonga	California	-117.6353836	34.1553415	good	introduced	RanchoCucamonga	NA	NA	NA	NA	NA	NA	NA	NA	NA	NA	NA	NA	NA	NA	NA	NA	NA	NA
TRE-46482	Pear	Pyrus calleryana	Rancho Cucamonga	California	-117.6353807	34.15493953	good	introduced	RanchoCucamonga	NA	NA	NA	NA	NA	NA	NA	NA	NA	NA	NA	NA	NA	NA	NA	NA	NA	NA
TRE-46480	Pear	Pyrus calleryana	Rancho Cucamonga	California	-117.6353744	34.15522954	good	introduced	RanchoCucamonga	NA	NA	NA	NA	NA	NA	NA	NA	NA	NA	NA	NA	NA	NA	NA	NA	NA	NA
TRE-48324	Sycamore	Platanus acerifolia	Rancho Cucamonga	California	-117.6344731	34.15134708	good	introduced	RanchoCucamonga	NA	NA	NA	NA	NA	NA	NA	NA	NA	NA	NA	NA	NA	NA	NA	NA	NA	NA
TRE-48337	Jacaranda	Jacaranda mimosifolia	Rancho Cucamonga	California	-117.6344632	34.14985638	good	introduced	RanchoCucamonga	NA	NA	NA	NA	NA	NA	NA	NA	NA	NA	NA	NA	NA	NA	NA	NA	NA	NA
TRE-48336	Jacaranda	Jacaranda mimosifolia	Rancho Cucamonga	California	-117.6344616	34.14989209	good	introduced	RanchoCucamonga	NA	NA	NA	NA	NA	NA	NA	NA	NA	NA	NA	NA	NA	NA	NA	NA	NA	NA
TRE-48335	Jacaranda	Jacaranda mimosifolia	Rancho Cucamonga	California	-117.6344576	34.14991126	good	introduced	RanchoCucamonga	NA	NA	NA	NA	NA	NA	NA	NA	NA	NA	NA	NA	NA	NA	NA	NA	NA	NA
TRE-48338	Jacaranda	Jacaranda mimosifolia	Rancho Cucamonga	California	-117.6344572	34.14982138	good	introduced	RanchoCucamonga	NA	NA	NA	NA	NA	NA	NA	NA	NA	NA	NA	NA	NA	NA	NA	NA	NA	NA
TRE-48325	Sycamore	Platanus acerifolia	Rancho Cucamonga	California	-117.6344569	34.15115206	good	introduced	RanchoCucamonga	NA	NA	NA	NA	NA	NA	NA	NA	NA	NA	NA	NA	NA	NA	NA	NA	NA	NA
TRE-48334	Jacaranda	Jacaranda mimosifolia	Rancho Cucamonga	California	-117.6344536	34.14993793	good	introduced	RanchoCucamonga	NA	NA	NA	NA	NA	NA	NA	NA	NA	NA	NA	NA	NA	NA	NA	NA	NA	NA
TRE-48340	Jacaranda	Jacaranda mimosifolia	Rancho Cucamonga	California	-117.6344521	34.1497622	good	introduced	RanchoCucamonga	NA	NA	NA	NA	NA	NA	NA	NA	NA	NA	NA	NA	NA	NA	NA	NA	NA	NA
TRE-48339	Jacaranda	Jacaranda mimosifolia	Rancho Cucamonga	California	-117.6344516	34.14978012	good	introduced	RanchoCucamonga	NA	NA	NA	NA	NA	NA	NA	NA	NA	NA	NA	NA	NA	NA	NA	NA	NA	NA
TRE-48328	Magnolia	Magnolia grandiflora	Rancho Cucamonga	California	-117.6344495	34.15072773	NA	introduced	RanchoCucamonga	NA	NA	NA	NA	NA	NA	NA	NA	NA	NA	NA	NA	NA	NA	NA	NA	NA	NA
TRE-48327	Magnolia	Magnolia grandiflora	Rancho Cucamonga	California	-117.6344468	34.15097121	good	introduced	RanchoCucamonga	NA	NA	NA	NA	NA	NA	NA	NA	NA	NA	NA	NA	NA	NA	NA	NA	NA	NA
TRE-48330	Magnolia	Magnolia grandiflora	Rancho Cucamonga	California	-117.6344465	34.15050272	NA	introduced	RanchoCucamonga	NA	NA	NA	NA	NA	NA	NA	NA	NA	NA	NA	NA	NA	NA	NA	NA	NA	NA
TRE-48326	Magnolia	Magnolia grandiflora	Rancho Cucamonga	California	-117.6344448	34.15102455	good	introduced	RanchoCucamonga	NA	NA	NA	NA	NA	NA	NA	NA	NA	NA	NA	NA	NA	NA	NA	NA	NA	NA
TRE-48329	Magnolia	Magnolia grandiflora	Rancho Cucamonga	California	-117.6344445	34.15064273	NA	introduced	RanchoCucamonga	NA	NA	NA	NA	NA	NA	NA	NA	NA	NA	NA	NA	NA	NA	NA	NA	NA	NA
TRE-48332	Magnolia	Magnolia grandiflora	Rancho Cucamonga	California	-117.6344445	34.15033937	NA	introduced	RanchoCucamonga	NA	NA	NA	NA	NA	NA	NA	NA	NA	NA	NA	NA	NA	NA	NA	NA	NA	NA
TRE-48331	Magnolia	Magnolia grandiflora	Rancho Cucamonga	California	-117.6344424	34.1503877	NA	introduced	RanchoCucamonga	NA	NA	NA	NA	NA	NA	NA	NA	NA	NA	NA	NA	NA	NA	NA	NA	NA	NA
TRE-48333	Birch	Betula	Rancho Cucamonga	California	-117.6344414	34.15008628	good	no_info	RanchoCucamonga	NA	NA	NA	NA	NA	NA	NA	NA	NA	NA	NA	NA	NA	NA	NA	NA	NA	NA
TRE-46453	Pine	Pinus	Rancho Cucamonga	California	-117.6343822	34.15565201	good	no_info	RanchoCucamonga	NA	NA	NA	NA	NA	NA	NA	NA	NA	NA	NA	NA	NA	NA	NA	NA	NA	NA
TRE-46461	Crape myrtle	Lagerstroemia indica	Rancho Cucamonga	California	-117.6343733	34.15815615	good	introduced	RanchoCucamonga	NA	NA	NA	NA	NA	NA	NA	NA	NA	NA	NA	NA	NA	NA	NA	NA	NA	NA
TRE-46456	Crape myrtle	Lagerstroemia indica	Rancho Cucamonga	California	-117.6343688	34.15794565	good	introduced	RanchoCucamonga	NA	NA	NA	NA	NA	NA	NA	NA	NA	NA	NA	NA	NA	NA	NA	NA	NA	NA
TRE-46462	Eucalyptus	Eucalyptus globulus	Rancho Cucamonga	California	-117.6343675	34.15818196	NA	introduced	RanchoCucamonga	NA	NA	NA	NA	NA	NA	NA	NA	NA	NA	NA	NA	NA	NA	NA	NA	NA	NA
TRE-46455	Eucalyptus	Eucalyptus globulus	Rancho Cucamonga	California	-117.6343644	34.15785673	NA	introduced	RanchoCucamonga	NA	NA	NA	NA	NA	NA	NA	NA	NA	NA	NA	NA	NA	NA	NA	NA	NA	NA
TRE-46460	Eucalyptus	Eucalyptus globulus	Rancho Cucamonga	California	-117.6343644	34.15811895	NA	introduced	RanchoCucamonga	NA	NA	NA	NA	NA	NA	NA	NA	NA	NA	NA	NA	NA	NA	NA	NA	NA	NA
TRE-46458	NA	NA	Rancho Cucamonga	California	-117.6343634	34.15803547	NA	no_info	RanchoCucamonga	NA	NA	NA	NA	NA	NA	NA	NA	NA	NA	NA	NA	NA	NA	NA	NA	NA	NA
TRE-46457	Eucalyptus	Eucalyptus globulus	Rancho Cucamonga	California	-117.6343623	34.15799283	NA	introduced	RanchoCucamonga	NA	NA	NA	NA	NA	NA	NA	NA	NA	NA	NA	NA	NA	NA	NA	NA	NA	NA
TRE-46459	Crape myrtle	Lagerstroemia indica	Rancho Cucamonga	California	-117.634359	34.15806904	NA	introduced	RanchoCucamonga	NA	NA	NA	NA	NA	NA	NA	NA	NA	NA	NA	NA	NA	NA	NA	NA	NA	NA
TRE-46454	Crape myrtle	Lagerstroemia indica	Rancho Cucamonga	California	-117.6343574	34.15780252	good	introduced	RanchoCucamonga	NA	NA	NA	NA	NA	NA	NA	NA	NA	NA	NA	NA	NA	NA	NA	NA	NA	NA
TRE-48302	Palm	Cordyline australis	Rancho Cucamonga	California	-117.6343467	34.15287724	good	introduced	RanchoCucamonga	NA	NA	NA	NA	NA	NA	NA	NA	NA	NA	NA	NA	NA	NA	NA	NA	NA	NA
TRE-48323	Pear	Pyrus calleryana	Rancho Cucamonga	California	-117.6343396	34.15447691	good	introduced	RanchoCucamonga	NA	NA	NA	NA	NA	NA	NA	NA	NA	NA	NA	NA	NA	NA	NA	NA	NA	NA
TRE-48322	Fruit tree	Citrus limon	Rancho Cucamonga	California	-117.634337	34.15441549	good	introduced	RanchoCucamonga	NA	NA	NA	NA	NA	NA	NA	NA	NA	NA	NA	NA	NA	NA	NA	NA	NA	NA
TRE-48321	Fruit tree	Citrus sinensis	Rancho Cucamonga	California	-117.6343353	34.15436873	good	introduced	RanchoCucamonga	NA	NA	NA	NA	NA	NA	NA	NA	NA	NA	NA	NA	NA	NA	NA	NA	NA	NA
TRE-46452	Toog	Cedrella fissilis	Rancho Cucamonga	California	-117.6343349	34.15492573	fair	no_info	RanchoCucamonga	NA	NA	NA	NA	NA	NA	NA	NA	NA	NA	NA	NA	NA	NA	NA	NA	NA	NA
TRE-50056	Palm	Cycas revoluta	Rancho Cucamonga	California	-117.6343277	34.15025963	good	introduced	RanchoCucamonga	NA	NA	NA	NA	NA	NA	NA	NA	NA	NA	NA	NA	NA	NA	NA	NA	NA	NA
TRE-48318	Crape myrtle	Lagerstroemia indica	Rancho Cucamonga	California	-117.6343259	34.15373861	NA	introduced	RanchoCucamonga	NA	NA	NA	NA	NA	NA	NA	NA	NA	NA	NA	NA	NA	NA	NA	NA	NA	NA
TRE-48313	Palm	Cordyline australis	Rancho Cucamonga	California	-117.6343257	34.15315913	good	introduced	RanchoCucamonga	NA	NA	NA	NA	NA	NA	NA	NA	NA	NA	NA	NA	NA	NA	NA	NA	NA	NA
TRE-48309	Palm	Cordyline australis	Rancho Cucamonga	California	-117.6343248	34.15308401	good	introduced	RanchoCucamonga	NA	NA	NA	NA	NA	NA	NA	NA	NA	NA	NA	NA	NA	NA	NA	NA	NA	NA
TRE-48319	Crape myrtle	Lagerstroemia indica	Rancho Cucamonga	California	-117.6343245	34.15408725	NA	introduced	RanchoCucamonga	NA	NA	NA	NA	NA	NA	NA	NA	NA	NA	NA	NA	NA	NA	NA	NA	NA	NA
TRE-48320	Crape myrtle	Lagerstroemia indica	Rancho Cucamonga	California	-117.6343243	34.15404618	NA	introduced	RanchoCucamonga	NA	NA	NA	NA	NA	NA	NA	NA	NA	NA	NA	NA	NA	NA	NA	NA	NA	NA
TRE-48311	Palm	Cordyline australis	Rancho Cucamonga	California	-117.6343241	34.15311068	good	introduced	RanchoCucamonga	NA	NA	NA	NA	NA	NA	NA	NA	NA	NA	NA	NA	NA	NA	NA	NA	NA	NA
TRE-48312	Palm	Cordyline australis	Rancho Cucamonga	California	-117.6343241	34.15313042	good	introduced	RanchoCucamonga	NA	NA	NA	NA	NA	NA	NA	NA	NA	NA	NA	NA	NA	NA	NA	NA	NA	NA
TRE-48310	Palm	Cordyline australis	Rancho Cucamonga	California	-117.6343238	34.15309734	good	introduced	RanchoCucamonga	NA	NA	NA	NA	NA	NA	NA	NA	NA	NA	NA	NA	NA	NA	NA	NA	NA	NA
TRE-48308	Palm	Washingtonia robusta	Rancho Cucamonga	California	-117.6343229	34.15305067	good	introduced	RanchoCucamonga	NA	NA	NA	NA	NA	NA	NA	NA	NA	NA	NA	NA	NA	NA	NA	NA	NA	NA
TRE-48301	Crape myrtle	Lagerstroemia indica	Rancho Cucamonga	California	-117.6343229	34.15278453	NA	introduced	RanchoCucamonga	NA	NA	NA	NA	NA	NA	NA	NA	NA	NA	NA	NA	NA	NA	NA	NA	NA	NA
TRE-48317	Crape myrtle	Lagerstroemia indica	Rancho Cucamonga	California	-117.6343218	34.15370538	NA	introduced	RanchoCucamonga	NA	NA	NA	NA	NA	NA	NA	NA	NA	NA	NA	NA	NA	NA	NA	NA	NA	NA
TRE-48307	Palm	Washingtonia robusta	Rancho Cucamonga	California	-117.6343212	34.15301946	good	introduced	RanchoCucamonga	NA	NA	NA	NA	NA	NA	NA	NA	NA	NA	NA	NA	NA	NA	NA	NA	NA	NA
TRE-48314	Fruit tree	Prunus persica	Rancho Cucamonga	California	-117.6343209	34.15346722	good	introduced	RanchoCucamonga	NA	NA	NA	NA	NA	NA	NA	NA	NA	NA	NA	NA	NA	NA	NA	NA	NA	NA
TRE-48315	Crape myrtle	Lagerstroemia indica	Rancho Cucamonga	California	-117.6343201	34.15341461	NA	introduced	RanchoCucamonga	NA	NA	NA	NA	NA	NA	NA	NA	NA	NA	NA	NA	NA	NA	NA	NA	NA	NA
TRE-48316	Crape myrtle	Lagerstroemia indica	Rancho Cucamonga	California	-117.6343193	34.15337238	NA	introduced	RanchoCucamonga	NA	NA	NA	NA	NA	NA	NA	NA	NA	NA	NA	NA	NA	NA	NA	NA	NA	NA
TRE-48303	Palm	Cordyline australis	Rancho Cucamonga	California	-117.6343191	34.15295783	good	introduced	RanchoCucamonga	NA	NA	NA	NA	NA	NA	NA	NA	NA	NA	NA	NA	NA	NA	NA	NA	NA	NA
TRE-48306	Palm	Cordyline australis	Rancho Cucamonga	California	-117.6343186	34.15300026	good	introduced	RanchoCucamonga	NA	NA	NA	NA	NA	NA	NA	NA	NA	NA	NA	NA	NA	NA	NA	NA	NA	NA
TRE-48304	Palm	Cordyline australis	Rancho Cucamonga	California	-117.6343174	34.15296931	good	introduced	RanchoCucamonga	NA	NA	NA	NA	NA	NA	NA	NA	NA	NA	NA	NA	NA	NA	NA	NA	NA	NA
TRE-48305	Palm	Cordyline australis	Rancho Cucamonga	California	-117.6343174	34.15298452	good	introduced	RanchoCucamonga	NA	NA	NA	NA	NA	NA	NA	NA	NA	NA	NA	NA	NA	NA	NA	NA	NA	NA
TRE-48297	Liquidambar	Liquidambar styraciflua	Rancho Cucamonga	California	-117.6343142	34.15226392	good	introduced	RanchoCucamonga	NA	NA	NA	NA	NA	NA	NA	NA	NA	NA	NA	NA	NA	NA	NA	NA	NA	NA
TRE-48300	Crape myrtle	Lagerstroemia indica	Rancho Cucamonga	California	-117.6343141	34.15266646	NA	introduced	RanchoCucamonga	NA	NA	NA	NA	NA	NA	NA	NA	NA	NA	NA	NA	NA	NA	NA	NA	NA	NA
TRE-50057	Palm	Cycas revoluta	Rancho Cucamonga	California	-117.6343123	34.15034765	good	introduced	RanchoCucamonga	NA	NA	NA	NA	NA	NA	NA	NA	NA	NA	NA	NA	NA	NA	NA	NA	NA	NA
TRE-48298	Liquidambar	Liquidambar styraciflua	Rancho Cucamonga	California	-117.6343114	34.15237583	good	introduced	RanchoCucamonga	NA	NA	NA	NA	NA	NA	NA	NA	NA	NA	NA	NA	NA	NA	NA	NA	NA	NA
TRE-48296	Liquidambar	Liquidambar styraciflua	Rancho Cucamonga	California	-117.6343096	34.15221532	good	introduced	RanchoCucamonga	NA	NA	NA	NA	NA	NA	NA	NA	NA	NA	NA	NA	NA	NA	NA	NA	NA	NA
TRE-48295	Liquidambar	Liquidambar styraciflua	Rancho Cucamonga	California	-117.6343078	34.15216671	good	introduced	RanchoCucamonga	NA	NA	NA	NA	NA	NA	NA	NA	NA	NA	NA	NA	NA	NA	NA	NA	NA	NA
TRE-48293	Liquidambar	Liquidambar styraciflua	Rancho Cucamonga	California	-117.6343078	34.15200188	good	introduced	RanchoCucamonga	NA	NA	NA	NA	NA	NA	NA	NA	NA	NA	NA	NA	NA	NA	NA	NA	NA	NA
TRE-50058	Palm	Cycas revoluta	Rancho Cucamonga	California	-117.6343071	34.15049027	good	introduced	RanchoCucamonga	NA	NA	NA	NA	NA	NA	NA	NA	NA	NA	NA	NA	NA	NA	NA	NA	NA	NA
TRE-48299	Liquidambar	Liquidambar styraciflua	Rancho Cucamonga	California	-117.6343066	34.1524417	good	introduced	RanchoCucamonga	NA	NA	NA	NA	NA	NA	NA	NA	NA	NA	NA	NA	NA	NA	NA	NA	NA	NA
TRE-48294	Liquidambar	Liquidambar styraciflua	Rancho Cucamonga	California	-117.634306	34.15212797	good	introduced	RanchoCucamonga	NA	NA	NA	NA	NA	NA	NA	NA	NA	NA	NA	NA	NA	NA	NA	NA	NA	NA
TRE-48291	Sycamore	Platanus acerifolia	Rancho Cucamonga	California	-117.6343024	34.15089623	good	introduced	RanchoCucamonga	NA	NA	NA	NA	NA	NA	NA	NA	NA	NA	NA	NA	NA	NA	NA	NA	NA	NA
TRE-48292	Sycamore	Platanus acerifolia	Rancho Cucamonga	California	-117.6342968	34.15098737	good	introduced	RanchoCucamonga	NA	NA	NA	NA	NA	NA	NA	NA	NA	NA	NA	NA	NA	NA	NA	NA	NA	NA
TRE-48290	Sycamore	Platanus acerifolia	Rancho Cucamonga	California	-117.634295	34.15083546	good	introduced	RanchoCucamonga	NA	NA	NA	NA	NA	NA	NA	NA	NA	NA	NA	NA	NA	NA	NA	NA	NA	NA
TRE-48289	Sycamore	Platanus acerifolia	Rancho Cucamonga	California	-117.6342938	34.1507859	good	introduced	RanchoCucamonga	NA	NA	NA	NA	NA	NA	NA	NA	NA	NA	NA	NA	NA	NA	NA	NA	NA	NA
TRE-45346	Crape myrtle	Lagerstroemia indica	Rancho Cucamonga	California	-117.6342434	34.15718844	good	introduced	RanchoCucamonga	NA	NA	NA	NA	NA	NA	NA	NA	NA	NA	NA	NA	NA	NA	NA	NA	NA	NA
TRE-45345	Crape myrtle	Lagerstroemia indica	Rancho Cucamonga	California	-117.6342213	34.15720292	good	introduced	RanchoCucamonga	NA	NA	NA	NA	NA	NA	NA	NA	NA	NA	NA	NA	NA	NA	NA	NA	NA	NA
TRE-46451	Silk floss	Ceiba speciosa	Rancho Cucamonga	California	-117.6342204	34.1547743	good	introduced	RanchoCucamonga	NA	NA	NA	NA	NA	NA	NA	NA	NA	NA	NA	NA	NA	NA	NA	NA	NA	NA
TRE-45344	Crape myrtle	Lagerstroemia indica	Rancho Cucamonga	California	-117.6341956	34.157191	good	introduced	RanchoCucamonga	NA	NA	NA	NA	NA	NA	NA	NA	NA	NA	NA	NA	NA	NA	NA	NA	NA	NA
TRE-47950	Pear	Pyrus calleryana	Rancho Cucamonga	California	-117.6341714	34.15144006	good	introduced	RanchoCucamonga	NA	NA	NA	NA	NA	NA	NA	NA	NA	NA	NA	NA	NA	NA	NA	NA	NA	NA
TRE-45343	Carrotwood	Cupaniopsis anacardioides	Rancho Cucamonga	California	-117.6341698	34.15719015	good	introduced	RanchoCucamonga	NA	NA	NA	NA	NA	NA	NA	NA	NA	NA	NA	NA	NA	NA	NA	NA	NA	NA
TRE-45342	Crape myrtle	Lagerstroemia indica	Rancho Cucamonga	California	-117.6341426	34.15719185	good	introduced	RanchoCucamonga	NA	NA	NA	NA	NA	NA	NA	NA	NA	NA	NA	NA	NA	NA	NA	NA	NA	NA
TRE-46483	Crape myrtle	Lagerstroemia indica	Rancho Cucamonga	California	-117.6341347	34.15468192	NA	introduced	RanchoCucamonga	NA	NA	NA	NA	NA	NA	NA	NA	NA	NA	NA	NA	NA	NA	NA	NA	NA	NA
TRE-46450	Liquidambar	Liquidambar styraciflua	Rancho Cucamonga	California	-117.6341332	34.15477843	good	introduced	RanchoCucamonga	NA	NA	NA	NA	NA	NA	NA	NA	NA	NA	NA	NA	NA	NA	NA	NA	NA	NA
TRE-45341	Crape myrtle	Lagerstroemia indica	Rancho Cucamonga	California	-117.6341277	34.15720079	good	introduced	RanchoCucamonga	NA	NA	NA	NA	NA	NA	NA	NA	NA	NA	NA	NA	NA	NA	NA	NA	NA	NA
TRE-45340	Crape myrtle	Lagerstroemia indica	Rancho Cucamonga	California	-117.6341081	34.15718995	good	introduced	RanchoCucamonga	NA	NA	NA	NA	NA	NA	NA	NA	NA	NA	NA	NA	NA	NA	NA	NA	NA	NA
TRE-48015	Crape myrtle	Lagerstroemia indica	Rancho Cucamonga	California	-117.634106	34.1515329	NA	introduced	RanchoCucamonga	NA	NA	NA	NA	NA	NA	NA	NA	NA	NA	NA	NA	NA	NA	NA	NA	NA	NA
TRE-48288	Sycamore	Platanus acerifolia	Rancho Cucamonga	California	-117.6340961	34.14989866	good	introduced	RanchoCucamonga	NA	NA	NA	NA	NA	NA	NA	NA	NA	NA	NA	NA	NA	NA	NA	NA	NA	NA
TRE-48287	Sycamore	Platanus acerifolia	Rancho Cucamonga	California	-117.6340587	34.14987651	good	introduced	RanchoCucamonga	NA	NA	NA	NA	NA	NA	NA	NA	NA	NA	NA	NA	NA	NA	NA	NA	NA	NA
TRE-46484	Crape myrtle	Lagerstroemia indica	Rancho Cucamonga	California	-117.6340583	34.15468192	NA	introduced	RanchoCucamonga	NA	NA	NA	NA	NA	NA	NA	NA	NA	NA	NA	NA	NA	NA	NA	NA	NA	NA
TRE-46449	Liquidambar	Liquidambar styraciflua	Rancho Cucamonga	California	-117.6340486	34.15477637	NA	introduced	RanchoCucamonga	NA	NA	NA	NA	NA	NA	NA	NA	NA	NA	NA	NA	NA	NA	NA	NA	NA	NA
TRE-47951	Pear	Pyrus calleryana	Rancho Cucamonga	California	-117.6340268	34.15144373	good	introduced	RanchoCucamonga	NA	NA	NA	NA	NA	NA	NA	NA	NA	NA	NA	NA	NA	NA	NA	NA	NA	NA
TRE-48016	Crape myrtle	Lagerstroemia indica	Rancho Cucamonga	California	-117.6340031	34.15154379	NA	introduced	RanchoCucamonga	NA	NA	NA	NA	NA	NA	NA	NA	NA	NA	NA	NA	NA	NA	NA	NA	NA	NA
TRE-48286	Sycamore	Platanus acerifolia	Rancho Cucamonga	California	-117.6339675	34.14989108	good	introduced	RanchoCucamonga	NA	NA	NA	NA	NA	NA	NA	NA	NA	NA	NA	NA	NA	NA	NA	NA	NA	NA
TRE-46485	Crape myrtle	Lagerstroemia indica	Rancho Cucamonga	California	-117.6339583	34.15468846	NA	introduced	RanchoCucamonga	NA	NA	NA	NA	NA	NA	NA	NA	NA	NA	NA	NA	NA	NA	NA	NA	NA	NA
TRE-48017	Crape myrtle	Lagerstroemia indica	Rancho Cucamonga	California	-117.6339052	34.15154861	NA	introduced	RanchoCucamonga	NA	NA	NA	NA	NA	NA	NA	NA	NA	NA	NA	NA	NA	NA	NA	NA	NA	NA
TRE-46486	Crape myrtle	Lagerstroemia indica	Rancho Cucamonga	California	-117.6338843	34.15469051	NA	introduced	RanchoCucamonga	NA	NA	NA	NA	NA	NA	NA	NA	NA	NA	NA	NA	NA	NA	NA	NA	NA	NA
TRE-48285	Sycamore	Platanus acerifolia	Rancho Cucamonga	California	-117.6338476	34.14989606	good	introduced	RanchoCucamonga	NA	NA	NA	NA	NA	NA	NA	NA	NA	NA	NA	NA	NA	NA	NA	NA	NA	NA
TRE-48284	Sycamore	Platanus acerifolia	Rancho Cucamonga	California	-117.6337868	34.14989329	good	introduced	RanchoCucamonga	NA	NA	NA	NA	NA	NA	NA	NA	NA	NA	NA	NA	NA	NA	NA	NA	NA	NA
TRE-46487	Crape myrtle	Lagerstroemia indica	Rancho Cucamonga	California	-117.6337794	34.15468492	NA	introduced	RanchoCucamonga	NA	NA	NA	NA	NA	NA	NA	NA	NA	NA	NA	NA	NA	NA	NA	NA	NA	NA
TRE-48018	Crape myrtle	Lagerstroemia indica	Rancho Cucamonga	California	-117.6337769	34.15156792	NA	introduced	RanchoCucamonga	NA	NA	NA	NA	NA	NA	NA	NA	NA	NA	NA	NA	NA	NA	NA	NA	NA	NA
TRE-48188	Chinese pistache	Pistacia chinensis	Rancho Cucamonga	California	-117.6337607	34.14978802	good	introduced	RanchoCucamonga	NA	NA	NA	NA	NA	NA	NA	NA	NA	NA	NA	NA	NA	NA	NA	NA	NA	NA
TRE-48283	Sycamore	Platanus acerifolia	Rancho Cucamonga	California	-117.6337515	34.1498766	good	introduced	RanchoCucamonga	NA	NA	NA	NA	NA	NA	NA	NA	NA	NA	NA	NA	NA	NA	NA	NA	NA	NA
TRE-48189	Chinese pistache	Pistacia chinensis	Rancho Cucamonga	California	-117.6337136	34.14978929	good	introduced	RanchoCucamonga	NA	NA	NA	NA	NA	NA	NA	NA	NA	NA	NA	NA	NA	NA	NA	NA	NA	NA
TRE-47952	Pear	Pyrus calleryana	Rancho Cucamonga	California	-117.6337006	34.1514742	NA	introduced	RanchoCucamonga	NA	NA	NA	NA	NA	NA	NA	NA	NA	NA	NA	NA	NA	NA	NA	NA	NA	NA
TRE-47953	Pear	Pyrus calleryana	Rancho Cucamonga	California	-117.6336204	34.15149449	NA	introduced	RanchoCucamonga	NA	NA	NA	NA	NA	NA	NA	NA	NA	NA	NA	NA	NA	NA	NA	NA	NA	NA
TRE-46448	Palm	Syagrus romanzoffiana	Rancho Cucamonga	California	-117.633619	34.15479292	good	introduced	RanchoCucamonga	NA	NA	NA	NA	NA	NA	NA	NA	NA	NA	NA	NA	NA	NA	NA	NA	NA	NA
TRE-48282	Sycamore	Platanus acerifolia	Rancho Cucamonga	California	-117.6335693	34.14989883	good	introduced	RanchoCucamonga	NA	NA	NA	NA	NA	NA	NA	NA	NA	NA	NA	NA	NA	NA	NA	NA	NA	NA
TRE-48341	Sycamore	Platanus acerifolia	Rancho Cucamonga	California	-117.633536	34.14973343	good	introduced	RanchoCucamonga	NA	NA	NA	NA	NA	NA	NA	NA	NA	NA	NA	NA	NA	NA	NA	NA	NA	NA
TRE-48342	Sycamore	Platanus acerifolia	Rancho Cucamonga	California	-117.633532	34.14964752	good	introduced	RanchoCucamonga	NA	NA	NA	NA	NA	NA	NA	NA	NA	NA	NA	NA	NA	NA	NA	NA	NA	NA
TRE-48344	Sycamore	Platanus acerifolia	Rancho Cucamonga	California	-117.6335278	34.14941408	good	introduced	RanchoCucamonga	NA	NA	NA	NA	NA	NA	NA	NA	NA	NA	NA	NA	NA	NA	NA	NA	NA	NA
TRE-48343	Sycamore	Platanus acerifolia	Rancho Cucamonga	California	-117.6335278	34.14951786	good	introduced	RanchoCucamonga	NA	NA	NA	NA	NA	NA	NA	NA	NA	NA	NA	NA	NA	NA	NA	NA	NA	NA
TRE-48347	Sycamore	Platanus acerifolia	Rancho Cucamonga	California	-117.6335267	34.14923252	good	introduced	RanchoCucamonga	NA	NA	NA	NA	NA	NA	NA	NA	NA	NA	NA	NA	NA	NA	NA	NA	NA	NA
TRE-48345	Sycamore	Platanus acerifolia	Rancho Cucamonga	California	-117.6335267	34.14935289	good	introduced	RanchoCucamonga	NA	NA	NA	NA	NA	NA	NA	NA	NA	NA	NA	NA	NA	NA	NA	NA	NA	NA
TRE-48346	Sycamore	Platanus acerifolia	Rancho Cucamonga	California	-117.6335225	34.14927557	good	introduced	RanchoCucamonga	NA	NA	NA	NA	NA	NA	NA	NA	NA	NA	NA	NA	NA	NA	NA	NA	NA	NA
TRE-48348	Sycamore	Platanus acerifolia	Rancho Cucamonga	California	-117.6335213	34.14916352	good	introduced	RanchoCucamonga	NA	NA	NA	NA	NA	NA	NA	NA	NA	NA	NA	NA	NA	NA	NA	NA	NA	NA
TRE-45339	Pine	Pinus	Rancho Cucamonga	California	-117.6335172	34.1572346	good	no_info	RanchoCucamonga	NA	NA	NA	NA	NA	NA	NA	NA	NA	NA	NA	NA	NA	NA	NA	NA	NA	NA
TRE-48349	Sycamore	Platanus acerifolia	Rancho Cucamonga	California	-117.6335119	34.14902946	good	introduced	RanchoCucamonga	NA	NA	NA	NA	NA	NA	NA	NA	NA	NA	NA	NA	NA	NA	NA	NA	NA	NA
TRE-48350	Sycamore	Platanus acerifolia	Rancho Cucamonga	California	-117.6335103	34.14897226	good	introduced	RanchoCucamonga	NA	NA	NA	NA	NA	NA	NA	NA	NA	NA	NA	NA	NA	NA	NA	NA	NA	NA
TRE-48351	Sycamore	Platanus acerifolia	Rancho Cucamonga	California	-117.6334969	34.14883304	good	introduced	RanchoCucamonga	NA	NA	NA	NA	NA	NA	NA	NA	NA	NA	NA	NA	NA	NA	NA	NA	NA	NA
TRE-46447	Palm	Syagrus romanzoffiana	Rancho Cucamonga	California	-117.6334871	34.15478777	good	introduced	RanchoCucamonga	NA	NA	NA	NA	NA	NA	NA	NA	NA	NA	NA	NA	NA	NA	NA	NA	NA	NA
TRE-48352	Sycamore	Platanus acerifolia	Rancho Cucamonga	California	-117.6334851	34.14877041	good	introduced	RanchoCucamonga	NA	NA	NA	NA	NA	NA	NA	NA	NA	NA	NA	NA	NA	NA	NA	NA	NA	NA
TRE-48353	Liquidambar	Liquidambar styraciflua	Rancho Cucamonga	California	-117.6334392	34.14847771	good	introduced	RanchoCucamonga	NA	NA	NA	NA	NA	NA	NA	NA	NA	NA	NA	NA	NA	NA	NA	NA	NA	NA
TRE-48354	Liquidambar	Liquidambar styraciflua	Rancho Cucamonga	California	-117.6334339	34.14844933	good	introduced	RanchoCucamonga	NA	NA	NA	NA	NA	NA	NA	NA	NA	NA	NA	NA	NA	NA	NA	NA	NA	NA
TRE-45338	Walnut	Juglans	Rancho Cucamonga	California	-117.6334138	34.15728146	good	no_info	RanchoCucamonga	NA	NA	NA	NA	NA	NA	NA	NA	NA	NA	NA	NA	NA	NA	NA	NA	NA	NA
TRE-48281	Sycamore	Platanus acerifolia	Rancho Cucamonga	California	-117.633405	34.14988765	good	introduced	RanchoCucamonga	NA	NA	NA	NA	NA	NA	NA	NA	NA	NA	NA	NA	NA	NA	NA	NA	NA	NA
TRE-48355	Sycamore	Platanus acerifolia	Rancho Cucamonga	California	-117.6333941	34.1482183	good	introduced	RanchoCucamonga	NA	NA	NA	NA	NA	NA	NA	NA	NA	NA	NA	NA	NA	NA	NA	NA	NA	NA
TRE-48356	Sycamore	Platanus acerifolia	Rancho Cucamonga	California	-117.6333852	34.14817623	good	introduced	RanchoCucamonga	NA	NA	NA	NA	NA	NA	NA	NA	NA	NA	NA	NA	NA	NA	NA	NA	NA	NA
TRE-48357	Sycamore	Platanus acerifolia	Rancho Cucamonga	California	-117.6333559	34.14793007	good	introduced	RanchoCucamonga	NA	NA	NA	NA	NA	NA	NA	NA	NA	NA	NA	NA	NA	NA	NA	NA	NA	NA
TRE-48280	Alder	NA	Rancho Cucamonga	California	-117.633321	34.14992568	dead	no_info	RanchoCucamonga	NA	NA	NA	NA	NA	NA	NA	NA	NA	NA	NA	NA	NA	NA	NA	NA	NA	NA
TRE-48401	Liquidambar	Liquidambar styraciflua	Rancho Cucamonga	California	-117.6332811	34.1482646	good	introduced	RanchoCucamonga	NA	NA	NA	NA	NA	NA	NA	NA	NA	NA	NA	NA	NA	NA	NA	NA	NA	NA
TRE-48358	Eucalyptus	Eucalyptus globulus	Rancho Cucamonga	California	-117.6332593	34.14714955	good	introduced	RanchoCucamonga	NA	NA	NA	NA	NA	NA	NA	NA	NA	NA	NA	NA	NA	NA	NA	NA	NA	NA
TRE-48400	Bottle tree	Brachychiton populneus	Rancho Cucamonga	California	-117.6332539	34.14817663	good	introduced	RanchoCucamonga	NA	NA	NA	NA	NA	NA	NA	NA	NA	NA	NA	NA	NA	NA	NA	NA	NA	NA
TRE-48279	Sycamore	Platanus acerifolia	Rancho Cucamonga	California	-117.6332468	34.14991265	good	introduced	RanchoCucamonga	NA	NA	NA	NA	NA	NA	NA	NA	NA	NA	NA	NA	NA	NA	NA	NA	NA	NA
TRE-48397	Liquidambar	Liquidambar styraciflua	Rancho Cucamonga	California	-117.6332424	34.14802458	good	introduced	RanchoCucamonga	NA	NA	NA	NA	NA	NA	NA	NA	NA	NA	NA	NA	NA	NA	NA	NA	NA	NA
TRE-48398	Liquidambar	Liquidambar styraciflua	Rancho Cucamonga	California	-117.6332407	34.14808049	good	introduced	RanchoCucamonga	NA	NA	NA	NA	NA	NA	NA	NA	NA	NA	NA	NA	NA	NA	NA	NA	NA	NA
TRE-48399	Bottle tree	Brachychiton populneus	Rancho Cucamonga	California	-117.633239	34.1481289	good	introduced	RanchoCucamonga	NA	NA	NA	NA	NA	NA	NA	NA	NA	NA	NA	NA	NA	NA	NA	NA	NA	NA
TRE-48359	Magnolia	Magnolia grandiflora	Rancho Cucamonga	California	-117.6332312	34.14712391	good	introduced	RanchoCucamonga	NA	NA	NA	NA	NA	NA	NA	NA	NA	NA	NA	NA	NA	NA	NA	NA	NA	NA
TRE-48396	Pine	Pinus	Rancho Cucamonga	California	-117.6332017	34.14771674	good	no_info	RanchoCucamonga	NA	NA	NA	NA	NA	NA	NA	NA	NA	NA	NA	NA	NA	NA	NA	NA	NA	NA
TRE-48395	Pine	Pinus	Rancho Cucamonga	California	-117.6331992	34.14767787	good	no_info	RanchoCucamonga	NA	NA	NA	NA	NA	NA	NA	NA	NA	NA	NA	NA	NA	NA	NA	NA	NA	NA
TRE-47992	Crape myrtle	Lagerstroemia indica	Rancho Cucamonga	California	-117.6331819	34.15351627	NA	introduced	RanchoCucamonga	NA	NA	NA	NA	NA	NA	NA	NA	NA	NA	NA	NA	NA	NA	NA	NA	NA	NA
TRE-48393	Pine	Pinus	Rancho Cucamonga	California	-117.6331539	34.14739898	good	no_info	RanchoCucamonga	NA	NA	NA	NA	NA	NA	NA	NA	NA	NA	NA	NA	NA	NA	NA	NA	NA	NA
TRE-48394	Palm	Arecaceae	Rancho Cucamonga	California	-117.6331522	34.14748353	good	no_info	RanchoCucamonga	NA	NA	NA	NA	NA	NA	NA	NA	NA	NA	NA	NA	NA	NA	NA	NA	NA	NA
TRE-47954	Pear	Pyrus calleryana	Rancho Cucamonga	California	-117.633152	34.15163572	NA	introduced	RanchoCucamonga	NA	NA	NA	NA	NA	NA	NA	NA	NA	NA	NA	NA	NA	NA	NA	NA	NA	NA
TRE-48360	Palm	Syagrus romanzoffiana	Rancho Cucamonga	California	-117.6331463	34.14708279	good	introduced	RanchoCucamonga	NA	NA	NA	NA	NA	NA	NA	NA	NA	NA	NA	NA	NA	NA	NA	NA	NA	NA
TRE-48392	Pine	Pinus	Rancho Cucamonga	California	-117.6331448	34.14735739	good	no_info	RanchoCucamonga	NA	NA	NA	NA	NA	NA	NA	NA	NA	NA	NA	NA	NA	NA	NA	NA	NA	NA
TRE-47991	Crape myrtle	Lagerstroemia indica	Rancho Cucamonga	California	-117.6331222	34.15358256	NA	introduced	RanchoCucamonga	NA	NA	NA	NA	NA	NA	NA	NA	NA	NA	NA	NA	NA	NA	NA	NA	NA	NA
TRE-48278	Sycamore	Platanus acerifolia	Rancho Cucamonga	California	-117.6331042	34.1498916	good	introduced	RanchoCucamonga	NA	NA	NA	NA	NA	NA	NA	NA	NA	NA	NA	NA	NA	NA	NA	NA	NA	NA
TRE-48014	Pear	Pyrus calleryana	Rancho Cucamonga	California	-117.6330992	34.15178677	good	introduced	RanchoCucamonga	NA	NA	NA	NA	NA	NA	NA	NA	NA	NA	NA	NA	NA	NA	NA	NA	NA	NA
TRE-48190	Chinese pistache	Pistacia chinensis	Rancho Cucamonga	California	-117.6330861	34.14979438	good	introduced	RanchoCucamonga	NA	NA	NA	NA	NA	NA	NA	NA	NA	NA	NA	NA	NA	NA	NA	NA	NA	NA
TRE-47955	Pear	Pyrus calleryana	Rancho Cucamonga	California	-117.6330812	34.15167133	NA	introduced	RanchoCucamonga	NA	NA	NA	NA	NA	NA	NA	NA	NA	NA	NA	NA	NA	NA	NA	NA	NA	NA
TRE-48391	Pear	Pyrus calleryana	Rancho Cucamonga	California	-117.6330746	34.14723069	good	introduced	RanchoCucamonga	NA	NA	NA	NA	NA	NA	NA	NA	NA	NA	NA	NA	NA	NA	NA	NA	NA	NA
TRE-47990	Palm	Syagrus romanzoffiana	Rancho Cucamonga	California	-117.6330341	34.1535973	good	introduced	RanchoCucamonga	NA	NA	NA	NA	NA	NA	NA	NA	NA	NA	NA	NA	NA	NA	NA	NA	NA	NA
TRE-48011	Pear	Pyrus calleryana	Rancho Cucamonga	California	-117.6330295	34.1522029	good	introduced	RanchoCucamonga	NA	NA	NA	NA	NA	NA	NA	NA	NA	NA	NA	NA	NA	NA	NA	NA	NA	NA
TRE-48361	Bottle tree	Betula pendula	Rancho Cucamonga	California	-117.6330163	34.14707127	good	introduced	RanchoCucamonga	NA	NA	NA	NA	NA	NA	NA	NA	NA	NA	NA	NA	NA	NA	NA	NA	NA	NA
TRE-48277	Sycamore	Platanus acerifolia	Rancho Cucamonga	California	-117.6330019	34.14991376	good	introduced	RanchoCucamonga	NA	NA	NA	NA	NA	NA	NA	NA	NA	NA	NA	NA	NA	NA	NA	NA	NA	NA
TRE-46446	Juniper	Juniperus chinensis	Rancho Cucamonga	California	-117.6329959	34.15484588	good	introduced	RanchoCucamonga	NA	NA	NA	NA	NA	NA	NA	NA	NA	NA	NA	NA	NA	NA	NA	NA	NA	NA
TRE-47989	Palm	Syagrus romanzoffiana	Rancho Cucamonga	California	-117.6329881	34.15358581	good	introduced	RanchoCucamonga	NA	NA	NA	NA	NA	NA	NA	NA	NA	NA	NA	NA	NA	NA	NA	NA	NA	NA
TRE-48362	Bottle tree	Betula pendula	Rancho Cucamonga	California	-117.632978	34.14708234	good	introduced	RanchoCucamonga	NA	NA	NA	NA	NA	NA	NA	NA	NA	NA	NA	NA	NA	NA	NA	NA	NA	NA
TRE-48273	Crape myrtle	Lagerstroemia indica	Rancho Cucamonga	California	-117.6329684	34.15059104	good	introduced	RanchoCucamonga	NA	NA	NA	NA	NA	NA	NA	NA	NA	NA	NA	NA	NA	NA	NA	NA	NA	NA
TRE-48274	Crape myrtle	Lagerstroemia indica	Rancho Cucamonga	California	-117.6329648	34.15053454	good	introduced	RanchoCucamonga	NA	NA	NA	NA	NA	NA	NA	NA	NA	NA	NA	NA	NA	NA	NA	NA	NA	NA
TRE-48272	Sycamore	Platanus acerifolia	Rancho Cucamonga	California	-117.632945	34.15064605	good	introduced	RanchoCucamonga	NA	NA	NA	NA	NA	NA	NA	NA	NA	NA	NA	NA	NA	NA	NA	NA	NA	NA
TRE-48012	Pear	Pyrus calleryana	Rancho Cucamonga	California	-117.6329323	34.15213916	good	introduced	RanchoCucamonga	NA	NA	NA	NA	NA	NA	NA	NA	NA	NA	NA	NA	NA	NA	NA	NA	NA	NA
TRE-47956	Pear	Pyrus calleryana	Rancho Cucamonga	California	-117.6329302	34.15173979	NA	introduced	RanchoCucamonga	NA	NA	NA	NA	NA	NA	NA	NA	NA	NA	NA	NA	NA	NA	NA	NA	NA	NA
TRE-47988	Palm	Syagrus romanzoffiana	Rancho Cucamonga	California	-117.6329262	34.15355929	good	introduced	RanchoCucamonga	NA	NA	NA	NA	NA	NA	NA	NA	NA	NA	NA	NA	NA	NA	NA	NA	NA	NA
TRE-48402	Liquidambar	Liquidambar styraciflua	Rancho Cucamonga	California	-117.6329094	34.14842498	good	introduced	RanchoCucamonga	NA	NA	NA	NA	NA	NA	NA	NA	NA	NA	NA	NA	NA	NA	NA	NA	NA	NA
TRE-48191	Pygmy date palm	Phoenix roebelenii	Rancho Cucamonga	California	-117.6329089	34.14978879	good	no_info	RanchoCucamonga	NA	NA	NA	NA	NA	NA	NA	NA	NA	NA	NA	NA	NA	NA	NA	NA	NA	NA
TRE-47993	Crape myrtle	Lagerstroemia indica	Rancho Cucamonga	California	-117.632908	34.15342707	NA	introduced	RanchoCucamonga	NA	NA	NA	NA	NA	NA	NA	NA	NA	NA	NA	NA	NA	NA	NA	NA	NA	NA
TRE-48275	Crape myrtle	Lagerstroemia indica	Rancho Cucamonga	California	-117.6328875	34.15033542	good	introduced	RanchoCucamonga	NA	NA	NA	NA	NA	NA	NA	NA	NA	NA	NA	NA	NA	NA	NA	NA	NA	NA
TRE-48276	Bronze loquat	Eriobotrya deflexa	Rancho Cucamonga	California	-117.632886	34.15001522	good	introduced	RanchoCucamonga	NA	NA	NA	NA	NA	NA	NA	NA	NA	NA	NA	NA	NA	NA	NA	NA	NA	NA
TRE-48010	Maple	Acer saccharinum	Rancho Cucamonga	California	-117.6328847	34.15230887	good	introduced	RanchoCucamonga	NA	NA	NA	NA	NA	NA	NA	NA	NA	NA	NA	NA	NA	NA	NA	NA	NA	NA
TRE-48013	Pear	Pyrus calleryana	Rancho Cucamonga	California	-117.6328723	34.15209666	good	introduced	RanchoCucamonga	NA	NA	NA	NA	NA	NA	NA	NA	NA	NA	NA	NA	NA	NA	NA	NA	NA	NA
TRE-48192	Pygmy date palm	Phoenix roebelenii	Rancho Cucamonga	California	-117.6328671	34.14978932	good	no_info	RanchoCucamonga	NA	NA	NA	NA	NA	NA	NA	NA	NA	NA	NA	NA	NA	NA	NA	NA	NA	NA
TRE-47987	Palm	Syagrus romanzoffiana	Rancho Cucamonga	California	-117.6328643	34.15354338	good	introduced	RanchoCucamonga	NA	NA	NA	NA	NA	NA	NA	NA	NA	NA	NA	NA	NA	NA	NA	NA	NA	NA
TRE-48403	Liquidambar	Liquidambar styraciflua	Rancho Cucamonga	California	-117.6328638	34.14843337	good	introduced	RanchoCucamonga	NA	NA	NA	NA	NA	NA	NA	NA	NA	NA	NA	NA	NA	NA	NA	NA	NA	NA
TRE-48009	Maple	Acer saccharinum	Rancho Cucamonga	California	-117.6328512	34.15224256	good	introduced	RanchoCucamonga	NA	NA	NA	NA	NA	NA	NA	NA	NA	NA	NA	NA	NA	NA	NA	NA	NA	NA
TRE-47957	Pear	Pyrus calleryana	Rancho Cucamonga	California	-117.6328458	34.1517893	NA	introduced	RanchoCucamonga	NA	NA	NA	NA	NA	NA	NA	NA	NA	NA	NA	NA	NA	NA	NA	NA	NA	NA
TRE-48193	Alder	NA	Rancho Cucamonga	California	-117.6328125	34.14978932	good	no_info	RanchoCucamonga	NA	NA	NA	NA	NA	NA	NA	NA	NA	NA	NA	NA	NA	NA	NA	NA	NA	NA
TRE-47994	Crape myrtle	Lagerstroemia indica	Rancho Cucamonga	California	-117.6328119	34.15342948	NA	introduced	RanchoCucamonga	NA	NA	NA	NA	NA	NA	NA	NA	NA	NA	NA	NA	NA	NA	NA	NA	NA	NA
TRE-48008	Maple	Acer saccharinum	Rancho Cucamonga	California	-117.6328045	34.15218332	good	introduced	RanchoCucamonga	NA	NA	NA	NA	NA	NA	NA	NA	NA	NA	NA	NA	NA	NA	NA	NA	NA	NA
TRE-48404	Liquidambar	Liquidambar styraciflua	Rancho Cucamonga	California	-117.6327863	34.14845185	good	introduced	RanchoCucamonga	NA	NA	NA	NA	NA	NA	NA	NA	NA	NA	NA	NA	NA	NA	NA	NA	NA	NA
TRE-48270	Sycamore	Platanus acerifolia	Rancho Cucamonga	California	-117.6327813	34.15041847	good	introduced	RanchoCucamonga	NA	NA	NA	NA	NA	NA	NA	NA	NA	NA	NA	NA	NA	NA	NA	NA	NA	NA
TRE-48269	Sycamore	Platanus acerifolia	Rancho Cucamonga	California	-117.6327774	34.15029745	good	introduced	RanchoCucamonga	NA	NA	NA	NA	NA	NA	NA	NA	NA	NA	NA	NA	NA	NA	NA	NA	NA	NA
TRE-48267	Sycamore	Platanus acerifolia	Rancho Cucamonga	California	-117.6327722	34.15009356	good	introduced	RanchoCucamonga	NA	NA	NA	NA	NA	NA	NA	NA	NA	NA	NA	NA	NA	NA	NA	NA	NA	NA
TRE-48268	Sycamore	Platanus acerifolia	Rancho Cucamonga	California	-117.6327722	34.15018406	good	introduced	RanchoCucamonga	NA	NA	NA	NA	NA	NA	NA	NA	NA	NA	NA	NA	NA	NA	NA	NA	NA	NA
TRE-48266	Sycamore	Platanus acerifolia	Rancho Cucamonga	California	-117.6327682	34.15005105	good	introduced	RanchoCucamonga	NA	NA	NA	NA	NA	NA	NA	NA	NA	NA	NA	NA	NA	NA	NA	NA	NA	NA
TRE-47986	Palm	Syagrus romanzoffiana	Rancho Cucamonga	California	-117.6327649	34.15353808	good	introduced	RanchoCucamonga	NA	NA	NA	NA	NA	NA	NA	NA	NA	NA	NA	NA	NA	NA	NA	NA	NA	NA
TRE-48271	Crape myrtle	Lagerstroemia indica	Rancho Cucamonga	California	-117.632733	34.15053454	good	introduced	RanchoCucamonga	NA	NA	NA	NA	NA	NA	NA	NA	NA	NA	NA	NA	NA	NA	NA	NA	NA	NA
TRE-48194	Pygmy date palm	Phoenix roebelenii	Rancho Cucamonga	California	-117.6327143	34.14979115	good	no_info	RanchoCucamonga	NA	NA	NA	NA	NA	NA	NA	NA	NA	NA	NA	NA	NA	NA	NA	NA	NA	NA
TRE-47985	Crape myrtle	Lagerstroemia indica	Rancho Cucamonga	California	-117.6326831	34.15354547	NA	introduced	RanchoCucamonga	NA	NA	NA	NA	NA	NA	NA	NA	NA	NA	NA	NA	NA	NA	NA	NA	NA	NA
TRE-48265	Chinese pistache	Pistacia chinensis	Rancho Cucamonga	California	-117.6326225	34.14988273	good	introduced	RanchoCucamonga	NA	NA	NA	NA	NA	NA	NA	NA	NA	NA	NA	NA	NA	NA	NA	NA	NA	NA
TRE-47984	Crape myrtle	Lagerstroemia indica	Rancho Cucamonga	California	-117.6326211	34.15354989	NA	introduced	RanchoCucamonga	NA	NA	NA	NA	NA	NA	NA	NA	NA	NA	NA	NA	NA	NA	NA	NA	NA	NA
TRE-46445	Pine	Pinus	Rancho Cucamonga	California	-117.6326131	34.1548005	good	no_info	RanchoCucamonga	NA	NA	NA	NA	NA	NA	NA	NA	NA	NA	NA	NA	NA	NA	NA	NA	NA	NA
TRE-48019	Crape myrtle	Lagerstroemia indica	Rancho Cucamonga	California	-117.6326037	34.15181822	NA	introduced	RanchoCucamonga	NA	NA	NA	NA	NA	NA	NA	NA	NA	NA	NA	NA	NA	NA	NA	NA	NA	NA
TRE-48007	NA	NA	Rancho Cucamonga	California	-117.6325865	34.15216394	NA	no_info	RanchoCucamonga	NA	NA	NA	NA	NA	NA	NA	NA	NA	NA	NA	NA	NA	NA	NA	NA	NA	NA
TRE-48195	Pygmy date palm	Phoenix roebelenii	Rancho Cucamonga	California	-117.6325791	34.14979593	good	no_info	RanchoCucamonga	NA	NA	NA	NA	NA	NA	NA	NA	NA	NA	NA	NA	NA	NA	NA	NA	NA	NA
TRE-48264	Chinese pistache	Pistacia chinensis	Rancho Cucamonga	California	-117.6325461	34.14988818	good	introduced	RanchoCucamonga	NA	NA	NA	NA	NA	NA	NA	NA	NA	NA	NA	NA	NA	NA	NA	NA	NA	NA
TRE-45360	Ash	Fraxinus uhdei	Rancho Cucamonga	California	-117.6325435	34.15595936	good	introduced	RanchoCucamonga	NA	NA	NA	NA	NA	NA	NA	NA	NA	NA	NA	NA	NA	NA	NA	NA	NA	NA
TRE-48006	Maple	Acer saccharinum	Rancho Cucamonga	California	-117.6325243	34.15222347	good	introduced	RanchoCucamonga	NA	NA	NA	NA	NA	NA	NA	NA	NA	NA	NA	NA	NA	NA	NA	NA	NA	NA
TRE-48020	Crape myrtle	Lagerstroemia indica	Rancho Cucamonga	California	-117.6325084	34.15172896	NA	introduced	RanchoCucamonga	NA	NA	NA	NA	NA	NA	NA	NA	NA	NA	NA	NA	NA	NA	NA	NA	NA	NA
TRE-48124	Crape myrtle	Lagerstroemia indica	Rancho Cucamonga	California	-117.6324835	34.15189056	good	introduced	RanchoCucamonga	NA	NA	NA	NA	NA	NA	NA	NA	NA	NA	NA	NA	NA	NA	NA	NA	NA	NA
TRE-48263	Chinese pistache	Pistacia chinensis	Rancho Cucamonga	California	-117.6324763	34.14989145	NA	introduced	RanchoCucamonga	NA	NA	NA	NA	NA	NA	NA	NA	NA	NA	NA	NA	NA	NA	NA	NA	NA	NA
TRE-48196	Alder	Alnus rhombifolia	Rancho Cucamonga	California	-117.6324686	34.14979381	good	naturally_occurring	RanchoCucamonga	NA	NA	NA	NA	NA	NA	NA	NA	NA	NA	NA	NA	NA	NA	NA	NA	NA	NA
TRE-47958	Crape myrtle	Lagerstroemia indica	Rancho Cucamonga	California	-117.6324685	34.15198524	NA	introduced	RanchoCucamonga	NA	NA	NA	NA	NA	NA	NA	NA	NA	NA	NA	NA	NA	NA	NA	NA	NA	NA
TRE-48021	Palm	Arecaceae	Rancho Cucamonga	California	-117.6324531	34.15169256	good	no_info	RanchoCucamonga	NA	NA	NA	NA	NA	NA	NA	NA	NA	NA	NA	NA	NA	NA	NA	NA	NA	NA
TRE-45359	Crape myrtle	Lagerstroemia indica	Rancho Cucamonga	California	-117.6324359	34.15604116	good	introduced	RanchoCucamonga	NA	NA	NA	NA	NA	NA	NA	NA	NA	NA	NA	NA	NA	NA	NA	NA	NA	NA
TRE-48005	Maple	Acer saccharinum	Rancho Cucamonga	California	-117.6324358	34.15233343	good	introduced	RanchoCucamonga	NA	NA	NA	NA	NA	NA	NA	NA	NA	NA	NA	NA	NA	NA	NA	NA	NA	NA
TRE-48004	Maple	Acer saccharinum	Rancho Cucamonga	California	-117.6323949	34.15238011	good	introduced	RanchoCucamonga	NA	NA	NA	NA	NA	NA	NA	NA	NA	NA	NA	NA	NA	NA	NA	NA	NA	NA
TRE-47983	Crape myrtle	Lagerstroemia indica	Rancho Cucamonga	California	-117.6323904	34.15353398	NA	introduced	RanchoCucamonga	NA	NA	NA	NA	NA	NA	NA	NA	NA	NA	NA	NA	NA	NA	NA	NA	NA	NA
TRE-48123	Crape myrtle	Lagerstroemia indica	Rancho Cucamonga	California	-117.6323805	34.15179813	good	introduced	RanchoCucamonga	NA	NA	NA	NA	NA	NA	NA	NA	NA	NA	NA	NA	NA	NA	NA	NA	NA	NA
TRE-48262	Chinese pistache	Pistacia chinensis	Rancho Cucamonga	California	-117.6323775	34.14989254	NA	introduced	RanchoCucamonga	NA	NA	NA	NA	NA	NA	NA	NA	NA	NA	NA	NA	NA	NA	NA	NA	NA	NA
TRE-45337	Liquidambar	Liquidambar styraciflua	Rancho Cucamonga	California	-117.6323699	34.15789287	good	introduced	RanchoCucamonga	NA	NA	NA	NA	NA	NA	NA	NA	NA	NA	NA	NA	NA	NA	NA	NA	NA	NA
TRE-48405	Liquidambar	Liquidambar styraciflua	Rancho Cucamonga	California	-117.6323643	34.14852711	good	introduced	RanchoCucamonga	NA	NA	NA	NA	NA	NA	NA	NA	NA	NA	NA	NA	NA	NA	NA	NA	NA	NA
TRE-45335	Gingko	Ginkgo biloba	Rancho Cucamonga	California	-117.6323441	34.15861153	good	introduced	RanchoCucamonga	NA	NA	NA	NA	NA	NA	NA	NA	NA	NA	NA	NA	NA	NA	NA	NA	NA	NA
TRE-45334	Gingko	Ginkgo biloba	Rancho Cucamonga	California	-117.632342	34.15864444	good	introduced	RanchoCucamonga	NA	NA	NA	NA	NA	NA	NA	NA	NA	NA	NA	NA	NA	NA	NA	NA	NA	NA
TRE-48003	Maple	Acer saccharinum	Rancho Cucamonga	California	-117.6323417	34.15244302	good	introduced	RanchoCucamonga	NA	NA	NA	NA	NA	NA	NA	NA	NA	NA	NA	NA	NA	NA	NA	NA	NA	NA
TRE-45333	Pygmy date palm	Phoenix roebelenii	Rancho Cucamonga	California	-117.6323409	34.15866134	good	no_info	RanchoCucamonga	NA	NA	NA	NA	NA	NA	NA	NA	NA	NA	NA	NA	NA	NA	NA	NA	NA	NA
TRE-45336	Liquidambar	Liquidambar styraciflua	Rancho Cucamonga	California	-117.6323409	34.15820153	good	introduced	RanchoCucamonga	NA	NA	NA	NA	NA	NA	NA	NA	NA	NA	NA	NA	NA	NA	NA	NA	NA	NA
TRE-45331	Gingko	Ginkgo biloba	Rancho Cucamonga	California	-117.6323398	34.15873606	good	introduced	RanchoCucamonga	NA	NA	NA	NA	NA	NA	NA	NA	NA	NA	NA	NA	NA	NA	NA	NA	NA	NA
TRE-45330	Pygmy date palm	Phoenix roebelenii	Rancho Cucamonga	California	-117.6323377	34.15882323	good	no_info	RanchoCucamonga	NA	NA	NA	NA	NA	NA	NA	NA	NA	NA	NA	NA	NA	NA	NA	NA	NA	NA
TRE-45332	Pygmy date palm	Phoenix roebelenii	Rancho Cucamonga	California	-117.6323345	34.15869336	good	no_info	RanchoCucamonga	NA	NA	NA	NA	NA	NA	NA	NA	NA	NA	NA	NA	NA	NA	NA	NA	NA	NA
TRE-50083	Sycamore	Platanus acerifolia	Rancho Cucamonga	California	-117.6323264	34.14358447	NA	introduced	RanchoCucamonga	NA	NA	NA	NA	NA	NA	NA	NA	NA	NA	NA	NA	NA	NA	NA	NA	NA	NA
TRE-48197	Birch	Betula pendula	Rancho Cucamonga	California	-117.6323146	34.14980098	good	introduced	RanchoCucamonga	NA	NA	NA	NA	NA	NA	NA	NA	NA	NA	NA	NA	NA	NA	NA	NA	NA	NA
TRE-48510	Pygmy date palm	Phoenix roebelenii	Rancho Cucamonga	California	-117.6323128	34.14573693	good	no_info	RanchoCucamonga	NA	NA	NA	NA	NA	NA	NA	NA	NA	NA	NA	NA	NA	NA	NA	NA	NA	NA
TRE-47982	Crape myrtle	Lagerstroemia indica	Rancho Cucamonga	California	-117.6323003	34.15352832	NA	introduced	RanchoCucamonga	NA	NA	NA	NA	NA	NA	NA	NA	NA	NA	NA	NA	NA	NA	NA	NA	NA	NA
TRE-48261	Chinese pistache	Pistacia chinensis	Rancho Cucamonga	California	-117.6322971	34.14989363	good	introduced	RanchoCucamonga	NA	NA	NA	NA	NA	NA	NA	NA	NA	NA	NA	NA	NA	NA	NA	NA	NA	NA
TRE-45348	Pygmy date palm	Phoenix roebelenii	Rancho Cucamonga	California	-117.6322916	34.15701278	good	no_info	RanchoCucamonga	NA	NA	NA	NA	NA	NA	NA	NA	NA	NA	NA	NA	NA	NA	NA	NA	NA	NA
TRE-45349	Pygmy date palm	Phoenix roebelenii	Rancho Cucamonga	California	-117.632291	34.15698236	good	no_info	RanchoCucamonga	NA	NA	NA	NA	NA	NA	NA	NA	NA	NA	NA	NA	NA	NA	NA	NA	NA	NA
TRE-45353	Palm	Phoenix canariensis	Rancho Cucamonga	California	-117.6322895	34.15687856	good	introduced	RanchoCucamonga	NA	NA	NA	NA	NA	NA	NA	NA	NA	NA	NA	NA	NA	NA	NA	NA	NA	NA
TRE-45351	Pygmy date palm	Phoenix roebelenii	Rancho Cucamonga	California	-117.6322886	34.15692788	good	no_info	RanchoCucamonga	NA	NA	NA	NA	NA	NA	NA	NA	NA	NA	NA	NA	NA	NA	NA	NA	NA	NA
TRE-45347	Crape myrtle	Lagerstroemia indica	Rancho Cucamonga	California	-117.6322877	34.15705829	good	introduced	RanchoCucamonga	NA	NA	NA	NA	NA	NA	NA	NA	NA	NA	NA	NA	NA	NA	NA	NA	NA	NA
TRE-45350	Pygmy date palm	Phoenix roebelenii	Rancho Cucamonga	California	-117.6322875	34.156948	good	no_info	RanchoCucamonga	NA	NA	NA	NA	NA	NA	NA	NA	NA	NA	NA	NA	NA	NA	NA	NA	NA	NA
TRE-48406	Liquidambar	Liquidambar styraciflua	Rancho Cucamonga	California	-117.6322841	34.14852559	good	introduced	RanchoCucamonga	NA	NA	NA	NA	NA	NA	NA	NA	NA	NA	NA	NA	NA	NA	NA	NA	NA	NA
TRE-45352	Pygmy date palm	Phoenix roebelenii	Rancho Cucamonga	California	-117.6322833	34.15690678	good	no_info	RanchoCucamonga	NA	NA	NA	NA	NA	NA	NA	NA	NA	NA	NA	NA	NA	NA	NA	NA	NA	NA
TRE-45354	Palm	Phoenix canariensis	Rancho Cucamonga	California	-117.6322833	34.15684347	good	introduced	RanchoCucamonga	NA	NA	NA	NA	NA	NA	NA	NA	NA	NA	NA	NA	NA	NA	NA	NA	NA	NA
TRE-45327	Palm	Archontophoenix cunninghamiana	Rancho Cucamonga	California	-117.6322699	34.15942873	good	introduced	RanchoCucamonga	NA	NA	NA	NA	NA	NA	NA	NA	NA	NA	NA	NA	NA	NA	NA	NA	NA	NA
TRE-47959	NA	NA	Rancho Cucamonga	California	-117.6322643	34.15217598	NA	no_info	RanchoCucamonga	NA	NA	NA	NA	NA	NA	NA	NA	NA	NA	NA	NA	NA	NA	NA	NA	NA	NA
TRE-45411	Crape myrtle	Lagerstroemia indica	Rancho Cucamonga	California	-117.6322619	34.15784525	good	introduced	RanchoCucamonga	NA	NA	NA	NA	NA	NA	NA	NA	NA	NA	NA	NA	NA	NA	NA	NA	NA	NA
TRE-48022	Palm	Arecaceae	Rancho Cucamonga	California	-117.6322605	34.15158197	good	no_info	RanchoCucamonga	NA	NA	NA	NA	NA	NA	NA	NA	NA	NA	NA	NA	NA	NA	NA	NA	NA	NA
TRE-48363	Albizia	Albizia julibrissin	Rancho Cucamonga	California	-117.6322488	34.14710228	good	introduced	RanchoCucamonga	NA	NA	NA	NA	NA	NA	NA	NA	NA	NA	NA	NA	NA	NA	NA	NA	NA	NA
TRE-48511	Palm	Archontophoenix cunninghamiana	Rancho Cucamonga	California	-117.6322486	34.1457376	good	introduced	RanchoCucamonga	NA	NA	NA	NA	NA	NA	NA	NA	NA	NA	NA	NA	NA	NA	NA	NA	NA	NA
TRE-45329	Pygmy date palm	Phoenix roebelenii	Rancho Cucamonga	California	-117.6322474	34.15941894	good	no_info	RanchoCucamonga	NA	NA	NA	NA	NA	NA	NA	NA	NA	NA	NA	NA	NA	NA	NA	NA	NA	NA
TRE-48002	Palo verde tree	Parkinsonia florida	Rancho Cucamonga	California	-117.6322315	34.1525876	good	naturally_occurring	RanchoCucamonga	NA	NA	NA	NA	NA	NA	NA	NA	NA	NA	NA	NA	NA	NA	NA	NA	NA	NA
TRE-45328	Pygmy date palm	Phoenix roebelenii	Rancho Cucamonga	California	-117.6322312	34.15941716	good	no_info	RanchoCucamonga	NA	NA	NA	NA	NA	NA	NA	NA	NA	NA	NA	NA	NA	NA	NA	NA	NA	NA
TRE-48864	Liquidambar	Liquidambar styraciflua	Rancho Cucamonga	California	-117.6322308	34.14455074	good	introduced	RanchoCucamonga	NA	NA	NA	NA	NA	NA	NA	NA	NA	NA	NA	NA	NA	NA	NA	NA	NA	NA
TRE-45412	Crape myrtle	Lagerstroemia indica	Rancho Cucamonga	California	-117.6322233	34.15795851	good	introduced	RanchoCucamonga	NA	NA	NA	NA	NA	NA	NA	NA	NA	NA	NA	NA	NA	NA	NA	NA	NA	NA
TRE-48260	Chinese pistache	Pistacia chinensis	Rancho Cucamonga	California	-117.6322167	34.14989472	good	introduced	RanchoCucamonga	NA	NA	NA	NA	NA	NA	NA	NA	NA	NA	NA	NA	NA	NA	NA	NA	NA	NA
TRE-45413	Crape myrtle	Lagerstroemia indica	Rancho Cucamonga	California	-117.6322143	34.15800996	good	introduced	RanchoCucamonga	NA	NA	NA	NA	NA	NA	NA	NA	NA	NA	NA	NA	NA	NA	NA	NA	NA	NA
TRE-47960	Camphor	Cinnamomum camphora	Rancho Cucamonga	California	-117.6322143	34.152265	good	introduced	RanchoCucamonga	NA	NA	NA	NA	NA	NA	NA	NA	NA	NA	NA	NA	NA	NA	NA	NA	NA	NA
TRE-45326	Palm	Archontophoenix cunninghamiana	Rancho Cucamonga	California	-117.6322076	34.15938425	good	introduced	RanchoCucamonga	NA	NA	NA	NA	NA	NA	NA	NA	NA	NA	NA	NA	NA	NA	NA	NA	NA	NA
TRE-45414	Crape myrtle	Lagerstroemia indica	Rancho Cucamonga	California	-117.6322075	34.15805299	good	introduced	RanchoCucamonga	NA	NA	NA	NA	NA	NA	NA	NA	NA	NA	NA	NA	NA	NA	NA	NA	NA	NA
TRE-45415	Eucalyptus	Eucalyptus globulus	Rancho Cucamonga	California	-117.632203	34.15809602	good	introduced	RanchoCucamonga	NA	NA	NA	NA	NA	NA	NA	NA	NA	NA	NA	NA	NA	NA	NA	NA	NA	NA
TRE-45416	Liquidambar	Liquidambar styraciflua	Rancho Cucamonga	California	-117.6321999	34.15856476	good	introduced	RanchoCucamonga	NA	NA	NA	NA	NA	NA	NA	NA	NA	NA	NA	NA	NA	NA	NA	NA	NA	NA
TRE-45322	Palm	Archontophoenix cunninghamiana	Rancho Cucamonga	California	-117.6321964	34.1591995	good	introduced	RanchoCucamonga	NA	NA	NA	NA	NA	NA	NA	NA	NA	NA	NA	NA	NA	NA	NA	NA	NA	NA
TRE-45321	Palm	Archontophoenix cunninghamiana	Rancho Cucamonga	California	-117.6321953	34.15913634	good	introduced	RanchoCucamonga	NA	NA	NA	NA	NA	NA	NA	NA	NA	NA	NA	NA	NA	NA	NA	NA	NA	NA
TRE-47961	Crape myrtle	Lagerstroemia indica	Rancho Cucamonga	California	-117.6321884	34.15229289	good	introduced	RanchoCucamonga	NA	NA	NA	NA	NA	NA	NA	NA	NA	NA	NA	NA	NA	NA	NA	NA	NA	NA
TRE-48407	Palm	Arecaceae	Rancho Cucamonga	California	-117.6321734	34.14852809	good	no_info	RanchoCucamonga	NA	NA	NA	NA	NA	NA	NA	NA	NA	NA	NA	NA	NA	NA	NA	NA	NA	NA
TRE-47962	Camphor	Cinnamomum camphora	Rancho Cucamonga	California	-117.6321715	34.15231703	good	introduced	RanchoCucamonga	NA	NA	NA	NA	NA	NA	NA	NA	NA	NA	NA	NA	NA	NA	NA	NA	NA	NA
TRE-46488	Pygmy date palm	Phoenix roebelenii	Rancho Cucamonga	California	-117.6321693	34.15470947	good	no_info	RanchoCucamonga	NA	NA	NA	NA	NA	NA	NA	NA	NA	NA	NA	NA	NA	NA	NA	NA	NA	NA
TRE-48023	Crape myrtle	Lagerstroemia indica	Rancho Cucamonga	California	-117.6321664	34.15154533	NA	introduced	RanchoCucamonga	NA	NA	NA	NA	NA	NA	NA	NA	NA	NA	NA	NA	NA	NA	NA	NA	NA	NA
TRE-48390	Palm	Washingtonia robusta	Rancho Cucamonga	California	-117.632162	34.14719631	good	introduced	RanchoCucamonga	NA	NA	NA	NA	NA	NA	NA	NA	NA	NA	NA	NA	NA	NA	NA	NA	NA	NA
TRE-47963	Crape myrtle	Lagerstroemia indica	Rancho Cucamonga	California	-117.6321553	34.15233689	good	introduced	RanchoCucamonga	NA	NA	NA	NA	NA	NA	NA	NA	NA	NA	NA	NA	NA	NA	NA	NA	NA	NA
TRE-48865	Eucalyptus	Eucalyptus globulus	Rancho Cucamonga	California	-117.6321503	34.14443938	good	introduced	RanchoCucamonga	NA	NA	NA	NA	NA	NA	NA	NA	NA	NA	NA	NA	NA	NA	NA	NA	NA	NA
TRE-45397	Liquidambar	Liquidambar styraciflua	Rancho Cucamonga	California	-117.6321486	34.15700715	good	introduced	RanchoCucamonga	NA	NA	NA	NA	NA	NA	NA	NA	NA	NA	NA	NA	NA	NA	NA	NA	NA	NA
TRE-45398	Liquidambar	Liquidambar styraciflua	Rancho Cucamonga	California	-117.632144	34.15704967	good	introduced	RanchoCucamonga	NA	NA	NA	NA	NA	NA	NA	NA	NA	NA	NA	NA	NA	NA	NA	NA	NA	NA
TRE-45395	Pine	Pinus	Rancho Cucamonga	California	-117.6321426	34.15692957	good	no_info	RanchoCucamonga	NA	NA	NA	NA	NA	NA	NA	NA	NA	NA	NA	NA	NA	NA	NA	NA	NA	NA
TRE-45323	Pygmy date palm	Phoenix roebelenii	Rancho Cucamonga	California	-117.6321426	34.1592591	good	no_info	RanchoCucamonga	NA	NA	NA	NA	NA	NA	NA	NA	NA	NA	NA	NA	NA	NA	NA	NA	NA	NA
TRE-45396	Pine	Pinus	Rancho Cucamonga	California	-117.6321411	34.15696988	good	no_info	RanchoCucamonga	NA	NA	NA	NA	NA	NA	NA	NA	NA	NA	NA	NA	NA	NA	NA	NA	NA	NA
TRE-47995	Carrotwood	Cupaniopsis anacardioides	Rancho Cucamonga	California	-117.6321384	34.15338266	good	introduced	RanchoCucamonga	NA	NA	NA	NA	NA	NA	NA	NA	NA	NA	NA	NA	NA	NA	NA	NA	NA	NA
TRE-47964	Pine	Pinus	Rancho Cucamonga	California	-117.6321384	34.15237175	good	no_info	RanchoCucamonga	NA	NA	NA	NA	NA	NA	NA	NA	NA	NA	NA	NA	NA	NA	NA	NA	NA	NA
TRE-45324	Pygmy date palm	Phoenix roebelenii	Rancho Cucamonga	California	-117.6321362	34.15931335	good	no_info	RanchoCucamonga	NA	NA	NA	NA	NA	NA	NA	NA	NA	NA	NA	NA	NA	NA	NA	NA	NA	NA
TRE-45355	Jacaranda	Jacaranda mimosifolia	Rancho Cucamonga	California	-117.6321315	34.1564943	fair	introduced	RanchoCucamonga	NA	NA	NA	NA	NA	NA	NA	NA	NA	NA	NA	NA	NA	NA	NA	NA	NA	NA
TRE-45325	Palm	Archontophoenix cunninghamiana	Rancho Cucamonga	California	-117.6321308	34.159284	good	introduced	RanchoCucamonga	NA	NA	NA	NA	NA	NA	NA	NA	NA	NA	NA	NA	NA	NA	NA	NA	NA	NA
TRE-48866	Pygmy date palm	Phoenix roebelenii	Rancho Cucamonga	California	-117.6321267	34.14441588	good	no_info	RanchoCucamonga	NA	NA	NA	NA	NA	NA	NA	NA	NA	NA	NA	NA	NA	NA	NA	NA	NA	NA
TRE-48198	Sycamore	Platanus acerifolia	Rancho Cucamonga	California	-117.6321202	34.14980155	good	introduced	RanchoCucamonga	NA	NA	NA	NA	NA	NA	NA	NA	NA	NA	NA	NA	NA	NA	NA	NA	NA	NA
TRE-48867	Crape myrtle	Lagerstroemia indica	Rancho Cucamonga	California	-117.6321138	34.14437	good	introduced	RanchoCucamonga	NA	NA	NA	NA	NA	NA	NA	NA	NA	NA	NA	NA	NA	NA	NA	NA	NA	NA
TRE-45356	Pine	Pinus	Rancho Cucamonga	California	-117.6321125	34.15646362	good	no_info	RanchoCucamonga	NA	NA	NA	NA	NA	NA	NA	NA	NA	NA	NA	NA	NA	NA	NA	NA	NA	NA
TRE-48001	Crape myrtle	Lagerstroemia indica	Rancho Cucamonga	California	-117.6321081	34.15272516	good	introduced	RanchoCucamonga	NA	NA	NA	NA	NA	NA	NA	NA	NA	NA	NA	NA	NA	NA	NA	NA	NA	NA
TRE-48364	Crape myrtle	Lagerstroemia indica	Rancho Cucamonga	California	-117.6321033	34.14710386	good	introduced	RanchoCucamonga	NA	NA	NA	NA	NA	NA	NA	NA	NA	NA	NA	NA	NA	NA	NA	NA	NA	NA
TRE-48389	Palm	Washingtonia robusta	Rancho Cucamonga	California	-117.6321	34.14718968	good	introduced	RanchoCucamonga	NA	NA	NA	NA	NA	NA	NA	NA	NA	NA	NA	NA	NA	NA	NA	NA	NA	NA
TRE-48408	Palm	Arecaceae	Rancho Cucamonga	California	-117.6320949	34.14851893	good	no_info	RanchoCucamonga	NA	NA	NA	NA	NA	NA	NA	NA	NA	NA	NA	NA	NA	NA	NA	NA	NA	NA
TRE-46489	Pygmy date palm	Phoenix roebelenii	Rancho Cucamonga	California	-117.6320949	34.15470734	good	no_info	RanchoCucamonga	NA	NA	NA	NA	NA	NA	NA	NA	NA	NA	NA	NA	NA	NA	NA	NA	NA	NA
TRE-48119	Chinese pistache	Pistacia chinensis	Rancho Cucamonga	California	-117.6320871	34.15163489	NA	introduced	RanchoCucamonga	NA	NA	NA	NA	NA	NA	NA	NA	NA	NA	NA	NA	NA	NA	NA	NA	NA	NA
TRE-45357	Pine	Pinus	Rancho Cucamonga	California	-117.6320866	34.15643481	good	no_info	RanchoCucamonga	NA	NA	NA	NA	NA	NA	NA	NA	NA	NA	NA	NA	NA	NA	NA	NA	NA	NA
TRE-47996	Pygmy date palm	Phoenix roebelenii	Rancho Cucamonga	California	-117.6320684	34.15336638	good	no_info	RanchoCucamonga	NA	NA	NA	NA	NA	NA	NA	NA	NA	NA	NA	NA	NA	NA	NA	NA	NA	NA
TRE-45399	Pine	Pinus	Rancho Cucamonga	California	-117.6320675	34.15708472	good	no_info	RanchoCucamonga	NA	NA	NA	NA	NA	NA	NA	NA	NA	NA	NA	NA	NA	NA	NA	NA	NA	NA
TRE-45320	Crape myrtle	Lagerstroemia indica	Rancho Cucamonga	California	-117.6320674	34.15879127	good	introduced	RanchoCucamonga	NA	NA	NA	NA	NA	NA	NA	NA	NA	NA	NA	NA	NA	NA	NA	NA	NA	NA
TRE-45358	Pine	Pinus	Rancho Cucamonga	California	-117.6320607	34.15640134	good	no_info	RanchoCucamonga	NA	NA	NA	NA	NA	NA	NA	NA	NA	NA	NA	NA	NA	NA	NA	NA	NA	NA
TRE-48000	Palo verde tree	Parkinsonia florida	Rancho Cucamonga	California	-117.6320589	34.15282207	good	naturally_occurring	RanchoCucamonga	NA	NA	NA	NA	NA	NA	NA	NA	NA	NA	NA	NA	NA	NA	NA	NA	NA	NA
TRE-47965	Chinese pistache	Pistacia chinensis	Rancho Cucamonga	California	-117.6320547	34.15247254	good	introduced	RanchoCucamonga	NA	NA	NA	NA	NA	NA	NA	NA	NA	NA	NA	NA	NA	NA	NA	NA	NA	NA
TRE-48199	Sycamore	Platanus acerifolia	Rancho Cucamonga	California	-117.6320464	34.14980129	good	introduced	RanchoCucamonga	NA	NA	NA	NA	NA	NA	NA	NA	NA	NA	NA	NA	NA	NA	NA	NA	NA	NA
TRE-48024	Crape myrtle	Lagerstroemia indica	Rancho Cucamonga	California	-117.632034	34.15150765	NA	introduced	RanchoCucamonga	NA	NA	NA	NA	NA	NA	NA	NA	NA	NA	NA	NA	NA	NA	NA	NA	NA	NA
TRE-46490	Pygmy date palm	Phoenix roebelenii	Rancho Cucamonga	California	-117.6320257	34.15471922	good	no_info	RanchoCucamonga	NA	NA	NA	NA	NA	NA	NA	NA	NA	NA	NA	NA	NA	NA	NA	NA	NA	NA
TRE-48120	Chinese pistache	Pistacia chinensis	Rancho Cucamonga	California	-117.6320201	34.15160756	NA	introduced	RanchoCucamonga	NA	NA	NA	NA	NA	NA	NA	NA	NA	NA	NA	NA	NA	NA	NA	NA	NA	NA
TRE-47997	Pygmy date palm	Phoenix roebelenii	Rancho Cucamonga	California	-117.6320139	34.15334022	good	no_info	RanchoCucamonga	NA	NA	NA	NA	NA	NA	NA	NA	NA	NA	NA	NA	NA	NA	NA	NA	NA	NA
TRE-48863	Palm	Syagrus romanzoffiana	Rancho Cucamonga	California	-117.6320096	34.14390695	good	introduced	RanchoCucamonga	NA	NA	NA	NA	NA	NA	NA	NA	NA	NA	NA	NA	NA	NA	NA	NA	NA	NA
TRE-47981	Pygmy date palm	Phoenix roebelenii	Rancho Cucamonga	California	-117.6319895	34.15345685	good	no_info	RanchoCucamonga	NA	NA	NA	NA	NA	NA	NA	NA	NA	NA	NA	NA	NA	NA	NA	NA	NA	NA
TRE-48388	African sumac	Rhus lancea	Rancho Cucamonga	California	-117.6319887	34.14719134	good	no_info	RanchoCucamonga	NA	NA	NA	NA	NA	NA	NA	NA	NA	NA	NA	NA	NA	NA	NA	NA	NA	NA
TRE-47966	Chinese pistache	Pistacia chinensis	Rancho Cucamonga	California	-117.6319821	34.15257494	good	introduced	RanchoCucamonga	NA	NA	NA	NA	NA	NA	NA	NA	NA	NA	NA	NA	NA	NA	NA	NA	NA	NA
TRE-47999	Pepper	Schinus molle	Rancho Cucamonga	California	-117.6319788	34.15297879	good	introduced	RanchoCucamonga	NA	NA	NA	NA	NA	NA	NA	NA	NA	NA	NA	NA	NA	NA	NA	NA	NA	NA
TRE-45394	NA	Prunus serrulata	Rancho Cucamonga	California	-117.6319767	34.15648718	NA	introduced	RanchoCucamonga	NA	NA	NA	NA	NA	NA	NA	NA	NA	NA	NA	NA	NA	NA	NA	NA	NA	NA
TRE-52583	Mulberry	Morus alba	Rancho Cucamonga	California	-117.631968	34.14352055	good	introduced	RanchoCucamonga	NA	NA	NA	NA	NA	NA	NA	NA	NA	NA	NA	NA	NA	NA	NA	NA	NA	NA
TRE-52582	Carrotwood	Cupaniopsis anacardioides	Rancho Cucamonga	California	-117.631967	34.14346601	good	introduced	RanchoCucamonga	NA	NA	NA	NA	NA	NA	NA	NA	NA	NA	NA	NA	NA	NA	NA	NA	NA	NA
TRE-46491	Palm	Arecaceae	Rancho Cucamonga	California	-117.631963	34.15471249	good	no_info	RanchoCucamonga	NA	NA	NA	NA	NA	NA	NA	NA	NA	NA	NA	NA	NA	NA	NA	NA	NA	NA
TRE-52581	Carrotwood	Cupaniopsis anacardioides	Rancho Cucamonga	California	-117.6319598	34.1433859	good	introduced	RanchoCucamonga	NA	NA	NA	NA	NA	NA	NA	NA	NA	NA	NA	NA	NA	NA	NA	NA	NA	NA
TRE-48365	Pine	Pinus	Rancho Cucamonga	California	-117.6319526	34.14709272	good	no_info	RanchoCucamonga	NA	NA	NA	NA	NA	NA	NA	NA	NA	NA	NA	NA	NA	NA	NA	NA	NA	NA
TRE-45400	Liquidambar	Liquidambar styraciflua	Rancho Cucamonga	California	-117.631951	34.15710214	good	introduced	RanchoCucamonga	NA	NA	NA	NA	NA	NA	NA	NA	NA	NA	NA	NA	NA	NA	NA	NA	NA	NA
TRE-48409	Sycamore	Platanus acerifolia	Rancho Cucamonga	California	-117.6319455	34.14851109	good	introduced	RanchoCucamonga	NA	NA	NA	NA	NA	NA	NA	NA	NA	NA	NA	NA	NA	NA	NA	NA	NA	NA
TRE-52580	Carrotwood	Cupaniopsis anacardioides	Rancho Cucamonga	California	-117.6319433	34.14332113	good	introduced	RanchoCucamonga	NA	NA	NA	NA	NA	NA	NA	NA	NA	NA	NA	NA	NA	NA	NA	NA	NA	NA
TRE-48121	Chinese pistache	Pistacia chinensis	Rancho Cucamonga	California	-117.6319402	34.15158855	NA	introduced	RanchoCucamonga	NA	NA	NA	NA	NA	NA	NA	NA	NA	NA	NA	NA	NA	NA	NA	NA	NA	NA
TRE-45393	NA	Prunus serrulata	Rancho Cucamonga	California	-117.6319385	34.15644024	NA	introduced	RanchoCucamonga	NA	NA	NA	NA	NA	NA	NA	NA	NA	NA	NA	NA	NA	NA	NA	NA	NA	NA
TRE-45319	Crape myrtle	Lagerstroemia indica	Rancho Cucamonga	California	-117.6319217	34.15876878	good	introduced	RanchoCucamonga	NA	NA	NA	NA	NA	NA	NA	NA	NA	NA	NA	NA	NA	NA	NA	NA	NA	NA
TRE-47967	Chinese pistache	Pistacia chinensis	Rancho Cucamonga	California	-117.6319192	34.15268277	good	introduced	RanchoCucamonga	NA	NA	NA	NA	NA	NA	NA	NA	NA	NA	NA	NA	NA	NA	NA	NA	NA	NA
TRE-48387	African sumac	Rhus lancea	Rancho Cucamonga	California	-117.631918	34.147193	good	no_info	RanchoCucamonga	NA	NA	NA	NA	NA	NA	NA	NA	NA	NA	NA	NA	NA	NA	NA	NA	NA	NA
TRE-52579	Carrotwood	Cupaniopsis anacardioides	Rancho Cucamonga	California	-117.6319094	34.14324357	good	introduced	RanchoCucamonga	NA	NA	NA	NA	NA	NA	NA	NA	NA	NA	NA	NA	NA	NA	NA	NA	NA	NA
TRE-47998	Pepper	Schinus molle	Rancho Cucamonga	California	-117.6319085	34.15308348	good	introduced	RanchoCucamonga	NA	NA	NA	NA	NA	NA	NA	NA	NA	NA	NA	NA	NA	NA	NA	NA	NA	NA
TRE-46492	Pygmy date palm	Phoenix roebelenii	Rancho Cucamonga	California	-117.6319022	34.15470501	good	no_info	RanchoCucamonga	NA	NA	NA	NA	NA	NA	NA	NA	NA	NA	NA	NA	NA	NA	NA	NA	NA	NA
TRE-48025	Crape myrtle	Lagerstroemia indica	Rancho Cucamonga	California	-117.6318975	34.1514789	good	introduced	RanchoCucamonga	NA	NA	NA	NA	NA	NA	NA	NA	NA	NA	NA	NA	NA	NA	NA	NA	NA	NA
TRE-47968	NA	NA	Rancho Cucamonga	California	-117.6318879	34.15289746	NA	no_info	RanchoCucamonga	NA	NA	NA	NA	NA	NA	NA	NA	NA	NA	NA	NA	NA	NA	NA	NA	NA	NA
TRE-52458	Magnolia	Magnolia soulangeana	Rancho Cucamonga	California	-117.6318719	34.14295304	good	no_info	RanchoCucamonga	NA	NA	NA	NA	NA	NA	NA	NA	NA	NA	NA	NA	NA	NA	NA	NA	NA	NA
TRE-47980	Pygmy date palm	Phoenix roebelenii	Rancho Cucamonga	California	-117.631861	34.1534092	good	no_info	RanchoCucamonga	NA	NA	NA	NA	NA	NA	NA	NA	NA	NA	NA	NA	NA	NA	NA	NA	NA	NA
TRE-52578	Carrotwood	Cupaniopsis anacardioides	Rancho Cucamonga	California	-117.6318599	34.14314642	good	introduced	RanchoCucamonga	NA	NA	NA	NA	NA	NA	NA	NA	NA	NA	NA	NA	NA	NA	NA	NA	NA	NA
TRE-48026	Crape myrtle	Lagerstroemia indica	Rancho Cucamonga	California	-117.6318566	34.15147162	good	introduced	RanchoCucamonga	NA	NA	NA	NA	NA	NA	NA	NA	NA	NA	NA	NA	NA	NA	NA	NA	NA	NA
TRE-48122	Chinese pistache	Pistacia chinensis	Rancho Cucamonga	California	-117.6318397	34.15157147	NA	introduced	RanchoCucamonga	NA	NA	NA	NA	NA	NA	NA	NA	NA	NA	NA	NA	NA	NA	NA	NA	NA	NA
TRE-52457	Liquidambar	Liquidambar styraciflua	Rancho Cucamonga	California	-117.6318186	34.14372109	NA	introduced	RanchoCucamonga	NA	NA	NA	NA	NA	NA	NA	NA	NA	NA	NA	NA	NA	NA	NA	NA	NA	NA
TRE-45401	Palm	Washingtonia robusta	Rancho Cucamonga	California	-117.6318147	34.15712073	good	introduced	RanchoCucamonga	NA	NA	NA	NA	NA	NA	NA	NA	NA	NA	NA	NA	NA	NA	NA	NA	NA	NA
TRE-52459	Liquidambar	Liquidambar styraciflua	Rancho Cucamonga	California	-117.6318092	34.14285587	good	introduced	RanchoCucamonga	NA	NA	NA	NA	NA	NA	NA	NA	NA	NA	NA	NA	NA	NA	NA	NA	NA	NA
TRE-48200	Sycamore	Platanus acerifolia	Rancho Cucamonga	California	-117.6318089	34.14979947	good	introduced	RanchoCucamonga	NA	NA	NA	NA	NA	NA	NA	NA	NA	NA	NA	NA	NA	NA	NA	NA	NA	NA
TRE-52577	Carrotwood	Cupaniopsis anacardioides	Rancho Cucamonga	California	-117.6318067	34.14308527	good	introduced	RanchoCucamonga	NA	NA	NA	NA	NA	NA	NA	NA	NA	NA	NA	NA	NA	NA	NA	NA	NA	NA
TRE-45392	Albizia	Albizia julibrissin	Rancho Cucamonga	California	-117.6317965	34.15628111	good	introduced	RanchoCucamonga	NA	NA	NA	NA	NA	NA	NA	NA	NA	NA	NA	NA	NA	NA	NA	NA	NA	NA
TRE-52456	Liquidambar	Liquidambar styraciflua	Rancho Cucamonga	California	-117.6317754	34.14371834	NA	introduced	RanchoCucamonga	NA	NA	NA	NA	NA	NA	NA	NA	NA	NA	NA	NA	NA	NA	NA	NA	NA	NA
TRE-52576	Palm	Caryota obtusa	Rancho Cucamonga	California	-117.631759	34.14297993	good	introduced	RanchoCucamonga	NA	NA	NA	NA	NA	NA	NA	NA	NA	NA	NA	NA	NA	NA	NA	NA	NA	NA
TRE-48366	NA	NA	Rancho Cucamonga	California	-117.6317578	34.14710462	NA	no_info	RanchoCucamonga	NA	NA	NA	NA	NA	NA	NA	NA	NA	NA	NA	NA	NA	NA	NA	NA	NA	NA
TRE-48027	Crape myrtle	Lagerstroemia indica	Rancho Cucamonga	California	-117.6317443	34.1514729	good	introduced	RanchoCucamonga	NA	NA	NA	NA	NA	NA	NA	NA	NA	NA	NA	NA	NA	NA	NA	NA	NA	NA
TRE-45318	Crape myrtle	Lagerstroemia indica	Rancho Cucamonga	California	-117.6317389	34.15876776	good	introduced	RanchoCucamonga	NA	NA	NA	NA	NA	NA	NA	NA	NA	NA	NA	NA	NA	NA	NA	NA	NA	NA
TRE-52460	Liquidambar	Liquidambar styraciflua	Rancho Cucamonga	California	-117.6317372	34.14275294	good	introduced	RanchoCucamonga	NA	NA	NA	NA	NA	NA	NA	NA	NA	NA	NA	NA	NA	NA	NA	NA	NA	NA
TRE-48410	Sycamore	Platanus acerifolia	Rancho Cucamonga	California	-117.6317342	34.14848819	good	introduced	RanchoCucamonga	NA	NA	NA	NA	NA	NA	NA	NA	NA	NA	NA	NA	NA	NA	NA	NA	NA	NA
TRE-48201	Sycamore	Platanus acerifolia	Rancho Cucamonga	California	-117.631723	34.14979664	good	introduced	RanchoCucamonga	NA	NA	NA	NA	NA	NA	NA	NA	NA	NA	NA	NA	NA	NA	NA	NA	NA	NA
TRE-52461	Liquidambar	Liquidambar styraciflua	Rancho Cucamonga	California	-117.6317092	34.14271258	good	introduced	RanchoCucamonga	NA	NA	NA	NA	NA	NA	NA	NA	NA	NA	NA	NA	NA	NA	NA	NA	NA	NA
TRE-48367	Crape myrtle	Lagerstroemia indica	Rancho Cucamonga	California	-117.6317064	34.14709976	good	introduced	RanchoCucamonga	NA	NA	NA	NA	NA	NA	NA	NA	NA	NA	NA	NA	NA	NA	NA	NA	NA	NA
TRE-48028	Crape myrtle	Lagerstroemia indica	Rancho Cucamonga	California	-117.6317029	34.15146991	good	introduced	RanchoCucamonga	NA	NA	NA	NA	NA	NA	NA	NA	NA	NA	NA	NA	NA	NA	NA	NA	NA	NA
TRE-45402	Liquidambar	Liquidambar styraciflua	Rancho Cucamonga	California	-117.6316973	34.15713832	good	introduced	RanchoCucamonga	NA	NA	NA	NA	NA	NA	NA	NA	NA	NA	NA	NA	NA	NA	NA	NA	NA	NA
TRE-47969	Liquidambar	Liquidambar styraciflua	Rancho Cucamonga	California	-117.6316951	34.15314458	good	introduced	RanchoCucamonga	NA	NA	NA	NA	NA	NA	NA	NA	NA	NA	NA	NA	NA	NA	NA	NA	NA	NA
TRE-50084	Sycamore	Platanus acerifolia	Rancho Cucamonga	California	-117.6316947	34.14357339	good	introduced	RanchoCucamonga	NA	NA	NA	NA	NA	NA	NA	NA	NA	NA	NA	NA	NA	NA	NA	NA	NA	NA
TRE-48509	Pine	Phoenix canariensis	Rancho Cucamonga	California	-117.6316864	34.1458674	good	introduced	RanchoCucamonga	NA	NA	NA	NA	NA	NA	NA	NA	NA	NA	NA	NA	NA	NA	NA	NA	NA	NA
TRE-52575	Palm	Caryota obtusa	Rancho Cucamonga	California	-117.6316617	34.14285465	good	introduced	RanchoCucamonga	NA	NA	NA	NA	NA	NA	NA	NA	NA	NA	NA	NA	NA	NA	NA	NA	NA	NA
TRE-48508	Pygmy date palm	Phoenix roebelenii	Rancho Cucamonga	California	-117.6316601	34.14585632	good	no_info	RanchoCucamonga	NA	NA	NA	NA	NA	NA	NA	NA	NA	NA	NA	NA	NA	NA	NA	NA	NA	NA
TRE-48029	Crape myrtle	Lagerstroemia indica	Rancho Cucamonga	California	-117.6316527	34.15147205	good	introduced	RanchoCucamonga	NA	NA	NA	NA	NA	NA	NA	NA	NA	NA	NA	NA	NA	NA	NA	NA	NA	NA
TRE-45317	Crape myrtle	Lagerstroemia indica	Rancho Cucamonga	California	-117.6316462	34.15877593	good	introduced	RanchoCucamonga	NA	NA	NA	NA	NA	NA	NA	NA	NA	NA	NA	NA	NA	NA	NA	NA	NA	NA
TRE-52574	Palm	Archontophoenix cunninghamiana	Rancho Cucamonga	California	-117.6316172	34.14278724	good	introduced	RanchoCucamonga	NA	NA	NA	NA	NA	NA	NA	NA	NA	NA	NA	NA	NA	NA	NA	NA	NA	NA
TRE-48507	Pine	Phoenix canariensis	Rancho Cucamonga	California	-117.6316168	34.14584485	good	introduced	RanchoCucamonga	NA	NA	NA	NA	NA	NA	NA	NA	NA	NA	NA	NA	NA	NA	NA	NA	NA	NA
TRE-48030	Crape myrtle	Lagerstroemia indica	Rancho Cucamonga	California	-117.6315968	34.15147334	good	introduced	RanchoCucamonga	NA	NA	NA	NA	NA	NA	NA	NA	NA	NA	NA	NA	NA	NA	NA	NA	NA	NA
TRE-50085	NA	NA	Rancho Cucamonga	California	-117.6315904	34.14357328	NA	no_info	RanchoCucamonga	NA	NA	NA	NA	NA	NA	NA	NA	NA	NA	NA	NA	NA	NA	NA	NA	NA	NA
TRE-52573	Palm	Archontophoenix cunninghamiana	Rancho Cucamonga	California	-117.631581	34.14271412	good	introduced	RanchoCucamonga	NA	NA	NA	NA	NA	NA	NA	NA	NA	NA	NA	NA	NA	NA	NA	NA	NA	NA
TRE-48411	Liquidambar	Liquidambar styraciflua	Rancho Cucamonga	California	-117.6315752	34.1484886	good	introduced	RanchoCucamonga	NA	NA	NA	NA	NA	NA	NA	NA	NA	NA	NA	NA	NA	NA	NA	NA	NA	NA
TRE-48368	Pygmy date palm	Phoenix roebelenii	Rancho Cucamonga	California	-117.6315722	34.14709724	good	no_info	RanchoCucamonga	NA	NA	NA	NA	NA	NA	NA	NA	NA	NA	NA	NA	NA	NA	NA	NA	NA	NA
TRE-48506	Pine	Phoenix canariensis	Rancho Cucamonga	California	-117.6315708	34.14584338	good	introduced	RanchoCucamonga	NA	NA	NA	NA	NA	NA	NA	NA	NA	NA	NA	NA	NA	NA	NA	NA	NA	NA
TRE-52455	Liquidambar	Liquidambar styraciflua	Rancho Cucamonga	California	-117.6315538	34.14372201	NA	introduced	RanchoCucamonga	NA	NA	NA	NA	NA	NA	NA	NA	NA	NA	NA	NA	NA	NA	NA	NA	NA	NA
TRE-48386	Redbud	Cercis canadensis	Rancho Cucamonga	California	-117.6315489	34.14720899	good	introduced	RanchoCucamonga	NA	NA	NA	NA	NA	NA	NA	NA	NA	NA	NA	NA	NA	NA	NA	NA	NA	NA
TRE-45316	Pine	Pinus	Rancho Cucamonga	California	-117.6315277	34.1588092	good	no_info	RanchoCucamonga	NA	NA	NA	NA	NA	NA	NA	NA	NA	NA	NA	NA	NA	NA	NA	NA	NA	NA
TRE-48118	Chinese pistache	Pistacia chinensis	Rancho Cucamonga	California	-117.6315226	34.15155655	good	introduced	RanchoCucamonga	NA	NA	NA	NA	NA	NA	NA	NA	NA	NA	NA	NA	NA	NA	NA	NA	NA	NA
TRE-48505	Pine	Pinus	Rancho Cucamonga	California	-117.6315198	34.14584704	good	no_info	RanchoCucamonga	NA	NA	NA	NA	NA	NA	NA	NA	NA	NA	NA	NA	NA	NA	NA	NA	NA	NA
TRE-48258	Japanese pagoda	Sophora japonica	Rancho Cucamonga	California	-117.6315137	34.15046452	good	no_info	RanchoCucamonga	NA	NA	NA	NA	NA	NA	NA	NA	NA	NA	NA	NA	NA	NA	NA	NA	NA	NA
TRE-48031	Chinese pistache	Pistacia chinensis	Rancho Cucamonga	California	-117.631511	34.15146791	NA	introduced	RanchoCucamonga	NA	NA	NA	NA	NA	NA	NA	NA	NA	NA	NA	NA	NA	NA	NA	NA	NA	NA
TRE-48202	Sycamore	Platanus acerifolia	Rancho Cucamonga	California	-117.6315027	34.14979362	good	introduced	RanchoCucamonga	NA	NA	NA	NA	NA	NA	NA	NA	NA	NA	NA	NA	NA	NA	NA	NA	NA	NA
TRE-52454	Liquidambar	Liquidambar styraciflua	Rancho Cucamonga	California	-117.6314984	34.14372293	NA	introduced	RanchoCucamonga	NA	NA	NA	NA	NA	NA	NA	NA	NA	NA	NA	NA	NA	NA	NA	NA	NA	NA
TRE-45159	Palm	Arecaceae	Rancho Cucamonga	California	-117.6314871	34.16367949	good	no_info	RanchoCucamonga	NA	NA	NA	NA	NA	NA	NA	NA	NA	NA	NA	NA	NA	NA	NA	NA	NA	NA
TRE-45160	Palm	Washingtonia filifera	Rancho Cucamonga	California	-117.6314871	34.16360701	good	naturally_occurring	RanchoCucamonga	NA	NA	NA	NA	NA	NA	NA	NA	NA	NA	NA	NA	NA	NA	NA	NA	NA	NA
TRE-48259	Japanese pagoda	Sophora japonica	Rancho Cucamonga	California	-117.6314828	34.150323	good	no_info	RanchoCucamonga	NA	NA	NA	NA	NA	NA	NA	NA	NA	NA	NA	NA	NA	NA	NA	NA	NA	NA
TRE-45158	Palm	Arecaceae	Rancho Cucamonga	California	-117.6314681	34.16374489	good	no_info	RanchoCucamonga	NA	NA	NA	NA	NA	NA	NA	NA	NA	NA	NA	NA	NA	NA	NA	NA	NA	NA
TRE-48117	Chinese pistache	Pistacia chinensis	Rancho Cucamonga	California	-117.6314676	34.15155655	good	introduced	RanchoCucamonga	NA	NA	NA	NA	NA	NA	NA	NA	NA	NA	NA	NA	NA	NA	NA	NA	NA	NA
TRE-45157	Palm	Arecaceae	Rancho Cucamonga	California	-117.6314633	34.16378507	good	no_info	RanchoCucamonga	NA	NA	NA	NA	NA	NA	NA	NA	NA	NA	NA	NA	NA	NA	NA	NA	NA	NA
TRE-45156	Palm	Arecaceae	Rancho Cucamonga	California	-117.6314547	34.16384259	good	no_info	RanchoCucamonga	NA	NA	NA	NA	NA	NA	NA	NA	NA	NA	NA	NA	NA	NA	NA	NA	NA	NA
TRE-52462	Carrotwood	Cupaniopsis anacardioides	Rancho Cucamonga	California	-117.6314544	34.1422882	good	introduced	RanchoCucamonga	NA	NA	NA	NA	NA	NA	NA	NA	NA	NA	NA	NA	NA	NA	NA	NA	NA	NA
TRE-45155	Palm	Arecaceae	Rancho Cucamonga	California	-117.6314404	34.16388671	good	no_info	RanchoCucamonga	NA	NA	NA	NA	NA	NA	NA	NA	NA	NA	NA	NA	NA	NA	NA	NA	NA	NA
TRE-45154	Palm	Arecaceae	Rancho Cucamonga	California	-117.6314395	34.16394107	good	no_info	RanchoCucamonga	NA	NA	NA	NA	NA	NA	NA	NA	NA	NA	NA	NA	NA	NA	NA	NA	NA	NA
TRE-52572	Fruit tree	Citrus limon	Rancho Cucamonga	California	-117.631435	34.14248251	good	introduced	RanchoCucamonga	NA	NA	NA	NA	NA	NA	NA	NA	NA	NA	NA	NA	NA	NA	NA	NA	NA	NA
TRE-45161	Willow	Geijera parviflora	Rancho Cucamonga	California	-117.6314233	34.16337426	good	introduced	RanchoCucamonga	NA	NA	NA	NA	NA	NA	NA	NA	NA	NA	NA	NA	NA	NA	NA	NA	NA	NA
TRE-48369	Alder	NA	Rancho Cucamonga	California	-117.6314115	34.14709779	good	no_info	RanchoCucamonga	NA	NA	NA	NA	NA	NA	NA	NA	NA	NA	NA	NA	NA	NA	NA	NA	NA	NA
TRE-45315	Maple	Acer	Rancho Cucamonga	California	-117.6314112	34.15881149	good	no_info	RanchoCucamonga	NA	NA	NA	NA	NA	NA	NA	NA	NA	NA	NA	NA	NA	NA	NA	NA	NA	NA
TRE-45153	Willow	Geijera parviflora	Rancho Cucamonga	California	-117.6314086	34.16398036	good	introduced	RanchoCucamonga	NA	NA	NA	NA	NA	NA	NA	NA	NA	NA	NA	NA	NA	NA	NA	NA	NA	NA
TRE-48203	Sycamore	Platanus acerifolia	Rancho Cucamonga	California	-117.6314063	34.14979273	good	introduced	RanchoCucamonga	NA	NA	NA	NA	NA	NA	NA	NA	NA	NA	NA	NA	NA	NA	NA	NA	NA	NA
TRE-48385	Liquidambar	Liquidambar styraciflua	Rancho Cucamonga	California	-117.6313943	34.14721791	good	introduced	RanchoCucamonga	NA	NA	NA	NA	NA	NA	NA	NA	NA	NA	NA	NA	NA	NA	NA	NA	NA	NA
TRE-48512	Liquidambar	Liquidambar styraciflua	Rancho Cucamonga	California	-117.6313899	34.14573353	good	introduced	RanchoCucamonga	NA	NA	NA	NA	NA	NA	NA	NA	NA	NA	NA	NA	NA	NA	NA	NA	NA	NA
TRE-48116	Chinese pistache	Pistacia chinensis	Rancho Cucamonga	California	-117.6313833	34.15155092	good	introduced	RanchoCucamonga	NA	NA	NA	NA	NA	NA	NA	NA	NA	NA	NA	NA	NA	NA	NA	NA	NA	NA
TRE-45162	Willow	Geijera parviflora	Rancho Cucamonga	California	-117.6313776	34.16325608	good	introduced	RanchoCucamonga	NA	NA	NA	NA	NA	NA	NA	NA	NA	NA	NA	NA	NA	NA	NA	NA	NA	NA
TRE-52571	Fruit tree	Pyrus domestica	Rancho Cucamonga	California	-117.6313772	34.14241314	good	no_info	RanchoCucamonga	NA	NA	NA	NA	NA	NA	NA	NA	NA	NA	NA	NA	NA	NA	NA	NA	NA	NA
TRE-45152	Pygmy date palm	Phoenix roebelenii	Rancho Cucamonga	California	-117.6313744	34.16401975	good	no_info	RanchoCucamonga	NA	NA	NA	NA	NA	NA	NA	NA	NA	NA	NA	NA	NA	NA	NA	NA	NA	NA
TRE-52463	Carrotwood	Cupaniopsis anacardioides	Rancho Cucamonga	California	-117.6313724	34.14218353	good	introduced	RanchoCucamonga	NA	NA	NA	NA	NA	NA	NA	NA	NA	NA	NA	NA	NA	NA	NA	NA	NA	NA
TRE-45124	Palm	Washingtonia filifera	Rancho Cucamonga	California	-117.631356	34.1636265	good	naturally_occurring	RanchoCucamonga	NA	NA	NA	NA	NA	NA	NA	NA	NA	NA	NA	NA	NA	NA	NA	NA	NA	NA
TRE-45151	Podocarpus	Podocarpus henkelii	Rancho Cucamonga	California	-117.6313544	34.16406072	good	introduced	RanchoCucamonga	NA	NA	NA	NA	NA	NA	NA	NA	NA	NA	NA	NA	NA	NA	NA	NA	NA	NA
TRE-45403	Ficus	Ficus benjamina	Rancho Cucamonga	California	-117.6313542	34.15718712	good	introduced	RanchoCucamonga	NA	NA	NA	NA	NA	NA	NA	NA	NA	NA	NA	NA	NA	NA	NA	NA	NA	NA
TRE-45314	Maple	Acer	Rancho Cucamonga	California	-117.6313534	34.15880549	good	no_info	RanchoCucamonga	NA	NA	NA	NA	NA	NA	NA	NA	NA	NA	NA	NA	NA	NA	NA	NA	NA	NA
TRE-45123	Palm	Washingtonia filifera	Rancho Cucamonga	California	-117.6313529	34.16359472	good	naturally_occurring	RanchoCucamonga	NA	NA	NA	NA	NA	NA	NA	NA	NA	NA	NA	NA	NA	NA	NA	NA	NA	NA
TRE-45125	Palm	Washingtonia filifera	Rancho Cucamonga	California	-117.6313517	34.16368131	good	naturally_occurring	RanchoCucamonga	NA	NA	NA	NA	NA	NA	NA	NA	NA	NA	NA	NA	NA	NA	NA	NA	NA	NA
TRE-48125	Chinese pistache	Pistacia chinensis	Rancho Cucamonga	California	-117.6313457	34.15351468	good	introduced	RanchoCucamonga	NA	NA	NA	NA	NA	NA	NA	NA	NA	NA	NA	NA	NA	NA	NA	NA	NA	NA
TRE-48257	Japanese pagoda	Sophora japonica	Rancho Cucamonga	California	-117.6313454	34.15057193	good	no_info	RanchoCucamonga	NA	NA	NA	NA	NA	NA	NA	NA	NA	NA	NA	NA	NA	NA	NA	NA	NA	NA
TRE-45150	Pygmy date palm	Phoenix roebelenii	Rancho Cucamonga	California	-117.6313448	34.16408672	good	no_info	RanchoCucamonga	NA	NA	NA	NA	NA	NA	NA	NA	NA	NA	NA	NA	NA	NA	NA	NA	NA	NA
TRE-45126	Palm	Washingtonia filifera	Rancho Cucamonga	California	-117.6313444	34.16375172	good	naturally_occurring	RanchoCucamonga	NA	NA	NA	NA	NA	NA	NA	NA	NA	NA	NA	NA	NA	NA	NA	NA	NA	NA
TRE-48384	Liquidambar	Liquidambar styraciflua	Rancho Cucamonga	California	-117.6313416	34.14720798	good	introduced	RanchoCucamonga	NA	NA	NA	NA	NA	NA	NA	NA	NA	NA	NA	NA	NA	NA	NA	NA	NA	NA
TRE-45410	Liquidambar	Liquidambar styraciflua	Rancho Cucamonga	California	-117.631341	34.15727258	good	introduced	RanchoCucamonga	NA	NA	NA	NA	NA	NA	NA	NA	NA	NA	NA	NA	NA	NA	NA	NA	NA	NA
TRE-48254	Japanese pagoda	Sophora japonica	Rancho Cucamonga	California	-117.6313375	34.15024723	good	no_info	RanchoCucamonga	NA	NA	NA	NA	NA	NA	NA	NA	NA	NA	NA	NA	NA	NA	NA	NA	NA	NA
TRE-45127	Palm	Washingtonia filifera	Rancho Cucamonga	California	-117.631336	34.16383973	good	naturally_occurring	RanchoCucamonga	NA	NA	NA	NA	NA	NA	NA	NA	NA	NA	NA	NA	NA	NA	NA	NA	NA	NA
TRE-52570	Fruit tree	Punica granatum	Rancho Cucamonga	California	-117.631333	34.14233908	good	introduced	RanchoCucamonga	NA	NA	NA	NA	NA	NA	NA	NA	NA	NA	NA	NA	NA	NA	NA	NA	NA	NA
TRE-48255	Japanese pagoda	Sophora japonica	Rancho Cucamonga	California	-117.6313326	34.15034275	good	no_info	RanchoCucamonga	NA	NA	NA	NA	NA	NA	NA	NA	NA	NA	NA	NA	NA	NA	NA	NA	NA	NA
TRE-45149	Podocarpus	Podocarpus henkelii	Rancho Cucamonga	California	-117.6313287	34.16411194	good	introduced	RanchoCucamonga	NA	NA	NA	NA	NA	NA	NA	NA	NA	NA	NA	NA	NA	NA	NA	NA	NA	NA
TRE-45122	Willow	Geijera parviflora	Rancho Cucamonga	California	-117.6313287	34.16343673	NA	introduced	RanchoCucamonga	NA	NA	NA	NA	NA	NA	NA	NA	NA	NA	NA	NA	NA	NA	NA	NA	NA	NA
TRE-48253	Japanese pagoda	Sophora japonica	Rancho Cucamonga	California	-117.6313271	34.15003261	good	no_info	RanchoCucamonga	NA	NA	NA	NA	NA	NA	NA	NA	NA	NA	NA	NA	NA	NA	NA	NA	NA	NA
TRE-48504	Olive	Olea europaea	Rancho Cucamonga	California	-117.6313262	34.14583958	good	introduced	RanchoCucamonga	NA	NA	NA	NA	NA	NA	NA	NA	NA	NA	NA	NA	NA	NA	NA	NA	NA	NA
TRE-48032	Chinese pistache	Pistacia chinensis	Rancho Cucamonga	California	-117.6313233	34.15147491	good	introduced	RanchoCucamonga	NA	NA	NA	NA	NA	NA	NA	NA	NA	NA	NA	NA	NA	NA	NA	NA	NA	NA
TRE-47970	Crape myrtle	Lagerstroemia indica	Rancho Cucamonga	California	-117.6313177	34.1537599	NA	introduced	RanchoCucamonga	NA	NA	NA	NA	NA	NA	NA	NA	NA	NA	NA	NA	NA	NA	NA	NA	NA	NA
TRE-45128	Palm	Washingtonia filifera	Rancho Cucamonga	California	-117.6313073	34.16389463	good	naturally_occurring	RanchoCucamonga	NA	NA	NA	NA	NA	NA	NA	NA	NA	NA	NA	NA	NA	NA	NA	NA	NA	NA
TRE-45361	Eucalyptus	Eucalyptus globulus	Rancho Cucamonga	California	-117.6313045	34.15545366	good	introduced	RanchoCucamonga	NA	NA	NA	NA	NA	NA	NA	NA	NA	NA	NA	NA	NA	NA	NA	NA	NA	NA
TRE-45148	Palm	Phoenix canariensis	Rancho Cucamonga	California	-117.6313039	34.16417181	good	introduced	RanchoCucamonga	NA	NA	NA	NA	NA	NA	NA	NA	NA	NA	NA	NA	NA	NA	NA	NA	NA	NA
TRE-48256	Japanese pagoda	Sophora japonica	Rancho Cucamonga	California	-117.6313002	34.15051509	good	no_info	RanchoCucamonga	NA	NA	NA	NA	NA	NA	NA	NA	NA	NA	NA	NA	NA	NA	NA	NA	NA	NA
TRE-45147	Podocarpus	Podocarpus henkelii	Rancho Cucamonga	California	-117.6312853	34.16422945	good	introduced	RanchoCucamonga	NA	NA	NA	NA	NA	NA	NA	NA	NA	NA	NA	NA	NA	NA	NA	NA	NA	NA
TRE-45121	Willow	Geijera parviflora	Rancho Cucamonga	California	-117.6312848	34.16334242	good	introduced	RanchoCucamonga	NA	NA	NA	NA	NA	NA	NA	NA	NA	NA	NA	NA	NA	NA	NA	NA	NA	NA
TRE-45409	Liquidambar	Liquidambar styraciflua	Rancho Cucamonga	California	-117.6312822	34.1572838	good	introduced	RanchoCucamonga	NA	NA	NA	NA	NA	NA	NA	NA	NA	NA	NA	NA	NA	NA	NA	NA	NA	NA
TRE-48115	Chinese pistache	Pistacia chinensis	Rancho Cucamonga	California	-117.6312818	34.15155744	good	introduced	RanchoCucamonga	NA	NA	NA	NA	NA	NA	NA	NA	NA	NA	NA	NA	NA	NA	NA	NA	NA	NA
TRE-48513	Nepal privet	Ligustrum lucidum	Rancho Cucamonga	California	-117.6312768	34.14573593	good	introduced	RanchoCucamonga	NA	NA	NA	NA	NA	NA	NA	NA	NA	NA	NA	NA	NA	NA	NA	NA	NA	NA
TRE-45366	Photinia	Photinia fraseri	Rancho Cucamonga	California	-117.6312765	34.15584751	good	introduced	RanchoCucamonga	NA	NA	NA	NA	NA	NA	NA	NA	NA	NA	NA	NA	NA	NA	NA	NA	NA	NA
TRE-47971	Crape myrtle	Lagerstroemia indica	Rancho Cucamonga	California	-117.6312703	34.15383032	NA	introduced	RanchoCucamonga	NA	NA	NA	NA	NA	NA	NA	NA	NA	NA	NA	NA	NA	NA	NA	NA	NA	NA
TRE-45391	Magnolia	Magnolia grandiflora	Rancho Cucamonga	California	-117.6312675	34.1559673	good	introduced	RanchoCucamonga	NA	NA	NA	NA	NA	NA	NA	NA	NA	NA	NA	NA	NA	NA	NA	NA	NA	NA
TRE-45129	Palm	Washingtonia filifera	Rancho Cucamonga	California	-117.6312653	34.16396663	good	naturally_occurring	RanchoCucamonga	NA	NA	NA	NA	NA	NA	NA	NA	NA	NA	NA	NA	NA	NA	NA	NA	NA	NA
TRE-45362	Eucalyptus	Eucalyptus globulus	Rancho Cucamonga	California	-117.6312638	34.15540621	good	introduced	RanchoCucamonga	NA	NA	NA	NA	NA	NA	NA	NA	NA	NA	NA	NA	NA	NA	NA	NA	NA	NA
TRE-48033	Chinese pistache	Pistacia chinensis	Rancho Cucamonga	California	-117.6312633	34.15147171	good	introduced	RanchoCucamonga	NA	NA	NA	NA	NA	NA	NA	NA	NA	NA	NA	NA	NA	NA	NA	NA	NA	NA
TRE-45313	Maple	Acer	Rancho Cucamonga	California	-117.6312588	34.15879069	good	no_info	RanchoCucamonga	NA	NA	NA	NA	NA	NA	NA	NA	NA	NA	NA	NA	NA	NA	NA	NA	NA	NA
TRE-45404	Jacaranda	Jacaranda mimosifolia	Rancho Cucamonga	California	-117.631246	34.15721448	good	introduced	RanchoCucamonga	NA	NA	NA	NA	NA	NA	NA	NA	NA	NA	NA	NA	NA	NA	NA	NA	NA	NA
TRE-45363	Eucalyptus	Eucalyptus globulus	Rancho Cucamonga	California	-117.6312443	34.15530931	good	introduced	RanchoCucamonga	NA	NA	NA	NA	NA	NA	NA	NA	NA	NA	NA	NA	NA	NA	NA	NA	NA	NA
TRE-48383	Pine	Pinus	Rancho Cucamonga	California	-117.6312434	34.14723281	good	no_info	RanchoCucamonga	NA	NA	NA	NA	NA	NA	NA	NA	NA	NA	NA	NA	NA	NA	NA	NA	NA	NA
TRE-45120	Willow	Geijera parviflora	Rancho Cucamonga	California	-117.6312433	34.16326081	good	introduced	RanchoCucamonga	NA	NA	NA	NA	NA	NA	NA	NA	NA	NA	NA	NA	NA	NA	NA	NA	NA	NA
TRE-47972	Crape myrtle	Lagerstroemia indica	Rancho Cucamonga	California	-117.6312421	34.1539052	NA	introduced	RanchoCucamonga	NA	NA	NA	NA	NA	NA	NA	NA	NA	NA	NA	NA	NA	NA	NA	NA	NA	NA
TRE-45364	Eucalyptus	Eucalyptus globulus	Rancho Cucamonga	California	-117.6312378	34.15524011	good	introduced	RanchoCucamonga	NA	NA	NA	NA	NA	NA	NA	NA	NA	NA	NA	NA	NA	NA	NA	NA	NA	NA
TRE-45163	Plum	Prunus cerasifera	Rancho Cucamonga	California	-117.6312364	34.16301284	good	introduced	RanchoCucamonga	NA	NA	NA	NA	NA	NA	NA	NA	NA	NA	NA	NA	NA	NA	NA	NA	NA	NA
TRE-45130	Palm	Washingtonia filifera	Rancho Cucamonga	California	-117.6312333	34.16403344	good	naturally_occurring	RanchoCucamonga	NA	NA	NA	NA	NA	NA	NA	NA	NA	NA	NA	NA	NA	NA	NA	NA	NA	NA
TRE-45367	Photinia	Photinia fraseri	Rancho Cucamonga	California	-117.6312318	34.15586766	good	introduced	RanchoCucamonga	NA	NA	NA	NA	NA	NA	NA	NA	NA	NA	NA	NA	NA	NA	NA	NA	NA	NA
TRE-48370	Pygmy date palm	Phoenix roebelenii	Rancho Cucamonga	California	-117.6312205	34.14710528	good	no_info	RanchoCucamonga	NA	NA	NA	NA	NA	NA	NA	NA	NA	NA	NA	NA	NA	NA	NA	NA	NA	NA
TRE-45164	Plum	Prunus cerasifera	Rancho Cucamonga	California	-117.6312145	34.16297581	good	introduced	RanchoCucamonga	NA	NA	NA	NA	NA	NA	NA	NA	NA	NA	NA	NA	NA	NA	NA	NA	NA	NA
TRE-45408	Liquidambar	Liquidambar styraciflua	Rancho Cucamonga	California	-117.6312133	34.15730657	good	introduced	RanchoCucamonga	NA	NA	NA	NA	NA	NA	NA	NA	NA	NA	NA	NA	NA	NA	NA	NA	NA	NA
TRE-45368	Photinia	Photinia fraseri	Rancho Cucamonga	California	-117.6312123	34.15587915	dead	introduced	RanchoCucamonga	NA	NA	NA	NA	NA	NA	NA	NA	NA	NA	NA	NA	NA	NA	NA	NA	NA	NA
TRE-45312	Maple	Acer	Rancho Cucamonga	California	-117.631212	34.15878814	NA	no_info	RanchoCucamonga	NA	NA	NA	NA	NA	NA	NA	NA	NA	NA	NA	NA	NA	NA	NA	NA	NA	NA
TRE-47973	Crape myrtle	Lagerstroemia indica	Rancho Cucamonga	California	-117.6312088	34.15398351	NA	introduced	RanchoCucamonga	NA	NA	NA	NA	NA	NA	NA	NA	NA	NA	NA	NA	NA	NA	NA	NA	NA	NA
TRE-45131	Palm	Washingtonia filifera	Rancho Cucamonga	California	-117.6312086	34.16408915	good	naturally_occurring	RanchoCucamonga	NA	NA	NA	NA	NA	NA	NA	NA	NA	NA	NA	NA	NA	NA	NA	NA	NA	NA
TRE-52453	Liquidambar	Liquidambar styraciflua	Rancho Cucamonga	California	-117.6312047	34.14372018	NA	introduced	RanchoCucamonga	NA	NA	NA	NA	NA	NA	NA	NA	NA	NA	NA	NA	NA	NA	NA	NA	NA	NA
TRE-45165	Plum	Prunus cerasifera	Rancho Cucamonga	California	-117.6311983	34.16294982	good	introduced	RanchoCucamonga	NA	NA	NA	NA	NA	NA	NA	NA	NA	NA	NA	NA	NA	NA	NA	NA	NA	NA
TRE-45119	Willow	Geijera parviflora	Rancho Cucamonga	California	-117.6311961	34.16317829	good	introduced	RanchoCucamonga	NA	NA	NA	NA	NA	NA	NA	NA	NA	NA	NA	NA	NA	NA	NA	NA	NA	NA
TRE-48382	Plum	Prunus cerasifera	Rancho Cucamonga	California	-117.6311935	34.14718785	good	introduced	RanchoCucamonga	NA	NA	NA	NA	NA	NA	NA	NA	NA	NA	NA	NA	NA	NA	NA	NA	NA	NA
TRE-48034	Chinese pistache	Pistacia chinensis	Rancho Cucamonga	California	-117.6311919	34.15146829	good	introduced	RanchoCucamonga	NA	NA	NA	NA	NA	NA	NA	NA	NA	NA	NA	NA	NA	NA	NA	NA	NA	NA
TRE-52555	Sycamore	Platanus acerifolia	Rancho Cucamonga	California	-117.6311886	34.14219238	good	introduced	RanchoCucamonga	NA	NA	NA	NA	NA	NA	NA	NA	NA	NA	NA	NA	NA	NA	NA	NA	NA	NA
TRE-45132	Palm	Washingtonia filifera	Rancho Cucamonga	California	-117.6311862	34.16415407	good	naturally_occurring	RanchoCucamonga	NA	NA	NA	NA	NA	NA	NA	NA	NA	NA	NA	NA	NA	NA	NA	NA	NA	NA
TRE-47974	Crape myrtle	Lagerstroemia indica	Rancho Cucamonga	California	-117.6311861	34.15405923	NA	introduced	RanchoCucamonga	NA	NA	NA	NA	NA	NA	NA	NA	NA	NA	NA	NA	NA	NA	NA	NA	NA	NA
TRE-52569	Goldenrain	Koelreuteria paniculata	Rancho Cucamonga	California	-117.6311809	34.1423123	good	introduced	RanchoCucamonga	NA	NA	NA	NA	NA	NA	NA	NA	NA	NA	NA	NA	NA	NA	NA	NA	NA	NA
TRE-45369	Photinia	Photinia fraseri	Rancho Cucamonga	California	-117.631177	34.15589483	good	introduced	RanchoCucamonga	NA	NA	NA	NA	NA	NA	NA	NA	NA	NA	NA	NA	NA	NA	NA	NA	NA	NA
TRE-52554	Jacaranda	Jacaranda mimosifolia	Rancho Cucamonga	California	-117.631175	34.14208738	good	introduced	RanchoCucamonga	NA	NA	NA	NA	NA	NA	NA	NA	NA	NA	NA	NA	NA	NA	NA	NA	NA	NA
TRE-45166	Plum	Prunus cerasifera	Rancho Cucamonga	California	-117.6311735	34.16293169	good	introduced	RanchoCucamonga	NA	NA	NA	NA	NA	NA	NA	NA	NA	NA	NA	NA	NA	NA	NA	NA	NA	NA
TRE-48114	Chinese pistache	Pistacia chinensis	Rancho Cucamonga	California	-117.6311672	34.15156025	good	introduced	RanchoCucamonga	NA	NA	NA	NA	NA	NA	NA	NA	NA	NA	NA	NA	NA	NA	NA	NA	NA	NA
TRE-45133	Palm	Washingtonia filifera	Rancho Cucamonga	California	-117.6311659	34.16420729	good	naturally_occurring	RanchoCucamonga	NA	NA	NA	NA	NA	NA	NA	NA	NA	NA	NA	NA	NA	NA	NA	NA	NA	NA
TRE-50086	Pear	Pyrus calleryana	Rancho Cucamonga	California	-117.6311574	34.14357452	good	introduced	RanchoCucamonga	NA	NA	NA	NA	NA	NA	NA	NA	NA	NA	NA	NA	NA	NA	NA	NA	NA	NA
TRE-45311	Maple	Acer	Rancho Cucamonga	California	-117.6311548	34.15879417	good	no_info	RanchoCucamonga	NA	NA	NA	NA	NA	NA	NA	NA	NA	NA	NA	NA	NA	NA	NA	NA	NA	NA
TRE-52452	Liquidambar	Liquidambar styraciflua	Rancho Cucamonga	California	-117.6311526	34.14371376	NA	introduced	RanchoCucamonga	NA	NA	NA	NA	NA	NA	NA	NA	NA	NA	NA	NA	NA	NA	NA	NA	NA	NA
TRE-47975	Crape myrtle	Lagerstroemia indica	Rancho Cucamonga	California	-117.6311486	34.15416524	NA	introduced	RanchoCucamonga	NA	NA	NA	NA	NA	NA	NA	NA	NA	NA	NA	NA	NA	NA	NA	NA	NA	NA
TRE-45167	Plum	Prunus cerasifera	Rancho Cucamonga	California	-117.6311469	34.16287102	good	introduced	RanchoCucamonga	NA	NA	NA	NA	NA	NA	NA	NA	NA	NA	NA	NA	NA	NA	NA	NA	NA	NA
TRE-45370	Xylosma	Xylosma congestum	Rancho Cucamonga	California	-117.6311443	34.15590914	good	no_info	RanchoCucamonga	NA	NA	NA	NA	NA	NA	NA	NA	NA	NA	NA	NA	NA	NA	NA	NA	NA	NA
TRE-45118	Willow	Geijera parviflora	Rancho Cucamonga	California	-117.6311401	34.16310473	good	introduced	RanchoCucamonga	NA	NA	NA	NA	NA	NA	NA	NA	NA	NA	NA	NA	NA	NA	NA	NA	NA	NA
TRE-45407	Liquidambar	Liquidambar styraciflua	Rancho Cucamonga	California	-117.6311383	34.1573214	good	introduced	RanchoCucamonga	NA	NA	NA	NA	NA	NA	NA	NA	NA	NA	NA	NA	NA	NA	NA	NA	NA	NA
TRE-52553	Jacaranda	Jacaranda mimosifolia	Rancho Cucamonga	California	-117.6311354	34.14203207	good	introduced	RanchoCucamonga	NA	NA	NA	NA	NA	NA	NA	NA	NA	NA	NA	NA	NA	NA	NA	NA	NA	NA
TRE-52464	Crape myrtle	Lagerstroemia indica	Rancho Cucamonga	California	-117.6311284	34.14170301	good	introduced	RanchoCucamonga	NA	NA	NA	NA	NA	NA	NA	NA	NA	NA	NA	NA	NA	NA	NA	NA	NA	NA
TRE-45134	Palm	Washingtonia filifera	Rancho Cucamonga	California	-117.6311273	34.16426775	good	naturally_occurring	RanchoCucamonga	NA	NA	NA	NA	NA	NA	NA	NA	NA	NA	NA	NA	NA	NA	NA	NA	NA	NA
TRE-45168	Plum	Prunus cerasifera	Rancho Cucamonga	California	-117.6311212	34.16283163	good	introduced	RanchoCucamonga	NA	NA	NA	NA	NA	NA	NA	NA	NA	NA	NA	NA	NA	NA	NA	NA	NA	NA
TRE-45371	Xylosma	Xylosma congestum	Rancho Cucamonga	California	-117.6311128	34.15592335	good	no_info	RanchoCucamonga	NA	NA	NA	NA	NA	NA	NA	NA	NA	NA	NA	NA	NA	NA	NA	NA	NA	NA
TRE-52552	Carrotwood	Cupaniopsis anacardioides	Rancho Cucamonga	California	-117.6311105	34.14195708	good	introduced	RanchoCucamonga	NA	NA	NA	NA	NA	NA	NA	NA	NA	NA	NA	NA	NA	NA	NA	NA	NA	NA
TRE-45135	Palm	Washingtonia filifera	Rancho Cucamonga	California	-117.6311104	34.16431856	good	naturally_occurring	RanchoCucamonga	NA	NA	NA	NA	NA	NA	NA	NA	NA	NA	NA	NA	NA	NA	NA	NA	NA	NA
TRE-48503	Crape myrtle	Lagerstroemia indica	Rancho Cucamonga	California	-117.6311085	34.14585424	good	introduced	RanchoCucamonga	NA	NA	NA	NA	NA	NA	NA	NA	NA	NA	NA	NA	NA	NA	NA	NA	NA	NA
TRE-45390	Pine	Pinus	Rancho Cucamonga	California	-117.631103	34.15603184	good	no_info	RanchoCucamonga	NA	NA	NA	NA	NA	NA	NA	NA	NA	NA	NA	NA	NA	NA	NA	NA	NA	NA
TRE-52465	Magnolia	Magnolia soulangeana	Rancho Cucamonga	California	-117.6311005	34.14164232	good	no_info	RanchoCucamonga	NA	NA	NA	NA	NA	NA	NA	NA	NA	NA	NA	NA	NA	NA	NA	NA	NA	NA
TRE-52568	Goldenrain	Koelreuteria paniculata	Rancho Cucamonga	California	-117.6311005	34.14233667	good	introduced	RanchoCucamonga	NA	NA	NA	NA	NA	NA	NA	NA	NA	NA	NA	NA	NA	NA	NA	NA	NA	NA
TRE-45365	Eucalyptus	Washingtonia filifera	Rancho Cucamonga	California	-117.6310991	34.15521054	good	naturally_occurring	RanchoCucamonga	NA	NA	NA	NA	NA	NA	NA	NA	NA	NA	NA	NA	NA	NA	NA	NA	NA	NA
TRE-45117	Willow	Geijera parviflora	Rancho Cucamonga	California	-117.6310984	34.16304035	good	introduced	RanchoCucamonga	NA	NA	NA	NA	NA	NA	NA	NA	NA	NA	NA	NA	NA	NA	NA	NA	NA	NA
TRE-47976	Crape myrtle	Lagerstroemia indica	Rancho Cucamonga	California	-117.6310972	34.15439743	good	introduced	RanchoCucamonga	NA	NA	NA	NA	NA	NA	NA	NA	NA	NA	NA	NA	NA	NA	NA	NA	NA	NA
TRE-47977	Crape myrtle	Lagerstroemia indica	Rancho Cucamonga	California	-117.6310855	34.15445514	good	introduced	RanchoCucamonga	NA	NA	NA	NA	NA	NA	NA	NA	NA	NA	NA	NA	NA	NA	NA	NA	NA	NA
TRE-52466	Camphor	Cinnamomum camphora	Rancho Cucamonga	California	-117.6310854	34.14159204	good	introduced	RanchoCucamonga	NA	NA	NA	NA	NA	NA	NA	NA	NA	NA	NA	NA	NA	NA	NA	NA	NA	NA
TRE-45136	Palm	Washingtonia filifera	Rancho Cucamonga	California	-117.6310849	34.1643872	good	naturally_occurring	RanchoCucamonga	NA	NA	NA	NA	NA	NA	NA	NA	NA	NA	NA	NA	NA	NA	NA	NA	NA	NA
TRE-47978	Oak	Quercus agrifolia	Rancho Cucamonga	California	-117.6310837	34.15454006	good	naturally_occurring	RanchoCucamonga	NA	NA	NA	NA	NA	NA	NA	NA	NA	NA	NA	NA	NA	NA	NA	NA	NA	NA
TRE-47979	Crape myrtle	Lagerstroemia indica	Rancho Cucamonga	California	-117.6310803	34.15458035	good	introduced	RanchoCucamonga	NA	NA	NA	NA	NA	NA	NA	NA	NA	NA	NA	NA	NA	NA	NA	NA	NA	NA
TRE-48514	Palm	Syagrus romanzoffiana	Rancho Cucamonga	California	-117.6310798	34.14573369	good	introduced	RanchoCucamonga	NA	NA	NA	NA	NA	NA	NA	NA	NA	NA	NA	NA	NA	NA	NA	NA	NA	NA
TRE-45372	Xylosma	Xylosma congestum	Rancho Cucamonga	California	-117.6310758	34.15594203	good	no_info	RanchoCucamonga	NA	NA	NA	NA	NA	NA	NA	NA	NA	NA	NA	NA	NA	NA	NA	NA	NA	NA
TRE-48381	Plum	Prunus cerasifera	Rancho Cucamonga	California	-117.6310728	34.14718482	good	introduced	RanchoCucamonga	NA	NA	NA	NA	NA	NA	NA	NA	NA	NA	NA	NA	NA	NA	NA	NA	NA	NA
TRE-48204	Sycamore	Platanus acerifolia	Rancho Cucamonga	California	-117.631066	34.14979699	good	introduced	RanchoCucamonga	NA	NA	NA	NA	NA	NA	NA	NA	NA	NA	NA	NA	NA	NA	NA	NA	NA	NA
TRE-45116	Willow	Geijera parviflora	Rancho Cucamonga	California	-117.6310656	34.16297415	good	introduced	RanchoCucamonga	NA	NA	NA	NA	NA	NA	NA	NA	NA	NA	NA	NA	NA	NA	NA	NA	NA	NA
TRE-52551	Carrotwood	Cupaniopsis anacardioides	Rancho Cucamonga	California	-117.6310651	34.14188583	good	introduced	RanchoCucamonga	NA	NA	NA	NA	NA	NA	NA	NA	NA	NA	NA	NA	NA	NA	NA	NA	NA	NA
TRE-52467	Camphor	Cinnamomum camphora	Rancho Cucamonga	California	-117.6310638	34.14154662	good	introduced	RanchoCucamonga	NA	NA	NA	NA	NA	NA	NA	NA	NA	NA	NA	NA	NA	NA	NA	NA	NA	NA
TRE-50087	Pear	Pyrus calleryana	Rancho Cucamonga	California	-117.6310613	34.14357452	good	introduced	RanchoCucamonga	NA	NA	NA	NA	NA	NA	NA	NA	NA	NA	NA	NA	NA	NA	NA	NA	NA	NA
TRE-45137	Palm	Washingtonia filifera	Rancho Cucamonga	California	-117.6310535	34.16445676	good	naturally_occurring	RanchoCucamonga	NA	NA	NA	NA	NA	NA	NA	NA	NA	NA	NA	NA	NA	NA	NA	NA	NA	NA
TRE-45169	Willow	Geijera parviflora	Rancho Cucamonga	California	-117.6310526	34.16272063	good	introduced	RanchoCucamonga	NA	NA	NA	NA	NA	NA	NA	NA	NA	NA	NA	NA	NA	NA	NA	NA	NA	NA
TRE-52556	Sycamore	Platanus acerifolia	Rancho Cucamonga	California	-117.6310515	34.14224863	good	introduced	RanchoCucamonga	NA	NA	NA	NA	NA	NA	NA	NA	NA	NA	NA	NA	NA	NA	NA	NA	NA	NA
TRE-48113	Chinese pistache	Pistacia chinensis	Rancho Cucamonga	California	-117.6310431	34.15156306	good	introduced	RanchoCucamonga	NA	NA	NA	NA	NA	NA	NA	NA	NA	NA	NA	NA	NA	NA	NA	NA	NA	NA
TRE-48371	Pygmy date palm	Phoenix roebelenii	Rancho Cucamonga	California	-117.6310426	34.14710141	good	no_info	RanchoCucamonga	NA	NA	NA	NA	NA	NA	NA	NA	NA	NA	NA	NA	NA	NA	NA	NA	NA	NA
TRE-45406	Liquidambar	Liquidambar styraciflua	Rancho Cucamonga	California	-117.6310411	34.1573345	good	introduced	RanchoCucamonga	NA	NA	NA	NA	NA	NA	NA	NA	NA	NA	NA	NA	NA	NA	NA	NA	NA	NA
TRE-52550	Carrotwood	Cupaniopsis anacardioides	Rancho Cucamonga	California	-117.6310391	34.14181645	good	introduced	RanchoCucamonga	NA	NA	NA	NA	NA	NA	NA	NA	NA	NA	NA	NA	NA	NA	NA	NA	NA	NA
TRE-45373	Xylosma	Xylosma congestum	Rancho Cucamonga	California	-117.6310362	34.15595853	good	no_info	RanchoCucamonga	NA	NA	NA	NA	NA	NA	NA	NA	NA	NA	NA	NA	NA	NA	NA	NA	NA	NA
TRE-45170	Willow	Geijera parviflora	Rancho Cucamonga	California	-117.631025	34.16266627	good	introduced	RanchoCucamonga	NA	NA	NA	NA	NA	NA	NA	NA	NA	NA	NA	NA	NA	NA	NA	NA	NA	NA
TRE-48103	Podocarpus	Podocarpus henkelii	Rancho Cucamonga	California	-117.6310206	34.15240776	good	introduced	RanchoCucamonga	NA	NA	NA	NA	NA	NA	NA	NA	NA	NA	NA	NA	NA	NA	NA	NA	NA	NA
TRE-52468	Crape myrtle	Lagerstroemia indica	Rancho Cucamonga	California	-117.6310193	34.14140714	good	introduced	RanchoCucamonga	NA	NA	NA	NA	NA	NA	NA	NA	NA	NA	NA	NA	NA	NA	NA	NA	NA	NA
TRE-48412	Liquidambar	Liquidambar styraciflua	Rancho Cucamonga	California	-117.631018	34.14848851	good	introduced	RanchoCucamonga	NA	NA	NA	NA	NA	NA	NA	NA	NA	NA	NA	NA	NA	NA	NA	NA	NA	NA
TRE-52469	Sycamore	Platanus acerifolia	Rancho Cucamonga	California	-117.6310103	34.14136555	good	introduced	RanchoCucamonga	NA	NA	NA	NA	NA	NA	NA	NA	NA	NA	NA	NA	NA	NA	NA	NA	NA	NA
TRE-48104	Podocarpus	Podocarpus henkelii	Rancho Cucamonga	California	-117.6310047	34.15237362	good	introduced	RanchoCucamonga	NA	NA	NA	NA	NA	NA	NA	NA	NA	NA	NA	NA	NA	NA	NA	NA	NA	NA
TRE-52549	Carrotwood	Cupaniopsis anacardioides	Rancho Cucamonga	California	-117.6310039	34.14173114	good	introduced	RanchoCucamonga	NA	NA	NA	NA	NA	NA	NA	NA	NA	NA	NA	NA	NA	NA	NA	NA	NA	NA
TRE-52548	Carrotwood	Cupaniopsis anacardioides	Rancho Cucamonga	California	-117.630995	34.14167115	good	introduced	RanchoCucamonga	NA	NA	NA	NA	NA	NA	NA	NA	NA	NA	NA	NA	NA	NA	NA	NA	NA	NA
TRE-45374	Photinia	Photinia fraseri	Rancho Cucamonga	California	-117.6309879	34.15596557	good	introduced	RanchoCucamonga	NA	NA	NA	NA	NA	NA	NA	NA	NA	NA	NA	NA	NA	NA	NA	NA	NA	NA
TRE-45115	Willow	Geijera parviflora	Rancho Cucamonga	California	-117.6309839	34.16285423	good	introduced	RanchoCucamonga	NA	NA	NA	NA	NA	NA	NA	NA	NA	NA	NA	NA	NA	NA	NA	NA	NA	NA
TRE-48105	Podocarpus	Podocarpus henkelii	Rancho Cucamonga	California	-117.6309826	34.15232624	good	introduced	RanchoCucamonga	NA	NA	NA	NA	NA	NA	NA	NA	NA	NA	NA	NA	NA	NA	NA	NA	NA	NA
TRE-48205	Sycamore	Platanus acerifolia	Rancho Cucamonga	California	-117.6309748	34.14979964	good	introduced	RanchoCucamonga	NA	NA	NA	NA	NA	NA	NA	NA	NA	NA	NA	NA	NA	NA	NA	NA	NA	NA
TRE-45405	Liquidambar	Liquidambar styraciflua	Rancho Cucamonga	California	-117.6309746	34.1573274	good	introduced	RanchoCucamonga	NA	NA	NA	NA	NA	NA	NA	NA	NA	NA	NA	NA	NA	NA	NA	NA	NA	NA
TRE-45171	Willow	Geijera parviflora	Rancho Cucamonga	California	-117.6309726	34.1625733	good	introduced	RanchoCucamonga	NA	NA	NA	NA	NA	NA	NA	NA	NA	NA	NA	NA	NA	NA	NA	NA	NA	NA
TRE-52547	Carrotwood	Cupaniopsis anacardioides	Rancho Cucamonga	California	-117.6309712	34.14160459	good	introduced	RanchoCucamonga	NA	NA	NA	NA	NA	NA	NA	NA	NA	NA	NA	NA	NA	NA	NA	NA	NA	NA
TRE-48109	Podocarpus	Podocarpus henkelii	Rancho Cucamonga	California	-117.6309627	34.15185428	good	introduced	RanchoCucamonga	NA	NA	NA	NA	NA	NA	NA	NA	NA	NA	NA	NA	NA	NA	NA	NA	NA	NA
TRE-45305	Maple	Acer	Rancho Cucamonga	California	-117.63096	34.15974934	good	no_info	RanchoCucamonga	NA	NA	NA	NA	NA	NA	NA	NA	NA	NA	NA	NA	NA	NA	NA	NA	NA	NA
TRE-45389	Pine	Pinus	Rancho Cucamonga	California	-117.6309584	34.15608465	good	no_info	RanchoCucamonga	NA	NA	NA	NA	NA	NA	NA	NA	NA	NA	NA	NA	NA	NA	NA	NA	NA	NA
TRE-52470	Sycamore	Platanus acerifolia	Rancho Cucamonga	California	-117.6309581	34.14124767	good	introduced	RanchoCucamonga	NA	NA	NA	NA	NA	NA	NA	NA	NA	NA	NA	NA	NA	NA	NA	NA	NA	NA
TRE-48110	Podocarpus	Podocarpus henkelii	Rancho Cucamonga	California	-117.6309571	34.15180894	good	introduced	RanchoCucamonga	NA	NA	NA	NA	NA	NA	NA	NA	NA	NA	NA	NA	NA	NA	NA	NA	NA	NA
TRE-48108	Crape myrtle	Lagerstroemia indica	Rancho Cucamonga	California	-117.6309528	34.15192458	good	introduced	RanchoCucamonga	NA	NA	NA	NA	NA	NA	NA	NA	NA	NA	NA	NA	NA	NA	NA	NA	NA	NA
TRE-48112	Podocarpus	Podocarpus henkelii	Rancho Cucamonga	California	-117.6309523	34.15169942	good	introduced	RanchoCucamonga	NA	NA	NA	NA	NA	NA	NA	NA	NA	NA	NA	NA	NA	NA	NA	NA	NA	NA
TRE-48107	Podocarpus	Podocarpus henkelii	Rancho Cucamonga	California	-117.6309523	34.15205912	NA	introduced	RanchoCucamonga	NA	NA	NA	NA	NA	NA	NA	NA	NA	NA	NA	NA	NA	NA	NA	NA	NA	NA
TRE-45138	Palm	Washingtonia filifera	Rancho Cucamonga	California	-117.6309499	34.16450404	good	naturally_occurring	RanchoCucamonga	NA	NA	NA	NA	NA	NA	NA	NA	NA	NA	NA	NA	NA	NA	NA	NA	NA	NA
TRE-48106	Podocarpus	Podocarpus henkelii	Rancho Cucamonga	California	-117.6309495	34.15211896	NA	introduced	RanchoCucamonga	NA	NA	NA	NA	NA	NA	NA	NA	NA	NA	NA	NA	NA	NA	NA	NA	NA	NA
TRE-48111	Podocarpus	Podocarpus henkelii	Rancho Cucamonga	California	-117.6309467	34.15175749	good	introduced	RanchoCucamonga	NA	NA	NA	NA	NA	NA	NA	NA	NA	NA	NA	NA	NA	NA	NA	NA	NA	NA
TRE-52451	Liquidambar	Liquidambar styraciflua	Rancho Cucamonga	California	-117.6309203	34.14371051	NA	introduced	RanchoCucamonga	NA	NA	NA	NA	NA	NA	NA	NA	NA	NA	NA	NA	NA	NA	NA	NA	NA	NA
TRE-52546	Carrotwood	Cupaniopsis anacardioides	Rancho Cucamonga	California	-117.6309147	34.14148618	good	introduced	RanchoCucamonga	NA	NA	NA	NA	NA	NA	NA	NA	NA	NA	NA	NA	NA	NA	NA	NA	NA	NA
TRE-52471	Carrotwood	Cupaniopsis anacardioides	Rancho Cucamonga	California	-117.6309072	34.14117354	good	introduced	RanchoCucamonga	NA	NA	NA	NA	NA	NA	NA	NA	NA	NA	NA	NA	NA	NA	NA	NA	NA	NA
TRE-48126	Sycamore	Platanus acerifolia	Rancho Cucamonga	California	-117.6308937	34.15344329	good	introduced	RanchoCucamonga	NA	NA	NA	NA	NA	NA	NA	NA	NA	NA	NA	NA	NA	NA	NA	NA	NA	NA
TRE-52545	Carrotwood	Cupaniopsis anacardioides	Rancho Cucamonga	California	-117.6308841	34.14140649	good	introduced	RanchoCucamonga	NA	NA	NA	NA	NA	NA	NA	NA	NA	NA	NA	NA	NA	NA	NA	NA	NA	NA
TRE-45375	Xylosma	Xylosma congestum	Rancho Cucamonga	California	-117.6308776	34.15598806	good	no_info	RanchoCucamonga	NA	NA	NA	NA	NA	NA	NA	NA	NA	NA	NA	NA	NA	NA	NA	NA	NA	NA
TRE-45307	Palm	Syagrus romanzoffiana	Rancho Cucamonga	California	-117.630877	34.15947877	good	introduced	RanchoCucamonga	NA	NA	NA	NA	NA	NA	NA	NA	NA	NA	NA	NA	NA	NA	NA	NA	NA	NA
TRE-45308	Palm	Syagrus romanzoffiana	Rancho Cucamonga	California	-117.6308737	34.15939344	good	introduced	RanchoCucamonga	NA	NA	NA	NA	NA	NA	NA	NA	NA	NA	NA	NA	NA	NA	NA	NA	NA	NA
TRE-45139	Palm	Washingtonia filifera	Rancho Cucamonga	California	-117.6308737	34.16449143	good	naturally_occurring	RanchoCucamonga	NA	NA	NA	NA	NA	NA	NA	NA	NA	NA	NA	NA	NA	NA	NA	NA	NA	NA
TRE-52450	Liquidambar	Liquidambar styraciflua	Rancho Cucamonga	California	-117.6308646	34.1437095	NA	introduced	RanchoCucamonga	NA	NA	NA	NA	NA	NA	NA	NA	NA	NA	NA	NA	NA	NA	NA	NA	NA	NA
TRE-52472	Sycamore	Platanus acerifolia	Rancho Cucamonga	California	-117.6308512	34.14106607	good	introduced	RanchoCucamonga	NA	NA	NA	NA	NA	NA	NA	NA	NA	NA	NA	NA	NA	NA	NA	NA	NA	NA
TRE-52557	Chinese pistache	Pistacia chinensis	Rancho Cucamonga	California	-117.6308454	34.14230675	good	introduced	RanchoCucamonga	NA	NA	NA	NA	NA	NA	NA	NA	NA	NA	NA	NA	NA	NA	NA	NA	NA	NA
TRE-45376	Xylosma	Xylosma congestum	Rancho Cucamonga	California	-117.6308313	34.15599998	good	no_info	RanchoCucamonga	NA	NA	NA	NA	NA	NA	NA	NA	NA	NA	NA	NA	NA	NA	NA	NA	NA	NA
TRE-50088	Pear	Pyrus calleryana	Rancho Cucamonga	California	-117.6308258	34.14357669	NA	introduced	RanchoCucamonga	NA	NA	NA	NA	NA	NA	NA	NA	NA	NA	NA	NA	NA	NA	NA	NA	NA	NA
TRE-52544	Carrotwood	Cupaniopsis anacardioides	Rancho Cucamonga	California	-117.6308219	34.14131274	good	introduced	RanchoCucamonga	NA	NA	NA	NA	NA	NA	NA	NA	NA	NA	NA	NA	NA	NA	NA	NA	NA	NA
TRE-45418	Palm	Washingtonia filifera	Rancho Cucamonga	California	-117.6308193	34.15761516	good	naturally_occurring	RanchoCucamonga	NA	NA	NA	NA	NA	NA	NA	NA	NA	NA	NA	NA	NA	NA	NA	NA	NA	NA
TRE-45172	Willow	Geijera parviflora	Rancho Cucamonga	California	-117.6308179	34.16251913	good	introduced	RanchoCucamonga	NA	NA	NA	NA	NA	NA	NA	NA	NA	NA	NA	NA	NA	NA	NA	NA	NA	NA
TRE-48098	Podocarpus	Podocarpus henkelii	Rancho Cucamonga	California	-117.6308169	34.15199961	NA	introduced	RanchoCucamonga	NA	NA	NA	NA	NA	NA	NA	NA	NA	NA	NA	NA	NA	NA	NA	NA	NA	NA
TRE-45306	Jacaranda	Jacaranda mimosifolia	Rancho Cucamonga	California	-117.6308158	34.15958283	good	introduced	RanchoCucamonga	NA	NA	NA	NA	NA	NA	NA	NA	NA	NA	NA	NA	NA	NA	NA	NA	NA	NA
TRE-48100	Podocarpus	Podocarpus henkelii	Rancho Cucamonga	California	-117.6308141	34.15229698	good	introduced	RanchoCucamonga	NA	NA	NA	NA	NA	NA	NA	NA	NA	NA	NA	NA	NA	NA	NA	NA	NA	NA
TRE-52567	Goldenrain	Koelreuteria paniculata	Rancho Cucamonga	California	-117.6308139	34.14240088	dead	introduced	RanchoCucamonga	NA	NA	NA	NA	NA	NA	NA	NA	NA	NA	NA	NA	NA	NA	NA	NA	NA	NA
TRE-48502	Pine	Pinus	Rancho Cucamonga	California	-117.6308119	34.14584459	good	no_info	RanchoCucamonga	NA	NA	NA	NA	NA	NA	NA	NA	NA	NA	NA	NA	NA	NA	NA	NA	NA	NA
TRE-48099	Podocarpus	Podocarpus henkelii	Rancho Cucamonga	California	-117.6308113	34.15208591	NA	introduced	RanchoCucamonga	NA	NA	NA	NA	NA	NA	NA	NA	NA	NA	NA	NA	NA	NA	NA	NA	NA	NA
TRE-45388	Palo verde tree	Parkinsonia florida	Rancho Cucamonga	California	-117.6308104	34.15612482	good	naturally_occurring	RanchoCucamonga	NA	NA	NA	NA	NA	NA	NA	NA	NA	NA	NA	NA	NA	NA	NA	NA	NA	NA
TRE-45310	Crape myrtle	Lagerstroemia indica	Rancho Cucamonga	California	-117.6308079	34.15897007	good	introduced	RanchoCucamonga	NA	NA	NA	NA	NA	NA	NA	NA	NA	NA	NA	NA	NA	NA	NA	NA	NA	NA
TRE-45417	Palm	Washingtonia filifera	Rancho Cucamonga	California	-117.6308064	34.15773159	good	naturally_occurring	RanchoCucamonga	NA	NA	NA	NA	NA	NA	NA	NA	NA	NA	NA	NA	NA	NA	NA	NA	NA	NA
TRE-45140	Palm	Washingtonia filifera	Rancho Cucamonga	California	-117.6308051	34.16447961	good	naturally_occurring	RanchoCucamonga	NA	NA	NA	NA	NA	NA	NA	NA	NA	NA	NA	NA	NA	NA	NA	NA	NA	NA
TRE-48206	Sycamore	Platanus acerifolia	Rancho Cucamonga	California	-117.6308051	34.14980497	good	introduced	RanchoCucamonga	NA	NA	NA	NA	NA	NA	NA	NA	NA	NA	NA	NA	NA	NA	NA	NA	NA	NA
TRE-45309	Liquidambar	Liquidambar styraciflua	Rancho Cucamonga	California	-117.6308044	34.15906688	good	introduced	RanchoCucamonga	NA	NA	NA	NA	NA	NA	NA	NA	NA	NA	NA	NA	NA	NA	NA	NA	NA	NA
TRE-45114	Gingko	Ginkgo biloba	Rancho Cucamonga	California	-117.6308036	34.16282324	good	introduced	RanchoCucamonga	NA	NA	NA	NA	NA	NA	NA	NA	NA	NA	NA	NA	NA	NA	NA	NA	NA	NA
TRE-48097	Podocarpus	Podocarpus henkelii	Rancho Cucamonga	California	-117.6308028	34.15191798	NA	introduced	RanchoCucamonga	NA	NA	NA	NA	NA	NA	NA	NA	NA	NA	NA	NA	NA	NA	NA	NA	NA	NA
TRE-48096	Podocarpus	Podocarpus henkelii	Rancho Cucamonga	California	-117.6308	34.15179203	good	introduced	RanchoCucamonga	NA	NA	NA	NA	NA	NA	NA	NA	NA	NA	NA	NA	NA	NA	NA	NA	NA	NA
TRE-48101	Podocarpus	Podocarpus henkelii	Rancho Cucamonga	California	-117.6307972	34.15235529	good	introduced	RanchoCucamonga	NA	NA	NA	NA	NA	NA	NA	NA	NA	NA	NA	NA	NA	NA	NA	NA	NA	NA
TRE-45173	Gingko	Ginkgo biloba	Rancho Cucamonga	California	-117.6307959	34.16268964	good	introduced	RanchoCucamonga	NA	NA	NA	NA	NA	NA	NA	NA	NA	NA	NA	NA	NA	NA	NA	NA	NA	NA
TRE-45377	Xylosma	Xylosma congestum	Rancho Cucamonga	California	-117.6307955	34.15600997	good	no_info	RanchoCucamonga	NA	NA	NA	NA	NA	NA	NA	NA	NA	NA	NA	NA	NA	NA	NA	NA	NA	NA
TRE-52473	Sycamore	Platanus acerifolia	Rancho Cucamonga	California	-117.6307944	34.14099657	good	introduced	RanchoCucamonga	NA	NA	NA	NA	NA	NA	NA	NA	NA	NA	NA	NA	NA	NA	NA	NA	NA	NA
TRE-48127	Sycamore	Platanus acerifolia	Rancho Cucamonga	California	-117.630794	34.15344412	good	introduced	RanchoCucamonga	NA	NA	NA	NA	NA	NA	NA	NA	NA	NA	NA	NA	NA	NA	NA	NA	NA	NA
TRE-52543	Carrotwood	Cupaniopsis anacardioides	Rancho Cucamonga	California	-117.6307879	34.14124337	good	introduced	RanchoCucamonga	NA	NA	NA	NA	NA	NA	NA	NA	NA	NA	NA	NA	NA	NA	NA	NA	NA	NA
TRE-46444	Camphor	Cinnamomum camphora	Rancho Cucamonga	California	-117.6307846	34.15484439	good	introduced	RanchoCucamonga	NA	NA	NA	NA	NA	NA	NA	NA	NA	NA	NA	NA	NA	NA	NA	NA	NA	NA
TRE-45146	Palm	Washingtonia filifera	Rancho Cucamonga	California	-117.6307813	34.16461198	NA	naturally_occurring	RanchoCucamonga	NA	NA	NA	NA	NA	NA	NA	NA	NA	NA	NA	NA	NA	NA	NA	NA	NA	NA
TRE-48102	Podocarpus	Podocarpus henkelii	Rancho Cucamonga	California	-117.6307676	34.1524066	good	introduced	RanchoCucamonga	NA	NA	NA	NA	NA	NA	NA	NA	NA	NA	NA	NA	NA	NA	NA	NA	NA	NA
TRE-45378	Xylosma	Xylosma congestum	Rancho Cucamonga	California	-117.6307671	34.15601301	good	no_info	RanchoCucamonga	NA	NA	NA	NA	NA	NA	NA	NA	NA	NA	NA	NA	NA	NA	NA	NA	NA	NA
TRE-52542	Carrotwood	Cupaniopsis anacardioides	Rancho Cucamonga	California	-117.6307618	34.14119181	good	introduced	RanchoCucamonga	NA	NA	NA	NA	NA	NA	NA	NA	NA	NA	NA	NA	NA	NA	NA	NA	NA	NA
TRE-48413	Liquidambar	Liquidambar styraciflua	Rancho Cucamonga	California	-117.6307453	34.14851725	good	introduced	RanchoCucamonga	NA	NA	NA	NA	NA	NA	NA	NA	NA	NA	NA	NA	NA	NA	NA	NA	NA	NA
TRE-45379	Xylosma	Xylosma congestum	Rancho Cucamonga	California	-117.6307429	34.15601555	good	no_info	RanchoCucamonga	NA	NA	NA	NA	NA	NA	NA	NA	NA	NA	NA	NA	NA	NA	NA	NA	NA	NA
TRE-52541	Carrotwood	Cupaniopsis anacardioides	Rancho Cucamonga	California	-117.6307301	34.14114494	good	introduced	RanchoCucamonga	NA	NA	NA	NA	NA	NA	NA	NA	NA	NA	NA	NA	NA	NA	NA	NA	NA	NA
TRE-45113	Gingko	Ginkgo biloba	Rancho Cucamonga	California	-117.630728	34.16286132	good	introduced	RanchoCucamonga	NA	NA	NA	NA	NA	NA	NA	NA	NA	NA	NA	NA	NA	NA	NA	NA	NA	NA
TRE-45380	Photinia	Photinia fraseri	Rancho Cucamonga	California	-117.630712	34.15601453	good	introduced	RanchoCucamonga	NA	NA	NA	NA	NA	NA	NA	NA	NA	NA	NA	NA	NA	NA	NA	NA	NA	NA
TRE-45145	Palm	Washingtonia filifera	Rancho Cucamonga	California	-117.630709	34.16461277	NA	naturally_occurring	RanchoCucamonga	NA	NA	NA	NA	NA	NA	NA	NA	NA	NA	NA	NA	NA	NA	NA	NA	NA	NA
TRE-46493	Jacaranda	Jacaranda mimosifolia	Rancho Cucamonga	California	-117.6307005	34.15472898	good	introduced	RanchoCucamonga	NA	NA	NA	NA	NA	NA	NA	NA	NA	NA	NA	NA	NA	NA	NA	NA	NA	NA
TRE-45303	Pine	Pinus	Rancho Cucamonga	California	-117.6306986	34.15957652	good	no_info	RanchoCucamonga	NA	NA	NA	NA	NA	NA	NA	NA	NA	NA	NA	NA	NA	NA	NA	NA	NA	NA
TRE-45141	Palm	Washingtonia filifera	Rancho Cucamonga	California	-117.6306947	34.16445676	good	naturally_occurring	RanchoCucamonga	NA	NA	NA	NA	NA	NA	NA	NA	NA	NA	NA	NA	NA	NA	NA	NA	NA	NA
TRE-48871	Palm	Brahea brandegeei	Rancho Cucamonga	California	-117.6306939	34.14463897	good	introduced	RanchoCucamonga	NA	NA	NA	NA	NA	NA	NA	NA	NA	NA	NA	NA	NA	NA	NA	NA	NA	NA
TRE-46443	Camphor	Cinnamomum camphora	Rancho Cucamonga	California	-117.6306907	34.15484034	good	introduced	RanchoCucamonga	NA	NA	NA	NA	NA	NA	NA	NA	NA	NA	NA	NA	NA	NA	NA	NA	NA	NA
TRE-45302	Crape myrtle	Lagerstroemia indica	Rancho Cucamonga	California	-117.6306896	34.15904751	good	introduced	RanchoCucamonga	NA	NA	NA	NA	NA	NA	NA	NA	NA	NA	NA	NA	NA	NA	NA	NA	NA	NA
TRE-45174	Gingko	Ginkgo biloba	Rancho Cucamonga	California	-117.6306877	34.16274929	good	introduced	RanchoCucamonga	NA	NA	NA	NA	NA	NA	NA	NA	NA	NA	NA	NA	NA	NA	NA	NA	NA	NA
TRE-48873	Palm	Syagrus romanzoffiana	Rancho Cucamonga	California	-117.6306874	34.14397457	good	introduced	RanchoCucamonga	NA	NA	NA	NA	NA	NA	NA	NA	NA	NA	NA	NA	NA	NA	NA	NA	NA	NA
TRE-48872	Palm	Syagrus romanzoffiana	Rancho Cucamonga	California	-117.630682	34.14400151	good	introduced	RanchoCucamonga	NA	NA	NA	NA	NA	NA	NA	NA	NA	NA	NA	NA	NA	NA	NA	NA	NA	NA
TRE-45300	Crape myrtle	Lagerstroemia indica	Rancho Cucamonga	California	-117.6306802	34.1584832	NA	introduced	RanchoCucamonga	NA	NA	NA	NA	NA	NA	NA	NA	NA	NA	NA	NA	NA	NA	NA	NA	NA	NA
TRE-45381	Photinia	Photinia fraseri	Rancho Cucamonga	California	-117.630677	34.15601192	good	introduced	RanchoCucamonga	NA	NA	NA	NA	NA	NA	NA	NA	NA	NA	NA	NA	NA	NA	NA	NA	NA	NA
TRE-45301	Crape myrtle	Lagerstroemia indica	Rancho Cucamonga	California	-117.6306728	34.15853149	NA	introduced	RanchoCucamonga	NA	NA	NA	NA	NA	NA	NA	NA	NA	NA	NA	NA	NA	NA	NA	NA	NA	NA
TRE-45304	Crape myrtle	Lagerstroemia indica	Rancho Cucamonga	California	-117.630672	34.15980083	good	introduced	RanchoCucamonga	NA	NA	NA	NA	NA	NA	NA	NA	NA	NA	NA	NA	NA	NA	NA	NA	NA	NA
TRE-52566	Goldenrain	Koelreuteria paniculata	Rancho Cucamonga	California	-117.630669	34.14244776	good	introduced	RanchoCucamonga	NA	NA	NA	NA	NA	NA	NA	NA	NA	NA	NA	NA	NA	NA	NA	NA	NA	NA
TRE-45299	Pine	Pinus	Rancho Cucamonga	California	-117.6306638	34.15789771	good	no_info	RanchoCucamonga	NA	NA	NA	NA	NA	NA	NA	NA	NA	NA	NA	NA	NA	NA	NA	NA	NA	NA
TRE-50089	Pear	Pyrus calleryana	Rancho Cucamonga	California	-117.63066	34.14357612	NA	introduced	RanchoCucamonga	NA	NA	NA	NA	NA	NA	NA	NA	NA	NA	NA	NA	NA	NA	NA	NA	NA	NA
TRE-48095	Crape myrtle	Lagerstroemia indica	Rancho Cucamonga	California	-117.6306549	34.15157725	NA	introduced	RanchoCucamonga	NA	NA	NA	NA	NA	NA	NA	NA	NA	NA	NA	NA	NA	NA	NA	NA	NA	NA
TRE-52558	Goldenrain	Koelreuteria paniculata	Rancho Cucamonga	California	-117.6306529	34.14231988	good	introduced	RanchoCucamonga	NA	NA	NA	NA	NA	NA	NA	NA	NA	NA	NA	NA	NA	NA	NA	NA	NA	NA
TRE-45144	Palm	Washingtonia filifera	Rancho Cucamonga	California	-117.6306471	34.16462065	NA	naturally_occurring	RanchoCucamonga	NA	NA	NA	NA	NA	NA	NA	NA	NA	NA	NA	NA	NA	NA	NA	NA	NA	NA
TRE-52474	Palm	Cycas revoluta	Rancho Cucamonga	California	-117.6306371	34.14076833	good	introduced	RanchoCucamonga	NA	NA	NA	NA	NA	NA	NA	NA	NA	NA	NA	NA	NA	NA	NA	NA	NA	NA
TRE-48035	Crape myrtle	Lagerstroemia indica	Rancho Cucamonga	California	-117.6306342	34.15148335	good	introduced	RanchoCucamonga	NA	NA	NA	NA	NA	NA	NA	NA	NA	NA	NA	NA	NA	NA	NA	NA	NA	NA
TRE-48501	Pine	Pinus	Rancho Cucamonga	California	-117.630633	34.14585338	good	no_info	RanchoCucamonga	NA	NA	NA	NA	NA	NA	NA	NA	NA	NA	NA	NA	NA	NA	NA	NA	NA	NA
TRE-45112	Gingko	Ginkgo biloba	Rancho Cucamonga	California	-117.6306329	34.16290143	NA	introduced	RanchoCucamonga	NA	NA	NA	NA	NA	NA	NA	NA	NA	NA	NA	NA	NA	NA	NA	NA	NA	NA
TRE-48380	Ash	Fraxinus uhdei	Rancho Cucamonga	California	-117.6306299	34.14722059	good	introduced	RanchoCucamonga	NA	NA	NA	NA	NA	NA	NA	NA	NA	NA	NA	NA	NA	NA	NA	NA	NA	NA
TRE-48128	Crape myrtle	Lagerstroemia indica	Rancho Cucamonga	California	-117.6306102	34.15344513	good	introduced	RanchoCucamonga	NA	NA	NA	NA	NA	NA	NA	NA	NA	NA	NA	NA	NA	NA	NA	NA	NA	NA
TRE-52540	Sycamore	Platanus acerifolia	Rancho Cucamonga	California	-117.6306072	34.14102476	good	introduced	RanchoCucamonga	NA	NA	NA	NA	NA	NA	NA	NA	NA	NA	NA	NA	NA	NA	NA	NA	NA	NA
TRE-52565	Goldenrain	Koelreuteria paniculata	Rancho Cucamonga	California	-117.6306055	34.14246838	good	introduced	RanchoCucamonga	NA	NA	NA	NA	NA	NA	NA	NA	NA	NA	NA	NA	NA	NA	NA	NA	NA	NA
TRE-48252	Liquidambar	Liquidambar styraciflua	Rancho Cucamonga	California	-117.6305932	34.14989369	good	introduced	RanchoCucamonga	NA	NA	NA	NA	NA	NA	NA	NA	NA	NA	NA	NA	NA	NA	NA	NA	NA	NA
TRE-48036	Crape myrtle	Lagerstroemia indica	Rancho Cucamonga	California	-117.6305884	34.15148427	good	introduced	RanchoCucamonga	NA	NA	NA	NA	NA	NA	NA	NA	NA	NA	NA	NA	NA	NA	NA	NA	NA	NA
TRE-50090	Pear	Pyrus calleryana	Rancho Cucamonga	California	-117.6305776	34.14358076	NA	introduced	RanchoCucamonga	NA	NA	NA	NA	NA	NA	NA	NA	NA	NA	NA	NA	NA	NA	NA	NA	NA	NA
TRE-45142	Palm	Washingtonia filifera	Rancho Cucamonga	California	-117.6305766	34.16443707	NA	naturally_occurring	RanchoCucamonga	NA	NA	NA	NA	NA	NA	NA	NA	NA	NA	NA	NA	NA	NA	NA	NA	NA	NA
TRE-48094	Crape myrtle	Lagerstroemia indica	Rancho Cucamonga	California	-117.6305744	34.15158238	NA	introduced	RanchoCucamonga	NA	NA	NA	NA	NA	NA	NA	NA	NA	NA	NA	NA	NA	NA	NA	NA	NA	NA
TRE-48869	Pygmy date palm	Phoenix roebelenii	Rancho Cucamonga	California	-117.6305736	34.14438826	good	no_info	RanchoCucamonga	NA	NA	NA	NA	NA	NA	NA	NA	NA	NA	NA	NA	NA	NA	NA	NA	NA	NA
TRE-48870	Pygmy date palm	Phoenix roebelenii	Rancho Cucamonga	California	-117.6305724	34.14445043	good	no_info	RanchoCucamonga	NA	NA	NA	NA	NA	NA	NA	NA	NA	NA	NA	NA	NA	NA	NA	NA	NA	NA
TRE-52475	Palm	Cycas revoluta	Rancho Cucamonga	California	-117.6305687	34.14067056	good	introduced	RanchoCucamonga	NA	NA	NA	NA	NA	NA	NA	NA	NA	NA	NA	NA	NA	NA	NA	NA	NA	NA
TRE-48868	Palm	Syagrus romanzoffiana	Rancho Cucamonga	California	-117.630567	34.14406953	good	introduced	RanchoCucamonga	NA	NA	NA	NA	NA	NA	NA	NA	NA	NA	NA	NA	NA	NA	NA	NA	NA	NA
TRE-46494	Jacaranda	Jacaranda mimosifolia	Rancho Cucamonga	California	-117.6305649	34.15472898	good	introduced	RanchoCucamonga	NA	NA	NA	NA	NA	NA	NA	NA	NA	NA	NA	NA	NA	NA	NA	NA	NA	NA
TRE-45175	Gingko	Ginkgo biloba	Rancho Cucamonga	California	-117.6305647	34.16279558	good	introduced	RanchoCucamonga	NA	NA	NA	NA	NA	NA	NA	NA	NA	NA	NA	NA	NA	NA	NA	NA	NA	NA
TRE-48037	Crape myrtle	Lagerstroemia indica	Rancho Cucamonga	California	-117.6305481	34.15147743	good	introduced	RanchoCucamonga	NA	NA	NA	NA	NA	NA	NA	NA	NA	NA	NA	NA	NA	NA	NA	NA	NA	NA
TRE-52559	Goldenrain	Koelreuteria paniculata	Rancho Cucamonga	California	-117.630543	34.14231144	good	introduced	RanchoCucamonga	NA	NA	NA	NA	NA	NA	NA	NA	NA	NA	NA	NA	NA	NA	NA	NA	NA	NA
TRE-52539	Liquidambar	Liquidambar styraciflua	Rancho Cucamonga	California	-117.6305347	34.14104819	good	introduced	RanchoCucamonga	NA	NA	NA	NA	NA	NA	NA	NA	NA	NA	NA	NA	NA	NA	NA	NA	NA	NA
TRE-48414	Liquidambar	Liquidambar styraciflua	Rancho Cucamonga	California	-117.6305267	34.14851496	good	introduced	RanchoCucamonga	NA	NA	NA	NA	NA	NA	NA	NA	NA	NA	NA	NA	NA	NA	NA	NA	NA	NA
TRE-48251	Liquidambar	Liquidambar styraciflua	Rancho Cucamonga	California	-117.6304972	34.14989227	good	introduced	RanchoCucamonga	NA	NA	NA	NA	NA	NA	NA	NA	NA	NA	NA	NA	NA	NA	NA	NA	NA	NA
TRE-52476	Sycamore	Platanus acerifolia	Rancho Cucamonga	California	-117.6304924	34.1405864	good	introduced	RanchoCucamonga	NA	NA	NA	NA	NA	NA	NA	NA	NA	NA	NA	NA	NA	NA	NA	NA	NA	NA
TRE-45143	Palm	Washingtonia filifera	Rancho Cucamonga	California	-117.6304862	34.16442919	NA	naturally_occurring	RanchoCucamonga	NA	NA	NA	NA	NA	NA	NA	NA	NA	NA	NA	NA	NA	NA	NA	NA	NA	NA
TRE-52481	Liquidambar	Liquidambar styraciflua	Rancho Cucamonga	California	-117.6304848	34.1409427	good	introduced	RanchoCucamonga	NA	NA	NA	NA	NA	NA	NA	NA	NA	NA	NA	NA	NA	NA	NA	NA	NA	NA
TRE-50091	Camphor	Cinnamomum camphora	Rancho Cucamonga	California	-117.6304816	34.14357936	good	introduced	RanchoCucamonga	NA	NA	NA	NA	NA	NA	NA	NA	NA	NA	NA	NA	NA	NA	NA	NA	NA	NA
TRE-52480	Sycamore	Platanus acerifolia	Rancho Cucamonga	California	-117.6304685	34.14078308	good	introduced	RanchoCucamonga	NA	NA	NA	NA	NA	NA	NA	NA	NA	NA	NA	NA	NA	NA	NA	NA	NA	NA
TRE-52477	Palm	Phoenix canariensis	Rancho Cucamonga	California	-117.6304654	34.14047389	good	introduced	RanchoCucamonga	NA	NA	NA	NA	NA	NA	NA	NA	NA	NA	NA	NA	NA	NA	NA	NA	NA	NA
TRE-52564	Goldenrain	Koelreuteria paniculata	Rancho Cucamonga	California	-117.6304595	34.14252182	good	introduced	RanchoCucamonga	NA	NA	NA	NA	NA	NA	NA	NA	NA	NA	NA	NA	NA	NA	NA	NA	NA	NA
TRE-48038	Crape myrtle	Lagerstroemia indica	Rancho Cucamonga	California	-117.6304542	34.15147743	NA	introduced	RanchoCucamonga	NA	NA	NA	NA	NA	NA	NA	NA	NA	NA	NA	NA	NA	NA	NA	NA	NA	NA
TRE-48207	Sycamore	Platanus acerifolia	Rancho Cucamonga	California	-117.6304495	34.14980335	good	introduced	RanchoCucamonga	NA	NA	NA	NA	NA	NA	NA	NA	NA	NA	NA	NA	NA	NA	NA	NA	NA	NA
TRE-45176	Gingko	Ginkgo biloba	Rancho Cucamonga	California	-117.6304378	34.16285542	good	introduced	RanchoCucamonga	NA	NA	NA	NA	NA	NA	NA	NA	NA	NA	NA	NA	NA	NA	NA	NA	NA	NA
TRE-48415	Liquidambar	Liquidambar styraciflua	Rancho Cucamonga	California	-117.6304311	34.14851673	good	introduced	RanchoCucamonga	NA	NA	NA	NA	NA	NA	NA	NA	NA	NA	NA	NA	NA	NA	NA	NA	NA	NA
TRE-48093	Crape myrtle	Lagerstroemia indica	Rancho Cucamonga	California	-117.6304281	34.15158561	NA	introduced	RanchoCucamonga	NA	NA	NA	NA	NA	NA	NA	NA	NA	NA	NA	NA	NA	NA	NA	NA	NA	NA
TRE-45298	Pepper	Schinus terebinthifolia	Rancho Cucamonga	California	-117.6304238	34.1573366	good	introduced	RanchoCucamonga	NA	NA	NA	NA	NA	NA	NA	NA	NA	NA	NA	NA	NA	NA	NA	NA	NA	NA
TRE-48379	Bottle tree	Betula pendula	Rancho Cucamonga	California	-117.6304233	34.1472079	good	introduced	RanchoCucamonga	NA	NA	NA	NA	NA	NA	NA	NA	NA	NA	NA	NA	NA	NA	NA	NA	NA	NA
TRE-48250	Liquidambar	Liquidambar styraciflua	Rancho Cucamonga	California	-117.6304208	34.14989744	good	introduced	RanchoCucamonga	NA	NA	NA	NA	NA	NA	NA	NA	NA	NA	NA	NA	NA	NA	NA	NA	NA	NA
TRE-45111	Crape myrtle	Lagerstroemia indica	Rancho Cucamonga	California	-117.6304181	34.16299304	good	introduced	RanchoCucamonga	NA	NA	NA	NA	NA	NA	NA	NA	NA	NA	NA	NA	NA	NA	NA	NA	NA	NA
TRE-52482	Chitalpa tree	Chitalpa tashkentensis	Rancho Cucamonga	California	-117.6303937	34.14098158	good	no_info	RanchoCucamonga	NA	NA	NA	NA	NA	NA	NA	NA	NA	NA	NA	NA	NA	NA	NA	NA	NA	NA
TRE-52563	Goldenrain	Koelreuteria paniculata	Rancho Cucamonga	California	-117.6303791	34.14253776	good	introduced	RanchoCucamonga	NA	NA	NA	NA	NA	NA	NA	NA	NA	NA	NA	NA	NA	NA	NA	NA	NA	NA
TRE-45177	Gingko	Ginkgo biloba	Rancho Cucamonga	California	-117.630367	34.16287702	good	introduced	RanchoCucamonga	NA	NA	NA	NA	NA	NA	NA	NA	NA	NA	NA	NA	NA	NA	NA	NA	NA	NA
TRE-52479	Sycamore	Platanus acerifolia	Rancho Cucamonga	California	-117.6303634	34.1406733	good	introduced	RanchoCucamonga	NA	NA	NA	NA	NA	NA	NA	NA	NA	NA	NA	NA	NA	NA	NA	NA	NA	NA
TRE-48039	Crape myrtle	Lagerstroemia indica	Rancho Cucamonga	California	-117.6303631	34.15148193	NA	introduced	RanchoCucamonga	NA	NA	NA	NA	NA	NA	NA	NA	NA	NA	NA	NA	NA	NA	NA	NA	NA	NA
TRE-52538	Liquidambar	Liquidambar styraciflua	Rancho Cucamonga	California	-117.63034	34.14112038	good	introduced	RanchoCucamonga	NA	NA	NA	NA	NA	NA	NA	NA	NA	NA	NA	NA	NA	NA	NA	NA	NA	NA
TRE-48092	Crape myrtle	Lagerstroemia indica	Rancho Cucamonga	California	-117.6303395	34.15159074	NA	introduced	RanchoCucamonga	NA	NA	NA	NA	NA	NA	NA	NA	NA	NA	NA	NA	NA	NA	NA	NA	NA	NA
TRE-52443	Liquidambar	Liquidambar styraciflua	Rancho Cucamonga	California	-117.6303389	34.14371796	NA	introduced	RanchoCucamonga	NA	NA	NA	NA	NA	NA	NA	NA	NA	NA	NA	NA	NA	NA	NA	NA	NA	NA
TRE-45110	Crape myrtle	Lagerstroemia indica	Rancho Cucamonga	California	-117.6303352	34.16303469	good	introduced	RanchoCucamonga	NA	NA	NA	NA	NA	NA	NA	NA	NA	NA	NA	NA	NA	NA	NA	NA	NA	NA
TRE-48416	Liquidambar	Liquidambar styraciflua	Rancho Cucamonga	California	-117.630317	34.14851259	good	introduced	RanchoCucamonga	NA	NA	NA	NA	NA	NA	NA	NA	NA	NA	NA	NA	NA	NA	NA	NA	NA	NA
TRE-48249	Liquidambar	Liquidambar styraciflua	Rancho Cucamonga	California	-117.6303109	34.14990147	good	introduced	RanchoCucamonga	NA	NA	NA	NA	NA	NA	NA	NA	NA	NA	NA	NA	NA	NA	NA	NA	NA	NA
TRE-52483	Chitalpa tree	Chitalpa tashkentensis	Rancho Cucamonga	California	-117.6303026	34.14100632	good	no_info	RanchoCucamonga	NA	NA	NA	NA	NA	NA	NA	NA	NA	NA	NA	NA	NA	NA	NA	NA	NA	NA
TRE-48040	Crape myrtle	Lagerstroemia indica	Rancho Cucamonga	California	-117.6303017	34.15148631	NA	introduced	RanchoCucamonga	NA	NA	NA	NA	NA	NA	NA	NA	NA	NA	NA	NA	NA	NA	NA	NA	NA	NA
TRE-52478	Carrotwood	Cupaniopsis anacardioides	Rancho Cucamonga	California	-117.6302993	34.14060408	good	introduced	RanchoCucamonga	NA	NA	NA	NA	NA	NA	NA	NA	NA	NA	NA	NA	NA	NA	NA	NA	NA	NA
TRE-52537	Chitalpa tree	Chitalpa tashkentensis	Rancho Cucamonga	California	-117.6302777	34.14114288	good	no_info	RanchoCucamonga	NA	NA	NA	NA	NA	NA	NA	NA	NA	NA	NA	NA	NA	NA	NA	NA	NA	NA
TRE-45109	Crape myrtle	Lagerstroemia indica	Rancho Cucamonga	California	-117.6302652	34.16305826	good	introduced	RanchoCucamonga	NA	NA	NA	NA	NA	NA	NA	NA	NA	NA	NA	NA	NA	NA	NA	NA	NA	NA
TRE-45387	Juniper	Juniperus chinensis	Rancho Cucamonga	California	-117.6302639	34.15614854	good	introduced	RanchoCucamonga	NA	NA	NA	NA	NA	NA	NA	NA	NA	NA	NA	NA	NA	NA	NA	NA	NA	NA
TRE-52562	Goldenrain	Koelreuteria paniculata	Rancho Cucamonga	California	-117.6302601	34.14250776	good	introduced	RanchoCucamonga	NA	NA	NA	NA	NA	NA	NA	NA	NA	NA	NA	NA	NA	NA	NA	NA	NA	NA
TRE-52561	Palm	Syagrus romanzoffiana	Rancho Cucamonga	California	-117.6302499	34.14247869	good	introduced	RanchoCucamonga	NA	NA	NA	NA	NA	NA	NA	NA	NA	NA	NA	NA	NA	NA	NA	NA	NA	NA
TRE-52442	Liquidambar	Liquidambar styraciflua	Rancho Cucamonga	California	-117.6302493	34.14371796	NA	introduced	RanchoCucamonga	NA	NA	NA	NA	NA	NA	NA	NA	NA	NA	NA	NA	NA	NA	NA	NA	NA	NA
TRE-52560	Palm	Syagrus romanzoffiana	Rancho Cucamonga	California	-117.6302317	34.14237463	good	introduced	RanchoCucamonga	NA	NA	NA	NA	NA	NA	NA	NA	NA	NA	NA	NA	NA	NA	NA	NA	NA	NA
TRE-45178	Gingko	Ginkgo biloba	Rancho Cucamonga	California	-117.630224	34.16292743	good	introduced	RanchoCucamonga	NA	NA	NA	NA	NA	NA	NA	NA	NA	NA	NA	NA	NA	NA	NA	NA	NA	NA
TRE-52484	Chitalpa tree	Chitalpa tashkentensis	Rancho Cucamonga	California	-117.6302158	34.14104637	good	no_info	RanchoCucamonga	NA	NA	NA	NA	NA	NA	NA	NA	NA	NA	NA	NA	NA	NA	NA	NA	NA	NA
TRE-48372	Fruit tree	Prunus persica	Rancho Cucamonga	California	-117.6302059	34.14711115	good	introduced	RanchoCucamonga	NA	NA	NA	NA	NA	NA	NA	NA	NA	NA	NA	NA	NA	NA	NA	NA	NA	NA
TRE-45108	Crape myrtle	Lagerstroemia indica	Rancho Cucamonga	California	-117.6301884	34.16308184	good	introduced	RanchoCucamonga	NA	NA	NA	NA	NA	NA	NA	NA	NA	NA	NA	NA	NA	NA	NA	NA	NA	NA
TRE-48247	Jacaranda	Jacaranda mimosifolia	Rancho Cucamonga	California	-117.6301876	34.15049019	good	introduced	RanchoCucamonga	NA	NA	NA	NA	NA	NA	NA	NA	NA	NA	NA	NA	NA	NA	NA	NA	NA	NA
TRE-48378	Crape myrtle	Lagerstroemia indica	Rancho Cucamonga	California	-117.6301609	34.14719161	good	introduced	RanchoCucamonga	NA	NA	NA	NA	NA	NA	NA	NA	NA	NA	NA	NA	NA	NA	NA	NA	NA	NA
TRE-46495	Crape myrtle	Lagerstroemia indica	Rancho Cucamonga	California	-117.6301457	34.15472855	NA	introduced	RanchoCucamonga	NA	NA	NA	NA	NA	NA	NA	NA	NA	NA	NA	NA	NA	NA	NA	NA	NA	NA
TRE-48248	Pygmy date palm	Phoenix roebelenii	Rancho Cucamonga	California	-117.6301408	34.15030047	good	no_info	RanchoCucamonga	NA	NA	NA	NA	NA	NA	NA	NA	NA	NA	NA	NA	NA	NA	NA	NA	NA	NA
TRE-48417	Liquidambar	Liquidambar styraciflua	Rancho Cucamonga	California	-117.6301348	34.14850047	good	introduced	RanchoCucamonga	NA	NA	NA	NA	NA	NA	NA	NA	NA	NA	NA	NA	NA	NA	NA	NA	NA	NA
TRE-52485	Chitalpa tree	Chitalpa tashkentensis	Rancho Cucamonga	California	-117.6301319	34.14109113	good	no_info	RanchoCucamonga	NA	NA	NA	NA	NA	NA	NA	NA	NA	NA	NA	NA	NA	NA	NA	NA	NA	NA
TRE-48377	Melaleuca	Melaleuca quinquenervia	Rancho Cucamonga	California	-117.6300996	34.14719105	good	introduced	RanchoCucamonga	NA	NA	NA	NA	NA	NA	NA	NA	NA	NA	NA	NA	NA	NA	NA	NA	NA	NA
TRE-48208	Maple	Acer	Rancho Cucamonga	California	-117.630088	34.14980307	good	no_info	RanchoCucamonga	NA	NA	NA	NA	NA	NA	NA	NA	NA	NA	NA	NA	NA	NA	NA	NA	NA	NA
TRE-45107	Gingko	Ginkgo biloba	Rancho Cucamonga	California	-117.6300778	34.16314329	good	introduced	RanchoCucamonga	NA	NA	NA	NA	NA	NA	NA	NA	NA	NA	NA	NA	NA	NA	NA	NA	NA	NA
TRE-52441	Liquidambar	Liquidambar styraciflua	Rancho Cucamonga	California	-117.6300757	34.14371639	NA	introduced	RanchoCucamonga	NA	NA	NA	NA	NA	NA	NA	NA	NA	NA	NA	NA	NA	NA	NA	NA	NA	NA
TRE-52486	Chitalpa tree	Chitalpa tashkentensis	Rancho Cucamonga	California	-117.6300636	34.14113354	good	no_info	RanchoCucamonga	NA	NA	NA	NA	NA	NA	NA	NA	NA	NA	NA	NA	NA	NA	NA	NA	NA	NA
TRE-46496	Crape myrtle	Lagerstroemia indica	Rancho Cucamonga	California	-117.6300565	34.15472287	NA	introduced	RanchoCucamonga	NA	NA	NA	NA	NA	NA	NA	NA	NA	NA	NA	NA	NA	NA	NA	NA	NA	NA
TRE-48418	Liquidambar	Liquidambar styraciflua	Rancho Cucamonga	California	-117.6300371	34.14850124	good	introduced	RanchoCucamonga	NA	NA	NA	NA	NA	NA	NA	NA	NA	NA	NA	NA	NA	NA	NA	NA	NA	NA
TRE-48129	Crape myrtle	Lagerstroemia indica	Rancho Cucamonga	California	-117.630036	34.15345872	NA	introduced	RanchoCucamonga	NA	NA	NA	NA	NA	NA	NA	NA	NA	NA	NA	NA	NA	NA	NA	NA	NA	NA
TRE-46074	Redbud	Cercis canadensis	Rancho Cucamonga	California	-117.6300255	34.16206304	good	introduced	RanchoCucamonga	NA	NA	NA	NA	NA	NA	NA	NA	NA	NA	NA	NA	NA	NA	NA	NA	NA	NA
TRE-50092	Pear	Pyrus calleryana	Rancho Cucamonga	California	-117.630014	34.14357708	good	introduced	RanchoCucamonga	NA	NA	NA	NA	NA	NA	NA	NA	NA	NA	NA	NA	NA	NA	NA	NA	NA	NA
TRE-52440	Liquidambar	Liquidambar styraciflua	Rancho Cucamonga	California	-117.6300002	34.14372112	NA	introduced	RanchoCucamonga	NA	NA	NA	NA	NA	NA	NA	NA	NA	NA	NA	NA	NA	NA	NA	NA	NA	NA
TRE-52536	Crape myrtle	Lagerstroemia indica	Rancho Cucamonga	California	-117.6299926	34.14130147	good	introduced	RanchoCucamonga	NA	NA	NA	NA	NA	NA	NA	NA	NA	NA	NA	NA	NA	NA	NA	NA	NA	NA
TRE-52487	Chitalpa tree	Chitalpa tashkentensis	Rancho Cucamonga	California	-117.6299923	34.14117359	good	no_info	RanchoCucamonga	NA	NA	NA	NA	NA	NA	NA	NA	NA	NA	NA	NA	NA	NA	NA	NA	NA	NA
TRE-48243	Palm	Washingtonia robusta	Rancho Cucamonga	California	-117.6299867	34.15024732	good	introduced	RanchoCucamonga	NA	NA	NA	NA	NA	NA	NA	NA	NA	NA	NA	NA	NA	NA	NA	NA	NA	NA
TRE-48561	Pine	Pinus	Rancho Cucamonga	California	-117.629985	34.14605854	good	no_info	RanchoCucamonga	NA	NA	NA	NA	NA	NA	NA	NA	NA	NA	NA	NA	NA	NA	NA	NA	NA	NA
TRE-48241	Crape myrtle	Lagerstroemia indica	Rancho Cucamonga	California	-117.6299836	34.15010691	good	introduced	RanchoCucamonga	NA	NA	NA	NA	NA	NA	NA	NA	NA	NA	NA	NA	NA	NA	NA	NA	NA	NA
TRE-48239	Crape myrtle	Lagerstroemia indica	Rancho Cucamonga	California	-117.6299824	34.15003826	good	introduced	RanchoCucamonga	NA	NA	NA	NA	NA	NA	NA	NA	NA	NA	NA	NA	NA	NA	NA	NA	NA	NA
TRE-48245	Pepper	Schinus molle	Rancho Cucamonga	California	-117.6299823	34.15028739	good	introduced	RanchoCucamonga	NA	NA	NA	NA	NA	NA	NA	NA	NA	NA	NA	NA	NA	NA	NA	NA	NA	NA
TRE-48240	Crape myrtle	Lagerstroemia indica	Rancho Cucamonga	California	-117.629982	34.15007047	good	introduced	RanchoCucamonga	NA	NA	NA	NA	NA	NA	NA	NA	NA	NA	NA	NA	NA	NA	NA	NA	NA	NA
TRE-48238	Crape myrtle	Lagerstroemia indica	Rancho Cucamonga	California	-117.6299808	34.15000866	good	introduced	RanchoCucamonga	NA	NA	NA	NA	NA	NA	NA	NA	NA	NA	NA	NA	NA	NA	NA	NA	NA	NA
TRE-48244	Palm	Washingtonia robusta	Rancho Cucamonga	California	-117.62998	34.15026823	good	introduced	RanchoCucamonga	NA	NA	NA	NA	NA	NA	NA	NA	NA	NA	NA	NA	NA	NA	NA	NA	NA	NA
TRE-48237	Crape myrtle	Lagerstroemia indica	Rancho Cucamonga	California	-117.6299785	34.14997286	good	introduced	RanchoCucamonga	NA	NA	NA	NA	NA	NA	NA	NA	NA	NA	NA	NA	NA	NA	NA	NA	NA	NA
TRE-48242	Palm	Washingtonia robusta	Rancho Cucamonga	California	-117.6299709	34.15024507	good	introduced	RanchoCucamonga	NA	NA	NA	NA	NA	NA	NA	NA	NA	NA	NA	NA	NA	NA	NA	NA	NA	NA
TRE-48209	Sycamore	Platanus acerifolia	Rancho Cucamonga	California	-117.6299642	34.14980379	good	introduced	RanchoCucamonga	NA	NA	NA	NA	NA	NA	NA	NA	NA	NA	NA	NA	NA	NA	NA	NA	NA	NA
TRE-48419	Liquidambar	Liquidambar styraciflua	Rancho Cucamonga	California	-117.6299614	34.14849437	good	introduced	RanchoCucamonga	NA	NA	NA	NA	NA	NA	NA	NA	NA	NA	NA	NA	NA	NA	NA	NA	NA	NA
TRE-48562	Pine	Pinus	Rancho Cucamonga	California	-117.6299604	34.14611294	good	no_info	RanchoCucamonga	NA	NA	NA	NA	NA	NA	NA	NA	NA	NA	NA	NA	NA	NA	NA	NA	NA	NA
TRE-48236	Crape myrtle	Lagerstroemia indica	Rancho Cucamonga	California	-117.6299548	34.14989259	good	introduced	RanchoCucamonga	NA	NA	NA	NA	NA	NA	NA	NA	NA	NA	NA	NA	NA	NA	NA	NA	NA	NA
TRE-48246	Pepper	Schinus molle	Rancho Cucamonga	California	-117.6299547	34.15053319	good	introduced	RanchoCucamonga	NA	NA	NA	NA	NA	NA	NA	NA	NA	NA	NA	NA	NA	NA	NA	NA	NA	NA
TRE-48130	Crape myrtle	Lagerstroemia indica	Rancho Cucamonga	California	-117.6299522	34.15345658	good	introduced	RanchoCucamonga	NA	NA	NA	NA	NA	NA	NA	NA	NA	NA	NA	NA	NA	NA	NA	NA	NA	NA
TRE-52535	Crape myrtle	Lagerstroemia indica	Rancho Cucamonga	California	-117.6299499	34.14133736	good	introduced	RanchoCucamonga	NA	NA	NA	NA	NA	NA	NA	NA	NA	NA	NA	NA	NA	NA	NA	NA	NA	NA
TRE-50093	Pear	Pyrus calleryana	Rancho Cucamonga	California	-117.6299477	34.14358236	good	introduced	RanchoCucamonga	NA	NA	NA	NA	NA	NA	NA	NA	NA	NA	NA	NA	NA	NA	NA	NA	NA	NA
TRE-45106	Gingko	Ginkgo biloba	Rancho Cucamonga	California	-117.629929	34.16321321	good	introduced	RanchoCucamonga	NA	NA	NA	NA	NA	NA	NA	NA	NA	NA	NA	NA	NA	NA	NA	NA	NA	NA
TRE-48563	Pine	Pinus	Rancho Cucamonga	California	-117.6299252	34.14615804	good	no_info	RanchoCucamonga	NA	NA	NA	NA	NA	NA	NA	NA	NA	NA	NA	NA	NA	NA	NA	NA	NA	NA
TRE-48634	Fruit tree	Citrus limon	Rancho Cucamonga	California	-117.6299244	34.14659861	good	introduced	RanchoCucamonga	NA	NA	NA	NA	NA	NA	NA	NA	NA	NA	NA	NA	NA	NA	NA	NA	NA	NA
TRE-48235	Crape myrtle	Lagerstroemia indica	Rancho Cucamonga	California	-117.6299171	34.14989486	good	introduced	RanchoCucamonga	NA	NA	NA	NA	NA	NA	NA	NA	NA	NA	NA	NA	NA	NA	NA	NA	NA	NA
TRE-52534	Crape myrtle	Lagerstroemia indica	Rancho Cucamonga	California	-117.6299092	34.14137325	good	introduced	RanchoCucamonga	NA	NA	NA	NA	NA	NA	NA	NA	NA	NA	NA	NA	NA	NA	NA	NA	NA	NA
TRE-48131	Crape myrtle	Lagerstroemia indica	Rancho Cucamonga	California	-117.6299046	34.15345469	good	introduced	RanchoCucamonga	NA	NA	NA	NA	NA	NA	NA	NA	NA	NA	NA	NA	NA	NA	NA	NA	NA	NA
TRE-48633	Fruit tree	Citrus limon	Rancho Cucamonga	California	-117.6298946	34.14660152	good	introduced	RanchoCucamonga	NA	NA	NA	NA	NA	NA	NA	NA	NA	NA	NA	NA	NA	NA	NA	NA	NA	NA
TRE-45386	Crape myrtle	Lagerstroemia indica	Rancho Cucamonga	California	-117.629894	34.1561317	good	introduced	RanchoCucamonga	NA	NA	NA	NA	NA	NA	NA	NA	NA	NA	NA	NA	NA	NA	NA	NA	NA	NA
TRE-46497	Crape myrtle	Lagerstroemia indica	Rancho Cucamonga	California	-117.6298892	34.15472501	NA	introduced	RanchoCucamonga	NA	NA	NA	NA	NA	NA	NA	NA	NA	NA	NA	NA	NA	NA	NA	NA	NA	NA
TRE-48564	Pine	Pinus	Rancho Cucamonga	California	-117.6298882	34.14620183	good	no_info	RanchoCucamonga	NA	NA	NA	NA	NA	NA	NA	NA	NA	NA	NA	NA	NA	NA	NA	NA	NA	NA
TRE-48515	Crape myrtle	Lagerstroemia indica	Rancho Cucamonga	California	-117.629874	34.14573603	good	introduced	RanchoCucamonga	NA	NA	NA	NA	NA	NA	NA	NA	NA	NA	NA	NA	NA	NA	NA	NA	NA	NA
TRE-48132	Crape myrtle	Lagerstroemia indica	Rancho Cucamonga	California	-117.6298669	34.15345972	good	introduced	RanchoCucamonga	NA	NA	NA	NA	NA	NA	NA	NA	NA	NA	NA	NA	NA	NA	NA	NA	NA	NA
TRE-45297	Maple	Acer saccharinum	Rancho Cucamonga	California	-117.6298633	34.15737897	good	introduced	RanchoCucamonga	NA	NA	NA	NA	NA	NA	NA	NA	NA	NA	NA	NA	NA	NA	NA	NA	NA	NA
TRE-48234	Sycamore	Platanus acerifolia	Rancho Cucamonga	California	-117.6298438	34.14989726	good	introduced	RanchoCucamonga	NA	NA	NA	NA	NA	NA	NA	NA	NA	NA	NA	NA	NA	NA	NA	NA	NA	NA
TRE-45105	Gingko	Ginkgo biloba	Rancho Cucamonga	California	-117.6298366	34.16324122	good	introduced	RanchoCucamonga	NA	NA	NA	NA	NA	NA	NA	NA	NA	NA	NA	NA	NA	NA	NA	NA	NA	NA
TRE-48420	Liquidambar	Liquidambar styraciflua	Rancho Cucamonga	California	-117.629835	34.14849742	good	introduced	RanchoCucamonga	NA	NA	NA	NA	NA	NA	NA	NA	NA	NA	NA	NA	NA	NA	NA	NA	NA	NA
TRE-48631	Palm	Syagrus romanzoffiana	Rancho Cucamonga	California	-117.6298329	34.14668255	good	introduced	RanchoCucamonga	NA	NA	NA	NA	NA	NA	NA	NA	NA	NA	NA	NA	NA	NA	NA	NA	NA	NA
TRE-48565	Pine	Pinus	Rancho Cucamonga	California	-117.6298273	34.1463093	good	no_info	RanchoCucamonga	NA	NA	NA	NA	NA	NA	NA	NA	NA	NA	NA	NA	NA	NA	NA	NA	NA	NA
TRE-45385	Locust	Gleditsia tricanthus	Rancho Cucamonga	California	-117.6298152	34.15613904	good	no_info	RanchoCucamonga	NA	NA	NA	NA	NA	NA	NA	NA	NA	NA	NA	NA	NA	NA	NA	NA	NA	NA
TRE-48630	Trumpet tree	Tabebuia chrysotricha	Rancho Cucamonga	California	-117.6298122	34.14672124	good	no_info	RanchoCucamonga	NA	NA	NA	NA	NA	NA	NA	NA	NA	NA	NA	NA	NA	NA	NA	NA	NA	NA
TRE-48632	Palm	Syagrus romanzoffiana	Rancho Cucamonga	California	-117.6298108	34.1466763	good	introduced	RanchoCucamonga	NA	NA	NA	NA	NA	NA	NA	NA	NA	NA	NA	NA	NA	NA	NA	NA	NA	NA
TRE-45296	Maple	Acer saccharinum	Rancho Cucamonga	California	-117.6297932	34.15737897	good	introduced	RanchoCucamonga	NA	NA	NA	NA	NA	NA	NA	NA	NA	NA	NA	NA	NA	NA	NA	NA	NA	NA
TRE-46442	NA	NA	Rancho Cucamonga	California	-117.6297882	34.15486895	NA	no_info	RanchoCucamonga	NA	NA	NA	NA	NA	NA	NA	NA	NA	NA	NA	NA	NA	NA	NA	NA	NA	NA
TRE-48629	Chitalpa	Chitalpa tashkentensis	Rancho Cucamonga	California	-117.6297875	34.14676403	good	no_info	RanchoCucamonga	NA	NA	NA	NA	NA	NA	NA	NA	NA	NA	NA	NA	NA	NA	NA	NA	NA	NA
TRE-52439	Liquidambar	Liquidambar styraciflua	Rancho Cucamonga	California	-117.629775	34.14372112	NA	introduced	RanchoCucamonga	NA	NA	NA	NA	NA	NA	NA	NA	NA	NA	NA	NA	NA	NA	NA	NA	NA	NA
TRE-48628	Redbud	Cercis canadensis	Rancho Cucamonga	California	-117.6297729	34.14678728	good	introduced	RanchoCucamonga	NA	NA	NA	NA	NA	NA	NA	NA	NA	NA	NA	NA	NA	NA	NA	NA	NA	NA
TRE-48233	Sycamore	Platanus acerifolia	Rancho Cucamonga	California	-117.6297635	34.14989558	good	introduced	RanchoCucamonga	NA	NA	NA	NA	NA	NA	NA	NA	NA	NA	NA	NA	NA	NA	NA	NA	NA	NA
TRE-48516	Pine	Pinus	Rancho Cucamonga	California	-117.6297611	34.14570986	good	no_info	RanchoCucamonga	NA	NA	NA	NA	NA	NA	NA	NA	NA	NA	NA	NA	NA	NA	NA	NA	NA	NA
TRE-48041	Pygmy date palm	Phoenix roebelenii	Rancho Cucamonga	California	-117.6297584	34.15147926	good	no_info	RanchoCucamonga	NA	NA	NA	NA	NA	NA	NA	NA	NA	NA	NA	NA	NA	NA	NA	NA	NA	NA
TRE-48627	Hong kong orchid	Bauhinia blakeana	Rancho Cucamonga	California	-117.6297527	34.14682078	good	introduced	RanchoCucamonga	NA	NA	NA	NA	NA	NA	NA	NA	NA	NA	NA	NA	NA	NA	NA	NA	NA	NA
TRE-45104	Gingko	Ginkgo biloba	Rancho Cucamonga	California	-117.6297455	34.16328108	good	introduced	RanchoCucamonga	NA	NA	NA	NA	NA	NA	NA	NA	NA	NA	NA	NA	NA	NA	NA	NA	NA	NA
TRE-45384	Crape myrtle	Lagerstroemia indica	Rancho Cucamonga	California	-117.6297404	34.15615941	good	introduced	RanchoCucamonga	NA	NA	NA	NA	NA	NA	NA	NA	NA	NA	NA	NA	NA	NA	NA	NA	NA	NA
TRE-48042	Pygmy date palm	Phoenix roebelenii	Rancho Cucamonga	California	-117.6297298	34.15148109	good	no_info	RanchoCucamonga	NA	NA	NA	NA	NA	NA	NA	NA	NA	NA	NA	NA	NA	NA	NA	NA	NA	NA
TRE-48626	Silk floss	Ceiba speciosa	Rancho Cucamonga	California	-117.6297291	34.14685054	good	introduced	RanchoCucamonga	NA	NA	NA	NA	NA	NA	NA	NA	NA	NA	NA	NA	NA	NA	NA	NA	NA	NA
TRE-48421	Liquidambar	Liquidambar styraciflua	Rancho Cucamonga	California	-117.6297266	34.1484929	good	introduced	RanchoCucamonga	NA	NA	NA	NA	NA	NA	NA	NA	NA	NA	NA	NA	NA	NA	NA	NA	NA	NA
TRE-52533	Pepper	Schinus terebinthifolia	Rancho Cucamonga	California	-117.6297183	34.1416193	good	introduced	RanchoCucamonga	NA	NA	NA	NA	NA	NA	NA	NA	NA	NA	NA	NA	NA	NA	NA	NA	NA	NA
TRE-45295	NA	NA	Rancho Cucamonga	California	-117.6297138	34.15737703	NA	no_info	RanchoCucamonga	NA	NA	NA	NA	NA	NA	NA	NA	NA	NA	NA	NA	NA	NA	NA	NA	NA	NA
TRE-48043	Pygmy date palm	Phoenix roebelenii	Rancho Cucamonga	California	-117.6297104	34.15148218	good	no_info	RanchoCucamonga	NA	NA	NA	NA	NA	NA	NA	NA	NA	NA	NA	NA	NA	NA	NA	NA	NA	NA
TRE-48566	Olive	Olea europaea	Rancho Cucamonga	California	-117.6297073	34.14658502	good	introduced	RanchoCucamonga	NA	NA	NA	NA	NA	NA	NA	NA	NA	NA	NA	NA	NA	NA	NA	NA	NA	NA
TRE-48625	Palo verde tree	Parkinsonia florida	Rancho Cucamonga	California	-117.629701	34.14688683	good	naturally_occurring	RanchoCucamonga	NA	NA	NA	NA	NA	NA	NA	NA	NA	NA	NA	NA	NA	NA	NA	NA	NA	NA
TRE-52438	Liquidambar	Liquidambar styraciflua	Rancho Cucamonga	California	-117.6296988	34.14372586	NA	introduced	RanchoCucamonga	NA	NA	NA	NA	NA	NA	NA	NA	NA	NA	NA	NA	NA	NA	NA	NA	NA	NA
TRE-48373	Elm	Ulmus parvifolia	Rancho Cucamonga	California	-117.6296984	34.1470165	good	introduced	RanchoCucamonga	NA	NA	NA	NA	NA	NA	NA	NA	NA	NA	NA	NA	NA	NA	NA	NA	NA	NA
TRE-48519	Pygmy date palm	Phoenix roebelenii	Rancho Cucamonga	California	-117.629698	34.14570644	good	no_info	RanchoCucamonga	NA	NA	NA	NA	NA	NA	NA	NA	NA	NA	NA	NA	NA	NA	NA	NA	NA	NA
TRE-48567	Olive	Olea europaea	Rancho Cucamonga	California	-117.629698	34.14661662	good	introduced	RanchoCucamonga	NA	NA	NA	NA	NA	NA	NA	NA	NA	NA	NA	NA	NA	NA	NA	NA	NA	NA
TRE-45179	Fruit tree	Prunus persica	Rancho Cucamonga	California	-117.6296933	34.16316966	good	introduced	RanchoCucamonga	NA	NA	NA	NA	NA	NA	NA	NA	NA	NA	NA	NA	NA	NA	NA	NA	NA	NA
TRE-52532	Pepper	Schinus terebinthifolia	Rancho Cucamonga	California	-117.6296921	34.14165149	good	introduced	RanchoCucamonga	NA	NA	NA	NA	NA	NA	NA	NA	NA	NA	NA	NA	NA	NA	NA	NA	NA	NA
TRE-48560	Palm	Washingtonia robusta	Rancho Cucamonga	California	-117.6296889	34.14582492	good	introduced	RanchoCucamonga	NA	NA	NA	NA	NA	NA	NA	NA	NA	NA	NA	NA	NA	NA	NA	NA	NA	NA
TRE-48568	Olive	Olea europaea	Rancho Cucamonga	California	-117.629686	34.1466543	good	introduced	RanchoCucamonga	NA	NA	NA	NA	NA	NA	NA	NA	NA	NA	NA	NA	NA	NA	NA	NA	NA	NA
TRE-48133	Chinese flame	Koelreuteria bipinnata	Rancho Cucamonga	California	-117.6296858	34.15346104	good	introduced	RanchoCucamonga	NA	NA	NA	NA	NA	NA	NA	NA	NA	NA	NA	NA	NA	NA	NA	NA	NA	NA
TRE-45103	Gingko	Ginkgo biloba	Rancho Cucamonga	California	-117.6296817	34.16330046	good	introduced	RanchoCucamonga	NA	NA	NA	NA	NA	NA	NA	NA	NA	NA	NA	NA	NA	NA	NA	NA	NA	NA
TRE-48232	Sycamore	Platanus acerifolia	Rancho Cucamonga	California	-117.6296796	34.14989922	good	introduced	RanchoCucamonga	NA	NA	NA	NA	NA	NA	NA	NA	NA	NA	NA	NA	NA	NA	NA	NA	NA	NA
TRE-48088	Crape myrtle	Lagerstroemia indica	Rancho Cucamonga	California	-117.6296779	34.15243104	good	introduced	RanchoCucamonga	NA	NA	NA	NA	NA	NA	NA	NA	NA	NA	NA	NA	NA	NA	NA	NA	NA	NA
TRE-48569	Olive	Olea europaea	Rancho Cucamonga	California	-117.6296716	34.14668901	good	introduced	RanchoCucamonga	NA	NA	NA	NA	NA	NA	NA	NA	NA	NA	NA	NA	NA	NA	NA	NA	NA	NA
TRE-48376	Crape myrtle	Lagerstroemia indica	Rancho Cucamonga	California	-117.6296651	34.14713453	good	introduced	RanchoCucamonga	NA	NA	NA	NA	NA	NA	NA	NA	NA	NA	NA	NA	NA	NA	NA	NA	NA	NA
TRE-48089	Crape myrtle	Lagerstroemia indica	Rancho Cucamonga	California	-117.6296614	34.15238657	good	introduced	RanchoCucamonga	NA	NA	NA	NA	NA	NA	NA	NA	NA	NA	NA	NA	NA	NA	NA	NA	NA	NA
TRE-48090	Crape myrtle	Lagerstroemia indica	Rancho Cucamonga	California	-117.6296552	34.15235664	good	introduced	RanchoCucamonga	NA	NA	NA	NA	NA	NA	NA	NA	NA	NA	NA	NA	NA	NA	NA	NA	NA	NA
TRE-46498	Pygmy date palm	Phoenix roebelenii	Rancho Cucamonga	California	-117.6296551	34.1547392	good	no_info	RanchoCucamonga	NA	NA	NA	NA	NA	NA	NA	NA	NA	NA	NA	NA	NA	NA	NA	NA	NA	NA
TRE-48570	Olive	Olea europaea	Rancho Cucamonga	California	-117.6296537	34.14672866	good	introduced	RanchoCucamonga	NA	NA	NA	NA	NA	NA	NA	NA	NA	NA	NA	NA	NA	NA	NA	NA	NA	NA
TRE-48091	Crape myrtle	Lagerstroemia indica	Rancho Cucamonga	California	-117.6296428	34.15232756	good	introduced	RanchoCucamonga	NA	NA	NA	NA	NA	NA	NA	NA	NA	NA	NA	NA	NA	NA	NA	NA	NA	NA
TRE-45294	Ash	Fraxinus uhdei	Rancho Cucamonga	California	-117.6296425	34.15737897	good	introduced	RanchoCucamonga	NA	NA	NA	NA	NA	NA	NA	NA	NA	NA	NA	NA	NA	NA	NA	NA	NA	NA
TRE-48518	Pine	Pinus	Rancho Cucamonga	California	-117.6296398	34.1457017	good	no_info	RanchoCucamonga	NA	NA	NA	NA	NA	NA	NA	NA	NA	NA	NA	NA	NA	NA	NA	NA	NA	NA
TRE-48375	Crape myrtle	Lagerstroemia indica	Rancho Cucamonga	California	-117.6296371	34.14711963	good	introduced	RanchoCucamonga	NA	NA	NA	NA	NA	NA	NA	NA	NA	NA	NA	NA	NA	NA	NA	NA	NA	NA
TRE-45383	Sycamore	Platanus acerifolia	Rancho Cucamonga	California	-117.6296242	34.15617896	good	introduced	RanchoCucamonga	NA	NA	NA	NA	NA	NA	NA	NA	NA	NA	NA	NA	NA	NA	NA	NA	NA	NA
TRE-46073	Redbud	Cercis canadensis	Rancho Cucamonga	California	-117.6296221	34.16206502	good	introduced	RanchoCucamonga	NA	NA	NA	NA	NA	NA	NA	NA	NA	NA	NA	NA	NA	NA	NA	NA	NA	NA
TRE-52531	Pepper	Schinus terebinthifolia	Rancho Cucamonga	California	-117.6296171	34.14175879	good	introduced	RanchoCucamonga	NA	NA	NA	NA	NA	NA	NA	NA	NA	NA	NA	NA	NA	NA	NA	NA	NA	NA
TRE-48571	Olive	Olea europaea	Rancho Cucamonga	California	-117.6296165	34.14676634	good	introduced	RanchoCucamonga	NA	NA	NA	NA	NA	NA	NA	NA	NA	NA	NA	NA	NA	NA	NA	NA	NA	NA
TRE-45102	Gingko	Ginkgo biloba	Rancho Cucamonga	California	-117.629601	34.16333708	good	introduced	RanchoCucamonga	NA	NA	NA	NA	NA	NA	NA	NA	NA	NA	NA	NA	NA	NA	NA	NA	NA	NA
TRE-48231	Sycamore	Platanus acerifolia	Rancho Cucamonga	California	-117.6296003	34.14990342	NA	introduced	RanchoCucamonga	NA	NA	NA	NA	NA	NA	NA	NA	NA	NA	NA	NA	NA	NA	NA	NA	NA	NA
TRE-48374	Crape myrtle	Lagerstroemia indica	Rancho Cucamonga	California	-117.6295984	34.14709647	good	introduced	RanchoCucamonga	NA	NA	NA	NA	NA	NA	NA	NA	NA	NA	NA	NA	NA	NA	NA	NA	NA	NA
TRE-52488	Alder	NA	Rancho Cucamonga	California	-117.6295905	34.14139894	dead	no_info	RanchoCucamonga	NA	NA	NA	NA	NA	NA	NA	NA	NA	NA	NA	NA	NA	NA	NA	NA	NA	NA
TRE-48572	Olive	Olea europaea	Rancho Cucamonga	California	-117.629589	34.14681294	good	introduced	RanchoCucamonga	NA	NA	NA	NA	NA	NA	NA	NA	NA	NA	NA	NA	NA	NA	NA	NA	NA	NA
TRE-48044	Pygmy date palm	Phoenix roebelenii	Rancho Cucamonga	California	-117.6295886	34.15148328	good	no_info	RanchoCucamonga	NA	NA	NA	NA	NA	NA	NA	NA	NA	NA	NA	NA	NA	NA	NA	NA	NA	NA
TRE-48422	Liquidambar	Liquidambar styraciflua	Rancho Cucamonga	California	-117.6295853	34.14848984	good	introduced	RanchoCucamonga	NA	NA	NA	NA	NA	NA	NA	NA	NA	NA	NA	NA	NA	NA	NA	NA	NA	NA
TRE-48517	Pygmy date palm	Phoenix roebelenii	Rancho Cucamonga	California	-117.629583	34.14570442	good	no_info	RanchoCucamonga	NA	NA	NA	NA	NA	NA	NA	NA	NA	NA	NA	NA	NA	NA	NA	NA	NA	NA
TRE-52530	Pepper	Schinus terebinthifolia	Rancho Cucamonga	California	-117.6295758	34.14179112	good	introduced	RanchoCucamonga	NA	NA	NA	NA	NA	NA	NA	NA	NA	NA	NA	NA	NA	NA	NA	NA	NA	NA
TRE-46499	Pine	Pinus	Rancho Cucamonga	California	-117.6295682	34.15473806	good	no_info	RanchoCucamonga	NA	NA	NA	NA	NA	NA	NA	NA	NA	NA	NA	NA	NA	NA	NA	NA	NA	NA
TRE-45382	Sycamore	Platanus acerifolia	Rancho Cucamonga	California	-117.629564	34.15598484	good	introduced	RanchoCucamonga	NA	NA	NA	NA	NA	NA	NA	NA	NA	NA	NA	NA	NA	NA	NA	NA	NA	NA
TRE-48045	Pygmy date palm	Phoenix roebelenii	Rancho Cucamonga	California	-117.6295585	34.15148328	good	no_info	RanchoCucamonga	NA	NA	NA	NA	NA	NA	NA	NA	NA	NA	NA	NA	NA	NA	NA	NA	NA	NA
TRE-48573	Olive	Olea europaea	Rancho Cucamonga	California	-117.6295518	34.14684764	good	introduced	RanchoCucamonga	NA	NA	NA	NA	NA	NA	NA	NA	NA	NA	NA	NA	NA	NA	NA	NA	NA	NA
TRE-52489	Liquidambar	Liquidambar styraciflua	Rancho Cucamonga	California	-117.6295445	34.14162923	good	introduced	RanchoCucamonga	NA	NA	NA	NA	NA	NA	NA	NA	NA	NA	NA	NA	NA	NA	NA	NA	NA	NA
TRE-48230	Sycamore	Platanus acerifolia	Rancho Cucamonga	California	-117.6295363	34.14990258	good	introduced	RanchoCucamonga	NA	NA	NA	NA	NA	NA	NA	NA	NA	NA	NA	NA	NA	NA	NA	NA	NA	NA
TRE-46441	Tristania	Tristania conferta	Rancho Cucamonga	California	-117.629534	34.15486952	NA	no_info	RanchoCucamonga	NA	NA	NA	NA	NA	NA	NA	NA	NA	NA	NA	NA	NA	NA	NA	NA	NA	NA
TRE-52529	Pepper	Schinus terebinthifolia	Rancho Cucamonga	California	-117.6295333	34.1418168	good	introduced	RanchoCucamonga	NA	NA	NA	NA	NA	NA	NA	NA	NA	NA	NA	NA	NA	NA	NA	NA	NA	NA
TRE-52437	Liquidambar	Liquidambar styraciflua	Rancho Cucamonga	California	-117.6295197	34.1437227	NA	introduced	RanchoCucamonga	NA	NA	NA	NA	NA	NA	NA	NA	NA	NA	NA	NA	NA	NA	NA	NA	NA	NA
TRE-48574	Cedar	Cedrus	Rancho Cucamonga	California	-117.629517	34.14689227	good	no_info	RanchoCucamonga	NA	NA	NA	NA	NA	NA	NA	NA	NA	NA	NA	NA	NA	NA	NA	NA	NA	NA
TRE-48046	Pygmy date palm	Phoenix roebelenii	Rancho Cucamonga	California	-117.6294949	34.15148511	good	no_info	RanchoCucamonga	NA	NA	NA	NA	NA	NA	NA	NA	NA	NA	NA	NA	NA	NA	NA	NA	NA	NA
TRE-48624	Crape myrtle	Lagerstroemia indica	Rancho Cucamonga	California	-117.6294949	34.14708578	good	introduced	RanchoCucamonga	NA	NA	NA	NA	NA	NA	NA	NA	NA	NA	NA	NA	NA	NA	NA	NA	NA	NA
TRE-50094	Eucalyptus	Eucalyptus globulus	Rancho Cucamonga	California	-117.6294907	34.14358015	good	introduced	RanchoCucamonga	NA	NA	NA	NA	NA	NA	NA	NA	NA	NA	NA	NA	NA	NA	NA	NA	NA	NA
TRE-48134	Palm	Syagrus romanzoffiana	Rancho Cucamonga	California	-117.6294785	34.15346285	good	introduced	RanchoCucamonga	NA	NA	NA	NA	NA	NA	NA	NA	NA	NA	NA	NA	NA	NA	NA	NA	NA	NA
TRE-48085	Crape myrtle	Lagerstroemia indica	Rancho Cucamonga	California	-117.6294755	34.15203411	good	introduced	RanchoCucamonga	NA	NA	NA	NA	NA	NA	NA	NA	NA	NA	NA	NA	NA	NA	NA	NA	NA	NA
TRE-48084	Fruit tree	Malus domestica	Rancho Cucamonga	California	-117.6294748	34.151872	good	introduced	RanchoCucamonga	NA	NA	NA	NA	NA	NA	NA	NA	NA	NA	NA	NA	NA	NA	NA	NA	NA	NA
TRE-48086	Crape myrtle	Lagerstroemia indica	Rancho Cucamonga	California	-117.6294711	34.15209934	good	introduced	RanchoCucamonga	NA	NA	NA	NA	NA	NA	NA	NA	NA	NA	NA	NA	NA	NA	NA	NA	NA	NA
TRE-48047	Pygmy date palm	Phoenix roebelenii	Rancho Cucamonga	California	-117.6294696	34.15148388	good	no_info	RanchoCucamonga	NA	NA	NA	NA	NA	NA	NA	NA	NA	NA	NA	NA	NA	NA	NA	NA	NA	NA
TRE-48083	Plum	Prunus cerasifera	Rancho Cucamonga	California	-117.6294688	34.15173591	good	introduced	RanchoCucamonga	NA	NA	NA	NA	NA	NA	NA	NA	NA	NA	NA	NA	NA	NA	NA	NA	NA	NA
TRE-48087	Crape myrtle	Lagerstroemia indica	Rancho Cucamonga	California	-117.6294658	34.15215704	good	introduced	RanchoCucamonga	NA	NA	NA	NA	NA	NA	NA	NA	NA	NA	NA	NA	NA	NA	NA	NA	NA	NA
TRE-48623	Crape myrtle	Lagerstroemia indica	Rancho Cucamonga	California	-117.6294614	34.1471076	good	introduced	RanchoCucamonga	NA	NA	NA	NA	NA	NA	NA	NA	NA	NA	NA	NA	NA	NA	NA	NA	NA	NA
TRE-52528	Liquidambar	Liquidambar styraciflua	Rancho Cucamonga	California	-117.6294379	34.14192709	good	introduced	RanchoCucamonga	NA	NA	NA	NA	NA	NA	NA	NA	NA	NA	NA	NA	NA	NA	NA	NA	NA	NA
TRE-52436	Liquidambar	Liquidambar styraciflua	Rancho Cucamonga	California	-117.629432	34.14373059	NA	introduced	RanchoCucamonga	NA	NA	NA	NA	NA	NA	NA	NA	NA	NA	NA	NA	NA	NA	NA	NA	NA	NA
TRE-48559	Pine	Pinus	Rancho Cucamonga	California	-117.6294317	34.14583199	good	no_info	RanchoCucamonga	NA	NA	NA	NA	NA	NA	NA	NA	NA	NA	NA	NA	NA	NA	NA	NA	NA	NA
TRE-48048	Pygmy date palm	Phoenix roebelenii	Rancho Cucamonga	California	-117.6294315	34.1514868	good	no_info	RanchoCucamonga	NA	NA	NA	NA	NA	NA	NA	NA	NA	NA	NA	NA	NA	NA	NA	NA	NA	NA
TRE-48622	Crape myrtle	Lagerstroemia indica	Rancho Cucamonga	California	-117.6294269	34.14712144	good	introduced	RanchoCucamonga	NA	NA	NA	NA	NA	NA	NA	NA	NA	NA	NA	NA	NA	NA	NA	NA	NA	NA
TRE-52490	Liquidambar	Liquidambar styraciflua	Rancho Cucamonga	California	-117.6294255	34.14174086	good	introduced	RanchoCucamonga	NA	NA	NA	NA	NA	NA	NA	NA	NA	NA	NA	NA	NA	NA	NA	NA	NA	NA
TRE-48210	Sycamore	Platanus acerifolia	Rancho Cucamonga	California	-117.6294248	34.14981908	good	introduced	RanchoCucamonga	NA	NA	NA	NA	NA	NA	NA	NA	NA	NA	NA	NA	NA	NA	NA	NA	NA	NA
TRE-45101	Gingko	Ginkgo biloba	Rancho Cucamonga	California	-117.629411	34.16342262	NA	introduced	RanchoCucamonga	NA	NA	NA	NA	NA	NA	NA	NA	NA	NA	NA	NA	NA	NA	NA	NA	NA	NA
TRE-48049	Pygmy date palm	Phoenix roebelenii	Rancho Cucamonga	California	-117.6294028	34.1514846	good	no_info	RanchoCucamonga	NA	NA	NA	NA	NA	NA	NA	NA	NA	NA	NA	NA	NA	NA	NA	NA	NA	NA
TRE-46072	Redbud	Cercis canadensis	Rancho Cucamonga	California	-117.6293925	34.16206746	good	introduced	RanchoCucamonga	NA	NA	NA	NA	NA	NA	NA	NA	NA	NA	NA	NA	NA	NA	NA	NA	NA	NA
TRE-52514	Magnolia	Magnolia grandiflora	Rancho Cucamonga	California	-117.6293902	34.14251518	good	introduced	RanchoCucamonga	NA	NA	NA	NA	NA	NA	NA	NA	NA	NA	NA	NA	NA	NA	NA	NA	NA	NA
TRE-48520	Palm	Washingtonia robusta	Rancho Cucamonga	California	-117.6293851	34.14570963	good	introduced	RanchoCucamonga	NA	NA	NA	NA	NA	NA	NA	NA	NA	NA	NA	NA	NA	NA	NA	NA	NA	NA
TRE-52515	Crape myrtle	Lagerstroemia indica	Rancho Cucamonga	California	-117.6293847	34.14248028	good	introduced	RanchoCucamonga	NA	NA	NA	NA	NA	NA	NA	NA	NA	NA	NA	NA	NA	NA	NA	NA	NA	NA
TRE-52516	Liquidambar	Liquidambar styraciflua	Rancho Cucamonga	California	-117.6293836	34.14244784	good	introduced	RanchoCucamonga	NA	NA	NA	NA	NA	NA	NA	NA	NA	NA	NA	NA	NA	NA	NA	NA	NA	NA
TRE-48135	Palm	Syagrus romanzoffiana	Rancho Cucamonga	California	-117.6293823	34.15346486	good	introduced	RanchoCucamonga	NA	NA	NA	NA	NA	NA	NA	NA	NA	NA	NA	NA	NA	NA	NA	NA	NA	NA
TRE-48621	Crape myrtle	Lagerstroemia indica	Rancho Cucamonga	California	-117.6293819	34.14713901	good	introduced	RanchoCucamonga	NA	NA	NA	NA	NA	NA	NA	NA	NA	NA	NA	NA	NA	NA	NA	NA	NA	NA
TRE-52517	Crape myrtle	Lagerstroemia indica	Rancho Cucamonga	California	-117.6293783	34.1424212	good	introduced	RanchoCucamonga	NA	NA	NA	NA	NA	NA	NA	NA	NA	NA	NA	NA	NA	NA	NA	NA	NA	NA
TRE-52527	Liquidambar	Liquidambar styraciflua	Rancho Cucamonga	California	-117.6293537	34.14200282	good	introduced	RanchoCucamonga	NA	NA	NA	NA	NA	NA	NA	NA	NA	NA	NA	NA	NA	NA	NA	NA	NA	NA
TRE-48082	Liquidambar	Liquidambar styraciflua	Rancho Cucamonga	California	-117.6293536	34.15159549	good	introduced	RanchoCucamonga	NA	NA	NA	NA	NA	NA	NA	NA	NA	NA	NA	NA	NA	NA	NA	NA	NA	NA
TRE-52491	Liquidambar	Liquidambar styraciflua	Rancho Cucamonga	California	-117.6293517	34.14181265	good	introduced	RanchoCucamonga	NA	NA	NA	NA	NA	NA	NA	NA	NA	NA	NA	NA	NA	NA	NA	NA	NA	NA
TRE-48229	Sycamore	Platanus acerifolia	Rancho Cucamonga	California	-117.6293461	34.1499147	good	introduced	RanchoCucamonga	NA	NA	NA	NA	NA	NA	NA	NA	NA	NA	NA	NA	NA	NA	NA	NA	NA	NA
TRE-48575	Jacaranda	Jacaranda mimosifolia	Rancho Cucamonga	California	-117.6293359	34.14703592	good	introduced	RanchoCucamonga	NA	NA	NA	NA	NA	NA	NA	NA	NA	NA	NA	NA	NA	NA	NA	NA	NA	NA
TRE-48558	Palm	Arecaceae	Rancho Cucamonga	California	-117.6293325	34.14583129	good	no_info	RanchoCucamonga	NA	NA	NA	NA	NA	NA	NA	NA	NA	NA	NA	NA	NA	NA	NA	NA	NA	NA
TRE-48620	Crape myrtle	Lagerstroemia indica	Rancho Cucamonga	California	-117.6293312	34.14716095	good	introduced	RanchoCucamonga	NA	NA	NA	NA	NA	NA	NA	NA	NA	NA	NA	NA	NA	NA	NA	NA	NA	NA
TRE-46440	Tristania	Tristania conferta	Rancho Cucamonga	California	-117.6293238	34.15486467	NA	no_info	RanchoCucamonga	NA	NA	NA	NA	NA	NA	NA	NA	NA	NA	NA	NA	NA	NA	NA	NA	NA	NA
TRE-52518	Liquidambar	Liquidambar styraciflua	Rancho Cucamonga	California	-117.6293234	34.14237681	poor	introduced	RanchoCucamonga	NA	NA	NA	NA	NA	NA	NA	NA	NA	NA	NA	NA	NA	NA	NA	NA	NA	NA
TRE-52492	Liquidambar	Liquidambar styraciflua	Rancho Cucamonga	California	-117.6293085	34.14185343	good	introduced	RanchoCucamonga	NA	NA	NA	NA	NA	NA	NA	NA	NA	NA	NA	NA	NA	NA	NA	NA	NA	NA
TRE-52526	Chinese pistache	Pistacia chinensis	Rancho Cucamonga	California	-117.6293061	34.14204459	good	introduced	RanchoCucamonga	NA	NA	NA	NA	NA	NA	NA	NA	NA	NA	NA	NA	NA	NA	NA	NA	NA	NA
TRE-48211	Sycamore	Platanus acerifolia	Rancho Cucamonga	California	-117.6292977	34.14981809	good	introduced	RanchoCucamonga	NA	NA	NA	NA	NA	NA	NA	NA	NA	NA	NA	NA	NA	NA	NA	NA	NA	NA
TRE-48557	Juniper	Juniperus chinensis	Rancho Cucamonga	California	-117.6292975	34.14583411	dead	introduced	RanchoCucamonga	NA	NA	NA	NA	NA	NA	NA	NA	NA	NA	NA	NA	NA	NA	NA	NA	NA	NA
TRE-48877	Maple	Acer rubrum	Rancho Cucamonga	California	-117.6292974	34.14456075	good	introduced	RanchoCucamonga	NA	NA	NA	NA	NA	NA	NA	NA	NA	NA	NA	NA	NA	NA	NA	NA	NA	NA
TRE-46500	Pine	Pinus	Rancho Cucamonga	California	-117.6292934	34.15473653	good	no_info	RanchoCucamonga	NA	NA	NA	NA	NA	NA	NA	NA	NA	NA	NA	NA	NA	NA	NA	NA	NA	NA
TRE-48081	Liquidambar	Liquidambar styraciflua	Rancho Cucamonga	California	-117.6292915	34.15159361	good	introduced	RanchoCucamonga	NA	NA	NA	NA	NA	NA	NA	NA	NA	NA	NA	NA	NA	NA	NA	NA	NA	NA
TRE-45293	Liquidambar	Liquidambar styraciflua	Rancho Cucamonga	California	-117.6292909	34.15764015	good	introduced	RanchoCucamonga	NA	NA	NA	NA	NA	NA	NA	NA	NA	NA	NA	NA	NA	NA	NA	NA	NA	NA
TRE-48521	Bottle tree	Betula pendula	Rancho Cucamonga	California	-117.6292854	34.14571174	good	introduced	RanchoCucamonga	NA	NA	NA	NA	NA	NA	NA	NA	NA	NA	NA	NA	NA	NA	NA	NA	NA	NA
TRE-45100	Gingko	Ginkgo biloba	Rancho Cucamonga	California	-117.6292779	34.16348838	NA	introduced	RanchoCucamonga	NA	NA	NA	NA	NA	NA	NA	NA	NA	NA	NA	NA	NA	NA	NA	NA	NA	NA
TRE-52493	Liquidambar	Liquidambar styraciflua	Rancho Cucamonga	California	-117.6292747	34.14188073	good	introduced	RanchoCucamonga	NA	NA	NA	NA	NA	NA	NA	NA	NA	NA	NA	NA	NA	NA	NA	NA	NA	NA
TRE-48619	Crape myrtle	Lagerstroemia indica	Rancho Cucamonga	California	-117.6292639	34.14719247	good	introduced	RanchoCucamonga	NA	NA	NA	NA	NA	NA	NA	NA	NA	NA	NA	NA	NA	NA	NA	NA	NA	NA
TRE-46071	Redbud	Cercis canadensis	Rancho Cucamonga	California	-117.6292542	34.16207964	good	introduced	RanchoCucamonga	NA	NA	NA	NA	NA	NA	NA	NA	NA	NA	NA	NA	NA	NA	NA	NA	NA	NA
TRE-48228	Sycamore	Platanus acerifolia	Rancho Cucamonga	California	-117.6292505	34.14990377	good	introduced	RanchoCucamonga	NA	NA	NA	NA	NA	NA	NA	NA	NA	NA	NA	NA	NA	NA	NA	NA	NA	NA
TRE-48556	Pine	Pinus	Rancho Cucamonga	California	-117.6292387	34.14583596	dead	no_info	RanchoCucamonga	NA	NA	NA	NA	NA	NA	NA	NA	NA	NA	NA	NA	NA	NA	NA	NA	NA	NA
TRE-48878	Maple	Acer rubrum	Rancho Cucamonga	California	-117.6292378	34.14444013	good	introduced	RanchoCucamonga	NA	NA	NA	NA	NA	NA	NA	NA	NA	NA	NA	NA	NA	NA	NA	NA	NA	NA
TRE-52494	Liquidambar	Liquidambar styraciflua	Rancho Cucamonga	California	-117.6292285	34.1419267	good	introduced	RanchoCucamonga	NA	NA	NA	NA	NA	NA	NA	NA	NA	NA	NA	NA	NA	NA	NA	NA	NA	NA
TRE-48576	Pine	Pinus	Rancho Cucamonga	California	-117.6292264	34.14708376	good	no_info	RanchoCucamonga	NA	NA	NA	NA	NA	NA	NA	NA	NA	NA	NA	NA	NA	NA	NA	NA	NA	NA
TRE-48212	Sycamore	Platanus acerifolia	Rancho Cucamonga	California	-117.6292086	34.14981908	good	introduced	RanchoCucamonga	NA	NA	NA	NA	NA	NA	NA	NA	NA	NA	NA	NA	NA	NA	NA	NA	NA	NA
TRE-48423	Crape myrtle	Lagerstroemia indica	Rancho Cucamonga	California	-117.6292042	34.14856992	good	introduced	RanchoCucamonga	NA	NA	NA	NA	NA	NA	NA	NA	NA	NA	NA	NA	NA	NA	NA	NA	NA	NA
TRE-50095	Birch	Betula pendula	Rancho Cucamonga	California	-117.6292032	34.14359172	good	introduced	RanchoCucamonga	NA	NA	NA	NA	NA	NA	NA	NA	NA	NA	NA	NA	NA	NA	NA	NA	NA	NA
TRE-48618	Maple	Acer rubrum	Rancho Cucamonga	California	-117.6291889	34.14722028	good	introduced	RanchoCucamonga	NA	NA	NA	NA	NA	NA	NA	NA	NA	NA	NA	NA	NA	NA	NA	NA	NA	NA
TRE-46439	Tristania	Tristania conferta	Rancho Cucamonga	California	-117.6291851	34.15486686	good	no_info	RanchoCucamonga	NA	NA	NA	NA	NA	NA	NA	NA	NA	NA	NA	NA	NA	NA	NA	NA	NA	NA
TRE-45180	Palm	Washingtonia filifera	Rancho Cucamonga	California	-117.6291839	34.16339475	good	naturally_occurring	RanchoCucamonga	NA	NA	NA	NA	NA	NA	NA	NA	NA	NA	NA	NA	NA	NA	NA	NA	NA	NA
TRE-52524	Jacaranda	Jacaranda mimosifolia	Rancho Cucamonga	California	-117.6291824	34.14221757	good	introduced	RanchoCucamonga	NA	NA	NA	NA	NA	NA	NA	NA	NA	NA	NA	NA	NA	NA	NA	NA	NA	NA
TRE-52525	Jacaranda	Jacaranda mimosifolia	Rancho Cucamonga	California	-117.6291755	34.14219276	good	introduced	RanchoCucamonga	NA	NA	NA	NA	NA	NA	NA	NA	NA	NA	NA	NA	NA	NA	NA	NA	NA	NA
TRE-48879	Cedar	Cedrus	Rancho Cucamonga	California	-117.6291754	34.14416601	good	no_info	RanchoCucamonga	NA	NA	NA	NA	NA	NA	NA	NA	NA	NA	NA	NA	NA	NA	NA	NA	NA	NA
TRE-48424	Liquidambar	Liquidambar styraciflua	Rancho Cucamonga	California	-117.6291681	34.14854854	good	introduced	RanchoCucamonga	NA	NA	NA	NA	NA	NA	NA	NA	NA	NA	NA	NA	NA	NA	NA	NA	NA	NA
TRE-50096	Birch	Betula pendula	Rancho Cucamonga	California	-117.6291628	34.14359223	good	introduced	RanchoCucamonga	NA	NA	NA	NA	NA	NA	NA	NA	NA	NA	NA	NA	NA	NA	NA	NA	NA	NA
TRE-52513	Willow	Geijera parviflora	Rancho Cucamonga	California	-117.6291597	34.14257928	good	introduced	RanchoCucamonga	NA	NA	NA	NA	NA	NA	NA	NA	NA	NA	NA	NA	NA	NA	NA	NA	NA	NA
TRE-52519	Chinese pistache	Pistacia chinensis	Rancho Cucamonga	California	-117.6291578	34.14231597	good	introduced	RanchoCucamonga	NA	NA	NA	NA	NA	NA	NA	NA	NA	NA	NA	NA	NA	NA	NA	NA	NA	NA
TRE-45291	Ash	Fraxinus uhdei	Rancho Cucamonga	California	-117.6291543	34.15751883	good	introduced	RanchoCucamonga	NA	NA	NA	NA	NA	NA	NA	NA	NA	NA	NA	NA	NA	NA	NA	NA	NA	NA
TRE-45290	Ash	Fraxinus uhdei	Rancho Cucamonga	California	-117.6291539	34.15747295	good	introduced	RanchoCucamonga	NA	NA	NA	NA	NA	NA	NA	NA	NA	NA	NA	NA	NA	NA	NA	NA	NA	NA
TRE-52523	Jacaranda	Jacaranda mimosifolia	Rancho Cucamonga	California	-117.6291524	34.14222011	good	introduced	RanchoCucamonga	NA	NA	NA	NA	NA	NA	NA	NA	NA	NA	NA	NA	NA	NA	NA	NA	NA	NA
TRE-52512	Willow	Geijera parviflora	Rancho Cucamonga	California	-117.6291467	34.14254993	good	introduced	RanchoCucamonga	NA	NA	NA	NA	NA	NA	NA	NA	NA	NA	NA	NA	NA	NA	NA	NA	NA	NA
TRE-45099	Gingko	Ginkgo biloba	Rancho Cucamonga	California	-117.6291436	34.16354257	NA	introduced	RanchoCucamonga	NA	NA	NA	NA	NA	NA	NA	NA	NA	NA	NA	NA	NA	NA	NA	NA	NA	NA
TRE-52520	Pygmy date palm	Phoenix roebelenii	Rancho Cucamonga	California	-117.6291359	34.14228571	good	no_info	RanchoCucamonga	NA	NA	NA	NA	NA	NA	NA	NA	NA	NA	NA	NA	NA	NA	NA	NA	NA	NA
TRE-48425	Liquidambar	Liquidambar styraciflua	Rancho Cucamonga	California	-117.6291303	34.1485264	good	introduced	RanchoCucamonga	NA	NA	NA	NA	NA	NA	NA	NA	NA	NA	NA	NA	NA	NA	NA	NA	NA	NA
TRE-48227	Sycamore	Platanus acerifolia	Rancho Cucamonga	California	-117.6291256	34.14990125	good	introduced	RanchoCucamonga	NA	NA	NA	NA	NA	NA	NA	NA	NA	NA	NA	NA	NA	NA	NA	NA	NA	NA
TRE-52511	Willow	Geijera parviflora	Rancho Cucamonga	California	-117.6291221	34.14250559	good	introduced	RanchoCucamonga	NA	NA	NA	NA	NA	NA	NA	NA	NA	NA	NA	NA	NA	NA	NA	NA	NA	NA
TRE-52522	Pygmy date palm	Phoenix roebelenii	Rancho Cucamonga	California	-117.6291212	34.14223687	good	no_info	RanchoCucamonga	NA	NA	NA	NA	NA	NA	NA	NA	NA	NA	NA	NA	NA	NA	NA	NA	NA	NA
TRE-52521	Pygmy date palm	Phoenix roebelenii	Rancho Cucamonga	California	-117.6291198	34.14226239	good	no_info	RanchoCucamonga	NA	NA	NA	NA	NA	NA	NA	NA	NA	NA	NA	NA	NA	NA	NA	NA	NA	NA
TRE-46501	Elm	Ulmus parvifolia	Rancho Cucamonga	California	-117.6291167	34.15473653	good	introduced	RanchoCucamonga	NA	NA	NA	NA	NA	NA	NA	NA	NA	NA	NA	NA	NA	NA	NA	NA	NA	NA
TRE-45181	Gingko	Ginkgo biloba	Rancho Cucamonga	California	-117.6291118	34.16341841	good	introduced	RanchoCucamonga	NA	NA	NA	NA	NA	NA	NA	NA	NA	NA	NA	NA	NA	NA	NA	NA	NA	NA
TRE-46070	Redbud	Cercis canadensis	Rancho Cucamonga	California	-117.62911	34.16207964	good	introduced	RanchoCucamonga	NA	NA	NA	NA	NA	NA	NA	NA	NA	NA	NA	NA	NA	NA	NA	NA	NA	NA
TRE-48080	Liquidambar	Liquidambar styraciflua	Rancho Cucamonga	California	-117.6291073	34.15160427	good	introduced	RanchoCucamonga	NA	NA	NA	NA	NA	NA	NA	NA	NA	NA	NA	NA	NA	NA	NA	NA	NA	NA
TRE-45292	Birch	Betula pendula	Rancho Cucamonga	California	-117.6291038	34.15797422	good	introduced	RanchoCucamonga	NA	NA	NA	NA	NA	NA	NA	NA	NA	NA	NA	NA	NA	NA	NA	NA	NA	NA
TRE-48875	Fig	Ficus carica	Rancho Cucamonga	California	-117.6290932	34.14407581	good	introduced	RanchoCucamonga	NA	NA	NA	NA	NA	NA	NA	NA	NA	NA	NA	NA	NA	NA	NA	NA	NA	NA
TRE-52495	Liquidambar	Liquidambar styraciflua	Rancho Cucamonga	California	-117.6290848	34.14206824	good	introduced	RanchoCucamonga	NA	NA	NA	NA	NA	NA	NA	NA	NA	NA	NA	NA	NA	NA	NA	NA	NA	NA
TRE-48876	Palm	Washingtonia robusta	Rancho Cucamonga	California	-117.6290834	34.14463767	good	introduced	RanchoCucamonga	NA	NA	NA	NA	NA	NA	NA	NA	NA	NA	NA	NA	NA	NA	NA	NA	NA	NA
TRE-48874	Pine	Pinus	Rancho Cucamonga	California	-117.629078	34.14400219	good	no_info	RanchoCucamonga	NA	NA	NA	NA	NA	NA	NA	NA	NA	NA	NA	NA	NA	NA	NA	NA	NA	NA
TRE-48477	Cedar	Cedrus deodara	Rancho Cucamonga	California	-117.6290779	34.14877531	good	introduced	RanchoCucamonga	NA	NA	NA	NA	NA	NA	NA	NA	NA	NA	NA	NA	NA	NA	NA	NA	NA	NA
TRE-48213	Sycamore	Platanus acerifolia	Rancho Cucamonga	California	-117.6290766	34.1498063	good	introduced	RanchoCucamonga	NA	NA	NA	NA	NA	NA	NA	NA	NA	NA	NA	NA	NA	NA	NA	NA	NA	NA
TRE-45098	Gingko	Ginkgo biloba	Rancho Cucamonga	California	-117.6290534	34.16359766	NA	introduced	RanchoCucamonga	NA	NA	NA	NA	NA	NA	NA	NA	NA	NA	NA	NA	NA	NA	NA	NA	NA	NA
TRE-45419	Pine	Pinus	Rancho Cucamonga	California	-117.6290458	34.15725638	good	no_info	RanchoCucamonga	NA	NA	NA	NA	NA	NA	NA	NA	NA	NA	NA	NA	NA	NA	NA	NA	NA	NA
TRE-48079	Liquidambar	Liquidambar styraciflua	Rancho Cucamonga	California	-117.6290444	34.15160239	good	introduced	RanchoCucamonga	NA	NA	NA	NA	NA	NA	NA	NA	NA	NA	NA	NA	NA	NA	NA	NA	NA	NA
TRE-48522	Pygmy date palm	Phoenix roebelenii	Rancho Cucamonga	California	-117.6290437	34.14571625	good	no_info	RanchoCucamonga	NA	NA	NA	NA	NA	NA	NA	NA	NA	NA	NA	NA	NA	NA	NA	NA	NA	NA
TRE-48523	Pygmy date palm	Phoenix roebelenii	Rancho Cucamonga	California	-117.6290361	34.1457378	good	no_info	RanchoCucamonga	NA	NA	NA	NA	NA	NA	NA	NA	NA	NA	NA	NA	NA	NA	NA	NA	NA	NA
TRE-52508	Birch	Betula pendula	Rancho Cucamonga	California	-117.6290322	34.14234772	good	introduced	RanchoCucamonga	NA	NA	NA	NA	NA	NA	NA	NA	NA	NA	NA	NA	NA	NA	NA	NA	NA	NA
TRE-48478	Gingko	Ginkgo biloba	Rancho Cucamonga	California	-117.6290305	34.14883	good	introduced	RanchoCucamonga	NA	NA	NA	NA	NA	NA	NA	NA	NA	NA	NA	NA	NA	NA	NA	NA	NA	NA
TRE-46502	Pygmy date palm	Phoenix roebelenii	Rancho Cucamonga	California	-117.6290275	34.15473369	good	no_info	RanchoCucamonga	NA	NA	NA	NA	NA	NA	NA	NA	NA	NA	NA	NA	NA	NA	NA	NA	NA	NA
TRE-48136	Palm	Syagrus romanzoffiana	Rancho Cucamonga	California	-117.6290245	34.15347604	good	introduced	RanchoCucamonga	NA	NA	NA	NA	NA	NA	NA	NA	NA	NA	NA	NA	NA	NA	NA	NA	NA	NA
TRE-48226	Sycamore	Platanus acerifolia	Rancho Cucamonga	California	-117.6290222	34.14990691	good	introduced	RanchoCucamonga	NA	NA	NA	NA	NA	NA	NA	NA	NA	NA	NA	NA	NA	NA	NA	NA	NA	NA
TRE-52509	Birch	Betula pendula	Rancho Cucamonga	California	-117.6290216	34.14238287	good	introduced	RanchoCucamonga	NA	NA	NA	NA	NA	NA	NA	NA	NA	NA	NA	NA	NA	NA	NA	NA	NA	NA
TRE-48426	Liquidambar	Liquidambar styraciflua	Rancho Cucamonga	California	-117.6290188	34.14848364	good	introduced	RanchoCucamonga	NA	NA	NA	NA	NA	NA	NA	NA	NA	NA	NA	NA	NA	NA	NA	NA	NA	NA
TRE-52496	Juniper	Juniperus chinensis	Rancho Cucamonga	California	-117.6290006	34.14214861	good	introduced	RanchoCucamonga	NA	NA	NA	NA	NA	NA	NA	NA	NA	NA	NA	NA	NA	NA	NA	NA	NA	NA
TRE-45182	Gingko	Ginkgo biloba	Rancho Cucamonga	California	-117.6289999	34.16346161	good	introduced	RanchoCucamonga	NA	NA	NA	NA	NA	NA	NA	NA	NA	NA	NA	NA	NA	NA	NA	NA	NA	NA
TRE-52510	Birch	Betula pendula	Rancho Cucamonga	California	-117.6289802	34.14236794	good	introduced	RanchoCucamonga	NA	NA	NA	NA	NA	NA	NA	NA	NA	NA	NA	NA	NA	NA	NA	NA	NA	NA
TRE-48479	Gingko	Ginkgo biloba	Rancho Cucamonga	California	-117.6289793	34.14886951	good	introduced	RanchoCucamonga	NA	NA	NA	NA	NA	NA	NA	NA	NA	NA	NA	NA	NA	NA	NA	NA	NA	NA
TRE-46069	Redbud	Cercis canadensis	Rancho Cucamonga	California	-117.6289686	34.16206134	good	introduced	RanchoCucamonga	NA	NA	NA	NA	NA	NA	NA	NA	NA	NA	NA	NA	NA	NA	NA	NA	NA	NA
TRE-46503	Silk floss	Ceiba speciosa	Rancho Cucamonga	California	-117.6289626	34.15473984	good	introduced	RanchoCucamonga	NA	NA	NA	NA	NA	NA	NA	NA	NA	NA	NA	NA	NA	NA	NA	NA	NA	NA
TRE-45097	Gingko	Ginkgo biloba	Rancho Cucamonga	California	-117.628937	34.16364884	good	introduced	RanchoCucamonga	NA	NA	NA	NA	NA	NA	NA	NA	NA	NA	NA	NA	NA	NA	NA	NA	NA	NA
TRE-45074	Melaleuca	Melaleuca quinquenervia	Rancho Cucamonga	California	-117.6289368	34.16498216	good	introduced	RanchoCucamonga	NA	NA	NA	NA	NA	NA	NA	NA	NA	NA	NA	NA	NA	NA	NA	NA	NA	NA
TRE-46438	Tristania	Tristania conferta	Rancho Cucamonga	California	-117.6289363	34.15487025	NA	no_info	RanchoCucamonga	NA	NA	NA	NA	NA	NA	NA	NA	NA	NA	NA	NA	NA	NA	NA	NA	NA	NA
TRE-48427	Pine	Pinus	Rancho Cucamonga	California	-117.628917	34.14845907	good	no_info	RanchoCucamonga	NA	NA	NA	NA	NA	NA	NA	NA	NA	NA	NA	NA	NA	NA	NA	NA	NA	NA
TRE-50098	Crape myrtle	Lagerstroemia indica	Rancho Cucamonga	California	-117.6289049	34.14358939	good	introduced	RanchoCucamonga	NA	NA	NA	NA	NA	NA	NA	NA	NA	NA	NA	NA	NA	NA	NA	NA	NA	NA
TRE-45183	Gingko	Ginkgo biloba	Rancho Cucamonga	California	-117.6288968	34.16350893	good	introduced	RanchoCucamonga	NA	NA	NA	NA	NA	NA	NA	NA	NA	NA	NA	NA	NA	NA	NA	NA	NA	NA
TRE-45289	Ash	Fraxinus uhdei	Rancho Cucamonga	California	-117.628859	34.15737674	good	introduced	RanchoCucamonga	NA	NA	NA	NA	NA	NA	NA	NA	NA	NA	NA	NA	NA	NA	NA	NA	NA	NA
TRE-45075	Melaleuca	Melaleuca quinquenervia	Rancho Cucamonga	California	-117.62885	34.1649295	NA	introduced	RanchoCucamonga	NA	NA	NA	NA	NA	NA	NA	NA	NA	NA	NA	NA	NA	NA	NA	NA	NA	NA
TRE-45096	Gingko	Ginkgo biloba	Rancho Cucamonga	California	-117.6288498	34.16368573	good	introduced	RanchoCucamonga	NA	NA	NA	NA	NA	NA	NA	NA	NA	NA	NA	NA	NA	NA	NA	NA	NA	NA
TRE-50099	Liquidambar	Liquidambar styraciflua	Rancho Cucamonga	California	-117.6288466	34.14358939	good	introduced	RanchoCucamonga	NA	NA	NA	NA	NA	NA	NA	NA	NA	NA	NA	NA	NA	NA	NA	NA	NA	NA
TRE-48577	Olive	Olea europaea	Rancho Cucamonga	California	-117.628843	34.1471647	good	introduced	RanchoCucamonga	NA	NA	NA	NA	NA	NA	NA	NA	NA	NA	NA	NA	NA	NA	NA	NA	NA	NA
TRE-52600	Elm	Ulmus parvifolia	Rancho Cucamonga	California	-117.62884	34.13939681	good	introduced	RanchoCucamonga	NA	NA	NA	NA	NA	NA	NA	NA	NA	NA	NA	NA	NA	NA	NA	NA	NA	NA
TRE-48480	Liquidambar	Liquidambar styraciflua	Rancho Cucamonga	California	-117.6288359	34.14902067	good	introduced	RanchoCucamonga	NA	NA	NA	NA	NA	NA	NA	NA	NA	NA	NA	NA	NA	NA	NA	NA	NA	NA
TRE-46504	Crape myrtle	Lagerstroemia indica	Rancho Cucamonga	California	-117.6288357	34.15473772	good	introduced	RanchoCucamonga	NA	NA	NA	NA	NA	NA	NA	NA	NA	NA	NA	NA	NA	NA	NA	NA	NA	NA
TRE-48524	Palm	Syagrus romanzoffiana	Rancho Cucamonga	California	-117.6288341	34.14574148	good	introduced	RanchoCucamonga	NA	NA	NA	NA	NA	NA	NA	NA	NA	NA	NA	NA	NA	NA	NA	NA	NA	NA
TRE-52601	Liquidambar	Liquidambar styraciflua	Rancho Cucamonga	California	-117.6288159	34.13925813	good	introduced	RanchoCucamonga	NA	NA	NA	NA	NA	NA	NA	NA	NA	NA	NA	NA	NA	NA	NA	NA	NA	NA
TRE-52599	Pine	Pinus canariensis	Rancho Cucamonga	California	-117.6288147	34.13959115	good	introduced	RanchoCucamonga	NA	NA	NA	NA	NA	NA	NA	NA	NA	NA	NA	NA	NA	NA	NA	NA	NA	NA
TRE-48617	Carrotwood	Cupaniopsis anacardioides	Rancho Cucamonga	California	-117.6288131	34.14728528	good	introduced	RanchoCucamonga	NA	NA	NA	NA	NA	NA	NA	NA	NA	NA	NA	NA	NA	NA	NA	NA	NA	NA
TRE-46068	Redbud	Cercis canadensis	Rancho Cucamonga	California	-117.6288039	34.16205647	good	introduced	RanchoCucamonga	NA	NA	NA	NA	NA	NA	NA	NA	NA	NA	NA	NA	NA	NA	NA	NA	NA	NA
TRE-48525	Palm	Syagrus romanzoffiana	Rancho Cucamonga	California	-117.6288037	34.14573464	good	introduced	RanchoCucamonga	NA	NA	NA	NA	NA	NA	NA	NA	NA	NA	NA	NA	NA	NA	NA	NA	NA	NA
TRE-45076	Melaleuca	Melaleuca quinquenervia	Rancho Cucamonga	California	-117.6287886	34.16488843	good	introduced	RanchoCucamonga	NA	NA	NA	NA	NA	NA	NA	NA	NA	NA	NA	NA	NA	NA	NA	NA	NA	NA
TRE-46505	Crape myrtle	Lagerstroemia indica	Rancho Cucamonga	California	-117.6287885	34.15474197	good	introduced	RanchoCucamonga	NA	NA	NA	NA	NA	NA	NA	NA	NA	NA	NA	NA	NA	NA	NA	NA	NA	NA
TRE-48214	Sycamore	Platanus acerifolia	Rancho Cucamonga	California	-117.6287814	34.14980059	good	introduced	RanchoCucamonga	NA	NA	NA	NA	NA	NA	NA	NA	NA	NA	NA	NA	NA	NA	NA	NA	NA	NA
TRE-45095	Gingko	Ginkgo biloba	Rancho Cucamonga	California	-117.6287768	34.16371261	good	introduced	RanchoCucamonga	NA	NA	NA	NA	NA	NA	NA	NA	NA	NA	NA	NA	NA	NA	NA	NA	NA	NA
TRE-48078	Goldenrain	Koelreuteria paniculata	Rancho Cucamonga	California	-117.6287742	34.15159424	good	introduced	RanchoCucamonga	NA	NA	NA	NA	NA	NA	NA	NA	NA	NA	NA	NA	NA	NA	NA	NA	NA	NA
TRE-48221	Sycamore	Platanus acerifolia	Rancho Cucamonga	California	-117.6287733	34.15004948	good	introduced	RanchoCucamonga	NA	NA	NA	NA	NA	NA	NA	NA	NA	NA	NA	NA	NA	NA	NA	NA	NA	NA
TRE-48220	Sycamore	Platanus acerifolia	Rancho Cucamonga	California	-117.6287722	34.15000523	good	introduced	RanchoCucamonga	NA	NA	NA	NA	NA	NA	NA	NA	NA	NA	NA	NA	NA	NA	NA	NA	NA	NA
TRE-45288	Ash	Fraxinus uhdei	Rancho Cucamonga	California	-117.628771	34.15738186	good	introduced	RanchoCucamonga	NA	NA	NA	NA	NA	NA	NA	NA	NA	NA	NA	NA	NA	NA	NA	NA	NA	NA
TRE-48219	Sycamore	Platanus acerifolia	Rancho Cucamonga	California	-117.6287697	34.14997375	good	introduced	RanchoCucamonga	NA	NA	NA	NA	NA	NA	NA	NA	NA	NA	NA	NA	NA	NA	NA	NA	NA	NA
TRE-48481	Liquidambar	Liquidambar styraciflua	Rancho Cucamonga	California	-117.6287686	34.149087	good	introduced	RanchoCucamonga	NA	NA	NA	NA	NA	NA	NA	NA	NA	NA	NA	NA	NA	NA	NA	NA	NA	NA
TRE-46437	Tristania	Tristania conferta	Rancho Cucamonga	California	-117.6287556	34.15486782	good	no_info	RanchoCucamonga	NA	NA	NA	NA	NA	NA	NA	NA	NA	NA	NA	NA	NA	NA	NA	NA	NA	NA
TRE-48222	Jacaranda	Jacaranda mimosifolia	Rancho Cucamonga	California	-117.6287543	34.15035867	good	introduced	RanchoCucamonga	NA	NA	NA	NA	NA	NA	NA	NA	NA	NA	NA	NA	NA	NA	NA	NA	NA	NA
TRE-52602	Crape myrtle	Lagerstroemia indica	Rancho Cucamonga	California	-117.6287538	34.13888693	good	introduced	RanchoCucamonga	NA	NA	NA	NA	NA	NA	NA	NA	NA	NA	NA	NA	NA	NA	NA	NA	NA	NA
TRE-52603	Liquidambar	Liquidambar styraciflua	Rancho Cucamonga	California	-117.6287502	34.13874661	good	introduced	RanchoCucamonga	NA	NA	NA	NA	NA	NA	NA	NA	NA	NA	NA	NA	NA	NA	NA	NA	NA	NA
TRE-52497	Palm	Syagrus romanzoffiana	Rancho Cucamonga	California	-117.6287491	34.1423684	good	introduced	RanchoCucamonga	NA	NA	NA	NA	NA	NA	NA	NA	NA	NA	NA	NA	NA	NA	NA	NA	NA	NA
TRE-48223	Redbud	Cercis canadensis	Rancho Cucamonga	California	-117.6287436	34.15042457	good	introduced	RanchoCucamonga	NA	NA	NA	NA	NA	NA	NA	NA	NA	NA	NA	NA	NA	NA	NA	NA	NA	NA
TRE-48224	Redbud	Cercis canadensis	Rancho Cucamonga	California	-117.6287369	34.15046523	good	introduced	RanchoCucamonga	NA	NA	NA	NA	NA	NA	NA	NA	NA	NA	NA	NA	NA	NA	NA	NA	NA	NA
TRE-48225	Walnut	Juglans nigra	Rancho Cucamonga	California	-117.6287344	34.15048687	good	introduced	RanchoCucamonga	NA	NA	NA	NA	NA	NA	NA	NA	NA	NA	NA	NA	NA	NA	NA	NA	NA	NA
TRE-52498	Palm	Syagrus romanzoffiana	Rancho Cucamonga	California	-117.6287258	34.142378	good	introduced	RanchoCucamonga	NA	NA	NA	NA	NA	NA	NA	NA	NA	NA	NA	NA	NA	NA	NA	NA	NA	NA
TRE-45184	Gingko	Ginkgo biloba	Rancho Cucamonga	California	-117.6287171	34.16358289	good	introduced	RanchoCucamonga	NA	NA	NA	NA	NA	NA	NA	NA	NA	NA	NA	NA	NA	NA	NA	NA	NA	NA
TRE-48218	Sycamore	Platanus acerifolia	Rancho Cucamonga	California	-117.6287163	34.1499118	good	introduced	RanchoCucamonga	NA	NA	NA	NA	NA	NA	NA	NA	NA	NA	NA	NA	NA	NA	NA	NA	NA	NA
TRE-52630	Liquidambar	Liquidambar styraciflua	Rancho Cucamonga	California	-117.6287102	34.13946931	good	introduced	RanchoCucamonga	NA	NA	NA	NA	NA	NA	NA	NA	NA	NA	NA	NA	NA	NA	NA	NA	NA	NA
TRE-48050	Chinese pistache	Pistacia chinensis	Rancho Cucamonga	California	-117.6287089	34.15149099	good	introduced	RanchoCucamonga	NA	NA	NA	NA	NA	NA	NA	NA	NA	NA	NA	NA	NA	NA	NA	NA	NA	NA
TRE-45077	Melaleuca	Melaleuca quinquenervia	Rancho Cucamonga	California	-117.6287043	34.16483492	good	introduced	RanchoCucamonga	NA	NA	NA	NA	NA	NA	NA	NA	NA	NA	NA	NA	NA	NA	NA	NA	NA	NA
TRE-69831	Ash	Fraxinus uhdei	Rancho Cucamonga	California	-117.6287031	34.10175218	good	introduced	RanchoCucamonga	NA	NA	NA	NA	NA	NA	NA	NA	NA	NA	NA	NA	NA	NA	NA	NA	NA	NA
TRE-52631	Liquidambar	Liquidambar styraciflua	Rancho Cucamonga	California	-117.6287003	34.13958717	good	introduced	RanchoCucamonga	NA	NA	NA	NA	NA	NA	NA	NA	NA	NA	NA	NA	NA	NA	NA	NA	NA	NA
TRE-52604	Palm	Phoenix canariensis	Rancho Cucamonga	California	-117.6286992	34.13866322	good	introduced	RanchoCucamonga	NA	NA	NA	NA	NA	NA	NA	NA	NA	NA	NA	NA	NA	NA	NA	NA	NA	NA
TRE-69824	Elm	Ulmus parvifolia	Rancho Cucamonga	California	-117.628696	34.10240632	good	introduced	RanchoCucamonga	NA	NA	NA	NA	NA	NA	NA	NA	NA	NA	NA	NA	NA	NA	NA	NA	NA	NA
TRE-69819	Ash	Fraxinus uhdei	Rancho Cucamonga	California	-117.6286953	34.10292273	good	introduced	RanchoCucamonga	NA	NA	NA	NA	NA	NA	NA	NA	NA	NA	NA	NA	NA	NA	NA	NA	NA	NA
TRE-69818	Ash	Fraxinus uhdei	Rancho Cucamonga	California	-117.6286942	34.10313902	good	introduced	RanchoCucamonga	NA	NA	NA	NA	NA	NA	NA	NA	NA	NA	NA	NA	NA	NA	NA	NA	NA	NA
TRE-69814	Ash	Fraxinus uhdei	Rancho Cucamonga	California	-117.6286936	34.10379814	poor	introduced	RanchoCucamonga	NA	NA	NA	NA	NA	NA	NA	NA	NA	NA	NA	NA	NA	NA	NA	NA	NA	NA
TRE-69816	Ash	Fraxinus uhdei	Rancho Cucamonga	California	-117.6286921	34.10357697	fair	introduced	RanchoCucamonga	NA	NA	NA	NA	NA	NA	NA	NA	NA	NA	NA	NA	NA	NA	NA	NA	NA	NA
TRE-45287	Nepal privet	Ligustrum lucidum	Rancho Cucamonga	California	-117.6286884	34.15738585	good	introduced	RanchoCucamonga	NA	NA	NA	NA	NA	NA	NA	NA	NA	NA	NA	NA	NA	NA	NA	NA	NA	NA
TRE-69817	Ash	Fraxinus uhdei	Rancho Cucamonga	California	-117.6286882	34.10336096	good	introduced	RanchoCucamonga	NA	NA	NA	NA	NA	NA	NA	NA	NA	NA	NA	NA	NA	NA	NA	NA	NA	NA
TRE-69811	Ash	Fraxinus uhdei	Rancho Cucamonga	California	-117.6286786	34.10401264	good	introduced	RanchoCucamonga	NA	NA	NA	NA	NA	NA	NA	NA	NA	NA	NA	NA	NA	NA	NA	NA	NA	NA
TRE-69827	Elm	Ulmus parvifolia	Rancho Cucamonga	California	-117.628677	34.10220934	good	introduced	RanchoCucamonga	NA	NA	NA	NA	NA	NA	NA	NA	NA	NA	NA	NA	NA	NA	NA	NA	NA	NA
TRE-45420	Palm	Washingtonia filifera	Rancho Cucamonga	California	-117.6286764	34.15725106	good	naturally_occurring	RanchoCucamonga	NA	NA	NA	NA	NA	NA	NA	NA	NA	NA	NA	NA	NA	NA	NA	NA	NA	NA
TRE-52632	Liquidambar	Liquidambar styraciflua	Rancho Cucamonga	California	-117.6286758	34.13969284	good	introduced	RanchoCucamonga	NA	NA	NA	NA	NA	NA	NA	NA	NA	NA	NA	NA	NA	NA	NA	NA	NA	NA
TRE-69810	Ash	Fraxinus uhdei	Rancho Cucamonga	California	-117.6286741	34.1042243	good	introduced	RanchoCucamonga	NA	NA	NA	NA	NA	NA	NA	NA	NA	NA	NA	NA	NA	NA	NA	NA	NA	NA
TRE-52685	Magnolia	Magnolia grandiflora	Rancho Cucamonga	California	-117.6286736	34.13765394	good	introduced	RanchoCucamonga	NA	NA	NA	NA	NA	NA	NA	NA	NA	NA	NA	NA	NA	NA	NA	NA	NA	NA
TRE-52629	Liquidambar	Liquidambar styraciflua	Rancho Cucamonga	California	-117.6286733	34.1390771	good	introduced	RanchoCucamonga	NA	NA	NA	NA	NA	NA	NA	NA	NA	NA	NA	NA	NA	NA	NA	NA	NA	NA
TRE-45094	Gingko	Ginkgo biloba	Rancho Cucamonga	California	-117.6286721	34.16374598	good	introduced	RanchoCucamonga	NA	NA	NA	NA	NA	NA	NA	NA	NA	NA	NA	NA	NA	NA	NA	NA	NA	NA
TRE-48482	Maple	Acer saccharinum	Rancho Cucamonga	California	-117.6286714	34.14920465	good	introduced	RanchoCucamonga	NA	NA	NA	NA	NA	NA	NA	NA	NA	NA	NA	NA	NA	NA	NA	NA	NA	NA
TRE-69823	Ash	Fraxinus uhdei	Rancho Cucamonga	California	-117.628667	34.10243317	good	introduced	RanchoCucamonga	NA	NA	NA	NA	NA	NA	NA	NA	NA	NA	NA	NA	NA	NA	NA	NA	NA	NA
TRE-69825	Ash	Fraxinus uhdei	Rancho Cucamonga	California	-117.6286668	34.10234964	good	introduced	RanchoCucamonga	NA	NA	NA	NA	NA	NA	NA	NA	NA	NA	NA	NA	NA	NA	NA	NA	NA	NA
TRE-52684	Magnolia	Magnolia grandiflora	Rancho Cucamonga	California	-117.6286665	34.13774981	good	introduced	RanchoCucamonga	NA	NA	NA	NA	NA	NA	NA	NA	NA	NA	NA	NA	NA	NA	NA	NA	NA	NA
TRE-69828	Ash	Fraxinus uhdei	Rancho Cucamonga	California	-117.6286636	34.10216016	good	introduced	RanchoCucamonga	NA	NA	NA	NA	NA	NA	NA	NA	NA	NA	NA	NA	NA	NA	NA	NA	NA	NA
TRE-69812	Ash	Fraxinus uhdei	Rancho Cucamonga	California	-117.628663	34.10394891	dead	introduced	RanchoCucamonga	NA	NA	NA	NA	NA	NA	NA	NA	NA	NA	NA	NA	NA	NA	NA	NA	NA	NA
TRE-52598	Cedar	Cedrus deodara	Rancho Cucamonga	California	-117.6286619	34.14002989	good	introduced	RanchoCucamonga	NA	NA	NA	NA	NA	NA	NA	NA	NA	NA	NA	NA	NA	NA	NA	NA	NA	NA
TRE-69826	Ash	Fraxinus uhdei	Rancho Cucamonga	California	-117.6286619	34.10224658	good	introduced	RanchoCucamonga	NA	NA	NA	NA	NA	NA	NA	NA	NA	NA	NA	NA	NA	NA	NA	NA	NA	NA
TRE-69829	Ash	Fraxinus uhdei	Rancho Cucamonga	California	-117.628661	34.10192014	good	introduced	RanchoCucamonga	NA	NA	NA	NA	NA	NA	NA	NA	NA	NA	NA	NA	NA	NA	NA	NA	NA	NA
TRE-69830	Ash	Fraxinus uhdei	Rancho Cucamonga	California	-117.62866	34.1017788	good	introduced	RanchoCucamonga	NA	NA	NA	NA	NA	NA	NA	NA	NA	NA	NA	NA	NA	NA	NA	NA	NA	NA
TRE-45254	Oak	Quercus ilex	Rancho Cucamonga	California	-117.6286584	34.16063202	good	introduced	RanchoCucamonga	NA	NA	NA	NA	NA	NA	NA	NA	NA	NA	NA	NA	NA	NA	NA	NA	NA	NA
TRE-69822	Ash	Fraxinus uhdei	Rancho Cucamonga	California	-117.6286583	34.10263271	good	introduced	RanchoCucamonga	NA	NA	NA	NA	NA	NA	NA	NA	NA	NA	NA	NA	NA	NA	NA	NA	NA	NA
TRE-69815	Ash	Fraxinus uhdei	Rancho Cucamonga	California	-117.6286566	34.10371655	good	introduced	RanchoCucamonga	NA	NA	NA	NA	NA	NA	NA	NA	NA	NA	NA	NA	NA	NA	NA	NA	NA	NA
TRE-69813	Ash	Fraxinus uhdei	Rancho Cucamonga	California	-117.6286551	34.10384317	good	introduced	RanchoCucamonga	NA	NA	NA	NA	NA	NA	NA	NA	NA	NA	NA	NA	NA	NA	NA	NA	NA	NA
TRE-69832	Ash	Fraxinus uhdei	Rancho Cucamonga	California	-117.6286541	34.10148516	good	introduced	RanchoCucamonga	NA	NA	NA	NA	NA	NA	NA	NA	NA	NA	NA	NA	NA	NA	NA	NA	NA	NA
TRE-69808	Ash	Fraxinus uhdei	Rancho Cucamonga	California	-117.6286523	34.10437616	good	introduced	RanchoCucamonga	NA	NA	NA	NA	NA	NA	NA	NA	NA	NA	NA	NA	NA	NA	NA	NA	NA	NA
TRE-69809	Ash	Fraxinus uhdei	Rancho Cucamonga	California	-117.628651	34.1042874	good	introduced	RanchoCucamonga	NA	NA	NA	NA	NA	NA	NA	NA	NA	NA	NA	NA	NA	NA	NA	NA	NA	NA
TRE-69821	Ash	Fraxinus uhdei	Rancho Cucamonga	California	-117.6286495	34.10278296	good	introduced	RanchoCucamonga	NA	NA	NA	NA	NA	NA	NA	NA	NA	NA	NA	NA	NA	NA	NA	NA	NA	NA
TRE-69820	Ash	Fraxinus uhdei	Rancho Cucamonga	California	-117.6286471	34.10288046	good	introduced	RanchoCucamonga	NA	NA	NA	NA	NA	NA	NA	NA	NA	NA	NA	NA	NA	NA	NA	NA	NA	NA
TRE-69833	Ash	Fraxinus uhdei	Rancho Cucamonga	California	-117.6286453	34.10134757	fair	introduced	RanchoCucamonga	NA	NA	NA	NA	NA	NA	NA	NA	NA	NA	NA	NA	NA	NA	NA	NA	NA	NA
TRE-46067	Redbud	Cercis canadensis	Rancho Cucamonga	California	-117.6286411	34.16204655	good	introduced	RanchoCucamonga	NA	NA	NA	NA	NA	NA	NA	NA	NA	NA	NA	NA	NA	NA	NA	NA	NA	NA
TRE-52628	Liquidambar	Liquidambar styraciflua	Rancho Cucamonga	California	-117.6286365	34.13895111	good	introduced	RanchoCucamonga	NA	NA	NA	NA	NA	NA	NA	NA	NA	NA	NA	NA	NA	NA	NA	NA	NA	NA
TRE-52627	Liquidambar	Liquidambar styraciflua	Rancho Cucamonga	California	-117.6286365	34.13889827	good	introduced	RanchoCucamonga	NA	NA	NA	NA	NA	NA	NA	NA	NA	NA	NA	NA	NA	NA	NA	NA	NA	NA
TRE-45078	Melaleuca	Melaleuca quinquenervia	Rancho Cucamonga	California	-117.6286325	34.16478951	good	introduced	RanchoCucamonga	NA	NA	NA	NA	NA	NA	NA	NA	NA	NA	NA	NA	NA	NA	NA	NA	NA	NA
TRE-45185	Gingko	Ginkgo biloba	Rancho Cucamonga	California	-117.6286301	34.16362711	good	introduced	RanchoCucamonga	NA	NA	NA	NA	NA	NA	NA	NA	NA	NA	NA	NA	NA	NA	NA	NA	NA	NA
TRE-48578	Jacaranda	Jacaranda mimosifolia	Rancho Cucamonga	California	-117.6286267	34.14715351	good	introduced	RanchoCucamonga	NA	NA	NA	NA	NA	NA	NA	NA	NA	NA	NA	NA	NA	NA	NA	NA	NA	NA
TRE-45421	Palm	Washingtonia filifera	Rancho Cucamonga	California	-117.6286247	34.15725106	good	naturally_occurring	RanchoCucamonga	NA	NA	NA	NA	NA	NA	NA	NA	NA	NA	NA	NA	NA	NA	NA	NA	NA	NA
TRE-46506	Walnut	Juglans	Rancho Cucamonga	California	-117.6286238	34.15474074	good	no_info	RanchoCucamonga	NA	NA	NA	NA	NA	NA	NA	NA	NA	NA	NA	NA	NA	NA	NA	NA	NA	NA
TRE-52597	Eucalyptus	Eucalyptus globulus	Rancho Cucamonga	California	-117.6286189	34.14012377	good	introduced	RanchoCucamonga	NA	NA	NA	NA	NA	NA	NA	NA	NA	NA	NA	NA	NA	NA	NA	NA	NA	NA
TRE-48428	Liquidambar	Liquidambar styraciflua	Rancho Cucamonga	California	-117.6285938	34.14843119	good	introduced	RanchoCucamonga	NA	NA	NA	NA	NA	NA	NA	NA	NA	NA	NA	NA	NA	NA	NA	NA	NA	NA
TRE-45253	Oak	Quercus ilex	Rancho Cucamonga	California	-117.6285857	34.16073301	good	introduced	RanchoCucamonga	NA	NA	NA	NA	NA	NA	NA	NA	NA	NA	NA	NA	NA	NA	NA	NA	NA	NA
TRE-46507	Pine	Pinus	Rancho Cucamonga	California	-117.6285843	34.15474358	good	no_info	RanchoCucamonga	NA	NA	NA	NA	NA	NA	NA	NA	NA	NA	NA	NA	NA	NA	NA	NA	NA	NA
TRE-45255	Oak	Quercus ilex	Rancho Cucamonga	California	-117.6285824	34.16052903	good	introduced	RanchoCucamonga	NA	NA	NA	NA	NA	NA	NA	NA	NA	NA	NA	NA	NA	NA	NA	NA	NA	NA
TRE-45422	Palm	Washingtonia filifera	Rancho Cucamonga	California	-117.62858	34.15724686	good	naturally_occurring	RanchoCucamonga	NA	NA	NA	NA	NA	NA	NA	NA	NA	NA	NA	NA	NA	NA	NA	NA	NA	NA
TRE-52507	Palm	Syagrus romanzoffiana	Rancho Cucamonga	California	-117.6285799	34.14260753	good	introduced	RanchoCucamonga	NA	NA	NA	NA	NA	NA	NA	NA	NA	NA	NA	NA	NA	NA	NA	NA	NA	NA
TRE-48616	NA	NA	Rancho Cucamonga	California	-117.6285771	34.14725882	poor	no_info	RanchoCucamonga	NA	NA	NA	NA	NA	NA	NA	NA	NA	NA	NA	NA	NA	NA	NA	NA	NA	NA
TRE-45286	Oak	Quercus ilex	Rancho Cucamonga	California	-117.628573	34.15736991	good	introduced	RanchoCucamonga	NA	NA	NA	NA	NA	NA	NA	NA	NA	NA	NA	NA	NA	NA	NA	NA	NA	NA
TRE-48429	Liquidambar	Liquidambar styraciflua	Rancho Cucamonga	California	-117.6285726	34.14845715	good	introduced	RanchoCucamonga	NA	NA	NA	NA	NA	NA	NA	NA	NA	NA	NA	NA	NA	NA	NA	NA	NA	NA
TRE-48430	Liquidambar	Liquidambar styraciflua	Rancho Cucamonga	California	-117.6285661	34.14843196	good	introduced	RanchoCucamonga	NA	NA	NA	NA	NA	NA	NA	NA	NA	NA	NA	NA	NA	NA	NA	NA	NA	NA
TRE-48051	Chinese pistache	Pistacia chinensis	Rancho Cucamonga	California	-117.6285584	34.15149173	good	introduced	RanchoCucamonga	NA	NA	NA	NA	NA	NA	NA	NA	NA	NA	NA	NA	NA	NA	NA	NA	NA	NA
TRE-45079	Melaleuca	Melaleuca quinquenervia	Rancho Cucamonga	California	-117.6285484	34.16473898	good	introduced	RanchoCucamonga	NA	NA	NA	NA	NA	NA	NA	NA	NA	NA	NA	NA	NA	NA	NA	NA	NA	NA
TRE-45093	Gingko	Ginkgo biloba	Rancho Cucamonga	California	-117.6285457	34.16380382	good	introduced	RanchoCucamonga	NA	NA	NA	NA	NA	NA	NA	NA	NA	NA	NA	NA	NA	NA	NA	NA	NA	NA
TRE-81977	Palm	Phoenix canariensis	Rancho Cucamonga	California	-117.6285373	34.13863606	good	introduced	RanchoCucamonga	NA	NA	NA	NA	NA	NA	NA	NA	NA	NA	NA	NA	NA	NA	NA	NA	NA	NA
TRE-52686	Magnolia	Magnolia grandiflora	Rancho Cucamonga	California	-117.6285364	34.1374957	good	introduced	RanchoCucamonga	NA	NA	NA	NA	NA	NA	NA	NA	NA	NA	NA	NA	NA	NA	NA	NA	NA	NA
TRE-48476	Liquidambar	Liquidambar styraciflua	Rancho Cucamonga	California	-117.6285343	34.14855752	good	introduced	RanchoCucamonga	NA	NA	NA	NA	NA	NA	NA	NA	NA	NA	NA	NA	NA	NA	NA	NA	NA	NA
TRE-48217	Sycamore	Platanus acerifolia	Rancho Cucamonga	California	-117.628532	34.14984688	good	introduced	RanchoCucamonga	NA	NA	NA	NA	NA	NA	NA	NA	NA	NA	NA	NA	NA	NA	NA	NA	NA	NA
TRE-48215	Liquidambar	Liquidambar styraciflua	Rancho Cucamonga	California	-117.6285283	34.14972191	good	introduced	RanchoCucamonga	NA	NA	NA	NA	NA	NA	NA	NA	NA	NA	NA	NA	NA	NA	NA	NA	NA	NA
TRE-48483	Liquidambar	Liquidambar styraciflua	Rancho Cucamonga	California	-117.6285264	34.14931592	good	introduced	RanchoCucamonga	NA	NA	NA	NA	NA	NA	NA	NA	NA	NA	NA	NA	NA	NA	NA	NA	NA	NA
TRE-52499	Jacaranda	Jacaranda mimosifolia	Rancho Cucamonga	California	-117.6285257	34.14249727	good	introduced	RanchoCucamonga	NA	NA	NA	NA	NA	NA	NA	NA	NA	NA	NA	NA	NA	NA	NA	NA	NA	NA
TRE-48526	Palm	Syagrus romanzoffiana	Rancho Cucamonga	California	-117.6285227	34.14575933	good	introduced	RanchoCucamonga	NA	NA	NA	NA	NA	NA	NA	NA	NA	NA	NA	NA	NA	NA	NA	NA	NA	NA
TRE-48431	Liquidambar	Liquidambar styraciflua	Rancho Cucamonga	California	-117.6285144	34.14844875	good	introduced	RanchoCucamonga	NA	NA	NA	NA	NA	NA	NA	NA	NA	NA	NA	NA	NA	NA	NA	NA	NA	NA
TRE-45186	Gingko	Ginkgo biloba	Rancho Cucamonga	California	-117.6285119	34.16367546	good	introduced	RanchoCucamonga	NA	NA	NA	NA	NA	NA	NA	NA	NA	NA	NA	NA	NA	NA	NA	NA	NA	NA
TRE-48484	Liquidambar	Liquidambar styraciflua	Rancho Cucamonga	California	-117.6285039	34.14934945	good	introduced	RanchoCucamonga	NA	NA	NA	NA	NA	NA	NA	NA	NA	NA	NA	NA	NA	NA	NA	NA	NA	NA
TRE-52687	Magnolia	Magnolia grandiflora	Rancho Cucamonga	California	-117.6284992	34.13743135	good	introduced	RanchoCucamonga	NA	NA	NA	NA	NA	NA	NA	NA	NA	NA	NA	NA	NA	NA	NA	NA	NA	NA
TRE-45252	Oak	Quercus ilex	Rancho Cucamonga	California	-117.6284958	34.16075461	good	introduced	RanchoCucamonga	NA	NA	NA	NA	NA	NA	NA	NA	NA	NA	NA	NA	NA	NA	NA	NA	NA	NA
TRE-45256	Oak	Quercus ilex	Rancho Cucamonga	California	-117.6284949	34.16052712	good	introduced	RanchoCucamonga	NA	NA	NA	NA	NA	NA	NA	NA	NA	NA	NA	NA	NA	NA	NA	NA	NA	NA
TRE-48432	Liquidambar	Liquidambar styraciflua	Rancho Cucamonga	California	-117.6284932	34.14842966	good	introduced	RanchoCucamonga	NA	NA	NA	NA	NA	NA	NA	NA	NA	NA	NA	NA	NA	NA	NA	NA	NA	NA
TRE-48077	Pepper	Schinus terebinthifolia	Rancho Cucamonga	California	-117.6284913	34.15161789	good	introduced	RanchoCucamonga	NA	NA	NA	NA	NA	NA	NA	NA	NA	NA	NA	NA	NA	NA	NA	NA	NA	NA
TRE-48485	Liquidambar	Liquidambar styraciflua	Rancho Cucamonga	California	-117.6284878	34.14936905	good	introduced	RanchoCucamonga	NA	NA	NA	NA	NA	NA	NA	NA	NA	NA	NA	NA	NA	NA	NA	NA	NA	NA
TRE-48216	Sycamore	Platanus acerifolia	Rancho Cucamonga	California	-117.6284822	34.14982229	good	introduced	RanchoCucamonga	NA	NA	NA	NA	NA	NA	NA	NA	NA	NA	NA	NA	NA	NA	NA	NA	NA	NA
TRE-48579	Pygmy date palm	Phoenix roebelenii	Rancho Cucamonga	California	-117.6284805	34.14713519	good	no_info	RanchoCucamonga	NA	NA	NA	NA	NA	NA	NA	NA	NA	NA	NA	NA	NA	NA	NA	NA	NA	NA
TRE-48486	Tristania	Tristania laurina	Rancho Cucamonga	California	-117.628479	34.14938195	good	no_info	RanchoCucamonga	NA	NA	NA	NA	NA	NA	NA	NA	NA	NA	NA	NA	NA	NA	NA	NA	NA	NA
TRE-52605	Maple	Acer rubrum	Rancho Cucamonga	California	-117.6284758	34.13865148	good	introduced	RanchoCucamonga	NA	NA	NA	NA	NA	NA	NA	NA	NA	NA	NA	NA	NA	NA	NA	NA	NA	NA
TRE-45080	Melaleuca	Melaleuca quinquenervia	Rancho Cucamonga	California	-117.6284726	34.16469087	NA	introduced	RanchoCucamonga	NA	NA	NA	NA	NA	NA	NA	NA	NA	NA	NA	NA	NA	NA	NA	NA	NA	NA
TRE-48475	Liquidambar	Liquidambar styraciflua	Rancho Cucamonga	California	-117.628464	34.14855135	good	introduced	RanchoCucamonga	NA	NA	NA	NA	NA	NA	NA	NA	NA	NA	NA	NA	NA	NA	NA	NA	NA	NA
TRE-52626	Liquidambar	Liquidambar styraciflua	Rancho Cucamonga	California	-117.6284622	34.13879057	good	introduced	RanchoCucamonga	NA	NA	NA	NA	NA	NA	NA	NA	NA	NA	NA	NA	NA	NA	NA	NA	NA	NA
TRE-45423	Palm	Washingtonia filifera	Rancho Cucamonga	California	-117.628454	34.15725266	good	naturally_occurring	RanchoCucamonga	NA	NA	NA	NA	NA	NA	NA	NA	NA	NA	NA	NA	NA	NA	NA	NA	NA	NA
TRE-48433	Maple	Acer palmatum	Rancho Cucamonga	California	-117.6284406	34.14845658	good	introduced	RanchoCucamonga	NA	NA	NA	NA	NA	NA	NA	NA	NA	NA	NA	NA	NA	NA	NA	NA	NA	NA
TRE-48052	Nepal privet	Ligustrum lucidum	Rancho Cucamonga	California	-117.6284357	34.15148429	good	introduced	RanchoCucamonga	NA	NA	NA	NA	NA	NA	NA	NA	NA	NA	NA	NA	NA	NA	NA	NA	NA	NA
TRE-69804	Liquidambar	Liquidambar styraciflua	Rancho Cucamonga	California	-117.6284339	34.10368232	good	introduced	RanchoCucamonga	NA	NA	NA	NA	NA	NA	NA	NA	NA	NA	NA	NA	NA	NA	NA	NA	NA	NA
TRE-69803	Liquidambar	Liquidambar styraciflua	Rancho Cucamonga	California	-117.6284333	34.10373391	good	introduced	RanchoCucamonga	NA	NA	NA	NA	NA	NA	NA	NA	NA	NA	NA	NA	NA	NA	NA	NA	NA	NA
TRE-69795	Liquidambar	Liquidambar styraciflua	Rancho Cucamonga	California	-117.6284327	34.10444896	good	introduced	RanchoCucamonga	NA	NA	NA	NA	NA	NA	NA	NA	NA	NA	NA	NA	NA	NA	NA	NA	NA	NA
TRE-69796	Liquidambar	Liquidambar styraciflua	Rancho Cucamonga	California	-117.6284313	34.10439079	good	introduced	RanchoCucamonga	NA	NA	NA	NA	NA	NA	NA	NA	NA	NA	NA	NA	NA	NA	NA	NA	NA	NA
TRE-69801	Liquidambar	Liquidambar styraciflua	Rancho Cucamonga	California	-117.6284302	34.1039043	good	introduced	RanchoCucamonga	NA	NA	NA	NA	NA	NA	NA	NA	NA	NA	NA	NA	NA	NA	NA	NA	NA	NA
TRE-69794	Liquidambar	Liquidambar styraciflua	Rancho Cucamonga	California	-117.6284291	34.10450524	good	introduced	RanchoCucamonga	NA	NA	NA	NA	NA	NA	NA	NA	NA	NA	NA	NA	NA	NA	NA	NA	NA	NA
TRE-69802	Liquidambar	Liquidambar styraciflua	Rancho Cucamonga	California	-117.6284291	34.10384197	good	introduced	RanchoCucamonga	NA	NA	NA	NA	NA	NA	NA	NA	NA	NA	NA	NA	NA	NA	NA	NA	NA	NA
TRE-69805	Liquidambar	Liquidambar styraciflua	Rancho Cucamonga	California	-117.6284272	34.10362067	good	introduced	RanchoCucamonga	NA	NA	NA	NA	NA	NA	NA	NA	NA	NA	NA	NA	NA	NA	NA	NA	NA	NA
TRE-69806	Liquidambar	Liquidambar styraciflua	Rancho Cucamonga	California	-117.628427	34.10356858	good	introduced	RanchoCucamonga	NA	NA	NA	NA	NA	NA	NA	NA	NA	NA	NA	NA	NA	NA	NA	NA	NA	NA
TRE-52500	Jacaranda	Jacaranda mimosifolia	Rancho Cucamonga	California	-117.6284264	34.14258207	good	introduced	RanchoCucamonga	NA	NA	NA	NA	NA	NA	NA	NA	NA	NA	NA	NA	NA	NA	NA	NA	NA	NA
TRE-69807	Liquidambar	Liquidambar styraciflua	Rancho Cucamonga	California	-117.6284259	34.10351536	good	introduced	RanchoCucamonga	NA	NA	NA	NA	NA	NA	NA	NA	NA	NA	NA	NA	NA	NA	NA	NA	NA	NA
TRE-48527	Crape myrtle	Lagerstroemia indica	Rancho Cucamonga	California	-117.6284256	34.14576248	good	introduced	RanchoCucamonga	NA	NA	NA	NA	NA	NA	NA	NA	NA	NA	NA	NA	NA	NA	NA	NA	NA	NA
TRE-69793	Liquidambar	Liquidambar styraciflua	Rancho Cucamonga	California	-117.6284251	34.10455878	good	introduced	RanchoCucamonga	NA	NA	NA	NA	NA	NA	NA	NA	NA	NA	NA	NA	NA	NA	NA	NA	NA	NA
TRE-69797	Liquidambar	Liquidambar styraciflua	Rancho Cucamonga	California	-117.6284249	34.10433867	good	introduced	RanchoCucamonga	NA	NA	NA	NA	NA	NA	NA	NA	NA	NA	NA	NA	NA	NA	NA	NA	NA	NA
TRE-69800	Liquidambar	Liquidambar styraciflua	Rancho Cucamonga	California	-117.6284246	34.10397102	good	introduced	RanchoCucamonga	NA	NA	NA	NA	NA	NA	NA	NA	NA	NA	NA	NA	NA	NA	NA	NA	NA	NA
TRE-69798	Liquidambar	Liquidambar styraciflua	Rancho Cucamonga	California	-117.6284232	34.1042849	good	introduced	RanchoCucamonga	NA	NA	NA	NA	NA	NA	NA	NA	NA	NA	NA	NA	NA	NA	NA	NA	NA	NA
TRE-69799	Liquidambar	Liquidambar styraciflua	Rancho Cucamonga	California	-117.6284212	34.10422102	good	introduced	RanchoCucamonga	NA	NA	NA	NA	NA	NA	NA	NA	NA	NA	NA	NA	NA	NA	NA	NA	NA	NA
TRE-69834	Pine	Pinus halepensis	Rancho Cucamonga	California	-117.6284174	34.10220909	good	introduced	RanchoCucamonga	NA	NA	NA	NA	NA	NA	NA	NA	NA	NA	NA	NA	NA	NA	NA	NA	NA	NA
TRE-52688	Magnolia	Magnolia grandiflora	Rancho Cucamonga	California	-117.628414	34.13727981	good	introduced	RanchoCucamonga	NA	NA	NA	NA	NA	NA	NA	NA	NA	NA	NA	NA	NA	NA	NA	NA	NA	NA
TRE-48474	Liquidambar	Liquidambar styraciflua	Rancho Cucamonga	California	-117.6284066	34.14854871	good	introduced	RanchoCucamonga	NA	NA	NA	NA	NA	NA	NA	NA	NA	NA	NA	NA	NA	NA	NA	NA	NA	NA
TRE-52596	Palm	Washingtonia robusta	Rancho Cucamonga	California	-117.6283944	34.14051904	good	introduced	RanchoCucamonga	NA	NA	NA	NA	NA	NA	NA	NA	NA	NA	NA	NA	NA	NA	NA	NA	NA	NA
TRE-48076	Liquidambar	Liquidambar styraciflua	Rancho Cucamonga	California	-117.6283936	34.15162423	good	introduced	RanchoCucamonga	NA	NA	NA	NA	NA	NA	NA	NA	NA	NA	NA	NA	NA	NA	NA	NA	NA	NA
TRE-76814	Chitalpa	Chitalpa tashkentensis	Rancho Cucamonga	California	-117.6283913	34.10134685	good	no_info	RanchoCucamonga	NA	NA	NA	NA	NA	NA	NA	NA	NA	NA	NA	NA	NA	NA	NA	NA	NA	NA
TRE-45092	Gingko	Ginkgo biloba	Rancho Cucamonga	California	-117.6283889	34.16387862	good	introduced	RanchoCucamonga	NA	NA	NA	NA	NA	NA	NA	NA	NA	NA	NA	NA	NA	NA	NA	NA	NA	NA
TRE-52689	Magnolia	Magnolia grandiflora	Rancho Cucamonga	California	-117.6283816	34.13722772	good	introduced	RanchoCucamonga	NA	NA	NA	NA	NA	NA	NA	NA	NA	NA	NA	NA	NA	NA	NA	NA	NA	NA
TRE-45257	Oak	Quercus ilex	Rancho Cucamonga	California	-117.6283801	34.16062867	good	introduced	RanchoCucamonga	NA	NA	NA	NA	NA	NA	NA	NA	NA	NA	NA	NA	NA	NA	NA	NA	NA	NA
TRE-46436	Tristania	Tristania conferta	Rancho Cucamonga	California	-117.6283673	34.15485831	good	no_info	RanchoCucamonga	NA	NA	NA	NA	NA	NA	NA	NA	NA	NA	NA	NA	NA	NA	NA	NA	NA	NA
TRE-52501	Bottle tree	Brachychiton populneus	Rancho Cucamonga	California	-117.6283618	34.14261744	good	introduced	RanchoCucamonga	NA	NA	NA	NA	NA	NA	NA	NA	NA	NA	NA	NA	NA	NA	NA	NA	NA	NA
TRE-45251	Oak	Quercus ilex	Rancho Cucamonga	California	-117.6283585	34.16080161	good	introduced	RanchoCucamonga	NA	NA	NA	NA	NA	NA	NA	NA	NA	NA	NA	NA	NA	NA	NA	NA	NA	NA
TRE-48053	Chinese pistache	Pistacia chinensis	Rancho Cucamonga	California	-117.6283518	34.15148173	good	introduced	RanchoCucamonga	NA	NA	NA	NA	NA	NA	NA	NA	NA	NA	NA	NA	NA	NA	NA	NA	NA	NA
TRE-48473	Liquidambar	Liquidambar styraciflua	Rancho Cucamonga	California	-117.6283418	34.14854671	good	introduced	RanchoCucamonga	NA	NA	NA	NA	NA	NA	NA	NA	NA	NA	NA	NA	NA	NA	NA	NA	NA	NA
TRE-52683	Magnolia	Magnolia grandiflora	Rancho Cucamonga	California	-117.6283361	34.13742408	NA	introduced	RanchoCucamonga	NA	NA	NA	NA	NA	NA	NA	NA	NA	NA	NA	NA	NA	NA	NA	NA	NA	NA
TRE-52690	Magnolia	Magnolia grandiflora	Rancho Cucamonga	California	-117.6283292	34.1371358	good	introduced	RanchoCucamonga	NA	NA	NA	NA	NA	NA	NA	NA	NA	NA	NA	NA	NA	NA	NA	NA	NA	NA
TRE-76815	Chitalpa	Chitalpa tashkentensis	Rancho Cucamonga	California	-117.6283218	34.10135193	good	no_info	RanchoCucamonga	NA	NA	NA	NA	NA	NA	NA	NA	NA	NA	NA	NA	NA	NA	NA	NA	NA	NA
TRE-45187	Gingko	Ginkgo biloba	Rancho Cucamonga	California	-117.6283156	34.16376495	good	introduced	RanchoCucamonga	NA	NA	NA	NA	NA	NA	NA	NA	NA	NA	NA	NA	NA	NA	NA	NA	NA	NA
TRE-48434	Maple	Acer palmatum	Rancho Cucamonga	California	-117.6283105	34.14844819	good	introduced	RanchoCucamonga	NA	NA	NA	NA	NA	NA	NA	NA	NA	NA	NA	NA	NA	NA	NA	NA	NA	NA
TRE-76811	Chitalpa	Chitalpa tashkentensis	Rancho Cucamonga	California	-117.6283096	34.10121294	fair	no_info	RanchoCucamonga	NA	NA	NA	NA	NA	NA	NA	NA	NA	NA	NA	NA	NA	NA	NA	NA	NA	NA
TRE-48072	Crape myrtle	Lagerstroemia indica	Rancho Cucamonga	California	-117.6283027	34.15226599	good	introduced	RanchoCucamonga	NA	NA	NA	NA	NA	NA	NA	NA	NA	NA	NA	NA	NA	NA	NA	NA	NA	NA
TRE-48073	Pine	Pinus	Rancho Cucamonga	California	-117.6282981	34.15222836	good	no_info	RanchoCucamonga	NA	NA	NA	NA	NA	NA	NA	NA	NA	NA	NA	NA	NA	NA	NA	NA	NA	NA
TRE-46435	Tristania	Tristania conferta	Rancho Cucamonga	California	-117.6282866	34.15485738	good	no_info	RanchoCucamonga	NA	NA	NA	NA	NA	NA	NA	NA	NA	NA	NA	NA	NA	NA	NA	NA	NA	NA
TRE-48074	Oak	Quercus agrifolia	Rancho Cucamonga	California	-117.62828	34.15194803	good	naturally_occurring	RanchoCucamonga	NA	NA	NA	NA	NA	NA	NA	NA	NA	NA	NA	NA	NA	NA	NA	NA	NA	NA
TRE-48075	Crape myrtle	Lagerstroemia indica	Rancho Cucamonga	California	-117.6282754	34.15182511	good	introduced	RanchoCucamonga	NA	NA	NA	NA	NA	NA	NA	NA	NA	NA	NA	NA	NA	NA	NA	NA	NA	NA
TRE-52691	Magnolia	Magnolia grandiflora	Rancho Cucamonga	California	-117.628274	34.13704536	good	introduced	RanchoCucamonga	NA	NA	NA	NA	NA	NA	NA	NA	NA	NA	NA	NA	NA	NA	NA	NA	NA	NA
TRE-45081	Melaleuca	Melaleuca quinquenervia	Rancho Cucamonga	California	-117.6282706	34.16461683	NA	introduced	RanchoCucamonga	NA	NA	NA	NA	NA	NA	NA	NA	NA	NA	NA	NA	NA	NA	NA	NA	NA	NA
TRE-52502	Bottle tree	Brachychiton populneus	Rancho Cucamonga	California	-117.62827	34.14268282	good	introduced	RanchoCucamonga	NA	NA	NA	NA	NA	NA	NA	NA	NA	NA	NA	NA	NA	NA	NA	NA	NA	NA
TRE-52595	Magnolia	Magnolia grandiflora	Rancho Cucamonga	California	-117.6282667	34.14067121	good	introduced	RanchoCucamonga	NA	NA	NA	NA	NA	NA	NA	NA	NA	NA	NA	NA	NA	NA	NA	NA	NA	NA
TRE-48054	Chinese pistache	Pistacia chinensis	Rancho Cucamonga	California	-117.6282652	34.15148249	good	introduced	RanchoCucamonga	NA	NA	NA	NA	NA	NA	NA	NA	NA	NA	NA	NA	NA	NA	NA	NA	NA	NA
TRE-76816	Chitalpa	Chitalpa tashkentensis	Rancho Cucamonga	California	-117.6282626	34.10140256	good	no_info	RanchoCucamonga	NA	NA	NA	NA	NA	NA	NA	NA	NA	NA	NA	NA	NA	NA	NA	NA	NA	NA
TRE-45258	Oak	Quercus ilex	Rancho Cucamonga	California	-117.6282596	34.16072014	good	introduced	RanchoCucamonga	NA	NA	NA	NA	NA	NA	NA	NA	NA	NA	NA	NA	NA	NA	NA	NA	NA	NA
TRE-45188	Gingko	Ginkgo biloba	Rancho Cucamonga	California	-117.6282522	34.16378963	good	introduced	RanchoCucamonga	NA	NA	NA	NA	NA	NA	NA	NA	NA	NA	NA	NA	NA	NA	NA	NA	NA	NA
TRE-48435	Maple	Acer saccharinum	Rancho Cucamonga	California	-117.628238	34.14844437	good	introduced	RanchoCucamonga	NA	NA	NA	NA	NA	NA	NA	NA	NA	NA	NA	NA	NA	NA	NA	NA	NA	NA
TRE-52435	Liquidambar	Liquidambar styraciflua	Rancho Cucamonga	California	-117.6282333	34.1437366	NA	introduced	RanchoCucamonga	NA	NA	NA	NA	NA	NA	NA	NA	NA	NA	NA	NA	NA	NA	NA	NA	NA	NA
TRE-76812	Chitalpa	Chitalpa tashkentensis	Rancho Cucamonga	California	-117.6282299	34.10123816	good	no_info	RanchoCucamonga	NA	NA	NA	NA	NA	NA	NA	NA	NA	NA	NA	NA	NA	NA	NA	NA	NA	NA
TRE-52506	Eucalyptus	Eucalyptus globulus	Rancho Cucamonga	California	-117.6282295	34.14283706	good	introduced	RanchoCucamonga	NA	NA	NA	NA	NA	NA	NA	NA	NA	NA	NA	NA	NA	NA	NA	NA	NA	NA
TRE-48615	Pygmy date palm	Phoenix roebelenii	Rancho Cucamonga	California	-117.6282234	34.1471895	good	no_info	RanchoCucamonga	NA	NA	NA	NA	NA	NA	NA	NA	NA	NA	NA	NA	NA	NA	NA	NA	NA	NA
TRE-48580	Eucalyptus	Eucalyptus globulus	Rancho Cucamonga	California	-117.6282093	34.14710329	good	introduced	RanchoCucamonga	NA	NA	NA	NA	NA	NA	NA	NA	NA	NA	NA	NA	NA	NA	NA	NA	NA	NA
TRE-48472	Liquidambar	Liquidambar styraciflua	Rancho Cucamonga	California	-117.6282067	34.14854542	good	introduced	RanchoCucamonga	NA	NA	NA	NA	NA	NA	NA	NA	NA	NA	NA	NA	NA	NA	NA	NA	NA	NA
TRE-52625	Liquidambar	Liquidambar styraciflua	Rancho Cucamonga	California	-117.6282025	34.13879638	poor	introduced	RanchoCucamonga	NA	NA	NA	NA	NA	NA	NA	NA	NA	NA	NA	NA	NA	NA	NA	NA	NA	NA
TRE-52692	Magnolia	Magnolia grandiflora	Rancho Cucamonga	California	-117.6281915	34.13692783	good	introduced	RanchoCucamonga	NA	NA	NA	NA	NA	NA	NA	NA	NA	NA	NA	NA	NA	NA	NA	NA	NA	NA
TRE-48055	Chinese pistache	Pistacia chinensis	Rancho Cucamonga	California	-117.6281835	34.15148322	good	introduced	RanchoCucamonga	NA	NA	NA	NA	NA	NA	NA	NA	NA	NA	NA	NA	NA	NA	NA	NA	NA	NA
TRE-76813	Chitalpa	Chitalpa tashkentensis	Rancho Cucamonga	California	-117.6281757	34.10127081	good	no_info	RanchoCucamonga	NA	NA	NA	NA	NA	NA	NA	NA	NA	NA	NA	NA	NA	NA	NA	NA	NA	NA
TRE-76817	Chitalpa	Chitalpa tashkentensis	Rancho Cucamonga	California	-117.6281698	34.10144724	good	no_info	RanchoCucamonga	NA	NA	NA	NA	NA	NA	NA	NA	NA	NA	NA	NA	NA	NA	NA	NA	NA	NA
TRE-52633	Gingko	Ginkgo biloba	Rancho Cucamonga	California	-117.6281689	34.14064954	good	introduced	RanchoCucamonga	NA	NA	NA	NA	NA	NA	NA	NA	NA	NA	NA	NA	NA	NA	NA	NA	NA	NA
TRE-52682	Magnolia	Magnolia grandiflora	Rancho Cucamonga	California	-117.6281681	34.1372314	good	introduced	RanchoCucamonga	NA	NA	NA	NA	NA	NA	NA	NA	NA	NA	NA	NA	NA	NA	NA	NA	NA	NA
TRE-45082	Melaleuca	Melaleuca quinquenervia	Rancho Cucamonga	California	-117.6281653	34.16458436	NA	introduced	RanchoCucamonga	NA	NA	NA	NA	NA	NA	NA	NA	NA	NA	NA	NA	NA	NA	NA	NA	NA	NA
TRE-52444	Liquidambar	Liquidambar styraciflua	Rancho Cucamonga	California	-117.6281645	34.14374197	NA	introduced	RanchoCucamonga	NA	NA	NA	NA	NA	NA	NA	NA	NA	NA	NA	NA	NA	NA	NA	NA	NA	NA
TRE-45091	Gingko	Ginkgo biloba	Rancho Cucamonga	California	-117.6281521	34.163979	NA	introduced	RanchoCucamonga	NA	NA	NA	NA	NA	NA	NA	NA	NA	NA	NA	NA	NA	NA	NA	NA	NA	NA
TRE-52693	Magnolia	Magnolia grandiflora	Rancho Cucamonga	California	-117.628142	34.13683666	good	introduced	RanchoCucamonga	NA	NA	NA	NA	NA	NA	NA	NA	NA	NA	NA	NA	NA	NA	NA	NA	NA	NA
TRE-48070	Elm	Ulmus parvifolia	Rancho Cucamonga	California	-117.6281406	34.15226487	good	introduced	RanchoCucamonga	NA	NA	NA	NA	NA	NA	NA	NA	NA	NA	NA	NA	NA	NA	NA	NA	NA	NA
TRE-48436	Sycamore	Platanus acerifolia	Rancho Cucamonga	California	-117.6281353	34.14843249	good	introduced	RanchoCucamonga	NA	NA	NA	NA	NA	NA	NA	NA	NA	NA	NA	NA	NA	NA	NA	NA	NA	NA
TRE-48069	Crape myrtle	Lagerstroemia indica	Rancho Cucamonga	California	-117.6281339	34.15221303	good	introduced	RanchoCucamonga	NA	NA	NA	NA	NA	NA	NA	NA	NA	NA	NA	NA	NA	NA	NA	NA	NA	NA
TRE-48068	Crape myrtle	Lagerstroemia indica	Rancho Cucamonga	California	-117.6281261	34.15193905	good	introduced	RanchoCucamonga	NA	NA	NA	NA	NA	NA	NA	NA	NA	NA	NA	NA	NA	NA	NA	NA	NA	NA
TRE-48067	Liquidambar	Liquidambar styraciflua	Rancho Cucamonga	California	-117.6281194	34.1517928	good	introduced	RanchoCucamonga	NA	NA	NA	NA	NA	NA	NA	NA	NA	NA	NA	NA	NA	NA	NA	NA	NA	NA
TRE-45259	Oak	Quercus ilex	Rancho Cucamonga	California	-117.6281176	34.1608008	good	introduced	RanchoCucamonga	NA	NA	NA	NA	NA	NA	NA	NA	NA	NA	NA	NA	NA	NA	NA	NA	NA	NA
TRE-48071	Pygmy date palm	Phoenix roebelenii	Rancho Cucamonga	California	-117.6281162	34.15239315	good	no_info	RanchoCucamonga	NA	NA	NA	NA	NA	NA	NA	NA	NA	NA	NA	NA	NA	NA	NA	NA	NA	NA
TRE-52634	Magnolia	Magnolia grandiflora	Rancho Cucamonga	California	-117.6281075	34.14076131	good	introduced	RanchoCucamonga	NA	NA	NA	NA	NA	NA	NA	NA	NA	NA	NA	NA	NA	NA	NA	NA	NA	NA
TRE-52503	Pygmy date palm	Phoenix roebelenii	Rancho Cucamonga	California	-117.6281035	34.1428012	good	no_info	RanchoCucamonga	NA	NA	NA	NA	NA	NA	NA	NA	NA	NA	NA	NA	NA	NA	NA	NA	NA	NA
TRE-45090	Gingko	Ginkgo biloba	Rancho Cucamonga	California	-117.6280929	34.16401066	NA	introduced	RanchoCucamonga	NA	NA	NA	NA	NA	NA	NA	NA	NA	NA	NA	NA	NA	NA	NA	NA	NA	NA
TRE-45083	Melaleuca	Melaleuca quinquenervia	Rancho Cucamonga	California	-117.6280821	34.16456334	NA	introduced	RanchoCucamonga	NA	NA	NA	NA	NA	NA	NA	NA	NA	NA	NA	NA	NA	NA	NA	NA	NA	NA
TRE-52635	Birch	Betula pendula	Rancho Cucamonga	California	-117.6280732	34.14079789	good	introduced	RanchoCucamonga	NA	NA	NA	NA	NA	NA	NA	NA	NA	NA	NA	NA	NA	NA	NA	NA	NA	NA
TRE-52505	Chitalpa tree	Chitalpa tashkentensis	Rancho Cucamonga	California	-117.6280691	34.14295393	good	no_info	RanchoCucamonga	NA	NA	NA	NA	NA	NA	NA	NA	NA	NA	NA	NA	NA	NA	NA	NA	NA	NA
TRE-48528	Carrotwood	Cupaniopsis anacardioides	Rancho Cucamonga	California	-117.6280664	34.14578841	good	introduced	RanchoCucamonga	NA	NA	NA	NA	NA	NA	NA	NA	NA	NA	NA	NA	NA	NA	NA	NA	NA	NA
TRE-45463	Sycamore	Platanus acerifolia	Rancho Cucamonga	California	-117.6280659	34.15596382	good	introduced	RanchoCucamonga	NA	NA	NA	NA	NA	NA	NA	NA	NA	NA	NA	NA	NA	NA	NA	NA	NA	NA
TRE-52694	Magnolia	Magnolia grandiflora	Rancho Cucamonga	California	-117.6280604	34.13669578	good	introduced	RanchoCucamonga	NA	NA	NA	NA	NA	NA	NA	NA	NA	NA	NA	NA	NA	NA	NA	NA	NA	NA
TRE-48614	Palm	Washingtonia robusta	Rancho Cucamonga	California	-117.6280484	34.14717365	good	introduced	RanchoCucamonga	NA	NA	NA	NA	NA	NA	NA	NA	NA	NA	NA	NA	NA	NA	NA	NA	NA	NA
TRE-52636	Birch	Betula pendula	Rancho Cucamonga	California	-117.6280388	34.14082837	good	introduced	RanchoCucamonga	NA	NA	NA	NA	NA	NA	NA	NA	NA	NA	NA	NA	NA	NA	NA	NA	NA	NA
TRE-48066	Redbud	Cercis canadensis	Rancho Cucamonga	California	-117.6280369	34.15160979	good	introduced	RanchoCucamonga	NA	NA	NA	NA	NA	NA	NA	NA	NA	NA	NA	NA	NA	NA	NA	NA	NA	NA
TRE-45260	Oak	Quercus ilex	Rancho Cucamonga	California	-117.6280356	34.16085006	good	introduced	RanchoCucamonga	NA	NA	NA	NA	NA	NA	NA	NA	NA	NA	NA	NA	NA	NA	NA	NA	NA	NA
TRE-48471	Liquidambar	Liquidambar styraciflua	Rancho Cucamonga	California	-117.6280289	34.14854641	good	introduced	RanchoCucamonga	NA	NA	NA	NA	NA	NA	NA	NA	NA	NA	NA	NA	NA	NA	NA	NA	NA	NA
TRE-45250	Oak	Quercus ilex	Rancho Cucamonga	California	-117.6280228	34.1609885	good	introduced	RanchoCucamonga	NA	NA	NA	NA	NA	NA	NA	NA	NA	NA	NA	NA	NA	NA	NA	NA	NA	NA
TRE-45424	Palm	Washingtonia robusta	Rancho Cucamonga	California	-117.6280171	34.15726514	good	introduced	RanchoCucamonga	NA	NA	NA	NA	NA	NA	NA	NA	NA	NA	NA	NA	NA	NA	NA	NA	NA	NA
TRE-48137	Palm	Syagrus romanzoffiana	Rancho Cucamonga	California	-117.6280134	34.15347597	good	introduced	RanchoCucamonga	NA	NA	NA	NA	NA	NA	NA	NA	NA	NA	NA	NA	NA	NA	NA	NA	NA	NA
TRE-48581	Liquidambar	Liquidambar styraciflua	Rancho Cucamonga	California	-117.6280084	34.14708964	good	introduced	RanchoCucamonga	NA	NA	NA	NA	NA	NA	NA	NA	NA	NA	NA	NA	NA	NA	NA	NA	NA	NA
TRE-69769	Chinese pistache	Pistacia chinensis	Rancho Cucamonga	California	-117.6280059	34.10195675	good	introduced	RanchoCucamonga	NA	NA	NA	NA	NA	NA	NA	NA	NA	NA	NA	NA	NA	NA	NA	NA	NA	NA
TRE-52637	Crape myrtle	Lagerstroemia indica	Rancho Cucamonga	California	-117.6280044	34.14086494	good	introduced	RanchoCucamonga	NA	NA	NA	NA	NA	NA	NA	NA	NA	NA	NA	NA	NA	NA	NA	NA	NA	NA
TRE-45462	Sycamore	Platanus acerifolia	Rancho Cucamonga	California	-117.6279962	34.15611402	good	introduced	RanchoCucamonga	NA	NA	NA	NA	NA	NA	NA	NA	NA	NA	NA	NA	NA	NA	NA	NA	NA	NA
TRE-46434	Tristania	Tristania conferta	Rancho Cucamonga	California	-117.6279942	34.15486332	good	no_info	RanchoCucamonga	NA	NA	NA	NA	NA	NA	NA	NA	NA	NA	NA	NA	NA	NA	NA	NA	NA	NA
TRE-48613	Palm	Washingtonia robusta	Rancho Cucamonga	California	-117.6279869	34.14716733	good	introduced	RanchoCucamonga	NA	NA	NA	NA	NA	NA	NA	NA	NA	NA	NA	NA	NA	NA	NA	NA	NA	NA
TRE-45084	Melaleuca	Melaleuca quinquenervia	Rancho Cucamonga	California	-117.6279782	34.16452512	good	introduced	RanchoCucamonga	NA	NA	NA	NA	NA	NA	NA	NA	NA	NA	NA	NA	NA	NA	NA	NA	NA	NA
TRE-48487	Eucalyptus	Eucalyptus globulus	Rancho Cucamonga	California	-117.6279773	34.1497883	good	introduced	RanchoCucamonga	NA	NA	NA	NA	NA	NA	NA	NA	NA	NA	NA	NA	NA	NA	NA	NA	NA	NA
TRE-52434	Liquidambar	Liquidambar styraciflua	Rancho Cucamonga	California	-117.6279753	34.14374568	NA	introduced	RanchoCucamonga	NA	NA	NA	NA	NA	NA	NA	NA	NA	NA	NA	NA	NA	NA	NA	NA	NA	NA
TRE-45425	Palm	Arecaceae	Rancho Cucamonga	California	-117.6279728	34.15726893	good	no_info	RanchoCucamonga	NA	NA	NA	NA	NA	NA	NA	NA	NA	NA	NA	NA	NA	NA	NA	NA	NA	NA
TRE-69770	Palm	Washingtonia robusta	Rancho Cucamonga	California	-117.6279691	34.1019623	good	introduced	RanchoCucamonga	NA	NA	NA	NA	NA	NA	NA	NA	NA	NA	NA	NA	NA	NA	NA	NA	NA	NA
TRE-48437	Maple	Acer saccharinum	Rancho Cucamonga	California	-117.6279659	34.14844742	good	introduced	RanchoCucamonga	NA	NA	NA	NA	NA	NA	NA	NA	NA	NA	NA	NA	NA	NA	NA	NA	NA	NA
TRE-66271	Palm	Syagrus romanzoffiana	Rancho Cucamonga	California	-117.6279615	34.10058842	good	introduced	RanchoCucamonga	NA	NA	NA	NA	NA	NA	NA	NA	NA	NA	NA	NA	NA	NA	NA	NA	NA	NA
TRE-52721	Pear	Pyrus calleryana	Rancho Cucamonga	California	-117.6279604	34.13709994	good	introduced	RanchoCucamonga	NA	NA	NA	NA	NA	NA	NA	NA	NA	NA	NA	NA	NA	NA	NA	NA	NA	NA
TRE-45249	Oak	Quercus ilex	Rancho Cucamonga	California	-117.6279549	34.1610237	good	introduced	RanchoCucamonga	NA	NA	NA	NA	NA	NA	NA	NA	NA	NA	NA	NA	NA	NA	NA	NA	NA	NA
TRE-48582	Liquidambar	Liquidambar styraciflua	Rancho Cucamonga	California	-117.6279545	34.14707605	good	introduced	RanchoCucamonga	NA	NA	NA	NA	NA	NA	NA	NA	NA	NA	NA	NA	NA	NA	NA	NA	NA	NA
TRE-45089	Gingko	Ginkgo biloba	Rancho Cucamonga	California	-117.627951	34.16412688	NA	introduced	RanchoCucamonga	NA	NA	NA	NA	NA	NA	NA	NA	NA	NA	NA	NA	NA	NA	NA	NA	NA	NA
TRE-52681	Pear	Pyrus calleryana	Rancho Cucamonga	California	-117.6279445	34.13721302	NA	introduced	RanchoCucamonga	NA	NA	NA	NA	NA	NA	NA	NA	NA	NA	NA	NA	NA	NA	NA	NA	NA	NA
TRE-45461	Palm	Washingtonia robusta	Rancho Cucamonga	California	-117.6279431	34.1561103	good	introduced	RanchoCucamonga	NA	NA	NA	NA	NA	NA	NA	NA	NA	NA	NA	NA	NA	NA	NA	NA	NA	NA
TRE-45426	Pygmy date palm	Phoenix roebelenii	Rancho Cucamonga	California	-117.6279339	34.15726792	good	no_info	RanchoCucamonga	NA	NA	NA	NA	NA	NA	NA	NA	NA	NA	NA	NA	NA	NA	NA	NA	NA	NA
TRE-52594	Palm	Syagrus romanzoffiana	Rancho Cucamonga	California	-117.6279274	34.14106219	good	introduced	RanchoCucamonga	NA	NA	NA	NA	NA	NA	NA	NA	NA	NA	NA	NA	NA	NA	NA	NA	NA	NA
TRE-45261	Oak	Quercus ilex	Rancho Cucamonga	California	-117.6279259	34.16088119	good	introduced	RanchoCucamonga	NA	NA	NA	NA	NA	NA	NA	NA	NA	NA	NA	NA	NA	NA	NA	NA	NA	NA
TRE-48438	Magnolia	Magnolia soulangeana	Rancho Cucamonga	California	-117.627921	34.1484595	good	no_info	RanchoCucamonga	NA	NA	NA	NA	NA	NA	NA	NA	NA	NA	NA	NA	NA	NA	NA	NA	NA	NA
TRE-45189	Gingko	Ginkgo biloba	Rancho Cucamonga	California	-117.6279197	34.16398291	good	introduced	RanchoCucamonga	NA	NA	NA	NA	NA	NA	NA	NA	NA	NA	NA	NA	NA	NA	NA	NA	NA	NA
TRE-45088	Gingko	Ginkgo biloba	Rancho Cucamonga	California	-117.627912	34.16417468	NA	introduced	RanchoCucamonga	NA	NA	NA	NA	NA	NA	NA	NA	NA	NA	NA	NA	NA	NA	NA	NA	NA	NA
TRE-52445	Liquidambar	Liquidambar styraciflua	Rancho Cucamonga	California	-117.6279032	34.14374671	NA	introduced	RanchoCucamonga	NA	NA	NA	NA	NA	NA	NA	NA	NA	NA	NA	NA	NA	NA	NA	NA	NA	NA
TRE-45464	Sycamore	Platanus acerifolia	Rancho Cucamonga	California	-117.6279012	34.15597243	good	introduced	RanchoCucamonga	NA	NA	NA	NA	NA	NA	NA	NA	NA	NA	NA	NA	NA	NA	NA	NA	NA	NA
TRE-48488	Eucalyptus	Eucalyptus globulus	Rancho Cucamonga	California	-117.6278996	34.14981597	good	introduced	RanchoCucamonga	NA	NA	NA	NA	NA	NA	NA	NA	NA	NA	NA	NA	NA	NA	NA	NA	NA	NA
TRE-52643	Chitalpa tree	Chitalpa tashkentensis	Rancho Cucamonga	California	-117.6278978	34.13880454	good	no_info	RanchoCucamonga	NA	NA	NA	NA	NA	NA	NA	NA	NA	NA	NA	NA	NA	NA	NA	NA	NA	NA
TRE-48612	NA	NA	Rancho Cucamonga	California	-117.6278969	34.14719563	NA	no_info	RanchoCucamonga	NA	NA	NA	NA	NA	NA	NA	NA	NA	NA	NA	NA	NA	NA	NA	NA	NA	NA
TRE-52644	Magnolia	Magnolia grandiflora	Rancho Cucamonga	California	-117.6278957	34.14091902	good	introduced	RanchoCucamonga	NA	NA	NA	NA	NA	NA	NA	NA	NA	NA	NA	NA	NA	NA	NA	NA	NA	NA
TRE-45190	Gingko	Ginkgo biloba	Rancho Cucamonga	California	-117.6278948	34.16399937	good	introduced	RanchoCucamonga	NA	NA	NA	NA	NA	NA	NA	NA	NA	NA	NA	NA	NA	NA	NA	NA	NA	NA
TRE-52720	Magnolia	Magnolia grandiflora	Rancho Cucamonga	California	-117.6278947	34.13667407	good	introduced	RanchoCucamonga	NA	NA	NA	NA	NA	NA	NA	NA	NA	NA	NA	NA	NA	NA	NA	NA	NA	NA
TRE-66272	Palm	Syagrus romanzoffiana	Rancho Cucamonga	California	-117.6278899	34.10020216	good	introduced	RanchoCucamonga	NA	NA	NA	NA	NA	NA	NA	NA	NA	NA	NA	NA	NA	NA	NA	NA	NA	NA
TRE-52606	Liquidambar	Liquidambar styraciflua	Rancho Cucamonga	California	-117.6278891	34.13868621	good	introduced	RanchoCucamonga	NA	NA	NA	NA	NA	NA	NA	NA	NA	NA	NA	NA	NA	NA	NA	NA	NA	NA
TRE-52504	Chitalpa tree	Chitalpa tashkentensis	Rancho Cucamonga	California	-117.6278834	34.14308397	good	no_info	RanchoCucamonga	NA	NA	NA	NA	NA	NA	NA	NA	NA	NA	NA	NA	NA	NA	NA	NA	NA	NA
TRE-45087	Gingko	Ginkgo biloba	Rancho Cucamonga	California	-117.6278797	34.16422903	NA	introduced	RanchoCucamonga	NA	NA	NA	NA	NA	NA	NA	NA	NA	NA	NA	NA	NA	NA	NA	NA	NA	NA
TRE-48470	Liquidambar	Liquidambar styraciflua	Rancho Cucamonga	California	-117.6278728	34.14856328	good	introduced	RanchoCucamonga	NA	NA	NA	NA	NA	NA	NA	NA	NA	NA	NA	NA	NA	NA	NA	NA	NA	NA
TRE-69771	Oak	Quercus virginiana	Rancho Cucamonga	California	-117.6278723	34.10202504	good	introduced	RanchoCucamonga	NA	NA	NA	NA	NA	NA	NA	NA	NA	NA	NA	NA	NA	NA	NA	NA	NA	NA
TRE-45427	Pygmy date palm	Phoenix roebelenii	Rancho Cucamonga	California	-117.6278633	34.15726189	good	no_info	RanchoCucamonga	NA	NA	NA	NA	NA	NA	NA	NA	NA	NA	NA	NA	NA	NA	NA	NA	NA	NA
TRE-66291	Palm	Washingtonia robusta	Rancho Cucamonga	California	-117.6278581	34.10063426	good	introduced	RanchoCucamonga	NA	NA	NA	NA	NA	NA	NA	NA	NA	NA	NA	NA	NA	NA	NA	NA	NA	NA
TRE-52680	Palm	Washingtonia robusta	Rancho Cucamonga	California	-117.6278574	34.13722087	good	introduced	RanchoCucamonga	NA	NA	NA	NA	NA	NA	NA	NA	NA	NA	NA	NA	NA	NA	NA	NA	NA	NA
TRE-48489	Eucalyptus	Eucalyptus globulus	Rancho Cucamonga	California	-117.6278509	34.14983093	good	introduced	RanchoCucamonga	NA	NA	NA	NA	NA	NA	NA	NA	NA	NA	NA	NA	NA	NA	NA	NA	NA	NA
TRE-52722	Pear	Pyrus calleryana	Rancho Cucamonga	California	-117.6278491	34.13711311	NA	introduced	RanchoCucamonga	NA	NA	NA	NA	NA	NA	NA	NA	NA	NA	NA	NA	NA	NA	NA	NA	NA	NA
TRE-45086	Gingko	Ginkgo biloba	Rancho Cucamonga	California	-117.6278444	34.16427623	NA	introduced	RanchoCucamonga	NA	NA	NA	NA	NA	NA	NA	NA	NA	NA	NA	NA	NA	NA	NA	NA	NA	NA
TRE-48529	Magnolia	Magnolia grandiflora	Rancho Cucamonga	California	-117.6278403	34.14579447	good	introduced	RanchoCucamonga	NA	NA	NA	NA	NA	NA	NA	NA	NA	NA	NA	NA	NA	NA	NA	NA	NA	NA
TRE-52695	Magnolia	Magnolia grandiflora	Rancho Cucamonga	California	-117.6278363	34.13643183	good	introduced	RanchoCucamonga	NA	NA	NA	NA	NA	NA	NA	NA	NA	NA	NA	NA	NA	NA	NA	NA	NA	NA
TRE-52607	Liquidambar	Liquidambar styraciflua	Rancho Cucamonga	California	-117.6278294	34.13868739	good	introduced	RanchoCucamonga	NA	NA	NA	NA	NA	NA	NA	NA	NA	NA	NA	NA	NA	NA	NA	NA	NA	NA
TRE-45262	Oak	Quercus ilex	Rancho Cucamonga	California	-117.6278268	34.16093125	good	introduced	RanchoCucamonga	NA	NA	NA	NA	NA	NA	NA	NA	NA	NA	NA	NA	NA	NA	NA	NA	NA	NA
TRE-48439	Liquidambar	Liquidambar styraciflua	Rancho Cucamonga	California	-117.6278241	34.14847616	good	introduced	RanchoCucamonga	NA	NA	NA	NA	NA	NA	NA	NA	NA	NA	NA	NA	NA	NA	NA	NA	NA	NA
TRE-45085	Gingko	Ginkgo biloba	Rancho Cucamonga	California	-117.6278219	34.16433	NA	introduced	RanchoCucamonga	NA	NA	NA	NA	NA	NA	NA	NA	NA	NA	NA	NA	NA	NA	NA	NA	NA	NA
TRE-48065	Pear	Pyrus calleryana	Rancho Cucamonga	California	-117.6278206	34.15160076	good	introduced	RanchoCucamonga	NA	NA	NA	NA	NA	NA	NA	NA	NA	NA	NA	NA	NA	NA	NA	NA	NA	NA
TRE-69768	NA	NA	Rancho Cucamonga	California	-117.6278178	34.10218956	NA	no_info	RanchoCucamonga	NA	NA	NA	NA	NA	NA	NA	NA	NA	NA	NA	NA	NA	NA	NA	NA	NA	NA
TRE-52642	Chitalpa tree	Chitalpa tashkentensis	Rancho Cucamonga	California	-117.6278134	34.13880947	good	no_info	RanchoCucamonga	NA	NA	NA	NA	NA	NA	NA	NA	NA	NA	NA	NA	NA	NA	NA	NA	NA	NA
TRE-45285	Palm	Washingtonia filifera	Rancho Cucamonga	California	-117.6278123	34.15767773	good	naturally_occurring	RanchoCucamonga	NA	NA	NA	NA	NA	NA	NA	NA	NA	NA	NA	NA	NA	NA	NA	NA	NA	NA
TRE-48583	Bottle tree	Betula pendula	Rancho Cucamonga	California	-117.6278009	34.14708381	good	introduced	RanchoCucamonga	NA	NA	NA	NA	NA	NA	NA	NA	NA	NA	NA	NA	NA	NA	NA	NA	NA	NA
TRE-45460	Palm	Washingtonia robusta	Rancho Cucamonga	California	-117.6277958	34.15607627	good	introduced	RanchoCucamonga	NA	NA	NA	NA	NA	NA	NA	NA	NA	NA	NA	NA	NA	NA	NA	NA	NA	NA
TRE-45248	Oak	Quercus ilex	Rancho Cucamonga	California	-117.6277934	34.16108594	good	introduced	RanchoCucamonga	NA	NA	NA	NA	NA	NA	NA	NA	NA	NA	NA	NA	NA	NA	NA	NA	NA	NA
TRE-45191	Gingko	Ginkgo biloba	Rancho Cucamonga	California	-117.6277918	34.16410396	NA	introduced	RanchoCucamonga	NA	NA	NA	NA	NA	NA	NA	NA	NA	NA	NA	NA	NA	NA	NA	NA	NA	NA
TRE-45465	Sycamore	Platanus acerifolia	Rancho Cucamonga	California	-117.6277834	34.15596022	good	introduced	RanchoCucamonga	NA	NA	NA	NA	NA	NA	NA	NA	NA	NA	NA	NA	NA	NA	NA	NA	NA	NA
TRE-48530	Magnolia	Magnolia grandiflora	Rancho Cucamonga	California	-117.6277756	34.14579814	good	introduced	RanchoCucamonga	NA	NA	NA	NA	NA	NA	NA	NA	NA	NA	NA	NA	NA	NA	NA	NA	NA	NA
TRE-73199	Oak	Quercus ilex	Rancho Cucamonga	California	-117.6277699	34.095877	good	introduced	RanchoCucamonga	NA	NA	NA	NA	NA	NA	NA	NA	NA	NA	NA	NA	NA	NA	NA	NA	NA	NA
TRE-48490	Eucalyptus	Eucalyptus globulus	Rancho Cucamonga	California	-117.6277695	34.14984813	good	introduced	RanchoCucamonga	NA	NA	NA	NA	NA	NA	NA	NA	NA	NA	NA	NA	NA	NA	NA	NA	NA	NA
TRE-48584	Bottle tree	Betula pendula	Rancho Cucamonga	California	-117.6277692	34.14707799	good	introduced	RanchoCucamonga	NA	NA	NA	NA	NA	NA	NA	NA	NA	NA	NA	NA	NA	NA	NA	NA	NA	NA
TRE-45192	Gingko	Ginkgo biloba	Rancho Cucamonga	California	-117.6277533	34.16416046	NA	introduced	RanchoCucamonga	NA	NA	NA	NA	NA	NA	NA	NA	NA	NA	NA	NA	NA	NA	NA	NA	NA	NA
TRE-48064	Liquidambar	Liquidambar styraciflua	Rancho Cucamonga	California	-117.6277467	34.15159891	good	introduced	RanchoCucamonga	NA	NA	NA	NA	NA	NA	NA	NA	NA	NA	NA	NA	NA	NA	NA	NA	NA	NA
TRE-48881	Pygmy date palm	Phoenix roebelenii	Rancho Cucamonga	California	-117.6277454	34.14454802	good	no_info	RanchoCucamonga	NA	NA	NA	NA	NA	NA	NA	NA	NA	NA	NA	NA	NA	NA	NA	NA	NA	NA
TRE-52719	Magnolia	Magnolia grandiflora	Rancho Cucamonga	California	-117.6277448	34.13652109	good	introduced	RanchoCucamonga	NA	NA	NA	NA	NA	NA	NA	NA	NA	NA	NA	NA	NA	NA	NA	NA	NA	NA
TRE-45459	Palm	Washingtonia robusta	Rancho Cucamonga	California	-117.6277389	34.1560707	good	introduced	RanchoCucamonga	NA	NA	NA	NA	NA	NA	NA	NA	NA	NA	NA	NA	NA	NA	NA	NA	NA	NA
TRE-48611	Palm	Phoenix canariensis	Rancho Cucamonga	California	-117.627736	34.14720983	good	introduced	RanchoCucamonga	NA	NA	NA	NA	NA	NA	NA	NA	NA	NA	NA	NA	NA	NA	NA	NA	NA	NA
TRE-52723	Pear	Pyrus calleryana	Rancho Cucamonga	California	-117.627732	34.13710546	NA	introduced	RanchoCucamonga	NA	NA	NA	NA	NA	NA	NA	NA	NA	NA	NA	NA	NA	NA	NA	NA	NA	NA
TRE-52641	Chitalpa tree	Chitalpa tashkentensis	Rancho Cucamonga	California	-117.627731	34.1388073	good	no_info	RanchoCucamonga	NA	NA	NA	NA	NA	NA	NA	NA	NA	NA	NA	NA	NA	NA	NA	NA	NA	NA
TRE-48138	Palm	Syagrus romanzoffiana	Rancho Cucamonga	California	-117.6277298	34.1535354	good	introduced	RanchoCucamonga	NA	NA	NA	NA	NA	NA	NA	NA	NA	NA	NA	NA	NA	NA	NA	NA	NA	NA
TRE-45193	Gingko	Ginkgo biloba	Rancho Cucamonga	California	-117.6277288	34.16421044	NA	introduced	RanchoCucamonga	NA	NA	NA	NA	NA	NA	NA	NA	NA	NA	NA	NA	NA	NA	NA	NA	NA	NA
TRE-48469	Liquidambar	Liquidambar styraciflua	Rancho Cucamonga	California	-117.6277281	34.14860211	good	introduced	RanchoCucamonga	NA	NA	NA	NA	NA	NA	NA	NA	NA	NA	NA	NA	NA	NA	NA	NA	NA	NA
TRE-45471	Pine	Pinus canariensis	Rancho Cucamonga	California	-117.6277212	34.15530697	good	introduced	RanchoCucamonga	NA	NA	NA	NA	NA	NA	NA	NA	NA	NA	NA	NA	NA	NA	NA	NA	NA	NA
TRE-45470	Pine	Pinus canariensis	Rancho Cucamonga	California	-117.6277183	34.1553839	good	introduced	RanchoCucamonga	NA	NA	NA	NA	NA	NA	NA	NA	NA	NA	NA	NA	NA	NA	NA	NA	NA	NA
TRE-45472	Pine	Pinus canariensis	Rancho Cucamonga	California	-117.6277153	34.15524753	good	introduced	RanchoCucamonga	NA	NA	NA	NA	NA	NA	NA	NA	NA	NA	NA	NA	NA	NA	NA	NA	NA	NA
TRE-45473	Pine	Pinus canariensis	Rancho Cucamonga	California	-117.6277143	34.15515797	good	introduced	RanchoCucamonga	NA	NA	NA	NA	NA	NA	NA	NA	NA	NA	NA	NA	NA	NA	NA	NA	NA	NA
TRE-45428	Pine	Pinus canariensis	Rancho Cucamonga	California	-117.6277125	34.15726491	good	introduced	RanchoCucamonga	NA	NA	NA	NA	NA	NA	NA	NA	NA	NA	NA	NA	NA	NA	NA	NA	NA	NA
TRE-45474	Pine	Pinus canariensis	Rancho Cucamonga	California	-117.6277108	34.15503986	good	introduced	RanchoCucamonga	NA	NA	NA	NA	NA	NA	NA	NA	NA	NA	NA	NA	NA	NA	NA	NA	NA	NA
TRE-48185	Crape myrtle	Lagerstroemia indica	Rancho Cucamonga	California	-117.6277086	34.15446645	good	introduced	RanchoCucamonga	NA	NA	NA	NA	NA	NA	NA	NA	NA	NA	NA	NA	NA	NA	NA	NA	NA	NA
TRE-45469	Pine	Pinus canariensis	Rancho Cucamonga	California	-117.6277084	34.15559446	good	introduced	RanchoCucamonga	NA	NA	NA	NA	NA	NA	NA	NA	NA	NA	NA	NA	NA	NA	NA	NA	NA	NA
TRE-48884	Palm	Syagrus romanzoffiana	Rancho Cucamonga	California	-117.6277084	34.14385927	good	introduced	RanchoCucamonga	NA	NA	NA	NA	NA	NA	NA	NA	NA	NA	NA	NA	NA	NA	NA	NA	NA	NA
TRE-48883	Palm	Syagrus romanzoffiana	Rancho Cucamonga	California	-117.6277063	34.14391803	good	introduced	RanchoCucamonga	NA	NA	NA	NA	NA	NA	NA	NA	NA	NA	NA	NA	NA	NA	NA	NA	NA	NA
TRE-48468	Liquidambar	Liquidambar styraciflua	Rancho Cucamonga	California	-117.6277021	34.14861119	good	introduced	RanchoCucamonga	NA	NA	NA	NA	NA	NA	NA	NA	NA	NA	NA	NA	NA	NA	NA	NA	NA	NA
TRE-48880	Pygmy date palm	Phoenix roebelenii	Rancho Cucamonga	California	-117.6276956	34.14429751	good	no_info	RanchoCucamonga	NA	NA	NA	NA	NA	NA	NA	NA	NA	NA	NA	NA	NA	NA	NA	NA	NA	NA
TRE-48882	Palm	Syagrus romanzoffiana	Rancho Cucamonga	California	-117.627695	34.14403091	good	introduced	RanchoCucamonga	NA	NA	NA	NA	NA	NA	NA	NA	NA	NA	NA	NA	NA	NA	NA	NA	NA	NA
TRE-48184	Elm	Ulmus parvifolia	Rancho Cucamonga	California	-117.6276928	34.15467629	good	introduced	RanchoCucamonga	NA	NA	NA	NA	NA	NA	NA	NA	NA	NA	NA	NA	NA	NA	NA	NA	NA	NA
TRE-48440	Liquidambar	Liquidambar styraciflua	Rancho Cucamonga	California	-117.6276832	34.14849491	good	introduced	RanchoCucamonga	NA	NA	NA	NA	NA	NA	NA	NA	NA	NA	NA	NA	NA	NA	NA	NA	NA	NA
TRE-46066	Redbud	Cercis canadensis	Rancho Cucamonga	California	-117.6276826	34.1620782	good	introduced	RanchoCucamonga	NA	NA	NA	NA	NA	NA	NA	NA	NA	NA	NA	NA	NA	NA	NA	NA	NA	NA
TRE-45282	Palm	Arecaceae	Rancho Cucamonga	California	-117.6276822	34.15755047	good	no_info	RanchoCucamonga	NA	NA	NA	NA	NA	NA	NA	NA	NA	NA	NA	NA	NA	NA	NA	NA	NA	NA
TRE-45194	Gingko	Ginkgo biloba	Rancho Cucamonga	California	-117.6276815	34.16430388	NA	introduced	RanchoCucamonga	NA	NA	NA	NA	NA	NA	NA	NA	NA	NA	NA	NA	NA	NA	NA	NA	NA	NA
TRE-48186	Crape myrtle	Lagerstroemia indica	Rancho Cucamonga	California	-117.6276813	34.15439268	good	introduced	RanchoCucamonga	NA	NA	NA	NA	NA	NA	NA	NA	NA	NA	NA	NA	NA	NA	NA	NA	NA	NA
TRE-48063	Liquidambar	Liquidambar styraciflua	Rancho Cucamonga	California	-117.6276786	34.15160168	good	introduced	RanchoCucamonga	NA	NA	NA	NA	NA	NA	NA	NA	NA	NA	NA	NA	NA	NA	NA	NA	NA	NA
TRE-45468	Pine	Pinus canariensis	Rancho Cucamonga	California	-117.6276782	34.15566024	good	introduced	RanchoCucamonga	NA	NA	NA	NA	NA	NA	NA	NA	NA	NA	NA	NA	NA	NA	NA	NA	NA	NA
TRE-45283	Palm	Washingtonia robusta	Rancho Cucamonga	California	-117.6276713	34.15771389	good	introduced	RanchoCucamonga	NA	NA	NA	NA	NA	NA	NA	NA	NA	NA	NA	NA	NA	NA	NA	NA	NA	NA
TRE-45466	Sycamore	Platanus acerifolia	Rancho Cucamonga	California	-117.6276699	34.15592428	good	introduced	RanchoCucamonga	NA	NA	NA	NA	NA	NA	NA	NA	NA	NA	NA	NA	NA	NA	NA	NA	NA	NA
TRE-52640	Chitalpa tree	Chitalpa tashkentensis	Rancho Cucamonga	California	-117.6276641	34.13880542	good	no_info	RanchoCucamonga	NA	NA	NA	NA	NA	NA	NA	NA	NA	NA	NA	NA	NA	NA	NA	NA	NA	NA
TRE-48187	Crape myrtle	Lagerstroemia indica	Rancho Cucamonga	California	-117.6276631	34.15430697	good	introduced	RanchoCucamonga	NA	NA	NA	NA	NA	NA	NA	NA	NA	NA	NA	NA	NA	NA	NA	NA	NA	NA
TRE-48585	Palm	Arecaceae	Rancho Cucamonga	California	-117.6276602	34.14708964	good	no_info	RanchoCucamonga	NA	NA	NA	NA	NA	NA	NA	NA	NA	NA	NA	NA	NA	NA	NA	NA	NA	NA
TRE-48467	Liquidambar	Liquidambar styraciflua	Rancho Cucamonga	California	-117.6276546	34.14861724	good	introduced	RanchoCucamonga	NA	NA	NA	NA	NA	NA	NA	NA	NA	NA	NA	NA	NA	NA	NA	NA	NA	NA
TRE-48555	Pygmy date palm	Phoenix roebelenii	Rancho Cucamonga	California	-117.627654	34.14592213	good	no_info	RanchoCucamonga	NA	NA	NA	NA	NA	NA	NA	NA	NA	NA	NA	NA	NA	NA	NA	NA	NA	NA
TRE-45467	Pine	Pinus canariensis	Rancho Cucamonga	California	-117.627638	34.15571281	good	introduced	RanchoCucamonga	NA	NA	NA	NA	NA	NA	NA	NA	NA	NA	NA	NA	NA	NA	NA	NA	NA	NA
TRE-48531	Magnolia	Magnolia grandiflora	Rancho Cucamonga	California	-117.6276327	34.14577922	good	introduced	RanchoCucamonga	NA	NA	NA	NA	NA	NA	NA	NA	NA	NA	NA	NA	NA	NA	NA	NA	NA	NA
TRE-45284	Palm	Arecaceae	Rancho Cucamonga	California	-117.6276326	34.1579943	good	no_info	RanchoCucamonga	NA	NA	NA	NA	NA	NA	NA	NA	NA	NA	NA	NA	NA	NA	NA	NA	NA	NA
TRE-45247	Oak	Quercus ilex	Rancho Cucamonga	California	-117.6276214	34.16112737	good	introduced	RanchoCucamonga	NA	NA	NA	NA	NA	NA	NA	NA	NA	NA	NA	NA	NA	NA	NA	NA	NA	NA
TRE-48491	Chinese pistache	Pistacia chinensis	Rancho Cucamonga	California	-117.6276144	34.14985037	NA	introduced	RanchoCucamonga	NA	NA	NA	NA	NA	NA	NA	NA	NA	NA	NA	NA	NA	NA	NA	NA	NA	NA
TRE-48062	Liquidambar	Liquidambar styraciflua	Rancho Cucamonga	California	-117.6276126	34.15160574	good	introduced	RanchoCucamonga	NA	NA	NA	NA	NA	NA	NA	NA	NA	NA	NA	NA	NA	NA	NA	NA	NA	NA
TRE-48610	Palm	Caryota obtusa	Rancho Cucamonga	California	-117.6276106	34.14720322	good	introduced	RanchoCucamonga	NA	NA	NA	NA	NA	NA	NA	NA	NA	NA	NA	NA	NA	NA	NA	NA	NA	NA
TRE-45458	Sycamore	Platanus acerifolia	Rancho Cucamonga	California	-117.62761	34.15603702	good	introduced	RanchoCucamonga	NA	NA	NA	NA	NA	NA	NA	NA	NA	NA	NA	NA	NA	NA	NA	NA	NA	NA
TRE-52639	Chitalpa tree	Chitalpa tashkentensis	Rancho Cucamonga	California	-117.6275949	34.13880626	good	no_info	RanchoCucamonga	NA	NA	NA	NA	NA	NA	NA	NA	NA	NA	NA	NA	NA	NA	NA	NA	NA	NA
TRE-69767	Oak	Quercus virginiana	Rancho Cucamonga	California	-117.6275929	34.10230097	good	introduced	RanchoCucamonga	NA	NA	NA	NA	NA	NA	NA	NA	NA	NA	NA	NA	NA	NA	NA	NA	NA	NA
TRE-45434	Pine	Pinus canariensis	Rancho Cucamonga	California	-117.6275885	34.15528816	good	introduced	RanchoCucamonga	NA	NA	NA	NA	NA	NA	NA	NA	NA	NA	NA	NA	NA	NA	NA	NA	NA	NA
TRE-45436	Pine	Pinus canariensis	Rancho Cucamonga	California	-117.6275868	34.15542029	good	introduced	RanchoCucamonga	NA	NA	NA	NA	NA	NA	NA	NA	NA	NA	NA	NA	NA	NA	NA	NA	NA	NA
TRE-45432	Pine	Pinus canariensis	Rancho Cucamonga	California	-117.6275849	34.15515269	good	introduced	RanchoCucamonga	NA	NA	NA	NA	NA	NA	NA	NA	NA	NA	NA	NA	NA	NA	NA	NA	NA	NA
TRE-52718	Magnolia	Magnolia grandiflora	Rancho Cucamonga	California	-117.6275819	34.13642917	good	introduced	RanchoCucamonga	NA	NA	NA	NA	NA	NA	NA	NA	NA	NA	NA	NA	NA	NA	NA	NA	NA	NA
TRE-45433	Pine	Pinus canariensis	Rancho Cucamonga	California	-117.6275808	34.15521568	good	introduced	RanchoCucamonga	NA	NA	NA	NA	NA	NA	NA	NA	NA	NA	NA	NA	NA	NA	NA	NA	NA	NA
TRE-45435	Pine	Pinus canariensis	Rancho Cucamonga	California	-117.6275805	34.15536035	good	introduced	RanchoCucamonga	NA	NA	NA	NA	NA	NA	NA	NA	NA	NA	NA	NA	NA	NA	NA	NA	NA	NA
TRE-45430	Pine	Pinus canariensis	Rancho Cucamonga	California	-117.6275791	34.15500467	good	introduced	RanchoCucamonga	NA	NA	NA	NA	NA	NA	NA	NA	NA	NA	NA	NA	NA	NA	NA	NA	NA	NA
TRE-45431	Pine	Pinus canariensis	Rancho Cucamonga	California	-117.6275768	34.15507853	good	introduced	RanchoCucamonga	NA	NA	NA	NA	NA	NA	NA	NA	NA	NA	NA	NA	NA	NA	NA	NA	NA	NA
TRE-45437	Pine	Pinus canariensis	Rancho Cucamonga	California	-117.6275709	34.15555817	good	introduced	RanchoCucamonga	NA	NA	NA	NA	NA	NA	NA	NA	NA	NA	NA	NA	NA	NA	NA	NA	NA	NA
TRE-48554	Palm	Syagrus romanzoffiana	Rancho Cucamonga	California	-117.6275702	34.14590001	good	introduced	RanchoCucamonga	NA	NA	NA	NA	NA	NA	NA	NA	NA	NA	NA	NA	NA	NA	NA	NA	NA	NA
TRE-48609	Crape myrtle	Lagerstroemia indica	Rancho Cucamonga	California	-117.6275697	34.1472067	good	introduced	RanchoCucamonga	NA	NA	NA	NA	NA	NA	NA	NA	NA	NA	NA	NA	NA	NA	NA	NA	NA	NA
TRE-45457	Pine	Pinus canariensis	Rancho Cucamonga	California	-117.6275666	34.15601845	good	introduced	RanchoCucamonga	NA	NA	NA	NA	NA	NA	NA	NA	NA	NA	NA	NA	NA	NA	NA	NA	NA	NA
TRE-45263	Oak	Quercus ilex	Rancho Cucamonga	California	-117.6275663	34.16100179	good	introduced	RanchoCucamonga	NA	NA	NA	NA	NA	NA	NA	NA	NA	NA	NA	NA	NA	NA	NA	NA	NA	NA
TRE-45438	Pine	Pinus canariensis	Rancho Cucamonga	California	-117.627553	34.15561749	good	introduced	RanchoCucamonga	NA	NA	NA	NA	NA	NA	NA	NA	NA	NA	NA	NA	NA	NA	NA	NA	NA	NA
TRE-48180	Avocado	Persea americana	Rancho Cucamonga	California	-117.6275479	34.15464537	good	introduced	RanchoCucamonga	NA	NA	NA	NA	NA	NA	NA	NA	NA	NA	NA	NA	NA	NA	NA	NA	NA	NA
TRE-48056	Pine	Pinus	Rancho Cucamonga	California	-117.6275466	34.15148881	good	no_info	RanchoCucamonga	NA	NA	NA	NA	NA	NA	NA	NA	NA	NA	NA	NA	NA	NA	NA	NA	NA	NA
TRE-48181	Avocado	Persea americana	Rancho Cucamonga	California	-117.6275452	34.15467132	good	introduced	RanchoCucamonga	NA	NA	NA	NA	NA	NA	NA	NA	NA	NA	NA	NA	NA	NA	NA	NA	NA	NA
TRE-48178	Olive	Olea europaea	Rancho Cucamonga	California	-117.6275405	34.15448571	good	introduced	RanchoCucamonga	NA	NA	NA	NA	NA	NA	NA	NA	NA	NA	NA	NA	NA	NA	NA	NA	NA	NA
TRE-48182	Avocado	Persea americana	Rancho Cucamonga	California	-117.6275399	34.15469654	good	introduced	RanchoCucamonga	NA	NA	NA	NA	NA	NA	NA	NA	NA	NA	NA	NA	NA	NA	NA	NA	NA	NA
TRE-48183	Willow	Persea americana	Rancho Cucamonga	California	-117.6275386	34.1547181	good	introduced	RanchoCucamonga	NA	NA	NA	NA	NA	NA	NA	NA	NA	NA	NA	NA	NA	NA	NA	NA	NA	NA
TRE-48179	Olive	Olea europaea	Rancho Cucamonga	California	-117.6275383	34.15452592	good	introduced	RanchoCucamonga	NA	NA	NA	NA	NA	NA	NA	NA	NA	NA	NA	NA	NA	NA	NA	NA	NA	NA
TRE-52724	Crape myrtle	Lagerstroemia indica	Rancho Cucamonga	California	-117.627536	34.13710798	good	introduced	RanchoCucamonga	NA	NA	NA	NA	NA	NA	NA	NA	NA	NA	NA	NA	NA	NA	NA	NA	NA	NA
TRE-45439	Pine	Pinus canariensis	Rancho Cucamonga	California	-117.6275302	34.15568267	good	introduced	RanchoCucamonga	NA	NA	NA	NA	NA	NA	NA	NA	NA	NA	NA	NA	NA	NA	NA	NA	NA	NA
TRE-48177	Pine	Pinus	Rancho Cucamonga	California	-117.6275289	34.15439654	good	no_info	RanchoCucamonga	NA	NA	NA	NA	NA	NA	NA	NA	NA	NA	NA	NA	NA	NA	NA	NA	NA	NA
TRE-52638	Chitalpa tree	Chitalpa tashkentensis	Rancho Cucamonga	California	-117.627526	34.13880771	good	no_info	RanchoCucamonga	NA	NA	NA	NA	NA	NA	NA	NA	NA	NA	NA	NA	NA	NA	NA	NA	NA	NA
TRE-45246	Oak	Quercus ilex	Rancho Cucamonga	California	-117.6275255	34.16114452	good	introduced	RanchoCucamonga	NA	NA	NA	NA	NA	NA	NA	NA	NA	NA	NA	NA	NA	NA	NA	NA	NA	NA
TRE-66273	Oak	Fraxinus uhdei	Rancho Cucamonga	California	-117.627521	34.10020857	good	introduced	RanchoCucamonga	NA	NA	NA	NA	NA	NA	NA	NA	NA	NA	NA	NA	NA	NA	NA	NA	NA	NA
TRE-45238	Melaleuca	Melaleuca quinquenervia	Rancho Cucamonga	California	-117.6275187	34.16448224	NA	introduced	RanchoCucamonga	NA	NA	NA	NA	NA	NA	NA	NA	NA	NA	NA	NA	NA	NA	NA	NA	NA	NA
TRE-46508	Fruit tree	Persea americana	Rancho Cucamonga	California	-117.6275181	34.15473618	good	introduced	RanchoCucamonga	NA	NA	NA	NA	NA	NA	NA	NA	NA	NA	NA	NA	NA	NA	NA	NA	NA	NA
TRE-48441	Bottle tree	Betula pendula	Rancho Cucamonga	California	-117.6275168	34.1485125	good	introduced	RanchoCucamonga	NA	NA	NA	NA	NA	NA	NA	NA	NA	NA	NA	NA	NA	NA	NA	NA	NA	NA
TRE-69772	Oak	Quercus virginiana	Rancho Cucamonga	California	-117.6275108	34.10217412	good	introduced	RanchoCucamonga	NA	NA	NA	NA	NA	NA	NA	NA	NA	NA	NA	NA	NA	NA	NA	NA	NA	NA
TRE-48057	Pepper	Schinus molle	Rancho Cucamonga	California	-117.6275104	34.15149247	good	introduced	RanchoCucamonga	NA	NA	NA	NA	NA	NA	NA	NA	NA	NA	NA	NA	NA	NA	NA	NA	NA	NA
TRE-45264	Goldenrain	Koelreuteria paniculata	Rancho Cucamonga	California	-117.6275071	34.16101443	good	introduced	RanchoCucamonga	NA	NA	NA	NA	NA	NA	NA	NA	NA	NA	NA	NA	NA	NA	NA	NA	NA	NA
TRE-48176	Pine	Pinus	Rancho Cucamonga	California	-117.6275067	34.1542934	good	no_info	RanchoCucamonga	NA	NA	NA	NA	NA	NA	NA	NA	NA	NA	NA	NA	NA	NA	NA	NA	NA	NA
TRE-45440	Pine	Pinus canariensis	Rancho Cucamonga	California	-117.6275026	34.15572804	good	introduced	RanchoCucamonga	NA	NA	NA	NA	NA	NA	NA	NA	NA	NA	NA	NA	NA	NA	NA	NA	NA	NA
TRE-48175	Pine	Pinus	Rancho Cucamonga	California	-117.6274919	34.15425319	good	no_info	RanchoCucamonga	NA	NA	NA	NA	NA	NA	NA	NA	NA	NA	NA	NA	NA	NA	NA	NA	NA	NA
TRE-48492	Chinese pistache	Pistacia chinensis	Rancho Cucamonga	California	-117.627484	34.14984269	NA	introduced	RanchoCucamonga	NA	NA	NA	NA	NA	NA	NA	NA	NA	NA	NA	NA	NA	NA	NA	NA	NA	NA
TRE-45441	Pine	Pinus canariensis	Rancho Cucamonga	California	-117.6274773	34.15576554	good	introduced	RanchoCucamonga	NA	NA	NA	NA	NA	NA	NA	NA	NA	NA	NA	NA	NA	NA	NA	NA	NA	NA
TRE-48174	Olive	Olea europaea	Rancho Cucamonga	California	-117.627475	34.15422959	good	introduced	RanchoCucamonga	NA	NA	NA	NA	NA	NA	NA	NA	NA	NA	NA	NA	NA	NA	NA	NA	NA	NA
TRE-48173	Fruit tree	Punica granatum	Rancho Cucamonga	California	-117.6274697	34.15420861	good	introduced	RanchoCucamonga	NA	NA	NA	NA	NA	NA	NA	NA	NA	NA	NA	NA	NA	NA	NA	NA	NA	NA
TRE-46433	Pine	Pinus	Rancho Cucamonga	California	-117.6274643	34.15486442	good	no_info	RanchoCucamonga	NA	NA	NA	NA	NA	NA	NA	NA	NA	NA	NA	NA	NA	NA	NA	NA	NA	NA
TRE-45237	Melaleuca	Melaleuca quinquenervia	Rancho Cucamonga	California	-117.62746	34.16445599	good	introduced	RanchoCucamonga	NA	NA	NA	NA	NA	NA	NA	NA	NA	NA	NA	NA	NA	NA	NA	NA	NA	NA
TRE-48172	Chinese pistache	Pistacia chinensis	Rancho Cucamonga	California	-117.6274581	34.15417714	good	introduced	RanchoCucamonga	NA	NA	NA	NA	NA	NA	NA	NA	NA	NA	NA	NA	NA	NA	NA	NA	NA	NA
TRE-52593	Magnolia	Magnolia grandiflora	Rancho Cucamonga	California	-117.6274529	34.14144567	good	introduced	RanchoCucamonga	NA	NA	NA	NA	NA	NA	NA	NA	NA	NA	NA	NA	NA	NA	NA	NA	NA	NA
TRE-46065	Redbud	Cercis canadensis	Rancho Cucamonga	California	-117.6274442	34.1620709	good	introduced	RanchoCucamonga	NA	NA	NA	NA	NA	NA	NA	NA	NA	NA	NA	NA	NA	NA	NA	NA	NA	NA
TRE-46509	Fruit tree	Persea americana	Rancho Cucamonga	California	-117.6274438	34.1547351	good	introduced	RanchoCucamonga	NA	NA	NA	NA	NA	NA	NA	NA	NA	NA	NA	NA	NA	NA	NA	NA	NA	NA
TRE-48171	Chinese pistache	Pistacia chinensis	Rancho Cucamonga	California	-117.6274401	34.15414217	good	introduced	RanchoCucamonga	NA	NA	NA	NA	NA	NA	NA	NA	NA	NA	NA	NA	NA	NA	NA	NA	NA	NA
TRE-69766	Oak	Quercus virginiana	Rancho Cucamonga	California	-117.6274354	34.10237421	good	introduced	RanchoCucamonga	NA	NA	NA	NA	NA	NA	NA	NA	NA	NA	NA	NA	NA	NA	NA	NA	NA	NA
TRE-52717	Magnolia	Magnolia grandiflora	Rancho Cucamonga	California	-117.6274285	34.13638299	good	introduced	RanchoCucamonga	NA	NA	NA	NA	NA	NA	NA	NA	NA	NA	NA	NA	NA	NA	NA	NA	NA	NA
TRE-73200	Oak	Quercus ilex	Rancho Cucamonga	California	-117.6274284	34.09587124	good	introduced	RanchoCucamonga	NA	NA	NA	NA	NA	NA	NA	NA	NA	NA	NA	NA	NA	NA	NA	NA	NA	NA
TRE-45265	Oak	Quercus ilex	Rancho Cucamonga	California	-117.6274278	34.16103102	good	introduced	RanchoCucamonga	NA	NA	NA	NA	NA	NA	NA	NA	NA	NA	NA	NA	NA	NA	NA	NA	NA	NA
TRE-45442	Pine	Pinus canariensis	Rancho Cucamonga	California	-117.6274255	34.15580313	good	introduced	RanchoCucamonga	NA	NA	NA	NA	NA	NA	NA	NA	NA	NA	NA	NA	NA	NA	NA	NA	NA	NA
TRE-48608	Crape myrtle	Lagerstroemia indica	Rancho Cucamonga	California	-117.6274038	34.14721572	good	introduced	RanchoCucamonga	NA	NA	NA	NA	NA	NA	NA	NA	NA	NA	NA	NA	NA	NA	NA	NA	NA	NA
TRE-46510	Fruit tree	Persea americana	Rancho Cucamonga	California	-117.627394	34.15473623	good	introduced	RanchoCucamonga	NA	NA	NA	NA	NA	NA	NA	NA	NA	NA	NA	NA	NA	NA	NA	NA	NA	NA
TRE-48442	Crape myrtle	Lagerstroemia indica	Rancho Cucamonga	California	-117.627391	34.1485302	good	introduced	RanchoCucamonga	NA	NA	NA	NA	NA	NA	NA	NA	NA	NA	NA	NA	NA	NA	NA	NA	NA	NA
TRE-80006	Palm	Pinus canariensis	Rancho Cucamonga	California	-117.6273893	34.15596893	good	introduced	RanchoCucamonga	NA	NA	NA	NA	NA	NA	NA	NA	NA	NA	NA	NA	NA	NA	NA	NA	NA	NA
TRE-45236	Melaleuca	Melaleuca quinquenervia	Rancho Cucamonga	California	-117.6273885	34.16443111	good	introduced	RanchoCucamonga	NA	NA	NA	NA	NA	NA	NA	NA	NA	NA	NA	NA	NA	NA	NA	NA	NA	NA
TRE-66270	Palm	Syagrus romanzoffiana	Rancho Cucamonga	California	-117.6273879	34.10112912	good	introduced	RanchoCucamonga	NA	NA	NA	NA	NA	NA	NA	NA	NA	NA	NA	NA	NA	NA	NA	NA	NA	NA
TRE-45195	Melaleuca	Melaleuca quinquenervia	Rancho Cucamonga	California	-117.6273875	34.16431378	good	introduced	RanchoCucamonga	NA	NA	NA	NA	NA	NA	NA	NA	NA	NA	NA	NA	NA	NA	NA	NA	NA	NA
TRE-52700	Magnolia	Magnolia grandiflora	Rancho Cucamonga	California	-117.6273801	34.13580009	good	introduced	RanchoCucamonga	NA	NA	NA	NA	NA	NA	NA	NA	NA	NA	NA	NA	NA	NA	NA	NA	NA	NA
TRE-48466	Liquidambar	Liquidambar styraciflua	Rancho Cucamonga	California	-117.6273711	34.14867253	good	introduced	RanchoCucamonga	NA	NA	NA	NA	NA	NA	NA	NA	NA	NA	NA	NA	NA	NA	NA	NA	NA	NA
TRE-52433	Liquidambar	Liquidambar styraciflua	Rancho Cucamonga	California	-117.6273681	34.14374319	NA	introduced	RanchoCucamonga	NA	NA	NA	NA	NA	NA	NA	NA	NA	NA	NA	NA	NA	NA	NA	NA	NA	NA
TRE-52701	Magnolia	Magnolia grandiflora	Rancho Cucamonga	California	-117.6273637	34.13578061	good	introduced	RanchoCucamonga	NA	NA	NA	NA	NA	NA	NA	NA	NA	NA	NA	NA	NA	NA	NA	NA	NA	NA
TRE-48170	Pine	Pinus	Rancho Cucamonga	California	-117.6273621	34.15398017	good	no_info	RanchoCucamonga	NA	NA	NA	NA	NA	NA	NA	NA	NA	NA	NA	NA	NA	NA	NA	NA	NA	NA
TRE-48493	Chinese pistache	Pistacia chinensis	Rancho Cucamonga	California	-117.6273566	34.14985017	good	introduced	RanchoCucamonga	NA	NA	NA	NA	NA	NA	NA	NA	NA	NA	NA	NA	NA	NA	NA	NA	NA	NA
TRE-45443	Pine	Pinus canariensis	Rancho Cucamonga	California	-117.6273559	34.15583761	good	introduced	RanchoCucamonga	NA	NA	NA	NA	NA	NA	NA	NA	NA	NA	NA	NA	NA	NA	NA	NA	NA	NA
TRE-69773	Oak	Quercus virginiana	Rancho Cucamonga	California	-117.6273518	34.10225425	good	introduced	RanchoCucamonga	NA	NA	NA	NA	NA	NA	NA	NA	NA	NA	NA	NA	NA	NA	NA	NA	NA	NA
TRE-52679	Pepper	Schinus terebinthifolia	Rancho Cucamonga	California	-117.6273514	34.13783202	good	introduced	RanchoCucamonga	NA	NA	NA	NA	NA	NA	NA	NA	NA	NA	NA	NA	NA	NA	NA	NA	NA	NA
TRE-48607	Crape myrtle	Lagerstroemia indica	Rancho Cucamonga	California	-117.6273503	34.14721529	good	introduced	RanchoCucamonga	NA	NA	NA	NA	NA	NA	NA	NA	NA	NA	NA	NA	NA	NA	NA	NA	NA	NA
TRE-52592	Magnolia	Magnolia grandiflora	Rancho Cucamonga	California	-117.6273464	34.14152446	good	introduced	RanchoCucamonga	NA	NA	NA	NA	NA	NA	NA	NA	NA	NA	NA	NA	NA	NA	NA	NA	NA	NA
TRE-46511	Fruit tree	Persea americana	Rancho Cucamonga	California	-117.6273408	34.15473454	good	introduced	RanchoCucamonga	NA	NA	NA	NA	NA	NA	NA	NA	NA	NA	NA	NA	NA	NA	NA	NA	NA	NA
TRE-48169	Pine	Pinus	Rancho Cucamonga	California	-117.6273399	34.15394258	good	no_info	RanchoCucamonga	NA	NA	NA	NA	NA	NA	NA	NA	NA	NA	NA	NA	NA	NA	NA	NA	NA	NA
TRE-69750	NA	NA	Rancho Cucamonga	California	-117.6273394	34.10342687	NA	no_info	RanchoCucamonga	NA	NA	NA	NA	NA	NA	NA	NA	NA	NA	NA	NA	NA	NA	NA	NA	NA	NA
TRE-52645	Magnolia	Magnolia grandiflora	Rancho Cucamonga	California	-117.6273307	34.14139389	good	introduced	RanchoCucamonga	NA	NA	NA	NA	NA	NA	NA	NA	NA	NA	NA	NA	NA	NA	NA	NA	NA	NA
TRE-45235	Melaleuca	Melaleuca quinquenervia	Rancho Cucamonga	California	-117.6273226	34.16440691	good	introduced	RanchoCucamonga	NA	NA	NA	NA	NA	NA	NA	NA	NA	NA	NA	NA	NA	NA	NA	NA	NA	NA
TRE-48443	Bottle tree	Betula pendula	Rancho Cucamonga	California	-117.6273222	34.14853431	good	introduced	RanchoCucamonga	NA	NA	NA	NA	NA	NA	NA	NA	NA	NA	NA	NA	NA	NA	NA	NA	NA	NA
TRE-45456	Pine	Pinus canariensis	Rancho Cucamonga	California	-117.6273146	34.15600051	good	introduced	RanchoCucamonga	NA	NA	NA	NA	NA	NA	NA	NA	NA	NA	NA	NA	NA	NA	NA	NA	NA	NA
TRE-48553	Willow	Geijera parviflora	Rancho Cucamonga	California	-117.6273126	34.14588429	good	introduced	RanchoCucamonga	NA	NA	NA	NA	NA	NA	NA	NA	NA	NA	NA	NA	NA	NA	NA	NA	NA	NA
TRE-48168	Pine	Pinus	Rancho Cucamonga	California	-117.6273082	34.15390237	good	no_info	RanchoCucamonga	NA	NA	NA	NA	NA	NA	NA	NA	NA	NA	NA	NA	NA	NA	NA	NA	NA	NA
TRE-52699	Eucalyptus	Eucalyptus globulus	Rancho Cucamonga	California	-117.6273072	34.13591881	good	introduced	RanchoCucamonga	NA	NA	NA	NA	NA	NA	NA	NA	NA	NA	NA	NA	NA	NA	NA	NA	NA	NA
TRE-52446	Liquidambar	Liquidambar styraciflua	Rancho Cucamonga	California	-117.6273036	34.14373745	NA	introduced	RanchoCucamonga	NA	NA	NA	NA	NA	NA	NA	NA	NA	NA	NA	NA	NA	NA	NA	NA	NA	NA
TRE-66274	Zelkova	Zelkova serrata	Rancho Cucamonga	California	-117.6273032	34.1002257	good	introduced	RanchoCucamonga	NA	NA	NA	NA	NA	NA	NA	NA	NA	NA	NA	NA	NA	NA	NA	NA	NA	NA
TRE-67501	Bottle tree	Brachychiton populneus	Rancho Cucamonga	California	-117.6273008	34.09637924	good	introduced	RanchoCucamonga	NA	NA	NA	NA	NA	NA	NA	NA	NA	NA	NA	NA	NA	NA	NA	NA	NA	NA
TRE-67500	Ficus	Ficus macrophylla	Rancho Cucamonga	California	-117.6272978	34.09688388	good	introduced	RanchoCucamonga	NA	NA	NA	NA	NA	NA	NA	NA	NA	NA	NA	NA	NA	NA	NA	NA	NA	NA
TRE-68045	Pear	Cinnamomum camphora	Rancho Cucamonga	California	-117.6272915	34.09431923	good	introduced	RanchoCucamonga	NA	NA	NA	NA	NA	NA	NA	NA	NA	NA	NA	NA	NA	NA	NA	NA	NA	NA
TRE-52591	Magnolia	Magnolia grandiflora	Rancho Cucamonga	California	-117.6272905	34.14157544	good	introduced	RanchoCucamonga	NA	NA	NA	NA	NA	NA	NA	NA	NA	NA	NA	NA	NA	NA	NA	NA	NA	NA
TRE-67502	Bottle tree	Brachychiton populneus	Rancho Cucamonga	California	-117.6272903	34.09626791	good	introduced	RanchoCucamonga	NA	NA	NA	NA	NA	NA	NA	NA	NA	NA	NA	NA	NA	NA	NA	NA	NA	NA
TRE-52624	Crape myrtle	Lagerstroemia indica	Rancho Cucamonga	California	-117.62729	34.13930607	good	introduced	RanchoCucamonga	NA	NA	NA	NA	NA	NA	NA	NA	NA	NA	NA	NA	NA	NA	NA	NA	NA	NA
TRE-52698	Pine	Pinus	Rancho Cucamonga	California	-117.6272844	34.13594256	good	no_info	RanchoCucamonga	NA	NA	NA	NA	NA	NA	NA	NA	NA	NA	NA	NA	NA	NA	NA	NA	NA	NA
TRE-67504	Bottle tree	Brachychiton populneus	Rancho Cucamonga	California	-117.6272837	34.09604089	good	introduced	RanchoCucamonga	NA	NA	NA	NA	NA	NA	NA	NA	NA	NA	NA	NA	NA	NA	NA	NA	NA	NA
TRE-67503	Bottle tree	Brachychiton populneus	Rancho Cucamonga	California	-117.6272837	34.09610747	good	introduced	RanchoCucamonga	NA	NA	NA	NA	NA	NA	NA	NA	NA	NA	NA	NA	NA	NA	NA	NA	NA	NA
TRE-67505	Bottle tree	Brachychiton populneus	Rancho Cucamonga	California	-117.6272824	34.09599505	good	introduced	RanchoCucamonga	NA	NA	NA	NA	NA	NA	NA	NA	NA	NA	NA	NA	NA	NA	NA	NA	NA	NA
TRE-67499	Bottle tree	Brachychiton populneus	Rancho Cucamonga	California	-117.6272811	34.096909	good	introduced	RanchoCucamonga	NA	NA	NA	NA	NA	NA	NA	NA	NA	NA	NA	NA	NA	NA	NA	NA	NA	NA
TRE-48465	Liquidambar	Liquidambar styraciflua	Rancho Cucamonga	California	-117.6272755	34.14867555	good	introduced	RanchoCucamonga	NA	NA	NA	NA	NA	NA	NA	NA	NA	NA	NA	NA	NA	NA	NA	NA	NA	NA
TRE-48167	Pine	Pinus	Rancho Cucamonga	California	-117.6272748	34.15385831	good	no_info	RanchoCucamonga	NA	NA	NA	NA	NA	NA	NA	NA	NA	NA	NA	NA	NA	NA	NA	NA	NA	NA
TRE-52725	Carrotwood	Cupaniopsis anacardioides	Rancho Cucamonga	California	-117.6272731	34.13711779	good	introduced	RanchoCucamonga	NA	NA	NA	NA	NA	NA	NA	NA	NA	NA	NA	NA	NA	NA	NA	NA	NA	NA
TRE-46512	Fruit tree	Persea americana	Rancho Cucamonga	California	-117.6272718	34.15472945	good	introduced	RanchoCucamonga	NA	NA	NA	NA	NA	NA	NA	NA	NA	NA	NA	NA	NA	NA	NA	NA	NA	NA
TRE-52646	Magnolia	Magnolia grandiflora	Rancho Cucamonga	California	-117.6272701	34.14144179	good	introduced	RanchoCucamonga	NA	NA	NA	NA	NA	NA	NA	NA	NA	NA	NA	NA	NA	NA	NA	NA	NA	NA
TRE-45245	Oak	Quercus ilex	Rancho Cucamonga	California	-117.6272699	34.16118188	good	introduced	RanchoCucamonga	NA	NA	NA	NA	NA	NA	NA	NA	NA	NA	NA	NA	NA	NA	NA	NA	NA	NA
TRE-69765	Carob	Ceratonia siliqua	Rancho Cucamonga	California	-117.6272688	34.10243928	good	introduced	RanchoCucamonga	NA	NA	NA	NA	NA	NA	NA	NA	NA	NA	NA	NA	NA	NA	NA	NA	NA	NA
TRE-52697	Eucalyptus	Eucalyptus globulus	Rancho Cucamonga	California	-117.6272655	34.13597268	good	introduced	RanchoCucamonga	NA	NA	NA	NA	NA	NA	NA	NA	NA	NA	NA	NA	NA	NA	NA	NA	NA	NA
TRE-66292	Chinaberry	Melia azedarach	Rancho Cucamonga	California	-117.6272643	34.10106711	good	introduced	RanchoCucamonga	NA	NA	NA	NA	NA	NA	NA	NA	NA	NA	NA	NA	NA	NA	NA	NA	NA	NA
TRE-52696	Eucalyptus	Eucalyptus globulus	Rancho Cucamonga	California	-117.6272541	34.13603392	good	introduced	RanchoCucamonga	NA	NA	NA	NA	NA	NA	NA	NA	NA	NA	NA	NA	NA	NA	NA	NA	NA	NA
TRE-52608	Pygmy date palm	Phoenix roebelenii	Rancho Cucamonga	California	-117.6272424	34.13868621	good	no_info	RanchoCucamonga	NA	NA	NA	NA	NA	NA	NA	NA	NA	NA	NA	NA	NA	NA	NA	NA	NA	NA
TRE-45266	Oak	Quercus ilex	Rancho Cucamonga	California	-117.6272386	34.16105025	good	introduced	RanchoCucamonga	NA	NA	NA	NA	NA	NA	NA	NA	NA	NA	NA	NA	NA	NA	NA	NA	NA	NA
TRE-45455	Pine	Pinus canariensis	Rancho Cucamonga	California	-117.6272382	34.15602874	good	introduced	RanchoCucamonga	NA	NA	NA	NA	NA	NA	NA	NA	NA	NA	NA	NA	NA	NA	NA	NA	NA	NA
TRE-66293	Elm	Ulmus parvifolia	Rancho Cucamonga	California	-117.6272379	34.1010843	good	introduced	RanchoCucamonga	NA	NA	NA	NA	NA	NA	NA	NA	NA	NA	NA	NA	NA	NA	NA	NA	NA	NA
TRE-67498	Bottle tree	Brachychiton populneus	Rancho Cucamonga	California	-117.627235	34.09703342	good	introduced	RanchoCucamonga	NA	NA	NA	NA	NA	NA	NA	NA	NA	NA	NA	NA	NA	NA	NA	NA	NA	NA
TRE-45234	Melaleuca	Melaleuca quinquenervia	Rancho Cucamonga	California	-117.6272325	34.16437195	good	introduced	RanchoCucamonga	NA	NA	NA	NA	NA	NA	NA	NA	NA	NA	NA	NA	NA	NA	NA	NA	NA	NA
TRE-67497	Fruit tree	Persea americana	Rancho Cucamonga	California	-117.6272186	34.09709228	good	introduced	RanchoCucamonga	NA	NA	NA	NA	NA	NA	NA	NA	NA	NA	NA	NA	NA	NA	NA	NA	NA	NA
TRE-48552	Pygmy date palm	Phoenix roebelenii	Rancho Cucamonga	California	-117.6272161	34.14588947	good	no_info	RanchoCucamonga	NA	NA	NA	NA	NA	NA	NA	NA	NA	NA	NA	NA	NA	NA	NA	NA	NA	NA
TRE-46513	Fruit tree	Persea americana	Rancho Cucamonga	California	-117.6272117	34.15473284	good	introduced	RanchoCucamonga	NA	NA	NA	NA	NA	NA	NA	NA	NA	NA	NA	NA	NA	NA	NA	NA	NA	NA
TRE-45196	Melaleuca	Melaleuca quinquenervia	Rancho Cucamonga	California	-117.627203	34.16424466	good	introduced	RanchoCucamonga	NA	NA	NA	NA	NA	NA	NA	NA	NA	NA	NA	NA	NA	NA	NA	NA	NA	NA
TRE-68049	Elm	Pinus halepensis	Rancho Cucamonga	California	-117.6272014	34.09525324	good	introduced	RanchoCucamonga	NA	NA	NA	NA	NA	NA	NA	NA	NA	NA	NA	NA	NA	NA	NA	NA	NA	NA
TRE-76818	NA	NA	Rancho Cucamonga	California	-117.6271998	34.1019076	NA	no_info	RanchoCucamonga	NA	NA	NA	NA	NA	NA	NA	NA	NA	NA	NA	NA	NA	NA	NA	NA	NA	NA
TRE-69774	Oak	Quercus ilex	Rancho Cucamonga	California	-117.6271918	34.10232704	good	introduced	RanchoCucamonga	NA	NA	NA	NA	NA	NA	NA	NA	NA	NA	NA	NA	NA	NA	NA	NA	NA	NA
TRE-52676	Palm	Syagrus romanzoffiana	Rancho Cucamonga	California	-117.6271894	34.13728923	good	introduced	RanchoCucamonga	NA	NA	NA	NA	NA	NA	NA	NA	NA	NA	NA	NA	NA	NA	NA	NA	NA	NA
TRE-52677	Palm	Syagrus romanzoffiana	Rancho Cucamonga	California	-117.6271894	34.13730898	good	introduced	RanchoCucamonga	NA	NA	NA	NA	NA	NA	NA	NA	NA	NA	NA	NA	NA	NA	NA	NA	NA	NA
TRE-68046	NA	Melia azedarach	Rancho Cucamonga	California	-117.6271868	34.09428655	good	introduced	RanchoCucamonga	NA	NA	NA	NA	NA	NA	NA	NA	NA	NA	NA	NA	NA	NA	NA	NA	NA	NA
TRE-67371	Goldenrain	Koelreuteria paniculata	Rancho Cucamonga	California	-117.6271864	34.09623374	good	introduced	RanchoCucamonga	NA	NA	NA	NA	NA	NA	NA	NA	NA	NA	NA	NA	NA	NA	NA	NA	NA	NA
TRE-68048	Palm	Phoenix canariensis	Rancho Cucamonga	California	-117.6271855	34.09489964	good	introduced	RanchoCucamonga	NA	NA	NA	NA	NA	NA	NA	NA	NA	NA	NA	NA	NA	NA	NA	NA	NA	NA
TRE-48058	Pine	Pinus	Rancho Cucamonga	California	-117.6271757	34.15151115	good	no_info	RanchoCucamonga	NA	NA	NA	NA	NA	NA	NA	NA	NA	NA	NA	NA	NA	NA	NA	NA	NA	NA
TRE-66294	Palm	Syagrus romanzoffiana	Rancho Cucamonga	California	-117.6271724	34.10111303	good	introduced	RanchoCucamonga	NA	NA	NA	NA	NA	NA	NA	NA	NA	NA	NA	NA	NA	NA	NA	NA	NA	NA
TRE-52678	Tulip	Liriodendron tulipifera	Rancho Cucamonga	California	-117.6271716	34.13782913	good	introduced	RanchoCucamonga	NA	NA	NA	NA	NA	NA	NA	NA	NA	NA	NA	NA	NA	NA	NA	NA	NA	NA
TRE-69749	Bottle tree	Brachychiton populneus	Rancho Cucamonga	California	-117.6271715	34.10348875	good	introduced	RanchoCucamonga	NA	NA	NA	NA	NA	NA	NA	NA	NA	NA	NA	NA	NA	NA	NA	NA	NA	NA
TRE-46514	Pear	Pyrus calleryana	Rancho Cucamonga	California	-117.6271712	34.15473764	good	introduced	RanchoCucamonga	NA	NA	NA	NA	NA	NA	NA	NA	NA	NA	NA	NA	NA	NA	NA	NA	NA	NA
TRE-69751	Bottle tree	Brachychiton populneus	Rancho Cucamonga	California	-117.6271692	34.10331682	good	introduced	RanchoCucamonga	NA	NA	NA	NA	NA	NA	NA	NA	NA	NA	NA	NA	NA	NA	NA	NA	NA	NA
TRE-45244	Oak	Quercus ilex	Rancho Cucamonga	California	-117.6271648	34.1611807	good	introduced	RanchoCucamonga	NA	NA	NA	NA	NA	NA	NA	NA	NA	NA	NA	NA	NA	NA	NA	NA	NA	NA
TRE-52611	Pygmy date palm	Phoenix roebelenii	Rancho Cucamonga	California	-117.6271629	34.13929048	good	no_info	RanchoCucamonga	NA	NA	NA	NA	NA	NA	NA	NA	NA	NA	NA	NA	NA	NA	NA	NA	NA	NA
TRE-52610	Palm	Syagrus romanzoffiana	Rancho Cucamonga	California	-117.6271616	34.13926762	good	introduced	RanchoCucamonga	NA	NA	NA	NA	NA	NA	NA	NA	NA	NA	NA	NA	NA	NA	NA	NA	NA	NA
TRE-68047	Nepal privet	Ligustrum lucidum	Rancho Cucamonga	California	-117.6271595	34.0948107	good	introduced	RanchoCucamonga	NA	NA	NA	NA	NA	NA	NA	NA	NA	NA	NA	NA	NA	NA	NA	NA	NA	NA
TRE-52609	Palm	Syagrus romanzoffiana	Rancho Cucamonga	California	-117.6271568	34.13923255	good	introduced	RanchoCucamonga	NA	NA	NA	NA	NA	NA	NA	NA	NA	NA	NA	NA	NA	NA	NA	NA	NA	NA
TRE-45267	Oak	Quercus ilex	Rancho Cucamonga	California	-117.6271517	34.16105972	good	introduced	RanchoCucamonga	NA	NA	NA	NA	NA	NA	NA	NA	NA	NA	NA	NA	NA	NA	NA	NA	NA	NA
TRE-52612	Palm	Syagrus romanzoffiana	Rancho Cucamonga	California	-117.6271492	34.13938902	good	introduced	RanchoCucamonga	NA	NA	NA	NA	NA	NA	NA	NA	NA	NA	NA	NA	NA	NA	NA	NA	NA	NA
TRE-48059	Liquidambar	Liquidambar styraciflua	Rancho Cucamonga	California	-117.6271484	34.15152365	good	introduced	RanchoCucamonga	NA	NA	NA	NA	NA	NA	NA	NA	NA	NA	NA	NA	NA	NA	NA	NA	NA	NA
TRE-48494	Chinese pistache	Pistacia chinensis	Rancho Cucamonga	California	-117.6271458	34.14985289	NA	introduced	RanchoCucamonga	NA	NA	NA	NA	NA	NA	NA	NA	NA	NA	NA	NA	NA	NA	NA	NA	NA	NA
TRE-45197	Melaleuca	Melaleuca quinquenervia	Rancho Cucamonga	California	-117.6271426	34.16422147	good	introduced	RanchoCucamonga	NA	NA	NA	NA	NA	NA	NA	NA	NA	NA	NA	NA	NA	NA	NA	NA	NA	NA
TRE-46515	Pear	Pyrus calleryana	Rancho Cucamonga	California	-117.6271356	34.15473827	good	introduced	RanchoCucamonga	NA	NA	NA	NA	NA	NA	NA	NA	NA	NA	NA	NA	NA	NA	NA	NA	NA	NA
TRE-52647	Magnolia	Magnolia grandiflora	Rancho Cucamonga	California	-117.6271301	34.14151724	good	introduced	RanchoCucamonga	NA	NA	NA	NA	NA	NA	NA	NA	NA	NA	NA	NA	NA	NA	NA	NA	NA	NA
TRE-52726	Pear	Pyrus calleryana	Rancho Cucamonga	California	-117.6271288	34.13711717	good	introduced	RanchoCucamonga	NA	NA	NA	NA	NA	NA	NA	NA	NA	NA	NA	NA	NA	NA	NA	NA	NA	NA
TRE-48060	Pine	Pinus	Rancho Cucamonga	California	-117.6271286	34.15151955	good	no_info	RanchoCucamonga	NA	NA	NA	NA	NA	NA	NA	NA	NA	NA	NA	NA	NA	NA	NA	NA	NA	NA
TRE-76819	NA	NA	Rancho Cucamonga	California	-117.6271266	34.10193776	NA	no_info	RanchoCucamonga	NA	NA	NA	NA	NA	NA	NA	NA	NA	NA	NA	NA	NA	NA	NA	NA	NA	NA
TRE-48464	Liquidambar	Liquidambar styraciflua	Rancho Cucamonga	California	-117.6271214	34.14867729	good	introduced	RanchoCucamonga	NA	NA	NA	NA	NA	NA	NA	NA	NA	NA	NA	NA	NA	NA	NA	NA	NA	NA
TRE-67474	Bottle tree	Brachychiton populneus	Rancho Cucamonga	California	-117.6271188	34.0969265	good	introduced	RanchoCucamonga	NA	NA	NA	NA	NA	NA	NA	NA	NA	NA	NA	NA	NA	NA	NA	NA	NA	NA
TRE-48532	Palm	Syagrus romanzoffiana	Rancho Cucamonga	California	-117.6271154	34.14574876	good	introduced	RanchoCucamonga	NA	NA	NA	NA	NA	NA	NA	NA	NA	NA	NA	NA	NA	NA	NA	NA	NA	NA
TRE-67496	Bottle tree	Brachychiton populneus	Rancho Cucamonga	California	-117.6271127	34.09724027	good	introduced	RanchoCucamonga	NA	NA	NA	NA	NA	NA	NA	NA	NA	NA	NA	NA	NA	NA	NA	NA	NA	NA
TRE-46516	Pear	Pyrus calleryana	Rancho Cucamonga	California	-117.6271008	34.15473883	good	introduced	RanchoCucamonga	NA	NA	NA	NA	NA	NA	NA	NA	NA	NA	NA	NA	NA	NA	NA	NA	NA	NA
TRE-50097	Palm	Syagrus romanzoffiana	Rancho Cucamonga	California	-117.6270984	34.14360675	good	introduced	RanchoCucamonga	NA	NA	NA	NA	NA	NA	NA	NA	NA	NA	NA	NA	NA	NA	NA	NA	NA	NA
TRE-52716	Liquidambar	Liquidambar styraciflua	Rancho Cucamonga	California	-117.6270941	34.13636608	good	introduced	RanchoCucamonga	NA	NA	NA	NA	NA	NA	NA	NA	NA	NA	NA	NA	NA	NA	NA	NA	NA	NA
TRE-67475	Bottle tree	Brachychiton populneus	Rancho Cucamonga	California	-117.6270923	34.09701026	good	introduced	RanchoCucamonga	NA	NA	NA	NA	NA	NA	NA	NA	NA	NA	NA	NA	NA	NA	NA	NA	NA	NA
TRE-48139	Pine	Pinus	Rancho Cucamonga	California	-117.627085	34.15326128	good	no_info	RanchoCucamonga	NA	NA	NA	NA	NA	NA	NA	NA	NA	NA	NA	NA	NA	NA	NA	NA	NA	NA
TRE-45444	Pine	Pinus canariensis	Rancho Cucamonga	California	-117.6270839	34.15594554	good	introduced	RanchoCucamonga	NA	NA	NA	NA	NA	NA	NA	NA	NA	NA	NA	NA	NA	NA	NA	NA	NA	NA
TRE-45233	Melaleuca	Melaleuca quinquenervia	Rancho Cucamonga	California	-117.6270832	34.16433376	good	introduced	RanchoCucamonga	NA	NA	NA	NA	NA	NA	NA	NA	NA	NA	NA	NA	NA	NA	NA	NA	NA	NA
TRE-46432	Tristania	Tristania conferta	Rancho Cucamonga	California	-117.627083	34.1548556	good	no_info	RanchoCucamonga	NA	NA	NA	NA	NA	NA	NA	NA	NA	NA	NA	NA	NA	NA	NA	NA	NA	NA
TRE-48061	Palm	Washingtonia robusta	Rancho Cucamonga	California	-117.627076	34.15154348	good	introduced	RanchoCucamonga	NA	NA	NA	NA	NA	NA	NA	NA	NA	NA	NA	NA	NA	NA	NA	NA	NA	NA
TRE-48463	Liquidambar	Liquidambar styraciflua	Rancho Cucamonga	California	-117.6270737	34.14868761	good	introduced	RanchoCucamonga	NA	NA	NA	NA	NA	NA	NA	NA	NA	NA	NA	NA	NA	NA	NA	NA	NA	NA
TRE-76820	NA	NA	Rancho Cucamonga	California	-117.6270734	34.10196095	NA	no_info	RanchoCucamonga	NA	NA	NA	NA	NA	NA	NA	NA	NA	NA	NA	NA	NA	NA	NA	NA	NA	NA
TRE-52432	Liquidambar	Liquidambar styraciflua	Rancho Cucamonga	California	-117.6270673	34.14373981	NA	introduced	RanchoCucamonga	NA	NA	NA	NA	NA	NA	NA	NA	NA	NA	NA	NA	NA	NA	NA	NA	NA	NA
TRE-69775	Ash	Fraxinus	Rancho Cucamonga	California	-117.6270652	34.10237722	good	no_info	RanchoCucamonga	NA	NA	NA	NA	NA	NA	NA	NA	NA	NA	NA	NA	NA	NA	NA	NA	NA	NA
TRE-69752	Bottle tree	Brachychiton populneus	Rancho Cucamonga	California	-117.6270629	34.10334253	good	introduced	RanchoCucamonga	NA	NA	NA	NA	NA	NA	NA	NA	NA	NA	NA	NA	NA	NA	NA	NA	NA	NA
TRE-73201	Oak	Quercus ilex	Rancho Cucamonga	California	-117.6270621	34.09585723	good	introduced	RanchoCucamonga	NA	NA	NA	NA	NA	NA	NA	NA	NA	NA	NA	NA	NA	NA	NA	NA	NA	NA
TRE-46517	Pear	Pyrus calleryana	Rancho Cucamonga	California	-117.6270619	34.1547377	good	introduced	RanchoCucamonga	NA	NA	NA	NA	NA	NA	NA	NA	NA	NA	NA	NA	NA	NA	NA	NA	NA	NA
TRE-48444	Cedar	Cedrus	Rancho Cucamonga	California	-117.6270618	34.14855513	good	no_info	RanchoCucamonga	NA	NA	NA	NA	NA	NA	NA	NA	NA	NA	NA	NA	NA	NA	NA	NA	NA	NA
TRE-48606	Bottle tree	Betula pendula	Rancho Cucamonga	California	-117.6270563	34.14725947	good	introduced	RanchoCucamonga	NA	NA	NA	NA	NA	NA	NA	NA	NA	NA	NA	NA	NA	NA	NA	NA	NA	NA
TRE-48141	Eucalyptus	Eucalyptus globulus	Rancho Cucamonga	California	-117.6270509	34.15320487	good	introduced	RanchoCucamonga	NA	NA	NA	NA	NA	NA	NA	NA	NA	NA	NA	NA	NA	NA	NA	NA	NA	NA
TRE-48462	Pygmy date palm	Phoenix roebelenii	Rancho Cucamonga	California	-117.6270492	34.14868218	good	no_info	RanchoCucamonga	NA	NA	NA	NA	NA	NA	NA	NA	NA	NA	NA	NA	NA	NA	NA	NA	NA	NA
TRE-45454	Pine	Pinus canariensis	Rancho Cucamonga	California	-117.6270415	34.15608747	good	introduced	RanchoCucamonga	NA	NA	NA	NA	NA	NA	NA	NA	NA	NA	NA	NA	NA	NA	NA	NA	NA	NA
TRE-52648	Magnolia	Magnolia grandiflora	Rancho Cucamonga	California	-117.6270411	34.1415628	good	introduced	RanchoCucamonga	NA	NA	NA	NA	NA	NA	NA	NA	NA	NA	NA	NA	NA	NA	NA	NA	NA	NA
TRE-45198	Melaleuca	Melaleuca quinquenervia	Rancho Cucamonga	California	-117.6270393	34.16418236	good	introduced	RanchoCucamonga	NA	NA	NA	NA	NA	NA	NA	NA	NA	NA	NA	NA	NA	NA	NA	NA	NA	NA
TRE-67476	Bottle tree	Brachychiton populneus	Rancho Cucamonga	California	-117.627039	34.09715251	good	introduced	RanchoCucamonga	NA	NA	NA	NA	NA	NA	NA	NA	NA	NA	NA	NA	NA	NA	NA	NA	NA	NA
TRE-52613	Pepper	Schinus terebinthifolia	Rancho Cucamonga	California	-117.6270364	34.13992659	good	introduced	RanchoCucamonga	NA	NA	NA	NA	NA	NA	NA	NA	NA	NA	NA	NA	NA	NA	NA	NA	NA	NA
TRE-50100	Palm	Syagrus romanzoffiana	Rancho Cucamonga	California	-117.6270363	34.14359919	good	introduced	RanchoCucamonga	NA	NA	NA	NA	NA	NA	NA	NA	NA	NA	NA	NA	NA	NA	NA	NA	NA	NA
TRE-76821	Oak	Quercus agrifolia	Rancho Cucamonga	California	-117.6270353	34.1019808	dead	naturally_occurring	RanchoCucamonga	NA	NA	NA	NA	NA	NA	NA	NA	NA	NA	NA	NA	NA	NA	NA	NA	NA	NA
TRE-45445	Pine	Pinus canariensis	Rancho Cucamonga	California	-117.6270331	34.15596731	good	introduced	RanchoCucamonga	NA	NA	NA	NA	NA	NA	NA	NA	NA	NA	NA	NA	NA	NA	NA	NA	NA	NA
TRE-52675	Pear	Pyrus calleryana	Rancho Cucamonga	California	-117.6270312	34.13722134	NA	introduced	RanchoCucamonga	NA	NA	NA	NA	NA	NA	NA	NA	NA	NA	NA	NA	NA	NA	NA	NA	NA	NA
TRE-48142	Bottle tree	Brachychiton populneus	Rancho Cucamonga	California	-117.6270302	34.15310111	good	introduced	RanchoCucamonga	NA	NA	NA	NA	NA	NA	NA	NA	NA	NA	NA	NA	NA	NA	NA	NA	NA	NA
TRE-45232	Melaleuca	Melaleuca quinquenervia	Rancho Cucamonga	California	-117.6270255	34.16431089	good	introduced	RanchoCucamonga	NA	NA	NA	NA	NA	NA	NA	NA	NA	NA	NA	NA	NA	NA	NA	NA	NA	NA
TRE-48140	Pine	Pinus	Rancho Cucamonga	California	-117.6270241	34.15325322	good	no_info	RanchoCucamonga	NA	NA	NA	NA	NA	NA	NA	NA	NA	NA	NA	NA	NA	NA	NA	NA	NA	NA
TRE-48143	Bottle tree	Brachychiton populneus	Rancho Cucamonga	California	-117.6270204	34.15305377	good	introduced	RanchoCucamonga	NA	NA	NA	NA	NA	NA	NA	NA	NA	NA	NA	NA	NA	NA	NA	NA	NA	NA
TRE-48144	Bottle tree	Brachychiton populneus	Rancho Cucamonga	California	-117.6270193	34.1530034	good	introduced	RanchoCucamonga	NA	NA	NA	NA	NA	NA	NA	NA	NA	NA	NA	NA	NA	NA	NA	NA	NA	NA
TRE-52715	Liquidambar	Liquidambar styraciflua	Rancho Cucamonga	California	-117.6270183	34.13636574	good	introduced	RanchoCucamonga	NA	NA	NA	NA	NA	NA	NA	NA	NA	NA	NA	NA	NA	NA	NA	NA	NA	NA
TRE-67494	Bottle tree	Brachychiton populneus	Rancho Cucamonga	California	-117.6270165	34.09747072	good	introduced	RanchoCucamonga	NA	NA	NA	NA	NA	NA	NA	NA	NA	NA	NA	NA	NA	NA	NA	NA	NA	NA
TRE-76822	Oak	Quercus agrifolia	Rancho Cucamonga	California	-117.6270047	34.10199833	good	naturally_occurring	RanchoCucamonga	NA	NA	NA	NA	NA	NA	NA	NA	NA	NA	NA	NA	NA	NA	NA	NA	NA	NA
TRE-48605	Bottle tree	Betula pendula	Rancho Cucamonga	California	-117.6270038	34.14725694	good	introduced	RanchoCucamonga	NA	NA	NA	NA	NA	NA	NA	NA	NA	NA	NA	NA	NA	NA	NA	NA	NA	NA
TRE-67495	Eucalyptus	Eucalyptus globulus	Rancho Cucamonga	California	-117.6269972	34.09750273	good	introduced	RanchoCucamonga	NA	NA	NA	NA	NA	NA	NA	NA	NA	NA	NA	NA	NA	NA	NA	NA	NA	NA
TRE-67473	NA	NA	Rancho Cucamonga	California	-117.6269952	34.09673638	NA	no_info	RanchoCucamonga	NA	NA	NA	NA	NA	NA	NA	NA	NA	NA	NA	NA	NA	NA	NA	NA	NA	NA
TRE-52447	Liquidambar	Liquidambar styraciflua	Rancho Cucamonga	California	-117.6269907	34.14374376	NA	introduced	RanchoCucamonga	NA	NA	NA	NA	NA	NA	NA	NA	NA	NA	NA	NA	NA	NA	NA	NA	NA	NA
TRE-45446	Pine	Pinus canariensis	Rancho Cucamonga	California	-117.6269897	34.15598645	good	introduced	RanchoCucamonga	NA	NA	NA	NA	NA	NA	NA	NA	NA	NA	NA	NA	NA	NA	NA	NA	NA	NA
TRE-52590	Magnolia	Magnolia grandiflora	Rancho Cucamonga	California	-117.6269866	34.14173083	good	introduced	RanchoCucamonga	NA	NA	NA	NA	NA	NA	NA	NA	NA	NA	NA	NA	NA	NA	NA	NA	NA	NA
TRE-46518	Pear	Pyrus calleryana	Rancho Cucamonga	California	-117.6269848	34.15473827	good	introduced	RanchoCucamonga	NA	NA	NA	NA	NA	NA	NA	NA	NA	NA	NA	NA	NA	NA	NA	NA	NA	NA
TRE-46519	Pear	Pyrus calleryana	Rancho Cucamonga	California	-117.6269848	34.15473827	good	introduced	RanchoCucamonga	NA	NA	NA	NA	NA	NA	NA	NA	NA	NA	NA	NA	NA	NA	NA	NA	NA	NA
TRE-67493	Jacaranda	Jacaranda mimosifolia	Rancho Cucamonga	California	-117.6269817	34.09753555	good	introduced	RanchoCucamonga	NA	NA	NA	NA	NA	NA	NA	NA	NA	NA	NA	NA	NA	NA	NA	NA	NA	NA
TRE-46064	Redbud	Cercis canadensis	Rancho Cucamonga	California	-117.626972	34.16207577	good	introduced	RanchoCucamonga	NA	NA	NA	NA	NA	NA	NA	NA	NA	NA	NA	NA	NA	NA	NA	NA	NA	NA
TRE-52714	Liquidambar	Liquidambar styraciflua	Rancho Cucamonga	California	-117.6269701	34.13637041	good	introduced	RanchoCucamonga	NA	NA	NA	NA	NA	NA	NA	NA	NA	NA	NA	NA	NA	NA	NA	NA	NA	NA
TRE-45231	Melaleuca	Melaleuca quinquenervia	Rancho Cucamonga	California	-117.6269665	34.1642782	good	introduced	RanchoCucamonga	NA	NA	NA	NA	NA	NA	NA	NA	NA	NA	NA	NA	NA	NA	NA	NA	NA	NA
TRE-67492	Jacaranda	Jacaranda mimosifolia	Rancho Cucamonga	California	-117.6269663	34.09759477	good	introduced	RanchoCucamonga	NA	NA	NA	NA	NA	NA	NA	NA	NA	NA	NA	NA	NA	NA	NA	NA	NA	NA
TRE-73202	Crape myrtle	Lagerstroemia indica	Rancho Cucamonga	California	-117.6269623	34.0958644	good	introduced	RanchoCucamonga	NA	NA	NA	NA	NA	NA	NA	NA	NA	NA	NA	NA	NA	NA	NA	NA	NA	NA
TRE-45239	Oak	Quercus ilex	Rancho Cucamonga	California	-117.6269595	34.16182228	good	introduced	RanchoCucamonga	NA	NA	NA	NA	NA	NA	NA	NA	NA	NA	NA	NA	NA	NA	NA	NA	NA	NA
TRE-48151	Pine	Pinus	Rancho Cucamonga	California	-117.6269595	34.15342748	good	no_info	RanchoCucamonga	NA	NA	NA	NA	NA	NA	NA	NA	NA	NA	NA	NA	NA	NA	NA	NA	NA	NA
TRE-52702	Magnolia	Magnolia grandiflora	Rancho Cucamonga	California	-117.6269584	34.13624368	good	introduced	RanchoCucamonga	NA	NA	NA	NA	NA	NA	NA	NA	NA	NA	NA	NA	NA	NA	NA	NA	NA	NA
TRE-45243	Oak	Quercus ilex	Rancho Cucamonga	California	-117.6269582	34.16136223	good	introduced	RanchoCucamonga	NA	NA	NA	NA	NA	NA	NA	NA	NA	NA	NA	NA	NA	NA	NA	NA	NA	NA
TRE-48533	Pygmy date palm	Phoenix roebelenii	Rancho Cucamonga	California	-117.6269573	34.14574508	good	no_info	RanchoCucamonga	NA	NA	NA	NA	NA	NA	NA	NA	NA	NA	NA	NA	NA	NA	NA	NA	NA	NA
TRE-76823	NA	NA	Rancho Cucamonga	California	-117.626956	34.10201908	NA	no_info	RanchoCucamonga	NA	NA	NA	NA	NA	NA	NA	NA	NA	NA	NA	NA	NA	NA	NA	NA	NA	NA
TRE-45242	Oak	Quercus ilex	Rancho Cucamonga	California	-117.6269537	34.16150437	good	introduced	RanchoCucamonga	NA	NA	NA	NA	NA	NA	NA	NA	NA	NA	NA	NA	NA	NA	NA	NA	NA	NA
TRE-46520	Pear	Pyrus calleryana	Rancho Cucamonga	California	-117.6269533	34.15473714	good	introduced	RanchoCucamonga	NA	NA	NA	NA	NA	NA	NA	NA	NA	NA	NA	NA	NA	NA	NA	NA	NA	NA
TRE-67490	Palm	Syagrus romanzoffiana	Rancho Cucamonga	California	-117.6269531	34.098226	good	introduced	RanchoCucamonga	NA	NA	NA	NA	NA	NA	NA	NA	NA	NA	NA	NA	NA	NA	NA	NA	NA	NA
TRE-45240	Oak	Quercus ilex	Rancho Cucamonga	California	-117.6269514	34.16169729	good	introduced	RanchoCucamonga	NA	NA	NA	NA	NA	NA	NA	NA	NA	NA	NA	NA	NA	NA	NA	NA	NA	NA
TRE-67491	Bottle tree	Brachychiton populneus	Rancho Cucamonga	California	-117.6269512	34.09817158	good	introduced	RanchoCucamonga	NA	NA	NA	NA	NA	NA	NA	NA	NA	NA	NA	NA	NA	NA	NA	NA	NA	NA
TRE-45268	Oak	Quercus ilex	Rancho Cucamonga	California	-117.6269503	34.16106785	good	introduced	RanchoCucamonga	NA	NA	NA	NA	NA	NA	NA	NA	NA	NA	NA	NA	NA	NA	NA	NA	NA	NA
TRE-45241	Oak	Quercus ilex	Rancho Cucamonga	California	-117.6269483	34.16159058	good	introduced	RanchoCucamonga	NA	NA	NA	NA	NA	NA	NA	NA	NA	NA	NA	NA	NA	NA	NA	NA	NA	NA
TRE-48150	Pine	Pinus	Rancho Cucamonga	California	-117.6269478	34.15338887	good	no_info	RanchoCucamonga	NA	NA	NA	NA	NA	NA	NA	NA	NA	NA	NA	NA	NA	NA	NA	NA	NA	NA
TRE-48461	Pygmy date palm	Phoenix roebelenii	Rancho Cucamonga	California	-117.6269458	34.1486763	good	no_info	RanchoCucamonga	NA	NA	NA	NA	NA	NA	NA	NA	NA	NA	NA	NA	NA	NA	NA	NA	NA	NA
TRE-67487	Ash	Fraxinus uhdei	Rancho Cucamonga	California	-117.6269453	34.09859076	good	introduced	RanchoCucamonga	NA	NA	NA	NA	NA	NA	NA	NA	NA	NA	NA	NA	NA	NA	NA	NA	NA	NA
TRE-67482	Palm	Syagrus romanzoffiana	Rancho Cucamonga	California	-117.6269439	34.09911594	good	introduced	RanchoCucamonga	NA	NA	NA	NA	NA	NA	NA	NA	NA	NA	NA	NA	NA	NA	NA	NA	NA	NA
TRE-67486	Ash	Fraxinus uhdei	Rancho Cucamonga	California	-117.6269432	34.09860837	good	introduced	RanchoCucamonga	NA	NA	NA	NA	NA	NA	NA	NA	NA	NA	NA	NA	NA	NA	NA	NA	NA	NA
TRE-67489	Bottle tree	Brachychiton populneus	Rancho Cucamonga	California	-117.6269418	34.09843053	good	introduced	RanchoCucamonga	NA	NA	NA	NA	NA	NA	NA	NA	NA	NA	NA	NA	NA	NA	NA	NA	NA	NA
TRE-67485	Mulberry	Morus alba	Rancho Cucamonga	California	-117.626941	34.09862774	good	introduced	RanchoCucamonga	NA	NA	NA	NA	NA	NA	NA	NA	NA	NA	NA	NA	NA	NA	NA	NA	NA	NA
TRE-67488	Bottle tree	Brachychiton populneus	Rancho Cucamonga	California	-117.6269389	34.09846721	good	introduced	RanchoCucamonga	NA	NA	NA	NA	NA	NA	NA	NA	NA	NA	NA	NA	NA	NA	NA	NA	NA	NA
TRE-48149	Pine	Pinus	Rancho Cucamonga	California	-117.6269384	34.1533522	good	no_info	RanchoCucamonga	NA	NA	NA	NA	NA	NA	NA	NA	NA	NA	NA	NA	NA	NA	NA	NA	NA	NA
TRE-67484	Bottle tree	Brachychiton populneus	Rancho Cucamonga	California	-117.6269382	34.09865474	good	introduced	RanchoCucamonga	NA	NA	NA	NA	NA	NA	NA	NA	NA	NA	NA	NA	NA	NA	NA	NA	NA	NA
TRE-48604	Pygmy date palm	Phoenix roebelenii	Rancho Cucamonga	California	-117.6269367	34.14725694	good	no_info	RanchoCucamonga	NA	NA	NA	NA	NA	NA	NA	NA	NA	NA	NA	NA	NA	NA	NA	NA	NA	NA
TRE-45199	Melaleuca	Melaleuca quinquenervia	Rancho Cucamonga	California	-117.6269334	34.16414108	good	introduced	RanchoCucamonga	NA	NA	NA	NA	NA	NA	NA	NA	NA	NA	NA	NA	NA	NA	NA	NA	NA	NA
TRE-69753	Bottle tree	Brachychiton populneus	Rancho Cucamonga	California	-117.626932	34.10337678	good	introduced	RanchoCucamonga	NA	NA	NA	NA	NA	NA	NA	NA	NA	NA	NA	NA	NA	NA	NA	NA	NA	NA
TRE-67483	Bottle tree	Brachychiton populneus	Rancho Cucamonga	California	-117.6269312	34.09895914	good	introduced	RanchoCucamonga	NA	NA	NA	NA	NA	NA	NA	NA	NA	NA	NA	NA	NA	NA	NA	NA	NA	NA
TRE-52623	Crape myrtle	Lagerstroemia indica	Rancho Cucamonga	California	-117.6269304	34.14025274	good	introduced	RanchoCucamonga	NA	NA	NA	NA	NA	NA	NA	NA	NA	NA	NA	NA	NA	NA	NA	NA	NA	NA
TRE-48551	Pygmy date palm	Phoenix roebelenii	Rancho Cucamonga	California	-117.6269293	34.14587418	good	no_info	RanchoCucamonga	NA	NA	NA	NA	NA	NA	NA	NA	NA	NA	NA	NA	NA	NA	NA	NA	NA	NA
TRE-69764	Oak	Quercus virginiana	Rancho Cucamonga	California	-117.6269241	34.10260037	good	introduced	RanchoCucamonga	NA	NA	NA	NA	NA	NA	NA	NA	NA	NA	NA	NA	NA	NA	NA	NA	NA	NA
TRE-52674	Pear	Pyrus calleryana	Rancho Cucamonga	California	-117.626923	34.13722664	NA	introduced	RanchoCucamonga	NA	NA	NA	NA	NA	NA	NA	NA	NA	NA	NA	NA	NA	NA	NA	NA	NA	NA
TRE-67472	NA	NA	Rancho Cucamonga	California	-117.6269189	34.09672907	NA	no_info	RanchoCucamonga	NA	NA	NA	NA	NA	NA	NA	NA	NA	NA	NA	NA	NA	NA	NA	NA	NA	NA
TRE-48603	Palm	Syagrus romanzoffiana	Rancho Cucamonga	California	-117.6269163	34.14724305	good	introduced	RanchoCucamonga	NA	NA	NA	NA	NA	NA	NA	NA	NA	NA	NA	NA	NA	NA	NA	NA	NA	NA
TRE-66295	Palm	Washingtonia robusta	Rancho Cucamonga	California	-117.6269093	34.10124529	good	introduced	RanchoCucamonga	NA	NA	NA	NA	NA	NA	NA	NA	NA	NA	NA	NA	NA	NA	NA	NA	NA	NA
TRE-45230	Melaleuca	Melaleuca quinquenervia	Rancho Cucamonga	California	-117.626907	34.16426136	good	introduced	RanchoCucamonga	NA	NA	NA	NA	NA	NA	NA	NA	NA	NA	NA	NA	NA	NA	NA	NA	NA	NA
TRE-45453	Pine	Pinus canariensis	Rancho Cucamonga	California	-117.6269066	34.15613898	good	introduced	RanchoCucamonga	NA	NA	NA	NA	NA	NA	NA	NA	NA	NA	NA	NA	NA	NA	NA	NA	NA	NA
TRE-48602	Pygmy date palm	Phoenix roebelenii	Rancho Cucamonga	California	-117.6269047	34.14721947	good	no_info	RanchoCucamonga	NA	NA	NA	NA	NA	NA	NA	NA	NA	NA	NA	NA	NA	NA	NA	NA	NA	NA
TRE-48152	Pine	Pinus	Rancho Cucamonga	California	-117.6268965	34.15343617	good	no_info	RanchoCucamonga	NA	NA	NA	NA	NA	NA	NA	NA	NA	NA	NA	NA	NA	NA	NA	NA	NA	NA
TRE-48460	Liquidambar	Liquidambar styraciflua	Rancho Cucamonga	California	-117.6268933	34.1486763	good	introduced	RanchoCucamonga	NA	NA	NA	NA	NA	NA	NA	NA	NA	NA	NA	NA	NA	NA	NA	NA	NA	NA
TRE-52713	Magnolia	Magnolia grandiflora	Rancho Cucamonga	California	-117.6268915	34.13636999	good	introduced	RanchoCucamonga	NA	NA	NA	NA	NA	NA	NA	NA	NA	NA	NA	NA	NA	NA	NA	NA	NA	NA
TRE-45447	Pine	Pinus canariensis	Rancho Cucamonga	California	-117.6268809	34.15601151	good	introduced	RanchoCucamonga	NA	NA	NA	NA	NA	NA	NA	NA	NA	NA	NA	NA	NA	NA	NA	NA	NA	NA
TRE-48495	Sycamore	Platanus acerifolia	Rancho Cucamonga	California	-117.6268794	34.14985353	good	introduced	RanchoCucamonga	NA	NA	NA	NA	NA	NA	NA	NA	NA	NA	NA	NA	NA	NA	NA	NA	NA	NA
TRE-45200	Melaleuca	Melaleuca quinquenervia	Rancho Cucamonga	California	-117.6268793	34.1641028	good	introduced	RanchoCucamonga	NA	NA	NA	NA	NA	NA	NA	NA	NA	NA	NA	NA	NA	NA	NA	NA	NA	NA
TRE-69744	Bottle tree	Brachychiton populneus	Rancho Cucamonga	California	-117.6268777	34.10459116	good	introduced	RanchoCucamonga	NA	NA	NA	NA	NA	NA	NA	NA	NA	NA	NA	NA	NA	NA	NA	NA	NA	NA
TRE-69743	Bottle tree	Brachychiton populneus	Rancho Cucamonga	California	-117.6268771	34.10467845	good	introduced	RanchoCucamonga	NA	NA	NA	NA	NA	NA	NA	NA	NA	NA	NA	NA	NA	NA	NA	NA	NA	NA
TRE-69746	Bottle tree	Brachychiton populneus	Rancho Cucamonga	California	-117.6268771	34.10443931	good	introduced	RanchoCucamonga	NA	NA	NA	NA	NA	NA	NA	NA	NA	NA	NA	NA	NA	NA	NA	NA	NA	NA
TRE-69747	Bottle tree	Brachychiton populneus	Rancho Cucamonga	California	-117.6268764	34.10437716	good	introduced	RanchoCucamonga	NA	NA	NA	NA	NA	NA	NA	NA	NA	NA	NA	NA	NA	NA	NA	NA	NA	NA
TRE-69748	Bottle tree	Brachychiton populneus	Rancho Cucamonga	California	-117.6268758	34.10431596	good	introduced	RanchoCucamonga	NA	NA	NA	NA	NA	NA	NA	NA	NA	NA	NA	NA	NA	NA	NA	NA	NA	NA
TRE-615	Oak	Quercus ilex	Rancho Cucamonga	California	-117.6268694	34.1615989	good	introduced	RanchoCucamonga	NA	NA	NA	NA	NA	NA	NA	NA	NA	NA	NA	NA	NA	NA	NA	NA	NA	NA
TRE-52589	Magnolia	Magnolia grandiflora	Rancho Cucamonga	California	-117.6268666	34.14181624	good	introduced	RanchoCucamonga	NA	NA	NA	NA	NA	NA	NA	NA	NA	NA	NA	NA	NA	NA	NA	NA	NA	NA
TRE-69745	Bottle tree	Brachychiton populneus	Rancho Cucamonga	California	-117.6268661	34.10451139	good	introduced	RanchoCucamonga	NA	NA	NA	NA	NA	NA	NA	NA	NA	NA	NA	NA	NA	NA	NA	NA	NA	NA
TRE-48148	Crape myrtle	Lagerstroemia indica	Rancho Cucamonga	California	-117.6268661	34.15309354	good	introduced	RanchoCucamonga	NA	NA	NA	NA	NA	NA	NA	NA	NA	NA	NA	NA	NA	NA	NA	NA	NA	NA
TRE-73203	Pepper	Schinus terebinthifolia	Rancho Cucamonga	California	-117.626865	34.09585601	good	introduced	RanchoCucamonga	NA	NA	NA	NA	NA	NA	NA	NA	NA	NA	NA	NA	NA	NA	NA	NA	NA	NA
TRE-616	Oak	Quercus ilex	Rancho Cucamonga	California	-117.6268616	34.16167411	good	introduced	RanchoCucamonga	NA	NA	NA	NA	NA	NA	NA	NA	NA	NA	NA	NA	NA	NA	NA	NA	NA	NA
TRE-614	Oak	Quercus ilex	Rancho Cucamonga	California	-117.6268593	34.1614746	good	introduced	RanchoCucamonga	NA	NA	NA	NA	NA	NA	NA	NA	NA	NA	NA	NA	NA	NA	NA	NA	NA	NA
TRE-48601	Pygmy date palm	Phoenix roebelenii	Rancho Cucamonga	California	-117.6268582	34.14722059	good	no_info	RanchoCucamonga	NA	NA	NA	NA	NA	NA	NA	NA	NA	NA	NA	NA	NA	NA	NA	NA	NA	NA
TRE-45269	Oak	Quercus ilex	Rancho Cucamonga	California	-117.6268578	34.16106942	good	introduced	RanchoCucamonga	NA	NA	NA	NA	NA	NA	NA	NA	NA	NA	NA	NA	NA	NA	NA	NA	NA	NA
TRE-69763	Crape myrtle	Lagerstroemia indica	Rancho Cucamonga	California	-117.6268559	34.1026347	good	introduced	RanchoCucamonga	NA	NA	NA	NA	NA	NA	NA	NA	NA	NA	NA	NA	NA	NA	NA	NA	NA	NA
TRE-67372	Goldenrain	Koelreuteria paniculata	Rancho Cucamonga	California	-117.6268543	34.09660747	good	introduced	RanchoCucamonga	NA	NA	NA	NA	NA	NA	NA	NA	NA	NA	NA	NA	NA	NA	NA	NA	NA	NA
TRE-67471	NA	NA	Rancho Cucamonga	California	-117.6268473	34.09672784	NA	no_info	RanchoCucamonga	NA	NA	NA	NA	NA	NA	NA	NA	NA	NA	NA	NA	NA	NA	NA	NA	NA	NA
TRE-46521	Liquidambar	Liquidambar styraciflua	Rancho Cucamonga	California	-117.6268434	34.15473678	good	introduced	RanchoCucamonga	NA	NA	NA	NA	NA	NA	NA	NA	NA	NA	NA	NA	NA	NA	NA	NA	NA	NA
TRE-52703	Magnolia	Magnolia grandiflora	Rancho Cucamonga	California	-117.62684	34.13624009	good	introduced	RanchoCucamonga	NA	NA	NA	NA	NA	NA	NA	NA	NA	NA	NA	NA	NA	NA	NA	NA	NA	NA
TRE-48600	Palm	Syagrus romanzoffiana	Rancho Cucamonga	California	-117.6268313	34.14723954	good	introduced	RanchoCucamonga	NA	NA	NA	NA	NA	NA	NA	NA	NA	NA	NA	NA	NA	NA	NA	NA	NA	NA
TRE-52673	Pear	Pyrus calleryana	Rancho Cucamonga	California	-117.6268296	34.13722487	NA	introduced	RanchoCucamonga	NA	NA	NA	NA	NA	NA	NA	NA	NA	NA	NA	NA	NA	NA	NA	NA	NA	NA
TRE-45452	Pine	Pinus canariensis	Rancho Cucamonga	California	-117.626829	34.15617726	good	introduced	RanchoCucamonga	NA	NA	NA	NA	NA	NA	NA	NA	NA	NA	NA	NA	NA	NA	NA	NA	NA	NA
TRE-67478	Bottle tree	Brachychiton populneus	Rancho Cucamonga	California	-117.6268273	34.09857087	dead	introduced	RanchoCucamonga	NA	NA	NA	NA	NA	NA	NA	NA	NA	NA	NA	NA	NA	NA	NA	NA	NA	NA
TRE-67477	Bottle tree	Brachychiton populneus	Rancho Cucamonga	California	-117.6268197	34.09851739	good	introduced	RanchoCucamonga	NA	NA	NA	NA	NA	NA	NA	NA	NA	NA	NA	NA	NA	NA	NA	NA	NA	NA
TRE-52622	Pepper	Betula pendula	Rancho Cucamonga	California	-117.6268182	34.140385	good	introduced	RanchoCucamonga	NA	NA	NA	NA	NA	NA	NA	NA	NA	NA	NA	NA	NA	NA	NA	NA	NA	NA
TRE-67480	Bottle tree	Brachychiton populneus	Rancho Cucamonga	California	-117.6268174	34.0988709	good	introduced	RanchoCucamonga	NA	NA	NA	NA	NA	NA	NA	NA	NA	NA	NA	NA	NA	NA	NA	NA	NA	NA
TRE-67479	Bottle tree	Brachychiton populneus	Rancho Cucamonga	California	-117.6268142	34.09866877	good	introduced	RanchoCucamonga	NA	NA	NA	NA	NA	NA	NA	NA	NA	NA	NA	NA	NA	NA	NA	NA	NA	NA
TRE-52430	Liquidambar	Liquidambar styraciflua	Rancho Cucamonga	California	-117.6268136	34.14375397	good	introduced	RanchoCucamonga	NA	NA	NA	NA	NA	NA	NA	NA	NA	NA	NA	NA	NA	NA	NA	NA	NA	NA
TRE-48599	Pygmy date palm	Phoenix roebelenii	Rancho Cucamonga	California	-117.6268098	34.14721587	good	no_info	RanchoCucamonga	NA	NA	NA	NA	NA	NA	NA	NA	NA	NA	NA	NA	NA	NA	NA	NA	NA	NA
TRE-67481	Bottle tree	Brachychiton populneus	Rancho Cucamonga	California	-117.6268076	34.09895339	good	introduced	RanchoCucamonga	NA	NA	NA	NA	NA	NA	NA	NA	NA	NA	NA	NA	NA	NA	NA	NA	NA	NA
TRE-48496	Sycamore	Platanus acerifolia	Rancho Cucamonga	California	-117.6267936	34.14985416	NA	introduced	RanchoCucamonga	NA	NA	NA	NA	NA	NA	NA	NA	NA	NA	NA	NA	NA	NA	NA	NA	NA	NA
TRE-46063	Redbud	Cercis canadensis	Rancho Cucamonga	California	-117.6267739	34.16207639	good	introduced	RanchoCucamonga	NA	NA	NA	NA	NA	NA	NA	NA	NA	NA	NA	NA	NA	NA	NA	NA	NA	NA
TRE-45451	Pine	Pinus canariensis	Rancho Cucamonga	California	-117.6267736	34.15621932	good	introduced	RanchoCucamonga	NA	NA	NA	NA	NA	NA	NA	NA	NA	NA	NA	NA	NA	NA	NA	NA	NA	NA
TRE-67470	Elm	Ulmus parvifolia	Rancho Cucamonga	California	-117.6267691	34.0967341	good	introduced	RanchoCucamonga	NA	NA	NA	NA	NA	NA	NA	NA	NA	NA	NA	NA	NA	NA	NA	NA	NA	NA
TRE-50101	Crape myrtle	Lagerstroemia indica	Rancho Cucamonga	California	-117.6267689	34.14360442	good	introduced	RanchoCucamonga	NA	NA	NA	NA	NA	NA	NA	NA	NA	NA	NA	NA	NA	NA	NA	NA	NA	NA
TRE-67373	NA	NA	Rancho Cucamonga	California	-117.6267653	34.09661131	NA	no_info	RanchoCucamonga	NA	NA	NA	NA	NA	NA	NA	NA	NA	NA	NA	NA	NA	NA	NA	NA	NA	NA
TRE-48153	Cedar	Cedrus	Rancho Cucamonga	California	-117.6267589	34.15346609	good	no_info	RanchoCucamonga	NA	NA	NA	NA	NA	NA	NA	NA	NA	NA	NA	NA	NA	NA	NA	NA	NA	NA
TRE-45448	Pine	Pinus canariensis	Rancho Cucamonga	California	-117.6267552	34.15603906	good	introduced	RanchoCucamonga	NA	NA	NA	NA	NA	NA	NA	NA	NA	NA	NA	NA	NA	NA	NA	NA	NA	NA
TRE-52649	Magnolia	Magnolia grandiflora	Rancho Cucamonga	California	-117.6267508	34.14175442	good	introduced	RanchoCucamonga	NA	NA	NA	NA	NA	NA	NA	NA	NA	NA	NA	NA	NA	NA	NA	NA	NA	NA
TRE-46522	Liquidambar	Liquidambar styraciflua	Rancho Cucamonga	California	-117.6267503	34.15472812	good	introduced	RanchoCucamonga	NA	NA	NA	NA	NA	NA	NA	NA	NA	NA	NA	NA	NA	NA	NA	NA	NA	NA
TRE-52448	Liquidambar	Liquidambar styraciflua	Rancho Cucamonga	California	-117.6267428	34.14375323	NA	introduced	RanchoCucamonga	NA	NA	NA	NA	NA	NA	NA	NA	NA	NA	NA	NA	NA	NA	NA	NA	NA	NA
TRE-73204	Oak	Quercus ilex	Rancho Cucamonga	California	-117.6267374	34.09586017	good	introduced	RanchoCucamonga	NA	NA	NA	NA	NA	NA	NA	NA	NA	NA	NA	NA	NA	NA	NA	NA	NA	NA
TRE-52672	Pear	Pyrus calleryana	Rancho Cucamonga	California	-117.6267214	34.13722428	fair	introduced	RanchoCucamonga	NA	NA	NA	NA	NA	NA	NA	NA	NA	NA	NA	NA	NA	NA	NA	NA	NA	NA
TRE-45270	Oak	Quercus ilex	Rancho Cucamonga	California	-117.626711	34.16107214	good	introduced	RanchoCucamonga	NA	NA	NA	NA	NA	NA	NA	NA	NA	NA	NA	NA	NA	NA	NA	NA	NA	NA
TRE-48497	Sycamore	Platanus acerifolia	Rancho Cucamonga	California	-117.6267058	34.14985317	good	introduced	RanchoCucamonga	NA	NA	NA	NA	NA	NA	NA	NA	NA	NA	NA	NA	NA	NA	NA	NA	NA	NA
TRE-45229	Melaleuca	Melaleuca quinquenervia	Rancho Cucamonga	California	-117.6266993	34.16415048	good	introduced	RanchoCucamonga	NA	NA	NA	NA	NA	NA	NA	NA	NA	NA	NA	NA	NA	NA	NA	NA	NA	NA
TRE-48459	Liquidambar	Liquidambar styraciflua	Rancho Cucamonga	California	-117.6266971	34.14866851	good	introduced	RanchoCucamonga	NA	NA	NA	NA	NA	NA	NA	NA	NA	NA	NA	NA	NA	NA	NA	NA	NA	NA
TRE-48147	Bottle tree	Brachychiton populneus	Rancho Cucamonga	California	-117.6266959	34.15212382	NA	introduced	RanchoCucamonga	NA	NA	NA	NA	NA	NA	NA	NA	NA	NA	NA	NA	NA	NA	NA	NA	NA	NA
TRE-48445	Liquidambar	Liquidambar styraciflua	Rancho Cucamonga	California	-117.6266883	34.14855994	good	introduced	RanchoCucamonga	NA	NA	NA	NA	NA	NA	NA	NA	NA	NA	NA	NA	NA	NA	NA	NA	NA	NA
TRE-67469	Elm	Ulmus parvifolia	Rancho Cucamonga	California	-117.6266759	34.09673011	good	introduced	RanchoCucamonga	NA	NA	NA	NA	NA	NA	NA	NA	NA	NA	NA	NA	NA	NA	NA	NA	NA	NA
TRE-45228	Melaleuca	Melaleuca quinquenervia	Rancho Cucamonga	California	-117.6266691	34.16413388	good	introduced	RanchoCucamonga	NA	NA	NA	NA	NA	NA	NA	NA	NA	NA	NA	NA	NA	NA	NA	NA	NA	NA
TRE-48146	Bottle tree	Brachychiton populneus	Rancho Cucamonga	California	-117.6266688	34.15207148	good	introduced	RanchoCucamonga	NA	NA	NA	NA	NA	NA	NA	NA	NA	NA	NA	NA	NA	NA	NA	NA	NA	NA
TRE-46006	Liquidambar	Liquidambar styraciflua	Rancho Cucamonga	California	-117.6266656	34.16192158	good	introduced	RanchoCucamonga	NA	NA	NA	NA	NA	NA	NA	NA	NA	NA	NA	NA	NA	NA	NA	NA	NA	NA
TRE-73198	Oak	Quercus ilex	Rancho Cucamonga	California	-117.6266525	34.09571631	good	introduced	RanchoCucamonga	NA	NA	NA	NA	NA	NA	NA	NA	NA	NA	NA	NA	NA	NA	NA	NA	NA	NA
TRE-45449	Pear	Pyrus calleryana	Rancho Cucamonga	California	-117.6266445	34.15604444	good	introduced	RanchoCucamonga	NA	NA	NA	NA	NA	NA	NA	NA	NA	NA	NA	NA	NA	NA	NA	NA	NA	NA
TRE-45227	Melaleuca	Melaleuca quinquenervia	Rancho Cucamonga	California	-117.6266378	34.16410491	good	introduced	RanchoCucamonga	NA	NA	NA	NA	NA	NA	NA	NA	NA	NA	NA	NA	NA	NA	NA	NA	NA	NA
TRE-45201	Melaleuca	Melaleuca quinquenervia	Rancho Cucamonga	California	-117.6266377	34.16392561	good	introduced	RanchoCucamonga	NA	NA	NA	NA	NA	NA	NA	NA	NA	NA	NA	NA	NA	NA	NA	NA	NA	NA
TRE-52704	Magnolia	Magnolia grandiflora	Rancho Cucamonga	California	-117.6266309	34.13625173	good	introduced	RanchoCucamonga	NA	NA	NA	NA	NA	NA	NA	NA	NA	NA	NA	NA	NA	NA	NA	NA	NA	NA
TRE-52650	Magnolia	Magnolia grandiflora	Rancho Cucamonga	California	-117.6266299	34.14182602	good	introduced	RanchoCucamonga	NA	NA	NA	NA	NA	NA	NA	NA	NA	NA	NA	NA	NA	NA	NA	NA	NA	NA
TRE-52671	Pear	Pyrus calleryana	Rancho Cucamonga	California	-117.6266297	34.13722493	good	introduced	RanchoCucamonga	NA	NA	NA	NA	NA	NA	NA	NA	NA	NA	NA	NA	NA	NA	NA	NA	NA	NA
TRE-46007	Liquidambar	Liquidambar styraciflua	Rancho Cucamonga	California	-117.626618	34.16192158	dead	introduced	RanchoCucamonga	NA	NA	NA	NA	NA	NA	NA	NA	NA	NA	NA	NA	NA	NA	NA	NA	NA	NA
TRE-50102	Crape myrtle	Lagerstroemia indica	Rancho Cucamonga	California	-117.6266169	34.14360767	good	introduced	RanchoCucamonga	NA	NA	NA	NA	NA	NA	NA	NA	NA	NA	NA	NA	NA	NA	NA	NA	NA	NA
TRE-48586	Pygmy date palm	Phoenix roebelenii	Rancho Cucamonga	California	-117.6266129	34.14712603	good	no_info	RanchoCucamonga	NA	NA	NA	NA	NA	NA	NA	NA	NA	NA	NA	NA	NA	NA	NA	NA	NA	NA
TRE-48154	Juniper	Juniperus chinensis	Rancho Cucamonga	California	-117.6266119	34.15346126	good	introduced	RanchoCucamonga	NA	NA	NA	NA	NA	NA	NA	NA	NA	NA	NA	NA	NA	NA	NA	NA	NA	NA
TRE-45226	Melaleuca	Melaleuca quinquenervia	Rancho Cucamonga	California	-117.6265967	34.16407295	NA	introduced	RanchoCucamonga	NA	NA	NA	NA	NA	NA	NA	NA	NA	NA	NA	NA	NA	NA	NA	NA	NA	NA
TRE-48458	Liquidambar	Liquidambar styraciflua	Rancho Cucamonga	California	-117.6265904	34.14865566	good	introduced	RanchoCucamonga	NA	NA	NA	NA	NA	NA	NA	NA	NA	NA	NA	NA	NA	NA	NA	NA	NA	NA
TRE-46523	Crape myrtle	Lagerstroemia indica	Rancho Cucamonga	California	-117.6265899	34.15473246	fair	introduced	RanchoCucamonga	NA	NA	NA	NA	NA	NA	NA	NA	NA	NA	NA	NA	NA	NA	NA	NA	NA	NA
TRE-52727	Carrotwood	Cupaniopsis anacardioides	Rancho Cucamonga	California	-117.6265858	34.13711821	good	introduced	RanchoCucamonga	NA	NA	NA	NA	NA	NA	NA	NA	NA	NA	NA	NA	NA	NA	NA	NA	NA	NA
TRE-48598	Pine	Pinus	Rancho Cucamonga	California	-117.6265855	34.14721574	good	no_info	RanchoCucamonga	NA	NA	NA	NA	NA	NA	NA	NA	NA	NA	NA	NA	NA	NA	NA	NA	NA	NA
TRE-46014	Oak	Quercus ilex	Rancho Cucamonga	California	-117.6265744	34.16197386	good	introduced	RanchoCucamonga	NA	NA	NA	NA	NA	NA	NA	NA	NA	NA	NA	NA	NA	NA	NA	NA	NA	NA
TRE-66296	NA	NA	Rancho Cucamonga	California	-117.6265711	34.10140019	NA	no_info	RanchoCucamonga	NA	NA	NA	NA	NA	NA	NA	NA	NA	NA	NA	NA	NA	NA	NA	NA	NA	NA
TRE-76824	NA	NA	Rancho Cucamonga	California	-117.6265637	34.10221267	NA	no_info	RanchoCucamonga	NA	NA	NA	NA	NA	NA	NA	NA	NA	NA	NA	NA	NA	NA	NA	NA	NA	NA
TRE-73205	Oak	Quercus ilex	Rancho Cucamonga	California	-117.6265518	34.0958556	good	introduced	RanchoCucamonga	NA	NA	NA	NA	NA	NA	NA	NA	NA	NA	NA	NA	NA	NA	NA	NA	NA	NA
TRE-52651	Magnolia	Magnolia grandiflora	Rancho Cucamonga	California	-117.6265505	34.1418813	good	introduced	RanchoCucamonga	NA	NA	NA	NA	NA	NA	NA	NA	NA	NA	NA	NA	NA	NA	NA	NA	NA	NA
TRE-48587	Pygmy date palm	Phoenix roebelenii	Rancho Cucamonga	California	-117.6265449	34.14713283	good	no_info	RanchoCucamonga	NA	NA	NA	NA	NA	NA	NA	NA	NA	NA	NA	NA	NA	NA	NA	NA	NA	NA
TRE-48166	Pine	Pinus	Rancho Cucamonga	California	-117.626544	34.15357443	good	no_info	RanchoCucamonga	NA	NA	NA	NA	NA	NA	NA	NA	NA	NA	NA	NA	NA	NA	NA	NA	NA	NA
TRE-45450	Pine	Pinus canariensis	Rancho Cucamonga	California	-117.6265234	34.15608569	good	introduced	RanchoCucamonga	NA	NA	NA	NA	NA	NA	NA	NA	NA	NA	NA	NA	NA	NA	NA	NA	NA	NA
TRE-45225	Melaleuca	Melaleuca quinquenervia	Rancho Cucamonga	California	-117.6265204	34.16400295	good	introduced	RanchoCucamonga	NA	NA	NA	NA	NA	NA	NA	NA	NA	NA	NA	NA	NA	NA	NA	NA	NA	NA
TRE-73197	Oak	Quercus ilex	Rancho Cucamonga	California	-117.626519	34.09571322	good	introduced	RanchoCucamonga	NA	NA	NA	NA	NA	NA	NA	NA	NA	NA	NA	NA	NA	NA	NA	NA	NA	NA
TRE-45271	Oak	Quercus ilex	Rancho Cucamonga	California	-117.6265077	34.16107451	good	introduced	RanchoCucamonga	NA	NA	NA	NA	NA	NA	NA	NA	NA	NA	NA	NA	NA	NA	NA	NA	NA	NA
TRE-67374	Goldenrain	Koelreuteria paniculata	Rancho Cucamonga	California	-117.626505	34.09661649	good	introduced	RanchoCucamonga	NA	NA	NA	NA	NA	NA	NA	NA	NA	NA	NA	NA	NA	NA	NA	NA	NA	NA
TRE-48535	Pygmy date palm	Phoenix roebelenii	Rancho Cucamonga	California	-117.6264869	34.14575725	good	no_info	RanchoCucamonga	NA	NA	NA	NA	NA	NA	NA	NA	NA	NA	NA	NA	NA	NA	NA	NA	NA	NA
TRE-69792	Bottle tree	Brachychiton populneus	Rancho Cucamonga	California	-117.6264861	34.10372547	good	introduced	RanchoCucamonga	NA	NA	NA	NA	NA	NA	NA	NA	NA	NA	NA	NA	NA	NA	NA	NA	NA	NA
TRE-46015	Oak	Quercus ilex	Rancho Cucamonga	California	-117.6264841	34.16196901	good	introduced	RanchoCucamonga	NA	NA	NA	NA	NA	NA	NA	NA	NA	NA	NA	NA	NA	NA	NA	NA	NA	NA
TRE-48597	Pygmy date palm	Phoenix roebelenii	Rancho Cucamonga	California	-117.6264826	34.1472231	good	no_info	RanchoCucamonga	NA	NA	NA	NA	NA	NA	NA	NA	NA	NA	NA	NA	NA	NA	NA	NA	NA	NA
TRE-52431	Liquidambar	Liquidambar styraciflua	Rancho Cucamonga	California	-117.6264821	34.14375121	NA	introduced	RanchoCucamonga	NA	NA	NA	NA	NA	NA	NA	NA	NA	NA	NA	NA	NA	NA	NA	NA	NA	NA
TRE-67468	Goldenrain	Koelreuteria paniculata	Rancho Cucamonga	California	-117.6264809	34.09672555	good	introduced	RanchoCucamonga	NA	NA	NA	NA	NA	NA	NA	NA	NA	NA	NA	NA	NA	NA	NA	NA	NA	NA
TRE-45224	Melaleuca	Melaleuca quinquenervia	Rancho Cucamonga	California	-117.6264745	34.16396559	good	introduced	RanchoCucamonga	NA	NA	NA	NA	NA	NA	NA	NA	NA	NA	NA	NA	NA	NA	NA	NA	NA	NA
TRE-48534	Palm	Syagrus romanzoffiana	Rancho Cucamonga	California	-117.6264717	34.14575463	good	introduced	RanchoCucamonga	NA	NA	NA	NA	NA	NA	NA	NA	NA	NA	NA	NA	NA	NA	NA	NA	NA	NA
TRE-52712	Pine	Pinus	Rancho Cucamonga	California	-117.62647	34.13636742	good	no_info	RanchoCucamonga	NA	NA	NA	NA	NA	NA	NA	NA	NA	NA	NA	NA	NA	NA	NA	NA	NA	NA
TRE-52705	Magnolia	Magnolia grandiflora	Rancho Cucamonga	California	-117.6264612	34.1362459	good	introduced	RanchoCucamonga	NA	NA	NA	NA	NA	NA	NA	NA	NA	NA	NA	NA	NA	NA	NA	NA	NA	NA
TRE-48457	Liquidambar	Liquidambar styraciflua	Rancho Cucamonga	California	-117.6264516	34.14863578	good	introduced	RanchoCucamonga	NA	NA	NA	NA	NA	NA	NA	NA	NA	NA	NA	NA	NA	NA	NA	NA	NA	NA
TRE-50103	Ficus	Ficus benjamina	Rancho Cucamonga	California	-117.6264507	34.14361617	good	introduced	RanchoCucamonga	NA	NA	NA	NA	NA	NA	NA	NA	NA	NA	NA	NA	NA	NA	NA	NA	NA	NA
TRE-598	Oak	Quercus ilex	Rancho Cucamonga	California	-117.6264434	34.16121195	good	introduced	RanchoCucamonga	NA	NA	NA	NA	NA	NA	NA	NA	NA	NA	NA	NA	NA	NA	NA	NA	NA	NA
TRE-46008	Liquidambar	Liquidambar styraciflua	Rancho Cucamonga	California	-117.6264414	34.16191877	good	introduced	RanchoCucamonga	NA	NA	NA	NA	NA	NA	NA	NA	NA	NA	NA	NA	NA	NA	NA	NA	NA	NA
TRE-73206	Palm	Washingtonia robusta	Rancho Cucamonga	California	-117.6264382	34.09584611	good	introduced	RanchoCucamonga	NA	NA	NA	NA	NA	NA	NA	NA	NA	NA	NA	NA	NA	NA	NA	NA	NA	NA
TRE-52614	Pine	Pinus	Rancho Cucamonga	California	-117.6264298	34.14046169	good	no_info	RanchoCucamonga	NA	NA	NA	NA	NA	NA	NA	NA	NA	NA	NA	NA	NA	NA	NA	NA	NA	NA
TRE-46524	Pepper	Schinus molle	Rancho Cucamonga	California	-117.626429	34.15473541	good	introduced	RanchoCucamonga	NA	NA	NA	NA	NA	NA	NA	NA	NA	NA	NA	NA	NA	NA	NA	NA	NA	NA
TRE-45223	Melaleuca	Melaleuca quinquenervia	Rancho Cucamonga	California	-117.6264147	34.16392332	good	introduced	RanchoCucamonga	NA	NA	NA	NA	NA	NA	NA	NA	NA	NA	NA	NA	NA	NA	NA	NA	NA	NA
TRE-48155	Jacaranda	Jacaranda mimosifolia	Rancho Cucamonga	California	-117.6264145	34.15347652	good	introduced	RanchoCucamonga	NA	NA	NA	NA	NA	NA	NA	NA	NA	NA	NA	NA	NA	NA	NA	NA	NA	NA
TRE-52728	Carrotwood	Cupaniopsis anacardioides	Rancho Cucamonga	California	-117.6264081	34.13711209	NA	introduced	RanchoCucamonga	NA	NA	NA	NA	NA	NA	NA	NA	NA	NA	NA	NA	NA	NA	NA	NA	NA	NA
TRE-45281	Liquidambar	Liquidambar styraciflua	Rancho Cucamonga	California	-117.626406	34.15811954	good	introduced	RanchoCucamonga	NA	NA	NA	NA	NA	NA	NA	NA	NA	NA	NA	NA	NA	NA	NA	NA	NA	NA
TRE-48456	Palm	Syagrus romanzoffiana	Rancho Cucamonga	California	-117.6264041	34.1486309	good	introduced	RanchoCucamonga	NA	NA	NA	NA	NA	NA	NA	NA	NA	NA	NA	NA	NA	NA	NA	NA	NA	NA
TRE-52588	Pepper	Schinus terebinthifolia	Rancho Cucamonga	California	-117.6263941	34.14212111	good	introduced	RanchoCucamonga	NA	NA	NA	NA	NA	NA	NA	NA	NA	NA	NA	NA	NA	NA	NA	NA	NA	NA
TRE-52449	Liquidambar	Liquidambar styraciflua	Rancho Cucamonga	California	-117.6263937	34.14374692	NA	introduced	RanchoCucamonga	NA	NA	NA	NA	NA	NA	NA	NA	NA	NA	NA	NA	NA	NA	NA	NA	NA	NA
TRE-46009	Liquidambar	Liquidambar styraciflua	Rancho Cucamonga	California	-117.6263915	34.16191314	good	introduced	RanchoCucamonga	NA	NA	NA	NA	NA	NA	NA	NA	NA	NA	NA	NA	NA	NA	NA	NA	NA	NA
TRE-73207	Oak	Quercus ilex	Rancho Cucamonga	California	-117.6263911	34.09585268	good	introduced	RanchoCucamonga	NA	NA	NA	NA	NA	NA	NA	NA	NA	NA	NA	NA	NA	NA	NA	NA	NA	NA
TRE-69754	Bottle tree	Brachychiton populneus	Rancho Cucamonga	California	-117.6263869	34.10362143	good	introduced	RanchoCucamonga	NA	NA	NA	NA	NA	NA	NA	NA	NA	NA	NA	NA	NA	NA	NA	NA	NA	NA
TRE-67375	Carrotwood	Cupaniopsis anacardioides	Rancho Cucamonga	California	-117.6263838	34.09661261	good	introduced	RanchoCucamonga	NA	NA	NA	NA	NA	NA	NA	NA	NA	NA	NA	NA	NA	NA	NA	NA	NA	NA
TRE-67467	Crape myrtle	Lagerstroemia indica	Rancho Cucamonga	California	-117.626381	34.09672565	good	introduced	RanchoCucamonga	NA	NA	NA	NA	NA	NA	NA	NA	NA	NA	NA	NA	NA	NA	NA	NA	NA	NA
TRE-46016	Oak	Quercus ilex	Rancho Cucamonga	California	-117.6263676	34.16196801	good	introduced	RanchoCucamonga	NA	NA	NA	NA	NA	NA	NA	NA	NA	NA	NA	NA	NA	NA	NA	NA	NA	NA
TRE-48536	Palm	Syagrus romanzoffiana	Rancho Cucamonga	California	-117.6263649	34.14574774	good	introduced	RanchoCucamonga	NA	NA	NA	NA	NA	NA	NA	NA	NA	NA	NA	NA	NA	NA	NA	NA	NA	NA
TRE-48145	Bottle tree	Brachychiton populneus	Rancho Cucamonga	California	-117.626363	34.15181967	good	introduced	RanchoCucamonga	NA	NA	NA	NA	NA	NA	NA	NA	NA	NA	NA	NA	NA	NA	NA	NA	NA	NA
TRE-69776	Oak	Quercus virginiana	Rancho Cucamonga	California	-117.6263629	34.10271662	good	introduced	RanchoCucamonga	NA	NA	NA	NA	NA	NA	NA	NA	NA	NA	NA	NA	NA	NA	NA	NA	NA	NA
TRE-45272	Oak	Quercus ilex	Rancho Cucamonga	California	-117.6263559	34.16107448	good	introduced	RanchoCucamonga	NA	NA	NA	NA	NA	NA	NA	NA	NA	NA	NA	NA	NA	NA	NA	NA	NA	NA
TRE-52670	Crape myrtle	Lagerstroemia indica	Rancho Cucamonga	California	-117.6263552	34.13745184	good	introduced	RanchoCucamonga	NA	NA	NA	NA	NA	NA	NA	NA	NA	NA	NA	NA	NA	NA	NA	NA	NA	NA
TRE-73196	Oak	Quercus ilex	Rancho Cucamonga	California	-117.6263542	34.09571527	good	introduced	RanchoCucamonga	NA	NA	NA	NA	NA	NA	NA	NA	NA	NA	NA	NA	NA	NA	NA	NA	NA	NA
TRE-69791	Bottle tree	Brachychiton populneus	Rancho Cucamonga	California	-117.6263358	34.10379685	good	introduced	RanchoCucamonga	NA	NA	NA	NA	NA	NA	NA	NA	NA	NA	NA	NA	NA	NA	NA	NA	NA	NA
TRE-45222	Melaleuca	Melaleuca quinquenervia	Rancho Cucamonga	California	-117.6263307	34.16379952	good	introduced	RanchoCucamonga	NA	NA	NA	NA	NA	NA	NA	NA	NA	NA	NA	NA	NA	NA	NA	NA	NA	NA
TRE-48537	Palm	Syagrus romanzoffiana	Rancho Cucamonga	California	-117.6263254	34.14575195	good	introduced	RanchoCucamonga	NA	NA	NA	NA	NA	NA	NA	NA	NA	NA	NA	NA	NA	NA	NA	NA	NA	NA
TRE-46431	Crape myrtle	Lagerstroemia indica	Rancho Cucamonga	California	-117.6263234	34.15486845	NA	introduced	RanchoCucamonga	NA	NA	NA	NA	NA	NA	NA	NA	NA	NA	NA	NA	NA	NA	NA	NA	NA	NA
TRE-45202	Melaleuca	Melaleuca quinquenervia	Rancho Cucamonga	California	-117.6263135	34.1635396	good	introduced	RanchoCucamonga	NA	NA	NA	NA	NA	NA	NA	NA	NA	NA	NA	NA	NA	NA	NA	NA	NA	NA
TRE-48156	Chinese pistache	Pistacia chinensis	Rancho Cucamonga	California	-117.6263066	34.15348326	good	introduced	RanchoCucamonga	NA	NA	NA	NA	NA	NA	NA	NA	NA	NA	NA	NA	NA	NA	NA	NA	NA	NA
TRE-67376	Goldenrain	Koelreuteria paniculata	Rancho Cucamonga	California	-117.6263041	34.09661326	good	introduced	RanchoCucamonga	NA	NA	NA	NA	NA	NA	NA	NA	NA	NA	NA	NA	NA	NA	NA	NA	NA	NA
TRE-56068	Chitalpa tree	Chitalpa tashkentensis	Rancho Cucamonga	California	-117.6263041	34.1339932	NA	no_info	RanchoCucamonga	NA	NA	NA	NA	NA	NA	NA	NA	NA	NA	NA	NA	NA	NA	NA	NA	NA	NA
TRE-52621	Alder	Alnus rhombifolia	Rancho Cucamonga	California	-117.6263001	34.14063452	good	naturally_occurring	RanchoCucamonga	NA	NA	NA	NA	NA	NA	NA	NA	NA	NA	NA	NA	NA	NA	NA	NA	NA	NA
TRE-48498	Sycamore	Platanus acerifolia	Rancho Cucamonga	California	-117.626296	34.14985443	good	introduced	RanchoCucamonga	NA	NA	NA	NA	NA	NA	NA	NA	NA	NA	NA	NA	NA	NA	NA	NA	NA	NA
TRE-45203	Melaleuca	Melaleuca quinquenervia	Rancho Cucamonga	California	-117.6262886	34.16345241	good	introduced	RanchoCucamonga	NA	NA	NA	NA	NA	NA	NA	NA	NA	NA	NA	NA	NA	NA	NA	NA	NA	NA
TRE-67466	Goldenrain	Koelreuteria paniculata	Rancho Cucamonga	California	-117.6262864	34.09672897	fair	introduced	RanchoCucamonga	NA	NA	NA	NA	NA	NA	NA	NA	NA	NA	NA	NA	NA	NA	NA	NA	NA	NA
TRE-48596	Pygmy date palm	Phoenix roebelenii	Rancho Cucamonga	California	-117.6262831	34.14722836	good	no_info	RanchoCucamonga	NA	NA	NA	NA	NA	NA	NA	NA	NA	NA	NA	NA	NA	NA	NA	NA	NA	NA
TRE-48889	Palm	Syagrus romanzoffiana	Rancho Cucamonga	California	-117.626282	34.14460336	good	introduced	RanchoCucamonga	NA	NA	NA	NA	NA	NA	NA	NA	NA	NA	NA	NA	NA	NA	NA	NA	NA	NA
TRE-50104	Goldenrain	Koelreuteria paniculata	Rancho Cucamonga	California	-117.6262656	34.1436082	poor	introduced	RanchoCucamonga	NA	NA	NA	NA	NA	NA	NA	NA	NA	NA	NA	NA	NA	NA	NA	NA	NA	NA
TRE-45221	Melaleuca	Melaleuca quinquenervia	Rancho Cucamonga	California	-117.626264	34.16373045	good	introduced	RanchoCucamonga	NA	NA	NA	NA	NA	NA	NA	NA	NA	NA	NA	NA	NA	NA	NA	NA	NA	NA
TRE-46017	Oak	Quercus ilex	Rancho Cucamonga	California	-117.6262521	34.16196921	good	introduced	RanchoCucamonga	NA	NA	NA	NA	NA	NA	NA	NA	NA	NA	NA	NA	NA	NA	NA	NA	NA	NA
TRE-45204	Melaleuca	Melaleuca quinquenervia	Rancho Cucamonga	California	-117.6262518	34.16338633	good	introduced	RanchoCucamonga	NA	NA	NA	NA	NA	NA	NA	NA	NA	NA	NA	NA	NA	NA	NA	NA	NA	NA
TRE-599	Oak	Quercus ilex	Rancho Cucamonga	California	-117.6262426	34.16121312	good	introduced	RanchoCucamonga	NA	NA	NA	NA	NA	NA	NA	NA	NA	NA	NA	NA	NA	NA	NA	NA	NA	NA
TRE-48538	Palm	Syagrus romanzoffiana	Rancho Cucamonga	California	-117.626236	34.14575405	good	introduced	RanchoCucamonga	NA	NA	NA	NA	NA	NA	NA	NA	NA	NA	NA	NA	NA	NA	NA	NA	NA	NA
TRE-45276	Birch	Betula pendula	Rancho Cucamonga	California	-117.6262284	34.15770365	good	introduced	RanchoCucamonga	NA	NA	NA	NA	NA	NA	NA	NA	NA	NA	NA	NA	NA	NA	NA	NA	NA	NA
TRE-45205	Melaleuca	Melaleuca quinquenervia	Rancho Cucamonga	California	-117.6262247	34.16330558	good	introduced	RanchoCucamonga	NA	NA	NA	NA	NA	NA	NA	NA	NA	NA	NA	NA	NA	NA	NA	NA	NA	NA
TRE-45273	Oak	Quercus ilex	Rancho Cucamonga	California	-117.6262232	34.16107764	good	introduced	RanchoCucamonga	NA	NA	NA	NA	NA	NA	NA	NA	NA	NA	NA	NA	NA	NA	NA	NA	NA	NA
TRE-45277	Bottle tree	Brachychiton populneus	Rancho Cucamonga	California	-117.6262208	34.15772191	good	introduced	RanchoCucamonga	NA	NA	NA	NA	NA	NA	NA	NA	NA	NA	NA	NA	NA	NA	NA	NA	NA	NA
TRE-48890	Liquidambar	Liquidambar styraciflua	Rancho Cucamonga	California	-117.6262158	34.14388535	good	introduced	RanchoCucamonga	NA	NA	NA	NA	NA	NA	NA	NA	NA	NA	NA	NA	NA	NA	NA	NA	NA	NA
TRE-45278	Eucalyptus	Eucalyptus globulus	Rancho Cucamonga	California	-117.6262143	34.15781124	good	introduced	RanchoCucamonga	NA	NA	NA	NA	NA	NA	NA	NA	NA	NA	NA	NA	NA	NA	NA	NA	NA	NA
TRE-45279	Eucalyptus	Eucalyptus globulus	Rancho Cucamonga	California	-117.6262106	34.15794343	good	introduced	RanchoCucamonga	NA	NA	NA	NA	NA	NA	NA	NA	NA	NA	NA	NA	NA	NA	NA	NA	NA	NA
TRE-73208	NA	NA	Rancho Cucamonga	California	-117.6262075	34.09586053	NA	no_info	RanchoCucamonga	NA	NA	NA	NA	NA	NA	NA	NA	NA	NA	NA	NA	NA	NA	NA	NA	NA	NA
TRE-45206	Melaleuca	Melaleuca quinquenervia	Rancho Cucamonga	California	-117.6262024	34.16321196	good	introduced	RanchoCucamonga	NA	NA	NA	NA	NA	NA	NA	NA	NA	NA	NA	NA	NA	NA	NA	NA	NA	NA
TRE-69790	Palm	Syagrus romanzoffiana	Rancho Cucamonga	California	-117.6261995	34.10387014	good	introduced	RanchoCucamonga	NA	NA	NA	NA	NA	NA	NA	NA	NA	NA	NA	NA	NA	NA	NA	NA	NA	NA
TRE-52666	Palm	Syagrus romanzoffiana	Rancho Cucamonga	California	-117.6261967	34.13746096	good	introduced	RanchoCucamonga	NA	NA	NA	NA	NA	NA	NA	NA	NA	NA	NA	NA	NA	NA	NA	NA	NA	NA
TRE-45210	Melaleuca	Melaleuca quinquenervia	Rancho Cucamonga	California	-117.6261927	34.16278188	good	introduced	RanchoCucamonga	NA	NA	NA	NA	NA	NA	NA	NA	NA	NA	NA	NA	NA	NA	NA	NA	NA	NA
TRE-45207	Melaleuca	Melaleuca quinquenervia	Rancho Cucamonga	California	-117.6261905	34.16311661	good	introduced	RanchoCucamonga	NA	NA	NA	NA	NA	NA	NA	NA	NA	NA	NA	NA	NA	NA	NA	NA	NA	NA
TRE-52665	Palm	Syagrus romanzoffiana	Rancho Cucamonga	California	-117.62619	34.1373599	good	introduced	RanchoCucamonga	NA	NA	NA	NA	NA	NA	NA	NA	NA	NA	NA	NA	NA	NA	NA	NA	NA	NA
TRE-45208	Melaleuca	Melaleuca quinquenervia	Rancho Cucamonga	California	-117.6261853	34.16302126	good	introduced	RanchoCucamonga	NA	NA	NA	NA	NA	NA	NA	NA	NA	NA	NA	NA	NA	NA	NA	NA	NA	NA
TRE-45209	Melaleuca	Melaleuca quinquenervia	Rancho Cucamonga	California	-117.6261839	34.16286279	good	introduced	RanchoCucamonga	NA	NA	NA	NA	NA	NA	NA	NA	NA	NA	NA	NA	NA	NA	NA	NA	NA	NA
TRE-45280	Redbud	Cercis canadensis	Rancho Cucamonga	California	-117.626183	34.15811922	good	introduced	RanchoCucamonga	NA	NA	NA	NA	NA	NA	NA	NA	NA	NA	NA	NA	NA	NA	NA	NA	NA	NA
TRE-52667	Jacaranda	Jacaranda mimosifolia	Rancho Cucamonga	California	-117.6261829	34.13762025	poor	introduced	RanchoCucamonga	NA	NA	NA	NA	NA	NA	NA	NA	NA	NA	NA	NA	NA	NA	NA	NA	NA	NA
TRE-48165	Crape myrtle	Lagerstroemia indica	Rancho Cucamonga	California	-117.6261819	34.15358487	good	introduced	RanchoCucamonga	NA	NA	NA	NA	NA	NA	NA	NA	NA	NA	NA	NA	NA	NA	NA	NA	NA	NA
TRE-48455	Liquidambar	Liquidambar styraciflua	Rancho Cucamonga	California	-117.6261818	34.14860732	good	introduced	RanchoCucamonga	NA	NA	NA	NA	NA	NA	NA	NA	NA	NA	NA	NA	NA	NA	NA	NA	NA	NA
TRE-52711	Magnolia	Magnolia grandiflora	Rancho Cucamonga	California	-117.626169	34.13635552	good	introduced	RanchoCucamonga	NA	NA	NA	NA	NA	NA	NA	NA	NA	NA	NA	NA	NA	NA	NA	NA	NA	NA
TRE-52729	African sumac	Rhus lancea	Rancho Cucamonga	California	-117.6261671	34.13710427	good	no_info	RanchoCucamonga	NA	NA	NA	NA	NA	NA	NA	NA	NA	NA	NA	NA	NA	NA	NA	NA	NA	NA
TRE-69755	Bottle tree	Brachychiton populneus	Rancho Cucamonga	California	-117.6261668	34.10372976	good	introduced	RanchoCucamonga	NA	NA	NA	NA	NA	NA	NA	NA	NA	NA	NA	NA	NA	NA	NA	NA	NA	NA
TRE-56069	Chitalpa tree	Chitalpa tashkentensis	Rancho Cucamonga	California	-117.6261628	34.13389811	NA	no_info	RanchoCucamonga	NA	NA	NA	NA	NA	NA	NA	NA	NA	NA	NA	NA	NA	NA	NA	NA	NA	NA
TRE-66290	NA	NA	Rancho Cucamonga	California	-117.6261582	34.10034516	good	no_info	RanchoCucamonga	NA	NA	NA	NA	NA	NA	NA	NA	NA	NA	NA	NA	NA	NA	NA	NA	NA	NA
TRE-46010	Liquidambar	Liquidambar styraciflua	Rancho Cucamonga	California	-117.6261549	34.16190846	good	introduced	RanchoCucamonga	NA	NA	NA	NA	NA	NA	NA	NA	NA	NA	NA	NA	NA	NA	NA	NA	NA	NA
TRE-45220	Melaleuca	Melaleuca quinquenervia	Rancho Cucamonga	California	-117.6261533	34.16356013	good	introduced	RanchoCucamonga	NA	NA	NA	NA	NA	NA	NA	NA	NA	NA	NA	NA	NA	NA	NA	NA	NA	NA
TRE-46430	Crape myrtle	Lagerstroemia indica	Rancho Cucamonga	California	-117.626152	34.15486227	NA	introduced	RanchoCucamonga	NA	NA	NA	NA	NA	NA	NA	NA	NA	NA	NA	NA	NA	NA	NA	NA	NA	NA
TRE-76825	Ash	Fraxinus	Rancho Cucamonga	California	-117.6261515	34.1024059	good	no_info	RanchoCucamonga	NA	NA	NA	NA	NA	NA	NA	NA	NA	NA	NA	NA	NA	NA	NA	NA	NA	NA
TRE-52620	Birch	Betula pendula	Rancho Cucamonga	California	-117.6261496	34.14082285	good	introduced	RanchoCucamonga	NA	NA	NA	NA	NA	NA	NA	NA	NA	NA	NA	NA	NA	NA	NA	NA	NA	NA
TRE-69789	Goldenrain	Koelreuteria paniculata	Rancho Cucamonga	California	-117.626148	34.10388438	good	introduced	RanchoCucamonga	NA	NA	NA	NA	NA	NA	NA	NA	NA	NA	NA	NA	NA	NA	NA	NA	NA	NA
TRE-66297	Palm	Syagrus romanzoffiana	Rancho Cucamonga	California	-117.6261459	34.10159905	good	introduced	RanchoCucamonga	NA	NA	NA	NA	NA	NA	NA	NA	NA	NA	NA	NA	NA	NA	NA	NA	NA	NA
TRE-48446	Liquidambar	Liquidambar styraciflua	Rancho Cucamonga	California	-117.6261453	34.14851487	good	introduced	RanchoCucamonga	NA	NA	NA	NA	NA	NA	NA	NA	NA	NA	NA	NA	NA	NA	NA	NA	NA	NA
TRE-46018	Oak	Quercus ilex	Rancho Cucamonga	California	-117.6261331	34.16196928	good	introduced	RanchoCucamonga	NA	NA	NA	NA	NA	NA	NA	NA	NA	NA	NA	NA	NA	NA	NA	NA	NA	NA
TRE-45274	Oak	Quercus ilex	Rancho Cucamonga	California	-117.6261325	34.16107527	good	introduced	RanchoCucamonga	NA	NA	NA	NA	NA	NA	NA	NA	NA	NA	NA	NA	NA	NA	NA	NA	NA	NA
TRE-52669	Palm	Washingtonia robusta	Rancho Cucamonga	California	-117.6261309	34.13769775	good	introduced	RanchoCucamonga	NA	NA	NA	NA	NA	NA	NA	NA	NA	NA	NA	NA	NA	NA	NA	NA	NA	NA
TRE-48539	Palm	Syagrus romanzoffiana	Rancho Cucamonga	California	-117.6261307	34.14575458	good	introduced	RanchoCucamonga	NA	NA	NA	NA	NA	NA	NA	NA	NA	NA	NA	NA	NA	NA	NA	NA	NA	NA
TRE-45219	Melaleuca	Melaleuca quinquenervia	Rancho Cucamonga	California	-117.6261299	34.16347094	good	introduced	RanchoCucamonga	NA	NA	NA	NA	NA	NA	NA	NA	NA	NA	NA	NA	NA	NA	NA	NA	NA	NA
TRE-48885	Liquidambar	Liquidambar styraciflua	Rancho Cucamonga	California	-117.6261297	34.14387779	good	introduced	RanchoCucamonga	NA	NA	NA	NA	NA	NA	NA	NA	NA	NA	NA	NA	NA	NA	NA	NA	NA	NA
TRE-48886	Olive	Olea europaea	Rancho Cucamonga	California	-117.6261282	34.14425538	good	introduced	RanchoCucamonga	NA	NA	NA	NA	NA	NA	NA	NA	NA	NA	NA	NA	NA	NA	NA	NA	NA	NA
TRE-48887	Jacaranda	Jacaranda mimosifolia	Rancho Cucamonga	California	-117.6261262	34.14434382	good	introduced	RanchoCucamonga	NA	NA	NA	NA	NA	NA	NA	NA	NA	NA	NA	NA	NA	NA	NA	NA	NA	NA
TRE-52664	Pygmy date palm	Phoenix roebelenii	Rancho Cucamonga	California	-117.6261259	34.13723659	good	no_info	RanchoCucamonga	NA	NA	NA	NA	NA	NA	NA	NA	NA	NA	NA	NA	NA	NA	NA	NA	NA	NA
TRE-46011	Liquidambar	Liquidambar styraciflua	Rancho Cucamonga	California	-117.6261233	34.16190443	good	introduced	RanchoCucamonga	NA	NA	NA	NA	NA	NA	NA	NA	NA	NA	NA	NA	NA	NA	NA	NA	NA	NA
TRE-52668	Palm	Washingtonia robusta	Rancho Cucamonga	California	-117.6261188	34.13769098	good	introduced	RanchoCucamonga	NA	NA	NA	NA	NA	NA	NA	NA	NA	NA	NA	NA	NA	NA	NA	NA	NA	NA
TRE-67465	Bottle tree	Brachychiton populneus	Rancho Cucamonga	California	-117.6261141	34.09673405	good	introduced	RanchoCucamonga	NA	NA	NA	NA	NA	NA	NA	NA	NA	NA	NA	NA	NA	NA	NA	NA	NA	NA
TRE-48540	Pygmy date palm	Phoenix roebelenii	Rancho Cucamonga	California	-117.6261103	34.14576141	good	no_info	RanchoCucamonga	NA	NA	NA	NA	NA	NA	NA	NA	NA	NA	NA	NA	NA	NA	NA	NA	NA	NA
TRE-66289	Palm	Washingtonia robusta	Rancho Cucamonga	California	-117.6261092	34.10034453	good	introduced	RanchoCucamonga	NA	NA	NA	NA	NA	NA	NA	NA	NA	NA	NA	NA	NA	NA	NA	NA	NA	NA
TRE-45218	Melaleuca	Melaleuca quinquenervia	Rancho Cucamonga	California	-117.6261091	34.16338499	good	introduced	RanchoCucamonga	NA	NA	NA	NA	NA	NA	NA	NA	NA	NA	NA	NA	NA	NA	NA	NA	NA	NA
TRE-52663	Pygmy date palm	Phoenix roebelenii	Rancho Cucamonga	California	-117.6261073	34.13723219	good	no_info	RanchoCucamonga	NA	NA	NA	NA	NA	NA	NA	NA	NA	NA	NA	NA	NA	NA	NA	NA	NA	NA
TRE-68054	Palm	Syagrus romanzoffiana	Rancho Cucamonga	California	-117.6260962	34.09458034	good	introduced	RanchoCucamonga	NA	NA	NA	NA	NA	NA	NA	NA	NA	NA	NA	NA	NA	NA	NA	NA	NA	NA
TRE-67377	Pine	Pinus	Rancho Cucamonga	California	-117.6260955	34.0966114	good	no_info	RanchoCucamonga	NA	NA	NA	NA	NA	NA	NA	NA	NA	NA	NA	NA	NA	NA	NA	NA	NA	NA
TRE-68053	Palm	Syagrus romanzoffiana	Rancho Cucamonga	California	-117.6260936	34.09460982	good	introduced	RanchoCucamonga	NA	NA	NA	NA	NA	NA	NA	NA	NA	NA	NA	NA	NA	NA	NA	NA	NA	NA
TRE-48541	Palm	Syagrus romanzoffiana	Rancho Cucamonga	California	-117.6260935	34.14575719	good	introduced	RanchoCucamonga	NA	NA	NA	NA	NA	NA	NA	NA	NA	NA	NA	NA	NA	NA	NA	NA	NA	NA
TRE-68052	Palm	Syagrus romanzoffiana	Rancho Cucamonga	California	-117.6260919	34.09482468	good	introduced	RanchoCucamonga	NA	NA	NA	NA	NA	NA	NA	NA	NA	NA	NA	NA	NA	NA	NA	NA	NA	NA
TRE-68051	Palm	Syagrus romanzoffiana	Rancho Cucamonga	California	-117.6260913	34.09486949	good	introduced	RanchoCucamonga	NA	NA	NA	NA	NA	NA	NA	NA	NA	NA	NA	NA	NA	NA	NA	NA	NA	NA
TRE-68055	Palm	Washingtonia robusta	Rancho Cucamonga	California	-117.6260885	34.09403328	good	introduced	RanchoCucamonga	NA	NA	NA	NA	NA	NA	NA	NA	NA	NA	NA	NA	NA	NA	NA	NA	NA	NA
TRE-48157	NA	NA	Rancho Cucamonga	California	-117.6260884	34.15346781	NA	no_info	RanchoCucamonga	NA	NA	NA	NA	NA	NA	NA	NA	NA	NA	NA	NA	NA	NA	NA	NA	NA	NA
TRE-69788	Goldenrain	Koelreuteria paniculata	Rancho Cucamonga	California	-117.626088	34.10390593	good	introduced	RanchoCucamonga	NA	NA	NA	NA	NA	NA	NA	NA	NA	NA	NA	NA	NA	NA	NA	NA	NA	NA
TRE-52662	Pygmy date palm	Phoenix roebelenii	Rancho Cucamonga	California	-117.6260867	34.13722999	good	no_info	RanchoCucamonga	NA	NA	NA	NA	NA	NA	NA	NA	NA	NA	NA	NA	NA	NA	NA	NA	NA	NA
TRE-45217	Melaleuca	Melaleuca quinquenervia	Rancho Cucamonga	California	-117.6260858	34.16329849	good	introduced	RanchoCucamonga	NA	NA	NA	NA	NA	NA	NA	NA	NA	NA	NA	NA	NA	NA	NA	NA	NA	NA
TRE-52706	Palm	Washingtonia filifera	Rancho Cucamonga	California	-117.6260843	34.13570162	good	naturally_occurring	RanchoCucamonga	NA	NA	NA	NA	NA	NA	NA	NA	NA	NA	NA	NA	NA	NA	NA	NA	NA	NA
TRE-600	Oak	Quercus ilex	Rancho Cucamonga	California	-117.6260819	34.16121405	NA	introduced	RanchoCucamonga	NA	NA	NA	NA	NA	NA	NA	NA	NA	NA	NA	NA	NA	NA	NA	NA	NA	NA
TRE-48454	Liquidambar	Liquidambar styraciflua	Rancho Cucamonga	California	-117.6260778	34.14859555	good	introduced	RanchoCucamonga	NA	NA	NA	NA	NA	NA	NA	NA	NA	NA	NA	NA	NA	NA	NA	NA	NA	NA
TRE-52587	Crape myrtle	Lagerstroemia indica	Rancho Cucamonga	California	-117.6260778	34.14232105	good	introduced	RanchoCucamonga	NA	NA	NA	NA	NA	NA	NA	NA	NA	NA	NA	NA	NA	NA	NA	NA	NA	NA
TRE-68050	Jacaranda	Jacaranda mimosifolia	Rancho Cucamonga	California	-117.6260753	34.09533556	good	introduced	RanchoCucamonga	NA	NA	NA	NA	NA	NA	NA	NA	NA	NA	NA	NA	NA	NA	NA	NA	NA	NA
TRE-48595	Crape myrtle	Lagerstroemia indica	Rancho Cucamonga	California	-117.6260719	34.14722903	good	introduced	RanchoCucamonga	NA	NA	NA	NA	NA	NA	NA	NA	NA	NA	NA	NA	NA	NA	NA	NA	NA	NA
TRE-66288	Palm	Washingtonia robusta	Rancho Cucamonga	California	-117.6260717	34.1003439	good	introduced	RanchoCucamonga	NA	NA	NA	NA	NA	NA	NA	NA	NA	NA	NA	NA	NA	NA	NA	NA	NA	NA
TRE-50105	Liquidambar	Liquidambar styraciflua	Rancho Cucamonga	California	-117.6260699	34.14361285	good	introduced	RanchoCucamonga	NA	NA	NA	NA	NA	NA	NA	NA	NA	NA	NA	NA	NA	NA	NA	NA	NA	NA
TRE-48888	Jacaranda	Jacaranda mimosifolia	Rancho Cucamonga	California	-117.6260622	34.14456607	good	introduced	RanchoCucamonga	NA	NA	NA	NA	NA	NA	NA	NA	NA	NA	NA	NA	NA	NA	NA	NA	NA	NA
TRE-48588	Pine	Pinus	Rancho Cucamonga	California	-117.6260596	34.1471235	good	no_info	RanchoCucamonga	NA	NA	NA	NA	NA	NA	NA	NA	NA	NA	NA	NA	NA	NA	NA	NA	NA	NA
TRE-45215	Melaleuca	Melaleuca quinquenervia	Rancho Cucamonga	California	-117.6260582	34.16287221	good	introduced	RanchoCucamonga	NA	NA	NA	NA	NA	NA	NA	NA	NA	NA	NA	NA	NA	NA	NA	NA	NA	NA
TRE-45211	Melaleuca	Melaleuca quinquenervia	Rancho Cucamonga	California	-117.6260547	34.16251665	good	introduced	RanchoCucamonga	NA	NA	NA	NA	NA	NA	NA	NA	NA	NA	NA	NA	NA	NA	NA	NA	NA	NA
TRE-45213	Melaleuca	Melaleuca quinquenervia	Rancho Cucamonga	California	-117.6260504	34.16274121	good	introduced	RanchoCucamonga	NA	NA	NA	NA	NA	NA	NA	NA	NA	NA	NA	NA	NA	NA	NA	NA	NA	NA
TRE-48499	Sycamore	Platanus acerifolia	Rancho Cucamonga	California	-117.6260502	34.14984753	NA	introduced	RanchoCucamonga	NA	NA	NA	NA	NA	NA	NA	NA	NA	NA	NA	NA	NA	NA	NA	NA	NA	NA
TRE-45212	Melaleuca	Melaleuca quinquenervia	Rancho Cucamonga	California	-117.6260493	34.16265955	good	introduced	RanchoCucamonga	NA	NA	NA	NA	NA	NA	NA	NA	NA	NA	NA	NA	NA	NA	NA	NA	NA	NA
TRE-67378	Goldenrain	Koelreuteria paniculata	Rancho Cucamonga	California	-117.6260485	34.09661195	good	introduced	RanchoCucamonga	NA	NA	NA	NA	NA	NA	NA	NA	NA	NA	NA	NA	NA	NA	NA	NA	NA	NA
TRE-45216	Melaleuca	Melaleuca quinquenervia	Rancho Cucamonga	California	-117.6260457	34.16306994	good	introduced	RanchoCucamonga	NA	NA	NA	NA	NA	NA	NA	NA	NA	NA	NA	NA	NA	NA	NA	NA	NA	NA
TRE-48550	Palm	Syagrus romanzoffiana	Rancho Cucamonga	California	-117.6260444	34.14589499	good	introduced	RanchoCucamonga	NA	NA	NA	NA	NA	NA	NA	NA	NA	NA	NA	NA	NA	NA	NA	NA	NA	NA
TRE-45214	Melaleuca	Melaleuca quinquenervia	Rancho Cucamonga	California	-117.6260432	34.16279527	good	introduced	RanchoCucamonga	NA	NA	NA	NA	NA	NA	NA	NA	NA	NA	NA	NA	NA	NA	NA	NA	NA	NA
TRE-73209	Oak	Quercus ilex	Rancho Cucamonga	California	-117.6260363	34.09585909	good	introduced	RanchoCucamonga	NA	NA	NA	NA	NA	NA	NA	NA	NA	NA	NA	NA	NA	NA	NA	NA	NA	NA
TRE-52661	Pear	Pyrus calleryana	Rancho Cucamonga	California	-117.6260363	34.13722394	good	introduced	RanchoCucamonga	NA	NA	NA	NA	NA	NA	NA	NA	NA	NA	NA	NA	NA	NA	NA	NA	NA	NA
TRE-48549	Palm	Syagrus romanzoffiana	Rancho Cucamonga	California	-117.6260159	34.14586775	good	introduced	RanchoCucamonga	NA	NA	NA	NA	NA	NA	NA	NA	NA	NA	NA	NA	NA	NA	NA	NA	NA	NA
TRE-48589	Pine	Pinus	Rancho Cucamonga	California	-117.6260127	34.14712714	good	no_info	RanchoCucamonga	NA	NA	NA	NA	NA	NA	NA	NA	NA	NA	NA	NA	NA	NA	NA	NA	NA	NA
TRE-52730	African sumac	Rhus lancea	Rancho Cucamonga	California	-117.6260121	34.13710626	good	no_info	RanchoCucamonga	NA	NA	NA	NA	NA	NA	NA	NA	NA	NA	NA	NA	NA	NA	NA	NA	NA	NA
TRE-45429	Redbud	Cercis canadensis	Rancho Cucamonga	California	-117.62601	34.15726352	good	introduced	RanchoCucamonga	NA	NA	NA	NA	NA	NA	NA	NA	NA	NA	NA	NA	NA	NA	NA	NA	NA	NA
TRE-66275	Palm	Syagrus romanzoffiana	Rancho Cucamonga	California	-117.625996	34.10025259	good	introduced	RanchoCucamonga	NA	NA	NA	NA	NA	NA	NA	NA	NA	NA	NA	NA	NA	NA	NA	NA	NA	NA
TRE-69756	Bottle tree	Brachychiton populneus	Rancho Cucamonga	California	-117.6259954	34.10381072	good	introduced	RanchoCucamonga	NA	NA	NA	NA	NA	NA	NA	NA	NA	NA	NA	NA	NA	NA	NA	NA	NA	NA
TRE-67379	Catalpa	Catalpa bignonioides	Rancho Cucamonga	California	-117.6259953	34.09661455	good	introduced	RanchoCucamonga	NA	NA	NA	NA	NA	NA	NA	NA	NA	NA	NA	NA	NA	NA	NA	NA	NA	NA
TRE-48453	Liquidambar	Liquidambar styraciflua	Rancho Cucamonga	California	-117.6259871	34.14859917	good	introduced	RanchoCucamonga	NA	NA	NA	NA	NA	NA	NA	NA	NA	NA	NA	NA	NA	NA	NA	NA	NA	NA
TRE-68057	Palm	Syagrus romanzoffiana	Rancho Cucamonga	California	-117.625983	34.09406206	good	introduced	RanchoCucamonga	NA	NA	NA	NA	NA	NA	NA	NA	NA	NA	NA	NA	NA	NA	NA	NA	NA	NA
TRE-69762	Trumpet tree	Tabebuia impetiginosa	Rancho Cucamonga	California	-117.6259821	34.10304366	good	no_info	RanchoCucamonga	NA	NA	NA	NA	NA	NA	NA	NA	NA	NA	NA	NA	NA	NA	NA	NA	NA	NA
TRE-68056	Palm	Syagrus romanzoffiana	Rancho Cucamonga	California	-117.6259815	34.09403171	good	introduced	RanchoCucamonga	NA	NA	NA	NA	NA	NA	NA	NA	NA	NA	NA	NA	NA	NA	NA	NA	NA	NA
TRE-48548	Palm	Syagrus romanzoffiana	Rancho Cucamonga	California	-117.6259812	34.14588567	good	introduced	RanchoCucamonga	NA	NA	NA	NA	NA	NA	NA	NA	NA	NA	NA	NA	NA	NA	NA	NA	NA	NA
TRE-68059	Liquidambar	Liquidambar styraciflua	Rancho Cucamonga	California	-117.6259742	34.09554915	dead	introduced	RanchoCucamonga	NA	NA	NA	NA	NA	NA	NA	NA	NA	NA	NA	NA	NA	NA	NA	NA	NA	NA
TRE-68058	Mulberry	Morus alba	Rancho Cucamonga	California	-117.6259736	34.09539393	good	introduced	RanchoCucamonga	NA	NA	NA	NA	NA	NA	NA	NA	NA	NA	NA	NA	NA	NA	NA	NA	NA	NA
TRE-52619	Crape myrtle	Lagerstroemia indica	Rancho Cucamonga	California	-117.6259694	34.14093773	good	introduced	RanchoCucamonga	NA	NA	NA	NA	NA	NA	NA	NA	NA	NA	NA	NA	NA	NA	NA	NA	NA	NA
TRE-52652	Strawberry tree	Arbutus unedo	Rancho Cucamonga	California	-117.625968	34.14224992	good	introduced	RanchoCucamonga	NA	NA	NA	NA	NA	NA	NA	NA	NA	NA	NA	NA	NA	NA	NA	NA	NA	NA
TRE-48547	Palm	Syagrus romanzoffiana	Rancho Cucamonga	California	-117.6259621	34.14587134	good	introduced	RanchoCucamonga	NA	NA	NA	NA	NA	NA	NA	NA	NA	NA	NA	NA	NA	NA	NA	NA	NA	NA
TRE-601	Oak	Quercus ilex	Rancho Cucamonga	California	-117.6259616	34.16121474	good	introduced	RanchoCucamonga	NA	NA	NA	NA	NA	NA	NA	NA	NA	NA	NA	NA	NA	NA	NA	NA	NA	NA
TRE-52731	African sumac	Rhus lancea	Rancho Cucamonga	California	-117.6259541	34.13710841	good	no_info	RanchoCucamonga	NA	NA	NA	NA	NA	NA	NA	NA	NA	NA	NA	NA	NA	NA	NA	NA	NA	NA
TRE-73210	Oak	Quercus ilex	Rancho Cucamonga	California	-117.625936	34.0958571	good	introduced	RanchoCucamonga	NA	NA	NA	NA	NA	NA	NA	NA	NA	NA	NA	NA	NA	NA	NA	NA	NA	NA
TRE-69777	Palm	Syagrus romanzoffiana	Rancho Cucamonga	California	-117.6259352	34.10288953	good	introduced	RanchoCucamonga	NA	NA	NA	NA	NA	NA	NA	NA	NA	NA	NA	NA	NA	NA	NA	NA	NA	NA
TRE-50106	Liquidambar	Liquidambar styraciflua	Rancho Cucamonga	California	-117.6259337	34.14361882	good	introduced	RanchoCucamonga	NA	NA	NA	NA	NA	NA	NA	NA	NA	NA	NA	NA	NA	NA	NA	NA	NA	NA
TRE-52710	Magnolia	Magnolia grandiflora	Rancho Cucamonga	California	-117.6259329	34.13636317	NA	introduced	RanchoCucamonga	NA	NA	NA	NA	NA	NA	NA	NA	NA	NA	NA	NA	NA	NA	NA	NA	NA	NA
TRE-66276	Plum	Prunus cerasifera	Rancho Cucamonga	California	-117.625928	34.10024597	good	introduced	RanchoCucamonga	NA	NA	NA	NA	NA	NA	NA	NA	NA	NA	NA	NA	NA	NA	NA	NA	NA	NA
TRE-46012	Liquidambar	Liquidambar styraciflua	Rancho Cucamonga	California	-117.6259263	34.16190537	good	introduced	RanchoCucamonga	NA	NA	NA	NA	NA	NA	NA	NA	NA	NA	NA	NA	NA	NA	NA	NA	NA	NA
TRE-52653	NA	NA	Rancho Cucamonga	California	-117.6259208	34.1422713	NA	no_info	RanchoCucamonga	NA	NA	NA	NA	NA	NA	NA	NA	NA	NA	NA	NA	NA	NA	NA	NA	NA	NA
TRE-66305	NA	NA	Rancho Cucamonga	California	-117.6259181	34.10107058	NA	no_info	RanchoCucamonga	NA	NA	NA	NA	NA	NA	NA	NA	NA	NA	NA	NA	NA	NA	NA	NA	NA	NA
TRE-48164	Cedar	Cedrus	Rancho Cucamonga	California	-117.6259175	34.15357818	good	no_info	RanchoCucamonga	NA	NA	NA	NA	NA	NA	NA	NA	NA	NA	NA	NA	NA	NA	NA	NA	NA	NA
TRE-69786	Goldenrain	Koelreuteria paniculata	Rancho Cucamonga	California	-117.6259171	34.10399538	good	introduced	RanchoCucamonga	NA	NA	NA	NA	NA	NA	NA	NA	NA	NA	NA	NA	NA	NA	NA	NA	NA	NA
TRE-48594	Crape myrtle	Lagerstroemia indica	Rancho Cucamonga	California	-117.6259144	34.14723218	good	introduced	RanchoCucamonga	NA	NA	NA	NA	NA	NA	NA	NA	NA	NA	NA	NA	NA	NA	NA	NA	NA	NA
TRE-48542	Palm	Syagrus romanzoffiana	Rancho Cucamonga	California	-117.6259099	34.14575005	good	introduced	RanchoCucamonga	NA	NA	NA	NA	NA	NA	NA	NA	NA	NA	NA	NA	NA	NA	NA	NA	NA	NA
TRE-67449	NA	NA	Rancho Cucamonga	California	-117.6258992	34.09862973	NA	no_info	RanchoCucamonga	NA	NA	NA	NA	NA	NA	NA	NA	NA	NA	NA	NA	NA	NA	NA	NA	NA	NA
TRE-67450	Bottle tree	Brachychiton populneus	Rancho Cucamonga	California	-117.6258989	34.0985676	good	introduced	RanchoCucamonga	NA	NA	NA	NA	NA	NA	NA	NA	NA	NA	NA	NA	NA	NA	NA	NA	NA	NA
TRE-69757	Bottle tree	Brachychiton populneus	Rancho Cucamonga	California	-117.6258989	34.10384963	good	introduced	RanchoCucamonga	NA	NA	NA	NA	NA	NA	NA	NA	NA	NA	NA	NA	NA	NA	NA	NA	NA	NA
TRE-67451	Bottle tree	Brachychiton populneus	Rancho Cucamonga	California	-117.6258977	34.09842679	good	introduced	RanchoCucamonga	NA	NA	NA	NA	NA	NA	NA	NA	NA	NA	NA	NA	NA	NA	NA	NA	NA	NA
TRE-66277	Pepper	Schinus molle	Rancho Cucamonga	California	-117.6258967	34.10024664	good	introduced	RanchoCucamonga	NA	NA	NA	NA	NA	NA	NA	NA	NA	NA	NA	NA	NA	NA	NA	NA	NA	NA
TRE-67444	NA	NA	Rancho Cucamonga	California	-117.6258967	34.09915398	poor	no_info	RanchoCucamonga	NA	NA	NA	NA	NA	NA	NA	NA	NA	NA	NA	NA	NA	NA	NA	NA	NA	NA
TRE-67446	NA	NA	Rancho Cucamonga	California	-117.6258955	34.09904705	NA	no_info	RanchoCucamonga	NA	NA	NA	NA	NA	NA	NA	NA	NA	NA	NA	NA	NA	NA	NA	NA	NA	NA
TRE-67445	NA	NA	Rancho Cucamonga	California	-117.6258949	34.0991018	poor	no_info	RanchoCucamonga	NA	NA	NA	NA	NA	NA	NA	NA	NA	NA	NA	NA	NA	NA	NA	NA	NA	NA
TRE-67448	NA	NA	Rancho Cucamonga	California	-117.6258917	34.09880987	NA	no_info	RanchoCucamonga	NA	NA	NA	NA	NA	NA	NA	NA	NA	NA	NA	NA	NA	NA	NA	NA	NA	NA
TRE-48546	Palm	Syagrus romanzoffiana	Rancho Cucamonga	California	-117.6258895	34.14587134	good	introduced	RanchoCucamonga	NA	NA	NA	NA	NA	NA	NA	NA	NA	NA	NA	NA	NA	NA	NA	NA	NA	NA
TRE-66287	Elm	Ulmus parvifolia	Rancho Cucamonga	California	-117.6258894	34.10035412	good	introduced	RanchoCucamonga	NA	NA	NA	NA	NA	NA	NA	NA	NA	NA	NA	NA	NA	NA	NA	NA	NA	NA
TRE-67447	NA	NA	Rancho Cucamonga	California	-117.6258855	34.09886154	NA	no_info	RanchoCucamonga	NA	NA	NA	NA	NA	NA	NA	NA	NA	NA	NA	NA	NA	NA	NA	NA	NA	NA
TRE-67380	Goldenrain	Koelreuteria paniculata	Rancho Cucamonga	California	-117.6258846	34.09661087	good	introduced	RanchoCucamonga	NA	NA	NA	NA	NA	NA	NA	NA	NA	NA	NA	NA	NA	NA	NA	NA	NA	NA
TRE-52660	Pear	Pyrus calleryana	Rancho Cucamonga	California	-117.6258835	34.13723192	good	introduced	RanchoCucamonga	NA	NA	NA	NA	NA	NA	NA	NA	NA	NA	NA	NA	NA	NA	NA	NA	NA	NA
TRE-56070	Chitalpa tree	Chitalpa tashkentensis	Rancho Cucamonga	California	-117.6258834	34.13398158	good	no_info	RanchoCucamonga	NA	NA	NA	NA	NA	NA	NA	NA	NA	NA	NA	NA	NA	NA	NA	NA	NA	NA
TRE-67464	Bottle tree	Brachychiton populneus	Rancho Cucamonga	California	-117.6258795	34.09683061	good	introduced	RanchoCucamonga	NA	NA	NA	NA	NA	NA	NA	NA	NA	NA	NA	NA	NA	NA	NA	NA	NA	NA
TRE-67457	Bottle tree	Brachychiton populneus	Rancho Cucamonga	California	-117.6258789	34.09771862	good	introduced	RanchoCucamonga	NA	NA	NA	NA	NA	NA	NA	NA	NA	NA	NA	NA	NA	NA	NA	NA	NA	NA
TRE-46013	Liquidambar	Liquidambar styraciflua	Rancho Cucamonga	California	-117.6258788	34.1619063	good	introduced	RanchoCucamonga	NA	NA	NA	NA	NA	NA	NA	NA	NA	NA	NA	NA	NA	NA	NA	NA	NA	NA
TRE-69778	Oak	Quercus virginiana	Rancho Cucamonga	California	-117.6258785	34.10292503	good	introduced	RanchoCucamonga	NA	NA	NA	NA	NA	NA	NA	NA	NA	NA	NA	NA	NA	NA	NA	NA	NA	NA
TRE-67459	Bottle tree	Brachychiton populneus	Rancho Cucamonga	California	-117.6258782	34.09733326	good	introduced	RanchoCucamonga	NA	NA	NA	NA	NA	NA	NA	NA	NA	NA	NA	NA	NA	NA	NA	NA	NA	NA
TRE-48447	Liquidambar	Liquidambar styraciflua	Rancho Cucamonga	California	-117.6258775	34.14849678	good	introduced	RanchoCucamonga	NA	NA	NA	NA	NA	NA	NA	NA	NA	NA	NA	NA	NA	NA	NA	NA	NA	NA
TRE-67461	Camphor	Cinnamomum camphora	Rancho Cucamonga	California	-117.6258774	34.09701126	poor	introduced	RanchoCucamonga	NA	NA	NA	NA	NA	NA	NA	NA	NA	NA	NA	NA	NA	NA	NA	NA	NA	NA
TRE-67458	NA	NA	Rancho Cucamonga	California	-117.625877	34.09753938	NA	no_info	RanchoCucamonga	NA	NA	NA	NA	NA	NA	NA	NA	NA	NA	NA	NA	NA	NA	NA	NA	NA	NA
TRE-67463	NA	NA	Rancho Cucamonga	California	-117.6258763	34.09688446	NA	no_info	RanchoCucamonga	NA	NA	NA	NA	NA	NA	NA	NA	NA	NA	NA	NA	NA	NA	NA	NA	NA	NA
TRE-67462	Ficus	Ficus macrophylla	Rancho Cucamonga	California	-117.6258742	34.09695409	good	introduced	RanchoCucamonga	NA	NA	NA	NA	NA	NA	NA	NA	NA	NA	NA	NA	NA	NA	NA	NA	NA	NA
TRE-67460	Bottle tree	Brachychiton populneus	Rancho Cucamonga	California	-117.6258719	34.09722358	good	introduced	RanchoCucamonga	NA	NA	NA	NA	NA	NA	NA	NA	NA	NA	NA	NA	NA	NA	NA	NA	NA	NA
TRE-67456	Bottle tree	Brachychiton populneus	Rancho Cucamonga	California	-117.6258694	34.09790441	good	introduced	RanchoCucamonga	NA	NA	NA	NA	NA	NA	NA	NA	NA	NA	NA	NA	NA	NA	NA	NA	NA	NA
TRE-52654	Magnolia	Magnolia grandiflora	Rancho Cucamonga	California	-117.625868	34.14230077	good	introduced	RanchoCucamonga	NA	NA	NA	NA	NA	NA	NA	NA	NA	NA	NA	NA	NA	NA	NA	NA	NA	NA
TRE-52618	Pepper	Schinus terebinthifolia	Rancho Cucamonga	California	-117.6258669	34.14057234	good	introduced	RanchoCucamonga	NA	NA	NA	NA	NA	NA	NA	NA	NA	NA	NA	NA	NA	NA	NA	NA	NA	NA
TRE-48452	Liquidambar	Liquidambar styraciflua	Rancho Cucamonga	California	-117.6258667	34.14859639	good	introduced	RanchoCucamonga	NA	NA	NA	NA	NA	NA	NA	NA	NA	NA	NA	NA	NA	NA	NA	NA	NA	NA
TRE-67453	Liquidambar	Liquidambar styraciflua	Rancho Cucamonga	California	-117.6258652	34.0981171	fair	introduced	RanchoCucamonga	NA	NA	NA	NA	NA	NA	NA	NA	NA	NA	NA	NA	NA	NA	NA	NA	NA	NA
TRE-67452	Liquidambar	Liquidambar styraciflua	Rancho Cucamonga	California	-117.6258652	34.09825791	fair	introduced	RanchoCucamonga	NA	NA	NA	NA	NA	NA	NA	NA	NA	NA	NA	NA	NA	NA	NA	NA	NA	NA
TRE-67455	Liquidambar	Liquidambar styraciflua	Rancho Cucamonga	California	-117.6258624	34.09797731	fair	introduced	RanchoCucamonga	NA	NA	NA	NA	NA	NA	NA	NA	NA	NA	NA	NA	NA	NA	NA	NA	NA	NA
TRE-67454	Liquidambar	Liquidambar styraciflua	Rancho Cucamonga	California	-117.6258586	34.09806489	fair	introduced	RanchoCucamonga	NA	NA	NA	NA	NA	NA	NA	NA	NA	NA	NA	NA	NA	NA	NA	NA	NA	NA
TRE-48545	Palm	Syagrus romanzoffiana	Rancho Cucamonga	California	-117.6258574	34.14588567	good	introduced	RanchoCucamonga	NA	NA	NA	NA	NA	NA	NA	NA	NA	NA	NA	NA	NA	NA	NA	NA	NA	NA
TRE-73211	Oak	Quercus ilex	Rancho Cucamonga	California	-117.6258398	34.09585163	good	introduced	RanchoCucamonga	NA	NA	NA	NA	NA	NA	NA	NA	NA	NA	NA	NA	NA	NA	NA	NA	NA	NA
TRE-66278	Plum	Prunus cerasifera	Rancho Cucamonga	California	-117.6258378	34.10024568	good	introduced	RanchoCucamonga	NA	NA	NA	NA	NA	NA	NA	NA	NA	NA	NA	NA	NA	NA	NA	NA	NA	NA
TRE-50107	Palm	Washingtonia robusta	Rancho Cucamonga	California	-117.6258293	34.14361632	good	introduced	RanchoCucamonga	NA	NA	NA	NA	NA	NA	NA	NA	NA	NA	NA	NA	NA	NA	NA	NA	NA	NA
TRE-73195	Oak	Quercus ilex	Rancho Cucamonga	California	-117.6258291	34.09570915	good	introduced	RanchoCucamonga	NA	NA	NA	NA	NA	NA	NA	NA	NA	NA	NA	NA	NA	NA	NA	NA	NA	NA
TRE-48158	Palm	Syagrus romanzoffiana	Rancho Cucamonga	California	-117.625819	34.15348229	good	introduced	RanchoCucamonga	NA	NA	NA	NA	NA	NA	NA	NA	NA	NA	NA	NA	NA	NA	NA	NA	NA	NA
TRE-602	Oak	Quercus ilex	Rancho Cucamonga	California	-117.6258188	34.16119913	good	introduced	RanchoCucamonga	NA	NA	NA	NA	NA	NA	NA	NA	NA	NA	NA	NA	NA	NA	NA	NA	NA	NA
TRE-48590	Juniper	Juniperus chinensis	Rancho Cucamonga	California	-117.6258171	34.14712762	good	introduced	RanchoCucamonga	NA	NA	NA	NA	NA	NA	NA	NA	NA	NA	NA	NA	NA	NA	NA	NA	NA	NA
TRE-56071	Chitalpa tree	Chitalpa tashkentensis	Rancho Cucamonga	California	-117.6258166	34.13400214	good	no_info	RanchoCucamonga	NA	NA	NA	NA	NA	NA	NA	NA	NA	NA	NA	NA	NA	NA	NA	NA	NA	NA
TRE-50108	Palm	Washingtonia robusta	Rancho Cucamonga	California	-117.6258125	34.1436309	good	introduced	RanchoCucamonga	NA	NA	NA	NA	NA	NA	NA	NA	NA	NA	NA	NA	NA	NA	NA	NA	NA	NA
TRE-52707	Magnolia	Magnolia grandiflora	Rancho Cucamonga	California	-117.6258085	34.13624435	good	introduced	RanchoCucamonga	NA	NA	NA	NA	NA	NA	NA	NA	NA	NA	NA	NA	NA	NA	NA	NA	NA	NA
TRE-52709	Magnolia	Magnolia grandiflora	Rancho Cucamonga	California	-117.6257994	34.13635552	good	introduced	RanchoCucamonga	NA	NA	NA	NA	NA	NA	NA	NA	NA	NA	NA	NA	NA	NA	NA	NA	NA	NA
TRE-67439	NA	NA	Rancho Cucamonga	California	-117.6257981	34.09860899	NA	no_info	RanchoCucamonga	NA	NA	NA	NA	NA	NA	NA	NA	NA	NA	NA	NA	NA	NA	NA	NA	NA	NA
TRE-48500	Sycamore	Platanus acerifolia	Rancho Cucamonga	California	-117.6257939	34.14983304	good	introduced	RanchoCucamonga	NA	NA	NA	NA	NA	NA	NA	NA	NA	NA	NA	NA	NA	NA	NA	NA	NA	NA
TRE-56067	Chitalpa tree	Chitalpa tashkentensis	Rancho Cucamonga	California	-117.6257889	34.13414218	NA	no_info	RanchoCucamonga	NA	NA	NA	NA	NA	NA	NA	NA	NA	NA	NA	NA	NA	NA	NA	NA	NA	NA
TRE-48591	Juniper	Juniperus chinensis	Rancho Cucamonga	California	-117.6257827	34.14712497	good	introduced	RanchoCucamonga	NA	NA	NA	NA	NA	NA	NA	NA	NA	NA	NA	NA	NA	NA	NA	NA	NA	NA
TRE-50109	Palm	Washingtonia robusta	Rancho Cucamonga	California	-117.6257796	34.14360968	good	introduced	RanchoCucamonga	NA	NA	NA	NA	NA	NA	NA	NA	NA	NA	NA	NA	NA	NA	NA	NA	NA	NA
TRE-48448	Liquidambar	Liquidambar styraciflua	Rancho Cucamonga	California	-117.6257783	34.14850843	good	introduced	RanchoCucamonga	NA	NA	NA	NA	NA	NA	NA	NA	NA	NA	NA	NA	NA	NA	NA	NA	NA	NA
TRE-67441	Bottle tree	Brachychiton populneus	Rancho Cucamonga	California	-117.6257765	34.09897976	good	introduced	RanchoCucamonga	NA	NA	NA	NA	NA	NA	NA	NA	NA	NA	NA	NA	NA	NA	NA	NA	NA	NA
TRE-67443	Bottle tree	Brachychiton populneus	Rancho Cucamonga	California	-117.6257733	34.09912802	good	introduced	RanchoCucamonga	NA	NA	NA	NA	NA	NA	NA	NA	NA	NA	NA	NA	NA	NA	NA	NA	NA	NA
TRE-67381	Goldenrain	Koelreuteria paniculata	Rancho Cucamonga	California	-117.6257729	34.0966057	good	introduced	RanchoCucamonga	NA	NA	NA	NA	NA	NA	NA	NA	NA	NA	NA	NA	NA	NA	NA	NA	NA	NA
TRE-69758	Pepper	Schinus terebinthifolia	Rancho Cucamonga	California	-117.6257727	34.10391136	good	introduced	RanchoCucamonga	NA	NA	NA	NA	NA	NA	NA	NA	NA	NA	NA	NA	NA	NA	NA	NA	NA	NA
TRE-67442	Pine	Pinus	Rancho Cucamonga	California	-117.6257719	34.09904586	good	no_info	RanchoCucamonga	NA	NA	NA	NA	NA	NA	NA	NA	NA	NA	NA	NA	NA	NA	NA	NA	NA	NA
TRE-48451	Liquidambar	Liquidambar styraciflua	Rancho Cucamonga	California	-117.6257674	34.14860553	good	introduced	RanchoCucamonga	NA	NA	NA	NA	NA	NA	NA	NA	NA	NA	NA	NA	NA	NA	NA	NA	NA	NA
TRE-45275	Oak	Quercus ilex	Rancho Cucamonga	California	-117.6257669	34.16108159	good	introduced	RanchoCucamonga	NA	NA	NA	NA	NA	NA	NA	NA	NA	NA	NA	NA	NA	NA	NA	NA	NA	NA
TRE-67440	Pine	Pinus	Rancho Cucamonga	California	-117.6257665	34.09891457	good	no_info	RanchoCucamonga	NA	NA	NA	NA	NA	NA	NA	NA	NA	NA	NA	NA	NA	NA	NA	NA	NA	NA
TRE-67430	Trumpet tree	Tabebuia chrysotricha	Rancho Cucamonga	California	-117.6257589	34.09697678	good	no_info	RanchoCucamonga	NA	NA	NA	NA	NA	NA	NA	NA	NA	NA	NA	NA	NA	NA	NA	NA	NA	NA
TRE-67429	Bottle tree	Brachychiton populneus	Rancho Cucamonga	California	-117.6257581	34.09687321	good	introduced	RanchoCucamonga	NA	NA	NA	NA	NA	NA	NA	NA	NA	NA	NA	NA	NA	NA	NA	NA	NA	NA
TRE-67431	Bottle tree	Brachychiton populneus	Rancho Cucamonga	California	-117.6257557	34.0970081	good	introduced	RanchoCucamonga	NA	NA	NA	NA	NA	NA	NA	NA	NA	NA	NA	NA	NA	NA	NA	NA	NA	NA
TRE-48163	Palm	Washingtonia robusta	Rancho Cucamonga	California	-117.6257526	34.15356433	good	introduced	RanchoCucamonga	NA	NA	NA	NA	NA	NA	NA	NA	NA	NA	NA	NA	NA	NA	NA	NA	NA	NA
TRE-48543	Bronze loquat	Eriobotrya deflexa	Rancho Cucamonga	California	-117.6257502	34.14576261	good	introduced	RanchoCucamonga	NA	NA	NA	NA	NA	NA	NA	NA	NA	NA	NA	NA	NA	NA	NA	NA	NA	NA
TRE-67432	Trumpet tree	Tabebuia chrysotricha	Rancho Cucamonga	California	-117.6257486	34.09704652	good	no_info	RanchoCucamonga	NA	NA	NA	NA	NA	NA	NA	NA	NA	NA	NA	NA	NA	NA	NA	NA	NA	NA
TRE-48544	Palm	Phoenix canariensis	Rancho Cucamonga	California	-117.6257416	34.14587013	good	introduced	RanchoCucamonga	NA	NA	NA	NA	NA	NA	NA	NA	NA	NA	NA	NA	NA	NA	NA	NA	NA	NA
TRE-67436	NA	NA	Rancho Cucamonga	California	-117.625736	34.09783287	NA	no_info	RanchoCucamonga	NA	NA	NA	NA	NA	NA	NA	NA	NA	NA	NA	NA	NA	NA	NA	NA	NA	NA
TRE-52655	Magnolia	Magnolia grandiflora	Rancho Cucamonga	California	-117.6257309	34.14238184	good	introduced	RanchoCucamonga	NA	NA	NA	NA	NA	NA	NA	NA	NA	NA	NA	NA	NA	NA	NA	NA	NA	NA
TRE-48159	Crape myrtle	Lagerstroemia indica	Rancho Cucamonga	California	-117.6257292	34.15348808	good	introduced	RanchoCucamonga	NA	NA	NA	NA	NA	NA	NA	NA	NA	NA	NA	NA	NA	NA	NA	NA	NA	NA
TRE-73212	Oak	Quercus ilex	Rancho Cucamonga	California	-117.6257276	34.09584558	good	introduced	RanchoCucamonga	NA	NA	NA	NA	NA	NA	NA	NA	NA	NA	NA	NA	NA	NA	NA	NA	NA	NA
TRE-67437	Liquidambar	Liquidambar styraciflua	Rancho Cucamonga	California	-117.6257265	34.0979615	fair	introduced	RanchoCucamonga	NA	NA	NA	NA	NA	NA	NA	NA	NA	NA	NA	NA	NA	NA	NA	NA	NA	NA
TRE-67435	NA	NA	Rancho Cucamonga	California	-117.6257262	34.09763924	NA	no_info	RanchoCucamonga	NA	NA	NA	NA	NA	NA	NA	NA	NA	NA	NA	NA	NA	NA	NA	NA	NA	NA
TRE-67433	Bottle tree	Brachychiton populneus	Rancho Cucamonga	California	-117.625726	34.0971725	good	introduced	RanchoCucamonga	NA	NA	NA	NA	NA	NA	NA	NA	NA	NA	NA	NA	NA	NA	NA	NA	NA	NA
TRE-67438	Liquidambar	Liquidambar styraciflua	Rancho Cucamonga	California	-117.625721	34.09812851	good	introduced	RanchoCucamonga	NA	NA	NA	NA	NA	NA	NA	NA	NA	NA	NA	NA	NA	NA	NA	NA	NA	NA
TRE-67434	Bottle tree	Brachychiton populneus	Rancho Cucamonga	California	-117.6257193	34.09752004	good	introduced	RanchoCucamonga	NA	NA	NA	NA	NA	NA	NA	NA	NA	NA	NA	NA	NA	NA	NA	NA	NA	NA
TRE-69761	Bottlebrush	Callistemon viminalis	Rancho Cucamonga	California	-117.6257154	34.10318524	good	no_info	RanchoCucamonga	NA	NA	NA	NA	NA	NA	NA	NA	NA	NA	NA	NA	NA	NA	NA	NA	NA	NA
TRE-603	Oak	Quercus ilex	Rancho Cucamonga	California	-117.6257073	34.16119196	good	introduced	RanchoCucamonga	NA	NA	NA	NA	NA	NA	NA	NA	NA	NA	NA	NA	NA	NA	NA	NA	NA	NA
TRE-52659	Pear	Pyrus calleryana	Rancho Cucamonga	California	-117.6256996	34.13722387	NA	introduced	RanchoCucamonga	NA	NA	NA	NA	NA	NA	NA	NA	NA	NA	NA	NA	NA	NA	NA	NA	NA	NA
TRE-52586	Magnolia	Magnolia grandiflora	Rancho Cucamonga	California	-117.6256941	34.1425266	good	introduced	RanchoCucamonga	NA	NA	NA	NA	NA	NA	NA	NA	NA	NA	NA	NA	NA	NA	NA	NA	NA	NA
TRE-46075	Redbud	Cercis canadensis	Rancho Cucamonga	California	-117.6256922	34.16206217	good	introduced	RanchoCucamonga	NA	NA	NA	NA	NA	NA	NA	NA	NA	NA	NA	NA	NA	NA	NA	NA	NA	NA
TRE-52615	Pygmy date palm	Phoenix roebelenii	Rancho Cucamonga	California	-117.6256842	34.14040141	good	no_info	RanchoCucamonga	NA	NA	NA	NA	NA	NA	NA	NA	NA	NA	NA	NA	NA	NA	NA	NA	NA	NA
TRE-69787	Goldenrain	Koelreuteria paniculata	Rancho Cucamonga	California	-117.6256819	34.10410881	good	introduced	RanchoCucamonga	NA	NA	NA	NA	NA	NA	NA	NA	NA	NA	NA	NA	NA	NA	NA	NA	NA	NA
TRE-56072	Chitalpa tree	Chitalpa tashkentensis	Rancho Cucamonga	California	-117.6256812	34.1340281	NA	no_info	RanchoCucamonga	NA	NA	NA	NA	NA	NA	NA	NA	NA	NA	NA	NA	NA	NA	NA	NA	NA	NA
TRE-46429	Tristania	Tristania conferta	Rancho Cucamonga	California	-117.6256778	34.15486388	good	no_info	RanchoCucamonga	NA	NA	NA	NA	NA	NA	NA	NA	NA	NA	NA	NA	NA	NA	NA	NA	NA	NA
TRE-48593	Liquidambar	Liquidambar styraciflua	Rancho Cucamonga	California	-117.6256641	34.14723429	dead	introduced	RanchoCucamonga	NA	NA	NA	NA	NA	NA	NA	NA	NA	NA	NA	NA	NA	NA	NA	NA	NA	NA
TRE-73194	Palm	Washingtonia robusta	Rancho Cucamonga	California	-117.6256609	34.09571014	good	introduced	RanchoCucamonga	NA	NA	NA	NA	NA	NA	NA	NA	NA	NA	NA	NA	NA	NA	NA	NA	NA	NA
TRE-48160	Palm	Syagrus romanzoffiana	Rancho Cucamonga	California	-117.6256581	34.15347747	good	introduced	RanchoCucamonga	NA	NA	NA	NA	NA	NA	NA	NA	NA	NA	NA	NA	NA	NA	NA	NA	NA	NA
TRE-48162	Palm	Washingtonia robusta	Rancho Cucamonga	California	-117.6256535	34.15356626	good	introduced	RanchoCucamonga	NA	NA	NA	NA	NA	NA	NA	NA	NA	NA	NA	NA	NA	NA	NA	NA	NA	NA
TRE-46019	Liquidambar	Liquidambar styraciflua	Rancho Cucamonga	California	-117.6256432	34.16170409	good	introduced	RanchoCucamonga	NA	NA	NA	NA	NA	NA	NA	NA	NA	NA	NA	NA	NA	NA	NA	NA	NA	NA
TRE-46020	Liquidambar	Liquidambar styraciflua	Rancho Cucamonga	California	-117.6256432	34.16166697	good	introduced	RanchoCucamonga	NA	NA	NA	NA	NA	NA	NA	NA	NA	NA	NA	NA	NA	NA	NA	NA	NA	NA
TRE-48449	Liquidambar	Liquidambar styraciflua	Rancho Cucamonga	California	-117.6256427	34.14852472	good	introduced	RanchoCucamonga	NA	NA	NA	NA	NA	NA	NA	NA	NA	NA	NA	NA	NA	NA	NA	NA	NA	NA
TRE-48450	Liquidambar	Liquidambar styraciflua	Rancho Cucamonga	California	-117.6256395	34.1486001	good	introduced	RanchoCucamonga	NA	NA	NA	NA	NA	NA	NA	NA	NA	NA	NA	NA	NA	NA	NA	NA	NA	NA
TRE-73193	Palm	Washingtonia robusta	Rancho Cucamonga	California	-117.6256388	34.09571162	good	introduced	RanchoCucamonga	NA	NA	NA	NA	NA	NA	NA	NA	NA	NA	NA	NA	NA	NA	NA	NA	NA	NA
TRE-66298	Palm	Syagrus romanzoffiana	Rancho Cucamonga	California	-117.6256378	34.10182741	good	introduced	RanchoCucamonga	NA	NA	NA	NA	NA	NA	NA	NA	NA	NA	NA	NA	NA	NA	NA	NA	NA	NA
TRE-46021	Liquidambar	Liquidambar styraciflua	Rancho Cucamonga	California	-117.6256375	34.16144091	good	introduced	RanchoCucamonga	NA	NA	NA	NA	NA	NA	NA	NA	NA	NA	NA	NA	NA	NA	NA	NA	NA	NA
TRE-46027	Liquidambar	Liquidambar styraciflua	Rancho Cucamonga	California	-117.6256277	34.16061371	good	introduced	RanchoCucamonga	NA	NA	NA	NA	NA	NA	NA	NA	NA	NA	NA	NA	NA	NA	NA	NA	NA	NA
TRE-46026	Liquidambar	Liquidambar styraciflua	Rancho Cucamonga	California	-117.625627	34.16080366	good	introduced	RanchoCucamonga	NA	NA	NA	NA	NA	NA	NA	NA	NA	NA	NA	NA	NA	NA	NA	NA	NA	NA
TRE-46025	Liquidambar	Liquidambar styraciflua	Rancho Cucamonga	California	-117.6256262	34.16083474	good	introduced	RanchoCucamonga	NA	NA	NA	NA	NA	NA	NA	NA	NA	NA	NA	NA	NA	NA	NA	NA	NA	NA
TRE-46028	Liquidambar	Liquidambar styraciflua	Rancho Cucamonga	California	-117.6256255	34.16057548	good	introduced	RanchoCucamonga	NA	NA	NA	NA	NA	NA	NA	NA	NA	NA	NA	NA	NA	NA	NA	NA	NA	NA
TRE-46039	Crape myrtle	Lagerstroemia indica	Rancho Cucamonga	California	-117.6256108	34.15940737	good	introduced	RanchoCucamonga	NA	NA	NA	NA	NA	NA	NA	NA	NA	NA	NA	NA	NA	NA	NA	NA	NA	NA
TRE-52656	Magnolia	Magnolia grandiflora	Rancho Cucamonga	California	-117.6256093	34.14241586	good	introduced	RanchoCucamonga	NA	NA	NA	NA	NA	NA	NA	NA	NA	NA	NA	NA	NA	NA	NA	NA	NA	NA
TRE-48592	Liquidambar	Liquidambar styraciflua	Rancho Cucamonga	California	-117.6256056	34.14723218	dead	introduced	RanchoCucamonga	NA	NA	NA	NA	NA	NA	NA	NA	NA	NA	NA	NA	NA	NA	NA	NA	NA	NA
TRE-52658	Pear	Pyrus calleryana	Rancho Cucamonga	California	-117.6256014	34.13722349	NA	introduced	RanchoCucamonga	NA	NA	NA	NA	NA	NA	NA	NA	NA	NA	NA	NA	NA	NA	NA	NA	NA	NA
TRE-52617	Pepper	Schinus terebinthifolia	Rancho Cucamonga	California	-117.6255987	34.14049486	good	introduced	RanchoCucamonga	NA	NA	NA	NA	NA	NA	NA	NA	NA	NA	NA	NA	NA	NA	NA	NA	NA	NA
TRE-46041	Chinese pistache	Pistacia chinensis	Rancho Cucamonga	California	-117.6255917	34.15900024	good	introduced	RanchoCucamonga	NA	NA	NA	NA	NA	NA	NA	NA	NA	NA	NA	NA	NA	NA	NA	NA	NA	NA
TRE-46035	Chinese pistache	Pistacia chinensis	Rancho Cucamonga	California	-117.6255912	34.15990631	good	introduced	RanchoCucamonga	NA	NA	NA	NA	NA	NA	NA	NA	NA	NA	NA	NA	NA	NA	NA	NA	NA	NA
TRE-46036	Crape myrtle	Lagerstroemia indica	Rancho Cucamonga	California	-117.6255894	34.15975011	good	introduced	RanchoCucamonga	NA	NA	NA	NA	NA	NA	NA	NA	NA	NA	NA	NA	NA	NA	NA	NA	NA	NA
TRE-56073	Chitalpa tree	Chitalpa tashkentensis	Rancho Cucamonga	California	-117.6255873	34.13402167	NA	no_info	RanchoCucamonga	NA	NA	NA	NA	NA	NA	NA	NA	NA	NA	NA	NA	NA	NA	NA	NA	NA	NA
TRE-46037	Camphor	Cinnamomum camphora	Rancho Cucamonga	California	-117.6255869	34.15968017	good	introduced	RanchoCucamonga	NA	NA	NA	NA	NA	NA	NA	NA	NA	NA	NA	NA	NA	NA	NA	NA	NA	NA
TRE-46045	Chinese pistache	Pistacia chinensis	Rancho Cucamonga	California	-117.6255867	34.15859926	good	introduced	RanchoCucamonga	NA	NA	NA	NA	NA	NA	NA	NA	NA	NA	NA	NA	NA	NA	NA	NA	NA	NA
TRE-46043	Chinese pistache	Pistacia chinensis	Rancho Cucamonga	California	-117.6255834	34.15882986	good	introduced	RanchoCucamonga	NA	NA	NA	NA	NA	NA	NA	NA	NA	NA	NA	NA	NA	NA	NA	NA	NA	NA
TRE-46042	Chinese pistache	Pistacia chinensis	Rancho Cucamonga	California	-117.6255785	34.15893387	good	introduced	RanchoCucamonga	NA	NA	NA	NA	NA	NA	NA	NA	NA	NA	NA	NA	NA	NA	NA	NA	NA	NA
TRE-46046	Redbud	Cercis canadensis	Rancho Cucamonga	California	-117.625576	34.15856916	good	introduced	RanchoCucamonga	NA	NA	NA	NA	NA	NA	NA	NA	NA	NA	NA	NA	NA	NA	NA	NA	NA	NA
TRE-48161	Palm	Syagrus romanzoffiana	Rancho Cucamonga	California	-117.6255718	34.15348808	good	introduced	RanchoCucamonga	NA	NA	NA	NA	NA	NA	NA	NA	NA	NA	NA	NA	NA	NA	NA	NA	NA	NA
TRE-46044	Chinese pistache	Pistacia chinensis	Rancho Cucamonga	California	-117.625571	34.15877717	good	introduced	RanchoCucamonga	NA	NA	NA	NA	NA	NA	NA	NA	NA	NA	NA	NA	NA	NA	NA	NA	NA	NA
TRE-46038	Chinese pistache	Pistacia chinensis	Rancho Cucamonga	California	-117.6255697	34.15964087	good	introduced	RanchoCucamonga	NA	NA	NA	NA	NA	NA	NA	NA	NA	NA	NA	NA	NA	NA	NA	NA	NA	NA
TRE-66299	Palm	Syagrus romanzoffiana	Rancho Cucamonga	California	-117.6255693	34.10185548	good	introduced	RanchoCucamonga	NA	NA	NA	NA	NA	NA	NA	NA	NA	NA	NA	NA	NA	NA	NA	NA	NA	NA
TRE-46040	Chinese pistache	Pistacia chinensis	Rancho Cucamonga	California	-117.6255677	34.1591282	good	introduced	RanchoCucamonga	NA	NA	NA	NA	NA	NA	NA	NA	NA	NA	NA	NA	NA	NA	NA	NA	NA	NA
TRE-66300	Palm	Syagrus romanzoffiana	Rancho Cucamonga	California	-117.6255491	34.10186566	good	introduced	RanchoCucamonga	NA	NA	NA	NA	NA	NA	NA	NA	NA	NA	NA	NA	NA	NA	NA	NA	NA	NA
TRE-76826	Oak	Quercus ilex	Rancho Cucamonga	California	-117.6255471	34.10249959	good	introduced	RanchoCucamonga	NA	NA	NA	NA	NA	NA	NA	NA	NA	NA	NA	NA	NA	NA	NA	NA	NA	NA
TRE-66269	Crape myrtle	Lagerstroemia indica	Rancho Cucamonga	California	-117.6255354	34.10198663	good	introduced	RanchoCucamonga	NA	NA	NA	NA	NA	NA	NA	NA	NA	NA	NA	NA	NA	NA	NA	NA	NA	NA
TRE-66301	Palm	Syagrus romanzoffiana	Rancho Cucamonga	California	-117.625531	34.10187521	good	introduced	RanchoCucamonga	NA	NA	NA	NA	NA	NA	NA	NA	NA	NA	NA	NA	NA	NA	NA	NA	NA	NA
TRE-52616	Pygmy date palm	Phoenix roebelenii	Rancho Cucamonga	California	-117.6255284	34.14038905	good	no_info	RanchoCucamonga	NA	NA	NA	NA	NA	NA	NA	NA	NA	NA	NA	NA	NA	NA	NA	NA	NA	NA
TRE-67382	Fruit tree	Tilia	Rancho Cucamonga	California	-117.6255234	34.09661023	good	no_info	RanchoCucamonga	NA	NA	NA	NA	NA	NA	NA	NA	NA	NA	NA	NA	NA	NA	NA	NA	NA	NA
TRE-69759	Palm	Washingtonia robusta	Rancho Cucamonga	California	-117.6255226	34.10393194	good	introduced	RanchoCucamonga	NA	NA	NA	NA	NA	NA	NA	NA	NA	NA	NA	NA	NA	NA	NA	NA	NA	NA
TRE-52585	Pygmy date palm	Phoenix roebelenii	Rancho Cucamonga	California	-117.6255218	34.14255837	good	no_info	RanchoCucamonga	NA	NA	NA	NA	NA	NA	NA	NA	NA	NA	NA	NA	NA	NA	NA	NA	NA	NA
TRE-50064	Chinese pistache	Pistacia chinensis	Rancho Cucamonga	California	-117.6255186	34.14867024	good	introduced	RanchoCucamonga	NA	NA	NA	NA	NA	NA	NA	NA	NA	NA	NA	NA	NA	NA	NA	NA	NA	NA
TRE-50065	Chinese pistache	Pistacia chinensis	Rancho Cucamonga	California	-117.6255161	34.14849597	good	introduced	RanchoCucamonga	NA	NA	NA	NA	NA	NA	NA	NA	NA	NA	NA	NA	NA	NA	NA	NA	NA	NA
TRE-69760	Oak	Quercus virginiana	Rancho Cucamonga	California	-117.6255124	34.10365253	good	introduced	RanchoCucamonga	NA	NA	NA	NA	NA	NA	NA	NA	NA	NA	NA	NA	NA	NA	NA	NA	NA	NA
TRE-66302	Palm	Syagrus romanzoffiana	Rancho Cucamonga	California	-117.6255111	34.10188372	good	introduced	RanchoCucamonga	NA	NA	NA	NA	NA	NA	NA	NA	NA	NA	NA	NA	NA	NA	NA	NA	NA	NA
TRE-69779	Oak	Quercus virginiana	Rancho Cucamonga	California	-117.6255083	34.10318684	good	introduced	RanchoCucamonga	NA	NA	NA	NA	NA	NA	NA	NA	NA	NA	NA	NA	NA	NA	NA	NA	NA	NA
TRE-52657	Pear	Pyrus calleryana	Rancho Cucamonga	California	-117.6254977	34.13722275	good	introduced	RanchoCucamonga	NA	NA	NA	NA	NA	NA	NA	NA	NA	NA	NA	NA	NA	NA	NA	NA	NA	NA
TRE-8481	NA	NA	Rancho Cucamonga	California	-117.6254973	34.15174819	good	no_info	RanchoCucamonga	NA	NA	NA	NA	NA	NA	NA	NA	NA	NA	NA	NA	NA	NA	NA	NA	NA	NA
TRE-52732	Pear	Pyrus calleryana	Rancho Cucamonga	California	-117.6254965	34.13711694	good	introduced	RanchoCucamonga	NA	NA	NA	NA	NA	NA	NA	NA	NA	NA	NA	NA	NA	NA	NA	NA	NA	NA
TRE-66303	Palm	Syagrus romanzoffiana	Rancho Cucamonga	California	-117.6254929	34.10189249	good	introduced	RanchoCucamonga	NA	NA	NA	NA	NA	NA	NA	NA	NA	NA	NA	NA	NA	NA	NA	NA	NA	NA
TRE-50066	Chinese pistache	Pistacia chinensis	Rancho Cucamonga	California	-117.6254904	34.14847245	good	introduced	RanchoCucamonga	NA	NA	NA	NA	NA	NA	NA	NA	NA	NA	NA	NA	NA	NA	NA	NA	NA	NA
TRE-50067	Chinese pistache	Pistacia chinensis	Rancho Cucamonga	California	-117.6254877	34.14835716	NA	introduced	RanchoCucamonga	NA	NA	NA	NA	NA	NA	NA	NA	NA	NA	NA	NA	NA	NA	NA	NA	NA	NA
TRE-50069	Chinese pistache	Pistacia chinensis	Rancho Cucamonga	California	-117.6254852	34.1481377	good	introduced	RanchoCucamonga	NA	NA	NA	NA	NA	NA	NA	NA	NA	NA	NA	NA	NA	NA	NA	NA	NA	NA
TRE-50063	Chinese pistache	Pistacia chinensis	Rancho Cucamonga	California	-117.6254852	34.1486933	good	introduced	RanchoCucamonga	NA	NA	NA	NA	NA	NA	NA	NA	NA	NA	NA	NA	NA	NA	NA	NA	NA	NA
TRE-52584	Magnolia	Magnolia grandiflora	Rancho Cucamonga	California	-117.625485	34.14255804	good	introduced	RanchoCucamonga	NA	NA	NA	NA	NA	NA	NA	NA	NA	NA	NA	NA	NA	NA	NA	NA	NA	NA
TRE-50060	Chinese pistache	Pistacia chinensis	Rancho Cucamonga	California	-117.6254847	34.14901797	NA	introduced	RanchoCucamonga	NA	NA	NA	NA	NA	NA	NA	NA	NA	NA	NA	NA	NA	NA	NA	NA	NA	NA
TRE-46030	Chinese pistache	Pistacia chinensis	Rancho Cucamonga	California	-117.6254841	34.16079458	good	introduced	RanchoCucamonga	NA	NA	NA	NA	NA	NA	NA	NA	NA	NA	NA	NA	NA	NA	NA	NA	NA	NA
TRE-50068	Chinese pistache	Pistacia chinensis	Rancho Cucamonga	California	-117.6254838	34.14832212	good	introduced	RanchoCucamonga	NA	NA	NA	NA	NA	NA	NA	NA	NA	NA	NA	NA	NA	NA	NA	NA	NA	NA
TRE-8491	Chinese pistache	Pistacia chinensis	Rancho Cucamonga	California	-117.6254837	34.15051347	good	introduced	RanchoCucamonga	NA	NA	NA	NA	NA	NA	NA	NA	NA	NA	NA	NA	NA	NA	NA	NA	NA	NA
TRE-8494	Chinese pistache	Pistacia chinensis	Rancho Cucamonga	California	-117.6254837	34.15024515	good	introduced	RanchoCucamonga	NA	NA	NA	NA	NA	NA	NA	NA	NA	NA	NA	NA	NA	NA	NA	NA	NA	NA
TRE-50062	Chinese pistache	Pistacia chinensis	Rancho Cucamonga	California	-117.625483	34.14879797	good	introduced	RanchoCucamonga	NA	NA	NA	NA	NA	NA	NA	NA	NA	NA	NA	NA	NA	NA	NA	NA	NA	NA
TRE-8492	Chinese pistache	Pistacia chinensis	Rancho Cucamonga	California	-117.6254826	34.15047493	good	introduced	RanchoCucamonga	NA	NA	NA	NA	NA	NA	NA	NA	NA	NA	NA	NA	NA	NA	NA	NA	NA	NA
TRE-46024	Chinese pistache	Pistacia chinensis	Rancho Cucamonga	California	-117.6254816	34.16163957	good	introduced	RanchoCucamonga	NA	NA	NA	NA	NA	NA	NA	NA	NA	NA	NA	NA	NA	NA	NA	NA	NA	NA
TRE-46029	Chinese pistache	Pistacia chinensis	Rancho Cucamonga	California	-117.6254813	34.16084633	good	introduced	RanchoCucamonga	NA	NA	NA	NA	NA	NA	NA	NA	NA	NA	NA	NA	NA	NA	NA	NA	NA	NA
TRE-46022	Chinese pistache	Pistacia chinensis	Rancho Cucamonga	California	-117.6254811	34.16143541	good	introduced	RanchoCucamonga	NA	NA	NA	NA	NA	NA	NA	NA	NA	NA	NA	NA	NA	NA	NA	NA	NA	NA
TRE-8493	Chinese pistache	Pistacia chinensis	Rancho Cucamonga	California	-117.6254809	34.15042773	good	introduced	RanchoCucamonga	NA	NA	NA	NA	NA	NA	NA	NA	NA	NA	NA	NA	NA	NA	NA	NA	NA	NA
TRE-50061	Chinese pistache	Pistacia chinensis	Rancho Cucamonga	California	-117.6254808	34.14882518	good	introduced	RanchoCucamonga	NA	NA	NA	NA	NA	NA	NA	NA	NA	NA	NA	NA	NA	NA	NA	NA	NA	NA
TRE-50070	Chinese pistache	Pistacia chinensis	Rancho Cucamonga	California	-117.6254808	34.14810219	good	introduced	RanchoCucamonga	NA	NA	NA	NA	NA	NA	NA	NA	NA	NA	NA	NA	NA	NA	NA	NA	NA	NA
TRE-46031	Chinese pistache	Pistacia chinensis	Rancho Cucamonga	California	-117.6254804	34.16076577	good	introduced	RanchoCucamonga	NA	NA	NA	NA	NA	NA	NA	NA	NA	NA	NA	NA	NA	NA	NA	NA	NA	NA
TRE-8489	Chinese pistache	Pistacia chinensis	Rancho Cucamonga	California	-117.6254803	34.15065003	good	introduced	RanchoCucamonga	NA	NA	NA	NA	NA	NA	NA	NA	NA	NA	NA	NA	NA	NA	NA	NA	NA	NA
TRE-8482	Chinese pistache	Pistacia chinensis	Rancho Cucamonga	California	-117.6254798	34.15101569	good	introduced	RanchoCucamonga	NA	NA	NA	NA	NA	NA	NA	NA	NA	NA	NA	NA	NA	NA	NA	NA	NA	NA
TRE-46055	Chinese pistache	Pistacia chinensis	Rancho Cucamonga	California	-117.6254796	34.15592278	good	introduced	RanchoCucamonga	NA	NA	NA	NA	NA	NA	NA	NA	NA	NA	NA	NA	NA	NA	NA	NA	NA	NA
TRE-46032	Chinese pistache	Pistacia chinensis	Rancho Cucamonga	California	-117.6254794	34.16071368	NA	introduced	RanchoCucamonga	NA	NA	NA	NA	NA	NA	NA	NA	NA	NA	NA	NA	NA	NA	NA	NA	NA	NA
TRE-50059	Chinese pistache	Pistacia chinensis	Rancho Cucamonga	California	-117.625479	34.14905	good	introduced	RanchoCucamonga	NA	NA	NA	NA	NA	NA	NA	NA	NA	NA	NA	NA	NA	NA	NA	NA	NA	NA
TRE-46023	Chinese pistache	Pistacia chinensis	Rancho Cucamonga	California	-117.6254787	34.16153172	good	introduced	RanchoCucamonga	NA	NA	NA	NA	NA	NA	NA	NA	NA	NA	NA	NA	NA	NA	NA	NA	NA	NA
TRE-46050	Chinese pistache	Pistacia chinensis	Rancho Cucamonga	California	-117.6254781	34.15631485	good	introduced	RanchoCucamonga	NA	NA	NA	NA	NA	NA	NA	NA	NA	NA	NA	NA	NA	NA	NA	NA	NA	NA
TRE-46034	Chinese pistache	Pistacia chinensis	Rancho Cucamonga	California	-117.625478	34.16055881	good	introduced	RanchoCucamonga	NA	NA	NA	NA	NA	NA	NA	NA	NA	NA	NA	NA	NA	NA	NA	NA	NA	NA
TRE-46052	Chinese pistache	Pistacia chinensis	Rancho Cucamonga	California	-117.6254768	34.15615404	good	introduced	RanchoCucamonga	NA	NA	NA	NA	NA	NA	NA	NA	NA	NA	NA	NA	NA	NA	NA	NA	NA	NA
TRE-46033	Chinese pistache	Pistacia chinensis	Rancho Cucamonga	California	-117.6254766	34.16065584	good	introduced	RanchoCucamonga	NA	NA	NA	NA	NA	NA	NA	NA	NA	NA	NA	NA	NA	NA	NA	NA	NA	NA
TRE-8485	Chinese pistache	Pistacia chinensis	Rancho Cucamonga	California	-117.6254756	34.15087447	good	introduced	RanchoCucamonga	NA	NA	NA	NA	NA	NA	NA	NA	NA	NA	NA	NA	NA	NA	NA	NA	NA	NA
TRE-46051	Chinese pistache	Pistacia chinensis	Rancho Cucamonga	California	-117.6254754	34.15623633	good	introduced	RanchoCucamonga	NA	NA	NA	NA	NA	NA	NA	NA	NA	NA	NA	NA	NA	NA	NA	NA	NA	NA
TRE-8483	Chinese pistache	Pistacia chinensis	Rancho Cucamonga	California	-117.6254751	34.15096435	good	introduced	RanchoCucamonga	NA	NA	NA	NA	NA	NA	NA	NA	NA	NA	NA	NA	NA	NA	NA	NA	NA	NA
TRE-66304	Palm	Syagrus romanzoffiana	Rancho Cucamonga	California	-117.625474	34.10190317	good	introduced	RanchoCucamonga	NA	NA	NA	NA	NA	NA	NA	NA	NA	NA	NA	NA	NA	NA	NA	NA	NA	NA
TRE-8484	Chinese pistache	Pistacia chinensis	Rancho Cucamonga	California	-117.6254734	34.1509223	good	introduced	RanchoCucamonga	NA	NA	NA	NA	NA	NA	NA	NA	NA	NA	NA	NA	NA	NA	NA	NA	NA	NA
TRE-8487	Chinese pistache	Pistacia chinensis	Rancho Cucamonga	California	-117.6254719	34.15076272	good	introduced	RanchoCucamonga	NA	NA	NA	NA	NA	NA	NA	NA	NA	NA	NA	NA	NA	NA	NA	NA	NA	NA
TRE-46053	Chinese pistache	Pistacia chinensis	Rancho Cucamonga	California	-117.6254714	34.15606933	good	introduced	RanchoCucamonga	NA	NA	NA	NA	NA	NA	NA	NA	NA	NA	NA	NA	NA	NA	NA	NA	NA	NA
TRE-8486	Chinese pistache	Pistacia chinensis	Rancho Cucamonga	California	-117.62547	34.15079643	good	introduced	RanchoCucamonga	NA	NA	NA	NA	NA	NA	NA	NA	NA	NA	NA	NA	NA	NA	NA	NA	NA	NA
TRE-46049	Chinese pistache	Pistacia chinensis	Rancho Cucamonga	California	-117.62547	34.15636558	good	introduced	RanchoCucamonga	NA	NA	NA	NA	NA	NA	NA	NA	NA	NA	NA	NA	NA	NA	NA	NA	NA	NA
TRE-8490	Chinese pistache	Pistacia chinensis	Rancho Cucamonga	California	-117.6254695	34.15061024	good	introduced	RanchoCucamonga	NA	NA	NA	NA	NA	NA	NA	NA	NA	NA	NA	NA	NA	NA	NA	NA	NA	NA
TRE-8488	Chinese pistache	Pistacia chinensis	Rancho Cucamonga	California	-117.6254688	34.15073016	good	introduced	RanchoCucamonga	NA	NA	NA	NA	NA	NA	NA	NA	NA	NA	NA	NA	NA	NA	NA	NA	NA	NA
TRE-46054	Chinese pistache	Pistacia chinensis	Rancho Cucamonga	California	-117.6254673	34.1559938	good	introduced	RanchoCucamonga	NA	NA	NA	NA	NA	NA	NA	NA	NA	NA	NA	NA	NA	NA	NA	NA	NA	NA
TRE-46047	Chinese pistache	Pistacia chinensis	Rancho Cucamonga	California	-117.6254646	34.15657074	good	introduced	RanchoCucamonga	NA	NA	NA	NA	NA	NA	NA	NA	NA	NA	NA	NA	NA	NA	NA	NA	NA	NA
TRE-46048	Chinese pistache	Pistacia chinensis	Rancho Cucamonga	California	-117.6254604	34.1564907	good	introduced	RanchoCucamonga	NA	NA	NA	NA	NA	NA	NA	NA	NA	NA	NA	NA	NA	NA	NA	NA	NA	NA
TRE-46057	Chinese pistache	Pistacia chinensis	Rancho Cucamonga	California	-117.6254601	34.15568953	good	introduced	RanchoCucamonga	NA	NA	NA	NA	NA	NA	NA	NA	NA	NA	NA	NA	NA	NA	NA	NA	NA	NA
TRE-46056	Chinese pistache	Pistacia chinensis	Rancho Cucamonga	California	-117.6254568	34.15578441	good	introduced	RanchoCucamonga	NA	NA	NA	NA	NA	NA	NA	NA	NA	NA	NA	NA	NA	NA	NA	NA	NA	NA
TRE-8495	Chinese pistache	Pistacia chinensis	Rancho Cucamonga	California	-117.6254566	34.15012974	good	introduced	RanchoCucamonga	NA	NA	NA	NA	NA	NA	NA	NA	NA	NA	NA	NA	NA	NA	NA	NA	NA	NA
TRE-46058	Chinese pistache	Pistacia chinensis	Rancho Cucamonga	California	-117.6254546	34.15546408	good	introduced	RanchoCucamonga	NA	NA	NA	NA	NA	NA	NA	NA	NA	NA	NA	NA	NA	NA	NA	NA	NA	NA
TRE-46060	Chinese pistache	Pistacia chinensis	Rancho Cucamonga	California	-117.6254532	34.15529834	good	introduced	RanchoCucamonga	NA	NA	NA	NA	NA	NA	NA	NA	NA	NA	NA	NA	NA	NA	NA	NA	NA	NA
TRE-46059	Chinese pistache	Pistacia chinensis	Rancho Cucamonga	California	-117.6254532	34.15538855	good	introduced	RanchoCucamonga	NA	NA	NA	NA	NA	NA	NA	NA	NA	NA	NA	NA	NA	NA	NA	NA	NA	NA
TRE-46061	Chinese pistache	Pistacia chinensis	Rancho Cucamonga	California	-117.6254502	34.15518724	good	introduced	RanchoCucamonga	NA	NA	NA	NA	NA	NA	NA	NA	NA	NA	NA	NA	NA	NA	NA	NA	NA	NA
TRE-52708	Magnolia	Magnolia grandiflora	Rancho Cucamonga	California	-117.6254481	34.13636052	good	introduced	RanchoCucamonga	NA	NA	NA	NA	NA	NA	NA	NA	NA	NA	NA	NA	NA	NA	NA	NA	NA	NA
TRE-46062	Chinese pistache	Pistacia chinensis	Rancho Cucamonga	California	-117.6254447	34.15504633	good	introduced	RanchoCucamonga	NA	NA	NA	NA	NA	NA	NA	NA	NA	NA	NA	NA	NA	NA	NA	NA	NA	NA
TRE-8496	Chinese pistache	Pistacia chinensis	Rancho Cucamonga	California	-117.6254426	34.15004209	good	introduced	RanchoCucamonga	NA	NA	NA	NA	NA	NA	NA	NA	NA	NA	NA	NA	NA	NA	NA	NA	NA	NA
TRE-73192	Oak	Quercus ilex	Rancho Cucamonga	California	-117.6254393	34.09571445	dead	introduced	RanchoCucamonga	NA	NA	NA	NA	NA	NA	NA	NA	NA	NA	NA	NA	NA	NA	NA	NA	NA	NA
TRE-67383	Pear	Cinnamomum camphora	Rancho Cucamonga	California	-117.6254381	34.09660694	good	introduced	RanchoCucamonga	NA	NA	NA	NA	NA	NA	NA	NA	NA	NA	NA	NA	NA	NA	NA	NA	NA	NA
TRE-69780	Oak	Quercus virginiana	Rancho Cucamonga	California	-117.6254367	34.10329303	good	introduced	RanchoCucamonga	NA	NA	NA	NA	NA	NA	NA	NA	NA	NA	NA	NA	NA	NA	NA	NA	NA	NA
TRE-73213	NA	NA	Rancho Cucamonga	California	-117.6254259	34.09585602	NA	no_info	RanchoCucamonga	NA	NA	NA	NA	NA	NA	NA	NA	NA	NA	NA	NA	NA	NA	NA	NA	NA	NA
TRE-50073	Liquidambar	Liquidambar styraciflua	Rancho Cucamonga	California	-117.6254255	34.14617791	good	introduced	RanchoCucamonga	NA	NA	NA	NA	NA	NA	NA	NA	NA	NA	NA	NA	NA	NA	NA	NA	NA	NA
TRE-9443	Liquidambar	Liquidambar styraciflua	Rancho Cucamonga	California	-117.6254244	34.1432385	NA	introduced	RanchoCucamonga	NA	NA	NA	NA	NA	NA	NA	NA	NA	NA	NA	NA	NA	NA	NA	NA	NA	NA
TRE-50071	Liquidambar	Liquidambar styraciflua	Rancho Cucamonga	California	-117.6254225	34.1474879	good	introduced	RanchoCucamonga	NA	NA	NA	NA	NA	NA	NA	NA	NA	NA	NA	NA	NA	NA	NA	NA	NA	NA
TRE-69917	Liquidambar	Liquidambar styraciflua	Rancho Cucamonga	California	-117.6254218	34.14303466	good	introduced	RanchoCucamonga	NA	NA	NA	NA	NA	NA	NA	NA	NA	NA	NA	NA	NA	NA	NA	NA	NA	NA
TRE-50072	Liquidambar	Liquidambar styraciflua	Rancho Cucamonga	California	-117.625421	34.14639777	NA	introduced	RanchoCucamonga	NA	NA	NA	NA	NA	NA	NA	NA	NA	NA	NA	NA	NA	NA	NA	NA	NA	NA
TRE-69918	Liquidambar	Liquidambar styraciflua	Rancho Cucamonga	California	-117.6254208	34.14321137	good	introduced	RanchoCucamonga	NA	NA	NA	NA	NA	NA	NA	NA	NA	NA	NA	NA	NA	NA	NA	NA	NA	NA
TRE-50075	Liquidambar	Liquidambar styraciflua	Rancho Cucamonga	California	-117.6254206	34.14531797	fair	introduced	RanchoCucamonga	NA	NA	NA	NA	NA	NA	NA	NA	NA	NA	NA	NA	NA	NA	NA	NA	NA	NA
TRE-613	Liquidambar	Liquidambar styraciflua	Rancho Cucamonga	California	-117.6254202	34.14751996	NA	introduced	RanchoCucamonga	NA	NA	NA	NA	NA	NA	NA	NA	NA	NA	NA	NA	NA	NA	NA	NA	NA	NA
TRE-9444	Liquidambar	Liquidambar styraciflua	Rancho Cucamonga	California	-117.6254198	34.14300472	NA	introduced	RanchoCucamonga	NA	NA	NA	NA	NA	NA	NA	NA	NA	NA	NA	NA	NA	NA	NA	NA	NA	NA
TRE-50074	Liquidambar	Liquidambar styraciflua	Rancho Cucamonga	California	-117.6254196	34.14614425	good	introduced	RanchoCucamonga	NA	NA	NA	NA	NA	NA	NA	NA	NA	NA	NA	NA	NA	NA	NA	NA	NA	NA
TRE-50076	Liquidambar	Liquidambar styraciflua	Rancho Cucamonga	California	-117.6254135	34.14508798	good	introduced	RanchoCucamonga	NA	NA	NA	NA	NA	NA	NA	NA	NA	NA	NA	NA	NA	NA	NA	NA	NA	NA
TRE-69916	Liquidambar	Liquidambar styraciflua	Rancho Cucamonga	California	-117.6254114	34.14280713	good	introduced	RanchoCucamonga	NA	NA	NA	NA	NA	NA	NA	NA	NA	NA	NA	NA	NA	NA	NA	NA	NA	NA
TRE-50077	Liquidambar	Liquidambar styraciflua	Rancho Cucamonga	California	-117.6254111	34.14504585	good	introduced	RanchoCucamonga	NA	NA	NA	NA	NA	NA	NA	NA	NA	NA	NA	NA	NA	NA	NA	NA	NA	NA
TRE-50078	Liquidambar	Liquidambar styraciflua	Rancho Cucamonga	California	-117.6254103	34.14482487	good	introduced	RanchoCucamonga	NA	NA	NA	NA	NA	NA	NA	NA	NA	NA	NA	NA	NA	NA	NA	NA	NA	NA
TRE-76827	Sycamore	Platanus acerifolia	Rancho Cucamonga	California	-117.6254097	34.10256492	good	introduced	RanchoCucamonga	NA	NA	NA	NA	NA	NA	NA	NA	NA	NA	NA	NA	NA	NA	NA	NA	NA	NA
TRE-69908	Liquidambar	Liquidambar styraciflua	Rancho Cucamonga	California	-117.6254096	34.1407508	good	introduced	RanchoCucamonga	NA	NA	NA	NA	NA	NA	NA	NA	NA	NA	NA	NA	NA	NA	NA	NA	NA	NA
TRE-50079	Liquidambar	Liquidambar styraciflua	Rancho Cucamonga	California	-117.6254087	34.14479182	good	introduced	RanchoCucamonga	NA	NA	NA	NA	NA	NA	NA	NA	NA	NA	NA	NA	NA	NA	NA	NA	NA	NA
TRE-69913	Liquidambar	Liquidambar styraciflua	Rancho Cucamonga	California	-117.6254057	34.14182873	good	introduced	RanchoCucamonga	NA	NA	NA	NA	NA	NA	NA	NA	NA	NA	NA	NA	NA	NA	NA	NA	NA	NA
TRE-69915	Liquidambar	Liquidambar styraciflua	Rancho Cucamonga	California	-117.6254052	34.14277571	good	introduced	RanchoCucamonga	NA	NA	NA	NA	NA	NA	NA	NA	NA	NA	NA	NA	NA	NA	NA	NA	NA	NA
TRE-69914	Liquidambar	Liquidambar styraciflua	Rancho Cucamonga	California	-117.6254037	34.14186964	good	introduced	RanchoCucamonga	NA	NA	NA	NA	NA	NA	NA	NA	NA	NA	NA	NA	NA	NA	NA	NA	NA	NA
TRE-50080	Liquidambar	Liquidambar styraciflua	Rancho Cucamonga	California	-117.6254028	34.14450142	NA	introduced	RanchoCucamonga	NA	NA	NA	NA	NA	NA	NA	NA	NA	NA	NA	NA	NA	NA	NA	NA	NA	NA
TRE-67384	Ficus	Ficus benjamina	Rancho Cucamonga	California	-117.6254008	34.09661014	good	introduced	RanchoCucamonga	NA	NA	NA	NA	NA	NA	NA	NA	NA	NA	NA	NA	NA	NA	NA	NA	NA	NA
TRE-69911	Liquidambar	Liquidambar styraciflua	Rancho Cucamonga	California	-117.6254007	34.14153971	good	introduced	RanchoCucamonga	NA	NA	NA	NA	NA	NA	NA	NA	NA	NA	NA	NA	NA	NA	NA	NA	NA	NA
TRE-50082	Liquidambar	Liquidambar styraciflua	Rancho Cucamonga	California	-117.6253985	34.1439768	NA	introduced	RanchoCucamonga	NA	NA	NA	NA	NA	NA	NA	NA	NA	NA	NA	NA	NA	NA	NA	NA	NA	NA
TRE-69912	Liquidambar	Liquidambar styraciflua	Rancho Cucamonga	California	-117.6253967	34.14157569	good	introduced	RanchoCucamonga	NA	NA	NA	NA	NA	NA	NA	NA	NA	NA	NA	NA	NA	NA	NA	NA	NA	NA
TRE-604	Liquidambar	Liquidambar styraciflua	Rancho Cucamonga	California	-117.6253956	34.14422694	NA	introduced	RanchoCucamonga	NA	NA	NA	NA	NA	NA	NA	NA	NA	NA	NA	NA	NA	NA	NA	NA	NA	NA
TRE-50081	Liquidambar	Liquidambar styraciflua	Rancho Cucamonga	California	-117.625395	34.14425789	good	introduced	RanchoCucamonga	NA	NA	NA	NA	NA	NA	NA	NA	NA	NA	NA	NA	NA	NA	NA	NA	NA	NA
TRE-69909	Liquidambar	Liquidambar styraciflua	Rancho Cucamonga	California	-117.6253908	34.14125285	dead	introduced	RanchoCucamonga	NA	NA	NA	NA	NA	NA	NA	NA	NA	NA	NA	NA	NA	NA	NA	NA	NA	NA
TRE-69781	Oak	Quercus virginiana	Rancho Cucamonga	California	-117.6253905	34.10340572	good	introduced	RanchoCucamonga	NA	NA	NA	NA	NA	NA	NA	NA	NA	NA	NA	NA	NA	NA	NA	NA	NA	NA
TRE-69910	Liquidambar	Liquidambar styraciflua	Rancho Cucamonga	California	-117.6253899	34.14129669	good	introduced	RanchoCucamonga	NA	NA	NA	NA	NA	NA	NA	NA	NA	NA	NA	NA	NA	NA	NA	NA	NA	NA
TRE-50692	Magnolia	Magnolia grandiflora	Rancho Cucamonga	California	-117.6253834	34.15925435	fair	introduced	RanchoCucamonga	NA	NA	NA	NA	NA	NA	NA	NA	NA	NA	NA	NA	NA	NA	NA	NA	NA	NA
TRE-50691	Camphor	Cinnamomum camphora	Rancho Cucamonga	California	-117.6253808	34.15918386	good	introduced	RanchoCucamonga	NA	NA	NA	NA	NA	NA	NA	NA	NA	NA	NA	NA	NA	NA	NA	NA	NA	NA
TRE-50689	Crape myrtle	Lagerstroemia indica	Rancho Cucamonga	California	-117.6253781	34.15893312	good	introduced	RanchoCucamonga	NA	NA	NA	NA	NA	NA	NA	NA	NA	NA	NA	NA	NA	NA	NA	NA	NA	NA
TRE-50688	Crape myrtle	Lagerstroemia indica	Rancho Cucamonga	California	-117.6253779	34.15887343	fair	introduced	RanchoCucamonga	NA	NA	NA	NA	NA	NA	NA	NA	NA	NA	NA	NA	NA	NA	NA	NA	NA	NA
TRE-50683	Crape myrtle	Lagerstroemia indica	Rancho Cucamonga	California	-117.6253759	34.1586007	good	introduced	RanchoCucamonga	NA	NA	NA	NA	NA	NA	NA	NA	NA	NA	NA	NA	NA	NA	NA	NA	NA	NA
TRE-50687	Crape myrtle	Lagerstroemia indica	Rancho Cucamonga	California	-117.6253749	34.15882143	fair	introduced	RanchoCucamonga	NA	NA	NA	NA	NA	NA	NA	NA	NA	NA	NA	NA	NA	NA	NA	NA	NA	NA
TRE-50685	Crape myrtle	Lagerstroemia indica	Rancho Cucamonga	California	-117.6253741	34.15867627	good	introduced	RanchoCucamonga	NA	NA	NA	NA	NA	NA	NA	NA	NA	NA	NA	NA	NA	NA	NA	NA	NA	NA
TRE-50684	Crape myrtle	Lagerstroemia indica	Rancho Cucamonga	California	-117.6253737	34.15864779	good	introduced	RanchoCucamonga	NA	NA	NA	NA	NA	NA	NA	NA	NA	NA	NA	NA	NA	NA	NA	NA	NA	NA
TRE-50686	Crape myrtle	Lagerstroemia indica	Rancho Cucamonga	California	-117.6253737	34.15874931	poor	introduced	RanchoCucamonga	NA	NA	NA	NA	NA	NA	NA	NA	NA	NA	NA	NA	NA	NA	NA	NA	NA	NA
TRE-50690	Ash	Fraxinus uhdei	Rancho Cucamonga	California	-117.6253727	34.15897845	good	introduced	RanchoCucamonga	NA	NA	NA	NA	NA	NA	NA	NA	NA	NA	NA	NA	NA	NA	NA	NA	NA	NA
TRE-73191	Oak	Quercus virginiana	Rancho Cucamonga	California	-117.625372	34.09571337	good	introduced	RanchoCucamonga	NA	NA	NA	NA	NA	NA	NA	NA	NA	NA	NA	NA	NA	NA	NA	NA	NA	NA
TRE-60821	Birch	Betula pendula	Rancho Cucamonga	California	-117.6253712	34.11670128	good	introduced	RanchoCucamonga	NA	NA	NA	NA	NA	NA	NA	NA	NA	NA	NA	NA	NA	NA	NA	NA	NA	NA
TRE-50681	Oak	Quercus ilex	Rancho Cucamonga	California	-117.6253709	34.1568906	good	introduced	RanchoCucamonga	NA	NA	NA	NA	NA	NA	NA	NA	NA	NA	NA	NA	NA	NA	NA	NA	NA	NA
TRE-50682	Oak	Quercus ilex	Rancho Cucamonga	California	-117.625369	34.15740588	good	introduced	RanchoCucamonga	NA	NA	NA	NA	NA	NA	NA	NA	NA	NA	NA	NA	NA	NA	NA	NA	NA	NA
TRE-69785	Palm	Washingtonia filifera	Rancho Cucamonga	California	-117.6253687	34.10465797	good	naturally_occurring	RanchoCucamonga	NA	NA	NA	NA	NA	NA	NA	NA	NA	NA	NA	NA	NA	NA	NA	NA	NA	NA
TRE-50680	Oak	Quercus ilex	Rancho Cucamonga	California	-117.6253674	34.15683159	good	introduced	RanchoCucamonga	NA	NA	NA	NA	NA	NA	NA	NA	NA	NA	NA	NA	NA	NA	NA	NA	NA	NA
TRE-69782	Elm	Ulmus parvifolia	Rancho Cucamonga	California	-117.6253638	34.10347213	good	introduced	RanchoCucamonga	NA	NA	NA	NA	NA	NA	NA	NA	NA	NA	NA	NA	NA	NA	NA	NA	NA	NA
TRE-69783	Palm	Washingtonia filifera	Rancho Cucamonga	California	-117.625363	34.1041352	good	naturally_occurring	RanchoCucamonga	NA	NA	NA	NA	NA	NA	NA	NA	NA	NA	NA	NA	NA	NA	NA	NA	NA	NA
TRE-60822	Birch	Betula pendula	Rancho Cucamonga	California	-117.625362	34.11667969	good	introduced	RanchoCucamonga	NA	NA	NA	NA	NA	NA	NA	NA	NA	NA	NA	NA	NA	NA	NA	NA	NA	NA
TRE-50678	Pine	Pinus	Rancho Cucamonga	California	-117.6253604	34.15640997	good	no_info	RanchoCucamonga	NA	NA	NA	NA	NA	NA	NA	NA	NA	NA	NA	NA	NA	NA	NA	NA	NA	NA
TRE-50679	Oak	Quercus	Rancho Cucamonga	California	-117.6253586	34.15643789	fair	no_info	RanchoCucamonga	NA	NA	NA	NA	NA	NA	NA	NA	NA	NA	NA	NA	NA	NA	NA	NA	NA	NA
TRE-60823	Birch	Betula pendula	Rancho Cucamonga	California	-117.6253556	34.11665378	good	introduced	RanchoCucamonga	NA	NA	NA	NA	NA	NA	NA	NA	NA	NA	NA	NA	NA	NA	NA	NA	NA	NA
TRE-66286	Mulberry	Morus alba	Rancho Cucamonga	California	-117.625354	34.10039321	good	introduced	RanchoCucamonga	NA	NA	NA	NA	NA	NA	NA	NA	NA	NA	NA	NA	NA	NA	NA	NA	NA	NA
TRE-67385	Goldenrain	Koelreuteria paniculata	Rancho Cucamonga	California	-117.6253524	34.0966069	good	introduced	RanchoCucamonga	NA	NA	NA	NA	NA	NA	NA	NA	NA	NA	NA	NA	NA	NA	NA	NA	NA	NA
TRE-50677	Ash	Fraxinus uhdei	Rancho Cucamonga	California	-117.6253419	34.15410822	good	introduced	RanchoCucamonga	NA	NA	NA	NA	NA	NA	NA	NA	NA	NA	NA	NA	NA	NA	NA	NA	NA	NA
TRE-69784	Pear	Cinnamomum camphora	Rancho Cucamonga	California	-117.6253386	34.10432638	good	introduced	RanchoCucamonga	NA	NA	NA	NA	NA	NA	NA	NA	NA	NA	NA	NA	NA	NA	NA	NA	NA	NA
TRE-60820	Fruit tree	Tilia	Rancho Cucamonga	California	-117.6253379	34.11677936	good	no_info	RanchoCucamonga	NA	NA	NA	NA	NA	NA	NA	NA	NA	NA	NA	NA	NA	NA	NA	NA	NA	NA
TRE-50676	Ash	Fraxinus uhdei	Rancho Cucamonga	California	-117.6253269	34.15328685	good	introduced	RanchoCucamonga	NA	NA	NA	NA	NA	NA	NA	NA	NA	NA	NA	NA	NA	NA	NA	NA	NA	NA
TRE-50674	Ash	Fraxinus uhdei	Rancho Cucamonga	California	-117.6253255	34.15298985	good	introduced	RanchoCucamonga	NA	NA	NA	NA	NA	NA	NA	NA	NA	NA	NA	NA	NA	NA	NA	NA	NA	NA
TRE-50675	Ash	Fraxinus uhdei	Rancho Cucamonga	California	-117.6253216	34.15314868	good	introduced	RanchoCucamonga	NA	NA	NA	NA	NA	NA	NA	NA	NA	NA	NA	NA	NA	NA	NA	NA	NA	NA
TRE-60819	Ficus	Ficus benjamina	Rancho Cucamonga	California	-117.6253181	34.11679756	good	introduced	RanchoCucamonga	NA	NA	NA	NA	NA	NA	NA	NA	NA	NA	NA	NA	NA	NA	NA	NA	NA	NA
TRE-56364	Liquidambar	Liquidambar styraciflua	Rancho Cucamonga	California	-117.6253031	34.13393931	good	introduced	RanchoCucamonga	NA	NA	NA	NA	NA	NA	NA	NA	NA	NA	NA	NA	NA	NA	NA	NA	NA	NA
TRE-50663	Pine	Pinus	Rancho Cucamonga	California	-117.6253022	34.15162022	good	no_info	RanchoCucamonga	NA	NA	NA	NA	NA	NA	NA	NA	NA	NA	NA	NA	NA	NA	NA	NA	NA	NA
TRE-50666	Chinese pistache	Pistacia chinensis	Rancho Cucamonga	California	-117.6253013	34.15128685	good	introduced	RanchoCucamonga	NA	NA	NA	NA	NA	NA	NA	NA	NA	NA	NA	NA	NA	NA	NA	NA	NA	NA
TRE-56363	Liquidambar	Liquidambar styraciflua	Rancho Cucamonga	California	-117.625298	34.13389505	good	introduced	RanchoCucamonga	NA	NA	NA	NA	NA	NA	NA	NA	NA	NA	NA	NA	NA	NA	NA	NA	NA	NA
TRE-67386	Goldenrain	Koelreuteria paniculata	Rancho Cucamonga	California	-117.6252969	34.09661337	good	introduced	RanchoCucamonga	NA	NA	NA	NA	NA	NA	NA	NA	NA	NA	NA	NA	NA	NA	NA	NA	NA	NA
TRE-74390	Crape myrtle	Lagerstroemia indica	Rancho Cucamonga	California	-117.6252937	34.15838135	good	introduced	RanchoCucamonga	NA	NA	NA	NA	NA	NA	NA	NA	NA	NA	NA	NA	NA	NA	NA	NA	NA	NA
TRE-60818	Magnolia	Magnolia grandiflora	Rancho Cucamonga	California	-117.6252918	34.11680627	good	introduced	RanchoCucamonga	NA	NA	NA	NA	NA	NA	NA	NA	NA	NA	NA	NA	NA	NA	NA	NA	NA	NA
TRE-50664	Goldenrain	Koelreuteria paniculata	Rancho Cucamonga	California	-117.6252917	34.15135732	good	introduced	RanchoCucamonga	NA	NA	NA	NA	NA	NA	NA	NA	NA	NA	NA	NA	NA	NA	NA	NA	NA	NA
TRE-50672	Chinese pistache	Pistacia chinensis	Rancho Cucamonga	California	-117.6252908	34.15086531	good	introduced	RanchoCucamonga	NA	NA	NA	NA	NA	NA	NA	NA	NA	NA	NA	NA	NA	NA	NA	NA	NA	NA
TRE-50668	Chinese pistache	Pistacia chinensis	Rancho Cucamonga	California	-117.6252879	34.15103423	good	introduced	RanchoCucamonga	NA	NA	NA	NA	NA	NA	NA	NA	NA	NA	NA	NA	NA	NA	NA	NA	NA	NA
TRE-50665	NA	NA	Rancho Cucamonga	California	-117.6252875	34.15133482	poor	no_info	RanchoCucamonga	NA	NA	NA	NA	NA	NA	NA	NA	NA	NA	NA	NA	NA	NA	NA	NA	NA	NA
TRE-50669	Chinese pistache	Pistacia chinensis	Rancho Cucamonga	California	-117.6252872	34.15098925	good	introduced	RanchoCucamonga	NA	NA	NA	NA	NA	NA	NA	NA	NA	NA	NA	NA	NA	NA	NA	NA	NA	NA
TRE-50670	Eucalyptus	Eucalyptus globulus	Rancho Cucamonga	California	-117.6252854	34.15094777	good	introduced	RanchoCucamonga	NA	NA	NA	NA	NA	NA	NA	NA	NA	NA	NA	NA	NA	NA	NA	NA	NA	NA
TRE-56362	Chinese flame	Koelreuteria bipinnata	Rancho Cucamonga	California	-117.6252842	34.13374753	good	introduced	RanchoCucamonga	NA	NA	NA	NA	NA	NA	NA	NA	NA	NA	NA	NA	NA	NA	NA	NA	NA	NA
TRE-50667	Eucalyptus	Eucalyptus globulus	Rancho Cucamonga	California	-117.6252836	34.15106471	good	introduced	RanchoCucamonga	NA	NA	NA	NA	NA	NA	NA	NA	NA	NA	NA	NA	NA	NA	NA	NA	NA	NA
TRE-50671	Chinese pistache	Pistacia chinensis	Rancho Cucamonga	California	-117.625283	34.15090629	good	introduced	RanchoCucamonga	NA	NA	NA	NA	NA	NA	NA	NA	NA	NA	NA	NA	NA	NA	NA	NA	NA	NA
TRE-50646	Xylosma	Xylosma congestum	Rancho Cucamonga	California	-117.6252757	34.14970515	good	no_info	RanchoCucamonga	NA	NA	NA	NA	NA	NA	NA	NA	NA	NA	NA	NA	NA	NA	NA	NA	NA	NA
TRE-50656	NA	NA	Rancho Cucamonga	California	-117.6252753	34.14954027	dead	no_info	RanchoCucamonga	NA	NA	NA	NA	NA	NA	NA	NA	NA	NA	NA	NA	NA	NA	NA	NA	NA	NA
TRE-50659	Eucalyptus	Eucalyptus globulus	Rancho Cucamonga	California	-117.6252745	34.15019873	good	introduced	RanchoCucamonga	NA	NA	NA	NA	NA	NA	NA	NA	NA	NA	NA	NA	NA	NA	NA	NA	NA	NA
TRE-50662	Eucalyptus	Eucalyptus globulus	Rancho Cucamonga	California	-117.6252737	34.15024132	good	introduced	RanchoCucamonga	NA	NA	NA	NA	NA	NA	NA	NA	NA	NA	NA	NA	NA	NA	NA	NA	NA	NA
[truncated: 80,948 more rows]
