# Supplementary material for: Species clustering, climate effects, and introduced species in 5 million city trees across 63 US cities
Source: eLife. 2022 Sep 27;11:e77891. doi: 10.7554/eLife.77891 (PMC9578703; doi:10.7554/eLife.77891)
Supplement: Figure 1—source data 1. — This zipped file includes all of the cleaned data used in the study (63 spreadsheets, one for each city, where each row is a tree). It is available on Dryad at https://doi.org/10.5061/dryad.2jm63xsrf. [file elife-77891-fig1-data1.zip › Plano_Final_2022-06-18.csv]

city_ID	common_name	scientific_name	city	state	location_name	diameter_breast_height_CM	condition	native	height_binned_M	diameter_breast_height_binned_CM	greater_metro	tree_ID	planted_date	most_recent_observation	retired_date	most_recent_observation_type	longitude_coordinate	latitude_coordinate	location_type	zipcode	address	neighborhood	ward	district	overhead_utility	height_M	percent_population
1	Live oak	Quercus virginiana	Plano	Texas	Chisholm trail 1	54.61	good	naturally_occurring	NA	45.72 to 60.96 cm	Plano	NA	NA	NA	NA	NA	NA	NA	NA	NA	NA	NA	NA	NA	NA	NA	NA
2	Live oak	Quercus virginiana	Plano	Texas	Chisholm trail 1	30.48	good	naturally_occurring	NA	15.24 to 30.48 cm	Plano	NA	NA	NA	NA	NA	NA	NA	NA	NA	NA	NA	NA	NA	NA	NA	NA
3	Live oak	Quercus virginiana	Plano	Texas	Chisholm trail 1	29.21	good	naturally_occurring	NA	15.24 to 30.48 cm	Plano	NA	NA	NA	NA	NA	NA	NA	NA	NA	NA	NA	NA	NA	NA	NA	NA
4	Live oak	Quercus virginiana	Plano	Texas	Chisholm trail 1	22.86	good	naturally_occurring	NA	15.24 to 30.48 cm	Plano	NA	NA	NA	NA	NA	NA	NA	NA	NA	NA	NA	NA	NA	NA	NA	NA
5	Live oak	Quercus virginiana	Plano	Texas	Chisholm trail 1	22.86	good	naturally_occurring	NA	15.24 to 30.48 cm	Plano	NA	NA	NA	NA	NA	NA	NA	NA	NA	NA	NA	NA	NA	NA	NA	NA
6	Live oak	Quercus virginiana	Plano	Texas	Chisholm trail 1	31.75	good	naturally_occurring	NA	30.48 to 45.72 cm	Plano	NA	NA	NA	NA	NA	NA	NA	NA	NA	NA	NA	NA	NA	NA	NA	NA
7	Live oak	Quercus virginiana	Plano	Texas	Chisholm trail 1	20.32	good	naturally_occurring	NA	15.24 to 30.48 cm	Plano	NA	NA	NA	NA	NA	NA	NA	NA	NA	NA	NA	NA	NA	NA	NA	NA
8	Live oak	Quercus virginiana	Plano	Texas	Chisholm trail 1	24.13	good	naturally_occurring	NA	15.24 to 30.48 cm	Plano	NA	NA	NA	NA	NA	NA	NA	NA	NA	NA	NA	NA	NA	NA	NA	NA
9	Live oak	Quercus virginiana	Plano	Texas	Chisholm trail 1	48.26	good	naturally_occurring	NA	45.72 to 60.96 cm	Plano	NA	NA	NA	NA	NA	NA	NA	NA	NA	NA	NA	NA	NA	NA	NA	NA
10	Live oak	Quercus virginiana	Plano	Texas	Chisholm trail 1	31.75	good	naturally_occurring	NA	30.48 to 45.72 cm	Plano	NA	NA	NA	NA	NA	NA	NA	NA	NA	NA	NA	NA	NA	NA	NA	NA
11	Live oak	Quercus virginiana	Plano	Texas	Chisholm trail 1	45.72	good	naturally_occurring	NA	30.48 to 45.72 cm	Plano	NA	NA	NA	NA	NA	NA	NA	NA	NA	NA	NA	NA	NA	NA	NA	NA
12	Live oak	Quercus virginiana	Plano	Texas	Chisholm trail 1	46.99	good	naturally_occurring	NA	45.72 to 60.96 cm	Plano	NA	NA	NA	NA	NA	NA	NA	NA	NA	NA	NA	NA	NA	NA	NA	NA
13	Live oak	Quercus virginiana	Plano	Texas	Chisholm trail 1	21.59	good	naturally_occurring	NA	15.24 to 30.48 cm	Plano	NA	NA	NA	NA	NA	NA	NA	NA	NA	NA	NA	NA	NA	NA	NA	NA
14	Live oak	Quercus virginiana	Plano	Texas	Chisholm trail 1	22.86	good	naturally_occurring	NA	15.24 to 30.48 cm	Plano	NA	NA	NA	NA	NA	NA	NA	NA	NA	NA	NA	NA	NA	NA	NA	NA
15	Live oak	Quercus virginiana	Plano	Texas	Chisholm trail 1	16.51	good	naturally_occurring	NA	15.24 to 30.48 cm	Plano	NA	NA	NA	NA	NA	NA	NA	NA	NA	NA	NA	NA	NA	NA	NA	NA
16	Live oak	Quercus virginiana	Plano	Texas	Chisholm trail 1	25.4	good	naturally_occurring	NA	15.24 to 30.48 cm	Plano	NA	NA	NA	NA	NA	NA	NA	NA	NA	NA	NA	NA	NA	NA	NA	NA
17	Live oak	Quercus virginiana	Plano	Texas	Chisholm trail 1	35.56	good	naturally_occurring	NA	30.48 to 45.72 cm	Plano	NA	NA	NA	NA	NA	NA	NA	NA	NA	NA	NA	NA	NA	NA	NA	NA
18	Live oak	Quercus virginiana	Plano	Texas	Chisholm trail 1	33.02	good	naturally_occurring	NA	30.48 to 45.72 cm	Plano	NA	NA	NA	NA	NA	NA	NA	NA	NA	NA	NA	NA	NA	NA	NA	NA
19	Live oak	Quercus virginiana	Plano	Texas	Chisholm trail 1	35.56	good	naturally_occurring	NA	30.48 to 45.72 cm	Plano	NA	NA	NA	NA	NA	NA	NA	NA	NA	NA	NA	NA	NA	NA	NA	NA
20	Live oak	Quercus virginiana	Plano	Texas	Chisholm trail 1	24.13	good	naturally_occurring	NA	15.24 to 30.48 cm	Plano	NA	NA	NA	NA	NA	NA	NA	NA	NA	NA	NA	NA	NA	NA	NA	NA
21	Live oak	Quercus virginiana	Plano	Texas	Chisholm trail 1	12.7	good	naturally_occurring	NA	0 to 15.24 cm	Plano	NA	NA	NA	NA	NA	NA	NA	NA	NA	NA	NA	NA	NA	NA	NA	NA
22	Live oak	Quercus virginiana	Plano	Texas	Chisholm trail 1	17.78	good	naturally_occurring	NA	15.24 to 30.48 cm	Plano	NA	NA	NA	NA	NA	NA	NA	NA	NA	NA	NA	NA	NA	NA	NA	NA
23	Live oak	Quercus virginiana	Plano	Texas	Chisholm trail 1	20.32	good	naturally_occurring	NA	15.24 to 30.48 cm	Plano	NA	NA	NA	NA	NA	NA	NA	NA	NA	NA	NA	NA	NA	NA	NA	NA
24	Live oak	Quercus virginiana	Plano	Texas	Chisholm trail 1	20.32	good	naturally_occurring	NA	15.24 to 30.48 cm	Plano	NA	NA	NA	NA	NA	NA	NA	NA	NA	NA	NA	NA	NA	NA	NA	NA
25	Live oak	Quercus virginiana	Plano	Texas	Chisholm trail 3	10.16	good	naturally_occurring	NA	0 to 15.24 cm	Plano	NA	NA	NA	NA	NA	NA	NA	NA	NA	NA	NA	NA	NA	NA	NA	NA
26	Live oak	Quercus virginiana	Plano	Texas	Chisholm trail 3	13.97	good	naturally_occurring	NA	0 to 15.24 cm	Plano	NA	NA	NA	NA	NA	NA	NA	NA	NA	NA	NA	NA	NA	NA	NA	NA
27	Live oak	Quercus virginiana	Plano	Texas	Chisholm trail 3	16.51	good	naturally_occurring	NA	15.24 to 30.48 cm	Plano	NA	NA	NA	NA	NA	NA	NA	NA	NA	NA	NA	NA	NA	NA	NA	NA
28	Live oak	Quercus virginiana	Plano	Texas	Chisholm trail 3	10.16	good	naturally_occurring	NA	0 to 15.24 cm	Plano	NA	NA	NA	NA	NA	NA	NA	NA	NA	NA	NA	NA	NA	NA	NA	NA
29	Live oak	Quercus virginiana	Plano	Texas	Chisholm trail 1	17.78	good	naturally_occurring	NA	15.24 to 30.48 cm	Plano	NA	NA	NA	NA	NA	NA	NA	NA	NA	NA	NA	NA	NA	NA	NA	NA
30	Live oak	Quercus virginiana	Plano	Texas	Chisholm trail 1	17.78	good	naturally_occurring	NA	15.24 to 30.48 cm	Plano	NA	NA	NA	NA	NA	NA	NA	NA	NA	NA	NA	NA	NA	NA	NA	NA
31	Live oak	Quercus virginiana	Plano	Texas	Chisholm trail 3	11.43	good	naturally_occurring	NA	0 to 15.24 cm	Plano	NA	NA	NA	NA	NA	NA	NA	NA	NA	NA	NA	NA	NA	NA	NA	NA
32	Live oak	Quercus virginiana	Plano	Texas	Chisholm trail 3	12.7	good	naturally_occurring	NA	0 to 15.24 cm	Plano	NA	NA	NA	NA	NA	NA	NA	NA	NA	NA	NA	NA	NA	NA	NA	NA
33	Live oak	Quercus virginiana	Plano	Texas	Chisholm trail 3	13.97	good	naturally_occurring	NA	0 to 15.24 cm	Plano	NA	NA	NA	NA	NA	NA	NA	NA	NA	NA	NA	NA	NA	NA	NA	NA
34	Live oak	Quercus virginiana	Plano	Texas	Chisholm trail 3	63.5	good	naturally_occurring	NA	60.96 to 76.2 cm	Plano	NA	NA	NA	NA	NA	NA	NA	NA	NA	NA	NA	NA	NA	NA	NA	NA
35	Live oak	Quercus virginiana	Plano	Texas	Chisholm trail 3	57.15	good	naturally_occurring	NA	45.72 to 60.96 cm	Plano	NA	NA	NA	NA	NA	NA	NA	NA	NA	NA	NA	NA	NA	NA	NA	NA
36	Live oak	Quercus virginiana	Plano	Texas	Preston meadow park	10.16	good	naturally_occurring	NA	0 to 15.24 cm	Plano	NA	NA	NA	NA	NA	NA	NA	NA	NA	NA	NA	NA	NA	NA	NA	NA
37	Live oak	Quercus virginiana	Plano	Texas	Preston meadow park	8.89	good	naturally_occurring	NA	0 to 15.24 cm	Plano	NA	NA	NA	NA	NA	NA	NA	NA	NA	NA	NA	NA	NA	NA	NA	NA
38	Live oak	Quercus virginiana	Plano	Texas	Preston meadow park	10.16	good	naturally_occurring	NA	0 to 15.24 cm	Plano	NA	NA	NA	NA	NA	NA	NA	NA	NA	NA	NA	NA	NA	NA	NA	NA
39	Live oak	Quercus virginiana	Plano	Texas	Preston meadow park	10.16	good	naturally_occurring	NA	0 to 15.24 cm	Plano	NA	NA	NA	NA	NA	NA	NA	NA	NA	NA	NA	NA	NA	NA	NA	NA
40	Live oak	Quercus virginiana	Plano	Texas	Preston meadow park	8.89	good	naturally_occurring	NA	0 to 15.24 cm	Plano	NA	NA	NA	NA	NA	NA	NA	NA	NA	NA	NA	NA	NA	NA	NA	NA
41	Live oak	Quercus virginiana	Plano	Texas	Preston meadow park	10.16	good	naturally_occurring	NA	0 to 15.24 cm	Plano	NA	NA	NA	NA	NA	NA	NA	NA	NA	NA	NA	NA	NA	NA	NA	NA
42	Live oak	Quercus virginiana	Plano	Texas	Preston meadow park	8.89	good	naturally_occurring	NA	0 to 15.24 cm	Plano	NA	NA	NA	NA	NA	NA	NA	NA	NA	NA	NA	NA	NA	NA	NA	NA
43	Live oak	Quercus virginiana	Plano	Texas	Preston meadow park	10.16	good	naturally_occurring	NA	0 to 15.24 cm	Plano	NA	NA	NA	NA	NA	NA	NA	NA	NA	NA	NA	NA	NA	NA	NA	NA
44	Live oak	Quercus virginiana	Plano	Texas	Preston meadow park	7.62	good	naturally_occurring	NA	0 to 15.24 cm	Plano	NA	NA	NA	NA	NA	NA	NA	NA	NA	NA	NA	NA	NA	NA	NA	NA
45	Live oak	Quercus virginiana	Plano	Texas	Preston meadow park	7.62	good	naturally_occurring	NA	0 to 15.24 cm	Plano	NA	NA	NA	NA	NA	NA	NA	NA	NA	NA	NA	NA	NA	NA	NA	NA
46	Live oak	Quercus virginiana	Plano	Texas	Preston meadow park	8.89	good	naturally_occurring	NA	0 to 15.24 cm	Plano	NA	NA	NA	NA	NA	NA	NA	NA	NA	NA	NA	NA	NA	NA	NA	NA
47	Live oak	Quercus virginiana	Plano	Texas	Preston meadow park	8.89	good	naturally_occurring	NA	0 to 15.24 cm	Plano	NA	NA	NA	NA	NA	NA	NA	NA	NA	NA	NA	NA	NA	NA	NA	NA
48	Live oak	Quercus virginiana	Plano	Texas	Preston meadow park	10.16	good	naturally_occurring	NA	0 to 15.24 cm	Plano	NA	NA	NA	NA	NA	NA	NA	NA	NA	NA	NA	NA	NA	NA	NA	NA
49	Live oak	Quercus virginiana	Plano	Texas	Preston meadow park	8.89	good	naturally_occurring	NA	0 to 15.24 cm	Plano	NA	NA	NA	NA	NA	NA	NA	NA	NA	NA	NA	NA	NA	NA	NA	NA
50	Live oak	Quercus virginiana	Plano	Texas	Preston meadow park	10.16	good	naturally_occurring	NA	0 to 15.24 cm	Plano	NA	NA	NA	NA	NA	NA	NA	NA	NA	NA	NA	NA	NA	NA	NA	NA
51	Live oak	Quercus virginiana	Plano	Texas	Preston meadow park	8.89	good	naturally_occurring	NA	0 to 15.24 cm	Plano	NA	NA	NA	NA	NA	NA	NA	NA	NA	NA	NA	NA	NA	NA	NA	NA
52	Live oak	Quercus virginiana	Plano	Texas	Preston meadow park	8.89	good	naturally_occurring	NA	0 to 15.24 cm	Plano	NA	NA	NA	NA	NA	NA	NA	NA	NA	NA	NA	NA	NA	NA	NA	NA
53	Live oak	Quercus virginiana	Plano	Texas	Preston meadow park	8.89	good	naturally_occurring	NA	0 to 15.24 cm	Plano	NA	NA	NA	NA	NA	NA	NA	NA	NA	NA	NA	NA	NA	NA	NA	NA
54	Live oak	Quercus virginiana	Plano	Texas	Preston meadow park	8.89	good	naturally_occurring	NA	0 to 15.24 cm	Plano	NA	NA	NA	NA	NA	NA	NA	NA	NA	NA	NA	NA	NA	NA	NA	NA
55	Live oak	Quercus virginiana	Plano	Texas	Preston meadow park	8.89	good	naturally_occurring	NA	0 to 15.24 cm	Plano	NA	NA	NA	NA	NA	NA	NA	NA	NA	NA	NA	NA	NA	NA	NA	NA
56	Live oak	Quercus virginiana	Plano	Texas	Chisholm trail 1	19.05	good	naturally_occurring	NA	15.24 to 30.48 cm	Plano	NA	NA	NA	NA	NA	NA	NA	NA	NA	NA	NA	NA	NA	NA	NA	NA
57	Live oak	Quercus virginiana	Plano	Texas	Chisholm trail 1	20.32	good	naturally_occurring	NA	15.24 to 30.48 cm	Plano	NA	NA	NA	NA	NA	NA	NA	NA	NA	NA	NA	NA	NA	NA	NA	NA
58	Live oak	Quercus virginiana	Plano	Texas	Chisholm trail 1	43.18	good	naturally_occurring	NA	30.48 to 45.72 cm	Plano	NA	NA	NA	NA	NA	NA	NA	NA	NA	NA	NA	NA	NA	NA	NA	NA
59	Live oak	Quercus virginiana	Plano	Texas	Chisholm trail 1	12.7	good	naturally_occurring	NA	0 to 15.24 cm	Plano	NA	NA	NA	NA	NA	NA	NA	NA	NA	NA	NA	NA	NA	NA	NA	NA
60	Live oak	Quercus virginiana	Plano	Texas	Chisholm trail 1	12.7	good	naturally_occurring	NA	0 to 15.24 cm	Plano	NA	NA	NA	NA	NA	NA	NA	NA	NA	NA	NA	NA	NA	NA	NA	NA
61	Live oak	Quercus virginiana	Plano	Texas	Chisholm trail 1	12.7	good	naturally_occurring	NA	0 to 15.24 cm	Plano	NA	NA	NA	NA	NA	NA	NA	NA	NA	NA	NA	NA	NA	NA	NA	NA
62	Live oak	Quercus virginiana	Plano	Texas	Chisholm trail 1	15.24	good	naturally_occurring	NA	0 to 15.24 cm	Plano	NA	NA	NA	NA	NA	NA	NA	NA	NA	NA	NA	NA	NA	NA	NA	NA
63	Live oak	Quercus virginiana	Plano	Texas	Chisholm trail 1	31.75	good	naturally_occurring	NA	30.48 to 45.72 cm	Plano	NA	NA	NA	NA	NA	NA	NA	NA	NA	NA	NA	NA	NA	NA	NA	NA
64	Live oak	Quercus virginiana	Plano	Texas	Chisholm trail 1	22.86	good	naturally_occurring	NA	15.24 to 30.48 cm	Plano	NA	NA	NA	NA	NA	NA	NA	NA	NA	NA	NA	NA	NA	NA	NA	NA
65	Live oak	Quercus virginiana	Plano	Texas	Chisholm trail 1	24.13	good	naturally_occurring	NA	15.24 to 30.48 cm	Plano	NA	NA	NA	NA	NA	NA	NA	NA	NA	NA	NA	NA	NA	NA	NA	NA
66	Live oak	Quercus virginiana	Plano	Texas	Chisholm trail 1	60.96	good	naturally_occurring	NA	45.72 to 60.96 cm	Plano	NA	NA	NA	NA	NA	NA	NA	NA	NA	NA	NA	NA	NA	NA	NA	NA
67	Live oak	Quercus virginiana	Plano	Texas	Chisholm trail 1	40.64	good	naturally_occurring	NA	30.48 to 45.72 cm	Plano	NA	NA	NA	NA	NA	NA	NA	NA	NA	NA	NA	NA	NA	NA	NA	NA
68	Live oak	Quercus virginiana	Plano	Texas	Chisholm trail 1	25.4	good	naturally_occurring	NA	15.24 to 30.48 cm	Plano	NA	NA	NA	NA	NA	NA	NA	NA	NA	NA	NA	NA	NA	NA	NA	NA
69	Live oak	Quercus virginiana	Plano	Texas	Chisholm trail 1	11.43	good	naturally_occurring	NA	0 to 15.24 cm	Plano	NA	NA	NA	NA	NA	NA	NA	NA	NA	NA	NA	NA	NA	NA	NA	NA
70	Live oak	Quercus virginiana	Plano	Texas	Chisholm trail 1	29.21	good	naturally_occurring	NA	15.24 to 30.48 cm	Plano	NA	NA	NA	NA	NA	NA	NA	NA	NA	NA	NA	NA	NA	NA	NA	NA
71	Live oak	Quercus virginiana	Plano	Texas	High point athletic fields	30.48	fair	naturally_occurring	NA	15.24 to 30.48 cm	Plano	NA	NA	NA	NA	NA	NA	NA	NA	NA	NA	NA	NA	NA	NA	NA	NA
72	Live oak	Quercus virginiana	Plano	Texas	High point athletic fields	26.67	good	naturally_occurring	NA	15.24 to 30.48 cm	Plano	NA	NA	NA	NA	NA	NA	NA	NA	NA	NA	NA	NA	NA	NA	NA	NA
73	Live oak	Quercus virginiana	Plano	Texas	High point athletic fields	25.4	fair	naturally_occurring	NA	15.24 to 30.48 cm	Plano	NA	NA	NA	NA	NA	NA	NA	NA	NA	NA	NA	NA	NA	NA	NA	NA
74	Live oak	Quercus virginiana	Plano	Texas	High point athletic fields	24.13	fair	naturally_occurring	NA	15.24 to 30.48 cm	Plano	NA	NA	NA	NA	NA	NA	NA	NA	NA	NA	NA	NA	NA	NA	NA	NA
75	Live oak	Quercus virginiana	Plano	Texas	High point athletic fields	25.4	good	naturally_occurring	NA	15.24 to 30.48 cm	Plano	NA	NA	NA	NA	NA	NA	NA	NA	NA	NA	NA	NA	NA	NA	NA	NA
76	Live oak	Quercus virginiana	Plano	Texas	High point athletic fields	35.56	good	naturally_occurring	NA	30.48 to 45.72 cm	Plano	NA	NA	NA	NA	NA	NA	NA	NA	NA	NA	NA	NA	NA	NA	NA	NA
77	Live oak	Quercus virginiana	Plano	Texas	High point athletic fields	41.91	good	naturally_occurring	NA	30.48 to 45.72 cm	Plano	NA	NA	NA	NA	NA	NA	NA	NA	NA	NA	NA	NA	NA	NA	NA	NA
78	Live oak	Quercus virginiana	Plano	Texas	High point athletic fields	36.83	good	naturally_occurring	NA	30.48 to 45.72 cm	Plano	NA	NA	NA	NA	NA	NA	NA	NA	NA	NA	NA	NA	NA	NA	NA	NA
79	Live oak	Quercus virginiana	Plano	Texas	Willowcreek park	15.24	good	naturally_occurring	NA	0 to 15.24 cm	Plano	NA	NA	NA	NA	NA	NA	NA	NA	NA	NA	NA	NA	NA	NA	NA	NA
80	Live oak	Quercus virginiana	Plano	Texas	Schell park	15.24	fair	naturally_occurring	NA	0 to 15.24 cm	Plano	NA	NA	NA	NA	NA	NA	NA	NA	NA	NA	NA	NA	NA	NA	NA	NA
81	Live oak	Quercus virginiana	Plano	Texas	Schell park	50.8	good	naturally_occurring	NA	45.72 to 60.96 cm	Plano	NA	NA	NA	NA	NA	NA	NA	NA	NA	NA	NA	NA	NA	NA	NA	NA
82	Live oak	Quercus virginiana	Plano	Texas	Schell park	35.56	good	naturally_occurring	NA	30.48 to 45.72 cm	Plano	NA	NA	NA	NA	NA	NA	NA	NA	NA	NA	NA	NA	NA	NA	NA	NA
83	Live oak	Quercus virginiana	Plano	Texas	Schell park	35.56	good	naturally_occurring	NA	30.48 to 45.72 cm	Plano	NA	NA	NA	NA	NA	NA	NA	NA	NA	NA	NA	NA	NA	NA	NA	NA
84	Live oak	Quercus virginiana	Plano	Texas	Schell park	36.83	good	naturally_occurring	NA	30.48 to 45.72 cm	Plano	NA	NA	NA	NA	NA	NA	NA	NA	NA	NA	NA	NA	NA	NA	NA	NA
85	Live oak	Quercus virginiana	Plano	Texas	Schell park	22.86	fair	naturally_occurring	NA	15.24 to 30.48 cm	Plano	NA	NA	NA	NA	NA	NA	NA	NA	NA	NA	NA	NA	NA	NA	NA	NA
86	Live oak	Quercus virginiana	Plano	Texas	Schell park	35.56	good	naturally_occurring	NA	30.48 to 45.72 cm	Plano	NA	NA	NA	NA	NA	NA	NA	NA	NA	NA	NA	NA	NA	NA	NA	NA
87	Live oak	Quercus virginiana	Plano	Texas	Hoblitzelle park	10.16	good	naturally_occurring	NA	0 to 15.24 cm	Plano	NA	NA	NA	NA	NA	NA	NA	NA	NA	NA	NA	NA	NA	NA	NA	NA
88	Live oak	Quercus virginiana	Plano	Texas	Hoblitzelle park	7.62	good	naturally_occurring	NA	0 to 15.24 cm	Plano	NA	NA	NA	NA	NA	NA	NA	NA	NA	NA	NA	NA	NA	NA	NA	NA
89	Live oak	Quercus virginiana	Plano	Texas	Hoblitzelle park	10.16	good	naturally_occurring	NA	0 to 15.24 cm	Plano	NA	NA	NA	NA	NA	NA	NA	NA	NA	NA	NA	NA	NA	NA	NA	NA
90	Live oak	Quercus virginiana	Plano	Texas	Hoblitzelle park	10.16	good	naturally_occurring	NA	0 to 15.24 cm	Plano	NA	NA	NA	NA	NA	NA	NA	NA	NA	NA	NA	NA	NA	NA	NA	NA
91	Live oak	Quercus virginiana	Plano	Texas	Big lake park	74.93	good	naturally_occurring	NA	60.96 to 76.2 cm	Plano	NA	NA	NA	NA	NA	NA	NA	NA	NA	NA	NA	NA	NA	NA	NA	NA
92	Live oak	Quercus virginiana	Plano	Texas	Big lake park	83.82	good	naturally_occurring	NA	more than 76.2 cm	Plano	NA	NA	NA	NA	NA	NA	NA	NA	NA	NA	NA	NA	NA	NA	NA	NA
93	Live oak	Quercus virginiana	Plano	Texas	Big lake park	22.86	good	naturally_occurring	NA	15.24 to 30.48 cm	Plano	NA	NA	NA	NA	NA	NA	NA	NA	NA	NA	NA	NA	NA	NA	NA	NA
94	Live oak	Quercus virginiana	Plano	Texas	Big lake park	22.86	good	naturally_occurring	NA	15.24 to 30.48 cm	Plano	NA	NA	NA	NA	NA	NA	NA	NA	NA	NA	NA	NA	NA	NA	NA	NA
95	Live oak	Quercus virginiana	Plano	Texas	Big lake park	33.02	good	naturally_occurring	NA	30.48 to 45.72 cm	Plano	NA	NA	NA	NA	NA	NA	NA	NA	NA	NA	NA	NA	NA	NA	NA	NA
96	Live oak	Quercus virginiana	Plano	Texas	Big lake park	58.42	good	naturally_occurring	NA	45.72 to 60.96 cm	Plano	NA	NA	NA	NA	NA	NA	NA	NA	NA	NA	NA	NA	NA	NA	NA	NA
97	Live oak	Quercus virginiana	Plano	Texas	Big lake park	50.8	good	naturally_occurring	NA	45.72 to 60.96 cm	Plano	NA	NA	NA	NA	NA	NA	NA	NA	NA	NA	NA	NA	NA	NA	NA	NA
98	Live oak	Quercus virginiana	Plano	Texas	Big lake park	43.18	good	naturally_occurring	NA	30.48 to 45.72 cm	Plano	NA	NA	NA	NA	NA	NA	NA	NA	NA	NA	NA	NA	NA	NA	NA	NA
99	Live oak	Quercus virginiana	Plano	Texas	Big lake park	62.23	good	naturally_occurring	NA	60.96 to 76.2 cm	Plano	NA	NA	NA	NA	NA	NA	NA	NA	NA	NA	NA	NA	NA	NA	NA	NA
100	Live oak	Quercus virginiana	Plano	Texas	Big lake park	35.56	good	naturally_occurring	NA	30.48 to 45.72 cm	Plano	NA	NA	NA	NA	NA	NA	NA	NA	NA	NA	NA	NA	NA	NA	NA	NA
101	Live oak	Quercus virginiana	Plano	Texas	Big lake park	22.86	good	naturally_occurring	NA	15.24 to 30.48 cm	Plano	NA	NA	NA	NA	NA	NA	NA	NA	NA	NA	NA	NA	NA	NA	NA	NA
102	Live oak	Quercus virginiana	Plano	Texas	Suncreek park	12.7	good	naturally_occurring	NA	0 to 15.24 cm	Plano	NA	NA	NA	NA	NA	NA	NA	NA	NA	NA	NA	NA	NA	NA	NA	NA
103	Live oak	Quercus virginiana	Plano	Texas	Preston meadow park	27.94	good	naturally_occurring	NA	15.24 to 30.48 cm	Plano	NA	NA	NA	NA	NA	NA	NA	NA	NA	NA	NA	NA	NA	NA	NA	NA
104	Live oak	Quercus virginiana	Plano	Texas	Preston meadow park	10.16	good	naturally_occurring	NA	0 to 15.24 cm	Plano	NA	NA	NA	NA	NA	NA	NA	NA	NA	NA	NA	NA	NA	NA	NA	NA
105	Live oak	Quercus virginiana	Plano	Texas	Legacy trail	10.16	good	naturally_occurring	NA	0 to 15.24 cm	Plano	NA	NA	NA	NA	NA	NA	NA	NA	NA	NA	NA	NA	NA	NA	NA	NA
106	Live oak	Quercus virginiana	Plano	Texas	Legacy trail	8.89	good	naturally_occurring	NA	0 to 15.24 cm	Plano	NA	NA	NA	NA	NA	NA	NA	NA	NA	NA	NA	NA	NA	NA	NA	NA
107	Live oak	Quercus virginiana	Plano	Texas	Legacy trail	7.62	good	naturally_occurring	NA	0 to 15.24 cm	Plano	NA	NA	NA	NA	NA	NA	NA	NA	NA	NA	NA	NA	NA	NA	NA	NA
108	Live oak	Quercus virginiana	Plano	Texas	Municipal center	40.64	fair	naturally_occurring	NA	30.48 to 45.72 cm	Plano	NA	NA	NA	NA	NA	NA	NA	NA	NA	NA	NA	NA	NA	NA	NA	NA
109	Live oak	Quercus virginiana	Plano	Texas	Municipal center	53.34	poor	naturally_occurring	NA	45.72 to 60.96 cm	Plano	NA	NA	NA	NA	NA	NA	NA	NA	NA	NA	NA	NA	NA	NA	NA	NA
110	Live oak	Quercus virginiana	Plano	Texas	Municipal center	27.94	poor	naturally_occurring	NA	15.24 to 30.48 cm	Plano	NA	NA	NA	NA	NA	NA	NA	NA	NA	NA	NA	NA	NA	NA	NA	NA
111	Live oak	Quercus virginiana	Plano	Texas	Municipal center	7.62	fair	naturally_occurring	NA	0 to 15.24 cm	Plano	NA	NA	NA	NA	NA	NA	NA	NA	NA	NA	NA	NA	NA	NA	NA	NA
112	Live oak	Quercus virginiana	Plano	Texas	Municipal center	53.34	fair	naturally_occurring	NA	45.72 to 60.96 cm	Plano	NA	NA	NA	NA	NA	NA	NA	NA	NA	NA	NA	NA	NA	NA	NA	NA
113	Live oak	Quercus virginiana	Plano	Texas	Municipal center	17.78	poor	naturally_occurring	NA	15.24 to 30.48 cm	Plano	NA	NA	NA	NA	NA	NA	NA	NA	NA	NA	NA	NA	NA	NA	NA	NA
114	Live oak	Quercus virginiana	Plano	Texas	Municipal center	20.32	fair	naturally_occurring	NA	15.24 to 30.48 cm	Plano	NA	NA	NA	NA	NA	NA	NA	NA	NA	NA	NA	NA	NA	NA	NA	NA
115	Live oak	Quercus virginiana	Plano	Texas	Municipal center	27.94	fair	naturally_occurring	NA	15.24 to 30.48 cm	Plano	NA	NA	NA	NA	NA	NA	NA	NA	NA	NA	NA	NA	NA	NA	NA	NA
116	Live oak	Quercus virginiana	Plano	Texas	Municipal center	10.16	good	naturally_occurring	NA	0 to 15.24 cm	Plano	NA	NA	NA	NA	NA	NA	NA	NA	NA	NA	NA	NA	NA	NA	NA	NA
117	Live oak	Quercus virginiana	Plano	Texas	Municipal center	7.62	fair	naturally_occurring	NA	0 to 15.24 cm	Plano	NA	NA	NA	NA	NA	NA	NA	NA	NA	NA	NA	NA	NA	NA	NA	NA
118	Live oak	Quercus virginiana	Plano	Texas	Municipal center	7.62	poor	naturally_occurring	NA	0 to 15.24 cm	Plano	NA	NA	NA	NA	NA	NA	NA	NA	NA	NA	NA	NA	NA	NA	NA	NA
119	Live oak	Quercus virginiana	Plano	Texas	Municipal center	7.62	fair	naturally_occurring	NA	0 to 15.24 cm	Plano	NA	NA	NA	NA	NA	NA	NA	NA	NA	NA	NA	NA	NA	NA	NA	NA
120	Live oak	Quercus virginiana	Plano	Texas	Municipal center	7.62	fair	naturally_occurring	NA	0 to 15.24 cm	Plano	NA	NA	NA	NA	NA	NA	NA	NA	NA	NA	NA	NA	NA	NA	NA	NA
121	Live oak	Quercus virginiana	Plano	Texas	Harrington park	7.62	good	naturally_occurring	NA	0 to 15.24 cm	Plano	NA	NA	NA	NA	NA	NA	NA	NA	NA	NA	NA	NA	NA	NA	NA	NA
122	Live oak	Quercus virginiana	Plano	Texas	Harrington park	12.7	good	naturally_occurring	NA	0 to 15.24 cm	Plano	NA	NA	NA	NA	NA	NA	NA	NA	NA	NA	NA	NA	NA	NA	NA	NA
123	Live oak	Quercus virginiana	Plano	Texas	High point athletic fields	33.02	good	naturally_occurring	NA	30.48 to 45.72 cm	Plano	NA	NA	NA	NA	NA	NA	NA	NA	NA	NA	NA	NA	NA	NA	NA	NA
124	Live oak	Quercus virginiana	Plano	Texas	High point athletic fields	29.21	good	naturally_occurring	NA	15.24 to 30.48 cm	Plano	NA	NA	NA	NA	NA	NA	NA	NA	NA	NA	NA	NA	NA	NA	NA	NA
125	Live oak	Quercus virginiana	Plano	Texas	High point athletic fields	38.1	good	naturally_occurring	NA	30.48 to 45.72 cm	Plano	NA	NA	NA	NA	NA	NA	NA	NA	NA	NA	NA	NA	NA	NA	NA	NA
126	Live oak	Quercus virginiana	Plano	Texas	High point athletic fields	39.37	good	naturally_occurring	NA	30.48 to 45.72 cm	Plano	NA	NA	NA	NA	NA	NA	NA	NA	NA	NA	NA	NA	NA	NA	NA	NA
127	Live oak	Quercus virginiana	Plano	Texas	High point athletic fields	30.48	good	naturally_occurring	NA	15.24 to 30.48 cm	Plano	NA	NA	NA	NA	NA	NA	NA	NA	NA	NA	NA	NA	NA	NA	NA	NA
128	Live oak	Quercus virginiana	Plano	Texas	High point athletic fields	35.56	good	naturally_occurring	NA	30.48 to 45.72 cm	Plano	NA	NA	NA	NA	NA	NA	NA	NA	NA	NA	NA	NA	NA	NA	NA	NA
129	Live oak	Quercus virginiana	Plano	Texas	High point athletic fields	44.45	good	naturally_occurring	NA	30.48 to 45.72 cm	Plano	NA	NA	NA	NA	NA	NA	NA	NA	NA	NA	NA	NA	NA	NA	NA	NA
130	Live oak	Quercus virginiana	Plano	Texas	High point athletic fields	40.64	good	naturally_occurring	NA	30.48 to 45.72 cm	Plano	NA	NA	NA	NA	NA	NA	NA	NA	NA	NA	NA	NA	NA	NA	NA	NA
131	Live oak	Quercus virginiana	Plano	Texas	High point athletic fields	40.64	good	naturally_occurring	NA	30.48 to 45.72 cm	Plano	NA	NA	NA	NA	NA	NA	NA	NA	NA	NA	NA	NA	NA	NA	NA	NA
132	Live oak	Quercus virginiana	Plano	Texas	High point athletic fields	31.75	good	naturally_occurring	NA	30.48 to 45.72 cm	Plano	NA	NA	NA	NA	NA	NA	NA	NA	NA	NA	NA	NA	NA	NA	NA	NA
133	Live oak	Quercus virginiana	Plano	Texas	High point athletic fields	30.48	good	naturally_occurring	NA	15.24 to 30.48 cm	Plano	NA	NA	NA	NA	NA	NA	NA	NA	NA	NA	NA	NA	NA	NA	NA	NA
134	Live oak	Quercus virginiana	Plano	Texas	High point athletic fields	34.29	good	naturally_occurring	NA	30.48 to 45.72 cm	Plano	NA	NA	NA	NA	NA	NA	NA	NA	NA	NA	NA	NA	NA	NA	NA	NA
135	Live oak	Quercus virginiana	Plano	Texas	High point athletic fields	24.13	good	naturally_occurring	NA	15.24 to 30.48 cm	Plano	NA	NA	NA	NA	NA	NA	NA	NA	NA	NA	NA	NA	NA	NA	NA	NA
136	Live oak	Quercus virginiana	Plano	Texas	High point athletic fields	22.86	good	naturally_occurring	NA	15.24 to 30.48 cm	Plano	NA	NA	NA	NA	NA	NA	NA	NA	NA	NA	NA	NA	NA	NA	NA	NA
137	Live oak	Quercus virginiana	Plano	Texas	High point athletic fields	54.61	good	naturally_occurring	NA	45.72 to 60.96 cm	Plano	NA	NA	NA	NA	NA	NA	NA	NA	NA	NA	NA	NA	NA	NA	NA	NA
138	Pin oak	Quercus palustris	Plano	Texas	Legacy drive	21.59	fair	introduced	NA	15.24 to 30.48 cm	Plano	NA	NA	NA	NA	NA	NA	NA	NA	NA	NA	NA	NA	NA	NA	NA	NA
139	Pin oak	Quercus palustris	Plano	Texas	Legacy drive	20.32	fair	introduced	NA	15.24 to 30.48 cm	Plano	NA	NA	NA	NA	NA	NA	NA	NA	NA	NA	NA	NA	NA	NA	NA	NA
140	Pin oak	Quercus palustris	Plano	Texas	Legacy drive	20.32	fair	introduced	NA	15.24 to 30.48 cm	Plano	NA	NA	NA	NA	NA	NA	NA	NA	NA	NA	NA	NA	NA	NA	NA	NA
141	Pin oak	Quercus palustris	Plano	Texas	Legacy drive	24.13	poor	introduced	NA	15.24 to 30.48 cm	Plano	NA	NA	NA	NA	NA	NA	NA	NA	NA	NA	NA	NA	NA	NA	NA	NA
142	Pin oak	Quercus palustris	Plano	Texas	Coit rd	21.59	fair	introduced	NA	15.24 to 30.48 cm	Plano	NA	NA	NA	NA	NA	NA	NA	NA	NA	NA	NA	NA	NA	NA	NA	NA
143	Pin oak	Quercus palustris	Plano	Texas	Coit rd	21.59	fair	introduced	NA	15.24 to 30.48 cm	Plano	NA	NA	NA	NA	NA	NA	NA	NA	NA	NA	NA	NA	NA	NA	NA	NA
144	Pin oak	Quercus palustris	Plano	Texas	Coit rd	17.78	fair	introduced	NA	15.24 to 30.48 cm	Plano	NA	NA	NA	NA	NA	NA	NA	NA	NA	NA	NA	NA	NA	NA	NA	NA
145	Pin oak	Quercus palustris	Plano	Texas	Coit rd	19.05	fair	introduced	NA	15.24 to 30.48 cm	Plano	NA	NA	NA	NA	NA	NA	NA	NA	NA	NA	NA	NA	NA	NA	NA	NA
146	Pin oak	Quercus palustris	Plano	Texas	Legacy drive	10.16	fair	introduced	NA	0 to 15.24 cm	Plano	NA	NA	NA	NA	NA	NA	NA	NA	NA	NA	NA	NA	NA	NA	NA	NA
147	Pin oak	Quercus palustris	Plano	Texas	Legacy drive	11.43	fair	introduced	NA	0 to 15.24 cm	Plano	NA	NA	NA	NA	NA	NA	NA	NA	NA	NA	NA	NA	NA	NA	NA	NA
148	Pin oak	Quercus palustris	Plano	Texas	Chase oaks blvd.	20.32	fair	introduced	NA	15.24 to 30.48 cm	Plano	NA	NA	NA	NA	NA	NA	NA	NA	NA	NA	NA	NA	NA	NA	NA	NA
149	Pin oak	Quercus palustris	Plano	Texas	Chase oaks blvd.	17.78	fair	introduced	NA	15.24 to 30.48 cm	Plano	NA	NA	NA	NA	NA	NA	NA	NA	NA	NA	NA	NA	NA	NA	NA	NA
150	Pin oak	Quercus palustris	Plano	Texas	Chase oaks blvd.	7.62	good	introduced	NA	0 to 15.24 cm	Plano	NA	NA	NA	NA	NA	NA	NA	NA	NA	NA	NA	NA	NA	NA	NA	NA
151	Pin oak	Quercus palustris	Plano	Texas	Chase oaks blvd.	10.16	poor	introduced	NA	0 to 15.24 cm	Plano	NA	NA	NA	NA	NA	NA	NA	NA	NA	NA	NA	NA	NA	NA	NA	NA
152	Pin oak	Quercus palustris	Plano	Texas	Chase oaks blvd.	7.62	poor	introduced	NA	0 to 15.24 cm	Plano	NA	NA	NA	NA	NA	NA	NA	NA	NA	NA	NA	NA	NA	NA	NA	NA
153	Pin oak	Quercus palustris	Plano	Texas	Chase oaks blvd.	25.4	fair	introduced	NA	15.24 to 30.48 cm	Plano	NA	NA	NA	NA	NA	NA	NA	NA	NA	NA	NA	NA	NA	NA	NA	NA
154	Pin oak	Quercus palustris	Plano	Texas	Chase oaks blvd.	22.86	fair	introduced	NA	15.24 to 30.48 cm	Plano	NA	NA	NA	NA	NA	NA	NA	NA	NA	NA	NA	NA	NA	NA	NA	NA
155	Pin oak	Quercus palustris	Plano	Texas	Chase oaks blvd.	17.78	fair	introduced	NA	15.24 to 30.48 cm	Plano	NA	NA	NA	NA	NA	NA	NA	NA	NA	NA	NA	NA	NA	NA	NA	NA
156	Pin oak	Quercus palustris	Plano	Texas	Chase oaks blvd.	17.78	poor	introduced	NA	15.24 to 30.48 cm	Plano	NA	NA	NA	NA	NA	NA	NA	NA	NA	NA	NA	NA	NA	NA	NA	NA
157	Pin oak	Quercus palustris	Plano	Texas	Chase oaks blvd.	17.78	fair	introduced	NA	15.24 to 30.48 cm	Plano	NA	NA	NA	NA	NA	NA	NA	NA	NA	NA	NA	NA	NA	NA	NA	NA
158	Pin oak	Quercus palustris	Plano	Texas	Chase oaks blvd.	22.86	fair	introduced	NA	15.24 to 30.48 cm	Plano	NA	NA	NA	NA	NA	NA	NA	NA	NA	NA	NA	NA	NA	NA	NA	NA
159	Pin oak	Quercus palustris	Plano	Texas	Chase oaks blvd.	20.32	fair	introduced	NA	15.24 to 30.48 cm	Plano	NA	NA	NA	NA	NA	NA	NA	NA	NA	NA	NA	NA	NA	NA	NA	NA
160	Pin oak	Quercus palustris	Plano	Texas	Chase oaks blvd.	7.62	fair	introduced	NA	0 to 15.24 cm	Plano	NA	NA	NA	NA	NA	NA	NA	NA	NA	NA	NA	NA	NA	NA	NA	NA
161	Pin oak	Quercus palustris	Plano	Texas	Chase oaks blvd.	20.32	fair	introduced	NA	15.24 to 30.48 cm	Plano	NA	NA	NA	NA	NA	NA	NA	NA	NA	NA	NA	NA	NA	NA	NA	NA
162	Pin oak	Quercus palustris	Plano	Texas	Chase oaks blvd.	17.78	fair	introduced	NA	15.24 to 30.48 cm	Plano	NA	NA	NA	NA	NA	NA	NA	NA	NA	NA	NA	NA	NA	NA	NA	NA
163	Pin oak	Quercus palustris	Plano	Texas	Chase oaks blvd.	20.32	good	introduced	NA	15.24 to 30.48 cm	Plano	NA	NA	NA	NA	NA	NA	NA	NA	NA	NA	NA	NA	NA	NA	NA	NA
164	Pin oak	Quercus palustris	Plano	Texas	Chase oaks blvd.	27.94	fair	introduced	NA	15.24 to 30.48 cm	Plano	NA	NA	NA	NA	NA	NA	NA	NA	NA	NA	NA	NA	NA	NA	NA	NA
165	Pin oak	Quercus palustris	Plano	Texas	Chase oaks blvd.	33.02	fair	introduced	NA	30.48 to 45.72 cm	Plano	NA	NA	NA	NA	NA	NA	NA	NA	NA	NA	NA	NA	NA	NA	NA	NA
166	Pin oak	Quercus palustris	Plano	Texas	Chase oaks blvd.	25.4	fair	introduced	NA	15.24 to 30.48 cm	Plano	NA	NA	NA	NA	NA	NA	NA	NA	NA	NA	NA	NA	NA	NA	NA	NA
167	Pin oak	Quercus palustris	Plano	Texas	Chase oaks blvd.	33.02	NA	introduced	NA	30.48 to 45.72 cm	Plano	NA	NA	NA	NA	NA	NA	NA	NA	NA	NA	NA	NA	NA	NA	NA	NA
168	Pin oak	Quercus palustris	Plano	Texas	Chase oaks blvd.	25.4	fair	introduced	NA	15.24 to 30.48 cm	Plano	NA	NA	NA	NA	NA	NA	NA	NA	NA	NA	NA	NA	NA	NA	NA	NA
169	Pin oak	Quercus palustris	Plano	Texas	Chase oaks blvd.	30.48	fair	introduced	NA	15.24 to 30.48 cm	Plano	NA	NA	NA	NA	NA	NA	NA	NA	NA	NA	NA	NA	NA	NA	NA	NA
170	Pin oak	Quercus palustris	Plano	Texas	Chase oaks blvd.	17.78	NA	introduced	NA	15.24 to 30.48 cm	Plano	NA	NA	NA	NA	NA	NA	NA	NA	NA	NA	NA	NA	NA	NA	NA	NA
171	Pin oak	Quercus palustris	Plano	Texas	Davis library	10.16	poor	introduced	NA	0 to 15.24 cm	Plano	NA	NA	NA	NA	NA	NA	NA	NA	NA	NA	NA	NA	NA	NA	NA	NA
172	Pin oak	Quercus palustris	Plano	Texas	Davis library	10.16	fair	introduced	NA	0 to 15.24 cm	Plano	NA	NA	NA	NA	NA	NA	NA	NA	NA	NA	NA	NA	NA	NA	NA	NA
173	Pin oak	Quercus palustris	Plano	Texas	Fire station # 6	29.21	poor	introduced	NA	15.24 to 30.48 cm	Plano	NA	NA	NA	NA	NA	NA	NA	NA	NA	NA	NA	NA	NA	NA	NA	NA
174	Pin oak	Quercus palustris	Plano	Texas	Shady brook trail	7.62	good	introduced	NA	0 to 15.24 cm	Plano	NA	NA	NA	NA	NA	NA	NA	NA	NA	NA	NA	NA	NA	NA	NA	NA
175	Pin oak	Quercus palustris	Plano	Texas	Shady brook trail	7.62	good	introduced	NA	0 to 15.24 cm	Plano	NA	NA	NA	NA	NA	NA	NA	NA	NA	NA	NA	NA	NA	NA	NA	NA
176	Pin oak	Quercus palustris	Plano	Texas	Russell creek greenbelt	7.62	poor	introduced	NA	0 to 15.24 cm	Plano	NA	NA	NA	NA	NA	NA	NA	NA	NA	NA	NA	NA	NA	NA	NA	NA
177	Pin oak	Quercus palustris	Plano	Texas	Cottonwood creek greenbelt	7.62	fair	introduced	NA	0 to 15.24 cm	Plano	NA	NA	NA	NA	NA	NA	NA	NA	NA	NA	NA	NA	NA	NA	NA	NA
178	Pin oak	Quercus palustris	Plano	Texas	Russell creek park	6.35	fair	introduced	NA	0 to 15.24 cm	Plano	NA	NA	NA	NA	NA	NA	NA	NA	NA	NA	NA	NA	NA	NA	NA	NA
179	Pin oak	Quercus palustris	Plano	Texas	Russell creek park	5.08	NA	introduced	NA	0 to 15.24 cm	Plano	NA	NA	NA	NA	NA	NA	NA	NA	NA	NA	NA	NA	NA	NA	NA	NA
180	Pin oak	Quercus palustris	Plano	Texas	Fire station # 9	5.08	poor	introduced	NA	0 to 15.24 cm	Plano	NA	NA	NA	NA	NA	NA	NA	NA	NA	NA	NA	NA	NA	NA	NA	NA
181	Pin oak	Quercus palustris	Plano	Texas	Fire station #10	6.35	poor	introduced	NA	0 to 15.24 cm	Plano	NA	NA	NA	NA	NA	NA	NA	NA	NA	NA	NA	NA	NA	NA	NA	NA
182	Pin oak	Quercus palustris	Plano	Texas	Fire station # 9	16.51	NA	introduced	NA	15.24 to 30.48 cm	Plano	NA	NA	NA	NA	NA	NA	NA	NA	NA	NA	NA	NA	NA	NA	NA	NA
183	Pin oak	Quercus palustris	Plano	Texas	Fire station #10	7.62	good	introduced	NA	0 to 15.24 cm	Plano	NA	NA	NA	NA	NA	NA	NA	NA	NA	NA	NA	NA	NA	NA	NA	NA
184	Pin oak	Quercus palustris	Plano	Texas	Fire station #10	10.16	poor	introduced	NA	0 to 15.24 cm	Plano	NA	NA	NA	NA	NA	NA	NA	NA	NA	NA	NA	NA	NA	NA	NA	NA
185	Pin oak	Quercus palustris	Plano	Texas	Bob woodruff park	19.05	good	introduced	NA	15.24 to 30.48 cm	Plano	NA	NA	NA	NA	NA	NA	NA	NA	NA	NA	NA	NA	NA	NA	NA	NA
186	Pin oak	Quercus palustris	Plano	Texas	Russell creek park	5.08	NA	introduced	NA	0 to 15.24 cm	Plano	NA	NA	NA	NA	NA	NA	NA	NA	NA	NA	NA	NA	NA	NA	NA	NA
187	Pin oak	Quercus palustris	Plano	Texas	Legacy drive	22.86	good	introduced	NA	15.24 to 30.48 cm	Plano	NA	NA	NA	NA	NA	NA	NA	NA	NA	NA	NA	NA	NA	NA	NA	NA
188	Pin oak	Quercus palustris	Plano	Texas	Legacy drive	33.02	fair	introduced	NA	30.48 to 45.72 cm	Plano	NA	NA	NA	NA	NA	NA	NA	NA	NA	NA	NA	NA	NA	NA	NA	NA
189	Pin oak	Quercus palustris	Plano	Texas	Legacy drive	25.4	good	introduced	NA	15.24 to 30.48 cm	Plano	NA	NA	NA	NA	NA	NA	NA	NA	NA	NA	NA	NA	NA	NA	NA	NA
190	Pin oak	Quercus palustris	Plano	Texas	Legacy drive	10.16	fair	introduced	NA	0 to 15.24 cm	Plano	NA	NA	NA	NA	NA	NA	NA	NA	NA	NA	NA	NA	NA	NA	NA	NA
191	Pin oak	Quercus palustris	Plano	Texas	Legacy drive	8.89	poor	introduced	NA	0 to 15.24 cm	Plano	NA	NA	NA	NA	NA	NA	NA	NA	NA	NA	NA	NA	NA	NA	NA	NA
192	Pin oak	Quercus palustris	Plano	Texas	Legacy drive	19.05	good	introduced	NA	15.24 to 30.48 cm	Plano	NA	NA	NA	NA	NA	NA	NA	NA	NA	NA	NA	NA	NA	NA	NA	NA
193	Pin oak	Quercus palustris	Plano	Texas	Legacy drive	13.97	good	introduced	NA	0 to 15.24 cm	Plano	NA	NA	NA	NA	NA	NA	NA	NA	NA	NA	NA	NA	NA	NA	NA	NA
194	Pin oak	Quercus palustris	Plano	Texas	Legacy drive	13.97	good	introduced	NA	0 to 15.24 cm	Plano	NA	NA	NA	NA	NA	NA	NA	NA	NA	NA	NA	NA	NA	NA	NA	NA
195	Pin oak	Quercus palustris	Plano	Texas	Legacy drive	13.97	good	introduced	NA	0 to 15.24 cm	Plano	NA	NA	NA	NA	NA	NA	NA	NA	NA	NA	NA	NA	NA	NA	NA	NA
196	Pin oak	Quercus palustris	Plano	Texas	Legacy drive	15.24	good	introduced	NA	0 to 15.24 cm	Plano	NA	NA	NA	NA	NA	NA	NA	NA	NA	NA	NA	NA	NA	NA	NA	NA
197	Pin oak	Quercus palustris	Plano	Texas	Legacy drive	20.32	fair	introduced	NA	15.24 to 30.48 cm	Plano	NA	NA	NA	NA	NA	NA	NA	NA	NA	NA	NA	NA	NA	NA	NA	NA
198	Pin oak	Quercus palustris	Plano	Texas	Legacy drive	21.59	fair	introduced	NA	15.24 to 30.48 cm	Plano	NA	NA	NA	NA	NA	NA	NA	NA	NA	NA	NA	NA	NA	NA	NA	NA
199	Pin oak	Quercus palustris	Plano	Texas	Legacy drive	27.94	fair	introduced	NA	15.24 to 30.48 cm	Plano	NA	NA	NA	NA	NA	NA	NA	NA	NA	NA	NA	NA	NA	NA	NA	NA
200	Pin oak	Quercus palustris	Plano	Texas	Legacy drive	19.05	good	introduced	NA	15.24 to 30.48 cm	Plano	NA	NA	NA	NA	NA	NA	NA	NA	NA	NA	NA	NA	NA	NA	NA	NA
201	Pin oak	Quercus palustris	Plano	Texas	Legacy drive	20.32	fair	introduced	NA	15.24 to 30.48 cm	Plano	NA	NA	NA	NA	NA	NA	NA	NA	NA	NA	NA	NA	NA	NA	NA	NA
202	Pin oak	Quercus palustris	Plano	Texas	Legacy drive	19.05	fair	introduced	NA	15.24 to 30.48 cm	Plano	NA	NA	NA	NA	NA	NA	NA	NA	NA	NA	NA	NA	NA	NA	NA	NA
203	Pin oak	Quercus palustris	Plano	Texas	Legacy trail	5.08	fair	introduced	NA	0 to 15.24 cm	Plano	NA	NA	NA	NA	NA	NA	NA	NA	NA	NA	NA	NA	NA	NA	NA	NA
204	Pin oak	Quercus palustris	Plano	Texas	Legacy trail	5.08	fair	introduced	NA	0 to 15.24 cm	Plano	NA	NA	NA	NA	NA	NA	NA	NA	NA	NA	NA	NA	NA	NA	NA	NA
205	Pin oak	Quercus palustris	Plano	Texas	Legacy trail	5.08	poor	introduced	NA	0 to 15.24 cm	Plano	NA	NA	NA	NA	NA	NA	NA	NA	NA	NA	NA	NA	NA	NA	NA	NA
206	Pin oak	Quercus palustris	Plano	Texas	Legacy trail	5.08	fair	introduced	NA	0 to 15.24 cm	Plano	NA	NA	NA	NA	NA	NA	NA	NA	NA	NA	NA	NA	NA	NA	NA	NA
207	Pin oak	Quercus palustris	Plano	Texas	Santa fe trail	5.08	poor	introduced	NA	0 to 15.24 cm	Plano	NA	NA	NA	NA	NA	NA	NA	NA	NA	NA	NA	NA	NA	NA	NA	NA
208	Pin oak	Quercus palustris	Plano	Texas	Willowcreek park	15.24	good	introduced	NA	0 to 15.24 cm	Plano	NA	NA	NA	NA	NA	NA	NA	NA	NA	NA	NA	NA	NA	NA	NA	NA
209	Pin oak	Quercus palustris	Plano	Texas	Hoblitzelle park	5.08	good	introduced	NA	0 to 15.24 cm	Plano	NA	NA	NA	NA	NA	NA	NA	NA	NA	NA	NA	NA	NA	NA	NA	NA
210	Pin oak	Quercus palustris	Plano	Texas	Hoblitzelle park	25.4	fair	introduced	NA	15.24 to 30.48 cm	Plano	NA	NA	NA	NA	NA	NA	NA	NA	NA	NA	NA	NA	NA	NA	NA	NA
211	Pin oak	Quercus palustris	Plano	Texas	Jack carter park	8.89	fair	introduced	NA	0 to 15.24 cm	Plano	NA	NA	NA	NA	NA	NA	NA	NA	NA	NA	NA	NA	NA	NA	NA	NA
212	Pin oak	Quercus palustris	Plano	Texas	Jack carter park	10.16	good	introduced	NA	0 to 15.24 cm	Plano	NA	NA	NA	NA	NA	NA	NA	NA	NA	NA	NA	NA	NA	NA	NA	NA
213	Pin oak	Quercus palustris	Plano	Texas	Jack carter park	30.48	fair	introduced	NA	15.24 to 30.48 cm	Plano	NA	NA	NA	NA	NA	NA	NA	NA	NA	NA	NA	NA	NA	NA	NA	NA
214	Pin oak	Quercus palustris	Plano	Texas	Suncreek park	10.16	good	introduced	NA	0 to 15.24 cm	Plano	NA	NA	NA	NA	NA	NA	NA	NA	NA	NA	NA	NA	NA	NA	NA	NA
215	Pin oak	Quercus palustris	Plano	Texas	Suncreek park	7.62	good	introduced	NA	0 to 15.24 cm	Plano	NA	NA	NA	NA	NA	NA	NA	NA	NA	NA	NA	NA	NA	NA	NA	NA
216	Pin oak	Quercus palustris	Plano	Texas	Preston meadow park	7.62	good	introduced	NA	0 to 15.24 cm	Plano	NA	NA	NA	NA	NA	NA	NA	NA	NA	NA	NA	NA	NA	NA	NA	NA
217	Pin oak	Quercus palustris	Plano	Texas	Chisholm trail 1	7.62	good	introduced	NA	0 to 15.24 cm	Plano	NA	NA	NA	NA	NA	NA	NA	NA	NA	NA	NA	NA	NA	NA	NA	NA
218	Pin oak	Quercus palustris	Plano	Texas	Chisholm trail 1	7.62	good	introduced	NA	0 to 15.24 cm	Plano	NA	NA	NA	NA	NA	NA	NA	NA	NA	NA	NA	NA	NA	NA	NA	NA
219	Pin oak	Quercus palustris	Plano	Texas	Chisholm trail 1	19.05	good	introduced	NA	15.24 to 30.48 cm	Plano	NA	NA	NA	NA	NA	NA	NA	NA	NA	NA	NA	NA	NA	NA	NA	NA
220	Pin oak	Quercus palustris	Plano	Texas	Chisholm trail 3	7.62	good	introduced	NA	0 to 15.24 cm	Plano	NA	NA	NA	NA	NA	NA	NA	NA	NA	NA	NA	NA	NA	NA	NA	NA
221	Pin oak	Quercus palustris	Plano	Texas	Chisholm trail 3	5.08	good	introduced	NA	0 to 15.24 cm	Plano	NA	NA	NA	NA	NA	NA	NA	NA	NA	NA	NA	NA	NA	NA	NA	NA
222	Pin oak	Quercus palustris	Plano	Texas	Chisholm trail 3	5.08	good	introduced	NA	0 to 15.24 cm	Plano	NA	NA	NA	NA	NA	NA	NA	NA	NA	NA	NA	NA	NA	NA	NA	NA
223	Pin oak	Quercus palustris	Plano	Texas	Chisholm trail 3	5.08	good	introduced	NA	0 to 15.24 cm	Plano	NA	NA	NA	NA	NA	NA	NA	NA	NA	NA	NA	NA	NA	NA	NA	NA
224	Pin oak	Quercus palustris	Plano	Texas	Fire station #10	8.89	fair	introduced	NA	0 to 15.24 cm	Plano	NA	NA	NA	NA	NA	NA	NA	NA	NA	NA	NA	NA	NA	NA	NA	NA
225	Pin oak	Quercus palustris	Plano	Texas	Fire station #10	7.62	fair	introduced	NA	0 to 15.24 cm	Plano	NA	NA	NA	NA	NA	NA	NA	NA	NA	NA	NA	NA	NA	NA	NA	NA
226	Pin oak	Quercus palustris	Plano	Texas	Parkway service center	15.24	NA	introduced	NA	0 to 15.24 cm	Plano	NA	NA	NA	NA	NA	NA	NA	NA	NA	NA	NA	NA	NA	NA	NA	NA
227	Pin oak	Quercus palustris	Plano	Texas	Haggard library	10.16	fair	introduced	NA	0 to 15.24 cm	Plano	NA	NA	NA	NA	NA	NA	NA	NA	NA	NA	NA	NA	NA	NA	NA	NA
228	Pin oak	Quercus palustris	Plano	Texas	Haggard library	10.16	poor	introduced	NA	0 to 15.24 cm	Plano	NA	NA	NA	NA	NA	NA	NA	NA	NA	NA	NA	NA	NA	NA	NA	NA
229	Pin oak	Quercus palustris	Plano	Texas	Haggard library	5.08	poor	introduced	NA	0 to 15.24 cm	Plano	NA	NA	NA	NA	NA	NA	NA	NA	NA	NA	NA	NA	NA	NA	NA	NA
230	Pin oak	Quercus palustris	Plano	Texas	Haggard library	7.62	good	introduced	NA	0 to 15.24 cm	Plano	NA	NA	NA	NA	NA	NA	NA	NA	NA	NA	NA	NA	NA	NA	NA	NA
231	Pin oak	Quercus palustris	Plano	Texas	Davis library	13.97	fair	introduced	NA	0 to 15.24 cm	Plano	NA	NA	NA	NA	NA	NA	NA	NA	NA	NA	NA	NA	NA	NA	NA	NA
232	Pin oak	Quercus palustris	Plano	Texas	Davis library	12.7	poor	introduced	NA	0 to 15.24 cm	Plano	NA	NA	NA	NA	NA	NA	NA	NA	NA	NA	NA	NA	NA	NA	NA	NA
233	Pin oak	Quercus palustris	Plano	Texas	Davis library	12.7	poor	introduced	NA	0 to 15.24 cm	Plano	NA	NA	NA	NA	NA	NA	NA	NA	NA	NA	NA	NA	NA	NA	NA	NA
234	Pin oak	Quercus palustris	Plano	Texas	Davis library	10.16	poor	introduced	NA	0 to 15.24 cm	Plano	NA	NA	NA	NA	NA	NA	NA	NA	NA	NA	NA	NA	NA	NA	NA	NA
235	Pin oak	Quercus palustris	Plano	Texas	Davis library	8.89	poor	introduced	NA	0 to 15.24 cm	Plano	NA	NA	NA	NA	NA	NA	NA	NA	NA	NA	NA	NA	NA	NA	NA	NA
236	Pin oak	Quercus palustris	Plano	Texas	Davis library	7.62	poor	introduced	NA	0 to 15.24 cm	Plano	NA	NA	NA	NA	NA	NA	NA	NA	NA	NA	NA	NA	NA	NA	NA	NA
237	Pin oak	Quercus palustris	Plano	Texas	Davis library	11.43	fair	introduced	NA	0 to 15.24 cm	Plano	NA	NA	NA	NA	NA	NA	NA	NA	NA	NA	NA	NA	NA	NA	NA	NA
238	Pin oak	Quercus palustris	Plano	Texas	Frank beverly park	29.21	fair	introduced	NA	15.24 to 30.48 cm	Plano	NA	NA	NA	NA	NA	NA	NA	NA	NA	NA	NA	NA	NA	NA	NA	NA
239	Pin oak	Quercus palustris	Plano	Texas	Shawnee park	6.35	good	introduced	NA	0 to 15.24 cm	Plano	NA	NA	NA	NA	NA	NA	NA	NA	NA	NA	NA	NA	NA	NA	NA	NA
240	Pin oak	Quercus palustris	Plano	Texas	Shawnee park	7.62	good	introduced	NA	0 to 15.24 cm	Plano	NA	NA	NA	NA	NA	NA	NA	NA	NA	NA	NA	NA	NA	NA	NA	NA
241	Pin oak	Quercus palustris	Plano	Texas	Shawnee park	7.62	good	introduced	NA	0 to 15.24 cm	Plano	NA	NA	NA	NA	NA	NA	NA	NA	NA	NA	NA	NA	NA	NA	NA	NA
242	Pin oak	Quercus palustris	Plano	Texas	Shawnee park	6.35	good	introduced	NA	0 to 15.24 cm	Plano	NA	NA	NA	NA	NA	NA	NA	NA	NA	NA	NA	NA	NA	NA	NA	NA
243	Pin oak	Quercus palustris	Plano	Texas	Haggard park	33.02	fair	introduced	NA	30.48 to 45.72 cm	Plano	NA	NA	NA	NA	NA	NA	NA	NA	NA	NA	NA	NA	NA	NA	NA	NA
244	Pin oak	Quercus palustris	Plano	Texas	Longhorn park	31.75	poor	introduced	NA	30.48 to 45.72 cm	Plano	NA	NA	NA	NA	NA	NA	NA	NA	NA	NA	NA	NA	NA	NA	NA	NA
245	Pin oak	Quercus palustris	Plano	Texas	Prairie meadow park	6.35	fair	introduced	NA	0 to 15.24 cm	Plano	NA	NA	NA	NA	NA	NA	NA	NA	NA	NA	NA	NA	NA	NA	NA	NA
246	Pin oak	Quercus palustris	Plano	Texas	Prairie meadow park	5.08	poor	introduced	NA	0 to 15.24 cm	Plano	NA	NA	NA	NA	NA	NA	NA	NA	NA	NA	NA	NA	NA	NA	NA	NA
247	Pin oak	Quercus palustris	Plano	Texas	Davis library	5.08	good	introduced	NA	0 to 15.24 cm	Plano	NA	NA	NA	NA	NA	NA	NA	NA	NA	NA	NA	NA	NA	NA	NA	NA
248	Pin oak	Quercus palustris	Plano	Texas	Davis library	6.35	poor	introduced	NA	0 to 15.24 cm	Plano	NA	NA	NA	NA	NA	NA	NA	NA	NA	NA	NA	NA	NA	NA	NA	NA
249	Pin oak	Quercus palustris	Plano	Texas	Prairie meadow park	6.35	poor	introduced	NA	0 to 15.24 cm	Plano	NA	NA	NA	NA	NA	NA	NA	NA	NA	NA	NA	NA	NA	NA	NA	NA
250	Pin oak	Quercus palustris	Plano	Texas	Stoney hollow park	7.62	good	introduced	NA	0 to 15.24 cm	Plano	NA	NA	NA	NA	NA	NA	NA	NA	NA	NA	NA	NA	NA	NA	NA	NA
251	Pin oak	Quercus palustris	Plano	Texas	Stoney hollow park	7.62	good	introduced	NA	0 to 15.24 cm	Plano	NA	NA	NA	NA	NA	NA	NA	NA	NA	NA	NA	NA	NA	NA	NA	NA
252	Pin oak	Quercus palustris	Plano	Texas	Stoney hollow park	7.62	good	introduced	NA	0 to 15.24 cm	Plano	NA	NA	NA	NA	NA	NA	NA	NA	NA	NA	NA	NA	NA	NA	NA	NA
253	Pin oak	Quercus palustris	Plano	Texas	Sunset park	7.62	fair	introduced	NA	0 to 15.24 cm	Plano	NA	NA	NA	NA	NA	NA	NA	NA	NA	NA	NA	NA	NA	NA	NA	NA
254	Pin oak	Quercus palustris	Plano	Texas	Timber brook park	7.62	good	introduced	NA	0 to 15.24 cm	Plano	NA	NA	NA	NA	NA	NA	NA	NA	NA	NA	NA	NA	NA	NA	NA	NA
255	Pin oak	Quercus palustris	Plano	Texas	Liberty park	10.16	fair	introduced	NA	0 to 15.24 cm	Plano	NA	NA	NA	NA	NA	NA	NA	NA	NA	NA	NA	NA	NA	NA	NA	NA
256	Pin oak	Quercus palustris	Plano	Texas	Liberty park	10.16	poor	introduced	NA	0 to 15.24 cm	Plano	NA	NA	NA	NA	NA	NA	NA	NA	NA	NA	NA	NA	NA	NA	NA	NA
257	Pin oak	Quercus palustris	Plano	Texas	Liberty park	7.62	poor	introduced	NA	0 to 15.24 cm	Plano	NA	NA	NA	NA	NA	NA	NA	NA	NA	NA	NA	NA	NA	NA	NA	NA
258	Pin oak	Quercus palustris	Plano	Texas	Liberty park	7.62	fair	introduced	NA	0 to 15.24 cm	Plano	NA	NA	NA	NA	NA	NA	NA	NA	NA	NA	NA	NA	NA	NA	NA	NA
259	Pin oak	Quercus palustris	Plano	Texas	Liberty park	7.62	fair	introduced	NA	0 to 15.24 cm	Plano	NA	NA	NA	NA	NA	NA	NA	NA	NA	NA	NA	NA	NA	NA	NA	NA
260	Pin oak	Quercus palustris	Plano	Texas	Liberty park	11.43	fair	introduced	NA	0 to 15.24 cm	Plano	NA	NA	NA	NA	NA	NA	NA	NA	NA	NA	NA	NA	NA	NA	NA	NA
261	Pin oak	Quercus palustris	Plano	Texas	Cheyenne park	5.08	fair	introduced	NA	0 to 15.24 cm	Plano	NA	NA	NA	NA	NA	NA	NA	NA	NA	NA	NA	NA	NA	NA	NA	NA
262	Pin oak	Quercus palustris	Plano	Texas	Cheyenne park	5.08	fair	introduced	NA	0 to 15.24 cm	Plano	NA	NA	NA	NA	NA	NA	NA	NA	NA	NA	NA	NA	NA	NA	NA	NA
263	Pin oak	Quercus palustris	Plano	Texas	Cheyenne park	5.08	poor	introduced	NA	0 to 15.24 cm	Plano	NA	NA	NA	NA	NA	NA	NA	NA	NA	NA	NA	NA	NA	NA	NA	NA
264	Pin oak	Quercus palustris	Plano	Texas	Rasor park	8.89	good	introduced	NA	0 to 15.24 cm	Plano	NA	NA	NA	NA	NA	NA	NA	NA	NA	NA	NA	NA	NA	NA	NA	NA
265	Pin oak	Quercus palustris	Plano	Texas	Jack carter park	11.43	fair	introduced	NA	0 to 15.24 cm	Plano	NA	NA	NA	NA	NA	NA	NA	NA	NA	NA	NA	NA	NA	NA	NA	NA
266	Pin oak	Quercus palustris	Plano	Texas	Jack carter park	13.97	good	introduced	NA	0 to 15.24 cm	Plano	NA	NA	NA	NA	NA	NA	NA	NA	NA	NA	NA	NA	NA	NA	NA	NA
267	Pin oak	Quercus palustris	Plano	Texas	Legacy trail	5.08	poor	introduced	NA	0 to 15.24 cm	Plano	NA	NA	NA	NA	NA	NA	NA	NA	NA	NA	NA	NA	NA	NA	NA	NA
268	Pin oak	Quercus palustris	Plano	Texas	Legacy trail	5.08	poor	introduced	NA	0 to 15.24 cm	Plano	NA	NA	NA	NA	NA	NA	NA	NA	NA	NA	NA	NA	NA	NA	NA	NA
269	Pin oak	Quercus palustris	Plano	Texas	Legacy trail	5.08	fair	introduced	NA	0 to 15.24 cm	Plano	NA	NA	NA	NA	NA	NA	NA	NA	NA	NA	NA	NA	NA	NA	NA	NA
270	Pin oak	Quercus palustris	Plano	Texas	Legacy trail	5.08	fair	introduced	NA	0 to 15.24 cm	Plano	NA	NA	NA	NA	NA	NA	NA	NA	NA	NA	NA	NA	NA	NA	NA	NA
271	Pin oak	Quercus palustris	Plano	Texas	Fire station #10	10.16	poor	introduced	NA	0 to 15.24 cm	Plano	NA	NA	NA	NA	NA	NA	NA	NA	NA	NA	NA	NA	NA	NA	NA	NA
272	Pin oak	Quercus palustris	Plano	Texas	Legacy trail	5.08	poor	introduced	NA	0 to 15.24 cm	Plano	NA	NA	NA	NA	NA	NA	NA	NA	NA	NA	NA	NA	NA	NA	NA	NA
273	Pin oak	Quercus palustris	Plano	Texas	Legacy trail	5.08	fair	introduced	NA	0 to 15.24 cm	Plano	NA	NA	NA	NA	NA	NA	NA	NA	NA	NA	NA	NA	NA	NA	NA	NA
274	Savannah holly	Ilex attenuata	Plano	Texas	Coit rd	5.08	fair	introduced	NA	0 to 15.24 cm	Plano	NA	NA	NA	NA	NA	NA	NA	NA	NA	NA	NA	NA	NA	NA	NA	NA
275	Savannah holly	Ilex attenuata	Plano	Texas	Coit rd	5.08	fair	introduced	NA	0 to 15.24 cm	Plano	NA	NA	NA	NA	NA	NA	NA	NA	NA	NA	NA	NA	NA	NA	NA	NA
276	Savannah holly	Ilex attenuata	Plano	Texas	Custer road	5.08	good	introduced	NA	0 to 15.24 cm	Plano	NA	NA	NA	NA	NA	NA	NA	NA	NA	NA	NA	NA	NA	NA	NA	NA
277	Savannah holly	Ilex attenuata	Plano	Texas	Custer road	5.08	good	introduced	NA	0 to 15.24 cm	Plano	NA	NA	NA	NA	NA	NA	NA	NA	NA	NA	NA	NA	NA	NA	NA	NA
278	Savannah holly	Ilex attenuata	Plano	Texas	Custer road	5.08	good	introduced	NA	0 to 15.24 cm	Plano	NA	NA	NA	NA	NA	NA	NA	NA	NA	NA	NA	NA	NA	NA	NA	NA
279	Savannah holly	Ilex attenuata	Plano	Texas	Custer road	5.08	good	introduced	NA	0 to 15.24 cm	Plano	NA	NA	NA	NA	NA	NA	NA	NA	NA	NA	NA	NA	NA	NA	NA	NA
280	Savannah holly	Ilex attenuata	Plano	Texas	Custer road	5.08	good	introduced	NA	0 to 15.24 cm	Plano	NA	NA	NA	NA	NA	NA	NA	NA	NA	NA	NA	NA	NA	NA	NA	NA
281	Savannah holly	Ilex attenuata	Plano	Texas	Custer road	5.08	NA	introduced	NA	0 to 15.24 cm	Plano	NA	NA	NA	NA	NA	NA	NA	NA	NA	NA	NA	NA	NA	NA	NA	NA
282	Savannah holly	Ilex attenuata	Plano	Texas	Custer road	5.08	NA	introduced	NA	0 to 15.24 cm	Plano	NA	NA	NA	NA	NA	NA	NA	NA	NA	NA	NA	NA	NA	NA	NA	NA
283	Savannah holly	Ilex attenuata	Plano	Texas	Ohio drive	8.89	fair	introduced	NA	0 to 15.24 cm	Plano	NA	NA	NA	NA	NA	NA	NA	NA	NA	NA	NA	NA	NA	NA	NA	NA
284	Savannah holly	Ilex attenuata	Plano	Texas	Ohio drive	12.7	good	introduced	NA	0 to 15.24 cm	Plano	NA	NA	NA	NA	NA	NA	NA	NA	NA	NA	NA	NA	NA	NA	NA	NA
285	Savannah holly	Ilex attenuata	Plano	Texas	Ohio drive	11.43	good	introduced	NA	0 to 15.24 cm	Plano	NA	NA	NA	NA	NA	NA	NA	NA	NA	NA	NA	NA	NA	NA	NA	NA
286	Savannah holly	Ilex attenuata	Plano	Texas	Ohio drive	12.7	fair	introduced	NA	0 to 15.24 cm	Plano	NA	NA	NA	NA	NA	NA	NA	NA	NA	NA	NA	NA	NA	NA	NA	NA
287	Savannah holly	Ilex attenuata	Plano	Texas	Preston meadow dr	5.08	good	introduced	NA	0 to 15.24 cm	Plano	NA	NA	NA	NA	NA	NA	NA	NA	NA	NA	NA	NA	NA	NA	NA	NA
288	Savannah holly	Ilex attenuata	Plano	Texas	Preston meadow dr	5.08	good	introduced	NA	0 to 15.24 cm	Plano	NA	NA	NA	NA	NA	NA	NA	NA	NA	NA	NA	NA	NA	NA	NA	NA
289	Savannah holly	Ilex attenuata	Plano	Texas	Preston meadow dr	5.08	good	introduced	NA	0 to 15.24 cm	Plano	NA	NA	NA	NA	NA	NA	NA	NA	NA	NA	NA	NA	NA	NA	NA	NA
290	Savannah holly	Ilex attenuata	Plano	Texas	Preston meadow dr	5.08	good	introduced	NA	0 to 15.24 cm	Plano	NA	NA	NA	NA	NA	NA	NA	NA	NA	NA	NA	NA	NA	NA	NA	NA
291	Savannah holly	Ilex attenuata	Plano	Texas	Tennyson pkwy	8.89	poor	introduced	NA	0 to 15.24 cm	Plano	NA	NA	NA	NA	NA	NA	NA	NA	NA	NA	NA	NA	NA	NA	NA	NA
292	Savannah holly	Ilex attenuata	Plano	Texas	Tennyson pkwy	8.89	poor	introduced	NA	0 to 15.24 cm	Plano	NA	NA	NA	NA	NA	NA	NA	NA	NA	NA	NA	NA	NA	NA	NA	NA
293	Savannah holly	Ilex attenuata	Plano	Texas	Parker road	17.78	good	introduced	NA	15.24 to 30.48 cm	Plano	NA	NA	NA	NA	NA	NA	NA	NA	NA	NA	NA	NA	NA	NA	NA	NA
294	Savannah holly	Ilex attenuata	Plano	Texas	Parker road	15.24	good	introduced	NA	0 to 15.24 cm	Plano	NA	NA	NA	NA	NA	NA	NA	NA	NA	NA	NA	NA	NA	NA	NA	NA
295	Savannah holly	Ilex attenuata	Plano	Texas	Parker road	15.24	good	introduced	NA	0 to 15.24 cm	Plano	NA	NA	NA	NA	NA	NA	NA	NA	NA	NA	NA	NA	NA	NA	NA	NA
296	Savannah holly	Ilex attenuata	Plano	Texas	15th street	11.43	good	introduced	NA	0 to 15.24 cm	Plano	NA	NA	NA	NA	NA	NA	NA	NA	NA	NA	NA	NA	NA	NA	NA	NA
297	Savannah holly	Ilex attenuata	Plano	Texas	15th street	10.16	good	introduced	NA	0 to 15.24 cm	Plano	NA	NA	NA	NA	NA	NA	NA	NA	NA	NA	NA	NA	NA	NA	NA	NA
298	Savannah holly	Ilex attenuata	Plano	Texas	15th street	7.62	good	introduced	NA	0 to 15.24 cm	Plano	NA	NA	NA	NA	NA	NA	NA	NA	NA	NA	NA	NA	NA	NA	NA	NA
299	Savannah holly	Ilex attenuata	Plano	Texas	15th street	7.62	good	introduced	NA	0 to 15.24 cm	Plano	NA	NA	NA	NA	NA	NA	NA	NA	NA	NA	NA	NA	NA	NA	NA	NA
300	Savannah holly	Ilex attenuata	Plano	Texas	15th street	7.62	good	introduced	NA	0 to 15.24 cm	Plano	NA	NA	NA	NA	NA	NA	NA	NA	NA	NA	NA	NA	NA	NA	NA	NA
301	Savannah holly	Ilex attenuata	Plano	Texas	15th street	10.16	good	introduced	NA	0 to 15.24 cm	Plano	NA	NA	NA	NA	NA	NA	NA	NA	NA	NA	NA	NA	NA	NA	NA	NA
302	Savannah holly	Ilex attenuata	Plano	Texas	15th street	11.43	good	introduced	NA	0 to 15.24 cm	Plano	NA	NA	NA	NA	NA	NA	NA	NA	NA	NA	NA	NA	NA	NA	NA	NA
303	Savannah holly	Ilex attenuata	Plano	Texas	15th street	11.43	good	introduced	NA	0 to 15.24 cm	Plano	NA	NA	NA	NA	NA	NA	NA	NA	NA	NA	NA	NA	NA	NA	NA	NA
304	Savannah holly	Ilex attenuata	Plano	Texas	15th street	8.89	good	introduced	NA	0 to 15.24 cm	Plano	NA	NA	NA	NA	NA	NA	NA	NA	NA	NA	NA	NA	NA	NA	NA	NA
305	Savannah holly	Ilex attenuata	Plano	Texas	Coit rd	5.08	fair	introduced	NA	0 to 15.24 cm	Plano	NA	NA	NA	NA	NA	NA	NA	NA	NA	NA	NA	NA	NA	NA	NA	NA
306	Savannah holly	Ilex attenuata	Plano	Texas	Coit rd	6.35	poor	introduced	NA	0 to 15.24 cm	Plano	NA	NA	NA	NA	NA	NA	NA	NA	NA	NA	NA	NA	NA	NA	NA	NA
307	Savannah holly	Ilex attenuata	Plano	Texas	Tennyson pkwy	8.89	poor	introduced	NA	0 to 15.24 cm	Plano	NA	NA	NA	NA	NA	NA	NA	NA	NA	NA	NA	NA	NA	NA	NA	NA
308	Gum or gum bumelia bumelia	Sideroxylon lanuginosum	Plano	Texas	Russell creek park	71.12	NA	naturally_occurring	NA	60.96 to 76.2 cm	Plano	NA	NA	NA	NA	NA	NA	NA	NA	NA	NA	NA	NA	NA	NA	NA	NA
309	Savannah holly	Ilex attenuata	Plano	Texas	Coit rd	7.62	poor	introduced	NA	0 to 15.24 cm	Plano	NA	NA	NA	NA	NA	NA	NA	NA	NA	NA	NA	NA	NA	NA	NA	NA
310	Savannah holly	Ilex attenuata	Plano	Texas	Coit rd	7.62	poor	introduced	NA	0 to 15.24 cm	Plano	NA	NA	NA	NA	NA	NA	NA	NA	NA	NA	NA	NA	NA	NA	NA	NA
311	Savannah holly	Ilex attenuata	Plano	Texas	Coit rd	8.89	poor	introduced	NA	0 to 15.24 cm	Plano	NA	NA	NA	NA	NA	NA	NA	NA	NA	NA	NA	NA	NA	NA	NA	NA
312	Savannah holly	Ilex attenuata	Plano	Texas	Coit rd	8.89	poor	introduced	NA	0 to 15.24 cm	Plano	NA	NA	NA	NA	NA	NA	NA	NA	NA	NA	NA	NA	NA	NA	NA	NA
313	Savannah holly	Ilex attenuata	Plano	Texas	Coit rd	5.08	fair	introduced	NA	0 to 15.24 cm	Plano	NA	NA	NA	NA	NA	NA	NA	NA	NA	NA	NA	NA	NA	NA	NA	NA
314	Savannah holly	Ilex attenuata	Plano	Texas	Coit rd	5.08	fair	introduced	NA	0 to 15.24 cm	Plano	NA	NA	NA	NA	NA	NA	NA	NA	NA	NA	NA	NA	NA	NA	NA	NA
315	Savannah holly	Ilex attenuata	Plano	Texas	Coit rd	5.08	fair	introduced	NA	0 to 15.24 cm	Plano	NA	NA	NA	NA	NA	NA	NA	NA	NA	NA	NA	NA	NA	NA	NA	NA
316	Savannah holly	Ilex attenuata	Plano	Texas	Coit rd	5.08	fair	introduced	NA	0 to 15.24 cm	Plano	NA	NA	NA	NA	NA	NA	NA	NA	NA	NA	NA	NA	NA	NA	NA	NA
317	Savannah holly	Ilex attenuata	Plano	Texas	Coit rd	5.08	fair	introduced	NA	0 to 15.24 cm	Plano	NA	NA	NA	NA	NA	NA	NA	NA	NA	NA	NA	NA	NA	NA	NA	NA
318	Savannah holly	Ilex attenuata	Plano	Texas	Coit rd	5.08	fair	introduced	NA	0 to 15.24 cm	Plano	NA	NA	NA	NA	NA	NA	NA	NA	NA	NA	NA	NA	NA	NA	NA	NA
319	Savannah holly	Ilex attenuata	Plano	Texas	Coit rd	5.08	poor	introduced	NA	0 to 15.24 cm	Plano	NA	NA	NA	NA	NA	NA	NA	NA	NA	NA	NA	NA	NA	NA	NA	NA
320	Savannah holly	Ilex attenuata	Plano	Texas	Coit rd	5.08	fair	introduced	NA	0 to 15.24 cm	Plano	NA	NA	NA	NA	NA	NA	NA	NA	NA	NA	NA	NA	NA	NA	NA	NA
321	Savannah holly	Ilex attenuata	Plano	Texas	Coit rd	5.08	fair	introduced	NA	0 to 15.24 cm	Plano	NA	NA	NA	NA	NA	NA	NA	NA	NA	NA	NA	NA	NA	NA	NA	NA
322	Savannah holly	Ilex attenuata	Plano	Texas	Coit rd	5.08	fair	introduced	NA	0 to 15.24 cm	Plano	NA	NA	NA	NA	NA	NA	NA	NA	NA	NA	NA	NA	NA	NA	NA	NA
323	Savannah holly	Ilex attenuata	Plano	Texas	Coit rd	5.08	fair	introduced	NA	0 to 15.24 cm	Plano	NA	NA	NA	NA	NA	NA	NA	NA	NA	NA	NA	NA	NA	NA	NA	NA
324	Savannah holly	Ilex attenuata	Plano	Texas	Coit rd	5.08	fair	introduced	NA	0 to 15.24 cm	Plano	NA	NA	NA	NA	NA	NA	NA	NA	NA	NA	NA	NA	NA	NA	NA	NA
325	Savannah holly	Ilex attenuata	Plano	Texas	Coit rd	5.08	good	introduced	NA	0 to 15.24 cm	Plano	NA	NA	NA	NA	NA	NA	NA	NA	NA	NA	NA	NA	NA	NA	NA	NA
326	Savannah holly	Ilex attenuata	Plano	Texas	Coit rd	5.08	good	introduced	NA	0 to 15.24 cm	Plano	NA	NA	NA	NA	NA	NA	NA	NA	NA	NA	NA	NA	NA	NA	NA	NA
327	Bradford pear	Pyrus calleryana	Plano	Texas	Corporate drive	40.64	fair	introduced	NA	30.48 to 45.72 cm	Plano	NA	NA	NA	NA	NA	NA	NA	NA	NA	NA	NA	NA	NA	NA	NA	NA
328	Bradford pear	Pyrus calleryana	Plano	Texas	Corporate drive	43.18	fair	introduced	NA	30.48 to 45.72 cm	Plano	NA	NA	NA	NA	NA	NA	NA	NA	NA	NA	NA	NA	NA	NA	NA	NA
329	Bradford pear	Pyrus calleryana	Plano	Texas	Corporate drive	40.64	poor	introduced	NA	30.48 to 45.72 cm	Plano	NA	NA	NA	NA	NA	NA	NA	NA	NA	NA	NA	NA	NA	NA	NA	NA
330	Bradford pear	Pyrus calleryana	Plano	Texas	Corporate drive	35.56	fair	introduced	NA	30.48 to 45.72 cm	Plano	NA	NA	NA	NA	NA	NA	NA	NA	NA	NA	NA	NA	NA	NA	NA	NA
331	Bradford pear	Pyrus calleryana	Plano	Texas	Corporate drive	43.18	fair	introduced	NA	30.48 to 45.72 cm	Plano	NA	NA	NA	NA	NA	NA	NA	NA	NA	NA	NA	NA	NA	NA	NA	NA
332	Bradford pear	Pyrus calleryana	Plano	Texas	Corporate drive	35.56	fair	introduced	NA	30.48 to 45.72 cm	Plano	NA	NA	NA	NA	NA	NA	NA	NA	NA	NA	NA	NA	NA	NA	NA	NA
333	Bradford pear	Pyrus calleryana	Plano	Texas	Corporate drive	33.02	poor	introduced	NA	30.48 to 45.72 cm	Plano	NA	NA	NA	NA	NA	NA	NA	NA	NA	NA	NA	NA	NA	NA	NA	NA
334	Bradford pear	Pyrus calleryana	Plano	Texas	Corporate drive	35.56	fair	introduced	NA	30.48 to 45.72 cm	Plano	NA	NA	NA	NA	NA	NA	NA	NA	NA	NA	NA	NA	NA	NA	NA	NA
335	Bradford pear	Pyrus calleryana	Plano	Texas	Corporate drive	36.83	fair	introduced	NA	30.48 to 45.72 cm	Plano	NA	NA	NA	NA	NA	NA	NA	NA	NA	NA	NA	NA	NA	NA	NA	NA
336	Bradford pear	Pyrus calleryana	Plano	Texas	Corporate drive	38.1	poor	introduced	NA	30.48 to 45.72 cm	Plano	NA	NA	NA	NA	NA	NA	NA	NA	NA	NA	NA	NA	NA	NA	NA	NA
337	Bradford pear	Pyrus calleryana	Plano	Texas	Legacy drive	35.56	fair	introduced	NA	30.48 to 45.72 cm	Plano	NA	NA	NA	NA	NA	NA	NA	NA	NA	NA	NA	NA	NA	NA	NA	NA
338	Bradford pear	Pyrus calleryana	Plano	Texas	Legacy drive	50.8	fair	introduced	NA	45.72 to 60.96 cm	Plano	NA	NA	NA	NA	NA	NA	NA	NA	NA	NA	NA	NA	NA	NA	NA	NA
339	Bradford pear	Pyrus calleryana	Plano	Texas	Legacy drive	33.02	fair	introduced	NA	30.48 to 45.72 cm	Plano	NA	NA	NA	NA	NA	NA	NA	NA	NA	NA	NA	NA	NA	NA	NA	NA
340	Bradford pear	Pyrus calleryana	Plano	Texas	Legacy drive	38.1	fair	introduced	NA	30.48 to 45.72 cm	Plano	NA	NA	NA	NA	NA	NA	NA	NA	NA	NA	NA	NA	NA	NA	NA	NA
341	Bradford pear	Pyrus calleryana	Plano	Texas	Legacy drive	40.64	fair	introduced	NA	30.48 to 45.72 cm	Plano	NA	NA	NA	NA	NA	NA	NA	NA	NA	NA	NA	NA	NA	NA	NA	NA
342	Bradford pear	Pyrus calleryana	Plano	Texas	Legacy drive	30.48	poor	introduced	NA	15.24 to 30.48 cm	Plano	NA	NA	NA	NA	NA	NA	NA	NA	NA	NA	NA	NA	NA	NA	NA	NA
343	Bradford pear	Pyrus calleryana	Plano	Texas	Legacy drive	25.4	fair	introduced	NA	15.24 to 30.48 cm	Plano	NA	NA	NA	NA	NA	NA	NA	NA	NA	NA	NA	NA	NA	NA	NA	NA
344	Bradford pear	Pyrus calleryana	Plano	Texas	Legacy drive	50.8	fair	introduced	NA	45.72 to 60.96 cm	Plano	NA	NA	NA	NA	NA	NA	NA	NA	NA	NA	NA	NA	NA	NA	NA	NA
345	Bradford pear	Pyrus calleryana	Plano	Texas	Legacy drive	35.56	fair	introduced	NA	30.48 to 45.72 cm	Plano	NA	NA	NA	NA	NA	NA	NA	NA	NA	NA	NA	NA	NA	NA	NA	NA
346	Bradford pear	Pyrus calleryana	Plano	Texas	Legacy drive	27.94	fair	introduced	NA	15.24 to 30.48 cm	Plano	NA	NA	NA	NA	NA	NA	NA	NA	NA	NA	NA	NA	NA	NA	NA	NA
347	Bradford pear	Pyrus calleryana	Plano	Texas	Legacy drive	33.02	fair	introduced	NA	30.48 to 45.72 cm	Plano	NA	NA	NA	NA	NA	NA	NA	NA	NA	NA	NA	NA	NA	NA	NA	NA
348	Bradford pear	Pyrus calleryana	Plano	Texas	Legacy drive	33.02	fair	introduced	NA	30.48 to 45.72 cm	Plano	NA	NA	NA	NA	NA	NA	NA	NA	NA	NA	NA	NA	NA	NA	NA	NA
349	Bradford pear	Pyrus calleryana	Plano	Texas	Legacy drive	40.64	fair	introduced	NA	30.48 to 45.72 cm	Plano	NA	NA	NA	NA	NA	NA	NA	NA	NA	NA	NA	NA	NA	NA	NA	NA
350	Bradford pear	Pyrus calleryana	Plano	Texas	Legacy drive	36.83	good	introduced	NA	30.48 to 45.72 cm	Plano	NA	NA	NA	NA	NA	NA	NA	NA	NA	NA	NA	NA	NA	NA	NA	NA
351	Bradford pear	Pyrus calleryana	Plano	Texas	Legacy drive	20.32	poor	introduced	NA	15.24 to 30.48 cm	Plano	NA	NA	NA	NA	NA	NA	NA	NA	NA	NA	NA	NA	NA	NA	NA	NA
352	Bradford pear	Pyrus calleryana	Plano	Texas	Legacy drive	35.56	fair	introduced	NA	30.48 to 45.72 cm	Plano	NA	NA	NA	NA	NA	NA	NA	NA	NA	NA	NA	NA	NA	NA	NA	NA
353	Bradford pear	Pyrus calleryana	Plano	Texas	Legacy drive	27.94	poor	introduced	NA	15.24 to 30.48 cm	Plano	NA	NA	NA	NA	NA	NA	NA	NA	NA	NA	NA	NA	NA	NA	NA	NA
354	Bradford pear	Pyrus calleryana	Plano	Texas	Legacy drive	38.1	fair	introduced	NA	30.48 to 45.72 cm	Plano	NA	NA	NA	NA	NA	NA	NA	NA	NA	NA	NA	NA	NA	NA	NA	NA
355	Bradford pear	Pyrus calleryana	Plano	Texas	Legacy drive	30.48	fair	introduced	NA	15.24 to 30.48 cm	Plano	NA	NA	NA	NA	NA	NA	NA	NA	NA	NA	NA	NA	NA	NA	NA	NA
356	Bradford pear	Pyrus calleryana	Plano	Texas	Legacy drive	30.48	fair	introduced	NA	15.24 to 30.48 cm	Plano	NA	NA	NA	NA	NA	NA	NA	NA	NA	NA	NA	NA	NA	NA	NA	NA
357	Bradford pear	Pyrus calleryana	Plano	Texas	Legacy drive	45.72	fair	introduced	NA	30.48 to 45.72 cm	Plano	NA	NA	NA	NA	NA	NA	NA	NA	NA	NA	NA	NA	NA	NA	NA	NA
358	Bradford pear	Pyrus calleryana	Plano	Texas	Legacy drive	30.48	poor	introduced	NA	15.24 to 30.48 cm	Plano	NA	NA	NA	NA	NA	NA	NA	NA	NA	NA	NA	NA	NA	NA	NA	NA
359	Bradford pear	Pyrus calleryana	Plano	Texas	Legacy drive	33.02	fair	introduced	NA	30.48 to 45.72 cm	Plano	NA	NA	NA	NA	NA	NA	NA	NA	NA	NA	NA	NA	NA	NA	NA	NA
360	Bradford pear	Pyrus calleryana	Plano	Texas	Legacy drive	40.64	fair	introduced	NA	30.48 to 45.72 cm	Plano	NA	NA	NA	NA	NA	NA	NA	NA	NA	NA	NA	NA	NA	NA	NA	NA
361	Bradford pear	Pyrus calleryana	Plano	Texas	Legacy drive	33.02	fair	introduced	NA	30.48 to 45.72 cm	Plano	NA	NA	NA	NA	NA	NA	NA	NA	NA	NA	NA	NA	NA	NA	NA	NA
362	Bradford pear	Pyrus calleryana	Plano	Texas	Legacy drive	27.94	poor	introduced	NA	15.24 to 30.48 cm	Plano	NA	NA	NA	NA	NA	NA	NA	NA	NA	NA	NA	NA	NA	NA	NA	NA
363	Bradford pear	Pyrus calleryana	Plano	Texas	Legacy drive	36.83	fair	introduced	NA	30.48 to 45.72 cm	Plano	NA	NA	NA	NA	NA	NA	NA	NA	NA	NA	NA	NA	NA	NA	NA	NA
364	Bradford pear	Pyrus calleryana	Plano	Texas	Legacy drive	30.48	poor	introduced	NA	15.24 to 30.48 cm	Plano	NA	NA	NA	NA	NA	NA	NA	NA	NA	NA	NA	NA	NA	NA	NA	NA
365	Bradford pear	Pyrus calleryana	Plano	Texas	Legacy drive	33.02	fair	introduced	NA	30.48 to 45.72 cm	Plano	NA	NA	NA	NA	NA	NA	NA	NA	NA	NA	NA	NA	NA	NA	NA	NA
366	Bradford pear	Pyrus calleryana	Plano	Texas	Legacy drive	43.18	fair	introduced	NA	30.48 to 45.72 cm	Plano	NA	NA	NA	NA	NA	NA	NA	NA	NA	NA	NA	NA	NA	NA	NA	NA
367	Bradford pear	Pyrus calleryana	Plano	Texas	Legacy drive	38.1	fair	introduced	NA	30.48 to 45.72 cm	Plano	NA	NA	NA	NA	NA	NA	NA	NA	NA	NA	NA	NA	NA	NA	NA	NA
368	Bradford pear	Pyrus calleryana	Plano	Texas	Legacy drive	35.56	poor	introduced	NA	30.48 to 45.72 cm	Plano	NA	NA	NA	NA	NA	NA	NA	NA	NA	NA	NA	NA	NA	NA	NA	NA
369	Bradford pear	Pyrus calleryana	Plano	Texas	Legacy drive	30.48	fair	introduced	NA	15.24 to 30.48 cm	Plano	NA	NA	NA	NA	NA	NA	NA	NA	NA	NA	NA	NA	NA	NA	NA	NA
370	Bradford pear	Pyrus calleryana	Plano	Texas	Legacy drive	36.83	fair	introduced	NA	30.48 to 45.72 cm	Plano	NA	NA	NA	NA	NA	NA	NA	NA	NA	NA	NA	NA	NA	NA	NA	NA
371	Bradford pear	Pyrus calleryana	Plano	Texas	Legacy drive	27.94	poor	introduced	NA	15.24 to 30.48 cm	Plano	NA	NA	NA	NA	NA	NA	NA	NA	NA	NA	NA	NA	NA	NA	NA	NA
372	Bradford pear	Pyrus calleryana	Plano	Texas	Legacy drive	33.02	fair	introduced	NA	30.48 to 45.72 cm	Plano	NA	NA	NA	NA	NA	NA	NA	NA	NA	NA	NA	NA	NA	NA	NA	NA
373	Bradford pear	Pyrus calleryana	Plano	Texas	Legacy drive	38.1	fair	introduced	NA	30.48 to 45.72 cm	Plano	NA	NA	NA	NA	NA	NA	NA	NA	NA	NA	NA	NA	NA	NA	NA	NA
374	Bradford pear	Pyrus calleryana	Plano	Texas	Legacy drive	22.86	fair	introduced	NA	15.24 to 30.48 cm	Plano	NA	NA	NA	NA	NA	NA	NA	NA	NA	NA	NA	NA	NA	NA	NA	NA
375	Bradford pear	Pyrus calleryana	Plano	Texas	Old shepard place	25.4	fair	introduced	NA	15.24 to 30.48 cm	Plano	NA	NA	NA	NA	NA	NA	NA	NA	NA	NA	NA	NA	NA	NA	NA	NA
376	Bradford pear	Pyrus calleryana	Plano	Texas	Old shepard place	34.29	fair	introduced	NA	30.48 to 45.72 cm	Plano	NA	NA	NA	NA	NA	NA	NA	NA	NA	NA	NA	NA	NA	NA	NA	NA
377	Bradford pear	Pyrus calleryana	Plano	Texas	Old shepard place	33.02	fair	introduced	NA	30.48 to 45.72 cm	Plano	NA	NA	NA	NA	NA	NA	NA	NA	NA	NA	NA	NA	NA	NA	NA	NA
378	Bradford pear	Pyrus calleryana	Plano	Texas	Old shepard place	30.48	fair	introduced	NA	15.24 to 30.48 cm	Plano	NA	NA	NA	NA	NA	NA	NA	NA	NA	NA	NA	NA	NA	NA	NA	NA
379	Bradford pear	Pyrus calleryana	Plano	Texas	Old shepard place	36.83	fair	introduced	NA	30.48 to 45.72 cm	Plano	NA	NA	NA	NA	NA	NA	NA	NA	NA	NA	NA	NA	NA	NA	NA	NA
380	Bradford pear	Pyrus calleryana	Plano	Texas	Old shepard place	38.1	fair	introduced	NA	30.48 to 45.72 cm	Plano	NA	NA	NA	NA	NA	NA	NA	NA	NA	NA	NA	NA	NA	NA	NA	NA
381	Bradford pear	Pyrus calleryana	Plano	Texas	Old shepard place	24.13	fair	introduced	NA	15.24 to 30.48 cm	Plano	NA	NA	NA	NA	NA	NA	NA	NA	NA	NA	NA	NA	NA	NA	NA	NA
382	Bradford pear	Pyrus calleryana	Plano	Texas	Old shepard place	30.48	fair	introduced	NA	15.24 to 30.48 cm	Plano	NA	NA	NA	NA	NA	NA	NA	NA	NA	NA	NA	NA	NA	NA	NA	NA
383	Bradford pear	Pyrus calleryana	Plano	Texas	Old shepard place	38.1	fair	introduced	NA	30.48 to 45.72 cm	Plano	NA	NA	NA	NA	NA	NA	NA	NA	NA	NA	NA	NA	NA	NA	NA	NA
384	Bradford pear	Pyrus calleryana	Plano	Texas	Old shepard place	30.48	fair	introduced	NA	15.24 to 30.48 cm	Plano	NA	NA	NA	NA	NA	NA	NA	NA	NA	NA	NA	NA	NA	NA	NA	NA
385	Bradford pear	Pyrus calleryana	Plano	Texas	Old shepard place	30.48	fair	introduced	NA	15.24 to 30.48 cm	Plano	NA	NA	NA	NA	NA	NA	NA	NA	NA	NA	NA	NA	NA	NA	NA	NA
386	Bradford pear	Pyrus calleryana	Plano	Texas	Legacy drive	33.02	fair	introduced	NA	30.48 to 45.72 cm	Plano	NA	NA	NA	NA	NA	NA	NA	NA	NA	NA	NA	NA	NA	NA	NA	NA
387	Bradford pear	Pyrus calleryana	Plano	Texas	Legacy drive	30.48	fair	introduced	NA	15.24 to 30.48 cm	Plano	NA	NA	NA	NA	NA	NA	NA	NA	NA	NA	NA	NA	NA	NA	NA	NA
388	Bradford pear	Pyrus calleryana	Plano	Texas	Legacy drive	25.4	poor	introduced	NA	15.24 to 30.48 cm	Plano	NA	NA	NA	NA	NA	NA	NA	NA	NA	NA	NA	NA	NA	NA	NA	NA
389	Bradford pear	Pyrus calleryana	Plano	Texas	Legacy drive	35.56	fair	introduced	NA	30.48 to 45.72 cm	Plano	NA	NA	NA	NA	NA	NA	NA	NA	NA	NA	NA	NA	NA	NA	NA	NA
390	Bradford pear	Pyrus calleryana	Plano	Texas	Legacy drive	35.56	good	introduced	NA	30.48 to 45.72 cm	Plano	NA	NA	NA	NA	NA	NA	NA	NA	NA	NA	NA	NA	NA	NA	NA	NA
391	Bradford pear	Pyrus calleryana	Plano	Texas	Legacy drive	33.02	fair	introduced	NA	30.48 to 45.72 cm	Plano	NA	NA	NA	NA	NA	NA	NA	NA	NA	NA	NA	NA	NA	NA	NA	NA
392	Bradford pear	Pyrus calleryana	Plano	Texas	Legacy drive	34.29	fair	introduced	NA	30.48 to 45.72 cm	Plano	NA	NA	NA	NA	NA	NA	NA	NA	NA	NA	NA	NA	NA	NA	NA	NA
393	Bradford pear	Pyrus calleryana	Plano	Texas	Legacy drive	34.29	fair	introduced	NA	30.48 to 45.72 cm	Plano	NA	NA	NA	NA	NA	NA	NA	NA	NA	NA	NA	NA	NA	NA	NA	NA
394	Bradford pear	Pyrus calleryana	Plano	Texas	Legacy drive	38.1	good	introduced	NA	30.48 to 45.72 cm	Plano	NA	NA	NA	NA	NA	NA	NA	NA	NA	NA	NA	NA	NA	NA	NA	NA
395	Bradford pear	Pyrus calleryana	Plano	Texas	Legacy drive	48.26	fair	introduced	NA	45.72 to 60.96 cm	Plano	NA	NA	NA	NA	NA	NA	NA	NA	NA	NA	NA	NA	NA	NA	NA	NA
396	Bradford pear	Pyrus calleryana	Plano	Texas	Legacy drive	35.56	fair	introduced	NA	30.48 to 45.72 cm	Plano	NA	NA	NA	NA	NA	NA	NA	NA	NA	NA	NA	NA	NA	NA	NA	NA
397	Bradford pear	Pyrus calleryana	Plano	Texas	Legacy drive	34.29	fair	introduced	NA	30.48 to 45.72 cm	Plano	NA	NA	NA	NA	NA	NA	NA	NA	NA	NA	NA	NA	NA	NA	NA	NA
398	Bradford pear	Pyrus calleryana	Plano	Texas	Legacy drive	48.26	fair	introduced	NA	45.72 to 60.96 cm	Plano	NA	NA	NA	NA	NA	NA	NA	NA	NA	NA	NA	NA	NA	NA	NA	NA
399	Bradford pear	Pyrus calleryana	Plano	Texas	Legacy drive	43.18	fair	introduced	NA	30.48 to 45.72 cm	Plano	NA	NA	NA	NA	NA	NA	NA	NA	NA	NA	NA	NA	NA	NA	NA	NA
400	Bradford pear	Pyrus calleryana	Plano	Texas	Legacy drive	35.56	fair	introduced	NA	30.48 to 45.72 cm	Plano	NA	NA	NA	NA	NA	NA	NA	NA	NA	NA	NA	NA	NA	NA	NA	NA
401	Bradford pear	Pyrus calleryana	Plano	Texas	Legacy drive	35.56	fair	introduced	NA	30.48 to 45.72 cm	Plano	NA	NA	NA	NA	NA	NA	NA	NA	NA	NA	NA	NA	NA	NA	NA	NA
402	Bradford pear	Pyrus calleryana	Plano	Texas	Legacy drive	38.1	fair	introduced	NA	30.48 to 45.72 cm	Plano	NA	NA	NA	NA	NA	NA	NA	NA	NA	NA	NA	NA	NA	NA	NA	NA
403	Bradford pear	Pyrus calleryana	Plano	Texas	Legacy drive	36.83	fair	introduced	NA	30.48 to 45.72 cm	Plano	NA	NA	NA	NA	NA	NA	NA	NA	NA	NA	NA	NA	NA	NA	NA	NA
404	Bradford pear	Pyrus calleryana	Plano	Texas	Legacy drive	35.56	fair	introduced	NA	30.48 to 45.72 cm	Plano	NA	NA	NA	NA	NA	NA	NA	NA	NA	NA	NA	NA	NA	NA	NA	NA
405	Bradford pear	Pyrus calleryana	Plano	Texas	Legacy drive	36.83	fair	introduced	NA	30.48 to 45.72 cm	Plano	NA	NA	NA	NA	NA	NA	NA	NA	NA	NA	NA	NA	NA	NA	NA	NA
406	Savannah holly	Ilex attenuata	Plano	Texas	Coit rd	5.08	fair	introduced	NA	0 to 15.24 cm	Plano	NA	NA	NA	NA	NA	NA	NA	NA	NA	NA	NA	NA	NA	NA	NA	NA
407	Savannah holly	Ilex attenuata	Plano	Texas	Coit rd	7.62	poor	introduced	NA	0 to 15.24 cm	Plano	NA	NA	NA	NA	NA	NA	NA	NA	NA	NA	NA	NA	NA	NA	NA	NA
408	Savannah holly	Ilex attenuata	Plano	Texas	Coit rd	7.62	poor	introduced	NA	0 to 15.24 cm	Plano	NA	NA	NA	NA	NA	NA	NA	NA	NA	NA	NA	NA	NA	NA	NA	NA
409	Savannah holly	Ilex attenuata	Plano	Texas	Coit rd	7.62	poor	introduced	NA	0 to 15.24 cm	Plano	NA	NA	NA	NA	NA	NA	NA	NA	NA	NA	NA	NA	NA	NA	NA	NA
410	Savannah holly	Ilex attenuata	Plano	Texas	Coit rd	7.62	poor	introduced	NA	0 to 15.24 cm	Plano	NA	NA	NA	NA	NA	NA	NA	NA	NA	NA	NA	NA	NA	NA	NA	NA
411	Savannah holly	Ilex attenuata	Plano	Texas	Coit rd	7.62	poor	introduced	NA	0 to 15.24 cm	Plano	NA	NA	NA	NA	NA	NA	NA	NA	NA	NA	NA	NA	NA	NA	NA	NA
412	Savannah holly	Ilex attenuata	Plano	Texas	Coit rd	5.08	NA	introduced	NA	0 to 15.24 cm	Plano	NA	NA	NA	NA	NA	NA	NA	NA	NA	NA	NA	NA	NA	NA	NA	NA
413	Savannah holly	Ilex attenuata	Plano	Texas	Coit rd	5.08	NA	introduced	NA	0 to 15.24 cm	Plano	NA	NA	NA	NA	NA	NA	NA	NA	NA	NA	NA	NA	NA	NA	NA	NA
414	Savannah holly	Ilex attenuata	Plano	Texas	Coit rd	5.08	NA	introduced	NA	0 to 15.24 cm	Plano	NA	NA	NA	NA	NA	NA	NA	NA	NA	NA	NA	NA	NA	NA	NA	NA
415	Savannah holly	Ilex attenuata	Plano	Texas	Coit rd	7.62	poor	introduced	NA	0 to 15.24 cm	Plano	NA	NA	NA	NA	NA	NA	NA	NA	NA	NA	NA	NA	NA	NA	NA	NA
416	Savannah holly	Ilex attenuata	Plano	Texas	Coit rd	7.62	poor	introduced	NA	0 to 15.24 cm	Plano	NA	NA	NA	NA	NA	NA	NA	NA	NA	NA	NA	NA	NA	NA	NA	NA
417	Savannah holly	Ilex attenuata	Plano	Texas	Coit rd	5.08	fair	introduced	NA	0 to 15.24 cm	Plano	NA	NA	NA	NA	NA	NA	NA	NA	NA	NA	NA	NA	NA	NA	NA	NA
418	Savannah holly	Ilex attenuata	Plano	Texas	Coit rd	5.08	fair	introduced	NA	0 to 15.24 cm	Plano	NA	NA	NA	NA	NA	NA	NA	NA	NA	NA	NA	NA	NA	NA	NA	NA
419	Savannah holly	Ilex attenuata	Plano	Texas	Coit rd	5.08	fair	introduced	NA	0 to 15.24 cm	Plano	NA	NA	NA	NA	NA	NA	NA	NA	NA	NA	NA	NA	NA	NA	NA	NA
420	Savannah holly	Ilex attenuata	Plano	Texas	Coit rd	5.08	fair	introduced	NA	0 to 15.24 cm	Plano	NA	NA	NA	NA	NA	NA	NA	NA	NA	NA	NA	NA	NA	NA	NA	NA
421	Savannah holly	Ilex attenuata	Plano	Texas	Coit rd	5.08	fair	introduced	NA	0 to 15.24 cm	Plano	NA	NA	NA	NA	NA	NA	NA	NA	NA	NA	NA	NA	NA	NA	NA	NA
422	Savannah holly	Ilex attenuata	Plano	Texas	Coit rd	5.08	fair	introduced	NA	0 to 15.24 cm	Plano	NA	NA	NA	NA	NA	NA	NA	NA	NA	NA	NA	NA	NA	NA	NA	NA
423	Savannah holly	Ilex attenuata	Plano	Texas	Coit rd	5.08	fair	introduced	NA	0 to 15.24 cm	Plano	NA	NA	NA	NA	NA	NA	NA	NA	NA	NA	NA	NA	NA	NA	NA	NA
424	Savannah holly	Ilex attenuata	Plano	Texas	Coit rd	5.08	fair	introduced	NA	0 to 15.24 cm	Plano	NA	NA	NA	NA	NA	NA	NA	NA	NA	NA	NA	NA	NA	NA	NA	NA
425	Common persimmon	Diospyros virginiana	Plano	Texas	Suncreek park	10.16	good	naturally_occurring	NA	0 to 15.24 cm	Plano	NA	NA	NA	NA	NA	NA	NA	NA	NA	NA	NA	NA	NA	NA	NA	NA
426	Common persimmon	Diospyros virginiana	Plano	Texas	Preston meadow park	15.24	good	naturally_occurring	NA	0 to 15.24 cm	Plano	NA	NA	NA	NA	NA	NA	NA	NA	NA	NA	NA	NA	NA	NA	NA	NA
427	Common persimmon	Diospyros virginiana	Plano	Texas	Preston meadow park	15.24	good	naturally_occurring	NA	0 to 15.24 cm	Plano	NA	NA	NA	NA	NA	NA	NA	NA	NA	NA	NA	NA	NA	NA	NA	NA
428	Common persimmon	Diospyros virginiana	Plano	Texas	Preston meadow park	12.7	good	naturally_occurring	NA	0 to 15.24 cm	Plano	NA	NA	NA	NA	NA	NA	NA	NA	NA	NA	NA	NA	NA	NA	NA	NA
429	Common persimmon	Diospyros virginiana	Plano	Texas	Preston meadow park	17.78	good	naturally_occurring	NA	15.24 to 30.48 cm	Plano	NA	NA	NA	NA	NA	NA	NA	NA	NA	NA	NA	NA	NA	NA	NA	NA
430	Common persimmon	Diospyros virginiana	Plano	Texas	Preston meadow park	12.7	good	naturally_occurring	NA	0 to 15.24 cm	Plano	NA	NA	NA	NA	NA	NA	NA	NA	NA	NA	NA	NA	NA	NA	NA	NA
431	Common persimmon	Diospyros virginiana	Plano	Texas	Preston meadow park	11.43	good	naturally_occurring	NA	0 to 15.24 cm	Plano	NA	NA	NA	NA	NA	NA	NA	NA	NA	NA	NA	NA	NA	NA	NA	NA
432	Common persimmon	Diospyros virginiana	Plano	Texas	Preston meadow park	16.51	good	naturally_occurring	NA	15.24 to 30.48 cm	Plano	NA	NA	NA	NA	NA	NA	NA	NA	NA	NA	NA	NA	NA	NA	NA	NA
433	Common persimmon	Diospyros virginiana	Plano	Texas	Preston meadow park	16.51	good	naturally_occurring	NA	15.24 to 30.48 cm	Plano	NA	NA	NA	NA	NA	NA	NA	NA	NA	NA	NA	NA	NA	NA	NA	NA
434	Common persimmon	Diospyros virginiana	Plano	Texas	Preston meadow park	12.7	fair	naturally_occurring	NA	0 to 15.24 cm	Plano	NA	NA	NA	NA	NA	NA	NA	NA	NA	NA	NA	NA	NA	NA	NA	NA
435	Common persimmon	Diospyros virginiana	Plano	Texas	Preston meadow park	11.43	fair	naturally_occurring	NA	0 to 15.24 cm	Plano	NA	NA	NA	NA	NA	NA	NA	NA	NA	NA	NA	NA	NA	NA	NA	NA
436	Common persimmon	Diospyros virginiana	Plano	Texas	Preston meadow park	20.32	good	naturally_occurring	NA	15.24 to 30.48 cm	Plano	NA	NA	NA	NA	NA	NA	NA	NA	NA	NA	NA	NA	NA	NA	NA	NA
437	Common persimmon	Diospyros virginiana	Plano	Texas	Preston meadow park	22.86	fair	naturally_occurring	NA	15.24 to 30.48 cm	Plano	NA	NA	NA	NA	NA	NA	NA	NA	NA	NA	NA	NA	NA	NA	NA	NA
438	Common persimmon	Diospyros virginiana	Plano	Texas	Preston meadow park	20.32	fair	naturally_occurring	NA	15.24 to 30.48 cm	Plano	NA	NA	NA	NA	NA	NA	NA	NA	NA	NA	NA	NA	NA	NA	NA	NA
439	Common persimmon	Diospyros virginiana	Plano	Texas	Preston meadow park	10.16	good	naturally_occurring	NA	0 to 15.24 cm	Plano	NA	NA	NA	NA	NA	NA	NA	NA	NA	NA	NA	NA	NA	NA	NA	NA
440	Common persimmon	Diospyros virginiana	Plano	Texas	Preston meadow park	17.78	fair	naturally_occurring	NA	15.24 to 30.48 cm	Plano	NA	NA	NA	NA	NA	NA	NA	NA	NA	NA	NA	NA	NA	NA	NA	NA
441	Common persimmon	Diospyros virginiana	Plano	Texas	Preston meadow park	15.24	good	naturally_occurring	NA	0 to 15.24 cm	Plano	NA	NA	NA	NA	NA	NA	NA	NA	NA	NA	NA	NA	NA	NA	NA	NA
442	Common persimmon	Diospyros virginiana	Plano	Texas	Preston meadow park	17.78	good	naturally_occurring	NA	15.24 to 30.48 cm	Plano	NA	NA	NA	NA	NA	NA	NA	NA	NA	NA	NA	NA	NA	NA	NA	NA
443	Common persimmon	Diospyros virginiana	Plano	Texas	Preston meadow park	19.05	good	naturally_occurring	NA	15.24 to 30.48 cm	Plano	NA	NA	NA	NA	NA	NA	NA	NA	NA	NA	NA	NA	NA	NA	NA	NA
444	Common persimmon	Diospyros virginiana	Plano	Texas	Preston meadow park	17.78	fair	naturally_occurring	NA	15.24 to 30.48 cm	Plano	NA	NA	NA	NA	NA	NA	NA	NA	NA	NA	NA	NA	NA	NA	NA	NA
445	Common persimmon	Diospyros virginiana	Plano	Texas	Preston meadow park	15.24	fair	naturally_occurring	NA	0 to 15.24 cm	Plano	NA	NA	NA	NA	NA	NA	NA	NA	NA	NA	NA	NA	NA	NA	NA	NA
446	Common persimmon	Diospyros virginiana	Plano	Texas	Preston meadow park	12.7	fair	naturally_occurring	NA	0 to 15.24 cm	Plano	NA	NA	NA	NA	NA	NA	NA	NA	NA	NA	NA	NA	NA	NA	NA	NA
447	Common persimmon	Diospyros virginiana	Plano	Texas	Preston meadow park	13.97	fair	naturally_occurring	NA	0 to 15.24 cm	Plano	NA	NA	NA	NA	NA	NA	NA	NA	NA	NA	NA	NA	NA	NA	NA	NA
448	Common persimmon	Diospyros virginiana	Plano	Texas	Preston meadow park	12.7	fair	naturally_occurring	NA	0 to 15.24 cm	Plano	NA	NA	NA	NA	NA	NA	NA	NA	NA	NA	NA	NA	NA	NA	NA	NA
449	Common persimmon	Diospyros virginiana	Plano	Texas	Preston meadow park	15.24	fair	naturally_occurring	NA	0 to 15.24 cm	Plano	NA	NA	NA	NA	NA	NA	NA	NA	NA	NA	NA	NA	NA	NA	NA	NA
450	Common persimmon	Diospyros virginiana	Plano	Texas	Preston meadow park	13.97	good	naturally_occurring	NA	0 to 15.24 cm	Plano	NA	NA	NA	NA	NA	NA	NA	NA	NA	NA	NA	NA	NA	NA	NA	NA
451	Common persimmon	Diospyros virginiana	Plano	Texas	Preston meadow park	13.97	good	naturally_occurring	NA	0 to 15.24 cm	Plano	NA	NA	NA	NA	NA	NA	NA	NA	NA	NA	NA	NA	NA	NA	NA	NA
452	Common persimmon	Diospyros virginiana	Plano	Texas	Preston meadow park	12.7	fair	naturally_occurring	NA	0 to 15.24 cm	Plano	NA	NA	NA	NA	NA	NA	NA	NA	NA	NA	NA	NA	NA	NA	NA	NA
453	Common persimmon	Diospyros virginiana	Plano	Texas	Preston meadow park	15.24	good	naturally_occurring	NA	0 to 15.24 cm	Plano	NA	NA	NA	NA	NA	NA	NA	NA	NA	NA	NA	NA	NA	NA	NA	NA
454	Common persimmon	Diospyros virginiana	Plano	Texas	Preston meadow park	10.16	fair	naturally_occurring	NA	0 to 15.24 cm	Plano	NA	NA	NA	NA	NA	NA	NA	NA	NA	NA	NA	NA	NA	NA	NA	NA
455	Common persimmon	Diospyros virginiana	Plano	Texas	Timber brook park	5.08	good	naturally_occurring	NA	0 to 15.24 cm	Plano	NA	NA	NA	NA	NA	NA	NA	NA	NA	NA	NA	NA	NA	NA	NA	NA
456	Common persimmon	Diospyros virginiana	Plano	Texas	Timber brook park	5.08	good	naturally_occurring	NA	0 to 15.24 cm	Plano	NA	NA	NA	NA	NA	NA	NA	NA	NA	NA	NA	NA	NA	NA	NA	NA
457	Common persimmon	Diospyros virginiana	Plano	Texas	Timber brook park	5.08	poor	naturally_occurring	NA	0 to 15.24 cm	Plano	NA	NA	NA	NA	NA	NA	NA	NA	NA	NA	NA	NA	NA	NA	NA	NA
458	Common persimmon	Diospyros virginiana	Plano	Texas	Timber brook park	5.08	good	naturally_occurring	NA	0 to 15.24 cm	Plano	NA	NA	NA	NA	NA	NA	NA	NA	NA	NA	NA	NA	NA	NA	NA	NA
459	Common persimmon	Diospyros virginiana	Plano	Texas	Timber brook park	6.35	fair	naturally_occurring	NA	0 to 15.24 cm	Plano	NA	NA	NA	NA	NA	NA	NA	NA	NA	NA	NA	NA	NA	NA	NA	NA
460	Common persimmon	Diospyros virginiana	Plano	Texas	Shawnee park	17.78	good	naturally_occurring	NA	15.24 to 30.48 cm	Plano	NA	NA	NA	NA	NA	NA	NA	NA	NA	NA	NA	NA	NA	NA	NA	NA
461	Common persimmon	Diospyros virginiana	Plano	Texas	Shawnee park	40.64	fair	naturally_occurring	NA	30.48 to 45.72 cm	Plano	NA	NA	NA	NA	NA	NA	NA	NA	NA	NA	NA	NA	NA	NA	NA	NA
462	Common persimmon	Diospyros virginiana	Plano	Texas	Jack carter park	24.13	good	naturally_occurring	NA	15.24 to 30.48 cm	Plano	NA	NA	NA	NA	NA	NA	NA	NA	NA	NA	NA	NA	NA	NA	NA	NA
463	Common persimmon	Diospyros virginiana	Plano	Texas	Willowcreek park	7.62	good	naturally_occurring	NA	0 to 15.24 cm	Plano	NA	NA	NA	NA	NA	NA	NA	NA	NA	NA	NA	NA	NA	NA	NA	NA
464	Common persimmon	Diospyros virginiana	Plano	Texas	Willowcreek park	31.75	fair	naturally_occurring	NA	30.48 to 45.72 cm	Plano	NA	NA	NA	NA	NA	NA	NA	NA	NA	NA	NA	NA	NA	NA	NA	NA
465	Common persimmon	Diospyros virginiana	Plano	Texas	Willowcreek park	5.08	fair	naturally_occurring	NA	0 to 15.24 cm	Plano	NA	NA	NA	NA	NA	NA	NA	NA	NA	NA	NA	NA	NA	NA	NA	NA
466	Common persimmon	Diospyros virginiana	Plano	Texas	Willowcreek park	25.4	fair	naturally_occurring	NA	15.24 to 30.48 cm	Plano	NA	NA	NA	NA	NA	NA	NA	NA	NA	NA	NA	NA	NA	NA	NA	NA
467	Common persimmon	Diospyros virginiana	Plano	Texas	Willowcreek park	35.56	good	naturally_occurring	NA	30.48 to 45.72 cm	Plano	NA	NA	NA	NA	NA	NA	NA	NA	NA	NA	NA	NA	NA	NA	NA	NA
468	Common persimmon	Diospyros virginiana	Plano	Texas	Willowcreek park	17.78	good	naturally_occurring	NA	15.24 to 30.48 cm	Plano	NA	NA	NA	NA	NA	NA	NA	NA	NA	NA	NA	NA	NA	NA	NA	NA
469	Common persimmon	Diospyros virginiana	Plano	Texas	Willowcreek park	27.94	good	naturally_occurring	NA	15.24 to 30.48 cm	Plano	NA	NA	NA	NA	NA	NA	NA	NA	NA	NA	NA	NA	NA	NA	NA	NA
470	Common persimmon	Diospyros virginiana	Plano	Texas	Willowcreek park	22.86	good	naturally_occurring	NA	15.24 to 30.48 cm	Plano	NA	NA	NA	NA	NA	NA	NA	NA	NA	NA	NA	NA	NA	NA	NA	NA
471	Common persimmon	Diospyros virginiana	Plano	Texas	Willowcreek park	25.4	good	naturally_occurring	NA	15.24 to 30.48 cm	Plano	NA	NA	NA	NA	NA	NA	NA	NA	NA	NA	NA	NA	NA	NA	NA	NA
472	Common persimmon	Diospyros virginiana	Plano	Texas	Willowcreek park	16.51	good	naturally_occurring	NA	15.24 to 30.48 cm	Plano	NA	NA	NA	NA	NA	NA	NA	NA	NA	NA	NA	NA	NA	NA	NA	NA
473	Common persimmon	Diospyros virginiana	Plano	Texas	Heritage yards at plano	17.78	good	naturally_occurring	NA	15.24 to 30.48 cm	Plano	NA	NA	NA	NA	NA	NA	NA	NA	NA	NA	NA	NA	NA	NA	NA	NA
474	Common persimmon	Diospyros virginiana	Plano	Texas	Heritage yards at plano	10.16	good	naturally_occurring	NA	0 to 15.24 cm	Plano	NA	NA	NA	NA	NA	NA	NA	NA	NA	NA	NA	NA	NA	NA	NA	NA
475	Common persimmon	Diospyros virginiana	Plano	Texas	Heritage yards at plano	10.16	good	naturally_occurring	NA	0 to 15.24 cm	Plano	NA	NA	NA	NA	NA	NA	NA	NA	NA	NA	NA	NA	NA	NA	NA	NA
476	Common persimmon	Diospyros virginiana	Plano	Texas	Schell park	35.56	fair	naturally_occurring	NA	30.48 to 45.72 cm	Plano	NA	NA	NA	NA	NA	NA	NA	NA	NA	NA	NA	NA	NA	NA	NA	NA
477	Common persimmon	Diospyros virginiana	Plano	Texas	Hoblitzelle park	21.59	good	naturally_occurring	NA	15.24 to 30.48 cm	Plano	NA	NA	NA	NA	NA	NA	NA	NA	NA	NA	NA	NA	NA	NA	NA	NA
478	Common persimmon	Diospyros virginiana	Plano	Texas	Hoblitzelle park	22.86	good	naturally_occurring	NA	15.24 to 30.48 cm	Plano	NA	NA	NA	NA	NA	NA	NA	NA	NA	NA	NA	NA	NA	NA	NA	NA
479	Common persimmon	Diospyros virginiana	Plano	Texas	Hoblitzelle park	30.48	good	naturally_occurring	NA	15.24 to 30.48 cm	Plano	NA	NA	NA	NA	NA	NA	NA	NA	NA	NA	NA	NA	NA	NA	NA	NA
480	Common persimmon	Diospyros virginiana	Plano	Texas	Jack carter park	22.86	good	naturally_occurring	NA	15.24 to 30.48 cm	Plano	NA	NA	NA	NA	NA	NA	NA	NA	NA	NA	NA	NA	NA	NA	NA	NA
481	Common persimmon	Diospyros virginiana	Plano	Texas	Jack carter park	44.45	good	naturally_occurring	NA	30.48 to 45.72 cm	Plano	NA	NA	NA	NA	NA	NA	NA	NA	NA	NA	NA	NA	NA	NA	NA	NA
482	Common persimmon	Diospyros virginiana	Plano	Texas	Santa fe trail	26.67	good	naturally_occurring	NA	15.24 to 30.48 cm	Plano	NA	NA	NA	NA	NA	NA	NA	NA	NA	NA	NA	NA	NA	NA	NA	NA
483	Common persimmon	Diospyros virginiana	Plano	Texas	Santa fe trail	27.94	good	naturally_occurring	NA	15.24 to 30.48 cm	Plano	NA	NA	NA	NA	NA	NA	NA	NA	NA	NA	NA	NA	NA	NA	NA	NA
484	Common persimmon	Diospyros virginiana	Plano	Texas	Santa fe trail	33.02	good	naturally_occurring	NA	30.48 to 45.72 cm	Plano	NA	NA	NA	NA	NA	NA	NA	NA	NA	NA	NA	NA	NA	NA	NA	NA
485	Common persimmon	Diospyros virginiana	Plano	Texas	Santa fe trail	19.05	fair	naturally_occurring	NA	15.24 to 30.48 cm	Plano	NA	NA	NA	NA	NA	NA	NA	NA	NA	NA	NA	NA	NA	NA	NA	NA
486	Common persimmon	Diospyros virginiana	Plano	Texas	Santa fe trail	15.24	fair	naturally_occurring	NA	0 to 15.24 cm	Plano	NA	NA	NA	NA	NA	NA	NA	NA	NA	NA	NA	NA	NA	NA	NA	NA
487	Common persimmon	Diospyros virginiana	Plano	Texas	Santa fe trail	22.86	good	naturally_occurring	NA	15.24 to 30.48 cm	Plano	NA	NA	NA	NA	NA	NA	NA	NA	NA	NA	NA	NA	NA	NA	NA	NA
488	Common persimmon	Diospyros virginiana	Plano	Texas	Bob woodruff park	12.7	good	naturally_occurring	NA	0 to 15.24 cm	Plano	NA	NA	NA	NA	NA	NA	NA	NA	NA	NA	NA	NA	NA	NA	NA	NA
489	Common persimmon	Diospyros virginiana	Plano	Texas	Bob woodruff park	15.24	good	naturally_occurring	NA	0 to 15.24 cm	Plano	NA	NA	NA	NA	NA	NA	NA	NA	NA	NA	NA	NA	NA	NA	NA	NA
490	Common persimmon	Diospyros virginiana	Plano	Texas	Bob woodruff park	12.7	good	naturally_occurring	NA	0 to 15.24 cm	Plano	NA	NA	NA	NA	NA	NA	NA	NA	NA	NA	NA	NA	NA	NA	NA	NA
491	Common persimmon	Diospyros virginiana	Plano	Texas	Bob woodruff park	20.32	good	naturally_occurring	NA	15.24 to 30.48 cm	Plano	NA	NA	NA	NA	NA	NA	NA	NA	NA	NA	NA	NA	NA	NA	NA	NA
492	Common persimmon	Diospyros virginiana	Plano	Texas	Bob woodruff park	10.16	good	naturally_occurring	NA	0 to 15.24 cm	Plano	NA	NA	NA	NA	NA	NA	NA	NA	NA	NA	NA	NA	NA	NA	NA	NA
493	Common persimmon	Diospyros virginiana	Plano	Texas	Bob woodruff park	29.21	fair	naturally_occurring	NA	15.24 to 30.48 cm	Plano	NA	NA	NA	NA	NA	NA	NA	NA	NA	NA	NA	NA	NA	NA	NA	NA
494	Common persimmon	Diospyros virginiana	Plano	Texas	Bob woodruff park	31.75	good	naturally_occurring	NA	30.48 to 45.72 cm	Plano	NA	NA	NA	NA	NA	NA	NA	NA	NA	NA	NA	NA	NA	NA	NA	NA
495	Common persimmon	Diospyros virginiana	Plano	Texas	Bob woodruff park	31.75	fair	naturally_occurring	NA	30.48 to 45.72 cm	Plano	NA	NA	NA	NA	NA	NA	NA	NA	NA	NA	NA	NA	NA	NA	NA	NA
496	Common persimmon	Diospyros virginiana	Plano	Texas	Bob woodruff park	29.21	fair	naturally_occurring	NA	15.24 to 30.48 cm	Plano	NA	NA	NA	NA	NA	NA	NA	NA	NA	NA	NA	NA	NA	NA	NA	NA
497	Common persimmon	Diospyros virginiana	Plano	Texas	Bob woodruff park	35.56	fair	naturally_occurring	NA	30.48 to 45.72 cm	Plano	NA	NA	NA	NA	NA	NA	NA	NA	NA	NA	NA	NA	NA	NA	NA	NA
498	Common persimmon	Diospyros virginiana	Plano	Texas	Bob woodruff park	33.02	good	naturally_occurring	NA	30.48 to 45.72 cm	Plano	NA	NA	NA	NA	NA	NA	NA	NA	NA	NA	NA	NA	NA	NA	NA	NA
499	Common persimmon	Diospyros virginiana	Plano	Texas	Bob woodruff park	35.56	good	naturally_occurring	NA	30.48 to 45.72 cm	Plano	NA	NA	NA	NA	NA	NA	NA	NA	NA	NA	NA	NA	NA	NA	NA	NA
500	Common persimmon	Diospyros virginiana	Plano	Texas	Bob woodruff park	33.02	good	naturally_occurring	NA	30.48 to 45.72 cm	Plano	NA	NA	NA	NA	NA	NA	NA	NA	NA	NA	NA	NA	NA	NA	NA	NA
501	Common persimmon	Diospyros virginiana	Plano	Texas	Bob woodruff park	33.02	good	naturally_occurring	NA	30.48 to 45.72 cm	Plano	NA	NA	NA	NA	NA	NA	NA	NA	NA	NA	NA	NA	NA	NA	NA	NA
502	Common persimmon	Diospyros virginiana	Plano	Texas	Bob woodruff park	22.86	fair	naturally_occurring	NA	15.24 to 30.48 cm	Plano	NA	NA	NA	NA	NA	NA	NA	NA	NA	NA	NA	NA	NA	NA	NA	NA
503	Common persimmon	Diospyros virginiana	Plano	Texas	Bob woodruff park	22.86	fair	naturally_occurring	NA	15.24 to 30.48 cm	Plano	NA	NA	NA	NA	NA	NA	NA	NA	NA	NA	NA	NA	NA	NA	NA	NA
504	Common persimmon	Diospyros virginiana	Plano	Texas	Bob woodruff park	38.1	fair	naturally_occurring	NA	30.48 to 45.72 cm	Plano	NA	NA	NA	NA	NA	NA	NA	NA	NA	NA	NA	NA	NA	NA	NA	NA
505	Common persimmon	Diospyros virginiana	Plano	Texas	Clearview park	13.97	fair	naturally_occurring	NA	0 to 15.24 cm	Plano	NA	NA	NA	NA	NA	NA	NA	NA	NA	NA	NA	NA	NA	NA	NA	NA
506	Common persimmon	Diospyros virginiana	Plano	Texas	Coyote creek park	33.02	fair	naturally_occurring	NA	30.48 to 45.72 cm	Plano	NA	NA	NA	NA	NA	NA	NA	NA	NA	NA	NA	NA	NA	NA	NA	NA
507	Common persimmon	Diospyros virginiana	Plano	Texas	Coyote creek park	20.32	fair	naturally_occurring	NA	15.24 to 30.48 cm	Plano	NA	NA	NA	NA	NA	NA	NA	NA	NA	NA	NA	NA	NA	NA	NA	NA
508	Common persimmon	Diospyros virginiana	Plano	Texas	Coyote creek park	25.4	fair	naturally_occurring	NA	15.24 to 30.48 cm	Plano	NA	NA	NA	NA	NA	NA	NA	NA	NA	NA	NA	NA	NA	NA	NA	NA
509	Common persimmon	Diospyros virginiana	Plano	Texas	Coyote creek park	27.94	fair	naturally_occurring	NA	15.24 to 30.48 cm	Plano	NA	NA	NA	NA	NA	NA	NA	NA	NA	NA	NA	NA	NA	NA	NA	NA
510	Common persimmon	Diospyros virginiana	Plano	Texas	Coyote creek park	36.83	poor	naturally_occurring	NA	30.48 to 45.72 cm	Plano	NA	NA	NA	NA	NA	NA	NA	NA	NA	NA	NA	NA	NA	NA	NA	NA
511	Common persimmon	Diospyros virginiana	Plano	Texas	Coyote creek park	26.67	fair	naturally_occurring	NA	15.24 to 30.48 cm	Plano	NA	NA	NA	NA	NA	NA	NA	NA	NA	NA	NA	NA	NA	NA	NA	NA
512	Common persimmon	Diospyros virginiana	Plano	Texas	Coyote creek park	22.86	poor	naturally_occurring	NA	15.24 to 30.48 cm	Plano	NA	NA	NA	NA	NA	NA	NA	NA	NA	NA	NA	NA	NA	NA	NA	NA
513	Common persimmon	Diospyros virginiana	Plano	Texas	Coyote creek park	7.62	good	naturally_occurring	NA	0 to 15.24 cm	Plano	NA	NA	NA	NA	NA	NA	NA	NA	NA	NA	NA	NA	NA	NA	NA	NA
514	Common persimmon	Diospyros virginiana	Plano	Texas	Coyote creek park	24.13	good	naturally_occurring	NA	15.24 to 30.48 cm	Plano	NA	NA	NA	NA	NA	NA	NA	NA	NA	NA	NA	NA	NA	NA	NA	NA
515	Common persimmon	Diospyros virginiana	Plano	Texas	Coyote creek park	26.67	good	naturally_occurring	NA	15.24 to 30.48 cm	Plano	NA	NA	NA	NA	NA	NA	NA	NA	NA	NA	NA	NA	NA	NA	NA	NA
516	Common persimmon	Diospyros virginiana	Plano	Texas	Timber brook park	25.4	fair	naturally_occurring	NA	15.24 to 30.48 cm	Plano	NA	NA	NA	NA	NA	NA	NA	NA	NA	NA	NA	NA	NA	NA	NA	NA
517	Common persimmon	Diospyros virginiana	Plano	Texas	Timber brook park	20.32	fair	naturally_occurring	NA	15.24 to 30.48 cm	Plano	NA	NA	NA	NA	NA	NA	NA	NA	NA	NA	NA	NA	NA	NA	NA	NA
518	Common persimmon	Diospyros virginiana	Plano	Texas	Timber brook park	5.08	good	naturally_occurring	NA	0 to 15.24 cm	Plano	NA	NA	NA	NA	NA	NA	NA	NA	NA	NA	NA	NA	NA	NA	NA	NA
519	Common persimmon	Diospyros virginiana	Plano	Texas	Timber brook park	5.08	good	naturally_occurring	NA	0 to 15.24 cm	Plano	NA	NA	NA	NA	NA	NA	NA	NA	NA	NA	NA	NA	NA	NA	NA	NA
520	Bradford pear	Pyrus calleryana	Plano	Texas	Entry point douglass	30.48	fair	introduced	NA	15.24 to 30.48 cm	Plano	NA	NA	NA	NA	NA	NA	NA	NA	NA	NA	NA	NA	NA	NA	NA	NA
521	Bradford pear	Pyrus calleryana	Plano	Texas	Entry point douglass	22.86	fair	introduced	NA	15.24 to 30.48 cm	Plano	NA	NA	NA	NA	NA	NA	NA	NA	NA	NA	NA	NA	NA	NA	NA	NA
522	Bradford pear	Pyrus calleryana	Plano	Texas	Ridgeview drive	22.86	fair	introduced	NA	15.24 to 30.48 cm	Plano	NA	NA	NA	NA	NA	NA	NA	NA	NA	NA	NA	NA	NA	NA	NA	NA
523	Bradford pear	Pyrus calleryana	Plano	Texas	Spring creek parkway	38.1	fair	introduced	NA	30.48 to 45.72 cm	Plano	NA	NA	NA	NA	NA	NA	NA	NA	NA	NA	NA	NA	NA	NA	NA	NA
524	Bradford pear	Pyrus calleryana	Plano	Texas	Ohio drive	30.48	fair	introduced	NA	15.24 to 30.48 cm	Plano	NA	NA	NA	NA	NA	NA	NA	NA	NA	NA	NA	NA	NA	NA	NA	NA
525	Bradford pear	Pyrus calleryana	Plano	Texas	Ohio drive	30.48	fair	introduced	NA	15.24 to 30.48 cm	Plano	NA	NA	NA	NA	NA	NA	NA	NA	NA	NA	NA	NA	NA	NA	NA	NA
526	Bradford pear	Pyrus calleryana	Plano	Texas	14th. street	24.13	good	introduced	NA	15.24 to 30.48 cm	Plano	NA	NA	NA	NA	NA	NA	NA	NA	NA	NA	NA	NA	NA	NA	NA	NA
527	Bradford pear	Pyrus calleryana	Plano	Texas	Legacy drive	38.1	good	introduced	NA	30.48 to 45.72 cm	Plano	NA	NA	NA	NA	NA	NA	NA	NA	NA	NA	NA	NA	NA	NA	NA	NA
528	Bradford pear	Pyrus calleryana	Plano	Texas	Legacy drive	34.29	fair	introduced	NA	30.48 to 45.72 cm	Plano	NA	NA	NA	NA	NA	NA	NA	NA	NA	NA	NA	NA	NA	NA	NA	NA
529	Bradford pear	Pyrus calleryana	Plano	Texas	Legacy drive	35.56	fair	introduced	NA	30.48 to 45.72 cm	Plano	NA	NA	NA	NA	NA	NA	NA	NA	NA	NA	NA	NA	NA	NA	NA	NA
530	Bradford pear	Pyrus calleryana	Plano	Texas	Legacy drive	27.94	fair	introduced	NA	15.24 to 30.48 cm	Plano	NA	NA	NA	NA	NA	NA	NA	NA	NA	NA	NA	NA	NA	NA	NA	NA
531	Bradford pear	Pyrus calleryana	Plano	Texas	Legacy drive	35.56	fair	introduced	NA	30.48 to 45.72 cm	Plano	NA	NA	NA	NA	NA	NA	NA	NA	NA	NA	NA	NA	NA	NA	NA	NA
532	Bradford pear	Pyrus calleryana	Plano	Texas	Legacy drive	30.48	fair	introduced	NA	15.24 to 30.48 cm	Plano	NA	NA	NA	NA	NA	NA	NA	NA	NA	NA	NA	NA	NA	NA	NA	NA
533	Bradford pear	Pyrus calleryana	Plano	Texas	Legacy drive	35.56	poor	introduced	NA	30.48 to 45.72 cm	Plano	NA	NA	NA	NA	NA	NA	NA	NA	NA	NA	NA	NA	NA	NA	NA	NA
534	Bradford pear	Pyrus calleryana	Plano	Texas	Legacy drive	38.1	fair	introduced	NA	30.48 to 45.72 cm	Plano	NA	NA	NA	NA	NA	NA	NA	NA	NA	NA	NA	NA	NA	NA	NA	NA
535	Bradford pear	Pyrus calleryana	Plano	Texas	Legacy drive	29.21	fair	introduced	NA	15.24 to 30.48 cm	Plano	NA	NA	NA	NA	NA	NA	NA	NA	NA	NA	NA	NA	NA	NA	NA	NA
536	Bradford pear	Pyrus calleryana	Plano	Texas	Preston meadow dr	40.64	fair	introduced	NA	30.48 to 45.72 cm	Plano	NA	NA	NA	NA	NA	NA	NA	NA	NA	NA	NA	NA	NA	NA	NA	NA
537	Bradford pear	Pyrus calleryana	Plano	Texas	Tulane_ventura	15.24	fair	introduced	NA	0 to 15.24 cm	Plano	NA	NA	NA	NA	NA	NA	NA	NA	NA	NA	NA	NA	NA	NA	NA	NA
538	Bradford pear	Pyrus calleryana	Plano	Texas	Willow bend dr	22.86	good	introduced	NA	15.24 to 30.48 cm	Plano	NA	NA	NA	NA	NA	NA	NA	NA	NA	NA	NA	NA	NA	NA	NA	NA
539	Bradford pear	Pyrus calleryana	Plano	Texas	Willow bend dr	22.86	good	introduced	NA	15.24 to 30.48 cm	Plano	NA	NA	NA	NA	NA	NA	NA	NA	NA	NA	NA	NA	NA	NA	NA	NA
540	Bradford pear	Pyrus calleryana	Plano	Texas	Corporate drive	38.1	poor	introduced	NA	30.48 to 45.72 cm	Plano	NA	NA	NA	NA	NA	NA	NA	NA	NA	NA	NA	NA	NA	NA	NA	NA
541	Bradford pear	Pyrus calleryana	Plano	Texas	Corporate drive	33.02	poor	introduced	NA	30.48 to 45.72 cm	Plano	NA	NA	NA	NA	NA	NA	NA	NA	NA	NA	NA	NA	NA	NA	NA	NA
542	Bradford pear	Pyrus calleryana	Plano	Texas	Corporate drive	43.18	poor	introduced	NA	30.48 to 45.72 cm	Plano	NA	NA	NA	NA	NA	NA	NA	NA	NA	NA	NA	NA	NA	NA	NA	NA
543	Bradford pear	Pyrus calleryana	Plano	Texas	Headquarters drive	31.75	fair	introduced	NA	30.48 to 45.72 cm	Plano	NA	NA	NA	NA	NA	NA	NA	NA	NA	NA	NA	NA	NA	NA	NA	NA
544	Common persimmon	Diospyros virginiana	Plano	Texas	Russell creek park	33.02	good	naturally_occurring	NA	30.48 to 45.72 cm	Plano	NA	NA	NA	NA	NA	NA	NA	NA	NA	NA	NA	NA	NA	NA	NA	NA
545	Common persimmon	Diospyros virginiana	Plano	Texas	Russell creek park	22.86	good	naturally_occurring	NA	15.24 to 30.48 cm	Plano	NA	NA	NA	NA	NA	NA	NA	NA	NA	NA	NA	NA	NA	NA	NA	NA
546	Common persimmon	Diospyros virginiana	Plano	Texas	Bob woodruff park	16.51	good	naturally_occurring	NA	15.24 to 30.48 cm	Plano	NA	NA	NA	NA	NA	NA	NA	NA	NA	NA	NA	NA	NA	NA	NA	NA
547	Common persimmon	Diospyros virginiana	Plano	Texas	Bob woodruff park	15.24	good	naturally_occurring	NA	0 to 15.24 cm	Plano	NA	NA	NA	NA	NA	NA	NA	NA	NA	NA	NA	NA	NA	NA	NA	NA
548	Common persimmon	Diospyros virginiana	Plano	Texas	Bob woodruff park	20.32	good	naturally_occurring	NA	15.24 to 30.48 cm	Plano	NA	NA	NA	NA	NA	NA	NA	NA	NA	NA	NA	NA	NA	NA	NA	NA
549	Common persimmon	Diospyros virginiana	Plano	Texas	Bob woodruff park	17.78	good	naturally_occurring	NA	15.24 to 30.48 cm	Plano	NA	NA	NA	NA	NA	NA	NA	NA	NA	NA	NA	NA	NA	NA	NA	NA
550	Common persimmon	Diospyros virginiana	Plano	Texas	Bob woodruff park	20.32	good	naturally_occurring	NA	15.24 to 30.48 cm	Plano	NA	NA	NA	NA	NA	NA	NA	NA	NA	NA	NA	NA	NA	NA	NA	NA
551	Common persimmon	Diospyros virginiana	Plano	Texas	Bob woodruff park	17.78	good	naturally_occurring	NA	15.24 to 30.48 cm	Plano	NA	NA	NA	NA	NA	NA	NA	NA	NA	NA	NA	NA	NA	NA	NA	NA
552	Common persimmon	Diospyros virginiana	Plano	Texas	Bob woodruff park	15.24	good	naturally_occurring	NA	0 to 15.24 cm	Plano	NA	NA	NA	NA	NA	NA	NA	NA	NA	NA	NA	NA	NA	NA	NA	NA
553	Common persimmon	Diospyros virginiana	Plano	Texas	Bob woodruff park	13.97	good	naturally_occurring	NA	0 to 15.24 cm	Plano	NA	NA	NA	NA	NA	NA	NA	NA	NA	NA	NA	NA	NA	NA	NA	NA
554	Bradford pear	Pyrus calleryana	Plano	Texas	Corporate drive	45.72	poor	introduced	NA	30.48 to 45.72 cm	Plano	NA	NA	NA	NA	NA	NA	NA	NA	NA	NA	NA	NA	NA	NA	NA	NA
555	Bradford pear	Pyrus calleryana	Plano	Texas	Corporate drive	40.64	fair	introduced	NA	30.48 to 45.72 cm	Plano	NA	NA	NA	NA	NA	NA	NA	NA	NA	NA	NA	NA	NA	NA	NA	NA
556	Bradford pear	Pyrus calleryana	Plano	Texas	Corporate drive	38.1	fair	introduced	NA	30.48 to 45.72 cm	Plano	NA	NA	NA	NA	NA	NA	NA	NA	NA	NA	NA	NA	NA	NA	NA	NA
557	Bradford pear	Pyrus calleryana	Plano	Texas	Corporate drive	38.1	fair	introduced	NA	30.48 to 45.72 cm	Plano	NA	NA	NA	NA	NA	NA	NA	NA	NA	NA	NA	NA	NA	NA	NA	NA
558	Bradford pear	Pyrus calleryana	Plano	Texas	Corporate drive	45.72	fair	introduced	NA	30.48 to 45.72 cm	Plano	NA	NA	NA	NA	NA	NA	NA	NA	NA	NA	NA	NA	NA	NA	NA	NA
559	Bradford pear	Pyrus calleryana	Plano	Texas	Corporate drive	38.1	fair	introduced	NA	30.48 to 45.72 cm	Plano	NA	NA	NA	NA	NA	NA	NA	NA	NA	NA	NA	NA	NA	NA	NA	NA
560	Bradford pear	Pyrus calleryana	Plano	Texas	Corporate drive	30.48	fair	introduced	NA	15.24 to 30.48 cm	Plano	NA	NA	NA	NA	NA	NA	NA	NA	NA	NA	NA	NA	NA	NA	NA	NA
561	Bradford pear	Pyrus calleryana	Plano	Texas	Corporate drive	48.26	fair	introduced	NA	45.72 to 60.96 cm	Plano	NA	NA	NA	NA	NA	NA	NA	NA	NA	NA	NA	NA	NA	NA	NA	NA
562	Bradford pear	Pyrus calleryana	Plano	Texas	Corporate drive	45.72	poor	introduced	NA	30.48 to 45.72 cm	Plano	NA	NA	NA	NA	NA	NA	NA	NA	NA	NA	NA	NA	NA	NA	NA	NA
563	Bradford pear	Pyrus calleryana	Plano	Texas	Corporate drive	45.72	fair	introduced	NA	30.48 to 45.72 cm	Plano	NA	NA	NA	NA	NA	NA	NA	NA	NA	NA	NA	NA	NA	NA	NA	NA
564	Bradford pear	Pyrus calleryana	Plano	Texas	Corporate drive	38.1	fair	introduced	NA	30.48 to 45.72 cm	Plano	NA	NA	NA	NA	NA	NA	NA	NA	NA	NA	NA	NA	NA	NA	NA	NA
565	Bradford pear	Pyrus calleryana	Plano	Texas	Corporate drive	43.18	fair	introduced	NA	30.48 to 45.72 cm	Plano	NA	NA	NA	NA	NA	NA	NA	NA	NA	NA	NA	NA	NA	NA	NA	NA
566	Bradford pear	Pyrus calleryana	Plano	Texas	Corporate drive	33.02	poor	introduced	NA	30.48 to 45.72 cm	Plano	NA	NA	NA	NA	NA	NA	NA	NA	NA	NA	NA	NA	NA	NA	NA	NA
567	Bradford pear	Pyrus calleryana	Plano	Texas	Corporate drive	34.29	poor	introduced	NA	30.48 to 45.72 cm	Plano	NA	NA	NA	NA	NA	NA	NA	NA	NA	NA	NA	NA	NA	NA	NA	NA
568	Bradford pear	Pyrus calleryana	Plano	Texas	Corporate drive	40.64	fair	introduced	NA	30.48 to 45.72 cm	Plano	NA	NA	NA	NA	NA	NA	NA	NA	NA	NA	NA	NA	NA	NA	NA	NA
569	Bradford pear	Pyrus calleryana	Plano	Texas	Headquarters drive	25.4	poor	introduced	NA	15.24 to 30.48 cm	Plano	NA	NA	NA	NA	NA	NA	NA	NA	NA	NA	NA	NA	NA	NA	NA	NA
570	Bradford pear	Pyrus calleryana	Plano	Texas	Headquarters drive	43.18	fair	introduced	NA	30.48 to 45.72 cm	Plano	NA	NA	NA	NA	NA	NA	NA	NA	NA	NA	NA	NA	NA	NA	NA	NA
571	Bradford pear	Pyrus calleryana	Plano	Texas	Headquarters drive	35.56	fair	introduced	NA	30.48 to 45.72 cm	Plano	NA	NA	NA	NA	NA	NA	NA	NA	NA	NA	NA	NA	NA	NA	NA	NA
572	Bradford pear	Pyrus calleryana	Plano	Texas	Headquarters drive	22.86	poor	introduced	NA	15.24 to 30.48 cm	Plano	NA	NA	NA	NA	NA	NA	NA	NA	NA	NA	NA	NA	NA	NA	NA	NA
573	Bradford pear	Pyrus calleryana	Plano	Texas	Headquarters drive	25.4	fair	introduced	NA	15.24 to 30.48 cm	Plano	NA	NA	NA	NA	NA	NA	NA	NA	NA	NA	NA	NA	NA	NA	NA	NA
574	Bradford pear	Pyrus calleryana	Plano	Texas	Headquarters drive	35.56	fair	introduced	NA	30.48 to 45.72 cm	Plano	NA	NA	NA	NA	NA	NA	NA	NA	NA	NA	NA	NA	NA	NA	NA	NA
575	Bradford pear	Pyrus calleryana	Plano	Texas	Headquarters drive	22.86	fair	introduced	NA	15.24 to 30.48 cm	Plano	NA	NA	NA	NA	NA	NA	NA	NA	NA	NA	NA	NA	NA	NA	NA	NA
576	Bradford pear	Pyrus calleryana	Plano	Texas	Headquarters drive	22.86	poor	introduced	NA	15.24 to 30.48 cm	Plano	NA	NA	NA	NA	NA	NA	NA	NA	NA	NA	NA	NA	NA	NA	NA	NA
577	Bradford pear	Pyrus calleryana	Plano	Texas	Parkwood blvd.	45.72	fair	introduced	NA	30.48 to 45.72 cm	Plano	NA	NA	NA	NA	NA	NA	NA	NA	NA	NA	NA	NA	NA	NA	NA	NA
578	Bradford pear	Pyrus calleryana	Plano	Texas	Parkwood blvd.	27.94	poor	introduced	NA	15.24 to 30.48 cm	Plano	NA	NA	NA	NA	NA	NA	NA	NA	NA	NA	NA	NA	NA	NA	NA	NA
579	Bradford pear	Pyrus calleryana	Plano	Texas	Parkwood blvd.	45.72	good	introduced	NA	30.48 to 45.72 cm	Plano	NA	NA	NA	NA	NA	NA	NA	NA	NA	NA	NA	NA	NA	NA	NA	NA
580	Bradford pear	Pyrus calleryana	Plano	Texas	Parkwood blvd.	27.94	poor	introduced	NA	15.24 to 30.48 cm	Plano	NA	NA	NA	NA	NA	NA	NA	NA	NA	NA	NA	NA	NA	NA	NA	NA
581	Bradford pear	Pyrus calleryana	Plano	Texas	Parkwood blvd.	21.59	good	introduced	NA	15.24 to 30.48 cm	Plano	NA	NA	NA	NA	NA	NA	NA	NA	NA	NA	NA	NA	NA	NA	NA	NA
582	Bradford pear	Pyrus calleryana	Plano	Texas	Parkwood blvd.	21.59	good	introduced	NA	15.24 to 30.48 cm	Plano	NA	NA	NA	NA	NA	NA	NA	NA	NA	NA	NA	NA	NA	NA	NA	NA
583	Bradford pear	Pyrus calleryana	Plano	Texas	Parkwood blvd.	21.59	good	introduced	NA	15.24 to 30.48 cm	Plano	NA	NA	NA	NA	NA	NA	NA	NA	NA	NA	NA	NA	NA	NA	NA	NA
584	Bradford pear	Pyrus calleryana	Plano	Texas	Parkwood blvd.	27.94	poor	introduced	NA	15.24 to 30.48 cm	Plano	NA	NA	NA	NA	NA	NA	NA	NA	NA	NA	NA	NA	NA	NA	NA	NA
585	Bradford pear	Pyrus calleryana	Plano	Texas	Parkwood blvd.	22.86	good	introduced	NA	15.24 to 30.48 cm	Plano	NA	NA	NA	NA	NA	NA	NA	NA	NA	NA	NA	NA	NA	NA	NA	NA
586	Bradford pear	Pyrus calleryana	Plano	Texas	Parkwood blvd.	31.75	fair	introduced	NA	30.48 to 45.72 cm	Plano	NA	NA	NA	NA	NA	NA	NA	NA	NA	NA	NA	NA	NA	NA	NA	NA
587	Bradford pear	Pyrus calleryana	Plano	Texas	Legacy drive	34.29	fair	introduced	NA	30.48 to 45.72 cm	Plano	NA	NA	NA	NA	NA	NA	NA	NA	NA	NA	NA	NA	NA	NA	NA	NA
588	Bradford pear	Pyrus calleryana	Plano	Texas	Legacy drive	27.94	poor	introduced	NA	15.24 to 30.48 cm	Plano	NA	NA	NA	NA	NA	NA	NA	NA	NA	NA	NA	NA	NA	NA	NA	NA
589	Bradford pear	Pyrus calleryana	Plano	Texas	Legacy drive	35.56	fair	introduced	NA	30.48 to 45.72 cm	Plano	NA	NA	NA	NA	NA	NA	NA	NA	NA	NA	NA	NA	NA	NA	NA	NA
590	Bradford pear	Pyrus calleryana	Plano	Texas	Alma drive	19.05	good	introduced	NA	15.24 to 30.48 cm	Plano	NA	NA	NA	NA	NA	NA	NA	NA	NA	NA	NA	NA	NA	NA	NA	NA
591	Bradford pear	Pyrus calleryana	Plano	Texas	Alma drive	13.97	good	introduced	NA	0 to 15.24 cm	Plano	NA	NA	NA	NA	NA	NA	NA	NA	NA	NA	NA	NA	NA	NA	NA	NA
592	Bradford pear	Pyrus calleryana	Plano	Texas	K ave	20.32	good	introduced	NA	15.24 to 30.48 cm	Plano	NA	NA	NA	NA	NA	NA	NA	NA	NA	NA	NA	NA	NA	NA	NA	NA
593	Bradford pear	Pyrus calleryana	Plano	Texas	K ave	12.7	good	introduced	NA	0 to 15.24 cm	Plano	NA	NA	NA	NA	NA	NA	NA	NA	NA	NA	NA	NA	NA	NA	NA	NA
594	Bradford pear	Pyrus calleryana	Plano	Texas	K ave	21.59	good	introduced	NA	15.24 to 30.48 cm	Plano	NA	NA	NA	NA	NA	NA	NA	NA	NA	NA	NA	NA	NA	NA	NA	NA
595	Bradford pear	Pyrus calleryana	Plano	Texas	K ave	15.24	poor	introduced	NA	0 to 15.24 cm	Plano	NA	NA	NA	NA	NA	NA	NA	NA	NA	NA	NA	NA	NA	NA	NA	NA
596	Bradford pear	Pyrus calleryana	Plano	Texas	Country club drive	17.78	good	introduced	NA	15.24 to 30.48 cm	Plano	NA	NA	NA	NA	NA	NA	NA	NA	NA	NA	NA	NA	NA	NA	NA	NA
597	Bradford pear	Pyrus calleryana	Plano	Texas	K ave	21.59	good	introduced	NA	15.24 to 30.48 cm	Plano	NA	NA	NA	NA	NA	NA	NA	NA	NA	NA	NA	NA	NA	NA	NA	NA
598	Bradford pear	Pyrus calleryana	Plano	Texas	K ave	20.32	good	introduced	NA	15.24 to 30.48 cm	Plano	NA	NA	NA	NA	NA	NA	NA	NA	NA	NA	NA	NA	NA	NA	NA	NA
599	Bradford pear	Pyrus calleryana	Plano	Texas	Los rios blvd.	20.32	good	introduced	NA	15.24 to 30.48 cm	Plano	NA	NA	NA	NA	NA	NA	NA	NA	NA	NA	NA	NA	NA	NA	NA	NA
600	Bradford pear	Pyrus calleryana	Plano	Texas	Park blvd.	15.24	good	introduced	NA	0 to 15.24 cm	Plano	NA	NA	NA	NA	NA	NA	NA	NA	NA	NA	NA	NA	NA	NA	NA	NA
601	Bradford pear	Pyrus calleryana	Plano	Texas	Park blvd.	17.78	good	introduced	NA	15.24 to 30.48 cm	Plano	NA	NA	NA	NA	NA	NA	NA	NA	NA	NA	NA	NA	NA	NA	NA	NA
602	Bradford pear	Pyrus calleryana	Plano	Texas	Park blvd.	22.86	good	introduced	NA	15.24 to 30.48 cm	Plano	NA	NA	NA	NA	NA	NA	NA	NA	NA	NA	NA	NA	NA	NA	NA	NA
603	Bradford pear	Pyrus calleryana	Plano	Texas	Park blvd.	17.78	fair	introduced	NA	15.24 to 30.48 cm	Plano	NA	NA	NA	NA	NA	NA	NA	NA	NA	NA	NA	NA	NA	NA	NA	NA
604	Bradford pear	Pyrus calleryana	Plano	Texas	Park blvd.	15.24	fair	introduced	NA	0 to 15.24 cm	Plano	NA	NA	NA	NA	NA	NA	NA	NA	NA	NA	NA	NA	NA	NA	NA	NA
605	Bradford pear	Pyrus calleryana	Plano	Texas	Corporate drive	35.56	fair	introduced	NA	30.48 to 45.72 cm	Plano	NA	NA	NA	NA	NA	NA	NA	NA	NA	NA	NA	NA	NA	NA	NA	NA
606	Bradford pear	Pyrus calleryana	Plano	Texas	Corporate drive	38.1	poor	introduced	NA	30.48 to 45.72 cm	Plano	NA	NA	NA	NA	NA	NA	NA	NA	NA	NA	NA	NA	NA	NA	NA	NA
607	Bradford pear	Pyrus calleryana	Plano	Texas	Corporate drive	35.56	fair	introduced	NA	30.48 to 45.72 cm	Plano	NA	NA	NA	NA	NA	NA	NA	NA	NA	NA	NA	NA	NA	NA	NA	NA
608	Bradford pear	Pyrus calleryana	Plano	Texas	Corporate drive	45.72	fair	introduced	NA	30.48 to 45.72 cm	Plano	NA	NA	NA	NA	NA	NA	NA	NA	NA	NA	NA	NA	NA	NA	NA	NA
609	Bradford pear	Pyrus calleryana	Plano	Texas	Corporate drive	35.56	fair	introduced	NA	30.48 to 45.72 cm	Plano	NA	NA	NA	NA	NA	NA	NA	NA	NA	NA	NA	NA	NA	NA	NA	NA
610	Bradford pear	Pyrus calleryana	Plano	Texas	Corporate drive	45.72	fair	introduced	NA	30.48 to 45.72 cm	Plano	NA	NA	NA	NA	NA	NA	NA	NA	NA	NA	NA	NA	NA	NA	NA	NA
611	Savannah holly	Ilex attenuata	Plano	Texas	Plano centre	13.97	poor	introduced	NA	0 to 15.24 cm	Plano	NA	NA	NA	NA	NA	NA	NA	NA	NA	NA	NA	NA	NA	NA	NA	NA
612	Savannah holly	Ilex attenuata	Plano	Texas	Plano centre	15.24	fair	introduced	NA	0 to 15.24 cm	Plano	NA	NA	NA	NA	NA	NA	NA	NA	NA	NA	NA	NA	NA	NA	NA	NA
613	Savannah holly	Ilex attenuata	Plano	Texas	Plano centre	15.24	fair	introduced	NA	0 to 15.24 cm	Plano	NA	NA	NA	NA	NA	NA	NA	NA	NA	NA	NA	NA	NA	NA	NA	NA
614	Savannah holly	Ilex attenuata	Plano	Texas	Archgate park	5.08	fair	introduced	NA	0 to 15.24 cm	Plano	NA	NA	NA	NA	NA	NA	NA	NA	NA	NA	NA	NA	NA	NA	NA	NA
615	Savannah holly	Ilex attenuata	Plano	Texas	Archgate park	5.08	good	introduced	NA	0 to 15.24 cm	Plano	NA	NA	NA	NA	NA	NA	NA	NA	NA	NA	NA	NA	NA	NA	NA	NA
616	Savannah holly	Ilex attenuata	Plano	Texas	Archgate park	5.08	NA	introduced	NA	0 to 15.24 cm	Plano	NA	NA	NA	NA	NA	NA	NA	NA	NA	NA	NA	NA	NA	NA	NA	NA
617	Savannah holly	Ilex attenuata	Plano	Texas	Archgate park	5.08	poor	introduced	NA	0 to 15.24 cm	Plano	NA	NA	NA	NA	NA	NA	NA	NA	NA	NA	NA	NA	NA	NA	NA	NA
618	Savannah holly	Ilex attenuata	Plano	Texas	Archgate park	5.08	poor	introduced	NA	0 to 15.24 cm	Plano	NA	NA	NA	NA	NA	NA	NA	NA	NA	NA	NA	NA	NA	NA	NA	NA
619	Savannah holly	Ilex attenuata	Plano	Texas	Archgate park	5.08	fair	introduced	NA	0 to 15.24 cm	Plano	NA	NA	NA	NA	NA	NA	NA	NA	NA	NA	NA	NA	NA	NA	NA	NA
620	Savannah holly	Ilex attenuata	Plano	Texas	Archgate park	5.08	fair	introduced	NA	0 to 15.24 cm	Plano	NA	NA	NA	NA	NA	NA	NA	NA	NA	NA	NA	NA	NA	NA	NA	NA
621	Savannah holly	Ilex attenuata	Plano	Texas	Archgate park	5.08	good	introduced	NA	0 to 15.24 cm	Plano	NA	NA	NA	NA	NA	NA	NA	NA	NA	NA	NA	NA	NA	NA	NA	NA
622	Savannah holly	Ilex attenuata	Plano	Texas	Archgate park	5.08	poor	introduced	NA	0 to 15.24 cm	Plano	NA	NA	NA	NA	NA	NA	NA	NA	NA	NA	NA	NA	NA	NA	NA	NA
623	Savannah holly	Ilex attenuata	Plano	Texas	Carpenter park	7.62	fair	introduced	NA	0 to 15.24 cm	Plano	NA	NA	NA	NA	NA	NA	NA	NA	NA	NA	NA	NA	NA	NA	NA	NA
624	Savannah holly	Ilex attenuata	Plano	Texas	Coit rd	5.08	fair	introduced	NA	0 to 15.24 cm	Plano	NA	NA	NA	NA	NA	NA	NA	NA	NA	NA	NA	NA	NA	NA	NA	NA
625	Savannah holly	Ilex attenuata	Plano	Texas	Coit rd	5.08	fair	introduced	NA	0 to 15.24 cm	Plano	NA	NA	NA	NA	NA	NA	NA	NA	NA	NA	NA	NA	NA	NA	NA	NA
626	Savannah holly	Ilex attenuata	Plano	Texas	Coit rd	5.08	fair	introduced	NA	0 to 15.24 cm	Plano	NA	NA	NA	NA	NA	NA	NA	NA	NA	NA	NA	NA	NA	NA	NA	NA
627	Savannah holly	Ilex attenuata	Plano	Texas	Coit rd	5.08	fair	introduced	NA	0 to 15.24 cm	Plano	NA	NA	NA	NA	NA	NA	NA	NA	NA	NA	NA	NA	NA	NA	NA	NA
628	Savannah holly	Ilex attenuata	Plano	Texas	Coit rd	5.08	good	introduced	NA	0 to 15.24 cm	Plano	NA	NA	NA	NA	NA	NA	NA	NA	NA	NA	NA	NA	NA	NA	NA	NA
629	Savannah holly	Ilex attenuata	Plano	Texas	Coit rd	5.08	good	introduced	NA	0 to 15.24 cm	Plano	NA	NA	NA	NA	NA	NA	NA	NA	NA	NA	NA	NA	NA	NA	NA	NA
630	Savannah holly	Ilex attenuata	Plano	Texas	Coit rd	5.08	fair	introduced	NA	0 to 15.24 cm	Plano	NA	NA	NA	NA	NA	NA	NA	NA	NA	NA	NA	NA	NA	NA	NA	NA
631	Savannah holly	Ilex attenuata	Plano	Texas	Coit rd	5.08	fair	introduced	NA	0 to 15.24 cm	Plano	NA	NA	NA	NA	NA	NA	NA	NA	NA	NA	NA	NA	NA	NA	NA	NA
632	Savannah holly	Ilex attenuata	Plano	Texas	Coit rd	5.08	good	introduced	NA	0 to 15.24 cm	Plano	NA	NA	NA	NA	NA	NA	NA	NA	NA	NA	NA	NA	NA	NA	NA	NA
633	Savannah holly	Ilex attenuata	Plano	Texas	Coit rd	5.08	fair	introduced	NA	0 to 15.24 cm	Plano	NA	NA	NA	NA	NA	NA	NA	NA	NA	NA	NA	NA	NA	NA	NA	NA
634	Savannah holly	Ilex attenuata	Plano	Texas	Coit rd	10.16	good	introduced	NA	0 to 15.24 cm	Plano	NA	NA	NA	NA	NA	NA	NA	NA	NA	NA	NA	NA	NA	NA	NA	NA
635	Savannah holly	Ilex attenuata	Plano	Texas	Coit rd	6.35	NA	introduced	NA	0 to 15.24 cm	Plano	NA	NA	NA	NA	NA	NA	NA	NA	NA	NA	NA	NA	NA	NA	NA	NA
636	Savannah holly	Ilex attenuata	Plano	Texas	Coit rd	6.35	poor	introduced	NA	0 to 15.24 cm	Plano	NA	NA	NA	NA	NA	NA	NA	NA	NA	NA	NA	NA	NA	NA	NA	NA
637	Savannah holly	Ilex attenuata	Plano	Texas	Coit rd	5.08	fair	introduced	NA	0 to 15.24 cm	Plano	NA	NA	NA	NA	NA	NA	NA	NA	NA	NA	NA	NA	NA	NA	NA	NA
638	Savannah holly	Ilex attenuata	Plano	Texas	Coit rd	7.62	fair	introduced	NA	0 to 15.24 cm	Plano	NA	NA	NA	NA	NA	NA	NA	NA	NA	NA	NA	NA	NA	NA	NA	NA
639	Savannah holly	Ilex attenuata	Plano	Texas	Coit rd	6.35	fair	introduced	NA	0 to 15.24 cm	Plano	NA	NA	NA	NA	NA	NA	NA	NA	NA	NA	NA	NA	NA	NA	NA	NA
640	Savannah holly	Ilex attenuata	Plano	Texas	Coit rd	7.62	poor	introduced	NA	0 to 15.24 cm	Plano	NA	NA	NA	NA	NA	NA	NA	NA	NA	NA	NA	NA	NA	NA	NA	NA
641	Savannah holly	Ilex attenuata	Plano	Texas	Coit rd	6.35	poor	introduced	NA	0 to 15.24 cm	Plano	NA	NA	NA	NA	NA	NA	NA	NA	NA	NA	NA	NA	NA	NA	NA	NA
642	Savannah holly	Ilex attenuata	Plano	Texas	Coit rd	6.35	NA	introduced	NA	0 to 15.24 cm	Plano	NA	NA	NA	NA	NA	NA	NA	NA	NA	NA	NA	NA	NA	NA	NA	NA
643	Savannah holly	Ilex attenuata	Plano	Texas	Coit rd	7.62	poor	introduced	NA	0 to 15.24 cm	Plano	NA	NA	NA	NA	NA	NA	NA	NA	NA	NA	NA	NA	NA	NA	NA	NA
644	Savannah holly	Ilex attenuata	Plano	Texas	Coit rd	7.62	poor	introduced	NA	0 to 15.24 cm	Plano	NA	NA	NA	NA	NA	NA	NA	NA	NA	NA	NA	NA	NA	NA	NA	NA
645	Savannah holly	Ilex attenuata	Plano	Texas	Coit rd	7.62	poor	introduced	NA	0 to 15.24 cm	Plano	NA	NA	NA	NA	NA	NA	NA	NA	NA	NA	NA	NA	NA	NA	NA	NA
646	Bradford pear	Pyrus calleryana	Plano	Texas	Park blvd.	24.13	fair	introduced	NA	15.24 to 30.48 cm	Plano	NA	NA	NA	NA	NA	NA	NA	NA	NA	NA	NA	NA	NA	NA	NA	NA
647	Bradford pear	Pyrus calleryana	Plano	Texas	Park blvd.	11.43	good	introduced	NA	0 to 15.24 cm	Plano	NA	NA	NA	NA	NA	NA	NA	NA	NA	NA	NA	NA	NA	NA	NA	NA
648	Bradford pear	Pyrus calleryana	Plano	Texas	Park blvd.	25.4	good	introduced	NA	15.24 to 30.48 cm	Plano	NA	NA	NA	NA	NA	NA	NA	NA	NA	NA	NA	NA	NA	NA	NA	NA
649	Bradford pear	Pyrus calleryana	Plano	Texas	Park blvd.	12.7	good	introduced	NA	0 to 15.24 cm	Plano	NA	NA	NA	NA	NA	NA	NA	NA	NA	NA	NA	NA	NA	NA	NA	NA
650	Bradford pear	Pyrus calleryana	Plano	Texas	Park blvd.	33.02	good	introduced	NA	30.48 to 45.72 cm	Plano	NA	NA	NA	NA	NA	NA	NA	NA	NA	NA	NA	NA	NA	NA	NA	NA
651	Bradford pear	Pyrus calleryana	Plano	Texas	Park blvd.	26.67	good	introduced	NA	15.24 to 30.48 cm	Plano	NA	NA	NA	NA	NA	NA	NA	NA	NA	NA	NA	NA	NA	NA	NA	NA
652	Bradford pear	Pyrus calleryana	Plano	Texas	Park blvd.	13.97	good	introduced	NA	0 to 15.24 cm	Plano	NA	NA	NA	NA	NA	NA	NA	NA	NA	NA	NA	NA	NA	NA	NA	NA
653	Bradford pear	Pyrus calleryana	Plano	Texas	Park blvd.	12.7	good	introduced	NA	0 to 15.24 cm	Plano	NA	NA	NA	NA	NA	NA	NA	NA	NA	NA	NA	NA	NA	NA	NA	NA
654	Bradford pear	Pyrus calleryana	Plano	Texas	Park blvd.	13.97	good	introduced	NA	0 to 15.24 cm	Plano	NA	NA	NA	NA	NA	NA	NA	NA	NA	NA	NA	NA	NA	NA	NA	NA
655	Bradford pear	Pyrus calleryana	Plano	Texas	Park blvd.	12.7	good	introduced	NA	0 to 15.24 cm	Plano	NA	NA	NA	NA	NA	NA	NA	NA	NA	NA	NA	NA	NA	NA	NA	NA
656	Bradford pear	Pyrus calleryana	Plano	Texas	Park blvd.	16.51	good	introduced	NA	15.24 to 30.48 cm	Plano	NA	NA	NA	NA	NA	NA	NA	NA	NA	NA	NA	NA	NA	NA	NA	NA
657	Bradford pear	Pyrus calleryana	Plano	Texas	Park blvd.	16.51	good	introduced	NA	15.24 to 30.48 cm	Plano	NA	NA	NA	NA	NA	NA	NA	NA	NA	NA	NA	NA	NA	NA	NA	NA
658	Bradford pear	Pyrus calleryana	Plano	Texas	Park blvd.	13.97	good	introduced	NA	0 to 15.24 cm	Plano	NA	NA	NA	NA	NA	NA	NA	NA	NA	NA	NA	NA	NA	NA	NA	NA
659	Bradford pear	Pyrus calleryana	Plano	Texas	Park blvd.	15.24	good	introduced	NA	0 to 15.24 cm	Plano	NA	NA	NA	NA	NA	NA	NA	NA	NA	NA	NA	NA	NA	NA	NA	NA
660	Bradford pear	Pyrus calleryana	Plano	Texas	Park blvd.	13.97	good	introduced	NA	0 to 15.24 cm	Plano	NA	NA	NA	NA	NA	NA	NA	NA	NA	NA	NA	NA	NA	NA	NA	NA
661	Bradford pear	Pyrus calleryana	Plano	Texas	Park blvd.	15.24	good	introduced	NA	0 to 15.24 cm	Plano	NA	NA	NA	NA	NA	NA	NA	NA	NA	NA	NA	NA	NA	NA	NA	NA
662	Bradford pear	Pyrus calleryana	Plano	Texas	Park blvd.	15.24	good	introduced	NA	0 to 15.24 cm	Plano	NA	NA	NA	NA	NA	NA	NA	NA	NA	NA	NA	NA	NA	NA	NA	NA
663	Bradford pear	Pyrus calleryana	Plano	Texas	Park blvd.	16.51	good	introduced	NA	15.24 to 30.48 cm	Plano	NA	NA	NA	NA	NA	NA	NA	NA	NA	NA	NA	NA	NA	NA	NA	NA
664	Bradford pear	Pyrus calleryana	Plano	Texas	Park blvd.	21.59	fair	introduced	NA	15.24 to 30.48 cm	Plano	NA	NA	NA	NA	NA	NA	NA	NA	NA	NA	NA	NA	NA	NA	NA	NA
665	Bradford pear	Pyrus calleryana	Plano	Texas	Park blvd.	21.59	fair	introduced	NA	15.24 to 30.48 cm	Plano	NA	NA	NA	NA	NA	NA	NA	NA	NA	NA	NA	NA	NA	NA	NA	NA
666	Bradford pear	Pyrus calleryana	Plano	Texas	14th. street	22.86	fair	introduced	NA	15.24 to 30.48 cm	Plano	NA	NA	NA	NA	NA	NA	NA	NA	NA	NA	NA	NA	NA	NA	NA	NA
667	Bradford pear	Pyrus calleryana	Plano	Texas	14th. street	20.32	good	introduced	NA	15.24 to 30.48 cm	Plano	NA	NA	NA	NA	NA	NA	NA	NA	NA	NA	NA	NA	NA	NA	NA	NA
668	Bradford pear	Pyrus calleryana	Plano	Texas	14th. street	27.94	good	introduced	NA	15.24 to 30.48 cm	Plano	NA	NA	NA	NA	NA	NA	NA	NA	NA	NA	NA	NA	NA	NA	NA	NA
669	Bradford pear	Pyrus calleryana	Plano	Texas	14th. street	13.97	good	introduced	NA	0 to 15.24 cm	Plano	NA	NA	NA	NA	NA	NA	NA	NA	NA	NA	NA	NA	NA	NA	NA	NA
670	Bradford pear	Pyrus calleryana	Plano	Texas	14th. street	25.4	fair	introduced	NA	15.24 to 30.48 cm	Plano	NA	NA	NA	NA	NA	NA	NA	NA	NA	NA	NA	NA	NA	NA	NA	NA
671	Bradford pear	Pyrus calleryana	Plano	Texas	14th. street	24.13	good	introduced	NA	15.24 to 30.48 cm	Plano	NA	NA	NA	NA	NA	NA	NA	NA	NA	NA	NA	NA	NA	NA	NA	NA
672	Bradford pear	Pyrus calleryana	Plano	Texas	14th. street	22.86	good	introduced	NA	15.24 to 30.48 cm	Plano	NA	NA	NA	NA	NA	NA	NA	NA	NA	NA	NA	NA	NA	NA	NA	NA
673	Bradford pear	Pyrus calleryana	Plano	Texas	14th. street	20.32	good	introduced	NA	15.24 to 30.48 cm	Plano	NA	NA	NA	NA	NA	NA	NA	NA	NA	NA	NA	NA	NA	NA	NA	NA
674	Bradford pear	Pyrus calleryana	Plano	Texas	14th. street	21.59	good	introduced	NA	15.24 to 30.48 cm	Plano	NA	NA	NA	NA	NA	NA	NA	NA	NA	NA	NA	NA	NA	NA	NA	NA
675	Bradford pear	Pyrus calleryana	Plano	Texas	14th. street	20.32	good	introduced	NA	15.24 to 30.48 cm	Plano	NA	NA	NA	NA	NA	NA	NA	NA	NA	NA	NA	NA	NA	NA	NA	NA
676	Bradford pear	Pyrus calleryana	Plano	Texas	14th. street	7.62	poor	introduced	NA	0 to 15.24 cm	Plano	NA	NA	NA	NA	NA	NA	NA	NA	NA	NA	NA	NA	NA	NA	NA	NA
677	Bradford pear	Pyrus calleryana	Plano	Texas	14th. street	21.59	good	introduced	NA	15.24 to 30.48 cm	Plano	NA	NA	NA	NA	NA	NA	NA	NA	NA	NA	NA	NA	NA	NA	NA	NA
678	Bradford pear	Pyrus calleryana	Plano	Texas	14th. street	17.78	fair	introduced	NA	15.24 to 30.48 cm	Plano	NA	NA	NA	NA	NA	NA	NA	NA	NA	NA	NA	NA	NA	NA	NA	NA
679	Bradford pear	Pyrus calleryana	Plano	Texas	Legacy drive	35.56	poor	introduced	NA	30.48 to 45.72 cm	Plano	NA	NA	NA	NA	NA	NA	NA	NA	NA	NA	NA	NA	NA	NA	NA	NA
680	Bradford pear	Pyrus calleryana	Plano	Texas	Legacy drive	27.94	poor	introduced	NA	15.24 to 30.48 cm	Plano	NA	NA	NA	NA	NA	NA	NA	NA	NA	NA	NA	NA	NA	NA	NA	NA
681	Bradford pear	Pyrus calleryana	Plano	Texas	Legacy drive	33.02	fair	introduced	NA	30.48 to 45.72 cm	Plano	NA	NA	NA	NA	NA	NA	NA	NA	NA	NA	NA	NA	NA	NA	NA	NA
682	Bradford pear	Pyrus calleryana	Plano	Texas	Willow bend dr	27.94	good	introduced	NA	15.24 to 30.48 cm	Plano	NA	NA	NA	NA	NA	NA	NA	NA	NA	NA	NA	NA	NA	NA	NA	NA
683	Bradford pear	Pyrus calleryana	Plano	Texas	Willow bend dr	25.4	good	introduced	NA	15.24 to 30.48 cm	Plano	NA	NA	NA	NA	NA	NA	NA	NA	NA	NA	NA	NA	NA	NA	NA	NA
684	Bradford pear	Pyrus calleryana	Plano	Texas	Willow bend dr	20.32	fair	introduced	NA	15.24 to 30.48 cm	Plano	NA	NA	NA	NA	NA	NA	NA	NA	NA	NA	NA	NA	NA	NA	NA	NA
685	Bradford pear	Pyrus calleryana	Plano	Texas	Willow bend dr	30.48	good	introduced	NA	15.24 to 30.48 cm	Plano	NA	NA	NA	NA	NA	NA	NA	NA	NA	NA	NA	NA	NA	NA	NA	NA
686	Bradford pear	Pyrus calleryana	Plano	Texas	Willow bend dr	19.05	good	introduced	NA	15.24 to 30.48 cm	Plano	NA	NA	NA	NA	NA	NA	NA	NA	NA	NA	NA	NA	NA	NA	NA	NA
687	Bradford pear	Pyrus calleryana	Plano	Texas	15th street	19.05	good	introduced	NA	15.24 to 30.48 cm	Plano	NA	NA	NA	NA	NA	NA	NA	NA	NA	NA	NA	NA	NA	NA	NA	NA
688	Bradford pear	Pyrus calleryana	Plano	Texas	15th street	12.7	good	introduced	NA	0 to 15.24 cm	Plano	NA	NA	NA	NA	NA	NA	NA	NA	NA	NA	NA	NA	NA	NA	NA	NA
689	Bradford pear	Pyrus calleryana	Plano	Texas	15th street	19.05	good	introduced	NA	15.24 to 30.48 cm	Plano	NA	NA	NA	NA	NA	NA	NA	NA	NA	NA	NA	NA	NA	NA	NA	NA
690	Bradford pear	Pyrus calleryana	Plano	Texas	Parker road	17.78	poor	introduced	NA	15.24 to 30.48 cm	Plano	NA	NA	NA	NA	NA	NA	NA	NA	NA	NA	NA	NA	NA	NA	NA	NA
691	Bradford pear	Pyrus calleryana	Plano	Texas	Parker road	17.78	poor	introduced	NA	15.24 to 30.48 cm	Plano	NA	NA	NA	NA	NA	NA	NA	NA	NA	NA	NA	NA	NA	NA	NA	NA
692	Bradford pear	Pyrus calleryana	Plano	Texas	Parker road	17.78	fair	introduced	NA	15.24 to 30.48 cm	Plano	NA	NA	NA	NA	NA	NA	NA	NA	NA	NA	NA	NA	NA	NA	NA	NA
693	Bradford pear	Pyrus calleryana	Plano	Texas	15th street	19.05	good	introduced	NA	15.24 to 30.48 cm	Plano	NA	NA	NA	NA	NA	NA	NA	NA	NA	NA	NA	NA	NA	NA	NA	NA
694	Bradford pear	Pyrus calleryana	Plano	Texas	15th street	19.05	good	introduced	NA	15.24 to 30.48 cm	Plano	NA	NA	NA	NA	NA	NA	NA	NA	NA	NA	NA	NA	NA	NA	NA	NA
695	Bradford pear	Pyrus calleryana	Plano	Texas	Park blvd.	13.97	good	introduced	NA	0 to 15.24 cm	Plano	NA	NA	NA	NA	NA	NA	NA	NA	NA	NA	NA	NA	NA	NA	NA	NA
696	Bradford pear	Pyrus calleryana	Plano	Texas	Park blvd.	25.4	good	introduced	NA	15.24 to 30.48 cm	Plano	NA	NA	NA	NA	NA	NA	NA	NA	NA	NA	NA	NA	NA	NA	NA	NA
697	Bradford pear	Pyrus calleryana	Plano	Texas	Park blvd.	24.13	good	introduced	NA	15.24 to 30.48 cm	Plano	NA	NA	NA	NA	NA	NA	NA	NA	NA	NA	NA	NA	NA	NA	NA	NA
698	Bradford pear	Pyrus calleryana	Plano	Texas	Park blvd.	21.59	fair	introduced	NA	15.24 to 30.48 cm	Plano	NA	NA	NA	NA	NA	NA	NA	NA	NA	NA	NA	NA	NA	NA	NA	NA
699	Bradford pear	Pyrus calleryana	Plano	Texas	Park blvd.	25.4	good	introduced	NA	15.24 to 30.48 cm	Plano	NA	NA	NA	NA	NA	NA	NA	NA	NA	NA	NA	NA	NA	NA	NA	NA
700	Bradford pear	Pyrus calleryana	Plano	Texas	Park blvd.	16.51	good	introduced	NA	15.24 to 30.48 cm	Plano	NA	NA	NA	NA	NA	NA	NA	NA	NA	NA	NA	NA	NA	NA	NA	NA
701	Bradford pear	Pyrus calleryana	Plano	Texas	Park blvd.	24.13	fair	introduced	NA	15.24 to 30.48 cm	Plano	NA	NA	NA	NA	NA	NA	NA	NA	NA	NA	NA	NA	NA	NA	NA	NA
702	Bradford pear	Pyrus calleryana	Plano	Texas	Park blvd.	30.48	fair	introduced	NA	15.24 to 30.48 cm	Plano	NA	NA	NA	NA	NA	NA	NA	NA	NA	NA	NA	NA	NA	NA	NA	NA
703	Bradford pear	Pyrus calleryana	Plano	Texas	Park blvd.	20.32	good	introduced	NA	15.24 to 30.48 cm	Plano	NA	NA	NA	NA	NA	NA	NA	NA	NA	NA	NA	NA	NA	NA	NA	NA
704	Bradford pear	Pyrus calleryana	Plano	Texas	Park blvd.	17.78	good	introduced	NA	15.24 to 30.48 cm	Plano	NA	NA	NA	NA	NA	NA	NA	NA	NA	NA	NA	NA	NA	NA	NA	NA
705	Bradford pear	Pyrus calleryana	Plano	Texas	Park blvd.	17.78	good	introduced	NA	15.24 to 30.48 cm	Plano	NA	NA	NA	NA	NA	NA	NA	NA	NA	NA	NA	NA	NA	NA	NA	NA
706	Bradford pear	Pyrus calleryana	Plano	Texas	Park blvd.	30.48	good	introduced	NA	15.24 to 30.48 cm	Plano	NA	NA	NA	NA	NA	NA	NA	NA	NA	NA	NA	NA	NA	NA	NA	NA
707	Bradford pear	Pyrus calleryana	Plano	Texas	Park blvd.	22.86	good	introduced	NA	15.24 to 30.48 cm	Plano	NA	NA	NA	NA	NA	NA	NA	NA	NA	NA	NA	NA	NA	NA	NA	NA
708	Bradford pear	Pyrus calleryana	Plano	Texas	Park blvd.	35.56	fair	introduced	NA	30.48 to 45.72 cm	Plano	NA	NA	NA	NA	NA	NA	NA	NA	NA	NA	NA	NA	NA	NA	NA	NA
709	Bradford pear	Pyrus calleryana	Plano	Texas	Park blvd.	25.4	fair	introduced	NA	15.24 to 30.48 cm	Plano	NA	NA	NA	NA	NA	NA	NA	NA	NA	NA	NA	NA	NA	NA	NA	NA
710	Bradford pear	Pyrus calleryana	Plano	Texas	Park blvd.	15.24	good	introduced	NA	0 to 15.24 cm	Plano	NA	NA	NA	NA	NA	NA	NA	NA	NA	NA	NA	NA	NA	NA	NA	NA
711	Bradford pear	Pyrus calleryana	Plano	Texas	Park blvd.	30.48	fair	introduced	NA	15.24 to 30.48 cm	Plano	NA	NA	NA	NA	NA	NA	NA	NA	NA	NA	NA	NA	NA	NA	NA	NA
712	Bradford pear	Pyrus calleryana	Plano	Texas	Park blvd.	16.51	good	introduced	NA	15.24 to 30.48 cm	Plano	NA	NA	NA	NA	NA	NA	NA	NA	NA	NA	NA	NA	NA	NA	NA	NA
713	Bradford pear	Pyrus calleryana	Plano	Texas	Park blvd.	22.86	good	introduced	NA	15.24 to 30.48 cm	Plano	NA	NA	NA	NA	NA	NA	NA	NA	NA	NA	NA	NA	NA	NA	NA	NA
714	Bradford pear	Pyrus calleryana	Plano	Texas	Park blvd.	25.4	good	introduced	NA	15.24 to 30.48 cm	Plano	NA	NA	NA	NA	NA	NA	NA	NA	NA	NA	NA	NA	NA	NA	NA	NA
715	Bradford pear	Pyrus calleryana	Plano	Texas	Park blvd.	24.13	good	introduced	NA	15.24 to 30.48 cm	Plano	NA	NA	NA	NA	NA	NA	NA	NA	NA	NA	NA	NA	NA	NA	NA	NA
716	Bradford pear	Pyrus calleryana	Plano	Texas	Park blvd.	12.7	good	introduced	NA	0 to 15.24 cm	Plano	NA	NA	NA	NA	NA	NA	NA	NA	NA	NA	NA	NA	NA	NA	NA	NA
717	Bradford pear	Pyrus calleryana	Plano	Texas	Park blvd.	13.97	good	introduced	NA	0 to 15.24 cm	Plano	NA	NA	NA	NA	NA	NA	NA	NA	NA	NA	NA	NA	NA	NA	NA	NA
718	Bradford pear	Pyrus calleryana	Plano	Texas	Spring creek parkway	27.94	fair	introduced	NA	15.24 to 30.48 cm	Plano	NA	NA	NA	NA	NA	NA	NA	NA	NA	NA	NA	NA	NA	NA	NA	NA
719	Bradford pear	Pyrus calleryana	Plano	Texas	Ridgeview drive	17.78	fair	introduced	NA	15.24 to 30.48 cm	Plano	NA	NA	NA	NA	NA	NA	NA	NA	NA	NA	NA	NA	NA	NA	NA	NA
720	Bradford pear	Pyrus calleryana	Plano	Texas	Ridgeview drive	20.32	fair	introduced	NA	15.24 to 30.48 cm	Plano	NA	NA	NA	NA	NA	NA	NA	NA	NA	NA	NA	NA	NA	NA	NA	NA
721	Bradford pear	Pyrus calleryana	Plano	Texas	Ridgeview drive	25.4	fair	introduced	NA	15.24 to 30.48 cm	Plano	NA	NA	NA	NA	NA	NA	NA	NA	NA	NA	NA	NA	NA	NA	NA	NA
722	Bradford pear	Pyrus calleryana	Plano	Texas	Ridgeview drive	22.86	fair	introduced	NA	15.24 to 30.48 cm	Plano	NA	NA	NA	NA	NA	NA	NA	NA	NA	NA	NA	NA	NA	NA	NA	NA
723	Bradford pear	Pyrus calleryana	Plano	Texas	Spring creek parkway	17.78	good	introduced	NA	15.24 to 30.48 cm	Plano	NA	NA	NA	NA	NA	NA	NA	NA	NA	NA	NA	NA	NA	NA	NA	NA
724	Bradford pear	Pyrus calleryana	Plano	Texas	Willow bend dr	25.4	fair	introduced	NA	15.24 to 30.48 cm	Plano	NA	NA	NA	NA	NA	NA	NA	NA	NA	NA	NA	NA	NA	NA	NA	NA
725	Bradford pear	Pyrus calleryana	Plano	Texas	Willow bend dr	22.86	fair	introduced	NA	15.24 to 30.48 cm	Plano	NA	NA	NA	NA	NA	NA	NA	NA	NA	NA	NA	NA	NA	NA	NA	NA
726	Bradford pear	Pyrus calleryana	Plano	Texas	Willow bend dr	15.24	good	introduced	NA	0 to 15.24 cm	Plano	NA	NA	NA	NA	NA	NA	NA	NA	NA	NA	NA	NA	NA	NA	NA	NA
727	Bradford pear	Pyrus calleryana	Plano	Texas	Willow bend dr	30.48	fair	introduced	NA	15.24 to 30.48 cm	Plano	NA	NA	NA	NA	NA	NA	NA	NA	NA	NA	NA	NA	NA	NA	NA	NA
728	Bradford pear	Pyrus calleryana	Plano	Texas	Willow bend dr	24.13	fair	introduced	NA	15.24 to 30.48 cm	Plano	NA	NA	NA	NA	NA	NA	NA	NA	NA	NA	NA	NA	NA	NA	NA	NA
729	Bradford pear	Pyrus calleryana	Plano	Texas	Willow bend dr	22.86	good	introduced	NA	15.24 to 30.48 cm	Plano	NA	NA	NA	NA	NA	NA	NA	NA	NA	NA	NA	NA	NA	NA	NA	NA
730	Bradford pear	Pyrus calleryana	Plano	Texas	Willow bend dr	22.86	good	introduced	NA	15.24 to 30.48 cm	Plano	NA	NA	NA	NA	NA	NA	NA	NA	NA	NA	NA	NA	NA	NA	NA	NA
731	Bradford pear	Pyrus calleryana	Plano	Texas	Willow bend dr	22.86	fair	introduced	NA	15.24 to 30.48 cm	Plano	NA	NA	NA	NA	NA	NA	NA	NA	NA	NA	NA	NA	NA	NA	NA	NA
732	Bradford pear	Pyrus calleryana	Plano	Texas	Willow bend dr	20.32	good	introduced	NA	15.24 to 30.48 cm	Plano	NA	NA	NA	NA	NA	NA	NA	NA	NA	NA	NA	NA	NA	NA	NA	NA
733	Bradford pear	Pyrus calleryana	Plano	Texas	Willow bend dr	19.05	poor	introduced	NA	15.24 to 30.48 cm	Plano	NA	NA	NA	NA	NA	NA	NA	NA	NA	NA	NA	NA	NA	NA	NA	NA
734	Bradford pear	Pyrus calleryana	Plano	Texas	Willow bend dr	24.13	fair	introduced	NA	15.24 to 30.48 cm	Plano	NA	NA	NA	NA	NA	NA	NA	NA	NA	NA	NA	NA	NA	NA	NA	NA
735	Bradford pear	Pyrus calleryana	Plano	Texas	Willow bend dr	22.86	fair	introduced	NA	15.24 to 30.48 cm	Plano	NA	NA	NA	NA	NA	NA	NA	NA	NA	NA	NA	NA	NA	NA	NA	NA
736	Bradford pear	Pyrus calleryana	Plano	Texas	Willow bend dr	25.4	fair	introduced	NA	15.24 to 30.48 cm	Plano	NA	NA	NA	NA	NA	NA	NA	NA	NA	NA	NA	NA	NA	NA	NA	NA
737	Bradford pear	Pyrus calleryana	Plano	Texas	Willow bend dr	21.59	fair	introduced	NA	15.24 to 30.48 cm	Plano	NA	NA	NA	NA	NA	NA	NA	NA	NA	NA	NA	NA	NA	NA	NA	NA
738	Bradford pear	Pyrus calleryana	Plano	Texas	Willow bend dr	15.24	poor	introduced	NA	0 to 15.24 cm	Plano	NA	NA	NA	NA	NA	NA	NA	NA	NA	NA	NA	NA	NA	NA	NA	NA
739	Bradford pear	Pyrus calleryana	Plano	Texas	Willow bend dr	25.4	fair	introduced	NA	15.24 to 30.48 cm	Plano	NA	NA	NA	NA	NA	NA	NA	NA	NA	NA	NA	NA	NA	NA	NA	NA
740	Bradford pear	Pyrus calleryana	Plano	Texas	Willow bend dr	20.32	poor	introduced	NA	15.24 to 30.48 cm	Plano	NA	NA	NA	NA	NA	NA	NA	NA	NA	NA	NA	NA	NA	NA	NA	NA
741	Bradford pear	Pyrus calleryana	Plano	Texas	Willow bend dr	26.67	good	introduced	NA	15.24 to 30.48 cm	Plano	NA	NA	NA	NA	NA	NA	NA	NA	NA	NA	NA	NA	NA	NA	NA	NA
742	Bradford pear	Pyrus calleryana	Plano	Texas	Willow bend dr	15.24	good	introduced	NA	0 to 15.24 cm	Plano	NA	NA	NA	NA	NA	NA	NA	NA	NA	NA	NA	NA	NA	NA	NA	NA
743	Bradford pear	Pyrus calleryana	Plano	Texas	Willow bend dr	33.02	fair	introduced	NA	30.48 to 45.72 cm	Plano	NA	NA	NA	NA	NA	NA	NA	NA	NA	NA	NA	NA	NA	NA	NA	NA
744	Bradford pear	Pyrus calleryana	Plano	Texas	Willow bend dr	24.13	fair	introduced	NA	15.24 to 30.48 cm	Plano	NA	NA	NA	NA	NA	NA	NA	NA	NA	NA	NA	NA	NA	NA	NA	NA
745	Bradford pear	Pyrus calleryana	Plano	Texas	Willow bend dr	22.86	fair	introduced	NA	15.24 to 30.48 cm	Plano	NA	NA	NA	NA	NA	NA	NA	NA	NA	NA	NA	NA	NA	NA	NA	NA
746	Bradford pear	Pyrus calleryana	Plano	Texas	Willow bend dr	19.05	good	introduced	NA	15.24 to 30.48 cm	Plano	NA	NA	NA	NA	NA	NA	NA	NA	NA	NA	NA	NA	NA	NA	NA	NA
747	Bradford pear	Pyrus calleryana	Plano	Texas	Willow bend dr	24.13	fair	introduced	NA	15.24 to 30.48 cm	Plano	NA	NA	NA	NA	NA	NA	NA	NA	NA	NA	NA	NA	NA	NA	NA	NA
748	Bradford pear	Pyrus calleryana	Plano	Texas	Willow bend dr	19.05	good	introduced	NA	15.24 to 30.48 cm	Plano	NA	NA	NA	NA	NA	NA	NA	NA	NA	NA	NA	NA	NA	NA	NA	NA
749	Bradford pear	Pyrus calleryana	Plano	Texas	Willow bend dr	24.13	good	introduced	NA	15.24 to 30.48 cm	Plano	NA	NA	NA	NA	NA	NA	NA	NA	NA	NA	NA	NA	NA	NA	NA	NA
750	Bradford pear	Pyrus calleryana	Plano	Texas	Willow bend dr	16.51	good	introduced	NA	15.24 to 30.48 cm	Plano	NA	NA	NA	NA	NA	NA	NA	NA	NA	NA	NA	NA	NA	NA	NA	NA
751	Bradford pear	Pyrus calleryana	Plano	Texas	Willow bend dr	30.48	fair	introduced	NA	15.24 to 30.48 cm	Plano	NA	NA	NA	NA	NA	NA	NA	NA	NA	NA	NA	NA	NA	NA	NA	NA
752	Bradford pear	Pyrus calleryana	Plano	Texas	Willow bend dr	21.59	good	introduced	NA	15.24 to 30.48 cm	Plano	NA	NA	NA	NA	NA	NA	NA	NA	NA	NA	NA	NA	NA	NA	NA	NA
753	Bradford pear	Pyrus calleryana	Plano	Texas	Tulane_ventura	13.97	good	introduced	NA	0 to 15.24 cm	Plano	NA	NA	NA	NA	NA	NA	NA	NA	NA	NA	NA	NA	NA	NA	NA	NA
754	Bradford pear	Pyrus calleryana	Plano	Texas	Tulane_ventura	13.97	good	introduced	NA	0 to 15.24 cm	Plano	NA	NA	NA	NA	NA	NA	NA	NA	NA	NA	NA	NA	NA	NA	NA	NA
755	Bradford pear	Pyrus calleryana	Plano	Texas	Tulane_ventura	12.7	good	introduced	NA	0 to 15.24 cm	Plano	NA	NA	NA	NA	NA	NA	NA	NA	NA	NA	NA	NA	NA	NA	NA	NA
756	Bradford pear	Pyrus calleryana	Plano	Texas	Tulane_ventura	12.7	good	introduced	NA	0 to 15.24 cm	Plano	NA	NA	NA	NA	NA	NA	NA	NA	NA	NA	NA	NA	NA	NA	NA	NA
757	Bradford pear	Pyrus calleryana	Plano	Texas	Tulane_ventura	11.43	good	introduced	NA	0 to 15.24 cm	Plano	NA	NA	NA	NA	NA	NA	NA	NA	NA	NA	NA	NA	NA	NA	NA	NA
758	Bradford pear	Pyrus calleryana	Plano	Texas	Tulane_ventura	12.7	good	introduced	NA	0 to 15.24 cm	Plano	NA	NA	NA	NA	NA	NA	NA	NA	NA	NA	NA	NA	NA	NA	NA	NA
759	Bradford pear	Pyrus calleryana	Plano	Texas	Tulane_ventura	12.7	fair	introduced	NA	0 to 15.24 cm	Plano	NA	NA	NA	NA	NA	NA	NA	NA	NA	NA	NA	NA	NA	NA	NA	NA
760	Bradford pear	Pyrus calleryana	Plano	Texas	Tulane_ventura	12.7	good	introduced	NA	0 to 15.24 cm	Plano	NA	NA	NA	NA	NA	NA	NA	NA	NA	NA	NA	NA	NA	NA	NA	NA
761	Bradford pear	Pyrus calleryana	Plano	Texas	Tulane_ventura	12.7	good	introduced	NA	0 to 15.24 cm	Plano	NA	NA	NA	NA	NA	NA	NA	NA	NA	NA	NA	NA	NA	NA	NA	NA
762	Bradford pear	Pyrus calleryana	Plano	Texas	Tulane_ventura	20.32	fair	introduced	NA	15.24 to 30.48 cm	Plano	NA	NA	NA	NA	NA	NA	NA	NA	NA	NA	NA	NA	NA	NA	NA	NA
763	Bradford pear	Pyrus calleryana	Plano	Texas	Tulane_ventura	20.32	fair	introduced	NA	15.24 to 30.48 cm	Plano	NA	NA	NA	NA	NA	NA	NA	NA	NA	NA	NA	NA	NA	NA	NA	NA
764	Bradford pear	Pyrus calleryana	Plano	Texas	Tulane_ventura	17.78	fair	introduced	NA	15.24 to 30.48 cm	Plano	NA	NA	NA	NA	NA	NA	NA	NA	NA	NA	NA	NA	NA	NA	NA	NA
765	Bradford pear	Pyrus calleryana	Plano	Texas	Tulane_ventura	17.78	fair	introduced	NA	15.24 to 30.48 cm	Plano	NA	NA	NA	NA	NA	NA	NA	NA	NA	NA	NA	NA	NA	NA	NA	NA
766	Bradford pear	Pyrus calleryana	Plano	Texas	Tulane_ventura	16.51	poor	introduced	NA	15.24 to 30.48 cm	Plano	NA	NA	NA	NA	NA	NA	NA	NA	NA	NA	NA	NA	NA	NA	NA	NA
767	Bradford pear	Pyrus calleryana	Plano	Texas	Tulane_ventura	22.86	fair	introduced	NA	15.24 to 30.48 cm	Plano	NA	NA	NA	NA	NA	NA	NA	NA	NA	NA	NA	NA	NA	NA	NA	NA
768	Bradford pear	Pyrus calleryana	Plano	Texas	Tulane_ventura	20.32	poor	introduced	NA	15.24 to 30.48 cm	Plano	NA	NA	NA	NA	NA	NA	NA	NA	NA	NA	NA	NA	NA	NA	NA	NA
769	Bradford pear	Pyrus calleryana	Plano	Texas	Tulane_ventura	16.51	fair	introduced	NA	15.24 to 30.48 cm	Plano	NA	NA	NA	NA	NA	NA	NA	NA	NA	NA	NA	NA	NA	NA	NA	NA
770	Bradford pear	Pyrus calleryana	Plano	Texas	Tulane_ventura	15.24	poor	introduced	NA	0 to 15.24 cm	Plano	NA	NA	NA	NA	NA	NA	NA	NA	NA	NA	NA	NA	NA	NA	NA	NA
771	Bradford pear	Pyrus calleryana	Plano	Texas	Tulane_ventura	15.24	poor	introduced	NA	0 to 15.24 cm	Plano	NA	NA	NA	NA	NA	NA	NA	NA	NA	NA	NA	NA	NA	NA	NA	NA
772	Bradford pear	Pyrus calleryana	Plano	Texas	Tulane_ventura	22.86	fair	introduced	NA	15.24 to 30.48 cm	Plano	NA	NA	NA	NA	NA	NA	NA	NA	NA	NA	NA	NA	NA	NA	NA	NA
773	Bradford pear	Pyrus calleryana	Plano	Texas	Tulane_ventura	20.32	fair	introduced	NA	15.24 to 30.48 cm	Plano	NA	NA	NA	NA	NA	NA	NA	NA	NA	NA	NA	NA	NA	NA	NA	NA
774	Bradford pear	Pyrus calleryana	Plano	Texas	Tulane_ventura	19.05	fair	introduced	NA	15.24 to 30.48 cm	Plano	NA	NA	NA	NA	NA	NA	NA	NA	NA	NA	NA	NA	NA	NA	NA	NA
775	Bradford pear	Pyrus calleryana	Plano	Texas	Spring creek parkway	33.02	fair	introduced	NA	30.48 to 45.72 cm	Plano	NA	NA	NA	NA	NA	NA	NA	NA	NA	NA	NA	NA	NA	NA	NA	NA
776	Bradford pear	Pyrus calleryana	Plano	Texas	Ridgeview drive	24.13	fair	introduced	NA	15.24 to 30.48 cm	Plano	NA	NA	NA	NA	NA	NA	NA	NA	NA	NA	NA	NA	NA	NA	NA	NA
777	Bradford pear	Pyrus calleryana	Plano	Texas	Spring creek parkway	20.32	fair	introduced	NA	15.24 to 30.48 cm	Plano	NA	NA	NA	NA	NA	NA	NA	NA	NA	NA	NA	NA	NA	NA	NA	NA
778	Bradford pear	Pyrus calleryana	Plano	Texas	Ridgeview drive	22.86	fair	introduced	NA	15.24 to 30.48 cm	Plano	NA	NA	NA	NA	NA	NA	NA	NA	NA	NA	NA	NA	NA	NA	NA	NA
779	Bradford pear	Pyrus calleryana	Plano	Texas	Ridgeview drive	25.4	poor	introduced	NA	15.24 to 30.48 cm	Plano	NA	NA	NA	NA	NA	NA	NA	NA	NA	NA	NA	NA	NA	NA	NA	NA
780	Bradford pear	Pyrus calleryana	Plano	Texas	Spring creek parkway	27.94	fair	introduced	NA	15.24 to 30.48 cm	Plano	NA	NA	NA	NA	NA	NA	NA	NA	NA	NA	NA	NA	NA	NA	NA	NA
781	Bradford pear	Pyrus calleryana	Plano	Texas	Ridgeview drive	24.13	fair	introduced	NA	15.24 to 30.48 cm	Plano	NA	NA	NA	NA	NA	NA	NA	NA	NA	NA	NA	NA	NA	NA	NA	NA
782	Bradford pear	Pyrus calleryana	Plano	Texas	Ridgeview drive	25.4	fair	introduced	NA	15.24 to 30.48 cm	Plano	NA	NA	NA	NA	NA	NA	NA	NA	NA	NA	NA	NA	NA	NA	NA	NA
783	Bradford pear	Pyrus calleryana	Plano	Texas	Spring creek parkway	20.32	fair	introduced	NA	15.24 to 30.48 cm	Plano	NA	NA	NA	NA	NA	NA	NA	NA	NA	NA	NA	NA	NA	NA	NA	NA
784	Bradford pear	Pyrus calleryana	Plano	Texas	Ridgeview drive	22.86	good	introduced	NA	15.24 to 30.48 cm	Plano	NA	NA	NA	NA	NA	NA	NA	NA	NA	NA	NA	NA	NA	NA	NA	NA
785	Bradford pear	Pyrus calleryana	Plano	Texas	Spring creek parkway	17.78	good	introduced	NA	15.24 to 30.48 cm	Plano	NA	NA	NA	NA	NA	NA	NA	NA	NA	NA	NA	NA	NA	NA	NA	NA
786	Bradford pear	Pyrus calleryana	Plano	Texas	Ridgeview drive	16.51	fair	introduced	NA	15.24 to 30.48 cm	Plano	NA	NA	NA	NA	NA	NA	NA	NA	NA	NA	NA	NA	NA	NA	NA	NA
787	Savannah holly	Ilex attenuata	Plano	Texas	Oak point center_youth ballpark	10.16	good	introduced	NA	0 to 15.24 cm	Plano	NA	NA	NA	NA	NA	NA	NA	NA	NA	NA	NA	NA	NA	NA	NA	NA
788	Savannah holly	Ilex attenuata	Plano	Texas	Oak point center_youth ballpark	10.16	good	introduced	NA	0 to 15.24 cm	Plano	NA	NA	NA	NA	NA	NA	NA	NA	NA	NA	NA	NA	NA	NA	NA	NA
789	Savannah holly	Ilex attenuata	Plano	Texas	Oak point center_youth ballpark	10.16	good	introduced	NA	0 to 15.24 cm	Plano	NA	NA	NA	NA	NA	NA	NA	NA	NA	NA	NA	NA	NA	NA	NA	NA
790	Savannah holly	Ilex attenuata	Plano	Texas	Oak point center_youth ballpark	10.16	good	introduced	NA	0 to 15.24 cm	Plano	NA	NA	NA	NA	NA	NA	NA	NA	NA	NA	NA	NA	NA	NA	NA	NA
791	Savannah holly	Ilex attenuata	Plano	Texas	Oak point center_youth ballpark	10.16	good	introduced	NA	0 to 15.24 cm	Plano	NA	NA	NA	NA	NA	NA	NA	NA	NA	NA	NA	NA	NA	NA	NA	NA
792	Savannah holly	Ilex attenuata	Plano	Texas	Haggard library	6.35	good	introduced	NA	0 to 15.24 cm	Plano	NA	NA	NA	NA	NA	NA	NA	NA	NA	NA	NA	NA	NA	NA	NA	NA
793	Savannah holly	Ilex attenuata	Plano	Texas	Haggard library	17.78	good	introduced	NA	15.24 to 30.48 cm	Plano	NA	NA	NA	NA	NA	NA	NA	NA	NA	NA	NA	NA	NA	NA	NA	NA
794	Savannah holly	Ilex attenuata	Plano	Texas	Haggard library	19.05	good	introduced	NA	15.24 to 30.48 cm	Plano	NA	NA	NA	NA	NA	NA	NA	NA	NA	NA	NA	NA	NA	NA	NA	NA
795	Savannah holly	Ilex attenuata	Plano	Texas	Haggard library	7.62	good	introduced	NA	0 to 15.24 cm	Plano	NA	NA	NA	NA	NA	NA	NA	NA	NA	NA	NA	NA	NA	NA	NA	NA
796	Savannah holly	Ilex attenuata	Plano	Texas	Haggard library	7.62	good	introduced	NA	0 to 15.24 cm	Plano	NA	NA	NA	NA	NA	NA	NA	NA	NA	NA	NA	NA	NA	NA	NA	NA
797	Savannah holly	Ilex attenuata	Plano	Texas	Haggard library	10.16	good	introduced	NA	0 to 15.24 cm	Plano	NA	NA	NA	NA	NA	NA	NA	NA	NA	NA	NA	NA	NA	NA	NA	NA
798	Savannah holly	Ilex attenuata	Plano	Texas	Haggard library	10.16	good	introduced	NA	0 to 15.24 cm	Plano	NA	NA	NA	NA	NA	NA	NA	NA	NA	NA	NA	NA	NA	NA	NA	NA
799	Savannah holly	Ilex attenuata	Plano	Texas	Facility services at tri city	5.08	fair	introduced	NA	0 to 15.24 cm	Plano	NA	NA	NA	NA	NA	NA	NA	NA	NA	NA	NA	NA	NA	NA	NA	NA
800	Savannah holly	Ilex attenuata	Plano	Texas	Facility services at tri city	7.62	fair	introduced	NA	0 to 15.24 cm	Plano	NA	NA	NA	NA	NA	NA	NA	NA	NA	NA	NA	NA	NA	NA	NA	NA
801	Savannah holly	Ilex attenuata	Plano	Texas	Facility services at tri city	5.08	good	introduced	NA	0 to 15.24 cm	Plano	NA	NA	NA	NA	NA	NA	NA	NA	NA	NA	NA	NA	NA	NA	NA	NA
802	Savannah holly	Ilex attenuata	Plano	Texas	Plano centre	15.24	fair	introduced	NA	0 to 15.24 cm	Plano	NA	NA	NA	NA	NA	NA	NA	NA	NA	NA	NA	NA	NA	NA	NA	NA
803	Savannah holly	Ilex attenuata	Plano	Texas	Plano centre	12.7	poor	introduced	NA	0 to 15.24 cm	Plano	NA	NA	NA	NA	NA	NA	NA	NA	NA	NA	NA	NA	NA	NA	NA	NA
804	Savannah holly	Ilex attenuata	Plano	Texas	Plano centre	15.24	poor	introduced	NA	0 to 15.24 cm	Plano	NA	NA	NA	NA	NA	NA	NA	NA	NA	NA	NA	NA	NA	NA	NA	NA
805	Savannah holly	Ilex attenuata	Plano	Texas	Plano centre	15.24	poor	introduced	NA	0 to 15.24 cm	Plano	NA	NA	NA	NA	NA	NA	NA	NA	NA	NA	NA	NA	NA	NA	NA	NA
806	Savannah holly	Ilex attenuata	Plano	Texas	Plano centre	12.7	poor	introduced	NA	0 to 15.24 cm	Plano	NA	NA	NA	NA	NA	NA	NA	NA	NA	NA	NA	NA	NA	NA	NA	NA
807	Savannah holly	Ilex attenuata	Plano	Texas	Plano centre	15.24	fair	introduced	NA	0 to 15.24 cm	Plano	NA	NA	NA	NA	NA	NA	NA	NA	NA	NA	NA	NA	NA	NA	NA	NA
808	Savannah holly	Ilex attenuata	Plano	Texas	Plano centre	12.7	fair	introduced	NA	0 to 15.24 cm	Plano	NA	NA	NA	NA	NA	NA	NA	NA	NA	NA	NA	NA	NA	NA	NA	NA
809	Savannah holly	Ilex attenuata	Plano	Texas	Plano centre	15.24	fair	introduced	NA	0 to 15.24 cm	Plano	NA	NA	NA	NA	NA	NA	NA	NA	NA	NA	NA	NA	NA	NA	NA	NA
810	Savannah holly	Ilex attenuata	Plano	Texas	Plano centre	15.24	fair	introduced	NA	0 to 15.24 cm	Plano	NA	NA	NA	NA	NA	NA	NA	NA	NA	NA	NA	NA	NA	NA	NA	NA
811	Savannah holly	Ilex attenuata	Plano	Texas	Plano centre	15.24	fair	introduced	NA	0 to 15.24 cm	Plano	NA	NA	NA	NA	NA	NA	NA	NA	NA	NA	NA	NA	NA	NA	NA	NA
812	Savannah holly	Ilex attenuata	Plano	Texas	Plano centre	15.24	fair	introduced	NA	0 to 15.24 cm	Plano	NA	NA	NA	NA	NA	NA	NA	NA	NA	NA	NA	NA	NA	NA	NA	NA
813	Savannah holly	Ilex attenuata	Plano	Texas	Plano centre	15.24	fair	introduced	NA	0 to 15.24 cm	Plano	NA	NA	NA	NA	NA	NA	NA	NA	NA	NA	NA	NA	NA	NA	NA	NA
814	Savannah holly	Ilex attenuata	Plano	Texas	Plano centre	17.78	fair	introduced	NA	15.24 to 30.48 cm	Plano	NA	NA	NA	NA	NA	NA	NA	NA	NA	NA	NA	NA	NA	NA	NA	NA
815	Savannah holly	Ilex attenuata	Plano	Texas	Plano centre	12.7	fair	introduced	NA	0 to 15.24 cm	Plano	NA	NA	NA	NA	NA	NA	NA	NA	NA	NA	NA	NA	NA	NA	NA	NA
816	Savannah holly	Ilex attenuata	Plano	Texas	Plano centre	15.24	poor	introduced	NA	0 to 15.24 cm	Plano	NA	NA	NA	NA	NA	NA	NA	NA	NA	NA	NA	NA	NA	NA	NA	NA
817	Savannah holly	Ilex attenuata	Plano	Texas	Plano centre	13.97	poor	introduced	NA	0 to 15.24 cm	Plano	NA	NA	NA	NA	NA	NA	NA	NA	NA	NA	NA	NA	NA	NA	NA	NA
818	Afghan pine	Pinus eldarica	Plano	Texas	Russell creek park	16.51	good	no_info	NA	15.24 to 30.48 cm	Plano	NA	NA	NA	NA	NA	NA	NA	NA	NA	NA	NA	NA	NA	NA	NA	NA
819	Afghan pine	Pinus eldarica	Plano	Texas	Russell creek park	12.7	good	no_info	NA	0 to 15.24 cm	Plano	NA	NA	NA	NA	NA	NA	NA	NA	NA	NA	NA	NA	NA	NA	NA	NA
820	Afghan pine	Pinus eldarica	Plano	Texas	Russell creek park	12.7	good	no_info	NA	0 to 15.24 cm	Plano	NA	NA	NA	NA	NA	NA	NA	NA	NA	NA	NA	NA	NA	NA	NA	NA
821	Afghan pine	Pinus eldarica	Plano	Texas	Russell creek park	10.16	good	no_info	NA	0 to 15.24 cm	Plano	NA	NA	NA	NA	NA	NA	NA	NA	NA	NA	NA	NA	NA	NA	NA	NA
822	Afghan pine	Pinus eldarica	Plano	Texas	Russell creek park	15.24	good	no_info	NA	0 to 15.24 cm	Plano	NA	NA	NA	NA	NA	NA	NA	NA	NA	NA	NA	NA	NA	NA	NA	NA
823	Afghan pine	Pinus eldarica	Plano	Texas	Russell creek park	13.97	good	no_info	NA	0 to 15.24 cm	Plano	NA	NA	NA	NA	NA	NA	NA	NA	NA	NA	NA	NA	NA	NA	NA	NA
824	Afghan pine	Pinus eldarica	Plano	Texas	Russell creek park	12.7	good	no_info	NA	0 to 15.24 cm	Plano	NA	NA	NA	NA	NA	NA	NA	NA	NA	NA	NA	NA	NA	NA	NA	NA
825	Afghan pine	Pinus eldarica	Plano	Texas	Russell creek park	11.43	good	no_info	NA	0 to 15.24 cm	Plano	NA	NA	NA	NA	NA	NA	NA	NA	NA	NA	NA	NA	NA	NA	NA	NA
826	Afghan pine	Pinus eldarica	Plano	Texas	Russell creek park	12.7	fair	no_info	NA	0 to 15.24 cm	Plano	NA	NA	NA	NA	NA	NA	NA	NA	NA	NA	NA	NA	NA	NA	NA	NA
827	Afghan pine	Pinus eldarica	Plano	Texas	Russell creek park	15.24	good	no_info	NA	0 to 15.24 cm	Plano	NA	NA	NA	NA	NA	NA	NA	NA	NA	NA	NA	NA	NA	NA	NA	NA
828	Afghan pine	Pinus eldarica	Plano	Texas	Russell creek park	15.24	good	no_info	NA	0 to 15.24 cm	Plano	NA	NA	NA	NA	NA	NA	NA	NA	NA	NA	NA	NA	NA	NA	NA	NA
829	Afghan pine	Pinus eldarica	Plano	Texas	Russell creek park	15.24	fair	no_info	NA	0 to 15.24 cm	Plano	NA	NA	NA	NA	NA	NA	NA	NA	NA	NA	NA	NA	NA	NA	NA	NA
830	Afghan pine	Pinus eldarica	Plano	Texas	Russell creek park	15.24	good	no_info	NA	0 to 15.24 cm	Plano	NA	NA	NA	NA	NA	NA	NA	NA	NA	NA	NA	NA	NA	NA	NA	NA
831	Afghan pine	Pinus eldarica	Plano	Texas	Russell creek park	13.97	good	no_info	NA	0 to 15.24 cm	Plano	NA	NA	NA	NA	NA	NA	NA	NA	NA	NA	NA	NA	NA	NA	NA	NA
832	Afghan pine	Pinus eldarica	Plano	Texas	Russell creek park	13.97	good	no_info	NA	0 to 15.24 cm	Plano	NA	NA	NA	NA	NA	NA	NA	NA	NA	NA	NA	NA	NA	NA	NA	NA
833	Afghan pine	Pinus eldarica	Plano	Texas	Caddo park	15.24	fair	no_info	NA	0 to 15.24 cm	Plano	NA	NA	NA	NA	NA	NA	NA	NA	NA	NA	NA	NA	NA	NA	NA	NA
834	Afghan pine	Pinus eldarica	Plano	Texas	Caddo park	20.32	good	no_info	NA	15.24 to 30.48 cm	Plano	NA	NA	NA	NA	NA	NA	NA	NA	NA	NA	NA	NA	NA	NA	NA	NA
835	Afghan pine	Pinus eldarica	Plano	Texas	Caddo park	7.62	poor	no_info	NA	0 to 15.24 cm	Plano	NA	NA	NA	NA	NA	NA	NA	NA	NA	NA	NA	NA	NA	NA	NA	NA
836	Afghan pine	Pinus eldarica	Plano	Texas	Caddo park	22.86	good	no_info	NA	15.24 to 30.48 cm	Plano	NA	NA	NA	NA	NA	NA	NA	NA	NA	NA	NA	NA	NA	NA	NA	NA
837	Afghan pine	Pinus eldarica	Plano	Texas	Caddo park	22.86	good	no_info	NA	15.24 to 30.48 cm	Plano	NA	NA	NA	NA	NA	NA	NA	NA	NA	NA	NA	NA	NA	NA	NA	NA
838	Afghan pine	Pinus eldarica	Plano	Texas	Caddo park	22.86	good	no_info	NA	15.24 to 30.48 cm	Plano	NA	NA	NA	NA	NA	NA	NA	NA	NA	NA	NA	NA	NA	NA	NA	NA
839	Afghan pine	Pinus eldarica	Plano	Texas	Clearview park	35.56	good	no_info	NA	30.48 to 45.72 cm	Plano	NA	NA	NA	NA	NA	NA	NA	NA	NA	NA	NA	NA	NA	NA	NA	NA
840	Afghan pine	Pinus eldarica	Plano	Texas	Clearview park	30.48	good	no_info	NA	15.24 to 30.48 cm	Plano	NA	NA	NA	NA	NA	NA	NA	NA	NA	NA	NA	NA	NA	NA	NA	NA
841	Afghan pine	Pinus eldarica	Plano	Texas	Clearview park	38.1	good	no_info	NA	30.48 to 45.72 cm	Plano	NA	NA	NA	NA	NA	NA	NA	NA	NA	NA	NA	NA	NA	NA	NA	NA
842	Afghan pine	Pinus eldarica	Plano	Texas	Clearview park	38.1	good	no_info	NA	30.48 to 45.72 cm	Plano	NA	NA	NA	NA	NA	NA	NA	NA	NA	NA	NA	NA	NA	NA	NA	NA
843	Afghan pine	Pinus eldarica	Plano	Texas	Clearview park	27.94	good	no_info	NA	15.24 to 30.48 cm	Plano	NA	NA	NA	NA	NA	NA	NA	NA	NA	NA	NA	NA	NA	NA	NA	NA
844	Afghan pine	Pinus eldarica	Plano	Texas	Clearview park	27.94	good	no_info	NA	15.24 to 30.48 cm	Plano	NA	NA	NA	NA	NA	NA	NA	NA	NA	NA	NA	NA	NA	NA	NA	NA
845	Afghan pine	Pinus eldarica	Plano	Texas	Clearview park	31.75	good	no_info	NA	30.48 to 45.72 cm	Plano	NA	NA	NA	NA	NA	NA	NA	NA	NA	NA	NA	NA	NA	NA	NA	NA
846	Afghan pine	Pinus eldarica	Plano	Texas	Clearview park	27.94	good	no_info	NA	15.24 to 30.48 cm	Plano	NA	NA	NA	NA	NA	NA	NA	NA	NA	NA	NA	NA	NA	NA	NA	NA
847	Afghan pine	Pinus eldarica	Plano	Texas	Clearview park	31.75	fair	no_info	NA	30.48 to 45.72 cm	Plano	NA	NA	NA	NA	NA	NA	NA	NA	NA	NA	NA	NA	NA	NA	NA	NA
848	Afghan pine	Pinus eldarica	Plano	Texas	Clearview park	30.48	good	no_info	NA	15.24 to 30.48 cm	Plano	NA	NA	NA	NA	NA	NA	NA	NA	NA	NA	NA	NA	NA	NA	NA	NA
849	Afghan pine	Pinus eldarica	Plano	Texas	Clearview park	30.48	good	no_info	NA	15.24 to 30.48 cm	Plano	NA	NA	NA	NA	NA	NA	NA	NA	NA	NA	NA	NA	NA	NA	NA	NA
850	Afghan pine	Pinus eldarica	Plano	Texas	Clearview park	30.48	good	no_info	NA	15.24 to 30.48 cm	Plano	NA	NA	NA	NA	NA	NA	NA	NA	NA	NA	NA	NA	NA	NA	NA	NA
851	Afghan pine	Pinus eldarica	Plano	Texas	Carpenter park	40.64	good	no_info	NA	30.48 to 45.72 cm	Plano	NA	NA	NA	NA	NA	NA	NA	NA	NA	NA	NA	NA	NA	NA	NA	NA
852	Afghan pine	Pinus eldarica	Plano	Texas	Carpenter park	33.02	good	no_info	NA	30.48 to 45.72 cm	Plano	NA	NA	NA	NA	NA	NA	NA	NA	NA	NA	NA	NA	NA	NA	NA	NA
853	Pond cypress	Taxodium ascendens	Plano	Texas	Preston road	7.62	good	introduced	NA	0 to 15.24 cm	Plano	NA	NA	NA	NA	NA	NA	NA	NA	NA	NA	NA	NA	NA	NA	NA	NA
854	Pond cypress	Taxodium ascendens	Plano	Texas	Preston road	5.08	good	introduced	NA	0 to 15.24 cm	Plano	NA	NA	NA	NA	NA	NA	NA	NA	NA	NA	NA	NA	NA	NA	NA	NA
855	Pond cypress	Taxodium ascendens	Plano	Texas	Preston road	5.08	good	introduced	NA	0 to 15.24 cm	Plano	NA	NA	NA	NA	NA	NA	NA	NA	NA	NA	NA	NA	NA	NA	NA	NA
856	Pond cypress	Taxodium ascendens	Plano	Texas	Preston road	7.62	good	introduced	NA	0 to 15.24 cm	Plano	NA	NA	NA	NA	NA	NA	NA	NA	NA	NA	NA	NA	NA	NA	NA	NA
857	Pond cypress	Taxodium ascendens	Plano	Texas	Preston road	7.62	good	introduced	NA	0 to 15.24 cm	Plano	NA	NA	NA	NA	NA	NA	NA	NA	NA	NA	NA	NA	NA	NA	NA	NA
858	Pond cypress	Taxodium ascendens	Plano	Texas	Preston road	5.08	good	introduced	NA	0 to 15.24 cm	Plano	NA	NA	NA	NA	NA	NA	NA	NA	NA	NA	NA	NA	NA	NA	NA	NA
859	Pond cypress	Taxodium ascendens	Plano	Texas	Tennyson pkwy	12.7	good	introduced	NA	0 to 15.24 cm	Plano	NA	NA	NA	NA	NA	NA	NA	NA	NA	NA	NA	NA	NA	NA	NA	NA
860	Pond cypress	Taxodium ascendens	Plano	Texas	Pleasant valley drive	24.13	fair	introduced	NA	15.24 to 30.48 cm	Plano	NA	NA	NA	NA	NA	NA	NA	NA	NA	NA	NA	NA	NA	NA	NA	NA
861	Pond cypress	Taxodium ascendens	Plano	Texas	Ohio drive	20.32	good	introduced	NA	15.24 to 30.48 cm	Plano	NA	NA	NA	NA	NA	NA	NA	NA	NA	NA	NA	NA	NA	NA	NA	NA
862	Afghan pine	Pinus eldarica	Plano	Texas	Russell creek park	13.97	good	no_info	NA	0 to 15.24 cm	Plano	NA	NA	NA	NA	NA	NA	NA	NA	NA	NA	NA	NA	NA	NA	NA	NA
863	Afghan pine	Pinus eldarica	Plano	Texas	Russell creek park	20.32	good	no_info	NA	15.24 to 30.48 cm	Plano	NA	NA	NA	NA	NA	NA	NA	NA	NA	NA	NA	NA	NA	NA	NA	NA
864	Afghan pine	Pinus eldarica	Plano	Texas	Russell creek park	30.48	good	no_info	NA	15.24 to 30.48 cm	Plano	NA	NA	NA	NA	NA	NA	NA	NA	NA	NA	NA	NA	NA	NA	NA	NA
865	Afghan pine	Pinus eldarica	Plano	Texas	Russell creek park	15.24	good	no_info	NA	0 to 15.24 cm	Plano	NA	NA	NA	NA	NA	NA	NA	NA	NA	NA	NA	NA	NA	NA	NA	NA
866	Afghan pine	Pinus eldarica	Plano	Texas	Russell creek park	11.43	good	no_info	NA	0 to 15.24 cm	Plano	NA	NA	NA	NA	NA	NA	NA	NA	NA	NA	NA	NA	NA	NA	NA	NA
867	Afghan pine	Pinus eldarica	Plano	Texas	Russell creek park	12.7	good	no_info	NA	0 to 15.24 cm	Plano	NA	NA	NA	NA	NA	NA	NA	NA	NA	NA	NA	NA	NA	NA	NA	NA
868	Afghan pine	Pinus eldarica	Plano	Texas	Russell creek park	12.7	good	no_info	NA	0 to 15.24 cm	Plano	NA	NA	NA	NA	NA	NA	NA	NA	NA	NA	NA	NA	NA	NA	NA	NA
869	Afghan pine	Pinus eldarica	Plano	Texas	Russell creek park	10.16	good	no_info	NA	0 to 15.24 cm	Plano	NA	NA	NA	NA	NA	NA	NA	NA	NA	NA	NA	NA	NA	NA	NA	NA
870	Afghan pine	Pinus eldarica	Plano	Texas	Russell creek park	10.16	good	no_info	NA	0 to 15.24 cm	Plano	NA	NA	NA	NA	NA	NA	NA	NA	NA	NA	NA	NA	NA	NA	NA	NA
871	Afghan pine	Pinus eldarica	Plano	Texas	Russell creek park	13.97	good	no_info	NA	0 to 15.24 cm	Plano	NA	NA	NA	NA	NA	NA	NA	NA	NA	NA	NA	NA	NA	NA	NA	NA
872	Afghan pine	Pinus eldarica	Plano	Texas	Russell creek park	8.89	good	no_info	NA	0 to 15.24 cm	Plano	NA	NA	NA	NA	NA	NA	NA	NA	NA	NA	NA	NA	NA	NA	NA	NA
873	Afghan pine	Pinus eldarica	Plano	Texas	Russell creek park	10.16	good	no_info	NA	0 to 15.24 cm	Plano	NA	NA	NA	NA	NA	NA	NA	NA	NA	NA	NA	NA	NA	NA	NA	NA
874	Afghan pine	Pinus eldarica	Plano	Texas	Russell creek park	13.97	good	no_info	NA	0 to 15.24 cm	Plano	NA	NA	NA	NA	NA	NA	NA	NA	NA	NA	NA	NA	NA	NA	NA	NA
875	Afghan pine	Pinus eldarica	Plano	Texas	Russell creek park	15.24	good	no_info	NA	0 to 15.24 cm	Plano	NA	NA	NA	NA	NA	NA	NA	NA	NA	NA	NA	NA	NA	NA	NA	NA
876	Afghan pine	Pinus eldarica	Plano	Texas	Russell creek park	10.16	good	no_info	NA	0 to 15.24 cm	Plano	NA	NA	NA	NA	NA	NA	NA	NA	NA	NA	NA	NA	NA	NA	NA	NA
877	Afghan pine	Pinus eldarica	Plano	Texas	Russell creek park	10.16	good	no_info	NA	0 to 15.24 cm	Plano	NA	NA	NA	NA	NA	NA	NA	NA	NA	NA	NA	NA	NA	NA	NA	NA
878	Afghan pine	Pinus eldarica	Plano	Texas	Russell creek park	10.16	good	no_info	NA	0 to 15.24 cm	Plano	NA	NA	NA	NA	NA	NA	NA	NA	NA	NA	NA	NA	NA	NA	NA	NA
879	Afghan pine	Pinus eldarica	Plano	Texas	Russell creek park	15.24	good	no_info	NA	0 to 15.24 cm	Plano	NA	NA	NA	NA	NA	NA	NA	NA	NA	NA	NA	NA	NA	NA	NA	NA
880	Afghan pine	Pinus eldarica	Plano	Texas	Russell creek park	12.7	good	no_info	NA	0 to 15.24 cm	Plano	NA	NA	NA	NA	NA	NA	NA	NA	NA	NA	NA	NA	NA	NA	NA	NA
881	Afghan pine	Pinus eldarica	Plano	Texas	Russell creek park	6.35	fair	no_info	NA	0 to 15.24 cm	Plano	NA	NA	NA	NA	NA	NA	NA	NA	NA	NA	NA	NA	NA	NA	NA	NA
882	Afghan pine	Pinus eldarica	Plano	Texas	Russell creek park	15.24	good	no_info	NA	0 to 15.24 cm	Plano	NA	NA	NA	NA	NA	NA	NA	NA	NA	NA	NA	NA	NA	NA	NA	NA
883	Afghan pine	Pinus eldarica	Plano	Texas	Russell creek park	17.78	good	no_info	NA	15.24 to 30.48 cm	Plano	NA	NA	NA	NA	NA	NA	NA	NA	NA	NA	NA	NA	NA	NA	NA	NA
884	Afghan pine	Pinus eldarica	Plano	Texas	Russell creek park	12.7	good	no_info	NA	0 to 15.24 cm	Plano	NA	NA	NA	NA	NA	NA	NA	NA	NA	NA	NA	NA	NA	NA	NA	NA
885	Afghan pine	Pinus eldarica	Plano	Texas	Russell creek park	10.16	good	no_info	NA	0 to 15.24 cm	Plano	NA	NA	NA	NA	NA	NA	NA	NA	NA	NA	NA	NA	NA	NA	NA	NA
886	Afghan pine	Pinus eldarica	Plano	Texas	Russell creek park	10.16	good	no_info	NA	0 to 15.24 cm	Plano	NA	NA	NA	NA	NA	NA	NA	NA	NA	NA	NA	NA	NA	NA	NA	NA
887	Afghan pine	Pinus eldarica	Plano	Texas	Russell creek park	16.51	good	no_info	NA	15.24 to 30.48 cm	Plano	NA	NA	NA	NA	NA	NA	NA	NA	NA	NA	NA	NA	NA	NA	NA	NA
888	Pond cypress	Taxodium ascendens	Plano	Texas	Pecan hollow golf course	10.16	good	introduced	NA	0 to 15.24 cm	Plano	NA	NA	NA	NA	NA	NA	NA	NA	NA	NA	NA	NA	NA	NA	NA	NA
889	Pond cypress	Taxodium ascendens	Plano	Texas	Pecan hollow golf course	7.62	good	introduced	NA	0 to 15.24 cm	Plano	NA	NA	NA	NA	NA	NA	NA	NA	NA	NA	NA	NA	NA	NA	NA	NA
890	Pond cypress	Taxodium ascendens	Plano	Texas	Plano aquatic center	26.67	good	introduced	NA	15.24 to 30.48 cm	Plano	NA	NA	NA	NA	NA	NA	NA	NA	NA	NA	NA	NA	NA	NA	NA	NA
891	Pond cypress	Taxodium ascendens	Plano	Texas	Pecan hollow golf course	10.16	fair	introduced	NA	0 to 15.24 cm	Plano	NA	NA	NA	NA	NA	NA	NA	NA	NA	NA	NA	NA	NA	NA	NA	NA
892	Pond cypress	Taxodium ascendens	Plano	Texas	Pecan hollow golf course	10.16	good	introduced	NA	0 to 15.24 cm	Plano	NA	NA	NA	NA	NA	NA	NA	NA	NA	NA	NA	NA	NA	NA	NA	NA
893	Pond cypress	Taxodium ascendens	Plano	Texas	Pecan hollow golf course	10.16	fair	introduced	NA	0 to 15.24 cm	Plano	NA	NA	NA	NA	NA	NA	NA	NA	NA	NA	NA	NA	NA	NA	NA	NA
894	Pond cypress	Taxodium ascendens	Plano	Texas	Pecan hollow golf course	10.16	good	introduced	NA	0 to 15.24 cm	Plano	NA	NA	NA	NA	NA	NA	NA	NA	NA	NA	NA	NA	NA	NA	NA	NA
895	Pond cypress	Taxodium ascendens	Plano	Texas	Pecan hollow golf course	10.16	good	introduced	NA	0 to 15.24 cm	Plano	NA	NA	NA	NA	NA	NA	NA	NA	NA	NA	NA	NA	NA	NA	NA	NA
896	Pond cypress	Taxodium ascendens	Plano	Texas	Pecan hollow golf course	7.62	good	introduced	NA	0 to 15.24 cm	Plano	NA	NA	NA	NA	NA	NA	NA	NA	NA	NA	NA	NA	NA	NA	NA	NA
897	Pond cypress	Taxodium ascendens	Plano	Texas	Pecan hollow golf course	8.89	good	introduced	NA	0 to 15.24 cm	Plano	NA	NA	NA	NA	NA	NA	NA	NA	NA	NA	NA	NA	NA	NA	NA	NA
898	Pond cypress	Taxodium ascendens	Plano	Texas	Pecan hollow golf course	10.16	good	introduced	NA	0 to 15.24 cm	Plano	NA	NA	NA	NA	NA	NA	NA	NA	NA	NA	NA	NA	NA	NA	NA	NA
899	Pond cypress	Taxodium ascendens	Plano	Texas	Pecan hollow golf course	10.16	good	introduced	NA	0 to 15.24 cm	Plano	NA	NA	NA	NA	NA	NA	NA	NA	NA	NA	NA	NA	NA	NA	NA	NA
900	Pond cypress	Taxodium ascendens	Plano	Texas	Pecan hollow golf course	7.62	fair	introduced	NA	0 to 15.24 cm	Plano	NA	NA	NA	NA	NA	NA	NA	NA	NA	NA	NA	NA	NA	NA	NA	NA
901	Pond cypress	Taxodium ascendens	Plano	Texas	Preston road	5.08	good	introduced	NA	0 to 15.24 cm	Plano	NA	NA	NA	NA	NA	NA	NA	NA	NA	NA	NA	NA	NA	NA	NA	NA
902	Pond cypress	Taxodium ascendens	Plano	Texas	Preston road	5.08	good	introduced	NA	0 to 15.24 cm	Plano	NA	NA	NA	NA	NA	NA	NA	NA	NA	NA	NA	NA	NA	NA	NA	NA
903	Pond cypress	Taxodium ascendens	Plano	Texas	Preston road	5.08	good	introduced	NA	0 to 15.24 cm	Plano	NA	NA	NA	NA	NA	NA	NA	NA	NA	NA	NA	NA	NA	NA	NA	NA
904	Pond cypress	Taxodium ascendens	Plano	Texas	Preston road	5.08	good	introduced	NA	0 to 15.24 cm	Plano	NA	NA	NA	NA	NA	NA	NA	NA	NA	NA	NA	NA	NA	NA	NA	NA
905	Pond cypress	Taxodium ascendens	Plano	Texas	Preston road	6.35	good	introduced	NA	0 to 15.24 cm	Plano	NA	NA	NA	NA	NA	NA	NA	NA	NA	NA	NA	NA	NA	NA	NA	NA
906	Pond cypress	Taxodium ascendens	Plano	Texas	Preston road	7.62	fair	introduced	NA	0 to 15.24 cm	Plano	NA	NA	NA	NA	NA	NA	NA	NA	NA	NA	NA	NA	NA	NA	NA	NA
907	Pond cypress	Taxodium ascendens	Plano	Texas	Ohio drive	15.24	good	introduced	NA	0 to 15.24 cm	Plano	NA	NA	NA	NA	NA	NA	NA	NA	NA	NA	NA	NA	NA	NA	NA	NA
908	Pond cypress	Taxodium ascendens	Plano	Texas	Ohio drive	15.24	fair	introduced	NA	0 to 15.24 cm	Plano	NA	NA	NA	NA	NA	NA	NA	NA	NA	NA	NA	NA	NA	NA	NA	NA
909	Pond cypress	Taxodium ascendens	Plano	Texas	Ohio drive	17.78	good	introduced	NA	15.24 to 30.48 cm	Plano	NA	NA	NA	NA	NA	NA	NA	NA	NA	NA	NA	NA	NA	NA	NA	NA
910	Pond cypress	Taxodium ascendens	Plano	Texas	Ohio drive	15.24	poor	introduced	NA	0 to 15.24 cm	Plano	NA	NA	NA	NA	NA	NA	NA	NA	NA	NA	NA	NA	NA	NA	NA	NA
911	Pond cypress	Taxodium ascendens	Plano	Texas	Ohio drive	15.24	poor	introduced	NA	0 to 15.24 cm	Plano	NA	NA	NA	NA	NA	NA	NA	NA	NA	NA	NA	NA	NA	NA	NA	NA
912	Pond cypress	Taxodium ascendens	Plano	Texas	Ohio drive	15.24	fair	introduced	NA	0 to 15.24 cm	Plano	NA	NA	NA	NA	NA	NA	NA	NA	NA	NA	NA	NA	NA	NA	NA	NA
913	Pond cypress	Taxodium ascendens	Plano	Texas	Preston road	7.62	fair	introduced	NA	0 to 15.24 cm	Plano	NA	NA	NA	NA	NA	NA	NA	NA	NA	NA	NA	NA	NA	NA	NA	NA
914	Pond cypress	Taxodium ascendens	Plano	Texas	Preston road	7.62	fair	introduced	NA	0 to 15.24 cm	Plano	NA	NA	NA	NA	NA	NA	NA	NA	NA	NA	NA	NA	NA	NA	NA	NA
915	Pond cypress	Taxodium ascendens	Plano	Texas	Preston road	7.62	fair	introduced	NA	0 to 15.24 cm	Plano	NA	NA	NA	NA	NA	NA	NA	NA	NA	NA	NA	NA	NA	NA	NA	NA
916	Pond cypress	Taxodium ascendens	Plano	Texas	Preston road	7.62	fair	introduced	NA	0 to 15.24 cm	Plano	NA	NA	NA	NA	NA	NA	NA	NA	NA	NA	NA	NA	NA	NA	NA	NA
917	Pond cypress	Taxodium ascendens	Plano	Texas	Preston road	7.62	fair	introduced	NA	0 to 15.24 cm	Plano	NA	NA	NA	NA	NA	NA	NA	NA	NA	NA	NA	NA	NA	NA	NA	NA
918	Pond cypress	Taxodium ascendens	Plano	Texas	Preston road	5.08	good	introduced	NA	0 to 15.24 cm	Plano	NA	NA	NA	NA	NA	NA	NA	NA	NA	NA	NA	NA	NA	NA	NA	NA
919	Pond cypress	Taxodium ascendens	Plano	Texas	Preston road	5.08	good	introduced	NA	0 to 15.24 cm	Plano	NA	NA	NA	NA	NA	NA	NA	NA	NA	NA	NA	NA	NA	NA	NA	NA
920	Pond cypress	Taxodium ascendens	Plano	Texas	Preston road	7.62	good	introduced	NA	0 to 15.24 cm	Plano	NA	NA	NA	NA	NA	NA	NA	NA	NA	NA	NA	NA	NA	NA	NA	NA
921	Pond cypress	Taxodium ascendens	Plano	Texas	Preston road	7.62	good	introduced	NA	0 to 15.24 cm	Plano	NA	NA	NA	NA	NA	NA	NA	NA	NA	NA	NA	NA	NA	NA	NA	NA
922	Mexican plum	Prunus mexicana	Plano	Texas	Coit rd	12.7	good	naturally_occurring	NA	0 to 15.24 cm	Plano	NA	NA	NA	NA	NA	NA	NA	NA	NA	NA	NA	NA	NA	NA	NA	NA
923	Mexican plum	Prunus mexicana	Plano	Texas	Coit rd	15.24	good	naturally_occurring	NA	0 to 15.24 cm	Plano	NA	NA	NA	NA	NA	NA	NA	NA	NA	NA	NA	NA	NA	NA	NA	NA
924	Mexican plum	Prunus mexicana	Plano	Texas	Coit rd	10.16	good	naturally_occurring	NA	0 to 15.24 cm	Plano	NA	NA	NA	NA	NA	NA	NA	NA	NA	NA	NA	NA	NA	NA	NA	NA
925	Mexican plum	Prunus mexicana	Plano	Texas	Spring creek parkway	6.35	good	naturally_occurring	NA	0 to 15.24 cm	Plano	NA	NA	NA	NA	NA	NA	NA	NA	NA	NA	NA	NA	NA	NA	NA	NA
926	Mexican plum	Prunus mexicana	Plano	Texas	Spring creek parkway	6.35	good	naturally_occurring	NA	0 to 15.24 cm	Plano	NA	NA	NA	NA	NA	NA	NA	NA	NA	NA	NA	NA	NA	NA	NA	NA
927	Mexican plum	Prunus mexicana	Plano	Texas	Spring creek parkway	6.35	good	naturally_occurring	NA	0 to 15.24 cm	Plano	NA	NA	NA	NA	NA	NA	NA	NA	NA	NA	NA	NA	NA	NA	NA	NA
928	Mexican plum	Prunus mexicana	Plano	Texas	Spring creek parkway	6.35	good	naturally_occurring	NA	0 to 15.24 cm	Plano	NA	NA	NA	NA	NA	NA	NA	NA	NA	NA	NA	NA	NA	NA	NA	NA
929	Mexican plum	Prunus mexicana	Plano	Texas	Spring creek parkway	6.35	good	naturally_occurring	NA	0 to 15.24 cm	Plano	NA	NA	NA	NA	NA	NA	NA	NA	NA	NA	NA	NA	NA	NA	NA	NA
930	Mexican plum	Prunus mexicana	Plano	Texas	Willow bend dr	15.24	good	naturally_occurring	NA	0 to 15.24 cm	Plano	NA	NA	NA	NA	NA	NA	NA	NA	NA	NA	NA	NA	NA	NA	NA	NA
931	Mexican plum	Prunus mexicana	Plano	Texas	Willow bend dr	15.24	good	naturally_occurring	NA	0 to 15.24 cm	Plano	NA	NA	NA	NA	NA	NA	NA	NA	NA	NA	NA	NA	NA	NA	NA	NA
932	Mexican plum	Prunus mexicana	Plano	Texas	Willow bend dr	16.51	good	naturally_occurring	NA	15.24 to 30.48 cm	Plano	NA	NA	NA	NA	NA	NA	NA	NA	NA	NA	NA	NA	NA	NA	NA	NA
933	Mexican plum	Prunus mexicana	Plano	Texas	Willow bend dr	16.51	good	naturally_occurring	NA	15.24 to 30.48 cm	Plano	NA	NA	NA	NA	NA	NA	NA	NA	NA	NA	NA	NA	NA	NA	NA	NA
934	Mexican plum	Prunus mexicana	Plano	Texas	Willow bend dr	22.86	good	naturally_occurring	NA	15.24 to 30.48 cm	Plano	NA	NA	NA	NA	NA	NA	NA	NA	NA	NA	NA	NA	NA	NA	NA	NA
935	Mexican plum	Prunus mexicana	Plano	Texas	Coit rd	7.62	good	naturally_occurring	NA	0 to 15.24 cm	Plano	NA	NA	NA	NA	NA	NA	NA	NA	NA	NA	NA	NA	NA	NA	NA	NA
936	Mexican plum	Prunus mexicana	Plano	Texas	Coit rd	11.43	good	naturally_occurring	NA	0 to 15.24 cm	Plano	NA	NA	NA	NA	NA	NA	NA	NA	NA	NA	NA	NA	NA	NA	NA	NA
937	Mexican plum	Prunus mexicana	Plano	Texas	Parkwood blvd.	12.7	good	naturally_occurring	NA	0 to 15.24 cm	Plano	NA	NA	NA	NA	NA	NA	NA	NA	NA	NA	NA	NA	NA	NA	NA	NA
938	Mexican plum	Prunus mexicana	Plano	Texas	Parkwood blvd.	12.7	good	naturally_occurring	NA	0 to 15.24 cm	Plano	NA	NA	NA	NA	NA	NA	NA	NA	NA	NA	NA	NA	NA	NA	NA	NA
939	Mexican plum	Prunus mexicana	Plano	Texas	Spring creek parkway	6.35	good	naturally_occurring	NA	0 to 15.24 cm	Plano	NA	NA	NA	NA	NA	NA	NA	NA	NA	NA	NA	NA	NA	NA	NA	NA
940	Mexican plum	Prunus mexicana	Plano	Texas	Willow bend dr	15.24	good	naturally_occurring	NA	0 to 15.24 cm	Plano	NA	NA	NA	NA	NA	NA	NA	NA	NA	NA	NA	NA	NA	NA	NA	NA
941	Pond cypress	Taxodium ascendens	Plano	Texas	Carpenter park	19.05	good	introduced	NA	15.24 to 30.48 cm	Plano	NA	NA	NA	NA	NA	NA	NA	NA	NA	NA	NA	NA	NA	NA	NA	NA
942	Pond cypress	Taxodium ascendens	Plano	Texas	Carpenter park	21.59	good	introduced	NA	15.24 to 30.48 cm	Plano	NA	NA	NA	NA	NA	NA	NA	NA	NA	NA	NA	NA	NA	NA	NA	NA
943	Pond cypress	Taxodium ascendens	Plano	Texas	Carpenter park	30.48	fair	introduced	NA	15.24 to 30.48 cm	Plano	NA	NA	NA	NA	NA	NA	NA	NA	NA	NA	NA	NA	NA	NA	NA	NA
944	Pond cypress	Taxodium ascendens	Plano	Texas	Lt. russell steindam park	16.51	good	introduced	NA	15.24 to 30.48 cm	Plano	NA	NA	NA	NA	NA	NA	NA	NA	NA	NA	NA	NA	NA	NA	NA	NA
945	Pond cypress	Taxodium ascendens	Plano	Texas	Lt. russell steindam park	13.97	good	introduced	NA	0 to 15.24 cm	Plano	NA	NA	NA	NA	NA	NA	NA	NA	NA	NA	NA	NA	NA	NA	NA	NA
946	Pond cypress	Taxodium ascendens	Plano	Texas	Westwood park	31.75	good	introduced	NA	30.48 to 45.72 cm	Plano	NA	NA	NA	NA	NA	NA	NA	NA	NA	NA	NA	NA	NA	NA	NA	NA
947	Pond cypress	Taxodium ascendens	Plano	Texas	Westwood park	21.59	good	introduced	NA	15.24 to 30.48 cm	Plano	NA	NA	NA	NA	NA	NA	NA	NA	NA	NA	NA	NA	NA	NA	NA	NA
948	Pond cypress	Taxodium ascendens	Plano	Texas	Jack carter park	12.7	good	introduced	NA	0 to 15.24 cm	Plano	NA	NA	NA	NA	NA	NA	NA	NA	NA	NA	NA	NA	NA	NA	NA	NA
949	Pond cypress	Taxodium ascendens	Plano	Texas	Jack carter park	8.89	fair	introduced	NA	0 to 15.24 cm	Plano	NA	NA	NA	NA	NA	NA	NA	NA	NA	NA	NA	NA	NA	NA	NA	NA
950	Pond cypress	Taxodium ascendens	Plano	Texas	Chisholm trail 1	13.97	good	introduced	NA	0 to 15.24 cm	Plano	NA	NA	NA	NA	NA	NA	NA	NA	NA	NA	NA	NA	NA	NA	NA	NA
951	Pond cypress	Taxodium ascendens	Plano	Texas	Chisholm trail 1	12.7	good	introduced	NA	0 to 15.24 cm	Plano	NA	NA	NA	NA	NA	NA	NA	NA	NA	NA	NA	NA	NA	NA	NA	NA
952	Pond cypress	Taxodium ascendens	Plano	Texas	Davis library	21.59	good	introduced	NA	15.24 to 30.48 cm	Plano	NA	NA	NA	NA	NA	NA	NA	NA	NA	NA	NA	NA	NA	NA	NA	NA
953	Pond cypress	Taxodium ascendens	Plano	Texas	Pecan hollow golf course	12.7	good	introduced	NA	0 to 15.24 cm	Plano	NA	NA	NA	NA	NA	NA	NA	NA	NA	NA	NA	NA	NA	NA	NA	NA
954	Pond cypress	Taxodium ascendens	Plano	Texas	Pecan hollow golf course	10.16	good	introduced	NA	0 to 15.24 cm	Plano	NA	NA	NA	NA	NA	NA	NA	NA	NA	NA	NA	NA	NA	NA	NA	NA
955	Mexican plum	Prunus mexicana	Plano	Texas	Liberty park	10.16	fair	naturally_occurring	NA	0 to 15.24 cm	Plano	NA	NA	NA	NA	NA	NA	NA	NA	NA	NA	NA	NA	NA	NA	NA	NA
956	Mexican plum	Prunus mexicana	Plano	Texas	Liberty park	10.16	good	naturally_occurring	NA	0 to 15.24 cm	Plano	NA	NA	NA	NA	NA	NA	NA	NA	NA	NA	NA	NA	NA	NA	NA	NA
957	Mexican plum	Prunus mexicana	Plano	Texas	Liberty park	10.16	good	naturally_occurring	NA	0 to 15.24 cm	Plano	NA	NA	NA	NA	NA	NA	NA	NA	NA	NA	NA	NA	NA	NA	NA	NA
958	Mexican plum	Prunus mexicana	Plano	Texas	Liberty park	10.16	good	naturally_occurring	NA	0 to 15.24 cm	Plano	NA	NA	NA	NA	NA	NA	NA	NA	NA	NA	NA	NA	NA	NA	NA	NA
959	Mexican plum	Prunus mexicana	Plano	Texas	Glen meadows park	11.43	good	naturally_occurring	NA	0 to 15.24 cm	Plano	NA	NA	NA	NA	NA	NA	NA	NA	NA	NA	NA	NA	NA	NA	NA	NA
960	Mexican plum	Prunus mexicana	Plano	Texas	Glen meadows park	13.97	good	naturally_occurring	NA	0 to 15.24 cm	Plano	NA	NA	NA	NA	NA	NA	NA	NA	NA	NA	NA	NA	NA	NA	NA	NA
961	Mexican plum	Prunus mexicana	Plano	Texas	Glen meadows park	13.97	good	naturally_occurring	NA	0 to 15.24 cm	Plano	NA	NA	NA	NA	NA	NA	NA	NA	NA	NA	NA	NA	NA	NA	NA	NA
962	Mexican plum	Prunus mexicana	Plano	Texas	Glen meadows park	10.16	good	naturally_occurring	NA	0 to 15.24 cm	Plano	NA	NA	NA	NA	NA	NA	NA	NA	NA	NA	NA	NA	NA	NA	NA	NA
963	Mexican plum	Prunus mexicana	Plano	Texas	Glen meadows park	11.43	good	naturally_occurring	NA	0 to 15.24 cm	Plano	NA	NA	NA	NA	NA	NA	NA	NA	NA	NA	NA	NA	NA	NA	NA	NA
964	Mexican plum	Prunus mexicana	Plano	Texas	Glen meadows park	11.43	good	naturally_occurring	NA	0 to 15.24 cm	Plano	NA	NA	NA	NA	NA	NA	NA	NA	NA	NA	NA	NA	NA	NA	NA	NA
965	Mexican plum	Prunus mexicana	Plano	Texas	Glen meadows park	13.97	good	naturally_occurring	NA	0 to 15.24 cm	Plano	NA	NA	NA	NA	NA	NA	NA	NA	NA	NA	NA	NA	NA	NA	NA	NA
966	Mexican plum	Prunus mexicana	Plano	Texas	Glen meadows park	11.43	fair	naturally_occurring	NA	0 to 15.24 cm	Plano	NA	NA	NA	NA	NA	NA	NA	NA	NA	NA	NA	NA	NA	NA	NA	NA
967	Mexican plum	Prunus mexicana	Plano	Texas	Glen meadows park	13.97	fair	naturally_occurring	NA	0 to 15.24 cm	Plano	NA	NA	NA	NA	NA	NA	NA	NA	NA	NA	NA	NA	NA	NA	NA	NA
968	Mexican plum	Prunus mexicana	Plano	Texas	Glen meadows park	12.7	good	naturally_occurring	NA	0 to 15.24 cm	Plano	NA	NA	NA	NA	NA	NA	NA	NA	NA	NA	NA	NA	NA	NA	NA	NA
969	Mexican plum	Prunus mexicana	Plano	Texas	Glen meadows park	6.35	fair	naturally_occurring	NA	0 to 15.24 cm	Plano	NA	NA	NA	NA	NA	NA	NA	NA	NA	NA	NA	NA	NA	NA	NA	NA
970	Mexican plum	Prunus mexicana	Plano	Texas	Overland trail	33.02	fair	naturally_occurring	NA	30.48 to 45.72 cm	Plano	NA	NA	NA	NA	NA	NA	NA	NA	NA	NA	NA	NA	NA	NA	NA	NA
971	Mexican plum	Prunus mexicana	Plano	Texas	Parr library	7.62	fair	naturally_occurring	NA	0 to 15.24 cm	Plano	NA	NA	NA	NA	NA	NA	NA	NA	NA	NA	NA	NA	NA	NA	NA	NA
972	Mexican plum	Prunus mexicana	Plano	Texas	Parr library	16.764	poor	naturally_occurring	NA	15.24 to 30.48 cm	Plano	NA	NA	NA	NA	NA	NA	NA	NA	NA	NA	NA	NA	NA	NA	NA	NA
973	Mexican plum	Prunus mexicana	Plano	Texas	Fire station #10	13.97	good	naturally_occurring	NA	0 to 15.24 cm	Plano	NA	NA	NA	NA	NA	NA	NA	NA	NA	NA	NA	NA	NA	NA	NA	NA
974	Mexican plum	Prunus mexicana	Plano	Texas	Fire station # 9	17.78	fair	naturally_occurring	NA	15.24 to 30.48 cm	Plano	NA	NA	NA	NA	NA	NA	NA	NA	NA	NA	NA	NA	NA	NA	NA	NA
975	Mexican plum	Prunus mexicana	Plano	Texas	Pecan hollow golf course	20.32	good	naturally_occurring	NA	15.24 to 30.48 cm	Plano	NA	NA	NA	NA	NA	NA	NA	NA	NA	NA	NA	NA	NA	NA	NA	NA
976	Mexican plum	Prunus mexicana	Plano	Texas	Russell creek greenbelt	15.24	good	naturally_occurring	NA	0 to 15.24 cm	Plano	NA	NA	NA	NA	NA	NA	NA	NA	NA	NA	NA	NA	NA	NA	NA	NA
977	Mexican plum	Prunus mexicana	Plano	Texas	Memorial park	5.08	good	naturally_occurring	NA	0 to 15.24 cm	Plano	NA	NA	NA	NA	NA	NA	NA	NA	NA	NA	NA	NA	NA	NA	NA	NA
978	Mexican plum	Prunus mexicana	Plano	Texas	Memorial park	5.08	fair	naturally_occurring	NA	0 to 15.24 cm	Plano	NA	NA	NA	NA	NA	NA	NA	NA	NA	NA	NA	NA	NA	NA	NA	NA
979	Mexican plum	Prunus mexicana	Plano	Texas	Memorial park	5.08	good	naturally_occurring	NA	0 to 15.24 cm	Plano	NA	NA	NA	NA	NA	NA	NA	NA	NA	NA	NA	NA	NA	NA	NA	NA
980	Mexican plum	Prunus mexicana	Plano	Texas	Memorial park	5.08	good	naturally_occurring	NA	0 to 15.24 cm	Plano	NA	NA	NA	NA	NA	NA	NA	NA	NA	NA	NA	NA	NA	NA	NA	NA
981	Mexican plum	Prunus mexicana	Plano	Texas	Memorial park	5.08	good	naturally_occurring	NA	0 to 15.24 cm	Plano	NA	NA	NA	NA	NA	NA	NA	NA	NA	NA	NA	NA	NA	NA	NA	NA
982	Mexican plum	Prunus mexicana	Plano	Texas	Memorial park	5.08	good	naturally_occurring	NA	0 to 15.24 cm	Plano	NA	NA	NA	NA	NA	NA	NA	NA	NA	NA	NA	NA	NA	NA	NA	NA
983	Mexican plum	Prunus mexicana	Plano	Texas	Coit rd	7.62	fair	naturally_occurring	NA	0 to 15.24 cm	Plano	NA	NA	NA	NA	NA	NA	NA	NA	NA	NA	NA	NA	NA	NA	NA	NA
984	Mexican plum	Prunus mexicana	Plano	Texas	Coit rd	6.35	good	naturally_occurring	NA	0 to 15.24 cm	Plano	NA	NA	NA	NA	NA	NA	NA	NA	NA	NA	NA	NA	NA	NA	NA	NA
985	Mexican plum	Prunus mexicana	Plano	Texas	Coit rd	6.35	good	naturally_occurring	NA	0 to 15.24 cm	Plano	NA	NA	NA	NA	NA	NA	NA	NA	NA	NA	NA	NA	NA	NA	NA	NA
986	Mexican plum	Prunus mexicana	Plano	Texas	Coit rd	5.08	fair	naturally_occurring	NA	0 to 15.24 cm	Plano	NA	NA	NA	NA	NA	NA	NA	NA	NA	NA	NA	NA	NA	NA	NA	NA
987	Mexican plum	Prunus mexicana	Plano	Texas	Coit rd	11.43	fair	naturally_occurring	NA	0 to 15.24 cm	Plano	NA	NA	NA	NA	NA	NA	NA	NA	NA	NA	NA	NA	NA	NA	NA	NA
988	Mexican plum	Prunus mexicana	Plano	Texas	Coit rd	10.16	good	naturally_occurring	NA	0 to 15.24 cm	Plano	NA	NA	NA	NA	NA	NA	NA	NA	NA	NA	NA	NA	NA	NA	NA	NA
989	Mexican plum	Prunus mexicana	Plano	Texas	Coit rd	8.89	good	naturally_occurring	NA	0 to 15.24 cm	Plano	NA	NA	NA	NA	NA	NA	NA	NA	NA	NA	NA	NA	NA	NA	NA	NA
990	Common persimmon	Diospyros virginiana	Plano	Texas	Chisholm trail s	17.78	good	naturally_occurring	NA	15.24 to 30.48 cm	Plano	NA	NA	NA	NA	NA	NA	NA	NA	NA	NA	NA	NA	NA	NA	NA	NA
991	Common persimmon	Diospyros virginiana	Plano	Texas	Chisholm trail s	22.86	fair	naturally_occurring	NA	15.24 to 30.48 cm	Plano	NA	NA	NA	NA	NA	NA	NA	NA	NA	NA	NA	NA	NA	NA	NA	NA
992	Common persimmon	Diospyros virginiana	Plano	Texas	Chisholm trail s	22.86	fair	naturally_occurring	NA	15.24 to 30.48 cm	Plano	NA	NA	NA	NA	NA	NA	NA	NA	NA	NA	NA	NA	NA	NA	NA	NA
993	Common persimmon	Diospyros virginiana	Plano	Texas	Chisholm trail s	21.59	good	naturally_occurring	NA	15.24 to 30.48 cm	Plano	NA	NA	NA	NA	NA	NA	NA	NA	NA	NA	NA	NA	NA	NA	NA	NA
994	Common persimmon	Diospyros virginiana	Plano	Texas	Chisholm trail s	17.78	fair	naturally_occurring	NA	15.24 to 30.48 cm	Plano	NA	NA	NA	NA	NA	NA	NA	NA	NA	NA	NA	NA	NA	NA	NA	NA
995	Common persimmon	Diospyros virginiana	Plano	Texas	Chisholm trail s	19.05	good	naturally_occurring	NA	15.24 to 30.48 cm	Plano	NA	NA	NA	NA	NA	NA	NA	NA	NA	NA	NA	NA	NA	NA	NA	NA
996	Common persimmon	Diospyros virginiana	Plano	Texas	Chisholm trail s	22.86	good	naturally_occurring	NA	15.24 to 30.48 cm	Plano	NA	NA	NA	NA	NA	NA	NA	NA	NA	NA	NA	NA	NA	NA	NA	NA
997	Common persimmon	Diospyros virginiana	Plano	Texas	Parkway service center	20.32	good	naturally_occurring	NA	15.24 to 30.48 cm	Plano	NA	NA	NA	NA	NA	NA	NA	NA	NA	NA	NA	NA	NA	NA	NA	NA
998	Common persimmon	Diospyros virginiana	Plano	Texas	Parkway service center	20.32	good	naturally_occurring	NA	15.24 to 30.48 cm	Plano	NA	NA	NA	NA	NA	NA	NA	NA	NA	NA	NA	NA	NA	NA	NA	NA
999	Common persimmon	Diospyros virginiana	Plano	Texas	Fire station # 6	17.78	good	naturally_occurring	NA	15.24 to 30.48 cm	Plano	NA	NA	NA	NA	NA	NA	NA	NA	NA	NA	NA	NA	NA	NA	NA	NA
1000	Common persimmon	Diospyros virginiana	Plano	Texas	Pecan hollow golf course	20.32	fair	naturally_occurring	NA	15.24 to 30.48 cm	Plano	NA	NA	NA	NA	NA	NA	NA	NA	NA	NA	NA	NA	NA	NA	NA	NA
1001	Common persimmon	Diospyros virginiana	Plano	Texas	Pecan hollow golf course	20.32	good	naturally_occurring	NA	15.24 to 30.48 cm	Plano	NA	NA	NA	NA	NA	NA	NA	NA	NA	NA	NA	NA	NA	NA	NA	NA
1002	Common persimmon	Diospyros virginiana	Plano	Texas	Preston meadow park	20.32	good	naturally_occurring	NA	15.24 to 30.48 cm	Plano	NA	NA	NA	NA	NA	NA	NA	NA	NA	NA	NA	NA	NA	NA	NA	NA
1003	Common persimmon	Diospyros virginiana	Plano	Texas	Spring creek parkway	17.78	good	naturally_occurring	NA	15.24 to 30.48 cm	Plano	NA	NA	NA	NA	NA	NA	NA	NA	NA	NA	NA	NA	NA	NA	NA	NA
1004	Mexican plum	Prunus mexicana	Plano	Texas	Caddo park	35.56	fair	naturally_occurring	NA	30.48 to 45.72 cm	Plano	NA	NA	NA	NA	NA	NA	NA	NA	NA	NA	NA	NA	NA	NA	NA	NA
1005	Mexican plum	Prunus mexicana	Plano	Texas	Clearview park	8.89	fair	naturally_occurring	NA	0 to 15.24 cm	Plano	NA	NA	NA	NA	NA	NA	NA	NA	NA	NA	NA	NA	NA	NA	NA	NA
1006	Mexican plum	Prunus mexicana	Plano	Texas	Coyote creek park	7.62	good	naturally_occurring	NA	0 to 15.24 cm	Plano	NA	NA	NA	NA	NA	NA	NA	NA	NA	NA	NA	NA	NA	NA	NA	NA
1007	Mexican plum	Prunus mexicana	Plano	Texas	Coyote creek park	10.16	good	naturally_occurring	NA	0 to 15.24 cm	Plano	NA	NA	NA	NA	NA	NA	NA	NA	NA	NA	NA	NA	NA	NA	NA	NA
1008	Mexican plum	Prunus mexicana	Plano	Texas	Coyote creek park	6.35	good	naturally_occurring	NA	0 to 15.24 cm	Plano	NA	NA	NA	NA	NA	NA	NA	NA	NA	NA	NA	NA	NA	NA	NA	NA
1009	Mexican plum	Prunus mexicana	Plano	Texas	Coyote creek park	6.35	good	naturally_occurring	NA	0 to 15.24 cm	Plano	NA	NA	NA	NA	NA	NA	NA	NA	NA	NA	NA	NA	NA	NA	NA	NA
1010	Mexican plum	Prunus mexicana	Plano	Texas	Coyote creek park	7.62	poor	naturally_occurring	NA	0 to 15.24 cm	Plano	NA	NA	NA	NA	NA	NA	NA	NA	NA	NA	NA	NA	NA	NA	NA	NA
1011	Mexican plum	Prunus mexicana	Plano	Texas	Coyote creek park	7.62	fair	naturally_occurring	NA	0 to 15.24 cm	Plano	NA	NA	NA	NA	NA	NA	NA	NA	NA	NA	NA	NA	NA	NA	NA	NA
1012	Mexican plum	Prunus mexicana	Plano	Texas	Coyote creek park	6.35	good	naturally_occurring	NA	0 to 15.24 cm	Plano	NA	NA	NA	NA	NA	NA	NA	NA	NA	NA	NA	NA	NA	NA	NA	NA
1013	Mexican plum	Prunus mexicana	Plano	Texas	Coyote creek park	10.16	good	naturally_occurring	NA	0 to 15.24 cm	Plano	NA	NA	NA	NA	NA	NA	NA	NA	NA	NA	NA	NA	NA	NA	NA	NA
1014	Mexican plum	Prunus mexicana	Plano	Texas	Longhorn park	12.7	fair	naturally_occurring	NA	0 to 15.24 cm	Plano	NA	NA	NA	NA	NA	NA	NA	NA	NA	NA	NA	NA	NA	NA	NA	NA
1015	Mexican plum	Prunus mexicana	Plano	Texas	Longhorn park	12.7	good	naturally_occurring	NA	0 to 15.24 cm	Plano	NA	NA	NA	NA	NA	NA	NA	NA	NA	NA	NA	NA	NA	NA	NA	NA
1016	Mexican plum	Prunus mexicana	Plano	Texas	Memorial park	5.08	fair	naturally_occurring	NA	0 to 15.24 cm	Plano	NA	NA	NA	NA	NA	NA	NA	NA	NA	NA	NA	NA	NA	NA	NA	NA
1017	Mexican plum	Prunus mexicana	Plano	Texas	Memorial park	5.08	good	naturally_occurring	NA	0 to 15.24 cm	Plano	NA	NA	NA	NA	NA	NA	NA	NA	NA	NA	NA	NA	NA	NA	NA	NA
1018	Mexican plum	Prunus mexicana	Plano	Texas	Memorial park	5.08	fair	naturally_occurring	NA	0 to 15.24 cm	Plano	NA	NA	NA	NA	NA	NA	NA	NA	NA	NA	NA	NA	NA	NA	NA	NA
1019	Mexican plum	Prunus mexicana	Plano	Texas	Memorial park	5.08	fair	naturally_occurring	NA	0 to 15.24 cm	Plano	NA	NA	NA	NA	NA	NA	NA	NA	NA	NA	NA	NA	NA	NA	NA	NA
1020	Mexican plum	Prunus mexicana	Plano	Texas	Memorial park	5.08	good	naturally_occurring	NA	0 to 15.24 cm	Plano	NA	NA	NA	NA	NA	NA	NA	NA	NA	NA	NA	NA	NA	NA	NA	NA
1021	Mexican plum	Prunus mexicana	Plano	Texas	Memorial park	5.08	fair	naturally_occurring	NA	0 to 15.24 cm	Plano	NA	NA	NA	NA	NA	NA	NA	NA	NA	NA	NA	NA	NA	NA	NA	NA
1022	Mexican plum	Prunus mexicana	Plano	Texas	Liberty park	10.16	fair	naturally_occurring	NA	0 to 15.24 cm	Plano	NA	NA	NA	NA	NA	NA	NA	NA	NA	NA	NA	NA	NA	NA	NA	NA
1023	Common persimmon	Diospyros virginiana	Plano	Texas	Preston meadow park	13.97	fair	naturally_occurring	NA	0 to 15.24 cm	Plano	NA	NA	NA	NA	NA	NA	NA	NA	NA	NA	NA	NA	NA	NA	NA	NA
1024	Common persimmon	Diospyros virginiana	Plano	Texas	Preston meadow park	10.16	good	naturally_occurring	NA	0 to 15.24 cm	Plano	NA	NA	NA	NA	NA	NA	NA	NA	NA	NA	NA	NA	NA	NA	NA	NA
1025	Common persimmon	Diospyros virginiana	Plano	Texas	Preston meadow park	15.24	good	naturally_occurring	NA	0 to 15.24 cm	Plano	NA	NA	NA	NA	NA	NA	NA	NA	NA	NA	NA	NA	NA	NA	NA	NA
1026	Common persimmon	Diospyros virginiana	Plano	Texas	Preston meadow park	17.78	good	naturally_occurring	NA	15.24 to 30.48 cm	Plano	NA	NA	NA	NA	NA	NA	NA	NA	NA	NA	NA	NA	NA	NA	NA	NA
1027	Common persimmon	Diospyros virginiana	Plano	Texas	Preston meadow park	10.16	good	naturally_occurring	NA	0 to 15.24 cm	Plano	NA	NA	NA	NA	NA	NA	NA	NA	NA	NA	NA	NA	NA	NA	NA	NA
1028	Common persimmon	Diospyros virginiana	Plano	Texas	Preston meadow park	15.24	good	naturally_occurring	NA	0 to 15.24 cm	Plano	NA	NA	NA	NA	NA	NA	NA	NA	NA	NA	NA	NA	NA	NA	NA	NA
1029	Common persimmon	Diospyros virginiana	Plano	Texas	Preston meadow park	17.78	good	naturally_occurring	NA	15.24 to 30.48 cm	Plano	NA	NA	NA	NA	NA	NA	NA	NA	NA	NA	NA	NA	NA	NA	NA	NA
1030	Common persimmon	Diospyros virginiana	Plano	Texas	Preston meadow park	27.94	good	naturally_occurring	NA	15.24 to 30.48 cm	Plano	NA	NA	NA	NA	NA	NA	NA	NA	NA	NA	NA	NA	NA	NA	NA	NA
1031	Common persimmon	Diospyros virginiana	Plano	Texas	Preston meadow park	10.16	good	naturally_occurring	NA	0 to 15.24 cm	Plano	NA	NA	NA	NA	NA	NA	NA	NA	NA	NA	NA	NA	NA	NA	NA	NA
1032	Common persimmon	Diospyros virginiana	Plano	Texas	Preston meadow park	22.86	good	naturally_occurring	NA	15.24 to 30.48 cm	Plano	NA	NA	NA	NA	NA	NA	NA	NA	NA	NA	NA	NA	NA	NA	NA	NA
1033	Common persimmon	Diospyros virginiana	Plano	Texas	Preston meadow park	20.32	good	naturally_occurring	NA	15.24 to 30.48 cm	Plano	NA	NA	NA	NA	NA	NA	NA	NA	NA	NA	NA	NA	NA	NA	NA	NA
1034	Common persimmon	Diospyros virginiana	Plano	Texas	Preston meadow park	20.32	good	naturally_occurring	NA	15.24 to 30.48 cm	Plano	NA	NA	NA	NA	NA	NA	NA	NA	NA	NA	NA	NA	NA	NA	NA	NA
1035	Common persimmon	Diospyros virginiana	Plano	Texas	Preston meadow park	21.59	good	naturally_occurring	NA	15.24 to 30.48 cm	Plano	NA	NA	NA	NA	NA	NA	NA	NA	NA	NA	NA	NA	NA	NA	NA	NA
1036	Common persimmon	Diospyros virginiana	Plano	Texas	Preston meadow park	25.4	good	naturally_occurring	NA	15.24 to 30.48 cm	Plano	NA	NA	NA	NA	NA	NA	NA	NA	NA	NA	NA	NA	NA	NA	NA	NA
1037	Common persimmon	Diospyros virginiana	Plano	Texas	Preston meadow park	20.32	good	naturally_occurring	NA	15.24 to 30.48 cm	Plano	NA	NA	NA	NA	NA	NA	NA	NA	NA	NA	NA	NA	NA	NA	NA	NA
1038	Common persimmon	Diospyros virginiana	Plano	Texas	Preston meadow park	17.78	good	naturally_occurring	NA	15.24 to 30.48 cm	Plano	NA	NA	NA	NA	NA	NA	NA	NA	NA	NA	NA	NA	NA	NA	NA	NA
1039	Common persimmon	Diospyros virginiana	Plano	Texas	Preston meadow park	12.7	good	naturally_occurring	NA	0 to 15.24 cm	Plano	NA	NA	NA	NA	NA	NA	NA	NA	NA	NA	NA	NA	NA	NA	NA	NA
1040	Common persimmon	Diospyros virginiana	Plano	Texas	Preston meadow park	16.51	good	naturally_occurring	NA	15.24 to 30.48 cm	Plano	NA	NA	NA	NA	NA	NA	NA	NA	NA	NA	NA	NA	NA	NA	NA	NA
1041	Common persimmon	Diospyros virginiana	Plano	Texas	Preston meadow park	19.05	good	naturally_occurring	NA	15.24 to 30.48 cm	Plano	NA	NA	NA	NA	NA	NA	NA	NA	NA	NA	NA	NA	NA	NA	NA	NA
1042	Common persimmon	Diospyros virginiana	Plano	Texas	Preston meadow park	13.97	good	naturally_occurring	NA	0 to 15.24 cm	Plano	NA	NA	NA	NA	NA	NA	NA	NA	NA	NA	NA	NA	NA	NA	NA	NA
1043	Common persimmon	Diospyros virginiana	Plano	Texas	Preston meadow park	20.32	good	naturally_occurring	NA	15.24 to 30.48 cm	Plano	NA	NA	NA	NA	NA	NA	NA	NA	NA	NA	NA	NA	NA	NA	NA	NA
1044	Common persimmon	Diospyros virginiana	Plano	Texas	Preston meadow park	15.24	fair	naturally_occurring	NA	0 to 15.24 cm	Plano	NA	NA	NA	NA	NA	NA	NA	NA	NA	NA	NA	NA	NA	NA	NA	NA
1045	Common persimmon	Diospyros virginiana	Plano	Texas	Preston meadow park	12.7	good	naturally_occurring	NA	0 to 15.24 cm	Plano	NA	NA	NA	NA	NA	NA	NA	NA	NA	NA	NA	NA	NA	NA	NA	NA
1046	Common persimmon	Diospyros virginiana	Plano	Texas	Preston meadow park	13.97	good	naturally_occurring	NA	0 to 15.24 cm	Plano	NA	NA	NA	NA	NA	NA	NA	NA	NA	NA	NA	NA	NA	NA	NA	NA
1047	Common persimmon	Diospyros virginiana	Plano	Texas	Preston meadow park	16.51	good	naturally_occurring	NA	15.24 to 30.48 cm	Plano	NA	NA	NA	NA	NA	NA	NA	NA	NA	NA	NA	NA	NA	NA	NA	NA
1048	Common persimmon	Diospyros virginiana	Plano	Texas	Preston meadow park	17.78	good	naturally_occurring	NA	15.24 to 30.48 cm	Plano	NA	NA	NA	NA	NA	NA	NA	NA	NA	NA	NA	NA	NA	NA	NA	NA
1049	Common persimmon	Diospyros virginiana	Plano	Texas	Preston meadow park	17.78	fair	naturally_occurring	NA	15.24 to 30.48 cm	Plano	NA	NA	NA	NA	NA	NA	NA	NA	NA	NA	NA	NA	NA	NA	NA	NA
1050	Common persimmon	Diospyros virginiana	Plano	Texas	Preston meadow park	13.97	good	naturally_occurring	NA	0 to 15.24 cm	Plano	NA	NA	NA	NA	NA	NA	NA	NA	NA	NA	NA	NA	NA	NA	NA	NA
1051	Common persimmon	Diospyros virginiana	Plano	Texas	Preston meadow park	15.24	good	naturally_occurring	NA	0 to 15.24 cm	Plano	NA	NA	NA	NA	NA	NA	NA	NA	NA	NA	NA	NA	NA	NA	NA	NA
1052	Common persimmon	Diospyros virginiana	Plano	Texas	Chisholm trail s	27.94	fair	naturally_occurring	NA	15.24 to 30.48 cm	Plano	NA	NA	NA	NA	NA	NA	NA	NA	NA	NA	NA	NA	NA	NA	NA	NA
1053	Common persimmon	Diospyros virginiana	Plano	Texas	Chisholm trail s	25.4	good	naturally_occurring	NA	15.24 to 30.48 cm	Plano	NA	NA	NA	NA	NA	NA	NA	NA	NA	NA	NA	NA	NA	NA	NA	NA
1054	Common persimmon	Diospyros virginiana	Plano	Texas	Chisholm trail s	20.32	good	naturally_occurring	NA	15.24 to 30.48 cm	Plano	NA	NA	NA	NA	NA	NA	NA	NA	NA	NA	NA	NA	NA	NA	NA	NA
1055	Common persimmon	Diospyros virginiana	Plano	Texas	Preston meadow park	12.7	fair	naturally_occurring	NA	0 to 15.24 cm	Plano	NA	NA	NA	NA	NA	NA	NA	NA	NA	NA	NA	NA	NA	NA	NA	NA
1056	Common persimmon	Diospyros virginiana	Plano	Texas	Preston meadow park	13.97	good	naturally_occurring	NA	0 to 15.24 cm	Plano	NA	NA	NA	NA	NA	NA	NA	NA	NA	NA	NA	NA	NA	NA	NA	NA
1057	Common persimmon	Diospyros virginiana	Plano	Texas	Preston meadow park	12.7	good	naturally_occurring	NA	0 to 15.24 cm	Plano	NA	NA	NA	NA	NA	NA	NA	NA	NA	NA	NA	NA	NA	NA	NA	NA
1058	Common persimmon	Diospyros virginiana	Plano	Texas	Preston meadow park	13.97	good	naturally_occurring	NA	0 to 15.24 cm	Plano	NA	NA	NA	NA	NA	NA	NA	NA	NA	NA	NA	NA	NA	NA	NA	NA
1059	Common persimmon	Diospyros virginiana	Plano	Texas	Preston meadow park	20.32	good	naturally_occurring	NA	15.24 to 30.48 cm	Plano	NA	NA	NA	NA	NA	NA	NA	NA	NA	NA	NA	NA	NA	NA	NA	NA
1060	Common persimmon	Diospyros virginiana	Plano	Texas	Preston meadow park	20.32	good	naturally_occurring	NA	15.24 to 30.48 cm	Plano	NA	NA	NA	NA	NA	NA	NA	NA	NA	NA	NA	NA	NA	NA	NA	NA
1061	Common persimmon	Diospyros virginiana	Plano	Texas	Preston meadow park	12.7	good	naturally_occurring	NA	0 to 15.24 cm	Plano	NA	NA	NA	NA	NA	NA	NA	NA	NA	NA	NA	NA	NA	NA	NA	NA
1062	Common persimmon	Diospyros virginiana	Plano	Texas	Preston meadow park	17.78	good	naturally_occurring	NA	15.24 to 30.48 cm	Plano	NA	NA	NA	NA	NA	NA	NA	NA	NA	NA	NA	NA	NA	NA	NA	NA
1063	Common persimmon	Diospyros virginiana	Plano	Texas	Preston meadow park	17.78	good	naturally_occurring	NA	15.24 to 30.48 cm	Plano	NA	NA	NA	NA	NA	NA	NA	NA	NA	NA	NA	NA	NA	NA	NA	NA
1064	Common persimmon	Diospyros virginiana	Plano	Texas	Preston meadow park	16.51	good	naturally_occurring	NA	15.24 to 30.48 cm	Plano	NA	NA	NA	NA	NA	NA	NA	NA	NA	NA	NA	NA	NA	NA	NA	NA
1065	Common persimmon	Diospyros virginiana	Plano	Texas	Preston meadow park	15.24	good	naturally_occurring	NA	0 to 15.24 cm	Plano	NA	NA	NA	NA	NA	NA	NA	NA	NA	NA	NA	NA	NA	NA	NA	NA
1066	Common persimmon	Diospyros virginiana	Plano	Texas	Preston meadow park	22.86	good	naturally_occurring	NA	15.24 to 30.48 cm	Plano	NA	NA	NA	NA	NA	NA	NA	NA	NA	NA	NA	NA	NA	NA	NA	NA
1067	Common persimmon	Diospyros virginiana	Plano	Texas	Preston meadow park	20.32	good	naturally_occurring	NA	15.24 to 30.48 cm	Plano	NA	NA	NA	NA	NA	NA	NA	NA	NA	NA	NA	NA	NA	NA	NA	NA
1068	Common persimmon	Diospyros virginiana	Plano	Texas	Preston meadow park	15.24	good	naturally_occurring	NA	0 to 15.24 cm	Plano	NA	NA	NA	NA	NA	NA	NA	NA	NA	NA	NA	NA	NA	NA	NA	NA
1069	Common persimmon	Diospyros virginiana	Plano	Texas	Preston meadow park	15.24	fair	naturally_occurring	NA	0 to 15.24 cm	Plano	NA	NA	NA	NA	NA	NA	NA	NA	NA	NA	NA	NA	NA	NA	NA	NA
1070	Common persimmon	Diospyros virginiana	Plano	Texas	Preston meadow park	12.7	good	naturally_occurring	NA	0 to 15.24 cm	Plano	NA	NA	NA	NA	NA	NA	NA	NA	NA	NA	NA	NA	NA	NA	NA	NA
1071	Live oak	Quercus virginiana	Plano	Texas	Legacy drive	53.34	good	naturally_occurring	NA	45.72 to 60.96 cm	Plano	NA	NA	NA	NA	NA	NA	NA	NA	NA	NA	NA	NA	NA	NA	NA	NA
1072	Live oak	Quercus virginiana	Plano	Texas	Legacy drive	48.26	good	naturally_occurring	NA	45.72 to 60.96 cm	Plano	NA	NA	NA	NA	NA	NA	NA	NA	NA	NA	NA	NA	NA	NA	NA	NA
1073	Live oak	Quercus virginiana	Plano	Texas	Legacy drive	58.42	good	naturally_occurring	NA	45.72 to 60.96 cm	Plano	NA	NA	NA	NA	NA	NA	NA	NA	NA	NA	NA	NA	NA	NA	NA	NA
1074	Live oak	Quercus virginiana	Plano	Texas	Preston road	16.51	good	naturally_occurring	NA	15.24 to 30.48 cm	Plano	NA	NA	NA	NA	NA	NA	NA	NA	NA	NA	NA	NA	NA	NA	NA	NA
1075	Live oak	Quercus virginiana	Plano	Texas	Tennyson pkwy	15.24	good	naturally_occurring	NA	0 to 15.24 cm	Plano	NA	NA	NA	NA	NA	NA	NA	NA	NA	NA	NA	NA	NA	NA	NA	NA
1076	Live oak	Quercus virginiana	Plano	Texas	Tennyson pkwy	31.75	good	naturally_occurring	NA	30.48 to 45.72 cm	Plano	NA	NA	NA	NA	NA	NA	NA	NA	NA	NA	NA	NA	NA	NA	NA	NA
1077	Live oak	Quercus virginiana	Plano	Texas	Tennyson pkwy	17.78	good	naturally_occurring	NA	15.24 to 30.48 cm	Plano	NA	NA	NA	NA	NA	NA	NA	NA	NA	NA	NA	NA	NA	NA	NA	NA
1078	Live oak	Quercus virginiana	Plano	Texas	Independence pkwy	7.62	poor	naturally_occurring	NA	0 to 15.24 cm	Plano	NA	NA	NA	NA	NA	NA	NA	NA	NA	NA	NA	NA	NA	NA	NA	NA
1079	Live oak	Quercus virginiana	Plano	Texas	Independence pkwy	7.62	fair	naturally_occurring	NA	0 to 15.24 cm	Plano	NA	NA	NA	NA	NA	NA	NA	NA	NA	NA	NA	NA	NA	NA	NA	NA
1080	Live oak	Quercus virginiana	Plano	Texas	Independence pkwy	8.89	good	naturally_occurring	NA	0 to 15.24 cm	Plano	NA	NA	NA	NA	NA	NA	NA	NA	NA	NA	NA	NA	NA	NA	NA	NA
1081	Live oak	Quercus virginiana	Plano	Texas	Spring creek parkway	7.62	fair	naturally_occurring	NA	0 to 15.24 cm	Plano	NA	NA	NA	NA	NA	NA	NA	NA	NA	NA	NA	NA	NA	NA	NA	NA
1082	Live oak	Quercus virginiana	Plano	Texas	Independence pkwy	38.1	fair	naturally_occurring	NA	30.48 to 45.72 cm	Plano	NA	NA	NA	NA	NA	NA	NA	NA	NA	NA	NA	NA	NA	NA	NA	NA
1083	Live oak	Quercus virginiana	Plano	Texas	Spring creek parkway	8.89	fair	naturally_occurring	NA	0 to 15.24 cm	Plano	NA	NA	NA	NA	NA	NA	NA	NA	NA	NA	NA	NA	NA	NA	NA	NA
1084	Live oak	Quercus virginiana	Plano	Texas	Willow bend dr	21.59	good	naturally_occurring	NA	15.24 to 30.48 cm	Plano	NA	NA	NA	NA	NA	NA	NA	NA	NA	NA	NA	NA	NA	NA	NA	NA
1085	Live oak	Quercus virginiana	Plano	Texas	Willow bend dr	13.97	fair	naturally_occurring	NA	0 to 15.24 cm	Plano	NA	NA	NA	NA	NA	NA	NA	NA	NA	NA	NA	NA	NA	NA	NA	NA
1086	Live oak	Quercus virginiana	Plano	Texas	Tennyson pkwy	22.86	good	naturally_occurring	NA	15.24 to 30.48 cm	Plano	NA	NA	NA	NA	NA	NA	NA	NA	NA	NA	NA	NA	NA	NA	NA	NA
1087	Live oak	Quercus virginiana	Plano	Texas	Parkwood blvd.	25.4	good	naturally_occurring	NA	15.24 to 30.48 cm	Plano	NA	NA	NA	NA	NA	NA	NA	NA	NA	NA	NA	NA	NA	NA	NA	NA
1088	Live oak	Quercus virginiana	Plano	Texas	Dominion parkway	7.62	good	naturally_occurring	NA	0 to 15.24 cm	Plano	NA	NA	NA	NA	NA	NA	NA	NA	NA	NA	NA	NA	NA	NA	NA	NA
1089	Overcup oak	Quercus lyrata	Plano	Texas	Haggard park	78.74	fair	naturally_occurring	NA	more than 76.2 cm	Plano	NA	NA	NA	NA	NA	NA	NA	NA	NA	NA	NA	NA	NA	NA	NA	NA
1090	Pin oak	Quercus palustris	Plano	Texas	Bob woodruff park	6.35	good	introduced	NA	0 to 15.24 cm	Plano	NA	NA	NA	NA	NA	NA	NA	NA	NA	NA	NA	NA	NA	NA	NA	NA
1091	Pin oak	Quercus palustris	Plano	Texas	Bob woodruff park	39.37	good	introduced	NA	30.48 to 45.72 cm	Plano	NA	NA	NA	NA	NA	NA	NA	NA	NA	NA	NA	NA	NA	NA	NA	NA
1092	Pin oak	Quercus palustris	Plano	Texas	Bob woodruff park	35.56	fair	introduced	NA	30.48 to 45.72 cm	Plano	NA	NA	NA	NA	NA	NA	NA	NA	NA	NA	NA	NA	NA	NA	NA	NA
1093	Pin oak	Quercus palustris	Plano	Texas	Capstone park	6.35	fair	introduced	NA	0 to 15.24 cm	Plano	NA	NA	NA	NA	NA	NA	NA	NA	NA	NA	NA	NA	NA	NA	NA	NA
1094	Pin oak	Quercus palustris	Plano	Texas	Carpenter park	22.86	poor	introduced	NA	15.24 to 30.48 cm	Plano	NA	NA	NA	NA	NA	NA	NA	NA	NA	NA	NA	NA	NA	NA	NA	NA
1095	Pin oak	Quercus palustris	Plano	Texas	Carpenter park	17.78	fair	introduced	NA	15.24 to 30.48 cm	Plano	NA	NA	NA	NA	NA	NA	NA	NA	NA	NA	NA	NA	NA	NA	NA	NA
1096	Pin oak	Quercus palustris	Plano	Texas	Carpenter park	13.97	good	introduced	NA	0 to 15.24 cm	Plano	NA	NA	NA	NA	NA	NA	NA	NA	NA	NA	NA	NA	NA	NA	NA	NA
1097	Pin oak	Quercus palustris	Plano	Texas	Coyote creek park	10.16	good	introduced	NA	0 to 15.24 cm	Plano	NA	NA	NA	NA	NA	NA	NA	NA	NA	NA	NA	NA	NA	NA	NA	NA
1098	Pin oak	Quercus palustris	Plano	Texas	Coyote creek park	10.16	good	introduced	NA	0 to 15.24 cm	Plano	NA	NA	NA	NA	NA	NA	NA	NA	NA	NA	NA	NA	NA	NA	NA	NA
1099	Pin oak	Quercus palustris	Plano	Texas	Coyote creek park	6.35	good	introduced	NA	0 to 15.24 cm	Plano	NA	NA	NA	NA	NA	NA	NA	NA	NA	NA	NA	NA	NA	NA	NA	NA
1100	Pin oak	Quercus palustris	Plano	Texas	Coyote creek park	7.62	good	introduced	NA	0 to 15.24 cm	Plano	NA	NA	NA	NA	NA	NA	NA	NA	NA	NA	NA	NA	NA	NA	NA	NA
1101	Pin oak	Quercus palustris	Plano	Texas	Coyote creek park	5.08	good	introduced	NA	0 to 15.24 cm	Plano	NA	NA	NA	NA	NA	NA	NA	NA	NA	NA	NA	NA	NA	NA	NA	NA
1102	Pin oak	Quercus palustris	Plano	Texas	Coyote creek park	8.89	good	introduced	NA	0 to 15.24 cm	Plano	NA	NA	NA	NA	NA	NA	NA	NA	NA	NA	NA	NA	NA	NA	NA	NA
1103	Live oak	Quercus virginiana	Plano	Texas	14th. street	7.62	poor	naturally_occurring	NA	0 to 15.24 cm	Plano	NA	NA	NA	NA	NA	NA	NA	NA	NA	NA	NA	NA	NA	NA	NA	NA
1104	Pin oak	Quercus palustris	Plano	Texas	Coyote creek park	7.62	good	introduced	NA	0 to 15.24 cm	Plano	NA	NA	NA	NA	NA	NA	NA	NA	NA	NA	NA	NA	NA	NA	NA	NA
1105	Pin oak	Quercus palustris	Plano	Texas	Coyote creek park	5.08	fair	introduced	NA	0 to 15.24 cm	Plano	NA	NA	NA	NA	NA	NA	NA	NA	NA	NA	NA	NA	NA	NA	NA	NA
1106	Live oak	Quercus virginiana	Plano	Texas	Parkwood blvd.	21.59	good	naturally_occurring	NA	15.24 to 30.48 cm	Plano	NA	NA	NA	NA	NA	NA	NA	NA	NA	NA	NA	NA	NA	NA	NA	NA
1107	Live oak	Quercus virginiana	Plano	Texas	Parkwood blvd.	45.72	good	naturally_occurring	NA	30.48 to 45.72 cm	Plano	NA	NA	NA	NA	NA	NA	NA	NA	NA	NA	NA	NA	NA	NA	NA	NA
1108	Live oak	Quercus virginiana	Plano	Texas	Parkwood blvd.	25.4	fair	naturally_occurring	NA	15.24 to 30.48 cm	Plano	NA	NA	NA	NA	NA	NA	NA	NA	NA	NA	NA	NA	NA	NA	NA	NA
1109	Live oak	Quercus virginiana	Plano	Texas	Parkwood blvd.	22.86	good	naturally_occurring	NA	15.24 to 30.48 cm	Plano	NA	NA	NA	NA	NA	NA	NA	NA	NA	NA	NA	NA	NA	NA	NA	NA
1110	Live oak	Quercus virginiana	Plano	Texas	Parkwood blvd.	25.4	good	naturally_occurring	NA	15.24 to 30.48 cm	Plano	NA	NA	NA	NA	NA	NA	NA	NA	NA	NA	NA	NA	NA	NA	NA	NA
1111	Live oak	Quercus virginiana	Plano	Texas	Parkwood blvd.	25.4	good	naturally_occurring	NA	15.24 to 30.48 cm	Plano	NA	NA	NA	NA	NA	NA	NA	NA	NA	NA	NA	NA	NA	NA	NA	NA
1112	Live oak	Quercus virginiana	Plano	Texas	Parkwood blvd.	22.86	good	naturally_occurring	NA	15.24 to 30.48 cm	Plano	NA	NA	NA	NA	NA	NA	NA	NA	NA	NA	NA	NA	NA	NA	NA	NA
1113	Live oak	Quercus virginiana	Plano	Texas	Parkwood blvd.	43.18	good	naturally_occurring	NA	30.48 to 45.72 cm	Plano	NA	NA	NA	NA	NA	NA	NA	NA	NA	NA	NA	NA	NA	NA	NA	NA
1114	Live oak	Quercus virginiana	Plano	Texas	Parkwood blvd.	36.83	good	naturally_occurring	NA	30.48 to 45.72 cm	Plano	NA	NA	NA	NA	NA	NA	NA	NA	NA	NA	NA	NA	NA	NA	NA	NA
1115	Live oak	Quercus virginiana	Plano	Texas	Parkwood blvd.	29.21	fair	naturally_occurring	NA	15.24 to 30.48 cm	Plano	NA	NA	NA	NA	NA	NA	NA	NA	NA	NA	NA	NA	NA	NA	NA	NA
1116	Live oak	Quercus virginiana	Plano	Texas	Parkwood blvd.	27.94	good	naturally_occurring	NA	15.24 to 30.48 cm	Plano	NA	NA	NA	NA	NA	NA	NA	NA	NA	NA	NA	NA	NA	NA	NA	NA
1117	Live oak	Quercus virginiana	Plano	Texas	Parkwood blvd.	43.18	good	naturally_occurring	NA	30.48 to 45.72 cm	Plano	NA	NA	NA	NA	NA	NA	NA	NA	NA	NA	NA	NA	NA	NA	NA	NA
1118	Live oak	Quercus virginiana	Plano	Texas	Parkwood blvd.	35.56	good	naturally_occurring	NA	30.48 to 45.72 cm	Plano	NA	NA	NA	NA	NA	NA	NA	NA	NA	NA	NA	NA	NA	NA	NA	NA
1119	Live oak	Quercus virginiana	Plano	Texas	Parkwood blvd.	34.29	good	naturally_occurring	NA	30.48 to 45.72 cm	Plano	NA	NA	NA	NA	NA	NA	NA	NA	NA	NA	NA	NA	NA	NA	NA	NA
1120	Live oak	Quercus virginiana	Plano	Texas	Parkwood blvd.	35.56	good	naturally_occurring	NA	30.48 to 45.72 cm	Plano	NA	NA	NA	NA	NA	NA	NA	NA	NA	NA	NA	NA	NA	NA	NA	NA
1121	Live oak	Quercus virginiana	Plano	Texas	Parkwood blvd.	27.94	good	naturally_occurring	NA	15.24 to 30.48 cm	Plano	NA	NA	NA	NA	NA	NA	NA	NA	NA	NA	NA	NA	NA	NA	NA	NA
1122	Live oak	Quercus virginiana	Plano	Texas	Parkwood blvd.	26.67	good	naturally_occurring	NA	15.24 to 30.48 cm	Plano	NA	NA	NA	NA	NA	NA	NA	NA	NA	NA	NA	NA	NA	NA	NA	NA
1123	Live oak	Quercus virginiana	Plano	Texas	Parkwood blvd.	33.02	good	naturally_occurring	NA	30.48 to 45.72 cm	Plano	NA	NA	NA	NA	NA	NA	NA	NA	NA	NA	NA	NA	NA	NA	NA	NA
1124	Live oak	Quercus virginiana	Plano	Texas	Parkwood blvd.	33.02	good	naturally_occurring	NA	30.48 to 45.72 cm	Plano	NA	NA	NA	NA	NA	NA	NA	NA	NA	NA	NA	NA	NA	NA	NA	NA
1125	Live oak	Quercus virginiana	Plano	Texas	Parkwood blvd.	27.94	good	naturally_occurring	NA	15.24 to 30.48 cm	Plano	NA	NA	NA	NA	NA	NA	NA	NA	NA	NA	NA	NA	NA	NA	NA	NA
1126	Live oak	Quercus virginiana	Plano	Texas	Spring creek parkway	45.72	good	naturally_occurring	NA	30.48 to 45.72 cm	Plano	NA	NA	NA	NA	NA	NA	NA	NA	NA	NA	NA	NA	NA	NA	NA	NA
1127	Live oak	Quercus virginiana	Plano	Texas	Spring creek parkway	8.89	good	naturally_occurring	NA	0 to 15.24 cm	Plano	NA	NA	NA	NA	NA	NA	NA	NA	NA	NA	NA	NA	NA	NA	NA	NA
1128	Live oak	Quercus virginiana	Plano	Texas	Spring creek parkway	8.89	good	naturally_occurring	NA	0 to 15.24 cm	Plano	NA	NA	NA	NA	NA	NA	NA	NA	NA	NA	NA	NA	NA	NA	NA	NA
1129	Live oak	Quercus virginiana	Plano	Texas	Spring creek parkway	8.89	good	naturally_occurring	NA	0 to 15.24 cm	Plano	NA	NA	NA	NA	NA	NA	NA	NA	NA	NA	NA	NA	NA	NA	NA	NA
1130	Live oak	Quercus virginiana	Plano	Texas	Spring creek parkway	40.64	good	naturally_occurring	NA	30.48 to 45.72 cm	Plano	NA	NA	NA	NA	NA	NA	NA	NA	NA	NA	NA	NA	NA	NA	NA	NA
1131	Live oak	Quercus virginiana	Plano	Texas	Spring creek parkway	10.16	fair	naturally_occurring	NA	0 to 15.24 cm	Plano	NA	NA	NA	NA	NA	NA	NA	NA	NA	NA	NA	NA	NA	NA	NA	NA
1132	Live oak	Quercus virginiana	Plano	Texas	Dominion parkway	7.62	good	naturally_occurring	NA	0 to 15.24 cm	Plano	NA	NA	NA	NA	NA	NA	NA	NA	NA	NA	NA	NA	NA	NA	NA	NA
1133	Live oak	Quercus virginiana	Plano	Texas	Dominion parkway	7.62	good	naturally_occurring	NA	0 to 15.24 cm	Plano	NA	NA	NA	NA	NA	NA	NA	NA	NA	NA	NA	NA	NA	NA	NA	NA
1134	Live oak	Quercus virginiana	Plano	Texas	Dominion parkway	7.62	good	naturally_occurring	NA	0 to 15.24 cm	Plano	NA	NA	NA	NA	NA	NA	NA	NA	NA	NA	NA	NA	NA	NA	NA	NA
1135	Live oak	Quercus virginiana	Plano	Texas	Dominion parkway	7.62	good	naturally_occurring	NA	0 to 15.24 cm	Plano	NA	NA	NA	NA	NA	NA	NA	NA	NA	NA	NA	NA	NA	NA	NA	NA
1136	Live oak	Quercus virginiana	Plano	Texas	Communications parkway	7.62	good	naturally_occurring	NA	0 to 15.24 cm	Plano	NA	NA	NA	NA	NA	NA	NA	NA	NA	NA	NA	NA	NA	NA	NA	NA
1137	Live oak	Quercus virginiana	Plano	Texas	Communications parkway	11.43	good	naturally_occurring	NA	0 to 15.24 cm	Plano	NA	NA	NA	NA	NA	NA	NA	NA	NA	NA	NA	NA	NA	NA	NA	NA
1138	Live oak	Quercus virginiana	Plano	Texas	Communications parkway	10.16	fair	naturally_occurring	NA	0 to 15.24 cm	Plano	NA	NA	NA	NA	NA	NA	NA	NA	NA	NA	NA	NA	NA	NA	NA	NA
1139	Live oak	Quercus virginiana	Plano	Texas	Communications parkway	11.43	good	naturally_occurring	NA	0 to 15.24 cm	Plano	NA	NA	NA	NA	NA	NA	NA	NA	NA	NA	NA	NA	NA	NA	NA	NA
1140	Live oak	Quercus virginiana	Plano	Texas	Communications parkway	12.7	fair	naturally_occurring	NA	0 to 15.24 cm	Plano	NA	NA	NA	NA	NA	NA	NA	NA	NA	NA	NA	NA	NA	NA	NA	NA
1141	Live oak	Quercus virginiana	Plano	Texas	Tennyson pkwy	48.26	good	naturally_occurring	NA	45.72 to 60.96 cm	Plano	NA	NA	NA	NA	NA	NA	NA	NA	NA	NA	NA	NA	NA	NA	NA	NA
1142	Live oak	Quercus virginiana	Plano	Texas	Tennyson pkwy	35.56	good	naturally_occurring	NA	30.48 to 45.72 cm	Plano	NA	NA	NA	NA	NA	NA	NA	NA	NA	NA	NA	NA	NA	NA	NA	NA
1143	Live oak	Quercus virginiana	Plano	Texas	Tennyson pkwy	40.64	good	naturally_occurring	NA	30.48 to 45.72 cm	Plano	NA	NA	NA	NA	NA	NA	NA	NA	NA	NA	NA	NA	NA	NA	NA	NA
1144	Live oak	Quercus virginiana	Plano	Texas	Tennyson pkwy	17.78	good	naturally_occurring	NA	15.24 to 30.48 cm	Plano	NA	NA	NA	NA	NA	NA	NA	NA	NA	NA	NA	NA	NA	NA	NA	NA
1145	Live oak	Quercus virginiana	Plano	Texas	Tennyson pkwy	17.78	good	naturally_occurring	NA	15.24 to 30.48 cm	Plano	NA	NA	NA	NA	NA	NA	NA	NA	NA	NA	NA	NA	NA	NA	NA	NA
1146	Live oak	Quercus virginiana	Plano	Texas	Tennyson pkwy	13.97	good	naturally_occurring	NA	0 to 15.24 cm	Plano	NA	NA	NA	NA	NA	NA	NA	NA	NA	NA	NA	NA	NA	NA	NA	NA
1147	Live oak	Quercus virginiana	Plano	Texas	Tennyson pkwy	12.7	good	naturally_occurring	NA	0 to 15.24 cm	Plano	NA	NA	NA	NA	NA	NA	NA	NA	NA	NA	NA	NA	NA	NA	NA	NA
1148	Live oak	Quercus virginiana	Plano	Texas	Tennyson pkwy	17.78	good	naturally_occurring	NA	15.24 to 30.48 cm	Plano	NA	NA	NA	NA	NA	NA	NA	NA	NA	NA	NA	NA	NA	NA	NA	NA
1149	Live oak	Quercus virginiana	Plano	Texas	Tennyson pkwy	31.75	good	naturally_occurring	NA	30.48 to 45.72 cm	Plano	NA	NA	NA	NA	NA	NA	NA	NA	NA	NA	NA	NA	NA	NA	NA	NA
1150	Live oak	Quercus virginiana	Plano	Texas	Tennyson pkwy	17.78	good	naturally_occurring	NA	15.24 to 30.48 cm	Plano	NA	NA	NA	NA	NA	NA	NA	NA	NA	NA	NA	NA	NA	NA	NA	NA
1151	Live oak	Quercus virginiana	Plano	Texas	Tennyson pkwy	43.18	good	naturally_occurring	NA	30.48 to 45.72 cm	Plano	NA	NA	NA	NA	NA	NA	NA	NA	NA	NA	NA	NA	NA	NA	NA	NA
1152	Live oak	Quercus virginiana	Plano	Texas	Hedgcoxe road	7.62	fair	naturally_occurring	NA	0 to 15.24 cm	Plano	NA	NA	NA	NA	NA	NA	NA	NA	NA	NA	NA	NA	NA	NA	NA	NA
1153	Live oak	Quercus virginiana	Plano	Texas	Legacy drive	15.24	fair	naturally_occurring	NA	0 to 15.24 cm	Plano	NA	NA	NA	NA	NA	NA	NA	NA	NA	NA	NA	NA	NA	NA	NA	NA
1154	Live oak	Quercus virginiana	Plano	Texas	Hedgcoxe road	7.62	fair	naturally_occurring	NA	0 to 15.24 cm	Plano	NA	NA	NA	NA	NA	NA	NA	NA	NA	NA	NA	NA	NA	NA	NA	NA
1155	Live oak	Quercus virginiana	Plano	Texas	Hedgcoxe road	8.89	fair	naturally_occurring	NA	0 to 15.24 cm	Plano	NA	NA	NA	NA	NA	NA	NA	NA	NA	NA	NA	NA	NA	NA	NA	NA
1156	Live oak	Quercus virginiana	Plano	Texas	Alma drive	33.02	fair	naturally_occurring	NA	30.48 to 45.72 cm	Plano	NA	NA	NA	NA	NA	NA	NA	NA	NA	NA	NA	NA	NA	NA	NA	NA
1157	Live oak	Quercus virginiana	Plano	Texas	Jupiter rd	8.89	good	naturally_occurring	NA	0 to 15.24 cm	Plano	NA	NA	NA	NA	NA	NA	NA	NA	NA	NA	NA	NA	NA	NA	NA	NA
1158	Live oak	Quercus virginiana	Plano	Texas	Coit rd	10.16	good	naturally_occurring	NA	0 to 15.24 cm	Plano	NA	NA	NA	NA	NA	NA	NA	NA	NA	NA	NA	NA	NA	NA	NA	NA
1159	Live oak	Quercus virginiana	Plano	Texas	Alma drive	40.64	fair	naturally_occurring	NA	30.48 to 45.72 cm	Plano	NA	NA	NA	NA	NA	NA	NA	NA	NA	NA	NA	NA	NA	NA	NA	NA
1160	Live oak	Quercus virginiana	Plano	Texas	Alma drive	27.94	good	naturally_occurring	NA	15.24 to 30.48 cm	Plano	NA	NA	NA	NA	NA	NA	NA	NA	NA	NA	NA	NA	NA	NA	NA	NA
1161	Live oak	Quercus virginiana	Plano	Texas	Los rios blvd.	6.35	good	naturally_occurring	NA	0 to 15.24 cm	Plano	NA	NA	NA	NA	NA	NA	NA	NA	NA	NA	NA	NA	NA	NA	NA	NA
1162	Live oak	Quercus virginiana	Plano	Texas	Midway road	27.94	good	naturally_occurring	NA	15.24 to 30.48 cm	Plano	NA	NA	NA	NA	NA	NA	NA	NA	NA	NA	NA	NA	NA	NA	NA	NA
1163	Live oak	Quercus virginiana	Plano	Texas	Midway road	19.05	fair	naturally_occurring	NA	15.24 to 30.48 cm	Plano	NA	NA	NA	NA	NA	NA	NA	NA	NA	NA	NA	NA	NA	NA	NA	NA
1164	Live oak	Quercus virginiana	Plano	Texas	Parker road	7.62	fair	naturally_occurring	NA	0 to 15.24 cm	Plano	NA	NA	NA	NA	NA	NA	NA	NA	NA	NA	NA	NA	NA	NA	NA	NA
1165	Live oak	Quercus virginiana	Plano	Texas	Tennyson pkwy	13.97	fair	naturally_occurring	NA	0 to 15.24 cm	Plano	NA	NA	NA	NA	NA	NA	NA	NA	NA	NA	NA	NA	NA	NA	NA	NA
1166	Live oak	Quercus virginiana	Plano	Texas	Tennyson pkwy	40.64	good	naturally_occurring	NA	30.48 to 45.72 cm	Plano	NA	NA	NA	NA	NA	NA	NA	NA	NA	NA	NA	NA	NA	NA	NA	NA
1167	Live oak	Quercus virginiana	Plano	Texas	Tennyson pkwy	10.16	good	naturally_occurring	NA	0 to 15.24 cm	Plano	NA	NA	NA	NA	NA	NA	NA	NA	NA	NA	NA	NA	NA	NA	NA	NA
1168	Live oak	Quercus virginiana	Plano	Texas	Tennyson pkwy	36.83	fair	naturally_occurring	NA	30.48 to 45.72 cm	Plano	NA	NA	NA	NA	NA	NA	NA	NA	NA	NA	NA	NA	NA	NA	NA	NA
1169	Live oak	Quercus virginiana	Plano	Texas	Tennyson pkwy	45.72	good	naturally_occurring	NA	30.48 to 45.72 cm	Plano	NA	NA	NA	NA	NA	NA	NA	NA	NA	NA	NA	NA	NA	NA	NA	NA
1170	Live oak	Quercus virginiana	Plano	Texas	Tennyson pkwy	29.21	good	naturally_occurring	NA	15.24 to 30.48 cm	Plano	NA	NA	NA	NA	NA	NA	NA	NA	NA	NA	NA	NA	NA	NA	NA	NA
1171	Live oak	Quercus virginiana	Plano	Texas	Tennyson pkwy	45.72	good	naturally_occurring	NA	30.48 to 45.72 cm	Plano	NA	NA	NA	NA	NA	NA	NA	NA	NA	NA	NA	NA	NA	NA	NA	NA
1172	Live oak	Quercus virginiana	Plano	Texas	Tennyson pkwy	17.78	good	naturally_occurring	NA	15.24 to 30.48 cm	Plano	NA	NA	NA	NA	NA	NA	NA	NA	NA	NA	NA	NA	NA	NA	NA	NA
1173	Live oak	Quercus virginiana	Plano	Texas	Corporate drive	12.7	good	naturally_occurring	NA	0 to 15.24 cm	Plano	NA	NA	NA	NA	NA	NA	NA	NA	NA	NA	NA	NA	NA	NA	NA	NA
1174	Live oak	Quercus virginiana	Plano	Texas	Corporate drive	12.7	good	naturally_occurring	NA	0 to 15.24 cm	Plano	NA	NA	NA	NA	NA	NA	NA	NA	NA	NA	NA	NA	NA	NA	NA	NA
1175	Live oak	Quercus virginiana	Plano	Texas	Parkwood blvd.	40.64	good	naturally_occurring	NA	30.48 to 45.72 cm	Plano	NA	NA	NA	NA	NA	NA	NA	NA	NA	NA	NA	NA	NA	NA	NA	NA
1176	Live oak	Quercus virginiana	Plano	Texas	Parkwood blvd.	22.86	good	naturally_occurring	NA	15.24 to 30.48 cm	Plano	NA	NA	NA	NA	NA	NA	NA	NA	NA	NA	NA	NA	NA	NA	NA	NA
1177	Live oak	Quercus virginiana	Plano	Texas	Plano parkway	6.35	poor	naturally_occurring	NA	0 to 15.24 cm	Plano	NA	NA	NA	NA	NA	NA	NA	NA	NA	NA	NA	NA	NA	NA	NA	NA
1178	Live oak	Quercus virginiana	Plano	Texas	Plano parkway	10.16	good	naturally_occurring	NA	0 to 15.24 cm	Plano	NA	NA	NA	NA	NA	NA	NA	NA	NA	NA	NA	NA	NA	NA	NA	NA
1179	Live oak	Quercus virginiana	Plano	Texas	Plano parkway	12.7	good	naturally_occurring	NA	0 to 15.24 cm	Plano	NA	NA	NA	NA	NA	NA	NA	NA	NA	NA	NA	NA	NA	NA	NA	NA
1180	Live oak	Quercus virginiana	Plano	Texas	14th. street	7.62	fair	naturally_occurring	NA	0 to 15.24 cm	Plano	NA	NA	NA	NA	NA	NA	NA	NA	NA	NA	NA	NA	NA	NA	NA	NA
1181	Live oak	Quercus virginiana	Plano	Texas	14th. street	5.08	good	naturally_occurring	NA	0 to 15.24 cm	Plano	NA	NA	NA	NA	NA	NA	NA	NA	NA	NA	NA	NA	NA	NA	NA	NA
1182	Live oak	Quercus virginiana	Plano	Texas	14th. street	10.16	good	naturally_occurring	NA	0 to 15.24 cm	Plano	NA	NA	NA	NA	NA	NA	NA	NA	NA	NA	NA	NA	NA	NA	NA	NA
1183	Live oak	Quercus virginiana	Plano	Texas	14th. street	7.62	good	naturally_occurring	NA	0 to 15.24 cm	Plano	NA	NA	NA	NA	NA	NA	NA	NA	NA	NA	NA	NA	NA	NA	NA	NA
1184	Live oak	Quercus virginiana	Plano	Texas	14th. street	7.62	fair	naturally_occurring	NA	0 to 15.24 cm	Plano	NA	NA	NA	NA	NA	NA	NA	NA	NA	NA	NA	NA	NA	NA	NA	NA
1185	Live oak	Quercus virginiana	Plano	Texas	14th. street	8.89	good	naturally_occurring	NA	0 to 15.24 cm	Plano	NA	NA	NA	NA	NA	NA	NA	NA	NA	NA	NA	NA	NA	NA	NA	NA
1186	Live oak	Quercus virginiana	Plano	Texas	14th. street	7.62	poor	naturally_occurring	NA	0 to 15.24 cm	Plano	NA	NA	NA	NA	NA	NA	NA	NA	NA	NA	NA	NA	NA	NA	NA	NA
1187	Live oak	Quercus virginiana	Plano	Texas	Legacy drive	55.88	fair	naturally_occurring	NA	45.72 to 60.96 cm	Plano	NA	NA	NA	NA	NA	NA	NA	NA	NA	NA	NA	NA	NA	NA	NA	NA
1188	Live oak	Quercus virginiana	Plano	Texas	Legacy drive	38.1	good	naturally_occurring	NA	30.48 to 45.72 cm	Plano	NA	NA	NA	NA	NA	NA	NA	NA	NA	NA	NA	NA	NA	NA	NA	NA
1189	Live oak	Quercus virginiana	Plano	Texas	Legacy drive	48.26	good	naturally_occurring	NA	45.72 to 60.96 cm	Plano	NA	NA	NA	NA	NA	NA	NA	NA	NA	NA	NA	NA	NA	NA	NA	NA
1190	Live oak	Quercus virginiana	Plano	Texas	Legacy drive	34.29	good	naturally_occurring	NA	30.48 to 45.72 cm	Plano	NA	NA	NA	NA	NA	NA	NA	NA	NA	NA	NA	NA	NA	NA	NA	NA
1191	Live oak	Quercus virginiana	Plano	Texas	Legacy drive	40.64	fair	naturally_occurring	NA	30.48 to 45.72 cm	Plano	NA	NA	NA	NA	NA	NA	NA	NA	NA	NA	NA	NA	NA	NA	NA	NA
1192	Live oak	Quercus virginiana	Plano	Texas	Legacy drive	53.34	good	naturally_occurring	NA	45.72 to 60.96 cm	Plano	NA	NA	NA	NA	NA	NA	NA	NA	NA	NA	NA	NA	NA	NA	NA	NA
1193	Live oak	Quercus virginiana	Plano	Texas	Legacy drive	48.26	good	naturally_occurring	NA	45.72 to 60.96 cm	Plano	NA	NA	NA	NA	NA	NA	NA	NA	NA	NA	NA	NA	NA	NA	NA	NA
1194	Live oak	Quercus virginiana	Plano	Texas	Legacy drive	62.23	good	naturally_occurring	NA	60.96 to 76.2 cm	Plano	NA	NA	NA	NA	NA	NA	NA	NA	NA	NA	NA	NA	NA	NA	NA	NA
1195	Live oak	Quercus virginiana	Plano	Texas	Legacy drive	22.86	good	naturally_occurring	NA	15.24 to 30.48 cm	Plano	NA	NA	NA	NA	NA	NA	NA	NA	NA	NA	NA	NA	NA	NA	NA	NA
1196	Live oak	Quercus virginiana	Plano	Texas	Legacy drive	20.32	fair	naturally_occurring	NA	15.24 to 30.48 cm	Plano	NA	NA	NA	NA	NA	NA	NA	NA	NA	NA	NA	NA	NA	NA	NA	NA
1197	Live oak	Quercus virginiana	Plano	Texas	Legacy drive	45.72	good	naturally_occurring	NA	30.48 to 45.72 cm	Plano	NA	NA	NA	NA	NA	NA	NA	NA	NA	NA	NA	NA	NA	NA	NA	NA
1198	Live oak	Quercus virginiana	Plano	Texas	Legacy drive	48.26	good	naturally_occurring	NA	45.72 to 60.96 cm	Plano	NA	NA	NA	NA	NA	NA	NA	NA	NA	NA	NA	NA	NA	NA	NA	NA
1199	Live oak	Quercus virginiana	Plano	Texas	Legacy drive	39.37	good	naturally_occurring	NA	30.48 to 45.72 cm	Plano	NA	NA	NA	NA	NA	NA	NA	NA	NA	NA	NA	NA	NA	NA	NA	NA
1200	Live oak	Quercus virginiana	Plano	Texas	Legacy drive	43.18	good	naturally_occurring	NA	30.48 to 45.72 cm	Plano	NA	NA	NA	NA	NA	NA	NA	NA	NA	NA	NA	NA	NA	NA	NA	NA
1201	Live oak	Quercus virginiana	Plano	Texas	Legacy drive	38.1	good	naturally_occurring	NA	30.48 to 45.72 cm	Plano	NA	NA	NA	NA	NA	NA	NA	NA	NA	NA	NA	NA	NA	NA	NA	NA
1202	Live oak	Quercus virginiana	Plano	Texas	Legacy drive	45.72	good	naturally_occurring	NA	30.48 to 45.72 cm	Plano	NA	NA	NA	NA	NA	NA	NA	NA	NA	NA	NA	NA	NA	NA	NA	NA
1203	Live oak	Quercus virginiana	Plano	Texas	Legacy drive	24.13	fair	naturally_occurring	NA	15.24 to 30.48 cm	Plano	NA	NA	NA	NA	NA	NA	NA	NA	NA	NA	NA	NA	NA	NA	NA	NA
1204	Live oak	Quercus virginiana	Plano	Texas	Legacy drive	40.64	good	naturally_occurring	NA	30.48 to 45.72 cm	Plano	NA	NA	NA	NA	NA	NA	NA	NA	NA	NA	NA	NA	NA	NA	NA	NA
1205	Live oak	Quercus virginiana	Plano	Texas	Legacy drive	48.26	good	naturally_occurring	NA	45.72 to 60.96 cm	Plano	NA	NA	NA	NA	NA	NA	NA	NA	NA	NA	NA	NA	NA	NA	NA	NA
1206	Live oak	Quercus virginiana	Plano	Texas	Legacy drive	58.42	good	naturally_occurring	NA	45.72 to 60.96 cm	Plano	NA	NA	NA	NA	NA	NA	NA	NA	NA	NA	NA	NA	NA	NA	NA	NA
1207	Live oak	Quercus virginiana	Plano	Texas	Tennyson pkwy	12.7	good	naturally_occurring	NA	0 to 15.24 cm	Plano	NA	NA	NA	NA	NA	NA	NA	NA	NA	NA	NA	NA	NA	NA	NA	NA
1208	Live oak	Quercus virginiana	Plano	Texas	Tennyson pkwy	16.51	fair	naturally_occurring	NA	15.24 to 30.48 cm	Plano	NA	NA	NA	NA	NA	NA	NA	NA	NA	NA	NA	NA	NA	NA	NA	NA
1209	Live oak	Quercus virginiana	Plano	Texas	Tennyson pkwy	21.59	good	naturally_occurring	NA	15.24 to 30.48 cm	Plano	NA	NA	NA	NA	NA	NA	NA	NA	NA	NA	NA	NA	NA	NA	NA	NA
1210	Live oak	Quercus virginiana	Plano	Texas	Tennyson pkwy	10.16	good	naturally_occurring	NA	0 to 15.24 cm	Plano	NA	NA	NA	NA	NA	NA	NA	NA	NA	NA	NA	NA	NA	NA	NA	NA
1211	Live oak	Quercus virginiana	Plano	Texas	Tennyson pkwy	12.7	good	naturally_occurring	NA	0 to 15.24 cm	Plano	NA	NA	NA	NA	NA	NA	NA	NA	NA	NA	NA	NA	NA	NA	NA	NA
1212	Live oak	Quercus virginiana	Plano	Texas	Tennyson pkwy	45.72	good	naturally_occurring	NA	30.48 to 45.72 cm	Plano	NA	NA	NA	NA	NA	NA	NA	NA	NA	NA	NA	NA	NA	NA	NA	NA
1213	Live oak	Quercus virginiana	Plano	Texas	Willow bend dr	21.59	good	naturally_occurring	NA	15.24 to 30.48 cm	Plano	NA	NA	NA	NA	NA	NA	NA	NA	NA	NA	NA	NA	NA	NA	NA	NA
1214	Live oak	Quercus virginiana	Plano	Texas	Willow bend dr	25.4	good	naturally_occurring	NA	15.24 to 30.48 cm	Plano	NA	NA	NA	NA	NA	NA	NA	NA	NA	NA	NA	NA	NA	NA	NA	NA
1215	Live oak	Quercus virginiana	Plano	Texas	15th street	11.43	poor	naturally_occurring	NA	0 to 15.24 cm	Plano	NA	NA	NA	NA	NA	NA	NA	NA	NA	NA	NA	NA	NA	NA	NA	NA
1216	Live oak	Quercus virginiana	Plano	Texas	15th street	22.86	good	naturally_occurring	NA	15.24 to 30.48 cm	Plano	NA	NA	NA	NA	NA	NA	NA	NA	NA	NA	NA	NA	NA	NA	NA	NA
1217	Live oak	Quercus virginiana	Plano	Texas	15th street	10.16	good	naturally_occurring	NA	0 to 15.24 cm	Plano	NA	NA	NA	NA	NA	NA	NA	NA	NA	NA	NA	NA	NA	NA	NA	NA
1218	Live oak	Quercus virginiana	Plano	Texas	Parker road	13.97	good	naturally_occurring	NA	0 to 15.24 cm	Plano	NA	NA	NA	NA	NA	NA	NA	NA	NA	NA	NA	NA	NA	NA	NA	NA
1219	Live oak	Quercus virginiana	Plano	Texas	Parker road	12.7	good	naturally_occurring	NA	0 to 15.24 cm	Plano	NA	NA	NA	NA	NA	NA	NA	NA	NA	NA	NA	NA	NA	NA	NA	NA
1220	Live oak	Quercus virginiana	Plano	Texas	Parker road	12.7	good	naturally_occurring	NA	0 to 15.24 cm	Plano	NA	NA	NA	NA	NA	NA	NA	NA	NA	NA	NA	NA	NA	NA	NA	NA
1221	Live oak	Quercus virginiana	Plano	Texas	Parker road	15.24	good	naturally_occurring	NA	0 to 15.24 cm	Plano	NA	NA	NA	NA	NA	NA	NA	NA	NA	NA	NA	NA	NA	NA	NA	NA
1222	Live oak	Quercus virginiana	Plano	Texas	Parker road	11.43	good	naturally_occurring	NA	0 to 15.24 cm	Plano	NA	NA	NA	NA	NA	NA	NA	NA	NA	NA	NA	NA	NA	NA	NA	NA
1223	Live oak	Quercus virginiana	Plano	Texas	15th street	15.24	good	naturally_occurring	NA	0 to 15.24 cm	Plano	NA	NA	NA	NA	NA	NA	NA	NA	NA	NA	NA	NA	NA	NA	NA	NA
1224	Live oak	Quercus virginiana	Plano	Texas	15th street	12.7	fair	naturally_occurring	NA	0 to 15.24 cm	Plano	NA	NA	NA	NA	NA	NA	NA	NA	NA	NA	NA	NA	NA	NA	NA	NA
1225	Live oak	Quercus virginiana	Plano	Texas	15th street	12.7	good	naturally_occurring	NA	0 to 15.24 cm	Plano	NA	NA	NA	NA	NA	NA	NA	NA	NA	NA	NA	NA	NA	NA	NA	NA
1226	Live oak	Quercus virginiana	Plano	Texas	15th street	11.43	good	naturally_occurring	NA	0 to 15.24 cm	Plano	NA	NA	NA	NA	NA	NA	NA	NA	NA	NA	NA	NA	NA	NA	NA	NA
1227	Live oak	Quercus virginiana	Plano	Texas	15th street	17.78	good	naturally_occurring	NA	15.24 to 30.48 cm	Plano	NA	NA	NA	NA	NA	NA	NA	NA	NA	NA	NA	NA	NA	NA	NA	NA
1228	Live oak	Quercus virginiana	Plano	Texas	15th street	17.78	good	naturally_occurring	NA	15.24 to 30.48 cm	Plano	NA	NA	NA	NA	NA	NA	NA	NA	NA	NA	NA	NA	NA	NA	NA	NA
1229	Live oak	Quercus virginiana	Plano	Texas	Park blvd.	24.13	fair	naturally_occurring	NA	15.24 to 30.48 cm	Plano	NA	NA	NA	NA	NA	NA	NA	NA	NA	NA	NA	NA	NA	NA	NA	NA
1230	Live oak	Quercus virginiana	Plano	Texas	Park blvd.	29.21	good	naturally_occurring	NA	15.24 to 30.48 cm	Plano	NA	NA	NA	NA	NA	NA	NA	NA	NA	NA	NA	NA	NA	NA	NA	NA
1231	Live oak	Quercus virginiana	Plano	Texas	Park blvd.	16.51	good	naturally_occurring	NA	15.24 to 30.48 cm	Plano	NA	NA	NA	NA	NA	NA	NA	NA	NA	NA	NA	NA	NA	NA	NA	NA
1232	Live oak	Quercus virginiana	Plano	Texas	Park blvd.	22.86	fair	naturally_occurring	NA	15.24 to 30.48 cm	Plano	NA	NA	NA	NA	NA	NA	NA	NA	NA	NA	NA	NA	NA	NA	NA	NA
1233	Live oak	Quercus virginiana	Plano	Texas	Park blvd.	30.48	good	naturally_occurring	NA	15.24 to 30.48 cm	Plano	NA	NA	NA	NA	NA	NA	NA	NA	NA	NA	NA	NA	NA	NA	NA	NA
1234	Live oak	Quercus virginiana	Plano	Texas	Park blvd.	21.59	fair	naturally_occurring	NA	15.24 to 30.48 cm	Plano	NA	NA	NA	NA	NA	NA	NA	NA	NA	NA	NA	NA	NA	NA	NA	NA
1235	Live oak	Quercus virginiana	Plano	Texas	Park blvd.	21.59	fair	naturally_occurring	NA	15.24 to 30.48 cm	Plano	NA	NA	NA	NA	NA	NA	NA	NA	NA	NA	NA	NA	NA	NA	NA	NA
1236	Live oak	Quercus virginiana	Plano	Texas	Park blvd.	30.48	fair	naturally_occurring	NA	15.24 to 30.48 cm	Plano	NA	NA	NA	NA	NA	NA	NA	NA	NA	NA	NA	NA	NA	NA	NA	NA
1237	Live oak	Quercus virginiana	Plano	Texas	Park blvd.	20.32	good	naturally_occurring	NA	15.24 to 30.48 cm	Plano	NA	NA	NA	NA	NA	NA	NA	NA	NA	NA	NA	NA	NA	NA	NA	NA
1238	Live oak	Quercus virginiana	Plano	Texas	Park blvd.	35.56	fair	naturally_occurring	NA	30.48 to 45.72 cm	Plano	NA	NA	NA	NA	NA	NA	NA	NA	NA	NA	NA	NA	NA	NA	NA	NA
1239	Live oak	Quercus virginiana	Plano	Texas	Park blvd.	29.21	good	naturally_occurring	NA	15.24 to 30.48 cm	Plano	NA	NA	NA	NA	NA	NA	NA	NA	NA	NA	NA	NA	NA	NA	NA	NA
1240	Live oak	Quercus virginiana	Plano	Texas	Plano parkway	11.43	good	naturally_occurring	NA	0 to 15.24 cm	Plano	NA	NA	NA	NA	NA	NA	NA	NA	NA	NA	NA	NA	NA	NA	NA	NA
1241	Live oak	Quercus virginiana	Plano	Texas	Plano parkway	20.32	fair	naturally_occurring	NA	15.24 to 30.48 cm	Plano	NA	NA	NA	NA	NA	NA	NA	NA	NA	NA	NA	NA	NA	NA	NA	NA
1242	Live oak	Quercus virginiana	Plano	Texas	Plano parkway	6.35	poor	naturally_occurring	NA	0 to 15.24 cm	Plano	NA	NA	NA	NA	NA	NA	NA	NA	NA	NA	NA	NA	NA	NA	NA	NA
1243	Live oak	Quercus virginiana	Plano	Texas	Plano parkway	6.35	fair	naturally_occurring	NA	0 to 15.24 cm	Plano	NA	NA	NA	NA	NA	NA	NA	NA	NA	NA	NA	NA	NA	NA	NA	NA
1244	Live oak	Quercus virginiana	Plano	Texas	Plano parkway	24.13	fair	naturally_occurring	NA	15.24 to 30.48 cm	Plano	NA	NA	NA	NA	NA	NA	NA	NA	NA	NA	NA	NA	NA	NA	NA	NA
1245	Live oak	Quercus virginiana	Plano	Texas	Plano parkway	12.7	fair	naturally_occurring	NA	0 to 15.24 cm	Plano	NA	NA	NA	NA	NA	NA	NA	NA	NA	NA	NA	NA	NA	NA	NA	NA
1246	Live oak	Quercus virginiana	Plano	Texas	Plano parkway	8.89	fair	naturally_occurring	NA	0 to 15.24 cm	Plano	NA	NA	NA	NA	NA	NA	NA	NA	NA	NA	NA	NA	NA	NA	NA	NA
1247	Live oak	Quercus virginiana	Plano	Texas	Plano parkway	22.86	good	naturally_occurring	NA	15.24 to 30.48 cm	Plano	NA	NA	NA	NA	NA	NA	NA	NA	NA	NA	NA	NA	NA	NA	NA	NA
1248	Live oak	Quercus virginiana	Plano	Texas	Plano parkway	12.7	good	naturally_occurring	NA	0 to 15.24 cm	Plano	NA	NA	NA	NA	NA	NA	NA	NA	NA	NA	NA	NA	NA	NA	NA	NA
1249	Live oak	Quercus virginiana	Plano	Texas	Spring creek parkway	7.62	fair	naturally_occurring	NA	0 to 15.24 cm	Plano	NA	NA	NA	NA	NA	NA	NA	NA	NA	NA	NA	NA	NA	NA	NA	NA
1250	Live oak	Quercus virginiana	Plano	Texas	Spring creek parkway	40.64	good	naturally_occurring	NA	30.48 to 45.72 cm	Plano	NA	NA	NA	NA	NA	NA	NA	NA	NA	NA	NA	NA	NA	NA	NA	NA
1251	Live oak	Quercus virginiana	Plano	Texas	Spring creek parkway	8.89	good	naturally_occurring	NA	0 to 15.24 cm	Plano	NA	NA	NA	NA	NA	NA	NA	NA	NA	NA	NA	NA	NA	NA	NA	NA
1252	Live oak	Quercus virginiana	Plano	Texas	Spring creek parkway	35.56	good	naturally_occurring	NA	30.48 to 45.72 cm	Plano	NA	NA	NA	NA	NA	NA	NA	NA	NA	NA	NA	NA	NA	NA	NA	NA
1253	Live oak	Quercus virginiana	Plano	Texas	Spring creek parkway	10.16	good	naturally_occurring	NA	0 to 15.24 cm	Plano	NA	NA	NA	NA	NA	NA	NA	NA	NA	NA	NA	NA	NA	NA	NA	NA
1254	Live oak	Quercus virginiana	Plano	Texas	Spring creek parkway	10.16	good	naturally_occurring	NA	0 to 15.24 cm	Plano	NA	NA	NA	NA	NA	NA	NA	NA	NA	NA	NA	NA	NA	NA	NA	NA
1255	Live oak	Quercus virginiana	Plano	Texas	Willow bend dr	21.59	good	naturally_occurring	NA	15.24 to 30.48 cm	Plano	NA	NA	NA	NA	NA	NA	NA	NA	NA	NA	NA	NA	NA	NA	NA	NA
1256	Live oak	Quercus virginiana	Plano	Texas	Willow bend dr	30.48	good	naturally_occurring	NA	15.24 to 30.48 cm	Plano	NA	NA	NA	NA	NA	NA	NA	NA	NA	NA	NA	NA	NA	NA	NA	NA
1257	Live oak	Quercus virginiana	Plano	Texas	Willow bend dr	22.86	fair	naturally_occurring	NA	15.24 to 30.48 cm	Plano	NA	NA	NA	NA	NA	NA	NA	NA	NA	NA	NA	NA	NA	NA	NA	NA
1258	Live oak	Quercus virginiana	Plano	Texas	Willow bend dr	21.59	good	naturally_occurring	NA	15.24 to 30.48 cm	Plano	NA	NA	NA	NA	NA	NA	NA	NA	NA	NA	NA	NA	NA	NA	NA	NA
1259	Live oak	Quercus virginiana	Plano	Texas	Willow bend dr	22.86	fair	naturally_occurring	NA	15.24 to 30.48 cm	Plano	NA	NA	NA	NA	NA	NA	NA	NA	NA	NA	NA	NA	NA	NA	NA	NA
1260	Live oak	Quercus virginiana	Plano	Texas	Willow bend dr	22.86	good	naturally_occurring	NA	15.24 to 30.48 cm	Plano	NA	NA	NA	NA	NA	NA	NA	NA	NA	NA	NA	NA	NA	NA	NA	NA
1261	Live oak	Quercus virginiana	Plano	Texas	Willow bend dr	21.59	fair	naturally_occurring	NA	15.24 to 30.48 cm	Plano	NA	NA	NA	NA	NA	NA	NA	NA	NA	NA	NA	NA	NA	NA	NA	NA
1262	Live oak	Quercus virginiana	Plano	Texas	Willow bend dr	31.75	fair	naturally_occurring	NA	30.48 to 45.72 cm	Plano	NA	NA	NA	NA	NA	NA	NA	NA	NA	NA	NA	NA	NA	NA	NA	NA
1263	Live oak	Quercus virginiana	Plano	Texas	Willow bend dr	27.94	fair	naturally_occurring	NA	15.24 to 30.48 cm	Plano	NA	NA	NA	NA	NA	NA	NA	NA	NA	NA	NA	NA	NA	NA	NA	NA
1264	Live oak	Quercus virginiana	Plano	Texas	Willow bend dr	33.02	good	naturally_occurring	NA	30.48 to 45.72 cm	Plano	NA	NA	NA	NA	NA	NA	NA	NA	NA	NA	NA	NA	NA	NA	NA	NA
1265	Live oak	Quercus virginiana	Plano	Texas	Willow bend dr	21.59	good	naturally_occurring	NA	15.24 to 30.48 cm	Plano	NA	NA	NA	NA	NA	NA	NA	NA	NA	NA	NA	NA	NA	NA	NA	NA
1266	Live oak	Quercus virginiana	Plano	Texas	Willow bend dr	22.86	good	naturally_occurring	NA	15.24 to 30.48 cm	Plano	NA	NA	NA	NA	NA	NA	NA	NA	NA	NA	NA	NA	NA	NA	NA	NA
1267	Live oak	Quercus virginiana	Plano	Texas	Willow bend dr	24.13	fair	naturally_occurring	NA	15.24 to 30.48 cm	Plano	NA	NA	NA	NA	NA	NA	NA	NA	NA	NA	NA	NA	NA	NA	NA	NA
1268	Live oak	Quercus virginiana	Plano	Texas	Willow bend dr	24.13	good	naturally_occurring	NA	15.24 to 30.48 cm	Plano	NA	NA	NA	NA	NA	NA	NA	NA	NA	NA	NA	NA	NA	NA	NA	NA
1269	Live oak	Quercus virginiana	Plano	Texas	Willow bend dr	15.24	fair	naturally_occurring	NA	0 to 15.24 cm	Plano	NA	NA	NA	NA	NA	NA	NA	NA	NA	NA	NA	NA	NA	NA	NA	NA
1270	Live oak	Quercus virginiana	Plano	Texas	Willow bend dr	26.67	good	naturally_occurring	NA	15.24 to 30.48 cm	Plano	NA	NA	NA	NA	NA	NA	NA	NA	NA	NA	NA	NA	NA	NA	NA	NA
1271	Live oak	Quercus virginiana	Plano	Texas	Willow bend dr	24.13	good	naturally_occurring	NA	15.24 to 30.48 cm	Plano	NA	NA	NA	NA	NA	NA	NA	NA	NA	NA	NA	NA	NA	NA	NA	NA
1272	Live oak	Quercus virginiana	Plano	Texas	Willow bend dr	15.24	fair	naturally_occurring	NA	0 to 15.24 cm	Plano	NA	NA	NA	NA	NA	NA	NA	NA	NA	NA	NA	NA	NA	NA	NA	NA
1273	Live oak	Quercus virginiana	Plano	Texas	Willow bend dr	30.48	good	naturally_occurring	NA	15.24 to 30.48 cm	Plano	NA	NA	NA	NA	NA	NA	NA	NA	NA	NA	NA	NA	NA	NA	NA	NA
1274	Live oak	Quercus virginiana	Plano	Texas	Willow bend dr	21.59	fair	naturally_occurring	NA	15.24 to 30.48 cm	Plano	NA	NA	NA	NA	NA	NA	NA	NA	NA	NA	NA	NA	NA	NA	NA	NA
1275	Live oak	Quercus virginiana	Plano	Texas	Willow bend dr	25.4	good	naturally_occurring	NA	15.24 to 30.48 cm	Plano	NA	NA	NA	NA	NA	NA	NA	NA	NA	NA	NA	NA	NA	NA	NA	NA
1276	Live oak	Quercus virginiana	Plano	Texas	Willow bend dr	21.59	good	naturally_occurring	NA	15.24 to 30.48 cm	Plano	NA	NA	NA	NA	NA	NA	NA	NA	NA	NA	NA	NA	NA	NA	NA	NA
1277	Live oak	Quercus virginiana	Plano	Texas	Willow bend dr	22.86	good	naturally_occurring	NA	15.24 to 30.48 cm	Plano	NA	NA	NA	NA	NA	NA	NA	NA	NA	NA	NA	NA	NA	NA	NA	NA
1278	Live oak	Quercus virginiana	Plano	Texas	Willow bend dr	21.59	fair	naturally_occurring	NA	15.24 to 30.48 cm	Plano	NA	NA	NA	NA	NA	NA	NA	NA	NA	NA	NA	NA	NA	NA	NA	NA
1279	Live oak	Quercus virginiana	Plano	Texas	Willow bend dr	13.97	good	naturally_occurring	NA	0 to 15.24 cm	Plano	NA	NA	NA	NA	NA	NA	NA	NA	NA	NA	NA	NA	NA	NA	NA	NA
1280	Live oak	Quercus virginiana	Plano	Texas	Willow bend dr	22.86	good	naturally_occurring	NA	15.24 to 30.48 cm	Plano	NA	NA	NA	NA	NA	NA	NA	NA	NA	NA	NA	NA	NA	NA	NA	NA
1281	Live oak	Quercus virginiana	Plano	Texas	Willow bend dr	24.13	good	naturally_occurring	NA	15.24 to 30.48 cm	Plano	NA	NA	NA	NA	NA	NA	NA	NA	NA	NA	NA	NA	NA	NA	NA	NA
1282	Live oak	Quercus virginiana	Plano	Texas	Willow bend dr	27.94	fair	naturally_occurring	NA	15.24 to 30.48 cm	Plano	NA	NA	NA	NA	NA	NA	NA	NA	NA	NA	NA	NA	NA	NA	NA	NA
1283	Live oak	Quercus virginiana	Plano	Texas	Willow bend dr	35.56	good	naturally_occurring	NA	30.48 to 45.72 cm	Plano	NA	NA	NA	NA	NA	NA	NA	NA	NA	NA	NA	NA	NA	NA	NA	NA
1284	Live oak	Quercus virginiana	Plano	Texas	Willow bend dr	22.86	fair	naturally_occurring	NA	15.24 to 30.48 cm	Plano	NA	NA	NA	NA	NA	NA	NA	NA	NA	NA	NA	NA	NA	NA	NA	NA
1285	Live oak	Quercus virginiana	Plano	Texas	Spring creek parkway	38.1	fair	naturally_occurring	NA	30.48 to 45.72 cm	Plano	NA	NA	NA	NA	NA	NA	NA	NA	NA	NA	NA	NA	NA	NA	NA	NA
1286	Live oak	Quercus virginiana	Plano	Texas	Spring creek parkway	20.32	fair	naturally_occurring	NA	15.24 to 30.48 cm	Plano	NA	NA	NA	NA	NA	NA	NA	NA	NA	NA	NA	NA	NA	NA	NA	NA
1287	Live oak	Quercus virginiana	Plano	Texas	Spring creek parkway	27.94	good	naturally_occurring	NA	15.24 to 30.48 cm	Plano	NA	NA	NA	NA	NA	NA	NA	NA	NA	NA	NA	NA	NA	NA	NA	NA
1288	Live oak	Quercus virginiana	Plano	Texas	Spring creek parkway	20.32	fair	naturally_occurring	NA	15.24 to 30.48 cm	Plano	NA	NA	NA	NA	NA	NA	NA	NA	NA	NA	NA	NA	NA	NA	NA	NA
1289	Live oak	Quercus virginiana	Plano	Texas	Spring creek parkway	35.56	good	naturally_occurring	NA	30.48 to 45.72 cm	Plano	NA	NA	NA	NA	NA	NA	NA	NA	NA	NA	NA	NA	NA	NA	NA	NA
1290	Live oak	Quercus virginiana	Plano	Texas	Spring creek parkway	40.64	good	naturally_occurring	NA	30.48 to 45.72 cm	Plano	NA	NA	NA	NA	NA	NA	NA	NA	NA	NA	NA	NA	NA	NA	NA	NA
1291	Live oak	Quercus virginiana	Plano	Texas	Spring creek parkway	8.89	poor	naturally_occurring	NA	0 to 15.24 cm	Plano	NA	NA	NA	NA	NA	NA	NA	NA	NA	NA	NA	NA	NA	NA	NA	NA
1292	Live oak	Quercus virginiana	Plano	Texas	Spring creek parkway	10.16	fair	naturally_occurring	NA	0 to 15.24 cm	Plano	NA	NA	NA	NA	NA	NA	NA	NA	NA	NA	NA	NA	NA	NA	NA	NA
1293	Live oak	Quercus virginiana	Plano	Texas	Spring creek parkway	7.62	fair	naturally_occurring	NA	0 to 15.24 cm	Plano	NA	NA	NA	NA	NA	NA	NA	NA	NA	NA	NA	NA	NA	NA	NA	NA
1294	Live oak	Quercus virginiana	Plano	Texas	Spring creek parkway	20.32	good	naturally_occurring	NA	15.24 to 30.48 cm	Plano	NA	NA	NA	NA	NA	NA	NA	NA	NA	NA	NA	NA	NA	NA	NA	NA
1295	Live oak	Quercus virginiana	Plano	Texas	Spring creek parkway	8.89	fair	naturally_occurring	NA	0 to 15.24 cm	Plano	NA	NA	NA	NA	NA	NA	NA	NA	NA	NA	NA	NA	NA	NA	NA	NA
1296	Live oak	Quercus virginiana	Plano	Texas	Spring creek parkway	10.16	fair	naturally_occurring	NA	0 to 15.24 cm	Plano	NA	NA	NA	NA	NA	NA	NA	NA	NA	NA	NA	NA	NA	NA	NA	NA
1297	Live oak	Quercus virginiana	Plano	Texas	Spring creek parkway	7.62	fair	naturally_occurring	NA	0 to 15.24 cm	Plano	NA	NA	NA	NA	NA	NA	NA	NA	NA	NA	NA	NA	NA	NA	NA	NA
1298	Live oak	Quercus virginiana	Plano	Texas	Spring creek parkway	10.16	poor	naturally_occurring	NA	0 to 15.24 cm	Plano	NA	NA	NA	NA	NA	NA	NA	NA	NA	NA	NA	NA	NA	NA	NA	NA
1299	Live oak	Quercus virginiana	Plano	Texas	Spring creek parkway	7.62	NA	naturally_occurring	NA	0 to 15.24 cm	Plano	NA	NA	NA	NA	NA	NA	NA	NA	NA	NA	NA	NA	NA	NA	NA	NA
1300	Live oak	Quercus virginiana	Plano	Texas	Spring creek parkway	8.89	fair	naturally_occurring	NA	0 to 15.24 cm	Plano	NA	NA	NA	NA	NA	NA	NA	NA	NA	NA	NA	NA	NA	NA	NA	NA
1301	Live oak	Quercus virginiana	Plano	Texas	Spring creek parkway	7.62	poor	naturally_occurring	NA	0 to 15.24 cm	Plano	NA	NA	NA	NA	NA	NA	NA	NA	NA	NA	NA	NA	NA	NA	NA	NA
1302	Live oak	Quercus virginiana	Plano	Texas	Spring creek parkway	8.89	good	naturally_occurring	NA	0 to 15.24 cm	Plano	NA	NA	NA	NA	NA	NA	NA	NA	NA	NA	NA	NA	NA	NA	NA	NA
1303	Live oak	Quercus virginiana	Plano	Texas	Spring creek parkway	8.89	fair	naturally_occurring	NA	0 to 15.24 cm	Plano	NA	NA	NA	NA	NA	NA	NA	NA	NA	NA	NA	NA	NA	NA	NA	NA
1304	Live oak	Quercus virginiana	Plano	Texas	Spring creek parkway	11.43	good	naturally_occurring	NA	0 to 15.24 cm	Plano	NA	NA	NA	NA	NA	NA	NA	NA	NA	NA	NA	NA	NA	NA	NA	NA
1305	Live oak	Quercus virginiana	Plano	Texas	Spring creek parkway	11.43	good	naturally_occurring	NA	0 to 15.24 cm	Plano	NA	NA	NA	NA	NA	NA	NA	NA	NA	NA	NA	NA	NA	NA	NA	NA
1306	Live oak	Quercus virginiana	Plano	Texas	Spring creek parkway	8.89	good	naturally_occurring	NA	0 to 15.24 cm	Plano	NA	NA	NA	NA	NA	NA	NA	NA	NA	NA	NA	NA	NA	NA	NA	NA
1307	Live oak	Quercus virginiana	Plano	Texas	Spring creek parkway	5.08	good	naturally_occurring	NA	0 to 15.24 cm	Plano	NA	NA	NA	NA	NA	NA	NA	NA	NA	NA	NA	NA	NA	NA	NA	NA
1308	Live oak	Quercus virginiana	Plano	Texas	Spring creek parkway	10.16	good	naturally_occurring	NA	0 to 15.24 cm	Plano	NA	NA	NA	NA	NA	NA	NA	NA	NA	NA	NA	NA	NA	NA	NA	NA
1309	Live oak	Quercus virginiana	Plano	Texas	Spring creek parkway	7.62	good	naturally_occurring	NA	0 to 15.24 cm	Plano	NA	NA	NA	NA	NA	NA	NA	NA	NA	NA	NA	NA	NA	NA	NA	NA
1310	Live oak	Quercus virginiana	Plano	Texas	Spring creek parkway	8.89	fair	naturally_occurring	NA	0 to 15.24 cm	Plano	NA	NA	NA	NA	NA	NA	NA	NA	NA	NA	NA	NA	NA	NA	NA	NA
1311	Live oak	Quercus virginiana	Plano	Texas	Spring creek parkway	16.51	good	naturally_occurring	NA	15.24 to 30.48 cm	Plano	NA	NA	NA	NA	NA	NA	NA	NA	NA	NA	NA	NA	NA	NA	NA	NA
1312	Live oak	Quercus virginiana	Plano	Texas	Spring creek parkway	10.16	good	naturally_occurring	NA	0 to 15.24 cm	Plano	NA	NA	NA	NA	NA	NA	NA	NA	NA	NA	NA	NA	NA	NA	NA	NA
1313	Live oak	Quercus virginiana	Plano	Texas	Spring creek parkway	7.62	good	naturally_occurring	NA	0 to 15.24 cm	Plano	NA	NA	NA	NA	NA	NA	NA	NA	NA	NA	NA	NA	NA	NA	NA	NA
1314	Live oak	Quercus virginiana	Plano	Texas	Spring creek parkway	33.02	good	naturally_occurring	NA	30.48 to 45.72 cm	Plano	NA	NA	NA	NA	NA	NA	NA	NA	NA	NA	NA	NA	NA	NA	NA	NA
1315	Live oak	Quercus virginiana	Plano	Texas	Spring creek parkway	5.08	good	naturally_occurring	NA	0 to 15.24 cm	Plano	NA	NA	NA	NA	NA	NA	NA	NA	NA	NA	NA	NA	NA	NA	NA	NA
1316	Live oak	Quercus virginiana	Plano	Texas	Spring creek parkway	8.89	fair	naturally_occurring	NA	0 to 15.24 cm	Plano	NA	NA	NA	NA	NA	NA	NA	NA	NA	NA	NA	NA	NA	NA	NA	NA
1317	Live oak	Quercus virginiana	Plano	Texas	Spring creek parkway	7.62	good	naturally_occurring	NA	0 to 15.24 cm	Plano	NA	NA	NA	NA	NA	NA	NA	NA	NA	NA	NA	NA	NA	NA	NA	NA
1318	Live oak	Quercus virginiana	Plano	Texas	Tulane_ventura	12.7	fair	naturally_occurring	NA	0 to 15.24 cm	Plano	NA	NA	NA	NA	NA	NA	NA	NA	NA	NA	NA	NA	NA	NA	NA	NA
1319	Live oak	Quercus virginiana	Plano	Texas	Tulane_ventura	19.05	fair	naturally_occurring	NA	15.24 to 30.48 cm	Plano	NA	NA	NA	NA	NA	NA	NA	NA	NA	NA	NA	NA	NA	NA	NA	NA
1320	Live oak	Quercus virginiana	Plano	Texas	Tulane_ventura	20.32	fair	naturally_occurring	NA	15.24 to 30.48 cm	Plano	NA	NA	NA	NA	NA	NA	NA	NA	NA	NA	NA	NA	NA	NA	NA	NA
1321	Live oak	Quercus virginiana	Plano	Texas	Tulane_ventura	13.97	fair	naturally_occurring	NA	0 to 15.24 cm	Plano	NA	NA	NA	NA	NA	NA	NA	NA	NA	NA	NA	NA	NA	NA	NA	NA
1322	Live oak	Quercus virginiana	Plano	Texas	Tulane_ventura	21.59	poor	naturally_occurring	NA	15.24 to 30.48 cm	Plano	NA	NA	NA	NA	NA	NA	NA	NA	NA	NA	NA	NA	NA	NA	NA	NA
1323	Live oak	Quercus virginiana	Plano	Texas	Tulane_ventura	16.51	fair	naturally_occurring	NA	15.24 to 30.48 cm	Plano	NA	NA	NA	NA	NA	NA	NA	NA	NA	NA	NA	NA	NA	NA	NA	NA
1324	Live oak	Quercus virginiana	Plano	Texas	Independence pkwy	7.62	poor	naturally_occurring	NA	0 to 15.24 cm	Plano	NA	NA	NA	NA	NA	NA	NA	NA	NA	NA	NA	NA	NA	NA	NA	NA
1325	Live oak	Quercus virginiana	Plano	Texas	Independence pkwy	11.43	fair	naturally_occurring	NA	0 to 15.24 cm	Plano	NA	NA	NA	NA	NA	NA	NA	NA	NA	NA	NA	NA	NA	NA	NA	NA
1326	Live oak	Quercus virginiana	Plano	Texas	Independence pkwy	10.16	good	naturally_occurring	NA	0 to 15.24 cm	Plano	NA	NA	NA	NA	NA	NA	NA	NA	NA	NA	NA	NA	NA	NA	NA	NA
1327	Live oak	Quercus virginiana	Plano	Texas	Hedgcoxe road	10.16	good	naturally_occurring	NA	0 to 15.24 cm	Plano	NA	NA	NA	NA	NA	NA	NA	NA	NA	NA	NA	NA	NA	NA	NA	NA
1328	Live oak	Quercus virginiana	Plano	Texas	Spring creek parkway	11.43	good	naturally_occurring	NA	0 to 15.24 cm	Plano	NA	NA	NA	NA	NA	NA	NA	NA	NA	NA	NA	NA	NA	NA	NA	NA
1329	Live oak	Quercus virginiana	Plano	Texas	Spring creek parkway	10.16	fair	naturally_occurring	NA	0 to 15.24 cm	Plano	NA	NA	NA	NA	NA	NA	NA	NA	NA	NA	NA	NA	NA	NA	NA	NA
1330	Live oak	Quercus virginiana	Plano	Texas	Tulane_ventura	20.32	fair	naturally_occurring	NA	15.24 to 30.48 cm	Plano	NA	NA	NA	NA	NA	NA	NA	NA	NA	NA	NA	NA	NA	NA	NA	NA
1331	Live oak	Quercus virginiana	Plano	Texas	Tulane_ventura	15.24	fair	naturally_occurring	NA	0 to 15.24 cm	Plano	NA	NA	NA	NA	NA	NA	NA	NA	NA	NA	NA	NA	NA	NA	NA	NA
1332	Live oak	Quercus virginiana	Plano	Texas	Tulane_ventura	22.86	fair	naturally_occurring	NA	15.24 to 30.48 cm	Plano	NA	NA	NA	NA	NA	NA	NA	NA	NA	NA	NA	NA	NA	NA	NA	NA
1333	Live oak	Quercus virginiana	Plano	Texas	Independence pkwy	33.02	good	naturally_occurring	NA	30.48 to 45.72 cm	Plano	NA	NA	NA	NA	NA	NA	NA	NA	NA	NA	NA	NA	NA	NA	NA	NA
1334	Live oak	Quercus virginiana	Plano	Texas	Independence pkwy	17.78	good	naturally_occurring	NA	15.24 to 30.48 cm	Plano	NA	NA	NA	NA	NA	NA	NA	NA	NA	NA	NA	NA	NA	NA	NA	NA
1335	Live oak	Quercus virginiana	Plano	Texas	Independence pkwy	5.08	good	naturally_occurring	NA	0 to 15.24 cm	Plano	NA	NA	NA	NA	NA	NA	NA	NA	NA	NA	NA	NA	NA	NA	NA	NA
1336	Live oak	Quercus virginiana	Plano	Texas	Independence pkwy	16.51	fair	naturally_occurring	NA	15.24 to 30.48 cm	Plano	NA	NA	NA	NA	NA	NA	NA	NA	NA	NA	NA	NA	NA	NA	NA	NA
1337	Live oak	Quercus virginiana	Plano	Texas	Independence pkwy	17.78	good	naturally_occurring	NA	15.24 to 30.48 cm	Plano	NA	NA	NA	NA	NA	NA	NA	NA	NA	NA	NA	NA	NA	NA	NA	NA
1338	Live oak	Quercus virginiana	Plano	Texas	Independence pkwy	17.78	good	naturally_occurring	NA	15.24 to 30.48 cm	Plano	NA	NA	NA	NA	NA	NA	NA	NA	NA	NA	NA	NA	NA	NA	NA	NA
1339	Live oak	Quercus virginiana	Plano	Texas	Independence pkwy	10.16	good	naturally_occurring	NA	0 to 15.24 cm	Plano	NA	NA	NA	NA	NA	NA	NA	NA	NA	NA	NA	NA	NA	NA	NA	NA
1340	Live oak	Quercus virginiana	Plano	Texas	Independence pkwy	6.35	fair	naturally_occurring	NA	0 to 15.24 cm	Plano	NA	NA	NA	NA	NA	NA	NA	NA	NA	NA	NA	NA	NA	NA	NA	NA
1341	Live oak	Quercus virginiana	Plano	Texas	Spring creek parkway	10.16	poor	naturally_occurring	NA	0 to 15.24 cm	Plano	NA	NA	NA	NA	NA	NA	NA	NA	NA	NA	NA	NA	NA	NA	NA	NA
1342	Live oak	Quercus virginiana	Plano	Texas	Spring creek parkway	45.72	good	naturally_occurring	NA	30.48 to 45.72 cm	Plano	NA	NA	NA	NA	NA	NA	NA	NA	NA	NA	NA	NA	NA	NA	NA	NA
1343	Live oak	Quercus virginiana	Plano	Texas	Independence pkwy	8.89	good	naturally_occurring	NA	0 to 15.24 cm	Plano	NA	NA	NA	NA	NA	NA	NA	NA	NA	NA	NA	NA	NA	NA	NA	NA
1344	Live oak	Quercus virginiana	Plano	Texas	Independence pkwy	7.62	fair	naturally_occurring	NA	0 to 15.24 cm	Plano	NA	NA	NA	NA	NA	NA	NA	NA	NA	NA	NA	NA	NA	NA	NA	NA
1345	Live oak	Quercus virginiana	Plano	Texas	Spring creek parkway	20.32	good	naturally_occurring	NA	15.24 to 30.48 cm	Plano	NA	NA	NA	NA	NA	NA	NA	NA	NA	NA	NA	NA	NA	NA	NA	NA
1346	Live oak	Quercus virginiana	Plano	Texas	Spring creek parkway	7.62	poor	naturally_occurring	NA	0 to 15.24 cm	Plano	NA	NA	NA	NA	NA	NA	NA	NA	NA	NA	NA	NA	NA	NA	NA	NA
1347	Live oak	Quercus virginiana	Plano	Texas	Spring creek parkway	8.89	good	naturally_occurring	NA	0 to 15.24 cm	Plano	NA	NA	NA	NA	NA	NA	NA	NA	NA	NA	NA	NA	NA	NA	NA	NA
1348	Live oak	Quercus virginiana	Plano	Texas	Spring creek parkway	35.56	fair	naturally_occurring	NA	30.48 to 45.72 cm	Plano	NA	NA	NA	NA	NA	NA	NA	NA	NA	NA	NA	NA	NA	NA	NA	NA
1349	Live oak	Quercus virginiana	Plano	Texas	Spring creek parkway	22.86	good	naturally_occurring	NA	15.24 to 30.48 cm	Plano	NA	NA	NA	NA	NA	NA	NA	NA	NA	NA	NA	NA	NA	NA	NA	NA
1350	Live oak	Quercus virginiana	Plano	Texas	Spring creek parkway	11.43	good	naturally_occurring	NA	0 to 15.24 cm	Plano	NA	NA	NA	NA	NA	NA	NA	NA	NA	NA	NA	NA	NA	NA	NA	NA
1351	Live oak	Quercus virginiana	Plano	Texas	Spring creek parkway	8.89	fair	naturally_occurring	NA	0 to 15.24 cm	Plano	NA	NA	NA	NA	NA	NA	NA	NA	NA	NA	NA	NA	NA	NA	NA	NA
1352	Live oak	Quercus virginiana	Plano	Texas	Preston meadow dr	15.24	good	naturally_occurring	NA	0 to 15.24 cm	Plano	NA	NA	NA	NA	NA	NA	NA	NA	NA	NA	NA	NA	NA	NA	NA	NA
1353	Live oak	Quercus virginiana	Plano	Texas	Preston meadow dr	15.24	fair	naturally_occurring	NA	0 to 15.24 cm	Plano	NA	NA	NA	NA	NA	NA	NA	NA	NA	NA	NA	NA	NA	NA	NA	NA
1354	Live oak	Quercus virginiana	Plano	Texas	Preston meadow dr	15.24	good	naturally_occurring	NA	0 to 15.24 cm	Plano	NA	NA	NA	NA	NA	NA	NA	NA	NA	NA	NA	NA	NA	NA	NA	NA
1355	Live oak	Quercus virginiana	Plano	Texas	Preston meadow dr	16.51	good	naturally_occurring	NA	15.24 to 30.48 cm	Plano	NA	NA	NA	NA	NA	NA	NA	NA	NA	NA	NA	NA	NA	NA	NA	NA
1356	Live oak	Quercus virginiana	Plano	Texas	Preston meadow dr	15.24	good	naturally_occurring	NA	0 to 15.24 cm	Plano	NA	NA	NA	NA	NA	NA	NA	NA	NA	NA	NA	NA	NA	NA	NA	NA
1357	Live oak	Quercus virginiana	Plano	Texas	Tennyson pkwy	13.97	good	naturally_occurring	NA	0 to 15.24 cm	Plano	NA	NA	NA	NA	NA	NA	NA	NA	NA	NA	NA	NA	NA	NA	NA	NA
1358	Live oak	Quercus virginiana	Plano	Texas	Archgate drive	15.24	good	naturally_occurring	NA	0 to 15.24 cm	Plano	NA	NA	NA	NA	NA	NA	NA	NA	NA	NA	NA	NA	NA	NA	NA	NA
1359	Live oak	Quercus virginiana	Plano	Texas	Tulane_ventura	10.16	fair	naturally_occurring	NA	0 to 15.24 cm	Plano	NA	NA	NA	NA	NA	NA	NA	NA	NA	NA	NA	NA	NA	NA	NA	NA
1360	Live oak	Quercus virginiana	Plano	Texas	Tulane_ventura	8.89	good	naturally_occurring	NA	0 to 15.24 cm	Plano	NA	NA	NA	NA	NA	NA	NA	NA	NA	NA	NA	NA	NA	NA	NA	NA
1361	Live oak	Quercus virginiana	Plano	Texas	Tulane_ventura	15.24	good	naturally_occurring	NA	0 to 15.24 cm	Plano	NA	NA	NA	NA	NA	NA	NA	NA	NA	NA	NA	NA	NA	NA	NA	NA
1362	Live oak	Quercus virginiana	Plano	Texas	Tulane_ventura	11.43	good	naturally_occurring	NA	0 to 15.24 cm	Plano	NA	NA	NA	NA	NA	NA	NA	NA	NA	NA	NA	NA	NA	NA	NA	NA
1363	Live oak	Quercus virginiana	Plano	Texas	Tulane_ventura	12.7	good	naturally_occurring	NA	0 to 15.24 cm	Plano	NA	NA	NA	NA	NA	NA	NA	NA	NA	NA	NA	NA	NA	NA	NA	NA
1364	Live oak	Quercus virginiana	Plano	Texas	Tulane_ventura	11.43	good	naturally_occurring	NA	0 to 15.24 cm	Plano	NA	NA	NA	NA	NA	NA	NA	NA	NA	NA	NA	NA	NA	NA	NA	NA
1365	Live oak	Quercus virginiana	Plano	Texas	Tulane_ventura	22.86	good	naturally_occurring	NA	15.24 to 30.48 cm	Plano	NA	NA	NA	NA	NA	NA	NA	NA	NA	NA	NA	NA	NA	NA	NA	NA
1366	Live oak	Quercus virginiana	Plano	Texas	Preston road	13.97	fair	naturally_occurring	NA	0 to 15.24 cm	Plano	NA	NA	NA	NA	NA	NA	NA	NA	NA	NA	NA	NA	NA	NA	NA	NA
1367	Live oak	Quercus virginiana	Plano	Texas	Preston road	16.51	good	naturally_occurring	NA	15.24 to 30.48 cm	Plano	NA	NA	NA	NA	NA	NA	NA	NA	NA	NA	NA	NA	NA	NA	NA	NA
1368	Live oak	Quercus virginiana	Plano	Texas	Preston road	15.24	fair	naturally_occurring	NA	0 to 15.24 cm	Plano	NA	NA	NA	NA	NA	NA	NA	NA	NA	NA	NA	NA	NA	NA	NA	NA
1369	Live oak	Quercus virginiana	Plano	Texas	Preston road	19.05	good	naturally_occurring	NA	15.24 to 30.48 cm	Plano	NA	NA	NA	NA	NA	NA	NA	NA	NA	NA	NA	NA	NA	NA	NA	NA
1370	Live oak	Quercus virginiana	Plano	Texas	Stratford dr	7.62	good	naturally_occurring	NA	0 to 15.24 cm	Plano	NA	NA	NA	NA	NA	NA	NA	NA	NA	NA	NA	NA	NA	NA	NA	NA
1371	Live oak	Quercus virginiana	Plano	Texas	Stratford dr	11.43	good	naturally_occurring	NA	0 to 15.24 cm	Plano	NA	NA	NA	NA	NA	NA	NA	NA	NA	NA	NA	NA	NA	NA	NA	NA
1372	Live oak	Quercus virginiana	Plano	Texas	Stratford dr	11.43	good	naturally_occurring	NA	0 to 15.24 cm	Plano	NA	NA	NA	NA	NA	NA	NA	NA	NA	NA	NA	NA	NA	NA	NA	NA
1373	Live oak	Quercus virginiana	Plano	Texas	Stratford dr	12.7	good	naturally_occurring	NA	0 to 15.24 cm	Plano	NA	NA	NA	NA	NA	NA	NA	NA	NA	NA	NA	NA	NA	NA	NA	NA
1374	Live oak	Quercus virginiana	Plano	Texas	Tennyson pkwy	15.24	fair	naturally_occurring	NA	0 to 15.24 cm	Plano	NA	NA	NA	NA	NA	NA	NA	NA	NA	NA	NA	NA	NA	NA	NA	NA
1375	Live oak	Quercus virginiana	Plano	Texas	Tennyson pkwy	15.24	good	naturally_occurring	NA	0 to 15.24 cm	Plano	NA	NA	NA	NA	NA	NA	NA	NA	NA	NA	NA	NA	NA	NA	NA	NA
1376	Live oak	Quercus virginiana	Plano	Texas	Tennyson pkwy	16.51	good	naturally_occurring	NA	15.24 to 30.48 cm	Plano	NA	NA	NA	NA	NA	NA	NA	NA	NA	NA	NA	NA	NA	NA	NA	NA
1377	Live oak	Quercus virginiana	Plano	Texas	Tennyson pkwy	16.51	good	naturally_occurring	NA	15.24 to 30.48 cm	Plano	NA	NA	NA	NA	NA	NA	NA	NA	NA	NA	NA	NA	NA	NA	NA	NA
1378	Live oak	Quercus virginiana	Plano	Texas	Tennyson pkwy	13.97	good	naturally_occurring	NA	0 to 15.24 cm	Plano	NA	NA	NA	NA	NA	NA	NA	NA	NA	NA	NA	NA	NA	NA	NA	NA
1379	Live oak	Quercus virginiana	Plano	Texas	Tennyson pkwy	8.89	good	naturally_occurring	NA	0 to 15.24 cm	Plano	NA	NA	NA	NA	NA	NA	NA	NA	NA	NA	NA	NA	NA	NA	NA	NA
1380	Live oak	Quercus virginiana	Plano	Texas	Tulane_ventura	22.86	good	naturally_occurring	NA	15.24 to 30.48 cm	Plano	NA	NA	NA	NA	NA	NA	NA	NA	NA	NA	NA	NA	NA	NA	NA	NA
1381	Live oak	Quercus virginiana	Plano	Texas	Tulane_ventura	21.59	good	naturally_occurring	NA	15.24 to 30.48 cm	Plano	NA	NA	NA	NA	NA	NA	NA	NA	NA	NA	NA	NA	NA	NA	NA	NA
1382	Live oak	Quercus virginiana	Plano	Texas	Tulane_ventura	21.59	fair	naturally_occurring	NA	15.24 to 30.48 cm	Plano	NA	NA	NA	NA	NA	NA	NA	NA	NA	NA	NA	NA	NA	NA	NA	NA
1383	Live oak	Quercus virginiana	Plano	Texas	Tulane_ventura	16.51	fair	naturally_occurring	NA	15.24 to 30.48 cm	Plano	NA	NA	NA	NA	NA	NA	NA	NA	NA	NA	NA	NA	NA	NA	NA	NA
1384	Live oak	Quercus virginiana	Plano	Texas	Tulane_ventura	17.78	fair	naturally_occurring	NA	15.24 to 30.48 cm	Plano	NA	NA	NA	NA	NA	NA	NA	NA	NA	NA	NA	NA	NA	NA	NA	NA
1385	Live oak	Quercus virginiana	Plano	Texas	Tulane_ventura	17.78	fair	naturally_occurring	NA	15.24 to 30.48 cm	Plano	NA	NA	NA	NA	NA	NA	NA	NA	NA	NA	NA	NA	NA	NA	NA	NA
1386	Live oak	Quercus virginiana	Plano	Texas	Tulane_ventura	15.24	fair	naturally_occurring	NA	0 to 15.24 cm	Plano	NA	NA	NA	NA	NA	NA	NA	NA	NA	NA	NA	NA	NA	NA	NA	NA
1387	Live oak	Quercus virginiana	Plano	Texas	Custer road	7.62	fair	naturally_occurring	NA	0 to 15.24 cm	Plano	NA	NA	NA	NA	NA	NA	NA	NA	NA	NA	NA	NA	NA	NA	NA	NA
1388	Live oak	Quercus virginiana	Plano	Texas	Custer road	5.08	good	naturally_occurring	NA	0 to 15.24 cm	Plano	NA	NA	NA	NA	NA	NA	NA	NA	NA	NA	NA	NA	NA	NA	NA	NA
1389	Live oak	Quercus virginiana	Plano	Texas	Custer road	8.89	fair	naturally_occurring	NA	0 to 15.24 cm	Plano	NA	NA	NA	NA	NA	NA	NA	NA	NA	NA	NA	NA	NA	NA	NA	NA
1390	Live oak	Quercus virginiana	Plano	Texas	Midway road	27.94	good	naturally_occurring	NA	15.24 to 30.48 cm	Plano	NA	NA	NA	NA	NA	NA	NA	NA	NA	NA	NA	NA	NA	NA	NA	NA
1391	Live oak	Quercus virginiana	Plano	Texas	Midway road	27.94	good	naturally_occurring	NA	15.24 to 30.48 cm	Plano	NA	NA	NA	NA	NA	NA	NA	NA	NA	NA	NA	NA	NA	NA	NA	NA
1392	Live oak	Quercus virginiana	Plano	Texas	Midway road	27.94	fair	naturally_occurring	NA	15.24 to 30.48 cm	Plano	NA	NA	NA	NA	NA	NA	NA	NA	NA	NA	NA	NA	NA	NA	NA	NA
1393	Live oak	Quercus virginiana	Plano	Texas	Midway road	24.13	fair	naturally_occurring	NA	15.24 to 30.48 cm	Plano	NA	NA	NA	NA	NA	NA	NA	NA	NA	NA	NA	NA	NA	NA	NA	NA
1394	Live oak	Quercus virginiana	Plano	Texas	Ohio drive	8.89	good	naturally_occurring	NA	0 to 15.24 cm	Plano	NA	NA	NA	NA	NA	NA	NA	NA	NA	NA	NA	NA	NA	NA	NA	NA
1395	Live oak	Quercus virginiana	Plano	Texas	Ohio drive	7.62	good	naturally_occurring	NA	0 to 15.24 cm	Plano	NA	NA	NA	NA	NA	NA	NA	NA	NA	NA	NA	NA	NA	NA	NA	NA
1396	Live oak	Quercus virginiana	Plano	Texas	Ohio drive	10.16	good	naturally_occurring	NA	0 to 15.24 cm	Plano	NA	NA	NA	NA	NA	NA	NA	NA	NA	NA	NA	NA	NA	NA	NA	NA
1397	Live oak	Quercus virginiana	Plano	Texas	Parkwood blvd	20.32	fair	naturally_occurring	NA	15.24 to 30.48 cm	Plano	NA	NA	NA	NA	NA	NA	NA	NA	NA	NA	NA	NA	NA	NA	NA	NA
1398	Live oak	Quercus virginiana	Plano	Texas	Parkwood blvd	20.32	fair	naturally_occurring	NA	15.24 to 30.48 cm	Plano	NA	NA	NA	NA	NA	NA	NA	NA	NA	NA	NA	NA	NA	NA	NA	NA
1399	Live oak	Quercus virginiana	Plano	Texas	Parkwood blvd	20.32	poor	naturally_occurring	NA	15.24 to 30.48 cm	Plano	NA	NA	NA	NA	NA	NA	NA	NA	NA	NA	NA	NA	NA	NA	NA	NA
1400	Live oak	Quercus virginiana	Plano	Texas	Parkwood blvd	25.4	fair	naturally_occurring	NA	15.24 to 30.48 cm	Plano	NA	NA	NA	NA	NA	NA	NA	NA	NA	NA	NA	NA	NA	NA	NA	NA
1401	Live oak	Quercus virginiana	Plano	Texas	Parkwood blvd	21.59	fair	naturally_occurring	NA	15.24 to 30.48 cm	Plano	NA	NA	NA	NA	NA	NA	NA	NA	NA	NA	NA	NA	NA	NA	NA	NA
1402	Live oak	Quercus virginiana	Plano	Texas	Parkwood blvd	22.86	poor	naturally_occurring	NA	15.24 to 30.48 cm	Plano	NA	NA	NA	NA	NA	NA	NA	NA	NA	NA	NA	NA	NA	NA	NA	NA
1403	Live oak	Quercus virginiana	Plano	Texas	Preston meadow dr	15.24	good	naturally_occurring	NA	0 to 15.24 cm	Plano	NA	NA	NA	NA	NA	NA	NA	NA	NA	NA	NA	NA	NA	NA	NA	NA
1404	Live oak	Quercus virginiana	Plano	Texas	Preston meadow dr	15.24	good	naturally_occurring	NA	0 to 15.24 cm	Plano	NA	NA	NA	NA	NA	NA	NA	NA	NA	NA	NA	NA	NA	NA	NA	NA
1405	Live oak	Quercus virginiana	Plano	Texas	Davis library	11.43	fair	naturally_occurring	NA	0 to 15.24 cm	Plano	NA	NA	NA	NA	NA	NA	NA	NA	NA	NA	NA	NA	NA	NA	NA	NA
1406	Live oak	Quercus virginiana	Plano	Texas	Davis library	12.7	good	naturally_occurring	NA	0 to 15.24 cm	Plano	NA	NA	NA	NA	NA	NA	NA	NA	NA	NA	NA	NA	NA	NA	NA	NA
1407	Live oak	Quercus virginiana	Plano	Texas	Davis library	12.7	good	naturally_occurring	NA	0 to 15.24 cm	Plano	NA	NA	NA	NA	NA	NA	NA	NA	NA	NA	NA	NA	NA	NA	NA	NA
1408	Live oak	Quercus virginiana	Plano	Texas	Davis library	10.16	poor	naturally_occurring	NA	0 to 15.24 cm	Plano	NA	NA	NA	NA	NA	NA	NA	NA	NA	NA	NA	NA	NA	NA	NA	NA
1409	Live oak	Quercus virginiana	Plano	Texas	Davis library	12.7	good	naturally_occurring	NA	0 to 15.24 cm	Plano	NA	NA	NA	NA	NA	NA	NA	NA	NA	NA	NA	NA	NA	NA	NA	NA
1410	Live oak	Quercus virginiana	Plano	Texas	Davis library	10.16	good	naturally_occurring	NA	0 to 15.24 cm	Plano	NA	NA	NA	NA	NA	NA	NA	NA	NA	NA	NA	NA	NA	NA	NA	NA
1411	Live oak	Quercus virginiana	Plano	Texas	Davis library	15.24	good	naturally_occurring	NA	0 to 15.24 cm	Plano	NA	NA	NA	NA	NA	NA	NA	NA	NA	NA	NA	NA	NA	NA	NA	NA
1412	Live oak	Quercus virginiana	Plano	Texas	Davis library	13.97	good	naturally_occurring	NA	0 to 15.24 cm	Plano	NA	NA	NA	NA	NA	NA	NA	NA	NA	NA	NA	NA	NA	NA	NA	NA
1413	Live oak	Quercus virginiana	Plano	Texas	Davis library	10.16	good	naturally_occurring	NA	0 to 15.24 cm	Plano	NA	NA	NA	NA	NA	NA	NA	NA	NA	NA	NA	NA	NA	NA	NA	NA
1414	Live oak	Quercus virginiana	Plano	Texas	Schimelpfenig library	40.64	good	naturally_occurring	NA	30.48 to 45.72 cm	Plano	NA	NA	NA	NA	NA	NA	NA	NA	NA	NA	NA	NA	NA	NA	NA	NA
1415	Live oak	Quercus virginiana	Plano	Texas	Schimelpfenig library	33.02	fair	naturally_occurring	NA	30.48 to 45.72 cm	Plano	NA	NA	NA	NA	NA	NA	NA	NA	NA	NA	NA	NA	NA	NA	NA	NA
1416	Live oak	Quercus virginiana	Plano	Texas	Schimelpfenig library	43.18	good	naturally_occurring	NA	30.48 to 45.72 cm	Plano	NA	NA	NA	NA	NA	NA	NA	NA	NA	NA	NA	NA	NA	NA	NA	NA
1417	Live oak	Quercus virginiana	Plano	Texas	Parr library	7.62	fair	naturally_occurring	NA	0 to 15.24 cm	Plano	NA	NA	NA	NA	NA	NA	NA	NA	NA	NA	NA	NA	NA	NA	NA	NA
1418	Live oak	Quercus virginiana	Plano	Texas	Parr library	11.43	good	naturally_occurring	NA	0 to 15.24 cm	Plano	NA	NA	NA	NA	NA	NA	NA	NA	NA	NA	NA	NA	NA	NA	NA	NA
1419	Live oak	Quercus virginiana	Plano	Texas	Parr library	12.7	good	naturally_occurring	NA	0 to 15.24 cm	Plano	NA	NA	NA	NA	NA	NA	NA	NA	NA	NA	NA	NA	NA	NA	NA	NA
1420	Live oak	Quercus virginiana	Plano	Texas	Parr library	13.97	good	naturally_occurring	NA	0 to 15.24 cm	Plano	NA	NA	NA	NA	NA	NA	NA	NA	NA	NA	NA	NA	NA	NA	NA	NA
1421	Live oak	Quercus virginiana	Plano	Texas	Parr library	15.24	good	naturally_occurring	NA	0 to 15.24 cm	Plano	NA	NA	NA	NA	NA	NA	NA	NA	NA	NA	NA	NA	NA	NA	NA	NA
1422	Live oak	Quercus virginiana	Plano	Texas	Parr library	16.51	good	naturally_occurring	NA	15.24 to 30.48 cm	Plano	NA	NA	NA	NA	NA	NA	NA	NA	NA	NA	NA	NA	NA	NA	NA	NA
1423	Live oak	Quercus virginiana	Plano	Texas	Parr library	15.24	good	naturally_occurring	NA	0 to 15.24 cm	Plano	NA	NA	NA	NA	NA	NA	NA	NA	NA	NA	NA	NA	NA	NA	NA	NA
1424	Live oak	Quercus virginiana	Plano	Texas	Parr library	15.24	good	naturally_occurring	NA	0 to 15.24 cm	Plano	NA	NA	NA	NA	NA	NA	NA	NA	NA	NA	NA	NA	NA	NA	NA	NA
1425	Live oak	Quercus virginiana	Plano	Texas	Parr library	15.24	good	naturally_occurring	NA	0 to 15.24 cm	Plano	NA	NA	NA	NA	NA	NA	NA	NA	NA	NA	NA	NA	NA	NA	NA	NA
1426	Live oak	Quercus virginiana	Plano	Texas	Chisholm trail 3	8.89	good	naturally_occurring	NA	0 to 15.24 cm	Plano	NA	NA	NA	NA	NA	NA	NA	NA	NA	NA	NA	NA	NA	NA	NA	NA
1427	Live oak	Quercus virginiana	Plano	Texas	Chisholm trail 3	10.16	good	naturally_occurring	NA	0 to 15.24 cm	Plano	NA	NA	NA	NA	NA	NA	NA	NA	NA	NA	NA	NA	NA	NA	NA	NA
1428	Live oak	Quercus virginiana	Plano	Texas	Chisholm trail 2	10.16	fair	naturally_occurring	NA	0 to 15.24 cm	Plano	NA	NA	NA	NA	NA	NA	NA	NA	NA	NA	NA	NA	NA	NA	NA	NA
1429	Live oak	Quercus virginiana	Plano	Texas	Chisholm trail 2	10.16	fair	naturally_occurring	NA	0 to 15.24 cm	Plano	NA	NA	NA	NA	NA	NA	NA	NA	NA	NA	NA	NA	NA	NA	NA	NA
1430	Live oak	Quercus virginiana	Plano	Texas	Chisholm trail s	19.05	fair	naturally_occurring	NA	15.24 to 30.48 cm	Plano	NA	NA	NA	NA	NA	NA	NA	NA	NA	NA	NA	NA	NA	NA	NA	NA
1431	Live oak	Quercus virginiana	Plano	Texas	Chisholm trail s	11.43	good	naturally_occurring	NA	0 to 15.24 cm	Plano	NA	NA	NA	NA	NA	NA	NA	NA	NA	NA	NA	NA	NA	NA	NA	NA
1432	Live oak	Quercus virginiana	Plano	Texas	Chisholm trail s	16.51	good	naturally_occurring	NA	15.24 to 30.48 cm	Plano	NA	NA	NA	NA	NA	NA	NA	NA	NA	NA	NA	NA	NA	NA	NA	NA
1433	Live oak	Quercus virginiana	Plano	Texas	Big lake park	35.56	good	naturally_occurring	NA	30.48 to 45.72 cm	Plano	NA	NA	NA	NA	NA	NA	NA	NA	NA	NA	NA	NA	NA	NA	NA	NA
1434	Live oak	Quercus virginiana	Plano	Texas	Big lake park	40.64	good	naturally_occurring	NA	30.48 to 45.72 cm	Plano	NA	NA	NA	NA	NA	NA	NA	NA	NA	NA	NA	NA	NA	NA	NA	NA
1435	Live oak	Quercus virginiana	Plano	Texas	Big lake park	27.94	good	naturally_occurring	NA	15.24 to 30.48 cm	Plano	NA	NA	NA	NA	NA	NA	NA	NA	NA	NA	NA	NA	NA	NA	NA	NA
1436	Live oak	Quercus virginiana	Plano	Texas	Big lake park	30.48	good	naturally_occurring	NA	15.24 to 30.48 cm	Plano	NA	NA	NA	NA	NA	NA	NA	NA	NA	NA	NA	NA	NA	NA	NA	NA
1437	Live oak	Quercus virginiana	Plano	Texas	Big lake park	45.72	good	naturally_occurring	NA	30.48 to 45.72 cm	Plano	NA	NA	NA	NA	NA	NA	NA	NA	NA	NA	NA	NA	NA	NA	NA	NA
1438	Live oak	Quercus virginiana	Plano	Texas	Big lake park	50.8	good	naturally_occurring	NA	45.72 to 60.96 cm	Plano	NA	NA	NA	NA	NA	NA	NA	NA	NA	NA	NA	NA	NA	NA	NA	NA
1439	Live oak	Quercus virginiana	Plano	Texas	Big lake park	53.34	good	naturally_occurring	NA	45.72 to 60.96 cm	Plano	NA	NA	NA	NA	NA	NA	NA	NA	NA	NA	NA	NA	NA	NA	NA	NA
1440	Live oak	Quercus virginiana	Plano	Texas	Municipal center south_south parking lot	10.16	good	naturally_occurring	NA	0 to 15.24 cm	Plano	NA	NA	NA	NA	NA	NA	NA	NA	NA	NA	NA	NA	NA	NA	NA	NA
1441	Live oak	Quercus virginiana	Plano	Texas	Municipal center south_south parking lot	7.62	good	naturally_occurring	NA	0 to 15.24 cm	Plano	NA	NA	NA	NA	NA	NA	NA	NA	NA	NA	NA	NA	NA	NA	NA	NA
1442	Live oak	Quercus virginiana	Plano	Texas	Municipal center south_south parking lot	8.89	good	naturally_occurring	NA	0 to 15.24 cm	Plano	NA	NA	NA	NA	NA	NA	NA	NA	NA	NA	NA	NA	NA	NA	NA	NA
1443	Live oak	Quercus virginiana	Plano	Texas	Suncreek park	17.78	good	naturally_occurring	NA	15.24 to 30.48 cm	Plano	NA	NA	NA	NA	NA	NA	NA	NA	NA	NA	NA	NA	NA	NA	NA	NA
1444	Live oak	Quercus virginiana	Plano	Texas	Suncreek park	15.24	good	naturally_occurring	NA	0 to 15.24 cm	Plano	NA	NA	NA	NA	NA	NA	NA	NA	NA	NA	NA	NA	NA	NA	NA	NA
1445	Live oak	Quercus virginiana	Plano	Texas	Suncreek park	15.24	good	naturally_occurring	NA	0 to 15.24 cm	Plano	NA	NA	NA	NA	NA	NA	NA	NA	NA	NA	NA	NA	NA	NA	NA	NA
1446	Live oak	Quercus virginiana	Plano	Texas	Suncreek park	12.7	good	naturally_occurring	NA	0 to 15.24 cm	Plano	NA	NA	NA	NA	NA	NA	NA	NA	NA	NA	NA	NA	NA	NA	NA	NA
1447	Live oak	Quercus virginiana	Plano	Texas	Preston meadow park	10.16	good	naturally_occurring	NA	0 to 15.24 cm	Plano	NA	NA	NA	NA	NA	NA	NA	NA	NA	NA	NA	NA	NA	NA	NA	NA
1448	Live oak	Quercus virginiana	Plano	Texas	Preston meadow park	25.4	good	naturally_occurring	NA	15.24 to 30.48 cm	Plano	NA	NA	NA	NA	NA	NA	NA	NA	NA	NA	NA	NA	NA	NA	NA	NA
1449	Live oak	Quercus virginiana	Plano	Texas	Preston meadow park	8.89	good	naturally_occurring	NA	0 to 15.24 cm	Plano	NA	NA	NA	NA	NA	NA	NA	NA	NA	NA	NA	NA	NA	NA	NA	NA
1450	Live oak	Quercus virginiana	Plano	Texas	Preston meadow park	7.62	good	naturally_occurring	NA	0 to 15.24 cm	Plano	NA	NA	NA	NA	NA	NA	NA	NA	NA	NA	NA	NA	NA	NA	NA	NA
1451	Live oak	Quercus virginiana	Plano	Texas	Preston meadow park	7.62	good	naturally_occurring	NA	0 to 15.24 cm	Plano	NA	NA	NA	NA	NA	NA	NA	NA	NA	NA	NA	NA	NA	NA	NA	NA
1452	Live oak	Quercus virginiana	Plano	Texas	Preston meadow park	8.89	good	naturally_occurring	NA	0 to 15.24 cm	Plano	NA	NA	NA	NA	NA	NA	NA	NA	NA	NA	NA	NA	NA	NA	NA	NA
1453	Live oak	Quercus virginiana	Plano	Texas	Preston meadow park	10.16	good	naturally_occurring	NA	0 to 15.24 cm	Plano	NA	NA	NA	NA	NA	NA	NA	NA	NA	NA	NA	NA	NA	NA	NA	NA
1454	Live oak	Quercus virginiana	Plano	Texas	Preston meadow park	7.62	good	naturally_occurring	NA	0 to 15.24 cm	Plano	NA	NA	NA	NA	NA	NA	NA	NA	NA	NA	NA	NA	NA	NA	NA	NA
1455	Live oak	Quercus virginiana	Plano	Texas	Preston meadow park	10.16	good	naturally_occurring	NA	0 to 15.24 cm	Plano	NA	NA	NA	NA	NA	NA	NA	NA	NA	NA	NA	NA	NA	NA	NA	NA
1456	Live oak	Quercus virginiana	Plano	Texas	Municipal center	17.78	fair	naturally_occurring	NA	15.24 to 30.48 cm	Plano	NA	NA	NA	NA	NA	NA	NA	NA	NA	NA	NA	NA	NA	NA	NA	NA
1457	Live oak	Quercus virginiana	Plano	Texas	Municipal center	30.48	good	naturally_occurring	NA	15.24 to 30.48 cm	Plano	NA	NA	NA	NA	NA	NA	NA	NA	NA	NA	NA	NA	NA	NA	NA	NA
1458	Live oak	Quercus virginiana	Plano	Texas	Municipal center	43.18	fair	naturally_occurring	NA	30.48 to 45.72 cm	Plano	NA	NA	NA	NA	NA	NA	NA	NA	NA	NA	NA	NA	NA	NA	NA	NA
1459	Live oak	Quercus virginiana	Plano	Texas	Municipal center	17.78	poor	naturally_occurring	NA	15.24 to 30.48 cm	Plano	NA	NA	NA	NA	NA	NA	NA	NA	NA	NA	NA	NA	NA	NA	NA	NA
1460	Live oak	Quercus virginiana	Plano	Texas	Municipal center	7.62	good	naturally_occurring	NA	0 to 15.24 cm	Plano	NA	NA	NA	NA	NA	NA	NA	NA	NA	NA	NA	NA	NA	NA	NA	NA
1461	Live oak	Quercus virginiana	Plano	Texas	Municipal center	7.62	good	naturally_occurring	NA	0 to 15.24 cm	Plano	NA	NA	NA	NA	NA	NA	NA	NA	NA	NA	NA	NA	NA	NA	NA	NA
1462	Live oak	Quercus virginiana	Plano	Texas	Municipal center	7.62	fair	naturally_occurring	NA	0 to 15.24 cm	Plano	NA	NA	NA	NA	NA	NA	NA	NA	NA	NA	NA	NA	NA	NA	NA	NA
1463	Live oak	Quercus virginiana	Plano	Texas	Municipal center	7.62	good	naturally_occurring	NA	0 to 15.24 cm	Plano	NA	NA	NA	NA	NA	NA	NA	NA	NA	NA	NA	NA	NA	NA	NA	NA
1464	Live oak	Quercus virginiana	Plano	Texas	Municipal center	7.62	poor	naturally_occurring	NA	0 to 15.24 cm	Plano	NA	NA	NA	NA	NA	NA	NA	NA	NA	NA	NA	NA	NA	NA	NA	NA
1465	Live oak	Quercus virginiana	Plano	Texas	Municipal center	7.62	poor	naturally_occurring	NA	0 to 15.24 cm	Plano	NA	NA	NA	NA	NA	NA	NA	NA	NA	NA	NA	NA	NA	NA	NA	NA
1466	Live oak	Quercus virginiana	Plano	Texas	Municipal center	7.62	fair	naturally_occurring	NA	0 to 15.24 cm	Plano	NA	NA	NA	NA	NA	NA	NA	NA	NA	NA	NA	NA	NA	NA	NA	NA
1467	Live oak	Quercus virginiana	Plano	Texas	Municipal center	7.62	fair	naturally_occurring	NA	0 to 15.24 cm	Plano	NA	NA	NA	NA	NA	NA	NA	NA	NA	NA	NA	NA	NA	NA	NA	NA
1468	Live oak	Quercus virginiana	Plano	Texas	Municipal center	7.62	good	naturally_occurring	NA	0 to 15.24 cm	Plano	NA	NA	NA	NA	NA	NA	NA	NA	NA	NA	NA	NA	NA	NA	NA	NA
1469	Live oak	Quercus virginiana	Plano	Texas	Municipal center	7.62	fair	naturally_occurring	NA	0 to 15.24 cm	Plano	NA	NA	NA	NA	NA	NA	NA	NA	NA	NA	NA	NA	NA	NA	NA	NA
1470	Live oak	Quercus virginiana	Plano	Texas	Harrington park	55.88	good	naturally_occurring	NA	45.72 to 60.96 cm	Plano	NA	NA	NA	NA	NA	NA	NA	NA	NA	NA	NA	NA	NA	NA	NA	NA
1471	Live oak	Quercus virginiana	Plano	Texas	Harrington park	35.56	poor	naturally_occurring	NA	30.48 to 45.72 cm	Plano	NA	NA	NA	NA	NA	NA	NA	NA	NA	NA	NA	NA	NA	NA	NA	NA
1472	Live oak	Quercus virginiana	Plano	Texas	Chisholm trail	59.69	good	naturally_occurring	NA	45.72 to 60.96 cm	Plano	NA	NA	NA	NA	NA	NA	NA	NA	NA	NA	NA	NA	NA	NA	NA	NA
1473	Live oak	Quercus virginiana	Plano	Texas	Chisholm trail	66.04	good	naturally_occurring	NA	60.96 to 76.2 cm	Plano	NA	NA	NA	NA	NA	NA	NA	NA	NA	NA	NA	NA	NA	NA	NA	NA
1474	Live oak	Quercus virginiana	Plano	Texas	High point athletic fields	38.1	good	naturally_occurring	NA	30.48 to 45.72 cm	Plano	NA	NA	NA	NA	NA	NA	NA	NA	NA	NA	NA	NA	NA	NA	NA	NA
1475	Live oak	Quercus virginiana	Plano	Texas	Preston meadow dr	11.43	good	naturally_occurring	NA	0 to 15.24 cm	Plano	NA	NA	NA	NA	NA	NA	NA	NA	NA	NA	NA	NA	NA	NA	NA	NA
1476	Live oak	Quercus virginiana	Plano	Texas	Preston meadow dr	15.24	good	naturally_occurring	NA	0 to 15.24 cm	Plano	NA	NA	NA	NA	NA	NA	NA	NA	NA	NA	NA	NA	NA	NA	NA	NA
1477	Live oak	Quercus virginiana	Plano	Texas	Preston road	12.7	good	naturally_occurring	NA	0 to 15.24 cm	Plano	NA	NA	NA	NA	NA	NA	NA	NA	NA	NA	NA	NA	NA	NA	NA	NA
1478	Live oak	Quercus virginiana	Plano	Texas	Preston road	12.7	good	naturally_occurring	NA	0 to 15.24 cm	Plano	NA	NA	NA	NA	NA	NA	NA	NA	NA	NA	NA	NA	NA	NA	NA	NA
1479	Live oak	Quercus virginiana	Plano	Texas	Preston road	11.43	good	naturally_occurring	NA	0 to 15.24 cm	Plano	NA	NA	NA	NA	NA	NA	NA	NA	NA	NA	NA	NA	NA	NA	NA	NA
1480	Live oak	Quercus virginiana	Plano	Texas	Preston road	12.7	good	naturally_occurring	NA	0 to 15.24 cm	Plano	NA	NA	NA	NA	NA	NA	NA	NA	NA	NA	NA	NA	NA	NA	NA	NA
1481	Live oak	Quercus virginiana	Plano	Texas	Preston road	12.7	good	naturally_occurring	NA	0 to 15.24 cm	Plano	NA	NA	NA	NA	NA	NA	NA	NA	NA	NA	NA	NA	NA	NA	NA	NA
1482	Live oak	Quercus virginiana	Plano	Texas	Preston meadow dr	19.05	fair	naturally_occurring	NA	15.24 to 30.48 cm	Plano	NA	NA	NA	NA	NA	NA	NA	NA	NA	NA	NA	NA	NA	NA	NA	NA
1483	Live oak	Quercus virginiana	Plano	Texas	Preston meadow dr	11.43	fair	naturally_occurring	NA	0 to 15.24 cm	Plano	NA	NA	NA	NA	NA	NA	NA	NA	NA	NA	NA	NA	NA	NA	NA	NA
1484	Live oak	Quercus virginiana	Plano	Texas	Preston meadow dr	8.89	fair	naturally_occurring	NA	0 to 15.24 cm	Plano	NA	NA	NA	NA	NA	NA	NA	NA	NA	NA	NA	NA	NA	NA	NA	NA
1485	Live oak	Quercus virginiana	Plano	Texas	Preston meadow dr	7.62	good	naturally_occurring	NA	0 to 15.24 cm	Plano	NA	NA	NA	NA	NA	NA	NA	NA	NA	NA	NA	NA	NA	NA	NA	NA
1486	Live oak	Quercus virginiana	Plano	Texas	Preston meadow dr	7.62	good	naturally_occurring	NA	0 to 15.24 cm	Plano	NA	NA	NA	NA	NA	NA	NA	NA	NA	NA	NA	NA	NA	NA	NA	NA
1487	Live oak	Quercus virginiana	Plano	Texas	Preston meadow dr	22.86	good	naturally_occurring	NA	15.24 to 30.48 cm	Plano	NA	NA	NA	NA	NA	NA	NA	NA	NA	NA	NA	NA	NA	NA	NA	NA
1488	Live oak	Quercus virginiana	Plano	Texas	Preston meadow dr	17.78	good	naturally_occurring	NA	15.24 to 30.48 cm	Plano	NA	NA	NA	NA	NA	NA	NA	NA	NA	NA	NA	NA	NA	NA	NA	NA
1489	Live oak	Quercus virginiana	Plano	Texas	Preston meadow dr	17.78	good	naturally_occurring	NA	15.24 to 30.48 cm	Plano	NA	NA	NA	NA	NA	NA	NA	NA	NA	NA	NA	NA	NA	NA	NA	NA
1490	Live oak	Quercus virginiana	Plano	Texas	Preston meadow dr	15.24	good	naturally_occurring	NA	0 to 15.24 cm	Plano	NA	NA	NA	NA	NA	NA	NA	NA	NA	NA	NA	NA	NA	NA	NA	NA
1491	Live oak	Quercus virginiana	Plano	Texas	Coit rd	8.89	fair	naturally_occurring	NA	0 to 15.24 cm	Plano	NA	NA	NA	NA	NA	NA	NA	NA	NA	NA	NA	NA	NA	NA	NA	NA
1492	Live oak	Quercus virginiana	Plano	Texas	Alma drive	35.56	fair	naturally_occurring	NA	30.48 to 45.72 cm	Plano	NA	NA	NA	NA	NA	NA	NA	NA	NA	NA	NA	NA	NA	NA	NA	NA
1493	Live oak	Quercus virginiana	Plano	Texas	Alma drive	20.32	fair	naturally_occurring	NA	15.24 to 30.48 cm	Plano	NA	NA	NA	NA	NA	NA	NA	NA	NA	NA	NA	NA	NA	NA	NA	NA
1494	Live oak	Quercus virginiana	Plano	Texas	Coit rd	10.16	good	naturally_occurring	NA	0 to 15.24 cm	Plano	NA	NA	NA	NA	NA	NA	NA	NA	NA	NA	NA	NA	NA	NA	NA	NA
1495	Live oak	Quercus virginiana	Plano	Texas	Coit rd	10.16	good	naturally_occurring	NA	0 to 15.24 cm	Plano	NA	NA	NA	NA	NA	NA	NA	NA	NA	NA	NA	NA	NA	NA	NA	NA
1496	Live oak	Quercus virginiana	Plano	Texas	Coit rd	13.97	good	naturally_occurring	NA	0 to 15.24 cm	Plano	NA	NA	NA	NA	NA	NA	NA	NA	NA	NA	NA	NA	NA	NA	NA	NA
1497	Live oak	Quercus virginiana	Plano	Texas	Coit rd	11.43	fair	naturally_occurring	NA	0 to 15.24 cm	Plano	NA	NA	NA	NA	NA	NA	NA	NA	NA	NA	NA	NA	NA	NA	NA	NA
1498	Live oak	Quercus virginiana	Plano	Texas	Alma drive	38.1	good	naturally_occurring	NA	30.48 to 45.72 cm	Plano	NA	NA	NA	NA	NA	NA	NA	NA	NA	NA	NA	NA	NA	NA	NA	NA
1499	Live oak	Quercus virginiana	Plano	Texas	Alma drive	38.1	fair	naturally_occurring	NA	30.48 to 45.72 cm	Plano	NA	NA	NA	NA	NA	NA	NA	NA	NA	NA	NA	NA	NA	NA	NA	NA
1500	Live oak	Quercus virginiana	Plano	Texas	Alma drive	29.21	good	naturally_occurring	NA	15.24 to 30.48 cm	Plano	NA	NA	NA	NA	NA	NA	NA	NA	NA	NA	NA	NA	NA	NA	NA	NA
1501	Live oak	Quercus virginiana	Plano	Texas	Alma drive	27.94	good	naturally_occurring	NA	15.24 to 30.48 cm	Plano	NA	NA	NA	NA	NA	NA	NA	NA	NA	NA	NA	NA	NA	NA	NA	NA
1502	Live oak	Quercus virginiana	Plano	Texas	K ave	10.16	good	naturally_occurring	NA	0 to 15.24 cm	Plano	NA	NA	NA	NA	NA	NA	NA	NA	NA	NA	NA	NA	NA	NA	NA	NA
1503	Live oak	Quercus virginiana	Plano	Texas	K ave	10.16	fair	naturally_occurring	NA	0 to 15.24 cm	Plano	NA	NA	NA	NA	NA	NA	NA	NA	NA	NA	NA	NA	NA	NA	NA	NA
1504	Live oak	Quercus virginiana	Plano	Texas	Los rios blvd.	7.62	poor	naturally_occurring	NA	0 to 15.24 cm	Plano	NA	NA	NA	NA	NA	NA	NA	NA	NA	NA	NA	NA	NA	NA	NA	NA
1505	Live oak	Quercus virginiana	Plano	Texas	Los rios blvd.	8.89	good	naturally_occurring	NA	0 to 15.24 cm	Plano	NA	NA	NA	NA	NA	NA	NA	NA	NA	NA	NA	NA	NA	NA	NA	NA
1506	Live oak	Quercus virginiana	Plano	Texas	Los rios blvd.	26.67	good	naturally_occurring	NA	15.24 to 30.48 cm	Plano	NA	NA	NA	NA	NA	NA	NA	NA	NA	NA	NA	NA	NA	NA	NA	NA
1507	Live oak	Quercus virginiana	Plano	Texas	Los rios blvd.	33.02	good	naturally_occurring	NA	30.48 to 45.72 cm	Plano	NA	NA	NA	NA	NA	NA	NA	NA	NA	NA	NA	NA	NA	NA	NA	NA
1508	Live oak	Quercus virginiana	Plano	Texas	Los rios blvd.	6.35	good	naturally_occurring	NA	0 to 15.24 cm	Plano	NA	NA	NA	NA	NA	NA	NA	NA	NA	NA	NA	NA	NA	NA	NA	NA
1509	Live oak	Quercus virginiana	Plano	Texas	Los rios blvd.	15.24	good	naturally_occurring	NA	0 to 15.24 cm	Plano	NA	NA	NA	NA	NA	NA	NA	NA	NA	NA	NA	NA	NA	NA	NA	NA
1510	Live oak	Quercus virginiana	Plano	Texas	Los rios blvd.	7.62	good	naturally_occurring	NA	0 to 15.24 cm	Plano	NA	NA	NA	NA	NA	NA	NA	NA	NA	NA	NA	NA	NA	NA	NA	NA
1511	Live oak	Quercus virginiana	Plano	Texas	Los rios blvd.	8.89	good	naturally_occurring	NA	0 to 15.24 cm	Plano	NA	NA	NA	NA	NA	NA	NA	NA	NA	NA	NA	NA	NA	NA	NA	NA
1512	Live oak	Quercus virginiana	Plano	Texas	Los rios blvd.	7.62	good	naturally_occurring	NA	0 to 15.24 cm	Plano	NA	NA	NA	NA	NA	NA	NA	NA	NA	NA	NA	NA	NA	NA	NA	NA
1513	Live oak	Quercus virginiana	Plano	Texas	Los rios blvd.	16.51	good	naturally_occurring	NA	15.24 to 30.48 cm	Plano	NA	NA	NA	NA	NA	NA	NA	NA	NA	NA	NA	NA	NA	NA	NA	NA
1514	Live oak	Quercus virginiana	Plano	Texas	Los rios blvd.	7.62	good	naturally_occurring	NA	0 to 15.24 cm	Plano	NA	NA	NA	NA	NA	NA	NA	NA	NA	NA	NA	NA	NA	NA	NA	NA
1515	Live oak	Quercus virginiana	Plano	Texas	Los rios blvd.	13.97	good	naturally_occurring	NA	0 to 15.24 cm	Plano	NA	NA	NA	NA	NA	NA	NA	NA	NA	NA	NA	NA	NA	NA	NA	NA
1516	Live oak	Quercus virginiana	Plano	Texas	Los rios blvd.	6.35	good	naturally_occurring	NA	0 to 15.24 cm	Plano	NA	NA	NA	NA	NA	NA	NA	NA	NA	NA	NA	NA	NA	NA	NA	NA
1517	Live oak	Quercus virginiana	Plano	Texas	Los rios blvd.	15.24	good	naturally_occurring	NA	0 to 15.24 cm	Plano	NA	NA	NA	NA	NA	NA	NA	NA	NA	NA	NA	NA	NA	NA	NA	NA
1518	Live oak	Quercus virginiana	Plano	Texas	Los rios blvd.	15.24	good	naturally_occurring	NA	0 to 15.24 cm	Plano	NA	NA	NA	NA	NA	NA	NA	NA	NA	NA	NA	NA	NA	NA	NA	NA
1519	Live oak	Quercus virginiana	Plano	Texas	Los rios blvd.	13.97	good	naturally_occurring	NA	0 to 15.24 cm	Plano	NA	NA	NA	NA	NA	NA	NA	NA	NA	NA	NA	NA	NA	NA	NA	NA
1520	Live oak	Quercus virginiana	Plano	Texas	Los rios blvd.	6.35	good	naturally_occurring	NA	0 to 15.24 cm	Plano	NA	NA	NA	NA	NA	NA	NA	NA	NA	NA	NA	NA	NA	NA	NA	NA
1521	Live oak	Quercus virginiana	Plano	Texas	Los rios blvd.	13.97	fair	naturally_occurring	NA	0 to 15.24 cm	Plano	NA	NA	NA	NA	NA	NA	NA	NA	NA	NA	NA	NA	NA	NA	NA	NA
1522	Live oak	Quercus virginiana	Plano	Texas	Los rios blvd.	13.97	good	naturally_occurring	NA	0 to 15.24 cm	Plano	NA	NA	NA	NA	NA	NA	NA	NA	NA	NA	NA	NA	NA	NA	NA	NA
1523	Live oak	Quercus virginiana	Plano	Texas	Los rios blvd.	45.72	fair	naturally_occurring	NA	30.48 to 45.72 cm	Plano	NA	NA	NA	NA	NA	NA	NA	NA	NA	NA	NA	NA	NA	NA	NA	NA
1524	Live oak	Quercus virginiana	Plano	Texas	Custer road	7.62	fair	naturally_occurring	NA	0 to 15.24 cm	Plano	NA	NA	NA	NA	NA	NA	NA	NA	NA	NA	NA	NA	NA	NA	NA	NA
1525	Live oak	Quercus virginiana	Plano	Texas	Custer road	6.35	fair	naturally_occurring	NA	0 to 15.24 cm	Plano	NA	NA	NA	NA	NA	NA	NA	NA	NA	NA	NA	NA	NA	NA	NA	NA
1526	Live oak	Quercus virginiana	Plano	Texas	Custer road	6.35	good	naturally_occurring	NA	0 to 15.24 cm	Plano	NA	NA	NA	NA	NA	NA	NA	NA	NA	NA	NA	NA	NA	NA	NA	NA
1527	Live oak	Quercus virginiana	Plano	Texas	Legacy drive	15.24	good	naturally_occurring	NA	0 to 15.24 cm	Plano	NA	NA	NA	NA	NA	NA	NA	NA	NA	NA	NA	NA	NA	NA	NA	NA
1528	Live oak	Quercus virginiana	Plano	Texas	Coit rd	8.89	fair	naturally_occurring	NA	0 to 15.24 cm	Plano	NA	NA	NA	NA	NA	NA	NA	NA	NA	NA	NA	NA	NA	NA	NA	NA
1529	Live oak	Quercus virginiana	Plano	Texas	Coit rd	10.16	good	naturally_occurring	NA	0 to 15.24 cm	Plano	NA	NA	NA	NA	NA	NA	NA	NA	NA	NA	NA	NA	NA	NA	NA	NA
1530	Live oak	Quercus virginiana	Plano	Texas	Coit rd	13.97	good	naturally_occurring	NA	0 to 15.24 cm	Plano	NA	NA	NA	NA	NA	NA	NA	NA	NA	NA	NA	NA	NA	NA	NA	NA
1531	Live oak	Quercus virginiana	Plano	Texas	Coit rd	10.16	fair	naturally_occurring	NA	0 to 15.24 cm	Plano	NA	NA	NA	NA	NA	NA	NA	NA	NA	NA	NA	NA	NA	NA	NA	NA
1532	Live oak	Quercus virginiana	Plano	Texas	Coit rd	11.43	good	naturally_occurring	NA	0 to 15.24 cm	Plano	NA	NA	NA	NA	NA	NA	NA	NA	NA	NA	NA	NA	NA	NA	NA	NA
1533	Live oak	Quercus virginiana	Plano	Texas	Coit rd	7.62	fair	naturally_occurring	NA	0 to 15.24 cm	Plano	NA	NA	NA	NA	NA	NA	NA	NA	NA	NA	NA	NA	NA	NA	NA	NA
1534	Live oak	Quercus virginiana	Plano	Texas	Coit rd	10.16	fair	naturally_occurring	NA	0 to 15.24 cm	Plano	NA	NA	NA	NA	NA	NA	NA	NA	NA	NA	NA	NA	NA	NA	NA	NA
1535	Live oak	Quercus virginiana	Plano	Texas	Alma drive	20.32	fair	naturally_occurring	NA	15.24 to 30.48 cm	Plano	NA	NA	NA	NA	NA	NA	NA	NA	NA	NA	NA	NA	NA	NA	NA	NA
1536	Live oak	Quercus virginiana	Plano	Texas	Coit rd	10.16	good	naturally_occurring	NA	0 to 15.24 cm	Plano	NA	NA	NA	NA	NA	NA	NA	NA	NA	NA	NA	NA	NA	NA	NA	NA
1537	Live oak	Quercus virginiana	Plano	Texas	Alma drive	38.1	good	naturally_occurring	NA	30.48 to 45.72 cm	Plano	NA	NA	NA	NA	NA	NA	NA	NA	NA	NA	NA	NA	NA	NA	NA	NA
1538	Live oak	Quercus virginiana	Plano	Texas	Alma drive	7.62	good	naturally_occurring	NA	0 to 15.24 cm	Plano	NA	NA	NA	NA	NA	NA	NA	NA	NA	NA	NA	NA	NA	NA	NA	NA
1539	Live oak	Quercus virginiana	Plano	Texas	Alma drive	7.62	fair	naturally_occurring	NA	0 to 15.24 cm	Plano	NA	NA	NA	NA	NA	NA	NA	NA	NA	NA	NA	NA	NA	NA	NA	NA
1540	Live oak	Quercus virginiana	Plano	Texas	Alma drive	7.62	good	naturally_occurring	NA	0 to 15.24 cm	Plano	NA	NA	NA	NA	NA	NA	NA	NA	NA	NA	NA	NA	NA	NA	NA	NA
1541	Live oak	Quercus virginiana	Plano	Texas	Alma drive	7.62	good	naturally_occurring	NA	0 to 15.24 cm	Plano	NA	NA	NA	NA	NA	NA	NA	NA	NA	NA	NA	NA	NA	NA	NA	NA
1542	Live oak	Quercus virginiana	Plano	Texas	Coit rd	10.16	good	naturally_occurring	NA	0 to 15.24 cm	Plano	NA	NA	NA	NA	NA	NA	NA	NA	NA	NA	NA	NA	NA	NA	NA	NA
1543	Live oak	Quercus virginiana	Plano	Texas	Alma drive	15.24	good	naturally_occurring	NA	0 to 15.24 cm	Plano	NA	NA	NA	NA	NA	NA	NA	NA	NA	NA	NA	NA	NA	NA	NA	NA
1544	Live oak	Quercus virginiana	Plano	Texas	Alma drive	10.16	good	naturally_occurring	NA	0 to 15.24 cm	Plano	NA	NA	NA	NA	NA	NA	NA	NA	NA	NA	NA	NA	NA	NA	NA	NA
1545	Live oak	Quercus virginiana	Plano	Texas	Country club drive	48.26	fair	naturally_occurring	NA	45.72 to 60.96 cm	Plano	NA	NA	NA	NA	NA	NA	NA	NA	NA	NA	NA	NA	NA	NA	NA	NA
1546	Live oak	Quercus virginiana	Plano	Texas	Country club drive	40.64	good	naturally_occurring	NA	30.48 to 45.72 cm	Plano	NA	NA	NA	NA	NA	NA	NA	NA	NA	NA	NA	NA	NA	NA	NA	NA
1547	Live oak	Quercus virginiana	Plano	Texas	Country club drive	43.18	good	naturally_occurring	NA	30.48 to 45.72 cm	Plano	NA	NA	NA	NA	NA	NA	NA	NA	NA	NA	NA	NA	NA	NA	NA	NA
1548	Live oak	Quercus virginiana	Plano	Texas	Jupiter rd	7.62	fair	naturally_occurring	NA	0 to 15.24 cm	Plano	NA	NA	NA	NA	NA	NA	NA	NA	NA	NA	NA	NA	NA	NA	NA	NA
1549	Live oak	Quercus virginiana	Plano	Texas	Jupiter rd	8.89	good	naturally_occurring	NA	0 to 15.24 cm	Plano	NA	NA	NA	NA	NA	NA	NA	NA	NA	NA	NA	NA	NA	NA	NA	NA
1550	Live oak	Quercus virginiana	Plano	Texas	Jupiter rd	7.62	fair	naturally_occurring	NA	0 to 15.24 cm	Plano	NA	NA	NA	NA	NA	NA	NA	NA	NA	NA	NA	NA	NA	NA	NA	NA
1551	Live oak	Quercus virginiana	Plano	Texas	Jupiter rd	8.89	fair	naturally_occurring	NA	0 to 15.24 cm	Plano	NA	NA	NA	NA	NA	NA	NA	NA	NA	NA	NA	NA	NA	NA	NA	NA
1552	Live oak	Quercus virginiana	Plano	Texas	Jupiter rd	7.62	fair	naturally_occurring	NA	0 to 15.24 cm	Plano	NA	NA	NA	NA	NA	NA	NA	NA	NA	NA	NA	NA	NA	NA	NA	NA
1553	Live oak	Quercus virginiana	Plano	Texas	Jupiter rd	8.89	good	naturally_occurring	NA	0 to 15.24 cm	Plano	NA	NA	NA	NA	NA	NA	NA	NA	NA	NA	NA	NA	NA	NA	NA	NA
1554	Live oak	Quercus virginiana	Plano	Texas	Jupiter rd	8.89	fair	naturally_occurring	NA	0 to 15.24 cm	Plano	NA	NA	NA	NA	NA	NA	NA	NA	NA	NA	NA	NA	NA	NA	NA	NA
1555	Live oak	Quercus virginiana	Plano	Texas	Jupiter rd	7.62	fair	naturally_occurring	NA	0 to 15.24 cm	Plano	NA	NA	NA	NA	NA	NA	NA	NA	NA	NA	NA	NA	NA	NA	NA	NA
1556	Live oak	Quercus virginiana	Plano	Texas	Jupiter rd	7.62	good	naturally_occurring	NA	0 to 15.24 cm	Plano	NA	NA	NA	NA	NA	NA	NA	NA	NA	NA	NA	NA	NA	NA	NA	NA
1557	Live oak	Quercus virginiana	Plano	Texas	Jupiter rd	7.62	good	naturally_occurring	NA	0 to 15.24 cm	Plano	NA	NA	NA	NA	NA	NA	NA	NA	NA	NA	NA	NA	NA	NA	NA	NA
1558	Live oak	Quercus virginiana	Plano	Texas	Jupiter rd	7.62	fair	naturally_occurring	NA	0 to 15.24 cm	Plano	NA	NA	NA	NA	NA	NA	NA	NA	NA	NA	NA	NA	NA	NA	NA	NA
1559	Live oak	Quercus virginiana	Plano	Texas	Hedgcoxe road	5.08	good	naturally_occurring	NA	0 to 15.24 cm	Plano	NA	NA	NA	NA	NA	NA	NA	NA	NA	NA	NA	NA	NA	NA	NA	NA
1560	Live oak	Quercus virginiana	Plano	Texas	Hedgcoxe road	5.08	good	naturally_occurring	NA	0 to 15.24 cm	Plano	NA	NA	NA	NA	NA	NA	NA	NA	NA	NA	NA	NA	NA	NA	NA	NA
1561	Live oak	Quercus virginiana	Plano	Texas	Legacy drive	16.51	good	naturally_occurring	NA	15.24 to 30.48 cm	Plano	NA	NA	NA	NA	NA	NA	NA	NA	NA	NA	NA	NA	NA	NA	NA	NA
1562	Live oak	Quercus virginiana	Plano	Texas	Legacy drive	17.78	good	naturally_occurring	NA	15.24 to 30.48 cm	Plano	NA	NA	NA	NA	NA	NA	NA	NA	NA	NA	NA	NA	NA	NA	NA	NA
1563	Live oak	Quercus virginiana	Plano	Texas	Coit rd	7.62	fair	naturally_occurring	NA	0 to 15.24 cm	Plano	NA	NA	NA	NA	NA	NA	NA	NA	NA	NA	NA	NA	NA	NA	NA	NA
1564	Live oak	Quercus virginiana	Plano	Texas	Windhaven park	10.16	poor	naturally_occurring	NA	0 to 15.24 cm	Plano	NA	NA	NA	NA	NA	NA	NA	NA	NA	NA	NA	NA	NA	NA	NA	NA
1565	Live oak	Quercus virginiana	Plano	Texas	Windhaven park	10.16	NA	naturally_occurring	NA	0 to 15.24 cm	Plano	NA	NA	NA	NA	NA	NA	NA	NA	NA	NA	NA	NA	NA	NA	NA	NA
1566	Live oak	Quercus virginiana	Plano	Texas	Windhaven park	8.89	good	naturally_occurring	NA	0 to 15.24 cm	Plano	NA	NA	NA	NA	NA	NA	NA	NA	NA	NA	NA	NA	NA	NA	NA	NA
1567	Live oak	Quercus virginiana	Plano	Texas	Windhaven park	10.16	good	naturally_occurring	NA	0 to 15.24 cm	Plano	NA	NA	NA	NA	NA	NA	NA	NA	NA	NA	NA	NA	NA	NA	NA	NA
1568	Live oak	Quercus virginiana	Plano	Texas	Windhaven park	10.16	good	naturally_occurring	NA	0 to 15.24 cm	Plano	NA	NA	NA	NA	NA	NA	NA	NA	NA	NA	NA	NA	NA	NA	NA	NA
1569	Live oak	Quercus virginiana	Plano	Texas	Windhaven park	11.43	good	naturally_occurring	NA	0 to 15.24 cm	Plano	NA	NA	NA	NA	NA	NA	NA	NA	NA	NA	NA	NA	NA	NA	NA	NA
1570	Live oak	Quercus virginiana	Plano	Texas	Windhaven park	11.43	good	naturally_occurring	NA	0 to 15.24 cm	Plano	NA	NA	NA	NA	NA	NA	NA	NA	NA	NA	NA	NA	NA	NA	NA	NA
1571	Live oak	Quercus virginiana	Plano	Texas	Windhaven park	10.16	good	naturally_occurring	NA	0 to 15.24 cm	Plano	NA	NA	NA	NA	NA	NA	NA	NA	NA	NA	NA	NA	NA	NA	NA	NA
1572	Live oak	Quercus virginiana	Plano	Texas	Windhaven park	10.16	good	naturally_occurring	NA	0 to 15.24 cm	Plano	NA	NA	NA	NA	NA	NA	NA	NA	NA	NA	NA	NA	NA	NA	NA	NA
1573	Live oak	Quercus virginiana	Plano	Texas	Windhaven park	10.16	good	naturally_occurring	NA	0 to 15.24 cm	Plano	NA	NA	NA	NA	NA	NA	NA	NA	NA	NA	NA	NA	NA	NA	NA	NA
1574	Live oak	Quercus virginiana	Plano	Texas	Windhaven park	10.16	fair	naturally_occurring	NA	0 to 15.24 cm	Plano	NA	NA	NA	NA	NA	NA	NA	NA	NA	NA	NA	NA	NA	NA	NA	NA
1575	Live oak	Quercus virginiana	Plano	Texas	Windhaven park	10.16	good	naturally_occurring	NA	0 to 15.24 cm	Plano	NA	NA	NA	NA	NA	NA	NA	NA	NA	NA	NA	NA	NA	NA	NA	NA
1576	Live oak	Quercus virginiana	Plano	Texas	Windhaven park	10.16	poor	naturally_occurring	NA	0 to 15.24 cm	Plano	NA	NA	NA	NA	NA	NA	NA	NA	NA	NA	NA	NA	NA	NA	NA	NA
1577	Live oak	Quercus virginiana	Plano	Texas	Windhaven park	20.32	fair	naturally_occurring	NA	15.24 to 30.48 cm	Plano	NA	NA	NA	NA	NA	NA	NA	NA	NA	NA	NA	NA	NA	NA	NA	NA
1578	Live oak	Quercus virginiana	Plano	Texas	Archgate park	15.24	fair	naturally_occurring	NA	0 to 15.24 cm	Plano	NA	NA	NA	NA	NA	NA	NA	NA	NA	NA	NA	NA	NA	NA	NA	NA
1579	Live oak	Quercus virginiana	Plano	Texas	Archgate park	15.24	fair	naturally_occurring	NA	0 to 15.24 cm	Plano	NA	NA	NA	NA	NA	NA	NA	NA	NA	NA	NA	NA	NA	NA	NA	NA
1580	Live oak	Quercus virginiana	Plano	Texas	Archgate park	15.24	good	naturally_occurring	NA	0 to 15.24 cm	Plano	NA	NA	NA	NA	NA	NA	NA	NA	NA	NA	NA	NA	NA	NA	NA	NA
1581	Live oak	Quercus virginiana	Plano	Texas	Archgate park	15.24	fair	naturally_occurring	NA	0 to 15.24 cm	Plano	NA	NA	NA	NA	NA	NA	NA	NA	NA	NA	NA	NA	NA	NA	NA	NA
1582	Live oak	Quercus virginiana	Plano	Texas	Archgate park	15.24	poor	naturally_occurring	NA	0 to 15.24 cm	Plano	NA	NA	NA	NA	NA	NA	NA	NA	NA	NA	NA	NA	NA	NA	NA	NA
1583	Live oak	Quercus virginiana	Plano	Texas	Cheyenne park	33.02	good	naturally_occurring	NA	30.48 to 45.72 cm	Plano	NA	NA	NA	NA	NA	NA	NA	NA	NA	NA	NA	NA	NA	NA	NA	NA
1584	Live oak	Quercus virginiana	Plano	Texas	Indian creek park	19.05	fair	naturally_occurring	NA	15.24 to 30.48 cm	Plano	NA	NA	NA	NA	NA	NA	NA	NA	NA	NA	NA	NA	NA	NA	NA	NA
1585	Live oak	Quercus virginiana	Plano	Texas	Legacy trail	10.16	good	naturally_occurring	NA	0 to 15.24 cm	Plano	NA	NA	NA	NA	NA	NA	NA	NA	NA	NA	NA	NA	NA	NA	NA	NA
1586	Live oak	Quercus virginiana	Plano	Texas	Fire station # 8	31.75	good	naturally_occurring	NA	30.48 to 45.72 cm	Plano	NA	NA	NA	NA	NA	NA	NA	NA	NA	NA	NA	NA	NA	NA	NA	NA
1587	Live oak	Quercus virginiana	Plano	Texas	Davis library	11.43	poor	naturally_occurring	NA	0 to 15.24 cm	Plano	NA	NA	NA	NA	NA	NA	NA	NA	NA	NA	NA	NA	NA	NA	NA	NA
1588	Live oak	Quercus virginiana	Plano	Texas	Russell creek park	15.24	good	naturally_occurring	NA	0 to 15.24 cm	Plano	NA	NA	NA	NA	NA	NA	NA	NA	NA	NA	NA	NA	NA	NA	NA	NA
1589	Live oak	Quercus virginiana	Plano	Texas	Hedgcoxe road	7.62	good	naturally_occurring	NA	0 to 15.24 cm	Plano	NA	NA	NA	NA	NA	NA	NA	NA	NA	NA	NA	NA	NA	NA	NA	NA
1590	Live oak	Quercus virginiana	Plano	Texas	Hedgcoxe road	7.62	fair	naturally_occurring	NA	0 to 15.24 cm	Plano	NA	NA	NA	NA	NA	NA	NA	NA	NA	NA	NA	NA	NA	NA	NA	NA
1591	Live oak	Quercus virginiana	Plano	Texas	Hedgcoxe road	6.35	fair	naturally_occurring	NA	0 to 15.24 cm	Plano	NA	NA	NA	NA	NA	NA	NA	NA	NA	NA	NA	NA	NA	NA	NA	NA
1592	Live oak	Quercus virginiana	Plano	Texas	Hedgcoxe road	7.62	good	naturally_occurring	NA	0 to 15.24 cm	Plano	NA	NA	NA	NA	NA	NA	NA	NA	NA	NA	NA	NA	NA	NA	NA	NA
1593	Live oak	Quercus virginiana	Plano	Texas	Hedgcoxe road	10.16	good	naturally_occurring	NA	0 to 15.24 cm	Plano	NA	NA	NA	NA	NA	NA	NA	NA	NA	NA	NA	NA	NA	NA	NA	NA
1594	Live oak	Quercus virginiana	Plano	Texas	Hedgcoxe road	7.62	fair	naturally_occurring	NA	0 to 15.24 cm	Plano	NA	NA	NA	NA	NA	NA	NA	NA	NA	NA	NA	NA	NA	NA	NA	NA
1595	Live oak	Quercus virginiana	Plano	Texas	Hedgcoxe road	7.62	good	naturally_occurring	NA	0 to 15.24 cm	Plano	NA	NA	NA	NA	NA	NA	NA	NA	NA	NA	NA	NA	NA	NA	NA	NA
1596	Live oak	Quercus virginiana	Plano	Texas	Hedgcoxe road	10.16	fair	naturally_occurring	NA	0 to 15.24 cm	Plano	NA	NA	NA	NA	NA	NA	NA	NA	NA	NA	NA	NA	NA	NA	NA	NA
1597	Live oak	Quercus virginiana	Plano	Texas	Hedgcoxe road	7.62	fair	naturally_occurring	NA	0 to 15.24 cm	Plano	NA	NA	NA	NA	NA	NA	NA	NA	NA	NA	NA	NA	NA	NA	NA	NA
1598	Live oak	Quercus virginiana	Plano	Texas	Legacy drive	16.51	good	naturally_occurring	NA	15.24 to 30.48 cm	Plano	NA	NA	NA	NA	NA	NA	NA	NA	NA	NA	NA	NA	NA	NA	NA	NA
1599	Live oak	Quercus virginiana	Plano	Texas	Hedgcoxe road	8.89	fair	naturally_occurring	NA	0 to 15.24 cm	Plano	NA	NA	NA	NA	NA	NA	NA	NA	NA	NA	NA	NA	NA	NA	NA	NA
1600	Live oak	Quercus virginiana	Plano	Texas	Hedgcoxe road	7.62	fair	naturally_occurring	NA	0 to 15.24 cm	Plano	NA	NA	NA	NA	NA	NA	NA	NA	NA	NA	NA	NA	NA	NA	NA	NA
1601	Live oak	Quercus virginiana	Plano	Texas	Pecan hollow golf course	17.78	good	naturally_occurring	NA	15.24 to 30.48 cm	Plano	NA	NA	NA	NA	NA	NA	NA	NA	NA	NA	NA	NA	NA	NA	NA	NA
1602	Live oak	Quercus virginiana	Plano	Texas	Pecan hollow golf course	15.24	good	naturally_occurring	NA	0 to 15.24 cm	Plano	NA	NA	NA	NA	NA	NA	NA	NA	NA	NA	NA	NA	NA	NA	NA	NA
1603	Live oak	Quercus virginiana	Plano	Texas	Cottonwood creek greenbelt	11.43	good	naturally_occurring	NA	0 to 15.24 cm	Plano	NA	NA	NA	NA	NA	NA	NA	NA	NA	NA	NA	NA	NA	NA	NA	NA
1604	Live oak	Quercus virginiana	Plano	Texas	Cottonwood creek greenbelt	15.24	good	naturally_occurring	NA	0 to 15.24 cm	Plano	NA	NA	NA	NA	NA	NA	NA	NA	NA	NA	NA	NA	NA	NA	NA	NA
1605	Live oak	Quercus virginiana	Plano	Texas	Cottonwood creek greenbelt	7.62	good	naturally_occurring	NA	0 to 15.24 cm	Plano	NA	NA	NA	NA	NA	NA	NA	NA	NA	NA	NA	NA	NA	NA	NA	NA
1606	Live oak	Quercus virginiana	Plano	Texas	Cottonwood creek greenbelt	5.08	good	naturally_occurring	NA	0 to 15.24 cm	Plano	NA	NA	NA	NA	NA	NA	NA	NA	NA	NA	NA	NA	NA	NA	NA	NA
1607	Live oak	Quercus virginiana	Plano	Texas	Cottonwood creek greenbelt	7.62	fair	naturally_occurring	NA	0 to 15.24 cm	Plano	NA	NA	NA	NA	NA	NA	NA	NA	NA	NA	NA	NA	NA	NA	NA	NA
1608	Live oak	Quercus virginiana	Plano	Texas	Cottonwood creek greenbelt	5.08	good	naturally_occurring	NA	0 to 15.24 cm	Plano	NA	NA	NA	NA	NA	NA	NA	NA	NA	NA	NA	NA	NA	NA	NA	NA
1609	Live oak	Quercus virginiana	Plano	Texas	High point tennis center	59.69	good	naturally_occurring	NA	45.72 to 60.96 cm	Plano	NA	NA	NA	NA	NA	NA	NA	NA	NA	NA	NA	NA	NA	NA	NA	NA
1610	Live oak	Quercus virginiana	Plano	Texas	High point tennis center	44.45	fair	naturally_occurring	NA	30.48 to 45.72 cm	Plano	NA	NA	NA	NA	NA	NA	NA	NA	NA	NA	NA	NA	NA	NA	NA	NA
1611	Live oak	Quercus virginiana	Plano	Texas	High point tennis center	53.34	good	naturally_occurring	NA	45.72 to 60.96 cm	Plano	NA	NA	NA	NA	NA	NA	NA	NA	NA	NA	NA	NA	NA	NA	NA	NA
1612	Live oak	Quercus virginiana	Plano	Texas	Plano aquatic center	39.37	good	naturally_occurring	NA	30.48 to 45.72 cm	Plano	NA	NA	NA	NA	NA	NA	NA	NA	NA	NA	NA	NA	NA	NA	NA	NA
1613	Live oak	Quercus virginiana	Plano	Texas	Plano aquatic center	20.32	fair	naturally_occurring	NA	15.24 to 30.48 cm	Plano	NA	NA	NA	NA	NA	NA	NA	NA	NA	NA	NA	NA	NA	NA	NA	NA
1614	Live oak	Quercus virginiana	Plano	Texas	Tri city-gun range	29.21	good	naturally_occurring	NA	15.24 to 30.48 cm	Plano	NA	NA	NA	NA	NA	NA	NA	NA	NA	NA	NA	NA	NA	NA	NA	NA
1615	Live oak	Quercus virginiana	Plano	Texas	Tri city-gun range	27.94	fair	naturally_occurring	NA	15.24 to 30.48 cm	Plano	NA	NA	NA	NA	NA	NA	NA	NA	NA	NA	NA	NA	NA	NA	NA	NA
1616	Live oak	Quercus virginiana	Plano	Texas	Facility services at tri city	31.75	good	naturally_occurring	NA	30.48 to 45.72 cm	Plano	NA	NA	NA	NA	NA	NA	NA	NA	NA	NA	NA	NA	NA	NA	NA	NA
1617	Live oak	Quercus virginiana	Plano	Texas	Facility services at tri city	40.64	good	naturally_occurring	NA	30.48 to 45.72 cm	Plano	NA	NA	NA	NA	NA	NA	NA	NA	NA	NA	NA	NA	NA	NA	NA	NA
1618	Live oak	Quercus virginiana	Plano	Texas	Facility services at tri city	50.8	good	naturally_occurring	NA	45.72 to 60.96 cm	Plano	NA	NA	NA	NA	NA	NA	NA	NA	NA	NA	NA	NA	NA	NA	NA	NA
1619	Live oak	Quercus virginiana	Plano	Texas	Facility services at tri city	25.4	good	naturally_occurring	NA	15.24 to 30.48 cm	Plano	NA	NA	NA	NA	NA	NA	NA	NA	NA	NA	NA	NA	NA	NA	NA	NA
1620	Live oak	Quercus virginiana	Plano	Texas	Facility services at tri city	20.32	good	naturally_occurring	NA	15.24 to 30.48 cm	Plano	NA	NA	NA	NA	NA	NA	NA	NA	NA	NA	NA	NA	NA	NA	NA	NA
1621	Live oak	Quercus virginiana	Plano	Texas	Facility services at tri city	25.4	good	naturally_occurring	NA	15.24 to 30.48 cm	Plano	NA	NA	NA	NA	NA	NA	NA	NA	NA	NA	NA	NA	NA	NA	NA	NA
1622	Live oak	Quercus virginiana	Plano	Texas	Facility services at tri city	31.75	good	naturally_occurring	NA	30.48 to 45.72 cm	Plano	NA	NA	NA	NA	NA	NA	NA	NA	NA	NA	NA	NA	NA	NA	NA	NA
1623	Live oak	Quercus virginiana	Plano	Texas	Russell creek park	10.16	good	naturally_occurring	NA	0 to 15.24 cm	Plano	NA	NA	NA	NA	NA	NA	NA	NA	NA	NA	NA	NA	NA	NA	NA	NA
1624	Live oak	Quercus virginiana	Plano	Texas	Russell creek park	11.43	good	naturally_occurring	NA	0 to 15.24 cm	Plano	NA	NA	NA	NA	NA	NA	NA	NA	NA	NA	NA	NA	NA	NA	NA	NA
1625	Live oak	Quercus virginiana	Plano	Texas	Russell creek park	12.7	good	naturally_occurring	NA	0 to 15.24 cm	Plano	NA	NA	NA	NA	NA	NA	NA	NA	NA	NA	NA	NA	NA	NA	NA	NA
1626	Live oak	Quercus virginiana	Plano	Texas	Animal shelter	15.24	good	naturally_occurring	NA	0 to 15.24 cm	Plano	NA	NA	NA	NA	NA	NA	NA	NA	NA	NA	NA	NA	NA	NA	NA	NA
1627	Live oak	Quercus virginiana	Plano	Texas	Windhaven park	7.62	good	naturally_occurring	NA	0 to 15.24 cm	Plano	NA	NA	NA	NA	NA	NA	NA	NA	NA	NA	NA	NA	NA	NA	NA	NA
1628	Live oak	Quercus virginiana	Plano	Texas	Windhaven park	7.62	good	naturally_occurring	NA	0 to 15.24 cm	Plano	NA	NA	NA	NA	NA	NA	NA	NA	NA	NA	NA	NA	NA	NA	NA	NA
1629	Live oak	Quercus virginiana	Plano	Texas	Windhaven park	7.62	NA	naturally_occurring	NA	0 to 15.24 cm	Plano	NA	NA	NA	NA	NA	NA	NA	NA	NA	NA	NA	NA	NA	NA	NA	NA
1630	Live oak	Quercus virginiana	Plano	Texas	Windhaven park	7.62	good	naturally_occurring	NA	0 to 15.24 cm	Plano	NA	NA	NA	NA	NA	NA	NA	NA	NA	NA	NA	NA	NA	NA	NA	NA
1631	Live oak	Quercus virginiana	Plano	Texas	Windhaven park	10.16	good	naturally_occurring	NA	0 to 15.24 cm	Plano	NA	NA	NA	NA	NA	NA	NA	NA	NA	NA	NA	NA	NA	NA	NA	NA
1632	Live oak	Quercus virginiana	Plano	Texas	Fire station # 2	48.26	fair	naturally_occurring	NA	45.72 to 60.96 cm	Plano	NA	NA	NA	NA	NA	NA	NA	NA	NA	NA	NA	NA	NA	NA	NA	NA
1633	Live oak	Quercus virginiana	Plano	Texas	Fire station # 2	38.1	good	naturally_occurring	NA	30.48 to 45.72 cm	Plano	NA	NA	NA	NA	NA	NA	NA	NA	NA	NA	NA	NA	NA	NA	NA	NA
1634	Live oak	Quercus virginiana	Plano	Texas	Fire station # 2	21.59	good	naturally_occurring	NA	15.24 to 30.48 cm	Plano	NA	NA	NA	NA	NA	NA	NA	NA	NA	NA	NA	NA	NA	NA	NA	NA
1635	Live oak	Quercus virginiana	Plano	Texas	Fire station # 2	50.8	fair	naturally_occurring	NA	45.72 to 60.96 cm	Plano	NA	NA	NA	NA	NA	NA	NA	NA	NA	NA	NA	NA	NA	NA	NA	NA
1636	Live oak	Quercus virginiana	Plano	Texas	Fire station # 4	34.29	good	naturally_occurring	NA	30.48 to 45.72 cm	Plano	NA	NA	NA	NA	NA	NA	NA	NA	NA	NA	NA	NA	NA	NA	NA	NA
1637	Live oak	Quercus virginiana	Plano	Texas	Fire station # 4	19.05	good	naturally_occurring	NA	15.24 to 30.48 cm	Plano	NA	NA	NA	NA	NA	NA	NA	NA	NA	NA	NA	NA	NA	NA	NA	NA
1638	Live oak	Quercus virginiana	Plano	Texas	Fire station # 6	53.34	good	naturally_occurring	NA	45.72 to 60.96 cm	Plano	NA	NA	NA	NA	NA	NA	NA	NA	NA	NA	NA	NA	NA	NA	NA	NA
1639	Live oak	Quercus virginiana	Plano	Texas	Fire station # 6	22.86	good	naturally_occurring	NA	15.24 to 30.48 cm	Plano	NA	NA	NA	NA	NA	NA	NA	NA	NA	NA	NA	NA	NA	NA	NA	NA
1640	Live oak	Quercus virginiana	Plano	Texas	Fire station # 8	22.86	good	naturally_occurring	NA	15.24 to 30.48 cm	Plano	NA	NA	NA	NA	NA	NA	NA	NA	NA	NA	NA	NA	NA	NA	NA	NA
1641	Live oak	Quercus virginiana	Plano	Texas	Fire station # 8	22.86	good	naturally_occurring	NA	15.24 to 30.48 cm	Plano	NA	NA	NA	NA	NA	NA	NA	NA	NA	NA	NA	NA	NA	NA	NA	NA
1642	Live oak	Quercus virginiana	Plano	Texas	Fire station # 8	10.16	fair	naturally_occurring	NA	0 to 15.24 cm	Plano	NA	NA	NA	NA	NA	NA	NA	NA	NA	NA	NA	NA	NA	NA	NA	NA
1643	Live oak	Quercus virginiana	Plano	Texas	Harrington library	48.26	fair	naturally_occurring	NA	45.72 to 60.96 cm	Plano	NA	NA	NA	NA	NA	NA	NA	NA	NA	NA	NA	NA	NA	NA	NA	NA
1644	Live oak	Quercus virginiana	Plano	Texas	Blue ridge park	17.78	fair	naturally_occurring	NA	15.24 to 30.48 cm	Plano	NA	NA	NA	NA	NA	NA	NA	NA	NA	NA	NA	NA	NA	NA	NA	NA
1645	Live oak	Quercus virginiana	Plano	Texas	Blue ridge park	21.59	fair	naturally_occurring	NA	15.24 to 30.48 cm	Plano	NA	NA	NA	NA	NA	NA	NA	NA	NA	NA	NA	NA	NA	NA	NA	NA
1646	Live oak	Quercus virginiana	Plano	Texas	Blue ridge park	30.48	fair	naturally_occurring	NA	15.24 to 30.48 cm	Plano	NA	NA	NA	NA	NA	NA	NA	NA	NA	NA	NA	NA	NA	NA	NA	NA
1647	Live oak	Quercus virginiana	Plano	Texas	Blue ridge park	21.59	good	naturally_occurring	NA	15.24 to 30.48 cm	Plano	NA	NA	NA	NA	NA	NA	NA	NA	NA	NA	NA	NA	NA	NA	NA	NA
1648	Live oak	Quercus virginiana	Plano	Texas	Blue ridge park	15.24	fair	naturally_occurring	NA	0 to 15.24 cm	Plano	NA	NA	NA	NA	NA	NA	NA	NA	NA	NA	NA	NA	NA	NA	NA	NA
1649	Live oak	Quercus virginiana	Plano	Texas	Blue ridge park	33.02	fair	naturally_occurring	NA	30.48 to 45.72 cm	Plano	NA	NA	NA	NA	NA	NA	NA	NA	NA	NA	NA	NA	NA	NA	NA	NA
1650	Live oak	Quercus virginiana	Plano	Texas	Blue ridge park	5.08	fair	naturally_occurring	NA	0 to 15.24 cm	Plano	NA	NA	NA	NA	NA	NA	NA	NA	NA	NA	NA	NA	NA	NA	NA	NA
1651	Live oak	Quercus virginiana	Plano	Texas	Blue ridge park	21.59	fair	naturally_occurring	NA	15.24 to 30.48 cm	Plano	NA	NA	NA	NA	NA	NA	NA	NA	NA	NA	NA	NA	NA	NA	NA	NA
1652	Live oak	Quercus virginiana	Plano	Texas	Pecan hollow golf course	6.35	fair	naturally_occurring	NA	0 to 15.24 cm	Plano	NA	NA	NA	NA	NA	NA	NA	NA	NA	NA	NA	NA	NA	NA	NA	NA
1653	Live oak	Quercus virginiana	Plano	Texas	Pecan hollow golf course	10.16	good	naturally_occurring	NA	0 to 15.24 cm	Plano	NA	NA	NA	NA	NA	NA	NA	NA	NA	NA	NA	NA	NA	NA	NA	NA
1654	Live oak	Quercus virginiana	Plano	Texas	Pecan hollow golf course	7.62	good	naturally_occurring	NA	0 to 15.24 cm	Plano	NA	NA	NA	NA	NA	NA	NA	NA	NA	NA	NA	NA	NA	NA	NA	NA
1655	Live oak	Quercus virginiana	Plano	Texas	Pecan hollow golf course	8.89	good	naturally_occurring	NA	0 to 15.24 cm	Plano	NA	NA	NA	NA	NA	NA	NA	NA	NA	NA	NA	NA	NA	NA	NA	NA
1656	Live oak	Quercus virginiana	Plano	Texas	Pecan hollow golf course	12.7	good	naturally_occurring	NA	0 to 15.24 cm	Plano	NA	NA	NA	NA	NA	NA	NA	NA	NA	NA	NA	NA	NA	NA	NA	NA
1657	Live oak	Quercus virginiana	Plano	Texas	Pecan hollow golf course	7.62	good	naturally_occurring	NA	0 to 15.24 cm	Plano	NA	NA	NA	NA	NA	NA	NA	NA	NA	NA	NA	NA	NA	NA	NA	NA
1658	Live oak	Quercus virginiana	Plano	Texas	Pecan hollow golf course	7.62	good	naturally_occurring	NA	0 to 15.24 cm	Plano	NA	NA	NA	NA	NA	NA	NA	NA	NA	NA	NA	NA	NA	NA	NA	NA
1659	Live oak	Quercus virginiana	Plano	Texas	Pecan hollow golf course	7.62	good	naturally_occurring	NA	0 to 15.24 cm	Plano	NA	NA	NA	NA	NA	NA	NA	NA	NA	NA	NA	NA	NA	NA	NA	NA
1660	Live oak	Quercus virginiana	Plano	Texas	Pecan hollow golf course	12.7	good	naturally_occurring	NA	0 to 15.24 cm	Plano	NA	NA	NA	NA	NA	NA	NA	NA	NA	NA	NA	NA	NA	NA	NA	NA
1661	Live oak	Quercus virginiana	Plano	Texas	Pecan hollow golf course	10.16	fair	naturally_occurring	NA	0 to 15.24 cm	Plano	NA	NA	NA	NA	NA	NA	NA	NA	NA	NA	NA	NA	NA	NA	NA	NA
1662	Live oak	Quercus virginiana	Plano	Texas	Pecan hollow golf course	17.78	good	naturally_occurring	NA	15.24 to 30.48 cm	Plano	NA	NA	NA	NA	NA	NA	NA	NA	NA	NA	NA	NA	NA	NA	NA	NA
1663	Live oak	Quercus virginiana	Plano	Texas	Pecan hollow golf course	17.78	good	naturally_occurring	NA	15.24 to 30.48 cm	Plano	NA	NA	NA	NA	NA	NA	NA	NA	NA	NA	NA	NA	NA	NA	NA	NA
1664	Live oak	Quercus virginiana	Plano	Texas	Pecan hollow golf course	17.78	good	naturally_occurring	NA	15.24 to 30.48 cm	Plano	NA	NA	NA	NA	NA	NA	NA	NA	NA	NA	NA	NA	NA	NA	NA	NA
1665	Live oak	Quercus virginiana	Plano	Texas	Pecan hollow golf course	15.24	good	naturally_occurring	NA	0 to 15.24 cm	Plano	NA	NA	NA	NA	NA	NA	NA	NA	NA	NA	NA	NA	NA	NA	NA	NA
1666	Live oak	Quercus virginiana	Plano	Texas	Parkway service center	12.7	poor	naturally_occurring	NA	0 to 15.24 cm	Plano	NA	NA	NA	NA	NA	NA	NA	NA	NA	NA	NA	NA	NA	NA	NA	NA
1667	Live oak	Quercus virginiana	Plano	Texas	Warehouse	22.86	good	naturally_occurring	NA	15.24 to 30.48 cm	Plano	NA	NA	NA	NA	NA	NA	NA	NA	NA	NA	NA	NA	NA	NA	NA	NA
1668	Live oak	Quercus virginiana	Plano	Texas	Parkway service center	22.86	good	naturally_occurring	NA	15.24 to 30.48 cm	Plano	NA	NA	NA	NA	NA	NA	NA	NA	NA	NA	NA	NA	NA	NA	NA	NA
1669	Live oak	Quercus virginiana	Plano	Texas	Parkway service center	27.94	good	naturally_occurring	NA	15.24 to 30.48 cm	Plano	NA	NA	NA	NA	NA	NA	NA	NA	NA	NA	NA	NA	NA	NA	NA	NA
1670	Live oak	Quercus virginiana	Plano	Texas	Haggard library	7.62	fair	naturally_occurring	NA	0 to 15.24 cm	Plano	NA	NA	NA	NA	NA	NA	NA	NA	NA	NA	NA	NA	NA	NA	NA	NA
1671	Live oak	Quercus virginiana	Plano	Texas	Haggard library	7.62	fair	naturally_occurring	NA	0 to 15.24 cm	Plano	NA	NA	NA	NA	NA	NA	NA	NA	NA	NA	NA	NA	NA	NA	NA	NA
1672	Live oak	Quercus virginiana	Plano	Texas	Haggard library	7.62	fair	naturally_occurring	NA	0 to 15.24 cm	Plano	NA	NA	NA	NA	NA	NA	NA	NA	NA	NA	NA	NA	NA	NA	NA	NA
1673	Live oak	Quercus virginiana	Plano	Texas	Haggard library	7.62	fair	naturally_occurring	NA	0 to 15.24 cm	Plano	NA	NA	NA	NA	NA	NA	NA	NA	NA	NA	NA	NA	NA	NA	NA	NA
1674	Live oak	Quercus virginiana	Plano	Texas	Haggard library	7.62	fair	naturally_occurring	NA	0 to 15.24 cm	Plano	NA	NA	NA	NA	NA	NA	NA	NA	NA	NA	NA	NA	NA	NA	NA	NA
1675	Live oak	Quercus virginiana	Plano	Texas	Davis library	12.7	fair	naturally_occurring	NA	0 to 15.24 cm	Plano	NA	NA	NA	NA	NA	NA	NA	NA	NA	NA	NA	NA	NA	NA	NA	NA
1676	Live oak	Quercus virginiana	Plano	Texas	Davis library	12.7	good	naturally_occurring	NA	0 to 15.24 cm	Plano	NA	NA	NA	NA	NA	NA	NA	NA	NA	NA	NA	NA	NA	NA	NA	NA
1677	Live oak	Quercus virginiana	Plano	Texas	Davis library	12.7	good	naturally_occurring	NA	0 to 15.24 cm	Plano	NA	NA	NA	NA	NA	NA	NA	NA	NA	NA	NA	NA	NA	NA	NA	NA
1678	Live oak	Quercus virginiana	Plano	Texas	Davis library	13.97	good	naturally_occurring	NA	0 to 15.24 cm	Plano	NA	NA	NA	NA	NA	NA	NA	NA	NA	NA	NA	NA	NA	NA	NA	NA
1679	Live oak	Quercus virginiana	Plano	Texas	Davis library	13.97	fair	naturally_occurring	NA	0 to 15.24 cm	Plano	NA	NA	NA	NA	NA	NA	NA	NA	NA	NA	NA	NA	NA	NA	NA	NA
1680	Live oak	Quercus virginiana	Plano	Texas	Davis library	15.24	good	naturally_occurring	NA	0 to 15.24 cm	Plano	NA	NA	NA	NA	NA	NA	NA	NA	NA	NA	NA	NA	NA	NA	NA	NA
1681	Live oak	Quercus virginiana	Plano	Texas	Davis library	15.24	good	naturally_occurring	NA	0 to 15.24 cm	Plano	NA	NA	NA	NA	NA	NA	NA	NA	NA	NA	NA	NA	NA	NA	NA	NA
1682	Live oak	Quercus virginiana	Plano	Texas	Davis library	19.05	good	naturally_occurring	NA	15.24 to 30.48 cm	Plano	NA	NA	NA	NA	NA	NA	NA	NA	NA	NA	NA	NA	NA	NA	NA	NA
1683	Live oak	Quercus virginiana	Plano	Texas	Davis library	15.24	good	naturally_occurring	NA	0 to 15.24 cm	Plano	NA	NA	NA	NA	NA	NA	NA	NA	NA	NA	NA	NA	NA	NA	NA	NA
1684	Live oak	Quercus virginiana	Plano	Texas	Davis library	13.97	good	naturally_occurring	NA	0 to 15.24 cm	Plano	NA	NA	NA	NA	NA	NA	NA	NA	NA	NA	NA	NA	NA	NA	NA	NA
1685	Live oak	Quercus virginiana	Plano	Texas	Davis library	15.24	good	naturally_occurring	NA	0 to 15.24 cm	Plano	NA	NA	NA	NA	NA	NA	NA	NA	NA	NA	NA	NA	NA	NA	NA	NA
1686	Live oak	Quercus virginiana	Plano	Texas	Davis library	15.24	good	naturally_occurring	NA	0 to 15.24 cm	Plano	NA	NA	NA	NA	NA	NA	NA	NA	NA	NA	NA	NA	NA	NA	NA	NA
1687	Live oak	Quercus virginiana	Plano	Texas	Davis library	16.51	good	naturally_occurring	NA	15.24 to 30.48 cm	Plano	NA	NA	NA	NA	NA	NA	NA	NA	NA	NA	NA	NA	NA	NA	NA	NA
1688	Live oak	Quercus virginiana	Plano	Texas	Davis library	13.97	fair	naturally_occurring	NA	0 to 15.24 cm	Plano	NA	NA	NA	NA	NA	NA	NA	NA	NA	NA	NA	NA	NA	NA	NA	NA
1689	Live oak	Quercus virginiana	Plano	Texas	Davis library	19.05	good	naturally_occurring	NA	15.24 to 30.48 cm	Plano	NA	NA	NA	NA	NA	NA	NA	NA	NA	NA	NA	NA	NA	NA	NA	NA
1690	Live oak	Quercus virginiana	Plano	Texas	Davis library	11.43	good	naturally_occurring	NA	0 to 15.24 cm	Plano	NA	NA	NA	NA	NA	NA	NA	NA	NA	NA	NA	NA	NA	NA	NA	NA
1691	Live oak	Quercus virginiana	Plano	Texas	Davis library	15.24	good	naturally_occurring	NA	0 to 15.24 cm	Plano	NA	NA	NA	NA	NA	NA	NA	NA	NA	NA	NA	NA	NA	NA	NA	NA
1692	Live oak	Quercus virginiana	Plano	Texas	Davis library	13.97	good	naturally_occurring	NA	0 to 15.24 cm	Plano	NA	NA	NA	NA	NA	NA	NA	NA	NA	NA	NA	NA	NA	NA	NA	NA
1693	Live oak	Quercus virginiana	Plano	Texas	Police_courts	27.94	good	naturally_occurring	NA	15.24 to 30.48 cm	Plano	NA	NA	NA	NA	NA	NA	NA	NA	NA	NA	NA	NA	NA	NA	NA	NA
1694	Live oak	Quercus virginiana	Plano	Texas	Police_courts	27.94	good	naturally_occurring	NA	15.24 to 30.48 cm	Plano	NA	NA	NA	NA	NA	NA	NA	NA	NA	NA	NA	NA	NA	NA	NA	NA
1695	Live oak	Quercus virginiana	Plano	Texas	Police_courts	22.86	good	naturally_occurring	NA	15.24 to 30.48 cm	Plano	NA	NA	NA	NA	NA	NA	NA	NA	NA	NA	NA	NA	NA	NA	NA	NA
1696	Live oak	Quercus virginiana	Plano	Texas	Police_courts	43.18	good	naturally_occurring	NA	30.48 to 45.72 cm	Plano	NA	NA	NA	NA	NA	NA	NA	NA	NA	NA	NA	NA	NA	NA	NA	NA
1697	Live oak	Quercus virginiana	Plano	Texas	Fire station # 7	27.94	good	naturally_occurring	NA	15.24 to 30.48 cm	Plano	NA	NA	NA	NA	NA	NA	NA	NA	NA	NA	NA	NA	NA	NA	NA	NA
1698	Live oak	Quercus virginiana	Plano	Texas	Fire station # 7	35.56	good	naturally_occurring	NA	30.48 to 45.72 cm	Plano	NA	NA	NA	NA	NA	NA	NA	NA	NA	NA	NA	NA	NA	NA	NA	NA
1699	Live oak	Quercus virginiana	Plano	Texas	Fire station # 7	36.83	good	naturally_occurring	NA	30.48 to 45.72 cm	Plano	NA	NA	NA	NA	NA	NA	NA	NA	NA	NA	NA	NA	NA	NA	NA	NA
1700	Live oak	Quercus virginiana	Plano	Texas	Fire station # 7	54.61	good	naturally_occurring	NA	45.72 to 60.96 cm	Plano	NA	NA	NA	NA	NA	NA	NA	NA	NA	NA	NA	NA	NA	NA	NA	NA
1701	Live oak	Quercus virginiana	Plano	Texas	Fire station # 7	25.4	good	naturally_occurring	NA	15.24 to 30.48 cm	Plano	NA	NA	NA	NA	NA	NA	NA	NA	NA	NA	NA	NA	NA	NA	NA	NA
1702	Live oak	Quercus virginiana	Plano	Texas	Fire station # 7	22.86	good	naturally_occurring	NA	15.24 to 30.48 cm	Plano	NA	NA	NA	NA	NA	NA	NA	NA	NA	NA	NA	NA	NA	NA	NA	NA
1703	Live oak	Quercus virginiana	Plano	Texas	Parkway service center	19.05	good	naturally_occurring	NA	15.24 to 30.48 cm	Plano	NA	NA	NA	NA	NA	NA	NA	NA	NA	NA	NA	NA	NA	NA	NA	NA
1704	Live oak	Quercus virginiana	Plano	Texas	Parkway service center	24.13	good	naturally_occurring	NA	15.24 to 30.48 cm	Plano	NA	NA	NA	NA	NA	NA	NA	NA	NA	NA	NA	NA	NA	NA	NA	NA
1705	Live oak	Quercus virginiana	Plano	Texas	Parkway service center	34.29	good	naturally_occurring	NA	30.48 to 45.72 cm	Plano	NA	NA	NA	NA	NA	NA	NA	NA	NA	NA	NA	NA	NA	NA	NA	NA
1706	Live oak	Quercus virginiana	Plano	Texas	Parr library	10.16	fair	naturally_occurring	NA	0 to 15.24 cm	Plano	NA	NA	NA	NA	NA	NA	NA	NA	NA	NA	NA	NA	NA	NA	NA	NA
1707	Live oak	Quercus virginiana	Plano	Texas	Parr library	7.62	good	naturally_occurring	NA	0 to 15.24 cm	Plano	NA	NA	NA	NA	NA	NA	NA	NA	NA	NA	NA	NA	NA	NA	NA	NA
1708	Live oak	Quercus virginiana	Plano	Texas	Parkway service center	27.94	good	naturally_occurring	NA	15.24 to 30.48 cm	Plano	NA	NA	NA	NA	NA	NA	NA	NA	NA	NA	NA	NA	NA	NA	NA	NA
1709	Live oak	Quercus virginiana	Plano	Texas	Chisholm trail 3	15.24	good	naturally_occurring	NA	0 to 15.24 cm	Plano	NA	NA	NA	NA	NA	NA	NA	NA	NA	NA	NA	NA	NA	NA	NA	NA
1710	Live oak	Quercus virginiana	Plano	Texas	Chisholm trail 3	10.16	good	naturally_occurring	NA	0 to 15.24 cm	Plano	NA	NA	NA	NA	NA	NA	NA	NA	NA	NA	NA	NA	NA	NA	NA	NA
1711	Live oak	Quercus virginiana	Plano	Texas	Chisholm trail 3	13.97	good	naturally_occurring	NA	0 to 15.24 cm	Plano	NA	NA	NA	NA	NA	NA	NA	NA	NA	NA	NA	NA	NA	NA	NA	NA
1712	Live oak	Quercus virginiana	Plano	Texas	Chisholm trail 3	12.7	good	naturally_occurring	NA	0 to 15.24 cm	Plano	NA	NA	NA	NA	NA	NA	NA	NA	NA	NA	NA	NA	NA	NA	NA	NA
1713	Live oak	Quercus virginiana	Plano	Texas	Chisholm trail 3	12.7	good	naturally_occurring	NA	0 to 15.24 cm	Plano	NA	NA	NA	NA	NA	NA	NA	NA	NA	NA	NA	NA	NA	NA	NA	NA
1714	Live oak	Quercus virginiana	Plano	Texas	Chisholm trail 3	10.16	good	naturally_occurring	NA	0 to 15.24 cm	Plano	NA	NA	NA	NA	NA	NA	NA	NA	NA	NA	NA	NA	NA	NA	NA	NA
1715	Live oak	Quercus virginiana	Plano	Texas	Chisholm trail 1	20.32	good	naturally_occurring	NA	15.24 to 30.48 cm	Plano	NA	NA	NA	NA	NA	NA	NA	NA	NA	NA	NA	NA	NA	NA	NA	NA
1716	Live oak	Quercus virginiana	Plano	Texas	Chisholm trail 1	25.4	good	naturally_occurring	NA	15.24 to 30.48 cm	Plano	NA	NA	NA	NA	NA	NA	NA	NA	NA	NA	NA	NA	NA	NA	NA	NA
1717	Live oak	Quercus virginiana	Plano	Texas	Chisholm trail 1	22.86	good	naturally_occurring	NA	15.24 to 30.48 cm	Plano	NA	NA	NA	NA	NA	NA	NA	NA	NA	NA	NA	NA	NA	NA	NA	NA
1718	Live oak	Quercus virginiana	Plano	Texas	Chisholm trail 3	58.42	good	naturally_occurring	NA	45.72 to 60.96 cm	Plano	NA	NA	NA	NA	NA	NA	NA	NA	NA	NA	NA	NA	NA	NA	NA	NA
1719	Live oak	Quercus virginiana	Plano	Texas	Chisholm trail 3	8.89	good	naturally_occurring	NA	0 to 15.24 cm	Plano	NA	NA	NA	NA	NA	NA	NA	NA	NA	NA	NA	NA	NA	NA	NA	NA
1720	Live oak	Quercus virginiana	Plano	Texas	Chisholm trail 3	13.97	good	naturally_occurring	NA	0 to 15.24 cm	Plano	NA	NA	NA	NA	NA	NA	NA	NA	NA	NA	NA	NA	NA	NA	NA	NA
1721	Pin oak	Quercus palustris	Plano	Texas	Los rios blvd.	15.24	good	introduced	NA	0 to 15.24 cm	Plano	NA	NA	NA	NA	NA	NA	NA	NA	NA	NA	NA	NA	NA	NA	NA	NA
1722	Pin oak	Quercus palustris	Plano	Texas	Los rios blvd.	15.24	poor	introduced	NA	0 to 15.24 cm	Plano	NA	NA	NA	NA	NA	NA	NA	NA	NA	NA	NA	NA	NA	NA	NA	NA
1723	Pin oak	Quercus palustris	Plano	Texas	Los rios blvd.	13.97	fair	introduced	NA	0 to 15.24 cm	Plano	NA	NA	NA	NA	NA	NA	NA	NA	NA	NA	NA	NA	NA	NA	NA	NA
1724	Pin oak	Quercus palustris	Plano	Texas	Los rios blvd.	5.08	good	introduced	NA	0 to 15.24 cm	Plano	NA	NA	NA	NA	NA	NA	NA	NA	NA	NA	NA	NA	NA	NA	NA	NA
1725	Pin oak	Quercus palustris	Plano	Texas	Los rios blvd.	7.62	good	introduced	NA	0 to 15.24 cm	Plano	NA	NA	NA	NA	NA	NA	NA	NA	NA	NA	NA	NA	NA	NA	NA	NA
1726	Pin oak	Quercus palustris	Plano	Texas	Custer road	10.16	fair	introduced	NA	0 to 15.24 cm	Plano	NA	NA	NA	NA	NA	NA	NA	NA	NA	NA	NA	NA	NA	NA	NA	NA
1727	Pin oak	Quercus palustris	Plano	Texas	Custer road	10.16	fair	introduced	NA	0 to 15.24 cm	Plano	NA	NA	NA	NA	NA	NA	NA	NA	NA	NA	NA	NA	NA	NA	NA	NA
1728	Pin oak	Quercus palustris	Plano	Texas	Custer road	10.16	fair	introduced	NA	0 to 15.24 cm	Plano	NA	NA	NA	NA	NA	NA	NA	NA	NA	NA	NA	NA	NA	NA	NA	NA
1729	Pin oak	Quercus palustris	Plano	Texas	Custer road	10.16	fair	introduced	NA	0 to 15.24 cm	Plano	NA	NA	NA	NA	NA	NA	NA	NA	NA	NA	NA	NA	NA	NA	NA	NA
1730	Pin oak	Quercus palustris	Plano	Texas	Custer road	10.16	fair	introduced	NA	0 to 15.24 cm	Plano	NA	NA	NA	NA	NA	NA	NA	NA	NA	NA	NA	NA	NA	NA	NA	NA
1731	Pin oak	Quercus palustris	Plano	Texas	Custer road	10.16	fair	introduced	NA	0 to 15.24 cm	Plano	NA	NA	NA	NA	NA	NA	NA	NA	NA	NA	NA	NA	NA	NA	NA	NA
1732	Pin oak	Quercus palustris	Plano	Texas	Custer road	10.16	fair	introduced	NA	0 to 15.24 cm	Plano	NA	NA	NA	NA	NA	NA	NA	NA	NA	NA	NA	NA	NA	NA	NA	NA
1733	Pin oak	Quercus palustris	Plano	Texas	Custer road	7.62	fair	introduced	NA	0 to 15.24 cm	Plano	NA	NA	NA	NA	NA	NA	NA	NA	NA	NA	NA	NA	NA	NA	NA	NA
1734	Pin oak	Quercus palustris	Plano	Texas	Custer road	7.62	poor	introduced	NA	0 to 15.24 cm	Plano	NA	NA	NA	NA	NA	NA	NA	NA	NA	NA	NA	NA	NA	NA	NA	NA
1735	Pin oak	Quercus palustris	Plano	Texas	Custer road	7.62	fair	introduced	NA	0 to 15.24 cm	Plano	NA	NA	NA	NA	NA	NA	NA	NA	NA	NA	NA	NA	NA	NA	NA	NA
1736	Live oak	Quercus virginiana	Plano	Texas	Cheyenne park	34.29	good	naturally_occurring	NA	30.48 to 45.72 cm	Plano	NA	NA	NA	NA	NA	NA	NA	NA	NA	NA	NA	NA	NA	NA	NA	NA
1737	Live oak	Quercus virginiana	Plano	Texas	Parkwood green park	12.7	poor	naturally_occurring	NA	0 to 15.24 cm	Plano	NA	NA	NA	NA	NA	NA	NA	NA	NA	NA	NA	NA	NA	NA	NA	NA
1738	Live oak	Quercus virginiana	Plano	Texas	Parkwood green park	15.24	poor	naturally_occurring	NA	0 to 15.24 cm	Plano	NA	NA	NA	NA	NA	NA	NA	NA	NA	NA	NA	NA	NA	NA	NA	NA
1739	Live oak	Quercus virginiana	Plano	Texas	Parkwood green park	16.51	good	naturally_occurring	NA	15.24 to 30.48 cm	Plano	NA	NA	NA	NA	NA	NA	NA	NA	NA	NA	NA	NA	NA	NA	NA	NA
1740	Live oak	Quercus virginiana	Plano	Texas	Parkwood green park	12.7	fair	naturally_occurring	NA	0 to 15.24 cm	Plano	NA	NA	NA	NA	NA	NA	NA	NA	NA	NA	NA	NA	NA	NA	NA	NA
1741	Live oak	Quercus virginiana	Plano	Texas	Horseshoe park	25.4	good	naturally_occurring	NA	15.24 to 30.48 cm	Plano	NA	NA	NA	NA	NA	NA	NA	NA	NA	NA	NA	NA	NA	NA	NA	NA
1742	Live oak	Quercus virginiana	Plano	Texas	Horseshoe park	21.59	good	naturally_occurring	NA	15.24 to 30.48 cm	Plano	NA	NA	NA	NA	NA	NA	NA	NA	NA	NA	NA	NA	NA	NA	NA	NA
1743	Live oak	Quercus virginiana	Plano	Texas	Horseshoe park	22.86	good	naturally_occurring	NA	15.24 to 30.48 cm	Plano	NA	NA	NA	NA	NA	NA	NA	NA	NA	NA	NA	NA	NA	NA	NA	NA
1744	Live oak	Quercus virginiana	Plano	Texas	Horseshoe park	30.48	good	naturally_occurring	NA	15.24 to 30.48 cm	Plano	NA	NA	NA	NA	NA	NA	NA	NA	NA	NA	NA	NA	NA	NA	NA	NA
1745	Live oak	Quercus virginiana	Plano	Texas	Jack carter park	12.7	fair	naturally_occurring	NA	0 to 15.24 cm	Plano	NA	NA	NA	NA	NA	NA	NA	NA	NA	NA	NA	NA	NA	NA	NA	NA
1746	Live oak	Quercus virginiana	Plano	Texas	Jack carter park	11.43	good	naturally_occurring	NA	0 to 15.24 cm	Plano	NA	NA	NA	NA	NA	NA	NA	NA	NA	NA	NA	NA	NA	NA	NA	NA
1747	Live oak	Quercus virginiana	Plano	Texas	Jack carter park	8.89	good	naturally_occurring	NA	0 to 15.24 cm	Plano	NA	NA	NA	NA	NA	NA	NA	NA	NA	NA	NA	NA	NA	NA	NA	NA
1748	Live oak	Quercus virginiana	Plano	Texas	Harrington park	33.02	good	naturally_occurring	NA	30.48 to 45.72 cm	Plano	NA	NA	NA	NA	NA	NA	NA	NA	NA	NA	NA	NA	NA	NA	NA	NA
1749	Live oak	Quercus virginiana	Plano	Texas	Harrington park	21.59	good	naturally_occurring	NA	15.24 to 30.48 cm	Plano	NA	NA	NA	NA	NA	NA	NA	NA	NA	NA	NA	NA	NA	NA	NA	NA
1750	Live oak	Quercus virginiana	Plano	Texas	Harrington park	40.64	good	naturally_occurring	NA	30.48 to 45.72 cm	Plano	NA	NA	NA	NA	NA	NA	NA	NA	NA	NA	NA	NA	NA	NA	NA	NA
1751	Live oak	Quercus virginiana	Plano	Texas	Legacy trail	5.08	fair	naturally_occurring	NA	0 to 15.24 cm	Plano	NA	NA	NA	NA	NA	NA	NA	NA	NA	NA	NA	NA	NA	NA	NA	NA
1752	Live oak	Quercus virginiana	Plano	Texas	Legacy trail	7.62	good	naturally_occurring	NA	0 to 15.24 cm	Plano	NA	NA	NA	NA	NA	NA	NA	NA	NA	NA	NA	NA	NA	NA	NA	NA
1753	Live oak	Quercus virginiana	Plano	Texas	Legacy trail	7.62	good	naturally_occurring	NA	0 to 15.24 cm	Plano	NA	NA	NA	NA	NA	NA	NA	NA	NA	NA	NA	NA	NA	NA	NA	NA
1754	Live oak	Quercus virginiana	Plano	Texas	Legacy trail	8.89	good	naturally_occurring	NA	0 to 15.24 cm	Plano	NA	NA	NA	NA	NA	NA	NA	NA	NA	NA	NA	NA	NA	NA	NA	NA
1755	Live oak	Quercus virginiana	Plano	Texas	Legacy trail	7.62	good	naturally_occurring	NA	0 to 15.24 cm	Plano	NA	NA	NA	NA	NA	NA	NA	NA	NA	NA	NA	NA	NA	NA	NA	NA
1756	Live oak	Quercus virginiana	Plano	Texas	Legacy trail	7.62	good	naturally_occurring	NA	0 to 15.24 cm	Plano	NA	NA	NA	NA	NA	NA	NA	NA	NA	NA	NA	NA	NA	NA	NA	NA
1757	Live oak	Quercus virginiana	Plano	Texas	Legacy trail	10.16	good	naturally_occurring	NA	0 to 15.24 cm	Plano	NA	NA	NA	NA	NA	NA	NA	NA	NA	NA	NA	NA	NA	NA	NA	NA
1758	Live oak	Quercus virginiana	Plano	Texas	Legacy trail	10.16	good	naturally_occurring	NA	0 to 15.24 cm	Plano	NA	NA	NA	NA	NA	NA	NA	NA	NA	NA	NA	NA	NA	NA	NA	NA
1759	Live oak	Quercus virginiana	Plano	Texas	Legacy trail	10.16	good	naturally_occurring	NA	0 to 15.24 cm	Plano	NA	NA	NA	NA	NA	NA	NA	NA	NA	NA	NA	NA	NA	NA	NA	NA
1760	Live oak	Quercus virginiana	Plano	Texas	Legacy trail	10.16	good	naturally_occurring	NA	0 to 15.24 cm	Plano	NA	NA	NA	NA	NA	NA	NA	NA	NA	NA	NA	NA	NA	NA	NA	NA
1761	Live oak	Quercus virginiana	Plano	Texas	Legacy trail	11.43	good	naturally_occurring	NA	0 to 15.24 cm	Plano	NA	NA	NA	NA	NA	NA	NA	NA	NA	NA	NA	NA	NA	NA	NA	NA
1762	Live oak	Quercus virginiana	Plano	Texas	Legacy trail	10.16	good	naturally_occurring	NA	0 to 15.24 cm	Plano	NA	NA	NA	NA	NA	NA	NA	NA	NA	NA	NA	NA	NA	NA	NA	NA
1763	Live oak	Quercus virginiana	Plano	Texas	Legacy trail	8.89	fair	naturally_occurring	NA	0 to 15.24 cm	Plano	NA	NA	NA	NA	NA	NA	NA	NA	NA	NA	NA	NA	NA	NA	NA	NA
1764	Live oak	Quercus virginiana	Plano	Texas	Legacy trail	10.16	good	naturally_occurring	NA	0 to 15.24 cm	Plano	NA	NA	NA	NA	NA	NA	NA	NA	NA	NA	NA	NA	NA	NA	NA	NA
1765	Live oak	Quercus virginiana	Plano	Texas	Legacy trail	10.16	good	naturally_occurring	NA	0 to 15.24 cm	Plano	NA	NA	NA	NA	NA	NA	NA	NA	NA	NA	NA	NA	NA	NA	NA	NA
1766	Live oak	Quercus virginiana	Plano	Texas	Legacy trail	8.89	good	naturally_occurring	NA	0 to 15.24 cm	Plano	NA	NA	NA	NA	NA	NA	NA	NA	NA	NA	NA	NA	NA	NA	NA	NA
1767	Live oak	Quercus virginiana	Plano	Texas	Legacy trail	12.7	good	naturally_occurring	NA	0 to 15.24 cm	Plano	NA	NA	NA	NA	NA	NA	NA	NA	NA	NA	NA	NA	NA	NA	NA	NA
1768	Live oak	Quercus virginiana	Plano	Texas	Legacy trail	7.62	good	naturally_occurring	NA	0 to 15.24 cm	Plano	NA	NA	NA	NA	NA	NA	NA	NA	NA	NA	NA	NA	NA	NA	NA	NA
1769	Live oak	Quercus virginiana	Plano	Texas	Legacy trail	10.16	good	naturally_occurring	NA	0 to 15.24 cm	Plano	NA	NA	NA	NA	NA	NA	NA	NA	NA	NA	NA	NA	NA	NA	NA	NA
1770	Live oak	Quercus virginiana	Plano	Texas	Legacy trail	10.16	good	naturally_occurring	NA	0 to 15.24 cm	Plano	NA	NA	NA	NA	NA	NA	NA	NA	NA	NA	NA	NA	NA	NA	NA	NA
1771	Live oak	Quercus virginiana	Plano	Texas	Municipal center	53.34	poor	naturally_occurring	NA	45.72 to 60.96 cm	Plano	NA	NA	NA	NA	NA	NA	NA	NA	NA	NA	NA	NA	NA	NA	NA	NA
1772	Red oak	Quercus rubra	Plano	Texas	Harrington park	22.86	good	naturally_occurring	NA	15.24 to 30.48 cm	Plano	NA	NA	NA	NA	NA	NA	NA	NA	NA	NA	NA	NA	NA	NA	NA	NA
1773	Red oak	Quercus rubra	Plano	Texas	Chisholm trail	27.94	good	naturally_occurring	NA	15.24 to 30.48 cm	Plano	NA	NA	NA	NA	NA	NA	NA	NA	NA	NA	NA	NA	NA	NA	NA	NA
1774	Red oak	Quercus rubra	Plano	Texas	Chisholm trail	27.94	good	naturally_occurring	NA	15.24 to 30.48 cm	Plano	NA	NA	NA	NA	NA	NA	NA	NA	NA	NA	NA	NA	NA	NA	NA	NA
1775	Red oak	Quercus rubra	Plano	Texas	Chisholm trail	19.05	good	naturally_occurring	NA	15.24 to 30.48 cm	Plano	NA	NA	NA	NA	NA	NA	NA	NA	NA	NA	NA	NA	NA	NA	NA	NA
1776	Red oak	Quercus rubra	Plano	Texas	Chisholm trail	17.78	good	naturally_occurring	NA	15.24 to 30.48 cm	Plano	NA	NA	NA	NA	NA	NA	NA	NA	NA	NA	NA	NA	NA	NA	NA	NA
1777	Red oak	Quercus rubra	Plano	Texas	Chisholm trail	29.21	good	naturally_occurring	NA	15.24 to 30.48 cm	Plano	NA	NA	NA	NA	NA	NA	NA	NA	NA	NA	NA	NA	NA	NA	NA	NA
1778	Red oak	Quercus rubra	Plano	Texas	Chisholm trail	25.4	good	naturally_occurring	NA	15.24 to 30.48 cm	Plano	NA	NA	NA	NA	NA	NA	NA	NA	NA	NA	NA	NA	NA	NA	NA	NA
1779	Red oak	Quercus rubra	Plano	Texas	High point athletic fields	36.83	good	naturally_occurring	NA	30.48 to 45.72 cm	Plano	NA	NA	NA	NA	NA	NA	NA	NA	NA	NA	NA	NA	NA	NA	NA	NA
1780	Red oak	Quercus rubra	Plano	Texas	High point athletic fields	31.75	fair	naturally_occurring	NA	30.48 to 45.72 cm	Plano	NA	NA	NA	NA	NA	NA	NA	NA	NA	NA	NA	NA	NA	NA	NA	NA
1781	Red oak	Quercus rubra	Plano	Texas	High point athletic fields	43.18	good	naturally_occurring	NA	30.48 to 45.72 cm	Plano	NA	NA	NA	NA	NA	NA	NA	NA	NA	NA	NA	NA	NA	NA	NA	NA
1782	Red oak	Quercus rubra	Plano	Texas	High point athletic fields	48.26	good	naturally_occurring	NA	45.72 to 60.96 cm	Plano	NA	NA	NA	NA	NA	NA	NA	NA	NA	NA	NA	NA	NA	NA	NA	NA
1783	Red oak	Quercus rubra	Plano	Texas	High point athletic fields	27.94	fair	naturally_occurring	NA	15.24 to 30.48 cm	Plano	NA	NA	NA	NA	NA	NA	NA	NA	NA	NA	NA	NA	NA	NA	NA	NA
1784	Red oak	Quercus rubra	Plano	Texas	High point athletic fields	46.99	good	naturally_occurring	NA	45.72 to 60.96 cm	Plano	NA	NA	NA	NA	NA	NA	NA	NA	NA	NA	NA	NA	NA	NA	NA	NA
1785	Red oak	Quercus rubra	Plano	Texas	High point athletic fields	24.13	good	naturally_occurring	NA	15.24 to 30.48 cm	Plano	NA	NA	NA	NA	NA	NA	NA	NA	NA	NA	NA	NA	NA	NA	NA	NA
1786	Red oak	Quercus rubra	Plano	Texas	High point athletic fields	21.59	fair	naturally_occurring	NA	15.24 to 30.48 cm	Plano	NA	NA	NA	NA	NA	NA	NA	NA	NA	NA	NA	NA	NA	NA	NA	NA
1787	Red oak	Quercus rubra	Plano	Texas	High point athletic fields	29.21	good	naturally_occurring	NA	15.24 to 30.48 cm	Plano	NA	NA	NA	NA	NA	NA	NA	NA	NA	NA	NA	NA	NA	NA	NA	NA
1788	Red oak	Quercus rubra	Plano	Texas	High point athletic fields	22.86	good	naturally_occurring	NA	15.24 to 30.48 cm	Plano	NA	NA	NA	NA	NA	NA	NA	NA	NA	NA	NA	NA	NA	NA	NA	NA
1789	Red oak	Quercus rubra	Plano	Texas	High point athletic fields	33.02	fair	naturally_occurring	NA	30.48 to 45.72 cm	Plano	NA	NA	NA	NA	NA	NA	NA	NA	NA	NA	NA	NA	NA	NA	NA	NA
1790	Red oak	Quercus rubra	Plano	Texas	Santa fe trail	60.96	good	naturally_occurring	NA	45.72 to 60.96 cm	Plano	NA	NA	NA	NA	NA	NA	NA	NA	NA	NA	NA	NA	NA	NA	NA	NA
1791	Red oak	Quercus rubra	Plano	Texas	Santa fe trail	38.1	good	naturally_occurring	NA	30.48 to 45.72 cm	Plano	NA	NA	NA	NA	NA	NA	NA	NA	NA	NA	NA	NA	NA	NA	NA	NA
1792	Red oak	Quercus rubra	Plano	Texas	Santa fe trail	10.16	good	naturally_occurring	NA	0 to 15.24 cm	Plano	NA	NA	NA	NA	NA	NA	NA	NA	NA	NA	NA	NA	NA	NA	NA	NA
1793	Red oak	Quercus rubra	Plano	Texas	Santa fe trail	6.35	poor	naturally_occurring	NA	0 to 15.24 cm	Plano	NA	NA	NA	NA	NA	NA	NA	NA	NA	NA	NA	NA	NA	NA	NA	NA
1794	Red oak	Quercus rubra	Plano	Texas	Santa fe trail	7.62	good	naturally_occurring	NA	0 to 15.24 cm	Plano	NA	NA	NA	NA	NA	NA	NA	NA	NA	NA	NA	NA	NA	NA	NA	NA
1795	Red oak	Quercus rubra	Plano	Texas	Santa fe trail	38.1	good	naturally_occurring	NA	30.48 to 45.72 cm	Plano	NA	NA	NA	NA	NA	NA	NA	NA	NA	NA	NA	NA	NA	NA	NA	NA
1796	Red oak	Quercus rubra	Plano	Texas	Santa fe trail	38.1	good	naturally_occurring	NA	30.48 to 45.72 cm	Plano	NA	NA	NA	NA	NA	NA	NA	NA	NA	NA	NA	NA	NA	NA	NA	NA
1797	Red oak	Quercus rubra	Plano	Texas	Santa fe trail	49.53	good	naturally_occurring	NA	45.72 to 60.96 cm	Plano	NA	NA	NA	NA	NA	NA	NA	NA	NA	NA	NA	NA	NA	NA	NA	NA
1798	Red oak	Quercus rubra	Plano	Texas	Santa fe trail	66.04	good	naturally_occurring	NA	60.96 to 76.2 cm	Plano	NA	NA	NA	NA	NA	NA	NA	NA	NA	NA	NA	NA	NA	NA	NA	NA
1799	Red oak	Quercus rubra	Plano	Texas	Santa fe trail	46.99	good	naturally_occurring	NA	45.72 to 60.96 cm	Plano	NA	NA	NA	NA	NA	NA	NA	NA	NA	NA	NA	NA	NA	NA	NA	NA
1800	Red oak	Quercus rubra	Plano	Texas	Willowcreek park	31.75	good	naturally_occurring	NA	30.48 to 45.72 cm	Plano	NA	NA	NA	NA	NA	NA	NA	NA	NA	NA	NA	NA	NA	NA	NA	NA
1801	Red oak	Quercus rubra	Plano	Texas	Willowcreek park	5.08	fair	naturally_occurring	NA	0 to 15.24 cm	Plano	NA	NA	NA	NA	NA	NA	NA	NA	NA	NA	NA	NA	NA	NA	NA	NA
1802	Red oak	Quercus rubra	Plano	Texas	Willowcreek park	5.08	good	naturally_occurring	NA	0 to 15.24 cm	Plano	NA	NA	NA	NA	NA	NA	NA	NA	NA	NA	NA	NA	NA	NA	NA	NA
1803	Red oak	Quercus rubra	Plano	Texas	Willowcreek park	17.78	good	naturally_occurring	NA	15.24 to 30.48 cm	Plano	NA	NA	NA	NA	NA	NA	NA	NA	NA	NA	NA	NA	NA	NA	NA	NA
1804	Red oak	Quercus rubra	Plano	Texas	Schell park	35.56	good	naturally_occurring	NA	30.48 to 45.72 cm	Plano	NA	NA	NA	NA	NA	NA	NA	NA	NA	NA	NA	NA	NA	NA	NA	NA
1805	Red oak	Quercus rubra	Plano	Texas	Schell park	43.18	good	naturally_occurring	NA	30.48 to 45.72 cm	Plano	NA	NA	NA	NA	NA	NA	NA	NA	NA	NA	NA	NA	NA	NA	NA	NA
1806	Red oak	Quercus rubra	Plano	Texas	Glen meadows park	13.97	good	naturally_occurring	NA	0 to 15.24 cm	Plano	NA	NA	NA	NA	NA	NA	NA	NA	NA	NA	NA	NA	NA	NA	NA	NA
1807	Red oak	Quercus rubra	Plano	Texas	Glen meadows park	11.43	good	naturally_occurring	NA	0 to 15.24 cm	Plano	NA	NA	NA	NA	NA	NA	NA	NA	NA	NA	NA	NA	NA	NA	NA	NA
1808	Red oak	Quercus rubra	Plano	Texas	Glen meadows park	12.7	good	naturally_occurring	NA	0 to 15.24 cm	Plano	NA	NA	NA	NA	NA	NA	NA	NA	NA	NA	NA	NA	NA	NA	NA	NA
1809	Live oak	Quercus virginiana	Plano	Texas	Chisholm trail 3	10.16	good	naturally_occurring	NA	0 to 15.24 cm	Plano	NA	NA	NA	NA	NA	NA	NA	NA	NA	NA	NA	NA	NA	NA	NA	NA
1810	Live oak	Quercus virginiana	Plano	Texas	Chisholm trail 3	15.24	good	naturally_occurring	NA	0 to 15.24 cm	Plano	NA	NA	NA	NA	NA	NA	NA	NA	NA	NA	NA	NA	NA	NA	NA	NA
1811	Live oak	Quercus virginiana	Plano	Texas	Chisholm trail 3	29.21	good	naturally_occurring	NA	15.24 to 30.48 cm	Plano	NA	NA	NA	NA	NA	NA	NA	NA	NA	NA	NA	NA	NA	NA	NA	NA
1812	Live oak	Quercus virginiana	Plano	Texas	Chisholm trail 3	7.62	good	naturally_occurring	NA	0 to 15.24 cm	Plano	NA	NA	NA	NA	NA	NA	NA	NA	NA	NA	NA	NA	NA	NA	NA	NA
1813	Live oak	Quercus virginiana	Plano	Texas	Chisholm trail 3	6.35	good	naturally_occurring	NA	0 to 15.24 cm	Plano	NA	NA	NA	NA	NA	NA	NA	NA	NA	NA	NA	NA	NA	NA	NA	NA
1814	Live oak	Quercus virginiana	Plano	Texas	Chisholm trail 3	59.69	good	naturally_occurring	NA	45.72 to 60.96 cm	Plano	NA	NA	NA	NA	NA	NA	NA	NA	NA	NA	NA	NA	NA	NA	NA	NA
1815	Live oak	Quercus virginiana	Plano	Texas	Oak point center_youth ballpark	13.97	good	naturally_occurring	NA	0 to 15.24 cm	Plano	NA	NA	NA	NA	NA	NA	NA	NA	NA	NA	NA	NA	NA	NA	NA	NA
1816	Live oak	Quercus virginiana	Plano	Texas	Oak point center_youth ballpark	16.51	good	naturally_occurring	NA	15.24 to 30.48 cm	Plano	NA	NA	NA	NA	NA	NA	NA	NA	NA	NA	NA	NA	NA	NA	NA	NA
1817	Live oak	Quercus virginiana	Plano	Texas	Douglass community center	13.97	good	naturally_occurring	NA	0 to 15.24 cm	Plano	NA	NA	NA	NA	NA	NA	NA	NA	NA	NA	NA	NA	NA	NA	NA	NA
1818	Live oak	Quercus virginiana	Plano	Texas	Douglass community center	33.02	good	naturally_occurring	NA	30.48 to 45.72 cm	Plano	NA	NA	NA	NA	NA	NA	NA	NA	NA	NA	NA	NA	NA	NA	NA	NA
1819	Live oak	Quercus virginiana	Plano	Texas	Douglass community center	53.34	good	naturally_occurring	NA	45.72 to 60.96 cm	Plano	NA	NA	NA	NA	NA	NA	NA	NA	NA	NA	NA	NA	NA	NA	NA	NA
1820	Live oak	Quercus virginiana	Plano	Texas	Oak point center_youth ballpark	17.78	good	naturally_occurring	NA	15.24 to 30.48 cm	Plano	NA	NA	NA	NA	NA	NA	NA	NA	NA	NA	NA	NA	NA	NA	NA	NA
1821	Live oak	Quercus virginiana	Plano	Texas	Oak point center_youth ballpark	20.32	good	naturally_occurring	NA	15.24 to 30.48 cm	Plano	NA	NA	NA	NA	NA	NA	NA	NA	NA	NA	NA	NA	NA	NA	NA	NA
1822	Live oak	Quercus virginiana	Plano	Texas	Oak point center_youth ballpark	19.05	good	naturally_occurring	NA	15.24 to 30.48 cm	Plano	NA	NA	NA	NA	NA	NA	NA	NA	NA	NA	NA	NA	NA	NA	NA	NA
1823	Live oak	Quercus virginiana	Plano	Texas	Oak point center_youth ballpark	20.32	good	naturally_occurring	NA	15.24 to 30.48 cm	Plano	NA	NA	NA	NA	NA	NA	NA	NA	NA	NA	NA	NA	NA	NA	NA	NA
1824	Live oak	Quercus virginiana	Plano	Texas	Oak point center_youth ballpark	19.05	good	naturally_occurring	NA	15.24 to 30.48 cm	Plano	NA	NA	NA	NA	NA	NA	NA	NA	NA	NA	NA	NA	NA	NA	NA	NA
1825	Live oak	Quercus virginiana	Plano	Texas	Oak point center_youth ballpark	20.32	good	naturally_occurring	NA	15.24 to 30.48 cm	Plano	NA	NA	NA	NA	NA	NA	NA	NA	NA	NA	NA	NA	NA	NA	NA	NA
1826	Live oak	Quercus virginiana	Plano	Texas	Oak point center_youth ballpark	13.97	good	naturally_occurring	NA	0 to 15.24 cm	Plano	NA	NA	NA	NA	NA	NA	NA	NA	NA	NA	NA	NA	NA	NA	NA	NA
1827	Live oak	Quercus virginiana	Plano	Texas	Oak point center_youth ballpark	16.51	good	naturally_occurring	NA	15.24 to 30.48 cm	Plano	NA	NA	NA	NA	NA	NA	NA	NA	NA	NA	NA	NA	NA	NA	NA	NA
1828	Live oak	Quercus virginiana	Plano	Texas	Oak point center_youth ballpark	12.7	good	naturally_occurring	NA	0 to 15.24 cm	Plano	NA	NA	NA	NA	NA	NA	NA	NA	NA	NA	NA	NA	NA	NA	NA	NA
1829	Live oak	Quercus virginiana	Plano	Texas	Oak point center_youth ballpark	13.97	good	naturally_occurring	NA	0 to 15.24 cm	Plano	NA	NA	NA	NA	NA	NA	NA	NA	NA	NA	NA	NA	NA	NA	NA	NA
1830	Live oak	Quercus virginiana	Plano	Texas	Schimelpfenig library	41.91	good	naturally_occurring	NA	30.48 to 45.72 cm	Plano	NA	NA	NA	NA	NA	NA	NA	NA	NA	NA	NA	NA	NA	NA	NA	NA
1831	Live oak	Quercus virginiana	Plano	Texas	Preston meadow park	10.16	good	naturally_occurring	NA	0 to 15.24 cm	Plano	NA	NA	NA	NA	NA	NA	NA	NA	NA	NA	NA	NA	NA	NA	NA	NA
1832	Live oak	Quercus virginiana	Plano	Texas	Preston meadow park	10.16	good	naturally_occurring	NA	0 to 15.24 cm	Plano	NA	NA	NA	NA	NA	NA	NA	NA	NA	NA	NA	NA	NA	NA	NA	NA
1833	Live oak	Quercus virginiana	Plano	Texas	Preston meadow park	10.16	good	naturally_occurring	NA	0 to 15.24 cm	Plano	NA	NA	NA	NA	NA	NA	NA	NA	NA	NA	NA	NA	NA	NA	NA	NA
1834	Live oak	Quercus virginiana	Plano	Texas	Preston meadow park	8.89	good	naturally_occurring	NA	0 to 15.24 cm	Plano	NA	NA	NA	NA	NA	NA	NA	NA	NA	NA	NA	NA	NA	NA	NA	NA
1835	Live oak	Quercus virginiana	Plano	Texas	Preston meadow park	8.89	good	naturally_occurring	NA	0 to 15.24 cm	Plano	NA	NA	NA	NA	NA	NA	NA	NA	NA	NA	NA	NA	NA	NA	NA	NA
1836	Live oak	Quercus virginiana	Plano	Texas	Preston meadow park	8.89	good	naturally_occurring	NA	0 to 15.24 cm	Plano	NA	NA	NA	NA	NA	NA	NA	NA	NA	NA	NA	NA	NA	NA	NA	NA
1837	Live oak	Quercus virginiana	Plano	Texas	Preston meadow park	10.16	good	naturally_occurring	NA	0 to 15.24 cm	Plano	NA	NA	NA	NA	NA	NA	NA	NA	NA	NA	NA	NA	NA	NA	NA	NA
1838	Live oak	Quercus virginiana	Plano	Texas	Chisholm trail 1	16.51	good	naturally_occurring	NA	15.24 to 30.48 cm	Plano	NA	NA	NA	NA	NA	NA	NA	NA	NA	NA	NA	NA	NA	NA	NA	NA
1839	Live oak	Quercus virginiana	Plano	Texas	Chisholm trail 1	19.05	good	naturally_occurring	NA	15.24 to 30.48 cm	Plano	NA	NA	NA	NA	NA	NA	NA	NA	NA	NA	NA	NA	NA	NA	NA	NA
1840	Live oak	Quercus virginiana	Plano	Texas	Chisholm trail 1	30.48	good	naturally_occurring	NA	15.24 to 30.48 cm	Plano	NA	NA	NA	NA	NA	NA	NA	NA	NA	NA	NA	NA	NA	NA	NA	NA
1841	Live oak	Quercus virginiana	Plano	Texas	Chisholm trail 1	12.7	good	naturally_occurring	NA	0 to 15.24 cm	Plano	NA	NA	NA	NA	NA	NA	NA	NA	NA	NA	NA	NA	NA	NA	NA	NA
1842	Live oak	Quercus virginiana	Plano	Texas	Chisholm trail 1	29.21	good	naturally_occurring	NA	15.24 to 30.48 cm	Plano	NA	NA	NA	NA	NA	NA	NA	NA	NA	NA	NA	NA	NA	NA	NA	NA
1843	Live oak	Quercus virginiana	Plano	Texas	Chisholm trail 1	12.7	fair	naturally_occurring	NA	0 to 15.24 cm	Plano	NA	NA	NA	NA	NA	NA	NA	NA	NA	NA	NA	NA	NA	NA	NA	NA
1844	Live oak	Quercus virginiana	Plano	Texas	Chisholm trail 1	10.16	good	naturally_occurring	NA	0 to 15.24 cm	Plano	NA	NA	NA	NA	NA	NA	NA	NA	NA	NA	NA	NA	NA	NA	NA	NA
1845	Live oak	Quercus virginiana	Plano	Texas	Chisholm trail 1	20.32	good	naturally_occurring	NA	15.24 to 30.48 cm	Plano	NA	NA	NA	NA	NA	NA	NA	NA	NA	NA	NA	NA	NA	NA	NA	NA
1846	Live oak	Quercus virginiana	Plano	Texas	Chisholm trail 1	17.78	good	naturally_occurring	NA	15.24 to 30.48 cm	Plano	NA	NA	NA	NA	NA	NA	NA	NA	NA	NA	NA	NA	NA	NA	NA	NA
1847	Live oak	Quercus virginiana	Plano	Texas	Chisholm trail 1	20.32	good	naturally_occurring	NA	15.24 to 30.48 cm	Plano	NA	NA	NA	NA	NA	NA	NA	NA	NA	NA	NA	NA	NA	NA	NA	NA
1848	Live oak	Quercus virginiana	Plano	Texas	Chisholm trail 1	21.59	good	naturally_occurring	NA	15.24 to 30.48 cm	Plano	NA	NA	NA	NA	NA	NA	NA	NA	NA	NA	NA	NA	NA	NA	NA	NA
1849	Live oak	Quercus virginiana	Plano	Texas	Chisholm trail 1	30.48	good	naturally_occurring	NA	15.24 to 30.48 cm	Plano	NA	NA	NA	NA	NA	NA	NA	NA	NA	NA	NA	NA	NA	NA	NA	NA
1850	Live oak	Quercus virginiana	Plano	Texas	Chisholm trail 1	21.59	good	naturally_occurring	NA	15.24 to 30.48 cm	Plano	NA	NA	NA	NA	NA	NA	NA	NA	NA	NA	NA	NA	NA	NA	NA	NA
1851	Live oak	Quercus virginiana	Plano	Texas	Chisholm trail 1	46.99	good	naturally_occurring	NA	45.72 to 60.96 cm	Plano	NA	NA	NA	NA	NA	NA	NA	NA	NA	NA	NA	NA	NA	NA	NA	NA
1852	Live oak	Quercus virginiana	Plano	Texas	Chisholm trail 1	33.02	good	naturally_occurring	NA	30.48 to 45.72 cm	Plano	NA	NA	NA	NA	NA	NA	NA	NA	NA	NA	NA	NA	NA	NA	NA	NA
1853	Live oak	Quercus virginiana	Plano	Texas	Chisholm trail 1	22.86	good	naturally_occurring	NA	15.24 to 30.48 cm	Plano	NA	NA	NA	NA	NA	NA	NA	NA	NA	NA	NA	NA	NA	NA	NA	NA
1854	Live oak	Quercus virginiana	Plano	Texas	Chisholm trail 1	20.32	good	naturally_occurring	NA	15.24 to 30.48 cm	Plano	NA	NA	NA	NA	NA	NA	NA	NA	NA	NA	NA	NA	NA	NA	NA	NA
1855	Live oak	Quercus virginiana	Plano	Texas	Chisholm trail 1	20.32	good	naturally_occurring	NA	15.24 to 30.48 cm	Plano	NA	NA	NA	NA	NA	NA	NA	NA	NA	NA	NA	NA	NA	NA	NA	NA
1856	Live oak	Quercus virginiana	Plano	Texas	Chisholm trail 1	25.4	good	naturally_occurring	NA	15.24 to 30.48 cm	Plano	NA	NA	NA	NA	NA	NA	NA	NA	NA	NA	NA	NA	NA	NA	NA	NA
1857	Live oak	Quercus virginiana	Plano	Texas	Chisholm trail 1	25.4	good	naturally_occurring	NA	15.24 to 30.48 cm	Plano	NA	NA	NA	NA	NA	NA	NA	NA	NA	NA	NA	NA	NA	NA	NA	NA
1858	Live oak	Quercus virginiana	Plano	Texas	Chisholm trail 1	27.94	good	naturally_occurring	NA	15.24 to 30.48 cm	Plano	NA	NA	NA	NA	NA	NA	NA	NA	NA	NA	NA	NA	NA	NA	NA	NA
1859	Live oak	Quercus virginiana	Plano	Texas	Chisholm trail 1	11.43	good	naturally_occurring	NA	0 to 15.24 cm	Plano	NA	NA	NA	NA	NA	NA	NA	NA	NA	NA	NA	NA	NA	NA	NA	NA
1860	Live oak	Quercus virginiana	Plano	Texas	Chisholm trail 1	30.48	good	naturally_occurring	NA	15.24 to 30.48 cm	Plano	NA	NA	NA	NA	NA	NA	NA	NA	NA	NA	NA	NA	NA	NA	NA	NA
1861	Live oak	Quercus virginiana	Plano	Texas	Chisholm trail 1	16.51	good	naturally_occurring	NA	15.24 to 30.48 cm	Plano	NA	NA	NA	NA	NA	NA	NA	NA	NA	NA	NA	NA	NA	NA	NA	NA
1862	Live oak	Quercus virginiana	Plano	Texas	Chisholm trail 1	35.56	good	naturally_occurring	NA	30.48 to 45.72 cm	Plano	NA	NA	NA	NA	NA	NA	NA	NA	NA	NA	NA	NA	NA	NA	NA	NA
1863	Live oak	Quercus virginiana	Plano	Texas	Chisholm trail 1	17.78	good	naturally_occurring	NA	15.24 to 30.48 cm	Plano	NA	NA	NA	NA	NA	NA	NA	NA	NA	NA	NA	NA	NA	NA	NA	NA
1864	Live oak	Quercus virginiana	Plano	Texas	Chisholm trail 1	31.75	good	naturally_occurring	NA	30.48 to 45.72 cm	Plano	NA	NA	NA	NA	NA	NA	NA	NA	NA	NA	NA	NA	NA	NA	NA	NA
1865	Live oak	Quercus virginiana	Plano	Texas	Chisholm trail 3	15.24	good	naturally_occurring	NA	0 to 15.24 cm	Plano	NA	NA	NA	NA	NA	NA	NA	NA	NA	NA	NA	NA	NA	NA	NA	NA
1866	Live oak	Quercus virginiana	Plano	Texas	Schell park	27.94	good	naturally_occurring	NA	15.24 to 30.48 cm	Plano	NA	NA	NA	NA	NA	NA	NA	NA	NA	NA	NA	NA	NA	NA	NA	NA
1867	Live oak	Quercus virginiana	Plano	Texas	Schell park	33.02	good	naturally_occurring	NA	30.48 to 45.72 cm	Plano	NA	NA	NA	NA	NA	NA	NA	NA	NA	NA	NA	NA	NA	NA	NA	NA
1868	Live oak	Quercus virginiana	Plano	Texas	Schell park	35.56	good	naturally_occurring	NA	30.48 to 45.72 cm	Plano	NA	NA	NA	NA	NA	NA	NA	NA	NA	NA	NA	NA	NA	NA	NA	NA
1869	Live oak	Quercus virginiana	Plano	Texas	Schell park	33.02	good	naturally_occurring	NA	30.48 to 45.72 cm	Plano	NA	NA	NA	NA	NA	NA	NA	NA	NA	NA	NA	NA	NA	NA	NA	NA
1870	Live oak	Quercus virginiana	Plano	Texas	Schell park	22.86	good	naturally_occurring	NA	15.24 to 30.48 cm	Plano	NA	NA	NA	NA	NA	NA	NA	NA	NA	NA	NA	NA	NA	NA	NA	NA
1871	Live oak	Quercus virginiana	Plano	Texas	Schell park	39.37	good	naturally_occurring	NA	30.48 to 45.72 cm	Plano	NA	NA	NA	NA	NA	NA	NA	NA	NA	NA	NA	NA	NA	NA	NA	NA
1872	Live oak	Quercus virginiana	Plano	Texas	Schell park	39.37	good	naturally_occurring	NA	30.48 to 45.72 cm	Plano	NA	NA	NA	NA	NA	NA	NA	NA	NA	NA	NA	NA	NA	NA	NA	NA
1873	Live oak	Quercus virginiana	Plano	Texas	Hoblitzelle park	8.89	good	naturally_occurring	NA	0 to 15.24 cm	Plano	NA	NA	NA	NA	NA	NA	NA	NA	NA	NA	NA	NA	NA	NA	NA	NA
1874	Live oak	Quercus virginiana	Plano	Texas	Hoblitzelle park	11.43	good	naturally_occurring	NA	0 to 15.24 cm	Plano	NA	NA	NA	NA	NA	NA	NA	NA	NA	NA	NA	NA	NA	NA	NA	NA
1875	Live oak	Quercus virginiana	Plano	Texas	Jack carter park	35.56	good	naturally_occurring	NA	30.48 to 45.72 cm	Plano	NA	NA	NA	NA	NA	NA	NA	NA	NA	NA	NA	NA	NA	NA	NA	NA
1876	Live oak	Quercus virginiana	Plano	Texas	Jack carter park	44.45	good	naturally_occurring	NA	30.48 to 45.72 cm	Plano	NA	NA	NA	NA	NA	NA	NA	NA	NA	NA	NA	NA	NA	NA	NA	NA
1877	Live oak	Quercus virginiana	Plano	Texas	Big lake park	76.2	good	naturally_occurring	NA	60.96 to 76.2 cm	Plano	NA	NA	NA	NA	NA	NA	NA	NA	NA	NA	NA	NA	NA	NA	NA	NA
1878	Live oak	Quercus virginiana	Plano	Texas	High point athletic fields	43.18	good	naturally_occurring	NA	30.48 to 45.72 cm	Plano	NA	NA	NA	NA	NA	NA	NA	NA	NA	NA	NA	NA	NA	NA	NA	NA
1879	Live oak	Quercus virginiana	Plano	Texas	High point athletic fields	33.02	good	naturally_occurring	NA	30.48 to 45.72 cm	Plano	NA	NA	NA	NA	NA	NA	NA	NA	NA	NA	NA	NA	NA	NA	NA	NA
1880	Live oak	Quercus virginiana	Plano	Texas	High point athletic fields	24.13	good	naturally_occurring	NA	15.24 to 30.48 cm	Plano	NA	NA	NA	NA	NA	NA	NA	NA	NA	NA	NA	NA	NA	NA	NA	NA
1881	Live oak	Quercus virginiana	Plano	Texas	High point athletic fields	29.21	good	naturally_occurring	NA	15.24 to 30.48 cm	Plano	NA	NA	NA	NA	NA	NA	NA	NA	NA	NA	NA	NA	NA	NA	NA	NA
1882	Live oak	Quercus virginiana	Plano	Texas	High point athletic fields	27.94	good	naturally_occurring	NA	15.24 to 30.48 cm	Plano	NA	NA	NA	NA	NA	NA	NA	NA	NA	NA	NA	NA	NA	NA	NA	NA
1883	Live oak	Quercus virginiana	Plano	Texas	High point athletic fields	35.56	fair	naturally_occurring	NA	30.48 to 45.72 cm	Plano	NA	NA	NA	NA	NA	NA	NA	NA	NA	NA	NA	NA	NA	NA	NA	NA
1884	Live oak	Quercus virginiana	Plano	Texas	High point athletic fields	33.02	good	naturally_occurring	NA	30.48 to 45.72 cm	Plano	NA	NA	NA	NA	NA	NA	NA	NA	NA	NA	NA	NA	NA	NA	NA	NA
1885	Live oak	Quercus virginiana	Plano	Texas	High point athletic fields	35.56	fair	naturally_occurring	NA	30.48 to 45.72 cm	Plano	NA	NA	NA	NA	NA	NA	NA	NA	NA	NA	NA	NA	NA	NA	NA	NA
1886	Live oak	Quercus virginiana	Plano	Texas	High point athletic fields	26.67	fair	naturally_occurring	NA	15.24 to 30.48 cm	Plano	NA	NA	NA	NA	NA	NA	NA	NA	NA	NA	NA	NA	NA	NA	NA	NA
1887	Live oak	Quercus virginiana	Plano	Texas	High point athletic fields	30.48	good	naturally_occurring	NA	15.24 to 30.48 cm	Plano	NA	NA	NA	NA	NA	NA	NA	NA	NA	NA	NA	NA	NA	NA	NA	NA
1888	Live oak	Quercus virginiana	Plano	Texas	High point athletic fields	27.94	good	naturally_occurring	NA	15.24 to 30.48 cm	Plano	NA	NA	NA	NA	NA	NA	NA	NA	NA	NA	NA	NA	NA	NA	NA	NA
1889	Live oak	Quercus virginiana	Plano	Texas	Willowcreek park	26.67	good	naturally_occurring	NA	15.24 to 30.48 cm	Plano	NA	NA	NA	NA	NA	NA	NA	NA	NA	NA	NA	NA	NA	NA	NA	NA
1890	Live oak	Quercus virginiana	Plano	Texas	Willowcreek park	35.56	good	naturally_occurring	NA	30.48 to 45.72 cm	Plano	NA	NA	NA	NA	NA	NA	NA	NA	NA	NA	NA	NA	NA	NA	NA	NA
1891	Live oak	Quercus virginiana	Plano	Texas	Municipal center	27.94	fair	naturally_occurring	NA	15.24 to 30.48 cm	Plano	NA	NA	NA	NA	NA	NA	NA	NA	NA	NA	NA	NA	NA	NA	NA	NA
1892	Live oak	Quercus virginiana	Plano	Texas	Municipal center	25.4	fair	naturally_occurring	NA	15.24 to 30.48 cm	Plano	NA	NA	NA	NA	NA	NA	NA	NA	NA	NA	NA	NA	NA	NA	NA	NA
1893	Sawtooth oak	Quercus acutissima	Plano	Texas	Frank beverly park	16.51	poor	introduced	NA	15.24 to 30.48 cm	Plano	NA	NA	NA	NA	NA	NA	NA	NA	NA	NA	NA	NA	NA	NA	NA	NA
1894	Sawtooth oak	Quercus acutissima	Plano	Texas	Frank beverly park	12.7	poor	introduced	NA	0 to 15.24 cm	Plano	NA	NA	NA	NA	NA	NA	NA	NA	NA	NA	NA	NA	NA	NA	NA	NA
1895	Sawtooth oak	Quercus acutissima	Plano	Texas	Frank beverly park	12.7	poor	introduced	NA	0 to 15.24 cm	Plano	NA	NA	NA	NA	NA	NA	NA	NA	NA	NA	NA	NA	NA	NA	NA	NA
1896	Spanish red oak	Quercus falcata	Plano	Texas	Chisholm trail 3	52.07	good	naturally_occurring	NA	45.72 to 60.96 cm	Plano	NA	NA	NA	NA	NA	NA	NA	NA	NA	NA	NA	NA	NA	NA	NA	NA
1897	Lobed red oak three	Quercus falcata	Plano	Texas	Douglass community center	19.05	good	naturally_occurring	NA	15.24 to 30.48 cm	Plano	NA	NA	NA	NA	NA	NA	NA	NA	NA	NA	NA	NA	NA	NA	NA	NA
1898	Lobed red oak three	Quercus falcata	Plano	Texas	Douglass community center	15.24	good	naturally_occurring	NA	0 to 15.24 cm	Plano	NA	NA	NA	NA	NA	NA	NA	NA	NA	NA	NA	NA	NA	NA	NA	NA
1899	Austrian black pine	Pinus nigra	Plano	Texas	Lone star park	27.94	good	introduced	NA	15.24 to 30.48 cm	Plano	NA	NA	NA	NA	NA	NA	NA	NA	NA	NA	NA	NA	NA	NA	NA	NA
1900	Shortleaf pine pine	Pinus echinata	Plano	Texas	Enfield park	40.64	fair	naturally_occurring	NA	30.48 to 45.72 cm	Plano	NA	NA	NA	NA	NA	NA	NA	NA	NA	NA	NA	NA	NA	NA	NA	NA
1901	Shortleaf pine pine	Pinus echinata	Plano	Texas	Enfield park	50.8	fair	naturally_occurring	NA	45.72 to 60.96 cm	Plano	NA	NA	NA	NA	NA	NA	NA	NA	NA	NA	NA	NA	NA	NA	NA	NA
1902	Shortleaf pine pine	Pinus echinata	Plano	Texas	Enfield park	45.72	fair	naturally_occurring	NA	30.48 to 45.72 cm	Plano	NA	NA	NA	NA	NA	NA	NA	NA	NA	NA	NA	NA	NA	NA	NA	NA
1903	Shortleaf pine pine	Pinus echinata	Plano	Texas	Enfield park	55.88	fair	naturally_occurring	NA	45.72 to 60.96 cm	Plano	NA	NA	NA	NA	NA	NA	NA	NA	NA	NA	NA	NA	NA	NA	NA	NA
1904	Shortleaf pine pine	Pinus echinata	Plano	Texas	Enfield park	50.8	fair	naturally_occurring	NA	45.72 to 60.96 cm	Plano	NA	NA	NA	NA	NA	NA	NA	NA	NA	NA	NA	NA	NA	NA	NA	NA
1905	Shortleaf pine pine	Pinus echinata	Plano	Texas	Enfield park	45.72	fair	naturally_occurring	NA	30.48 to 45.72 cm	Plano	NA	NA	NA	NA	NA	NA	NA	NA	NA	NA	NA	NA	NA	NA	NA	NA
1906	Shortleaf pine pine	Pinus echinata	Plano	Texas	Enfield park	45.72	fair	naturally_occurring	NA	30.48 to 45.72 cm	Plano	NA	NA	NA	NA	NA	NA	NA	NA	NA	NA	NA	NA	NA	NA	NA	NA
1907	Shortleaf pine pine	Pinus echinata	Plano	Texas	Enfield park	45.72	fair	naturally_occurring	NA	30.48 to 45.72 cm	Plano	NA	NA	NA	NA	NA	NA	NA	NA	NA	NA	NA	NA	NA	NA	NA	NA
1908	Shortleaf pine pine	Pinus echinata	Plano	Texas	Horseshoe park	33.02	good	naturally_occurring	NA	30.48 to 45.72 cm	Plano	NA	NA	NA	NA	NA	NA	NA	NA	NA	NA	NA	NA	NA	NA	NA	NA
1909	Shortleaf pine pine	Pinus echinata	Plano	Texas	Jack carter park	12.7	good	naturally_occurring	NA	0 to 15.24 cm	Plano	NA	NA	NA	NA	NA	NA	NA	NA	NA	NA	NA	NA	NA	NA	NA	NA
1910	Shortleaf pine pine	Pinus echinata	Plano	Texas	Jack carter park	27.94	good	naturally_occurring	NA	15.24 to 30.48 cm	Plano	NA	NA	NA	NA	NA	NA	NA	NA	NA	NA	NA	NA	NA	NA	NA	NA
1911	Shortleaf pine pine	Pinus echinata	Plano	Texas	Jack carter park	24.13	good	naturally_occurring	NA	15.24 to 30.48 cm	Plano	NA	NA	NA	NA	NA	NA	NA	NA	NA	NA	NA	NA	NA	NA	NA	NA
1912	Shortleaf pine pine	Pinus echinata	Plano	Texas	Jack carter park	24.13	good	naturally_occurring	NA	15.24 to 30.48 cm	Plano	NA	NA	NA	NA	NA	NA	NA	NA	NA	NA	NA	NA	NA	NA	NA	NA
1913	Shortleaf pine pine	Pinus echinata	Plano	Texas	Big lake park	38.1	fair	naturally_occurring	NA	30.48 to 45.72 cm	Plano	NA	NA	NA	NA	NA	NA	NA	NA	NA	NA	NA	NA	NA	NA	NA	NA
1914	Shortleaf pine pine	Pinus echinata	Plano	Texas	High point tennis center	43.18	good	naturally_occurring	NA	30.48 to 45.72 cm	Plano	NA	NA	NA	NA	NA	NA	NA	NA	NA	NA	NA	NA	NA	NA	NA	NA
1915	Shortleaf pine pine	Pinus echinata	Plano	Texas	High point tennis center	44.45	good	naturally_occurring	NA	30.48 to 45.72 cm	Plano	NA	NA	NA	NA	NA	NA	NA	NA	NA	NA	NA	NA	NA	NA	NA	NA
1916	Shortleaf pine pine	Pinus echinata	Plano	Texas	Old shepard place park	10.16	NA	naturally_occurring	NA	0 to 15.24 cm	Plano	NA	NA	NA	NA	NA	NA	NA	NA	NA	NA	NA	NA	NA	NA	NA	NA
1917	Shortleaf pine pine	Pinus echinata	Plano	Texas	Old shepard place park	10.16	NA	naturally_occurring	NA	0 to 15.24 cm	Plano	NA	NA	NA	NA	NA	NA	NA	NA	NA	NA	NA	NA	NA	NA	NA	NA
1918	Shortleaf pine pine	Pinus echinata	Plano	Texas	Bob woodruff park	20.32	good	naturally_occurring	NA	15.24 to 30.48 cm	Plano	NA	NA	NA	NA	NA	NA	NA	NA	NA	NA	NA	NA	NA	NA	NA	NA
1919	Slash pine	Pinus elliottii	Plano	Texas	Russell creek park	10.16	good	naturally_occurring	NA	0 to 15.24 cm	Plano	NA	NA	NA	NA	NA	NA	NA	NA	NA	NA	NA	NA	NA	NA	NA	NA
1920	Pin oak	Quercus palustris	Plano	Texas	Legacy drive	10.16	fair	introduced	NA	0 to 15.24 cm	Plano	NA	NA	NA	NA	NA	NA	NA	NA	NA	NA	NA	NA	NA	NA	NA	NA
1921	Pin oak	Quercus palustris	Plano	Texas	Legacy drive	13.97	good	introduced	NA	0 to 15.24 cm	Plano	NA	NA	NA	NA	NA	NA	NA	NA	NA	NA	NA	NA	NA	NA	NA	NA
1922	Pin oak	Quercus palustris	Plano	Texas	Legacy drive	13.97	good	introduced	NA	0 to 15.24 cm	Plano	NA	NA	NA	NA	NA	NA	NA	NA	NA	NA	NA	NA	NA	NA	NA	NA
1923	Pin oak	Quercus palustris	Plano	Texas	Legacy drive	7.62	fair	introduced	NA	0 to 15.24 cm	Plano	NA	NA	NA	NA	NA	NA	NA	NA	NA	NA	NA	NA	NA	NA	NA	NA
1924	Pin oak	Quercus palustris	Plano	Texas	Legacy drive	13.97	fair	introduced	NA	0 to 15.24 cm	Plano	NA	NA	NA	NA	NA	NA	NA	NA	NA	NA	NA	NA	NA	NA	NA	NA
1925	Pin oak	Quercus palustris	Plano	Texas	Legacy drive	10.16	good	introduced	NA	0 to 15.24 cm	Plano	NA	NA	NA	NA	NA	NA	NA	NA	NA	NA	NA	NA	NA	NA	NA	NA
1926	Pin oak	Quercus palustris	Plano	Texas	Legacy drive	11.43	good	introduced	NA	0 to 15.24 cm	Plano	NA	NA	NA	NA	NA	NA	NA	NA	NA	NA	NA	NA	NA	NA	NA	NA
1927	Pin oak	Quercus palustris	Plano	Texas	Legacy drive	13.97	good	introduced	NA	0 to 15.24 cm	Plano	NA	NA	NA	NA	NA	NA	NA	NA	NA	NA	NA	NA	NA	NA	NA	NA
1928	Pin oak	Quercus palustris	Plano	Texas	Legacy drive	13.97	good	introduced	NA	0 to 15.24 cm	Plano	NA	NA	NA	NA	NA	NA	NA	NA	NA	NA	NA	NA	NA	NA	NA	NA
1929	Pin oak	Quercus palustris	Plano	Texas	Legacy drive	12.7	good	introduced	NA	0 to 15.24 cm	Plano	NA	NA	NA	NA	NA	NA	NA	NA	NA	NA	NA	NA	NA	NA	NA	NA
1930	Pin oak	Quercus palustris	Plano	Texas	Legacy drive	11.43	good	introduced	NA	0 to 15.24 cm	Plano	NA	NA	NA	NA	NA	NA	NA	NA	NA	NA	NA	NA	NA	NA	NA	NA
1931	Pin oak	Quercus palustris	Plano	Texas	Alma drive	8.89	poor	introduced	NA	0 to 15.24 cm	Plano	NA	NA	NA	NA	NA	NA	NA	NA	NA	NA	NA	NA	NA	NA	NA	NA
1932	Pin oak	Quercus palustris	Plano	Texas	Chase oaks blvd.	7.62	poor	introduced	NA	0 to 15.24 cm	Plano	NA	NA	NA	NA	NA	NA	NA	NA	NA	NA	NA	NA	NA	NA	NA	NA
1933	Pin oak	Quercus palustris	Plano	Texas	Custer road	10.16	fair	introduced	NA	0 to 15.24 cm	Plano	NA	NA	NA	NA	NA	NA	NA	NA	NA	NA	NA	NA	NA	NA	NA	NA
1934	Pin oak	Quercus palustris	Plano	Texas	Parker road	19.05	good	introduced	NA	15.24 to 30.48 cm	Plano	NA	NA	NA	NA	NA	NA	NA	NA	NA	NA	NA	NA	NA	NA	NA	NA
1935	Pin oak	Quercus palustris	Plano	Texas	Parker road	7.62	fair	introduced	NA	0 to 15.24 cm	Plano	NA	NA	NA	NA	NA	NA	NA	NA	NA	NA	NA	NA	NA	NA	NA	NA
1936	Pin oak	Quercus palustris	Plano	Texas	Park blvd.	20.32	good	introduced	NA	15.24 to 30.48 cm	Plano	NA	NA	NA	NA	NA	NA	NA	NA	NA	NA	NA	NA	NA	NA	NA	NA
1937	Pin oak	Quercus palustris	Plano	Texas	Spring creek parkway	7.62	good	introduced	NA	0 to 15.24 cm	Plano	NA	NA	NA	NA	NA	NA	NA	NA	NA	NA	NA	NA	NA	NA	NA	NA
1938	Pin oak	Quercus palustris	Plano	Texas	Communications parkway	8.89	fair	introduced	NA	0 to 15.24 cm	Plano	NA	NA	NA	NA	NA	NA	NA	NA	NA	NA	NA	NA	NA	NA	NA	NA
1939	Pin oak	Quercus palustris	Plano	Texas	Plano parkway	8.89	poor	introduced	NA	0 to 15.24 cm	Plano	NA	NA	NA	NA	NA	NA	NA	NA	NA	NA	NA	NA	NA	NA	NA	NA
1940	Pin oak	Quercus palustris	Plano	Texas	Tennyson pkwy	8.89	fair	introduced	NA	0 to 15.24 cm	Plano	NA	NA	NA	NA	NA	NA	NA	NA	NA	NA	NA	NA	NA	NA	NA	NA
1941	Sawtooth oak	Quercus acutissima	Plano	Texas	Frank beverly park	17.78	poor	introduced	NA	15.24 to 30.48 cm	Plano	NA	NA	NA	NA	NA	NA	NA	NA	NA	NA	NA	NA	NA	NA	NA	NA
1942	Sawtooth oak	Quercus acutissima	Plano	Texas	Frank beverly park	21.59	poor	introduced	NA	15.24 to 30.48 cm	Plano	NA	NA	NA	NA	NA	NA	NA	NA	NA	NA	NA	NA	NA	NA	NA	NA
1943	Sawtooth oak	Quercus acutissima	Plano	Texas	Frank beverly park	11.43	poor	introduced	NA	0 to 15.24 cm	Plano	NA	NA	NA	NA	NA	NA	NA	NA	NA	NA	NA	NA	NA	NA	NA	NA
1944	Sawtooth oak	Quercus acutissima	Plano	Texas	Frank beverly park	12.7	poor	introduced	NA	0 to 15.24 cm	Plano	NA	NA	NA	NA	NA	NA	NA	NA	NA	NA	NA	NA	NA	NA	NA	NA
1945	Sawtooth oak	Quercus acutissima	Plano	Texas	Frank beverly park	13.97	poor	introduced	NA	0 to 15.24 cm	Plano	NA	NA	NA	NA	NA	NA	NA	NA	NA	NA	NA	NA	NA	NA	NA	NA
1946	Sawtooth oak	Quercus acutissima	Plano	Texas	Frank beverly park	12.7	poor	introduced	NA	0 to 15.24 cm	Plano	NA	NA	NA	NA	NA	NA	NA	NA	NA	NA	NA	NA	NA	NA	NA	NA
1947	Sawtooth oak	Quercus acutissima	Plano	Texas	Frank beverly park	19.05	poor	introduced	NA	15.24 to 30.48 cm	Plano	NA	NA	NA	NA	NA	NA	NA	NA	NA	NA	NA	NA	NA	NA	NA	NA
1948	Sawtooth oak	Quercus acutissima	Plano	Texas	Frank beverly park	7.62	poor	introduced	NA	0 to 15.24 cm	Plano	NA	NA	NA	NA	NA	NA	NA	NA	NA	NA	NA	NA	NA	NA	NA	NA
1949	Sawtooth oak	Quercus acutissima	Plano	Texas	Frank beverly park	11.43	poor	introduced	NA	0 to 15.24 cm	Plano	NA	NA	NA	NA	NA	NA	NA	NA	NA	NA	NA	NA	NA	NA	NA	NA
1950	Sawtooth oak	Quercus acutissima	Plano	Texas	Frank beverly park	12.7	poor	introduced	NA	0 to 15.24 cm	Plano	NA	NA	NA	NA	NA	NA	NA	NA	NA	NA	NA	NA	NA	NA	NA	NA
1951	Sawtooth oak	Quercus acutissima	Plano	Texas	Frank beverly park	19.05	poor	introduced	NA	15.24 to 30.48 cm	Plano	NA	NA	NA	NA	NA	NA	NA	NA	NA	NA	NA	NA	NA	NA	NA	NA
1952	Sawtooth oak	Quercus acutissima	Plano	Texas	Frank beverly park	15.24	fair	introduced	NA	0 to 15.24 cm	Plano	NA	NA	NA	NA	NA	NA	NA	NA	NA	NA	NA	NA	NA	NA	NA	NA
1953	Sawtooth oak	Quercus acutissima	Plano	Texas	Frank beverly park	15.24	poor	introduced	NA	0 to 15.24 cm	Plano	NA	NA	NA	NA	NA	NA	NA	NA	NA	NA	NA	NA	NA	NA	NA	NA
1954	Sawtooth oak	Quercus acutissima	Plano	Texas	Frank beverly park	13.97	poor	introduced	NA	0 to 15.24 cm	Plano	NA	NA	NA	NA	NA	NA	NA	NA	NA	NA	NA	NA	NA	NA	NA	NA
1955	Pin oak	Quercus palustris	Plano	Texas	15th street	27.94	good	introduced	NA	15.24 to 30.48 cm	Plano	NA	NA	NA	NA	NA	NA	NA	NA	NA	NA	NA	NA	NA	NA	NA	NA
1956	Pin oak	Quercus palustris	Plano	Texas	15th street	21.59	fair	introduced	NA	15.24 to 30.48 cm	Plano	NA	NA	NA	NA	NA	NA	NA	NA	NA	NA	NA	NA	NA	NA	NA	NA
1957	Pin oak	Quercus palustris	Plano	Texas	15th street	30.48	good	introduced	NA	15.24 to 30.48 cm	Plano	NA	NA	NA	NA	NA	NA	NA	NA	NA	NA	NA	NA	NA	NA	NA	NA
1958	Pin oak	Quercus palustris	Plano	Texas	15th street	22.86	fair	introduced	NA	15.24 to 30.48 cm	Plano	NA	NA	NA	NA	NA	NA	NA	NA	NA	NA	NA	NA	NA	NA	NA	NA
1959	Pin oak	Quercus palustris	Plano	Texas	Parker road	21.59	fair	introduced	NA	15.24 to 30.48 cm	Plano	NA	NA	NA	NA	NA	NA	NA	NA	NA	NA	NA	NA	NA	NA	NA	NA
1960	Pin oak	Quercus palustris	Plano	Texas	Parker road	16.51	good	introduced	NA	15.24 to 30.48 cm	Plano	NA	NA	NA	NA	NA	NA	NA	NA	NA	NA	NA	NA	NA	NA	NA	NA
1961	Pin oak	Quercus palustris	Plano	Texas	Parker road	22.86	good	introduced	NA	15.24 to 30.48 cm	Plano	NA	NA	NA	NA	NA	NA	NA	NA	NA	NA	NA	NA	NA	NA	NA	NA
1962	Pin oak	Quercus palustris	Plano	Texas	Parker road	17.78	fair	introduced	NA	15.24 to 30.48 cm	Plano	NA	NA	NA	NA	NA	NA	NA	NA	NA	NA	NA	NA	NA	NA	NA	NA
1963	Pin oak	Quercus palustris	Plano	Texas	Parker road	21.59	good	introduced	NA	15.24 to 30.48 cm	Plano	NA	NA	NA	NA	NA	NA	NA	NA	NA	NA	NA	NA	NA	NA	NA	NA
1964	Pin oak	Quercus palustris	Plano	Texas	Parker road	8.89	good	introduced	NA	0 to 15.24 cm	Plano	NA	NA	NA	NA	NA	NA	NA	NA	NA	NA	NA	NA	NA	NA	NA	NA
1965	Pin oak	Quercus palustris	Plano	Texas	Parker road	7.62	fair	introduced	NA	0 to 15.24 cm	Plano	NA	NA	NA	NA	NA	NA	NA	NA	NA	NA	NA	NA	NA	NA	NA	NA
1966	Pin oak	Quercus palustris	Plano	Texas	Parker road	7.62	fair	introduced	NA	0 to 15.24 cm	Plano	NA	NA	NA	NA	NA	NA	NA	NA	NA	NA	NA	NA	NA	NA	NA	NA
1967	Pin oak	Quercus palustris	Plano	Texas	Parker road	24.13	good	introduced	NA	15.24 to 30.48 cm	Plano	NA	NA	NA	NA	NA	NA	NA	NA	NA	NA	NA	NA	NA	NA	NA	NA
1968	Pin oak	Quercus palustris	Plano	Texas	Parker road	6.35	good	introduced	NA	0 to 15.24 cm	Plano	NA	NA	NA	NA	NA	NA	NA	NA	NA	NA	NA	NA	NA	NA	NA	NA
1969	Pin oak	Quercus palustris	Plano	Texas	Parker road	6.35	poor	introduced	NA	0 to 15.24 cm	Plano	NA	NA	NA	NA	NA	NA	NA	NA	NA	NA	NA	NA	NA	NA	NA	NA
1970	Pin oak	Quercus palustris	Plano	Texas	Parker road	8.89	fair	introduced	NA	0 to 15.24 cm	Plano	NA	NA	NA	NA	NA	NA	NA	NA	NA	NA	NA	NA	NA	NA	NA	NA
1971	Pin oak	Quercus palustris	Plano	Texas	Parker road	22.86	good	introduced	NA	15.24 to 30.48 cm	Plano	NA	NA	NA	NA	NA	NA	NA	NA	NA	NA	NA	NA	NA	NA	NA	NA
1972	Pin oak	Quercus palustris	Plano	Texas	Parker road	19.05	good	introduced	NA	15.24 to 30.48 cm	Plano	NA	NA	NA	NA	NA	NA	NA	NA	NA	NA	NA	NA	NA	NA	NA	NA
1973	Pin oak	Quercus palustris	Plano	Texas	Parker road	5.08	NA	introduced	NA	0 to 15.24 cm	Plano	NA	NA	NA	NA	NA	NA	NA	NA	NA	NA	NA	NA	NA	NA	NA	NA
1974	Pin oak	Quercus palustris	Plano	Texas	Parker road	20.32	good	introduced	NA	15.24 to 30.48 cm	Plano	NA	NA	NA	NA	NA	NA	NA	NA	NA	NA	NA	NA	NA	NA	NA	NA
1975	Pin oak	Quercus palustris	Plano	Texas	Parker road	19.05	good	introduced	NA	15.24 to 30.48 cm	Plano	NA	NA	NA	NA	NA	NA	NA	NA	NA	NA	NA	NA	NA	NA	NA	NA
1976	Pin oak	Quercus palustris	Plano	Texas	Parker road	20.32	fair	introduced	NA	15.24 to 30.48 cm	Plano	NA	NA	NA	NA	NA	NA	NA	NA	NA	NA	NA	NA	NA	NA	NA	NA
1977	Pin oak	Quercus palustris	Plano	Texas	Parker road	6.35	poor	introduced	NA	0 to 15.24 cm	Plano	NA	NA	NA	NA	NA	NA	NA	NA	NA	NA	NA	NA	NA	NA	NA	NA
1978	Pin oak	Quercus palustris	Plano	Texas	Parker road	19.05	fair	introduced	NA	15.24 to 30.48 cm	Plano	NA	NA	NA	NA	NA	NA	NA	NA	NA	NA	NA	NA	NA	NA	NA	NA
1979	Pin oak	Quercus palustris	Plano	Texas	Parker road	7.62	fair	introduced	NA	0 to 15.24 cm	Plano	NA	NA	NA	NA	NA	NA	NA	NA	NA	NA	NA	NA	NA	NA	NA	NA
1980	Pin oak	Quercus palustris	Plano	Texas	15th street	22.86	good	introduced	NA	15.24 to 30.48 cm	Plano	NA	NA	NA	NA	NA	NA	NA	NA	NA	NA	NA	NA	NA	NA	NA	NA
1981	Pin oak	Quercus palustris	Plano	Texas	15th street	25.4	good	introduced	NA	15.24 to 30.48 cm	Plano	NA	NA	NA	NA	NA	NA	NA	NA	NA	NA	NA	NA	NA	NA	NA	NA
1982	Pin oak	Quercus palustris	Plano	Texas	15th street	22.86	fair	introduced	NA	15.24 to 30.48 cm	Plano	NA	NA	NA	NA	NA	NA	NA	NA	NA	NA	NA	NA	NA	NA	NA	NA
1983	Pin oak	Quercus palustris	Plano	Texas	15th street	20.32	fair	introduced	NA	15.24 to 30.48 cm	Plano	NA	NA	NA	NA	NA	NA	NA	NA	NA	NA	NA	NA	NA	NA	NA	NA
1984	Pin oak	Quercus palustris	Plano	Texas	15th street	24.13	good	introduced	NA	15.24 to 30.48 cm	Plano	NA	NA	NA	NA	NA	NA	NA	NA	NA	NA	NA	NA	NA	NA	NA	NA
1985	Pin oak	Quercus palustris	Plano	Texas	Plano parkway	11.43	fair	introduced	NA	0 to 15.24 cm	Plano	NA	NA	NA	NA	NA	NA	NA	NA	NA	NA	NA	NA	NA	NA	NA	NA
1986	Pin oak	Quercus palustris	Plano	Texas	Plano parkway	7.62	poor	introduced	NA	0 to 15.24 cm	Plano	NA	NA	NA	NA	NA	NA	NA	NA	NA	NA	NA	NA	NA	NA	NA	NA
1987	Pin oak	Quercus palustris	Plano	Texas	Plano parkway	11.43	poor	introduced	NA	0 to 15.24 cm	Plano	NA	NA	NA	NA	NA	NA	NA	NA	NA	NA	NA	NA	NA	NA	NA	NA
1988	Pin oak	Quercus palustris	Plano	Texas	Plano parkway	7.62	poor	introduced	NA	0 to 15.24 cm	Plano	NA	NA	NA	NA	NA	NA	NA	NA	NA	NA	NA	NA	NA	NA	NA	NA
1989	Pin oak	Quercus palustris	Plano	Texas	Plano parkway	7.62	poor	introduced	NA	0 to 15.24 cm	Plano	NA	NA	NA	NA	NA	NA	NA	NA	NA	NA	NA	NA	NA	NA	NA	NA
1990	Pin oak	Quercus palustris	Plano	Texas	Plano parkway	10.16	poor	introduced	NA	0 to 15.24 cm	Plano	NA	NA	NA	NA	NA	NA	NA	NA	NA	NA	NA	NA	NA	NA	NA	NA
1991	Pin oak	Quercus palustris	Plano	Texas	Custer road	12.7	poor	introduced	NA	0 to 15.24 cm	Plano	NA	NA	NA	NA	NA	NA	NA	NA	NA	NA	NA	NA	NA	NA	NA	NA
1992	Pin oak	Quercus palustris	Plano	Texas	Ohio drive	12.7	poor	introduced	NA	0 to 15.24 cm	Plano	NA	NA	NA	NA	NA	NA	NA	NA	NA	NA	NA	NA	NA	NA	NA	NA
1993	Pin oak	Quercus palustris	Plano	Texas	Ohio drive	10.16	poor	introduced	NA	0 to 15.24 cm	Plano	NA	NA	NA	NA	NA	NA	NA	NA	NA	NA	NA	NA	NA	NA	NA	NA
1994	Pin oak	Quercus palustris	Plano	Texas	Ohio drive	5.08	fair	introduced	NA	0 to 15.24 cm	Plano	NA	NA	NA	NA	NA	NA	NA	NA	NA	NA	NA	NA	NA	NA	NA	NA
1995	Pin oak	Quercus palustris	Plano	Texas	Ohio drive	7.62	good	introduced	NA	0 to 15.24 cm	Plano	NA	NA	NA	NA	NA	NA	NA	NA	NA	NA	NA	NA	NA	NA	NA	NA
1996	Pin oak	Quercus palustris	Plano	Texas	Ohio drive	7.62	good	introduced	NA	0 to 15.24 cm	Plano	NA	NA	NA	NA	NA	NA	NA	NA	NA	NA	NA	NA	NA	NA	NA	NA
1997	Pin oak	Quercus palustris	Plano	Texas	Ohio drive	7.62	good	introduced	NA	0 to 15.24 cm	Plano	NA	NA	NA	NA	NA	NA	NA	NA	NA	NA	NA	NA	NA	NA	NA	NA
1998	Pin oak	Quercus palustris	Plano	Texas	Preston road	16.51	good	introduced	NA	15.24 to 30.48 cm	Plano	NA	NA	NA	NA	NA	NA	NA	NA	NA	NA	NA	NA	NA	NA	NA	NA
1999	Pin oak	Quercus palustris	Plano	Texas	Preston road	16.51	fair	introduced	NA	15.24 to 30.48 cm	Plano	NA	NA	NA	NA	NA	NA	NA	NA	NA	NA	NA	NA	NA	NA	NA	NA
[truncated: 26,376 more rows]
