# Supplementary material for: Species clustering, climate effects, and introduced species in 5 million city trees across 63 US cities
Source: eLife. 2022 Sep 27;11:e77891. doi: 10.7554/eLife.77891 (PMC9578703; doi:10.7554/eLife.77891)
Supplement: Figure 1—source data 1. — This zipped file includes all of the cleaned data used in the study (63 spreadsheets, one for each city, where each row is a tree). It is available on Dryad at https://doi.org/10.5061/dryad.2jm63xsrf. [file elife-77891-fig1-data1.zip › Seattle_Final_2022-06-18.csv]

planted_date	most_recent_observation	common_name	scientific_name	city	state	longitude_coordinate	latitude_coordinate	location_type	address	diameter_breast_height_CM	condition	native	diameter_breast_height_binned_CM	greater_metro	city_ID	tree_ID	retired_date	most_recent_observation_type	zipcode	neighborhood	location_name	ward	district	overhead_utility	height_M	height_binned_M	percent_population
07/22/1991	04/27/2019	(european) white birch	Betula pendula	Seattle	Washington	-122.2820799	47.6352068	no_info	1817 40th Av E	40.64	excellent	introduced	30.48 to 45.72 cm	Seattle	NA	NA	NA	NA	NA	NA	NA	NA	NA	NA	NA	NA	NA
08/16/1990	04/27/2019	Red oak	Quercus rubra	Seattle	Washington	-122.3102433	47.5975483	no_info	1632 S Weller St	33.02	good	introduced	30.48 to 45.72 cm	Seattle	NA	NA	NA	NA	NA	NA	NA	NA	NA	NA	NA	NA	NA
06/25/1992	04/27/2019	Apple/crabapple	Malus	Seattle	Washington	-122.3552036	47.67391609	no_info	300 N 62Nd St	15.24	dead/dying	no_info	0 to 15.24 cm	Seattle	NA	NA	NA	NA	NA	NA	NA	NA	NA	NA	NA	NA	NA
07/30/1991	04/27/2019	Kwanzan flowering cherry	Prunus L.	Seattle	Washington	-122.318952	47.6491408	no_info	3120 Fuhrman Av E	5.08	fair	no_info	0 to 15.24 cm	Seattle	NA	NA	NA	NA	NA	NA	NA	NA	NA	NA	NA	NA	NA
07/16/1991	04/27/2019	English (hedge) maple	Acer campestre	Seattle	Washington	-122.3447306	47.61309227	no_info	120 Blanchard St	15.24	excellent	introduced	0 to 15.24 cm	Seattle	NA	NA	NA	NA	NA	NA	NA	NA	NA	NA	NA	NA	NA
NA	04/27/2019	Trident maple	Acer buergerianum	Seattle	Washington	-122.3026515	47.68876831	no_info	8204 23 Avne	2.54	excellent	introduced	0 to 15.24 cm	Seattle	NA	NA	NA	NA	NA	NA	NA	NA	NA	NA	NA	NA	NA
08/26/1991	04/27/2019	Kwanzan flowering cherry	Prunus L.	Seattle	Washington	-122.3512707	47.63906265	no_info	2223 Nob Hill Av N (On Lynn St)	15.24	excellent	no_info	0 to 15.24 cm	Seattle	NA	NA	NA	NA	NA	NA	NA	NA	NA	NA	NA	NA	NA
05/01/1996	04/27/2019	Wintergold crabapple	Malus Mill.	Seattle	Washington	-122.3918377	47.68562512	no_info	7720 Earl Ave Nw	12.7	fair	no_info	0 to 15.24 cm	Seattle	NA	NA	NA	NA	NA	NA	NA	NA	NA	NA	NA	NA	NA
08/06/1991	04/27/2019	European (green) beech	Fagus sylvatica	Seattle	Washington	-122.3087336	47.57391706	no_info	3302 Beacon Av S	45.72	good	introduced	30.48 to 45.72 cm	Seattle	NA	NA	NA	NA	NA	NA	NA	NA	NA	NA	NA	NA	NA
09/04/1991	04/27/2019	Sycamore maple	Acer pseudoplatanus	Seattle	Washington	-122.3866589	47.63990574	no_info	2328 Thorndyke Av W	25.4	good	introduced	15.24 to 30.48 cm	Seattle	NA	NA	NA	NA	NA	NA	NA	NA	NA	NA	NA	NA	NA
09/11/1991	04/27/2019	Leyland cypress	Cupressocyparis leylandii	Seattle	Washington	-122.3572615	47.65465603	no_info	3913 1St Av Nw	43.18	good	no_info	30.48 to 45.72 cm	Seattle	NA	NA	NA	NA	NA	NA	NA	NA	NA	NA	NA	NA	NA
09/03/1992	04/27/2019	Orangebark stewartia	Stewartia monadelpha	Seattle	Washington	-122.3792189	47.69839335	no_info	1808 Nw 95th St	33.02	good	introduced	30.48 to 45.72 cm	Seattle	NA	NA	NA	NA	NA	NA	NA	NA	NA	NA	NA	NA	NA
09/18/1990	09/13/2019	Littleleaf linden	Tilia cordata	Seattle	Washington	-122.3194711	47.62016754	no_info	210 10th Ave E	71.12	fair	introduced	60.96 to 76.2 cm	Seattle	NA	NA	NA	NA	NA	NA	NA	NA	NA	NA	NA	NA	NA
09/05/1990	04/27/2019	American (white) elm	Ulmus americana	Seattle	Washington	-122.3106046	47.61756292	no_info	1728 17th Ave	50.8	fair	introduced	45.72 to 60.96 cm	Seattle	NA	NA	NA	NA	NA	NA	NA	NA	NA	NA	NA	NA	NA
11/03/1992	04/27/2019	Blireiana purpleleaf plum	Prunus blireiana	Seattle	Washington	-122.3907845	47.55973063	no_info	4750 46th Av Sw	12.7	good	no_info	0 to 15.24 cm	Seattle	NA	NA	NA	NA	NA	NA	NA	NA	NA	NA	NA	NA	NA
01/23/2001	04/27/2019	Thundercloud purpleleaf plum	Prunus cerasifera	Seattle	Washington	-122.2957366	47.6189669	no_info	2804 E Denny Way	2.54	excellent	introduced	0 to 15.24 cm	Seattle	NA	NA	NA	NA	NA	NA	NA	NA	NA	NA	NA	NA	NA
07/25/1991	04/27/2019	Japanese snowbell tree	Styrax japonicus	Seattle	Washington	-122.2998908	47.63786331	no_info	1969 26th Av E	2.54	excellent	introduced	0 to 15.24 cm	Seattle	NA	NA	NA	NA	NA	NA	NA	NA	NA	NA	NA	NA	NA
07/17/1992	04/27/2019	Common serviceberry	Amelanchier arborea	Seattle	Washington	-122.3992078	47.67134548	no_info	3218 Nw 59th St	15.24	fair	introduced	0 to 15.24 cm	Seattle	NA	NA	NA	NA	NA	NA	NA	NA	NA	NA	NA	NA	NA
01/08/2001	04/27/2019	Cockspur hawthorn	Crataegus crus-galli	Seattle	Washington	-122.3607336	47.66923548	no_info	5518 3 Av Nw	17.78	good	introduced	15.24 to 30.48 cm	Seattle	NA	NA	NA	NA	NA	NA	NA	NA	NA	NA	NA	NA	NA
NA	04/27/2019	Common serviceberry	Amelanchier arborea	Seattle	Washington	-122.3612	47.708724	no_info	10757 3rd Av Nw	5.08	good	introduced	0 to 15.24 cm	Seattle	NA	NA	NA	NA	NA	NA	NA	NA	NA	NA	NA	NA	NA
06/05/1992	04/27/2019	Maidenhair tree ginkgo	Ginkgo biloba	Seattle	Washington	-122.3273488	47.6827932	no_info	7420 Woodlawn Av Ne	5.08	good	introduced	0 to 15.24 cm	Seattle	NA	NA	NA	NA	NA	NA	NA	NA	NA	NA	NA	NA	NA
07/27/1992	04/27/2019	Purpleleaf plum variety	Prunus cerasifera	Seattle	Washington	-122.2994783	47.66784125	no_info	5150 26th Av Ne	40.64	fair	introduced	30.48 to 45.72 cm	Seattle	NA	NA	NA	NA	NA	NA	NA	NA	NA	NA	NA	NA	NA
09/10/1991	04/27/2019	Yellow birch	Betula alleghaniensis	Seattle	Washington	-122.3486371	47.65533597	no_info	3936 Linden Av N	38.1	good	introduced	30.48 to 45.72 cm	Seattle	NA	NA	NA	NA	NA	NA	NA	NA	NA	NA	NA	NA	NA
NA	04/27/2019	Dogwood	Cornus	Seattle	Washington	-122.3566	47.706985	no_info	10702 Palatine Av N	5.08	excellent	no_info	0 to 15.24 cm	Seattle	NA	NA	NA	NA	NA	NA	NA	NA	NA	NA	NA	NA	NA
07/17/1991	04/27/2019	Carriere (lavallei) hawthorn	Crataegus lavallei	Seattle	Washington	-122.2814394	47.63055908	no_info	1225 Mc Gilvra Bv E	38.1	good	no_info	30.48 to 45.72 cm	Seattle	NA	NA	NA	NA	NA	NA	NA	NA	NA	NA	NA	NA	NA
09/05/1991	04/27/2019	Blireiana purpleleaf plum	Prunus blireiana	Seattle	Washington	-122.3482408	47.65103069	no_info	807 N 36th St	15.24	poor	no_info	0 to 15.24 cm	Seattle	NA	NA	NA	NA	NA	NA	NA	NA	NA	NA	NA	NA	NA
07/21/1992	04/27/2019	Eastern dogwood	Cornus florida	Seattle	Washington	-122.3071064	47.66665652	no_info	5208 19th Av Ne	27.94	good	introduced	15.24 to 30.48 cm	Seattle	NA	NA	NA	NA	NA	NA	NA	NA	NA	NA	NA	NA	NA
09/03/1992	04/27/2019	Red maple	Acer rubrum	Seattle	Washington	-122.2898881	47.72640213	no_info	3519 Ne 135th St	101.6	good	introduced	more than 76.2 cm	Seattle	NA	NA	NA	NA	NA	NA	NA	NA	NA	NA	NA	NA	NA
07/16/1991	04/27/2019	Evergreen (southern) magnolia	Magnolia grandiflora	Seattle	Washington	-122.282837	47.62787609	no_info	1011 39th Av E	15.24	fair	introduced	0 to 15.24 cm	Seattle	NA	NA	NA	NA	NA	NA	NA	NA	NA	NA	NA	NA	NA
10/21/1992	04/27/2019	Quaking aspen	Populus tremuloides	Seattle	Washington	-122.3848702	47.57129246	no_info	3463 41St Av Sw	2.54	fair	naturally_occurring	0 to 15.24 cm	Seattle	NA	NA	NA	NA	NA	NA	NA	NA	NA	NA	NA	NA	NA
07/20/1993	04/27/2019	Scarlet oak	Quercus coccinea	Seattle	Washington	-122.3294009	47.5564786	no_info	5056 4th Ave S	25.4	poor	introduced	15.24 to 30.48 cm	Seattle	NA	NA	NA	NA	NA	NA	NA	NA	NA	NA	NA	NA	NA
08/03/1992	04/27/2019	Purpleleaf plum variety	Prunus cerasifera	Seattle	Washington	-122.2741266	47.66133997	no_info	5020 Ne 45th St	15.24	fair	introduced	0 to 15.24 cm	Seattle	NA	NA	NA	NA	NA	NA	NA	NA	NA	NA	NA	NA	NA
09/04/1991	04/27/2019	Wineleaf (spaethii sycamore)	Acer pseudoplatanus	Seattle	Washington	-122.386634	47.64019799	no_info	2300 Thorndyke Pl W	20.32	fair	introduced	15.24 to 30.48 cm	Seattle	NA	NA	NA	NA	NA	NA	NA	NA	NA	NA	NA	NA	NA
NA	04/27/2019	Paper (canoe) birch	Betula papyrifera	Seattle	Washington	-122.3313573	47.69044913	no_info	NA	25.4	good	naturally_occurring	15.24 to 30.48 cm	Seattle	NA	NA	NA	NA	NA	NA	NA	NA	NA	NA	NA	NA	NA
08/21/1992	04/27/2019	Coliseum maple	Acer cappadocicum	Seattle	Washington	-122.3420372	47.7013084	no_info	1125 N 100th St	22.86	good	introduced	15.24 to 30.48 cm	Seattle	NA	NA	NA	NA	NA	NA	NA	NA	NA	NA	NA	NA	NA
09/19/1991	04/27/2019	White column (amanogawa) flowe	Prunus L.	Seattle	Washington	-122.3919739	47.68296312	no_info	7355 Earl Ave Nw	33.02	fair	no_info	30.48 to 45.72 cm	Seattle	NA	NA	NA	NA	NA	NA	NA	NA	NA	NA	NA	NA	NA
07/29/1992	04/27/2019	Apple/crabapple	Malus	Seattle	Washington	-122.283736	47.69022806	no_info	4038 Ne 85th St	25.4	fair	no_info	15.24 to 30.48 cm	Seattle	NA	NA	NA	NA	NA	NA	NA	NA	NA	NA	NA	NA	NA
09/25/1992	04/27/2019	Thundercloud purpleleaf plum	Prunus cerasifera	Seattle	Washington	-122.393895	47.58418275	no_info	2138 49th Av Sw	20.32	poor	introduced	15.24 to 30.48 cm	Seattle	NA	NA	NA	NA	NA	NA	NA	NA	NA	NA	NA	NA	NA
07/16/1992	04/27/2019	Kwanzan flowering cherry	Prunus L.	Seattle	Washington	-122.2754164	47.68208581	no_info	7332 49th Av Ne	30.48	fair	no_info	15.24 to 30.48 cm	Seattle	NA	NA	NA	NA	NA	NA	NA	NA	NA	NA	NA	NA	NA
12/18/1991	04/27/2019	Sweetgum	Liquidambar styraciflua	Seattle	Washington	-122.3409708	47.62132432	no_info	300 8th Av N	43.18	good	introduced	30.48 to 45.72 cm	Seattle	NA	NA	NA	NA	NA	NA	NA	NA	NA	NA	NA	NA	NA
09/22/1992	04/27/2019	Blireiana purpleleaf plum	Prunus blireiana	Seattle	Washington	-122.4030169	47.58213228	no_info	2408 Alki Av Sw	5.08	good	no_info	0 to 15.24 cm	Seattle	NA	NA	NA	NA	NA	NA	NA	NA	NA	NA	NA	NA	NA
07/25/1991	04/27/2019	Blireiana purpleleaf plum	Prunus blireiana	Seattle	Washington	-122.2795643	47.63606686	no_info	1836 41St Av E	10.16	excellent	no_info	0 to 15.24 cm	Seattle	NA	NA	NA	NA	NA	NA	NA	NA	NA	NA	NA	NA	NA
09/04/1990	04/27/2019	Honey locust	Gleditsia triacanthos	Seattle	Washington	-122.3115376	47.61550458	no_info	1516 E Pine St	27.94	good	introduced	15.24 to 30.48 cm	Seattle	NA	NA	NA	NA	NA	NA	NA	NA	NA	NA	NA	NA	NA
08/08/1991	04/27/2019	Quaking aspen	Populus tremuloides	Seattle	Washington	-122.2835506	47.61651796	no_info	1703 39th Av	25.4	excellent	naturally_occurring	15.24 to 30.48 cm	Seattle	NA	NA	NA	NA	NA	NA	NA	NA	NA	NA	NA	NA	NA
09/08/1992	04/27/2019	Black cottonwood	Populus balsamifera	Seattle	Washington	-122.2902605	47.70842008	no_info	11002 35th Av Ne	86.36	good	naturally_occurring	more than 76.2 cm	Seattle	NA	NA	NA	NA	NA	NA	NA	NA	NA	NA	NA	NA	NA
09/25/1992	04/27/2019	(smooth) japanese maple	Acer palmatum	Seattle	Washington	-122.3918769	47.58419122	no_info	2141 47th Av Sw	10.16	good	introduced	0 to 15.24 cm	Seattle	NA	NA	NA	NA	NA	NA	NA	NA	NA	NA	NA	NA	NA
09/19/1991	04/27/2019	Double chinese cherry	Prunus serrulata	Seattle	Washington	-122.3887518	47.6791308	no_info	6749 25th Av Nw	30.48	good	introduced	15.24 to 30.48 cm	Seattle	NA	NA	NA	NA	NA	NA	NA	NA	NA	NA	NA	NA	NA
07/30/1991	04/27/2019	Apple/crabapple	Malus	Seattle	Washington	-122.3174032	47.64719498	no_info	1114 E Shelby St	20.32	fair	no_info	15.24 to 30.48 cm	Seattle	NA	NA	NA	NA	NA	NA	NA	NA	NA	NA	NA	NA	NA
04/22/1996	04/27/2019	Apple/crabapple	Malus	Seattle	Washington	-122.3543	47.68396121	no_info	321 N 76 St	10.16	excellent	no_info	0 to 15.24 cm	Seattle	NA	NA	NA	NA	NA	NA	NA	NA	NA	NA	NA	NA	NA
09/04/1992	04/27/2019	Hybrid black poplar	Populus canadensis	Seattle	Washington	-122.2863855	47.71729868	no_info	3815 Ne 123rd St	15.24	fair	introduced	0 to 15.24 cm	Seattle	NA	NA	NA	NA	NA	NA	NA	NA	NA	NA	NA	NA	NA
06/08/2000	04/27/2019	NA	NA	Seattle	Washington	-122.3046902	47.62667988	no_info	728 21 Av E	7.62	excellent	no_info	0 to 15.24 cm	Seattle	NA	NA	NA	NA	NA	NA	NA	NA	NA	NA	NA	NA	NA
09/29/1992	04/27/2019	Eastern dogwood	Cornus florida	Seattle	Washington	-122.3883052	47.57695997	no_info	3003 44th Av Sw	2.54	poor	introduced	0 to 15.24 cm	Seattle	NA	NA	NA	NA	NA	NA	NA	NA	NA	NA	NA	NA	NA
11/17/1992	04/27/2019	Crimean linden	Tilia euchlora	Seattle	Washington	-122.3764227	47.55271766	no_info	5437 35th Av Sw	22.86	good	no_info	15.24 to 30.48 cm	Seattle	NA	NA	NA	NA	NA	NA	NA	NA	NA	NA	NA	NA	NA
09/04/2001	04/27/2019	Thundercloud purpleleaf plum	Prunus cerasifera	Seattle	Washington	-122.3526894	47.6442947	no_info	2634 Mayfair Ave N	5.08	excellent	introduced	0 to 15.24 cm	Seattle	NA	NA	NA	NA	NA	NA	NA	NA	NA	NA	NA	NA	NA
NA	04/27/2019	Norwegian sunset maple	Acer truncatum	Seattle	Washington	-122.358	47.708853	no_info	10715 1St Av Nw	7.62	good	introduced	0 to 15.24 cm	Seattle	NA	NA	NA	NA	NA	NA	NA	NA	NA	NA	NA	NA	NA
06/07/1997	06/30/2019	Paperbark maple	Acer griseum	Seattle	Washington	-122.3882162	47.54480515	no_info	6521 Fauntleroy Way Sw	15.24	excellent	introduced	0 to 15.24 cm	Seattle	NA	NA	NA	NA	NA	NA	NA	NA	NA	NA	NA	NA	NA
08/23/1991	04/27/2019	London plane (tree)	Platanus acerifolia	Seattle	Washington	-122.3474109	47.6231226	no_info	402 5th Av N	45.72	excellent	introduced	30.48 to 45.72 cm	Seattle	NA	NA	NA	NA	NA	NA	NA	NA	NA	NA	NA	NA	NA
09/09/1992	04/27/2019	Common (euro) mountain ash	Sorbus aucuparia	Seattle	Washington	-122.2977948	47.7191708	no_info	2805 Ne 125th St	43.18	fair	introduced	30.48 to 45.72 cm	Seattle	NA	NA	NA	NA	NA	NA	NA	NA	NA	NA	NA	NA	NA
02/03/2002	04/27/2019	Rocky mt. glow sugar maple	Acer saccharum	Seattle	Washington	-122.3301533	47.65638655	no_info	4026 Sunnyside Av N	5.08	dead/dying	introduced	0 to 15.24 cm	Seattle	NA	NA	NA	NA	NA	NA	NA	NA	NA	NA	NA	NA	NA
09/11/1990	04/27/2019	London plane (tree)	Platanus acerifolia	Seattle	Washington	-122.303056	47.62870264	no_info	1100 22Nd Ave E	38.1	dead/dying	introduced	30.48 to 45.72 cm	Seattle	NA	NA	NA	NA	NA	NA	NA	NA	NA	NA	NA	NA	NA
07/18/1990	04/27/2019	Black locust	Robinia pseudoacacia	Seattle	Washington	-122.3102987	47.62864454	no_info	957 17th Ave E	5.08	excellent	introduced	0 to 15.24 cm	Seattle	NA	NA	NA	NA	NA	NA	NA	NA	NA	NA	NA	NA	NA
07/16/1992	04/27/2019	Callery pear	Pyrus calleryana	Seattle	Washington	-122.3037419	47.67434787	no_info	6220 Ravenna Av Ne	2.54	fair	introduced	0 to 15.24 cm	Seattle	NA	NA	NA	NA	NA	NA	NA	NA	NA	NA	NA	NA	NA
09/18/1991	04/27/2019	Shirotae flowering cherry	Prunus L.	Seattle	Washington	-122.3942543	47.6809174	no_info	2827 Nw 72Nd St	50.8	good	no_info	45.72 to 60.96 cm	Seattle	NA	NA	NA	NA	NA	NA	NA	NA	NA	NA	NA	NA	NA
08/23/1991	04/27/2019	Higan (spring) cherry	Prunus subhirtella	Seattle	Washington	-122.3661512	47.64178355	no_info	2532 7th Av W	2.54	excellent	introduced	0 to 15.24 cm	Seattle	NA	NA	NA	NA	NA	NA	NA	NA	NA	NA	NA	NA	NA
08/17/1992	08/09/2019	Purpleleaf plum variety	Prunus cerasifera	Seattle	Washington	-122.316175	47.7013105	no_info	1028 Ne 100th St	10.16	fair	introduced	0 to 15.24 cm	Seattle	NA	NA	NA	NA	NA	NA	NA	NA	NA	NA	NA	NA	NA
07/30/1992	04/27/2019	Kwanzan flowering cherry	Prunus L.	Seattle	Washington	-122.2716996	47.67278818	no_info	6025 52Nd Av Ne	12.7	good	no_info	0 to 15.24 cm	Seattle	NA	NA	NA	NA	NA	NA	NA	NA	NA	NA	NA	NA	NA
10/26/1992	04/27/2019	Swedish birch	Betula pendula	Seattle	Washington	-122.3772024	47.5611224	no_info	3512 Sw Alaska St	33.02	fair	introduced	30.48 to 45.72 cm	Seattle	NA	NA	NA	NA	NA	NA	NA	NA	NA	NA	NA	NA	NA
05/13/1992	04/27/2019	Katsura tree	Cercidiphyllum japonicum	Seattle	Washington	-122.3850009	47.68323743	no_info	7502 23rd Ave Nw	22.86	fair	introduced	15.24 to 30.48 cm	Seattle	NA	NA	NA	NA	NA	NA	NA	NA	NA	NA	NA	NA	NA
04/01/2003	04/27/2019	Pacific sunset maple	Acer truncatum	Seattle	Washington	-122.3769453	47.68540173	no_info	7709 15th Ave Nw	15.24	excellent	introduced	0 to 15.24 cm	Seattle	NA	NA	NA	NA	NA	NA	NA	NA	NA	NA	NA	NA	NA
06/15/1992	04/27/2019	Basswood/linden	Tilia	Seattle	Washington	-122.3393336	47.65912387	no_info	1505 N 43rd St	114.3	fair	no_info	more than 76.2 cm	Seattle	NA	NA	NA	NA	NA	NA	NA	NA	NA	NA	NA	NA	NA
09/18/1992	04/27/2019	Trinity pear	Pyrus calleryana	Seattle	Washington	-122.3149129	47.70847253	no_info	10849 12th Av Ne	22.86	good	introduced	15.24 to 30.48 cm	Seattle	NA	NA	NA	NA	NA	NA	NA	NA	NA	NA	NA	NA	NA
10/26/1992	01/14/2020	London plane (tree)	Platanus acerifolia	Seattle	Washington	-122.3801947	47.56148206	no_info	4550 Fauntleroy Wy Sw	76.2	good	introduced	60.96 to 76.2 cm	Seattle	NA	NA	NA	NA	NA	NA	NA	NA	NA	NA	NA	NA	NA
09/18/1992	04/27/2019	Littleleaf linden	Tilia cordata	Seattle	Washington	-122.3346681	47.70690341	no_info	10701 Meridian Av N	12.7	good	introduced	0 to 15.24 cm	Seattle	NA	NA	NA	NA	NA	NA	NA	NA	NA	NA	NA	NA	NA
07/24/1991	06/17/2019	Norway maple	Acer platanoides	Seattle	Washington	-122.2787096	47.64063761	no_info	2357 42Nd Ave E	30.48	good	introduced	15.24 to 30.48 cm	Seattle	NA	NA	NA	NA	NA	NA	NA	NA	NA	NA	NA	NA	NA
10/05/1992	04/27/2019	Thundercloud purpleleaf plum	Prunus cerasifera	Seattle	Washington	-122.3895171	47.57140993	no_info	3621 45th Av Sw	5.08	fair	introduced	0 to 15.24 cm	Seattle	NA	NA	NA	NA	NA	NA	NA	NA	NA	NA	NA	NA	NA
09/17/1991	04/27/2019	Blireiana purpleleaf plum	Prunus blireiana	Seattle	Washington	-122.353266	47.65833164	no_info	4216 N 42Nd St	25.4	dead/dying	no_info	15.24 to 30.48 cm	Seattle	NA	NA	NA	NA	NA	NA	NA	NA	NA	NA	NA	NA	NA
07/25/1990	06/27/2019	Profusion crabapple	Malus moerlandsii	Seattle	Washington	-122.2960543	47.60242865	no_info	125 28th Ave	30.48	good	no_info	15.24 to 30.48 cm	Seattle	NA	NA	NA	NA	NA	NA	NA	NA	NA	NA	NA	NA	NA
05/25/2000	04/27/2019	Autumn blaze freeman maple	Acer freemanii	Seattle	Washington	-122.3703264	47.7200369	no_info	12506 11 Av Nw	2.54	excellent	introduced	0 to 15.24 cm	Seattle	NA	NA	NA	NA	NA	NA	NA	NA	NA	NA	NA	NA	NA
08/08/1991	04/27/2019	English midland hawthorn	Crataegus laevigata	Seattle	Washington	-122.2844625	47.61693408	no_info	1718 Madrona Dr	30.48	fair	introduced	15.24 to 30.48 cm	Seattle	NA	NA	NA	NA	NA	NA	NA	NA	NA	NA	NA	NA	NA
07/22/1992	04/27/2019	Yoshino cherry	Prunus yedoensis	Seattle	Washington	-122.261547	47.6685233	no_info	6049 Ne Keswick Dr	71.12	good	introduced	60.96 to 76.2 cm	Seattle	NA	NA	NA	NA	NA	NA	NA	NA	NA	NA	NA	NA	NA
08/21/1991	04/27/2019	Thundercloud purpleleaf plum	Prunus cerasifera	Seattle	Washington	-122.2735544	47.51947036	no_info	9271 Spear Pl S	35.56	fair	introduced	30.48 to 45.72 cm	Seattle	NA	NA	NA	NA	NA	NA	NA	NA	NA	NA	NA	NA	NA
07/29/1991	04/27/2019	English midland hawthorn	Crataegus laevigata	Seattle	Washington	-122.3184259	47.6349825	no_info	1061 E Blaine St	12.7	fair	introduced	0 to 15.24 cm	Seattle	NA	NA	NA	NA	NA	NA	NA	NA	NA	NA	NA	NA	NA
07/19/1991	04/27/2019	Vine maple	Acer circinatum	Seattle	Washington	-122.282834	47.63882757	no_info	2224 39th Av E	2.54	excellent	naturally_occurring	0 to 15.24 cm	Seattle	NA	NA	NA	NA	NA	NA	NA	NA	NA	NA	NA	NA	NA
08/28/1991	04/27/2019	Horse chestnut	Aesculus hippocastanum	Seattle	Washington	-122.3509438	47.64009527	green_space	2405 Nob Hill Av N	63.5	poor	introduced	60.96 to 76.2 cm	Seattle	NA	NA	NA	NA	NA	NA	NA	NA	NA	NA	NA	NA	NA
07/23/1991	04/27/2019	Red maple	Acer rubrum	Seattle	Washington	-122.3054596	47.64039633	no_info	2050 20th Av E	30.48	dead/dying	introduced	15.24 to 30.48 cm	Seattle	NA	NA	NA	NA	NA	NA	NA	NA	NA	NA	NA	NA	NA
09/09/1991	04/27/2019	English midland hawthorn	Crataegus laevigata	Seattle	Washington	-122.3986135	47.68679414	no_info	8001 32Nd Ave Nw	35.56	fair	introduced	30.48 to 45.72 cm	Seattle	NA	NA	NA	NA	NA	NA	NA	NA	NA	NA	NA	NA	NA
09/10/1991	04/27/2019	Western red cedar	Thuja plicata	Seattle	Washington	-122.356286	47.65640478	no_info	200 N 41St St	116.84	good	naturally_occurring	more than 76.2 cm	Seattle	NA	NA	NA	NA	NA	NA	NA	NA	NA	NA	NA	NA	NA
09/13/1991	04/27/2019	Autumn flowering cherry	Prunus subhirtella	Seattle	Washington	-122.3593883	47.67816783	no_info	6716 2Nd Av Nw	15.24	poor	introduced	0 to 15.24 cm	Seattle	NA	NA	NA	NA	NA	NA	NA	NA	NA	NA	NA	NA	NA
10/27/1992	04/27/2019	Silk tree/mimosa	Albizia julibrissin	Seattle	Washington	-122.3886308	47.54445124	no_info	6504 44th Av Sw	30.48	good	introduced	15.24 to 30.48 cm	Seattle	NA	NA	NA	NA	NA	NA	NA	NA	NA	NA	NA	NA	NA
09/11/1990	04/27/2019	Apple/crabapple	Malus	Seattle	Washington	-122.3086792	47.63032171	no_info	1155 18th Ave E	7.62	fair	no_info	0 to 15.24 cm	Seattle	NA	NA	NA	NA	NA	NA	NA	NA	NA	NA	NA	NA	NA
10/30/1992	04/27/2019	Eastern dogwood	Cornus florida	Seattle	Washington	-122.3832731	47.5409159	no_info	6911 40th Av Sw	2.54	fair	introduced	0 to 15.24 cm	Seattle	NA	NA	NA	NA	NA	NA	NA	NA	NA	NA	NA	NA	NA
08/06/1991	04/27/2019	Apple/crabapple	Malus	Seattle	Washington	-122.2898536	47.58005411	no_info	2527 34th Av S	5.08	poor	no_info	0 to 15.24 cm	Seattle	NA	NA	NA	NA	NA	NA	NA	NA	NA	NA	NA	NA	NA
08/05/1992	08/08/2019	(european) white birch	Betula pendula	Seattle	Washington	-122.2941925	47.70464891	no_info	10355 32Nd Av Ne	35.56	good	introduced	30.48 to 45.72 cm	Seattle	NA	NA	NA	NA	NA	NA	NA	NA	NA	NA	NA	NA	NA
09/05/1991	08/21/2019	Norway maple	Acer platanoides	Seattle	Washington	-122.3860298	47.65773911	no_info	4203 23rd Av W	20.32	excellent	introduced	15.24 to 30.48 cm	Seattle	NA	NA	NA	NA	NA	NA	NA	NA	NA	NA	NA	NA	NA
07/29/1991	04/27/2019	Higan (spring) cherry	Prunus subhirtella	Seattle	Washington	-122.3079075	47.63815461	no_info	2115 Boyer Av E	15.24	excellent	introduced	0 to 15.24 cm	Seattle	NA	NA	NA	NA	NA	NA	NA	NA	NA	NA	NA	NA	NA
10/07/1992	04/27/2019	English midland hawthorn	Crataegus laevigata	Seattle	Washington	-122.3907569	47.56503962	no_info	4154 46th Av Sw	22.86	dead/dying	introduced	15.24 to 30.48 cm	Seattle	NA	NA	NA	NA	NA	NA	NA	NA	NA	NA	NA	NA	NA
07/27/1992	04/27/2019	Redflower horse chestnut	Aesculus carnea	Seattle	Washington	-122.30955	47.66629357	green_space	5000 17th Av Ne	78.74	fair	no_info	more than 76.2 cm	Seattle	NA	NA	NA	NA	NA	NA	NA	NA	NA	NA	NA	NA	NA
05/21/1992	04/27/2019	NA	NA	Seattle	Washington	-122.3518785	47.68544129	no_info	509 N 78th St	2.54	dead/dying	no_info	0 to 15.24 cm	Seattle	NA	NA	NA	NA	NA	NA	NA	NA	NA	NA	NA	NA	NA
05/14/1992	04/27/2019	Callery pear	Pyrus calleryana	Seattle	Washington	-122.3777804	47.68250242	no_info	7340 16th Ave Nw	25.4	good	introduced	15.24 to 30.48 cm	Seattle	NA	NA	NA	NA	NA	NA	NA	NA	NA	NA	NA	NA	NA
08/23/1991	04/27/2019	Cherry/plum/laurel	Prunus	Seattle	Washington	-122.3476208	47.63660505	no_info	2001 5th Av N (On Newton St)	5.08	fair	no_info	0 to 15.24 cm	Seattle	NA	NA	NA	NA	NA	NA	NA	NA	NA	NA	NA	NA	NA
07/18/1991	04/27/2019	English (hedge) maple	Acer campestre	Seattle	Washington	-122.3491055	47.61558142	no_info	121 Vine St	12.7	excellent	introduced	0 to 15.24 cm	Seattle	NA	NA	NA	NA	NA	NA	NA	NA	NA	NA	NA	NA	NA
07/06/1992	04/27/2019	Common (fruiting) pear tree	Pyrus communis	Seattle	Washington	-122.2852319	47.68853641	no_info	8202 40th Av Ne	7.62	good	introduced	0 to 15.24 cm	Seattle	NA	NA	NA	NA	NA	NA	NA	NA	NA	NA	NA	NA	NA
NA	04/27/2019	Callery pear	Pyrus calleryana	Seattle	Washington	-122.3790944	47.56317516	no_info	4451 Fauntleroy Way Sw	10.16	good	introduced	0 to 15.24 cm	Seattle	NA	NA	NA	NA	NA	NA	NA	NA	NA	NA	NA	NA	NA
09/22/1992	04/27/2019	Autumn flowering cherry	Prunus subhirtella	Seattle	Washington	-122.387644	47.5895605	no_info	1533 44th Av Sw	12.7	good	introduced	0 to 15.24 cm	Seattle	NA	NA	NA	NA	NA	NA	NA	NA	NA	NA	NA	NA	NA
08/06/1991	04/27/2019	Thundercloud purpleleaf plum	Prunus cerasifera	Seattle	Washington	-122.3063099	47.57486568	no_info	3205 20th Ave S	30.48	good	introduced	15.24 to 30.48 cm	Seattle	NA	NA	NA	NA	NA	NA	NA	NA	NA	NA	NA	NA	NA
07/25/1991	04/27/2019	English oak	Quercus robur	Seattle	Washington	-122.3122128	47.65549573	no_info	4005 15th Av Ne	40.64	excellent	introduced	30.48 to 45.72 cm	Seattle	NA	NA	NA	NA	NA	NA	NA	NA	NA	NA	NA	NA	NA
07/23/1991	04/27/2019	(smooth) japanese maple	Acer palmatum	Seattle	Washington	-122.3026904	47.6403142	no_info	2222 E Mc Graw St	2.54	excellent	introduced	0 to 15.24 cm	Seattle	NA	NA	NA	NA	NA	NA	NA	NA	NA	NA	NA	NA	NA
10/09/1992	04/27/2019	Autumn flowering cherry	Prunus subhirtella	Seattle	Washington	-122.403725	47.56543432	no_info	4131 Hillcrest Av Sw	15.24	good	introduced	0 to 15.24 cm	Seattle	NA	NA	NA	NA	NA	NA	NA	NA	NA	NA	NA	NA	NA
08/22/1991	04/27/2019	Deodar cedar	Cedrus deodara	Seattle	Washington	-122.3623003	47.64231792	no_info	2557 4th Av W	60.96	excellent	introduced	45.72 to 60.96 cm	Seattle	NA	NA	NA	NA	NA	NA	NA	NA	NA	NA	NA	NA	NA
09/05/1990	04/27/2019	Horse chestnut	Aesculus hippocastanum	Seattle	Washington	-122.3102214	47.61706336	no_info	1719 17th Ave	58.42	good	introduced	45.72 to 60.96 cm	Seattle	NA	NA	NA	NA	NA	NA	NA	NA	NA	NA	NA	NA	NA
10/07/1992	04/27/2019	Bigleaf maple	Acer macrophyllum	Seattle	Washington	-122.4119677	47.57579486	no_info	3200 62Nd Av Sw	88.9	good	naturally_occurring	more than 76.2 cm	Seattle	NA	NA	NA	NA	NA	NA	NA	NA	NA	NA	NA	NA	NA
06/04/1992	04/27/2019	Sycamore maple	Acer pseudoplatanus	Seattle	Washington	-122.380187	47.66843555	no_info	1801 Nw Market St	35.56	good	introduced	30.48 to 45.72 cm	Seattle	NA	NA	NA	NA	NA	NA	NA	NA	NA	NA	NA	NA	NA
07/13/1998	04/27/2019	Katsura tree	Cercidiphyllum japonicum	Seattle	Washington	-122.2895379	47.53419709	no_info	7600 Beacon Ave S Median	27.94	good	introduced	15.24 to 30.48 cm	Seattle	NA	NA	NA	NA	NA	NA	NA	NA	NA	NA	NA	NA	NA
07/30/1991	04/27/2019	(european) white birch	Betula pendula	Seattle	Washington	-122.3066033	47.63235847	no_info	1910 E Galer St	25.4	fair	introduced	15.24 to 30.48 cm	Seattle	NA	NA	NA	NA	NA	NA	NA	NA	NA	NA	NA	NA	NA
09/25/1990	04/27/2019	Norway maple	Acer platanoides	Seattle	Washington	-122.3177888	47.60626562	no_info	Seattle University On E Jefferson St	40.64	fair	introduced	30.48 to 45.72 cm	Seattle	NA	NA	NA	NA	NA	NA	NA	NA	NA	NA	NA	NA	NA
11/10/1992	04/27/2019	Red maple	Acer rubrum	Seattle	Washington	-122.3855374	47.55684098	no_info	5023 42Nd Av Sw	2.54	fair	introduced	0 to 15.24 cm	Seattle	NA	NA	NA	NA	NA	NA	NA	NA	NA	NA	NA	NA	NA
09/12/1990	04/27/2019	Blireiana purpleleaf plum	Prunus blireiana	Seattle	Washington	-122.2947585	47.62168306	no_info	308 E Thomas St	7.62	good	no_info	0 to 15.24 cm	Seattle	NA	NA	NA	NA	NA	NA	NA	NA	NA	NA	NA	NA	NA
08/21/1991	04/27/2019	Armstrong freeman (red) maple	Acer freemanii	Seattle	Washington	-122.3275393	47.61274348	no_info	1400 Boren Ave	25.4	good	introduced	15.24 to 30.48 cm	Seattle	NA	NA	NA	NA	NA	NA	NA	NA	NA	NA	NA	NA	NA
07/22/1992	04/27/2019	Apple/crabapple	Malus	Seattle	Washington	-122.3016531	47.66363994	no_info	4725 25th Av Ne	22.86	fair	no_info	15.24 to 30.48 cm	Seattle	NA	NA	NA	NA	NA	NA	NA	NA	NA	NA	NA	NA	NA
10/28/1993	04/27/2019	(smooth) japanese maple	Acer palmatum	Seattle	Washington	-122.3843736	47.68226285	no_info	7333 22Nd Ave Nw	10.16	excellent	introduced	0 to 15.24 cm	Seattle	NA	NA	NA	NA	NA	NA	NA	NA	NA	NA	NA	NA	NA
10/14/1992	04/27/2019	Kwanzan flowering cherry	Prunus L.	Seattle	Washington	-122.3791416	47.57472949	no_info	3228 Belvidere Av Sw	5.08	fair	no_info	0 to 15.24 cm	Seattle	NA	NA	NA	NA	NA	NA	NA	NA	NA	NA	NA	NA	NA
06/20/1992	04/27/2019	Callery pear	Pyrus calleryana	Seattle	Washington	-122.3229932	47.6792966	no_info	6909 Weedin Pl Ne	5.08	good	introduced	0 to 15.24 cm	Seattle	NA	NA	NA	NA	NA	NA	NA	NA	NA	NA	NA	NA	NA
05/26/1992	04/27/2019	Leaved serviceberry smooth	Amelanchier laevis	Seattle	Washington	-122.3504666	47.68325825	no_info	543 N 75th St	2.54	good	introduced	0 to 15.24 cm	Seattle	NA	NA	NA	NA	NA	NA	NA	NA	NA	NA	NA	NA	NA
NA	04/27/2019	Raywood narrowleaf ash	Fraxinus angustifolia	Seattle	Washington	-122.3501	47.620482	no_info	500 Broad St	12.7	fair	introduced	0 to 15.24 cm	Seattle	NA	NA	NA	NA	NA	NA	NA	NA	NA	NA	NA	NA	NA
09/08/1992	04/27/2019	Western red cedar	Thuja plicata	Seattle	Washington	-122.2854412	47.70939191	no_info	11039 40th Av Ne	20.32	fair	naturally_occurring	15.24 to 30.48 cm	Seattle	NA	NA	NA	NA	NA	NA	NA	NA	NA	NA	NA	NA	NA
08/24/1992	04/27/2019	Purpleleaf plum variety	Prunus cerasifera	Seattle	Washington	-122.3433683	47.69092598	no_info	8508 Nesbit Av N	25.4	fair	introduced	15.24 to 30.48 cm	Seattle	NA	NA	NA	NA	NA	NA	NA	NA	NA	NA	NA	NA	NA
09/18/1990	09/16/2019	Green (red) ash	Fraxinus pennsylvanica	Seattle	Washington	-122.320773	47.62182229	no_info	324 Broadway Ave E	43.18	good	introduced	30.48 to 45.72 cm	Seattle	NA	NA	NA	NA	NA	NA	NA	NA	NA	NA	NA	NA	NA
NA	04/27/2019	Callery pear	Pyrus calleryana	Seattle	Washington	-122.3791697	47.56311929	no_info	4451 Fauntleroy Way Sw	10.16	good	introduced	0 to 15.24 cm	Seattle	NA	NA	NA	NA	NA	NA	NA	NA	NA	NA	NA	NA	NA
11/23/1992	04/27/2019	Apple/crabapple	Malus	Seattle	Washington	-122.3808224	47.52207306	no_info	9027 38th Av Sw	20.32	good	no_info	15.24 to 30.48 cm	Seattle	NA	NA	NA	NA	NA	NA	NA	NA	NA	NA	NA	NA	NA
11/23/1992	04/27/2019	Common hawthorn	Crataegus monogyna	Seattle	Washington	-122.3831021	47.52209682	no_info	9024 40th Av Sw	7.62	good	introduced	0 to 15.24 cm	Seattle	NA	NA	NA	NA	NA	NA	NA	NA	NA	NA	NA	NA	NA
06/04/1992	04/27/2019	Red maple	Acer rubrum	Seattle	Washington	-122.3798285	47.66716263	no_info	1801 Nw Market St	17.78	fair	introduced	15.24 to 30.48 cm	Seattle	NA	NA	NA	NA	NA	NA	NA	NA	NA	NA	NA	NA	NA
06/26/1992	04/27/2019	Higan (spring) cherry	Prunus subhirtella	Seattle	Washington	-122.3516924	47.67240547	no_info	525 N 60th St	20.32	fair	introduced	15.24 to 30.48 cm	Seattle	NA	NA	NA	NA	NA	NA	NA	NA	NA	NA	NA	NA	NA
07/05/1999	04/27/2019	Magnolia	Magnolia	Seattle	Washington	-122.3662	47.637059	green_space	1936 7th Ave W	12.7	fair	no_info	0 to 15.24 cm	Seattle	NA	NA	NA	NA	NA	NA	NA	NA	NA	NA	NA	NA	NA
05/21/1992	04/27/2019	Crimean linden	Tilia euchlora	Seattle	Washington	-122.3525246	47.69017911	no_info	8420 Dayton Av N	12.7	good	no_info	0 to 15.24 cm	Seattle	NA	NA	NA	NA	NA	NA	NA	NA	NA	NA	NA	NA	NA
11/17/1992	04/27/2019	Kwanzan flowering cherry	Prunus L.	Seattle	Washington	-122.3804177	47.55126216	no_info	5625 38th Av Sw	40.64	fair	no_info	30.48 to 45.72 cm	Seattle	NA	NA	NA	NA	NA	NA	NA	NA	NA	NA	NA	NA	NA
07/15/1992	04/27/2019	Locust	Robinia	Seattle	Washington	-122.361077	47.66213726	no_info	305 Nw 46th St	58.42	good	no_info	45.72 to 60.96 cm	Seattle	NA	NA	NA	NA	NA	NA	NA	NA	NA	NA	NA	NA	NA
08/30/1991	04/27/2019	Higan (spring) cherry	Prunus subhirtella	Seattle	Washington	-122.355493	47.64248865	no_info	2536 1St Av N	7.62	excellent	introduced	0 to 15.24 cm	Seattle	NA	NA	NA	NA	NA	NA	NA	NA	NA	NA	NA	NA	NA
10/05/1992	04/27/2019	Blireiana purpleleaf plum	Prunus blireiana	Seattle	Washington	-122.3769388	47.57833504	no_info	2734 36th Av Sw	7.62	fair	no_info	0 to 15.24 cm	Seattle	NA	NA	NA	NA	NA	NA	NA	NA	NA	NA	NA	NA	NA
08/29/1991	04/27/2019	English midland hawthorn	Crataegus laevigata	Seattle	Washington	-122.3607338	47.63042758	no_info	1221 3rd Av W	22.86	fair	introduced	15.24 to 30.48 cm	Seattle	NA	NA	NA	NA	NA	NA	NA	NA	NA	NA	NA	NA	NA
09/12/1990	04/27/2019	Double chinese cherry	Prunus serrulata	Seattle	Washington	-122.3078394	47.62201887	no_info	333 19th Ave E	10.16	fair	introduced	0 to 15.24 cm	Seattle	NA	NA	NA	NA	NA	NA	NA	NA	NA	NA	NA	NA	NA
07/18/2000	04/27/2019	Red sunset red maple	Acer rubrum	Seattle	Washington	-122.3766561	47.69004413	no_info	8340 15th Ave Nw	25.4	good	introduced	15.24 to 30.48 cm	Seattle	NA	NA	NA	NA	NA	NA	NA	NA	NA	NA	NA	NA	NA
09/13/1991	04/27/2019	Red maple	Acer rubrum	Seattle	Washington	-122.3607579	47.65100069	no_info	60 Nickerson St	12.7	fair	introduced	0 to 15.24 cm	Seattle	NA	NA	NA	NA	NA	NA	NA	NA	NA	NA	NA	NA	NA
09/02/1992	04/27/2019	Red sunset red maple	Acer rubrum	Seattle	Washington	-122.3683872	47.69842844	no_info	9518 9th Av Nw	38.1	fair	introduced	30.48 to 45.72 cm	Seattle	NA	NA	NA	NA	NA	NA	NA	NA	NA	NA	NA	NA	NA
06/15/1992	04/27/2019	Japanese snowbell tree	Styrax japonicus	Seattle	Washington	-122.3338503	47.65863022	no_info	4219 Meridian Ave N	17.78	fair	introduced	15.24 to 30.48 cm	Seattle	NA	NA	NA	NA	NA	NA	NA	NA	NA	NA	NA	NA	NA
09/29/1992	04/27/2019	English midland hawthorn	Crataegus laevigata	Seattle	Washington	-122.393346	47.57303011	no_info	3430 48th Av Sw	22.86	poor	introduced	15.24 to 30.48 cm	Seattle	NA	NA	NA	NA	NA	NA	NA	NA	NA	NA	NA	NA	NA
12/03/1992	07/03/2019	Thundercloud purpleleaf plum	Prunus cerasifera	Seattle	Washington	-122.3810206	47.53202124	no_info	3807 Sw Kenyon St	35.56	good	introduced	30.48 to 45.72 cm	Seattle	NA	NA	NA	NA	NA	NA	NA	NA	NA	NA	NA	NA	NA
07/01/1992	04/27/2019	English (hedge) maple	Acer campestre	Seattle	Washington	-122.3333263	47.67029065	green_space	2100 N 57th St	33.02	fair	introduced	30.48 to 45.72 cm	Seattle	NA	NA	NA	NA	NA	NA	NA	NA	NA	NA	NA	NA	NA
NA	04/27/2019	Red maple	Acer rubrum	Seattle	Washington	-122.3472	47.622281	no_info	500 Harrison St	12.7	fair	introduced	0 to 15.24 cm	Seattle	NA	NA	NA	NA	NA	NA	NA	NA	NA	NA	NA	NA	NA
08/22/1991	04/27/2019	Sweetgum	Liquidambar styraciflua	Seattle	Washington	-122.3535118	47.62537473	no_info	157 Roy St	76.2	good	introduced	60.96 to 76.2 cm	Seattle	NA	NA	NA	NA	NA	NA	NA	NA	NA	NA	NA	NA	NA
07/20/1992	04/27/2019	European (fruiting) plum	Prunus domestica	Seattle	Washington	-122.2812502	47.65698587	no_info	3844 43rd Av Ne	5.08	good	introduced	0 to 15.24 cm	Seattle	NA	NA	NA	NA	NA	NA	NA	NA	NA	NA	NA	NA	NA
04/01/2003	04/27/2019	Pacific sunset maple	Acer truncatum	Seattle	Washington	-122.3769525	47.68604227	no_info	7739 15th Ave Nw	17.78	excellent	introduced	15.24 to 30.48 cm	Seattle	NA	NA	NA	NA	NA	NA	NA	NA	NA	NA	NA	NA	NA
09/14/1990	09/16/2019	Basswood/linden	Tilia	Seattle	Washington	-122.3199799	47.62342116	no_info	509 10th Ave E	48.26	good	no_info	45.72 to 60.96 cm	Seattle	NA	NA	NA	NA	NA	NA	NA	NA	NA	NA	NA	NA	NA
11/12/1997	09/16/2019	Red sunset red maple	Acer rubrum	Seattle	Washington	-122.3114809	47.62873561	no_info	1516 E Prospect St	12.7	fair	introduced	0 to 15.24 cm	Seattle	NA	NA	NA	NA	NA	NA	NA	NA	NA	NA	NA	NA	NA
08/30/1991	04/27/2019	English midland hawthorn	Crataegus laevigata	Seattle	Washington	-122.3544238	47.64435929	no_info	153 Newell St	25.4	good	introduced	15.24 to 30.48 cm	Seattle	NA	NA	NA	NA	NA	NA	NA	NA	NA	NA	NA	NA	NA
08/08/1991	04/27/2019	Scarlet oak	Quercus coccinea	Seattle	Washington	-122.323674	47.60888956	no_info	1102 Columbia St	53.34	good	introduced	45.72 to 60.96 cm	Seattle	NA	NA	NA	NA	NA	NA	NA	NA	NA	NA	NA	NA	NA
06/25/1992	04/27/2019	Pin oak	Quercus palustris	Seattle	Washington	-122.3009612	47.68700781	no_info	8000 25th Av Ne	7.62	fair	introduced	0 to 15.24 cm	Seattle	NA	NA	NA	NA	NA	NA	NA	NA	NA	NA	NA	NA	NA
09/16/1991	04/27/2019	Apple/crabapple	Malus	Seattle	Washington	-122.3963509	47.66941904	no_info	3015 Nw 56th St	22.86	fair	no_info	15.24 to 30.48 cm	Seattle	NA	NA	NA	NA	NA	NA	NA	NA	NA	NA	NA	NA	NA
09/21/1990	04/27/2019	Blireiana purpleleaf plum	Prunus blireiana	Seattle	Washington	-122.3153482	47.61268081	no_info	1136 13th Ave	10.16	poor	no_info	0 to 15.24 cm	Seattle	NA	NA	NA	NA	NA	NA	NA	NA	NA	NA	NA	NA	NA
09/05/1991	04/27/2019	Red maple	Acer rubrum	Seattle	Washington	-122.3632188	47.66140381	no_info	425 Nw 45th St	58.42	good	introduced	45.72 to 60.96 cm	Seattle	NA	NA	NA	NA	NA	NA	NA	NA	NA	NA	NA	NA	NA
09/29/1992	01/16/2020	Bigleaf linden	Tilia platyphyllos	Seattle	Washington	-122.3868077	47.57715867	no_info	2749 California Av Sw	38.1	good	introduced	30.48 to 45.72 cm	Seattle	NA	NA	NA	NA	NA	NA	NA	NA	NA	NA	NA	NA	NA
08/05/1992	08/08/2019	English midland hawthorn	Crataegus laevigata	Seattle	Washington	-122.2926428	47.69925455	no_info	3217 Ne 97th St	30.48	fair	introduced	15.24 to 30.48 cm	Seattle	NA	NA	NA	NA	NA	NA	NA	NA	NA	NA	NA	NA	NA
02/15/2000	04/27/2019	Autumn brilliance serviceberry	Amelanchier grandiflora	Seattle	Washington	-122.3683972	47.68163025	no_info	904 Nw 73rd St	10.16	good	no_info	0 to 15.24 cm	Seattle	NA	NA	NA	NA	NA	NA	NA	NA	NA	NA	NA	NA	NA
06/01/1992	04/27/2019	Purpleleaf plum variety	Prunus cerasifera	Seattle	Washington	-122.3390126	47.68552701	no_info	7803 W Green Lake Dr N	7.62	good	introduced	0 to 15.24 cm	Seattle	NA	NA	NA	NA	NA	NA	NA	NA	NA	NA	NA	NA	NA
07/12/2014	04/27/2019	Purpleleaf plum variety	Prunus cerasifera	Seattle	Washington	-122.2967211	47.53920911	no_info	7050 Beacon Ave S	15.24	fair	introduced	0 to 15.24 cm	Seattle	NA	NA	NA	NA	NA	NA	NA	NA	NA	NA	NA	NA	NA
07/14/1998	04/27/2019	NA	NA	Seattle	Washington	-122.2847229	47.6809257	no_info	4002 Ne 72Nd St	10.16	good	no_info	0 to 15.24 cm	Seattle	NA	NA	NA	NA	NA	NA	NA	NA	NA	NA	NA	NA	NA
07/26/1991	04/27/2019	Fraser's photinia	Photinia fraseri	Seattle	Washington	-122.2871186	47.59153139	no_info	1324 Lakeside Av S	2.54	excellent	introduced	0 to 15.24 cm	Seattle	NA	NA	NA	NA	NA	NA	NA	NA	NA	NA	NA	NA	NA
09/03/1991	04/27/2019	Thundercloud purpleleaf plum	Prunus cerasifera	Seattle	Washington	-122.3702965	47.64462325	green_space	2707 10th Av W	20.32	fair	introduced	15.24 to 30.48 cm	Seattle	NA	NA	NA	NA	NA	NA	NA	NA	NA	NA	NA	NA	NA
08/07/1990	04/27/2019	(european) white birch	Betula pendula	Seattle	Washington	-122.2977332	47.59322414	no_info	1102 M L King Wy S	22.86	fair	introduced	15.24 to 30.48 cm	Seattle	NA	NA	NA	NA	NA	NA	NA	NA	NA	NA	NA	NA	NA
09/27/1999	04/27/2019	Common stewartia	Stewartia pseudocamellia	Seattle	Washington	-122.3315279	47.65347889	no_info	3809 Corliss Ave N	7.62	fair	introduced	0 to 15.24 cm	Seattle	NA	NA	NA	NA	NA	NA	NA	NA	NA	NA	NA	NA	NA
05/20/1992	04/27/2019	Yoshino cherry	Prunus yedoensis	Seattle	Washington	-122.3672066	47.68485485	no_info	7552 Dibble Ave Nw	48.26	fair	introduced	45.72 to 60.96 cm	Seattle	NA	NA	NA	NA	NA	NA	NA	NA	NA	NA	NA	NA	NA
07/31/1991	04/27/2019	London plane (tree)	Platanus acerifolia	Seattle	Washington	-122.3343157	47.59954749	no_info	315 1St Av S	38.1	fair	introduced	30.48 to 45.72 cm	Seattle	NA	NA	NA	NA	NA	NA	NA	NA	NA	NA	NA	NA	NA
07/24/1991	04/27/2019	Apple/crabapple	Malus	Seattle	Washington	-122.3169118	47.64021477	no_info	2322 12th Av E	15.24	good	no_info	0 to 15.24 cm	Seattle	NA	NA	NA	NA	NA	NA	NA	NA	NA	NA	NA	NA	NA
08/12/1991	04/27/2019	(european) white birch	Betula pendula	Seattle	Washington	-122.2856038	47.5737032	no_info	3305 Hunter Bv S	5.08	excellent	introduced	0 to 15.24 cm	Seattle	NA	NA	NA	NA	NA	NA	NA	NA	NA	NA	NA	NA	NA
12/18/1991	04/27/2019	Thundercloud purpleleaf plum	Prunus cerasifera	Seattle	Washington	-122.3073424	47.64011971	no_info	2401 19th Av E	5.08	excellent	introduced	0 to 15.24 cm	Seattle	NA	NA	NA	NA	NA	NA	NA	NA	NA	NA	NA	NA	NA
07/28/1992	04/27/2019	European (fruiting) plum	Prunus domestica	Seattle	Washington	-122.2839163	47.67210408	no_info	4021 Ne 60th St	20.32	poor	introduced	15.24 to 30.48 cm	Seattle	NA	NA	NA	NA	NA	NA	NA	NA	NA	NA	NA	NA	NA
07/24/1991	04/27/2019	Sweetgum	Liquidambar styraciflua	Seattle	Washington	-122.2788674	47.63916317	no_info	2303 42Nd Av E	7.62	excellent	introduced	0 to 15.24 cm	Seattle	NA	NA	NA	NA	NA	NA	NA	NA	NA	NA	NA	NA	NA
11/03/1992	04/27/2019	English midland hawthorn	Crataegus laevigata	Seattle	Washington	-122.3904991	47.55628503	no_info	5215 Erskine Wy Sw	7.62	good	introduced	0 to 15.24 cm	Seattle	NA	NA	NA	NA	NA	NA	NA	NA	NA	NA	NA	NA	NA
09/13/1990	06/24/2019	Honey locust	Gleditsia triacanthos	Seattle	Washington	-122.3023298	47.6246813	no_info	606 23rd Ave E	17.78	good	introduced	15.24 to 30.48 cm	Seattle	NA	NA	NA	NA	NA	NA	NA	NA	NA	NA	NA	NA	NA
05/26/1992	04/27/2019	Pin oak	Quercus palustris	Seattle	Washington	-122.3514366	47.68185513	no_info	522 N 73rd St	25.4	fair	introduced	15.24 to 30.48 cm	Seattle	NA	NA	NA	NA	NA	NA	NA	NA	NA	NA	NA	NA	NA
05/26/1992	04/27/2019	(sweet) mazzard cherry	Prunus avium	Seattle	Washington	-122.3525781	47.68326028	no_info	7419 Dayton Av N	30.48	poor	introduced	15.24 to 30.48 cm	Seattle	NA	NA	NA	NA	NA	NA	NA	NA	NA	NA	NA	NA	NA
07/17/1991	04/27/2019	English midland hawthorn	Crataegus laevigata	Seattle	Washington	-122.2829368	47.63087454	no_info	1233 39th Av E	17.78	excellent	introduced	15.24 to 30.48 cm	Seattle	NA	NA	NA	NA	NA	NA	NA	NA	NA	NA	NA	NA	NA
08/06/1991	04/27/2019	Littleleaf linden	Tilia cordata	Seattle	Washington	-122.3226325	47.56470757	no_info	4200 Airport Wy S	45.72	fair	introduced	30.48 to 45.72 cm	Seattle	NA	NA	NA	NA	NA	NA	NA	NA	NA	NA	NA	NA	NA
11/11/1992	06/30/2019	Sweetgum	Liquidambar styraciflua	Seattle	Washington	-122.3829727	47.5479698	no_info	6010 Fauntleroy Way Sw	43.18	good	introduced	30.48 to 45.72 cm	Seattle	NA	NA	NA	NA	NA	NA	NA	NA	NA	NA	NA	NA	NA
09/04/1991	04/27/2019	Black locust	Robinia pseudoacacia	Seattle	Washington	-122.3737933	47.63980485	no_info	2258 Gilman Dr W	25.4	excellent	introduced	15.24 to 30.48 cm	Seattle	NA	NA	NA	NA	NA	NA	NA	NA	NA	NA	NA	NA	NA
09/04/2001	04/27/2019	Chinese kousa dogwood	Cornus kousa	Seattle	Washington	-122.3108559	47.66610938	no_info	5043 16th Ave Ne	12.7	good	introduced	0 to 15.24 cm	Seattle	NA	NA	NA	NA	NA	NA	NA	NA	NA	NA	NA	NA	NA
05/27/1992	04/27/2019	Purpleleaf plum variety	Prunus cerasifera	Seattle	Washington	-122.3468934	47.6832619	no_info	771 N 75th St	12.7	good	introduced	0 to 15.24 cm	Seattle	NA	NA	NA	NA	NA	NA	NA	NA	NA	NA	NA	NA	NA
06/09/1992	04/27/2019	Blireiana purpleleaf plum	Prunus blireiana	Seattle	Washington	-122.3747441	47.65394912	no_info	1321 W Emerson St	22.86	dead/dying	no_info	15.24 to 30.48 cm	Seattle	NA	NA	NA	NA	NA	NA	NA	NA	NA	NA	NA	NA	NA
11/13/1992	04/27/2019	Crimean linden	Tilia euchlora	Seattle	Washington	-122.3764061	47.55393535	no_info	5257 35th Av Sw	38.1	good	no_info	30.48 to 45.72 cm	Seattle	NA	NA	NA	NA	NA	NA	NA	NA	NA	NA	NA	NA	NA
07/16/1992	04/27/2019	Vine maple	Acer circinatum	Seattle	Washington	-122.305533	47.67537492	no_info	6319 21St Av Ne	15.24	fair	naturally_occurring	0 to 15.24 cm	Seattle	NA	NA	NA	NA	NA	NA	NA	NA	NA	NA	NA	NA	NA
07/17/1991	04/27/2019	Columnarbroad norway maple	Acer platanoides	Seattle	Washington	-122.3380555	47.61448045	no_info	1950 6th Ave	12.7	excellent	introduced	0 to 15.24 cm	Seattle	NA	NA	NA	NA	NA	NA	NA	NA	NA	NA	NA	NA	NA
08/05/1992	04/27/2019	Lombardy poplar	Populus nigra	Seattle	Washington	-122.3557197	47.72410183	no_info	13023 Greenwood Av N	83.82	fair	introduced	more than 76.2 cm	Seattle	NA	NA	NA	NA	NA	NA	NA	NA	NA	NA	NA	NA	NA
08/02/1991	04/27/2019	Japanese snowbell tree	Styrax japonicus	Seattle	Washington	-122.3338458	47.65312982	no_info	N 37th St & Meridian Ave N Tc	20.32	excellent	introduced	15.24 to 30.48 cm	Seattle	NA	NA	NA	NA	NA	NA	NA	NA	NA	NA	NA	NA	NA
09/06/1991	04/27/2019	Horse chestnut	Aesculus hippocastanum	Seattle	Washington	-122.3465569	47.6508928	no_info	916 N 36th St	33.02	fair	introduced	30.48 to 45.72 cm	Seattle	NA	NA	NA	NA	NA	NA	NA	NA	NA	NA	NA	NA	NA
08/08/1991	04/27/2019	Purpleleaf plum variety	Prunus cerasifera	Seattle	Washington	-122.2858359	47.61703173	no_info	1718 37th Av	5.08	excellent	introduced	0 to 15.24 cm	Seattle	NA	NA	NA	NA	NA	NA	NA	NA	NA	NA	NA	NA	NA
09/17/1996	09/16/2019	London plane (tree)	Platanus acerifolia	Seattle	Washington	-122.317742	47.62320344	no_info	1102 E Republican St	55.88	good	introduced	45.72 to 60.96 cm	Seattle	NA	NA	NA	NA	NA	NA	NA	NA	NA	NA	NA	NA	NA
05/08/2000	08/14/2019	Thundercloud purpleleaf plum	Prunus cerasifera	Seattle	Washington	-122.4062205	47.64280998	no_info	2569 38th Ave W	25.4	excellent	introduced	15.24 to 30.48 cm	Seattle	NA	NA	NA	NA	NA	NA	NA	NA	NA	NA	NA	NA	NA
08/30/1990	04/27/2019	Sweetgum	Liquidambar styraciflua	Seattle	Washington	-122.3102609	47.61059723	no_info	905 17th Ave	27.94	excellent	introduced	15.24 to 30.48 cm	Seattle	NA	NA	NA	NA	NA	NA	NA	NA	NA	NA	NA	NA	NA
05/01/1995	04/27/2019	Katsura tree	Cercidiphyllum japonicum	Seattle	Washington	-122.2960153	47.62714814	no_info	2807 E Ward St	10.16	good	introduced	0 to 15.24 cm	Seattle	NA	NA	NA	NA	NA	NA	NA	NA	NA	NA	NA	NA	NA
07/05/1992	04/27/2019	Marshall green ash	Fraxinus pennsylvanica	Seattle	Washington	-122.3411511	47.66448671	no_info	4901 Stone Wy N	45.72	poor	introduced	30.48 to 45.72 cm	Seattle	NA	NA	NA	NA	NA	NA	NA	NA	NA	NA	NA	NA	NA
06/25/1992	04/27/2019	Apple/crabapple	Malus	Seattle	Washington	-122.3552806	47.67266196	no_info	6000 Greenwood Av N	20.32	fair	no_info	15.24 to 30.48 cm	Seattle	NA	NA	NA	NA	NA	NA	NA	NA	NA	NA	NA	NA	NA
07/27/1992	04/27/2019	Akebono cherry	Prunus yedoensis	Seattle	Washington	-122.2858665	47.67288812	no_info	6023 39th Av Ne	33.02	fair	introduced	30.48 to 45.72 cm	Seattle	NA	NA	NA	NA	NA	NA	NA	NA	NA	NA	NA	NA	NA
09/05/1991	08/21/2019	London plane (tree)	Platanus acerifolia	Seattle	Washington	-122.3858485	47.65788464	no_info	4200 23rd Av W	81.28	excellent	introduced	more than 76.2 cm	Seattle	NA	NA	NA	NA	NA	NA	NA	NA	NA	NA	NA	NA	NA
10/20/1997	04/27/2019	Pacific sunset maple	Acer truncatum	Seattle	Washington	-122.3059747	47.62706634	no_info	906 20th Ave E	5.08	excellent	introduced	0 to 15.24 cm	Seattle	NA	NA	NA	NA	NA	NA	NA	NA	NA	NA	NA	NA	NA
07/24/1992	04/27/2019	Norway maple	Acer platanoides	Seattle	Washington	-122.3265159	47.56607561	no_info	4200 6th Ave S	45.72	fair	introduced	30.48 to 45.72 cm	Seattle	NA	NA	NA	NA	NA	NA	NA	NA	NA	NA	NA	NA	NA
10/21/1992	04/27/2019	European hornbeam	Carpinus betulus	Seattle	Washington	-122.3467531	47.552974	no_info	5423 W Marginal Wy Sw	22.86	good	introduced	15.24 to 30.48 cm	Seattle	NA	NA	NA	NA	NA	NA	NA	NA	NA	NA	NA	NA	NA
07/31/1991	04/27/2019	Norway maple	Acer platanoides	Seattle	Washington	-122.334958	47.60986543	no_info	1401 5th Av	30.48	fair	introduced	15.24 to 30.48 cm	Seattle	NA	NA	NA	NA	NA	NA	NA	NA	NA	NA	NA	NA	NA
08/23/1991	04/27/2019	English midland hawthorn	Crataegus laevigata	Seattle	Washington	-122.3685263	47.64197639	no_info	2538 9th Av W	30.48	fair	introduced	15.24 to 30.48 cm	Seattle	NA	NA	NA	NA	NA	NA	NA	NA	NA	NA	NA	NA	NA
10/14/1992	04/27/2019	Norway maple	Acer platanoides	Seattle	Washington	-122.3261356	47.57413252	no_info	3301 6th Ave S	25.4	fair	introduced	15.24 to 30.48 cm	Seattle	NA	NA	NA	NA	NA	NA	NA	NA	NA	NA	NA	NA	NA
11/05/1992	04/27/2019	Norway maple	Acer platanoides	Seattle	Washington	-122.3550958	47.53876995	no_info	7109 16th Av Sw	30.48	fair	introduced	15.24 to 30.48 cm	Seattle	NA	NA	NA	NA	NA	NA	NA	NA	NA	NA	NA	NA	NA
06/19/1992	04/27/2019	(pacific) madrona	Arbutus menziesii	Seattle	Washington	-122.2957043	47.67754976	no_info	6557 30th Av Ne	5.08	fair	naturally_occurring	0 to 15.24 cm	Seattle	NA	NA	NA	NA	NA	NA	NA	NA	NA	NA	NA	NA	NA
11/17/1992	04/27/2019	Crimean linden	Tilia euchlora	Seattle	Washington	-122.3764333	47.55239121	no_info	5449 35th Av Sw	40.64	good	no_info	30.48 to 45.72 cm	Seattle	NA	NA	NA	NA	NA	NA	NA	NA	NA	NA	NA	NA	NA
08/11/1992	08/08/2019	Western red cedar	Thuja plicata	Seattle	Washington	-122.3035687	47.6957787	no_info	2308 Ne 92Nd St	93.98	fair	naturally_occurring	more than 76.2 cm	Seattle	NA	NA	NA	NA	NA	NA	NA	NA	NA	NA	NA	NA	NA
08/14/1991	09/18/2019	Sycamore maple	Acer pseudoplatanus	Seattle	Washington	-122.306264	47.56614595	green_space	4200 Beacon Av S	50.8	good	introduced	45.72 to 60.96 cm	Seattle	NA	NA	NA	NA	NA	NA	NA	NA	NA	NA	NA	NA	NA
07/26/1990	04/27/2019	Emerald queen norway maple	Acer platanoides	Seattle	Washington	-122.3000574	47.60119257	no_info	2418 On Kroll Map (No House Exists)	10.16	poor	introduced	0 to 15.24 cm	Seattle	NA	NA	NA	NA	NA	NA	NA	NA	NA	NA	NA	NA	NA
08/05/1991	04/27/2019	Callery pear	Pyrus calleryana	Seattle	Washington	-122.290794	47.583826	no_info	3304 S Dose Tr	7.62	excellent	introduced	0 to 15.24 cm	Seattle	NA	NA	NA	NA	NA	NA	NA	NA	NA	NA	NA	NA	NA
07/23/1991	04/27/2019	Littleleaf linden	Tilia cordata	Seattle	Washington	-122.3050778	47.64095241	no_info	2050 20th Av E	17.78	excellent	introduced	15.24 to 30.48 cm	Seattle	NA	NA	NA	NA	NA	NA	NA	NA	NA	NA	NA	NA	NA
08/12/1999	04/27/2019	NA	NA	Seattle	Washington	-122.336291	47.66682407	no_info	5206 Wallingford Av N	2.54	excellent	no_info	0 to 15.24 cm	Seattle	NA	NA	NA	NA	NA	NA	NA	NA	NA	NA	NA	NA	NA
03/01/2000	04/27/2019	Kousa dogwood	Cornus kousa	Seattle	Washington	-122.2991168	47.63199172	green_space	1421 26th Ave E	5.08	dead/dying	introduced	0 to 15.24 cm	Seattle	NA	NA	NA	NA	NA	NA	NA	NA	NA	NA	NA	NA	NA
NA	04/27/2019	Western red cedar	Thuja plicata	Seattle	Washington	-122.353	47.623471	no_info	500 Warren Ave N	76.2	good	naturally_occurring	60.96 to 76.2 cm	Seattle	NA	NA	NA	NA	NA	NA	NA	NA	NA	NA	NA	NA	NA
09/21/1992	04/27/2019	Red oak	Quercus rubra	Seattle	Washington	-122.319769	47.70866433	no_info	810 Ne Northgate Wy	45.72	good	introduced	30.48 to 45.72 cm	Seattle	NA	NA	NA	NA	NA	NA	NA	NA	NA	NA	NA	NA	NA
09/10/1991	04/27/2019	Horse chestnut	Aesculus hippocastanum	Seattle	Washington	-122.3722692	47.67522238	no_info	1119 Nw 64th St	43.18	good	introduced	30.48 to 45.72 cm	Seattle	NA	NA	NA	NA	NA	NA	NA	NA	NA	NA	NA	NA	NA
09/05/1991	04/27/2019	(european) white birch	Betula pendula	Seattle	Washington	-122.3448157	47.64938448	no_info	957 Albion Pl N	27.94	good	introduced	15.24 to 30.48 cm	Seattle	NA	NA	NA	NA	NA	NA	NA	NA	NA	NA	NA	NA	NA
07/25/1991	04/27/2019	Thundercloud purpleleaf plum	Prunus cerasifera	Seattle	Washington	-122.2995441	47.63607178	no_info	1905 26th Av E	27.94	excellent	introduced	15.24 to 30.48 cm	Seattle	NA	NA	NA	NA	NA	NA	NA	NA	NA	NA	NA	NA	NA
08/22/1991	04/27/2019	Common (eastern) redbud	Cercis canadensis	Seattle	Washington	-122.3441166	47.64096754	no_info	610 Wheeler St	5.08	fair	introduced	0 to 15.24 cm	Seattle	NA	NA	NA	NA	NA	NA	NA	NA	NA	NA	NA	NA	NA
08/07/1991	04/27/2019	Chinese fan (windmill) palm	Trachycarpus fortunei	Seattle	Washington	-122.3310481	47.61841993	no_info	1300 Stewart St	20.32	fair	introduced	15.24 to 30.48 cm	Seattle	NA	NA	NA	NA	NA	NA	NA	NA	NA	NA	NA	NA	NA
07/07/1992	04/27/2019	Sweetgum	Liquidambar styraciflua	Seattle	Washington	-122.3187914	47.67405667	no_info	825 Ne 63rd St	17.78	good	introduced	15.24 to 30.48 cm	Seattle	NA	NA	NA	NA	NA	NA	NA	NA	NA	NA	NA	NA	NA
NA	04/27/2019	Sweetgum	Liquidambar styraciflua	Seattle	Washington	-122.3532	47.621466	no_info	223 2Nd Av	25.4	poor	introduced	15.24 to 30.48 cm	Seattle	NA	NA	NA	NA	NA	NA	NA	NA	NA	NA	NA	NA	NA
07/26/1991	04/27/2019	English midland hawthorn	Crataegus laevigata	Seattle	Washington	-122.3160914	47.63719556	no_info	1227 E Newton St	25.4	fair	introduced	15.24 to 30.48 cm	Seattle	NA	NA	NA	NA	NA	NA	NA	NA	NA	NA	NA	NA	NA
07/22/1991	04/27/2019	Thundercloud purpleleaf plum	Prunus cerasifera	Seattle	Washington	-122.3204457	47.65596533	no_info	4000 7th Ave Ne	35.56	good	introduced	30.48 to 45.72 cm	Seattle	NA	NA	NA	NA	NA	NA	NA	NA	NA	NA	NA	NA	NA
07/30/1992	04/27/2019	NA	NA	Seattle	Washington	-122.2760924	47.66665644	no_info	5123 48th Av Ne	27.94	fair	no_info	15.24 to 30.48 cm	Seattle	NA	NA	NA	NA	NA	NA	NA	NA	NA	NA	NA	NA	NA
NA	04/27/2019	Paperbark maple	Acer griseum	Seattle	Washington	-122.3581437	47.6400402	no_info	2414 1 Av W	5.08	excellent	introduced	0 to 15.24 cm	Seattle	NA	NA	NA	NA	NA	NA	NA	NA	NA	NA	NA	NA	NA
08/07/1992	04/27/2019	Apple/crabapple	Malus	Seattle	Washington	-122.3620097	47.72725326	no_info	13504 Northshire rd Nw	27.94	good	no_info	15.24 to 30.48 cm	Seattle	NA	NA	NA	NA	NA	NA	NA	NA	NA	NA	NA	NA	NA
05/20/1992	04/27/2019	Birchbark (tibetan) cherry	Prunus serrula	Seattle	Washington	-122.3672005	47.68602577	no_info	7728 Dibble Ave Nw	40.64	good	introduced	30.48 to 45.72 cm	Seattle	NA	NA	NA	NA	NA	NA	NA	NA	NA	NA	NA	NA	NA
10/05/1992	04/27/2019	Double chinese cherry	Prunus serrulata	Seattle	Washington	-122.3769357	47.57891365	no_info	2702 36th Av Sw	20.32	fair	introduced	15.24 to 30.48 cm	Seattle	NA	NA	NA	NA	NA	NA	NA	NA	NA	NA	NA	NA	NA
09/22/1992	04/27/2019	English midland hawthorn	Crataegus laevigata	Seattle	Washington	-122.4023686	47.57796507	no_info	5354 Sw Admiral Wy	12.7	good	introduced	0 to 15.24 cm	Seattle	NA	NA	NA	NA	NA	NA	NA	NA	NA	NA	NA	NA	NA
07/22/1992	04/27/2019	Kwanzan flowering cherry	Prunus L.	Seattle	Washington	-122.268023	47.66842821	no_info	5500 Ne Windermere Rd	25.4	good	no_info	15.24 to 30.48 cm	Seattle	NA	NA	NA	NA	NA	NA	NA	NA	NA	NA	NA	NA	NA
08/07/1991	04/27/2019	Deodar cedar	Cedrus deodara	Seattle	Washington	-122.3068878	47.57353082	no_info	3314 19th Av S	76.2	excellent	introduced	60.96 to 76.2 cm	Seattle	NA	NA	NA	NA	NA	NA	NA	NA	NA	NA	NA	NA	NA
07/19/2007	04/27/2019	Common (japanese) zelkova	Zelkova serrata	Seattle	Washington	-122.3660364	47.6804161	no_info	7028 8th Ave Nw	12.7	good	introduced	0 to 15.24 cm	Seattle	NA	NA	NA	NA	NA	NA	NA	NA	NA	NA	NA	NA	NA
08/26/1991	01/16/2020	London plane (tree)	Platanus acerifolia	Seattle	Washington	-122.3501169	47.62447151	no_info	301 Mercer St	63.5	excellent	introduced	60.96 to 76.2 cm	Seattle	NA	NA	NA	NA	NA	NA	NA	NA	NA	NA	NA	NA	NA
11/01/2002	04/27/2019	Forest pansy redbud	Cercis canadensis	Seattle	Washington	-122.2693791	47.56632772	no_info	4102 51 Av S	2.54	excellent	introduced	0 to 15.24 cm	Seattle	NA	NA	NA	NA	NA	NA	NA	NA	NA	NA	NA	NA	NA
08/30/1990	04/27/2019	Norway maple	Acer platanoides	Seattle	Washington	-122.303409	47.61526396	no_info	1450 22Nd Ave	30.48	fair	introduced	15.24 to 30.48 cm	Seattle	NA	NA	NA	NA	NA	NA	NA	NA	NA	NA	NA	NA	NA
06/14/1992	04/27/2019	English midland hawthorn	Crataegus laevigata	Seattle	Washington	-122.3087674	47.68233611	no_info	7330 18th Av Ne	38.1	poor	introduced	30.48 to 45.72 cm	Seattle	NA	NA	NA	NA	NA	NA	NA	NA	NA	NA	NA	NA	NA
08/24/1992	04/27/2019	Red oak	Quercus rubra	Seattle	Washington	-122.340238	47.69235487	no_info	N 88th & Interlake	5.08	poor	introduced	0 to 15.24 cm	Seattle	NA	NA	NA	NA	NA	NA	NA	NA	NA	NA	NA	NA	NA
07/15/1992	04/27/2019	Norway maple	Acer platanoides	Seattle	Washington	-122.3141611	47.66170334	no_info	1300 Ne 45th St	27.94	good	introduced	15.24 to 30.48 cm	Seattle	NA	NA	NA	NA	NA	NA	NA	NA	NA	NA	NA	NA	NA
08/26/1991	04/27/2019	London plane (tree)	Platanus acerifolia	Seattle	Washington	-122.3487503	47.61995419	no_info	200 Broad St	45.72	excellent	introduced	30.48 to 45.72 cm	Seattle	NA	NA	NA	NA	NA	NA	NA	NA	NA	NA	NA	NA	NA
08/31/2012	04/27/2019	Orchard (common) apple	Malus domestica	Seattle	Washington	-122.3850065	47.69513063	no_info	9028 23rd Ave Nw	7.62	good	introduced	0 to 15.24 cm	Seattle	NA	NA	NA	NA	NA	NA	NA	NA	NA	NA	NA	NA	NA
07/28/1992	04/27/2019	English midland hawthorn	Crataegus laevigata	Seattle	Washington	-122.278825	47.67398124	no_info	6203 Vassar Av Ne	17.78	fair	introduced	15.24 to 30.48 cm	Seattle	NA	NA	NA	NA	NA	NA	NA	NA	NA	NA	NA	NA	NA
07/23/1992	04/27/2019	Purpleleaf plum variety	Prunus cerasifera	Seattle	Washington	-122.2740501	47.65828913	no_info	4855 Ne 41St St	25.4	fair	introduced	15.24 to 30.48 cm	Seattle	NA	NA	NA	NA	NA	NA	NA	NA	NA	NA	NA	NA	NA
08/12/1991	07/29/2019	Common hawthorn	Crataegus monogyna	Seattle	Washington	-122.2978252	47.55853378	no_info	2704 S Ferdinand St	27.94	fair	introduced	15.24 to 30.48 cm	Seattle	NA	NA	NA	NA	NA	NA	NA	NA	NA	NA	NA	NA	NA
08/07/1991	04/27/2019	European (green) beech	Fagus sylvatica	Seattle	Washington	-122.314482	47.581588	no_info	2415 Beacon Av S	27.94	fair	introduced	15.24 to 30.48 cm	Seattle	NA	NA	NA	NA	NA	NA	NA	NA	NA	NA	NA	NA	NA
08/11/1992	08/08/2019	Bigleaf maple	Acer macrophyllum	Seattle	Washington	-122.3025931	47.69569112	no_info	2335 Ne 92Nd St	68.58	fair	naturally_occurring	60.96 to 76.2 cm	Seattle	NA	NA	NA	NA	NA	NA	NA	NA	NA	NA	NA	NA	NA
07/01/1992	04/27/2019	Western red cedar	Thuja plicata	Seattle	Washington	-122.3327626	47.67045162	no_info	5707 Kirkwood Pl N	60.96	fair	naturally_occurring	45.72 to 60.96 cm	Seattle	NA	NA	NA	NA	NA	NA	NA	NA	NA	NA	NA	NA	NA
09/22/1992	04/27/2019	Autumn flowering cherry	Prunus subhirtella	Seattle	Washington	-122.4060799	47.57687182	no_info	5706 Sw Winthrop St	5.08	good	introduced	0 to 15.24 cm	Seattle	NA	NA	NA	NA	NA	NA	NA	NA	NA	NA	NA	NA	NA
05/26/1992	04/27/2019	Apple/crabapple	Malus	Seattle	Washington	-122.350514	47.68251728	no_info	547 N 74th St	2.54	good	no_info	0 to 15.24 cm	Seattle	NA	NA	NA	NA	NA	NA	NA	NA	NA	NA	NA	NA	NA
08/14/1992	04/27/2019	Norway maple	Acer platanoides	Seattle	Washington	-122.3527224	47.72332742	no_info	424 N 130th St	7.62	fair	introduced	0 to 15.24 cm	Seattle	NA	NA	NA	NA	NA	NA	NA	NA	NA	NA	NA	NA	NA
07/30/1992	04/27/2019	Norway maple	Acer platanoides	Seattle	Washington	-122.2891698	47.66385776	no_info	4806 36th Av Ne	27.94	good	introduced	15.24 to 30.48 cm	Seattle	NA	NA	NA	NA	NA	NA	NA	NA	NA	NA	NA	NA	NA
08/02/1991	04/27/2019	London plane (tree)	Platanus acerifolia	Seattle	Washington	-122.3466088	47.61827715	no_info	501 Denny Wy	55.88	excellent	introduced	45.72 to 60.96 cm	Seattle	NA	NA	NA	NA	NA	NA	NA	NA	NA	NA	NA	NA	NA
07/11/1990	04/27/2019	Kwanzan flowering cherry	Prunus L.	Seattle	Washington	-122.3059965	47.62611733	no_info	730 20th Ave E	15.24	excellent	no_info	0 to 15.24 cm	Seattle	NA	NA	NA	NA	NA	NA	NA	NA	NA	NA	NA	NA	NA
07/22/1992	04/27/2019	Littleleaf linden	Tilia cordata	Seattle	Washington	-122.3010341	47.66342582	no_info	4715 25th Av Ne	15.24	good	introduced	0 to 15.24 cm	Seattle	NA	NA	NA	NA	NA	NA	NA	NA	NA	NA	NA	NA	NA
08/24/1999	07/11/2019	(smooth) japanese maple	Acer palmatum	Seattle	Washington	-122.2727057	47.53866829	no_info	7103 48th Ave S	12.7	excellent	introduced	0 to 15.24 cm	Seattle	NA	NA	NA	NA	NA	NA	NA	NA	NA	NA	NA	NA	NA
08/07/1991	04/27/2019	Kwanzan flowering cherry	Prunus L.	Seattle	Washington	-122.3159423	47.56465243	no_info	4322 13th Av S	12.7	fair	no_info	0 to 15.24 cm	Seattle	NA	NA	NA	NA	NA	NA	NA	NA	NA	NA	NA	NA	NA
06/21/2002	04/27/2019	Norwegian sunset maple	Acer truncatum	Seattle	Washington	-122.3004	47.710861	no_info	11303 Lake City Way Ne	17.78	good	introduced	15.24 to 30.48 cm	Seattle	NA	NA	NA	NA	NA	NA	NA	NA	NA	NA	NA	NA	NA
09/16/1991	04/27/2019	Silver (silverleaf) maple	Acer saccharinum	Seattle	Washington	-122.3931145	47.68339263	no_info	7507 28th Av Nw	35.56	good	introduced	30.48 to 45.72 cm	Seattle	NA	NA	NA	NA	NA	NA	NA	NA	NA	NA	NA	NA	NA
09/13/1991	04/27/2019	(sweet) mazzard cherry	Prunus avium	Seattle	Washington	-122.3975032	47.6866902	no_info	3111 Nw 80th St	12.7	fair	introduced	0 to 15.24 cm	Seattle	NA	NA	NA	NA	NA	NA	NA	NA	NA	NA	NA	NA	NA
07/22/1991	04/27/2019	Thundercloud purpleleaf plum	Prunus cerasifera	Seattle	Washington	-122.2994017	47.6428189	no_info	2536 Royal Ct E	22.86	excellent	introduced	15.24 to 30.48 cm	Seattle	NA	NA	NA	NA	NA	NA	NA	NA	NA	NA	NA	NA	NA
07/22/1991	04/27/2019	Common hawthorn	Crataegus monogyna	Seattle	Washington	-122.3171564	47.64551461	no_info	1119 E Hamlin St	20.32	good	introduced	15.24 to 30.48 cm	Seattle	NA	NA	NA	NA	NA	NA	NA	NA	NA	NA	NA	NA	NA
12/23/2002	04/27/2019	Common (eastern) redbud	Cercis canadensis	Seattle	Washington	-122.4011766	47.67068237	no_info	3400 Nw 57 St	20.32	good	introduced	15.24 to 30.48 cm	Seattle	NA	NA	NA	NA	NA	NA	NA	NA	NA	NA	NA	NA	NA
09/12/1991	04/27/2019	Higan (spring) cherry	Prunus subhirtella	Seattle	Washington	-122.3721318	47.66783994	no_info	1133 Nw 54th St	30.48	good	introduced	15.24 to 30.48 cm	Seattle	NA	NA	NA	NA	NA	NA	NA	NA	NA	NA	NA	NA	NA
07/24/1992	04/27/2019	London plane (tree)	Platanus acerifolia	Seattle	Washington	-122.3098995	47.66302059	no_info	1617 Ne 47th St	22.86	fair	introduced	15.24 to 30.48 cm	Seattle	NA	NA	NA	NA	NA	NA	NA	NA	NA	NA	NA	NA	NA
02/22/1996	07/10/2019	Largeleaf crabapple	Malus tschonoskii	Seattle	Washington	-122.278173	47.54759414	no_info	6017 44th Ave S	22.86	good	introduced	15.24 to 30.48 cm	Seattle	NA	NA	NA	NA	NA	NA	NA	NA	NA	NA	NA	NA	NA
09/23/1992	04/27/2019	Thundercloud purpleleaf plum	Prunus cerasifera	Seattle	Washington	-122.3863569	47.58880757	no_info	1613 California Av Sw	5.08	good	introduced	0 to 15.24 cm	Seattle	NA	NA	NA	NA	NA	NA	NA	NA	NA	NA	NA	NA	NA
02/24/1998	04/27/2019	Thundercloud purpleleaf plum	Prunus cerasifera	Seattle	Washington	-122.365045	47.66497681	no_info	621 Nw 50 St	30.48	good	introduced	15.24 to 30.48 cm	Seattle	NA	NA	NA	NA	NA	NA	NA	NA	NA	NA	NA	NA	NA
09/01/1992	04/27/2019	Hinoki cypress	Chamaecyparis obtusa	Seattle	Washington	-122.356774	47.69587389	no_info	9055 Palatine Ave N	20.32	good	introduced	15.24 to 30.48 cm	Seattle	NA	NA	NA	NA	NA	NA	NA	NA	NA	NA	NA	NA	NA
08/24/1992	04/27/2019	Purpleleaf plum variety	Prunus cerasifera	Seattle	Washington	-122.342291	47.69117057	no_info	8520 Midvale Av N	15.24	good	introduced	0 to 15.24 cm	Seattle	NA	NA	NA	NA	NA	NA	NA	NA	NA	NA	NA	NA	NA
07/16/1991	04/27/2019	Pin oak	Quercus palustris	Seattle	Washington	-122.2839722	47.6320733	no_info	1200 38th Av E	38.1	fair	introduced	30.48 to 45.72 cm	Seattle	NA	NA	NA	NA	NA	NA	NA	NA	NA	NA	NA	NA	NA
06/17/1992	04/27/2019	Sawara cypress	Chamaecyparis pisifera	Seattle	Washington	-122.3077346	47.6761334	no_info	6507 19th Av Ne	53.34	fair	introduced	45.72 to 60.96 cm	Seattle	NA	NA	NA	NA	NA	NA	NA	NA	NA	NA	NA	NA	NA
01/11/2001	09/17/2019	Japanese snowbell tree	Styrax japonicus	Seattle	Washington	-122.3113559	47.61875368	no_info	122 16th Ave E	12.7	excellent	introduced	0 to 15.24 cm	Seattle	NA	NA	NA	NA	NA	NA	NA	NA	NA	NA	NA	NA	NA
08/29/1991	04/27/2019	Paper (canoe) birch	Betula papyrifera	Seattle	Washington	-122.3983787	47.65998833	no_info	102 W Government Wy	20.32	fair	naturally_occurring	15.24 to 30.48 cm	Seattle	NA	NA	NA	NA	NA	NA	NA	NA	NA	NA	NA	NA	NA
08/22/1991	04/27/2019	Red maple	Acer rubrum	Seattle	Washington	-122.3560382	47.64683569	no_info	2928 1St Av N	35.56	fair	introduced	30.48 to 45.72 cm	Seattle	NA	NA	NA	NA	NA	NA	NA	NA	NA	NA	NA	NA	NA
08/01/1991	04/27/2019	Norway maple	Acer platanoides	Seattle	Washington	-122.329308	47.65664149	no_info	4033 Eastern Ave N	35.56	excellent	introduced	30.48 to 45.72 cm	Seattle	NA	NA	NA	NA	NA	NA	NA	NA	NA	NA	NA	NA	NA
07/26/1990	04/27/2019	Emerald queen norway maple	Acer platanoides	Seattle	Washington	-122.2999218	47.59997688	no_info	323 25th Ave S	22.86	fair	introduced	15.24 to 30.48 cm	Seattle	NA	NA	NA	NA	NA	NA	NA	NA	NA	NA	NA	NA	NA
06/15/1992	04/27/2019	Cleveland norway maple	Acer platanoides	Seattle	Washington	-122.3424056	47.65862138	no_info	4213 Stone Wy N	35.56	fair	introduced	30.48 to 45.72 cm	Seattle	NA	NA	NA	NA	NA	NA	NA	NA	NA	NA	NA	NA	NA
08/22/1991	04/27/2019	Kwanzan flowering cherry	Prunus L.	Seattle	Washington	-122.3596536	47.64158292	no_info	2501 2Nd Av W	17.78	excellent	no_info	15.24 to 30.48 cm	Seattle	NA	NA	NA	NA	NA	NA	NA	NA	NA	NA	NA	NA	NA
09/11/1991	04/27/2019	Thundercloud purpleleaf plum	Prunus cerasifera	Seattle	Washington	-122.3613706	47.68552005	no_info	314 Nw 78th St	40.64	fair	introduced	30.48 to 45.72 cm	Seattle	NA	NA	NA	NA	NA	NA	NA	NA	NA	NA	NA	NA	NA
08/02/2000	04/27/2019	Thundercloud purpleleaf plum	Prunus cerasifera	Seattle	Washington	-122.2619705	47.51375591	no_info	9742 57 Av S	15.24	good	introduced	0 to 15.24 cm	Seattle	NA	NA	NA	NA	NA	NA	NA	NA	NA	NA	NA	NA	NA
09/11/1991	04/27/2019	Pink dogwood	Cornus florida	Seattle	Washington	-122.3643957	47.684687	no_info	621 Nw 77th St	15.24	excellent	introduced	0 to 15.24 cm	Seattle	NA	NA	NA	NA	NA	NA	NA	NA	NA	NA	NA	NA	NA
09/04/1991	08/18/2019	Kwanzan flowering cherry	Prunus L.	Seattle	Washington	-122.3907642	47.65007338	no_info	3248 Whalley Pl W	10.16	fair	no_info	0 to 15.24 cm	Seattle	NA	NA	NA	NA	NA	NA	NA	NA	NA	NA	NA	NA	NA
08/05/1991	04/27/2019	Pear	Pyrus	Seattle	Washington	-122.3240387	47.64907706	no_info	3100 Fairview Av E	30.48	fair	no_info	15.24 to 30.48 cm	Seattle	NA	NA	NA	NA	NA	NA	NA	NA	NA	NA	NA	NA	NA
06/26/1990	04/27/2019	Common hawthorn	Crataegus monogyna	Seattle	Washington	-122.2924471	47.61750378	no_info	3017 E Howell St	15.24	good	introduced	0 to 15.24 cm	Seattle	NA	NA	NA	NA	NA	NA	NA	NA	NA	NA	NA	NA	NA
09/19/1990	09/16/2019	Apple/crabapple	Malus	Seattle	Washington	-122.3145467	47.6244078	no_info	1400 E Mercer St	38.1	good	no_info	30.48 to 45.72 cm	Seattle	NA	NA	NA	NA	NA	NA	NA	NA	NA	NA	NA	NA	NA
09/25/1992	04/27/2019	Thundercloud purpleleaf plum	Prunus cerasifera	Seattle	Washington	-122.3931158	47.58671887	no_info	1905 Sunset Av Sw	17.78	good	introduced	15.24 to 30.48 cm	Seattle	NA	NA	NA	NA	NA	NA	NA	NA	NA	NA	NA	NA	NA
NA	04/27/2019	Callery pear	Pyrus calleryana	Seattle	Washington	-122.2847	47.564196	no_info	3802 S Genesee St	25.4	fair	introduced	15.24 to 30.48 cm	Seattle	NA	NA	NA	NA	NA	NA	NA	NA	NA	NA	NA	NA	NA
09/11/1992	08/07/2019	Cherry/plum/laurel	Prunus	Seattle	Washington	-122.2994528	47.70824191	no_info	2535 Ne 110th St	5.08	fair	no_info	0 to 15.24 cm	Seattle	NA	NA	NA	NA	NA	NA	NA	NA	NA	NA	NA	NA	NA
08/29/1990	04/27/2019	Autumn flowering cherry	Prunus subhirtella	Seattle	Washington	-122.3059579	47.62919434	no_info	1118 20th Ave E	5.08	excellent	introduced	0 to 15.24 cm	Seattle	NA	NA	NA	NA	NA	NA	NA	NA	NA	NA	NA	NA	NA
07/10/1992	04/27/2019	Blireiana purpleleaf plum	Prunus blireiana	Seattle	Washington	-122.2888783	47.67664183	no_info	6528 36th Av Ne	2.54	good	no_info	0 to 15.24 cm	Seattle	NA	NA	NA	NA	NA	NA	NA	NA	NA	NA	NA	NA	NA
07/29/1991	04/27/2019	Honey locust	Gleditsia triacanthos	Seattle	Washington	-122.3031919	47.63910948	no_info	2070 23rd Av E	2.54	excellent	introduced	0 to 15.24 cm	Seattle	NA	NA	NA	NA	NA	NA	NA	NA	NA	NA	NA	NA	NA
07/09/1992	04/27/2019	Norway maple	Acer platanoides	Seattle	Washington	-122.2883354	47.68436742	no_info	7540 37th Av Ne	12.7	fair	introduced	0 to 15.24 cm	Seattle	NA	NA	NA	NA	NA	NA	NA	NA	NA	NA	NA	NA	NA
10/05/1992	04/27/2019	English midland hawthorn	Crataegus laevigata	Seattle	Washington	-122.3947459	47.56336709	no_info	4446 49th Av Sw	27.94	fair	introduced	15.24 to 30.48 cm	Seattle	NA	NA	NA	NA	NA	NA	NA	NA	NA	NA	NA	NA	NA
09/12/1990	04/27/2019	Red maple	Acer rubrum	Seattle	Washington	-122.2949054	47.62171408	no_info	311 29th Ave E	17.78	excellent	introduced	15.24 to 30.48 cm	Seattle	NA	NA	NA	NA	NA	NA	NA	NA	NA	NA	NA	NA	NA
07/10/2001	07/04/2019	Kousa dogwood	Cornus kousa	Seattle	Washington	-122.3776946	47.52898892	no_info	3521 Sw Rose St	10.16	excellent	introduced	0 to 15.24 cm	Seattle	NA	NA	NA	NA	NA	NA	NA	NA	NA	NA	NA	NA	NA
09/11/1990	04/27/2019	English midland hawthorn	Crataegus laevigata	Seattle	Washington	-122.310018	47.63018644	no_info	1153 17th Ave E	25.4	fair	introduced	15.24 to 30.48 cm	Seattle	NA	NA	NA	NA	NA	NA	NA	NA	NA	NA	NA	NA	NA
09/17/2001	04/27/2019	Silk tree/mimosa	Albizia julibrissin	Seattle	Washington	-122.3957818	47.68148327	no_info	7215 30th Ave Nw	15.24	fair	introduced	0 to 15.24 cm	Seattle	NA	NA	NA	NA	NA	NA	NA	NA	NA	NA	NA	NA	NA
12/30/2005	08/30/2019	(california) incense cedar	Calocedrus decurrens	Seattle	Washington	-122.3691768	47.5460145	no_info	2812 Sw Bataan St	35.56	good	introduced	30.48 to 45.72 cm	Seattle	NA	NA	NA	NA	NA	NA	NA	NA	NA	NA	NA	NA	NA
10/25/1994	04/27/2019	Flame amur maple	Acer tataricum	Seattle	Washington	-122.363764	47.68833141	no_info	609 Nw 82Nd St	30.48	fair	introduced	15.24 to 30.48 cm	Seattle	NA	NA	NA	NA	NA	NA	NA	NA	NA	NA	NA	NA	NA
09/08/1992	04/27/2019	Eastern dogwood	Cornus florida	Seattle	Washington	-122.3622505	47.71610921	no_info	Nw 120th & 4th Av Nw	7.62	good	introduced	0 to 15.24 cm	Seattle	NA	NA	NA	NA	NA	NA	NA	NA	NA	NA	NA	NA	NA
10/27/1992	04/27/2019	Blireiana purpleleaf plum	Prunus blireiana	Seattle	Washington	-122.3827221	47.56664108	no_info	4060 40th Av Sw	12.7	good	no_info	0 to 15.24 cm	Seattle	NA	NA	NA	NA	NA	NA	NA	NA	NA	NA	NA	NA	NA
11/05/1992	06/30/2019	Thundercloud purpleleaf plum	Prunus cerasifera	Seattle	Washington	-122.389353	47.55038535	no_info	5656 45th Ave Sw	30.48	good	introduced	15.24 to 30.48 cm	Seattle	NA	NA	NA	NA	NA	NA	NA	NA	NA	NA	NA	NA	NA
08/08/1991	04/27/2019	Kousa dogwood	Cornus kousa	Seattle	Washington	-122.3147585	47.57544667	no_info	3115 14th Av S	22.86	excellent	introduced	15.24 to 30.48 cm	Seattle	NA	NA	NA	NA	NA	NA	NA	NA	NA	NA	NA	NA	NA
08/29/1991	08/21/2019	Thundercloud purpleleaf plum	Prunus cerasifera	Seattle	Washington	-122.3981506	47.65955822	no_info	4338 32Nd Av W	25.4	good	introduced	15.24 to 30.48 cm	Seattle	NA	NA	NA	NA	NA	NA	NA	NA	NA	NA	NA	NA	NA
05/27/1992	04/27/2019	Apple/crabapple	Malus	Seattle	Washington	-122.3467125	47.68472031	no_info	911 N 77th St	2.54	dead/dying	no_info	0 to 15.24 cm	Seattle	NA	NA	NA	NA	NA	NA	NA	NA	NA	NA	NA	NA	NA
07/17/1992	04/27/2019	Sour (pie) cherry	Prunus cerasus	Seattle	Washington	-122.3065819	47.67452274	no_info	6285 20th Av Ne	22.86	fair	introduced	15.24 to 30.48 cm	Seattle	NA	NA	NA	NA	NA	NA	NA	NA	NA	NA	NA	NA	NA
06/15/1992	04/27/2019	London plane (tree)	Platanus acerifolia	Seattle	Washington	-122.3369339	47.65803841	no_info	4225 Wallingford Ave N	66.04	fair	introduced	60.96 to 76.2 cm	Seattle	NA	NA	NA	NA	NA	NA	NA	NA	NA	NA	NA	NA	NA
08/01/1991	04/27/2019	Red oak	Quercus rubra	Seattle	Washington	-122.3434419	47.61493831	no_info	2219 4th Av	45.72	excellent	introduced	30.48 to 45.72 cm	Seattle	NA	NA	NA	NA	NA	NA	NA	NA	NA	NA	NA	NA	NA
06/06/1996	04/27/2019	Thundercloud purpleleaf plum	Prunus cerasifera	Seattle	Washington	-122.3689594	47.63095032	no_info	819 W Lee St	7.62	fair	introduced	0 to 15.24 cm	Seattle	NA	NA	NA	NA	NA	NA	NA	NA	NA	NA	NA	NA	NA
07/19/1990	06/27/2019	Profusion crabapple	Malus moerlandsii	Seattle	Washington	-122.294993	47.60375844	no_info	207 29th Ave	20.32	good	no_info	15.24 to 30.48 cm	Seattle	NA	NA	NA	NA	NA	NA	NA	NA	NA	NA	NA	NA	NA
07/19/1991	04/27/2019	Southern (common) catalpa	Catalpa bignonioides	Seattle	Washington	-122.2874941	47.61817589	no_info	3603 E Denny Wy	2.54	excellent	introduced	0 to 15.24 cm	Seattle	NA	NA	NA	NA	NA	NA	NA	NA	NA	NA	NA	NA	NA
NA	04/27/2019	English midland hawthorn	Crataegus laevigata	Seattle	Washington	-122.331932	47.69075715	no_info	NA	12.7	good	introduced	0 to 15.24 cm	Seattle	NA	NA	NA	NA	NA	NA	NA	NA	NA	NA	NA	NA	NA
07/03/1992	04/27/2019	Red maple	Acer rubrum	Seattle	Washington	-122.3384228	47.66516716	no_info	5000 Woodlawn Av N	17.78	excellent	introduced	15.24 to 30.48 cm	Seattle	NA	NA	NA	NA	NA	NA	NA	NA	NA	NA	NA	NA	NA
08/16/1990	04/27/2019	Glenleven linden	Tilia flavescens	Seattle	Washington	-122.3075681	47.59956272	no_info	1910 S Jackson St	15.24	dead/dying	no_info	0 to 15.24 cm	Seattle	NA	NA	NA	NA	NA	NA	NA	NA	NA	NA	NA	NA	NA
09/12/1990	04/27/2019	Red maple	Acer rubrum	Seattle	Washington	-122.294757	47.62177357	no_info	318 E Thomas St	15.24	excellent	introduced	0 to 15.24 cm	Seattle	NA	NA	NA	NA	NA	NA	NA	NA	NA	NA	NA	NA	NA
10/30/1992	07/02/2019	European ash	Fraxinus excelsior	Seattle	Washington	-122.3767248	47.53693858	no_info	7311 35th Ave Sw	43.18	good	introduced	30.48 to 45.72 cm	Seattle	NA	NA	NA	NA	NA	NA	NA	NA	NA	NA	NA	NA	NA
08/16/1990	04/27/2019	Japanese crabapple	Malus floribunda	Seattle	Washington	-122.3031258	47.62686735	no_info	902 22Nd Ave E	7.62	fair	introduced	0 to 15.24 cm	Seattle	NA	NA	NA	NA	NA	NA	NA	NA	NA	NA	NA	NA	NA
09/18/1990	04/27/2019	Barked himalayan (jacque white	Betula utilis	Seattle	Washington	-122.2988815	47.63141619	no_info	1400 26th Ave E	10.16	good	introduced	0 to 15.24 cm	Seattle	NA	NA	NA	NA	NA	NA	NA	NA	NA	NA	NA	NA	NA
06/17/1992	04/27/2019	English midland hawthorn	Crataegus laevigata	Seattle	Washington	-122.3339813	47.65557664	no_info	3939 Meridian Av N	20.32	poor	introduced	15.24 to 30.48 cm	Seattle	NA	NA	NA	NA	NA	NA	NA	NA	NA	NA	NA	NA	NA
09/03/1991	08/19/2019	Sweetgum	Liquidambar styraciflua	Seattle	Washington	-122.4108212	47.64736727	no_info	3017 42Nd Av W	66.04	fair	introduced	60.96 to 76.2 cm	Seattle	NA	NA	NA	NA	NA	NA	NA	NA	NA	NA	NA	NA	NA
10/01/1992	04/27/2019	Littleleaf linden	Tilia cordata	Seattle	Washington	-122.3861727	47.58127493	no_info	2358 California Av Sw	25.4	good	introduced	15.24 to 30.48 cm	Seattle	NA	NA	NA	NA	NA	NA	NA	NA	NA	NA	NA	NA	NA
07/09/2001	04/27/2019	Purpleleaf plum variety	Prunus cerasifera	Seattle	Washington	-122.3853341	47.68644656	no_info	7748 23rd Ave Nw	20.32	good	introduced	15.24 to 30.48 cm	Seattle	NA	NA	NA	NA	NA	NA	NA	NA	NA	NA	NA	NA	NA
08/01/1990	04/27/2019	Profusion crabapple	Malus moerlandsii	Seattle	Washington	-122.2927939	47.60080888	no_info	205 31St Ave S	22.86	good	no_info	15.24 to 30.48 cm	Seattle	NA	NA	NA	NA	NA	NA	NA	NA	NA	NA	NA	NA	NA
08/03/1991	04/27/2019	Skyline honey locust	Gleditsia triacanthos	Seattle	Washington	-122.3239665	47.59758593	no_info	670 S Weller St	27.94	fair	introduced	15.24 to 30.48 cm	Seattle	NA	NA	NA	NA	NA	NA	NA	NA	NA	NA	NA	NA	NA
01/30/2001	04/27/2019	Barked himalayan (jacque white	Betula utilis	Seattle	Washington	-122.355144	47.66426469	no_info	301 N 49th St	12.7	good	introduced	0 to 15.24 cm	Seattle	NA	NA	NA	NA	NA	NA	NA	NA	NA	NA	NA	NA	NA
08/28/1991	04/27/2019	Sweetgum	Liquidambar styraciflua	Seattle	Washington	-122.3540606	47.61889623	no_info	150 Denny Wy	5.08	fair	introduced	0 to 15.24 cm	Seattle	NA	NA	NA	NA	NA	NA	NA	NA	NA	NA	NA	NA	NA
10/09/1992	04/27/2019	Apple/crabapple	Malus	Seattle	Washington	-122.3814183	47.56435004	no_info	4401 39th Av Sw	12.7	fair	no_info	0 to 15.24 cm	Seattle	NA	NA	NA	NA	NA	NA	NA	NA	NA	NA	NA	NA	NA
06/25/1992	04/27/2019	Purpleleaf plum variety	Prunus cerasifera	Seattle	Washington	-122.3476967	47.67177797	no_info	816 N 59th St	10.16	poor	introduced	0 to 15.24 cm	Seattle	NA	NA	NA	NA	NA	NA	NA	NA	NA	NA	NA	NA	NA
07/24/1991	04/27/2019	Purpleleaf plum variety	Prunus cerasifera	Seattle	Washington	-122.30638	47.64023088	no_info	1919 E Mc Graw St	2.54	excellent	introduced	0 to 15.24 cm	Seattle	NA	NA	NA	NA	NA	NA	NA	NA	NA	NA	NA	NA	NA
07/29/1991	04/27/2019	English midland hawthorn	Crataegus laevigata	Seattle	Washington	-122.3203279	47.64787523	no_info	838 E Gwinn Pl	20.32	fair	introduced	15.24 to 30.48 cm	Seattle	NA	NA	NA	NA	NA	NA	NA	NA	NA	NA	NA	NA	NA
07/26/1990	04/27/2019	Emerald queen norway maple	Acer platanoides	Seattle	Washington	-122.2999192	47.6001716	no_info	323 25th Ave S	25.4	good	introduced	15.24 to 30.48 cm	Seattle	NA	NA	NA	NA	NA	NA	NA	NA	NA	NA	NA	NA	NA
08/12/1992	07/31/2019	Western hemlock	Tsuga heterophylla	Seattle	Washington	-122.3067061	47.69942616	no_info	9706 20th Av Ne	35.56	good	naturally_occurring	30.48 to 45.72 cm	Seattle	NA	NA	NA	NA	NA	NA	NA	NA	NA	NA	NA	NA	NA
07/20/2005	04/27/2019	Callery pear	Pyrus calleryana	Seattle	Washington	-122.3440069	47.5713306	no_info	901 Sw Spokane St	7.62	fair	introduced	0 to 15.24 cm	Seattle	NA	NA	NA	NA	NA	NA	NA	NA	NA	NA	NA	NA	NA
12/18/1991	04/27/2019	Littleleaf linden	Tilia cordata	Seattle	Washington	-122.3335929	47.60502039	no_info	910 2Nd Av	22.86	good	introduced	15.24 to 30.48 cm	Seattle	NA	NA	NA	NA	NA	NA	NA	NA	NA	NA	NA	NA	NA
07/20/1992	04/27/2019	(european) white birch	Betula pendula	Seattle	Washington	-122.3110617	47.66949307	no_info	5603 16th Av Ne	48.26	good	introduced	45.72 to 60.96 cm	Seattle	NA	NA	NA	NA	NA	NA	NA	NA	NA	NA	NA	NA	NA
06/04/1992	04/27/2019	Norway maple	Acer platanoides	Seattle	Washington	-122.3789749	47.66726196	no_info	1801 Nw Market St	27.94	fair	introduced	15.24 to 30.48 cm	Seattle	NA	NA	NA	NA	NA	NA	NA	NA	NA	NA	NA	NA	NA
07/18/1991	04/27/2019	Redspire pear	Pyrus calleryana	Seattle	Washington	-122.348753	47.61573144	no_info	2505 2Nd Ave	20.32	excellent	introduced	15.24 to 30.48 cm	Seattle	NA	NA	NA	NA	NA	NA	NA	NA	NA	NA	NA	NA	NA
10/07/1992	04/27/2019	Autumn flowering cherry	Prunus subhirtella	Seattle	Washington	-122.4033826	47.57409848	no_info	3258 56th Av Sw	10.16	good	introduced	0 to 15.24 cm	Seattle	NA	NA	NA	NA	NA	NA	NA	NA	NA	NA	NA	NA	NA
08/02/1991	04/27/2019	Littleleaf linden	Tilia cordata	Seattle	Washington	-122.3304404	47.60660438	no_info	515 Madison St	20.32	good	introduced	15.24 to 30.48 cm	Seattle	NA	NA	NA	NA	NA	NA	NA	NA	NA	NA	NA	NA	NA
08/21/1991	09/09/2019	European hornbeam	Carpinus betulus	Seattle	Washington	-122.3251197	47.61122874	no_info	1102 Minor Ave	33.02	good	introduced	30.48 to 45.72 cm	Seattle	NA	NA	NA	NA	NA	NA	NA	NA	NA	NA	NA	NA	NA
05/28/1992	04/27/2019	Red maple	Acer rubrum	Seattle	Washington	-122.377539	47.67303696	no_info	1531 Nw 61St St	38.1	fair	introduced	30.48 to 45.72 cm	Seattle	NA	NA	NA	NA	NA	NA	NA	NA	NA	NA	NA	NA	NA
05/11/1992	04/27/2019	Leaved serviceberry smooth	Amelanchier laevis	Seattle	Washington	-122.3822459	47.68889334	no_info	8301 20th Ave Nw	17.78	fair	introduced	15.24 to 30.48 cm	Seattle	NA	NA	NA	NA	NA	NA	NA	NA	NA	NA	NA	NA	NA
09/11/1991	04/27/2019	Thundercloud purpleleaf plum	Prunus cerasifera	Seattle	Washington	-122.3699029	47.67085062	no_info	927 Nw 58th St	22.86	good	introduced	15.24 to 30.48 cm	Seattle	NA	NA	NA	NA	NA	NA	NA	NA	NA	NA	NA	NA	NA
08/29/1990	04/27/2019	Red oak	Quercus rubra	Seattle	Washington	-122.3036492	47.60922137	no_info	802 22Nd Ave	73.66	good	introduced	60.96 to 76.2 cm	Seattle	NA	NA	NA	NA	NA	NA	NA	NA	NA	NA	NA	NA	NA
07/21/1992	04/27/2019	Accolade flowering cherry	Prunus L.	Seattle	Washington	-122.2602265	47.6727652	no_info	6311 Ne 61St St	5.08	good	no_info	0 to 15.24 cm	Seattle	NA	NA	NA	NA	NA	NA	NA	NA	NA	NA	NA	NA	NA
NA	04/27/2019	Apple serviceberry	Amelanchier grandiflora	Seattle	Washington	-122.2858008	47.57074209	no_info	3622 37 Av S	7.62	fair	no_info	0 to 15.24 cm	Seattle	NA	NA	NA	NA	NA	NA	NA	NA	NA	NA	NA	NA	NA
08/05/1992	04/27/2019	Western hemlock	Tsuga heterophylla	Seattle	Washington	-122.3589637	47.72870345	no_info	136 Nw 136th St	10.16	dead/dying	naturally_occurring	0 to 15.24 cm	Seattle	NA	NA	NA	NA	NA	NA	NA	NA	NA	NA	NA	NA	NA
08/20/1992	04/27/2019	Sweetgum	Liquidambar styraciflua	Seattle	Washington	-122.3422987	47.70317773	no_info	10008 Aurora Av N	15.24	good	introduced	0 to 15.24 cm	Seattle	NA	NA	NA	NA	NA	NA	NA	NA	NA	NA	NA	NA	NA
08/13/1991	04/27/2019	Red maple	Acer rubrum	Seattle	Washington	-122.3007852	47.5466313	no_info	2436 S Graham St	35.56	fair	introduced	30.48 to 45.72 cm	Seattle	NA	NA	NA	NA	NA	NA	NA	NA	NA	NA	NA	NA	NA
08/28/1991	04/27/2019	Katsura tree	Cercidiphyllum japonicum	Seattle	Washington	-122.3664528	47.63247303	no_info	1505 7th Av W	7.62	excellent	introduced	0 to 15.24 cm	Seattle	NA	NA	NA	NA	NA	NA	NA	NA	NA	NA	NA	NA	NA
08/12/1991	04/27/2019	(european) white birch	Betula pendula	Seattle	Washington	-122.285535	47.5723989	no_info	3403 Hunter Bv S	27.94	excellent	introduced	15.24 to 30.48 cm	Seattle	NA	NA	NA	NA	NA	NA	NA	NA	NA	NA	NA	NA	NA
08/22/1990	04/27/2019	Washington hawthorn	Crataegus phaenopyrum	Seattle	Washington	-122.3088722	47.6023783	no_info	128 18th Ave	15.24	fair	introduced	0 to 15.24 cm	Seattle	NA	NA	NA	NA	NA	NA	NA	NA	NA	NA	NA	NA	NA
08/30/1991	08/20/2019	Norway maple	Acer platanoides	Seattle	Washington	-122.3723748	47.63601535	no_info	1110 Howe St	40.64	excellent	introduced	30.48 to 45.72 cm	Seattle	NA	NA	NA	NA	NA	NA	NA	NA	NA	NA	NA	NA	NA
10/22/1993	04/27/2019	Paperbark maple	Acer griseum	Seattle	Washington	-122.3454454	47.69196782	no_info	943 N 87th St	5.08	excellent	introduced	0 to 15.24 cm	Seattle	NA	NA	NA	NA	NA	NA	NA	NA	NA	NA	NA	NA	NA
08/16/1980	04/27/2019	Norway maple	Acer platanoides	Seattle	Washington	-122.3114705	47.59936402	no_info	1600 S Jackson St	7.62	good	introduced	0 to 15.24 cm	Seattle	NA	NA	NA	NA	NA	NA	NA	NA	NA	NA	NA	NA	NA
10/09/1992	04/27/2019	Shirotae flowering cherry	Prunus L.	Seattle	Washington	-122.4075581	47.56544986	no_info	4222 Beach Dr Sw	12.7	fair	no_info	0 to 15.24 cm	Seattle	NA	NA	NA	NA	NA	NA	NA	NA	NA	NA	NA	NA	NA
09/05/1990	04/27/2019	Common hawthorn	Crataegus monogyna	Seattle	Washington	-122.3102084	47.61903229	no_info	117 17th Ave E	20.32	fair	introduced	15.24 to 30.48 cm	Seattle	NA	NA	NA	NA	NA	NA	NA	NA	NA	NA	NA	NA	NA
07/26/2000	04/27/2019	Chinese kousa dogwood	Cornus kousa	Seattle	Washington	-122.3003327	47.59671958	no_info	703 25 Av S	2.54	excellent	introduced	0 to 15.24 cm	Seattle	NA	NA	NA	NA	NA	NA	NA	NA	NA	NA	NA	NA	NA
07/29/1992	04/27/2019	Norway maple	Acer platanoides	Seattle	Washington	-122.2890087	47.66781649	no_info	5238 36th Av Ne	66.04	good	introduced	60.96 to 76.2 cm	Seattle	NA	NA	NA	NA	NA	NA	NA	NA	NA	NA	NA	NA	NA
07/17/2001	04/27/2019	Oakleaf mountain ash	Sorbus thuringiaca	Seattle	Washington	-122.3884	47.686737	no_info	2511 Nw 80th St	30.48	good	no_info	15.24 to 30.48 cm	Seattle	NA	NA	NA	NA	NA	NA	NA	NA	NA	NA	NA	NA	NA
07/18/1990	06/25/2019	Red maple	Acer rubrum	Seattle	Washington	-122.3023448	47.60380908	no_info	208 23rd Ave	43.18	fair	introduced	30.48 to 45.72 cm	Seattle	NA	NA	NA	NA	NA	NA	NA	NA	NA	NA	NA	NA	NA
08/22/1991	04/27/2019	English holly	Ilex aquifolium	Seattle	Washington	-122.2982853	47.54226815	no_info	2615 S Holly St	7.62	excellent	introduced	0 to 15.24 cm	Seattle	NA	NA	NA	NA	NA	NA	NA	NA	NA	NA	NA	NA	NA
09/11/1990	04/27/2019	English midland hawthorn	Crataegus laevigata	Seattle	Washington	-122.3057073	47.63223571	no_info	2005 E Galer St	22.86	fair	introduced	15.24 to 30.48 cm	Seattle	NA	NA	NA	NA	NA	NA	NA	NA	NA	NA	NA	NA	NA
07/24/1992	04/27/2019	Blireiana purpleleaf plum	Prunus blireiana	Seattle	Washington	-122.2830806	47.67401765	no_info	4106 Ne 62Nd St	20.32	poor	no_info	15.24 to 30.48 cm	Seattle	NA	NA	NA	NA	NA	NA	NA	NA	NA	NA	NA	NA	NA
07/30/1991	04/27/2019	Eastern dogwood	Cornus florida	Seattle	Washington	-122.3098297	47.63341347	no_info	1536 17th Av E	2.54	excellent	introduced	0 to 15.24 cm	Seattle	NA	NA	NA	NA	NA	NA	NA	NA	NA	NA	NA	NA	NA
07/28/1992	06/28/2019	Norway maple	Acer platanoides	Seattle	Washington	-122.2867963	47.66912615	no_info	5518 38th Ave Ne	20.32	excellent	introduced	15.24 to 30.48 cm	Seattle	NA	NA	NA	NA	NA	NA	NA	NA	NA	NA	NA	NA	NA
01/01/1975	06/24/2019	Red maple	Acer rubrum	Seattle	Washington	-122.3022	47.608084	no_info	2300 E Cherry St	40.64	good	introduced	30.48 to 45.72 cm	Seattle	NA	NA	NA	NA	NA	NA	NA	NA	NA	NA	NA	NA	NA
08/30/1991	04/27/2019	European (fruiting) plum	Prunus domestica	Seattle	Washington	-122.3542762	47.6431959	no_info	2556 Warren Av N	10.16	excellent	introduced	0 to 15.24 cm	Seattle	NA	NA	NA	NA	NA	NA	NA	NA	NA	NA	NA	NA	NA
07/19/1991	04/27/2019	Littleleaf linden	Tilia cordata	Seattle	Washington	-122.2897868	47.62329601	no_info	3305 E Republican St	12.7	excellent	introduced	0 to 15.24 cm	Seattle	NA	NA	NA	NA	NA	NA	NA	NA	NA	NA	NA	NA	NA
06/16/1992	04/27/2019	English holly	Ilex aquifolium	Seattle	Washington	-122.3141844	47.68477476	no_info	7558 Brooklyn Av Ne	43.18	good	introduced	30.48 to 45.72 cm	Seattle	NA	NA	NA	NA	NA	NA	NA	NA	NA	NA	NA	NA	NA
07/07/1992	04/27/2019	Purpleleaf plum variety	Prunus cerasifera	Seattle	Washington	-122.2873388	47.68749502	no_info	8026 38th Av Ne	45.72	fair	introduced	30.48 to 45.72 cm	Seattle	NA	NA	NA	NA	NA	NA	NA	NA	NA	NA	NA	NA	NA
06/27/2000	04/27/2019	Pacific sunset maple	Acer truncatum	Seattle	Washington	-122.3726405	47.57953291	no_info	2627 Harbor Ave S	27.94	good	introduced	15.24 to 30.48 cm	Seattle	NA	NA	NA	NA	NA	NA	NA	NA	NA	NA	NA	NA	NA
10/07/1992	04/27/2019	Bigleaf maple	Acer macrophyllum	Seattle	Washington	-122.4118051	47.57417381	no_info	3254 62Nd Av Sw	116.84	fair	naturally_occurring	more than 76.2 cm	Seattle	NA	NA	NA	NA	NA	NA	NA	NA	NA	NA	NA	NA	NA
05/27/1992	04/27/2019	Purpleleaf plum variety	Prunus cerasifera	Seattle	Washington	-122.3496633	47.68175261	no_info	7218 Fremont Av N	12.7	good	introduced	0 to 15.24 cm	Seattle	NA	NA	NA	NA	NA	NA	NA	NA	NA	NA	NA	NA	NA
10/23/1993	04/27/2019	Japanese snowbell tree	Styrax japonicus	Seattle	Washington	-122.3478595	47.69342193	no_info	747 N 89th St	5.08	excellent	introduced	0 to 15.24 cm	Seattle	NA	NA	NA	NA	NA	NA	NA	NA	NA	NA	NA	NA	NA
06/11/1992	04/27/2019	Apple/crabapple	Malus	Seattle	Washington	-122.3028	47.68152482	no_info	2308 23rd Av Ne	5.08	good	no_info	0 to 15.24 cm	Seattle	NA	NA	NA	NA	NA	NA	NA	NA	NA	NA	NA	NA	NA
03/01/2000	08/16/2019	Japanese tree lilac	Syringa reticulata	Seattle	Washington	-122.3996044	47.65166423	no_info	3441 33rd Ave W	7.62	fair	introduced	0 to 15.24 cm	Seattle	NA	NA	NA	NA	NA	NA	NA	NA	NA	NA	NA	NA	NA
08/16/1991	04/27/2019	Lombardy poplar	Populus nigra	Seattle	Washington	-122.3175938	47.54953617	no_info	5919 Airport Wy S	27.94	fair	introduced	15.24 to 30.48 cm	Seattle	NA	NA	NA	NA	NA	NA	NA	NA	NA	NA	NA	NA	NA
07/06/1992	04/27/2019	Purpleleaf plum variety	Prunus cerasifera	Seattle	Washington	-122.2854569	47.68975646	no_info	8245 40th Av Ne	45.72	fair	introduced	30.48 to 45.72 cm	Seattle	NA	NA	NA	NA	NA	NA	NA	NA	NA	NA	NA	NA	NA
09/10/1991	04/27/2019	Paper (canoe) birch	Betula papyrifera	Seattle	Washington	-122.3957602	47.67563477	no_info	3003 Nw 65th St	22.86	fair	naturally_occurring	15.24 to 30.48 cm	Seattle	NA	NA	NA	NA	NA	NA	NA	NA	NA	NA	NA	NA	NA
07/28/1992	04/27/2019	Mongolian linden	Tilia mongolica	Seattle	Washington	-122.3007747	47.66170478	no_info	4702 25th Av Ne	25.4	good	introduced	15.24 to 30.48 cm	Seattle	NA	NA	NA	NA	NA	NA	NA	NA	NA	NA	NA	NA	NA
08/01/1991	04/27/2019	Skyline honey locust	Gleditsia triacanthos	Seattle	Washington	-122.3253763	47.59995573	no_info	600 S Main St	30.48	good	introduced	15.24 to 30.48 cm	Seattle	NA	NA	NA	NA	NA	NA	NA	NA	NA	NA	NA	NA	NA
07/24/1991	04/27/2019	Common hawthorn	Crataegus monogyna	Seattle	Washington	-122.3178798	47.63972779	no_info	2300 11th Av E	22.86	excellent	introduced	15.24 to 30.48 cm	Seattle	NA	NA	NA	NA	NA	NA	NA	NA	NA	NA	NA	NA	NA
05/27/1992	04/27/2019	European (green) beech	Fagus sylvatica	Seattle	Washington	-122.3815684	47.67460831	no_info	1767 Nw 64th St	55.88	dead/dying	introduced	45.72 to 60.96 cm	Seattle	NA	NA	NA	NA	NA	NA	NA	NA	NA	NA	NA	NA	NA
09/20/1990	09/12/2019	Red sunset red maple	Acer rubrum	Seattle	Washington	-122.3183198	47.61848253	no_info	1831 11th Ave	48.26	good	introduced	45.72 to 60.96 cm	Seattle	NA	NA	NA	NA	NA	NA	NA	NA	NA	NA	NA	NA	NA
07/23/1991	04/27/2019	Bigleaf maple	Acer macrophyllum	Seattle	Washington	-122.2842454	47.61860123	no_info	102 Dorffel Dr E	40.64	good	naturally_occurring	30.48 to 45.72 cm	Seattle	NA	NA	NA	NA	NA	NA	NA	NA	NA	NA	NA	NA	NA
09/20/1990	04/27/2019	Callery pear	Pyrus calleryana	Seattle	Washington	-122.3220865	47.60612173	no_info	515 Minor Ave	15.24	excellent	introduced	0 to 15.24 cm	Seattle	NA	NA	NA	NA	NA	NA	NA	NA	NA	NA	NA	NA	NA
08/23/1991	04/27/2019	Bigleaf linden	Tilia platyphyllos	Seattle	Washington	-122.3488785	47.63660751	no_info	411 Boston St (On Newton St)	40.64	excellent	introduced	30.48 to 45.72 cm	Seattle	NA	NA	NA	NA	NA	NA	NA	NA	NA	NA	NA	NA	NA
08/30/1990	04/27/2019	Silver (silverleaf) maple	Acer saccharinum	Seattle	Washington	-122.3113829	47.61355498	no_info	1420 16th Ave	106.68	poor	introduced	more than 76.2 cm	Seattle	NA	NA	NA	NA	NA	NA	NA	NA	NA	NA	NA	NA	NA
08/13/1991	04/27/2019	Yoshino cherry	Prunus yedoensis	Seattle	Washington	-122.3008624	47.54766705	no_info	6100 Beacon Ave S Median	30.48	fair	introduced	15.24 to 30.48 cm	Seattle	NA	NA	NA	NA	NA	NA	NA	NA	NA	NA	NA	NA	NA
09/18/1991	04/27/2019	Saucer magnolia	Magnolia soulangiana	Seattle	Washington	-122.395031	47.67879538	no_info	2846 Nw 69th St	33.02	excellent	introduced	30.48 to 45.72 cm	Seattle	NA	NA	NA	NA	NA	NA	NA	NA	NA	NA	NA	NA	NA
07/31/1991	04/27/2019	Hollyleaf cherry	Prunus ilicifolia	Seattle	Washington	-122.3018816	47.6337987	no_info	1600 Interlaken Pl E	15.24	excellent	introduced	0 to 15.24 cm	Seattle	NA	NA	NA	NA	NA	NA	NA	NA	NA	NA	NA	NA	NA
08/08/1990	04/27/2019	Akebono cherry	Prunus yedoensis	Seattle	Washington	-122.3046966	47.62733787	no_info	914 21St Ave E	22.86	excellent	introduced	15.24 to 30.48 cm	Seattle	NA	NA	NA	NA	NA	NA	NA	NA	NA	NA	NA	NA	NA
07/31/1991	04/27/2019	Cavalier norway maple	Acer platanoides	Seattle	Washington	-122.3270867	47.60177866	no_info	500 Yesler Wy	25.4	good	introduced	15.24 to 30.48 cm	Seattle	NA	NA	NA	NA	NA	NA	NA	NA	NA	NA	NA	NA	NA
08/18/1999	04/27/2019	Village green zelkova	Zelkova serrata	Seattle	Washington	-122.39204	47.57948363	no_info	2659 47 Av Sw	2.54	excellent	introduced	0 to 15.24 cm	Seattle	NA	NA	NA	NA	NA	NA	NA	NA	NA	NA	NA	NA	NA
07/30/1992	04/27/2019	Blireiana purpleleaf plum	Prunus blireiana	Seattle	Washington	-122.2783272	47.66586036	no_info	5034 46th Av Ne	15.24	fair	no_info	0 to 15.24 cm	Seattle	NA	NA	NA	NA	NA	NA	NA	NA	NA	NA	NA	NA	NA
07/23/1992	04/27/2019	Purpleleaf plum variety	Prunus cerasifera	Seattle	Washington	-122.2949805	47.67000215	no_info	5550 30th Av Ne	7.62	fair	introduced	0 to 15.24 cm	Seattle	NA	NA	NA	NA	NA	NA	NA	NA	NA	NA	NA	NA	NA
08/11/1992	08/08/2019	Western red cedar	Thuja plicata	Seattle	Washington	-122.3022786	47.6911173	no_info	2337 Ne 86th St	50.8	good	naturally_occurring	45.72 to 60.96 cm	Seattle	NA	NA	NA	NA	NA	NA	NA	NA	NA	NA	NA	NA	NA
07/09/1992	04/27/2019	Norway maple	Acer platanoides	Seattle	Washington	-122.2863514	47.68340837	no_info	7513 39th Av Ne	10.16	poor	introduced	0 to 15.24 cm	Seattle	NA	NA	NA	NA	NA	NA	NA	NA	NA	NA	NA	NA	NA
08/12/1991	04/27/2019	Purpleleaf plum variety	Prunus cerasifera	Seattle	Washington	-122.3105854	47.58032413	no_info	2518 17th Av S	38.1	good	introduced	30.48 to 45.72 cm	Seattle	NA	NA	NA	NA	NA	NA	NA	NA	NA	NA	NA	NA	NA
09/04/1991	04/27/2019	Common hawthorn	Crataegus monogyna	Seattle	Washington	-122.3736488	47.64190995	no_info	2540 13th Av W	7.62	dead/dying	introduced	0 to 15.24 cm	Seattle	NA	NA	NA	NA	NA	NA	NA	NA	NA	NA	NA	NA	NA
10/04/1990	09/17/2019	(european) white birch	Betula pendula	Seattle	Washington	-122.324414	47.62565819	no_info	730 Belmont Ave E	30.48	fair	introduced	15.24 to 30.48 cm	Seattle	NA	NA	NA	NA	NA	NA	NA	NA	NA	NA	NA	NA	NA
01/24/2001	04/27/2019	Prairifire crabapple	Malus Mill.	Seattle	Washington	-122.2986182	47.6752816	no_info	6045 27th Ave Ne	10.16	fair	no_info	0 to 15.24 cm	Seattle	NA	NA	NA	NA	NA	NA	NA	NA	NA	NA	NA	NA	NA
12/30/2005	08/30/2019	Maidenhair tree ginkgo	Ginkgo biloba	Seattle	Washington	-122.3704372	47.54713033	no_info	6034 30th Ave Sw	10.16	good	introduced	0 to 15.24 cm	Seattle	NA	NA	NA	NA	NA	NA	NA	NA	NA	NA	NA	NA	NA
08/24/1991	04/27/2019	Common (japanese) zelkova	Zelkova serrata	Seattle	Washington	-122.3686186	47.6420766	no_info	820 Halladay St	2.54	excellent	introduced	0 to 15.24 cm	Seattle	NA	NA	NA	NA	NA	NA	NA	NA	NA	NA	NA	NA	NA
08/01/1991	04/27/2019	Sweetgum	Liquidambar styraciflua	Seattle	Washington	-122.3305691	47.60368498	no_info	600 4th Av	15.24	fair	introduced	0 to 15.24 cm	Seattle	NA	NA	NA	NA	NA	NA	NA	NA	NA	NA	NA	NA	NA
08/04/1992	04/27/2019	Washington hawthorn	Crataegus phaenopyrum	Seattle	Washington	-122.356871	47.7213746	no_info	12509 Greenwood Av N	7.62	good	introduced	0 to 15.24 cm	Seattle	NA	NA	NA	NA	NA	NA	NA	NA	NA	NA	NA	NA	NA
08/21/1991	04/27/2019	English midland hawthorn	Crataegus laevigata	Seattle	Washington	-122.3622884	47.64453638	no_info	2711 4th Av W	30.48	fair	introduced	15.24 to 30.48 cm	Seattle	NA	NA	NA	NA	NA	NA	NA	NA	NA	NA	NA	NA	NA
07/18/1991	04/27/2019	English (hedge) maple	Acer campestre	Seattle	Washington	-122.3494386	47.61532471	no_info	103 Vine St	15.24	fair	introduced	0 to 15.24 cm	Seattle	NA	NA	NA	NA	NA	NA	NA	NA	NA	NA	NA	NA	NA
08/18/1992	08/09/2019	Autumn flowering cherry	Prunus subhirtella	Seattle	Washington	-122.3204443	47.69975776	no_info	9711 8th Av Ne	27.94	fair	introduced	15.24 to 30.48 cm	Seattle	NA	NA	NA	NA	NA	NA	NA	NA	NA	NA	NA	NA	NA
01/11/2001	04/27/2019	(smooth) japanese maple	Acer palmatum	Seattle	Washington	-122.3816372	47.54991018	no_info	5902 39th Ave Sw	2.54	excellent	introduced	0 to 15.24 cm	Seattle	NA	NA	NA	NA	NA	NA	NA	NA	NA	NA	NA	NA	NA
08/07/1991	04/27/2019	English (cherry) laurel	Prunus laurocerasus	Seattle	Washington	-122.2905512	47.60729225	no_info	615 33rd Av	35.56	fair	introduced	30.48 to 45.72 cm	Seattle	NA	NA	NA	NA	NA	NA	NA	NA	NA	NA	NA	NA	NA
05/26/1992	04/27/2019	Horse chestnut	Aesculus hippocastanum	Seattle	Washington	-122.3701227	47.67773563	no_info	1007 Nw 67th St	93.98	fair	introduced	more than 76.2 cm	Seattle	NA	NA	NA	NA	NA	NA	NA	NA	NA	NA	NA	NA	NA
06/18/1992	04/27/2019	Purpleleaf plum variety	Prunus cerasifera	Seattle	Washington	-122.3385922	47.65382616	no_info	3822 Woodlawn Ave N	48.26	poor	introduced	45.72 to 60.96 cm	Seattle	NA	NA	NA	NA	NA	NA	NA	NA	NA	NA	NA	NA	NA
08/05/1992	08/08/2019	Plume sawara cypress	Chamaecyparis pisifera	Seattle	Washington	-122.2916955	47.70397071	no_info	3252 Ne 104th St	50.8	good	introduced	45.72 to 60.96 cm	Seattle	NA	NA	NA	NA	NA	NA	NA	NA	NA	NA	NA	NA	NA
12/18/1991	04/27/2019	Red sunset red maple	Acer rubrum	Seattle	Washington	-122.3293456	47.64073209	no_info	2328 Fairview Av E	50.8	good	introduced	45.72 to 60.96 cm	Seattle	NA	NA	NA	NA	NA	NA	NA	NA	NA	NA	NA	NA	NA
08/30/1990	04/27/2019	London plane (tree)	Platanus acerifolia	Seattle	Washington	-122.3114038	47.61471732	no_info	1520 16th Ave	119.38	fair	introduced	more than 76.2 cm	Seattle	NA	NA	NA	NA	NA	NA	NA	NA	NA	NA	NA	NA	NA
07/23/1991	04/27/2019	Sweetgum	Liquidambar styraciflua	Seattle	Washington	-122.283222	47.63237351	no_info	3612 E Madison St	2.54	good	introduced	0 to 15.24 cm	Seattle	NA	NA	NA	NA	NA	NA	NA	NA	NA	NA	NA	NA	NA
07/17/1990	06/24/2019	Summit green ash	Fraxinus pennsylvanica	Seattle	Washington	-122.2968681	47.60570583	no_info	351 M L King Jr Way	20.32	poor	introduced	15.24 to 30.48 cm	Seattle	NA	NA	NA	NA	NA	NA	NA	NA	NA	NA	NA	NA	NA
07/13/1992	04/27/2019	Japanese snowbell tree	Styrax japonicus	Seattle	Washington	-122.3195817	47.66847462	no_info	721 Ne 55th St	15.24	fair	introduced	0 to 15.24 cm	Seattle	NA	NA	NA	NA	NA	NA	NA	NA	NA	NA	NA	NA	NA
09/10/1991	04/27/2019	Sunburst honey locust	Gleditsia triacanthos	Seattle	Washington	-122.3735936	47.67566667	no_info	798 14th Av Nw	15.24	fair	introduced	0 to 15.24 cm	Seattle	NA	NA	NA	NA	NA	NA	NA	NA	NA	NA	NA	NA	NA
02/16/2000	04/27/2019	(smooth) japanese maple	Acer palmatum	Seattle	Washington	-122.2922546	47.5743392	no_info	3265 Mcclintock Ave S	2.54	excellent	introduced	0 to 15.24 cm	Seattle	NA	NA	NA	NA	NA	NA	NA	NA	NA	NA	NA	NA	NA
09/06/2001	04/27/2019	Silk tree/mimosa	Albizia julibrissin	Seattle	Washington	-122.401852	47.56781286	no_info	4027 54 Av Sw	5.08	excellent	introduced	0 to 15.24 cm	Seattle	NA	NA	NA	NA	NA	NA	NA	NA	NA	NA	NA	NA	NA
11/24/1992	07/02/2019	European hornbeam	Carpinus betulus	Seattle	Washington	-122.3768465	47.52245894	no_info	9011 35th Ave Sw	50.8	good	introduced	45.72 to 60.96 cm	Seattle	NA	NA	NA	NA	NA	NA	NA	NA	NA	NA	NA	NA	NA
08/20/1991	04/27/2019	Sweetgum	Liquidambar styraciflua	Seattle	Washington	-122.3227905	47.59105617	no_info	1400 Airport Wy S	25.4	good	introduced	15.24 to 30.48 cm	Seattle	NA	NA	NA	NA	NA	NA	NA	NA	NA	NA	NA	NA	NA
01/23/2001	04/27/2019	Little gem magnolia	Magnolia grandiflora	Seattle	Washington	-122.2890467	47.56278722	no_info	4501 33rd Ave S	2.54	excellent	introduced	0 to 15.24 cm	Seattle	NA	NA	NA	NA	NA	NA	NA	NA	NA	NA	NA	NA	NA
02/07/2000	04/27/2019	Autumn purple ash	Fraxinus americana	Seattle	Washington	-122.3556154	47.68978354	no_info	8317 Greenwood Ave N	12.7	good	introduced	0 to 15.24 cm	Seattle	NA	NA	NA	NA	NA	NA	NA	NA	NA	NA	NA	NA	NA
10/26/1992	01/14/2020	Thundercloud purpleleaf plum	Prunus cerasifera	Seattle	Washington	-122.380192	47.56139435	no_info	4550 Fauntleroy Wy Sw	22.86	fair	introduced	15.24 to 30.48 cm	Seattle	NA	NA	NA	NA	NA	NA	NA	NA	NA	NA	NA	NA	NA
02/11/2000	04/27/2019	(smooth) japanese maple	Acer palmatum	Seattle	Washington	-122.375651	47.68014247	no_info	7016 Mary Ave Nw	20.32	fair	introduced	15.24 to 30.48 cm	Seattle	NA	NA	NA	NA	NA	NA	NA	NA	NA	NA	NA	NA	NA
10/08/1992	04/27/2019	Thundercloud purpleleaf plum	Prunus cerasifera	Seattle	Washington	-122.399575	47.5684859	no_info	5217 Sw Andover St	17.78	fair	introduced	15.24 to 30.48 cm	Seattle	NA	NA	NA	NA	NA	NA	NA	NA	NA	NA	NA	NA	NA
06/10/1992	04/27/2019	Pyramidal arborvitae	Thuja occidentalis	Seattle	Washington	-122.3249891	47.68687405	no_info	318 Ne 80th St	7.62	good	introduced	0 to 15.24 cm	Seattle	NA	NA	NA	NA	NA	NA	NA	NA	NA	NA	NA	NA	NA
07/22/1991	04/27/2019	Sweetgum	Liquidambar styraciflua	Seattle	Washington	-122.3156356	47.65664498	no_info	4045 12th Av Ne	40.64	good	introduced	30.48 to 45.72 cm	Seattle	NA	NA	NA	NA	NA	NA	NA	NA	NA	NA	NA	NA	NA
01/23/2001	04/27/2019	Little gem magnolia	Magnolia grandiflora	Seattle	Washington	-122.2892087	47.56278789	no_info	4501 33rd Ave S	2.54	excellent	introduced	0 to 15.24 cm	Seattle	NA	NA	NA	NA	NA	NA	NA	NA	NA	NA	NA	NA	NA
09/05/1991	04/27/2019	Red maple	Acer rubrum	Seattle	Washington	-122.3600806	47.62088586	no_info	200 3rd Av W	7.62	poor	introduced	0 to 15.24 cm	Seattle	NA	NA	NA	NA	NA	NA	NA	NA	NA	NA	NA	NA	NA
07/25/1991	04/27/2019	Village green zelkova	Zelkova serrata	Seattle	Washington	-122.3140137	47.65367299	no_info	3901 University Wy Ne	17.78	good	introduced	15.24 to 30.48 cm	Seattle	NA	NA	NA	NA	NA	NA	NA	NA	NA	NA	NA	NA	NA
08/08/1990	04/27/2019	Akebono cherry	Prunus yedoensis	Seattle	Washington	-122.3046952	47.62728579	no_info	914 21St Ave E	20.32	good	introduced	15.24 to 30.48 cm	Seattle	NA	NA	NA	NA	NA	NA	NA	NA	NA	NA	NA	NA	NA
09/09/1991	04/27/2019	English midland hawthorn	Crataegus laevigata	Seattle	Washington	-122.3983787	47.68735674	no_info	8023 32Nd Av Nw	20.32	fair	introduced	15.24 to 30.48 cm	Seattle	NA	NA	NA	NA	NA	NA	NA	NA	NA	NA	NA	NA	NA
10/13/1992	09/02/2019	Thundercloud purpleleaf plum	Prunus cerasifera	Seattle	Washington	-122.3580308	47.56619308	no_info	4111 19th Av Sw	50.8	good	introduced	45.72 to 60.96 cm	Seattle	NA	NA	NA	NA	NA	NA	NA	NA	NA	NA	NA	NA	NA
08/02/2000	04/27/2019	Thundercloud purpleleaf plum	Prunus cerasifera	Seattle	Washington	-122.2946748	47.62029395	no_info	202 29 Av E	2.54	excellent	introduced	0 to 15.24 cm	Seattle	NA	NA	NA	NA	NA	NA	NA	NA	NA	NA	NA	NA	NA
01/01/1995	04/27/2019	Magnolia	Magnolia	Seattle	Washington	-122.3662263	47.63629201	green_space	1910 W Howe St	38.1	good	no_info	30.48 to 45.72 cm	Seattle	NA	NA	NA	NA	NA	NA	NA	NA	NA	NA	NA	NA	NA
09/22/1992	08/12/2019	Colorado spruce	Picea pungens	Seattle	Washington	-122.3153114	47.705926	no_info	1116 Ne 106th St	25.4	good	introduced	15.24 to 30.48 cm	Seattle	NA	NA	NA	NA	NA	NA	NA	NA	NA	NA	NA	NA	NA
05/14/1992	04/27/2019	Blireiana purpleleaf plum	Prunus blireiana	Seattle	Washington	-122.3809838	47.67999484	no_info	7012 19th Ave Nw	25.4	good	no_info	15.24 to 30.48 cm	Seattle	NA	NA	NA	NA	NA	NA	NA	NA	NA	NA	NA	NA	NA
11/17/1992	04/27/2019	(sweet) mazzard cherry	Prunus avium	Seattle	Washington	-122.3814944	47.55246497	no_info	5440 Fauntleroy Wy Sw	48.26	good	introduced	45.72 to 60.96 cm	Seattle	NA	NA	NA	NA	NA	NA	NA	NA	NA	NA	NA	NA	NA
08/18/1992	04/27/2019	Kousa dogwood	Cornus kousa	Seattle	Washington	-122.3822312	47.6860857	no_info	7735 20th Ave Nw	17.78	good	introduced	15.24 to 30.48 cm	Seattle	NA	NA	NA	NA	NA	NA	NA	NA	NA	NA	NA	NA	NA
06/01/1992	04/27/2019	Norway maple	Acer platanoides	Seattle	Washington	-122.3406225	47.68279114	no_info	7327 W Green Lake Dr N	48.26	poor	introduced	45.72 to 60.96 cm	Seattle	NA	NA	NA	NA	NA	NA	NA	NA	NA	NA	NA	NA	NA
10/30/1992	04/27/2019	Thundercloud purpleleaf plum	Prunus cerasifera	Seattle	Washington	-122.3819588	47.54151788	no_info	6749 39th Av Sw	33.02	good	introduced	30.48 to 45.72 cm	Seattle	NA	NA	NA	NA	NA	NA	NA	NA	NA	NA	NA	NA	NA
10/01/1992	04/27/2019	Red maple	Acer rubrum	Seattle	Washington	-122.3939191	47.56660036	no_info	4809 Sw Dakota St	5.08	good	introduced	0 to 15.24 cm	Seattle	NA	NA	NA	NA	NA	NA	NA	NA	NA	NA	NA	NA	NA
09/03/1992	04/27/2019	English holly	Ilex aquifolium	Seattle	Washington	-122.2863632	47.66408005	no_info	4801 39th Av Ne	27.94	poor	introduced	15.24 to 30.48 cm	Seattle	NA	NA	NA	NA	NA	NA	NA	NA	NA	NA	NA	NA	NA
07/17/1992	04/27/2019	Purpleleaf plum variety	Prunus cerasifera	Seattle	Washington	-122.3097147	47.67394707	no_info	6206 17th Av Ne	35.56	good	introduced	30.48 to 45.72 cm	Seattle	NA	NA	NA	NA	NA	NA	NA	NA	NA	NA	NA	NA	NA
09/05/1991	08/18/2019	Double chinese cherry	Prunus serrulata	Seattle	Washington	-122.3878752	47.64467252	no_info	2402 Armour St	20.32	fair	introduced	15.24 to 30.48 cm	Seattle	NA	NA	NA	NA	NA	NA	NA	NA	NA	NA	NA	NA	NA
08/05/1990	08/06/2019	Apple/crabapple	Malus	Seattle	Washington	-122.3334309	47.69087001	no_info	2111 N 86th St	7.62	good	no_info	0 to 15.24 cm	Seattle	NA	NA	NA	NA	NA	NA	NA	NA	NA	NA	NA	NA	NA
10/08/1992	04/27/2019	English midland hawthorn	Crataegus laevigata	Seattle	Washington	-122.4029358	47.5694925	no_info	3829 55th Av Sw	17.78	poor	introduced	15.24 to 30.48 cm	Seattle	NA	NA	NA	NA	NA	NA	NA	NA	NA	NA	NA	NA	NA
09/24/1992	04/27/2019	Double chinese cherry	Prunus serrulata	Seattle	Washington	-122.3914541	47.58807428	no_info	4619 Sw Massachusetts St	7.62	good	introduced	0 to 15.24 cm	Seattle	NA	NA	NA	NA	NA	NA	NA	NA	NA	NA	NA	NA	NA
08/23/1991	04/27/2019	Japanese black pine	Pinus thunbergii	Seattle	Washington	-122.2963774	47.53904436	no_info	7000 Beacon Av S	35.56	good	introduced	30.48 to 45.72 cm	Seattle	NA	NA	NA	NA	NA	NA	NA	NA	NA	NA	NA	NA	NA
07/07/1992	04/27/2019	Flame narrowleaf ash	Fraxinus angustifolia	Seattle	Washington	-122.3361807	47.66146489	no_info	1801 N 45th St	33.02	fair	introduced	30.48 to 45.72 cm	Seattle	NA	NA	NA	NA	NA	NA	NA	NA	NA	NA	NA	NA	NA
06/17/1992	04/27/2019	Italian stone pine	Pinus pinea	Seattle	Washington	-122.3191186	47.68152708	no_info	7217 9th Av Ne	2.54	good	introduced	0 to 15.24 cm	Seattle	NA	NA	NA	NA	NA	NA	NA	NA	NA	NA	NA	NA	NA
08/06/1991	04/27/2019	Norway maple	Acer platanoides	Seattle	Washington	-122.2907938	47.58005304	no_info	2526 33rd Av S	17.78	good	introduced	15.24 to 30.48 cm	Seattle	NA	NA	NA	NA	NA	NA	NA	NA	NA	NA	NA	NA	NA
09/21/1992	04/27/2019	Spruce sp.	Picea	Seattle	Washington	-122.416038	47.57612217	no_info	6500 Sw Admiral Wy	35.56	good	no_info	30.48 to 45.72 cm	Seattle	NA	NA	NA	NA	NA	NA	NA	NA	NA	NA	NA	NA	NA
11/04/1992	06/30/2019	Norway maple	Acer platanoides	Seattle	Washington	-122.3886917	47.55217228	no_info	4402 Sw Findlay St	55.88	good	introduced	45.72 to 60.96 cm	Seattle	NA	NA	NA	NA	NA	NA	NA	NA	NA	NA	NA	NA	NA
06/02/1992	04/27/2019	(sweet) mazzard cherry	Prunus avium	Seattle	Washington	-122.3309528	47.6876623	no_info	8024 Corliss Av N	2.54	poor	introduced	0 to 15.24 cm	Seattle	NA	NA	NA	NA	NA	NA	NA	NA	NA	NA	NA	NA	NA
07/24/1992	04/27/2019	Autumn flowering cherry	Prunus subhirtella	Seattle	Washington	-122.2962791	47.66868853	no_info	2818 Ne 55th St	15.24	good	introduced	0 to 15.24 cm	Seattle	NA	NA	NA	NA	NA	NA	NA	NA	NA	NA	NA	NA	NA
07/31/2007	04/27/2019	Callery pear	Pyrus calleryana	Seattle	Washington	-122.31294	47.5845	no_info	1507 S Hill St	15.24	fair	introduced	0 to 15.24 cm	Seattle	NA	NA	NA	NA	NA	NA	NA	NA	NA	NA	NA	NA	NA
05/25/1994	04/27/2019	Katsura tree	Cercidiphyllum japonicum	Seattle	Washington	-122.3098157	47.62906211	no_info	1108 17th Ave E	10.16	excellent	introduced	0 to 15.24 cm	Seattle	NA	NA	NA	NA	NA	NA	NA	NA	NA	NA	NA	NA	NA
09/12/1990	04/27/2019	Red maple	Acer rubrum	Seattle	Washington	-122.2968727	47.62244833	no_info	2703 E Madison St	7.62	dead/dying	introduced	0 to 15.24 cm	Seattle	NA	NA	NA	NA	NA	NA	NA	NA	NA	NA	NA	NA	NA
06/11/1992	04/27/2019	English midland hawthorn	Crataegus laevigata	Seattle	Washington	-122.301695	47.68078777	no_info	7050 24th Av Ne	12.7	fair	introduced	0 to 15.24 cm	Seattle	NA	NA	NA	NA	NA	NA	NA	NA	NA	NA	NA	NA	NA
08/22/1991	04/27/2019	Kwanzan flowering cherry	Prunus L.	Seattle	Washington	-122.3518783	47.63583268	no_info	302 Howe St	7.62	excellent	no_info	0 to 15.24 cm	Seattle	NA	NA	NA	NA	NA	NA	NA	NA	NA	NA	NA	NA	NA
08/07/1991	04/27/2019	Honey locust	Gleditsia triacanthos	Seattle	Washington	-122.3133635	47.56500411	no_info	4308 15th Av S	5.08	poor	introduced	0 to 15.24 cm	Seattle	NA	NA	NA	NA	NA	NA	NA	NA	NA	NA	NA	NA	NA
05/27/1992	04/27/2019	Purpleleaf plum variety	Prunus cerasifera	Seattle	Washington	-122.3477177	47.68326192	no_info	751 N 75th St	10.16	good	introduced	0 to 15.24 cm	Seattle	NA	NA	NA	NA	NA	NA	NA	NA	NA	NA	NA	NA	NA
08/09/1990	04/27/2019	Common (eastern) redbud	Cercis canadensis	Seattle	Washington	-122.2912064	47.585093	no_info	2003 33rd Ave S	20.32	fair	introduced	15.24 to 30.48 cm	Seattle	NA	NA	NA	NA	NA	NA	NA	NA	NA	NA	NA	NA	NA
08/20/1991	04/27/2019	Sweetgum	Liquidambar styraciflua	Seattle	Washington	-122.324018	47.58834196	no_info	1508 6th Ave S	17.78	good	introduced	15.24 to 30.48 cm	Seattle	NA	NA	NA	NA	NA	NA	NA	NA	NA	NA	NA	NA	NA
07/26/1991	04/27/2019	Thundercloud purpleleaf plum	Prunus cerasifera	Seattle	Washington	-122.2893306	47.59583817	no_info	721 Lake Washington Bv	35.56	fair	introduced	30.48 to 45.72 cm	Seattle	NA	NA	NA	NA	NA	NA	NA	NA	NA	NA	NA	NA	NA
09/16/1992	08/09/2019	Douglas fir	Pseudotsuga menziesii	Seattle	Washington	-122.3314856	47.71050713	no_info	2150 N 113th St	45.72	fair	naturally_occurring	30.48 to 45.72 cm	Seattle	NA	NA	NA	NA	NA	NA	NA	NA	NA	NA	NA	NA	NA
08/10/1992	08/09/2019	Douglas fir	Pseudotsuga menziesii	Seattle	Washington	-122.3082942	47.6939902	no_info	1724 Ne 90th St	76.2	good	naturally_occurring	60.96 to 76.2 cm	Seattle	NA	NA	NA	NA	NA	NA	NA	NA	NA	NA	NA	NA	NA
07/30/1991	04/27/2019	Kwanzan flowering cherry	Prunus L.	Seattle	Washington	-122.3271813	47.66086488	no_info	4422 2Nd Ave Ne	20.32	fair	no_info	15.24 to 30.48 cm	Seattle	NA	NA	NA	NA	NA	NA	NA	NA	NA	NA	NA	NA	NA
08/06/1991	04/27/2019	Autumn flowering cherry	Prunus subhirtella	Seattle	Washington	-122.3225566	47.56786187	no_info	4000 Airport Way S	20.32	fair	introduced	15.24 to 30.48 cm	Seattle	NA	NA	NA	NA	NA	NA	NA	NA	NA	NA	NA	NA	NA
06/22/1992	04/27/2019	London plane (tree)	Platanus acerifolia	Seattle	Washington	-122.3386248	47.65111717	no_info	3520 Woodlawn Ave N	40.64	good	introduced	30.48 to 45.72 cm	Seattle	NA	NA	NA	NA	NA	NA	NA	NA	NA	NA	NA	NA	NA
02/01/2000	04/27/2019	(smooth) japanese maple	Acer palmatum	Seattle	Washington	-122.2806828	47.56605277	no_info	4108 42 Av S	2.54	excellent	introduced	0 to 15.24 cm	Seattle	NA	NA	NA	NA	NA	NA	NA	NA	NA	NA	NA	NA	NA
09/05/1991	08/16/2019	Higan (spring) cherry	Prunus subhirtella	Seattle	Washington	-122.395682	47.64415342	no_info	2631 30th Av W	17.78	excellent	introduced	15.24 to 30.48 cm	Seattle	NA	NA	NA	NA	NA	NA	NA	NA	NA	NA	NA	NA	NA
06/16/1992	04/27/2019	Cleveland norway maple	Acer platanoides	Seattle	Washington	-122.3425081	47.65644974	no_info	4035 Stone Wy N	30.48	good	introduced	15.24 to 30.48 cm	Seattle	NA	NA	NA	NA	NA	NA	NA	NA	NA	NA	NA	NA	NA
06/30/1992	04/27/2019	Marshall green ash	Fraxinus pennsylvanica	Seattle	Washington	-122.3450404	47.66255688	no_info	4607 Woodland Park Av N	30.48	poor	introduced	15.24 to 30.48 cm	Seattle	NA	NA	NA	NA	NA	NA	NA	NA	NA	NA	NA	NA	NA
09/19/1990	09/13/2019	Scarlet oak	Quercus coccinea	Seattle	Washington	-122.3220794	47.61694787	no_info	Sccc Garage	48.26	fair	introduced	45.72 to 60.96 cm	Seattle	NA	NA	NA	NA	NA	NA	NA	NA	NA	NA	NA	NA	NA
07/27/2007	04/27/2019	London plane (tree)	Platanus acerifolia	Seattle	Washington	-122.3341934	47.59732654	no_info	515 Occidental Ave S	22.86	good	introduced	15.24 to 30.48 cm	Seattle	NA	NA	NA	NA	NA	NA	NA	NA	NA	NA	NA	NA	NA
07/09/1992	04/27/2019	Purpleleaf plum variety	Prunus cerasifera	Seattle	Washington	-122.2895466	47.68440679	no_info	7547 36th Av Ne	7.62	fair	introduced	0 to 15.24 cm	Seattle	NA	NA	NA	NA	NA	NA	NA	NA	NA	NA	NA	NA	NA
08/03/1991	04/27/2019	Skyline honey locust	Gleditsia triacanthos	Seattle	Washington	-122.3225423	47.59867396	no_info	409 8th Av S	20.32	good	introduced	15.24 to 30.48 cm	Seattle	NA	NA	NA	NA	NA	NA	NA	NA	NA	NA	NA	NA	NA
08/01/1991	04/27/2019	Port orford cedar lawson cypress	Chamaecyparis lawsoniana	Seattle	Washington	-122.3325478	47.65622133	no_info	4020 Bagley Ave N	68.58	good	introduced	60.96 to 76.2 cm	Seattle	NA	NA	NA	NA	NA	NA	NA	NA	NA	NA	NA	NA	NA
05/22/1992	04/27/2019	Serviceberry	Amelanchier	Seattle	Washington	-122.3715686	47.68117931	no_info	7055 12th Ave Nw	17.78	fair	no_info	15.24 to 30.48 cm	Seattle	NA	NA	NA	NA	NA	NA	NA	NA	NA	NA	NA	NA	NA
08/26/1992	04/27/2019	(european) white birch	Betula pendula	Seattle	Washington	-122.3726788	47.70097549	no_info	9734 13th Ave Nw	55.88	fair	introduced	45.72 to 60.96 cm	Seattle	NA	NA	NA	NA	NA	NA	NA	NA	NA	NA	NA	NA	NA
07/09/1992	04/27/2019	(european) white birch	Betula pendula	Seattle	Washington	-122.3149789	47.6694888	no_info	5602 12th Av Ne	43.18	good	introduced	30.48 to 45.72 cm	Seattle	NA	NA	NA	NA	NA	NA	NA	NA	NA	NA	NA	NA	NA
03/30/1994	04/27/2019	Apple/crabapple	Malus	Seattle	Washington	-122.2895284	47.68361185	no_info	7517 36th Ave Ne	5.08	excellent	no_info	0 to 15.24 cm	Seattle	NA	NA	NA	NA	NA	NA	NA	NA	NA	NA	NA	NA	NA
07/14/1992	04/27/2019	American linden basswood	Tilia americana	Seattle	Washington	-122.3554913	47.66488551	no_info	133 N 50th St	81.28	excellent	introduced	more than 76.2 cm	Seattle	NA	NA	NA	NA	NA	NA	NA	NA	NA	NA	NA	NA	NA
06/19/1992	04/27/2019	Autumn flowering cherry	Prunus subhirtella	Seattle	Washington	-122.3175747	47.67808132	no_info	800 Ne 68th St	5.08	fair	introduced	0 to 15.24 cm	Seattle	NA	NA	NA	NA	NA	NA	NA	NA	NA	NA	NA	NA	NA
07/31/1990	04/27/2019	Wintergold crabapple	Malus Mill.	Seattle	Washington	-122.2963174	47.59851794	no_info	421 28th Ave S	27.94	good	no_info	15.24 to 30.48 cm	Seattle	NA	NA	NA	NA	NA	NA	NA	NA	NA	NA	NA	NA	NA
06/23/1992	04/27/2019	Sweetgum	Liquidambar styraciflua	Seattle	Washington	-122.3291399	47.67589551	no_info	2405 N 65th St	2.54	fair	introduced	0 to 15.24 cm	Seattle	NA	NA	NA	NA	NA	NA	NA	NA	NA	NA	NA	NA	NA
08/26/1991	04/27/2019	Southern (common) catalpa	Catalpa bignonioides	Seattle	Washington	-122.3676157	47.63160185	no_info	1412 8th Pl W	25.4	poor	introduced	15.24 to 30.48 cm	Seattle	NA	NA	NA	NA	NA	NA	NA	NA	NA	NA	NA	NA	NA
07/28/1992	04/27/2019	Douglas fir	Pseudotsuga menziesii	Seattle	Washington	-122.2890319	47.67023736	no_info	5556 36th Av Ne	45.72	good	naturally_occurring	30.48 to 45.72 cm	Seattle	NA	NA	NA	NA	NA	NA	NA	NA	NA	NA	NA	NA	NA
07/29/1991	04/27/2019	Common hawthorn	Crataegus monogyna	Seattle	Washington	-122.318472	47.63588675	no_info	1063 E Howe St	15.24	fair	introduced	0 to 15.24 cm	Seattle	NA	NA	NA	NA	NA	NA	NA	NA	NA	NA	NA	NA	NA
11/02/1992	04/27/2019	Kwanzan flowering cherry	Prunus L.	Seattle	Washington	-122.3776553	47.53554669	no_info	3521 Sw Webster St	2.54	fair	no_info	0 to 15.24 cm	Seattle	NA	NA	NA	NA	NA	NA	NA	NA	NA	NA	NA	NA	NA
07/19/1991	04/27/2019	London plane (tree)	Platanus acerifolia	Seattle	Washington	-122.3403741	47.61430718	no_info	2025 5th Av	55.88	excellent	introduced	45.72 to 60.96 cm	Seattle	NA	NA	NA	NA	NA	NA	NA	NA	NA	NA	NA	NA	NA
05/13/1992	04/27/2019	Honey locust	Gleditsia triacanthos	Seattle	Washington	-122.3799212	47.68160094	no_info	7306 18th Ave Nw	27.94	fair	introduced	15.24 to 30.48 cm	Seattle	NA	NA	NA	NA	NA	NA	NA	NA	NA	NA	NA	NA	NA
08/08/1991	04/27/2019	Crimean linden	Tilia euchlora	Seattle	Washington	-122.3118879	47.60078717	no_info	1400 S Main St	40.64	excellent	no_info	30.48 to 45.72 cm	Seattle	NA	NA	NA	NA	NA	NA	NA	NA	NA	NA	NA	NA	NA
10/27/1992	04/27/2019	(sweet) mazzard cherry	Prunus avium	Seattle	Washington	-122.3828857	47.56601366	no_info	4115 40th Av Sw	25.4	fair	introduced	15.24 to 30.48 cm	Seattle	NA	NA	NA	NA	NA	NA	NA	NA	NA	NA	NA	NA	NA
11/06/1992	04/27/2019	Douglas fir	Pseudotsuga menziesii	Seattle	Washington	-122.3918655	47.52979452	no_info	4602 Sw Rose St	20.32	fair	naturally_occurring	15.24 to 30.48 cm	Seattle	NA	NA	NA	NA	NA	NA	NA	NA	NA	NA	NA	NA	NA
12/18/1991	04/27/2019	Shore pine	Pinus contorta	Seattle	Washington	-122.3474935	47.65229931	no_info	3701 Aurora Ave N	30.48	good	naturally_occurring	15.24 to 30.48 cm	Seattle	NA	NA	NA	NA	NA	NA	NA	NA	NA	NA	NA	NA	NA
07/11/1990	06/19/2019	Red sunset red maple	Acer rubrum	Seattle	Washington	-122.2963967	47.61302202	no_info	2724 E Union St	53.34	good	introduced	45.72 to 60.96 cm	Seattle	NA	NA	NA	NA	NA	NA	NA	NA	NA	NA	NA	NA	NA
06/27/2009	04/27/2019	Evergreen (southern) magnolia	Magnolia grandiflora	Seattle	Washington	-122.3881	47.648543	no_info	3201 25th Ave W	7.62	good	introduced	0 to 15.24 cm	Seattle	NA	NA	NA	NA	NA	NA	NA	NA	NA	NA	NA	NA	NA
07/19/1991	04/27/2019	Thundercloud purpleleaf plum	Prunus cerasifera	Seattle	Washington	-122.2878129	47.61913425	no_info	3432 E Florence Ct	15.24	good	introduced	0 to 15.24 cm	Seattle	NA	NA	NA	NA	NA	NA	NA	NA	NA	NA	NA	NA	NA
NA	04/27/2019	(pacific) madrona	Arbutus menziesii	Seattle	Washington	-122.3338	47.666221	no_info	5113 Meridian Ave N	7.62	good	naturally_occurring	0 to 15.24 cm	Seattle	NA	NA	NA	NA	NA	NA	NA	NA	NA	NA	NA	NA	NA
03/01/1994	04/27/2019	Katsura tree	Cercidiphyllum japonicum	Seattle	Washington	-122.2597528	47.54812162	no_info	6020 Seward Park Av S	17.78	fair	introduced	15.24 to 30.48 cm	Seattle	NA	NA	NA	NA	NA	NA	NA	NA	NA	NA	NA	NA	NA
07/20/2000	04/27/2019	Norway maple	Acer platanoides	Seattle	Washington	-122.3409492	47.66419618	no_info	4805 N 49th St	38.1	good	introduced	30.48 to 45.72 cm	Seattle	NA	NA	NA	NA	NA	NA	NA	NA	NA	NA	NA	NA	NA
12/18/1991	04/27/2019	Golden rain tree	Koelreuteria paniculata	Seattle	Washington	-122.3468348	47.65155676	no_info	3600 Aurora Ave N	30.48	good	introduced	15.24 to 30.48 cm	Seattle	NA	NA	NA	NA	NA	NA	NA	NA	NA	NA	NA	NA	NA
08/12/1992	08/12/2019	Douglas fir	Pseudotsuga menziesii	Seattle	Washington	-122.3100198	47.70548158	no_info	10543 17th Av Ne	50.8	good	naturally_occurring	45.72 to 60.96 cm	Seattle	NA	NA	NA	NA	NA	NA	NA	NA	NA	NA	NA	NA	NA
11/21/2002	04/27/2019	Autumn brilliance serviceberry	Amelanchier grandiflora	Seattle	Washington	-122.3435414	47.66424636	no_info	1203 N 49th St	12.7	excellent	no_info	0 to 15.24 cm	Seattle	NA	NA	NA	NA	NA	NA	NA	NA	NA	NA	NA	NA	NA
07/24/1991	09/17/2019	Red maple	Acer rubrum	Seattle	Washington	-122.3253838	47.62015873	no_info	211 Summit Ave E	30.48	good	introduced	15.24 to 30.48 cm	Seattle	NA	NA	NA	NA	NA	NA	NA	NA	NA	NA	NA	NA	NA
10/12/1992	04/27/2019	Callery pear	Pyrus calleryana	Seattle	Washington	-122.3070499	47.64096254	no_info	1903 E Calhoun St	5.08	excellent	introduced	0 to 15.24 cm	Seattle	NA	NA	NA	NA	NA	NA	NA	NA	NA	NA	NA	NA	NA
07/11/2000	04/27/2019	Shore pine	Pinus contorta	Seattle	Washington	-122.299311	47.66093793	no_info	2531 Ne 45th Street	40.64	good	naturally_occurring	30.48 to 45.72 cm	Seattle	NA	NA	NA	NA	NA	NA	NA	NA	NA	NA	NA	NA	NA
01/17/2001	04/27/2019	Scarlet oak	Quercus coccinea	Seattle	Washington	-122.2968138	47.5762384	no_info	3019 Martin Luther King Jr Wy S	86.36	good	introduced	more than 76.2 cm	Seattle	NA	NA	NA	NA	NA	NA	NA	NA	NA	NA	NA	NA	NA
10/23/1992	04/27/2019	English midland hawthorn	Crataegus laevigata	Seattle	Washington	-122.3855278	47.56942986	no_info	3823 42Nd Av Sw	25.4	fair	introduced	15.24 to 30.48 cm	Seattle	NA	NA	NA	NA	NA	NA	NA	NA	NA	NA	NA	NA	NA
NA	04/27/2019	Beech	Fagus	Seattle	Washington	-122.3513	47.620121	no_info	250 2Nd Av	40.64	good	no_info	30.48 to 45.72 cm	Seattle	NA	NA	NA	NA	NA	NA	NA	NA	NA	NA	NA	NA	NA
07/07/1992	04/27/2019	Apple/crabapple	Malus	Seattle	Washington	-122.2842923	47.68746256	no_info	8025 41St Av Ne	5.08	good	no_info	0 to 15.24 cm	Seattle	NA	NA	NA	NA	NA	NA	NA	NA	NA	NA	NA	NA	NA
05/27/1992	04/27/2019	Purpleleaf plum variety	Prunus cerasifera	Seattle	Washington	-122.3498107	47.68165468	no_info	7218 Fremont Av N	12.7	good	introduced	0 to 15.24 cm	Seattle	NA	NA	NA	NA	NA	NA	NA	NA	NA	NA	NA	NA	NA
06/12/1992	04/27/2019	Purpleleaf plum variety	Prunus cerasifera	Seattle	Washington	-122.3379832	47.66035526	no_info	1612 N 44th St	43.18	good	introduced	30.48 to 45.72 cm	Seattle	NA	NA	NA	NA	NA	NA	NA	NA	NA	NA	NA	NA	NA
07/13/1998	04/27/2019	Deodar cedar	Cedrus deodara	Seattle	Washington	-122.2919216	47.53600742	no_info	7300 Beacon Ave S Median	53.34	excellent	introduced	45.72 to 60.96 cm	Seattle	NA	NA	NA	NA	NA	NA	NA	NA	NA	NA	NA	NA	NA
09/05/2001	04/27/2019	Norway maple	Acer platanoides	Seattle	Washington	-122.3922435	47.56313819	no_info	4457 47th Ave Sw	5.08	excellent	introduced	0 to 15.24 cm	Seattle	NA	NA	NA	NA	NA	NA	NA	NA	NA	NA	NA	NA	NA
09/12/1990	04/27/2019	Scarlet oak	Quercus coccinea	Seattle	Washington	-122.2913078	47.62503689	no_info	600 Lake Washington Blvd	10.16	excellent	introduced	0 to 15.24 cm	Seattle	NA	NA	NA	NA	NA	NA	NA	NA	NA	NA	NA	NA	NA
10/15/1992	04/27/2019	Norway maple	Acer platanoides	Seattle	Washington	-122.3265734	47.56439265	no_info	4400 6th Av S	48.26	good	introduced	45.72 to 60.96 cm	Seattle	NA	NA	NA	NA	NA	NA	NA	NA	NA	NA	NA	NA	NA
09/12/1990	04/27/2019	Double chinese cherry	Prunus serrulata	Seattle	Washington	-122.2987058	47.62345299	no_info	426 26th Ave E	5.08	good	introduced	0 to 15.24 cm	Seattle	NA	NA	NA	NA	NA	NA	NA	NA	NA	NA	NA	NA	NA
08/29/1991	04/27/2019	English midland hawthorn	Crataegus laevigata	Seattle	Washington	-122.3713672	47.63966765	no_info	1024 Mc Graw St	25.4	fair	introduced	15.24 to 30.48 cm	Seattle	NA	NA	NA	NA	NA	NA	NA	NA	NA	NA	NA	NA	NA
08/08/1991	04/27/2019	Littleleaf linden	Tilia cordata	Seattle	Washington	-122.3246959	47.60663047	no_info	701 Terry Av	33.02	good	introduced	30.48 to 45.72 cm	Seattle	NA	NA	NA	NA	NA	NA	NA	NA	NA	NA	NA	NA	NA
09/28/1990	04/27/2019	American linden basswood	Tilia americana	Seattle	Washington	-122.3195894	47.60514532	no_info	321 10th Ave	27.94	good	introduced	15.24 to 30.48 cm	Seattle	NA	NA	NA	NA	NA	NA	NA	NA	NA	NA	NA	NA	NA
09/08/1992	04/27/2019	Golden weeping willow	Salix sepulcralis	Seattle	Washington	-122.3493847	47.71687876	no_info	12032 North Park Av N	33.02	good	introduced	30.48 to 45.72 cm	Seattle	NA	NA	NA	NA	NA	NA	NA	NA	NA	NA	NA	NA	NA
06/22/1992	04/27/2019	Common hawthorn	Crataegus monogyna	Seattle	Washington	-122.3345535	47.65192223	no_info	1911 N 37th St	33.02	good	introduced	30.48 to 45.72 cm	Seattle	NA	NA	NA	NA	NA	NA	NA	NA	NA	NA	NA	NA	NA
06/09/1992	04/27/2019	Katsura tree	Cercidiphyllum japonicum	Seattle	Washington	-122.3089314	47.68339514	no_info	7507 18th Av Ne	10.16	good	introduced	0 to 15.24 cm	Seattle	NA	NA	NA	NA	NA	NA	NA	NA	NA	NA	NA	NA	NA
10/27/1992	04/27/2019	Horse chestnut	Aesculus hippocastanum	Seattle	Washington	-122.3840518	47.56612664	no_info	4112 41St Av Sw	53.34	poor	introduced	45.72 to 60.96 cm	Seattle	NA	NA	NA	NA	NA	NA	NA	NA	NA	NA	NA	NA	NA
09/06/1991	08/18/2019	Double chinese cherry	Prunus serrulata	Seattle	Washington	-122.3877157	47.6419162	no_info	2527 24th Av W	12.7	fair	introduced	0 to 15.24 cm	Seattle	NA	NA	NA	NA	NA	NA	NA	NA	NA	NA	NA	NA	NA
04/16/1993	04/27/2019	Pear	Pyrus	Seattle	Washington	-122.3815439	47.68678615	no_info	1907 Nw 80th St	17.78	good	no_info	15.24 to 30.48 cm	Seattle	NA	NA	NA	NA	NA	NA	NA	NA	NA	NA	NA	NA	NA
11/04/1992	04/27/2019	Thundercloud purpleleaf plum	Prunus cerasifera	Seattle	Washington	-122.3937863	47.55243124	no_info	5455 48th Av Sw	10.16	good	introduced	0 to 15.24 cm	Seattle	NA	NA	NA	NA	NA	NA	NA	NA	NA	NA	NA	NA	NA
06/17/1992	04/27/2019	Leyland cypress	Cupressocyparis leylandii	Seattle	Washington	-122.3202688	47.6836947	no_info	625 Ne 76th St	25.4	good	no_info	15.24 to 30.48 cm	Seattle	NA	NA	NA	NA	NA	NA	NA	NA	NA	NA	NA	NA	NA
03/01/1961	01/16/2020	London plane (tree)	Platanus acerifolia	Seattle	Washington	-122.3489842	47.6244066	no_info	200 Mercer St	96.52	good	introduced	more than 76.2 cm	Seattle	NA	NA	NA	NA	NA	NA	NA	NA	NA	NA	NA	NA	NA
07/11/2004	07/11/2019	Sweetgum	Liquidambar styraciflua	Seattle	Washington	-122.2937	47.543002	no_info	6549 30th Ave S	20.32	fair	introduced	15.24 to 30.48 cm	Seattle	NA	NA	NA	NA	NA	NA	NA	NA	NA	NA	NA	NA	NA
11/10/1992	07/02/2019	European hornbeam	Carpinus betulus	Seattle	Washington	-122.3766749	47.51953277	no_info	9246 35th Ave Sw	38.1	good	introduced	30.48 to 45.72 cm	Seattle	NA	NA	NA	NA	NA	NA	NA	NA	NA	NA	NA	NA	NA
08/23/1991	04/27/2019	European (green) beech	Fagus sylvatica	Seattle	Washington	-122.3579708	47.63165192	no_info	1411 1St Av W	27.94	fair	introduced	15.24 to 30.48 cm	Seattle	NA	NA	NA	NA	NA	NA	NA	NA	NA	NA	NA	NA	NA
09/08/1992	04/27/2019	(sweet) mazzard cherry	Prunus avium	Seattle	Washington	-122.3639902	47.71778867	no_info	12043 6th Av Nw	17.78	poor	introduced	15.24 to 30.48 cm	Seattle	NA	NA	NA	NA	NA	NA	NA	NA	NA	NA	NA	NA	NA
06/23/1992	04/27/2019	Common hawthorn	Crataegus monogyna	Seattle	Washington	-122.2943854	47.67453953	no_info	6219 31St Av Ne	27.94	fair	introduced	15.24 to 30.48 cm	Seattle	NA	NA	NA	NA	NA	NA	NA	NA	NA	NA	NA	NA	NA
09/02/1992	04/27/2019	Blireiana purpleleaf plum	Prunus blireiana	Seattle	Washington	-122.3869153	47.69212846	no_info	8703 Jones Ave Nw	22.86	dead/dying	no_info	15.24 to 30.48 cm	Seattle	NA	NA	NA	NA	NA	NA	NA	NA	NA	NA	NA	NA	NA
08/07/1991	04/27/2019	Red maple	Acer rubrum	Seattle	Washington	-122.3136837	47.58931187	no_info	1526 15th Av S	55.88	good	introduced	45.72 to 60.96 cm	Seattle	NA	NA	NA	NA	NA	NA	NA	NA	NA	NA	NA	NA	NA
08/22/1990	04/27/2019	Sargent cherry	Prunus sargentii	Seattle	Washington	-122.3051262	47.60496042	no_info	319 21St Ave	66.04	fair	introduced	60.96 to 76.2 cm	Seattle	NA	NA	NA	NA	NA	NA	NA	NA	NA	NA	NA	NA	NA
07/01/1992	04/27/2019	Sweetgum	Liquidambar styraciflua	Seattle	Washington	-122.3341865	47.6722426	no_info	6002 Mc Kinley Pl N	17.78	good	introduced	15.24 to 30.48 cm	Seattle	NA	NA	NA	NA	NA	NA	NA	NA	NA	NA	NA	NA	NA
10/16/1992	04/27/2019	Apple/crabapple	Malus	Seattle	Washington	-122.397563	47.54898466	no_info	5948 Beach Dr Sw	17.78	good	no_info	15.24 to 30.48 cm	Seattle	NA	NA	NA	NA	NA	NA	NA	NA	NA	NA	NA	NA	NA
09/12/1990	06/24/2019	Honey locust	Gleditsia triacanthos	Seattle	Washington	-122.302334	47.62396284	no_info	524 23rd Ave E	35.56	good	introduced	30.48 to 45.72 cm	Seattle	NA	NA	NA	NA	NA	NA	NA	NA	NA	NA	NA	NA	NA
06/19/1992	04/27/2019	Grand (giant) fir	Abies grandis	Seattle	Washington	-122.2933379	47.67511507	no_info	6237 32Nd Av Ne	43.18	good	naturally_occurring	30.48 to 45.72 cm	Seattle	NA	NA	NA	NA	NA	NA	NA	NA	NA	NA	NA	NA	NA
09/12/1990	06/17/2019	Red maple	Acer rubrum	Seattle	Washington	-122.2988475	47.6215729	no_info	2529 E Madison St	35.56	fair	introduced	30.48 to 45.72 cm	Seattle	NA	NA	NA	NA	NA	NA	NA	NA	NA	NA	NA	NA	NA
07/18/1991	04/27/2019	Kwanzan flowering cherry	Prunus L.	Seattle	Washington	-122.3204964	47.64567943	no_info	2800 Broadway Av E	15.24	excellent	no_info	0 to 15.24 cm	Seattle	NA	NA	NA	NA	NA	NA	NA	NA	NA	NA	NA	NA	NA
10/29/1992	04/27/2019	(smooth) japanese maple	Acer palmatum	Seattle	Washington	-122.3843407	47.54304287	no_info	4020 Sw Holly St	2.54	poor	introduced	0 to 15.24 cm	Seattle	NA	NA	NA	NA	NA	NA	NA	NA	NA	NA	NA	NA	NA
08/05/1992	04/27/2019	Western hemlock	Tsuga heterophylla	Seattle	Washington	-122.3589027	47.72870426	no_info	136 Nw 136th St	17.78	fair	naturally_occurring	15.24 to 30.48 cm	Seattle	NA	NA	NA	NA	NA	NA	NA	NA	NA	NA	NA	NA	NA
11/10/1992	04/27/2019	Blireiana purpleleaf plum	Prunus blireiana	Seattle	Washington	-122.3852089	47.55574042	no_info	5056 42Nd Av Sw	17.78	poor	no_info	15.24 to 30.48 cm	Seattle	NA	NA	NA	NA	NA	NA	NA	NA	NA	NA	NA	NA	NA
09/25/1992	04/27/2019	Thundercloud purpleleaf plum	Prunus cerasifera	Seattle	Washington	-122.3919366	47.58252872	no_info	2325 47th Av Sw	33.02	good	introduced	30.48 to 45.72 cm	Seattle	NA	NA	NA	NA	NA	NA	NA	NA	NA	NA	NA	NA	NA
07/11/1991	04/27/2019	Yoshino cherry	Prunus yedoensis	Seattle	Washington	-122.3018748	47.55085991	no_info	5800 Beacon Ave S Median	27.94	good	introduced	15.24 to 30.48 cm	Seattle	NA	NA	NA	NA	NA	NA	NA	NA	NA	NA	NA	NA	NA
07/02/1992	04/27/2019	Shirotae flowering cherry	Prunus L.	Seattle	Washington	-122.3243465	47.66320804	no_info	4703 4th Ave Ne	35.56	good	no_info	30.48 to 45.72 cm	Seattle	NA	NA	NA	NA	NA	NA	NA	NA	NA	NA	NA	NA	NA
07/24/1992	04/27/2019	Blireiana purpleleaf plum	Prunus blireiana	Seattle	Washington	-122.2833648	47.67401678	no_info	6204 41St Av Ne	17.78	dead/dying	no_info	15.24 to 30.48 cm	Seattle	NA	NA	NA	NA	NA	NA	NA	NA	NA	NA	NA	NA	NA
09/11/1991	04/27/2019	Purpleleaf plum variety	Prunus cerasifera	Seattle	Washington	-122.3572588	47.6542859	no_info	3901 1St Av Nw	33.02	good	introduced	30.48 to 45.72 cm	Seattle	NA	NA	NA	NA	NA	NA	NA	NA	NA	NA	NA	NA	NA
09/24/1990	04/27/2019	London plane (tree)	Platanus acerifolia	Seattle	Washington	-122.3166373	47.60470125	no_info	300 12th Ave	30.48	poor	introduced	15.24 to 30.48 cm	Seattle	NA	NA	NA	NA	NA	NA	NA	NA	NA	NA	NA	NA	NA
08/03/1991	04/27/2019	Skyline honey locust	Gleditsia triacanthos	Seattle	Washington	-122.3227705	47.59743982	no_info	605 8th Av S	25.4	good	introduced	15.24 to 30.48 cm	Seattle	NA	NA	NA	NA	NA	NA	NA	NA	NA	NA	NA	NA	NA
09/29/1992	04/27/2019	Thundercloud purpleleaf plum	Prunus cerasifera	Seattle	Washington	-122.3906284	47.57849115	no_info	2728 46th Av Sw	25.4	good	introduced	15.24 to 30.48 cm	Seattle	NA	NA	NA	NA	NA	NA	NA	NA	NA	NA	NA	NA	NA
09/26/1990	04/27/2019	Norway maple	Acer platanoides	Seattle	Washington	-122.3220778	47.60439986	no_info	1005 Terrace St	30.48	good	introduced	15.24 to 30.48 cm	Seattle	NA	NA	NA	NA	NA	NA	NA	NA	NA	NA	NA	NA	NA
07/15/1992	04/27/2019	Blireiana purpleleaf plum	Prunus blireiana	Seattle	Washington	-122.2779039	47.67794135	no_info	6814 47th Av Ne	15.24	poor	no_info	0 to 15.24 cm	Seattle	NA	NA	NA	NA	NA	NA	NA	NA	NA	NA	NA	NA	NA
07/28/1992	04/27/2019	Thundercloud purpleleaf plum	Prunus cerasifera	Seattle	Washington	-122.2828287	47.67124324	no_info	4044 Ne 58th St	10.16	excellent	introduced	0 to 15.24 cm	Seattle	NA	NA	NA	NA	NA	NA	NA	NA	NA	NA	NA	NA	NA
07/18/1991	04/27/2019	(european) white birch	Betula pendula	Seattle	Washington	-122.3200257	47.64568009	no_info	918 E Hamlin St	40.64	fair	introduced	30.48 to 45.72 cm	Seattle	NA	NA	NA	NA	NA	NA	NA	NA	NA	NA	NA	NA	NA
09/03/1991	08/16/2019	Shore pine	Pinus contorta	Seattle	Washington	-122.3929719	47.65376446	no_info	3717 28th Av W	15.24	fair	naturally_occurring	0 to 15.24 cm	Seattle	NA	NA	NA	NA	NA	NA	NA	NA	NA	NA	NA	NA	NA
08/03/1991	04/27/2019	Skyline honey locust	Gleditsia triacanthos	Seattle	Washington	-122.3234475	47.59743918	no_info	705 S Weller St	15.24	good	introduced	0 to 15.24 cm	Seattle	NA	NA	NA	NA	NA	NA	NA	NA	NA	NA	NA	NA	NA
05/29/1992	04/27/2019	English midland hawthorn	Crataegus laevigata	Seattle	Washington	-122.3429562	47.68988125	no_info	1130 N 84th St	20.32	fair	introduced	15.24 to 30.48 cm	Seattle	NA	NA	NA	NA	NA	NA	NA	NA	NA	NA	NA	NA	NA
08/25/1991	04/27/2019	English midland hawthorn	Crataegus laevigata	Seattle	Washington	-122.3697702	47.64425195	no_info	919 Newell St	30.48	fair	introduced	15.24 to 30.48 cm	Seattle	NA	NA	NA	NA	NA	NA	NA	NA	NA	NA	NA	NA	NA
07/31/1991	03/03/2020	Red oak	Quercus rubra	Seattle	Washington	-122.3311058	47.60258812	no_info	514 3rd Ave	22.86	poor	introduced	15.24 to 30.48 cm	Seattle	NA	NA	NA	NA	NA	NA	NA	NA	NA	NA	NA	NA	NA
11/01/2002	07/30/2019	Forest pansy redbud	Cercis canadensis	Seattle	Washington	-122.2817468	47.55870649	no_info	3938 S Edmunds St	7.62	excellent	introduced	0 to 15.24 cm	Seattle	NA	NA	NA	NA	NA	NA	NA	NA	NA	NA	NA	NA	NA
07/16/1992	04/27/2019	Purpleleaf plum variety	Prunus cerasifera	Seattle	Washington	-122.2788382	47.68160648	no_info	4514 Ne 73rd St	20.32	dead/dying	introduced	15.24 to 30.48 cm	Seattle	NA	NA	NA	NA	NA	NA	NA	NA	NA	NA	NA	NA	NA
09/03/1992	04/27/2019	Katsura tree	Cercidiphyllum japonicum	Seattle	Washington	-122.3841518	47.69737049	no_info	9339 22Nd Ave Nw	60.96	good	introduced	45.72 to 60.96 cm	Seattle	NA	NA	NA	NA	NA	NA	NA	NA	NA	NA	NA	NA	NA
09/21/1992	04/27/2019	Trinity pear	Pyrus calleryana	Seattle	Washington	-122.3156415	47.70861686	no_info	1050 Ne Northgate Wy	22.86	good	introduced	15.24 to 30.48 cm	Seattle	NA	NA	NA	NA	NA	NA	NA	NA	NA	NA	NA	NA	NA
09/03/1991	04/27/2019	(european) white birch	Betula pendula	Seattle	Washington	-122.3563766	47.62320314	no_info	434 Queen Anne Av N	15.24	fair	introduced	0 to 15.24 cm	Seattle	NA	NA	NA	NA	NA	NA	NA	NA	NA	NA	NA	NA	NA
07/30/1992	04/27/2019	Common (fruiting) pear tree	Pyrus communis	Seattle	Washington	-122.3054225	47.68322665	no_info	7501 21St Av Ne	2.54	good	introduced	0 to 15.24 cm	Seattle	NA	NA	NA	NA	NA	NA	NA	NA	NA	NA	NA	NA	NA
09/09/1991	08/15/2019	Thundercloud purpleleaf plum	Prunus cerasifera	Seattle	Washington	-122.3948798	47.63372126	no_info	2911 Garfield St	38.1	excellent	introduced	30.48 to 45.72 cm	Seattle	NA	NA	NA	NA	NA	NA	NA	NA	NA	NA	NA	NA	NA
07/21/1992	04/27/2019	Blireiana purpleleaf plum	Prunus blireiana	Seattle	Washington	-122.2596773	47.6721332	no_info	6320 Ne 60th St	30.48	fair	no_info	15.24 to 30.48 cm	Seattle	NA	NA	NA	NA	NA	NA	NA	NA	NA	NA	NA	NA	NA
07/23/1999	07/30/2019	Douglas fir	Pseudotsuga menziesii	Seattle	Washington	-122.2731741	47.55787679	no_info	4900 48th Ave S	53.34	good	naturally_occurring	45.72 to 60.96 cm	Seattle	NA	NA	NA	NA	NA	NA	NA	NA	NA	NA	NA	NA	NA
05/27/1992	04/27/2019	English midland hawthorn	Crataegus laevigata	Seattle	Washington	-122.3872655	47.6745088	no_info	2257 Nw 63rd St	33.02	poor	introduced	30.48 to 45.72 cm	Seattle	NA	NA	NA	NA	NA	NA	NA	NA	NA	NA	NA	NA	NA
09/04/1992	04/27/2019	Common hawthorn	Crataegus monogyna	Seattle	Washington	-122.3461492	47.70623613	no_info	10537 Whitman Av N	25.4	good	introduced	15.24 to 30.48 cm	Seattle	NA	NA	NA	NA	NA	NA	NA	NA	NA	NA	NA	NA	NA
07/31/1991	09/13/2019	Sweetgum	Liquidambar styraciflua	Seattle	Washington	-122.3246803	47.61513912	no_info	1531 Belmont Ave	45.72	good	introduced	30.48 to 45.72 cm	Seattle	NA	NA	NA	NA	NA	NA	NA	NA	NA	NA	NA	NA	NA
12/18/1991	04/27/2019	Red sunset red maple	Acer rubrum	Seattle	Washington	-122.3570299	47.63826218	no_info	2135 Queen Anne Av N	30.48	excellent	introduced	15.24 to 30.48 cm	Seattle	NA	NA	NA	NA	NA	NA	NA	NA	NA	NA	NA	NA	NA
08/27/1992	04/27/2019	Blireiana purpleleaf plum	Prunus blireiana	Seattle	Washington	-122.3466585	47.69206688	no_info	910 N 87th St	20.32	good	no_info	15.24 to 30.48 cm	Seattle	NA	NA	NA	NA	NA	NA	NA	NA	NA	NA	NA	NA	NA
NA	04/27/2019	Dogwood	Cornus	Seattle	Washington	-122.2961	47.562799	no_info	4407 29th Ave S	5.08	good	no_info	0 to 15.24 cm	Seattle	NA	NA	NA	NA	NA	NA	NA	NA	NA	NA	NA	NA	NA
06/10/1992	04/27/2019	Purpleleaf plum variety	Prunus cerasifera	Seattle	Washington	-122.3044456	47.68515043	no_info	7705 22Nd Av Ne	30.48	fair	introduced	15.24 to 30.48 cm	Seattle	NA	NA	NA	NA	NA	NA	NA	NA	NA	NA	NA	NA	NA
07/17/1991	04/27/2019	Common (fruiting) pear tree	Pyrus communis	Seattle	Washington	-122.2899822	47.62505935	no_info	603 33rd Av E	2.54	excellent	introduced	0 to 15.24 cm	Seattle	NA	NA	NA	NA	NA	NA	NA	NA	NA	NA	NA	NA	NA
11/05/1992	06/30/2019	Yoshino cherry	Prunus yedoensis	Seattle	Washington	-122.3910601	47.55096519	no_info	5642 46th Ave Sw	17.78	good	introduced	15.24 to 30.48 cm	Seattle	NA	NA	NA	NA	NA	NA	NA	NA	NA	NA	NA	NA	NA
08/19/1991	07/29/2019	Western red cedar	Thuja plicata	Seattle	Washington	-122.2779524	47.55335376	no_info	4431 S Brandon St	147.32	good	naturally_occurring	more than 76.2 cm	Seattle	NA	NA	NA	NA	NA	NA	NA	NA	NA	NA	NA	NA	NA
07/26/1991	04/27/2019	Purpleleaf plum variety	Prunus cerasifera	Seattle	Washington	-122.3180354	47.63707973	no_info	1937 11th Av E	15.24	excellent	introduced	0 to 15.24 cm	Seattle	NA	NA	NA	NA	NA	NA	NA	NA	NA	NA	NA	NA	NA
08/03/1992	04/27/2019	Thundercloud purpleleaf plum	Prunus cerasifera	Seattle	Washington	-122.2842269	47.70140904	no_info	10010 42Nd Av Ne	22.86	good	introduced	15.24 to 30.48 cm	Seattle	NA	NA	NA	NA	NA	NA	NA	NA	NA	NA	NA	NA	NA
08/27/1991	04/27/2019	London plane (tree)	Platanus acerifolia	Seattle	Washington	-122.3541849	47.62426071	no_info	533 Warren Av N	53.34	good	introduced	45.72 to 60.96 cm	Seattle	NA	NA	NA	NA	NA	NA	NA	NA	NA	NA	NA	NA	NA
08/24/1992	04/27/2019	Western red cedar	Thuja plicata	Seattle	Washington	-122.3309412	47.73051441	no_info	2312 N 140th St	66.04	good	naturally_occurring	60.96 to 76.2 cm	Seattle	NA	NA	NA	NA	NA	NA	NA	NA	NA	NA	NA	NA	NA
07/30/1992	04/27/2019	Apple/crabapple	Malus	Seattle	Washington	-122.2743555	47.67120815	no_info	4919 Stanford Av Ne	5.08	good	no_info	0 to 15.24 cm	Seattle	NA	NA	NA	NA	NA	NA	NA	NA	NA	NA	NA	NA	NA
11/02/1992	06/30/2019	Kwanzan flowering cherry	Prunus L.	Seattle	Washington	-122.3886996	47.5480707	no_info	6011 44th Ave Sw	25.4	good	no_info	15.24 to 30.48 cm	Seattle	NA	NA	NA	NA	NA	NA	NA	NA	NA	NA	NA	NA	NA
11/02/1992	01/16/2020	Kwanzan flowering cherry	Prunus L.	Seattle	Washington	-122.3805693	47.53304743	no_info	7716 38th Ave Sw	43.18	good	no_info	30.48 to 45.72 cm	Seattle	NA	NA	NA	NA	NA	NA	NA	NA	NA	NA	NA	NA	NA
09/11/1991	04/27/2019	Cherry/plum/laurel	Prunus	Seattle	Washington	-122.3598074	47.68469372	no_info	141 Nw 77th St	38.1	excellent	no_info	30.48 to 45.72 cm	Seattle	NA	NA	NA	NA	NA	NA	NA	NA	NA	NA	NA	NA	NA
09/04/1991	04/27/2019	Leyland cypress	Cupressocyparis leylandii	Seattle	Washington	-122.3736378	47.64153992	no_info	2530 13th Av W	5.08	excellent	no_info	0 to 15.24 cm	Seattle	NA	NA	NA	NA	NA	NA	NA	NA	NA	NA	NA	NA	NA
06/25/1992	04/27/2019	Purpleleaf plum variety	Prunus cerasifera	Seattle	Washington	-122.3233554	47.67351996	no_info	6040 5th Av Ne	30.48	good	introduced	15.24 to 30.48 cm	Seattle	NA	NA	NA	NA	NA	NA	NA	NA	NA	NA	NA	NA	NA
09/17/1991	04/27/2019	Thundercloud purpleleaf plum	Prunus cerasifera	Seattle	Washington	-122.3944246	47.6694204	no_info	2833 Nw 56th St	35.56	fair	introduced	30.48 to 45.72 cm	Seattle	NA	NA	NA	NA	NA	NA	NA	NA	NA	NA	NA	NA	NA
05/15/2002	04/27/2019	Barked himalayan (jacque white	Betula utilis	Seattle	Washington	-122.3396107	47.6966352	no_info	9224 Ashworth Ave N	7.62	good	introduced	0 to 15.24 cm	Seattle	NA	NA	NA	NA	NA	NA	NA	NA	NA	NA	NA	NA	NA
08/25/1999	04/27/2019	Akebono cherry	Prunus yedoensis	Seattle	Washington	-122.302005	47.68600725	no_info	7756 Ravenna Av Ne	2.54	excellent	introduced	0 to 15.24 cm	Seattle	NA	NA	NA	NA	NA	NA	NA	NA	NA	NA	NA	NA	NA
08/17/2014	04/27/2019	Blireiana purpleleaf plum	Prunus blireiana	Seattle	Washington	-122.3596032	47.68479242	no_info	136 Nw 77th St	7.62	fair	no_info	0 to 15.24 cm	Seattle	NA	NA	NA	NA	NA	NA	NA	NA	NA	NA	NA	NA	NA
07/18/2003	04/27/2019	Norway maple	Acer platanoides	Seattle	Washington	-122.3405179	47.60950111	no_info	1516 1St Ave	43.18	good	introduced	30.48 to 45.72 cm	Seattle	NA	NA	NA	NA	NA	NA	NA	NA	NA	NA	NA	NA	NA
06/23/1992	04/27/2019	English midland hawthorn	Crataegus laevigata	Seattle	Washington	-122.2939281	47.67097808	no_info	5721 31St Av Ne	33.02	fair	introduced	30.48 to 45.72 cm	Seattle	NA	NA	NA	NA	NA	NA	NA	NA	NA	NA	NA	NA	NA
11/05/1992	04/27/2019	Vine maple	Acer circinatum	Seattle	Washington	-122.3901314	47.52094227	no_info	9214 45th Av Sw	2.54	fair	naturally_occurring	0 to 15.24 cm	Seattle	NA	NA	NA	NA	NA	NA	NA	NA	NA	NA	NA	NA	NA
11/12/1992	04/27/2019	Crimean linden	Tilia euchlora	Seattle	Washington	-122.3764941	47.549248	no_info	5927 35th Av Sw	40.64	good	no_info	30.48 to 45.72 cm	Seattle	NA	NA	NA	NA	NA	NA	NA	NA	NA	NA	NA	NA	NA
05/26/1992	04/27/2019	Douglas fir	Pseudotsuga menziesii	Seattle	Washington	-122.3499512	47.6820175	no_info	7309 Fremont Av N	10.16	poor	naturally_occurring	0 to 15.24 cm	Seattle	NA	NA	NA	NA	NA	NA	NA	NA	NA	NA	NA	NA	NA
05/26/1992	04/27/2019	Eastern white pine	Pinus strobus	Seattle	Washington	-122.3548108	47.681854	no_info	310 N 73rd St	63.5	excellent	introduced	60.96 to 76.2 cm	Seattle	NA	NA	NA	NA	NA	NA	NA	NA	NA	NA	NA	NA	NA
09/22/1992	04/27/2019	Littleleaf linden	Tilia cordata	Seattle	Washington	-122.3178971	47.70556833	no_info	10520 9th Av Ne	45.72	good	introduced	30.48 to 45.72 cm	Seattle	NA	NA	NA	NA	NA	NA	NA	NA	NA	NA	NA	NA	NA
08/12/1991	04/27/2019	Sycamore maple	Acer pseudoplatanus	Seattle	Washington	-122.3184754	47.60176801	no_info	1022 E Yesler Wy	63.5	excellent	introduced	60.96 to 76.2 cm	Seattle	NA	NA	NA	NA	NA	NA	NA	NA	NA	NA	NA	NA	NA
08/28/1991	04/27/2019	Douglas fir	Pseudotsuga menziesii	Seattle	Washington	-122.3690059	47.63444578	no_info	1618 9th Av W	5.08	fair	naturally_occurring	0 to 15.24 cm	Seattle	NA	NA	NA	NA	NA	NA	NA	NA	NA	NA	NA	NA	NA
09/08/1992	04/27/2019	Common (euro) mountain ash	Sorbus aucuparia	Seattle	Washington	-122.3504329	47.71409265	no_info	11557 Fremont Av N	27.94	dead/dying	introduced	15.24 to 30.48 cm	Seattle	NA	NA	NA	NA	NA	NA	NA	NA	NA	NA	NA	NA	NA
08/28/1992	04/27/2019	Red sunset red maple	Acer rubrum	Seattle	Washington	-122.3633187	47.70120296	no_info	9725 Holman rd Nw	22.86	fair	introduced	15.24 to 30.48 cm	Seattle	NA	NA	NA	NA	NA	NA	NA	NA	NA	NA	NA	NA	NA
10/30/1992	04/27/2019	Green (red) ash	Fraxinus pennsylvanica	Seattle	Washington	-122.3766418	47.54179312	no_info	6735 35th Av Sw	35.56	fair	introduced	30.48 to 45.72 cm	Seattle	NA	NA	NA	NA	NA	NA	NA	NA	NA	NA	NA	NA	NA
07/31/1991	04/27/2019	Sweetgum	Liquidambar styraciflua	Seattle	Washington	-122.3363475	47.61024193	no_info	1400 4th Av	27.94	fair	introduced	15.24 to 30.48 cm	Seattle	NA	NA	NA	NA	NA	NA	NA	NA	NA	NA	NA	NA	NA
07/27/1992	04/27/2019	(european) white birch	Betula pendula	Seattle	Washington	-122.2913354	47.66407958	no_info	4741 34th Av Ne	25.4	fair	introduced	15.24 to 30.48 cm	Seattle	NA	NA	NA	NA	NA	NA	NA	NA	NA	NA	NA	NA	NA
07/19/1991	04/27/2019	London plane (tree)	Platanus acerifolia	Seattle	Washington	-122.3200916	47.64556955	no_info	2731 10th Av E	30.48	good	introduced	15.24 to 30.48 cm	Seattle	NA	NA	NA	NA	NA	NA	NA	NA	NA	NA	NA	NA	NA
09/11/1990	09/16/2019	Emerald queen norway maple	Acer platanoides	Seattle	Washington	-122.3124013	47.63197618	no_info	1246 15th Ave E	40.64	fair	introduced	30.48 to 45.72 cm	Seattle	NA	NA	NA	NA	NA	NA	NA	NA	NA	NA	NA	NA	NA
08/20/2001	07/04/2019	Barked himalayan (jacque white	Betula utilis	Seattle	Washington	-122.378024	47.52162032	no_info	9042 36th Ave Sw	17.78	excellent	introduced	15.24 to 30.48 cm	Seattle	NA	NA	NA	NA	NA	NA	NA	NA	NA	NA	NA	NA	NA
07/13/1992	04/27/2019	(sweet) mazzard cherry	Prunus avium	Seattle	Washington	-122.3582898	47.6650839	no_info	122 Nw 50th St	48.26	good	introduced	45.72 to 60.96 cm	Seattle	NA	NA	NA	NA	NA	NA	NA	NA	NA	NA	NA	NA	NA
08/23/1991	04/27/2019	Red maple	Acer rubrum	Seattle	Washington	-122.2999602	47.54437159	no_info	6500 Beacon Av S	40.64	good	introduced	30.48 to 45.72 cm	Seattle	NA	NA	NA	NA	NA	NA	NA	NA	NA	NA	NA	NA	NA
07/29/1991	04/27/2019	Honey locust	Gleditsia triacanthos	Seattle	Washington	-122.3303331	47.62119602	no_info	300 Yale Ave N	15.24	fair	introduced	0 to 15.24 cm	Seattle	NA	NA	NA	NA	NA	NA	NA	NA	NA	NA	NA	NA	NA
08/29/1990	09/16/2019	Pyramidal (pyramidal european)	Carpinus betulus	Seattle	Washington	-122.3073624	47.62980134	no_info	1139 19th Ave E	48.26	excellent	introduced	45.72 to 60.96 cm	Seattle	NA	NA	NA	NA	NA	NA	NA	NA	NA	NA	NA	NA	NA
06/30/1993	04/27/2019	Katsura tree	Cercidiphyllum japonicum	Seattle	Washington	-122.30596	47.62912577	no_info	1114 20th Av E	10.16	excellent	introduced	0 to 15.24 cm	Seattle	NA	NA	NA	NA	NA	NA	NA	NA	NA	NA	NA	NA	NA
05/21/1992	04/27/2019	Western red cedar	Thuja plicata	Seattle	Washington	-122.3537561	47.6877168	no_info	334 N 81St St	17.78	fair	naturally_occurring	15.24 to 30.48 cm	Seattle	NA	NA	NA	NA	NA	NA	NA	NA	NA	NA	NA	NA	NA
05/27/1992	04/27/2019	Callery pear	Pyrus calleryana	Seattle	Washington	-122.3498129	47.68395794	no_info	701 N 76th St	5.08	good	introduced	0 to 15.24 cm	Seattle	NA	NA	NA	NA	NA	NA	NA	NA	NA	NA	NA	NA	NA
07/17/1991	04/27/2019	Common (japanese) zelkova	Zelkova serrata	Seattle	Washington	-122.289621	47.62722739	no_info	831 33rd Av E	7.62	excellent	introduced	0 to 15.24 cm	Seattle	NA	NA	NA	NA	NA	NA	NA	NA	NA	NA	NA	NA	NA
08/06/2008	04/27/2019	(smooth) japanese maple	Acer palmatum	Seattle	Washington	-122.3267384	47.65632719	no_info	4026 2Nd Ave Ne	12.7	excellent	introduced	0 to 15.24 cm	Seattle	NA	NA	NA	NA	NA	NA	NA	NA	NA	NA	NA	NA	NA
09/11/1990	04/27/2019	Cornelian cherry	Cornus mas	Seattle	Washington	-122.3034486	47.63183167	no_info	1240 23rd Ave E	10.16	excellent	introduced	0 to 15.24 cm	Seattle	NA	NA	NA	NA	NA	NA	NA	NA	NA	NA	NA	NA	NA
12/18/1991	04/27/2019	Callery pear	Pyrus calleryana	Seattle	Washington	-122.286864	47.58212417	no_info	2318 Shoreland Dr S	15.24	excellent	introduced	0 to 15.24 cm	Seattle	NA	NA	NA	NA	NA	NA	NA	NA	NA	NA	NA	NA	NA
02/01/2001	04/27/2019	Double chinese cherry	Prunus serrulata	Seattle	Washington	-122.3525754	47.67793407	no_info	6700 Dayton Av N	7.62	poor	introduced	0 to 15.24 cm	Seattle	NA	NA	NA	NA	NA	NA	NA	NA	NA	NA	NA	NA	NA
08/24/1992	04/27/2019	Thundercloud purpleleaf plum	Prunus cerasifera	Seattle	Washington	-122.3341272	47.7264226	no_info	13424 Meridian Av N	35.56	good	introduced	30.48 to 45.72 cm	Seattle	NA	NA	NA	NA	NA	NA	NA	NA	NA	NA	NA	NA	NA
09/11/1990	04/27/2019	Armstrong freeman (red) maple	Acer freemanii	Seattle	Washington	-122.3055423	47.61759149	no_info	1802 1/2 E Madison St	43.18	fair	introduced	30.48 to 45.72 cm	Seattle	NA	NA	NA	NA	NA	NA	NA	NA	NA	NA	NA	NA	NA
08/28/2005	08/30/2019	Apple serviceberry	Amelanchier grandiflora	Seattle	Washington	-122.3741855	47.54291414	no_info	3208 Sw Holly St	12.7	good	no_info	0 to 15.24 cm	Seattle	NA	NA	NA	NA	NA	NA	NA	NA	NA	NA	NA	NA	NA
11/09/1992	04/27/2019	Kwanzan flowering cherry	Prunus L.	Seattle	Washington	-122.3828018	47.55461337	no_info	5230 40th Av Sw	10.16	poor	no_info	0 to 15.24 cm	Seattle	NA	NA	NA	NA	NA	NA	NA	NA	NA	NA	NA	NA	NA
10/21/1992	04/27/2019	Red maple	Acer rubrum	Seattle	Washington	-122.3786791	47.56173849	no_info	4600 37th Av Sw	15.24	fair	introduced	0 to 15.24 cm	Seattle	NA	NA	NA	NA	NA	NA	NA	NA	NA	NA	NA	NA	NA
09/10/1991	04/27/2019	Thundercloud purpleleaf plum	Prunus cerasifera	Seattle	Washington	-122.3607242	47.68784298	no_info	302 Nw 81St St	17.78	good	introduced	15.24 to 30.48 cm	Seattle	NA	NA	NA	NA	NA	NA	NA	NA	NA	NA	NA	NA	NA
06/09/1992	04/27/2019	Honey locust	Gleditsia triacanthos	Seattle	Washington	-122.3284063	47.6776326	no_info	6700 E Green Lake Wy N	30.48	good	introduced	15.24 to 30.48 cm	Seattle	NA	NA	NA	NA	NA	NA	NA	NA	NA	NA	NA	NA	NA
07/09/1999	07/11/2019	Newport purpleleaf plum	Prunus L.	Seattle	Washington	-122.2819855	47.53397884	no_info	7601 40th Ave S	10.16	fair	no_info	0 to 15.24 cm	Seattle	NA	NA	NA	NA	NA	NA	NA	NA	NA	NA	NA	NA	NA
09/10/1991	04/27/2019	Yellow birch	Betula alleghaniensis	Seattle	Washington	-122.348637	47.6550508	no_info	3930 Linden Av N	33.02	fair	introduced	30.48 to 45.72 cm	Seattle	NA	NA	NA	NA	NA	NA	NA	NA	NA	NA	NA	NA	NA
NA	04/27/2019	Willow oak	Quercus phellos	Seattle	Washington	-122.3533	47.617732	no_info	2801 1St Av	10.16	good	introduced	0 to 15.24 cm	Seattle	NA	NA	NA	NA	NA	NA	NA	NA	NA	NA	NA	NA	NA
05/11/1992	04/27/2019	English midland hawthorn	Crataegus laevigata	Seattle	Washington	-122.3832015	47.69029799	no_info	2015 Nw 85th St	20.32	poor	introduced	15.24 to 30.48 cm	Seattle	NA	NA	NA	NA	NA	NA	NA	NA	NA	NA	NA	NA	NA
09/24/1992	04/27/2019	Portugal laurel	Prunus lusitanica	Seattle	Washington	-122.3888106	47.58546713	no_info	1940 45th Av Sw	30.48	good	introduced	15.24 to 30.48 cm	Seattle	NA	NA	NA	NA	NA	NA	NA	NA	NA	NA	NA	NA	NA
09/08/1992	04/27/2019	Thundercloud purpleleaf plum	Prunus cerasifera	Seattle	Washington	-122.3596827	47.71943129	no_info	12259 2Nd Av Nw	7.62	good	introduced	0 to 15.24 cm	Seattle	NA	NA	NA	NA	NA	NA	NA	NA	NA	NA	NA	NA	NA
09/27/2000	04/27/2019	Pacific sunset maple	Acer truncatum	Seattle	Washington	-122.3710512	47.57523011	no_info	3200 Harbor Ave S	30.48	good	introduced	15.24 to 30.48 cm	Seattle	NA	NA	NA	NA	NA	NA	NA	NA	NA	NA	NA	NA	NA
09/26/1990	04/27/2019	Norway maple	Acer platanoides	Seattle	Washington	-122.3213712	47.60492735	no_info	1007 Terrace St	33.02	fair	introduced	30.48 to 45.72 cm	Seattle	NA	NA	NA	NA	NA	NA	NA	NA	NA	NA	NA	NA	NA
07/07/1992	04/27/2019	Purpleleaf plum variety	Prunus cerasifera	Seattle	Washington	-122.286446	47.68795061	no_info	8045 39th Av Ne	15.24	fair	introduced	0 to 15.24 cm	Seattle	NA	NA	NA	NA	NA	NA	NA	NA	NA	NA	NA	NA	NA
05/15/1992	04/27/2019	Norwegian sunset maple	Acer truncatum	Seattle	Washington	-122.3844242	47.677657	no_info	2205 Nw 67th St	45.72	good	introduced	30.48 to 45.72 cm	Seattle	NA	NA	NA	NA	NA	NA	NA	NA	NA	NA	NA	NA	NA
07/06/1992	04/27/2019	Autumn flowering cherry	Prunus subhirtella	Seattle	Washington	-122.336204	47.6635348	no_info	4718 Wallingford Ave N	15.24	fair	introduced	0 to 15.24 cm	Seattle	NA	NA	NA	NA	NA	NA	NA	NA	NA	NA	NA	NA	NA
08/21/1992	04/27/2019	Douglas fir	Pseudotsuga menziesii	Seattle	Washington	-122.3314843	47.73257475	no_info	14310 Corliss Av N	91.44	good	naturally_occurring	more than 76.2 cm	Seattle	NA	NA	NA	NA	NA	NA	NA	NA	NA	NA	NA	NA	NA
09/17/1990	09/16/2019	American (white) elm	Ulmus americana	Seattle	Washington	-122.3157798	47.62352857	no_info	515 13th Ave E	66.04	fair	introduced	60.96 to 76.2 cm	Seattle	NA	NA	NA	NA	NA	NA	NA	NA	NA	NA	NA	NA	NA
08/23/1991	04/27/2019	Red oak	Quercus rubra	Seattle	Washington	-122.3448776	47.63783429	no_info	2121 Aurora Av N	55.88	good	introduced	45.72 to 60.96 cm	Seattle	NA	NA	NA	NA	NA	NA	NA	NA	NA	NA	NA	NA	NA
08/28/1990	04/27/2019	Double chinese cherry	Prunus serrulata	Seattle	Washington	-122.3101428	47.60815016	no_info	1700 E Cherry St	12.7	fair	introduced	0 to 15.24 cm	Seattle	NA	NA	NA	NA	NA	NA	NA	NA	NA	NA	NA	NA	NA
08/30/1991	08/16/2019	Double chinese cherry	Prunus serrulata	Seattle	Washington	-122.3996067	47.65157802	no_info	3435 33rd Av W	30.48	excellent	introduced	15.24 to 30.48 cm	Seattle	NA	NA	NA	NA	NA	NA	NA	NA	NA	NA	NA	NA	NA
08/27/1991	04/27/2019	California bay oregon myrtle	Umbellularia californica	Seattle	Washington	-122.3645748	47.63771365	no_info	519 Crockett St	20.32	excellent	introduced	15.24 to 30.48 cm	Seattle	NA	NA	NA	NA	NA	NA	NA	NA	NA	NA	NA	NA	NA
06/11/1992	04/27/2019	Sweetgum	Liquidambar styraciflua	Seattle	Washington	-122.3226599	47.68962458	no_info	8320 5th Av Ne	7.62	fair	introduced	0 to 15.24 cm	Seattle	NA	NA	NA	NA	NA	NA	NA	NA	NA	NA	NA	NA	NA
NA	04/27/2019	Honey locust	Gleditsia triacanthos	Seattle	Washington	-122.3518	47.620319	no_info	100 2Nd Av	40.64	fair	introduced	30.48 to 45.72 cm	Seattle	NA	NA	NA	NA	NA	NA	NA	NA	NA	NA	NA	NA	NA
05/31/2000	04/27/2019	NA	NA	Seattle	Washington	-122.3877766	47.58735134	no_info	1721 44 Av Sw	5.08	dead/dying	no_info	0 to 15.24 cm	Seattle	NA	NA	NA	NA	NA	NA	NA	NA	NA	NA	NA	NA	NA
08/03/1991	04/27/2019	Skyline honey locust	Gleditsia triacanthos	Seattle	Washington	-122.3225567	47.5981857	no_info	725 S King St	27.94	good	introduced	15.24 to 30.48 cm	Seattle	NA	NA	NA	NA	NA	NA	NA	NA	NA	NA	NA	NA	NA
09/18/1960	09/11/2019	Double horse chestnut	Aesculus hippocastanum	Seattle	Washington	-122.3246614	47.61207654	no_info	1204 Minor Ave	50.8	excellent	introduced	45.72 to 60.96 cm	Seattle	NA	NA	NA	NA	NA	NA	NA	NA	NA	NA	NA	NA	NA
07/05/1990	06/19/2019	Red sunset red maple	Acer rubrum	Seattle	Washington	-122.2946186	47.61303367	no_info	1406 29th Ave	48.26	fair	introduced	45.72 to 60.96 cm	Seattle	NA	NA	NA	NA	NA	NA	NA	NA	NA	NA	NA	NA	NA
07/29/1991	04/27/2019	Honey locust	Gleditsia triacanthos	Seattle	Washington	-122.3303362	47.62130292	no_info	300 Yale Ave N	20.32	good	introduced	15.24 to 30.48 cm	Seattle	NA	NA	NA	NA	NA	NA	NA	NA	NA	NA	NA	NA	NA
07/13/1992	04/27/2019	Blireiana purpleleaf plum	Prunus blireiana	Seattle	Washington	-122.2849325	47.6798564	no_info	7012 40th Av Ne	10.16	fair	no_info	0 to 15.24 cm	Seattle	NA	NA	NA	NA	NA	NA	NA	NA	NA	NA	NA	NA	NA
09/20/1990	09/16/2019	Common hawthorn	Crataegus monogyna	Seattle	Washington	-122.3156088	47.62795034	no_info	946 13th Ave E	15.24	fair	introduced	0 to 15.24 cm	Seattle	NA	NA	NA	NA	NA	NA	NA	NA	NA	NA	NA	NA	NA
08/07/1992	08/04/2019	Western hemlock	Tsuga heterophylla	Seattle	Washington	-122.3004753	47.6922348	no_info	8711 25th Pl Ne	99.06	good	naturally_occurring	more than 76.2 cm	Seattle	NA	NA	NA	NA	NA	NA	NA	NA	NA	NA	NA	NA	NA
06/19/1992	04/27/2019	Littleleaf linden	Tilia cordata	Seattle	Washington	-122.3181242	47.67869934	no_info	801 Ne 69th St	5.08	good	introduced	0 to 15.24 cm	Seattle	NA	NA	NA	NA	NA	NA	NA	NA	NA	NA	NA	NA	NA
08/02/1991	04/27/2019	Honey locust	Gleditsia triacanthos	Seattle	Washington	-122.3492546	47.61721916	no_info	2709 3rd Av	40.64	good	introduced	30.48 to 45.72 cm	Seattle	NA	NA	NA	NA	NA	NA	NA	NA	NA	NA	NA	NA	NA
07/24/1991	04/27/2019	Apple/crabapple	Malus	Seattle	Washington	-122.2779992	47.63916322	no_info	4202 E Lynn St	7.62	excellent	no_info	0 to 15.24 cm	Seattle	NA	NA	NA	NA	NA	NA	NA	NA	NA	NA	NA	NA	NA
09/05/1991	08/19/2019	Orchard (common) apple	Malus domestica	Seattle	Washington	-122.4068113	47.64076273	no_info	2462 Westmont Wy W	15.24	excellent	introduced	0 to 15.24 cm	Seattle	NA	NA	NA	NA	NA	NA	NA	NA	NA	NA	NA	NA	NA
10/14/1992	04/27/2019	Yoshino cherry	Prunus yedoensis	Seattle	Washington	-122.3782266	47.57448143	no_info	3237 37th Av Sw	2.54	fair	introduced	0 to 15.24 cm	Seattle	NA	NA	NA	NA	NA	NA	NA	NA	NA	NA	NA	NA	NA
05/21/1992	04/27/2019	Callery pear	Pyrus calleryana	Seattle	Washington	-122.3540532	47.68843399	no_info	326 N 82Nd St	5.08	fair	introduced	0 to 15.24 cm	Seattle	NA	NA	NA	NA	NA	NA	NA	NA	NA	NA	NA	NA	NA
06/22/1992	04/27/2019	Crimson king norway maple	Acer platanoides	Seattle	Washington	-122.3387627	47.6512552	no_info	3629 Woodlawn Ave N	43.18	fair	introduced	30.48 to 45.72 cm	Seattle	NA	NA	NA	NA	NA	NA	NA	NA	NA	NA	NA	NA	NA
05/27/1992	04/27/2019	English midland hawthorn	Crataegus laevigata	Seattle	Washington	-122.3491523	47.68260944	no_info	714 N 74th St	33.02	fair	introduced	30.48 to 45.72 cm	Seattle	NA	NA	NA	NA	NA	NA	NA	NA	NA	NA	NA	NA	NA
07/29/1991	09/18/2019	Thundercloud purpleleaf plum	Prunus cerasifera	Seattle	Washington	-122.3200042	47.63470963	no_info	1656 10th Av E	15.24	good	introduced	0 to 15.24 cm	Seattle	NA	NA	NA	NA	NA	NA	NA	NA	NA	NA	NA	NA	NA
10/29/1992	06/30/2019	Thundercloud purpleleaf plum	Prunus cerasifera	Seattle	Washington	-122.3871217	47.54205339	no_info	6910 California Ave Sw	20.32	fair	introduced	15.24 to 30.48 cm	Seattle	NA	NA	NA	NA	NA	NA	NA	NA	NA	NA	NA	NA	NA
NA	04/27/2019	Paperbark maple	Acer griseum	Seattle	Washington	-122.3581424	47.64041313	no_info	2426 1 Av W	5.08	excellent	introduced	0 to 15.24 cm	Seattle	NA	NA	NA	NA	NA	NA	NA	NA	NA	NA	NA	NA	NA
06/09/1992	04/27/2019	Bigleaf maple	Acer macrophyllum	Seattle	Washington	-122.3731503	47.65398713	no_info	3658 13th Av W	10.16	poor	naturally_occurring	0 to 15.24 cm	Seattle	NA	NA	NA	NA	NA	NA	NA	NA	NA	NA	NA	NA	NA
08/20/2001	04/27/2019	Japanese snowbell tree	Styrax japonicus	Seattle	Washington	-122.3172197	47.64460618	no_info	2703 Boyer Av E	5.08	excellent	introduced	0 to 15.24 cm	Seattle	NA	NA	NA	NA	NA	NA	NA	NA	NA	NA	NA	NA	NA
08/07/1991	09/18/2019	Norway maple	Acer platanoides	Seattle	Washington	-122.3078238	47.56988185	green_space	3801 Beacon Av S	20.32	good	introduced	15.24 to 30.48 cm	Seattle	NA	NA	NA	NA	NA	NA	NA	NA	NA	NA	NA	NA	NA
08/15/1991	04/27/2019	Red maple	Acer rubrum	Seattle	Washington	-122.3023113	47.55163218	no_info	5603 Beacon Av S	40.64	good	introduced	30.48 to 45.72 cm	Seattle	NA	NA	NA	NA	NA	NA	NA	NA	NA	NA	NA	NA	NA
09/05/1991	08/15/2019	Kwanzan flowering cherry	Prunus L.	Seattle	Washington	-122.4037141	47.64405826	no_info	2627 36th Av W	53.34	good	no_info	45.72 to 60.96 cm	Seattle	NA	NA	NA	NA	NA	NA	NA	NA	NA	NA	NA	NA	NA
08/02/1991	04/27/2019	London plane (tree)	Platanus acerifolia	Seattle	Washington	-122.3445076	47.61700261	no_info	501 Wall St	66.04	fair	introduced	60.96 to 76.2 cm	Seattle	NA	NA	NA	NA	NA	NA	NA	NA	NA	NA	NA	NA	NA
08/13/1970	07/29/2019	Sugar maple	Acer saccharum	Seattle	Washington	-122.2881477	47.55791216	no_info	3500 S Ferdinand St	73.66	good	introduced	60.96 to 76.2 cm	Seattle	NA	NA	NA	NA	NA	NA	NA	NA	NA	NA	NA	NA	NA
06/08/1992	04/27/2019	Red maple	Acer rubrum	Seattle	Washington	-122.3233694	47.67995525	no_info	425 Ne 71St St	10.16	good	introduced	0 to 15.24 cm	Seattle	NA	NA	NA	NA	NA	NA	NA	NA	NA	NA	NA	NA	NA
09/20/1990	09/13/2019	Higan (spring) cherry	Prunus subhirtella	Seattle	Washington	-122.3220075	47.61434806	no_info	1500 Harvard Ave	30.48	dead/dying	introduced	15.24 to 30.48 cm	Seattle	NA	NA	NA	NA	NA	NA	NA	NA	NA	NA	NA	NA	NA
08/26/1991	04/27/2019	Alaska (yellow) cedar	Chamaecyparis nootkatensis	Seattle	Washington	-122.3571789	47.63480762	no_info	4 Blaine St	60.96	excellent	no_info	45.72 to 60.96 cm	Seattle	NA	NA	NA	NA	NA	NA	NA	NA	NA	NA	NA	NA	NA
06/13/2001	04/27/2019	Flame amur maple	Acer tataricum	Seattle	Washington	-122.3820735	47.54851128	no_info	5957 39Thav Sw	5.08	good	introduced	0 to 15.24 cm	Seattle	NA	NA	NA	NA	NA	NA	NA	NA	NA	NA	NA	NA	NA
08/01/1990	04/27/2019	Profusion crabapple	Malus moerlandsii	Seattle	Washington	-122.2951232	47.59814667	no_info	429 29th Ave S	25.4	fair	no_info	15.24 to 30.48 cm	Seattle	NA	NA	NA	NA	NA	NA	NA	NA	NA	NA	NA	NA	NA
NA	04/27/2019	(smooth) japanese maple	Acer palmatum	Seattle	Washington	-122.35	47.621555	no_info	500 5th Av	12.7	good	introduced	0 to 15.24 cm	Seattle	NA	NA	NA	NA	NA	NA	NA	NA	NA	NA	NA	NA	NA
07/05/1992	04/27/2019	Marshall green ash	Fraxinus pennsylvanica	Seattle	Washington	-122.3423633	47.66387838	no_info	1228 N 48th St	40.64	fair	introduced	30.48 to 45.72 cm	Seattle	NA	NA	NA	NA	NA	NA	NA	NA	NA	NA	NA	NA	NA
05/24/2000	04/27/2019	Flame amur maple	Acer tataricum	Seattle	Washington	-122.3281528	47.67107706	no_info	100 Ne 58 St	2.54	excellent	introduced	0 to 15.24 cm	Seattle	NA	NA	NA	NA	NA	NA	NA	NA	NA	NA	NA	NA	NA
11/18/1992	04/27/2019	Purpleleaf plum variety	Prunus cerasifera	Seattle	Washington	-122.3864839	47.53071277	no_info	4141 Sw Elmgrove St	12.7	good	introduced	0 to 15.24 cm	Seattle	NA	NA	NA	NA	NA	NA	NA	NA	NA	NA	NA	NA	NA
07/13/1998	04/27/2019	Armstrong freeman (red) maple	Acer freemanii	Seattle	Washington	-122.2893013	47.53344306	no_info	3225 Beacon Av S Median On Holden	38.1	excellent	introduced	30.48 to 45.72 cm	Seattle	NA	NA	NA	NA	NA	NA	NA	NA	NA	NA	NA	NA	NA
08/14/1991	04/27/2019	Callery pear	Pyrus calleryana	Seattle	Washington	-122.2869009	47.56341517	no_info	4429 36th Av S	5.08	excellent	introduced	0 to 15.24 cm	Seattle	NA	NA	NA	NA	NA	NA	NA	NA	NA	NA	NA	NA	NA
07/30/1991	04/27/2019	Purpleleaf plum variety	Prunus cerasifera	Seattle	Washington	-122.3038845	47.63448028	no_info	1641 22Nd Av E	2.54	excellent	introduced	0 to 15.24 cm	Seattle	NA	NA	NA	NA	NA	NA	NA	NA	NA	NA	NA	NA	NA
07/07/1992	04/27/2019	English oak	Quercus robur	Seattle	Washington	-122.3215845	47.67575864	green_space	700 Ne Ravenna Bv	33.02	good	introduced	30.48 to 45.72 cm	Seattle	NA	NA	NA	NA	NA	NA	NA	NA	NA	NA	NA	NA	NA
08/07/1991	04/27/2019	Common (euro) mountain ash	Sorbus aucuparia	Seattle	Washington	-122.317376	47.58923222	no_info	1527 12th Ave S	17.78	fair	introduced	15.24 to 30.48 cm	Seattle	NA	NA	NA	NA	NA	NA	NA	NA	NA	NA	NA	NA	NA
08/21/1991	04/27/2019	Paper (canoe) birch	Betula papyrifera	Seattle	Washington	-122.350695	47.63281852	no_info	1520 Nob Hill Av N	20.32	excellent	naturally_occurring	15.24 to 30.48 cm	Seattle	NA	NA	NA	NA	NA	NA	NA	NA	NA	NA	NA	NA	NA
08/06/1991	05/08/2019	(european) white birch	Betula pendula	Seattle	Washington	-122.2908279	47.57525413	no_info	3128 33rd Ave S	22.86	good	introduced	15.24 to 30.48 cm	Seattle	NA	NA	NA	NA	NA	NA	NA	NA	NA	NA	NA	NA	NA
07/14/1992	04/27/2019	Sweetgum	Liquidambar styraciflua	Seattle	Washington	-122.3151905	47.66352495	no_info	4700 12th Av Ne	50.8	good	introduced	45.72 to 60.96 cm	Seattle	NA	NA	NA	NA	NA	NA	NA	NA	NA	NA	NA	NA	NA
06/16/1992	04/27/2019	Honey locust	Gleditsia triacanthos	Seattle	Washington	-122.3076239	47.67867117	no_info	6834 19th Av Ne	15.24	fair	introduced	0 to 15.24 cm	Seattle	NA	NA	NA	NA	NA	NA	NA	NA	NA	NA	NA	NA	NA
03/01/1994	04/27/2019	Kousa dogwood	Cornus kousa	Seattle	Washington	-122.3315004	47.66628918	no_info	5119 Keystone Pl N	12.7	poor	introduced	0 to 15.24 cm	Seattle	NA	NA	NA	NA	NA	NA	NA	NA	NA	NA	NA	NA	NA
06/04/1992	04/27/2019	Maidenhair tree ginkgo	Ginkgo biloba	Seattle	Washington	-122.3046342	47.68894564	no_info	8215 22Nd Av Ne	2.54	good	introduced	0 to 15.24 cm	Seattle	NA	NA	NA	NA	NA	NA	NA	NA	NA	NA	NA	NA	NA
08/20/1991	04/27/2019	Common hawthorn	Crataegus monogyna	Seattle	Washington	-122.2714859	47.52914318	no_info	4902 S Rose St	12.7	good	introduced	0 to 15.24 cm	Seattle	NA	NA	NA	NA	NA	NA	NA	NA	NA	NA	NA	NA	NA
09/10/1991	04/27/2019	Autumn flowering cherry	Prunus subhirtella	Seattle	Washington	-122.3578991	47.68889202	no_info	103 N 83rd St	25.4	fair	introduced	15.24 to 30.48 cm	Seattle	NA	NA	NA	NA	NA	NA	NA	NA	NA	NA	NA	NA	NA
03/03/1999	04/27/2019	Common (eastern) redbud	Cercis canadensis	Seattle	Washington	-122.2854504	47.57619214	no_info	3856 S Ferris Pl	2.54	excellent	introduced	0 to 15.24 cm	Seattle	NA	NA	NA	NA	NA	NA	NA	NA	NA	NA	NA	NA	NA
08/31/1991	04/27/2019	English (cherry) laurel	Prunus laurocerasus	Seattle	Washington	-122.3556413	47.62801426	no_info	19 Ward St	2.54	fair	introduced	0 to 15.24 cm	Seattle	NA	NA	NA	NA	NA	NA	NA	NA	NA	NA	NA	NA	NA
08/23/1991	04/27/2019	Eastern dogwood	Cornus florida	Seattle	Washington	-122.3621677	47.64056755	no_info	2434 4th Av W	12.7	excellent	introduced	0 to 15.24 cm	Seattle	NA	NA	NA	NA	NA	NA	NA	NA	NA	NA	NA	NA	NA
09/06/1990	04/27/2019	Swedish birch	Betula pendula	Seattle	Washington	-122.3110877	47.61972282	no_info	1600 E John St	25.4	good	introduced	15.24 to 30.48 cm	Seattle	NA	NA	NA	NA	NA	NA	NA	NA	NA	NA	NA	NA	NA
07/31/1990	04/27/2019	Emerald queen norway maple	Acer platanoides	Seattle	Washington	-122.299861	47.59781698	no_info	506 25th Ave S	68.58	fair	introduced	60.96 to 76.2 cm	Seattle	NA	NA	NA	NA	NA	NA	NA	NA	NA	NA	NA	NA	NA
12/19/2002	04/27/2019	Chinese kousa dogwood	Cornus kousa	Seattle	Washington	-122.3533851	47.64491608	no_info	2704 Mayfair Av N	2.54	excellent	introduced	0 to 15.24 cm	Seattle	NA	NA	NA	NA	NA	NA	NA	NA	NA	NA	NA	NA	NA
07/27/1992	06/29/2019	Kwanzan flowering cherry	Prunus L.	Seattle	Washington	-122.286975	47.67347447	no_info	6047 38th Ave Ne	25.4	dead/dying	no_info	15.24 to 30.48 cm	Seattle	NA	NA	NA	NA	NA	NA	NA	NA	NA	NA	NA	NA	NA
07/17/1991	09/18/2019	Horse chestnut	Aesculus hippocastanum	Seattle	Washington	-122.324099	47.62298405	no_info	433 Belmont Ave E	66.04	good	introduced	60.96 to 76.2 cm	Seattle	NA	NA	NA	NA	NA	NA	NA	NA	NA	NA	NA	NA	NA
07/29/1992	04/27/2019	Maidenhair tree ginkgo	Ginkgo biloba	Seattle	Washington	-122.2880276	47.66786192	no_info	5237 37th Av Ne	2.54	excellent	introduced	0 to 15.24 cm	Seattle	NA	NA	NA	NA	NA	NA	NA	NA	NA	NA	NA	NA	NA
08/29/1991	04/27/2019	Common hawthorn	Crataegus monogyna	Seattle	Washington	-122.3607614	47.63468283	no_info	1632 3rd Av W	20.32	excellent	introduced	15.24 to 30.48 cm	Seattle	NA	NA	NA	NA	NA	NA	NA	NA	NA	NA	NA	NA	NA
07/18/1991	04/27/2019	Callery pear	Pyrus calleryana	Seattle	Washington	-122.2872264	47.62020563	no_info	201 36th Av E	10.16	excellent	introduced	0 to 15.24 cm	Seattle	NA	NA	NA	NA	NA	NA	NA	NA	NA	NA	NA	NA	NA
09/19/1990	09/17/2019	Purpleleaf plum variety	Prunus cerasifera	Seattle	Washington	-122.3223102	47.62617356	no_info	740 Harvard Ave E	15.24	poor	introduced	0 to 15.24 cm	Seattle	NA	NA	NA	NA	NA	NA	NA	NA	NA	NA	NA	NA	NA
07/30/1992	04/27/2019	Callery pear	Pyrus calleryana	Seattle	Washington	-122.2756093	47.67265101	no_info	5822 Ann Arbor Av Ne	2.54	good	introduced	0 to 15.24 cm	Seattle	NA	NA	NA	NA	NA	NA	NA	NA	NA	NA	NA	NA	NA
08/21/1991	04/27/2019	Thundercloud purpleleaf plum	Prunus cerasifera	Seattle	Washington	-122.3536713	47.63235928	no_info	164 Galer St	7.62	excellent	introduced	0 to 15.24 cm	Seattle	NA	NA	NA	NA	NA	NA	NA	NA	NA	NA	NA	NA	NA
07/25/1991	04/27/2019	Sweetgum	Liquidambar styraciflua	Seattle	Washington	-122.3207679	47.63729907	no_info	910 E Newton St	2.54	excellent	introduced	0 to 15.24 cm	Seattle	NA	NA	NA	NA	NA	NA	NA	NA	NA	NA	NA	NA	NA
09/19/1991	04/27/2019	Thundercloud purpleleaf plum	Prunus cerasifera	Seattle	Washington	-122.3922036	47.6794209	no_info	6759 Earl Ave Nw	30.48	good	introduced	15.24 to 30.48 cm	Seattle	NA	NA	NA	NA	NA	NA	NA	NA	NA	NA	NA	NA	NA
09/17/1992	04/27/2019	Tulip tree	Liriodendron tulipifera	Seattle	Washington	-122.3323721	47.70856511	no_info	2137 N Northgate Wy	43.18	fair	introduced	30.48 to 45.72 cm	Seattle	NA	NA	NA	NA	NA	NA	NA	NA	NA	NA	NA	NA	NA
07/09/1992	04/27/2019	Orchard (common) apple	Malus domestica	Seattle	Washington	-122.2809673	47.67641358	no_info	6521 44th Av Ne	33.02	fair	introduced	30.48 to 45.72 cm	Seattle	NA	NA	NA	NA	NA	NA	NA	NA	NA	NA	NA	NA	NA
09/04/1992	04/27/2019	English midland hawthorn	Crataegus laevigata	Seattle	Washington	-122.3516561	47.71563109	no_info	11749 Evanston Av N	22.86	good	introduced	15.24 to 30.48 cm	Seattle	NA	NA	NA	NA	NA	NA	NA	NA	NA	NA	NA	NA	NA
07/31/1992	04/27/2019	Apple/crabapple	Malus	Seattle	Washington	-122.2752184	47.66134261	no_info	4808 Ne 45th St	5.08	good	no_info	0 to 15.24 cm	Seattle	NA	NA	NA	NA	NA	NA	NA	NA	NA	NA	NA	NA	NA
06/11/1992	04/27/2019	Kwanzan flowering cherry	Prunus L.	Seattle	Washington	-122.3192719	47.68816619	no_info	827 Ne 82Nd St	20.32	fair	no_info	15.24 to 30.48 cm	Seattle	NA	NA	NA	NA	NA	NA	NA	NA	NA	NA	NA	NA	NA
08/02/1991	04/27/2019	Red sunset red maple	Acer rubrum	Seattle	Washington	-122.3295627	47.64055168	no_info	2331 Fairview Av E	33.02	good	introduced	30.48 to 45.72 cm	Seattle	NA	NA	NA	NA	NA	NA	NA	NA	NA	NA	NA	NA	NA
06/18/1992	04/27/2019	Shirotae flowering cherry	Prunus L.	Seattle	Washington	-122.3154366	47.68254844	no_info	7335 12th Av Ne	12.7	good	no_info	0 to 15.24 cm	Seattle	NA	NA	NA	NA	NA	NA	NA	NA	NA	NA	NA	NA	NA
09/10/1991	04/27/2019	Thundercloud purpleleaf plum	Prunus cerasifera	Seattle	Washington	-122.3607278	47.68796358	no_info	302 Nw 81St St	15.24	good	introduced	0 to 15.24 cm	Seattle	NA	NA	NA	NA	NA	NA	NA	NA	NA	NA	NA	NA	NA
11/03/1992	04/27/2019	Apple/crabapple	Malus	Seattle	Washington	-122.3950439	47.55641737	no_info	5037 49th Av Sw	2.54	fair	no_info	0 to 15.24 cm	Seattle	NA	NA	NA	NA	NA	NA	NA	NA	NA	NA	NA	NA	NA
05/19/1992	04/27/2019	Katsura tree	Cercidiphyllum japonicum	Seattle	Washington	-122.3755212	47.68603138	no_info	7731 Mary Ave Nw	40.64	fair	introduced	30.48 to 45.72 cm	Seattle	NA	NA	NA	NA	NA	NA	NA	NA	NA	NA	NA	NA	NA
02/01/1994	04/27/2019	Redspire pear	Pyrus calleryana	Seattle	Washington	-122.3820653	47.67874752	no_info	6736 20th Ave Nw	15.24	excellent	introduced	0 to 15.24 cm	Seattle	NA	NA	NA	NA	NA	NA	NA	NA	NA	NA	NA	NA	NA
08/01/1991	04/27/2019	Katsura tree	Cercidiphyllum japonicum	Seattle	Washington	-122.3441816	47.61150371	no_info	2033 1St Av	25.4	fair	introduced	15.24 to 30.48 cm	Seattle	NA	NA	NA	NA	NA	NA	NA	NA	NA	NA	NA	NA	NA
07/17/1991	04/27/2019	Littleleaf linden	Tilia cordata	Seattle	Washington	-122.3364248	47.61333664	no_info	1810 6th Ave	38.1	excellent	introduced	30.48 to 45.72 cm	Seattle	NA	NA	NA	NA	NA	NA	NA	NA	NA	NA	NA	NA	NA
05/26/1992	04/27/2019	Orchard (common) apple	Malus domestica	Seattle	Washington	-122.3503945	47.68176207	no_info	555 N 73rd St	2.54	good	introduced	0 to 15.24 cm	Seattle	NA	NA	NA	NA	NA	NA	NA	NA	NA	NA	NA	NA	NA
05/19/1992	04/27/2019	Common (euro) mountain ash	Sorbus aucuparia	Seattle	Washington	-122.3704612	47.68810592	no_info	8039 11th Ave Nw	17.78	dead/dying	introduced	15.24 to 30.48 cm	Seattle	NA	NA	NA	NA	NA	NA	NA	NA	NA	NA	NA	NA	NA
09/19/1990	09/12/2019	Douglas fir	Pseudotsuga menziesii	Seattle	Washington	-122.3133074	47.61766392	no_info	1420 E Howell St	93.98	fair	naturally_occurring	more than 76.2 cm	Seattle	NA	NA	NA	NA	NA	NA	NA	NA	NA	NA	NA	NA	NA
07/19/1990	06/27/2019	Profusion crabapple	Malus moerlandsii	Seattle	Washington	-122.2951532	47.60358139	no_info	203 29th Ave	25.4	fair	no_info	15.24 to 30.48 cm	Seattle	NA	NA	NA	NA	NA	NA	NA	NA	NA	NA	NA	NA	NA
07/25/1990	04/27/2019	Norway maple	Acer platanoides	Seattle	Washington	-122.2908645	47.60226493	green_space	135 32Nd Ave (Leschi Elementary School)	17.78	fair	introduced	15.24 to 30.48 cm	Seattle	NA	NA	NA	NA	NA	NA	NA	NA	NA	NA	NA	NA	NA
07/07/1992	04/27/2019	English midland hawthorn	Crataegus laevigata	Seattle	Washington	-122.2864201	47.68717222	no_info	8015 39th Av Ne	12.7	fair	introduced	0 to 15.24 cm	Seattle	NA	NA	NA	NA	NA	NA	NA	NA	NA	NA	NA	NA	NA
09/11/1990	04/27/2019	Double chinese cherry	Prunus serrulata	Seattle	Washington	-122.3100106	47.6303538	no_info	1159 17th Ave E	7.62	good	introduced	0 to 15.24 cm	Seattle	NA	NA	NA	NA	NA	NA	NA	NA	NA	NA	NA	NA	NA
08/29/1990	04/27/2019	English midland hawthorn	Crataegus laevigata	Seattle	Washington	-122.3048269	47.62936252	no_info	1123 21St Ave E	30.48	good	introduced	15.24 to 30.48 cm	Seattle	NA	NA	NA	NA	NA	NA	NA	NA	NA	NA	NA	NA	NA
07/17/1992	04/27/2019	Autumn flowering cherry	Prunus subhirtella	Seattle	Washington	-122.4010438	47.67016857	no_info	3259 Nw 57th St	17.78	fair	introduced	15.24 to 30.48 cm	Seattle	NA	NA	NA	NA	NA	NA	NA	NA	NA	NA	NA	NA	NA
07/30/1992	04/27/2019	English midland hawthorn	Crataegus laevigata	Seattle	Washington	-122.2900758	47.66461393	no_info	4768 35th Av Ne	20.32	poor	introduced	15.24 to 30.48 cm	Seattle	NA	NA	NA	NA	NA	NA	NA	NA	NA	NA	NA	NA	NA
07/16/1991	04/27/2019	American (white) elm	Ulmus americana	Seattle	Washington	-122.2869535	47.62712987	no_info	829 36th Av E	71.12	fair	introduced	60.96 to 76.2 cm	Seattle	NA	NA	NA	NA	NA	NA	NA	NA	NA	NA	NA	NA	NA
05/01/1995	04/27/2019	Katsura tree	Cercidiphyllum japonicum	Seattle	Washington	-122.2961515	47.62723414	no_info	2807 E Ward St	10.16	good	introduced	0 to 15.24 cm	Seattle	NA	NA	NA	NA	NA	NA	NA	NA	NA	NA	NA	NA	NA
06/24/1992	04/27/2019	Kwanzan flowering cherry	Prunus L.	Seattle	Washington	-122.3270557	47.67443121	no_info	124 Ne 63rd St	33.02	fair	no_info	30.48 to 45.72 cm	Seattle	NA	NA	NA	NA	NA	NA	NA	NA	NA	NA	NA	NA	NA
NA	04/27/2019	London plane (tree)	Platanus acerifolia	Seattle	Washington	-122.3485	47.624312	no_info	500 Republican St	86.36	fair	introduced	more than 76.2 cm	Seattle	NA	NA	NA	NA	NA	NA	NA	NA	NA	NA	NA	NA	NA
08/11/1992	04/27/2019	Norway maple	Acer platanoides	Seattle	Washington	-122.3436036	47.72877901	no_info	1200 N 137th St	45.72	good	introduced	30.48 to 45.72 cm	Seattle	NA	NA	NA	NA	NA	NA	NA	NA	NA	NA	NA	NA	NA
08/24/1999	04/27/2019	(smooth) japanese maple	Acer palmatum	Seattle	Washington	-122.3832827	47.57322806	no_info	3478 Walnut Av Sw	2.54	excellent	introduced	0 to 15.24 cm	Seattle	NA	NA	NA	NA	NA	NA	NA	NA	NA	NA	NA	NA	NA
09/05/1991	08/18/2019	Red maple	Acer rubrum	Seattle	Washington	-122.3914858	47.64830574	no_info	3050 27th Av W	35.56	poor	introduced	30.48 to 45.72 cm	Seattle	NA	NA	NA	NA	NA	NA	NA	NA	NA	NA	NA	NA	NA
07/25/1991	04/27/2019	Blireiana purpleleaf plum	Prunus blireiana	Seattle	Washington	-122.3005429	47.63509373	no_info	1738 Boyer Av E	33.02	excellent	no_info	30.48 to 45.72 cm	Seattle	NA	NA	NA	NA	NA	NA	NA	NA	NA	NA	NA	NA	NA
08/23/1991	04/27/2019	London plane (tree)	Platanus acerifolia	Seattle	Washington	-122.347405	47.62292251	no_info	402 5th Av N	40.64	good	introduced	30.48 to 45.72 cm	Seattle	NA	NA	NA	NA	NA	NA	NA	NA	NA	NA	NA	NA	NA
08/21/1992	04/27/2019	(sweet) mazzard cherry	Prunus avium	Seattle	Washington	-122.3407372	47.69752243	no_info	9250 Interlake Av N	17.78	fair	introduced	15.24 to 30.48 cm	Seattle	NA	NA	NA	NA	NA	NA	NA	NA	NA	NA	NA	NA	NA
07/09/1992	04/27/2019	Blireiana purpleleaf plum	Prunus blireiana	Seattle	Washington	-122.2894011	47.68457591	no_info	7550 36th Av Ne	15.24	poor	no_info	0 to 15.24 cm	Seattle	NA	NA	NA	NA	NA	NA	NA	NA	NA	NA	NA	NA	NA
07/10/1990	06/20/2019	Red sunset red maple	Acer rubrum	Seattle	Washington	-122.3002093	47.61032144	no_info	907 25th Ave	35.56	fair	introduced	30.48 to 45.72 cm	Seattle	NA	NA	NA	NA	NA	NA	NA	NA	NA	NA	NA	NA	NA
05/26/1994	04/27/2019	Queen elizabeth maple	Acer campestre	Seattle	Washington	-122.3607721	47.64899882	no_info	3200 3rd Ave W	7.62	excellent	introduced	0 to 15.24 cm	Seattle	NA	NA	NA	NA	NA	NA	NA	NA	NA	NA	NA	NA	NA
07/15/1992	04/27/2019	Purpleleaf plum variety	Prunus cerasifera	Seattle	Washington	-122.278856	47.6762649	no_info	6516 46th Av Ne	30.48	fair	introduced	15.24 to 30.48 cm	Seattle	NA	NA	NA	NA	NA	NA	NA	NA	NA	NA	NA	NA	NA
09/12/1991	04/27/2019	Port orford cedar lawson cypress	Chamaecyparis lawsoniana	Seattle	Washington	-122.3977911	47.67229176	no_info	3048 Nw 60th St	147.32	excellent	introduced	more than 76.2 cm	Seattle	NA	NA	NA	NA	NA	NA	NA	NA	NA	NA	NA	NA	NA
01/01/2006	08/29/2019	Magnolia	Magnolia	Seattle	Washington	-122.3716892	47.54430724	no_info	6523 Sw Morgan St	7.62	good	no_info	0 to 15.24 cm	Seattle	NA	NA	NA	NA	NA	NA	NA	NA	NA	NA	NA	NA	NA
07/30/1991	04/27/2019	Honey locust	Gleditsia triacanthos	Seattle	Washington	-122.31975	47.6469642	no_info	920 E Shelby St	12.7	good	introduced	0 to 15.24 cm	Seattle	NA	NA	NA	NA	NA	NA	NA	NA	NA	NA	NA	NA	NA
07/24/1991	04/27/2019	Double chinese cherry	Prunus serrulata	Seattle	Washington	-122.3028732	47.64104121	no_info	2220 E Calhoun St	30.48	fair	introduced	15.24 to 30.48 cm	Seattle	NA	NA	NA	NA	NA	NA	NA	NA	NA	NA	NA	NA	NA
06/02/1992	04/27/2019	Accolade flowering cherry	Prunus L.	Seattle	Washington	-122.3310998	47.68797296	no_info	8039 Corliss Av N	7.62	good	no_info	0 to 15.24 cm	Seattle	NA	NA	NA	NA	NA	NA	NA	NA	NA	NA	NA	NA	NA
05/01/1995	04/27/2019	Sweetgum	Liquidambar styraciflua	Seattle	Washington	-122.3061004	47.62992735	no_info	1141 20 Av E	10.16	good	introduced	0 to 15.24 cm	Seattle	NA	NA	NA	NA	NA	NA	NA	NA	NA	NA	NA	NA	NA
08/29/1991	04/27/2019	Katsura tree	Cercidiphyllum japonicum	Seattle	Washington	-122.3646765	47.63042122	no_info	601 Comstock St	10.16	excellent	introduced	0 to 15.24 cm	Seattle	NA	NA	NA	NA	NA	NA	NA	NA	NA	NA	NA	NA	NA
09/04/1991	08/18/2019	Thundercloud purpleleaf plum	Prunus cerasifera	Seattle	Washington	-122.3907584	47.64959243	no_info	3228 Whalley Pl W	15.24	good	introduced	0 to 15.24 cm	Seattle	NA	NA	NA	NA	NA	NA	NA	NA	NA	NA	NA	NA	NA
08/14/1990	04/27/2019	Dolgo crabapple	Malus Mill.	Seattle	Washington	-122.3053505	47.59382777	no_info	2018 S Ingersoll Pl	20.32	fair	no_info	15.24 to 30.48 cm	Seattle	NA	NA	NA	NA	NA	NA	NA	NA	NA	NA	NA	NA	NA
05/21/1992	04/27/2019	Thundercloud purpleleaf plum	Prunus cerasifera	Seattle	Washington	-122.3499755	47.68855414	no_info	556 N 82Nd St	5.08	fair	introduced	0 to 15.24 cm	Seattle	NA	NA	NA	NA	NA	NA	NA	NA	NA	NA	NA	NA	NA
08/29/1990	06/25/2019	European (green) beech	Fagus sylvatica	Seattle	Washington	-122.2925994	47.60616098	no_info	31St Ave And E Jefferson St	35.56	good	introduced	30.48 to 45.72 cm	Seattle	NA	NA	NA	NA	NA	NA	NA	NA	NA	NA	NA	NA	NA
08/25/1992	08/06/2019	Pyramidal arborvitae	Thuja occidentalis	Seattle	Washington	-122.3337539	47.69102136	no_info	8519 Meridian Av N	5.08	good	introduced	0 to 15.24 cm	Seattle	NA	NA	NA	NA	NA	NA	NA	NA	NA	NA	NA	NA	NA
08/31/1992	04/27/2019	Pacific dogwood	Cornus nuttallii	Seattle	Washington	-122.3593104	47.69728247	no_info	9242 2Nd Ave Nw	15.24	fair	naturally_occurring	0 to 15.24 cm	Seattle	NA	NA	NA	NA	NA	NA	NA	NA	NA	NA	NA	NA	NA
08/12/1991	04/27/2019	Japanese snowbell tree	Styrax japonicus	Seattle	Washington	-122.285315	47.61609239	no_info	1629 38th Av	2.54	excellent	introduced	0 to 15.24 cm	Seattle	NA	NA	NA	NA	NA	NA	NA	NA	NA	NA	NA	NA	NA
11/18/1992	04/27/2019	Blireiana purpleleaf plum	Prunus blireiana	Seattle	Washington	-122.3854546	47.53068022	no_info	4115 Sw Elmgrove St	7.62	good	no_info	0 to 15.24 cm	Seattle	NA	NA	NA	NA	NA	NA	NA	NA	NA	NA	NA	NA	NA
05/27/1992	04/27/2019	Honey locust	Gleditsia triacanthos	Seattle	Washington	-122.3484856	47.6803534	no_info	730 N 71St St	7.62	good	introduced	0 to 15.24 cm	Seattle	NA	NA	NA	NA	NA	NA	NA	NA	NA	NA	NA	NA	NA
09/10/1991	04/27/2019	English midland hawthorn	Crataegus laevigata	Seattle	Washington	-122.3565468	47.68552979	no_info	130 N 78th St	25.4	fair	introduced	15.24 to 30.48 cm	Seattle	NA	NA	NA	NA	NA	NA	NA	NA	NA	NA	NA	NA	NA
07/17/1991	04/27/2019	American (white) elm	Ulmus americana	Seattle	Washington	-122.2840081	47.62914441	no_info	1116 38th Av E	93.98	excellent	introduced	more than 76.2 cm	Seattle	NA	NA	NA	NA	NA	NA	NA	NA	NA	NA	NA	NA	NA
08/26/1991	04/27/2019	English holly	Ilex aquifolium	Seattle	Washington	-122.3583459	47.63808243	no_info	2129 1St Av W	27.94	excellent	introduced	15.24 to 30.48 cm	Seattle	NA	NA	NA	NA	NA	NA	NA	NA	NA	NA	NA	NA	NA
09/21/1992	04/27/2019	Southern (common) catalpa	Catalpa bignonioides	Seattle	Washington	-122.4107657	47.57812036	no_info	2733 61St Av Sw	35.56	poor	introduced	30.48 to 45.72 cm	Seattle	NA	NA	NA	NA	NA	NA	NA	NA	NA	NA	NA	NA	NA
05/22/1992	04/27/2019	Sycamore maple	Acer pseudoplatanus	Seattle	Washington	-122.3699752	47.68139549	no_info	7058 11th Ave Nw	83.82	fair	introduced	more than 76.2 cm	Seattle	NA	NA	NA	NA	NA	NA	NA	NA	NA	NA	NA	NA	NA
08/26/1991	04/27/2019	Norway maple	Acer platanoides	Seattle	Washington	-122.3659565	47.62801843	no_info	654 7th Av W	38.1	excellent	introduced	30.48 to 45.72 cm	Seattle	NA	NA	NA	NA	NA	NA	NA	NA	NA	NA	NA	NA	NA
01/25/2001	04/27/2019	Japanese snowbell tree	Styrax japonicus	Seattle	Washington	-122.3124346	47.67936287	no_info	1417 Ne 70th St	2.54	excellent	introduced	0 to 15.24 cm	Seattle	NA	NA	NA	NA	NA	NA	NA	NA	NA	NA	NA	NA	NA
07/24/1991	04/27/2019	Western hemlock	Tsuga heterophylla	Seattle	Washington	-122.2825598	47.61952756	no_info	171 Lake Washington Bv	25.4	good	naturally_occurring	15.24 to 30.48 cm	Seattle	NA	NA	NA	NA	NA	NA	NA	NA	NA	NA	NA	NA	NA
08/22/1991	04/27/2019	Red maple	Acer rubrum	Seattle	Washington	-122.3510644	47.63491398	no_info	1803 Nob Hill Av N	17.78	excellent	introduced	15.24 to 30.48 cm	Seattle	NA	NA	NA	NA	NA	NA	NA	NA	NA	NA	NA	NA	NA
08/05/1992	04/27/2019	Western hemlock	Tsuga heterophylla	Seattle	Washington	-122.3597725	47.72870634	no_info	136 Nw 136th St	12.7	fair	naturally_occurring	0 to 15.24 cm	Seattle	NA	NA	NA	NA	NA	NA	NA	NA	NA	NA	NA	NA	NA
10/04/1990	09/17/2019	(european) white birch	Betula pendula	Seattle	Washington	-122.3247948	47.62606724	no_info	730 Belmont Ave E	25.4	fair	introduced	15.24 to 30.48 cm	Seattle	NA	NA	NA	NA	NA	NA	NA	NA	NA	NA	NA	NA	NA
11/24/1992	04/27/2019	Blireiana purpleleaf plum	Prunus blireiana	Seattle	Washington	-122.3821111	47.52443833	no_info	3909 Sw Trenton St	15.24	good	no_info	0 to 15.24 cm	Seattle	NA	NA	NA	NA	NA	NA	NA	NA	NA	NA	NA	NA	NA
07/28/1992	04/27/2019	English holly	Ilex aquifolium	Seattle	Washington	-122.281887	47.67037504	no_info	5702 43rd Av Ne	33.02	excellent	introduced	30.48 to 45.72 cm	Seattle	NA	NA	NA	NA	NA	NA	NA	NA	NA	NA	NA	NA	NA
09/16/1991	04/27/2019	Red maple	Acer rubrum	Seattle	Washington	-122.3556211	47.6489444	no_info	130 Nickerson St	20.32	excellent	introduced	15.24 to 30.48 cm	Seattle	NA	NA	NA	NA	NA	NA	NA	NA	NA	NA	NA	NA	NA
NA	04/27/2019	Cherry/plum/laurel	Prunus	Seattle	Washington	-122.353	47.618488	no_info	2331 2Nd Av	12.7	excellent	no_info	0 to 15.24 cm	Seattle	NA	NA	NA	NA	NA	NA	NA	NA	NA	NA	NA	NA	NA
07/11/2004	04/27/2019	Japanese black pine	Pinus thunbergii	Seattle	Washington	-122.2994504	47.66113109	no_info	2531 Ne 45th Street	38.1	fair	introduced	30.48 to 45.72 cm	Seattle	NA	NA	NA	NA	NA	NA	NA	NA	NA	NA	NA	NA	NA
06/28/1990	04/27/2019	Mugo (or mugho) pine	Pinus mugo	Seattle	Washington	-122.2973949	47.61563875	no_info	1606 27th Ave	25.4	good	introduced	15.24 to 30.48 cm	Seattle	NA	NA	NA	NA	NA	NA	NA	NA	NA	NA	NA	NA	NA
07/21/1992	04/27/2019	Wild weeping (higan) cherry	Prunus pendula	Seattle	Washington	-122.2598763	47.67213619	no_info	6320 Ne 60th St	33.02	fair	no_info	30.48 to 45.72 cm	Seattle	NA	NA	NA	NA	NA	NA	NA	NA	NA	NA	NA	NA	NA
09/22/1992	04/27/2019	Callery pear	Pyrus calleryana	Seattle	Washington	-122.3944429	47.58907528	no_info	1564 Alki Av Sw	5.08	good	introduced	0 to 15.24 cm	Seattle	NA	NA	NA	NA	NA	NA	NA	NA	NA	NA	NA	NA	NA
08/29/1991	04/27/2019	Red oak	Quercus rubra	Seattle	Washington	-122.3458278	47.6399577	no_info	2400 Aurora Av N	20.32	fair	introduced	15.24 to 30.48 cm	Seattle	NA	NA	NA	NA	NA	NA	NA	NA	NA	NA	NA	NA	NA
08/09/1990	04/27/2019	London plane (tree)	Platanus acerifolia	Seattle	Washington	-122.3002459	47.58400336	no_info	2121 26th Ave S	27.94	excellent	introduced	15.24 to 30.48 cm	Seattle	NA	NA	NA	NA	NA	NA	NA	NA	NA	NA	NA	NA	NA
08/20/1991	04/27/2019	Red oak	Quercus rubra	Seattle	Washington	-122.3228783	47.58814004	no_info	811 S Massachusetts St	20.32	good	introduced	15.24 to 30.48 cm	Seattle	NA	NA	NA	NA	NA	NA	NA	NA	NA	NA	NA	NA	NA
07/15/1992	04/27/2019	Blireiana purpleleaf plum	Prunus blireiana	Seattle	Washington	-122.2768226	47.6762852	no_info	6512 48th Av Ne	15.24	poor	no_info	0 to 15.24 cm	Seattle	NA	NA	NA	NA	NA	NA	NA	NA	NA	NA	NA	NA	NA
07/27/1992	04/27/2019	Apple/crabapple	Malus	Seattle	Washington	-122.2822644	47.67342754	no_info	6039 43rd Av Ne	2.54	good	no_info	0 to 15.24 cm	Seattle	NA	NA	NA	NA	NA	NA	NA	NA	NA	NA	NA	NA	NA
05/29/1992	04/27/2019	Double chinese cherry	Prunus serrulata	Seattle	Washington	-122.3332265	47.68765159	no_info	8023 Meridian Av N	10.16	good	introduced	0 to 15.24 cm	Seattle	NA	NA	NA	NA	NA	NA	NA	NA	NA	NA	NA	NA	NA
09/03/1991	04/27/2019	Norway maple	Acer platanoides	Seattle	Washington	-122.3430713	47.62095767	no_info	333 Dexter Av N	17.78	excellent	introduced	15.24 to 30.48 cm	Seattle	NA	NA	NA	NA	NA	NA	NA	NA	NA	NA	NA	NA	NA
07/06/1992	04/27/2019	English midland hawthorn	Crataegus laevigata	Seattle	Washington	-122.3262241	47.66276001	no_info	4549 Thackeray Pl Ne	17.78	poor	introduced	15.24 to 30.48 cm	Seattle	NA	NA	NA	NA	NA	NA	NA	NA	NA	NA	NA	NA	NA
07/31/1991	04/27/2019	Norway maple	Acer platanoides	Seattle	Washington	-122.3351635	47.61011759	no_info	1400 5th Av	30.48	good	introduced	15.24 to 30.48 cm	Seattle	NA	NA	NA	NA	NA	NA	NA	NA	NA	NA	NA	NA	NA
10/12/1992	09/02/2019	Japanese black pine	Pinus thunbergii	Seattle	Washington	-122.3591857	47.56686891	no_info	4053 20th Av Sw	22.86	fair	introduced	15.24 to 30.48 cm	Seattle	NA	NA	NA	NA	NA	NA	NA	NA	NA	NA	NA	NA	NA
07/29/1991	04/27/2019	Pin oak	Quercus palustris	Seattle	Washington	-122.302195	47.6362789	no_info	1831 Boyer Av E	7.62	excellent	introduced	0 to 15.24 cm	Seattle	NA	NA	NA	NA	NA	NA	NA	NA	NA	NA	NA	NA	NA
07/09/1992	04/27/2019	Bristlecone pine	Pinus aristata	Seattle	Washington	-122.2808296	47.67671969	no_info	6528 44th Av Ne	5.08	good	introduced	0 to 15.24 cm	Seattle	NA	NA	NA	NA	NA	NA	NA	NA	NA	NA	NA	NA	NA
06/27/1992	04/27/2019	Blireiana purpleleaf plum	Prunus blireiana	Seattle	Washington	-122.3523776	47.66292815	no_info	506 N 47th St	12.7	fair	no_info	0 to 15.24 cm	Seattle	NA	NA	NA	NA	NA	NA	NA	NA	NA	NA	NA	NA	NA
08/12/1991	04/27/2019	Highclere (hybrid) holly	Ilex altaclerensis	Seattle	Washington	-122.287916	47.57843647	no_info	S Mc Clellan & Lk Pk	12.7	excellent	no_info	0 to 15.24 cm	Seattle	NA	NA	NA	NA	NA	NA	NA	NA	NA	NA	NA	NA	NA
02/23/2000	04/27/2019	Chinese kousa dogwood	Cornus kousa	Seattle	Washington	-122.3010842	47.59375403	no_info	926 24th Ave S	2.54	excellent	introduced	0 to 15.24 cm	Seattle	NA	NA	NA	NA	NA	NA	NA	NA	NA	NA	NA	NA	NA
08/22/1991	04/27/2019	Thundercloud purpleleaf plum	Prunus cerasifera	Seattle	Washington	-122.3450456	47.62505151	no_info	550 Mercer St	7.62	excellent	introduced	0 to 15.24 cm	Seattle	NA	NA	NA	NA	NA	NA	NA	NA	NA	NA	NA	NA	NA
09/20/1990	09/12/2019	Saucer magnolia	Magnolia soulangiana	Seattle	Washington	-122.3143344	47.61591429	no_info	1621 14th Ave	15.24	poor	introduced	0 to 15.24 cm	Seattle	NA	NA	NA	NA	NA	NA	NA	NA	NA	NA	NA	NA	NA
NA	04/27/2019	Dogwood	Cornus	Seattle	Washington	-122.3526	47.620255	no_info	100 2Nd Av	10.16	good	no_info	0 to 15.24 cm	Seattle	NA	NA	NA	NA	NA	NA	NA	NA	NA	NA	NA	NA	NA
07/24/1992	04/27/2019	English midland hawthorn	Crataegus laevigata	Seattle	Washington	-122.3084003	47.66425746	no_info	4741 18th Av Ne	33.02	poor	introduced	30.48 to 45.72 cm	Seattle	NA	NA	NA	NA	NA	NA	NA	NA	NA	NA	NA	NA	NA
07/26/1991	04/27/2019	Red maple	Acer rubrum	Seattle	Washington	-122.3340246	47.62614609	no_info	800 Fairview Av N	10.16	excellent	introduced	0 to 15.24 cm	Seattle	NA	NA	NA	NA	NA	NA	NA	NA	NA	NA	NA	NA	NA
09/22/1992	04/27/2019	Norway spruce	Picea abies	Seattle	Washington	-122.4039382	47.57921846	no_info	2706 56th Av Sw	30.48	good	introduced	15.24 to 30.48 cm	Seattle	NA	NA	NA	NA	NA	NA	NA	NA	NA	NA	NA	NA	NA
08/05/1991	04/27/2019	London plane (tree)	Platanus acerifolia	Seattle	Washington	-122.3316759	47.59842831	no_info	401 2Nd Ave S	73.66	good	introduced	60.96 to 76.2 cm	Seattle	NA	NA	NA	NA	NA	NA	NA	NA	NA	NA	NA	NA	NA
06/16/1992	04/27/2019	Horse chestnut	Aesculus hippocastanum	Seattle	Washington	-122.3354495	47.65793187	no_info	4133 Burke Ave N	63.5	good	introduced	60.96 to 76.2 cm	Seattle	NA	NA	NA	NA	NA	NA	NA	NA	NA	NA	NA	NA	NA
11/05/1992	04/27/2019	Norway maple	Acer platanoides	Seattle	Washington	-122.3551265	47.53526935	no_info	7503 16th Av Sw	40.64	fair	introduced	30.48 to 45.72 cm	Seattle	NA	NA	NA	NA	NA	NA	NA	NA	NA	NA	NA	NA	NA
09/10/1992	04/27/2019	English midland hawthorn	Crataegus laevigata	Seattle	Washington	-122.322742	47.71869686	no_info	515 Ne 124th St	12.7	poor	introduced	0 to 15.24 cm	Seattle	NA	NA	NA	NA	NA	NA	NA	NA	NA	NA	NA	NA	NA
11/10/1992	07/02/2019	European hornbeam	Carpinus betulus	Seattle	Washington	-122.3766009	47.52154643	no_info	9044 35th Ave Sw	40.64	good	introduced	30.48 to 45.72 cm	Seattle	NA	NA	NA	NA	NA	NA	NA	NA	NA	NA	NA	NA	NA
08/04/1992	06/28/2019	Tulip tree	Liriodendron tulipifera	Seattle	Washington	-122.2791684	47.66810341	no_info	5200 Sand Point Wy Ne	35.56	good	introduced	30.48 to 45.72 cm	Seattle	NA	NA	NA	NA	NA	NA	NA	NA	NA	NA	NA	NA	NA
02/15/2000	04/27/2019	Sugar tyme crabapple	Malus Mill.	Seattle	Washington	-122.3689761	47.6814889	no_info	910 Nw 73rd St	17.78	excellent	no_info	15.24 to 30.48 cm	Seattle	NA	NA	NA	NA	NA	NA	NA	NA	NA	NA	NA	NA	NA
NA	04/27/2019	Horse chestnut	Aesculus hippocastanum	Seattle	Washington	-122.3491	47.640882	green_space	406 Wheeler St	91.44	fair	introduced	more than 76.2 cm	Seattle	NA	NA	NA	NA	NA	NA	NA	NA	NA	NA	NA	NA	NA
08/15/1991	04/27/2019	Common hawthorn	Crataegus monogyna	Seattle	Washington	-122.2611387	47.52669792	no_info	8600 Island Dr S	25.4	poor	introduced	15.24 to 30.48 cm	Seattle	NA	NA	NA	NA	NA	NA	NA	NA	NA	NA	NA	NA	NA
09/20/1990	09/16/2019	Norway maple	Acer platanoides	Seattle	Washington	-122.3158546	47.62746455	no_info	932 13th Ave E	81.28	fair	introduced	more than 76.2 cm	Seattle	NA	NA	NA	NA	NA	NA	NA	NA	NA	NA	NA	NA	NA
02/03/2000	04/27/2019	Chinese kousa dogwood	Cornus kousa	Seattle	Washington	-122.3809817	47.68184524	no_info	7314 19th Ave Nw	12.7	good	introduced	0 to 15.24 cm	Seattle	NA	NA	NA	NA	NA	NA	NA	NA	NA	NA	NA	NA	NA
10/22/1992	04/27/2019	Red maple	Acer rubrum	Seattle	Washington	-122.3231717	47.55847349	no_info	4865 Airport Way S	38.1	fair	introduced	30.48 to 45.72 cm	Seattle	NA	NA	NA	NA	NA	NA	NA	NA	NA	NA	NA	NA	NA
08/12/1991	04/27/2019	Apple/crabapple	Malus	Seattle	Washington	-122.2857924	47.57465226	no_info	3218 37th Av S	2.54	good	no_info	0 to 15.24 cm	Seattle	NA	NA	NA	NA	NA	NA	NA	NA	NA	NA	NA	NA	NA
06/15/1992	04/27/2019	Western red cedar	Thuja plicata	Seattle	Washington	-122.3398713	47.65912382	no_info	4233 Ashworth Ave N	78.74	good	naturally_occurring	more than 76.2 cm	Seattle	NA	NA	NA	NA	NA	NA	NA	NA	NA	NA	NA	NA	NA
01/29/2001	04/27/2019	Japanese snowbell tree	Styrax japonicus	Seattle	Washington	-122.3927264	47.58210659	no_info	2340 48th Ave Sw	2.54	excellent	introduced	0 to 15.24 cm	Seattle	NA	NA	NA	NA	NA	NA	NA	NA	NA	NA	NA	NA	NA
10/15/1992	04/27/2019	Kwanzan flowering cherry	Prunus L.	Seattle	Washington	-122.3769739	47.57541703	no_info	3517 Sw Hanford St	5.08	good	no_info	0 to 15.24 cm	Seattle	NA	NA	NA	NA	NA	NA	NA	NA	NA	NA	NA	NA	NA
07/08/2014	04/27/2019	Norway maple	Acer platanoides	Seattle	Washington	-122.3154263	47.67421566	no_info	6302 12th Av Ne	7.62	good	introduced	0 to 15.24 cm	Seattle	NA	NA	NA	NA	NA	NA	NA	NA	NA	NA	NA	NA	NA
09/25/1992	04/27/2019	Blireiana purpleleaf plum	Prunus blireiana	Seattle	Washington	-122.3946686	47.58551848	no_info	1955 Sunset Av Sw	38.1	dead/dying	no_info	30.48 to 45.72 cm	Seattle	NA	NA	NA	NA	NA	NA	NA	NA	NA	NA	NA	NA	NA
08/03/1992	04/27/2019	Kwanzan flowering cherry	Prunus L.	Seattle	Washington	-122.2847895	47.70017348	no_info	4006 Ne 98th St	20.32	good	no_info	15.24 to 30.48 cm	Seattle	NA	NA	NA	NA	NA	NA	NA	NA	NA	NA	NA	NA	NA
07/31/1991	04/27/2019	Cavalier norway maple	Acer platanoides	Seattle	Washington	-122.3265555	47.60177741	no_info	500 Yesler Wy	22.86	fair	introduced	15.24 to 30.48 cm	Seattle	NA	NA	NA	NA	NA	NA	NA	NA	NA	NA	NA	NA	NA
06/02/1992	04/27/2019	Purpleleaf plum variety	Prunus cerasifera	Seattle	Washington	-122.3305359	47.68869877	no_info	2310 N 82Nd St	12.7	good	introduced	0 to 15.24 cm	Seattle	NA	NA	NA	NA	NA	NA	NA	NA	NA	NA	NA	NA	NA
07/19/1991	04/27/2019	Horse chestnut	Aesculus hippocastanum	Seattle	Washington	-122.3195365	47.64332836	no_info	1004 E Roanoke St	66.04	excellent	introduced	60.96 to 76.2 cm	Seattle	NA	NA	NA	NA	NA	NA	NA	NA	NA	NA	NA	NA	NA
08/30/1990	06/24/2019	Schwedler norway maple	Acer platanoides	Seattle	Washington	-122.3022679	47.60791852	no_info	2323 E Cherry St	12.7	good	introduced	0 to 15.24 cm	Seattle	NA	NA	NA	NA	NA	NA	NA	NA	NA	NA	NA	NA	NA
08/08/1990	04/27/2019	Bigleaf linden	Tilia platyphyllos	Seattle	Washington	-122.3117182	47.62449667	no_info	1520 E Mercer St	45.72	poor	introduced	30.48 to 45.72 cm	Seattle	NA	NA	NA	NA	NA	NA	NA	NA	NA	NA	NA	NA	NA
10/23/1997	04/27/2019	Kwanzan flowering cherry	Prunus L.	Seattle	Washington	-122.3829465	47.67242024	no_info	2014 Nw 60 St	45.72	excellent	no_info	30.48 to 45.72 cm	Seattle	NA	NA	NA	NA	NA	NA	NA	NA	NA	NA	NA	NA	NA
NA	04/27/2019	London plane (tree)	Platanus acerifolia	Seattle	Washington	-122.3483	47.620908	no_info	500 Broad St	60.96	good	introduced	45.72 to 60.96 cm	Seattle	NA	NA	NA	NA	NA	NA	NA	NA	NA	NA	NA	NA	NA
01/01/1978	06/20/2019	Red sunset red maple	Acer rubrum	Seattle	Washington	-122.2992692	47.61301539	no_info	2518 E Union St	38.1	good	introduced	30.48 to 45.72 cm	Seattle	NA	NA	NA	NA	NA	NA	NA	NA	NA	NA	NA	NA	NA
11/13/1992	07/04/2019	Kwanzan flowering cherry	Prunus L.	Seattle	Washington	-122.3844626	47.54763243	no_info	6027 41St Ave Sw	43.18	good	no_info	30.48 to 45.72 cm	Seattle	NA	NA	NA	NA	NA	NA	NA	NA	NA	NA	NA	NA	NA
10/02/1992	04/27/2019	Common (euro) mountain ash	Sorbus aucuparia	Seattle	Washington	-122.3790444	47.58101009	no_info	2602 Belvidere Av Sw	12.7	good	introduced	0 to 15.24 cm	Seattle	NA	NA	NA	NA	NA	NA	NA	NA	NA	NA	NA	NA	NA
07/10/1992	04/27/2019	Callery pear	Pyrus calleryana	Seattle	Washington	-122.3183905	47.6692634	no_info	839 Ne 56th St	33.02	good	introduced	30.48 to 45.72 cm	Seattle	NA	NA	NA	NA	NA	NA	NA	NA	NA	NA	NA	NA	NA
09/27/1990	09/11/2019	European hornbeam	Carpinus betulus	Seattle	Washington	-122.3222608	47.61267661	no_info	1422 Seneca St	22.86	excellent	introduced	15.24 to 30.48 cm	Seattle	NA	NA	NA	NA	NA	NA	NA	NA	NA	NA	NA	NA	NA
08/21/2001	04/27/2019	Flame amur maple	Acer tataricum	Seattle	Washington	-122.3931333	47.68293445	no_info	7417 28 Av Nw	5.08	excellent	introduced	0 to 15.24 cm	Seattle	NA	NA	NA	NA	NA	NA	NA	NA	NA	NA	NA	NA	NA
07/19/1990	06/25/2019	Chanticleer pear	Pyrus calleryana	Seattle	Washington	-122.2916737	47.60396603	no_info	223 32Nd Ave	40.64	excellent	introduced	30.48 to 45.72 cm	Seattle	NA	NA	NA	NA	NA	NA	NA	NA	NA	NA	NA	NA	NA
06/05/1992	04/27/2019	Purpleleaf plum variety	Prunus cerasifera	Seattle	Washington	-122.3786606	47.66638328	no_info	5110 17th Av Nw	40.64	good	introduced	30.48 to 45.72 cm	Seattle	NA	NA	NA	NA	NA	NA	NA	NA	NA	NA	NA	NA	NA
08/01/1991	04/27/2019	Amur cork tree	Phellodendron amurense	Seattle	Washington	-122.3246358	47.59929914	no_info	658 S Jackson St	30.48	fair	introduced	15.24 to 30.48 cm	Seattle	NA	NA	NA	NA	NA	NA	NA	NA	NA	NA	NA	NA	NA
08/06/1991	04/27/2019	European (green) beech	Fagus sylvatica	Seattle	Washington	-122.3135915	47.56602317	no_info	4137 15th Ave S	20.32	good	introduced	15.24 to 30.48 cm	Seattle	NA	NA	NA	NA	NA	NA	NA	NA	NA	NA	NA	NA	NA
10/14/1992	04/27/2019	European hornbeam	Carpinus betulus	Seattle	Washington	-122.3520668	47.56200756	no_info	4535 W Marginal Wy Sw	33.02	good	introduced	30.48 to 45.72 cm	Seattle	NA	NA	NA	NA	NA	NA	NA	NA	NA	NA	NA	NA	NA
06/26/1990	04/27/2019	Common hawthorn	Crataegus monogyna	Seattle	Washington	-122.2924464	47.61747637	no_info	3017 E Howell St	15.24	good	introduced	0 to 15.24 cm	Seattle	NA	NA	NA	NA	NA	NA	NA	NA	NA	NA	NA	NA	NA
07/09/1992	04/27/2019	Katsura tree	Cercidiphyllum japonicum	Seattle	Washington	-122.2836629	47.67669737	no_info	6533 42Nd Av Ne	5.08	good	introduced	0 to 15.24 cm	Seattle	NA	NA	NA	NA	NA	NA	NA	NA	NA	NA	NA	NA	NA
12/03/1993	04/27/2019	Rosehill ash	Fraxinus americana	Seattle	Washington	-122.3831685	47.65563049	no_info	4005 21St Ave	22.86	good	introduced	15.24 to 30.48 cm	Seattle	NA	NA	NA	NA	NA	NA	NA	NA	NA	NA	NA	NA	NA
08/23/1991	04/27/2019	Sweetgum	Liquidambar styraciflua	Seattle	Washington	-122.3488466	47.61936337	no_info	100 4th Av N	33.02	excellent	introduced	30.48 to 45.72 cm	Seattle	NA	NA	NA	NA	NA	NA	NA	NA	NA	NA	NA	NA	NA
01/01/2005	07/11/2019	Sour gum tupelo	Nyssa sylvatica	Seattle	Washington	-122.2861848	47.53931747	no_info	6901 37th Ave S	20.32	good	introduced	15.24 to 30.48 cm	Seattle	NA	NA	NA	NA	NA	NA	NA	NA	NA	NA	NA	NA	NA
09/11/1990	09/16/2019	Emerald queen norway maple	Acer platanoides	Seattle	Washington	-122.3123922	47.63131805	no_info	1210 15th Ave E	40.64	good	introduced	30.48 to 45.72 cm	Seattle	NA	NA	NA	NA	NA	NA	NA	NA	NA	NA	NA	NA	NA
07/08/1992	04/27/2019	Norway maple	Acer platanoides	Seattle	Washington	-122.3144108	47.6747663	no_info	6319 Brooklyn Av Ne	22.86	good	introduced	15.24 to 30.48 cm	Seattle	NA	NA	NA	NA	NA	NA	NA	NA	NA	NA	NA	NA	NA
11/08/1993	04/27/2019	Higan (spring) cherry	Prunus subhirtella	Seattle	Washington	-122.3480388	47.68480689	no_info	742 N 77th St	5.08	excellent	introduced	0 to 15.24 cm	Seattle	NA	NA	NA	NA	NA	NA	NA	NA	NA	NA	NA	NA	NA
08/07/1992	04/27/2019	(european) white birch	Betula pendula	Seattle	Washington	-122.362526	47.72753699	no_info	13529 Northshire rd Nw	7.62	fair	introduced	0 to 15.24 cm	Seattle	NA	NA	NA	NA	NA	NA	NA	NA	NA	NA	NA	NA	NA
09/11/1991	04/27/2019	Northern (western) catalpa	Catalpa speciosa	Seattle	Washington	-122.4022005	47.67930288	no_info	6832 35th Av Nw	33.02	poor	introduced	30.48 to 45.72 cm	Seattle	NA	NA	NA	NA	NA	NA	NA	NA	NA	NA	NA	NA	NA
09/12/1991	04/27/2019	Shirotae flowering cherry	Prunus L.	Seattle	Washington	-122.3929477	47.68988075	no_info	8330 28th Ave Nw	15.24	fair	no_info	0 to 15.24 cm	Seattle	NA	NA	NA	NA	NA	NA	NA	NA	NA	NA	NA	NA	NA
07/30/1992	04/27/2019	Bigleaf maple	Acer macrophyllum	Seattle	Washington	-122.2874582	47.6627417	no_info	4718 38th Av Ne	58.42	good	naturally_occurring	45.72 to 60.96 cm	Seattle	NA	NA	NA	NA	NA	NA	NA	NA	NA	NA	NA	NA	NA
08/26/1991	04/27/2019	Kwanzan flowering cherry	Prunus L.	Seattle	Washington	-122.3471825	47.63882918	no_info	2217 5th Av N	30.48	fair	no_info	15.24 to 30.48 cm	Seattle	NA	NA	NA	NA	NA	NA	NA	NA	NA	NA	NA	NA	NA
07/21/1991	04/27/2019	Double chinese cherry	Prunus serrulata	Seattle	Washington	-122.3197098	47.65847563	no_info	4230 8th Ave Ne	20.32	fair	introduced	15.24 to 30.48 cm	Seattle	NA	NA	NA	NA	NA	NA	NA	NA	NA	NA	NA	NA	NA
09/19/2007	04/27/2019	Horse chestnut	Aesculus hippocastanum	Seattle	Washington	-122.3386079	47.62128201	no_info	315 Westlake Av N	20.32	fair	introduced	15.24 to 30.48 cm	Seattle	NA	NA	NA	NA	NA	NA	NA	NA	NA	NA	NA	NA	NA
11/03/1992	04/27/2019	Yoshino cherry	Prunus yedoensis	Seattle	Washington	-122.391809	47.55552124	no_info	5129 46th Av Sw	2.54	good	introduced	0 to 15.24 cm	Seattle	NA	NA	NA	NA	NA	NA	NA	NA	NA	NA	NA	NA	NA
11/13/1992	08/31/2019	Vine maple	Acer circinatum	Seattle	Washington	-122.3491974	47.53424905	no_info	938 Sw Holden St	15.24	fair	naturally_occurring	0 to 15.24 cm	Seattle	NA	NA	NA	NA	NA	NA	NA	NA	NA	NA	NA	NA	NA
10/22/1992	04/27/2019	Thundercloud purpleleaf plum	Prunus cerasifera	Seattle	Washington	-122.3789679	47.56983182	no_info	3703 Sw Charlestown St	17.78	poor	introduced	15.24 to 30.48 cm	Seattle	NA	NA	NA	NA	NA	NA	NA	NA	NA	NA	NA	NA	NA
01/16/2001	09/02/2019	Little gem magnolia	Magnolia grandiflora	Seattle	Washington	-122.3578962	47.56559331	no_info	4134 19th Ave Sw	2.54	excellent	introduced	0 to 15.24 cm	Seattle	NA	NA	NA	NA	NA	NA	NA	NA	NA	NA	NA	NA	NA
NA	04/27/2019	Kwanzan flowering cherry	Prunus L.	Seattle	Washington	-122.3163564	47.59825847	no_info	1221 S King St	5.08	dead/dying	no_info	0 to 15.24 cm	Seattle	NA	NA	NA	NA	NA	NA	NA	NA	NA	NA	NA	NA	NA
08/23/1990	04/27/2019	Cutleaf hornbeam	Carpinus betulus	Seattle	Washington	-122.3075281	47.60841975	no_info	712 19th Ave	35.56	good	introduced	30.48 to 45.72 cm	Seattle	NA	NA	NA	NA	NA	NA	NA	NA	NA	NA	NA	NA	NA
08/06/1991	04/27/2019	Littleleaf linden	Tilia cordata	Seattle	Washington	-122.3226472	47.56423027	no_info	4200 Airport Wy S	48.26	fair	introduced	45.72 to 60.96 cm	Seattle	NA	NA	NA	NA	NA	NA	NA	NA	NA	NA	NA	NA	NA
06/17/1992	04/27/2019	Blireiana purpleleaf plum	Prunus blireiana	Seattle	Washington	-122.2984643	47.67521652	no_info	6240 27th Av Ne	38.1	good	no_info	30.48 to 45.72 cm	Seattle	NA	NA	NA	NA	NA	NA	NA	NA	NA	NA	NA	NA	NA
07/25/1990	04/27/2019	Purpleleaf plum variety	Prunus cerasifera	Seattle	Washington	-122.3078645	47.62862675	no_info	1815 E Prospect St	10.16	fair	introduced	0 to 15.24 cm	Seattle	NA	NA	NA	NA	NA	NA	NA	NA	NA	NA	NA	NA	NA
08/28/1991	04/27/2019	Common hawthorn	Crataegus monogyna	Seattle	Washington	-122.3624514	47.63255427	no_info	402 Galer St	2.54	excellent	introduced	0 to 15.24 cm	Seattle	NA	NA	NA	NA	NA	NA	NA	NA	NA	NA	NA	NA	NA
07/18/1991	04/27/2019	Western red cedar	Thuja plicata	Seattle	Washington	-122.2842011	47.63053488	no_info	3711 E Madison St	45.72	fair	naturally_occurring	30.48 to 45.72 cm	Seattle	NA	NA	NA	NA	NA	NA	NA	NA	NA	NA	NA	NA	NA
11/24/1992	04/27/2019	Blireiana purpleleaf plum	Prunus blireiana	Seattle	Washington	-122.3861518	47.52649455	no_info	8622 Fauntlee Cs Sw	15.24	fair	no_info	0 to 15.24 cm	Seattle	NA	NA	NA	NA	NA	NA	NA	NA	NA	NA	NA	NA	NA
06/19/1992	04/27/2019	Eastern dogwood	Cornus florida	Seattle	Washington	-122.2933387	47.67528506	no_info	6241 32Nd Av Ne	10.16	poor	introduced	0 to 15.24 cm	Seattle	NA	NA	NA	NA	NA	NA	NA	NA	NA	NA	NA	NA	NA
01/16/2001	04/27/2019	Japanese snowbell tree	Styrax japonicus	Seattle	Washington	-122.2922791	47.66429782	no_info	4832 33rd Ave Ne	2.54	excellent	introduced	0 to 15.24 cm	Seattle	NA	NA	NA	NA	NA	NA	NA	NA	NA	NA	NA	NA	NA
06/18/1992	04/27/2019	Blireiana purpleleaf plum	Prunus blireiana	Seattle	Washington	-122.3163863	47.6801149	no_info	1023 Ne 71St St	5.08	fair	no_info	0 to 15.24 cm	Seattle	NA	NA	NA	NA	NA	NA	NA	NA	NA	NA	NA	NA	NA
07/31/1992	04/27/2019	(european) white birch	Betula pendula	Seattle	Washington	-122.2831225	47.69167266	no_info	4050 Ne 87th St	45.72	good	introduced	30.48 to 45.72 cm	Seattle	NA	NA	NA	NA	NA	NA	NA	NA	NA	NA	NA	NA	NA
07/25/1991	04/27/2019	Accolade flowering cherry	Prunus L.	Seattle	Washington	-122.2995664	47.63513373	no_info	1739 26th Av E	17.78	excellent	no_info	15.24 to 30.48 cm	Seattle	NA	NA	NA	NA	NA	NA	NA	NA	NA	NA	NA	NA	NA
04/10/2001	04/27/2019	Norway maple	Acer platanoides	Seattle	Washington	-122.3433289	47.6209595	no_info	333 Dexter Av N	5.08	dead/dying	introduced	0 to 15.24 cm	Seattle	NA	NA	NA	NA	NA	NA	NA	NA	NA	NA	NA	NA	NA
11/26/1992	04/27/2019	Western red cedar	Thuja plicata	Seattle	Washington	-122.3981072	47.54512183	no_info	6360 Beach Dr Sw	5.08	fair	naturally_occurring	0 to 15.24 cm	Seattle	NA	NA	NA	NA	NA	NA	NA	NA	NA	NA	NA	NA	NA
07/29/1991	04/27/2019	Double chinese cherry	Prunus serrulata	Seattle	Washington	-122.3205981	47.64866688	no_info	901 E Allison St	17.78	good	introduced	15.24 to 30.48 cm	Seattle	NA	NA	NA	NA	NA	NA	NA	NA	NA	NA	NA	NA	NA
06/18/1992	04/27/2019	Flame narrowleaf ash	Fraxinus angustifolia	Seattle	Washington	-122.3366338	47.65426391	no_info	3835 Wallingford Ave N	27.94	good	introduced	15.24 to 30.48 cm	Seattle	NA	NA	NA	NA	NA	NA	NA	NA	NA	NA	NA	NA	NA
11/01/2000	04/27/2019	Barked himalayan (jacque white	Betula utilis	Seattle	Washington	-122.3802263	47.56636521	no_info	4103 38 Av Sw	2.54	excellent	introduced	0 to 15.24 cm	Seattle	NA	NA	NA	NA	NA	NA	NA	NA	NA	NA	NA	NA	NA
07/10/1990	06/26/2019	Emerald queen norway maple	Acer platanoides	Seattle	Washington	-122.3008806	47.61005757	no_info	900 24th Ave	25.4	good	introduced	15.24 to 30.48 cm	Seattle	NA	NA	NA	NA	NA	NA	NA	NA	NA	NA	NA	NA	NA
07/22/1991	04/27/2019	Blireiana purpleleaf plum	Prunus blireiana	Seattle	Washington	-122.283156	47.63742781	no_info	3822 E Crockett St	17.78	good	no_info	15.24 to 30.48 cm	Seattle	NA	NA	NA	NA	NA	NA	NA	NA	NA	NA	NA	NA	NA
07/15/1992	04/27/2019	Red maple	Acer rubrum	Seattle	Washington	-122.3175254	47.66252759	no_info	4555 Roosevelt Wy Ne	17.78	good	introduced	15.24 to 30.48 cm	Seattle	NA	NA	NA	NA	NA	NA	NA	NA	NA	NA	NA	NA	NA
10/28/1992	04/27/2019	Common (euro) mountain ash	Sorbus aucuparia	Seattle	Washington	-122.3877241	47.53360512	no_info	7703 California Av Sw	17.78	fair	introduced	15.24 to 30.48 cm	Seattle	NA	NA	NA	NA	NA	NA	NA	NA	NA	NA	NA	NA	NA
07/26/1991	04/27/2019	Common hawthorn	Crataegus monogyna	Seattle	Washington	-122.3190922	47.63686578	no_info	1925 Federal Av E	25.4	fair	introduced	15.24 to 30.48 cm	Seattle	NA	NA	NA	NA	NA	NA	NA	NA	NA	NA	NA	NA	NA
08/21/1990	04/27/2019	Crimson king norway maple	Acer platanoides	Seattle	Washington	-122.3021571	47.59830559	no_info	2301 S Jackson St	15.24	excellent	introduced	0 to 15.24 cm	Seattle	NA	NA	NA	NA	NA	NA	NA	NA	NA	NA	NA	NA	NA
08/27/1992	04/27/2019	Freeman maple	Acer freemanii	Seattle	Washington	-122.352831	47.69065762	no_info	424 N 85th St	17.78	good	introduced	15.24 to 30.48 cm	Seattle	NA	NA	NA	NA	NA	NA	NA	NA	NA	NA	NA	NA	NA
07/14/1992	04/27/2019	Purpleleaf plum variety	Prunus cerasifera	Seattle	Washington	-122.3554888	47.66396971	no_info	4813 Greenwood Av N	38.1	fair	introduced	30.48 to 45.72 cm	Seattle	NA	NA	NA	NA	NA	NA	NA	NA	NA	NA	NA	NA	NA
08/24/1992	04/27/2019	Purpleleaf plum variety	Prunus cerasifera	Seattle	Washington	-122.3392206	47.69200363	no_info	8553 Ashworth Av N	17.78	good	introduced	15.24 to 30.48 cm	Seattle	NA	NA	NA	NA	NA	NA	NA	NA	NA	NA	NA	NA	NA
03/01/1994	04/27/2019	Okame cherry	Prunus L.	Seattle	Washington	-122.2600759	47.54808741	no_info	6025 Seward Park Av S	15.24	fair	no_info	0 to 15.24 cm	Seattle	NA	NA	NA	NA	NA	NA	NA	NA	NA	NA	NA	NA	NA
09/13/1991	08/16/2019	Blireiana purpleleaf plum	Prunus blireiana	Seattle	Washington	-122.3932321	47.65231448	no_info	3601 28th Av W	12.7	excellent	no_info	0 to 15.24 cm	Seattle	NA	NA	NA	NA	NA	NA	NA	NA	NA	NA	NA	NA	NA
NA	04/27/2019	Pacific sunset maple	Acer truncatum	Seattle	Washington	-122.2888878	47.66494993	no_info	5002 36 Av Ne	2.54	excellent	introduced	0 to 15.24 cm	Seattle	NA	NA	NA	NA	NA	NA	NA	NA	NA	NA	NA	NA	NA
09/08/1992	04/27/2019	Western red cedar	Thuja plicata	Seattle	Washington	-122.2854403	47.70950434	no_info	11039 40th Av Ne	38.1	fair	naturally_occurring	30.48 to 45.72 cm	Seattle	NA	NA	NA	NA	NA	NA	NA	NA	NA	NA	NA	NA	NA
08/07/1992	04/27/2019	Purpleleaf plum variety	Prunus cerasifera	Seattle	Washington	-122.3614592	47.72857133	no_info	13560 Sherman rd Nw	22.86	good	introduced	15.24 to 30.48 cm	Seattle	NA	NA	NA	NA	NA	NA	NA	NA	NA	NA	NA	NA	NA
07/20/1992	04/27/2019	NA	NA	Seattle	Washington	-122.2805245	47.65920238	no_info	4314 Ne 42Nd St	7.62	fair	no_info	0 to 15.24 cm	Seattle	NA	NA	NA	NA	NA	NA	NA	NA	NA	NA	NA	NA	NA
08/06/1991	04/27/2019	Norway maple	Acer platanoides	Seattle	Washington	-122.3344719	47.61297306	no_info	1600 7th Av	45.72	excellent	introduced	30.48 to 45.72 cm	Seattle	NA	NA	NA	NA	NA	NA	NA	NA	NA	NA	NA	NA	NA
08/20/2001	04/27/2019	Common (eastern) redbud	Cercis canadensis	Seattle	Washington	-122.3775245	47.56794343	no_info	4013 36th Ave Sw	5.08	excellent	introduced	0 to 15.24 cm	Seattle	NA	NA	NA	NA	NA	NA	NA	NA	NA	NA	NA	NA	NA
09/16/1992	08/09/2019	London plane (tree)	Platanus acerifolia	Seattle	Washington	-122.326112	47.71168264	no_info	11355 3rd Av Ne	33.02	fair	introduced	30.48 to 45.72 cm	Seattle	NA	NA	NA	NA	NA	NA	NA	NA	NA	NA	NA	NA	NA
07/08/1992	04/27/2019	Purpleleaf plum variety	Prunus cerasifera	Seattle	Washington	-122.3567051	47.6759464	no_info	117 N 65th St	12.7	poor	introduced	0 to 15.24 cm	Seattle	NA	NA	NA	NA	NA	NA	NA	NA	NA	NA	NA	NA	NA
08/30/1990	04/27/2019	Sunburst honey locust	Gleditsia triacanthos	Seattle	Washington	-122.3088325	47.60989259	no_info	820 18th Ave	27.94	fair	introduced	15.24 to 30.48 cm	Seattle	NA	NA	NA	NA	NA	NA	NA	NA	NA	NA	NA	NA	NA
11/02/1992	07/02/2019	Green (red) ash	Fraxinus pennsylvanica	Seattle	Washington	-122.3767441	47.5344458	no_info	7527 35th Ave Sw	20.32	fair	introduced	15.24 to 30.48 cm	Seattle	NA	NA	NA	NA	NA	NA	NA	NA	NA	NA	NA	NA	NA
10/20/1992	04/27/2019	Common (japanese) zelkova	Zelkova serrata	Seattle	Washington	-122.3546778	47.547779	no_info	6000 16th Av Sw	30.48	good	introduced	15.24 to 30.48 cm	Seattle	NA	NA	NA	NA	NA	NA	NA	NA	NA	NA	NA	NA	NA
08/12/1991	04/27/2019	Orchard (common) apple	Malus domestica	Seattle	Washington	-122.2840919	47.61338521	no_info	1511 Grand Av	25.4	fair	introduced	15.24 to 30.48 cm	Seattle	NA	NA	NA	NA	NA	NA	NA	NA	NA	NA	NA	NA	NA
08/13/1992	04/27/2019	Common (euro) mountain ash	Sorbus aucuparia	Seattle	Washington	-122.3502235	47.7223626	no_info	704 N 128th St	38.1	good	introduced	30.48 to 45.72 cm	Seattle	NA	NA	NA	NA	NA	NA	NA	NA	NA	NA	NA	NA	NA
06/02/1992	04/27/2019	Purpleleaf plum variety	Prunus cerasifera	Seattle	Washington	-122.3330756	47.68748906	no_info	2018 Meridian Av N	12.7	fair	introduced	0 to 15.24 cm	Seattle	NA	NA	NA	NA	NA	NA	NA	NA	NA	NA	NA	NA	NA
08/13/1992	04/27/2019	Norway maple	Acer platanoides	Seattle	Washington	-122.3554201	47.72275401	no_info	12728 Greenwood Av N	10.16	good	introduced	0 to 15.24 cm	Seattle	NA	NA	NA	NA	NA	NA	NA	NA	NA	NA	NA	NA	NA
09/20/1990	09/12/2019	European (green) beech	Fagus sylvatica	Seattle	Washington	-122.3143841	47.61741782	no_info	1734 14th Ave E	43.18	good	introduced	30.48 to 45.72 cm	Seattle	NA	NA	NA	NA	NA	NA	NA	NA	NA	NA	NA	NA	NA
09/12/1990	04/27/2019	Pin oak	Quercus palustris	Seattle	Washington	-122.2910597	47.62616976	no_info	633 32Nd Ave E	20.32	fair	introduced	15.24 to 30.48 cm	Seattle	NA	NA	NA	NA	NA	NA	NA	NA	NA	NA	NA	NA	NA
01/25/1996	04/27/2019	Washington hawthorn	Crataegus phaenopyrum	Seattle	Washington	-122.3377016	47.66717562	no_info	1617 N 53 St	10.16	excellent	introduced	0 to 15.24 cm	Seattle	NA	NA	NA	NA	NA	NA	NA	NA	NA	NA	NA	NA	NA
11/12/1997	04/27/2019	Chinese kousa dogwood	Cornus kousa	Seattle	Washington	-122.3172259	47.55823311	no_info	4915 12 Av S	7.62	good	introduced	0 to 15.24 cm	Seattle	NA	NA	NA	NA	NA	NA	NA	NA	NA	NA	NA	NA	NA
08/30/1990	04/27/2019	Red maple	Acer rubrum	Seattle	Washington	-122.3089374	47.61311236	no_info	1701 E Union St	30.48	fair	introduced	15.24 to 30.48 cm	Seattle	NA	NA	NA	NA	NA	NA	NA	NA	NA	NA	NA	NA	NA
10/08/1992	04/27/2019	Kwanzan flowering cherry	Prunus L.	Seattle	Washington	-122.4020849	47.57177741	no_info	3650 55th Av Sw	17.78	good	no_info	15.24 to 30.48 cm	Seattle	NA	NA	NA	NA	NA	NA	NA	NA	NA	NA	NA	NA	NA
09/25/1992	04/27/2019	English midland hawthorn	Crataegus laevigata	Seattle	Washington	-122.3892695	47.58536214	no_info	2105 45th Av Sw	17.78	fair	introduced	15.24 to 30.48 cm	Seattle	NA	NA	NA	NA	NA	NA	NA	NA	NA	NA	NA	NA	NA
07/23/1991	04/27/2019	Tulip tree	Liriodendron tulipifera	Seattle	Washington	-122.2832813	47.63333519	no_info	3815 E Garfield St	106.68	excellent	introduced	more than 76.2 cm	Seattle	NA	NA	NA	NA	NA	NA	NA	NA	NA	NA	NA	NA	NA
08/16/1990	04/27/2019	Crimean linden	Tilia euchlora	Seattle	Washington	-122.3062589	47.60043244	no_info	200 20th Ave S	33.02	good	no_info	30.48 to 45.72 cm	Seattle	NA	NA	NA	NA	NA	NA	NA	NA	NA	NA	NA	NA	NA
08/12/1991	04/27/2019	Kousa dogwood	Cornus kousa	Seattle	Washington	-122.2838395	47.61640734	no_info	3863 E Olive St	2.54	excellent	introduced	0 to 15.24 cm	Seattle	NA	NA	NA	NA	NA	NA	NA	NA	NA	NA	NA	NA	NA
11/02/1992	04/27/2019	Apple/crabapple	Malus	Seattle	Washington	-122.3775661	47.53554242	no_info	3521 Sw Webster St	2.54	fair	no_info	0 to 15.24 cm	Seattle	NA	NA	NA	NA	NA	NA	NA	NA	NA	NA	NA	NA	NA
08/17/2001	04/27/2019	Chinese kousa dogwood	Cornus kousa	Seattle	Washington	-122.3673439	47.6902749	no_info	8337 Dibble Ave Nw	10.16	excellent	introduced	0 to 15.24 cm	Seattle	NA	NA	NA	NA	NA	NA	NA	NA	NA	NA	NA	NA	NA
07/21/2017	04/27/2019	Japanese hornbeam	Carpinus japonica	Seattle	Washington	-122.3577298	47.62204708	no_info	19 W Harrison Street	7.62	excellent	introduced	0 to 15.24 cm	Seattle	NA	NA	NA	NA	NA	NA	NA	NA	NA	NA	NA	NA	NA
06/18/1992	04/27/2019	Blireiana purpleleaf plum	Prunus blireiana	Seattle	Washington	-122.3166908	47.68011642	no_info	1011 Ne 71St St	7.62	good	no_info	0 to 15.24 cm	Seattle	NA	NA	NA	NA	NA	NA	NA	NA	NA	NA	NA	NA	NA
08/16/1990	04/27/2019	Marshall green ash	Fraxinus pennsylvanica	Seattle	Washington	-122.3062344	47.59712866	no_info	600 20th Ave S	17.78	fair	introduced	15.24 to 30.48 cm	Seattle	NA	NA	NA	NA	NA	NA	NA	NA	NA	NA	NA	NA	NA
09/16/1992	08/09/2019	London plane (tree)	Platanus acerifolia	Seattle	Washington	-122.3261188	47.71163594	no_info	11355 3rd Av Ne	38.1	fair	introduced	30.48 to 45.72 cm	Seattle	NA	NA	NA	NA	NA	NA	NA	NA	NA	NA	NA	NA	NA
07/15/1992	04/27/2019	Blireiana purpleleaf plum	Prunus blireiana	Seattle	Washington	-122.2779334	47.67929551	no_info	6856 47th Av Ne	10.16	poor	no_info	0 to 15.24 cm	Seattle	NA	NA	NA	NA	NA	NA	NA	NA	NA	NA	NA	NA	NA
05/29/2001	04/27/2019	Hawthorn	Crataegus	Seattle	Washington	-122.3690589	47.64008817	no_info	2415 9 Av Nw	5.08	excellent	no_info	0 to 15.24 cm	Seattle	NA	NA	NA	NA	NA	NA	NA	NA	NA	NA	NA	NA	NA
08/26/1991	04/27/2019	Higan (spring) cherry	Prunus subhirtella	Seattle	Washington	-122.3543623	47.64031288	no_info	2410 Warren Av N	10.16	excellent	introduced	0 to 15.24 cm	Seattle	NA	NA	NA	NA	NA	NA	NA	NA	NA	NA	NA	NA	NA
03/16/1994	04/27/2019	Silver (silverleaf) maple	Acer saccharinum	Seattle	Washington	-122.3820327	47.67670097	no_info	6526 20th Ave Nw	22.86	excellent	introduced	15.24 to 30.48 cm	Seattle	NA	NA	NA	NA	NA	NA	NA	NA	NA	NA	NA	NA	NA
10/27/1992	04/27/2019	Bigleaf linden	Tilia platyphyllos	Seattle	Washington	-122.386657	47.56667239	no_info	4060 California Av Sw	30.48	poor	introduced	15.24 to 30.48 cm	Seattle	NA	NA	NA	NA	NA	NA	NA	NA	NA	NA	NA	NA	NA
09/07/1999	04/27/2019	(smooth) japanese maple	Acer palmatum	Seattle	Washington	-122.412312	47.57418871	no_info	3255 62 Av Sw	2.54	excellent	introduced	0 to 15.24 cm	Seattle	NA	NA	NA	NA	NA	NA	NA	NA	NA	NA	NA	NA	NA
12/19/2002	06/30/2019	Red maple	Acer rubrum	Seattle	Washington	-122.3893005	47.54442197	no_info	6544 Fauntleroy Way Sw	10.16	excellent	introduced	0 to 15.24 cm	Seattle	NA	NA	NA	NA	NA	NA	NA	NA	NA	NA	NA	NA	NA
01/01/1990	06/17/2019	Sweetgum	Liquidambar styraciflua	Seattle	Washington	-122.2776861	47.63570423	green_space	1800 42Nd Av E	35.56	fair	introduced	30.48 to 45.72 cm	Seattle	NA	NA	NA	NA	NA	NA	NA	NA	NA	NA	NA	NA	NA
07/12/1992	04/27/2019	Red maple	Acer rubrum	Seattle	Washington	-122.3639884	47.66796611	no_info	614 Nw 54th St	38.1	good	introduced	30.48 to 45.72 cm	Seattle	NA	NA	NA	NA	NA	NA	NA	NA	NA	NA	NA	NA	NA
05/21/1992	04/27/2019	Chinese juniper	Juniperus chinensis	Seattle	Washington	-122.3526706	47.68947795	no_info	359 N 84th St	10.16	poor	introduced	0 to 15.24 cm	Seattle	NA	NA	NA	NA	NA	NA	NA	NA	NA	NA	NA	NA	NA
08/22/1991	04/27/2019	Red maple	Acer rubrum	Seattle	Washington	-122.3002857	47.54500079	no_info	6409 Beacon Av S	33.02	fair	introduced	30.48 to 45.72 cm	Seattle	NA	NA	NA	NA	NA	NA	NA	NA	NA	NA	NA	NA	NA
08/28/1991	04/27/2019	English midland hawthorn	Crataegus laevigata	Seattle	Washington	-122.3495082	47.64192413	no_info	2402 4th Av N	20.32	good	introduced	15.24 to 30.48 cm	Seattle	NA	NA	NA	NA	NA	NA	NA	NA	NA	NA	NA	NA	NA
06/23/1992	04/27/2019	Pacific dogwood	Cornus nuttallii	Seattle	Washington	-122.3297123	47.67293211	no_info	2330 N 61St St	55.88	fair	naturally_occurring	45.72 to 60.96 cm	Seattle	NA	NA	NA	NA	NA	NA	NA	NA	NA	NA	NA	NA	NA
07/24/1991	09/18/2019	Norway maple	Acer platanoides	Seattle	Washington	-122.3255005	47.62424428	no_info	535 Summit Ave E	45.72	fair	introduced	30.48 to 45.72 cm	Seattle	NA	NA	NA	NA	NA	NA	NA	NA	NA	NA	NA	NA	NA
11/09/1992	07/02/2019	European hornbeam	Carpinus betulus	Seattle	Washington	-122.3764997	47.52926277	no_info	8214 35th Ave Sw	45.72	fair	introduced	30.48 to 45.72 cm	Seattle	NA	NA	NA	NA	NA	NA	NA	NA	NA	NA	NA	NA	NA
06/24/1992	04/27/2019	Pin oak	Quercus palustris	Seattle	Washington	-122.2948523	47.68363417	no_info	7517 31St Av Ne	7.62	fair	introduced	0 to 15.24 cm	Seattle	NA	NA	NA	NA	NA	NA	NA	NA	NA	NA	NA	NA	NA
07/21/1992	04/27/2019	English midland hawthorn	Crataegus laevigata	Seattle	Washington	-122.2828354	47.659258	no_info	4127 42Nd Av Ne	25.4	fair	introduced	15.24 to 30.48 cm	Seattle	NA	NA	NA	NA	NA	NA	NA	NA	NA	NA	NA	NA	NA
07/09/1992	04/27/2019	Western hemlock	Tsuga heterophylla	Seattle	Washington	-122.2842106	47.68352065	no_info	7511 41St Av Ne	15.24	good	naturally_occurring	0 to 15.24 cm	Seattle	NA	NA	NA	NA	NA	NA	NA	NA	NA	NA	NA	NA	NA
08/05/1991	04/27/2019	Common (japanese) zelkova	Zelkova serrata	Seattle	Washington	-122.3346543	47.61845193	no_info	2022 Boren Av	25.4	fair	introduced	15.24 to 30.48 cm	Seattle	NA	NA	NA	NA	NA	NA	NA	NA	NA	NA	NA	NA	NA
07/03/1992	04/27/2019	Douglas fir	Pseudotsuga menziesii	Seattle	Washington	-122.3364591	47.66758412	no_info	5311 Wallingford Av N	30.48	excellent	naturally_occurring	15.24 to 30.48 cm	Seattle	NA	NA	NA	NA	NA	NA	NA	NA	NA	NA	NA	NA	NA
02/20/2003	07/30/2019	Katsura tree	Cercidiphyllum japonicum	Seattle	Washington	-122.269292	47.55435252	no_info	5224 Wilson Ave S	22.86	excellent	introduced	15.24 to 30.48 cm	Seattle	NA	NA	NA	NA	NA	NA	NA	NA	NA	NA	NA	NA	NA
07/19/1990	06/19/2019	Callery pear	Pyrus calleryana	Seattle	Washington	-122.2915228	47.61765821	no_info	1807 32Nd Ave	17.78	good	introduced	15.24 to 30.48 cm	Seattle	NA	NA	NA	NA	NA	NA	NA	NA	NA	NA	NA	NA	NA
06/30/1992	04/27/2019	Marshall green ash	Fraxinus pennsylvanica	Seattle	Washington	-122.3452628	47.66266635	no_info	1011 N 47th St	20.32	fair	introduced	15.24 to 30.48 cm	Seattle	NA	NA	NA	NA	NA	NA	NA	NA	NA	NA	NA	NA	NA
08/15/1991	04/27/2019	Sugar maple	Acer saccharum	Seattle	Washington	-122.3033591	47.55560823	no_info	5100 Beacon Ave S Median	40.64	excellent	introduced	30.48 to 45.72 cm	Seattle	NA	NA	NA	NA	NA	NA	NA	NA	NA	NA	NA	NA	NA
04/19/1993	04/27/2019	Akebono cherry	Prunus yedoensis	Seattle	Washington	-122.2916473	47.67924968	no_info	6858 34th Ave Ne	5.08	excellent	introduced	0 to 15.24 cm	Seattle	NA	NA	NA	NA	NA	NA	NA	NA	NA	NA	NA	NA	NA
09/11/1991	04/27/2019	Red maple	Acer rubrum	Seattle	Washington	-122.3614434	47.65526905	no_info	3977 Leary Wy Nw	45.72	good	introduced	30.48 to 45.72 cm	Seattle	NA	NA	NA	NA	NA	NA	NA	NA	NA	NA	NA	NA	NA
08/20/1992	04/27/2019	(european) white birch	Betula pendula	Seattle	Washington	-122.3554104	47.72995507	no_info	13806 Greenwood Av N	15.24	poor	introduced	0 to 15.24 cm	Seattle	NA	NA	NA	NA	NA	NA	NA	NA	NA	NA	NA	NA	NA
08/26/1991	04/27/2019	London plane (tree)	Platanus acerifolia	Seattle	Washington	-122.3527219	47.61874684	no_info	204 2Nd Av N	53.34	good	introduced	45.72 to 60.96 cm	Seattle	NA	NA	NA	NA	NA	NA	NA	NA	NA	NA	NA	NA	NA
07/12/1985	04/27/2019	Willow oak	Quercus phellos	Seattle	Washington	-122.2912358	47.56992516	no_info	3757 Rainier Av S	35.56	good	introduced	30.48 to 45.72 cm	Seattle	NA	NA	NA	NA	NA	NA	NA	NA	NA	NA	NA	NA	NA
05/14/1992	04/27/2019	Norway maple	Acer platanoides	Seattle	Washington	-122.3854372	47.67908278	no_info	6747 23rd Ave Nw	38.1	good	introduced	30.48 to 45.72 cm	Seattle	NA	NA	NA	NA	NA	NA	NA	NA	NA	NA	NA	NA	NA
10/20/1993	04/27/2019	Apple/crabapple	Malus	Seattle	Washington	-122.3834884	47.57550938	no_info	4019 Sw Hanford St	5.08	excellent	no_info	0 to 15.24 cm	Seattle	NA	NA	NA	NA	NA	NA	NA	NA	NA	NA	NA	NA	NA
09/24/1992	04/27/2019	Wild weeping (higan) cherry	Prunus pendula	Seattle	Washington	-122.3890704	47.58873758	no_info	1617 45th Av Sw	2.54	poor	no_info	0 to 15.24 cm	Seattle	NA	NA	NA	NA	NA	NA	NA	NA	NA	NA	NA	NA	NA
07/08/1992	04/27/2019	Washington hawthorn	Crataegus phaenopyrum	Seattle	Washington	-122.3575193	47.67341625	no_info	6035 1St Av Nw	25.4	good	introduced	15.24 to 30.48 cm	Seattle	NA	NA	NA	NA	NA	NA	NA	NA	NA	NA	NA	NA	NA
04/01/1979	04/27/2019	Sugar maple	Acer saccharum	Seattle	Washington	-122.3028644	47.61015008	no_info	903 23rd Ave	38.1	fair	introduced	30.48 to 45.72 cm	Seattle	NA	NA	NA	NA	NA	NA	NA	NA	NA	NA	NA	NA	NA
07/23/1992	04/27/2019	Kwanzan flowering cherry	Prunus L.	Seattle	Washington	-122.2927212	47.66905497	no_info	5517 33rd Ave Ne	30.48	fair	no_info	15.24 to 30.48 cm	Seattle	NA	NA	NA	NA	NA	NA	NA	NA	NA	NA	NA	NA	NA
09/13/1991	04/27/2019	Washington hawthorn	Crataegus phaenopyrum	Seattle	Washington	-122.3584977	47.6789699	no_info	6741 Sycamore Av Nw	12.7	excellent	introduced	0 to 15.24 cm	Seattle	NA	NA	NA	NA	NA	NA	NA	NA	NA	NA	NA	NA	NA
10/09/1992	04/27/2019	Blireiana purpleleaf plum	Prunus blireiana	Seattle	Washington	-122.3989767	47.5631389	no_info	4455 52Nd Av Sw	20.32	poor	no_info	15.24 to 30.48 cm	Seattle	NA	NA	NA	NA	NA	NA	NA	NA	NA	NA	NA	NA	NA
07/17/1991	06/17/2019	Sweetgum	Liquidambar styraciflua	Seattle	Washington	-122.2797768	47.64064325	no_info	2349 41St Av E	66.04	excellent	introduced	60.96 to 76.2 cm	Seattle	NA	NA	NA	NA	NA	NA	NA	NA	NA	NA	NA	NA	NA
05/27/1992	04/27/2019	Sycamore maple	Acer pseudoplatanus	Seattle	Washington	-122.3873443	47.67388529	no_info	6200 24th Ave Nw	38.1	fair	introduced	30.48 to 45.72 cm	Seattle	NA	NA	NA	NA	NA	NA	NA	NA	NA	NA	NA	NA	NA
08/21/1991	04/27/2019	Kwanzan flowering cherry	Prunus L.	Seattle	Washington	-122.3512719	47.63395974	no_info	315 Hayes St	5.08	excellent	no_info	0 to 15.24 cm	Seattle	NA	NA	NA	NA	NA	NA	NA	NA	NA	NA	NA	NA	NA
07/13/1992	04/27/2019	Red maple	Acer rubrum	Seattle	Washington	-122.3634666	47.66651162	no_info	602 Nw 52Nd St	38.1	fair	introduced	30.48 to 45.72 cm	Seattle	NA	NA	NA	NA	NA	NA	NA	NA	NA	NA	NA	NA	NA
09/22/2000	04/27/2019	Red oak	Quercus rubra	Seattle	Washington	-122.3212047	47.70849792	no_info	543 Ne Northgate Wy	22.86	good	introduced	15.24 to 30.48 cm	Seattle	NA	NA	NA	NA	NA	NA	NA	NA	NA	NA	NA	NA	NA
08/23/1991	08/22/2019	Sugar maple	Acer saccharum	Seattle	Washington	-122.3760052	47.63437231	no_info	1630 15th Av W	30.48	good	introduced	15.24 to 30.48 cm	Seattle	NA	NA	NA	NA	NA	NA	NA	NA	NA	NA	NA	NA	NA
07/12/1990	06/24/2019	Snowdrift crabapple	Malus Mill.	Seattle	Washington	-122.2988266	47.60729565	no_info	536 26th Ave	27.94	fair	no_info	15.24 to 30.48 cm	Seattle	NA	NA	NA	NA	NA	NA	NA	NA	NA	NA	NA	NA	NA
09/04/1991	04/27/2019	American sycamore	Platanus occidentalis	Seattle	Washington	-122.3555227	47.62160225	no_info	315 1St Av N	38.1	good	introduced	30.48 to 45.72 cm	Seattle	NA	NA	NA	NA	NA	NA	NA	NA	NA	NA	NA	NA	NA
05/29/1992	04/27/2019	Red maple	Acer rubrum	Seattle	Washington	-122.3844924	47.67096549	no_info	5800 22Nd Av Nw	33.02	poor	introduced	30.48 to 45.72 cm	Seattle	NA	NA	NA	NA	NA	NA	NA	NA	NA	NA	NA	NA	NA
08/01/1991	04/27/2019	Cherry/plum/laurel	Prunus	Seattle	Washington	-122.3476693	47.65246509	no_info	3800 Fremont Wy N	15.24	good	no_info	0 to 15.24 cm	Seattle	NA	NA	NA	NA	NA	NA	NA	NA	NA	NA	NA	NA	NA
08/03/1992	04/27/2019	Apple/crabapple	Malus	Seattle	Washington	-122.285297	47.7008909	no_info	9824 40th Av Ne	10.16	fair	no_info	0 to 15.24 cm	Seattle	NA	NA	NA	NA	NA	NA	NA	NA	NA	NA	NA	NA	NA
07/26/1991	04/27/2019	Dove tree	Davidia involucrata	Seattle	Washington	-122.3189666	47.63630257	no_info	1910 Federal Av E	7.62	excellent	introduced	0 to 15.24 cm	Seattle	NA	NA	NA	NA	NA	NA	NA	NA	NA	NA	NA	NA	NA
09/12/1991	04/27/2019	Red maple	Acer rubrum	Seattle	Washington	-122.3620857	47.65047833	no_info	334 W Bertona St	10.16	good	introduced	0 to 15.24 cm	Seattle	NA	NA	NA	NA	NA	NA	NA	NA	NA	NA	NA	NA	NA
08/26/1991	04/27/2019	London plane (tree)	Platanus acerifolia	Seattle	Washington	-122.347727	47.62409181	no_info	501 5th Av N	50.8	good	introduced	45.72 to 60.96 cm	Seattle	NA	NA	NA	NA	NA	NA	NA	NA	NA	NA	NA	NA	NA
06/09/1992	04/27/2019	English midland hawthorn	Crataegus laevigata	Seattle	Washington	-122.3110035	47.68400991	no_info	1522 Ne 76th St	22.86	fair	introduced	15.24 to 30.48 cm	Seattle	NA	NA	NA	NA	NA	NA	NA	NA	NA	NA	NA	NA	NA
10/12/1992	09/02/2019	Swedish birch	Betula pendula	Seattle	Washington	-122.3612136	47.56984146	no_info	3805 22Nd Av Sw	53.34	poor	introduced	45.72 to 60.96 cm	Seattle	NA	NA	NA	NA	NA	NA	NA	NA	NA	NA	NA	NA	NA
08/20/1992	04/27/2019	Western hemlock	Tsuga heterophylla	Seattle	Washington	-122.3522917	47.73152629	no_info	511 N 142Nd St	30.48	good	naturally_occurring	15.24 to 30.48 cm	Seattle	NA	NA	NA	NA	NA	NA	NA	NA	NA	NA	NA	NA	NA
08/07/1990	04/27/2019	Red sunset red maple	Acer rubrum	Seattle	Washington	-122.2944721	47.59430255	no_info	901 Yakima Ave S	25.4	good	introduced	15.24 to 30.48 cm	Seattle	NA	NA	NA	NA	NA	NA	NA	NA	NA	NA	NA	NA	NA
08/30/1990	04/27/2019	(european) white birch	Betula pendula	Seattle	Washington	-122.3093404	47.61148893	no_info	1717 E Spring St	22.86	good	introduced	15.24 to 30.48 cm	Seattle	NA	NA	NA	NA	NA	NA	NA	NA	NA	NA	NA	NA	NA
08/14/1991	04/27/2019	(american) arborvitae	Thuja occidentalis	Seattle	Washington	-122.2848853	47.56333673	no_info	4426 38th Av S	45.72	excellent	introduced	30.48 to 45.72 cm	Seattle	NA	NA	NA	NA	NA	NA	NA	NA	NA	NA	NA	NA	NA
09/10/1991	04/27/2019	Purpleleaf plum variety	Prunus cerasifera	Seattle	Washington	-122.3591094	47.65625452	no_info	203 Nw 41St St	27.94	fair	introduced	15.24 to 30.48 cm	Seattle	NA	NA	NA	NA	NA	NA	NA	NA	NA	NA	NA	NA	NA
07/10/1992	04/27/2019	Purpleleaf plum variety	Prunus cerasifera	Seattle	Washington	-122.2860745	47.67727811	no_info	6549 39th Av Ne	25.4	fair	introduced	15.24 to 30.48 cm	Seattle	NA	NA	NA	NA	NA	NA	NA	NA	NA	NA	NA	NA	NA
08/28/1991	04/27/2019	Horse chestnut	Aesculus hippocastanum	Seattle	Washington	-122.3491197	47.6408462	green_space	406 Wheeler St	71.12	poor	introduced	60.96 to 76.2 cm	Seattle	NA	NA	NA	NA	NA	NA	NA	NA	NA	NA	NA	NA	NA
05/23/2000	08/16/2019	Double chinese cherry	Prunus serrulata	Seattle	Washington	-122.3981491	47.64948871	no_info	3224 32 Av W	10.16	excellent	introduced	0 to 15.24 cm	Seattle	NA	NA	NA	NA	NA	NA	NA	NA	NA	NA	NA	NA	NA
08/07/1992	04/27/2019	(european) white birch	Betula pendula	Seattle	Washington	-122.3625281	47.72760552	no_info	13529 Northshire rd Nw	25.4	fair	introduced	15.24 to 30.48 cm	Seattle	NA	NA	NA	NA	NA	NA	NA	NA	NA	NA	NA	NA	NA
10/01/1970	09/09/2019	Norway maple	Acer platanoides	Seattle	Washington	-122.3219712	47.60960284	no_info	747 Summit Ave	53.34	good	introduced	45.72 to 60.96 cm	Seattle	NA	NA	NA	NA	NA	NA	NA	NA	NA	NA	NA	NA	NA
06/16/1992	04/27/2019	(european) white birch	Betula pendula	Seattle	Washington	-122.3386977	47.65601619	no_info	4011 Woodlawn Av N	30.48	good	introduced	15.24 to 30.48 cm	Seattle	NA	NA	NA	NA	NA	NA	NA	NA	NA	NA	NA	NA	NA
09/16/1997	04/27/2019	Pacific sunset maple	Acer truncatum	Seattle	Washington	-122.3418844	47.68499821	no_info	1154 N 77 St	5.08	excellent	introduced	0 to 15.24 cm	Seattle	NA	NA	NA	NA	NA	NA	NA	NA	NA	NA	NA	NA	NA
07/08/1992	04/27/2019	Purpleleaf plum variety	Prunus cerasifera	Seattle	Washington	-122.3571595	47.67594556	no_info	6262 1St Av Nw	17.78	fair	introduced	15.24 to 30.48 cm	Seattle	NA	NA	NA	NA	NA	NA	NA	NA	NA	NA	NA	NA	NA
NA	04/27/2019	Paper (canoe) birch	Betula papyrifera	Seattle	Washington	-122.3338	47.66697	no_info	5211 Meridian Ave N	10.16	fair	naturally_occurring	0 to 15.24 cm	Seattle	NA	NA	NA	NA	NA	NA	NA	NA	NA	NA	NA	NA	NA
08/01/1990	04/27/2019	Emerald queen norway maple	Acer platanoides	Seattle	Washington	-122.3001959	47.59488696	no_info	823 25th Ave S	35.56	good	introduced	30.48 to 45.72 cm	Seattle	NA	NA	NA	NA	NA	NA	NA	NA	NA	NA	NA	NA	NA
10/14/1992	04/27/2019	Washington hawthorn	Crataegus phaenopyrum	Seattle	Washington	-122.3277086	47.56710329	no_info	501 S Industrial Wy	15.24	fair	introduced	0 to 15.24 cm	Seattle	NA	NA	NA	NA	NA	NA	NA	NA	NA	NA	NA	NA	NA
07/01/1992	04/27/2019	English (hedge) maple	Acer campestre	Seattle	Washington	-122.3337913	47.67022694	green_space	2100 N 57th St	38.1	good	introduced	30.48 to 45.72 cm	Seattle	NA	NA	NA	NA	NA	NA	NA	NA	NA	NA	NA	NA	NA
08/05/1991	04/27/2019	Princeton sentry ginkgo	Ginkgo biloba	Seattle	Washington	-122.3277767	47.59630204	no_info	700 5th Ave S	12.7	good	introduced	0 to 15.24 cm	Seattle	NA	NA	NA	NA	NA	NA	NA	NA	NA	NA	NA	NA	NA
06/17/1992	04/27/2019	Leyland cypress	Cupressocyparis leylandii	Seattle	Washington	-122.3202706	47.68375774	no_info	625 Ne 76th St	25.4	good	no_info	15.24 to 30.48 cm	Seattle	NA	NA	NA	NA	NA	NA	NA	NA	NA	NA	NA	NA	NA
09/04/1980	08/19/2019	Common (japanese) zelkova	Zelkova serrata	Seattle	Washington	-122.4115471	47.64159932	no_info	4255 W Glenmont Ln	40.64	good	introduced	30.48 to 45.72 cm	Seattle	NA	NA	NA	NA	NA	NA	NA	NA	NA	NA	NA	NA	NA
06/26/1992	04/27/2019	Apple/crabapple	Malus	Seattle	Washington	-122.355324	47.66665909	no_info	5204 Greenwood Av N	12.7	fair	no_info	0 to 15.24 cm	Seattle	NA	NA	NA	NA	NA	NA	NA	NA	NA	NA	NA	NA	NA
07/24/1992	04/27/2019	Blireiana purpleleaf plum	Prunus blireiana	Seattle	Washington	-122.2836267	47.67452893	no_info	6215 41St Av Ne	22.86	poor	no_info	15.24 to 30.48 cm	Seattle	NA	NA	NA	NA	NA	NA	NA	NA	NA	NA	NA	NA	NA
08/28/1991	04/27/2019	Bigleaf maple	Acer macrophyllum	Seattle	Washington	-122.3690204	47.63466221	no_info	1624 9th Av W	12.7	excellent	naturally_occurring	0 to 15.24 cm	Seattle	NA	NA	NA	NA	NA	NA	NA	NA	NA	NA	NA	NA	NA
09/28/1992	04/27/2019	Bigleaf linden	Tilia platyphyllos	Seattle	Washington	-122.3866805	47.58077169	no_info	2611 California Av Sw	33.02	good	introduced	30.48 to 45.72 cm	Seattle	NA	NA	NA	NA	NA	NA	NA	NA	NA	NA	NA	NA	NA
09/10/1991	04/27/2019	Kwanzan flowering cherry	Prunus L.	Seattle	Washington	-122.3461307	47.65408695	no_info	3845 Whitman Ave N	15.24	fair	no_info	0 to 15.24 cm	Seattle	NA	NA	NA	NA	NA	NA	NA	NA	NA	NA	NA	NA	NA
09/19/1990	09/13/2019	Red maple	Acer rubrum	Seattle	Washington	-122.3156759	47.61919976	no_info	113 13th Ave E	20.32	good	introduced	15.24 to 30.48 cm	Seattle	NA	NA	NA	NA	NA	NA	NA	NA	NA	NA	NA	NA	NA
07/20/2005	04/27/2019	Cherry/plum/laurel	Prunus	Seattle	Washington	-122.3443551	47.57110652	no_info	901 Sw Spokane St	22.86	fair	no_info	15.24 to 30.48 cm	Seattle	NA	NA	NA	NA	NA	NA	NA	NA	NA	NA	NA	NA	NA
08/17/1999	04/27/2019	Common (eastern) redbud	Cercis canadensis	Seattle	Washington	-122.3666573	47.67901003	no_info	6741 Division Ave Nw	17.78	fair	introduced	15.24 to 30.48 cm	Seattle	NA	NA	NA	NA	NA	NA	NA	NA	NA	NA	NA	NA	NA
09/12/1991	04/27/2019	(european) white birch	Betula pendula	Seattle	Washington	-122.3957306	47.6718155	no_info	3004 Nw 59th St	25.4	fair	introduced	15.24 to 30.48 cm	Seattle	NA	NA	NA	NA	NA	NA	NA	NA	NA	NA	NA	NA	NA
08/30/1991	08/22/2019	European hazel	Corylus avellana	Seattle	Washington	-122.3738801	47.63780199	no_info	2031 13th Av W	20.32	fair	introduced	15.24 to 30.48 cm	Seattle	NA	NA	NA	NA	NA	NA	NA	NA	NA	NA	NA	NA	NA
08/01/1991	04/27/2019	Dawn redwood	Metasequoia glyptostroboides	Seattle	Washington	-122.3478381	47.65235724	no_info	3800 Fremont Wy N	30.48	good	introduced	15.24 to 30.48 cm	Seattle	NA	NA	NA	NA	NA	NA	NA	NA	NA	NA	NA	NA	NA
09/05/1991	04/27/2019	Kwanzan flowering cherry	Prunus L.	Seattle	Washington	-122.3930121	47.64778642	no_info	3033 28th Av W	33.02	poor	no_info	30.48 to 45.72 cm	Seattle	NA	NA	NA	NA	NA	NA	NA	NA	NA	NA	NA	NA	NA
09/24/1992	04/27/2019	Norway maple	Acer platanoides	Seattle	Washington	-122.3866587	47.58683192	no_info	1703 California Av Sw (On Sw Holgate St)	5.08	fair	introduced	0 to 15.24 cm	Seattle	NA	NA	NA	NA	NA	NA	NA	NA	NA	NA	NA	NA	NA
09/09/1991	08/19/2019	(smooth) japanese maple	Acer palmatum	Seattle	Washington	-122.4078825	47.6401415	no_info	2347 Ellinor Dr W	17.78	excellent	introduced	15.24 to 30.48 cm	Seattle	NA	NA	NA	NA	NA	NA	NA	NA	NA	NA	NA	NA	NA
07/22/1991	04/27/2019	Double chinese cherry	Prunus serrulata	Seattle	Washington	-122.2809163	47.63668855	no_info	1869 Mc Gilvra Bv E	17.78	excellent	introduced	15.24 to 30.48 cm	Seattle	NA	NA	NA	NA	NA	NA	NA	NA	NA	NA	NA	NA	NA
06/17/1997	07/30/2019	Evergreen (southern) magnolia	Magnolia grandiflora	Seattle	Washington	-122.2698753	47.55456326	no_info	5209 51St Ave S	5.08	dead/dying	introduced	0 to 15.24 cm	Seattle	NA	NA	NA	NA	NA	NA	NA	NA	NA	NA	NA	NA	NA
10/14/1992	04/27/2019	European hornbeam	Carpinus betulus	Seattle	Washington	-122.3555634	47.56963207	no_info	3601 W Marginal Wy Sw	22.86	fair	introduced	15.24 to 30.48 cm	Seattle	NA	NA	NA	NA	NA	NA	NA	NA	NA	NA	NA	NA	NA
09/13/1991	04/27/2019	Red maple	Acer rubrum	Seattle	Washington	-122.3568407	47.64957521	no_info	36 Cremona St	10.16	fair	introduced	0 to 15.24 cm	Seattle	NA	NA	NA	NA	NA	NA	NA	NA	NA	NA	NA	NA	NA
06/15/1992	04/27/2019	NA	NA	Seattle	Washington	-122.3076655	47.68085325	no_info	7046 19th Av Ne	15.24	good	no_info	0 to 15.24 cm	Seattle	NA	NA	NA	NA	NA	NA	NA	NA	NA	NA	NA	NA	NA
05/19/1992	04/27/2019	Orchard (common) apple	Malus domestica	Seattle	Washington	-122.3726867	47.68631711	no_info	7742 13th Ave Nw	10.16	fair	introduced	0 to 15.24 cm	Seattle	NA	NA	NA	NA	NA	NA	NA	NA	NA	NA	NA	NA	NA
08/16/1990	04/27/2019	Marshall green ash	Fraxinus pennsylvanica	Seattle	Washington	-122.305131	47.60111608	no_info	2001 E Yesler Wy	20.32	fair	introduced	15.24 to 30.48 cm	Seattle	NA	NA	NA	NA	NA	NA	NA	NA	NA	NA	NA	NA	NA
06/22/2008	04/27/2019	Dogwood	Cornus	Seattle	Washington	-122.3044955	47.7105002	no_info	11301 23rd Ave Ne	10.16	good	no_info	0 to 15.24 cm	Seattle	NA	NA	NA	NA	NA	NA	NA	NA	NA	NA	NA	NA	NA
07/31/2010	04/27/2019	Globe norway maple	Acer platanoides	Seattle	Washington	-122.3387955	47.6486108	no_info	1550 N 34th St	17.78	excellent	introduced	15.24 to 30.48 cm	Seattle	NA	NA	NA	NA	NA	NA	NA	NA	NA	NA	NA	NA	NA
06/19/1992	04/27/2019	Kwanzan flowering cherry	Prunus L.	Seattle	Washington	-122.3137406	47.67646681	no_info	1315 Ne 66th St	2.54	fair	no_info	0 to 15.24 cm	Seattle	NA	NA	NA	NA	NA	NA	NA	NA	NA	NA	NA	NA	NA
07/17/1991	04/27/2019	European (fruiting) plum	Prunus domestica	Seattle	Washington	-122.2903432	47.62506021	no_info	603 33rd Av E	2.54	excellent	introduced	0 to 15.24 cm	Seattle	NA	NA	NA	NA	NA	NA	NA	NA	NA	NA	NA	NA	NA
09/13/1991	04/27/2019	Blireiana purpleleaf plum	Prunus blireiana	Seattle	Washington	-122.3532573	47.66050456	no_info	4406 Francis Av N	22.86	good	no_info	15.24 to 30.48 cm	Seattle	NA	NA	NA	NA	NA	NA	NA	NA	NA	NA	NA	NA	NA
09/11/1990	04/27/2019	Sugar maple	Acer saccharum	Seattle	Washington	-122.3099392	47.62297877	no_info	430 17th Ave E	17.78	good	introduced	15.24 to 30.48 cm	Seattle	NA	NA	NA	NA	NA	NA	NA	NA	NA	NA	NA	NA	NA
08/27/1992	04/27/2019	(smooth) japanese maple	Acer palmatum	Seattle	Washington	-122.3481549	47.69352495	no_info	742 N 89th St	10.16	good	introduced	0 to 15.24 cm	Seattle	NA	NA	NA	NA	NA	NA	NA	NA	NA	NA	NA	NA	NA
08/20/1992	04/27/2019	Blireiana purpleleaf plum	Prunus blireiana	Seattle	Washington	-122.35454	47.73113438	no_info	14107 Phinney Av N	15.24	poor	no_info	0 to 15.24 cm	Seattle	NA	NA	NA	NA	NA	NA	NA	NA	NA	NA	NA	NA	NA
09/16/1992	04/27/2019	Sweetgum	Liquidambar styraciflua	Seattle	Washington	-122.326577	47.70849584	no_info	203 Ne Northgate Wy	48.26	good	introduced	45.72 to 60.96 cm	Seattle	NA	NA	NA	NA	NA	NA	NA	NA	NA	NA	NA	NA	NA
08/12/1991	04/27/2019	(common) goldenchain	Laburnum anagyroides	Seattle	Washington	-122.3129396	47.60301836	no_info	157 15th Av	30.48	dead/dying	introduced	15.24 to 30.48 cm	Seattle	NA	NA	NA	NA	NA	NA	NA	NA	NA	NA	NA	NA	NA
05/26/1992	04/27/2019	Vine maple	Acer circinatum	Seattle	Washington	-122.3521274	47.68326081	no_info	7416 Dayton Av N	2.54	fair	naturally_occurring	0 to 15.24 cm	Seattle	NA	NA	NA	NA	NA	NA	NA	NA	NA	NA	NA	NA	NA
07/31/1991	09/13/2019	Sweetgum	Liquidambar styraciflua	Seattle	Washington	-122.3259871	47.6152882	no_info	414 E Pine St	27.94	good	introduced	15.24 to 30.48 cm	Seattle	NA	NA	NA	NA	NA	NA	NA	NA	NA	NA	NA	NA	NA
09/12/1991	04/27/2019	Apple/crabapple	Malus	Seattle	Washington	-122.3708328	47.66756409	no_info	1103 Nw 54th St	10.16	fair	no_info	0 to 15.24 cm	Seattle	NA	NA	NA	NA	NA	NA	NA	NA	NA	NA	NA	NA	NA
08/05/1991	04/27/2019	Red sunset red maple	Acer rubrum	Seattle	Washington	-122.3291042	47.63671	no_info	2001 Fairview Av E	38.1	good	introduced	30.48 to 45.72 cm	Seattle	NA	NA	NA	NA	NA	NA	NA	NA	NA	NA	NA	NA	NA
06/20/2001	04/27/2019	(smooth) japanese maple	Acer palmatum	Seattle	Washington	-122.3100532	47.62913855	no_info	1117 17th Ave E	5.08	dead/dying	introduced	0 to 15.24 cm	Seattle	NA	NA	NA	NA	NA	NA	NA	NA	NA	NA	NA	NA	NA
10/22/1993	04/27/2019	Chanticleer pear	Pyrus calleryana	Seattle	Washington	-122.3473173	47.69404883	no_info	8911 Linden Av N	5.08	excellent	introduced	0 to 15.24 cm	Seattle	NA	NA	NA	NA	NA	NA	NA	NA	NA	NA	NA	NA	NA
07/17/2007	04/27/2019	Katsura tree	Cercidiphyllum japonicum	Seattle	Washington	-122.3938572	47.68741074	no_info	8022 Loyal Wy Nw	20.32	good	introduced	15.24 to 30.48 cm	Seattle	NA	NA	NA	NA	NA	NA	NA	NA	NA	NA	NA	NA	NA
06/22/1992	04/27/2019	Kwanzan flowering cherry	Prunus L.	Seattle	Washington	-122.2963449	47.67319275	no_info	6032 29th Av Ne	17.78	good	no_info	15.24 to 30.48 cm	Seattle	NA	NA	NA	NA	NA	NA	NA	NA	NA	NA	NA	NA	NA
08/06/1991	04/27/2019	Village green zelkova	Zelkova serrata	Seattle	Washington	-122.3339041	47.61282974	no_info	1600 7th Av	35.56	good	introduced	30.48 to 45.72 cm	Seattle	NA	NA	NA	NA	NA	NA	NA	NA	NA	NA	NA	NA	NA
09/23/1992	04/27/2019	Italian stone pine	Pinus pinea	Seattle	Washington	-122.3876833	47.58843573	no_info	1629 44th Av Sw	15.24	good	introduced	0 to 15.24 cm	Seattle	NA	NA	NA	NA	NA	NA	NA	NA	NA	NA	NA	NA	NA
09/11/1990	04/27/2019	Apple/crabapple	Malus	Seattle	Washington	-122.3097843	47.6320979	no_info	1250 17th Ave E	5.08	fair	no_info	0 to 15.24 cm	Seattle	NA	NA	NA	NA	NA	NA	NA	NA	NA	NA	NA	NA	NA
11/05/1992	04/27/2019	Norway maple	Acer platanoides	Seattle	Washington	-122.3551002	47.53728235	no_info	7231 16th Av Sw	30.48	fair	introduced	15.24 to 30.48 cm	Seattle	NA	NA	NA	NA	NA	NA	NA	NA	NA	NA	NA	NA	NA
08/22/1991	04/27/2019	Sycamore maple	Acer pseudoplatanus	Seattle	Washington	-122.3539836	47.63652024	no_info	1900 Warren Av N	22.86	excellent	introduced	15.24 to 30.48 cm	Seattle	NA	NA	NA	NA	NA	NA	NA	NA	NA	NA	NA	NA	NA
10/02/1992	04/27/2019	Eastern dogwood	Cornus florida	Seattle	Washington	-122.3792283	47.57942544	no_info	2677 Belvidere Av Sw	5.08	fair	introduced	0 to 15.24 cm	Seattle	NA	NA	NA	NA	NA	NA	NA	NA	NA	NA	NA	NA	NA
09/19/1990	04/27/2019	(european) white birch	Betula pendula	Seattle	Washington	-122.3191057	47.63137338	no_info	1226 Federal Ave E	25.4	good	introduced	15.24 to 30.48 cm	Seattle	NA	NA	NA	NA	NA	NA	NA	NA	NA	NA	NA	NA	NA
01/11/2001	04/27/2019	(smooth) japanese maple	Acer palmatum	Seattle	Washington	-122.3624251	47.68257559	no_info	338 Nw 74th St	12.7	good	introduced	0 to 15.24 cm	Seattle	NA	NA	NA	NA	NA	NA	NA	NA	NA	NA	NA	NA	NA
09/19/1990	09/13/2019	Scarlet oak	Quercus coccinea	Seattle	Washington	-122.3220811	47.61722293	no_info	Sccc Garage	55.88	fair	introduced	45.72 to 60.96 cm	Seattle	NA	NA	NA	NA	NA	NA	NA	NA	NA	NA	NA	NA	NA
06/28/2002	04/27/2019	Forest pansy redbud	Cercis canadensis	Seattle	Washington	-122.3931	47.640487	no_info	2431 28th Ave W	12.7	poor	introduced	0 to 15.24 cm	Seattle	NA	NA	NA	NA	NA	NA	NA	NA	NA	NA	NA	NA	NA
07/23/1991	06/17/2019	Sweetgum	Liquidambar styraciflua	Seattle	Washington	-122.2810605	47.63341555	no_info	4005 Madison St	50.8	excellent	introduced	45.72 to 60.96 cm	Seattle	NA	NA	NA	NA	NA	NA	NA	NA	NA	NA	NA	NA	NA
07/31/1991	04/27/2019	Kwanzan flowering cherry	Prunus L.	Seattle	Washington	-122.3241402	47.65884548	no_info	4239 4th Ave Ne	58.42	good	no_info	45.72 to 60.96 cm	Seattle	NA	NA	NA	NA	NA	NA	NA	NA	NA	NA	NA	NA	NA
06/08/1992	04/27/2019	English midland hawthorn	Crataegus laevigata	Seattle	Washington	-122.3090046	47.68654473	no_info	1715 Ne 80th St	22.86	fair	introduced	15.24 to 30.48 cm	Seattle	NA	NA	NA	NA	NA	NA	NA	NA	NA	NA	NA	NA	NA
07/25/1990	09/17/2019	American (white) elm	Ulmus americana	Seattle	Washington	-122.3112137	47.62572889	no_info	712 16th Ave E	81.28	fair	introduced	more than 76.2 cm	Seattle	NA	NA	NA	NA	NA	NA	NA	NA	NA	NA	NA	NA	NA
08/21/1992	04/27/2019	Japanese red pine	Pinus densiflora	Seattle	Washington	-122.3396524	47.70031168	no_info	9722 Ashworth Av N	7.62	poor	introduced	0 to 15.24 cm	Seattle	NA	NA	NA	NA	NA	NA	NA	NA	NA	NA	NA	NA	NA
05/15/1992	04/27/2019	Sweetgum	Liquidambar styraciflua	Seattle	Washington	-122.3800512	47.67761455	no_info	1810 Nw 65th St	66.04	fair	introduced	60.96 to 76.2 cm	Seattle	NA	NA	NA	NA	NA	NA	NA	NA	NA	NA	NA	NA	NA
07/23/1992	04/27/2019	Kwanzan flowering cherry	Prunus L.	Seattle	Washington	-122.2951395	47.66901848	no_info	5515 30th Ave Ne	30.48	fair	no_info	15.24 to 30.48 cm	Seattle	NA	NA	NA	NA	NA	NA	NA	NA	NA	NA	NA	NA	NA
09/06/2001	04/27/2019	Chinese kousa dogwood	Cornus kousa	Seattle	Washington	-122.3459998	47.6861803	no_info	927 N 79 St	5.08	excellent	introduced	0 to 15.24 cm	Seattle	NA	NA	NA	NA	NA	NA	NA	NA	NA	NA	NA	NA	NA
07/11/1990	04/27/2019	Eucalyptus/gum	Eucalyptus	Seattle	Washington	-122.305992	47.6263861	no_info	738 20th Ave E	2.54	excellent	no_info	0 to 15.24 cm	Seattle	NA	NA	NA	NA	NA	NA	NA	NA	NA	NA	NA	NA	NA
01/11/2001	06/25/2019	(smooth) japanese maple	Acer palmatum	Seattle	Washington	-122.2949759	47.60704651	no_info	527 29th Ave	12.7	excellent	introduced	0 to 15.24 cm	Seattle	NA	NA	NA	NA	NA	NA	NA	NA	NA	NA	NA	NA	NA
07/26/1991	04/27/2019	Village green zelkova	Zelkova serrata	Seattle	Washington	-122.3182025	47.65401166	no_info	901 Ne Pacific St	33.02	good	introduced	30.48 to 45.72 cm	Seattle	NA	NA	NA	NA	NA	NA	NA	NA	NA	NA	NA	NA	NA
08/07/1991	04/27/2019	Sweetgum	Liquidambar styraciflua	Seattle	Washington	-122.331397	47.61786145	no_info	1205 Stewart St	35.56	good	introduced	30.48 to 45.72 cm	Seattle	NA	NA	NA	NA	NA	NA	NA	NA	NA	NA	NA	NA	NA
08/02/1991	04/27/2019	Shumard red oak	Quercus shumardii	Seattle	Washington	-122.3452908	47.61841806	no_info	2525 6th Av	53.34	good	introduced	45.72 to 60.96 cm	Seattle	NA	NA	NA	NA	NA	NA	NA	NA	NA	NA	NA	NA	NA
09/12/1990	04/27/2019	Apple/crabapple	Malus	Seattle	Washington	-122.3037024	47.61971428	no_info	143 22Nd Ave E	10.16	good	no_info	0 to 15.24 cm	Seattle	NA	NA	NA	NA	NA	NA	NA	NA	NA	NA	NA	NA	NA
09/16/1991	04/27/2019	(european) white birch	Betula pendula	Seattle	Washington	-122.3965696	47.68486163	no_info	3015 Nw 77th St	58.42	good	introduced	45.72 to 60.96 cm	Seattle	NA	NA	NA	NA	NA	NA	NA	NA	NA	NA	NA	NA	NA
08/01/1991	04/27/2019	Red oak	Quercus rubra	Seattle	Washington	-122.3311785	47.65562999	no_info	4002 Corliss Av N	40.64	poor	introduced	30.48 to 45.72 cm	Seattle	NA	NA	NA	NA	NA	NA	NA	NA	NA	NA	NA	NA	NA
07/20/1992	04/27/2019	Swedish birch	Betula pendula	Seattle	Washington	-122.2844072	47.65755167	no_info	3829 41St Av Ne	35.56	fair	introduced	30.48 to 45.72 cm	Seattle	NA	NA	NA	NA	NA	NA	NA	NA	NA	NA	NA	NA	NA
09/11/1991	04/27/2019	Japanese snowbell tree	Styrax japonicus	Seattle	Washington	-122.3998153	47.67695286	no_info	3231 Nw 67th St	15.24	good	introduced	0 to 15.24 cm	Seattle	NA	NA	NA	NA	NA	NA	NA	NA	NA	NA	NA	NA	NA
07/17/1992	04/27/2019	Purpleleaf plum variety	Prunus cerasifera	Seattle	Washington	-122.30387	47.67385266	no_info	6215 Ravenna Av Ne	33.02	good	introduced	30.48 to 45.72 cm	Seattle	NA	NA	NA	NA	NA	NA	NA	NA	NA	NA	NA	NA	NA
03/23/1994	04/27/2019	Oak	Quercus	Seattle	Washington	-122.3278597	47.67358983	no_info	101 Ne 62Nd St	2.54	excellent	no_info	0 to 15.24 cm	Seattle	NA	NA	NA	NA	NA	NA	NA	NA	NA	NA	NA	NA	NA
08/26/1991	04/27/2019	Red maple	Acer rubrum	Seattle	Washington	-122.3546371	47.63999936	no_info	2403 Warren Av N	15.24	excellent	introduced	0 to 15.24 cm	Seattle	NA	NA	NA	NA	NA	NA	NA	NA	NA	NA	NA	NA	NA
07/31/1991	09/16/2019	Southern (common) catalpa	Catalpa bignonioides	Seattle	Washington	-122.3247372	47.61769117	no_info	1741 Belmont Ave	40.64	dead/dying	introduced	30.48 to 45.72 cm	Seattle	NA	NA	NA	NA	NA	NA	NA	NA	NA	NA	NA	NA	NA
08/14/1999	08/16/2019	Cherry/plum/laurel	Prunus	Seattle	Washington	-122.3935248	47.64692134	no_info	2808 W Barrett St	17.78	fair	no_info	15.24 to 30.48 cm	Seattle	NA	NA	NA	NA	NA	NA	NA	NA	NA	NA	NA	NA	NA
11/01/2002	05/24/2019	Pacific sunset maple	Acer truncatum	Seattle	Washington	-122.3599305	47.63348509	no_info	1535 2 Av W	2.54	excellent	introduced	0 to 15.24 cm	Seattle	NA	NA	NA	NA	NA	NA	NA	NA	NA	NA	NA	NA	NA
08/23/1991	04/27/2019	Double chinese cherry	Prunus serrulata	Seattle	Washington	-122.3698856	47.63470263	no_info	915 Blaine St	15.24	fair	introduced	0 to 15.24 cm	Seattle	NA	NA	NA	NA	NA	NA	NA	NA	NA	NA	NA	NA	NA
06/05/1992	04/27/2019	(smooth) japanese maple	Acer palmatum	Seattle	Washington	-122.3053517	47.68732135	no_info	8106 21St Av Ne	5.08	good	introduced	0 to 15.24 cm	Seattle	NA	NA	NA	NA	NA	NA	NA	NA	NA	NA	NA	NA	NA
NA	04/27/2019	Apple/crabapple	Malus	Seattle	Washington	-122.320192	47.67722593	no_info	NA	15.24	fair	no_info	0 to 15.24 cm	Seattle	NA	NA	NA	NA	NA	NA	NA	NA	NA	NA	NA	NA	NA
07/17/1991	09/18/2019	Sweetgum	Liquidambar styraciflua	Seattle	Washington	-122.3235816	47.62095159	no_info	606 E Thomas St	27.94	fair	introduced	15.24 to 30.48 cm	Seattle	NA	NA	NA	NA	NA	NA	NA	NA	NA	NA	NA	NA	NA
11/03/1992	04/27/2019	Common (euro) mountain ash	Sorbus aucuparia	Seattle	Washington	-122.3964476	47.55594838	no_info	5008 Sw Dawson St	20.32	good	introduced	15.24 to 30.48 cm	Seattle	NA	NA	NA	NA	NA	NA	NA	NA	NA	NA	NA	NA	NA
06/08/2000	04/27/2019	Sugar maple	Acer saccharum	Seattle	Washington	-122.3059577	47.62890095	no_info	1106 20 Av E	5.08	excellent	introduced	0 to 15.24 cm	Seattle	NA	NA	NA	NA	NA	NA	NA	NA	NA	NA	NA	NA	NA
05/21/1992	04/27/2019	English midland hawthorn	Crataegus laevigata	Seattle	Washington	-122.35253	47.68883545	no_info	8212 Dayton Av N	25.4	fair	introduced	15.24 to 30.48 cm	Seattle	NA	NA	NA	NA	NA	NA	NA	NA	NA	NA	NA	NA	NA
08/22/1991	04/27/2019	Sargent cherry	Prunus sargentii	Seattle	Washington	-122.3544993	47.63362326	no_info	1613 Warren Av N	10.16	excellent	introduced	0 to 15.24 cm	Seattle	NA	NA	NA	NA	NA	NA	NA	NA	NA	NA	NA	NA	NA
11/24/1992	04/27/2019	Blireiana purpleleaf plum	Prunus blireiana	Seattle	Washington	-122.3867881	47.52448141	no_info	8732 Fauntlee Cs Sw	12.7	good	no_info	0 to 15.24 cm	Seattle	NA	NA	NA	NA	NA	NA	NA	NA	NA	NA	NA	NA	NA
06/04/1992	04/27/2019	Peach tree	Prunus persica	Seattle	Washington	-122.3032112	47.68974547	no_info	2229 Ne 83rd St	7.62	fair	introduced	0 to 15.24 cm	Seattle	NA	NA	NA	NA	NA	NA	NA	NA	NA	NA	NA	NA	NA
10/08/1992	04/27/2019	Blireiana purpleleaf plum	Prunus blireiana	Seattle	Washington	-122.4037665	47.5697662	no_info	3818 56th Av Sw	15.24	fair	no_info	0 to 15.24 cm	Seattle	NA	NA	NA	NA	NA	NA	NA	NA	NA	NA	NA	NA	NA
07/29/1992	04/27/2019	Kwanzan flowering cherry	Prunus L.	Seattle	Washington	-122.2891327	47.66572003	no_info	5027 36th Av Ne	17.78	fair	no_info	15.24 to 30.48 cm	Seattle	NA	NA	NA	NA	NA	NA	NA	NA	NA	NA	NA	NA	NA
07/05/2011	04/27/2019	Dogwood	Cornus	Seattle	Washington	-122.3426	47.654802	no_info	3933 Stone Way N	10.16	poor	no_info	0 to 15.24 cm	Seattle	NA	NA	NA	NA	NA	NA	NA	NA	NA	NA	NA	NA	NA
02/01/2000	04/27/2019	Thundercloud purpleleaf plum	Prunus cerasifera	Seattle	Washington	-122.3780021	47.57784075	no_info	2746 37 Av Sw	2.54	excellent	introduced	0 to 15.24 cm	Seattle	NA	NA	NA	NA	NA	NA	NA	NA	NA	NA	NA	NA	NA
07/18/1990	09/17/2019	Norway maple	Acer platanoides	Seattle	Washington	-122.3111938	47.62780509	no_info	930 16th Ave E	78.74	good	introduced	more than 76.2 cm	Seattle	NA	NA	NA	NA	NA	NA	NA	NA	NA	NA	NA	NA	NA
09/24/1992	04/27/2019	Kwanzan flowering cherry	Prunus L.	Seattle	Washington	-122.3903639	47.58590928	no_info	1924 46th Av Sw	10.16	good	no_info	0 to 15.24 cm	Seattle	NA	NA	NA	NA	NA	NA	NA	NA	NA	NA	NA	NA	NA
08/07/1990	04/27/2019	Snowdrift crabapple	Malus Mill.	Seattle	Washington	-122.2950594	47.59327498	no_info	2901 S Norman St	17.78	fair	no_info	15.24 to 30.48 cm	Seattle	NA	NA	NA	NA	NA	NA	NA	NA	NA	NA	NA	NA	NA
08/21/1991	04/27/2019	Armstrong freeman (red) maple	Acer freemanii	Seattle	Washington	-122.3290598	47.61330207	no_info	1011 Pike St	33.02	fair	introduced	30.48 to 45.72 cm	Seattle	NA	NA	NA	NA	NA	NA	NA	NA	NA	NA	NA	NA	NA
10/14/1992	04/27/2019	Thundercloud purpleleaf plum	Prunus cerasifera	Seattle	Washington	-122.380225	47.57450636	no_info	3236 38th Av Sw	22.86	fair	introduced	15.24 to 30.48 cm	Seattle	NA	NA	NA	NA	NA	NA	NA	NA	NA	NA	NA	NA	NA
09/13/1990	04/27/2019	Honey locust	Gleditsia triacanthos	Seattle	Washington	-122.3015348	47.62999182	no_info	1120 24th Ave E	20.32	excellent	introduced	15.24 to 30.48 cm	Seattle	NA	NA	NA	NA	NA	NA	NA	NA	NA	NA	NA	NA	NA
08/10/1991	04/27/2019	Common hawthorn	Crataegus monogyna	Seattle	Washington	-122.3065049	47.58105159	no_info	2360 20th Av S	50.8	good	introduced	45.72 to 60.96 cm	Seattle	NA	NA	NA	NA	NA	NA	NA	NA	NA	NA	NA	NA	NA
07/18/1990	06/24/2019	Schwedler norway maple	Acer platanoides	Seattle	Washington	-122.299897	47.60513762	no_info	328 25th Ave	30.48	good	introduced	15.24 to 30.48 cm	Seattle	NA	NA	NA	NA	NA	NA	NA	NA	NA	NA	NA	NA	NA
07/30/1992	04/27/2019	Apple/crabapple	Malus	Seattle	Washington	-122.274324	47.6712442	no_info	4919 Stanford Av Ne	5.08	good	no_info	0 to 15.24 cm	Seattle	NA	NA	NA	NA	NA	NA	NA	NA	NA	NA	NA	NA	NA
08/07/1991	04/27/2019	English holly	Ilex aquifolium	Seattle	Washington	-122.3103158	47.57381813	no_info	3307 Lafayette Av S	38.1	fair	introduced	30.48 to 45.72 cm	Seattle	NA	NA	NA	NA	NA	NA	NA	NA	NA	NA	NA	NA	NA
08/02/1990	04/27/2019	(european) white birch	Betula pendula	Seattle	Washington	-122.2905446	47.60083223	no_info	3213 S Washington St	25.4	fair	introduced	15.24 to 30.48 cm	Seattle	NA	NA	NA	NA	NA	NA	NA	NA	NA	NA	NA	NA	NA
09/03/1991	04/27/2019	(sweet) mazzard cherry	Prunus avium	Seattle	Washington	-122.3620166	47.62300688	no_info	401 W Republican St	7.62	fair	introduced	0 to 15.24 cm	Seattle	NA	NA	NA	NA	NA	NA	NA	NA	NA	NA	NA	NA	NA
08/14/1991	07/20/2019	English midland hawthorn	Crataegus laevigata	Seattle	Washington	-122.2700678	47.55712553	no_info	5010 S Hudson St	20.32	fair	introduced	15.24 to 30.48 cm	Seattle	NA	NA	NA	NA	NA	NA	NA	NA	NA	NA	NA	NA	NA
07/17/1991	04/27/2019	Double chinese cherry	Prunus serrulata	Seattle	Washington	-122.2800873	47.63007449	no_info	1207 41St Av E	2.54	good	introduced	0 to 15.24 cm	Seattle	NA	NA	NA	NA	NA	NA	NA	NA	NA	NA	NA	NA	NA
07/15/1991	04/27/2019	American (white) elm	Ulmus americana	Seattle	Washington	-122.2872422	47.627447	no_info	1003 36th Av E	73.66	excellent	introduced	60.96 to 76.2 cm	Seattle	NA	NA	NA	NA	NA	NA	NA	NA	NA	NA	NA	NA	NA
07/18/1991	04/27/2019	NA	NA	Seattle	Washington	-122.3079532	47.64634983	no_info	1827 E Shelby St	38.1	fair	no_info	30.48 to 45.72 cm	Seattle	NA	NA	NA	NA	NA	NA	NA	NA	NA	NA	NA	NA	NA
10/07/1992	04/27/2019	Birchbark (tibetan) cherry	Prunus serrula	Seattle	Washington	-122.409601	47.56802651	no_info	4021 Beach Dr Sw	10.16	fair	introduced	0 to 15.24 cm	Seattle	NA	NA	NA	NA	NA	NA	NA	NA	NA	NA	NA	NA	NA
11/25/1997	04/27/2019	Barked himalayan (jacque white	Betula utilis	Seattle	Washington	-122.3037777	47.6456251	no_info	2110 E Hamlin St	7.62	excellent	introduced	0 to 15.24 cm	Seattle	NA	NA	NA	NA	NA	NA	NA	NA	NA	NA	NA	NA	NA
08/29/1990	04/27/2019	European (green) beech	Fagus sylvatica	Seattle	Washington	-122.3061709	47.61241924	no_info	982 20th Ave	50.8	fair	introduced	45.72 to 60.96 cm	Seattle	NA	NA	NA	NA	NA	NA	NA	NA	NA	NA	NA	NA	NA
08/19/1991	04/27/2019	Blireiana purpleleaf plum	Prunus blireiana	Seattle	Washington	-122.3486615	47.62888065	no_info	405 Prospect St	15.24	fair	no_info	0 to 15.24 cm	Seattle	NA	NA	NA	NA	NA	NA	NA	NA	NA	NA	NA	NA	NA
09/29/1992	04/27/2019	Honey locust	Gleditsia triacanthos	Seattle	Washington	-122.3929994	47.57890835	no_info	2712 48th Av Sw	5.08	good	introduced	0 to 15.24 cm	Seattle	NA	NA	NA	NA	NA	NA	NA	NA	NA	NA	NA	NA	NA
08/29/1991	04/27/2019	Double chinese cherry	Prunus serrulata	Seattle	Washington	-122.3592638	47.63023616	no_info	203 Comstock St	20.32	fair	introduced	15.24 to 30.48 cm	Seattle	NA	NA	NA	NA	NA	NA	NA	NA	NA	NA	NA	NA	NA
08/19/1991	04/27/2019	Crimean linden	Tilia euchlora	Seattle	Washington	-122.2735684	47.54377411	no_info	6514 Rainier Av S	38.1	fair	no_info	30.48 to 45.72 cm	Seattle	NA	NA	NA	NA	NA	NA	NA	NA	NA	NA	NA	NA	NA
08/30/1991	04/27/2019	Kwanzan flowering cherry	Prunus L.	Seattle	Washington	-122.3534935	47.64570708	no_info	2901 2Nd Av N	10.16	excellent	no_info	0 to 15.24 cm	Seattle	NA	NA	NA	NA	NA	NA	NA	NA	NA	NA	NA	NA	NA
07/17/1990	06/26/2019	Emerald queen norway maple	Acer platanoides	Seattle	Washington	-122.2979814	47.609969	no_info	829 27th Ave	48.26	excellent	introduced	45.72 to 60.96 cm	Seattle	NA	NA	NA	NA	NA	NA	NA	NA	NA	NA	NA	NA	NA
07/31/1991	04/27/2019	Eastern dogwood	Cornus florida	Seattle	Washington	-122.3301377	47.65877295	no_info	4226 Sunnyside Ave N	30.48	excellent	introduced	15.24 to 30.48 cm	Seattle	NA	NA	NA	NA	NA	NA	NA	NA	NA	NA	NA	NA	NA
10/26/1992	04/27/2019	Eastern white pine	Pinus strobus	Seattle	Washington	-122.3087076	47.72885191	no_info	13713 19th Av Ne	58.42	good	introduced	45.72 to 60.96 cm	Seattle	NA	NA	NA	NA	NA	NA	NA	NA	NA	NA	NA	NA	NA
09/13/1990	06/24/2019	Red maple	Acer rubrum	Seattle	Washington	-122.3017318	47.62260236	no_info	2313 E Harrison St	60.96	excellent	introduced	45.72 to 60.96 cm	Seattle	NA	NA	NA	NA	NA	NA	NA	NA	NA	NA	NA	NA	NA
09/12/1990	06/19/2019	Sweetgum	Liquidambar styraciflua	Seattle	Washington	-122.2960503	47.62190228	no_info	318 M L King Jr Way E	48.26	good	introduced	45.72 to 60.96 cm	Seattle	NA	NA	NA	NA	NA	NA	NA	NA	NA	NA	NA	NA	NA
08/23/1991	08/22/2019	Pink dogwood	Cornus florida	Seattle	Washington	-122.3690796	47.62965994	no_info	1129 9th Av W	22.86	good	introduced	15.24 to 30.48 cm	Seattle	NA	NA	NA	NA	NA	NA	NA	NA	NA	NA	NA	NA	NA
05/20/1992	04/27/2019	Cherry/plum/laurel	Prunus	Seattle	Washington	-122.3672029	47.68610526	no_info	7734 Dibble Ave Nw	40.64	fair	no_info	30.48 to 45.72 cm	Seattle	NA	NA	NA	NA	NA	NA	NA	NA	NA	NA	NA	NA	NA
08/29/1990	04/27/2019	Crimean linden	Tilia euchlora	Seattle	Washington	-122.3115629	47.61389539	no_info	1441 16th Ave	60.96	good	no_info	45.72 to 60.96 cm	Seattle	NA	NA	NA	NA	NA	NA	NA	NA	NA	NA	NA	NA	NA
07/31/1991	04/27/2019	Honey locust	Gleditsia triacanthos	Seattle	Washington	-122.3355975	47.6050475	no_info	108 Madison St	20.32	poor	introduced	15.24 to 30.48 cm	Seattle	NA	NA	NA	NA	NA	NA	NA	NA	NA	NA	NA	NA	NA
04/21/1995	04/27/2019	Double chinese cherry	Prunus serrulata	Seattle	Washington	-122.2941519	47.67662917	no_info	6527 31 Av Ne	2.54	excellent	introduced	0 to 15.24 cm	Seattle	NA	NA	NA	NA	NA	NA	NA	NA	NA	NA	NA	NA	NA
09/08/1992	04/27/2019	Eastern dogwood	Cornus florida	Seattle	Washington	-122.3596526	47.71619612	no_info	12003 2Nd Av Nw	22.86	fair	introduced	15.24 to 30.48 cm	Seattle	NA	NA	NA	NA	NA	NA	NA	NA	NA	NA	NA	NA	NA
10/09/1992	04/27/2019	English midland hawthorn	Crataegus laevigata	Seattle	Washington	-122.3909171	47.56186487	no_info	4537 46th Av Sw	22.86	fair	introduced	15.24 to 30.48 cm	Seattle	NA	NA	NA	NA	NA	NA	NA	NA	NA	NA	NA	NA	NA
07/22/1992	04/27/2019	English midland hawthorn	Crataegus laevigata	Seattle	Washington	-122.2615228	47.66867715	no_info	6043 Ne Kelden Pl	22.86	good	introduced	15.24 to 30.48 cm	Seattle	NA	NA	NA	NA	NA	NA	NA	NA	NA	NA	NA	NA	NA
08/21/1991	04/27/2019	Blireiana purpleleaf plum	Prunus blireiana	Seattle	Washington	-122.3593051	47.64682764	no_info	200 Florentia St	12.7	fair	no_info	0 to 15.24 cm	Seattle	NA	NA	NA	NA	NA	NA	NA	NA	NA	NA	NA	NA	NA
04/23/1994	04/27/2019	Callery pear	Pyrus calleryana	Seattle	Washington	-122.2878725	47.68262669	no_info	3720 Ne 74th Pl	5.08	excellent	introduced	0 to 15.24 cm	Seattle	NA	NA	NA	NA	NA	NA	NA	NA	NA	NA	NA	NA	NA
09/05/1991	08/16/2019	White column (amanogawa) flowe	Prunus L.	Seattle	Washington	-122.3941091	47.64148638	no_info	2510 29th Av W	15.24	excellent	no_info	0 to 15.24 cm	Seattle	NA	NA	NA	NA	NA	NA	NA	NA	NA	NA	NA	NA	NA
08/22/1991	07/11/2019	Sawara cypress	Chamaecyparis pisifera	Seattle	Washington	-122.2748493	47.53363132	no_info	4609 S Holden St	45.72	fair	introduced	30.48 to 45.72 cm	Seattle	NA	NA	NA	NA	NA	NA	NA	NA	NA	NA	NA	NA	NA
09/28/1990	04/27/2019	Southern (common) catalpa	Catalpa bignonioides	Seattle	Washington	-122.3192961	47.603972	no_info	214 10th Ave	10.16	fair	introduced	0 to 15.24 cm	Seattle	NA	NA	NA	NA	NA	NA	NA	NA	NA	NA	NA	NA	NA
01/01/2006	08/30/2019	River birch	Betula nigra	Seattle	Washington	-122.3717	47.54057	no_info	6800 31St Ave Sw	25.4	poor	introduced	15.24 to 30.48 cm	Seattle	NA	NA	NA	NA	NA	NA	NA	NA	NA	NA	NA	NA	NA
06/26/1992	04/27/2019	Common serviceberry	Amelanchier arborea	Seattle	Washington	-122.3552975	47.67143879	no_info	5808 Greenwood Av N	15.24	good	introduced	0 to 15.24 cm	Seattle	NA	NA	NA	NA	NA	NA	NA	NA	NA	NA	NA	NA	NA
08/20/1991	07/30/2019	English (cherry) laurel	Prunus laurocerasus	Seattle	Washington	-122.2660801	47.55405791	no_info	5249 54th Ave S	35.56	fair	introduced	30.48 to 45.72 cm	Seattle	NA	NA	NA	NA	NA	NA	NA	NA	NA	NA	NA	NA	NA
07/12/1990	06/25/2019	Common (fruiting) pear tree	Pyrus communis	Seattle	Washington	-122.293731	47.60660986	no_info	511 30th Ave	35.56	excellent	introduced	30.48 to 45.72 cm	Seattle	NA	NA	NA	NA	NA	NA	NA	NA	NA	NA	NA	NA	NA
11/01/2002	04/27/2019	Barked himalayan (jacque white	Betula utilis	Seattle	Washington	-122.3570079	47.66691353	no_info	5202 1 Av Nw	22.86	good	introduced	15.24 to 30.48 cm	Seattle	NA	NA	NA	NA	NA	NA	NA	NA	NA	NA	NA	NA	NA
09/08/1992	04/27/2019	Eastern white pine	Pinus strobus	Seattle	Washington	-122.3619946	47.71776882	no_info	12052 4th Av Nw	55.88	good	introduced	45.72 to 60.96 cm	Seattle	NA	NA	NA	NA	NA	NA	NA	NA	NA	NA	NA	NA	NA
11/09/1992	04/27/2019	Kwanzan flowering cherry	Prunus L.	Seattle	Washington	-122.3711815	47.52555201	no_info	8632 30th Av Sw	12.7	fair	no_info	0 to 15.24 cm	Seattle	NA	NA	NA	NA	NA	NA	NA	NA	NA	NA	NA	NA	NA
06/16/1992	04/27/2019	Narrowleaf ash	Fraxinus angustifolia	Seattle	Washington	-122.3396666	47.65740979	no_info	4118 Ashworth Ave N	10.16	fair	introduced	0 to 15.24 cm	Seattle	NA	NA	NA	NA	NA	NA	NA	NA	NA	NA	NA	NA	NA
11/06/1992	04/27/2019	Kwanzan flowering cherry	Prunus L.	Seattle	Washington	-122.3924216	47.52862425	no_info	8328 Fauntleroy Wy Sw	5.08	fair	no_info	0 to 15.24 cm	Seattle	NA	NA	NA	NA	NA	NA	NA	NA	NA	NA	NA	NA	NA
02/17/2000	04/27/2019	(smooth) japanese maple	Acer palmatum	Seattle	Washington	-122.3466196	47.68905941	no_info	911 N 83rd St	2.54	excellent	introduced	0 to 15.24 cm	Seattle	NA	NA	NA	NA	NA	NA	NA	NA	NA	NA	NA	NA	NA
10/05/1992	04/27/2019	Double chinese cherry	Prunus serrulata	Seattle	Washington	-122.3782012	47.57649444	no_info	3031 37th Av Sw	2.54	poor	introduced	0 to 15.24 cm	Seattle	NA	NA	NA	NA	NA	NA	NA	NA	NA	NA	NA	NA	NA
08/01/1990	04/27/2019	Honey locust	Gleditsia triacanthos	Seattle	Washington	-122.3025032	47.62650796	no_info	819 23rd Ave E	10.16	good	introduced	0 to 15.24 cm	Seattle	NA	NA	NA	NA	NA	NA	NA	NA	NA	NA	NA	NA	NA
07/30/1991	04/27/2019	(smooth) japanese maple	Acer palmatum	Seattle	Washington	-122.3180384	47.6481272	no_info	3006 Fuhrman Av E	10.16	fair	introduced	0 to 15.24 cm	Seattle	NA	NA	NA	NA	NA	NA	NA	NA	NA	NA	NA	NA	NA
08/25/1992	04/27/2019	Norway maple	Acer platanoides	Seattle	Washington	-122.3500459	47.70362331	no_info	N 103rd & Fremont Av	5.08	dead/dying	introduced	0 to 15.24 cm	Seattle	NA	NA	NA	NA	NA	NA	NA	NA	NA	NA	NA	NA	NA
08/23/1991	04/27/2019	Accolade flowering cherry	Prunus L.	Seattle	Washington	-122.3523802	47.63746022	no_info	216 Crockett St	7.62	excellent	no_info	0 to 15.24 cm	Seattle	NA	NA	NA	NA	NA	NA	NA	NA	NA	NA	NA	NA	NA
05/28/1992	04/27/2019	Purpleleaf plum variety	Prunus cerasifera	Seattle	Washington	-122.348519	47.67773981	no_info	731 N 67th St	30.48	good	introduced	15.24 to 30.48 cm	Seattle	NA	NA	NA	NA	NA	NA	NA	NA	NA	NA	NA	NA	NA
10/08/1992	04/27/2019	Blireiana purpleleaf plum	Prunus blireiana	Seattle	Washington	-122.4027097	47.57059519	no_info	3716 55th Av Sw	10.16	good	no_info	0 to 15.24 cm	Seattle	NA	NA	NA	NA	NA	NA	NA	NA	NA	NA	NA	NA	NA
08/08/1990	09/16/2019	Pyramidal (pyramidal european)	Carpinus betulus	Seattle	Washington	-122.3074093	47.62673518	no_info	700 18th Ave E	27.94	fair	introduced	15.24 to 30.48 cm	Seattle	NA	NA	NA	NA	NA	NA	NA	NA	NA	NA	NA	NA	NA
10/16/1992	04/27/2019	Maidenhair tree ginkgo	Ginkgo biloba	Seattle	Washington	-122.3230856	47.56463931	no_info	4323 Airport Wy S	20.32	good	introduced	15.24 to 30.48 cm	Seattle	NA	NA	NA	NA	NA	NA	NA	NA	NA	NA	NA	NA	NA
08/25/1999	04/27/2019	Little gem magnolia	Magnolia grandiflora	Seattle	Washington	-122.3057724	47.68898304	no_info	8215 21 Av Ne	2.54	excellent	introduced	0 to 15.24 cm	Seattle	NA	NA	NA	NA	NA	NA	NA	NA	NA	NA	NA	NA	NA
07/27/1992	04/27/2019	Katsura tree	Cercidiphyllum japonicum	Seattle	Washington	-122.2929175	47.6637577	no_info	4714 University View Pl	12.7	good	introduced	0 to 15.24 cm	Seattle	NA	NA	NA	NA	NA	NA	NA	NA	NA	NA	NA	NA	NA
10/06/1992	04/27/2019	Autumn flowering cherry	Prunus subhirtella	Seattle	Washington	-122.3732032	47.58178307	no_info	2423 S Hardy St	38.1	fair	introduced	30.48 to 45.72 cm	Seattle	NA	NA	NA	NA	NA	NA	NA	NA	NA	NA	NA	NA	NA
07/12/1992	04/27/2019	Common hawthorn	Crataegus monogyna	Seattle	Washington	-122.3595595	47.66768278	no_info	5311 2Nd Av Nw	12.7	fair	introduced	0 to 15.24 cm	Seattle	NA	NA	NA	NA	NA	NA	NA	NA	NA	NA	NA	NA	NA
08/28/1991	04/27/2019	English midland hawthorn	Crataegus laevigata	Seattle	Washington	-122.3494894	47.64155969	no_info	2402 4th Av N	20.32	excellent	introduced	15.24 to 30.48 cm	Seattle	NA	NA	NA	NA	NA	NA	NA	NA	NA	NA	NA	NA	NA
07/02/1995	04/27/2019	London plane (tree)	Platanus acerifolia	Seattle	Washington	-122.383804	47.65582792	no_info	2100 W Emerson Pl	66.04	good	introduced	60.96 to 76.2 cm	Seattle	NA	NA	NA	NA	NA	NA	NA	NA	NA	NA	NA	NA	NA
07/09/2001	04/27/2019	Serviceberry	Amelanchier	Seattle	Washington	-122.3686592	47.67348048	no_info	6118 9th Ave Nw	10.16	excellent	no_info	0 to 15.24 cm	Seattle	NA	NA	NA	NA	NA	NA	NA	NA	NA	NA	NA	NA	NA
07/24/1991	04/27/2019	Blireiana purpleleaf plum	Prunus blireiana	Seattle	Washington	-122.2994923	47.63840588	no_info	2015 26th Av E	12.7	fair	no_info	0 to 15.24 cm	Seattle	NA	NA	NA	NA	NA	NA	NA	NA	NA	NA	NA	NA	NA
12/19/2002	04/27/2019	Golden rain tree	Koelreuteria paniculata	Seattle	Washington	-122.3565064	47.71046899	no_info	11056 Palatine Av N	2.54	excellent	introduced	0 to 15.24 cm	Seattle	NA	NA	NA	NA	NA	NA	NA	NA	NA	NA	NA	NA	NA
10/02/1992	04/27/2019	London plane (tree)	Platanus acerifolia	Seattle	Washington	-122.3838781	47.57648298	no_info	3001 Walnut Av Sw	76.2	fair	introduced	60.96 to 76.2 cm	Seattle	NA	NA	NA	NA	NA	NA	NA	NA	NA	NA	NA	NA	NA
07/02/1992	04/27/2019	Common lilac	Syringa vulgaris	Seattle	Washington	-122.3397319	47.67111922	no_info	5734 E Green Lake Wy N	5.08	poor	introduced	0 to 15.24 cm	Seattle	NA	NA	NA	NA	NA	NA	NA	NA	NA	NA	NA	NA	NA
08/01/1990	04/27/2019	Profusion crabapple	Malus moerlandsii	Seattle	Washington	-122.2919746	47.60079471	no_info	217 32Nd Ave S	30.48	fair	no_info	15.24 to 30.48 cm	Seattle	NA	NA	NA	NA	NA	NA	NA	NA	NA	NA	NA	NA	NA
09/19/1990	09/13/2019	Scarlet oak	Quercus coccinea	Seattle	Washington	-122.3220557	47.61638544	no_info	Sccc Garage	50.8	excellent	introduced	45.72 to 60.96 cm	Seattle	NA	NA	NA	NA	NA	NA	NA	NA	NA	NA	NA	NA	NA
09/06/1991	08/18/2019	Thundercloud purpleleaf plum	Prunus cerasifera	Seattle	Washington	-122.3887914	47.64111728	no_info	2432 26th Av W	30.48	good	introduced	15.24 to 30.48 cm	Seattle	NA	NA	NA	NA	NA	NA	NA	NA	NA	NA	NA	NA	NA
08/02/1991	04/27/2019	Sweetgum	Liquidambar styraciflua	Seattle	Washington	-122.3430475	47.6182559	no_info	606 Battery St	22.86	fair	introduced	15.24 to 30.48 cm	Seattle	NA	NA	NA	NA	NA	NA	NA	NA	NA	NA	NA	NA	NA
07/18/1991	04/27/2019	Common hawthorn	Crataegus monogyna	Seattle	Washington	-122.3209255	47.64649642	no_info	2827 Broadway Av E	12.7	good	introduced	0 to 15.24 cm	Seattle	NA	NA	NA	NA	NA	NA	NA	NA	NA	NA	NA	NA	NA
08/30/1996	09/02/2019	Giant sequoia	Sequoiadendron giganteum	Seattle	Washington	-122.3622106	47.57092325	no_info	3620 23rd Ave Sw	58.42	good	introduced	45.72 to 60.96 cm	Seattle	NA	NA	NA	NA	NA	NA	NA	NA	NA	NA	NA	NA	NA
05/24/1994	04/27/2019	Pacific sunset maple	Acer truncatum	Seattle	Washington	-122.3500833	47.61420835	no_info	2515 Western Ave	12.7	excellent	introduced	0 to 15.24 cm	Seattle	NA	NA	NA	NA	NA	NA	NA	NA	NA	NA	NA	NA	NA
06/10/1992	04/27/2019	Purpleleaf plum variety	Prunus cerasifera	Seattle	Washington	-122.3716073	47.64655239	no_info	2921 11th Av W	12.7	fair	introduced	0 to 15.24 cm	Seattle	NA	NA	NA	NA	NA	NA	NA	NA	NA	NA	NA	NA	NA
07/30/1991	04/27/2019	Callery pear	Pyrus calleryana	Seattle	Washington	-122.3272176	47.65930146	no_info	4308 2Nd Ave Ne	17.78	fair	introduced	15.24 to 30.48 cm	Seattle	NA	NA	NA	NA	NA	NA	NA	NA	NA	NA	NA	NA	NA
08/23/1991	04/27/2019	Red maple	Acer rubrum	Seattle	Washington	-122.3002713	47.54545395	no_info	6300 Beacon Av S	30.48	good	introduced	15.24 to 30.48 cm	Seattle	NA	NA	NA	NA	NA	NA	NA	NA	NA	NA	NA	NA	NA
11/01/2002	04/27/2019	Pacific sunset maple	Acer truncatum	Seattle	Washington	-122.3101573	47.55794403	no_info	1702 S Shelton St	2.54	excellent	introduced	0 to 15.24 cm	Seattle	NA	NA	NA	NA	NA	NA	NA	NA	NA	NA	NA	NA	NA
09/11/1991	04/27/2019	Blireiana purpleleaf plum	Prunus blireiana	Seattle	Washington	-122.3564351	47.68324444	no_info	135 N 75th St	35.56	excellent	no_info	30.48 to 45.72 cm	Seattle	NA	NA	NA	NA	NA	NA	NA	NA	NA	NA	NA	NA	NA
07/11/1990	06/20/2019	Red sunset red maple	Acer rubrum	Seattle	Washington	-122.2946192	47.60805994	no_info	2904 E Cherry St	50.8	excellent	introduced	45.72 to 60.96 cm	Seattle	NA	NA	NA	NA	NA	NA	NA	NA	NA	NA	NA	NA	NA
07/09/1992	04/27/2019	Purpleleaf plum variety	Prunus cerasifera	Seattle	Washington	-122.2861835	47.68321034	no_info	7500 39th Av Ne	7.62	good	introduced	0 to 15.24 cm	Seattle	NA	NA	NA	NA	NA	NA	NA	NA	NA	NA	NA	NA	NA
08/07/1991	04/27/2019	European hornbeam	Carpinus betulus	Seattle	Washington	-122.3259938	47.61102808	no_info	1204 Seneca St	17.78	good	introduced	15.24 to 30.48 cm	Seattle	NA	NA	NA	NA	NA	NA	NA	NA	NA	NA	NA	NA	NA
10/30/1992	04/27/2019	Blireiana purpleleaf plum	Prunus blireiana	Seattle	Washington	-122.3975653	47.55823359	no_info	4836 51St Av Sw	10.16	good	no_info	0 to 15.24 cm	Seattle	NA	NA	NA	NA	NA	NA	NA	NA	NA	NA	NA	NA	NA
01/11/2001	09/17/2019	Japanese snowbell tree	Styrax japonicus	Seattle	Washington	-122.3113633	47.61908236	no_info	122 16th Ave E	10.16	excellent	introduced	0 to 15.24 cm	Seattle	NA	NA	NA	NA	NA	NA	NA	NA	NA	NA	NA	NA	NA
07/17/1991	04/27/2019	Kwanzan flowering cherry	Prunus L.	Seattle	Washington	-122.2796783	47.64030998	no_info	2339 41St Av E	25.4	fair	no_info	15.24 to 30.48 cm	Seattle	NA	NA	NA	NA	NA	NA	NA	NA	NA	NA	NA	NA	NA
08/22/1991	04/27/2019	London plane (tree)	Platanus acerifolia	Seattle	Washington	-122.3533492	47.62466946	no_info	172 Mercer St	91.44	good	introduced	more than 76.2 cm	Seattle	NA	NA	NA	NA	NA	NA	NA	NA	NA	NA	NA	NA	NA
06/28/1990	04/27/2019	Leyland cypress	Cupressocyparis leylandii	Seattle	Washington	-122.2934767	47.6154615	no_info	1500 E Pine St	2.54	good	no_info	0 to 15.24 cm	Seattle	NA	NA	NA	NA	NA	NA	NA	NA	NA	NA	NA	NA	NA
06/05/1992	04/27/2019	Eastern dogwood	Cornus florida	Seattle	Washington	-122.3055882	47.68807508	no_info	8160 21St Av Ne	2.54	good	introduced	0 to 15.24 cm	Seattle	NA	NA	NA	NA	NA	NA	NA	NA	NA	NA	NA	NA	NA
01/26/2000	08/12/2019	(smooth) japanese maple	Acer palmatum	Seattle	Washington	-122.4132335	47.65286875	no_info	4218 Magnolia Blvd W	22.86	excellent	introduced	15.24 to 30.48 cm	Seattle	NA	NA	NA	NA	NA	NA	NA	NA	NA	NA	NA	NA	NA
NA	04/27/2019	Apple/crabapple	Malus	Seattle	Washington	-122.3935206	47.55735413	no_info	4723 Sw Hudson St	2.54	excellent	no_info	0 to 15.24 cm	Seattle	NA	NA	NA	NA	NA	NA	NA	NA	NA	NA	NA	NA	NA
07/22/1991	04/27/2019	Katsura tree	Cercidiphyllum japonicum	Seattle	Washington	-122.3010007	47.64312185	no_info	2421 E Roanoke St	5.08	poor	introduced	0 to 15.24 cm	Seattle	NA	NA	NA	NA	NA	NA	NA	NA	NA	NA	NA	NA	NA
08/20/1992	04/27/2019	Sweetgum	Liquidambar styraciflua	Seattle	Washington	-122.3420405	47.7017032	no_info	10006 Aurora Ave N	12.7	good	introduced	0 to 15.24 cm	Seattle	NA	NA	NA	NA	NA	NA	NA	NA	NA	NA	NA	NA	NA
10/27/1992	04/27/2019	Sugar maple	Acer saccharum	Seattle	Washington	-122.3827299	47.5681299	no_info	4006 40th Av Sw	55.88	fair	introduced	45.72 to 60.96 cm	Seattle	NA	NA	NA	NA	NA	NA	NA	NA	NA	NA	NA	NA	NA
10/21/1992	04/27/2019	European hornbeam	Carpinus betulus	Seattle	Washington	-122.3455375	47.54849326	no_info	6001 W Marginal Wy Sw	27.94	good	introduced	15.24 to 30.48 cm	Seattle	NA	NA	NA	NA	NA	NA	NA	NA	NA	NA	NA	NA	NA
08/15/1990	04/27/2019	Yoshino cherry	Prunus yedoensis	Seattle	Washington	-122.2915539	47.57970329	no_info	2540 32Nd Ave S (On S Lander St)	15.24	good	introduced	0 to 15.24 cm	Seattle	NA	NA	NA	NA	NA	NA	NA	NA	NA	NA	NA	NA	NA
06/15/1992	04/27/2019	Pin oak	Quercus palustris	Seattle	Washington	-122.3018052	47.67865308	no_info	6835 24th Av Ne	33.02	fair	introduced	30.48 to 45.72 cm	Seattle	NA	NA	NA	NA	NA	NA	NA	NA	NA	NA	NA	NA	NA
09/05/1990	04/27/2019	Sweetgum	Liquidambar styraciflua	Seattle	Washington	-122.3091775	47.62043585	no_info	221 18th Ave E	25.4	excellent	introduced	15.24 to 30.48 cm	Seattle	NA	NA	NA	NA	NA	NA	NA	NA	NA	NA	NA	NA	NA
08/29/1990	04/27/2019	Red sunset red maple	Acer rubrum	Seattle	Washington	-122.3051339	47.61282983	no_info	2015 E Union St	38.1	poor	introduced	30.48 to 45.72 cm	Seattle	NA	NA	NA	NA	NA	NA	NA	NA	NA	NA	NA	NA	NA
NA	04/27/2019	Village green zelkova	Zelkova serrata	Seattle	Washington	-122.3518	47.616653	no_info	2719 1St Av	10.16	excellent	introduced	0 to 15.24 cm	Seattle	NA	NA	NA	NA	NA	NA	NA	NA	NA	NA	NA	NA	NA
07/15/1992	04/27/2019	Camperdown elm	Ulmus glabra	Seattle	Washington	-122.2757368	47.67753832	no_info	4821 Ne 68th St	25.4	fair	introduced	15.24 to 30.48 cm	Seattle	NA	NA	NA	NA	NA	NA	NA	NA	NA	NA	NA	NA	NA
07/02/1992	04/27/2019	Norway maple	Acer platanoides	Seattle	Washington	-122.3288771	47.66309655	no_info	4616 Eastern Ave N	50.8	good	introduced	45.72 to 60.96 cm	Seattle	NA	NA	NA	NA	NA	NA	NA	NA	NA	NA	NA	NA	NA
05/20/1992	04/27/2019	Birchbark (tibetan) cherry	Prunus serrula	Seattle	Washington	-122.375518	47.68482767	no_info	1471 Nw 77th St	73.66	good	introduced	60.96 to 76.2 cm	Seattle	NA	NA	NA	NA	NA	NA	NA	NA	NA	NA	NA	NA	NA
08/06/1991	04/27/2019	Red maple	Acer rubrum	Seattle	Washington	-122.3297255	47.61614501	no_info	1730 Minor Av	2.54	good	introduced	0 to 15.24 cm	Seattle	NA	NA	NA	NA	NA	NA	NA	NA	NA	NA	NA	NA	NA
08/20/1992	08/09/2019	Red maple	Acer rubrum	Seattle	Washington	-122.3258041	47.70068579	no_info	9700 3rd Av Ne	25.4	good	introduced	15.24 to 30.48 cm	Seattle	NA	NA	NA	NA	NA	NA	NA	NA	NA	NA	NA	NA	NA
08/29/1991	04/27/2019	Evergreen (southern) magnolia	Magnolia grandiflora	Seattle	Washington	-122.400996	47.65551052	no_info	3855 34th Av W	22.86	excellent	introduced	15.24 to 30.48 cm	Seattle	NA	NA	NA	NA	NA	NA	NA	NA	NA	NA	NA	NA	NA
09/19/1991	04/27/2019	English midland hawthorn	Crataegus laevigata	Seattle	Washington	-122.3921655	47.67950642	no_info	7003 Earl Ave Nw	25.4	fair	introduced	15.24 to 30.48 cm	Seattle	NA	NA	NA	NA	NA	NA	NA	NA	NA	NA	NA	NA	NA
12/18/1991	04/27/2019	Shore pine	Pinus contorta	Seattle	Washington	-122.347807	47.6517769	no_info	3601 Aurora Av N	5.08	good	naturally_occurring	0 to 15.24 cm	Seattle	NA	NA	NA	NA	NA	NA	NA	NA	NA	NA	NA	NA	NA
08/28/1991	04/27/2019	London plane (tree)	Platanus acerifolia	Seattle	Washington	-122.3549233	47.61983069	no_info	100 John St	45.72	fair	introduced	30.48 to 45.72 cm	Seattle	NA	NA	NA	NA	NA	NA	NA	NA	NA	NA	NA	NA	NA
NA	04/27/2019	Raywood narrowleaf ash	Fraxinus angustifolia	Seattle	Washington	-122.3501	47.620709	no_info	500 Broad St	7.62	poor	introduced	0 to 15.24 cm	Seattle	NA	NA	NA	NA	NA	NA	NA	NA	NA	NA	NA	NA	NA
08/29/1990	04/27/2019	Crimean linden	Tilia euchlora	Seattle	Washington	-122.3115638	47.61348098	no_info	1441 16th Ave	38.1	good	no_info	30.48 to 45.72 cm	Seattle	NA	NA	NA	NA	NA	NA	NA	NA	NA	NA	NA	NA	NA
05/26/1992	04/27/2019	Orchard (common) apple	Malus domestica	Seattle	Washington	-122.3518328	47.68026771	no_info	515 N 71St St	10.16	good	introduced	0 to 15.24 cm	Seattle	NA	NA	NA	NA	NA	NA	NA	NA	NA	NA	NA	NA	NA
07/20/1992	11/26/2019	Deodar cedar	Cedrus deodara	Seattle	Washington	-122.2814064	47.65953666	no_info	4200 43rd Ave Ne	81.28	excellent	introduced	more than 76.2 cm	Seattle	NA	NA	NA	NA	NA	NA	NA	NA	NA	NA	NA	NA	NA
06/22/1992	04/27/2019	Orchard (common) apple	Malus domestica	Seattle	Washington	-122.3309279	47.675107	no_info	2157 N 64th St	2.54	fair	introduced	0 to 15.24 cm	Seattle	NA	NA	NA	NA	NA	NA	NA	NA	NA	NA	NA	NA	NA
05/15/1992	04/27/2019	Kwanzan flowering cherry	Prunus L.	Seattle	Washington	-122.3831496	47.67880075	no_info	6738 21St Ave Nw	38.1	good	no_info	30.48 to 45.72 cm	Seattle	NA	NA	NA	NA	NA	NA	NA	NA	NA	NA	NA	NA	NA
07/28/1992	04/27/2019	Purpleleaf plum variety	Prunus cerasifera	Seattle	Washington	-122.2779361	47.67369638	no_info	6026 Vassar Av Ne	12.7	good	introduced	0 to 15.24 cm	Seattle	NA	NA	NA	NA	NA	NA	NA	NA	NA	NA	NA	NA	NA
08/24/1992	04/27/2019	Horse chestnut	Aesculus hippocastanum	Seattle	Washington	-122.3262552	47.7336222	no_info	14231 4th Av Ne	38.1	fair	introduced	30.48 to 45.72 cm	Seattle	NA	NA	NA	NA	NA	NA	NA	NA	NA	NA	NA	NA	NA
06/20/2001	04/27/2019	(smooth) japanese maple	Acer palmatum	Seattle	Washington	-122.3100571	47.62927559	no_info	1121 17th Ave E	5.08	dead/dying	introduced	0 to 15.24 cm	Seattle	NA	NA	NA	NA	NA	NA	NA	NA	NA	NA	NA	NA	NA
08/29/1991	04/27/2019	Callery pear	Pyrus calleryana	Seattle	Washington	-122.3425714	47.6190382	no_info	113 Dexter Av N	20.32	good	introduced	15.24 to 30.48 cm	Seattle	NA	NA	NA	NA	NA	NA	NA	NA	NA	NA	NA	NA	NA
09/19/1990	09/13/2019	Pin oak	Quercus palustris	Seattle	Washington	-122.3220789	47.61684352	no_info	Sccc Garage	30.48	fair	introduced	15.24 to 30.48 cm	Seattle	NA	NA	NA	NA	NA	NA	NA	NA	NA	NA	NA	NA	NA
08/16/2001	04/27/2019	Japanese snowbell tree	Styrax japonicus	Seattle	Washington	-122.3818467	47.54960296	no_info	5919 39th Ave Sw	5.08	excellent	introduced	0 to 15.24 cm	Seattle	NA	NA	NA	NA	NA	NA	NA	NA	NA	NA	NA	NA	NA
06/25/1992	04/27/2019	English midland hawthorn	Crataegus laevigata	Seattle	Washington	-122.3314166	47.67008819	no_info	2221 N 57th St	33.02	fair	introduced	30.48 to 45.72 cm	Seattle	NA	NA	NA	NA	NA	NA	NA	NA	NA	NA	NA	NA	NA
06/17/1992	04/27/2019	Common lilac	Syringa vulgaris	Seattle	Washington	-122.3351273	47.65549024	no_info	3939 Burke Ave N	15.24	poor	introduced	0 to 15.24 cm	Seattle	NA	NA	NA	NA	NA	NA	NA	NA	NA	NA	NA	NA	NA
06/19/1992	04/27/2019	Blireiana purpleleaf plum	Prunus blireiana	Seattle	Washington	-122.3159428	47.67880178	no_info	6903 12th Av Ne	2.54	good	no_info	0 to 15.24 cm	Seattle	NA	NA	NA	NA	NA	NA	NA	NA	NA	NA	NA	NA	NA
09/11/1990	04/27/2019	English holly	Ilex aquifolium	Seattle	Washington	-122.3099661	47.62121257	no_info	324 17th Ave E	20.32	good	introduced	15.24 to 30.48 cm	Seattle	NA	NA	NA	NA	NA	NA	NA	NA	NA	NA	NA	NA	NA
06/02/1992	04/27/2019	English midland hawthorn	Crataegus laevigata	Seattle	Washington	-122.334565	47.68562956	no_info	2033 N 78th St	22.86	fair	introduced	15.24 to 30.48 cm	Seattle	NA	NA	NA	NA	NA	NA	NA	NA	NA	NA	NA	NA	NA
07/05/1992	04/27/2019	Norway maple	Acer platanoides	Seattle	Washington	-122.3410676	47.66496492	no_info	1327 N 50th St	25.4	good	introduced	15.24 to 30.48 cm	Seattle	NA	NA	NA	NA	NA	NA	NA	NA	NA	NA	NA	NA	NA
10/01/2001	11/05/2019	(smooth) japanese maple	Acer palmatum	Seattle	Washington	-122.3904818	47.58716561	no_info	1729 46th Ave Sw	5.08	excellent	introduced	0 to 15.24 cm	Seattle	NA	NA	NA	NA	NA	NA	NA	NA	NA	NA	NA	NA	NA
07/01/1992	04/27/2019	Common (fruiting) pear tree	Pyrus communis	Seattle	Washington	-122.3285552	47.66643779	no_info	1St Av Ne & Ne 52Nd	2.54	fair	introduced	0 to 15.24 cm	Seattle	NA	NA	NA	NA	NA	NA	NA	NA	NA	NA	NA	NA	NA
09/29/1992	04/27/2019	Red maple	Acer rubrum	Seattle	Washington	-122.3953209	47.58199695	no_info	5020 Sw Grayson St	2.54	fair	introduced	0 to 15.24 cm	Seattle	NA	NA	NA	NA	NA	NA	NA	NA	NA	NA	NA	NA	NA
09/13/1990	04/27/2019	Katsura tree	Cercidiphyllum japonicum	Seattle	Washington	-122.2982337	47.62670832	no_info	2610 E Aloha St	17.78	excellent	introduced	15.24 to 30.48 cm	Seattle	NA	NA	NA	NA	NA	NA	NA	NA	NA	NA	NA	NA	NA
NA	04/27/2019	London plane (tree)	Platanus acerifolia	Seattle	Washington	-122.3528	47.621384	no_info	222 2Nd Av	66.04	good	introduced	60.96 to 76.2 cm	Seattle	NA	NA	NA	NA	NA	NA	NA	NA	NA	NA	NA	NA	NA
NA	04/27/2019	Red oak	Quercus rubra	Seattle	Washington	-122.3496	47.620886	no_info	500 Broad St	35.56	fair	introduced	30.48 to 45.72 cm	Seattle	NA	NA	NA	NA	NA	NA	NA	NA	NA	NA	NA	NA	NA
10/14/1992	04/27/2019	Norway maple	Acer platanoides	Seattle	Washington	-122.3268665	47.56821868	no_info	4005 6th Ave S	25.4	fair	introduced	15.24 to 30.48 cm	Seattle	NA	NA	NA	NA	NA	NA	NA	NA	NA	NA	NA	NA	NA
07/24/1991	04/27/2019	Common (euro) mountain ash	Sorbus aucuparia	Seattle	Washington	-122.3055952	47.63988183	no_info	1934 E Lynn St	10.16	excellent	introduced	0 to 15.24 cm	Seattle	NA	NA	NA	NA	NA	NA	NA	NA	NA	NA	NA	NA	NA
07/26/1991	04/27/2019	Blireiana purpleleaf plum	Prunus blireiana	Seattle	Washington	-122.3172009	47.63811612	no_info	2114 12th Av E	30.48	excellent	no_info	15.24 to 30.48 cm	Seattle	NA	NA	NA	NA	NA	NA	NA	NA	NA	NA	NA	NA	NA
08/15/1991	04/27/2019	Holm (holly) oak	Quercus ilex	Seattle	Washington	-122.3525426	47.62996411	no_info	1206 2Nd Av N	5.08	fair	introduced	0 to 15.24 cm	Seattle	NA	NA	NA	NA	NA	NA	NA	NA	NA	NA	NA	NA	NA
08/03/1992	04/27/2019	Autumn flowering cherry	Prunus subhirtella	Seattle	Washington	-122.2718728	47.66569802	no_info	5042 Harold Pl Ne	5.08	fair	introduced	0 to 15.24 cm	Seattle	NA	NA	NA	NA	NA	NA	NA	NA	NA	NA	NA	NA	NA
08/14/1991	04/27/2019	Higan (spring) cherry	Prunus subhirtella	Seattle	Washington	-122.2827666	47.56552169	no_info	4122 Cascadia Av S	2.54	excellent	introduced	0 to 15.24 cm	Seattle	NA	NA	NA	NA	NA	NA	NA	NA	NA	NA	NA	NA	NA
07/24/1990	06/27/2019	English midland hawthorn	Crataegus laevigata	Seattle	Washington	-122.2989877	47.60410559	no_info	197 26th Ave	27.94	fair	introduced	15.24 to 30.48 cm	Seattle	NA	NA	NA	NA	NA	NA	NA	NA	NA	NA	NA	NA	NA
09/10/1991	04/27/2019	Kwanzan flowering cherry	Prunus L.	Seattle	Washington	-122.3996359	47.68487711	no_info	7555 33rd Ave Nw	20.32	fair	no_info	15.24 to 30.48 cm	Seattle	NA	NA	NA	NA	NA	NA	NA	NA	NA	NA	NA	NA	NA
07/27/1992	04/27/2019	Kwanzan flowering cherry	Prunus L.	Seattle	Washington	-122.2879523	47.67300135	no_info	6026 37th Av Ne	48.26	fair	no_info	45.72 to 60.96 cm	Seattle	NA	NA	NA	NA	NA	NA	NA	NA	NA	NA	NA	NA	NA
08/29/1991	04/27/2019	Carriere (lavallei) hawthorn	Crataegus lavallei	Seattle	Washington	-122.358863	47.63040057	no_info	101 Comstock St	25.4	good	no_info	15.24 to 30.48 cm	Seattle	NA	NA	NA	NA	NA	NA	NA	NA	NA	NA	NA	NA	NA
11/12/1992	04/27/2019	Red maple	Acer rubrum	Seattle	Washington	-122.3782999	47.54840908	no_info	5957 36th Av Sw	27.94	good	introduced	15.24 to 30.48 cm	Seattle	NA	NA	NA	NA	NA	NA	NA	NA	NA	NA	NA	NA	NA
09/10/1991	04/27/2019	Shirotae flowering cherry	Prunus L.	Seattle	Washington	-122.4017263	47.68014025	no_info	3415 Nw 70th St	15.24	fair	no_info	0 to 15.24 cm	Seattle	NA	NA	NA	NA	NA	NA	NA	NA	NA	NA	NA	NA	NA
08/05/1992	08/08/2019	Western red cedar	Thuja plicata	Seattle	Washington	-122.2940377	47.70357247	no_info	3203 Ne 104th St	63.5	good	naturally_occurring	60.96 to 76.2 cm	Seattle	NA	NA	NA	NA	NA	NA	NA	NA	NA	NA	NA	NA	NA
06/23/1992	04/27/2019	Apple/crabapple	Malus	Seattle	Washington	-122.3374601	47.64831104	no_info	1702 N 34th St	30.48	fair	no_info	15.24 to 30.48 cm	Seattle	NA	NA	NA	NA	NA	NA	NA	NA	NA	NA	NA	NA	NA
11/06/1992	04/27/2019	Western red cedar	Thuja plicata	Seattle	Washington	-122.3910625	47.51999446	no_info	4509 Sw Brace Point Dr	22.86	fair	naturally_occurring	15.24 to 30.48 cm	Seattle	NA	NA	NA	NA	NA	NA	NA	NA	NA	NA	NA	NA	NA
NA	04/27/2019	London plane (tree)	Platanus acerifolia	Seattle	Washington	-122.3528	47.622605	no_info	222 2Nd Av	66.04	good	introduced	60.96 to 76.2 cm	Seattle	NA	NA	NA	NA	NA	NA	NA	NA	NA	NA	NA	NA	NA
10/22/1993	04/27/2019	Chanticleer pear	Pyrus calleryana	Seattle	Washington	-122.3471718	47.69393286	no_info	903 N 90th St	5.08	excellent	introduced	0 to 15.24 cm	Seattle	NA	NA	NA	NA	NA	NA	NA	NA	NA	NA	NA	NA	NA
08/28/1991	04/27/2019	English midland hawthorn	Crataegus laevigata	Seattle	Washington	-122.3630306	47.63100821	no_info	1314 5th Av W	17.78	good	introduced	15.24 to 30.48 cm	Seattle	NA	NA	NA	NA	NA	NA	NA	NA	NA	NA	NA	NA	NA
10/23/1992	04/27/2019	Blireiana purpleleaf plum	Prunus blireiana	Seattle	Washington	-122.3788396	47.56632923	no_info	4103 37th Av Sw	10.16	good	no_info	0 to 15.24 cm	Seattle	NA	NA	NA	NA	NA	NA	NA	NA	NA	NA	NA	NA	NA
09/12/1990	04/27/2019	Norway maple	Acer platanoides	Seattle	Washington	-122.2910503	47.62641392	no_info	3121 E Madison St	10.16	excellent	introduced	0 to 15.24 cm	Seattle	NA	NA	NA	NA	NA	NA	NA	NA	NA	NA	NA	NA	NA
06/24/1992	04/27/2019	Purpleleaf plum variety	Prunus cerasifera	Seattle	Washington	-122.3253979	47.67268708	no_info	6014 Latona Av Ne	20.32	good	introduced	15.24 to 30.48 cm	Seattle	NA	NA	NA	NA	NA	NA	NA	NA	NA	NA	NA	NA	NA
07/19/1991	04/27/2019	Apple/crabapple	Malus	Seattle	Washington	-122.3207787	47.64547557	no_info	2736 Broadway Av E	27.94	excellent	no_info	15.24 to 30.48 cm	Seattle	NA	NA	NA	NA	NA	NA	NA	NA	NA	NA	NA	NA	NA
07/08/1992	04/27/2019	Orchard (common) apple	Malus domestica	Seattle	Washington	-122.3619281	47.67244682	no_info	404 Nw 60th St	20.32	fair	introduced	15.24 to 30.48 cm	Seattle	NA	NA	NA	NA	NA	NA	NA	NA	NA	NA	NA	NA	NA
NA	04/27/2019	Autumn brilliance serviceberry	Amelanchier grandiflora	Seattle	Washington	-122.2921717	47.58367124	no_info	3116 S Dose Terrace	2.54	excellent	no_info	0 to 15.24 cm	Seattle	NA	NA	NA	NA	NA	NA	NA	NA	NA	NA	NA	NA	NA
08/07/1991	06/25/2019	Western red cedar	Thuja plicata	Seattle	Washington	-122.2893195	47.60802068	no_info	702 34th Ave	86.36	fair	naturally_occurring	more than 76.2 cm	Seattle	NA	NA	NA	NA	NA	NA	NA	NA	NA	NA	NA	NA	NA
07/31/1992	04/27/2019	NA	NA	Seattle	Washington	-122.2758924	47.66222795	no_info	4531 48th Av Ne	22.86	fair	no_info	15.24 to 30.48 cm	Seattle	NA	NA	NA	NA	NA	NA	NA	NA	NA	NA	NA	NA	NA
07/17/1991	04/27/2019	Cleveland norway maple	Acer platanoides	Seattle	Washington	-122.3368751	47.61222292	no_info	500 Pine St	30.48	good	introduced	15.24 to 30.48 cm	Seattle	NA	NA	NA	NA	NA	NA	NA	NA	NA	NA	NA	NA	NA
07/25/1991	04/27/2019	Village green zelkova	Zelkova serrata	Seattle	Washington	-122.3148685	47.65368501	no_info	1103 Ne Pacific St	20.32	good	introduced	15.24 to 30.48 cm	Seattle	NA	NA	NA	NA	NA	NA	NA	NA	NA	NA	NA	NA	NA
11/05/1992	04/27/2019	Blireiana purpleleaf plum	Prunus blireiana	Seattle	Washington	-122.3901268	47.52146606	no_info	9144 45th Av Sw	20.32	dead/dying	no_info	15.24 to 30.48 cm	Seattle	NA	NA	NA	NA	NA	NA	NA	NA	NA	NA	NA	NA	NA
08/12/1991	04/27/2019	Red oak	Quercus rubra	Seattle	Washington	-122.2832317	47.57262297	no_info	3339 Cascadia Av S	40.64	excellent	introduced	30.48 to 45.72 cm	Seattle	NA	NA	NA	NA	NA	NA	NA	NA	NA	NA	NA	NA	NA
08/16/1990	04/27/2019	Bigleaf maple	Acer macrophyllum	Seattle	Washington	-122.3111015	47.59993366	no_info	1605 S Main St	76.2	poor	naturally_occurring	60.96 to 76.2 cm	Seattle	NA	NA	NA	NA	NA	NA	NA	NA	NA	NA	NA	NA	NA
09/17/1991	04/27/2019	Scarlet oak	Quercus coccinea	Seattle	Washington	-122.3976509	47.67734729	no_info	6701 30th Av Nw	68.58	good	introduced	60.96 to 76.2 cm	Seattle	NA	NA	NA	NA	NA	NA	NA	NA	NA	NA	NA	NA	NA
07/06/1992	04/27/2019	Yoshino cherry	Prunus yedoensis	Seattle	Washington	-122.3312754	47.66237405	no_info	4532 Corliss Ave N	53.34	good	introduced	45.72 to 60.96 cm	Seattle	NA	NA	NA	NA	NA	NA	NA	NA	NA	NA	NA	NA	NA
08/28/1992	04/27/2019	Red sunset red maple	Acer rubrum	Seattle	Washington	-122.3628335	47.70144325	no_info	9731 Holman rd Nw	33.02	fair	introduced	30.48 to 45.72 cm	Seattle	NA	NA	NA	NA	NA	NA	NA	NA	NA	NA	NA	NA	NA
08/22/1991	04/27/2019	European hornbeam	Carpinus betulus	Seattle	Washington	-122.3543261	47.63602484	no_info	1900 Warren Av N	7.62	excellent	introduced	0 to 15.24 cm	Seattle	NA	NA	NA	NA	NA	NA	NA	NA	NA	NA	NA	NA	NA
08/17/1992	04/27/2019	Kousa dogwood	Cornus kousa	Seattle	Washington	-122.3808649	47.67947676	no_info	6754 19th Ave Nw	15.24	excellent	introduced	0 to 15.24 cm	Seattle	NA	NA	NA	NA	NA	NA	NA	NA	NA	NA	NA	NA	NA
07/29/1992	04/27/2019	Norway maple	Acer platanoides	Seattle	Washington	-122.2890021	47.66699946	no_info	5208 36th Av Ne	40.64	fair	introduced	30.48 to 45.72 cm	Seattle	NA	NA	NA	NA	NA	NA	NA	NA	NA	NA	NA	NA	NA
09/03/1992	04/27/2019	English midland hawthorn	Crataegus laevigata	Seattle	Washington	-122.354141	47.71640412	no_info	12010 Phinney Av N	38.1	poor	introduced	30.48 to 45.72 cm	Seattle	NA	NA	NA	NA	NA	NA	NA	NA	NA	NA	NA	NA	NA
07/29/1991	04/27/2019	Katsura tree	Cercidiphyllum japonicum	Seattle	Washington	-122.3038693	47.63925154	no_info	2047 23rd Av E	2.54	excellent	introduced	0 to 15.24 cm	Seattle	NA	NA	NA	NA	NA	NA	NA	NA	NA	NA	NA	NA	NA
08/07/1991	04/27/2019	Red oak	Quercus rubra	Seattle	Washington	-122.3301096	47.61765629	no_info	1220 Howell St	27.94	good	introduced	15.24 to 30.48 cm	Seattle	NA	NA	NA	NA	NA	NA	NA	NA	NA	NA	NA	NA	NA
02/04/2000	04/27/2019	Autumn purple ash	Fraxinus americana	Seattle	Washington	-122.3594793	47.64089701	no_info	2444 2Nd Ave W	2.54	excellent	introduced	0 to 15.24 cm	Seattle	NA	NA	NA	NA	NA	NA	NA	NA	NA	NA	NA	NA	NA
06/09/1995	04/27/2019	Thornless cockspur hawthorn	Crataegus crus-galli	Seattle	Washington	-122.3544849	47.67474281	no_info	6303 Phinney Av N	12.7	excellent	introduced	0 to 15.24 cm	Seattle	NA	NA	NA	NA	NA	NA	NA	NA	NA	NA	NA	NA	NA
09/13/1991	04/27/2019	Thundercloud purpleleaf plum	Prunus cerasifera	Seattle	Washington	-122.3574988	47.67617774	no_info	6501 1St Av Nw	43.18	good	introduced	30.48 to 45.72 cm	Seattle	NA	NA	NA	NA	NA	NA	NA	NA	NA	NA	NA	NA	NA
06/25/1992	04/27/2019	Callery pear	Pyrus calleryana	Seattle	Washington	-122.323478	47.67397079	no_info	6053 5th Av Ne	5.08	good	introduced	0 to 15.24 cm	Seattle	NA	NA	NA	NA	NA	NA	NA	NA	NA	NA	NA	NA	NA
01/01/1995	06/28/2019	Austrian black pine	Pinus nigra	Seattle	Washington	-122.2635698	47.67516429	no_info	6400 Sand Point Way Ne	50.8	good	introduced	45.72 to 60.96 cm	Seattle	NA	NA	NA	NA	NA	NA	NA	NA	NA	NA	NA	NA	NA
08/07/1991	04/27/2019	Honey locust	Gleditsia triacanthos	Seattle	Washington	-122.332075	47.61577408	no_info	1010 Howell St	22.86	good	introduced	15.24 to 30.48 cm	Seattle	NA	NA	NA	NA	NA	NA	NA	NA	NA	NA	NA	NA	NA
07/18/1990	04/27/2019	English midland hawthorn	Crataegus laevigata	Seattle	Washington	-122.3048725	47.62624155	no_info	733 21St Ave E	20.32	good	introduced	15.24 to 30.48 cm	Seattle	NA	NA	NA	NA	NA	NA	NA	NA	NA	NA	NA	NA	NA
08/20/1999	04/27/2019	Maidenhair tree ginkgo	Ginkgo biloba	Seattle	Washington	-122.293287	47.62373376	no_info	2956 E Republican St	2.54	excellent	introduced	0 to 15.24 cm	Seattle	NA	NA	NA	NA	NA	NA	NA	NA	NA	NA	NA	NA	NA
09/13/1993	04/27/2019	Pyramidal (pyramidal european)	Carpinus betulus	Seattle	Washington	-122.3566336	47.62006831	no_info	210 Queen Anne Av N	5.08	excellent	introduced	0 to 15.24 cm	Seattle	NA	NA	NA	NA	NA	NA	NA	NA	NA	NA	NA	NA	NA
08/29/1990	04/27/2019	Schwedler norway maple	Acer platanoides	Seattle	Washington	-122.3055799	47.61282955	no_info	2001 E Union St	35.56	fair	introduced	30.48 to 45.72 cm	Seattle	NA	NA	NA	NA	NA	NA	NA	NA	NA	NA	NA	NA	NA
08/19/1991	04/27/2019	Kwanzan flowering cherry	Prunus L.	Seattle	Washington	-122.2589809	47.51720042	no_info	9555 Waters Av S	7.62	good	no_info	0 to 15.24 cm	Seattle	NA	NA	NA	NA	NA	NA	NA	NA	NA	NA	NA	NA	NA
06/24/1992	04/27/2019	Purpleleaf plum variety	Prunus cerasifera	Seattle	Washington	-122.3241257	47.6715	no_info	333 Ne 59th St	10.16	good	introduced	0 to 15.24 cm	Seattle	NA	NA	NA	NA	NA	NA	NA	NA	NA	NA	NA	NA	NA
11/24/1992	07/02/2019	European hornbeam	Carpinus betulus	Seattle	Washington	-122.3768822	47.52140579	no_info	9051 35th Ave Sw	38.1	fair	introduced	30.48 to 45.72 cm	Seattle	NA	NA	NA	NA	NA	NA	NA	NA	NA	NA	NA	NA	NA
07/25/1990	04/27/2019	Profusion crabapple	Malus moerlandsii	Seattle	Washington	-122.2947106	47.60092138	no_info	2904 S Washington St	12.7	fair	no_info	0 to 15.24 cm	Seattle	NA	NA	NA	NA	NA	NA	NA	NA	NA	NA	NA	NA	NA
09/24/1990	04/27/2019	English (cherry) laurel	Prunus laurocerasus	Seattle	Washington	-122.3131462	47.60611497	no_info	357 15th Ave	33.02	fair	introduced	30.48 to 45.72 cm	Seattle	NA	NA	NA	NA	NA	NA	NA	NA	NA	NA	NA	NA	NA
08/13/1991	04/27/2019	Norway maple	Acer platanoides	Seattle	Washington	-122.3119768	47.57794519	no_info	2822 16th Av S	25.4	fair	introduced	15.24 to 30.48 cm	Seattle	NA	NA	NA	NA	NA	NA	NA	NA	NA	NA	NA	NA	NA
09/10/1991	04/27/2019	Shirotae flowering cherry	Prunus L.	Seattle	Washington	-122.4012553	47.68013851	no_info	3403 Nw 70th St	53.34	fair	no_info	45.72 to 60.96 cm	Seattle	NA	NA	NA	NA	NA	NA	NA	NA	NA	NA	NA	NA	NA
11/02/1992	06/30/2019	Thundercloud purpleleaf plum	Prunus cerasifera	Seattle	Washington	-122.3887245	47.54758686	no_info	6033 44th Ave Sw	43.18	fair	introduced	30.48 to 45.72 cm	Seattle	NA	NA	NA	NA	NA	NA	NA	NA	NA	NA	NA	NA	NA
08/11/1992	04/27/2019	Douglas fir	Pseudotsuga menziesii	Seattle	Washington	-122.3397337	47.73155026	no_info	14039 Ashworth Av N	40.64	fair	naturally_occurring	30.48 to 45.72 cm	Seattle	NA	NA	NA	NA	NA	NA	NA	NA	NA	NA	NA	NA	NA
06/19/1992	04/27/2019	Port orford cedar lawson cypress	Chamaecyparis lawsoniana	Seattle	Washington	-122.3199811	47.67917416	no_info	801 Ne 70th St	63.5	fair	introduced	60.96 to 76.2 cm	Seattle	NA	NA	NA	NA	NA	NA	NA	NA	NA	NA	NA	NA	NA
08/29/1991	04/27/2019	Lombardy poplar	Populus nigra	Seattle	Washington	-122.3557317	47.63331887	no_info	21 Garfield St	22.86	excellent	introduced	15.24 to 30.48 cm	Seattle	NA	NA	NA	NA	NA	NA	NA	NA	NA	NA	NA	NA	NA
07/24/1991	04/27/2019	Kwanzan flowering cherry	Prunus L.	Seattle	Washington	-122.2812323	47.63244819	no_info	1508 Mc Gilvra Bv E	12.7	good	no_info	0 to 15.24 cm	Seattle	NA	NA	NA	NA	NA	NA	NA	NA	NA	NA	NA	NA	NA
07/18/2000	04/27/2019	Red sunset red maple	Acer rubrum	Seattle	Washington	-122.3766451	47.68658837	no_info	7750 15th Ave Nw	30.48	good	introduced	15.24 to 30.48 cm	Seattle	NA	NA	NA	NA	NA	NA	NA	NA	NA	NA	NA	NA	NA
07/14/1992	04/27/2019	Norway maple	Acer platanoides	Seattle	Washington	-122.3184373	47.6647906	no_info	801 Ne 50th St	30.48	fair	introduced	15.24 to 30.48 cm	Seattle	NA	NA	NA	NA	NA	NA	NA	NA	NA	NA	NA	NA	NA
02/22/1996	06/26/2019	Washington hawthorn	Crataegus phaenopyrum	Seattle	Washington	-122.301386	47.61036938	no_info	910 24th Ave	15.24	good	introduced	0 to 15.24 cm	Seattle	NA	NA	NA	NA	NA	NA	NA	NA	NA	NA	NA	NA	NA
06/22/2014	08/12/2019	Dogwood	Cornus	Seattle	Washington	-122.3063006	47.71091805	no_info	11319 20th Ave Ne	10.16	good	no_info	0 to 15.24 cm	Seattle	NA	NA	NA	NA	NA	NA	NA	NA	NA	NA	NA	NA	NA
11/11/1992	04/27/2019	Thundercloud purpleleaf plum	Prunus cerasifera	Seattle	Washington	-122.3765186	47.54679354	no_info	6055 35th Av Sw	27.94	good	introduced	15.24 to 30.48 cm	Seattle	NA	NA	NA	NA	NA	NA	NA	NA	NA	NA	NA	NA	NA
05/28/1992	04/27/2019	Double chinese cherry	Prunus serrulata	Seattle	Washington	-122.384921	47.67378326	no_info	6115 22Nd Ave Nw	48.26	good	introduced	45.72 to 60.96 cm	Seattle	NA	NA	NA	NA	NA	NA	NA	NA	NA	NA	NA	NA	NA
08/21/1990	04/27/2019	Crimean linden	Tilia euchlora	Seattle	Washington	-122.3064503	47.60149406	no_info	1 Pratt Park 20th Ave S	25.4	good	no_info	15.24 to 30.48 cm	Seattle	NA	NA	NA	NA	NA	NA	NA	NA	NA	NA	NA	NA	NA
07/23/1991	04/27/2019	Purpleleaf plum variety	Prunus cerasifera	Seattle	Washington	-122.303028	47.6402029	no_info	2215 E Mc Graw St	22.86	fair	introduced	15.24 to 30.48 cm	Seattle	NA	NA	NA	NA	NA	NA	NA	NA	NA	NA	NA	NA	NA
03/26/1998	04/27/2019	English midland hawthorn	Crataegus laevigata	Seattle	Washington	-122.3492327	47.63915562	no_info	2302 4th Av N (On Lynn St)	5.08	fair	introduced	0 to 15.24 cm	Seattle	NA	NA	NA	NA	NA	NA	NA	NA	NA	NA	NA	NA	NA
10/29/1992	04/27/2019	Autumn flowering cherry	Prunus subhirtella	Seattle	Washington	-122.3795116	47.54325127	no_info	6547 37th Av Sw	2.54	poor	introduced	0 to 15.24 cm	Seattle	NA	NA	NA	NA	NA	NA	NA	NA	NA	NA	NA	NA	NA
10/02/1992	04/27/2019	Autumn flowering cherry	Prunus subhirtella	Seattle	Washington	-122.3783324	47.5802328	no_info	2657 37th Av Sw	15.24	good	introduced	0 to 15.24 cm	Seattle	NA	NA	NA	NA	NA	NA	NA	NA	NA	NA	NA	NA	NA
08/07/1991	04/27/2019	Sweetgum	Liquidambar styraciflua	Seattle	Washington	-122.332153	47.61749778	no_info	1124 Stewart St	66.04	fair	introduced	60.96 to 76.2 cm	Seattle	NA	NA	NA	NA	NA	NA	NA	NA	NA	NA	NA	NA	NA
10/26/1992	04/27/2019	Kwanzan flowering cherry	Prunus L.	Seattle	Washington	-122.3805374	47.57043017	no_info	3726 38th Av Sw	7.62	poor	no_info	0 to 15.24 cm	Seattle	NA	NA	NA	NA	NA	NA	NA	NA	NA	NA	NA	NA	NA
07/28/1992	04/27/2019	Thundercloud purpleleaf plum	Prunus cerasifera	Seattle	Washington	-122.2893098	47.66856668	no_info	5501 36th Av Ne	7.62	good	introduced	0 to 15.24 cm	Seattle	NA	NA	NA	NA	NA	NA	NA	NA	NA	NA	NA	NA	NA
01/29/2001	04/27/2019	Japanese snowbell tree	Styrax japonicus	Seattle	Washington	-122.3927227	47.58252617	no_info	2328 48th Ave Sw	2.54	excellent	introduced	0 to 15.24 cm	Seattle	NA	NA	NA	NA	NA	NA	NA	NA	NA	NA	NA	NA	NA
01/18/2001	04/27/2019	Prairifire crabapple	Malus Mill.	Seattle	Washington	-122.3625814	47.67657303	no_info	6519 5th Ave Nw	7.62	poor	no_info	0 to 15.24 cm	Seattle	NA	NA	NA	NA	NA	NA	NA	NA	NA	NA	NA	NA	NA
07/24/1991	04/27/2019	Apple/crabapple	Malus	Seattle	Washington	-122.299498	47.63817822	no_info	2007 26th Av E	2.54	excellent	no_info	0 to 15.24 cm	Seattle	NA	NA	NA	NA	NA	NA	NA	NA	NA	NA	NA	NA	NA
06/17/1992	04/27/2019	English midland hawthorn	Crataegus laevigata	Seattle	Washington	-122.2995143	47.67386767	no_info	6056 26th Av Ne	20.32	fair	introduced	15.24 to 30.48 cm	Seattle	NA	NA	NA	NA	NA	NA	NA	NA	NA	NA	NA	NA	NA
06/18/1992	04/27/2019	Red maple	Acer rubrum	Seattle	Washington	-122.3339334	47.65251171	no_info	3721 Meridian Ave N	53.34	fair	introduced	45.72 to 60.96 cm	Seattle	NA	NA	NA	NA	NA	NA	NA	NA	NA	NA	NA	NA	NA
07/20/1992	04/27/2019	Sweetgum	Liquidambar styraciflua	Seattle	Washington	-122.2801445	47.65911124	no_info	4827 Ne 42Nd St	7.62	good	introduced	0 to 15.24 cm	Seattle	NA	NA	NA	NA	NA	NA	NA	NA	NA	NA	NA	NA	NA
08/19/1991	07/30/2019	Purpleleaf plum variety	Prunus cerasifera	Seattle	Washington	-122.2772767	47.55709308	no_info	4418 S Hudson St	22.86	fair	introduced	15.24 to 30.48 cm	Seattle	NA	NA	NA	NA	NA	NA	NA	NA	NA	NA	NA	NA	NA
09/30/1992	04/27/2019	Staghorn sumac	Rhus typhina	Seattle	Washington	-122.3936736	47.57747323	no_info	4807 Sw Stevens St	2.54	fair	introduced	0 to 15.24 cm	Seattle	NA	NA	NA	NA	NA	NA	NA	NA	NA	NA	NA	NA	NA
07/23/1991	04/27/2019	Sweetgum	Liquidambar styraciflua	Seattle	Washington	-122.2837938	47.63454884	no_info	1630 38th Av E	22.86	excellent	introduced	15.24 to 30.48 cm	Seattle	NA	NA	NA	NA	NA	NA	NA	NA	NA	NA	NA	NA	NA
09/19/1990	09/13/2019	Flame narrowleaf ash	Fraxinus angustifolia	Seattle	Washington	-122.3207407	47.61958324	no_info	128 Broadway Ave E	43.18	good	introduced	30.48 to 45.72 cm	Seattle	NA	NA	NA	NA	NA	NA	NA	NA	NA	NA	NA	NA	NA
01/16/2001	04/27/2019	Barked himalayan (jacque white	Betula utilis	Seattle	Washington	-122.2872722	47.5698952	no_info	3618 S Charlestown St	2.54	excellent	introduced	0 to 15.24 cm	Seattle	NA	NA	NA	NA	NA	NA	NA	NA	NA	NA	NA	NA	NA
08/14/1991	04/27/2019	Red maple	Acer rubrum	Seattle	Washington	-122.3022598	47.55296545	no_info	5426 Beacon Av S	27.94	fair	introduced	15.24 to 30.48 cm	Seattle	NA	NA	NA	NA	NA	NA	NA	NA	NA	NA	NA	NA	NA
06/05/1992	04/27/2019	Purpleleaf plum variety	Prunus cerasifera	Seattle	Washington	-122.3787909	47.66626087	no_info	5110 17th Av Nw	38.1	good	introduced	30.48 to 45.72 cm	Seattle	NA	NA	NA	NA	NA	NA	NA	NA	NA	NA	NA	NA	NA
07/10/2001	09/18/2019	Emerald queen norway maple	Acer platanoides	Seattle	Washington	-122.3051324	47.56238258	no_info	4202 Beacon Ave S	25.4	good	introduced	15.24 to 30.48 cm	Seattle	NA	NA	NA	NA	NA	NA	NA	NA	NA	NA	NA	NA	NA
09/08/1992	04/27/2019	Black locust	Robinia pseudoacacia	Seattle	Washington	-122.3499007	47.71409425	no_info	11558 Fremont Av N	25.4	poor	introduced	15.24 to 30.48 cm	Seattle	NA	NA	NA	NA	NA	NA	NA	NA	NA	NA	NA	NA	NA
07/05/1998	04/27/2019	Kwanzan flowering cherry	Prunus L.	Seattle	Washington	-122.3649112	47.63442662	no_info	1624 6th Av W	33.02	fair	no_info	30.48 to 45.72 cm	Seattle	NA	NA	NA	NA	NA	NA	NA	NA	NA	NA	NA	NA	NA
07/16/1991	04/27/2019	English (hedge) maple	Acer campestre	Seattle	Washington	-122.3450518	47.61284397	no_info	106 Blanchard St	12.7	good	introduced	0 to 15.24 cm	Seattle	NA	NA	NA	NA	NA	NA	NA	NA	NA	NA	NA	NA	NA
06/17/1992	04/27/2019	Catalpa	Catalpa	Seattle	Washington	-122.3174211	47.68407732	no_info	7528 Roosevelt Wy Ne	35.56	poor	no_info	30.48 to 45.72 cm	Seattle	NA	NA	NA	NA	NA	NA	NA	NA	NA	NA	NA	NA	NA
08/16/2001	08/16/2018	Japanese holly	Ilex crenata	Seattle	Washington	-122.3572954	47.68834681	no_info	115 N 82Nd St	12.7	excellent	introduced	0 to 15.24 cm	Seattle	NA	NA	NA	NA	NA	NA	NA	NA	NA	NA	NA	NA	NA
NA	04/27/2019	European (green) beech	Fagus sylvatica	Seattle	Washington	-122.3523	47.624752	no_info	375 Mercer St	12.7	good	introduced	0 to 15.24 cm	Seattle	NA	NA	NA	NA	NA	NA	NA	NA	NA	NA	NA	NA	NA
09/18/1980	09/12/2019	Kwanzan flowering cherry	Prunus L.	Seattle	Washington	-122.3144571	47.61884165	no_info	101 14th Ave E	33.02	fair	no_info	30.48 to 45.72 cm	Seattle	NA	NA	NA	NA	NA	NA	NA	NA	NA	NA	NA	NA	NA
07/28/1992	06/28/2019	Yoshino cherry	Prunus yedoensis	Seattle	Washington	-122.2858261	47.66955439	no_info	5535 39th Ave Ne	73.66	good	introduced	60.96 to 76.2 cm	Seattle	NA	NA	NA	NA	NA	NA	NA	NA	NA	NA	NA	NA	NA
08/30/1991	04/27/2019	Norway maple	Acer platanoides	Seattle	Washington	-122.3707553	47.63598787	no_info	1903 10th Ave W	30.48	fair	introduced	15.24 to 30.48 cm	Seattle	NA	NA	NA	NA	NA	NA	NA	NA	NA	NA	NA	NA	NA
07/30/1991	04/27/2019	Purpleleaf plum variety	Prunus cerasifera	Seattle	Washington	-122.3038838	47.63445287	no_info	1641 22Nd Av E	2.54	excellent	introduced	0 to 15.24 cm	Seattle	NA	NA	NA	NA	NA	NA	NA	NA	NA	NA	NA	NA	NA
05/21/1992	04/27/2019	Common (euro) mountain ash	Sorbus aucuparia	Seattle	Washington	-122.3518867	47.6890579	no_info	511 N 83rd St	25.4	dead/dying	introduced	15.24 to 30.48 cm	Seattle	NA	NA	NA	NA	NA	NA	NA	NA	NA	NA	NA	NA	NA
09/12/1990	06/24/2019	Sweetgum	Liquidambar styraciflua	Seattle	Washington	-122.3019138	47.62014319	no_info	2311 E John St	60.96	excellent	introduced	45.72 to 60.96 cm	Seattle	NA	NA	NA	NA	NA	NA	NA	NA	NA	NA	NA	NA	NA
09/08/1992	04/27/2019	Plume sawara cypress	Chamaecyparis pisifera	Seattle	Washington	-122.3599715	47.71957824	no_info	12259 2Nd Av Nw	40.64	good	introduced	30.48 to 45.72 cm	Seattle	NA	NA	NA	NA	NA	NA	NA	NA	NA	NA	NA	NA	NA
08/21/1991	04/27/2019	Orchard (common) apple	Malus domestica	Seattle	Washington	-122.3624128	47.64490214	no_info	2723 4th Av W	12.7	excellent	introduced	0 to 15.24 cm	Seattle	NA	NA	NA	NA	NA	NA	NA	NA	NA	NA	NA	NA	NA
09/24/1992	04/27/2019	Sweetgum	Liquidambar styraciflua	Seattle	Washington	-122.3903078	47.58755528	no_info	1716 46th Av Sw	5.08	fair	introduced	0 to 15.24 cm	Seattle	NA	NA	NA	NA	NA	NA	NA	NA	NA	NA	NA	NA	NA
11/17/1992	04/27/2019	Wild weeping (higan) cherry	Prunus pendula	Seattle	Washington	-122.3775481	47.55310545	no_info	5420 36th Av Sw	5.08	good	no_info	0 to 15.24 cm	Seattle	NA	NA	NA	NA	NA	NA	NA	NA	NA	NA	NA	NA	NA
12/18/1991	04/27/2019	London plane (tree)	Platanus acerifolia	Seattle	Washington	-122.2838696	47.57021286	no_info	3710 39th Av S	33.02	excellent	introduced	30.48 to 45.72 cm	Seattle	NA	NA	NA	NA	NA	NA	NA	NA	NA	NA	NA	NA	NA
08/07/1991	04/27/2019	Carriere (lavallei) hawthorn	Crataegus lavallei	Seattle	Washington	-122.3173675	47.59324302	no_info	1149 12th Ave S	30.48	excellent	no_info	15.24 to 30.48 cm	Seattle	NA	NA	NA	NA	NA	NA	NA	NA	NA	NA	NA	NA	NA
09/18/1990	09/16/2019	Norway maple	Acer platanoides	Seattle	Washington	-122.3155495	47.62586023	no_info	719 13th Ave E	86.36	poor	introduced	more than 76.2 cm	Seattle	NA	NA	NA	NA	NA	NA	NA	NA	NA	NA	NA	NA	NA
09/06/2001	04/27/2019	Japanese snowbell tree	Styrax japonicus	Seattle	Washington	-122.3803805	47.54687265	no_info	6052 38 Av Sw	5.08	excellent	introduced	0 to 15.24 cm	Seattle	NA	NA	NA	NA	NA	NA	NA	NA	NA	NA	NA	NA	NA
03/01/2000	06/25/2019	Parrotia persian ironwood	Parrotia persica	Seattle	Washington	-122.2926804	47.61109432	no_info	925 31St Ave	12.7	good	introduced	0 to 15.24 cm	Seattle	NA	NA	NA	NA	NA	NA	NA	NA	NA	NA	NA	NA	NA
07/23/1992	04/27/2019	Apple/crabapple	Malus	Seattle	Washington	-122.27541	47.65771256	no_info	4828 Ne 40th St	22.86	fair	no_info	15.24 to 30.48 cm	Seattle	NA	NA	NA	NA	NA	NA	NA	NA	NA	NA	NA	NA	NA
10/26/1992	04/27/2019	Kwanzan flowering cherry	Prunus L.	Seattle	Washington	-122.3260438	47.54832025	no_info	6020 6th Av S	5.08	poor	no_info	0 to 15.24 cm	Seattle	NA	NA	NA	NA	NA	NA	NA	NA	NA	NA	NA	NA	NA
01/17/2001	07/30/2019	(smooth) japanese maple	Acer palmatum	Seattle	Washington	-122.2716244	47.55521973	no_info	5063 49th Ave S	10.16	excellent	introduced	0 to 15.24 cm	Seattle	NA	NA	NA	NA	NA	NA	NA	NA	NA	NA	NA	NA	NA
06/08/1992	04/27/2019	Blireiana purpleleaf plum	Prunus blireiana	Seattle	Washington	-122.3101055	47.68741613	no_info	8023 17th Av Ne	7.62	fair	no_info	0 to 15.24 cm	Seattle	NA	NA	NA	NA	NA	NA	NA	NA	NA	NA	NA	NA	NA
06/08/1992	04/27/2019	Purpleleaf plum variety	Prunus cerasifera	Seattle	Washington	-122.3254095	47.68496834	no_info	305 Ne 77th St	15.24	good	introduced	0 to 15.24 cm	Seattle	NA	NA	NA	NA	NA	NA	NA	NA	NA	NA	NA	NA	NA
10/30/1992	04/27/2019	Pin oak	Quercus palustris	Seattle	Washington	-122.3775285	47.54110379	no_info	6735 35th Av Sw	5.08	fair	introduced	0 to 15.24 cm	Seattle	NA	NA	NA	NA	NA	NA	NA	NA	NA	NA	NA	NA	NA
08/11/1992	04/27/2019	Douglas fir	Pseudotsuga menziesii	Seattle	Washington	-122.3373234	47.73406906	no_info	1761 N 145th St	10.16	good	naturally_occurring	0 to 15.24 cm	Seattle	NA	NA	NA	NA	NA	NA	NA	NA	NA	NA	NA	NA	NA
09/06/1991	08/15/2019	Evergreen (southern) magnolia	Magnolia grandiflora	Seattle	Washington	-122.3972669	47.6359582	no_info	1900 Clise Pl W	22.86	good	introduced	15.24 to 30.48 cm	Seattle	NA	NA	NA	NA	NA	NA	NA	NA	NA	NA	NA	NA	NA
08/26/1991	04/27/2019	Katsura tree	Cercidiphyllum japonicum	Seattle	Washington	-122.3623483	47.63912281	no_info	2145 4th Av W	7.62	excellent	introduced	0 to 15.24 cm	Seattle	NA	NA	NA	NA	NA	NA	NA	NA	NA	NA	NA	NA	NA
07/31/1991	04/27/2019	Red maple	Acer rubrum	Seattle	Washington	-122.3483713	47.61850048	no_info	400 Denny Wy	12.7	fair	introduced	0 to 15.24 cm	Seattle	NA	NA	NA	NA	NA	NA	NA	NA	NA	NA	NA	NA	NA
09/06/1980	08/18/2019	Kwanzan flowering cherry	Prunus L.	Seattle	Washington	-122.3916964	47.64274198	no_info	2563 27th Av W	40.64	good	no_info	30.48 to 45.72 cm	Seattle	NA	NA	NA	NA	NA	NA	NA	NA	NA	NA	NA	NA	NA
07/09/1992	04/27/2019	European ash	Fraxinus excelsior	Seattle	Washington	-122.3554408	47.67092412	no_info	5711 Greenwood Av N	48.26	good	introduced	45.72 to 60.96 cm	Seattle	NA	NA	NA	NA	NA	NA	NA	NA	NA	NA	NA	NA	NA
12/18/1991	04/27/2019	Carriere (lavallei) hawthorn	Crataegus lavallei	Seattle	Washington	-122.3568731	47.65952314	no_info	800 N 43rd St	25.4	excellent	no_info	15.24 to 30.48 cm	Seattle	NA	NA	NA	NA	NA	NA	NA	NA	NA	NA	NA	NA	NA
08/13/1991	04/27/2019	Common hawthorn	Crataegus monogyna	Seattle	Washington	-122.2860552	47.56722636	no_info	4016 37th Av S	10.16	excellent	introduced	0 to 15.24 cm	Seattle	NA	NA	NA	NA	NA	NA	NA	NA	NA	NA	NA	NA	NA
07/24/1991	09/18/2019	Honey locust	Gleditsia triacanthos	Seattle	Washington	-122.3278313	47.62354148	no_info	308 E Republican St	27.94	good	introduced	15.24 to 30.48 cm	Seattle	NA	NA	NA	NA	NA	NA	NA	NA	NA	NA	NA	NA	NA
07/16/1992	04/27/2019	Sugar maple	Acer saccharum	Seattle	Washington	-122.3044875	47.67530342	no_info	6315 22Nd Av Nw	99.06	good	introduced	more than 76.2 cm	Seattle	NA	NA	NA	NA	NA	NA	NA	NA	NA	NA	NA	NA	NA
10/15/1992	04/27/2019	Norway maple	Acer platanoides	Seattle	Washington	-122.3252288	47.56128569	no_info	636 S Alaska St	38.1	good	introduced	30.48 to 45.72 cm	Seattle	NA	NA	NA	NA	NA	NA	NA	NA	NA	NA	NA	NA	NA
07/27/1992	04/27/2019	(european) white birch	Betula pendula	Seattle	Washington	-122.3043556	47.66203666	no_info	4600 22Nd Av Nw	40.64	good	introduced	30.48 to 45.72 cm	Seattle	NA	NA	NA	NA	NA	NA	NA	NA	NA	NA	NA	NA	NA
07/23/1991	04/27/2019	Apple/crabapple	Malus	Seattle	Washington	-122.3189331	47.64095343	no_info	2348 Federal Av E	7.62	excellent	no_info	0 to 15.24 cm	Seattle	NA	NA	NA	NA	NA	NA	NA	NA	NA	NA	NA	NA	NA
08/05/1991	04/27/2019	American (white) elm	Ulmus americana	Seattle	Washington	-122.2879964	47.61409489	no_info	1502 35th Av	86.36	excellent	introduced	more than 76.2 cm	Seattle	NA	NA	NA	NA	NA	NA	NA	NA	NA	NA	NA	NA	NA
08/01/1990	04/27/2019	Profusion crabapple	Malus moerlandsii	Seattle	Washington	-122.2916913	47.60080931	no_info	3119 S Washington St	20.32	good	no_info	15.24 to 30.48 cm	Seattle	NA	NA	NA	NA	NA	NA	NA	NA	NA	NA	NA	NA	NA
10/24/2000	04/27/2019	NA	NA	Seattle	Washington	-122.2994984	47.66935327	no_info	5526 26 Av Ne	12.7	dead/dying	no_info	0 to 15.24 cm	Seattle	NA	NA	NA	NA	NA	NA	NA	NA	NA	NA	NA	NA	NA
08/28/1992	04/27/2019	American linden basswood	Tilia americana	Seattle	Washington	-122.3753649	47.69595142	no_info	9056 Mary Ave Nw	53.34	fair	introduced	45.72 to 60.96 cm	Seattle	NA	NA	NA	NA	NA	NA	NA	NA	NA	NA	NA	NA	NA
09/09/1991	08/15/2019	Kwanzan flowering cherry	Prunus L.	Seattle	Washington	-122.3931699	47.63410628	no_info	1611 28th Av W	12.7	excellent	no_info	0 to 15.24 cm	Seattle	NA	NA	NA	NA	NA	NA	NA	NA	NA	NA	NA	NA	NA
06/14/1992	04/27/2019	Kwanzan flowering cherry	Prunus L.	Seattle	Washington	-122.3099637	47.68028332	no_info	7027 17th Av Ne	17.78	fair	no_info	15.24 to 30.48 cm	Seattle	NA	NA	NA	NA	NA	NA	NA	NA	NA	NA	NA	NA	NA
07/17/1991	04/27/2019	Sweetgum	Liquidambar styraciflua	Seattle	Washington	-122.3363249	47.61423186	no_info	620 Stewart St	76.2	good	introduced	60.96 to 76.2 cm	Seattle	NA	NA	NA	NA	NA	NA	NA	NA	NA	NA	NA	NA	NA
07/06/1992	04/27/2019	(european) white birch	Betula pendula	Seattle	Washington	-122.3371313	47.6629113	no_info	1710 N 47th St	12.7	fair	introduced	0 to 15.24 cm	Seattle	NA	NA	NA	NA	NA	NA	NA	NA	NA	NA	NA	NA	NA
11/24/1992	04/27/2019	English midland hawthorn	Crataegus laevigata	Seattle	Washington	-122.3831591	47.52387563	no_info	4000 Sw Concord St	15.24	fair	introduced	0 to 15.24 cm	Seattle	NA	NA	NA	NA	NA	NA	NA	NA	NA	NA	NA	NA	NA
09/06/1991	04/27/2019	White column (amanogawa) flowe	Prunus L.	Seattle	Washington	-122.3480124	47.65409118	no_info	3840 Linden Av N	45.72	good	no_info	30.48 to 45.72 cm	Seattle	NA	NA	NA	NA	NA	NA	NA	NA	NA	NA	NA	NA	NA
09/29/1992	04/27/2019	English midland hawthorn	Crataegus laevigata	Seattle	Washington	-122.3954094	47.58008452	no_info	2639 50th Av Sw	20.32	fair	introduced	15.24 to 30.48 cm	Seattle	NA	NA	NA	NA	NA	NA	NA	NA	NA	NA	NA	NA	NA
07/13/1992	04/27/2019	Red oak	Quercus rubra	Seattle	Washington	-122.3207665	47.66724199	no_info	620 Ne 53rd St	66.04	fair	introduced	60.96 to 76.2 cm	Seattle	NA	NA	NA	NA	NA	NA	NA	NA	NA	NA	NA	NA	NA
08/01/1991	04/27/2019	(european) bird cherry	Prunus padus	Seattle	Washington	-122.3279285	47.6567832	no_info	4043 1St Ave Ne	53.34	fair	introduced	45.72 to 60.96 cm	Seattle	NA	NA	NA	NA	NA	NA	NA	NA	NA	NA	NA	NA	NA
09/15/1991	04/27/2019	Common hawthorn	Crataegus monogyna	Seattle	Washington	-122.3982294	47.67039921	no_info	5702 32Nd Av W	55.88	poor	introduced	45.72 to 60.96 cm	Seattle	NA	NA	NA	NA	NA	NA	NA	NA	NA	NA	NA	NA	NA
07/05/1990	06/20/2019	Sweetgum	Liquidambar styraciflua	Seattle	Washington	-122.2995607	47.61162127	no_info	2508 E Spring St	43.18	excellent	introduced	30.48 to 45.72 cm	Seattle	NA	NA	NA	NA	NA	NA	NA	NA	NA	NA	NA	NA	NA
08/21/1991	04/27/2019	Aristocrat pear	Pyrus calleryana	Seattle	Washington	-122.3282122	47.61244299	no_info	1401 Boren Ave	45.72	good	introduced	30.48 to 45.72 cm	Seattle	NA	NA	NA	NA	NA	NA	NA	NA	NA	NA	NA	NA	NA
09/11/1990	09/17/2019	Silver (silverleaf) maple	Acer saccharinum	Seattle	Washington	-122.3112608	47.62310419	no_info	434 16th Ave E	121.92	fair	introduced	more than 76.2 cm	Seattle	NA	NA	NA	NA	NA	NA	NA	NA	NA	NA	NA	NA	NA
08/16/1990	04/27/2019	Marshall green ash	Fraxinus pennsylvanica	Seattle	Washington	-122.3051098	47.5999373	no_info	2025 S Main St	12.7	fair	introduced	0 to 15.24 cm	Seattle	NA	NA	NA	NA	NA	NA	NA	NA	NA	NA	NA	NA	NA
10/28/1992	04/27/2019	English midland hawthorn	Crataegus laevigata	Seattle	Washington	-122.3849442	47.56643254	no_info	4115 Sw Dakota St	25.4	dead/dying	introduced	15.24 to 30.48 cm	Seattle	NA	NA	NA	NA	NA	NA	NA	NA	NA	NA	NA	NA	NA
07/27/1992	04/27/2019	Swedish birch	Betula pendula	Seattle	Washington	-122.2908512	47.66258866	no_info	4702 University View Pl	40.64	good	introduced	30.48 to 45.72 cm	Seattle	NA	NA	NA	NA	NA	NA	NA	NA	NA	NA	NA	NA	NA
08/15/1991	04/27/2019	Thundercloud purpleleaf plum	Prunus cerasifera	Seattle	Washington	-122.3110167	47.55382535	no_info	5330 17th Av S	2.54	excellent	introduced	0 to 15.24 cm	Seattle	NA	NA	NA	NA	NA	NA	NA	NA	NA	NA	NA	NA	NA
08/22/1990	04/27/2019	Aristocrat pear	Pyrus calleryana	Seattle	Washington	-122.3064701	47.62679944	no_info	751 20th Ave E	5.08	good	introduced	0 to 15.24 cm	Seattle	NA	NA	NA	NA	NA	NA	NA	NA	NA	NA	NA	NA	NA
04/11/2000	04/27/2019	Kobus magnolia	Magnolia kobus	Seattle	Washington	-122.2849246	47.65733394	no_info	3822 40 Av Ne	2.54	excellent	introduced	0 to 15.24 cm	Seattle	NA	NA	NA	NA	NA	NA	NA	NA	NA	NA	NA	NA	NA
08/12/1970	08/12/2019	Chinese juniper	Juniperus chinensis	Seattle	Washington	-122.308719	47.70489333	no_info	1725 Ne 105th St	40.64	good	introduced	30.48 to 45.72 cm	Seattle	NA	NA	NA	NA	NA	NA	NA	NA	NA	NA	NA	NA	NA
07/16/1992	04/27/2019	Purpleleaf plum variety	Prunus cerasifera	Seattle	Washington	-122.2754774	47.68296795	no_info	4823 Ne 75th St	20.32	good	introduced	15.24 to 30.48 cm	Seattle	NA	NA	NA	NA	NA	NA	NA	NA	NA	NA	NA	NA	NA
08/28/1990	04/27/2019	English midland hawthorn	Crataegus laevigata	Seattle	Washington	-122.3114094	47.612488	no_info	1132 16th Ave	25.4	fair	introduced	15.24 to 30.48 cm	Seattle	NA	NA	NA	NA	NA	NA	NA	NA	NA	NA	NA	NA	NA
07/17/1990	06/26/2019	Chanticleer pear	Pyrus calleryana	Seattle	Washington	-122.2916418	47.60627746	no_info	503 32Nd Ave	43.18	good	introduced	30.48 to 45.72 cm	Seattle	NA	NA	NA	NA	NA	NA	NA	NA	NA	NA	NA	NA	NA
05/26/1992	04/27/2019	Blireiana purpleleaf plum	Prunus blireiana	Seattle	Washington	-122.3529752	47.68100928	no_info	7119 Dayton Av N	7.62	good	no_info	0 to 15.24 cm	Seattle	NA	NA	NA	NA	NA	NA	NA	NA	NA	NA	NA	NA	NA
08/29/1991	04/27/2019	Higan (spring) cherry	Prunus subhirtella	Seattle	Washington	-122.3595731	47.63441634	no_info	1626 2Nd Av W	5.08	excellent	introduced	0 to 15.24 cm	Seattle	NA	NA	NA	NA	NA	NA	NA	NA	NA	NA	NA	NA	NA
08/22/1991	04/27/2019	London plane (tree)	Platanus acerifolia	Seattle	Washington	-122.3511383	47.62536791	no_info	307 Roy St	45.72	fair	introduced	30.48 to 45.72 cm	Seattle	NA	NA	NA	NA	NA	NA	NA	NA	NA	NA	NA	NA	NA
07/23/1991	04/27/2019	(european) white birch	Betula pendula	Seattle	Washington	-122.2851143	47.61936613	no_info	138 Madrona Pl E	33.02	fair	introduced	30.48 to 45.72 cm	Seattle	NA	NA	NA	NA	NA	NA	NA	NA	NA	NA	NA	NA	NA
08/28/1990	04/27/2019	Kwanzan flowering cherry	Prunus L.	Seattle	Washington	-122.3111902	47.61159286	no_info	1608 E Spring St	2.54	poor	no_info	0 to 15.24 cm	Seattle	NA	NA	NA	NA	NA	NA	NA	NA	NA	NA	NA	NA	NA
08/07/1991	04/27/2019	English midland hawthorn	Crataegus laevigata	Seattle	Washington	-122.2896399	47.60675004	no_info	525 34th Av	22.86	fair	introduced	15.24 to 30.48 cm	Seattle	NA	NA	NA	NA	NA	NA	NA	NA	NA	NA	NA	NA	NA
NA	04/27/2019	Redspire pear	Pyrus calleryana	Seattle	Washington	-122.3502568	47.61431846	no_info	2515 Western Av	12.7	good	introduced	0 to 15.24 cm	Seattle	NA	NA	NA	NA	NA	NA	NA	NA	NA	NA	NA	NA	NA
08/30/1991	08/20/2019	Common hawthorn	Crataegus monogyna	Seattle	Washington	-122.3938963	47.65763957	no_info	2825 W Elmore St	15.24	fair	introduced	0 to 15.24 cm	Seattle	NA	NA	NA	NA	NA	NA	NA	NA	NA	NA	NA	NA	NA
08/28/1991	04/27/2019	Norway maple	Acer platanoides	Seattle	Washington	-122.3483237	47.64067857	green_space	2420 Bigelow Av N	10.16	excellent	introduced	0 to 15.24 cm	Seattle	NA	NA	NA	NA	NA	NA	NA	NA	NA	NA	NA	NA	NA
09/15/1991	08/21/2019	London plane (tree)	Platanus acerifolia	Seattle	Washington	-122.383294	47.65872956	no_info	4242 21St Av W	88.9	fair	introduced	more than 76.2 cm	Seattle	NA	NA	NA	NA	NA	NA	NA	NA	NA	NA	NA	NA	NA
10/27/1992	04/27/2019	European (fruiting) plum	Prunus domestica	Seattle	Washington	-122.3805433	47.56653639	no_info	4059 38th Av Sw	10.16	fair	introduced	0 to 15.24 cm	Seattle	NA	NA	NA	NA	NA	NA	NA	NA	NA	NA	NA	NA	NA
02/16/2000	04/27/2019	Kousa dogwood	Cornus kousa	Seattle	Washington	-122.2921899	47.57492134	no_info	3206 S Byron St	2.54	excellent	introduced	0 to 15.24 cm	Seattle	NA	NA	NA	NA	NA	NA	NA	NA	NA	NA	NA	NA	NA
08/12/1992	04/27/2019	Red maple	Acer rubrum	Seattle	Washington	-122.3413198	47.72206939	no_info	1300 N 128th St	38.1	good	introduced	30.48 to 45.72 cm	Seattle	NA	NA	NA	NA	NA	NA	NA	NA	NA	NA	NA	NA	NA
03/01/1994	04/27/2019	Littleleaf linden	Tilia cordata	Seattle	Washington	-122.2928691	47.53688306	no_info	7252 Beacon Ave S	33.02	excellent	introduced	30.48 to 45.72 cm	Seattle	NA	NA	NA	NA	NA	NA	NA	NA	NA	NA	NA	NA	NA
02/02/2001	04/27/2019	Akebono cherry	Prunus yedoensis	Seattle	Washington	-122.2880588	47.61574751	no_info	1618 35 Av	5.08	excellent	introduced	0 to 15.24 cm	Seattle	NA	NA	NA	NA	NA	NA	NA	NA	NA	NA	NA	NA	NA
08/14/1991	04/27/2019	European (green) beech	Fagus sylvatica	Seattle	Washington	-122.3045222	47.55993101	no_info	4700 Beacon Av S	30.48	good	introduced	15.24 to 30.48 cm	Seattle	NA	NA	NA	NA	NA	NA	NA	NA	NA	NA	NA	NA	NA
06/24/1992	04/27/2019	Purpleleaf plum variety	Prunus cerasifera	Seattle	Washington	-122.2963647	47.67980615	no_info	7008 29th Av Ne	5.08	good	introduced	0 to 15.24 cm	Seattle	NA	NA	NA	NA	NA	NA	NA	NA	NA	NA	NA	NA	NA
06/18/1992	04/27/2019	Autumn flowering cherry	Prunus subhirtella	Seattle	Washington	-122.2985027	47.67700928	no_info	6541 27th Av Ne	58.42	poor	introduced	45.72 to 60.96 cm	Seattle	NA	NA	NA	NA	NA	NA	NA	NA	NA	NA	NA	NA	NA
07/27/2007	04/27/2019	London plane (tree)	Platanus acerifolia	Seattle	Washington	-122.334193	47.59691714	no_info	542 1St Ave S	25.4	good	introduced	15.24 to 30.48 cm	Seattle	NA	NA	NA	NA	NA	NA	NA	NA	NA	NA	NA	NA	NA
07/22/1991	04/27/2019	(european) white birch	Betula pendula	Seattle	Washington	-122.3182967	47.64409858	no_info	2626 11th Av E	10.16	excellent	introduced	0 to 15.24 cm	Seattle	NA	NA	NA	NA	NA	NA	NA	NA	NA	NA	NA	NA	NA
08/21/1991	04/27/2019	English midland hawthorn	Crataegus laevigata	Seattle	Washington	-122.2738514	47.51973573	no_info	9255 Spear Pl S	15.24	fair	introduced	0 to 15.24 cm	Seattle	NA	NA	NA	NA	NA	NA	NA	NA	NA	NA	NA	NA	NA
07/23/1991	04/27/2019	European hornbeam	Carpinus betulus	Seattle	Washington	-122.2797232	47.63579887	no_info	1839 41St Av E	5.08	excellent	introduced	0 to 15.24 cm	Seattle	NA	NA	NA	NA	NA	NA	NA	NA	NA	NA	NA	NA	NA
11/04/1992	09/02/2019	Double chinese cherry	Prunus serrulata	Seattle	Washington	-122.3707355	47.53732962	no_info	7302 30th Av Sw	22.86	good	introduced	15.24 to 30.48 cm	Seattle	NA	NA	NA	NA	NA	NA	NA	NA	NA	NA	NA	NA	NA
06/22/1992	04/27/2019	Black cottonwood	Populus balsamifera	Seattle	Washington	-122.3350351	47.65075053	no_info	1902 N 36th St	40.64	good	naturally_occurring	30.48 to 45.72 cm	Seattle	NA	NA	NA	NA	NA	NA	NA	NA	NA	NA	NA	NA	NA
07/29/1992	04/27/2019	Kwanzan flowering cherry	Prunus L.	Seattle	Washington	-122.2875262	47.69665904	no_info	3803 Ne 94th St	27.94	good	no_info	15.24 to 30.48 cm	Seattle	NA	NA	NA	NA	NA	NA	NA	NA	NA	NA	NA	NA	NA
07/06/1992	04/27/2019	Whitcomb cherry	Prunus subhirtella	Seattle	Washington	-122.3400391	47.66362752	no_info	1412 N 48th St	35.56	fair	introduced	30.48 to 45.72 cm	Seattle	NA	NA	NA	NA	NA	NA	NA	NA	NA	NA	NA	NA	NA
07/30/1992	04/27/2019	Sweetgum	Liquidambar styraciflua	Seattle	Washington	-122.27846	47.66654965	no_info	5117 46th Av Ne	5.08	good	introduced	0 to 15.24 cm	Seattle	NA	NA	NA	NA	NA	NA	NA	NA	NA	NA	NA	NA	NA
08/10/1992	04/27/2019	Lombardy poplar	Populus nigra	Seattle	Washington	-122.3606721	47.73317475	no_info	149 Nw 144th St	58.42	poor	introduced	45.72 to 60.96 cm	Seattle	NA	NA	NA	NA	NA	NA	NA	NA	NA	NA	NA	NA	NA
11/09/1992	04/27/2019	Apple/crabapple	Malus	Seattle	Washington	-122.3937548	47.55489678	no_info	5223 48th Av Sw	5.08	good	no_info	0 to 15.24 cm	Seattle	NA	NA	NA	NA	NA	NA	NA	NA	NA	NA	NA	NA	NA
NA	04/27/2019	Crape myrtle	Lagerstroemia indica	Seattle	Washington	-122.3522	47.620988	no_info	250 Thomas St	7.62	excellent	introduced	0 to 15.24 cm	Seattle	NA	NA	NA	NA	NA	NA	NA	NA	NA	NA	NA	NA	NA
07/17/1991	04/27/2019	(smooth) japanese maple	Acer palmatum	Seattle	Washington	-122.2832905	47.63104826	no_info	3814 Lee St	12.7	excellent	introduced	0 to 15.24 cm	Seattle	NA	NA	NA	NA	NA	NA	NA	NA	NA	NA	NA	NA	NA
06/01/1995	07/30/2019	Purpleleaf plum variety	Prunus cerasifera	Seattle	Washington	-122.2782713	47.5572031	no_info	4935 44th Av S	17.78	excellent	introduced	15.24 to 30.48 cm	Seattle	NA	NA	NA	NA	NA	NA	NA	NA	NA	NA	NA	NA	NA
11/26/1992	06/30/2019	Purpleleaf plum variety	Prunus cerasifera	Seattle	Washington	-122.3893642	47.5445975	no_info	6549 Fauntleroy Way Sw	27.94	fair	introduced	15.24 to 30.48 cm	Seattle	NA	NA	NA	NA	NA	NA	NA	NA	NA	NA	NA	NA	NA
07/23/1992	04/27/2019	English midland hawthorn	Crataegus laevigata	Seattle	Washington	-122.2741639	47.65770913	no_info	4005 50th Av Ne	20.32	fair	introduced	15.24 to 30.48 cm	Seattle	NA	NA	NA	NA	NA	NA	NA	NA	NA	NA	NA	NA	NA
08/02/2000	04/27/2019	Aristocrat pear	Pyrus calleryana	Seattle	Washington	-122.3353011	47.65803392	no_info	4203 N 42Nd St	15.24	poor	introduced	0 to 15.24 cm	Seattle	NA	NA	NA	NA	NA	NA	NA	NA	NA	NA	NA	NA	NA
11/19/1992	04/27/2019	(smooth) japanese maple	Acer palmatum	Seattle	Washington	-122.3826901	47.53070424	no_info	3910 Sw Elmgrove St	5.08	good	introduced	0 to 15.24 cm	Seattle	NA	NA	NA	NA	NA	NA	NA	NA	NA	NA	NA	NA	NA
07/30/1992	04/27/2019	Kwanzan flowering cherry	Prunus L.	Seattle	Washington	-122.27609	47.66642066	no_info	5113 48th Av Ne	22.86	poor	no_info	15.24 to 30.48 cm	Seattle	NA	NA	NA	NA	NA	NA	NA	NA	NA	NA	NA	NA	NA
08/03/1999	04/27/2019	Whitebeam	Sorbus aria	Seattle	Washington	-122.3185839	47.63497769	no_info	1664 Federal Av E	2.54	excellent	introduced	0 to 15.24 cm	Seattle	NA	NA	NA	NA	NA	NA	NA	NA	NA	NA	NA	NA	NA
09/05/1991	08/18/2019	Apple/crabapple	Malus	Seattle	Washington	-122.3905036	47.64466921	no_info	2801 26th Av W	25.4	fair	no_info	15.24 to 30.48 cm	Seattle	NA	NA	NA	NA	NA	NA	NA	NA	NA	NA	NA	NA	NA
08/23/1991	04/27/2019	Common hawthorn	Crataegus monogyna	Seattle	Washington	-122.3657862	47.63187601	no_info	1415 Willard Av W	22.86	fair	introduced	15.24 to 30.48 cm	Seattle	NA	NA	NA	NA	NA	NA	NA	NA	NA	NA	NA	NA	NA
10/27/1992	04/27/2019	Thundercloud purpleleaf plum	Prunus cerasifera	Seattle	Washington	-122.3881765	47.53981242	no_info	7104 44th Av Sw	2.54	fair	introduced	0 to 15.24 cm	Seattle	NA	NA	NA	NA	NA	NA	NA	NA	NA	NA	NA	NA	NA
06/17/1992	04/27/2019	Callery pear	Pyrus calleryana	Seattle	Washington	-122.3002048	47.67220138	no_info	2508 Ne 60th St	22.86	fair	introduced	15.24 to 30.48 cm	Seattle	NA	NA	NA	NA	NA	NA	NA	NA	NA	NA	NA	NA	NA
06/12/1992	04/27/2019	English midland hawthorn	Crataegus laevigata	Seattle	Washington	-122.3161892	47.68814876	no_info	8050 11th Av Ne	22.86	fair	introduced	15.24 to 30.48 cm	Seattle	NA	NA	NA	NA	NA	NA	NA	NA	NA	NA	NA	NA	NA
09/21/1992	04/27/2019	Trinity pear	Pyrus calleryana	Seattle	Washington	-122.3175626	47.70864646	no_info	1000 Ne Northgate Wy	17.78	good	introduced	15.24 to 30.48 cm	Seattle	NA	NA	NA	NA	NA	NA	NA	NA	NA	NA	NA	NA	NA
11/04/1992	04/27/2019	Green (red) ash	Fraxinus pennsylvanica	Seattle	Washington	-122.3763465	47.54371656	no_info	6530 35th Av Sw	38.1	fair	introduced	30.48 to 45.72 cm	Seattle	NA	NA	NA	NA	NA	NA	NA	NA	NA	NA	NA	NA	NA
08/22/1990	06/24/2019	Sugar maple	Acer saccharum	Seattle	Washington	-122.3025283	47.6031267	no_info	165 23rd Ave	25.4	fair	introduced	15.24 to 30.48 cm	Seattle	NA	NA	NA	NA	NA	NA	NA	NA	NA	NA	NA	NA	NA
10/07/1992	04/27/2019	Whitcomb cherry	Prunus subhirtella	Seattle	Washington	-122.3962948	47.56233124	no_info	4521 50th Av Sw	2.54	fair	introduced	0 to 15.24 cm	Seattle	NA	NA	NA	NA	NA	NA	NA	NA	NA	NA	NA	NA	NA
09/11/1991	04/27/2019	Thundercloud purpleleaf plum	Prunus cerasifera	Seattle	Washington	-122.3986001	47.67583435	no_info	3200 Nw 65th St	33.02	good	introduced	30.48 to 45.72 cm	Seattle	NA	NA	NA	NA	NA	NA	NA	NA	NA	NA	NA	NA	NA
05/23/2000	04/27/2019	Redspire pear	Pyrus calleryana	Seattle	Washington	-122.2815371	47.65953194	no_info	4211 43rd Ave Ne	2.54	excellent	introduced	0 to 15.24 cm	Seattle	NA	NA	NA	NA	NA	NA	NA	NA	NA	NA	NA	NA	NA
10/30/1992	04/27/2019	Wild weeping (higan) cherry	Prunus pendula	Seattle	Washington	-122.3831302	47.54046815	no_info	6924 40th Av Sw	5.08	fair	no_info	0 to 15.24 cm	Seattle	NA	NA	NA	NA	NA	NA	NA	NA	NA	NA	NA	NA	NA
09/11/1970	08/07/2019	Kwanzan flowering cherry	Prunus L.	Seattle	Washington	-122.2980095	47.70877596	no_info	11015 28th Av Ne	35.56	fair	no_info	30.48 to 45.72 cm	Seattle	NA	NA	NA	NA	NA	NA	NA	NA	NA	NA	NA	NA	NA
08/07/1991	04/27/2019	Double chinese cherry	Prunus serrulata	Seattle	Washington	-122.3180846	47.5883802	no_info	1109 S Massachusetts St	30.48	good	introduced	15.24 to 30.48 cm	Seattle	NA	NA	NA	NA	NA	NA	NA	NA	NA	NA	NA	NA	NA
09/20/1990	09/11/2019	European hornbeam	Carpinus betulus	Seattle	Washington	-122.32179	47.6130519	no_info	1406 Harvard Ave	30.48	fair	introduced	15.24 to 30.48 cm	Seattle	NA	NA	NA	NA	NA	NA	NA	NA	NA	NA	NA	NA	NA
10/12/1992	09/02/2019	Flame amur maple	Acer tataricum	Seattle	Washington	-122.3591674	47.56751605	no_info	4029 20th Av Sw	20.32	fair	introduced	15.24 to 30.48 cm	Seattle	NA	NA	NA	NA	NA	NA	NA	NA	NA	NA	NA	NA	NA
06/16/1992	04/27/2019	Purpleleaf plum variety	Prunus cerasifera	Seattle	Washington	-122.337344	47.65762169	no_info	4126 Densmore Ave N	20.32	poor	introduced	15.24 to 30.48 cm	Seattle	NA	NA	NA	NA	NA	NA	NA	NA	NA	NA	NA	NA	NA
08/10/1992	08/08/2019	Western red cedar	Thuja plicata	Seattle	Washington	-122.2991793	47.69667977	no_info	9403 27th Av Ne	30.48	fair	naturally_occurring	15.24 to 30.48 cm	Seattle	NA	NA	NA	NA	NA	NA	NA	NA	NA	NA	NA	NA	NA
07/22/1992	04/27/2019	Apple/crabapple	Malus	Seattle	Washington	-122.3016544	47.66397445	no_info	4725 25th Av Ne	25.4	fair	no_info	15.24 to 30.48 cm	Seattle	NA	NA	NA	NA	NA	NA	NA	NA	NA	NA	NA	NA	NA
01/25/2001	04/27/2019	Akebono cherry	Prunus yedoensis	Seattle	Washington	-122.3851025	47.57310727	no_info	3401 41St Ave Sw	2.54	excellent	introduced	0 to 15.24 cm	Seattle	NA	NA	NA	NA	NA	NA	NA	NA	NA	NA	NA	NA	NA
08/02/1991	04/27/2019	Norway maple	Acer platanoides	Seattle	Washington	-122.341362	47.61607092	no_info	2200 6th Av	10.16	excellent	introduced	0 to 15.24 cm	Seattle	NA	NA	NA	NA	NA	NA	NA	NA	NA	NA	NA	NA	NA
08/06/1991	04/27/2019	Shirotae flowering cherry	Prunus L.	Seattle	Washington	-122.2897265	47.57912895	no_info	2714 34th Av S	15.24	fair	no_info	0 to 15.24 cm	Seattle	NA	NA	NA	NA	NA	NA	NA	NA	NA	NA	NA	NA	NA
08/22/1991	04/27/2019	European hornbeam	Carpinus betulus	Seattle	Washington	-122.3636844	47.64192367	green_space	2515 5th Av W	48.26	excellent	introduced	45.72 to 60.96 cm	Seattle	NA	NA	NA	NA	NA	NA	NA	NA	NA	NA	NA	NA	NA
06/22/1992	04/27/2019	Apple/crabapple	Malus	Seattle	Washington	-122.292287	47.67325576	no_info	6035 33rd Av Ne	2.54	fair	no_info	0 to 15.24 cm	Seattle	NA	NA	NA	NA	NA	NA	NA	NA	NA	NA	NA	NA	NA
08/02/1990	04/27/2019	Snowdrift crabapple	Malus Mill.	Seattle	Washington	-122.2968536	47.59336708	no_info	2720 S Norman St	12.7	good	no_info	0 to 15.24 cm	Seattle	NA	NA	NA	NA	NA	NA	NA	NA	NA	NA	NA	NA	NA
09/11/1991	04/27/2019	Common hawthorn	Crataegus monogyna	Seattle	Washington	-122.3682886	47.67021155	no_info	5700 9th Av Nw	40.64	fair	introduced	30.48 to 45.72 cm	Seattle	NA	NA	NA	NA	NA	NA	NA	NA	NA	NA	NA	NA	NA
08/08/1991	04/27/2019	Littleleaf linden	Tilia cordata	Seattle	Washington	-122.2850507	47.57566529	no_info	1 Mt Rainier Dr S	7.62	poor	introduced	0 to 15.24 cm	Seattle	NA	NA	NA	NA	NA	NA	NA	NA	NA	NA	NA	NA	NA
09/05/1991	08/18/2019	Double chinese cherry	Prunus serrulata	Seattle	Washington	-122.3885873	47.64351936	no_info	2420 Raye St	53.34	dead/dying	introduced	45.72 to 60.96 cm	Seattle	NA	NA	NA	NA	NA	NA	NA	NA	NA	NA	NA	NA	NA
09/11/1990	04/27/2019	Bigleaf maple	Acer macrophyllum	Seattle	Washington	-122.3099494	47.62248233	no_info	414 17th Ave E	2.54	dead/dying	naturally_occurring	0 to 15.24 cm	Seattle	NA	NA	NA	NA	NA	NA	NA	NA	NA	NA	NA	NA	NA
07/05/1990	06/20/2019	California (coast) live oak	Quercus agrifolia	Seattle	Washington	-122.2949921	47.61214159	no_info	1107 29th Ave	45.72	poor	introduced	30.48 to 45.72 cm	Seattle	NA	NA	NA	NA	NA	NA	NA	NA	NA	NA	NA	NA	NA
08/22/1991	04/27/2019	Red maple	Acer rubrum	Seattle	Washington	-122.2975708	47.54004264	no_info	6932 Beacon Av S	30.48	good	introduced	15.24 to 30.48 cm	Seattle	NA	NA	NA	NA	NA	NA	NA	NA	NA	NA	NA	NA	NA
07/07/1992	04/27/2019	Flame narrowleaf ash	Fraxinus angustifolia	Seattle	Washington	-122.3359453	47.66146526	no_info	1801 N 45th St	58.42	fair	introduced	45.72 to 60.96 cm	Seattle	NA	NA	NA	NA	NA	NA	NA	NA	NA	NA	NA	NA	NA
09/24/1990	04/27/2019	Red maple	Acer rubrum	Seattle	Washington	-122.3190733	47.60524528	no_info	400 10th Ave	33.02	good	introduced	30.48 to 45.72 cm	Seattle	NA	NA	NA	NA	NA	NA	NA	NA	NA	NA	NA	NA	NA
10/06/1992	04/27/2019	Thundercloud purpleleaf plum	Prunus cerasifera	Seattle	Washington	-122.3907311	47.56743104	no_info	4034 46th Av Sw	22.86	good	introduced	15.24 to 30.48 cm	Seattle	NA	NA	NA	NA	NA	NA	NA	NA	NA	NA	NA	NA	NA
08/12/1992	04/27/2019	Ponderosa pine	Pinus ponderosa	Seattle	Washington	-122.3352335	47.73081169	no_info	14008 Wayne Pl N	48.26	good	naturally_occurring	45.72 to 60.96 cm	Seattle	NA	NA	NA	NA	NA	NA	NA	NA	NA	NA	NA	NA	NA
07/17/1991	04/27/2019	American sycamore	Platanus occidentalis	Seattle	Washington	-122.284928	47.62969205	no_info	3707 E Highland Dr	45.72	poor	introduced	30.48 to 45.72 cm	Seattle	NA	NA	NA	NA	NA	NA	NA	NA	NA	NA	NA	NA	NA
08/10/1992	04/27/2019	Blireiana purpleleaf plum	Prunus blireiana	Seattle	Washington	-122.3120473	47.69500545	no_info	9100 15th Av Ne	22.86	poor	no_info	15.24 to 30.48 cm	Seattle	NA	NA	NA	NA	NA	NA	NA	NA	NA	NA	NA	NA	NA
09/21/1992	04/27/2019	London plane (tree)	Platanus acerifolia	Seattle	Washington	-122.4094361	47.5786406	no_info	2731 60th Av Sw	88.9	fair	introduced	more than 76.2 cm	Seattle	NA	NA	NA	NA	NA	NA	NA	NA	NA	NA	NA	NA	NA
05/20/1992	04/27/2019	European hazel	Corylus avellana	Seattle	Washington	-122.3672043	47.68615186	no_info	7734 Dibble Ave Nw	38.1	good	introduced	30.48 to 45.72 cm	Seattle	NA	NA	NA	NA	NA	NA	NA	NA	NA	NA	NA	NA	NA
09/18/1950	09/16/2019	Western red cedar	Thuja plicata	Seattle	Washington	-122.3222892	47.62085734	no_info	231 Harvard Ave E	78.74	fair	naturally_occurring	more than 76.2 cm	Seattle	NA	NA	NA	NA	NA	NA	NA	NA	NA	NA	NA	NA	NA
08/23/1991	04/27/2019	Sweetgum	Liquidambar styraciflua	Seattle	Washington	-122.3484665	47.61968102	no_info	100 4th Av N	20.32	excellent	introduced	15.24 to 30.48 cm	Seattle	NA	NA	NA	NA	NA	NA	NA	NA	NA	NA	NA	NA	NA
06/28/1998	04/27/2019	Thundercloud purpleleaf plum	Prunus cerasifera	Seattle	Washington	-122.401056	47.64474918	no_info	2655 34th Ave W	22.86	good	introduced	15.24 to 30.48 cm	Seattle	NA	NA	NA	NA	NA	NA	NA	NA	NA	NA	NA	NA	NA
09/11/1991	04/27/2019	Northern (western) catalpa	Catalpa speciosa	Seattle	Washington	-122.4023439	47.67853861	no_info	6806 35th Av Nw	43.18	poor	introduced	30.48 to 45.72 cm	Seattle	NA	NA	NA	NA	NA	NA	NA	NA	NA	NA	NA	NA	NA
08/03/1992	04/27/2019	Katsura tree	Cercidiphyllum japonicum	Seattle	Washington	-122.2705199	47.66565477	no_info	5035 Ivanhoe Pl Ne	5.08	good	introduced	0 to 15.24 cm	Seattle	NA	NA	NA	NA	NA	NA	NA	NA	NA	NA	NA	NA	NA
03/17/1994	04/27/2019	Kousa dogwood	Cornus kousa	Seattle	Washington	-122.3820679	47.67896959	no_info	6736 20th Ave Nw	20.32	excellent	introduced	15.24 to 30.48 cm	Seattle	NA	NA	NA	NA	NA	NA	NA	NA	NA	NA	NA	NA	NA
05/28/1992	04/27/2019	Purpleleaf plum variety	Prunus cerasifera	Seattle	Washington	-122.3836726	47.67315109	no_info	2034 Nw 61St St	5.08	fair	introduced	0 to 15.24 cm	Seattle	NA	NA	NA	NA	NA	NA	NA	NA	NA	NA	NA	NA	NA
07/07/1992	04/27/2019	Purpleleaf plum variety	Prunus cerasifera	Seattle	Washington	-122.3639245	47.67503043	no_info	6226 6th Av Nw	35.56	good	introduced	30.48 to 45.72 cm	Seattle	NA	NA	NA	NA	NA	NA	NA	NA	NA	NA	NA	NA	NA
07/24/1991	04/27/2019	English midland hawthorn	Crataegus laevigata	Seattle	Washington	-122.3058608	47.64095325	no_info	1931 E Calhoun St	22.86	fair	introduced	15.24 to 30.48 cm	Seattle	NA	NA	NA	NA	NA	NA	NA	NA	NA	NA	NA	NA	NA
07/25/1991	04/27/2019	Red maple	Acer rubrum	Seattle	Washington	-122.2770592	47.63599172	green_space	1900 43rd Av E	10.16	fair	introduced	0 to 15.24 cm	Seattle	NA	NA	NA	NA	NA	NA	NA	NA	NA	NA	NA	NA	NA
06/22/1992	04/27/2019	Barked himalayan (jacque white	Betula utilis	Seattle	Washington	-122.3319121	47.67516535	no_info	2139 N 64th St	10.16	good	introduced	0 to 15.24 cm	Seattle	NA	NA	NA	NA	NA	NA	NA	NA	NA	NA	NA	NA	NA
06/18/1992	04/27/2019	American (white) elm	Ulmus americana	Seattle	Washington	-122.3124723	47.67797767	no_info	1410 Ne 66th St	86.36	poor	introduced	more than 76.2 cm	Seattle	NA	NA	NA	NA	NA	NA	NA	NA	NA	NA	NA	NA	NA
11/13/1992	04/27/2019	Kwanzan flowering cherry	Prunus L.	Seattle	Washington	-122.3775286	47.55463578	no_info	5232 36th Av Sw	43.18	good	no_info	30.48 to 45.72 cm	Seattle	NA	NA	NA	NA	NA	NA	NA	NA	NA	NA	NA	NA	NA
11/06/1992	04/27/2019	Kwanzan flowering cherry	Prunus L.	Seattle	Washington	-122.3940083	47.51887914	no_info	9324 Fauntleroy Wy Sw	12.7	fair	no_info	0 to 15.24 cm	Seattle	NA	NA	NA	NA	NA	NA	NA	NA	NA	NA	NA	NA	NA
09/14/1970	08/12/2019	Douglas fir	Pseudotsuga menziesii	Seattle	Washington	-122.3061294	47.70515887	no_info	10512 20th Av Ne	63.5	good	naturally_occurring	60.96 to 76.2 cm	Seattle	NA	NA	NA	NA	NA	NA	NA	NA	NA	NA	NA	NA	NA
07/03/1993	04/27/2019	Rosehill ash	Fraxinus americana	Seattle	Washington	-122.382017	47.65466342	no_info	1800 W Emerson St Trail	22.86	good	introduced	15.24 to 30.48 cm	Seattle	NA	NA	NA	NA	NA	NA	NA	NA	NA	NA	NA	NA	NA
07/22/1991	04/27/2019	Apple/crabapple	Malus	Seattle	Washington	-122.2827386	47.63555213	no_info	1837 39th Av E	15.24	fair	no_info	0 to 15.24 cm	Seattle	NA	NA	NA	NA	NA	NA	NA	NA	NA	NA	NA	NA	NA
10/05/1999	04/27/2019	Akebono cherry	Prunus yedoensis	Seattle	Washington	-122.3874039	47.59170258	no_info	1317 44 Av Sw	2.54	excellent	introduced	0 to 15.24 cm	Seattle	NA	NA	NA	NA	NA	NA	NA	NA	NA	NA	NA	NA	NA
08/28/2001	04/27/2019	Kousa dogwood	Cornus kousa	Seattle	Washington	-122.3534317	47.65927817	no_info	4311 Frances Av N	7.62	good	introduced	0 to 15.24 cm	Seattle	NA	NA	NA	NA	NA	NA	NA	NA	NA	NA	NA	NA	NA
06/02/1992	04/27/2019	(european) bird cherry	Prunus padus	Seattle	Washington	-122.3787967	47.66918654	no_info	5512 17th Av Nw	30.48	poor	introduced	15.24 to 30.48 cm	Seattle	NA	NA	NA	NA	NA	NA	NA	NA	NA	NA	NA	NA	NA
10/23/1992	04/27/2019	Thundercloud purpleleaf plum	Prunus cerasifera	Seattle	Washington	-122.3286268	47.55181274	no_info	5700 4th Av S	30.48	good	introduced	15.24 to 30.48 cm	Seattle	NA	NA	NA	NA	NA	NA	NA	NA	NA	NA	NA	NA	NA
06/16/1992	04/27/2019	Purpleleaf plum variety	Prunus cerasifera	Seattle	Washington	-122.3049394	47.67936121	no_info	2103 Ne 70th St	12.7	poor	introduced	0 to 15.24 cm	Seattle	NA	NA	NA	NA	NA	NA	NA	NA	NA	NA	NA	NA	NA
10/09/1992	04/27/2019	English midland hawthorn	Crataegus laevigata	Seattle	Washington	-122.3827347	47.56243735	no_info	4514 40th Av Sw	30.48	dead/dying	introduced	15.24 to 30.48 cm	Seattle	NA	NA	NA	NA	NA	NA	NA	NA	NA	NA	NA	NA	NA
07/21/2007	04/27/2019	Littleleaf linden	Tilia cordata	Seattle	Washington	-122.3232522	47.56090703	no_info	651 S Alaska St	17.78	excellent	introduced	15.24 to 30.48 cm	Seattle	NA	NA	NA	NA	NA	NA	NA	NA	NA	NA	NA	NA	NA
07/01/1992	04/27/2019	Orchard (common) apple	Malus domestica	Seattle	Washington	-122.3339929	47.67270855	no_info	6003 Meridian Av N	10.16	fair	introduced	0 to 15.24 cm	Seattle	NA	NA	NA	NA	NA	NA	NA	NA	NA	NA	NA	NA	NA
08/08/1990	04/27/2019	Red maple	Acer rubrum	Seattle	Washington	-122.2915452	47.58879581	no_info	1519 32Nd Ave S	20.32	excellent	introduced	15.24 to 30.48 cm	Seattle	NA	NA	NA	NA	NA	NA	NA	NA	NA	NA	NA	NA	NA
07/25/2004	04/27/2019	Largeleaf crabapple	Malus tschonoskii	Seattle	Washington	-122.3134387	47.57806286	no_info	2817 15th Av S	7.62	good	introduced	0 to 15.24 cm	Seattle	NA	NA	NA	NA	NA	NA	NA	NA	NA	NA	NA	NA	NA
08/21/1991	04/27/2019	Common (japanese) zelkova	Zelkova serrata	Seattle	Washington	-122.3509468	47.63310582	no_info	200 Garfield St	10.16	excellent	introduced	0 to 15.24 cm	Seattle	NA	NA	NA	NA	NA	NA	NA	NA	NA	NA	NA	NA	NA
07/27/1992	04/27/2019	Common (euro) mountain ash	Sorbus aucuparia	Seattle	Washington	-122.2885645	47.67210238	no_info	5754 36th Av Ne	22.86	poor	introduced	15.24 to 30.48 cm	Seattle	NA	NA	NA	NA	NA	NA	NA	NA	NA	NA	NA	NA	NA
05/12/1992	04/27/2019	Shirotae flowering cherry	Prunus L.	Seattle	Washington	-122.3822394	47.68717692	no_info	8009 20th Ave Nw	33.02	good	no_info	30.48 to 45.72 cm	Seattle	NA	NA	NA	NA	NA	NA	NA	NA	NA	NA	NA	NA	NA
10/23/1993	04/27/2019	Japanese snowbell tree	Styrax japonicus	Seattle	Washington	-122.3486232	47.69342549	no_info	729 N 89th St	5.08	excellent	introduced	0 to 15.24 cm	Seattle	NA	NA	NA	NA	NA	NA	NA	NA	NA	NA	NA	NA	NA
07/23/1991	04/27/2019	Honey locust	Gleditsia triacanthos	Seattle	Washington	-122.3180154	47.64177978	no_info	2413 11th Av E	7.62	excellent	introduced	0 to 15.24 cm	Seattle	NA	NA	NA	NA	NA	NA	NA	NA	NA	NA	NA	NA	NA
10/13/1992	08/27/2019	Orchard (common) apple	Malus domestica	Seattle	Washington	-122.3622148	47.56639644	no_info	4102 23rd Av Sw	33.02	poor	introduced	30.48 to 45.72 cm	Seattle	NA	NA	NA	NA	NA	NA	NA	NA	NA	NA	NA	NA	NA
09/04/1990	04/27/2019	Pin oak	Quercus palustris	Seattle	Washington	-122.308908	47.61622216	no_info	1728 E Madison St	43.18	fair	introduced	30.48 to 45.72 cm	Seattle	NA	NA	NA	NA	NA	NA	NA	NA	NA	NA	NA	NA	NA
NA	04/27/2019	(smooth) japanese maple	Acer palmatum	Seattle	Washington	-122.3511	47.622031	no_info	350 2Nd Av	27.94	poor	introduced	15.24 to 30.48 cm	Seattle	NA	NA	NA	NA	NA	NA	NA	NA	NA	NA	NA	NA	NA
09/14/1990	04/27/2019	Cherry/plum/laurel	Prunus	Seattle	Washington	-122.300462	47.6280561	no_info	1017 25th Ave E	5.08	poor	no_info	0 to 15.24 cm	Seattle	NA	NA	NA	NA	NA	NA	NA	NA	NA	NA	NA	NA	NA
12/03/1992	07/03/2019	Kwanzan flowering cherry	Prunus L.	Seattle	Washington	-122.3793828	47.53182333	no_info	3701 Sw Kenyon St	20.32	fair	no_info	15.24 to 30.48 cm	Seattle	NA	NA	NA	NA	NA	NA	NA	NA	NA	NA	NA	NA	NA
09/10/1991	04/27/2019	Apple/crabapple	Malus	Seattle	Washington	-122.3658952	47.68871681	no_info	8208 8th Av Nw	43.18	fair	no_info	30.48 to 45.72 cm	Seattle	NA	NA	NA	NA	NA	NA	NA	NA	NA	NA	NA	NA	NA
NA	04/27/2019	Mountain ash/whitebeam	Sorbus	Seattle	Washington	-122.3596	47.714865	no_info	11723 2Nd Av Nw	7.62	fair	no_info	0 to 15.24 cm	Seattle	NA	NA	NA	NA	NA	NA	NA	NA	NA	NA	NA	NA	NA
07/26/1991	04/27/2019	English midland hawthorn	Crataegus laevigata	Seattle	Washington	-122.3023498	47.63630158	no_info	1817 23rd Av E	15.24	fair	introduced	0 to 15.24 cm	Seattle	NA	NA	NA	NA	NA	NA	NA	NA	NA	NA	NA	NA	NA
01/03/1995	04/27/2019	Blireiana purpleleaf plum	Prunus blireiana	Seattle	Washington	-122.401	47.658713	no_info	4017 34th Av W	30.48	good	no_info	15.24 to 30.48 cm	Seattle	NA	NA	NA	NA	NA	NA	NA	NA	NA	NA	NA	NA	NA
08/05/1994	08/06/2019	Bigleaf maple	Acer macrophyllum	Seattle	Washington	-122.332984	47.69074611	no_info	2115 N 86th St	12.7	good	naturally_occurring	0 to 15.24 cm	Seattle	NA	NA	NA	NA	NA	NA	NA	NA	NA	NA	NA	NA	NA
09/24/1992	04/27/2019	Norway maple	Acer platanoides	Seattle	Washington	-122.3903304	47.5869572	no_info	4522 Sw Holgate St	17.78	good	introduced	15.24 to 30.48 cm	Seattle	NA	NA	NA	NA	NA	NA	NA	NA	NA	NA	NA	NA	NA
09/16/1991	04/27/2019	Purpleleaf plum variety	Prunus cerasifera	Seattle	Washington	-122.3906185	47.67096727	no_info	2612 Nw 58th St	12.7	fair	introduced	0 to 15.24 cm	Seattle	NA	NA	NA	NA	NA	NA	NA	NA	NA	NA	NA	NA	NA
06/22/2008	04/27/2019	Pacific sunset maple	Acer truncatum	Seattle	Washington	-122.304439	47.71188045	no_info	11355 23rd Ave Ne	22.86	good	introduced	15.24 to 30.48 cm	Seattle	NA	NA	NA	NA	NA	NA	NA	NA	NA	NA	NA	NA	NA
09/13/1990	09/12/2019	Red maple	Acer rubrum	Seattle	Washington	-122.3170099	47.61843634	no_info	1817 12th Ave	43.18	fair	introduced	30.48 to 45.72 cm	Seattle	NA	NA	NA	NA	NA	NA	NA	NA	NA	NA	NA	NA	NA
07/24/1992	04/27/2019	Apple/crabapple	Malus	Seattle	Washington	-122.2889028	47.67403664	no_info	6202 36th Av Ne	38.1	good	no_info	30.48 to 45.72 cm	Seattle	NA	NA	NA	NA	NA	NA	NA	NA	NA	NA	NA	NA	NA
08/29/1990	04/27/2019	Higan (spring) cherry	Prunus subhirtella	Seattle	Washington	-122.3033624	47.60997913	no_info	2207 E Marion St	27.94	poor	introduced	15.24 to 30.48 cm	Seattle	NA	NA	NA	NA	NA	NA	NA	NA	NA	NA	NA	NA	NA
07/20/1992	04/27/2019	Vine maple	Acer circinatum	Seattle	Washington	-122.3053976	47.66859025	no_info	5416 21St Av Ne	20.32	fair	naturally_occurring	15.24 to 30.48 cm	Seattle	NA	NA	NA	NA	NA	NA	NA	NA	NA	NA	NA	NA	NA
11/01/2002	08/02/2019	Forest pansy redbud	Cercis canadensis	Seattle	Washington	-122.269595	47.56489917	no_info	4209 51St Ave S	2.54	excellent	introduced	0 to 15.24 cm	Seattle	NA	NA	NA	NA	NA	NA	NA	NA	NA	NA	NA	NA	NA
01/01/1997	09/16/2019	Laceleaf maple	Acer palmatum	Seattle	Washington	-122.3377394	47.62659203	no_info	800 Terry Ave N	17.78	good	introduced	15.24 to 30.48 cm	Seattle	NA	NA	NA	NA	NA	NA	NA	NA	NA	NA	NA	NA	NA
06/17/1992	04/27/2019	Sweetgum	Liquidambar styraciflua	Seattle	Washington	-122.3359056	47.65559788	no_info	3940 Wallingford Av N	22.86	fair	introduced	15.24 to 30.48 cm	Seattle	NA	NA	NA	NA	NA	NA	NA	NA	NA	NA	NA	NA	NA
10/14/1992	04/27/2019	Thundercloud purpleleaf plum	Prunus cerasifera	Seattle	Washington	-122.3814704	47.57182963	no_info	3447 39th Av Sw	25.4	good	introduced	15.24 to 30.48 cm	Seattle	NA	NA	NA	NA	NA	NA	NA	NA	NA	NA	NA	NA	NA
07/29/1991	04/27/2019	English midland hawthorn	Crataegus laevigata	Seattle	Washington	-122.3196566	47.64866546	no_info	927 E Allison St	22.86	fair	introduced	15.24 to 30.48 cm	Seattle	NA	NA	NA	NA	NA	NA	NA	NA	NA	NA	NA	NA	NA
07/29/1991	04/27/2019	English midland hawthorn	Crataegus laevigata	Seattle	Washington	-122.3191047	47.63531365	no_info	1807 Federal Av E	25.4	fair	introduced	15.24 to 30.48 cm	Seattle	NA	NA	NA	NA	NA	NA	NA	NA	NA	NA	NA	NA	NA
08/07/1992	08/04/2019	English holly	Ilex aquifolium	Seattle	Washington	-122.2908154	47.69243552	no_info	8803 35th Av Ne	43.18	good	introduced	30.48 to 45.72 cm	Seattle	NA	NA	NA	NA	NA	NA	NA	NA	NA	NA	NA	NA	NA
08/08/1991	04/27/2019	English midland hawthorn	Crataegus laevigata	Seattle	Washington	-122.3142382	47.60074838	no_info	100 S Washington St	20.32	excellent	introduced	15.24 to 30.48 cm	Seattle	NA	NA	NA	NA	NA	NA	NA	NA	NA	NA	NA	NA	NA
11/25/2002	08/09/2019	Pacific sunset maple	Acer truncatum	Seattle	Washington	-122.3242764	47.69129084	no_info	8526 4 Av Ne	17.78	excellent	introduced	15.24 to 30.48 cm	Seattle	NA	NA	NA	NA	NA	NA	NA	NA	NA	NA	NA	NA	NA
09/13/1990	04/27/2019	Vine maple	Acer circinatum	Seattle	Washington	-122.300258	47.6284426	no_info	1056 25th Ave E	5.08	good	naturally_occurring	0 to 15.24 cm	Seattle	NA	NA	NA	NA	NA	NA	NA	NA	NA	NA	NA	NA	NA
08/09/1990	04/27/2019	Red oak	Quercus rubra	Seattle	Washington	-122.3036719	47.58578307	no_info	1924 Rainier Av S	76.2	fair	introduced	60.96 to 76.2 cm	Seattle	NA	NA	NA	NA	NA	NA	NA	NA	NA	NA	NA	NA	NA
06/30/1992	04/27/2019	Eastern dogwood	Cornus florida	Seattle	Washington	-122.3322044	47.66643645	no_info	2131 N 52Nd St	2.54	good	introduced	0 to 15.24 cm	Seattle	NA	NA	NA	NA	NA	NA	NA	NA	NA	NA	NA	NA	NA
05/15/1992	04/27/2019	Vine maple	Acer circinatum	Seattle	Washington	-122.3814491	47.67605224	no_info	6503 19th Ave Nw	33.02	fair	naturally_occurring	30.48 to 45.72 cm	Seattle	NA	NA	NA	NA	NA	NA	NA	NA	NA	NA	NA	NA	NA
08/23/1991	04/27/2019	Red maple	Acer rubrum	Seattle	Washington	-122.2995855	47.54314253	no_info	6600 Beacon Av S	22.86	poor	introduced	15.24 to 30.48 cm	Seattle	NA	NA	NA	NA	NA	NA	NA	NA	NA	NA	NA	NA	NA
10/09/1992	04/27/2019	English midland hawthorn	Crataegus laevigata	Seattle	Washington	-122.3827401	47.56275261	no_info	4500 40th Av Sw	35.56	fair	introduced	30.48 to 45.72 cm	Seattle	NA	NA	NA	NA	NA	NA	NA	NA	NA	NA	NA	NA	NA
07/31/1991	04/27/2019	London plane (tree)	Platanus acerifolia	Seattle	Washington	-122.3329768	47.60147907	no_info	119 Yesler Wy	63.5	good	introduced	60.96 to 76.2 cm	Seattle	NA	NA	NA	NA	NA	NA	NA	NA	NA	NA	NA	NA	NA
05/21/1992	04/27/2019	Apple/crabapple	Malus	Seattle	Washington	-122.3521989	47.6883463	no_info	507 N 82Nd St	15.24	fair	no_info	0 to 15.24 cm	Seattle	NA	NA	NA	NA	NA	NA	NA	NA	NA	NA	NA	NA	NA
08/07/1991	09/18/2019	Sugar maple	Acer saccharum	Seattle	Washington	-122.3081765	47.57095711	green_space	3603 Beacon Av S	73.66	fair	introduced	60.96 to 76.2 cm	Seattle	NA	NA	NA	NA	NA	NA	NA	NA	NA	NA	NA	NA	NA
07/19/1991	04/27/2019	Evergreen (southern) magnolia	Magnolia grandiflora	Seattle	Washington	-122.2875105	47.61905312	no_info	3433 E Florence Ct	12.7	good	introduced	0 to 15.24 cm	Seattle	NA	NA	NA	NA	NA	NA	NA	NA	NA	NA	NA	NA	NA
08/24/1992	04/27/2019	(european) white birch	Betula pendula	Seattle	Washington	-122.3350648	47.69463046	no_info	9018 Burke Av N	27.94	good	introduced	15.24 to 30.48 cm	Seattle	NA	NA	NA	NA	NA	NA	NA	NA	NA	NA	NA	NA	NA
09/30/1992	04/27/2019	Wild weeping (higan) cherry	Prunus pendula	Seattle	Washington	-122.3893409	47.57419278	no_info	3248 45th Av Sw	2.54	good	no_info	0 to 15.24 cm	Seattle	NA	NA	NA	NA	NA	NA	NA	NA	NA	NA	NA	NA	NA
08/26/1991	04/27/2019	Pacific dogwood	Cornus nuttallii	Seattle	Washington	-122.3608738	47.63740416	no_info	2102 3rd Av W	2.54	excellent	naturally_occurring	0 to 15.24 cm	Seattle	NA	NA	NA	NA	NA	NA	NA	NA	NA	NA	NA	NA	NA
10/06/1992	12/19/2019	Bigleaf linden	Tilia platyphyllos	Seattle	Washington	-122.3868751	47.56996304	no_info	3801 California Av Sw	35.56	good	introduced	30.48 to 45.72 cm	Seattle	NA	NA	NA	NA	NA	NA	NA	NA	NA	NA	NA	NA	NA
07/18/1993	04/27/2019	Callery pear	Pyrus calleryana	Seattle	Washington	-122.3753	47.686829	no_info	1423 Nw 80th St	25.4	good	introduced	15.24 to 30.48 cm	Seattle	NA	NA	NA	NA	NA	NA	NA	NA	NA	NA	NA	NA	NA
07/18/1991	04/27/2019	Littleleaf linden	Tilia cordata	Seattle	Washington	-122.3510605	47.61684685	no_info	2801 2Nd Ave	10.16	excellent	introduced	0 to 15.24 cm	Seattle	NA	NA	NA	NA	NA	NA	NA	NA	NA	NA	NA	NA	NA
NA	04/27/2019	Pacific sunset maple	Acer truncatum	Seattle	Washington	-122.3920298	47.58022686	no_info	2635 47 Av Sw	2.54	dead/dying	introduced	0 to 15.24 cm	Seattle	NA	NA	NA	NA	NA	NA	NA	NA	NA	NA	NA	NA	NA
07/20/1992	04/27/2019	Autumn flowering cherry	Prunus subhirtella	Seattle	Washington	-122.3106786	47.66915529	no_info	5524 16th Av Ne	17.78	poor	introduced	15.24 to 30.48 cm	Seattle	NA	NA	NA	NA	NA	NA	NA	NA	NA	NA	NA	NA	NA
02/20/2003	04/27/2019	Scarlet sentinel freeman maple	Acer freemanii	Seattle	Washington	-122.3511746	47.69076631	no_info	8520 Evanston Ave N	22.86	excellent	introduced	15.24 to 30.48 cm	Seattle	NA	NA	NA	NA	NA	NA	NA	NA	NA	NA	NA	NA	NA
05/15/1992	04/27/2019	Purpleleaf plum variety	Prunus cerasifera	Seattle	Washington	-122.3854253	47.67691672	no_info	6535 23rd Ave Nw	33.02	good	introduced	30.48 to 45.72 cm	Seattle	NA	NA	NA	NA	NA	NA	NA	NA	NA	NA	NA	NA	NA
07/11/1990	06/19/2019	Red sunset red maple	Acer rubrum	Seattle	Washington	-122.2932624	47.61288405	no_info	3009 E Union St	43.18	fair	introduced	30.48 to 45.72 cm	Seattle	NA	NA	NA	NA	NA	NA	NA	NA	NA	NA	NA	NA	NA
08/15/1991	04/27/2019	Sweetgum	Liquidambar styraciflua	Seattle	Washington	-122.2612414	47.52737094	no_info	8450 Island Dr S	55.88	good	introduced	45.72 to 60.96 cm	Seattle	NA	NA	NA	NA	NA	NA	NA	NA	NA	NA	NA	NA	NA
05/25/1994	04/27/2019	Callery pear	Pyrus calleryana	Seattle	Washington	-122.3818419	47.66750893	no_info	5327 Russell Ave Nw	27.94	good	introduced	15.24 to 30.48 cm	Seattle	NA	NA	NA	NA	NA	NA	NA	NA	NA	NA	NA	NA	NA
09/25/1992	04/27/2019	Sour (pie) cherry	Prunus cerasus	Seattle	Washington	-122.3944598	47.58544731	no_info	4903 Sw Hill St	12.7	good	introduced	0 to 15.24 cm	Seattle	NA	NA	NA	NA	NA	NA	NA	NA	NA	NA	NA	NA	NA
07/27/1992	04/27/2019	Thundercloud purpleleaf plum	Prunus cerasifera	Seattle	Washington	-122.2857274	47.67328473	no_info	6038 39th Av Ne	2.54	good	introduced	0 to 15.24 cm	Seattle	NA	NA	NA	NA	NA	NA	NA	NA	NA	NA	NA	NA	NA
07/21/2003	04/27/2019	Norway maple	Acer platanoides	Seattle	Washington	-122.2899199	47.53425407	no_info	7605 Beacon Ave S	43.18	good	introduced	30.48 to 45.72 cm	Seattle	NA	NA	NA	NA	NA	NA	NA	NA	NA	NA	NA	NA	NA
08/06/1991	05/08/2019	(european) white birch	Betula pendula	Seattle	Washington	-122.2907158	47.57525271	no_info	3128 33rd Ave S	25.4	excellent	introduced	15.24 to 30.48 cm	Seattle	NA	NA	NA	NA	NA	NA	NA	NA	NA	NA	NA	NA	NA
08/11/1992	04/27/2019	Douglas fir	Pseudotsuga menziesii	Seattle	Washington	-122.3374127	47.73406514	no_info	1761 N 145th St	12.7	fair	naturally_occurring	0 to 15.24 cm	Seattle	NA	NA	NA	NA	NA	NA	NA	NA	NA	NA	NA	NA	NA
07/21/1992	04/27/2019	English midland hawthorn	Crataegus laevigata	Seattle	Washington	-122.2673757	47.67027073	no_info	5615 Ne 58th St	25.4	fair	introduced	15.24 to 30.48 cm	Seattle	NA	NA	NA	NA	NA	NA	NA	NA	NA	NA	NA	NA	NA
05/27/1992	04/27/2019	Carriere (lavallei) hawthorn	Crataegus lavallei	Seattle	Washington	-122.3485633	47.68399376	no_info	731 N 76th St	5.08	good	no_info	0 to 15.24 cm	Seattle	NA	NA	NA	NA	NA	NA	NA	NA	NA	NA	NA	NA	NA
07/11/1999	07/11/2019	Red oak	Quercus rubra	Seattle	Washington	-122.2953842	47.54259635	no_info	2911 S Holly St	27.94	good	introduced	15.24 to 30.48 cm	Seattle	NA	NA	NA	NA	NA	NA	NA	NA	NA	NA	NA	NA	NA
08/22/2014	04/27/2019	Blireiana purpleleaf plum	Prunus blireiana	Seattle	Washington	-122.3778189	47.69024218	no_info	8348 16th Ave Nw	7.62	dead/dying	no_info	0 to 15.24 cm	Seattle	NA	NA	NA	NA	NA	NA	NA	NA	NA	NA	NA	NA	NA
07/25/1990	04/27/2019	English oak	Quercus robur	Seattle	Washington	-122.2978089	47.60110089	no_info	120 27th Ave S	40.64	excellent	introduced	30.48 to 45.72 cm	Seattle	NA	NA	NA	NA	NA	NA	NA	NA	NA	NA	NA	NA	NA
09/18/1990	09/13/2019	Saucer magnolia	Magnolia soulangiana	Seattle	Washington	-122.314887	47.61989365	no_info	133 14th Ave E	25.4	good	introduced	15.24 to 30.48 cm	Seattle	NA	NA	NA	NA	NA	NA	NA	NA	NA	NA	NA	NA	NA
08/19/1992	04/27/2019	Yoshino cherry	Prunus yedoensis	Seattle	Washington	-122.3280517	47.70129797	no_info	9598 1St Av Ne	20.32	dead/dying	introduced	15.24 to 30.48 cm	Seattle	NA	NA	NA	NA	NA	NA	NA	NA	NA	NA	NA	NA	NA
08/25/1992	04/27/2019	Catalpa	Catalpa	Seattle	Washington	-122.3530729	47.7021215	no_info	349 N 101St St	25.4	poor	no_info	15.24 to 30.48 cm	Seattle	NA	NA	NA	NA	NA	NA	NA	NA	NA	NA	NA	NA	NA
07/22/1991	04/27/2019	Thundercloud purpleleaf plum	Prunus cerasifera	Seattle	Washington	-122.299093	47.64309433	no_info	2555 E Roanoke St	22.86	excellent	introduced	15.24 to 30.48 cm	Seattle	NA	NA	NA	NA	NA	NA	NA	NA	NA	NA	NA	NA	NA
01/24/2001	04/27/2019	Thundercloud purpleleaf plum	Prunus cerasifera	Seattle	Washington	-122.2932058	47.61895827	no_info	106 30th Ave E	2.54	excellent	introduced	0 to 15.24 cm	Seattle	NA	NA	NA	NA	NA	NA	NA	NA	NA	NA	NA	NA	NA
08/27/2002	04/27/2019	Sour gum tupelo	Nyssa sylvatica	Seattle	Washington	-122.3047009	47.62633973	no_info	728 21St Av E	5.08	good	introduced	0 to 15.24 cm	Seattle	NA	NA	NA	NA	NA	NA	NA	NA	NA	NA	NA	NA	NA
08/30/1991	04/27/2019	English midland hawthorn	Crataegus laevigata	Seattle	Washington	-122.3616426	47.62877565	no_info	320 Prospect St	15.24	fair	introduced	0 to 15.24 cm	Seattle	NA	NA	NA	NA	NA	NA	NA	NA	NA	NA	NA	NA	NA
09/04/1991	08/19/2019	Swedish birch	Betula pendula	Seattle	Washington	-122.409762	47.6411443	no_info	2421 42Nd Av W	35.56	good	introduced	30.48 to 45.72 cm	Seattle	NA	NA	NA	NA	NA	NA	NA	NA	NA	NA	NA	NA	NA
08/23/2001	04/27/2019	Autumn blaze pear	Pyrus calleryana	Seattle	Washington	-122.2915923	47.61102446	no_info	923 32 Av	5.08	excellent	introduced	0 to 15.24 cm	Seattle	NA	NA	NA	NA	NA	NA	NA	NA	NA	NA	NA	NA	NA
09/13/1990	09/16/2019	Sweetgum	Liquidambar styraciflua	Seattle	Washington	-122.3187928	47.62169546	no_info	314 Federal Ave E	40.64	excellent	introduced	30.48 to 45.72 cm	Seattle	NA	NA	NA	NA	NA	NA	NA	NA	NA	NA	NA	NA	NA
08/06/1991	04/27/2019	Yoshino cherry	Prunus yedoensis	Seattle	Washington	-122.3212506	47.57756457	no_info	2910 Airport Wy S	33.02	good	introduced	30.48 to 45.72 cm	Seattle	NA	NA	NA	NA	NA	NA	NA	NA	NA	NA	NA	NA	NA
07/23/1992	04/27/2019	Yoshino cherry	Prunus yedoensis	Seattle	Washington	-122.2927117	47.6698722	no_info	5545 33rd Ave Ne	7.62	good	introduced	0 to 15.24 cm	Seattle	NA	NA	NA	NA	NA	NA	NA	NA	NA	NA	NA	NA	NA
05/23/2000	04/27/2019	Double chinese cherry	Prunus serrulata	Seattle	Washington	-122.3926427	47.55942272	no_info	4708 Sw Edmunds St	2.54	excellent	introduced	0 to 15.24 cm	Seattle	NA	NA	NA	NA	NA	NA	NA	NA	NA	NA	NA	NA	NA
08/08/1991	04/27/2019	Crimean linden	Tilia euchlora	Seattle	Washington	-122.3116471	47.6005874	no_info	1400 S Main St	40.64	excellent	no_info	30.48 to 45.72 cm	Seattle	NA	NA	NA	NA	NA	NA	NA	NA	NA	NA	NA	NA	NA
09/09/1991	08/15/2019	Thundercloud purpleleaf plum	Prunus cerasifera	Seattle	Washington	-122.3963233	47.63380002	no_info	3010 W Garfield St	15.24	excellent	introduced	0 to 15.24 cm	Seattle	NA	NA	NA	NA	NA	NA	NA	NA	NA	NA	NA	NA	NA
07/09/1992	04/27/2019	Apple/crabapple	Malus	Seattle	Washington	-122.2796403	47.67672657	no_info	6533 45th Av Ne	17.78	fair	no_info	15.24 to 30.48 cm	Seattle	NA	NA	NA	NA	NA	NA	NA	NA	NA	NA	NA	NA	NA
09/29/1992	01/16/2020	Bigleaf linden	Tilia platyphyllos	Seattle	Washington	-122.3867808	47.57801604	no_info	2743 California Av Sw	33.02	fair	introduced	30.48 to 45.72 cm	Seattle	NA	NA	NA	NA	NA	NA	NA	NA	NA	NA	NA	NA	NA
07/03/1990	06/26/2019	Dr. pirone ash	Fraxinus angustifolia	Seattle	Washington	-122.297597	47.61107133	no_info	937 27th Ave	63.5	good	introduced	60.96 to 76.2 cm	Seattle	NA	NA	NA	NA	NA	NA	NA	NA	NA	NA	NA	NA	NA
05/11/1992	04/27/2019	English midland hawthorn	Crataegus laevigata	Seattle	Washington	-122.3778125	47.69002565	no_info	8344 16th Ave Nw	25.4	poor	introduced	15.24 to 30.48 cm	Seattle	NA	NA	NA	NA	NA	NA	NA	NA	NA	NA	NA	NA	NA
09/23/1992	04/27/2019	Kwanzan flowering cherry	Prunus L.	Seattle	Washington	-122.3874718	47.58963141	no_info	1526 44th Av Sw	7.62	good	no_info	0 to 15.24 cm	Seattle	NA	NA	NA	NA	NA	NA	NA	NA	NA	NA	NA	NA	NA
07/30/1992	04/27/2019	Kwanzan flowering cherry	Prunus L.	Seattle	Washington	-122.2761007	47.66695521	no_info	5133 48th Av Ne	25.4	fair	no_info	15.24 to 30.48 cm	Seattle	NA	NA	NA	NA	NA	NA	NA	NA	NA	NA	NA	NA	NA
09/28/1992	04/27/2019	Bigleaf linden	Tilia platyphyllos	Seattle	Washington	-122.387088	47.58111985	no_info	4311 Sw Admiral Wy	27.94	good	introduced	15.24 to 30.48 cm	Seattle	NA	NA	NA	NA	NA	NA	NA	NA	NA	NA	NA	NA	NA
08/05/1984	08/09/2019	Sugar maple	Acer saccharum	Seattle	Washington	-122.3316461	47.69042438	no_info	8254 Bagley Ave N	35.56	good	introduced	30.48 to 45.72 cm	Seattle	NA	NA	NA	NA	NA	NA	NA	NA	NA	NA	NA	NA	NA
08/13/1991	07/29/2019	Colorado spruce	Picea pungens	Seattle	Washington	-122.3004998	47.54999063	no_info	5903 S Juneau St	35.56	excellent	introduced	30.48 to 45.72 cm	Seattle	NA	NA	NA	NA	NA	NA	NA	NA	NA	NA	NA	NA	NA
07/27/1992	04/27/2019	Mongolian linden	Tilia mongolica	Seattle	Washington	-122.3004791	47.66691529	no_info	5100 25th Av Ne	25.4	good	introduced	15.24 to 30.48 cm	Seattle	NA	NA	NA	NA	NA	NA	NA	NA	NA	NA	NA	NA	NA
05/26/1992	04/27/2019	Western red cedar	Thuja plicata	Seattle	Washington	-122.3517915	47.68260446	no_info	514 N 74th St	106.68	excellent	naturally_occurring	more than 76.2 cm	Seattle	NA	NA	NA	NA	NA	NA	NA	NA	NA	NA	NA	NA	NA
07/22/1992	04/27/2019	Apple/crabapple	Malus	Seattle	Washington	-122.3016549	47.6642788	no_info	4725 25th Av Ne	20.32	fair	no_info	15.24 to 30.48 cm	Seattle	NA	NA	NA	NA	NA	NA	NA	NA	NA	NA	NA	NA	NA
08/22/1991	04/27/2019	Red oak	Quercus rubra	Seattle	Washington	-122.3450826	47.63870953	no_info	700 Aurora Av N	38.1	good	introduced	30.48 to 45.72 cm	Seattle	NA	NA	NA	NA	NA	NA	NA	NA	NA	NA	NA	NA	NA
07/29/1991	04/27/2019	Sweetgum	Liquidambar styraciflua	Seattle	Washington	-122.3016727	47.63803777	no_info	2031 24th Av E	30.48	excellent	introduced	15.24 to 30.48 cm	Seattle	NA	NA	NA	NA	NA	NA	NA	NA	NA	NA	NA	NA	NA
07/07/1992	04/27/2019	English midland hawthorn	Crataegus laevigata	Seattle	Washington	-122.3197765	47.67372575	no_info	810 Ne Ravenna Bv	38.1	fair	introduced	30.48 to 45.72 cm	Seattle	NA	NA	NA	NA	NA	NA	NA	NA	NA	NA	NA	NA	NA
08/06/1991	06/19/2019	Red maple	Acer rubrum	Seattle	Washington	-122.2886127	47.61293264	no_info	1415 35th Ave	43.18	excellent	introduced	30.48 to 45.72 cm	Seattle	NA	NA	NA	NA	NA	NA	NA	NA	NA	NA	NA	NA	NA
10/05/1992	04/27/2019	Tree of heaven	Ailanthus altissima	Seattle	Washington	-122.3803145	47.57915565	no_info	2701 38th Av Sw	93.98	fair	introduced	more than 76.2 cm	Seattle	NA	NA	NA	NA	NA	NA	NA	NA	NA	NA	NA	NA	NA
05/26/1994	04/27/2019	Akebono cherry	Prunus yedoensis	Seattle	Washington	-122.2952781	47.67264434	no_info	6012 30th Av Ne	2.54	excellent	introduced	0 to 15.24 cm	Seattle	NA	NA	NA	NA	NA	NA	NA	NA	NA	NA	NA	NA	NA
03/23/1994	04/27/2019	Oak	Quercus	Seattle	Washington	-122.3279164	47.67358635	no_info	101 Ne 62Nd St	2.54	excellent	no_info	0 to 15.24 cm	Seattle	NA	NA	NA	NA	NA	NA	NA	NA	NA	NA	NA	NA	NA
10/29/1992	04/27/2019	Blireiana purpleleaf plum	Prunus blireiana	Seattle	Washington	-122.3819502	47.54436424	no_info	6515 39th Av Sw	2.54	poor	no_info	0 to 15.24 cm	Seattle	NA	NA	NA	NA	NA	NA	NA	NA	NA	NA	NA	NA	NA
08/25/1992	04/27/2019	English midland hawthorn	Crataegus laevigata	Seattle	Washington	-122.3489824	47.7029547	no_info	722 N 102Nd St	22.86	fair	introduced	15.24 to 30.48 cm	Seattle	NA	NA	NA	NA	NA	NA	NA	NA	NA	NA	NA	NA	NA
06/29/2000	04/27/2019	Kwanzan flowering cherry	Prunus L.	Seattle	Washington	-122.3928	47.651581	green_space	3440 28th Ave W	20.32	fair	no_info	15.24 to 30.48 cm	Seattle	NA	NA	NA	NA	NA	NA	NA	NA	NA	NA	NA	NA	NA
06/28/2008	04/27/2019	Holly	Ilex	Seattle	Washington	-122.3929	47.640132	no_info	2400 28th Ave W	10.16	good	no_info	0 to 15.24 cm	Seattle	NA	NA	NA	NA	NA	NA	NA	NA	NA	NA	NA	NA	NA
NA	04/27/2019	Pacific sunset maple	Acer truncatum	Seattle	Washington	-122.364137	47.62353227	no_info	500 Elliott Ave	5.08	excellent	introduced	0 to 15.24 cm	Seattle	NA	NA	NA	NA	NA	NA	NA	NA	NA	NA	NA	NA	NA
07/25/1990	04/27/2019	Summit green ash	Fraxinus pennsylvanica	Seattle	Washington	-122.2969091	47.6013949	no_info	2717 E Yesler Wy	25.4	fair	introduced	15.24 to 30.48 cm	Seattle	NA	NA	NA	NA	NA	NA	NA	NA	NA	NA	NA	NA	NA
06/18/1992	04/27/2019	Blireiana purpleleaf plum	Prunus blireiana	Seattle	Washington	-122.3169668	47.68011283	no_info	1007 Ne 71St St	7.62	fair	no_info	0 to 15.24 cm	Seattle	NA	NA	NA	NA	NA	NA	NA	NA	NA	NA	NA	NA	NA
11/10/1992	04/27/2019	Thundercloud purpleleaf plum	Prunus cerasifera	Seattle	Washington	-122.3846984	47.55573368	no_info	4108 Sw Dawson St	17.78	good	introduced	15.24 to 30.48 cm	Seattle	NA	NA	NA	NA	NA	NA	NA	NA	NA	NA	NA	NA	NA
03/01/2000	04/27/2019	Flame amur maple	Acer tataricum	Seattle	Washington	-122.3879621	47.57184799	no_info	3602 44th Ave Sw	2.54	excellent	introduced	0 to 15.24 cm	Seattle	NA	NA	NA	NA	NA	NA	NA	NA	NA	NA	NA	NA	NA
09/12/1990	09/13/2019	Pyramidal (pyramidal european)	Carpinus betulus	Seattle	Washington	-122.3074341	47.62175803	no_info	333 19th Ave E	40.64	good	introduced	30.48 to 45.72 cm	Seattle	NA	NA	NA	NA	NA	NA	NA	NA	NA	NA	NA	NA	NA
08/26/1991	04/27/2019	Kwanzan flowering cherry	Prunus L.	Seattle	Washington	-122.3511937	47.63906368	no_info	2223 Nob Hill Av N (On Lynn St)	15.24	excellent	no_info	0 to 15.24 cm	Seattle	NA	NA	NA	NA	NA	NA	NA	NA	NA	NA	NA	NA	NA
08/26/1991	04/27/2019	Bigleaf maple	Acer macrophyllum	Seattle	Washington	-122.3598553	47.6360139	no_info	1903 2Nd Av W	53.34	fair	naturally_occurring	45.72 to 60.96 cm	Seattle	NA	NA	NA	NA	NA	NA	NA	NA	NA	NA	NA	NA	NA
08/12/1991	04/27/2019	(european) white birch	Betula pendula	Seattle	Washington	-122.2854059	47.57154779	no_info	3601 38th Av S	20.32	good	introduced	15.24 to 30.48 cm	Seattle	NA	NA	NA	NA	NA	NA	NA	NA	NA	NA	NA	NA	NA
10/06/1992	04/27/2019	Kwanzan flowering cherry	Prunus L.	Seattle	Washington	-122.3907272	47.5678424	no_info	4018 46th Av Sw	25.4	good	no_info	15.24 to 30.48 cm	Seattle	NA	NA	NA	NA	NA	NA	NA	NA	NA	NA	NA	NA	NA
08/02/1990	04/27/2019	Red sunset red maple	Acer rubrum	Seattle	Washington	-122.2939915	47.59624456	no_info	713 30th Ave S	10.16	good	introduced	0 to 15.24 cm	Seattle	NA	NA	NA	NA	NA	NA	NA	NA	NA	NA	NA	NA	NA
09/09/1991	04/27/2019	(european) white birch	Betula pendula	Seattle	Washington	-122.3446003	47.62898948	no_info	600 Prospect St	17.78	excellent	introduced	15.24 to 30.48 cm	Seattle	NA	NA	NA	NA	NA	NA	NA	NA	NA	NA	NA	NA	NA
07/02/1992	04/27/2019	Red maple	Acer rubrum	Seattle	Washington	-122.3240732	47.66330211	no_info	4703 4th Ave Ne	38.1	good	introduced	30.48 to 45.72 cm	Seattle	NA	NA	NA	NA	NA	NA	NA	NA	NA	NA	NA	NA	NA
01/24/1994	04/27/2019	Kwanzan flowering cherry	Prunus L.	Seattle	Washington	-122.3713636	47.68604317	no_info	7734 12th Ave Nw	27.94	good	no_info	15.24 to 30.48 cm	Seattle	NA	NA	NA	NA	NA	NA	NA	NA	NA	NA	NA	NA	NA
07/10/1992	04/27/2019	Purpleleaf plum variety	Prunus cerasifera	Seattle	Washington	-122.3181875	47.67153642	no_info	844 Ne 59th St	48.26	good	introduced	45.72 to 60.96 cm	Seattle	NA	NA	NA	NA	NA	NA	NA	NA	NA	NA	NA	NA	NA
08/07/1991	04/27/2019	Freeman maple	Acer freemanii	Seattle	Washington	-122.3132847	47.586039	no_info	1906 15th Av S	63.5	fair	introduced	60.96 to 76.2 cm	Seattle	NA	NA	NA	NA	NA	NA	NA	NA	NA	NA	NA	NA	NA
07/02/1992	04/27/2019	Shirotae flowering cherry	Prunus L.	Seattle	Washington	-122.3242693	47.66320631	no_info	4703 4th Ave Ne	20.32	fair	no_info	15.24 to 30.48 cm	Seattle	NA	NA	NA	NA	NA	NA	NA	NA	NA	NA	NA	NA	NA
07/06/1992	04/27/2019	Purpleleaf plum variety	Prunus cerasifera	Seattle	Washington	-122.2895005	47.68957051	no_info	8405 36th Av Ne	33.02	fair	introduced	30.48 to 45.72 cm	Seattle	NA	NA	NA	NA	NA	NA	NA	NA	NA	NA	NA	NA	NA
04/30/1996	04/27/2019	Apple/crabapple	Malus	Seattle	Washington	-122.4119137	47.57708713	no_info	3018 62 Av Sw	10.16	good	no_info	0 to 15.24 cm	Seattle	NA	NA	NA	NA	NA	NA	NA	NA	NA	NA	NA	NA	NA
07/17/1991	04/27/2019	Shirotae flowering cherry	Prunus L.	Seattle	Washington	-122.2855852	47.63027868	no_info	1209 37th Av E	17.78	fair	no_info	15.24 to 30.48 cm	Seattle	NA	NA	NA	NA	NA	NA	NA	NA	NA	NA	NA	NA	NA
09/13/1990	09/16/2019	(european) white birch	Betula pendula	Seattle	Washington	-122.3198355	47.62185185	no_info	318 10th Ave E	33.02	fair	introduced	30.48 to 45.72 cm	Seattle	NA	NA	NA	NA	NA	NA	NA	NA	NA	NA	NA	NA	NA
05/12/1992	04/27/2019	(common) goldenchain	Laburnum anagyroides	Seattle	Washington	-122.3790051	47.6854769	no_info	7713 17th Ave Nw	43.18	good	introduced	30.48 to 45.72 cm	Seattle	NA	NA	NA	NA	NA	NA	NA	NA	NA	NA	NA	NA	NA
07/23/1991	04/27/2019	Washington hawthorn	Crataegus phaenopyrum	Seattle	Washington	-122.3046703	47.64031605	no_info	2050 20th Av E	10.16	good	introduced	0 to 15.24 cm	Seattle	NA	NA	NA	NA	NA	NA	NA	NA	NA	NA	NA	NA	NA
08/17/2001	04/27/2019	Kousa dogwood	Cornus kousa	Seattle	Washington	-122.3089595	47.67937776	no_info	6857 18th Ave Ne	5.08	excellent	introduced	0 to 15.24 cm	Seattle	NA	NA	NA	NA	NA	NA	NA	NA	NA	NA	NA	NA	NA
10/20/1992	04/27/2019	Common (japanese) zelkova	Zelkova serrata	Seattle	Washington	-122.354683	47.5473563	no_info	6008 16th Av Sw	35.56	good	introduced	30.48 to 45.72 cm	Seattle	NA	NA	NA	NA	NA	NA	NA	NA	NA	NA	NA	NA	NA
08/13/1991	04/27/2019	Higan (spring) cherry	Prunus subhirtella	Seattle	Washington	-122.2871852	47.61220233	no_info	1119 36th Av	12.7	excellent	introduced	0 to 15.24 cm	Seattle	NA	NA	NA	NA	NA	NA	NA	NA	NA	NA	NA	NA	NA
07/12/1991	04/27/2019	Scarlet oak	Quercus coccinea	Seattle	Washington	-122.2991	47.579366	no_info	2731 Rainier Ave S	43.18	excellent	introduced	30.48 to 45.72 cm	Seattle	NA	NA	NA	NA	NA	NA	NA	NA	NA	NA	NA	NA	NA
06/01/1992	04/27/2019	Purpleleaf plum variety	Prunus cerasifera	Seattle	Washington	-122.3354667	47.68619899	no_info	7829 Stroud Av N	5.08	good	introduced	0 to 15.24 cm	Seattle	NA	NA	NA	NA	NA	NA	NA	NA	NA	NA	NA	NA	NA
07/23/1992	04/27/2019	Plume sawara cypress	Chamaecyparis pisifera	Seattle	Washington	-122.2955225	47.67209829	no_info	2915 Ne 60th St	50.8	fair	introduced	45.72 to 60.96 cm	Seattle	NA	NA	NA	NA	NA	NA	NA	NA	NA	NA	NA	NA	NA
12/19/1998	04/27/2019	(smooth) japanese maple	Acer palmatum	Seattle	Washington	-122.3822564	47.68052724	no_info	7017 20 Av Nw	7.62	excellent	introduced	0 to 15.24 cm	Seattle	NA	NA	NA	NA	NA	NA	NA	NA	NA	NA	NA	NA	NA
11/25/2002	08/09/2019	Trident maple	Acer buergerianum	Seattle	Washington	-122.3244166	47.69173655	no_info	8545 4 Av Ne	10.16	excellent	introduced	0 to 15.24 cm	Seattle	NA	NA	NA	NA	NA	NA	NA	NA	NA	NA	NA	NA	NA
10/20/1992	04/27/2019	Norway maple	Acer platanoides	Seattle	Washington	-122.3549316	47.54719672	no_info	6001 16th Av Sw	43.18	fair	introduced	30.48 to 45.72 cm	Seattle	NA	NA	NA	NA	NA	NA	NA	NA	NA	NA	NA	NA	NA
08/28/2001	04/27/2019	Silk tree/mimosa	Albizia julibrissin	Seattle	Washington	-122.313445	47.68504486	no_info	7703 14 Av Ne	5.08	excellent	introduced	0 to 15.24 cm	Seattle	NA	NA	NA	NA	NA	NA	NA	NA	NA	NA	NA	NA	NA
07/31/1992	04/27/2019	Purpleleaf plum variety	Prunus cerasifera	Seattle	Washington	-122.2801281	47.66610347	no_info	5043 44th Av Ne	10.16	good	introduced	0 to 15.24 cm	Seattle	NA	NA	NA	NA	NA	NA	NA	NA	NA	NA	NA	NA	NA
07/27/1992	04/27/2019	Purpleleaf plum variety	Prunus cerasifera	Seattle	Washington	-122.2994776	47.66695286	no_info	5116 26th Av Ne	30.48	fair	introduced	15.24 to 30.48 cm	Seattle	NA	NA	NA	NA	NA	NA	NA	NA	NA	NA	NA	NA	NA
11/26/1992	04/27/2019	(common) goldenchain	Laburnum anagyroides	Seattle	Washington	-122.3924561	47.5429044	no_info	4702 Sw Willow St	20.32	fair	introduced	15.24 to 30.48 cm	Seattle	NA	NA	NA	NA	NA	NA	NA	NA	NA	NA	NA	NA	NA
08/05/1991	04/27/2019	Fraser's photinia	Photinia fraseri	Seattle	Washington	-122.2865619	47.58683601	no_info	1730 Lakeside Av S	7.62	good	introduced	0 to 15.24 cm	Seattle	NA	NA	NA	NA	NA	NA	NA	NA	NA	NA	NA	NA	NA
07/30/1991	04/27/2019	Red maple	Acer rubrum	Seattle	Washington	-122.3399992	47.60752292	no_info	1401 Western Av	20.32	excellent	introduced	15.24 to 30.48 cm	Seattle	NA	NA	NA	NA	NA	NA	NA	NA	NA	NA	NA	NA	NA
09/06/1991	04/27/2019	Norway maple	Acer platanoides	Seattle	Washington	-122.3849394	47.65602075	no_info	2218 W Emerson Pl	38.1	excellent	introduced	30.48 to 45.72 cm	Seattle	NA	NA	NA	NA	NA	NA	NA	NA	NA	NA	NA	NA	NA
01/01/2006	08/29/2019	Common (japanese) zelkova	Zelkova serrata	Seattle	Washington	-122.3725567	47.54671846	no_info	3151 Sw Graham St	25.4	good	introduced	15.24 to 30.48 cm	Seattle	NA	NA	NA	NA	NA	NA	NA	NA	NA	NA	NA	NA	NA
06/14/1992	04/27/2019	Blireiana purpleleaf plum	Prunus blireiana	Seattle	Washington	-122.3103218	47.68116708	no_info	7055 17th Av Ne	12.7	fair	no_info	0 to 15.24 cm	Seattle	NA	NA	NA	NA	NA	NA	NA	NA	NA	NA	NA	NA	NA
07/25/1991	04/27/2019	Pin oak	Quercus palustris	Seattle	Washington	-122.3104128	47.64023347	no_info	2316 16th Av E	17.78	excellent	introduced	15.24 to 30.48 cm	Seattle	NA	NA	NA	NA	NA	NA	NA	NA	NA	NA	NA	NA	NA
06/13/2001	04/27/2019	Kousa dogwood	Cornus kousa	Seattle	Washington	-122.3828225	47.52794119	no_info	8414 40th Av Sw	5.08	good	introduced	0 to 15.24 cm	Seattle	NA	NA	NA	NA	NA	NA	NA	NA	NA	NA	NA	NA	NA
08/07/1991	04/27/2019	Callery pear	Pyrus calleryana	Seattle	Washington	-122.2854743	47.57530617	no_info	3125 Mt Rainier Dr S	2.54	excellent	introduced	0 to 15.24 cm	Seattle	NA	NA	NA	NA	NA	NA	NA	NA	NA	NA	NA	NA	NA
08/26/1991	04/27/2019	London plane (tree)	Platanus acerifolia	Seattle	Washington	-122.3477106	47.62157759	no_info	301 5th Av N	38.1	good	introduced	30.48 to 45.72 cm	Seattle	NA	NA	NA	NA	NA	NA	NA	NA	NA	NA	NA	NA	NA
NA	04/27/2019	Paper (canoe) birch	Betula papyrifera	Seattle	Washington	-122.3315434	47.69044808	no_info	NA	22.86	good	naturally_occurring	15.24 to 30.48 cm	Seattle	NA	NA	NA	NA	NA	NA	NA	NA	NA	NA	NA	NA	NA
08/03/1992	04/27/2019	(smooth) japanese maple	Acer palmatum	Seattle	Washington	-122.2698291	47.66254313	no_info	4550 E Laurel Dr Ne	17.78	fair	introduced	15.24 to 30.48 cm	Seattle	NA	NA	NA	NA	NA	NA	NA	NA	NA	NA	NA	NA	NA
07/15/1992	04/27/2019	Blireiana purpleleaf plum	Prunus blireiana	Seattle	Washington	-122.275835	47.67917403	no_info	6856 49th Av Ne	10.16	poor	no_info	0 to 15.24 cm	Seattle	NA	NA	NA	NA	NA	NA	NA	NA	NA	NA	NA	NA	NA
06/19/1992	04/27/2019	Kwanzan flowering cherry	Prunus L.	Seattle	Washington	-122.2951882	47.67623475	no_info	6501 30th Av Ne	7.62	fair	no_info	0 to 15.24 cm	Seattle	NA	NA	NA	NA	NA	NA	NA	NA	NA	NA	NA	NA	NA
NA	04/27/2019	Common (japanese) zelkova	Zelkova serrata	Seattle	Washington	-122.2977	47.562848	no_info	4382 28th Ave S	7.62	good	introduced	0 to 15.24 cm	Seattle	NA	NA	NA	NA	NA	NA	NA	NA	NA	NA	NA	NA	NA
09/09/1991	04/27/2019	Scarlet oak	Quercus coccinea	Seattle	Washington	-122.3433235	47.6315373	no_info	1300 Aurora Av N	45.72	fair	introduced	30.48 to 45.72 cm	Seattle	NA	NA	NA	NA	NA	NA	NA	NA	NA	NA	NA	NA	NA
08/07/1991	04/27/2019	Callery pear	Pyrus calleryana	Seattle	Washington	-122.2855068	47.5753085	no_info	3125 Mt Rainier Dr S	2.54	poor	introduced	0 to 15.24 cm	Seattle	NA	NA	NA	NA	NA	NA	NA	NA	NA	NA	NA	NA	NA
05/26/1992	04/27/2019	Purpleleaf plum variety	Prunus cerasifera	Seattle	Washington	-122.3520122	47.68251651	no_info	509 N 74th St	12.7	good	introduced	0 to 15.24 cm	Seattle	NA	NA	NA	NA	NA	NA	NA	NA	NA	NA	NA	NA	NA
08/26/1991	04/27/2019	Horse chestnut	Aesculus hippocastanum	Seattle	Washington	-122.353755	47.64063633	green_space	182 Mc Graw Pl	71.12	excellent	introduced	60.96 to 76.2 cm	Seattle	NA	NA	NA	NA	NA	NA	NA	NA	NA	NA	NA	NA	NA
07/24/1991	04/27/2019	European (fruiting) plum	Prunus domestica	Seattle	Washington	-122.3034298	47.64250373	no_info	2206 E Louisa St	2.54	excellent	introduced	0 to 15.24 cm	Seattle	NA	NA	NA	NA	NA	NA	NA	NA	NA	NA	NA	NA	NA
07/01/1992	04/27/2019	Deodar cedar	Cedrus deodara	Seattle	Washington	-122.3235367	47.66865603	no_info	346 Ne 55th St	40.64	good	introduced	30.48 to 45.72 cm	Seattle	NA	NA	NA	NA	NA	NA	NA	NA	NA	NA	NA	NA	NA
01/01/2004	04/27/2019	Red maple	Acer rubrum	Seattle	Washington	-122.3144988	47.62796886	green_space	1000 14th Ave E	10.16	good	introduced	0 to 15.24 cm	Seattle	NA	NA	NA	NA	NA	NA	NA	NA	NA	NA	NA	NA	NA
08/23/1991	04/27/2019	Red oak	Quercus rubra	Seattle	Washington	-122.359358	47.63137283	no_info	1407 2Nd Av W	20.32	good	introduced	15.24 to 30.48 cm	Seattle	NA	NA	NA	NA	NA	NA	NA	NA	NA	NA	NA	NA	NA
07/20/1992	04/27/2019	Common (fruiting) pear tree	Pyrus communis	Seattle	Washington	-122.2851742	47.65653285	no_info	3923 Ne 38th St	7.62	good	introduced	0 to 15.24 cm	Seattle	NA	NA	NA	NA	NA	NA	NA	NA	NA	NA	NA	NA	NA
09/06/1990	04/27/2019	Sweetgum	Liquidambar styraciflua	Seattle	Washington	-122.3104221	47.62056229	no_info	303 17th Ave E	25.4	excellent	introduced	15.24 to 30.48 cm	Seattle	NA	NA	NA	NA	NA	NA	NA	NA	NA	NA	NA	NA	NA
08/15/1991	04/27/2019	Red oak	Quercus rubra	Seattle	Washington	-122.302184	47.55128593	no_info	5617 Beacon Av S	43.18	good	introduced	30.48 to 45.72 cm	Seattle	NA	NA	NA	NA	NA	NA	NA	NA	NA	NA	NA	NA	NA
05/19/1998	04/27/2019	Oleaster russian olive	Elaeagnus angustifolia	Seattle	Washington	-122.3950885	47.54763669	no_info	6028 49th Av Sw	27.94	fair	introduced	15.24 to 30.48 cm	Seattle	NA	NA	NA	NA	NA	NA	NA	NA	NA	NA	NA	NA	NA
01/11/2001	04/27/2019	Flame amur maple	Acer tataricum	Seattle	Washington	-122.3800559	47.5502635	no_info	3722 Sw Juneau St	2.54	excellent	introduced	0 to 15.24 cm	Seattle	NA	NA	NA	NA	NA	NA	NA	NA	NA	NA	NA	NA	NA
06/22/1992	04/27/2019	Honey locust	Gleditsia triacanthos	Seattle	Washington	-122.3438992	47.6522433	no_info	3670 Woodland Park Ave N	50.8	fair	introduced	45.72 to 60.96 cm	Seattle	NA	NA	NA	NA	NA	NA	NA	NA	NA	NA	NA	NA	NA
07/17/1992	04/27/2019	Hybrid black poplar	Populus canadensis	Seattle	Washington	-122.3080437	47.67472276	no_info	6273 19th Av Ne	76.2	fair	introduced	60.96 to 76.2 cm	Seattle	NA	NA	NA	NA	NA	NA	NA	NA	NA	NA	NA	NA	NA
06/30/1992	04/27/2019	London plane (tree)	Platanus acerifolia	Seattle	Washington	-122.3460284	47.6618504	no_info	4514 Whitman Av N	129.54	good	introduced	more than 76.2 cm	Seattle	NA	NA	NA	NA	NA	NA	NA	NA	NA	NA	NA	NA	NA
NA	04/27/2019	Dogwood	Cornus	Seattle	Washington	-122.3526	47.620581	no_info	100 2Nd Av	2.54	good	no_info	0 to 15.24 cm	Seattle	NA	NA	NA	NA	NA	NA	NA	NA	NA	NA	NA	NA	NA
08/01/1991	04/27/2019	Red oak	Quercus rubra	Seattle	Washington	-122.3417015	47.61365345	no_info	2100 4th Av	33.02	excellent	introduced	30.48 to 45.72 cm	Seattle	NA	NA	NA	NA	NA	NA	NA	NA	NA	NA	NA	NA	NA
08/04/1992	06/28/2019	Western red cedar	Thuja plicata	Seattle	Washington	-122.2722862	47.66915596	no_info	5500 Sand Point Wy Ne	25.4	good	naturally_occurring	15.24 to 30.48 cm	Seattle	NA	NA	NA	NA	NA	NA	NA	NA	NA	NA	NA	NA	NA
06/05/1992	04/27/2019	Japanese snowbell tree	Styrax japonicus	Seattle	Washington	-122.3294417	47.68538984	no_info	7711 Sunnyside Av N	2.54	good	introduced	0 to 15.24 cm	Seattle	NA	NA	NA	NA	NA	NA	NA	NA	NA	NA	NA	NA	NA
05/01/1995	04/27/2019	(smooth) japanese maple	Acer palmatum	Seattle	Washington	-122.3817511	47.57936095	no_info	3906 Sw Lander St	10.16	good	introduced	0 to 15.24 cm	Seattle	NA	NA	NA	NA	NA	NA	NA	NA	NA	NA	NA	NA	NA
07/26/1991	04/27/2019	Thundercloud purpleleaf plum	Prunus cerasifera	Seattle	Washington	-122.2877904	47.59280057	no_info	1120 Lakeside Av S	5.08	good	introduced	0 to 15.24 cm	Seattle	NA	NA	NA	NA	NA	NA	NA	NA	NA	NA	NA	NA	NA
12/18/1991	04/27/2019	Douglas fir	Pseudotsuga menziesii	Seattle	Washington	-122.3110431	47.57603244	no_info	3021 17th Ave S	78.74	excellent	naturally_occurring	more than 76.2 cm	Seattle	NA	NA	NA	NA	NA	NA	NA	NA	NA	NA	NA	NA	NA
10/07/1992	04/27/2019	Blireiana purpleleaf plum	Prunus blireiana	Seattle	Washington	-122.4108595	47.57506166	no_info	3227 61St Av Sw	17.78	fair	no_info	15.24 to 30.48 cm	Seattle	NA	NA	NA	NA	NA	NA	NA	NA	NA	NA	NA	NA	NA
08/23/1991	04/27/2019	Norway maple	Acer platanoides	Seattle	Washington	-122.3587882	47.64043464	green_space	2425 1St Av W (On W Mc Graw Pl)	40.64	good	introduced	30.48 to 45.72 cm	Seattle	NA	NA	NA	NA	NA	NA	NA	NA	NA	NA	NA	NA	NA
08/07/1991	04/27/2019	European (green) beech	Fagus sylvatica	Seattle	Washington	-122.3133674	47.56613924	no_info	4136 15th Av S	43.18	good	introduced	30.48 to 45.72 cm	Seattle	NA	NA	NA	NA	NA	NA	NA	NA	NA	NA	NA	NA	NA
09/20/1990	09/11/2019	Red maple	Acer rubrum	Seattle	Washington	-122.319231	47.61400833	no_info	1001 E Pike St	33.02	good	introduced	30.48 to 45.72 cm	Seattle	NA	NA	NA	NA	NA	NA	NA	NA	NA	NA	NA	NA	NA
08/28/1990	04/27/2019	Cutleaf hornbeam	Carpinus betulus	Seattle	Washington	-122.3074725	47.61107211	no_info	924 19th Ave	30.48	good	introduced	15.24 to 30.48 cm	Seattle	NA	NA	NA	NA	NA	NA	NA	NA	NA	NA	NA	NA	NA
11/01/2002	04/27/2019	Forest pansy redbud	Cercis canadensis	Seattle	Washington	-122.360304	47.68832847	no_info	153 Nw 82Nd St	2.54	excellent	introduced	0 to 15.24 cm	Seattle	NA	NA	NA	NA	NA	NA	NA	NA	NA	NA	NA	NA	NA
01/23/2001	04/27/2019	Akebono cherry	Prunus yedoensis	Seattle	Washington	-122.2887206	47.56271462	no_info	3301 S Oregon St	2.54	excellent	introduced	0 to 15.24 cm	Seattle	NA	NA	NA	NA	NA	NA	NA	NA	NA	NA	NA	NA	NA
12/31/2005	08/30/2019	Birch	Betula	Seattle	Washington	-122.3721917	47.54311867	no_info	6600 31St Ave Sw	20.32	good	no_info	15.24 to 30.48 cm	Seattle	NA	NA	NA	NA	NA	NA	NA	NA	NA	NA	NA	NA	NA
10/02/1992	04/27/2019	Red maple	Acer rubrum	Seattle	Washington	-122.3865022	47.57900824	no_info	3000 California Av Sw	40.64	good	introduced	30.48 to 45.72 cm	Seattle	NA	NA	NA	NA	NA	NA	NA	NA	NA	NA	NA	NA	NA
08/28/1991	04/27/2019	Yoshino cherry	Prunus yedoensis	Seattle	Washington	-122.3688425	47.6346838	no_info	823 Garfield St	7.62	excellent	introduced	0 to 15.24 cm	Seattle	NA	NA	NA	NA	NA	NA	NA	NA	NA	NA	NA	NA	NA
07/07/1992	04/27/2019	Kwanzan flowering cherry	Prunus L.	Seattle	Washington	-122.2890329	47.68839195	no_info	8056 36th Av Ne	30.48	fair	no_info	15.24 to 30.48 cm	Seattle	NA	NA	NA	NA	NA	NA	NA	NA	NA	NA	NA	NA	NA
08/02/1990	04/27/2019	Snowdrift crabapple	Malus Mill.	Seattle	Washington	-122.293407	47.59491672	no_info	833 30th Ave S	2.54	excellent	no_info	0 to 15.24 cm	Seattle	NA	NA	NA	NA	NA	NA	NA	NA	NA	NA	NA	NA	NA
09/18/1990	09/13/2019	Purpleleaf plum variety	Prunus cerasifera	Seattle	Washington	-122.3194818	47.62083835	no_info	230 10th Ave E	35.56	good	introduced	30.48 to 45.72 cm	Seattle	NA	NA	NA	NA	NA	NA	NA	NA	NA	NA	NA	NA	NA
09/11/2010	08/30/2019	Worplesdon sweetgum	Liquidambar styraciflua	Seattle	Washington	-122.3338994	47.60732833	no_info	411 Seneca St	25.4	good	introduced	15.24 to 30.48 cm	Seattle	NA	NA	NA	NA	NA	NA	NA	NA	NA	NA	NA	NA	NA
05/21/1992	04/27/2019	Bigleaf maple	Acer macrophyllum	Seattle	Washington	-122.350412	47.68834268	no_info	559 N 82Nd St	73.66	poor	naturally_occurring	60.96 to 76.2 cm	Seattle	NA	NA	NA	NA	NA	NA	NA	NA	NA	NA	NA	NA	NA
07/08/2001	07/09/2019	Red maple	Acer rubrum	Seattle	Washington	-122.2882	47.541801	no_info	6713 35th Pl S	15.24	good	introduced	0 to 15.24 cm	Seattle	NA	NA	NA	NA	NA	NA	NA	NA	NA	NA	NA	NA	NA
09/20/1990	09/12/2019	Red sunset red maple	Acer rubrum	Seattle	Washington	-122.3183017	47.61749975	no_info	1735 11th Ave	43.18	fair	introduced	30.48 to 45.72 cm	Seattle	NA	NA	NA	NA	NA	NA	NA	NA	NA	NA	NA	NA	NA
06/11/1992	04/27/2019	Blireiana purpleleaf plum	Prunus blireiana	Seattle	Washington	-122.3034321	47.68535545	no_info	7716 Ravenna Av Ne	25.4	dead/dying	no_info	15.24 to 30.48 cm	Seattle	NA	NA	NA	NA	NA	NA	NA	NA	NA	NA	NA	NA	NA
06/30/1992	04/27/2019	Blireiana purpleleaf plum	Prunus blireiana	Seattle	Washington	-122.3311194	47.66794511	no_info	5413 Kirkwood Pl N	2.54	fair	no_info	0 to 15.24 cm	Seattle	NA	NA	NA	NA	NA	NA	NA	NA	NA	NA	NA	NA	NA
07/05/1998	04/27/2019	Red oak	Quercus rubra	Seattle	Washington	-122.3762	47.647678	no_info	3000 15th Ave Nw	20.32	good	introduced	15.24 to 30.48 cm	Seattle	NA	NA	NA	NA	NA	NA	NA	NA	NA	NA	NA	NA	NA
08/24/1992	04/27/2019	(european) white birch	Betula pendula	Seattle	Washington	-122.3350667	47.69469899	no_info	9018 Burke Av N	25.4	good	introduced	15.24 to 30.48 cm	Seattle	NA	NA	NA	NA	NA	NA	NA	NA	NA	NA	NA	NA	NA
08/03/1991	04/27/2019	Skyline honey locust	Gleditsia triacanthos	Seattle	Washington	-122.324684	47.59758475	no_info	650 S Weller St	33.02	fair	introduced	30.48 to 45.72 cm	Seattle	NA	NA	NA	NA	NA	NA	NA	NA	NA	NA	NA	NA	NA
NA	04/27/2019	Horse chestnut	Aesculus hippocastanum	Seattle	Washington	-122.3505	47.640561	green_space	2418 Nob Hill Av N	71.12	fair	introduced	60.96 to 76.2 cm	Seattle	NA	NA	NA	NA	NA	NA	NA	NA	NA	NA	NA	NA	NA
07/26/1991	04/27/2019	Red oak	Quercus rubra	Seattle	Washington	-122.3320308	47.6269127	no_info	900 Minor Av N	25.4	excellent	introduced	15.24 to 30.48 cm	Seattle	NA	NA	NA	NA	NA	NA	NA	NA	NA	NA	NA	NA	NA
10/01/1992	04/27/2019	Yoshino cherry	Prunus yedoensis	Seattle	Washington	-122.3881813	47.57213291	no_info	3457 44th Av Sw	2.54	good	introduced	0 to 15.24 cm	Seattle	NA	NA	NA	NA	NA	NA	NA	NA	NA	NA	NA	NA	NA
08/27/1992	04/27/2019	Douglas fir	Pseudotsuga menziesii	Seattle	Washington	-122.3513659	47.69152716	no_info	535 N 86th Pl	91.44	good	naturally_occurring	more than 76.2 cm	Seattle	NA	NA	NA	NA	NA	NA	NA	NA	NA	NA	NA	NA	NA
09/05/1991	04/27/2019	Pyramidal (pyramidal european)	Carpinus betulus	Seattle	Washington	-122.3448181	47.64960929	no_info	955 Albion Pl N	38.1	good	introduced	30.48 to 45.72 cm	Seattle	NA	NA	NA	NA	NA	NA	NA	NA	NA	NA	NA	NA	NA
05/27/1992	04/27/2019	(sweet) mazzard cherry	Prunus avium	Seattle	Washington	-122.3456447	47.68472352	no_info	935 N 77th St	2.54	good	introduced	0 to 15.24 cm	Seattle	NA	NA	NA	NA	NA	NA	NA	NA	NA	NA	NA	NA	NA
09/21/1992	04/27/2019	Fraser's photinia	Photinia fraseri	Seattle	Washington	-122.4186641	47.57679853	no_info	3116 Alki Av Sw	2.54	good	introduced	0 to 15.24 cm	Seattle	NA	NA	NA	NA	NA	NA	NA	NA	NA	NA	NA	NA	NA
09/11/2003	04/27/2019	English elm	Ulmus procera	Seattle	Washington	-122.2869728	47.62550089	no_info	615 36th Av E	76.2	good	introduced	60.96 to 76.2 cm	Seattle	NA	NA	NA	NA	NA	NA	NA	NA	NA	NA	NA	NA	NA
09/19/1990	09/12/2019	Sweetgum	Liquidambar styraciflua	Seattle	Washington	-122.3151292	47.61766313	no_info	1804 13th Ave	27.94	fair	introduced	15.24 to 30.48 cm	Seattle	NA	NA	NA	NA	NA	NA	NA	NA	NA	NA	NA	NA	NA
09/17/1992	04/27/2019	European (fruiting) plum	Prunus domestica	Seattle	Washington	-122.3405152	47.70694964	no_info	10702 Interlake Av N	7.62	good	introduced	0 to 15.24 cm	Seattle	NA	NA	NA	NA	NA	NA	NA	NA	NA	NA	NA	NA	NA
08/26/1991	04/27/2019	Red sunset red maple	Acer rubrum	Seattle	Washington	-122.3570592	47.63515198	no_info	1811 Queen Anne Av N	33.02	fair	introduced	30.48 to 45.72 cm	Seattle	NA	NA	NA	NA	NA	NA	NA	NA	NA	NA	NA	NA	NA
07/10/1992	04/27/2019	Vesuvius purpleleaf plum	Prunus cerasifera	Seattle	Washington	-122.3194256	47.67082381	no_info	814 Ne 58th St	15.24	fair	introduced	0 to 15.24 cm	Seattle	NA	NA	NA	NA	NA	NA	NA	NA	NA	NA	NA	NA	NA
06/11/1992	04/27/2019	(smooth) japanese maple	Acer palmatum	Seattle	Washington	-122.3203786	47.68979969	no_info	8403 8th Av Ne	2.54	poor	introduced	0 to 15.24 cm	Seattle	NA	NA	NA	NA	NA	NA	NA	NA	NA	NA	NA	NA	NA
10/02/1990	09/18/2019	Katsura tree	Cercidiphyllum japonicum	Seattle	Washington	-122.3208456	47.63053636	no_info	904 E Highland Dr	45.72	good	introduced	30.48 to 45.72 cm	Seattle	NA	NA	NA	NA	NA	NA	NA	NA	NA	NA	NA	NA	NA
09/03/1991	04/27/2019	Double chinese cherry	Prunus serrulata	Seattle	Washington	-122.3702089	47.64591593	no_info	912 Fulton St	10.16	excellent	introduced	0 to 15.24 cm	Seattle	NA	NA	NA	NA	NA	NA	NA	NA	NA	NA	NA	NA	NA
08/15/1991	04/27/2019	Common hawthorn	Crataegus monogyna	Seattle	Washington	-122.2611563	47.52681813	no_info	8600 Island Dr S	25.4	poor	introduced	15.24 to 30.48 cm	Seattle	NA	NA	NA	NA	NA	NA	NA	NA	NA	NA	NA	NA	NA
08/22/1991	04/27/2019	Norway maple	Acer platanoides	Seattle	Washington	-122.3542454	47.63576269	no_info	1900 Warren Av N	22.86	excellent	introduced	15.24 to 30.48 cm	Seattle	NA	NA	NA	NA	NA	NA	NA	NA	NA	NA	NA	NA	NA
07/08/2007	07/09/2019	Red oak	Quercus rubra	Seattle	Washington	-122.2904702	47.53965095	no_info	3119 S Frontenac St	15.24	fair	introduced	0 to 15.24 cm	Seattle	NA	NA	NA	NA	NA	NA	NA	NA	NA	NA	NA	NA	NA
06/09/1992	04/27/2019	Red maple	Acer rubrum	Seattle	Washington	-122.3247452	47.67837705	no_info	401 Ne Ravenna Bv	12.7	good	introduced	0 to 15.24 cm	Seattle	NA	NA	NA	NA	NA	NA	NA	NA	NA	NA	NA	NA	NA
06/22/1992	04/27/2019	(european) white birch	Betula pendula	Seattle	Washington	-122.2925357	47.6821119	no_info	7324 33rd Av Ne	48.26	good	introduced	45.72 to 60.96 cm	Seattle	NA	NA	NA	NA	NA	NA	NA	NA	NA	NA	NA	NA	NA
07/12/1990	06/20/2019	Red maple	Acer rubrum	Seattle	Washington	-122.3002237	47.6088159	no_info	721 25th Ave	30.48	good	introduced	15.24 to 30.48 cm	Seattle	NA	NA	NA	NA	NA	NA	NA	NA	NA	NA	NA	NA	NA
07/23/1992	04/27/2019	Douglas fir	Pseudotsuga menziesii	Seattle	Washington	-122.3071147	47.66553829	no_info	5018 19th Av Ne	78.74	good	naturally_occurring	more than 76.2 cm	Seattle	NA	NA	NA	NA	NA	NA	NA	NA	NA	NA	NA	NA	NA
07/13/1998	04/27/2019	Sargent cherry	Prunus sargentii	Seattle	Washington	-122.2908302	47.53539214	no_info	7361 Beacon Ave S Median	22.86	good	introduced	15.24 to 30.48 cm	Seattle	NA	NA	NA	NA	NA	NA	NA	NA	NA	NA	NA	NA	NA
08/28/1991	04/27/2019	Washington hawthorn	Crataegus phaenopyrum	Seattle	Washington	-122.3681777	47.63236478	no_info	812 Galer St	7.62	excellent	introduced	0 to 15.24 cm	Seattle	NA	NA	NA	NA	NA	NA	NA	NA	NA	NA	NA	NA	NA
10/30/1992	04/27/2019	Blireiana purpleleaf plum	Prunus blireiana	Seattle	Washington	-122.3804722	47.54273366	no_info	6622 38th Av Sw	12.7	good	no_info	0 to 15.24 cm	Seattle	NA	NA	NA	NA	NA	NA	NA	NA	NA	NA	NA	NA	NA
06/15/1992	04/27/2019	Purpleleaf plum variety	Prunus cerasifera	Seattle	Washington	-122.3396435	47.65842075	no_info	4214 Ashworth Ave N	35.56	good	introduced	30.48 to 45.72 cm	Seattle	NA	NA	NA	NA	NA	NA	NA	NA	NA	NA	NA	NA	NA
08/27/1992	04/27/2019	Callery pear	Pyrus calleryana	Seattle	Washington	-122.346067	47.69197602	no_info	927 N 87th St	2.54	poor	introduced	0 to 15.24 cm	Seattle	NA	NA	NA	NA	NA	NA	NA	NA	NA	NA	NA	NA	NA
07/25/1991	06/17/2019	London plane (tree)	Platanus acerifolia	Seattle	Washington	-122.2793938	47.63475013	no_info	4101 E Madison St	91.44	poor	introduced	more than 76.2 cm	Seattle	NA	NA	NA	NA	NA	NA	NA	NA	NA	NA	NA	NA	NA
06/26/1998	04/27/2019	Pacific sunset maple	Acer truncatum	Seattle	Washington	-122.3724157	47.5803786	no_info	2600 Harbor Ave Sw	35.56	good	introduced	30.48 to 45.72 cm	Seattle	NA	NA	NA	NA	NA	NA	NA	NA	NA	NA	NA	NA	NA
05/22/1992	04/27/2019	Sweetgum	Liquidambar styraciflua	Seattle	Washington	-122.3466217	47.68480926	no_info	910 N 77th St	2.54	good	introduced	0 to 15.24 cm	Seattle	NA	NA	NA	NA	NA	NA	NA	NA	NA	NA	NA	NA	NA
07/14/1992	04/27/2019	Portugal laurel	Prunus lusitanica	Seattle	Washington	-122.2863756	47.68253063	no_info	7344 39th Av Ne	2.54	good	introduced	0 to 15.24 cm	Seattle	NA	NA	NA	NA	NA	NA	NA	NA	NA	NA	NA	NA	NA
08/01/1990	04/27/2019	Red oak	Quercus rubra	Seattle	Washington	-122.2988538	47.59573508	no_info	2520 S Dearborn St	15.24	good	introduced	0 to 15.24 cm	Seattle	NA	NA	NA	NA	NA	NA	NA	NA	NA	NA	NA	NA	NA
04/16/2003	04/27/2019	Thundercloud purpleleaf plum	Prunus cerasifera	Seattle	Washington	-122.3922778	47.56550138	no_info	4139 47th Av Sw	7.62	good	introduced	0 to 15.24 cm	Seattle	NA	NA	NA	NA	NA	NA	NA	NA	NA	NA	NA	NA	NA
08/15/1990	09/17/2019	Chinese juniper	Juniperus chinensis	Seattle	Washington	-122.3112403	47.62509241	no_info	620 16th Ave E	76.2	excellent	introduced	60.96 to 76.2 cm	Seattle	NA	NA	NA	NA	NA	NA	NA	NA	NA	NA	NA	NA	NA
08/21/2001	04/27/2019	Thundercloud purpleleaf plum	Prunus cerasifera	Seattle	Washington	-122.3892693	47.57478056	no_info	3228 45 Av Sw	5.08	excellent	introduced	0 to 15.24 cm	Seattle	NA	NA	NA	NA	NA	NA	NA	NA	NA	NA	NA	NA	NA
08/28/1991	04/27/2019	(european) white birch	Betula pendula	Seattle	Washington	-122.3631055	47.63479669	no_info	416 Blaine St	12.7	good	introduced	0 to 15.24 cm	Seattle	NA	NA	NA	NA	NA	NA	NA	NA	NA	NA	NA	NA	NA
08/30/1996	09/02/2019	Giant sequoia	Sequoiadendron giganteum	Seattle	Washington	-122.3621908	47.57088999	no_info	3620 23rd Ave Sw	106.68	good	introduced	more than 76.2 cm	Seattle	NA	NA	NA	NA	NA	NA	NA	NA	NA	NA	NA	NA	NA
06/22/2008	04/27/2019	Tulip tree	Liriodendron tulipifera	Seattle	Washington	-122.3043	47.711047	no_info	11326 23rd Ave Ne	12.7	good	introduced	0 to 15.24 cm	Seattle	NA	NA	NA	NA	NA	NA	NA	NA	NA	NA	NA	NA	NA
09/11/1990	04/27/2019	Cherry/plum/laurel	Prunus	Seattle	Washington	-122.3122634	47.62213422	no_info	402 15th Ave E	7.62	good	no_info	0 to 15.24 cm	Seattle	NA	NA	NA	NA	NA	NA	NA	NA	NA	NA	NA	NA	NA
10/27/1992	04/27/2019	Bigleaf linden	Tilia platyphyllos	Seattle	Washington	-122.3866506	47.56754445	no_info	4028 California Av Sw	30.48	good	introduced	15.24 to 30.48 cm	Seattle	NA	NA	NA	NA	NA	NA	NA	NA	NA	NA	NA	NA	NA
07/17/1991	04/27/2019	American (white) elm	Ulmus americana	Seattle	Washington	-122.2882902	47.62808345	no_info	1021 34th Av E	50.8	good	introduced	45.72 to 60.96 cm	Seattle	NA	NA	NA	NA	NA	NA	NA	NA	NA	NA	NA	NA	NA
08/07/1990	04/27/2019	Red oak	Quercus rubra	Seattle	Washington	-122.2989646	47.59247343	no_info	1110 26th Ave S	66.04	good	introduced	60.96 to 76.2 cm	Seattle	NA	NA	NA	NA	NA	NA	NA	NA	NA	NA	NA	NA	NA
10/09/1992	04/27/2019	Kwanzan flowering cherry	Prunus L.	Seattle	Washington	-122.3909214	47.56255032	no_info	4511 46th Av Sw	5.08	good	no_info	0 to 15.24 cm	Seattle	NA	NA	NA	NA	NA	NA	NA	NA	NA	NA	NA	NA	NA
09/03/1992	04/27/2019	Eastern dogwood	Cornus florida	Seattle	Washington	-122.3883326	47.69239704	no_info	8704 25th Ave Nw	30.48	fair	introduced	15.24 to 30.48 cm	Seattle	NA	NA	NA	NA	NA	NA	NA	NA	NA	NA	NA	NA	NA
09/21/1992	04/27/2019	Black locust	Robinia pseudoacacia	Seattle	Washington	-122.4119542	47.57628588	no_info	3050 62Nd Av Sw	38.1	fair	introduced	30.48 to 45.72 cm	Seattle	NA	NA	NA	NA	NA	NA	NA	NA	NA	NA	NA	NA	NA
07/21/1992	04/27/2019	Scots pine	Pinus sylvestris	Seattle	Washington	-122.2682238	47.67158442	no_info	5602 Ne 59th St	17.78	excellent	introduced	15.24 to 30.48 cm	Seattle	NA	NA	NA	NA	NA	NA	NA	NA	NA	NA	NA	NA	NA
07/22/1991	04/27/2019	English midland hawthorn	Crataegus laevigata	Seattle	Washington	-122.3213769	47.6445437	no_info	818 E Edgar St	12.7	excellent	introduced	0 to 15.24 cm	Seattle	NA	NA	NA	NA	NA	NA	NA	NA	NA	NA	NA	NA	NA
02/03/2000	04/27/2019	(smooth) japanese maple	Acer palmatum	Seattle	Washington	-122.378681	47.56003017	no_info	4730 37th Ave Sw	2.54	excellent	introduced	0 to 15.24 cm	Seattle	NA	NA	NA	NA	NA	NA	NA	NA	NA	NA	NA	NA	NA
07/17/2007	04/27/2019	Katsura tree	Cercidiphyllum japonicum	Seattle	Washington	-122.3936147	47.68728651	no_info	8022 Loyal Wy Nw	7.62	poor	introduced	0 to 15.24 cm	Seattle	NA	NA	NA	NA	NA	NA	NA	NA	NA	NA	NA	NA	NA
06/18/1992	04/27/2019	Akebono cherry	Prunus yedoensis	Seattle	Washington	-122.2972849	47.67687413	no_info	6538 28th Av Ne	25.4	fair	introduced	15.24 to 30.48 cm	Seattle	NA	NA	NA	NA	NA	NA	NA	NA	NA	NA	NA	NA	NA
06/15/2001	04/27/2019	Paperbark maple	Acer griseum	Seattle	Washington	-122.3853253	47.68553677	no_info	7716 23rd Ave Nw	20.32	good	introduced	15.24 to 30.48 cm	Seattle	NA	NA	NA	NA	NA	NA	NA	NA	NA	NA	NA	NA	NA
07/13/1992	04/27/2019	Carriere (lavallei) hawthorn	Crataegus lavallei	Seattle	Washington	-122.2873397	47.67765955	no_info	6801 38th Av Ne	2.54	good	no_info	0 to 15.24 cm	Seattle	NA	NA	NA	NA	NA	NA	NA	NA	NA	NA	NA	NA	NA
08/16/1990	04/27/2019	Marshall green ash	Fraxinus pennsylvanica	Seattle	Washington	-122.3055626	47.60089662	no_info	2001 E Yesler Wy	20.32	fair	introduced	15.24 to 30.48 cm	Seattle	NA	NA	NA	NA	NA	NA	NA	NA	NA	NA	NA	NA	NA
05/21/1992	04/27/2019	English midland hawthorn	Crataegus laevigata	Seattle	Washington	-122.3516346	47.68626714	no_info	518 N 79th St	45.72	fair	introduced	30.48 to 45.72 cm	Seattle	NA	NA	NA	NA	NA	NA	NA	NA	NA	NA	NA	NA	NA
09/05/2001	04/27/2019	Kousa dogwood	Cornus kousa	Seattle	Washington	-122.2758825	47.56577651	no_info	4121 46th Ave S	5.08	excellent	introduced	0 to 15.24 cm	Seattle	NA	NA	NA	NA	NA	NA	NA	NA	NA	NA	NA	NA	NA
09/09/1992	04/27/2019	English midland hawthorn	Crataegus laevigata	Seattle	Washington	-122.3622642	47.7103645	no_info	337 Nw 112th St	33.02	fair	introduced	30.48 to 45.72 cm	Seattle	NA	NA	NA	NA	NA	NA	NA	NA	NA	NA	NA	NA	NA
06/25/1992	04/27/2019	English (hedge) maple	Acer campestre	Seattle	Washington	-122.2948136	47.68817538	no_info	3100 Ne 82Nd St	15.24	fair	introduced	0 to 15.24 cm	Seattle	NA	NA	NA	NA	NA	NA	NA	NA	NA	NA	NA	NA	NA
10/21/1992	04/27/2019	Blireiana purpleleaf plum	Prunus blireiana	Seattle	Washington	-122.3771823	47.57164938	no_info	3451 36th Av Sw	10.16	fair	no_info	0 to 15.24 cm	Seattle	NA	NA	NA	NA	NA	NA	NA	NA	NA	NA	NA	NA	NA
09/13/1990	04/27/2019	Douglas fir	Pseudotsuga menziesii	Seattle	Washington	-122.2983325	47.62819869	no_info	2600 E Helen St	10.16	good	naturally_occurring	0 to 15.24 cm	Seattle	NA	NA	NA	NA	NA	NA	NA	NA	NA	NA	NA	NA	NA
06/30/1992	04/27/2019	Douglas fir	Pseudotsuga menziesii	Seattle	Washington	-122.3470128	47.66122965	no_info	915 N 46th St	27.94	good	naturally_occurring	15.24 to 30.48 cm	Seattle	NA	NA	NA	NA	NA	NA	NA	NA	NA	NA	NA	NA	NA
08/21/1992	04/27/2019	Green (red) ash	Fraxinus pennsylvanica	Seattle	Washington	-122.3371407	47.6977372	no_info	9256 Densmore Av N	2.54	poor	introduced	0 to 15.24 cm	Seattle	NA	NA	NA	NA	NA	NA	NA	NA	NA	NA	NA	NA	NA
08/01/1990	04/27/2019	(common) goldenchain	Laburnum anagyroides	Seattle	Washington	-122.2926222	47.59844201	no_info	Median East Of 431 31St Ave E	10.16	poor	introduced	0 to 15.24 cm	Seattle	NA	NA	NA	NA	NA	NA	NA	NA	NA	NA	NA	NA	NA
08/10/1999	08/15/2019	Redbud crabapple	Malus zumi	Seattle	Washington	-122.3954453	47.6366406	no_info	2927 W Newton St	15.24	good	introduced	0 to 15.24 cm	Seattle	NA	NA	NA	NA	NA	NA	NA	NA	NA	NA	NA	NA	NA
09/12/1991	04/27/2019	Red maple	Acer rubrum	Seattle	Washington	-122.3626376	47.65047641	no_info	340 W Bertona St	12.7	good	introduced	0 to 15.24 cm	Seattle	NA	NA	NA	NA	NA	NA	NA	NA	NA	NA	NA	NA	NA
09/12/1990	04/27/2019	Norway maple	Acer platanoides	Seattle	Washington	-122.2915041	47.62653972	no_info	3121 E Madison St	10.16	excellent	introduced	0 to 15.24 cm	Seattle	NA	NA	NA	NA	NA	NA	NA	NA	NA	NA	NA	NA	NA
07/17/1991	04/27/2019	Double chinese cherry	Prunus serrulata	Seattle	Washington	-122.280091	47.62991815	no_info	1203 41St Av E	10.16	good	introduced	0 to 15.24 cm	Seattle	NA	NA	NA	NA	NA	NA	NA	NA	NA	NA	NA	NA	NA
12/30/2005	08/30/2019	Red maple	Acer rubrum	Seattle	Washington	-122.3687	47.546583	no_info	6342 Highpoint Dr Sw	20.32	good	introduced	15.24 to 30.48 cm	Seattle	NA	NA	NA	NA	NA	NA	NA	NA	NA	NA	NA	NA	NA
08/28/1991	04/27/2019	Sweetgum	Liquidambar styraciflua	Seattle	Washington	-122.3478431	47.64145273	no_info	441 Smith St	7.62	excellent	introduced	0 to 15.24 cm	Seattle	NA	NA	NA	NA	NA	NA	NA	NA	NA	NA	NA	NA	NA
08/30/1991	04/27/2019	Common (fruiting) pear tree	Pyrus communis	Seattle	Washington	-122.3552833	47.64558446	no_info	2814 1St Av N	5.08	excellent	introduced	0 to 15.24 cm	Seattle	NA	NA	NA	NA	NA	NA	NA	NA	NA	NA	NA	NA	NA
09/12/1991	04/27/2019	Sargent cherry	Prunus sargentii	Seattle	Washington	-122.3393049	47.60902925	no_info	111 Pike St	17.78	dead/dying	introduced	15.24 to 30.48 cm	Seattle	NA	NA	NA	NA	NA	NA	NA	NA	NA	NA	NA	NA	NA
10/15/1992	04/27/2019	Norway maple	Acer platanoides	Seattle	Washington	-122.3263686	47.56207466	no_info	600 S Snoqualmie St	22.86	fair	introduced	15.24 to 30.48 cm	Seattle	NA	NA	NA	NA	NA	NA	NA	NA	NA	NA	NA	NA	NA
07/25/1991	04/27/2019	(european) white birch	Betula pendula	Seattle	Washington	-122.3087346	47.63871149	no_info	2138 Boyer Av E	30.48	good	introduced	15.24 to 30.48 cm	Seattle	NA	NA	NA	NA	NA	NA	NA	NA	NA	NA	NA	NA	NA
08/15/1990	09/17/2019	Western red cedar	Thuja plicata	Seattle	Washington	-122.3113256	47.62525462	no_info	16th Ave E And E Roy St	45.72	good	naturally_occurring	30.48 to 45.72 cm	Seattle	NA	NA	NA	NA	NA	NA	NA	NA	NA	NA	NA	NA	NA
07/24/1990	04/27/2019	Common hawthorn	Crataegus monogyna	Seattle	Washington	-122.2946986	47.62056236	no_info	210 29th Ave E	25.4	fair	introduced	15.24 to 30.48 cm	Seattle	NA	NA	NA	NA	NA	NA	NA	NA	NA	NA	NA	NA	NA
08/06/1998	04/27/2019	Kobus magnolia	Magnolia kobus	Seattle	Washington	-122.304633	47.6222194	no_info	328 21St Avenue East	12.7	good	introduced	0 to 15.24 cm	Seattle	NA	NA	NA	NA	NA	NA	NA	NA	NA	NA	NA	NA	NA
05/21/1992	04/27/2019	October glory red maple	Acer rubrum	Seattle	Washington	-122.3527825	47.69052939	no_info	425 N 85th St	17.78	poor	introduced	15.24 to 30.48 cm	Seattle	NA	NA	NA	NA	NA	NA	NA	NA	NA	NA	NA	NA	NA
08/23/1991	04/27/2019	English midland hawthorn	Crataegus laevigata	Seattle	Washington	-122.2910093	47.53303897	no_info	7735 S Portland St	22.86	fair	introduced	15.24 to 30.48 cm	Seattle	NA	NA	NA	NA	NA	NA	NA	NA	NA	NA	NA	NA	NA
NA	04/27/2019	Littleleaf linden	Tilia cordata	Seattle	Washington	-122.307519	47.58845762	no_info	NA	22.86	good	introduced	15.24 to 30.48 cm	Seattle	NA	NA	NA	NA	NA	NA	NA	NA	NA	NA	NA	NA	NA
08/20/2001	04/27/2019	Kousa dogwood	Cornus kousa	Seattle	Washington	-122.3793603	47.52191199	no_info	9030 37 Av Sw	5.08	excellent	introduced	0 to 15.24 cm	Seattle	NA	NA	NA	NA	NA	NA	NA	NA	NA	NA	NA	NA	NA
07/29/1991	04/27/2019	English midland hawthorn	Crataegus laevigata	Seattle	Washington	-122.3199628	47.64787725	no_info	848 E Gwinn Pl	17.78	fair	introduced	15.24 to 30.48 cm	Seattle	NA	NA	NA	NA	NA	NA	NA	NA	NA	NA	NA	NA	NA
11/04/1992	04/27/2019	Green (red) ash	Fraxinus pennsylvanica	Seattle	Washington	-122.3763594	47.54223843	no_info	6718 35th Av Sw	33.02	good	introduced	30.48 to 45.72 cm	Seattle	NA	NA	NA	NA	NA	NA	NA	NA	NA	NA	NA	NA	NA
10/27/1992	07/04/2019	Purpleleaf plum variety	Prunus cerasifera	Seattle	Washington	-122.3898991	47.54296666	no_info	6702 Fauntleroy Way Sw	25.4	good	introduced	15.24 to 30.48 cm	Seattle	NA	NA	NA	NA	NA	NA	NA	NA	NA	NA	NA	NA	NA
09/11/1990	04/27/2019	London plane (tree)	Platanus acerifolia	Seattle	Washington	-122.3034625	47.62988468	no_info	1150 22Nd Ave E	60.96	poor	introduced	45.72 to 60.96 cm	Seattle	NA	NA	NA	NA	NA	NA	NA	NA	NA	NA	NA	NA	NA
12/18/1991	04/27/2019	Port orford cedar lawson cypress	Chamaecyparis lawsoniana	Seattle	Washington	-122.3476196	47.65237762	no_info	3701 Aurora Ave N	86.36	good	introduced	more than 76.2 cm	Seattle	NA	NA	NA	NA	NA	NA	NA	NA	NA	NA	NA	NA	NA
08/13/1991	04/27/2019	Vine maple	Acer circinatum	Seattle	Washington	-122.2872661	47.60943738	no_info	3514 E Columbia St	27.94	fair	naturally_occurring	15.24 to 30.48 cm	Seattle	NA	NA	NA	NA	NA	NA	NA	NA	NA	NA	NA	NA	NA
08/16/1990	04/27/2019	Marshall green ash	Fraxinus pennsylvanica	Seattle	Washington	-122.3032144	47.60057875	no_info	232 22Nd Ave S	30.48	excellent	introduced	15.24 to 30.48 cm	Seattle	NA	NA	NA	NA	NA	NA	NA	NA	NA	NA	NA	NA	NA
09/13/1977	04/27/2019	Samuel sommer magnolia	Magnolia grandiflora	Seattle	Washington	-122.4003906	47.63963624	no_info	3320 Mc Graw St	30.48	good	introduced	15.24 to 30.48 cm	Seattle	NA	NA	NA	NA	NA	NA	NA	NA	NA	NA	NA	NA	NA
02/25/2003	04/27/2019	Cornelian cherry	Cornus mas	Seattle	Washington	-122.2839021	47.63537827	no_info	1826 38 Av E	5.08	excellent	introduced	0 to 15.24 cm	Seattle	NA	NA	NA	NA	NA	NA	NA	NA	NA	NA	NA	NA	NA
12/18/1991	04/27/2019	Shore pine	Pinus contorta	Seattle	Washington	-122.3570069	47.65954024	no_info	800 N 43rd St	33.02	excellent	naturally_occurring	30.48 to 45.72 cm	Seattle	NA	NA	NA	NA	NA	NA	NA	NA	NA	NA	NA	NA	NA
06/10/1992	04/27/2019	Orchard (common) apple	Malus domestica	Seattle	Washington	-122.305455	47.68452045	no_info	7551 21St Av Ne	10.16	good	introduced	0 to 15.24 cm	Seattle	NA	NA	NA	NA	NA	NA	NA	NA	NA	NA	NA	NA	NA
07/28/1992	06/28/2019	Sweetgum	Liquidambar styraciflua	Seattle	Washington	-122.291817	47.66128208	no_info	3212 Ne 45th St	30.48	poor	introduced	15.24 to 30.48 cm	Seattle	NA	NA	NA	NA	NA	NA	NA	NA	NA	NA	NA	NA	NA
06/02/1992	04/27/2019	Purpleleaf plum variety	Prunus cerasifera	Seattle	Washington	-122.3255448	47.68529561	no_info	7706 Latona Av Ne	10.16	good	introduced	0 to 15.24 cm	Seattle	NA	NA	NA	NA	NA	NA	NA	NA	NA	NA	NA	NA	NA
09/10/1991	04/27/2019	(smooth) japanese maple	Acer palmatum	Seattle	Washington	-122.3459017	47.6529621	no_info	3806 Whitman Ave N	27.94	excellent	introduced	15.24 to 30.48 cm	Seattle	NA	NA	NA	NA	NA	NA	NA	NA	NA	NA	NA	NA	NA
08/21/1992	04/27/2019	Common lilac	Syringa vulgaris	Seattle	Washington	-122.3666627	47.72504379	no_info	13057 8th Av Nw	15.24	good	introduced	0 to 15.24 cm	Seattle	NA	NA	NA	NA	NA	NA	NA	NA	NA	NA	NA	NA	NA
06/24/1992	04/27/2019	Japanese snowbell tree	Styrax japonicus	Seattle	Washington	-122.2917221	47.68639706	no_info	7755 34th Av Ne	5.08	good	introduced	0 to 15.24 cm	Seattle	NA	NA	NA	NA	NA	NA	NA	NA	NA	NA	NA	NA	NA
07/19/1992	04/27/2019	Washington hawthorn	Crataegus phaenopyrum	Seattle	Washington	-122.3640179	47.68699685	no_info	612 Nw 80th St	22.86	good	introduced	15.24 to 30.48 cm	Seattle	NA	NA	NA	NA	NA	NA	NA	NA	NA	NA	NA	NA	NA
09/06/1991	08/18/2019	Thundercloud purpleleaf plum	Prunus cerasifera	Seattle	Washington	-122.38855	47.63996618	no_info	2358 25th Av W	25.4	fair	introduced	15.24 to 30.48 cm	Seattle	NA	NA	NA	NA	NA	NA	NA	NA	NA	NA	NA	NA	NA
09/08/1992	04/27/2019	(sweet) mazzard cherry	Prunus avium	Seattle	Washington	-122.3626312	47.7113796	no_info	337 Nw 113th Pl	12.7	fair	introduced	0 to 15.24 cm	Seattle	NA	NA	NA	NA	NA	NA	NA	NA	NA	NA	NA	NA	NA
11/02/1992	07/02/2019	Green (red) ash	Fraxinus pennsylvanica	Seattle	Washington	-122.3767585	47.53278336	no_info	7719 35th Ave Sw	20.32	fair	introduced	15.24 to 30.48 cm	Seattle	NA	NA	NA	NA	NA	NA	NA	NA	NA	NA	NA	NA	NA
09/06/1990	04/27/2019	Yoshino cherry	Prunus yedoensis	Seattle	Washington	-122.3036721	47.62179859	no_info	309 22Nd Ave E	5.08	excellent	introduced	0 to 15.24 cm	Seattle	NA	NA	NA	NA	NA	NA	NA	NA	NA	NA	NA	NA	NA
08/22/1991	04/27/2019	Red oak	Quercus rubra	Seattle	Washington	-122.353299	47.63363929	no_info	1611 2Nd Av N	20.32	excellent	introduced	15.24 to 30.48 cm	Seattle	NA	NA	NA	NA	NA	NA	NA	NA	NA	NA	NA	NA	NA
10/15/1992	04/27/2019	Washington hawthorn	Crataegus phaenopyrum	Seattle	Washington	-122.3231708	47.56511456	no_info	700 S Industrial Wy	20.32	good	introduced	15.24 to 30.48 cm	Seattle	NA	NA	NA	NA	NA	NA	NA	NA	NA	NA	NA	NA	NA
06/25/1992	04/27/2019	English midland hawthorn	Crataegus laevigata	Seattle	Washington	-122.3314329	47.66868133	no_info	5444 Kirkwood Pl N	33.02	fair	introduced	30.48 to 45.72 cm	Seattle	NA	NA	NA	NA	NA	NA	NA	NA	NA	NA	NA	NA	NA
09/30/1992	04/27/2019	Staghorn sumac	Rhus typhina	Seattle	Washington	-122.3940219	47.57746571	no_info	4811 Sw Stevens St	5.08	good	introduced	0 to 15.24 cm	Seattle	NA	NA	NA	NA	NA	NA	NA	NA	NA	NA	NA	NA	NA
01/04/2000	04/27/2019	English (hedge) maple	Acer campestre	Seattle	Washington	-122.3306076	47.62459313	no_info	1260 Mercer	15.24	good	introduced	0 to 15.24 cm	Seattle	NA	NA	NA	NA	NA	NA	NA	NA	NA	NA	NA	NA	NA
09/26/1990	04/27/2019	Littleleaf linden	Tilia cordata	Seattle	Washington	-122.3220393	47.60418678	no_info	301 Terry Ave	43.18	good	introduced	30.48 to 45.72 cm	Seattle	NA	NA	NA	NA	NA	NA	NA	NA	NA	NA	NA	NA	NA
09/18/1990	04/27/2019	London plane (tree)	Platanus acerifolia	Seattle	Washington	-122.2999135	47.63219534	no_info	2505 E Galer St	63.5	fair	introduced	60.96 to 76.2 cm	Seattle	NA	NA	NA	NA	NA	NA	NA	NA	NA	NA	NA	NA	NA
07/23/1991	04/27/2019	Purpleleaf plum variety	Prunus cerasifera	Seattle	Washington	-122.3049467	47.64105281	no_info	2012 E Calhoun St	2.54	excellent	introduced	0 to 15.24 cm	Seattle	NA	NA	NA	NA	NA	NA	NA	NA	NA	NA	NA	NA	NA
07/12/1990	06/27/2019	Trinity pear	Pyrus calleryana	Seattle	Washington	-122.2968561	47.60742325	no_info	541 M L King Jr Wy	35.56	fair	introduced	30.48 to 45.72 cm	Seattle	NA	NA	NA	NA	NA	NA	NA	NA	NA	NA	NA	NA	NA
NA	04/27/2019	Paperbark maple	Acer griseum	Seattle	Washington	-122.3583702	47.64029217	no_info	2419 1 Av W	5.08	excellent	introduced	0 to 15.24 cm	Seattle	NA	NA	NA	NA	NA	NA	NA	NA	NA	NA	NA	NA	NA
06/15/2001	04/27/2019	Kobus magnolia	Magnolia kobus	Seattle	Washington	-122.3854465	47.6844921	no_info	7547 23rd Ave Nw	12.7	good	introduced	0 to 15.24 cm	Seattle	NA	NA	NA	NA	NA	NA	NA	NA	NA	NA	NA	NA	NA
08/30/1991	08/16/2019	(smooth) japanese maple	Acer palmatum	Seattle	Washington	-122.3982934	47.65176334	no_info	3515 32Nd Av W	20.32	excellent	introduced	15.24 to 30.48 cm	Seattle	NA	NA	NA	NA	NA	NA	NA	NA	NA	NA	NA	NA	NA
08/26/1991	04/27/2019	Higan (spring) cherry	Prunus subhirtella	Seattle	Washington	-122.3608817	47.63684468	no_info	1928 3rd Av W	12.7	excellent	introduced	0 to 15.24 cm	Seattle	NA	NA	NA	NA	NA	NA	NA	NA	NA	NA	NA	NA	NA
07/19/1991	04/27/2019	Apple/crabapple	Malus	Seattle	Washington	-122.3195381	47.6442332	no_info	2632 10th Av E	7.62	fair	no_info	0 to 15.24 cm	Seattle	NA	NA	NA	NA	NA	NA	NA	NA	NA	NA	NA	NA	NA
08/02/1991	04/27/2019	Japanese snowbell tree	Styrax japonicus	Seattle	Washington	-122.332576	47.65441335	no_info	3902 Bagley Ave N	30.48	good	introduced	15.24 to 30.48 cm	Seattle	NA	NA	NA	NA	NA	NA	NA	NA	NA	NA	NA	NA	NA
07/24/1992	04/27/2019	Horse chestnut	Aesculus hippocastanum	Seattle	Washington	-122.3085232	47.66300826	no_info	4549 18th Av Ne	38.1	poor	introduced	30.48 to 45.72 cm	Seattle	NA	NA	NA	NA	NA	NA	NA	NA	NA	NA	NA	NA	NA
07/31/1992	04/27/2019	White column (amanogawa) flowe	Prunus L.	Seattle	Washington	-122.2793144	47.66224214	no_info	4530 45th Av Ne	2.54	good	no_info	0 to 15.24 cm	Seattle	NA	NA	NA	NA	NA	NA	NA	NA	NA	NA	NA	NA	NA
08/20/1991	07/10/2019	Norway maple	Acer platanoides	Seattle	Washington	-122.2833603	47.54290103	no_info	6600 39th Ave S	5.08	dead/dying	introduced	0 to 15.24 cm	Seattle	NA	NA	NA	NA	NA	NA	NA	NA	NA	NA	NA	NA	NA
08/01/1991	04/27/2019	Skyline honey locust	Gleditsia triacanthos	Seattle	Washington	-122.3258992	47.59995436	no_info	600 S Main St	30.48	good	introduced	15.24 to 30.48 cm	Seattle	NA	NA	NA	NA	NA	NA	NA	NA	NA	NA	NA	NA	NA
05/12/1992	04/27/2019	Peach tree	Prunus persica	Seattle	Washington	-122.3864125	47.68705373	no_info	8008 Jones Ave Nw	33.02	fair	introduced	30.48 to 45.72 cm	Seattle	NA	NA	NA	NA	NA	NA	NA	NA	NA	NA	NA	NA	NA
10/23/1992	04/27/2019	Kwanzan flowering cherry	Prunus L.	Seattle	Washington	-122.3828902	47.56875291	no_info	3915 40th Av Sw	17.78	dead/dying	no_info	15.24 to 30.48 cm	Seattle	NA	NA	NA	NA	NA	NA	NA	NA	NA	NA	NA	NA	NA
06/18/1992	04/27/2019	Shirotae flowering cherry	Prunus L.	Seattle	Washington	-122.2985542	47.6786922	no_info	6835 27th Av Ne	12.7	fair	no_info	0 to 15.24 cm	Seattle	NA	NA	NA	NA	NA	NA	NA	NA	NA	NA	NA	NA	NA
05/20/1992	04/27/2019	Common fig	Ficus carica	Seattle	Washington	-122.3715062	47.68496964	no_info	7557 12th Ave Nw	20.32	good	introduced	15.24 to 30.48 cm	Seattle	NA	NA	NA	NA	NA	NA	NA	NA	NA	NA	NA	NA	NA
08/21/1991	04/27/2019	Red maple	Acer rubrum	Seattle	Washington	-122.3508308	47.63469225	no_info	1723 Nob Hill Av N	15.24	excellent	introduced	0 to 15.24 cm	Seattle	NA	NA	NA	NA	NA	NA	NA	NA	NA	NA	NA	NA	NA
12/30/2005	08/30/2019	Apple serviceberry	Amelanchier grandiflora	Seattle	Washington	-122.370408	47.54553068	no_info	3001 Sw Bataan St	5.08	good	no_info	0 to 15.24 cm	Seattle	NA	NA	NA	NA	NA	NA	NA	NA	NA	NA	NA	NA	NA
07/16/1992	04/27/2019	Common (eastern) redbud	Cercis canadensis	Seattle	Washington	-122.3024524	47.67296609	no_info	2280 Ne 61St St	15.24	fair	introduced	0 to 15.24 cm	Seattle	NA	NA	NA	NA	NA	NA	NA	NA	NA	NA	NA	NA	NA
08/23/1991	04/27/2019	Japanese snowbell tree	Styrax japonicus	Seattle	Washington	-122.300231	47.54550053	no_info	6300 Beacon Av S	7.62	fair	introduced	0 to 15.24 cm	Seattle	NA	NA	NA	NA	NA	NA	NA	NA	NA	NA	NA	NA	NA
07/17/2009	04/27/2019	Katsura tree	Cercidiphyllum japonicum	Seattle	Washington	-122.3953397	47.68803492	no_info	8077 Loyal Wy Nw	20.32	good	introduced	15.24 to 30.48 cm	Seattle	NA	NA	NA	NA	NA	NA	NA	NA	NA	NA	NA	NA	NA
09/13/1991	04/27/2019	Flame amur maple	Acer tataricum	Seattle	Washington	-122.3634368	47.67928986	no_info	6752 6th Av Nw	22.86	excellent	introduced	15.24 to 30.48 cm	Seattle	NA	NA	NA	NA	NA	NA	NA	NA	NA	NA	NA	NA	NA
08/28/1992	04/27/2019	Red maple	Acer rubrum	Seattle	Washington	-122.376649	47.69119033	no_info	8532 15th Ave Nw	45.72	good	introduced	30.48 to 45.72 cm	Seattle	NA	NA	NA	NA	NA	NA	NA	NA	NA	NA	NA	NA	NA
09/25/1992	04/27/2019	Pin oak	Quercus palustris	Seattle	Washington	-122.3918581	47.58476943	no_info	2123 47th Av Sw	88.9	good	introduced	more than 76.2 cm	Seattle	NA	NA	NA	NA	NA	NA	NA	NA	NA	NA	NA	NA	NA
07/23/1992	04/27/2019	Japanese snowbell tree	Styrax japonicus	Seattle	Washington	-122.2937807	47.67021222	no_info	5556 31St Av Ne	5.08	good	introduced	0 to 15.24 cm	Seattle	NA	NA	NA	NA	NA	NA	NA	NA	NA	NA	NA	NA	NA
08/28/1991	04/27/2019	Sweetgum	Liquidambar styraciflua	Seattle	Washington	-122.354065	47.61877003	no_info	150 Denny Wy	5.08	fair	introduced	0 to 15.24 cm	Seattle	NA	NA	NA	NA	NA	NA	NA	NA	NA	NA	NA	NA	NA
10/27/1992	04/27/2019	Orchard (common) apple	Malus domestica	Seattle	Washington	-122.3851951	47.56832661	no_info	4000 42Nd Av Sw	2.54	fair	introduced	0 to 15.24 cm	Seattle	NA	NA	NA	NA	NA	NA	NA	NA	NA	NA	NA	NA	NA
01/12/2001	04/27/2019	Flame amur maple	Acer tataricum	Seattle	Washington	-122.2954792	47.67935961	no_info	2919 Ne 70th St	2.54	excellent	introduced	0 to 15.24 cm	Seattle	NA	NA	NA	NA	NA	NA	NA	NA	NA	NA	NA	NA	NA
08/28/1992	04/27/2019	Red sunset red maple	Acer rubrum	Seattle	Washington	-122.3715958	47.69677561	no_info	9208 Holman rd Nw	27.94	fair	introduced	15.24 to 30.48 cm	Seattle	NA	NA	NA	NA	NA	NA	NA	NA	NA	NA	NA	NA	NA
07/17/1991	04/27/2019	Horse chestnut	Aesculus hippocastanum	Seattle	Washington	-122.3376018	47.61476085	no_info	1942 Westlake	27.94	fair	introduced	15.24 to 30.48 cm	Seattle	NA	NA	NA	NA	NA	NA	NA	NA	NA	NA	NA	NA	NA
NA	04/27/2019	London plane (tree)	Platanus acerifolia	Seattle	Washington	-122.3485	47.620242	no_info	500 Broad St	40.64	good	introduced	30.48 to 45.72 cm	Seattle	NA	NA	NA	NA	NA	NA	NA	NA	NA	NA	NA	NA	NA
06/26/1992	04/27/2019	Purpleleaf plum variety	Prunus cerasifera	Seattle	Washington	-122.2972775	47.68698664	no_info	8009 28th Av Ne	7.62	fair	introduced	0 to 15.24 cm	Seattle	NA	NA	NA	NA	NA	NA	NA	NA	NA	NA	NA	NA	NA
08/05/1991	04/27/2019	Purpleleaf plum variety	Prunus cerasifera	Seattle	Washington	-122.2912336	47.61732191	no_info	1726 32Nd Av	7.62	excellent	introduced	0 to 15.24 cm	Seattle	NA	NA	NA	NA	NA	NA	NA	NA	NA	NA	NA	NA	NA
07/09/1992	04/27/2019	English midland hawthorn	Crataegus laevigata	Seattle	Washington	-122.2823396	47.67729002	no_info	6549 43rd Av Ne	20.32	fair	introduced	15.24 to 30.48 cm	Seattle	NA	NA	NA	NA	NA	NA	NA	NA	NA	NA	NA	NA	NA
08/31/1991	04/27/2019	European hornbeam	Carpinus betulus	Seattle	Washington	-122.3565867	47.62774661	no_info	916 Queen Anne Av N	5.08	good	introduced	0 to 15.24 cm	Seattle	NA	NA	NA	NA	NA	NA	NA	NA	NA	NA	NA	NA	NA
06/17/1992	04/27/2019	Peach tree	Prunus persica	Seattle	Washington	-122.3213564	47.68466488	no_info	600 Ne 77th St	2.54	good	introduced	0 to 15.24 cm	Seattle	NA	NA	NA	NA	NA	NA	NA	NA	NA	NA	NA	NA	NA
09/11/1991	04/27/2019	Autumn flowering cherry	Prunus subhirtella	Seattle	Washington	-122.3580451	47.68275951	no_info	100 Nw 74th St	22.86	fair	introduced	15.24 to 30.48 cm	Seattle	NA	NA	NA	NA	NA	NA	NA	NA	NA	NA	NA	NA	NA
07/21/1991	04/27/2019	Honey locust	Gleditsia triacanthos	Seattle	Washington	-122.3139935	47.65826767	no_info	4142 Brooklyn Av Ne	25.4	fair	introduced	15.24 to 30.48 cm	Seattle	NA	NA	NA	NA	NA	NA	NA	NA	NA	NA	NA	NA	NA
09/09/1991	04/27/2019	Thundercloud purpleleaf plum	Prunus cerasifera	Seattle	Washington	-122.3983895	47.68764987	no_info	8031 32Nd Av Nw	25.4	poor	introduced	15.24 to 30.48 cm	Seattle	NA	NA	NA	NA	NA	NA	NA	NA	NA	NA	NA	NA	NA
10/23/1992	04/27/2019	Red maple	Acer rubrum	Seattle	Washington	-122.3788495	47.56406965	no_info	4417 37th Av Sw	12.7	poor	introduced	0 to 15.24 cm	Seattle	NA	NA	NA	NA	NA	NA	NA	NA	NA	NA	NA	NA	NA
01/18/2001	04/27/2019	Japanese snowbell tree	Styrax japonicus	Seattle	Washington	-122.2892278	47.67302892	no_info	6029 36th Ave Ne	2.54	excellent	introduced	0 to 15.24 cm	Seattle	NA	NA	NA	NA	NA	NA	NA	NA	NA	NA	NA	NA	NA
07/12/1990	06/27/2019	Dr. pirone ash	Fraxinus angustifolia	Seattle	Washington	-122.2968435	47.60684955	no_info	521 M L King Jr Wy	43.18	fair	introduced	30.48 to 45.72 cm	Seattle	NA	NA	NA	NA	NA	NA	NA	NA	NA	NA	NA	NA	NA
09/04/1991	04/27/2019	Leyland cypress	Cupressocyparis leylandii	Seattle	Washington	-122.3736384	47.64142201	no_info	2524 13th Av W	7.62	excellent	no_info	0 to 15.24 cm	Seattle	NA	NA	NA	NA	NA	NA	NA	NA	NA	NA	NA	NA	NA
08/21/1991	07/11/2019	European (fruiting) plum	Prunus domestica	Seattle	Washington	-122.2768022	47.53669169	no_info	7301 45th Ave S	22.86	good	introduced	15.24 to 30.48 cm	Seattle	NA	NA	NA	NA	NA	NA	NA	NA	NA	NA	NA	NA	NA
07/30/1992	04/27/2019	Sweetgum	Liquidambar styraciflua	Seattle	Washington	-122.2837211	47.66132788	no_info	4000 Ne 45th St	10.16	good	introduced	0 to 15.24 cm	Seattle	NA	NA	NA	NA	NA	NA	NA	NA	NA	NA	NA	NA	NA
08/26/1992	04/27/2019	Thundercloud purpleleaf plum	Prunus cerasifera	Seattle	Washington	-122.3472544	47.7002521	no_info	9716 Linden Av N	17.78	good	introduced	15.24 to 30.48 cm	Seattle	NA	NA	NA	NA	NA	NA	NA	NA	NA	NA	NA	NA	NA
01/30/2001	04/27/2019	White column (amanogawa) flowe	Prunus L.	Seattle	Washington	-122.3951323	47.54463902	no_info	6516 49th Ave Sw	2.54	excellent	no_info	0 to 15.24 cm	Seattle	NA	NA	NA	NA	NA	NA	NA	NA	NA	NA	NA	NA	NA
08/09/1990	04/27/2019	English midland hawthorn	Crataegus laevigata	Seattle	Washington	-122.2918522	47.57660925	no_info	3200 S Mt Baker Blvd	27.94	fair	introduced	15.24 to 30.48 cm	Seattle	NA	NA	NA	NA	NA	NA	NA	NA	NA	NA	NA	NA	NA
06/22/1992	04/27/2019	Kwanzan flowering cherry	Prunus L.	Seattle	Washington	-122.3320442	47.67439859	no_info	2133 N 63rd St	7.62	good	no_info	0 to 15.24 cm	Seattle	NA	NA	NA	NA	NA	NA	NA	NA	NA	NA	NA	NA	NA
07/02/1992	04/27/2019	Pyramidal arborvitae	Thuja occidentalis	Seattle	Washington	-122.3383924	47.66846072	no_info	1603 N 55th St	2.54	dead/dying	introduced	0 to 15.24 cm	Seattle	NA	NA	NA	NA	NA	NA	NA	NA	NA	NA	NA	NA	NA
NA	04/27/2019	Apple serviceberry	Amelanchier grandiflora	Seattle	Washington	-122.285963	47.57089357	no_info	3622 37 Av S	7.62	fair	no_info	0 to 15.24 cm	Seattle	NA	NA	NA	NA	NA	NA	NA	NA	NA	NA	NA	NA	NA
09/24/1992	04/27/2019	Wild weeping (higan) cherry	Prunus pendula	Seattle	Washington	-122.3890674	47.58877327	no_info	1617 45th Av Sw	2.54	poor	no_info	0 to 15.24 cm	Seattle	NA	NA	NA	NA	NA	NA	NA	NA	NA	NA	NA	NA	NA
08/13/1991	04/27/2019	Sugar maple	Acer saccharum	Seattle	Washington	-122.3006462	47.54658374	no_info	6100 Beacon Ave S Median	40.64	fair	introduced	30.48 to 45.72 cm	Seattle	NA	NA	NA	NA	NA	NA	NA	NA	NA	NA	NA	NA	NA
02/16/2000	04/27/2019	Flame amur maple	Acer tataricum	Seattle	Washington	-122.2920133	47.5742573	no_info	3268 Mcclintock Ave S	2.54	excellent	introduced	0 to 15.24 cm	Seattle	NA	NA	NA	NA	NA	NA	NA	NA	NA	NA	NA	NA	NA
07/13/1992	04/27/2019	Kwanzan flowering cherry	Prunus L.	Seattle	Washington	-122.2814323	47.67765801	no_info	6830 Ne 68th St	7.62	good	no_info	0 to 15.24 cm	Seattle	NA	NA	NA	NA	NA	NA	NA	NA	NA	NA	NA	NA	NA
07/30/1991	04/27/2019	Double chinese cherry	Prunus serrulata	Seattle	Washington	-122.3099571	47.63375457	no_info	1553 17th Av E	15.24	good	introduced	0 to 15.24 cm	Seattle	NA	NA	NA	NA	NA	NA	NA	NA	NA	NA	NA	NA	NA
07/05/2000	04/27/2019	Red oak	Quercus rubra	Seattle	Washington	-122.3762502	47.65164186	no_info	3435 15th Ave Nw	15.24	good	introduced	0 to 15.24 cm	Seattle	NA	NA	NA	NA	NA	NA	NA	NA	NA	NA	NA	NA	NA
01/01/2011	06/17/2019	Crape myrtle	Lagerstroemia indica	Seattle	Washington	-122.2783118	47.63568716	no_info	4200 E Madison St	10.16	fair	introduced	0 to 15.24 cm	Seattle	NA	NA	NA	NA	NA	NA	NA	NA	NA	NA	NA	NA	NA
06/10/1992	04/27/2019	Purpleleaf plum variety	Prunus cerasifera	Seattle	Washington	-122.3042763	47.68519649	no_info	7710 22Nd Av Ne	2.54	good	introduced	0 to 15.24 cm	Seattle	NA	NA	NA	NA	NA	NA	NA	NA	NA	NA	NA	NA	NA
07/31/1992	04/27/2019	(sweet) mazzard cherry	Prunus avium	Seattle	Washington	-122.2757434	47.66226823	no_info	4532 48th Av Ne	12.7	good	introduced	0 to 15.24 cm	Seattle	NA	NA	NA	NA	NA	NA	NA	NA	NA	NA	NA	NA	NA
09/06/1991	08/16/2019	Kousa dogwood	Cornus kousa	Seattle	Washington	-122.3956087	47.63896475	no_info	2926 W Lynn St	22.86	excellent	introduced	15.24 to 30.48 cm	Seattle	NA	NA	NA	NA	NA	NA	NA	NA	NA	NA	NA	NA	NA
09/08/1992	04/27/2019	Golden rain tree	Koelreuteria paniculata	Seattle	Washington	-122.3581423	47.71720345	no_info	12034 1St Av Nw	5.08	fair	introduced	0 to 15.24 cm	Seattle	NA	NA	NA	NA	NA	NA	NA	NA	NA	NA	NA	NA	NA
10/30/1992	04/27/2019	Thundercloud purpleleaf plum	Prunus cerasifera	Seattle	Washington	-122.3819615	47.54161107	no_info	6749 39th Av Sw	27.94	good	introduced	15.24 to 30.48 cm	Seattle	NA	NA	NA	NA	NA	NA	NA	NA	NA	NA	NA	NA	NA
03/01/1994	04/27/2019	Japanese snowbell tree	Styrax japonicus	Seattle	Washington	-122.2673638	47.53664272	no_info	7311 Seward Park Av S	7.62	fair	introduced	0 to 15.24 cm	Seattle	NA	NA	NA	NA	NA	NA	NA	NA	NA	NA	NA	NA	NA
07/19/1990	06/25/2019	Chanticleer pear	Pyrus calleryana	Seattle	Washington	-122.2916174	47.60772279	no_info	3113 E Cherry St	45.72	fair	introduced	30.48 to 45.72 cm	Seattle	NA	NA	NA	NA	NA	NA	NA	NA	NA	NA	NA	NA	NA
06/08/1992	04/27/2019	(european) white birch	Betula pendula	Seattle	Washington	-122.3293014	47.68263323	no_info	7452 E Green Lake Dr N	48.26	poor	introduced	45.72 to 60.96 cm	Seattle	NA	NA	NA	NA	NA	NA	NA	NA	NA	NA	NA	NA	NA
07/14/1992	04/27/2019	Yellow buckeye	Aesculus flava	Seattle	Washington	-122.3570457	47.66446165	no_info	104 N 49th St	66.04	fair	introduced	60.96 to 76.2 cm	Seattle	NA	NA	NA	NA	NA	NA	NA	NA	NA	NA	NA	NA	NA
NA	04/27/2019	Apple serviceberry	Amelanchier grandiflora	Seattle	Washington	-122.3539	47.622806	no_info	223 2Nd Av	22.86	good	no_info	15.24 to 30.48 cm	Seattle	NA	NA	NA	NA	NA	NA	NA	NA	NA	NA	NA	NA	NA
[truncated: 163,755 more rows]
