# Supplementary material for: Species clustering, climate effects, and introduced species in 5 million city trees across 63 US cities
Source: eLife. 2022 Sep 27;11:e77891. doi: 10.7554/eLife.77891 (PMC9578703; doi:10.7554/eLife.77891)
Supplement: Figure 1—source data 1. — This zipped file includes all of the cleaned data used in the study (63 spreadsheets, one for each city, where each row is a tree). It is available on Dryad at https://doi.org/10.5061/dryad.2jm63xsrf. [file elife-77891-fig1-data1.zip › Austin_Final_2022-06-18.csv]

city_ID	common_name	scientific_name	city	state	longitude_coordinate	latitude_coordinate	address	location_name	diameter_breast_height_CM	condition	height_M	native	height_binned_M	diameter_breast_height_binned_CM	greater_metro	tree_ID	planted_date	most_recent_observation	retired_date	most_recent_observation_type	location_type	zipcode	neighborhood	ward	district	overhead_utility	percent_population
7	Escarpment live oak	Quercus fusiformis	Austin	Texas	-97.73690456	30.27315066	1201 Red River St	Waterloo neighborhood park	68.58	poor	88.58268	naturally_occurring	more than 18.29 m	60.96 to 76.2 cm	Austin	NA	NA	NA	NA	NA	NA	NA	NA	NA	NA	NA	NA
63	American elm	Ulmus americana	Austin	Texas	-97.73657692	30.27391038	1201 Red River St	Waterloo neighborhood park	55.88	fair	26.24672	naturally_occurring	more than 18.29 m	45.72 to 60.96 cm	Austin	NA	NA	NA	NA	NA	NA	NA	NA	NA	NA	NA	NA
82	Escarpment live oak	Quercus fusiformis	Austin	Texas	-97.73659665	30.27335967	1201 Red River St	Waterloo neighborhood park	86.36	poor	98.4252	naturally_occurring	more than 18.29 m	more than 76.2 cm	Austin	NA	NA	NA	NA	NA	NA	NA	NA	NA	NA	NA	NA
93	Pecan	Carya illinoinensis	Austin	Texas	-97.73631906	30.27381596	1201 Red River St	Waterloo neighborhood park	76.2	poor	26.24672	naturally_occurring	more than 18.29 m	60.96 to 76.2 cm	Austin	NA	NA	NA	NA	NA	NA	NA	NA	NA	NA	NA	NA
94	Southern live oak	Quercus virginiana	Austin	Texas	-97.73616726	30.27359805	1201 Red River St	Waterloo neighborhood park	50.8	fair	26.24672	naturally_occurring	more than 18.29 m	45.72 to 60.96 cm	Austin	NA	NA	NA	NA	NA	NA	NA	NA	NA	NA	NA	NA
102	American elm	Ulmus americana	Austin	Texas	-97.73605625	30.27328994	1201 Red River St	Waterloo neighborhood park	60.96	fair	26.24672	naturally_occurring	more than 18.29 m	45.72 to 60.96 cm	Austin	NA	NA	NA	NA	NA	NA	NA	NA	NA	NA	NA	NA
117	Escarpment live oak	Quercus fusiformis	Austin	Texas	-97.73648845	30.27319048	1201 Red River St	Waterloo neighborhood park	68.58	fair	98.4252	naturally_occurring	more than 18.29 m	60.96 to 76.2 cm	Austin	NA	NA	NA	NA	NA	NA	NA	NA	NA	NA	NA	NA
119	Southern live oak	Quercus virginiana	Austin	Texas	-97.73648995	30.27333063	1201 Red River St	Waterloo neighborhood park	68.58	poor	26.24672	naturally_occurring	more than 18.29 m	60.96 to 76.2 cm	Austin	NA	NA	NA	NA	NA	NA	NA	NA	NA	NA	NA	NA
125	Escarpment live oak	Quercus fusiformis	Austin	Texas	-97.73682105	30.27311879	1201 Red River St	Waterloo neighborhood park	48.26	poor	59.05512	naturally_occurring	more than 18.29 m	45.72 to 60.96 cm	Austin	NA	NA	NA	NA	NA	NA	NA	NA	NA	NA	NA	NA
127	Escarpment live oak	Quercus fusiformis	Austin	Texas	-97.73677568	30.27306578	1201 Red River St	Waterloo neighborhood park	83.82	poor	114.8294	naturally_occurring	more than 18.29 m	more than 76.2 cm	Austin	NA	NA	NA	NA	NA	NA	NA	NA	NA	NA	NA	NA
144	Escarpment live oak	Quercus fusiformis	Austin	Texas	-97.7365333	30.27302805	1201 Red River St	Waterloo neighborhood park	91.44	fair	104.98688	naturally_occurring	more than 18.29 m	more than 76.2 cm	Austin	NA	NA	NA	NA	NA	NA	NA	NA	NA	NA	NA	NA
148	Escarpment live oak	Quercus fusiformis	Austin	Texas	-97.73645845	30.27290503	1201 Red River St	Waterloo neighborhood park	73.66	good	114.8294	naturally_occurring	more than 18.29 m	60.96 to 76.2 cm	Austin	NA	NA	NA	NA	NA	NA	NA	NA	NA	NA	NA	NA
175	Escarpment live oak	Quercus fusiformis	Austin	Texas	-97.73614442	30.27285182	1201 Red River St	Waterloo neighborhood park	78.74	fair	114.8294	naturally_occurring	more than 18.29 m	more than 76.2 cm	Austin	NA	NA	NA	NA	NA	NA	NA	NA	NA	NA	NA	NA
185	Pecan	Carya illinoinensis	Austin	Texas	-97.74530495	30.27242725	900 Guadalupe St	Wooldridge square	60.96	fair	141.07612	naturally_occurring	more than 18.29 m	45.72 to 60.96 cm	Austin	NA	NA	NA	NA	NA	NA	NA	NA	NA	NA	NA	NA
188	Pecan	Carya illinoinensis	Austin	Texas	-97.74534398	30.27265455	900 Guadalupe St	Wooldridge square	63.5	fair	137.79528	naturally_occurring	more than 18.29 m	60.96 to 76.2 cm	Austin	NA	NA	NA	NA	NA	NA	NA	NA	NA	NA	NA	NA
189	Pecan	Carya illinoinensis	Austin	Texas	-97.74519405	30.27257318	900 Guadalupe St	Wooldridge square	83.82	fair	121.39108	naturally_occurring	more than 18.29 m	more than 76.2 cm	Austin	NA	NA	NA	NA	NA	NA	NA	NA	NA	NA	NA	NA
194	Pecan	Carya illinoinensis	Austin	Texas	-97.74565116	30.27281227	900 Guadalupe St	Wooldridge square	76.2	fair	137.79528	naturally_occurring	more than 18.29 m	60.96 to 76.2 cm	Austin	NA	NA	NA	NA	NA	NA	NA	NA	NA	NA	NA	NA
195	Pecan	Carya illinoinensis	Austin	Texas	-97.74577012	30.27283741	900 Guadalupe St	Wooldridge square	53.34	fair	147.6378	naturally_occurring	more than 18.29 m	45.72 to 60.96 cm	Austin	NA	NA	NA	NA	NA	NA	NA	NA	NA	NA	NA	NA
199	Post oak	Quercus stellata	Austin	Texas	-97.74564991	30.27220111	900 Guadalupe St	Wooldridge square	63.5	fair	26.24672	naturally_occurring	more than 18.29 m	60.96 to 76.2 cm	Austin	NA	NA	NA	NA	NA	NA	NA	NA	NA	NA	NA	NA
200	Post oak	Quercus stellata	Austin	Texas	-97.74577853	30.27246317	900 Guadalupe St	Wooldridge square	71.12	fair	124.67192	naturally_occurring	more than 18.29 m	60.96 to 76.2 cm	Austin	NA	NA	NA	NA	NA	NA	NA	NA	NA	NA	NA	NA
201	Cedar elm	Ulmus crassifolia	Austin	Texas	-97.74584015	30.27259138	900 Guadalupe St	Wooldridge square	48.26	poor	118.11024	naturally_occurring	more than 18.29 m	45.72 to 60.96 cm	Austin	NA	NA	NA	NA	NA	NA	NA	NA	NA	NA	NA	NA
202	Post oak	Quercus stellata	Austin	Texas	-97.74590501	30.27268239	900 Guadalupe St	Wooldridge square	91.44	fair	26.24672	naturally_occurring	more than 18.29 m	more than 76.2 cm	Austin	NA	NA	NA	NA	NA	NA	NA	NA	NA	NA	NA	NA
204	Cedar elm	Ulmus crassifolia	Austin	Texas	-97.74613489	30.2722192	900 Guadalupe St	Wooldridge square	50.8	fair	118.11024	naturally_occurring	more than 18.29 m	45.72 to 60.96 cm	Austin	NA	NA	NA	NA	NA	NA	NA	NA	NA	NA	NA	NA
205	Cedar elm	Ulmus crassifolia	Austin	Texas	-97.74600664	30.27221224	900 Guadalupe St	Wooldridge square	66.04	fair	147.6378	naturally_occurring	more than 18.29 m	60.96 to 76.2 cm	Austin	NA	NA	NA	NA	NA	NA	NA	NA	NA	NA	NA	NA
206	Pecan	Carya illinoinensis	Austin	Texas	-97.74584463	30.27219164	900 Guadalupe St	Wooldridge square	50.8	fair	114.8294	naturally_occurring	more than 18.29 m	45.72 to 60.96 cm	Austin	NA	NA	NA	NA	NA	NA	NA	NA	NA	NA	NA	NA
211	Pecan	Carya illinoinensis	Austin	Texas	-97.74546978	30.2720343	900 Guadalupe St	Wooldridge square	58.42	poor	147.6378	naturally_occurring	more than 18.29 m	45.72 to 60.96 cm	Austin	NA	NA	NA	NA	NA	NA	NA	NA	NA	NA	NA	NA
212	Cedar elm	Ulmus crassifolia	Austin	Texas	-97.74547882	30.2721732	900 Guadalupe St	Wooldridge square	71.12	fair	157.48032	naturally_occurring	more than 18.29 m	60.96 to 76.2 cm	Austin	NA	NA	NA	NA	NA	NA	NA	NA	NA	NA	NA	NA
213	Pecan	Carya illinoinensis	Austin	Texas	-97.74533196	30.27216217	900 Guadalupe St	Wooldridge square	66.04	fair	118.11024	naturally_occurring	more than 18.29 m	60.96 to 76.2 cm	Austin	NA	NA	NA	NA	NA	NA	NA	NA	NA	NA	NA	NA
252	Pecan	Carya illinoinensis	Austin	Texas	-97.73534668	30.27558886	1401 Trinity St	Waterloo neighborhood park	53.34	poor	180.4462	naturally_occurring	more than 18.29 m	45.72 to 60.96 cm	Austin	NA	NA	NA	NA	NA	NA	NA	NA	NA	NA	NA	NA
254	Pecan	Carya illinoinensis	Austin	Texas	-97.7353573	30.27549035	1401 Trinity St	Waterloo neighborhood park	60.96	good	196.8504	naturally_occurring	more than 18.29 m	45.72 to 60.96 cm	Austin	NA	NA	NA	NA	NA	NA	NA	NA	NA	NA	NA	NA
257	Pecan	Carya illinoinensis	Austin	Texas	-97.7353398	30.27540461	1401 Trinity St	Waterloo neighborhood park	63.5	good	164.042	naturally_occurring	more than 18.29 m	60.96 to 76.2 cm	Austin	NA	NA	NA	NA	NA	NA	NA	NA	NA	NA	NA	NA
261	Southern live oak	Quercus virginiana	Austin	Texas	-97.73508747	30.27543797	1401 Trinity St	Waterloo neighborhood park	58.42	fair	114.8294	naturally_occurring	more than 18.29 m	45.72 to 60.96 cm	Austin	NA	NA	NA	NA	NA	NA	NA	NA	NA	NA	NA	NA
277	Pecan	Carya illinoinensis	Austin	Texas	-97.73538811	30.27499341	1401 Trinity St	Waterloo neighborhood park	48.26	good	164.042	naturally_occurring	more than 18.29 m	45.72 to 60.96 cm	Austin	NA	NA	NA	NA	NA	NA	NA	NA	NA	NA	NA	NA
283	American elm	Ulmus americana	Austin	Texas	-97.73528529	30.27483003	1401 Trinity St	Waterloo neighborhood park	53.34	fair	131.2336	naturally_occurring	more than 18.29 m	45.72 to 60.96 cm	Austin	NA	NA	NA	NA	NA	NA	NA	NA	NA	NA	NA	NA
318	Southern live oak	Quercus virginiana	Austin	Texas	-97.73520745	30.2739058	1401 Trinity St	Waterloo neighborhood park	50.8	poor	91.86352	naturally_occurring	more than 18.29 m	45.72 to 60.96 cm	Austin	NA	NA	NA	NA	NA	NA	NA	NA	NA	NA	NA	NA
320	Southern live oak	Quercus virginiana	Austin	Texas	-97.73523805	30.27373161	1401 Trinity St	Waterloo neighborhood park	48.26	good	82.021	naturally_occurring	more than 18.29 m	45.72 to 60.96 cm	Austin	NA	NA	NA	NA	NA	NA	NA	NA	NA	NA	NA	NA
323	Pecan	Carya illinoinensis	Austin	Texas	-97.73532152	30.27354412	1401 Trinity St	Waterloo neighborhood park	50.8	poor	65.6168	naturally_occurring	more than 18.29 m	45.72 to 60.96 cm	Austin	NA	NA	NA	NA	NA	NA	NA	NA	NA	NA	NA	NA
324	Pecan	Carya illinoinensis	Austin	Texas	-97.73529776	30.27351573	1401 Trinity St	Waterloo neighborhood park	53.34	good	154.19948	naturally_occurring	more than 18.29 m	45.72 to 60.96 cm	Austin	NA	NA	NA	NA	NA	NA	NA	NA	NA	NA	NA	NA
327	Pecan	Carya illinoinensis	Austin	Texas	-97.73517187	30.27327491	1401 Trinity St	Waterloo neighborhood park	53.34	fair	147.6378	naturally_occurring	more than 18.29 m	45.72 to 60.96 cm	Austin	NA	NA	NA	NA	NA	NA	NA	NA	NA	NA	NA	NA
328	Pecan	Carya illinoinensis	Austin	Texas	-97.7352119	30.27330764	1401 Trinity St	Waterloo neighborhood park	55.88	poor	154.19948	naturally_occurring	more than 18.29 m	45.72 to 60.96 cm	Austin	NA	NA	NA	NA	NA	NA	NA	NA	NA	NA	NA	NA
330	Southern live oak	Quercus virginiana	Austin	Texas	-97.7351452	30.27347511	1401 Trinity St	Waterloo neighborhood park	58.42	fair	114.8294	naturally_occurring	more than 18.29 m	45.72 to 60.96 cm	Austin	NA	NA	NA	NA	NA	NA	NA	NA	NA	NA	NA	NA
331	Southern live oak	Quercus virginiana	Austin	Texas	-97.7351152	30.27339103	1401 Trinity St	Waterloo neighborhood park	50.8	good	114.8294	naturally_occurring	more than 18.29 m	45.72 to 60.96 cm	Austin	NA	NA	NA	NA	NA	NA	NA	NA	NA	NA	NA	NA
338	Cedar elm	Ulmus crassifolia	Austin	Texas	-97.73528311	30.27321869	1401 Trinity St	Waterloo neighborhood park	55.88	good	131.2336	naturally_occurring	more than 18.29 m	45.72 to 60.96 cm	Austin	NA	NA	NA	NA	NA	NA	NA	NA	NA	NA	NA	NA
341	Escarpment live oak	Quercus fusiformis	Austin	Texas	-97.73542953	30.27316329	1401 Trinity St	Waterloo neighborhood park	96.52	fair	147.6378	naturally_occurring	more than 18.29 m	more than 76.2 cm	Austin	NA	NA	NA	NA	NA	NA	NA	NA	NA	NA	NA	NA
343	Escarpment live oak	Quercus fusiformis	Austin	Texas	-97.73539736	30.27300084	1401 Trinity St	Waterloo neighborhood park	93.98	fair	124.67192	naturally_occurring	more than 18.29 m	more than 76.2 cm	Austin	NA	NA	NA	NA	NA	NA	NA	NA	NA	NA	NA	NA
366	Southern live oak	Quercus virginiana	Austin	Texas	-97.73567221	30.27318916	1401 Trinity St	Waterloo neighborhood park	55.88	fair	26.24672	naturally_occurring	more than 18.29 m	45.72 to 60.96 cm	Austin	NA	NA	NA	NA	NA	NA	NA	NA	NA	NA	NA	NA
396	Pecan	Carya illinoinensis	Austin	Texas	-97.73556263	30.27361965	1401 Trinity St	Waterloo neighborhood park	68.58	good	26.24672	naturally_occurring	more than 18.29 m	60.96 to 76.2 cm	Austin	NA	NA	NA	NA	NA	NA	NA	NA	NA	NA	NA	NA
409	American elm	Ulmus americana	Austin	Texas	-97.73595879	30.27332307	1401 Trinity St	Waterloo neighborhood park	83.82	poor	26.24672	naturally_occurring	more than 18.29 m	more than 76.2 cm	Austin	NA	NA	NA	NA	NA	NA	NA	NA	NA	NA	NA	NA
410	Pecan	Carya illinoinensis	Austin	Texas	-97.73597932	30.27335839	1201 Red River St	Waterloo neighborhood park	58.42	good	26.24672	naturally_occurring	more than 18.29 m	45.72 to 60.96 cm	Austin	NA	NA	NA	NA	NA	NA	NA	NA	NA	NA	NA	NA
412	Pecan	Carya illinoinensis	Austin	Texas	-97.73610874	30.27359656	1201 Red River St	Waterloo neighborhood park	58.42	fair	26.24672	naturally_occurring	more than 18.29 m	45.72 to 60.96 cm	Austin	NA	NA	NA	NA	NA	NA	NA	NA	NA	NA	NA	NA
414	Southern live oak	Quercus virginiana	Austin	Texas	-97.7360886	30.27381426	1201 Red River St	Waterloo neighborhood park	53.34	good	114.8294	naturally_occurring	more than 18.29 m	45.72 to 60.96 cm	Austin	NA	NA	NA	NA	NA	NA	NA	NA	NA	NA	NA	NA
416	Pecan	Carya illinoinensis	Austin	Texas	-97.73610533	30.27400762	1201 Red River St	Waterloo neighborhood park	48.26	fair	26.24672	naturally_occurring	more than 18.29 m	45.72 to 60.96 cm	Austin	NA	NA	NA	NA	NA	NA	NA	NA	NA	NA	NA	NA
420	Southern live oak	Quercus virginiana	Austin	Texas	-97.73593133	30.27429501	1201 Red River St	Waterloo neighborhood park	48.26	good	98.4252	naturally_occurring	more than 18.29 m	45.72 to 60.96 cm	Austin	NA	NA	NA	NA	NA	NA	NA	NA	NA	NA	NA	NA
442	American elm	Ulmus americana	Austin	Texas	-97.73578093	30.27449259	1201 Red River St	Waterloo neighborhood park	50.8	good	131.2336	naturally_occurring	more than 18.29 m	45.72 to 60.96 cm	Austin	NA	NA	NA	NA	NA	NA	NA	NA	NA	NA	NA	NA
447	Escarpment live oak	Quercus fusiformis	Austin	Texas	-97.73563812	30.27439677	1401 Trinity St	Waterloo neighborhood park	96.52	fair	114.8294	naturally_occurring	more than 18.29 m	more than 76.2 cm	Austin	NA	NA	NA	NA	NA	NA	NA	NA	NA	NA	NA	NA
460	Escarpment live oak	Quercus fusiformis	Austin	Texas	-97.73642414	30.27400705	1201 Red River St	Waterloo neighborhood park	99.06	poor	154.19948	naturally_occurring	more than 18.29 m	more than 76.2 cm	Austin	NA	NA	NA	NA	NA	NA	NA	NA	NA	NA	NA	NA
461	Escarpment live oak	Quercus fusiformis	Austin	Texas	-97.73638196	30.27411309	1201 Red River St	Waterloo neighborhood park	111.76	good	164.042	naturally_occurring	more than 18.29 m	more than 76.2 cm	Austin	NA	NA	NA	NA	NA	NA	NA	NA	NA	NA	NA	NA
565	Pecan	Carya illinoinensis	Austin	Texas	-97.73732201	30.26326656	2000 N Ih 35 Sb	Sir swante palm neighborhood park	81.28	fair	121.39108	naturally_occurring	more than 18.29 m	more than 76.2 cm	Austin	NA	NA	NA	NA	NA	NA	NA	NA	NA	NA	NA	NA
575	American elm	Ulmus americana	Austin	Texas	-97.73766665	30.26304123	2000 N Ih 35 Sb	Sir swante palm neighborhood park	71.12	good	137.79528	naturally_occurring	more than 18.29 m	60.96 to 76.2 cm	Austin	NA	NA	NA	NA	NA	NA	NA	NA	NA	NA	NA	NA
595	Pecan	Carya illinoinensis	Austin	Texas	-97.73813395	30.26289104	600 E 2 St	Sir swante palm neighborhood park	63.5	good	114.8294	naturally_occurring	more than 18.29 m	60.96 to 76.2 cm	Austin	NA	NA	NA	NA	NA	NA	NA	NA	NA	NA	NA	NA
604	American elm	Ulmus americana	Austin	Texas	-97.73834118	30.2628106	600 E 2 St	Sir swante palm neighborhood park	58.42	good	114.8294	naturally_occurring	more than 18.29 m	45.72 to 60.96 cm	Austin	NA	NA	NA	NA	NA	NA	NA	NA	NA	NA	NA	NA
607	Pecan	Carya illinoinensis	Austin	Texas	-97.73827743	30.26263492	2000 N Ih 35 Sb	Sir swante palm neighborhood park	60.96	good	104.98688	naturally_occurring	more than 18.29 m	45.72 to 60.96 cm	Austin	NA	NA	NA	NA	NA	NA	NA	NA	NA	NA	NA	NA
610	Pecan	Carya illinoinensis	Austin	Texas	-97.73816508	30.26263721	2000 N Ih 35 Sb	Sir swante palm neighborhood park	48.26	fair	104.98688	naturally_occurring	more than 18.29 m	45.72 to 60.96 cm	Austin	NA	NA	NA	NA	NA	NA	NA	NA	NA	NA	NA	NA
623	Durand oak	Quercus durandii	Austin	Texas	-97.73711079	30.26311859	109 Sabine St	Sir swante palm neighborhood park	137.16	good	121.39108	no_info	more than 18.29 m	more than 76.2 cm	Austin	NA	NA	NA	NA	NA	NA	NA	NA	NA	NA	NA	NA
624	Cedar elm	Ulmus crassifolia	Austin	Texas	-97.7371132	30.26309737	109 Sabine St	Sir swante palm neighborhood park	48.26	fair	118.11024	naturally_occurring	more than 18.29 m	45.72 to 60.96 cm	Austin	NA	NA	NA	NA	NA	NA	NA	NA	NA	NA	NA	NA
628	Cedar elm	Ulmus crassifolia	Austin	Texas	-97.73703002	30.26319378	109 Sabine St	Sir swante palm neighborhood park	48.26	fair	104.98688	naturally_occurring	more than 18.29 m	45.72 to 60.96 cm	Austin	NA	NA	NA	NA	NA	NA	NA	NA	NA	NA	NA	NA
632	Durand oak	Quercus durandii	Austin	Texas	-97.73705572	30.26244148	2000 N Ih 35 Sb	Sir swante palm neighborhood park	127	fair	121.39108	no_info	more than 18.29 m	more than 76.2 cm	Austin	NA	NA	NA	NA	NA	NA	NA	NA	NA	NA	NA	NA
633	Durand oak	Quercus durandii	Austin	Texas	-97.73720948	30.26255689	109 Sabine St	Sir swante palm neighborhood park	71.12	poor	121.39108	no_info	more than 18.29 m	60.96 to 76.2 cm	Austin	NA	NA	NA	NA	NA	NA	NA	NA	NA	NA	NA	NA
634	Durand oak	Quercus durandii	Austin	Texas	-97.7373287	30.26256783	2000 N Ih 35 Sb	Sir swante palm neighborhood park	91.44	good	127.95276	no_info	more than 18.29 m	more than 76.2 cm	Austin	NA	NA	NA	NA	NA	NA	NA	NA	NA	NA	NA	NA
635	Durand oak	Quercus durandii	Austin	Texas	-97.7375084	30.26265094	2000 N Ih 35 Sb	Sir swante palm neighborhood park	68.58	fair	118.11024	no_info	more than 18.29 m	60.96 to 76.2 cm	Austin	NA	NA	NA	NA	NA	NA	NA	NA	NA	NA	NA	NA
636	Pecan	Carya illinoinensis	Austin	Texas	-97.73751	30.2625717	2000 N Ih 35 Sb	Sir swante palm neighborhood park	48.26	good	137.79528	naturally_occurring	more than 18.29 m	45.72 to 60.96 cm	Austin	NA	NA	NA	NA	NA	NA	NA	NA	NA	NA	NA	NA
637	Pecan	Carya illinoinensis	Austin	Texas	-97.73763213	30.26265895	600 E 2 St	Sir swante palm neighborhood park	124.46	poor	124.67192	naturally_occurring	more than 18.29 m	more than 76.2 cm	Austin	NA	NA	NA	NA	NA	NA	NA	NA	NA	NA	NA	NA
639	Pecan	Carya illinoinensis	Austin	Texas	-97.7366049	30.2622413	2000 N Ih 35 Sb	Sir swante palm neighborhood park	71.12	good	114.8294	naturally_occurring	more than 18.29 m	60.96 to 76.2 cm	Austin	NA	NA	NA	NA	NA	NA	NA	NA	NA	NA	NA	NA
642	Pecan	Carya illinoinensis	Austin	Texas	-97.73645877	30.2626559	109 Sabine St	Sir swante palm neighborhood park	96.52	good	147.6378	naturally_occurring	more than 18.29 m	more than 76.2 cm	Austin	NA	NA	NA	NA	NA	NA	NA	NA	NA	NA	NA	NA
643	Pecan	Carya illinoinensis	Austin	Texas	-97.73650256	30.26276988	109 Sabine St	Sir swante palm neighborhood park	86.36	poor	114.8294	naturally_occurring	more than 18.29 m	more than 76.2 cm	Austin	NA	NA	NA	NA	NA	NA	NA	NA	NA	NA	NA	NA
644	Southern live oak	Quercus virginiana	Austin	Texas	-97.73636002	30.26297392	109 Sabine St	Sir swante palm neighborhood park	50.8	good	95.14436	naturally_occurring	more than 18.29 m	45.72 to 60.96 cm	Austin	NA	NA	NA	NA	NA	NA	NA	NA	NA	NA	NA	NA
645	Pecan	Carya illinoinensis	Austin	Texas	-97.73657567	30.26312244	109 Sabine St	Sir swante palm neighborhood park	63.5	poor	82.021	naturally_occurring	more than 18.29 m	60.96 to 76.2 cm	Austin	NA	NA	NA	NA	NA	NA	NA	NA	NA	NA	NA	NA
646	Pecan	Carya illinoinensis	Austin	Texas	-97.73661019	30.26313198	109 Sabine St	Sir swante palm neighborhood park	66.04	poor	111.54856	naturally_occurring	more than 18.29 m	60.96 to 76.2 cm	Austin	NA	NA	NA	NA	NA	NA	NA	NA	NA	NA	NA	NA
870	Southern live oak	Quercus virginiana	Austin	Texas	-97.7458058	30.26984985	300 W 7th St	NA	27.94	fair	82.021	naturally_occurring	more than 18.29 m	15.24 to 30.48 cm	Austin	NA	NA	NA	NA	NA	NA	NA	NA	NA	NA	NA	NA
871	Southern live oak	Quercus virginiana	Austin	Texas	-97.74572361	30.26981317	300 W 7th St	NA	27.94	fair	82.021	naturally_occurring	more than 18.29 m	15.24 to 30.48 cm	Austin	NA	NA	NA	NA	NA	NA	NA	NA	NA	NA	NA	NA
872	Southern live oak	Quercus virginiana	Austin	Texas	-97.74561819	30.26977938	300 W 7th St	NA	22.86	fair	82.021	naturally_occurring	more than 18.29 m	15.24 to 30.48 cm	Austin	NA	NA	NA	NA	NA	NA	NA	NA	NA	NA	NA	NA
873	Southern live oak	Quercus virginiana	Austin	Texas	-97.74551925	30.26975366	300 W 7th St	NA	25.4	fair	82.021	naturally_occurring	more than 18.29 m	15.24 to 30.48 cm	Austin	NA	NA	NA	NA	NA	NA	NA	NA	NA	NA	NA	NA
874	Southern live oak	Quercus virginiana	Austin	Texas	-97.74544116	30.26972962	300 W 7th St	NA	22.86	fair	82.021	naturally_occurring	more than 18.29 m	15.24 to 30.48 cm	Austin	NA	NA	NA	NA	NA	NA	NA	NA	NA	NA	NA	NA
878	Sugarberry	Celtis laevigata	Austin	Texas	-97.73884514	30.26789154	400 E 7th St	NA	40.64	poor	82.021	naturally_occurring	more than 18.29 m	30.48 to 45.72 cm	Austin	NA	NA	NA	NA	NA	NA	NA	NA	NA	NA	NA	NA
879	Sugarberry	Celtis laevigata	Austin	Texas	-97.73879234	30.26787613	400 E 7th St	NA	17.78	poor	26.24672	naturally_occurring	more than 18.29 m	15.24 to 30.48 cm	Austin	NA	NA	NA	NA	NA	NA	NA	NA	NA	NA	NA	NA
880	Southern live oak	Quercus virginiana	Austin	Texas	-97.74547466	30.26991446	300 W 7th St	NA	27.94	fair	52.49344	naturally_occurring	more than 18.29 m	15.24 to 30.48 cm	Austin	NA	NA	NA	NA	NA	NA	NA	NA	NA	NA	NA	NA
881	Southern live oak	Quercus virginiana	Austin	Texas	-97.74541119	30.26990816	300 W 7th St	NA	25.4	fair	75.45932	naturally_occurring	more than 18.29 m	15.24 to 30.48 cm	Austin	NA	NA	NA	NA	NA	NA	NA	NA	NA	NA	NA	NA
882	Southern live oak	Quercus virginiana	Austin	Texas	-97.74535432	30.2698938	300 W 7th St	NA	33.02	fair	82.021	naturally_occurring	more than 18.29 m	30.48 to 45.72 cm	Austin	NA	NA	NA	NA	NA	NA	NA	NA	NA	NA	NA	NA
883	Southern live oak	Quercus virginiana	Austin	Texas	-97.74530319	30.26987355	300 W 7th St	NA	20.32	fair	55.77428	naturally_occurring	more than 18.29 m	15.24 to 30.48 cm	Austin	NA	NA	NA	NA	NA	NA	NA	NA	NA	NA	NA	NA
884	Southern live oak	Quercus virginiana	Austin	Texas	-97.74523423	30.26985712	300 W 7th St	NA	22.86	fair	62.33596	naturally_occurring	more than 18.29 m	15.24 to 30.48 cm	Austin	NA	NA	NA	NA	NA	NA	NA	NA	NA	NA	NA	NA
885	Southern live oak	Quercus virginiana	Austin	Texas	-97.74517697	30.26984678	300 W 7th St	NA	22.86	fair	55.77428	naturally_occurring	more than 18.29 m	15.24 to 30.48 cm	Austin	NA	NA	NA	NA	NA	NA	NA	NA	NA	NA	NA	NA
886	Southern live oak	Quercus virginiana	Austin	Texas	-97.74511521	30.26983438	300 W 7th St	NA	33.02	fair	82.021	naturally_occurring	more than 18.29 m	30.48 to 45.72 cm	Austin	NA	NA	NA	NA	NA	NA	NA	NA	NA	NA	NA	NA
887	Southern live oak	Quercus virginiana	Austin	Texas	-97.74506338	30.26982409	300 W 7th St	NA	33.02	fair	88.58268	naturally_occurring	more than 18.29 m	30.48 to 45.72 cm	Austin	NA	NA	NA	NA	NA	NA	NA	NA	NA	NA	NA	NA
888	Shumard oak	Quercus shumardii	Austin	Texas	-97.74225507	30.26900705	100 E 7th St	NA	58.42	fair	88.58268	naturally_occurring	more than 18.29 m	45.72 to 60.96 cm	Austin	NA	NA	NA	NA	NA	NA	NA	NA	NA	NA	NA	NA
889	Southern live oak	Quercus virginiana	Austin	Texas	-97.74066542	30.26858882	200 E 7th St	NA	20.32	fair	65.6168	naturally_occurring	more than 18.29 m	15.24 to 30.48 cm	Austin	NA	NA	NA	NA	NA	NA	NA	NA	NA	NA	NA	NA
890	Southern live oak	Quercus virginiana	Austin	Texas	-97.74052939	30.26854662	200 E 7th St	NA	12.7	fair	49.2126	naturally_occurring	more than 18.29 m	0 to 15.24 cm	Austin	NA	NA	NA	NA	NA	NA	NA	NA	NA	NA	NA	NA
891	Southern live oak	Quercus virginiana	Austin	Texas	-97.7404227	30.26850135	200 E 7th St	NA	22.86	good	72.17848	naturally_occurring	more than 18.29 m	15.24 to 30.48 cm	Austin	NA	NA	NA	NA	NA	NA	NA	NA	NA	NA	NA	NA
892	Southern live oak	Quercus virginiana	Austin	Texas	-97.74033633	30.26847316	200 E 7th St	NA	20.32	good	65.6168	naturally_occurring	more than 18.29 m	15.24 to 30.48 cm	Austin	NA	NA	NA	NA	NA	NA	NA	NA	NA	NA	NA	NA
893	Southern live oak	Quercus virginiana	Austin	Texas	-97.74024725	30.2684572	200 E 7th St	NA	20.32	good	72.17848	naturally_occurring	more than 18.29 m	15.24 to 30.48 cm	Austin	NA	NA	NA	NA	NA	NA	NA	NA	NA	NA	NA	NA
894	Chinese elm	Ulmus parvifolia	Austin	Texas	-97.73772391	30.26774687	500 E 7th St	NA	17.78	fair	75.45932	introduced	more than 18.29 m	15.24 to 30.48 cm	Austin	NA	NA	NA	NA	NA	NA	NA	NA	NA	NA	NA	NA
895	Chinese elm	Ulmus parvifolia	Austin	Texas	-97.73744955	30.2676656	500 E 7th St	NA	15.24	fair	59.05512	introduced	more than 18.29 m	0 to 15.24 cm	Austin	NA	NA	NA	NA	NA	NA	NA	NA	NA	NA	NA	NA
896	Chinese elm	Ulmus parvifolia	Austin	Texas	-97.73738445	30.26764593	500 E 7th St	NA	15.24	fair	52.49344	introduced	more than 18.29 m	0 to 15.24 cm	Austin	NA	NA	NA	NA	NA	NA	NA	NA	NA	NA	NA	NA
897	Stump	NA	Austin	Texas	-97.73666544	30.2674779	700 Red River St	NA	20.32	NA	16.4042	no_info	13.71 to 18.29 m	15.24 to 30.48 cm	Austin	NA	NA	NA	NA	NA	NA	NA	NA	NA	NA	NA	NA
898	Stump	NA	Austin	Texas	-97.73660592	30.26746444	600 E 7th St	NA	20.32	NA	16.4042	no_info	13.71 to 18.29 m	15.24 to 30.48 cm	Austin	NA	NA	NA	NA	NA	NA	NA	NA	NA	NA	NA	NA
899	Stump	NA	Austin	Texas	-97.73655391	30.26745041	600 E 7th St	NA	20.32	NA	16.4042	no_info	13.71 to 18.29 m	15.24 to 30.48 cm	Austin	NA	NA	NA	NA	NA	NA	NA	NA	NA	NA	NA	NA
900	Stump	NA	Austin	Texas	-97.73651296	30.26743701	600 E 7th St	NA	20.32	NA	16.4042	no_info	13.71 to 18.29 m	15.24 to 30.48 cm	Austin	NA	NA	NA	NA	NA	NA	NA	NA	NA	NA	NA	NA
942	Chinese elm	Ulmus parvifolia	Austin	Texas	-97.74971664	30.26887917	600 W 5th St	NA	10.16	good	26.24672	introduced	more than 18.29 m	0 to 15.24 cm	Austin	NA	NA	NA	NA	NA	NA	NA	NA	NA	NA	NA	NA
1055	small vacant planting site	NA	Austin	Texas	-97.74363771	30.28211172	512 W Martin Luther King Jr Blvd	NA	0	NA	0	no_info	NA	NA	Austin	NA	NA	NA	NA	NA	NA	NA	NA	NA	NA	NA	NA
1056	small vacant planting site	NA	Austin	Texas	-97.74315115	30.28197821	500 W Martin Luther King Jr Blvd	NA	0	NA	0	no_info	NA	NA	Austin	NA	NA	NA	NA	NA	NA	NA	NA	NA	NA	NA	NA
1057	small vacant planting site	NA	Austin	Texas	-97.74306098	30.28195155	500 W Martin Luther King Jr Blvd	NA	0	NA	0	no_info	NA	NA	Austin	NA	NA	NA	NA	NA	NA	NA	NA	NA	NA	NA	NA
1058	small vacant planting site	NA	Austin	Texas	-97.7429982	30.28193328	500 W Martin Luther King Jr Blvd	NA	0	NA	0	no_info	NA	NA	Austin	NA	NA	NA	NA	NA	NA	NA	NA	NA	NA	NA	NA
1059	small vacant planting site	NA	Austin	Texas	-97.7429185	30.28191069	500 W Martin Luther King Jr Blvd	NA	0	NA	0	no_info	NA	NA	Austin	NA	NA	NA	NA	NA	NA	NA	NA	NA	NA	NA	NA
1060	small vacant planting site	NA	Austin	Texas	-97.74246194	30.28177362	400 W Martin Luther King Jr Blvd	NA	0	NA	0	no_info	NA	NA	Austin	NA	NA	NA	NA	NA	NA	NA	NA	NA	NA	NA	NA
1061	small vacant planting site	NA	Austin	Texas	-97.74237825	30.28175257	400 W Martin Luther King Jr Blvd	NA	0	NA	0	no_info	NA	NA	Austin	NA	NA	NA	NA	NA	NA	NA	NA	NA	NA	NA	NA
1070	small vacant planting site	NA	Austin	Texas	-97.73836278	30.28060862	100 W Martin Luther King Jr Blvd	NA	0	NA	0	no_info	NA	NA	Austin	NA	NA	NA	NA	NA	NA	NA	NA	NA	NA	NA	NA
1071	small vacant planting site	NA	Austin	Texas	-97.73846202	30.28063077	100 W Martin Luther King Jr Blvd	NA	0	NA	0	no_info	NA	NA	Austin	NA	NA	NA	NA	NA	NA	NA	NA	NA	NA	NA	NA
1072	small vacant planting site	NA	Austin	Texas	-97.7385322	30.28065017	100 W Martin Luther King Jr Blvd	NA	0	NA	0	no_info	NA	NA	Austin	NA	NA	NA	NA	NA	NA	NA	NA	NA	NA	NA	NA
1073	small vacant planting site	NA	Austin	Texas	-97.73862472	30.28067914	100 W Martin Luther King Jr Blvd	NA	0	NA	0	no_info	NA	NA	Austin	NA	NA	NA	NA	NA	NA	NA	NA	NA	NA	NA	NA
1074	small vacant planting site	NA	Austin	Texas	-97.73869409	30.28069961	100 W Martin Luther King Jr Blvd	NA	0	NA	0	no_info	NA	NA	Austin	NA	NA	NA	NA	NA	NA	NA	NA	NA	NA	NA	NA
1075	small vacant planting site	NA	Austin	Texas	-97.73874507	30.28070902	100 W Martin Luther King Jr Blvd	NA	0	NA	0	no_info	NA	NA	Austin	NA	NA	NA	NA	NA	NA	NA	NA	NA	NA	NA	NA
1076	small vacant planting site	NA	Austin	Texas	-97.73883737	30.28072978	100 W Martin Luther King Jr Blvd	NA	0	NA	0	no_info	NA	NA	Austin	NA	NA	NA	NA	NA	NA	NA	NA	NA	NA	NA	NA
1077	small vacant planting site	NA	Austin	Texas	-97.73891038	30.28075395	100 W Martin Luther King Jr Blvd	NA	0	NA	0	no_info	NA	NA	Austin	NA	NA	NA	NA	NA	NA	NA	NA	NA	NA	NA	NA
1078	small vacant planting site	NA	Austin	Texas	-97.7389643	30.28077167	100 W Martin Luther King Jr Blvd	NA	0	NA	0	no_info	NA	NA	Austin	NA	NA	NA	NA	NA	NA	NA	NA	NA	NA	NA	NA
1079	small vacant planting site	NA	Austin	Texas	-97.73904295	30.28078759	100 W Martin Luther King Jr Blvd	NA	0	NA	0	no_info	NA	NA	Austin	NA	NA	NA	NA	NA	NA	NA	NA	NA	NA	NA	NA
1080	small vacant planting site	NA	Austin	Texas	-97.73915872	30.28083335	100 W Martin Luther King Jr Blvd	NA	0	NA	0	no_info	NA	NA	Austin	NA	NA	NA	NA	NA	NA	NA	NA	NA	NA	NA	NA
1081	small vacant planting site	NA	Austin	Texas	-97.73921728	30.28084449	100 W Martin Luther King Jr Blvd	NA	0	NA	0	no_info	NA	NA	Austin	NA	NA	NA	NA	NA	NA	NA	NA	NA	NA	NA	NA
1082	small vacant planting site	NA	Austin	Texas	-97.73929671	30.28086748	100 W Martin Luther King Jr Blvd	NA	0	NA	0	no_info	NA	NA	Austin	NA	NA	NA	NA	NA	NA	NA	NA	NA	NA	NA	NA
1083	small vacant planting site	NA	Austin	Texas	-97.73939467	30.28090264	1800 Colorado St	NA	0	NA	0	no_info	NA	NA	Austin	NA	NA	NA	NA	NA	NA	NA	NA	NA	NA	NA	NA
1106	medium vacant planting site	NA	Austin	Texas	-97.7481064	30.26963893	500 W 6th St	NA	0	NA	0	no_info	NA	NA	Austin	NA	NA	NA	NA	NA	NA	NA	NA	NA	NA	NA	NA
1107	medium vacant planting site	NA	Austin	Texas	-97.74824017	30.26967667	500 W 6th St	NA	0	NA	0	no_info	NA	NA	Austin	NA	NA	NA	NA	NA	NA	NA	NA	NA	NA	NA	NA
1147	Shumard oak	Quercus shumardii	Austin	Texas	-97.73892074	30.27156691	1000 San Jacinto Blvd	NA	53.34	poor	114.8294	naturally_occurring	more than 18.29 m	45.72 to 60.96 cm	Austin	NA	NA	NA	NA	NA	NA	NA	NA	NA	NA	NA	NA
1154	Cedar elm	Ulmus crassifolia	Austin	Texas	-97.74039735	30.26756896	600 San Jacinto Blvd	NA	20.32	fair	68.89764	naturally_occurring	more than 18.29 m	15.24 to 30.48 cm	Austin	NA	NA	NA	NA	NA	NA	NA	NA	NA	NA	NA	NA
1155	Cedar elm	Ulmus crassifolia	Austin	Texas	-97.74041996	30.26751646	600 San Jacinto Blvd	NA	15.24	fair	68.89764	naturally_occurring	more than 18.29 m	0 to 15.24 cm	Austin	NA	NA	NA	NA	NA	NA	NA	NA	NA	NA	NA	NA
1156	Cedar elm	Ulmus crassifolia	Austin	Texas	-97.74024734	30.26748091	600 San Jacinto Blvd	NA	27.94	fair	82.021	naturally_occurring	more than 18.29 m	15.24 to 30.48 cm	Austin	NA	NA	NA	NA	NA	NA	NA	NA	NA	NA	NA	NA
1157	Cedar elm	Ulmus crassifolia	Austin	Texas	-97.74022889	30.26752673	600 San Jacinto Blvd	NA	17.78	fair	68.89764	naturally_occurring	more than 18.29 m	15.24 to 30.48 cm	Austin	NA	NA	NA	NA	NA	NA	NA	NA	NA	NA	NA	NA
1158	Cedar elm	Ulmus crassifolia	Austin	Texas	-97.74049094	30.26730278	500 San Jacinto Blvd	NA	20.32	fair	68.89764	naturally_occurring	more than 18.29 m	15.24 to 30.48 cm	Austin	NA	NA	NA	NA	NA	NA	NA	NA	NA	NA	NA	NA
1159	Cedar elm	Ulmus crassifolia	Austin	Texas	-97.74051457	30.2672316	500 San Jacinto Blvd	NA	20.32	fair	68.89764	naturally_occurring	more than 18.29 m	15.24 to 30.48 cm	Austin	NA	NA	NA	NA	NA	NA	NA	NA	NA	NA	NA	NA
1160	Cedar elm	Ulmus crassifolia	Austin	Texas	-97.74033086	30.26727691	500 San Jacinto Blvd	NA	22.86	fair	68.89764	naturally_occurring	more than 18.29 m	15.24 to 30.48 cm	Austin	NA	NA	NA	NA	NA	NA	NA	NA	NA	NA	NA	NA
1183	Texas ash	Fraxinus texensis	Austin	Texas	-97.74167169	30.26693834	500 Brazos St	NA	10.16	fair	49.2126	no_info	more than 18.29 m	0 to 15.24 cm	Austin	NA	NA	NA	NA	NA	NA	NA	NA	NA	NA	NA	NA
1184	Bigtooth maple	Acer grandidentatum	Austin	Texas	-97.74164732	30.26699795	500 Brazos St	NA	10.16	fair	49.2126	naturally_occurring	more than 18.29 m	0 to 15.24 cm	Austin	NA	NA	NA	NA	NA	NA	NA	NA	NA	NA	NA	NA
1185	Texas ash	Fraxinus texensis	Austin	Texas	-97.74151859	30.26734531	500 Brazos St	NA	10.16	fair	49.2126	no_info	more than 18.29 m	0 to 15.24 cm	Austin	NA	NA	NA	NA	NA	NA	NA	NA	NA	NA	NA	NA
1186	Texas ash	Fraxinus texensis	Austin	Texas	-97.74149865	30.26740601	500 Brazos St	NA	10.16	fair	49.2126	no_info	more than 18.29 m	0 to 15.24 cm	Austin	NA	NA	NA	NA	NA	NA	NA	NA	NA	NA	NA	NA
1187	Texas ash	Fraxinus texensis	Austin	Texas	-97.74147232	30.26745885	500 Brazos St	NA	10.16	fair	49.2126	no_info	more than 18.29 m	0 to 15.24 cm	Austin	NA	NA	NA	NA	NA	NA	NA	NA	NA	NA	NA	NA
1188	Bigtooth maple	Acer grandidentatum	Austin	Texas	-97.74145698	30.26751583	500 Brazos St	NA	5.08	fair	29.52756	naturally_occurring	more than 18.29 m	0 to 15.24 cm	Austin	NA	NA	NA	NA	NA	NA	NA	NA	NA	NA	NA	NA
1189	Texas ash	Fraxinus texensis	Austin	Texas	-97.74172507	30.26726904	500 Brazos St	NA	10.16	fair	49.2126	no_info	more than 18.29 m	0 to 15.24 cm	Austin	NA	NA	NA	NA	NA	NA	NA	NA	NA	NA	NA	NA
1190	Texas ash	Fraxinus texensis	Austin	Texas	-97.74170283	30.26733147	500 Brazos St	NA	12.7	fair	49.2126	no_info	more than 18.29 m	0 to 15.24 cm	Austin	NA	NA	NA	NA	NA	NA	NA	NA	NA	NA	NA	NA
1191	Texas ash	Fraxinus texensis	Austin	Texas	-97.74168061	30.26738472	500 Brazos St	NA	12.7	fair	49.2126	no_info	more than 18.29 m	0 to 15.24 cm	Austin	NA	NA	NA	NA	NA	NA	NA	NA	NA	NA	NA	NA
1192	Texas ash	Fraxinus texensis	Austin	Texas	-97.74165794	30.26744656	500 Brazos St	NA	12.7	fair	49.2126	no_info	more than 18.29 m	0 to 15.24 cm	Austin	NA	NA	NA	NA	NA	NA	NA	NA	NA	NA	NA	NA
1193	Texas ash	Fraxinus texensis	Austin	Texas	-97.74163913	30.2675019	500 Brazos St	NA	10.16	fair	49.2126	no_info	more than 18.29 m	0 to 15.24 cm	Austin	NA	NA	NA	NA	NA	NA	NA	NA	NA	NA	NA	NA
1194	Cedar elm	Ulmus crassifolia	Austin	Texas	-97.74150103	30.26785602	600 Brazos St	NA	20.32	fair	213.2546	naturally_occurring	more than 18.29 m	15.24 to 30.48 cm	Austin	NA	NA	NA	NA	NA	NA	NA	NA	NA	NA	NA	NA
1195	Cedar elm	Ulmus crassifolia	Austin	Texas	-97.74147781	30.26792998	600 Brazos St	NA	15.24	fair	213.2546	naturally_occurring	more than 18.29 m	0 to 15.24 cm	Austin	NA	NA	NA	NA	NA	NA	NA	NA	NA	NA	NA	NA
1196	Bigtooth maple	Acer grandidentatum	Austin	Texas	-97.7413482	30.26780687	600 Brazos St	NA	2.54	fair	26.24672	naturally_occurring	more than 18.29 m	0 to 15.24 cm	Austin	NA	NA	NA	NA	NA	NA	NA	NA	NA	NA	NA	NA
1197	Texas ash	Fraxinus texensis	Austin	Texas	-97.74132625	30.26786528	600 Brazos St	NA	10.16	fair	213.2546	no_info	more than 18.29 m	0 to 15.24 cm	Austin	NA	NA	NA	NA	NA	NA	NA	NA	NA	NA	NA	NA
1198	Texas ash	Fraxinus texensis	Austin	Texas	-97.74130615	30.26792449	600 Brazos St	NA	10.16	fair	59.05512	no_info	more than 18.29 m	0 to 15.24 cm	Austin	NA	NA	NA	NA	NA	NA	NA	NA	NA	NA	NA	NA
1199	Texas ash	Fraxinus texensis	Austin	Texas	-97.74127948	30.26798558	600 Brazos St	NA	10.16	fair	59.05512	no_info	more than 18.29 m	0 to 15.24 cm	Austin	NA	NA	NA	NA	NA	NA	NA	NA	NA	NA	NA	NA
1200	Texas ash	Fraxinus texensis	Austin	Texas	-97.74125999	30.26804806	600 Brazos St	NA	10.16	fair	59.05512	no_info	more than 18.29 m	0 to 15.24 cm	Austin	NA	NA	NA	NA	NA	NA	NA	NA	NA	NA	NA	NA
1201	Texas ash	Fraxinus texensis	Austin	Texas	-97.74119447	30.26821613	600 Brazos St	NA	10.16	fair	59.05512	no_info	more than 18.29 m	0 to 15.24 cm	Austin	NA	NA	NA	NA	NA	NA	NA	NA	NA	NA	NA	NA
1202	Texas ash	Fraxinus texensis	Austin	Texas	-97.74117555	30.26827371	600 Brazos St	NA	10.16	fair	59.05512	no_info	more than 18.29 m	0 to 15.24 cm	Austin	NA	NA	NA	NA	NA	NA	NA	NA	NA	NA	NA	NA
1203	Texas ash	Fraxinus texensis	Austin	Texas	-97.74115086	30.26833274	600 Brazos St	NA	10.16	fair	59.05512	no_info	more than 18.29 m	0 to 15.24 cm	Austin	NA	NA	NA	NA	NA	NA	NA	NA	NA	NA	NA	NA
1204	Texas ash	Fraxinus texensis	Austin	Texas	-97.74113293	30.26838814	600 Brazos St	NA	10.16	fair	59.05512	no_info	more than 18.29 m	0 to 15.24 cm	Austin	NA	NA	NA	NA	NA	NA	NA	NA	NA	NA	NA	NA
1205	Bigtooth maple	Acer grandidentatum	Austin	Texas	-97.74110828	30.26844579	600 Brazos St	NA	7.62	fair	22.96588	naturally_occurring	more than 18.29 m	0 to 15.24 cm	Austin	NA	NA	NA	NA	NA	NA	NA	NA	NA	NA	NA	NA
1206	Escarpment live oak	Quercus fusiformis	Austin	Texas	-97.73892987	30.25568492	44 East Ave	NA	53.34	good	121.39108	naturally_occurring	more than 18.29 m	45.72 to 60.96 cm	Austin	NA	NA	NA	NA	NA	NA	NA	NA	NA	NA	NA	NA
1207	Southern live oak	Quercus virginiana	Austin	Texas	-97.73888967	30.25573533	44 East Ave	NA	73.66	good	121.39108	naturally_occurring	more than 18.29 m	60.96 to 76.2 cm	Austin	NA	NA	NA	NA	NA	NA	NA	NA	NA	NA	NA	NA
1208	Escarpment live oak	Quercus fusiformis	Austin	Texas	-97.73888631	30.25581039	44 East Ave	NA	76.2	poor	131.2336	naturally_occurring	more than 18.29 m	60.96 to 76.2 cm	Austin	NA	NA	NA	NA	NA	NA	NA	NA	NA	NA	NA	NA
1215	Cedar elm	Ulmus crassifolia	Austin	Texas	-97.73864377	30.26277454	100 Red River St	NA	33.02	good	59.05512	naturally_occurring	more than 18.29 m	30.48 to 45.72 cm	Austin	NA	NA	NA	NA	NA	NA	NA	NA	NA	NA	NA	NA
1216	Cedar elm	Ulmus crassifolia	Austin	Texas	-97.73863392	30.26281771	100 Red River St	NA	20.32	good	59.05512	naturally_occurring	more than 18.29 m	15.24 to 30.48 cm	Austin	NA	NA	NA	NA	NA	NA	NA	NA	NA	NA	NA	NA
1217	Cedar elm	Ulmus crassifolia	Austin	Texas	-97.73859059	30.26289415	100 Red River St	NA	25.4	good	59.05512	naturally_occurring	more than 18.29 m	15.24 to 30.48 cm	Austin	NA	NA	NA	NA	NA	NA	NA	NA	NA	NA	NA	NA
1218	Cedar elm	Ulmus crassifolia	Austin	Texas	-97.73857862	30.2629354	100 Red River St	NA	25.4	good	59.05512	naturally_occurring	more than 18.29 m	15.24 to 30.48 cm	Austin	NA	NA	NA	NA	NA	NA	NA	NA	NA	NA	NA	NA
1219	Cedar elm	Ulmus crassifolia	Austin	Texas	-97.73856412	30.26298979	100 Red River St	NA	25.4	good	59.05512	naturally_occurring	more than 18.29 m	15.24 to 30.48 cm	Austin	NA	NA	NA	NA	NA	NA	NA	NA	NA	NA	NA	NA
1220	Cedar elm	Ulmus crassifolia	Austin	Texas	-97.73854963	30.26304419	100 Red River St	NA	22.86	good	59.05512	naturally_occurring	more than 18.29 m	15.24 to 30.48 cm	Austin	NA	NA	NA	NA	NA	NA	NA	NA	NA	NA	NA	NA
1221	Southern live oak	Quercus virginiana	Austin	Texas	-97.73825826	30.2637813	300 Red River St	NA	30.48	good	59.05512	naturally_occurring	more than 18.29 m	15.24 to 30.48 cm	Austin	NA	NA	NA	NA	NA	NA	NA	NA	NA	NA	NA	NA
1222	Cedar elm	Ulmus crassifolia	Austin	Texas	-97.73707331	30.2665634	600 Red River St	NA	20.32	fair	59.05512	naturally_occurring	more than 18.29 m	15.24 to 30.48 cm	Austin	NA	NA	NA	NA	NA	NA	NA	NA	NA	NA	NA	NA
1223	Cedar elm	Ulmus crassifolia	Austin	Texas	-97.73705907	30.26660837	600 Red River St	NA	20.32	fair	59.05512	naturally_occurring	more than 18.29 m	15.24 to 30.48 cm	Austin	NA	NA	NA	NA	NA	NA	NA	NA	NA	NA	NA	NA
1224	Southern live oak	Quercus virginiana	Austin	Texas	-97.73718152	30.26621656	500 Red River St	NA	35.56	fair	59.05512	naturally_occurring	more than 18.29 m	30.48 to 45.72 cm	Austin	NA	NA	NA	NA	NA	NA	NA	NA	NA	NA	NA	NA
1225	Cedar elm	Ulmus crassifolia	Austin	Texas	-97.73717875	30.26632004	500 Red River St	NA	20.32	fair	59.05512	naturally_occurring	more than 18.29 m	15.24 to 30.48 cm	Austin	NA	NA	NA	NA	NA	NA	NA	NA	NA	NA	NA	NA
1226	Cedar elm	Ulmus crassifolia	Austin	Texas	-97.73717119	30.26634527	500 Red River St	NA	22.86	fair	59.05512	naturally_occurring	more than 18.29 m	15.24 to 30.48 cm	Austin	NA	NA	NA	NA	NA	NA	NA	NA	NA	NA	NA	NA
1227	Escarpment live oak	Quercus fusiformis	Austin	Texas	-97.73656048	30.26785989	700 Red River St	NA	88.9	fair	124.67192	naturally_occurring	more than 18.29 m	more than 76.2 cm	Austin	NA	NA	NA	NA	NA	NA	NA	NA	NA	NA	NA	NA
1229	medium vacant planting site	NA	Austin	Texas	-97.73649799	30.26856769	800 Red River St	NA	0	NA	0	no_info	NA	NA	Austin	NA	NA	NA	NA	NA	NA	NA	NA	NA	NA	NA	NA
1230	medium vacant planting site	NA	Austin	Texas	-97.73645122	30.26869121	800 Red River St	NA	0	NA	0	no_info	NA	NA	Austin	NA	NA	NA	NA	NA	NA	NA	NA	NA	NA	NA	NA
1231	medium vacant planting site	NA	Austin	Texas	-97.73639546	30.26882586	800 Red River St	NA	0	NA	0	no_info	NA	NA	Austin	NA	NA	NA	NA	NA	NA	NA	NA	NA	NA	NA	NA
1232	medium vacant planting site	NA	Austin	Texas	-97.7363401	30.26894543	800 Red River St	NA	0	NA	0	no_info	NA	NA	Austin	NA	NA	NA	NA	NA	NA	NA	NA	NA	NA	NA	NA
1233	medium vacant planting site	NA	Austin	Texas	-97.73630181	30.26907666	800 Red River St	NA	0	NA	0	no_info	NA	NA	Austin	NA	NA	NA	NA	NA	NA	NA	NA	NA	NA	NA	NA
1234	medium vacant planting site	NA	Austin	Texas	-97.736282	30.26916678	800 Red River St	NA	0	NA	0	no_info	NA	NA	Austin	NA	NA	NA	NA	NA	NA	NA	NA	NA	NA	NA	NA
1236	Eastern redbud	Cercis canadensis	Austin	Texas	-97.73603267	30.26987457	900 Red River St	NA	17.78	fair	49.2126	naturally_occurring	more than 18.29 m	15.24 to 30.48 cm	Austin	NA	NA	NA	NA	NA	NA	NA	NA	NA	NA	NA	NA
1237	Mexican fan palm	Washingtonia robusta	Austin	Texas	-97.73598408	30.26990375	900 Red River St	NA	22.86	fair	26.24672	introduced	more than 18.29 m	15.24 to 30.48 cm	Austin	NA	NA	NA	NA	NA	NA	NA	NA	NA	NA	NA	NA
1238	Mexican fan palm	Washingtonia robusta	Austin	Texas	-97.73593609	30.27007251	900 Red River St	NA	38.1	fair	59.05512	introduced	more than 18.29 m	30.48 to 45.72 cm	Austin	NA	NA	NA	NA	NA	NA	NA	NA	NA	NA	NA	NA
1239	Glossy privet	Ligustrum lucidum	Austin	Texas	-97.73591438	30.27007207	900 Red River St	NA	33.02	fair	59.05512	introduced	more than 18.29 m	30.48 to 45.72 cm	Austin	NA	NA	NA	NA	NA	NA	NA	NA	NA	NA	NA	NA
1240	Shumard oak	Quercus shumardii	Austin	Texas	-97.73599733	30.26944837	900 Red River St	NA	10.16	fair	49.2126	naturally_occurring	more than 18.29 m	0 to 15.24 cm	Austin	NA	NA	NA	NA	NA	NA	NA	NA	NA	NA	NA	NA
1241	Shumard oak	Quercus shumardii	Austin	Texas	-97.73597499	30.26951035	900 Red River St	NA	10.16	fair	49.2126	naturally_occurring	more than 18.29 m	0 to 15.24 cm	Austin	NA	NA	NA	NA	NA	NA	NA	NA	NA	NA	NA	NA
1242	Shumard oak	Quercus shumardii	Austin	Texas	-97.73595037	30.26957487	900 Red River St	NA	10.16	fair	49.2126	naturally_occurring	more than 18.29 m	0 to 15.24 cm	Austin	NA	NA	NA	NA	NA	NA	NA	NA	NA	NA	NA	NA
1243	Shumard oak	Quercus shumardii	Austin	Texas	-97.73592738	30.2696361	900 Red River St	NA	10.16	fair	49.2126	naturally_occurring	more than 18.29 m	0 to 15.24 cm	Austin	NA	NA	NA	NA	NA	NA	NA	NA	NA	NA	NA	NA
1244	Shumard oak	Quercus shumardii	Austin	Texas	-97.73586058	30.26981173	900 Red River St	NA	10.16	fair	49.2126	naturally_occurring	more than 18.29 m	0 to 15.24 cm	Austin	NA	NA	NA	NA	NA	NA	NA	NA	NA	NA	NA	NA
1245	Shumard oak	Quercus shumardii	Austin	Texas	-97.73583889	30.26986944	900 Red River St	NA	10.16	fair	49.2126	naturally_occurring	more than 18.29 m	0 to 15.24 cm	Austin	NA	NA	NA	NA	NA	NA	NA	NA	NA	NA	NA	NA
1246	Shumard oak	Quercus shumardii	Austin	Texas	-97.73578076	30.27003164	900 Red River St	NA	10.16	fair	49.2126	naturally_occurring	more than 18.29 m	0 to 15.24 cm	Austin	NA	NA	NA	NA	NA	NA	NA	NA	NA	NA	NA	NA
1248	Pecan	Carya illinoinensis	Austin	Texas	-97.73557946	30.27050871	1000 Red River St	NA	50.8	good	114.8294	naturally_occurring	more than 18.29 m	45.72 to 60.96 cm	Austin	NA	NA	NA	NA	NA	NA	NA	NA	NA	NA	NA	NA
1255	Chinaberry	Melia azedarach	Austin	Texas	-97.73552068	30.27025573	600 E 10th St	NA	68.58	fair	88.58268	introduced	more than 18.29 m	60.96 to 76.2 cm	Austin	NA	NA	NA	NA	NA	NA	NA	NA	NA	NA	NA	NA
1269	Bigtooth maple	Acer grandidentatum	Austin	Texas	-97.74064923	30.26967976	800 Brazos St	NA	5.08	fair	26.24672	naturally_occurring	more than 18.29 m	0 to 15.24 cm	Austin	NA	NA	NA	NA	NA	NA	NA	NA	NA	NA	NA	NA
1270	Texas ash	Fraxinus texensis	Austin	Texas	-97.74063132	30.26973874	800 Brazos St	NA	10.16	fair	59.05512	no_info	more than 18.29 m	0 to 15.24 cm	Austin	NA	NA	NA	NA	NA	NA	NA	NA	NA	NA	NA	NA
1271	Texas ash	Fraxinus texensis	Austin	Texas	-97.74060844	30.26978951	800 Brazos St	NA	10.16	fair	59.05512	no_info	more than 18.29 m	0 to 15.24 cm	Austin	NA	NA	NA	NA	NA	NA	NA	NA	NA	NA	NA	NA
1272	Texas ash	Fraxinus texensis	Austin	Texas	-97.74058822	30.26984788	800 Brazos St	NA	10.16	fair	59.05512	no_info	more than 18.29 m	0 to 15.24 cm	Austin	NA	NA	NA	NA	NA	NA	NA	NA	NA	NA	NA	NA
1273	Texas ash	Fraxinus texensis	Austin	Texas	-97.74056809	30.26990681	800 Brazos St	NA	12.7	fair	59.05512	no_info	more than 18.29 m	0 to 15.24 cm	Austin	NA	NA	NA	NA	NA	NA	NA	NA	NA	NA	NA	NA
1274	Texas ash	Fraxinus texensis	Austin	Texas	-97.74050087	30.2700808	800 Brazos St	NA	12.7	fair	59.05512	no_info	more than 18.29 m	0 to 15.24 cm	Austin	NA	NA	NA	NA	NA	NA	NA	NA	NA	NA	NA	NA
1275	Texas ash	Fraxinus texensis	Austin	Texas	-97.740479	30.27013769	800 Brazos St	NA	12.7	fair	59.05512	no_info	more than 18.29 m	0 to 15.24 cm	Austin	NA	NA	NA	NA	NA	NA	NA	NA	NA	NA	NA	NA
1276	Texas ash	Fraxinus texensis	Austin	Texas	-97.74045985	30.27019502	800 Brazos St	NA	10.16	fair	59.05512	no_info	more than 18.29 m	0 to 15.24 cm	Austin	NA	NA	NA	NA	NA	NA	NA	NA	NA	NA	NA	NA
1277	Texas ash	Fraxinus texensis	Austin	Texas	-97.74043641	30.27025069	800 Brazos St	NA	10.16	fair	59.05512	no_info	more than 18.29 m	0 to 15.24 cm	Austin	NA	NA	NA	NA	NA	NA	NA	NA	NA	NA	NA	NA
1278	Bigtooth maple	Acer grandidentatum	Austin	Texas	-97.74041676	30.27031078	800 Brazos St	NA	5.08	fair	22.96588	naturally_occurring	more than 18.29 m	0 to 15.24 cm	Austin	NA	NA	NA	NA	NA	NA	NA	NA	NA	NA	NA	NA
1161	Cedar elm	Ulmus crassifolia	Austin	Texas	-97.7403543	30.26721327	500 San Jacinto Blvd	NA	17.78	fair	68.89764	naturally_occurring	more than 18.29 m	15.24 to 30.48 cm	Austin	NA	NA	NA	NA	NA	NA	NA	NA	NA	NA	NA	NA
1162	Bigtooth maple	Acer grandidentatum	Austin	Texas	-97.74222184	30.26599609	400 Brazos St	NA	7.62	fair	22.96588	naturally_occurring	more than 18.29 m	0 to 15.24 cm	Austin	NA	NA	NA	NA	NA	NA	NA	NA	NA	NA	NA	NA
1163	Shumard oak	Quercus shumardii	Austin	Texas	-97.74219931	30.26605478	400 Brazos St	NA	25.4	fair	82.021	naturally_occurring	more than 18.29 m	15.24 to 30.48 cm	Austin	NA	NA	NA	NA	NA	NA	NA	NA	NA	NA	NA	NA
1164	Shumard oak	Quercus shumardii	Austin	Texas	-97.74217646	30.26611584	400 Brazos St	NA	22.86	poor	82.021	naturally_occurring	more than 18.29 m	15.24 to 30.48 cm	Austin	NA	NA	NA	NA	NA	NA	NA	NA	NA	NA	NA	NA
1165	Shumard oak	Quercus shumardii	Austin	Texas	-97.74215618	30.26617242	400 Brazos St	NA	22.86	fair	82.021	naturally_occurring	more than 18.29 m	15.24 to 30.48 cm	Austin	NA	NA	NA	NA	NA	NA	NA	NA	NA	NA	NA	NA
1166	Shumard oak	Quercus shumardii	Austin	Texas	-97.74213196	30.2662265	400 Brazos St	NA	22.86	fair	82.021	naturally_occurring	more than 18.29 m	15.24 to 30.48 cm	Austin	NA	NA	NA	NA	NA	NA	NA	NA	NA	NA	NA	NA
1167	Shumard oak	Quercus shumardii	Austin	Texas	-97.74211615	30.26629101	400 Brazos St	NA	22.86	fair	82.021	naturally_occurring	more than 18.29 m	15.24 to 30.48 cm	Austin	NA	NA	NA	NA	NA	NA	NA	NA	NA	NA	NA	NA
1168	Bigtooth maple	Acer grandidentatum	Austin	Texas	-97.74203818	30.26594781	400 Brazos St	NA	2.54	fair	22.96588	naturally_occurring	more than 18.29 m	0 to 15.24 cm	Austin	NA	NA	NA	NA	NA	NA	NA	NA	NA	NA	NA	NA
1169	Texas ash	Fraxinus texensis	Austin	Texas	-97.74201727	30.26600698	400 Brazos St	NA	10.16	fair	55.77428	no_info	more than 18.29 m	0 to 15.24 cm	Austin	NA	NA	NA	NA	NA	NA	NA	NA	NA	NA	NA	NA
1170	Texas ash	Fraxinus texensis	Austin	Texas	-97.74199415	30.26606383	400 Brazos St	NA	12.7	fair	55.77428	no_info	more than 18.29 m	0 to 15.24 cm	Austin	NA	NA	NA	NA	NA	NA	NA	NA	NA	NA	NA	NA
1171	Texas ash	Fraxinus texensis	Austin	Texas	-97.74197333	30.26612115	400 Brazos St	NA	12.7	fair	55.77428	no_info	more than 18.29 m	0 to 15.24 cm	Austin	NA	NA	NA	NA	NA	NA	NA	NA	NA	NA	NA	NA
1172	Texas ash	Fraxinus texensis	Austin	Texas	-97.74195111	30.26617969	400 Brazos St	NA	12.7	fair	55.77428	no_info	more than 18.29 m	0 to 15.24 cm	Austin	NA	NA	NA	NA	NA	NA	NA	NA	NA	NA	NA	NA
1173	Texas ash	Fraxinus texensis	Austin	Texas	-97.74189081	30.26635062	400 Brazos St	NA	10.16	poor	55.77428	no_info	more than 18.29 m	0 to 15.24 cm	Austin	NA	NA	NA	NA	NA	NA	NA	NA	NA	NA	NA	NA
1174	Texas ash	Fraxinus texensis	Austin	Texas	-97.74186874	30.26640651	400 Brazos St	NA	10.16	poor	55.77428	no_info	more than 18.29 m	0 to 15.24 cm	Austin	NA	NA	NA	NA	NA	NA	NA	NA	NA	NA	NA	NA
1175	Texas ash	Fraxinus texensis	Austin	Texas	-97.74184793	30.26646061	400 Brazos St	NA	15.24	fair	55.77428	no_info	more than 18.29 m	0 to 15.24 cm	Austin	NA	NA	NA	NA	NA	NA	NA	NA	NA	NA	NA	NA
1176	Texas ash	Fraxinus texensis	Austin	Texas	-97.74182568	30.26652313	400 Brazos St	NA	10.16	poor	55.77428	no_info	more than 18.29 m	0 to 15.24 cm	Austin	NA	NA	NA	NA	NA	NA	NA	NA	NA	NA	NA	NA
1177	Bigtooth maple	Acer grandidentatum	Austin	Texas	-97.74180466	30.26658109	400 Brazos St	NA	2.54	poor	55.77428	naturally_occurring	more than 18.29 m	0 to 15.24 cm	Austin	NA	NA	NA	NA	NA	NA	NA	NA	NA	NA	NA	NA
1178	Texas ash	Fraxinus texensis	Austin	Texas	-97.74202567	30.26645513	400 Brazos St	NA	12.7	fair	55.77428	no_info	more than 18.29 m	0 to 15.24 cm	Austin	NA	NA	NA	NA	NA	NA	NA	NA	NA	NA	NA	NA
1179	Texas ash	Fraxinus texensis	Austin	Texas	-97.74200358	30.26651388	400 Brazos St	NA	10.16	fair	55.77428	no_info	more than 18.29 m	0 to 15.24 cm	Austin	NA	NA	NA	NA	NA	NA	NA	NA	NA	NA	NA	NA
1180	Texas ash	Fraxinus texensis	Austin	Texas	-97.74198503	30.2665697	400 Brazos St	NA	10.16	fair	55.77428	no_info	more than 18.29 m	0 to 15.24 cm	Austin	NA	NA	NA	NA	NA	NA	NA	NA	NA	NA	NA	NA
1181	Bigtooth maple	Acer grandidentatum	Austin	Texas	-97.74196305	30.26662845	400 Brazos St	NA	5.08	fair	26.24672	naturally_occurring	more than 18.29 m	0 to 15.24 cm	Austin	NA	NA	NA	NA	NA	NA	NA	NA	NA	NA	NA	NA
1182	Bigtooth maple	Acer grandidentatum	Austin	Texas	-97.74169158	30.26687978	500 Brazos St	NA	2.54	fair	26.24672	naturally_occurring	more than 18.29 m	0 to 15.24 cm	Austin	NA	NA	NA	NA	NA	NA	NA	NA	NA	NA	NA	NA
1451	Shumard oak	Quercus shumardii	Austin	Texas	-97.74296956	30.26722243	500 Congress Ave	NA	30.48	fair	82.021	naturally_occurring	more than 18.29 m	15.24 to 30.48 cm	Austin	NA	NA	NA	NA	NA	NA	NA	NA	NA	NA	NA	NA
1452	Southern live oak	Quercus virginiana	Austin	Texas	-97.74294945	30.26731054	500 Congress Ave	NA	27.94	fair	82.021	naturally_occurring	more than 18.29 m	15.24 to 30.48 cm	Austin	NA	NA	NA	NA	NA	NA	NA	NA	NA	NA	NA	NA
1453	Southern live oak	Quercus virginiana	Austin	Texas	-97.74291122	30.26741369	500 Congress Ave	NA	30.48	fair	82.021	naturally_occurring	more than 18.29 m	15.24 to 30.48 cm	Austin	NA	NA	NA	NA	NA	NA	NA	NA	NA	NA	NA	NA
1454	Southern live oak	Quercus virginiana	Austin	Texas	-97.74286339	30.26754358	500 Congress Ave	NA	27.94	fair	82.021	naturally_occurring	more than 18.29 m	15.24 to 30.48 cm	Austin	NA	NA	NA	NA	NA	NA	NA	NA	NA	NA	NA	NA
1455	Southern live oak	Quercus virginiana	Austin	Texas	-97.74281969	30.26768511	500 Congress Ave	NA	30.48	fair	82.021	naturally_occurring	more than 18.29 m	15.24 to 30.48 cm	Austin	NA	NA	NA	NA	NA	NA	NA	NA	NA	NA	NA	NA
1456	Shumard oak	Quercus shumardii	Austin	Texas	-97.74278103	30.26780364	500 Congress Ave	NA	20.32	fair	75.45932	naturally_occurring	more than 18.29 m	15.24 to 30.48 cm	Austin	NA	NA	NA	NA	NA	NA	NA	NA	NA	NA	NA	NA
1457	Shumard oak	Quercus shumardii	Austin	Texas	-97.74322978	30.26727387	500 Congress Ave	NA	27.94	fair	6.56168	naturally_occurring	4.57 to 9.14 m	15.24 to 30.48 cm	Austin	NA	NA	NA	NA	NA	NA	NA	NA	NA	NA	NA	NA
1458	Southern live oak	Quercus virginiana	Austin	Texas	-97.74318144	30.267423	500 Congress Ave	NA	27.94	fair	59.05512	naturally_occurring	more than 18.29 m	15.24 to 30.48 cm	Austin	NA	NA	NA	NA	NA	NA	NA	NA	NA	NA	NA	NA
1459	Southern live oak	Quercus virginiana	Austin	Texas	-97.74314732	30.26753778	500 Congress Ave	NA	30.48	fair	59.05512	naturally_occurring	more than 18.29 m	15.24 to 30.48 cm	Austin	NA	NA	NA	NA	NA	NA	NA	NA	NA	NA	NA	NA
1460	Shumard oak	Quercus shumardii	Austin	Texas	-97.74310877	30.26765246	500 Congress Ave	NA	22.86	fair	59.05512	naturally_occurring	more than 18.29 m	15.24 to 30.48 cm	Austin	NA	NA	NA	NA	NA	NA	NA	NA	NA	NA	NA	NA
1461	Southern live oak	Quercus virginiana	Austin	Texas	-97.74307043	30.26775945	500 Congress Ave	NA	27.94	fair	59.05512	naturally_occurring	more than 18.29 m	15.24 to 30.48 cm	Austin	NA	NA	NA	NA	NA	NA	NA	NA	NA	NA	NA	NA
1462	Southern live oak	Quercus virginiana	Austin	Texas	-97.74304064	30.26787816	500 Congress Ave	NA	27.94	fair	59.05512	naturally_occurring	more than 18.29 m	15.24 to 30.48 cm	Austin	NA	NA	NA	NA	NA	NA	NA	NA	NA	NA	NA	NA
1463	small vacant planting site	NA	Austin	Texas	-97.73517218	30.27415279	1300 Red River St	NA	0	NA	0	no_info	NA	NA	Austin	NA	NA	NA	NA	NA	NA	NA	NA	NA	NA	NA	NA
1464	small vacant planting site	NA	Austin	Texas	-97.7351434	30.274065	1300 Red River St	NA	0	NA	0	no_info	NA	NA	Austin	NA	NA	NA	NA	NA	NA	NA	NA	NA	NA	NA	NA
1466	Crape myrtle (including hybrids)	Lagerstroemia indica	Austin	Texas	-97.73615596	30.27042336	500 E 10th St	NA	10.16	fair	124.67192	introduced	more than 18.29 m	0 to 15.24 cm	Austin	NA	NA	NA	NA	NA	NA	NA	NA	NA	NA	NA	NA
1467	Crape myrtle (including hybrids)	Lagerstroemia indica	Austin	Texas	-97.73623073	30.27044604	500 E 10th St	NA	7.62	fair	26.24672	introduced	more than 18.29 m	0 to 15.24 cm	Austin	NA	NA	NA	NA	NA	NA	NA	NA	NA	NA	NA	NA
1468	Crape myrtle (including hybrids)	Lagerstroemia indica	Austin	Texas	-97.73630112	30.27046672	500 E 10th St	NA	7.62	fair	26.24672	introduced	more than 18.29 m	0 to 15.24 cm	Austin	NA	NA	NA	NA	NA	NA	NA	NA	NA	NA	NA	NA
1469	Crape myrtle (including hybrids)	Lagerstroemia indica	Austin	Texas	-97.73639145	30.27048779	500 E 10th St	NA	10.16	poor	26.24672	introduced	more than 18.29 m	0 to 15.24 cm	Austin	NA	NA	NA	NA	NA	NA	NA	NA	NA	NA	NA	NA
1470	Crape myrtle (including hybrids)	Lagerstroemia indica	Austin	Texas	-97.736464	30.27051043	500 E 10th St	NA	7.62	fair	26.24672	introduced	more than 18.29 m	0 to 15.24 cm	Austin	NA	NA	NA	NA	NA	NA	NA	NA	NA	NA	NA	NA
1471	Crape myrtle (including hybrids)	Lagerstroemia indica	Austin	Texas	-97.73663998	30.27056211	500 E 10th St	NA	12.7	fair	26.24672	introduced	more than 18.29 m	0 to 15.24 cm	Austin	NA	NA	NA	NA	NA	NA	NA	NA	NA	NA	NA	NA
1472	Crape myrtle (including hybrids)	Lagerstroemia indica	Austin	Texas	-97.7367281	30.27058314	500 E 10th St	NA	12.7	fair	26.24672	introduced	more than 18.29 m	0 to 15.24 cm	Austin	NA	NA	NA	NA	NA	NA	NA	NA	NA	NA	NA	NA
1473	Southern live oak	Quercus virginiana	Austin	Texas	-97.7369505	30.2706396	400 E 10th St	NA	25.4	fair	52.49344	naturally_occurring	more than 18.29 m	15.24 to 30.48 cm	Austin	NA	NA	NA	NA	NA	NA	NA	NA	NA	NA	NA	NA
1474	Crape myrtle (including hybrids)	Lagerstroemia indica	Austin	Texas	-97.73701662	30.27065441	400 E 10th St	NA	33.02	good	49.2126	introduced	more than 18.29 m	30.48 to 45.72 cm	Austin	NA	NA	NA	NA	NA	NA	NA	NA	NA	NA	NA	NA
1475	Crape myrtle (including hybrids)	Lagerstroemia indica	Austin	Texas	-97.73710216	30.27068886	400 E 10th St	NA	20.32	good	39.37008	introduced	more than 18.29 m	15.24 to 30.48 cm	Austin	NA	NA	NA	NA	NA	NA	NA	NA	NA	NA	NA	NA
1476	Crape myrtle (including hybrids)	Lagerstroemia indica	Austin	Texas	-97.73717044	30.27070564	400 E 10th St	NA	20.32	good	49.2126	introduced	more than 18.29 m	15.24 to 30.48 cm	Austin	NA	NA	NA	NA	NA	NA	NA	NA	NA	NA	NA	NA
1478	Crape myrtle (including hybrids)	Lagerstroemia indica	Austin	Texas	-97.73730029	30.27074099	400 E 10th St	NA	7.62	good	49.2126	introduced	more than 18.29 m	0 to 15.24 cm	Austin	NA	NA	NA	NA	NA	NA	NA	NA	NA	NA	NA	NA
1480	Escarpment live oak	Quercus fusiformis	Austin	Texas	-97.73722412	30.27035841	901 Trinity St	NA	96.52	excellent	114.8294	naturally_occurring	more than 18.29 m	more than 76.2 cm	Austin	NA	NA	NA	NA	NA	NA	NA	NA	NA	NA	NA	NA
1481	Post oak	Quercus stellata	Austin	Texas	-97.73784455	30.27067896	901 Trinity St	NA	83.82	good	118.11024	naturally_occurring	more than 18.29 m	more than 76.2 cm	Austin	NA	NA	NA	NA	NA	NA	NA	NA	NA	NA	NA	NA
1482	Crape myrtle (including hybrids)	Lagerstroemia indica	Austin	Texas	-97.73737074	30.27075973	400 E 10th St	NA	15.24	good	29.52756	introduced	more than 18.29 m	0 to 15.24 cm	Austin	NA	NA	NA	NA	NA	NA	NA	NA	NA	NA	NA	NA
1483	Crape myrtle (including hybrids)	Lagerstroemia indica	Austin	Texas	-97.73746767	30.27078287	400 E 10th St	NA	15.24	good	29.52756	introduced	more than 18.29 m	0 to 15.24 cm	Austin	NA	NA	NA	NA	NA	NA	NA	NA	NA	NA	NA	NA
1484	Crape myrtle (including hybrids)	Lagerstroemia indica	Austin	Texas	-97.73759288	30.27082581	400 E 10th St	NA	20.32	good	29.52756	introduced	more than 18.29 m	15.24 to 30.48 cm	Austin	NA	NA	NA	NA	NA	NA	NA	NA	NA	NA	NA	NA
1485	Crape myrtle (including hybrids)	Lagerstroemia indica	Austin	Texas	-97.73769203	30.27084899	400 E 10th St	NA	30.48	good	29.52756	introduced	more than 18.29 m	15.24 to 30.48 cm	Austin	NA	NA	NA	NA	NA	NA	NA	NA	NA	NA	NA	NA
1486	Post oak	Quercus stellata	Austin	Texas	-97.73776974	30.2705993	901 Trinity St	NA	60.96	good	104.98688	naturally_occurring	more than 18.29 m	45.72 to 60.96 cm	Austin	NA	NA	NA	NA	NA	NA	NA	NA	NA	NA	NA	NA
1487	Post oak	Quercus stellata	Austin	Texas	-97.73786387	30.2705677	901 Trinity St	NA	63.5	good	108.26772	naturally_occurring	more than 18.29 m	60.96 to 76.2 cm	Austin	NA	NA	NA	NA	NA	NA	NA	NA	NA	NA	NA	NA
1488	Shumard oak	Quercus shumardii	Austin	Texas	-97.74156966	30.27102376	900 Congress Ave	NA	33.02	fair	95.14436	naturally_occurring	more than 18.29 m	30.48 to 45.72 cm	Austin	NA	NA	NA	NA	NA	NA	NA	NA	NA	NA	NA	NA
1489	Southern live oak	Quercus virginiana	Austin	Texas	-97.74153925	30.27112227	900 Congress Ave	NA	33.02	fair	75.45932	naturally_occurring	more than 18.29 m	30.48 to 45.72 cm	Austin	NA	NA	NA	NA	NA	NA	NA	NA	NA	NA	NA	NA
1490	Southern live oak	Quercus virginiana	Austin	Texas	-97.74150301	30.27123316	900 Congress Ave	NA	35.56	good	65.6168	naturally_occurring	more than 18.29 m	30.48 to 45.72 cm	Austin	NA	NA	NA	NA	NA	NA	NA	NA	NA	NA	NA	NA
1491	Southern live oak	Quercus virginiana	Austin	Texas	-97.74146699	30.27133635	900 Congress Ave	NA	43.18	fair	85.30184	naturally_occurring	more than 18.29 m	30.48 to 45.72 cm	Austin	NA	NA	NA	NA	NA	NA	NA	NA	NA	NA	NA	NA
1492	Southern live oak	Quercus virginiana	Austin	Texas	-97.74141684	30.27147004	900 Congress Ave	NA	35.56	fair	75.45932	naturally_occurring	more than 18.29 m	30.48 to 45.72 cm	Austin	NA	NA	NA	NA	NA	NA	NA	NA	NA	NA	NA	NA
1493	Southern live oak	Quercus virginiana	Austin	Texas	-97.74137586	30.27159237	900 Congress Ave	NA	35.56	fair	75.45932	naturally_occurring	more than 18.29 m	30.48 to 45.72 cm	Austin	NA	NA	NA	NA	NA	NA	NA	NA	NA	NA	NA	NA
1494	Southern live oak	Quercus virginiana	Austin	Texas	-97.74162152	30.27160889	900 Congress Ave	NA	33.02	fair	75.45932	naturally_occurring	more than 18.29 m	30.48 to 45.72 cm	Austin	NA	NA	NA	NA	NA	NA	NA	NA	NA	NA	NA	NA
1495	Southern live oak	Quercus virginiana	Austin	Texas	-97.74165749	30.27150762	900 Congress Ave	NA	35.56	fair	85.30184	naturally_occurring	more than 18.29 m	30.48 to 45.72 cm	Austin	NA	NA	NA	NA	NA	NA	NA	NA	NA	NA	NA	NA
1496	Monterey oak	Quercus polymorpha	Austin	Texas	-97.74169816	30.27139683	900 Congress Ave	NA	10.16	good	39.37008	naturally_occurring	more than 18.29 m	0 to 15.24 cm	Austin	NA	NA	NA	NA	NA	NA	NA	NA	NA	NA	NA	NA
1497	Southern live oak	Quercus virginiana	Austin	Texas	-97.74173486	30.27126864	900 Congress Ave	NA	43.18	fair	85.30184	naturally_occurring	more than 18.29 m	30.48 to 45.72 cm	Austin	NA	NA	NA	NA	NA	NA	NA	NA	NA	NA	NA	NA
1498	Southern live oak	Quercus virginiana	Austin	Texas	-97.74177562	30.271154	900 Congress Ave	NA	30.48	fair	75.45932	naturally_occurring	more than 18.29 m	15.24 to 30.48 cm	Austin	NA	NA	NA	NA	NA	NA	NA	NA	NA	NA	NA	NA
1499	Southern live oak	Quercus virginiana	Austin	Texas	-97.74181985	30.27099324	900 Congress Ave	NA	27.94	fair	59.05512	naturally_occurring	more than 18.29 m	15.24 to 30.48 cm	Austin	NA	NA	NA	NA	NA	NA	NA	NA	NA	NA	NA	NA
1500	Southern live oak	Quercus virginiana	Austin	Texas	-97.74123619	30.27192247	1000 Congress Ave	NA	43.18	fair	85.30184	naturally_occurring	more than 18.29 m	30.48 to 45.72 cm	Austin	NA	NA	NA	NA	NA	NA	NA	NA	NA	NA	NA	NA
1501	Shumard oak	Quercus shumardii	Austin	Texas	-97.74119305	30.27204284	1000 Congress Ave	NA	30.48	poor	85.30184	naturally_occurring	more than 18.29 m	15.24 to 30.48 cm	Austin	NA	NA	NA	NA	NA	NA	NA	NA	NA	NA	NA	NA
1502	Shumard oak	Quercus shumardii	Austin	Texas	-97.74115017	30.27215359	1000 Congress Ave	NA	22.86	fair	85.30184	naturally_occurring	more than 18.29 m	15.24 to 30.48 cm	Austin	NA	NA	NA	NA	NA	NA	NA	NA	NA	NA	NA	NA
1503	Shumard oak	Quercus shumardii	Austin	Texas	-97.74110677	30.27228357	1000 Congress Ave	NA	27.94	fair	85.30184	naturally_occurring	more than 18.29 m	15.24 to 30.48 cm	Austin	NA	NA	NA	NA	NA	NA	NA	NA	NA	NA	NA	NA
1505	Texas ash	Fraxinus texensis	Austin	Texas	-97.74107942	30.27238323	1000 Congress Ave	NA	10.16	fair	39.37008	no_info	more than 18.29 m	0 to 15.24 cm	Austin	NA	NA	NA	NA	NA	NA	NA	NA	NA	NA	NA	NA
1506	Shumard oak	Quercus shumardii	Austin	Texas	-97.74148355	30.27195827	1000 Congress Ave	NA	35.56	good	82.021	naturally_occurring	more than 18.29 m	30.48 to 45.72 cm	Austin	NA	NA	NA	NA	NA	NA	NA	NA	NA	NA	NA	NA
1507	Shumard oak	Quercus shumardii	Austin	Texas	-97.74142845	30.27211111	1000 Congress Ave	NA	33.02	fair	85.30184	naturally_occurring	more than 18.29 m	30.48 to 45.72 cm	Austin	NA	NA	NA	NA	NA	NA	NA	NA	NA	NA	NA	NA
1508	Shumard oak	Quercus shumardii	Austin	Texas	-97.74140272	30.27223068	1000 Congress Ave	NA	33.02	fair	85.30184	naturally_occurring	more than 18.29 m	30.48 to 45.72 cm	Austin	NA	NA	NA	NA	NA	NA	NA	NA	NA	NA	NA	NA
1509	Shumard oak	Quercus shumardii	Austin	Texas	-97.74135232	30.27233576	1000 Congress Ave	NA	20.32	fair	65.6168	naturally_occurring	more than 18.29 m	15.24 to 30.48 cm	Austin	NA	NA	NA	NA	NA	NA	NA	NA	NA	NA	NA	NA
1510	Shumard oak	Quercus shumardii	Austin	Texas	-97.74131648	30.27246737	1000 Congress Ave	NA	22.86	fair	65.6168	naturally_occurring	more than 18.29 m	15.24 to 30.48 cm	Austin	NA	NA	NA	NA	NA	NA	NA	NA	NA	NA	NA	NA
1511	Shumard oak	Quercus shumardii	Austin	Texas	-97.740976	30.27251739	1000 Congress Ave	NA	35.56	fair	82.021	naturally_occurring	more than 18.29 m	30.48 to 45.72 cm	Austin	NA	NA	NA	NA	NA	NA	NA	NA	NA	NA	NA	NA
1512	Shumard oak	Quercus shumardii	Austin	Texas	-97.74096651	30.2725576	1000 Congress Ave	NA	48.26	fair	82.021	naturally_occurring	more than 18.29 m	45.72 to 60.96 cm	Austin	NA	NA	NA	NA	NA	NA	NA	NA	NA	NA	NA	NA
1513	Chinese elm	Ulmus parvifolia	Austin	Texas	-97.7372802	30.27306054	300 E 12th St	NA	20.32	good	78.74016	introduced	more than 18.29 m	15.24 to 30.48 cm	Austin	NA	NA	NA	NA	NA	NA	NA	NA	NA	NA	NA	NA
1514	small vacant planting site	NA	Austin	Texas	-97.73734204	30.27306949	300 E 12th St	NA	0	NA	0	no_info	NA	NA	Austin	NA	NA	NA	NA	NA	NA	NA	NA	NA	NA	NA	NA
1515	Chinese elm	Ulmus parvifolia	Austin	Texas	-97.7373947	30.2730898	300 E 12th St	NA	12.7	good	78.74016	introduced	more than 18.29 m	0 to 15.24 cm	Austin	NA	NA	NA	NA	NA	NA	NA	NA	NA	NA	NA	NA
1516	Chinese elm	Ulmus parvifolia	Austin	Texas	-97.73746087	30.27310269	300 E 12th St	NA	20.32	good	78.74016	introduced	more than 18.29 m	15.24 to 30.48 cm	Austin	NA	NA	NA	NA	NA	NA	NA	NA	NA	NA	NA	NA
1284	Southern live oak	Quercus virginiana	Austin	Texas	-97.73736639	30.26571927	500 Red River St	NA	30.48	fair	52.49344	naturally_occurring	more than 18.29 m	15.24 to 30.48 cm	Austin	NA	NA	NA	NA	NA	NA	NA	NA	NA	NA	NA	NA
1285	Southern live oak	Quercus virginiana	Austin	Texas	-97.73733183	30.26581792	500 Red River St	NA	25.4	fair	52.49344	naturally_occurring	more than 18.29 m	15.24 to 30.48 cm	Austin	NA	NA	NA	NA	NA	NA	NA	NA	NA	NA	NA	NA
1286	Southern live oak	Quercus virginiana	Austin	Texas	-97.73730385	30.26590977	500 Red River St	NA	25.4	poor	52.49344	naturally_occurring	more than 18.29 m	15.24 to 30.48 cm	Austin	NA	NA	NA	NA	NA	NA	NA	NA	NA	NA	NA	NA
1287	Southern live oak	Quercus virginiana	Austin	Texas	-97.73724268	30.26603458	500 Red River St	NA	22.86	poor	52.49344	naturally_occurring	more than 18.29 m	15.24 to 30.48 cm	Austin	NA	NA	NA	NA	NA	NA	NA	NA	NA	NA	NA	NA
1288	Southern live oak	Quercus virginiana	Austin	Texas	-97.73721184	30.26612807	500 Red River St	NA	33.02	poor	52.49344	naturally_occurring	more than 18.29 m	30.48 to 45.72 cm	Austin	NA	NA	NA	NA	NA	NA	NA	NA	NA	NA	NA	NA
1289	Cedar elm	Ulmus crassifolia	Austin	Texas	-97.73731018	30.26636026	500 Red River St	NA	25.4	good	55.77428	naturally_occurring	more than 18.29 m	15.24 to 30.48 cm	Austin	NA	NA	NA	NA	NA	NA	NA	NA	NA	NA	NA	NA
1290	Cedar elm	Ulmus crassifolia	Austin	Texas	-97.73730187	30.26638368	500 Red River St	NA	25.4	fair	68.89764	naturally_occurring	more than 18.29 m	15.24 to 30.48 cm	Austin	NA	NA	NA	NA	NA	NA	NA	NA	NA	NA	NA	NA
1291	Cedar elm	Ulmus crassifolia	Austin	Texas	-97.73724059	30.26664105	600 Red River St	NA	17.78	fair	68.89764	naturally_occurring	more than 18.29 m	15.24 to 30.48 cm	Austin	NA	NA	NA	NA	NA	NA	NA	NA	NA	NA	NA	NA
1292	Cedar elm	Ulmus crassifolia	Austin	Texas	-97.73723364	30.26667113	600 Red River St	NA	17.78	fair	68.89764	naturally_occurring	more than 18.29 m	15.24 to 30.48 cm	Austin	NA	NA	NA	NA	NA	NA	NA	NA	NA	NA	NA	NA
1293	Bigtooth maple	Acer grandidentatum	Austin	Texas	-97.73996504	30.27154456	1000 Brazos St	NA	2.54	fair	16.4042	naturally_occurring	13.71 to 18.29 m	0 to 15.24 cm	Austin	NA	NA	NA	NA	NA	NA	NA	NA	NA	NA	NA	NA
1294	Texas ash	Fraxinus texensis	Austin	Texas	-97.73994256	30.27160158	1000 Brazos St	NA	10.16	fair	3.28084	no_info	0 to 4.57 m	0 to 15.24 cm	Austin	NA	NA	NA	NA	NA	NA	NA	NA	NA	NA	NA	NA
1295	Texas ash	Fraxinus texensis	Austin	Texas	-97.73992799	30.27164701	1000 Brazos St	NA	10.16	fair	3.28084	no_info	0 to 4.57 m	0 to 15.24 cm	Austin	NA	NA	NA	NA	NA	NA	NA	NA	NA	NA	NA	NA
1297	Texas ash	Fraxinus texensis	Austin	Texas	-97.73979771	30.27198202	1000 Brazos St	NA	10.16	fair	3.28084	no_info	0 to 4.57 m	0 to 15.24 cm	Austin	NA	NA	NA	NA	NA	NA	NA	NA	NA	NA	NA	NA
1298	Texas ash	Fraxinus texensis	Austin	Texas	-97.7397803	30.27203734	1000 Brazos St	NA	10.16	fair	3.28084	no_info	0 to 4.57 m	0 to 15.24 cm	Austin	NA	NA	NA	NA	NA	NA	NA	NA	NA	NA	NA	NA
1299	Texas ash	Fraxinus texensis	Austin	Texas	-97.73976183	30.27209437	1000 Brazos St	NA	12.7	fair	3.28084	no_info	0 to 4.57 m	0 to 15.24 cm	Austin	NA	NA	NA	NA	NA	NA	NA	NA	NA	NA	NA	NA
1300	small vacant planting site	NA	Austin	Texas	-97.73754791	30.26575701	500 Red River St	NA	0	NA	0	no_info	NA	NA	Austin	NA	NA	NA	NA	NA	NA	NA	NA	NA	NA	NA	NA
1301	small vacant planting site	NA	Austin	Texas	-97.73752646	30.26583454	500 Red River St	NA	0	NA	0	no_info	NA	NA	Austin	NA	NA	NA	NA	NA	NA	NA	NA	NA	NA	NA	NA
1302	small vacant planting site	NA	Austin	Texas	-97.73746829	30.26598164	500 Red River St	NA	0	NA	0	no_info	NA	NA	Austin	NA	NA	NA	NA	NA	NA	NA	NA	NA	NA	NA	NA
1303	small vacant planting site	NA	Austin	Texas	-97.73686063	30.2675876	700 Red River St	NA	0	NA	0	no_info	NA	NA	Austin	NA	NA	NA	NA	NA	NA	NA	NA	NA	NA	NA	NA
1304	small vacant planting site	NA	Austin	Texas	-97.7368305	30.26764778	700 Red River St	NA	0	NA	0	no_info	NA	NA	Austin	NA	NA	NA	NA	NA	NA	NA	NA	NA	NA	NA	NA
1305	small vacant planting site	NA	Austin	Texas	-97.73681167	30.26771178	700 Red River St	NA	0	NA	0	no_info	NA	NA	Austin	NA	NA	NA	NA	NA	NA	NA	NA	NA	NA	NA	NA
1306	small vacant planting site	NA	Austin	Texas	-97.73678867	30.26778313	700 Red River St	NA	0	NA	0	no_info	NA	NA	Austin	NA	NA	NA	NA	NA	NA	NA	NA	NA	NA	NA	NA
1307	small vacant planting site	NA	Austin	Texas	-97.73676816	30.26783828	700 Red River St	NA	0	NA	0	no_info	NA	NA	Austin	NA	NA	NA	NA	NA	NA	NA	NA	NA	NA	NA	NA
1308	Chinaberry	Melia azedarach	Austin	Texas	-97.73667165	30.26807647	700 Red River St	NA	20.32	poor	55.77428	introduced	more than 18.29 m	15.24 to 30.48 cm	Austin	NA	NA	NA	NA	NA	NA	NA	NA	NA	NA	NA	NA
1309	Monterey oak	Quercus polymorpha	Austin	Texas	-97.73664761	30.26818879	700 Red River St	NA	17.78	poor	55.77428	naturally_occurring	more than 18.29 m	15.24 to 30.48 cm	Austin	NA	NA	NA	NA	NA	NA	NA	NA	NA	NA	NA	NA
1310	Monterey oak	Quercus polymorpha	Austin	Texas	-97.7366413	30.26821022	700 Red River St	NA	22.86	poor	55.77428	naturally_occurring	more than 18.29 m	15.24 to 30.48 cm	Austin	NA	NA	NA	NA	NA	NA	NA	NA	NA	NA	NA	NA
1311	Cedar elm	Ulmus crassifolia	Austin	Texas	-97.74509336	30.27171739	300 W 9th St	NA	22.86	fair	59.05512	naturally_occurring	more than 18.29 m	15.24 to 30.48 cm	Austin	NA	NA	NA	NA	NA	NA	NA	NA	NA	NA	NA	NA
1312	Cedar elm	Ulmus crassifolia	Austin	Texas	-97.74502719	30.27170044	300 W 9th St	NA	22.86	fair	59.05512	naturally_occurring	more than 18.29 m	15.24 to 30.48 cm	Austin	NA	NA	NA	NA	NA	NA	NA	NA	NA	NA	NA	NA
1313	Cedar elm	Ulmus crassifolia	Austin	Texas	-97.74497033	30.27168557	300 W 9th St	NA	20.32	fair	59.05512	naturally_occurring	more than 18.29 m	15.24 to 30.48 cm	Austin	NA	NA	NA	NA	NA	NA	NA	NA	NA	NA	NA	NA
1314	Cedar elm	Ulmus crassifolia	Austin	Texas	-97.74492071	30.27166994	300 W 9th St	NA	27.94	fair	59.05512	naturally_occurring	more than 18.29 m	15.24 to 30.48 cm	Austin	NA	NA	NA	NA	NA	NA	NA	NA	NA	NA	NA	NA
1315	Cedar elm	Ulmus crassifolia	Austin	Texas	-97.74484437	30.27164653	300 W 9th St	NA	30.48	fair	59.05512	naturally_occurring	more than 18.29 m	15.24 to 30.48 cm	Austin	NA	NA	NA	NA	NA	NA	NA	NA	NA	NA	NA	NA
1316	Cedar elm	Ulmus crassifolia	Austin	Texas	-97.74478122	30.2716264	300 W 9th St	NA	22.86	fair	59.05512	naturally_occurring	more than 18.29 m	15.24 to 30.48 cm	Austin	NA	NA	NA	NA	NA	NA	NA	NA	NA	NA	NA	NA
1317	Cedar elm	Ulmus crassifolia	Austin	Texas	-97.74471297	30.27160888	300 W 9th St	NA	20.32	fair	59.05512	naturally_occurring	more than 18.29 m	15.24 to 30.48 cm	Austin	NA	NA	NA	NA	NA	NA	NA	NA	NA	NA	NA	NA
1318	Cedar elm	Ulmus crassifolia	Austin	Texas	-97.74465515	30.2715912	300 W 9th St	NA	17.78	fair	59.05512	naturally_occurring	more than 18.29 m	15.24 to 30.48 cm	Austin	NA	NA	NA	NA	NA	NA	NA	NA	NA	NA	NA	NA
1319	Cedar elm	Ulmus crassifolia	Austin	Texas	-97.74458522	30.27157177	300 W 9th St	NA	27.94	fair	59.05512	naturally_occurring	more than 18.29 m	15.24 to 30.48 cm	Austin	NA	NA	NA	NA	NA	NA	NA	NA	NA	NA	NA	NA
1320	Cedar elm	Ulmus crassifolia	Austin	Texas	-97.74452466	30.27155252	300 W 9th St	NA	30.48	fair	59.05512	naturally_occurring	more than 18.29 m	15.24 to 30.48 cm	Austin	NA	NA	NA	NA	NA	NA	NA	NA	NA	NA	NA	NA
1321	Cedar elm	Ulmus crassifolia	Austin	Texas	-97.74445306	30.27153697	300 W 9th St	NA	22.86	fair	59.05512	naturally_occurring	more than 18.29 m	15.24 to 30.48 cm	Austin	NA	NA	NA	NA	NA	NA	NA	NA	NA	NA	NA	NA
1322	Japanese privet	Ligustrum japonicum	Austin	Texas	-97.74134566	30.26832029	600 Brazos St	NA	20.32	fair	26.24672	introduced	more than 18.29 m	15.24 to 30.48 cm	Austin	NA	NA	NA	NA	NA	NA	NA	NA	NA	NA	NA	NA
1323	Japanese privet	Ligustrum japonicum	Austin	Texas	-97.74133047	30.26838497	600 Brazos St	NA	15.24	good	32.8084	introduced	more than 18.29 m	0 to 15.24 cm	Austin	NA	NA	NA	NA	NA	NA	NA	NA	NA	NA	NA	NA
1324	Bigtooth maple	Acer grandidentatum	Austin	Texas	-97.74126827	30.26849244	600 Brazos St	NA	5.08	fair	22.96588	naturally_occurring	more than 18.29 m	0 to 15.24 cm	Austin	NA	NA	NA	NA	NA	NA	NA	NA	NA	NA	NA	NA
1325	Bigtooth maple	Acer grandidentatum	Austin	Texas	-97.74115808	30.26878787	700 Brazos St	NA	5.08	fair	22.96588	naturally_occurring	more than 18.29 m	0 to 15.24 cm	Austin	NA	NA	NA	NA	NA	NA	NA	NA	NA	NA	NA	NA
1326	Texas ash	Fraxinus texensis	Austin	Texas	-97.74113806	30.26884415	700 Brazos St	NA	10.16	fair	49.2126	no_info	more than 18.29 m	0 to 15.24 cm	Austin	NA	NA	NA	NA	NA	NA	NA	NA	NA	NA	NA	NA
1327	Texas ash	Fraxinus texensis	Austin	Texas	-97.74112249	30.26888844	700 Brazos St	NA	10.16	fair	49.2126	no_info	more than 18.29 m	0 to 15.24 cm	Austin	NA	NA	NA	NA	NA	NA	NA	NA	NA	NA	NA	NA
1328	Texas ash	Fraxinus texensis	Austin	Texas	-97.74105064	30.26908279	700 Brazos St	NA	10.16	fair	49.2126	no_info	more than 18.29 m	0 to 15.24 cm	Austin	NA	NA	NA	NA	NA	NA	NA	NA	NA	NA	NA	NA
1329	Texas ash	Fraxinus texensis	Austin	Texas	-97.74103486	30.2691235	700 Brazos St	NA	12.7	fair	49.2126	no_info	more than 18.29 m	0 to 15.24 cm	Austin	NA	NA	NA	NA	NA	NA	NA	NA	NA	NA	NA	NA
1330	Texas ash	Fraxinus texensis	Austin	Texas	-97.74100935	30.26919081	700 Brazos St	NA	10.16	fair	49.2126	no_info	more than 18.29 m	0 to 15.24 cm	Austin	NA	NA	NA	NA	NA	NA	NA	NA	NA	NA	NA	NA
1331	Texas ash	Fraxinus texensis	Austin	Texas	-97.74098554	30.26925205	700 Brazos St	NA	10.16	fair	49.2126	no_info	more than 18.29 m	0 to 15.24 cm	Austin	NA	NA	NA	NA	NA	NA	NA	NA	NA	NA	NA	NA
1332	Texas ash	Fraxinus texensis	Austin	Texas	-97.74096662	30.26930742	700 Brazos St	NA	10.16	fair	49.2126	no_info	more than 18.29 m	0 to 15.24 cm	Austin	NA	NA	NA	NA	NA	NA	NA	NA	NA	NA	NA	NA
1333	Texas ash	Fraxinus texensis	Austin	Texas	-97.7409438	30.26936563	700 Brazos St	NA	10.16	fair	49.2126	no_info	more than 18.29 m	0 to 15.24 cm	Austin	NA	NA	NA	NA	NA	NA	NA	NA	NA	NA	NA	NA
1334	Bigtooth maple	Acer grandidentatum	Austin	Texas	-97.74092122	30.26942649	700 Brazos St	NA	7.62	fair	22.96588	naturally_occurring	more than 18.29 m	0 to 15.24 cm	Austin	NA	NA	NA	NA	NA	NA	NA	NA	NA	NA	NA	NA
1335	Bigtooth maple	Acer grandidentatum	Austin	Texas	-97.74081016	30.26972427	800 Brazos St	NA	5.08	dead	22.96588	naturally_occurring	more than 18.29 m	0 to 15.24 cm	Austin	NA	NA	NA	NA	NA	NA	NA	NA	NA	NA	NA	NA
1336	Texas ash	Fraxinus texensis	Austin	Texas	-97.74079293	30.26977901	800 Brazos St	NA	7.62	fair	49.2126	no_info	more than 18.29 m	0 to 15.24 cm	Austin	NA	NA	NA	NA	NA	NA	NA	NA	NA	NA	NA	NA
1337	Texas ash	Fraxinus texensis	Austin	Texas	-97.7407693	30.26983362	800 Brazos St	NA	10.16	dead	49.2126	no_info	more than 18.29 m	0 to 15.24 cm	Austin	NA	NA	NA	NA	NA	NA	NA	NA	NA	NA	NA	NA
1338	Texas ash	Fraxinus texensis	Austin	Texas	-97.74075013	30.26989827	800 Brazos St	NA	10.16	fair	49.2126	no_info	more than 18.29 m	0 to 15.24 cm	Austin	NA	NA	NA	NA	NA	NA	NA	NA	NA	NA	NA	NA
1339	Texas ash	Fraxinus texensis	Austin	Texas	-97.74072742	30.26995237	800 Brazos St	NA	10.16	fair	49.2126	no_info	more than 18.29 m	0 to 15.24 cm	Austin	NA	NA	NA	NA	NA	NA	NA	NA	NA	NA	NA	NA
1340	Texas ash	Fraxinus texensis	Austin	Texas	-97.74065838	30.27012159	800 Brazos St	NA	12.7	fair	49.2126	no_info	more than 18.29 m	0 to 15.24 cm	Austin	NA	NA	NA	NA	NA	NA	NA	NA	NA	NA	NA	NA
1341	Texas ash	Fraxinus texensis	Austin	Texas	-97.74064187	30.27018961	800 Brazos St	NA	10.16	fair	49.2126	no_info	more than 18.29 m	0 to 15.24 cm	Austin	NA	NA	NA	NA	NA	NA	NA	NA	NA	NA	NA	NA
1342	large vacant planting site	NA	Austin	Texas	-97.7406151	30.27024124	800 Brazos St	NA	0	NA	0	no_info	NA	NA	Austin	NA	NA	NA	NA	NA	NA	NA	NA	NA	NA	NA	NA
1343	Texas ash	Fraxinus texensis	Austin	Texas	-97.74059867	30.27029533	800 Brazos St	NA	7.62	dead	49.2126	no_info	more than 18.29 m	0 to 15.24 cm	Austin	NA	NA	NA	NA	NA	NA	NA	NA	NA	NA	NA	NA
1344	Bigtooth maple	Acer grandidentatum	Austin	Texas	-97.74057687	30.27035528	800 Brazos St	NA	5.08	dead	22.96588	naturally_occurring	more than 18.29 m	0 to 15.24 cm	Austin	NA	NA	NA	NA	NA	NA	NA	NA	NA	NA	NA	NA
1345	Bigtooth maple	Acer grandidentatum	Austin	Texas	-97.74046652	30.2706532	900 Brazos St	NA	5.08	fair	22.96588	naturally_occurring	more than 18.29 m	0 to 15.24 cm	Austin	NA	NA	NA	NA	NA	NA	NA	NA	NA	NA	NA	NA
1346	Texas ash	Fraxinus texensis	Austin	Texas	-97.74044316	30.27070999	900 Brazos St	NA	10.16	fair	49.2126	no_info	more than 18.29 m	0 to 15.24 cm	Austin	NA	NA	NA	NA	NA	NA	NA	NA	NA	NA	NA	NA
1347	Texas ash	Fraxinus texensis	Austin	Texas	-97.74042362	30.2707669	900 Brazos St	NA	10.16	dead	42.65092	no_info	more than 18.29 m	0 to 15.24 cm	Austin	NA	NA	NA	NA	NA	NA	NA	NA	NA	NA	NA	NA
1348	Texas ash	Fraxinus texensis	Austin	Texas	-97.74034151	30.27098454	900 Brazos St	NA	10.16	fair	52.49344	no_info	more than 18.29 m	0 to 15.24 cm	Austin	NA	NA	NA	NA	NA	NA	NA	NA	NA	NA	NA	NA
1349	Texas ash	Fraxinus texensis	Austin	Texas	-97.74032063	30.27103831	900 Brazos St	NA	10.16	fair	52.49344	no_info	more than 18.29 m	0 to 15.24 cm	Austin	NA	NA	NA	NA	NA	NA	NA	NA	NA	NA	NA	NA
1350	Texas ash	Fraxinus texensis	Austin	Texas	-97.74029417	30.27109551	900 Brazos St	NA	10.16	fair	52.49344	no_info	more than 18.29 m	0 to 15.24 cm	Austin	NA	NA	NA	NA	NA	NA	NA	NA	NA	NA	NA	NA
1351	Texas ash	Fraxinus texensis	Austin	Texas	-97.74027631	30.27115687	900 Brazos St	NA	10.16	dead	52.49344	no_info	more than 18.29 m	0 to 15.24 cm	Austin	NA	NA	NA	NA	NA	NA	NA	NA	NA	NA	NA	NA
1352	Bigtooth maple	Acer grandidentatum	Austin	Texas	-97.74025672	30.2712085	900 Brazos St	NA	5.08	fair	22.96588	naturally_occurring	more than 18.29 m	0 to 15.24 cm	Austin	NA	NA	NA	NA	NA	NA	NA	NA	NA	NA	NA	NA
1353	Cedar elm	Ulmus crassifolia	Austin	Texas	-97.74047577	30.26749348	200 E 6th St	NA	20.32	fair	55.77428	naturally_occurring	more than 18.29 m	15.24 to 30.48 cm	Austin	NA	NA	NA	NA	NA	NA	NA	NA	NA	NA	NA	NA
1354	Cedar elm	Ulmus crassifolia	Austin	Texas	-97.74053616	30.26751178	200 E 6th St	NA	17.78	fair	49.2126	naturally_occurring	more than 18.29 m	15.24 to 30.48 cm	Austin	NA	NA	NA	NA	NA	NA	NA	NA	NA	NA	NA	NA
1355	Cedar elm	Ulmus crassifolia	Austin	Texas	-97.74125231	30.26769458	200 E 6th St	NA	20.32	fair	55.77428	naturally_occurring	more than 18.29 m	15.24 to 30.48 cm	Austin	NA	NA	NA	NA	NA	NA	NA	NA	NA	NA	NA	NA
1356	Cedar elm	Ulmus crassifolia	Austin	Texas	-97.74132441	30.26771708	200 E 6th St	NA	22.86	fair	55.77428	naturally_occurring	more than 18.29 m	15.24 to 30.48 cm	Austin	NA	NA	NA	NA	NA	NA	NA	NA	NA	NA	NA	NA
1357	Cedar elm	Ulmus crassifolia	Austin	Texas	-97.74055293	30.26733856	200 E 6th St	NA	20.32	fair	75.45932	naturally_occurring	more than 18.29 m	15.24 to 30.48 cm	Austin	NA	NA	NA	NA	NA	NA	NA	NA	NA	NA	NA	NA
1358	Cedar elm	Ulmus crassifolia	Austin	Texas	-97.74061292	30.26736081	200 E 6th St	NA	25.4	fair	68.89764	naturally_occurring	more than 18.29 m	15.24 to 30.48 cm	Austin	NA	NA	NA	NA	NA	NA	NA	NA	NA	NA	NA	NA
1359	Cedar elm	Ulmus crassifolia	Austin	Texas	-97.74129245	30.26755338	200 E 6th St	NA	22.86	fair	78.74016	naturally_occurring	more than 18.29 m	15.24 to 30.48 cm	Austin	NA	NA	NA	NA	NA	NA	NA	NA	NA	NA	NA	NA
1360	Cedar elm	Ulmus crassifolia	Austin	Texas	-97.7413585	30.26757576	200 E 6th St	NA	17.78	fair	55.77428	naturally_occurring	more than 18.29 m	15.24 to 30.48 cm	Austin	NA	NA	NA	NA	NA	NA	NA	NA	NA	NA	NA	NA
1361	Southern live oak	Quercus virginiana	Austin	Texas	-97.74168975	30.26765083	100 E 6th St	NA	20.32	good	59.05512	naturally_occurring	more than 18.29 m	15.24 to 30.48 cm	Austin	NA	NA	NA	NA	NA	NA	NA	NA	NA	NA	NA	NA
1362	Southern live oak	Quercus virginiana	Austin	Texas	-97.7417445	30.26766314	100 E 6th St	NA	25.4	good	78.74016	naturally_occurring	more than 18.29 m	15.24 to 30.48 cm	Austin	NA	NA	NA	NA	NA	NA	NA	NA	NA	NA	NA	NA
1363	Southern live oak	Quercus virginiana	Austin	Texas	-97.74180689	30.26768192	100 E 6th St	NA	33.02	good	88.58268	naturally_occurring	more than 18.29 m	30.48 to 45.72 cm	Austin	NA	NA	NA	NA	NA	NA	NA	NA	NA	NA	NA	NA
1364	Southern live oak	Quercus virginiana	Austin	Texas	-97.74187205	30.26770207	100 E 6th St	NA	22.86	good	75.45932	naturally_occurring	more than 18.29 m	15.24 to 30.48 cm	Austin	NA	NA	NA	NA	NA	NA	NA	NA	NA	NA	NA	NA
1365	Southern live oak	Quercus virginiana	Austin	Texas	-97.74199366	30.26773752	100 E 6th St	NA	25.4	fair	82.021	naturally_occurring	more than 18.29 m	15.24 to 30.48 cm	Austin	NA	NA	NA	NA	NA	NA	NA	NA	NA	NA	NA	NA
1366	Southern live oak	Quercus virginiana	Austin	Texas	-97.74205348	30.26775511	100 E 6th St	NA	25.4	fair	88.58268	naturally_occurring	more than 18.29 m	15.24 to 30.48 cm	Austin	NA	NA	NA	NA	NA	NA	NA	NA	NA	NA	NA	NA
1367	Cedar elm	Ulmus crassifolia	Austin	Texas	-97.74201	30.26790977	100 E 6th St	NA	17.78	fair	55.77428	naturally_occurring	more than 18.29 m	15.24 to 30.48 cm	Austin	NA	NA	NA	NA	NA	NA	NA	NA	NA	NA	NA	NA
1368	Cedar elm	Ulmus crassifolia	Austin	Texas	-97.74194395	30.2678874	100 E 6th St	NA	15.24	fair	55.77428	naturally_occurring	more than 18.29 m	0 to 15.24 cm	Austin	NA	NA	NA	NA	NA	NA	NA	NA	NA	NA	NA	NA
1369	Cedar elm	Ulmus crassifolia	Austin	Texas	-97.74167875	30.2678347	100 E 6th St	NA	15.24	fair	55.77428	naturally_occurring	more than 18.29 m	0 to 15.24 cm	Austin	NA	NA	NA	NA	NA	NA	NA	NA	NA	NA	NA	NA
1370	Cedar elm	Ulmus crassifolia	Austin	Texas	-97.74160679	30.26780694	100 E 6th St	NA	17.78	fair	55.77428	naturally_occurring	more than 18.29 m	15.24 to 30.48 cm	Austin	NA	NA	NA	NA	NA	NA	NA	NA	NA	NA	NA	NA
1371	Southern live oak	Quercus virginiana	Austin	Texas	-97.74192261	30.27009337	800 Congress Ave	NA	35.56	fair	59.05512	naturally_occurring	more than 18.29 m	30.48 to 45.72 cm	Austin	NA	NA	NA	NA	NA	NA	NA	NA	NA	NA	NA	NA
1372	Southern live oak	Quercus virginiana	Austin	Texas	-97.74188035	30.27020034	800 Congress Ave	NA	33.02	fair	59.05512	naturally_occurring	more than 18.29 m	30.48 to 45.72 cm	Austin	NA	NA	NA	NA	NA	NA	NA	NA	NA	NA	NA	NA
1373	Shumard oak	Quercus shumardii	Austin	Texas	-97.74182239	30.27032803	800 Congress Ave	NA	27.94	fair	75.45932	naturally_occurring	more than 18.29 m	15.24 to 30.48 cm	Austin	NA	NA	NA	NA	NA	NA	NA	NA	NA	NA	NA	NA
1374	Shumard oak	Quercus shumardii	Austin	Texas	-97.74179087	30.27042995	800 Congress Ave	NA	33.02	fair	75.45932	naturally_occurring	more than 18.29 m	30.48 to 45.72 cm	Austin	NA	NA	NA	NA	NA	NA	NA	NA	NA	NA	NA	NA
1375	Shumard oak	Quercus shumardii	Austin	Texas	-97.74174277	30.27052891	800 Congress Ave	NA	33.02	fair	75.45932	naturally_occurring	more than 18.29 m	30.48 to 45.72 cm	Austin	NA	NA	NA	NA	NA	NA	NA	NA	NA	NA	NA	NA
1376	Shumard oak	Quercus shumardii	Austin	Texas	-97.741706	30.27065703	800 Congress Ave	NA	43.18	fair	75.45932	naturally_occurring	more than 18.29 m	30.48 to 45.72 cm	Austin	NA	NA	NA	NA	NA	NA	NA	NA	NA	NA	NA	NA
1377	Southern live oak	Quercus virginiana	Austin	Texas	-97.74213836	30.27012968	800 Congress Ave	NA	43.18	good	82.021	naturally_occurring	more than 18.29 m	30.48 to 45.72 cm	Austin	NA	NA	NA	NA	NA	NA	NA	NA	NA	NA	NA	NA
1378	Shumard oak	Quercus shumardii	Austin	Texas	-97.74210833	30.27023053	800 Congress Ave	NA	30.48	poor	82.021	naturally_occurring	more than 18.29 m	15.24 to 30.48 cm	Austin	NA	NA	NA	NA	NA	NA	NA	NA	NA	NA	NA	NA
1379	Shumard oak	Quercus shumardii	Austin	Texas	-97.74206928	30.27032869	800 Congress Ave	NA	35.56	fair	75.45932	naturally_occurring	more than 18.29 m	30.48 to 45.72 cm	Austin	NA	NA	NA	NA	NA	NA	NA	NA	NA	NA	NA	NA
1380	Shumard oak	Quercus shumardii	Austin	Texas	-97.74203304	30.27044902	800 Congress Ave	NA	35.56	fair	78.74016	naturally_occurring	more than 18.29 m	30.48 to 45.72 cm	Austin	NA	NA	NA	NA	NA	NA	NA	NA	NA	NA	NA	NA
1381	Shumard oak	Quercus shumardii	Austin	Texas	-97.7420029	30.27054469	800 Congress Ave	NA	20.32	fair	59.05512	naturally_occurring	more than 18.29 m	15.24 to 30.48 cm	Austin	NA	NA	NA	NA	NA	NA	NA	NA	NA	NA	NA	NA
1382	Shumard oak	Quercus shumardii	Austin	Texas	-97.74196691	30.2706439	800 Congress Ave	NA	30.48	fair	78.74016	naturally_occurring	more than 18.29 m	15.24 to 30.48 cm	Austin	NA	NA	NA	NA	NA	NA	NA	NA	NA	NA	NA	NA
1383	Southern live oak	Quercus virginiana	Austin	Texas	-97.74229103	30.26974317	700 Congress Ave	NA	30.48	fair	65.6168	naturally_occurring	more than 18.29 m	15.24 to 30.48 cm	Austin	NA	NA	NA	NA	NA	NA	NA	NA	NA	NA	NA	NA
1384	Southern live oak	Quercus virginiana	Austin	Texas	-97.74234265	30.26962587	700 Congress Ave	NA	27.94	fair	59.05512	naturally_occurring	more than 18.29 m	15.24 to 30.48 cm	Austin	NA	NA	NA	NA	NA	NA	NA	NA	NA	NA	NA	NA
1385	Southern live oak	Quercus virginiana	Austin	Texas	-97.74237836	30.26953718	700 Congress Ave	NA	27.94	fair	59.05512	naturally_occurring	more than 18.29 m	15.24 to 30.48 cm	Austin	NA	NA	NA	NA	NA	NA	NA	NA	NA	NA	NA	NA
1386	Southern live oak	Quercus virginiana	Austin	Texas	-97.74242662	30.26944485	700 Congress Ave	NA	38.1	fair	75.45932	naturally_occurring	more than 18.29 m	30.48 to 45.72 cm	Austin	NA	NA	NA	NA	NA	NA	NA	NA	NA	NA	NA	NA
1387	Southern live oak	Quercus virginiana	Austin	Texas	-97.74247766	30.26933669	700 Congress Ave	NA	40.64	fair	82.021	naturally_occurring	more than 18.29 m	30.48 to 45.72 cm	Austin	NA	NA	NA	NA	NA	NA	NA	NA	NA	NA	NA	NA
1388	Shumard oak	Quercus shumardii	Austin	Texas	-97.74254738	30.26922239	700 Congress Ave	NA	33.02	fair	82.021	naturally_occurring	more than 18.29 m	30.48 to 45.72 cm	Austin	NA	NA	NA	NA	NA	NA	NA	NA	NA	NA	NA	NA
1389	Shumard oak	Quercus shumardii	Austin	Texas	-97.74263782	30.26890075	600 Congress Ave	NA	35.56	fair	88.58268	naturally_occurring	more than 18.29 m	30.48 to 45.72 cm	Austin	NA	NA	NA	NA	NA	NA	NA	NA	NA	NA	NA	NA
1390	Shumard oak	Quercus shumardii	Austin	Texas	-97.742655	30.26882484	600 Congress Ave	NA	27.94	fair	88.58268	naturally_occurring	more than 18.29 m	15.24 to 30.48 cm	Austin	NA	NA	NA	NA	NA	NA	NA	NA	NA	NA	NA	NA
1391	Shumard oak	Quercus shumardii	Austin	Texas	-97.7427169	30.26877612	600 Congress Ave	NA	38.1	fair	114.8294	naturally_occurring	more than 18.29 m	30.48 to 45.72 cm	Austin	NA	NA	NA	NA	NA	NA	NA	NA	NA	NA	NA	NA
1392	Shumard oak	Quercus shumardii	Austin	Texas	-97.74272979	30.26874745	600 Congress Ave	NA	40.64	fair	114.8294	naturally_occurring	more than 18.29 m	30.48 to 45.72 cm	Austin	NA	NA	NA	NA	NA	NA	NA	NA	NA	NA	NA	NA
1393	Shumard oak	Quercus shumardii	Austin	Texas	-97.74268845	30.26870717	600 Congress Ave	NA	25.4	poor	82.021	naturally_occurring	more than 18.29 m	15.24 to 30.48 cm	Austin	NA	NA	NA	NA	NA	NA	NA	NA	NA	NA	NA	NA
1394	Shumard oak	Quercus shumardii	Austin	Texas	-97.74275331	30.26866115	600 Congress Ave	NA	20.32	poor	59.05512	naturally_occurring	more than 18.29 m	15.24 to 30.48 cm	Austin	NA	NA	NA	NA	NA	NA	NA	NA	NA	NA	NA	NA
1395	Shumard oak	Quercus shumardii	Austin	Texas	-97.74276218	30.26862093	600 Congress Ave	NA	25.4	poor	59.05512	naturally_occurring	more than 18.29 m	15.24 to 30.48 cm	Austin	NA	NA	NA	NA	NA	NA	NA	NA	NA	NA	NA	NA
1396	Shumard oak	Quercus shumardii	Austin	Texas	-97.74278351	30.26854737	600 Congress Ave	NA	27.94	fair	85.30184	naturally_occurring	more than 18.29 m	15.24 to 30.48 cm	Austin	NA	NA	NA	NA	NA	NA	NA	NA	NA	NA	NA	NA
1397	Shumard oak	Quercus shumardii	Austin	Texas	-97.74281853	30.2684889	600 Congress Ave	NA	43.18	fair	91.86352	naturally_occurring	more than 18.29 m	30.48 to 45.72 cm	Austin	NA	NA	NA	NA	NA	NA	NA	NA	NA	NA	NA	NA
1398	Shumard oak	Quercus shumardii	Austin	Texas	-97.74279902	30.26842539	600 Congress Ave	NA	30.48	fair	78.74016	naturally_occurring	more than 18.29 m	15.24 to 30.48 cm	Austin	NA	NA	NA	NA	NA	NA	NA	NA	NA	NA	NA	NA
1399	Shumard oak	Quercus shumardii	Austin	Texas	-97.74286114	30.26836879	600 Congress Ave	NA	25.4	fair	78.74016	naturally_occurring	more than 18.29 m	15.24 to 30.48 cm	Austin	NA	NA	NA	NA	NA	NA	NA	NA	NA	NA	NA	NA
1400	Shumard oak	Quercus shumardii	Austin	Texas	-97.74289649	30.26829324	600 Congress Ave	NA	25.4	fair	78.74016	naturally_occurring	more than 18.29 m	15.24 to 30.48 cm	Austin	NA	NA	NA	NA	NA	NA	NA	NA	NA	NA	NA	NA
1401	Shumard oak	Quercus shumardii	Austin	Texas	-97.74289825	30.26822753	600 Congress Ave	NA	27.94	fair	78.74016	naturally_occurring	more than 18.29 m	15.24 to 30.48 cm	Austin	NA	NA	NA	NA	NA	NA	NA	NA	NA	NA	NA	NA
1402	Shumard oak	Quercus shumardii	Austin	Texas	-97.74300241	30.26818493	100 W 6th St	NA	38.1	fair	78.74016	naturally_occurring	more than 18.29 m	30.48 to 45.72 cm	Austin	NA	NA	NA	NA	NA	NA	NA	NA	NA	NA	NA	NA
1403	Shumard oak	Quercus shumardii	Austin	Texas	-97.74311655	30.26822142	100 W 6th St	NA	38.1	fair	88.58268	naturally_occurring	more than 18.29 m	30.48 to 45.72 cm	Austin	NA	NA	NA	NA	NA	NA	NA	NA	NA	NA	NA	NA
1404	Southern live oak	Quercus virginiana	Austin	Texas	-97.74262827	30.26824048	600 Congress Ave	NA	30.48	fair	78.74016	naturally_occurring	more than 18.29 m	15.24 to 30.48 cm	Austin	NA	NA	NA	NA	NA	NA	NA	NA	NA	NA	NA	NA
1405	Shumard oak	Quercus shumardii	Austin	Texas	-97.74258693	30.26831328	600 Congress Ave	NA	38.1	fair	78.74016	naturally_occurring	more than 18.29 m	30.48 to 45.72 cm	Austin	NA	NA	NA	NA	NA	NA	NA	NA	NA	NA	NA	NA
1406	Shumard oak	Quercus shumardii	Austin	Texas	-97.74250353	30.26849131	600 Congress Ave	NA	33.02	fair	78.74016	naturally_occurring	more than 18.29 m	30.48 to 45.72 cm	Austin	NA	NA	NA	NA	NA	NA	NA	NA	NA	NA	NA	NA
1407	Shumard oak	Quercus shumardii	Austin	Texas	-97.74247042	30.26859914	600 Congress Ave	NA	35.56	fair	78.74016	naturally_occurring	more than 18.29 m	30.48 to 45.72 cm	Austin	NA	NA	NA	NA	NA	NA	NA	NA	NA	NA	NA	NA
1408	Shumard oak	Quercus shumardii	Austin	Texas	-97.74243706	30.26870472	600 Congress Ave	NA	38.1	fair	78.74016	naturally_occurring	more than 18.29 m	30.48 to 45.72 cm	Austin	NA	NA	NA	NA	NA	NA	NA	NA	NA	NA	NA	NA
1409	Shumard oak	Quercus shumardii	Austin	Texas	-97.7423886	30.26881682	600 Congress Ave	NA	50.8	fair	85.30184	naturally_occurring	more than 18.29 m	45.72 to 60.96 cm	Austin	NA	NA	NA	NA	NA	NA	NA	NA	NA	NA	NA	NA
1410	Shumard oak	Quercus shumardii	Austin	Texas	-97.7422976	30.26915948	700 Congress Ave	NA	40.64	fair	78.74016	naturally_occurring	more than 18.29 m	30.48 to 45.72 cm	Austin	NA	NA	NA	NA	NA	NA	NA	NA	NA	NA	NA	NA
1411	Southern live oak	Quercus virginiana	Austin	Texas	-97.74211822	30.26963448	700 Congress Ave	NA	25.4	fair	59.05512	naturally_occurring	more than 18.29 m	15.24 to 30.48 cm	Austin	NA	NA	NA	NA	NA	NA	NA	NA	NA	NA	NA	NA
1412	Southern live oak	Quercus virginiana	Austin	Texas	-97.74208857	30.2697233	700 Congress Ave	NA	25.4	fair	59.05512	naturally_occurring	more than 18.29 m	15.24 to 30.48 cm	Austin	NA	NA	NA	NA	NA	NA	NA	NA	NA	NA	NA	NA
1413	Shumard oak	Quercus shumardii	Austin	Texas	-97.7433347	30.26631469	400 Congress Ave	NA	22.86	poor	78.74016	naturally_occurring	more than 18.29 m	15.24 to 30.48 cm	Austin	NA	NA	NA	NA	NA	NA	NA	NA	NA	NA	NA	NA
1414	Shumard oak	Quercus shumardii	Austin	Texas	-97.74329563	30.26640259	400 Congress Ave	NA	10.16	good	49.2126	naturally_occurring	more than 18.29 m	0 to 15.24 cm	Austin	NA	NA	NA	NA	NA	NA	NA	NA	NA	NA	NA	NA
1415	Shumard oak	Quercus shumardii	Austin	Texas	-97.74322978	30.26659849	400 Congress Ave	NA	10.16	good	49.2126	naturally_occurring	more than 18.29 m	0 to 15.24 cm	Austin	NA	NA	NA	NA	NA	NA	NA	NA	NA	NA	NA	NA
1416	Shumard oak	Quercus shumardii	Austin	Texas	-97.74319104	30.26668712	400 Congress Ave	NA	12.7	good	49.2126	naturally_occurring	more than 18.29 m	0 to 15.24 cm	Austin	NA	NA	NA	NA	NA	NA	NA	NA	NA	NA	NA	NA
1417	Shumard oak	Quercus shumardii	Austin	Texas	-97.74308435	30.26693743	400 Congress Ave	NA	27.94	poor	75.45932	naturally_occurring	more than 18.29 m	15.24 to 30.48 cm	Austin	NA	NA	NA	NA	NA	NA	NA	NA	NA	NA	NA	NA
1418	Southern live oak	Quercus virginiana	Austin	Texas	-97.74356842	30.26639758	400 Congress Ave	NA	27.94	poor	75.45932	naturally_occurring	more than 18.29 m	15.24 to 30.48 cm	Austin	NA	NA	NA	NA	NA	NA	NA	NA	NA	NA	NA	NA
1419	Shumard oak	Quercus shumardii	Austin	Texas	-97.74350406	30.26653829	400 Congress Ave	NA	15.24	good	75.45932	naturally_occurring	more than 18.29 m	0 to 15.24 cm	Austin	NA	NA	NA	NA	NA	NA	NA	NA	NA	NA	NA	NA
1420	Chinquapin oak	Quercus muehlenbergii	Austin	Texas	-97.74344292	30.26668308	400 Congress Ave	NA	15.24	good	75.45932	naturally_occurring	more than 18.29 m	0 to 15.24 cm	Austin	NA	NA	NA	NA	NA	NA	NA	NA	NA	NA	NA	NA
1421	Shumard oak	Quercus shumardii	Austin	Texas	-97.74341609	30.26678177	400 Congress Ave	NA	25.4	fair	75.45932	naturally_occurring	more than 18.29 m	15.24 to 30.48 cm	Austin	NA	NA	NA	NA	NA	NA	NA	NA	NA	NA	NA	NA
1422	Chinquapin oak	Quercus muehlenbergii	Austin	Texas	-97.74337646	30.2668811	400 Congress Ave	NA	10.16	fair	49.2126	naturally_occurring	more than 18.29 m	0 to 15.24 cm	Austin	NA	NA	NA	NA	NA	NA	NA	NA	NA	NA	NA	NA
1423	Shumard oak	Quercus shumardii	Austin	Texas	-97.74334588	30.26701372	400 Congress Ave	NA	27.94	fair	82.021	naturally_occurring	more than 18.29 m	15.24 to 30.48 cm	Austin	NA	NA	NA	NA	NA	NA	NA	NA	NA	NA	NA	NA
1424	Shumard oak	Quercus shumardii	Austin	Texas	-97.74364428	30.26533737	300 Congress Ave	NA	33.02	fair	82.021	naturally_occurring	more than 18.29 m	30.48 to 45.72 cm	Austin	NA	NA	NA	NA	NA	NA	NA	NA	NA	NA	NA	NA
1425	Shumard oak	Quercus shumardii	Austin	Texas	-97.74365701	30.26538467	300 Congress Ave	NA	30.48	fair	82.021	naturally_occurring	more than 18.29 m	15.24 to 30.48 cm	Austin	NA	NA	NA	NA	NA	NA	NA	NA	NA	NA	NA	NA
1426	Shumard oak	Quercus shumardii	Austin	Texas	-97.74363373	30.26543845	300 Congress Ave	NA	38.1	fair	82.021	naturally_occurring	more than 18.29 m	30.48 to 45.72 cm	Austin	NA	NA	NA	NA	NA	NA	NA	NA	NA	NA	NA	NA
1427	Shumard oak	Quercus shumardii	Austin	Texas	-97.74362641	30.26554607	300 Congress Ave	NA	35.56	fair	82.021	naturally_occurring	more than 18.29 m	30.48 to 45.72 cm	Austin	NA	NA	NA	NA	NA	NA	NA	NA	NA	NA	NA	NA
1428	Shumard oak	Quercus shumardii	Austin	Texas	-97.74356334	30.26558328	300 Congress Ave	NA	40.64	fair	91.86352	naturally_occurring	more than 18.29 m	30.48 to 45.72 cm	Austin	NA	NA	NA	NA	NA	NA	NA	NA	NA	NA	NA	NA
1429	Shumard oak	Quercus shumardii	Austin	Texas	-97.74358818	30.26564922	300 Congress Ave	NA	33.02	fair	85.30184	naturally_occurring	more than 18.29 m	30.48 to 45.72 cm	Austin	NA	NA	NA	NA	NA	NA	NA	NA	NA	NA	NA	NA
1430	Shumard oak	Quercus shumardii	Austin	Texas	-97.74353021	30.26567136	300 Congress Ave	NA	45.72	fair	104.98688	naturally_occurring	more than 18.29 m	30.48 to 45.72 cm	Austin	NA	NA	NA	NA	NA	NA	NA	NA	NA	NA	NA	NA
1431	Shumard oak	Quercus shumardii	Austin	Texas	-97.74352297	30.26577015	300 Congress Ave	NA	38.1	fair	85.30184	naturally_occurring	more than 18.29 m	30.48 to 45.72 cm	Austin	NA	NA	NA	NA	NA	NA	NA	NA	NA	NA	NA	NA
1432	Shumard oak	Quercus shumardii	Austin	Texas	-97.74348635	30.26579542	300 Congress Ave	NA	10.16	good	26.24672	naturally_occurring	more than 18.29 m	0 to 15.24 cm	Austin	NA	NA	NA	NA	NA	NA	NA	NA	NA	NA	NA	NA
1433	Shumard oak	Quercus shumardii	Austin	Texas	-97.74350242	30.26587071	300 Congress Ave	NA	35.56	fair	82.021	naturally_occurring	more than 18.29 m	30.48 to 45.72 cm	Austin	NA	NA	NA	NA	NA	NA	NA	NA	NA	NA	NA	NA
1434	Shumard oak	Quercus shumardii	Austin	Texas	-97.743458	30.26587367	300 Congress Ave	NA	10.16	good	32.8084	naturally_occurring	more than 18.29 m	0 to 15.24 cm	Austin	NA	NA	NA	NA	NA	NA	NA	NA	NA	NA	NA	NA
1435	Shumard oak	Quercus shumardii	Austin	Texas	-97.74346429	30.26597001	300 Congress Ave	NA	30.48	poor	78.74016	naturally_occurring	more than 18.29 m	15.24 to 30.48 cm	Austin	NA	NA	NA	NA	NA	NA	NA	NA	NA	NA	NA	NA
1436	Shumard oak	Quercus shumardii	Austin	Texas	-97.74344007	30.2660465	300 Congress Ave	NA	33.02	fair	78.74016	naturally_occurring	more than 18.29 m	30.48 to 45.72 cm	Austin	NA	NA	NA	NA	NA	NA	NA	NA	NA	NA	NA	NA
1437	Shumard oak	Quercus shumardii	Austin	Texas	-97.74389509	30.26544758	300 Congress Ave	NA	35.56	fair	78.74016	naturally_occurring	more than 18.29 m	30.48 to 45.72 cm	Austin	NA	NA	NA	NA	NA	NA	NA	NA	NA	NA	NA	NA
1438	Southern live oak	Quercus virginiana	Austin	Texas	-97.74383253	30.26563106	300 Congress Ave	NA	33.02	fair	59.05512	naturally_occurring	more than 18.29 m	30.48 to 45.72 cm	Austin	NA	NA	NA	NA	NA	NA	NA	NA	NA	NA	NA	NA
1439	Southern live oak	Quercus virginiana	Austin	Texas	-97.74378986	30.26573412	300 Congress Ave	NA	22.86	fair	49.2126	naturally_occurring	more than 18.29 m	15.24 to 30.48 cm	Austin	NA	NA	NA	NA	NA	NA	NA	NA	NA	NA	NA	NA
1440	Shumard oak	Quercus shumardii	Austin	Texas	-97.74373688	30.26589085	300 Congress Ave	NA	33.02	fair	68.89764	naturally_occurring	more than 18.29 m	30.48 to 45.72 cm	Austin	NA	NA	NA	NA	NA	NA	NA	NA	NA	NA	NA	NA
1441	Southern live oak	Quercus virginiana	Austin	Texas	-97.74368978	30.26599382	300 Congress Ave	NA	27.94	fair	68.89764	naturally_occurring	more than 18.29 m	15.24 to 30.48 cm	Austin	NA	NA	NA	NA	NA	NA	NA	NA	NA	NA	NA	NA
1442	Southern live oak	Quercus virginiana	Austin	Texas	-97.74364299	30.26608524	300 Congress Ave	NA	38.1	fair	85.30184	naturally_occurring	more than 18.29 m	30.48 to 45.72 cm	Austin	NA	NA	NA	NA	NA	NA	NA	NA	NA	NA	NA	NA
1443	Shumard oak	Quercus shumardii	Austin	Texas	-97.74383379	30.2649229	200 Congress Ave	NA	25.4	poor	78.74016	naturally_occurring	more than 18.29 m	15.24 to 30.48 cm	Austin	NA	NA	NA	NA	NA	NA	NA	NA	NA	NA	NA	NA
1444	Shumard oak	Quercus shumardii	Austin	Texas	-97.74379102	30.26502981	200 Congress Ave	NA	22.86	fair	78.74016	naturally_occurring	more than 18.29 m	15.24 to 30.48 cm	Austin	NA	NA	NA	NA	NA	NA	NA	NA	NA	NA	NA	NA
1445	Shumard oak	Quercus shumardii	Austin	Texas	-97.74375371	30.26509833	100 E 3rd St	NA	25.4	good	78.74016	naturally_occurring	more than 18.29 m	15.24 to 30.48 cm	Austin	NA	NA	NA	NA	NA	NA	NA	NA	NA	NA	NA	NA
1446	Southern live oak	Quercus virginiana	Austin	Texas	-97.74386221	30.2655162	300 Congress Ave	NA	40.64	good	78.74016	naturally_occurring	more than 18.29 m	30.48 to 45.72 cm	Austin	NA	NA	NA	NA	NA	NA	NA	NA	NA	NA	NA	NA
1447	Yaupon	Ilex vomitoria	Austin	Texas	-97.74393436	30.26547147	300 Congress Ave	NA	12.7	good	26.24672	naturally_occurring	more than 18.29 m	0 to 15.24 cm	Austin	NA	NA	NA	NA	NA	NA	NA	NA	NA	NA	NA	NA
1448	Yaupon	Ilex vomitoria	Austin	Texas	-97.74391941	30.26553275	300 Congress Ave	NA	17.78	good	26.24672	naturally_occurring	more than 18.29 m	15.24 to 30.48 cm	Austin	NA	NA	NA	NA	NA	NA	NA	NA	NA	NA	NA	NA
1449	Yaupon	Ilex vomitoria	Austin	Texas	-97.74388643	30.26560521	300 Congress Ave	NA	20.32	good	26.24672	naturally_occurring	more than 18.29 m	15.24 to 30.48 cm	Austin	NA	NA	NA	NA	NA	NA	NA	NA	NA	NA	NA	NA
1450	Shumard oak	Quercus shumardii	Austin	Texas	-97.74396218	30.26542585	300 Congress Ave	NA	30.48	fair	78.74016	naturally_occurring	more than 18.29 m	15.24 to 30.48 cm	Austin	NA	NA	NA	NA	NA	NA	NA	NA	NA	NA	NA	NA
1517	Chinese elm	Ulmus parvifolia	Austin	Texas	-97.73768081	30.27316873	300 E 12th St	NA	20.32	good	78.74016	introduced	more than 18.29 m	15.24 to 30.48 cm	Austin	NA	NA	NA	NA	NA	NA	NA	NA	NA	NA	NA	NA
1518	Chinese elm	Ulmus parvifolia	Austin	Texas	-97.73772935	30.27317741	300 E 12th St	NA	17.78	good	78.74016	introduced	more than 18.29 m	15.24 to 30.48 cm	Austin	NA	NA	NA	NA	NA	NA	NA	NA	NA	NA	NA	NA
1519	Chinese elm	Ulmus parvifolia	Austin	Texas	-97.73779974	30.27319808	300 E 12th St	NA	15.24	good	78.74016	introduced	more than 18.29 m	0 to 15.24 cm	Austin	NA	NA	NA	NA	NA	NA	NA	NA	NA	NA	NA	NA
1520	Chinese elm	Ulmus parvifolia	Austin	Texas	-97.73785272	30.27320685	300 E 12th St	NA	15.24	good	78.74016	introduced	more than 18.29 m	0 to 15.24 cm	Austin	NA	NA	NA	NA	NA	NA	NA	NA	NA	NA	NA	NA
1521	Chinese elm	Ulmus parvifolia	Austin	Texas	-97.73790549	30.27322331	300 E 12th St	NA	17.78	good	78.74016	introduced	more than 18.29 m	15.24 to 30.48 cm	Austin	NA	NA	NA	NA	NA	NA	NA	NA	NA	NA	NA	NA
1522	Chinese elm	Ulmus parvifolia	Austin	Texas	-97.73796691	30.27324765	300 E 12th St	NA	17.78	good	78.74016	introduced	more than 18.29 m	15.24 to 30.48 cm	Austin	NA	NA	NA	NA	NA	NA	NA	NA	NA	NA	NA	NA
1523	Tree of heaven	Ailanthus altissima	Austin	Texas	-97.73888909	30.26211626	100 Red River St	NA	38.1	fair	88.58268	introduced	more than 18.29 m	30.48 to 45.72 cm	Austin	NA	NA	NA	NA	NA	NA	NA	NA	NA	NA	NA	NA
1524	Crape myrtle (including hybrids)	Lagerstroemia indica	Austin	Texas	-97.7388721	30.26217742	100 Red River St	NA	81.28	good	82.021	introduced	more than 18.29 m	more than 76.2 cm	Austin	NA	NA	NA	NA	NA	NA	NA	NA	NA	NA	NA	NA
1525	Sugarberry	Celtis laevigata	Austin	Texas	-97.73884901	30.26221619	100 Red River St	NA	22.86	poor	59.05512	naturally_occurring	more than 18.29 m	15.24 to 30.48 cm	Austin	NA	NA	NA	NA	NA	NA	NA	NA	NA	NA	NA	NA
1527	Cedar elm	Ulmus crassifolia	Austin	Texas	-97.73731831	30.26659335	500 E 6th St	NA	10.16	dead	49.2126	naturally_occurring	more than 18.29 m	0 to 15.24 cm	Austin	NA	NA	NA	NA	NA	NA	NA	NA	NA	NA	NA	NA
1528	Cedar elm	Ulmus crassifolia	Austin	Texas	-97.73736664	30.26660973	500 E 6th St	NA	25.4	good	78.74016	naturally_occurring	more than 18.29 m	15.24 to 30.48 cm	Austin	NA	NA	NA	NA	NA	NA	NA	NA	NA	NA	NA	NA
1529	Cedar elm	Ulmus crassifolia	Austin	Texas	-97.73740584	30.266471	500 E 6th St	NA	20.32	good	78.74016	naturally_occurring	more than 18.29 m	15.24 to 30.48 cm	Austin	NA	NA	NA	NA	NA	NA	NA	NA	NA	NA	NA	NA
1530	Cedar elm	Ulmus crassifolia	Austin	Texas	-97.73735308	30.26645454	500 E 6th St	NA	15.24	fair	78.74016	naturally_occurring	more than 18.29 m	0 to 15.24 cm	Austin	NA	NA	NA	NA	NA	NA	NA	NA	NA	NA	NA	NA
1531	Cedar elm	Ulmus crassifolia	Austin	Texas	-97.73707812	30.26637391	600 E 6th St	NA	20.32	good	78.74016	naturally_occurring	more than 18.29 m	15.24 to 30.48 cm	Austin	NA	NA	NA	NA	NA	NA	NA	NA	NA	NA	NA	NA
1532	Cedar elm	Ulmus crassifolia	Austin	Texas	-97.73704911	30.26636843	600 E 6th St	NA	27.94	good	78.74016	naturally_occurring	more than 18.29 m	15.24 to 30.48 cm	Austin	NA	NA	NA	NA	NA	NA	NA	NA	NA	NA	NA	NA
1533	Cedar elm	Ulmus crassifolia	Austin	Texas	-97.73703879	30.26651745	600 E 6th St	NA	20.32	good	78.74016	naturally_occurring	more than 18.29 m	15.24 to 30.48 cm	Austin	NA	NA	NA	NA	NA	NA	NA	NA	NA	NA	NA	NA
1534	Cedar elm	Ulmus crassifolia	Austin	Texas	-97.73699046	30.26650107	600 E 6th St	NA	17.78	good	78.74016	naturally_occurring	more than 18.29 m	15.24 to 30.48 cm	Austin	NA	NA	NA	NA	NA	NA	NA	NA	NA	NA	NA	NA
1535	Cedar elm	Ulmus crassifolia	Austin	Texas	-97.73808178	30.26680992	500 E 6th St	NA	20.32	good	78.74016	naturally_occurring	more than 18.29 m	15.24 to 30.48 cm	Austin	NA	NA	NA	NA	NA	NA	NA	NA	NA	NA	NA	NA
1536	Cedar elm	Ulmus crassifolia	Austin	Texas	-97.73803108	30.26679927	500 E 6th St	NA	25.4	good	78.74016	naturally_occurring	more than 18.29 m	15.24 to 30.48 cm	Austin	NA	NA	NA	NA	NA	NA	NA	NA	NA	NA	NA	NA
1537	Cedar elm	Ulmus crassifolia	Austin	Texas	-97.73812096	30.26667215	500 E 6th St	NA	22.86	good	78.74016	naturally_occurring	more than 18.29 m	15.24 to 30.48 cm	Austin	NA	NA	NA	NA	NA	NA	NA	NA	NA	NA	NA	NA
1538	Cedar elm	Ulmus crassifolia	Austin	Texas	-97.73807242	30.26666347	500 E 6th St	NA	25.4	good	78.74016	naturally_occurring	more than 18.29 m	15.24 to 30.48 cm	Austin	NA	NA	NA	NA	NA	NA	NA	NA	NA	NA	NA	NA
1539	Cedar elm	Ulmus crassifolia	Austin	Texas	-97.73822449	30.2666146	500 Neches St	NA	22.86	good	78.74016	naturally_occurring	more than 18.29 m	15.24 to 30.48 cm	Austin	NA	NA	NA	NA	NA	NA	NA	NA	NA	NA	NA	NA
1739	Southern live oak	Quercus virginiana	Austin	Texas	-97.7467383	30.26616652	300 W 3rd St	NA	45.72	fair	98.4252	naturally_occurring	more than 18.29 m	30.48 to 45.72 cm	Austin	NA	NA	NA	NA	NA	NA	NA	NA	NA	NA	NA	NA
1740	Southern live oak	Quercus virginiana	Austin	Texas	-97.74686151	30.26620172	300 W 3rd St	NA	25.4	poor	49.2126	naturally_occurring	more than 18.29 m	15.24 to 30.48 cm	Austin	NA	NA	NA	NA	NA	NA	NA	NA	NA	NA	NA	NA
1741	Chinese elm	Ulmus parvifolia	Austin	Texas	-97.74706191	30.26608645	300 W 3rd St	NA	15.24	poor	45.93176	introduced	more than 18.29 m	0 to 15.24 cm	Austin	NA	NA	NA	NA	NA	NA	NA	NA	NA	NA	NA	NA
1742	Chinese elm	Ulmus parvifolia	Austin	Texas	-97.74714328	30.26611119	300 W 3rd St	NA	15.24	poor	52.49344	introduced	more than 18.29 m	0 to 15.24 cm	Austin	NA	NA	NA	NA	NA	NA	NA	NA	NA	NA	NA	NA
1743	Chinese elm	Ulmus parvifolia	Austin	Texas	-97.74758824	30.26621831	400 W 3rd St	NA	12.7	dead	49.2126	introduced	more than 18.29 m	0 to 15.24 cm	Austin	NA	NA	NA	NA	NA	NA	NA	NA	NA	NA	NA	NA
1744	Chinese elm	Ulmus parvifolia	Austin	Texas	-97.74765424	30.26623696	400 W 3rd St	NA	12.7	poor	49.2126	introduced	more than 18.29 m	0 to 15.24 cm	Austin	NA	NA	NA	NA	NA	NA	NA	NA	NA	NA	NA	NA
1745	Chinese elm	Ulmus parvifolia	Austin	Texas	-97.74771809	30.26625365	400 W 3rd St	NA	12.7	poor	49.2126	introduced	more than 18.29 m	0 to 15.24 cm	Austin	NA	NA	NA	NA	NA	NA	NA	NA	NA	NA	NA	NA
1746	Chinese elm	Ulmus parvifolia	Austin	Texas	-97.74778178	30.2662761	400 W 3rd St	NA	15.24	good	68.89764	introduced	more than 18.29 m	0 to 15.24 cm	Austin	NA	NA	NA	NA	NA	NA	NA	NA	NA	NA	NA	NA
1747	Chinese elm	Ulmus parvifolia	Austin	Texas	-97.74785444	30.26629489	400 W 3rd St	NA	17.78	good	3.28084	introduced	0 to 4.57 m	15.24 to 30.48 cm	Austin	NA	NA	NA	NA	NA	NA	NA	NA	NA	NA	NA	NA
1748	Chinese elm	Ulmus parvifolia	Austin	Texas	-97.74792704	30.26631559	400 W 3rd St	NA	17.78	good	3.28084	introduced	0 to 4.57 m	15.24 to 30.48 cm	Austin	NA	NA	NA	NA	NA	NA	NA	NA	NA	NA	NA	NA
1749	Chinese elm	Ulmus parvifolia	Austin	Texas	-97.74798862	30.26633416	400 W 3rd St	NA	17.78	good	59.05512	introduced	more than 18.29 m	15.24 to 30.48 cm	Austin	NA	NA	NA	NA	NA	NA	NA	NA	NA	NA	NA	NA
1750	Chinese elm	Ulmus parvifolia	Austin	Texas	-97.74803933	30.2663448	400 W 3rd St	NA	17.78	good	59.05512	introduced	more than 18.29 m	15.24 to 30.48 cm	Austin	NA	NA	NA	NA	NA	NA	NA	NA	NA	NA	NA	NA
1751	Chinese elm	Ulmus parvifolia	Austin	Texas	-97.74809014	30.2663516	400 W 3rd St	NA	15.24	fair	59.05512	introduced	more than 18.29 m	0 to 15.24 cm	Austin	NA	NA	NA	NA	NA	NA	NA	NA	NA	NA	NA	NA
1752	Chinese elm	Ulmus parvifolia	Austin	Texas	-97.74814063	30.26636994	400 W 3rd St	NA	15.24	fair	59.05512	introduced	more than 18.29 m	0 to 15.24 cm	Austin	NA	NA	NA	NA	NA	NA	NA	NA	NA	NA	NA	NA
1753	Chinese elm	Ulmus parvifolia	Austin	Texas	-97.74819119	30.26638635	400 W 3rd St	NA	17.78	fair	59.05512	introduced	more than 18.29 m	15.24 to 30.48 cm	Austin	NA	NA	NA	NA	NA	NA	NA	NA	NA	NA	NA	NA
1754	Chinese elm	Ulmus parvifolia	Austin	Texas	-97.74823092	30.26639293	400 W 3rd St	NA	15.24	fair	59.05512	introduced	more than 18.29 m	0 to 15.24 cm	Austin	NA	NA	NA	NA	NA	NA	NA	NA	NA	NA	NA	NA
1755	Shumard oak	Quercus shumardii	Austin	Texas	-97.74846806	30.26606254	200 San Antonio St	NA	10.16	dead	32.8084	naturally_occurring	more than 18.29 m	0 to 15.24 cm	Austin	NA	NA	NA	NA	NA	NA	NA	NA	NA	NA	NA	NA
1756	Shumard oak	Quercus shumardii	Austin	Texas	-97.74841966	30.26624665	200 San Antonio St	NA	10.16	dead	32.8084	naturally_occurring	more than 18.29 m	0 to 15.24 cm	Austin	NA	NA	NA	NA	NA	NA	NA	NA	NA	NA	NA	NA
1757	Shumard oak	Quercus shumardii	Austin	Texas	-97.74840243	30.2663089	200 San Antonio St	NA	10.16	dead	32.8084	naturally_occurring	more than 18.29 m	0 to 15.24 cm	Austin	NA	NA	NA	NA	NA	NA	NA	NA	NA	NA	NA	NA
1758	Shumard oak	Quercus shumardii	Austin	Texas	-97.74837957	30.26637573	200 San Antonio St	NA	10.16	dead	32.8084	naturally_occurring	more than 18.29 m	0 to 15.24 cm	Austin	NA	NA	NA	NA	NA	NA	NA	NA	NA	NA	NA	NA
1759	Shumard oak	Quercus shumardii	Austin	Texas	-97.74860257	30.26576473	200 San Antonio St	NA	10.16	dead	32.8084	naturally_occurring	more than 18.29 m	0 to 15.24 cm	Austin	NA	NA	NA	NA	NA	NA	NA	NA	NA	NA	NA	NA
1760	Shumard oak	Quercus shumardii	Austin	Texas	-97.74857877	30.26583548	200 San Antonio St	NA	10.16	good	32.8084	naturally_occurring	more than 18.29 m	0 to 15.24 cm	Austin	NA	NA	NA	NA	NA	NA	NA	NA	NA	NA	NA	NA
1761	Southern live oak	Quercus virginiana	Austin	Texas	-97.7487015	30.26463196	400 W Cesar Chavez St	NA	35.56	good	59.05512	naturally_occurring	more than 18.29 m	30.48 to 45.72 cm	Austin	NA	NA	NA	NA	NA	NA	NA	NA	NA	NA	NA	NA
1762	Southern live oak	Quercus virginiana	Austin	Texas	-97.74877627	30.26465464	400 W Cesar Chavez St	NA	25.4	good	59.05512	naturally_occurring	more than 18.29 m	15.24 to 30.48 cm	Austin	NA	NA	NA	NA	NA	NA	NA	NA	NA	NA	NA	NA
1763	Southern live oak	Quercus virginiana	Austin	Texas	-97.74883558	30.26467508	400 W Cesar Chavez St	NA	20.32	good	59.05512	naturally_occurring	more than 18.29 m	15.24 to 30.48 cm	Austin	NA	NA	NA	NA	NA	NA	NA	NA	NA	NA	NA	NA
1764	Southern live oak	Quercus virginiana	Austin	Texas	-97.74890587	30.26469959	400 W Cesar Chavez St	NA	22.86	good	59.05512	naturally_occurring	more than 18.29 m	15.24 to 30.48 cm	Austin	NA	NA	NA	NA	NA	NA	NA	NA	NA	NA	NA	NA
1765	Shumard oak	Quercus shumardii	Austin	Texas	-97.7489609	30.26479692	100 San Antonio St	NA	30.48	fair	82.021	naturally_occurring	more than 18.29 m	15.24 to 30.48 cm	Austin	NA	NA	NA	NA	NA	NA	NA	NA	NA	NA	NA	NA
1766	Shumard oak	Quercus shumardii	Austin	Texas	-97.74893926	30.26485999	100 San Antonio St	NA	25.4	fair	82.021	naturally_occurring	more than 18.29 m	15.24 to 30.48 cm	Austin	NA	NA	NA	NA	NA	NA	NA	NA	NA	NA	NA	NA
1767	Shumard oak	Quercus shumardii	Austin	Texas	-97.74891345	30.26491336	100 San Antonio St	NA	27.94	fair	82.021	naturally_occurring	more than 18.29 m	15.24 to 30.48 cm	Austin	NA	NA	NA	NA	NA	NA	NA	NA	NA	NA	NA	NA
1768	Shumard oak	Quercus shumardii	Austin	Texas	-97.74884363	30.26511978	100 San Antonio St	NA	25.4	fair	82.021	naturally_occurring	more than 18.29 m	15.24 to 30.48 cm	Austin	NA	NA	NA	NA	NA	NA	NA	NA	NA	NA	NA	NA
1769	Shumard oak	Quercus shumardii	Austin	Texas	-97.74875011	30.26538347	100 San Antonio St	NA	22.86	fair	82.021	naturally_occurring	more than 18.29 m	15.24 to 30.48 cm	Austin	NA	NA	NA	NA	NA	NA	NA	NA	NA	NA	NA	NA
1770	Shumard oak	Quercus shumardii	Austin	Texas	-97.74872898	30.2654273	100 San Antonio St	NA	22.86	fair	82.021	naturally_occurring	more than 18.29 m	15.24 to 30.48 cm	Austin	NA	NA	NA	NA	NA	NA	NA	NA	NA	NA	NA	NA
1771	Cedar elm	Ulmus crassifolia	Austin	Texas	-97.74853545	30.2654709	400 W 2Nd St	NA	15.24	fair	75.45932	naturally_occurring	more than 18.29 m	0 to 15.24 cm	Austin	NA	NA	NA	NA	NA	NA	NA	NA	NA	NA	NA	NA
1772	Cedar elm	Ulmus crassifolia	Austin	Texas	-97.74859746	30.26548774	400 W 2Nd St	NA	20.32	fair	75.45932	naturally_occurring	more than 18.29 m	15.24 to 30.48 cm	Austin	NA	NA	NA	NA	NA	NA	NA	NA	NA	NA	NA	NA
1773	Cedar elm	Ulmus crassifolia	Austin	Texas	-97.74838655	30.26542606	400 W 2Nd St	NA	17.78	fair	75.45932	naturally_occurring	more than 18.29 m	15.24 to 30.48 cm	Austin	NA	NA	NA	NA	NA	NA	NA	NA	NA	NA	NA	NA
1774	Cedar elm	Ulmus crassifolia	Austin	Texas	-97.74832378	30.26540769	400 W 2Nd St	NA	17.78	fair	75.45932	naturally_occurring	more than 18.29 m	15.24 to 30.48 cm	Austin	NA	NA	NA	NA	NA	NA	NA	NA	NA	NA	NA	NA
1775	Shumard oak	Quercus shumardii	Austin	Texas	-97.74423301	30.26455144	200 Congress Ave	NA	12.7	fair	49.2126	naturally_occurring	more than 18.29 m	0 to 15.24 cm	Austin	NA	NA	NA	NA	NA	NA	NA	NA	NA	NA	NA	NA
1776	Shumard oak	Quercus shumardii	Austin	Texas	-97.74420699	30.2646079	200 Congress Ave	NA	12.7	fair	49.2126	naturally_occurring	more than 18.29 m	0 to 15.24 cm	Austin	NA	NA	NA	NA	NA	NA	NA	NA	NA	NA	NA	NA
1777	Shumard oak	Quercus shumardii	Austin	Texas	-97.74410123	30.26490994	200 Congress Ave	NA	12.7	fair	49.2126	naturally_occurring	more than 18.29 m	0 to 15.24 cm	Austin	NA	NA	NA	NA	NA	NA	NA	NA	NA	NA	NA	NA
1778	Shumard oak	Quercus shumardii	Austin	Texas	-97.74405342	30.26503505	200 Congress Ave	NA	12.7	fair	49.2126	naturally_occurring	more than 18.29 m	0 to 15.24 cm	Austin	NA	NA	NA	NA	NA	NA	NA	NA	NA	NA	NA	NA
1779	Shumard oak	Quercus shumardii	Austin	Texas	-97.74403585	30.26509336	200 Congress Ave	NA	12.7	fair	49.2126	naturally_occurring	more than 18.29 m	0 to 15.24 cm	Austin	NA	NA	NA	NA	NA	NA	NA	NA	NA	NA	NA	NA
1780	Shumard oak	Quercus shumardii	Austin	Texas	-97.74400981	30.26515074	200 Congress Ave	NA	12.7	fair	49.2126	naturally_occurring	more than 18.29 m	0 to 15.24 cm	Austin	NA	NA	NA	NA	NA	NA	NA	NA	NA	NA	NA	NA
1781	Ornamental pear	Pyrus calleryana	Austin	Texas	-97.74354607	30.26525435	100 E 3rd St	NA	17.78	poor	49.2126	introduced	more than 18.29 m	15.24 to 30.48 cm	Austin	NA	NA	NA	NA	NA	NA	NA	NA	NA	NA	NA	NA
1782	small vacant planting site	NA	Austin	Texas	-97.74346215	30.26523638	100 E 3rd St	NA	0	NA	0	no_info	NA	NA	Austin	NA	NA	NA	NA	NA	NA	NA	NA	NA	NA	NA	NA
1783	Ornamental pear	Pyrus calleryana	Austin	Texas	-97.74336428	30.26521405	100 E 3rd St	NA	22.86	fair	49.2126	introduced	more than 18.29 m	15.24 to 30.48 cm	Austin	NA	NA	NA	NA	NA	NA	NA	NA	NA	NA	NA	NA
1784	Ornamental pear	Pyrus calleryana	Austin	Texas	-97.74326652	30.26518765	100 E 3rd St	NA	25.4	fair	49.2126	introduced	more than 18.29 m	15.24 to 30.48 cm	Austin	NA	NA	NA	NA	NA	NA	NA	NA	NA	NA	NA	NA
1785	Ornamental pear	Pyrus calleryana	Austin	Texas	-97.7431875	30.26516163	100 E 3rd St	NA	25.4	fair	49.2126	introduced	more than 18.29 m	15.24 to 30.48 cm	Austin	NA	NA	NA	NA	NA	NA	NA	NA	NA	NA	NA	NA
1786	Ornamental pear	Pyrus calleryana	Austin	Texas	-97.74310391	30.26513145	100 E 3rd St	NA	27.94	fair	49.2126	introduced	more than 18.29 m	15.24 to 30.48 cm	Austin	NA	NA	NA	NA	NA	NA	NA	NA	NA	NA	NA	NA
1787	Ornamental pear	Pyrus calleryana	Austin	Texas	-97.74302947	30.26510959	100 E 3rd St	NA	27.94	fair	49.2126	introduced	more than 18.29 m	15.24 to 30.48 cm	Austin	NA	NA	NA	NA	NA	NA	NA	NA	NA	NA	NA	NA
1788	Ornamental pear	Pyrus calleryana	Austin	Texas	-97.74295035	30.26508764	100 E 3rd St	NA	30.48	fair	49.2126	introduced	more than 18.29 m	15.24 to 30.48 cm	Austin	NA	NA	NA	NA	NA	NA	NA	NA	NA	NA	NA	NA
1789	Ornamental pear	Pyrus calleryana	Austin	Texas	-97.74270385	30.26502644	100 E 3rd St	NA	25.4	fair	49.2126	introduced	more than 18.29 m	15.24 to 30.48 cm	Austin	NA	NA	NA	NA	NA	NA	NA	NA	NA	NA	NA	NA
1790	Shumard oak	Quercus shumardii	Austin	Texas	-97.74437169	30.26349234	100 Congress Ave	NA	40.64	fair	88.58268	naturally_occurring	more than 18.29 m	30.48 to 45.72 cm	Austin	NA	NA	NA	NA	NA	NA	NA	NA	NA	NA	NA	NA
1791	Shumard oak	Quercus shumardii	Austin	Texas	-97.7443512	30.26355705	100 Congress Ave	NA	35.56	fair	88.58268	naturally_occurring	more than 18.29 m	30.48 to 45.72 cm	Austin	NA	NA	NA	NA	NA	NA	NA	NA	NA	NA	NA	NA
1792	Shumard oak	Quercus shumardii	Austin	Texas	-97.74432155	30.26361344	100 Congress Ave	NA	25.4	fair	59.05512	naturally_occurring	more than 18.29 m	15.24 to 30.48 cm	Austin	NA	NA	NA	NA	NA	NA	NA	NA	NA	NA	NA	NA
1793	Shumard oak	Quercus shumardii	Austin	Texas	-97.74429092	30.26370643	100 Congress Ave	NA	27.94	fair	59.05512	naturally_occurring	more than 18.29 m	15.24 to 30.48 cm	Austin	NA	NA	NA	NA	NA	NA	NA	NA	NA	NA	NA	NA
1794	Shumard oak	Quercus shumardii	Austin	Texas	-97.74426575	30.26377105	100 Congress Ave	NA	22.86	fair	59.05512	naturally_occurring	more than 18.29 m	15.24 to 30.48 cm	Austin	NA	NA	NA	NA	NA	NA	NA	NA	NA	NA	NA	NA
1795	Shumard oak	Quercus shumardii	Austin	Texas	-97.74424101	30.26381939	100 Congress Ave	NA	25.4	fair	59.05512	naturally_occurring	more than 18.29 m	15.24 to 30.48 cm	Austin	NA	NA	NA	NA	NA	NA	NA	NA	NA	NA	NA	NA
1796	Shumard oak	Quercus shumardii	Austin	Texas	-97.74423011	30.26387616	100 Congress Ave	NA	22.86	fair	59.05512	naturally_occurring	more than 18.29 m	15.24 to 30.48 cm	Austin	NA	NA	NA	NA	NA	NA	NA	NA	NA	NA	NA	NA
1797	Shumard oak	Quercus shumardii	Austin	Texas	-97.74421007	30.26392306	100 Congress Ave	NA	33.02	fair	59.05512	naturally_occurring	more than 18.29 m	30.48 to 45.72 cm	Austin	NA	NA	NA	NA	NA	NA	NA	NA	NA	NA	NA	NA
1798	Shumard oak	Quercus shumardii	Austin	Texas	-97.74419084	30.26397433	100 Congress Ave	NA	25.4	fair	59.05512	naturally_occurring	more than 18.29 m	15.24 to 30.48 cm	Austin	NA	NA	NA	NA	NA	NA	NA	NA	NA	NA	NA	NA
1799	Shumard oak	Quercus shumardii	Austin	Texas	-97.74416002	30.26404162	100 Congress Ave	NA	20.32	fair	59.05512	naturally_occurring	more than 18.29 m	15.24 to 30.48 cm	Austin	NA	NA	NA	NA	NA	NA	NA	NA	NA	NA	NA	NA
1800	Shumard oak	Quercus shumardii	Austin	Texas	-97.74414899	30.26408583	100 Congress Ave	NA	27.94	fair	59.05512	naturally_occurring	more than 18.29 m	15.24 to 30.48 cm	Austin	NA	NA	NA	NA	NA	NA	NA	NA	NA	NA	NA	NA
1801	Shumard oak	Quercus shumardii	Austin	Texas	-97.7446392	30.26358143	100 Congress Ave	NA	33.02	fair	85.30184	naturally_occurring	more than 18.29 m	30.48 to 45.72 cm	Austin	NA	NA	NA	NA	NA	NA	NA	NA	NA	NA	NA	NA
1802	Shumard oak	Quercus shumardii	Austin	Texas	-97.74458347	30.26362449	100 Congress Ave	NA	33.02	fair	85.30184	naturally_occurring	more than 18.29 m	30.48 to 45.72 cm	Austin	NA	NA	NA	NA	NA	NA	NA	NA	NA	NA	NA	NA
1803	Shumard oak	Quercus shumardii	Austin	Texas	-97.74460847	30.26367237	100 Congress Ave	NA	25.4	fair	85.30184	naturally_occurring	more than 18.29 m	15.24 to 30.48 cm	Austin	NA	NA	NA	NA	NA	NA	NA	NA	NA	NA	NA	NA
1804	Shumard oak	Quercus shumardii	Austin	Texas	-97.74454934	30.26370805	100 Congress Ave	NA	27.94	fair	85.30184	naturally_occurring	more than 18.29 m	15.24 to 30.48 cm	Austin	NA	NA	NA	NA	NA	NA	NA	NA	NA	NA	NA	NA
1540	Cedar elm	Ulmus crassifolia	Austin	Texas	-97.73821448	30.26665673	500 Neches St	NA	22.86	good	78.74016	naturally_occurring	more than 18.29 m	15.24 to 30.48 cm	Austin	NA	NA	NA	NA	NA	NA	NA	NA	NA	NA	NA	NA
1541	Cedar elm	Ulmus crassifolia	Austin	Texas	-97.73812387	30.26689352	600 Neches St	NA	27.94	good	78.74016	naturally_occurring	more than 18.29 m	15.24 to 30.48 cm	Austin	NA	NA	NA	NA	NA	NA	NA	NA	NA	NA	NA	NA
1542	Cedar elm	Ulmus crassifolia	Austin	Texas	-97.73811413	30.26692604	600 Neches St	NA	30.48	good	78.74016	naturally_occurring	more than 18.29 m	15.24 to 30.48 cm	Austin	NA	NA	NA	NA	NA	NA	NA	NA	NA	NA	NA	NA
1543	Cedar elm	Ulmus crassifolia	Austin	Texas	-97.7382916	30.26692194	600 Neches St	NA	20.32	good	78.74016	naturally_occurring	more than 18.29 m	15.24 to 30.48 cm	Austin	NA	NA	NA	NA	NA	NA	NA	NA	NA	NA	NA	NA
1544	Cedar elm	Ulmus crassifolia	Austin	Texas	-97.7382681	30.2669715	600 Neches St	NA	22.86	good	78.74016	naturally_occurring	more than 18.29 m	15.24 to 30.48 cm	Austin	NA	NA	NA	NA	NA	NA	NA	NA	NA	NA	NA	NA
1545	Cedar elm	Ulmus crassifolia	Austin	Texas	-97.73840509	30.26665867	500 Neches St	NA	27.94	good	78.74016	naturally_occurring	more than 18.29 m	15.24 to 30.48 cm	Austin	NA	NA	NA	NA	NA	NA	NA	NA	NA	NA	NA	NA
1546	Cedar elm	Ulmus crassifolia	Austin	Texas	-97.73838623	30.26670062	500 Neches St	NA	17.78	good	78.74016	naturally_occurring	more than 18.29 m	15.24 to 30.48 cm	Austin	NA	NA	NA	NA	NA	NA	NA	NA	NA	NA	NA	NA
1547	Cedar elm	Ulmus crassifolia	Austin	Texas	-97.73842476	30.26691694	400 E 6th St	NA	25.4	good	78.74016	naturally_occurring	more than 18.29 m	15.24 to 30.48 cm	Austin	NA	NA	NA	NA	NA	NA	NA	NA	NA	NA	NA	NA
1548	Cedar elm	Ulmus crassifolia	Austin	Texas	-97.73837436	30.26689475	400 E 6th St	NA	20.32	good	78.74016	naturally_occurring	more than 18.29 m	15.24 to 30.48 cm	Austin	NA	NA	NA	NA	NA	NA	NA	NA	NA	NA	NA	NA
1549	Cedar elm	Ulmus crassifolia	Austin	Texas	-97.73845558	30.26675976	400 E 6th St	NA	25.4	good	78.74016	naturally_occurring	more than 18.29 m	15.24 to 30.48 cm	Austin	NA	NA	NA	NA	NA	NA	NA	NA	NA	NA	NA	NA
1550	Cedar elm	Ulmus crassifolia	Austin	Texas	-97.73840503	30.26674334	400 E 6th St	NA	27.94	good	78.74016	naturally_occurring	more than 18.29 m	15.24 to 30.48 cm	Austin	NA	NA	NA	NA	NA	NA	NA	NA	NA	NA	NA	NA
1551	Cedar elm	Ulmus crassifolia	Austin	Texas	-97.74026013	30.26725815	300 E 6th St	NA	25.4	good	78.74016	naturally_occurring	more than 18.29 m	15.24 to 30.48 cm	Austin	NA	NA	NA	NA	NA	NA	NA	NA	NA	NA	NA	NA
1552	Cedar elm	Ulmus crassifolia	Austin	Texas	-97.74023812	30.26741743	300 E 6th St	NA	17.78	good	78.74016	naturally_occurring	more than 18.29 m	15.24 to 30.48 cm	Austin	NA	NA	NA	NA	NA	NA	NA	NA	NA	NA	NA	NA
1553	Cedar elm	Ulmus crassifolia	Austin	Texas	-97.740192	30.2674011	300 E 6th St	NA	22.86	good	78.74016	naturally_occurring	more than 18.29 m	15.24 to 30.48 cm	Austin	NA	NA	NA	NA	NA	NA	NA	NA	NA	NA	NA	NA
1554	Cedar elm	Ulmus crassifolia	Austin	Texas	-97.73949651	30.2672119	300 E 6th St	NA	27.94	good	78.74016	naturally_occurring	more than 18.29 m	15.24 to 30.48 cm	Austin	NA	NA	NA	NA	NA	NA	NA	NA	NA	NA	NA	NA
1555	Cedar elm	Ulmus crassifolia	Austin	Texas	-97.7394525	30.26719947	300 E 6th St	NA	22.86	good	78.74016	naturally_occurring	more than 18.29 m	15.24 to 30.48 cm	Austin	NA	NA	NA	NA	NA	NA	NA	NA	NA	NA	NA	NA
1556	Cedar elm	Ulmus crassifolia	Austin	Texas	-97.73954903	30.26707248	300 E 6th St	NA	33.02	good	78.74016	naturally_occurring	more than 18.29 m	30.48 to 45.72 cm	Austin	NA	NA	NA	NA	NA	NA	NA	NA	NA	NA	NA	NA
1557	Cedar elm	Ulmus crassifolia	Austin	Texas	-97.73949837	30.26705991	300 E 6th St	NA	27.94	good	78.74016	naturally_occurring	more than 18.29 m	15.24 to 30.48 cm	Austin	NA	NA	NA	NA	NA	NA	NA	NA	NA	NA	NA	NA
1558	Cedar elm	Ulmus crassifolia	Austin	Texas	-97.7394557	30.26696079	500 Trinity St	NA	27.94	good	78.74016	naturally_occurring	more than 18.29 m	15.24 to 30.48 cm	Austin	NA	NA	NA	NA	NA	NA	NA	NA	NA	NA	NA	NA
1559	Cedar elm	Ulmus crassifolia	Austin	Texas	-97.73944726	30.2669819	500 Trinity St	NA	20.32	good	78.74016	naturally_occurring	more than 18.29 m	15.24 to 30.48 cm	Austin	NA	NA	NA	NA	NA	NA	NA	NA	NA	NA	NA	NA
1560	Cedar elm	Ulmus crassifolia	Austin	Texas	-97.73929355	30.26692258	500 Trinity St	NA	30.48	fair	88.58268	naturally_occurring	more than 18.29 m	15.24 to 30.48 cm	Austin	NA	NA	NA	NA	NA	NA	NA	NA	NA	NA	NA	NA
1561	Texas mountain laurel	Sophora secundiflora	Austin	Texas	-97.73928644	30.26694401	500 Trinity St	NA	7.62	fair	45.93176	no_info	more than 18.29 m	0 to 15.24 cm	Austin	NA	NA	NA	NA	NA	NA	NA	NA	NA	NA	NA	NA
1562	small vacant planting site	NA	Austin	Texas	-97.73920444	30.26719059	600 Trinity St	NA	0	NA	0	no_info	NA	NA	Austin	NA	NA	NA	NA	NA	NA	NA	NA	NA	NA	NA	NA
1563	Cedar elm	Ulmus crassifolia	Austin	Texas	-97.73919074	30.26722412	600 Trinity St	NA	25.4	good	78.74016	naturally_occurring	more than 18.29 m	15.24 to 30.48 cm	Austin	NA	NA	NA	NA	NA	NA	NA	NA	NA	NA	NA	NA
1564	small vacant planting site	NA	Austin	Texas	-97.73935851	30.2672322	600 Trinity St	NA	0	NA	0	no_info	NA	NA	Austin	NA	NA	NA	NA	NA	NA	NA	NA	NA	NA	NA	NA
1565	Cedar elm	Ulmus crassifolia	Austin	Texas	-97.73934418	30.2672704	600 Trinity St	NA	22.86	good	78.74016	naturally_occurring	more than 18.29 m	15.24 to 30.48 cm	Austin	NA	NA	NA	NA	NA	NA	NA	NA	NA	NA	NA	NA
1566	Cedar elm	Ulmus crassifolia	Austin	Texas	-97.73914003	30.26711231	400 E 6th St	NA	27.94	good	78.74016	naturally_occurring	more than 18.29 m	15.24 to 30.48 cm	Austin	NA	NA	NA	NA	NA	NA	NA	NA	NA	NA	NA	NA
1567	Cedar elm	Ulmus crassifolia	Austin	Texas	-97.73908742	30.26709008	400 E 6th St	NA	25.4	good	78.74016	naturally_occurring	more than 18.29 m	15.24 to 30.48 cm	Austin	NA	NA	NA	NA	NA	NA	NA	NA	NA	NA	NA	NA
1568	Cedar elm	Ulmus crassifolia	Austin	Texas	-97.73919719	30.26696529	400 E 6th St	NA	25.4	good	78.74016	naturally_occurring	more than 18.29 m	15.24 to 30.48 cm	Austin	NA	NA	NA	NA	NA	NA	NA	NA	NA	NA	NA	NA
1569	Cedar elm	Ulmus crassifolia	Austin	Texas	-97.73914442	30.26694883	400 E 6th St	NA	22.86	good	78.74016	naturally_occurring	more than 18.29 m	15.24 to 30.48 cm	Austin	NA	NA	NA	NA	NA	NA	NA	NA	NA	NA	NA	NA
1570	Shumard oak	Quercus shumardii	Austin	Texas	-97.73858728	30.26568563	100 Neches St	NA	20.32	good	59.05512	naturally_occurring	more than 18.29 m	15.24 to 30.48 cm	Austin	NA	NA	NA	NA	NA	NA	NA	NA	NA	NA	NA	NA
1571	Cedar elm	Ulmus crassifolia	Austin	Texas	-97.73842218	30.265738	500 E 5th St	NA	17.78	good	59.05512	naturally_occurring	more than 18.29 m	15.24 to 30.48 cm	Austin	NA	NA	NA	NA	NA	NA	NA	NA	NA	NA	NA	NA
1572	Cedar elm	Ulmus crassifolia	Austin	Texas	-97.738357	30.26572166	500 E 5th St	NA	17.78	good	59.05512	naturally_occurring	more than 18.29 m	15.24 to 30.48 cm	Austin	NA	NA	NA	NA	NA	NA	NA	NA	NA	NA	NA	NA
1573	Cedar elm	Ulmus crassifolia	Austin	Texas	-97.73816812	30.26564993	500 E 5th St	NA	17.78	good	59.05512	naturally_occurring	more than 18.29 m	15.24 to 30.48 cm	Austin	NA	NA	NA	NA	NA	NA	NA	NA	NA	NA	NA	NA
1575	Cedar elm	Ulmus crassifolia	Austin	Texas	-97.73800311	30.2656079	500 E 5th St	NA	15.24	good	59.05512	naturally_occurring	more than 18.29 m	0 to 15.24 cm	Austin	NA	NA	NA	NA	NA	NA	NA	NA	NA	NA	NA	NA
1576	Cedar elm	Ulmus crassifolia	Austin	Texas	-97.73791346	30.26557946	500 E 5th St	NA	15.24	good	59.05512	naturally_occurring	more than 18.29 m	0 to 15.24 cm	Austin	NA	NA	NA	NA	NA	NA	NA	NA	NA	NA	NA	NA
1577	Cedar elm	Ulmus crassifolia	Austin	Texas	-97.7378209	30.26555703	500 E 5th St	NA	17.78	good	59.05512	naturally_occurring	more than 18.29 m	15.24 to 30.48 cm	Austin	NA	NA	NA	NA	NA	NA	NA	NA	NA	NA	NA	NA
1578	Chinese elm	Ulmus parvifolia	Austin	Texas	-97.7373234	30.26541475	600 E 5th St	NA	20.32	good	82.021	introduced	more than 18.29 m	15.24 to 30.48 cm	Austin	NA	NA	NA	NA	NA	NA	NA	NA	NA	NA	NA	NA
1579	Chinese elm	Ulmus parvifolia	Austin	Texas	-97.7372595	30.26539999	600 E 5th St	NA	22.86	good	82.021	introduced	more than 18.29 m	15.24 to 30.48 cm	Austin	NA	NA	NA	NA	NA	NA	NA	NA	NA	NA	NA	NA
1580	Chinese elm	Ulmus parvifolia	Austin	Texas	-97.73704159	30.26534169	600 E 5th St	NA	25.4	good	82.021	introduced	more than 18.29 m	15.24 to 30.48 cm	Austin	NA	NA	NA	NA	NA	NA	NA	NA	NA	NA	NA	NA
1581	Chinese elm	Ulmus parvifolia	Austin	Texas	-97.73696451	30.2653228	600 E 5th St	NA	22.86	good	82.021	introduced	more than 18.29 m	15.24 to 30.48 cm	Austin	NA	NA	NA	NA	NA	NA	NA	NA	NA	NA	NA	NA
1582	Chinese elm	Ulmus parvifolia	Austin	Texas	-97.73689185	30.26530401	600 E 5th St	NA	27.94	good	82.021	introduced	more than 18.29 m	15.24 to 30.48 cm	Austin	NA	NA	NA	NA	NA	NA	NA	NA	NA	NA	NA	NA
1583	Chinese elm	Ulmus parvifolia	Austin	Texas	-97.73681482	30.26528321	600 E 5th St	NA	25.4	good	82.021	introduced	more than 18.29 m	15.24 to 30.48 cm	Austin	NA	NA	NA	NA	NA	NA	NA	NA	NA	NA	NA	NA
1584	Chinese elm	Ulmus parvifolia	Austin	Texas	-97.73672892	30.26526222	600 E 5th St	NA	17.78	good	82.021	introduced	more than 18.29 m	15.24 to 30.48 cm	Austin	NA	NA	NA	NA	NA	NA	NA	NA	NA	NA	NA	NA
1585	Chinese elm	Ulmus parvifolia	Austin	Texas	-97.73664545	30.26523359	600 E 5th St	NA	22.86	good	82.021	introduced	more than 18.29 m	15.24 to 30.48 cm	Austin	NA	NA	NA	NA	NA	NA	NA	NA	NA	NA	NA	NA
1586	Southern live oak	Quercus virginiana	Austin	Texas	-97.73719579	30.2655436	600 E 5th St	NA	33.02	fair	91.86352	naturally_occurring	more than 18.29 m	30.48 to 45.72 cm	Austin	NA	NA	NA	NA	NA	NA	NA	NA	NA	NA	NA	NA
1587	Southern live oak	Quercus virginiana	Austin	Texas	-97.73709676	30.265516	600 E 5th St	NA	25.4	fair	91.86352	naturally_occurring	more than 18.29 m	15.24 to 30.48 cm	Austin	NA	NA	NA	NA	NA	NA	NA	NA	NA	NA	NA	NA
1588	Southern live oak	Quercus virginiana	Austin	Texas	-97.73701962	30.26549904	600 E 5th St	NA	35.56	fair	91.86352	naturally_occurring	more than 18.29 m	30.48 to 45.72 cm	Austin	NA	NA	NA	NA	NA	NA	NA	NA	NA	NA	NA	NA
1589	Southern live oak	Quercus virginiana	Austin	Texas	-97.7368923	30.2654522	600 E 5th St	NA	35.56	fair	91.86352	naturally_occurring	more than 18.29 m	30.48 to 45.72 cm	Austin	NA	NA	NA	NA	NA	NA	NA	NA	NA	NA	NA	NA
1590	Southern live oak	Quercus virginiana	Austin	Texas	-97.73679321	30.2654271	600 E 5th St	NA	35.56	fair	91.86352	naturally_occurring	more than 18.29 m	30.48 to 45.72 cm	Austin	NA	NA	NA	NA	NA	NA	NA	NA	NA	NA	NA	NA
1591	Southern live oak	Quercus virginiana	Austin	Texas	-97.73670077	30.26540213	600 E 5th St	NA	43.18	fair	91.86352	naturally_occurring	more than 18.29 m	30.48 to 45.72 cm	Austin	NA	NA	NA	NA	NA	NA	NA	NA	NA	NA	NA	NA
1592	Southern live oak	Quercus virginiana	Austin	Texas	-97.73662358	30.2653871	600 E 5th St	NA	33.02	fair	91.86352	naturally_occurring	more than 18.29 m	30.48 to 45.72 cm	Austin	NA	NA	NA	NA	NA	NA	NA	NA	NA	NA	NA	NA
1596	Southern live oak	Quercus virginiana	Austin	Texas	-97.73636906	30.26530945	500 Sabine St	NA	60.96	fair	118.11024	naturally_occurring	more than 18.29 m	45.72 to 60.96 cm	Austin	NA	NA	NA	NA	NA	NA	NA	NA	NA	NA	NA	NA
1597	Southern live oak	Quercus virginiana	Austin	Texas	-97.73628029	30.2652737	700 E 5th St	NA	58.42	fair	114.8294	naturally_occurring	more than 18.29 m	45.72 to 60.96 cm	Austin	NA	NA	NA	NA	NA	NA	NA	NA	NA	NA	NA	NA
1598	Southern live oak	Quercus virginiana	Austin	Texas	-97.73613156	30.26524272	700 E 5th St	NA	43.18	fair	104.98688	naturally_occurring	more than 18.29 m	30.48 to 45.72 cm	Austin	NA	NA	NA	NA	NA	NA	NA	NA	NA	NA	NA	NA
1599	Southern live oak	Quercus virginiana	Austin	Texas	-97.73557993	30.26506754	700 E 5th St	NA	45.72	fair	111.54856	naturally_occurring	more than 18.29 m	30.48 to 45.72 cm	Austin	NA	NA	NA	NA	NA	NA	NA	NA	NA	NA	NA	NA
1600	Southern live oak	Quercus virginiana	Austin	Texas	-97.73569824	30.26510012	700 E 5th St	NA	38.1	fair	95.14436	naturally_occurring	more than 18.29 m	30.48 to 45.72 cm	Austin	NA	NA	NA	NA	NA	NA	NA	NA	NA	NA	NA	NA
1601	Cedar elm	Ulmus crassifolia	Austin	Texas	-97.7370178	30.26445779	600 E 4th St	NA	20.32	good	49.2126	naturally_occurring	more than 18.29 m	15.24 to 30.48 cm	Austin	NA	NA	NA	NA	NA	NA	NA	NA	NA	NA	NA	NA
1602	Cedar elm	Ulmus crassifolia	Austin	Texas	-97.73767782	30.26464092	600 E 4th St	NA	15.24	good	49.2126	naturally_occurring	more than 18.29 m	0 to 15.24 cm	Austin	NA	NA	NA	NA	NA	NA	NA	NA	NA	NA	NA	NA
1603	Cedar elm	Ulmus crassifolia	Austin	Texas	-97.73760937	30.26461957	600 E 4th St	NA	17.78	good	49.2126	naturally_occurring	more than 18.29 m	15.24 to 30.48 cm	Austin	NA	NA	NA	NA	NA	NA	NA	NA	NA	NA	NA	NA
1604	Cedar elm	Ulmus crassifolia	Austin	Texas	-97.73754995	30.26460438	600 E 4th St	NA	20.32	good	49.2126	naturally_occurring	more than 18.29 m	15.24 to 30.48 cm	Austin	NA	NA	NA	NA	NA	NA	NA	NA	NA	NA	NA	NA
1605	Cedar elm	Ulmus crassifolia	Austin	Texas	-97.73747225	30.26458483	600 E 4th St	NA	20.32	good	49.2126	naturally_occurring	more than 18.29 m	15.24 to 30.48 cm	Austin	NA	NA	NA	NA	NA	NA	NA	NA	NA	NA	NA	NA
1606	Cedar elm	Ulmus crassifolia	Austin	Texas	-97.73740835	30.26456556	600 E 4th St	NA	20.32	good	49.2126	naturally_occurring	more than 18.29 m	15.24 to 30.48 cm	Austin	NA	NA	NA	NA	NA	NA	NA	NA	NA	NA	NA	NA
1607	Cedar elm	Ulmus crassifolia	Austin	Texas	-97.73734674	30.26454634	600 E 4th St	NA	17.78	good	49.2126	naturally_occurring	more than 18.29 m	15.24 to 30.48 cm	Austin	NA	NA	NA	NA	NA	NA	NA	NA	NA	NA	NA	NA
1608	Cedar elm	Ulmus crassifolia	Austin	Texas	-97.7372807	30.26452103	600 E 4th St	NA	20.32	good	49.2126	naturally_occurring	more than 18.29 m	15.24 to 30.48 cm	Austin	NA	NA	NA	NA	NA	NA	NA	NA	NA	NA	NA	NA
1609	Cedar elm	Ulmus crassifolia	Austin	Texas	-97.73720732	30.26451156	600 E 4th St	NA	12.7	good	49.2126	naturally_occurring	more than 18.29 m	0 to 15.24 cm	Austin	NA	NA	NA	NA	NA	NA	NA	NA	NA	NA	NA	NA
1610	Cedar elm	Ulmus crassifolia	Austin	Texas	-97.73713641	30.26449614	600 E 4th St	NA	20.32	good	49.2126	naturally_occurring	more than 18.29 m	15.24 to 30.48 cm	Austin	NA	NA	NA	NA	NA	NA	NA	NA	NA	NA	NA	NA
1611	Cedar elm	Ulmus crassifolia	Austin	Texas	-97.73875198	30.26494004	500 E 4th St	NA	20.32	good	49.2126	naturally_occurring	more than 18.29 m	15.24 to 30.48 cm	Austin	NA	NA	NA	NA	NA	NA	NA	NA	NA	NA	NA	NA
1612	Cedar elm	Ulmus crassifolia	Austin	Texas	-97.73869578	30.26492787	500 E 4th St	NA	17.78	good	49.2126	naturally_occurring	more than 18.29 m	15.24 to 30.48 cm	Austin	NA	NA	NA	NA	NA	NA	NA	NA	NA	NA	NA	NA
1613	Cedar elm	Ulmus crassifolia	Austin	Texas	-97.73864112	30.26491079	500 E 4th St	NA	17.78	good	49.2126	naturally_occurring	more than 18.29 m	15.24 to 30.48 cm	Austin	NA	NA	NA	NA	NA	NA	NA	NA	NA	NA	NA	NA
1614	Cedar elm	Ulmus crassifolia	Austin	Texas	-97.7385549	30.26488441	500 E 4th St	NA	20.32	good	49.2126	naturally_occurring	more than 18.29 m	15.24 to 30.48 cm	Austin	NA	NA	NA	NA	NA	NA	NA	NA	NA	NA	NA	NA
1615	Cedar elm	Ulmus crassifolia	Austin	Texas	-97.73849059	30.26486765	500 E 4th St	NA	15.24	good	49.2126	naturally_occurring	more than 18.29 m	0 to 15.24 cm	Austin	NA	NA	NA	NA	NA	NA	NA	NA	NA	NA	NA	NA
1616	Cedar elm	Ulmus crassifolia	Austin	Texas	-97.73842825	30.26485307	500 E 4th St	NA	17.78	good	49.2126	naturally_occurring	more than 18.29 m	15.24 to 30.48 cm	Austin	NA	NA	NA	NA	NA	NA	NA	NA	NA	NA	NA	NA
1617	Cedar elm	Ulmus crassifolia	Austin	Texas	-97.73836325	30.26483161	500 E 4th St	NA	15.24	good	49.2126	naturally_occurring	more than 18.29 m	0 to 15.24 cm	Austin	NA	NA	NA	NA	NA	NA	NA	NA	NA	NA	NA	NA
1618	Cedar elm	Ulmus crassifolia	Austin	Texas	-97.73829212	30.26481315	500 E 4th St	NA	17.78	good	49.2126	naturally_occurring	more than 18.29 m	15.24 to 30.48 cm	Austin	NA	NA	NA	NA	NA	NA	NA	NA	NA	NA	NA	NA
1619	Cedar elm	Ulmus crassifolia	Austin	Texas	-97.73822864	30.26479631	500 E 4th St	NA	17.78	good	49.2126	naturally_occurring	more than 18.29 m	15.24 to 30.48 cm	Austin	NA	NA	NA	NA	NA	NA	NA	NA	NA	NA	NA	NA
1620	Cedar elm	Ulmus crassifolia	Austin	Texas	-97.73814826	30.26477229	500 E 4th St	NA	22.86	good	49.2126	naturally_occurring	more than 18.29 m	15.24 to 30.48 cm	Austin	NA	NA	NA	NA	NA	NA	NA	NA	NA	NA	NA	NA
1621	Cedar elm	Ulmus crassifolia	Austin	Texas	-97.73810647	30.26476388	500 E 4th St	NA	17.78	good	49.2126	naturally_occurring	more than 18.29 m	15.24 to 30.48 cm	Austin	NA	NA	NA	NA	NA	NA	NA	NA	NA	NA	NA	NA
1622	Pecan	Carya illinoinensis	Austin	Texas	-97.73919562	30.26583337	409 E 5 St	NA	73.66	fair	124.67192	naturally_occurring	more than 18.29 m	60.96 to 76.2 cm	Austin	NA	NA	NA	NA	NA	NA	NA	NA	NA	NA	NA	NA
1623	Bradford pear	Pyrus calleryana	Austin	Texas	-97.7394853	30.26618761	400 E 5th St	NA	22.86	fair	88.58268	introduced	more than 18.29 m	15.24 to 30.48 cm	Austin	NA	NA	NA	NA	NA	NA	NA	NA	NA	NA	NA	NA
1624	Escarpment live oak	Quercus fusiformis	Austin	Texas	-97.73964778	30.26599228	400 Trinity St	NA	38.1	fair	88.58268	naturally_occurring	more than 18.29 m	30.48 to 45.72 cm	Austin	NA	NA	NA	NA	NA	NA	NA	NA	NA	NA	NA	NA
1625	Bradford pear	Pyrus calleryana	Austin	Texas	-97.73980848	30.26626824	300 E 5th St	NA	22.86	poor	59.05512	introduced	more than 18.29 m	15.24 to 30.48 cm	Austin	NA	NA	NA	NA	NA	NA	NA	NA	NA	NA	NA	NA
1626	Southern live oak	Quercus virginiana	Austin	Texas	-97.73979379	30.26604399	400 Trinity St	NA	43.18	fair	114.8294	naturally_occurring	more than 18.29 m	30.48 to 45.72 cm	Austin	NA	NA	NA	NA	NA	NA	NA	NA	NA	NA	NA	NA
1627	Shumard oak	Quercus shumardii	Austin	Texas	-97.74100839	30.26562309	400 San Jacinto Blvd	NA	17.78	fair	95.14436	naturally_occurring	more than 18.29 m	15.24 to 30.48 cm	Austin	NA	NA	NA	NA	NA	NA	NA	NA	NA	NA	NA	NA
1628	Shumard oak	Quercus shumardii	Austin	Texas	-97.74099801	30.26566682	400 San Jacinto Blvd	NA	12.7	fair	95.14436	naturally_occurring	more than 18.29 m	0 to 15.24 cm	Austin	NA	NA	NA	NA	NA	NA	NA	NA	NA	NA	NA	NA
1629	Ornamental pear	Pyrus calleryana	Austin	Texas	-97.74105055	30.26533834	300 San Jacinto Blvd	NA	22.86	fair	49.2126	introduced	more than 18.29 m	15.24 to 30.48 cm	Austin	NA	NA	NA	NA	NA	NA	NA	NA	NA	NA	NA	NA
1630	Ornamental pear	Pyrus calleryana	Austin	Texas	-97.74182042	30.26562953	200 E 4th St	NA	27.94	fair	49.2126	introduced	more than 18.29 m	15.24 to 30.48 cm	Austin	NA	NA	NA	NA	NA	NA	NA	NA	NA	NA	NA	NA
1631	Ornamental pear	Pyrus calleryana	Austin	Texas	-97.74176582	30.26560646	200 E 4th St	NA	45.72	poor	49.2126	introduced	more than 18.29 m	30.48 to 45.72 cm	Austin	NA	NA	NA	NA	NA	NA	NA	NA	NA	NA	NA	NA
1632	Ornamental pear	Pyrus calleryana	Austin	Texas	-97.74169622	30.26563096	200 E 4th St	NA	38.1	fair	49.2126	introduced	more than 18.29 m	30.48 to 45.72 cm	Austin	NA	NA	NA	NA	NA	NA	NA	NA	NA	NA	NA	NA
1633	Ornamental pear	Pyrus calleryana	Austin	Texas	-97.74163442	30.26561579	200 E 4th St	NA	40.64	fair	49.2126	introduced	more than 18.29 m	30.48 to 45.72 cm	Austin	NA	NA	NA	NA	NA	NA	NA	NA	NA	NA	NA	NA
1634	Ornamental pear	Pyrus calleryana	Austin	Texas	-97.74156661	30.26557047	200 E 4th St	NA	33.02	fair	49.2126	introduced	more than 18.29 m	30.48 to 45.72 cm	Austin	NA	NA	NA	NA	NA	NA	NA	NA	NA	NA	NA	NA
1635	small vacant planting site	NA	Austin	Texas	-97.74147073	30.26554257	200 E 4th St	NA	0	NA	0	no_info	NA	NA	Austin	NA	NA	NA	NA	NA	NA	NA	NA	NA	NA	NA	NA
1636	Stump	NA	Austin	Texas	-97.74138387	30.26552084	200 E 4th St	NA	25.4	NA	0	no_info	NA	15.24 to 30.48 cm	Austin	NA	NA	NA	NA	NA	NA	NA	NA	NA	NA	NA	NA
1637	Ornamental pear	Pyrus calleryana	Austin	Texas	-97.74125989	30.26551343	200 E 4th St	NA	33.02	fair	49.2126	introduced	more than 18.29 m	30.48 to 45.72 cm	Austin	NA	NA	NA	NA	NA	NA	NA	NA	NA	NA	NA	NA
1640	Ornamental pear	Pyrus calleryana	Austin	Texas	-97.74259186	30.26586284	100 E 4th St	NA	25.4	fair	49.2126	introduced	more than 18.29 m	15.24 to 30.48 cm	Austin	NA	NA	NA	NA	NA	NA	NA	NA	NA	NA	NA	NA
1641	Ornamental pear	Pyrus calleryana	Austin	Texas	-97.74248442	30.2658367	100 E 4th St	NA	25.4	fair	49.2126	introduced	more than 18.29 m	15.24 to 30.48 cm	Austin	NA	NA	NA	NA	NA	NA	NA	NA	NA	NA	NA	NA
1642	Cedar elm	Ulmus crassifolia	Austin	Texas	-97.7428925	30.26610154	100 E 4th St	NA	17.78	fair	49.2126	naturally_occurring	more than 18.29 m	15.24 to 30.48 cm	Austin	NA	NA	NA	NA	NA	NA	NA	NA	NA	NA	NA	NA
1643	Cedar elm	Ulmus crassifolia	Austin	Texas	-97.74283095	30.26608032	100 E 4th St	NA	15.24	fair	49.2126	naturally_occurring	more than 18.29 m	0 to 15.24 cm	Austin	NA	NA	NA	NA	NA	NA	NA	NA	NA	NA	NA	NA
1644	Cedar elm	Ulmus crassifolia	Austin	Texas	-97.74276469	30.266063	100 E 4th St	NA	17.78	fair	49.2126	naturally_occurring	more than 18.29 m	15.24 to 30.48 cm	Austin	NA	NA	NA	NA	NA	NA	NA	NA	NA	NA	NA	NA
1645	Cedar elm	Ulmus crassifolia	Austin	Texas	-97.74268474	30.26604141	100 E 4th St	NA	15.24	fair	49.2126	naturally_occurring	more than 18.29 m	0 to 15.24 cm	Austin	NA	NA	NA	NA	NA	NA	NA	NA	NA	NA	NA	NA
1646	Crape myrtle (including hybrids)	Lagerstroemia indica	Austin	Texas	-97.73663066	30.27724634	1600 San Jacinto Blvd	NA	12.7	fair	26.24672	introduced	more than 18.29 m	0 to 15.24 cm	Austin	NA	NA	NA	NA	NA	NA	NA	NA	NA	NA	NA	NA
1647	Crape myrtle (including hybrids)	Lagerstroemia indica	Austin	Texas	-97.73661322	30.27729592	1600 San Jacinto Blvd	NA	15.24	fair	26.24672	introduced	more than 18.29 m	0 to 15.24 cm	Austin	NA	NA	NA	NA	NA	NA	NA	NA	NA	NA	NA	NA
1648	Crape myrtle (including hybrids)	Lagerstroemia indica	Austin	Texas	-97.73658893	30.27734336	1600 San Jacinto Blvd	NA	17.78	fair	26.24672	introduced	more than 18.29 m	15.24 to 30.48 cm	Austin	NA	NA	NA	NA	NA	NA	NA	NA	NA	NA	NA	NA
1649	Crape myrtle (including hybrids)	Lagerstroemia indica	Austin	Texas	-97.73657374	30.27739498	1600 San Jacinto Blvd	NA	12.7	fair	26.24672	introduced	more than 18.29 m	0 to 15.24 cm	Austin	NA	NA	NA	NA	NA	NA	NA	NA	NA	NA	NA	NA
1650	Crape myrtle (including hybrids)	Lagerstroemia indica	Austin	Texas	-97.73655908	30.27742664	1600 San Jacinto Blvd	NA	17.78	fair	26.24672	introduced	more than 18.29 m	15.24 to 30.48 cm	Austin	NA	NA	NA	NA	NA	NA	NA	NA	NA	NA	NA	NA
1651	Crape myrtle (including hybrids)	Lagerstroemia indica	Austin	Texas	-97.73653019	30.27747399	1600 San Jacinto Blvd	NA	15.24	fair	26.24672	introduced	more than 18.29 m	0 to 15.24 cm	Austin	NA	NA	NA	NA	NA	NA	NA	NA	NA	NA	NA	NA
1652	Escarpment live oak	Quercus fusiformis	Austin	Texas	-97.73768568	30.27438168	300 E 13th St	NA	96.52	fair	114.8294	naturally_occurring	more than 18.29 m	more than 76.2 cm	Austin	NA	NA	NA	NA	NA	NA	NA	NA	NA	NA	NA	NA
1653	Southern live oak	Quercus virginiana	Austin	Texas	-97.73725717	30.27611252	1400 San Jacinto Blvd	NA	40.64	fair	59.05512	naturally_occurring	more than 18.29 m	30.48 to 45.72 cm	Austin	NA	NA	NA	NA	NA	NA	NA	NA	NA	NA	NA	NA
1654	Southern live oak	Quercus virginiana	Austin	Texas	-97.73728236	30.2760299	1400 San Jacinto Blvd	NA	38.1	fair	55.77428	naturally_occurring	more than 18.29 m	30.48 to 45.72 cm	Austin	NA	NA	NA	NA	NA	NA	NA	NA	NA	NA	NA	NA
1655	Southern live oak	Quercus virginiana	Austin	Texas	-97.73744133	30.27562868	1400 San Jacinto Blvd	NA	22.86	fair	49.2126	naturally_occurring	more than 18.29 m	15.24 to 30.48 cm	Austin	NA	NA	NA	NA	NA	NA	NA	NA	NA	NA	NA	NA
1656	Southern live oak	Quercus virginiana	Austin	Texas	-97.73746825	30.27555662	1400 San Jacinto Blvd	NA	17.78	fair	49.2126	naturally_occurring	more than 18.29 m	15.24 to 30.48 cm	Austin	NA	NA	NA	NA	NA	NA	NA	NA	NA	NA	NA	NA
1657	Southern live oak	Quercus virginiana	Austin	Texas	-97.73747634	30.27549191	1400 San Jacinto Blvd	NA	17.78	poor	45.93176	naturally_occurring	more than 18.29 m	15.24 to 30.48 cm	Austin	NA	NA	NA	NA	NA	NA	NA	NA	NA	NA	NA	NA
1658	Southern live oak	Quercus virginiana	Austin	Texas	-97.73888497	30.26482027	500 E 4th St	NA	30.48	poor	75.45932	naturally_occurring	more than 18.29 m	15.24 to 30.48 cm	Austin	NA	NA	NA	NA	NA	NA	NA	NA	NA	NA	NA	NA
1661	small vacant planting site	NA	Austin	Texas	-97.73800868	30.26446789	300 Red River St	NA	0	NA	0	no_info	NA	NA	Austin	NA	NA	NA	NA	NA	NA	NA	NA	NA	NA	NA	NA
1662	Southern live oak	Quercus virginiana	Austin	Texas	-97.73801329	30.26452025	300 Red River St	NA	27.94	poor	75.45932	naturally_occurring	more than 18.29 m	15.24 to 30.48 cm	Austin	NA	NA	NA	NA	NA	NA	NA	NA	NA	NA	NA	NA
1663	Southern live oak	Quercus virginiana	Austin	Texas	-97.73802802	30.26456509	500 E 4th St	NA	22.86	poor	75.45932	naturally_occurring	more than 18.29 m	15.24 to 30.48 cm	Austin	NA	NA	NA	NA	NA	NA	NA	NA	NA	NA	NA	NA
1664	Southern live oak	Quercus virginiana	Austin	Texas	-97.73810339	30.26458704	500 E 4th St	NA	20.32	poor	75.45932	naturally_occurring	more than 18.29 m	15.24 to 30.48 cm	Austin	NA	NA	NA	NA	NA	NA	NA	NA	NA	NA	NA	NA
1665	small vacant planting site	NA	Austin	Texas	-97.7382756	30.26463492	500 E 4th St	NA	0	NA	0	no_info	NA	NA	Austin	NA	NA	NA	NA	NA	NA	NA	NA	NA	NA	NA	NA
1666	Southern live oak	Quercus virginiana	Austin	Texas	-97.73805381	30.26459741	500 E 4th St	NA	25.4	poor	75.45932	naturally_occurring	more than 18.29 m	15.24 to 30.48 cm	Austin	NA	NA	NA	NA	NA	NA	NA	NA	NA	NA	NA	NA
1667	Southern live oak	Quercus virginiana	Austin	Texas	-97.73818397	30.26461306	500 E 4th St	NA	17.78	poor	75.45932	naturally_occurring	more than 18.29 m	15.24 to 30.48 cm	Austin	NA	NA	NA	NA	NA	NA	NA	NA	NA	NA	NA	NA
1668	Southern live oak	Quercus virginiana	Austin	Texas	-97.73812411	30.2646321	500 E 4th St	NA	30.48	poor	75.45932	naturally_occurring	more than 18.29 m	15.24 to 30.48 cm	Austin	NA	NA	NA	NA	NA	NA	NA	NA	NA	NA	NA	NA
1669	Southern live oak	Quercus virginiana	Austin	Texas	-97.73820344	30.26465138	500 E 4th St	NA	27.94	poor	75.45932	naturally_occurring	more than 18.29 m	15.24 to 30.48 cm	Austin	NA	NA	NA	NA	NA	NA	NA	NA	NA	NA	NA	NA
1670	Southern live oak	Quercus virginiana	Austin	Texas	-97.73831171	30.26467399	500 E 4th St	NA	33.02	poor	75.45932	naturally_occurring	more than 18.29 m	30.48 to 45.72 cm	Austin	NA	NA	NA	NA	NA	NA	NA	NA	NA	NA	NA	NA
1671	small vacant planting site	NA	Austin	Texas	-97.7383649	30.26465682	500 E 4th St	NA	0	NA	0	no_info	NA	NA	Austin	NA	NA	NA	NA	NA	NA	NA	NA	NA	NA	NA	NA
1672	Southern live oak	Quercus virginiana	Austin	Texas	-97.73840706	30.26469419	500 E 4th St	NA	25.4	poor	75.45932	naturally_occurring	more than 18.29 m	15.24 to 30.48 cm	Austin	NA	NA	NA	NA	NA	NA	NA	NA	NA	NA	NA	NA
1673	small vacant planting site	NA	Austin	Texas	-97.73846426	30.26467914	500 E 4th St	NA	0	NA	0	no_info	NA	NA	Austin	NA	NA	NA	NA	NA	NA	NA	NA	NA	NA	NA	NA
1674	Southern live oak	Quercus virginiana	Austin	Texas	-97.73850714	30.26473354	500 E 4th St	NA	35.56	poor	75.45932	naturally_occurring	more than 18.29 m	30.48 to 45.72 cm	Austin	NA	NA	NA	NA	NA	NA	NA	NA	NA	NA	NA	NA
1675	small vacant planting site	NA	Austin	Texas	-97.73857124	30.26471247	500 E 4th St	NA	0	NA	0	no_info	NA	NA	Austin	NA	NA	NA	NA	NA	NA	NA	NA	NA	NA	NA	NA
1676	Southern live oak	Quercus virginiana	Austin	Texas	-97.73862578	30.26476174	500 E 4th St	NA	27.94	poor	75.45932	naturally_occurring	more than 18.29 m	15.24 to 30.48 cm	Austin	NA	NA	NA	NA	NA	NA	NA	NA	NA	NA	NA	NA
1677	Southern live oak	Quercus virginiana	Austin	Texas	-97.73871964	30.26479317	500 E 4th St	NA	27.94	poor	75.45932	naturally_occurring	more than 18.29 m	15.24 to 30.48 cm	Austin	NA	NA	NA	NA	NA	NA	NA	NA	NA	NA	NA	NA
1678	Southern live oak	Quercus virginiana	Austin	Texas	-97.73902997	30.26487053	400 E 4th St	NA	25.4	poor	75.45932	naturally_occurring	more than 18.29 m	15.24 to 30.48 cm	Austin	NA	NA	NA	NA	NA	NA	NA	NA	NA	NA	NA	NA
1684	Southern live oak	Quercus virginiana	Austin	Texas	-97.73920232	30.26493244	400 E 4th St	NA	15.24	fair	55.77428	naturally_occurring	more than 18.29 m	0 to 15.24 cm	Austin	NA	NA	NA	NA	NA	NA	NA	NA	NA	NA	NA	NA
1685	Southern live oak	Quercus virginiana	Austin	Texas	-97.73929623	30.26494832	400 E 4th St	NA	10.16	dead	55.77428	naturally_occurring	more than 18.29 m	0 to 15.24 cm	Austin	NA	NA	NA	NA	NA	NA	NA	NA	NA	NA	NA	NA
1686	Southern live oak	Quercus virginiana	Austin	Texas	-97.73936238	30.26496963	400 E 4th St	NA	15.24	fair	55.77428	naturally_occurring	more than 18.29 m	0 to 15.24 cm	Austin	NA	NA	NA	NA	NA	NA	NA	NA	NA	NA	NA	NA
1687	Southern live oak	Quercus virginiana	Austin	Texas	-97.73943335	30.26498305	400 E 4th St	NA	15.24	fair	55.77428	naturally_occurring	more than 18.29 m	0 to 15.24 cm	Austin	NA	NA	NA	NA	NA	NA	NA	NA	NA	NA	NA	NA
1688	Southern live oak	Quercus virginiana	Austin	Texas	-97.73951549	30.26500868	400 E 4th St	NA	15.24	fair	55.77428	naturally_occurring	more than 18.29 m	0 to 15.24 cm	Austin	NA	NA	NA	NA	NA	NA	NA	NA	NA	NA	NA	NA
1689	Southern live oak	Quercus virginiana	Austin	Texas	-97.73958619	30.26503209	400 E 4th St	NA	17.78	fair	55.77428	naturally_occurring	more than 18.29 m	15.24 to 30.48 cm	Austin	NA	NA	NA	NA	NA	NA	NA	NA	NA	NA	NA	NA
1690	Southern live oak	Quercus virginiana	Austin	Texas	-97.73967534	30.26505386	400 E 4th St	NA	15.24	fair	55.77428	naturally_occurring	more than 18.29 m	0 to 15.24 cm	Austin	NA	NA	NA	NA	NA	NA	NA	NA	NA	NA	NA	NA
1691	Southern live oak	Quercus virginiana	Austin	Texas	-97.73973694	30.26507309	400 E 4th St	NA	15.24	fair	55.77428	naturally_occurring	more than 18.29 m	0 to 15.24 cm	Austin	NA	NA	NA	NA	NA	NA	NA	NA	NA	NA	NA	NA
1692	Southern live oak	Quercus virginiana	Austin	Texas	-97.7397986	30.26509031	400 E 4th St	NA	12.7	fair	55.77428	naturally_occurring	more than 18.29 m	0 to 15.24 cm	Austin	NA	NA	NA	NA	NA	NA	NA	NA	NA	NA	NA	NA
1693	Cedar elm	Ulmus crassifolia	Austin	Texas	-97.74092567	30.26552201	300 E 4th St	NA	15.24	fair	55.77428	naturally_occurring	more than 18.29 m	0 to 15.24 cm	Austin	NA	NA	NA	NA	NA	NA	NA	NA	NA	NA	NA	NA
1694	Cedar elm	Ulmus crassifolia	Austin	Texas	-97.74084745	30.26549892	300 E 4th St	NA	15.24	fair	55.77428	naturally_occurring	more than 18.29 m	0 to 15.24 cm	Austin	NA	NA	NA	NA	NA	NA	NA	NA	NA	NA	NA	NA
1695	Cedar elm	Ulmus crassifolia	Austin	Texas	-97.74064534	30.2654432	300 E 4th St	NA	15.24	fair	55.77428	naturally_occurring	more than 18.29 m	0 to 15.24 cm	Austin	NA	NA	NA	NA	NA	NA	NA	NA	NA	NA	NA	NA
1696	Cedar elm	Ulmus crassifolia	Austin	Texas	-97.74045795	30.26538983	300 E 4th St	NA	15.24	fair	55.77428	naturally_occurring	more than 18.29 m	0 to 15.24 cm	Austin	NA	NA	NA	NA	NA	NA	NA	NA	NA	NA	NA	NA
1697	Cedar elm	Ulmus crassifolia	Austin	Texas	-97.74037983	30.26536283	300 E 4th St	NA	15.24	fair	55.77428	naturally_occurring	more than 18.29 m	0 to 15.24 cm	Austin	NA	NA	NA	NA	NA	NA	NA	NA	NA	NA	NA	NA
1698	Cedar elm	Ulmus crassifolia	Austin	Texas	-97.74031743	30.2653381	300 E 4th St	NA	15.24	fair	55.77428	naturally_occurring	more than 18.29 m	0 to 15.24 cm	Austin	NA	NA	NA	NA	NA	NA	NA	NA	NA	NA	NA	NA
1699	Cedar elm	Ulmus crassifolia	Austin	Texas	-97.74025041	30.26531719	300 E 4th St	NA	15.24	fair	55.77428	naturally_occurring	more than 18.29 m	0 to 15.24 cm	Austin	NA	NA	NA	NA	NA	NA	NA	NA	NA	NA	NA	NA
1700	Cedar elm	Ulmus crassifolia	Austin	Texas	-97.74015412	30.26529569	300 E 4th St	NA	15.24	fair	55.77428	naturally_occurring	more than 18.29 m	0 to 15.24 cm	Austin	NA	NA	NA	NA	NA	NA	NA	NA	NA	NA	NA	NA
1701	Pecan	Carya illinoinensis	Austin	Texas	-97.73809534	30.26891022	400 E 8th St	NA	33.02	dead	91.86352	naturally_occurring	more than 18.29 m	30.48 to 45.72 cm	Austin	NA	NA	NA	NA	NA	NA	NA	NA	NA	NA	NA	NA
1702	Escarpment live oak	Quercus fusiformis	Austin	Texas	-97.73805772	30.26890019	400 E 8th St	NA	35.56	fair	78.74016	naturally_occurring	more than 18.29 m	30.48 to 45.72 cm	Austin	NA	NA	NA	NA	NA	NA	NA	NA	NA	NA	NA	NA
1703	Shumard oak	Quercus shumardii	Austin	Texas	-97.73883863	30.26505659	100 Neches St	NA	22.86	good	85.30184	naturally_occurring	more than 18.29 m	15.24 to 30.48 cm	Austin	NA	NA	NA	NA	NA	NA	NA	NA	NA	NA	NA	NA
1704	Shumard oak	Quercus shumardii	Austin	Texas	-97.73882314	30.26510897	100 Neches St	NA	25.4	good	85.30184	naturally_occurring	more than 18.29 m	15.24 to 30.48 cm	Austin	NA	NA	NA	NA	NA	NA	NA	NA	NA	NA	NA	NA
1705	Escarpment live oak	Quercus fusiformis	Austin	Texas	-97.73985739	30.26541625	400 Trinity St	NA	33.02	good	75.45932	naturally_occurring	more than 18.29 m	30.48 to 45.72 cm	Austin	NA	NA	NA	NA	NA	NA	NA	NA	NA	NA	NA	NA
1706	Escarpment live oak	Quercus fusiformis	Austin	Texas	-97.73983026	30.26549693	400 Trinity St	NA	27.94	fair	75.45932	naturally_occurring	more than 18.29 m	15.24 to 30.48 cm	Austin	NA	NA	NA	NA	NA	NA	NA	NA	NA	NA	NA	NA
1707	Escarpment live oak	Quercus fusiformis	Austin	Texas	-97.73987266	30.26535271	400 Trinity St	NA	38.1	good	85.30184	naturally_occurring	more than 18.29 m	30.48 to 45.72 cm	Austin	NA	NA	NA	NA	NA	NA	NA	NA	NA	NA	NA	NA
1708	Escarpment live oak	Quercus fusiformis	Austin	Texas	-97.73980088	30.26558492	400 Trinity St	NA	35.56	fair	85.30184	naturally_occurring	more than 18.29 m	30.48 to 45.72 cm	Austin	NA	NA	NA	NA	NA	NA	NA	NA	NA	NA	NA	NA
1709	small vacant planting site	NA	Austin	Texas	-97.74503975	30.26575835	300 Colorado St	NA	0	NA	0	no_info	NA	NA	Austin	NA	NA	NA	NA	NA	NA	NA	NA	NA	NA	NA	NA
1710	small vacant planting site	NA	Austin	Texas	-97.74502184	30.2658181	300 Colorado St	NA	0	NA	0	no_info	NA	NA	Austin	NA	NA	NA	NA	NA	NA	NA	NA	NA	NA	NA	NA
1711	small vacant planting site	NA	Austin	Texas	-97.74499676	30.26587593	300 Colorado St	NA	0	NA	0	no_info	NA	NA	Austin	NA	NA	NA	NA	NA	NA	NA	NA	NA	NA	NA	NA
1712	small vacant planting site	NA	Austin	Texas	-97.74493523	30.26604086	300 Colorado St	NA	0	NA	0	no_info	NA	NA	Austin	NA	NA	NA	NA	NA	NA	NA	NA	NA	NA	NA	NA
1713	small vacant planting site	NA	Austin	Texas	-97.74486916	30.26622032	300 Colorado St	NA	0	NA	0	no_info	NA	NA	Austin	NA	NA	NA	NA	NA	NA	NA	NA	NA	NA	NA	NA
1714	Chinese elm	Ulmus parvifolia	Austin	Texas	-97.74534351	30.26559952	200 W 3rd St	NA	15.24	fair	52.49344	introduced	more than 18.29 m	0 to 15.24 cm	Austin	NA	NA	NA	NA	NA	NA	NA	NA	NA	NA	NA	NA
1715	Chinese elm	Ulmus parvifolia	Austin	Texas	-97.74540086	30.2656103	200 W 3rd St	NA	22.86	fair	52.49344	introduced	more than 18.29 m	15.24 to 30.48 cm	Austin	NA	NA	NA	NA	NA	NA	NA	NA	NA	NA	NA	NA
1716	Chinese elm	Ulmus parvifolia	Austin	Texas	-97.74545286	30.26562455	200 W 3rd St	NA	17.78	fair	52.49344	introduced	more than 18.29 m	15.24 to 30.48 cm	Austin	NA	NA	NA	NA	NA	NA	NA	NA	NA	NA	NA	NA
1717	Chinese elm	Ulmus parvifolia	Austin	Texas	-97.74552414	30.26564259	200 W 3rd St	NA	17.78	fair	52.49344	introduced	more than 18.29 m	15.24 to 30.48 cm	Austin	NA	NA	NA	NA	NA	NA	NA	NA	NA	NA	NA	NA
1718	Chinese elm	Ulmus parvifolia	Austin	Texas	-97.74559862	30.26566643	200 W 3rd St	NA	17.78	fair	59.05512	introduced	more than 18.29 m	15.24 to 30.48 cm	Austin	NA	NA	NA	NA	NA	NA	NA	NA	NA	NA	NA	NA
1719	Chinese elm	Ulmus parvifolia	Austin	Texas	-97.74568232	30.26569076	200 W 3rd St	NA	12.7	fair	49.2126	introduced	more than 18.29 m	0 to 15.24 cm	Austin	NA	NA	NA	NA	NA	NA	NA	NA	NA	NA	NA	NA
1720	Chinese elm	Ulmus parvifolia	Austin	Texas	-97.74574704	30.26570821	200 W 3rd St	NA	17.78	fair	59.05512	introduced	more than 18.29 m	15.24 to 30.48 cm	Austin	NA	NA	NA	NA	NA	NA	NA	NA	NA	NA	NA	NA
1721	Cedar elm	Ulmus crassifolia	Austin	Texas	-97.745795	30.26572265	200 W 3rd St	NA	17.78	fair	59.05512	naturally_occurring	more than 18.29 m	15.24 to 30.48 cm	Austin	NA	NA	NA	NA	NA	NA	NA	NA	NA	NA	NA	NA
1722	Chinese elm	Ulmus parvifolia	Austin	Texas	-97.74584721	30.26573659	200 W 3rd St	NA	20.32	fair	59.05512	introduced	more than 18.29 m	15.24 to 30.48 cm	Austin	NA	NA	NA	NA	NA	NA	NA	NA	NA	NA	NA	NA
1723	Chinese elm	Ulmus parvifolia	Austin	Texas	-97.74591386	30.26575434	200 W 3rd St	NA	20.32	fair	59.05512	introduced	more than 18.29 m	15.24 to 30.48 cm	Austin	NA	NA	NA	NA	NA	NA	NA	NA	NA	NA	NA	NA
1724	Chinese elm	Ulmus parvifolia	Austin	Texas	-97.74597625	30.26577287	200 W 3rd St	NA	17.78	fair	59.05512	introduced	more than 18.29 m	15.24 to 30.48 cm	Austin	NA	NA	NA	NA	NA	NA	NA	NA	NA	NA	NA	NA
1725	Chinese elm	Ulmus parvifolia	Austin	Texas	-97.74606973	30.26580078	200 W 3rd St	NA	17.78	fair	59.05512	introduced	more than 18.29 m	15.24 to 30.48 cm	Austin	NA	NA	NA	NA	NA	NA	NA	NA	NA	NA	NA	NA
1726	Southern live oak	Quercus virginiana	Austin	Texas	-97.74645891	30.26608582	300 W 3rd St	NA	33.02	fair	59.05512	naturally_occurring	more than 18.29 m	30.48 to 45.72 cm	Austin	NA	NA	NA	NA	NA	NA	NA	NA	NA	NA	NA	NA
1727	Shumard oak	Quercus shumardii	Austin	Texas	-97.74643289	30.26573313	200 Lavaca St	NA	15.24	fair	52.49344	naturally_occurring	more than 18.29 m	0 to 15.24 cm	Austin	NA	NA	NA	NA	NA	NA	NA	NA	NA	NA	NA	NA
1728	Shumard oak	Quercus shumardii	Austin	Texas	-97.74641362	30.26579047	200 Lavaca St	NA	12.7	fair	52.49344	naturally_occurring	more than 18.29 m	0 to 15.24 cm	Austin	NA	NA	NA	NA	NA	NA	NA	NA	NA	NA	NA	NA
1729	Shumard oak	Quercus shumardii	Austin	Texas	-97.74627289	30.26558172	200 Lavaca St	NA	10.16	fair	29.52756	naturally_occurring	more than 18.29 m	0 to 15.24 cm	Austin	NA	NA	NA	NA	NA	NA	NA	NA	NA	NA	NA	NA
1730	Shumard oak	Quercus shumardii	Austin	Texas	-97.74625985	30.26565459	200 Lavaca St	NA	10.16	fair	39.37008	naturally_occurring	more than 18.29 m	0 to 15.24 cm	Austin	NA	NA	NA	NA	NA	NA	NA	NA	NA	NA	NA	NA
1731	Shumard oak	Quercus shumardii	Austin	Texas	-97.74624074	30.26570616	200 Lavaca St	NA	10.16	fair	42.65092	naturally_occurring	more than 18.29 m	0 to 15.24 cm	Austin	NA	NA	NA	NA	NA	NA	NA	NA	NA	NA	NA	NA
1732	Shumard oak	Quercus shumardii	Austin	Texas	-97.74621477	30.26576529	200 Lavaca St	NA	7.62	fair	39.37008	naturally_occurring	more than 18.29 m	0 to 15.24 cm	Austin	NA	NA	NA	NA	NA	NA	NA	NA	NA	NA	NA	NA
1733	Chinese elm	Ulmus parvifolia	Austin	Texas	-97.74655192	30.26592413	300 W 3rd St	NA	15.24	fair	52.49344	introduced	more than 18.29 m	0 to 15.24 cm	Austin	NA	NA	NA	NA	NA	NA	NA	NA	NA	NA	NA	NA
1734	Chinese elm	Ulmus parvifolia	Austin	Texas	-97.74660891	30.26594837	300 W 3rd St	NA	12.7	fair	52.49344	introduced	more than 18.29 m	0 to 15.24 cm	Austin	NA	NA	NA	NA	NA	NA	NA	NA	NA	NA	NA	NA
1735	Chinese elm	Ulmus parvifolia	Austin	Texas	-97.74666405	30.26595911	300 W 3rd St	NA	12.7	fair	52.49344	introduced	more than 18.29 m	0 to 15.24 cm	Austin	NA	NA	NA	NA	NA	NA	NA	NA	NA	NA	NA	NA
1736	Chinese elm	Ulmus parvifolia	Austin	Texas	-97.74672125	30.26597565	300 W 3rd St	NA	12.7	fair	52.49344	introduced	more than 18.29 m	0 to 15.24 cm	Austin	NA	NA	NA	NA	NA	NA	NA	NA	NA	NA	NA	NA
1737	Chinese elm	Ulmus parvifolia	Austin	Texas	-97.74685997	30.26601117	300 W 3rd St	NA	12.7	fair	52.49344	introduced	more than 18.29 m	0 to 15.24 cm	Austin	NA	NA	NA	NA	NA	NA	NA	NA	NA	NA	NA	NA
1738	Southern live oak	Quercus virginiana	Austin	Texas	-97.74660407	30.26612917	300 W 3rd St	NA	43.18	fair	78.74016	naturally_occurring	more than 18.29 m	30.48 to 45.72 cm	Austin	NA	NA	NA	NA	NA	NA	NA	NA	NA	NA	NA	NA
1805	Shumard oak	Quercus shumardii	Austin	Texas	-97.74457661	30.26376068	100 Congress Ave	NA	25.4	fair	85.30184	naturally_occurring	more than 18.29 m	15.24 to 30.48 cm	Austin	NA	NA	NA	NA	NA	NA	NA	NA	NA	NA	NA	NA
1806	Shumard oak	Quercus shumardii	Austin	Texas	-97.7444043	30.2642118	100 Congress Ave	NA	25.4	fair	85.30184	naturally_occurring	more than 18.29 m	15.24 to 30.48 cm	Austin	NA	NA	NA	NA	NA	NA	NA	NA	NA	NA	NA	NA
1807	Shumard oak	Quercus shumardii	Austin	Texas	-97.74447032	30.26405702	100 Congress Ave	NA	25.4	fair	85.30184	naturally_occurring	more than 18.29 m	15.24 to 30.48 cm	Austin	NA	NA	NA	NA	NA	NA	NA	NA	NA	NA	NA	NA
1808	Shumard oak	Quercus shumardii	Austin	Texas	-97.74441533	30.26407367	100 Congress Ave	NA	30.48	fair	85.30184	naturally_occurring	more than 18.29 m	15.24 to 30.48 cm	Austin	NA	NA	NA	NA	NA	NA	NA	NA	NA	NA	NA	NA
1809	Shumard oak	Quercus shumardii	Austin	Texas	-97.74443481	30.26412954	100 Congress Ave	NA	33.02	fair	85.30184	naturally_occurring	more than 18.29 m	30.48 to 45.72 cm	Austin	NA	NA	NA	NA	NA	NA	NA	NA	NA	NA	NA	NA
1810	Shumard oak	Quercus shumardii	Austin	Texas	-97.74444508	30.26400636	100 Congress Ave	NA	25.4	fair	85.30184	naturally_occurring	more than 18.29 m	15.24 to 30.48 cm	Austin	NA	NA	NA	NA	NA	NA	NA	NA	NA	NA	NA	NA
1811	Shumard oak	Quercus shumardii	Austin	Texas	-97.74438599	30.26416079	100 Congress Ave	NA	30.48	fair	85.30184	naturally_occurring	more than 18.29 m	15.24 to 30.48 cm	Austin	NA	NA	NA	NA	NA	NA	NA	NA	NA	NA	NA	NA
1812	Shumard oak	Quercus shumardii	Austin	Texas	-97.74561683	30.26444551	100 Colorado St	NA	22.86	fair	75.45932	naturally_occurring	more than 18.29 m	15.24 to 30.48 cm	Austin	NA	NA	NA	NA	NA	NA	NA	NA	NA	NA	NA	NA
1813	Shumard oak	Quercus shumardii	Austin	Texas	-97.7455813	30.26454655	100 Colorado St	NA	20.32	fair	75.45932	naturally_occurring	more than 18.29 m	15.24 to 30.48 cm	Austin	NA	NA	NA	NA	NA	NA	NA	NA	NA	NA	NA	NA
1814	Shumard oak	Quercus shumardii	Austin	Texas	-97.74554501	30.26432602	100 Colorado St	NA	12.7	fair	59.05512	naturally_occurring	more than 18.29 m	0 to 15.24 cm	Austin	NA	NA	NA	NA	NA	NA	NA	NA	NA	NA	NA	NA
1815	Shumard oak	Quercus shumardii	Austin	Texas	-97.74551395	30.26443529	100 Colorado St	NA	12.7	fair	59.05512	naturally_occurring	more than 18.29 m	0 to 15.24 cm	Austin	NA	NA	NA	NA	NA	NA	NA	NA	NA	NA	NA	NA
1816	Shumard oak	Quercus shumardii	Austin	Texas	-97.74547875	30.26452413	100 Colorado St	NA	15.24	dead	59.05512	naturally_occurring	more than 18.29 m	0 to 15.24 cm	Austin	NA	NA	NA	NA	NA	NA	NA	NA	NA	NA	NA	NA
1817	Escarpment live oak	Quercus fusiformis	Austin	Texas	-97.74447508	30.26432381	100 W 2Nd St	NA	38.1	good	91.86352	naturally_occurring	more than 18.29 m	30.48 to 45.72 cm	Austin	NA	NA	NA	NA	NA	NA	NA	NA	NA	NA	NA	NA
1818	Escarpment live oak	Quercus fusiformis	Austin	Texas	-97.74458314	30.26435341	100 W 2Nd St	NA	40.64	good	82.021	naturally_occurring	more than 18.29 m	30.48 to 45.72 cm	Austin	NA	NA	NA	NA	NA	NA	NA	NA	NA	NA	NA	NA
1819	Escarpment live oak	Quercus fusiformis	Austin	Texas	-97.74468239	30.26438681	100 W 2Nd St	NA	40.64	good	82.021	naturally_occurring	more than 18.29 m	30.48 to 45.72 cm	Austin	NA	NA	NA	NA	NA	NA	NA	NA	NA	NA	NA	NA
1820	Cedar elm	Ulmus crassifolia	Austin	Texas	-97.74440234	30.26443146	100 W 2Nd St	NA	12.7	fair	39.37008	naturally_occurring	more than 18.29 m	0 to 15.24 cm	Austin	NA	NA	NA	NA	NA	NA	NA	NA	NA	NA	NA	NA
1821	Cedar elm	Ulmus crassifolia	Austin	Texas	-97.74448715	30.26444903	100 W 2Nd St	NA	10.16	fair	39.37008	naturally_occurring	more than 18.29 m	0 to 15.24 cm	Austin	NA	NA	NA	NA	NA	NA	NA	NA	NA	NA	NA	NA
1822	Cedar elm	Ulmus crassifolia	Austin	Texas	-97.74456352	30.26447352	100 W 2Nd St	NA	12.7	fair	39.37008	naturally_occurring	more than 18.29 m	0 to 15.24 cm	Austin	NA	NA	NA	NA	NA	NA	NA	NA	NA	NA	NA	NA
1823	Cedar elm	Ulmus crassifolia	Austin	Texas	-97.74466802	30.26450244	100 W 2Nd St	NA	12.7	fair	39.37008	naturally_occurring	more than 18.29 m	0 to 15.24 cm	Austin	NA	NA	NA	NA	NA	NA	NA	NA	NA	NA	NA	NA
1824	Cedar elm	Ulmus crassifolia	Austin	Texas	-97.74475177	30.26451754	100 W 2Nd St	NA	12.7	fair	39.37008	naturally_occurring	more than 18.29 m	0 to 15.24 cm	Austin	NA	NA	NA	NA	NA	NA	NA	NA	NA	NA	NA	NA
1825	Cedar elm	Ulmus crassifolia	Austin	Texas	-97.74495975	30.26446216	100 W 2Nd St	NA	15.24	good	59.05512	naturally_occurring	more than 18.29 m	0 to 15.24 cm	Austin	NA	NA	NA	NA	NA	NA	NA	NA	NA	NA	NA	NA
1826	Cedar elm	Ulmus crassifolia	Austin	Texas	-97.74503548	30.264483	100 W 2Nd St	NA	12.7	good	59.05512	naturally_occurring	more than 18.29 m	0 to 15.24 cm	Austin	NA	NA	NA	NA	NA	NA	NA	NA	NA	NA	NA	NA
1827	Cedar elm	Ulmus crassifolia	Austin	Texas	-97.74514896	30.26451841	100 W 2Nd St	NA	12.7	good	59.05512	naturally_occurring	more than 18.29 m	0 to 15.24 cm	Austin	NA	NA	NA	NA	NA	NA	NA	NA	NA	NA	NA	NA
1828	Cedar elm	Ulmus crassifolia	Austin	Texas	-97.74521515	30.26453906	100 W 2Nd St	NA	12.7	good	59.05512	naturally_occurring	more than 18.29 m	0 to 15.24 cm	Austin	NA	NA	NA	NA	NA	NA	NA	NA	NA	NA	NA	NA
1829	Cedar elm	Ulmus crassifolia	Austin	Texas	-97.74527839	30.26455137	100 W 2Nd St	NA	12.7	good	59.05512	naturally_occurring	more than 18.29 m	0 to 15.24 cm	Austin	NA	NA	NA	NA	NA	NA	NA	NA	NA	NA	NA	NA
1830	Cedar elm	Ulmus crassifolia	Austin	Texas	-97.74533846	30.26456362	100 W 2Nd St	NA	12.7	good	59.05512	naturally_occurring	more than 18.29 m	0 to 15.24 cm	Austin	NA	NA	NA	NA	NA	NA	NA	NA	NA	NA	NA	NA
1831	Shumard oak	Quercus shumardii	Austin	Texas	-97.74539404	30.26480589	200 Colorado St	NA	15.24	fair	59.05512	naturally_occurring	more than 18.29 m	0 to 15.24 cm	Austin	NA	NA	NA	NA	NA	NA	NA	NA	NA	NA	NA	NA
1832	Shumard oak	Quercus shumardii	Austin	Texas	-97.74537768	30.264858	200 Colorado St	NA	20.32	fair	59.05512	naturally_occurring	more than 18.29 m	15.24 to 30.48 cm	Austin	NA	NA	NA	NA	NA	NA	NA	NA	NA	NA	NA	NA
1833	Shumard oak	Quercus shumardii	Austin	Texas	-97.74535604	30.26491644	200 Colorado St	NA	12.7	fair	59.05512	naturally_occurring	more than 18.29 m	0 to 15.24 cm	Austin	NA	NA	NA	NA	NA	NA	NA	NA	NA	NA	NA	NA
1834	Shumard oak	Quercus shumardii	Austin	Texas	-97.74532376	30.26500116	200 Colorado St	NA	10.16	fair	59.05512	naturally_occurring	more than 18.29 m	0 to 15.24 cm	Austin	NA	NA	NA	NA	NA	NA	NA	NA	NA	NA	NA	NA
1835	Shumard oak	Quercus shumardii	Austin	Texas	-97.74530288	30.26505463	200 Colorado St	NA	10.16	fair	59.05512	naturally_occurring	more than 18.29 m	0 to 15.24 cm	Austin	NA	NA	NA	NA	NA	NA	NA	NA	NA	NA	NA	NA
1836	Shumard oak	Quercus shumardii	Austin	Texas	-97.74528164	30.26511816	200 Colorado St	NA	12.7	fair	59.05512	naturally_occurring	more than 18.29 m	0 to 15.24 cm	Austin	NA	NA	NA	NA	NA	NA	NA	NA	NA	NA	NA	NA
1837	Shumard oak	Quercus shumardii	Austin	Texas	-97.74526235	30.26517421	200 Colorado St	NA	12.7	fair	59.05512	naturally_occurring	more than 18.29 m	0 to 15.24 cm	Austin	NA	NA	NA	NA	NA	NA	NA	NA	NA	NA	NA	NA
1838	Shumard oak	Quercus shumardii	Austin	Texas	-97.74524134	30.26522706	200 Colorado St	NA	10.16	fair	59.05512	naturally_occurring	more than 18.29 m	0 to 15.24 cm	Austin	NA	NA	NA	NA	NA	NA	NA	NA	NA	NA	NA	NA
1839	Shumard oak	Quercus shumardii	Austin	Texas	-97.74518744	30.26535392	200 Colorado St	NA	12.7	fair	59.05512	naturally_occurring	more than 18.29 m	0 to 15.24 cm	Austin	NA	NA	NA	NA	NA	NA	NA	NA	NA	NA	NA	NA
1840	Shumard oak	Quercus shumardii	Austin	Texas	-97.74517255	30.26539862	200 Colorado St	NA	22.86	fair	59.05512	naturally_occurring	more than 18.29 m	15.24 to 30.48 cm	Austin	NA	NA	NA	NA	NA	NA	NA	NA	NA	NA	NA	NA
1841	Shumard oak	Quercus shumardii	Austin	Texas	-97.74515801	30.26543929	200 Colorado St	NA	25.4	fair	59.05512	naturally_occurring	more than 18.29 m	15.24 to 30.48 cm	Austin	NA	NA	NA	NA	NA	NA	NA	NA	NA	NA	NA	NA
1842	Shumard oak	Quercus shumardii	Austin	Texas	-97.74554779	30.26487388	200 Colorado St	NA	7.62	fair	59.05512	naturally_occurring	more than 18.29 m	0 to 15.24 cm	Austin	NA	NA	NA	NA	NA	NA	NA	NA	NA	NA	NA	NA
1843	Shumard oak	Quercus shumardii	Austin	Texas	-97.74553181	30.2649231	200 Colorado St	NA	7.62	fair	59.05512	naturally_occurring	more than 18.29 m	0 to 15.24 cm	Austin	NA	NA	NA	NA	NA	NA	NA	NA	NA	NA	NA	NA
1844	Shumard oak	Quercus shumardii	Austin	Texas	-97.74551093	30.26498074	200 Colorado St	NA	12.7	fair	59.05512	naturally_occurring	more than 18.29 m	0 to 15.24 cm	Austin	NA	NA	NA	NA	NA	NA	NA	NA	NA	NA	NA	NA
1845	Shumard oak	Quercus shumardii	Austin	Texas	-97.74549365	30.2650327	200 Colorado St	NA	10.16	fair	59.05512	naturally_occurring	more than 18.29 m	0 to 15.24 cm	Austin	NA	NA	NA	NA	NA	NA	NA	NA	NA	NA	NA	NA
1846	Shumard oak	Quercus shumardii	Austin	Texas	-97.7454569	30.26511603	200 Colorado St	NA	10.16	fair	59.05512	naturally_occurring	more than 18.29 m	0 to 15.24 cm	Austin	NA	NA	NA	NA	NA	NA	NA	NA	NA	NA	NA	NA
1847	Shumard oak	Quercus shumardii	Austin	Texas	-97.74543693	30.26515882	200 Colorado St	NA	10.16	fair	59.05512	naturally_occurring	more than 18.29 m	0 to 15.24 cm	Austin	NA	NA	NA	NA	NA	NA	NA	NA	NA	NA	NA	NA
1848	Shumard oak	Quercus shumardii	Austin	Texas	-97.74542186	30.26521932	200 Colorado St	NA	10.16	fair	59.05512	naturally_occurring	more than 18.29 m	0 to 15.24 cm	Austin	NA	NA	NA	NA	NA	NA	NA	NA	NA	NA	NA	NA
2087	Southern live oak	Quercus virginiana	Austin	Texas	-97.73970904	30.26630523	500 Trinity St	NA	35.56	fair	82.021	naturally_occurring	more than 18.29 m	30.48 to 45.72 cm	Austin	NA	NA	NA	NA	NA	NA	NA	NA	NA	NA	NA	NA
2088	Southern live oak	Quercus virginiana	Austin	Texas	-97.73968447	30.26638638	500 Trinity St	NA	33.02	fair	82.021	naturally_occurring	more than 18.29 m	30.48 to 45.72 cm	Austin	NA	NA	NA	NA	NA	NA	NA	NA	NA	NA	NA	NA
2089	Southern live oak	Quercus virginiana	Austin	Texas	-97.73965073	30.26647513	500 Trinity St	NA	33.02	fair	82.021	naturally_occurring	more than 18.29 m	30.48 to 45.72 cm	Austin	NA	NA	NA	NA	NA	NA	NA	NA	NA	NA	NA	NA
2090	Southern live oak	Quercus virginiana	Austin	Texas	-97.73960335	30.26657138	500 Trinity St	NA	40.64	fair	91.86352	naturally_occurring	more than 18.29 m	30.48 to 45.72 cm	Austin	NA	NA	NA	NA	NA	NA	NA	NA	NA	NA	NA	NA
2091	Southern live oak	Quercus virginiana	Austin	Texas	-97.73954423	30.26627079	500 Trinity St	NA	7.62	good	39.37008	naturally_occurring	more than 18.29 m	0 to 15.24 cm	Austin	NA	NA	NA	NA	NA	NA	NA	NA	NA	NA	NA	NA
2092	Southern live oak	Quercus virginiana	Austin	Texas	-97.73951497	30.26635962	500 Trinity St	NA	35.56	poor	82.021	naturally_occurring	more than 18.29 m	30.48 to 45.72 cm	Austin	NA	NA	NA	NA	NA	NA	NA	NA	NA	NA	NA	NA
2093	Yaupon	Ilex vomitoria	Austin	Texas	-97.73941716	30.2665376	500 Trinity St	NA	22.86	fair	82.021	naturally_occurring	more than 18.29 m	15.24 to 30.48 cm	Austin	NA	NA	NA	NA	NA	NA	NA	NA	NA	NA	NA	NA
2094	Texas mountain laurel	Sophora secundiflora	Austin	Texas	-97.73930062	30.26690552	500 Trinity St	NA	10.16	dead	45.93176	no_info	more than 18.29 m	0 to 15.24 cm	Austin	NA	NA	NA	NA	NA	NA	NA	NA	NA	NA	NA	NA
2095	Texas mountain laurel	Sophora secundiflora	Austin	Texas	-97.73931287	30.2668847	500 Trinity St	NA	10.16	fair	45.93176	no_info	more than 18.29 m	0 to 15.24 cm	Austin	NA	NA	NA	NA	NA	NA	NA	NA	NA	NA	NA	NA
2096	Chinaberry	Melia azedarach	Austin	Texas	-97.73917108	30.26785274	600 Trinity St	NA	20.32	poor	45.93176	introduced	more than 18.29 m	15.24 to 30.48 cm	Austin	NA	NA	NA	NA	NA	NA	NA	NA	NA	NA	NA	NA
2097	Bald cypress	Taxodium distichum	Austin	Texas	-97.73878693	30.26880615	700 Trinity St	NA	27.94	fair	104.98688	naturally_occurring	more than 18.29 m	15.24 to 30.48 cm	Austin	NA	NA	NA	NA	NA	NA	NA	NA	NA	NA	NA	NA
2098	Bald cypress	Taxodium distichum	Austin	Texas	-97.73877291	30.26884153	700 Trinity St	NA	27.94	fair	104.98688	naturally_occurring	more than 18.29 m	15.24 to 30.48 cm	Austin	NA	NA	NA	NA	NA	NA	NA	NA	NA	NA	NA	NA
2099	Bald cypress	Taxodium distichum	Austin	Texas	-97.73876093	30.26887046	300 E 8th St	NA	27.94	fair	104.98688	naturally_occurring	more than 18.29 m	15.24 to 30.48 cm	Austin	NA	NA	NA	NA	NA	NA	NA	NA	NA	NA	NA	NA
2138	Shumard oak	Quercus shumardii	Austin	Texas	-97.74588941	30.26393651	100 Colorado St	NA	20.32	good	78.74016	naturally_occurring	more than 18.29 m	15.24 to 30.48 cm	Austin	NA	NA	NA	NA	NA	NA	NA	NA	NA	NA	NA	NA
2139	Shumard oak	Quercus shumardii	Austin	Texas	-97.74587004	30.26399141	100 Colorado St	NA	22.86	good	78.74016	naturally_occurring	more than 18.29 m	15.24 to 30.48 cm	Austin	NA	NA	NA	NA	NA	NA	NA	NA	NA	NA	NA	NA
2140	Shumard oak	Quercus shumardii	Austin	Texas	-97.74585101	30.26404854	100 Colorado St	NA	15.24	good	78.74016	naturally_occurring	more than 18.29 m	0 to 15.24 cm	Austin	NA	NA	NA	NA	NA	NA	NA	NA	NA	NA	NA	NA
2141	Shumard oak	Quercus shumardii	Austin	Texas	-97.74577646	30.26426564	100 Colorado St	NA	20.32	good	78.74016	naturally_occurring	more than 18.29 m	15.24 to 30.48 cm	Austin	NA	NA	NA	NA	NA	NA	NA	NA	NA	NA	NA	NA
2142	Shumard oak	Quercus shumardii	Austin	Texas	-97.7457182	30.26386838	100 Colorado St	NA	12.7	good	78.74016	naturally_occurring	more than 18.29 m	0 to 15.24 cm	Austin	NA	NA	NA	NA	NA	NA	NA	NA	NA	NA	NA	NA
2143	Shumard oak	Quercus shumardii	Austin	Texas	-97.74569007	30.26394674	100 Colorado St	NA	12.7	good	78.74016	naturally_occurring	more than 18.29 m	0 to 15.24 cm	Austin	NA	NA	NA	NA	NA	NA	NA	NA	NA	NA	NA	NA
2144	Shumard oak	Quercus shumardii	Austin	Texas	-97.74565408	30.26403696	100 Colorado St	NA	15.24	good	78.74016	naturally_occurring	more than 18.29 m	0 to 15.24 cm	Austin	NA	NA	NA	NA	NA	NA	NA	NA	NA	NA	NA	NA
2145	Texas ash	Fraxinus texensis	Austin	Texas	-97.7430714	30.26316712	100 Brazos St	NA	5.08	good	59.05512	no_info	more than 18.29 m	0 to 15.24 cm	Austin	NA	NA	NA	NA	NA	NA	NA	NA	NA	NA	NA	NA
2146	Texas ash	Fraxinus texensis	Austin	Texas	-97.74305226	30.26322546	100 Brazos St	NA	10.16	good	59.05512	no_info	more than 18.29 m	0 to 15.24 cm	Austin	NA	NA	NA	NA	NA	NA	NA	NA	NA	NA	NA	NA
2147	Texas ash	Fraxinus texensis	Austin	Texas	-97.74323348	30.26321482	100 Brazos St	NA	5.08	fair	59.05512	no_info	more than 18.29 m	0 to 15.24 cm	Austin	NA	NA	NA	NA	NA	NA	NA	NA	NA	NA	NA	NA
2148	Texas ash	Fraxinus texensis	Austin	Texas	-97.74320837	30.26327475	100 Brazos St	NA	12.7	fair	59.05512	no_info	more than 18.29 m	0 to 15.24 cm	Austin	NA	NA	NA	NA	NA	NA	NA	NA	NA	NA	NA	NA
2149	Texas ash	Fraxinus texensis	Austin	Texas	-97.74318822	30.26332983	100 Brazos St	NA	12.7	fair	59.05512	no_info	more than 18.29 m	0 to 15.24 cm	Austin	NA	NA	NA	NA	NA	NA	NA	NA	NA	NA	NA	NA
2150	Texas ash	Fraxinus texensis	Austin	Texas	-97.7431691	30.2633876	100 Brazos St	NA	12.7	fair	59.05512	no_info	more than 18.29 m	0 to 15.24 cm	Austin	NA	NA	NA	NA	NA	NA	NA	NA	NA	NA	NA	NA
2151	Texas ash	Fraxinus texensis	Austin	Texas	-97.74314977	30.26344536	100 Brazos St	NA	12.7	fair	59.05512	no_info	more than 18.29 m	0 to 15.24 cm	Austin	NA	NA	NA	NA	NA	NA	NA	NA	NA	NA	NA	NA
2152	Texas ash	Fraxinus texensis	Austin	Texas	-97.74294063	30.26351923	100 Brazos St	NA	10.16	fair	59.05512	no_info	more than 18.29 m	0 to 15.24 cm	Austin	NA	NA	NA	NA	NA	NA	NA	NA	NA	NA	NA	NA
2153	Texas ash	Fraxinus texensis	Austin	Texas	-97.7428899	30.26366824	100 Brazos St	NA	10.16	fair	59.05512	no_info	more than 18.29 m	0 to 15.24 cm	Austin	NA	NA	NA	NA	NA	NA	NA	NA	NA	NA	NA	NA
2154	Texas ash	Fraxinus texensis	Austin	Texas	-97.74286589	30.26372791	100 Brazos St	NA	10.16	fair	59.05512	no_info	more than 18.29 m	0 to 15.24 cm	Austin	NA	NA	NA	NA	NA	NA	NA	NA	NA	NA	NA	NA
2155	Bigtooth maple	Acer grandidentatum	Austin	Texas	-97.74284107	30.26378576	100 Brazos St	NA	7.62	fair	59.05512	naturally_occurring	more than 18.29 m	0 to 15.24 cm	Austin	NA	NA	NA	NA	NA	NA	NA	NA	NA	NA	NA	NA
2170	Escarpment live oak	Quercus fusiformis	Austin	Texas	-97.74473023	30.26354635	100 W Cesar Chavez St	NA	53.34	good	104.98688	naturally_occurring	more than 18.29 m	45.72 to 60.96 cm	Austin	NA	NA	NA	NA	NA	NA	NA	NA	NA	NA	NA	NA
2171	Escarpment live oak	Quercus fusiformis	Austin	Texas	-97.74478981	30.26356459	100 W Cesar Chavez St	NA	43.18	good	98.4252	naturally_occurring	more than 18.29 m	30.48 to 45.72 cm	Austin	NA	NA	NA	NA	NA	NA	NA	NA	NA	NA	NA	NA
2172	Escarpment live oak	Quercus fusiformis	Austin	Texas	-97.74484791	30.26358577	100 W Cesar Chavez St	NA	45.72	good	91.86352	naturally_occurring	more than 18.29 m	30.48 to 45.72 cm	Austin	NA	NA	NA	NA	NA	NA	NA	NA	NA	NA	NA	NA
2173	Escarpment live oak	Quercus fusiformis	Austin	Texas	-97.74491953	30.26360407	100 W Cesar Chavez St	NA	43.18	good	91.86352	naturally_occurring	more than 18.29 m	30.48 to 45.72 cm	Austin	NA	NA	NA	NA	NA	NA	NA	NA	NA	NA	NA	NA
2174	Escarpment live oak	Quercus fusiformis	Austin	Texas	-97.74498617	30.26362471	100 W Cesar Chavez St	NA	40.64	good	91.86352	naturally_occurring	more than 18.29 m	30.48 to 45.72 cm	Austin	NA	NA	NA	NA	NA	NA	NA	NA	NA	NA	NA	NA
2175	small vacant planting site	NA	Austin	Texas	-97.74469503	30.26669323	400 Colorado St	NA	0	NA	0	no_info	NA	NA	Austin	NA	NA	NA	NA	NA	NA	NA	NA	NA	NA	NA	NA
2176	small vacant planting site	NA	Austin	Texas	-97.74467384	30.26674976	400 Colorado St	NA	0	NA	0	no_info	NA	NA	Austin	NA	NA	NA	NA	NA	NA	NA	NA	NA	NA	NA	NA
2177	small vacant planting site	NA	Austin	Texas	-97.74464989	30.2668059	400 Colorado St	NA	0	NA	0	no_info	NA	NA	Austin	NA	NA	NA	NA	NA	NA	NA	NA	NA	NA	NA	NA
2178	small vacant planting site	NA	Austin	Texas	-97.74484843	30.26627551	300 Colorado St	NA	0	NA	0	no_info	NA	NA	Austin	NA	NA	NA	NA	NA	NA	NA	NA	NA	NA	NA	NA
2179	small vacant planting site	NA	Austin	Texas	-97.74482495	30.26633412	300 Colorado St	NA	0	NA	0	no_info	NA	NA	Austin	NA	NA	NA	NA	NA	NA	NA	NA	NA	NA	NA	NA
2180	small vacant planting site	NA	Austin	Texas	-97.74480672	30.26639015	300 Colorado St	NA	0	NA	0	no_info	NA	NA	Austin	NA	NA	NA	NA	NA	NA	NA	NA	NA	NA	NA	NA
2181	Cedar elm	Ulmus crassifolia	Austin	Texas	-97.74520069	30.26673716	200 W 4th St	NA	27.94	good	88.58268	naturally_occurring	more than 18.29 m	15.24 to 30.48 cm	Austin	NA	NA	NA	NA	NA	NA	NA	NA	NA	NA	NA	NA
1849	Shumard oak	Quercus shumardii	Austin	Texas	-97.74540009	30.26527449	200 Colorado St	NA	10.16	fair	59.05512	naturally_occurring	more than 18.29 m	0 to 15.24 cm	Austin	NA	NA	NA	NA	NA	NA	NA	NA	NA	NA	NA	NA
1850	Shumard oak	Quercus shumardii	Austin	Texas	-97.74537585	30.26533491	200 Colorado St	NA	10.16	fair	59.05512	naturally_occurring	more than 18.29 m	0 to 15.24 cm	Austin	NA	NA	NA	NA	NA	NA	NA	NA	NA	NA	NA	NA
1851	Shumard oak	Quercus shumardii	Austin	Texas	-97.74535851	30.26539346	200 Colorado St	NA	10.16	fair	59.05512	naturally_occurring	more than 18.29 m	0 to 15.24 cm	Austin	NA	NA	NA	NA	NA	NA	NA	NA	NA	NA	NA	NA
1852	Shumard oak	Quercus shumardii	Austin	Texas	-97.74533476	30.26544933	200 Colorado St	NA	15.24	fair	59.05512	naturally_occurring	more than 18.29 m	0 to 15.24 cm	Austin	NA	NA	NA	NA	NA	NA	NA	NA	NA	NA	NA	NA
1853	Shumard oak	Quercus shumardii	Austin	Texas	-97.74531113	30.26550563	200 Colorado St	NA	10.16	fair	59.05512	naturally_occurring	more than 18.29 m	0 to 15.24 cm	Austin	NA	NA	NA	NA	NA	NA	NA	NA	NA	NA	NA	NA
1854	Shumard oak	Quercus shumardii	Austin	Texas	-97.74656312	30.26482564	100 Lavaca St	NA	17.78	fair	59.05512	naturally_occurring	more than 18.29 m	15.24 to 30.48 cm	Austin	NA	NA	NA	NA	NA	NA	NA	NA	NA	NA	NA	NA
1855	Shumard oak	Quercus shumardii	Austin	Texas	-97.74680581	30.26419042	100 Lavaca St	NA	20.32	fair	59.05512	naturally_occurring	more than 18.29 m	15.24 to 30.48 cm	Austin	NA	NA	NA	NA	NA	NA	NA	NA	NA	NA	NA	NA
1856	Shumard oak	Quercus shumardii	Austin	Texas	-97.74678202	30.26424788	100 Lavaca St	NA	17.78	fair	59.05512	naturally_occurring	more than 18.29 m	15.24 to 30.48 cm	Austin	NA	NA	NA	NA	NA	NA	NA	NA	NA	NA	NA	NA
1857	Shumard oak	Quercus shumardii	Austin	Texas	-97.74676134	30.26430816	100 Lavaca St	NA	17.78	fair	59.05512	naturally_occurring	more than 18.29 m	15.24 to 30.48 cm	Austin	NA	NA	NA	NA	NA	NA	NA	NA	NA	NA	NA	NA
1858	Shumard oak	Quercus shumardii	Austin	Texas	-97.74673807	30.26434632	100 Lavaca St	NA	10.16	fair	59.05512	naturally_occurring	more than 18.29 m	0 to 15.24 cm	Austin	NA	NA	NA	NA	NA	NA	NA	NA	NA	NA	NA	NA
1859	Shumard oak	Quercus shumardii	Austin	Texas	-97.74660419	30.2647161	100 Lavaca St	NA	15.24	fair	59.05512	naturally_occurring	more than 18.29 m	0 to 15.24 cm	Austin	NA	NA	NA	NA	NA	NA	NA	NA	NA	NA	NA	NA
1860	Shumard oak	Quercus shumardii	Austin	Texas	-97.74658212	30.26477084	100 Lavaca St	NA	15.24	fair	59.05512	naturally_occurring	more than 18.29 m	0 to 15.24 cm	Austin	NA	NA	NA	NA	NA	NA	NA	NA	NA	NA	NA	NA
1861	Shumard oak	Quercus shumardii	Austin	Texas	-97.74645326	30.26512968	200 Lavaca St	NA	10.16	fair	59.05512	naturally_occurring	more than 18.29 m	0 to 15.24 cm	Austin	NA	NA	NA	NA	NA	NA	NA	NA	NA	NA	NA	NA
1862	Shumard oak	Quercus shumardii	Austin	Texas	-97.74642947	30.26518714	200 Lavaca St	NA	10.16	fair	59.05512	naturally_occurring	more than 18.29 m	0 to 15.24 cm	Austin	NA	NA	NA	NA	NA	NA	NA	NA	NA	NA	NA	NA
1863	Shumard oak	Quercus shumardii	Austin	Texas	-97.74641528	30.26524204	200 Lavaca St	NA	10.16	fair	59.05512	naturally_occurring	more than 18.29 m	0 to 15.24 cm	Austin	NA	NA	NA	NA	NA	NA	NA	NA	NA	NA	NA	NA
1864	Shumard oak	Quercus shumardii	Austin	Texas	-97.74639164	30.26529399	200 Lavaca St	NA	10.16	fair	59.05512	naturally_occurring	more than 18.29 m	0 to 15.24 cm	Austin	NA	NA	NA	NA	NA	NA	NA	NA	NA	NA	NA	NA
1866	Cedar elm	Ulmus crassifolia	Austin	Texas	-97.74569885	30.26465696	200 W 2Nd St	NA	20.32	fair	68.89764	naturally_occurring	more than 18.29 m	15.24 to 30.48 cm	Austin	NA	NA	NA	NA	NA	NA	NA	NA	NA	NA	NA	NA
1867	Cedar elm	Ulmus crassifolia	Austin	Texas	-97.74574782	30.26466955	200 W 2Nd St	NA	20.32	fair	68.89764	naturally_occurring	more than 18.29 m	15.24 to 30.48 cm	Austin	NA	NA	NA	NA	NA	NA	NA	NA	NA	NA	NA	NA
1868	Cedar elm	Ulmus crassifolia	Austin	Texas	-97.74583689	30.2646939	200 W 2Nd St	NA	17.78	fair	68.89764	naturally_occurring	more than 18.29 m	15.24 to 30.48 cm	Austin	NA	NA	NA	NA	NA	NA	NA	NA	NA	NA	NA	NA
1869	Cedar elm	Ulmus crassifolia	Austin	Texas	-97.74591611	30.26471694	200 W 2Nd St	NA	17.78	fair	68.89764	naturally_occurring	more than 18.29 m	15.24 to 30.48 cm	Austin	NA	NA	NA	NA	NA	NA	NA	NA	NA	NA	NA	NA
1870	Cedar elm	Ulmus crassifolia	Austin	Texas	-97.74599771	30.26473659	200 W 2Nd St	NA	17.78	fair	68.89764	naturally_occurring	more than 18.29 m	15.24 to 30.48 cm	Austin	NA	NA	NA	NA	NA	NA	NA	NA	NA	NA	NA	NA
1871	Cedar elm	Ulmus crassifolia	Austin	Texas	-97.74606961	30.26475959	200 W 2Nd St	NA	17.78	fair	68.89764	naturally_occurring	more than 18.29 m	15.24 to 30.48 cm	Austin	NA	NA	NA	NA	NA	NA	NA	NA	NA	NA	NA	NA
1872	Cedar elm	Ulmus crassifolia	Austin	Texas	-97.74614088	30.26478026	200 W 2Nd St	NA	17.78	fair	68.89764	naturally_occurring	more than 18.29 m	15.24 to 30.48 cm	Austin	NA	NA	NA	NA	NA	NA	NA	NA	NA	NA	NA	NA
1873	Cedar elm	Ulmus crassifolia	Austin	Texas	-97.74620877	30.26479936	200 W 2Nd St	NA	17.78	fair	68.89764	naturally_occurring	more than 18.29 m	15.24 to 30.48 cm	Austin	NA	NA	NA	NA	NA	NA	NA	NA	NA	NA	NA	NA
1874	Cedar elm	Ulmus crassifolia	Austin	Texas	-97.74628143	30.26482022	200 W 2Nd St	NA	17.78	fair	68.89764	naturally_occurring	more than 18.29 m	15.24 to 30.48 cm	Austin	NA	NA	NA	NA	NA	NA	NA	NA	NA	NA	NA	NA
1875	Cedar elm	Ulmus crassifolia	Austin	Texas	-97.74634349	30.26483908	200 W 2Nd St	NA	17.78	fair	68.89764	naturally_occurring	more than 18.29 m	15.24 to 30.48 cm	Austin	NA	NA	NA	NA	NA	NA	NA	NA	NA	NA	NA	NA
1876	Cedar elm	Ulmus crassifolia	Austin	Texas	-97.74640751	30.2648603	200 W 2Nd St	NA	17.78	fair	68.89764	naturally_occurring	more than 18.29 m	15.24 to 30.48 cm	Austin	NA	NA	NA	NA	NA	NA	NA	NA	NA	NA	NA	NA
1877	Cedar elm	Ulmus crassifolia	Austin	Texas	-97.74648385	30.26487983	200 W 2Nd St	NA	17.78	fair	68.89764	naturally_occurring	more than 18.29 m	15.24 to 30.48 cm	Austin	NA	NA	NA	NA	NA	NA	NA	NA	NA	NA	NA	NA
1878	Cedar elm	Ulmus crassifolia	Austin	Texas	-97.74568285	30.26478738	200 W 2Nd St	NA	17.78	fair	68.89764	naturally_occurring	more than 18.29 m	15.24 to 30.48 cm	Austin	NA	NA	NA	NA	NA	NA	NA	NA	NA	NA	NA	NA
1879	Cedar elm	Ulmus crassifolia	Austin	Texas	-97.74574159	30.26480134	200 W 2Nd St	NA	15.24	fair	68.89764	naturally_occurring	more than 18.29 m	0 to 15.24 cm	Austin	NA	NA	NA	NA	NA	NA	NA	NA	NA	NA	NA	NA
1880	Cedar elm	Ulmus crassifolia	Austin	Texas	-97.74581478	30.26482194	200 W 2Nd St	NA	15.24	fair	68.89764	naturally_occurring	more than 18.29 m	0 to 15.24 cm	Austin	NA	NA	NA	NA	NA	NA	NA	NA	NA	NA	NA	NA
1881	Cedar elm	Ulmus crassifolia	Austin	Texas	-97.74569631	30.26482392	200 W 2Nd St	NA	15.24	fair	68.89764	naturally_occurring	more than 18.29 m	0 to 15.24 cm	Austin	NA	NA	NA	NA	NA	NA	NA	NA	NA	NA	NA	NA
1882	Cedar elm	Ulmus crassifolia	Austin	Texas	-97.74576749	30.26484399	200 W 2Nd St	NA	15.24	fair	68.89764	naturally_occurring	more than 18.29 m	0 to 15.24 cm	Austin	NA	NA	NA	NA	NA	NA	NA	NA	NA	NA	NA	NA
1883	Cedar elm	Ulmus crassifolia	Austin	Texas	-97.74583339	30.26486072	200 W 2Nd St	NA	15.24	fair	68.89764	naturally_occurring	more than 18.29 m	0 to 15.24 cm	Austin	NA	NA	NA	NA	NA	NA	NA	NA	NA	NA	NA	NA
1884	Cedar elm	Ulmus crassifolia	Austin	Texas	-97.74588492	30.26484259	200 W 2Nd St	NA	15.24	fair	68.89764	naturally_occurring	more than 18.29 m	0 to 15.24 cm	Austin	NA	NA	NA	NA	NA	NA	NA	NA	NA	NA	NA	NA
1885	Cedar elm	Ulmus crassifolia	Austin	Texas	-97.7459051	30.26488479	200 W 2Nd St	NA	17.78	fair	68.89764	naturally_occurring	more than 18.29 m	15.24 to 30.48 cm	Austin	NA	NA	NA	NA	NA	NA	NA	NA	NA	NA	NA	NA
1886	Cedar elm	Ulmus crassifolia	Austin	Texas	-97.74595306	30.26486297	200 W 2Nd St	NA	15.24	fair	68.89764	naturally_occurring	more than 18.29 m	0 to 15.24 cm	Austin	NA	NA	NA	NA	NA	NA	NA	NA	NA	NA	NA	NA
1887	Cedar elm	Ulmus crassifolia	Austin	Texas	-97.74597213	30.2649031	200 W 2Nd St	NA	15.24	fair	68.89764	naturally_occurring	more than 18.29 m	0 to 15.24 cm	Austin	NA	NA	NA	NA	NA	NA	NA	NA	NA	NA	NA	NA
1888	Cedar elm	Ulmus crassifolia	Austin	Texas	-97.74601987	30.2648821	200 W 2Nd St	NA	15.24	fair	68.89764	naturally_occurring	more than 18.29 m	0 to 15.24 cm	Austin	NA	NA	NA	NA	NA	NA	NA	NA	NA	NA	NA	NA
1889	Cedar elm	Ulmus crassifolia	Austin	Texas	-97.74603468	30.26491885	200 W 2Nd St	NA	15.24	fair	68.89764	naturally_occurring	more than 18.29 m	0 to 15.24 cm	Austin	NA	NA	NA	NA	NA	NA	NA	NA	NA	NA	NA	NA
1890	Cedar elm	Ulmus crassifolia	Austin	Texas	-97.7460937	30.26490358	200 W 2Nd St	NA	15.24	fair	68.89764	naturally_occurring	more than 18.29 m	0 to 15.24 cm	Austin	NA	NA	NA	NA	NA	NA	NA	NA	NA	NA	NA	NA
1891	Cedar elm	Ulmus crassifolia	Austin	Texas	-97.74610869	30.26493891	200 W 2Nd St	NA	15.24	fair	68.89764	naturally_occurring	more than 18.29 m	0 to 15.24 cm	Austin	NA	NA	NA	NA	NA	NA	NA	NA	NA	NA	NA	NA
1892	Cedar elm	Ulmus crassifolia	Austin	Texas	-97.74615301	30.26492191	200 W 2Nd St	NA	15.24	fair	68.89764	naturally_occurring	more than 18.29 m	0 to 15.24 cm	Austin	NA	NA	NA	NA	NA	NA	NA	NA	NA	NA	NA	NA
1893	Cedar elm	Ulmus crassifolia	Austin	Texas	-97.74618545	30.26495864	200 W 2Nd St	NA	15.24	fair	68.89764	naturally_occurring	more than 18.29 m	0 to 15.24 cm	Austin	NA	NA	NA	NA	NA	NA	NA	NA	NA	NA	NA	NA
1894	Cedar elm	Ulmus crassifolia	Austin	Texas	-97.74622787	30.26494265	200 W 2Nd St	NA	15.24	fair	68.89764	naturally_occurring	more than 18.29 m	0 to 15.24 cm	Austin	NA	NA	NA	NA	NA	NA	NA	NA	NA	NA	NA	NA
1895	Cedar elm	Ulmus crassifolia	Austin	Texas	-97.74624984	30.26497821	200 W 2Nd St	NA	15.24	fair	68.89764	naturally_occurring	more than 18.29 m	0 to 15.24 cm	Austin	NA	NA	NA	NA	NA	NA	NA	NA	NA	NA	NA	NA
1896	Cedar elm	Ulmus crassifolia	Austin	Texas	-97.74629212	30.26495888	200 W 2Nd St	NA	15.24	fair	68.89764	naturally_occurring	more than 18.29 m	0 to 15.24 cm	Austin	NA	NA	NA	NA	NA	NA	NA	NA	NA	NA	NA	NA
1897	Cedar elm	Ulmus crassifolia	Austin	Texas	-97.74631377	30.26499748	200 W 2Nd St	NA	15.24	fair	68.89764	naturally_occurring	more than 18.29 m	0 to 15.24 cm	Austin	NA	NA	NA	NA	NA	NA	NA	NA	NA	NA	NA	NA
1898	Cedar elm	Ulmus crassifolia	Austin	Texas	-97.74636153	30.26497788	200 W 2Nd St	NA	15.24	fair	68.89764	naturally_occurring	more than 18.29 m	0 to 15.24 cm	Austin	NA	NA	NA	NA	NA	NA	NA	NA	NA	NA	NA	NA
1899	Cedar elm	Ulmus crassifolia	Austin	Texas	-97.74638002	30.26501604	200 W 2Nd St	NA	15.24	fair	68.89764	naturally_occurring	more than 18.29 m	0 to 15.24 cm	Austin	NA	NA	NA	NA	NA	NA	NA	NA	NA	NA	NA	NA
1900	Cedar elm	Ulmus crassifolia	Austin	Texas	-97.74642829	30.26499398	200 W 2Nd St	NA	15.24	fair	68.89764	naturally_occurring	more than 18.29 m	0 to 15.24 cm	Austin	NA	NA	NA	NA	NA	NA	NA	NA	NA	NA	NA	NA
1901	Shumard oak	Quercus shumardii	Austin	Texas	-97.7465833	30.26525141	200 Lavaca St	NA	17.78	fair	59.05512	naturally_occurring	more than 18.29 m	15.24 to 30.48 cm	Austin	NA	NA	NA	NA	NA	NA	NA	NA	NA	NA	NA	NA
1902	Shumard oak	Quercus shumardii	Austin	Texas	-97.74662755	30.26514686	200 Lavaca St	NA	17.78	fair	59.05512	naturally_occurring	more than 18.29 m	15.24 to 30.48 cm	Austin	NA	NA	NA	NA	NA	NA	NA	NA	NA	NA	NA	NA
1903	Shumard oak	Quercus shumardii	Austin	Texas	-97.7467374	30.26487558	100 Lavaca St	NA	12.7	fair	59.05512	naturally_occurring	more than 18.29 m	0 to 15.24 cm	Austin	NA	NA	NA	NA	NA	NA	NA	NA	NA	NA	NA	NA
1904	Shumard oak	Quercus shumardii	Austin	Texas	-97.74675608	30.26481952	100 Lavaca St	NA	15.24	fair	59.05512	naturally_occurring	more than 18.29 m	0 to 15.24 cm	Austin	NA	NA	NA	NA	NA	NA	NA	NA	NA	NA	NA	NA
1905	Cedar elm	Ulmus crassifolia	Austin	Texas	-97.74788061	30.26528602	400 W 2Nd St	NA	17.78	fair	59.05512	naturally_occurring	more than 18.29 m	15.24 to 30.48 cm	Austin	NA	NA	NA	NA	NA	NA	NA	NA	NA	NA	NA	NA
1906	Cedar elm	Ulmus crassifolia	Austin	Texas	-97.74794868	30.26530395	400 W 2Nd St	NA	17.78	fair	59.05512	naturally_occurring	more than 18.29 m	15.24 to 30.48 cm	Austin	NA	NA	NA	NA	NA	NA	NA	NA	NA	NA	NA	NA
1907	Cedar elm	Ulmus crassifolia	Austin	Texas	-97.74801956	30.26532544	400 W 2Nd St	NA	17.78	fair	59.05512	naturally_occurring	more than 18.29 m	15.24 to 30.48 cm	Austin	NA	NA	NA	NA	NA	NA	NA	NA	NA	NA	NA	NA
1908	Cedar elm	Ulmus crassifolia	Austin	Texas	-97.74807016	30.26534092	400 W 2Nd St	NA	17.78	fair	59.05512	naturally_occurring	more than 18.29 m	15.24 to 30.48 cm	Austin	NA	NA	NA	NA	NA	NA	NA	NA	NA	NA	NA	NA
1909	Cedar elm	Ulmus crassifolia	Austin	Texas	-97.74812787	30.2653552	400 W 2Nd St	NA	17.78	fair	59.05512	naturally_occurring	more than 18.29 m	15.24 to 30.48 cm	Austin	NA	NA	NA	NA	NA	NA	NA	NA	NA	NA	NA	NA
1910	Cedar elm	Ulmus crassifolia	Austin	Texas	-97.74818791	30.26536916	400 W 2Nd St	NA	17.78	fair	59.05512	naturally_occurring	more than 18.29 m	15.24 to 30.48 cm	Austin	NA	NA	NA	NA	NA	NA	NA	NA	NA	NA	NA	NA
1911	Cedar elm	Ulmus crassifolia	Austin	Texas	-97.74825724	30.26539376	400 W 2Nd St	NA	20.32	fair	59.05512	naturally_occurring	more than 18.29 m	15.24 to 30.48 cm	Austin	NA	NA	NA	NA	NA	NA	NA	NA	NA	NA	NA	NA
1912	Cedar elm	Ulmus crassifolia	Austin	Texas	-97.74779544	30.26542271	400 W 2Nd St	NA	15.24	fair	59.05512	naturally_occurring	more than 18.29 m	0 to 15.24 cm	Austin	NA	NA	NA	NA	NA	NA	NA	NA	NA	NA	NA	NA
1913	Cedar elm	Ulmus crassifolia	Austin	Texas	-97.74784926	30.26544014	400 W 2Nd St	NA	15.24	fair	59.05512	naturally_occurring	more than 18.29 m	0 to 15.24 cm	Austin	NA	NA	NA	NA	NA	NA	NA	NA	NA	NA	NA	NA
1914	Cedar elm	Ulmus crassifolia	Austin	Texas	-97.74791974	30.26545589	400 W 2Nd St	NA	12.7	fair	59.05512	naturally_occurring	more than 18.29 m	0 to 15.24 cm	Austin	NA	NA	NA	NA	NA	NA	NA	NA	NA	NA	NA	NA
1915	Cedar elm	Ulmus crassifolia	Austin	Texas	-97.74799567	30.26548075	400 W 2Nd St	NA	15.24	fair	59.05512	naturally_occurring	more than 18.29 m	0 to 15.24 cm	Austin	NA	NA	NA	NA	NA	NA	NA	NA	NA	NA	NA	NA
1916	Cedar elm	Ulmus crassifolia	Austin	Texas	-97.74810753	30.26546246	400 W 2Nd St	NA	15.24	fair	59.05512	naturally_occurring	more than 18.29 m	0 to 15.24 cm	Austin	NA	NA	NA	NA	NA	NA	NA	NA	NA	NA	NA	NA
1917	Cedar elm	Ulmus crassifolia	Austin	Texas	-97.74806645	30.26549624	400 W 2Nd St	NA	12.7	fair	59.05512	naturally_occurring	more than 18.29 m	0 to 15.24 cm	Austin	NA	NA	NA	NA	NA	NA	NA	NA	NA	NA	NA	NA
1918	Cedar elm	Ulmus crassifolia	Austin	Texas	-97.74816821	30.26548037	400 W 2Nd St	NA	12.7	fair	59.05512	naturally_occurring	more than 18.29 m	0 to 15.24 cm	Austin	NA	NA	NA	NA	NA	NA	NA	NA	NA	NA	NA	NA
1919	Cedar elm	Ulmus crassifolia	Austin	Texas	-97.74812357	30.26550979	400 W 2Nd St	NA	12.7	fair	59.05512	naturally_occurring	more than 18.29 m	0 to 15.24 cm	Austin	NA	NA	NA	NA	NA	NA	NA	NA	NA	NA	NA	NA
1920	Cedar elm	Ulmus crassifolia	Austin	Texas	-97.74823847	30.26549947	400 W 2Nd St	NA	12.7	fair	59.05512	naturally_occurring	more than 18.29 m	0 to 15.24 cm	Austin	NA	NA	NA	NA	NA	NA	NA	NA	NA	NA	NA	NA
1921	Cedar elm	Ulmus crassifolia	Austin	Texas	-97.74819038	30.26552936	400 W 2Nd St	NA	15.24	fair	59.05512	naturally_occurring	more than 18.29 m	0 to 15.24 cm	Austin	NA	NA	NA	NA	NA	NA	NA	NA	NA	NA	NA	NA
1922	Cedar elm	Ulmus crassifolia	Austin	Texas	-97.74830589	30.26551984	400 W 2Nd St	NA	12.7	fair	59.05512	naturally_occurring	more than 18.29 m	0 to 15.24 cm	Austin	NA	NA	NA	NA	NA	NA	NA	NA	NA	NA	NA	NA
1923	Cedar elm	Ulmus crassifolia	Austin	Texas	-97.74825257	30.26554476	400 W 2Nd St	NA	12.7	fair	59.05512	naturally_occurring	more than 18.29 m	0 to 15.24 cm	Austin	NA	NA	NA	NA	NA	NA	NA	NA	NA	NA	NA	NA
1924	Cedar elm	Ulmus crassifolia	Austin	Texas	-97.74837895	30.26553764	400 W 2Nd St	NA	12.7	fair	59.05512	naturally_occurring	more than 18.29 m	0 to 15.24 cm	Austin	NA	NA	NA	NA	NA	NA	NA	NA	NA	NA	NA	NA
1925	Cedar elm	Ulmus crassifolia	Austin	Texas	-97.74832427	30.26556713	400 W 2Nd St	NA	12.7	fair	59.05512	naturally_occurring	more than 18.29 m	0 to 15.24 cm	Austin	NA	NA	NA	NA	NA	NA	NA	NA	NA	NA	NA	NA
1926	Cedar elm	Ulmus crassifolia	Austin	Texas	-97.74844569	30.26555708	400 W 2Nd St	NA	12.7	fair	59.05512	naturally_occurring	more than 18.29 m	0 to 15.24 cm	Austin	NA	NA	NA	NA	NA	NA	NA	NA	NA	NA	NA	NA
1927	Cedar elm	Ulmus crassifolia	Austin	Texas	-97.74839499	30.26558261	400 W 2Nd St	NA	12.7	fair	59.05512	naturally_occurring	more than 18.29 m	0 to 15.24 cm	Austin	NA	NA	NA	NA	NA	NA	NA	NA	NA	NA	NA	NA
1928	Cedar elm	Ulmus crassifolia	Austin	Texas	-97.74804946	30.26544684	400 W 2Nd St	NA	12.7	fair	59.05512	naturally_occurring	more than 18.29 m	0 to 15.24 cm	Austin	NA	NA	NA	NA	NA	NA	NA	NA	NA	NA	NA	NA
1929	Cedar elm	Ulmus crassifolia	Austin	Texas	-97.74845548	30.26560332	400 W 2Nd St	NA	12.7	fair	59.05512	naturally_occurring	more than 18.29 m	0 to 15.24 cm	Austin	NA	NA	NA	NA	NA	NA	NA	NA	NA	NA	NA	NA
1930	Cedar elm	Ulmus crassifolia	Austin	Texas	-97.74857838	30.26559472	400 W 2Nd St	NA	12.7	fair	59.05512	naturally_occurring	more than 18.29 m	0 to 15.24 cm	Austin	NA	NA	NA	NA	NA	NA	NA	NA	NA	NA	NA	NA
1931	Cedar elm	Ulmus crassifolia	Austin	Texas	-97.74852424	30.26562382	400 W 2Nd St	NA	12.7	fair	59.05512	naturally_occurring	more than 18.29 m	0 to 15.24 cm	Austin	NA	NA	NA	NA	NA	NA	NA	NA	NA	NA	NA	NA
1940	Cedar elm	Ulmus crassifolia	Austin	Texas	-97.7467776	30.26513519	300 W 2Nd St	NA	17.78	fair	59.05512	naturally_occurring	more than 18.29 m	15.24 to 30.48 cm	Austin	NA	NA	NA	NA	NA	NA	NA	NA	NA	NA	NA	NA
1941	Cedar elm	Ulmus crassifolia	Austin	Texas	-97.74675893	30.26508406	300 W 2Nd St	NA	15.24	dead	59.05512	naturally_occurring	more than 18.29 m	0 to 15.24 cm	Austin	NA	NA	NA	NA	NA	NA	NA	NA	NA	NA	NA	NA
1942	Cedar elm	Ulmus crassifolia	Austin	Texas	-97.74682719	30.26510216	300 W 2Nd St	NA	15.24	fair	59.05512	naturally_occurring	more than 18.29 m	0 to 15.24 cm	Austin	NA	NA	NA	NA	NA	NA	NA	NA	NA	NA	NA	NA
1943	Cedar elm	Ulmus crassifolia	Austin	Texas	-97.74689035	30.265122	300 W 2Nd St	NA	15.24	fair	59.05512	naturally_occurring	more than 18.29 m	0 to 15.24 cm	Austin	NA	NA	NA	NA	NA	NA	NA	NA	NA	NA	NA	NA
1944	Cedar elm	Ulmus crassifolia	Austin	Texas	-97.74695726	30.26514059	300 W 2Nd St	NA	15.24	fair	59.05512	naturally_occurring	more than 18.29 m	0 to 15.24 cm	Austin	NA	NA	NA	NA	NA	NA	NA	NA	NA	NA	NA	NA
1945	Cedar elm	Ulmus crassifolia	Austin	Texas	-97.74702441	30.26515775	300 W 2Nd St	NA	15.24	fair	59.05512	naturally_occurring	more than 18.29 m	0 to 15.24 cm	Austin	NA	NA	NA	NA	NA	NA	NA	NA	NA	NA	NA	NA
1946	Cedar elm	Ulmus crassifolia	Austin	Texas	-97.74709118	30.26517717	300 W 2Nd St	NA	15.24	fair	59.05512	naturally_occurring	more than 18.29 m	0 to 15.24 cm	Austin	NA	NA	NA	NA	NA	NA	NA	NA	NA	NA	NA	NA
1947	Cedar elm	Ulmus crassifolia	Austin	Texas	-97.74716637	30.26519658	300 W 2Nd St	NA	15.24	fair	59.05512	naturally_occurring	more than 18.29 m	0 to 15.24 cm	Austin	NA	NA	NA	NA	NA	NA	NA	NA	NA	NA	NA	NA
1948	Cedar elm	Ulmus crassifolia	Austin	Texas	-97.74721742	30.26521295	300 W 2Nd St	NA	15.24	fair	59.05512	naturally_occurring	more than 18.29 m	0 to 15.24 cm	Austin	NA	NA	NA	NA	NA	NA	NA	NA	NA	NA	NA	NA
1949	Cedar elm	Ulmus crassifolia	Austin	Texas	-97.74728358	30.26523196	300 W 2Nd St	NA	15.24	fair	59.05512	naturally_occurring	more than 18.29 m	0 to 15.24 cm	Austin	NA	NA	NA	NA	NA	NA	NA	NA	NA	NA	NA	NA
1950	Cedar elm	Ulmus crassifolia	Austin	Texas	-97.74735047	30.26524785	300 W 2Nd St	NA	15.24	fair	59.05512	naturally_occurring	more than 18.29 m	0 to 15.24 cm	Austin	NA	NA	NA	NA	NA	NA	NA	NA	NA	NA	NA	NA
1951	Cedar elm	Ulmus crassifolia	Austin	Texas	-97.74742089	30.26526858	300 W 2Nd St	NA	15.24	fair	59.05512	naturally_occurring	more than 18.29 m	0 to 15.24 cm	Austin	NA	NA	NA	NA	NA	NA	NA	NA	NA	NA	NA	NA
1952	Cedar elm	Ulmus crassifolia	Austin	Texas	-97.74749016	30.26528797	300 W 2Nd St	NA	15.24	fair	59.05512	naturally_occurring	more than 18.29 m	0 to 15.24 cm	Austin	NA	NA	NA	NA	NA	NA	NA	NA	NA	NA	NA	NA
1953	Cedar elm	Ulmus crassifolia	Austin	Texas	-97.74744057	30.26531826	300 W 2Nd St	NA	15.24	fair	59.05512	naturally_occurring	more than 18.29 m	0 to 15.24 cm	Austin	NA	NA	NA	NA	NA	NA	NA	NA	NA	NA	NA	NA
1954	Cedar elm	Ulmus crassifolia	Austin	Texas	-97.74736975	30.26529979	300 W 2Nd St	NA	15.24	fair	59.05512	naturally_occurring	more than 18.29 m	0 to 15.24 cm	Austin	NA	NA	NA	NA	NA	NA	NA	NA	NA	NA	NA	NA
1955	Cedar elm	Ulmus crassifolia	Austin	Texas	-97.74730577	30.2652822	300 W 2Nd St	NA	15.24	fair	59.05512	naturally_occurring	more than 18.29 m	0 to 15.24 cm	Austin	NA	NA	NA	NA	NA	NA	NA	NA	NA	NA	NA	NA
1956	Cedar elm	Ulmus crassifolia	Austin	Texas	-97.74723846	30.26526155	300 W 2Nd St	NA	15.24	fair	59.05512	naturally_occurring	more than 18.29 m	0 to 15.24 cm	Austin	NA	NA	NA	NA	NA	NA	NA	NA	NA	NA	NA	NA
1957	Cedar elm	Ulmus crassifolia	Austin	Texas	-97.74717136	30.26524509	300 W 2Nd St	NA	15.24	fair	59.05512	naturally_occurring	more than 18.29 m	0 to 15.24 cm	Austin	NA	NA	NA	NA	NA	NA	NA	NA	NA	NA	NA	NA
1958	Cedar elm	Ulmus crassifolia	Austin	Texas	-97.74711195	30.26522764	300 W 2Nd St	NA	15.24	fair	59.05512	naturally_occurring	more than 18.29 m	0 to 15.24 cm	Austin	NA	NA	NA	NA	NA	NA	NA	NA	NA	NA	NA	NA
1959	Cedar elm	Ulmus crassifolia	Austin	Texas	-97.74704201	30.26521074	300 W 2Nd St	NA	15.24	fair	59.05512	naturally_occurring	more than 18.29 m	0 to 15.24 cm	Austin	NA	NA	NA	NA	NA	NA	NA	NA	NA	NA	NA	NA
1960	Cedar elm	Ulmus crassifolia	Austin	Texas	-97.74697129	30.26519059	300 W 2Nd St	NA	15.24	fair	59.05512	naturally_occurring	more than 18.29 m	0 to 15.24 cm	Austin	NA	NA	NA	NA	NA	NA	NA	NA	NA	NA	NA	NA
1961	Cedar elm	Ulmus crassifolia	Austin	Texas	-97.7469044	30.26517043	300 W 2Nd St	NA	15.24	fair	59.05512	naturally_occurring	more than 18.29 m	0 to 15.24 cm	Austin	NA	NA	NA	NA	NA	NA	NA	NA	NA	NA	NA	NA
1962	Cedar elm	Ulmus crassifolia	Austin	Texas	-97.74684545	30.26515214	300 W 2Nd St	NA	15.24	fair	59.05512	naturally_occurring	more than 18.29 m	0 to 15.24 cm	Austin	NA	NA	NA	NA	NA	NA	NA	NA	NA	NA	NA	NA
26468	Shumard oak	Quercus shumardii	Austin	Texas	-97.74789522	30.26494791	100 Guadalupe St	NA	22.86	fair	91.86352	naturally_occurring	more than 18.29 m	15.24 to 30.48 cm	Austin	NA	NA	NA	NA	NA	NA	NA	NA	NA	NA	NA	NA
1964	Cedar elm	Ulmus crassifolia	Austin	Texas	-97.74679233	30.26498154	300 W 2Nd St	NA	15.24	fair	59.05512	naturally_occurring	more than 18.29 m	0 to 15.24 cm	Austin	NA	NA	NA	NA	NA	NA	NA	NA	NA	NA	NA	NA
1965	Cedar elm	Ulmus crassifolia	Austin	Texas	-97.74685612	30.26499899	300 W 2Nd St	NA	15.24	fair	59.05512	naturally_occurring	more than 18.29 m	0 to 15.24 cm	Austin	NA	NA	NA	NA	NA	NA	NA	NA	NA	NA	NA	NA
1966	Cedar elm	Ulmus crassifolia	Austin	Texas	-97.74692796	30.26501811	300 W 2Nd St	NA	15.24	fair	59.05512	naturally_occurring	more than 18.29 m	0 to 15.24 cm	Austin	NA	NA	NA	NA	NA	NA	NA	NA	NA	NA	NA	NA
1967	Cedar elm	Ulmus crassifolia	Austin	Texas	-97.74699391	30.26503664	300 W 2Nd St	NA	15.24	fair	59.05512	naturally_occurring	more than 18.29 m	0 to 15.24 cm	Austin	NA	NA	NA	NA	NA	NA	NA	NA	NA	NA	NA	NA
1968	Cedar elm	Ulmus crassifolia	Austin	Texas	-97.74705435	30.26505221	300 W 2Nd St	NA	15.24	fair	59.05512	naturally_occurring	more than 18.29 m	0 to 15.24 cm	Austin	NA	NA	NA	NA	NA	NA	NA	NA	NA	NA	NA	NA
1969	Cedar elm	Ulmus crassifolia	Austin	Texas	-97.7471895	30.26509086	300 W 2Nd St	NA	12.7	fair	59.05512	naturally_occurring	more than 18.29 m	0 to 15.24 cm	Austin	NA	NA	NA	NA	NA	NA	NA	NA	NA	NA	NA	NA
1970	Cedar elm	Ulmus crassifolia	Austin	Texas	-97.74725896	30.26511335	300 W 2Nd St	NA	12.7	fair	59.05512	naturally_occurring	more than 18.29 m	0 to 15.24 cm	Austin	NA	NA	NA	NA	NA	NA	NA	NA	NA	NA	NA	NA
1971	Cedar elm	Ulmus crassifolia	Austin	Texas	-97.74732345	30.26512891	300 W 2Nd St	NA	12.7	fair	59.05512	naturally_occurring	more than 18.29 m	0 to 15.24 cm	Austin	NA	NA	NA	NA	NA	NA	NA	NA	NA	NA	NA	NA
1972	Cedar elm	Ulmus crassifolia	Austin	Texas	-97.74739183	30.26514653	300 W 2Nd St	NA	12.7	fair	59.05512	naturally_occurring	more than 18.29 m	0 to 15.24 cm	Austin	NA	NA	NA	NA	NA	NA	NA	NA	NA	NA	NA	NA
1973	Cedar elm	Ulmus crassifolia	Austin	Texas	-97.74745761	30.26516715	300 W 2Nd St	NA	15.24	fair	59.05512	naturally_occurring	more than 18.29 m	0 to 15.24 cm	Austin	NA	NA	NA	NA	NA	NA	NA	NA	NA	NA	NA	NA
1974	Cedar elm	Ulmus crassifolia	Austin	Texas	-97.74751595	30.26518401	300 W 2Nd St	NA	15.24	fair	59.05512	naturally_occurring	more than 18.29 m	0 to 15.24 cm	Austin	NA	NA	NA	NA	NA	NA	NA	NA	NA	NA	NA	NA
1975	Southern live oak	Quercus virginiana	Austin	Texas	-97.74814604	30.26448401	400 W Cesar Chavez St	NA	25.4	fair	78.74016	naturally_occurring	more than 18.29 m	15.24 to 30.48 cm	Austin	NA	NA	NA	NA	NA	NA	NA	NA	NA	NA	NA	NA
1976	Southern live oak	Quercus virginiana	Austin	Texas	-97.74821686	30.26450321	400 W Cesar Chavez St	NA	22.86	fair	78.74016	naturally_occurring	more than 18.29 m	15.24 to 30.48 cm	Austin	NA	NA	NA	NA	NA	NA	NA	NA	NA	NA	NA	NA
1977	Southern live oak	Quercus virginiana	Austin	Texas	-97.74828354	30.26452337	400 W Cesar Chavez St	NA	22.86	fair	78.74016	naturally_occurring	more than 18.29 m	15.24 to 30.48 cm	Austin	NA	NA	NA	NA	NA	NA	NA	NA	NA	NA	NA	NA
1978	Southern live oak	Quercus virginiana	Austin	Texas	-97.74835249	30.26453784	400 W Cesar Chavez St	NA	25.4	fair	78.74016	naturally_occurring	more than 18.29 m	15.24 to 30.48 cm	Austin	NA	NA	NA	NA	NA	NA	NA	NA	NA	NA	NA	NA
1979	Cedar elm	Ulmus crassifolia	Austin	Texas	-97.74846433	30.26545077	400 W 2Nd St	NA	15.24	fair	78.74016	naturally_occurring	more than 18.29 m	0 to 15.24 cm	Austin	NA	NA	NA	NA	NA	NA	NA	NA	NA	NA	NA	NA
1988	Pecan	Carya illinoinensis	Austin	Texas	-97.7395994	30.26592404	409 E 5 St	NA	66.04	poor	147.6378	naturally_occurring	more than 18.29 m	60.96 to 76.2 cm	Austin	NA	NA	NA	NA	NA	NA	NA	NA	NA	NA	NA	NA
1989	Pecan	Carya illinoinensis	Austin	Texas	-97.73950245	30.26595958	409 E 5 St	NA	55.88	fair	118.11024	naturally_occurring	more than 18.29 m	45.72 to 60.96 cm	Austin	NA	NA	NA	NA	NA	NA	NA	NA	NA	NA	NA	NA
1990	small vacant planting site	NA	Austin	Texas	-97.73986203	30.26611961	300 E 5th St	NA	0	NA	0	no_info	NA	NA	Austin	NA	NA	NA	NA	NA	NA	NA	NA	NA	NA	NA	NA
1991	Southern live oak	Quercus virginiana	Austin	Texas	-97.74001516	30.26541011	400 Trinity St	NA	12.7	poor	49.2126	naturally_occurring	more than 18.29 m	0 to 15.24 cm	Austin	NA	NA	NA	NA	NA	NA	NA	NA	NA	NA	NA	NA
1992	Southern live oak	Quercus virginiana	Austin	Texas	-97.73999738	30.26546567	400 Trinity St	NA	17.78	poor	52.49344	naturally_occurring	more than 18.29 m	15.24 to 30.48 cm	Austin	NA	NA	NA	NA	NA	NA	NA	NA	NA	NA	NA	NA
1993	Southern live oak	Quercus virginiana	Austin	Texas	-97.73997636	30.26552739	400 Trinity St	NA	22.86	good	52.49344	naturally_occurring	more than 18.29 m	15.24 to 30.48 cm	Austin	NA	NA	NA	NA	NA	NA	NA	NA	NA	NA	NA	NA
1995	Southern live oak	Quercus virginiana	Austin	Texas	-97.7401462	30.26509444	300 Trinity St	NA	43.18	good	91.86352	naturally_occurring	more than 18.29 m	30.48 to 45.72 cm	Austin	NA	NA	NA	NA	NA	NA	NA	NA	NA	NA	NA	NA
1996	Southern live oak	Quercus virginiana	Austin	Texas	-97.74017067	30.26502013	300 Trinity St	NA	48.26	good	91.86352	naturally_occurring	more than 18.29 m	45.72 to 60.96 cm	Austin	NA	NA	NA	NA	NA	NA	NA	NA	NA	NA	NA	NA
1997	Southern live oak	Quercus virginiana	Austin	Texas	-97.74020313	30.26493607	300 Trinity St	NA	43.18	good	91.86352	naturally_occurring	more than 18.29 m	30.48 to 45.72 cm	Austin	NA	NA	NA	NA	NA	NA	NA	NA	NA	NA	NA	NA
1998	Southern live oak	Quercus virginiana	Austin	Texas	-97.74040183	30.26443455	300 Trinity St	NA	48.26	good	82.021	naturally_occurring	more than 18.29 m	45.72 to 60.96 cm	Austin	NA	NA	NA	NA	NA	NA	NA	NA	NA	NA	NA	NA
1999	Southern live oak	Quercus virginiana	Austin	Texas	-97.74036599	30.2645135	300 Trinity St	NA	35.56	good	82.021	naturally_occurring	more than 18.29 m	30.48 to 45.72 cm	Austin	NA	NA	NA	NA	NA	NA	NA	NA	NA	NA	NA	NA
2000	Southern live oak	Quercus virginiana	Austin	Texas	-97.74032396	30.26461347	300 Trinity St	NA	48.26	good	88.58268	naturally_occurring	more than 18.29 m	45.72 to 60.96 cm	Austin	NA	NA	NA	NA	NA	NA	NA	NA	NA	NA	NA	NA
2001	Southern live oak	Quercus virginiana	Austin	Texas	-97.74029709	30.26470723	300 Trinity St	NA	45.72	good	88.58268	naturally_occurring	more than 18.29 m	30.48 to 45.72 cm	Austin	NA	NA	NA	NA	NA	NA	NA	NA	NA	NA	NA	NA
2002	small vacant planting site	NA	Austin	Texas	-97.74050014	30.26440076	300 E 3rd St	NA	0	NA	0	no_info	NA	NA	Austin	NA	NA	NA	NA	NA	NA	NA	NA	NA	NA	NA	NA
2003	Southern live oak	Quercus virginiana	Austin	Texas	-97.74058367	30.26392597	200 Trinity St	NA	48.26	fair	85.30184	naturally_occurring	more than 18.29 m	45.72 to 60.96 cm	Austin	NA	NA	NA	NA	NA	NA	NA	NA	NA	NA	NA	NA
2004	Southern live oak	Quercus virginiana	Austin	Texas	-97.74055647	30.26401407	200 Trinity St	NA	40.64	fair	88.58268	naturally_occurring	more than 18.29 m	30.48 to 45.72 cm	Austin	NA	NA	NA	NA	NA	NA	NA	NA	NA	NA	NA	NA
2005	Southern live oak	Quercus virginiana	Austin	Texas	-97.74052066	30.26411397	200 Trinity St	NA	40.64	fair	88.58268	naturally_occurring	more than 18.29 m	30.48 to 45.72 cm	Austin	NA	NA	NA	NA	NA	NA	NA	NA	NA	NA	NA	NA
2006	Southern live oak	Quercus virginiana	Austin	Texas	-97.74048816	30.26419299	200 Trinity St	NA	50.8	fair	88.58268	naturally_occurring	more than 18.29 m	45.72 to 60.96 cm	Austin	NA	NA	NA	NA	NA	NA	NA	NA	NA	NA	NA	NA
2007	Southern live oak	Quercus virginiana	Austin	Texas	-97.74035156	30.26414169	200 Trinity St	NA	35.56	fair	88.58268	naturally_occurring	more than 18.29 m	30.48 to 45.72 cm	Austin	NA	NA	NA	NA	NA	NA	NA	NA	NA	NA	NA	NA
2009	Southern live oak	Quercus virginiana	Austin	Texas	-97.74036818	30.26403661	200 Trinity St	NA	40.64	fair	88.58268	naturally_occurring	more than 18.29 m	30.48 to 45.72 cm	Austin	NA	NA	NA	NA	NA	NA	NA	NA	NA	NA	NA	NA
2011	Southern live oak	Quercus virginiana	Austin	Texas	-97.74040424	30.26392713	200 Trinity St	NA	25.4	fair	88.58268	naturally_occurring	more than 18.29 m	15.24 to 30.48 cm	Austin	NA	NA	NA	NA	NA	NA	NA	NA	NA	NA	NA	NA
2025	Southern live oak	Quercus virginiana	Austin	Texas	-97.74062792	30.26340219	200 Trinity St	NA	40.64	fair	85.30184	naturally_occurring	more than 18.29 m	30.48 to 45.72 cm	Austin	NA	NA	NA	NA	NA	NA	NA	NA	NA	NA	NA	NA
2026	Southern live oak	Quercus virginiana	Austin	Texas	-97.74067621	30.26325298	100 Trinity St	NA	33.02	fair	85.30184	naturally_occurring	more than 18.29 m	30.48 to 45.72 cm	Austin	NA	NA	NA	NA	NA	NA	NA	NA	NA	NA	NA	NA
2027	Southern live oak	Quercus virginiana	Austin	Texas	-97.74074375	30.26351473	200 Trinity St	NA	40.64	fair	85.30184	naturally_occurring	more than 18.29 m	30.48 to 45.72 cm	Austin	NA	NA	NA	NA	NA	NA	NA	NA	NA	NA	NA	NA
2028	Southern live oak	Quercus virginiana	Austin	Texas	-97.74071097	30.26360511	200 Trinity St	NA	40.64	fair	85.30184	naturally_occurring	more than 18.29 m	30.48 to 45.72 cm	Austin	NA	NA	NA	NA	NA	NA	NA	NA	NA	NA	NA	NA
2029	Southern live oak	Quercus virginiana	Austin	Texas	-97.74067876	30.26367394	200 Trinity St	NA	40.64	fair	85.30184	naturally_occurring	more than 18.29 m	30.48 to 45.72 cm	Austin	NA	NA	NA	NA	NA	NA	NA	NA	NA	NA	NA	NA
2030	Southern live oak	Quercus virginiana	Austin	Texas	-97.74064629	30.26375234	200 Trinity St	NA	27.94	fair	55.77428	naturally_occurring	more than 18.29 m	15.24 to 30.48 cm	Austin	NA	NA	NA	NA	NA	NA	NA	NA	NA	NA	NA	NA
2031	Cedar elm	Ulmus crassifolia	Austin	Texas	-97.74115661	30.26357503	300 E 2Nd St	NA	15.24	good	55.77428	naturally_occurring	more than 18.29 m	0 to 15.24 cm	Austin	NA	NA	NA	NA	NA	NA	NA	NA	NA	NA	NA	NA
2032	Cedar elm	Ulmus crassifolia	Austin	Texas	-97.74141055	30.26363276	300 E 2Nd St	NA	10.16	good	55.77428	naturally_occurring	more than 18.29 m	0 to 15.24 cm	Austin	NA	NA	NA	NA	NA	NA	NA	NA	NA	NA	NA	NA
2033	Cedar elm	Ulmus crassifolia	Austin	Texas	-97.74150077	30.26365738	300 E 2Nd St	NA	10.16	good	55.77428	naturally_occurring	more than 18.29 m	0 to 15.24 cm	Austin	NA	NA	NA	NA	NA	NA	NA	NA	NA	NA	NA	NA
2034	Cedar elm	Ulmus crassifolia	Austin	Texas	-97.741589	30.26368108	300 E 2Nd St	NA	22.86	good	55.77428	naturally_occurring	more than 18.29 m	15.24 to 30.48 cm	Austin	NA	NA	NA	NA	NA	NA	NA	NA	NA	NA	NA	NA
2037	American elm	Ulmus americana	Austin	Texas	-97.74143259	30.26335078	307 E 2 St	NA	50.8	fair	147.6378	naturally_occurring	more than 18.29 m	45.72 to 60.96 cm	Austin	NA	NA	NA	NA	NA	NA	NA	NA	NA	NA	NA	NA
2038	Southern live oak	Quercus virginiana	Austin	Texas	-97.74094159	30.26297021	100 Trinity St	NA	40.64	poor	82.021	naturally_occurring	more than 18.29 m	30.48 to 45.72 cm	Austin	NA	NA	NA	NA	NA	NA	NA	NA	NA	NA	NA	NA
2039	Southern live oak	Quercus virginiana	Austin	Texas	-97.74090281	30.26306059	100 Trinity St	NA	30.48	fair	85.30184	naturally_occurring	more than 18.29 m	15.24 to 30.48 cm	Austin	NA	NA	NA	NA	NA	NA	NA	NA	NA	NA	NA	NA
2040	Southern live oak	Quercus virginiana	Austin	Texas	-97.74087455	30.26313541	100 Trinity St	NA	38.1	fair	85.30184	naturally_occurring	more than 18.29 m	30.48 to 45.72 cm	Austin	NA	NA	NA	NA	NA	NA	NA	NA	NA	NA	NA	NA
2041	Southern live oak	Quercus virginiana	Austin	Texas	-97.74085849	30.26320696	100 Trinity St	NA	35.56	fair	85.30184	naturally_occurring	more than 18.29 m	30.48 to 45.72 cm	Austin	NA	NA	NA	NA	NA	NA	NA	NA	NA	NA	NA	NA
2042	Southern live oak	Quercus virginiana	Austin	Texas	-97.74110451	30.26254397	100 Trinity St	NA	48.26	good	85.30184	naturally_occurring	more than 18.29 m	45.72 to 60.96 cm	Austin	NA	NA	NA	NA	NA	NA	NA	NA	NA	NA	NA	NA
2043	Southern live oak	Quercus virginiana	Austin	Texas	-97.74106169	30.26263427	100 Trinity St	NA	45.72	fair	85.30184	naturally_occurring	more than 18.29 m	30.48 to 45.72 cm	Austin	NA	NA	NA	NA	NA	NA	NA	NA	NA	NA	NA	NA
2044	Southern live oak	Quercus virginiana	Austin	Texas	-97.74102902	30.26272302	100 Trinity St	NA	33.02	fair	85.30184	naturally_occurring	more than 18.29 m	30.48 to 45.72 cm	Austin	NA	NA	NA	NA	NA	NA	NA	NA	NA	NA	NA	NA
2045	Southern live oak	Quercus virginiana	Austin	Texas	-97.74099451	30.26280472	100 Trinity St	NA	33.02	fair	85.30184	naturally_occurring	more than 18.29 m	30.48 to 45.72 cm	Austin	NA	NA	NA	NA	NA	NA	NA	NA	NA	NA	NA	NA
2046	Southern live oak	Quercus virginiana	Austin	Texas	-97.74093279	30.26254575	100 Trinity St	NA	38.1	fair	85.30184	naturally_occurring	more than 18.29 m	30.48 to 45.72 cm	Austin	NA	NA	NA	NA	NA	NA	NA	NA	NA	NA	NA	NA
2047	Southern live oak	Quercus virginiana	Austin	Texas	-97.74090688	30.26260835	100 Trinity St	NA	33.02	fair	85.30184	naturally_occurring	more than 18.29 m	30.48 to 45.72 cm	Austin	NA	NA	NA	NA	NA	NA	NA	NA	NA	NA	NA	NA
2048	Southern live oak	Quercus virginiana	Austin	Texas	-97.74087209	30.26270056	100 Trinity St	NA	33.02	fair	85.30184	naturally_occurring	more than 18.29 m	30.48 to 45.72 cm	Austin	NA	NA	NA	NA	NA	NA	NA	NA	NA	NA	NA	NA
2049	Southern live oak	Quercus virginiana	Austin	Texas	-97.74084974	30.26278076	100 Trinity St	NA	35.56	fair	85.30184	naturally_occurring	more than 18.29 m	30.48 to 45.72 cm	Austin	NA	NA	NA	NA	NA	NA	NA	NA	NA	NA	NA	NA
2050	Southern live oak	Quercus virginiana	Austin	Texas	-97.74082579	30.26284514	100 Trinity St	NA	43.18	fair	85.30184	naturally_occurring	more than 18.29 m	30.48 to 45.72 cm	Austin	NA	NA	NA	NA	NA	NA	NA	NA	NA	NA	NA	NA
2051	Crape myrtle (including hybrids)	Lagerstroemia indica	Austin	Texas	-97.74086445	30.26245847	400 E Cesar Chavez St	NA	17.78	fair	29.52756	introduced	more than 18.29 m	15.24 to 30.48 cm	Austin	NA	NA	NA	NA	NA	NA	NA	NA	NA	NA	NA	NA
2052	Crape myrtle (including hybrids)	Lagerstroemia indica	Austin	Texas	-97.7407724	30.2624268	400 E Cesar Chavez St	NA	17.78	fair	29.52756	introduced	more than 18.29 m	15.24 to 30.48 cm	Austin	NA	NA	NA	NA	NA	NA	NA	NA	NA	NA	NA	NA
2053	Crape myrtle (including hybrids)	Lagerstroemia indica	Austin	Texas	-97.74068813	30.26240581	400 E Cesar Chavez St	NA	17.78	fair	29.52756	introduced	more than 18.29 m	15.24 to 30.48 cm	Austin	NA	NA	NA	NA	NA	NA	NA	NA	NA	NA	NA	NA
2056	Ornamental pear	Pyrus calleryana	Austin	Texas	-97.74102998	30.26223565	70 Trinity St	NA	35.56	poor	82.021	introduced	more than 18.29 m	30.48 to 45.72 cm	Austin	NA	NA	NA	NA	NA	NA	NA	NA	NA	NA	NA	NA
2057	Escarpment live oak	Quercus fusiformis	Austin	Texas	-97.74105942	30.26218151	70 Trinity St	NA	50.8	fair	98.4252	naturally_occurring	more than 18.29 m	45.72 to 60.96 cm	Austin	NA	NA	NA	NA	NA	NA	NA	NA	NA	NA	NA	NA
2060	Escarpment live oak	Quercus fusiformis	Austin	Texas	-97.74118013	30.2618337	70 Trinity St	NA	50.8	fair	85.30184	naturally_occurring	more than 18.29 m	45.72 to 60.96 cm	Austin	NA	NA	NA	NA	NA	NA	NA	NA	NA	NA	NA	NA
2061	Southern live oak	Quercus virginiana	Austin	Texas	-97.74197458	30.26258894	300 E Cesar Chavez St	NA	15.24	good	55.77428	naturally_occurring	more than 18.29 m	0 to 15.24 cm	Austin	NA	NA	NA	NA	NA	NA	NA	NA	NA	NA	NA	NA
2062	Southern live oak	Quercus virginiana	Austin	Texas	-97.74193037	30.26257645	300 E Cesar Chavez St	NA	17.78	good	55.77428	naturally_occurring	more than 18.29 m	15.24 to 30.48 cm	Austin	NA	NA	NA	NA	NA	NA	NA	NA	NA	NA	NA	NA
2063	Southern live oak	Quercus virginiana	Austin	Texas	-97.74175017	30.2625264	300 E Cesar Chavez St	NA	12.7	good	55.77428	naturally_occurring	more than 18.29 m	0 to 15.24 cm	Austin	NA	NA	NA	NA	NA	NA	NA	NA	NA	NA	NA	NA
2064	Southern live oak	Quercus virginiana	Austin	Texas	-97.74167929	30.26251143	300 E Cesar Chavez St	NA	17.78	good	55.77428	naturally_occurring	more than 18.29 m	15.24 to 30.48 cm	Austin	NA	NA	NA	NA	NA	NA	NA	NA	NA	NA	NA	NA
2065	Southern live oak	Quercus virginiana	Austin	Texas	-97.74152223	30.26247054	300 E Cesar Chavez St	NA	17.78	good	55.77428	naturally_occurring	more than 18.29 m	15.24 to 30.48 cm	Austin	NA	NA	NA	NA	NA	NA	NA	NA	NA	NA	NA	NA
2066	Southern live oak	Quercus virginiana	Austin	Texas	-97.74145919	30.2624538	300 E Cesar Chavez St	NA	15.24	good	55.77428	naturally_occurring	more than 18.29 m	0 to 15.24 cm	Austin	NA	NA	NA	NA	NA	NA	NA	NA	NA	NA	NA	NA
2067	Southern live oak	Quercus virginiana	Austin	Texas	-97.7413288	30.26241539	300 E Cesar Chavez St	NA	17.78	good	55.77428	naturally_occurring	more than 18.29 m	15.24 to 30.48 cm	Austin	NA	NA	NA	NA	NA	NA	NA	NA	NA	NA	NA	NA
2068	Southern live oak	Quercus virginiana	Austin	Texas	-97.74126802	30.26239772	300 E Cesar Chavez St	NA	17.78	good	55.77428	naturally_occurring	more than 18.29 m	15.24 to 30.48 cm	Austin	NA	NA	NA	NA	NA	NA	NA	NA	NA	NA	NA	NA
2069	Escarpment live oak	Quercus fusiformis	Austin	Texas	-97.74141197	30.26167825	70 Trinity St	NA	38.1	poor	72.17848	naturally_occurring	more than 18.29 m	30.48 to 45.72 cm	Austin	NA	NA	NA	NA	NA	NA	NA	NA	NA	NA	NA	NA
2070	Escarpment live oak	Quercus fusiformis	Austin	Texas	-97.74138322	30.26176053	70 Trinity St	NA	38.1	poor	88.58268	naturally_occurring	more than 18.29 m	30.48 to 45.72 cm	Austin	NA	NA	NA	NA	NA	NA	NA	NA	NA	NA	NA	NA
2071	Monterey oak	Quercus polymorpha	Austin	Texas	-97.74135348	30.26184609	70 Trinity St	NA	15.24	good	52.49344	naturally_occurring	more than 18.29 m	0 to 15.24 cm	Austin	NA	NA	NA	NA	NA	NA	NA	NA	NA	NA	NA	NA
2072	Monterey oak	Quercus polymorpha	Austin	Texas	-97.74132907	30.26192158	70 Trinity St	NA	15.24	good	52.49344	naturally_occurring	more than 18.29 m	0 to 15.24 cm	Austin	NA	NA	NA	NA	NA	NA	NA	NA	NA	NA	NA	NA
2073	Monterey oak	Quercus polymorpha	Austin	Texas	-97.74121259	30.26222375	70 Trinity St	NA	12.7	good	52.49344	naturally_occurring	more than 18.29 m	0 to 15.24 cm	Austin	NA	NA	NA	NA	NA	NA	NA	NA	NA	NA	NA	NA
2074	Monterey oak	Quercus polymorpha	Austin	Texas	-97.74119734	30.26227913	70 Trinity St	NA	12.7	good	52.49344	naturally_occurring	more than 18.29 m	0 to 15.24 cm	Austin	NA	NA	NA	NA	NA	NA	NA	NA	NA	NA	NA	NA
2075	White mulberry	Morus alba	Austin	Texas	-97.73992581	30.2657689	400 Trinity St	NA	7.62	poor	22.96588	introduced	more than 18.29 m	0 to 15.24 cm	Austin	NA	NA	NA	NA	NA	NA	NA	NA	NA	NA	NA	NA
2076	small vacant planting site	NA	Austin	Texas	-97.73991919	30.26578386	400 Trinity St	NA	0	NA	0	no_info	NA	NA	Austin	NA	NA	NA	NA	NA	NA	NA	NA	NA	NA	NA	NA
2077	Southern live oak	Quercus virginiana	Austin	Texas	-97.73988434	30.26581043	400 Trinity St	NA	40.64	fair	98.4252	naturally_occurring	more than 18.29 m	30.48 to 45.72 cm	Austin	NA	NA	NA	NA	NA	NA	NA	NA	NA	NA	NA	NA
2078	Southern live oak	Quercus virginiana	Austin	Texas	-97.73986309	30.2658753	400 Trinity St	NA	38.1	fair	98.4252	naturally_occurring	more than 18.29 m	30.48 to 45.72 cm	Austin	NA	NA	NA	NA	NA	NA	NA	NA	NA	NA	NA	NA
2079	Crape myrtle (including hybrids)	Lagerstroemia indica	Austin	Texas	-97.73984328	30.26593676	400 Trinity St	NA	17.78	poor	16.4042	introduced	13.71 to 18.29 m	15.24 to 30.48 cm	Austin	NA	NA	NA	NA	NA	NA	NA	NA	NA	NA	NA	NA
2080	Crape myrtle (including hybrids)	Lagerstroemia indica	Austin	Texas	-97.73983228	30.26595753	400 Trinity St	NA	17.78	poor	16.4042	introduced	13.71 to 18.29 m	15.24 to 30.48 cm	Austin	NA	NA	NA	NA	NA	NA	NA	NA	NA	NA	NA	NA
2081	Southern live oak	Quercus virginiana	Austin	Texas	-97.73980742	30.26600675	400 Trinity St	NA	27.94	poor	75.45932	naturally_occurring	more than 18.29 m	15.24 to 30.48 cm	Austin	NA	NA	NA	NA	NA	NA	NA	NA	NA	NA	NA	NA
2083	Pecan	Carya illinoinensis	Austin	Texas	-97.74134902	30.26325436	307 E 2 St	NA	71.12	fair	114.8294	naturally_occurring	more than 18.29 m	60.96 to 76.2 cm	Austin	NA	NA	NA	NA	NA	NA	NA	NA	NA	NA	NA	NA
2380	Escarpment live oak	Quercus fusiformis	Austin	Texas	-97.74445254	30.26842908	200 W 6th St	NA	25.4	fair	59.05512	naturally_occurring	more than 18.29 m	15.24 to 30.48 cm	Austin	NA	NA	NA	NA	NA	NA	NA	NA	NA	NA	NA	NA
2381	Escarpment live oak	Quercus fusiformis	Austin	Texas	-97.74452989	30.26843834	200 W 6th St	NA	40.64	fair	82.021	naturally_occurring	more than 18.29 m	30.48 to 45.72 cm	Austin	NA	NA	NA	NA	NA	NA	NA	NA	NA	NA	NA	NA
2382	Escarpment live oak	Quercus fusiformis	Austin	Texas	-97.74474544	30.26850235	200 W 6th St	NA	35.56	fair	82.021	naturally_occurring	more than 18.29 m	30.48 to 45.72 cm	Austin	NA	NA	NA	NA	NA	NA	NA	NA	NA	NA	NA	NA
2383	Escarpment live oak	Quercus fusiformis	Austin	Texas	-97.74483335	30.26853107	200 W 6th St	NA	38.1	fair	82.021	naturally_occurring	more than 18.29 m	30.48 to 45.72 cm	Austin	NA	NA	NA	NA	NA	NA	NA	NA	NA	NA	NA	NA
2384	Escarpment live oak	Quercus fusiformis	Austin	Texas	-97.74490802	30.26855759	200 W 6th St	NA	30.48	fair	82.021	naturally_occurring	more than 18.29 m	15.24 to 30.48 cm	Austin	NA	NA	NA	NA	NA	NA	NA	NA	NA	NA	NA	NA
2385	Escarpment live oak	Quercus fusiformis	Austin	Texas	-97.74498269	30.26858412	200 W 6th St	NA	30.48	fair	82.021	naturally_occurring	more than 18.29 m	15.24 to 30.48 cm	Austin	NA	NA	NA	NA	NA	NA	NA	NA	NA	NA	NA	NA
2386	Escarpment live oak	Quercus fusiformis	Austin	Texas	-97.74505978	30.268603	200 W 6th St	NA	40.64	fair	82.021	naturally_occurring	more than 18.29 m	30.48 to 45.72 cm	Austin	NA	NA	NA	NA	NA	NA	NA	NA	NA	NA	NA	NA
2387	Escarpment live oak	Quercus fusiformis	Austin	Texas	-97.74511466	30.26862335	200 W 6th St	NA	43.18	fair	91.86352	naturally_occurring	more than 18.29 m	30.48 to 45.72 cm	Austin	NA	NA	NA	NA	NA	NA	NA	NA	NA	NA	NA	NA
2388	Shumard oak	Quercus shumardii	Austin	Texas	-97.74272175	30.26898104	100 W 7th St	NA	38.1	fair	82.021	naturally_occurring	more than 18.29 m	30.48 to 45.72 cm	Austin	NA	NA	NA	NA	NA	NA	NA	NA	NA	NA	NA	NA
2389	Crape myrtle (including hybrids)	Lagerstroemia indica	Austin	Texas	-97.74392751	30.26948844	200 W 7th St	NA	10.16	fair	26.24672	introduced	more than 18.29 m	0 to 15.24 cm	Austin	NA	NA	NA	NA	NA	NA	NA	NA	NA	NA	NA	NA
2390	Crape myrtle (including hybrids)	Lagerstroemia indica	Austin	Texas	-97.74400007	30.26951108	200 W 7th St	NA	10.16	fair	26.24672	introduced	more than 18.29 m	0 to 15.24 cm	Austin	NA	NA	NA	NA	NA	NA	NA	NA	NA	NA	NA	NA
2391	Crape myrtle (including hybrids)	Lagerstroemia indica	Austin	Texas	-97.74407706	30.2695338	200 W 7th St	NA	10.16	fair	26.24672	introduced	more than 18.29 m	0 to 15.24 cm	Austin	NA	NA	NA	NA	NA	NA	NA	NA	NA	NA	NA	NA
2392	Crape myrtle (including hybrids)	Lagerstroemia indica	Austin	Texas	-97.74413214	30.26954646	200 W 7th St	NA	10.16	fair	26.24672	introduced	more than 18.29 m	0 to 15.24 cm	Austin	NA	NA	NA	NA	NA	NA	NA	NA	NA	NA	NA	NA
2393	Southern live oak	Quercus virginiana	Austin	Texas	-97.73948883	30.26842106	301 E 8 St	NA	48.26	fair	104.98688	naturally_occurring	more than 18.29 m	45.72 to 60.96 cm	Austin	NA	NA	NA	NA	NA	NA	NA	NA	NA	NA	NA	NA
2399	Escarpment live oak	Quercus fusiformis	Austin	Texas	-97.73701486	30.26865554	504 E 8 St	NA	71.12	poor	118.11024	naturally_occurring	more than 18.29 m	60.96 to 76.2 cm	Austin	NA	NA	NA	NA	NA	NA	NA	NA	NA	NA	NA	NA
2400	Escarpment live oak	Quercus fusiformis	Austin	Texas	-97.73697641	30.26876637	504 E 8 St	NA	76.2	poor	118.11024	naturally_occurring	more than 18.29 m	60.96 to 76.2 cm	Austin	NA	NA	NA	NA	NA	NA	NA	NA	NA	NA	NA	NA
2401	Escarpment live oak	Quercus fusiformis	Austin	Texas	-97.73663898	30.26870569	802 Red River St	NA	93.98	good	137.79528	naturally_occurring	more than 18.29 m	more than 76.2 cm	Austin	NA	NA	NA	NA	NA	NA	NA	NA	NA	NA	NA	NA
2402	Escarpment live oak	Quercus fusiformis	Austin	Texas	-97.73704048	30.26895393	502 E 8 St	NA	71.12	fair	118.11024	naturally_occurring	more than 18.29 m	60.96 to 76.2 cm	Austin	NA	NA	NA	NA	NA	NA	NA	NA	NA	NA	NA	NA
2403	Escarpment live oak	Quercus fusiformis	Austin	Texas	-97.73724436	30.26896281	500 E 8 St	NA	73.66	fair	118.11024	naturally_occurring	more than 18.29 m	60.96 to 76.2 cm	Austin	NA	NA	NA	NA	NA	NA	NA	NA	NA	NA	NA	NA
2404	Escarpment live oak	Quercus fusiformis	Austin	Texas	-97.73826116	30.26866655	405 E 8 St	NA	71.12	poor	118.11024	naturally_occurring	more than 18.29 m	60.96 to 76.2 cm	Austin	NA	NA	NA	NA	NA	NA	NA	NA	NA	NA	NA	NA
2405	Shumard oak	Quercus shumardii	Austin	Texas	-97.74410642	30.26394249	111 N Congress Ave	NA	55.88	good	118.11024	naturally_occurring	more than 18.29 m	45.72 to 60.96 cm	Austin	NA	NA	NA	NA	NA	NA	NA	NA	NA	NA	NA	NA
2408	Escarpment live oak	Quercus fusiformis	Austin	Texas	-97.7441777	30.26356782	111 N Congress Ave	NA	83.82	good	118.11024	naturally_occurring	more than 18.29 m	more than 76.2 cm	Austin	NA	NA	NA	NA	NA	NA	NA	NA	NA	NA	NA	NA
2409	Escarpment live oak	Quercus fusiformis	Austin	Texas	-97.74404571	30.26357078	111 N Congress Ave	NA	58.42	good	118.11024	naturally_occurring	more than 18.29 m	45.72 to 60.96 cm	Austin	NA	NA	NA	NA	NA	NA	NA	NA	NA	NA	NA	NA
2410	Escarpment live oak	Quercus fusiformis	Austin	Texas	-97.7441458	30.26370631	111 N Congress Ave	NA	66.04	good	118.11024	naturally_occurring	more than 18.29 m	60.96 to 76.2 cm	Austin	NA	NA	NA	NA	NA	NA	NA	NA	NA	NA	NA	NA
2411	Escarpment live oak	Quercus fusiformis	Austin	Texas	-97.74401965	30.26370074	111 N Congress Ave	NA	76.2	good	118.11024	naturally_occurring	more than 18.29 m	60.96 to 76.2 cm	Austin	NA	NA	NA	NA	NA	NA	NA	NA	NA	NA	NA	NA
2412	Escarpment live oak	Quercus fusiformis	Austin	Texas	-97.74403117	30.2638198	111 N Congress Ave	NA	78.74	good	118.11024	naturally_occurring	more than 18.29 m	more than 76.2 cm	Austin	NA	NA	NA	NA	NA	NA	NA	NA	NA	NA	NA	NA
2413	Escarpment live oak	Quercus fusiformis	Austin	Texas	-97.74386358	30.26401201	111 N Congress Ave	NA	99.06	good	88.58268	naturally_occurring	more than 18.29 m	more than 76.2 cm	Austin	NA	NA	NA	NA	NA	NA	NA	NA	NA	NA	NA	NA
2414	White mulberry	Morus alba	Austin	Texas	-97.73668763	30.26831377	500 E 8th St	NA	10.16	poor	45.93176	introduced	more than 18.29 m	0 to 15.24 cm	Austin	NA	NA	NA	NA	NA	NA	NA	NA	NA	NA	NA	NA
2415	White mulberry	Morus alba	Austin	Texas	-97.73675191	30.26834552	500 E 8th St	NA	10.16	poor	45.93176	introduced	more than 18.29 m	0 to 15.24 cm	Austin	NA	NA	NA	NA	NA	NA	NA	NA	NA	NA	NA	NA
2416	small vacant planting site	NA	Austin	Texas	-97.7368392	30.2683681	500 E 8th St	NA	0	NA	0	no_info	NA	NA	Austin	NA	NA	NA	NA	NA	NA	NA	NA	NA	NA	NA	NA
2417	Escarpment live oak	Quercus fusiformis	Austin	Texas	-97.73664042	30.26877677	802 Red River St	NA	50.8	good	95.14436	naturally_occurring	more than 18.29 m	45.72 to 60.96 cm	Austin	NA	NA	NA	NA	NA	NA	NA	NA	NA	NA	NA	NA
2418	Pecan	Carya illinoinensis	Austin	Texas	-97.73653322	30.26874289	802 Red River St	NA	55.88	poor	114.8294	naturally_occurring	more than 18.29 m	45.72 to 60.96 cm	Austin	NA	NA	NA	NA	NA	NA	NA	NA	NA	NA	NA	NA
2419	small vacant planting site	NA	Austin	Texas	-97.73734008	30.26849376	500 E 8th St	NA	0	NA	0	no_info	NA	NA	Austin	NA	NA	NA	NA	NA	NA	NA	NA	NA	NA	NA	NA
2420	small vacant planting site	NA	Austin	Texas	-97.73722782	30.26846556	500 E 8th St	NA	0	NA	0	no_info	NA	NA	Austin	NA	NA	NA	NA	NA	NA	NA	NA	NA	NA	NA	NA
2421	small vacant planting site	NA	Austin	Texas	-97.73714072	30.26843938	500 E 8th St	NA	0	NA	0	no_info	NA	NA	Austin	NA	NA	NA	NA	NA	NA	NA	NA	NA	NA	NA	NA
2422	small vacant planting site	NA	Austin	Texas	-97.73704266	30.26841056	500 E 8th St	NA	0	NA	0	no_info	NA	NA	Austin	NA	NA	NA	NA	NA	NA	NA	NA	NA	NA	NA	NA
2423	small vacant planting site	NA	Austin	Texas	-97.7369384	30.26838546	500 E 8th St	NA	0	NA	0	no_info	NA	NA	Austin	NA	NA	NA	NA	NA	NA	NA	NA	NA	NA	NA	NA
2426	Bald cypress	Taxodium distichum	Austin	Texas	-97.73930024	30.2690604	300 E 8th St	NA	20.32	fair	85.30184	naturally_occurring	more than 18.29 m	15.24 to 30.48 cm	Austin	NA	NA	NA	NA	NA	NA	NA	NA	NA	NA	NA	NA
2427	Sugarberry	Celtis laevigata	Austin	Texas	-97.7379314	30.26886161	400 E 8th St	NA	25.4	fair	213.2546	naturally_occurring	more than 18.29 m	15.24 to 30.48 cm	Austin	NA	NA	NA	NA	NA	NA	NA	NA	NA	NA	NA	NA
2428	Bald cypress	Taxodium distichum	Austin	Texas	-97.73920897	30.26903612	300 E 8th St	NA	33.02	poor	213.2546	naturally_occurring	more than 18.29 m	30.48 to 45.72 cm	Austin	NA	NA	NA	NA	NA	NA	NA	NA	NA	NA	NA	NA
2429	Bald cypress	Taxodium distichum	Austin	Texas	-97.73915281	30.26902141	300 E 8th St	NA	33.02	poor	55.77428	naturally_occurring	more than 18.29 m	30.48 to 45.72 cm	Austin	NA	NA	NA	NA	NA	NA	NA	NA	NA	NA	NA	NA
2430	Bald cypress	Taxodium distichum	Austin	Texas	-97.73896398	30.26897095	300 E 8th St	NA	20.32	good	85.30184	naturally_occurring	more than 18.29 m	15.24 to 30.48 cm	Austin	NA	NA	NA	NA	NA	NA	NA	NA	NA	NA	NA	NA
2431	Bald cypress	Taxodium distichum	Austin	Texas	-97.73892249	30.26895872	300 E 8th St	NA	20.32	good	85.30184	naturally_occurring	more than 18.29 m	15.24 to 30.48 cm	Austin	NA	NA	NA	NA	NA	NA	NA	NA	NA	NA	NA	NA
2432	Bald cypress	Taxodium distichum	Austin	Texas	-97.73887535	30.26894741	300 E 8th St	NA	20.32	good	85.30184	naturally_occurring	more than 18.29 m	15.24 to 30.48 cm	Austin	NA	NA	NA	NA	NA	NA	NA	NA	NA	NA	NA	NA
2433	Bald cypress	Taxodium distichum	Austin	Texas	-97.73882985	30.26893906	300 E 8th St	NA	20.32	good	85.30184	naturally_occurring	more than 18.29 m	15.24 to 30.48 cm	Austin	NA	NA	NA	NA	NA	NA	NA	NA	NA	NA	NA	NA
2434	Southern live oak	Quercus virginiana	Austin	Texas	-97.74013734	30.26933659	200 E 8th St	NA	35.56	good	85.30184	naturally_occurring	more than 18.29 m	30.48 to 45.72 cm	Austin	NA	NA	NA	NA	NA	NA	NA	NA	NA	NA	NA	NA
2435	Southern live oak	Quercus virginiana	Austin	Texas	-97.74002637	30.26930313	200 E 8th St	NA	33.02	good	85.30184	naturally_occurring	more than 18.29 m	30.48 to 45.72 cm	Austin	NA	NA	NA	NA	NA	NA	NA	NA	NA	NA	NA	NA
2437	Southern live oak	Quercus virginiana	Austin	Texas	-97.74049657	30.26944137	200 E 8th St	NA	22.86	good	55.77428	naturally_occurring	more than 18.29 m	15.24 to 30.48 cm	Austin	NA	NA	NA	NA	NA	NA	NA	NA	NA	NA	NA	NA
2438	Southern live oak	Quercus virginiana	Austin	Texas	-97.7403708	30.2693969	200 E 8th St	NA	30.48	good	55.77428	naturally_occurring	more than 18.29 m	15.24 to 30.48 cm	Austin	NA	NA	NA	NA	NA	NA	NA	NA	NA	NA	NA	NA
2442	Southern live oak	Quercus virginiana	Austin	Texas	-97.74509245	30.27066872	300 W 8th St	NA	22.86	good	59.05512	naturally_occurring	more than 18.29 m	15.24 to 30.48 cm	Austin	NA	NA	NA	NA	NA	NA	NA	NA	NA	NA	NA	NA
2443	Southern live oak	Quercus virginiana	Austin	Texas	-97.74516104	30.27068448	300 W 8th St	NA	22.86	good	59.05512	naturally_occurring	more than 18.29 m	15.24 to 30.48 cm	Austin	NA	NA	NA	NA	NA	NA	NA	NA	NA	NA	NA	NA
2444	Southern live oak	Quercus virginiana	Austin	Texas	-97.7452268	30.27070258	300 W 8th St	NA	22.86	good	59.05512	naturally_occurring	more than 18.29 m	15.24 to 30.48 cm	Austin	NA	NA	NA	NA	NA	NA	NA	NA	NA	NA	NA	NA
2445	Southern live oak	Quercus virginiana	Austin	Texas	-97.74529243	30.27072546	300 W 8th St	NA	25.4	good	59.05512	naturally_occurring	more than 18.29 m	15.24 to 30.48 cm	Austin	NA	NA	NA	NA	NA	NA	NA	NA	NA	NA	NA	NA
2446	Southern live oak	Quercus virginiana	Austin	Texas	-97.74535825	30.27074117	300 W 8th St	NA	25.4	good	59.05512	naturally_occurring	more than 18.29 m	15.24 to 30.48 cm	Austin	NA	NA	NA	NA	NA	NA	NA	NA	NA	NA	NA	NA
2447	Southern live oak	Quercus virginiana	Austin	Texas	-97.74541291	30.27076144	300 W 8th St	NA	30.48	good	59.05512	naturally_occurring	more than 18.29 m	15.24 to 30.48 cm	Austin	NA	NA	NA	NA	NA	NA	NA	NA	NA	NA	NA	NA
2448	Southern live oak	Quercus virginiana	Austin	Texas	-97.74546488	30.27077926	300 W 8th St	NA	30.48	good	59.05512	naturally_occurring	more than 18.29 m	15.24 to 30.48 cm	Austin	NA	NA	NA	NA	NA	NA	NA	NA	NA	NA	NA	NA
2449	Southern live oak	Quercus virginiana	Austin	Texas	-97.74263776	30.27099934	100 W 9th St	NA	35.56	good	75.45932	naturally_occurring	more than 18.29 m	30.48 to 45.72 cm	Austin	NA	NA	NA	NA	NA	NA	NA	NA	NA	NA	NA	NA
2450	Southern live oak	Quercus virginiana	Austin	Texas	-97.74272099	30.27104288	100 W 9th St	NA	35.56	good	75.45932	naturally_occurring	more than 18.29 m	30.48 to 45.72 cm	Austin	NA	NA	NA	NA	NA	NA	NA	NA	NA	NA	NA	NA
2451	Southern live oak	Quercus virginiana	Austin	Texas	-97.74286885	30.27107378	100 W 9th St	NA	33.02	good	75.45932	naturally_occurring	more than 18.29 m	30.48 to 45.72 cm	Austin	NA	NA	NA	NA	NA	NA	NA	NA	NA	NA	NA	NA
2452	Southern live oak	Quercus virginiana	Austin	Texas	-97.74207127	30.27085193	100 W 9th St	NA	30.48	good	78.74016	naturally_occurring	more than 18.29 m	15.24 to 30.48 cm	Austin	NA	NA	NA	NA	NA	NA	NA	NA	NA	NA	NA	NA
2453	Southern live oak	Quercus virginiana	Austin	Texas	-97.74216288	30.27087462	100 W 9th St	NA	30.48	good	78.74016	naturally_occurring	more than 18.29 m	15.24 to 30.48 cm	Austin	NA	NA	NA	NA	NA	NA	NA	NA	NA	NA	NA	NA
2454	Southern live oak	Quercus virginiana	Austin	Texas	-97.74226245	30.27090803	100 W 9th St	NA	33.02	good	78.74016	naturally_occurring	more than 18.29 m	30.48 to 45.72 cm	Austin	NA	NA	NA	NA	NA	NA	NA	NA	NA	NA	NA	NA
2456	Southern live oak	Quercus virginiana	Austin	Texas	-97.74211016	30.27099752	100 W 9th St	NA	20.32	good	78.74016	naturally_occurring	more than 18.29 m	15.24 to 30.48 cm	Austin	NA	NA	NA	NA	NA	NA	NA	NA	NA	NA	NA	NA
2457	Southern live oak	Quercus virginiana	Austin	Texas	-97.7421506	30.27101254	100 W 9th St	NA	22.86	good	78.74016	naturally_occurring	more than 18.29 m	15.24 to 30.48 cm	Austin	NA	NA	NA	NA	NA	NA	NA	NA	NA	NA	NA	NA
2458	Southern live oak	Quercus virginiana	Austin	Texas	-97.74220907	30.27102243	100 W 9th St	NA	22.86	good	78.74016	naturally_occurring	more than 18.29 m	15.24 to 30.48 cm	Austin	NA	NA	NA	NA	NA	NA	NA	NA	NA	NA	NA	NA
2182	Cedar elm	Ulmus crassifolia	Austin	Texas	-97.74530215	30.26676682	200 W 4th St	NA	25.4	good	59.05512	naturally_occurring	more than 18.29 m	15.24 to 30.48 cm	Austin	NA	NA	NA	NA	NA	NA	NA	NA	NA	NA	NA	NA
2183	Cedar elm	Ulmus crassifolia	Austin	Texas	-97.74535863	30.26677881	200 W 4th St	NA	22.86	good	78.74016	naturally_occurring	more than 18.29 m	15.24 to 30.48 cm	Austin	NA	NA	NA	NA	NA	NA	NA	NA	NA	NA	NA	NA
2184	Cedar elm	Ulmus crassifolia	Austin	Texas	-97.74541171	30.26679073	200 W 4th St	NA	25.4	fair	78.74016	naturally_occurring	more than 18.29 m	15.24 to 30.48 cm	Austin	NA	NA	NA	NA	NA	NA	NA	NA	NA	NA	NA	NA
2185	Southern live oak	Quercus virginiana	Austin	Texas	-97.74617196	30.26686821	300 W 4th St	NA	30.48	fair	55.77428	naturally_occurring	more than 18.29 m	15.24 to 30.48 cm	Austin	NA	NA	NA	NA	NA	NA	NA	NA	NA	NA	NA	NA
2186	Southern live oak	Quercus virginiana	Austin	Texas	-97.74630402	30.26690046	300 W 4th St	NA	27.94	fair	55.77428	naturally_occurring	more than 18.29 m	15.24 to 30.48 cm	Austin	NA	NA	NA	NA	NA	NA	NA	NA	NA	NA	NA	NA
2187	Southern live oak	Quercus virginiana	Austin	Texas	-97.74643812	30.26694163	300 W 4th St	NA	30.48	fair	55.77428	naturally_occurring	more than 18.29 m	15.24 to 30.48 cm	Austin	NA	NA	NA	NA	NA	NA	NA	NA	NA	NA	NA	NA
2188	Southern live oak	Quercus virginiana	Austin	Texas	-97.74657664	30.26698683	300 W 4th St	NA	40.64	fair	55.77428	naturally_occurring	more than 18.29 m	30.48 to 45.72 cm	Austin	NA	NA	NA	NA	NA	NA	NA	NA	NA	NA	NA	NA
2189	Southern live oak	Quercus virginiana	Austin	Texas	-97.74621215	30.26736112	304 W 4 St	NA	50.8	good	98.4252	naturally_occurring	more than 18.29 m	45.72 to 60.96 cm	Austin	NA	NA	NA	NA	NA	NA	NA	NA	NA	NA	NA	NA
2191	Cedar elm	Ulmus crassifolia	Austin	Texas	-97.74650538	30.26798025	300 W 5th St	NA	12.7	fair	55.77428	naturally_occurring	more than 18.29 m	0 to 15.24 cm	Austin	NA	NA	NA	NA	NA	NA	NA	NA	NA	NA	NA	NA
2192	Shumard oak	Quercus shumardii	Austin	Texas	-97.74661409	30.26847277	500 Guadalupe St	NA	22.86	fair	114.8294	naturally_occurring	more than 18.29 m	15.24 to 30.48 cm	Austin	NA	NA	NA	NA	NA	NA	NA	NA	NA	NA	NA	NA
2222	Mexican sycamore	Platanus mexicana	Austin	Texas	-97.74786825	30.26822294	400 San Antonio St	NA	12.7	fair	52.49344	introduced	more than 18.29 m	0 to 15.24 cm	Austin	NA	NA	NA	NA	NA	NA	NA	NA	NA	NA	NA	NA
2223	Mexican sycamore	Platanus mexicana	Austin	Texas	-97.74791462	30.26810356	400 San Antonio St	NA	10.16	fair	52.49344	introduced	more than 18.29 m	0 to 15.24 cm	Austin	NA	NA	NA	NA	NA	NA	NA	NA	NA	NA	NA	NA
2224	Mexican sycamore	Platanus mexicana	Austin	Texas	-97.7479585	30.26799202	400 San Antonio St	NA	10.16	fair	52.49344	introduced	more than 18.29 m	0 to 15.24 cm	Austin	NA	NA	NA	NA	NA	NA	NA	NA	NA	NA	NA	NA
2225	Mexican sycamore	Platanus mexicana	Austin	Texas	-97.74800984	30.26785697	400 San Antonio St	NA	10.16	fair	52.49344	introduced	more than 18.29 m	0 to 15.24 cm	Austin	NA	NA	NA	NA	NA	NA	NA	NA	NA	NA	NA	NA
2226	Mexican sycamore	Platanus mexicana	Austin	Texas	-97.74805615	30.26773956	400 San Antonio St	NA	10.16	fair	52.49344	introduced	more than 18.29 m	0 to 15.24 cm	Austin	NA	NA	NA	NA	NA	NA	NA	NA	NA	NA	NA	NA
2254	Escarpment live oak	Quercus fusiformis	Austin	Texas	-97.74907042	30.26505593	100 San Antonio St	NA	88.9	fair	124.67192	naturally_occurring	more than 18.29 m	more than 76.2 cm	Austin	NA	NA	NA	NA	NA	NA	NA	NA	NA	NA	NA	NA
2284	Escarpment live oak	Quercus fusiformis	Austin	Texas	-97.74506042	30.2636454	100 W Cesar Chavez St	NA	45.72	good	98.4252	naturally_occurring	more than 18.29 m	30.48 to 45.72 cm	Austin	NA	NA	NA	NA	NA	NA	NA	NA	NA	NA	NA	NA
2285	Southern live oak	Quercus virginiana	Austin	Texas	-97.7460146	30.26389312	200 W Cesar Chavez St	NA	20.32	good	75.45932	naturally_occurring	more than 18.29 m	15.24 to 30.48 cm	Austin	NA	NA	NA	NA	NA	NA	NA	NA	NA	NA	NA	NA
2286	Southern live oak	Quercus virginiana	Austin	Texas	-97.74608806	30.2639113	200 W Cesar Chavez St	NA	20.32	good	75.45932	naturally_occurring	more than 18.29 m	15.24 to 30.48 cm	Austin	NA	NA	NA	NA	NA	NA	NA	NA	NA	NA	NA	NA
2287	Southern live oak	Quercus virginiana	Austin	Texas	-97.74615498	30.2639274	200 W Cesar Chavez St	NA	17.78	good	75.45932	naturally_occurring	more than 18.29 m	15.24 to 30.48 cm	Austin	NA	NA	NA	NA	NA	NA	NA	NA	NA	NA	NA	NA
2288	Southern live oak	Quercus virginiana	Austin	Texas	-97.74622008	30.26394164	200 W Cesar Chavez St	NA	27.94	good	75.45932	naturally_occurring	more than 18.29 m	15.24 to 30.48 cm	Austin	NA	NA	NA	NA	NA	NA	NA	NA	NA	NA	NA	NA
2289	Southern live oak	Quercus virginiana	Austin	Texas	-97.74655987	30.26404037	200 W Cesar Chavez St	NA	27.94	good	75.45932	naturally_occurring	more than 18.29 m	15.24 to 30.48 cm	Austin	NA	NA	NA	NA	NA	NA	NA	NA	NA	NA	NA	NA
2290	Southern live oak	Quercus virginiana	Austin	Texas	-97.7466213	30.26406008	200 W Cesar Chavez St	NA	25.4	good	75.45932	naturally_occurring	more than 18.29 m	15.24 to 30.48 cm	Austin	NA	NA	NA	NA	NA	NA	NA	NA	NA	NA	NA	NA
2291	Southern live oak	Quercus virginiana	Austin	Texas	-97.74668943	30.26407821	200 W Cesar Chavez St	NA	25.4	good	75.45932	naturally_occurring	more than 18.29 m	15.24 to 30.48 cm	Austin	NA	NA	NA	NA	NA	NA	NA	NA	NA	NA	NA	NA
2292	Southern live oak	Quercus virginiana	Austin	Texas	-97.74676525	30.26410318	200 W Cesar Chavez St	NA	30.48	good	75.45932	naturally_occurring	more than 18.29 m	15.24 to 30.48 cm	Austin	NA	NA	NA	NA	NA	NA	NA	NA	NA	NA	NA	NA
2314	Southern live oak	Quercus virginiana	Austin	Texas	-97.74207035	30.26249654	98 San Jacinto Blvd	NA	55.88	fair	114.8294	naturally_occurring	more than 18.29 m	45.72 to 60.96 cm	Austin	NA	NA	NA	NA	NA	NA	NA	NA	NA	NA	NA	NA
2315	Southern live oak	Quercus virginiana	Austin	Texas	-97.7421547	30.26254137	98 San Jacinto Blvd	NA	68.58	fair	111.54856	naturally_occurring	more than 18.29 m	60.96 to 76.2 cm	Austin	NA	NA	NA	NA	NA	NA	NA	NA	NA	NA	NA	NA
2316	Southern live oak	Quercus virginiana	Austin	Texas	-97.74207458	30.26244152	98 San Jacinto Blvd	NA	81.28	fair	114.8294	naturally_occurring	more than 18.29 m	more than 76.2 cm	Austin	NA	NA	NA	NA	NA	NA	NA	NA	NA	NA	NA	NA
2317	Southern live oak	Quercus virginiana	Austin	Texas	-97.74214585	30.26245973	98 San Jacinto Blvd	NA	60.96	fair	104.98688	naturally_occurring	more than 18.29 m	45.72 to 60.96 cm	Austin	NA	NA	NA	NA	NA	NA	NA	NA	NA	NA	NA	NA
2318	Southern live oak	Quercus virginiana	Austin	Texas	-97.74224868	30.26253608	98 San Jacinto Blvd	NA	71.12	fair	111.54856	naturally_occurring	more than 18.29 m	60.96 to 76.2 cm	Austin	NA	NA	NA	NA	NA	NA	NA	NA	NA	NA	NA	NA
2319	Southern live oak	Quercus virginiana	Austin	Texas	-97.74214041	30.2623542	98 San Jacinto Blvd	NA	53.34	fair	121.39108	naturally_occurring	more than 18.29 m	45.72 to 60.96 cm	Austin	NA	NA	NA	NA	NA	NA	NA	NA	NA	NA	NA	NA
2320	Southern live oak	Quercus virginiana	Austin	Texas	-97.7421263	30.26215986	98 San Jacinto Blvd	NA	68.58	fair	91.86352	naturally_occurring	more than 18.29 m	60.96 to 76.2 cm	Austin	NA	NA	NA	NA	NA	NA	NA	NA	NA	NA	NA	NA
2321	Southern live oak	Quercus virginiana	Austin	Texas	-97.7423396	30.26213063	98 San Jacinto Blvd	NA	60.96	fair	104.98688	naturally_occurring	more than 18.29 m	45.72 to 60.96 cm	Austin	NA	NA	NA	NA	NA	NA	NA	NA	NA	NA	NA	NA
2322	Southern live oak	Quercus virginiana	Austin	Texas	-97.74225383	30.2622415	98 San Jacinto Blvd	NA	53.34	fair	104.98688	naturally_occurring	more than 18.29 m	45.72 to 60.96 cm	Austin	NA	NA	NA	NA	NA	NA	NA	NA	NA	NA	NA	NA
2324	Crape myrtle (including hybrids)	Lagerstroemia indica	Austin	Texas	-97.74416009	30.26320003	100 E Cesar Chavez St	NA	48.26	fair	82.021	introduced	more than 18.29 m	45.72 to 60.96 cm	Austin	NA	NA	NA	NA	NA	NA	NA	NA	NA	NA	NA	NA
2325	Crape myrtle (including hybrids)	Lagerstroemia indica	Austin	Texas	-97.74410347	30.2631835	100 E Cesar Chavez St	NA	40.64	fair	82.021	introduced	more than 18.29 m	30.48 to 45.72 cm	Austin	NA	NA	NA	NA	NA	NA	NA	NA	NA	NA	NA	NA
2326	Crape myrtle (including hybrids)	Lagerstroemia indica	Austin	Texas	-97.74405322	30.26316816	100 E Cesar Chavez St	NA	35.56	fair	82.021	introduced	more than 18.29 m	30.48 to 45.72 cm	Austin	NA	NA	NA	NA	NA	NA	NA	NA	NA	NA	NA	NA
2327	Crape myrtle (including hybrids)	Lagerstroemia indica	Austin	Texas	-97.74399407	30.26314721	100 E Cesar Chavez St	NA	43.18	fair	85.30184	introduced	more than 18.29 m	30.48 to 45.72 cm	Austin	NA	NA	NA	NA	NA	NA	NA	NA	NA	NA	NA	NA
2328	Crape myrtle (including hybrids)	Lagerstroemia indica	Austin	Texas	-97.74375735	30.26308022	100 E Cesar Chavez St	NA	33.02	fair	85.30184	introduced	more than 18.29 m	30.48 to 45.72 cm	Austin	NA	NA	NA	NA	NA	NA	NA	NA	NA	NA	NA	NA
2329	Crape myrtle (including hybrids)	Lagerstroemia indica	Austin	Texas	-97.74370801	30.26306225	100 E Cesar Chavez St	NA	30.48	fair	85.30184	introduced	more than 18.29 m	15.24 to 30.48 cm	Austin	NA	NA	NA	NA	NA	NA	NA	NA	NA	NA	NA	NA
2330	Crape myrtle (including hybrids)	Lagerstroemia indica	Austin	Texas	-97.7436574	30.26304818	100 E Cesar Chavez St	NA	27.94	fair	85.30184	introduced	more than 18.29 m	15.24 to 30.48 cm	Austin	NA	NA	NA	NA	NA	NA	NA	NA	NA	NA	NA	NA
2331	Crape myrtle (including hybrids)	Lagerstroemia indica	Austin	Texas	-97.74360469	30.26303407	100 E Cesar Chavez St	NA	30.48	fair	85.30184	introduced	more than 18.29 m	15.24 to 30.48 cm	Austin	NA	NA	NA	NA	NA	NA	NA	NA	NA	NA	NA	NA
2332	Southern live oak	Quercus virginiana	Austin	Texas	-97.74532678	30.26885664	300 W 6th St	NA	22.86	fair	78.74016	naturally_occurring	more than 18.29 m	15.24 to 30.48 cm	Austin	NA	NA	NA	NA	NA	NA	NA	NA	NA	NA	NA	NA
2333	Southern live oak	Quercus virginiana	Austin	Texas	-97.74541469	30.26888536	300 W 6th St	NA	22.86	fair	78.74016	naturally_occurring	more than 18.29 m	15.24 to 30.48 cm	Austin	NA	NA	NA	NA	NA	NA	NA	NA	NA	NA	NA	NA
2334	Southern live oak	Quercus virginiana	Austin	Texas	-97.74551147	30.26891425	300 W 6th St	NA	25.4	fair	78.74016	naturally_occurring	more than 18.29 m	15.24 to 30.48 cm	Austin	NA	NA	NA	NA	NA	NA	NA	NA	NA	NA	NA	NA
2335	Southern live oak	Quercus virginiana	Austin	Texas	-97.74559979	30.26892758	300 W 6th St	NA	30.48	fair	78.74016	naturally_occurring	more than 18.29 m	15.24 to 30.48 cm	Austin	NA	NA	NA	NA	NA	NA	NA	NA	NA	NA	NA	NA
2336	Southern live oak	Quercus virginiana	Austin	Texas	-97.74582436	30.268986	300 W 6th St	NA	30.48	fair	78.74016	naturally_occurring	more than 18.29 m	15.24 to 30.48 cm	Austin	NA	NA	NA	NA	NA	NA	NA	NA	NA	NA	NA	NA
2337	Southern live oak	Quercus virginiana	Austin	Texas	-97.74592547	30.26901883	300 W 6th St	NA	27.94	fair	78.74016	naturally_occurring	more than 18.29 m	15.24 to 30.48 cm	Austin	NA	NA	NA	NA	NA	NA	NA	NA	NA	NA	NA	NA
2338	Southern live oak	Quercus virginiana	Austin	Texas	-97.74600884	30.26905131	300 W 6th St	NA	25.4	fair	78.74016	naturally_occurring	more than 18.29 m	15.24 to 30.48 cm	Austin	NA	NA	NA	NA	NA	NA	NA	NA	NA	NA	NA	NA
2339	Southern live oak	Quercus virginiana	Austin	Texas	-97.74610613	30.26906097	300 W 6th St	NA	22.86	fair	78.74016	naturally_occurring	more than 18.29 m	15.24 to 30.48 cm	Austin	NA	NA	NA	NA	NA	NA	NA	NA	NA	NA	NA	NA
2340	Southern live oak	Quercus virginiana	Austin	Texas	-97.74524536	30.26891658	600 Lavaca St	NA	27.94	fair	78.74016	naturally_occurring	more than 18.29 m	15.24 to 30.48 cm	Austin	NA	NA	NA	NA	NA	NA	NA	NA	NA	NA	NA	NA
2341	Southern live oak	Quercus virginiana	Austin	Texas	-97.74521207	30.26900058	600 Lavaca St	NA	22.86	fair	78.74016	naturally_occurring	more than 18.29 m	15.24 to 30.48 cm	Austin	NA	NA	NA	NA	NA	NA	NA	NA	NA	NA	NA	NA
2342	Southern live oak	Quercus virginiana	Austin	Texas	-97.74519661	30.26908109	600 Lavaca St	NA	22.86	fair	78.74016	naturally_occurring	more than 18.29 m	15.24 to 30.48 cm	Austin	NA	NA	NA	NA	NA	NA	NA	NA	NA	NA	NA	NA
2343	Southern live oak	Quercus virginiana	Austin	Texas	-97.74515806	30.26919578	600 Lavaca St	NA	25.4	fair	78.74016	naturally_occurring	more than 18.29 m	15.24 to 30.48 cm	Austin	NA	NA	NA	NA	NA	NA	NA	NA	NA	NA	NA	NA
2344	Southern live oak	Quercus virginiana	Austin	Texas	-97.74511075	30.26930644	600 Lavaca St	NA	20.32	fair	78.74016	naturally_occurring	more than 18.29 m	15.24 to 30.48 cm	Austin	NA	NA	NA	NA	NA	NA	NA	NA	NA	NA	NA	NA
2345	Southern live oak	Quercus virginiana	Austin	Texas	-97.74507303	30.26939035	600 Lavaca St	NA	25.4	fair	78.74016	naturally_occurring	more than 18.29 m	15.24 to 30.48 cm	Austin	NA	NA	NA	NA	NA	NA	NA	NA	NA	NA	NA	NA
2346	Southern live oak	Quercus virginiana	Austin	Texas	-97.74503943	30.26948589	600 Lavaca St	NA	22.86	fair	78.74016	naturally_occurring	more than 18.29 m	15.24 to 30.48 cm	Austin	NA	NA	NA	NA	NA	NA	NA	NA	NA	NA	NA	NA
2347	Shumard oak	Quercus shumardii	Austin	Texas	-97.74500604	30.26957374	600 Lavaca St	NA	25.4	fair	78.74016	naturally_occurring	more than 18.29 m	15.24 to 30.48 cm	Austin	NA	NA	NA	NA	NA	NA	NA	NA	NA	NA	NA	NA
2348	Escarpment live oak	Quercus fusiformis	Austin	Texas	-97.74508221	30.26888249	600 Lavaca St	NA	50.8	fair	85.30184	naturally_occurring	more than 18.29 m	45.72 to 60.96 cm	Austin	NA	NA	NA	NA	NA	NA	NA	NA	NA	NA	NA	NA
2349	Escarpment live oak	Quercus fusiformis	Austin	Texas	-97.74505366	30.26895504	600 Lavaca St	NA	55.88	fair	78.74016	naturally_occurring	more than 18.29 m	45.72 to 60.96 cm	Austin	NA	NA	NA	NA	NA	NA	NA	NA	NA	NA	NA	NA
2350	Southern live oak	Quercus virginiana	Austin	Texas	-97.7449978	30.26905398	600 Lavaca St	NA	33.02	fair	78.74016	naturally_occurring	more than 18.29 m	30.48 to 45.72 cm	Austin	NA	NA	NA	NA	NA	NA	NA	NA	NA	NA	NA	NA
2351	Cedar elm	Ulmus crassifolia	Austin	Texas	-97.74442849	30.27114909	800 Lavaca St	NA	27.94	fair	78.74016	naturally_occurring	more than 18.29 m	15.24 to 30.48 cm	Austin	NA	NA	NA	NA	NA	NA	NA	NA	NA	NA	NA	NA
2352	Cedar elm	Ulmus crassifolia	Austin	Texas	-97.74440098	30.27120578	800 Lavaca St	NA	12.7	fair	55.77428	naturally_occurring	more than 18.29 m	0 to 15.24 cm	Austin	NA	NA	NA	NA	NA	NA	NA	NA	NA	NA	NA	NA
2353	Cedar elm	Ulmus crassifolia	Austin	Texas	-97.74438032	30.27125351	800 Lavaca St	NA	10.16	fair	55.77428	naturally_occurring	more than 18.29 m	0 to 15.24 cm	Austin	NA	NA	NA	NA	NA	NA	NA	NA	NA	NA	NA	NA
2354	Cedar elm	Ulmus crassifolia	Austin	Texas	-97.74436914	30.27129723	800 Lavaca St	NA	22.86	fair	75.45932	naturally_occurring	more than 18.29 m	15.24 to 30.48 cm	Austin	NA	NA	NA	NA	NA	NA	NA	NA	NA	NA	NA	NA
2355	Cedar elm	Ulmus crassifolia	Austin	Texas	-97.74434626	30.27134684	800 Lavaca St	NA	20.32	fair	75.45932	naturally_occurring	more than 18.29 m	15.24 to 30.48 cm	Austin	NA	NA	NA	NA	NA	NA	NA	NA	NA	NA	NA	NA
2356	Cedar elm	Ulmus crassifolia	Austin	Texas	-97.74432723	30.27139506	800 Lavaca St	NA	22.86	fair	75.45932	naturally_occurring	more than 18.29 m	15.24 to 30.48 cm	Austin	NA	NA	NA	NA	NA	NA	NA	NA	NA	NA	NA	NA
2357	Cedar elm	Ulmus crassifolia	Austin	Texas	-97.74431837	30.27143297	800 Lavaca St	NA	15.24	fair	59.05512	naturally_occurring	more than 18.29 m	0 to 15.24 cm	Austin	NA	NA	NA	NA	NA	NA	NA	NA	NA	NA	NA	NA
2358	Cedar elm	Ulmus crassifolia	Austin	Texas	-97.7442731	30.27164381	300 W 9th St	NA	17.78	fair	59.05512	naturally_occurring	more than 18.29 m	15.24 to 30.48 cm	Austin	NA	NA	NA	NA	NA	NA	NA	NA	NA	NA	NA	NA
2359	Cedar elm	Ulmus crassifolia	Austin	Texas	-97.74432816	30.27166224	300 W 9th St	NA	15.24	poor	59.05512	naturally_occurring	more than 18.29 m	0 to 15.24 cm	Austin	NA	NA	NA	NA	NA	NA	NA	NA	NA	NA	NA	NA
2360	Cedar elm	Ulmus crassifolia	Austin	Texas	-97.74438059	30.27167868	300 W 9th St	NA	20.32	poor	59.05512	naturally_occurring	more than 18.29 m	15.24 to 30.48 cm	Austin	NA	NA	NA	NA	NA	NA	NA	NA	NA	NA	NA	NA
2361	Cedar elm	Ulmus crassifolia	Austin	Texas	-97.74445096	30.27169897	300 W 9th St	NA	20.32	fair	59.05512	naturally_occurring	more than 18.29 m	15.24 to 30.48 cm	Austin	NA	NA	NA	NA	NA	NA	NA	NA	NA	NA	NA	NA
2366	Southern live oak	Quercus virginiana	Austin	Texas	-97.74367173	30.27216398	203 W 10 St	NA	96.52	fair	118.11024	naturally_occurring	more than 18.29 m	more than 76.2 cm	Austin	NA	NA	NA	NA	NA	NA	NA	NA	NA	NA	NA	NA
2367	Cedar elm	Ulmus crassifolia	Austin	Texas	-97.74451059	30.271721	300 W 9th St	NA	27.94	fair	59.05512	naturally_occurring	more than 18.29 m	15.24 to 30.48 cm	Austin	NA	NA	NA	NA	NA	NA	NA	NA	NA	NA	NA	NA
2368	Southern live oak	Quercus virginiana	Austin	Texas	-97.74425857	30.26855217	200 W 6th St	NA	55.88	fair	114.8294	naturally_occurring	more than 18.29 m	45.72 to 60.96 cm	Austin	NA	NA	NA	NA	NA	NA	NA	NA	NA	NA	NA	NA
2369	Escarpment live oak	Quercus fusiformis	Austin	Texas	-97.74433783	30.26857302	200 W 6th St	NA	33.02	fair	104.98688	naturally_occurring	more than 18.29 m	30.48 to 45.72 cm	Austin	NA	NA	NA	NA	NA	NA	NA	NA	NA	NA	NA	NA
2370	Southern live oak	Quercus virginiana	Austin	Texas	-97.74439925	30.26859735	200 W 6th St	NA	45.72	fair	111.54856	naturally_occurring	more than 18.29 m	30.48 to 45.72 cm	Austin	NA	NA	NA	NA	NA	NA	NA	NA	NA	NA	NA	NA
2371	Escarpment live oak	Quercus fusiformis	Austin	Texas	-97.74448289	30.26862021	200 W 6th St	NA	30.48	fair	91.86352	naturally_occurring	more than 18.29 m	15.24 to 30.48 cm	Austin	NA	NA	NA	NA	NA	NA	NA	NA	NA	NA	NA	NA
2372	Escarpment live oak	Quercus fusiformis	Austin	Texas	-97.74456008	30.26863524	200 W 6th St	NA	43.18	fair	91.86352	naturally_occurring	more than 18.29 m	30.48 to 45.72 cm	Austin	NA	NA	NA	NA	NA	NA	NA	NA	NA	NA	NA	NA
2373	Escarpment live oak	Quercus fusiformis	Austin	Texas	-97.7446703	30.26865863	200 W 6th St	NA	40.64	fair	91.86352	naturally_occurring	more than 18.29 m	30.48 to 45.72 cm	Austin	NA	NA	NA	NA	NA	NA	NA	NA	NA	NA	NA	NA
2374	Escarpment live oak	Quercus fusiformis	Austin	Texas	-97.74474281	30.26868319	200 W 6th St	NA	50.8	fair	91.86352	naturally_occurring	more than 18.29 m	45.72 to 60.96 cm	Austin	NA	NA	NA	NA	NA	NA	NA	NA	NA	NA	NA	NA
2375	Stump	NA	Austin	Texas	-97.74483319	30.26870234	200 W 6th St	NA	0	NA	26.24672	no_info	more than 18.29 m	NA	Austin	NA	NA	NA	NA	NA	NA	NA	NA	NA	NA	NA	NA
2376	Stump	NA	Austin	Texas	-97.74491018	30.26872506	200 W 6th St	NA	25.4	NA	0	no_info	NA	15.24 to 30.48 cm	Austin	NA	NA	NA	NA	NA	NA	NA	NA	NA	NA	NA	NA
2377	Southern live oak	Quercus virginiana	Austin	Texas	-97.74499588	30.26875374	200 W 6th St	NA	38.1	fair	85.30184	naturally_occurring	more than 18.29 m	30.48 to 45.72 cm	Austin	NA	NA	NA	NA	NA	NA	NA	NA	NA	NA	NA	NA
2378	Escarpment live oak	Quercus fusiformis	Austin	Texas	-97.74428532	30.26838144	200 W 6th St	NA	53.34	fair	82.021	naturally_occurring	more than 18.29 m	45.72 to 60.96 cm	Austin	NA	NA	NA	NA	NA	NA	NA	NA	NA	NA	NA	NA
2379	Escarpment live oak	Quercus fusiformis	Austin	Texas	-97.74437571	30.26840058	200 W 6th St	NA	30.48	fair	82.021	naturally_occurring	more than 18.29 m	15.24 to 30.48 cm	Austin	NA	NA	NA	NA	NA	NA	NA	NA	NA	NA	NA	NA
2459	Southern live oak	Quercus virginiana	Austin	Texas	-97.74226016	30.27103985	100 W 9th St	NA	30.48	good	78.74016	naturally_occurring	more than 18.29 m	15.24 to 30.48 cm	Austin	NA	NA	NA	NA	NA	NA	NA	NA	NA	NA	NA	NA
2460	Southern live oak	Quercus virginiana	Austin	Texas	-97.74065109	30.27045336	100 E 9th St	NA	48.26	good	104.98688	naturally_occurring	more than 18.29 m	45.72 to 60.96 cm	Austin	NA	NA	NA	NA	NA	NA	NA	NA	NA	NA	NA	NA
2468	Pecan	Carya illinoinensis	Austin	Texas	-97.73491393	30.26927971	611 E 10 St	NA	99.06	good	147.6378	naturally_occurring	more than 18.29 m	more than 76.2 cm	Austin	NA	NA	NA	NA	NA	NA	NA	NA	NA	NA	NA	NA
2469	Bald cypress	Taxodium distichum	Austin	Texas	-97.73499003	30.26936732	611 E 10 St	NA	101.6	good	164.042	naturally_occurring	more than 18.29 m	more than 76.2 cm	Austin	NA	NA	NA	NA	NA	NA	NA	NA	NA	NA	NA	NA
2470	Bald cypress	Taxodium distichum	Austin	Texas	-97.73506611	30.26926234	612 E 9 St	NA	60.96	fair	114.8294	naturally_occurring	more than 18.29 m	45.72 to 60.96 cm	Austin	NA	NA	NA	NA	NA	NA	NA	NA	NA	NA	NA	NA
2473	Pecan	Carya illinoinensis	Austin	Texas	-97.73451128	30.26896168	600 E 9th St	NA	60.96	poor	104.98688	naturally_occurring	more than 18.29 m	45.72 to 60.96 cm	Austin	NA	NA	NA	NA	NA	NA	NA	NA	NA	NA	NA	NA
2474	Escarpment live oak	Quercus fusiformis	Austin	Texas	-97.73469982	30.27007177	701 E 11 St	NA	68.58	fair	137.79528	naturally_occurring	more than 18.29 m	60.96 to 76.2 cm	Austin	NA	NA	NA	NA	NA	NA	NA	NA	NA	NA	NA	NA
2476	American elm	Ulmus americana	Austin	Texas	-97.73498883	30.2701503	701 E 11 St	NA	53.34	fair	124.67192	naturally_occurring	more than 18.29 m	45.72 to 60.96 cm	Austin	NA	NA	NA	NA	NA	NA	NA	NA	NA	NA	NA	NA
2477	Pecan	Carya illinoinensis	Austin	Texas	-97.73498888	30.27030656	701 E 11 St	NA	81.28	fair	150.91864	naturally_occurring	more than 18.29 m	more than 76.2 cm	Austin	NA	NA	NA	NA	NA	NA	NA	NA	NA	NA	NA	NA
2481	Escarpment live oak	Quercus fusiformis	Austin	Texas	-97.73445017	30.26944373	625 E 10 St	NA	114.3	good	157.48032	naturally_occurring	more than 18.29 m	more than 76.2 cm	Austin	NA	NA	NA	NA	NA	NA	NA	NA	NA	NA	NA	NA
2483	Pecan	Carya illinoinensis	Austin	Texas	-97.73444601	30.26970222	625 E 10 St	NA	76.2	fair	154.19948	naturally_occurring	more than 18.29 m	60.96 to 76.2 cm	Austin	NA	NA	NA	NA	NA	NA	NA	NA	NA	NA	NA	NA
2484	Escarpment live oak	Quercus fusiformis	Austin	Texas	-97.73493978	30.26956616	611 E 10 St	NA	76.2	fair	154.19948	naturally_occurring	more than 18.29 m	60.96 to 76.2 cm	Austin	NA	NA	NA	NA	NA	NA	NA	NA	NA	NA	NA	NA
2485	American elm	Ulmus americana	Austin	Texas	-97.73503885	30.2696058	611 E 10 St	NA	53.34	fair	114.8294	naturally_occurring	more than 18.29 m	45.72 to 60.96 cm	Austin	NA	NA	NA	NA	NA	NA	NA	NA	NA	NA	NA	NA
2487	Escarpment live oak	Quercus fusiformis	Austin	Texas	-97.73507143	30.26989227	625 E 10 St	NA	88.9	fair	131.2336	naturally_occurring	more than 18.29 m	more than 76.2 cm	Austin	NA	NA	NA	NA	NA	NA	NA	NA	NA	NA	NA	NA
2488	Southern live oak	Quercus virginiana	Austin	Texas	-97.73626047	30.27023538	507 E 10 St	NA	76.2	fair	147.6378	naturally_occurring	more than 18.29 m	60.96 to 76.2 cm	Austin	NA	NA	NA	NA	NA	NA	NA	NA	NA	NA	NA	NA
2489	Southern live oak	Quercus virginiana	Austin	Texas	-97.73638333	30.27000067	507 E 10 St	NA	81.28	good	164.042	naturally_occurring	more than 18.29 m	more than 76.2 cm	Austin	NA	NA	NA	NA	NA	NA	NA	NA	NA	NA	NA	NA
2492	Escarpment live oak	Quercus fusiformis	Austin	Texas	-97.74288473	30.27225665	200 W 10th St	NA	43.18	fair	88.58268	naturally_occurring	more than 18.29 m	30.48 to 45.72 cm	Austin	NA	NA	NA	NA	NA	NA	NA	NA	NA	NA	NA	NA
2494	Escarpment live oak	Quercus fusiformis	Austin	Texas	-97.74302018	30.2722873	200 W 10th St	NA	33.02	fair	88.58268	naturally_occurring	more than 18.29 m	30.48 to 45.72 cm	Austin	NA	NA	NA	NA	NA	NA	NA	NA	NA	NA	NA	NA
2495	small vacant planting site	NA	Austin	Texas	-97.74323884	30.27234734	200 W 10th St	NA	0	NA	0	no_info	NA	NA	Austin	NA	NA	NA	NA	NA	NA	NA	NA	NA	NA	NA	NA
2496	Escarpment live oak	Quercus fusiformis	Austin	Texas	-97.74333587	30.27237611	200 W 10th St	NA	43.18	fair	88.58268	naturally_occurring	more than 18.29 m	30.48 to 45.72 cm	Austin	NA	NA	NA	NA	NA	NA	NA	NA	NA	NA	NA	NA
2497	Escarpment live oak	Quercus fusiformis	Austin	Texas	-97.74342757	30.27240548	200 W 10th St	NA	43.18	fair	88.58268	naturally_occurring	more than 18.29 m	30.48 to 45.72 cm	Austin	NA	NA	NA	NA	NA	NA	NA	NA	NA	NA	NA	NA
2499	Crape myrtle (including hybrids)	Lagerstroemia indica	Austin	Texas	-97.74359151	30.2724488	200 W 10th St	NA	10.16	fair	42.65092	introduced	more than 18.29 m	0 to 15.24 cm	Austin	NA	NA	NA	NA	NA	NA	NA	NA	NA	NA	NA	NA
2500	Crape myrtle (including hybrids)	Lagerstroemia indica	Austin	Texas	-97.74362738	30.27245999	200 W 10th St	NA	10.16	fair	42.65092	introduced	more than 18.29 m	0 to 15.24 cm	Austin	NA	NA	NA	NA	NA	NA	NA	NA	NA	NA	NA	NA
2503	Cedar elm	Ulmus crassifolia	Austin	Texas	-97.74122557	30.27180796	100 E 10th St	NA	38.1	fair	75.45932	naturally_occurring	more than 18.29 m	30.48 to 45.72 cm	Austin	NA	NA	NA	NA	NA	NA	NA	NA	NA	NA	NA	NA
2504	Cedar elm	Ulmus crassifolia	Austin	Texas	-97.74115794	30.27178217	100 E 10th St	NA	27.94	fair	75.45932	naturally_occurring	more than 18.29 m	15.24 to 30.48 cm	Austin	NA	NA	NA	NA	NA	NA	NA	NA	NA	NA	NA	NA
2505	Southern live oak	Quercus virginiana	Austin	Texas	-97.74073079	30.27167586	100 E 10th St	NA	40.64	fair	78.74016	naturally_occurring	more than 18.29 m	30.48 to 45.72 cm	Austin	NA	NA	NA	NA	NA	NA	NA	NA	NA	NA	NA	NA
2506	Southern live oak	Quercus virginiana	Austin	Texas	-97.74063495	30.27165299	100 E 10th St	NA	53.34	fair	78.74016	naturally_occurring	more than 18.29 m	45.72 to 60.96 cm	Austin	NA	NA	NA	NA	NA	NA	NA	NA	NA	NA	NA	NA
2507	Cedar elm	Ulmus crassifolia	Austin	Texas	-97.74033661	30.27153882	100 E 10th St	NA	40.64	fair	78.74016	naturally_occurring	more than 18.29 m	30.48 to 45.72 cm	Austin	NA	NA	NA	NA	NA	NA	NA	NA	NA	NA	NA	NA
2508	Southern live oak	Quercus virginiana	Austin	Texas	-97.74023302	30.27150533	100 E 10th St	NA	43.18	fair	78.74016	naturally_occurring	more than 18.29 m	30.48 to 45.72 cm	Austin	NA	NA	NA	NA	NA	NA	NA	NA	NA	NA	NA	NA
2512	Crape myrtle (including hybrids)	Lagerstroemia indica	Austin	Texas	-97.73852398	30.2710923	300 E 10th St	NA	10.16	fair	22.96588	introduced	more than 18.29 m	0 to 15.24 cm	Austin	NA	NA	NA	NA	NA	NA	NA	NA	NA	NA	NA	NA
2513	Crape myrtle (including hybrids)	Lagerstroemia indica	Austin	Texas	-97.73884779	30.27118474	1000 San Jacinto Blvd	NA	10.16	fair	22.96588	introduced	more than 18.29 m	0 to 15.24 cm	Austin	NA	NA	NA	NA	NA	NA	NA	NA	NA	NA	NA	NA
2514	Crape myrtle (including hybrids)	Lagerstroemia indica	Austin	Texas	-97.73882063	30.27117688	300 E 10th St	NA	10.16	fair	22.96588	introduced	more than 18.29 m	0 to 15.24 cm	Austin	NA	NA	NA	NA	NA	NA	NA	NA	NA	NA	NA	NA
2515	Chinese elm	Ulmus parvifolia	Austin	Texas	-97.73879142	30.27116715	300 E 10th St	NA	5.08	fair	26.24672	introduced	more than 18.29 m	0 to 15.24 cm	Austin	NA	NA	NA	NA	NA	NA	NA	NA	NA	NA	NA	NA
2516	Chinese elm	Ulmus parvifolia	Austin	Texas	-97.73877469	30.27116316	300 E 10th St	NA	5.08	fair	26.24672	introduced	more than 18.29 m	0 to 15.24 cm	Austin	NA	NA	NA	NA	NA	NA	NA	NA	NA	NA	NA	NA
2517	Chinese elm	Ulmus parvifolia	Austin	Texas	-97.73874328	30.27115704	300 E 10th St	NA	5.08	fair	26.24672	introduced	more than 18.29 m	0 to 15.24 cm	Austin	NA	NA	NA	NA	NA	NA	NA	NA	NA	NA	NA	NA
2518	Chinese elm	Ulmus parvifolia	Austin	Texas	-97.73872248	30.27114748	300 E 10th St	NA	5.08	fair	26.24672	introduced	more than 18.29 m	0 to 15.24 cm	Austin	NA	NA	NA	NA	NA	NA	NA	NA	NA	NA	NA	NA
2519	Chinese elm	Ulmus parvifolia	Austin	Texas	-97.73869112	30.27113954	300 E 10th St	NA	5.08	fair	26.24672	introduced	more than 18.29 m	0 to 15.24 cm	Austin	NA	NA	NA	NA	NA	NA	NA	NA	NA	NA	NA	NA
2520	Crape myrtle (including hybrids)	Lagerstroemia indica	Austin	Texas	-97.73866186	30.27113164	300 E 10th St	NA	10.16	fair	22.96588	introduced	more than 18.29 m	0 to 15.24 cm	Austin	NA	NA	NA	NA	NA	NA	NA	NA	NA	NA	NA	NA
2521	Crape myrtle (including hybrids)	Lagerstroemia indica	Austin	Texas	-97.73863055	30.27112187	300 E 10th St	NA	10.16	fair	22.96588	introduced	more than 18.29 m	0 to 15.24 cm	Austin	NA	NA	NA	NA	NA	NA	NA	NA	NA	NA	NA	NA
2522	Crape myrtle (including hybrids)	Lagerstroemia indica	Austin	Texas	-97.73885747	30.27121599	1000 San Jacinto Blvd	NA	10.16	fair	22.96588	introduced	more than 18.29 m	0 to 15.24 cm	Austin	NA	NA	NA	NA	NA	NA	NA	NA	NA	NA	NA	NA
2523	Crape myrtle (including hybrids)	Lagerstroemia indica	Austin	Texas	-97.73884392	30.27125044	1000 San Jacinto Blvd	NA	10.16	fair	22.96588	introduced	more than 18.29 m	0 to 15.24 cm	Austin	NA	NA	NA	NA	NA	NA	NA	NA	NA	NA	NA	NA
2524	Cedar elm	Ulmus crassifolia	Austin	Texas	-97.73883066	30.27127392	1000 San Jacinto Blvd	NA	10.16	fair	22.96588	naturally_occurring	more than 18.29 m	0 to 15.24 cm	Austin	NA	NA	NA	NA	NA	NA	NA	NA	NA	NA	NA	NA
2525	Cedar elm	Ulmus crassifolia	Austin	Texas	-97.73882145	30.27130297	1000 San Jacinto Blvd	NA	10.16	fair	22.96588	naturally_occurring	more than 18.29 m	0 to 15.24 cm	Austin	NA	NA	NA	NA	NA	NA	NA	NA	NA	NA	NA	NA
2526	Cedar elm	Ulmus crassifolia	Austin	Texas	-97.73881	30.27133746	1000 San Jacinto Blvd	NA	10.16	fair	22.96588	naturally_occurring	more than 18.29 m	0 to 15.24 cm	Austin	NA	NA	NA	NA	NA	NA	NA	NA	NA	NA	NA	NA
2527	Cedar elm	Ulmus crassifolia	Austin	Texas	-97.7387964	30.27137372	1000 San Jacinto Blvd	NA	10.16	fair	22.96588	naturally_occurring	more than 18.29 m	0 to 15.24 cm	Austin	NA	NA	NA	NA	NA	NA	NA	NA	NA	NA	NA	NA
2528	Cedar elm	Ulmus crassifolia	Austin	Texas	-97.73878504	30.27140456	1000 San Jacinto Blvd	NA	10.16	fair	22.96588	naturally_occurring	more than 18.29 m	0 to 15.24 cm	Austin	NA	NA	NA	NA	NA	NA	NA	NA	NA	NA	NA	NA
2529	Crape myrtle (including hybrids)	Lagerstroemia indica	Austin	Texas	-97.73877814	30.27142634	1000 San Jacinto Blvd	NA	10.16	fair	22.96588	introduced	more than 18.29 m	0 to 15.24 cm	Austin	NA	NA	NA	NA	NA	NA	NA	NA	NA	NA	NA	NA
2530	Crape myrtle (including hybrids)	Lagerstroemia indica	Austin	Texas	-97.73877114	30.27145178	1000 San Jacinto Blvd	NA	10.16	fair	22.96588	introduced	more than 18.29 m	0 to 15.24 cm	Austin	NA	NA	NA	NA	NA	NA	NA	NA	NA	NA	NA	NA
2585	Southern live oak	Quercus virginiana	Austin	Texas	-97.73907838	30.2556255	44 East Ave	NA	66.04	good	114.8294	naturally_occurring	more than 18.29 m	60.96 to 76.2 cm	Austin	NA	NA	NA	NA	NA	NA	NA	NA	NA	NA	NA	NA
2592	Pecan	Carya illinoinensis	Austin	Texas	-97.73870154	30.25612931	40 East Ave	NA	83.82	good	180.4462	naturally_occurring	more than 18.29 m	more than 76.2 cm	Austin	NA	NA	NA	NA	NA	NA	NA	NA	NA	NA	NA	NA
2759	Escarpment live oak	Quercus fusiformis	Austin	Texas	-97.74759699	30.26413572	301 W Cesar Chavez St	Margaret hoffman oak park	73.66	fair	91.86352	naturally_occurring	more than 18.29 m	60.96 to 76.2 cm	Austin	NA	NA	NA	NA	NA	NA	NA	NA	NA	NA	NA	NA
2760	Escarpment live oak	Quercus fusiformis	Austin	Texas	-97.74765902	30.26411563	301 W Cesar Chavez St	Margaret hoffman oak park	121.92	fair	104.98688	naturally_occurring	more than 18.29 m	more than 76.2 cm	Austin	NA	NA	NA	NA	NA	NA	NA	NA	NA	NA	NA	NA
2761	Escarpment live oak	Quercus fusiformis	Austin	Texas	-97.74754586	30.26411883	301 W Cesar Chavez St	Margaret hoffman oak park	68.58	fair	98.4252	naturally_occurring	more than 18.29 m	60.96 to 76.2 cm	Austin	NA	NA	NA	NA	NA	NA	NA	NA	NA	NA	NA	NA
2763	Escarpment live oak	Quercus fusiformis	Austin	Texas	-97.74745377	30.26399234	301 W Cesar Chavez St	Margaret hoffman oak park	55.88	fair	82.021	naturally_occurring	more than 18.29 m	45.72 to 60.96 cm	Austin	NA	NA	NA	NA	NA	NA	NA	NA	NA	NA	NA	NA
2802	Southern live oak	Quercus virginiana	Austin	Texas	-97.73184437	30.27505396	1500 N Ih 35 Svrd Sb	NA	55.88	fair	88.58268	naturally_occurring	more than 18.29 m	45.72 to 60.96 cm	Austin	NA	NA	NA	NA	NA	NA	NA	NA	NA	NA	NA	NA
2803	Southern live oak	Quercus virginiana	Austin	Texas	-97.73180738	30.27513384	1500 N Ih 35 Svrd Sb	NA	43.18	fair	88.58268	naturally_occurring	more than 18.29 m	30.48 to 45.72 cm	Austin	NA	NA	NA	NA	NA	NA	NA	NA	NA	NA	NA	NA
2804	Southern live oak	Quercus virginiana	Austin	Texas	-97.73178173	30.27522403	1500 N Ih 35 Svrd Sb	NA	48.26	fair	88.58268	naturally_occurring	more than 18.29 m	45.72 to 60.96 cm	Austin	NA	NA	NA	NA	NA	NA	NA	NA	NA	NA	NA	NA
2805	Southern live oak	Quercus virginiana	Austin	Texas	-97.73173272	30.27531878	1500 N Ih 35 Svrd Sb	NA	48.26	fair	88.58268	naturally_occurring	more than 18.29 m	45.72 to 60.96 cm	Austin	NA	NA	NA	NA	NA	NA	NA	NA	NA	NA	NA	NA
2823	Escarpment live oak	Quercus fusiformis	Austin	Texas	-97.73664748	30.27626034	300 E 15th St	NA	58.42	fair	78.74016	naturally_occurring	more than 18.29 m	45.72 to 60.96 cm	Austin	NA	NA	NA	NA	NA	NA	NA	NA	NA	NA	NA	NA
2824	American sycamore	Platanus occidentalis	Austin	Texas	-97.73581879	30.27601821	400 E 15th St	NA	50.8	fair	104.98688	naturally_occurring	more than 18.29 m	45.72 to 60.96 cm	Austin	NA	NA	NA	NA	NA	NA	NA	NA	NA	NA	NA	NA
2825	Southern live oak	Quercus virginiana	Austin	Texas	-97.73413817	30.27555972	500 E 15th St	NA	33.02	fair	78.74016	naturally_occurring	more than 18.29 m	30.48 to 45.72 cm	Austin	NA	NA	NA	NA	NA	NA	NA	NA	NA	NA	NA	NA
2826	Southern live oak	Quercus virginiana	Austin	Texas	-97.73405237	30.27554194	500 E 15th St	NA	27.94	fair	82.021	naturally_occurring	more than 18.29 m	15.24 to 30.48 cm	Austin	NA	NA	NA	NA	NA	NA	NA	NA	NA	NA	NA	NA
2827	Southern live oak	Quercus virginiana	Austin	Texas	-97.73394824	30.27551843	500 E 15th St	NA	27.94	fair	82.021	naturally_occurring	more than 18.29 m	15.24 to 30.48 cm	Austin	NA	NA	NA	NA	NA	NA	NA	NA	NA	NA	NA	NA
2828	Southern live oak	Quercus virginiana	Austin	Texas	-97.73386273	30.27548995	500 E 15th St	NA	27.94	fair	82.021	naturally_occurring	more than 18.29 m	15.24 to 30.48 cm	Austin	NA	NA	NA	NA	NA	NA	NA	NA	NA	NA	NA	NA
2829	Southern live oak	Quercus virginiana	Austin	Texas	-97.73377736	30.27545612	600 E 15th St	NA	35.56	fair	82.021	naturally_occurring	more than 18.29 m	30.48 to 45.72 cm	Austin	NA	NA	NA	NA	NA	NA	NA	NA	NA	NA	NA	NA
2830	Southern live oak	Quercus virginiana	Austin	Texas	-97.73367968	30.27542205	600 E 15th St	NA	30.48	fair	82.021	naturally_occurring	more than 18.29 m	15.24 to 30.48 cm	Austin	NA	NA	NA	NA	NA	NA	NA	NA	NA	NA	NA	NA
2831	Southern live oak	Quercus virginiana	Austin	Texas	-97.73350822	30.27538113	600 E 15th St	NA	43.18	poor	75.45932	naturally_occurring	more than 18.29 m	30.48 to 45.72 cm	Austin	NA	NA	NA	NA	NA	NA	NA	NA	NA	NA	NA	NA
2832	Southern live oak	Quercus virginiana	Austin	Texas	-97.7334101	30.27536309	600 E 15th St	NA	27.94	fair	82.021	naturally_occurring	more than 18.29 m	15.24 to 30.48 cm	Austin	NA	NA	NA	NA	NA	NA	NA	NA	NA	NA	NA	NA
2833	Southern live oak	Quercus virginiana	Austin	Texas	-97.73333061	30.27534008	600 E 15th St	NA	50.8	fair	82.021	naturally_occurring	more than 18.29 m	45.72 to 60.96 cm	Austin	NA	NA	NA	NA	NA	NA	NA	NA	NA	NA	NA	NA
2834	Southern live oak	Quercus virginiana	Austin	Texas	-97.73323263	30.2753167	600 E 15th St	NA	27.94	fair	82.021	naturally_occurring	more than 18.29 m	15.24 to 30.48 cm	Austin	NA	NA	NA	NA	NA	NA	NA	NA	NA	NA	NA	NA
2835	Southern live oak	Quercus virginiana	Austin	Texas	-97.73315357	30.27527765	600 E 15th St	NA	38.1	fair	82.021	naturally_occurring	more than 18.29 m	30.48 to 45.72 cm	Austin	NA	NA	NA	NA	NA	NA	NA	NA	NA	NA	NA	NA
2836	Southern live oak	Quercus virginiana	Austin	Texas	-97.73306176	30.27525439	600 E 15th St	NA	58.42	fair	88.58268	naturally_occurring	more than 18.29 m	45.72 to 60.96 cm	Austin	NA	NA	NA	NA	NA	NA	NA	NA	NA	NA	NA	NA
2837	Southern live oak	Quercus virginiana	Austin	Texas	-97.73295132	30.2752361	600 E 15th St	NA	35.56	fair	88.58268	naturally_occurring	more than 18.29 m	30.48 to 45.72 cm	Austin	NA	NA	NA	NA	NA	NA	NA	NA	NA	NA	NA	NA
2838	Southern live oak	Quercus virginiana	Austin	Texas	-97.73285306	30.27522341	600 E 15th St	NA	45.72	fair	88.58268	naturally_occurring	more than 18.29 m	30.48 to 45.72 cm	Austin	NA	NA	NA	NA	NA	NA	NA	NA	NA	NA	NA	NA
2839	Southern live oak	Quercus virginiana	Austin	Texas	-97.73277371	30.27519506	600 E 15th St	NA	45.72	fair	88.58268	naturally_occurring	more than 18.29 m	30.48 to 45.72 cm	Austin	NA	NA	NA	NA	NA	NA	NA	NA	NA	NA	NA	NA
2840	Southern live oak	Quercus virginiana	Austin	Texas	-97.73257805	30.2751376	600 E 15th St	NA	35.56	fair	88.58268	naturally_occurring	more than 18.29 m	30.48 to 45.72 cm	Austin	NA	NA	NA	NA	NA	NA	NA	NA	NA	NA	NA	NA
2841	Southern live oak	Quercus virginiana	Austin	Texas	-97.73249884	30.27510389	600 E 15th St	NA	43.18	fair	88.58268	naturally_occurring	more than 18.29 m	30.48 to 45.72 cm	Austin	NA	NA	NA	NA	NA	NA	NA	NA	NA	NA	NA	NA
2842	Southern live oak	Quercus virginiana	Austin	Texas	-97.73240703	30.27508064	600 E 15th St	NA	30.48	fair	88.58268	naturally_occurring	more than 18.29 m	15.24 to 30.48 cm	Austin	NA	NA	NA	NA	NA	NA	NA	NA	NA	NA	NA	NA
2843	Southern live oak	Quercus virginiana	Austin	Texas	-97.73224216	30.2750238	600 E 15th St	NA	50.8	fair	88.58268	naturally_occurring	more than 18.29 m	45.72 to 60.96 cm	Austin	NA	NA	NA	NA	NA	NA	NA	NA	NA	NA	NA	NA
2844	Southern live oak	Quercus virginiana	Austin	Texas	-97.73214448	30.27498972	600 E 15th St	NA	63.5	fair	88.58268	naturally_occurring	more than 18.29 m	60.96 to 76.2 cm	Austin	NA	NA	NA	NA	NA	NA	NA	NA	NA	NA	NA	NA
2845	medium vacant planting site	NA	Austin	Texas	-97.73735836	30.27291843	300 E 12th St	NA	0	fair	0	no_info	NA	NA	Austin	NA	NA	NA	NA	NA	NA	NA	NA	NA	NA	NA	NA
2846	Southern live oak	Quercus virginiana	Austin	Texas	-97.73769453	30.27302152	300 E 12th St	NA	33.02	fair	88.58268	naturally_occurring	more than 18.29 m	30.48 to 45.72 cm	Austin	NA	NA	NA	NA	NA	NA	NA	NA	NA	NA	NA	NA
2847	Southern live oak	Quercus virginiana	Austin	Texas	-97.73781642	30.27307213	300 E 12th St	NA	27.94	fair	88.58268	naturally_occurring	more than 18.29 m	15.24 to 30.48 cm	Austin	NA	NA	NA	NA	NA	NA	NA	NA	NA	NA	NA	NA
2855	Chinese pistache	Pistacia chinensis	Austin	Texas	-97.73677142	30.27280223	400 E 12th St	NA	20.32	fair	88.58268	introduced	more than 18.29 m	15.24 to 30.48 cm	Austin	NA	NA	NA	NA	NA	NA	NA	NA	NA	NA	NA	NA
2856	Southern live oak	Quercus virginiana	Austin	Texas	-97.73673261	30.27275598	400 E 12th St	NA	25.4	fair	88.58268	naturally_occurring	more than 18.29 m	15.24 to 30.48 cm	Austin	NA	NA	NA	NA	NA	NA	NA	NA	NA	NA	NA	NA
2857	Chinese pistache	Pistacia chinensis	Austin	Texas	-97.73666536	30.2727359	400 E 12th St	NA	17.78	fair	88.58268	introduced	more than 18.29 m	15.24 to 30.48 cm	Austin	NA	NA	NA	NA	NA	NA	NA	NA	NA	NA	NA	NA
2858	Chinese pistache	Pistacia chinensis	Austin	Texas	-97.73659403	30.27275317	400 E 12th St	NA	20.32	fair	88.58268	introduced	more than 18.29 m	15.24 to 30.48 cm	Austin	NA	NA	NA	NA	NA	NA	NA	NA	NA	NA	NA	NA
2859	Escarpment live oak	Quercus fusiformis	Austin	Texas	-97.73590952	30.27254139	500 E 12th St	NA	40.64	fair	104.98688	naturally_occurring	more than 18.29 m	30.48 to 45.72 cm	Austin	NA	NA	NA	NA	NA	NA	NA	NA	NA	NA	NA	NA
2860	Chinaberry	Melia azedarach	Austin	Texas	-97.73570999	30.27251327	500 E 12th St	NA	60.96	poor	108.26772	introduced	more than 18.29 m	45.72 to 60.96 cm	Austin	NA	NA	NA	NA	NA	NA	NA	NA	NA	NA	NA	NA
2861	Pecan	Carya illinoinensis	Austin	Texas	-97.73544423	30.27242765	500 E 12th St	NA	63.5	fair	137.79528	naturally_occurring	more than 18.29 m	60.96 to 76.2 cm	Austin	NA	NA	NA	NA	NA	NA	NA	NA	NA	NA	NA	NA
2869	Escarpment live oak	Quercus fusiformis	Austin	Texas	-97.73574247	30.27222241	509 E 12 St	Waller creek greenbelt	48.26	poor	88.58268	naturally_occurring	more than 18.29 m	45.72 to 60.96 cm	Austin	NA	NA	NA	NA	NA	NA	NA	NA	NA	NA	NA	NA
2870	Pecan	Carya illinoinensis	Austin	Texas	-97.73543288	30.27204764	509 E 12 St	Waller creek greenbelt	68.58	fair	137.79528	naturally_occurring	more than 18.29 m	60.96 to 76.2 cm	Austin	NA	NA	NA	NA	NA	NA	NA	NA	NA	NA	NA	NA
2871	Pecan	Carya illinoinensis	Austin	Texas	-97.73528629	30.27199921	509 E 12 St	Waller creek greenbelt	71.12	fair	137.79528	naturally_occurring	more than 18.29 m	60.96 to 76.2 cm	Austin	NA	NA	NA	NA	NA	NA	NA	NA	NA	NA	NA	NA
2873	Shumard oak	Quercus shumardii	Austin	Texas	-97.73510413	30.27166923	1101 Red River St	Symphony square	58.42	good	104.98688	naturally_occurring	more than 18.29 m	45.72 to 60.96 cm	Austin	NA	NA	NA	NA	NA	NA	NA	NA	NA	NA	NA	NA
2874	Crape myrtle (including hybrids)	Lagerstroemia indica	Austin	Texas	-97.73506271	30.2718342	1100 Red River St	NA	43.18	fair	104.98688	introduced	more than 18.29 m	30.48 to 45.72 cm	Austin	NA	NA	NA	NA	NA	NA	NA	NA	NA	NA	NA	NA
2875	Crape myrtle (including hybrids)	Lagerstroemia indica	Austin	Texas	-97.73504602	30.27188201	1100 Red River St	NA	40.64	fair	82.021	introduced	more than 18.29 m	30.48 to 45.72 cm	Austin	NA	NA	NA	NA	NA	NA	NA	NA	NA	NA	NA	NA
2876	Crape myrtle (including hybrids)	Lagerstroemia indica	Austin	Texas	-97.73502281	30.27194305	1100 Red River St	NA	25.4	fair	59.05512	introduced	more than 18.29 m	15.24 to 30.48 cm	Austin	NA	NA	NA	NA	NA	NA	NA	NA	NA	NA	NA	NA
2877	Southern live oak	Quercus virginiana	Austin	Texas	-97.73552419	30.27151728	509 E 12 St	Waller creek greenbelt	60.96	fair	111.54856	naturally_occurring	more than 18.29 m	45.72 to 60.96 cm	Austin	NA	NA	NA	NA	NA	NA	NA	NA	NA	NA	NA	NA
2879	Southern live oak	Quercus virginiana	Austin	Texas	-97.73486128	30.27164826	1117 Red River St	NA	58.42	good	111.54856	naturally_occurring	more than 18.29 m	45.72 to 60.96 cm	Austin	NA	NA	NA	NA	NA	NA	NA	NA	NA	NA	NA	NA
2882	Southern live oak	Quercus virginiana	Austin	Texas	-97.7344503	30.27200002	600 E 12th St	NA	38.1	good	91.86352	naturally_occurring	more than 18.29 m	30.48 to 45.72 cm	Austin	NA	NA	NA	NA	NA	NA	NA	NA	NA	NA	NA	NA
2883	Southern live oak	Quercus virginiana	Austin	Texas	-97.73437365	30.2719763	600 E 12th St	NA	33.02	good	91.86352	naturally_occurring	more than 18.29 m	30.48 to 45.72 cm	Austin	NA	NA	NA	NA	NA	NA	NA	NA	NA	NA	NA	NA
2884	Southern live oak	Quercus virginiana	Austin	Texas	-97.73427707	30.27194542	600 E 12th St	NA	43.18	good	91.86352	naturally_occurring	more than 18.29 m	30.48 to 45.72 cm	Austin	NA	NA	NA	NA	NA	NA	NA	NA	NA	NA	NA	NA
2885	Southern live oak	Quercus virginiana	Austin	Texas	-97.73418038	30.27192097	600 E 12th St	NA	35.56	good	91.86352	naturally_occurring	more than 18.29 m	30.48 to 45.72 cm	Austin	NA	NA	NA	NA	NA	NA	NA	NA	NA	NA	NA	NA
2890	medium vacant planting site	NA	Austin	Texas	-97.73805021	30.27314373	300 E 12th St	NA	0	NA	0	no_info	NA	NA	Austin	NA	NA	NA	NA	NA	NA	NA	NA	NA	NA	NA	NA
2891	medium vacant planting site	NA	Austin	Texas	-97.73793713	30.27310934	300 E 12th St	NA	0	NA	0	no_info	NA	NA	Austin	NA	NA	NA	NA	NA	NA	NA	NA	NA	NA	NA	NA
2892	medium vacant planting site	NA	Austin	Texas	-97.73755799	30.27300003	300 E 12th St	NA	0	NA	0	no_info	NA	NA	Austin	NA	NA	NA	NA	NA	NA	NA	NA	NA	NA	NA	NA
2893	medium vacant planting site	NA	Austin	Texas	-97.73745393	30.27297386	300 E 12th St	NA	0	NA	0	no_info	NA	NA	Austin	NA	NA	NA	NA	NA	NA	NA	NA	NA	NA	NA	NA
2894	medium vacant planting site	NA	Austin	Texas	-97.73693055	30.2728429	400 E 12th St	NA	0	NA	0	no_info	NA	NA	Austin	NA	NA	NA	NA	NA	NA	NA	NA	NA	NA	NA	NA
2895	medium vacant planting site	NA	Austin	Texas	-97.73652134	30.27270623	400 E 12th St	NA	0	NA	0	no_info	NA	NA	Austin	NA	NA	NA	NA	NA	NA	NA	NA	NA	NA	NA	NA
2896	medium vacant planting site	NA	Austin	Texas	-97.73641098	30.27268528	400 E 12th St	NA	0	NA	0	no_info	NA	NA	Austin	NA	NA	NA	NA	NA	NA	NA	NA	NA	NA	NA	NA
2897	medium vacant planting site	NA	Austin	Texas	-97.73628837	30.27266139	400 E 12th St	NA	0	NA	0	no_info	NA	NA	Austin	NA	NA	NA	NA	NA	NA	NA	NA	NA	NA	NA	NA
2899	Escarpment live oak	Quercus fusiformis	Austin	Texas	-97.73571679	30.271917	509 E 12 St	Waller creek greenbelt	83.82	good	118.11024	naturally_occurring	more than 18.29 m	more than 76.2 cm	Austin	NA	NA	NA	NA	NA	NA	NA	NA	NA	NA	NA	NA
2900	medium vacant planting site	NA	Austin	Texas	-97.73534361	30.27238817	500 E 12th St	NA	0	NA	0	no_info	NA	NA	Austin	NA	NA	NA	NA	NA	NA	NA	NA	NA	NA	NA	NA
2901	medium vacant planting site	NA	Austin	Texas	-97.73522107	30.27236161	500 E 12th St	NA	0	NA	0	no_info	NA	NA	Austin	NA	NA	NA	NA	NA	NA	NA	NA	NA	NA	NA	NA
2903	Southern live oak	Quercus virginiana	Austin	Texas	-97.73391809	30.27177966	1100 Sabine St	NA	7.62	fair	22.96588	naturally_occurring	more than 18.29 m	0 to 15.24 cm	Austin	NA	NA	NA	NA	NA	NA	NA	NA	NA	NA	NA	NA
2904	medium vacant planting site	NA	Austin	Texas	-97.7339538	30.27169907	1100 Sabine St	NA	0	NA	0	no_info	NA	NA	Austin	NA	NA	NA	NA	NA	NA	NA	NA	NA	NA	NA	NA
2905	medium vacant planting site	NA	Austin	Texas	-97.73405081	30.27142321	1100 Sabine St	NA	0	NA	0	no_info	NA	NA	Austin	NA	NA	NA	NA	NA	NA	NA	NA	NA	NA	NA	NA
2906	Southern live oak	Quercus virginiana	Austin	Texas	-97.73400078	30.27156803	1100 Sabine St	NA	7.62	fair	22.96588	naturally_occurring	more than 18.29 m	0 to 15.24 cm	Austin	NA	NA	NA	NA	NA	NA	NA	NA	NA	NA	NA	NA
2907	small vacant planting site	NA	Austin	Texas	-97.73406731	30.27184926	1100 Sabine St	NA	0	NA	0	no_info	NA	NA	Austin	NA	NA	NA	NA	NA	NA	NA	NA	NA	NA	NA	NA
2908	small vacant planting site	NA	Austin	Texas	-97.73414365	30.27166449	1100 Sabine St	NA	0	NA	0	no_info	NA	NA	Austin	NA	NA	NA	NA	NA	NA	NA	NA	NA	NA	NA	NA
2909	small vacant planting site	NA	Austin	Texas	-97.73418307	30.27156841	1100 Sabine St	NA	0	NA	0	no_info	NA	NA	Austin	NA	NA	NA	NA	NA	NA	NA	NA	NA	NA	NA	NA
2910	small vacant planting site	NA	Austin	Texas	-97.73421971	30.2714691	1100 Sabine St	NA	0	NA	0	no_info	NA	NA	Austin	NA	NA	NA	NA	NA	NA	NA	NA	NA	NA	NA	NA
2915	Escarpment live oak	Quercus fusiformis	Austin	Texas	-97.73496158	30.27144168	1101 Red River St	Symphony square	50.8	good	114.8294	naturally_occurring	more than 18.29 m	45.72 to 60.96 cm	Austin	NA	NA	NA	NA	NA	NA	NA	NA	NA	NA	NA	NA
2916	Escarpment live oak	Quercus fusiformis	Austin	Texas	-97.73449472	30.27232075	600 E 12th St	NA	68.58	fair	114.8294	naturally_occurring	more than 18.29 m	60.96 to 76.2 cm	Austin	NA	NA	NA	NA	NA	NA	NA	NA	NA	NA	NA	NA
2917	Escarpment live oak	Quercus fusiformis	Austin	Texas	-97.73440119	30.27229485	600 E 12th St	NA	68.58	poor	114.8294	naturally_occurring	more than 18.29 m	60.96 to 76.2 cm	Austin	NA	NA	NA	NA	NA	NA	NA	NA	NA	NA	NA	NA
2918	Southern live oak	Quercus virginiana	Austin	Texas	-97.7339681	30.27223457	1200 Sabine St	NA	45.72	fair	85.30184	naturally_occurring	more than 18.29 m	30.48 to 45.72 cm	Austin	NA	NA	NA	NA	NA	NA	NA	NA	NA	NA	NA	NA
2919	Southern live oak	Quercus virginiana	Austin	Texas	-97.73394812	30.27229033	1200 Sabine St	NA	27.94	fair	59.05512	naturally_occurring	more than 18.29 m	15.24 to 30.48 cm	Austin	NA	NA	NA	NA	NA	NA	NA	NA	NA	NA	NA	NA
2920	Southern live oak	Quercus virginiana	Austin	Texas	-97.7338633	30.27246512	1200 Sabine St	NA	35.56	fair	59.05512	naturally_occurring	more than 18.29 m	30.48 to 45.72 cm	Austin	NA	NA	NA	NA	NA	NA	NA	NA	NA	NA	NA	NA
2921	Southern live oak	Quercus virginiana	Austin	Texas	-97.73384016	30.27252349	1200 Sabine St	NA	38.1	fair	59.05512	naturally_occurring	more than 18.29 m	30.48 to 45.72 cm	Austin	NA	NA	NA	NA	NA	NA	NA	NA	NA	NA	NA	NA
3222	Crape myrtle (including hybrids)	Lagerstroemia indica	Austin	Texas	-97.74276347	30.27331511	1100 Colorado St	NA	25.4	fair	49.2126	introduced	more than 18.29 m	15.24 to 30.48 cm	Austin	NA	NA	NA	NA	NA	NA	NA	NA	NA	NA	NA	NA
3223	Texas mountain laurel	Sophora secundiflora	Austin	Texas	-97.74274413	30.2733732	1100 Colorado St	NA	20.32	fair	6.56168	no_info	4.57 to 9.14 m	15.24 to 30.48 cm	Austin	NA	NA	NA	NA	NA	NA	NA	NA	NA	NA	NA	NA
3224	Crape myrtle (including hybrids)	Lagerstroemia indica	Austin	Texas	-97.74275124	30.27339095	1100 Colorado St	NA	22.86	fair	49.2126	introduced	more than 18.29 m	15.24 to 30.48 cm	Austin	NA	NA	NA	NA	NA	NA	NA	NA	NA	NA	NA	NA
3225	Crape myrtle (including hybrids)	Lagerstroemia indica	Austin	Texas	-97.74275676	30.27340693	1100 Colorado St	NA	30.48	fair	49.2126	introduced	more than 18.29 m	15.24 to 30.48 cm	Austin	NA	NA	NA	NA	NA	NA	NA	NA	NA	NA	NA	NA
3226	Shumard oak	Quercus shumardii	Austin	Texas	-97.74275477	30.2735957	1100 Colorado St	NA	17.78	fair	49.2126	naturally_occurring	more than 18.29 m	15.24 to 30.48 cm	Austin	NA	NA	NA	NA	NA	NA	NA	NA	NA	NA	NA	NA
3227	Chinese elm	Ulmus parvifolia	Austin	Texas	-97.74270935	30.27373999	1100 Colorado St	NA	38.1	fair	49.2126	introduced	more than 18.29 m	30.48 to 45.72 cm	Austin	NA	NA	NA	NA	NA	NA	NA	NA	NA	NA	NA	NA
3228	Crape myrtle (including hybrids)	Lagerstroemia indica	Austin	Texas	-97.74269694	30.27377304	1100 Colorado St	NA	15.24	fair	49.2126	introduced	more than 18.29 m	0 to 15.24 cm	Austin	NA	NA	NA	NA	NA	NA	NA	NA	NA	NA	NA	NA
3229	Escarpment live oak	Quercus fusiformis	Austin	Texas	-97.74267147	30.27394562	1100 Colorado St	NA	45.72	good	85.30184	naturally_occurring	more than 18.29 m	30.48 to 45.72 cm	Austin	NA	NA	NA	NA	NA	NA	NA	NA	NA	NA	NA	NA
3230	Escarpment live oak	Quercus fusiformis	Austin	Texas	-97.74262298	30.27405622	1100 Colorado St	NA	40.64	good	85.30184	naturally_occurring	more than 18.29 m	30.48 to 45.72 cm	Austin	NA	NA	NA	NA	NA	NA	NA	NA	NA	NA	NA	NA
3235	Crape myrtle (including hybrids)	Lagerstroemia indica	Austin	Texas	-97.74255679	30.27419167	1100 Colorado St	NA	22.86	fair	19.68504	introduced	more than 18.29 m	15.24 to 30.48 cm	Austin	NA	NA	NA	NA	NA	NA	NA	NA	NA	NA	NA	NA
3236	Cedar elm	Ulmus crassifolia	Austin	Texas	-97.74260289	30.27430181	200 W 12th St	NA	38.1	fair	91.86352	naturally_occurring	more than 18.29 m	30.48 to 45.72 cm	Austin	NA	NA	NA	NA	NA	NA	NA	NA	NA	NA	NA	NA
3237	Cedar elm	Ulmus crassifolia	Austin	Texas	-97.74267289	30.2743244	200 W 12th St	NA	30.48	fair	91.86352	naturally_occurring	more than 18.29 m	15.24 to 30.48 cm	Austin	NA	NA	NA	NA	NA	NA	NA	NA	NA	NA	NA	NA
3238	Cedar elm	Ulmus crassifolia	Austin	Texas	-97.74274618	30.27434009	200 W 12th St	NA	27.94	fair	91.86352	naturally_occurring	more than 18.29 m	15.24 to 30.48 cm	Austin	NA	NA	NA	NA	NA	NA	NA	NA	NA	NA	NA	NA
3239	Cedar elm	Ulmus crassifolia	Austin	Texas	-97.74279879	30.27435761	200 W 12th St	NA	38.1	fair	91.86352	naturally_occurring	more than 18.29 m	30.48 to 45.72 cm	Austin	NA	NA	NA	NA	NA	NA	NA	NA	NA	NA	NA	NA
3240	Cedar elm	Ulmus crassifolia	Austin	Texas	-97.74286277	30.27437536	200 W 12th St	NA	30.48	fair	91.86352	naturally_occurring	more than 18.29 m	15.24 to 30.48 cm	Austin	NA	NA	NA	NA	NA	NA	NA	NA	NA	NA	NA	NA
3241	Cedar elm	Ulmus crassifolia	Austin	Texas	-97.74293252	30.27439241	200 W 12th St	NA	33.02	fair	91.86352	naturally_occurring	more than 18.29 m	30.48 to 45.72 cm	Austin	NA	NA	NA	NA	NA	NA	NA	NA	NA	NA	NA	NA
3242	small vacant planting site	NA	Austin	Texas	-97.74255583	30.27440469	200 W 12th St	NA	0	NA	0	no_info	NA	NA	Austin	NA	NA	NA	NA	NA	NA	NA	NA	NA	NA	NA	NA
3243	small vacant planting site	NA	Austin	Texas	-97.74261432	30.27442215	200 W 12th St	NA	0	NA	0	no_info	NA	NA	Austin	NA	NA	NA	NA	NA	NA	NA	NA	NA	NA	NA	NA
3244	small vacant planting site	NA	Austin	Texas	-97.74278356	30.27447923	200 W 12th St	NA	0	NA	0	no_info	NA	NA	Austin	NA	NA	NA	NA	NA	NA	NA	NA	NA	NA	NA	NA
3245	small vacant planting site	NA	Austin	Texas	-97.74287345	30.27450006	200 W 12th St	NA	0	NA	0	no_info	NA	NA	Austin	NA	NA	NA	NA	NA	NA	NA	NA	NA	NA	NA	NA
3255	Southern live oak	Quercus virginiana	Austin	Texas	-97.7422587	30.2749906	1200 Colorado St	NA	40.64	good	85.30184	naturally_occurring	more than 18.29 m	30.48 to 45.72 cm	Austin	NA	NA	NA	NA	NA	NA	NA	NA	NA	NA	NA	NA
3256	Southern live oak	Quercus virginiana	Austin	Texas	-97.74220614	30.27510832	1200 Colorado St	NA	38.1	fair	85.30184	naturally_occurring	more than 18.29 m	30.48 to 45.72 cm	Austin	NA	NA	NA	NA	NA	NA	NA	NA	NA	NA	NA	NA
3257	Southern live oak	Quercus virginiana	Austin	Texas	-97.74215792	30.2752136	1200 Colorado St	NA	25.4	fair	85.30184	naturally_occurring	more than 18.29 m	15.24 to 30.48 cm	Austin	NA	NA	NA	NA	NA	NA	NA	NA	NA	NA	NA	NA
3258	Southern live oak	Quercus virginiana	Austin	Texas	-97.74214925	30.27524344	1200 Colorado St	NA	35.56	fair	85.30184	naturally_occurring	more than 18.29 m	30.48 to 45.72 cm	Austin	NA	NA	NA	NA	NA	NA	NA	NA	NA	NA	NA	NA
3259	Southern live oak	Quercus virginiana	Austin	Texas	-97.74210877	30.27534414	1200 Colorado St	NA	22.86	fair	85.30184	naturally_occurring	more than 18.29 m	15.24 to 30.48 cm	Austin	NA	NA	NA	NA	NA	NA	NA	NA	NA	NA	NA	NA
3260	Southern live oak	Quercus virginiana	Austin	Texas	-97.74209184	30.27540961	1200 Colorado St	NA	27.94	fair	85.30184	naturally_occurring	more than 18.29 m	15.24 to 30.48 cm	Austin	NA	NA	NA	NA	NA	NA	NA	NA	NA	NA	NA	NA
3263	small vacant planting site	NA	Austin	Texas	-97.74327266	30.27360605	1100 Lavaca St	NA	0	NA	0	no_info	NA	NA	Austin	NA	NA	NA	NA	NA	NA	NA	NA	NA	NA	NA	NA
3264	Shumard oak	Quercus shumardii	Austin	Texas	-97.74323002	30.27374376	1100 Lavaca St	NA	40.64	good	91.86352	naturally_occurring	more than 18.29 m	30.48 to 45.72 cm	Austin	NA	NA	NA	NA	NA	NA	NA	NA	NA	NA	NA	NA
3265	Ornamental pear	Pyrus calleryana	Austin	Texas	-97.7431892	30.2738592	1100 Lavaca St	NA	25.4	good	59.05512	introduced	more than 18.29 m	15.24 to 30.48 cm	Austin	NA	NA	NA	NA	NA	NA	NA	NA	NA	NA	NA	NA
3266	Ornamental pear	Pyrus calleryana	Austin	Texas	-97.74317654	30.27390038	1100 Lavaca St	NA	35.56	good	59.05512	introduced	more than 18.29 m	30.48 to 45.72 cm	Austin	NA	NA	NA	NA	NA	NA	NA	NA	NA	NA	NA	NA
3269	Escarpment live oak	Quercus fusiformis	Austin	Texas	-97.73850253	30.25606573	40 East Ave	NA	106.68	excellent	114.8294	naturally_occurring	more than 18.29 m	more than 76.2 cm	Austin	NA	NA	NA	NA	NA	NA	NA	NA	NA	NA	NA	NA
20318	Crape myrtle (including hybrids)	Lagerstroemia indica	Austin	Texas	-97.73894994	30.27663318	100 E 15th St	NA	15.24	fair	29.52756	introduced	more than 18.29 m	0 to 15.24 cm	Austin	NA	NA	NA	NA	NA	NA	NA	NA	NA	NA	NA	NA
20319	Crape myrtle (including hybrids)	Lagerstroemia indica	Austin	Texas	-97.73889441	30.27662015	100 E 15th St	NA	15.24	fair	29.52756	introduced	more than 18.29 m	0 to 15.24 cm	Austin	NA	NA	NA	NA	NA	NA	NA	NA	NA	NA	NA	NA
20320	Crape myrtle (including hybrids)	Lagerstroemia indica	Austin	Texas	-97.73889287	30.2766303	100 E 15th St	NA	15.24	fair	29.52756	introduced	more than 18.29 m	0 to 15.24 cm	Austin	NA	NA	NA	NA	NA	NA	NA	NA	NA	NA	NA	NA
20321	Escarpment live oak	Quercus fusiformis	Austin	Texas	-97.73868139	30.27656032	100 E 15th St	NA	66.04	fair	114.8294	naturally_occurring	more than 18.29 m	60.96 to 76.2 cm	Austin	NA	NA	NA	NA	NA	NA	NA	NA	NA	NA	NA	NA
20322	Pecan	Carya illinoinensis	Austin	Texas	-97.73836235	30.27646919	100 E 15th St	NA	60.96	fair	114.8294	naturally_occurring	more than 18.29 m	45.72 to 60.96 cm	Austin	NA	NA	NA	NA	NA	NA	NA	NA	NA	NA	NA	NA
20323	Escarpment live oak	Quercus fusiformis	Austin	Texas	-97.73835921	30.27633826	1400 Brazos St	NA	86.36	fair	104.98688	naturally_occurring	more than 18.29 m	more than 76.2 cm	Austin	NA	NA	NA	NA	NA	NA	NA	NA	NA	NA	NA	NA
20324	Stump	NA	Austin	Texas	-97.73858323	30.27575778	1400 Brazos St	NA	71.12	NA	3.28084	no_info	0 to 4.57 m	60.96 to 76.2 cm	Austin	NA	NA	NA	NA	NA	NA	NA	NA	NA	NA	NA	NA
20325	American sycamore	Platanus occidentalis	Austin	Texas	-97.7397908	30.27710814	100 W 15th St	NA	48.26	fair	118.11024	naturally_occurring	more than 18.29 m	45.72 to 60.96 cm	Austin	NA	NA	NA	NA	NA	NA	NA	NA	NA	NA	NA	NA
20326	medium vacant planting site	NA	Austin	Texas	-97.73993613	30.27714573	100 W 15th St	NA	0	NA	0	no_info	NA	NA	Austin	NA	NA	NA	NA	NA	NA	NA	NA	NA	NA	NA	NA
20327	medium vacant planting site	NA	Austin	Texas	-97.74001312	30.27716845	100 W 15th St	NA	0	NA	0	no_info	NA	NA	Austin	NA	NA	NA	NA	NA	NA	NA	NA	NA	NA	NA	NA
20328	medium vacant planting site	NA	Austin	Texas	-97.74008579	30.27718724	100 W 15th St	NA	0	NA	0	no_info	NA	NA	Austin	NA	NA	NA	NA	NA	NA	NA	NA	NA	NA	NA	NA
20329	Southern live oak	Quercus virginiana	Austin	Texas	-97.74020838	30.27724553	100 W 15th St	NA	48.26	fair	114.8294	naturally_occurring	more than 18.29 m	45.72 to 60.96 cm	Austin	NA	NA	NA	NA	NA	NA	NA	NA	NA	NA	NA	NA
20330	Southern live oak	Quercus virginiana	Austin	Texas	-97.74046565	30.27732579	100 W 15th St	NA	40.64	fair	114.8294	naturally_occurring	more than 18.29 m	30.48 to 45.72 cm	Austin	NA	NA	NA	NA	NA	NA	NA	NA	NA	NA	NA	NA
20331	medium vacant planting site	NA	Austin	Texas	-97.74000957	30.27705292	100 W 15th St	NA	0	NA	0	no_info	NA	NA	Austin	NA	NA	NA	NA	NA	NA	NA	NA	NA	NA	NA	NA
20332	medium vacant planting site	NA	Austin	Texas	-97.74007791	30.27706777	100 W 15th St	NA	0	NA	0	no_info	NA	NA	Austin	NA	NA	NA	NA	NA	NA	NA	NA	NA	NA	NA	NA
20333	medium vacant planting site	NA	Austin	Texas	-97.74013733	30.27708437	100 W 15th St	NA	0	NA	0	no_info	NA	NA	Austin	NA	NA	NA	NA	NA	NA	NA	NA	NA	NA	NA	NA
20334	medium vacant planting site	NA	Austin	Texas	-97.74019453	30.27710092	100 W 15th St	NA	0	NA	0	no_info	NA	NA	Austin	NA	NA	NA	NA	NA	NA	NA	NA	NA	NA	NA	NA
20335	medium vacant planting site	NA	Austin	Texas	-97.74026498	30.27711967	100 W 15th St	NA	0	NA	0	no_info	NA	NA	Austin	NA	NA	NA	NA	NA	NA	NA	NA	NA	NA	NA	NA
20336	medium vacant planting site	NA	Austin	Texas	-97.74104625	30.27642921	1400 Colorado St	NA	0	NA	0	no_info	NA	NA	Austin	NA	NA	NA	NA	NA	NA	NA	NA	NA	NA	NA	NA
20337	medium vacant planting site	NA	Austin	Texas	-97.74103351	30.27649054	1400 Colorado St	NA	0	NA	0	no_info	NA	NA	Austin	NA	NA	NA	NA	NA	NA	NA	NA	NA	NA	NA	NA
2922	Southern live oak	Quercus virginiana	Austin	Texas	-97.73377403	30.27269064	1200 Sabine St	NA	38.1	fair	59.05512	naturally_occurring	more than 18.29 m	30.48 to 45.72 cm	Austin	NA	NA	NA	NA	NA	NA	NA	NA	NA	NA	NA	NA
2923	Bur oak	Quercus macrocarpa	Austin	Texas	-97.73378785	30.27217742	1200 Sabine St	NA	12.7	good	49.2126	naturally_occurring	more than 18.29 m	0 to 15.24 cm	Austin	NA	NA	NA	NA	NA	NA	NA	NA	NA	NA	NA	NA
2924	Bur oak	Quercus macrocarpa	Austin	Texas	-97.73375833	30.27224369	1200 Sabine St	NA	15.24	good	49.2126	naturally_occurring	more than 18.29 m	0 to 15.24 cm	Austin	NA	NA	NA	NA	NA	NA	NA	NA	NA	NA	NA	NA
2925	Bur oak	Quercus macrocarpa	Austin	Texas	-97.73373197	30.27230734	1200 Sabine St	NA	12.7	good	49.2126	naturally_occurring	more than 18.29 m	0 to 15.24 cm	Austin	NA	NA	NA	NA	NA	NA	NA	NA	NA	NA	NA	NA
2926	Bur oak	Quercus macrocarpa	Austin	Texas	-97.73371785	30.27237392	1200 Sabine St	NA	12.7	good	49.2126	naturally_occurring	more than 18.29 m	0 to 15.24 cm	Austin	NA	NA	NA	NA	NA	NA	NA	NA	NA	NA	NA	NA
2927	Escarpment live oak	Quercus fusiformis	Austin	Texas	-97.73368722	30.27294359	1200 Sabine St	NA	81.28	poor	114.8294	naturally_occurring	more than 18.29 m	more than 76.2 cm	Austin	NA	NA	NA	NA	NA	NA	NA	NA	NA	NA	NA	NA
2928	Pecan	Carya illinoinensis	Austin	Texas	-97.73369116	30.27305208	1313 Red River St	NA	71.12	fair	124.67192	naturally_occurring	more than 18.29 m	60.96 to 76.2 cm	Austin	NA	NA	NA	NA	NA	NA	NA	NA	NA	NA	NA	NA
2930	Texas mountain laurel	Sophora secundiflora	Austin	Texas	-97.73476085	30.27220251	600 E 12th St	NA	30.48	fair	39.37008	no_info	more than 18.29 m	15.24 to 30.48 cm	Austin	NA	NA	NA	NA	NA	NA	NA	NA	NA	NA	NA	NA
2931	Texas mountain laurel	Sophora secundiflora	Austin	Texas	-97.73472669	30.27221252	600 E 12th St	NA	22.86	fair	39.37008	no_info	more than 18.29 m	15.24 to 30.48 cm	Austin	NA	NA	NA	NA	NA	NA	NA	NA	NA	NA	NA	NA
2932	Texas mountain laurel	Sophora secundiflora	Austin	Texas	-97.73468716	30.27219299	600 E 12th St	NA	22.86	fair	39.37008	no_info	more than 18.29 m	15.24 to 30.48 cm	Austin	NA	NA	NA	NA	NA	NA	NA	NA	NA	NA	NA	NA
2933	Texas mountain laurel	Sophora secundiflora	Austin	Texas	-97.73465078	30.27217086	600 E 12th St	NA	22.86	fair	39.37008	no_info	more than 18.29 m	15.24 to 30.48 cm	Austin	NA	NA	NA	NA	NA	NA	NA	NA	NA	NA	NA	NA
2934	Texas mountain laurel	Sophora secundiflora	Austin	Texas	-97.73461024	30.27218876	600 E 12th St	NA	25.4	fair	39.37008	no_info	more than 18.29 m	15.24 to 30.48 cm	Austin	NA	NA	NA	NA	NA	NA	NA	NA	NA	NA	NA	NA
2935	Chinese pistache	Pistacia chinensis	Austin	Texas	-97.73458002	30.27216675	600 E 12th St	NA	17.78	fair	52.49344	introduced	more than 18.29 m	15.24 to 30.48 cm	Austin	NA	NA	NA	NA	NA	NA	NA	NA	NA	NA	NA	NA
2936	Chinese pistache	Pistacia chinensis	Austin	Texas	-97.7345281	30.27214965	600 E 12th St	NA	25.4	fair	52.49344	introduced	more than 18.29 m	15.24 to 30.48 cm	Austin	NA	NA	NA	NA	NA	NA	NA	NA	NA	NA	NA	NA
2937	Chinese pistache	Pistacia chinensis	Austin	Texas	-97.7344668	30.27213771	600 E 12th St	NA	15.24	fair	52.49344	introduced	more than 18.29 m	0 to 15.24 cm	Austin	NA	NA	NA	NA	NA	NA	NA	NA	NA	NA	NA	NA
2938	Southern live oak	Quercus virginiana	Austin	Texas	-97.73440607	30.27210438	600 E 12th St	NA	15.24	fair	82.021	naturally_occurring	more than 18.29 m	0 to 15.24 cm	Austin	NA	NA	NA	NA	NA	NA	NA	NA	NA	NA	NA	NA
2939	Southern live oak	Quercus virginiana	Austin	Texas	-97.73433832	30.27210301	600 E 12th St	NA	17.78	fair	82.021	naturally_occurring	more than 18.29 m	15.24 to 30.48 cm	Austin	NA	NA	NA	NA	NA	NA	NA	NA	NA	NA	NA	NA
2940	Southern live oak	Quercus virginiana	Austin	Texas	-97.73428969	30.27207795	600 E 12th St	NA	15.24	fair	82.021	naturally_occurring	more than 18.29 m	0 to 15.24 cm	Austin	NA	NA	NA	NA	NA	NA	NA	NA	NA	NA	NA	NA
2941	Bald cypress	Taxodium distichum	Austin	Texas	-97.73330807	30.27183938	700 E 12th St	NA	17.78	fair	75.45932	naturally_occurring	more than 18.29 m	15.24 to 30.48 cm	Austin	NA	NA	NA	NA	NA	NA	NA	NA	NA	NA	NA	NA
2942	Bald cypress	Taxodium distichum	Austin	Texas	-97.73341345	30.27186025	700 E 12th St	NA	15.24	fair	75.45932	naturally_occurring	more than 18.29 m	0 to 15.24 cm	Austin	NA	NA	NA	NA	NA	NA	NA	NA	NA	NA	NA	NA
2943	Bald cypress	Taxodium distichum	Austin	Texas	-97.73352051	30.27189138	700 E 12th St	NA	17.78	fair	75.45932	naturally_occurring	more than 18.29 m	15.24 to 30.48 cm	Austin	NA	NA	NA	NA	NA	NA	NA	NA	NA	NA	NA	NA
2944	small vacant planting site	NA	Austin	Texas	-97.73372135	30.27194277	700 E 12th St	NA	0	NA	0	no_info	NA	NA	Austin	NA	NA	NA	NA	NA	NA	NA	NA	NA	NA	NA	NA
2945	small vacant planting site	NA	Austin	Texas	-97.7336804	30.27193054	700 E 12th St	NA	0	NA	0	no_info	NA	NA	Austin	NA	NA	NA	NA	NA	NA	NA	NA	NA	NA	NA	NA
2946	Southern live oak	Quercus virginiana	Austin	Texas	-97.73371037	30.2720536	700 E 12th St	NA	17.78	good	59.05512	naturally_occurring	more than 18.29 m	15.24 to 30.48 cm	Austin	NA	NA	NA	NA	NA	NA	NA	NA	NA	NA	NA	NA
2947	Southern live oak	Quercus virginiana	Austin	Texas	-97.73348616	30.27200137	700 E 12th St	NA	17.78	good	59.05512	naturally_occurring	more than 18.29 m	15.24 to 30.48 cm	Austin	NA	NA	NA	NA	NA	NA	NA	NA	NA	NA	NA	NA
2948	Southern live oak	Quercus virginiana	Austin	Texas	-97.73320755	30.2719293	700 E 12th St	NA	17.78	good	59.05512	naturally_occurring	more than 18.29 m	15.24 to 30.48 cm	Austin	NA	NA	NA	NA	NA	NA	NA	NA	NA	NA	NA	NA
2951	Crape myrtle (including hybrids)	Lagerstroemia indica	Austin	Texas	-97.73718496	30.27314578	1200 Trinity St	NA	20.32	fair	32.8084	introduced	more than 18.29 m	15.24 to 30.48 cm	Austin	NA	NA	NA	NA	NA	NA	NA	NA	NA	NA	NA	NA
2952	Crape myrtle (including hybrids)	Lagerstroemia indica	Austin	Texas	-97.73715549	30.27322011	1200 Trinity St	NA	25.4	fair	39.37008	introduced	more than 18.29 m	15.24 to 30.48 cm	Austin	NA	NA	NA	NA	NA	NA	NA	NA	NA	NA	NA	NA
2953	Crape myrtle (including hybrids)	Lagerstroemia indica	Austin	Texas	-97.73712728	30.27328425	1200 Trinity St	NA	25.4	fair	39.37008	introduced	more than 18.29 m	15.24 to 30.48 cm	Austin	NA	NA	NA	NA	NA	NA	NA	NA	NA	NA	NA	NA
2954	Crape myrtle (including hybrids)	Lagerstroemia indica	Austin	Texas	-97.73710625	30.27333661	1200 Trinity St	NA	25.4	fair	39.37008	introduced	more than 18.29 m	15.24 to 30.48 cm	Austin	NA	NA	NA	NA	NA	NA	NA	NA	NA	NA	NA	NA
2955	Crape myrtle (including hybrids)	Lagerstroemia indica	Austin	Texas	-97.73708513	30.27339238	1200 Trinity St	NA	25.4	fair	39.37008	introduced	more than 18.29 m	15.24 to 30.48 cm	Austin	NA	NA	NA	NA	NA	NA	NA	NA	NA	NA	NA	NA
2956	Crape myrtle (including hybrids)	Lagerstroemia indica	Austin	Texas	-97.73706401	30.27344815	1200 Trinity St	NA	25.4	fair	39.37008	introduced	more than 18.29 m	15.24 to 30.48 cm	Austin	NA	NA	NA	NA	NA	NA	NA	NA	NA	NA	NA	NA
2957	Crape myrtle (including hybrids)	Lagerstroemia indica	Austin	Texas	-97.73704887	30.27350063	1200 Trinity St	NA	25.4	fair	39.37008	introduced	more than 18.29 m	15.24 to 30.48 cm	Austin	NA	NA	NA	NA	NA	NA	NA	NA	NA	NA	NA	NA
2958	Crape myrtle (including hybrids)	Lagerstroemia indica	Austin	Texas	-97.73703377	30.27355141	1200 Trinity St	NA	25.4	fair	39.37008	introduced	more than 18.29 m	15.24 to 30.48 cm	Austin	NA	NA	NA	NA	NA	NA	NA	NA	NA	NA	NA	NA
2959	Crape myrtle (including hybrids)	Lagerstroemia indica	Austin	Texas	-97.73702068	30.27360053	1200 Trinity St	NA	25.4	fair	39.37008	introduced	more than 18.29 m	15.24 to 30.48 cm	Austin	NA	NA	NA	NA	NA	NA	NA	NA	NA	NA	NA	NA
2960	Crape myrtle (including hybrids)	Lagerstroemia indica	Austin	Texas	-97.73700553	30.27365301	1200 Trinity St	NA	25.4	fair	39.37008	introduced	more than 18.29 m	15.24 to 30.48 cm	Austin	NA	NA	NA	NA	NA	NA	NA	NA	NA	NA	NA	NA
2961	Crape myrtle (including hybrids)	Lagerstroemia indica	Austin	Texas	-97.73698642	30.27370712	1200 Trinity St	NA	25.4	fair	39.37008	introduced	more than 18.29 m	15.24 to 30.48 cm	Austin	NA	NA	NA	NA	NA	NA	NA	NA	NA	NA	NA	NA
2962	Crape myrtle (including hybrids)	Lagerstroemia indica	Austin	Texas	-97.73696507	30.2737714	1200 Trinity St	NA	25.4	fair	39.37008	introduced	more than 18.29 m	15.24 to 30.48 cm	Austin	NA	NA	NA	NA	NA	NA	NA	NA	NA	NA	NA	NA
2963	Crape myrtle (including hybrids)	Lagerstroemia indica	Austin	Texas	-97.736944	30.27382546	1200 Trinity St	NA	25.4	fair	39.37008	introduced	more than 18.29 m	15.24 to 30.48 cm	Austin	NA	NA	NA	NA	NA	NA	NA	NA	NA	NA	NA	NA
2964	medium vacant planting site	NA	Austin	Texas	-97.73692265	30.27388974	1200 Trinity St	NA	0	NA	0	no_info	NA	NA	Austin	NA	NA	NA	NA	NA	NA	NA	NA	NA	NA	NA	NA
2966	Crape myrtle (including hybrids)	Lagerstroemia indica	Austin	Texas	-97.73669577	30.2744471	1300 Trinity St	NA	22.86	fair	82.021	introduced	more than 18.29 m	15.24 to 30.48 cm	Austin	NA	NA	NA	NA	NA	NA	NA	NA	NA	NA	NA	NA
2967	Shumard oak	Quercus shumardii	Austin	Texas	-97.73666639	30.27451802	1300 Trinity St	NA	30.48	poor	85.30184	naturally_occurring	more than 18.29 m	15.24 to 30.48 cm	Austin	NA	NA	NA	NA	NA	NA	NA	NA	NA	NA	NA	NA
2968	Pecan	Carya illinoinensis	Austin	Texas	-97.73622164	30.27614265	300 E 15th St	NA	58.42	poor	114.8294	naturally_occurring	more than 18.29 m	45.72 to 60.96 cm	Austin	NA	NA	NA	NA	NA	NA	NA	NA	NA	NA	NA	NA
2975	Pecan	Carya illinoinensis	Austin	Texas	-97.73475329	30.27204751	1117 Red River St	NA	58.42	poor	131.2336	naturally_occurring	more than 18.29 m	45.72 to 60.96 cm	Austin	NA	NA	NA	NA	NA	NA	NA	NA	NA	NA	NA	NA
2976	Escarpment live oak	Quercus fusiformis	Austin	Texas	-97.73334254	30.27168853	700 E 12th St	NA	106.68	fair	104.98688	naturally_occurring	more than 18.29 m	more than 76.2 cm	Austin	NA	NA	NA	NA	NA	NA	NA	NA	NA	NA	NA	NA
2977	Crape myrtle (including hybrids)	Lagerstroemia indica	Austin	Texas	-97.73680236	30.27420404	1300 Trinity St	NA	43.18	fair	75.45932	introduced	more than 18.29 m	30.48 to 45.72 cm	Austin	NA	NA	NA	NA	NA	NA	NA	NA	NA	NA	NA	NA
2978	Crape myrtle (including hybrids)	Lagerstroemia indica	Austin	Texas	-97.73658552	30.27467986	1300 Trinity St	NA	25.4	fair	75.45932	introduced	more than 18.29 m	15.24 to 30.48 cm	Austin	NA	NA	NA	NA	NA	NA	NA	NA	NA	NA	NA	NA
2980	Escarpment live oak	Quercus fusiformis	Austin	Texas	-97.73562135	30.27595112	400 E 15th St	NA	91.44	fair	118.11024	naturally_occurring	more than 18.29 m	more than 76.2 cm	Austin	NA	NA	NA	NA	NA	NA	NA	NA	NA	NA	NA	NA
2994	Southern live oak	Quercus virginiana	Austin	Texas	-97.74065253	30.27271193	100 E 11th St	NA	35.56	fair	88.58268	naturally_occurring	more than 18.29 m	30.48 to 45.72 cm	Austin	NA	NA	NA	NA	NA	NA	NA	NA	NA	NA	NA	NA
2995	Southern live oak	Quercus virginiana	Austin	Texas	-97.74044988	30.27266015	100 E 11th St	NA	33.02	fair	88.58268	naturally_occurring	more than 18.29 m	30.48 to 45.72 cm	Austin	NA	NA	NA	NA	NA	NA	NA	NA	NA	NA	NA	NA
2996	Southern live oak	Quercus virginiana	Austin	Texas	-97.74024733	30.27260496	100 E 11th St	NA	40.64	fair	88.58268	naturally_occurring	more than 18.29 m	30.48 to 45.72 cm	Austin	NA	NA	NA	NA	NA	NA	NA	NA	NA	NA	NA	NA
2997	Southern live oak	Quercus virginiana	Austin	Texas	-97.74006839	30.27254685	100 E 11th St	NA	48.26	fair	88.58268	naturally_occurring	more than 18.29 m	45.72 to 60.96 cm	Austin	NA	NA	NA	NA	NA	NA	NA	NA	NA	NA	NA	NA
2998	small vacant planting site	NA	Austin	Texas	-97.73988535	30.27249546	100 E 11th St	NA	0	NA	0	no_info	NA	NA	Austin	NA	NA	NA	NA	NA	NA	NA	NA	NA	NA	NA	NA
3003	Escarpment live oak	Quercus fusiformis	Austin	Texas	-97.73526963	30.27119412	600 E 11th St	NA	43.18	good	104.98688	naturally_occurring	more than 18.29 m	30.48 to 45.72 cm	Austin	NA	NA	NA	NA	NA	NA	NA	NA	NA	NA	NA	NA
3004	Escarpment live oak	Quercus fusiformis	Austin	Texas	-97.73511841	30.27115505	600 E 11th St	NA	40.64	good	98.4252	naturally_occurring	more than 18.29 m	30.48 to 45.72 cm	Austin	NA	NA	NA	NA	NA	NA	NA	NA	NA	NA	NA	NA
3005	Escarpment live oak	Quercus fusiformis	Austin	Texas	-97.73499054	30.27112479	600 E 11th St	NA	45.72	good	98.4252	naturally_occurring	more than 18.29 m	30.48 to 45.72 cm	Austin	NA	NA	NA	NA	NA	NA	NA	NA	NA	NA	NA	NA
3006	Escarpment live oak	Quercus fusiformis	Austin	Texas	-97.7345422	30.270985	600 E 11th St	NA	40.64	good	91.86352	naturally_occurring	more than 18.29 m	30.48 to 45.72 cm	Austin	NA	NA	NA	NA	NA	NA	NA	NA	NA	NA	NA	NA
3007	Southern live oak	Quercus virginiana	Austin	Texas	-97.73306078	30.27195187	700 E 12th St	NA	50.8	fair	85.30184	naturally_occurring	more than 18.29 m	45.72 to 60.96 cm	Austin	NA	NA	NA	NA	NA	NA	NA	NA	NA	NA	NA	NA
3008	Southern live oak	Quercus virginiana	Austin	Texas	-97.7329518	30.271919	700 E 12th St	NA	38.1	fair	82.021	naturally_occurring	more than 18.29 m	30.48 to 45.72 cm	Austin	NA	NA	NA	NA	NA	NA	NA	NA	NA	NA	NA	NA
3009	Escarpment live oak	Quercus fusiformis	Austin	Texas	-97.73417157	30.27090478	700 E 11th St	NA	50.8	good	114.8294	naturally_occurring	more than 18.29 m	45.72 to 60.96 cm	Austin	NA	NA	NA	NA	NA	NA	NA	NA	NA	NA	NA	NA
3010	Escarpment live oak	Quercus fusiformis	Austin	Texas	-97.73406667	30.27087376	700 E 11th St	NA	45.72	poor	91.86352	naturally_occurring	more than 18.29 m	30.48 to 45.72 cm	Austin	NA	NA	NA	NA	NA	NA	NA	NA	NA	NA	NA	NA
3011	Mexican sabal palm	Sabal mexicana	Austin	Texas	-97.7337603	30.27077032	700 E 11th St	NA	38.1	good	88.58268	naturally_occurring	more than 18.29 m	30.48 to 45.72 cm	Austin	NA	NA	NA	NA	NA	NA	NA	NA	NA	NA	NA	NA
3015	Escarpment live oak	Quercus fusiformis	Austin	Texas	-97.73569341	30.2710545	1020 Red River St	NA	81.28	fair	114.8294	naturally_occurring	more than 18.29 m	more than 76.2 cm	Austin	NA	NA	NA	NA	NA	NA	NA	NA	NA	NA	NA	NA
3016	Escarpment live oak	Quercus fusiformis	Austin	Texas	-97.73577109	30.27080674	1020 Red River St	NA	101.6	fair	114.8294	naturally_occurring	more than 18.29 m	more than 76.2 cm	Austin	NA	NA	NA	NA	NA	NA	NA	NA	NA	NA	NA	NA
3017	Escarpment live oak	Quercus fusiformis	Austin	Texas	-97.73603629	30.27102626	503 E 11 St	NA	81.28	fair	95.14436	naturally_occurring	more than 18.29 m	more than 76.2 cm	Austin	NA	NA	NA	NA	NA	NA	NA	NA	NA	NA	NA	NA
3018	Escarpment live oak	Quercus fusiformis	Austin	Texas	-97.73602195	30.27112244	503 E 11 St	NA	71.12	fair	82.021	naturally_occurring	more than 18.29 m	60.96 to 76.2 cm	Austin	NA	NA	NA	NA	NA	NA	NA	NA	NA	NA	NA	NA
3019	medium vacant planting site	NA	Austin	Texas	-97.73594888	30.27136069	400 E 11th St	NA	0	NA	0	no_info	NA	NA	Austin	NA	NA	NA	NA	NA	NA	NA	NA	NA	NA	NA	NA
3020	medium vacant planting site	NA	Austin	Texas	-97.73583822	30.2713227	400 E 11th St	NA	0	NA	0	no_info	NA	NA	Austin	NA	NA	NA	NA	NA	NA	NA	NA	NA	NA	NA	NA
3021	small vacant planting site	NA	Austin	Texas	-97.73603471	30.27137844	400 E 11th St	NA	0	NA	0	no_info	NA	NA	Austin	NA	NA	NA	NA	NA	NA	NA	NA	NA	NA	NA	NA
3022	Escarpment live oak	Quercus fusiformis	Austin	Texas	-97.73736884	30.27174291	400 E 11th St	NA	81.28	fair	121.39108	naturally_occurring	more than 18.29 m	more than 76.2 cm	Austin	NA	NA	NA	NA	NA	NA	NA	NA	NA	NA	NA	NA
3023	Crape myrtle (including hybrids)	Lagerstroemia indica	Austin	Texas	-97.73746981	30.27163597	400 E 11th St	NA	12.7	fair	39.37008	introduced	more than 18.29 m	0 to 15.24 cm	Austin	NA	NA	NA	NA	NA	NA	NA	NA	NA	NA	NA	NA
3024	Crape myrtle (including hybrids)	Lagerstroemia indica	Austin	Texas	-97.73739968	30.27161752	400 E 11th St	NA	22.86	fair	52.49344	introduced	more than 18.29 m	15.24 to 30.48 cm	Austin	NA	NA	NA	NA	NA	NA	NA	NA	NA	NA	NA	NA
3025	Crape myrtle (including hybrids)	Lagerstroemia indica	Austin	Texas	-97.73729033	30.27159828	400 E 11th St	NA	22.86	fair	29.52756	introduced	more than 18.29 m	15.24 to 30.48 cm	Austin	NA	NA	NA	NA	NA	NA	NA	NA	NA	NA	NA	NA
3026	Crape myrtle (including hybrids)	Lagerstroemia indica	Austin	Texas	-97.73724375	30.27158124	400 E 11th St	NA	22.86	fair	39.37008	introduced	more than 18.29 m	15.24 to 30.48 cm	Austin	NA	NA	NA	NA	NA	NA	NA	NA	NA	NA	NA	NA
3027	Crape myrtle (including hybrids)	Lagerstroemia indica	Austin	Texas	-97.73720812	30.27157868	400 E 11th St	NA	12.7	fair	39.37008	introduced	more than 18.29 m	0 to 15.24 cm	Austin	NA	NA	NA	NA	NA	NA	NA	NA	NA	NA	NA	NA
3028	Pecan	Carya illinoinensis	Austin	Texas	-97.737154	30.27155797	400 E 11th St	NA	66.04	fair	131.2336	naturally_occurring	more than 18.29 m	60.96 to 76.2 cm	Austin	NA	NA	NA	NA	NA	NA	NA	NA	NA	NA	NA	NA
3030	Crape myrtle (including hybrids)	Lagerstroemia indica	Austin	Texas	-97.73708021	30.27153272	400 E 11th St	NA	17.78	good	39.37008	introduced	more than 18.29 m	15.24 to 30.48 cm	Austin	NA	NA	NA	NA	NA	NA	NA	NA	NA	NA	NA	NA
3031	Crape myrtle (including hybrids)	Lagerstroemia indica	Austin	Texas	-97.73697132	30.27149645	400 E 11th St	NA	17.78	good	49.2126	introduced	more than 18.29 m	15.24 to 30.48 cm	Austin	NA	NA	NA	NA	NA	NA	NA	NA	NA	NA	NA	NA
3032	Crape myrtle (including hybrids)	Lagerstroemia indica	Austin	Texas	-97.73691697	30.27147492	400 E 11th St	NA	15.24	good	32.8084	introduced	more than 18.29 m	0 to 15.24 cm	Austin	NA	NA	NA	NA	NA	NA	NA	NA	NA	NA	NA	NA
3033	Crape myrtle (including hybrids)	Lagerstroemia indica	Austin	Texas	-97.73678063	30.2714381	400 E 11th St	NA	7.62	good	26.24672	introduced	more than 18.29 m	0 to 15.24 cm	Austin	NA	NA	NA	NA	NA	NA	NA	NA	NA	NA	NA	NA
3034	Crape myrtle (including hybrids)	Lagerstroemia indica	Austin	Texas	-97.73672609	30.27142337	400 E 11th St	NA	17.78	good	29.52756	introduced	more than 18.29 m	15.24 to 30.48 cm	Austin	NA	NA	NA	NA	NA	NA	NA	NA	NA	NA	NA	NA
3035	Crape myrtle (including hybrids)	Lagerstroemia indica	Austin	Texas	-97.73667155	30.27140864	400 E 11th St	NA	22.86	good	29.52756	introduced	more than 18.29 m	15.24 to 30.48 cm	Austin	NA	NA	NA	NA	NA	NA	NA	NA	NA	NA	NA	NA
3036	Crape myrtle (including hybrids)	Lagerstroemia indica	Austin	Texas	-97.73660534	30.27139027	400 E 11th St	NA	12.7	poor	22.96588	introduced	more than 18.29 m	0 to 15.24 cm	Austin	NA	NA	NA	NA	NA	NA	NA	NA	NA	NA	NA	NA
3037	Crape myrtle (including hybrids)	Lagerstroemia indica	Austin	Texas	-97.73653913	30.2713719	400 E 11th St	NA	20.32	good	55.77428	introduced	more than 18.29 m	15.24 to 30.48 cm	Austin	NA	NA	NA	NA	NA	NA	NA	NA	NA	NA	NA	NA
3038	Crape myrtle (including hybrids)	Lagerstroemia indica	Austin	Texas	-97.73647657	30.27136382	400 E 11th St	NA	35.56	good	45.93176	introduced	more than 18.29 m	30.48 to 45.72 cm	Austin	NA	NA	NA	NA	NA	NA	NA	NA	NA	NA	NA	NA
3039	Crape myrtle (including hybrids)	Lagerstroemia indica	Austin	Texas	-97.73643398	30.27134252	400 E 11th St	NA	35.56	good	45.93176	introduced	more than 18.29 m	30.48 to 45.72 cm	Austin	NA	NA	NA	NA	NA	NA	NA	NA	NA	NA	NA	NA
3040	Crape myrtle (including hybrids)	Lagerstroemia indica	Austin	Texas	-97.73638327	30.27133128	400 E 11th St	NA	27.94	good	39.37008	introduced	more than 18.29 m	15.24 to 30.48 cm	Austin	NA	NA	NA	NA	NA	NA	NA	NA	NA	NA	NA	NA
3041	Crape myrtle (including hybrids)	Lagerstroemia indica	Austin	Texas	-97.73632472	30.27131987	400 E 11th St	NA	17.78	good	22.96588	introduced	more than 18.29 m	15.24 to 30.48 cm	Austin	NA	NA	NA	NA	NA	NA	NA	NA	NA	NA	NA	NA
3042	Crape myrtle (including hybrids)	Lagerstroemia indica	Austin	Texas	-97.73616387	30.27127285	400 E 11th St	NA	27.94	good	39.37008	introduced	more than 18.29 m	15.24 to 30.48 cm	Austin	NA	NA	NA	NA	NA	NA	NA	NA	NA	NA	NA	NA
3043	Crape myrtle (including hybrids)	Lagerstroemia indica	Austin	Texas	-97.7359792	30.27122467	400 E 11th St	NA	7.62	good	16.4042	introduced	13.71 to 18.29 m	0 to 15.24 cm	Austin	NA	NA	NA	NA	NA	NA	NA	NA	NA	NA	NA	NA
3044	Crape myrtle (including hybrids)	Lagerstroemia indica	Austin	Texas	-97.73594131	30.27121279	400 E 11th St	NA	7.62	good	16.4042	introduced	13.71 to 18.29 m	0 to 15.24 cm	Austin	NA	NA	NA	NA	NA	NA	NA	NA	NA	NA	NA	NA
3045	Crape myrtle (including hybrids)	Lagerstroemia indica	Austin	Texas	-97.73590798	30.27120728	400 E 11th St	NA	7.62	good	16.4042	introduced	13.71 to 18.29 m	0 to 15.24 cm	Austin	NA	NA	NA	NA	NA	NA	NA	NA	NA	NA	NA	NA
3046	small vacant planting site	NA	Austin	Texas	-97.73635191	30.27147659	400 E 11th St	NA	0	NA	0	no_info	NA	NA	Austin	NA	NA	NA	NA	NA	NA	NA	NA	NA	NA	NA	NA
3047	small vacant planting site	NA	Austin	Texas	-97.73627855	30.27144562	400 E 11th St	NA	0	NA	0	no_info	NA	NA	Austin	NA	NA	NA	NA	NA	NA	NA	NA	NA	NA	NA	NA
3048	small vacant planting site	NA	Austin	Texas	-97.73617078	30.27141671	400 E 11th St	NA	0	NA	0	no_info	NA	NA	Austin	NA	NA	NA	NA	NA	NA	NA	NA	NA	NA	NA	NA
3049	small vacant planting site	NA	Austin	Texas	-97.73612261	30.27140591	400 E 11th St	NA	0	NA	0	no_info	NA	NA	Austin	NA	NA	NA	NA	NA	NA	NA	NA	NA	NA	NA	NA
3050	small vacant planting site	NA	Austin	Texas	-97.73676773	30.27158939	400 E 11th St	NA	0	NA	0	no_info	NA	NA	Austin	NA	NA	NA	NA	NA	NA	NA	NA	NA	NA	NA	NA
3051	small vacant planting site	NA	Austin	Texas	-97.73665688	30.27155309	400 E 11th St	NA	0	NA	0	no_info	NA	NA	Austin	NA	NA	NA	NA	NA	NA	NA	NA	NA	NA	NA	NA
3052	Southern live oak	Quercus virginiana	Austin	Texas	-97.7370281	30.27168322	400 E 11th St	NA	50.8	fair	124.67192	naturally_occurring	more than 18.29 m	45.72 to 60.96 cm	Austin	NA	NA	NA	NA	NA	NA	NA	NA	NA	NA	NA	NA
3053	Southern live oak	Quercus virginiana	Austin	Texas	-97.73692099	30.2716538	400 E 11th St	NA	83.82	fair	124.67192	naturally_occurring	more than 18.29 m	more than 76.2 cm	Austin	NA	NA	NA	NA	NA	NA	NA	NA	NA	NA	NA	NA
3054	Escarpment live oak	Quercus fusiformis	Austin	Texas	-97.7372441	30.27174958	400 E 11th St	NA	91.44	fair	124.67192	naturally_occurring	more than 18.29 m	more than 76.2 cm	Austin	NA	NA	NA	NA	NA	NA	NA	NA	NA	NA	NA	NA
3055	small vacant planting site	NA	Austin	Texas	-97.73778724	30.27172023	300 E 11th St	NA	0	NA	0	no_info	NA	NA	Austin	NA	NA	NA	NA	NA	NA	NA	NA	NA	NA	NA	NA
3056	small vacant planting site	NA	Austin	Texas	-97.73827634	30.27185657	300 E 11th St	NA	0	NA	0	no_info	NA	NA	Austin	NA	NA	NA	NA	NA	NA	NA	NA	NA	NA	NA	NA
3057	small vacant planting site	NA	Austin	Texas	-97.73814711	30.27182167	300 E 11th St	NA	0	NA	0	no_info	NA	NA	Austin	NA	NA	NA	NA	NA	NA	NA	NA	NA	NA	NA	NA
3058	small vacant planting site	NA	Austin	Texas	-97.73805786	30.27179835	300 E 11th St	NA	0	NA	0	no_info	NA	NA	Austin	NA	NA	NA	NA	NA	NA	NA	NA	NA	NA	NA	NA
3059	small vacant planting site	NA	Austin	Texas	-97.7379501	30.27177195	300 E 11th St	NA	0	NA	0	no_info	NA	NA	Austin	NA	NA	NA	NA	NA	NA	NA	NA	NA	NA	NA	NA
3061	Crape myrtle (including hybrids)	Lagerstroemia indica	Austin	Texas	-97.73964386	30.27244011	200 E 11th St	NA	17.78	good	26.24672	introduced	more than 18.29 m	15.24 to 30.48 cm	Austin	NA	NA	NA	NA	NA	NA	NA	NA	NA	NA	NA	NA
3062	Crape myrtle (including hybrids)	Lagerstroemia indica	Austin	Texas	-97.73960014	30.27242891	200 E 11th St	NA	17.78	good	26.24672	introduced	more than 18.29 m	15.24 to 30.48 cm	Austin	NA	NA	NA	NA	NA	NA	NA	NA	NA	NA	NA	NA
3063	Crape myrtle (including hybrids)	Lagerstroemia indica	Austin	Texas	-97.73956623	30.27241902	200 E 11th St	NA	17.78	good	26.24672	introduced	more than 18.29 m	15.24 to 30.48 cm	Austin	NA	NA	NA	NA	NA	NA	NA	NA	NA	NA	NA	NA
3064	Crape myrtle (including hybrids)	Lagerstroemia indica	Austin	Texas	-97.73952328	30.27240624	200 E 11th St	NA	17.78	good	26.24672	introduced	more than 18.29 m	15.24 to 30.48 cm	Austin	NA	NA	NA	NA	NA	NA	NA	NA	NA	NA	NA	NA
3065	Crape myrtle (including hybrids)	Lagerstroemia indica	Austin	Texas	-97.7394845	30.27239628	200 E 11th St	NA	17.78	good	26.24672	introduced	more than 18.29 m	15.24 to 30.48 cm	Austin	NA	NA	NA	NA	NA	NA	NA	NA	NA	NA	NA	NA
3066	Crape myrtle (including hybrids)	Lagerstroemia indica	Austin	Texas	-97.73944587	30.27238514	200 E 11th St	NA	17.78	good	26.24672	introduced	more than 18.29 m	15.24 to 30.48 cm	Austin	NA	NA	NA	NA	NA	NA	NA	NA	NA	NA	NA	NA
3067	Crape myrtle (including hybrids)	Lagerstroemia indica	Austin	Texas	-97.73939437	30.27237022	200 E 11th St	NA	17.78	good	26.24672	introduced	more than 18.29 m	15.24 to 30.48 cm	Austin	NA	NA	NA	NA	NA	NA	NA	NA	NA	NA	NA	NA
3068	Crape myrtle (including hybrids)	Lagerstroemia indica	Austin	Texas	-97.73934689	30.27235814	200 E 11th St	NA	17.78	good	26.24672	introduced	more than 18.29 m	15.24 to 30.48 cm	Austin	NA	NA	NA	NA	NA	NA	NA	NA	NA	NA	NA	NA
3088	small vacant planting site	NA	Austin	Texas	-97.73827205	30.2733874	1200 San Jacinto Blvd	NA	0	NA	0	no_info	NA	NA	Austin	NA	NA	NA	NA	NA	NA	NA	NA	NA	NA	NA	NA
3089	small vacant planting site	NA	Austin	Texas	-97.73824946	30.27344575	1200 San Jacinto Blvd	NA	0	NA	0	no_info	NA	NA	Austin	NA	NA	NA	NA	NA	NA	NA	NA	NA	NA	NA	NA
3090	small vacant planting site	NA	Austin	Texas	-97.73822925	30.27350213	1200 San Jacinto Blvd	NA	0	NA	0	no_info	NA	NA	Austin	NA	NA	NA	NA	NA	NA	NA	NA	NA	NA	NA	NA
3091	small vacant planting site	NA	Austin	Texas	-97.73820665	30.27356048	1200 San Jacinto Blvd	NA	0	NA	0	no_info	NA	NA	Austin	NA	NA	NA	NA	NA	NA	NA	NA	NA	NA	NA	NA
3092	small vacant planting site	NA	Austin	Texas	-97.73819112	30.27361695	1200 San Jacinto Blvd	NA	0	NA	0	no_info	NA	NA	Austin	NA	NA	NA	NA	NA	NA	NA	NA	NA	NA	NA	NA
3093	small vacant planting site	NA	Austin	Texas	-97.73817335	30.27366932	1200 San Jacinto Blvd	NA	0	NA	0	no_info	NA	NA	Austin	NA	NA	NA	NA	NA	NA	NA	NA	NA	NA	NA	NA
3094	small vacant planting site	NA	Austin	Texas	-97.73815314	30.2737257	1200 San Jacinto Blvd	NA	0	NA	0	no_info	NA	NA	Austin	NA	NA	NA	NA	NA	NA	NA	NA	NA	NA	NA	NA
3095	small vacant planting site	NA	Austin	Texas	-97.73812598	30.2737799	1200 San Jacinto Blvd	NA	0	NA	0	no_info	NA	NA	Austin	NA	NA	NA	NA	NA	NA	NA	NA	NA	NA	NA	NA
3096	small vacant planting site	NA	Austin	Texas	-97.73810089	30.27384429	1200 San Jacinto Blvd	NA	0	NA	0	no_info	NA	NA	Austin	NA	NA	NA	NA	NA	NA	NA	NA	NA	NA	NA	NA
3097	small vacant planting site	NA	Austin	Texas	-97.73807824	30.27390467	1200 San Jacinto Blvd	NA	0	NA	0	no_info	NA	NA	Austin	NA	NA	NA	NA	NA	NA	NA	NA	NA	NA	NA	NA
3098	small vacant planting site	NA	Austin	Texas	-97.73805298	30.27397514	1200 San Jacinto Blvd	NA	0	NA	0	no_info	NA	NA	Austin	NA	NA	NA	NA	NA	NA	NA	NA	NA	NA	NA	NA
3099	small vacant planting site	NA	Austin	Texas	-97.73802788	30.27403953	1200 San Jacinto Blvd	NA	0	NA	0	no_info	NA	NA	Austin	NA	NA	NA	NA	NA	NA	NA	NA	NA	NA	NA	NA
3100	small vacant planting site	NA	Austin	Texas	-97.73800778	30.27409185	1200 San Jacinto Blvd	NA	0	NA	0	no_info	NA	NA	Austin	NA	NA	NA	NA	NA	NA	NA	NA	NA	NA	NA	NA
3101	small vacant planting site	NA	Austin	Texas	-97.73798975	30.27415436	1200 San Jacinto Blvd	NA	0	NA	0	no_info	NA	NA	Austin	NA	NA	NA	NA	NA	NA	NA	NA	NA	NA	NA	NA
3102	small vacant planting site	NA	Austin	Texas	-97.73796959	30.27420871	1200 San Jacinto Blvd	NA	0	NA	0	no_info	NA	NA	Austin	NA	NA	NA	NA	NA	NA	NA	NA	NA	NA	NA	NA
3103	small vacant planting site	NA	Austin	Texas	-97.73795183	30.27426107	1200 San Jacinto Blvd	NA	0	NA	0	no_info	NA	NA	Austin	NA	NA	NA	NA	NA	NA	NA	NA	NA	NA	NA	NA
3104	Crape myrtle (including hybrids)	Lagerstroemia indica	Austin	Texas	-97.73732937	30.27516513	300 E 14th St	NA	43.18	fair	45.93176	introduced	more than 18.29 m	30.48 to 45.72 cm	Austin	NA	NA	NA	NA	NA	NA	NA	NA	NA	NA	NA	NA
3105	Chinese tallow	Triadica sebifera	Austin	Texas	-97.73712023	30.27512236	300 E 14th St	NA	43.18	poor	75.45932	introduced	more than 18.29 m	30.48 to 45.72 cm	Austin	NA	NA	NA	NA	NA	NA	NA	NA	NA	NA	NA	NA
3106	small vacant planting site	NA	Austin	Texas	-97.73695377	30.27506389	300 E 14th St	NA	0	NA	0	no_info	NA	NA	Austin	NA	NA	NA	NA	NA	NA	NA	NA	NA	NA	NA	NA
3107	small vacant planting site	NA	Austin	Texas	-97.73679113	30.2750224	300 E 14th St	NA	0	NA	0	no_info	NA	NA	Austin	NA	NA	NA	NA	NA	NA	NA	NA	NA	NA	NA	NA
3108	small vacant planting site	NA	Austin	Texas	-97.73669381	30.27499204	300 E 14th St	NA	0	NA	0	no_info	NA	NA	Austin	NA	NA	NA	NA	NA	NA	NA	NA	NA	NA	NA	NA
3109	small vacant planting site	NA	Austin	Texas	-97.73662435	30.27496832	300 E 14th St	NA	0	NA	0	no_info	NA	NA	Austin	NA	NA	NA	NA	NA	NA	NA	NA	NA	NA	NA	NA
3110	small vacant planting site	NA	Austin	Texas	-97.73656173	30.27495083	300 E 14th St	NA	0	NA	0	no_info	NA	NA	Austin	NA	NA	NA	NA	NA	NA	NA	NA	NA	NA	NA	NA
3111	Southern live oak	Quercus virginiana	Austin	Texas	-97.7382755	30.27560612	200 E 14th St	NA	40.64	fair	82.021	naturally_occurring	more than 18.29 m	30.48 to 45.72 cm	Austin	NA	NA	NA	NA	NA	NA	NA	NA	NA	NA	NA	NA
3112	Southern live oak	Quercus virginiana	Austin	Texas	-97.73817112	30.27557765	200 E 14th St	NA	38.1	fair	82.021	naturally_occurring	more than 18.29 m	30.48 to 45.72 cm	Austin	NA	NA	NA	NA	NA	NA	NA	NA	NA	NA	NA	NA
3113	Southern live oak	Quercus virginiana	Austin	Texas	-97.73807597	30.27555341	200 E 14th St	NA	30.48	fair	82.021	naturally_occurring	more than 18.29 m	15.24 to 30.48 cm	Austin	NA	NA	NA	NA	NA	NA	NA	NA	NA	NA	NA	NA
3114	Pecan	Carya illinoinensis	Austin	Texas	-97.73817168	30.27538297	200 E 14th St	NA	48.26	fair	118.11024	naturally_occurring	more than 18.29 m	45.72 to 60.96 cm	Austin	NA	NA	NA	NA	NA	NA	NA	NA	NA	NA	NA	NA
3115	Southern live oak	Quercus virginiana	Austin	Texas	-97.73781893	30.27546708	200 E 14th St	NA	43.18	fair	88.58268	naturally_occurring	more than 18.29 m	30.48 to 45.72 cm	Austin	NA	NA	NA	NA	NA	NA	NA	NA	NA	NA	NA	NA
3116	Pecan	Carya illinoinensis	Austin	Texas	-97.73788905	30.27531408	200 E 14th St	NA	68.58	fair	88.58268	naturally_occurring	more than 18.29 m	60.96 to 76.2 cm	Austin	NA	NA	NA	NA	NA	NA	NA	NA	NA	NA	NA	NA
3117	Southern live oak	Quercus virginiana	Austin	Texas	-97.73759542	30.27541591	200 E 14th St	NA	35.56	fair	59.05512	naturally_occurring	more than 18.29 m	30.48 to 45.72 cm	Austin	NA	NA	NA	NA	NA	NA	NA	NA	NA	NA	NA	NA
3144	Southern live oak	Quercus virginiana	Austin	Texas	-97.73259901	30.27260208	1210 N Ih 35 Svrd Sb	NA	35.56	fair	49.2126	naturally_occurring	more than 18.29 m	30.48 to 45.72 cm	Austin	NA	NA	NA	NA	NA	NA	NA	NA	NA	NA	NA	NA
3145	medium vacant planting site	NA	Austin	Texas	-97.73420172	30.27207929	600 E 12th St	NA	0	NA	0	no_info	NA	NA	Austin	NA	NA	NA	NA	NA	NA	NA	NA	NA	NA	NA	NA
3146	medium vacant planting site	NA	Austin	Texas	-97.73414636	30.27204815	600 E 12th St	NA	0	NA	0	no_info	NA	NA	Austin	NA	NA	NA	NA	NA	NA	NA	NA	NA	NA	NA	NA
3147	small vacant planting site	NA	Austin	Texas	-97.73409442	30.27205085	600 E 12th St	NA	0	NA	0	no_info	NA	NA	Austin	NA	NA	NA	NA	NA	NA	NA	NA	NA	NA	NA	NA
3148	Chaste tree	Vitex agnus-castus	Austin	Texas	-97.73363536	30.27192147	700 E 12th St	NA	30.48	good	29.52756	introduced	more than 18.29 m	15.24 to 30.48 cm	Austin	NA	NA	NA	NA	NA	NA	NA	NA	NA	NA	NA	NA
3149	Chaste tree	Vitex agnus-castus	Austin	Texas	-97.73320584	30.27181895	700 E 12th St	NA	30.48	good	29.52756	introduced	more than 18.29 m	15.24 to 30.48 cm	Austin	NA	NA	NA	NA	NA	NA	NA	NA	NA	NA	NA	NA
3150	Chaste tree	Vitex agnus-castus	Austin	Texas	-97.73314546	30.27181397	700 E 12th St	NA	30.48	good	29.52756	introduced	more than 18.29 m	15.24 to 30.48 cm	Austin	NA	NA	NA	NA	NA	NA	NA	NA	NA	NA	NA	NA
3151	Chaste tree	Vitex agnus-castus	Austin	Texas	-97.73309372	30.27180917	700 E 12th St	NA	30.48	good	29.52756	introduced	more than 18.29 m	15.24 to 30.48 cm	Austin	NA	NA	NA	NA	NA	NA	NA	NA	NA	NA	NA	NA
3152	small vacant planting site	NA	Austin	Texas	-97.7337893	30.27182328	700 E 12th St	NA	0	NA	0	no_info	NA	NA	Austin	NA	NA	NA	NA	NA	NA	NA	NA	NA	NA	NA	NA
3153	small vacant planting site	NA	Austin	Texas	-97.73367346	30.27179092	700 E 12th St	NA	0	NA	0	no_info	NA	NA	Austin	NA	NA	NA	NA	NA	NA	NA	NA	NA	NA	NA	NA
3154	small vacant planting site	NA	Austin	Texas	-97.73350185	30.27174241	700 E 12th St	NA	0	NA	0	no_info	NA	NA	Austin	NA	NA	NA	NA	NA	NA	NA	NA	NA	NA	NA	NA
3155	small vacant planting site	NA	Austin	Texas	-97.73317995	30.27165708	700 E 12th St	NA	0	NA	0	no_info	NA	NA	Austin	NA	NA	NA	NA	NA	NA	NA	NA	NA	NA	NA	NA
3156	medium vacant planting site	NA	Austin	Texas	-97.73312706	30.27121326	1100 N Ih 35 Svrd Sb	NA	0	NA	0	no_info	NA	NA	Austin	NA	NA	NA	NA	NA	NA	NA	NA	NA	NA	NA	NA
3157	medium vacant planting site	NA	Austin	Texas	-97.73309429	30.2713064	1100 N Ih 35 Svrd Sb	NA	0	NA	0	no_info	NA	NA	Austin	NA	NA	NA	NA	NA	NA	NA	NA	NA	NA	NA	NA
3158	medium vacant planting site	NA	Austin	Texas	-97.73307519	30.27137355	1100 N Ih 35 Svrd Sb	NA	0	NA	0	no_info	NA	NA	Austin	NA	NA	NA	NA	NA	NA	NA	NA	NA	NA	NA	NA
3159	medium vacant planting site	NA	Austin	Texas	-97.73304715	30.27145178	1100 N Ih 35 Svrd Sb	NA	0	NA	0	no_info	NA	NA	Austin	NA	NA	NA	NA	NA	NA	NA	NA	NA	NA	NA	NA
3160	medium vacant planting site	NA	Austin	Texas	-97.73301529	30.27151116	1100 N Ih 35 Svrd Sb	NA	0	NA	0	no_info	NA	NA	Austin	NA	NA	NA	NA	NA	NA	NA	NA	NA	NA	NA	NA
3163	Southern live oak	Quercus virginiana	Austin	Texas	-97.7336778	30.26990312	701 E 11 St	NA	78.74	fair	114.8294	naturally_occurring	more than 18.29 m	more than 76.2 cm	Austin	NA	NA	NA	NA	NA	NA	NA	NA	NA	NA	NA	NA
3164	Southern live oak	Quercus virginiana	Austin	Texas	-97.73365168	30.26998306	701 E 11 St	NA	71.12	fair	104.98688	naturally_occurring	more than 18.29 m	60.96 to 76.2 cm	Austin	NA	NA	NA	NA	NA	NA	NA	NA	NA	NA	NA	NA
3168	Southern live oak	Quercus virginiana	Austin	Texas	-97.73350846	30.27031181	701 E 11 St	NA	86.36	poor	118.11024	naturally_occurring	more than 18.29 m	more than 76.2 cm	Austin	NA	NA	NA	NA	NA	NA	NA	NA	NA	NA	NA	NA
3175	medium vacant planting site	NA	Austin	Texas	-97.73385486	30.26922815	900 N Ih 35 Svrd Sb	NA	0	NA	0	no_info	NA	NA	Austin	NA	NA	NA	NA	NA	NA	NA	NA	NA	NA	NA	NA
3176	medium vacant planting site	NA	Austin	Texas	-97.73382672	30.26931013	900 N Ih 35 Svrd Sb	NA	0	NA	0	no_info	NA	NA	Austin	NA	NA	NA	NA	NA	NA	NA	NA	NA	NA	NA	NA
3177	medium vacant planting site	NA	Austin	Texas	-97.73380782	30.26936978	900 N Ih 35 Svrd Sb	NA	0	NA	0	no_info	NA	NA	Austin	NA	NA	NA	NA	NA	NA	NA	NA	NA	NA	NA	NA
3178	medium vacant planting site	NA	Austin	Texas	-97.73378872	30.26943693	900 N Ih 35 Svrd Sb	NA	0	NA	0	no_info	NA	NA	Austin	NA	NA	NA	NA	NA	NA	NA	NA	NA	NA	NA	NA
3183	medium vacant planting site	NA	Austin	Texas	-97.73699629	30.26944093	500 E 9th St	NA	0	NA	0	no_info	NA	NA	Austin	NA	NA	NA	NA	NA	NA	NA	NA	NA	NA	NA	NA
3184	medium vacant planting site	NA	Austin	Texas	-97.73680919	30.26937774	500 E 9th St	NA	0	NA	0	no_info	NA	NA	Austin	NA	NA	NA	NA	NA	NA	NA	NA	NA	NA	NA	NA
3185	medium vacant planting site	NA	Austin	Texas	-97.73675452	30.26936433	500 E 9th St	NA	0	NA	0	no_info	NA	NA	Austin	NA	NA	NA	NA	NA	NA	NA	NA	NA	NA	NA	NA
3186	medium vacant planting site	NA	Austin	Texas	-97.73667573	30.26934368	500 E 9th St	NA	0	NA	0	no_info	NA	NA	Austin	NA	NA	NA	NA	NA	NA	NA	NA	NA	NA	NA	NA
3187	medium vacant planting site	NA	Austin	Texas	-97.73655512	30.2693086	500 E 9th St	NA	0	NA	0	no_info	NA	NA	Austin	NA	NA	NA	NA	NA	NA	NA	NA	NA	NA	NA	NA
3188	medium vacant planting site	NA	Austin	Texas	-97.73645579	30.26927686	500 E 9th St	NA	0	NA	0	no_info	NA	NA	Austin	NA	NA	NA	NA	NA	NA	NA	NA	NA	NA	NA	NA
3189	medium vacant planting site	NA	Austin	Texas	-97.73636348	30.26924975	500 E 9th St	NA	0	NA	0	no_info	NA	NA	Austin	NA	NA	NA	NA	NA	NA	NA	NA	NA	NA	NA	NA
3192	Pecan	Carya illinoinensis	Austin	Texas	-97.73441981	30.26893968	600 E 9th St	NA	76.2	fair	147.6378	naturally_occurring	more than 18.29 m	60.96 to 76.2 cm	Austin	NA	NA	NA	NA	NA	NA	NA	NA	NA	NA	NA	NA
3203	Escarpment live oak	Quercus fusiformis	Austin	Texas	-97.73772306	30.26908895	410 E 8 St	NA	55.88	fair	118.11024	naturally_occurring	more than 18.29 m	45.72 to 60.96 cm	Austin	NA	NA	NA	NA	NA	NA	NA	NA	NA	NA	NA	NA
3204	Escarpment live oak	Quercus fusiformis	Austin	Texas	-97.73765725	30.26912514	410 E 8 St	NA	58.42	fair	118.11024	naturally_occurring	more than 18.29 m	45.72 to 60.96 cm	Austin	NA	NA	NA	NA	NA	NA	NA	NA	NA	NA	NA	NA
3214	Escarpment live oak	Quercus fusiformis	Austin	Texas	-97.74140624	30.27270039	100 W 11th St	NA	66.04	good	91.86352	naturally_occurring	more than 18.29 m	60.96 to 76.2 cm	Austin	NA	NA	NA	NA	NA	NA	NA	NA	NA	NA	NA	NA
3215	Escarpment live oak	Quercus fusiformis	Austin	Texas	-97.74164914	30.27277518	100 W 11th St	NA	55.88	good	91.86352	naturally_occurring	more than 18.29 m	45.72 to 60.96 cm	Austin	NA	NA	NA	NA	NA	NA	NA	NA	NA	NA	NA	NA
3217	Escarpment live oak	Quercus fusiformis	Austin	Texas	-97.74191958	30.27285631	100 W 11th St	NA	55.88	good	91.86352	naturally_occurring	more than 18.29 m	45.72 to 60.96 cm	Austin	NA	NA	NA	NA	NA	NA	NA	NA	NA	NA	NA	NA
3219	Escarpment live oak	Quercus fusiformis	Austin	Texas	-97.7422548	30.27293981	100 W 11th St	NA	55.88	good	91.86352	naturally_occurring	more than 18.29 m	45.72 to 60.96 cm	Austin	NA	NA	NA	NA	NA	NA	NA	NA	NA	NA	NA	NA
3270	Pecan	Carya illinoinensis	Austin	Texas	-97.73856752	30.25655379	40 East Ave	NA	60.96	good	147.6378	naturally_occurring	more than 18.29 m	45.72 to 60.96 cm	Austin	NA	NA	NA	NA	NA	NA	NA	NA	NA	NA	NA	NA
3271	Sugarberry	Celtis laevigata	Austin	Texas	-97.73788583	30.2563514	700 Lambie St	NA	60.96	poor	118.11024	naturally_occurring	more than 18.29 m	45.72 to 60.96 cm	Austin	NA	NA	NA	NA	NA	NA	NA	NA	NA	NA	NA	NA
3272	American elm	Ulmus americana	Austin	Texas	-97.73835148	30.25601926	40 East Ave	NA	119.38	poor	118.11024	naturally_occurring	more than 18.29 m	more than 76.2 cm	Austin	NA	NA	NA	NA	NA	NA	NA	NA	NA	NA	NA	NA
3273	Southern live oak	Quercus virginiana	Austin	Texas	-97.73777826	30.25640148	700 Lambie St	NA	91.44	good	118.11024	naturally_occurring	more than 18.29 m	more than 76.2 cm	Austin	NA	NA	NA	NA	NA	NA	NA	NA	NA	NA	NA	NA
3274	American elm	Ulmus americana	Austin	Texas	-97.73765681	30.2561777	49 East Ave	NA	58.42	fair	114.8294	naturally_occurring	more than 18.29 m	45.72 to 60.96 cm	Austin	NA	NA	NA	NA	NA	NA	NA	NA	NA	NA	NA	NA
3275	small vacant planting site	NA	Austin	Texas	-97.73833888	30.25648968	700 Lambie St	NA	0	NA	0	no_info	NA	NA	Austin	NA	NA	NA	NA	NA	NA	NA	NA	NA	NA	NA	NA
3276	small vacant planting site	NA	Austin	Texas	-97.73825815	30.25646346	700 Lambie St	NA	0	NA	0	no_info	NA	NA	Austin	NA	NA	NA	NA	NA	NA	NA	NA	NA	NA	NA	NA
3277	small vacant planting site	NA	Austin	Texas	-97.73820218	30.25643773	700 Lambie St	NA	0	NA	0	no_info	NA	NA	Austin	NA	NA	NA	NA	NA	NA	NA	NA	NA	NA	NA	NA
3278	Southern live oak	Quercus virginiana	Austin	Texas	-97.73761301	30.25635817	700 Lambie St	NA	83.82	good	118.11024	naturally_occurring	more than 18.29 m	more than 76.2 cm	Austin	NA	NA	NA	NA	NA	NA	NA	NA	NA	NA	NA	NA
20000	Ornamental pear	Pyrus calleryana	Austin	Texas	-97.73727671	30.25549595	46 N Ih 35 Svrd Sb	NA	30.48	fair	59.05512	introduced	more than 18.29 m	15.24 to 30.48 cm	Austin	NA	NA	NA	NA	NA	NA	NA	NA	NA	NA	NA	NA
20001	Southern live oak	Quercus virginiana	Austin	Texas	-97.73694348	30.25284888	30 East Ave	NA	50.8	good	121.39108	naturally_occurring	more than 18.29 m	45.72 to 60.96 cm	Austin	NA	NA	NA	NA	NA	NA	NA	NA	NA	NA	NA	NA
20002	Southern live oak	Quercus virginiana	Austin	Texas	-97.73688967	30.25304765	N Ih 35 Svrd Sb To East Ramp	NA	45.72	good	114.8294	naturally_occurring	more than 18.29 m	30.48 to 45.72 cm	Austin	NA	NA	NA	NA	NA	NA	NA	NA	NA	NA	NA	NA
20004	Southern live oak	Quercus virginiana	Austin	Texas	-97.73710386	30.25296784	30 East Ave	NA	50.8	fair	114.8294	naturally_occurring	more than 18.29 m	45.72 to 60.96 cm	Austin	NA	NA	NA	NA	NA	NA	NA	NA	NA	NA	NA	NA
20005	Escarpment live oak	Quercus fusiformis	Austin	Texas	-97.73694617	30.25330998	N Ih 35 Svrd Sb To East Ramp	NA	33.02	fair	95.14436	naturally_occurring	more than 18.29 m	30.48 to 45.72 cm	Austin	NA	NA	NA	NA	NA	NA	NA	NA	NA	NA	NA	NA
20006	Escarpment live oak	Quercus fusiformis	Austin	Texas	-97.7369554	30.25336594	N Ih 35 Svrd Sb To East Ramp	NA	45.72	fair	91.86352	naturally_occurring	more than 18.29 m	30.48 to 45.72 cm	Austin	NA	NA	NA	NA	NA	NA	NA	NA	NA	NA	NA	NA
20007	Southern live oak	Quercus virginiana	Austin	Texas	-97.7369693	30.25343304	N Ih 35 Svrd Sb To East Ramp	NA	45.72	fair	95.14436	naturally_occurring	more than 18.29 m	30.48 to 45.72 cm	Austin	NA	NA	NA	NA	NA	NA	NA	NA	NA	NA	NA	NA
20008	Southern live oak	Quercus virginiana	Austin	Texas	-97.73698135	30.25349658	N Ih 35 Svrd Sb To East Ramp	NA	45.72	fair	95.14436	naturally_occurring	more than 18.29 m	30.48 to 45.72 cm	Austin	NA	NA	NA	NA	NA	NA	NA	NA	NA	NA	NA	NA
20009	Southern live oak	Quercus virginiana	Austin	Texas	-97.7369949	30.25355602	N Ih 35 Svrd Sb To East Ramp	NA	40.64	fair	95.14436	naturally_occurring	more than 18.29 m	30.48 to 45.72 cm	Austin	NA	NA	NA	NA	NA	NA	NA	NA	NA	NA	NA	NA
20010	Southern live oak	Quercus virginiana	Austin	Texas	-97.73700249	30.2536114	N Ih 35 Svrd Sb To East Ramp	NA	48.26	fair	95.14436	naturally_occurring	more than 18.29 m	45.72 to 60.96 cm	Austin	NA	NA	NA	NA	NA	NA	NA	NA	NA	NA	NA	NA
20011	Southern live oak	Quercus virginiana	Austin	Texas	-97.73700301	30.25366927	N Ih 35 Svrd Sb To East Ramp	NA	35.56	fair	95.14436	naturally_occurring	more than 18.29 m	30.48 to 45.72 cm	Austin	NA	NA	NA	NA	NA	NA	NA	NA	NA	NA	NA	NA
20012	Ashe juniper	Juniperus ashei	Austin	Texas	-97.73736584	30.25463124	30 San Marcos St	NA	35.56	fair	55.77428	naturally_occurring	more than 18.29 m	30.48 to 45.72 cm	Austin	NA	NA	NA	NA	NA	NA	NA	NA	NA	NA	NA	NA
20013	Ashe juniper	Juniperus ashei	Austin	Texas	-97.73737556	30.25460777	30 San Marcos St	NA	7.62	fair	22.96588	naturally_occurring	more than 18.29 m	0 to 15.24 cm	Austin	NA	NA	NA	NA	NA	NA	NA	NA	NA	NA	NA	NA
20014	Ashe juniper	Juniperus ashei	Austin	Texas	-97.73741401	30.25452965	30 San Marcos St	NA	38.1	fair	82.021	naturally_occurring	more than 18.29 m	30.48 to 45.72 cm	Austin	NA	NA	NA	NA	NA	NA	NA	NA	NA	NA	NA	NA
20015	Ashe juniper	Juniperus ashei	Austin	Texas	-97.73743803	30.25448149	30 San Marcos St	NA	45.72	fair	82.021	naturally_occurring	more than 18.29 m	30.48 to 45.72 cm	Austin	NA	NA	NA	NA	NA	NA	NA	NA	NA	NA	NA	NA
20016	Escarpment live oak	Quercus fusiformis	Austin	Texas	-97.73761522	30.25442591	30 San Marcos St	NA	71.12	fair	82.021	naturally_occurring	more than 18.29 m	60.96 to 76.2 cm	Austin	NA	NA	NA	NA	NA	NA	NA	NA	NA	NA	NA	NA
20017	Escarpment live oak	Quercus virginiana	Austin	Texas	-97.73761085	30.25447578	40 N Interstate Hy 35	NA	71.12	fair	121.39108	naturally_occurring	more than 18.29 m	60.96 to 76.2 cm	Austin	NA	NA	NA	NA	NA	NA	NA	NA	NA	NA	NA	NA
20019	small vacant planting site	NA	Austin	Texas	-97.73830497	30.25660158	700 Lambie St	NA	0	NA	0	no_info	NA	NA	Austin	NA	NA	NA	NA	NA	NA	NA	NA	NA	NA	NA	NA
20020	small vacant planting site	NA	Austin	Texas	-97.73822695	30.2565737	700 Lambie St	NA	0	NA	0	no_info	NA	NA	Austin	NA	NA	NA	NA	NA	NA	NA	NA	NA	NA	NA	NA
20021	small vacant planting site	NA	Austin	Texas	-97.73813387	30.25654289	700 Lambie St	NA	0	NA	0	no_info	NA	NA	Austin	NA	NA	NA	NA	NA	NA	NA	NA	NA	NA	NA	NA
20022	small vacant planting site	NA	Austin	Texas	-97.73798102	30.25648193	700 Lambie St	NA	0	NA	0	no_info	NA	NA	Austin	NA	NA	NA	NA	NA	NA	NA	NA	NA	NA	NA	NA
20023	large vacant planting site	NA	Austin	Texas	-97.73732944	30.25570346	46 N Ih 35 Svrd Sb	NA	0	NA	0	no_info	NA	NA	Austin	NA	NA	NA	NA	NA	NA	NA	NA	NA	NA	NA	NA
20024	large vacant planting site	NA	Austin	Texas	-97.73735537	30.25583852	46 N Ih 35 Svrd Sb	NA	0	NA	0	no_info	NA	NA	Austin	NA	NA	NA	NA	NA	NA	NA	NA	NA	NA	NA	NA
20032	large vacant planting site	NA	Austin	Texas	-97.73869871	30.25570227	40 East Ave	NA	0	NA	0	no_info	NA	NA	Austin	NA	NA	NA	NA	NA	NA	NA	NA	NA	NA	NA	NA
20033	large vacant planting site	NA	Austin	Texas	-97.73880695	30.25539415	8 East Ave	NA	0	NA	0	no_info	NA	NA	Austin	NA	NA	NA	NA	NA	NA	NA	NA	NA	NA	NA	NA
20034	large vacant planting site	NA	Austin	Texas	-97.73885323	30.25525044	8 East Ave	NA	0	NA	0	no_info	NA	NA	Austin	NA	NA	NA	NA	NA	NA	NA	NA	NA	NA	NA	NA
20037	Pecan	Carya illinoinensis	Austin	Texas	-97.73795609	30.25346504	30 East Ave	Waller beach at town lake metro park	78.74	good	157.48032	naturally_occurring	more than 18.29 m	more than 76.2 cm	Austin	NA	NA	NA	NA	NA	NA	NA	NA	NA	NA	NA	NA
20042	Crape myrtle (including hybrids)	Lagerstroemia indica	Austin	Texas	-97.74361474	30.27455354	300 W 12th St	NA	12.7	fair	16.4042	introduced	13.71 to 18.29 m	0 to 15.24 cm	Austin	NA	NA	NA	NA	NA	NA	NA	NA	NA	NA	NA	NA
20043	Crape myrtle (including hybrids)	Lagerstroemia indica	Austin	Texas	-97.74368396	30.27457072	300 W 12th St	NA	12.7	fair	16.4042	introduced	13.71 to 18.29 m	0 to 15.24 cm	Austin	NA	NA	NA	NA	NA	NA	NA	NA	NA	NA	NA	NA
20044	Crape myrtle (including hybrids)	Lagerstroemia indica	Austin	Texas	-97.74374396	30.27459297	300 W 12th St	NA	12.7	fair	16.4042	introduced	13.71 to 18.29 m	0 to 15.24 cm	Austin	NA	NA	NA	NA	NA	NA	NA	NA	NA	NA	NA	NA
20045	Crape myrtle (including hybrids)	Lagerstroemia indica	Austin	Texas	-97.74379228	30.2745992	300 W 12th St	NA	12.7	fair	16.4042	introduced	13.71 to 18.29 m	0 to 15.24 cm	Austin	NA	NA	NA	NA	NA	NA	NA	NA	NA	NA	NA	NA
20046	Crape myrtle (including hybrids)	Lagerstroemia indica	Austin	Texas	-97.74385847	30.27461632	300 W 12th St	NA	12.7	fair	16.4042	introduced	13.71 to 18.29 m	0 to 15.24 cm	Austin	NA	NA	NA	NA	NA	NA	NA	NA	NA	NA	NA	NA
20047	Crape myrtle (including hybrids)	Lagerstroemia indica	Austin	Texas	-97.74393931	30.27464711	300 W 12th St	NA	12.7	fair	16.4042	introduced	13.71 to 18.29 m	0 to 15.24 cm	Austin	NA	NA	NA	NA	NA	NA	NA	NA	NA	NA	NA	NA
20048	Crape myrtle (including hybrids)	Lagerstroemia indica	Austin	Texas	-97.74401467	30.27466681	300 W 12th St	NA	12.7	fair	16.4042	introduced	13.71 to 18.29 m	0 to 15.24 cm	Austin	NA	NA	NA	NA	NA	NA	NA	NA	NA	NA	NA	NA
20049	medium vacant planting site	NA	Austin	Texas	-97.74370396	30.27461583	300 W 12th St	NA	0	NA	0	no_info	NA	NA	Austin	NA	NA	NA	NA	NA	NA	NA	NA	NA	NA	NA	NA
20050	medium vacant planting site	NA	Austin	Texas	-97.74378206	30.27464108	300 W 12th St	NA	0	NA	0	no_info	NA	NA	Austin	NA	NA	NA	NA	NA	NA	NA	NA	NA	NA	NA	NA
20051	medium vacant planting site	NA	Austin	Texas	-97.74385439	30.27465569	300 W 12th St	NA	0	NA	0	no_info	NA	NA	Austin	NA	NA	NA	NA	NA	NA	NA	NA	NA	NA	NA	NA
20052	medium vacant planting site	NA	Austin	Texas	-97.74392657	30.27467555	300 W 12th St	NA	0	NA	0	no_info	NA	NA	Austin	NA	NA	NA	NA	NA	NA	NA	NA	NA	NA	NA	NA
20053	large vacant planting site	NA	Austin	Texas	-97.74344248	30.27464999	300 W 12th St	NA	0	NA	0	no_info	NA	NA	Austin	NA	NA	NA	NA	NA	NA	NA	NA	NA	NA	NA	NA
20054	large vacant planting site	NA	Austin	Texas	-97.74354473	30.27467836	300 W 12th St	NA	0	NA	0	no_info	NA	NA	Austin	NA	NA	NA	NA	NA	NA	NA	NA	NA	NA	NA	NA
20055	large vacant planting site	NA	Austin	Texas	-97.74367403	30.27471516	300 W 12th St	NA	0	NA	0	no_info	NA	NA	Austin	NA	NA	NA	NA	NA	NA	NA	NA	NA	NA	NA	NA
20056	large vacant planting site	NA	Austin	Texas	-97.7437703	30.27474077	300 W 12th St	NA	0	NA	0	no_info	NA	NA	Austin	NA	NA	NA	NA	NA	NA	NA	NA	NA	NA	NA	NA
20057	large vacant planting site	NA	Austin	Texas	-97.74384861	30.27475813	300 W 12th St	NA	0	NA	0	no_info	NA	NA	Austin	NA	NA	NA	NA	NA	NA	NA	NA	NA	NA	NA	NA
20058	Crape myrtle (including hybrids)	Lagerstroemia indica	Austin	Texas	-97.74315402	30.27472477	300 W 12th St	NA	12.7	good	26.24672	introduced	more than 18.29 m	0 to 15.24 cm	Austin	NA	NA	NA	NA	NA	NA	NA	NA	NA	NA	NA	NA
20059	Crape myrtle (including hybrids)	Lagerstroemia indica	Austin	Texas	-97.74317085	30.2747234	300 W 12th St	NA	22.86	good	26.24672	introduced	more than 18.29 m	15.24 to 30.48 cm	Austin	NA	NA	NA	NA	NA	NA	NA	NA	NA	NA	NA	NA
20060	Crape myrtle (including hybrids)	Lagerstroemia indica	Austin	Texas	-97.74313744	30.27471553	300 W 12th St	NA	22.86	good	26.24672	introduced	more than 18.29 m	15.24 to 30.48 cm	Austin	NA	NA	NA	NA	NA	NA	NA	NA	NA	NA	NA	NA
20061	Mexican ash	Fraxinus berlandieriana	Austin	Texas	-97.74329057	30.27477841	300 W 12th St	NA	33.02	fair	82.021	naturally_occurring	more than 18.29 m	30.48 to 45.72 cm	Austin	NA	NA	NA	NA	NA	NA	NA	NA	NA	NA	NA	NA
20062	Mexican ash	Fraxinus berlandieriana	Austin	Texas	-97.74336606	30.27478783	300 W 12th St	NA	38.1	fair	82.021	naturally_occurring	more than 18.29 m	30.48 to 45.72 cm	Austin	NA	NA	NA	NA	NA	NA	NA	NA	NA	NA	NA	NA
20063	Mexican ash	Fraxinus berlandieriana	Austin	Texas	-97.74343818	30.27481032	300 W 12th St	NA	30.48	poor	82.021	naturally_occurring	more than 18.29 m	15.24 to 30.48 cm	Austin	NA	NA	NA	NA	NA	NA	NA	NA	NA	NA	NA	NA
20064	Mexican ash	Fraxinus berlandieriana	Austin	Texas	-97.74351036	30.27483019	300 W 12th St	NA	43.18	poor	88.58268	naturally_occurring	more than 18.29 m	30.48 to 45.72 cm	Austin	NA	NA	NA	NA	NA	NA	NA	NA	NA	NA	NA	NA
20065	Mexican ash	Fraxinus berlandieriana	Austin	Texas	-97.74355205	30.27485733	300 W 12th St	NA	35.56	fair	82.021	naturally_occurring	more than 18.29 m	30.48 to 45.72 cm	Austin	NA	NA	NA	NA	NA	NA	NA	NA	NA	NA	NA	NA
20066	Crape myrtle (including hybrids)	Lagerstroemia indica	Austin	Texas	-97.74360103	30.27487025	300 W 12th St	NA	7.62	fair	22.96588	introduced	more than 18.29 m	0 to 15.24 cm	Austin	NA	NA	NA	NA	NA	NA	NA	NA	NA	NA	NA	NA
20067	Crape myrtle (including hybrids)	Lagerstroemia indica	Austin	Texas	-97.74361486	30.27487726	300 W 12th St	NA	7.62	fair	22.96588	introduced	more than 18.29 m	0 to 15.24 cm	Austin	NA	NA	NA	NA	NA	NA	NA	NA	NA	NA	NA	NA
20068	Shumard oak	Quercus shumardii	Austin	Texas	-97.74376938	30.27488802	300 W 12th St	NA	63.5	fair	114.8294	naturally_occurring	more than 18.29 m	60.96 to 76.2 cm	Austin	NA	NA	NA	NA	NA	NA	NA	NA	NA	NA	NA	NA
20069	medium vacant planting site	NA	Austin	Texas	-97.74386586	30.27490575	300 W 12th St	NA	0	NA	0	no_info	NA	NA	Austin	NA	NA	NA	NA	NA	NA	NA	NA	NA	NA	NA	NA
20070	Eastern redbud	Cercis canadensis	Austin	Texas	-97.74260672	30.27426492	200 W 12th St	NA	5.08	good	16.4042	naturally_occurring	13.71 to 18.29 m	0 to 15.24 cm	Austin	NA	NA	NA	NA	NA	NA	NA	NA	NA	NA	NA	NA
20071	Eastern redbud	Cercis canadensis	Austin	Texas	-97.74264285	30.27427354	200 W 12th St	NA	5.08	good	16.4042	naturally_occurring	13.71 to 18.29 m	0 to 15.24 cm	Austin	NA	NA	NA	NA	NA	NA	NA	NA	NA	NA	NA	NA
20072	Eastern redbud	Cercis canadensis	Austin	Texas	-97.7426864	30.27428757	200 W 12th St	NA	7.62	good	16.4042	naturally_occurring	13.71 to 18.29 m	0 to 15.24 cm	Austin	NA	NA	NA	NA	NA	NA	NA	NA	NA	NA	NA	NA
20073	Eastern redbud	Cercis canadensis	Austin	Texas	-97.7427194	30.27430008	200 W 12th St	NA	7.62	good	16.4042	naturally_occurring	13.71 to 18.29 m	0 to 15.24 cm	Austin	NA	NA	NA	NA	NA	NA	NA	NA	NA	NA	NA	NA
20074	Eastern redbud	Cercis canadensis	Austin	Texas	-97.74276165	30.27430619	200 W 12th St	NA	7.62	good	16.4042	naturally_occurring	13.71 to 18.29 m	0 to 15.24 cm	Austin	NA	NA	NA	NA	NA	NA	NA	NA	NA	NA	NA	NA
20075	Eastern redbud	Cercis canadensis	Austin	Texas	-97.74279172	30.27431469	200 W 12th St	NA	7.62	good	16.4042	naturally_occurring	13.71 to 18.29 m	0 to 15.24 cm	Austin	NA	NA	NA	NA	NA	NA	NA	NA	NA	NA	NA	NA
20076	Eastern redbud	Cercis canadensis	Austin	Texas	-97.7428382	30.27433272	200 W 12th St	NA	7.62	good	16.4042	naturally_occurring	13.71 to 18.29 m	0 to 15.24 cm	Austin	NA	NA	NA	NA	NA	NA	NA	NA	NA	NA	NA	NA
20077	Eastern redbud	Cercis canadensis	Austin	Texas	-97.74287274	30.27434394	200 W 12th St	NA	7.62	good	16.4042	naturally_occurring	13.71 to 18.29 m	0 to 15.24 cm	Austin	NA	NA	NA	NA	NA	NA	NA	NA	NA	NA	NA	NA
20078	Eastern redbud	Cercis canadensis	Austin	Texas	-97.74289975	30.27435369	200 W 12th St	NA	10.16	good	16.4042	naturally_occurring	13.71 to 18.29 m	0 to 15.24 cm	Austin	NA	NA	NA	NA	NA	NA	NA	NA	NA	NA	NA	NA
20079	Eastern redbud	Cercis canadensis	Austin	Texas	-97.74293436	30.27436228	200 W 12th St	NA	10.16	good	16.4042	naturally_occurring	13.71 to 18.29 m	0 to 15.24 cm	Austin	NA	NA	NA	NA	NA	NA	NA	NA	NA	NA	NA	NA
20080	Southern live oak	Quercus virginiana	Austin	Texas	-97.74251146	30.27454044	200 W 12th St	NA	53.34	fair	88.58268	naturally_occurring	more than 18.29 m	45.72 to 60.96 cm	Austin	NA	NA	NA	NA	NA	NA	NA	NA	NA	NA	NA	NA
20081	Southern live oak	Quercus virginiana	Austin	Texas	-97.74256576	30.27454943	200 W 12th St	NA	45.72	good	88.58268	naturally_occurring	more than 18.29 m	30.48 to 45.72 cm	Austin	NA	NA	NA	NA	NA	NA	NA	NA	NA	NA	NA	NA
20082	Southern live oak	Quercus virginiana	Austin	Texas	-97.74263653	30.27456533	200 W 12th St	NA	33.02	good	82.021	naturally_occurring	more than 18.29 m	30.48 to 45.72 cm	Austin	NA	NA	NA	NA	NA	NA	NA	NA	NA	NA	NA	NA
20083	Southern live oak	Quercus virginiana	Austin	Texas	-97.74270868	30.27458651	200 W 12th St	NA	38.1	good	85.30184	naturally_occurring	more than 18.29 m	30.48 to 45.72 cm	Austin	NA	NA	NA	NA	NA	NA	NA	NA	NA	NA	NA	NA
20084	Southern live oak	Quercus virginiana	Austin	Texas	-97.74280238	30.27459498	200 W 12th St	NA	48.26	good	85.30184	naturally_occurring	more than 18.29 m	45.72 to 60.96 cm	Austin	NA	NA	NA	NA	NA	NA	NA	NA	NA	NA	NA	NA
20092	Southern live oak	Quercus virginiana	Austin	Texas	-97.74258243	30.27307519	126 W 11th St	NA	43.18	fair	104.98688	naturally_occurring	more than 18.29 m	30.48 to 45.72 cm	Austin	NA	NA	NA	NA	NA	NA	NA	NA	NA	NA	NA	NA
20094	Southern live oak	Quercus virginiana	Austin	Texas	-97.74286992	30.27315227	126 W 11th St	NA	50.8	fair	104.98688	naturally_occurring	more than 18.29 m	45.72 to 60.96 cm	Austin	NA	NA	NA	NA	NA	NA	NA	NA	NA	NA	NA	NA
20095	Southern live oak	Quercus virginiana	Austin	Texas	-97.74299046	30.27317238	200 W 11th St	NA	38.1	fair	88.58268	naturally_occurring	more than 18.29 m	30.48 to 45.72 cm	Austin	NA	NA	NA	NA	NA	NA	NA	NA	NA	NA	NA	NA
20096	Southern live oak	Quercus virginiana	Austin	Texas	-97.7430889	30.27320546	200 W 11th St	NA	53.34	fair	88.58268	naturally_occurring	more than 18.29 m	45.72 to 60.96 cm	Austin	NA	NA	NA	NA	NA	NA	NA	NA	NA	NA	NA	NA
20097	Southern live oak	Quercus virginiana	Austin	Texas	-97.74320924	30.2732304	200 W 11th St	NA	35.56	fair	88.58268	naturally_occurring	more than 18.29 m	30.48 to 45.72 cm	Austin	NA	NA	NA	NA	NA	NA	NA	NA	NA	NA	NA	NA
20098	small vacant planting site	NA	Austin	Texas	-97.74291338	30.27331861	200 W 11th St	NA	0	NA	0	no_info	NA	NA	Austin	NA	NA	NA	NA	NA	NA	NA	NA	NA	NA	NA	NA
20099	small vacant planting site	NA	Austin	Texas	-97.74297719	30.273342	200 W 11th St	NA	0	NA	0	no_info	NA	NA	Austin	NA	NA	NA	NA	NA	NA	NA	NA	NA	NA	NA	NA
20100	Southern live oak	Quercus virginiana	Austin	Texas	-97.7430673	30.27336633	200 W 11th St	NA	7.62	fair	29.52756	naturally_occurring	more than 18.29 m	0 to 15.24 cm	Austin	NA	NA	NA	NA	NA	NA	NA	NA	NA	NA	NA	NA
20101	Yaupon	Ilex vomitoria	Austin	Texas	-97.74308457	30.27336668	200 W 11th St	NA	17.78	fair	29.52756	naturally_occurring	more than 18.29 m	15.24 to 30.48 cm	Austin	NA	NA	NA	NA	NA	NA	NA	NA	NA	NA	NA	NA
20102	Yaupon	Ilex vomitoria	Austin	Texas	-97.74317458	30.27339475	200 W 11th St	NA	15.24	fair	29.52756	naturally_occurring	more than 18.29 m	0 to 15.24 cm	Austin	NA	NA	NA	NA	NA	NA	NA	NA	NA	NA	NA	NA
20103	small vacant planting site	NA	Austin	Texas	-97.74323043	30.27340713	200 W 11th St	NA	0	NA	0	no_info	NA	NA	Austin	NA	NA	NA	NA	NA	NA	NA	NA	NA	NA	NA	NA
20104	Southern live oak	Quercus virginiana	Austin	Texas	-97.74217435	30.27209727	100 W 10th St	NA	30.48	fair	91.86352	naturally_occurring	more than 18.29 m	15.24 to 30.48 cm	Austin	NA	NA	NA	NA	NA	NA	NA	NA	NA	NA	NA	NA
20105	Southern live oak	Quercus virginiana	Austin	Texas	-97.74227937	30.2721294	100 W 10th St	NA	30.48	fair	91.86352	naturally_occurring	more than 18.29 m	15.24 to 30.48 cm	Austin	NA	NA	NA	NA	NA	NA	NA	NA	NA	NA	NA	NA
20106	Southern live oak	Quercus virginiana	Austin	Texas	-97.74238489	30.27214279	100 W 10th St	NA	30.48	fair	91.86352	naturally_occurring	more than 18.29 m	15.24 to 30.48 cm	Austin	NA	NA	NA	NA	NA	NA	NA	NA	NA	NA	NA	NA
20109	Pecan	Carya illinoinensis	Austin	Texas	-97.74417175	30.27351806	300 W 11th St	NA	33.02	poor	59.05512	naturally_occurring	more than 18.29 m	30.48 to 45.72 cm	Austin	NA	NA	NA	NA	NA	NA	NA	NA	NA	NA	NA	NA
20110	Pecan	Carya illinoinensis	Austin	Texas	-97.74427672	30.27355207	300 W 11th St	NA	17.78	poor	49.2126	naturally_occurring	more than 18.29 m	15.24 to 30.48 cm	Austin	NA	NA	NA	NA	NA	NA	NA	NA	NA	NA	NA	NA
20111	Pecan	Carya illinoinensis	Austin	Texas	-97.74432414	30.27355678	300 W 11th St	NA	12.7	poor	49.2126	naturally_occurring	more than 18.29 m	0 to 15.24 cm	Austin	NA	NA	NA	NA	NA	NA	NA	NA	NA	NA	NA	NA
20112	Pecan	Carya illinoinensis	Austin	Texas	-97.74438621	30.27357866	300 W 11th St	NA	22.86	poor	49.2126	naturally_occurring	more than 18.29 m	15.24 to 30.48 cm	Austin	NA	NA	NA	NA	NA	NA	NA	NA	NA	NA	NA	NA
20113	Pecan	Carya illinoinensis	Austin	Texas	-97.74442479	30.27359069	300 W 11th St	NA	35.56	poor	85.30184	naturally_occurring	more than 18.29 m	30.48 to 45.72 cm	Austin	NA	NA	NA	NA	NA	NA	NA	NA	NA	NA	NA	NA
20114	Cedar elm	Ulmus crassifolia	Austin	Texas	-97.7428912	30.27469442	1200 Lavaca St	NA	20.32	fair	59.05512	naturally_occurring	more than 18.29 m	15.24 to 30.48 cm	Austin	NA	NA	NA	NA	NA	NA	NA	NA	NA	NA	NA	NA
20115	Cedar elm	Ulmus crassifolia	Austin	Texas	-97.74284504	30.27480415	1200 Lavaca St	NA	22.86	fair	59.05512	naturally_occurring	more than 18.29 m	15.24 to 30.48 cm	Austin	NA	NA	NA	NA	NA	NA	NA	NA	NA	NA	NA	NA
20116	Cedar elm	Ulmus crassifolia	Austin	Texas	-97.74281892	30.27489177	1200 Lavaca St	NA	30.48	fair	59.05512	naturally_occurring	more than 18.29 m	15.24 to 30.48 cm	Austin	NA	NA	NA	NA	NA	NA	NA	NA	NA	NA	NA	NA
20117	Crape myrtle (including hybrids)	Lagerstroemia indica	Austin	Texas	-97.74303846	30.27484369	1200 Lavaca St	NA	12.7	fair	49.2126	introduced	more than 18.29 m	0 to 15.24 cm	Austin	NA	NA	NA	NA	NA	NA	NA	NA	NA	NA	NA	NA
20118	Crape myrtle (including hybrids)	Lagerstroemia indica	Austin	Texas	-97.7430244	30.27488467	1200 Lavaca St	NA	17.78	fair	49.2126	introduced	more than 18.29 m	15.24 to 30.48 cm	Austin	NA	NA	NA	NA	NA	NA	NA	NA	NA	NA	NA	NA
20119	Crape myrtle (including hybrids)	Lagerstroemia indica	Austin	Texas	-97.74301038	30.27492377	1200 Lavaca St	NA	22.86	fair	49.2126	introduced	more than 18.29 m	15.24 to 30.48 cm	Austin	NA	NA	NA	NA	NA	NA	NA	NA	NA	NA	NA	NA
20120	Crape myrtle (including hybrids)	Lagerstroemia indica	Austin	Texas	-97.74301314	30.27490132	1200 Lavaca St	NA	7.62	poor	22.96588	introduced	more than 18.29 m	0 to 15.24 cm	Austin	NA	NA	NA	NA	NA	NA	NA	NA	NA	NA	NA	NA
20121	Crape myrtle (including hybrids)	Lagerstroemia indica	Austin	Texas	-97.74299863	30.27495917	1200 Lavaca St	NA	20.32	fair	52.49344	introduced	more than 18.29 m	15.24 to 30.48 cm	Austin	NA	NA	NA	NA	NA	NA	NA	NA	NA	NA	NA	NA
20122	Crape myrtle (including hybrids)	Lagerstroemia indica	Austin	Texas	-97.7429823	30.27500386	1200 Lavaca St	NA	17.78	fair	52.49344	introduced	more than 18.29 m	15.24 to 30.48 cm	Austin	NA	NA	NA	NA	NA	NA	NA	NA	NA	NA	NA	NA
20123	Crape myrtle (including hybrids)	Lagerstroemia indica	Austin	Texas	-97.74297266	30.27504117	1200 Lavaca St	NA	12.7	fair	52.49344	introduced	more than 18.29 m	0 to 15.24 cm	Austin	NA	NA	NA	NA	NA	NA	NA	NA	NA	NA	NA	NA
20124	Crape myrtle (including hybrids)	Lagerstroemia indica	Austin	Texas	-97.742961	30.27507282	1200 Lavaca St	NA	17.78	fair	26.24672	introduced	more than 18.29 m	15.24 to 30.48 cm	Austin	NA	NA	NA	NA	NA	NA	NA	NA	NA	NA	NA	NA
20125	Southern live oak	Quercus virginiana	Austin	Texas	-97.7428963	30.27522906	1200 Lavaca St	NA	20.32	fair	26.24672	naturally_occurring	more than 18.29 m	15.24 to 30.48 cm	Austin	NA	NA	NA	NA	NA	NA	NA	NA	NA	NA	NA	NA
20126	Southern live oak	Quercus virginiana	Austin	Texas	-97.74287531	30.27528678	1200 Lavaca St	NA	17.78	fair	45.93176	naturally_occurring	more than 18.29 m	15.24 to 30.48 cm	Austin	NA	NA	NA	NA	NA	NA	NA	NA	NA	NA	NA	NA
20127	Southern live oak	Quercus virginiana	Austin	Texas	-97.74284984	30.27535003	1200 Lavaca St	NA	15.24	fair	45.93176	naturally_occurring	more than 18.29 m	0 to 15.24 cm	Austin	NA	NA	NA	NA	NA	NA	NA	NA	NA	NA	NA	NA
20128	Southern live oak	Quercus virginiana	Austin	Texas	-97.7428405	30.2753761	1200 Lavaca St	NA	10.16	fair	45.93176	naturally_occurring	more than 18.29 m	0 to 15.24 cm	Austin	NA	NA	NA	NA	NA	NA	NA	NA	NA	NA	NA	NA
20129	Southern live oak	Quercus virginiana	Austin	Texas	-97.7428192	30.27544507	1200 Lavaca St	NA	15.24	fair	45.93176	naturally_occurring	more than 18.29 m	0 to 15.24 cm	Austin	NA	NA	NA	NA	NA	NA	NA	NA	NA	NA	NA	NA
20130	Southern live oak	Quercus virginiana	Austin	Texas	-97.7428096	30.27548051	1200 Lavaca St	NA	17.78	fair	45.93176	naturally_occurring	more than 18.29 m	15.24 to 30.48 cm	Austin	NA	NA	NA	NA	NA	NA	NA	NA	NA	NA	NA	NA
20131	Southern live oak	Quercus virginiana	Austin	Texas	-97.74279503	30.27554024	1200 Lavaca St	NA	22.86	fair	45.93176	naturally_occurring	more than 18.29 m	15.24 to 30.48 cm	Austin	NA	NA	NA	NA	NA	NA	NA	NA	NA	NA	NA	NA
20132	Southern live oak	Quercus virginiana	Austin	Texas	-97.74267938	30.27517966	1200 Lavaca St	NA	45.72	fair	91.86352	naturally_occurring	more than 18.29 m	30.48 to 45.72 cm	Austin	NA	NA	NA	NA	NA	NA	NA	NA	NA	NA	NA	NA
20133	Southern live oak	Quercus virginiana	Austin	Texas	-97.74265341	30.27526166	1200 Lavaca St	NA	20.32	fair	82.021	naturally_occurring	more than 18.29 m	15.24 to 30.48 cm	Austin	NA	NA	NA	NA	NA	NA	NA	NA	NA	NA	NA	NA
20134	Southern live oak	Quercus virginiana	Austin	Texas	-97.74263482	30.27531005	1200 Lavaca St	NA	30.48	fair	82.021	naturally_occurring	more than 18.29 m	15.24 to 30.48 cm	Austin	NA	NA	NA	NA	NA	NA	NA	NA	NA	NA	NA	NA
20135	Southern live oak	Quercus virginiana	Austin	Texas	-97.74261829	30.27536223	1200 Lavaca St	NA	25.4	fair	82.021	naturally_occurring	more than 18.29 m	15.24 to 30.48 cm	Austin	NA	NA	NA	NA	NA	NA	NA	NA	NA	NA	NA	NA
20136	Southern live oak	Quercus virginiana	Austin	Texas	-97.74259906	30.27543499	1200 Lavaca St	NA	30.48	fair	82.021	naturally_occurring	more than 18.29 m	15.24 to 30.48 cm	Austin	NA	NA	NA	NA	NA	NA	NA	NA	NA	NA	NA	NA
20137	Southern live oak	Quercus virginiana	Austin	Texas	-97.74257359	30.27549825	1200 Lavaca St	NA	25.4	fair	82.021	naturally_occurring	more than 18.29 m	15.24 to 30.48 cm	Austin	NA	NA	NA	NA	NA	NA	NA	NA	NA	NA	NA	NA
20138	Southern live oak	Quercus virginiana	Austin	Texas	-97.74256801	30.27554502	1200 Lavaca St	NA	38.1	fair	82.021	naturally_occurring	more than 18.29 m	30.48 to 45.72 cm	Austin	NA	NA	NA	NA	NA	NA	NA	NA	NA	NA	NA	NA
20139	Escarpment live oak	Quercus fusiformis	Austin	Texas	-97.74186829	30.2755868	1300 Colorado St	NA	50.8	good	88.58268	naturally_occurring	more than 18.29 m	45.72 to 60.96 cm	Austin	NA	NA	NA	NA	NA	NA	NA	NA	NA	NA	NA	NA
20140	Texas mountain laurel	Sophora secundiflora	Austin	Texas	-97.74196745	30.27561916	1300 Colorado St	NA	27.94	fair	39.37008	no_info	more than 18.29 m	15.24 to 30.48 cm	Austin	NA	NA	NA	NA	NA	NA	NA	NA	NA	NA	NA	NA
20141	Cedar elm	Ulmus crassifolia	Austin	Texas	-97.7421657	30.27547875	200 W 13th St	NA	33.02	fair	39.37008	naturally_occurring	more than 18.29 m	30.48 to 45.72 cm	Austin	NA	NA	NA	NA	NA	NA	NA	NA	NA	NA	NA	NA
20142	Cedar elm	Ulmus crassifolia	Austin	Texas	-97.74223652	30.27549706	200 W 13th St	NA	22.86	fair	39.37008	naturally_occurring	more than 18.29 m	15.24 to 30.48 cm	Austin	NA	NA	NA	NA	NA	NA	NA	NA	NA	NA	NA	NA
20146	small vacant planting site	NA	Austin	Texas	-97.74305696	30.27576497	300 W 13th St	NA	0	NA	0	no_info	NA	NA	Austin	NA	NA	NA	NA	NA	NA	NA	NA	NA	NA	NA	NA
20147	small vacant planting site	NA	Austin	Texas	-97.7431556	30.27579322	300 W 13th St	NA	0	NA	0	no_info	NA	NA	Austin	NA	NA	NA	NA	NA	NA	NA	NA	NA	NA	NA	NA
20148	Crape myrtle (including hybrids)	Lagerstroemia indica	Austin	Texas	-97.74280287	30.27565105	300 W 13th St	NA	12.7	good	26.24672	introduced	more than 18.29 m	0 to 15.24 cm	Austin	NA	NA	NA	NA	NA	NA	NA	NA	NA	NA	NA	NA
20149	Crape myrtle (including hybrids)	Lagerstroemia indica	Austin	Texas	-97.74286304	30.27566352	300 W 13th St	NA	15.24	good	26.24672	introduced	more than 18.29 m	0 to 15.24 cm	Austin	NA	NA	NA	NA	NA	NA	NA	NA	NA	NA	NA	NA
20150	Crape myrtle (including hybrids)	Lagerstroemia indica	Austin	Texas	-97.74288433	30.27567521	300 W 13th St	NA	12.7	good	26.24672	introduced	more than 18.29 m	0 to 15.24 cm	Austin	NA	NA	NA	NA	NA	NA	NA	NA	NA	NA	NA	NA
20151	Southern live oak	Quercus virginiana	Austin	Texas	-97.74292275	30.27569286	300 W 13th St	NA	33.02	good	59.05512	naturally_occurring	more than 18.29 m	30.48 to 45.72 cm	Austin	NA	NA	NA	NA	NA	NA	NA	NA	NA	NA	NA	NA
20152	Bald cypress	Taxodium distichum	Austin	Texas	-97.74309021	30.27573376	300 W 13th St	NA	7.62	good	22.96588	naturally_occurring	more than 18.29 m	0 to 15.24 cm	Austin	NA	NA	NA	NA	NA	NA	NA	NA	NA	NA	NA	NA
20153	Bald cypress	Taxodium distichum	Austin	Texas	-97.74316957	30.27575599	300 W 13th St	NA	7.62	good	32.8084	naturally_occurring	more than 18.29 m	0 to 15.24 cm	Austin	NA	NA	NA	NA	NA	NA	NA	NA	NA	NA	NA	NA
20154	Crape myrtle (including hybrids)	Lagerstroemia indica	Austin	Texas	-97.74280487	30.27581802	300 W 13th St	NA	22.86	good	59.05512	introduced	more than 18.29 m	15.24 to 30.48 cm	Austin	NA	NA	NA	NA	NA	NA	NA	NA	NA	NA	NA	NA
20155	Crape myrtle (including hybrids)	Lagerstroemia indica	Austin	Texas	-97.74281727	30.2758389	300 W 13th St	NA	35.56	good	59.05512	introduced	more than 18.29 m	30.48 to 45.72 cm	Austin	NA	NA	NA	NA	NA	NA	NA	NA	NA	NA	NA	NA
20156	Crape myrtle (including hybrids)	Lagerstroemia indica	Austin	Texas	-97.74285434	30.27582652	300 W 13th St	NA	15.24	fair	26.24672	introduced	more than 18.29 m	0 to 15.24 cm	Austin	NA	NA	NA	NA	NA	NA	NA	NA	NA	NA	NA	NA
20157	Crape myrtle (including hybrids)	Lagerstroemia indica	Austin	Texas	-97.74287975	30.27584579	300 W 13th St	NA	15.24	fair	26.24672	introduced	more than 18.29 m	0 to 15.24 cm	Austin	NA	NA	NA	NA	NA	NA	NA	NA	NA	NA	NA	NA
20158	Cedar elm	Ulmus crassifolia	Austin	Texas	-97.74289929	30.27584243	300 W 13th St	NA	25.4	fair	45.93176	naturally_occurring	more than 18.29 m	15.24 to 30.48 cm	Austin	NA	NA	NA	NA	NA	NA	NA	NA	NA	NA	NA	NA
20159	Cedar elm	Ulmus crassifolia	Austin	Texas	-97.7429571	30.27586236	300 W 13th St	NA	27.94	fair	45.93176	naturally_occurring	more than 18.29 m	15.24 to 30.48 cm	Austin	NA	NA	NA	NA	NA	NA	NA	NA	NA	NA	NA	NA
20160	Southern live oak	Quercus virginiana	Austin	Texas	-97.74304073	30.27588656	300 W 13th St	NA	43.18	fair	88.58268	naturally_occurring	more than 18.29 m	30.48 to 45.72 cm	Austin	NA	NA	NA	NA	NA	NA	NA	NA	NA	NA	NA	NA
20161	Southern live oak	Quercus virginiana	Austin	Texas	-97.74308744	30.27591751	300 W 13th St	NA	50.8	fair	88.58268	naturally_occurring	more than 18.29 m	45.72 to 60.96 cm	Austin	NA	NA	NA	NA	NA	NA	NA	NA	NA	NA	NA	NA
20162	Chinese elm	Ulmus parvifolia	Austin	Texas	-97.7432894	30.27596098	300 W 13th St	NA	25.4	poor	52.49344	introduced	more than 18.29 m	15.24 to 30.48 cm	Austin	NA	NA	NA	NA	NA	NA	NA	NA	NA	NA	NA	NA
20163	Pecan	Carya illinoinensis	Austin	Texas	-97.7434437	30.27600911	300 W 13th St	NA	40.64	fair	88.58268	naturally_occurring	more than 18.29 m	30.48 to 45.72 cm	Austin	NA	NA	NA	NA	NA	NA	NA	NA	NA	NA	NA	NA
20164	Pecan	Carya illinoinensis	Austin	Texas	-97.74352541	30.27602389	300 W 13th St	NA	22.86	poor	78.74016	naturally_occurring	more than 18.29 m	15.24 to 30.48 cm	Austin	NA	NA	NA	NA	NA	NA	NA	NA	NA	NA	NA	NA
20165	Chinese pistache	Pistacia chinensis	Austin	Texas	-97.74127091	30.27626079	200 W 14th St	NA	30.48	good	91.86352	introduced	more than 18.29 m	15.24 to 30.48 cm	Austin	NA	NA	NA	NA	NA	NA	NA	NA	NA	NA	NA	NA
20166	Chinese pistache	Pistacia chinensis	Austin	Texas	-97.74132988	30.27628651	200 W 14th St	NA	30.48	good	91.86352	introduced	more than 18.29 m	15.24 to 30.48 cm	Austin	NA	NA	NA	NA	NA	NA	NA	NA	NA	NA	NA	NA
20167	Chinese pistache	Pistacia chinensis	Austin	Texas	-97.74140148	30.27630976	200 W 14th St	NA	27.94	good	91.86352	introduced	more than 18.29 m	15.24 to 30.48 cm	Austin	NA	NA	NA	NA	NA	NA	NA	NA	NA	NA	NA	NA
20168	Chinese pistache	Pistacia chinensis	Austin	Texas	-97.74149819	30.27633352	200 W 14th St	NA	30.48	good	91.86352	introduced	more than 18.29 m	15.24 to 30.48 cm	Austin	NA	NA	NA	NA	NA	NA	NA	NA	NA	NA	NA	NA
20169	Chinese pistache	Pistacia chinensis	Austin	Texas	-97.74157611	30.27635335	200 W 14th St	NA	27.94	good	91.86352	introduced	more than 18.29 m	15.24 to 30.48 cm	Austin	NA	NA	NA	NA	NA	NA	NA	NA	NA	NA	NA	NA
20170	Chinese pistache	Pistacia chinensis	Austin	Texas	-97.74176239	30.27643425	200 W 14th St	NA	27.94	good	91.86352	introduced	more than 18.29 m	15.24 to 30.48 cm	Austin	NA	NA	NA	NA	NA	NA	NA	NA	NA	NA	NA	NA
20171	Chinese pistache	Pistacia chinensis	Austin	Texas	-97.74184662	30.27645504	200 W 14th St	NA	40.64	good	91.86352	introduced	more than 18.29 m	30.48 to 45.72 cm	Austin	NA	NA	NA	NA	NA	NA	NA	NA	NA	NA	NA	NA
20172	Chinese pistache	Pistacia chinensis	Austin	Texas	-97.74202747	30.2765023	200 W 14th St	NA	35.56	good	91.86352	introduced	more than 18.29 m	30.48 to 45.72 cm	Austin	NA	NA	NA	NA	NA	NA	NA	NA	NA	NA	NA	NA
20173	Chinese pistache	Pistacia chinensis	Austin	Texas	-97.74211462	30.27653132	200 W 14th St	NA	35.56	good	91.86352	introduced	more than 18.29 m	30.48 to 45.72 cm	Austin	NA	NA	NA	NA	NA	NA	NA	NA	NA	NA	NA	NA
20174	Shumard oak	Quercus shumardii	Austin	Texas	-97.74178435	30.27655189	200 W 14th St	NA	35.56	good	91.86352	naturally_occurring	more than 18.29 m	30.48 to 45.72 cm	Austin	NA	NA	NA	NA	NA	NA	NA	NA	NA	NA	NA	NA
20175	Shumard oak	Quercus shumardii	Austin	Texas	-97.74192449	30.27659561	200 W 14th St	NA	68.58	good	114.8294	naturally_occurring	more than 18.29 m	60.96 to 76.2 cm	Austin	NA	NA	NA	NA	NA	NA	NA	NA	NA	NA	NA	NA
20176	small vacant planting site	NA	Austin	Texas	-97.74243933	30.27660057	300 W 14th St	NA	0	NA	0	no_info	NA	NA	Austin	NA	NA	NA	NA	NA	NA	NA	NA	NA	NA	NA	NA
20178	Shumard oak	Quercus shumardii	Austin	Texas	-97.74291034	30.2767536	300 W 14th St	NA	78.74	fair	114.8294	naturally_occurring	more than 18.29 m	more than 76.2 cm	Austin	NA	NA	NA	NA	NA	NA	NA	NA	NA	NA	NA	NA
20179	Shumard oak	Quercus shumardii	Austin	Texas	-97.7430307	30.27678496	300 W 14th St	NA	88.9	fair	114.8294	naturally_occurring	more than 18.29 m	more than 76.2 cm	Austin	NA	NA	NA	NA	NA	NA	NA	NA	NA	NA	NA	NA
20181	Escarpment live oak	Quercus fusiformis	Austin	Texas	-97.74263871	30.27688452	1400 Lavaca St	NA	96.52	fair	124.67192	naturally_occurring	more than 18.29 m	more than 76.2 cm	Austin	NA	NA	NA	NA	NA	NA	NA	NA	NA	NA	NA	NA
20182	Southern live oak	Quercus virginiana	Austin	Texas	-97.74255553	30.27687792	1400 Lavaca St	NA	53.34	fair	91.86352	naturally_occurring	more than 18.29 m	45.72 to 60.96 cm	Austin	NA	NA	NA	NA	NA	NA	NA	NA	NA	NA	NA	NA
20183	Southern live oak	Quercus virginiana	Austin	Texas	-97.7425144	30.27694283	1400 Lavaca St	NA	73.66	fair	91.86352	naturally_occurring	more than 18.29 m	60.96 to 76.2 cm	Austin	NA	NA	NA	NA	NA	NA	NA	NA	NA	NA	NA	NA
20184	Southern live oak	Quercus virginiana	Austin	Texas	-97.74244666	30.2767938	300 W 14th St	NA	38.1	fair	91.86352	naturally_occurring	more than 18.29 m	30.48 to 45.72 cm	Austin	NA	NA	NA	NA	NA	NA	NA	NA	NA	NA	NA	NA
20185	Southern live oak	Quercus virginiana	Austin	Texas	-97.74239078	30.27677536	300 W 14th St	NA	43.18	poor	91.86352	naturally_occurring	more than 18.29 m	30.48 to 45.72 cm	Austin	NA	NA	NA	NA	NA	NA	NA	NA	NA	NA	NA	NA
20186	Escarpment live oak	Quercus fusiformis	Austin	Texas	-97.74236685	30.27680854	1400 Lavaca St	NA	50.8	fair	91.86352	naturally_occurring	more than 18.29 m	45.72 to 60.96 cm	Austin	NA	NA	NA	NA	NA	NA	NA	NA	NA	NA	NA	NA
20192	Escarpment live oak	Quercus fusiformis	Austin	Texas	-97.74219383	30.27718536	1400 Lavaca St	NA	20.32	fair	49.2126	naturally_occurring	more than 18.29 m	15.24 to 30.48 cm	Austin	NA	NA	NA	NA	NA	NA	NA	NA	NA	NA	NA	NA
20193	Escarpment live oak	Quercus fusiformis	Austin	Texas	-97.74218053	30.27723214	1400 Lavaca St	NA	20.32	fair	49.2126	naturally_occurring	more than 18.29 m	15.24 to 30.48 cm	Austin	NA	NA	NA	NA	NA	NA	NA	NA	NA	NA	NA	NA
20194	Escarpment live oak	Quercus fusiformis	Austin	Texas	-97.74216741	30.27727196	1400 Lavaca St	NA	17.78	fair	49.2126	naturally_occurring	more than 18.29 m	15.24 to 30.48 cm	Austin	NA	NA	NA	NA	NA	NA	NA	NA	NA	NA	NA	NA
20195	Escarpment live oak	Quercus fusiformis	Austin	Texas	-97.74215014	30.27731691	1400 Lavaca St	NA	20.32	fair	49.2126	naturally_occurring	more than 18.29 m	15.24 to 30.48 cm	Austin	NA	NA	NA	NA	NA	NA	NA	NA	NA	NA	NA	NA
20196	Shumard oak	Quercus shumardii	Austin	Texas	-97.74213497	30.27735843	1400 Lavaca St	NA	22.86	fair	49.2126	naturally_occurring	more than 18.29 m	15.24 to 30.48 cm	Austin	NA	NA	NA	NA	NA	NA	NA	NA	NA	NA	NA	NA
20197	Crape myrtle (including hybrids)	Lagerstroemia indica	Austin	Texas	-97.74205199	30.27775753	300 W 15th St	NA	38.1	fair	49.2126	introduced	more than 18.29 m	30.48 to 45.72 cm	Austin	NA	NA	NA	NA	NA	NA	NA	NA	NA	NA	NA	NA
20198	Crape myrtle (including hybrids)	Lagerstroemia indica	Austin	Texas	-97.74210397	30.27776555	300 W 15th St	NA	35.56	fair	49.2126	introduced	more than 18.29 m	30.48 to 45.72 cm	Austin	NA	NA	NA	NA	NA	NA	NA	NA	NA	NA	NA	NA
20199	Crape myrtle (including hybrids)	Lagerstroemia indica	Austin	Texas	-97.74215773	30.27778232	300 W 15th St	NA	17.78	fair	45.93176	introduced	more than 18.29 m	15.24 to 30.48 cm	Austin	NA	NA	NA	NA	NA	NA	NA	NA	NA	NA	NA	NA
20200	Crape myrtle (including hybrids)	Lagerstroemia indica	Austin	Texas	-97.74221144	30.27780083	300 W 15th St	NA	35.56	fair	45.93176	introduced	more than 18.29 m	30.48 to 45.72 cm	Austin	NA	NA	NA	NA	NA	NA	NA	NA	NA	NA	NA	NA
20201	small vacant planting site	NA	Austin	Texas	-97.74241088	30.27785017	300 W 15th St	NA	0	NA	0	no_info	NA	NA	Austin	NA	NA	NA	NA	NA	NA	NA	NA	NA	NA	NA	NA
20202	Crape myrtle (including hybrids)	Lagerstroemia indica	Austin	Texas	-97.74245264	30.27786495	300 W 15th St	NA	27.94	fair	29.52756	introduced	more than 18.29 m	15.24 to 30.48 cm	Austin	NA	NA	NA	NA	NA	NA	NA	NA	NA	NA	NA	NA
20203	Crape myrtle (including hybrids)	Lagerstroemia indica	Austin	Texas	-97.74250645	30.27787998	300 W 15th St	NA	12.7	fair	29.52756	introduced	more than 18.29 m	0 to 15.24 cm	Austin	NA	NA	NA	NA	NA	NA	NA	NA	NA	NA	NA	NA
20204	Crape myrtle (including hybrids)	Lagerstroemia indica	Austin	Texas	-97.74255222	30.27789485	300 W 15th St	NA	27.94	fair	29.52756	introduced	more than 18.29 m	15.24 to 30.48 cm	Austin	NA	NA	NA	NA	NA	NA	NA	NA	NA	NA	NA	NA
20205	Crape myrtle (including hybrids)	Lagerstroemia indica	Austin	Texas	-97.74260813	30.27790643	300 W 15th St	NA	22.86	fair	29.52756	introduced	more than 18.29 m	15.24 to 30.48 cm	Austin	NA	NA	NA	NA	NA	NA	NA	NA	NA	NA	NA	NA
20206	Crape myrtle (including hybrids)	Lagerstroemia indica	Austin	Texas	-97.74265783	30.27792486	300 W 15th St	NA	22.86	fair	29.52756	introduced	more than 18.29 m	15.24 to 30.48 cm	Austin	NA	NA	NA	NA	NA	NA	NA	NA	NA	NA	NA	NA
20207	medium vacant planting site	NA	Austin	Texas	-97.74237607	30.27772575	300 W 15th St	NA	0	NA	0	no_info	NA	NA	Austin	NA	NA	NA	NA	NA	NA	NA	NA	NA	NA	NA	NA
20208	medium vacant planting site	NA	Austin	Texas	-97.74243986	30.27774272	300 W 15th St	NA	0	NA	0	no_info	NA	NA	Austin	NA	NA	NA	NA	NA	NA	NA	NA	NA	NA	NA	NA
20209	medium vacant planting site	NA	Austin	Texas	-97.74249367	30.27775775	300 W 15th St	NA	0	NA	0	no_info	NA	NA	Austin	NA	NA	NA	NA	NA	NA	NA	NA	NA	NA	NA	NA
20210	medium vacant planting site	NA	Austin	Texas	-97.74253347	30.27777075	300 W 15th St	NA	0	NA	0	no_info	NA	NA	Austin	NA	NA	NA	NA	NA	NA	NA	NA	NA	NA	NA	NA
20211	Shumard oak	Quercus shumardii	Austin	Texas	-97.74221597	30.27755697	300 W 15th St	NA	12.7	good	68.89764	naturally_occurring	more than 18.29 m	0 to 15.24 cm	Austin	NA	NA	NA	NA	NA	NA	NA	NA	NA	NA	NA	NA
20212	Shumard oak	Quercus shumardii	Austin	Texas	-97.74227178	30.27757204	300 W 15th St	NA	12.7	good	68.89764	naturally_occurring	more than 18.29 m	0 to 15.24 cm	Austin	NA	NA	NA	NA	NA	NA	NA	NA	NA	NA	NA	NA
20213	Shumard oak	Quercus shumardii	Austin	Texas	-97.74232951	30.27759063	300 W 15th St	NA	17.78	good	82.021	naturally_occurring	more than 18.29 m	15.24 to 30.48 cm	Austin	NA	NA	NA	NA	NA	NA	NA	NA	NA	NA	NA	NA
20214	Shumard oak	Quercus shumardii	Austin	Texas	-97.7424133	30.27762105	300 W 15th St	NA	17.78	good	82.021	naturally_occurring	more than 18.29 m	15.24 to 30.48 cm	Austin	NA	NA	NA	NA	NA	NA	NA	NA	NA	NA	NA	NA
20215	Shumard oak	Quercus shumardii	Austin	Texas	-97.74251489	30.27765256	300 W 15th St	NA	17.78	good	82.021	naturally_occurring	more than 18.29 m	15.24 to 30.48 cm	Austin	NA	NA	NA	NA	NA	NA	NA	NA	NA	NA	NA	NA
20216	Shumard oak	Quercus shumardii	Austin	Texas	-97.74263248	30.27767887	300 W 15th St	NA	17.78	good	82.021	naturally_occurring	more than 18.29 m	15.24 to 30.48 cm	Austin	NA	NA	NA	NA	NA	NA	NA	NA	NA	NA	NA	NA
20217	Shumard oak	Quercus shumardii	Austin	Texas	-97.74269573	30.27769904	300 W 15th St	NA	17.78	good	82.021	naturally_occurring	more than 18.29 m	15.24 to 30.48 cm	Austin	NA	NA	NA	NA	NA	NA	NA	NA	NA	NA	NA	NA
20218	Shumard oak	Quercus shumardii	Austin	Texas	-97.74275802	30.27771224	300 W 15th St	NA	17.78	good	82.021	naturally_occurring	more than 18.29 m	15.24 to 30.48 cm	Austin	NA	NA	NA	NA	NA	NA	NA	NA	NA	NA	NA	NA
20219	Shumard oak	Quercus shumardii	Austin	Texas	-97.74282706	30.27773048	300 W 15th St	NA	17.78	good	82.021	naturally_occurring	more than 18.29 m	15.24 to 30.48 cm	Austin	NA	NA	NA	NA	NA	NA	NA	NA	NA	NA	NA	NA
20220	Shumard oak	Quercus shumardii	Austin	Texas	-97.74288494	30.27774622	300 W 15th St	NA	22.86	good	85.30184	naturally_occurring	more than 18.29 m	15.24 to 30.48 cm	Austin	NA	NA	NA	NA	NA	NA	NA	NA	NA	NA	NA	NA
20221	Shumard oak	Quercus shumardii	Austin	Texas	-97.74271681	30.27797136	300 W 15th St	NA	22.86	good	85.30184	naturally_occurring	more than 18.29 m	15.24 to 30.48 cm	Austin	NA	NA	NA	NA	NA	NA	NA	NA	NA	NA	NA	NA
20222	Shumard oak	Quercus shumardii	Austin	Texas	-97.74276422	30.2780002	300 W 15th St	NA	27.94	good	78.74016	naturally_occurring	more than 18.29 m	15.24 to 30.48 cm	Austin	NA	NA	NA	NA	NA	NA	NA	NA	NA	NA	NA	NA
20223	Shumard oak	Quercus shumardii	Austin	Texas	-97.74280804	30.27801328	300 W 15th St	NA	25.4	good	82.021	naturally_occurring	more than 18.29 m	15.24 to 30.48 cm	Austin	NA	NA	NA	NA	NA	NA	NA	NA	NA	NA	NA	NA
20224	Yaupon	Ilex vomitoria	Austin	Texas	-97.7417441	30.2775525	200 W 15th St	NA	20.32	fair	29.52756	naturally_occurring	more than 18.29 m	15.24 to 30.48 cm	Austin	NA	NA	NA	NA	NA	NA	NA	NA	NA	NA	NA	NA
20225	Yaupon	Ilex vomitoria	Austin	Texas	-97.74163437	30.27752737	200 W 15th St	NA	22.86	fair	29.52756	naturally_occurring	more than 18.29 m	15.24 to 30.48 cm	Austin	NA	NA	NA	NA	NA	NA	NA	NA	NA	NA	NA	NA
20226	medium vacant planting site	NA	Austin	Texas	-97.74137987	30.27744098	200 W 15th St	NA	0	NA	0	no_info	NA	NA	Austin	NA	NA	NA	NA	NA	NA	NA	NA	NA	NA	NA	NA
20227	medium vacant planting site	NA	Austin	Texas	-97.74145842	30.27746548	200 W 15th St	NA	0	NA	0	no_info	NA	NA	Austin	NA	NA	NA	NA	NA	NA	NA	NA	NA	NA	NA	NA
20228	medium vacant planting site	NA	Austin	Texas	-97.74150372	30.27747681	200 W 15th St	NA	0	NA	0	no_info	NA	NA	Austin	NA	NA	NA	NA	NA	NA	NA	NA	NA	NA	NA	NA
20229	Yaupon	Ilex vomitoria	Austin	Texas	-97.74156536	30.27750514	200 W 15th St	NA	35.56	good	32.8084	naturally_occurring	more than 18.29 m	30.48 to 45.72 cm	Austin	NA	NA	NA	NA	NA	NA	NA	NA	NA	NA	NA	NA
20230	medium vacant planting site	NA	Austin	Texas	-97.74096698	30.27744304	200 W 15th St	NA	0	NA	0	no_info	NA	NA	Austin	NA	NA	NA	NA	NA	NA	NA	NA	NA	NA	NA	NA
20231	medium vacant planting site	NA	Austin	Texas	-97.74104765	30.277478	200 W 15th St	NA	0	NA	0	no_info	NA	NA	Austin	NA	NA	NA	NA	NA	NA	NA	NA	NA	NA	NA	NA
20232	American sycamore	Platanus occidentalis	Austin	Texas	-97.74115722	30.27750938	200 W 15th St	NA	40.64	fair	114.8294	naturally_occurring	more than 18.29 m	30.48 to 45.72 cm	Austin	NA	NA	NA	NA	NA	NA	NA	NA	NA	NA	NA	NA
20233	medium vacant planting site	NA	Austin	Texas	-97.74127889	30.27753684	200 W 15th St	NA	0	NA	0	no_info	NA	NA	Austin	NA	NA	NA	NA	NA	NA	NA	NA	NA	NA	NA	NA
20234	medium vacant planting site	NA	Austin	Texas	-97.74137657	30.27756382	200 W 15th St	NA	0	NA	0	no_info	NA	NA	Austin	NA	NA	NA	NA	NA	NA	NA	NA	NA	NA	NA	NA
20235	medium vacant planting site	NA	Austin	Texas	-97.74145512	30.27758832	200 W 15th St	NA	0	NA	0	no_info	NA	NA	Austin	NA	NA	NA	NA	NA	NA	NA	NA	NA	NA	NA	NA
20236	American sycamore	Platanus occidentalis	Austin	Texas	-97.74067929	30.27743097	1500 Colorado St	NA	45.72	poor	114.8294	naturally_occurring	more than 18.29 m	30.48 to 45.72 cm	Austin	NA	NA	NA	NA	NA	NA	NA	NA	NA	NA	NA	NA
20271	medium vacant planting site	NA	Austin	Texas	-97.73585921	30.27589819	400 E 15th St	NA	0	NA	0	no_info	NA	NA	Austin	NA	NA	NA	NA	NA	NA	NA	NA	NA	NA	NA	NA
20272	medium vacant planting site	NA	Austin	Texas	-97.73580358	30.2758826	400 E 15th St	NA	0	NA	0	no_info	NA	NA	Austin	NA	NA	NA	NA	NA	NA	NA	NA	NA	NA	NA	NA
20273	medium vacant planting site	NA	Austin	Texas	-97.73575104	30.27586444	400 E 15th St	NA	0	NA	0	no_info	NA	NA	Austin	NA	NA	NA	NA	NA	NA	NA	NA	NA	NA	NA	NA
20274	medium vacant planting site	NA	Austin	Texas	-97.73569537	30.27585016	400 E 15th St	NA	0	NA	0	no_info	NA	NA	Austin	NA	NA	NA	NA	NA	NA	NA	NA	NA	NA	NA	NA
20275	medium vacant planting site	NA	Austin	Texas	-97.73563668	30.27583582	400 E 15th St	NA	0	NA	0	no_info	NA	NA	Austin	NA	NA	NA	NA	NA	NA	NA	NA	NA	NA	NA	NA
20276	medium vacant planting site	NA	Austin	Texas	-97.73558396	30.27582423	400 E 15th St	NA	0	NA	0	no_info	NA	NA	Austin	NA	NA	NA	NA	NA	NA	NA	NA	NA	NA	NA	NA
20277	Stump	NA	Austin	Texas	-97.73613286	30.27611222	300 E 15th St	NA	71.12	NA	3.28084	no_info	0 to 4.57 m	60.96 to 76.2 cm	Austin	NA	NA	NA	NA	NA	NA	NA	NA	NA	NA	NA	NA
20278	large vacant planting site	NA	Austin	Texas	-97.73651113	30.27621777	300 E 15th St	NA	0	NA	0	no_info	NA	NA	Austin	NA	NA	NA	NA	NA	NA	NA	NA	NA	NA	NA	NA
20279	large vacant planting site	NA	Austin	Texas	-97.73677293	30.27628488	300 E 15th St	NA	0	NA	0	no_info	NA	NA	Austin	NA	NA	NA	NA	NA	NA	NA	NA	NA	NA	NA	NA
20280	large vacant planting site	NA	Austin	Texas	-97.73686455	30.27631435	300 E 15th St	NA	0	NA	0	no_info	NA	NA	Austin	NA	NA	NA	NA	NA	NA	NA	NA	NA	NA	NA	NA
20281	Southern live oak	Quercus virginiana	Austin	Texas	-97.73737782	30.27621298	200 E 15th St	NA	38.1	fair	78.74016	naturally_occurring	more than 18.29 m	30.48 to 45.72 cm	Austin	NA	NA	NA	NA	NA	NA	NA	NA	NA	NA	NA	NA
20282	Southern live oak	Quercus virginiana	Austin	Texas	-97.73797515	30.27636577	200 E 15th St	NA	35.56	fair	78.74016	naturally_occurring	more than 18.29 m	30.48 to 45.72 cm	Austin	NA	NA	NA	NA	NA	NA	NA	NA	NA	NA	NA	NA
20283	Southern live oak	Quercus virginiana	Austin	Texas	-97.73787283	30.27634003	200 E 15th St	NA	33.02	fair	85.30184	naturally_occurring	more than 18.29 m	30.48 to 45.72 cm	Austin	NA	NA	NA	NA	NA	NA	NA	NA	NA	NA	NA	NA
20284	Southern live oak	Quercus virginiana	Austin	Texas	-97.73773452	30.27630041	200 E 15th St	NA	30.48	fair	82.021	naturally_occurring	more than 18.29 m	15.24 to 30.48 cm	Austin	NA	NA	NA	NA	NA	NA	NA	NA	NA	NA	NA	NA
20285	Southern live oak	Quercus virginiana	Austin	Texas	-97.73760666	30.27626627	200 E 15th St	NA	35.56	fair	82.021	naturally_occurring	more than 18.29 m	30.48 to 45.72 cm	Austin	NA	NA	NA	NA	NA	NA	NA	NA	NA	NA	NA	NA
20286	large vacant planting site	NA	Austin	Texas	-97.73775553	30.2764205	200 E 15th St	NA	0	NA	0	no_info	NA	NA	Austin	NA	NA	NA	NA	NA	NA	NA	NA	NA	NA	NA	NA
20287	large vacant planting site	NA	Austin	Texas	-97.73767574	30.27640179	200 E 15th St	NA	0	NA	0	no_info	NA	NA	Austin	NA	NA	NA	NA	NA	NA	NA	NA	NA	NA	NA	NA
20288	Yaupon	Ilex vomitoria	Austin	Texas	-97.73763204	30.27639301	200 E 15th St	NA	15.24	fair	26.24672	naturally_occurring	more than 18.29 m	0 to 15.24 cm	Austin	NA	NA	NA	NA	NA	NA	NA	NA	NA	NA	NA	NA
20289	Yaupon	Ilex vomitoria	Austin	Texas	-97.73757633	30.27638005	200 E 15th St	NA	17.78	fair	32.8084	naturally_occurring	more than 18.29 m	15.24 to 30.48 cm	Austin	NA	NA	NA	NA	NA	NA	NA	NA	NA	NA	NA	NA
20290	large vacant planting site	NA	Austin	Texas	-97.73751331	30.27635773	200 E 15th St	NA	0	NA	0	no_info	NA	NA	Austin	NA	NA	NA	NA	NA	NA	NA	NA	NA	NA	NA	NA
20291	large vacant planting site	NA	Austin	Texas	-97.73746214	30.27634486	200 E 15th St	NA	0	NA	0	no_info	NA	NA	Austin	NA	NA	NA	NA	NA	NA	NA	NA	NA	NA	NA	NA
20292	large vacant planting site	NA	Austin	Texas	-97.73738246	30.27632221	200 E 15th St	NA	0	NA	0	no_info	NA	NA	Austin	NA	NA	NA	NA	NA	NA	NA	NA	NA	NA	NA	NA
20293	large vacant planting site	NA	Austin	Texas	-97.73732682	30.27630662	200 E 15th St	NA	0	NA	0	no_info	NA	NA	Austin	NA	NA	NA	NA	NA	NA	NA	NA	NA	NA	NA	NA
20294	Pecan	Carya illinoinensis	Austin	Texas	-97.73749903	30.2764942	200 E 15th St	NA	68.58	fair	124.67192	naturally_occurring	more than 18.29 m	60.96 to 76.2 cm	Austin	NA	NA	NA	NA	NA	NA	NA	NA	NA	NA	NA	NA
20295	Pecan	Carya illinoinensis	Austin	Texas	-97.73796633	30.27663778	200 E 15th St	NA	27.94	fair	75.45932	naturally_occurring	more than 18.29 m	15.24 to 30.48 cm	Austin	NA	NA	NA	NA	NA	NA	NA	NA	NA	NA	NA	NA
20296	Pecan	Carya illinoinensis	Austin	Texas	-97.73794087	30.27662675	200 E 15th St	NA	48.26	fair	91.86352	naturally_occurring	more than 18.29 m	45.72 to 60.96 cm	Austin	NA	NA	NA	NA	NA	NA	NA	NA	NA	NA	NA	NA
20297	Pecan	Carya illinoinensis	Austin	Texas	-97.73791404	30.27661042	200 E 15th St	NA	15.24	fair	65.6168	naturally_occurring	more than 18.29 m	0 to 15.24 cm	Austin	NA	NA	NA	NA	NA	NA	NA	NA	NA	NA	NA	NA
20298	Pecan	Carya illinoinensis	Austin	Texas	-97.73790034	30.27661278	200 E 15th St	NA	12.7	fair	65.6168	naturally_occurring	more than 18.29 m	0 to 15.24 cm	Austin	NA	NA	NA	NA	NA	NA	NA	NA	NA	NA	NA	NA
20299	Pecan	Carya illinoinensis	Austin	Texas	-97.73789298	30.27660474	200 E 15th St	NA	10.16	fair	65.6168	naturally_occurring	more than 18.29 m	0 to 15.24 cm	Austin	NA	NA	NA	NA	NA	NA	NA	NA	NA	NA	NA	NA
20300	Pecan	Carya illinoinensis	Austin	Texas	-97.73787773	30.27660837	200 E 15th St	NA	15.24	fair	65.6168	naturally_occurring	more than 18.29 m	0 to 15.24 cm	Austin	NA	NA	NA	NA	NA	NA	NA	NA	NA	NA	NA	NA
20301	Escarpment live oak	Quercus fusiformis	Austin	Texas	-97.73819154	30.27671335	100 E 15th St	NA	81.28	fair	104.98688	naturally_occurring	more than 18.29 m	more than 76.2 cm	Austin	NA	NA	NA	NA	NA	NA	NA	NA	NA	NA	NA	NA
20305	Cedar elm	Ulmus crassifolia	Austin	Texas	-97.73953757	30.27634744	1300 Congress Ave	NA	22.86	good	52.49344	naturally_occurring	more than 18.29 m	15.24 to 30.48 cm	Austin	NA	NA	NA	NA	NA	NA	NA	NA	NA	NA	NA	NA
20306	Cedar elm	Ulmus crassifolia	Austin	Texas	-97.73951151	30.27641529	1300 Congress Ave	NA	33.02	good	78.74016	naturally_occurring	more than 18.29 m	30.48 to 45.72 cm	Austin	NA	NA	NA	NA	NA	NA	NA	NA	NA	NA	NA	NA
20307	Southern live oak	Quercus virginiana	Austin	Texas	-97.73947298	30.27649603	1300 Congress Ave	NA	17.78	good	45.93176	naturally_occurring	more than 18.29 m	15.24 to 30.48 cm	Austin	NA	NA	NA	NA	NA	NA	NA	NA	NA	NA	NA	NA
20308	Cedar elm	Ulmus crassifolia	Austin	Texas	-97.73945009	30.27655869	1300 Congress Ave	NA	22.86	good	78.74016	naturally_occurring	more than 18.29 m	15.24 to 30.48 cm	Austin	NA	NA	NA	NA	NA	NA	NA	NA	NA	NA	NA	NA
20309	Cedar elm	Ulmus crassifolia	Austin	Texas	-97.73942705	30.2766266	1300 Congress Ave	NA	22.86	good	78.74016	naturally_occurring	more than 18.29 m	15.24 to 30.48 cm	Austin	NA	NA	NA	NA	NA	NA	NA	NA	NA	NA	NA	NA
20310	Pecan	Carya illinoinensis	Austin	Texas	-97.7394219	30.27673831	100 E 15th St	NA	66.04	fair	137.79528	naturally_occurring	more than 18.29 m	60.96 to 76.2 cm	Austin	NA	NA	NA	NA	NA	NA	NA	NA	NA	NA	NA	NA
20311	Cedar elm	Ulmus crassifolia	Austin	Texas	-97.73984983	30.2764537	1300 Congress Ave	NA	17.78	fair	49.2126	naturally_occurring	more than 18.29 m	15.24 to 30.48 cm	Austin	NA	NA	NA	NA	NA	NA	NA	NA	NA	NA	NA	NA
20312	Southern live oak	Quercus virginiana	Austin	Texas	-97.73984229	30.27650877	1300 Congress Ave	NA	27.94	fair	49.2126	naturally_occurring	more than 18.29 m	15.24 to 30.48 cm	Austin	NA	NA	NA	NA	NA	NA	NA	NA	NA	NA	NA	NA
20313	Shumard oak	Quercus shumardii	Austin	Texas	-97.73973932	30.27661977	1300 Congress Ave	NA	48.26	fair	114.8294	naturally_occurring	more than 18.29 m	45.72 to 60.96 cm	Austin	NA	NA	NA	NA	NA	NA	NA	NA	NA	NA	NA	NA
20314	Shumard oak	Quercus shumardii	Austin	Texas	-97.73968107	30.27675797	1300 Congress Ave	NA	81.28	fair	114.8294	naturally_occurring	more than 18.29 m	more than 76.2 cm	Austin	NA	NA	NA	NA	NA	NA	NA	NA	NA	NA	NA	NA
20315	Southern live oak	Quercus virginiana	Austin	Texas	-97.73911309	30.2766965	100 E 15th St	NA	60.96	fair	82.021	naturally_occurring	more than 18.29 m	45.72 to 60.96 cm	Austin	NA	NA	NA	NA	NA	NA	NA	NA	NA	NA	NA	NA
20316	tree	NA	Austin	Texas	-97.73899295	30.27665725	100 E 15th St	NA	63.5	fair	82.021	no_info	more than 18.29 m	60.96 to 76.2 cm	Austin	NA	NA	NA	NA	NA	NA	NA	NA	NA	NA	NA	NA
20317	Crape myrtle (including hybrids)	Lagerstroemia indica	Austin	Texas	-97.73896433	30.27664859	100 E 15th St	NA	15.24	fair	29.52756	introduced	more than 18.29 m	0 to 15.24 cm	Austin	NA	NA	NA	NA	NA	NA	NA	NA	NA	NA	NA	NA
20338	small vacant planting site	NA	Austin	Texas	-97.74099826	30.27656487	1400 Colorado St	NA	0	NA	0	no_info	NA	NA	Austin	NA	NA	NA	NA	NA	NA	NA	NA	NA	NA	NA	NA
20339	Crape myrtle (including hybrids)	Lagerstroemia indica	Austin	Texas	-97.74090966	30.27680941	1400 Colorado St	NA	17.78	fair	26.24672	introduced	more than 18.29 m	15.24 to 30.48 cm	Austin	NA	NA	NA	NA	NA	NA	NA	NA	NA	NA	NA	NA
20340	Crape myrtle (including hybrids)	Lagerstroemia indica	Austin	Texas	-97.74088477	30.2768243	1400 Colorado St	NA	17.78	fair	26.24672	introduced	more than 18.29 m	15.24 to 30.48 cm	Austin	NA	NA	NA	NA	NA	NA	NA	NA	NA	NA	NA	NA
20341	Crape myrtle (including hybrids)	Lagerstroemia indica	Austin	Texas	-97.74088842	30.27685709	1400 Colorado St	NA	17.78	fair	26.24672	introduced	more than 18.29 m	15.24 to 30.48 cm	Austin	NA	NA	NA	NA	NA	NA	NA	NA	NA	NA	NA	NA
20342	Crape myrtle (including hybrids)	Lagerstroemia indica	Austin	Texas	-97.74088048	30.27690504	1400 Colorado St	NA	17.78	fair	26.24672	introduced	more than 18.29 m	15.24 to 30.48 cm	Austin	NA	NA	NA	NA	NA	NA	NA	NA	NA	NA	NA	NA
20343	Crape myrtle (including hybrids)	Lagerstroemia indica	Austin	Texas	-97.74083992	30.27692923	1400 Colorado St	NA	17.78	fair	26.24672	introduced	more than 18.29 m	15.24 to 30.48 cm	Austin	NA	NA	NA	NA	NA	NA	NA	NA	NA	NA	NA	NA
20344	Crape myrtle (including hybrids)	Lagerstroemia indica	Austin	Texas	-97.74080905	30.27700559	1400 Colorado St	NA	17.78	fair	26.24672	introduced	more than 18.29 m	15.24 to 30.48 cm	Austin	NA	NA	NA	NA	NA	NA	NA	NA	NA	NA	NA	NA
20345	Crape myrtle (including hybrids)	Lagerstroemia indica	Austin	Texas	-97.74082837	30.27702907	1400 Colorado St	NA	17.78	fair	26.24672	introduced	more than 18.29 m	15.24 to 30.48 cm	Austin	NA	NA	NA	NA	NA	NA	NA	NA	NA	NA	NA	NA
20346	Crape myrtle (including hybrids)	Lagerstroemia indica	Austin	Texas	-97.74079668	30.27705345	1400 Colorado St	NA	17.78	fair	26.24672	introduced	more than 18.29 m	15.24 to 30.48 cm	Austin	NA	NA	NA	NA	NA	NA	NA	NA	NA	NA	NA	NA
20359	Shumard oak	Quercus shumardii	Austin	Texas	-97.74137192	30.27870939	1600 Lavaca St	NA	17.78	fair	82.021	naturally_occurring	more than 18.29 m	15.24 to 30.48 cm	Austin	NA	NA	NA	NA	NA	NA	NA	NA	NA	NA	NA	NA
20360	Shumard oak	Quercus shumardii	Austin	Texas	-97.74134771	30.27875962	1600 Lavaca St	NA	22.86	fair	82.021	naturally_occurring	more than 18.29 m	15.24 to 30.48 cm	Austin	NA	NA	NA	NA	NA	NA	NA	NA	NA	NA	NA	NA
20361	Shumard oak	Quercus shumardii	Austin	Texas	-97.74132591	30.27881432	1600 Lavaca St	NA	30.48	fair	82.021	naturally_occurring	more than 18.29 m	15.24 to 30.48 cm	Austin	NA	NA	NA	NA	NA	NA	NA	NA	NA	NA	NA	NA
20362	Shumard oak	Quercus shumardii	Austin	Texas	-97.74128474	30.27892816	1600 Lavaca St	NA	25.4	fair	82.021	naturally_occurring	more than 18.29 m	15.24 to 30.48 cm	Austin	NA	NA	NA	NA	NA	NA	NA	NA	NA	NA	NA	NA
20363	Shumard oak	Quercus shumardii	Austin	Texas	-97.74124871	30.27903991	1600 Lavaca St	NA	22.86	fair	82.021	naturally_occurring	more than 18.29 m	15.24 to 30.48 cm	Austin	NA	NA	NA	NA	NA	NA	NA	NA	NA	NA	NA	NA
20619	small vacant planting site	NA	Austin	Texas	-97.7409082	30.28003877	1700 Lavaca St	NA	0	NA	0	no_info	NA	NA	Austin	NA	NA	NA	NA	NA	NA	NA	NA	NA	NA	NA	NA
20620	small vacant planting site	NA	Austin	Texas	-97.74088937	30.28009131	1700 Lavaca St	NA	0	NA	0	no_info	NA	NA	Austin	NA	NA	NA	NA	NA	NA	NA	NA	NA	NA	NA	NA
20621	Southern live oak	Quercus virginiana	Austin	Texas	-97.7409496	30.28044334	300 W 18th St	NA	38.1	fair	91.86352	naturally_occurring	more than 18.29 m	30.48 to 45.72 cm	Austin	NA	NA	NA	NA	NA	NA	NA	NA	NA	NA	NA	NA
20622	Southern live oak	Quercus virginiana	Austin	Texas	-97.74092311	30.28052143	1800 Lavaca St	NA	30.48	fair	104.98688	naturally_occurring	more than 18.29 m	15.24 to 30.48 cm	Austin	NA	NA	NA	NA	NA	NA	NA	NA	NA	NA	NA	NA
20623	Southern live oak	Quercus virginiana	Austin	Texas	-97.74089472	30.28060553	1800 Lavaca St	NA	15.24	fair	52.49344	naturally_occurring	more than 18.29 m	0 to 15.24 cm	Austin	NA	NA	NA	NA	NA	NA	NA	NA	NA	NA	NA	NA
20624	small vacant planting site	NA	Austin	Texas	-97.74087528	30.28068074	1800 Lavaca St	NA	0	NA	0	no_info	NA	NA	Austin	NA	NA	NA	NA	NA	NA	NA	NA	NA	NA	NA	NA
20625	small vacant planting site	NA	Austin	Texas	-97.74085649	30.28073177	1800 Lavaca St	NA	0	NA	0	no_info	NA	NA	Austin	NA	NA	NA	NA	NA	NA	NA	NA	NA	NA	NA	NA
20626	small vacant planting site	NA	Austin	Texas	-97.74084324	30.28077082	1800 Lavaca St	NA	0	NA	0	no_info	NA	NA	Austin	NA	NA	NA	NA	NA	NA	NA	NA	NA	NA	NA	NA
20628	Southern live oak	Quercus virginiana	Austin	Texas	-97.74076511	30.28037156	200 W 18th St	NA	48.26	good	104.98688	naturally_occurring	more than 18.29 m	45.72 to 60.96 cm	Austin	NA	NA	NA	NA	NA	NA	NA	NA	NA	NA	NA	NA
20629	Southern live oak	Quercus virginiana	Austin	Texas	-97.74073487	30.28045536	1800 Lavaca St	NA	38.1	fair	111.54856	naturally_occurring	more than 18.29 m	30.48 to 45.72 cm	Austin	NA	NA	NA	NA	NA	NA	NA	NA	NA	NA	NA	NA
20630	Southern live oak	Quercus virginiana	Austin	Texas	-97.74070868	30.28054044	1800 Lavaca St	NA	50.8	fair	111.54856	naturally_occurring	more than 18.29 m	45.72 to 60.96 cm	Austin	NA	NA	NA	NA	NA	NA	NA	NA	NA	NA	NA	NA
20631	Southern live oak	Quercus virginiana	Austin	Texas	-97.74064786	30.28071546	1800 Lavaca St	NA	60.96	fair	111.54856	naturally_occurring	more than 18.29 m	45.72 to 60.96 cm	Austin	NA	NA	NA	NA	NA	NA	NA	NA	NA	NA	NA	NA
20632	Southern live oak	Quercus virginiana	Austin	Texas	-97.74059047	30.28084131	1800 Lavaca St	NA	50.8	fair	111.54856	naturally_occurring	more than 18.29 m	45.72 to 60.96 cm	Austin	NA	NA	NA	NA	NA	NA	NA	NA	NA	NA	NA	NA
20633	Southern live oak	Quercus virginiana	Austin	Texas	-97.74052761	30.28104115	1800 Lavaca St	NA	30.48	fair	88.58268	naturally_occurring	more than 18.29 m	15.24 to 30.48 cm	Austin	NA	NA	NA	NA	NA	NA	NA	NA	NA	NA	NA	NA
20634	Southern live oak	Quercus virginiana	Austin	Texas	-97.74049358	30.28114026	1800 Lavaca St	NA	48.26	fair	104.98688	naturally_occurring	more than 18.29 m	45.72 to 60.96 cm	Austin	NA	NA	NA	NA	NA	NA	NA	NA	NA	NA	NA	NA
20635	small vacant planting site	NA	Austin	Texas	-97.73722622	30.2793599	100 E 18th St	NA	0	NA	0	no_info	NA	NA	Austin	NA	NA	NA	NA	NA	NA	NA	NA	NA	NA	NA	NA
20636	small vacant planting site	NA	Austin	Texas	-97.73719511	30.279435	1800 Brazos St	NA	0	NA	0	no_info	NA	NA	Austin	NA	NA	NA	NA	NA	NA	NA	NA	NA	NA	NA	NA
20637	small vacant planting site	NA	Austin	Texas	-97.73711335	30.27964316	1800 Brazos St	NA	0	NA	0	no_info	NA	NA	Austin	NA	NA	NA	NA	NA	NA	NA	NA	NA	NA	NA	NA
20640	Chinese tallow	Triadica sebifera	Austin	Texas	-97.73702623	30.27990328	1800 Brazos St	NA	58.42	fair	78.74016	introduced	more than 18.29 m	45.72 to 60.96 cm	Austin	NA	NA	NA	NA	NA	NA	NA	NA	NA	NA	NA	NA
20641	Pecan	Carya illinoinensis	Austin	Texas	-97.73727947	30.27936238	100 E 18th St	NA	27.94	poor	49.2126	naturally_occurring	more than 18.29 m	15.24 to 30.48 cm	Austin	NA	NA	NA	NA	NA	NA	NA	NA	NA	NA	NA	NA
20642	small vacant planting site	NA	Austin	Texas	-97.73696863	30.28004603	1800 Brazos St	NA	0	NA	0	no_info	NA	NA	Austin	NA	NA	NA	NA	NA	NA	NA	NA	NA	NA	NA	NA
20643	small vacant planting site	NA	Austin	Texas	-97.7369358	30.2801253	1800 Brazos St	NA	0	NA	0	no_info	NA	NA	Austin	NA	NA	NA	NA	NA	NA	NA	NA	NA	NA	NA	NA
20644	Southern live oak	Quercus virginiana	Austin	Texas	-97.73699489	30.27961044	1800 Brazos St	NA	53.34	fair	114.8294	naturally_occurring	more than 18.29 m	45.72 to 60.96 cm	Austin	NA	NA	NA	NA	NA	NA	NA	NA	NA	NA	NA	NA
20645	Southern live oak	Quercus virginiana	Austin	Texas	-97.7369707	30.27966885	1800 Brazos St	NA	50.8	fair	114.8294	naturally_occurring	more than 18.29 m	45.72 to 60.96 cm	Austin	NA	NA	NA	NA	NA	NA	NA	NA	NA	NA	NA	NA
20646	Southern live oak	Quercus virginiana	Austin	Texas	-97.7369565	30.27971624	1800 Brazos St	NA	45.72	fair	114.8294	naturally_occurring	more than 18.29 m	30.48 to 45.72 cm	Austin	NA	NA	NA	NA	NA	NA	NA	NA	NA	NA	NA	NA
20647	Southern live oak	Quercus virginiana	Austin	Texas	-97.73693219	30.27977885	1800 Brazos St	NA	48.26	fair	114.8294	naturally_occurring	more than 18.29 m	45.72 to 60.96 cm	Austin	NA	NA	NA	NA	NA	NA	NA	NA	NA	NA	NA	NA
20648	Pecan	Carya illinoinensis	Austin	Texas	-97.73451981	30.27617488	1500 Red River St	NA	76.2	poor	118.11024	naturally_occurring	more than 18.29 m	60.96 to 76.2 cm	Austin	NA	NA	NA	NA	NA	NA	NA	NA	NA	NA	NA	NA
20650	Southern live oak	Quercus virginiana	Austin	Texas	-97.73300629	30.2773871	1500 Red River St	NA	30.48	fair	85.30184	naturally_occurring	more than 18.29 m	15.24 to 30.48 cm	Austin	NA	NA	NA	NA	NA	NA	NA	NA	NA	NA	NA	NA
20651	Southern live oak	Quercus virginiana	Austin	Texas	-97.73298017	30.2774675	1500 Red River St	NA	33.02	fair	75.45932	naturally_occurring	more than 18.29 m	30.48 to 45.72 cm	Austin	NA	NA	NA	NA	NA	NA	NA	NA	NA	NA	NA	NA
20652	Southern live oak	Quercus virginiana	Austin	Texas	-97.73295034	30.2775348	1500 Red River St	NA	50.8	fair	88.58268	naturally_occurring	more than 18.29 m	45.72 to 60.96 cm	Austin	NA	NA	NA	NA	NA	NA	NA	NA	NA	NA	NA	NA
20653	Southern live oak	Quercus virginiana	Austin	Texas	-97.73291443	30.27762042	1500 Red River St	NA	50.8	fair	88.58268	naturally_occurring	more than 18.29 m	45.72 to 60.96 cm	Austin	NA	NA	NA	NA	NA	NA	NA	NA	NA	NA	NA	NA
20657	Southern live oak	Quercus virginiana	Austin	Texas	-97.73263517	30.27891645	400 E Martin Luther King Jr Blvd	NA	86.36	fair	88.58268	naturally_occurring	more than 18.29 m	more than 76.2 cm	Austin	NA	NA	NA	NA	NA	NA	NA	NA	NA	NA	NA	NA
20658	Southern live oak	Quercus virginiana	Austin	Texas	-97.74081431	30.27756799	1500 Colorado St	NA	50.8	fair	88.58268	naturally_occurring	more than 18.29 m	45.72 to 60.96 cm	Austin	NA	NA	NA	NA	NA	NA	NA	NA	NA	NA	NA	NA
20659	Shumard oak	Quercus shumardii	Austin	Texas	-97.74074092	30.27776795	1500 Colorado St	NA	30.48	fair	78.74016	naturally_occurring	more than 18.29 m	15.24 to 30.48 cm	Austin	NA	NA	NA	NA	NA	NA	NA	NA	NA	NA	NA	NA
20660	small vacant planting site	NA	Austin	Texas	-97.74066845	30.2779332	1500 Colorado St	NA	0	NA	0	no_info	NA	NA	Austin	NA	NA	NA	NA	NA	NA	NA	NA	NA	NA	NA	NA
20661	small vacant planting site	NA	Austin	Texas	-97.74063347	30.27804363	1500 Colorado St	NA	0	NA	0	no_info	NA	NA	Austin	NA	NA	NA	NA	NA	NA	NA	NA	NA	NA	NA	NA
20662	Southern live oak	Quercus virginiana	Austin	Texas	-97.74058249	30.27815374	1500 Colorado St	NA	35.56	fair	26.24672	naturally_occurring	more than 18.29 m	30.48 to 45.72 cm	Austin	NA	NA	NA	NA	NA	NA	NA	NA	NA	NA	NA	NA
20663	small vacant planting site	NA	Austin	Texas	-97.74063936	30.27752624	1500 Colorado St	NA	0	NA	0	no_info	NA	NA	Austin	NA	NA	NA	NA	NA	NA	NA	NA	NA	NA	NA	NA
20664	Southern live oak	Quercus virginiana	Austin	Texas	-97.74059545	30.27767123	1500 Colorado St	NA	50.8	fair	88.58268	naturally_occurring	more than 18.29 m	45.72 to 60.96 cm	Austin	NA	NA	NA	NA	NA	NA	NA	NA	NA	NA	NA	NA
20665	Southern live oak	Quercus virginiana	Austin	Texas	-97.74054819	30.27779184	1500 Colorado St	NA	45.72	fair	88.58268	naturally_occurring	more than 18.29 m	30.48 to 45.72 cm	Austin	NA	NA	NA	NA	NA	NA	NA	NA	NA	NA	NA	NA
20666	Escarpment live oak	Quercus fusiformis	Austin	Texas	-97.74051758	30.27788847	1500 Colorado St	NA	45.72	fair	75.45932	naturally_occurring	more than 18.29 m	30.48 to 45.72 cm	Austin	NA	NA	NA	NA	NA	NA	NA	NA	NA	NA	NA	NA
20667	Southern live oak	Quercus virginiana	Austin	Texas	-97.74044818	30.27808851	1500 Colorado St	NA	48.26	fair	114.8294	naturally_occurring	more than 18.29 m	45.72 to 60.96 cm	Austin	NA	NA	NA	NA	NA	NA	NA	NA	NA	NA	NA	NA
20668	small vacant planting site	NA	Austin	Texas	-97.74052769	30.27840618	1600 Colorado St	NA	0	NA	26.24672	no_info	more than 18.29 m	NA	Austin	NA	NA	NA	NA	NA	NA	NA	NA	NA	NA	NA	NA
20669	Crape myrtle (including hybrids)	Lagerstroemia indica	Austin	Texas	-97.7404755	30.27856142	1600 Colorado St	NA	30.48	good	78.74016	introduced	more than 18.29 m	15.24 to 30.48 cm	Austin	NA	NA	NA	NA	NA	NA	NA	NA	NA	NA	NA	NA
20670	Crape myrtle (including hybrids)	Lagerstroemia indica	Austin	Texas	-97.7404288	30.27866119	1600 Colorado St	NA	60.96	good	78.74016	introduced	more than 18.29 m	45.72 to 60.96 cm	Austin	NA	NA	NA	NA	NA	NA	NA	NA	NA	NA	NA	NA
20671	Crape myrtle (including hybrids)	Lagerstroemia indica	Austin	Texas	-97.74040284	30.27873361	1600 Colorado St	NA	60.96	good	65.6168	introduced	more than 18.29 m	45.72 to 60.96 cm	Austin	NA	NA	NA	NA	NA	NA	NA	NA	NA	NA	NA	NA
20672	small vacant planting site	NA	Austin	Texas	-97.74030482	30.27850934	1600 Colorado St	NA	0	NA	0	no_info	NA	NA	Austin	NA	NA	NA	NA	NA	NA	NA	NA	NA	NA	NA	NA
20673	small vacant planting site	NA	Austin	Texas	-97.74025347	30.27863333	1600 Colorado St	NA	0	NA	0	no_info	NA	NA	Austin	NA	NA	NA	NA	NA	NA	NA	NA	NA	NA	NA	NA
20674	small vacant planting site	NA	Austin	Texas	-97.74019793	30.27876419	1600 Colorado St	NA	0	NA	0	no_info	NA	NA	Austin	NA	NA	NA	NA	NA	NA	NA	NA	NA	NA	NA	NA
20675	small vacant planting site	NA	Austin	Texas	-97.74015467	30.27888488	1600 Colorado St	NA	0	NA	0	no_info	NA	NA	Austin	NA	NA	NA	NA	NA	NA	NA	NA	NA	NA	NA	NA
20676	Pecan	Carya illinoinensis	Austin	Texas	-97.74010797	30.27898466	1600 Colorado St	NA	55.88	fair	114.8294	naturally_occurring	more than 18.29 m	45.72 to 60.96 cm	Austin	NA	NA	NA	NA	NA	NA	NA	NA	NA	NA	NA	NA
20681	Pecan	Carya illinoinensis	Austin	Texas	-97.74011751	30.27967255	1710 Colorado St	NA	58.42	good	114.8294	naturally_occurring	more than 18.29 m	45.72 to 60.96 cm	Austin	NA	NA	NA	NA	NA	NA	NA	NA	NA	NA	NA	NA
20685	Pecan	Carya illinoinensis	Austin	Texas	-97.7398927	30.27954991	1700 Colorado St	NA	58.42	fair	118.11024	naturally_occurring	more than 18.29 m	45.72 to 60.96 cm	Austin	NA	NA	NA	NA	NA	NA	NA	NA	NA	NA	NA	NA
20686	Pecan	Carya illinoinensis	Austin	Texas	-97.73987921	30.27960521	1700 Colorado St	NA	25.4	poor	49.2126	naturally_occurring	more than 18.29 m	15.24 to 30.48 cm	Austin	NA	NA	NA	NA	NA	NA	NA	NA	NA	NA	NA	NA
20687	Pecan	Carya illinoinensis	Austin	Texas	-97.739866	30.27965009	1700 Colorado St	NA	38.1	fair	114.8294	naturally_occurring	more than 18.29 m	30.48 to 45.72 cm	Austin	NA	NA	NA	NA	NA	NA	NA	NA	NA	NA	NA	NA
20688	American sycamore	Platanus occidentalis	Austin	Texas	-97.7397766	30.27984973	1700 Colorado St	NA	55.88	poor	114.8294	naturally_occurring	more than 18.29 m	45.72 to 60.96 cm	Austin	NA	NA	NA	NA	NA	NA	NA	NA	NA	NA	NA	NA
20689	small vacant planting site	NA	Austin	Texas	-97.73963416	30.28023584	1800 Colorado St	NA	0	NA	0	no_info	NA	NA	Austin	NA	NA	NA	NA	NA	NA	NA	NA	NA	NA	NA	NA
20690	small vacant planting site	NA	Austin	Texas	-97.73958253	30.28037025	1800 Colorado St	NA	0	NA	0	no_info	NA	NA	Austin	NA	NA	NA	NA	NA	NA	NA	NA	NA	NA	NA	NA
20691	small vacant planting site	NA	Austin	Texas	-97.73954271	30.28051185	1800 Colorado St	NA	0	NA	0	no_info	NA	NA	Austin	NA	NA	NA	NA	NA	NA	NA	NA	NA	NA	NA	NA
20364	Shumard oak	Quercus shumardii	Austin	Texas	-97.74122656	30.27910782	1600 Lavaca St	NA	33.02	fair	82.021	naturally_occurring	more than 18.29 m	30.48 to 45.72 cm	Austin	NA	NA	NA	NA	NA	NA	NA	NA	NA	NA	NA	NA
20365	Shumard oak	Quercus shumardii	Austin	Texas	-97.74120671	30.27918461	1600 Lavaca St	NA	27.94	fair	82.021	naturally_occurring	more than 18.29 m	15.24 to 30.48 cm	Austin	NA	NA	NA	NA	NA	NA	NA	NA	NA	NA	NA	NA
20366	Texas sumac	Rhus lanceolata	Austin	Texas	-97.74195338	30.27967165	300 W 17th St	NA	7.62	good	32.8084	naturally_occurring	more than 18.29 m	0 to 15.24 cm	Austin	NA	NA	NA	NA	NA	NA	NA	NA	NA	NA	NA	NA
20367	Texas sumac	Rhus lanceolata	Austin	Texas	-97.74198622	30.27967893	300 W 17th St	NA	7.62	good	32.8084	naturally_occurring	more than 18.29 m	0 to 15.24 cm	Austin	NA	NA	NA	NA	NA	NA	NA	NA	NA	NA	NA	NA
20368	Texas sumac	Rhus lanceolata	Austin	Texas	-97.74201391	30.27968832	300 W 17th St	NA	7.62	good	32.8084	naturally_occurring	more than 18.29 m	0 to 15.24 cm	Austin	NA	NA	NA	NA	NA	NA	NA	NA	NA	NA	NA	NA
20369	Southern live oak	Quercus virginiana	Austin	Texas	-97.74201552	30.27953397	1615 Guadalupe St	NA	60.96	good	108.26772	naturally_occurring	more than 18.29 m	45.72 to 60.96 cm	Austin	NA	NA	NA	NA	NA	NA	NA	NA	NA	NA	NA	NA
20370	Pecan	Carya illinoinensis	Austin	Texas	-97.74177572	30.27966365	300 W 17th St	NA	60.96	fair	131.2336	naturally_occurring	more than 18.29 m	45.72 to 60.96 cm	Austin	NA	NA	NA	NA	NA	NA	NA	NA	NA	NA	NA	NA
20371	Sugarberry	Celtis laevigata	Austin	Texas	-97.74156017	30.27945861	300 W 17th St	NA	60.96	poor	114.8294	naturally_occurring	more than 18.29 m	45.72 to 60.96 cm	Austin	NA	NA	NA	NA	NA	NA	NA	NA	NA	NA	NA	NA
20372	Pecan	Carya illinoinensis	Austin	Texas	-97.74163877	30.27946461	300 W 17th St	NA	27.94	poor	65.6168	naturally_occurring	more than 18.29 m	15.24 to 30.48 cm	Austin	NA	NA	NA	NA	NA	NA	NA	NA	NA	NA	NA	NA
20373	Sugarberry	Celtis laevigata	Austin	Texas	-97.74168401	30.27948316	300 W 17th St	NA	20.32	poor	88.58268	naturally_occurring	more than 18.29 m	15.24 to 30.48 cm	Austin	NA	NA	NA	NA	NA	NA	NA	NA	NA	NA	NA	NA
20374	Pecan	Carya illinoinensis	Austin	Texas	-97.74172158	30.27950377	300 W 17th St	NA	25.4	poor	88.58268	naturally_occurring	more than 18.29 m	15.24 to 30.48 cm	Austin	NA	NA	NA	NA	NA	NA	NA	NA	NA	NA	NA	NA
20375	Yaupon	Ilex vomitoria	Austin	Texas	-97.74134263	30.28047286	300 W 18th St	NA	12.7	fair	26.24672	naturally_occurring	more than 18.29 m	0 to 15.24 cm	Austin	NA	NA	NA	NA	NA	NA	NA	NA	NA	NA	NA	NA
20376	Yaupon	Ilex vomitoria	Austin	Texas	-97.74137948	30.28048469	300 W 18th St	NA	10.16	fair	39.37008	naturally_occurring	more than 18.29 m	0 to 15.24 cm	Austin	NA	NA	NA	NA	NA	NA	NA	NA	NA	NA	NA	NA
20377	Yaupon	Ilex vomitoria	Austin	Texas	-97.74142101	30.2804946	300 W 18th St	NA	10.16	fair	52.49344	naturally_occurring	more than 18.29 m	0 to 15.24 cm	Austin	NA	NA	NA	NA	NA	NA	NA	NA	NA	NA	NA	NA
20378	Yaupon	Ilex vomitoria	Austin	Texas	-97.74144733	30.28050924	300 W 18th St	NA	12.7	fair	45.93176	naturally_occurring	more than 18.29 m	0 to 15.24 cm	Austin	NA	NA	NA	NA	NA	NA	NA	NA	NA	NA	NA	NA
20379	Yaupon	Ilex vomitoria	Austin	Texas	-97.74149923	30.28052238	300 W 18th St	NA	12.7	fair	55.77428	naturally_occurring	more than 18.29 m	0 to 15.24 cm	Austin	NA	NA	NA	NA	NA	NA	NA	NA	NA	NA	NA	NA
20380	Yaupon	Ilex vomitoria	Austin	Texas	-97.74156263	30.28053979	300 W 18th St	NA	20.32	fair	26.24672	naturally_occurring	more than 18.29 m	15.24 to 30.48 cm	Austin	NA	NA	NA	NA	NA	NA	NA	NA	NA	NA	NA	NA
20381	Yaupon	Ilex vomitoria	Austin	Texas	-97.74163885	30.28055544	300 W 18th St	NA	15.24	fair	26.24672	naturally_occurring	more than 18.29 m	0 to 15.24 cm	Austin	NA	NA	NA	NA	NA	NA	NA	NA	NA	NA	NA	NA
20382	Yaupon	Ilex vomitoria	Austin	Texas	-97.74166868	30.28056915	300 W 18th St	NA	15.24	fair	29.52756	naturally_occurring	more than 18.29 m	0 to 15.24 cm	Austin	NA	NA	NA	NA	NA	NA	NA	NA	NA	NA	NA	NA
20383	Yaupon	Ilex vomitoria	Austin	Texas	-97.74173429	30.28059063	300 W 18th St	NA	15.24	fair	19.68504	naturally_occurring	more than 18.29 m	0 to 15.24 cm	Austin	NA	NA	NA	NA	NA	NA	NA	NA	NA	NA	NA	NA
20384	Yaupon	Ilex vomitoria	Austin	Texas	-97.74176422	30.28060031	300 W 18th St	NA	12.7	fair	19.68504	naturally_occurring	more than 18.29 m	0 to 15.24 cm	Austin	NA	NA	NA	NA	NA	NA	NA	NA	NA	NA	NA	NA
20385	Yaupon	Ilex vomitoria	Austin	Texas	-97.74178841	30.28060785	300 W 18th St	NA	10.16	fair	26.24672	naturally_occurring	more than 18.29 m	0 to 15.24 cm	Austin	NA	NA	NA	NA	NA	NA	NA	NA	NA	NA	NA	NA
20386	Yaupon	Ilex vomitoria	Austin	Texas	-97.74181726	30.28061448	300 W 18th St	NA	20.32	fair	32.8084	naturally_occurring	more than 18.29 m	15.24 to 30.48 cm	Austin	NA	NA	NA	NA	NA	NA	NA	NA	NA	NA	NA	NA
20387	Shumard oak	Quercus shumardii	Austin	Texas	-97.741696	30.28045985	300 W 18th St	NA	12.7	fair	32.8084	naturally_occurring	more than 18.29 m	0 to 15.24 cm	Austin	NA	NA	NA	NA	NA	NA	NA	NA	NA	NA	NA	NA
20388	Shumard oak	Quercus shumardii	Austin	Texas	-97.74176391	30.28048239	300 W 18th St	NA	12.7	poor	32.8084	naturally_occurring	more than 18.29 m	0 to 15.24 cm	Austin	NA	NA	NA	NA	NA	NA	NA	NA	NA	NA	NA	NA
20389	small vacant planting site	NA	Austin	Texas	-97.73952742	30.27714458	1500 Congress Ave	NA	0	NA	0	no_info	NA	NA	Austin	NA	NA	NA	NA	NA	NA	NA	NA	NA	NA	NA	NA
20390	Pecan	Carya illinoinensis	Austin	Texas	-97.73947488	30.27729859	1500 Congress Ave	NA	55.88	fair	114.8294	naturally_occurring	more than 18.29 m	45.72 to 60.96 cm	Austin	NA	NA	NA	NA	NA	NA	NA	NA	NA	NA	NA	NA
20391	large vacant planting site	NA	Austin	Texas	-97.73941583	30.27744218	1500 Congress Ave	NA	0	NA	0	no_info	NA	NA	Austin	NA	NA	NA	NA	NA	NA	NA	NA	NA	NA	NA	NA
20392	large vacant planting site	NA	Austin	Texas	-97.73936825	30.27756246	1500 Congress Ave	NA	0	NA	0	no_info	NA	NA	Austin	NA	NA	NA	NA	NA	NA	NA	NA	NA	NA	NA	NA
20393	Pecan	Carya illinoinensis	Austin	Texas	-97.73948231	30.27744353	1500 Congress Ave	NA	53.34	fair	121.39108	naturally_occurring	more than 18.29 m	45.72 to 60.96 cm	Austin	NA	NA	NA	NA	NA	NA	NA	NA	NA	NA	NA	NA
20394	small vacant planting site	NA	Austin	Texas	-97.739325	30.27768667	1500 Congress Ave	NA	0	NA	0	no_info	NA	NA	Austin	NA	NA	NA	NA	NA	NA	NA	NA	NA	NA	NA	NA
20395	Southern live oak	Quercus virginiana	Austin	Texas	-97.73939597	30.27768618	1500 Congress Ave	NA	66.04	good	114.8294	naturally_occurring	more than 18.29 m	60.96 to 76.2 cm	Austin	NA	NA	NA	NA	NA	NA	NA	NA	NA	NA	NA	NA
20396	small vacant planting site	NA	Austin	Texas	-97.73922897	30.27795992	100 W 16th St	NA	0	NA	0	no_info	NA	NA	Austin	NA	NA	NA	NA	NA	NA	NA	NA	NA	NA	NA	NA
20397	small vacant planting site	NA	Austin	Texas	-97.73919088	30.27805729	1600 Congress Ave	NA	0	NA	0	no_info	NA	NA	Austin	NA	NA	NA	NA	NA	NA	NA	NA	NA	NA	NA	NA
20398	small vacant planting site	NA	Austin	Texas	-97.73912876	30.27822346	1600 Congress Ave	NA	0	NA	0	no_info	NA	NA	Austin	NA	NA	NA	NA	NA	NA	NA	NA	NA	NA	NA	NA
20399	small vacant planting site	NA	Austin	Texas	-97.73909041	30.27833045	1600 Congress Ave	NA	0	NA	0	no_info	NA	NA	Austin	NA	NA	NA	NA	NA	NA	NA	NA	NA	NA	NA	NA
20400	small vacant planting site	NA	Austin	Texas	-97.73905206	30.27843744	1600 Congress Ave	NA	0	NA	0	no_info	NA	NA	Austin	NA	NA	NA	NA	NA	NA	NA	NA	NA	NA	NA	NA
20401	large vacant planting site	NA	Austin	Texas	-97.73901371	30.27854443	1600 Congress Ave	NA	0	NA	0	no_info	NA	NA	Austin	NA	NA	NA	NA	NA	NA	NA	NA	NA	NA	NA	NA
20402	American elm	Ulmus americana	Austin	Texas	-97.73895783	30.27864337	1600 Congress Ave	NA	68.58	poor	114.8294	naturally_occurring	more than 18.29 m	60.96 to 76.2 cm	Austin	NA	NA	NA	NA	NA	NA	NA	NA	NA	NA	NA	NA
20403	Southern live oak	Quercus virginiana	Austin	Texas	-97.73888969	30.27886907	1700 Congress Ave	NA	50.8	fair	114.8294	naturally_occurring	more than 18.29 m	45.72 to 60.96 cm	Austin	NA	NA	NA	NA	NA	NA	NA	NA	NA	NA	NA	NA
20404	Southern live oak	Quercus virginiana	Austin	Texas	-97.73890772	30.27892896	1700 Congress Ave	NA	50.8	fair	114.8294	naturally_occurring	more than 18.29 m	45.72 to 60.96 cm	Austin	NA	NA	NA	NA	NA	NA	NA	NA	NA	NA	NA	NA
20405	American sycamore	Platanus occidentalis	Austin	Texas	-97.73891604	30.27896706	1700 Congress Ave	NA	53.34	fair	114.8294	naturally_occurring	more than 18.29 m	45.72 to 60.96 cm	Austin	NA	NA	NA	NA	NA	NA	NA	NA	NA	NA	NA	NA
20406	Pecan	Carya illinoinensis	Austin	Texas	-97.73890598	30.27899377	1700 Congress Ave	NA	53.34	poor	114.8294	naturally_occurring	more than 18.29 m	45.72 to 60.96 cm	Austin	NA	NA	NA	NA	NA	NA	NA	NA	NA	NA	NA	NA
20407	Pecan	Carya illinoinensis	Austin	Texas	-97.73889189	30.27903462	1700 Congress Ave	NA	55.88	good	124.67192	naturally_occurring	more than 18.29 m	45.72 to 60.96 cm	Austin	NA	NA	NA	NA	NA	NA	NA	NA	NA	NA	NA	NA
20408	Crape myrtle (including hybrids)	Lagerstroemia indica	Austin	Texas	-97.73883426	30.2791162	1700 Congress Ave	NA	12.7	good	22.96588	introduced	more than 18.29 m	0 to 15.24 cm	Austin	NA	NA	NA	NA	NA	NA	NA	NA	NA	NA	NA	NA
20409	Crape myrtle (including hybrids)	Lagerstroemia indica	Austin	Texas	-97.73877942	30.27925942	1700 Congress Ave	NA	15.24	good	22.96588	introduced	more than 18.29 m	0 to 15.24 cm	Austin	NA	NA	NA	NA	NA	NA	NA	NA	NA	NA	NA	NA
20410	Carolina laurel cherry	Prunus caroliniana	Austin	Texas	-97.73876817	30.27934771	1700 Congress Ave	NA	22.86	fair	16.4042	naturally_occurring	13.71 to 18.29 m	15.24 to 30.48 cm	Austin	NA	NA	NA	NA	NA	NA	NA	NA	NA	NA	NA	NA
20411	Carolina laurel cherry	Prunus caroliniana	Austin	Texas	-97.73874596	30.27934919	1700 Congress Ave	NA	22.86	fair	16.4042	naturally_occurring	13.71 to 18.29 m	15.24 to 30.48 cm	Austin	NA	NA	NA	NA	NA	NA	NA	NA	NA	NA	NA	NA
20412	Carolina laurel cherry	Prunus caroliniana	Austin	Texas	-97.73875168	30.27938394	1700 Congress Ave	NA	12.7	fair	114.8294	naturally_occurring	more than 18.29 m	0 to 15.24 cm	Austin	NA	NA	NA	NA	NA	NA	NA	NA	NA	NA	NA	NA
20413	Carolina laurel cherry	Prunus caroliniana	Austin	Texas	-97.73872947	30.27938542	1700 Congress Ave	NA	12.7	fair	91.86352	naturally_occurring	more than 18.29 m	0 to 15.24 cm	Austin	NA	NA	NA	NA	NA	NA	NA	NA	NA	NA	NA	NA
20414	Carolina laurel cherry	Prunus caroliniana	Austin	Texas	-97.73873977	30.27941449	1700 Congress Ave	NA	17.78	fair	114.8294	naturally_occurring	more than 18.29 m	15.24 to 30.48 cm	Austin	NA	NA	NA	NA	NA	NA	NA	NA	NA	NA	NA	NA
20415	Shumard oak	Quercus shumardii	Austin	Texas	-97.73871091	30.27941583	1700 Congress Ave	NA	22.86	fair	114.8294	naturally_occurring	more than 18.29 m	15.24 to 30.48 cm	Austin	NA	NA	NA	NA	NA	NA	NA	NA	NA	NA	NA	NA
20416	Shumard oak	Quercus shumardii	Austin	Texas	-97.7387189	30.27944871	1700 Congress Ave	NA	22.86	fair	114.8294	naturally_occurring	more than 18.29 m	15.24 to 30.48 cm	Austin	NA	NA	NA	NA	NA	NA	NA	NA	NA	NA	NA	NA
20417	Southern live oak	Quercus virginiana	Austin	Texas	-97.73869349	30.27948668	1700 Congress Ave	NA	45.72	fair	91.86352	naturally_occurring	more than 18.29 m	30.48 to 45.72 cm	Austin	NA	NA	NA	NA	NA	NA	NA	NA	NA	NA	NA	NA
20418	Southern live oak	Quercus virginiana	Austin	Texas	-97.73867493	30.2795171	1700 Congress Ave	NA	30.48	fair	91.86352	naturally_occurring	more than 18.29 m	15.24 to 30.48 cm	Austin	NA	NA	NA	NA	NA	NA	NA	NA	NA	NA	NA	NA
20419	Southern live oak	Quercus virginiana	Austin	Texas	-97.73866524	30.27954769	1700 Congress Ave	NA	27.94	fair	91.86352	naturally_occurring	more than 18.29 m	15.24 to 30.48 cm	Austin	NA	NA	NA	NA	NA	NA	NA	NA	NA	NA	NA	NA
20430	Cedar elm	Ulmus crassifolia	Austin	Texas	-97.7392596	30.27706761	1500 Congress Ave	NA	27.94	fair	59.05512	naturally_occurring	more than 18.29 m	15.24 to 30.48 cm	Austin	NA	NA	NA	NA	NA	NA	NA	NA	NA	NA	NA	NA
20431	Cedar elm	Ulmus crassifolia	Austin	Texas	-97.73923579	30.27712871	1500 Congress Ave	NA	22.86	fair	59.05512	naturally_occurring	more than 18.29 m	15.24 to 30.48 cm	Austin	NA	NA	NA	NA	NA	NA	NA	NA	NA	NA	NA	NA
20432	Cedar elm	Ulmus crassifolia	Austin	Texas	-97.73921176	30.2771975	1500 Congress Ave	NA	25.4	fair	59.05512	naturally_occurring	more than 18.29 m	15.24 to 30.48 cm	Austin	NA	NA	NA	NA	NA	NA	NA	NA	NA	NA	NA	NA
20433	Cedar elm	Ulmus crassifolia	Austin	Texas	-97.73915707	30.27733495	1500 Congress Ave	NA	20.32	fair	59.05512	naturally_occurring	more than 18.29 m	15.24 to 30.48 cm	Austin	NA	NA	NA	NA	NA	NA	NA	NA	NA	NA	NA	NA
20434	Cedar elm	Ulmus crassifolia	Austin	Texas	-97.73913079	30.27740562	1500 Congress Ave	NA	15.24	fair	59.05512	naturally_occurring	more than 18.29 m	0 to 15.24 cm	Austin	NA	NA	NA	NA	NA	NA	NA	NA	NA	NA	NA	NA
20435	Cedar elm	Ulmus crassifolia	Austin	Texas	-97.73911135	30.27746873	1500 Congress Ave	NA	20.32	fair	59.05512	naturally_occurring	more than 18.29 m	15.24 to 30.48 cm	Austin	NA	NA	NA	NA	NA	NA	NA	NA	NA	NA	NA	NA
20436	Cedar elm	Ulmus crassifolia	Austin	Texas	-97.73908939	30.27754334	1500 Congress Ave	NA	15.24	fair	59.05512	naturally_occurring	more than 18.29 m	0 to 15.24 cm	Austin	NA	NA	NA	NA	NA	NA	NA	NA	NA	NA	NA	NA
20437	Cedar elm	Ulmus crassifolia	Austin	Texas	-97.73906784	30.27760256	1500 Congress Ave	NA	15.24	fair	59.05512	naturally_occurring	more than 18.29 m	0 to 15.24 cm	Austin	NA	NA	NA	NA	NA	NA	NA	NA	NA	NA	NA	NA
20438	Cedar elm	Ulmus crassifolia	Austin	Texas	-97.73903759	30.27765583	100 E 16th St	NA	15.24	fair	59.05512	naturally_occurring	more than 18.29 m	0 to 15.24 cm	Austin	NA	NA	NA	NA	NA	NA	NA	NA	NA	NA	NA	NA
20439	Cedar elm	Ulmus crassifolia	Austin	Texas	-97.73902068	30.27770745	100 E 16th St	NA	15.24	fair	59.05512	naturally_occurring	more than 18.29 m	0 to 15.24 cm	Austin	NA	NA	NA	NA	NA	NA	NA	NA	NA	NA	NA	NA
20440	Cedar elm	Ulmus crassifolia	Austin	Texas	-97.73910917	30.27763227	1500 Congress Ave	NA	27.94	fair	88.58268	naturally_occurring	more than 18.29 m	15.24 to 30.48 cm	Austin	NA	NA	NA	NA	NA	NA	NA	NA	NA	NA	NA	NA
20441	Cedar elm	Ulmus crassifolia	Austin	Texas	-97.73909005	30.27768384	1500 Congress Ave	NA	38.1	fair	88.58268	naturally_occurring	more than 18.29 m	30.48 to 45.72 cm	Austin	NA	NA	NA	NA	NA	NA	NA	NA	NA	NA	NA	NA
20442	large vacant planting site	NA	Austin	Texas	-97.73900443	30.27789956	100 E 16th St	NA	0	NA	0	no_info	NA	NA	Austin	NA	NA	NA	NA	NA	NA	NA	NA	NA	NA	NA	NA
20443	large vacant planting site	NA	Austin	Texas	-97.73896608	30.27800655	1600 Congress Ave	NA	0	NA	0	no_info	NA	NA	Austin	NA	NA	NA	NA	NA	NA	NA	NA	NA	NA	NA	NA
20444	large vacant planting site	NA	Austin	Texas	-97.73892325	30.27811538	1600 Congress Ave	NA	0	NA	0	no_info	NA	NA	Austin	NA	NA	NA	NA	NA	NA	NA	NA	NA	NA	NA	NA
20585	Bald cypress	Taxodium distichum	Austin	Texas	-97.73704807	30.27718091	100 E 16th St	NA	15.24	poor	49.2126	naturally_occurring	more than 18.29 m	0 to 15.24 cm	Austin	NA	NA	NA	NA	NA	NA	NA	NA	NA	NA	NA	NA
20445	large vacant planting site	NA	Austin	Texas	-97.73888948	30.27821669	1600 Congress Ave	NA	0	NA	0	no_info	NA	NA	Austin	NA	NA	NA	NA	NA	NA	NA	NA	NA	NA	NA	NA
20446	large vacant planting site	NA	Austin	Texas	-97.73885355	30.27831603	1600 Congress Ave	NA	0	NA	0	no_info	NA	NA	Austin	NA	NA	NA	NA	NA	NA	NA	NA	NA	NA	NA	NA
20447	large vacant planting site	NA	Austin	Texas	-97.73881757	30.2784173	1600 Congress Ave	NA	0	NA	0	no_info	NA	NA	Austin	NA	NA	NA	NA	NA	NA	NA	NA	NA	NA	NA	NA
20448	large vacant planting site	NA	Austin	Texas	-97.73878576	30.27852827	1600 Congress Ave	NA	0	NA	0	no_info	NA	NA	Austin	NA	NA	NA	NA	NA	NA	NA	NA	NA	NA	NA	NA
20450	Shumard oak	Quercus shumardii	Austin	Texas	-97.73860045	30.27884397	100 E 17th St	NA	30.48	fair	55.77428	naturally_occurring	more than 18.29 m	15.24 to 30.48 cm	Austin	NA	NA	NA	NA	NA	NA	NA	NA	NA	NA	NA	NA
20451	Buckley oak	Quercus buckleyi	Austin	Texas	-97.73854197	30.27899866	1700 Congress Ave	NA	17.78	fair	55.77428	naturally_occurring	more than 18.29 m	15.24 to 30.48 cm	Austin	NA	NA	NA	NA	NA	NA	NA	NA	NA	NA	NA	NA
20452	Buckley oak	Quercus buckleyi	Austin	Texas	-97.73848341	30.27914204	1700 Congress Ave	NA	17.78	fair	75.45932	naturally_occurring	more than 18.29 m	15.24 to 30.48 cm	Austin	NA	NA	NA	NA	NA	NA	NA	NA	NA	NA	NA	NA
20453	Buckley oak	Quercus buckleyi	Austin	Texas	-97.73844738	30.27925943	1700 Congress Ave	NA	25.4	fair	82.021	naturally_occurring	more than 18.29 m	15.24 to 30.48 cm	Austin	NA	NA	NA	NA	NA	NA	NA	NA	NA	NA	NA	NA
20454	Southern live oak	Quercus virginiana	Austin	Texas	-97.73859984	30.27903159	1700 Congress Ave	NA	50.8	fair	118.11024	naturally_occurring	more than 18.29 m	45.72 to 60.96 cm	Austin	NA	NA	NA	NA	NA	NA	NA	NA	NA	NA	NA	NA
20455	Southern live oak	Quercus virginiana	Austin	Texas	-97.73856221	30.27911165	1700 Congress Ave	NA	60.96	fair	118.11024	naturally_occurring	more than 18.29 m	45.72 to 60.96 cm	Austin	NA	NA	NA	NA	NA	NA	NA	NA	NA	NA	NA	NA
20456	Buckley oak	Quercus buckleyi	Austin	Texas	-97.73841413	30.27934151	1700 Congress Ave	NA	20.32	fair	39.37008	naturally_occurring	more than 18.29 m	15.24 to 30.48 cm	Austin	NA	NA	NA	NA	NA	NA	NA	NA	NA	NA	NA	NA
[truncated: 5,359 more rows]
