# Supplementary material for: Species clustering, climate effects, and introduced species in 5 million city trees across 63 US cities
Source: eLife. 2022 Sep 27;11:e77891. doi: 10.7554/eLife.77891 (PMC9578703; doi:10.7554/eLife.77891)
Supplement: Figure 1—source data 1. — This zipped file includes all of the cleaned data used in the study (63 spreadsheets, one for each city, where each row is a tree). It is available on Dryad at https://doi.org/10.5061/dryad.2jm63xsrf. [file elife-77891-fig1-data1.zip › Nashville_Final_2022-06-18.csv]

common_name	scientific_name	city	state	longitude_coordinate	latitude_coordinate	address	native	height_binned_M	diameter_breast_height_binned_CM	greater_metro	city_ID	tree_ID	planted_date	most_recent_observation	retired_date	most_recent_observation_type	location_type	zipcode	neighborhood	location_name	ward	district	overhead_utility	diameter_breast_height_CM	condition	height_M	percent_population
Sycamore maple	Acer pseudoplatanus	Nashville	Tennessee	-86.7872886	36.1624279	330 10th Av N	introduced	NA	NA	Nashville	NA	NA	NA	NA	NA	NA	NA	NA	NA	NA	NA	NA	NA	NA	NA	NA	NA
Callery pear	Pyrus calleryana	Nashville	Tennessee	-86.783856	36.153515	319 11th Av S	introduced	NA	NA	Nashville	NA	NA	NA	NA	NA	NA	NA	NA	NA	NA	NA	NA	NA	NA	NA	NA	NA
Shumard oak	Quercus shumardii	Nashville	Tennessee	-86.7839574	36.153515	11th Av S	naturally_occurring	NA	NA	Nashville	NA	NA	NA	NA	NA	NA	NA	NA	NA	NA	NA	NA	NA	NA	NA	NA	NA
Shumard oak	Quercus shumardii	Nashville	Tennessee	-86.7839574	36.153515	11th Av S	naturally_occurring	NA	NA	Nashville	NA	NA	NA	NA	NA	NA	NA	NA	NA	NA	NA	NA	NA	NA	NA	NA	NA
Tulip poplar	Liriodendron tulipifera	Nashville	Tennessee	-86.7872886	36.1624279	330 10th Av N	naturally_occurring	NA	NA	Nashville	NA	NA	NA	NA	NA	NA	NA	NA	NA	NA	NA	NA	NA	NA	NA	NA	NA
Tulip poplar	Liriodendron tulipifera	Nashville	Tennessee	-86.7872886	36.1624279	330 10th Av N	naturally_occurring	NA	NA	Nashville	NA	NA	NA	NA	NA	NA	NA	NA	NA	NA	NA	NA	NA	NA	NA	NA	NA
Tulip poplar	Liriodendron tulipifera	Nashville	Tennessee	-86.7872886	36.1624279	330 10th Av N	naturally_occurring	NA	NA	Nashville	NA	NA	NA	NA	NA	NA	NA	NA	NA	NA	NA	NA	NA	NA	NA	NA	NA
Tulip poplar	Liriodendron tulipifera	Nashville	Tennessee	-86.7872886	36.1624279	330 10th Av N	naturally_occurring	NA	NA	Nashville	NA	NA	NA	NA	NA	NA	NA	NA	NA	NA	NA	NA	NA	NA	NA	NA	NA
Tulip poplar	Liriodendron tulipifera	Nashville	Tennessee	-86.7872886	36.1624279	330 10th Av N	naturally_occurring	NA	NA	Nashville	NA	NA	NA	NA	NA	NA	NA	NA	NA	NA	NA	NA	NA	NA	NA	NA	NA
Tulip poplar	Liriodendron tulipifera	Nashville	Tennessee	-86.7872886	36.1624279	330 10th Av N	naturally_occurring	NA	NA	Nashville	NA	NA	NA	NA	NA	NA	NA	NA	NA	NA	NA	NA	NA	NA	NA	NA	NA
London planetree	Platanus acerifolia	Nashville	Tennessee	-86.7872886	36.1624279	330 10th Av N	introduced	NA	NA	Nashville	NA	NA	NA	NA	NA	NA	NA	NA	NA	NA	NA	NA	NA	NA	NA	NA	NA
London planetree	Platanus acerifolia	Nashville	Tennessee	-86.7872886	36.1624279	330 10th Av N	introduced	NA	NA	Nashville	NA	NA	NA	NA	NA	NA	NA	NA	NA	NA	NA	NA	NA	NA	NA	NA	NA
London planetree	Platanus acerifolia	Nashville	Tennessee	-86.7872886	36.1624279	330 10th Av N	introduced	NA	NA	Nashville	NA	NA	NA	NA	NA	NA	NA	NA	NA	NA	NA	NA	NA	NA	NA	NA	NA
London planetree	Platanus acerifolia	Nashville	Tennessee	-86.7872886	36.1624279	330 10th Av N	introduced	NA	NA	Nashville	NA	NA	NA	NA	NA	NA	NA	NA	NA	NA	NA	NA	NA	NA	NA	NA	NA
London planetree	Platanus acerifolia	Nashville	Tennessee	-86.7872886	36.1624279	330 10th Av N	introduced	NA	NA	Nashville	NA	NA	NA	NA	NA	NA	NA	NA	NA	NA	NA	NA	NA	NA	NA	NA	NA
Shumard oak	Quercus shumardii	Nashville	Tennessee	-86.7839574	36.153515	11th Av S	naturally_occurring	NA	NA	Nashville	NA	NA	NA	NA	NA	NA	NA	NA	NA	NA	NA	NA	NA	NA	NA	NA	NA
Shumard oak	Quercus shumardii	Nashville	Tennessee	-86.7839574	36.153515	11th Av S	naturally_occurring	NA	NA	Nashville	NA	NA	NA	NA	NA	NA	NA	NA	NA	NA	NA	NA	NA	NA	NA	NA	NA
Siberian elm	Ulmus pumila	Nashville	Tennessee	-86.7872886	36.1624279	330 10th Av N	introduced	NA	NA	Nashville	NA	NA	NA	NA	NA	NA	NA	NA	NA	NA	NA	NA	NA	NA	NA	NA	NA
Siberian elm	Ulmus pumila	Nashville	Tennessee	-86.7872886	36.1624279	330 10th Av N	introduced	NA	NA	Nashville	NA	NA	NA	NA	NA	NA	NA	NA	NA	NA	NA	NA	NA	NA	NA	NA	NA
Sugar maple	Acer saccharum	Nashville	Tennessee	-86.782796	36.155912	111 10th Av S	naturally_occurring	NA	NA	Nashville	NA	NA	NA	NA	NA	NA	NA	NA	NA	NA	NA	NA	NA	NA	NA	NA	NA
Sugar maple	Acer saccharum	Nashville	Tennessee	-86.782796	36.155912	111 10th Av S	naturally_occurring	NA	NA	Nashville	NA	NA	NA	NA	NA	NA	NA	NA	NA	NA	NA	NA	NA	NA	NA	NA	NA
Sugar maple	Acer saccharum	Nashville	Tennessee	-86.782796	36.155912	111 10th Av S	naturally_occurring	NA	NA	Nashville	NA	NA	NA	NA	NA	NA	NA	NA	NA	NA	NA	NA	NA	NA	NA	NA	NA
Sugar maple	Acer saccharum	Nashville	Tennessee	-86.782796	36.155912	111 10th Av S	naturally_occurring	NA	NA	Nashville	NA	NA	NA	NA	NA	NA	NA	NA	NA	NA	NA	NA	NA	NA	NA	NA	NA
Sugar maple	Acer saccharum	Nashville	Tennessee	-86.782796	36.155912	111 10th Av S	naturally_occurring	NA	NA	Nashville	NA	NA	NA	NA	NA	NA	NA	NA	NA	NA	NA	NA	NA	NA	NA	NA	NA
Sugar maple	Acer saccharum	Nashville	Tennessee	-86.782796	36.155912	111 10th Av S	naturally_occurring	NA	NA	Nashville	NA	NA	NA	NA	NA	NA	NA	NA	NA	NA	NA	NA	NA	NA	NA	NA	NA
Sugar maple	Acer saccharum	Nashville	Tennessee	-86.782796	36.155912	111 10th Av S	naturally_occurring	NA	NA	Nashville	NA	NA	NA	NA	NA	NA	NA	NA	NA	NA	NA	NA	NA	NA	NA	NA	NA
Chinese pistache	Pistacia L.	Nashville	Tennessee	-86.782796	36.155912	111 10th Av S	no_info	NA	NA	Nashville	NA	NA	NA	NA	NA	NA	NA	NA	NA	NA	NA	NA	NA	NA	NA	NA	NA
Chinese pistache	Pistacia L.	Nashville	Tennessee	-86.782796	36.155912	111 10th Av S	no_info	NA	NA	Nashville	NA	NA	NA	NA	NA	NA	NA	NA	NA	NA	NA	NA	NA	NA	NA	NA	NA
Chinese pistache	Pistacia L.	Nashville	Tennessee	-86.782796	36.155912	111 10th Av S	no_info	NA	NA	Nashville	NA	NA	NA	NA	NA	NA	NA	NA	NA	NA	NA	NA	NA	NA	NA	NA	NA
Chinese pistache	Pistacia L.	Nashville	Tennessee	-86.782796	36.155912	111 10th Av S	no_info	NA	NA	Nashville	NA	NA	NA	NA	NA	NA	NA	NA	NA	NA	NA	NA	NA	NA	NA	NA	NA
Chinese pistache	Pistacia L.	Nashville	Tennessee	-86.782796	36.155912	111 10th Av S	no_info	NA	NA	Nashville	NA	NA	NA	NA	NA	NA	NA	NA	NA	NA	NA	NA	NA	NA	NA	NA	NA
Chinese pistache	Pistacia L.	Nashville	Tennessee	-86.782796	36.155912	111 10th Av S	no_info	NA	NA	Nashville	NA	NA	NA	NA	NA	NA	NA	NA	NA	NA	NA	NA	NA	NA	NA	NA	NA
Chinese pistache	Pistacia L.	Nashville	Tennessee	-86.782796	36.155912	111 10th Av S	no_info	NA	NA	Nashville	NA	NA	NA	NA	NA	NA	NA	NA	NA	NA	NA	NA	NA	NA	NA	NA	NA
Chinese pistache	Pistacia L.	Nashville	Tennessee	-86.782796	36.155912	111 10th Av S	no_info	NA	NA	Nashville	NA	NA	NA	NA	NA	NA	NA	NA	NA	NA	NA	NA	NA	NA	NA	NA	NA
Chinese pistache	Pistacia L.	Nashville	Tennessee	-86.782796	36.155912	111 10th Av S	no_info	NA	NA	Nashville	NA	NA	NA	NA	NA	NA	NA	NA	NA	NA	NA	NA	NA	NA	NA	NA	NA
Chinese pistache	Pistacia L.	Nashville	Tennessee	-86.782796	36.155912	111 10th Av S	no_info	NA	NA	Nashville	NA	NA	NA	NA	NA	NA	NA	NA	NA	NA	NA	NA	NA	NA	NA	NA	NA
Yoshino cherry	Prunus yedoensis	Nashville	Tennessee	-86.782796	36.155912	111 10th Av S	introduced	NA	NA	Nashville	NA	NA	NA	NA	NA	NA	NA	NA	NA	NA	NA	NA	NA	NA	NA	NA	NA
Yoshino cherry	Prunus yedoensis	Nashville	Tennessee	-86.782796	36.155912	111 10th Av S	introduced	NA	NA	Nashville	NA	NA	NA	NA	NA	NA	NA	NA	NA	NA	NA	NA	NA	NA	NA	NA	NA
Yoshino cherry	Prunus yedoensis	Nashville	Tennessee	-86.782796	36.155912	111 10th Av S	introduced	NA	NA	Nashville	NA	NA	NA	NA	NA	NA	NA	NA	NA	NA	NA	NA	NA	NA	NA	NA	NA
Siberian elm	Ulmus pumila	Nashville	Tennessee	-86.782796	36.155912	111 10th Av S	introduced	NA	NA	Nashville	NA	NA	NA	NA	NA	NA	NA	NA	NA	NA	NA	NA	NA	NA	NA	NA	NA
Siberian elm	Ulmus pumila	Nashville	Tennessee	-86.782796	36.155912	111 10th Av S	introduced	NA	NA	Nashville	NA	NA	NA	NA	NA	NA	NA	NA	NA	NA	NA	NA	NA	NA	NA	NA	NA
Siberian elm	Ulmus pumila	Nashville	Tennessee	-86.782796	36.155912	111 10th Av S	introduced	NA	NA	Nashville	NA	NA	NA	NA	NA	NA	NA	NA	NA	NA	NA	NA	NA	NA	NA	NA	NA
Honey locust	Gleditsia triacanthos	Nashville	Tennessee	-86.7825585	36.1551458	209 10th Av S	naturally_occurring	NA	NA	Nashville	NA	NA	NA	NA	NA	NA	NA	NA	NA	NA	NA	NA	NA	NA	NA	NA	NA
Shumard oak	Quercus shumardii	Nashville	Tennessee	-86.7839574	36.153515	11th Av S	naturally_occurring	NA	NA	Nashville	NA	NA	NA	NA	NA	NA	NA	NA	NA	NA	NA	NA	NA	NA	NA	NA	NA
Shumard oak	Quercus shumardii	Nashville	Tennessee	-86.7839574	36.153515	11th Av S	naturally_occurring	NA	NA	Nashville	NA	NA	NA	NA	NA	NA	NA	NA	NA	NA	NA	NA	NA	NA	NA	NA	NA
Shumard oak	Quercus shumardii	Nashville	Tennessee	-86.7839574	36.153515	11th Av S	naturally_occurring	NA	NA	Nashville	NA	NA	NA	NA	NA	NA	NA	NA	NA	NA	NA	NA	NA	NA	NA	NA	NA
Shumard oak	Quercus shumardii	Nashville	Tennessee	-86.784184	36.151473	600 12th Av S	naturally_occurring	NA	NA	Nashville	NA	NA	NA	NA	NA	NA	NA	NA	NA	NA	NA	NA	NA	NA	NA	NA	NA
Amur maple	Acer ginnala	Nashville	Tennessee	-86.7839574	36.153515	10 11th Av S	introduced	NA	NA	Nashville	NA	NA	NA	NA	NA	NA	NA	NA	NA	NA	NA	NA	NA	NA	NA	NA	NA
Yoshino cherry	Prunus yedoensis	Nashville	Tennessee	-86.774198	36.162165	100 1St Av S	introduced	NA	NA	Nashville	NA	NA	NA	NA	NA	NA	NA	NA	NA	NA	NA	NA	NA	NA	NA	NA	NA
Amur maple	Acer ginnala	Nashville	Tennessee	-86.7839574	36.153515	10 11th Av S	introduced	NA	NA	Nashville	NA	NA	NA	NA	NA	NA	NA	NA	NA	NA	NA	NA	NA	NA	NA	NA	NA
Amur maple	Acer ginnala	Nashville	Tennessee	-86.7839574	36.153515	10 11th Av S	introduced	NA	NA	Nashville	NA	NA	NA	NA	NA	NA	NA	NA	NA	NA	NA	NA	NA	NA	NA	NA	NA
Amur maple	Acer ginnala	Nashville	Tennessee	-86.7839574	36.153515	10 11th Av S	introduced	NA	NA	Nashville	NA	NA	NA	NA	NA	NA	NA	NA	NA	NA	NA	NA	NA	NA	NA	NA	NA
Amur maple	Acer ginnala	Nashville	Tennessee	-86.7839574	36.153515	10 11th Av S	introduced	NA	NA	Nashville	NA	NA	NA	NA	NA	NA	NA	NA	NA	NA	NA	NA	NA	NA	NA	NA	NA
Amur maple	Acer ginnala	Nashville	Tennessee	-86.7839574	36.153515	10 11th Av S	introduced	NA	NA	Nashville	NA	NA	NA	NA	NA	NA	NA	NA	NA	NA	NA	NA	NA	NA	NA	NA	NA
Yoshino cherry	Prunus yedoensis	Nashville	Tennessee	-86.774198	36.162165	100 1St Av S	introduced	NA	NA	Nashville	NA	NA	NA	NA	NA	NA	NA	NA	NA	NA	NA	NA	NA	NA	NA	NA	NA
Yoshino cherry	Prunus yedoensis	Nashville	Tennessee	-86.774198	36.162165	100 1St Av S	introduced	NA	NA	Nashville	NA	NA	NA	NA	NA	NA	NA	NA	NA	NA	NA	NA	NA	NA	NA	NA	NA
Yoshino cherry	Prunus yedoensis	Nashville	Tennessee	-86.774198	36.162165	100 1St Av S	introduced	NA	NA	Nashville	NA	NA	NA	NA	NA	NA	NA	NA	NA	NA	NA	NA	NA	NA	NA	NA	NA
Yoshino cherry	Prunus yedoensis	Nashville	Tennessee	-86.774198	36.162165	100 1St Av S	introduced	NA	NA	Nashville	NA	NA	NA	NA	NA	NA	NA	NA	NA	NA	NA	NA	NA	NA	NA	NA	NA
Amur maple	Acer ginnala	Nashville	Tennessee	-86.7839574	36.153515	10 11th Av S	introduced	NA	NA	Nashville	NA	NA	NA	NA	NA	NA	NA	NA	NA	NA	NA	NA	NA	NA	NA	NA	NA
Amur maple	Acer ginnala	Nashville	Tennessee	-86.7839574	36.153515	10 11th Av S	introduced	NA	NA	Nashville	NA	NA	NA	NA	NA	NA	NA	NA	NA	NA	NA	NA	NA	NA	NA	NA	NA
Hawthorn	Crataegus	Nashville	Tennessee	-86.7740491	36.1615736	110 1St Av S	no_info	NA	NA	Nashville	NA	NA	NA	NA	NA	NA	NA	NA	NA	NA	NA	NA	NA	NA	NA	NA	NA
Hawthorn	Crataegus	Nashville	Tennessee	-86.7740491	36.1615736	110 1St Av S	no_info	NA	NA	Nashville	NA	NA	NA	NA	NA	NA	NA	NA	NA	NA	NA	NA	NA	NA	NA	NA	NA
Amur maple	Acer ginnala	Nashville	Tennessee	-86.7839574	36.153515	10 11th Av S	introduced	NA	NA	Nashville	NA	NA	NA	NA	NA	NA	NA	NA	NA	NA	NA	NA	NA	NA	NA	NA	NA
Amur maple	Acer ginnala	Nashville	Tennessee	-86.7839574	36.153515	10 11th Av S	introduced	NA	NA	Nashville	NA	NA	NA	NA	NA	NA	NA	NA	NA	NA	NA	NA	NA	NA	NA	NA	NA
Hawthorn	Crataegus	Nashville	Tennessee	-86.7740491	36.1615736	110 1St Av S	no_info	NA	NA	Nashville	NA	NA	NA	NA	NA	NA	NA	NA	NA	NA	NA	NA	NA	NA	NA	NA	NA
Amur maple	Acer ginnala	Nashville	Tennessee	-86.7839574	36.153515	10 11th Av S	introduced	NA	NA	Nashville	NA	NA	NA	NA	NA	NA	NA	NA	NA	NA	NA	NA	NA	NA	NA	NA	NA
Callery pear	Pyrus calleryana	Nashville	Tennessee	-86.7683586	36.1513396	2Nd Av S	introduced	NA	NA	Nashville	NA	NA	NA	NA	NA	NA	NA	NA	NA	NA	NA	NA	NA	NA	NA	NA	NA
White ash	Fraxinus americana	Nashville	Tennessee	-86.7839574	36.153515	10 11th Av S	naturally_occurring	NA	NA	Nashville	NA	NA	NA	NA	NA	NA	NA	NA	NA	NA	NA	NA	NA	NA	NA	NA	NA
White ash	Fraxinus americana	Nashville	Tennessee	-86.7839574	36.153515	10 11th Av S	naturally_occurring	NA	NA	Nashville	NA	NA	NA	NA	NA	NA	NA	NA	NA	NA	NA	NA	NA	NA	NA	NA	NA
Callery pear	Pyrus calleryana	Nashville	Tennessee	-86.7739057	36.1585828	314 3rd Av S	introduced	NA	NA	Nashville	NA	NA	NA	NA	NA	NA	NA	NA	NA	NA	NA	NA	NA	NA	NA	NA	NA
White ash	Fraxinus americana	Nashville	Tennessee	-86.7839574	36.153515	10 11th Av S	naturally_occurring	NA	NA	Nashville	NA	NA	NA	NA	NA	NA	NA	NA	NA	NA	NA	NA	NA	NA	NA	NA	NA
White ash	Fraxinus americana	Nashville	Tennessee	-86.7839574	36.153515	10 11th Av S	naturally_occurring	NA	NA	Nashville	NA	NA	NA	NA	NA	NA	NA	NA	NA	NA	NA	NA	NA	NA	NA	NA	NA
White ash	Fraxinus americana	Nashville	Tennessee	-86.7839574	36.153515	10 11th Av S	naturally_occurring	NA	NA	Nashville	NA	NA	NA	NA	NA	NA	NA	NA	NA	NA	NA	NA	NA	NA	NA	NA	NA
White ash	Fraxinus americana	Nashville	Tennessee	-86.7839574	36.153515	10 11th Av S	naturally_occurring	NA	NA	Nashville	NA	NA	NA	NA	NA	NA	NA	NA	NA	NA	NA	NA	NA	NA	NA	NA	NA
White ash	Fraxinus americana	Nashville	Tennessee	-86.7839574	36.153515	10 11th Av S	naturally_occurring	NA	NA	Nashville	NA	NA	NA	NA	NA	NA	NA	NA	NA	NA	NA	NA	NA	NA	NA	NA	NA
Dawn redwood	Metasequoia glyptostroboides	Nashville	Tennessee	-86.7749332	36.1599632	3rd Av S	introduced	NA	NA	Nashville	NA	NA	NA	NA	NA	NA	NA	NA	NA	NA	NA	NA	NA	NA	NA	NA	NA
Dawn redwood	Metasequoia glyptostroboides	Nashville	Tennessee	-86.7749332	36.1599632	3rd Av S	introduced	NA	NA	Nashville	NA	NA	NA	NA	NA	NA	NA	NA	NA	NA	NA	NA	NA	NA	NA	NA	NA
White ash	Fraxinus americana	Nashville	Tennessee	-86.7839574	36.153515	10 11th Av S	naturally_occurring	NA	NA	Nashville	NA	NA	NA	NA	NA	NA	NA	NA	NA	NA	NA	NA	NA	NA	NA	NA	NA
White ash	Fraxinus americana	Nashville	Tennessee	-86.7839574	36.153515	10 11th Av S	naturally_occurring	NA	NA	Nashville	NA	NA	NA	NA	NA	NA	NA	NA	NA	NA	NA	NA	NA	NA	NA	NA	NA
White ash	Fraxinus americana	Nashville	Tennessee	-86.7839574	36.153515	10 11th Av S	naturally_occurring	NA	NA	Nashville	NA	NA	NA	NA	NA	NA	NA	NA	NA	NA	NA	NA	NA	NA	NA	NA	NA
White ash	Fraxinus americana	Nashville	Tennessee	-86.7839574	36.153515	10 11th Av S	naturally_occurring	NA	NA	Nashville	NA	NA	NA	NA	NA	NA	NA	NA	NA	NA	NA	NA	NA	NA	NA	NA	NA
Dawn redwood	Metasequoia glyptostroboides	Nashville	Tennessee	-86.7749332	36.1599632	3rd Av S	introduced	NA	NA	Nashville	NA	NA	NA	NA	NA	NA	NA	NA	NA	NA	NA	NA	NA	NA	NA	NA	NA
Green ash	Fraxinus pennsylvanica	Nashville	Tennessee	-86.7839574	36.153515	10 11th Av S	naturally_occurring	NA	NA	Nashville	NA	NA	NA	NA	NA	NA	NA	NA	NA	NA	NA	NA	NA	NA	NA	NA	NA
Dawn redwood	Metasequoia glyptostroboides	Nashville	Tennessee	-86.7839574	36.153515	10 11th Av S	introduced	NA	NA	Nashville	NA	NA	NA	NA	NA	NA	NA	NA	NA	NA	NA	NA	NA	NA	NA	NA	NA
Dawn redwood	Metasequoia glyptostroboides	Nashville	Tennessee	-86.7839574	36.153515	10 11th Av S	introduced	NA	NA	Nashville	NA	NA	NA	NA	NA	NA	NA	NA	NA	NA	NA	NA	NA	NA	NA	NA	NA
Dawn redwood	Metasequoia glyptostroboides	Nashville	Tennessee	-86.7839574	36.153515	10 11th Av S	introduced	NA	NA	Nashville	NA	NA	NA	NA	NA	NA	NA	NA	NA	NA	NA	NA	NA	NA	NA	NA	NA
Dawn redwood	Metasequoia glyptostroboides	Nashville	Tennessee	-86.7839574	36.153515	10 11th Av S	introduced	NA	NA	Nashville	NA	NA	NA	NA	NA	NA	NA	NA	NA	NA	NA	NA	NA	NA	NA	NA	NA
Dawn redwood	Metasequoia glyptostroboides	Nashville	Tennessee	-86.7839574	36.153515	10 11th Av S	introduced	NA	NA	Nashville	NA	NA	NA	NA	NA	NA	NA	NA	NA	NA	NA	NA	NA	NA	NA	NA	NA
Dawn redwood	Metasequoia glyptostroboides	Nashville	Tennessee	-86.7839574	36.153515	10 11th Av S	introduced	NA	NA	Nashville	NA	NA	NA	NA	NA	NA	NA	NA	NA	NA	NA	NA	NA	NA	NA	NA	NA
Dawn redwood	Metasequoia glyptostroboides	Nashville	Tennessee	-86.7839574	36.153515	10 11th Av S	introduced	NA	NA	Nashville	NA	NA	NA	NA	NA	NA	NA	NA	NA	NA	NA	NA	NA	NA	NA	NA	NA
Dawn redwood	Metasequoia glyptostroboides	Nashville	Tennessee	-86.7839574	36.153515	10 11th Av S	introduced	NA	NA	Nashville	NA	NA	NA	NA	NA	NA	NA	NA	NA	NA	NA	NA	NA	NA	NA	NA	NA
Dawn redwood	Metasequoia glyptostroboides	Nashville	Tennessee	-86.7839574	36.153515	10 11th Av S	introduced	NA	NA	Nashville	NA	NA	NA	NA	NA	NA	NA	NA	NA	NA	NA	NA	NA	NA	NA	NA	NA
Dawn redwood	Metasequoia glyptostroboides	Nashville	Tennessee	-86.7839574	36.153515	10 11th Av S	introduced	NA	NA	Nashville	NA	NA	NA	NA	NA	NA	NA	NA	NA	NA	NA	NA	NA	NA	NA	NA	NA
Dawn redwood	Metasequoia glyptostroboides	Nashville	Tennessee	-86.7839574	36.153515	10 11th Av S	introduced	NA	NA	Nashville	NA	NA	NA	NA	NA	NA	NA	NA	NA	NA	NA	NA	NA	NA	NA	NA	NA
European hornbeam	Carpinus betulus	Nashville	Tennessee	-86.7777341	36.1618637	4th Av N	introduced	NA	NA	Nashville	NA	NA	NA	NA	NA	NA	NA	NA	NA	NA	NA	NA	NA	NA	NA	NA	NA
European hornbeam	Carpinus betulus	Nashville	Tennessee	-86.7777341	36.1618637	4th Av N	introduced	NA	NA	Nashville	NA	NA	NA	NA	NA	NA	NA	NA	NA	NA	NA	NA	NA	NA	NA	NA	NA
European hornbeam	Carpinus betulus	Nashville	Tennessee	-86.7777341	36.1618637	4th Av N	introduced	NA	NA	Nashville	NA	NA	NA	NA	NA	NA	NA	NA	NA	NA	NA	NA	NA	NA	NA	NA	NA
European hornbeam	Carpinus betulus	Nashville	Tennessee	-86.7777341	36.1618637	4th Av N	introduced	NA	NA	Nashville	NA	NA	NA	NA	NA	NA	NA	NA	NA	NA	NA	NA	NA	NA	NA	NA	NA
European hornbeam	Carpinus betulus	Nashville	Tennessee	-86.7777341	36.1618637	4th Av N	introduced	NA	NA	Nashville	NA	NA	NA	NA	NA	NA	NA	NA	NA	NA	NA	NA	NA	NA	NA	NA	NA
European hornbeam	Carpinus betulus	Nashville	Tennessee	-86.7777341	36.1618637	4th Av N	introduced	NA	NA	Nashville	NA	NA	NA	NA	NA	NA	NA	NA	NA	NA	NA	NA	NA	NA	NA	NA	NA
European hornbeam	Carpinus betulus	Nashville	Tennessee	-86.7777341	36.1618637	4th Av N	introduced	NA	NA	Nashville	NA	NA	NA	NA	NA	NA	NA	NA	NA	NA	NA	NA	NA	NA	NA	NA	NA
Japanese zelkova	Zelkova serrata	Nashville	Tennessee	-86.7777341	36.1618637	4th Av N	introduced	NA	NA	Nashville	NA	NA	NA	NA	NA	NA	NA	NA	NA	NA	NA	NA	NA	NA	NA	NA	NA
Dogwood	Cornus florida	Nashville	Tennessee	-86.7754127	36.1581011	313 4th Av S	naturally_occurring	NA	NA	Nashville	NA	NA	NA	NA	NA	NA	NA	NA	NA	NA	NA	NA	NA	NA	NA	NA	NA
European hornbeam	Carpinus betulus	Nashville	Tennessee	-86.7802119	36.1632249	5th Av N	introduced	NA	NA	Nashville	NA	NA	NA	NA	NA	NA	NA	NA	NA	NA	NA	NA	NA	NA	NA	NA	NA
Ginkgo	Ginkgo biloba	Nashville	Tennessee	-86.7802119	36.1632249	5th Av N	introduced	NA	NA	Nashville	NA	NA	NA	NA	NA	NA	NA	NA	NA	NA	NA	NA	NA	NA	NA	NA	NA
Sweetgum	Liquidambar styraciflua	Nashville	Tennessee	-86.7802119	36.1632249	5th Av N	naturally_occurring	NA	NA	Nashville	NA	NA	NA	NA	NA	NA	NA	NA	NA	NA	NA	NA	NA	NA	NA	NA	NA
English oak	Quercus robur	Nashville	Tennessee	-86.7802119	36.1632249	5th Av N	introduced	NA	NA	Nashville	NA	NA	NA	NA	NA	NA	NA	NA	NA	NA	NA	NA	NA	NA	NA	NA	NA
Sugar maple	Acer saccharum	Nashville	Tennessee	-86.7766286	36.1575253	301 5th Av S	naturally_occurring	NA	NA	Nashville	NA	NA	NA	NA	NA	NA	NA	NA	NA	NA	NA	NA	NA	NA	NA	NA	NA
Sugar maple	Acer saccharum	Nashville	Tennessee	-86.7766286	36.1575253	301 5th Av S	naturally_occurring	NA	NA	Nashville	NA	NA	NA	NA	NA	NA	NA	NA	NA	NA	NA	NA	NA	NA	NA	NA	NA
London planetree	Platanus acerifolia	Nashville	Tennessee	-86.7766286	36.1575253	301 5th Av S	introduced	NA	NA	Nashville	NA	NA	NA	NA	NA	NA	NA	NA	NA	NA	NA	NA	NA	NA	NA	NA	NA
Sweetgum	Liquidambar styraciflua	Nashville	Tennessee	-86.7827601	36.1646969	6th Av N	naturally_occurring	NA	NA	Nashville	NA	NA	NA	NA	NA	NA	NA	NA	NA	NA	NA	NA	NA	NA	NA	NA	NA
American holly	Ilex opaca	Nashville	Tennessee	-86.7765113	36.161317	Broadway	naturally_occurring	NA	NA	Nashville	NA	NA	NA	NA	NA	NA	NA	NA	NA	NA	NA	NA	NA	NA	NA	NA	NA
Nellie r. stevens holly	Ilex	Nashville	Tennessee	-86.786468	36.163847	901 Charlotte Av	no_info	NA	NA	Nashville	NA	NA	NA	NA	NA	NA	NA	NA	NA	NA	NA	NA	NA	NA	NA	NA	NA
Nellie r. stevens holly	Ilex	Nashville	Tennessee	-86.786468	36.163847	901 Charlotte Av	no_info	NA	NA	Nashville	NA	NA	NA	NA	NA	NA	NA	NA	NA	NA	NA	NA	NA	NA	NA	NA	NA
Nellie r. stevens holly	Ilex	Nashville	Tennessee	-86.786468	36.163847	901 Charlotte Av	no_info	NA	NA	Nashville	NA	NA	NA	NA	NA	NA	NA	NA	NA	NA	NA	NA	NA	NA	NA	NA	NA
Chinese pistache	Pistacia L.	Nashville	Tennessee	-86.856161	36.1505794	Charlotte Av	no_info	NA	NA	Nashville	NA	NA	NA	NA	NA	NA	NA	NA	NA	NA	NA	NA	NA	NA	NA	NA	NA
Honey locust	Gleditsia triacanthos	Nashville	Tennessee	-86.7848883	36.1611561	Church St	naturally_occurring	NA	NA	Nashville	NA	NA	NA	NA	NA	NA	NA	NA	NA	NA	NA	NA	NA	NA	NA	NA	NA
Honey locust	Gleditsia triacanthos	Nashville	Tennessee	-86.7848883	36.1611561	Church St	naturally_occurring	NA	NA	Nashville	NA	NA	NA	NA	NA	NA	NA	NA	NA	NA	NA	NA	NA	NA	NA	NA	NA
American holly	Ilex opaca	Nashville	Tennessee	-86.7848883	36.1611561	Church St	naturally_occurring	NA	NA	Nashville	NA	NA	NA	NA	NA	NA	NA	NA	NA	NA	NA	NA	NA	NA	NA	NA	NA
Swamp white oak	Quercus bicolor	Nashville	Tennessee	-86.7848883	36.1611561	Church St	naturally_occurring	NA	NA	Nashville	NA	NA	NA	NA	NA	NA	NA	NA	NA	NA	NA	NA	NA	NA	NA	NA	NA
European hornbeam	Carpinus betulus	Nashville	Tennessee	-86.7804127	36.1657791	Deaderick St	introduced	NA	NA	Nashville	NA	NA	NA	NA	NA	NA	NA	NA	NA	NA	NA	NA	NA	NA	NA	NA	NA
European hornbeam	Carpinus betulus	Nashville	Tennessee	-86.7804127	36.1657791	Deaderick St	introduced	NA	NA	Nashville	NA	NA	NA	NA	NA	NA	NA	NA	NA	NA	NA	NA	NA	NA	NA	NA	NA
European hornbeam	Carpinus betulus	Nashville	Tennessee	-86.7804127	36.1657791	Deaderick St	introduced	NA	NA	Nashville	NA	NA	NA	NA	NA	NA	NA	NA	NA	NA	NA	NA	NA	NA	NA	NA	NA
Willow oak	Quercus phellos	Nashville	Tennessee	-86.7804127	36.1657791	Deaderick St	naturally_occurring	NA	NA	Nashville	NA	NA	NA	NA	NA	NA	NA	NA	NA	NA	NA	NA	NA	NA	NA	NA	NA
Japanese zelkova	Zelkova serrata	Nashville	Tennessee	-86.7804127	36.1657791	Deaderick St	introduced	NA	NA	Nashville	NA	NA	NA	NA	NA	NA	NA	NA	NA	NA	NA	NA	NA	NA	NA	NA	NA
Japanese zelkova	Zelkova serrata	Nashville	Tennessee	-86.7804127	36.1657791	Deaderick St	introduced	NA	NA	Nashville	NA	NA	NA	NA	NA	NA	NA	NA	NA	NA	NA	NA	NA	NA	NA	NA	NA
Sweetgum	Liquidambar styraciflua	Nashville	Tennessee	-86.77598	36.158861	401 Demonbreun St	naturally_occurring	NA	NA	Nashville	NA	NA	NA	NA	NA	NA	NA	NA	NA	NA	NA	NA	NA	NA	NA	NA	NA
Sweetgum	Liquidambar styraciflua	Nashville	Tennessee	-86.77598	36.158861	401 Demonbreun St	naturally_occurring	NA	NA	Nashville	NA	NA	NA	NA	NA	NA	NA	NA	NA	NA	NA	NA	NA	NA	NA	NA	NA
Sweetgum	Liquidambar styraciflua	Nashville	Tennessee	-86.77598	36.158861	401 Demonbreun St	naturally_occurring	NA	NA	Nashville	NA	NA	NA	NA	NA	NA	NA	NA	NA	NA	NA	NA	NA	NA	NA	NA	NA
Sweetgum	Liquidambar styraciflua	Nashville	Tennessee	-86.77598	36.158861	401 Demonbreun St	naturally_occurring	NA	NA	Nashville	NA	NA	NA	NA	NA	NA	NA	NA	NA	NA	NA	NA	NA	NA	NA	NA	NA
Sweetgum	Liquidambar styraciflua	Nashville	Tennessee	-86.77598	36.158861	401 Demonbreun St	naturally_occurring	NA	NA	Nashville	NA	NA	NA	NA	NA	NA	NA	NA	NA	NA	NA	NA	NA	NA	NA	NA	NA
Sweetgum	Liquidambar styraciflua	Nashville	Tennessee	-86.77598	36.158861	401 Demonbreun St	naturally_occurring	NA	NA	Nashville	NA	NA	NA	NA	NA	NA	NA	NA	NA	NA	NA	NA	NA	NA	NA	NA	NA
Sweetgum	Liquidambar styraciflua	Nashville	Tennessee	-86.77598	36.158861	401 Demonbreun St	naturally_occurring	NA	NA	Nashville	NA	NA	NA	NA	NA	NA	NA	NA	NA	NA	NA	NA	NA	NA	NA	NA	NA
European hornbeam	Carpinus betulus	Nashville	Tennessee	-86.7838066	36.1625144	Polk Av	introduced	NA	NA	Nashville	NA	NA	NA	NA	NA	NA	NA	NA	NA	NA	NA	NA	NA	NA	NA	NA	NA
Sweetgum	Liquidambar styraciflua	Nashville	Tennessee	-86.7732851	36.1673519	Russell St	naturally_occurring	NA	NA	Nashville	NA	NA	NA	NA	NA	NA	NA	NA	NA	NA	NA	NA	NA	NA	NA	NA	NA
Sweetgum	Liquidambar styraciflua	Nashville	Tennessee	-86.7732851	36.1673519	Russell St	naturally_occurring	NA	NA	Nashville	NA	NA	NA	NA	NA	NA	NA	NA	NA	NA	NA	NA	NA	NA	NA	NA	NA
Sweetgum	Liquidambar styraciflua	Nashville	Tennessee	-86.7732851	36.1673519	Russell St	naturally_occurring	NA	NA	Nashville	NA	NA	NA	NA	NA	NA	NA	NA	NA	NA	NA	NA	NA	NA	NA	NA	NA
Sweetgum	Liquidambar styraciflua	Nashville	Tennessee	-86.7732851	36.1673519	Russell St	naturally_occurring	NA	NA	Nashville	NA	NA	NA	NA	NA	NA	NA	NA	NA	NA	NA	NA	NA	NA	NA	NA	NA
Serviceberry	Amelanchier	Nashville	Tennessee	-86.772139	36.164127	Titans Wy	no_info	NA	NA	Nashville	NA	NA	NA	NA	NA	NA	NA	NA	NA	NA	NA	NA	NA	NA	NA	NA	NA
Serviceberry	Amelanchier	Nashville	Tennessee	-86.772139	36.164127	Titans Wy	no_info	NA	NA	Nashville	NA	NA	NA	NA	NA	NA	NA	NA	NA	NA	NA	NA	NA	NA	NA	NA	NA
European hornbeam	Carpinus betulus	Nashville	Tennessee	-86.772139	36.164127	Titans Wy	introduced	NA	NA	Nashville	NA	NA	NA	NA	NA	NA	NA	NA	NA	NA	NA	NA	NA	NA	NA	NA	NA
European hornbeam	Carpinus betulus	Nashville	Tennessee	-86.772139	36.164127	Titans Wy	introduced	NA	NA	Nashville	NA	NA	NA	NA	NA	NA	NA	NA	NA	NA	NA	NA	NA	NA	NA	NA	NA
European hornbeam	Carpinus betulus	Nashville	Tennessee	-86.772139	36.164127	Titans Wy	introduced	NA	NA	Nashville	NA	NA	NA	NA	NA	NA	NA	NA	NA	NA	NA	NA	NA	NA	NA	NA	NA
Yellowwood	Cladrastis lutea	Nashville	Tennessee	-86.772139	36.164127	Titans Wy	no_info	NA	NA	Nashville	NA	NA	NA	NA	NA	NA	NA	NA	NA	NA	NA	NA	NA	NA	NA	NA	NA
Sweetgum	Liquidambar styraciflua	Nashville	Tennessee	-86.772139	36.164127	Titans Wy	naturally_occurring	NA	NA	Nashville	NA	NA	NA	NA	NA	NA	NA	NA	NA	NA	NA	NA	NA	NA	NA	NA	NA
Shumard oak	Quercus shumardii	Nashville	Tennessee	-86.772139	36.164127	Titans Wy	naturally_occurring	NA	NA	Nashville	NA	NA	NA	NA	NA	NA	NA	NA	NA	NA	NA	NA	NA	NA	NA	NA	NA
Bald cypress	Taxodium distichum	Nashville	Tennessee	-86.772139	36.164127	Titans Wy	naturally_occurring	NA	NA	Nashville	NA	NA	NA	NA	NA	NA	NA	NA	NA	NA	NA	NA	NA	NA	NA	NA	NA
Sycamore maple	Acer pseudoplatanus	Nashville	Tennessee	-86.7872886	36.1624279	330 10th Av N	introduced	NA	NA	Nashville	NA	NA	NA	NA	NA	NA	NA	NA	NA	NA	NA	NA	NA	NA	NA	NA	NA
Red maple	Acer rubrum	Nashville	Tennessee	-86.7872886	36.1624279	330 10th Av N	naturally_occurring	NA	NA	Nashville	NA	NA	NA	NA	NA	NA	NA	NA	NA	NA	NA	NA	NA	NA	NA	NA	NA
White ash	Fraxinus americana	Nashville	Tennessee	-86.774198	36.162165	100 1St Av S	naturally_occurring	NA	NA	Nashville	NA	NA	NA	NA	NA	NA	NA	NA	NA	NA	NA	NA	NA	NA	NA	NA	NA
White ash	Fraxinus americana	Nashville	Tennessee	-86.774198	36.162165	100 1St Av S	naturally_occurring	NA	NA	Nashville	NA	NA	NA	NA	NA	NA	NA	NA	NA	NA	NA	NA	NA	NA	NA	NA	NA
Kwanzan cherry	Prunus serrulata	Nashville	Tennessee	-86.774198	36.162165	100 1St Av S	introduced	NA	NA	Nashville	NA	NA	NA	NA	NA	NA	NA	NA	NA	NA	NA	NA	NA	NA	NA	NA	NA
Kwanzan cherry	Prunus serrulata	Nashville	Tennessee	-86.774198	36.162165	100 1St Av S	introduced	NA	NA	Nashville	NA	NA	NA	NA	NA	NA	NA	NA	NA	NA	NA	NA	NA	NA	NA	NA	NA
Kwanzan cherry	Prunus serrulata	Nashville	Tennessee	-86.774198	36.162165	100 1St Av S	introduced	NA	NA	Nashville	NA	NA	NA	NA	NA	NA	NA	NA	NA	NA	NA	NA	NA	NA	NA	NA	NA
Golden rain tree	Koelreuteria paniculata	Nashville	Tennessee	-86.7825585	36.1551458	209 10th Av S	introduced	NA	NA	Nashville	NA	NA	NA	NA	NA	NA	NA	NA	NA	NA	NA	NA	NA	NA	NA	NA	NA
Amur maple	Acer ginnala	Nashville	Tennessee	-86.7839574	36.153515	10 11th Av S	introduced	NA	NA	Nashville	NA	NA	NA	NA	NA	NA	NA	NA	NA	NA	NA	NA	NA	NA	NA	NA	NA
Amur maple	Acer ginnala	Nashville	Tennessee	-86.7839574	36.153515	10 11th Av S	introduced	NA	NA	Nashville	NA	NA	NA	NA	NA	NA	NA	NA	NA	NA	NA	NA	NA	NA	NA	NA	NA
Amur maple	Acer ginnala	Nashville	Tennessee	-86.7839574	36.153515	10 11th Av S	introduced	NA	NA	Nashville	NA	NA	NA	NA	NA	NA	NA	NA	NA	NA	NA	NA	NA	NA	NA	NA	NA
Amur maple	Acer ginnala	Nashville	Tennessee	-86.7839574	36.153515	10 11th Av S	introduced	NA	NA	Nashville	NA	NA	NA	NA	NA	NA	NA	NA	NA	NA	NA	NA	NA	NA	NA	NA	NA
Green ash	Fraxinus pennsylvanica	Nashville	Tennessee	-86.7839574	36.153515	10 11th Av S	naturally_occurring	NA	NA	Nashville	NA	NA	NA	NA	NA	NA	NA	NA	NA	NA	NA	NA	NA	NA	NA	NA	NA
London planetree	Platanus acerifolia	Nashville	Tennessee	-86.7839574	36.153515	11th Av S	introduced	NA	NA	Nashville	NA	NA	NA	NA	NA	NA	NA	NA	NA	NA	NA	NA	NA	NA	NA	NA	NA
London planetree	Platanus acerifolia	Nashville	Tennessee	-86.7839574	36.153515	11th Av S	introduced	NA	NA	Nashville	NA	NA	NA	NA	NA	NA	NA	NA	NA	NA	NA	NA	NA	NA	NA	NA	NA
London planetree	Platanus acerifolia	Nashville	Tennessee	-86.7839574	36.153515	11th Av S	introduced	NA	NA	Nashville	NA	NA	NA	NA	NA	NA	NA	NA	NA	NA	NA	NA	NA	NA	NA	NA	NA
London planetree	Platanus acerifolia	Nashville	Tennessee	-86.7839574	36.153515	11th Av S	introduced	NA	NA	Nashville	NA	NA	NA	NA	NA	NA	NA	NA	NA	NA	NA	NA	NA	NA	NA	NA	NA
Shumard oak	Quercus shumardii	Nashville	Tennessee	-86.7839574	36.153515	11th Av S	naturally_occurring	NA	NA	Nashville	NA	NA	NA	NA	NA	NA	NA	NA	NA	NA	NA	NA	NA	NA	NA	NA	NA
Shumard oak	Quercus shumardii	Nashville	Tennessee	-86.7839574	36.153515	11th Av S	naturally_occurring	NA	NA	Nashville	NA	NA	NA	NA	NA	NA	NA	NA	NA	NA	NA	NA	NA	NA	NA	NA	NA
Shumard oak	Quercus shumardii	Nashville	Tennessee	-86.7839574	36.153515	11th Av S	naturally_occurring	NA	NA	Nashville	NA	NA	NA	NA	NA	NA	NA	NA	NA	NA	NA	NA	NA	NA	NA	NA	NA
Shumard oak	Quercus shumardii	Nashville	Tennessee	-86.7839574	36.153515	11th Av S	naturally_occurring	NA	NA	Nashville	NA	NA	NA	NA	NA	NA	NA	NA	NA	NA	NA	NA	NA	NA	NA	NA	NA
Siberian elm	Ulmus pumila	Nashville	Tennessee	-86.774198	36.162165	100 1St Av S	introduced	NA	NA	Nashville	NA	NA	NA	NA	NA	NA	NA	NA	NA	NA	NA	NA	NA	NA	NA	NA	NA
Shumard oak	Quercus shumardii	Nashville	Tennessee	-86.7839574	36.153515	11th Av S	naturally_occurring	NA	NA	Nashville	NA	NA	NA	NA	NA	NA	NA	NA	NA	NA	NA	NA	NA	NA	NA	NA	NA
Siberian elm	Ulmus pumila	Nashville	Tennessee	-86.774198	36.162165	100 1St Av S	introduced	NA	NA	Nashville	NA	NA	NA	NA	NA	NA	NA	NA	NA	NA	NA	NA	NA	NA	NA	NA	NA
Siberian elm	Ulmus pumila	Nashville	Tennessee	-86.774198	36.162165	100 1St Av S	introduced	NA	NA	Nashville	NA	NA	NA	NA	NA	NA	NA	NA	NA	NA	NA	NA	NA	NA	NA	NA	NA
Siberian elm	Ulmus pumila	Nashville	Tennessee	-86.774198	36.162165	100 1St Av S	introduced	NA	NA	Nashville	NA	NA	NA	NA	NA	NA	NA	NA	NA	NA	NA	NA	NA	NA	NA	NA	NA
Siberian elm	Ulmus pumila	Nashville	Tennessee	-86.774198	36.162165	100 1St Av S	introduced	NA	NA	Nashville	NA	NA	NA	NA	NA	NA	NA	NA	NA	NA	NA	NA	NA	NA	NA	NA	NA
Siberian elm	Ulmus pumila	Nashville	Tennessee	-86.774198	36.162165	100 1St Av S	introduced	NA	NA	Nashville	NA	NA	NA	NA	NA	NA	NA	NA	NA	NA	NA	NA	NA	NA	NA	NA	NA
Shumard oak	Quercus shumardii	Nashville	Tennessee	-86.7839574	36.153515	11th Av S	naturally_occurring	NA	NA	Nashville	NA	NA	NA	NA	NA	NA	NA	NA	NA	NA	NA	NA	NA	NA	NA	NA	NA
Shumard oak	Quercus shumardii	Nashville	Tennessee	-86.7839574	36.153515	11th Av S	naturally_occurring	NA	NA	Nashville	NA	NA	NA	NA	NA	NA	NA	NA	NA	NA	NA	NA	NA	NA	NA	NA	NA
Shumard oak	Quercus shumardii	Nashville	Tennessee	-86.7839574	36.153515	11th Av S	naturally_occurring	NA	NA	Nashville	NA	NA	NA	NA	NA	NA	NA	NA	NA	NA	NA	NA	NA	NA	NA	NA	NA
Shumard oak	Quercus shumardii	Nashville	Tennessee	-86.7839574	36.153515	11th Av S	naturally_occurring	NA	NA	Nashville	NA	NA	NA	NA	NA	NA	NA	NA	NA	NA	NA	NA	NA	NA	NA	NA	NA
Shumard oak	Quercus shumardii	Nashville	Tennessee	-86.7839574	36.153515	11th Av S	naturally_occurring	NA	NA	Nashville	NA	NA	NA	NA	NA	NA	NA	NA	NA	NA	NA	NA	NA	NA	NA	NA	NA
Shumard oak	Quercus shumardii	Nashville	Tennessee	-86.7839574	36.153515	11th Av S	naturally_occurring	NA	NA	Nashville	NA	NA	NA	NA	NA	NA	NA	NA	NA	NA	NA	NA	NA	NA	NA	NA	NA
Siberian elm	Ulmus pumila	Nashville	Tennessee	-86.774198	36.162165	100 1St Av S	introduced	NA	NA	Nashville	NA	NA	NA	NA	NA	NA	NA	NA	NA	NA	NA	NA	NA	NA	NA	NA	NA
Shumard oak	Quercus shumardii	Nashville	Tennessee	-86.7839574	36.153515	11th Av S	naturally_occurring	NA	NA	Nashville	NA	NA	NA	NA	NA	NA	NA	NA	NA	NA	NA	NA	NA	NA	NA	NA	NA
Shumard oak	Quercus shumardii	Nashville	Tennessee	-86.7839574	36.153515	11th Av S	naturally_occurring	NA	NA	Nashville	NA	NA	NA	NA	NA	NA	NA	NA	NA	NA	NA	NA	NA	NA	NA	NA	NA
Pin oak	Quercus palustris	Nashville	Tennessee	-86.7740564	36.1615851	107 1St Av S	naturally_occurring	NA	NA	Nashville	NA	NA	NA	NA	NA	NA	NA	NA	NA	NA	NA	NA	NA	NA	NA	NA	NA
Pin oak	Quercus palustris	Nashville	Tennessee	-86.7740564	36.1615851	107 1St Av S	naturally_occurring	NA	NA	Nashville	NA	NA	NA	NA	NA	NA	NA	NA	NA	NA	NA	NA	NA	NA	NA	NA	NA
Shumard oak	Quercus shumardii	Nashville	Tennessee	-86.7839574	36.153515	11th Av S	naturally_occurring	NA	NA	Nashville	NA	NA	NA	NA	NA	NA	NA	NA	NA	NA	NA	NA	NA	NA	NA	NA	NA
Shumard oak	Quercus shumardii	Nashville	Tennessee	-86.7839574	36.153515	11th Av S	naturally_occurring	NA	NA	Nashville	NA	NA	NA	NA	NA	NA	NA	NA	NA	NA	NA	NA	NA	NA	NA	NA	NA
Shumard oak	Quercus shumardii	Nashville	Tennessee	-86.7839574	36.153515	11th Av S	naturally_occurring	NA	NA	Nashville	NA	NA	NA	NA	NA	NA	NA	NA	NA	NA	NA	NA	NA	NA	NA	NA	NA
Shumard oak	Quercus shumardii	Nashville	Tennessee	-86.7839574	36.153515	11th Av S	naturally_occurring	NA	NA	Nashville	NA	NA	NA	NA	NA	NA	NA	NA	NA	NA	NA	NA	NA	NA	NA	NA	NA
Shumard oak	Quercus shumardii	Nashville	Tennessee	-86.7839574	36.153515	11th Av S	naturally_occurring	NA	NA	Nashville	NA	NA	NA	NA	NA	NA	NA	NA	NA	NA	NA	NA	NA	NA	NA	NA	NA
Shumard oak	Quercus shumardii	Nashville	Tennessee	-86.7839574	36.153515	11th Av S	naturally_occurring	NA	NA	Nashville	NA	NA	NA	NA	NA	NA	NA	NA	NA	NA	NA	NA	NA	NA	NA	NA	NA
Japanese zelkova	Zelkova serrata	Nashville	Tennessee	-86.7839574	36.153515	11th Av S	introduced	NA	NA	Nashville	NA	NA	NA	NA	NA	NA	NA	NA	NA	NA	NA	NA	NA	NA	NA	NA	NA
Red maple	Acer rubrum	Nashville	Tennessee	-86.7740224	36.1615316	121 1St Av S	naturally_occurring	NA	NA	Nashville	NA	NA	NA	NA	NA	NA	NA	NA	NA	NA	NA	NA	NA	NA	NA	NA	NA
Willow oak	Quercus phellos	Nashville	Tennessee	-86.7740224	36.1615316	121 1St Av S	naturally_occurring	NA	NA	Nashville	NA	NA	NA	NA	NA	NA	NA	NA	NA	NA	NA	NA	NA	NA	NA	NA	NA
Northern red oak	Quercus rubra	Nashville	Tennessee	-86.7740224	36.1615316	121 1St Av S	naturally_occurring	NA	NA	Nashville	NA	NA	NA	NA	NA	NA	NA	NA	NA	NA	NA	NA	NA	NA	NA	NA	NA
Northern red oak	Quercus rubra	Nashville	Tennessee	-86.7740224	36.1615316	121 1St Av S	naturally_occurring	NA	NA	Nashville	NA	NA	NA	NA	NA	NA	NA	NA	NA	NA	NA	NA	NA	NA	NA	NA	NA
Red maple	Acer rubrum	Nashville	Tennessee	-86.7787187	36.1677366	2Nd Av N	naturally_occurring	NA	NA	Nashville	NA	NA	NA	NA	NA	NA	NA	NA	NA	NA	NA	NA	NA	NA	NA	NA	NA
Shumard oak	Quercus shumardii	Nashville	Tennessee	-86.7853764	36.1535072	406 12th Av S	naturally_occurring	NA	NA	Nashville	NA	NA	NA	NA	NA	NA	NA	NA	NA	NA	NA	NA	NA	NA	NA	NA	NA
Shumard oak	Quercus shumardii	Nashville	Tennessee	-86.7853764	36.1535072	406 12th Av S	naturally_occurring	NA	NA	Nashville	NA	NA	NA	NA	NA	NA	NA	NA	NA	NA	NA	NA	NA	NA	NA	NA	NA
Shumard oak	Quercus shumardii	Nashville	Tennessee	-86.784184	36.151473	600 12th Av S	naturally_occurring	NA	NA	Nashville	NA	NA	NA	NA	NA	NA	NA	NA	NA	NA	NA	NA	NA	NA	NA	NA	NA
Shumard oak	Quercus shumardii	Nashville	Tennessee	-86.784184	36.151473	600 12th Av S	naturally_occurring	NA	NA	Nashville	NA	NA	NA	NA	NA	NA	NA	NA	NA	NA	NA	NA	NA	NA	NA	NA	NA
Shumard oak	Quercus shumardii	Nashville	Tennessee	-86.784184	36.151473	600 12th Av S	naturally_occurring	NA	NA	Nashville	NA	NA	NA	NA	NA	NA	NA	NA	NA	NA	NA	NA	NA	NA	NA	NA	NA
Shumard oak	Quercus shumardii	Nashville	Tennessee	-86.784184	36.151473	600 12th Av S	naturally_occurring	NA	NA	Nashville	NA	NA	NA	NA	NA	NA	NA	NA	NA	NA	NA	NA	NA	NA	NA	NA	NA
Green ash	Fraxinus pennsylvanica	Nashville	Tennessee	-86.7787187	36.1677366	2Nd Av N	naturally_occurring	NA	NA	Nashville	NA	NA	NA	NA	NA	NA	NA	NA	NA	NA	NA	NA	NA	NA	NA	NA	NA
Green ash	Fraxinus pennsylvanica	Nashville	Tennessee	-86.7787187	36.1677366	2Nd Av N	naturally_occurring	NA	NA	Nashville	NA	NA	NA	NA	NA	NA	NA	NA	NA	NA	NA	NA	NA	NA	NA	NA	NA
Green ash	Fraxinus pennsylvanica	Nashville	Tennessee	-86.7787187	36.1677366	2Nd Av N	naturally_occurring	NA	NA	Nashville	NA	NA	NA	NA	NA	NA	NA	NA	NA	NA	NA	NA	NA	NA	NA	NA	NA
Green ash	Fraxinus pennsylvanica	Nashville	Tennessee	-86.7787187	36.1677366	2Nd Av N	naturally_occurring	NA	NA	Nashville	NA	NA	NA	NA	NA	NA	NA	NA	NA	NA	NA	NA	NA	NA	NA	NA	NA
Green ash	Fraxinus pennsylvanica	Nashville	Tennessee	-86.7787187	36.1677366	2Nd Av N	naturally_occurring	NA	NA	Nashville	NA	NA	NA	NA	NA	NA	NA	NA	NA	NA	NA	NA	NA	NA	NA	NA	NA
Green ash	Fraxinus pennsylvanica	Nashville	Tennessee	-86.7787187	36.1677366	2Nd Av N	naturally_occurring	NA	NA	Nashville	NA	NA	NA	NA	NA	NA	NA	NA	NA	NA	NA	NA	NA	NA	NA	NA	NA
Green ash	Fraxinus pennsylvanica	Nashville	Tennessee	-86.7787187	36.1677366	2Nd Av N	naturally_occurring	NA	NA	Nashville	NA	NA	NA	NA	NA	NA	NA	NA	NA	NA	NA	NA	NA	NA	NA	NA	NA
Green ash	Fraxinus pennsylvanica	Nashville	Tennessee	-86.7787187	36.1677366	2Nd Av N	naturally_occurring	NA	NA	Nashville	NA	NA	NA	NA	NA	NA	NA	NA	NA	NA	NA	NA	NA	NA	NA	NA	NA
Green ash	Fraxinus pennsylvanica	Nashville	Tennessee	-86.7787187	36.1677366	2Nd Av N	naturally_occurring	NA	NA	Nashville	NA	NA	NA	NA	NA	NA	NA	NA	NA	NA	NA	NA	NA	NA	NA	NA	NA
Green ash	Fraxinus pennsylvanica	Nashville	Tennessee	-86.7787187	36.1677366	2Nd Av N	naturally_occurring	NA	NA	Nashville	NA	NA	NA	NA	NA	NA	NA	NA	NA	NA	NA	NA	NA	NA	NA	NA	NA
Green ash	Fraxinus pennsylvanica	Nashville	Tennessee	-86.7787187	36.1677366	2Nd Av N	naturally_occurring	NA	NA	Nashville	NA	NA	NA	NA	NA	NA	NA	NA	NA	NA	NA	NA	NA	NA	NA	NA	NA
Green ash	Fraxinus pennsylvanica	Nashville	Tennessee	-86.7787187	36.1677366	2Nd Av N	naturally_occurring	NA	NA	Nashville	NA	NA	NA	NA	NA	NA	NA	NA	NA	NA	NA	NA	NA	NA	NA	NA	NA
Green ash	Fraxinus pennsylvanica	Nashville	Tennessee	-86.7787187	36.1677366	2Nd Av N	naturally_occurring	NA	NA	Nashville	NA	NA	NA	NA	NA	NA	NA	NA	NA	NA	NA	NA	NA	NA	NA	NA	NA
Ginkgo	Ginkgo biloba	Nashville	Tennessee	-86.7787187	36.1677366	2Nd Av N	introduced	NA	NA	Nashville	NA	NA	NA	NA	NA	NA	NA	NA	NA	NA	NA	NA	NA	NA	NA	NA	NA
Ginkgo	Ginkgo biloba	Nashville	Tennessee	-86.7787187	36.1677366	2Nd Av N	introduced	NA	NA	Nashville	NA	NA	NA	NA	NA	NA	NA	NA	NA	NA	NA	NA	NA	NA	NA	NA	NA
Ginkgo	Ginkgo biloba	Nashville	Tennessee	-86.7787187	36.1677366	2Nd Av N	introduced	NA	NA	Nashville	NA	NA	NA	NA	NA	NA	NA	NA	NA	NA	NA	NA	NA	NA	NA	NA	NA
Tulip poplar	Liriodendron tulipifera	Nashville	Tennessee	-86.7787187	36.1677366	2Nd Av N	naturally_occurring	NA	NA	Nashville	NA	NA	NA	NA	NA	NA	NA	NA	NA	NA	NA	NA	NA	NA	NA	NA	NA
Tulip poplar	Liriodendron tulipifera	Nashville	Tennessee	-86.7787187	36.1677366	2Nd Av N	naturally_occurring	NA	NA	Nashville	NA	NA	NA	NA	NA	NA	NA	NA	NA	NA	NA	NA	NA	NA	NA	NA	NA
Water oak	Quercus nigra	Nashville	Tennessee	-86.7787187	36.1677366	2Nd Av N	naturally_occurring	NA	NA	Nashville	NA	NA	NA	NA	NA	NA	NA	NA	NA	NA	NA	NA	NA	NA	NA	NA	NA
Willow oak	Quercus phellos	Nashville	Tennessee	-86.7787187	36.1677366	2Nd Av N	naturally_occurring	NA	NA	Nashville	NA	NA	NA	NA	NA	NA	NA	NA	NA	NA	NA	NA	NA	NA	NA	NA	NA
Lacebark elm	Ulmus parvifolia	Nashville	Tennessee	-86.7787187	36.1677366	2Nd Av N	introduced	NA	NA	Nashville	NA	NA	NA	NA	NA	NA	NA	NA	NA	NA	NA	NA	NA	NA	NA	NA	NA
Lacebark elm	Ulmus parvifolia	Nashville	Tennessee	-86.7787187	36.1677366	2Nd Av N	introduced	NA	NA	Nashville	NA	NA	NA	NA	NA	NA	NA	NA	NA	NA	NA	NA	NA	NA	NA	NA	NA
Lacebark elm	Ulmus parvifolia	Nashville	Tennessee	-86.7787187	36.1677366	2Nd Av N	introduced	NA	NA	Nashville	NA	NA	NA	NA	NA	NA	NA	NA	NA	NA	NA	NA	NA	NA	NA	NA	NA
Lacebark elm	Ulmus parvifolia	Nashville	Tennessee	-86.7787187	36.1677366	2Nd Av N	introduced	NA	NA	Nashville	NA	NA	NA	NA	NA	NA	NA	NA	NA	NA	NA	NA	NA	NA	NA	NA	NA
Lacebark elm	Ulmus parvifolia	Nashville	Tennessee	-86.7787187	36.1677366	2Nd Av N	introduced	NA	NA	Nashville	NA	NA	NA	NA	NA	NA	NA	NA	NA	NA	NA	NA	NA	NA	NA	NA	NA
Siberian elm	Ulmus pumila	Nashville	Tennessee	-86.784184	36.151473	600 12th Av S	introduced	NA	NA	Nashville	NA	NA	NA	NA	NA	NA	NA	NA	NA	NA	NA	NA	NA	NA	NA	NA	NA
Lacebark elm	Ulmus parvifolia	Nashville	Tennessee	-86.7787187	36.1677366	2Nd Av N	introduced	NA	NA	Nashville	NA	NA	NA	NA	NA	NA	NA	NA	NA	NA	NA	NA	NA	NA	NA	NA	NA
Lacebark elm	Ulmus parvifolia	Nashville	Tennessee	-86.7787187	36.1677366	2Nd Av N	introduced	NA	NA	Nashville	NA	NA	NA	NA	NA	NA	NA	NA	NA	NA	NA	NA	NA	NA	NA	NA	NA
Lacebark elm	Ulmus parvifolia	Nashville	Tennessee	-86.7787187	36.1677366	2Nd Av N	introduced	NA	NA	Nashville	NA	NA	NA	NA	NA	NA	NA	NA	NA	NA	NA	NA	NA	NA	NA	NA	NA
Lacebark elm	Ulmus parvifolia	Nashville	Tennessee	-86.7787187	36.1677366	2Nd Av N	introduced	NA	NA	Nashville	NA	NA	NA	NA	NA	NA	NA	NA	NA	NA	NA	NA	NA	NA	NA	NA	NA
Lacebark elm	Ulmus parvifolia	Nashville	Tennessee	-86.7787187	36.1677366	2Nd Av N	introduced	NA	NA	Nashville	NA	NA	NA	NA	NA	NA	NA	NA	NA	NA	NA	NA	NA	NA	NA	NA	NA
Lacebark elm	Ulmus parvifolia	Nashville	Tennessee	-86.7787187	36.1677366	2Nd Av N	introduced	NA	NA	Nashville	NA	NA	NA	NA	NA	NA	NA	NA	NA	NA	NA	NA	NA	NA	NA	NA	NA
Lacebark elm	Ulmus parvifolia	Nashville	Tennessee	-86.7787187	36.1677366	2Nd Av N	introduced	NA	NA	Nashville	NA	NA	NA	NA	NA	NA	NA	NA	NA	NA	NA	NA	NA	NA	NA	NA	NA
Lacebark elm	Ulmus parvifolia	Nashville	Tennessee	-86.7787187	36.1677366	2Nd Av N	introduced	NA	NA	Nashville	NA	NA	NA	NA	NA	NA	NA	NA	NA	NA	NA	NA	NA	NA	NA	NA	NA
Lacebark elm	Ulmus parvifolia	Nashville	Tennessee	-86.7787187	36.1677366	2Nd Av N	introduced	NA	NA	Nashville	NA	NA	NA	NA	NA	NA	NA	NA	NA	NA	NA	NA	NA	NA	NA	NA	NA
Lacebark elm	Ulmus parvifolia	Nashville	Tennessee	-86.7787187	36.1677366	2Nd Av N	introduced	NA	NA	Nashville	NA	NA	NA	NA	NA	NA	NA	NA	NA	NA	NA	NA	NA	NA	NA	NA	NA
Lacebark elm	Ulmus parvifolia	Nashville	Tennessee	-86.7787187	36.1677366	2Nd Av N	introduced	NA	NA	Nashville	NA	NA	NA	NA	NA	NA	NA	NA	NA	NA	NA	NA	NA	NA	NA	NA	NA
Lacebark elm	Ulmus parvifolia	Nashville	Tennessee	-86.7787187	36.1677366	2Nd Av N	introduced	NA	NA	Nashville	NA	NA	NA	NA	NA	NA	NA	NA	NA	NA	NA	NA	NA	NA	NA	NA	NA
Lacebark elm	Ulmus parvifolia	Nashville	Tennessee	-86.7787187	36.1677366	2Nd Av N	introduced	NA	NA	Nashville	NA	NA	NA	NA	NA	NA	NA	NA	NA	NA	NA	NA	NA	NA	NA	NA	NA
Lacebark elm	Ulmus parvifolia	Nashville	Tennessee	-86.7787187	36.1677366	2Nd Av N	introduced	NA	NA	Nashville	NA	NA	NA	NA	NA	NA	NA	NA	NA	NA	NA	NA	NA	NA	NA	NA	NA
Lacebark elm	Ulmus parvifolia	Nashville	Tennessee	-86.7787187	36.1677366	2Nd Av N	introduced	NA	NA	Nashville	NA	NA	NA	NA	NA	NA	NA	NA	NA	NA	NA	NA	NA	NA	NA	NA	NA
Lacebark elm	Ulmus parvifolia	Nashville	Tennessee	-86.7787187	36.1677366	2Nd Av N	introduced	NA	NA	Nashville	NA	NA	NA	NA	NA	NA	NA	NA	NA	NA	NA	NA	NA	NA	NA	NA	NA
Lacebark elm	Ulmus parvifolia	Nashville	Tennessee	-86.7787187	36.1677366	2Nd Av N	introduced	NA	NA	Nashville	NA	NA	NA	NA	NA	NA	NA	NA	NA	NA	NA	NA	NA	NA	NA	NA	NA
Lacebark elm	Ulmus parvifolia	Nashville	Tennessee	-86.7787187	36.1677366	2Nd Av N	introduced	NA	NA	Nashville	NA	NA	NA	NA	NA	NA	NA	NA	NA	NA	NA	NA	NA	NA	NA	NA	NA
Lacebark elm	Ulmus parvifolia	Nashville	Tennessee	-86.7787187	36.1677366	2Nd Av N	introduced	NA	NA	Nashville	NA	NA	NA	NA	NA	NA	NA	NA	NA	NA	NA	NA	NA	NA	NA	NA	NA
Lacebark elm	Ulmus parvifolia	Nashville	Tennessee	-86.7787187	36.1677366	2Nd Av N	introduced	NA	NA	Nashville	NA	NA	NA	NA	NA	NA	NA	NA	NA	NA	NA	NA	NA	NA	NA	NA	NA
Lacebark elm	Ulmus parvifolia	Nashville	Tennessee	-86.7787187	36.1677366	2Nd Av N	introduced	NA	NA	Nashville	NA	NA	NA	NA	NA	NA	NA	NA	NA	NA	NA	NA	NA	NA	NA	NA	NA
Lacebark elm	Ulmus parvifolia	Nashville	Tennessee	-86.7787187	36.1677366	2Nd Av N	introduced	NA	NA	Nashville	NA	NA	NA	NA	NA	NA	NA	NA	NA	NA	NA	NA	NA	NA	NA	NA	NA
Lacebark elm	Ulmus parvifolia	Nashville	Tennessee	-86.7787187	36.1677366	2Nd Av N	introduced	NA	NA	Nashville	NA	NA	NA	NA	NA	NA	NA	NA	NA	NA	NA	NA	NA	NA	NA	NA	NA
Lacebark elm	Ulmus parvifolia	Nashville	Tennessee	-86.7787187	36.1677366	2Nd Av N	introduced	NA	NA	Nashville	NA	NA	NA	NA	NA	NA	NA	NA	NA	NA	NA	NA	NA	NA	NA	NA	NA
Lacebark elm	Ulmus parvifolia	Nashville	Tennessee	-86.7787187	36.1677366	2Nd Av N	introduced	NA	NA	Nashville	NA	NA	NA	NA	NA	NA	NA	NA	NA	NA	NA	NA	NA	NA	NA	NA	NA
Lacebark elm	Ulmus parvifolia	Nashville	Tennessee	-86.7787187	36.1677366	2Nd Av N	introduced	NA	NA	Nashville	NA	NA	NA	NA	NA	NA	NA	NA	NA	NA	NA	NA	NA	NA	NA	NA	NA
Lacebark elm	Ulmus parvifolia	Nashville	Tennessee	-86.7787187	36.1677366	2Nd Av N	introduced	NA	NA	Nashville	NA	NA	NA	NA	NA	NA	NA	NA	NA	NA	NA	NA	NA	NA	NA	NA	NA
Lacebark elm	Ulmus parvifolia	Nashville	Tennessee	-86.7787187	36.1677366	2Nd Av N	introduced	NA	NA	Nashville	NA	NA	NA	NA	NA	NA	NA	NA	NA	NA	NA	NA	NA	NA	NA	NA	NA
Lacebark elm	Ulmus parvifolia	Nashville	Tennessee	-86.7787187	36.1677366	2Nd Av N	introduced	NA	NA	Nashville	NA	NA	NA	NA	NA	NA	NA	NA	NA	NA	NA	NA	NA	NA	NA	NA	NA
Lacebark elm	Ulmus parvifolia	Nashville	Tennessee	-86.7787187	36.1677366	2Nd Av N	introduced	NA	NA	Nashville	NA	NA	NA	NA	NA	NA	NA	NA	NA	NA	NA	NA	NA	NA	NA	NA	NA
Lacebark elm	Ulmus parvifolia	Nashville	Tennessee	-86.7787187	36.1677366	2Nd Av N	introduced	NA	NA	Nashville	NA	NA	NA	NA	NA	NA	NA	NA	NA	NA	NA	NA	NA	NA	NA	NA	NA
Lacebark elm	Ulmus parvifolia	Nashville	Tennessee	-86.7787187	36.1677366	2Nd Av N	introduced	NA	NA	Nashville	NA	NA	NA	NA	NA	NA	NA	NA	NA	NA	NA	NA	NA	NA	NA	NA	NA
Siberian elm	Ulmus pumila	Nashville	Tennessee	-86.784184	36.151473	600 12th Av S	introduced	NA	NA	Nashville	NA	NA	NA	NA	NA	NA	NA	NA	NA	NA	NA	NA	NA	NA	NA	NA	NA
Siberian elm	Ulmus pumila	Nashville	Tennessee	-86.784184	36.151473	600 12th Av S	introduced	NA	NA	Nashville	NA	NA	NA	NA	NA	NA	NA	NA	NA	NA	NA	NA	NA	NA	NA	NA	NA
Japanese zelkova	Zelkova serrata	Nashville	Tennessee	-86.7787187	36.1677366	2Nd Av N	introduced	NA	NA	Nashville	NA	NA	NA	NA	NA	NA	NA	NA	NA	NA	NA	NA	NA	NA	NA	NA	NA
Japanese zelkova	Zelkova serrata	Nashville	Tennessee	-86.7787187	36.1677366	2Nd Av N	introduced	NA	NA	Nashville	NA	NA	NA	NA	NA	NA	NA	NA	NA	NA	NA	NA	NA	NA	NA	NA	NA
Japanese zelkova	Zelkova serrata	Nashville	Tennessee	-86.7787187	36.1677366	2Nd Av N	introduced	NA	NA	Nashville	NA	NA	NA	NA	NA	NA	NA	NA	NA	NA	NA	NA	NA	NA	NA	NA	NA
Japanese zelkova	Zelkova serrata	Nashville	Tennessee	-86.7787187	36.1677366	2Nd Av N	introduced	NA	NA	Nashville	NA	NA	NA	NA	NA	NA	NA	NA	NA	NA	NA	NA	NA	NA	NA	NA	NA
Japanese zelkova	Zelkova serrata	Nashville	Tennessee	-86.7787187	36.1677366	2Nd Av N	introduced	NA	NA	Nashville	NA	NA	NA	NA	NA	NA	NA	NA	NA	NA	NA	NA	NA	NA	NA	NA	NA
Japanese zelkova	Zelkova serrata	Nashville	Tennessee	-86.7787187	36.1677366	2Nd Av N	introduced	NA	NA	Nashville	NA	NA	NA	NA	NA	NA	NA	NA	NA	NA	NA	NA	NA	NA	NA	NA	NA
Japanese zelkova	Zelkova serrata	Nashville	Tennessee	-86.7787187	36.1677366	2Nd Av N	introduced	NA	NA	Nashville	NA	NA	NA	NA	NA	NA	NA	NA	NA	NA	NA	NA	NA	NA	NA	NA	NA
Japanese zelkova	Zelkova serrata	Nashville	Tennessee	-86.774555	36.1611152	134 2Nd Av S	introduced	NA	NA	Nashville	NA	NA	NA	NA	NA	NA	NA	NA	NA	NA	NA	NA	NA	NA	NA	NA	NA
Siberian elm	Ulmus pumila	Nashville	Tennessee	-86.784184	36.151473	600 12th Av S	introduced	NA	NA	Nashville	NA	NA	NA	NA	NA	NA	NA	NA	NA	NA	NA	NA	NA	NA	NA	NA	NA
Siberian elm	Ulmus pumila	Nashville	Tennessee	-86.7742842	36.1607011	149 2Nd Av S	introduced	NA	NA	Nashville	NA	NA	NA	NA	NA	NA	NA	NA	NA	NA	NA	NA	NA	NA	NA	NA	NA
Siberian elm	Ulmus pumila	Nashville	Tennessee	-86.7742663	36.1606747	151 2Nd Av S	introduced	NA	NA	Nashville	NA	NA	NA	NA	NA	NA	NA	NA	NA	NA	NA	NA	NA	NA	NA	NA	NA
Siberian elm	Ulmus pumila	Nashville	Tennessee	-86.7742663	36.1606747	151 2Nd Av S	introduced	NA	NA	Nashville	NA	NA	NA	NA	NA	NA	NA	NA	NA	NA	NA	NA	NA	NA	NA	NA	NA
Siberian elm	Ulmus pumila	Nashville	Tennessee	-86.7741772	36.1605424	161 2Nd Av S	introduced	NA	NA	Nashville	NA	NA	NA	NA	NA	NA	NA	NA	NA	NA	NA	NA	NA	NA	NA	NA	NA
Siberian elm	Ulmus pumila	Nashville	Tennessee	-86.7741772	36.1605424	161 2Nd Av S	introduced	NA	NA	Nashville	NA	NA	NA	NA	NA	NA	NA	NA	NA	NA	NA	NA	NA	NA	NA	NA	NA
Siberian elm	Ulmus pumila	Nashville	Tennessee	-86.784184	36.151473	600 12th Av S	introduced	NA	NA	Nashville	NA	NA	NA	NA	NA	NA	NA	NA	NA	NA	NA	NA	NA	NA	NA	NA	NA
Siberian elm	Ulmus pumila	Nashville	Tennessee	-86.784184	36.151473	600 12th Av S	introduced	NA	NA	Nashville	NA	NA	NA	NA	NA	NA	NA	NA	NA	NA	NA	NA	NA	NA	NA	NA	NA
Callery pear	Pyrus calleryana	Nashville	Tennessee	-86.7732791	36.1588007	319 2Nd Av S	introduced	NA	NA	Nashville	NA	NA	NA	NA	NA	NA	NA	NA	NA	NA	NA	NA	NA	NA	NA	NA	NA
Yoshino cherry	Prunus yedoensis	Nashville	Tennessee	-86.774198	36.162165	100 1St Av S	introduced	NA	NA	Nashville	NA	NA	NA	NA	NA	NA	NA	NA	NA	NA	NA	NA	NA	NA	NA	NA	NA
Yoshino cherry	Prunus yedoensis	Nashville	Tennessee	-86.774198	36.162165	100 1St Av S	introduced	NA	NA	Nashville	NA	NA	NA	NA	NA	NA	NA	NA	NA	NA	NA	NA	NA	NA	NA	NA	NA
Yoshino cherry	Prunus yedoensis	Nashville	Tennessee	-86.774198	36.162165	100 1St Av S	introduced	NA	NA	Nashville	NA	NA	NA	NA	NA	NA	NA	NA	NA	NA	NA	NA	NA	NA	NA	NA	NA
Yoshino cherry	Prunus yedoensis	Nashville	Tennessee	-86.774198	36.162165	100 1St Av S	introduced	NA	NA	Nashville	NA	NA	NA	NA	NA	NA	NA	NA	NA	NA	NA	NA	NA	NA	NA	NA	NA
Yoshino cherry	Prunus yedoensis	Nashville	Tennessee	-86.774198	36.162165	100 1St Av S	introduced	NA	NA	Nashville	NA	NA	NA	NA	NA	NA	NA	NA	NA	NA	NA	NA	NA	NA	NA	NA	NA
Yoshino cherry	Prunus yedoensis	Nashville	Tennessee	-86.774198	36.162165	100 1St Av S	introduced	NA	NA	Nashville	NA	NA	NA	NA	NA	NA	NA	NA	NA	NA	NA	NA	NA	NA	NA	NA	NA
Yoshino cherry	Prunus yedoensis	Nashville	Tennessee	-86.774198	36.162165	100 1St Av S	introduced	NA	NA	Nashville	NA	NA	NA	NA	NA	NA	NA	NA	NA	NA	NA	NA	NA	NA	NA	NA	NA
Yoshino cherry	Prunus yedoensis	Nashville	Tennessee	-86.774198	36.162165	100 1St Av S	introduced	NA	NA	Nashville	NA	NA	NA	NA	NA	NA	NA	NA	NA	NA	NA	NA	NA	NA	NA	NA	NA
White ash	Fraxinus americana	Nashville	Tennessee	-86.7740564	36.1615851	107 1St Av S	naturally_occurring	NA	NA	Nashville	NA	NA	NA	NA	NA	NA	NA	NA	NA	NA	NA	NA	NA	NA	NA	NA	NA
Callery pear	Pyrus calleryana	Nashville	Tennessee	-86.7683586	36.1513396	2Nd Av S	introduced	NA	NA	Nashville	NA	NA	NA	NA	NA	NA	NA	NA	NA	NA	NA	NA	NA	NA	NA	NA	NA
Siberian elm	Ulmus pumila	Nashville	Tennessee	-86.7756728	36.1609039	131 3rd Av S	introduced	NA	NA	Nashville	NA	NA	NA	NA	NA	NA	NA	NA	NA	NA	NA	NA	NA	NA	NA	NA	NA
Hawthorn	Crataegus	Nashville	Tennessee	-86.7740491	36.1615736	110 1St Av S	no_info	NA	NA	Nashville	NA	NA	NA	NA	NA	NA	NA	NA	NA	NA	NA	NA	NA	NA	NA	NA	NA
Siberian elm	Ulmus pumila	Nashville	Tennessee	-86.7756728	36.1609039	131 3rd Av S	introduced	NA	NA	Nashville	NA	NA	NA	NA	NA	NA	NA	NA	NA	NA	NA	NA	NA	NA	NA	NA	NA
Siberian elm	Ulmus pumila	Nashville	Tennessee	-86.7756728	36.1609039	131 3rd Av S	introduced	NA	NA	Nashville	NA	NA	NA	NA	NA	NA	NA	NA	NA	NA	NA	NA	NA	NA	NA	NA	NA
Siberian elm	Ulmus pumila	Nashville	Tennessee	-86.7756728	36.1609039	131 3rd Av S	introduced	NA	NA	Nashville	NA	NA	NA	NA	NA	NA	NA	NA	NA	NA	NA	NA	NA	NA	NA	NA	NA
Hawthorn	Crataegus	Nashville	Tennessee	-86.7740491	36.1615736	110 1St Av S	no_info	NA	NA	Nashville	NA	NA	NA	NA	NA	NA	NA	NA	NA	NA	NA	NA	NA	NA	NA	NA	NA
European hornbeam	Carpinus betulus	Nashville	Tennessee	-86.7787187	36.1677366	2Nd Av N	introduced	NA	NA	Nashville	NA	NA	NA	NA	NA	NA	NA	NA	NA	NA	NA	NA	NA	NA	NA	NA	NA
European hornbeam	Carpinus betulus	Nashville	Tennessee	-86.7787187	36.1677366	2Nd Av N	introduced	NA	NA	Nashville	NA	NA	NA	NA	NA	NA	NA	NA	NA	NA	NA	NA	NA	NA	NA	NA	NA
European hornbeam	Carpinus betulus	Nashville	Tennessee	-86.7787187	36.1677366	2Nd Av N	introduced	NA	NA	Nashville	NA	NA	NA	NA	NA	NA	NA	NA	NA	NA	NA	NA	NA	NA	NA	NA	NA
Callery pear	Pyrus calleryana	Nashville	Tennessee	-86.77399	36.158711	300 3rd Av S	introduced	NA	NA	Nashville	NA	NA	NA	NA	NA	NA	NA	NA	NA	NA	NA	NA	NA	NA	NA	NA	NA
European hornbeam	Carpinus betulus	Nashville	Tennessee	-86.7787187	36.1677366	2Nd Av N	introduced	NA	NA	Nashville	NA	NA	NA	NA	NA	NA	NA	NA	NA	NA	NA	NA	NA	NA	NA	NA	NA
Eastern redbud	Cercis canadensis	Nashville	Tennessee	-86.7741098	36.1585424	311 3rd Av S	naturally_occurring	NA	NA	Nashville	NA	NA	NA	NA	NA	NA	NA	NA	NA	NA	NA	NA	NA	NA	NA	NA	NA
European hornbeam	Carpinus betulus	Nashville	Tennessee	-86.7787187	36.1677366	2Nd Av N	introduced	NA	NA	Nashville	NA	NA	NA	NA	NA	NA	NA	NA	NA	NA	NA	NA	NA	NA	NA	NA	NA
European hornbeam	Carpinus betulus	Nashville	Tennessee	-86.7787187	36.1677366	2Nd Av N	introduced	NA	NA	Nashville	NA	NA	NA	NA	NA	NA	NA	NA	NA	NA	NA	NA	NA	NA	NA	NA	NA
Callery pear	Pyrus calleryana	Nashville	Tennessee	-86.7739057	36.1585828	314 3rd Av S	introduced	NA	NA	Nashville	NA	NA	NA	NA	NA	NA	NA	NA	NA	NA	NA	NA	NA	NA	NA	NA	NA
London planetree	Platanus acerifolia	Nashville	Tennessee	-86.7740857	36.1585058	315 3rd Av S	introduced	NA	NA	Nashville	NA	NA	NA	NA	NA	NA	NA	NA	NA	NA	NA	NA	NA	NA	NA	NA	NA
Japanese zelkova	Zelkova serrata	Nashville	Tennessee	-86.7787187	36.1677366	2Nd Av N	introduced	NA	NA	Nashville	NA	NA	NA	NA	NA	NA	NA	NA	NA	NA	NA	NA	NA	NA	NA	NA	NA
Japanese zelkova	Zelkova serrata	Nashville	Tennessee	-86.7787187	36.1677366	2Nd Av N	introduced	NA	NA	Nashville	NA	NA	NA	NA	NA	NA	NA	NA	NA	NA	NA	NA	NA	NA	NA	NA	NA
Ginkgo	Ginkgo biloba	Nashville	Tennessee	-86.7731969	36.1586698	333 2Nd Av S	introduced	NA	NA	Nashville	NA	NA	NA	NA	NA	NA	NA	NA	NA	NA	NA	NA	NA	NA	NA	NA	NA
London planetree	Platanus acerifolia	Nashville	Tennessee	-86.7731851	36.1586511	335 2Nd Av S	introduced	NA	NA	Nashville	NA	NA	NA	NA	NA	NA	NA	NA	NA	NA	NA	NA	NA	NA	NA	NA	NA
London planetree	Platanus acerifolia	Nashville	Tennessee	-86.7731851	36.1586511	335 2Nd Av S	introduced	NA	NA	Nashville	NA	NA	NA	NA	NA	NA	NA	NA	NA	NA	NA	NA	NA	NA	NA	NA	NA
Lacebark elm	Ulmus parvifolia	Nashville	Tennessee	-86.7731851	36.1586511	335 2Nd Av S	introduced	NA	NA	Nashville	NA	NA	NA	NA	NA	NA	NA	NA	NA	NA	NA	NA	NA	NA	NA	NA	NA
Willow oak	Quercus phellos	Nashville	Tennessee	-86.7755849	36.1611227	140 3rd Av S	naturally_occurring	NA	NA	Nashville	NA	NA	NA	NA	NA	NA	NA	NA	NA	NA	NA	NA	NA	NA	NA	NA	NA
Willow oak	Quercus phellos	Nashville	Tennessee	-86.7755849	36.1611227	140 3rd Av S	naturally_occurring	NA	NA	Nashville	NA	NA	NA	NA	NA	NA	NA	NA	NA	NA	NA	NA	NA	NA	NA	NA	NA
Willow oak	Quercus phellos	Nashville	Tennessee	-86.7755294	36.1610366	150 3rd Av S	naturally_occurring	NA	NA	Nashville	NA	NA	NA	NA	NA	NA	NA	NA	NA	NA	NA	NA	NA	NA	NA	NA	NA
Willow oak	Quercus phellos	Nashville	Tennessee	-86.7755294	36.1610366	150 3rd Av S	naturally_occurring	NA	NA	Nashville	NA	NA	NA	NA	NA	NA	NA	NA	NA	NA	NA	NA	NA	NA	NA	NA	NA
London planetree	Platanus acerifolia	Nashville	Tennessee	-86.7734139	36.1574786	405 3rd Av S	introduced	NA	NA	Nashville	NA	NA	NA	NA	NA	NA	NA	NA	NA	NA	NA	NA	NA	NA	NA	NA	NA
Red maple	Acer rubrum	Nashville	Tennessee	-86.7749332	36.1599632	3rd Av S	naturally_occurring	NA	NA	Nashville	NA	NA	NA	NA	NA	NA	NA	NA	NA	NA	NA	NA	NA	NA	NA	NA	NA
Red maple	Acer rubrum	Nashville	Tennessee	-86.7749332	36.1599632	3rd Av S	naturally_occurring	NA	NA	Nashville	NA	NA	NA	NA	NA	NA	NA	NA	NA	NA	NA	NA	NA	NA	NA	NA	NA
Red maple	Acer rubrum	Nashville	Tennessee	-86.7749332	36.1599632	3rd Av S	naturally_occurring	NA	NA	Nashville	NA	NA	NA	NA	NA	NA	NA	NA	NA	NA	NA	NA	NA	NA	NA	NA	NA
White ash	Fraxinus americana	Nashville	Tennessee	-86.7749332	36.1599632	3rd Av S	naturally_occurring	NA	NA	Nashville	NA	NA	NA	NA	NA	NA	NA	NA	NA	NA	NA	NA	NA	NA	NA	NA	NA
White ash	Fraxinus americana	Nashville	Tennessee	-86.7749332	36.1599632	3rd Av S	naturally_occurring	NA	NA	Nashville	NA	NA	NA	NA	NA	NA	NA	NA	NA	NA	NA	NA	NA	NA	NA	NA	NA
Dawn redwood	Metasequoia glyptostroboides	Nashville	Tennessee	-86.7749332	36.1599632	3rd Av S	introduced	NA	NA	Nashville	NA	NA	NA	NA	NA	NA	NA	NA	NA	NA	NA	NA	NA	NA	NA	NA	NA
London planetree	Platanus acerifolia	Nashville	Tennessee	-86.7749332	36.1599632	3rd Av S	introduced	NA	NA	Nashville	NA	NA	NA	NA	NA	NA	NA	NA	NA	NA	NA	NA	NA	NA	NA	NA	NA
Ailanthus	Ailanthus altissima	Nashville	Tennessee	-86.7709279	36.1535201	716 3rd Av S	introduced	NA	NA	Nashville	NA	NA	NA	NA	NA	NA	NA	NA	NA	NA	NA	NA	NA	NA	NA	NA	NA
Southern magnolia	Magnolia grandiflora	Nashville	Tennessee	-86.7709279	36.1535201	716 3rd Av S	introduced	NA	NA	Nashville	NA	NA	NA	NA	NA	NA	NA	NA	NA	NA	NA	NA	NA	NA	NA	NA	NA
Southern magnolia	Magnolia grandiflora	Nashville	Tennessee	-86.7709279	36.1535201	716 3rd Av S	introduced	NA	NA	Nashville	NA	NA	NA	NA	NA	NA	NA	NA	NA	NA	NA	NA	NA	NA	NA	NA	NA
London planetree	Platanus acerifolia	Nashville	Tennessee	-86.7749332	36.1599632	3rd Av S	introduced	NA	NA	Nashville	NA	NA	NA	NA	NA	NA	NA	NA	NA	NA	NA	NA	NA	NA	NA	NA	NA
London planetree	Platanus acerifolia	Nashville	Tennessee	-86.7749332	36.1599632	3rd Av S	introduced	NA	NA	Nashville	NA	NA	NA	NA	NA	NA	NA	NA	NA	NA	NA	NA	NA	NA	NA	NA	NA
Yoshino cherry	Prunus yedoensis	Nashville	Tennessee	-86.7749332	36.1599632	3rd Av S	introduced	NA	NA	Nashville	NA	NA	NA	NA	NA	NA	NA	NA	NA	NA	NA	NA	NA	NA	NA	NA	NA
Yoshino cherry	Prunus yedoensis	Nashville	Tennessee	-86.7749332	36.1599632	3rd Av S	introduced	NA	NA	Nashville	NA	NA	NA	NA	NA	NA	NA	NA	NA	NA	NA	NA	NA	NA	NA	NA	NA
Yoshino cherry	Prunus yedoensis	Nashville	Tennessee	-86.7749332	36.1599632	3rd Av S	introduced	NA	NA	Nashville	NA	NA	NA	NA	NA	NA	NA	NA	NA	NA	NA	NA	NA	NA	NA	NA	NA
Yoshino cherry	Prunus yedoensis	Nashville	Tennessee	-86.7749332	36.1599632	3rd Av S	introduced	NA	NA	Nashville	NA	NA	NA	NA	NA	NA	NA	NA	NA	NA	NA	NA	NA	NA	NA	NA	NA
Yoshino cherry	Prunus yedoensis	Nashville	Tennessee	-86.7749332	36.1599632	3rd Av S	introduced	NA	NA	Nashville	NA	NA	NA	NA	NA	NA	NA	NA	NA	NA	NA	NA	NA	NA	NA	NA	NA
Southern red oak	Quercus falcata	Nashville	Tennessee	-86.7749332	36.1599632	3rd Av S	naturally_occurring	NA	NA	Nashville	NA	NA	NA	NA	NA	NA	NA	NA	NA	NA	NA	NA	NA	NA	NA	NA	NA
Southern red oak	Quercus falcata	Nashville	Tennessee	-86.7749332	36.1599632	3rd Av S	naturally_occurring	NA	NA	Nashville	NA	NA	NA	NA	NA	NA	NA	NA	NA	NA	NA	NA	NA	NA	NA	NA	NA
Southern red oak	Quercus falcata	Nashville	Tennessee	-86.7749332	36.1599632	3rd Av S	naturally_occurring	NA	NA	Nashville	NA	NA	NA	NA	NA	NA	NA	NA	NA	NA	NA	NA	NA	NA	NA	NA	NA
Willow oak	Quercus phellos	Nashville	Tennessee	-86.7749332	36.1599632	3rd Av S	naturally_occurring	NA	NA	Nashville	NA	NA	NA	NA	NA	NA	NA	NA	NA	NA	NA	NA	NA	NA	NA	NA	NA
Willow oak	Quercus phellos	Nashville	Tennessee	-86.7749332	36.1599632	3rd Av S	naturally_occurring	NA	NA	Nashville	NA	NA	NA	NA	NA	NA	NA	NA	NA	NA	NA	NA	NA	NA	NA	NA	NA
Willow oak	Quercus phellos	Nashville	Tennessee	-86.7749332	36.1599632	3rd Av S	naturally_occurring	NA	NA	Nashville	NA	NA	NA	NA	NA	NA	NA	NA	NA	NA	NA	NA	NA	NA	NA	NA	NA
London planetree	Platanus acerifolia	Nashville	Tennessee	-86.7749332	36.1599632	3rd Av S	introduced	NA	NA	Nashville	NA	NA	NA	NA	NA	NA	NA	NA	NA	NA	NA	NA	NA	NA	NA	NA	NA
Lacebark elm	Ulmus parvifolia	Nashville	Tennessee	-86.7749332	36.1599632	3rd Av S	introduced	NA	NA	Nashville	NA	NA	NA	NA	NA	NA	NA	NA	NA	NA	NA	NA	NA	NA	NA	NA	NA
Lacebark elm	Ulmus parvifolia	Nashville	Tennessee	-86.7749332	36.1599632	3rd Av S	introduced	NA	NA	Nashville	NA	NA	NA	NA	NA	NA	NA	NA	NA	NA	NA	NA	NA	NA	NA	NA	NA
Amur maple	Acer ginnala	Nashville	Tennessee	-86.7777341	36.1618637	4th Av N	introduced	NA	NA	Nashville	NA	NA	NA	NA	NA	NA	NA	NA	NA	NA	NA	NA	NA	NA	NA	NA	NA
Amur maple	Acer ginnala	Nashville	Tennessee	-86.7777341	36.1618637	4th Av N	introduced	NA	NA	Nashville	NA	NA	NA	NA	NA	NA	NA	NA	NA	NA	NA	NA	NA	NA	NA	NA	NA
Amur maple	Acer ginnala	Nashville	Tennessee	-86.7777341	36.1618637	4th Av N	introduced	NA	NA	Nashville	NA	NA	NA	NA	NA	NA	NA	NA	NA	NA	NA	NA	NA	NA	NA	NA	NA
Amur maple	Acer ginnala	Nashville	Tennessee	-86.7777341	36.1618637	4th Av N	introduced	NA	NA	Nashville	NA	NA	NA	NA	NA	NA	NA	NA	NA	NA	NA	NA	NA	NA	NA	NA	NA
European hornbeam	Carpinus betulus	Nashville	Tennessee	-86.7777341	36.1618637	4th Av N	introduced	NA	NA	Nashville	NA	NA	NA	NA	NA	NA	NA	NA	NA	NA	NA	NA	NA	NA	NA	NA	NA
European hornbeam	Carpinus betulus	Nashville	Tennessee	-86.7777341	36.1618637	4th Av N	introduced	NA	NA	Nashville	NA	NA	NA	NA	NA	NA	NA	NA	NA	NA	NA	NA	NA	NA	NA	NA	NA
European hornbeam	Carpinus betulus	Nashville	Tennessee	-86.7777341	36.1618637	4th Av N	introduced	NA	NA	Nashville	NA	NA	NA	NA	NA	NA	NA	NA	NA	NA	NA	NA	NA	NA	NA	NA	NA
European hornbeam	Carpinus betulus	Nashville	Tennessee	-86.7777341	36.1618637	4th Av N	introduced	NA	NA	Nashville	NA	NA	NA	NA	NA	NA	NA	NA	NA	NA	NA	NA	NA	NA	NA	NA	NA
European hornbeam	Carpinus betulus	Nashville	Tennessee	-86.7777341	36.1618637	4th Av N	introduced	NA	NA	Nashville	NA	NA	NA	NA	NA	NA	NA	NA	NA	NA	NA	NA	NA	NA	NA	NA	NA
Hawthorn	Crataegus	Nashville	Tennessee	-86.7777341	36.1618637	4th Av N	no_info	NA	NA	Nashville	NA	NA	NA	NA	NA	NA	NA	NA	NA	NA	NA	NA	NA	NA	NA	NA	NA
Ginkgo	Ginkgo biloba	Nashville	Tennessee	-86.7777341	36.1618637	4th Av N	introduced	NA	NA	Nashville	NA	NA	NA	NA	NA	NA	NA	NA	NA	NA	NA	NA	NA	NA	NA	NA	NA
American holly	Ilex opaca	Nashville	Tennessee	-86.7777341	36.1618637	4th Av N	naturally_occurring	NA	NA	Nashville	NA	NA	NA	NA	NA	NA	NA	NA	NA	NA	NA	NA	NA	NA	NA	NA	NA
American holly	Ilex opaca	Nashville	Tennessee	-86.7777341	36.1618637	4th Av N	naturally_occurring	NA	NA	Nashville	NA	NA	NA	NA	NA	NA	NA	NA	NA	NA	NA	NA	NA	NA	NA	NA	NA
species	NA	Nashville	Tennessee	-86.7777341	36.1618637	4th Av N	no_info	NA	NA	Nashville	NA	NA	NA	NA	NA	NA	NA	NA	NA	NA	NA	NA	NA	NA	NA	NA	NA
Chinese pistache	Pistacia L.	Nashville	Tennessee	-86.7777341	36.1618637	4th Av N	no_info	NA	NA	Nashville	NA	NA	NA	NA	NA	NA	NA	NA	NA	NA	NA	NA	NA	NA	NA	NA	NA
Chinese pistache	Pistacia L.	Nashville	Tennessee	-86.7777341	36.1618637	4th Av N	no_info	NA	NA	Nashville	NA	NA	NA	NA	NA	NA	NA	NA	NA	NA	NA	NA	NA	NA	NA	NA	NA
London planetree	Platanus acerifolia	Nashville	Tennessee	-86.7777341	36.1618637	4th Av N	introduced	NA	NA	Nashville	NA	NA	NA	NA	NA	NA	NA	NA	NA	NA	NA	NA	NA	NA	NA	NA	NA
London planetree	Platanus acerifolia	Nashville	Tennessee	-86.7777341	36.1618637	4th Av N	introduced	NA	NA	Nashville	NA	NA	NA	NA	NA	NA	NA	NA	NA	NA	NA	NA	NA	NA	NA	NA	NA
London planetree	Platanus acerifolia	Nashville	Tennessee	-86.7777341	36.1618637	4th Av N	introduced	NA	NA	Nashville	NA	NA	NA	NA	NA	NA	NA	NA	NA	NA	NA	NA	NA	NA	NA	NA	NA
Yoshino cherry	Prunus yedoensis	Nashville	Tennessee	-86.7777341	36.1618637	4th Av N	introduced	NA	NA	Nashville	NA	NA	NA	NA	NA	NA	NA	NA	NA	NA	NA	NA	NA	NA	NA	NA	NA
Yoshino cherry	Prunus yedoensis	Nashville	Tennessee	-86.7777341	36.1618637	4th Av N	introduced	NA	NA	Nashville	NA	NA	NA	NA	NA	NA	NA	NA	NA	NA	NA	NA	NA	NA	NA	NA	NA
Yoshino cherry	Prunus yedoensis	Nashville	Tennessee	-86.7777341	36.1618637	4th Av N	introduced	NA	NA	Nashville	NA	NA	NA	NA	NA	NA	NA	NA	NA	NA	NA	NA	NA	NA	NA	NA	NA
Yoshino cherry	Prunus yedoensis	Nashville	Tennessee	-86.7777341	36.1618637	4th Av N	introduced	NA	NA	Nashville	NA	NA	NA	NA	NA	NA	NA	NA	NA	NA	NA	NA	NA	NA	NA	NA	NA
Callery pear	Pyrus calleryana	Nashville	Tennessee	-86.7777341	36.1618637	4th Av N	introduced	NA	NA	Nashville	NA	NA	NA	NA	NA	NA	NA	NA	NA	NA	NA	NA	NA	NA	NA	NA	NA
Callery pear	Pyrus calleryana	Nashville	Tennessee	-86.7777341	36.1618637	4th Av N	introduced	NA	NA	Nashville	NA	NA	NA	NA	NA	NA	NA	NA	NA	NA	NA	NA	NA	NA	NA	NA	NA
Little leaf linden	Tilia cordata	Nashville	Tennessee	-86.7777341	36.1618637	4th Av N	introduced	NA	NA	Nashville	NA	NA	NA	NA	NA	NA	NA	NA	NA	NA	NA	NA	NA	NA	NA	NA	NA
Little leaf linden	Tilia cordata	Nashville	Tennessee	-86.7777341	36.1618637	4th Av N	introduced	NA	NA	Nashville	NA	NA	NA	NA	NA	NA	NA	NA	NA	NA	NA	NA	NA	NA	NA	NA	NA
Japanese zelkova	Zelkova serrata	Nashville	Tennessee	-86.7777341	36.1618637	4th Av N	introduced	NA	NA	Nashville	NA	NA	NA	NA	NA	NA	NA	NA	NA	NA	NA	NA	NA	NA	NA	NA	NA
Japanese zelkova	Zelkova serrata	Nashville	Tennessee	-86.7777341	36.1618637	4th Av N	introduced	NA	NA	Nashville	NA	NA	NA	NA	NA	NA	NA	NA	NA	NA	NA	NA	NA	NA	NA	NA	NA
Japanese zelkova	Zelkova serrata	Nashville	Tennessee	-86.7777341	36.1618637	4th Av N	introduced	NA	NA	Nashville	NA	NA	NA	NA	NA	NA	NA	NA	NA	NA	NA	NA	NA	NA	NA	NA	NA
Sugar maple	Acer saccharum	Nashville	Tennessee	-86.7766312	36.1603197	118 4th Av S	naturally_occurring	NA	NA	Nashville	NA	NA	NA	NA	NA	NA	NA	NA	NA	NA	NA	NA	NA	NA	NA	NA	NA
Red maple	Acer rubrum	Nashville	Tennessee	-86.7767981	36.1602222	121 4th Av S	naturally_occurring	NA	NA	Nashville	NA	NA	NA	NA	NA	NA	NA	NA	NA	NA	NA	NA	NA	NA	NA	NA	NA
Red maple	Acer rubrum	Nashville	Tennessee	-86.7767981	36.1602222	121 4th Av S	naturally_occurring	NA	NA	Nashville	NA	NA	NA	NA	NA	NA	NA	NA	NA	NA	NA	NA	NA	NA	NA	NA	NA
Red maple	Acer rubrum	Nashville	Tennessee	-86.7767981	36.1602222	121 4th Av S	naturally_occurring	NA	NA	Nashville	NA	NA	NA	NA	NA	NA	NA	NA	NA	NA	NA	NA	NA	NA	NA	NA	NA
Red maple	Acer rubrum	Nashville	Tennessee	-86.7767981	36.1602222	121 4th Av S	naturally_occurring	NA	NA	Nashville	NA	NA	NA	NA	NA	NA	NA	NA	NA	NA	NA	NA	NA	NA	NA	NA	NA
Northern red oak	Quercus rubra	Nashville	Tennessee	-86.7765013	36.1601196	130 4th Av S	naturally_occurring	NA	NA	Nashville	NA	NA	NA	NA	NA	NA	NA	NA	NA	NA	NA	NA	NA	NA	NA	NA	NA
Red maple	Acer rubrum	Nashville	Tennessee	-86.775421	36.158113	301 4th Av S	naturally_occurring	NA	NA	Nashville	NA	NA	NA	NA	NA	NA	NA	NA	NA	NA	NA	NA	NA	NA	NA	NA	NA
Sawtooth oak	Quercus acutissima	Nashville	Tennessee	-86.7751931	36.1581216	306 4th Av S	introduced	NA	NA	Nashville	NA	NA	NA	NA	NA	NA	NA	NA	NA	NA	NA	NA	NA	NA	NA	NA	NA
Chinese pistache	Pistacia L.	Nashville	Tennessee	-86.7747128	36.1576432	310 4th Av S	no_info	NA	NA	Nashville	NA	NA	NA	NA	NA	NA	NA	NA	NA	NA	NA	NA	NA	NA	NA	NA	NA
Chinese pistache	Pistacia L.	Nashville	Tennessee	-86.7747128	36.1576432	310 4th Av S	no_info	NA	NA	Nashville	NA	NA	NA	NA	NA	NA	NA	NA	NA	NA	NA	NA	NA	NA	NA	NA	NA
Chinese pistache	Pistacia L.	Nashville	Tennessee	-86.7747128	36.1576432	310 4th Av S	no_info	NA	NA	Nashville	NA	NA	NA	NA	NA	NA	NA	NA	NA	NA	NA	NA	NA	NA	NA	NA	NA
Sawtooth oak	Quercus acutissima	Nashville	Tennessee	-86.7747128	36.1576432	310 4th Av S	introduced	NA	NA	Nashville	NA	NA	NA	NA	NA	NA	NA	NA	NA	NA	NA	NA	NA	NA	NA	NA	NA
Green ash	Fraxinus pennsylvanica	Nashville	Tennessee	-86.7777341	36.1618637	4th Av N	naturally_occurring	NA	NA	Nashville	NA	NA	NA	NA	NA	NA	NA	NA	NA	NA	NA	NA	NA	NA	NA	NA	NA
Ginkgo	Ginkgo biloba	Nashville	Tennessee	-86.7777341	36.1618637	4th Av N	introduced	NA	NA	Nashville	NA	NA	NA	NA	NA	NA	NA	NA	NA	NA	NA	NA	NA	NA	NA	NA	NA
Ginkgo	Ginkgo biloba	Nashville	Tennessee	-86.7777341	36.1618637	4th Av N	introduced	NA	NA	Nashville	NA	NA	NA	NA	NA	NA	NA	NA	NA	NA	NA	NA	NA	NA	NA	NA	NA
Japanese zelkova	Zelkova serrata	Nashville	Tennessee	-86.7754127	36.1581011	313 4th Av S	introduced	NA	NA	Nashville	NA	NA	NA	NA	NA	NA	NA	NA	NA	NA	NA	NA	NA	NA	NA	NA	NA
Chinese pistache	Pistacia L.	Nashville	Tennessee	-86.7750101	36.1578423	316 4th Av S	no_info	NA	NA	Nashville	NA	NA	NA	NA	NA	NA	NA	NA	NA	NA	NA	NA	NA	NA	NA	NA	NA
Sawtooth oak	Quercus acutissima	Nashville	Tennessee	-86.7750101	36.1578423	316 4th Av S	introduced	NA	NA	Nashville	NA	NA	NA	NA	NA	NA	NA	NA	NA	NA	NA	NA	NA	NA	NA	NA	NA
Red maple	Acer rubrum	Nashville	Tennessee	-86.77541	36.1580971	317 4th Av S	naturally_occurring	NA	NA	Nashville	NA	NA	NA	NA	NA	NA	NA	NA	NA	NA	NA	NA	NA	NA	NA	NA	NA
Ginkgo	Ginkgo biloba	Nashville	Tennessee	-86.7777341	36.1618637	4th Av N	introduced	NA	NA	Nashville	NA	NA	NA	NA	NA	NA	NA	NA	NA	NA	NA	NA	NA	NA	NA	NA	NA
Red maple	Acer rubrum	Nashville	Tennessee	-86.77541	36.1580971	317 4th Av S	naturally_occurring	NA	NA	Nashville	NA	NA	NA	NA	NA	NA	NA	NA	NA	NA	NA	NA	NA	NA	NA	NA	NA
Ginkgo	Ginkgo biloba	Nashville	Tennessee	-86.7777341	36.1618637	4th Av N	introduced	NA	NA	Nashville	NA	NA	NA	NA	NA	NA	NA	NA	NA	NA	NA	NA	NA	NA	NA	NA	NA
London planetree	Platanus acerifolia	Nashville	Tennessee	-86.77541	36.1580971	317 4th Av S	introduced	NA	NA	Nashville	NA	NA	NA	NA	NA	NA	NA	NA	NA	NA	NA	NA	NA	NA	NA	NA	NA
Ginkgo	Ginkgo biloba	Nashville	Tennessee	-86.7777341	36.1618637	4th Av N	introduced	NA	NA	Nashville	NA	NA	NA	NA	NA	NA	NA	NA	NA	NA	NA	NA	NA	NA	NA	NA	NA
Ginkgo	Ginkgo biloba	Nashville	Tennessee	-86.7777341	36.1618637	4th Av N	introduced	NA	NA	Nashville	NA	NA	NA	NA	NA	NA	NA	NA	NA	NA	NA	NA	NA	NA	NA	NA	NA
London planetree	Platanus acerifolia	Nashville	Tennessee	-86.7750011	36.1578277	318 4th Av S	introduced	NA	NA	Nashville	NA	NA	NA	NA	NA	NA	NA	NA	NA	NA	NA	NA	NA	NA	NA	NA	NA
London planetree	Platanus acerifolia	Nashville	Tennessee	-86.7750011	36.1578277	318 4th Av S	introduced	NA	NA	Nashville	NA	NA	NA	NA	NA	NA	NA	NA	NA	NA	NA	NA	NA	NA	NA	NA	NA
Ginkgo	Ginkgo biloba	Nashville	Tennessee	-86.7777341	36.1618637	4th Av N	introduced	NA	NA	Nashville	NA	NA	NA	NA	NA	NA	NA	NA	NA	NA	NA	NA	NA	NA	NA	NA	NA
Red maple	Acer rubrum	Nashville	Tennessee	-86.7754058	36.1580912	323 4th Av S	naturally_occurring	NA	NA	Nashville	NA	NA	NA	NA	NA	NA	NA	NA	NA	NA	NA	NA	NA	NA	NA	NA	NA
American holly	Ilex opaca	Nashville	Tennessee	-86.7777341	36.1618637	4th Av N	naturally_occurring	NA	NA	Nashville	NA	NA	NA	NA	NA	NA	NA	NA	NA	NA	NA	NA	NA	NA	NA	NA	NA
Red maple	Acer rubrum	Nashville	Tennessee	-86.7754058	36.1580912	323 4th Av S	naturally_occurring	NA	NA	Nashville	NA	NA	NA	NA	NA	NA	NA	NA	NA	NA	NA	NA	NA	NA	NA	NA	NA
American holly	Ilex opaca	Nashville	Tennessee	-86.7777341	36.1618637	4th Av N	naturally_occurring	NA	NA	Nashville	NA	NA	NA	NA	NA	NA	NA	NA	NA	NA	NA	NA	NA	NA	NA	NA	NA
Red maple	Acer rubrum	Nashville	Tennessee	-86.7754017	36.1580852	329 4th Av S	naturally_occurring	NA	NA	Nashville	NA	NA	NA	NA	NA	NA	NA	NA	NA	NA	NA	NA	NA	NA	NA	NA	NA
American holly	Ilex opaca	Nashville	Tennessee	-86.7777341	36.1618637	4th Av N	naturally_occurring	NA	NA	Nashville	NA	NA	NA	NA	NA	NA	NA	NA	NA	NA	NA	NA	NA	NA	NA	NA	NA
American holly	Ilex opaca	Nashville	Tennessee	-86.7777341	36.1618637	4th Av N	naturally_occurring	NA	NA	Nashville	NA	NA	NA	NA	NA	NA	NA	NA	NA	NA	NA	NA	NA	NA	NA	NA	NA
American holly	Ilex opaca	Nashville	Tennessee	-86.7777341	36.1618637	4th Av N	naturally_occurring	NA	NA	Nashville	NA	NA	NA	NA	NA	NA	NA	NA	NA	NA	NA	NA	NA	NA	NA	NA	NA
American holly	Ilex opaca	Nashville	Tennessee	-86.7777341	36.1618637	4th Av N	naturally_occurring	NA	NA	Nashville	NA	NA	NA	NA	NA	NA	NA	NA	NA	NA	NA	NA	NA	NA	NA	NA	NA
American holly	Ilex opaca	Nashville	Tennessee	-86.7777341	36.1618637	4th Av N	naturally_occurring	NA	NA	Nashville	NA	NA	NA	NA	NA	NA	NA	NA	NA	NA	NA	NA	NA	NA	NA	NA	NA
American holly	Ilex opaca	Nashville	Tennessee	-86.7777341	36.1618637	4th Av N	naturally_occurring	NA	NA	Nashville	NA	NA	NA	NA	NA	NA	NA	NA	NA	NA	NA	NA	NA	NA	NA	NA	NA
American holly	Ilex opaca	Nashville	Tennessee	-86.7777341	36.1618637	4th Av N	naturally_occurring	NA	NA	Nashville	NA	NA	NA	NA	NA	NA	NA	NA	NA	NA	NA	NA	NA	NA	NA	NA	NA
American holly	Ilex opaca	Nashville	Tennessee	-86.7777341	36.1618637	4th Av N	naturally_occurring	NA	NA	Nashville	NA	NA	NA	NA	NA	NA	NA	NA	NA	NA	NA	NA	NA	NA	NA	NA	NA
American holly	Ilex opaca	Nashville	Tennessee	-86.7777341	36.1618637	4th Av N	naturally_occurring	NA	NA	Nashville	NA	NA	NA	NA	NA	NA	NA	NA	NA	NA	NA	NA	NA	NA	NA	NA	NA
Red maple	Acer rubrum	Nashville	Tennessee	-86.7754017	36.1580852	329 4th Av S	naturally_occurring	NA	NA	Nashville	NA	NA	NA	NA	NA	NA	NA	NA	NA	NA	NA	NA	NA	NA	NA	NA	NA
American holly	Ilex opaca	Nashville	Tennessee	-86.7777341	36.1618637	4th Av N	naturally_occurring	NA	NA	Nashville	NA	NA	NA	NA	NA	NA	NA	NA	NA	NA	NA	NA	NA	NA	NA	NA	NA
species	NA	Nashville	Tennessee	-86.7777341	36.1618637	4th Av N	no_info	NA	NA	Nashville	NA	NA	NA	NA	NA	NA	NA	NA	NA	NA	NA	NA	NA	NA	NA	NA	NA
London planetree	Platanus acerifolia	Nashville	Tennessee	-86.7610484	36.1368928	4th Av S	introduced	NA	NA	Nashville	NA	NA	NA	NA	NA	NA	NA	NA	NA	NA	NA	NA	NA	NA	NA	NA	NA
Norway spruce	Picea abies	Nashville	Tennessee	-86.7777341	36.1618637	4th Av N	introduced	NA	NA	Nashville	NA	NA	NA	NA	NA	NA	NA	NA	NA	NA	NA	NA	NA	NA	NA	NA	NA
Norway spruce	Picea abies	Nashville	Tennessee	-86.7777341	36.1618637	4th Av N	introduced	NA	NA	Nashville	NA	NA	NA	NA	NA	NA	NA	NA	NA	NA	NA	NA	NA	NA	NA	NA	NA
Norway spruce	Picea abies	Nashville	Tennessee	-86.7777341	36.1618637	4th Av N	introduced	NA	NA	Nashville	NA	NA	NA	NA	NA	NA	NA	NA	NA	NA	NA	NA	NA	NA	NA	NA	NA
Scotch pine	Pinus sylvestris	Nashville	Tennessee	-86.7777341	36.1618637	4th Av N	introduced	NA	NA	Nashville	NA	NA	NA	NA	NA	NA	NA	NA	NA	NA	NA	NA	NA	NA	NA	NA	NA
London planetree	Platanus acerifolia	Nashville	Tennessee	-86.7610484	36.1368928	4th Av S	introduced	NA	NA	Nashville	NA	NA	NA	NA	NA	NA	NA	NA	NA	NA	NA	NA	NA	NA	NA	NA	NA
European hornbeam	Carpinus betulus	Nashville	Tennessee	-86.7802119	36.1632249	5th Av N	introduced	NA	NA	Nashville	NA	NA	NA	NA	NA	NA	NA	NA	NA	NA	NA	NA	NA	NA	NA	NA	NA
European hornbeam	Carpinus betulus	Nashville	Tennessee	-86.7802119	36.1632249	5th Av N	introduced	NA	NA	Nashville	NA	NA	NA	NA	NA	NA	NA	NA	NA	NA	NA	NA	NA	NA	NA	NA	NA
European hornbeam	Carpinus betulus	Nashville	Tennessee	-86.7802119	36.1632249	5th Av N	introduced	NA	NA	Nashville	NA	NA	NA	NA	NA	NA	NA	NA	NA	NA	NA	NA	NA	NA	NA	NA	NA
English oak	Quercus robur	Nashville	Tennessee	-86.7802119	36.1632249	5th Av N	introduced	NA	NA	Nashville	NA	NA	NA	NA	NA	NA	NA	NA	NA	NA	NA	NA	NA	NA	NA	NA	NA
English oak	Quercus robur	Nashville	Tennessee	-86.7802119	36.1632249	5th Av N	introduced	NA	NA	Nashville	NA	NA	NA	NA	NA	NA	NA	NA	NA	NA	NA	NA	NA	NA	NA	NA	NA
Red maple	Acer rubrum	Nashville	Tennessee	-86.7761451	36.1571516	300 5th Av S	naturally_occurring	NA	NA	Nashville	NA	NA	NA	NA	NA	NA	NA	NA	NA	NA	NA	NA	NA	NA	NA	NA	NA
Red maple	Acer rubrum	Nashville	Tennessee	-86.7761451	36.1571516	300 5th Av S	naturally_occurring	NA	NA	Nashville	NA	NA	NA	NA	NA	NA	NA	NA	NA	NA	NA	NA	NA	NA	NA	NA	NA
Sugar maple	Acer saccharum	Nashville	Tennessee	-86.7766286	36.1575253	301 5th Av S	naturally_occurring	NA	NA	Nashville	NA	NA	NA	NA	NA	NA	NA	NA	NA	NA	NA	NA	NA	NA	NA	NA	NA
Yoshino cherry	Prunus yedoensis	Nashville	Tennessee	-86.7766286	36.1575253	301 5th Av S	introduced	NA	NA	Nashville	NA	NA	NA	NA	NA	NA	NA	NA	NA	NA	NA	NA	NA	NA	NA	NA	NA
Yoshino cherry	Prunus yedoensis	Nashville	Tennessee	-86.7766286	36.1575253	301 5th Av S	introduced	NA	NA	Nashville	NA	NA	NA	NA	NA	NA	NA	NA	NA	NA	NA	NA	NA	NA	NA	NA	NA
Red maple	Acer rubrum	Nashville	Tennessee	-86.7761217	36.1571179	308 5th Av S	naturally_occurring	NA	NA	Nashville	NA	NA	NA	NA	NA	NA	NA	NA	NA	NA	NA	NA	NA	NA	NA	NA	NA
Red maple	Acer rubrum	Nashville	Tennessee	-86.7761217	36.1571179	308 5th Av S	naturally_occurring	NA	NA	Nashville	NA	NA	NA	NA	NA	NA	NA	NA	NA	NA	NA	NA	NA	NA	NA	NA	NA
Red maple	Acer rubrum	Nashville	Tennessee	-86.7760809	36.1570589	322 5th Av S	naturally_occurring	NA	NA	Nashville	NA	NA	NA	NA	NA	NA	NA	NA	NA	NA	NA	NA	NA	NA	NA	NA	NA
Bradford pear	Pyrus calleryana	Nashville	Tennessee	-86.7777341	36.1618637	4th Av N	introduced	NA	NA	Nashville	NA	NA	NA	NA	NA	NA	NA	NA	NA	NA	NA	NA	NA	NA	NA	NA	NA
Red maple	Acer rubrum	Nashville	Tennessee	-86.7760809	36.1570589	322 5th Av S	naturally_occurring	NA	NA	Nashville	NA	NA	NA	NA	NA	NA	NA	NA	NA	NA	NA	NA	NA	NA	NA	NA	NA
Sweetgum	Liquidambar styraciflua	Nashville	Tennessee	-86.7827601	36.1646969	6th Av N	naturally_occurring	NA	NA	Nashville	NA	NA	NA	NA	NA	NA	NA	NA	NA	NA	NA	NA	NA	NA	NA	NA	NA
Water oak	Quercus nigra	Nashville	Tennessee	-86.7777341	36.1618637	4th Av N	naturally_occurring	NA	NA	Nashville	NA	NA	NA	NA	NA	NA	NA	NA	NA	NA	NA	NA	NA	NA	NA	NA	NA
Japanese zelkova	Zelkova serrata	Nashville	Tennessee	-86.7827601	36.1646969	6th Av N	introduced	NA	NA	Nashville	NA	NA	NA	NA	NA	NA	NA	NA	NA	NA	NA	NA	NA	NA	NA	NA	NA
Little leaf linden	Tilia cordata	Nashville	Tennessee	-86.7733901	36.1498758	6th Av S	introduced	NA	NA	Nashville	NA	NA	NA	NA	NA	NA	NA	NA	NA	NA	NA	NA	NA	NA	NA	NA	NA
Water oak	Quercus nigra	Nashville	Tennessee	-86.7777341	36.1618637	4th Av N	naturally_occurring	NA	NA	Nashville	NA	NA	NA	NA	NA	NA	NA	NA	NA	NA	NA	NA	NA	NA	NA	NA	NA
Water oak	Quercus nigra	Nashville	Tennessee	-86.7777341	36.1618637	4th Av N	naturally_occurring	NA	NA	Nashville	NA	NA	NA	NA	NA	NA	NA	NA	NA	NA	NA	NA	NA	NA	NA	NA	NA
Willow oak	Quercus phellos	Nashville	Tennessee	-86.7777341	36.1618637	4th Av N	naturally_occurring	NA	NA	Nashville	NA	NA	NA	NA	NA	NA	NA	NA	NA	NA	NA	NA	NA	NA	NA	NA	NA
Willow oak	Quercus phellos	Nashville	Tennessee	-86.7777341	36.1618637	4th Av N	naturally_occurring	NA	NA	Nashville	NA	NA	NA	NA	NA	NA	NA	NA	NA	NA	NA	NA	NA	NA	NA	NA	NA
Willow oak	Quercus phellos	Nashville	Tennessee	-86.7777341	36.1618637	4th Av N	naturally_occurring	NA	NA	Nashville	NA	NA	NA	NA	NA	NA	NA	NA	NA	NA	NA	NA	NA	NA	NA	NA	NA
Willow oak	Quercus phellos	Nashville	Tennessee	-86.7777341	36.1618637	4th Av N	naturally_occurring	NA	NA	Nashville	NA	NA	NA	NA	NA	NA	NA	NA	NA	NA	NA	NA	NA	NA	NA	NA	NA
Willow oak	Quercus phellos	Nashville	Tennessee	-86.7777341	36.1618637	4th Av N	naturally_occurring	NA	NA	Nashville	NA	NA	NA	NA	NA	NA	NA	NA	NA	NA	NA	NA	NA	NA	NA	NA	NA
Willow oak	Quercus phellos	Nashville	Tennessee	-86.7777341	36.1618637	4th Av N	naturally_occurring	NA	NA	Nashville	NA	NA	NA	NA	NA	NA	NA	NA	NA	NA	NA	NA	NA	NA	NA	NA	NA
Willow oak	Quercus phellos	Nashville	Tennessee	-86.7777341	36.1618637	4th Av N	naturally_occurring	NA	NA	Nashville	NA	NA	NA	NA	NA	NA	NA	NA	NA	NA	NA	NA	NA	NA	NA	NA	NA
Willow oak	Quercus phellos	Nashville	Tennessee	-86.7777341	36.1618637	4th Av N	naturally_occurring	NA	NA	Nashville	NA	NA	NA	NA	NA	NA	NA	NA	NA	NA	NA	NA	NA	NA	NA	NA	NA
Willow oak	Quercus phellos	Nashville	Tennessee	-86.7777341	36.1618637	4th Av N	naturally_occurring	NA	NA	Nashville	NA	NA	NA	NA	NA	NA	NA	NA	NA	NA	NA	NA	NA	NA	NA	NA	NA
Willow oak	Quercus phellos	Nashville	Tennessee	-86.7777341	36.1618637	4th Av N	naturally_occurring	NA	NA	Nashville	NA	NA	NA	NA	NA	NA	NA	NA	NA	NA	NA	NA	NA	NA	NA	NA	NA
Willow oak	Quercus phellos	Nashville	Tennessee	-86.7777341	36.1618637	4th Av N	naturally_occurring	NA	NA	Nashville	NA	NA	NA	NA	NA	NA	NA	NA	NA	NA	NA	NA	NA	NA	NA	NA	NA
Willow oak	Quercus phellos	Nashville	Tennessee	-86.7777341	36.1618637	4th Av N	naturally_occurring	NA	NA	Nashville	NA	NA	NA	NA	NA	NA	NA	NA	NA	NA	NA	NA	NA	NA	NA	NA	NA
Willow oak	Quercus phellos	Nashville	Tennessee	-86.7777341	36.1618637	4th Av N	naturally_occurring	NA	NA	Nashville	NA	NA	NA	NA	NA	NA	NA	NA	NA	NA	NA	NA	NA	NA	NA	NA	NA
Willow oak	Quercus phellos	Nashville	Tennessee	-86.7777341	36.1618637	4th Av N	naturally_occurring	NA	NA	Nashville	NA	NA	NA	NA	NA	NA	NA	NA	NA	NA	NA	NA	NA	NA	NA	NA	NA
Willow oak	Quercus phellos	Nashville	Tennessee	-86.7777341	36.1618637	4th Av N	naturally_occurring	NA	NA	Nashville	NA	NA	NA	NA	NA	NA	NA	NA	NA	NA	NA	NA	NA	NA	NA	NA	NA
Willow oak	Quercus phellos	Nashville	Tennessee	-86.7777341	36.1618637	4th Av N	naturally_occurring	NA	NA	Nashville	NA	NA	NA	NA	NA	NA	NA	NA	NA	NA	NA	NA	NA	NA	NA	NA	NA
Willow oak	Quercus phellos	Nashville	Tennessee	-86.7777341	36.1618637	4th Av N	naturally_occurring	NA	NA	Nashville	NA	NA	NA	NA	NA	NA	NA	NA	NA	NA	NA	NA	NA	NA	NA	NA	NA
Willow oak	Quercus phellos	Nashville	Tennessee	-86.7777341	36.1618637	4th Av N	naturally_occurring	NA	NA	Nashville	NA	NA	NA	NA	NA	NA	NA	NA	NA	NA	NA	NA	NA	NA	NA	NA	NA
Willow oak	Quercus phellos	Nashville	Tennessee	-86.7777341	36.1618637	4th Av N	naturally_occurring	NA	NA	Nashville	NA	NA	NA	NA	NA	NA	NA	NA	NA	NA	NA	NA	NA	NA	NA	NA	NA
Willow oak	Quercus phellos	Nashville	Tennessee	-86.7777341	36.1618637	4th Av N	naturally_occurring	NA	NA	Nashville	NA	NA	NA	NA	NA	NA	NA	NA	NA	NA	NA	NA	NA	NA	NA	NA	NA
Willow oak	Quercus phellos	Nashville	Tennessee	-86.7777341	36.1618637	4th Av N	naturally_occurring	NA	NA	Nashville	NA	NA	NA	NA	NA	NA	NA	NA	NA	NA	NA	NA	NA	NA	NA	NA	NA
Willow oak	Quercus phellos	Nashville	Tennessee	-86.7777341	36.1618637	4th Av N	naturally_occurring	NA	NA	Nashville	NA	NA	NA	NA	NA	NA	NA	NA	NA	NA	NA	NA	NA	NA	NA	NA	NA
Willow oak	Quercus phellos	Nashville	Tennessee	-86.7777341	36.1618637	4th Av N	naturally_occurring	NA	NA	Nashville	NA	NA	NA	NA	NA	NA	NA	NA	NA	NA	NA	NA	NA	NA	NA	NA	NA
Willow oak	Quercus phellos	Nashville	Tennessee	-86.7777341	36.1618637	4th Av N	naturally_occurring	NA	NA	Nashville	NA	NA	NA	NA	NA	NA	NA	NA	NA	NA	NA	NA	NA	NA	NA	NA	NA
Willow oak	Quercus phellos	Nashville	Tennessee	-86.7777341	36.1618637	4th Av N	naturally_occurring	NA	NA	Nashville	NA	NA	NA	NA	NA	NA	NA	NA	NA	NA	NA	NA	NA	NA	NA	NA	NA
Willow oak	Quercus phellos	Nashville	Tennessee	-86.7777341	36.1618637	4th Av N	naturally_occurring	NA	NA	Nashville	NA	NA	NA	NA	NA	NA	NA	NA	NA	NA	NA	NA	NA	NA	NA	NA	NA
European hornbeam	Carpinus betulus	Nashville	Tennessee	-86.7813457	36.1601033	7th Av N	introduced	NA	NA	Nashville	NA	NA	NA	NA	NA	NA	NA	NA	NA	NA	NA	NA	NA	NA	NA	NA	NA
Willow oak	Quercus phellos	Nashville	Tennessee	-86.7777341	36.1618637	4th Av N	naturally_occurring	NA	NA	Nashville	NA	NA	NA	NA	NA	NA	NA	NA	NA	NA	NA	NA	NA	NA	NA	NA	NA
Little leaf linden	Tilia cordata	Nashville	Tennessee	-86.7777341	36.1618637	4th Av N	introduced	NA	NA	Nashville	NA	NA	NA	NA	NA	NA	NA	NA	NA	NA	NA	NA	NA	NA	NA	NA	NA
European hornbeam	Carpinus betulus	Nashville	Tennessee	-86.7813457	36.1601033	7th Av N	introduced	NA	NA	Nashville	NA	NA	NA	NA	NA	NA	NA	NA	NA	NA	NA	NA	NA	NA	NA	NA	NA
European hornbeam	Carpinus betulus	Nashville	Tennessee	-86.7813457	36.1601033	7th Av N	introduced	NA	NA	Nashville	NA	NA	NA	NA	NA	NA	NA	NA	NA	NA	NA	NA	NA	NA	NA	NA	NA
European hornbeam	Carpinus betulus	Nashville	Tennessee	-86.7813457	36.1601033	7th Av N	introduced	NA	NA	Nashville	NA	NA	NA	NA	NA	NA	NA	NA	NA	NA	NA	NA	NA	NA	NA	NA	NA
Japanese zelkova	Zelkova serrata	Nashville	Tennessee	-86.7777341	36.1618637	4th Av N	introduced	NA	NA	Nashville	NA	NA	NA	NA	NA	NA	NA	NA	NA	NA	NA	NA	NA	NA	NA	NA	NA
Crapemyrtle	Lagerstroemia	Nashville	Tennessee	-86.7820592	36.1586341	134 8th Av S	no_info	NA	NA	Nashville	NA	NA	NA	NA	NA	NA	NA	NA	NA	NA	NA	NA	NA	NA	NA	NA	NA
Crapemyrtle	Lagerstroemia	Nashville	Tennessee	-86.7820592	36.1586341	134 8th Av S	no_info	NA	NA	Nashville	NA	NA	NA	NA	NA	NA	NA	NA	NA	NA	NA	NA	NA	NA	NA	NA	NA
Crapemyrtle	Lagerstroemia	Nashville	Tennessee	-86.7820592	36.1586341	134 8th Av S	no_info	NA	NA	Nashville	NA	NA	NA	NA	NA	NA	NA	NA	NA	NA	NA	NA	NA	NA	NA	NA	NA
Sugar maple	Acer saccharum	Nashville	Tennessee	-86.7832722	36.1579477	115 9th Av S	naturally_occurring	NA	NA	Nashville	NA	NA	NA	NA	NA	NA	NA	NA	NA	NA	NA	NA	NA	NA	NA	NA	NA
Pin cherry	Prunus pennsylvanica	Nashville	Tennessee	-86.7765113	36.161317	Broadway	no_info	NA	NA	Nashville	NA	NA	NA	NA	NA	NA	NA	NA	NA	NA	NA	NA	NA	NA	NA	NA	NA
Pin cherry	Prunus pennsylvanica	Nashville	Tennessee	-86.7765113	36.161317	Broadway	no_info	NA	NA	Nashville	NA	NA	NA	NA	NA	NA	NA	NA	NA	NA	NA	NA	NA	NA	NA	NA	NA
Pin cherry	Prunus pennsylvanica	Nashville	Tennessee	-86.7765113	36.161317	Broadway	no_info	NA	NA	Nashville	NA	NA	NA	NA	NA	NA	NA	NA	NA	NA	NA	NA	NA	NA	NA	NA	NA
Pin cherry	Prunus pennsylvanica	Nashville	Tennessee	-86.7765113	36.161317	Broadway	no_info	NA	NA	Nashville	NA	NA	NA	NA	NA	NA	NA	NA	NA	NA	NA	NA	NA	NA	NA	NA	NA
Northern red oak	Quercus rubra	Nashville	Tennessee	-86.7765113	36.161317	Broadway	naturally_occurring	NA	NA	Nashville	NA	NA	NA	NA	NA	NA	NA	NA	NA	NA	NA	NA	NA	NA	NA	NA	NA
Northern red oak	Quercus rubra	Nashville	Tennessee	-86.7765113	36.161317	Broadway	naturally_occurring	NA	NA	Nashville	NA	NA	NA	NA	NA	NA	NA	NA	NA	NA	NA	NA	NA	NA	NA	NA	NA
Golden rain tree	Koelreuteria paniculata	Nashville	Tennessee	-86.7766312	36.1603197	118 4th Av S	introduced	NA	NA	Nashville	NA	NA	NA	NA	NA	NA	NA	NA	NA	NA	NA	NA	NA	NA	NA	NA	NA
Red maple	Acer rubrum	Nashville	Tennessee	-86.7767981	36.1602222	121 4th Av S	naturally_occurring	NA	NA	Nashville	NA	NA	NA	NA	NA	NA	NA	NA	NA	NA	NA	NA	NA	NA	NA	NA	NA
Red maple	Acer rubrum	Nashville	Tennessee	-86.7767981	36.1602222	121 4th Av S	naturally_occurring	NA	NA	Nashville	NA	NA	NA	NA	NA	NA	NA	NA	NA	NA	NA	NA	NA	NA	NA	NA	NA
Northern red oak	Quercus rubra	Nashville	Tennessee	-86.7765113	36.161317	Broadway	naturally_occurring	NA	NA	Nashville	NA	NA	NA	NA	NA	NA	NA	NA	NA	NA	NA	NA	NA	NA	NA	NA	NA
Northern red oak	Quercus rubra	Nashville	Tennessee	-86.7765113	36.161317	Broadway	naturally_occurring	NA	NA	Nashville	NA	NA	NA	NA	NA	NA	NA	NA	NA	NA	NA	NA	NA	NA	NA	NA	NA
Northern red oak	Quercus rubra	Nashville	Tennessee	-86.7765113	36.161317	Broadway	naturally_occurring	NA	NA	Nashville	NA	NA	NA	NA	NA	NA	NA	NA	NA	NA	NA	NA	NA	NA	NA	NA	NA
Northern red oak	Quercus rubra	Nashville	Tennessee	-86.7765113	36.161317	Broadway	naturally_occurring	NA	NA	Nashville	NA	NA	NA	NA	NA	NA	NA	NA	NA	NA	NA	NA	NA	NA	NA	NA	NA
Hawthorn	Crataegus	Nashville	Tennessee	-86.7767981	36.1602222	121 4th Av S	no_info	NA	NA	Nashville	NA	NA	NA	NA	NA	NA	NA	NA	NA	NA	NA	NA	NA	NA	NA	NA	NA
Hawthorn	Crataegus	Nashville	Tennessee	-86.7767981	36.1602222	121 4th Av S	no_info	NA	NA	Nashville	NA	NA	NA	NA	NA	NA	NA	NA	NA	NA	NA	NA	NA	NA	NA	NA	NA
Hawthorn	Crataegus	Nashville	Tennessee	-86.7767981	36.1602222	121 4th Av S	no_info	NA	NA	Nashville	NA	NA	NA	NA	NA	NA	NA	NA	NA	NA	NA	NA	NA	NA	NA	NA	NA
Hawthorn	Crataegus	Nashville	Tennessee	-86.7767981	36.1602222	121 4th Av S	no_info	NA	NA	Nashville	NA	NA	NA	NA	NA	NA	NA	NA	NA	NA	NA	NA	NA	NA	NA	NA	NA
Hawthorn	Crataegus	Nashville	Tennessee	-86.7767981	36.1602222	121 4th Av S	no_info	NA	NA	Nashville	NA	NA	NA	NA	NA	NA	NA	NA	NA	NA	NA	NA	NA	NA	NA	NA	NA
Hawthorn	Crataegus	Nashville	Tennessee	-86.7767981	36.1602222	121 4th Av S	no_info	NA	NA	Nashville	NA	NA	NA	NA	NA	NA	NA	NA	NA	NA	NA	NA	NA	NA	NA	NA	NA
Hawthorn	Crataegus	Nashville	Tennessee	-86.7767981	36.1602222	121 4th Av S	no_info	NA	NA	Nashville	NA	NA	NA	NA	NA	NA	NA	NA	NA	NA	NA	NA	NA	NA	NA	NA	NA
Hawthorn	Crataegus	Nashville	Tennessee	-86.7767981	36.1602222	121 4th Av S	no_info	NA	NA	Nashville	NA	NA	NA	NA	NA	NA	NA	NA	NA	NA	NA	NA	NA	NA	NA	NA	NA
Hawthorn	Crataegus	Nashville	Tennessee	-86.7767981	36.1602222	121 4th Av S	no_info	NA	NA	Nashville	NA	NA	NA	NA	NA	NA	NA	NA	NA	NA	NA	NA	NA	NA	NA	NA	NA
Hawthorn	Crataegus	Nashville	Tennessee	-86.7767981	36.1602222	121 4th Av S	no_info	NA	NA	Nashville	NA	NA	NA	NA	NA	NA	NA	NA	NA	NA	NA	NA	NA	NA	NA	NA	NA
London planetree	Platanus acerifolia	Nashville	Tennessee	-86.7767981	36.1602222	121 4th Av S	introduced	NA	NA	Nashville	NA	NA	NA	NA	NA	NA	NA	NA	NA	NA	NA	NA	NA	NA	NA	NA	NA
London planetree	Platanus acerifolia	Nashville	Tennessee	-86.7767981	36.1602222	121 4th Av S	introduced	NA	NA	Nashville	NA	NA	NA	NA	NA	NA	NA	NA	NA	NA	NA	NA	NA	NA	NA	NA	NA
London planetree	Platanus acerifolia	Nashville	Tennessee	-86.7767981	36.1602222	121 4th Av S	introduced	NA	NA	Nashville	NA	NA	NA	NA	NA	NA	NA	NA	NA	NA	NA	NA	NA	NA	NA	NA	NA
London planetree	Platanus acerifolia	Nashville	Tennessee	-86.7767981	36.1602222	121 4th Av S	introduced	NA	NA	Nashville	NA	NA	NA	NA	NA	NA	NA	NA	NA	NA	NA	NA	NA	NA	NA	NA	NA
London planetree	Platanus acerifolia	Nashville	Tennessee	-86.7767981	36.1602222	121 4th Av S	introduced	NA	NA	Nashville	NA	NA	NA	NA	NA	NA	NA	NA	NA	NA	NA	NA	NA	NA	NA	NA	NA
London planetree	Platanus acerifolia	Nashville	Tennessee	-86.7767981	36.1602222	121 4th Av S	introduced	NA	NA	Nashville	NA	NA	NA	NA	NA	NA	NA	NA	NA	NA	NA	NA	NA	NA	NA	NA	NA
London planetree	Platanus acerifolia	Nashville	Tennessee	-86.7767981	36.1602222	121 4th Av S	introduced	NA	NA	Nashville	NA	NA	NA	NA	NA	NA	NA	NA	NA	NA	NA	NA	NA	NA	NA	NA	NA
London planetree	Platanus acerifolia	Nashville	Tennessee	-86.7767981	36.1602222	121 4th Av S	introduced	NA	NA	Nashville	NA	NA	NA	NA	NA	NA	NA	NA	NA	NA	NA	NA	NA	NA	NA	NA	NA
London planetree	Platanus acerifolia	Nashville	Tennessee	-86.7767981	36.1602222	121 4th Av S	introduced	NA	NA	Nashville	NA	NA	NA	NA	NA	NA	NA	NA	NA	NA	NA	NA	NA	NA	NA	NA	NA
London planetree	Platanus acerifolia	Nashville	Tennessee	-86.7767981	36.1602222	121 4th Av S	introduced	NA	NA	Nashville	NA	NA	NA	NA	NA	NA	NA	NA	NA	NA	NA	NA	NA	NA	NA	NA	NA
London planetree	Platanus acerifolia	Nashville	Tennessee	-86.7767981	36.1602222	121 4th Av S	introduced	NA	NA	Nashville	NA	NA	NA	NA	NA	NA	NA	NA	NA	NA	NA	NA	NA	NA	NA	NA	NA
London planetree	Platanus acerifolia	Nashville	Tennessee	-86.7767981	36.1602222	121 4th Av S	introduced	NA	NA	Nashville	NA	NA	NA	NA	NA	NA	NA	NA	NA	NA	NA	NA	NA	NA	NA	NA	NA
London planetree	Platanus acerifolia	Nashville	Tennessee	-86.7767981	36.1602222	121 4th Av S	introduced	NA	NA	Nashville	NA	NA	NA	NA	NA	NA	NA	NA	NA	NA	NA	NA	NA	NA	NA	NA	NA
London planetree	Platanus acerifolia	Nashville	Tennessee	-86.7767981	36.1602222	121 4th Av S	introduced	NA	NA	Nashville	NA	NA	NA	NA	NA	NA	NA	NA	NA	NA	NA	NA	NA	NA	NA	NA	NA
London planetree	Platanus acerifolia	Nashville	Tennessee	-86.7767981	36.1602222	121 4th Av S	introduced	NA	NA	Nashville	NA	NA	NA	NA	NA	NA	NA	NA	NA	NA	NA	NA	NA	NA	NA	NA	NA
London planetree	Platanus acerifolia	Nashville	Tennessee	-86.7767981	36.1602222	121 4th Av S	introduced	NA	NA	Nashville	NA	NA	NA	NA	NA	NA	NA	NA	NA	NA	NA	NA	NA	NA	NA	NA	NA
London planetree	Platanus acerifolia	Nashville	Tennessee	-86.7767981	36.1602222	121 4th Av S	introduced	NA	NA	Nashville	NA	NA	NA	NA	NA	NA	NA	NA	NA	NA	NA	NA	NA	NA	NA	NA	NA
London planetree	Platanus acerifolia	Nashville	Tennessee	-86.7767981	36.1602222	121 4th Av S	introduced	NA	NA	Nashville	NA	NA	NA	NA	NA	NA	NA	NA	NA	NA	NA	NA	NA	NA	NA	NA	NA
London planetree	Platanus acerifolia	Nashville	Tennessee	-86.7767981	36.1602222	121 4th Av S	introduced	NA	NA	Nashville	NA	NA	NA	NA	NA	NA	NA	NA	NA	NA	NA	NA	NA	NA	NA	NA	NA
London planetree	Platanus acerifolia	Nashville	Tennessee	-86.7767981	36.1602222	121 4th Av S	introduced	NA	NA	Nashville	NA	NA	NA	NA	NA	NA	NA	NA	NA	NA	NA	NA	NA	NA	NA	NA	NA
London planetree	Platanus acerifolia	Nashville	Tennessee	-86.7767981	36.1602222	121 4th Av S	introduced	NA	NA	Nashville	NA	NA	NA	NA	NA	NA	NA	NA	NA	NA	NA	NA	NA	NA	NA	NA	NA
London planetree	Platanus acerifolia	Nashville	Tennessee	-86.7767981	36.1602222	121 4th Av S	introduced	NA	NA	Nashville	NA	NA	NA	NA	NA	NA	NA	NA	NA	NA	NA	NA	NA	NA	NA	NA	NA
London planetree	Platanus acerifolia	Nashville	Tennessee	-86.7767981	36.1602222	121 4th Av S	introduced	NA	NA	Nashville	NA	NA	NA	NA	NA	NA	NA	NA	NA	NA	NA	NA	NA	NA	NA	NA	NA
London planetree	Platanus acerifolia	Nashville	Tennessee	-86.7767981	36.1602222	121 4th Av S	introduced	NA	NA	Nashville	NA	NA	NA	NA	NA	NA	NA	NA	NA	NA	NA	NA	NA	NA	NA	NA	NA
London planetree	Platanus acerifolia	Nashville	Tennessee	-86.7767981	36.1602222	121 4th Av S	introduced	NA	NA	Nashville	NA	NA	NA	NA	NA	NA	NA	NA	NA	NA	NA	NA	NA	NA	NA	NA	NA
Siberian elm	Ulmus pumila	Nashville	Tennessee	-86.7765877	36.1602532	122 4th Av S	introduced	NA	NA	Nashville	NA	NA	NA	NA	NA	NA	NA	NA	NA	NA	NA	NA	NA	NA	NA	NA	NA
Siberian elm	Ulmus pumila	Nashville	Tennessee	-86.7765877	36.1602532	122 4th Av S	introduced	NA	NA	Nashville	NA	NA	NA	NA	NA	NA	NA	NA	NA	NA	NA	NA	NA	NA	NA	NA	NA
Siberian elm	Ulmus pumila	Nashville	Tennessee	-86.7765877	36.1602532	122 4th Av S	introduced	NA	NA	Nashville	NA	NA	NA	NA	NA	NA	NA	NA	NA	NA	NA	NA	NA	NA	NA	NA	NA
Siberian elm	Ulmus pumila	Nashville	Tennessee	-86.7765877	36.1602532	122 4th Av S	introduced	NA	NA	Nashville	NA	NA	NA	NA	NA	NA	NA	NA	NA	NA	NA	NA	NA	NA	NA	NA	NA
Siberian elm	Ulmus pumila	Nashville	Tennessee	-86.7765877	36.1602532	122 4th Av S	introduced	NA	NA	Nashville	NA	NA	NA	NA	NA	NA	NA	NA	NA	NA	NA	NA	NA	NA	NA	NA	NA
Siberian elm	Ulmus pumila	Nashville	Tennessee	-86.7765877	36.1602532	122 4th Av S	introduced	NA	NA	Nashville	NA	NA	NA	NA	NA	NA	NA	NA	NA	NA	NA	NA	NA	NA	NA	NA	NA
Lacebark elm	Ulmus parvifolia	Nashville	Tennessee	-86.7765113	36.161317	Broadway	introduced	NA	NA	Nashville	NA	NA	NA	NA	NA	NA	NA	NA	NA	NA	NA	NA	NA	NA	NA	NA	NA
Ginkgo	Ginkgo biloba	Nashville	Tennessee	-86.856161	36.1505794	Charlotte Av	introduced	NA	NA	Nashville	NA	NA	NA	NA	NA	NA	NA	NA	NA	NA	NA	NA	NA	NA	NA	NA	NA
European hornbeam	Carpinus betulus	Nashville	Tennessee	-86.7848883	36.1611561	Church St	introduced	NA	NA	Nashville	NA	NA	NA	NA	NA	NA	NA	NA	NA	NA	NA	NA	NA	NA	NA	NA	NA
London planetree	Platanus acerifolia	Nashville	Tennessee	-86.7765013	36.1601196	130 4th Av S	introduced	NA	NA	Nashville	NA	NA	NA	NA	NA	NA	NA	NA	NA	NA	NA	NA	NA	NA	NA	NA	NA
London planetree	Platanus acerifolia	Nashville	Tennessee	-86.7765013	36.1601196	130 4th Av S	introduced	NA	NA	Nashville	NA	NA	NA	NA	NA	NA	NA	NA	NA	NA	NA	NA	NA	NA	NA	NA	NA
London planetree	Platanus acerifolia	Nashville	Tennessee	-86.7765013	36.1601196	130 4th Av S	introduced	NA	NA	Nashville	NA	NA	NA	NA	NA	NA	NA	NA	NA	NA	NA	NA	NA	NA	NA	NA	NA
London planetree	Platanus acerifolia	Nashville	Tennessee	-86.7765013	36.1601196	130 4th Av S	introduced	NA	NA	Nashville	NA	NA	NA	NA	NA	NA	NA	NA	NA	NA	NA	NA	NA	NA	NA	NA	NA
London planetree	Platanus acerifolia	Nashville	Tennessee	-86.7765013	36.1601196	130 4th Av S	introduced	NA	NA	Nashville	NA	NA	NA	NA	NA	NA	NA	NA	NA	NA	NA	NA	NA	NA	NA	NA	NA
London planetree	Platanus acerifolia	Nashville	Tennessee	-86.7765013	36.1601196	130 4th Av S	introduced	NA	NA	Nashville	NA	NA	NA	NA	NA	NA	NA	NA	NA	NA	NA	NA	NA	NA	NA	NA	NA
London planetree	Platanus acerifolia	Nashville	Tennessee	-86.7765013	36.1601196	130 4th Av S	introduced	NA	NA	Nashville	NA	NA	NA	NA	NA	NA	NA	NA	NA	NA	NA	NA	NA	NA	NA	NA	NA
London planetree	Platanus acerifolia	Nashville	Tennessee	-86.7765013	36.1601196	130 4th Av S	introduced	NA	NA	Nashville	NA	NA	NA	NA	NA	NA	NA	NA	NA	NA	NA	NA	NA	NA	NA	NA	NA
European hornbeam	Carpinus betulus	Nashville	Tennessee	-86.7848883	36.1611561	Church St	introduced	NA	NA	Nashville	NA	NA	NA	NA	NA	NA	NA	NA	NA	NA	NA	NA	NA	NA	NA	NA	NA
Northern red oak	Quercus rubra	Nashville	Tennessee	-86.7765013	36.1601196	130 4th Av S	naturally_occurring	NA	NA	Nashville	NA	NA	NA	NA	NA	NA	NA	NA	NA	NA	NA	NA	NA	NA	NA	NA	NA
Northern red oak	Quercus rubra	Nashville	Tennessee	-86.7765013	36.1601196	130 4th Av S	naturally_occurring	NA	NA	Nashville	NA	NA	NA	NA	NA	NA	NA	NA	NA	NA	NA	NA	NA	NA	NA	NA	NA
Northern red oak	Quercus rubra	Nashville	Tennessee	-86.7765013	36.1601196	130 4th Av S	naturally_occurring	NA	NA	Nashville	NA	NA	NA	NA	NA	NA	NA	NA	NA	NA	NA	NA	NA	NA	NA	NA	NA
European hornbeam	Carpinus betulus	Nashville	Tennessee	-86.7848883	36.1611561	Church St	introduced	NA	NA	Nashville	NA	NA	NA	NA	NA	NA	NA	NA	NA	NA	NA	NA	NA	NA	NA	NA	NA
European hornbeam	Carpinus betulus	Nashville	Tennessee	-86.7848883	36.1611561	Church St	introduced	NA	NA	Nashville	NA	NA	NA	NA	NA	NA	NA	NA	NA	NA	NA	NA	NA	NA	NA	NA	NA
Honey locust	Gleditsia triacanthos	Nashville	Tennessee	-86.7848883	36.1611561	Church St	naturally_occurring	NA	NA	Nashville	NA	NA	NA	NA	NA	NA	NA	NA	NA	NA	NA	NA	NA	NA	NA	NA	NA
American holly	Ilex opaca	Nashville	Tennessee	-86.7848883	36.1611561	Church St	naturally_occurring	NA	NA	Nashville	NA	NA	NA	NA	NA	NA	NA	NA	NA	NA	NA	NA	NA	NA	NA	NA	NA
Siberian elm	Ulmus pumila	Nashville	Tennessee	-86.7765013	36.1601196	130 4th Av S	introduced	NA	NA	Nashville	NA	NA	NA	NA	NA	NA	NA	NA	NA	NA	NA	NA	NA	NA	NA	NA	NA
Siberian elm	Ulmus pumila	Nashville	Tennessee	-86.7765013	36.1601196	130 4th Av S	introduced	NA	NA	Nashville	NA	NA	NA	NA	NA	NA	NA	NA	NA	NA	NA	NA	NA	NA	NA	NA	NA
Siberian elm	Ulmus pumila	Nashville	Tennessee	-86.7765013	36.1601196	130 4th Av S	introduced	NA	NA	Nashville	NA	NA	NA	NA	NA	NA	NA	NA	NA	NA	NA	NA	NA	NA	NA	NA	NA
Siberian elm	Ulmus pumila	Nashville	Tennessee	-86.7765013	36.1601196	130 4th Av S	introduced	NA	NA	Nashville	NA	NA	NA	NA	NA	NA	NA	NA	NA	NA	NA	NA	NA	NA	NA	NA	NA
Siberian elm	Ulmus pumila	Nashville	Tennessee	-86.7765013	36.1601196	130 4th Av S	introduced	NA	NA	Nashville	NA	NA	NA	NA	NA	NA	NA	NA	NA	NA	NA	NA	NA	NA	NA	NA	NA
Siberian elm	Ulmus pumila	Nashville	Tennessee	-86.7765013	36.1601196	130 4th Av S	introduced	NA	NA	Nashville	NA	NA	NA	NA	NA	NA	NA	NA	NA	NA	NA	NA	NA	NA	NA	NA	NA
Sweetgum	Liquidambar styraciflua	Nashville	Tennessee	-86.7848883	36.1611561	Church St	naturally_occurring	NA	NA	Nashville	NA	NA	NA	NA	NA	NA	NA	NA	NA	NA	NA	NA	NA	NA	NA	NA	NA
Swamp white oak	Quercus bicolor	Nashville	Tennessee	-86.7848883	36.1611561	Church St	naturally_occurring	NA	NA	Nashville	NA	NA	NA	NA	NA	NA	NA	NA	NA	NA	NA	NA	NA	NA	NA	NA	NA
Swamp white oak	Quercus bicolor	Nashville	Tennessee	-86.7848883	36.1611561	Church St	naturally_occurring	NA	NA	Nashville	NA	NA	NA	NA	NA	NA	NA	NA	NA	NA	NA	NA	NA	NA	NA	NA	NA
Swamp white oak	Quercus bicolor	Nashville	Tennessee	-86.7848883	36.1611561	Church St	naturally_occurring	NA	NA	Nashville	NA	NA	NA	NA	NA	NA	NA	NA	NA	NA	NA	NA	NA	NA	NA	NA	NA
Swamp white oak	Quercus bicolor	Nashville	Tennessee	-86.7848883	36.1611561	Church St	naturally_occurring	NA	NA	Nashville	NA	NA	NA	NA	NA	NA	NA	NA	NA	NA	NA	NA	NA	NA	NA	NA	NA
Swamp white oak	Quercus bicolor	Nashville	Tennessee	-86.7848883	36.1611561	Church St	naturally_occurring	NA	NA	Nashville	NA	NA	NA	NA	NA	NA	NA	NA	NA	NA	NA	NA	NA	NA	NA	NA	NA
Siberian elm	Ulmus pumila	Nashville	Tennessee	-86.7765013	36.1601196	130 4th Av S	introduced	NA	NA	Nashville	NA	NA	NA	NA	NA	NA	NA	NA	NA	NA	NA	NA	NA	NA	NA	NA	NA
Northern red oak	Quercus rubra	Nashville	Tennessee	-86.7848883	36.1611561	Church St	naturally_occurring	NA	NA	Nashville	NA	NA	NA	NA	NA	NA	NA	NA	NA	NA	NA	NA	NA	NA	NA	NA	NA
Northern red oak	Quercus rubra	Nashville	Tennessee	-86.7848883	36.1611561	Church St	naturally_occurring	NA	NA	Nashville	NA	NA	NA	NA	NA	NA	NA	NA	NA	NA	NA	NA	NA	NA	NA	NA	NA
Northern red oak	Quercus rubra	Nashville	Tennessee	-86.7848883	36.1611561	Church St	naturally_occurring	NA	NA	Nashville	NA	NA	NA	NA	NA	NA	NA	NA	NA	NA	NA	NA	NA	NA	NA	NA	NA
Northern red oak	Quercus rubra	Nashville	Tennessee	-86.7848883	36.1611561	Church St	naturally_occurring	NA	NA	Nashville	NA	NA	NA	NA	NA	NA	NA	NA	NA	NA	NA	NA	NA	NA	NA	NA	NA
Northern red oak	Quercus rubra	Nashville	Tennessee	-86.7848883	36.1611561	Church St	naturally_occurring	NA	NA	Nashville	NA	NA	NA	NA	NA	NA	NA	NA	NA	NA	NA	NA	NA	NA	NA	NA	NA
Northern red oak	Quercus rubra	Nashville	Tennessee	-86.7848883	36.1611561	Church St	naturally_occurring	NA	NA	Nashville	NA	NA	NA	NA	NA	NA	NA	NA	NA	NA	NA	NA	NA	NA	NA	NA	NA
Northern red oak	Quercus rubra	Nashville	Tennessee	-86.7848883	36.1611561	Church St	naturally_occurring	NA	NA	Nashville	NA	NA	NA	NA	NA	NA	NA	NA	NA	NA	NA	NA	NA	NA	NA	NA	NA
Northern red oak	Quercus rubra	Nashville	Tennessee	-86.7848883	36.1611561	Church St	naturally_occurring	NA	NA	Nashville	NA	NA	NA	NA	NA	NA	NA	NA	NA	NA	NA	NA	NA	NA	NA	NA	NA
Northern red oak	Quercus rubra	Nashville	Tennessee	-86.7848883	36.1611561	Church St	naturally_occurring	NA	NA	Nashville	NA	NA	NA	NA	NA	NA	NA	NA	NA	NA	NA	NA	NA	NA	NA	NA	NA
Northern red oak	Quercus rubra	Nashville	Tennessee	-86.7848883	36.1611561	Church St	naturally_occurring	NA	NA	Nashville	NA	NA	NA	NA	NA	NA	NA	NA	NA	NA	NA	NA	NA	NA	NA	NA	NA
Green ash	Fraxinus pennsylvanica	Nashville	Tennessee	-86.778098	36.165688	Coliseum	naturally_occurring	NA	NA	Nashville	NA	NA	NA	NA	NA	NA	NA	NA	NA	NA	NA	NA	NA	NA	NA	NA	NA
London planetree	Platanus acerifolia	Nashville	Tennessee	-86.775421	36.158113	301 4th Av S	introduced	NA	NA	Nashville	NA	NA	NA	NA	NA	NA	NA	NA	NA	NA	NA	NA	NA	NA	NA	NA	NA
Green ash	Fraxinus pennsylvanica	Nashville	Tennessee	-86.778098	36.165688	Coliseum	naturally_occurring	NA	NA	Nashville	NA	NA	NA	NA	NA	NA	NA	NA	NA	NA	NA	NA	NA	NA	NA	NA	NA
Green ash	Fraxinus pennsylvanica	Nashville	Tennessee	-86.778098	36.165688	Coliseum	naturally_occurring	NA	NA	Nashville	NA	NA	NA	NA	NA	NA	NA	NA	NA	NA	NA	NA	NA	NA	NA	NA	NA
Green ash	Fraxinus pennsylvanica	Nashville	Tennessee	-86.778098	36.165688	Coliseum	naturally_occurring	NA	NA	Nashville	NA	NA	NA	NA	NA	NA	NA	NA	NA	NA	NA	NA	NA	NA	NA	NA	NA
Green ash	Fraxinus pennsylvanica	Nashville	Tennessee	-86.778098	36.165688	Coliseum	naturally_occurring	NA	NA	Nashville	NA	NA	NA	NA	NA	NA	NA	NA	NA	NA	NA	NA	NA	NA	NA	NA	NA
Green ash	Fraxinus pennsylvanica	Nashville	Tennessee	-86.778098	36.165688	Coliseum	naturally_occurring	NA	NA	Nashville	NA	NA	NA	NA	NA	NA	NA	NA	NA	NA	NA	NA	NA	NA	NA	NA	NA
Green ash	Fraxinus pennsylvanica	Nashville	Tennessee	-86.778098	36.165688	Coliseum	naturally_occurring	NA	NA	Nashville	NA	NA	NA	NA	NA	NA	NA	NA	NA	NA	NA	NA	NA	NA	NA	NA	NA
Green ash	Fraxinus pennsylvanica	Nashville	Tennessee	-86.778098	36.165688	Coliseum	naturally_occurring	NA	NA	Nashville	NA	NA	NA	NA	NA	NA	NA	NA	NA	NA	NA	NA	NA	NA	NA	NA	NA
Green ash	Fraxinus pennsylvanica	Nashville	Tennessee	-86.778098	36.165688	Coliseum	naturally_occurring	NA	NA	Nashville	NA	NA	NA	NA	NA	NA	NA	NA	NA	NA	NA	NA	NA	NA	NA	NA	NA
Green ash	Fraxinus pennsylvanica	Nashville	Tennessee	-86.778098	36.165688	Coliseum	naturally_occurring	NA	NA	Nashville	NA	NA	NA	NA	NA	NA	NA	NA	NA	NA	NA	NA	NA	NA	NA	NA	NA
Green ash	Fraxinus pennsylvanica	Nashville	Tennessee	-86.778098	36.165688	Coliseum	naturally_occurring	NA	NA	Nashville	NA	NA	NA	NA	NA	NA	NA	NA	NA	NA	NA	NA	NA	NA	NA	NA	NA
Green ash	Fraxinus pennsylvanica	Nashville	Tennessee	-86.778098	36.165688	Coliseum	naturally_occurring	NA	NA	Nashville	NA	NA	NA	NA	NA	NA	NA	NA	NA	NA	NA	NA	NA	NA	NA	NA	NA
Green ash	Fraxinus pennsylvanica	Nashville	Tennessee	-86.778098	36.165688	Coliseum	naturally_occurring	NA	NA	Nashville	NA	NA	NA	NA	NA	NA	NA	NA	NA	NA	NA	NA	NA	NA	NA	NA	NA
Sweetgum	Liquidambar styraciflua	Nashville	Tennessee	-86.778098	36.165688	Coliseum	naturally_occurring	NA	NA	Nashville	NA	NA	NA	NA	NA	NA	NA	NA	NA	NA	NA	NA	NA	NA	NA	NA	NA
Sweetgum	Liquidambar styraciflua	Nashville	Tennessee	-86.778098	36.165688	Coliseum	naturally_occurring	NA	NA	Nashville	NA	NA	NA	NA	NA	NA	NA	NA	NA	NA	NA	NA	NA	NA	NA	NA	NA
Sweetgum	Liquidambar styraciflua	Nashville	Tennessee	-86.778098	36.165688	Coliseum	naturally_occurring	NA	NA	Nashville	NA	NA	NA	NA	NA	NA	NA	NA	NA	NA	NA	NA	NA	NA	NA	NA	NA
Sweetgum	Liquidambar styraciflua	Nashville	Tennessee	-86.778098	36.165688	Coliseum	naturally_occurring	NA	NA	Nashville	NA	NA	NA	NA	NA	NA	NA	NA	NA	NA	NA	NA	NA	NA	NA	NA	NA
Japanese zelkova	Zelkova serrata	Nashville	Tennessee	-86.77541	36.1580971	317 4th Av S	introduced	NA	NA	Nashville	NA	NA	NA	NA	NA	NA	NA	NA	NA	NA	NA	NA	NA	NA	NA	NA	NA
Sweetgum	Liquidambar styraciflua	Nashville	Tennessee	-86.778098	36.165688	Coliseum	naturally_occurring	NA	NA	Nashville	NA	NA	NA	NA	NA	NA	NA	NA	NA	NA	NA	NA	NA	NA	NA	NA	NA
Sweetgum	Liquidambar styraciflua	Nashville	Tennessee	-86.778098	36.165688	Coliseum	naturally_occurring	NA	NA	Nashville	NA	NA	NA	NA	NA	NA	NA	NA	NA	NA	NA	NA	NA	NA	NA	NA	NA
Sweetgum	Liquidambar styraciflua	Nashville	Tennessee	-86.778098	36.165688	Coliseum	naturally_occurring	NA	NA	Nashville	NA	NA	NA	NA	NA	NA	NA	NA	NA	NA	NA	NA	NA	NA	NA	NA	NA
Sweetgum	Liquidambar styraciflua	Nashville	Tennessee	-86.778098	36.165688	Coliseum	naturally_occurring	NA	NA	Nashville	NA	NA	NA	NA	NA	NA	NA	NA	NA	NA	NA	NA	NA	NA	NA	NA	NA
Sweetgum	Liquidambar styraciflua	Nashville	Tennessee	-86.778098	36.165688	Coliseum	naturally_occurring	NA	NA	Nashville	NA	NA	NA	NA	NA	NA	NA	NA	NA	NA	NA	NA	NA	NA	NA	NA	NA
Sweetgum	Liquidambar styraciflua	Nashville	Tennessee	-86.778098	36.165688	Coliseum	naturally_occurring	NA	NA	Nashville	NA	NA	NA	NA	NA	NA	NA	NA	NA	NA	NA	NA	NA	NA	NA	NA	NA
Sweetgum	Liquidambar styraciflua	Nashville	Tennessee	-86.778098	36.165688	Coliseum	naturally_occurring	NA	NA	Nashville	NA	NA	NA	NA	NA	NA	NA	NA	NA	NA	NA	NA	NA	NA	NA	NA	NA
Sweetgum	Liquidambar styraciflua	Nashville	Tennessee	-86.778098	36.165688	Coliseum	naturally_occurring	NA	NA	Nashville	NA	NA	NA	NA	NA	NA	NA	NA	NA	NA	NA	NA	NA	NA	NA	NA	NA
Sweetgum	Liquidambar styraciflua	Nashville	Tennessee	-86.778098	36.165688	Coliseum	naturally_occurring	NA	NA	Nashville	NA	NA	NA	NA	NA	NA	NA	NA	NA	NA	NA	NA	NA	NA	NA	NA	NA
Sweetgum	Liquidambar styraciflua	Nashville	Tennessee	-86.778098	36.165688	Coliseum	naturally_occurring	NA	NA	Nashville	NA	NA	NA	NA	NA	NA	NA	NA	NA	NA	NA	NA	NA	NA	NA	NA	NA
Sweetgum	Liquidambar styraciflua	Nashville	Tennessee	-86.778098	36.165688	Coliseum	naturally_occurring	NA	NA	Nashville	NA	NA	NA	NA	NA	NA	NA	NA	NA	NA	NA	NA	NA	NA	NA	NA	NA
Sweetgum	Liquidambar styraciflua	Nashville	Tennessee	-86.778098	36.165688	Coliseum	naturally_occurring	NA	NA	Nashville	NA	NA	NA	NA	NA	NA	NA	NA	NA	NA	NA	NA	NA	NA	NA	NA	NA
Sweetgum	Liquidambar styraciflua	Nashville	Tennessee	-86.778098	36.165688	Coliseum	naturally_occurring	NA	NA	Nashville	NA	NA	NA	NA	NA	NA	NA	NA	NA	NA	NA	NA	NA	NA	NA	NA	NA
Sweetgum	Liquidambar styraciflua	Nashville	Tennessee	-86.778098	36.165688	Coliseum	naturally_occurring	NA	NA	Nashville	NA	NA	NA	NA	NA	NA	NA	NA	NA	NA	NA	NA	NA	NA	NA	NA	NA
Willow oak	Quercus phellos	Nashville	Tennessee	-86.778098	36.165688	Coliseum	naturally_occurring	NA	NA	Nashville	NA	NA	NA	NA	NA	NA	NA	NA	NA	NA	NA	NA	NA	NA	NA	NA	NA
Willow oak	Quercus phellos	Nashville	Tennessee	-86.778098	36.165688	Coliseum	naturally_occurring	NA	NA	Nashville	NA	NA	NA	NA	NA	NA	NA	NA	NA	NA	NA	NA	NA	NA	NA	NA	NA
Willow oak	Quercus phellos	Nashville	Tennessee	-86.778098	36.165688	Coliseum	naturally_occurring	NA	NA	Nashville	NA	NA	NA	NA	NA	NA	NA	NA	NA	NA	NA	NA	NA	NA	NA	NA	NA
Willow oak	Quercus phellos	Nashville	Tennessee	-86.778098	36.165688	Coliseum	naturally_occurring	NA	NA	Nashville	NA	NA	NA	NA	NA	NA	NA	NA	NA	NA	NA	NA	NA	NA	NA	NA	NA
Willow oak	Quercus phellos	Nashville	Tennessee	-86.778098	36.165688	Coliseum	naturally_occurring	NA	NA	Nashville	NA	NA	NA	NA	NA	NA	NA	NA	NA	NA	NA	NA	NA	NA	NA	NA	NA
Willow oak	Quercus phellos	Nashville	Tennessee	-86.778098	36.165688	Coliseum	naturally_occurring	NA	NA	Nashville	NA	NA	NA	NA	NA	NA	NA	NA	NA	NA	NA	NA	NA	NA	NA	NA	NA
Willow oak	Quercus phellos	Nashville	Tennessee	-86.778098	36.165688	Coliseum	naturally_occurring	NA	NA	Nashville	NA	NA	NA	NA	NA	NA	NA	NA	NA	NA	NA	NA	NA	NA	NA	NA	NA
Willow oak	Quercus phellos	Nashville	Tennessee	-86.778098	36.165688	Coliseum	naturally_occurring	NA	NA	Nashville	NA	NA	NA	NA	NA	NA	NA	NA	NA	NA	NA	NA	NA	NA	NA	NA	NA
Japanese zelkova	Zelkova serrata	Nashville	Tennessee	-86.7754017	36.1580852	329 4th Av S	introduced	NA	NA	Nashville	NA	NA	NA	NA	NA	NA	NA	NA	NA	NA	NA	NA	NA	NA	NA	NA	NA
Willow oak	Quercus phellos	Nashville	Tennessee	-86.778098	36.165688	Coliseum	naturally_occurring	NA	NA	Nashville	NA	NA	NA	NA	NA	NA	NA	NA	NA	NA	NA	NA	NA	NA	NA	NA	NA
Willow oak	Quercus phellos	Nashville	Tennessee	-86.778098	36.165688	Coliseum	naturally_occurring	NA	NA	Nashville	NA	NA	NA	NA	NA	NA	NA	NA	NA	NA	NA	NA	NA	NA	NA	NA	NA
Willow oak	Quercus phellos	Nashville	Tennessee	-86.778098	36.165688	Coliseum	naturally_occurring	NA	NA	Nashville	NA	NA	NA	NA	NA	NA	NA	NA	NA	NA	NA	NA	NA	NA	NA	NA	NA
Willow oak	Quercus phellos	Nashville	Tennessee	-86.778098	36.165688	Coliseum	naturally_occurring	NA	NA	Nashville	NA	NA	NA	NA	NA	NA	NA	NA	NA	NA	NA	NA	NA	NA	NA	NA	NA
Japanese zelkova	Zelkova serrata	Nashville	Tennessee	-86.7610484	36.1368928	4th Av S	introduced	NA	NA	Nashville	NA	NA	NA	NA	NA	NA	NA	NA	NA	NA	NA	NA	NA	NA	NA	NA	NA
Willow oak	Quercus phellos	Nashville	Tennessee	-86.778098	36.165688	Coliseum	naturally_occurring	NA	NA	Nashville	NA	NA	NA	NA	NA	NA	NA	NA	NA	NA	NA	NA	NA	NA	NA	NA	NA
Willow oak	Quercus phellos	Nashville	Tennessee	-86.778098	36.165688	Coliseum	naturally_occurring	NA	NA	Nashville	NA	NA	NA	NA	NA	NA	NA	NA	NA	NA	NA	NA	NA	NA	NA	NA	NA
Ginkgo	Ginkgo biloba	Nashville	Tennessee	-86.7760492	36.1632598	Commerce St	introduced	NA	NA	Nashville	NA	NA	NA	NA	NA	NA	NA	NA	NA	NA	NA	NA	NA	NA	NA	NA	NA
Ginkgo	Ginkgo biloba	Nashville	Tennessee	-86.7760492	36.1632598	Commerce St	introduced	NA	NA	Nashville	NA	NA	NA	NA	NA	NA	NA	NA	NA	NA	NA	NA	NA	NA	NA	NA	NA
Ginkgo	Ginkgo biloba	Nashville	Tennessee	-86.7760492	36.1632598	Commerce St	introduced	NA	NA	Nashville	NA	NA	NA	NA	NA	NA	NA	NA	NA	NA	NA	NA	NA	NA	NA	NA	NA
Ginkgo	Ginkgo biloba	Nashville	Tennessee	-86.7760492	36.1632598	Commerce St	introduced	NA	NA	Nashville	NA	NA	NA	NA	NA	NA	NA	NA	NA	NA	NA	NA	NA	NA	NA	NA	NA
White ash	Fraxinus americana	Nashville	Tennessee	-86.7802119	36.1632249	5th Av N	naturally_occurring	NA	NA	Nashville	NA	NA	NA	NA	NA	NA	NA	NA	NA	NA	NA	NA	NA	NA	NA	NA	NA
White ash	Fraxinus americana	Nashville	Tennessee	-86.7802119	36.1632249	5th Av N	naturally_occurring	NA	NA	Nashville	NA	NA	NA	NA	NA	NA	NA	NA	NA	NA	NA	NA	NA	NA	NA	NA	NA
Green ash	Fraxinus pennsylvanica	Nashville	Tennessee	-86.7802119	36.1632249	5th Av N	naturally_occurring	NA	NA	Nashville	NA	NA	NA	NA	NA	NA	NA	NA	NA	NA	NA	NA	NA	NA	NA	NA	NA
Green ash	Fraxinus pennsylvanica	Nashville	Tennessee	-86.7802119	36.1632249	5th Av N	naturally_occurring	NA	NA	Nashville	NA	NA	NA	NA	NA	NA	NA	NA	NA	NA	NA	NA	NA	NA	NA	NA	NA
Ginkgo	Ginkgo biloba	Nashville	Tennessee	-86.7802119	36.1632249	5th Av N	introduced	NA	NA	Nashville	NA	NA	NA	NA	NA	NA	NA	NA	NA	NA	NA	NA	NA	NA	NA	NA	NA
Ginkgo	Ginkgo biloba	Nashville	Tennessee	-86.7802119	36.1632249	5th Av N	introduced	NA	NA	Nashville	NA	NA	NA	NA	NA	NA	NA	NA	NA	NA	NA	NA	NA	NA	NA	NA	NA
Ginkgo	Ginkgo biloba	Nashville	Tennessee	-86.7802119	36.1632249	5th Av N	introduced	NA	NA	Nashville	NA	NA	NA	NA	NA	NA	NA	NA	NA	NA	NA	NA	NA	NA	NA	NA	NA
Ginkgo	Ginkgo biloba	Nashville	Tennessee	-86.7760492	36.1632598	Commerce St	introduced	NA	NA	Nashville	NA	NA	NA	NA	NA	NA	NA	NA	NA	NA	NA	NA	NA	NA	NA	NA	NA
Ginkgo	Ginkgo biloba	Nashville	Tennessee	-86.7802119	36.1632249	5th Av N	introduced	NA	NA	Nashville	NA	NA	NA	NA	NA	NA	NA	NA	NA	NA	NA	NA	NA	NA	NA	NA	NA
Ginkgo	Ginkgo biloba	Nashville	Tennessee	-86.7802119	36.1632249	5th Av N	introduced	NA	NA	Nashville	NA	NA	NA	NA	NA	NA	NA	NA	NA	NA	NA	NA	NA	NA	NA	NA	NA
Ginkgo	Ginkgo biloba	Nashville	Tennessee	-86.7802119	36.1632249	5th Av N	introduced	NA	NA	Nashville	NA	NA	NA	NA	NA	NA	NA	NA	NA	NA	NA	NA	NA	NA	NA	NA	NA
Ginkgo	Ginkgo biloba	Nashville	Tennessee	-86.7802119	36.1632249	5th Av N	introduced	NA	NA	Nashville	NA	NA	NA	NA	NA	NA	NA	NA	NA	NA	NA	NA	NA	NA	NA	NA	NA
Ginkgo	Ginkgo biloba	Nashville	Tennessee	-86.7802119	36.1632249	5th Av N	introduced	NA	NA	Nashville	NA	NA	NA	NA	NA	NA	NA	NA	NA	NA	NA	NA	NA	NA	NA	NA	NA
Ginkgo	Ginkgo biloba	Nashville	Tennessee	-86.7760492	36.1632598	Commerce St	introduced	NA	NA	Nashville	NA	NA	NA	NA	NA	NA	NA	NA	NA	NA	NA	NA	NA	NA	NA	NA	NA
Ginkgo	Ginkgo biloba	Nashville	Tennessee	-86.7802119	36.1632249	5th Av N	introduced	NA	NA	Nashville	NA	NA	NA	NA	NA	NA	NA	NA	NA	NA	NA	NA	NA	NA	NA	NA	NA
Ginkgo	Ginkgo biloba	Nashville	Tennessee	-86.7802119	36.1632249	5th Av N	introduced	NA	NA	Nashville	NA	NA	NA	NA	NA	NA	NA	NA	NA	NA	NA	NA	NA	NA	NA	NA	NA
Ginkgo	Ginkgo biloba	Nashville	Tennessee	-86.7802119	36.1632249	5th Av N	introduced	NA	NA	Nashville	NA	NA	NA	NA	NA	NA	NA	NA	NA	NA	NA	NA	NA	NA	NA	NA	NA
Ginkgo	Ginkgo biloba	Nashville	Tennessee	-86.7802119	36.1632249	5th Av N	introduced	NA	NA	Nashville	NA	NA	NA	NA	NA	NA	NA	NA	NA	NA	NA	NA	NA	NA	NA	NA	NA
Ginkgo	Ginkgo biloba	Nashville	Tennessee	-86.7802119	36.1632249	5th Av N	introduced	NA	NA	Nashville	NA	NA	NA	NA	NA	NA	NA	NA	NA	NA	NA	NA	NA	NA	NA	NA	NA
Ginkgo	Ginkgo biloba	Nashville	Tennessee	-86.7802119	36.1632249	5th Av N	introduced	NA	NA	Nashville	NA	NA	NA	NA	NA	NA	NA	NA	NA	NA	NA	NA	NA	NA	NA	NA	NA
Ginkgo	Ginkgo biloba	Nashville	Tennessee	-86.7760492	36.1632598	Commerce St	introduced	NA	NA	Nashville	NA	NA	NA	NA	NA	NA	NA	NA	NA	NA	NA	NA	NA	NA	NA	NA	NA
American holly	Ilex opaca	Nashville	Tennessee	-86.7760492	36.1632598	Commerce St	naturally_occurring	NA	NA	Nashville	NA	NA	NA	NA	NA	NA	NA	NA	NA	NA	NA	NA	NA	NA	NA	NA	NA
American holly	Ilex opaca	Nashville	Tennessee	-86.7802119	36.1632249	5th Av N	naturally_occurring	NA	NA	Nashville	NA	NA	NA	NA	NA	NA	NA	NA	NA	NA	NA	NA	NA	NA	NA	NA	NA
American holly	Ilex opaca	Nashville	Tennessee	-86.7760492	36.1632598	Commerce St	naturally_occurring	NA	NA	Nashville	NA	NA	NA	NA	NA	NA	NA	NA	NA	NA	NA	NA	NA	NA	NA	NA	NA
American holly	Ilex opaca	Nashville	Tennessee	-86.7760492	36.1632598	Commerce St	naturally_occurring	NA	NA	Nashville	NA	NA	NA	NA	NA	NA	NA	NA	NA	NA	NA	NA	NA	NA	NA	NA	NA
American holly	Ilex opaca	Nashville	Tennessee	-86.7802119	36.1632249	5th Av N	naturally_occurring	NA	NA	Nashville	NA	NA	NA	NA	NA	NA	NA	NA	NA	NA	NA	NA	NA	NA	NA	NA	NA
American holly	Ilex opaca	Nashville	Tennessee	-86.7802119	36.1632249	5th Av N	naturally_occurring	NA	NA	Nashville	NA	NA	NA	NA	NA	NA	NA	NA	NA	NA	NA	NA	NA	NA	NA	NA	NA
Sweetgum	Liquidambar styraciflua	Nashville	Tennessee	-86.7802119	36.1632249	5th Av N	naturally_occurring	NA	NA	Nashville	NA	NA	NA	NA	NA	NA	NA	NA	NA	NA	NA	NA	NA	NA	NA	NA	NA
American holly	Ilex opaca	Nashville	Tennessee	-86.7760492	36.1632598	Commerce St	naturally_occurring	NA	NA	Nashville	NA	NA	NA	NA	NA	NA	NA	NA	NA	NA	NA	NA	NA	NA	NA	NA	NA
Willow oak	Quercus phellos	Nashville	Tennessee	-86.7802119	36.1632249	5th Av N	naturally_occurring	NA	NA	Nashville	NA	NA	NA	NA	NA	NA	NA	NA	NA	NA	NA	NA	NA	NA	NA	NA	NA
Willow oak	Quercus phellos	Nashville	Tennessee	-86.7802119	36.1632249	5th Av N	naturally_occurring	NA	NA	Nashville	NA	NA	NA	NA	NA	NA	NA	NA	NA	NA	NA	NA	NA	NA	NA	NA	NA
Willow oak	Quercus phellos	Nashville	Tennessee	-86.7802119	36.1632249	5th Av N	naturally_occurring	NA	NA	Nashville	NA	NA	NA	NA	NA	NA	NA	NA	NA	NA	NA	NA	NA	NA	NA	NA	NA
Willow oak	Quercus phellos	Nashville	Tennessee	-86.7802119	36.1632249	5th Av N	naturally_occurring	NA	NA	Nashville	NA	NA	NA	NA	NA	NA	NA	NA	NA	NA	NA	NA	NA	NA	NA	NA	NA
Willow oak	Quercus phellos	Nashville	Tennessee	-86.7802119	36.1632249	5th Av N	naturally_occurring	NA	NA	Nashville	NA	NA	NA	NA	NA	NA	NA	NA	NA	NA	NA	NA	NA	NA	NA	NA	NA
Willow oak	Quercus phellos	Nashville	Tennessee	-86.7802119	36.1632249	5th Av N	naturally_occurring	NA	NA	Nashville	NA	NA	NA	NA	NA	NA	NA	NA	NA	NA	NA	NA	NA	NA	NA	NA	NA
Willow oak	Quercus phellos	Nashville	Tennessee	-86.7802119	36.1632249	5th Av N	naturally_occurring	NA	NA	Nashville	NA	NA	NA	NA	NA	NA	NA	NA	NA	NA	NA	NA	NA	NA	NA	NA	NA
Willow oak	Quercus phellos	Nashville	Tennessee	-86.7802119	36.1632249	5th Av N	naturally_occurring	NA	NA	Nashville	NA	NA	NA	NA	NA	NA	NA	NA	NA	NA	NA	NA	NA	NA	NA	NA	NA
Willow oak	Quercus phellos	Nashville	Tennessee	-86.7802119	36.1632249	5th Av N	naturally_occurring	NA	NA	Nashville	NA	NA	NA	NA	NA	NA	NA	NA	NA	NA	NA	NA	NA	NA	NA	NA	NA
Willow oak	Quercus phellos	Nashville	Tennessee	-86.7802119	36.1632249	5th Av N	naturally_occurring	NA	NA	Nashville	NA	NA	NA	NA	NA	NA	NA	NA	NA	NA	NA	NA	NA	NA	NA	NA	NA
Willow oak	Quercus phellos	Nashville	Tennessee	-86.7802119	36.1632249	5th Av N	naturally_occurring	NA	NA	Nashville	NA	NA	NA	NA	NA	NA	NA	NA	NA	NA	NA	NA	NA	NA	NA	NA	NA
Willow oak	Quercus phellos	Nashville	Tennessee	-86.7802119	36.1632249	5th Av N	naturally_occurring	NA	NA	Nashville	NA	NA	NA	NA	NA	NA	NA	NA	NA	NA	NA	NA	NA	NA	NA	NA	NA
Willow oak	Quercus phellos	Nashville	Tennessee	-86.7802119	36.1632249	5th Av N	naturally_occurring	NA	NA	Nashville	NA	NA	NA	NA	NA	NA	NA	NA	NA	NA	NA	NA	NA	NA	NA	NA	NA
Crapemyrtle	Lagerstroemia	Nashville	Tennessee	-86.7760492	36.1632598	Commerce St	no_info	NA	NA	Nashville	NA	NA	NA	NA	NA	NA	NA	NA	NA	NA	NA	NA	NA	NA	NA	NA	NA
Crapemyrtle	Lagerstroemia	Nashville	Tennessee	-86.7760492	36.1632598	Commerce St	no_info	NA	NA	Nashville	NA	NA	NA	NA	NA	NA	NA	NA	NA	NA	NA	NA	NA	NA	NA	NA	NA
Crapemyrtle	Lagerstroemia	Nashville	Tennessee	-86.7760492	36.1632598	Commerce St	no_info	NA	NA	Nashville	NA	NA	NA	NA	NA	NA	NA	NA	NA	NA	NA	NA	NA	NA	NA	NA	NA
Japanese zelkova	Zelkova serrata	Nashville	Tennessee	-86.7828574	36.1612758	Courthouse	introduced	NA	NA	Nashville	NA	NA	NA	NA	NA	NA	NA	NA	NA	NA	NA	NA	NA	NA	NA	NA	NA
Japanese zelkova	Zelkova serrata	Nashville	Tennessee	-86.7828574	36.1612758	Courthouse	introduced	NA	NA	Nashville	NA	NA	NA	NA	NA	NA	NA	NA	NA	NA	NA	NA	NA	NA	NA	NA	NA
Sugar maple	Acer saccharum	Nashville	Tennessee	-86.7781583	36.1602237	110 5th Av S	naturally_occurring	NA	NA	Nashville	NA	NA	NA	NA	NA	NA	NA	NA	NA	NA	NA	NA	NA	NA	NA	NA	NA
Japanese zelkova	Zelkova serrata	Nashville	Tennessee	-86.7828574	36.1612758	Courthouse	introduced	NA	NA	Nashville	NA	NA	NA	NA	NA	NA	NA	NA	NA	NA	NA	NA	NA	NA	NA	NA	NA
Japanese zelkova	Zelkova serrata	Nashville	Tennessee	-86.7828574	36.1612758	Courthouse	introduced	NA	NA	Nashville	NA	NA	NA	NA	NA	NA	NA	NA	NA	NA	NA	NA	NA	NA	NA	NA	NA
European hornbeam	Carpinus betulus	Nashville	Tennessee	-86.7804127	36.1657791	Deaderick St	introduced	NA	NA	Nashville	NA	NA	NA	NA	NA	NA	NA	NA	NA	NA	NA	NA	NA	NA	NA	NA	NA
White ash	Fraxinus americana	Nashville	Tennessee	-86.7804127	36.1657791	Deaderick St	naturally_occurring	NA	NA	Nashville	NA	NA	NA	NA	NA	NA	NA	NA	NA	NA	NA	NA	NA	NA	NA	NA	NA
Sweetgum	Liquidambar styraciflua	Nashville	Tennessee	-86.7804127	36.1657791	Deaderick St	naturally_occurring	NA	NA	Nashville	NA	NA	NA	NA	NA	NA	NA	NA	NA	NA	NA	NA	NA	NA	NA	NA	NA
Sugar maple	Acer saccharum	Nashville	Tennessee	-86.7766286	36.1575253	301 5th Av S	naturally_occurring	NA	NA	Nashville	NA	NA	NA	NA	NA	NA	NA	NA	NA	NA	NA	NA	NA	NA	NA	NA	NA
Sugar maple	Acer saccharum	Nashville	Tennessee	-86.7766286	36.1575253	301 5th Av S	naturally_occurring	NA	NA	Nashville	NA	NA	NA	NA	NA	NA	NA	NA	NA	NA	NA	NA	NA	NA	NA	NA	NA
Sugar maple	Acer saccharum	Nashville	Tennessee	-86.7766286	36.1575253	301 5th Av S	naturally_occurring	NA	NA	Nashville	NA	NA	NA	NA	NA	NA	NA	NA	NA	NA	NA	NA	NA	NA	NA	NA	NA
Sugar maple	Acer saccharum	Nashville	Tennessee	-86.7766286	36.1575253	301 5th Av S	naturally_occurring	NA	NA	Nashville	NA	NA	NA	NA	NA	NA	NA	NA	NA	NA	NA	NA	NA	NA	NA	NA	NA
Sugar maple	Acer saccharum	Nashville	Tennessee	-86.7766286	36.1575253	301 5th Av S	naturally_occurring	NA	NA	Nashville	NA	NA	NA	NA	NA	NA	NA	NA	NA	NA	NA	NA	NA	NA	NA	NA	NA
Sweetgum	Liquidambar styraciflua	Nashville	Tennessee	-86.7804127	36.1657791	Deaderick St	naturally_occurring	NA	NA	Nashville	NA	NA	NA	NA	NA	NA	NA	NA	NA	NA	NA	NA	NA	NA	NA	NA	NA
Sugar maple	Acer saccharum	Nashville	Tennessee	-86.7766286	36.1575253	301 5th Av S	naturally_occurring	NA	NA	Nashville	NA	NA	NA	NA	NA	NA	NA	NA	NA	NA	NA	NA	NA	NA	NA	NA	NA
Sugar maple	Acer saccharum	Nashville	Tennessee	-86.7766286	36.1575253	301 5th Av S	naturally_occurring	NA	NA	Nashville	NA	NA	NA	NA	NA	NA	NA	NA	NA	NA	NA	NA	NA	NA	NA	NA	NA
Sugar maple	Acer saccharum	Nashville	Tennessee	-86.7766286	36.1575253	301 5th Av S	naturally_occurring	NA	NA	Nashville	NA	NA	NA	NA	NA	NA	NA	NA	NA	NA	NA	NA	NA	NA	NA	NA	NA
Sugar maple	Acer saccharum	Nashville	Tennessee	-86.7766286	36.1575253	301 5th Av S	naturally_occurring	NA	NA	Nashville	NA	NA	NA	NA	NA	NA	NA	NA	NA	NA	NA	NA	NA	NA	NA	NA	NA
Sugar maple	Acer saccharum	Nashville	Tennessee	-86.7766286	36.1575253	301 5th Av S	naturally_occurring	NA	NA	Nashville	NA	NA	NA	NA	NA	NA	NA	NA	NA	NA	NA	NA	NA	NA	NA	NA	NA
Sugar maple	Acer saccharum	Nashville	Tennessee	-86.7766286	36.1575253	301 5th Av S	naturally_occurring	NA	NA	Nashville	NA	NA	NA	NA	NA	NA	NA	NA	NA	NA	NA	NA	NA	NA	NA	NA	NA
Sweetgum	Liquidambar styraciflua	Nashville	Tennessee	-86.7804127	36.1657791	Deaderick St	naturally_occurring	NA	NA	Nashville	NA	NA	NA	NA	NA	NA	NA	NA	NA	NA	NA	NA	NA	NA	NA	NA	NA
Chinquapin oak	Quercus muhlenbergii	Nashville	Tennessee	-86.7804127	36.1657791	Deaderick St	no_info	NA	NA	Nashville	NA	NA	NA	NA	NA	NA	NA	NA	NA	NA	NA	NA	NA	NA	NA	NA	NA
Lacebark elm	Ulmus parvifolia	Nashville	Tennessee	-86.7804127	36.1657791	Deaderick St	introduced	NA	NA	Nashville	NA	NA	NA	NA	NA	NA	NA	NA	NA	NA	NA	NA	NA	NA	NA	NA	NA
Yoshino cherry	Prunus yedoensis	Nashville	Tennessee	-86.7766286	36.1575253	301 5th Av S	introduced	NA	NA	Nashville	NA	NA	NA	NA	NA	NA	NA	NA	NA	NA	NA	NA	NA	NA	NA	NA	NA
Lacebark elm	Ulmus parvifolia	Nashville	Tennessee	-86.7804127	36.1657791	Deaderick St	introduced	NA	NA	Nashville	NA	NA	NA	NA	NA	NA	NA	NA	NA	NA	NA	NA	NA	NA	NA	NA	NA
Lacebark elm	Ulmus parvifolia	Nashville	Tennessee	-86.7804127	36.1657791	Deaderick St	introduced	NA	NA	Nashville	NA	NA	NA	NA	NA	NA	NA	NA	NA	NA	NA	NA	NA	NA	NA	NA	NA
Lacebark elm	Ulmus parvifolia	Nashville	Tennessee	-86.7804127	36.1657791	Deaderick St	introduced	NA	NA	Nashville	NA	NA	NA	NA	NA	NA	NA	NA	NA	NA	NA	NA	NA	NA	NA	NA	NA
Lacebark elm	Ulmus parvifolia	Nashville	Tennessee	-86.7804127	36.1657791	Deaderick St	introduced	NA	NA	Nashville	NA	NA	NA	NA	NA	NA	NA	NA	NA	NA	NA	NA	NA	NA	NA	NA	NA
Lacebark elm	Ulmus parvifolia	Nashville	Tennessee	-86.7804127	36.1657791	Deaderick St	introduced	NA	NA	Nashville	NA	NA	NA	NA	NA	NA	NA	NA	NA	NA	NA	NA	NA	NA	NA	NA	NA
Lacebark elm	Ulmus parvifolia	Nashville	Tennessee	-86.7804127	36.1657791	Deaderick St	introduced	NA	NA	Nashville	NA	NA	NA	NA	NA	NA	NA	NA	NA	NA	NA	NA	NA	NA	NA	NA	NA
Lacebark elm	Ulmus parvifolia	Nashville	Tennessee	-86.7804127	36.1657791	Deaderick St	introduced	NA	NA	Nashville	NA	NA	NA	NA	NA	NA	NA	NA	NA	NA	NA	NA	NA	NA	NA	NA	NA
Lacebark elm	Ulmus parvifolia	Nashville	Tennessee	-86.7804127	36.1657791	Deaderick St	introduced	NA	NA	Nashville	NA	NA	NA	NA	NA	NA	NA	NA	NA	NA	NA	NA	NA	NA	NA	NA	NA
Lacebark elm	Ulmus parvifolia	Nashville	Tennessee	-86.7804127	36.1657791	Deaderick St	introduced	NA	NA	Nashville	NA	NA	NA	NA	NA	NA	NA	NA	NA	NA	NA	NA	NA	NA	NA	NA	NA
London planetree	Platanus acerifolia	Nashville	Tennessee	-86.7760809	36.1570589	322 5th Av S	introduced	NA	NA	Nashville	NA	NA	NA	NA	NA	NA	NA	NA	NA	NA	NA	NA	NA	NA	NA	NA	NA
London planetree	Platanus acerifolia	Nashville	Tennessee	-86.7760809	36.1570589	322 5th Av S	introduced	NA	NA	Nashville	NA	NA	NA	NA	NA	NA	NA	NA	NA	NA	NA	NA	NA	NA	NA	NA	NA
Japanese zelkova	Zelkova serrata	Nashville	Tennessee	-86.7760809	36.1570589	322 5th Av S	introduced	NA	NA	Nashville	NA	NA	NA	NA	NA	NA	NA	NA	NA	NA	NA	NA	NA	NA	NA	NA	NA
Japanese zelkova	Zelkova serrata	Nashville	Tennessee	-86.7760809	36.1570589	322 5th Av S	introduced	NA	NA	Nashville	NA	NA	NA	NA	NA	NA	NA	NA	NA	NA	NA	NA	NA	NA	NA	NA	NA
Bradford pear	Pyrus calleryana	Nashville	Tennessee	-86.7738443	36.1532536	614 5th Av S	introduced	NA	NA	Nashville	NA	NA	NA	NA	NA	NA	NA	NA	NA	NA	NA	NA	NA	NA	NA	NA	NA
Bradford pear	Pyrus calleryana	Nashville	Tennessee	-86.7827601	36.1646969	614 6th Av N	introduced	NA	NA	Nashville	NA	NA	NA	NA	NA	NA	NA	NA	NA	NA	NA	NA	NA	NA	NA	NA	NA
Lacebark elm	Ulmus parvifolia	Nashville	Tennessee	-86.7804127	36.1657791	Deaderick St	introduced	NA	NA	Nashville	NA	NA	NA	NA	NA	NA	NA	NA	NA	NA	NA	NA	NA	NA	NA	NA	NA
Lacebark elm	Ulmus parvifolia	Nashville	Tennessee	-86.7804127	36.1657791	Deaderick St	introduced	NA	NA	Nashville	NA	NA	NA	NA	NA	NA	NA	NA	NA	NA	NA	NA	NA	NA	NA	NA	NA
Lacebark elm	Ulmus parvifolia	Nashville	Tennessee	-86.7804127	36.1657791	Deaderick St	introduced	NA	NA	Nashville	NA	NA	NA	NA	NA	NA	NA	NA	NA	NA	NA	NA	NA	NA	NA	NA	NA
Sweetgum	Liquidambar styraciflua	Nashville	Tennessee	-86.7827601	36.1646969	6th Av N	naturally_occurring	NA	NA	Nashville	NA	NA	NA	NA	NA	NA	NA	NA	NA	NA	NA	NA	NA	NA	NA	NA	NA
Lacebark elm	Ulmus parvifolia	Nashville	Tennessee	-86.7804127	36.1657791	Deaderick St	introduced	NA	NA	Nashville	NA	NA	NA	NA	NA	NA	NA	NA	NA	NA	NA	NA	NA	NA	NA	NA	NA
Sweetgum	Liquidambar styraciflua	Nashville	Tennessee	-86.7827601	36.1646969	6th Av N	naturally_occurring	NA	NA	Nashville	NA	NA	NA	NA	NA	NA	NA	NA	NA	NA	NA	NA	NA	NA	NA	NA	NA
Lacebark elm	Ulmus parvifolia	Nashville	Tennessee	-86.7804127	36.1657791	Deaderick St	introduced	NA	NA	Nashville	NA	NA	NA	NA	NA	NA	NA	NA	NA	NA	NA	NA	NA	NA	NA	NA	NA
Lacebark elm	Ulmus parvifolia	Nashville	Tennessee	-86.7804127	36.1657791	Deaderick St	introduced	NA	NA	Nashville	NA	NA	NA	NA	NA	NA	NA	NA	NA	NA	NA	NA	NA	NA	NA	NA	NA
Lacebark elm	Ulmus parvifolia	Nashville	Tennessee	-86.7804127	36.1657791	Deaderick St	introduced	NA	NA	Nashville	NA	NA	NA	NA	NA	NA	NA	NA	NA	NA	NA	NA	NA	NA	NA	NA	NA
Sweetgum	Liquidambar styraciflua	Nashville	Tennessee	-86.7827601	36.1646969	6th Av N	naturally_occurring	NA	NA	Nashville	NA	NA	NA	NA	NA	NA	NA	NA	NA	NA	NA	NA	NA	NA	NA	NA	NA
Lacebark elm	Ulmus parvifolia	Nashville	Tennessee	-86.7804127	36.1657791	Deaderick St	introduced	NA	NA	Nashville	NA	NA	NA	NA	NA	NA	NA	NA	NA	NA	NA	NA	NA	NA	NA	NA	NA
Lacebark elm	Ulmus parvifolia	Nashville	Tennessee	-86.7804127	36.1657791	Deaderick St	introduced	NA	NA	Nashville	NA	NA	NA	NA	NA	NA	NA	NA	NA	NA	NA	NA	NA	NA	NA	NA	NA
Sweetgum	Liquidambar styraciflua	Nashville	Tennessee	-86.7827601	36.1646969	6th Av N	naturally_occurring	NA	NA	Nashville	NA	NA	NA	NA	NA	NA	NA	NA	NA	NA	NA	NA	NA	NA	NA	NA	NA
Lacebark elm	Ulmus parvifolia	Nashville	Tennessee	-86.7804127	36.1657791	Deaderick St	introduced	NA	NA	Nashville	NA	NA	NA	NA	NA	NA	NA	NA	NA	NA	NA	NA	NA	NA	NA	NA	NA
Lacebark elm	Ulmus parvifolia	Nashville	Tennessee	-86.7804127	36.1657791	Deaderick St	introduced	NA	NA	Nashville	NA	NA	NA	NA	NA	NA	NA	NA	NA	NA	NA	NA	NA	NA	NA	NA	NA
Lacebark elm	Ulmus parvifolia	Nashville	Tennessee	-86.7804127	36.1657791	Deaderick St	introduced	NA	NA	Nashville	NA	NA	NA	NA	NA	NA	NA	NA	NA	NA	NA	NA	NA	NA	NA	NA	NA
Sweetgum	Liquidambar styraciflua	Nashville	Tennessee	-86.7827601	36.1646969	6th Av N	naturally_occurring	NA	NA	Nashville	NA	NA	NA	NA	NA	NA	NA	NA	NA	NA	NA	NA	NA	NA	NA	NA	NA
Japanese zelkova	Zelkova serrata	Nashville	Tennessee	-86.7804127	36.1657791	Deaderick St	introduced	NA	NA	Nashville	NA	NA	NA	NA	NA	NA	NA	NA	NA	NA	NA	NA	NA	NA	NA	NA	NA
Callery pear	Pyrus calleryana	Nashville	Tennessee	-86.7827601	36.1646969	6th Av N	introduced	NA	NA	Nashville	NA	NA	NA	NA	NA	NA	NA	NA	NA	NA	NA	NA	NA	NA	NA	NA	NA
Willow oak	Quercus phellos	Nashville	Tennessee	-86.7827601	36.1646969	6th Av N	naturally_occurring	NA	NA	Nashville	NA	NA	NA	NA	NA	NA	NA	NA	NA	NA	NA	NA	NA	NA	NA	NA	NA
Japanese zelkova	Zelkova serrata	Nashville	Tennessee	-86.7827601	36.1646969	6th Av N	introduced	NA	NA	Nashville	NA	NA	NA	NA	NA	NA	NA	NA	NA	NA	NA	NA	NA	NA	NA	NA	NA
Japanese zelkova	Zelkova serrata	Nashville	Tennessee	-86.7804127	36.1657791	Deaderick St	introduced	NA	NA	Nashville	NA	NA	NA	NA	NA	NA	NA	NA	NA	NA	NA	NA	NA	NA	NA	NA	NA
Japanese zelkova	Zelkova serrata	Nashville	Tennessee	-86.7804127	36.1657791	Deaderick St	introduced	NA	NA	Nashville	NA	NA	NA	NA	NA	NA	NA	NA	NA	NA	NA	NA	NA	NA	NA	NA	NA
Japanese zelkova	Zelkova serrata	Nashville	Tennessee	-86.7804127	36.1657791	Deaderick St	introduced	NA	NA	Nashville	NA	NA	NA	NA	NA	NA	NA	NA	NA	NA	NA	NA	NA	NA	NA	NA	NA
Japanese zelkova	Zelkova serrata	Nashville	Tennessee	-86.7804127	36.1657791	Deaderick St	introduced	NA	NA	Nashville	NA	NA	NA	NA	NA	NA	NA	NA	NA	NA	NA	NA	NA	NA	NA	NA	NA
Tulip poplar	Liriodendron tulipifera	Nashville	Tennessee	-86.7783299	36.1576367	220 6th Av S	naturally_occurring	NA	NA	Nashville	NA	NA	NA	NA	NA	NA	NA	NA	NA	NA	NA	NA	NA	NA	NA	NA	NA
Tulip poplar	Liriodendron tulipifera	Nashville	Tennessee	-86.7783299	36.1576367	220 6th Av S	naturally_occurring	NA	NA	Nashville	NA	NA	NA	NA	NA	NA	NA	NA	NA	NA	NA	NA	NA	NA	NA	NA	NA
Tulip poplar	Liriodendron tulipifera	Nashville	Tennessee	-86.7783299	36.1576367	220 6th Av S	naturally_occurring	NA	NA	Nashville	NA	NA	NA	NA	NA	NA	NA	NA	NA	NA	NA	NA	NA	NA	NA	NA	NA
Yoshino cherry	Prunus yedoensis	Nashville	Tennessee	-86.7783299	36.1576367	220 6th Av S	introduced	NA	NA	Nashville	NA	NA	NA	NA	NA	NA	NA	NA	NA	NA	NA	NA	NA	NA	NA	NA	NA
Japanese zelkova	Zelkova serrata	Nashville	Tennessee	-86.7804127	36.1657791	Deaderick St	introduced	NA	NA	Nashville	NA	NA	NA	NA	NA	NA	NA	NA	NA	NA	NA	NA	NA	NA	NA	NA	NA
Yoshino cherry	Prunus yedoensis	Nashville	Tennessee	-86.7783299	36.1576367	220 6th Av S	introduced	NA	NA	Nashville	NA	NA	NA	NA	NA	NA	NA	NA	NA	NA	NA	NA	NA	NA	NA	NA	NA
Golden rain tree	Koelreuteria paniculata	Nashville	Tennessee	-86.7733901	36.1498758	6th Av S	introduced	NA	NA	Nashville	NA	NA	NA	NA	NA	NA	NA	NA	NA	NA	NA	NA	NA	NA	NA	NA	NA
Golden rain tree	Koelreuteria paniculata	Nashville	Tennessee	-86.7733901	36.1498758	6th Av S	introduced	NA	NA	Nashville	NA	NA	NA	NA	NA	NA	NA	NA	NA	NA	NA	NA	NA	NA	NA	NA	NA
Golden rain tree	Koelreuteria paniculata	Nashville	Tennessee	-86.7733901	36.1498758	6th Av S	introduced	NA	NA	Nashville	NA	NA	NA	NA	NA	NA	NA	NA	NA	NA	NA	NA	NA	NA	NA	NA	NA
Golden rain tree	Koelreuteria paniculata	Nashville	Tennessee	-86.7733901	36.1498758	6th Av S	introduced	NA	NA	Nashville	NA	NA	NA	NA	NA	NA	NA	NA	NA	NA	NA	NA	NA	NA	NA	NA	NA
Golden rain tree	Koelreuteria paniculata	Nashville	Tennessee	-86.7733901	36.1498758	6th Av S	introduced	NA	NA	Nashville	NA	NA	NA	NA	NA	NA	NA	NA	NA	NA	NA	NA	NA	NA	NA	NA	NA
Japanese zelkova	Zelkova serrata	Nashville	Tennessee	-86.7804127	36.1657791	Deaderick St	introduced	NA	NA	Nashville	NA	NA	NA	NA	NA	NA	NA	NA	NA	NA	NA	NA	NA	NA	NA	NA	NA
Crapemyrtle	Lagerstroemia	Nashville	Tennessee	-86.7799027	36.1573796	702 Demonbreun St	no_info	NA	NA	Nashville	NA	NA	NA	NA	NA	NA	NA	NA	NA	NA	NA	NA	NA	NA	NA	NA	NA
Crapemyrtle	Lagerstroemia	Nashville	Tennessee	-86.7799027	36.1573796	702 Demonbreun St	no_info	NA	NA	Nashville	NA	NA	NA	NA	NA	NA	NA	NA	NA	NA	NA	NA	NA	NA	NA	NA	NA
Crapemyrtle	Lagerstroemia	Nashville	Tennessee	-86.7799027	36.1573796	702 Demonbreun St	no_info	NA	NA	Nashville	NA	NA	NA	NA	NA	NA	NA	NA	NA	NA	NA	NA	NA	NA	NA	NA	NA
Japanese zelkova	Zelkova serrata	Nashville	Tennessee	-86.7799027	36.1573796	702 Demonbreun St	introduced	NA	NA	Nashville	NA	NA	NA	NA	NA	NA	NA	NA	NA	NA	NA	NA	NA	NA	NA	NA	NA
Japanese zelkova	Zelkova serrata	Nashville	Tennessee	-86.7799085	36.1573772	704 Demonbreun St	introduced	NA	NA	Nashville	NA	NA	NA	NA	NA	NA	NA	NA	NA	NA	NA	NA	NA	NA	NA	NA	NA
Crapemyrtle	Lagerstroemia	Nashville	Tennessee	-86.7733901	36.1498758	6th Av S	no_info	NA	NA	Nashville	NA	NA	NA	NA	NA	NA	NA	NA	NA	NA	NA	NA	NA	NA	NA	NA	NA
Crapemyrtle	Lagerstroemia	Nashville	Tennessee	-86.7733901	36.1498758	6th Av S	no_info	NA	NA	Nashville	NA	NA	NA	NA	NA	NA	NA	NA	NA	NA	NA	NA	NA	NA	NA	NA	NA
Crapemyrtle	Lagerstroemia	Nashville	Tennessee	-86.7733901	36.1498758	6th Av S	no_info	NA	NA	Nashville	NA	NA	NA	NA	NA	NA	NA	NA	NA	NA	NA	NA	NA	NA	NA	NA	NA
Siberian elm	Ulmus pumila	Nashville	Tennessee	-86.7816608	36.1507833	915 Division St	introduced	NA	NA	Nashville	NA	NA	NA	NA	NA	NA	NA	NA	NA	NA	NA	NA	NA	NA	NA	NA	NA
Shumard oak	Quercus shumardii	Nashville	Tennessee	-86.7817044	36.1507966	921 Division St	naturally_occurring	NA	NA	Nashville	NA	NA	NA	NA	NA	NA	NA	NA	NA	NA	NA	NA	NA	NA	NA	NA	NA
Shumard oak	Quercus shumardii	Nashville	Tennessee	-86.7817044	36.1507966	921 Division St	naturally_occurring	NA	NA	Nashville	NA	NA	NA	NA	NA	NA	NA	NA	NA	NA	NA	NA	NA	NA	NA	NA	NA
Shumard oak	Quercus shumardii	Nashville	Tennessee	-86.7817044	36.1507966	921 Division St	naturally_occurring	NA	NA	Nashville	NA	NA	NA	NA	NA	NA	NA	NA	NA	NA	NA	NA	NA	NA	NA	NA	NA
Kwanzan cherry	Prunus serrulata	Nashville	Tennessee	-86.7733901	36.1498758	6th Av S	introduced	NA	NA	Nashville	NA	NA	NA	NA	NA	NA	NA	NA	NA	NA	NA	NA	NA	NA	NA	NA	NA
Kwanzan cherry	Prunus serrulata	Nashville	Tennessee	-86.7733901	36.1498758	6th Av S	introduced	NA	NA	Nashville	NA	NA	NA	NA	NA	NA	NA	NA	NA	NA	NA	NA	NA	NA	NA	NA	NA
Kwanzan cherry	Prunus serrulata	Nashville	Tennessee	-86.7733901	36.1498758	6th Av S	introduced	NA	NA	Nashville	NA	NA	NA	NA	NA	NA	NA	NA	NA	NA	NA	NA	NA	NA	NA	NA	NA
Kwanzan cherry	Prunus serrulata	Nashville	Tennessee	-86.7733901	36.1498758	6th Av S	introduced	NA	NA	Nashville	NA	NA	NA	NA	NA	NA	NA	NA	NA	NA	NA	NA	NA	NA	NA	NA	NA
Kwanzan cherry	Prunus serrulata	Nashville	Tennessee	-86.7733901	36.1498758	6th Av S	introduced	NA	NA	Nashville	NA	NA	NA	NA	NA	NA	NA	NA	NA	NA	NA	NA	NA	NA	NA	NA	NA
Shumard oak	Quercus shumardii	Nashville	Tennessee	-86.7817044	36.1507966	921 Division St	naturally_occurring	NA	NA	Nashville	NA	NA	NA	NA	NA	NA	NA	NA	NA	NA	NA	NA	NA	NA	NA	NA	NA
London planetree	Platanus acerifolia	Nashville	Tennessee	-86.791662	36.082284	133 Gateway Bv	introduced	NA	NA	Nashville	NA	NA	NA	NA	NA	NA	NA	NA	NA	NA	NA	NA	NA	NA	NA	NA	NA
London planetree	Platanus acerifolia	Nashville	Tennessee	-86.791662	36.082284	133 Gateway Bv	introduced	NA	NA	Nashville	NA	NA	NA	NA	NA	NA	NA	NA	NA	NA	NA	NA	NA	NA	NA	NA	NA
Little leaf linden	Tilia cordata	Nashville	Tennessee	-86.7733901	36.1498758	6th Av S	introduced	NA	NA	Nashville	NA	NA	NA	NA	NA	NA	NA	NA	NA	NA	NA	NA	NA	NA	NA	NA	NA
Little leaf linden	Tilia cordata	Nashville	Tennessee	-86.7733901	36.1498758	6th Av S	introduced	NA	NA	Nashville	NA	NA	NA	NA	NA	NA	NA	NA	NA	NA	NA	NA	NA	NA	NA	NA	NA
Northern red oak	Quercus rubra	Nashville	Tennessee	-86.7870344	36.1671744	Gay St	naturally_occurring	NA	NA	Nashville	NA	NA	NA	NA	NA	NA	NA	NA	NA	NA	NA	NA	NA	NA	NA	NA	NA
Shumard oak	Quercus shumardii	Nashville	Tennessee	-86.784631	36.153894	1101 Laurel St	naturally_occurring	NA	NA	Nashville	NA	NA	NA	NA	NA	NA	NA	NA	NA	NA	NA	NA	NA	NA	NA	NA	NA
Little leaf linden	Tilia cordata	Nashville	Tennessee	-86.7733901	36.1498758	6th Av S	introduced	NA	NA	Nashville	NA	NA	NA	NA	NA	NA	NA	NA	NA	NA	NA	NA	NA	NA	NA	NA	NA
Shumard oak	Quercus shumardii	Nashville	Tennessee	-86.784631	36.153894	1101 Laurel St	naturally_occurring	NA	NA	Nashville	NA	NA	NA	NA	NA	NA	NA	NA	NA	NA	NA	NA	NA	NA	NA	NA	NA
Shumard oak	Quercus shumardii	Nashville	Tennessee	-86.784631	36.153894	1101 Laurel St	naturally_occurring	NA	NA	Nashville	NA	NA	NA	NA	NA	NA	NA	NA	NA	NA	NA	NA	NA	NA	NA	NA	NA
Little leaf linden	Tilia cordata	Nashville	Tennessee	-86.7733901	36.1498758	6th Av S	introduced	NA	NA	Nashville	NA	NA	NA	NA	NA	NA	NA	NA	NA	NA	NA	NA	NA	NA	NA	NA	NA
Siberian elm	Ulmus pumila	Nashville	Tennessee	-86.7830537	36.1514363	521 Magazine St	introduced	NA	NA	Nashville	NA	NA	NA	NA	NA	NA	NA	NA	NA	NA	NA	NA	NA	NA	NA	NA	NA
Shumard oak	Quercus shumardii	Nashville	Tennessee	-86.7850936	36.1525796	1209 Pine St	naturally_occurring	NA	NA	Nashville	NA	NA	NA	NA	NA	NA	NA	NA	NA	NA	NA	NA	NA	NA	NA	NA	NA
Shumard oak	Quercus shumardii	Nashville	Tennessee	-86.7850936	36.1525796	1209 Pine St	naturally_occurring	NA	NA	Nashville	NA	NA	NA	NA	NA	NA	NA	NA	NA	NA	NA	NA	NA	NA	NA	NA	NA
European hornbeam	Carpinus betulus	Nashville	Tennessee	-86.7838066	36.1625144	Polk Av	introduced	NA	NA	Nashville	NA	NA	NA	NA	NA	NA	NA	NA	NA	NA	NA	NA	NA	NA	NA	NA	NA
Ginkgo	Ginkgo biloba	Nashville	Tennessee	-86.7813457	36.1601033	7th Av N	introduced	NA	NA	Nashville	NA	NA	NA	NA	NA	NA	NA	NA	NA	NA	NA	NA	NA	NA	NA	NA	NA
Ginkgo	Ginkgo biloba	Nashville	Tennessee	-86.7813457	36.1601033	7th Av N	introduced	NA	NA	Nashville	NA	NA	NA	NA	NA	NA	NA	NA	NA	NA	NA	NA	NA	NA	NA	NA	NA
Little leaf linden	Tilia cordata	Nashville	Tennessee	-86.7813457	36.1601033	7th Av N	introduced	NA	NA	Nashville	NA	NA	NA	NA	NA	NA	NA	NA	NA	NA	NA	NA	NA	NA	NA	NA	NA
Little leaf linden	Tilia cordata	Nashville	Tennessee	-86.7813457	36.1601033	7th Av N	introduced	NA	NA	Nashville	NA	NA	NA	NA	NA	NA	NA	NA	NA	NA	NA	NA	NA	NA	NA	NA	NA
Little leaf linden	Tilia cordata	Nashville	Tennessee	-86.7813457	36.1601033	7th Av N	introduced	NA	NA	Nashville	NA	NA	NA	NA	NA	NA	NA	NA	NA	NA	NA	NA	NA	NA	NA	NA	NA
Little leaf linden	Tilia cordata	Nashville	Tennessee	-86.7813457	36.1601033	7th Av N	introduced	NA	NA	Nashville	NA	NA	NA	NA	NA	NA	NA	NA	NA	NA	NA	NA	NA	NA	NA	NA	NA
Little leaf linden	Tilia cordata	Nashville	Tennessee	-86.7813457	36.1601033	7th Av N	introduced	NA	NA	Nashville	NA	NA	NA	NA	NA	NA	NA	NA	NA	NA	NA	NA	NA	NA	NA	NA	NA
Little leaf linden	Tilia cordata	Nashville	Tennessee	-86.7813457	36.1601033	7th Av N	introduced	NA	NA	Nashville	NA	NA	NA	NA	NA	NA	NA	NA	NA	NA	NA	NA	NA	NA	NA	NA	NA
Little leaf linden	Tilia cordata	Nashville	Tennessee	-86.7813457	36.1601033	7th Av N	introduced	NA	NA	Nashville	NA	NA	NA	NA	NA	NA	NA	NA	NA	NA	NA	NA	NA	NA	NA	NA	NA
Little leaf linden	Tilia cordata	Nashville	Tennessee	-86.7813457	36.1601033	7th Av N	introduced	NA	NA	Nashville	NA	NA	NA	NA	NA	NA	NA	NA	NA	NA	NA	NA	NA	NA	NA	NA	NA
Japanese zelkova	Zelkova serrata	Nashville	Tennessee	-86.780628	36.1586025	125 7th Av S	introduced	NA	NA	Nashville	NA	NA	NA	NA	NA	NA	NA	NA	NA	NA	NA	NA	NA	NA	NA	NA	NA
Green ash	Fraxinus pennsylvanica	Nashville	Tennessee	-86.7737296	36.1620574	Riverfront	naturally_occurring	NA	NA	Nashville	NA	NA	NA	NA	NA	NA	NA	NA	NA	NA	NA	NA	NA	NA	NA	NA	NA
Tulip poplar	Liriodendron tulipifera	Nashville	Tennessee	-86.7737296	36.1620574	Riverfront	naturally_occurring	NA	NA	Nashville	NA	NA	NA	NA	NA	NA	NA	NA	NA	NA	NA	NA	NA	NA	NA	NA	NA
Yoshino cherry	Prunus yedoensis	Nashville	Tennessee	-86.7737296	36.1620574	Riverfront	introduced	NA	NA	Nashville	NA	NA	NA	NA	NA	NA	NA	NA	NA	NA	NA	NA	NA	NA	NA	NA	NA
Japanese zelkova	Zelkova serrata	Nashville	Tennessee	-86.7806211	36.1585921	129 7th Av S	introduced	NA	NA	Nashville	NA	NA	NA	NA	NA	NA	NA	NA	NA	NA	NA	NA	NA	NA	NA	NA	NA
Willow oak	Quercus phellos	Nashville	Tennessee	-86.783926	36.161648	301 8th Av N	naturally_occurring	NA	NA	Nashville	NA	NA	NA	NA	NA	NA	NA	NA	NA	NA	NA	NA	NA	NA	NA	NA	NA
Ginkgo	Ginkgo biloba	Nashville	Tennessee	-86.783926	36.161648	8th Av N	introduced	NA	NA	Nashville	NA	NA	NA	NA	NA	NA	NA	NA	NA	NA	NA	NA	NA	NA	NA	NA	NA
Ginkgo	Ginkgo biloba	Nashville	Tennessee	-86.783926	36.161648	8th Av N	introduced	NA	NA	Nashville	NA	NA	NA	NA	NA	NA	NA	NA	NA	NA	NA	NA	NA	NA	NA	NA	NA
Ginkgo	Ginkgo biloba	Nashville	Tennessee	-86.783926	36.161648	8th Av N	introduced	NA	NA	Nashville	NA	NA	NA	NA	NA	NA	NA	NA	NA	NA	NA	NA	NA	NA	NA	NA	NA
Ginkgo	Ginkgo biloba	Nashville	Tennessee	-86.783926	36.161648	8th Av N	introduced	NA	NA	Nashville	NA	NA	NA	NA	NA	NA	NA	NA	NA	NA	NA	NA	NA	NA	NA	NA	NA
Water oak	Quercus nigra	Nashville	Tennessee	-86.783926	36.161648	8th Av N	naturally_occurring	NA	NA	Nashville	NA	NA	NA	NA	NA	NA	NA	NA	NA	NA	NA	NA	NA	NA	NA	NA	NA
Willow oak	Quercus phellos	Nashville	Tennessee	-86.783926	36.161648	8th Av N	naturally_occurring	NA	NA	Nashville	NA	NA	NA	NA	NA	NA	NA	NA	NA	NA	NA	NA	NA	NA	NA	NA	NA
Willow oak	Quercus phellos	Nashville	Tennessee	-86.783926	36.161648	8th Av N	naturally_occurring	NA	NA	Nashville	NA	NA	NA	NA	NA	NA	NA	NA	NA	NA	NA	NA	NA	NA	NA	NA	NA
Willow oak	Quercus phellos	Nashville	Tennessee	-86.783926	36.161648	8th Av N	naturally_occurring	NA	NA	Nashville	NA	NA	NA	NA	NA	NA	NA	NA	NA	NA	NA	NA	NA	NA	NA	NA	NA
Willow oak	Quercus phellos	Nashville	Tennessee	-86.783926	36.161648	8th Av N	naturally_occurring	NA	NA	Nashville	NA	NA	NA	NA	NA	NA	NA	NA	NA	NA	NA	NA	NA	NA	NA	NA	NA
Willow oak	Quercus phellos	Nashville	Tennessee	-86.783926	36.161648	8th Av N	naturally_occurring	NA	NA	Nashville	NA	NA	NA	NA	NA	NA	NA	NA	NA	NA	NA	NA	NA	NA	NA	NA	NA
Willow oak	Quercus phellos	Nashville	Tennessee	-86.783926	36.161648	8th Av N	naturally_occurring	NA	NA	Nashville	NA	NA	NA	NA	NA	NA	NA	NA	NA	NA	NA	NA	NA	NA	NA	NA	NA
Willow oak	Quercus phellos	Nashville	Tennessee	-86.783926	36.161648	8th Av N	naturally_occurring	NA	NA	Nashville	NA	NA	NA	NA	NA	NA	NA	NA	NA	NA	NA	NA	NA	NA	NA	NA	NA
Willow oak	Quercus phellos	Nashville	Tennessee	-86.783926	36.161648	8th Av N	naturally_occurring	NA	NA	Nashville	NA	NA	NA	NA	NA	NA	NA	NA	NA	NA	NA	NA	NA	NA	NA	NA	NA
Willow oak	Quercus phellos	Nashville	Tennessee	-86.783926	36.161648	8th Av N	naturally_occurring	NA	NA	Nashville	NA	NA	NA	NA	NA	NA	NA	NA	NA	NA	NA	NA	NA	NA	NA	NA	NA
Willow oak	Quercus phellos	Nashville	Tennessee	-86.783926	36.161648	8th Av N	naturally_occurring	NA	NA	Nashville	NA	NA	NA	NA	NA	NA	NA	NA	NA	NA	NA	NA	NA	NA	NA	NA	NA
Willow oak	Quercus phellos	Nashville	Tennessee	-86.783926	36.161648	8th Av N	naturally_occurring	NA	NA	Nashville	NA	NA	NA	NA	NA	NA	NA	NA	NA	NA	NA	NA	NA	NA	NA	NA	NA
Purple leaf plum	Prunus cerasifera	Nashville	Tennessee	-86.782087	36.1586786	121 8th Av S	introduced	NA	NA	Nashville	NA	NA	NA	NA	NA	NA	NA	NA	NA	NA	NA	NA	NA	NA	NA	NA	NA
Golden rain tree	Koelreuteria paniculata	Nashville	Tennessee	-86.7820719	36.1586547	128 8th Av S	introduced	NA	NA	Nashville	NA	NA	NA	NA	NA	NA	NA	NA	NA	NA	NA	NA	NA	NA	NA	NA	NA
Yoshino cherry	Prunus yedoensis	Nashville	Tennessee	-86.7737296	36.1620574	Riverfront	introduced	NA	NA	Nashville	NA	NA	NA	NA	NA	NA	NA	NA	NA	NA	NA	NA	NA	NA	NA	NA	NA
Eastern redbud	Cercis canadensis	Nashville	Tennessee	-86.7820592	36.1586341	134 8th Av S	naturally_occurring	NA	NA	Nashville	NA	NA	NA	NA	NA	NA	NA	NA	NA	NA	NA	NA	NA	NA	NA	NA	NA
Little leaf linden	Tilia cordata	Nashville	Tennessee	-86.7737296	36.1620574	Riverfront	introduced	NA	NA	Nashville	NA	NA	NA	NA	NA	NA	NA	NA	NA	NA	NA	NA	NA	NA	NA	NA	NA
Lacebark elm	Ulmus parvifolia	Nashville	Tennessee	-86.7737296	36.1620574	Riverfront	introduced	NA	NA	Nashville	NA	NA	NA	NA	NA	NA	NA	NA	NA	NA	NA	NA	NA	NA	NA	NA	NA
Sweetgum	Liquidambar styraciflua	Nashville	Tennessee	-86.7732851	36.1673519	Russell St	naturally_occurring	NA	NA	Nashville	NA	NA	NA	NA	NA	NA	NA	NA	NA	NA	NA	NA	NA	NA	NA	NA	NA
Sweetgum	Liquidambar styraciflua	Nashville	Tennessee	-86.7732851	36.1673519	Russell St	naturally_occurring	NA	NA	Nashville	NA	NA	NA	NA	NA	NA	NA	NA	NA	NA	NA	NA	NA	NA	NA	NA	NA
Sweetgum	Liquidambar styraciflua	Nashville	Tennessee	-86.7732851	36.1673519	Russell St	naturally_occurring	NA	NA	Nashville	NA	NA	NA	NA	NA	NA	NA	NA	NA	NA	NA	NA	NA	NA	NA	NA	NA
Sweetgum	Liquidambar styraciflua	Nashville	Tennessee	-86.7732851	36.1673519	Russell St	naturally_occurring	NA	NA	Nashville	NA	NA	NA	NA	NA	NA	NA	NA	NA	NA	NA	NA	NA	NA	NA	NA	NA
Sweetgum	Liquidambar styraciflua	Nashville	Tennessee	-86.7732851	36.1673519	Russell St	naturally_occurring	NA	NA	Nashville	NA	NA	NA	NA	NA	NA	NA	NA	NA	NA	NA	NA	NA	NA	NA	NA	NA
Sugar maple	Acer saccharum	Nashville	Tennessee	-86.7832722	36.1579477	115 9th Av S	naturally_occurring	NA	NA	Nashville	NA	NA	NA	NA	NA	NA	NA	NA	NA	NA	NA	NA	NA	NA	NA	NA	NA
Sugar maple	Acer saccharum	Nashville	Tennessee	-86.7832722	36.1579477	115 9th Av S	naturally_occurring	NA	NA	Nashville	NA	NA	NA	NA	NA	NA	NA	NA	NA	NA	NA	NA	NA	NA	NA	NA	NA
Sugar maple	Acer saccharum	Nashville	Tennessee	-86.7832722	36.1579477	115 9th Av S	naturally_occurring	NA	NA	Nashville	NA	NA	NA	NA	NA	NA	NA	NA	NA	NA	NA	NA	NA	NA	NA	NA	NA
Sugar maple	Acer saccharum	Nashville	Tennessee	-86.7832722	36.1579477	115 9th Av S	naturally_occurring	NA	NA	Nashville	NA	NA	NA	NA	NA	NA	NA	NA	NA	NA	NA	NA	NA	NA	NA	NA	NA
Sugar maple	Acer saccharum	Nashville	Tennessee	-86.7832722	36.1579477	115 9th Av S	naturally_occurring	NA	NA	Nashville	NA	NA	NA	NA	NA	NA	NA	NA	NA	NA	NA	NA	NA	NA	NA	NA	NA
Sugar maple	Acer saccharum	Nashville	Tennessee	-86.7832722	36.1579477	115 9th Av S	naturally_occurring	NA	NA	Nashville	NA	NA	NA	NA	NA	NA	NA	NA	NA	NA	NA	NA	NA	NA	NA	NA	NA
Sugar maple	Acer saccharum	Nashville	Tennessee	-86.7832722	36.1579477	115 9th Av S	naturally_occurring	NA	NA	Nashville	NA	NA	NA	NA	NA	NA	NA	NA	NA	NA	NA	NA	NA	NA	NA	NA	NA
Sugar maple	Acer saccharum	Nashville	Tennessee	-86.7832722	36.1579477	115 9th Av S	naturally_occurring	NA	NA	Nashville	NA	NA	NA	NA	NA	NA	NA	NA	NA	NA	NA	NA	NA	NA	NA	NA	NA
Sugar maple	Acer saccharum	Nashville	Tennessee	-86.7832722	36.1579477	115 9th Av S	naturally_occurring	NA	NA	Nashville	NA	NA	NA	NA	NA	NA	NA	NA	NA	NA	NA	NA	NA	NA	NA	NA	NA
Sugar maple	Acer saccharum	Nashville	Tennessee	-86.7832722	36.1579477	115 9th Av S	naturally_occurring	NA	NA	Nashville	NA	NA	NA	NA	NA	NA	NA	NA	NA	NA	NA	NA	NA	NA	NA	NA	NA
Sugar maple	Acer saccharum	Nashville	Tennessee	-86.7832722	36.1579477	115 9th Av S	naturally_occurring	NA	NA	Nashville	NA	NA	NA	NA	NA	NA	NA	NA	NA	NA	NA	NA	NA	NA	NA	NA	NA
Sugar maple	Acer saccharum	Nashville	Tennessee	-86.7832722	36.1579477	115 9th Av S	naturally_occurring	NA	NA	Nashville	NA	NA	NA	NA	NA	NA	NA	NA	NA	NA	NA	NA	NA	NA	NA	NA	NA
Sugar maple	Acer saccharum	Nashville	Tennessee	-86.7832722	36.1579477	115 9th Av S	naturally_occurring	NA	NA	Nashville	NA	NA	NA	NA	NA	NA	NA	NA	NA	NA	NA	NA	NA	NA	NA	NA	NA
Sugar maple	Acer saccharum	Nashville	Tennessee	-86.7832722	36.1579477	115 9th Av S	naturally_occurring	NA	NA	Nashville	NA	NA	NA	NA	NA	NA	NA	NA	NA	NA	NA	NA	NA	NA	NA	NA	NA
Sugar maple	Acer saccharum	Nashville	Tennessee	-86.7832722	36.1579477	115 9th Av S	naturally_occurring	NA	NA	Nashville	NA	NA	NA	NA	NA	NA	NA	NA	NA	NA	NA	NA	NA	NA	NA	NA	NA
Sugar maple	Acer saccharum	Nashville	Tennessee	-86.7832722	36.1579477	115 9th Av S	naturally_occurring	NA	NA	Nashville	NA	NA	NA	NA	NA	NA	NA	NA	NA	NA	NA	NA	NA	NA	NA	NA	NA
Sugar maple	Acer saccharum	Nashville	Tennessee	-86.7832722	36.1579477	115 9th Av S	naturally_occurring	NA	NA	Nashville	NA	NA	NA	NA	NA	NA	NA	NA	NA	NA	NA	NA	NA	NA	NA	NA	NA
Sugar maple	Acer saccharum	Nashville	Tennessee	-86.7832722	36.1579477	115 9th Av S	naturally_occurring	NA	NA	Nashville	NA	NA	NA	NA	NA	NA	NA	NA	NA	NA	NA	NA	NA	NA	NA	NA	NA
Chinese pistache	Pistacia L.	Nashville	Tennessee	-86.7832722	36.1579477	115 9th Av S	no_info	NA	NA	Nashville	NA	NA	NA	NA	NA	NA	NA	NA	NA	NA	NA	NA	NA	NA	NA	NA	NA
Chinese pistache	Pistacia L.	Nashville	Tennessee	-86.7832722	36.1579477	115 9th Av S	no_info	NA	NA	Nashville	NA	NA	NA	NA	NA	NA	NA	NA	NA	NA	NA	NA	NA	NA	NA	NA	NA
Chinese pistache	Pistacia L.	Nashville	Tennessee	-86.7832722	36.1579477	115 9th Av S	no_info	NA	NA	Nashville	NA	NA	NA	NA	NA	NA	NA	NA	NA	NA	NA	NA	NA	NA	NA	NA	NA
Chinese pistache	Pistacia L.	Nashville	Tennessee	-86.7832722	36.1579477	115 9th Av S	no_info	NA	NA	Nashville	NA	NA	NA	NA	NA	NA	NA	NA	NA	NA	NA	NA	NA	NA	NA	NA	NA
Chinese pistache	Pistacia L.	Nashville	Tennessee	-86.7832722	36.1579477	115 9th Av S	no_info	NA	NA	Nashville	NA	NA	NA	NA	NA	NA	NA	NA	NA	NA	NA	NA	NA	NA	NA	NA	NA
Chinese pistache	Pistacia L.	Nashville	Tennessee	-86.7832722	36.1579477	115 9th Av S	no_info	NA	NA	Nashville	NA	NA	NA	NA	NA	NA	NA	NA	NA	NA	NA	NA	NA	NA	NA	NA	NA
Chinese pistache	Pistacia L.	Nashville	Tennessee	-86.7832722	36.1579477	115 9th Av S	no_info	NA	NA	Nashville	NA	NA	NA	NA	NA	NA	NA	NA	NA	NA	NA	NA	NA	NA	NA	NA	NA
Chinese pistache	Pistacia L.	Nashville	Tennessee	-86.7832722	36.1579477	115 9th Av S	no_info	NA	NA	Nashville	NA	NA	NA	NA	NA	NA	NA	NA	NA	NA	NA	NA	NA	NA	NA	NA	NA
Chinese pistache	Pistacia L.	Nashville	Tennessee	-86.7832722	36.1579477	115 9th Av S	no_info	NA	NA	Nashville	NA	NA	NA	NA	NA	NA	NA	NA	NA	NA	NA	NA	NA	NA	NA	NA	NA
Chinese pistache	Pistacia L.	Nashville	Tennessee	-86.7832722	36.1579477	115 9th Av S	no_info	NA	NA	Nashville	NA	NA	NA	NA	NA	NA	NA	NA	NA	NA	NA	NA	NA	NA	NA	NA	NA
Chinese pistache	Pistacia L.	Nashville	Tennessee	-86.7832722	36.1579477	115 9th Av S	no_info	NA	NA	Nashville	NA	NA	NA	NA	NA	NA	NA	NA	NA	NA	NA	NA	NA	NA	NA	NA	NA
Chinese pistache	Pistacia L.	Nashville	Tennessee	-86.7832722	36.1579477	115 9th Av S	no_info	NA	NA	Nashville	NA	NA	NA	NA	NA	NA	NA	NA	NA	NA	NA	NA	NA	NA	NA	NA	NA
Chinese pistache	Pistacia L.	Nashville	Tennessee	-86.7832722	36.1579477	115 9th Av S	no_info	NA	NA	Nashville	NA	NA	NA	NA	NA	NA	NA	NA	NA	NA	NA	NA	NA	NA	NA	NA	NA
Chinese pistache	Pistacia L.	Nashville	Tennessee	-86.7832722	36.1579477	115 9th Av S	no_info	NA	NA	Nashville	NA	NA	NA	NA	NA	NA	NA	NA	NA	NA	NA	NA	NA	NA	NA	NA	NA
Chinese pistache	Pistacia L.	Nashville	Tennessee	-86.7832722	36.1579477	115 9th Av S	no_info	NA	NA	Nashville	NA	NA	NA	NA	NA	NA	NA	NA	NA	NA	NA	NA	NA	NA	NA	NA	NA
Chinese pistache	Pistacia L.	Nashville	Tennessee	-86.7832722	36.1579477	115 9th Av S	no_info	NA	NA	Nashville	NA	NA	NA	NA	NA	NA	NA	NA	NA	NA	NA	NA	NA	NA	NA	NA	NA
Chinese pistache	Pistacia L.	Nashville	Tennessee	-86.7832722	36.1579477	115 9th Av S	no_info	NA	NA	Nashville	NA	NA	NA	NA	NA	NA	NA	NA	NA	NA	NA	NA	NA	NA	NA	NA	NA
Chinese pistache	Pistacia L.	Nashville	Tennessee	-86.7832722	36.1579477	115 9th Av S	no_info	NA	NA	Nashville	NA	NA	NA	NA	NA	NA	NA	NA	NA	NA	NA	NA	NA	NA	NA	NA	NA
Chinese pistache	Pistacia L.	Nashville	Tennessee	-86.7832722	36.1579477	115 9th Av S	no_info	NA	NA	Nashville	NA	NA	NA	NA	NA	NA	NA	NA	NA	NA	NA	NA	NA	NA	NA	NA	NA
Chinese pistache	Pistacia L.	Nashville	Tennessee	-86.7832722	36.1579477	115 9th Av S	no_info	NA	NA	Nashville	NA	NA	NA	NA	NA	NA	NA	NA	NA	NA	NA	NA	NA	NA	NA	NA	NA
Chinese pistache	Pistacia L.	Nashville	Tennessee	-86.7832722	36.1579477	115 9th Av S	no_info	NA	NA	Nashville	NA	NA	NA	NA	NA	NA	NA	NA	NA	NA	NA	NA	NA	NA	NA	NA	NA
Chinese pistache	Pistacia L.	Nashville	Tennessee	-86.7832722	36.1579477	115 9th Av S	no_info	NA	NA	Nashville	NA	NA	NA	NA	NA	NA	NA	NA	NA	NA	NA	NA	NA	NA	NA	NA	NA
Chinese pistache	Pistacia L.	Nashville	Tennessee	-86.7832722	36.1579477	115 9th Av S	no_info	NA	NA	Nashville	NA	NA	NA	NA	NA	NA	NA	NA	NA	NA	NA	NA	NA	NA	NA	NA	NA
Chinese pistache	Pistacia L.	Nashville	Tennessee	-86.7832722	36.1579477	115 9th Av S	no_info	NA	NA	Nashville	NA	NA	NA	NA	NA	NA	NA	NA	NA	NA	NA	NA	NA	NA	NA	NA	NA
Chinese pistache	Pistacia L.	Nashville	Tennessee	-86.7832722	36.1579477	115 9th Av S	no_info	NA	NA	Nashville	NA	NA	NA	NA	NA	NA	NA	NA	NA	NA	NA	NA	NA	NA	NA	NA	NA
Yoshino cherry	Prunus yedoensis	Nashville	Tennessee	-86.7832722	36.1579477	115 9th Av S	introduced	NA	NA	Nashville	NA	NA	NA	NA	NA	NA	NA	NA	NA	NA	NA	NA	NA	NA	NA	NA	NA
Yoshino cherry	Prunus yedoensis	Nashville	Tennessee	-86.7832722	36.1579477	115 9th Av S	introduced	NA	NA	Nashville	NA	NA	NA	NA	NA	NA	NA	NA	NA	NA	NA	NA	NA	NA	NA	NA	NA
Yoshino cherry	Prunus yedoensis	Nashville	Tennessee	-86.7832722	36.1579477	115 9th Av S	introduced	NA	NA	Nashville	NA	NA	NA	NA	NA	NA	NA	NA	NA	NA	NA	NA	NA	NA	NA	NA	NA
Yoshino cherry	Prunus yedoensis	Nashville	Tennessee	-86.7832722	36.1579477	115 9th Av S	introduced	NA	NA	Nashville	NA	NA	NA	NA	NA	NA	NA	NA	NA	NA	NA	NA	NA	NA	NA	NA	NA
Yoshino cherry	Prunus yedoensis	Nashville	Tennessee	-86.7832722	36.1579477	115 9th Av S	introduced	NA	NA	Nashville	NA	NA	NA	NA	NA	NA	NA	NA	NA	NA	NA	NA	NA	NA	NA	NA	NA
Yoshino cherry	Prunus yedoensis	Nashville	Tennessee	-86.7832722	36.1579477	115 9th Av S	introduced	NA	NA	Nashville	NA	NA	NA	NA	NA	NA	NA	NA	NA	NA	NA	NA	NA	NA	NA	NA	NA
Yoshino cherry	Prunus yedoensis	Nashville	Tennessee	-86.7832722	36.1579477	115 9th Av S	introduced	NA	NA	Nashville	NA	NA	NA	NA	NA	NA	NA	NA	NA	NA	NA	NA	NA	NA	NA	NA	NA
Yoshino cherry	Prunus yedoensis	Nashville	Tennessee	-86.7832722	36.1579477	115 9th Av S	introduced	NA	NA	Nashville	NA	NA	NA	NA	NA	NA	NA	NA	NA	NA	NA	NA	NA	NA	NA	NA	NA
Yoshino cherry	Prunus yedoensis	Nashville	Tennessee	-86.7832722	36.1579477	115 9th Av S	introduced	NA	NA	Nashville	NA	NA	NA	NA	NA	NA	NA	NA	NA	NA	NA	NA	NA	NA	NA	NA	NA
Yoshino cherry	Prunus yedoensis	Nashville	Tennessee	-86.7832722	36.1579477	115 9th Av S	introduced	NA	NA	Nashville	NA	NA	NA	NA	NA	NA	NA	NA	NA	NA	NA	NA	NA	NA	NA	NA	NA
Siberian elm	Ulmus pumila	Nashville	Tennessee	-86.7832722	36.1579477	115 9th Av S	introduced	NA	NA	Nashville	NA	NA	NA	NA	NA	NA	NA	NA	NA	NA	NA	NA	NA	NA	NA	NA	NA
Siberian elm	Ulmus pumila	Nashville	Tennessee	-86.7832722	36.1579477	115 9th Av S	introduced	NA	NA	Nashville	NA	NA	NA	NA	NA	NA	NA	NA	NA	NA	NA	NA	NA	NA	NA	NA	NA
Sweetgum	Liquidambar styraciflua	Nashville	Tennessee	-86.7732851	36.1673519	Russell St	naturally_occurring	NA	NA	Nashville	NA	NA	NA	NA	NA	NA	NA	NA	NA	NA	NA	NA	NA	NA	NA	NA	NA
Sweetgum	Liquidambar styraciflua	Nashville	Tennessee	-86.7732851	36.1673519	Russell St	naturally_occurring	NA	NA	Nashville	NA	NA	NA	NA	NA	NA	NA	NA	NA	NA	NA	NA	NA	NA	NA	NA	NA
Sweetgum	Liquidambar styraciflua	Nashville	Tennessee	-86.7732851	36.1673519	Russell St	naturally_occurring	NA	NA	Nashville	NA	NA	NA	NA	NA	NA	NA	NA	NA	NA	NA	NA	NA	NA	NA	NA	NA
Sweetgum	Liquidambar styraciflua	Nashville	Tennessee	-86.7732851	36.1673519	Russell St	naturally_occurring	NA	NA	Nashville	NA	NA	NA	NA	NA	NA	NA	NA	NA	NA	NA	NA	NA	NA	NA	NA	NA
River birch	Betula nigra	Nashville	Tennessee	-86.7765113	36.161317	Broadway	naturally_occurring	NA	NA	Nashville	NA	NA	NA	NA	NA	NA	NA	NA	NA	NA	NA	NA	NA	NA	NA	NA	NA
River birch	Betula nigra	Nashville	Tennessee	-86.7765113	36.161317	Broadway	naturally_occurring	NA	NA	Nashville	NA	NA	NA	NA	NA	NA	NA	NA	NA	NA	NA	NA	NA	NA	NA	NA	NA
River birch	Betula nigra	Nashville	Tennessee	-86.7765113	36.161317	Broadway	naturally_occurring	NA	NA	Nashville	NA	NA	NA	NA	NA	NA	NA	NA	NA	NA	NA	NA	NA	NA	NA	NA	NA
River birch	Betula nigra	Nashville	Tennessee	-86.7765113	36.161317	Broadway	naturally_occurring	NA	NA	Nashville	NA	NA	NA	NA	NA	NA	NA	NA	NA	NA	NA	NA	NA	NA	NA	NA	NA
River birch	Betula nigra	Nashville	Tennessee	-86.7765113	36.161317	Broadway	naturally_occurring	NA	NA	Nashville	NA	NA	NA	NA	NA	NA	NA	NA	NA	NA	NA	NA	NA	NA	NA	NA	NA
River birch	Betula nigra	Nashville	Tennessee	-86.7765113	36.161317	Broadway	naturally_occurring	NA	NA	Nashville	NA	NA	NA	NA	NA	NA	NA	NA	NA	NA	NA	NA	NA	NA	NA	NA	NA
Sweetgum	Liquidambar styraciflua	Nashville	Tennessee	-86.7732851	36.1673519	Russell St	naturally_occurring	NA	NA	Nashville	NA	NA	NA	NA	NA	NA	NA	NA	NA	NA	NA	NA	NA	NA	NA	NA	NA
Sweetgum	Liquidambar styraciflua	Nashville	Tennessee	-86.7732851	36.1673519	Russell St	naturally_occurring	NA	NA	Nashville	NA	NA	NA	NA	NA	NA	NA	NA	NA	NA	NA	NA	NA	NA	NA	NA	NA
Sweetgum	Liquidambar styraciflua	Nashville	Tennessee	-86.7732851	36.1673519	Russell St	naturally_occurring	NA	NA	Nashville	NA	NA	NA	NA	NA	NA	NA	NA	NA	NA	NA	NA	NA	NA	NA	NA	NA
Sweetgum	Liquidambar styraciflua	Nashville	Tennessee	-86.7732851	36.1673519	Russell St	naturally_occurring	NA	NA	Nashville	NA	NA	NA	NA	NA	NA	NA	NA	NA	NA	NA	NA	NA	NA	NA	NA	NA
Sweetgum	Liquidambar styraciflua	Nashville	Tennessee	-86.7732851	36.1673519	Russell St	naturally_occurring	NA	NA	Nashville	NA	NA	NA	NA	NA	NA	NA	NA	NA	NA	NA	NA	NA	NA	NA	NA	NA
Sweetgum	Liquidambar styraciflua	Nashville	Tennessee	-86.7732851	36.1673519	Russell St	naturally_occurring	NA	NA	Nashville	NA	NA	NA	NA	NA	NA	NA	NA	NA	NA	NA	NA	NA	NA	NA	NA	NA
Sweetgum	Liquidambar styraciflua	Nashville	Tennessee	-86.7732851	36.1673519	Russell St	naturally_occurring	NA	NA	Nashville	NA	NA	NA	NA	NA	NA	NA	NA	NA	NA	NA	NA	NA	NA	NA	NA	NA
Sweetgum	Liquidambar styraciflua	Nashville	Tennessee	-86.7732851	36.1673519	Russell St	naturally_occurring	NA	NA	Nashville	NA	NA	NA	NA	NA	NA	NA	NA	NA	NA	NA	NA	NA	NA	NA	NA	NA
Sweetgum	Liquidambar styraciflua	Nashville	Tennessee	-86.7732851	36.1673519	Russell St	naturally_occurring	NA	NA	Nashville	NA	NA	NA	NA	NA	NA	NA	NA	NA	NA	NA	NA	NA	NA	NA	NA	NA
Sweetgum	Liquidambar styraciflua	Nashville	Tennessee	-86.7732851	36.1673519	Russell St	naturally_occurring	NA	NA	Nashville	NA	NA	NA	NA	NA	NA	NA	NA	NA	NA	NA	NA	NA	NA	NA	NA	NA
Sweetgum	Liquidambar styraciflua	Nashville	Tennessee	-86.7732851	36.1673519	Russell St	naturally_occurring	NA	NA	Nashville	NA	NA	NA	NA	NA	NA	NA	NA	NA	NA	NA	NA	NA	NA	NA	NA	NA
Tulip poplar	Liriodendron tulipifera	Nashville	Tennessee	-86.7732851	36.1673519	Russell St	naturally_occurring	NA	NA	Nashville	NA	NA	NA	NA	NA	NA	NA	NA	NA	NA	NA	NA	NA	NA	NA	NA	NA
Tulip poplar	Liriodendron tulipifera	Nashville	Tennessee	-86.7732851	36.1673519	Russell St	naturally_occurring	NA	NA	Nashville	NA	NA	NA	NA	NA	NA	NA	NA	NA	NA	NA	NA	NA	NA	NA	NA	NA
Northern red oak	Quercus rubra	Nashville	Tennessee	-86.7765113	36.161317	Broadway	naturally_occurring	NA	NA	Nashville	NA	NA	NA	NA	NA	NA	NA	NA	NA	NA	NA	NA	NA	NA	NA	NA	NA
Lacebark elm	Ulmus parvifolia	Nashville	Tennessee	-86.7765113	36.161317	Broadway	introduced	NA	NA	Nashville	NA	NA	NA	NA	NA	NA	NA	NA	NA	NA	NA	NA	NA	NA	NA	NA	NA
Lacebark elm	Ulmus parvifolia	Nashville	Tennessee	-86.7765113	36.161317	Broadway	introduced	NA	NA	Nashville	NA	NA	NA	NA	NA	NA	NA	NA	NA	NA	NA	NA	NA	NA	NA	NA	NA
Lacebark elm	Ulmus parvifolia	Nashville	Tennessee	-86.7765113	36.161317	Broadway	introduced	NA	NA	Nashville	NA	NA	NA	NA	NA	NA	NA	NA	NA	NA	NA	NA	NA	NA	NA	NA	NA
Lacebark elm	Ulmus parvifolia	Nashville	Tennessee	-86.7765113	36.161317	Broadway	introduced	NA	NA	Nashville	NA	NA	NA	NA	NA	NA	NA	NA	NA	NA	NA	NA	NA	NA	NA	NA	NA
Tulip poplar	Liriodendron tulipifera	Nashville	Tennessee	-86.7732851	36.1673519	Russell St	naturally_occurring	NA	NA	Nashville	NA	NA	NA	NA	NA	NA	NA	NA	NA	NA	NA	NA	NA	NA	NA	NA	NA
Tulip poplar	Liriodendron tulipifera	Nashville	Tennessee	-86.7732851	36.1673519	Russell St	naturally_occurring	NA	NA	Nashville	NA	NA	NA	NA	NA	NA	NA	NA	NA	NA	NA	NA	NA	NA	NA	NA	NA
Tulip poplar	Liriodendron tulipifera	Nashville	Tennessee	-86.7732851	36.1673519	Russell St	naturally_occurring	NA	NA	Nashville	NA	NA	NA	NA	NA	NA	NA	NA	NA	NA	NA	NA	NA	NA	NA	NA	NA
Tulip poplar	Liriodendron tulipifera	Nashville	Tennessee	-86.7732851	36.1673519	Russell St	naturally_occurring	NA	NA	Nashville	NA	NA	NA	NA	NA	NA	NA	NA	NA	NA	NA	NA	NA	NA	NA	NA	NA
White ash	Fraxinus americana	Nashville	Tennessee	-86.856161	36.1505794	Charlotte Av	naturally_occurring	NA	NA	Nashville	NA	NA	NA	NA	NA	NA	NA	NA	NA	NA	NA	NA	NA	NA	NA	NA	NA
Tulip poplar	Liriodendron tulipifera	Nashville	Tennessee	-86.7732851	36.1673519	Russell St	naturally_occurring	NA	NA	Nashville	NA	NA	NA	NA	NA	NA	NA	NA	NA	NA	NA	NA	NA	NA	NA	NA	NA
Tulip poplar	Liriodendron tulipifera	Nashville	Tennessee	-86.7732851	36.1673519	Russell St	naturally_occurring	NA	NA	Nashville	NA	NA	NA	NA	NA	NA	NA	NA	NA	NA	NA	NA	NA	NA	NA	NA	NA
London planetree	Platanus acerifolia	Nashville	Tennessee	-86.7732851	36.1673519	Russell St	introduced	NA	NA	Nashville	NA	NA	NA	NA	NA	NA	NA	NA	NA	NA	NA	NA	NA	NA	NA	NA	NA
American holly	Ilex opaca	Nashville	Tennessee	-86.856161	36.1505794	Charlotte Av	naturally_occurring	NA	NA	Nashville	NA	NA	NA	NA	NA	NA	NA	NA	NA	NA	NA	NA	NA	NA	NA	NA	NA
London planetree	Platanus acerifolia	Nashville	Tennessee	-86.7732851	36.1673519	Russell St	introduced	NA	NA	Nashville	NA	NA	NA	NA	NA	NA	NA	NA	NA	NA	NA	NA	NA	NA	NA	NA	NA
Sweetgum	Liquidambar styraciflua	Nashville	Tennessee	-86.856161	36.1505794	Charlotte Av	naturally_occurring	NA	NA	Nashville	NA	NA	NA	NA	NA	NA	NA	NA	NA	NA	NA	NA	NA	NA	NA	NA	NA
London planetree	Platanus acerifolia	Nashville	Tennessee	-86.7732851	36.1673519	Russell St	introduced	NA	NA	Nashville	NA	NA	NA	NA	NA	NA	NA	NA	NA	NA	NA	NA	NA	NA	NA	NA	NA
Bradford pear	Pyrus calleryana	Nashville	Tennessee	-86.856161	36.1505794	Charlotte Av	introduced	NA	NA	Nashville	NA	NA	NA	NA	NA	NA	NA	NA	NA	NA	NA	NA	NA	NA	NA	NA	NA
Willow oak	Quercus phellos	Nashville	Tennessee	-86.856161	36.1505794	Charlotte Av	naturally_occurring	NA	NA	Nashville	NA	NA	NA	NA	NA	NA	NA	NA	NA	NA	NA	NA	NA	NA	NA	NA	NA
Willow oak	Quercus phellos	Nashville	Tennessee	-86.856161	36.1505794	Charlotte Av	naturally_occurring	NA	NA	Nashville	NA	NA	NA	NA	NA	NA	NA	NA	NA	NA	NA	NA	NA	NA	NA	NA	NA
Japanese zelkova	Zelkova serrata	Nashville	Tennessee	-86.7732851	36.1673519	Russell St	introduced	NA	NA	Nashville	NA	NA	NA	NA	NA	NA	NA	NA	NA	NA	NA	NA	NA	NA	NA	NA	NA
Little leaf linden	Tilia cordata	Nashville	Tennessee	-86.856161	36.1505794	Charlotte Av	introduced	NA	NA	Nashville	NA	NA	NA	NA	NA	NA	NA	NA	NA	NA	NA	NA	NA	NA	NA	NA	NA
Little leaf linden	Tilia cordata	Nashville	Tennessee	-86.856161	36.1505794	Charlotte Av	introduced	NA	NA	Nashville	NA	NA	NA	NA	NA	NA	NA	NA	NA	NA	NA	NA	NA	NA	NA	NA	NA
Little leaf linden	Tilia cordata	Nashville	Tennessee	-86.856161	36.1505794	Charlotte Av	introduced	NA	NA	Nashville	NA	NA	NA	NA	NA	NA	NA	NA	NA	NA	NA	NA	NA	NA	NA	NA	NA
Japanese zelkova	Zelkova serrata	Nashville	Tennessee	-86.7732851	36.1673519	Russell St	introduced	NA	NA	Nashville	NA	NA	NA	NA	NA	NA	NA	NA	NA	NA	NA	NA	NA	NA	NA	NA	NA
Little leaf linden	Tilia cordata	Nashville	Tennessee	-86.856161	36.1505794	Charlotte Av	introduced	NA	NA	Nashville	NA	NA	NA	NA	NA	NA	NA	NA	NA	NA	NA	NA	NA	NA	NA	NA	NA
Japanese zelkova	Zelkova serrata	Nashville	Tennessee	-86.856161	36.1505794	Charlotte Av	introduced	NA	NA	Nashville	NA	NA	NA	NA	NA	NA	NA	NA	NA	NA	NA	NA	NA	NA	NA	NA	NA
Japanese zelkova	Zelkova serrata	Nashville	Tennessee	-86.856161	36.1505794	Charlotte Av	introduced	NA	NA	Nashville	NA	NA	NA	NA	NA	NA	NA	NA	NA	NA	NA	NA	NA	NA	NA	NA	NA
Japanese zelkova	Zelkova serrata	Nashville	Tennessee	-86.856161	36.1505794	Charlotte Av	introduced	NA	NA	Nashville	NA	NA	NA	NA	NA	NA	NA	NA	NA	NA	NA	NA	NA	NA	NA	NA	NA
Japanese zelkova	Zelkova serrata	Nashville	Tennessee	-86.7732851	36.1673519	Russell St	introduced	NA	NA	Nashville	NA	NA	NA	NA	NA	NA	NA	NA	NA	NA	NA	NA	NA	NA	NA	NA	NA
Trident maple	Acer buergerianum	Nashville	Tennessee	-86.7845444	36.1608141	910 Church St	introduced	NA	NA	Nashville	NA	NA	NA	NA	NA	NA	NA	NA	NA	NA	NA	NA	NA	NA	NA	NA	NA
Japanese zelkova	Zelkova serrata	Nashville	Tennessee	-86.7732851	36.1673519	Russell St	introduced	NA	NA	Nashville	NA	NA	NA	NA	NA	NA	NA	NA	NA	NA	NA	NA	NA	NA	NA	NA	NA
Japanese zelkova	Zelkova serrata	Nashville	Tennessee	-86.7732851	36.1673519	Russell St	introduced	NA	NA	Nashville	NA	NA	NA	NA	NA	NA	NA	NA	NA	NA	NA	NA	NA	NA	NA	NA	NA
Red maple	Acer rubrum	Nashville	Tennessee	-86.7848883	36.1611561	Church St	naturally_occurring	NA	NA	Nashville	NA	NA	NA	NA	NA	NA	NA	NA	NA	NA	NA	NA	NA	NA	NA	NA	NA
Japanese zelkova	Zelkova serrata	Nashville	Tennessee	-86.7732851	36.1673519	Russell St	introduced	NA	NA	Nashville	NA	NA	NA	NA	NA	NA	NA	NA	NA	NA	NA	NA	NA	NA	NA	NA	NA
Japanese zelkova	Zelkova serrata	Nashville	Tennessee	-86.7732851	36.1673519	Russell St	introduced	NA	NA	Nashville	NA	NA	NA	NA	NA	NA	NA	NA	NA	NA	NA	NA	NA	NA	NA	NA	NA
Japanese zelkova	Zelkova serrata	Nashville	Tennessee	-86.7732851	36.1673519	Russell St	introduced	NA	NA	Nashville	NA	NA	NA	NA	NA	NA	NA	NA	NA	NA	NA	NA	NA	NA	NA	NA	NA
Japanese zelkova	Zelkova serrata	Nashville	Tennessee	-86.7732851	36.1673519	Russell St	introduced	NA	NA	Nashville	NA	NA	NA	NA	NA	NA	NA	NA	NA	NA	NA	NA	NA	NA	NA	NA	NA
Ginkgo	Ginkgo biloba	Nashville	Tennessee	-86.7848883	36.1611561	Church St	introduced	NA	NA	Nashville	NA	NA	NA	NA	NA	NA	NA	NA	NA	NA	NA	NA	NA	NA	NA	NA	NA
Ginkgo	Ginkgo biloba	Nashville	Tennessee	-86.7848883	36.1611561	Church St	introduced	NA	NA	Nashville	NA	NA	NA	NA	NA	NA	NA	NA	NA	NA	NA	NA	NA	NA	NA	NA	NA
Ginkgo	Ginkgo biloba	Nashville	Tennessee	-86.7848883	36.1611561	Church St	introduced	NA	NA	Nashville	NA	NA	NA	NA	NA	NA	NA	NA	NA	NA	NA	NA	NA	NA	NA	NA	NA
Ginkgo	Ginkgo biloba	Nashville	Tennessee	-86.7848883	36.1611561	Church St	introduced	NA	NA	Nashville	NA	NA	NA	NA	NA	NA	NA	NA	NA	NA	NA	NA	NA	NA	NA	NA	NA
Ginkgo	Ginkgo biloba	Nashville	Tennessee	-86.7848883	36.1611561	Church St	introduced	NA	NA	Nashville	NA	NA	NA	NA	NA	NA	NA	NA	NA	NA	NA	NA	NA	NA	NA	NA	NA
Ginkgo	Ginkgo biloba	Nashville	Tennessee	-86.7848883	36.1611561	Church St	introduced	NA	NA	Nashville	NA	NA	NA	NA	NA	NA	NA	NA	NA	NA	NA	NA	NA	NA	NA	NA	NA
Ginkgo	Ginkgo biloba	Nashville	Tennessee	-86.7848883	36.1611561	Church St	introduced	NA	NA	Nashville	NA	NA	NA	NA	NA	NA	NA	NA	NA	NA	NA	NA	NA	NA	NA	NA	NA
Japanese zelkova	Zelkova serrata	Nashville	Tennessee	-86.7732851	36.1673519	Russell St	introduced	NA	NA	Nashville	NA	NA	NA	NA	NA	NA	NA	NA	NA	NA	NA	NA	NA	NA	NA	NA	NA
Honey locust	Gleditsia triacanthos	Nashville	Tennessee	-86.7848883	36.1611561	Church St	naturally_occurring	NA	NA	Nashville	NA	NA	NA	NA	NA	NA	NA	NA	NA	NA	NA	NA	NA	NA	NA	NA	NA
Honey locust	Gleditsia triacanthos	Nashville	Tennessee	-86.7848883	36.1611561	Church St	naturally_occurring	NA	NA	Nashville	NA	NA	NA	NA	NA	NA	NA	NA	NA	NA	NA	NA	NA	NA	NA	NA	NA
Honey locust	Gleditsia triacanthos	Nashville	Tennessee	-86.7848883	36.1611561	Church St	naturally_occurring	NA	NA	Nashville	NA	NA	NA	NA	NA	NA	NA	NA	NA	NA	NA	NA	NA	NA	NA	NA	NA
Honey locust	Gleditsia triacanthos	Nashville	Tennessee	-86.7848883	36.1611561	Church St	naturally_occurring	NA	NA	Nashville	NA	NA	NA	NA	NA	NA	NA	NA	NA	NA	NA	NA	NA	NA	NA	NA	NA
Honey locust	Gleditsia triacanthos	Nashville	Tennessee	-86.7848883	36.1611561	Church St	naturally_occurring	NA	NA	Nashville	NA	NA	NA	NA	NA	NA	NA	NA	NA	NA	NA	NA	NA	NA	NA	NA	NA
Japanese zelkova	Zelkova serrata	Nashville	Tennessee	-86.7732851	36.1673519	Russell St	introduced	NA	NA	Nashville	NA	NA	NA	NA	NA	NA	NA	NA	NA	NA	NA	NA	NA	NA	NA	NA	NA
Japanese zelkova	Zelkova serrata	Nashville	Tennessee	-86.7732851	36.1673519	Russell St	introduced	NA	NA	Nashville	NA	NA	NA	NA	NA	NA	NA	NA	NA	NA	NA	NA	NA	NA	NA	NA	NA
Japanese zelkova	Zelkova serrata	Nashville	Tennessee	-86.7732851	36.1673519	Russell St	introduced	NA	NA	Nashville	NA	NA	NA	NA	NA	NA	NA	NA	NA	NA	NA	NA	NA	NA	NA	NA	NA
Japanese zelkova	Zelkova serrata	Nashville	Tennessee	-86.7732851	36.1673519	Russell St	introduced	NA	NA	Nashville	NA	NA	NA	NA	NA	NA	NA	NA	NA	NA	NA	NA	NA	NA	NA	NA	NA
Japanese zelkova	Zelkova serrata	Nashville	Tennessee	-86.7732851	36.1673519	Russell St	introduced	NA	NA	Nashville	NA	NA	NA	NA	NA	NA	NA	NA	NA	NA	NA	NA	NA	NA	NA	NA	NA
Japanese zelkova	Zelkova serrata	Nashville	Tennessee	-86.7732851	36.1673519	Russell St	introduced	NA	NA	Nashville	NA	NA	NA	NA	NA	NA	NA	NA	NA	NA	NA	NA	NA	NA	NA	NA	NA
Japanese zelkova	Zelkova serrata	Nashville	Tennessee	-86.7732851	36.1673519	Russell St	introduced	NA	NA	Nashville	NA	NA	NA	NA	NA	NA	NA	NA	NA	NA	NA	NA	NA	NA	NA	NA	NA
Japanese zelkova	Zelkova serrata	Nashville	Tennessee	-86.7732851	36.1673519	Russell St	introduced	NA	NA	Nashville	NA	NA	NA	NA	NA	NA	NA	NA	NA	NA	NA	NA	NA	NA	NA	NA	NA
Callery pear	Pyrus calleryana	Nashville	Tennessee	-86.7848883	36.1611561	Church St	introduced	NA	NA	Nashville	NA	NA	NA	NA	NA	NA	NA	NA	NA	NA	NA	NA	NA	NA	NA	NA	NA
Callery pear	Pyrus calleryana	Nashville	Tennessee	-86.7848883	36.1611561	Church St	introduced	NA	NA	Nashville	NA	NA	NA	NA	NA	NA	NA	NA	NA	NA	NA	NA	NA	NA	NA	NA	NA
Callery pear	Pyrus calleryana	Nashville	Tennessee	-86.7848883	36.1611561	Church St	introduced	NA	NA	Nashville	NA	NA	NA	NA	NA	NA	NA	NA	NA	NA	NA	NA	NA	NA	NA	NA	NA
Callery pear	Pyrus calleryana	Nashville	Tennessee	-86.7848883	36.1611561	Church St	introduced	NA	NA	Nashville	NA	NA	NA	NA	NA	NA	NA	NA	NA	NA	NA	NA	NA	NA	NA	NA	NA
Japanese zelkova	Zelkova serrata	Nashville	Tennessee	-86.7732851	36.1673519	Russell St	introduced	NA	NA	Nashville	NA	NA	NA	NA	NA	NA	NA	NA	NA	NA	NA	NA	NA	NA	NA	NA	NA
Japanese zelkova	Zelkova serrata	Nashville	Tennessee	-86.7732851	36.1673519	Russell St	introduced	NA	NA	Nashville	NA	NA	NA	NA	NA	NA	NA	NA	NA	NA	NA	NA	NA	NA	NA	NA	NA
Japanese zelkova	Zelkova serrata	Nashville	Tennessee	-86.7732851	36.1673519	Russell St	introduced	NA	NA	Nashville	NA	NA	NA	NA	NA	NA	NA	NA	NA	NA	NA	NA	NA	NA	NA	NA	NA
Japanese zelkova	Zelkova serrata	Nashville	Tennessee	-86.7732851	36.1673519	Russell St	introduced	NA	NA	Nashville	NA	NA	NA	NA	NA	NA	NA	NA	NA	NA	NA	NA	NA	NA	NA	NA	NA
Japanese zelkova	Zelkova serrata	Nashville	Tennessee	-86.7732851	36.1673519	Russell St	introduced	NA	NA	Nashville	NA	NA	NA	NA	NA	NA	NA	NA	NA	NA	NA	NA	NA	NA	NA	NA	NA
Red maple	Acer rubrum	Nashville	Tennessee	-86.772139	36.164127	Titans Wy	naturally_occurring	NA	NA	Nashville	NA	NA	NA	NA	NA	NA	NA	NA	NA	NA	NA	NA	NA	NA	NA	NA	NA
Red maple	Acer rubrum	Nashville	Tennessee	-86.772139	36.164127	Titans Wy	naturally_occurring	NA	NA	Nashville	NA	NA	NA	NA	NA	NA	NA	NA	NA	NA	NA	NA	NA	NA	NA	NA	NA
Red maple	Acer rubrum	Nashville	Tennessee	-86.772139	36.164127	Titans Wy	naturally_occurring	NA	NA	Nashville	NA	NA	NA	NA	NA	NA	NA	NA	NA	NA	NA	NA	NA	NA	NA	NA	NA
Northern red oak	Quercus rubra	Nashville	Tennessee	-86.7848883	36.1611561	Church St	naturally_occurring	NA	NA	Nashville	NA	NA	NA	NA	NA	NA	NA	NA	NA	NA	NA	NA	NA	NA	NA	NA	NA
Red maple	Acer rubrum	Nashville	Tennessee	-86.772139	36.164127	Titans Wy	naturally_occurring	NA	NA	Nashville	NA	NA	NA	NA	NA	NA	NA	NA	NA	NA	NA	NA	NA	NA	NA	NA	NA
Red maple	Acer rubrum	Nashville	Tennessee	-86.772139	36.164127	Titans Wy	naturally_occurring	NA	NA	Nashville	NA	NA	NA	NA	NA	NA	NA	NA	NA	NA	NA	NA	NA	NA	NA	NA	NA
Red maple	Acer rubrum	Nashville	Tennessee	-86.772139	36.164127	Titans Wy	naturally_occurring	NA	NA	Nashville	NA	NA	NA	NA	NA	NA	NA	NA	NA	NA	NA	NA	NA	NA	NA	NA	NA
Red maple	Acer rubrum	Nashville	Tennessee	-86.772139	36.164127	Titans Wy	naturally_occurring	NA	NA	Nashville	NA	NA	NA	NA	NA	NA	NA	NA	NA	NA	NA	NA	NA	NA	NA	NA	NA
Red maple	Acer rubrum	Nashville	Tennessee	-86.772139	36.164127	Titans Wy	naturally_occurring	NA	NA	Nashville	NA	NA	NA	NA	NA	NA	NA	NA	NA	NA	NA	NA	NA	NA	NA	NA	NA
Red maple	Acer rubrum	Nashville	Tennessee	-86.772139	36.164127	Titans Wy	naturally_occurring	NA	NA	Nashville	NA	NA	NA	NA	NA	NA	NA	NA	NA	NA	NA	NA	NA	NA	NA	NA	NA
Red maple	Acer rubrum	Nashville	Tennessee	-86.772139	36.164127	Titans Wy	naturally_occurring	NA	NA	Nashville	NA	NA	NA	NA	NA	NA	NA	NA	NA	NA	NA	NA	NA	NA	NA	NA	NA
Serviceberry	Amelanchier	Nashville	Tennessee	-86.772139	36.164127	Titans Wy	no_info	NA	NA	Nashville	NA	NA	NA	NA	NA	NA	NA	NA	NA	NA	NA	NA	NA	NA	NA	NA	NA
Serviceberry	Amelanchier	Nashville	Tennessee	-86.772139	36.164127	Titans Wy	no_info	NA	NA	Nashville	NA	NA	NA	NA	NA	NA	NA	NA	NA	NA	NA	NA	NA	NA	NA	NA	NA
Serviceberry	Amelanchier	Nashville	Tennessee	-86.772139	36.164127	Titans Wy	no_info	NA	NA	Nashville	NA	NA	NA	NA	NA	NA	NA	NA	NA	NA	NA	NA	NA	NA	NA	NA	NA
Serviceberry	Amelanchier	Nashville	Tennessee	-86.772139	36.164127	Titans Wy	no_info	NA	NA	Nashville	NA	NA	NA	NA	NA	NA	NA	NA	NA	NA	NA	NA	NA	NA	NA	NA	NA
Northern red oak	Quercus rubra	Nashville	Tennessee	-86.7848883	36.1611561	Church St	naturally_occurring	NA	NA	Nashville	NA	NA	NA	NA	NA	NA	NA	NA	NA	NA	NA	NA	NA	NA	NA	NA	NA
Northern red oak	Quercus rubra	Nashville	Tennessee	-86.7848883	36.1611561	Church St	naturally_occurring	NA	NA	Nashville	NA	NA	NA	NA	NA	NA	NA	NA	NA	NA	NA	NA	NA	NA	NA	NA	NA
Serviceberry	Amelanchier	Nashville	Tennessee	-86.772139	36.164127	Titans Wy	no_info	NA	NA	Nashville	NA	NA	NA	NA	NA	NA	NA	NA	NA	NA	NA	NA	NA	NA	NA	NA	NA
Serviceberry	Amelanchier	Nashville	Tennessee	-86.772139	36.164127	Titans Wy	no_info	NA	NA	Nashville	NA	NA	NA	NA	NA	NA	NA	NA	NA	NA	NA	NA	NA	NA	NA	NA	NA
Serviceberry	Amelanchier	Nashville	Tennessee	-86.772139	36.164127	Titans Wy	no_info	NA	NA	Nashville	NA	NA	NA	NA	NA	NA	NA	NA	NA	NA	NA	NA	NA	NA	NA	NA	NA
Serviceberry	Amelanchier	Nashville	Tennessee	-86.772139	36.164127	Titans Wy	no_info	NA	NA	Nashville	NA	NA	NA	NA	NA	NA	NA	NA	NA	NA	NA	NA	NA	NA	NA	NA	NA
Serviceberry	Amelanchier	Nashville	Tennessee	-86.772139	36.164127	Titans Wy	no_info	NA	NA	Nashville	NA	NA	NA	NA	NA	NA	NA	NA	NA	NA	NA	NA	NA	NA	NA	NA	NA
River birch	Betula nigra	Nashville	Tennessee	-86.772139	36.164127	Titans Wy	naturally_occurring	NA	NA	Nashville	NA	NA	NA	NA	NA	NA	NA	NA	NA	NA	NA	NA	NA	NA	NA	NA	NA
River birch	Betula nigra	Nashville	Tennessee	-86.772139	36.164127	Titans Wy	naturally_occurring	NA	NA	Nashville	NA	NA	NA	NA	NA	NA	NA	NA	NA	NA	NA	NA	NA	NA	NA	NA	NA
River birch	Betula nigra	Nashville	Tennessee	-86.772139	36.164127	Titans Wy	naturally_occurring	NA	NA	Nashville	NA	NA	NA	NA	NA	NA	NA	NA	NA	NA	NA	NA	NA	NA	NA	NA	NA
River birch	Betula nigra	Nashville	Tennessee	-86.772139	36.164127	Titans Wy	naturally_occurring	NA	NA	Nashville	NA	NA	NA	NA	NA	NA	NA	NA	NA	NA	NA	NA	NA	NA	NA	NA	NA
River birch	Betula nigra	Nashville	Tennessee	-86.772139	36.164127	Titans Wy	naturally_occurring	NA	NA	Nashville	NA	NA	NA	NA	NA	NA	NA	NA	NA	NA	NA	NA	NA	NA	NA	NA	NA
River birch	Betula nigra	Nashville	Tennessee	-86.772139	36.164127	Titans Wy	naturally_occurring	NA	NA	Nashville	NA	NA	NA	NA	NA	NA	NA	NA	NA	NA	NA	NA	NA	NA	NA	NA	NA
River birch	Betula nigra	Nashville	Tennessee	-86.772139	36.164127	Titans Wy	naturally_occurring	NA	NA	Nashville	NA	NA	NA	NA	NA	NA	NA	NA	NA	NA	NA	NA	NA	NA	NA	NA	NA
River birch	Betula nigra	Nashville	Tennessee	-86.772139	36.164127	Titans Wy	naturally_occurring	NA	NA	Nashville	NA	NA	NA	NA	NA	NA	NA	NA	NA	NA	NA	NA	NA	NA	NA	NA	NA
River birch	Betula nigra	Nashville	Tennessee	-86.772139	36.164127	Titans Wy	naturally_occurring	NA	NA	Nashville	NA	NA	NA	NA	NA	NA	NA	NA	NA	NA	NA	NA	NA	NA	NA	NA	NA
River birch	Betula nigra	Nashville	Tennessee	-86.772139	36.164127	Titans Wy	naturally_occurring	NA	NA	Nashville	NA	NA	NA	NA	NA	NA	NA	NA	NA	NA	NA	NA	NA	NA	NA	NA	NA
River birch	Betula nigra	Nashville	Tennessee	-86.772139	36.164127	Titans Wy	naturally_occurring	NA	NA	Nashville	NA	NA	NA	NA	NA	NA	NA	NA	NA	NA	NA	NA	NA	NA	NA	NA	NA
River birch	Betula nigra	Nashville	Tennessee	-86.772139	36.164127	Titans Wy	naturally_occurring	NA	NA	Nashville	NA	NA	NA	NA	NA	NA	NA	NA	NA	NA	NA	NA	NA	NA	NA	NA	NA
River birch	Betula nigra	Nashville	Tennessee	-86.772139	36.164127	Titans Wy	naturally_occurring	NA	NA	Nashville	NA	NA	NA	NA	NA	NA	NA	NA	NA	NA	NA	NA	NA	NA	NA	NA	NA
River birch	Betula nigra	Nashville	Tennessee	-86.772139	36.164127	Titans Wy	naturally_occurring	NA	NA	Nashville	NA	NA	NA	NA	NA	NA	NA	NA	NA	NA	NA	NA	NA	NA	NA	NA	NA
River birch	Betula nigra	Nashville	Tennessee	-86.772139	36.164127	Titans Wy	naturally_occurring	NA	NA	Nashville	NA	NA	NA	NA	NA	NA	NA	NA	NA	NA	NA	NA	NA	NA	NA	NA	NA
River birch	Betula nigra	Nashville	Tennessee	-86.772139	36.164127	Titans Wy	naturally_occurring	NA	NA	Nashville	NA	NA	NA	NA	NA	NA	NA	NA	NA	NA	NA	NA	NA	NA	NA	NA	NA
River birch	Betula nigra	Nashville	Tennessee	-86.772139	36.164127	Titans Wy	naturally_occurring	NA	NA	Nashville	NA	NA	NA	NA	NA	NA	NA	NA	NA	NA	NA	NA	NA	NA	NA	NA	NA
River birch	Betula nigra	Nashville	Tennessee	-86.772139	36.164127	Titans Wy	naturally_occurring	NA	NA	Nashville	NA	NA	NA	NA	NA	NA	NA	NA	NA	NA	NA	NA	NA	NA	NA	NA	NA
European hornbeam	Carpinus betulus	Nashville	Tennessee	-86.772139	36.164127	Titans Wy	introduced	NA	NA	Nashville	NA	NA	NA	NA	NA	NA	NA	NA	NA	NA	NA	NA	NA	NA	NA	NA	NA
European hornbeam	Carpinus betulus	Nashville	Tennessee	-86.772139	36.164127	Titans Wy	introduced	NA	NA	Nashville	NA	NA	NA	NA	NA	NA	NA	NA	NA	NA	NA	NA	NA	NA	NA	NA	NA
European hornbeam	Carpinus betulus	Nashville	Tennessee	-86.772139	36.164127	Titans Wy	introduced	NA	NA	Nashville	NA	NA	NA	NA	NA	NA	NA	NA	NA	NA	NA	NA	NA	NA	NA	NA	NA
European hornbeam	Carpinus betulus	Nashville	Tennessee	-86.772139	36.164127	Titans Wy	introduced	NA	NA	Nashville	NA	NA	NA	NA	NA	NA	NA	NA	NA	NA	NA	NA	NA	NA	NA	NA	NA
European hornbeam	Carpinus betulus	Nashville	Tennessee	-86.772139	36.164127	Titans Wy	introduced	NA	NA	Nashville	NA	NA	NA	NA	NA	NA	NA	NA	NA	NA	NA	NA	NA	NA	NA	NA	NA
European hornbeam	Carpinus betulus	Nashville	Tennessee	-86.772139	36.164127	Titans Wy	introduced	NA	NA	Nashville	NA	NA	NA	NA	NA	NA	NA	NA	NA	NA	NA	NA	NA	NA	NA	NA	NA
European hornbeam	Carpinus betulus	Nashville	Tennessee	-86.772139	36.164127	Titans Wy	introduced	NA	NA	Nashville	NA	NA	NA	NA	NA	NA	NA	NA	NA	NA	NA	NA	NA	NA	NA	NA	NA
European hornbeam	Carpinus betulus	Nashville	Tennessee	-86.772139	36.164127	Titans Wy	introduced	NA	NA	Nashville	NA	NA	NA	NA	NA	NA	NA	NA	NA	NA	NA	NA	NA	NA	NA	NA	NA
European hornbeam	Carpinus betulus	Nashville	Tennessee	-86.772139	36.164127	Titans Wy	introduced	NA	NA	Nashville	NA	NA	NA	NA	NA	NA	NA	NA	NA	NA	NA	NA	NA	NA	NA	NA	NA
European hornbeam	Carpinus betulus	Nashville	Tennessee	-86.772139	36.164127	Titans Wy	introduced	NA	NA	Nashville	NA	NA	NA	NA	NA	NA	NA	NA	NA	NA	NA	NA	NA	NA	NA	NA	NA
European hornbeam	Carpinus betulus	Nashville	Tennessee	-86.772139	36.164127	Titans Wy	introduced	NA	NA	Nashville	NA	NA	NA	NA	NA	NA	NA	NA	NA	NA	NA	NA	NA	NA	NA	NA	NA
European hornbeam	Carpinus betulus	Nashville	Tennessee	-86.772139	36.164127	Titans Wy	introduced	NA	NA	Nashville	NA	NA	NA	NA	NA	NA	NA	NA	NA	NA	NA	NA	NA	NA	NA	NA	NA
European hornbeam	Carpinus betulus	Nashville	Tennessee	-86.772139	36.164127	Titans Wy	introduced	NA	NA	Nashville	NA	NA	NA	NA	NA	NA	NA	NA	NA	NA	NA	NA	NA	NA	NA	NA	NA
European hornbeam	Carpinus betulus	Nashville	Tennessee	-86.772139	36.164127	Titans Wy	introduced	NA	NA	Nashville	NA	NA	NA	NA	NA	NA	NA	NA	NA	NA	NA	NA	NA	NA	NA	NA	NA
London planetree	Platanus acerifolia	Nashville	Tennessee	-86.778098	36.165688	Coliseum	introduced	NA	NA	Nashville	NA	NA	NA	NA	NA	NA	NA	NA	NA	NA	NA	NA	NA	NA	NA	NA	NA
European hornbeam	Carpinus betulus	Nashville	Tennessee	-86.772139	36.164127	Titans Wy	introduced	NA	NA	Nashville	NA	NA	NA	NA	NA	NA	NA	NA	NA	NA	NA	NA	NA	NA	NA	NA	NA
London planetree	Platanus acerifolia	Nashville	Tennessee	-86.778098	36.165688	Coliseum	introduced	NA	NA	Nashville	NA	NA	NA	NA	NA	NA	NA	NA	NA	NA	NA	NA	NA	NA	NA	NA	NA
London planetree	Platanus acerifolia	Nashville	Tennessee	-86.778098	36.165688	Coliseum	introduced	NA	NA	Nashville	NA	NA	NA	NA	NA	NA	NA	NA	NA	NA	NA	NA	NA	NA	NA	NA	NA
London planetree	Platanus acerifolia	Nashville	Tennessee	-86.778098	36.165688	Coliseum	introduced	NA	NA	Nashville	NA	NA	NA	NA	NA	NA	NA	NA	NA	NA	NA	NA	NA	NA	NA	NA	NA
London planetree	Platanus acerifolia	Nashville	Tennessee	-86.778098	36.165688	Coliseum	introduced	NA	NA	Nashville	NA	NA	NA	NA	NA	NA	NA	NA	NA	NA	NA	NA	NA	NA	NA	NA	NA
European hornbeam	Carpinus betulus	Nashville	Tennessee	-86.772139	36.164127	Titans Wy	introduced	NA	NA	Nashville	NA	NA	NA	NA	NA	NA	NA	NA	NA	NA	NA	NA	NA	NA	NA	NA	NA
European hornbeam	Carpinus betulus	Nashville	Tennessee	-86.772139	36.164127	Titans Wy	introduced	NA	NA	Nashville	NA	NA	NA	NA	NA	NA	NA	NA	NA	NA	NA	NA	NA	NA	NA	NA	NA
London planetree	Platanus acerifolia	Nashville	Tennessee	-86.778098	36.165688	Coliseum	introduced	NA	NA	Nashville	NA	NA	NA	NA	NA	NA	NA	NA	NA	NA	NA	NA	NA	NA	NA	NA	NA
European hornbeam	Carpinus betulus	Nashville	Tennessee	-86.772139	36.164127	Titans Wy	introduced	NA	NA	Nashville	NA	NA	NA	NA	NA	NA	NA	NA	NA	NA	NA	NA	NA	NA	NA	NA	NA
London planetree	Platanus acerifolia	Nashville	Tennessee	-86.778098	36.165688	Coliseum	introduced	NA	NA	Nashville	NA	NA	NA	NA	NA	NA	NA	NA	NA	NA	NA	NA	NA	NA	NA	NA	NA
European hornbeam	Carpinus betulus	Nashville	Tennessee	-86.772139	36.164127	Titans Wy	introduced	NA	NA	Nashville	NA	NA	NA	NA	NA	NA	NA	NA	NA	NA	NA	NA	NA	NA	NA	NA	NA
London planetree	Platanus acerifolia	Nashville	Tennessee	-86.778098	36.165688	Coliseum	introduced	NA	NA	Nashville	NA	NA	NA	NA	NA	NA	NA	NA	NA	NA	NA	NA	NA	NA	NA	NA	NA
European hornbeam	Carpinus betulus	Nashville	Tennessee	-86.772139	36.164127	Titans Wy	introduced	NA	NA	Nashville	NA	NA	NA	NA	NA	NA	NA	NA	NA	NA	NA	NA	NA	NA	NA	NA	NA
Eastern redbud	Cercis canadensis	Nashville	Tennessee	-86.772139	36.164127	Titans Wy	naturally_occurring	NA	NA	Nashville	NA	NA	NA	NA	NA	NA	NA	NA	NA	NA	NA	NA	NA	NA	NA	NA	NA
Eastern redbud	Cercis canadensis	Nashville	Tennessee	-86.772139	36.164127	Titans Wy	naturally_occurring	NA	NA	Nashville	NA	NA	NA	NA	NA	NA	NA	NA	NA	NA	NA	NA	NA	NA	NA	NA	NA
Eastern redbud	Cercis canadensis	Nashville	Tennessee	-86.772139	36.164127	Titans Wy	naturally_occurring	NA	NA	Nashville	NA	NA	NA	NA	NA	NA	NA	NA	NA	NA	NA	NA	NA	NA	NA	NA	NA
Eastern redbud	Cercis canadensis	Nashville	Tennessee	-86.772139	36.164127	Titans Wy	naturally_occurring	NA	NA	Nashville	NA	NA	NA	NA	NA	NA	NA	NA	NA	NA	NA	NA	NA	NA	NA	NA	NA
Eastern redbud	Cercis canadensis	Nashville	Tennessee	-86.772139	36.164127	Titans Wy	naturally_occurring	NA	NA	Nashville	NA	NA	NA	NA	NA	NA	NA	NA	NA	NA	NA	NA	NA	NA	NA	NA	NA
Eastern redbud	Cercis canadensis	Nashville	Tennessee	-86.772139	36.164127	Titans Wy	naturally_occurring	NA	NA	Nashville	NA	NA	NA	NA	NA	NA	NA	NA	NA	NA	NA	NA	NA	NA	NA	NA	NA
Eastern redbud	Cercis canadensis	Nashville	Tennessee	-86.772139	36.164127	Titans Wy	naturally_occurring	NA	NA	Nashville	NA	NA	NA	NA	NA	NA	NA	NA	NA	NA	NA	NA	NA	NA	NA	NA	NA
Eastern redbud	Cercis canadensis	Nashville	Tennessee	-86.772139	36.164127	Titans Wy	naturally_occurring	NA	NA	Nashville	NA	NA	NA	NA	NA	NA	NA	NA	NA	NA	NA	NA	NA	NA	NA	NA	NA
Eastern redbud	Cercis canadensis	Nashville	Tennessee	-86.772139	36.164127	Titans Wy	naturally_occurring	NA	NA	Nashville	NA	NA	NA	NA	NA	NA	NA	NA	NA	NA	NA	NA	NA	NA	NA	NA	NA
Eastern redbud	Cercis canadensis	Nashville	Tennessee	-86.772139	36.164127	Titans Wy	naturally_occurring	NA	NA	Nashville	NA	NA	NA	NA	NA	NA	NA	NA	NA	NA	NA	NA	NA	NA	NA	NA	NA
Eastern redbud	Cercis canadensis	Nashville	Tennessee	-86.772139	36.164127	Titans Wy	naturally_occurring	NA	NA	Nashville	NA	NA	NA	NA	NA	NA	NA	NA	NA	NA	NA	NA	NA	NA	NA	NA	NA
Eastern redbud	Cercis canadensis	Nashville	Tennessee	-86.772139	36.164127	Titans Wy	naturally_occurring	NA	NA	Nashville	NA	NA	NA	NA	NA	NA	NA	NA	NA	NA	NA	NA	NA	NA	NA	NA	NA
Eastern redbud	Cercis canadensis	Nashville	Tennessee	-86.772139	36.164127	Titans Wy	naturally_occurring	NA	NA	Nashville	NA	NA	NA	NA	NA	NA	NA	NA	NA	NA	NA	NA	NA	NA	NA	NA	NA
Eastern redbud	Cercis canadensis	Nashville	Tennessee	-86.772139	36.164127	Titans Wy	naturally_occurring	NA	NA	Nashville	NA	NA	NA	NA	NA	NA	NA	NA	NA	NA	NA	NA	NA	NA	NA	NA	NA
Red maple	Acer rubrum	Nashville	Tennessee	-86.7760492	36.1632598	Commerce St	naturally_occurring	NA	NA	Nashville	NA	NA	NA	NA	NA	NA	NA	NA	NA	NA	NA	NA	NA	NA	NA	NA	NA
Red maple	Acer rubrum	Nashville	Tennessee	-86.7760492	36.1632598	Commerce St	naturally_occurring	NA	NA	Nashville	NA	NA	NA	NA	NA	NA	NA	NA	NA	NA	NA	NA	NA	NA	NA	NA	NA
River birch	Betula nigra	Nashville	Tennessee	-86.7760492	36.1632598	Commerce St	naturally_occurring	NA	NA	Nashville	NA	NA	NA	NA	NA	NA	NA	NA	NA	NA	NA	NA	NA	NA	NA	NA	NA
River birch	Betula nigra	Nashville	Tennessee	-86.7760492	36.1632598	Commerce St	naturally_occurring	NA	NA	Nashville	NA	NA	NA	NA	NA	NA	NA	NA	NA	NA	NA	NA	NA	NA	NA	NA	NA
River birch	Betula nigra	Nashville	Tennessee	-86.7760492	36.1632598	Commerce St	naturally_occurring	NA	NA	Nashville	NA	NA	NA	NA	NA	NA	NA	NA	NA	NA	NA	NA	NA	NA	NA	NA	NA
River birch	Betula nigra	Nashville	Tennessee	-86.7760492	36.1632598	Commerce St	naturally_occurring	NA	NA	Nashville	NA	NA	NA	NA	NA	NA	NA	NA	NA	NA	NA	NA	NA	NA	NA	NA	NA
Ginkgo	Ginkgo biloba	Nashville	Tennessee	-86.7760492	36.1632598	Commerce St	introduced	NA	NA	Nashville	NA	NA	NA	NA	NA	NA	NA	NA	NA	NA	NA	NA	NA	NA	NA	NA	NA
Ginkgo	Ginkgo biloba	Nashville	Tennessee	-86.7760492	36.1632598	Commerce St	introduced	NA	NA	Nashville	NA	NA	NA	NA	NA	NA	NA	NA	NA	NA	NA	NA	NA	NA	NA	NA	NA
Ginkgo	Ginkgo biloba	Nashville	Tennessee	-86.7760492	36.1632598	Commerce St	introduced	NA	NA	Nashville	NA	NA	NA	NA	NA	NA	NA	NA	NA	NA	NA	NA	NA	NA	NA	NA	NA
Ginkgo	Ginkgo biloba	Nashville	Tennessee	-86.7760492	36.1632598	Commerce St	introduced	NA	NA	Nashville	NA	NA	NA	NA	NA	NA	NA	NA	NA	NA	NA	NA	NA	NA	NA	NA	NA
Eastern redbud	Cercis canadensis	Nashville	Tennessee	-86.772139	36.164127	Titans Wy	naturally_occurring	NA	NA	Nashville	NA	NA	NA	NA	NA	NA	NA	NA	NA	NA	NA	NA	NA	NA	NA	NA	NA
Eastern redbud	Cercis canadensis	Nashville	Tennessee	-86.772139	36.164127	Titans Wy	naturally_occurring	NA	NA	Nashville	NA	NA	NA	NA	NA	NA	NA	NA	NA	NA	NA	NA	NA	NA	NA	NA	NA
Eastern redbud	Cercis canadensis	Nashville	Tennessee	-86.772139	36.164127	Titans Wy	naturally_occurring	NA	NA	Nashville	NA	NA	NA	NA	NA	NA	NA	NA	NA	NA	NA	NA	NA	NA	NA	NA	NA
Eastern redbud	Cercis canadensis	Nashville	Tennessee	-86.772139	36.164127	Titans Wy	naturally_occurring	NA	NA	Nashville	NA	NA	NA	NA	NA	NA	NA	NA	NA	NA	NA	NA	NA	NA	NA	NA	NA
Eastern redbud	Cercis canadensis	Nashville	Tennessee	-86.772139	36.164127	Titans Wy	naturally_occurring	NA	NA	Nashville	NA	NA	NA	NA	NA	NA	NA	NA	NA	NA	NA	NA	NA	NA	NA	NA	NA
Eastern redbud	Cercis canadensis	Nashville	Tennessee	-86.772139	36.164127	Titans Wy	naturally_occurring	NA	NA	Nashville	NA	NA	NA	NA	NA	NA	NA	NA	NA	NA	NA	NA	NA	NA	NA	NA	NA
Eastern redbud	Cercis canadensis	Nashville	Tennessee	-86.772139	36.164127	Titans Wy	naturally_occurring	NA	NA	Nashville	NA	NA	NA	NA	NA	NA	NA	NA	NA	NA	NA	NA	NA	NA	NA	NA	NA
Ginkgo	Ginkgo biloba	Nashville	Tennessee	-86.7760492	36.1632598	Commerce St	introduced	NA	NA	Nashville	NA	NA	NA	NA	NA	NA	NA	NA	NA	NA	NA	NA	NA	NA	NA	NA	NA
Ginkgo	Ginkgo biloba	Nashville	Tennessee	-86.7760492	36.1632598	Commerce St	introduced	NA	NA	Nashville	NA	NA	NA	NA	NA	NA	NA	NA	NA	NA	NA	NA	NA	NA	NA	NA	NA
Eastern redbud	Cercis canadensis	Nashville	Tennessee	-86.772139	36.164127	Titans Wy	naturally_occurring	NA	NA	Nashville	NA	NA	NA	NA	NA	NA	NA	NA	NA	NA	NA	NA	NA	NA	NA	NA	NA
Ginkgo	Ginkgo biloba	Nashville	Tennessee	-86.7760492	36.1632598	Commerce St	introduced	NA	NA	Nashville	NA	NA	NA	NA	NA	NA	NA	NA	NA	NA	NA	NA	NA	NA	NA	NA	NA
Ginkgo	Ginkgo biloba	Nashville	Tennessee	-86.7760492	36.1632598	Commerce St	introduced	NA	NA	Nashville	NA	NA	NA	NA	NA	NA	NA	NA	NA	NA	NA	NA	NA	NA	NA	NA	NA
Ginkgo	Ginkgo biloba	Nashville	Tennessee	-86.7760492	36.1632598	Commerce St	introduced	NA	NA	Nashville	NA	NA	NA	NA	NA	NA	NA	NA	NA	NA	NA	NA	NA	NA	NA	NA	NA
Eastern redbud	Cercis canadensis	Nashville	Tennessee	-86.772139	36.164127	Titans Wy	naturally_occurring	NA	NA	Nashville	NA	NA	NA	NA	NA	NA	NA	NA	NA	NA	NA	NA	NA	NA	NA	NA	NA
Ginkgo	Ginkgo biloba	Nashville	Tennessee	-86.7760492	36.1632598	Commerce St	introduced	NA	NA	Nashville	NA	NA	NA	NA	NA	NA	NA	NA	NA	NA	NA	NA	NA	NA	NA	NA	NA
Ginkgo	Ginkgo biloba	Nashville	Tennessee	-86.7760492	36.1632598	Commerce St	introduced	NA	NA	Nashville	NA	NA	NA	NA	NA	NA	NA	NA	NA	NA	NA	NA	NA	NA	NA	NA	NA
Ginkgo	Ginkgo biloba	Nashville	Tennessee	-86.7760492	36.1632598	Commerce St	introduced	NA	NA	Nashville	NA	NA	NA	NA	NA	NA	NA	NA	NA	NA	NA	NA	NA	NA	NA	NA	NA
Eastern redbud	Cercis canadensis	Nashville	Tennessee	-86.772139	36.164127	Titans Wy	naturally_occurring	NA	NA	Nashville	NA	NA	NA	NA	NA	NA	NA	NA	NA	NA	NA	NA	NA	NA	NA	NA	NA
Eastern redbud	Cercis canadensis	Nashville	Tennessee	-86.772139	36.164127	Titans Wy	naturally_occurring	NA	NA	Nashville	NA	NA	NA	NA	NA	NA	NA	NA	NA	NA	NA	NA	NA	NA	NA	NA	NA
Ginkgo	Ginkgo biloba	Nashville	Tennessee	-86.7760492	36.1632598	Commerce St	introduced	NA	NA	Nashville	NA	NA	NA	NA	NA	NA	NA	NA	NA	NA	NA	NA	NA	NA	NA	NA	NA
Ginkgo	Ginkgo biloba	Nashville	Tennessee	-86.7760492	36.1632598	Commerce St	introduced	NA	NA	Nashville	NA	NA	NA	NA	NA	NA	NA	NA	NA	NA	NA	NA	NA	NA	NA	NA	NA
Ginkgo	Ginkgo biloba	Nashville	Tennessee	-86.7760492	36.1632598	Commerce St	introduced	NA	NA	Nashville	NA	NA	NA	NA	NA	NA	NA	NA	NA	NA	NA	NA	NA	NA	NA	NA	NA
Ginkgo	Ginkgo biloba	Nashville	Tennessee	-86.7760492	36.1632598	Commerce St	introduced	NA	NA	Nashville	NA	NA	NA	NA	NA	NA	NA	NA	NA	NA	NA	NA	NA	NA	NA	NA	NA
Ginkgo	Ginkgo biloba	Nashville	Tennessee	-86.7760492	36.1632598	Commerce St	introduced	NA	NA	Nashville	NA	NA	NA	NA	NA	NA	NA	NA	NA	NA	NA	NA	NA	NA	NA	NA	NA
Eastern redbud	Cercis canadensis	Nashville	Tennessee	-86.772139	36.164127	Titans Wy	naturally_occurring	NA	NA	Nashville	NA	NA	NA	NA	NA	NA	NA	NA	NA	NA	NA	NA	NA	NA	NA	NA	NA
Eastern redbud	Cercis canadensis	Nashville	Tennessee	-86.772139	36.164127	Titans Wy	naturally_occurring	NA	NA	Nashville	NA	NA	NA	NA	NA	NA	NA	NA	NA	NA	NA	NA	NA	NA	NA	NA	NA
Eastern redbud	Cercis canadensis	Nashville	Tennessee	-86.772139	36.164127	Titans Wy	naturally_occurring	NA	NA	Nashville	NA	NA	NA	NA	NA	NA	NA	NA	NA	NA	NA	NA	NA	NA	NA	NA	NA
Eastern redbud	Cercis canadensis	Nashville	Tennessee	-86.772139	36.164127	Titans Wy	naturally_occurring	NA	NA	Nashville	NA	NA	NA	NA	NA	NA	NA	NA	NA	NA	NA	NA	NA	NA	NA	NA	NA
Eastern redbud	Cercis canadensis	Nashville	Tennessee	-86.772139	36.164127	Titans Wy	naturally_occurring	NA	NA	Nashville	NA	NA	NA	NA	NA	NA	NA	NA	NA	NA	NA	NA	NA	NA	NA	NA	NA
Yellowwood	Cladrastis lutea	Nashville	Tennessee	-86.772139	36.164127	Titans Wy	no_info	NA	NA	Nashville	NA	NA	NA	NA	NA	NA	NA	NA	NA	NA	NA	NA	NA	NA	NA	NA	NA
Kousa dogwood	Cornus kousa	Nashville	Tennessee	-86.772139	36.164127	Titans Wy	introduced	NA	NA	Nashville	NA	NA	NA	NA	NA	NA	NA	NA	NA	NA	NA	NA	NA	NA	NA	NA	NA
Kousa dogwood	Cornus kousa	Nashville	Tennessee	-86.772139	36.164127	Titans Wy	introduced	NA	NA	Nashville	NA	NA	NA	NA	NA	NA	NA	NA	NA	NA	NA	NA	NA	NA	NA	NA	NA
Kousa dogwood	Cornus kousa	Nashville	Tennessee	-86.772139	36.164127	Titans Wy	introduced	NA	NA	Nashville	NA	NA	NA	NA	NA	NA	NA	NA	NA	NA	NA	NA	NA	NA	NA	NA	NA
Kousa dogwood	Cornus kousa	Nashville	Tennessee	-86.772139	36.164127	Titans Wy	introduced	NA	NA	Nashville	NA	NA	NA	NA	NA	NA	NA	NA	NA	NA	NA	NA	NA	NA	NA	NA	NA
Kousa dogwood	Cornus kousa	Nashville	Tennessee	-86.772139	36.164127	Titans Wy	introduced	NA	NA	Nashville	NA	NA	NA	NA	NA	NA	NA	NA	NA	NA	NA	NA	NA	NA	NA	NA	NA
Kousa dogwood	Cornus kousa	Nashville	Tennessee	-86.772139	36.164127	Titans Wy	introduced	NA	NA	Nashville	NA	NA	NA	NA	NA	NA	NA	NA	NA	NA	NA	NA	NA	NA	NA	NA	NA
Yoshino cherry	Prunus yedoensis	Nashville	Tennessee	-86.7760492	36.1632598	Commerce St	introduced	NA	NA	Nashville	NA	NA	NA	NA	NA	NA	NA	NA	NA	NA	NA	NA	NA	NA	NA	NA	NA
Kousa dogwood	Cornus kousa	Nashville	Tennessee	-86.772139	36.164127	Titans Wy	introduced	NA	NA	Nashville	NA	NA	NA	NA	NA	NA	NA	NA	NA	NA	NA	NA	NA	NA	NA	NA	NA
Kousa dogwood	Cornus kousa	Nashville	Tennessee	-86.772139	36.164127	Titans Wy	introduced	NA	NA	Nashville	NA	NA	NA	NA	NA	NA	NA	NA	NA	NA	NA	NA	NA	NA	NA	NA	NA
Kousa dogwood	Cornus kousa	Nashville	Tennessee	-86.772139	36.164127	Titans Wy	introduced	NA	NA	Nashville	NA	NA	NA	NA	NA	NA	NA	NA	NA	NA	NA	NA	NA	NA	NA	NA	NA
Kousa dogwood	Cornus kousa	Nashville	Tennessee	-86.772139	36.164127	Titans Wy	introduced	NA	NA	Nashville	NA	NA	NA	NA	NA	NA	NA	NA	NA	NA	NA	NA	NA	NA	NA	NA	NA
Callery pear	Pyrus calleryana	Nashville	Tennessee	-86.7760492	36.1632598	Commerce St	introduced	NA	NA	Nashville	NA	NA	NA	NA	NA	NA	NA	NA	NA	NA	NA	NA	NA	NA	NA	NA	NA
Callery pear	Pyrus calleryana	Nashville	Tennessee	-86.7760492	36.1632598	Commerce St	introduced	NA	NA	Nashville	NA	NA	NA	NA	NA	NA	NA	NA	NA	NA	NA	NA	NA	NA	NA	NA	NA
Willow oak	Quercus phellos	Nashville	Tennessee	-86.7760492	36.1632598	Commerce St	naturally_occurring	NA	NA	Nashville	NA	NA	NA	NA	NA	NA	NA	NA	NA	NA	NA	NA	NA	NA	NA	NA	NA
Willow oak	Quercus phellos	Nashville	Tennessee	-86.7760492	36.1632598	Commerce St	naturally_occurring	NA	NA	Nashville	NA	NA	NA	NA	NA	NA	NA	NA	NA	NA	NA	NA	NA	NA	NA	NA	NA
Willow oak	Quercus phellos	Nashville	Tennessee	-86.7760492	36.1632598	Commerce St	naturally_occurring	NA	NA	Nashville	NA	NA	NA	NA	NA	NA	NA	NA	NA	NA	NA	NA	NA	NA	NA	NA	NA
Willow oak	Quercus phellos	Nashville	Tennessee	-86.7760492	36.1632598	Commerce St	naturally_occurring	NA	NA	Nashville	NA	NA	NA	NA	NA	NA	NA	NA	NA	NA	NA	NA	NA	NA	NA	NA	NA
Willow oak	Quercus phellos	Nashville	Tennessee	-86.7760492	36.1632598	Commerce St	naturally_occurring	NA	NA	Nashville	NA	NA	NA	NA	NA	NA	NA	NA	NA	NA	NA	NA	NA	NA	NA	NA	NA
Willow oak	Quercus phellos	Nashville	Tennessee	-86.7760492	36.1632598	Commerce St	naturally_occurring	NA	NA	Nashville	NA	NA	NA	NA	NA	NA	NA	NA	NA	NA	NA	NA	NA	NA	NA	NA	NA
Willow oak	Quercus phellos	Nashville	Tennessee	-86.7760492	36.1632598	Commerce St	naturally_occurring	NA	NA	Nashville	NA	NA	NA	NA	NA	NA	NA	NA	NA	NA	NA	NA	NA	NA	NA	NA	NA
Willow oak	Quercus phellos	Nashville	Tennessee	-86.7760492	36.1632598	Commerce St	naturally_occurring	NA	NA	Nashville	NA	NA	NA	NA	NA	NA	NA	NA	NA	NA	NA	NA	NA	NA	NA	NA	NA
Willow oak	Quercus phellos	Nashville	Tennessee	-86.7760492	36.1632598	Commerce St	naturally_occurring	NA	NA	Nashville	NA	NA	NA	NA	NA	NA	NA	NA	NA	NA	NA	NA	NA	NA	NA	NA	NA
Willow oak	Quercus phellos	Nashville	Tennessee	-86.7760492	36.1632598	Commerce St	naturally_occurring	NA	NA	Nashville	NA	NA	NA	NA	NA	NA	NA	NA	NA	NA	NA	NA	NA	NA	NA	NA	NA
Willow oak	Quercus phellos	Nashville	Tennessee	-86.7760492	36.1632598	Commerce St	naturally_occurring	NA	NA	Nashville	NA	NA	NA	NA	NA	NA	NA	NA	NA	NA	NA	NA	NA	NA	NA	NA	NA
Willow oak	Quercus phellos	Nashville	Tennessee	-86.7760492	36.1632598	Commerce St	naturally_occurring	NA	NA	Nashville	NA	NA	NA	NA	NA	NA	NA	NA	NA	NA	NA	NA	NA	NA	NA	NA	NA
Willow oak	Quercus phellos	Nashville	Tennessee	-86.7760492	36.1632598	Commerce St	naturally_occurring	NA	NA	Nashville	NA	NA	NA	NA	NA	NA	NA	NA	NA	NA	NA	NA	NA	NA	NA	NA	NA
Willow oak	Quercus phellos	Nashville	Tennessee	-86.7760492	36.1632598	Commerce St	naturally_occurring	NA	NA	Nashville	NA	NA	NA	NA	NA	NA	NA	NA	NA	NA	NA	NA	NA	NA	NA	NA	NA
Willow oak	Quercus phellos	Nashville	Tennessee	-86.7760492	36.1632598	Commerce St	naturally_occurring	NA	NA	Nashville	NA	NA	NA	NA	NA	NA	NA	NA	NA	NA	NA	NA	NA	NA	NA	NA	NA
Willow oak	Quercus phellos	Nashville	Tennessee	-86.7760492	36.1632598	Commerce St	naturally_occurring	NA	NA	Nashville	NA	NA	NA	NA	NA	NA	NA	NA	NA	NA	NA	NA	NA	NA	NA	NA	NA
Willow oak	Quercus phellos	Nashville	Tennessee	-86.7760492	36.1632598	Commerce St	naturally_occurring	NA	NA	Nashville	NA	NA	NA	NA	NA	NA	NA	NA	NA	NA	NA	NA	NA	NA	NA	NA	NA
Willow oak	Quercus phellos	Nashville	Tennessee	-86.7760492	36.1632598	Commerce St	naturally_occurring	NA	NA	Nashville	NA	NA	NA	NA	NA	NA	NA	NA	NA	NA	NA	NA	NA	NA	NA	NA	NA
Kousa dogwood	Cornus kousa	Nashville	Tennessee	-86.772139	36.164127	Titans Wy	introduced	NA	NA	Nashville	NA	NA	NA	NA	NA	NA	NA	NA	NA	NA	NA	NA	NA	NA	NA	NA	NA
Kousa dogwood	Cornus kousa	Nashville	Tennessee	-86.772139	36.164127	Titans Wy	introduced	NA	NA	Nashville	NA	NA	NA	NA	NA	NA	NA	NA	NA	NA	NA	NA	NA	NA	NA	NA	NA
Lacebark elm	Ulmus parvifolia	Nashville	Tennessee	-86.7760492	36.1632598	Commerce St	introduced	NA	NA	Nashville	NA	NA	NA	NA	NA	NA	NA	NA	NA	NA	NA	NA	NA	NA	NA	NA	NA
Lacebark elm	Ulmus parvifolia	Nashville	Tennessee	-86.7760492	36.1632598	Commerce St	introduced	NA	NA	Nashville	NA	NA	NA	NA	NA	NA	NA	NA	NA	NA	NA	NA	NA	NA	NA	NA	NA
Lacebark elm	Ulmus parvifolia	Nashville	Tennessee	-86.7760492	36.1632598	Commerce St	introduced	NA	NA	Nashville	NA	NA	NA	NA	NA	NA	NA	NA	NA	NA	NA	NA	NA	NA	NA	NA	NA
Lacebark elm	Ulmus parvifolia	Nashville	Tennessee	-86.7760492	36.1632598	Commerce St	introduced	NA	NA	Nashville	NA	NA	NA	NA	NA	NA	NA	NA	NA	NA	NA	NA	NA	NA	NA	NA	NA
Green ash	Fraxinus pennsylvanica	Nashville	Tennessee	-86.7828574	36.1612758	Courthouse	naturally_occurring	NA	NA	Nashville	NA	NA	NA	NA	NA	NA	NA	NA	NA	NA	NA	NA	NA	NA	NA	NA	NA
Green ash	Fraxinus pennsylvanica	Nashville	Tennessee	-86.7828574	36.1612758	Courthouse	naturally_occurring	NA	NA	Nashville	NA	NA	NA	NA	NA	NA	NA	NA	NA	NA	NA	NA	NA	NA	NA	NA	NA
Kousa dogwood	Cornus kousa	Nashville	Tennessee	-86.772139	36.164127	Titans Wy	introduced	NA	NA	Nashville	NA	NA	NA	NA	NA	NA	NA	NA	NA	NA	NA	NA	NA	NA	NA	NA	NA
Other cherry	Prunus	Nashville	Tennessee	-86.7828574	36.1612758	Courthouse	no_info	NA	NA	Nashville	NA	NA	NA	NA	NA	NA	NA	NA	NA	NA	NA	NA	NA	NA	NA	NA	NA
Other cherry	Prunus	Nashville	Tennessee	-86.7828574	36.1612758	Courthouse	no_info	NA	NA	Nashville	NA	NA	NA	NA	NA	NA	NA	NA	NA	NA	NA	NA	NA	NA	NA	NA	NA
Other cherry	Prunus	Nashville	Tennessee	-86.7828574	36.1612758	Courthouse	no_info	NA	NA	Nashville	NA	NA	NA	NA	NA	NA	NA	NA	NA	NA	NA	NA	NA	NA	NA	NA	NA
Other cherry	Prunus	Nashville	Tennessee	-86.7828574	36.1612758	Courthouse	no_info	NA	NA	Nashville	NA	NA	NA	NA	NA	NA	NA	NA	NA	NA	NA	NA	NA	NA	NA	NA	NA
Water oak	Quercus nigra	Nashville	Tennessee	-86.7828574	36.1612758	Courthouse	naturally_occurring	NA	NA	Nashville	NA	NA	NA	NA	NA	NA	NA	NA	NA	NA	NA	NA	NA	NA	NA	NA	NA
Water oak	Quercus nigra	Nashville	Tennessee	-86.7828574	36.1612758	Courthouse	naturally_occurring	NA	NA	Nashville	NA	NA	NA	NA	NA	NA	NA	NA	NA	NA	NA	NA	NA	NA	NA	NA	NA
Water oak	Quercus nigra	Nashville	Tennessee	-86.7828574	36.1612758	Courthouse	naturally_occurring	NA	NA	Nashville	NA	NA	NA	NA	NA	NA	NA	NA	NA	NA	NA	NA	NA	NA	NA	NA	NA
Water oak	Quercus nigra	Nashville	Tennessee	-86.7828574	36.1612758	Courthouse	naturally_occurring	NA	NA	Nashville	NA	NA	NA	NA	NA	NA	NA	NA	NA	NA	NA	NA	NA	NA	NA	NA	NA
Water oak	Quercus nigra	Nashville	Tennessee	-86.7828574	36.1612758	Courthouse	naturally_occurring	NA	NA	Nashville	NA	NA	NA	NA	NA	NA	NA	NA	NA	NA	NA	NA	NA	NA	NA	NA	NA
Willow oak	Quercus phellos	Nashville	Tennessee	-86.7828574	36.1612758	Courthouse	naturally_occurring	NA	NA	Nashville	NA	NA	NA	NA	NA	NA	NA	NA	NA	NA	NA	NA	NA	NA	NA	NA	NA
Willow oak	Quercus phellos	Nashville	Tennessee	-86.7828574	36.1612758	Courthouse	naturally_occurring	NA	NA	Nashville	NA	NA	NA	NA	NA	NA	NA	NA	NA	NA	NA	NA	NA	NA	NA	NA	NA
Willow oak	Quercus phellos	Nashville	Tennessee	-86.7828574	36.1612758	Courthouse	naturally_occurring	NA	NA	Nashville	NA	NA	NA	NA	NA	NA	NA	NA	NA	NA	NA	NA	NA	NA	NA	NA	NA
Willow oak	Quercus phellos	Nashville	Tennessee	-86.7828574	36.1612758	Courthouse	naturally_occurring	NA	NA	Nashville	NA	NA	NA	NA	NA	NA	NA	NA	NA	NA	NA	NA	NA	NA	NA	NA	NA
Willow oak	Quercus phellos	Nashville	Tennessee	-86.7828574	36.1612758	Courthouse	naturally_occurring	NA	NA	Nashville	NA	NA	NA	NA	NA	NA	NA	NA	NA	NA	NA	NA	NA	NA	NA	NA	NA
Kousa dogwood	Cornus kousa	Nashville	Tennessee	-86.772139	36.164127	Titans Wy	introduced	NA	NA	Nashville	NA	NA	NA	NA	NA	NA	NA	NA	NA	NA	NA	NA	NA	NA	NA	NA	NA
Kousa dogwood	Cornus kousa	Nashville	Tennessee	-86.772139	36.164127	Titans Wy	introduced	NA	NA	Nashville	NA	NA	NA	NA	NA	NA	NA	NA	NA	NA	NA	NA	NA	NA	NA	NA	NA
Kousa dogwood	Cornus kousa	Nashville	Tennessee	-86.772139	36.164127	Titans Wy	introduced	NA	NA	Nashville	NA	NA	NA	NA	NA	NA	NA	NA	NA	NA	NA	NA	NA	NA	NA	NA	NA
Kousa dogwood	Cornus kousa	Nashville	Tennessee	-86.772139	36.164127	Titans Wy	introduced	NA	NA	Nashville	NA	NA	NA	NA	NA	NA	NA	NA	NA	NA	NA	NA	NA	NA	NA	NA	NA
Japanese zelkova	Zelkova serrata	Nashville	Tennessee	-86.7828574	36.1612758	Courthouse	introduced	NA	NA	Nashville	NA	NA	NA	NA	NA	NA	NA	NA	NA	NA	NA	NA	NA	NA	NA	NA	NA
Japanese zelkova	Zelkova serrata	Nashville	Tennessee	-86.7828574	36.1612758	Courthouse	introduced	NA	NA	Nashville	NA	NA	NA	NA	NA	NA	NA	NA	NA	NA	NA	NA	NA	NA	NA	NA	NA
Japanese zelkova	Zelkova serrata	Nashville	Tennessee	-86.7828574	36.1612758	Courthouse	introduced	NA	NA	Nashville	NA	NA	NA	NA	NA	NA	NA	NA	NA	NA	NA	NA	NA	NA	NA	NA	NA
Kousa dogwood	Cornus kousa	Nashville	Tennessee	-86.772139	36.164127	Titans Wy	introduced	NA	NA	Nashville	NA	NA	NA	NA	NA	NA	NA	NA	NA	NA	NA	NA	NA	NA	NA	NA	NA
Japanese zelkova	Zelkova serrata	Nashville	Tennessee	-86.7828574	36.1612758	Courthouse	introduced	NA	NA	Nashville	NA	NA	NA	NA	NA	NA	NA	NA	NA	NA	NA	NA	NA	NA	NA	NA	NA
Japanese zelkova	Zelkova serrata	Nashville	Tennessee	-86.7828574	36.1612758	Courthouse	introduced	NA	NA	Nashville	NA	NA	NA	NA	NA	NA	NA	NA	NA	NA	NA	NA	NA	NA	NA	NA	NA
Kousa dogwood	Cornus kousa	Nashville	Tennessee	-86.772139	36.164127	Titans Wy	introduced	NA	NA	Nashville	NA	NA	NA	NA	NA	NA	NA	NA	NA	NA	NA	NA	NA	NA	NA	NA	NA
Japanese zelkova	Zelkova serrata	Nashville	Tennessee	-86.7828574	36.1612758	Courthouse	introduced	NA	NA	Nashville	NA	NA	NA	NA	NA	NA	NA	NA	NA	NA	NA	NA	NA	NA	NA	NA	NA
Kousa dogwood	Cornus kousa	Nashville	Tennessee	-86.772139	36.164127	Titans Wy	introduced	NA	NA	Nashville	NA	NA	NA	NA	NA	NA	NA	NA	NA	NA	NA	NA	NA	NA	NA	NA	NA
Kousa dogwood	Cornus kousa	Nashville	Tennessee	-86.772139	36.164127	Titans Wy	introduced	NA	NA	Nashville	NA	NA	NA	NA	NA	NA	NA	NA	NA	NA	NA	NA	NA	NA	NA	NA	NA
Kousa dogwood	Cornus kousa	Nashville	Tennessee	-86.772139	36.164127	Titans Wy	introduced	NA	NA	Nashville	NA	NA	NA	NA	NA	NA	NA	NA	NA	NA	NA	NA	NA	NA	NA	NA	NA
Kousa dogwood	Cornus kousa	Nashville	Tennessee	-86.772139	36.164127	Titans Wy	introduced	NA	NA	Nashville	NA	NA	NA	NA	NA	NA	NA	NA	NA	NA	NA	NA	NA	NA	NA	NA	NA
Kousa dogwood	Cornus kousa	Nashville	Tennessee	-86.772139	36.164127	Titans Wy	introduced	NA	NA	Nashville	NA	NA	NA	NA	NA	NA	NA	NA	NA	NA	NA	NA	NA	NA	NA	NA	NA
Sweetgum	Liquidambar styraciflua	Nashville	Tennessee	-86.7804127	36.1657791	Deaderick St	naturally_occurring	NA	NA	Nashville	NA	NA	NA	NA	NA	NA	NA	NA	NA	NA	NA	NA	NA	NA	NA	NA	NA
Kousa dogwood	Cornus kousa	Nashville	Tennessee	-86.772139	36.164127	Titans Wy	introduced	NA	NA	Nashville	NA	NA	NA	NA	NA	NA	NA	NA	NA	NA	NA	NA	NA	NA	NA	NA	NA
Kousa dogwood	Cornus kousa	Nashville	Tennessee	-86.772139	36.164127	Titans Wy	introduced	NA	NA	Nashville	NA	NA	NA	NA	NA	NA	NA	NA	NA	NA	NA	NA	NA	NA	NA	NA	NA
Sweetgum	Liquidambar styraciflua	Nashville	Tennessee	-86.7804127	36.1657791	Deaderick St	naturally_occurring	NA	NA	Nashville	NA	NA	NA	NA	NA	NA	NA	NA	NA	NA	NA	NA	NA	NA	NA	NA	NA
Kousa dogwood	Cornus kousa	Nashville	Tennessee	-86.772139	36.164127	Titans Wy	introduced	NA	NA	Nashville	NA	NA	NA	NA	NA	NA	NA	NA	NA	NA	NA	NA	NA	NA	NA	NA	NA
Kousa dogwood	Cornus kousa	Nashville	Tennessee	-86.772139	36.164127	Titans Wy	introduced	NA	NA	Nashville	NA	NA	NA	NA	NA	NA	NA	NA	NA	NA	NA	NA	NA	NA	NA	NA	NA
Sweetgum	Liquidambar styraciflua	Nashville	Tennessee	-86.7804127	36.1657791	Deaderick St	naturally_occurring	NA	NA	Nashville	NA	NA	NA	NA	NA	NA	NA	NA	NA	NA	NA	NA	NA	NA	NA	NA	NA
Kousa dogwood	Cornus kousa	Nashville	Tennessee	-86.772139	36.164127	Titans Wy	introduced	NA	NA	Nashville	NA	NA	NA	NA	NA	NA	NA	NA	NA	NA	NA	NA	NA	NA	NA	NA	NA
Golden rain tree	Koelreuteria paniculata	Nashville	Tennessee	-86.772139	36.164127	Titans Wy	introduced	NA	NA	Nashville	NA	NA	NA	NA	NA	NA	NA	NA	NA	NA	NA	NA	NA	NA	NA	NA	NA
Golden rain tree	Koelreuteria paniculata	Nashville	Tennessee	-86.772139	36.164127	Titans Wy	introduced	NA	NA	Nashville	NA	NA	NA	NA	NA	NA	NA	NA	NA	NA	NA	NA	NA	NA	NA	NA	NA
Golden rain tree	Koelreuteria paniculata	Nashville	Tennessee	-86.772139	36.164127	Titans Wy	introduced	NA	NA	Nashville	NA	NA	NA	NA	NA	NA	NA	NA	NA	NA	NA	NA	NA	NA	NA	NA	NA
Sweetgum	Liquidambar styraciflua	Nashville	Tennessee	-86.772139	36.164127	Titans Wy	naturally_occurring	NA	NA	Nashville	NA	NA	NA	NA	NA	NA	NA	NA	NA	NA	NA	NA	NA	NA	NA	NA	NA
Sweetgum	Liquidambar styraciflua	Nashville	Tennessee	-86.7804127	36.1657791	Deaderick St	naturally_occurring	NA	NA	Nashville	NA	NA	NA	NA	NA	NA	NA	NA	NA	NA	NA	NA	NA	NA	NA	NA	NA
Sweetgum	Liquidambar styraciflua	Nashville	Tennessee	-86.772139	36.164127	Titans Wy	naturally_occurring	NA	NA	Nashville	NA	NA	NA	NA	NA	NA	NA	NA	NA	NA	NA	NA	NA	NA	NA	NA	NA
Sweetgum	Liquidambar styraciflua	Nashville	Tennessee	-86.7804127	36.1657791	Deaderick St	naturally_occurring	NA	NA	Nashville	NA	NA	NA	NA	NA	NA	NA	NA	NA	NA	NA	NA	NA	NA	NA	NA	NA
Sweetgum	Liquidambar styraciflua	Nashville	Tennessee	-86.772139	36.164127	Titans Wy	naturally_occurring	NA	NA	Nashville	NA	NA	NA	NA	NA	NA	NA	NA	NA	NA	NA	NA	NA	NA	NA	NA	NA
Bradford pear	Pyrus calleryana	Nashville	Tennessee	-86.7804127	36.1657791	Deaderick St	introduced	NA	NA	Nashville	NA	NA	NA	NA	NA	NA	NA	NA	NA	NA	NA	NA	NA	NA	NA	NA	NA
Bradford pear	Pyrus calleryana	Nashville	Tennessee	-86.7804127	36.1657791	Deaderick St	introduced	NA	NA	Nashville	NA	NA	NA	NA	NA	NA	NA	NA	NA	NA	NA	NA	NA	NA	NA	NA	NA
Bradford pear	Pyrus calleryana	Nashville	Tennessee	-86.7804127	36.1657791	Deaderick St	introduced	NA	NA	Nashville	NA	NA	NA	NA	NA	NA	NA	NA	NA	NA	NA	NA	NA	NA	NA	NA	NA
Bradford pear	Pyrus calleryana	Nashville	Tennessee	-86.7804127	36.1657791	Deaderick St	introduced	NA	NA	Nashville	NA	NA	NA	NA	NA	NA	NA	NA	NA	NA	NA	NA	NA	NA	NA	NA	NA
Bradford pear	Pyrus calleryana	Nashville	Tennessee	-86.7804127	36.1657791	Deaderick St	introduced	NA	NA	Nashville	NA	NA	NA	NA	NA	NA	NA	NA	NA	NA	NA	NA	NA	NA	NA	NA	NA
Sweetgum	Liquidambar styraciflua	Nashville	Tennessee	-86.772139	36.164127	Titans Wy	naturally_occurring	NA	NA	Nashville	NA	NA	NA	NA	NA	NA	NA	NA	NA	NA	NA	NA	NA	NA	NA	NA	NA
Sweetgum	Liquidambar styraciflua	Nashville	Tennessee	-86.772139	36.164127	Titans Wy	naturally_occurring	NA	NA	Nashville	NA	NA	NA	NA	NA	NA	NA	NA	NA	NA	NA	NA	NA	NA	NA	NA	NA
Sweetgum	Liquidambar styraciflua	Nashville	Tennessee	-86.772139	36.164127	Titans Wy	naturally_occurring	NA	NA	Nashville	NA	NA	NA	NA	NA	NA	NA	NA	NA	NA	NA	NA	NA	NA	NA	NA	NA
Willow oak	Quercus phellos	Nashville	Tennessee	-86.7804127	36.1657791	Deaderick St	naturally_occurring	NA	NA	Nashville	NA	NA	NA	NA	NA	NA	NA	NA	NA	NA	NA	NA	NA	NA	NA	NA	NA
Willow oak	Quercus phellos	Nashville	Tennessee	-86.7804127	36.1657791	Deaderick St	naturally_occurring	NA	NA	Nashville	NA	NA	NA	NA	NA	NA	NA	NA	NA	NA	NA	NA	NA	NA	NA	NA	NA
Willow oak	Quercus phellos	Nashville	Tennessee	-86.7804127	36.1657791	Deaderick St	naturally_occurring	NA	NA	Nashville	NA	NA	NA	NA	NA	NA	NA	NA	NA	NA	NA	NA	NA	NA	NA	NA	NA
Willow oak	Quercus phellos	Nashville	Tennessee	-86.7804127	36.1657791	Deaderick St	naturally_occurring	NA	NA	Nashville	NA	NA	NA	NA	NA	NA	NA	NA	NA	NA	NA	NA	NA	NA	NA	NA	NA
Sweetgum	Liquidambar styraciflua	Nashville	Tennessee	-86.772139	36.164127	Titans Wy	naturally_occurring	NA	NA	Nashville	NA	NA	NA	NA	NA	NA	NA	NA	NA	NA	NA	NA	NA	NA	NA	NA	NA
Willow oak	Quercus phellos	Nashville	Tennessee	-86.7804127	36.1657791	Deaderick St	naturally_occurring	NA	NA	Nashville	NA	NA	NA	NA	NA	NA	NA	NA	NA	NA	NA	NA	NA	NA	NA	NA	NA
Willow oak	Quercus phellos	Nashville	Tennessee	-86.7804127	36.1657791	Deaderick St	naturally_occurring	NA	NA	Nashville	NA	NA	NA	NA	NA	NA	NA	NA	NA	NA	NA	NA	NA	NA	NA	NA	NA
Willow oak	Quercus phellos	Nashville	Tennessee	-86.7804127	36.1657791	Deaderick St	naturally_occurring	NA	NA	Nashville	NA	NA	NA	NA	NA	NA	NA	NA	NA	NA	NA	NA	NA	NA	NA	NA	NA
Willow oak	Quercus phellos	Nashville	Tennessee	-86.7804127	36.1657791	Deaderick St	naturally_occurring	NA	NA	Nashville	NA	NA	NA	NA	NA	NA	NA	NA	NA	NA	NA	NA	NA	NA	NA	NA	NA
Willow oak	Quercus phellos	Nashville	Tennessee	-86.7804127	36.1657791	Deaderick St	naturally_occurring	NA	NA	Nashville	NA	NA	NA	NA	NA	NA	NA	NA	NA	NA	NA	NA	NA	NA	NA	NA	NA
Willow oak	Quercus phellos	Nashville	Tennessee	-86.7804127	36.1657791	Deaderick St	naturally_occurring	NA	NA	Nashville	NA	NA	NA	NA	NA	NA	NA	NA	NA	NA	NA	NA	NA	NA	NA	NA	NA
Willow oak	Quercus phellos	Nashville	Tennessee	-86.7804127	36.1657791	Deaderick St	naturally_occurring	NA	NA	Nashville	NA	NA	NA	NA	NA	NA	NA	NA	NA	NA	NA	NA	NA	NA	NA	NA	NA
Willow oak	Quercus phellos	Nashville	Tennessee	-86.7804127	36.1657791	Deaderick St	naturally_occurring	NA	NA	Nashville	NA	NA	NA	NA	NA	NA	NA	NA	NA	NA	NA	NA	NA	NA	NA	NA	NA
Willow oak	Quercus phellos	Nashville	Tennessee	-86.7804127	36.1657791	Deaderick St	naturally_occurring	NA	NA	Nashville	NA	NA	NA	NA	NA	NA	NA	NA	NA	NA	NA	NA	NA	NA	NA	NA	NA
Willow oak	Quercus phellos	Nashville	Tennessee	-86.7804127	36.1657791	Deaderick St	naturally_occurring	NA	NA	Nashville	NA	NA	NA	NA	NA	NA	NA	NA	NA	NA	NA	NA	NA	NA	NA	NA	NA
Willow oak	Quercus phellos	Nashville	Tennessee	-86.7804127	36.1657791	Deaderick St	naturally_occurring	NA	NA	Nashville	NA	NA	NA	NA	NA	NA	NA	NA	NA	NA	NA	NA	NA	NA	NA	NA	NA
Willow oak	Quercus phellos	Nashville	Tennessee	-86.7804127	36.1657791	Deaderick St	naturally_occurring	NA	NA	Nashville	NA	NA	NA	NA	NA	NA	NA	NA	NA	NA	NA	NA	NA	NA	NA	NA	NA
Willow oak	Quercus phellos	Nashville	Tennessee	-86.7804127	36.1657791	Deaderick St	naturally_occurring	NA	NA	Nashville	NA	NA	NA	NA	NA	NA	NA	NA	NA	NA	NA	NA	NA	NA	NA	NA	NA
Willow oak	Quercus phellos	Nashville	Tennessee	-86.7804127	36.1657791	Deaderick St	naturally_occurring	NA	NA	Nashville	NA	NA	NA	NA	NA	NA	NA	NA	NA	NA	NA	NA	NA	NA	NA	NA	NA
Willow oak	Quercus phellos	Nashville	Tennessee	-86.7804127	36.1657791	Deaderick St	naturally_occurring	NA	NA	Nashville	NA	NA	NA	NA	NA	NA	NA	NA	NA	NA	NA	NA	NA	NA	NA	NA	NA
Sweetgum	Liquidambar styraciflua	Nashville	Tennessee	-86.772139	36.164127	Titans Wy	naturally_occurring	NA	NA	Nashville	NA	NA	NA	NA	NA	NA	NA	NA	NA	NA	NA	NA	NA	NA	NA	NA	NA
Willow oak	Quercus phellos	Nashville	Tennessee	-86.7804127	36.1657791	Deaderick St	naturally_occurring	NA	NA	Nashville	NA	NA	NA	NA	NA	NA	NA	NA	NA	NA	NA	NA	NA	NA	NA	NA	NA
Willow oak	Quercus phellos	Nashville	Tennessee	-86.7804127	36.1657791	Deaderick St	naturally_occurring	NA	NA	Nashville	NA	NA	NA	NA	NA	NA	NA	NA	NA	NA	NA	NA	NA	NA	NA	NA	NA
Willow oak	Quercus phellos	Nashville	Tennessee	-86.7804127	36.1657791	Deaderick St	naturally_occurring	NA	NA	Nashville	NA	NA	NA	NA	NA	NA	NA	NA	NA	NA	NA	NA	NA	NA	NA	NA	NA
Sweetgum	Liquidambar styraciflua	Nashville	Tennessee	-86.772139	36.164127	Titans Wy	naturally_occurring	NA	NA	Nashville	NA	NA	NA	NA	NA	NA	NA	NA	NA	NA	NA	NA	NA	NA	NA	NA	NA
Shumard oak	Quercus shumardii	Nashville	Tennessee	-86.7804127	36.1657791	Deaderick St	naturally_occurring	NA	NA	Nashville	NA	NA	NA	NA	NA	NA	NA	NA	NA	NA	NA	NA	NA	NA	NA	NA	NA
Shumard oak	Quercus shumardii	Nashville	Tennessee	-86.7804127	36.1657791	Deaderick St	naturally_occurring	NA	NA	Nashville	NA	NA	NA	NA	NA	NA	NA	NA	NA	NA	NA	NA	NA	NA	NA	NA	NA
Shumard oak	Quercus shumardii	Nashville	Tennessee	-86.7804127	36.1657791	Deaderick St	naturally_occurring	NA	NA	Nashville	NA	NA	NA	NA	NA	NA	NA	NA	NA	NA	NA	NA	NA	NA	NA	NA	NA
Sweetgum	Liquidambar styraciflua	Nashville	Tennessee	-86.772139	36.164127	Titans Wy	naturally_occurring	NA	NA	Nashville	NA	NA	NA	NA	NA	NA	NA	NA	NA	NA	NA	NA	NA	NA	NA	NA	NA
Sweetgum	Liquidambar styraciflua	Nashville	Tennessee	-86.772139	36.164127	Titans Wy	naturally_occurring	NA	NA	Nashville	NA	NA	NA	NA	NA	NA	NA	NA	NA	NA	NA	NA	NA	NA	NA	NA	NA
Sweetgum	Liquidambar styraciflua	Nashville	Tennessee	-86.772139	36.164127	Titans Wy	naturally_occurring	NA	NA	Nashville	NA	NA	NA	NA	NA	NA	NA	NA	NA	NA	NA	NA	NA	NA	NA	NA	NA
Sweetgum	Liquidambar styraciflua	Nashville	Tennessee	-86.772139	36.164127	Titans Wy	naturally_occurring	NA	NA	Nashville	NA	NA	NA	NA	NA	NA	NA	NA	NA	NA	NA	NA	NA	NA	NA	NA	NA
Sweetgum	Liquidambar styraciflua	Nashville	Tennessee	-86.772139	36.164127	Titans Wy	naturally_occurring	NA	NA	Nashville	NA	NA	NA	NA	NA	NA	NA	NA	NA	NA	NA	NA	NA	NA	NA	NA	NA
Sweetgum	Liquidambar styraciflua	Nashville	Tennessee	-86.772139	36.164127	Titans Wy	naturally_occurring	NA	NA	Nashville	NA	NA	NA	NA	NA	NA	NA	NA	NA	NA	NA	NA	NA	NA	NA	NA	NA
Sweetgum	Liquidambar styraciflua	Nashville	Tennessee	-86.772139	36.164127	Titans Wy	naturally_occurring	NA	NA	Nashville	NA	NA	NA	NA	NA	NA	NA	NA	NA	NA	NA	NA	NA	NA	NA	NA	NA
Sweetgum	Liquidambar styraciflua	Nashville	Tennessee	-86.772139	36.164127	Titans Wy	naturally_occurring	NA	NA	Nashville	NA	NA	NA	NA	NA	NA	NA	NA	NA	NA	NA	NA	NA	NA	NA	NA	NA
Sweetgum	Liquidambar styraciflua	Nashville	Tennessee	-86.772139	36.164127	Titans Wy	naturally_occurring	NA	NA	Nashville	NA	NA	NA	NA	NA	NA	NA	NA	NA	NA	NA	NA	NA	NA	NA	NA	NA
Sweetgum	Liquidambar styraciflua	Nashville	Tennessee	-86.772139	36.164127	Titans Wy	naturally_occurring	NA	NA	Nashville	NA	NA	NA	NA	NA	NA	NA	NA	NA	NA	NA	NA	NA	NA	NA	NA	NA
Sweetgum	Liquidambar styraciflua	Nashville	Tennessee	-86.772139	36.164127	Titans Wy	naturally_occurring	NA	NA	Nashville	NA	NA	NA	NA	NA	NA	NA	NA	NA	NA	NA	NA	NA	NA	NA	NA	NA
Sweetgum	Liquidambar styraciflua	Nashville	Tennessee	-86.772139	36.164127	Titans Wy	naturally_occurring	NA	NA	Nashville	NA	NA	NA	NA	NA	NA	NA	NA	NA	NA	NA	NA	NA	NA	NA	NA	NA
Sweetgum	Liquidambar styraciflua	Nashville	Tennessee	-86.772139	36.164127	Titans Wy	naturally_occurring	NA	NA	Nashville	NA	NA	NA	NA	NA	NA	NA	NA	NA	NA	NA	NA	NA	NA	NA	NA	NA
Sweetgum	Liquidambar styraciflua	Nashville	Tennessee	-86.772139	36.164127	Titans Wy	naturally_occurring	NA	NA	Nashville	NA	NA	NA	NA	NA	NA	NA	NA	NA	NA	NA	NA	NA	NA	NA	NA	NA
Sweetgum	Liquidambar styraciflua	Nashville	Tennessee	-86.772139	36.164127	Titans Wy	naturally_occurring	NA	NA	Nashville	NA	NA	NA	NA	NA	NA	NA	NA	NA	NA	NA	NA	NA	NA	NA	NA	NA
Sweetgum	Liquidambar styraciflua	Nashville	Tennessee	-86.772139	36.164127	Titans Wy	naturally_occurring	NA	NA	Nashville	NA	NA	NA	NA	NA	NA	NA	NA	NA	NA	NA	NA	NA	NA	NA	NA	NA
Sweetgum	Liquidambar styraciflua	Nashville	Tennessee	-86.772139	36.164127	Titans Wy	naturally_occurring	NA	NA	Nashville	NA	NA	NA	NA	NA	NA	NA	NA	NA	NA	NA	NA	NA	NA	NA	NA	NA
Sweetgum	Liquidambar styraciflua	Nashville	Tennessee	-86.772139	36.164127	Titans Wy	naturally_occurring	NA	NA	Nashville	NA	NA	NA	NA	NA	NA	NA	NA	NA	NA	NA	NA	NA	NA	NA	NA	NA
Sweetgum	Liquidambar styraciflua	Nashville	Tennessee	-86.772139	36.164127	Titans Wy	naturally_occurring	NA	NA	Nashville	NA	NA	NA	NA	NA	NA	NA	NA	NA	NA	NA	NA	NA	NA	NA	NA	NA
Sweetgum	Liquidambar styraciflua	Nashville	Tennessee	-86.772139	36.164127	Titans Wy	naturally_occurring	NA	NA	Nashville	NA	NA	NA	NA	NA	NA	NA	NA	NA	NA	NA	NA	NA	NA	NA	NA	NA
Sweetgum	Liquidambar styraciflua	Nashville	Tennessee	-86.772139	36.164127	Titans Wy	naturally_occurring	NA	NA	Nashville	NA	NA	NA	NA	NA	NA	NA	NA	NA	NA	NA	NA	NA	NA	NA	NA	NA
Sweetgum	Liquidambar styraciflua	Nashville	Tennessee	-86.772139	36.164127	Titans Wy	naturally_occurring	NA	NA	Nashville	NA	NA	NA	NA	NA	NA	NA	NA	NA	NA	NA	NA	NA	NA	NA	NA	NA
Sweetgum	Liquidambar styraciflua	Nashville	Tennessee	-86.772139	36.164127	Titans Wy	naturally_occurring	NA	NA	Nashville	NA	NA	NA	NA	NA	NA	NA	NA	NA	NA	NA	NA	NA	NA	NA	NA	NA
Sweetgum	Liquidambar styraciflua	Nashville	Tennessee	-86.772139	36.164127	Titans Wy	naturally_occurring	NA	NA	Nashville	NA	NA	NA	NA	NA	NA	NA	NA	NA	NA	NA	NA	NA	NA	NA	NA	NA
species	NA	Nashville	Tennessee	-86.7733977	36.1654234	Titans Wy	no_info	NA	NA	Nashville	NA	NA	NA	NA	NA	NA	NA	NA	NA	NA	NA	NA	NA	NA	NA	NA	NA
species	NA	Nashville	Tennessee	-86.772139	36.164127	Titans Wy	no_info	NA	NA	Nashville	NA	NA	NA	NA	NA	NA	NA	NA	NA	NA	NA	NA	NA	NA	NA	NA	NA
species	NA	Nashville	Tennessee	-86.772139	36.164127	Titans Wy	no_info	NA	NA	Nashville	NA	NA	NA	NA	NA	NA	NA	NA	NA	NA	NA	NA	NA	NA	NA	NA	NA
species	NA	Nashville	Tennessee	-86.772139	36.164127	Titans Wy	no_info	NA	NA	Nashville	NA	NA	NA	NA	NA	NA	NA	NA	NA	NA	NA	NA	NA	NA	NA	NA	NA
Japanese zelkova	Zelkova serrata	Nashville	Tennessee	-86.7804127	36.1657791	Deaderick St	introduced	NA	NA	Nashville	NA	NA	NA	NA	NA	NA	NA	NA	NA	NA	NA	NA	NA	NA	NA	NA	NA
Japanese zelkova	Zelkova serrata	Nashville	Tennessee	-86.7804127	36.1657791	Deaderick St	introduced	NA	NA	Nashville	NA	NA	NA	NA	NA	NA	NA	NA	NA	NA	NA	NA	NA	NA	NA	NA	NA
species	NA	Nashville	Tennessee	-86.772139	36.164127	Titans Wy	no_info	NA	NA	Nashville	NA	NA	NA	NA	NA	NA	NA	NA	NA	NA	NA	NA	NA	NA	NA	NA	NA
Japanese zelkova	Zelkova serrata	Nashville	Tennessee	-86.7804127	36.1657791	Deaderick St	introduced	NA	NA	Nashville	NA	NA	NA	NA	NA	NA	NA	NA	NA	NA	NA	NA	NA	NA	NA	NA	NA
species	NA	Nashville	Tennessee	-86.772139	36.164127	Titans Wy	no_info	NA	NA	Nashville	NA	NA	NA	NA	NA	NA	NA	NA	NA	NA	NA	NA	NA	NA	NA	NA	NA
species	NA	Nashville	Tennessee	-86.772139	36.164127	Titans Wy	no_info	NA	NA	Nashville	NA	NA	NA	NA	NA	NA	NA	NA	NA	NA	NA	NA	NA	NA	NA	NA	NA
species	NA	Nashville	Tennessee	-86.772139	36.164127	Titans Wy	no_info	NA	NA	Nashville	NA	NA	NA	NA	NA	NA	NA	NA	NA	NA	NA	NA	NA	NA	NA	NA	NA
Japanese zelkova	Zelkova serrata	Nashville	Tennessee	-86.7804127	36.1657791	Deaderick St	introduced	NA	NA	Nashville	NA	NA	NA	NA	NA	NA	NA	NA	NA	NA	NA	NA	NA	NA	NA	NA	NA
species	NA	Nashville	Tennessee	-86.772139	36.164127	Titans Wy	no_info	NA	NA	Nashville	NA	NA	NA	NA	NA	NA	NA	NA	NA	NA	NA	NA	NA	NA	NA	NA	NA
species	NA	Nashville	Tennessee	-86.772139	36.164127	Titans Wy	no_info	NA	NA	Nashville	NA	NA	NA	NA	NA	NA	NA	NA	NA	NA	NA	NA	NA	NA	NA	NA	NA
species	NA	Nashville	Tennessee	-86.772139	36.164127	Titans Wy	no_info	NA	NA	Nashville	NA	NA	NA	NA	NA	NA	NA	NA	NA	NA	NA	NA	NA	NA	NA	NA	NA
Japanese zelkova	Zelkova serrata	Nashville	Tennessee	-86.7804127	36.1657791	Deaderick St	introduced	NA	NA	Nashville	NA	NA	NA	NA	NA	NA	NA	NA	NA	NA	NA	NA	NA	NA	NA	NA	NA
species	NA	Nashville	Tennessee	-86.772139	36.164127	Titans Wy	no_info	NA	NA	Nashville	NA	NA	NA	NA	NA	NA	NA	NA	NA	NA	NA	NA	NA	NA	NA	NA	NA
species	NA	Nashville	Tennessee	-86.772139	36.164127	Titans Wy	no_info	NA	NA	Nashville	NA	NA	NA	NA	NA	NA	NA	NA	NA	NA	NA	NA	NA	NA	NA	NA	NA
species	NA	Nashville	Tennessee	-86.772139	36.164127	Titans Wy	no_info	NA	NA	Nashville	NA	NA	NA	NA	NA	NA	NA	NA	NA	NA	NA	NA	NA	NA	NA	NA	NA
species	NA	Nashville	Tennessee	-86.772139	36.164127	Titans Wy	no_info	NA	NA	Nashville	NA	NA	NA	NA	NA	NA	NA	NA	NA	NA	NA	NA	NA	NA	NA	NA	NA
Japanese zelkova	Zelkova serrata	Nashville	Tennessee	-86.7804127	36.1657791	Deaderick St	introduced	NA	NA	Nashville	NA	NA	NA	NA	NA	NA	NA	NA	NA	NA	NA	NA	NA	NA	NA	NA	NA
species	NA	Nashville	Tennessee	-86.772139	36.164127	Titans Wy	no_info	NA	NA	Nashville	NA	NA	NA	NA	NA	NA	NA	NA	NA	NA	NA	NA	NA	NA	NA	NA	NA
Japanese zelkova	Zelkova serrata	Nashville	Tennessee	-86.7804127	36.1657791	Deaderick St	introduced	NA	NA	Nashville	NA	NA	NA	NA	NA	NA	NA	NA	NA	NA	NA	NA	NA	NA	NA	NA	NA
species	NA	Nashville	Tennessee	-86.772139	36.164127	Titans Wy	no_info	NA	NA	Nashville	NA	NA	NA	NA	NA	NA	NA	NA	NA	NA	NA	NA	NA	NA	NA	NA	NA
species	NA	Nashville	Tennessee	-86.772139	36.164127	Titans Wy	no_info	NA	NA	Nashville	NA	NA	NA	NA	NA	NA	NA	NA	NA	NA	NA	NA	NA	NA	NA	NA	NA
London planetree	Platanus acerifolia	Nashville	Tennessee	-86.772139	36.164127	Titans Wy	introduced	NA	NA	Nashville	NA	NA	NA	NA	NA	NA	NA	NA	NA	NA	NA	NA	NA	NA	NA	NA	NA
London planetree	Platanus acerifolia	Nashville	Tennessee	-86.772139	36.164127	Titans Wy	introduced	NA	NA	Nashville	NA	NA	NA	NA	NA	NA	NA	NA	NA	NA	NA	NA	NA	NA	NA	NA	NA
Japanese zelkova	Zelkova serrata	Nashville	Tennessee	-86.7804127	36.1657791	Deaderick St	introduced	NA	NA	Nashville	NA	NA	NA	NA	NA	NA	NA	NA	NA	NA	NA	NA	NA	NA	NA	NA	NA
Honey locust	Gleditsia triacanthos	Nashville	Tennessee	-86.77598	36.158861	401 Demonbreun St	naturally_occurring	NA	NA	Nashville	NA	NA	NA	NA	NA	NA	NA	NA	NA	NA	NA	NA	NA	NA	NA	NA	NA
Paperbark maple	Acer griseum	Nashville	Tennessee	-86.77598	36.158861	401 Demonbreun St	introduced	NA	NA	Nashville	NA	NA	NA	NA	NA	NA	NA	NA	NA	NA	NA	NA	NA	NA	NA	NA	NA
Paperbark maple	Acer griseum	Nashville	Tennessee	-86.77598	36.158861	401 Demonbreun St	introduced	NA	NA	Nashville	NA	NA	NA	NA	NA	NA	NA	NA	NA	NA	NA	NA	NA	NA	NA	NA	NA
Paperbark maple	Acer griseum	Nashville	Tennessee	-86.77598	36.158861	401 Demonbreun St	introduced	NA	NA	Nashville	NA	NA	NA	NA	NA	NA	NA	NA	NA	NA	NA	NA	NA	NA	NA	NA	NA
Paperbark maple	Acer griseum	Nashville	Tennessee	-86.77598	36.158861	401 Demonbreun St	introduced	NA	NA	Nashville	NA	NA	NA	NA	NA	NA	NA	NA	NA	NA	NA	NA	NA	NA	NA	NA	NA
Paperbark maple	Acer griseum	Nashville	Tennessee	-86.77598	36.158861	401 Demonbreun St	introduced	NA	NA	Nashville	NA	NA	NA	NA	NA	NA	NA	NA	NA	NA	NA	NA	NA	NA	NA	NA	NA
Paperbark maple	Acer griseum	Nashville	Tennessee	-86.77598	36.158861	401 Demonbreun St	introduced	NA	NA	Nashville	NA	NA	NA	NA	NA	NA	NA	NA	NA	NA	NA	NA	NA	NA	NA	NA	NA
Paperbark maple	Acer griseum	Nashville	Tennessee	-86.77598	36.158861	401 Demonbreun St	introduced	NA	NA	Nashville	NA	NA	NA	NA	NA	NA	NA	NA	NA	NA	NA	NA	NA	NA	NA	NA	NA
Paperbark maple	Acer griseum	Nashville	Tennessee	-86.77598	36.158861	401 Demonbreun St	introduced	NA	NA	Nashville	NA	NA	NA	NA	NA	NA	NA	NA	NA	NA	NA	NA	NA	NA	NA	NA	NA
Sugar maple	Acer saccharum	Nashville	Tennessee	-86.77598	36.158861	401 Demonbreun St	naturally_occurring	NA	NA	Nashville	NA	NA	NA	NA	NA	NA	NA	NA	NA	NA	NA	NA	NA	NA	NA	NA	NA
Sugar maple	Acer saccharum	Nashville	Tennessee	-86.77598	36.158861	401 Demonbreun St	naturally_occurring	NA	NA	Nashville	NA	NA	NA	NA	NA	NA	NA	NA	NA	NA	NA	NA	NA	NA	NA	NA	NA
Sugar maple	Acer saccharum	Nashville	Tennessee	-86.77598	36.158861	401 Demonbreun St	naturally_occurring	NA	NA	Nashville	NA	NA	NA	NA	NA	NA	NA	NA	NA	NA	NA	NA	NA	NA	NA	NA	NA
Honey locust	Gleditsia triacanthos	Nashville	Tennessee	-86.77598	36.158861	401 Demonbreun St	naturally_occurring	NA	NA	Nashville	NA	NA	NA	NA	NA	NA	NA	NA	NA	NA	NA	NA	NA	NA	NA	NA	NA
Honey locust	Gleditsia triacanthos	Nashville	Tennessee	-86.77598	36.158861	401 Demonbreun St	naturally_occurring	NA	NA	Nashville	NA	NA	NA	NA	NA	NA	NA	NA	NA	NA	NA	NA	NA	NA	NA	NA	NA
Honey locust	Gleditsia triacanthos	Nashville	Tennessee	-86.77598	36.158861	401 Demonbreun St	naturally_occurring	NA	NA	Nashville	NA	NA	NA	NA	NA	NA	NA	NA	NA	NA	NA	NA	NA	NA	NA	NA	NA
Honey locust	Gleditsia triacanthos	Nashville	Tennessee	-86.77598	36.158861	401 Demonbreun St	naturally_occurring	NA	NA	Nashville	NA	NA	NA	NA	NA	NA	NA	NA	NA	NA	NA	NA	NA	NA	NA	NA	NA
Honey locust	Gleditsia triacanthos	Nashville	Tennessee	-86.77598	36.158861	401 Demonbreun St	naturally_occurring	NA	NA	Nashville	NA	NA	NA	NA	NA	NA	NA	NA	NA	NA	NA	NA	NA	NA	NA	NA	NA
London planetree	Platanus acerifolia	Nashville	Tennessee	-86.772139	36.164127	Titans Wy	introduced	NA	NA	Nashville	NA	NA	NA	NA	NA	NA	NA	NA	NA	NA	NA	NA	NA	NA	NA	NA	NA
London planetree	Platanus acerifolia	Nashville	Tennessee	-86.772139	36.164127	Titans Wy	introduced	NA	NA	Nashville	NA	NA	NA	NA	NA	NA	NA	NA	NA	NA	NA	NA	NA	NA	NA	NA	NA
London planetree	Platanus acerifolia	Nashville	Tennessee	-86.772139	36.164127	Titans Wy	introduced	NA	NA	Nashville	NA	NA	NA	NA	NA	NA	NA	NA	NA	NA	NA	NA	NA	NA	NA	NA	NA
London planetree	Platanus acerifolia	Nashville	Tennessee	-86.772139	36.164127	Titans Wy	introduced	NA	NA	Nashville	NA	NA	NA	NA	NA	NA	NA	NA	NA	NA	NA	NA	NA	NA	NA	NA	NA
Willow oak	Quercus phellos	Nashville	Tennessee	-86.772139	36.164127	Titans Wy	naturally_occurring	NA	NA	Nashville	NA	NA	NA	NA	NA	NA	NA	NA	NA	NA	NA	NA	NA	NA	NA	NA	NA
Willow oak	Quercus phellos	Nashville	Tennessee	-86.772139	36.164127	Titans Wy	naturally_occurring	NA	NA	Nashville	NA	NA	NA	NA	NA	NA	NA	NA	NA	NA	NA	NA	NA	NA	NA	NA	NA
Willow oak	Quercus phellos	Nashville	Tennessee	-86.772139	36.164127	Titans Wy	naturally_occurring	NA	NA	Nashville	NA	NA	NA	NA	NA	NA	NA	NA	NA	NA	NA	NA	NA	NA	NA	NA	NA
Willow oak	Quercus phellos	Nashville	Tennessee	-86.772139	36.164127	Titans Wy	naturally_occurring	NA	NA	Nashville	NA	NA	NA	NA	NA	NA	NA	NA	NA	NA	NA	NA	NA	NA	NA	NA	NA
Willow oak	Quercus phellos	Nashville	Tennessee	-86.772139	36.164127	Titans Wy	naturally_occurring	NA	NA	Nashville	NA	NA	NA	NA	NA	NA	NA	NA	NA	NA	NA	NA	NA	NA	NA	NA	NA
Willow oak	Quercus phellos	Nashville	Tennessee	-86.772139	36.164127	Titans Wy	naturally_occurring	NA	NA	Nashville	NA	NA	NA	NA	NA	NA	NA	NA	NA	NA	NA	NA	NA	NA	NA	NA	NA
Shumard oak	Quercus shumardii	Nashville	Tennessee	-86.772139	36.164127	Titans Wy	naturally_occurring	NA	NA	Nashville	NA	NA	NA	NA	NA	NA	NA	NA	NA	NA	NA	NA	NA	NA	NA	NA	NA
Shumard oak	Quercus shumardii	Nashville	Tennessee	-86.772139	36.164127	Titans Wy	naturally_occurring	NA	NA	Nashville	NA	NA	NA	NA	NA	NA	NA	NA	NA	NA	NA	NA	NA	NA	NA	NA	NA
Shumard oak	Quercus shumardii	Nashville	Tennessee	-86.772139	36.164127	Titans Wy	naturally_occurring	NA	NA	Nashville	NA	NA	NA	NA	NA	NA	NA	NA	NA	NA	NA	NA	NA	NA	NA	NA	NA
Shumard oak	Quercus shumardii	Nashville	Tennessee	-86.772139	36.164127	Titans Wy	naturally_occurring	NA	NA	Nashville	NA	NA	NA	NA	NA	NA	NA	NA	NA	NA	NA	NA	NA	NA	NA	NA	NA
Shumard oak	Quercus shumardii	Nashville	Tennessee	-86.772139	36.164127	Titans Wy	naturally_occurring	NA	NA	Nashville	NA	NA	NA	NA	NA	NA	NA	NA	NA	NA	NA	NA	NA	NA	NA	NA	NA
Shumard oak	Quercus shumardii	Nashville	Tennessee	-86.772139	36.164127	Titans Wy	naturally_occurring	NA	NA	Nashville	NA	NA	NA	NA	NA	NA	NA	NA	NA	NA	NA	NA	NA	NA	NA	NA	NA
Shumard oak	Quercus shumardii	Nashville	Tennessee	-86.772139	36.164127	Titans Wy	naturally_occurring	NA	NA	Nashville	NA	NA	NA	NA	NA	NA	NA	NA	NA	NA	NA	NA	NA	NA	NA	NA	NA
Shumard oak	Quercus shumardii	Nashville	Tennessee	-86.772139	36.164127	Titans Wy	naturally_occurring	NA	NA	Nashville	NA	NA	NA	NA	NA	NA	NA	NA	NA	NA	NA	NA	NA	NA	NA	NA	NA
Shumard oak	Quercus shumardii	Nashville	Tennessee	-86.772139	36.164127	Titans Wy	naturally_occurring	NA	NA	Nashville	NA	NA	NA	NA	NA	NA	NA	NA	NA	NA	NA	NA	NA	NA	NA	NA	NA
Shumard oak	Quercus shumardii	Nashville	Tennessee	-86.772139	36.164127	Titans Wy	naturally_occurring	NA	NA	Nashville	NA	NA	NA	NA	NA	NA	NA	NA	NA	NA	NA	NA	NA	NA	NA	NA	NA
Shumard oak	Quercus shumardii	Nashville	Tennessee	-86.772139	36.164127	Titans Wy	naturally_occurring	NA	NA	Nashville	NA	NA	NA	NA	NA	NA	NA	NA	NA	NA	NA	NA	NA	NA	NA	NA	NA
Bald cypress	Taxodium distichum	Nashville	Tennessee	-86.772139	36.164127	Titans Wy	naturally_occurring	NA	NA	Nashville	NA	NA	NA	NA	NA	NA	NA	NA	NA	NA	NA	NA	NA	NA	NA	NA	NA
Bald cypress	Taxodium distichum	Nashville	Tennessee	-86.772139	36.164127	Titans Wy	naturally_occurring	NA	NA	Nashville	NA	NA	NA	NA	NA	NA	NA	NA	NA	NA	NA	NA	NA	NA	NA	NA	NA
Bald cypress	Taxodium distichum	Nashville	Tennessee	-86.772139	36.164127	Titans Wy	naturally_occurring	NA	NA	Nashville	NA	NA	NA	NA	NA	NA	NA	NA	NA	NA	NA	NA	NA	NA	NA	NA	NA
Bald cypress	Taxodium distichum	Nashville	Tennessee	-86.772139	36.164127	Titans Wy	naturally_occurring	NA	NA	Nashville	NA	NA	NA	NA	NA	NA	NA	NA	NA	NA	NA	NA	NA	NA	NA	NA	NA
London planetree	Platanus acerifolia	Nashville	Tennessee	-86.791662	36.082284	133 Gateway Bv	introduced	NA	NA	Nashville	NA	NA	NA	NA	NA	NA	NA	NA	NA	NA	NA	NA	NA	NA	NA	NA	NA
Bald cypress	Taxodium distichum	Nashville	Tennessee	-86.772139	36.164127	Titans Wy	naturally_occurring	NA	NA	Nashville	NA	NA	NA	NA	NA	NA	NA	NA	NA	NA	NA	NA	NA	NA	NA	NA	NA
Bald cypress	Taxodium distichum	Nashville	Tennessee	-86.772139	36.164127	Titans Wy	naturally_occurring	NA	NA	Nashville	NA	NA	NA	NA	NA	NA	NA	NA	NA	NA	NA	NA	NA	NA	NA	NA	NA
Lacebark elm	Ulmus parvifolia	Nashville	Tennessee	-86.791662	36.082284	133 Gateway Bv	introduced	NA	NA	Nashville	NA	NA	NA	NA	NA	NA	NA	NA	NA	NA	NA	NA	NA	NA	NA	NA	NA
Bald cypress	Taxodium distichum	Nashville	Tennessee	-86.772139	36.164127	Titans Wy	naturally_occurring	NA	NA	Nashville	NA	NA	NA	NA	NA	NA	NA	NA	NA	NA	NA	NA	NA	NA	NA	NA	NA
Bald cypress	Taxodium distichum	Nashville	Tennessee	-86.772139	36.164127	Titans Wy	naturally_occurring	NA	NA	Nashville	NA	NA	NA	NA	NA	NA	NA	NA	NA	NA	NA	NA	NA	NA	NA	NA	NA
Bald cypress	Taxodium distichum	Nashville	Tennessee	-86.772139	36.164127	Titans Wy	naturally_occurring	NA	NA	Nashville	NA	NA	NA	NA	NA	NA	NA	NA	NA	NA	NA	NA	NA	NA	NA	NA	NA
Bald cypress	Taxodium distichum	Nashville	Tennessee	-86.772139	36.164127	Titans Wy	naturally_occurring	NA	NA	Nashville	NA	NA	NA	NA	NA	NA	NA	NA	NA	NA	NA	NA	NA	NA	NA	NA	NA
Lacebark elm	Ulmus parvifolia	Nashville	Tennessee	-86.791662	36.082284	133 Gateway Bv	introduced	NA	NA	Nashville	NA	NA	NA	NA	NA	NA	NA	NA	NA	NA	NA	NA	NA	NA	NA	NA	NA
Lacebark elm	Ulmus parvifolia	Nashville	Tennessee	-86.791662	36.082284	133 Gateway Bv	introduced	NA	NA	Nashville	NA	NA	NA	NA	NA	NA	NA	NA	NA	NA	NA	NA	NA	NA	NA	NA	NA
Lacebark elm	Ulmus parvifolia	Nashville	Tennessee	-86.791662	36.082284	133 Gateway Bv	introduced	NA	NA	Nashville	NA	NA	NA	NA	NA	NA	NA	NA	NA	NA	NA	NA	NA	NA	NA	NA	NA
Lacebark elm	Ulmus parvifolia	Nashville	Tennessee	-86.791662	36.082284	133 Gateway Bv	introduced	NA	NA	Nashville	NA	NA	NA	NA	NA	NA	NA	NA	NA	NA	NA	NA	NA	NA	NA	NA	NA
Bald cypress	Taxodium distichum	Nashville	Tennessee	-86.772139	36.164127	Titans Wy	naturally_occurring	NA	NA	Nashville	NA	NA	NA	NA	NA	NA	NA	NA	NA	NA	NA	NA	NA	NA	NA	NA	NA
Bald cypress	Taxodium distichum	Nashville	Tennessee	-86.772139	36.164127	Titans Wy	naturally_occurring	NA	NA	Nashville	NA	NA	NA	NA	NA	NA	NA	NA	NA	NA	NA	NA	NA	NA	NA	NA	NA
Bald cypress	Taxodium distichum	Nashville	Tennessee	-86.772139	36.164127	Titans Wy	naturally_occurring	NA	NA	Nashville	NA	NA	NA	NA	NA	NA	NA	NA	NA	NA	NA	NA	NA	NA	NA	NA	NA
Bald cypress	Taxodium distichum	Nashville	Tennessee	-86.772139	36.164127	Titans Wy	naturally_occurring	NA	NA	Nashville	NA	NA	NA	NA	NA	NA	NA	NA	NA	NA	NA	NA	NA	NA	NA	NA	NA
Bald cypress	Taxodium distichum	Nashville	Tennessee	-86.772139	36.164127	Titans Wy	naturally_occurring	NA	NA	Nashville	NA	NA	NA	NA	NA	NA	NA	NA	NA	NA	NA	NA	NA	NA	NA	NA	NA
Bald cypress	Taxodium distichum	Nashville	Tennessee	-86.772139	36.164127	Titans Wy	naturally_occurring	NA	NA	Nashville	NA	NA	NA	NA	NA	NA	NA	NA	NA	NA	NA	NA	NA	NA	NA	NA	NA
Bald cypress	Taxodium distichum	Nashville	Tennessee	-86.772139	36.164127	Titans Wy	naturally_occurring	NA	NA	Nashville	NA	NA	NA	NA	NA	NA	NA	NA	NA	NA	NA	NA	NA	NA	NA	NA	NA
Bald cypress	Taxodium distichum	Nashville	Tennessee	-86.772139	36.164127	Titans Wy	naturally_occurring	NA	NA	Nashville	NA	NA	NA	NA	NA	NA	NA	NA	NA	NA	NA	NA	NA	NA	NA	NA	NA
Japanese zelkova	Zelkova serrata	Nashville	Tennessee	-86.7835779	36.1634467	Union St	introduced	NA	NA	Nashville	NA	NA	NA	NA	NA	NA	NA	NA	NA	NA	NA	NA	NA	NA	NA	NA	NA
Tulip poplar	Liriodendron tulipifera	Nashville	Tennessee	-86.784631	36.153894	1101 Laurel St	naturally_occurring	NA	NA	Nashville	NA	NA	NA	NA	NA	NA	NA	NA	NA	NA	NA	NA	NA	NA	NA	NA	NA
Japanese zelkova	Zelkova serrata	Nashville	Tennessee	-86.7835779	36.1634467	Union St	introduced	NA	NA	Nashville	NA	NA	NA	NA	NA	NA	NA	NA	NA	NA	NA	NA	NA	NA	NA	NA	NA
Japanese zelkova	Zelkova serrata	Nashville	Tennessee	-86.7835779	36.1634467	Union St	introduced	NA	NA	Nashville	NA	NA	NA	NA	NA	NA	NA	NA	NA	NA	NA	NA	NA	NA	NA	NA	NA
Japanese zelkova	Zelkova serrata	Nashville	Tennessee	-86.7835779	36.1634467	Union St	introduced	NA	NA	Nashville	NA	NA	NA	NA	NA	NA	NA	NA	NA	NA	NA	NA	NA	NA	NA	NA	NA
Japanese zelkova	Zelkova serrata	Nashville	Tennessee	-86.7835779	36.1634467	Union St	introduced	NA	NA	Nashville	NA	NA	NA	NA	NA	NA	NA	NA	NA	NA	NA	NA	NA	NA	NA	NA	NA
Japanese zelkova	Zelkova serrata	Nashville	Tennessee	-86.7835779	36.1634467	Union St	introduced	NA	NA	Nashville	NA	NA	NA	NA	NA	NA	NA	NA	NA	NA	NA	NA	NA	NA	NA	NA	NA
Tulip poplar	Liriodendron tulipifera	Nashville	Tennessee	-86.7844949	36.1540407	Laurel St	naturally_occurring	NA	NA	Nashville	NA	NA	NA	NA	NA	NA	NA	NA	NA	NA	NA	NA	NA	NA	NA	NA	NA
Japanese zelkova	Zelkova serrata	Nashville	Tennessee	-86.7835779	36.1634467	Union St	introduced	NA	NA	Nashville	NA	NA	NA	NA	NA	NA	NA	NA	NA	NA	NA	NA	NA	NA	NA	NA	NA
Siberian elm	Ulmus pumila	Nashville	Tennessee	-86.785743	36.155919	1101 Mcgavock St	introduced	NA	NA	Nashville	NA	NA	NA	NA	NA	NA	NA	NA	NA	NA	NA	NA	NA	NA	NA	NA	NA
Siberian elm	Ulmus pumila	Nashville	Tennessee	-86.785743	36.155919	1101 Mcgavock St	introduced	NA	NA	Nashville	NA	NA	NA	NA	NA	NA	NA	NA	NA	NA	NA	NA	NA	NA	NA	NA	NA
Siberian elm	Ulmus pumila	Nashville	Tennessee	-86.785743	36.155919	1101 Mcgavock St	introduced	NA	NA	Nashville	NA	NA	NA	NA	NA	NA	NA	NA	NA	NA	NA	NA	NA	NA	NA	NA	NA
Siberian elm	Ulmus pumila	Nashville	Tennessee	-86.785743	36.155919	1101 Mcgavock St	introduced	NA	NA	Nashville	NA	NA	NA	NA	NA	NA	NA	NA	NA	NA	NA	NA	NA	NA	NA	NA	NA
Siberian elm	Ulmus pumila	Nashville	Tennessee	-86.785743	36.155919	1101 Mcgavock St	introduced	NA	NA	Nashville	NA	NA	NA	NA	NA	NA	NA	NA	NA	NA	NA	NA	NA	NA	NA	NA	NA
Siberian elm	Ulmus pumila	Nashville	Tennessee	-86.785743	36.155919	1101 Mcgavock St	introduced	NA	NA	Nashville	NA	NA	NA	NA	NA	NA	NA	NA	NA	NA	NA	NA	NA	NA	NA	NA	NA
Japanese zelkova	Zelkova serrata	Nashville	Tennessee	-86.7835779	36.1634467	Union St	introduced	NA	NA	Nashville	NA	NA	NA	NA	NA	NA	NA	NA	NA	NA	NA	NA	NA	NA	NA	NA	NA
Japanese zelkova	Zelkova serrata	Nashville	Tennessee	-86.7835779	36.1634467	Union St	introduced	NA	NA	Nashville	NA	NA	NA	NA	NA	NA	NA	NA	NA	NA	NA	NA	NA	NA	NA	NA	NA
Little leaf linden	Tilia cordata	Nashville	Tennessee	-86.7801628	36.1584193	600 Mcgavock St	introduced	NA	NA	Nashville	NA	NA	NA	NA	NA	NA	NA	NA	NA	NA	NA	NA	NA	NA	NA	NA	NA
Red maple	Acer rubrum	Nashville	Tennessee	-86.785038	36.161287	227 Mclemore St	naturally_occurring	NA	NA	Nashville	NA	NA	NA	NA	NA	NA	NA	NA	NA	NA	NA	NA	NA	NA	NA	NA	NA
Red maple	Acer rubrum	Nashville	Tennessee	-86.785038	36.161287	227 Mclemore St	naturally_occurring	NA	NA	Nashville	NA	NA	NA	NA	NA	NA	NA	NA	NA	NA	NA	NA	NA	NA	NA	NA	NA
Red maple	Acer rubrum	Nashville	Tennessee	-86.785038	36.161287	227 Mclemore St	naturally_occurring	NA	NA	Nashville	NA	NA	NA	NA	NA	NA	NA	NA	NA	NA	NA	NA	NA	NA	NA	NA	NA
London planetree	Platanus acerifolia	Nashville	Tennessee	-86.772693	36.159263	101 Molloy St	introduced	NA	NA	Nashville	NA	NA	NA	NA	NA	NA	NA	NA	NA	NA	NA	NA	NA	NA	NA	NA	NA
London planetree	Platanus acerifolia	Nashville	Tennessee	-86.772713	36.1592559	105 Molloy St	introduced	NA	NA	Nashville	NA	NA	NA	NA	NA	NA	NA	NA	NA	NA	NA	NA	NA	NA	NA	NA	NA
Japanese zelkova	Zelkova serrata	Nashville	Tennessee	-86.7835779	36.1634467	Union St	introduced	NA	NA	Nashville	NA	NA	NA	NA	NA	NA	NA	NA	NA	NA	NA	NA	NA	NA	NA	NA	NA
London planetree	Platanus acerifolia	Nashville	Tennessee	-86.772713	36.1592559	105 Molloy St	introduced	NA	NA	Nashville	NA	NA	NA	NA	NA	NA	NA	NA	NA	NA	NA	NA	NA	NA	NA	NA	NA
London planetree	Platanus acerifolia	Nashville	Tennessee	-86.772713	36.1592559	105 Molloy St	introduced	NA	NA	Nashville	NA	NA	NA	NA	NA	NA	NA	NA	NA	NA	NA	NA	NA	NA	NA	NA	NA
Callery pear	Pyrus calleryana	Nashville	Tennessee	-86.7850936	36.1525796	1209 Pine St	introduced	NA	NA	Nashville	NA	NA	NA	NA	NA	NA	NA	NA	NA	NA	NA	NA	NA	NA	NA	NA	NA
Callery pear	Pyrus calleryana	Nashville	Tennessee	-86.7850936	36.1525796	1209 Pine St	introduced	NA	NA	Nashville	NA	NA	NA	NA	NA	NA	NA	NA	NA	NA	NA	NA	NA	NA	NA	NA	NA
Callery pear	Pyrus calleryana	Nashville	Tennessee	-86.7850936	36.1525796	1209 Pine St	introduced	NA	NA	Nashville	NA	NA	NA	NA	NA	NA	NA	NA	NA	NA	NA	NA	NA	NA	NA	NA	NA
Japanese zelkova	Zelkova serrata	Nashville	Tennessee	-86.7835779	36.1634467	Union St	introduced	NA	NA	Nashville	NA	NA	NA	NA	NA	NA	NA	NA	NA	NA	NA	NA	NA	NA	NA	NA	NA
Japanese zelkova	Zelkova serrata	Nashville	Tennessee	-86.7835779	36.1634467	Union St	introduced	NA	NA	Nashville	NA	NA	NA	NA	NA	NA	NA	NA	NA	NA	NA	NA	NA	NA	NA	NA	NA
Japanese zelkova	Zelkova serrata	Nashville	Tennessee	-86.7835779	36.1634467	Union St	introduced	NA	NA	Nashville	NA	NA	NA	NA	NA	NA	NA	NA	NA	NA	NA	NA	NA	NA	NA	NA	NA
Japanese zelkova	Zelkova serrata	Nashville	Tennessee	-86.7835779	36.1634467	Union St	introduced	NA	NA	Nashville	NA	NA	NA	NA	NA	NA	NA	NA	NA	NA	NA	NA	NA	NA	NA	NA	NA
Shumard oak	Quercus shumardii	Nashville	Tennessee	-86.7838066	36.1625144	Polk Av	naturally_occurring	NA	NA	Nashville	NA	NA	NA	NA	NA	NA	NA	NA	NA	NA	NA	NA	NA	NA	NA	NA	NA
Shumard oak	Quercus shumardii	Nashville	Tennessee	-86.7838066	36.1625144	Polk Av	naturally_occurring	NA	NA	Nashville	NA	NA	NA	NA	NA	NA	NA	NA	NA	NA	NA	NA	NA	NA	NA	NA	NA
Red maple	Acer rubrum	Nashville	Tennessee	-86.7737296	36.1620574	Riverfront	naturally_occurring	NA	NA	Nashville	NA	NA	NA	NA	NA	NA	NA	NA	NA	NA	NA	NA	NA	NA	NA	NA	NA
Green ash	Fraxinus pennsylvanica	Nashville	Tennessee	-86.7737296	36.1620574	Riverfront	naturally_occurring	NA	NA	Nashville	NA	NA	NA	NA	NA	NA	NA	NA	NA	NA	NA	NA	NA	NA	NA	NA	NA
Japanese zelkova	Zelkova serrata	Nashville	Tennessee	-86.7835779	36.1634467	Union St	introduced	NA	NA	Nashville	NA	NA	NA	NA	NA	NA	NA	NA	NA	NA	NA	NA	NA	NA	NA	NA	NA
Green ash	Fraxinus pennsylvanica	Nashville	Tennessee	-86.7737296	36.1620574	Riverfront	naturally_occurring	NA	NA	Nashville	NA	NA	NA	NA	NA	NA	NA	NA	NA	NA	NA	NA	NA	NA	NA	NA	NA
Green ash	Fraxinus pennsylvanica	Nashville	Tennessee	-86.7737296	36.1620574	Riverfront	naturally_occurring	NA	NA	Nashville	NA	NA	NA	NA	NA	NA	NA	NA	NA	NA	NA	NA	NA	NA	NA	NA	NA
Green ash	Fraxinus pennsylvanica	Nashville	Tennessee	-86.7737296	36.1620574	Riverfront	naturally_occurring	NA	NA	Nashville	NA	NA	NA	NA	NA	NA	NA	NA	NA	NA	NA	NA	NA	NA	NA	NA	NA
Japanese zelkova	Zelkova serrata	Nashville	Tennessee	-86.7835779	36.1634467	Union St	introduced	NA	NA	Nashville	NA	NA	NA	NA	NA	NA	NA	NA	NA	NA	NA	NA	NA	NA	NA	NA	NA
Japanese zelkova	Zelkova serrata	Nashville	Tennessee	-86.7835779	36.1634467	Union St	introduced	NA	NA	Nashville	NA	NA	NA	NA	NA	NA	NA	NA	NA	NA	NA	NA	NA	NA	NA	NA	NA
Japanese zelkova	Zelkova serrata	Nashville	Tennessee	-86.7835779	36.1634467	Union St	introduced	NA	NA	Nashville	NA	NA	NA	NA	NA	NA	NA	NA	NA	NA	NA	NA	NA	NA	NA	NA	NA
Black walnut	Juglans nigra	Nashville	Tennessee	-86.7737296	36.1620574	Riverfront	naturally_occurring	NA	NA	Nashville	NA	NA	NA	NA	NA	NA	NA	NA	NA	NA	NA	NA	NA	NA	NA	NA	NA
Eastern red cedar	Juniperus virginiana	Nashville	Tennessee	-86.7737296	36.1620574	Riverfront	naturally_occurring	NA	NA	Nashville	NA	NA	NA	NA	NA	NA	NA	NA	NA	NA	NA	NA	NA	NA	NA	NA	NA
Japanese zelkova	Zelkova serrata	Nashville	Tennessee	-86.7835779	36.1634467	Union St	introduced	NA	NA	Nashville	NA	NA	NA	NA	NA	NA	NA	NA	NA	NA	NA	NA	NA	NA	NA	NA	NA
Eastern red cedar	Juniperus virginiana	Nashville	Tennessee	-86.7737296	36.1620574	Riverfront	naturally_occurring	NA	NA	Nashville	NA	NA	NA	NA	NA	NA	NA	NA	NA	NA	NA	NA	NA	NA	NA	NA	NA
Tulip poplar	Liriodendron tulipifera	Nashville	Tennessee	-86.7737296	36.1620574	Riverfront	naturally_occurring	NA	NA	Nashville	NA	NA	NA	NA	NA	NA	NA	NA	NA	NA	NA	NA	NA	NA	NA	NA	NA
Japanese zelkova	Zelkova serrata	Nashville	Tennessee	-86.7835779	36.1634467	Union St	introduced	NA	NA	Nashville	NA	NA	NA	NA	NA	NA	NA	NA	NA	NA	NA	NA	NA	NA	NA	NA	NA
Southern magnolia	Magnolia grandiflora	Nashville	Tennessee	-86.7737296	36.1620574	Riverfront	introduced	NA	NA	Nashville	NA	NA	NA	NA	NA	NA	NA	NA	NA	NA	NA	NA	NA	NA	NA	NA	NA
Southern magnolia	Magnolia grandiflora	Nashville	Tennessee	-86.7737296	36.1620574	Riverfront	introduced	NA	NA	Nashville	NA	NA	NA	NA	NA	NA	NA	NA	NA	NA	NA	NA	NA	NA	NA	NA	NA
Sweetbay magnolia	Magnolia virginiana	Nashville	Tennessee	-86.7737296	36.1620574	Riverfront	naturally_occurring	NA	NA	Nashville	NA	NA	NA	NA	NA	NA	NA	NA	NA	NA	NA	NA	NA	NA	NA	NA	NA
Sweetbay magnolia	Magnolia virginiana	Nashville	Tennessee	-86.7737296	36.1620574	Riverfront	naturally_occurring	NA	NA	Nashville	NA	NA	NA	NA	NA	NA	NA	NA	NA	NA	NA	NA	NA	NA	NA	NA	NA
Norway spruce	Picea abies	Nashville	Tennessee	-86.7737296	36.1620574	Riverfront	introduced	NA	NA	Nashville	NA	NA	NA	NA	NA	NA	NA	NA	NA	NA	NA	NA	NA	NA	NA	NA	NA
Red maple	Acer rubrum	Nashville	Tennessee	-86.7872886	36.1624279	330 10th Av N	naturally_occurring	NA	NA	Nashville	NA	NA	NA	NA	NA	NA	NA	NA	NA	NA	NA	NA	NA	NA	NA	NA	NA
Siberian elm	Ulmus pumila	Nashville	Tennessee	-86.7872886	36.1624279	330 10th Av N	introduced	NA	NA	Nashville	NA	NA	NA	NA	NA	NA	NA	NA	NA	NA	NA	NA	NA	NA	NA	NA	NA
Siberian elm	Ulmus pumila	Nashville	Tennessee	-86.7872886	36.1624279	330 10th Av N	introduced	NA	NA	Nashville	NA	NA	NA	NA	NA	NA	NA	NA	NA	NA	NA	NA	NA	NA	NA	NA	NA
Amur maple	Acer ginnala	Nashville	Tennessee	-86.7839574	36.153515	10 11th Av S	introduced	NA	NA	Nashville	NA	NA	NA	NA	NA	NA	NA	NA	NA	NA	NA	NA	NA	NA	NA	NA	NA
Amur maple	Acer ginnala	Nashville	Tennessee	-86.7839574	36.153515	10 11th Av S	introduced	NA	NA	Nashville	NA	NA	NA	NA	NA	NA	NA	NA	NA	NA	NA	NA	NA	NA	NA	NA	NA
Amur maple	Acer ginnala	Nashville	Tennessee	-86.7839574	36.153515	10 11th Av S	introduced	NA	NA	Nashville	NA	NA	NA	NA	NA	NA	NA	NA	NA	NA	NA	NA	NA	NA	NA	NA	NA
Amur maple	Acer ginnala	Nashville	Tennessee	-86.7839574	36.153515	10 11th Av S	introduced	NA	NA	Nashville	NA	NA	NA	NA	NA	NA	NA	NA	NA	NA	NA	NA	NA	NA	NA	NA	NA
Amur maple	Acer ginnala	Nashville	Tennessee	-86.7839574	36.153515	10 11th Av S	introduced	NA	NA	Nashville	NA	NA	NA	NA	NA	NA	NA	NA	NA	NA	NA	NA	NA	NA	NA	NA	NA
Amur maple	Acer ginnala	Nashville	Tennessee	-86.7839574	36.153515	10 11th Av S	introduced	NA	NA	Nashville	NA	NA	NA	NA	NA	NA	NA	NA	NA	NA	NA	NA	NA	NA	NA	NA	NA
Amur maple	Acer ginnala	Nashville	Tennessee	-86.7839574	36.153515	10 11th Av S	introduced	NA	NA	Nashville	NA	NA	NA	NA	NA	NA	NA	NA	NA	NA	NA	NA	NA	NA	NA	NA	NA
Amur maple	Acer ginnala	Nashville	Tennessee	-86.7839574	36.153515	10 11th Av S	introduced	NA	NA	Nashville	NA	NA	NA	NA	NA	NA	NA	NA	NA	NA	NA	NA	NA	NA	NA	NA	NA
White ash	Fraxinus americana	Nashville	Tennessee	-86.7839574	36.153515	10 11th Av S	naturally_occurring	NA	NA	Nashville	NA	NA	NA	NA	NA	NA	NA	NA	NA	NA	NA	NA	NA	NA	NA	NA	NA
White ash	Fraxinus americana	Nashville	Tennessee	-86.7839574	36.153515	10 11th Av S	naturally_occurring	NA	NA	Nashville	NA	NA	NA	NA	NA	NA	NA	NA	NA	NA	NA	NA	NA	NA	NA	NA	NA
White ash	Fraxinus americana	Nashville	Tennessee	-86.7839574	36.153515	10 11th Av S	naturally_occurring	NA	NA	Nashville	NA	NA	NA	NA	NA	NA	NA	NA	NA	NA	NA	NA	NA	NA	NA	NA	NA
Japanese zelkova	Zelkova serrata	Nashville	Tennessee	-86.783856	36.153515	319 11th Av S	introduced	NA	NA	Nashville	NA	NA	NA	NA	NA	NA	NA	NA	NA	NA	NA	NA	NA	NA	NA	NA	NA
Japanese zelkova	Zelkova serrata	Nashville	Tennessee	-86.783856	36.153515	319 11th Av S	introduced	NA	NA	Nashville	NA	NA	NA	NA	NA	NA	NA	NA	NA	NA	NA	NA	NA	NA	NA	NA	NA
Japanese zelkova	Zelkova serrata	Nashville	Tennessee	-86.7839574	36.153515	11th Av S	introduced	NA	NA	Nashville	NA	NA	NA	NA	NA	NA	NA	NA	NA	NA	NA	NA	NA	NA	NA	NA	NA
Japanese zelkova	Zelkova serrata	Nashville	Tennessee	-86.7839574	36.153515	11th Av S	introduced	NA	NA	Nashville	NA	NA	NA	NA	NA	NA	NA	NA	NA	NA	NA	NA	NA	NA	NA	NA	NA
Japanese zelkova	Zelkova serrata	Nashville	Tennessee	-86.7839574	36.153515	11th Av S	introduced	NA	NA	Nashville	NA	NA	NA	NA	NA	NA	NA	NA	NA	NA	NA	NA	NA	NA	NA	NA	NA
Japanese zelkova	Zelkova serrata	Nashville	Tennessee	-86.7860104	36.1544881	316 12th Av S	introduced	NA	NA	Nashville	NA	NA	NA	NA	NA	NA	NA	NA	NA	NA	NA	NA	NA	NA	NA	NA	NA
Shumard oak	Quercus shumardii	Nashville	Tennessee	-86.7846399	36.1525608	402 12th Av S	naturally_occurring	NA	NA	Nashville	NA	NA	NA	NA	NA	NA	NA	NA	NA	NA	NA	NA	NA	NA	NA	NA	NA
Shumard oak	Quercus shumardii	Nashville	Tennessee	-86.7853802	36.1535131	404 12th Av S	naturally_occurring	NA	NA	Nashville	NA	NA	NA	NA	NA	NA	NA	NA	NA	NA	NA	NA	NA	NA	NA	NA	NA
Shumard oak	Quercus shumardii	Nashville	Tennessee	-86.7853764	36.1535072	406 12th Av S	naturally_occurring	NA	NA	Nashville	NA	NA	NA	NA	NA	NA	NA	NA	NA	NA	NA	NA	NA	NA	NA	NA	NA
Siberian elm	Ulmus pumila	Nashville	Tennessee	-86.784184	36.151473	600 12th Av S	introduced	NA	NA	Nashville	NA	NA	NA	NA	NA	NA	NA	NA	NA	NA	NA	NA	NA	NA	NA	NA	NA
Yoshino cherry	Prunus yedoensis	Nashville	Tennessee	-86.774198	36.162165	100 1St Av S	introduced	NA	NA	Nashville	NA	NA	NA	NA	NA	NA	NA	NA	NA	NA	NA	NA	NA	NA	NA	NA	NA
Siberian elm	Ulmus pumila	Nashville	Tennessee	-86.774198	36.162165	100 1St Av S	introduced	NA	NA	Nashville	NA	NA	NA	NA	NA	NA	NA	NA	NA	NA	NA	NA	NA	NA	NA	NA	NA
Siberian elm	Ulmus pumila	Nashville	Tennessee	-86.774198	36.162165	100 1St Av S	introduced	NA	NA	Nashville	NA	NA	NA	NA	NA	NA	NA	NA	NA	NA	NA	NA	NA	NA	NA	NA	NA
Siberian elm	Ulmus pumila	Nashville	Tennessee	-86.774198	36.162165	100 1St Av S	introduced	NA	NA	Nashville	NA	NA	NA	NA	NA	NA	NA	NA	NA	NA	NA	NA	NA	NA	NA	NA	NA
Siberian elm	Ulmus pumila	Nashville	Tennessee	-86.774198	36.162165	100 1St Av S	introduced	NA	NA	Nashville	NA	NA	NA	NA	NA	NA	NA	NA	NA	NA	NA	NA	NA	NA	NA	NA	NA
Siberian elm	Ulmus pumila	Nashville	Tennessee	-86.774198	36.162165	100 1St Av S	introduced	NA	NA	Nashville	NA	NA	NA	NA	NA	NA	NA	NA	NA	NA	NA	NA	NA	NA	NA	NA	NA
Siberian elm	Ulmus pumila	Nashville	Tennessee	-86.774198	36.162165	100 1St Av S	introduced	NA	NA	Nashville	NA	NA	NA	NA	NA	NA	NA	NA	NA	NA	NA	NA	NA	NA	NA	NA	NA
Siberian elm	Ulmus pumila	Nashville	Tennessee	-86.774198	36.162165	100 1St Av S	introduced	NA	NA	Nashville	NA	NA	NA	NA	NA	NA	NA	NA	NA	NA	NA	NA	NA	NA	NA	NA	NA
White ash	Fraxinus americana	Nashville	Tennessee	-86.7740564	36.1615851	107 1St Av S	naturally_occurring	NA	NA	Nashville	NA	NA	NA	NA	NA	NA	NA	NA	NA	NA	NA	NA	NA	NA	NA	NA	NA
Shumard oak	Quercus shumardii	Nashville	Tennessee	-86.7740564	36.1615851	107 1St Av S	naturally_occurring	NA	NA	Nashville	NA	NA	NA	NA	NA	NA	NA	NA	NA	NA	NA	NA	NA	NA	NA	NA	NA
Red maple	Acer rubrum	Nashville	Tennessee	-86.7740224	36.1615316	121 1St Av S	naturally_occurring	NA	NA	Nashville	NA	NA	NA	NA	NA	NA	NA	NA	NA	NA	NA	NA	NA	NA	NA	NA	NA
Lacebark elm	Ulmus parvifolia	Nashville	Tennessee	-86.7787187	36.1677366	2Nd Av N	introduced	NA	NA	Nashville	NA	NA	NA	NA	NA	NA	NA	NA	NA	NA	NA	NA	NA	NA	NA	NA	NA
Siberian elm	Ulmus pumila	Nashville	Tennessee	-86.7743021	36.1607274	147 2Nd Av S	introduced	NA	NA	Nashville	NA	NA	NA	NA	NA	NA	NA	NA	NA	NA	NA	NA	NA	NA	NA	NA	NA
Siberian elm	Ulmus pumila	Nashville	Tennessee	-86.7741772	36.1605424	161 2Nd Av S	introduced	NA	NA	Nashville	NA	NA	NA	NA	NA	NA	NA	NA	NA	NA	NA	NA	NA	NA	NA	NA	NA
Bradford pear	Pyrus calleryana	Nashville	Tennessee	-86.773385	36.158969	301 2Nd Av S	introduced	NA	NA	Nashville	NA	NA	NA	NA	NA	NA	NA	NA	NA	NA	NA	NA	NA	NA	NA	NA	NA
Ginkgo	Ginkgo biloba	Nashville	Tennessee	-86.7731969	36.1586698	333 2Nd Av S	introduced	NA	NA	Nashville	NA	NA	NA	NA	NA	NA	NA	NA	NA	NA	NA	NA	NA	NA	NA	NA	NA
Bradford pear	Pyrus calleryana	Nashville	Tennessee	-86.7731969	36.1586698	333 2Nd Av S	introduced	NA	NA	Nashville	NA	NA	NA	NA	NA	NA	NA	NA	NA	NA	NA	NA	NA	NA	NA	NA	NA
Lacebark elm	Ulmus parvifolia	Nashville	Tennessee	-86.7731969	36.1586698	333 2Nd Av S	introduced	NA	NA	Nashville	NA	NA	NA	NA	NA	NA	NA	NA	NA	NA	NA	NA	NA	NA	NA	NA	NA
Lacebark elm	Ulmus parvifolia	Nashville	Tennessee	-86.7731851	36.1586511	335 2Nd Av S	introduced	NA	NA	Nashville	NA	NA	NA	NA	NA	NA	NA	NA	NA	NA	NA	NA	NA	NA	NA	NA	NA
Siberian elm	Ulmus pumila	Nashville	Tennessee	-86.7756728	36.1609039	131 3rd Av S	introduced	NA	NA	Nashville	NA	NA	NA	NA	NA	NA	NA	NA	NA	NA	NA	NA	NA	NA	NA	NA	NA
Callery pear	Pyrus calleryana	Nashville	Tennessee	-86.77399	36.158711	300 3rd Av S	introduced	NA	NA	Nashville	NA	NA	NA	NA	NA	NA	NA	NA	NA	NA	NA	NA	NA	NA	NA	NA	NA
Callery pear	Pyrus calleryana	Nashville	Tennessee	-86.7739057	36.1585828	314 3rd Av S	introduced	NA	NA	Nashville	NA	NA	NA	NA	NA	NA	NA	NA	NA	NA	NA	NA	NA	NA	NA	NA	NA
London planetree	Platanus acerifolia	Nashville	Tennessee	-86.7740857	36.1585058	315 3rd Av S	introduced	NA	NA	Nashville	NA	NA	NA	NA	NA	NA	NA	NA	NA	NA	NA	NA	NA	NA	NA	NA	NA
London planetree	Platanus acerifolia	Nashville	Tennessee	-86.7740857	36.1585058	315 3rd Av S	introduced	NA	NA	Nashville	NA	NA	NA	NA	NA	NA	NA	NA	NA	NA	NA	NA	NA	NA	NA	NA	NA
London planetree	Platanus acerifolia	Nashville	Tennessee	-86.7740857	36.1585058	315 3rd Av S	introduced	NA	NA	Nashville	NA	NA	NA	NA	NA	NA	NA	NA	NA	NA	NA	NA	NA	NA	NA	NA	NA
London planetree	Platanus acerifolia	Nashville	Tennessee	-86.7740857	36.1585058	315 3rd Av S	introduced	NA	NA	Nashville	NA	NA	NA	NA	NA	NA	NA	NA	NA	NA	NA	NA	NA	NA	NA	NA	NA
Lacebark elm	Ulmus parvifolia	Nashville	Tennessee	-86.7740857	36.1585058	315 3rd Av S	introduced	NA	NA	Nashville	NA	NA	NA	NA	NA	NA	NA	NA	NA	NA	NA	NA	NA	NA	NA	NA	NA
Lacebark elm	Ulmus parvifolia	Nashville	Tennessee	-86.7740857	36.1585058	315 3rd Av S	introduced	NA	NA	Nashville	NA	NA	NA	NA	NA	NA	NA	NA	NA	NA	NA	NA	NA	NA	NA	NA	NA
Lacebark elm	Ulmus parvifolia	Nashville	Tennessee	-86.7740857	36.1585058	315 3rd Av S	introduced	NA	NA	Nashville	NA	NA	NA	NA	NA	NA	NA	NA	NA	NA	NA	NA	NA	NA	NA	NA	NA
Water oak	Quercus nigra	Nashville	Tennessee	-86.7737296	36.1620574	Riverfront	naturally_occurring	NA	NA	Nashville	NA	NA	NA	NA	NA	NA	NA	NA	NA	NA	NA	NA	NA	NA	NA	NA	NA
Water oak	Quercus nigra	Nashville	Tennessee	-86.7737296	36.1620574	Riverfront	naturally_occurring	NA	NA	Nashville	NA	NA	NA	NA	NA	NA	NA	NA	NA	NA	NA	NA	NA	NA	NA	NA	NA
Willow oak	Quercus phellos	Nashville	Tennessee	-86.7737296	36.1620574	Riverfront	naturally_occurring	NA	NA	Nashville	NA	NA	NA	NA	NA	NA	NA	NA	NA	NA	NA	NA	NA	NA	NA	NA	NA
Willow oak	Quercus phellos	Nashville	Tennessee	-86.7737296	36.1620574	Riverfront	naturally_occurring	NA	NA	Nashville	NA	NA	NA	NA	NA	NA	NA	NA	NA	NA	NA	NA	NA	NA	NA	NA	NA
Willow oak	Quercus phellos	Nashville	Tennessee	-86.7737296	36.1620574	Riverfront	naturally_occurring	NA	NA	Nashville	NA	NA	NA	NA	NA	NA	NA	NA	NA	NA	NA	NA	NA	NA	NA	NA	NA
Willow oak	Quercus phellos	Nashville	Tennessee	-86.7737296	36.1620574	Riverfront	naturally_occurring	NA	NA	Nashville	NA	NA	NA	NA	NA	NA	NA	NA	NA	NA	NA	NA	NA	NA	NA	NA	NA
Willow oak	Quercus phellos	Nashville	Tennessee	-86.7737296	36.1620574	Riverfront	naturally_occurring	NA	NA	Nashville	NA	NA	NA	NA	NA	NA	NA	NA	NA	NA	NA	NA	NA	NA	NA	NA	NA
Shumard oak	Quercus shumardii	Nashville	Tennessee	-86.7737296	36.1620574	Riverfront	naturally_occurring	NA	NA	Nashville	NA	NA	NA	NA	NA	NA	NA	NA	NA	NA	NA	NA	NA	NA	NA	NA	NA
Shumard oak	Quercus shumardii	Nashville	Tennessee	-86.7737296	36.1620574	Riverfront	naturally_occurring	NA	NA	Nashville	NA	NA	NA	NA	NA	NA	NA	NA	NA	NA	NA	NA	NA	NA	NA	NA	NA
Shumard oak	Quercus shumardii	Nashville	Tennessee	-86.7737296	36.1620574	Riverfront	naturally_occurring	NA	NA	Nashville	NA	NA	NA	NA	NA	NA	NA	NA	NA	NA	NA	NA	NA	NA	NA	NA	NA
Shumard oak	Quercus shumardii	Nashville	Tennessee	-86.7737296	36.1620574	Riverfront	naturally_occurring	NA	NA	Nashville	NA	NA	NA	NA	NA	NA	NA	NA	NA	NA	NA	NA	NA	NA	NA	NA	NA
Shumard oak	Quercus shumardii	Nashville	Tennessee	-86.7737296	36.1620574	Riverfront	naturally_occurring	NA	NA	Nashville	NA	NA	NA	NA	NA	NA	NA	NA	NA	NA	NA	NA	NA	NA	NA	NA	NA
Shumard oak	Quercus shumardii	Nashville	Tennessee	-86.7737296	36.1620574	Riverfront	naturally_occurring	NA	NA	Nashville	NA	NA	NA	NA	NA	NA	NA	NA	NA	NA	NA	NA	NA	NA	NA	NA	NA
Lacebark elm	Ulmus parvifolia	Nashville	Tennessee	-86.7740857	36.1585058	315 3rd Av S	introduced	NA	NA	Nashville	NA	NA	NA	NA	NA	NA	NA	NA	NA	NA	NA	NA	NA	NA	NA	NA	NA
Lacebark elm	Ulmus parvifolia	Nashville	Tennessee	-86.7740857	36.1585058	315 3rd Av S	introduced	NA	NA	Nashville	NA	NA	NA	NA	NA	NA	NA	NA	NA	NA	NA	NA	NA	NA	NA	NA	NA
Lacebark elm	Ulmus parvifolia	Nashville	Tennessee	-86.7740857	36.1585058	315 3rd Av S	introduced	NA	NA	Nashville	NA	NA	NA	NA	NA	NA	NA	NA	NA	NA	NA	NA	NA	NA	NA	NA	NA
Lacebark elm	Ulmus parvifolia	Nashville	Tennessee	-86.7740857	36.1585058	315 3rd Av S	introduced	NA	NA	Nashville	NA	NA	NA	NA	NA	NA	NA	NA	NA	NA	NA	NA	NA	NA	NA	NA	NA
Lacebark elm	Ulmus parvifolia	Nashville	Tennessee	-86.7740857	36.1585058	315 3rd Av S	introduced	NA	NA	Nashville	NA	NA	NA	NA	NA	NA	NA	NA	NA	NA	NA	NA	NA	NA	NA	NA	NA
Lacebark elm	Ulmus parvifolia	Nashville	Tennessee	-86.7740857	36.1585058	315 3rd Av S	introduced	NA	NA	Nashville	NA	NA	NA	NA	NA	NA	NA	NA	NA	NA	NA	NA	NA	NA	NA	NA	NA
London planetree	Platanus acerifolia	Nashville	Tennessee	-86.7734139	36.1574786	405 3rd Av S	introduced	NA	NA	Nashville	NA	NA	NA	NA	NA	NA	NA	NA	NA	NA	NA	NA	NA	NA	NA	NA	NA
London planetree	Platanus acerifolia	Nashville	Tennessee	-86.7734139	36.1574786	405 3rd Av S	introduced	NA	NA	Nashville	NA	NA	NA	NA	NA	NA	NA	NA	NA	NA	NA	NA	NA	NA	NA	NA	NA
London planetree	Platanus acerifolia	Nashville	Tennessee	-86.7734139	36.1574786	405 3rd Av S	introduced	NA	NA	Nashville	NA	NA	NA	NA	NA	NA	NA	NA	NA	NA	NA	NA	NA	NA	NA	NA	NA
Lacebark elm	Ulmus parvifolia	Nashville	Tennessee	-86.7734139	36.1574786	405 3rd Av S	introduced	NA	NA	Nashville	NA	NA	NA	NA	NA	NA	NA	NA	NA	NA	NA	NA	NA	NA	NA	NA	NA
Ginkgo	Ginkgo biloba	Nashville	Tennessee	-86.7749332	36.1599632	3rd Av S	introduced	NA	NA	Nashville	NA	NA	NA	NA	NA	NA	NA	NA	NA	NA	NA	NA	NA	NA	NA	NA	NA
London planetree	Platanus acerifolia	Nashville	Tennessee	-86.7749332	36.1599632	3rd Av S	introduced	NA	NA	Nashville	NA	NA	NA	NA	NA	NA	NA	NA	NA	NA	NA	NA	NA	NA	NA	NA	NA
London planetree	Platanus acerifolia	Nashville	Tennessee	-86.7749332	36.1599632	3rd Av S	introduced	NA	NA	Nashville	NA	NA	NA	NA	NA	NA	NA	NA	NA	NA	NA	NA	NA	NA	NA	NA	NA
London planetree	Platanus acerifolia	Nashville	Tennessee	-86.7749332	36.1599632	3rd Av S	introduced	NA	NA	Nashville	NA	NA	NA	NA	NA	NA	NA	NA	NA	NA	NA	NA	NA	NA	NA	NA	NA
Yoshino cherry	Prunus yedoensis	Nashville	Tennessee	-86.7749332	36.1599632	3rd Av S	introduced	NA	NA	Nashville	NA	NA	NA	NA	NA	NA	NA	NA	NA	NA	NA	NA	NA	NA	NA	NA	NA
Callery pear	Pyrus calleryana	Nashville	Tennessee	-86.7749332	36.1599632	3rd Av S	introduced	NA	NA	Nashville	NA	NA	NA	NA	NA	NA	NA	NA	NA	NA	NA	NA	NA	NA	NA	NA	NA
Lacebark elm	Ulmus parvifolia	Nashville	Tennessee	-86.7749332	36.1599632	3rd Av S	introduced	NA	NA	Nashville	NA	NA	NA	NA	NA	NA	NA	NA	NA	NA	NA	NA	NA	NA	NA	NA	NA
Lacebark elm	Ulmus parvifolia	Nashville	Tennessee	-86.7749332	36.1599632	3rd Av S	introduced	NA	NA	Nashville	NA	NA	NA	NA	NA	NA	NA	NA	NA	NA	NA	NA	NA	NA	NA	NA	NA
Lacebark elm	Ulmus parvifolia	Nashville	Tennessee	-86.7749332	36.1599632	3rd Av S	introduced	NA	NA	Nashville	NA	NA	NA	NA	NA	NA	NA	NA	NA	NA	NA	NA	NA	NA	NA	NA	NA
Lacebark elm	Ulmus parvifolia	Nashville	Tennessee	-86.7749332	36.1599632	3rd Av S	introduced	NA	NA	Nashville	NA	NA	NA	NA	NA	NA	NA	NA	NA	NA	NA	NA	NA	NA	NA	NA	NA
Lacebark elm	Ulmus parvifolia	Nashville	Tennessee	-86.7749332	36.1599632	3rd Av S	introduced	NA	NA	Nashville	NA	NA	NA	NA	NA	NA	NA	NA	NA	NA	NA	NA	NA	NA	NA	NA	NA
Amur maple	Acer ginnala	Nashville	Tennessee	-86.7777341	36.1618637	4th Av N	introduced	NA	NA	Nashville	NA	NA	NA	NA	NA	NA	NA	NA	NA	NA	NA	NA	NA	NA	NA	NA	NA
European hornbeam	Carpinus betulus	Nashville	Tennessee	-86.7777341	36.1618637	4th Av N	introduced	NA	NA	Nashville	NA	NA	NA	NA	NA	NA	NA	NA	NA	NA	NA	NA	NA	NA	NA	NA	NA
European hornbeam	Carpinus betulus	Nashville	Tennessee	-86.7777341	36.1618637	4th Av N	introduced	NA	NA	Nashville	NA	NA	NA	NA	NA	NA	NA	NA	NA	NA	NA	NA	NA	NA	NA	NA	NA
European hornbeam	Carpinus betulus	Nashville	Tennessee	-86.7777341	36.1618637	4th Av N	introduced	NA	NA	Nashville	NA	NA	NA	NA	NA	NA	NA	NA	NA	NA	NA	NA	NA	NA	NA	NA	NA
Ginkgo	Ginkgo biloba	Nashville	Tennessee	-86.7777341	36.1618637	4th Av N	introduced	NA	NA	Nashville	NA	NA	NA	NA	NA	NA	NA	NA	NA	NA	NA	NA	NA	NA	NA	NA	NA
Ginkgo	Ginkgo biloba	Nashville	Tennessee	-86.7777341	36.1618637	4th Av N	introduced	NA	NA	Nashville	NA	NA	NA	NA	NA	NA	NA	NA	NA	NA	NA	NA	NA	NA	NA	NA	NA
Ginkgo	Ginkgo biloba	Nashville	Tennessee	-86.7777341	36.1618637	4th Av N	introduced	NA	NA	Nashville	NA	NA	NA	NA	NA	NA	NA	NA	NA	NA	NA	NA	NA	NA	NA	NA	NA
Ginkgo	Ginkgo biloba	Nashville	Tennessee	-86.7777341	36.1618637	4th Av N	introduced	NA	NA	Nashville	NA	NA	NA	NA	NA	NA	NA	NA	NA	NA	NA	NA	NA	NA	NA	NA	NA
Ginkgo	Ginkgo biloba	Nashville	Tennessee	-86.7777341	36.1618637	4th Av N	introduced	NA	NA	Nashville	NA	NA	NA	NA	NA	NA	NA	NA	NA	NA	NA	NA	NA	NA	NA	NA	NA
Ginkgo	Ginkgo biloba	Nashville	Tennessee	-86.7777341	36.1618637	4th Av N	introduced	NA	NA	Nashville	NA	NA	NA	NA	NA	NA	NA	NA	NA	NA	NA	NA	NA	NA	NA	NA	NA
Ginkgo	Ginkgo biloba	Nashville	Tennessee	-86.7777341	36.1618637	4th Av N	introduced	NA	NA	Nashville	NA	NA	NA	NA	NA	NA	NA	NA	NA	NA	NA	NA	NA	NA	NA	NA	NA
Ginkgo	Ginkgo biloba	Nashville	Tennessee	-86.7777341	36.1618637	4th Av N	introduced	NA	NA	Nashville	NA	NA	NA	NA	NA	NA	NA	NA	NA	NA	NA	NA	NA	NA	NA	NA	NA
American holly	Ilex opaca	Nashville	Tennessee	-86.7777341	36.1618637	4th Av N	naturally_occurring	NA	NA	Nashville	NA	NA	NA	NA	NA	NA	NA	NA	NA	NA	NA	NA	NA	NA	NA	NA	NA
London planetree	Platanus acerifolia	Nashville	Tennessee	-86.7777341	36.1618637	4th Av N	introduced	NA	NA	Nashville	NA	NA	NA	NA	NA	NA	NA	NA	NA	NA	NA	NA	NA	NA	NA	NA	NA
London planetree	Platanus acerifolia	Nashville	Tennessee	-86.7777341	36.1618637	4th Av N	introduced	NA	NA	Nashville	NA	NA	NA	NA	NA	NA	NA	NA	NA	NA	NA	NA	NA	NA	NA	NA	NA
London planetree	Platanus acerifolia	Nashville	Tennessee	-86.7777341	36.1618637	4th Av N	introduced	NA	NA	Nashville	NA	NA	NA	NA	NA	NA	NA	NA	NA	NA	NA	NA	NA	NA	NA	NA	NA
London planetree	Platanus acerifolia	Nashville	Tennessee	-86.7777341	36.1618637	4th Av N	introduced	NA	NA	Nashville	NA	NA	NA	NA	NA	NA	NA	NA	NA	NA	NA	NA	NA	NA	NA	NA	NA
London planetree	Platanus acerifolia	Nashville	Tennessee	-86.7777341	36.1618637	4th Av N	introduced	NA	NA	Nashville	NA	NA	NA	NA	NA	NA	NA	NA	NA	NA	NA	NA	NA	NA	NA	NA	NA
Water oak	Quercus nigra	Nashville	Tennessee	-86.7777341	36.1618637	4th Av N	naturally_occurring	NA	NA	Nashville	NA	NA	NA	NA	NA	NA	NA	NA	NA	NA	NA	NA	NA	NA	NA	NA	NA
Water oak	Quercus nigra	Nashville	Tennessee	-86.7777341	36.1618637	4th Av N	naturally_occurring	NA	NA	Nashville	NA	NA	NA	NA	NA	NA	NA	NA	NA	NA	NA	NA	NA	NA	NA	NA	NA
Willow oak	Quercus phellos	Nashville	Tennessee	-86.7777341	36.1618637	4th Av N	naturally_occurring	NA	NA	Nashville	NA	NA	NA	NA	NA	NA	NA	NA	NA	NA	NA	NA	NA	NA	NA	NA	NA
Little leaf linden	Tilia cordata	Nashville	Tennessee	-86.7777341	36.1618637	4th Av N	introduced	NA	NA	Nashville	NA	NA	NA	NA	NA	NA	NA	NA	NA	NA	NA	NA	NA	NA	NA	NA	NA
Japanese zelkova	Zelkova serrata	Nashville	Tennessee	-86.7777341	36.1618637	4th Av N	introduced	NA	NA	Nashville	NA	NA	NA	NA	NA	NA	NA	NA	NA	NA	NA	NA	NA	NA	NA	NA	NA
Japanese zelkova	Zelkova serrata	Nashville	Tennessee	-86.7777341	36.1618637	4th Av N	introduced	NA	NA	Nashville	NA	NA	NA	NA	NA	NA	NA	NA	NA	NA	NA	NA	NA	NA	NA	NA	NA
Japanese zelkova	Zelkova serrata	Nashville	Tennessee	-86.7777341	36.1618637	4th Av N	introduced	NA	NA	Nashville	NA	NA	NA	NA	NA	NA	NA	NA	NA	NA	NA	NA	NA	NA	NA	NA	NA
Japanese zelkova	Zelkova serrata	Nashville	Tennessee	-86.7777341	36.1618637	4th Av N	introduced	NA	NA	Nashville	NA	NA	NA	NA	NA	NA	NA	NA	NA	NA	NA	NA	NA	NA	NA	NA	NA
Red maple	Acer rubrum	Nashville	Tennessee	-86.776864	36.1606798	110 4th Av S	naturally_occurring	NA	NA	Nashville	NA	NA	NA	NA	NA	NA	NA	NA	NA	NA	NA	NA	NA	NA	NA	NA	NA
Little gem magnolia	Magnolia grandiflora	Nashville	Tennessee	-86.7765013	36.1601196	130 4th Av S	introduced	NA	NA	Nashville	NA	NA	NA	NA	NA	NA	NA	NA	NA	NA	NA	NA	NA	NA	NA	NA	NA
Little gem magnolia	Magnolia grandiflora	Nashville	Tennessee	-86.7765013	36.1601196	130 4th Av S	introduced	NA	NA	Nashville	NA	NA	NA	NA	NA	NA	NA	NA	NA	NA	NA	NA	NA	NA	NA	NA	NA
London planetree	Platanus acerifolia	Nashville	Tennessee	-86.7732851	36.1673519	Russell St	introduced	NA	NA	Nashville	NA	NA	NA	NA	NA	NA	NA	NA	NA	NA	NA	NA	NA	NA	NA	NA	NA
Little gem magnolia	Magnolia grandiflora	Nashville	Tennessee	-86.7765013	36.1601196	130 4th Av S	introduced	NA	NA	Nashville	NA	NA	NA	NA	NA	NA	NA	NA	NA	NA	NA	NA	NA	NA	NA	NA	NA
Northern red oak	Quercus rubra	Nashville	Tennessee	-86.7765013	36.1601196	130 4th Av S	naturally_occurring	NA	NA	Nashville	NA	NA	NA	NA	NA	NA	NA	NA	NA	NA	NA	NA	NA	NA	NA	NA	NA
Northern red oak	Quercus rubra	Nashville	Tennessee	-86.7765013	36.1601196	130 4th Av S	naturally_occurring	NA	NA	Nashville	NA	NA	NA	NA	NA	NA	NA	NA	NA	NA	NA	NA	NA	NA	NA	NA	NA
Northern red oak	Quercus rubra	Nashville	Tennessee	-86.7765013	36.1601196	130 4th Av S	naturally_occurring	NA	NA	Nashville	NA	NA	NA	NA	NA	NA	NA	NA	NA	NA	NA	NA	NA	NA	NA	NA	NA
London planetree	Platanus acerifolia	Nashville	Tennessee	-86.7732851	36.1673519	Russell St	introduced	NA	NA	Nashville	NA	NA	NA	NA	NA	NA	NA	NA	NA	NA	NA	NA	NA	NA	NA	NA	NA
London planetree	Platanus acerifolia	Nashville	Tennessee	-86.7732851	36.1673519	Russell St	introduced	NA	NA	Nashville	NA	NA	NA	NA	NA	NA	NA	NA	NA	NA	NA	NA	NA	NA	NA	NA	NA
London planetree	Platanus acerifolia	Nashville	Tennessee	-86.7732851	36.1673519	Russell St	introduced	NA	NA	Nashville	NA	NA	NA	NA	NA	NA	NA	NA	NA	NA	NA	NA	NA	NA	NA	NA	NA
London planetree	Platanus acerifolia	Nashville	Tennessee	-86.7732851	36.1673519	Russell St	introduced	NA	NA	Nashville	NA	NA	NA	NA	NA	NA	NA	NA	NA	NA	NA	NA	NA	NA	NA	NA	NA
London planetree	Platanus acerifolia	Nashville	Tennessee	-86.7732851	36.1673519	Russell St	introduced	NA	NA	Nashville	NA	NA	NA	NA	NA	NA	NA	NA	NA	NA	NA	NA	NA	NA	NA	NA	NA
London planetree	Platanus acerifolia	Nashville	Tennessee	-86.7732851	36.1673519	Russell St	introduced	NA	NA	Nashville	NA	NA	NA	NA	NA	NA	NA	NA	NA	NA	NA	NA	NA	NA	NA	NA	NA
London planetree	Platanus acerifolia	Nashville	Tennessee	-86.7732851	36.1673519	Russell St	introduced	NA	NA	Nashville	NA	NA	NA	NA	NA	NA	NA	NA	NA	NA	NA	NA	NA	NA	NA	NA	NA
London planetree	Platanus acerifolia	Nashville	Tennessee	-86.7732851	36.1673519	Russell St	introduced	NA	NA	Nashville	NA	NA	NA	NA	NA	NA	NA	NA	NA	NA	NA	NA	NA	NA	NA	NA	NA
London planetree	Platanus acerifolia	Nashville	Tennessee	-86.7732851	36.1673519	Russell St	introduced	NA	NA	Nashville	NA	NA	NA	NA	NA	NA	NA	NA	NA	NA	NA	NA	NA	NA	NA	NA	NA
London planetree	Platanus acerifolia	Nashville	Tennessee	-86.7732851	36.1673519	Russell St	introduced	NA	NA	Nashville	NA	NA	NA	NA	NA	NA	NA	NA	NA	NA	NA	NA	NA	NA	NA	NA	NA
Northern red oak	Quercus rubra	Nashville	Tennessee	-86.7765013	36.1601196	130 4th Av S	naturally_occurring	NA	NA	Nashville	NA	NA	NA	NA	NA	NA	NA	NA	NA	NA	NA	NA	NA	NA	NA	NA	NA
Siberian elm	Ulmus pumila	Nashville	Tennessee	-86.7765013	36.1601196	130 4th Av S	introduced	NA	NA	Nashville	NA	NA	NA	NA	NA	NA	NA	NA	NA	NA	NA	NA	NA	NA	NA	NA	NA
Siberian elm	Ulmus pumila	Nashville	Tennessee	-86.7765013	36.1601196	130 4th Av S	introduced	NA	NA	Nashville	NA	NA	NA	NA	NA	NA	NA	NA	NA	NA	NA	NA	NA	NA	NA	NA	NA
Siberian elm	Ulmus pumila	Nashville	Tennessee	-86.7765013	36.1601196	130 4th Av S	introduced	NA	NA	Nashville	NA	NA	NA	NA	NA	NA	NA	NA	NA	NA	NA	NA	NA	NA	NA	NA	NA
Siberian elm	Ulmus pumila	Nashville	Tennessee	-86.7765013	36.1601196	130 4th Av S	introduced	NA	NA	Nashville	NA	NA	NA	NA	NA	NA	NA	NA	NA	NA	NA	NA	NA	NA	NA	NA	NA
Siberian elm	Ulmus pumila	Nashville	Tennessee	-86.7765013	36.1601196	130 4th Av S	introduced	NA	NA	Nashville	NA	NA	NA	NA	NA	NA	NA	NA	NA	NA	NA	NA	NA	NA	NA	NA	NA
London planetree	Platanus acerifolia	Nashville	Tennessee	-86.7732851	36.1673519	Russell St	introduced	NA	NA	Nashville	NA	NA	NA	NA	NA	NA	NA	NA	NA	NA	NA	NA	NA	NA	NA	NA	NA
Siberian elm	Ulmus pumila	Nashville	Tennessee	-86.7765013	36.1601196	130 4th Av S	introduced	NA	NA	Nashville	NA	NA	NA	NA	NA	NA	NA	NA	NA	NA	NA	NA	NA	NA	NA	NA	NA
London planetree	Platanus acerifolia	Nashville	Tennessee	-86.7732851	36.1673519	Russell St	introduced	NA	NA	Nashville	NA	NA	NA	NA	NA	NA	NA	NA	NA	NA	NA	NA	NA	NA	NA	NA	NA
London planetree	Platanus acerifolia	Nashville	Tennessee	-86.7732851	36.1673519	Russell St	introduced	NA	NA	Nashville	NA	NA	NA	NA	NA	NA	NA	NA	NA	NA	NA	NA	NA	NA	NA	NA	NA
London planetree	Platanus acerifolia	Nashville	Tennessee	-86.7732851	36.1673519	Russell St	introduced	NA	NA	Nashville	NA	NA	NA	NA	NA	NA	NA	NA	NA	NA	NA	NA	NA	NA	NA	NA	NA
London planetree	Platanus acerifolia	Nashville	Tennessee	-86.7732851	36.1673519	Russell St	introduced	NA	NA	Nashville	NA	NA	NA	NA	NA	NA	NA	NA	NA	NA	NA	NA	NA	NA	NA	NA	NA
London planetree	Platanus acerifolia	Nashville	Tennessee	-86.7732851	36.1673519	Russell St	introduced	NA	NA	Nashville	NA	NA	NA	NA	NA	NA	NA	NA	NA	NA	NA	NA	NA	NA	NA	NA	NA
London planetree	Platanus acerifolia	Nashville	Tennessee	-86.7732851	36.1673519	Russell St	introduced	NA	NA	Nashville	NA	NA	NA	NA	NA	NA	NA	NA	NA	NA	NA	NA	NA	NA	NA	NA	NA
London planetree	Platanus acerifolia	Nashville	Tennessee	-86.7732851	36.1673519	Russell St	introduced	NA	NA	Nashville	NA	NA	NA	NA	NA	NA	NA	NA	NA	NA	NA	NA	NA	NA	NA	NA	NA
London planetree	Platanus acerifolia	Nashville	Tennessee	-86.7732851	36.1673519	Russell St	introduced	NA	NA	Nashville	NA	NA	NA	NA	NA	NA	NA	NA	NA	NA	NA	NA	NA	NA	NA	NA	NA
London planetree	Platanus acerifolia	Nashville	Tennessee	-86.7732851	36.1673519	Russell St	introduced	NA	NA	Nashville	NA	NA	NA	NA	NA	NA	NA	NA	NA	NA	NA	NA	NA	NA	NA	NA	NA
Siberian elm	Ulmus pumila	Nashville	Tennessee	-86.7765013	36.1601196	130 4th Av S	introduced	NA	NA	Nashville	NA	NA	NA	NA	NA	NA	NA	NA	NA	NA	NA	NA	NA	NA	NA	NA	NA
London planetree	Platanus acerifolia	Nashville	Tennessee	-86.7732851	36.1673519	Russell St	introduced	NA	NA	Nashville	NA	NA	NA	NA	NA	NA	NA	NA	NA	NA	NA	NA	NA	NA	NA	NA	NA
London planetree	Platanus acerifolia	Nashville	Tennessee	-86.7732851	36.1673519	Russell St	introduced	NA	NA	Nashville	NA	NA	NA	NA	NA	NA	NA	NA	NA	NA	NA	NA	NA	NA	NA	NA	NA
Siberian elm	Ulmus pumila	Nashville	Tennessee	-86.7765013	36.1601196	130 4th Av S	introduced	NA	NA	Nashville	NA	NA	NA	NA	NA	NA	NA	NA	NA	NA	NA	NA	NA	NA	NA	NA	NA
London planetree	Platanus acerifolia	Nashville	Tennessee	-86.7732851	36.1673519	Russell St	introduced	NA	NA	Nashville	NA	NA	NA	NA	NA	NA	NA	NA	NA	NA	NA	NA	NA	NA	NA	NA	NA
London planetree	Platanus acerifolia	Nashville	Tennessee	-86.7732851	36.1673519	Russell St	introduced	NA	NA	Nashville	NA	NA	NA	NA	NA	NA	NA	NA	NA	NA	NA	NA	NA	NA	NA	NA	NA
Siberian elm	Ulmus pumila	Nashville	Tennessee	-86.7765013	36.1601196	130 4th Av S	introduced	NA	NA	Nashville	NA	NA	NA	NA	NA	NA	NA	NA	NA	NA	NA	NA	NA	NA	NA	NA	NA
London planetree	Platanus acerifolia	Nashville	Tennessee	-86.7732851	36.1673519	Russell St	introduced	NA	NA	Nashville	NA	NA	NA	NA	NA	NA	NA	NA	NA	NA	NA	NA	NA	NA	NA	NA	NA
London planetree	Platanus acerifolia	Nashville	Tennessee	-86.7732851	36.1673519	Russell St	introduced	NA	NA	Nashville	NA	NA	NA	NA	NA	NA	NA	NA	NA	NA	NA	NA	NA	NA	NA	NA	NA
London planetree	Platanus acerifolia	Nashville	Tennessee	-86.7732851	36.1673519	Russell St	introduced	NA	NA	Nashville	NA	NA	NA	NA	NA	NA	NA	NA	NA	NA	NA	NA	NA	NA	NA	NA	NA
London planetree	Platanus acerifolia	Nashville	Tennessee	-86.7732851	36.1673519	Russell St	introduced	NA	NA	Nashville	NA	NA	NA	NA	NA	NA	NA	NA	NA	NA	NA	NA	NA	NA	NA	NA	NA
Siberian elm	Ulmus pumila	Nashville	Tennessee	-86.7765013	36.1601196	130 4th Av S	introduced	NA	NA	Nashville	NA	NA	NA	NA	NA	NA	NA	NA	NA	NA	NA	NA	NA	NA	NA	NA	NA
Siberian elm	Ulmus pumila	Nashville	Tennessee	-86.7765013	36.1601196	130 4th Av S	introduced	NA	NA	Nashville	NA	NA	NA	NA	NA	NA	NA	NA	NA	NA	NA	NA	NA	NA	NA	NA	NA
Siberian elm	Ulmus pumila	Nashville	Tennessee	-86.7765013	36.1601196	130 4th Av S	introduced	NA	NA	Nashville	NA	NA	NA	NA	NA	NA	NA	NA	NA	NA	NA	NA	NA	NA	NA	NA	NA
Siberian elm	Ulmus pumila	Nashville	Tennessee	-86.7765013	36.1601196	130 4th Av S	introduced	NA	NA	Nashville	NA	NA	NA	NA	NA	NA	NA	NA	NA	NA	NA	NA	NA	NA	NA	NA	NA
Siberian elm	Ulmus pumila	Nashville	Tennessee	-86.7765013	36.1601196	130 4th Av S	introduced	NA	NA	Nashville	NA	NA	NA	NA	NA	NA	NA	NA	NA	NA	NA	NA	NA	NA	NA	NA	NA
Siberian elm	Ulmus pumila	Nashville	Tennessee	-86.7765013	36.1601196	130 4th Av S	introduced	NA	NA	Nashville	NA	NA	NA	NA	NA	NA	NA	NA	NA	NA	NA	NA	NA	NA	NA	NA	NA
Red maple	Acer rubrum	Nashville	Tennessee	-86.775421	36.158113	301 4th Av S	naturally_occurring	NA	NA	Nashville	NA	NA	NA	NA	NA	NA	NA	NA	NA	NA	NA	NA	NA	NA	NA	NA	NA
Japanese zelkova	Zelkova serrata	Nashville	Tennessee	-86.775421	36.158113	301 4th Av S	introduced	NA	NA	Nashville	NA	NA	NA	NA	NA	NA	NA	NA	NA	NA	NA	NA	NA	NA	NA	NA	NA
London planetree	Platanus acerifolia	Nashville	Tennessee	-86.7732851	36.1673519	Russell St	introduced	NA	NA	Nashville	NA	NA	NA	NA	NA	NA	NA	NA	NA	NA	NA	NA	NA	NA	NA	NA	NA
Chinese pistache	Pistacia L.	Nashville	Tennessee	-86.7751931	36.1581216	306 4th Av S	no_info	NA	NA	Nashville	NA	NA	NA	NA	NA	NA	NA	NA	NA	NA	NA	NA	NA	NA	NA	NA	NA
London planetree	Platanus acerifolia	Nashville	Tennessee	-86.7732851	36.1673519	Russell St	introduced	NA	NA	Nashville	NA	NA	NA	NA	NA	NA	NA	NA	NA	NA	NA	NA	NA	NA	NA	NA	NA
London planetree	Platanus acerifolia	Nashville	Tennessee	-86.7732851	36.1673519	Russell St	introduced	NA	NA	Nashville	NA	NA	NA	NA	NA	NA	NA	NA	NA	NA	NA	NA	NA	NA	NA	NA	NA
Sawtooth oak	Quercus acutissima	Nashville	Tennessee	-86.7747128	36.1576432	310 4th Av S	introduced	NA	NA	Nashville	NA	NA	NA	NA	NA	NA	NA	NA	NA	NA	NA	NA	NA	NA	NA	NA	NA
London planetree	Platanus acerifolia	Nashville	Tennessee	-86.7732851	36.1673519	Russell St	introduced	NA	NA	Nashville	NA	NA	NA	NA	NA	NA	NA	NA	NA	NA	NA	NA	NA	NA	NA	NA	NA
London planetree	Platanus acerifolia	Nashville	Tennessee	-86.77541	36.1580971	317 4th Av S	introduced	NA	NA	Nashville	NA	NA	NA	NA	NA	NA	NA	NA	NA	NA	NA	NA	NA	NA	NA	NA	NA
London planetree	Platanus acerifolia	Nashville	Tennessee	-86.7732851	36.1673519	Russell St	introduced	NA	NA	Nashville	NA	NA	NA	NA	NA	NA	NA	NA	NA	NA	NA	NA	NA	NA	NA	NA	NA
Japanese zelkova	Zelkova serrata	Nashville	Tennessee	-86.77541	36.1580971	317 4th Av S	introduced	NA	NA	Nashville	NA	NA	NA	NA	NA	NA	NA	NA	NA	NA	NA	NA	NA	NA	NA	NA	NA
London planetree	Platanus acerifolia	Nashville	Tennessee	-86.7750011	36.1578277	318 4th Av S	introduced	NA	NA	Nashville	NA	NA	NA	NA	NA	NA	NA	NA	NA	NA	NA	NA	NA	NA	NA	NA	NA
London planetree	Platanus acerifolia	Nashville	Tennessee	-86.7732851	36.1673519	Russell St	introduced	NA	NA	Nashville	NA	NA	NA	NA	NA	NA	NA	NA	NA	NA	NA	NA	NA	NA	NA	NA	NA
London planetree	Platanus acerifolia	Nashville	Tennessee	-86.7750011	36.1578277	318 4th Av S	introduced	NA	NA	Nashville	NA	NA	NA	NA	NA	NA	NA	NA	NA	NA	NA	NA	NA	NA	NA	NA	NA
London planetree	Platanus acerifolia	Nashville	Tennessee	-86.7732851	36.1673519	Russell St	introduced	NA	NA	Nashville	NA	NA	NA	NA	NA	NA	NA	NA	NA	NA	NA	NA	NA	NA	NA	NA	NA
London planetree	Platanus acerifolia	Nashville	Tennessee	-86.7732851	36.1673519	Russell St	introduced	NA	NA	Nashville	NA	NA	NA	NA	NA	NA	NA	NA	NA	NA	NA	NA	NA	NA	NA	NA	NA
London planetree	Platanus acerifolia	Nashville	Tennessee	-86.7732851	36.1673519	Russell St	introduced	NA	NA	Nashville	NA	NA	NA	NA	NA	NA	NA	NA	NA	NA	NA	NA	NA	NA	NA	NA	NA
London planetree	Platanus acerifolia	Nashville	Tennessee	-86.7732851	36.1673519	Russell St	introduced	NA	NA	Nashville	NA	NA	NA	NA	NA	NA	NA	NA	NA	NA	NA	NA	NA	NA	NA	NA	NA
London planetree	Platanus acerifolia	Nashville	Tennessee	-86.7732851	36.1673519	Russell St	introduced	NA	NA	Nashville	NA	NA	NA	NA	NA	NA	NA	NA	NA	NA	NA	NA	NA	NA	NA	NA	NA
London planetree	Platanus acerifolia	Nashville	Tennessee	-86.7732851	36.1673519	Russell St	introduced	NA	NA	Nashville	NA	NA	NA	NA	NA	NA	NA	NA	NA	NA	NA	NA	NA	NA	NA	NA	NA
Sawtooth oak	Quercus acutissima	Nashville	Tennessee	-86.7750011	36.1578277	318 4th Av S	introduced	NA	NA	Nashville	NA	NA	NA	NA	NA	NA	NA	NA	NA	NA	NA	NA	NA	NA	NA	NA	NA
London planetree	Platanus acerifolia	Nashville	Tennessee	-86.7732851	36.1673519	Russell St	introduced	NA	NA	Nashville	NA	NA	NA	NA	NA	NA	NA	NA	NA	NA	NA	NA	NA	NA	NA	NA	NA
London planetree	Platanus acerifolia	Nashville	Tennessee	-86.7732851	36.1673519	Russell St	introduced	NA	NA	Nashville	NA	NA	NA	NA	NA	NA	NA	NA	NA	NA	NA	NA	NA	NA	NA	NA	NA
Sawtooth oak	Quercus acutissima	Nashville	Tennessee	-86.7750011	36.1578277	318 4th Av S	introduced	NA	NA	Nashville	NA	NA	NA	NA	NA	NA	NA	NA	NA	NA	NA	NA	NA	NA	NA	NA	NA
Sawtooth oak	Quercus acutissima	Nashville	Tennessee	-86.7750011	36.1578277	318 4th Av S	introduced	NA	NA	Nashville	NA	NA	NA	NA	NA	NA	NA	NA	NA	NA	NA	NA	NA	NA	NA	NA	NA
Lacebark elm	Ulmus parvifolia	Nashville	Tennessee	-86.7750011	36.1578277	318 4th Av S	introduced	NA	NA	Nashville	NA	NA	NA	NA	NA	NA	NA	NA	NA	NA	NA	NA	NA	NA	NA	NA	NA
Lacebark elm	Ulmus parvifolia	Nashville	Tennessee	-86.7750011	36.1578277	318 4th Av S	introduced	NA	NA	Nashville	NA	NA	NA	NA	NA	NA	NA	NA	NA	NA	NA	NA	NA	NA	NA	NA	NA
Lacebark elm	Ulmus parvifolia	Nashville	Tennessee	-86.7750011	36.1578277	318 4th Av S	introduced	NA	NA	Nashville	NA	NA	NA	NA	NA	NA	NA	NA	NA	NA	NA	NA	NA	NA	NA	NA	NA
Lacebark elm	Ulmus parvifolia	Nashville	Tennessee	-86.7750011	36.1578277	318 4th Av S	introduced	NA	NA	Nashville	NA	NA	NA	NA	NA	NA	NA	NA	NA	NA	NA	NA	NA	NA	NA	NA	NA
Japanese zelkova	Zelkova serrata	Nashville	Tennessee	-86.7732851	36.1673519	Russell St	introduced	NA	NA	Nashville	NA	NA	NA	NA	NA	NA	NA	NA	NA	NA	NA	NA	NA	NA	NA	NA	NA
Japanese zelkova	Zelkova serrata	Nashville	Tennessee	-86.7732851	36.1673519	Russell St	introduced	NA	NA	Nashville	NA	NA	NA	NA	NA	NA	NA	NA	NA	NA	NA	NA	NA	NA	NA	NA	NA
Lacebark elm	Ulmus parvifolia	Nashville	Tennessee	-86.7750011	36.1578277	318 4th Av S	introduced	NA	NA	Nashville	NA	NA	NA	NA	NA	NA	NA	NA	NA	NA	NA	NA	NA	NA	NA	NA	NA
Lacebark elm	Ulmus parvifolia	Nashville	Tennessee	-86.7750011	36.1578277	318 4th Av S	introduced	NA	NA	Nashville	NA	NA	NA	NA	NA	NA	NA	NA	NA	NA	NA	NA	NA	NA	NA	NA	NA
Lacebark elm	Ulmus parvifolia	Nashville	Tennessee	-86.7750011	36.1578277	318 4th Av S	introduced	NA	NA	Nashville	NA	NA	NA	NA	NA	NA	NA	NA	NA	NA	NA	NA	NA	NA	NA	NA	NA
Lacebark elm	Ulmus parvifolia	Nashville	Tennessee	-86.7750011	36.1578277	318 4th Av S	introduced	NA	NA	Nashville	NA	NA	NA	NA	NA	NA	NA	NA	NA	NA	NA	NA	NA	NA	NA	NA	NA
London planetree	Platanus acerifolia	Nashville	Tennessee	-86.7754017	36.1580852	329 4th Av S	introduced	NA	NA	Nashville	NA	NA	NA	NA	NA	NA	NA	NA	NA	NA	NA	NA	NA	NA	NA	NA	NA
Japanese zelkova	Zelkova serrata	Nashville	Tennessee	-86.7754017	36.1580852	329 4th Av S	introduced	NA	NA	Nashville	NA	NA	NA	NA	NA	NA	NA	NA	NA	NA	NA	NA	NA	NA	NA	NA	NA
London planetree	Platanus acerifolia	Nashville	Tennessee	-86.7610484	36.1368928	4th Av S	introduced	NA	NA	Nashville	NA	NA	NA	NA	NA	NA	NA	NA	NA	NA	NA	NA	NA	NA	NA	NA	NA
London planetree	Platanus acerifolia	Nashville	Tennessee	-86.7610484	36.1368928	4th Av S	introduced	NA	NA	Nashville	NA	NA	NA	NA	NA	NA	NA	NA	NA	NA	NA	NA	NA	NA	NA	NA	NA
Japanese zelkova	Zelkova serrata	Nashville	Tennessee	-86.7610484	36.1368928	4th Av S	introduced	NA	NA	Nashville	NA	NA	NA	NA	NA	NA	NA	NA	NA	NA	NA	NA	NA	NA	NA	NA	NA
Japanese zelkova	Zelkova serrata	Nashville	Tennessee	-86.7610484	36.1368928	4th Av S	introduced	NA	NA	Nashville	NA	NA	NA	NA	NA	NA	NA	NA	NA	NA	NA	NA	NA	NA	NA	NA	NA
Ginkgo	Ginkgo biloba	Nashville	Tennessee	-86.7802119	36.1632249	5th Av N	introduced	NA	NA	Nashville	NA	NA	NA	NA	NA	NA	NA	NA	NA	NA	NA	NA	NA	NA	NA	NA	NA
Ginkgo	Ginkgo biloba	Nashville	Tennessee	-86.7802119	36.1632249	5th Av N	introduced	NA	NA	Nashville	NA	NA	NA	NA	NA	NA	NA	NA	NA	NA	NA	NA	NA	NA	NA	NA	NA
Japanese zelkova	Zelkova serrata	Nashville	Tennessee	-86.7732851	36.1673519	Russell St	introduced	NA	NA	Nashville	NA	NA	NA	NA	NA	NA	NA	NA	NA	NA	NA	NA	NA	NA	NA	NA	NA
American holly	Ilex opaca	Nashville	Tennessee	-86.7802119	36.1632249	5th Av N	naturally_occurring	NA	NA	Nashville	NA	NA	NA	NA	NA	NA	NA	NA	NA	NA	NA	NA	NA	NA	NA	NA	NA
American holly	Ilex opaca	Nashville	Tennessee	-86.7802119	36.1632249	5th Av N	naturally_occurring	NA	NA	Nashville	NA	NA	NA	NA	NA	NA	NA	NA	NA	NA	NA	NA	NA	NA	NA	NA	NA
American holly	Ilex opaca	Nashville	Tennessee	-86.7802119	36.1632249	5th Av N	naturally_occurring	NA	NA	Nashville	NA	NA	NA	NA	NA	NA	NA	NA	NA	NA	NA	NA	NA	NA	NA	NA	NA
Willow oak	Quercus phellos	Nashville	Tennessee	-86.7802119	36.1632249	5th Av N	naturally_occurring	NA	NA	Nashville	NA	NA	NA	NA	NA	NA	NA	NA	NA	NA	NA	NA	NA	NA	NA	NA	NA
English oak	Quercus robur	Nashville	Tennessee	-86.7802119	36.1632249	5th Av N	introduced	NA	NA	Nashville	NA	NA	NA	NA	NA	NA	NA	NA	NA	NA	NA	NA	NA	NA	NA	NA	NA
London planetree	Platanus acerifolia	Nashville	Tennessee	-86.7761451	36.1571516	300 5th Av S	introduced	NA	NA	Nashville	NA	NA	NA	NA	NA	NA	NA	NA	NA	NA	NA	NA	NA	NA	NA	NA	NA
Willow oak	Quercus phellos	Nashville	Tennessee	-86.794404	36.157992	State Capitol	naturally_occurring	NA	NA	Nashville	NA	NA	NA	NA	NA	NA	NA	NA	NA	NA	NA	NA	NA	NA	NA	NA	NA
Willow oak	Quercus phellos	Nashville	Tennessee	-86.794404	36.157992	State Capitol	naturally_occurring	NA	NA	Nashville	NA	NA	NA	NA	NA	NA	NA	NA	NA	NA	NA	NA	NA	NA	NA	NA	NA
London planetree	Platanus acerifolia	Nashville	Tennessee	-86.7761217	36.1571179	308 5th Av S	introduced	NA	NA	Nashville	NA	NA	NA	NA	NA	NA	NA	NA	NA	NA	NA	NA	NA	NA	NA	NA	NA
Japanese zelkova	Zelkova serrata	Nashville	Tennessee	-86.7761217	36.1571179	308 5th Av S	introduced	NA	NA	Nashville	NA	NA	NA	NA	NA	NA	NA	NA	NA	NA	NA	NA	NA	NA	NA	NA	NA
Northern red oak	Quercus rubra	Nashville	Tennessee	-86.794404	36.157992	State Capitol	naturally_occurring	NA	NA	Nashville	NA	NA	NA	NA	NA	NA	NA	NA	NA	NA	NA	NA	NA	NA	NA	NA	NA
Northern red oak	Quercus rubra	Nashville	Tennessee	-86.794404	36.157992	State Capitol	naturally_occurring	NA	NA	Nashville	NA	NA	NA	NA	NA	NA	NA	NA	NA	NA	NA	NA	NA	NA	NA	NA	NA
Northern red oak	Quercus rubra	Nashville	Tennessee	-86.794404	36.157992	State Capitol	naturally_occurring	NA	NA	Nashville	NA	NA	NA	NA	NA	NA	NA	NA	NA	NA	NA	NA	NA	NA	NA	NA	NA
Northern red oak	Quercus rubra	Nashville	Tennessee	-86.794404	36.157992	State Capitol	naturally_occurring	NA	NA	Nashville	NA	NA	NA	NA	NA	NA	NA	NA	NA	NA	NA	NA	NA	NA	NA	NA	NA
Japanese zelkova	Zelkova serrata	Nashville	Tennessee	-86.7761217	36.1571179	308 5th Av S	introduced	NA	NA	Nashville	NA	NA	NA	NA	NA	NA	NA	NA	NA	NA	NA	NA	NA	NA	NA	NA	NA
London planetree	Platanus acerifolia	Nashville	Tennessee	-86.7760868	36.1570673	320 5th Av S	introduced	NA	NA	Nashville	NA	NA	NA	NA	NA	NA	NA	NA	NA	NA	NA	NA	NA	NA	NA	NA	NA
Japanese zelkova	Zelkova serrata	Nashville	Tennessee	-86.794404	36.157992	State Capitol	introduced	NA	NA	Nashville	NA	NA	NA	NA	NA	NA	NA	NA	NA	NA	NA	NA	NA	NA	NA	NA	NA
Japanese zelkova	Zelkova serrata	Nashville	Tennessee	-86.794404	36.157992	State Capitol	introduced	NA	NA	Nashville	NA	NA	NA	NA	NA	NA	NA	NA	NA	NA	NA	NA	NA	NA	NA	NA	NA
Japanese zelkova	Zelkova serrata	Nashville	Tennessee	-86.794404	36.157992	State Capitol	introduced	NA	NA	Nashville	NA	NA	NA	NA	NA	NA	NA	NA	NA	NA	NA	NA	NA	NA	NA	NA	NA
London planetree	Platanus acerifolia	Nashville	Tennessee	-86.7760809	36.1570589	322 5th Av S	introduced	NA	NA	Nashville	NA	NA	NA	NA	NA	NA	NA	NA	NA	NA	NA	NA	NA	NA	NA	NA	NA
Sweetgum	Liquidambar styraciflua	Nashville	Tennessee	-86.7827601	36.1646969	6th Av N	naturally_occurring	NA	NA	Nashville	NA	NA	NA	NA	NA	NA	NA	NA	NA	NA	NA	NA	NA	NA	NA	NA	NA
Sweetgum	Liquidambar styraciflua	Nashville	Tennessee	-86.7827601	36.1646969	6th Av N	naturally_occurring	NA	NA	Nashville	NA	NA	NA	NA	NA	NA	NA	NA	NA	NA	NA	NA	NA	NA	NA	NA	NA
Japanese zelkova	Zelkova serrata	Nashville	Tennessee	-86.794404	36.157992	State Capitol	introduced	NA	NA	Nashville	NA	NA	NA	NA	NA	NA	NA	NA	NA	NA	NA	NA	NA	NA	NA	NA	NA
Japanese zelkova	Zelkova serrata	Nashville	Tennessee	-86.794404	36.157992	State Capitol	introduced	NA	NA	Nashville	NA	NA	NA	NA	NA	NA	NA	NA	NA	NA	NA	NA	NA	NA	NA	NA	NA
Japanese zelkova	Zelkova serrata	Nashville	Tennessee	-86.794404	36.157992	State Capitol	introduced	NA	NA	Nashville	NA	NA	NA	NA	NA	NA	NA	NA	NA	NA	NA	NA	NA	NA	NA	NA	NA
Sweetgum	Liquidambar styraciflua	Nashville	Tennessee	-86.7827601	36.1646969	6th Av N	naturally_occurring	NA	NA	Nashville	NA	NA	NA	NA	NA	NA	NA	NA	NA	NA	NA	NA	NA	NA	NA	NA	NA
Sweetgum	Liquidambar styraciflua	Nashville	Tennessee	-86.7827601	36.1646969	6th Av N	naturally_occurring	NA	NA	Nashville	NA	NA	NA	NA	NA	NA	NA	NA	NA	NA	NA	NA	NA	NA	NA	NA	NA
Sweetgum	Liquidambar styraciflua	Nashville	Tennessee	-86.7827601	36.1646969	6th Av N	naturally_occurring	NA	NA	Nashville	NA	NA	NA	NA	NA	NA	NA	NA	NA	NA	NA	NA	NA	NA	NA	NA	NA
Sweetgum	Liquidambar styraciflua	Nashville	Tennessee	-86.7827601	36.1646969	6th Av N	naturally_occurring	NA	NA	Nashville	NA	NA	NA	NA	NA	NA	NA	NA	NA	NA	NA	NA	NA	NA	NA	NA	NA
Sweetgum	Liquidambar styraciflua	Nashville	Tennessee	-86.7827601	36.1646969	6th Av N	naturally_occurring	NA	NA	Nashville	NA	NA	NA	NA	NA	NA	NA	NA	NA	NA	NA	NA	NA	NA	NA	NA	NA
Sweetgum	Liquidambar styraciflua	Nashville	Tennessee	-86.7827601	36.1646969	6th Av N	naturally_occurring	NA	NA	Nashville	NA	NA	NA	NA	NA	NA	NA	NA	NA	NA	NA	NA	NA	NA	NA	NA	NA
Sweetgum	Liquidambar styraciflua	Nashville	Tennessee	-86.7827601	36.1646969	6th Av N	naturally_occurring	NA	NA	Nashville	NA	NA	NA	NA	NA	NA	NA	NA	NA	NA	NA	NA	NA	NA	NA	NA	NA
Sweetgum	Liquidambar styraciflua	Nashville	Tennessee	-86.7827601	36.1646969	6th Av N	naturally_occurring	NA	NA	Nashville	NA	NA	NA	NA	NA	NA	NA	NA	NA	NA	NA	NA	NA	NA	NA	NA	NA
Sweetgum	Liquidambar styraciflua	Nashville	Tennessee	-86.7827601	36.1646969	6th Av N	naturally_occurring	NA	NA	Nashville	NA	NA	NA	NA	NA	NA	NA	NA	NA	NA	NA	NA	NA	NA	NA	NA	NA
Japanese zelkova	Zelkova serrata	Nashville	Tennessee	-86.7827601	36.1646969	6th Av N	introduced	NA	NA	Nashville	NA	NA	NA	NA	NA	NA	NA	NA	NA	NA	NA	NA	NA	NA	NA	NA	NA
Japanese zelkova	Zelkova serrata	Nashville	Tennessee	-86.7827601	36.1646969	6th Av N	introduced	NA	NA	Nashville	NA	NA	NA	NA	NA	NA	NA	NA	NA	NA	NA	NA	NA	NA	NA	NA	NA
Purple leaf plum	Prunus cerasifera	Nashville	Tennessee	-86.7790061	36.1586738	110 6th Av S	introduced	NA	NA	Nashville	NA	NA	NA	NA	NA	NA	NA	NA	NA	NA	NA	NA	NA	NA	NA	NA	NA
Yoshino cherry	Prunus yedoensis	Nashville	Tennessee	-86.7783299	36.1576367	220 6th Av S	introduced	NA	NA	Nashville	NA	NA	NA	NA	NA	NA	NA	NA	NA	NA	NA	NA	NA	NA	NA	NA	NA
Crapemyrtle	Lagerstroemia	Nashville	Tennessee	-86.7733901	36.1498758	6th Av S	no_info	NA	NA	Nashville	NA	NA	NA	NA	NA	NA	NA	NA	NA	NA	NA	NA	NA	NA	NA	NA	NA
Crapemyrtle	Lagerstroemia	Nashville	Tennessee	-86.7733901	36.1498758	6th Av S	no_info	NA	NA	Nashville	NA	NA	NA	NA	NA	NA	NA	NA	NA	NA	NA	NA	NA	NA	NA	NA	NA
Crapemyrtle	Lagerstroemia	Nashville	Tennessee	-86.7733901	36.1498758	6th Av S	no_info	NA	NA	Nashville	NA	NA	NA	NA	NA	NA	NA	NA	NA	NA	NA	NA	NA	NA	NA	NA	NA
Crapemyrtle	Lagerstroemia	Nashville	Tennessee	-86.7733901	36.1498758	6th Av S	no_info	NA	NA	Nashville	NA	NA	NA	NA	NA	NA	NA	NA	NA	NA	NA	NA	NA	NA	NA	NA	NA
Crapemyrtle	Lagerstroemia	Nashville	Tennessee	-86.7733901	36.1498758	6th Av S	no_info	NA	NA	Nashville	NA	NA	NA	NA	NA	NA	NA	NA	NA	NA	NA	NA	NA	NA	NA	NA	NA
Crapemyrtle	Lagerstroemia	Nashville	Tennessee	-86.7733901	36.1498758	6th Av S	no_info	NA	NA	Nashville	NA	NA	NA	NA	NA	NA	NA	NA	NA	NA	NA	NA	NA	NA	NA	NA	NA
Crapemyrtle	Lagerstroemia	Nashville	Tennessee	-86.7733901	36.1498758	6th Av S	no_info	NA	NA	Nashville	NA	NA	NA	NA	NA	NA	NA	NA	NA	NA	NA	NA	NA	NA	NA	NA	NA
Crapemyrtle	Lagerstroemia	Nashville	Tennessee	-86.7733901	36.1498758	6th Av S	no_info	NA	NA	Nashville	NA	NA	NA	NA	NA	NA	NA	NA	NA	NA	NA	NA	NA	NA	NA	NA	NA
Crapemyrtle	Lagerstroemia	Nashville	Tennessee	-86.7733901	36.1498758	6th Av S	no_info	NA	NA	Nashville	NA	NA	NA	NA	NA	NA	NA	NA	NA	NA	NA	NA	NA	NA	NA	NA	NA
Crapemyrtle	Lagerstroemia	Nashville	Tennessee	-86.7733901	36.1498758	6th Av S	no_info	NA	NA	Nashville	NA	NA	NA	NA	NA	NA	NA	NA	NA	NA	NA	NA	NA	NA	NA	NA	NA
Little leaf linden	Tilia cordata	Nashville	Tennessee	-86.7733901	36.1498758	6th Av S	introduced	NA	NA	Nashville	NA	NA	NA	NA	NA	NA	NA	NA	NA	NA	NA	NA	NA	NA	NA	NA	NA
Little leaf linden	Tilia cordata	Nashville	Tennessee	-86.7733901	36.1498758	6th Av S	introduced	NA	NA	Nashville	NA	NA	NA	NA	NA	NA	NA	NA	NA	NA	NA	NA	NA	NA	NA	NA	NA
Little leaf linden	Tilia cordata	Nashville	Tennessee	-86.7733901	36.1498758	6th Av S	introduced	NA	NA	Nashville	NA	NA	NA	NA	NA	NA	NA	NA	NA	NA	NA	NA	NA	NA	NA	NA	NA
Little leaf linden	Tilia cordata	Nashville	Tennessee	-86.7733901	36.1498758	6th Av S	introduced	NA	NA	Nashville	NA	NA	NA	NA	NA	NA	NA	NA	NA	NA	NA	NA	NA	NA	NA	NA	NA
Little leaf linden	Tilia cordata	Nashville	Tennessee	-86.7733901	36.1498758	6th Av S	introduced	NA	NA	Nashville	NA	NA	NA	NA	NA	NA	NA	NA	NA	NA	NA	NA	NA	NA	NA	NA	NA
River birch	Betula nigra	Nashville	Tennessee	-86.772139	36.164127	Titans Wy	naturally_occurring	NA	NA	Nashville	NA	NA	NA	NA	NA	NA	NA	NA	NA	NA	NA	NA	NA	NA	NA	NA	NA
Little leaf linden	Tilia cordata	Nashville	Tennessee	-86.7733901	36.1498758	6th Av S	introduced	NA	NA	Nashville	NA	NA	NA	NA	NA	NA	NA	NA	NA	NA	NA	NA	NA	NA	NA	NA	NA
River birch	Betula nigra	Nashville	Tennessee	-86.772139	36.164127	Titans Wy	naturally_occurring	NA	NA	Nashville	NA	NA	NA	NA	NA	NA	NA	NA	NA	NA	NA	NA	NA	NA	NA	NA	NA
Golden rain tree	Koelreuteria paniculata	Nashville	Tennessee	-86.7806211	36.1585921	129 7th Av S	introduced	NA	NA	Nashville	NA	NA	NA	NA	NA	NA	NA	NA	NA	NA	NA	NA	NA	NA	NA	NA	NA
River birch	Betula nigra	Nashville	Tennessee	-86.772139	36.164127	Titans Wy	naturally_occurring	NA	NA	Nashville	NA	NA	NA	NA	NA	NA	NA	NA	NA	NA	NA	NA	NA	NA	NA	NA	NA
Okame cherry	Prunus incam	Nashville	Tennessee	-86.7806211	36.1585921	129 7th Av S	no_info	NA	NA	Nashville	NA	NA	NA	NA	NA	NA	NA	NA	NA	NA	NA	NA	NA	NA	NA	NA	NA
Okame cherry	Prunus incam	Nashville	Tennessee	-86.7806211	36.1585921	129 7th Av S	no_info	NA	NA	Nashville	NA	NA	NA	NA	NA	NA	NA	NA	NA	NA	NA	NA	NA	NA	NA	NA	NA
Japanese zelkova	Zelkova serrata	Nashville	Tennessee	-86.7820719	36.1586547	128 8th Av S	introduced	NA	NA	Nashville	NA	NA	NA	NA	NA	NA	NA	NA	NA	NA	NA	NA	NA	NA	NA	NA	NA
Golden rain tree	Koelreuteria paniculata	Nashville	Tennessee	-86.7820592	36.1586341	134 8th Av S	introduced	NA	NA	Nashville	NA	NA	NA	NA	NA	NA	NA	NA	NA	NA	NA	NA	NA	NA	NA	NA	NA
Japanese zelkova	Zelkova serrata	Nashville	Tennessee	-86.7820592	36.1586341	134 8th Av S	introduced	NA	NA	Nashville	NA	NA	NA	NA	NA	NA	NA	NA	NA	NA	NA	NA	NA	NA	NA	NA	NA
River birch	Betula nigra	Nashville	Tennessee	-86.772139	36.164127	Titans Wy	naturally_occurring	NA	NA	Nashville	NA	NA	NA	NA	NA	NA	NA	NA	NA	NA	NA	NA	NA	NA	NA	NA	NA
Japanese zelkova	Zelkova serrata	Nashville	Tennessee	-86.7820592	36.1586341	134 8th Av S	introduced	NA	NA	Nashville	NA	NA	NA	NA	NA	NA	NA	NA	NA	NA	NA	NA	NA	NA	NA	NA	NA
Red maple	Acer rubrum	Nashville	Tennessee	-86.7756891	36.1615672	221 Broadway	naturally_occurring	NA	NA	Nashville	NA	NA	NA	NA	NA	NA	NA	NA	NA	NA	NA	NA	NA	NA	NA	NA	NA
Red maple	Acer rubrum	Nashville	Tennessee	-86.7767049	36.161132	317 Broadway	naturally_occurring	NA	NA	Nashville	NA	NA	NA	NA	NA	NA	NA	NA	NA	NA	NA	NA	NA	NA	NA	NA	NA
Red maple	Acer rubrum	Nashville	Tennessee	-86.7767506	36.1611133	329 Broadway	naturally_occurring	NA	NA	Nashville	NA	NA	NA	NA	NA	NA	NA	NA	NA	NA	NA	NA	NA	NA	NA	NA	NA
Red maple	Acer rubrum	Nashville	Tennessee	-86.7781857	36.1603595	429 Broadway	naturally_occurring	NA	NA	Nashville	NA	NA	NA	NA	NA	NA	NA	NA	NA	NA	NA	NA	NA	NA	NA	NA	NA
Northern red oak	Quercus rubra	Nashville	Tennessee	-86.7765113	36.161317	Broadway	naturally_occurring	NA	NA	Nashville	NA	NA	NA	NA	NA	NA	NA	NA	NA	NA	NA	NA	NA	NA	NA	NA	NA
Northern red oak	Quercus rubra	Nashville	Tennessee	-86.7765113	36.161317	Broadway	naturally_occurring	NA	NA	Nashville	NA	NA	NA	NA	NA	NA	NA	NA	NA	NA	NA	NA	NA	NA	NA	NA	NA
Ginkgo	Ginkgo biloba	Nashville	Tennessee	-86.856161	36.1505794	Charlotte Av	introduced	NA	NA	Nashville	NA	NA	NA	NA	NA	NA	NA	NA	NA	NA	NA	NA	NA	NA	NA	NA	NA
Ginkgo	Ginkgo biloba	Nashville	Tennessee	-86.856161	36.1505794	Charlotte Av	introduced	NA	NA	Nashville	NA	NA	NA	NA	NA	NA	NA	NA	NA	NA	NA	NA	NA	NA	NA	NA	NA
Golden rain tree	Koelreuteria paniculata	Nashville	Tennessee	-86.856161	36.1505794	Charlotte Av	introduced	NA	NA	Nashville	NA	NA	NA	NA	NA	NA	NA	NA	NA	NA	NA	NA	NA	NA	NA	NA	NA
Willow oak	Quercus phellos	Nashville	Tennessee	-86.856161	36.1505794	Charlotte Av	naturally_occurring	NA	NA	Nashville	NA	NA	NA	NA	NA	NA	NA	NA	NA	NA	NA	NA	NA	NA	NA	NA	NA
Little leaf linden	Tilia cordata	Nashville	Tennessee	-86.856161	36.1505794	Charlotte Av	introduced	NA	NA	Nashville	NA	NA	NA	NA	NA	NA	NA	NA	NA	NA	NA	NA	NA	NA	NA	NA	NA
River birch	Betula nigra	Nashville	Tennessee	-86.772139	36.164127	Titans Wy	naturally_occurring	NA	NA	Nashville	NA	NA	NA	NA	NA	NA	NA	NA	NA	NA	NA	NA	NA	NA	NA	NA	NA
Japanese zelkova	Zelkova serrata	Nashville	Tennessee	-86.856161	36.1505794	Charlotte Av	introduced	NA	NA	Nashville	NA	NA	NA	NA	NA	NA	NA	NA	NA	NA	NA	NA	NA	NA	NA	NA	NA
River birch	Betula nigra	Nashville	Tennessee	-86.772139	36.164127	Titans Wy	naturally_occurring	NA	NA	Nashville	NA	NA	NA	NA	NA	NA	NA	NA	NA	NA	NA	NA	NA	NA	NA	NA	NA
Trident maple	Acer buergerianum	Nashville	Tennessee	-86.7845444	36.1608141	910 Church St	introduced	NA	NA	Nashville	NA	NA	NA	NA	NA	NA	NA	NA	NA	NA	NA	NA	NA	NA	NA	NA	NA
Red maple	Acer rubrum	Nashville	Tennessee	-86.7848883	36.1611561	Church St	naturally_occurring	NA	NA	Nashville	NA	NA	NA	NA	NA	NA	NA	NA	NA	NA	NA	NA	NA	NA	NA	NA	NA
Ginkgo	Ginkgo biloba	Nashville	Tennessee	-86.7848883	36.1611561	Church St	introduced	NA	NA	Nashville	NA	NA	NA	NA	NA	NA	NA	NA	NA	NA	NA	NA	NA	NA	NA	NA	NA
River birch	Betula nigra	Nashville	Tennessee	-86.772139	36.164127	Titans Wy	naturally_occurring	NA	NA	Nashville	NA	NA	NA	NA	NA	NA	NA	NA	NA	NA	NA	NA	NA	NA	NA	NA	NA
American holly	Ilex opaca	Nashville	Tennessee	-86.7848883	36.1611561	Church St	naturally_occurring	NA	NA	Nashville	NA	NA	NA	NA	NA	NA	NA	NA	NA	NA	NA	NA	NA	NA	NA	NA	NA
American holly	Ilex opaca	Nashville	Tennessee	-86.7848883	36.1611561	Church St	naturally_occurring	NA	NA	Nashville	NA	NA	NA	NA	NA	NA	NA	NA	NA	NA	NA	NA	NA	NA	NA	NA	NA
Northern red oak	Quercus rubra	Nashville	Tennessee	-86.7848883	36.1611561	Church St	naturally_occurring	NA	NA	Nashville	NA	NA	NA	NA	NA	NA	NA	NA	NA	NA	NA	NA	NA	NA	NA	NA	NA
Northern red oak	Quercus rubra	Nashville	Tennessee	-86.7848883	36.1611561	Church St	naturally_occurring	NA	NA	Nashville	NA	NA	NA	NA	NA	NA	NA	NA	NA	NA	NA	NA	NA	NA	NA	NA	NA
Northern red oak	Quercus rubra	Nashville	Tennessee	-86.7848883	36.1611561	Church St	naturally_occurring	NA	NA	Nashville	NA	NA	NA	NA	NA	NA	NA	NA	NA	NA	NA	NA	NA	NA	NA	NA	NA
Northern red oak	Quercus rubra	Nashville	Tennessee	-86.7848883	36.1611561	Church St	naturally_occurring	NA	NA	Nashville	NA	NA	NA	NA	NA	NA	NA	NA	NA	NA	NA	NA	NA	NA	NA	NA	NA
Green ash	Fraxinus pennsylvanica	Nashville	Tennessee	-86.778098	36.165688	Coliseum	naturally_occurring	NA	NA	Nashville	NA	NA	NA	NA	NA	NA	NA	NA	NA	NA	NA	NA	NA	NA	NA	NA	NA
Green ash	Fraxinus pennsylvanica	Nashville	Tennessee	-86.778098	36.165688	Coliseum	naturally_occurring	NA	NA	Nashville	NA	NA	NA	NA	NA	NA	NA	NA	NA	NA	NA	NA	NA	NA	NA	NA	NA
London planetree	Platanus acerifolia	Nashville	Tennessee	-86.778098	36.165688	Coliseum	introduced	NA	NA	Nashville	NA	NA	NA	NA	NA	NA	NA	NA	NA	NA	NA	NA	NA	NA	NA	NA	NA
London planetree	Platanus acerifolia	Nashville	Tennessee	-86.778098	36.165688	Coliseum	introduced	NA	NA	Nashville	NA	NA	NA	NA	NA	NA	NA	NA	NA	NA	NA	NA	NA	NA	NA	NA	NA
River birch	Betula nigra	Nashville	Tennessee	-86.772139	36.164127	Titans Wy	naturally_occurring	NA	NA	Nashville	NA	NA	NA	NA	NA	NA	NA	NA	NA	NA	NA	NA	NA	NA	NA	NA	NA
London planetree	Platanus acerifolia	Nashville	Tennessee	-86.778098	36.165688	Coliseum	introduced	NA	NA	Nashville	NA	NA	NA	NA	NA	NA	NA	NA	NA	NA	NA	NA	NA	NA	NA	NA	NA
London planetree	Platanus acerifolia	Nashville	Tennessee	-86.778098	36.165688	Coliseum	introduced	NA	NA	Nashville	NA	NA	NA	NA	NA	NA	NA	NA	NA	NA	NA	NA	NA	NA	NA	NA	NA
River birch	Betula nigra	Nashville	Tennessee	-86.772139	36.164127	Titans Wy	naturally_occurring	NA	NA	Nashville	NA	NA	NA	NA	NA	NA	NA	NA	NA	NA	NA	NA	NA	NA	NA	NA	NA
River birch	Betula nigra	Nashville	Tennessee	-86.772139	36.164127	Titans Wy	naturally_occurring	NA	NA	Nashville	NA	NA	NA	NA	NA	NA	NA	NA	NA	NA	NA	NA	NA	NA	NA	NA	NA
River birch	Betula nigra	Nashville	Tennessee	-86.772139	36.164127	Titans Wy	naturally_occurring	NA	NA	Nashville	NA	NA	NA	NA	NA	NA	NA	NA	NA	NA	NA	NA	NA	NA	NA	NA	NA
River birch	Betula nigra	Nashville	Tennessee	-86.772139	36.164127	Titans Wy	naturally_occurring	NA	NA	Nashville	NA	NA	NA	NA	NA	NA	NA	NA	NA	NA	NA	NA	NA	NA	NA	NA	NA
London planetree	Platanus acerifolia	Nashville	Tennessee	-86.778098	36.165688	Coliseum	introduced	NA	NA	Nashville	NA	NA	NA	NA	NA	NA	NA	NA	NA	NA	NA	NA	NA	NA	NA	NA	NA
London planetree	Platanus acerifolia	Nashville	Tennessee	-86.778098	36.165688	Coliseum	introduced	NA	NA	Nashville	NA	NA	NA	NA	NA	NA	NA	NA	NA	NA	NA	NA	NA	NA	NA	NA	NA
River birch	Betula nigra	Nashville	Tennessee	-86.772139	36.164127	Titans Wy	naturally_occurring	NA	NA	Nashville	NA	NA	NA	NA	NA	NA	NA	NA	NA	NA	NA	NA	NA	NA	NA	NA	NA
River birch	Betula nigra	Nashville	Tennessee	-86.772139	36.164127	Titans Wy	naturally_occurring	NA	NA	Nashville	NA	NA	NA	NA	NA	NA	NA	NA	NA	NA	NA	NA	NA	NA	NA	NA	NA
London planetree	Platanus acerifolia	Nashville	Tennessee	-86.778098	36.165688	Coliseum	introduced	NA	NA	Nashville	NA	NA	NA	NA	NA	NA	NA	NA	NA	NA	NA	NA	NA	NA	NA	NA	NA
River birch	Betula nigra	Nashville	Tennessee	-86.772139	36.164127	Titans Wy	naturally_occurring	NA	NA	Nashville	NA	NA	NA	NA	NA	NA	NA	NA	NA	NA	NA	NA	NA	NA	NA	NA	NA
London planetree	Platanus acerifolia	Nashville	Tennessee	-86.778098	36.165688	Coliseum	introduced	NA	NA	Nashville	NA	NA	NA	NA	NA	NA	NA	NA	NA	NA	NA	NA	NA	NA	NA	NA	NA
River birch	Betula nigra	Nashville	Tennessee	-86.772139	36.164127	Titans Wy	naturally_occurring	NA	NA	Nashville	NA	NA	NA	NA	NA	NA	NA	NA	NA	NA	NA	NA	NA	NA	NA	NA	NA
River birch	Betula nigra	Nashville	Tennessee	-86.772139	36.164127	Titans Wy	naturally_occurring	NA	NA	Nashville	NA	NA	NA	NA	NA	NA	NA	NA	NA	NA	NA	NA	NA	NA	NA	NA	NA
Willow oak	Quercus phellos	Nashville	Tennessee	-86.778098	36.165688	Coliseum	naturally_occurring	NA	NA	Nashville	NA	NA	NA	NA	NA	NA	NA	NA	NA	NA	NA	NA	NA	NA	NA	NA	NA
River birch	Betula nigra	Nashville	Tennessee	-86.772139	36.164127	Titans Wy	naturally_occurring	NA	NA	Nashville	NA	NA	NA	NA	NA	NA	NA	NA	NA	NA	NA	NA	NA	NA	NA	NA	NA
Ginkgo	Ginkgo biloba	Nashville	Tennessee	-86.7760492	36.1632598	Commerce St	introduced	NA	NA	Nashville	NA	NA	NA	NA	NA	NA	NA	NA	NA	NA	NA	NA	NA	NA	NA	NA	NA
Ginkgo	Ginkgo biloba	Nashville	Tennessee	-86.7760492	36.1632598	Commerce St	introduced	NA	NA	Nashville	NA	NA	NA	NA	NA	NA	NA	NA	NA	NA	NA	NA	NA	NA	NA	NA	NA
Ginkgo	Ginkgo biloba	Nashville	Tennessee	-86.7760492	36.1632598	Commerce St	introduced	NA	NA	Nashville	NA	NA	NA	NA	NA	NA	NA	NA	NA	NA	NA	NA	NA	NA	NA	NA	NA
Ginkgo	Ginkgo biloba	Nashville	Tennessee	-86.7760492	36.1632598	Commerce St	introduced	NA	NA	Nashville	NA	NA	NA	NA	NA	NA	NA	NA	NA	NA	NA	NA	NA	NA	NA	NA	NA
Ginkgo	Ginkgo biloba	Nashville	Tennessee	-86.7760492	36.1632598	Commerce St	introduced	NA	NA	Nashville	NA	NA	NA	NA	NA	NA	NA	NA	NA	NA	NA	NA	NA	NA	NA	NA	NA
Ginkgo	Ginkgo biloba	Nashville	Tennessee	-86.7760492	36.1632598	Commerce St	introduced	NA	NA	Nashville	NA	NA	NA	NA	NA	NA	NA	NA	NA	NA	NA	NA	NA	NA	NA	NA	NA
Ginkgo	Ginkgo biloba	Nashville	Tennessee	-86.7760492	36.1632598	Commerce St	introduced	NA	NA	Nashville	NA	NA	NA	NA	NA	NA	NA	NA	NA	NA	NA	NA	NA	NA	NA	NA	NA
Ginkgo	Ginkgo biloba	Nashville	Tennessee	-86.7760492	36.1632598	Commerce St	introduced	NA	NA	Nashville	NA	NA	NA	NA	NA	NA	NA	NA	NA	NA	NA	NA	NA	NA	NA	NA	NA
Ginkgo	Ginkgo biloba	Nashville	Tennessee	-86.7760492	36.1632598	Commerce St	introduced	NA	NA	Nashville	NA	NA	NA	NA	NA	NA	NA	NA	NA	NA	NA	NA	NA	NA	NA	NA	NA
Yoshino cherry	Prunus yedoensis	Nashville	Tennessee	-86.7760492	36.1632598	Commerce St	introduced	NA	NA	Nashville	NA	NA	NA	NA	NA	NA	NA	NA	NA	NA	NA	NA	NA	NA	NA	NA	NA
Yoshino cherry	Prunus yedoensis	Nashville	Tennessee	-86.7760492	36.1632598	Commerce St	introduced	NA	NA	Nashville	NA	NA	NA	NA	NA	NA	NA	NA	NA	NA	NA	NA	NA	NA	NA	NA	NA
Yoshino cherry	Prunus yedoensis	Nashville	Tennessee	-86.7760492	36.1632598	Commerce St	introduced	NA	NA	Nashville	NA	NA	NA	NA	NA	NA	NA	NA	NA	NA	NA	NA	NA	NA	NA	NA	NA
Callery pear	Pyrus calleryana	Nashville	Tennessee	-86.7760492	36.1632598	Commerce St	introduced	NA	NA	Nashville	NA	NA	NA	NA	NA	NA	NA	NA	NA	NA	NA	NA	NA	NA	NA	NA	NA
Northern red oak	Quercus rubra	Nashville	Tennessee	-86.7760492	36.1632598	Commerce St	naturally_occurring	NA	NA	Nashville	NA	NA	NA	NA	NA	NA	NA	NA	NA	NA	NA	NA	NA	NA	NA	NA	NA
Northern red oak	Quercus rubra	Nashville	Tennessee	-86.7760492	36.1632598	Commerce St	naturally_occurring	NA	NA	Nashville	NA	NA	NA	NA	NA	NA	NA	NA	NA	NA	NA	NA	NA	NA	NA	NA	NA
Green ash	Fraxinus pennsylvanica	Nashville	Tennessee	-86.7828574	36.1612758	Courthouse	naturally_occurring	NA	NA	Nashville	NA	NA	NA	NA	NA	NA	NA	NA	NA	NA	NA	NA	NA	NA	NA	NA	NA
Japanese zelkova	Zelkova serrata	Nashville	Tennessee	-86.7828574	36.1612758	Courthouse	introduced	NA	NA	Nashville	NA	NA	NA	NA	NA	NA	NA	NA	NA	NA	NA	NA	NA	NA	NA	NA	NA
Japanese zelkova	Zelkova serrata	Nashville	Tennessee	-86.7828574	36.1612758	Courthouse	introduced	NA	NA	Nashville	NA	NA	NA	NA	NA	NA	NA	NA	NA	NA	NA	NA	NA	NA	NA	NA	NA
Sweetgum	Liquidambar styraciflua	Nashville	Tennessee	-86.7804127	36.1657791	Deaderick St	naturally_occurring	NA	NA	Nashville	NA	NA	NA	NA	NA	NA	NA	NA	NA	NA	NA	NA	NA	NA	NA	NA	NA
Sweetgum	Liquidambar styraciflua	Nashville	Tennessee	-86.7804127	36.1657791	Deaderick St	naturally_occurring	NA	NA	Nashville	NA	NA	NA	NA	NA	NA	NA	NA	NA	NA	NA	NA	NA	NA	NA	NA	NA
Sweetgum	Liquidambar styraciflua	Nashville	Tennessee	-86.7804127	36.1657791	Deaderick St	naturally_occurring	NA	NA	Nashville	NA	NA	NA	NA	NA	NA	NA	NA	NA	NA	NA	NA	NA	NA	NA	NA	NA
Sweetgum	Liquidambar styraciflua	Nashville	Tennessee	-86.7804127	36.1657791	Deaderick St	naturally_occurring	NA	NA	Nashville	NA	NA	NA	NA	NA	NA	NA	NA	NA	NA	NA	NA	NA	NA	NA	NA	NA
Sweetgum	Liquidambar styraciflua	Nashville	Tennessee	-86.7804127	36.1657791	Deaderick St	naturally_occurring	NA	NA	Nashville	NA	NA	NA	NA	NA	NA	NA	NA	NA	NA	NA	NA	NA	NA	NA	NA	NA
Sweetgum	Liquidambar styraciflua	Nashville	Tennessee	-86.7804127	36.1657791	Deaderick St	naturally_occurring	NA	NA	Nashville	NA	NA	NA	NA	NA	NA	NA	NA	NA	NA	NA	NA	NA	NA	NA	NA	NA
Sweetgum	Liquidambar styraciflua	Nashville	Tennessee	-86.7804127	36.1657791	Deaderick St	naturally_occurring	NA	NA	Nashville	NA	NA	NA	NA	NA	NA	NA	NA	NA	NA	NA	NA	NA	NA	NA	NA	NA
Sweetgum	Liquidambar styraciflua	Nashville	Tennessee	-86.7804127	36.1657791	Deaderick St	naturally_occurring	NA	NA	Nashville	NA	NA	NA	NA	NA	NA	NA	NA	NA	NA	NA	NA	NA	NA	NA	NA	NA
Willow oak	Quercus phellos	Nashville	Tennessee	-86.7804127	36.1657791	Deaderick St	naturally_occurring	NA	NA	Nashville	NA	NA	NA	NA	NA	NA	NA	NA	NA	NA	NA	NA	NA	NA	NA	NA	NA
Willow oak	Quercus phellos	Nashville	Tennessee	-86.7804127	36.1657791	Deaderick St	naturally_occurring	NA	NA	Nashville	NA	NA	NA	NA	NA	NA	NA	NA	NA	NA	NA	NA	NA	NA	NA	NA	NA
Willow oak	Quercus phellos	Nashville	Tennessee	-86.7804127	36.1657791	Deaderick St	naturally_occurring	NA	NA	Nashville	NA	NA	NA	NA	NA	NA	NA	NA	NA	NA	NA	NA	NA	NA	NA	NA	NA
Willow oak	Quercus phellos	Nashville	Tennessee	-86.7804127	36.1657791	Deaderick St	naturally_occurring	NA	NA	Nashville	NA	NA	NA	NA	NA	NA	NA	NA	NA	NA	NA	NA	NA	NA	NA	NA	NA
Japanese zelkova	Zelkova serrata	Nashville	Tennessee	-86.7804127	36.1657791	Deaderick St	introduced	NA	NA	Nashville	NA	NA	NA	NA	NA	NA	NA	NA	NA	NA	NA	NA	NA	NA	NA	NA	NA
Japanese zelkova	Zelkova serrata	Nashville	Tennessee	-86.7804127	36.1657791	Deaderick St	introduced	NA	NA	Nashville	NA	NA	NA	NA	NA	NA	NA	NA	NA	NA	NA	NA	NA	NA	NA	NA	NA
Japanese zelkova	Zelkova serrata	Nashville	Tennessee	-86.7804127	36.1657791	Deaderick St	introduced	NA	NA	Nashville	NA	NA	NA	NA	NA	NA	NA	NA	NA	NA	NA	NA	NA	NA	NA	NA	NA
Japanese zelkova	Zelkova serrata	Nashville	Tennessee	-86.7804127	36.1657791	Deaderick St	introduced	NA	NA	Nashville	NA	NA	NA	NA	NA	NA	NA	NA	NA	NA	NA	NA	NA	NA	NA	NA	NA
Japanese zelkova	Zelkova serrata	Nashville	Tennessee	-86.7804127	36.1657791	Deaderick St	introduced	NA	NA	Nashville	NA	NA	NA	NA	NA	NA	NA	NA	NA	NA	NA	NA	NA	NA	NA	NA	NA
Japanese zelkova	Zelkova serrata	Nashville	Tennessee	-86.7804127	36.1657791	Deaderick St	introduced	NA	NA	Nashville	NA	NA	NA	NA	NA	NA	NA	NA	NA	NA	NA	NA	NA	NA	NA	NA	NA
Japanese zelkova	Zelkova serrata	Nashville	Tennessee	-86.7804127	36.1657791	Deaderick St	introduced	NA	NA	Nashville	NA	NA	NA	NA	NA	NA	NA	NA	NA	NA	NA	NA	NA	NA	NA	NA	NA
Japanese zelkova	Zelkova serrata	Nashville	Tennessee	-86.7804127	36.1657791	Deaderick St	introduced	NA	NA	Nashville	NA	NA	NA	NA	NA	NA	NA	NA	NA	NA	NA	NA	NA	NA	NA	NA	NA
Japanese zelkova	Zelkova serrata	Nashville	Tennessee	-86.7804127	36.1657791	Deaderick St	introduced	NA	NA	Nashville	NA	NA	NA	NA	NA	NA	NA	NA	NA	NA	NA	NA	NA	NA	NA	NA	NA
Japanese zelkova	Zelkova serrata	Nashville	Tennessee	-86.7804127	36.1657791	Deaderick St	introduced	NA	NA	Nashville	NA	NA	NA	NA	NA	NA	NA	NA	NA	NA	NA	NA	NA	NA	NA	NA	NA
Japanese zelkova	Zelkova serrata	Nashville	Tennessee	-86.7804127	36.1657791	Deaderick St	introduced	NA	NA	Nashville	NA	NA	NA	NA	NA	NA	NA	NA	NA	NA	NA	NA	NA	NA	NA	NA	NA
Japanese zelkova	Zelkova serrata	Nashville	Tennessee	-86.7804127	36.1657791	Deaderick St	introduced	NA	NA	Nashville	NA	NA	NA	NA	NA	NA	NA	NA	NA	NA	NA	NA	NA	NA	NA	NA	NA
Japanese zelkova	Zelkova serrata	Nashville	Tennessee	-86.7804127	36.1657791	Deaderick St	introduced	NA	NA	Nashville	NA	NA	NA	NA	NA	NA	NA	NA	NA	NA	NA	NA	NA	NA	NA	NA	NA
Eastern redbud	Cercis canadensis	Nashville	Tennessee	-86.7799085	36.1573772	704 Demonbreun St	naturally_occurring	NA	NA	Nashville	NA	NA	NA	NA	NA	NA	NA	NA	NA	NA	NA	NA	NA	NA	NA	NA	NA
Siberian elm	Ulmus pumila	Nashville	Tennessee	-86.7816608	36.1507833	915 Division St	introduced	NA	NA	Nashville	NA	NA	NA	NA	NA	NA	NA	NA	NA	NA	NA	NA	NA	NA	NA	NA	NA
Siberian elm	Ulmus pumila	Nashville	Tennessee	-86.7817044	36.1507966	921 Division St	introduced	NA	NA	Nashville	NA	NA	NA	NA	NA	NA	NA	NA	NA	NA	NA	NA	NA	NA	NA	NA	NA
Siberian elm	Ulmus pumila	Nashville	Tennessee	-86.7817044	36.1507966	921 Division St	introduced	NA	NA	Nashville	NA	NA	NA	NA	NA	NA	NA	NA	NA	NA	NA	NA	NA	NA	NA	NA	NA
Siberian elm	Ulmus pumila	Nashville	Tennessee	-86.7817044	36.1507966	921 Division St	introduced	NA	NA	Nashville	NA	NA	NA	NA	NA	NA	NA	NA	NA	NA	NA	NA	NA	NA	NA	NA	NA
Siberian elm	Ulmus pumila	Nashville	Tennessee	-86.7817044	36.1507966	921 Division St	introduced	NA	NA	Nashville	NA	NA	NA	NA	NA	NA	NA	NA	NA	NA	NA	NA	NA	NA	NA	NA	NA
Siberian elm	Ulmus pumila	Nashville	Tennessee	-86.7817044	36.1507966	921 Division St	introduced	NA	NA	Nashville	NA	NA	NA	NA	NA	NA	NA	NA	NA	NA	NA	NA	NA	NA	NA	NA	NA
London planetree	Platanus acerifolia	Nashville	Tennessee	-86.791662	36.082284	133 Gateway Bv	introduced	NA	NA	Nashville	NA	NA	NA	NA	NA	NA	NA	NA	NA	NA	NA	NA	NA	NA	NA	NA	NA
Lacebark elm	Ulmus parvifolia	Nashville	Tennessee	-86.791662	36.082284	133 Gateway Bv	introduced	NA	NA	Nashville	NA	NA	NA	NA	NA	NA	NA	NA	NA	NA	NA	NA	NA	NA	NA	NA	NA
Lacebark elm	Ulmus parvifolia	Nashville	Tennessee	-86.791662	36.082284	133 Gateway Bv	introduced	NA	NA	Nashville	NA	NA	NA	NA	NA	NA	NA	NA	NA	NA	NA	NA	NA	NA	NA	NA	NA
Lacebark elm	Ulmus parvifolia	Nashville	Tennessee	-86.791662	36.082284	133 Gateway Bv	introduced	NA	NA	Nashville	NA	NA	NA	NA	NA	NA	NA	NA	NA	NA	NA	NA	NA	NA	NA	NA	NA
Lacebark elm	Ulmus parvifolia	Nashville	Tennessee	-86.791662	36.082284	133 Gateway Bv	introduced	NA	NA	Nashville	NA	NA	NA	NA	NA	NA	NA	NA	NA	NA	NA	NA	NA	NA	NA	NA	NA
Northern red oak	Quercus rubra	Nashville	Tennessee	-86.7870344	36.1671744	Gay St	naturally_occurring	NA	NA	Nashville	NA	NA	NA	NA	NA	NA	NA	NA	NA	NA	NA	NA	NA	NA	NA	NA	NA
Northern red oak	Quercus rubra	Nashville	Tennessee	-86.7870344	36.1671744	Gay St	naturally_occurring	NA	NA	Nashville	NA	NA	NA	NA	NA	NA	NA	NA	NA	NA	NA	NA	NA	NA	NA	NA	NA
Northern red oak	Quercus rubra	Nashville	Tennessee	-86.7870344	36.1671744	Gay St	naturally_occurring	NA	NA	Nashville	NA	NA	NA	NA	NA	NA	NA	NA	NA	NA	NA	NA	NA	NA	NA	NA	NA
Northern red oak	Quercus rubra	Nashville	Tennessee	-86.7870344	36.1671744	Gay St	naturally_occurring	NA	NA	Nashville	NA	NA	NA	NA	NA	NA	NA	NA	NA	NA	NA	NA	NA	NA	NA	NA	NA
Northern red oak	Quercus rubra	Nashville	Tennessee	-86.7870344	36.1671744	Gay St	naturally_occurring	NA	NA	Nashville	NA	NA	NA	NA	NA	NA	NA	NA	NA	NA	NA	NA	NA	NA	NA	NA	NA
Northern red oak	Quercus rubra	Nashville	Tennessee	-86.7870344	36.1671744	Gay St	naturally_occurring	NA	NA	Nashville	NA	NA	NA	NA	NA	NA	NA	NA	NA	NA	NA	NA	NA	NA	NA	NA	NA
Northern red oak	Quercus rubra	Nashville	Tennessee	-86.7870344	36.1671744	Gay St	naturally_occurring	NA	NA	Nashville	NA	NA	NA	NA	NA	NA	NA	NA	NA	NA	NA	NA	NA	NA	NA	NA	NA
Northern red oak	Quercus rubra	Nashville	Tennessee	-86.7870344	36.1671744	Gay St	naturally_occurring	NA	NA	Nashville	NA	NA	NA	NA	NA	NA	NA	NA	NA	NA	NA	NA	NA	NA	NA	NA	NA
Japanese zelkova	Zelkova serrata	Nashville	Tennessee	-86.784631	36.153894	1101 Laurel St	introduced	NA	NA	Nashville	NA	NA	NA	NA	NA	NA	NA	NA	NA	NA	NA	NA	NA	NA	NA	NA	NA
Japanese zelkova	Zelkova serrata	Nashville	Tennessee	-86.784631	36.153894	1101 Laurel St	introduced	NA	NA	Nashville	NA	NA	NA	NA	NA	NA	NA	NA	NA	NA	NA	NA	NA	NA	NA	NA	NA
Crapemyrtle	Lagerstroemia	Nashville	Tennessee	-86.7801628	36.1584193	600 Mcgavock St	no_info	NA	NA	Nashville	NA	NA	NA	NA	NA	NA	NA	NA	NA	NA	NA	NA	NA	NA	NA	NA	NA
Crapemyrtle	Lagerstroemia	Nashville	Tennessee	-86.7801628	36.1584193	600 Mcgavock St	no_info	NA	NA	Nashville	NA	NA	NA	NA	NA	NA	NA	NA	NA	NA	NA	NA	NA	NA	NA	NA	NA
London planetree	Platanus acerifolia	Nashville	Tennessee	-86.772713	36.1592559	105 Molloy St	introduced	NA	NA	Nashville	NA	NA	NA	NA	NA	NA	NA	NA	NA	NA	NA	NA	NA	NA	NA	NA	NA
Green ash	Fraxinus pennsylvanica	Nashville	Tennessee	-86.7737296	36.1620574	Riverfront	naturally_occurring	NA	NA	Nashville	NA	NA	NA	NA	NA	NA	NA	NA	NA	NA	NA	NA	NA	NA	NA	NA	NA
Green ash	Fraxinus pennsylvanica	Nashville	Tennessee	-86.7737296	36.1620574	Riverfront	naturally_occurring	NA	NA	Nashville	NA	NA	NA	NA	NA	NA	NA	NA	NA	NA	NA	NA	NA	NA	NA	NA	NA
Green ash	Fraxinus pennsylvanica	Nashville	Tennessee	-86.7737296	36.1620574	Riverfront	naturally_occurring	NA	NA	Nashville	NA	NA	NA	NA	NA	NA	NA	NA	NA	NA	NA	NA	NA	NA	NA	NA	NA
Eastern red cedar	Juniperus virginiana	Nashville	Tennessee	-86.7737296	36.1620574	Riverfront	naturally_occurring	NA	NA	Nashville	NA	NA	NA	NA	NA	NA	NA	NA	NA	NA	NA	NA	NA	NA	NA	NA	NA
Blue spruce	Picea pungens	Nashville	Tennessee	-86.7737296	36.1620574	Riverfront	introduced	NA	NA	Nashville	NA	NA	NA	NA	NA	NA	NA	NA	NA	NA	NA	NA	NA	NA	NA	NA	NA
Yoshino cherry	Prunus yedoensis	Nashville	Tennessee	-86.7737296	36.1620574	Riverfront	introduced	NA	NA	Nashville	NA	NA	NA	NA	NA	NA	NA	NA	NA	NA	NA	NA	NA	NA	NA	NA	NA
Yoshino cherry	Prunus yedoensis	Nashville	Tennessee	-86.7737296	36.1620574	Riverfront	introduced	NA	NA	Nashville	NA	NA	NA	NA	NA	NA	NA	NA	NA	NA	NA	NA	NA	NA	NA	NA	NA
Yoshino cherry	Prunus yedoensis	Nashville	Tennessee	-86.7737296	36.1620574	Riverfront	introduced	NA	NA	Nashville	NA	NA	NA	NA	NA	NA	NA	NA	NA	NA	NA	NA	NA	NA	NA	NA	NA
Yoshino cherry	Prunus yedoensis	Nashville	Tennessee	-86.7737296	36.1620574	Riverfront	introduced	NA	NA	Nashville	NA	NA	NA	NA	NA	NA	NA	NA	NA	NA	NA	NA	NA	NA	NA	NA	NA
Yoshino cherry	Prunus yedoensis	Nashville	Tennessee	-86.7737296	36.1620574	Riverfront	introduced	NA	NA	Nashville	NA	NA	NA	NA	NA	NA	NA	NA	NA	NA	NA	NA	NA	NA	NA	NA	NA
Yoshino cherry	Prunus yedoensis	Nashville	Tennessee	-86.7737296	36.1620574	Riverfront	introduced	NA	NA	Nashville	NA	NA	NA	NA	NA	NA	NA	NA	NA	NA	NA	NA	NA	NA	NA	NA	NA
Yoshino cherry	Prunus yedoensis	Nashville	Tennessee	-86.7737296	36.1620574	Riverfront	introduced	NA	NA	Nashville	NA	NA	NA	NA	NA	NA	NA	NA	NA	NA	NA	NA	NA	NA	NA	NA	NA
Yoshino cherry	Prunus yedoensis	Nashville	Tennessee	-86.7737296	36.1620574	Riverfront	introduced	NA	NA	Nashville	NA	NA	NA	NA	NA	NA	NA	NA	NA	NA	NA	NA	NA	NA	NA	NA	NA
Yoshino cherry	Prunus yedoensis	Nashville	Tennessee	-86.7737296	36.1620574	Riverfront	introduced	NA	NA	Nashville	NA	NA	NA	NA	NA	NA	NA	NA	NA	NA	NA	NA	NA	NA	NA	NA	NA
Yoshino cherry	Prunus yedoensis	Nashville	Tennessee	-86.7737296	36.1620574	Riverfront	introduced	NA	NA	Nashville	NA	NA	NA	NA	NA	NA	NA	NA	NA	NA	NA	NA	NA	NA	NA	NA	NA
Yoshino cherry	Prunus yedoensis	Nashville	Tennessee	-86.7737296	36.1620574	Riverfront	introduced	NA	NA	Nashville	NA	NA	NA	NA	NA	NA	NA	NA	NA	NA	NA	NA	NA	NA	NA	NA	NA
Yoshino cherry	Prunus yedoensis	Nashville	Tennessee	-86.7737296	36.1620574	Riverfront	introduced	NA	NA	Nashville	NA	NA	NA	NA	NA	NA	NA	NA	NA	NA	NA	NA	NA	NA	NA	NA	NA
Yoshino cherry	Prunus yedoensis	Nashville	Tennessee	-86.7737296	36.1620574	Riverfront	introduced	NA	NA	Nashville	NA	NA	NA	NA	NA	NA	NA	NA	NA	NA	NA	NA	NA	NA	NA	NA	NA
Yoshino cherry	Prunus yedoensis	Nashville	Tennessee	-86.7737296	36.1620574	Riverfront	introduced	NA	NA	Nashville	NA	NA	NA	NA	NA	NA	NA	NA	NA	NA	NA	NA	NA	NA	NA	NA	NA
Yoshino cherry	Prunus yedoensis	Nashville	Tennessee	-86.7737296	36.1620574	Riverfront	introduced	NA	NA	Nashville	NA	NA	NA	NA	NA	NA	NA	NA	NA	NA	NA	NA	NA	NA	NA	NA	NA
Yoshino cherry	Prunus yedoensis	Nashville	Tennessee	-86.7737296	36.1620574	Riverfront	introduced	NA	NA	Nashville	NA	NA	NA	NA	NA	NA	NA	NA	NA	NA	NA	NA	NA	NA	NA	NA	NA
Yoshino cherry	Prunus yedoensis	Nashville	Tennessee	-86.7737296	36.1620574	Riverfront	introduced	NA	NA	Nashville	NA	NA	NA	NA	NA	NA	NA	NA	NA	NA	NA	NA	NA	NA	NA	NA	NA
Yoshino cherry	Prunus yedoensis	Nashville	Tennessee	-86.7737296	36.1620574	Riverfront	introduced	NA	NA	Nashville	NA	NA	NA	NA	NA	NA	NA	NA	NA	NA	NA	NA	NA	NA	NA	NA	NA
Yoshino cherry	Prunus yedoensis	Nashville	Tennessee	-86.7737296	36.1620574	Riverfront	introduced	NA	NA	Nashville	NA	NA	NA	NA	NA	NA	NA	NA	NA	NA	NA	NA	NA	NA	NA	NA	NA
Yoshino cherry	Prunus yedoensis	Nashville	Tennessee	-86.7737296	36.1620574	Riverfront	introduced	NA	NA	Nashville	NA	NA	NA	NA	NA	NA	NA	NA	NA	NA	NA	NA	NA	NA	NA	NA	NA
Yoshino cherry	Prunus yedoensis	Nashville	Tennessee	-86.7737296	36.1620574	Riverfront	introduced	NA	NA	Nashville	NA	NA	NA	NA	NA	NA	NA	NA	NA	NA	NA	NA	NA	NA	NA	NA	NA
Yoshino cherry	Prunus yedoensis	Nashville	Tennessee	-86.7737296	36.1620574	Riverfront	introduced	NA	NA	Nashville	NA	NA	NA	NA	NA	NA	NA	NA	NA	NA	NA	NA	NA	NA	NA	NA	NA
Yoshino cherry	Prunus yedoensis	Nashville	Tennessee	-86.7737296	36.1620574	Riverfront	introduced	NA	NA	Nashville	NA	NA	NA	NA	NA	NA	NA	NA	NA	NA	NA	NA	NA	NA	NA	NA	NA
Yoshino cherry	Prunus yedoensis	Nashville	Tennessee	-86.7737296	36.1620574	Riverfront	introduced	NA	NA	Nashville	NA	NA	NA	NA	NA	NA	NA	NA	NA	NA	NA	NA	NA	NA	NA	NA	NA
Yoshino cherry	Prunus yedoensis	Nashville	Tennessee	-86.7737296	36.1620574	Riverfront	introduced	NA	NA	Nashville	NA	NA	NA	NA	NA	NA	NA	NA	NA	NA	NA	NA	NA	NA	NA	NA	NA
Yoshino cherry	Prunus yedoensis	Nashville	Tennessee	-86.7737296	36.1620574	Riverfront	introduced	NA	NA	Nashville	NA	NA	NA	NA	NA	NA	NA	NA	NA	NA	NA	NA	NA	NA	NA	NA	NA
Yoshino cherry	Prunus yedoensis	Nashville	Tennessee	-86.7737296	36.1620574	Riverfront	introduced	NA	NA	Nashville	NA	NA	NA	NA	NA	NA	NA	NA	NA	NA	NA	NA	NA	NA	NA	NA	NA
Yoshino cherry	Prunus yedoensis	Nashville	Tennessee	-86.7737296	36.1620574	Riverfront	introduced	NA	NA	Nashville	NA	NA	NA	NA	NA	NA	NA	NA	NA	NA	NA	NA	NA	NA	NA	NA	NA
Yoshino cherry	Prunus yedoensis	Nashville	Tennessee	-86.7737296	36.1620574	Riverfront	introduced	NA	NA	Nashville	NA	NA	NA	NA	NA	NA	NA	NA	NA	NA	NA	NA	NA	NA	NA	NA	NA
Yoshino cherry	Prunus yedoensis	Nashville	Tennessee	-86.7737296	36.1620574	Riverfront	introduced	NA	NA	Nashville	NA	NA	NA	NA	NA	NA	NA	NA	NA	NA	NA	NA	NA	NA	NA	NA	NA
Yoshino cherry	Prunus yedoensis	Nashville	Tennessee	-86.7737296	36.1620574	Riverfront	introduced	NA	NA	Nashville	NA	NA	NA	NA	NA	NA	NA	NA	NA	NA	NA	NA	NA	NA	NA	NA	NA
Yoshino cherry	Prunus yedoensis	Nashville	Tennessee	-86.7737296	36.1620574	Riverfront	introduced	NA	NA	Nashville	NA	NA	NA	NA	NA	NA	NA	NA	NA	NA	NA	NA	NA	NA	NA	NA	NA
Yoshino cherry	Prunus yedoensis	Nashville	Tennessee	-86.7737296	36.1620574	Riverfront	introduced	NA	NA	Nashville	NA	NA	NA	NA	NA	NA	NA	NA	NA	NA	NA	NA	NA	NA	NA	NA	NA
Yoshino cherry	Prunus yedoensis	Nashville	Tennessee	-86.7737296	36.1620574	Riverfront	introduced	NA	NA	Nashville	NA	NA	NA	NA	NA	NA	NA	NA	NA	NA	NA	NA	NA	NA	NA	NA	NA
Yoshino cherry	Prunus yedoensis	Nashville	Tennessee	-86.7737296	36.1620574	Riverfront	introduced	NA	NA	Nashville	NA	NA	NA	NA	NA	NA	NA	NA	NA	NA	NA	NA	NA	NA	NA	NA	NA
Yoshino cherry	Prunus yedoensis	Nashville	Tennessee	-86.7737296	36.1620574	Riverfront	introduced	NA	NA	Nashville	NA	NA	NA	NA	NA	NA	NA	NA	NA	NA	NA	NA	NA	NA	NA	NA	NA
Yoshino cherry	Prunus yedoensis	Nashville	Tennessee	-86.7737296	36.1620574	Riverfront	introduced	NA	NA	Nashville	NA	NA	NA	NA	NA	NA	NA	NA	NA	NA	NA	NA	NA	NA	NA	NA	NA
Yoshino cherry	Prunus yedoensis	Nashville	Tennessee	-86.7737296	36.1620574	Riverfront	introduced	NA	NA	Nashville	NA	NA	NA	NA	NA	NA	NA	NA	NA	NA	NA	NA	NA	NA	NA	NA	NA
Yoshino cherry	Prunus yedoensis	Nashville	Tennessee	-86.7737296	36.1620574	Riverfront	introduced	NA	NA	Nashville	NA	NA	NA	NA	NA	NA	NA	NA	NA	NA	NA	NA	NA	NA	NA	NA	NA
Yoshino cherry	Prunus yedoensis	Nashville	Tennessee	-86.7737296	36.1620574	Riverfront	introduced	NA	NA	Nashville	NA	NA	NA	NA	NA	NA	NA	NA	NA	NA	NA	NA	NA	NA	NA	NA	NA
Yoshino cherry	Prunus yedoensis	Nashville	Tennessee	-86.7737296	36.1620574	Riverfront	introduced	NA	NA	Nashville	NA	NA	NA	NA	NA	NA	NA	NA	NA	NA	NA	NA	NA	NA	NA	NA	NA
Yoshino cherry	Prunus yedoensis	Nashville	Tennessee	-86.7737296	36.1620574	Riverfront	introduced	NA	NA	Nashville	NA	NA	NA	NA	NA	NA	NA	NA	NA	NA	NA	NA	NA	NA	NA	NA	NA
Yoshino cherry	Prunus yedoensis	Nashville	Tennessee	-86.7737296	36.1620574	Riverfront	introduced	NA	NA	Nashville	NA	NA	NA	NA	NA	NA	NA	NA	NA	NA	NA	NA	NA	NA	NA	NA	NA
Yoshino cherry	Prunus yedoensis	Nashville	Tennessee	-86.7737296	36.1620574	Riverfront	introduced	NA	NA	Nashville	NA	NA	NA	NA	NA	NA	NA	NA	NA	NA	NA	NA	NA	NA	NA	NA	NA
Yoshino cherry	Prunus yedoensis	Nashville	Tennessee	-86.7737296	36.1620574	Riverfront	introduced	NA	NA	Nashville	NA	NA	NA	NA	NA	NA	NA	NA	NA	NA	NA	NA	NA	NA	NA	NA	NA
Yoshino cherry	Prunus yedoensis	Nashville	Tennessee	-86.7737296	36.1620574	Riverfront	introduced	NA	NA	Nashville	NA	NA	NA	NA	NA	NA	NA	NA	NA	NA	NA	NA	NA	NA	NA	NA	NA
Yoshino cherry	Prunus yedoensis	Nashville	Tennessee	-86.7737296	36.1620574	Riverfront	introduced	NA	NA	Nashville	NA	NA	NA	NA	NA	NA	NA	NA	NA	NA	NA	NA	NA	NA	NA	NA	NA
Yoshino cherry	Prunus yedoensis	Nashville	Tennessee	-86.7737296	36.1620574	Riverfront	introduced	NA	NA	Nashville	NA	NA	NA	NA	NA	NA	NA	NA	NA	NA	NA	NA	NA	NA	NA	NA	NA
Yoshino cherry	Prunus yedoensis	Nashville	Tennessee	-86.7737296	36.1620574	Riverfront	introduced	NA	NA	Nashville	NA	NA	NA	NA	NA	NA	NA	NA	NA	NA	NA	NA	NA	NA	NA	NA	NA
Yoshino cherry	Prunus yedoensis	Nashville	Tennessee	-86.7737296	36.1620574	Riverfront	introduced	NA	NA	Nashville	NA	NA	NA	NA	NA	NA	NA	NA	NA	NA	NA	NA	NA	NA	NA	NA	NA
Little leaf linden	Tilia cordata	Nashville	Tennessee	-86.7737296	36.1620574	Riverfront	introduced	NA	NA	Nashville	NA	NA	NA	NA	NA	NA	NA	NA	NA	NA	NA	NA	NA	NA	NA	NA	NA
Lacebark elm	Ulmus parvifolia	Nashville	Tennessee	-86.7737296	36.1620574	Riverfront	introduced	NA	NA	Nashville	NA	NA	NA	NA	NA	NA	NA	NA	NA	NA	NA	NA	NA	NA	NA	NA	NA
Lacebark elm	Ulmus parvifolia	Nashville	Tennessee	-86.7737296	36.1620574	Riverfront	introduced	NA	NA	Nashville	NA	NA	NA	NA	NA	NA	NA	NA	NA	NA	NA	NA	NA	NA	NA	NA	NA
Lacebark elm	Ulmus parvifolia	Nashville	Tennessee	-86.7737296	36.1620574	Riverfront	introduced	NA	NA	Nashville	NA	NA	NA	NA	NA	NA	NA	NA	NA	NA	NA	NA	NA	NA	NA	NA	NA
Lacebark elm	Ulmus parvifolia	Nashville	Tennessee	-86.7737296	36.1620574	Riverfront	introduced	NA	NA	Nashville	NA	NA	NA	NA	NA	NA	NA	NA	NA	NA	NA	NA	NA	NA	NA	NA	NA
Lacebark elm	Ulmus parvifolia	Nashville	Tennessee	-86.7737296	36.1620574	Riverfront	introduced	NA	NA	Nashville	NA	NA	NA	NA	NA	NA	NA	NA	NA	NA	NA	NA	NA	NA	NA	NA	NA
Lacebark elm	Ulmus parvifolia	Nashville	Tennessee	-86.7737296	36.1620574	Riverfront	introduced	NA	NA	Nashville	NA	NA	NA	NA	NA	NA	NA	NA	NA	NA	NA	NA	NA	NA	NA	NA	NA
Lacebark elm	Ulmus parvifolia	Nashville	Tennessee	-86.7737296	36.1620574	Riverfront	introduced	NA	NA	Nashville	NA	NA	NA	NA	NA	NA	NA	NA	NA	NA	NA	NA	NA	NA	NA	NA	NA
Lacebark elm	Ulmus parvifolia	Nashville	Tennessee	-86.7737296	36.1620574	Riverfront	introduced	NA	NA	Nashville	NA	NA	NA	NA	NA	NA	NA	NA	NA	NA	NA	NA	NA	NA	NA	NA	NA
Lacebark elm	Ulmus parvifolia	Nashville	Tennessee	-86.7737296	36.1620574	Riverfront	introduced	NA	NA	Nashville	NA	NA	NA	NA	NA	NA	NA	NA	NA	NA	NA	NA	NA	NA	NA	NA	NA
Lacebark elm	Ulmus parvifolia	Nashville	Tennessee	-86.7737296	36.1620574	Riverfront	introduced	NA	NA	Nashville	NA	NA	NA	NA	NA	NA	NA	NA	NA	NA	NA	NA	NA	NA	NA	NA	NA
Lacebark elm	Ulmus parvifolia	Nashville	Tennessee	-86.7737296	36.1620574	Riverfront	introduced	NA	NA	Nashville	NA	NA	NA	NA	NA	NA	NA	NA	NA	NA	NA	NA	NA	NA	NA	NA	NA
Lacebark elm	Ulmus parvifolia	Nashville	Tennessee	-86.7737296	36.1620574	Riverfront	introduced	NA	NA	Nashville	NA	NA	NA	NA	NA	NA	NA	NA	NA	NA	NA	NA	NA	NA	NA	NA	NA
Lacebark elm	Ulmus parvifolia	Nashville	Tennessee	-86.7737296	36.1620574	Riverfront	introduced	NA	NA	Nashville	NA	NA	NA	NA	NA	NA	NA	NA	NA	NA	NA	NA	NA	NA	NA	NA	NA
Sweetgum	Liquidambar styraciflua	Nashville	Tennessee	-86.7732851	36.1673519	Russell St	naturally_occurring	NA	NA	Nashville	NA	NA	NA	NA	NA	NA	NA	NA	NA	NA	NA	NA	NA	NA	NA	NA	NA
London planetree	Platanus acerifolia	Nashville	Tennessee	-86.7732851	36.1673519	Russell St	introduced	NA	NA	Nashville	NA	NA	NA	NA	NA	NA	NA	NA	NA	NA	NA	NA	NA	NA	NA	NA	NA
London planetree	Platanus acerifolia	Nashville	Tennessee	-86.7732851	36.1673519	Russell St	introduced	NA	NA	Nashville	NA	NA	NA	NA	NA	NA	NA	NA	NA	NA	NA	NA	NA	NA	NA	NA	NA
London planetree	Platanus acerifolia	Nashville	Tennessee	-86.7732851	36.1673519	Russell St	introduced	NA	NA	Nashville	NA	NA	NA	NA	NA	NA	NA	NA	NA	NA	NA	NA	NA	NA	NA	NA	NA
London planetree	Platanus acerifolia	Nashville	Tennessee	-86.7732851	36.1673519	Russell St	introduced	NA	NA	Nashville	NA	NA	NA	NA	NA	NA	NA	NA	NA	NA	NA	NA	NA	NA	NA	NA	NA
London planetree	Platanus acerifolia	Nashville	Tennessee	-86.7732851	36.1673519	Russell St	introduced	NA	NA	Nashville	NA	NA	NA	NA	NA	NA	NA	NA	NA	NA	NA	NA	NA	NA	NA	NA	NA
London planetree	Platanus acerifolia	Nashville	Tennessee	-86.7732851	36.1673519	Russell St	introduced	NA	NA	Nashville	NA	NA	NA	NA	NA	NA	NA	NA	NA	NA	NA	NA	NA	NA	NA	NA	NA
London planetree	Platanus acerifolia	Nashville	Tennessee	-86.7732851	36.1673519	Russell St	introduced	NA	NA	Nashville	NA	NA	NA	NA	NA	NA	NA	NA	NA	NA	NA	NA	NA	NA	NA	NA	NA
London planetree	Platanus acerifolia	Nashville	Tennessee	-86.7732851	36.1673519	Russell St	introduced	NA	NA	Nashville	NA	NA	NA	NA	NA	NA	NA	NA	NA	NA	NA	NA	NA	NA	NA	NA	NA
London planetree	Platanus acerifolia	Nashville	Tennessee	-86.7732851	36.1673519	Russell St	introduced	NA	NA	Nashville	NA	NA	NA	NA	NA	NA	NA	NA	NA	NA	NA	NA	NA	NA	NA	NA	NA
London planetree	Platanus acerifolia	Nashville	Tennessee	-86.7732851	36.1673519	Russell St	introduced	NA	NA	Nashville	NA	NA	NA	NA	NA	NA	NA	NA	NA	NA	NA	NA	NA	NA	NA	NA	NA
London planetree	Platanus acerifolia	Nashville	Tennessee	-86.7732851	36.1673519	Russell St	introduced	NA	NA	Nashville	NA	NA	NA	NA	NA	NA	NA	NA	NA	NA	NA	NA	NA	NA	NA	NA	NA
London planetree	Platanus acerifolia	Nashville	Tennessee	-86.7732851	36.1673519	Russell St	introduced	NA	NA	Nashville	NA	NA	NA	NA	NA	NA	NA	NA	NA	NA	NA	NA	NA	NA	NA	NA	NA
London planetree	Platanus acerifolia	Nashville	Tennessee	-86.7732851	36.1673519	Russell St	introduced	NA	NA	Nashville	NA	NA	NA	NA	NA	NA	NA	NA	NA	NA	NA	NA	NA	NA	NA	NA	NA
London planetree	Platanus acerifolia	Nashville	Tennessee	-86.7732851	36.1673519	Russell St	introduced	NA	NA	Nashville	NA	NA	NA	NA	NA	NA	NA	NA	NA	NA	NA	NA	NA	NA	NA	NA	NA
London planetree	Platanus acerifolia	Nashville	Tennessee	-86.7732851	36.1673519	Russell St	introduced	NA	NA	Nashville	NA	NA	NA	NA	NA	NA	NA	NA	NA	NA	NA	NA	NA	NA	NA	NA	NA
London planetree	Platanus acerifolia	Nashville	Tennessee	-86.7732851	36.1673519	Russell St	introduced	NA	NA	Nashville	NA	NA	NA	NA	NA	NA	NA	NA	NA	NA	NA	NA	NA	NA	NA	NA	NA
London planetree	Platanus acerifolia	Nashville	Tennessee	-86.7732851	36.1673519	Russell St	introduced	NA	NA	Nashville	NA	NA	NA	NA	NA	NA	NA	NA	NA	NA	NA	NA	NA	NA	NA	NA	NA
London planetree	Platanus acerifolia	Nashville	Tennessee	-86.7732851	36.1673519	Russell St	introduced	NA	NA	Nashville	NA	NA	NA	NA	NA	NA	NA	NA	NA	NA	NA	NA	NA	NA	NA	NA	NA
London planetree	Platanus acerifolia	Nashville	Tennessee	-86.7732851	36.1673519	Russell St	introduced	NA	NA	Nashville	NA	NA	NA	NA	NA	NA	NA	NA	NA	NA	NA	NA	NA	NA	NA	NA	NA
London planetree	Platanus acerifolia	Nashville	Tennessee	-86.7732851	36.1673519	Russell St	introduced	NA	NA	Nashville	NA	NA	NA	NA	NA	NA	NA	NA	NA	NA	NA	NA	NA	NA	NA	NA	NA
London planetree	Platanus acerifolia	Nashville	Tennessee	-86.7732851	36.1673519	Russell St	introduced	NA	NA	Nashville	NA	NA	NA	NA	NA	NA	NA	NA	NA	NA	NA	NA	NA	NA	NA	NA	NA
London planetree	Platanus acerifolia	Nashville	Tennessee	-86.7732851	36.1673519	Russell St	introduced	NA	NA	Nashville	NA	NA	NA	NA	NA	NA	NA	NA	NA	NA	NA	NA	NA	NA	NA	NA	NA
London planetree	Platanus acerifolia	Nashville	Tennessee	-86.7732851	36.1673519	Russell St	introduced	NA	NA	Nashville	NA	NA	NA	NA	NA	NA	NA	NA	NA	NA	NA	NA	NA	NA	NA	NA	NA
London planetree	Platanus acerifolia	Nashville	Tennessee	-86.7732851	36.1673519	Russell St	introduced	NA	NA	Nashville	NA	NA	NA	NA	NA	NA	NA	NA	NA	NA	NA	NA	NA	NA	NA	NA	NA
London planetree	Platanus acerifolia	Nashville	Tennessee	-86.7732851	36.1673519	Russell St	introduced	NA	NA	Nashville	NA	NA	NA	NA	NA	NA	NA	NA	NA	NA	NA	NA	NA	NA	NA	NA	NA
London planetree	Platanus acerifolia	Nashville	Tennessee	-86.7732851	36.1673519	Russell St	introduced	NA	NA	Nashville	NA	NA	NA	NA	NA	NA	NA	NA	NA	NA	NA	NA	NA	NA	NA	NA	NA
London planetree	Platanus acerifolia	Nashville	Tennessee	-86.7732851	36.1673519	Russell St	introduced	NA	NA	Nashville	NA	NA	NA	NA	NA	NA	NA	NA	NA	NA	NA	NA	NA	NA	NA	NA	NA
Willow oak	Quercus phellos	Nashville	Tennessee	-86.794404	36.157992	State Capitol	naturally_occurring	NA	NA	Nashville	NA	NA	NA	NA	NA	NA	NA	NA	NA	NA	NA	NA	NA	NA	NA	NA	NA
Willow oak	Quercus phellos	Nashville	Tennessee	-86.794404	36.157992	State Capitol	naturally_occurring	NA	NA	Nashville	NA	NA	NA	NA	NA	NA	NA	NA	NA	NA	NA	NA	NA	NA	NA	NA	NA
Northern red oak	Quercus rubra	Nashville	Tennessee	-86.794404	36.157992	State Capitol	naturally_occurring	NA	NA	Nashville	NA	NA	NA	NA	NA	NA	NA	NA	NA	NA	NA	NA	NA	NA	NA	NA	NA
Northern red oak	Quercus rubra	Nashville	Tennessee	-86.794404	36.157992	State Capitol	naturally_occurring	NA	NA	Nashville	NA	NA	NA	NA	NA	NA	NA	NA	NA	NA	NA	NA	NA	NA	NA	NA	NA
Japanese zelkova	Zelkova serrata	Nashville	Tennessee	-86.794404	36.157992	State Capitol	introduced	NA	NA	Nashville	NA	NA	NA	NA	NA	NA	NA	NA	NA	NA	NA	NA	NA	NA	NA	NA	NA
Japanese zelkova	Zelkova serrata	Nashville	Tennessee	-86.794404	36.157992	State Capitol	introduced	NA	NA	Nashville	NA	NA	NA	NA	NA	NA	NA	NA	NA	NA	NA	NA	NA	NA	NA	NA	NA
Japanese zelkova	Zelkova serrata	Nashville	Tennessee	-86.794404	36.157992	State Capitol	introduced	NA	NA	Nashville	NA	NA	NA	NA	NA	NA	NA	NA	NA	NA	NA	NA	NA	NA	NA	NA	NA
Japanese zelkova	Zelkova serrata	Nashville	Tennessee	-86.794404	36.157992	State Capitol	introduced	NA	NA	Nashville	NA	NA	NA	NA	NA	NA	NA	NA	NA	NA	NA	NA	NA	NA	NA	NA	NA
Japanese zelkova	Zelkova serrata	Nashville	Tennessee	-86.794404	36.157992	State Capitol	introduced	NA	NA	Nashville	NA	NA	NA	NA	NA	NA	NA	NA	NA	NA	NA	NA	NA	NA	NA	NA	NA
Japanese zelkova	Zelkova serrata	Nashville	Tennessee	-86.794404	36.157992	State Capitol	introduced	NA	NA	Nashville	NA	NA	NA	NA	NA	NA	NA	NA	NA	NA	NA	NA	NA	NA	NA	NA	NA
Japanese zelkova	Zelkova serrata	Nashville	Tennessee	-86.794404	36.157992	State Capitol	introduced	NA	NA	Nashville	NA	NA	NA	NA	NA	NA	NA	NA	NA	NA	NA	NA	NA	NA	NA	NA	NA
Japanese zelkova	Zelkova serrata	Nashville	Tennessee	-86.794404	36.157992	State Capitol	introduced	NA	NA	Nashville	NA	NA	NA	NA	NA	NA	NA	NA	NA	NA	NA	NA	NA	NA	NA	NA	NA
River birch	Betula nigra	Nashville	Tennessee	-86.772139	36.164127	Titans Wy	naturally_occurring	NA	NA	Nashville	NA	NA	NA	NA	NA	NA	NA	NA	NA	NA	NA	NA	NA	NA	NA	NA	NA
River birch	Betula nigra	Nashville	Tennessee	-86.772139	36.164127	Titans Wy	naturally_occurring	NA	NA	Nashville	NA	NA	NA	NA	NA	NA	NA	NA	NA	NA	NA	NA	NA	NA	NA	NA	NA
London planetree	Platanus acerifolia	Nashville	Tennessee	-86.772139	36.164127	Titans Wy	introduced	NA	NA	Nashville	NA	NA	NA	NA	NA	NA	NA	NA	NA	NA	NA	NA	NA	NA	NA	NA	NA
London planetree	Platanus acerifolia	Nashville	Tennessee	-86.772139	36.164127	Titans Wy	introduced	NA	NA	Nashville	NA	NA	NA	NA	NA	NA	NA	NA	NA	NA	NA	NA	NA	NA	NA	NA	NA
River birch	Betula nigra	Nashville	Tennessee	-86.772139	36.164127	Titans Wy	naturally_occurring	NA	NA	Nashville	NA	NA	NA	NA	NA	NA	NA	NA	NA	NA	NA	NA	NA	NA	NA	NA	NA
River birch	Betula nigra	Nashville	Tennessee	-86.772139	36.164127	Titans Wy	naturally_occurring	NA	NA	Nashville	NA	NA	NA	NA	NA	NA	NA	NA	NA	NA	NA	NA	NA	NA	NA	NA	NA
River birch	Betula nigra	Nashville	Tennessee	-86.772139	36.164127	Titans Wy	naturally_occurring	NA	NA	Nashville	NA	NA	NA	NA	NA	NA	NA	NA	NA	NA	NA	NA	NA	NA	NA	NA	NA
River birch	Betula nigra	Nashville	Tennessee	-86.772139	36.164127	Titans Wy	naturally_occurring	NA	NA	Nashville	NA	NA	NA	NA	NA	NA	NA	NA	NA	NA	NA	NA	NA	NA	NA	NA	NA
River birch	Betula nigra	Nashville	Tennessee	-86.772139	36.164127	Titans Wy	naturally_occurring	NA	NA	Nashville	NA	NA	NA	NA	NA	NA	NA	NA	NA	NA	NA	NA	NA	NA	NA	NA	NA
River birch	Betula nigra	Nashville	Tennessee	-86.772139	36.164127	Titans Wy	naturally_occurring	NA	NA	Nashville	NA	NA	NA	NA	NA	NA	NA	NA	NA	NA	NA	NA	NA	NA	NA	NA	NA
River birch	Betula nigra	Nashville	Tennessee	-86.772139	36.164127	Titans Wy	naturally_occurring	NA	NA	Nashville	NA	NA	NA	NA	NA	NA	NA	NA	NA	NA	NA	NA	NA	NA	NA	NA	NA
River birch	Betula nigra	Nashville	Tennessee	-86.772139	36.164127	Titans Wy	naturally_occurring	NA	NA	Nashville	NA	NA	NA	NA	NA	NA	NA	NA	NA	NA	NA	NA	NA	NA	NA	NA	NA
River birch	Betula nigra	Nashville	Tennessee	-86.772139	36.164127	Titans Wy	naturally_occurring	NA	NA	Nashville	NA	NA	NA	NA	NA	NA	NA	NA	NA	NA	NA	NA	NA	NA	NA	NA	NA
River birch	Betula nigra	Nashville	Tennessee	-86.772139	36.164127	Titans Wy	naturally_occurring	NA	NA	Nashville	NA	NA	NA	NA	NA	NA	NA	NA	NA	NA	NA	NA	NA	NA	NA	NA	NA
River birch	Betula nigra	Nashville	Tennessee	-86.772139	36.164127	Titans Wy	naturally_occurring	NA	NA	Nashville	NA	NA	NA	NA	NA	NA	NA	NA	NA	NA	NA	NA	NA	NA	NA	NA	NA
River birch	Betula nigra	Nashville	Tennessee	-86.772139	36.164127	Titans Wy	naturally_occurring	NA	NA	Nashville	NA	NA	NA	NA	NA	NA	NA	NA	NA	NA	NA	NA	NA	NA	NA	NA	NA
River birch	Betula nigra	Nashville	Tennessee	-86.7733977	36.1654234	Titans Wy	naturally_occurring	NA	NA	Nashville	NA	NA	NA	NA	NA	NA	NA	NA	NA	NA	NA	NA	NA	NA	NA	NA	NA
River birch	Betula nigra	Nashville	Tennessee	-86.772139	36.164127	Titans Wy	naturally_occurring	NA	NA	Nashville	NA	NA	NA	NA	NA	NA	NA	NA	NA	NA	NA	NA	NA	NA	NA	NA	NA
River birch	Betula nigra	Nashville	Tennessee	-86.772139	36.164127	Titans Wy	naturally_occurring	NA	NA	Nashville	NA	NA	NA	NA	NA	NA	NA	NA	NA	NA	NA	NA	NA	NA	NA	NA	NA
River birch	Betula nigra	Nashville	Tennessee	-86.772139	36.164127	Titans Wy	naturally_occurring	NA	NA	Nashville	NA	NA	NA	NA	NA	NA	NA	NA	NA	NA	NA	NA	NA	NA	NA	NA	NA
River birch	Betula nigra	Nashville	Tennessee	-86.772139	36.164127	Titans Wy	naturally_occurring	NA	NA	Nashville	NA	NA	NA	NA	NA	NA	NA	NA	NA	NA	NA	NA	NA	NA	NA	NA	NA
River birch	Betula nigra	Nashville	Tennessee	-86.772139	36.164127	Titans Wy	naturally_occurring	NA	NA	Nashville	NA	NA	NA	NA	NA	NA	NA	NA	NA	NA	NA	NA	NA	NA	NA	NA	NA
London planetree	Platanus acerifolia	Nashville	Tennessee	-86.772139	36.164127	Titans Wy	introduced	NA	NA	Nashville	NA	NA	NA	NA	NA	NA	NA	NA	NA	NA	NA	NA	NA	NA	NA	NA	NA
London planetree	Platanus acerifolia	Nashville	Tennessee	-86.772139	36.164127	Titans Wy	introduced	NA	NA	Nashville	NA	NA	NA	NA	NA	NA	NA	NA	NA	NA	NA	NA	NA	NA	NA	NA	NA
River birch	Betula nigra	Nashville	Tennessee	-86.772139	36.164127	Titans Wy	naturally_occurring	NA	NA	Nashville	NA	NA	NA	NA	NA	NA	NA	NA	NA	NA	NA	NA	NA	NA	NA	NA	NA
River birch	Betula nigra	Nashville	Tennessee	-86.772139	36.164127	Titans Wy	naturally_occurring	NA	NA	Nashville	NA	NA	NA	NA	NA	NA	NA	NA	NA	NA	NA	NA	NA	NA	NA	NA	NA
River birch	Betula nigra	Nashville	Tennessee	-86.772139	36.164127	Titans Wy	naturally_occurring	NA	NA	Nashville	NA	NA	NA	NA	NA	NA	NA	NA	NA	NA	NA	NA	NA	NA	NA	NA	NA
River birch	Betula nigra	Nashville	Tennessee	-86.772139	36.164127	Titans Wy	naturally_occurring	NA	NA	Nashville	NA	NA	NA	NA	NA	NA	NA	NA	NA	NA	NA	NA	NA	NA	NA	NA	NA
London planetree	Platanus acerifolia	Nashville	Tennessee	-86.772139	36.164127	Titans Wy	introduced	NA	NA	Nashville	NA	NA	NA	NA	NA	NA	NA	NA	NA	NA	NA	NA	NA	NA	NA	NA	NA
London planetree	Platanus acerifolia	Nashville	Tennessee	-86.772139	36.164127	Titans Wy	introduced	NA	NA	Nashville	NA	NA	NA	NA	NA	NA	NA	NA	NA	NA	NA	NA	NA	NA	NA	NA	NA
River birch	Betula nigra	Nashville	Tennessee	-86.772139	36.164127	Titans Wy	naturally_occurring	NA	NA	Nashville	NA	NA	NA	NA	NA	NA	NA	NA	NA	NA	NA	NA	NA	NA	NA	NA	NA
London planetree	Platanus acerifolia	Nashville	Tennessee	-86.772139	36.164127	Titans Wy	introduced	NA	NA	Nashville	NA	NA	NA	NA	NA	NA	NA	NA	NA	NA	NA	NA	NA	NA	NA	NA	NA
London planetree	Platanus acerifolia	Nashville	Tennessee	-86.772139	36.164127	Titans Wy	introduced	NA	NA	Nashville	NA	NA	NA	NA	NA	NA	NA	NA	NA	NA	NA	NA	NA	NA	NA	NA	NA
London planetree	Platanus acerifolia	Nashville	Tennessee	-86.772139	36.164127	Titans Wy	introduced	NA	NA	Nashville	NA	NA	NA	NA	NA	NA	NA	NA	NA	NA	NA	NA	NA	NA	NA	NA	NA
London planetree	Platanus acerifolia	Nashville	Tennessee	-86.772139	36.164127	Titans Wy	introduced	NA	NA	Nashville	NA	NA	NA	NA	NA	NA	NA	NA	NA	NA	NA	NA	NA	NA	NA	NA	NA
River birch	Betula nigra	Nashville	Tennessee	-86.772139	36.164127	Titans Wy	naturally_occurring	NA	NA	Nashville	NA	NA	NA	NA	NA	NA	NA	NA	NA	NA	NA	NA	NA	NA	NA	NA	NA
River birch	Betula nigra	Nashville	Tennessee	-86.772139	36.164127	Titans Wy	naturally_occurring	NA	NA	Nashville	NA	NA	NA	NA	NA	NA	NA	NA	NA	NA	NA	NA	NA	NA	NA	NA	NA
London planetree	Platanus acerifolia	Nashville	Tennessee	-86.772139	36.164127	Titans Wy	introduced	NA	NA	Nashville	NA	NA	NA	NA	NA	NA	NA	NA	NA	NA	NA	NA	NA	NA	NA	NA	NA
London planetree	Platanus acerifolia	Nashville	Tennessee	-86.772139	36.164127	Titans Wy	introduced	NA	NA	Nashville	NA	NA	NA	NA	NA	NA	NA	NA	NA	NA	NA	NA	NA	NA	NA	NA	NA
River birch	Betula nigra	Nashville	Tennessee	-86.772139	36.164127	Titans Wy	naturally_occurring	NA	NA	Nashville	NA	NA	NA	NA	NA	NA	NA	NA	NA	NA	NA	NA	NA	NA	NA	NA	NA
River birch	Betula nigra	Nashville	Tennessee	-86.772139	36.164127	Titans Wy	naturally_occurring	NA	NA	Nashville	NA	NA	NA	NA	NA	NA	NA	NA	NA	NA	NA	NA	NA	NA	NA	NA	NA
River birch	Betula nigra	Nashville	Tennessee	-86.772139	36.164127	Titans Wy	naturally_occurring	NA	NA	Nashville	NA	NA	NA	NA	NA	NA	NA	NA	NA	NA	NA	NA	NA	NA	NA	NA	NA
River birch	Betula nigra	Nashville	Tennessee	-86.772139	36.164127	Titans Wy	naturally_occurring	NA	NA	Nashville	NA	NA	NA	NA	NA	NA	NA	NA	NA	NA	NA	NA	NA	NA	NA	NA	NA
River birch	Betula nigra	Nashville	Tennessee	-86.772139	36.164127	Titans Wy	naturally_occurring	NA	NA	Nashville	NA	NA	NA	NA	NA	NA	NA	NA	NA	NA	NA	NA	NA	NA	NA	NA	NA
River birch	Betula nigra	Nashville	Tennessee	-86.772139	36.164127	Titans Wy	naturally_occurring	NA	NA	Nashville	NA	NA	NA	NA	NA	NA	NA	NA	NA	NA	NA	NA	NA	NA	NA	NA	NA
River birch	Betula nigra	Nashville	Tennessee	-86.772139	36.164127	Titans Wy	naturally_occurring	NA	NA	Nashville	NA	NA	NA	NA	NA	NA	NA	NA	NA	NA	NA	NA	NA	NA	NA	NA	NA
River birch	Betula nigra	Nashville	Tennessee	-86.772139	36.164127	Titans Wy	naturally_occurring	NA	NA	Nashville	NA	NA	NA	NA	NA	NA	NA	NA	NA	NA	NA	NA	NA	NA	NA	NA	NA
London planetree	Platanus acerifolia	Nashville	Tennessee	-86.772139	36.164127	Titans Wy	introduced	NA	NA	Nashville	NA	NA	NA	NA	NA	NA	NA	NA	NA	NA	NA	NA	NA	NA	NA	NA	NA
London planetree	Platanus acerifolia	Nashville	Tennessee	-86.772139	36.164127	Titans Wy	introduced	NA	NA	Nashville	NA	NA	NA	NA	NA	NA	NA	NA	NA	NA	NA	NA	NA	NA	NA	NA	NA
London planetree	Platanus acerifolia	Nashville	Tennessee	-86.772139	36.164127	Titans Wy	introduced	NA	NA	Nashville	NA	NA	NA	NA	NA	NA	NA	NA	NA	NA	NA	NA	NA	NA	NA	NA	NA
London planetree	Platanus acerifolia	Nashville	Tennessee	-86.772139	36.164127	Titans Wy	introduced	NA	NA	Nashville	NA	NA	NA	NA	NA	NA	NA	NA	NA	NA	NA	NA	NA	NA	NA	NA	NA
European hornbeam	Carpinus betulus	Nashville	Tennessee	-86.772139	36.164127	Titans Wy	introduced	NA	NA	Nashville	NA	NA	NA	NA	NA	NA	NA	NA	NA	NA	NA	NA	NA	NA	NA	NA	NA
London planetree	Platanus acerifolia	Nashville	Tennessee	-86.772139	36.164127	Titans Wy	introduced	NA	NA	Nashville	NA	NA	NA	NA	NA	NA	NA	NA	NA	NA	NA	NA	NA	NA	NA	NA	NA
London planetree	Platanus acerifolia	Nashville	Tennessee	-86.772139	36.164127	Titans Wy	introduced	NA	NA	Nashville	NA	NA	NA	NA	NA	NA	NA	NA	NA	NA	NA	NA	NA	NA	NA	NA	NA
London planetree	Platanus acerifolia	Nashville	Tennessee	-86.772139	36.164127	Titans Wy	introduced	NA	NA	Nashville	NA	NA	NA	NA	NA	NA	NA	NA	NA	NA	NA	NA	NA	NA	NA	NA	NA
London planetree	Platanus acerifolia	Nashville	Tennessee	-86.772139	36.164127	Titans Wy	introduced	NA	NA	Nashville	NA	NA	NA	NA	NA	NA	NA	NA	NA	NA	NA	NA	NA	NA	NA	NA	NA
European hornbeam	Carpinus betulus	Nashville	Tennessee	-86.772139	36.164127	Titans Wy	introduced	NA	NA	Nashville	NA	NA	NA	NA	NA	NA	NA	NA	NA	NA	NA	NA	NA	NA	NA	NA	NA
London planetree	Platanus acerifolia	Nashville	Tennessee	-86.772139	36.164127	Titans Wy	introduced	NA	NA	Nashville	NA	NA	NA	NA	NA	NA	NA	NA	NA	NA	NA	NA	NA	NA	NA	NA	NA
London planetree	Platanus acerifolia	Nashville	Tennessee	-86.772139	36.164127	Titans Wy	introduced	NA	NA	Nashville	NA	NA	NA	NA	NA	NA	NA	NA	NA	NA	NA	NA	NA	NA	NA	NA	NA
Eastern redbud	Cercis canadensis	Nashville	Tennessee	-86.772139	36.164127	Titans Wy	naturally_occurring	NA	NA	Nashville	NA	NA	NA	NA	NA	NA	NA	NA	NA	NA	NA	NA	NA	NA	NA	NA	NA
Eastern redbud	Cercis canadensis	Nashville	Tennessee	-86.772139	36.164127	Titans Wy	naturally_occurring	NA	NA	Nashville	NA	NA	NA	NA	NA	NA	NA	NA	NA	NA	NA	NA	NA	NA	NA	NA	NA
Eastern redbud	Cercis canadensis	Nashville	Tennessee	-86.772139	36.164127	Titans Wy	naturally_occurring	NA	NA	Nashville	NA	NA	NA	NA	NA	NA	NA	NA	NA	NA	NA	NA	NA	NA	NA	NA	NA
Yellowwood	Cladrastis lutea	Nashville	Tennessee	-86.772139	36.164127	Titans Wy	no_info	NA	NA	Nashville	NA	NA	NA	NA	NA	NA	NA	NA	NA	NA	NA	NA	NA	NA	NA	NA	NA
Kousa dogwood	Cornus kousa	Nashville	Tennessee	-86.772139	36.164127	Titans Wy	introduced	NA	NA	Nashville	NA	NA	NA	NA	NA	NA	NA	NA	NA	NA	NA	NA	NA	NA	NA	NA	NA
London planetree	Platanus acerifolia	Nashville	Tennessee	-86.772139	36.164127	Titans Wy	introduced	NA	NA	Nashville	NA	NA	NA	NA	NA	NA	NA	NA	NA	NA	NA	NA	NA	NA	NA	NA	NA
Golden rain tree	Koelreuteria paniculata	Nashville	Tennessee	-86.772139	36.164127	Titans Wy	introduced	NA	NA	Nashville	NA	NA	NA	NA	NA	NA	NA	NA	NA	NA	NA	NA	NA	NA	NA	NA	NA
London planetree	Platanus acerifolia	Nashville	Tennessee	-86.772139	36.164127	Titans Wy	introduced	NA	NA	Nashville	NA	NA	NA	NA	NA	NA	NA	NA	NA	NA	NA	NA	NA	NA	NA	NA	NA
Golden rain tree	Koelreuteria paniculata	Nashville	Tennessee	-86.772139	36.164127	Titans Wy	introduced	NA	NA	Nashville	NA	NA	NA	NA	NA	NA	NA	NA	NA	NA	NA	NA	NA	NA	NA	NA	NA
Golden rain tree	Koelreuteria paniculata	Nashville	Tennessee	-86.772139	36.164127	Titans Wy	introduced	NA	NA	Nashville	NA	NA	NA	NA	NA	NA	NA	NA	NA	NA	NA	NA	NA	NA	NA	NA	NA
Golden rain tree	Koelreuteria paniculata	Nashville	Tennessee	-86.772139	36.164127	Titans Wy	introduced	NA	NA	Nashville	NA	NA	NA	NA	NA	NA	NA	NA	NA	NA	NA	NA	NA	NA	NA	NA	NA
Golden rain tree	Koelreuteria paniculata	Nashville	Tennessee	-86.772139	36.164127	Titans Wy	introduced	NA	NA	Nashville	NA	NA	NA	NA	NA	NA	NA	NA	NA	NA	NA	NA	NA	NA	NA	NA	NA
Sweetgum	Liquidambar styraciflua	Nashville	Tennessee	-86.772139	36.164127	Titans Wy	naturally_occurring	NA	NA	Nashville	NA	NA	NA	NA	NA	NA	NA	NA	NA	NA	NA	NA	NA	NA	NA	NA	NA
Sweetgum	Liquidambar styraciflua	Nashville	Tennessee	-86.772139	36.164127	Titans Wy	naturally_occurring	NA	NA	Nashville	NA	NA	NA	NA	NA	NA	NA	NA	NA	NA	NA	NA	NA	NA	NA	NA	NA
Sweetgum	Liquidambar styraciflua	Nashville	Tennessee	-86.772139	36.164127	Titans Wy	naturally_occurring	NA	NA	Nashville	NA	NA	NA	NA	NA	NA	NA	NA	NA	NA	NA	NA	NA	NA	NA	NA	NA
Sweetgum	Liquidambar styraciflua	Nashville	Tennessee	-86.772139	36.164127	Titans Wy	naturally_occurring	NA	NA	Nashville	NA	NA	NA	NA	NA	NA	NA	NA	NA	NA	NA	NA	NA	NA	NA	NA	NA
Sweetgum	Liquidambar styraciflua	Nashville	Tennessee	-86.772139	36.164127	Titans Wy	naturally_occurring	NA	NA	Nashville	NA	NA	NA	NA	NA	NA	NA	NA	NA	NA	NA	NA	NA	NA	NA	NA	NA
Sweetgum	Liquidambar styraciflua	Nashville	Tennessee	-86.772139	36.164127	Titans Wy	naturally_occurring	NA	NA	Nashville	NA	NA	NA	NA	NA	NA	NA	NA	NA	NA	NA	NA	NA	NA	NA	NA	NA
Sweetgum	Liquidambar styraciflua	Nashville	Tennessee	-86.772139	36.164127	Titans Wy	naturally_occurring	NA	NA	Nashville	NA	NA	NA	NA	NA	NA	NA	NA	NA	NA	NA	NA	NA	NA	NA	NA	NA
Sweetgum	Liquidambar styraciflua	Nashville	Tennessee	-86.772139	36.164127	Titans Wy	naturally_occurring	NA	NA	Nashville	NA	NA	NA	NA	NA	NA	NA	NA	NA	NA	NA	NA	NA	NA	NA	NA	NA
London planetree	Platanus acerifolia	Nashville	Tennessee	-86.772139	36.164127	Titans Wy	introduced	NA	NA	Nashville	NA	NA	NA	NA	NA	NA	NA	NA	NA	NA	NA	NA	NA	NA	NA	NA	NA
Sweetgum	Liquidambar styraciflua	Nashville	Tennessee	-86.772139	36.164127	Titans Wy	naturally_occurring	NA	NA	Nashville	NA	NA	NA	NA	NA	NA	NA	NA	NA	NA	NA	NA	NA	NA	NA	NA	NA
London planetree	Platanus acerifolia	Nashville	Tennessee	-86.772139	36.164127	Titans Wy	introduced	NA	NA	Nashville	NA	NA	NA	NA	NA	NA	NA	NA	NA	NA	NA	NA	NA	NA	NA	NA	NA
London planetree	Platanus acerifolia	Nashville	Tennessee	-86.772139	36.164127	Titans Wy	introduced	NA	NA	Nashville	NA	NA	NA	NA	NA	NA	NA	NA	NA	NA	NA	NA	NA	NA	NA	NA	NA
London planetree	Platanus acerifolia	Nashville	Tennessee	-86.772139	36.164127	Titans Wy	introduced	NA	NA	Nashville	NA	NA	NA	NA	NA	NA	NA	NA	NA	NA	NA	NA	NA	NA	NA	NA	NA
London planetree	Platanus acerifolia	Nashville	Tennessee	-86.772139	36.164127	Titans Wy	introduced	NA	NA	Nashville	NA	NA	NA	NA	NA	NA	NA	NA	NA	NA	NA	NA	NA	NA	NA	NA	NA
London planetree	Platanus acerifolia	Nashville	Tennessee	-86.772139	36.164127	Titans Wy	introduced	NA	NA	Nashville	NA	NA	NA	NA	NA	NA	NA	NA	NA	NA	NA	NA	NA	NA	NA	NA	NA
London planetree	Platanus acerifolia	Nashville	Tennessee	-86.772139	36.164127	Titans Wy	introduced	NA	NA	Nashville	NA	NA	NA	NA	NA	NA	NA	NA	NA	NA	NA	NA	NA	NA	NA	NA	NA
London planetree	Platanus acerifolia	Nashville	Tennessee	-86.772139	36.164127	Titans Wy	introduced	NA	NA	Nashville	NA	NA	NA	NA	NA	NA	NA	NA	NA	NA	NA	NA	NA	NA	NA	NA	NA
London planetree	Platanus acerifolia	Nashville	Tennessee	-86.772139	36.164127	Titans Wy	introduced	NA	NA	Nashville	NA	NA	NA	NA	NA	NA	NA	NA	NA	NA	NA	NA	NA	NA	NA	NA	NA
London planetree	Platanus acerifolia	Nashville	Tennessee	-86.772139	36.164127	Titans Wy	introduced	NA	NA	Nashville	NA	NA	NA	NA	NA	NA	NA	NA	NA	NA	NA	NA	NA	NA	NA	NA	NA
London planetree	Platanus acerifolia	Nashville	Tennessee	-86.772139	36.164127	Titans Wy	introduced	NA	NA	Nashville	NA	NA	NA	NA	NA	NA	NA	NA	NA	NA	NA	NA	NA	NA	NA	NA	NA
London planetree	Platanus acerifolia	Nashville	Tennessee	-86.772139	36.164127	Titans Wy	introduced	NA	NA	Nashville	NA	NA	NA	NA	NA	NA	NA	NA	NA	NA	NA	NA	NA	NA	NA	NA	NA
London planetree	Platanus acerifolia	Nashville	Tennessee	-86.772139	36.164127	Titans Wy	introduced	NA	NA	Nashville	NA	NA	NA	NA	NA	NA	NA	NA	NA	NA	NA	NA	NA	NA	NA	NA	NA
London planetree	Platanus acerifolia	Nashville	Tennessee	-86.772139	36.164127	Titans Wy	introduced	NA	NA	Nashville	NA	NA	NA	NA	NA	NA	NA	NA	NA	NA	NA	NA	NA	NA	NA	NA	NA
London planetree	Platanus acerifolia	Nashville	Tennessee	-86.772139	36.164127	Titans Wy	introduced	NA	NA	Nashville	NA	NA	NA	NA	NA	NA	NA	NA	NA	NA	NA	NA	NA	NA	NA	NA	NA
London planetree	Platanus acerifolia	Nashville	Tennessee	-86.772139	36.164127	Titans Wy	introduced	NA	NA	Nashville	NA	NA	NA	NA	NA	NA	NA	NA	NA	NA	NA	NA	NA	NA	NA	NA	NA
London planetree	Platanus acerifolia	Nashville	Tennessee	-86.772139	36.164127	Titans Wy	introduced	NA	NA	Nashville	NA	NA	NA	NA	NA	NA	NA	NA	NA	NA	NA	NA	NA	NA	NA	NA	NA
London planetree	Platanus acerifolia	Nashville	Tennessee	-86.772139	36.164127	Titans Wy	introduced	NA	NA	Nashville	NA	NA	NA	NA	NA	NA	NA	NA	NA	NA	NA	NA	NA	NA	NA	NA	NA
London planetree	Platanus acerifolia	Nashville	Tennessee	-86.772139	36.164127	Titans Wy	introduced	NA	NA	Nashville	NA	NA	NA	NA	NA	NA	NA	NA	NA	NA	NA	NA	NA	NA	NA	NA	NA
London planetree	Platanus acerifolia	Nashville	Tennessee	-86.772139	36.164127	Titans Wy	introduced	NA	NA	Nashville	NA	NA	NA	NA	NA	NA	NA	NA	NA	NA	NA	NA	NA	NA	NA	NA	NA
London planetree	Platanus acerifolia	Nashville	Tennessee	-86.772139	36.164127	Titans Wy	introduced	NA	NA	Nashville	NA	NA	NA	NA	NA	NA	NA	NA	NA	NA	NA	NA	NA	NA	NA	NA	NA
London planetree	Platanus acerifolia	Nashville	Tennessee	-86.772139	36.164127	Titans Wy	introduced	NA	NA	Nashville	NA	NA	NA	NA	NA	NA	NA	NA	NA	NA	NA	NA	NA	NA	NA	NA	NA
London planetree	Platanus acerifolia	Nashville	Tennessee	-86.772139	36.164127	Titans Wy	introduced	NA	NA	Nashville	NA	NA	NA	NA	NA	NA	NA	NA	NA	NA	NA	NA	NA	NA	NA	NA	NA
London planetree	Platanus acerifolia	Nashville	Tennessee	-86.772139	36.164127	Titans Wy	introduced	NA	NA	Nashville	NA	NA	NA	NA	NA	NA	NA	NA	NA	NA	NA	NA	NA	NA	NA	NA	NA
London planetree	Platanus acerifolia	Nashville	Tennessee	-86.772139	36.164127	Titans Wy	introduced	NA	NA	Nashville	NA	NA	NA	NA	NA	NA	NA	NA	NA	NA	NA	NA	NA	NA	NA	NA	NA
London planetree	Platanus acerifolia	Nashville	Tennessee	-86.772139	36.164127	Titans Wy	introduced	NA	NA	Nashville	NA	NA	NA	NA	NA	NA	NA	NA	NA	NA	NA	NA	NA	NA	NA	NA	NA
Shumard oak	Quercus shumardii	Nashville	Tennessee	-86.772139	36.164127	Titans Wy	naturally_occurring	NA	NA	Nashville	NA	NA	NA	NA	NA	NA	NA	NA	NA	NA	NA	NA	NA	NA	NA	NA	NA
London planetree	Platanus acerifolia	Nashville	Tennessee	-86.772139	36.164127	Titans Wy	introduced	NA	NA	Nashville	NA	NA	NA	NA	NA	NA	NA	NA	NA	NA	NA	NA	NA	NA	NA	NA	NA
London planetree	Platanus acerifolia	Nashville	Tennessee	-86.772139	36.164127	Titans Wy	introduced	NA	NA	Nashville	NA	NA	NA	NA	NA	NA	NA	NA	NA	NA	NA	NA	NA	NA	NA	NA	NA
London planetree	Platanus acerifolia	Nashville	Tennessee	-86.772139	36.164127	Titans Wy	introduced	NA	NA	Nashville	NA	NA	NA	NA	NA	NA	NA	NA	NA	NA	NA	NA	NA	NA	NA	NA	NA
London planetree	Platanus acerifolia	Nashville	Tennessee	-86.772139	36.164127	Titans Wy	introduced	NA	NA	Nashville	NA	NA	NA	NA	NA	NA	NA	NA	NA	NA	NA	NA	NA	NA	NA	NA	NA
London planetree	Platanus acerifolia	Nashville	Tennessee	-86.772139	36.164127	Titans Wy	introduced	NA	NA	Nashville	NA	NA	NA	NA	NA	NA	NA	NA	NA	NA	NA	NA	NA	NA	NA	NA	NA
London planetree	Platanus acerifolia	Nashville	Tennessee	-86.772139	36.164127	Titans Wy	introduced	NA	NA	Nashville	NA	NA	NA	NA	NA	NA	NA	NA	NA	NA	NA	NA	NA	NA	NA	NA	NA
London planetree	Platanus acerifolia	Nashville	Tennessee	-86.772139	36.164127	Titans Wy	introduced	NA	NA	Nashville	NA	NA	NA	NA	NA	NA	NA	NA	NA	NA	NA	NA	NA	NA	NA	NA	NA
[truncated: 60 more rows]
