# Supplementary material for: Species clustering, climate effects, and introduced species in 5 million city trees across 63 US cities
Source: eLife. 2022 Sep 27;11:e77891. doi: 10.7554/eLife.77891 (PMC9578703; doi:10.7554/eLife.77891)
Supplement: Figure 1—source data 1. — This zipped file includes all of the cleaned data used in the study (63 spreadsheets, one for each city, where each row is a tree). It is available on Dryad at https://doi.org/10.5061/dryad.2jm63xsrf. [file elife-77891-fig1-data1.zip › Detroit_Final_2022-06-18.csv]

city_ID	planted_date	most_recent_observation	most_recent_observation_type	common_name	scientific_name	city	state	longitude_coordinate	latitude_coordinate	address	diameter_breast_height_CM	native	diameter_breast_height_binned_CM	greater_metro	tree_ID	retired_date	location_type	zipcode	neighborhood	location_name	ward	district	overhead_utility	condition	height_M	height_binned_M	percent_population
355481	NA	01/21/2015	edit_date	American hornbeam	Carpinus caroliniana	Detroit	Michigan	-83.13143134	42.31362369	2586 Norman St	4.445	naturally_occurring	0 to 15.24 cm	Detroit	NA	NA	NA	NA	NA	NA	NA	NA	NA	NA	NA	NA	NA
355482	NA	01/09/2015	edit_date	American basswood	Tilia americana	Detroit	Michigan	-83.08505058	42.39731176	150 California St	4.445	naturally_occurring	0 to 15.24 cm	Detroit	NA	NA	NA	NA	NA	NA	NA	NA	NA	NA	NA	NA	NA
355484	NA	01/09/2015	edit_date	American hornbeam	Carpinus caroliniana	Detroit	Michigan	-83.08571577	42.3970701	129 California St	3.81	naturally_occurring	0 to 15.24 cm	Detroit	NA	NA	NA	NA	NA	NA	NA	NA	NA	NA	NA	NA	NA
355485	NA	01/21/2015	edit_date	American hornbeam	Carpinus caroliniana	Detroit	Michigan	-83.17429841	42.43785703	19793 Sorrento St	3.81	naturally_occurring	0 to 15.24 cm	Detroit	NA	NA	NA	NA	NA	NA	NA	NA	NA	NA	NA	NA	NA
355486	NA	01/21/2015	edit_date	American hornbeam	Carpinus caroliniana	Detroit	Michigan	-83.09243202	42.31570624	1139 Clark St	3.81	naturally_occurring	0 to 15.24 cm	Detroit	NA	NA	NA	NA	NA	NA	NA	NA	NA	NA	NA	NA	NA
355493	NA	01/21/2015	edit_date	American basswood	Tilia americana	Detroit	Michigan	-83.00450385	42.43308626	18921 Hoover St	3.81	naturally_occurring	0 to 15.24 cm	Detroit	NA	NA	NA	NA	NA	NA	NA	NA	NA	NA	NA	NA	NA
355534	NA	01/21/2015	edit_date	American basswood	Tilia americana	Detroit	Michigan	-83.08539391	42.39492686	103 Tennyson St	3.81	naturally_occurring	0 to 15.24 cm	Detroit	NA	NA	NA	NA	NA	NA	NA	NA	NA	NA	NA	NA	NA
355478	NA	07/13/2015	edit_date	American hornbeam	Carpinus caroliniana	Detroit	Michigan	-83.13082248	42.3128085	2520 Norman St	4.445	naturally_occurring	0 to 15.24 cm	Detroit	NA	NA	NA	NA	NA	NA	NA	NA	NA	NA	NA	NA	NA
355477	NA	01/09/2015	edit_date	Serviceberry	Amelanchier	Detroit	Michigan	-83.17416966	42.43966626	19984 Sorrento St	3.81	no_info	0 to 15.24 cm	Detroit	NA	NA	NA	NA	NA	NA	NA	NA	NA	NA	NA	NA	NA
355479	NA	01/21/2015	edit_date	American hornbeam	Carpinus caroliniana	Detroit	Michigan	-83.13110948	42.31319527	2550 Norman St	4.445	naturally_occurring	0 to 15.24 cm	Detroit	NA	NA	NA	NA	NA	NA	NA	NA	NA	NA	NA	NA	NA
355480	NA	01/21/2015	edit_date	American hornbeam	Carpinus caroliniana	Detroit	Michigan	-83.13136697	42.31354832	2578 Norman St	4.445	naturally_occurring	0 to 15.24 cm	Detroit	NA	NA	NA	NA	NA	NA	NA	NA	NA	NA	NA	NA	NA
355516	NA	01/21/2015	edit_date	American basswood	Tilia americana	Detroit	Michigan	-83.08434784	42.39745041	171 California St	3.81	naturally_occurring	0 to 15.24 cm	Detroit	NA	NA	NA	NA	NA	NA	NA	NA	NA	NA	NA	NA	NA
355512	NA	01/09/2015	edit_date	American basswood	Tilia americana	Detroit	Michigan	-83.00423563	42.42743213	18020 Hoover St	3.81	naturally_occurring	0 to 15.24 cm	Detroit	NA	NA	NA	NA	NA	NA	NA	NA	NA	NA	NA	NA	NA
355514	NA	01/21/2015	edit_date	American basswood	Tilia americana	Detroit	Michigan	-83.08687449	42.3964719	92 California St	3.81	naturally_occurring	0 to 15.24 cm	Detroit	NA	NA	NA	NA	NA	NA	NA	NA	NA	NA	NA	NA	NA
355517	NA	01/21/2015	edit_date	American basswood	Tilia americana	Detroit	Michigan	-83.08256686	42.39826252	225 California St	3.81	naturally_occurring	0 to 15.24 cm	Detroit	NA	NA	NA	NA	NA	NA	NA	NA	NA	NA	NA	NA	NA
355535	NA	01/21/2015	edit_date	American basswood	Tilia americana	Detroit	Michigan	-83.08497548	42.39507344	115 Tennyson St	3.81	naturally_occurring	0 to 15.24 cm	Detroit	NA	NA	NA	NA	NA	NA	NA	NA	NA	NA	NA	NA	NA
355519	NA	01/21/2015	edit_date	American basswood	Tilia americana	Detroit	Michigan	-83.08862329	42.39598462	44 California St	3.81	naturally_occurring	0 to 15.24 cm	Detroit	NA	NA	NA	NA	NA	NA	NA	NA	NA	NA	NA	NA	NA
355520	NA	01/21/2015	edit_date	American basswood	Tilia americana	Detroit	Michigan	-83.08852673	42.39602424	44 California St	3.81	naturally_occurring	0 to 15.24 cm	Detroit	NA	NA	NA	NA	NA	NA	NA	NA	NA	NA	NA	NA	NA
355521	NA	01/21/2015	edit_date	Northern red oak	Quercus rubra	Detroit	Michigan	-83.08840334	42.39605197	50 California St	3.81	naturally_occurring	0 to 15.24 cm	Detroit	NA	NA	NA	NA	NA	NA	NA	NA	NA	NA	NA	NA	NA
355522	NA	01/21/2015	edit_date	American basswood	Tilia americana	Detroit	Michigan	-83.08807075	42.39497043	39 Connecticut St	3.81	naturally_occurring	0 to 15.24 cm	Detroit	NA	NA	NA	NA	NA	NA	NA	NA	NA	NA	NA	NA	NA
355523	NA	01/21/2015	edit_date	American basswood	Tilia americana	Detroit	Michigan	-83.08675647	42.39549734	79 Connecticut St	3.81	naturally_occurring	0 to 15.24 cm	Detroit	NA	NA	NA	NA	NA	NA	NA	NA	NA	NA	NA	NA	NA
355524	NA	01/21/2015	edit_date	American basswood	Tilia americana	Detroit	Michigan	-83.08749676	42.39506155	54 Connecticut St	3.81	naturally_occurring	0 to 15.24 cm	Detroit	NA	NA	NA	NA	NA	NA	NA	NA	NA	NA	NA	NA	NA
355526	NA	01/21/2015	edit_date	American basswood	Tilia americana	Detroit	Michigan	-83.08534563	42.39602028	121 Connecticut St	3.81	naturally_occurring	0 to 15.24 cm	Detroit	NA	NA	NA	NA	NA	NA	NA	NA	NA	NA	NA	NA	NA
355527	NA	01/21/2015	edit_date	American basswood	Tilia americana	Detroit	Michigan	-83.08517933	42.39607574	129 Connecticut St	3.81	naturally_occurring	0 to 15.24 cm	Detroit	NA	NA	NA	NA	NA	NA	NA	NA	NA	NA	NA	NA	NA
355531	NA	01/21/2015	edit_date	American basswood	Tilia americana	Detroit	Michigan	-83.08777034	42.3940117	33 Tennyson St	3.81	naturally_occurring	0 to 15.24 cm	Detroit	NA	NA	NA	NA	NA	NA	NA	NA	NA	NA	NA	NA	NA
355532	NA	01/21/2015	edit_date	American basswood	Tilia americana	Detroit	Michigan	-83.08767915	42.39391661	34 Tennyson St	3.81	naturally_occurring	0 to 15.24 cm	Detroit	NA	NA	NA	NA	NA	NA	NA	NA	NA	NA	NA	NA	NA
355536	NA	01/21/2015	edit_date	American basswood	Tilia americana	Detroit	Michigan	-83.08233619	42.39608366	199 Tennyson St	3.81	naturally_occurring	0 to 15.24 cm	Detroit	NA	NA	NA	NA	NA	NA	NA	NA	NA	NA	NA	NA	NA
355513	NA	01/09/2015	edit_date	American basswood	Tilia americana	Detroit	Michigan	-83.08752358	42.39396812	36 Tennyson St	3.81	naturally_occurring	0 to 15.24 cm	Detroit	NA	NA	NA	NA	NA	NA	NA	NA	NA	NA	NA	NA	NA
355533	NA	01/09/2015	edit_date	American basswood	Tilia americana	Detroit	Michigan	-83.08632731	42.39443164	72 Tennyson St	3.81	naturally_occurring	0 to 15.24 cm	Detroit	NA	NA	NA	NA	NA	NA	NA	NA	NA	NA	NA	NA	NA
355538	NA	01/09/2015	edit_date	Common hackberry	Celtis occidentalis	Detroit	Michigan	-83.22399974	42.40878336	16135 Greenview Ave	4.445	naturally_occurring	0 to 15.24 cm	Detroit	NA	NA	NA	NA	NA	NA	NA	NA	NA	NA	NA	NA	NA
355539	NA	01/09/2015	edit_date	Common hackberry	Celtis occidentalis	Detroit	Michigan	-83.22387099	42.40919925	16166 Greenview Ave	4.445	naturally_occurring	0 to 15.24 cm	Detroit	NA	NA	NA	NA	NA	NA	NA	NA	NA	NA	NA	NA	NA
355528	NA	07/11/2016	edit_date	American basswood	Tilia americana	Detroit	Michigan	-83.08537245	42.39593312	120 Connecticut St	3.81	naturally_occurring	0 to 15.24 cm	Detroit	NA	NA	NA	NA	NA	NA	NA	NA	NA	NA	NA	NA	NA
355515	NA	01/21/2015	edit_date	American basswood	Tilia americana	Detroit	Michigan	-83.08643997	42.39664621	108 California St	3.81	naturally_occurring	0 to 15.24 cm	Detroit	NA	NA	NA	NA	NA	NA	NA	NA	NA	NA	NA	NA	NA
355483	NA	01/21/2015	edit_date	American hornbeam	Carpinus caroliniana	Detroit	Michigan	-83.08876276	42.395739	34 California St	4.445	naturally_occurring	0 to 15.24 cm	Detroit	NA	NA	NA	NA	NA	NA	NA	NA	NA	NA	NA	NA	NA
355525	NA	01/21/2015	edit_date	American basswood	Tilia americana	Detroit	Michigan	-83.08638096	42.39564392	90 Connecticut St	3.81	naturally_occurring	0 to 15.24 cm	Detroit	NA	NA	NA	NA	NA	NA	NA	NA	NA	NA	NA	NA	NA
355473	NA	11/17/2015	edit_date	Serviceberry	Amelanchier	Detroit	Michigan	-83.17421258	42.4388824	19930 Sorrento St	3.81	no_info	0 to 15.24 cm	Detroit	NA	NA	NA	NA	NA	NA	NA	NA	NA	NA	NA	NA	NA
355733	NA	01/21/2015	edit_date	Cockspur hawthorn	Crataegus crus-galli	Detroit	Michigan	-83.26401293	42.44030364	20242 Alderton St	3.81	naturally_occurring	0 to 15.24 cm	Detroit	NA	NA	NA	NA	NA	NA	NA	NA	NA	NA	NA	NA	NA
355734	NA	01/21/2015	edit_date	Ginkgo	Ginkgo biloba	Detroit	Michigan	-83.26419532	42.44036698	20251 Alderton St	3.81	introduced	0 to 15.24 cm	Detroit	NA	NA	NA	NA	NA	NA	NA	NA	NA	NA	NA	NA	NA
355735	NA	01/21/2015	edit_date	American elm	Ulmus americana	Detroit	Michigan	-83.26405048	42.44046991	20252 Alderton St	3.81	naturally_occurring	0 to 15.24 cm	Detroit	NA	NA	NA	NA	NA	NA	NA	NA	NA	NA	NA	NA	NA
355736	NA	01/21/2015	edit_date	American elm	Ulmus americana	Detroit	Michigan	-83.26418996	42.44054908	20267 Alderton St	3.81	naturally_occurring	0 to 15.24 cm	Detroit	NA	NA	NA	NA	NA	NA	NA	NA	NA	NA	NA	NA	NA
355737	NA	01/21/2015	edit_date	Ginkgo	Ginkgo biloba	Detroit	Michigan	-83.26403439	42.44064014	20272 Alderton St	3.81	introduced	0 to 15.24 cm	Detroit	NA	NA	NA	NA	NA	NA	NA	NA	NA	NA	NA	NA	NA
355738	NA	01/21/2015	edit_date	Ginkgo	Ginkgo biloba	Detroit	Michigan	-83.26420605	42.4407114	20277 Alderton St	3.81	introduced	0 to 15.24 cm	Detroit	NA	NA	NA	NA	NA	NA	NA	NA	NA	NA	NA	NA	NA
355739	NA	01/21/2015	edit_date	American elm	Ulmus americana	Detroit	Michigan	-83.26408803	42.44132105	20328 Alderton St	3.81	naturally_occurring	0 to 15.24 cm	Detroit	NA	NA	NA	NA	NA	NA	NA	NA	NA	NA	NA	NA	NA
355740	NA	01/21/2015	edit_date	Cockspur hawthorn	Crataegus crus-galli	Detroit	Michigan	-83.26410413	42.44149524	20338 Alderton St	3.81	naturally_occurring	0 to 15.24 cm	Detroit	NA	NA	NA	NA	NA	NA	NA	NA	NA	NA	NA	NA	NA
355741	NA	01/21/2015	edit_date	American elm	Ulmus americana	Detroit	Michigan	-83.26423824	42.44163379	20349 Alderton St	3.81	naturally_occurring	0 to 15.24 cm	Detroit	NA	NA	NA	NA	NA	NA	NA	NA	NA	NA	NA	NA	NA
355742	NA	01/21/2015	edit_date	Ginkgo	Ginkgo biloba	Detroit	Michigan	-83.2640934	42.44161796	20350 Alderton St	3.81	introduced	0 to 15.24 cm	Detroit	NA	NA	NA	NA	NA	NA	NA	NA	NA	NA	NA	NA	NA
355743	NA	01/21/2015	edit_date	Cockspur hawthorn	Crataegus crus-galli	Detroit	Michigan	-83.26415777	42.44190299	20370 Alderton St	3.81	naturally_occurring	0 to 15.24 cm	Detroit	NA	NA	NA	NA	NA	NA	NA	NA	NA	NA	NA	NA	NA
355744	NA	01/21/2015	edit_date	Cockspur hawthorn	Crataegus crus-galli	Detroit	Michigan	-83.26424897	42.44196237	20380 Alderton St	3.81	naturally_occurring	0 to 15.24 cm	Detroit	NA	NA	NA	NA	NA	NA	NA	NA	NA	NA	NA	NA	NA
355745	NA	01/21/2015	edit_date	American elm	Ulmus americana	Detroit	Michigan	-83.26436698	42.44201383	20390 Alderton St	3.81	naturally_occurring	0 to 15.24 cm	Detroit	NA	NA	NA	NA	NA	NA	NA	NA	NA	NA	NA	NA	NA
355746	NA	01/21/2015	edit_date	London planetree	Platanus acerifolia	Detroit	Michigan	-83.0749172	42.44072327	19930 Anglin St	3.81	introduced	0 to 15.24 cm	Detroit	NA	NA	NA	NA	NA	NA	NA	NA	NA	NA	NA	NA	NA
355747	NA	01/21/2015	edit_date	Swamp white oak	Quercus bicolor	Detroit	Michigan	-83.07494938	42.44098455	19938 Anglin St	3.81	naturally_occurring	0 to 15.24 cm	Detroit	NA	NA	NA	NA	NA	NA	NA	NA	NA	NA	NA	NA	NA
355748	NA	01/21/2015	edit_date	American elm	Ulmus americana	Detroit	Michigan	-83.07510495	42.4409608	19939 Anglin St	4.445	naturally_occurring	0 to 15.24 cm	Detroit	NA	NA	NA	NA	NA	NA	NA	NA	NA	NA	NA	NA	NA
355749	NA	01/21/2015	edit_date	London planetree	Platanus acerifolia	Detroit	Michigan	-83.07494402	42.44107561	19946 Anglin St	3.81	introduced	0 to 15.24 cm	Detroit	NA	NA	NA	NA	NA	NA	NA	NA	NA	NA	NA	NA	NA
355750	NA	01/21/2015	edit_date	Swamp white oak	Quercus bicolor	Detroit	Michigan	-83.07509959	42.44113895	19955 Anglin St	3.81	naturally_occurring	0 to 15.24 cm	Detroit	NA	NA	NA	NA	NA	NA	NA	NA	NA	NA	NA	NA	NA
355751	NA	01/21/2015	edit_date	Elm	Ulmus	Detroit	Michigan	-83.07510495	42.44124979	19961 Anglin St	4.445	no_info	0 to 15.24 cm	Detroit	NA	NA	NA	NA	NA	NA	NA	NA	NA	NA	NA	NA	NA
355752	NA	01/21/2015	edit_date	Swamp white oak	Quercus bicolor	Detroit	Michigan	-83.07513714	42.44170109	19991 Anglin St	3.175	naturally_occurring	0 to 15.24 cm	Detroit	NA	NA	NA	NA	NA	NA	NA	NA	NA	NA	NA	NA	NA
355756	NA	01/21/2015	edit_date	London planetree	Platanus acerifolia	Detroit	Michigan	-83.07524443	42.44312622	20133 Anglin St	3.81	introduced	0 to 15.24 cm	Detroit	NA	NA	NA	NA	NA	NA	NA	NA	NA	NA	NA	NA	NA
355757	NA	01/21/2015	edit_date	Crabapple	Malus	Detroit	Michigan	-83.07528198	42.4436171	20169 Anglin St	3.81	no_info	0 to 15.24 cm	Detroit	NA	NA	NA	NA	NA	NA	NA	NA	NA	NA	NA	NA	NA
355758	NA	01/21/2015	edit_date	Oak	Quercus	Detroit	Michigan	-83.07531416	42.44392191	20191 Anglin St	3.81	no_info	0 to 15.24 cm	Detroit	NA	NA	NA	NA	NA	NA	NA	NA	NA	NA	NA	NA	NA
355759	NA	01/21/2015	edit_date	Oak	Quercus	Detroit	Michigan	-83.0751586	42.44402087	20196 Anglin St	3.81	no_info	0 to 15.24 cm	Detroit	NA	NA	NA	NA	NA	NA	NA	NA	NA	NA	NA	NA	NA
355760	NA	01/21/2015	edit_date	Elm	Ulmus	Detroit	Michigan	-83.07531953	42.44427027	20215 Anglin St	4.445	no_info	0 to 15.24 cm	Detroit	NA	NA	NA	NA	NA	NA	NA	NA	NA	NA	NA	NA	NA
355761	NA	01/21/2015	edit_date	Oak	Quercus	Detroit	Michigan	-83.07518542	42.4445157	20234 Anglin St	3.81	no_info	0 to 15.24 cm	Detroit	NA	NA	NA	NA	NA	NA	NA	NA	NA	NA	NA	NA	NA
355753	NA	07/11/2016	edit_date	Red maple	Acer rubrum	Detroit	Michigan	-83.07514787	42.44184361	20003 Anglin St	3.81	naturally_occurring	0 to 15.24 cm	Detroit	NA	NA	NA	NA	NA	NA	NA	NA	NA	NA	NA	NA	NA
355871	NA	08/19/2016	edit_date	Littleleaf linden	Tilia cordata	Detroit	Michigan	-83.26687619	42.43334874	19467 Archer St	4.445	introduced	0 to 15.24 cm	Detroit	NA	NA	NA	NA	NA	NA	NA	NA	NA	NA	NA	NA	NA
355870	NA	08/19/2016	edit_date	Serviceberry	Amelanchier	Detroit	Michigan	-83.26687473	42.43322772	19459 Archer St	3.81	no_info	0 to 15.24 cm	Detroit	NA	NA	NA	NA	NA	NA	NA	NA	NA	NA	NA	NA	NA
355762	NA	01/21/2015	edit_date	Elm	Ulmus	Detroit	Michigan	-83.07535708	42.44464237	20245 Anglin St	4.445	no_info	0 to 15.24 cm	Detroit	NA	NA	NA	NA	NA	NA	NA	NA	NA	NA	NA	NA	NA
355763	NA	01/21/2015	edit_date	Elm	Ulmus	Detroit	Michigan	-83.07520688	42.44476509	20254 Anglin St	4.445	no_info	0 to 15.24 cm	Detroit	NA	NA	NA	NA	NA	NA	NA	NA	NA	NA	NA	NA	NA
355764	NA	01/21/2015	edit_date	Elm	Ulmus	Detroit	Michigan	-83.07536244	42.44476905	20255 Anglin St	4.445	no_info	0 to 15.24 cm	Detroit	NA	NA	NA	NA	NA	NA	NA	NA	NA	NA	NA	NA	NA
355765	NA	01/21/2015	edit_date	Elm	Ulmus	Detroit	Michigan	-83.07536244	42.44487989	20265 Anglin St	4.445	no_info	0 to 15.24 cm	Detroit	NA	NA	NA	NA	NA	NA	NA	NA	NA	NA	NA	NA	NA
355766	NA	01/21/2015	edit_date	Elm	Ulmus	Detroit	Michigan	-83.07522833	42.44516094	20400 Anglin St	4.445	no_info	0 to 15.24 cm	Detroit	NA	NA	NA	NA	NA	NA	NA	NA	NA	NA	NA	NA	NA
355767	NA	01/21/2015	edit_date	Elm	Ulmus	Detroit	Michigan	-83.0753839	42.44515698	20401 Anglin St	3.81	no_info	0 to 15.24 cm	Detroit	NA	NA	NA	NA	NA	NA	NA	NA	NA	NA	NA	NA	NA
355768	NA	01/21/2015	edit_date	Elm	Ulmus	Detroit	Michigan	-83.0752337	42.44528761	20410 Anglin St	3.81	no_info	0 to 15.24 cm	Detroit	NA	NA	NA	NA	NA	NA	NA	NA	NA	NA	NA	NA	NA
355769	NA	01/21/2015	edit_date	Sugar maple	Acer saccharum	Detroit	Michigan	-83.07539463	42.4452797	20413 Anglin St	3.81	naturally_occurring	0 to 15.24 cm	Detroit	NA	NA	NA	NA	NA	NA	NA	NA	NA	NA	NA	NA	NA
355770	NA	01/21/2015	edit_date	Sugar maple	Acer saccharum	Detroit	Michigan	-83.07524443	42.44552513	20428 Anglin St	3.81	naturally_occurring	0 to 15.24 cm	Detroit	NA	NA	NA	NA	NA	NA	NA	NA	NA	NA	NA	NA	NA
355771	NA	01/21/2015	edit_date	Crabapple	Malus	Detroit	Michigan	-83.07541609	42.44553304	20431 Anglin St	3.81	no_info	0 to 15.24 cm	Detroit	NA	NA	NA	NA	NA	NA	NA	NA	NA	NA	NA	NA	NA
355772	NA	01/21/2015	edit_date	Elm	Ulmus	Detroit	Michigan	-83.07542145	42.44576659	20449 Anglin St	3.81	no_info	0 to 15.24 cm	Detroit	NA	NA	NA	NA	NA	NA	NA	NA	NA	NA	NA	NA	NA
355773	NA	01/21/2015	edit_date	Crabapple	Malus	Detroit	Michigan	-83.07526588	42.44589327	20454 Anglin St	3.81	no_info	0 to 15.24 cm	Detroit	NA	NA	NA	NA	NA	NA	NA	NA	NA	NA	NA	NA	NA
355774	NA	01/21/2015	edit_date	London planetree	Platanus acerifolia	Detroit	Michigan	-83.07543218	42.44588535	20457 Anglin St	3.81	introduced	0 to 15.24 cm	Detroit	NA	NA	NA	NA	NA	NA	NA	NA	NA	NA	NA	NA	NA
355775	NA	01/21/2015	edit_date	Swamp white oak	Quercus bicolor	Detroit	Michigan	-83.07545364	42.44603973	20471 Anglin St	3.81	naturally_occurring	0 to 15.24 cm	Detroit	NA	NA	NA	NA	NA	NA	NA	NA	NA	NA	NA	NA	NA
355776	NA	01/21/2015	edit_date	Crabapple	Malus	Detroit	Michigan	-83.07524443	42.4462139	20483 Anglin St	3.81	no_info	0 to 15.24 cm	Detroit	NA	NA	NA	NA	NA	NA	NA	NA	NA	NA	NA	NA	NA
355777	NA	01/21/2015	edit_date	Sugar maple	Acer saccharum	Detroit	Michigan	-83.0752337	42.44601994	20471 Anglin St	3.81	naturally_occurring	0 to 15.24 cm	Detroit	NA	NA	NA	NA	NA	NA	NA	NA	NA	NA	NA	NA	NA
355778	NA	01/21/2015	edit_date	Swamp white oak	Quercus bicolor	Detroit	Michigan	-83.07524979	42.44609119	20471 Anglin St	3.81	naturally_occurring	0 to 15.24 cm	Detroit	NA	NA	NA	NA	NA	NA	NA	NA	NA	NA	NA	NA	NA
355779	NA	01/21/2015	edit_date	Swamp white oak	Quercus bicolor	Detroit	Michigan	-83.07529271	42.44613077	20479 Anglin St	3.81	naturally_occurring	0 to 15.24 cm	Detroit	NA	NA	NA	NA	NA	NA	NA	NA	NA	NA	NA	NA	NA
355780	NA	01/21/2015	edit_date	Maple	Acer	Detroit	Michigan	-83.07525516	42.44643162	20500 Anglin St	3.81	no_info	0 to 15.24 cm	Detroit	NA	NA	NA	NA	NA	NA	NA	NA	NA	NA	NA	NA	NA
355781	NA	01/21/2015	edit_date	Maple	Acer	Detroit	Michigan	-83.07527125	42.44647912	20500 Anglin St	3.81	no_info	0 to 15.24 cm	Detroit	NA	NA	NA	NA	NA	NA	NA	NA	NA	NA	NA	NA	NA
355782	NA	01/21/2015	edit_date	Swamp white oak	Quercus bicolor	Detroit	Michigan	-83.07544827	42.44647912	20501 Anglin St	3.81	naturally_occurring	0 to 15.24 cm	Detroit	NA	NA	NA	NA	NA	NA	NA	NA	NA	NA	NA	NA	NA
355783	NA	01/21/2015	edit_date	Red maple	Acer rubrum	Detroit	Michigan	-83.00240636	42.44095684	19908 Annott St	5.08	naturally_occurring	0 to 15.24 cm	Detroit	NA	NA	NA	NA	NA	NA	NA	NA	NA	NA	NA	NA	NA
355784	NA	01/21/2015	edit_date	Common hackberry	Celtis occidentalis	Detroit	Michigan	-83.17202389	42.43546575	19435 Appoline St	3.81	naturally_occurring	0 to 15.24 cm	Detroit	NA	NA	NA	NA	NA	NA	NA	NA	NA	NA	NA	NA	NA
355785	NA	01/21/2015	edit_date	Crabapple	Malus	Detroit	Michigan	-83.17205071	42.43566767	19449 Appoline St	3.81	no_info	0 to 15.24 cm	Detroit	NA	NA	NA	NA	NA	NA	NA	NA	NA	NA	NA	NA	NA
355786	NA	01/21/2015	edit_date	Bur oak	Quercus macrocarpa	Detroit	Michigan	-83.17192197	42.43588938	19466 Appoline St	3.81	naturally_occurring	0 to 15.24 cm	Detroit	NA	NA	NA	NA	NA	NA	NA	NA	NA	NA	NA	NA	NA
355787	NA	01/21/2015	edit_date	Common hackberry	Celtis occidentalis	Detroit	Michigan	-83.17191124	42.43599627	19474 Appoline St	3.81	naturally_occurring	0 to 15.24 cm	Detroit	NA	NA	NA	NA	NA	NA	NA	NA	NA	NA	NA	NA	NA
355788	NA	01/21/2015	edit_date	Bur oak	Quercus macrocarpa	Detroit	Michigan	-83.17207217	42.43598835	19475 Appoline St	3.81	naturally_occurring	0 to 15.24 cm	Detroit	NA	NA	NA	NA	NA	NA	NA	NA	NA	NA	NA	NA	NA
355789	NA	01/21/2015	edit_date	Bur oak	Quercus macrocarpa	Detroit	Michigan	-83.17190588	42.43610317	19482 Appoline St	3.81	naturally_occurring	0 to 15.24 cm	Detroit	NA	NA	NA	NA	NA	NA	NA	NA	NA	NA	NA	NA	NA
355790	NA	01/21/2015	edit_date	Common hackberry	Celtis occidentalis	Detroit	Michigan	-83.17190588	42.4362259	19490 Appoline St	3.81	naturally_occurring	0 to 15.24 cm	Detroit	NA	NA	NA	NA	NA	NA	NA	NA	NA	NA	NA	NA	NA
355791	NA	01/21/2015	edit_date	Common hackberry	Celtis occidentalis	Detroit	Michigan	-83.17206681	42.43621402	19491 Appoline St	3.81	naturally_occurring	0 to 15.24 cm	Detroit	NA	NA	NA	NA	NA	NA	NA	NA	NA	NA	NA	NA	NA
355792	NA	01/21/2015	edit_date	Bur oak	Quercus macrocarpa	Detroit	Michigan	-83.17207217	42.43632884	19497 Appoline St	3.81	naturally_occurring	0 to 15.24 cm	Detroit	NA	NA	NA	NA	NA	NA	NA	NA	NA	NA	NA	NA	NA
355793	NA	01/21/2015	edit_date	Bur oak	Quercus macrocarpa	Detroit	Michigan	-83.17190051	42.43643969	19506 Appoline St	3.81	naturally_occurring	0 to 15.24 cm	Detroit	NA	NA	NA	NA	NA	NA	NA	NA	NA	NA	NA	NA	NA
355794	NA	01/22/2015	edit_date	River birch	Betula nigra	Detroit	Michigan	-83.17208827	42.43668515	19701 Appoline St	3.81	naturally_occurring	0 to 15.24 cm	Detroit	NA	NA	NA	NA	NA	NA	NA	NA	NA	NA	NA	NA	NA
355795	NA	01/22/2015	edit_date	Elm	Ulmus	Detroit	Michigan	-83.17209899	42.43679205	19711 Appoline St	3.81	no_info	0 to 15.24 cm	Detroit	NA	NA	NA	NA	NA	NA	NA	NA	NA	NA	NA	NA	NA
355796	NA	01/22/2015	edit_date	River birch	Betula nigra	Detroit	Michigan	-83.17209899	42.4369029	19719 Appoline St	3.81	naturally_occurring	0 to 15.24 cm	Detroit	NA	NA	NA	NA	NA	NA	NA	NA	NA	NA	NA	NA	NA
355797	NA	01/22/2015	edit_date	Northern red oak	Quercus rubra	Detroit	Michigan	-83.17211509	42.4370098	19727 Appoline St	3.81	naturally_occurring	0 to 15.24 cm	Detroit	NA	NA	NA	NA	NA	NA	NA	NA	NA	NA	NA	NA	NA
355798	NA	01/22/2015	edit_date	Elm	Ulmus	Detroit	Michigan	-83.17194343	42.43699396	19728 Appoline St	3.81	no_info	0 to 15.24 cm	Detroit	NA	NA	NA	NA	NA	NA	NA	NA	NA	NA	NA	NA	NA
355799	NA	01/22/2015	edit_date	River birch	Betula nigra	Detroit	Michigan	-83.17196488	42.43733048	19750 Appoline St	3.81	naturally_occurring	0 to 15.24 cm	Detroit	NA	NA	NA	NA	NA	NA	NA	NA	NA	NA	NA	NA	NA
355800	NA	01/22/2015	edit_date	Elm	Ulmus	Detroit	Michigan	-83.17212582	42.43745717	19761 Appoline St	3.81	no_info	0 to 15.24 cm	Detroit	NA	NA	NA	NA	NA	NA	NA	NA	NA	NA	NA	NA	NA
355801	NA	01/22/2015	edit_date	Northern red oak	Quercus rubra	Detroit	Michigan	-83.17197561	42.43776597	19782 Appoline St	3.81	naturally_occurring	0 to 15.24 cm	Detroit	NA	NA	NA	NA	NA	NA	NA	NA	NA	NA	NA	NA	NA
355802	NA	01/22/2015	edit_date	Elm	Ulmus	Detroit	Michigan	-83.17213118	42.43777389	19783 Appoline St	3.81	no_info	0 to 15.24 cm	Detroit	NA	NA	NA	NA	NA	NA	NA	NA	NA	NA	NA	NA	NA
355803	NA	01/22/2015	edit_date	Elm	Ulmus	Detroit	Michigan	-83.17198098	42.43789662	19790 Appoline St	3.81	no_info	0 to 15.24 cm	Detroit	NA	NA	NA	NA	NA	NA	NA	NA	NA	NA	NA	NA	NA
355804	NA	01/22/2015	edit_date	Northern red oak	Quercus rubra	Detroit	Michigan	-83.17213118	42.4378887	19791 Appoline St	3.81	naturally_occurring	0 to 15.24 cm	Detroit	NA	NA	NA	NA	NA	NA	NA	NA	NA	NA	NA	NA	NA
355805	NA	01/22/2015	edit_date	Northern red oak	Quercus rubra	Detroit	Michigan	-83.1720078	42.43864882	19910 Appoline St	3.81	naturally_occurring	0 to 15.24 cm	Detroit	NA	NA	NA	NA	NA	NA	NA	NA	NA	NA	NA	NA	NA
355806	NA	01/22/2015	edit_date	Yellowwood	Cladrastis kentukea	Detroit	Michigan	-83.17200243	42.43870029	19910 Appoline St	3.81	introduced	0 to 15.24 cm	Detroit	NA	NA	NA	NA	NA	NA	NA	NA	NA	NA	NA	NA	NA
355807	NA	01/22/2015	edit_date	Elm	Ulmus	Detroit	Michigan	-83.17217946	42.43870425	19911 Appoline St	3.81	no_info	0 to 15.24 cm	Detroit	NA	NA	NA	NA	NA	NA	NA	NA	NA	NA	NA	NA	NA
355808	NA	01/22/2015	edit_date	River birch	Betula nigra	Detroit	Michigan	-83.17218482	42.43875571	19911 Appoline St	3.81	naturally_occurring	0 to 15.24 cm	Detroit	NA	NA	NA	NA	NA	NA	NA	NA	NA	NA	NA	NA	NA
355809	NA	01/22/2015	edit_date	Japanese tree lilac	Syringa reticulata	Detroit	Michigan	-83.1720078	42.43891407	19930 Appoline St	3.81	introduced	0 to 15.24 cm	Detroit	NA	NA	NA	NA	NA	NA	NA	NA	NA	NA	NA	NA	NA
355810	NA	01/22/2015	edit_date	Yellowwood	Cladrastis kentukea	Detroit	Michigan	-83.17201853	42.4390368	19938 Appoline St	3.81	introduced	0 to 15.24 cm	Detroit	NA	NA	NA	NA	NA	NA	NA	NA	NA	NA	NA	NA	NA
355811	NA	01/22/2015	edit_date	Northern red oak	Quercus rubra	Detroit	Michigan	-83.17219019	42.43916348	19945 Appoline St	3.81	naturally_occurring	0 to 15.24 cm	Detroit	NA	NA	NA	NA	NA	NA	NA	NA	NA	NA	NA	NA	NA
355812	NA	01/22/2015	edit_date	Elm	Ulmus	Detroit	Michigan	-83.17202389	42.43914765	19946 Appoline St	3.81	no_info	0 to 15.24 cm	Detroit	NA	NA	NA	NA	NA	NA	NA	NA	NA	NA	NA	NA	NA
355813	NA	01/22/2015	edit_date	Yellowwood	Cladrastis kentukea	Detroit	Michigan	-83.17219019	42.43928225	19955 Appoline St	3.81	introduced	0 to 15.24 cm	Detroit	NA	NA	NA	NA	NA	NA	NA	NA	NA	NA	NA	NA	NA
355814	NA	01/22/2015	edit_date	Common hackberry	Celtis occidentalis	Detroit	Michigan	-83.17220628	42.43940893	19965 Appoline St	3.81	naturally_occurring	0 to 15.24 cm	Detroit	NA	NA	NA	NA	NA	NA	NA	NA	NA	NA	NA	NA	NA
355815	NA	01/22/2015	edit_date	Japanese tree lilac	Syringa reticulata	Detroit	Michigan	-83.17221701	42.4395277	19975 Appoline St	3.81	introduced	0 to 15.24 cm	Detroit	NA	NA	NA	NA	NA	NA	NA	NA	NA	NA	NA	NA	NA
355816	NA	01/22/2015	edit_date	Japanese tree lilac	Syringa reticulata	Detroit	Michigan	-83.17204535	42.4396623	19980 Appoline St	3.81	introduced	0 to 15.24 cm	Detroit	NA	NA	NA	NA	NA	NA	NA	NA	NA	NA	NA	NA	NA
355817	NA	01/22/2015	edit_date	Japanese tree lilac	Syringa reticulata	Detroit	Michigan	-83.17222238	42.43964647	19983 Appoline St	3.81	introduced	0 to 15.24 cm	Detroit	NA	NA	NA	NA	NA	NA	NA	NA	NA	NA	NA	NA	NA
355818	NA	01/22/2015	edit_date	River birch	Betula nigra	Detroit	Michigan	-83.17205071	42.43979294	19990 Appoline St	3.81	naturally_occurring	0 to 15.24 cm	Detroit	NA	NA	NA	NA	NA	NA	NA	NA	NA	NA	NA	NA	NA
355819	NA	01/22/2015	edit_date	Yellowwood	Cladrastis kentukea	Detroit	Michigan	-83.17220628	42.43980086	19991 Appoline St	3.81	introduced	0 to 15.24 cm	Detroit	NA	NA	NA	NA	NA	NA	NA	NA	NA	NA	NA	NA	NA
355820	NA	01/22/2015	edit_date	River birch	Betula nigra	Detroit	Michigan	-83.17222774	42.43991963	20001 Appoline St	3.81	naturally_occurring	0 to 15.24 cm	Detroit	NA	NA	NA	NA	NA	NA	NA	NA	NA	NA	NA	NA	NA
355821	NA	01/22/2015	edit_date	Elm	Ulmus	Detroit	Michigan	-83.17222774	42.44003048	20011 Appoline St	3.81	no_info	0 to 15.24 cm	Detroit	NA	NA	NA	NA	NA	NA	NA	NA	NA	NA	NA	NA	NA
355822	NA	01/22/2015	edit_date	Japanese tree lilac	Syringa reticulata	Detroit	Michigan	-83.17207217	42.44017299	20018 Appoline St	3.81	introduced	0 to 15.24 cm	Detroit	NA	NA	NA	NA	NA	NA	NA	NA	NA	NA	NA	NA	NA
355823	NA	01/22/2015	edit_date	Yellowwood	Cladrastis kentukea	Detroit	Michigan	-83.17223847	42.4401532	20019 Appoline St	3.81	introduced	0 to 15.24 cm	Detroit	NA	NA	NA	NA	NA	NA	NA	NA	NA	NA	NA	NA	NA
355824	NA	01/22/2015	edit_date	Elm	Ulmus	Detroit	Michigan	-83.17224383	42.44027197	20027 Appoline St	3.81	no_info	0 to 15.24 cm	Detroit	NA	NA	NA	NA	NA	NA	NA	NA	NA	NA	NA	NA	NA
355825	NA	01/22/2015	edit_date	Black tupelo	Nyssa sylvatica	Detroit	Michigan	-83.21519136	42.35938032	8896 Archdale St	3.81	naturally_occurring	0 to 15.24 cm	Detroit	NA	NA	NA	NA	NA	NA	NA	NA	NA	NA	NA	NA	NA
355826	NA	01/22/2015	edit_date	Black tupelo	Nyssa sylvatica	Detroit	Michigan	-83.21521282	42.35974896	9000 Archdale St	3.81	naturally_occurring	0 to 15.24 cm	Detroit	NA	NA	NA	NA	NA	NA	NA	NA	NA	NA	NA	NA	NA
355827	NA	01/22/2015	edit_date	Black tupelo	Nyssa sylvatica	Detroit	Michigan	-83.21520209	42.35987581	9012 Archdale St	3.81	naturally_occurring	0 to 15.24 cm	Detroit	NA	NA	NA	NA	NA	NA	NA	NA	NA	NA	NA	NA	NA
355828	NA	01/22/2015	edit_date	Black tupelo	Nyssa sylvatica	Detroit	Michigan	-83.21521819	42.35999472	9020 Archdale St	3.81	naturally_occurring	0 to 15.24 cm	Detroit	NA	NA	NA	NA	NA	NA	NA	NA	NA	NA	NA	NA	NA
355829	NA	01/22/2015	edit_date	Black tupelo	Nyssa sylvatica	Detroit	Michigan	-83.21521282	42.36010175	9028 Archdale St	3.81	naturally_occurring	0 to 15.24 cm	Detroit	NA	NA	NA	NA	NA	NA	NA	NA	NA	NA	NA	NA	NA
355830	NA	01/22/2015	edit_date	Black tupelo	Nyssa sylvatica	Detroit	Michigan	-83.21537912	42.360074	9029 Archdale St	3.81	naturally_occurring	0 to 15.24 cm	Detroit	NA	NA	NA	NA	NA	NA	NA	NA	NA	NA	NA	NA	NA
355831	NA	01/22/2015	edit_date	Black tupelo	Nyssa sylvatica	Detroit	Michigan	-83.21521282	42.36021274	9036 Archdale St	3.81	naturally_occurring	0 to 15.24 cm	Detroit	NA	NA	NA	NA	NA	NA	NA	NA	NA	NA	NA	NA	NA
355832	NA	01/22/2015	edit_date	Black tupelo	Nyssa sylvatica	Detroit	Michigan	-83.21538985	42.36028805	9045 Archdale St	3.81	naturally_occurring	0 to 15.24 cm	Detroit	NA	NA	NA	NA	NA	NA	NA	NA	NA	NA	NA	NA	NA
355833	NA	01/22/2015	edit_date	Black tupelo	Nyssa sylvatica	Detroit	Michigan	-83.21522355	42.36043472	9052 Archdale St	3.81	naturally_occurring	0 to 15.24 cm	Detroit	NA	NA	NA	NA	NA	NA	NA	NA	NA	NA	NA	NA	NA
355834	NA	01/22/2015	edit_date	Black tupelo	Nyssa sylvatica	Detroit	Michigan	-83.21537375	42.36051003	9061 Archdale St	3.81	naturally_occurring	0 to 15.24 cm	Detroit	NA	NA	NA	NA	NA	NA	NA	NA	NA	NA	NA	NA	NA
355835	NA	01/22/2015	edit_date	Black tupelo	Nyssa sylvatica	Detroit	Michigan	-83.21538448	42.36073597	9077 Archdale St	3.81	naturally_occurring	0 to 15.24 cm	Detroit	NA	NA	NA	NA	NA	NA	NA	NA	NA	NA	NA	NA	NA
355836	NA	01/22/2015	edit_date	Red horsechestnut	Aesculus carnea	Detroit	Michigan	-83.21522355	42.36087074	9084 Archdale St	3.81	no_info	0 to 15.24 cm	Detroit	NA	NA	NA	NA	NA	NA	NA	NA	NA	NA	NA	NA	NA
355837	NA	01/22/2015	edit_date	Black tupelo	Nyssa sylvatica	Detroit	Michigan	-83.21538448	42.36084696	9085 Archdale St	3.81	naturally_occurring	0 to 15.24 cm	Detroit	NA	NA	NA	NA	NA	NA	NA	NA	NA	NA	NA	NA	NA
355838	NA	01/22/2015	edit_date	Black tupelo	Nyssa sylvatica	Detroit	Michigan	-83.21521282	42.3609738	9092 Archdale St	3.81	naturally_occurring	0 to 15.24 cm	Detroit	NA	NA	NA	NA	NA	NA	NA	NA	NA	NA	NA	NA	NA
355839	NA	01/22/2015	edit_date	Black tupelo	Nyssa sylvatica	Detroit	Michigan	-83.21521819	42.36107686	9100 Archdale St	3.81	naturally_occurring	0 to 15.24 cm	Detroit	NA	NA	NA	NA	NA	NA	NA	NA	NA	NA	NA	NA	NA
355840	NA	01/22/2015	edit_date	Red horsechestnut	Aesculus carnea	Detroit	Michigan	-83.21540058	42.36105704	9101 Archdale St	3.81	no_info	0 to 15.24 cm	Detroit	NA	NA	NA	NA	NA	NA	NA	NA	NA	NA	NA	NA	NA
355841	NA	01/22/2015	edit_date	Black tupelo	Nyssa sylvatica	Detroit	Michigan	-83.21541131	42.36118785	9109 Archdale St	3.81	naturally_occurring	0 to 15.24 cm	Detroit	NA	NA	NA	NA	NA	NA	NA	NA	NA	NA	NA	NA	NA
355842	NA	01/22/2015	edit_date	Tulip tree	Liriodendron tulipifera	Detroit	Michigan	-83.21524501	42.36159216	9200 Archdale St	3.81	naturally_occurring	0 to 15.24 cm	Detroit	NA	NA	NA	NA	NA	NA	NA	NA	NA	NA	NA	NA	NA
355843	NA	01/22/2015	edit_date	Black tupelo	Nyssa sylvatica	Detroit	Michigan	-83.21540594	42.3615882	9201 Archdale St	3.81	naturally_occurring	0 to 15.24 cm	Detroit	NA	NA	NA	NA	NA	NA	NA	NA	NA	NA	NA	NA	NA
355844	NA	01/22/2015	edit_date	Black tupelo	Nyssa sylvatica	Detroit	Michigan	-83.21523964	42.36182999	9212 Archdale St	3.81	naturally_occurring	0 to 15.24 cm	Detroit	NA	NA	NA	NA	NA	NA	NA	NA	NA	NA	NA	NA	NA
355845	NA	01/22/2015	edit_date	Black tupelo	Nyssa sylvatica	Detroit	Michigan	-83.21541131	42.3618062	9215 Archdale St	3.81	naturally_occurring	0 to 15.24 cm	Detroit	NA	NA	NA	NA	NA	NA	NA	NA	NA	NA	NA	NA	NA
355846	NA	01/22/2015	edit_date	Red horsechestnut	Aesculus carnea	Detroit	Michigan	-83.21525037	42.36192908	9218 Archdale St	3.81	no_info	0 to 15.24 cm	Detroit	NA	NA	NA	NA	NA	NA	NA	NA	NA	NA	NA	NA	NA
355847	NA	01/22/2015	edit_date	Black tupelo	Nyssa sylvatica	Detroit	Michigan	-83.21544349	42.36257914	9251 Archdale St	3.81	naturally_occurring	0 to 15.24 cm	Detroit	NA	NA	NA	NA	NA	NA	NA	NA	NA	NA	NA	NA	NA
355848	NA	01/22/2015	edit_date	Black tupelo	Nyssa sylvatica	Detroit	Michigan	-83.21545422	42.36279318	9261 Archdale St	3.81	naturally_occurring	0 to 15.24 cm	Detroit	NA	NA	NA	NA	NA	NA	NA	NA	NA	NA	NA	NA	NA
355849	NA	01/22/2015	edit_date	Red horsechestnut	Aesculus carnea	Detroit	Michigan	-83.21545422	42.3629002	9267 Archdale St	3.81	no_info	0 to 15.24 cm	Detroit	NA	NA	NA	NA	NA	NA	NA	NA	NA	NA	NA	NA	NA
355850	NA	01/22/2015	edit_date	Black tupelo	Nyssa sylvatica	Detroit	Michigan	-83.21555614	42.36151685	9201 Archdale St	3.81	naturally_occurring	0 to 15.24 cm	Detroit	NA	NA	NA	NA	NA	NA	NA	NA	NA	NA	NA	NA	NA
355851	NA	01/22/2015	edit_date	Serviceberry	Amelanchier	Detroit	Michigan	-83.26653957	42.4308413	19201 Archer St	3.81	no_info	0 to 15.24 cm	Detroit	NA	NA	NA	NA	NA	NA	NA	NA	NA	NA	NA	NA	NA
355852	NA	01/22/2015	edit_date	Elm	Ulmus	Detroit	Michigan	-83.26636791	42.4308413	19212 Archer St	3.81	no_info	0 to 15.24 cm	Detroit	NA	NA	NA	NA	NA	NA	NA	NA	NA	NA	NA	NA	NA
355853	NA	01/22/2015	edit_date	Elm	Ulmus	Detroit	Michigan	-83.26637328	42.43097592	19222 Archer St	3.81	no_info	0 to 15.24 cm	Detroit	NA	NA	NA	NA	NA	NA	NA	NA	NA	NA	NA	NA	NA
355854	NA	01/22/2015	edit_date	Elm	Ulmus	Detroit	Michigan	-83.26637328	42.4311145	19232 Archer St	3.81	no_info	0 to 15.24 cm	Detroit	NA	NA	NA	NA	NA	NA	NA	NA	NA	NA	NA	NA	NA
355855	NA	01/22/2015	edit_date	Elm	Ulmus	Detroit	Michigan	-83.26637864	42.431261	19242 Archer St	3.81	no_info	0 to 15.24 cm	Detroit	NA	NA	NA	NA	NA	NA	NA	NA	NA	NA	NA	NA	NA
355856	NA	01/22/2015	edit_date	Elm	Ulmus	Detroit	Michigan	-83.26656103	42.43137582	19245 Archer St	3.81	no_info	0 to 15.24 cm	Detroit	NA	NA	NA	NA	NA	NA	NA	NA	NA	NA	NA	NA	NA
355857	NA	01/22/2015	edit_date	Elm	Ulmus	Detroit	Michigan	-83.26657176	42.43149856	19255 Archer St	3.81	no_info	0 to 15.24 cm	Detroit	NA	NA	NA	NA	NA	NA	NA	NA	NA	NA	NA	NA	NA
355858	NA	01/22/2015	edit_date	Elm	Ulmus	Detroit	Michigan	-83.26641083	42.43153024	19262 Archer St	3.81	no_info	0 to 15.24 cm	Detroit	NA	NA	NA	NA	NA	NA	NA	NA	NA	NA	NA	NA	NA
355859	NA	01/22/2015	edit_date	Elm	Ulmus	Detroit	Michigan	-83.26657176	42.43164506	19265 Archer St	3.81	no_info	0 to 15.24 cm	Detroit	NA	NA	NA	NA	NA	NA	NA	NA	NA	NA	NA	NA	NA
355860	NA	01/22/2015	edit_date	Elm	Ulmus	Detroit	Michigan	-83.26642156	42.43181531	19282 Archer St	3.81	no_info	0 to 15.24 cm	Detroit	NA	NA	NA	NA	NA	NA	NA	NA	NA	NA	NA	NA	NA
355861	NA	01/22/2015	edit_date	Elm	Ulmus	Detroit	Michigan	-83.26642692	42.43209247	19300 Archer St	3.81	no_info	0 to 15.24 cm	Detroit	NA	NA	NA	NA	NA	NA	NA	NA	NA	NA	NA	NA	NA
355862	NA	01/23/2015	edit_date	Littleleaf linden	Tilia cordata	Detroit	Michigan	-83.26659858	42.43219937	19305 Archer St	3.81	introduced	0 to 15.24 cm	Detroit	NA	NA	NA	NA	NA	NA	NA	NA	NA	NA	NA	NA	NA
355879	NA	01/23/2015	edit_date	Cockspur hawthorn	Crataegus crus-galli	Detroit	Michigan	-83.26714575	42.43963459	20200 Archer St	3.81	naturally_occurring	0 to 15.24 cm	Detroit	NA	NA	NA	NA	NA	NA	NA	NA	NA	NA	NA	NA	NA
355880	NA	01/23/2015	edit_date	Ginkgo	Ginkgo biloba	Detroit	Michigan	-83.26732278	42.43962271	20201 Archer St	3.81	introduced	0 to 15.24 cm	Detroit	NA	NA	NA	NA	NA	NA	NA	NA	NA	NA	NA	NA	NA
355881	NA	01/23/2015	edit_date	Cockspur hawthorn	Crataegus crus-galli	Detroit	Michigan	-83.26733351	42.43977315	20213 Archer St	3.81	naturally_occurring	0 to 15.24 cm	Detroit	NA	NA	NA	NA	NA	NA	NA	NA	NA	NA	NA	NA	NA
355882	NA	01/23/2015	edit_date	Cockspur hawthorn	Crataegus crus-galli	Detroit	Michigan	-83.26717258	42.43990775	20220 Archer St	3.81	naturally_occurring	0 to 15.24 cm	Detroit	NA	NA	NA	NA	NA	NA	NA	NA	NA	NA	NA	NA	NA
355883	NA	01/23/2015	edit_date	Elm	Ulmus	Detroit	Michigan	-83.26735497	42.44003048	20235 Archer St	3.81	no_info	0 to 15.24 cm	Detroit	NA	NA	NA	NA	NA	NA	NA	NA	NA	NA	NA	NA	NA
355884	NA	01/23/2015	edit_date	Ginkgo	Ginkgo biloba	Detroit	Michigan	-83.26718867	42.44016904	20244 Archer St	3.81	introduced	0 to 15.24 cm	Detroit	NA	NA	NA	NA	NA	NA	NA	NA	NA	NA	NA	NA	NA
355885	NA	01/23/2015	edit_date	Cockspur hawthorn	Crataegus crus-galli	Detroit	Michigan	-83.26735497	42.44016508	20247 Archer St	3.81	naturally_occurring	0 to 15.24 cm	Detroit	NA	NA	NA	NA	NA	NA	NA	NA	NA	NA	NA	NA	NA
355886	NA	01/23/2015	edit_date	Elm	Ulmus	Detroit	Michigan	-83.26720476	42.44032343	20256 Archer St	3.81	no_info	0 to 15.24 cm	Detroit	NA	NA	NA	NA	NA	NA	NA	NA	NA	NA	NA	NA	NA
355887	NA	01/23/2015	edit_date	Elm	Ulmus	Detroit	Michigan	-83.26736033	42.4403076	20257 Archer St	3.81	no_info	0 to 15.24 cm	Detroit	NA	NA	NA	NA	NA	NA	NA	NA	NA	NA	NA	NA	NA
355888	NA	01/23/2015	edit_date	Elm	Ulmus	Detroit	Michigan	-83.26738179	42.44059659	20273 Archer St	3.81	no_info	0 to 15.24 cm	Detroit	NA	NA	NA	NA	NA	NA	NA	NA	NA	NA	NA	NA	NA
355890	NA	01/23/2015	edit_date	Cockspur hawthorn	Crataegus crus-galli	Detroit	Michigan	-83.26738179	42.44086579	20295 Archer St	3.81	naturally_occurring	0 to 15.24 cm	Detroit	NA	NA	NA	NA	NA	NA	NA	NA	NA	NA	NA	NA	NA
355889	NA	01/23/2015	edit_date	Cockspur hawthorn	Crataegus crus-galli	Detroit	Michigan	-83.26721549	42.44072327	20284 Archer St	3.81	naturally_occurring	0 to 15.24 cm	Detroit	NA	NA	NA	NA	NA	NA	NA	NA	NA	NA	NA	NA	NA
355891	NA	01/23/2015	edit_date	Ginkgo	Ginkgo biloba	Detroit	Michigan	-83.26723695	42.44126563	20324 Archer St	3.81	introduced	0 to 15.24 cm	Detroit	NA	NA	NA	NA	NA	NA	NA	NA	NA	NA	NA	NA	NA
355892	NA	01/23/2015	edit_date	Cockspur hawthorn	Crataegus crus-galli	Detroit	Michigan	-83.26739788	42.44126563	20325 Archer St	3.81	naturally_occurring	0 to 15.24 cm	Detroit	NA	NA	NA	NA	NA	NA	NA	NA	NA	NA	NA	NA	NA
355893	NA	01/23/2015	edit_date	Cockspur hawthorn	Crataegus crus-galli	Detroit	Michigan	-83.26724768	42.4414319	20334 Archer St	3.81	naturally_occurring	0 to 15.24 cm	Detroit	NA	NA	NA	NA	NA	NA	NA	NA	NA	NA	NA	NA	NA
355894	NA	01/23/2015	edit_date	Elm	Ulmus	Detroit	Michigan	-83.26724768	42.44157441	20342 Archer St	3.81	no_info	0 to 15.24 cm	Detroit	NA	NA	NA	NA	NA	NA	NA	NA	NA	NA	NA	NA	NA
355895	NA	01/23/2015	edit_date	Elm	Ulmus	Detroit	Michigan	-83.26741397	42.44156649	20345 Archer St	3.81	no_info	0 to 15.24 cm	Detroit	NA	NA	NA	NA	NA	NA	NA	NA	NA	NA	NA	NA	NA
355896	NA	01/23/2015	edit_date	Cockspur hawthorn	Crataegus crus-galli	Detroit	Michigan	-83.26724768	42.44170505	20352 Archer St	3.81	naturally_occurring	0 to 15.24 cm	Detroit	NA	NA	NA	NA	NA	NA	NA	NA	NA	NA	NA	NA	NA
355897	NA	01/23/2015	edit_date	Cockspur hawthorn	Crataegus crus-galli	Detroit	Michigan	-83.26741934	42.44172484	20365 Archer St	3.81	naturally_occurring	0 to 15.24 cm	Detroit	NA	NA	NA	NA	NA	NA	NA	NA	NA	NA	NA	NA	NA
355898	NA	01/23/2015	edit_date	Elm	Ulmus	Detroit	Michigan	-83.26735497	42.44183569	20365 Archer St	3.81	no_info	0 to 15.24 cm	Detroit	NA	NA	NA	NA	NA	NA	NA	NA	NA	NA	NA	NA	NA
355899	NA	01/23/2015	edit_date	Common hackberry	Celtis occidentalis	Detroit	Michigan	-83.22543204	42.41246287	16729 Avon Ave	4.445	naturally_occurring	0 to 15.24 cm	Detroit	NA	NA	NA	NA	NA	NA	NA	NA	NA	NA	NA	NA	NA
355900	NA	01/23/2015	edit_date	Elm	Ulmus	Detroit	Michigan	-83.26530576	42.43001377	19154 Beaverland St	3.81	no_info	0 to 15.24 cm	Detroit	NA	NA	NA	NA	NA	NA	NA	NA	NA	NA	NA	NA	NA
355901	NA	01/23/2015	edit_date	Elm	Ulmus	Detroit	Michigan	-83.26532185	42.43018007	19166 Beaverland St	3.81	no_info	0 to 15.24 cm	Detroit	NA	NA	NA	NA	NA	NA	NA	NA	NA	NA	NA	NA	NA
355902	NA	01/23/2015	edit_date	Elm	Ulmus	Detroit	Michigan	-83.26532722	42.43033845	19178 Beaverland St	3.81	no_info	0 to 15.24 cm	Detroit	NA	NA	NA	NA	NA	NA	NA	NA	NA	NA	NA	NA	NA
355903	NA	01/23/2015	edit_date	Elm	Ulmus	Detroit	Michigan	-83.26533794	42.43048495	19188 Beaverland St	3.81	no_info	0 to 15.24 cm	Detroit	NA	NA	NA	NA	NA	NA	NA	NA	NA	NA	NA	NA	NA
355904	NA	01/23/2015	edit_date	Elm	Ulmus	Detroit	Michigan	-83.26534867	42.43078983	19210 Beaverland St	3.81	no_info	0 to 15.24 cm	Detroit	NA	NA	NA	NA	NA	NA	NA	NA	NA	NA	NA	NA	NA
355905	NA	01/23/2015	edit_date	Elm	Ulmus	Detroit	Michigan	-83.26534331	42.43093237	19220 Beaverland St	3.81	no_info	0 to 15.24 cm	Detroit	NA	NA	NA	NA	NA	NA	NA	NA	NA	NA	NA	NA	NA
355906	NA	01/23/2015	edit_date	Serviceberry	Amelanchier	Detroit	Michigan	-83.26551497	42.43101552	19225 Beaverland St	3.81	no_info	0 to 15.24 cm	Detroit	NA	NA	NA	NA	NA	NA	NA	NA	NA	NA	NA	NA	NA
355907	NA	01/23/2015	edit_date	Elm	Ulmus	Detroit	Michigan	-83.26536477	42.43105907	19232 Beaverland St	3.81	no_info	0 to 15.24 cm	Detroit	NA	NA	NA	NA	NA	NA	NA	NA	NA	NA	NA	NA	NA
355908	NA	01/23/2015	edit_date	Elm	Ulmus	Detroit	Michigan	-83.26552033	42.43116201	19235 Beaverland St	3.81	no_info	0 to 15.24 cm	Detroit	NA	NA	NA	NA	NA	NA	NA	NA	NA	NA	NA	NA	NA
355909	NA	01/23/2015	edit_date	Elm	Ulmus	Detroit	Michigan	-83.2653755	42.43121745	19242 Beaverland St	3.81	no_info	0 to 15.24 cm	Detroit	NA	NA	NA	NA	NA	NA	NA	NA	NA	NA	NA	NA	NA
356028	NA	01/26/2015	edit_date	American basswood	Tilia americana	Detroit	Michigan	-83.25378835	42.4396148	20100 Bentler St	3.81	naturally_occurring	0 to 15.24 cm	Detroit	NA	NA	NA	NA	NA	NA	NA	NA	NA	NA	NA	NA	NA
355910	NA	01/23/2015	edit_date	Elm	Ulmus	Detroit	Michigan	-83.26553106	42.4312808	19245 Beaverland St	3.81	no_info	0 to 15.24 cm	Detroit	NA	NA	NA	NA	NA	NA	NA	NA	NA	NA	NA	NA	NA
355911	NA	01/23/2015	edit_date	Elm	Ulmus	Detroit	Michigan	-83.2653755	42.4314946	19264 Beaverland St	3.81	no_info	0 to 15.24 cm	Detroit	NA	NA	NA	NA	NA	NA	NA	NA	NA	NA	NA	NA	NA
355912	NA	01/23/2015	edit_date	Red maple	Acer rubrum	Detroit	Michigan	-83.26555252	42.43155399	19265 Beaverland St	3.81	naturally_occurring	0 to 15.24 cm	Detroit	NA	NA	NA	NA	NA	NA	NA	NA	NA	NA	NA	NA	NA
355913	NA	01/23/2015	edit_date	Elm	Ulmus	Detroit	Michigan	-83.26539159	42.43163714	19274 Beaverland St	3.81	no_info	0 to 15.24 cm	Detroit	NA	NA	NA	NA	NA	NA	NA	NA	NA	NA	NA	NA	NA
355914	NA	01/23/2015	edit_date	Elm	Ulmus	Detroit	Michigan	-83.26556325	42.43169653	19275 Beaverland St	3.81	no_info	0 to 15.24 cm	Detroit	NA	NA	NA	NA	NA	NA	NA	NA	NA	NA	NA	NA	NA
355915	NA	01/23/2015	edit_date	Elm	Ulmus	Detroit	Michigan	-83.26556325	42.43182323	19285 Beaverland St	3.81	no_info	0 to 15.24 cm	Detroit	NA	NA	NA	NA	NA	NA	NA	NA	NA	NA	NA	NA	NA
355916	NA	01/23/2015	edit_date	Elm	Ulmus	Detroit	Michigan	-83.26540232	42.43190242	19294 Beaverland St	3.81	no_info	0 to 15.24 cm	Detroit	NA	NA	NA	NA	NA	NA	NA	NA	NA	NA	NA	NA	NA
355917	NA	01/23/2015	edit_date	Elm	Ulmus	Detroit	Michigan	-83.26541305	42.43205684	19304 Beaverland St	3.81	no_info	0 to 15.24 cm	Detroit	NA	NA	NA	NA	NA	NA	NA	NA	NA	NA	NA	NA	NA
356029	NA	01/26/2015	edit_date	American basswood	Tilia americana	Detroit	Michigan	-83.25392783	42.43964251	20111 Bentler St	3.81	naturally_occurring	0 to 15.24 cm	Detroit	NA	NA	NA	NA	NA	NA	NA	NA	NA	NA	NA	NA	NA
355974	NA	01/26/2015	edit_date	Elm	Ulmus	Detroit	Michigan	-83.26556325	42.43211227	19305 Beaverland St	3.81	no_info	0 to 15.24 cm	Detroit	NA	NA	NA	NA	NA	NA	NA	NA	NA	NA	NA	NA	NA
355975	NA	01/26/2015	edit_date	Red maple	Acer rubrum	Detroit	Michigan	-83.26543987	42.43252404	19400 Beaverland St	4.445	naturally_occurring	0 to 15.24 cm	Detroit	NA	NA	NA	NA	NA	NA	NA	NA	NA	NA	NA	NA	NA
355976	NA	01/26/2015	edit_date	Red maple	Acer rubrum	Detroit	Michigan	-83.26543987	42.43264678	19410 Beaverland St	4.445	naturally_occurring	0 to 15.24 cm	Detroit	NA	NA	NA	NA	NA	NA	NA	NA	NA	NA	NA	NA	NA
355977	NA	01/26/2015	edit_date	Elm	Ulmus	Detroit	Michigan	-83.2654506	42.43278535	19420 Beaverland St	3.81	no_info	0 to 15.24 cm	Detroit	NA	NA	NA	NA	NA	NA	NA	NA	NA	NA	NA	NA	NA
355978	NA	01/26/2015	edit_date	Red maple	Acer rubrum	Detroit	Michigan	-83.26558471	42.43277347	19421 Beaverland St	4.445	naturally_occurring	0 to 15.24 cm	Detroit	NA	NA	NA	NA	NA	NA	NA	NA	NA	NA	NA	NA	NA
355979	NA	01/26/2015	edit_date	Red maple	Acer rubrum	Detroit	Michigan	-83.26545596	42.43293581	19430 Beaverland St	4.445	naturally_occurring	0 to 15.24 cm	Detroit	NA	NA	NA	NA	NA	NA	NA	NA	NA	NA	NA	NA	NA
355980	NA	01/26/2015	edit_date	Serviceberry	Amelanchier	Detroit	Michigan	-83.26560616	42.43290809	19431 Beaverland St	3.81	no_info	0 to 15.24 cm	Detroit	NA	NA	NA	NA	NA	NA	NA	NA	NA	NA	NA	NA	NA
355981	NA	01/26/2015	edit_date	Littleleaf linden	Tilia cordata	Detroit	Michigan	-83.26559544	42.43303479	19441 Beaverland St	4.445	introduced	0 to 15.24 cm	Detroit	NA	NA	NA	NA	NA	NA	NA	NA	NA	NA	NA	NA	NA
355982	NA	01/26/2015	edit_date	Red maple	Acer rubrum	Detroit	Michigan	-83.26546133	42.43321296	19450 Beaverland St	4.445	naturally_occurring	0 to 15.24 cm	Detroit	NA	NA	NA	NA	NA	NA	NA	NA	NA	NA	NA	NA	NA
355876	NA	08/19/2016	edit_date	Littleleaf linden	Tilia cordata	Detroit	Michigan	-83.26674951	42.43392301	19506 Archer St	4.445	introduced	0 to 15.24 cm	Detroit	NA	NA	NA	NA	NA	NA	NA	NA	NA	NA	NA	NA	NA
355875	NA	08/19/2016	edit_date	Littleleaf linden	Tilia cordata	Detroit	Michigan	-83.26674719	42.43380379	19498 Archer St	4.445	introduced	0 to 15.24 cm	Detroit	NA	NA	NA	NA	NA	NA	NA	NA	NA	NA	NA	NA	NA
355874	NA	08/19/2016	edit_date	Littleleaf linden	Tilia cordata	Detroit	Michigan	-83.26674392	42.43369077	19490 Archer St	4.445	introduced	0 to 15.24 cm	Detroit	NA	NA	NA	NA	NA	NA	NA	NA	NA	NA	NA	NA	NA
355873	NA	08/19/2016	edit_date	Serviceberry	Amelanchier	Detroit	Michigan	-83.26687765	42.43345303	19475 Archer St	3.81	no_info	0 to 15.24 cm	Detroit	NA	NA	NA	NA	NA	NA	NA	NA	NA	NA	NA	NA	NA
355872	NA	08/19/2016	edit_date	Littleleaf linden	Tilia cordata	Detroit	Michigan	-83.26672989	42.43345403	19474 Archer St	4.445	introduced	0 to 15.24 cm	Detroit	NA	NA	NA	NA	NA	NA	NA	NA	NA	NA	NA	NA	NA
355869	NA	08/19/2016	edit_date	Littleleaf linden	Tilia cordata	Detroit	Michigan	-83.26672526	42.43322655	19458 Archer St	4.445	introduced	0 to 15.24 cm	Detroit	NA	NA	NA	NA	NA	NA	NA	NA	NA	NA	NA	NA	NA
355867	NA	08/19/2016	edit_date	Littleleaf linden	Tilia cordata	Detroit	Michigan	-83.2668629	42.43299663	19441 Archer St	4.445	introduced	0 to 15.24 cm	Detroit	NA	NA	NA	NA	NA	NA	NA	NA	NA	NA	NA	NA	NA
355866	NA	08/19/2016	edit_date	Littleleaf linden	Tilia cordata	Detroit	Michigan	-83.26685594	42.4328838	19431 Archer St	4.445	introduced	0 to 15.24 cm	Detroit	NA	NA	NA	NA	NA	NA	NA	NA	NA	NA	NA	NA	NA
355865	NA	08/19/2016	edit_date	Littleleaf linden	Tilia cordata	Detroit	Michigan	-83.26685401	42.43276942	19421 Archer St	4.445	introduced	0 to 15.24 cm	Detroit	NA	NA	NA	NA	NA	NA	NA	NA	NA	NA	NA	NA	NA
355864	NA	08/19/2016	edit_date	Red maple	Acer rubrum	Detroit	Michigan	-83.26670477	42.43265307	19410 Archer St	4.445	naturally_occurring	0 to 15.24 cm	Detroit	NA	NA	NA	NA	NA	NA	NA	NA	NA	NA	NA	NA	NA
355863	NA	08/19/2016	edit_date	Littleleaf linden	Tilia cordata	Detroit	Michigan	-83.26683864	42.43248895	19401 Archer St	4.445	introduced	0 to 15.24 cm	Detroit	NA	NA	NA	NA	NA	NA	NA	NA	NA	NA	NA	NA	NA
355983	NA	01/26/2015	edit_date	Littleleaf linden	Tilia cordata	Detroit	Michigan	-83.26560616	42.4331892	19451 Beaverland St	4.445	introduced	0 to 15.24 cm	Detroit	NA	NA	NA	NA	NA	NA	NA	NA	NA	NA	NA	NA	NA
355984	NA	01/26/2015	edit_date	Maple	Acer	Detroit	Michigan	-83.26546133	42.43333174	19460 Beaverland St	4.445	no_info	0 to 15.24 cm	Detroit	NA	NA	NA	NA	NA	NA	NA	NA	NA	NA	NA	NA	NA
355985	NA	01/26/2015	edit_date	Littleleaf linden	Tilia cordata	Detroit	Michigan	-83.26561153	42.43330798	19461 Beaverland St	4.445	introduced	0 to 15.24 cm	Detroit	NA	NA	NA	NA	NA	NA	NA	NA	NA	NA	NA	NA	NA
355986	NA	01/26/2015	edit_date	Elm	Ulmus	Detroit	Michigan	-83.26547205	42.43347823	19470 Beaverland St	3.81	no_info	0 to 15.24 cm	Detroit	NA	NA	NA	NA	NA	NA	NA	NA	NA	NA	NA	NA	NA
355987	NA	01/26/2015	edit_date	Red maple	Acer rubrum	Detroit	Michigan	-83.26561153	42.43345447	19471 Beaverland St	4.445	naturally_occurring	0 to 15.24 cm	Detroit	NA	NA	NA	NA	NA	NA	NA	NA	NA	NA	NA	NA	NA
355988	NA	01/26/2015	edit_date	Elm	Ulmus	Detroit	Michigan	-83.26548278	42.43373558	19490 Beaverland St	3.81	no_info	0 to 15.24 cm	Detroit	NA	NA	NA	NA	NA	NA	NA	NA	NA	NA	NA	NA	NA
355989	NA	01/26/2015	edit_date	Maple	Acer	Detroit	Michigan	-83.26562762	42.43371578	19491 Beaverland St	4.445	no_info	0 to 15.24 cm	Detroit	NA	NA	NA	NA	NA	NA	NA	NA	NA	NA	NA	NA	NA
355990	NA	01/26/2015	edit_date	Elm	Ulmus	Detroit	Michigan	-83.26548815	42.43387811	19500 Beaverland St	3.81	no_info	0 to 15.24 cm	Detroit	NA	NA	NA	NA	NA	NA	NA	NA	NA	NA	NA	NA	NA
355991	NA	01/26/2015	edit_date	Red maple	Acer rubrum	Detroit	Michigan	-83.26563835	42.43387415	19501 Beaverland St	4.445	naturally_occurring	0 to 15.24 cm	Detroit	NA	NA	NA	NA	NA	NA	NA	NA	NA	NA	NA	NA	NA
355993	NA	01/26/2015	edit_date	Serviceberry	Amelanchier	Detroit	Michigan	-83.26565444	42.43424632	19531 Beaverland St	3.81	no_info	0 to 15.24 cm	Detroit	NA	NA	NA	NA	NA	NA	NA	NA	NA	NA	NA	NA	NA
355994	NA	01/26/2015	edit_date	Serviceberry	Amelanchier	Detroit	Michigan	-83.2656759	42.43438094	19537 Beaverland St	3.81	no_info	0 to 15.24 cm	Detroit	NA	NA	NA	NA	NA	NA	NA	NA	NA	NA	NA	NA	NA
355992	NA	01/26/2015	edit_date	Serviceberry	Amelanchier	Detroit	Michigan	-83.26565444	42.4341315	19521 Beaverland St	3.81	no_info	0 to 15.24 cm	Detroit	NA	NA	NA	NA	NA	NA	NA	NA	NA	NA	NA	NA	NA
355995	NA	01/26/2015	edit_date	Serviceberry	Amelanchier	Detroit	Michigan	-83.2656759	42.43455514	19547 Beaverland St	3.81	no_info	0 to 15.24 cm	Detroit	NA	NA	NA	NA	NA	NA	NA	NA	NA	NA	NA	NA	NA
355996	NA	01/26/2015	edit_date	Red maple	Acer rubrum	Detroit	Michigan	-83.26567054	42.43466996	19561 Beaverland St	4.445	naturally_occurring	0 to 15.24 cm	Detroit	NA	NA	NA	NA	NA	NA	NA	NA	NA	NA	NA	NA	NA
355997	NA	01/26/2015	edit_date	Elm	Ulmus	Detroit	Michigan	-83.265692	42.43499461	19587 Beaverland St	3.81	no_info	0 to 15.24 cm	Detroit	NA	NA	NA	NA	NA	NA	NA	NA	NA	NA	NA	NA	NA
355998	NA	01/26/2015	edit_date	Elm	Ulmus	Detroit	Michigan	-83.2655257	42.4349669	19588 Beaverland St	3.81	no_info	0 to 15.24 cm	Detroit	NA	NA	NA	NA	NA	NA	NA	NA	NA	NA	NA	NA	NA
355999	NA	01/26/2015	edit_date	Ginkgo	Ginkgo biloba	Detroit	Michigan	-83.26626062	42.43965042	20201 Beaverland St	3.81	introduced	0 to 15.24 cm	Detroit	NA	NA	NA	NA	NA	NA	NA	NA	NA	NA	NA	NA	NA
356000	NA	01/26/2015	edit_date	Ginkgo	Ginkgo biloba	Detroit	Michigan	-83.26611578	42.43962667	20202 Beaverland St	3.81	introduced	0 to 15.24 cm	Detroit	NA	NA	NA	NA	NA	NA	NA	NA	NA	NA	NA	NA	NA
356001	NA	01/26/2015	edit_date	Ginkgo	Ginkgo biloba	Detroit	Michigan	-83.26613188	42.43977711	20212 Beaverland St	3.81	introduced	0 to 15.24 cm	Detroit	NA	NA	NA	NA	NA	NA	NA	NA	NA	NA	NA	NA	NA
356002	NA	01/26/2015	edit_date	Ginkgo	Ginkgo biloba	Detroit	Michigan	-83.26614797	42.43993942	20222 Beaverland St	3.81	introduced	0 to 15.24 cm	Detroit	NA	NA	NA	NA	NA	NA	NA	NA	NA	NA	NA	NA	NA
356003	NA	01/26/2015	edit_date	Cockspur hawthorn	Crataegus crus-galli	Detroit	Michigan	-83.26628745	42.43993942	20223 Beaverland St	3.81	naturally_occurring	0 to 15.24 cm	Detroit	NA	NA	NA	NA	NA	NA	NA	NA	NA	NA	NA	NA	NA
356004	NA	01/26/2015	edit_date	Ginkgo	Ginkgo biloba	Detroit	Michigan	-83.26628745	42.44007006	20233 Beaverland St	3.81	introduced	0 to 15.24 cm	Detroit	NA	NA	NA	NA	NA	NA	NA	NA	NA	NA	NA	NA	NA
356005	NA	01/26/2015	edit_date	Ginkgo	Ginkgo biloba	Detroit	Michigan	-83.26614261	42.44011757	20234 Beaverland St	3.81	introduced	0 to 15.24 cm	Detroit	NA	NA	NA	NA	NA	NA	NA	NA	NA	NA	NA	NA	NA
356006	NA	01/26/2015	edit_date	Cockspur hawthorn	Crataegus crus-galli	Detroit	Michigan	-83.26614797	42.44026801	20254 Beaverland St	3.81	naturally_occurring	0 to 15.24 cm	Detroit	NA	NA	NA	NA	NA	NA	NA	NA	NA	NA	NA	NA	NA
356007	NA	01/26/2015	edit_date	Cockspur hawthorn	Crataegus crus-galli	Detroit	Michigan	-83.26616943	42.44059263	20276 Beaverland St	3.81	naturally_occurring	0 to 15.24 cm	Detroit	NA	NA	NA	NA	NA	NA	NA	NA	NA	NA	NA	NA	NA
356008	NA	01/26/2015	edit_date	Ginkgo	Ginkgo biloba	Detroit	Michigan	-83.2663089	42.44073515	20283 Beaverland St	3.81	introduced	0 to 15.24 cm	Detroit	NA	NA	NA	NA	NA	NA	NA	NA	NA	NA	NA	NA	NA
356009	NA	01/26/2015	edit_date	Ginkgo	Ginkgo biloba	Detroit	Michigan	-83.26620162	42.44144773	20336 Beaverland St	3.81	introduced	0 to 15.24 cm	Detroit	NA	NA	NA	NA	NA	NA	NA	NA	NA	NA	NA	NA	NA
356010	NA	01/26/2015	edit_date	Cockspur hawthorn	Crataegus crus-galli	Detroit	Michigan	-83.26636255	42.44157837	20343 Beaverland St	3.81	naturally_occurring	0 to 15.24 cm	Detroit	NA	NA	NA	NA	NA	NA	NA	NA	NA	NA	NA	NA	NA
356011	NA	01/26/2015	edit_date	Cockspur hawthorn	Crataegus crus-galli	Detroit	Michigan	-83.26621771	42.44172484	20356 Beaverland St	3.81	naturally_occurring	0 to 15.24 cm	Detroit	NA	NA	NA	NA	NA	NA	NA	NA	NA	NA	NA	NA	NA
356012	NA	01/26/2015	edit_date	American basswood	Tilia americana	Detroit	Michigan	-83.25367033	42.43694249	19916 Bentler St	3.81	naturally_occurring	0 to 15.24 cm	Detroit	NA	NA	NA	NA	NA	NA	NA	NA	NA	NA	NA	NA	NA
356013	NA	01/26/2015	edit_date	Red maple	Acer rubrum	Detroit	Michigan	-83.2536757	42.43704543	19920 Bentler St	3.81	naturally_occurring	0 to 15.24 cm	Detroit	NA	NA	NA	NA	NA	NA	NA	NA	NA	NA	NA	NA	NA
356014	NA	01/26/2015	edit_date	Hedge maple	Acer campestre	Detroit	Michigan	-83.2536757	42.43716024	19924 Bentler St	3.81	introduced	0 to 15.24 cm	Detroit	NA	NA	NA	NA	NA	NA	NA	NA	NA	NA	NA	NA	NA
356015	NA	01/26/2015	edit_date	Japanese tree lilac	Syringa reticulata	Detroit	Michigan	-83.25383127	42.43706126	19925 Bentler St	3.81	introduced	0 to 15.24 cm	Detroit	NA	NA	NA	NA	NA	NA	NA	NA	NA	NA	NA	NA	NA
356016	NA	01/26/2015	edit_date	Japanese tree lilac	Syringa reticulata	Detroit	Michigan	-83.2536757	42.43726318	19930 Bentler St	3.81	introduced	0 to 15.24 cm	Detroit	NA	NA	NA	NA	NA	NA	NA	NA	NA	NA	NA	NA	NA
356017	NA	01/26/2015	edit_date	Japanese tree lilac	Syringa reticulata	Detroit	Michigan	-83.25369716	42.4374928	19942 Bentler St	3.81	introduced	0 to 15.24 cm	Detroit	NA	NA	NA	NA	NA	NA	NA	NA	NA	NA	NA	NA	NA
356018	NA	01/26/2015	edit_date	Red maple	Acer rubrum	Detroit	Michigan	-83.253842	42.43750072	19945 Bentler St	3.81	naturally_occurring	0 to 15.24 cm	Detroit	NA	NA	NA	NA	NA	NA	NA	NA	NA	NA	NA	NA	NA
356019	NA	01/26/2015	edit_date	Hedge maple	Acer campestre	Detroit	Michigan	-83.25383127	42.43761157	19951 Bentler St	3.81	introduced	0 to 15.24 cm	Detroit	NA	NA	NA	NA	NA	NA	NA	NA	NA	NA	NA	NA	NA
356020	NA	01/26/2015	edit_date	American basswood	Tilia americana	Detroit	Michigan	-83.25371861	42.43821729	20000 Bentler St	3.81	naturally_occurring	0 to 15.24 cm	Detroit	NA	NA	NA	NA	NA	NA	NA	NA	NA	NA	NA	NA	NA
356021	NA	01/26/2015	edit_date	Japanese tree lilac	Syringa reticulata	Detroit	Michigan	-83.25371861	42.43831231	20000 Bentler St	3.81	introduced	0 to 15.24 cm	Detroit	NA	NA	NA	NA	NA	NA	NA	NA	NA	NA	NA	NA	NA
356022	NA	01/26/2015	edit_date	Hedge maple	Acer campestre	Detroit	Michigan	-83.25373471	42.43842712	20018 Bentler St	3.81	introduced	0 to 15.24 cm	Detroit	NA	NA	NA	NA	NA	NA	NA	NA	NA	NA	NA	NA	NA
356023	NA	01/26/2015	edit_date	Hedge maple	Acer campestre	Detroit	Michigan	-83.25372934	42.43854985	20026 Bentler St	3.81	introduced	0 to 15.24 cm	Detroit	NA	NA	NA	NA	NA	NA	NA	NA	NA	NA	NA	NA	NA
356024	NA	01/26/2015	edit_date	American basswood	Tilia americana	Detroit	Michigan	-83.25391173	42.43873988	20045 Bentler St	3.81	naturally_occurring	0 to 15.24 cm	Detroit	NA	NA	NA	NA	NA	NA	NA	NA	NA	NA	NA	NA	NA
356025	NA	01/26/2015	edit_date	American basswood	Tilia americana	Detroit	Michigan	-83.25389564	42.43899325	20061 Bentler St	3.81	naturally_occurring	0 to 15.24 cm	Detroit	NA	NA	NA	NA	NA	NA	NA	NA	NA	NA	NA	NA	NA
356026	NA	01/26/2015	edit_date	Red maple	Acer rubrum	Detroit	Michigan	-83.253901	42.43910014	20067 Bentler St	3.81	naturally_occurring	0 to 15.24 cm	Detroit	NA	NA	NA	NA	NA	NA	NA	NA	NA	NA	NA	NA	NA
356027	NA	01/26/2015	edit_date	Hedge maple	Acer campestre	Detroit	Michigan	-83.253901	42.43919911	20077 Bentler St	3.81	introduced	0 to 15.24 cm	Detroit	NA	NA	NA	NA	NA	NA	NA	NA	NA	NA	NA	NA	NA
356035	NA	01/27/2015	edit_date	Hedge maple	Acer campestre	Detroit	Michigan	-83.25379372	42.44010965	20200 Bentler St	3.81	introduced	0 to 15.24 cm	Detroit	NA	NA	NA	NA	NA	NA	NA	NA	NA	NA	NA	NA	NA
356036	NA	01/27/2015	edit_date	Red maple	Acer rubrum	Detroit	Michigan	-83.25394392	42.44001464	20201 Bentler St	3.81	naturally_occurring	0 to 15.24 cm	Detroit	NA	NA	NA	NA	NA	NA	NA	NA	NA	NA	NA	NA	NA
356037	NA	01/27/2015	edit_date	Littleleaf linden	Tilia cordata	Detroit	Michigan	-83.25394928	42.44012945	20211 Bentler St	3.81	introduced	0 to 15.24 cm	Detroit	NA	NA	NA	NA	NA	NA	NA	NA	NA	NA	NA	NA	NA
356038	NA	01/27/2015	edit_date	American basswood	Tilia americana	Detroit	Michigan	-83.25378835	42.44024821	20220 Bentler St	3.81	naturally_occurring	0 to 15.24 cm	Detroit	NA	NA	NA	NA	NA	NA	NA	NA	NA	NA	NA	NA	NA
356039	NA	01/27/2015	edit_date	Red maple	Acer rubrum	Detroit	Michigan	-83.25395465	42.44023634	20221 Bentler St	3.81	naturally_occurring	0 to 15.24 cm	Detroit	NA	NA	NA	NA	NA	NA	NA	NA	NA	NA	NA	NA	NA
356040	NA	01/27/2015	edit_date	Red maple	Acer rubrum	Detroit	Michigan	-83.25396538	42.44047387	20235 Bentler St	3.81	naturally_occurring	0 to 15.24 cm	Detroit	NA	NA	NA	NA	NA	NA	NA	NA	NA	NA	NA	NA	NA
356041	NA	01/27/2015	edit_date	Littleleaf linden	Tilia cordata	Detroit	Michigan	-83.25382054	42.44052929	20238 Bentler St	3.81	introduced	0 to 15.24 cm	Detroit	NA	NA	NA	NA	NA	NA	NA	NA	NA	NA	NA	NA	NA
356042	NA	01/27/2015	edit_date	American basswood	Tilia americana	Detroit	Michigan	-83.25397074	42.44057284	20245 Bentler St	3.81	naturally_occurring	0 to 15.24 cm	Detroit	NA	NA	NA	NA	NA	NA	NA	NA	NA	NA	NA	NA	NA
356043	NA	01/27/2015	edit_date	American basswood	Tilia americana	Detroit	Michigan	-83.25382054	42.44081432	20254 Bentler St	3.81	naturally_occurring	0 to 15.24 cm	Detroit	NA	NA	NA	NA	NA	NA	NA	NA	NA	NA	NA	NA	NA
356044	NA	01/27/2015	edit_date	Hedge maple	Acer campestre	Detroit	Michigan	-83.25398147	42.44080245	20259 Bentler St	3.81	introduced	0 to 15.24 cm	Detroit	NA	NA	NA	NA	NA	NA	NA	NA	NA	NA	NA	NA	NA
356045	NA	01/27/2015	edit_date	Littleleaf linden	Tilia cordata	Detroit	Michigan	-83.2538259	42.44094496	20266 Bentler St	3.81	introduced	0 to 15.24 cm	Detroit	NA	NA	NA	NA	NA	NA	NA	NA	NA	NA	NA	NA	NA
356046	NA	01/27/2015	edit_date	Littleleaf linden	Tilia cordata	Detroit	Michigan	-83.25397611	42.44100435	20277 Bentler St	3.81	introduced	0 to 15.24 cm	Detroit	NA	NA	NA	NA	NA	NA	NA	NA	NA	NA	NA	NA	NA
356047	NA	01/27/2015	edit_date	Red maple	Acer rubrum	Detroit	Michigan	-83.25383663	42.4410954	20278 Bentler St	3.81	naturally_occurring	0 to 15.24 cm	Detroit	NA	NA	NA	NA	NA	NA	NA	NA	NA	NA	NA	NA	NA
356048	NA	01/27/2015	edit_date	Hedge maple	Acer campestre	Detroit	Michigan	-83.25398147	42.44113103	20285 Bentler St	3.81	introduced	0 to 15.24 cm	Detroit	NA	NA	NA	NA	NA	NA	NA	NA	NA	NA	NA	NA	NA
356049	NA	01/27/2015	edit_date	Littleleaf linden	Tilia cordata	Detroit	Michigan	-83.253842	42.44123	20290 Bentler St	3.81	introduced	0 to 15.24 cm	Detroit	NA	NA	NA	NA	NA	NA	NA	NA	NA	NA	NA	NA	NA
356050	NA	01/27/2015	edit_date	Red maple	Acer rubrum	Detroit	Michigan	-83.2539922	42.44124187	20293 Bentler St	3.81	naturally_occurring	0 to 15.24 cm	Detroit	NA	NA	NA	NA	NA	NA	NA	NA	NA	NA	NA	NA	NA
356051	NA	01/27/2015	edit_date	Red maple	Acer rubrum	Detroit	Michigan	-83.25384736	42.44135272	20300 Bentler St	3.81	naturally_occurring	0 to 15.24 cm	Detroit	NA	NA	NA	NA	NA	NA	NA	NA	NA	NA	NA	NA	NA
356052	NA	01/27/2015	edit_date	Red maple	Acer rubrum	Detroit	Michigan	-83.2539922	42.4413448	20301 Bentler St	3.81	naturally_occurring	0 to 15.24 cm	Detroit	NA	NA	NA	NA	NA	NA	NA	NA	NA	NA	NA	NA	NA
356053	NA	01/27/2015	edit_date	Red maple	Acer rubrum	Detroit	Michigan	-83.25384736	42.44149128	20312 Bentler St	3.81	naturally_occurring	0 to 15.24 cm	Detroit	NA	NA	NA	NA	NA	NA	NA	NA	NA	NA	NA	NA	NA
356054	NA	01/27/2015	edit_date	Red maple	Acer rubrum	Detroit	Michigan	-83.25124562	42.43697417	19920 Blackstone St	3.81	naturally_occurring	0 to 15.24 cm	Detroit	NA	NA	NA	NA	NA	NA	NA	NA	NA	NA	NA	NA	NA
356055	NA	01/27/2015	edit_date	Littleleaf linden	Tilia cordata	Detroit	Michigan	-83.25125098	42.43710086	19926 Blackstone St	3.81	introduced	0 to 15.24 cm	Detroit	NA	NA	NA	NA	NA	NA	NA	NA	NA	NA	NA	NA	NA
356056	NA	01/27/2015	edit_date	Red maple	Acer rubrum	Detroit	Michigan	-83.25124562	42.43721963	19932 Blackstone St	3.81	naturally_occurring	0 to 15.24 cm	Detroit	NA	NA	NA	NA	NA	NA	NA	NA	NA	NA	NA	NA	NA
356057	NA	01/27/2015	edit_date	Littleleaf linden	Tilia cordata	Detroit	Michigan	-83.25141191	42.43743341	19943 Blackstone St	3.81	introduced	0 to 15.24 cm	Detroit	NA	NA	NA	NA	NA	NA	NA	NA	NA	NA	NA	NA	NA
356058	NA	01/27/2015	edit_date	Red maple	Acer rubrum	Detroit	Michigan	-83.25141728	42.43755218	19949 Blackstone St	3.81	naturally_occurring	0 to 15.24 cm	Detroit	NA	NA	NA	NA	NA	NA	NA	NA	NA	NA	NA	NA	NA
356059	NA	01/27/2015	edit_date	European hornbeam	Carpinus betulus	Detroit	Michigan	-83.25127244	42.4375601	19950 Blackstone St	3.81	introduced	0 to 15.24 cm	Detroit	NA	NA	NA	NA	NA	NA	NA	NA	NA	NA	NA	NA	NA
356060	NA	01/27/2015	edit_date	Red maple	Acer rubrum	Detroit	Michigan	-83.2512778	42.43768679	19956 Blackstone St	3.81	naturally_occurring	0 to 15.24 cm	Detroit	NA	NA	NA	NA	NA	NA	NA	NA	NA	NA	NA	NA	NA
356061	NA	01/27/2015	edit_date	Red maple	Acer rubrum	Detroit	Michigan	-83.25128317	42.43800747	19976 Blackstone St	3.81	naturally_occurring	0 to 15.24 cm	Detroit	NA	NA	NA	NA	NA	NA	NA	NA	NA	NA	NA	NA	NA
356062	NA	01/27/2015	edit_date	Red maple	Acer rubrum	Detroit	Michigan	-83.2512939	42.43830043	20000 Blackstone St	3.81	naturally_occurring	0 to 15.24 cm	Detroit	NA	NA	NA	NA	NA	NA	NA	NA	NA	NA	NA	NA	NA
356063	NA	01/27/2015	edit_date	Japanese tree lilac	Syringa reticulata	Detroit	Michigan	-83.25143874	42.4382846	20001 Blackstone St	3.81	introduced	0 to 15.24 cm	Detroit	NA	NA	NA	NA	NA	NA	NA	NA	NA	NA	NA	NA	NA
356064	NA	01/27/2015	edit_date	Serviceberry	Amelanchier	Detroit	Michigan	-83.25162649	42.43821334	20001 Blackstone St	3.81	no_info	0 to 15.24 cm	Detroit	NA	NA	NA	NA	NA	NA	NA	NA	NA	NA	NA	NA	NA
356065	NA	01/27/2015	edit_date	Red maple	Acer rubrum	Detroit	Michigan	-83.25129926	42.43843108	20010 Blackstone St	3.81	naturally_occurring	0 to 15.24 cm	Detroit	NA	NA	NA	NA	NA	NA	NA	NA	NA	NA	NA	NA	NA
356067	NA	01/28/2015	edit_date	Red maple	Acer rubrum	Detroit	Michigan	-83.25130463	42.43855776	20020 Blackstone St	3.81	naturally_occurring	0 to 15.24 cm	Detroit	NA	NA	NA	NA	NA	NA	NA	NA	NA	NA	NA	NA	NA
356068	NA	01/28/2015	edit_date	Red maple	Acer rubrum	Detroit	Michigan	-83.25132072	42.43868841	20034 Blackstone St	3.81	naturally_occurring	0 to 15.24 cm	Detroit	NA	NA	NA	NA	NA	NA	NA	NA	NA	NA	NA	NA	NA
356069	NA	01/28/2015	edit_date	Red maple	Acer rubrum	Detroit	Michigan	-83.25131536	42.43881905	20040 Blackstone St	3.81	naturally_occurring	0 to 15.24 cm	Detroit	NA	NA	NA	NA	NA	NA	NA	NA	NA	NA	NA	NA	NA
356070	NA	01/28/2015	edit_date	Elm	Ulmus	Detroit	Michigan	-83.25132608	42.43895762	20050 Blackstone St	3.81	no_info	0 to 15.24 cm	Detroit	NA	NA	NA	NA	NA	NA	NA	NA	NA	NA	NA	NA	NA
356071	NA	01/28/2015	edit_date	Red maple	Acer rubrum	Detroit	Michigan	-83.25132072	42.43907243	20058 Blackstone St	3.81	naturally_occurring	0 to 15.24 cm	Detroit	NA	NA	NA	NA	NA	NA	NA	NA	NA	NA	NA	NA	NA
356072	NA	01/28/2015	edit_date	Japanese tree lilac	Syringa reticulata	Detroit	Michigan	-83.25133681	42.43959896	20100 Blackstone St	3.81	introduced	0 to 15.24 cm	Detroit	NA	NA	NA	NA	NA	NA	NA	NA	NA	NA	NA	NA	NA
356073	NA	01/28/2015	edit_date	Littleleaf linden	Tilia cordata	Detroit	Michigan	-83.2515192	42.44032343	20217 Blackstone St	3.81	introduced	0 to 15.24 cm	Detroit	NA	NA	NA	NA	NA	NA	NA	NA	NA	NA	NA	NA	NA
356074	NA	01/28/2015	edit_date	Red maple	Acer rubrum	Detroit	Michigan	-83.25136364	42.44048574	20226 Blackstone St	3.81	naturally_occurring	0 to 15.24 cm	Detroit	NA	NA	NA	NA	NA	NA	NA	NA	NA	NA	NA	NA	NA
356075	NA	01/28/2015	edit_date	Red maple	Acer rubrum	Detroit	Michigan	-83.2515192	42.44046199	20227 Blackstone St	3.81	naturally_occurring	0 to 15.24 cm	Detroit	NA	NA	NA	NA	NA	NA	NA	NA	NA	NA	NA	NA	NA
356076	NA	01/28/2015	edit_date	Red maple	Acer rubrum	Detroit	Michigan	-83.25137436	42.44062826	20236 Blackstone St	3.81	naturally_occurring	0 to 15.24 cm	Detroit	NA	NA	NA	NA	NA	NA	NA	NA	NA	NA	NA	NA	NA
356077	NA	01/28/2015	edit_date	Red maple	Acer rubrum	Detroit	Michigan	-83.25152993	42.44060055	20237 Blackstone St	3.81	naturally_occurring	0 to 15.24 cm	Detroit	NA	NA	NA	NA	NA	NA	NA	NA	NA	NA	NA	NA	NA
356078	NA	01/28/2015	edit_date	Littleleaf linden	Tilia cordata	Detroit	Michigan	-83.25137436	42.44075098	20246 Blackstone St	3.81	introduced	0 to 15.24 cm	Detroit	NA	NA	NA	NA	NA	NA	NA	NA	NA	NA	NA	NA	NA
356079	NA	01/28/2015	edit_date	Red maple	Acer rubrum	Detroit	Michigan	-83.2515353	42.44073515	20247 Blackstone St	3.81	naturally_occurring	0 to 15.24 cm	Detroit	NA	NA	NA	NA	NA	NA	NA	NA	NA	NA	NA	NA	NA
356080	NA	01/28/2015	edit_date	Littleleaf linden	Tilia cordata	Detroit	Michigan	-83.2515353	42.44086579	20257 Blackstone St	3.81	introduced	0 to 15.24 cm	Detroit	NA	NA	NA	NA	NA	NA	NA	NA	NA	NA	NA	NA	NA
356081	NA	01/28/2015	edit_date	Red maple	Acer rubrum	Detroit	Michigan	-83.25139046	42.4410281	20266 Blackstone St	3.81	naturally_occurring	0 to 15.24 cm	Detroit	NA	NA	NA	NA	NA	NA	NA	NA	NA	NA	NA	NA	NA
356082	NA	01/28/2015	edit_date	Littleleaf linden	Tilia cordata	Detroit	Michigan	-83.25155139	42.44113895	20277 Blackstone St	3.81	introduced	0 to 15.24 cm	Detroit	NA	NA	NA	NA	NA	NA	NA	NA	NA	NA	NA	NA	NA
356083	NA	01/28/2015	edit_date	Red maple	Acer rubrum	Detroit	Michigan	-83.25140119	42.44143585	20296 Blackstone St	3.81	naturally_occurring	0 to 15.24 cm	Detroit	NA	NA	NA	NA	NA	NA	NA	NA	NA	NA	NA	NA	NA
356084	NA	01/28/2015	edit_date	Red maple	Acer rubrum	Detroit	Michigan	-83.25156212	42.44140418	20297 Blackstone St	3.81	naturally_occurring	0 to 15.24 cm	Detroit	NA	NA	NA	NA	NA	NA	NA	NA	NA	NA	NA	NA	NA
356085	NA	01/28/2015	edit_date	Japanese tree lilac	Syringa reticulata	Detroit	Michigan	-83.25156212	42.44156253	20307 Blackstone St	3.81	introduced	0 to 15.24 cm	Detroit	NA	NA	NA	NA	NA	NA	NA	NA	NA	NA	NA	NA	NA
356086	NA	01/28/2015	edit_date	Littleleaf linden	Tilia cordata	Detroit	Michigan	-83.25140119	42.44157441	20308 Blackstone St	3.81	introduced	0 to 15.24 cm	Detroit	NA	NA	NA	NA	NA	NA	NA	NA	NA	NA	NA	NA	NA
356087	NA	01/28/2015	edit_date	Serviceberry	Amelanchier	Detroit	Michigan	-83.25140655	42.44196633	20500 Blackstone Ct	3.81	no_info	0 to 15.24 cm	Detroit	NA	NA	NA	NA	NA	NA	NA	NA	NA	NA	NA	NA	NA
356088	NA	01/28/2015	edit_date	Red maple	Acer rubrum	Detroit	Michigan	-83.25158358	42.44195049	20501 Blackstone Ct	3.81	naturally_occurring	0 to 15.24 cm	Detroit	NA	NA	NA	NA	NA	NA	NA	NA	NA	NA	NA	NA	NA
356089	NA	01/28/2015	edit_date	Red maple	Acer rubrum	Detroit	Michigan	-83.25158358	42.44208509	20513 Blackstone Ct	3.81	naturally_occurring	0 to 15.24 cm	Detroit	NA	NA	NA	NA	NA	NA	NA	NA	NA	NA	NA	NA	NA
356090	NA	01/28/2015	edit_date	Littleleaf linden	Tilia cordata	Detroit	Michigan	-83.25140119	42.44209301	20514 Blackstone Ct	3.81	introduced	0 to 15.24 cm	Detroit	NA	NA	NA	NA	NA	NA	NA	NA	NA	NA	NA	NA	NA
356091	NA	01/28/2015	edit_date	Red maple	Acer rubrum	Detroit	Michigan	-83.25135827	42.44221177	20524 Blackstone Ct	3.81	naturally_occurring	0 to 15.24 cm	Detroit	NA	NA	NA	NA	NA	NA	NA	NA	NA	NA	NA	NA	NA
356092	NA	01/28/2015	edit_date	Littleleaf linden	Tilia cordata	Detroit	Michigan	-83.25165868	42.44222364	20525 Blackstone Ct	3.81	introduced	0 to 15.24 cm	Detroit	NA	NA	NA	NA	NA	NA	NA	NA	NA	NA	NA	NA	NA
356093	NA	01/28/2015	edit_date	Callery pear	Pyrus calleryana	Detroit	Michigan	-83.25169086	42.4423424	20539 Blackstone Ct	3.81	introduced	0 to 15.24 cm	Detroit	NA	NA	NA	NA	NA	NA	NA	NA	NA	NA	NA	NA	NA
356094	NA	01/28/2015	edit_date	Callery pear	Pyrus calleryana	Detroit	Michigan	-83.25130999	42.44236616	20540 Blackstone Ct	3.81	introduced	0 to 15.24 cm	Detroit	NA	NA	NA	NA	NA	NA	NA	NA	NA	NA	NA	NA	NA
356095	NA	01/28/2015	edit_date	Japanese tree lilac	Syringa reticulata	Detroit	Michigan	-83.25157285	42.44244533	20539 Blackstone Ct	3.81	introduced	0 to 15.24 cm	Detroit	NA	NA	NA	NA	NA	NA	NA	NA	NA	NA	NA	NA	NA
356096	NA	01/28/2015	edit_date	Serviceberry	Amelanchier	Detroit	Michigan	-83.25140655	42.44243346	20540 Blackstone Ct	3.81	no_info	0 to 15.24 cm	Detroit	NA	NA	NA	NA	NA	NA	NA	NA	NA	NA	NA	NA	NA
356097	NA	01/28/2015	edit_date	Crabapple	Malus	Detroit	Michigan	-83.22662294	42.40719901	18880 Bretton Dr	3.81	no_info	0 to 15.24 cm	Detroit	NA	NA	NA	NA	NA	NA	NA	NA	NA	NA	NA	NA	NA
356098	NA	01/28/2015	edit_date	London planetree	Platanus acerifolia	Detroit	Michigan	-83.25625062	42.43699	19925 Burgess	3.81	introduced	0 to 15.24 cm	Detroit	NA	NA	NA	NA	NA	NA	NA	NA	NA	NA	NA	NA	NA
356099	NA	01/28/2015	edit_date	Elm	Ulmus	Detroit	Michigan	-83.25625062	42.43709294	19931 Burgess	3.81	no_info	0 to 15.24 cm	Detroit	NA	NA	NA	NA	NA	NA	NA	NA	NA	NA	NA	NA	NA
356100	NA	01/28/2015	edit_date	Elm	Ulmus	Detroit	Michigan	-83.25623453	42.43733048	19937 Burgess	3.81	no_info	0 to 15.24 cm	Detroit	NA	NA	NA	NA	NA	NA	NA	NA	NA	NA	NA	NA	NA
356101	NA	01/28/2015	edit_date	Red maple	Acer rubrum	Detroit	Michigan	-83.25611115	42.43743341	19944 Burgess	3.81	naturally_occurring	0 to 15.24 cm	Detroit	NA	NA	NA	NA	NA	NA	NA	NA	NA	NA	NA	NA	NA
356102	NA	01/28/2015	edit_date	Japanese tree lilac	Syringa reticulata	Detroit	Michigan	-83.25625062	42.43743737	19947 Burgess	3.81	introduced	0 to 15.24 cm	Detroit	NA	NA	NA	NA	NA	NA	NA	NA	NA	NA	NA	NA	NA
356103	NA	01/28/2015	edit_date	London planetree	Platanus acerifolia	Detroit	Michigan	-83.25611651	42.43753635	19950 Burgess	3.81	introduced	0 to 15.24 cm	Detroit	NA	NA	NA	NA	NA	NA	NA	NA	NA	NA	NA	NA	NA
356104	NA	01/28/2015	edit_date	Red maple	Acer rubrum	Detroit	Michigan	-83.25625598	42.43753239	19951 Burgess	3.81	naturally_occurring	0 to 15.24 cm	Detroit	NA	NA	NA	NA	NA	NA	NA	NA	NA	NA	NA	NA	NA
356105	NA	01/28/2015	edit_date	Elm	Ulmus	Detroit	Michigan	-83.25610578	42.43765116	19954 Burgess	3.81	no_info	0 to 15.24 cm	Detroit	NA	NA	NA	NA	NA	NA	NA	NA	NA	NA	NA	NA	NA
356110	NA	01/29/2015	edit_date	Japanese tree lilac	Syringa reticulata	Detroit	Michigan	-83.25612724	42.43775805	19960 Burgess	3.81	introduced	0 to 15.24 cm	Detroit	NA	NA	NA	NA	NA	NA	NA	NA	NA	NA	NA	NA	NA
356112	NA	01/29/2015	edit_date	Red maple	Acer rubrum	Detroit	Michigan	-83.25627744	42.43785703	19967 Burgess	3.81	naturally_occurring	0 to 15.24 cm	Detroit	NA	NA	NA	NA	NA	NA	NA	NA	NA	NA	NA	NA	NA
356113	NA	01/29/2015	edit_date	Elm	Ulmus	Detroit	Michigan	-83.25629354	42.4381302	20001 Burgess	3.81	no_info	0 to 15.24 cm	Detroit	NA	NA	NA	NA	NA	NA	NA	NA	NA	NA	NA	NA	NA
356114	NA	01/29/2015	edit_date	Red maple	Acer rubrum	Detroit	Michigan	-83.25629354	42.43823709	20011 Burgess	3.81	naturally_occurring	0 to 15.24 cm	Detroit	NA	NA	NA	NA	NA	NA	NA	NA	NA	NA	NA	NA	NA
356115	NA	01/30/2015	edit_date	Japanese tree lilac	Syringa reticulata	Detroit	Michigan	-83.25614333	42.43849838	20028 Burgess	3.81	introduced	0 to 15.24 cm	Detroit	NA	NA	NA	NA	NA	NA	NA	NA	NA	NA	NA	NA	NA
356224	NA	01/30/2015	edit_date	Swamp white oak	Quercus bicolor	Detroit	Michigan	-83.08862865	42.39581427	40 California St	3.81	naturally_occurring	0 to 15.24 cm	Detroit	NA	NA	NA	NA	NA	NA	NA	NA	NA	NA	NA	NA	NA
356116	NA	01/29/2015	edit_date	Littleleaf linden	Tilia cordata	Detroit	Michigan	-83.25630963	42.43856964	20035 Burgess	3.81	introduced	0 to 15.24 cm	Detroit	NA	NA	NA	NA	NA	NA	NA	NA	NA	NA	NA	NA	NA
356225	NA	01/30/2015	edit_date	Swamp white oak	Quercus bicolor	Detroit	Michigan	-83.0874753	42.39625005	70 California St	3.81	naturally_occurring	0 to 15.24 cm	Detroit	NA	NA	NA	NA	NA	NA	NA	NA	NA	NA	NA	NA	NA
356117	NA	01/29/2015	edit_date	Elm	Ulmus	Detroit	Michigan	-83.25631499	42.43868841	20045 Burgess	3.81	no_info	0 to 15.24 cm	Detroit	NA	NA	NA	NA	NA	NA	NA	NA	NA	NA	NA	NA	NA
356119	NA	01/29/2015	edit_date	Elm	Ulmus	Detroit	Michigan	-83.25615942	42.43872008	20044 Burgess	3.81	no_info	0 to 15.24 cm	Detroit	NA	NA	NA	NA	NA	NA	NA	NA	NA	NA	NA	NA	NA
356120	NA	01/29/2015	edit_date	Ginkgo	Ginkgo biloba	Detroit	Michigan	-83.1753391	42.44051345	20042 Ward St	3.81	introduced	0 to 15.24 cm	Detroit	NA	NA	NA	NA	NA	NA	NA	NA	NA	NA	NA	NA	NA
356121	NA	01/29/2015	edit_date	Elm	Ulmus	Detroit	Michigan	-83.25631499	42.43878738	20051 Burgess	3.81	no_info	0 to 15.24 cm	Detroit	NA	NA	NA	NA	NA	NA	NA	NA	NA	NA	NA	NA	NA
356123	NA	01/29/2015	edit_date	Japanese zelkova	Zelkova serrata	Detroit	Michigan	-83.1755054	42.4404224	20025 Ward St	3.81	introduced	0 to 15.24 cm	Detroit	NA	NA	NA	NA	NA	NA	NA	NA	NA	NA	NA	NA	NA
356125	NA	01/29/2015	edit_date	Red maple	Acer rubrum	Detroit	Michigan	-83.1753391	42.44023634	20024 Ward St	3.81	naturally_occurring	0 to 15.24 cm	Detroit	NA	NA	NA	NA	NA	NA	NA	NA	NA	NA	NA	NA	NA
356124	NA	01/29/2015	edit_date	Elm	Ulmus	Detroit	Michigan	-83.25633645	42.43923474	20085 Burgess	3.81	no_info	0 to 15.24 cm	Detroit	NA	NA	NA	NA	NA	NA	NA	NA	NA	NA	NA	NA	NA
356126	NA	01/29/2015	edit_date	London planetree	Platanus acerifolia	Detroit	Michigan	-83.17547321	42.44012945	20017 Ward St	3.81	introduced	0 to 15.24 cm	Detroit	NA	NA	NA	NA	NA	NA	NA	NA	NA	NA	NA	NA	NA
356127	NA	01/29/2015	edit_date	London planetree	Platanus acerifolia	Detroit	Michigan	-83.25634182	42.43945248	20101 Burgess	3.81	introduced	0 to 15.24 cm	Detroit	NA	NA	NA	NA	NA	NA	NA	NA	NA	NA	NA	NA	NA
356128	NA	01/29/2015	edit_date	London planetree	Platanus acerifolia	Detroit	Michigan	-83.25635254	42.43955937	20109 Burgess	3.81	introduced	0 to 15.24 cm	Detroit	NA	NA	NA	NA	NA	NA	NA	NA	NA	NA	NA	NA	NA
356129	NA	01/29/2015	edit_date	Serviceberry	Amelanchier	Detroit	Michigan	-83.17548931	42.44001068	20009 Ward St	3.81	no_info	0 to 15.24 cm	Detroit	NA	NA	NA	NA	NA	NA	NA	NA	NA	NA	NA	NA	NA
356130	NA	01/29/2015	edit_date	Japanese tree lilac	Syringa reticulata	Detroit	Michigan	-83.25619161	42.43969001	20116 Burgess	3.81	introduced	0 to 15.24 cm	Detroit	NA	NA	NA	NA	NA	NA	NA	NA	NA	NA	NA	NA	NA
356131	NA	01/29/2015	edit_date	Tulip tree	Liriodendron tulipifera	Detroit	Michigan	-83.17531228	42.43984045	19998 Ward St	3.81	naturally_occurring	0 to 15.24 cm	Detroit	NA	NA	NA	NA	NA	NA	NA	NA	NA	NA	NA	NA	NA
356132	NA	01/29/2015	edit_date	White oak	Quercus alba	Detroit	Michigan	-83.17548394	42.43980482	19997 Ward St	3.81	naturally_occurring	0 to 15.24 cm	Detroit	NA	NA	NA	NA	NA	NA	NA	NA	NA	NA	NA	NA	NA
356133	NA	01/29/2015	edit_date	White oak	Quercus alba	Detroit	Michigan	-83.17548394	42.43969397	19989 Ward St	3.81	naturally_occurring	0 to 15.24 cm	Detroit	NA	NA	NA	NA	NA	NA	NA	NA	NA	NA	NA	NA	NA
356134	NA	01/29/2015	edit_date	Red maple	Acer rubrum	Detroit	Michigan	-83.25620234	42.4399513	20200 Burgess	3.81	naturally_occurring	0 to 15.24 cm	Detroit	NA	NA	NA	NA	NA	NA	NA	NA	NA	NA	NA	NA	NA
356135	NA	01/29/2015	edit_date	Littleleaf linden	Tilia cordata	Detroit	Michigan	-83.25636864	42.43996318	20201 Burgess	3.81	introduced	0 to 15.24 cm	Detroit	NA	NA	NA	NA	NA	NA	NA	NA	NA	NA	NA	NA	NA
356136	NA	01/29/2015	edit_date	Ginkgo	Ginkgo biloba	Detroit	Michigan	-83.17531228	42.43969397	19988 Ward St	3.81	introduced	0 to 15.24 cm	Detroit	NA	NA	NA	NA	NA	NA	NA	NA	NA	NA	NA	NA	NA
356137	NA	01/29/2015	edit_date	Red maple	Acer rubrum	Detroit	Michigan	-83.256374	42.44007402	20211 Burgess	3.81	naturally_occurring	0 to 15.24 cm	Detroit	NA	NA	NA	NA	NA	NA	NA	NA	NA	NA	NA	NA	NA
356138	NA	01/29/2015	edit_date	London planetree	Platanus acerifolia	Detroit	Michigan	-83.17547321	42.43955145	19979 Ward St	3.81	introduced	0 to 15.24 cm	Detroit	NA	NA	NA	NA	NA	NA	NA	NA	NA	NA	NA	NA	NA
356139	NA	01/30/2015	edit_date	London planetree	Platanus acerifolia	Detroit	Michigan	-83.17530155	42.43954749	19976 Ward St	3.81	introduced	0 to 15.24 cm	Detroit	NA	NA	NA	NA	NA	NA	NA	NA	NA	NA	NA	NA	NA
356140	NA	01/29/2015	edit_date	London planetree	Platanus acerifolia	Detroit	Michigan	-83.25636327	42.44017695	20219 Burgess	3.81	introduced	0 to 15.24 cm	Detroit	NA	NA	NA	NA	NA	NA	NA	NA	NA	NA	NA	NA	NA
356141	NA	01/29/2015	edit_date	Cockspur hawthorn	Crataegus crus-galli	Detroit	Michigan	-83.17530692	42.43930204	19960 Ward St	3.81	naturally_occurring	0 to 15.24 cm	Detroit	NA	NA	NA	NA	NA	NA	NA	NA	NA	NA	NA	NA	NA
356142	NA	01/29/2015	edit_date	American hornbeam	Carpinus caroliniana	Detroit	Michigan	-83.25638473	42.44029968	20227 Burgess	3.81	naturally_occurring	0 to 15.24 cm	Detroit	NA	NA	NA	NA	NA	NA	NA	NA	NA	NA	NA	NA	NA
356143	NA	01/29/2015	edit_date	White oak	Quercus alba	Detroit	Michigan	-83.17546785	42.43927037	19959 Ward St	3.81	naturally_occurring	0 to 15.24 cm	Detroit	NA	NA	NA	NA	NA	NA	NA	NA	NA	NA	NA	NA	NA
356144	NA	01/29/2015	edit_date	Littleleaf linden	Tilia cordata	Detroit	Michigan	-83.2562077	42.4402878	20228 Burgess	3.81	introduced	0 to 15.24 cm	Detroit	NA	NA	NA	NA	NA	NA	NA	NA	NA	NA	NA	NA	NA
356145	NA	01/29/2015	edit_date	Female ginkgo	Gingko biloba	Detroit	Michigan	-83.17546248	42.43916348	19949 Ward St	3.81	no_info	0 to 15.24 cm	Detroit	NA	NA	NA	NA	NA	NA	NA	NA	NA	NA	NA	NA	NA
356146	NA	01/29/2015	edit_date	London planetree	Platanus acerifolia	Detroit	Michigan	-83.25621843	42.44041053	20236 Burgess	3.81	introduced	0 to 15.24 cm	Detroit	NA	NA	NA	NA	NA	NA	NA	NA	NA	NA	NA	NA	NA
356148	NA	01/29/2015	edit_date	Red maple	Acer rubrum	Detroit	Michigan	-83.256374	42.44051741	20243 Burgess	3.81	naturally_occurring	0 to 15.24 cm	Detroit	NA	NA	NA	NA	NA	NA	NA	NA	NA	NA	NA	NA	NA
356147	NA	01/29/2015	edit_date	Red maple	Acer rubrum	Detroit	Michigan	-83.17528546	42.43904075	19938 Ward St	3.81	naturally_occurring	0 to 15.24 cm	Detroit	NA	NA	NA	NA	NA	NA	NA	NA	NA	NA	NA	NA	NA
356149	NA	01/29/2015	edit_date	Red maple	Acer rubrum	Detroit	Michigan	-83.25622916	42.44050554	20244 Burgess	3.81	naturally_occurring	0 to 15.24 cm	Detroit	NA	NA	NA	NA	NA	NA	NA	NA	NA	NA	NA	NA	NA
356150	NA	01/29/2015	edit_date	Red maple	Acer rubrum	Detroit	Michigan	-83.17544103	42.43899721	19937 Ward St	3.81	naturally_occurring	0 to 15.24 cm	Detroit	NA	NA	NA	NA	NA	NA	NA	NA	NA	NA	NA	NA	NA
356151	NA	01/29/2015	edit_date	Red maple	Acer rubrum	Detroit	Michigan	-83.25622916	42.44062034	20250 Burgess	3.81	naturally_occurring	0 to 15.24 cm	Detroit	NA	NA	NA	NA	NA	NA	NA	NA	NA	NA	NA	NA	NA
356152	NA	01/29/2015	edit_date	Japanese zelkova	Zelkova serrata	Detroit	Michigan	-83.17543566	42.43882697	19929 Ward St	3.81	introduced	0 to 15.24 cm	Detroit	NA	NA	NA	NA	NA	NA	NA	NA	NA	NA	NA	NA	NA
356153	NA	01/29/2015	edit_date	London planetree	Platanus acerifolia	Detroit	Michigan	-83.25623453	42.44073515	20260 Burgess	3.81	introduced	0 to 15.24 cm	Detroit	NA	NA	NA	NA	NA	NA	NA	NA	NA	NA	NA	NA	NA
356155	NA	01/29/2015	edit_date	Red maple	Acer rubrum	Detroit	Michigan	-83.25624526	42.44094892	20274 Burgess	3.81	naturally_occurring	0 to 15.24 cm	Detroit	NA	NA	NA	NA	NA	NA	NA	NA	NA	NA	NA	NA	NA
356154	NA	01/29/2015	edit_date	Serviceberry	Amelanchier	Detroit	Michigan	-83.17541957	42.43864882	19911 Ward St	3.81	no_info	0 to 15.24 cm	Detroit	NA	NA	NA	NA	NA	NA	NA	NA	NA	NA	NA	NA	NA
356156	NA	01/29/2015	edit_date	Japanese tree lilac	Syringa reticulata	Detroit	Michigan	-83.25625598	42.44115874	20290 Burgess	3.81	introduced	0 to 15.24 cm	Detroit	NA	NA	NA	NA	NA	NA	NA	NA	NA	NA	NA	NA	NA
356157	NA	01/29/2015	edit_date	Red maple	Acer rubrum	Detroit	Michigan	-83.17542493	42.43852213	19911 Ward St	3.81	naturally_occurring	0 to 15.24 cm	Detroit	NA	NA	NA	NA	NA	NA	NA	NA	NA	NA	NA	NA	NA
356158	NA	01/29/2015	edit_date	Littleleaf linden	Tilia cordata	Detroit	Michigan	-83.25640619	42.4412775	20301 Burgess	3.81	introduced	0 to 15.24 cm	Detroit	NA	NA	NA	NA	NA	NA	NA	NA	NA	NA	NA	NA	NA
356159	NA	01/29/2015	edit_date	Red maple	Acer rubrum	Detroit	Michigan	-83.25641692	42.44138835	20309 Burgess	3.81	naturally_occurring	0 to 15.24 cm	Detroit	NA	NA	NA	NA	NA	NA	NA	NA	NA	NA	NA	NA	NA
356160	NA	01/29/2015	edit_date	Japanese zelkova	Zelkova serrata	Detroit	Michigan	-83.17541957	42.4378689	19793 Ward St	3.81	introduced	0 to 15.24 cm	Detroit	NA	NA	NA	NA	NA	NA	NA	NA	NA	NA	NA	NA	NA
356161	NA	01/29/2015	edit_date	Littleleaf linden	Tilia cordata	Detroit	Michigan	-83.25641155	42.44149524	20317 Burgess	3.81	introduced	0 to 15.24 cm	Detroit	NA	NA	NA	NA	NA	NA	NA	NA	NA	NA	NA	NA	NA
356163	NA	01/29/2015	edit_date	Littleleaf linden	Tilia cordata	Detroit	Michigan	-83.2564491	42.44156253	20317 Burgess	3.81	introduced	0 to 15.24 cm	Detroit	NA	NA	NA	NA	NA	NA	NA	NA	NA	NA	NA	NA	NA
356162	NA	01/29/2015	edit_date	Red maple	Acer rubrum	Detroit	Michigan	-83.17540884	42.43772638	19785 Ward St	3.81	naturally_occurring	0 to 15.24 cm	Detroit	NA	NA	NA	NA	NA	NA	NA	NA	NA	NA	NA	NA	NA
356164	NA	01/29/2015	edit_date	Female ginkgo	Gingko biloba	Detroit	Michigan	-83.17539811	42.43762345	19775 Ward St	3.81	no_info	0 to 15.24 cm	Detroit	NA	NA	NA	NA	NA	NA	NA	NA	NA	NA	NA	NA	NA
356165	NA	01/29/2015	edit_date	Crabapple	Malus	Detroit	Michigan	-83.24898183	42.43668515	19901 Burt Rd	3.81	no_info	0 to 15.24 cm	Detroit	NA	NA	NA	NA	NA	NA	NA	NA	NA	NA	NA	NA	NA
356166	NA	01/29/2015	edit_date	Japanese tree lilac	Syringa reticulata	Detroit	Michigan	-83.2489872	42.43685935	19901 Burt Rd	3.81	introduced	0 to 15.24 cm	Detroit	NA	NA	NA	NA	NA	NA	NA	NA	NA	NA	NA	NA	NA
356167	NA	01/29/2015	edit_date	Japanese tree lilac	Syringa reticulata	Detroit	Michigan	-83.24920177	42.43664952	19901 Burt Rd	3.81	introduced	0 to 15.24 cm	Detroit	NA	NA	NA	NA	NA	NA	NA	NA	NA	NA	NA	NA	NA
356168	NA	01/29/2015	edit_date	Japanese tree lilac	Syringa reticulata	Detroit	Michigan	-83.2494539	42.43661785	19901 Burt Rd	3.81	introduced	0 to 15.24 cm	Detroit	NA	NA	NA	NA	NA	NA	NA	NA	NA	NA	NA	NA	NA
356169	NA	01/29/2015	edit_date	Yellowwood	Cladrastis kentukea	Detroit	Michigan	-83.24881554	42.43706126	19918 Burt Rd	3.81	introduced	0 to 15.24 cm	Detroit	NA	NA	NA	NA	NA	NA	NA	NA	NA	NA	NA	NA	NA
356170	NA	01/29/2015	edit_date	Ironwood	Casuarina equisetifolia	Detroit	Michigan	-83.24899793	42.43708898	19923 Burt Rd	3.81	introduced	0 to 15.24 cm	Detroit	NA	NA	NA	NA	NA	NA	NA	NA	NA	NA	NA	NA	NA
356171	NA	01/29/2015	edit_date	Ironwood	Casuarina equisetifolia	Detroit	Michigan	-83.24882627	42.4371642	19924 Burt Rd	3.81	introduced	0 to 15.24 cm	Detroit	NA	NA	NA	NA	NA	NA	NA	NA	NA	NA	NA	NA	NA
356172	NA	01/29/2015	edit_date	Yellowwood	Cladrastis kentukea	Detroit	Michigan	-83.24881017	42.43728297	19928 Burt Rd	3.81	introduced	0 to 15.24 cm	Detroit	NA	NA	NA	NA	NA	NA	NA	NA	NA	NA	NA	NA	NA
356173	NA	01/29/2015	edit_date	Japanese tree lilac	Syringa reticulata	Detroit	Michigan	-83.24883163	42.43738986	19934 Burt Rd	3.81	introduced	0 to 15.24 cm	Detroit	NA	NA	NA	NA	NA	NA	NA	NA	NA	NA	NA	NA	NA
356174	NA	01/29/2015	edit_date	Ironwood	Casuarina equisetifolia	Detroit	Michigan	-83.24883163	42.43762345	19944 Burt Rd	3.81	introduced	0 to 15.24 cm	Detroit	NA	NA	NA	NA	NA	NA	NA	NA	NA	NA	NA	NA	NA
356175	NA	01/29/2015	edit_date	Ginkgo	Ginkgo biloba	Detroit	Michigan	-83.24902475	42.43784119	19957 Burt Rd	3.81	introduced	0 to 15.24 cm	Detroit	NA	NA	NA	NA	NA	NA	NA	NA	NA	NA	NA	NA	NA
356226	NA	01/30/2015	edit_date	Swamp white oak	Quercus bicolor	Detroit	Michigan	-83.0869925	42.3963689	95 California St	3.81	naturally_occurring	0 to 15.24 cm	Detroit	NA	NA	NA	NA	NA	NA	NA	NA	NA	NA	NA	NA	NA
356227	NA	01/30/2015	edit_date	London planetree	Platanus acerifolia	Detroit	Michigan	-83.08625221	42.39686806	113 California St	3.81	introduced	0 to 15.24 cm	Detroit	NA	NA	NA	NA	NA	NA	NA	NA	NA	NA	NA	NA	NA
356183	NA	01/30/2015	edit_date	River birch	Betula nigra	Detroit	Michigan	-83.24903011	42.43795204	19963 Burt Rd	3.81	naturally_occurring	0 to 15.24 cm	Detroit	NA	NA	NA	NA	NA	NA	NA	NA	NA	NA	NA	NA	NA
356184	NA	01/30/2015	edit_date	Northern red oak	Quercus rubra	Detroit	Michigan	-83.24884772	42.43807873	19968 Burt Rd	3.81	naturally_occurring	0 to 15.24 cm	Detroit	NA	NA	NA	NA	NA	NA	NA	NA	NA	NA	NA	NA	NA
356185	NA	01/30/2015	edit_date	Crabapple	Malus	Detroit	Michigan	-83.24903548	42.43808269	19971 Burt Rd	3.81	no_info	0 to 15.24 cm	Detroit	NA	NA	NA	NA	NA	NA	NA	NA	NA	NA	NA	NA	NA
356186	NA	01/30/2015	edit_date	Northern red oak	Quercus rubra	Detroit	Michigan	-83.24904084	42.43836774	20003 Burt Rd	3.81	naturally_occurring	0 to 15.24 cm	Detroit	NA	NA	NA	NA	NA	NA	NA	NA	NA	NA	NA	NA	NA
356187	NA	01/30/2015	edit_date	Ginkgo	Ginkgo biloba	Detroit	Michigan	-83.24886382	42.43837961	20006 Burt Rd	3.81	introduced	0 to 15.24 cm	Detroit	NA	NA	NA	NA	NA	NA	NA	NA	NA	NA	NA	NA	NA
356188	NA	01/30/2015	edit_date	Northern red oak	Quercus rubra	Detroit	Michigan	-83.24887455	42.43851818	20014 Burt Rd	3.81	naturally_occurring	0 to 15.24 cm	Detroit	NA	NA	NA	NA	NA	NA	NA	NA	NA	NA	NA	NA	NA
356189	NA	01/30/2015	edit_date	Ginkgo	Ginkgo biloba	Detroit	Michigan	-83.24887455	42.43861715	20020 Burt Rd	3.81	introduced	0 to 15.24 cm	Detroit	NA	NA	NA	NA	NA	NA	NA	NA	NA	NA	NA	NA	NA
356190	NA	01/30/2015	edit_date	Ironwood	Casuarina equisetifolia	Detroit	Michigan	-83.24887991	42.43868049	20020 Burt Rd	3.81	introduced	0 to 15.24 cm	Detroit	NA	NA	NA	NA	NA	NA	NA	NA	NA	NA	NA	NA	NA
356191	NA	01/30/2015	edit_date	Ginkgo	Ginkgo biloba	Detroit	Michigan	-83.24887991	42.43883885	20036 Burt Rd	3.81	introduced	0 to 15.24 cm	Detroit	NA	NA	NA	NA	NA	NA	NA	NA	NA	NA	NA	NA	NA
356192	NA	01/30/2015	edit_date	Northern red oak	Quercus rubra	Detroit	Michigan	-83.248896	42.43917536	20062 Burt Rd	3.81	naturally_occurring	0 to 15.24 cm	Detroit	NA	NA	NA	NA	NA	NA	NA	NA	NA	NA	NA	NA	NA
356193	NA	01/30/2015	edit_date	Ironwood	Casuarina equisetifolia	Detroit	Michigan	-83.248896	42.43927433	20070 Burt Rd	3.81	introduced	0 to 15.24 cm	Detroit	NA	NA	NA	NA	NA	NA	NA	NA	NA	NA	NA	NA	NA
356194	NA	01/30/2015	edit_date	River birch	Betula nigra	Detroit	Michigan	-83.24890673	42.43949999	20088 Burt Rd	3.81	naturally_occurring	0 to 15.24 cm	Detroit	NA	NA	NA	NA	NA	NA	NA	NA	NA	NA	NA	NA	NA
356195	NA	01/30/2015	edit_date	River birch	Betula nigra	Detroit	Michigan	-83.24890673	42.43960292	20094 Burt Rd	3.81	naturally_occurring	0 to 15.24 cm	Detroit	NA	NA	NA	NA	NA	NA	NA	NA	NA	NA	NA	NA	NA
356196	NA	01/30/2015	edit_date	Japanese tree lilac	Syringa reticulata	Detroit	Michigan	-83.24891746	42.43971773	20100 Burt Rd	3.81	introduced	0 to 15.24 cm	Detroit	NA	NA	NA	NA	NA	NA	NA	NA	NA	NA	NA	NA	NA
356197	NA	01/30/2015	edit_date	Northern red oak	Quercus rubra	Detroit	Michigan	-83.2489121	42.43982857	20110 Burt Rd	3.81	naturally_occurring	0 to 15.24 cm	Detroit	NA	NA	NA	NA	NA	NA	NA	NA	NA	NA	NA	NA	NA
356198	NA	01/30/2015	edit_date	Northern red oak	Quercus rubra	Detroit	Michigan	-83.24891746	42.43992755	20120 Burt Rd	3.81	naturally_occurring	0 to 15.24 cm	Detroit	NA	NA	NA	NA	NA	NA	NA	NA	NA	NA	NA	NA	NA
356199	NA	01/30/2015	edit_date	Northern red oak	Quercus rubra	Detroit	Michigan	-83.24909449	42.43994338	20121 Burt Rd	3.81	naturally_occurring	0 to 15.24 cm	Detroit	NA	NA	NA	NA	NA	NA	NA	NA	NA	NA	NA	NA	NA
356200	NA	01/30/2015	edit_date	River birch	Betula nigra	Detroit	Michigan	-83.24910522	42.4402403	20201 Burt Rd	3.81	naturally_occurring	0 to 15.24 cm	Detroit	NA	NA	NA	NA	NA	NA	NA	NA	NA	NA	NA	NA	NA
356202	NA	01/30/2015	edit_date	Northern red oak	Quercus rubra	Detroit	Michigan	-83.24894428	42.44074702	20240 Burt Rd	3.81	naturally_occurring	0 to 15.24 cm	Detroit	NA	NA	NA	NA	NA	NA	NA	NA	NA	NA	NA	NA	NA
356201	NA	01/30/2015	edit_date	Ginkgo	Ginkgo biloba	Detroit	Michigan	-83.24894428	42.44062034	20232 Burt Rd	3.81	introduced	0 to 15.24 cm	Detroit	NA	NA	NA	NA	NA	NA	NA	NA	NA	NA	NA	NA	NA
356203	NA	01/30/2015	edit_date	River birch	Betula nigra	Detroit	Michigan	-83.24894428	42.44088954	20250 Burt Rd	3.81	naturally_occurring	0 to 15.24 cm	Detroit	NA	NA	NA	NA	NA	NA	NA	NA	NA	NA	NA	NA	NA
356204	NA	01/30/2015	edit_date	Northern red oak	Quercus rubra	Detroit	Michigan	-83.24895501	42.44102414	20258 Burt Rd	3.81	naturally_occurring	0 to 15.24 cm	Detroit	NA	NA	NA	NA	NA	NA	NA	NA	NA	NA	NA	NA	NA
356228	NA	01/30/2015	edit_date	Swamp white oak	Quercus bicolor	Detroit	Michigan	-83.08612883	42.3969156	117 California St	3.81	naturally_occurring	0 to 15.24 cm	Detroit	NA	NA	NA	NA	NA	NA	NA	NA	NA	NA	NA	NA	NA
356206	NA	01/30/2015	edit_date	River birch	Betula nigra	Detroit	Michigan	-83.24894965	42.4411429	20270 Burt Rd	3.81	naturally_occurring	0 to 15.24 cm	Detroit	NA	NA	NA	NA	NA	NA	NA	NA	NA	NA	NA	NA	NA
356207	NA	01/30/2015	edit_date	Ginkgo	Ginkgo biloba	Detroit	Michigan	-83.24915349	42.44115082	20271 Burt Rd	3.81	introduced	0 to 15.24 cm	Detroit	NA	NA	NA	NA	NA	NA	NA	NA	NA	NA	NA	NA	NA
356208	NA	01/30/2015	edit_date	Japanese tree lilac	Syringa reticulata	Detroit	Michigan	-83.2489711	42.4414121	20286 Burt Rd	3.81	introduced	0 to 15.24 cm	Detroit	NA	NA	NA	NA	NA	NA	NA	NA	NA	NA	NA	NA	NA
356209	NA	01/30/2015	edit_date	Japanese tree lilac	Syringa reticulata	Detroit	Michigan	-83.24915886	42.44142002	20293 Burt Rd	3.81	introduced	0 to 15.24 cm	Detroit	NA	NA	NA	NA	NA	NA	NA	NA	NA	NA	NA	NA	NA
356210	NA	01/30/2015	edit_date	Northern red oak	Quercus rubra	Detroit	Michigan	-83.24916422	42.4415467	20301 Burt Rd	3.81	naturally_occurring	0 to 15.24 cm	Detroit	NA	NA	NA	NA	NA	NA	NA	NA	NA	NA	NA	NA	NA
356211	NA	01/30/2015	edit_date	River birch	Betula nigra	Detroit	Michigan	-83.24896574	42.44154274	20300 Burt Rd	3.81	naturally_occurring	0 to 15.24 cm	Detroit	NA	NA	NA	NA	NA	NA	NA	NA	NA	NA	NA	NA	NA
356212	NA	01/30/2015	edit_date	River birch	Betula nigra	Detroit	Michigan	-83.24897647	42.44167734	20310 Burt Rd	3.81	naturally_occurring	0 to 15.24 cm	Detroit	NA	NA	NA	NA	NA	NA	NA	NA	NA	NA	NA	NA	NA
356213	NA	01/30/2015	edit_date	River birch	Betula nigra	Detroit	Michigan	-83.24899256	42.44198612	20500 Burt Rd	3.81	naturally_occurring	0 to 15.24 cm	Detroit	NA	NA	NA	NA	NA	NA	NA	NA	NA	NA	NA	NA	NA
356214	NA	01/30/2015	edit_date	Japanese tree lilac	Syringa reticulata	Detroit	Michigan	-83.24916422	42.44197029	20511 Burt Rd	3.81	introduced	0 to 15.24 cm	Detroit	NA	NA	NA	NA	NA	NA	NA	NA	NA	NA	NA	NA	NA
356215	NA	01/30/2015	edit_date	Japanese tree lilac	Syringa reticulata	Detroit	Michigan	-83.24899793	42.44210488	20512 Burt Rd	3.81	introduced	0 to 15.24 cm	Detroit	NA	NA	NA	NA	NA	NA	NA	NA	NA	NA	NA	NA	NA
356216	NA	01/30/2015	edit_date	Northern red oak	Quercus rubra	Detroit	Michigan	-83.24899793	42.44221177	20522 Burt Rd	3.81	naturally_occurring	0 to 15.24 cm	Detroit	NA	NA	NA	NA	NA	NA	NA	NA	NA	NA	NA	NA	NA
356217	NA	01/30/2015	edit_date	Ginkgo	Ginkgo biloba	Detroit	Michigan	-83.24916959	42.44221968	20523 Burt Rd	3.81	introduced	0 to 15.24 cm	Detroit	NA	NA	NA	NA	NA	NA	NA	NA	NA	NA	NA	NA	NA
356218	NA	01/30/2015	edit_date	Crabapple	Malus	Detroit	Michigan	-83.24900329	42.44231865	20532 Burt Rd	3.81	no_info	0 to 15.24 cm	Detroit	NA	NA	NA	NA	NA	NA	NA	NA	NA	NA	NA	NA	NA
356219	NA	01/30/2015	edit_date	Northern red oak	Quercus rubra	Detroit	Michigan	-83.24900329	42.44248096	20542 Burt Rd	3.81	naturally_occurring	0 to 15.24 cm	Detroit	NA	NA	NA	NA	NA	NA	NA	NA	NA	NA	NA	NA	NA
356220	NA	01/30/2015	edit_date	Northern red oak	Quercus rubra	Detroit	Michigan	-83.24919641	42.44273036	20561 Burt Rd	3.81	naturally_occurring	0 to 15.24 cm	Detroit	NA	NA	NA	NA	NA	NA	NA	NA	NA	NA	NA	NA	NA
356221	NA	01/30/2015	edit_date	Japanese tree lilac	Syringa reticulata	Detroit	Michigan	-83.24901402	42.44287287	20568 Burt Rd	3.81	introduced	0 to 15.24 cm	Detroit	NA	NA	NA	NA	NA	NA	NA	NA	NA	NA	NA	NA	NA
356222	NA	01/30/2015	edit_date	River birch	Betula nigra	Detroit	Michigan	-83.24919641	42.44286099	20569 Burt Rd	3.81	naturally_occurring	0 to 15.24 cm	Detroit	NA	NA	NA	NA	NA	NA	NA	NA	NA	NA	NA	NA	NA
356223	NA	01/30/2015	edit_date	Swamp white oak	Quercus bicolor	Detroit	Michigan	-83.08913291	42.39563204	26 California St	3.81	naturally_occurring	0 to 15.24 cm	Detroit	NA	NA	NA	NA	NA	NA	NA	NA	NA	NA	NA	NA	NA
356229	NA	01/30/2015	edit_date	Crabapple	Malus	Detroit	Michigan	-83.08601618	42.39695522	121 California St	3.81	no_info	0 to 15.24 cm	Detroit	NA	NA	NA	NA	NA	NA	NA	NA	NA	NA	NA	NA	NA
356230	NA	01/30/2015	edit_date	Northern red oak	Quercus rubra	Detroit	Michigan	-83.08590353	42.39684429	122 California St	3.81	naturally_occurring	0 to 15.24 cm	Detroit	NA	NA	NA	NA	NA	NA	NA	NA	NA	NA	NA	NA	NA
356231	NA	01/30/2015	edit_date	Crabapple	Malus	Detroit	Michigan	-83.08578014	42.39688391	126 California St	3.81	no_info	0 to 15.24 cm	Detroit	NA	NA	NA	NA	NA	NA	NA	NA	NA	NA	NA	NA	NA
356232	NA	01/30/2015	edit_date	London planetree	Platanus acerifolia	Detroit	Michigan	-83.08552802	42.39697899	134 California St	3.81	introduced	0 to 15.24 cm	Detroit	NA	NA	NA	NA	NA	NA	NA	NA	NA	NA	NA	NA	NA
356233	NA	01/30/2015	edit_date	Northern red oak	Quercus rubra	Detroit	Michigan	-83.08416009	42.39737514	170 California St	3.81	naturally_occurring	0 to 15.24 cm	Detroit	NA	NA	NA	NA	NA	NA	NA	NA	NA	NA	NA	NA	NA
356234	NA	01/30/2015	edit_date	London planetree	Platanus acerifolia	Detroit	Michigan	-83.08389187	42.39777526	185 California St	3.81	introduced	0 to 15.24 cm	Detroit	NA	NA	NA	NA	NA	NA	NA	NA	NA	NA	NA	NA	NA
356235	NA	01/30/2015	edit_date	Northern red oak	Quercus rubra	Detroit	Michigan	-83.08348954	42.39791391	197 California St	3.81	naturally_occurring	0 to 15.24 cm	Detroit	NA	NA	NA	NA	NA	NA	NA	NA	NA	NA	NA	NA	NA
356236	NA	01/30/2015	edit_date	Swamp white oak	Quercus bicolor	Detroit	Michigan	-83.08248639	42.39813179	226 California St	3.81	naturally_occurring	0 to 15.24 cm	Detroit	NA	NA	NA	NA	NA	NA	NA	NA	NA	NA	NA	NA	NA
356118	NA	07/13/2015	edit_date	Crabapple	Malus	Detroit	Michigan	-83.13469291	42.31276685	2648 Woodmere St	3.81	no_info	0 to 15.24 cm	Detroit	NA	NA	NA	NA	NA	NA	NA	NA	NA	NA	NA	NA	NA
356474	NA	02/04/2015	edit_date	Zelkova	Zelkova	Detroit	Michigan	-83.175887	42.435628	19450 Cheyenne	3.81	no_info	0 to 15.24 cm	Detroit	NA	NA	NA	NA	NA	NA	NA	NA	NA	NA	NA	NA	NA
356475	NA	02/04/2015	edit_date	Zelkova	Zelkova	Detroit	Michigan	-83.175895	42.435847	19464 Cheyenne	3.81	no_info	0 to 15.24 cm	Detroit	NA	NA	NA	NA	NA	NA	NA	NA	NA	NA	NA	NA	NA
356476	NA	02/04/2015	edit_date	Serviceberry	Amelanchier	Detroit	Michigan	-83.176534	42.435828	19467 Cheyenne	3.81	no_info	0 to 15.24 cm	Detroit	NA	NA	NA	NA	NA	NA	NA	NA	NA	NA	NA	NA	NA
356477	NA	02/04/2015	edit_date	Japanese tree lilac	Syringa reticulata	Detroit	Michigan	-83.176538	42.435937	19471 Cheyenne	3.81	introduced	0 to 15.24 cm	Detroit	NA	NA	NA	NA	NA	NA	NA	NA	NA	NA	NA	NA	NA
356478	NA	02/04/2015	edit_date	Japanese tree lilac	Syringa reticulata	Detroit	Michigan	-83.175903	42.436067	19482 Cheyenne	3.81	introduced	0 to 15.24 cm	Detroit	NA	NA	NA	NA	NA	NA	NA	NA	NA	NA	NA	NA	NA
356479	NA	02/04/2015	edit_date	Zelkova	Zelkova	Detroit	Michigan	-83.176552	42.436264	19497 Cheyenne	3.81	no_info	0 to 15.24 cm	Detroit	NA	NA	NA	NA	NA	NA	NA	NA	NA	NA	NA	NA	NA
356480	NA	02/04/2015	edit_date	Zelkova	Zelkova	Detroit	Michigan	-83.176594	42.436626	19701 Cheyenne	3.81	no_info	0 to 15.24 cm	Detroit	NA	NA	NA	NA	NA	NA	NA	NA	NA	NA	NA	NA	NA
356481	NA	02/04/2015	edit_date	Tulip tree	Liriodendron tulipifera	Detroit	Michigan	-83.176598	42.436741	19713 Cheyenne	3.81	naturally_occurring	0 to 15.24 cm	Detroit	NA	NA	NA	NA	NA	NA	NA	NA	NA	NA	NA	NA	NA
356482	NA	02/04/2015	edit_date	Serviceberry	Amelanchier	Detroit	Michigan	-83.176602	42.436851	19721 Cheyenne	3.81	no_info	0 to 15.24 cm	Detroit	NA	NA	NA	NA	NA	NA	NA	NA	NA	NA	NA	NA	NA
356484	NA	02/04/2015	edit_date	Japanese zelkova	Zelkova serrata	Detroit	Michigan	-83.176619	42.437294	19751 Cheyenne	3.81	introduced	0 to 15.24 cm	Detroit	NA	NA	NA	NA	NA	NA	NA	NA	NA	NA	NA	NA	NA
356485	NA	02/04/2015	edit_date	Maple	Acer	Detroit	Michigan	-83.176633	42.437737	19785 Cheyenne	3.81	no_info	0 to 15.24 cm	Detroit	NA	NA	NA	NA	NA	NA	NA	NA	NA	NA	NA	NA	NA
356488	NA	02/05/2015	edit_date	Yellowwood	Cladrastis kentukea	Detroit	Michigan	-83.2626	42.435592	22316 Frisbee	3.81	introduced	0 to 15.24 cm	Detroit	NA	NA	NA	NA	NA	NA	NA	NA	NA	NA	NA	NA	NA
356504	NA	02/05/2015	edit_date	American hornbeam	Carpinus caroliniana	Detroit	Michigan	-83.176531	42.360407	8923 Hartwell	3.81	naturally_occurring	0 to 15.24 cm	Detroit	NA	NA	NA	NA	NA	NA	NA	NA	NA	NA	NA	NA	NA
356505	NA	02/05/2015	edit_date	American hornbeam	Carpinus caroliniana	Detroit	Michigan	-83.176555	42.361077	9105 Hartwell	3.81	naturally_occurring	0 to 15.24 cm	Detroit	NA	NA	NA	NA	NA	NA	NA	NA	NA	NA	NA	NA	NA
356506	NA	02/05/2015	edit_date	American hornbeam	Carpinus caroliniana	Detroit	Michigan	-83.176566	42.361418	9135 Hartwell	3.81	naturally_occurring	0 to 15.24 cm	Detroit	NA	NA	NA	NA	NA	NA	NA	NA	NA	NA	NA	NA	NA
356507	NA	02/05/2015	edit_date	American hornbeam	Carpinus caroliniana	Detroit	Michigan	-83.175981	42.362827	9237 Hartwell	3.81	naturally_occurring	0 to 15.24 cm	Detroit	NA	NA	NA	NA	NA	NA	NA	NA	NA	NA	NA	NA	NA
356508	NA	02/05/2015	edit_date	American hornbeam	Carpinus caroliniana	Detroit	Michigan	-83.175983	42.362923	9244 Hartwell	3.81	naturally_occurring	0 to 15.24 cm	Detroit	NA	NA	NA	NA	NA	NA	NA	NA	NA	NA	NA	NA	NA
356509	NA	02/05/2015	edit_date	American hornbeam	Carpinus caroliniana	Detroit	Michigan	-83.175998	42.363403	9278 Hartwell	3.81	naturally_occurring	0 to 15.24 cm	Detroit	NA	NA	NA	NA	NA	NA	NA	NA	NA	NA	NA	NA	NA
356510	NA	02/05/2015	edit_date	American hornbeam	Carpinus caroliniana	Detroit	Michigan	-83.176642	42.363546	9289 Hartwell	3.81	naturally_occurring	0 to 15.24 cm	Detroit	NA	NA	NA	NA	NA	NA	NA	NA	NA	NA	NA	NA	NA
356514	NA	02/05/2015	edit_date	Black tupelo	Nyssa sylvatica	Detroit	Michigan	-83.241303	42.403309	15460 Stout	4.445	naturally_occurring	0 to 15.24 cm	Detroit	NA	NA	NA	NA	NA	NA	NA	NA	NA	NA	NA	NA	NA
356515	NA	02/05/2015	edit_date	Bur oak	Quercus macrocarpa	Detroit	Michigan	-83.176766	42.443932	20450 Cheyenne	3.81	naturally_occurring	0 to 15.24 cm	Detroit	NA	NA	NA	NA	NA	NA	NA	NA	NA	NA	NA	NA	NA
356516	NA	02/05/2015	edit_date	Bur oak	Quercus macrocarpa	Detroit	Michigan	-83.176766	42.443932	20450 Cheyenne	3.81	naturally_occurring	0 to 15.24 cm	Detroit	NA	NA	NA	NA	NA	NA	NA	NA	NA	NA	NA	NA	NA
356525	NA	02/05/2015	edit_date	Bur oak	Quercus macrocarpa	Detroit	Michigan	-83.177704	42.443783	13224 N. Norfolk	3.81	naturally_occurring	0 to 15.24 cm	Detroit	NA	NA	NA	NA	NA	NA	NA	NA	NA	NA	NA	NA	NA
356527	NA	02/05/2015	edit_date	Bur oak	Quercus macrocarpa	Detroit	Michigan	-83.173344	42.437338	19751 Steel	3.81	naturally_occurring	0 to 15.24 cm	Detroit	NA	NA	NA	NA	NA	NA	NA	NA	NA	NA	NA	NA	NA
356528	NA	02/05/2015	edit_date	Bur oak	Quercus macrocarpa	Detroit	Michigan	-83.173301	42.438674	19901 Steel	3.81	naturally_occurring	0 to 15.24 cm	Detroit	NA	NA	NA	NA	NA	NA	NA	NA	NA	NA	NA	NA	NA
356529	NA	02/05/2015	edit_date	Bur oak	Quercus macrocarpa	Detroit	Michigan	-83.172755	42.439081	19940 Steel	3.81	naturally_occurring	0 to 15.24 cm	Detroit	NA	NA	NA	NA	NA	NA	NA	NA	NA	NA	NA	NA	NA
356530	NA	02/05/2015	edit_date	Bur oak	Quercus macrocarpa	Detroit	Michigan	-83.173412	42.439223	19951 Steel	3.81	naturally_occurring	0 to 15.24 cm	Detroit	NA	NA	NA	NA	NA	NA	NA	NA	NA	NA	NA	NA	NA
356531	NA	02/05/2015	edit_date	Bur oak	Quercus macrocarpa	Detroit	Michigan	-83.172768	42.439476	19968 Steel	3.81	naturally_occurring	0 to 15.24 cm	Detroit	NA	NA	NA	NA	NA	NA	NA	NA	NA	NA	NA	NA	NA
356532	NA	02/05/2015	edit_date	Swamp white oak	Quercus bicolor	Detroit	Michigan	-83.088702	42.395019	25 Connecticut	3.81	naturally_occurring	0 to 15.24 cm	Detroit	NA	NA	NA	NA	NA	NA	NA	NA	NA	NA	NA	NA	NA
356533	NA	02/05/2015	edit_date	Swamp white oak	Quercus bicolor	Detroit	Michigan	-83.087551	42.394814	50 Connecticut	3.81	naturally_occurring	0 to 15.24 cm	Detroit	NA	NA	NA	NA	NA	NA	NA	NA	NA	NA	NA	NA	NA
356536	NA	02/05/2015	edit_date	Swamp white oak	Quercus bicolor	Detroit	Michigan	-83.085352	42.396294	125 Connecticut	3.81	naturally_occurring	0 to 15.24 cm	Detroit	NA	NA	NA	NA	NA	NA	NA	NA	NA	NA	NA	NA	NA
356537	NA	02/05/2015	edit_date	Kentucky coffeetree	Gymnocladus dioicus	Detroit	Michigan	-83.041052	42.434707	19170 Dwyer	3.81	naturally_occurring	0 to 15.24 cm	Detroit	NA	NA	NA	NA	NA	NA	NA	NA	NA	NA	NA	NA	NA
356538	NA	02/05/2015	edit_date	Kentucky coffeetree	Gymnocladus dioicus	Detroit	Michigan	-83.041757	42.435103	19203 Dwyer	3.81	naturally_occurring	0 to 15.24 cm	Detroit	NA	NA	NA	NA	NA	NA	NA	NA	NA	NA	NA	NA	NA
356539	NA	02/05/2015	edit_date	Kentucky coffeetree	Gymnocladus dioicus	Detroit	Michigan	-83.041813	42.436593	19376 Dwyer	3.81	naturally_occurring	0 to 15.24 cm	Detroit	NA	NA	NA	NA	NA	NA	NA	NA	NA	NA	NA	NA	NA
356540	NA	02/05/2015	edit_date	Kentucky coffeetree	Gymnocladus dioicus	Detroit	Michigan	-83.041824	42.436939	19387 Dwyer	3.81	naturally_occurring	0 to 15.24 cm	Detroit	NA	NA	NA	NA	NA	NA	NA	NA	NA	NA	NA	NA	NA
356541	NA	02/05/2015	edit_date	Kentucky coffeetree	Gymnocladus dioicus	Detroit	Michigan	-83.041828	42.437053	19396 Dwyer	3.81	naturally_occurring	0 to 15.24 cm	Detroit	NA	NA	NA	NA	NA	NA	NA	NA	NA	NA	NA	NA	NA
356542	NA	02/05/2015	edit_date	Kentucky coffeetree	Gymnocladus dioicus	Detroit	Michigan	-83.041151	42.437537	19430 Dwyer	3.81	naturally_occurring	0 to 15.24 cm	Detroit	NA	NA	NA	NA	NA	NA	NA	NA	NA	NA	NA	NA	NA
356543	NA	02/05/2015	edit_date	Kentucky coffeetree	Gymnocladus dioicus	Detroit	Michigan	-83.041174	42.438259	19482 Dwyer	3.81	naturally_occurring	0 to 15.24 cm	Detroit	NA	NA	NA	NA	NA	NA	NA	NA	NA	NA	NA	NA	NA
356554	NA	02/05/2015	edit_date	European hornbeam	Carpinus betulus	Detroit	Michigan	-83.224173	42.408898	16143 Greenview	3.81	introduced	0 to 15.24 cm	Detroit	NA	NA	NA	NA	NA	NA	NA	NA	NA	NA	NA	NA	NA
356555	NA	02/05/2015	edit_date	European hornbeam	Carpinus betulus	Detroit	Michigan	-83.223472	42.409021	16150 Greenview	3.81	introduced	0 to 15.24 cm	Detroit	NA	NA	NA	NA	NA	NA	NA	NA	NA	NA	NA	NA	NA
356556	NA	02/05/2015	edit_date	European hornbeam	Carpinus betulus	Detroit	Michigan	-83.224186	42.409118	16161 Greenview	3.81	introduced	0 to 15.24 cm	Detroit	NA	NA	NA	NA	NA	NA	NA	NA	NA	NA	NA	NA	NA
356557	NA	02/05/2015	edit_date	European hornbeam	Carpinus betulus	Detroit	Michigan	-83.224249	42.410134	16501 Greenview	3.81	introduced	0 to 15.24 cm	Detroit	NA	NA	NA	NA	NA	NA	NA	NA	NA	NA	NA	NA	NA
356558	NA	02/05/2015	edit_date	European hornbeam	Carpinus betulus	Detroit	Michigan	-83.224268	42.410463	16527 Greenview	3.81	introduced	0 to 15.24 cm	Detroit	NA	NA	NA	NA	NA	NA	NA	NA	NA	NA	NA	NA	NA
356502	NA	03/07/2016	edit_date	American hornbeam	Carpinus caroliniana	Detroit	Michigan	-83.25746298	42.4413646	20308 Greydale Ave	3.81	naturally_occurring	0 to 15.24 cm	Detroit	NA	NA	NA	NA	NA	NA	NA	NA	NA	NA	NA	NA	NA
356500	NA	03/07/2016	edit_date	American hornbeam	Carpinus caroliniana	Detroit	Michigan	-83.25745225	42.44114686	20290 Greydale Ave	3.81	naturally_occurring	0 to 15.24 cm	Detroit	NA	NA	NA	NA	NA	NA	NA	NA	NA	NA	NA	NA	NA
356499	NA	03/07/2016	edit_date	American basswood	Tilia americana	Detroit	Michigan	-83.25739324	42.43967814	20116 Greydale Ave	3.81	naturally_occurring	0 to 15.24 cm	Detroit	NA	NA	NA	NA	NA	NA	NA	NA	NA	NA	NA	NA	NA
356497	NA	03/07/2016	edit_date	Basswood	Tilia	Detroit	Michigan	-83.25747371	42.43744133	19945 Greydale Ave	3.81	no_info	0 to 15.24 cm	Detroit	NA	NA	NA	NA	NA	NA	NA	NA	NA	NA	NA	NA	NA
356452	NA	03/07/2016	edit_date	Shingle oak	Quercus imbricaria	Detroit	Michigan	-83.25504363	42.43694645	19919 Chapel St	3.81	naturally_occurring	0 to 15.24 cm	Detroit	NA	NA	NA	NA	NA	NA	NA	NA	NA	NA	NA	NA	NA
356513	NA	03/07/2016	edit_date	NA	NA	Detroit	Michigan	-83.25683534	42.43644761	21636 Pembroke Ave	3.81	no_info	0 to 15.24 cm	Detroit	NA	NA	NA	NA	NA	NA	NA	NA	NA	NA	NA	NA	NA
356511	NA	03/07/2016	edit_date	NA	NA	Detroit	Michigan	-83.25721085	42.43644761	21651 Pembroke Ave	3.81	no_info	0 to 15.24 cm	Detroit	NA	NA	NA	NA	NA	NA	NA	NA	NA	NA	NA	NA	NA
356512	NA	03/07/2016	edit_date	Beech	Fagus	Detroit	Michigan	-83.25652421	42.43645157	21620 Pembroke Ave	3.81	no_info	0 to 15.24 cm	Detroit	NA	NA	NA	NA	NA	NA	NA	NA	NA	NA	NA	NA	NA
356551	NA	03/07/2016	edit_date	Horsechestnut	Aesculus hippocastanum	Detroit	Michigan	-83.26717258	42.43535093	22644 Frisbee St	3.81	introduced	0 to 15.24 cm	Detroit	NA	NA	NA	NA	NA	NA	NA	NA	NA	NA	NA	NA	NA
356549	NA	03/07/2016	edit_date	Horsechestnut	Aesculus hippocastanum	Detroit	Michigan	-83.26683462	42.43535093	22626 Frisbee St	3.81	introduced	0 to 15.24 cm	Detroit	NA	NA	NA	NA	NA	NA	NA	NA	NA	NA	NA	NA	NA
356546	NA	03/07/2016	edit_date	Horsechestnut	Aesculus hippocastanum	Detroit	Michigan	-83.26603532	42.43536281	22580 Frisbee St	3.81	introduced	0 to 15.24 cm	Detroit	NA	NA	NA	NA	NA	NA	NA	NA	NA	NA	NA	NA	NA
356545	NA	03/07/2016	edit_date	Japanese tree lilac	Syringa reticulata	Detroit	Michigan	-83.26783776	42.43520445	22679 Frisbee St	3.81	introduced	0 to 15.24 cm	Detroit	NA	NA	NA	NA	NA	NA	NA	NA	NA	NA	NA	NA	NA
356553	NA	03/07/2016	edit_date	Horsechestnut	Aesculus hippocastanum	Detroit	Michigan	-83.26760173	42.43520841	22669 Frisbee St	3.81	introduced	0 to 15.24 cm	Detroit	NA	NA	NA	NA	NA	NA	NA	NA	NA	NA	NA	NA	NA
356552	NA	03/07/2016	edit_date	Horsechestnut	Aesculus hippocastanum	Detroit	Michigan	-83.26739252	42.43520445	22659 Frisbee St	3.81	introduced	0 to 15.24 cm	Detroit	NA	NA	NA	NA	NA	NA	NA	NA	NA	NA	NA	NA	NA
356550	NA	03/07/2016	edit_date	Horsechestnut	Aesculus hippocastanum	Detroit	Michigan	-83.26722085	42.43520049	22649 Frisbee St	3.81	introduced	0 to 15.24 cm	Detroit	NA	NA	NA	NA	NA	NA	NA	NA	NA	NA	NA	NA	NA
356548	NA	03/07/2016	edit_date	Horsechestnut	Aesculus hippocastanum	Detroit	Michigan	-83.26668978	42.43521236	22623 Frisbee St	3.81	introduced	0 to 15.24 cm	Detroit	NA	NA	NA	NA	NA	NA	NA	NA	NA	NA	NA	NA	NA
356547	NA	03/07/2016	edit_date	Horsechestnut	Aesculus hippocastanum	Detroit	Michigan	-83.26649666	42.43520841	22617 Frisbee St	3.81	introduced	0 to 15.24 cm	Detroit	NA	NA	NA	NA	NA	NA	NA	NA	NA	NA	NA	NA	NA
356544	NA	03/07/2016	edit_date	Japanese tree lilac	Syringa reticulata	Detroit	Michigan	-83.26628745	42.43520841	22611 Frisbee St	3.81	introduced	0 to 15.24 cm	Detroit	NA	NA	NA	NA	NA	NA	NA	NA	NA	NA	NA	NA	NA
356495	NA	03/07/2016	edit_date	Japanese tree lilac	Syringa reticulata	Detroit	Michigan	-83.26565981	42.43535885	22564 Frisbee St	3.81	introduced	0 to 15.24 cm	Detroit	NA	NA	NA	NA	NA	NA	NA	NA	NA	NA	NA	NA	NA
356493	NA	03/07/2016	edit_date	Japanese tree lilac	Syringa reticulata	Detroit	Michigan	-83.26529503	42.43535885	22544 Frisbee St	3.81	introduced	0 to 15.24 cm	Detroit	NA	NA	NA	NA	NA	NA	NA	NA	NA	NA	NA	NA	NA
356492	NA	03/07/2016	edit_date	Japanese tree lilac	Syringa reticulata	Detroit	Michigan	-83.26456547	42.43537073	22500 Frisbee St	3.81	introduced	0 to 15.24 cm	Detroit	NA	NA	NA	NA	NA	NA	NA	NA	NA	NA	NA	NA	NA
356491	NA	03/07/2016	edit_date	Japanese tree lilac	Syringa reticulata	Detroit	Michigan	-83.26421142	42.43537469	22400 Frisbee St	3.81	introduced	0 to 15.24 cm	Detroit	NA	NA	NA	NA	NA	NA	NA	NA	NA	NA	NA	NA	NA
356490	NA	03/07/2016	edit_date	Japanese tree lilac	Syringa reticulata	Detroit	Michigan	-83.26384127	42.43538261	22390 Frisbee St	3.81	introduced	0 to 15.24 cm	Detroit	NA	NA	NA	NA	NA	NA	NA	NA	NA	NA	NA	NA	NA
356489	NA	03/07/2016	edit_date	Japanese tree lilac	Syringa reticulata	Detroit	Michigan	-83.26324046	42.43538657	22348 Frisbee St	3.81	introduced	0 to 15.24 cm	Detroit	NA	NA	NA	NA	NA	NA	NA	NA	NA	NA	NA	NA	NA
356526	NA	03/07/2016	edit_date	Bur oak	Quercus macrocarpa	Detroit	Michigan	-83.26423287	42.43294768	19436 Redfern St	3.81	naturally_occurring	0 to 15.24 cm	Detroit	NA	NA	NA	NA	NA	NA	NA	NA	NA	NA	NA	NA	NA
356524	NA	03/07/2016	edit_date	Bur oak	Quercus macrocarpa	Detroit	Michigan	-83.26316535	42.43334757	19410 Mcintyre St	3.81	naturally_occurring	0 to 15.24 cm	Detroit	NA	NA	NA	NA	NA	NA	NA	NA	NA	NA	NA	NA	NA
356473	NA	03/07/2016	edit_date	Japanese tree lilac	Syringa reticulata	Detroit	Michigan	-83.25524747	42.44255222	20555 Chapel St	3.81	introduced	0 to 15.24 cm	Detroit	NA	NA	NA	NA	NA	NA	NA	NA	NA	NA	NA	NA	NA
356471	NA	03/07/2016	edit_date	NA	NA	Detroit	Michigan	-83.25504363	42.44229886	20536 Chapel St	3.81	no_info	0 to 15.24 cm	Detroit	NA	NA	NA	NA	NA	NA	NA	NA	NA	NA	NA	NA	NA
356470	NA	03/07/2016	edit_date	Bur oak	Quercus macrocarpa	Detroit	Michigan	-83.25503826	42.44202175	20516 Chapel St	3.81	naturally_occurring	0 to 15.24 cm	Detroit	NA	NA	NA	NA	NA	NA	NA	NA	NA	NA	NA	NA	NA
356468	NA	03/07/2016	edit_date	Japanese tree lilac	Syringa reticulata	Detroit	Michigan	-83.25519383	42.44124979	20291 Chapel St	3.81	introduced	0 to 15.24 cm	Detroit	NA	NA	NA	NA	NA	NA	NA	NA	NA	NA	NA	NA	NA
356469	NA	03/07/2016	edit_date	Japanese tree lilac	Syringa reticulata	Detroit	Michigan	-83.25501144	42.44145961	20308 Chapel St	3.81	introduced	0 to 15.24 cm	Detroit	NA	NA	NA	NA	NA	NA	NA	NA	NA	NA	NA	NA	NA
356467	NA	03/07/2016	edit_date	Shingle oak	Quercus imbricaria	Detroit	Michigan	-83.25500071	42.44102018	20274 Chapel St	3.81	naturally_occurring	0 to 15.24 cm	Detroit	NA	NA	NA	NA	NA	NA	NA	NA	NA	NA	NA	NA	NA
356466	NA	03/07/2016	edit_date	Japanese tree lilac	Syringa reticulata	Detroit	Michigan	-83.25497925	42.44048574	20236 Chapel St	3.81	introduced	0 to 15.24 cm	Detroit	NA	NA	NA	NA	NA	NA	NA	NA	NA	NA	NA	NA	NA
356465	NA	03/07/2016	edit_date	Japanese tree lilac	Syringa reticulata	Detroit	Michigan	-83.25497925	42.44036698	20226 Chapel St	3.81	introduced	0 to 15.24 cm	Detroit	NA	NA	NA	NA	NA	NA	NA	NA	NA	NA	NA	NA	NA
356464	NA	03/07/2016	edit_date	Japanese tree lilac	Syringa reticulata	Detroit	Michigan	-83.25515628	42.44025217	20219 Chapel St	3.81	introduced	0 to 15.24 cm	Detroit	NA	NA	NA	NA	NA	NA	NA	NA	NA	NA	NA	NA	NA
356462	NA	03/07/2016	edit_date	Japanese tree lilac	Syringa reticulata	Detroit	Michigan	-83.25512946	42.43909222	20067 Chapel St	3.81	introduced	0 to 15.24 cm	Detroit	NA	NA	NA	NA	NA	NA	NA	NA	NA	NA	NA	NA	NA
356461	NA	03/07/2016	edit_date	Japanese tree lilac	Syringa reticulata	Detroit	Michigan	-83.25492024	42.43889427	20050 Chapel St	3.81	introduced	0 to 15.24 cm	Detroit	NA	NA	NA	NA	NA	NA	NA	NA	NA	NA	NA	NA	NA
356460	NA	03/07/2016	edit_date	Japanese tree lilac	Syringa reticulata	Detroit	Michigan	-83.25510263	42.43877155	20045 Chapel St	3.81	introduced	0 to 15.24 cm	Detroit	NA	NA	NA	NA	NA	NA	NA	NA	NA	NA	NA	NA	NA
356459	NA	03/07/2016	edit_date	NA	NA	Detroit	Michigan	-83.25490952	42.43866466	20034 Chapel St	3.81	no_info	0 to 15.24 cm	Detroit	NA	NA	NA	NA	NA	NA	NA	NA	NA	NA	NA	NA	NA
356458	NA	03/07/2016	edit_date	Red maple	Acer rubrum	Detroit	Michigan	-83.25509191	42.43853797	20027 Chapel St	3.81	naturally_occurring	0 to 15.24 cm	Detroit	NA	NA	NA	NA	NA	NA	NA	NA	NA	NA	NA	NA	NA
356457	NA	03/07/2016	edit_date	Japanese tree lilac	Syringa reticulata	Detroit	Michigan	-83.25490415	42.43852609	20026 Chapel St	3.81	introduced	0 to 15.24 cm	Detroit	NA	NA	NA	NA	NA	NA	NA	NA	NA	NA	NA	NA	NA
356456	NA	03/07/2016	edit_date	Red maple	Acer rubrum	Detroit	Michigan	-83.25507581	42.43820938	20001 Chapel St	3.81	naturally_occurring	0 to 15.24 cm	Detroit	NA	NA	NA	NA	NA	NA	NA	NA	NA	NA	NA	NA	NA
356455	NA	03/07/2016	edit_date	American hornbeam	Carpinus caroliniana	Detroit	Michigan	-83.25507581	42.4378214	19963 Chapel St	3.81	naturally_occurring	0 to 15.24 cm	Detroit	NA	NA	NA	NA	NA	NA	NA	NA	NA	NA	NA	NA	NA
356453	NA	03/07/2016	edit_date	Japanese tree lilac	Syringa reticulata	Detroit	Michigan	-83.25485051	42.43718795	19928 Chapel St	3.81	introduced	0 to 15.24 cm	Detroit	NA	NA	NA	NA	NA	NA	NA	NA	NA	NA	NA	NA	NA
356451	NA	03/07/2016	edit_date	Red maple	Acer rubrum	Detroit	Michigan	-83.25484514	42.43695833	19916 Chapel St	3.81	naturally_occurring	0 to 15.24 cm	Detroit	NA	NA	NA	NA	NA	NA	NA	NA	NA	NA	NA	NA	NA
356448	NA	05/26/2016	edit_date	European hornbeam	Carpinus betulus	Detroit	Michigan	-83.19440961	42.44400504	20495 Carol St	3.81	introduced	0 to 15.24 cm	Detroit	NA	NA	NA	NA	NA	NA	NA	NA	NA	NA	NA	NA	NA
356447	NA	05/26/2016	edit_date	Common hackberry	Celtis occidentalis	Detroit	Michigan	-83.19422185	42.4439615	20486 Carol St	3.81	naturally_occurring	0 to 15.24 cm	Detroit	NA	NA	NA	NA	NA	NA	NA	NA	NA	NA	NA	NA	NA
356427	NA	05/26/2016	edit_date	Common hackberry	Celtis occidentalis	Detroit	Michigan	-83.19423258	42.44401296	20496 Carol St	3.81	naturally_occurring	0 to 15.24 cm	Detroit	NA	NA	NA	NA	NA	NA	NA	NA	NA	NA	NA	NA	NA
356522	NA	05/26/2016	edit_date	Bur oak	Quercus macrocarpa	Detroit	Michigan	-83.19300413	42.44379128	20482 Lauder St	3.81	naturally_occurring	0 to 15.24 cm	Detroit	NA	NA	NA	NA	NA	NA	NA	NA	NA	NA	NA	NA	NA
356521	NA	05/26/2016	edit_date	Bur oak	Quercus macrocarpa	Detroit	Michigan	-83.19299877	42.44365668	20466 Lauder St	3.81	naturally_occurring	0 to 15.24 cm	Detroit	NA	NA	NA	NA	NA	NA	NA	NA	NA	NA	NA	NA	NA
356523	NA	05/26/2016	edit_date	Bur oak	Quercus macrocarpa	Detroit	Michigan	-83.19179714	42.44445236	20524 Marlowe St	3.81	naturally_occurring	0 to 15.24 cm	Detroit	NA	NA	NA	NA	NA	NA	NA	NA	NA	NA	NA	NA	NA
356534	NA	07/11/2016	edit_date	Swamp white oak	Quercus bicolor	Detroit	Michigan	-83.08587268	42.39583408	109 Connecticut St	3.81	naturally_occurring	0 to 15.24 cm	Detroit	NA	NA	NA	NA	NA	NA	NA	NA	NA	NA	NA	NA	NA
356535	NA	07/11/2016	edit_date	Swamp white oak	Quercus bicolor	Detroit	Michigan	-83.08551461	42.39586775	118 Connecticut St	3.81	naturally_occurring	0 to 15.24 cm	Detroit	NA	NA	NA	NA	NA	NA	NA	NA	NA	NA	NA	NA	NA
356483	NA	07/13/2016	edit_date	Tulip tree	Liriodendron tulipifera	Detroit	Michigan	-83.17631006	42.43731266	19750 Cheyenne St	3.81	naturally_occurring	0 to 15.24 cm	Detroit	NA	NA	NA	NA	NA	NA	NA	NA	NA	NA	NA	NA	NA
356517	NA	07/20/2016	edit_date	Bur oak	Quercus macrocarpa	Detroit	Michigan	-82.91171551	42.41641542	4944 Hillcrest St	3.81	naturally_occurring	0 to 15.24 cm	Detroit	NA	NA	NA	NA	NA	NA	NA	NA	NA	NA	NA	NA	NA
356518	NA	07/20/2016	edit_date	Bur oak	Quercus macrocarpa	Detroit	Michigan	-82.91271865	42.41682729	5010 Hillcrest St	3.81	naturally_occurring	0 to 15.24 cm	Detroit	NA	NA	NA	NA	NA	NA	NA	NA	NA	NA	NA	NA	NA
356519	NA	07/20/2016	edit_date	Bur oak	Quercus macrocarpa	Detroit	Michigan	-82.91949391	42.41934997	5977 Hillcrest St	3.81	naturally_occurring	0 to 15.24 cm	Detroit	NA	NA	NA	NA	NA	NA	NA	NA	NA	NA	NA	NA	NA
356450	NA	07/20/2016	edit_date	Japanese tree lilac	Syringa reticulata	Detroit	Michigan	-82.91824937	42.41672432	5629 Gateshead St	3.81	introduced	0 to 15.24 cm	Detroit	NA	NA	NA	NA	NA	NA	NA	NA	NA	NA	NA	NA	NA
356559	NA	02/05/2015	edit_date	European hornbeam	Carpinus betulus	Detroit	Michigan	-83.224439	42.41327	16767 Greenview	3.81	introduced	0 to 15.24 cm	Detroit	NA	NA	NA	NA	NA	NA	NA	NA	NA	NA	NA	NA	NA
356560	NA	02/05/2015	edit_date	European hornbeam	Carpinus betulus	Detroit	Michigan	-83.223726	42.413392	16770 Greenview	3.81	introduced	0 to 15.24 cm	Detroit	NA	NA	NA	NA	NA	NA	NA	NA	NA	NA	NA	NA	NA
356561	NA	02/05/2015	edit_date	European hornbeam	Carpinus betulus	Detroit	Michigan	-83.22377	42.414101	16826 Greenview	3.81	introduced	0 to 15.24 cm	Detroit	NA	NA	NA	NA	NA	NA	NA	NA	NA	NA	NA	NA	NA
356562	NA	02/05/2015	edit_date	Japanese tree lilac	Syringa reticulata	Detroit	Michigan	-83.223448	42.408582	16120 Greenview	3.81	introduced	0 to 15.24 cm	Detroit	NA	NA	NA	NA	NA	NA	NA	NA	NA	NA	NA	NA	NA
356563	NA	02/05/2015	edit_date	Japanese tree lilac	Syringa reticulata	Detroit	Michigan	-83.223611	42.411566	16606 Greenview	3.81	introduced	0 to 15.24 cm	Detroit	NA	NA	NA	NA	NA	NA	NA	NA	NA	NA	NA	NA	NA
356564	NA	02/05/2015	edit_date	Japanese tree lilac	Syringa reticulata	Detroit	Michigan	-83.223702	42.412954	16750 Greenview	3.81	introduced	0 to 15.24 cm	Detroit	NA	NA	NA	NA	NA	NA	NA	NA	NA	NA	NA	NA	NA
356565	NA	02/05/2015	edit_date	Japanese tree lilac	Syringa reticulata	Detroit	Michigan	-83.224432	42.413161	16761 Greenview	3.81	introduced	0 to 15.24 cm	Detroit	NA	NA	NA	NA	NA	NA	NA	NA	NA	NA	NA	NA	NA
356566	NA	02/05/2015	edit_date	Japanese tree lilac	Syringa reticulata	Detroit	Michigan	-83.22372	42.413283	16766 Greenview	3.81	introduced	0 to 15.24 cm	Detroit	NA	NA	NA	NA	NA	NA	NA	NA	NA	NA	NA	NA	NA
356567	NA	02/05/2015	edit_date	Common hackberry	Celtis occidentalis	Detroit	Michigan	-83.223513	42.409789	16208 Greenview	3.81	naturally_occurring	0 to 15.24 cm	Detroit	NA	NA	NA	NA	NA	NA	NA	NA	NA	NA	NA	NA	NA
356568	NA	02/05/2015	edit_date	Common hackberry	Celtis occidentalis	Detroit	Michigan	-83.223551	42.410579	16534 Greenview	3.81	naturally_occurring	0 to 15.24 cm	Detroit	NA	NA	NA	NA	NA	NA	NA	NA	NA	NA	NA	NA	NA
356569	NA	02/05/2015	edit_date	Common hackberry	Celtis occidentalis	Detroit	Michigan	-83.224295	42.410902	16561 Greenview	3.81	naturally_occurring	0 to 15.24 cm	Detroit	NA	NA	NA	NA	NA	NA	NA	NA	NA	NA	NA	NA	NA
356570	NA	02/05/2015	edit_date	Common hackberry	Celtis occidentalis	Detroit	Michigan	-83.223696	42.412844	16744 Greenview	3.81	naturally_occurring	0 to 15.24 cm	Detroit	NA	NA	NA	NA	NA	NA	NA	NA	NA	NA	NA	NA	NA
356571	NA	02/05/2015	edit_date	Common hackberry	Celtis occidentalis	Detroit	Michigan	-83.224426	42.413051	16757 Greenview	3.81	naturally_occurring	0 to 15.24 cm	Detroit	NA	NA	NA	NA	NA	NA	NA	NA	NA	NA	NA	NA	NA
356572	NA	02/05/2015	edit_date	Common hackberry	Celtis occidentalis	Detroit	Michigan	-83.224475	42.413762	16803 Greenview	3.81	naturally_occurring	0 to 15.24 cm	Detroit	NA	NA	NA	NA	NA	NA	NA	NA	NA	NA	NA	NA	NA
356573	NA	02/05/2015	edit_date	Common hackberry	Celtis occidentalis	Detroit	Michigan	-83.224487	42.413982	16819 Greenview	3.81	naturally_occurring	0 to 15.24 cm	Detroit	NA	NA	NA	NA	NA	NA	NA	NA	NA	NA	NA	NA	NA
356574	NA	02/05/2015	edit_date	Common hackberry	Celtis occidentalis	Detroit	Michigan	-83.223786	42.41443	16850 Greenview	3.81	naturally_occurring	0 to 15.24 cm	Detroit	NA	NA	NA	NA	NA	NA	NA	NA	NA	NA	NA	NA	NA
356599	NA	02/05/2015	edit_date	American hornbeam	Carpinus caroliniana	Detroit	Michigan	-83.176642	42.363546	9289 Hartwell	3.81	naturally_occurring	0 to 15.24 cm	Detroit	NA	NA	NA	NA	NA	NA	NA	NA	NA	NA	NA	NA	NA
356600	NA	02/05/2015	edit_date	European hornbeam	Carpinus betulus	Detroit	Michigan	-83.176504	42.359142	8831 Hartwell	3.81	introduced	0 to 15.24 cm	Detroit	NA	NA	NA	NA	NA	NA	NA	NA	NA	NA	NA	NA	NA
356601	NA	02/05/2015	edit_date	European hornbeam	Carpinus betulus	Detroit	Michigan	-83.175855	42.359222	8836 Hartwell	3.81	introduced	0 to 15.24 cm	Detroit	NA	NA	NA	NA	NA	NA	NA	NA	NA	NA	NA	NA	NA
356602	NA	02/05/2015	edit_date	European hornbeam	Carpinus betulus	Detroit	Michigan	-83.176515	42.35974	8877 Hartwell	3.81	introduced	0 to 15.24 cm	Detroit	NA	NA	NA	NA	NA	NA	NA	NA	NA	NA	NA	NA	NA
356603	NA	02/05/2015	edit_date	European hornbeam	Carpinus betulus	Detroit	Michigan	-83.176106	42.359888	8884 Hartwell	3.81	introduced	0 to 15.24 cm	Detroit	NA	NA	NA	NA	NA	NA	NA	NA	NA	NA	NA	NA	NA
356604	NA	02/05/2015	edit_date	European hornbeam	Carpinus betulus	Detroit	Michigan	-83.1759	42.360395	8920 Hartwell	3.81	introduced	0 to 15.24 cm	Detroit	NA	NA	NA	NA	NA	NA	NA	NA	NA	NA	NA	NA	NA
356605	NA	02/05/2015	edit_date	European hornbeam	Carpinus betulus	Detroit	Michigan	-83.175909	42.360603	8938 Hartwell	3.81	introduced	0 to 15.24 cm	Detroit	NA	NA	NA	NA	NA	NA	NA	NA	NA	NA	NA	NA	NA
356606	NA	02/05/2015	edit_date	European hornbeam	Carpinus betulus	Detroit	Michigan	-83.176146	42.360698	8946 Hartwell	3.81	introduced	0 to 15.24 cm	Detroit	NA	NA	NA	NA	NA	NA	NA	NA	NA	NA	NA	NA	NA
356607	NA	02/05/2015	edit_date	European hornbeam	Carpinus betulus	Detroit	Michigan	-83.175925	42.36099	9100 Hartwell	3.81	introduced	0 to 15.24 cm	Detroit	NA	NA	NA	NA	NA	NA	NA	NA	NA	NA	NA	NA	NA
356608	NA	02/05/2015	edit_date	European hornbeam	Carpinus betulus	Detroit	Michigan	-83.175942	42.361578	9146 Hartwell	3.81	introduced	0 to 15.24 cm	Detroit	NA	NA	NA	NA	NA	NA	NA	NA	NA	NA	NA	NA	NA
356609	NA	02/05/2015	edit_date	European hornbeam	Carpinus betulus	Detroit	Michigan	-83.175978	42.36273	9230 Hartwell	3.81	introduced	0 to 15.24 cm	Detroit	NA	NA	NA	NA	NA	NA	NA	NA	NA	NA	NA	NA	NA
356610	NA	02/05/2015	edit_date	European hornbeam	Carpinus betulus	Detroit	Michigan	-83.176626	42.363098	9255 Hartwell	3.81	introduced	0 to 15.24 cm	Detroit	NA	NA	NA	NA	NA	NA	NA	NA	NA	NA	NA	NA	NA
356611	NA	02/05/2015	edit_date	European hornbeam	Carpinus betulus	Detroit	Michigan	-83.176287	42.363188	9264 Hartwell	3.81	introduced	0 to 15.24 cm	Detroit	NA	NA	NA	NA	NA	NA	NA	NA	NA	NA	NA	NA	NA
356612	NA	02/05/2015	edit_date	European hornbeam	Carpinus betulus	Detroit	Michigan	-83.17663	42.363209	9265 Hartwell	3.81	introduced	0 to 15.24 cm	Detroit	NA	NA	NA	NA	NA	NA	NA	NA	NA	NA	NA	NA	NA
356613	NA	02/05/2015	edit_date	European hornbeam	Carpinus betulus	Detroit	Michigan	-83.176634	42.363322	9271 Hartwell	3.81	introduced	0 to 15.24 cm	Detroit	NA	NA	NA	NA	NA	NA	NA	NA	NA	NA	NA	NA	NA
356614	NA	02/05/2015	edit_date	European hornbeam	Carpinus betulus	Detroit	Michigan	-83.176001	42.363511	9286 Hartwell	3.81	introduced	0 to 15.24 cm	Detroit	NA	NA	NA	NA	NA	NA	NA	NA	NA	NA	NA	NA	NA
356615	NA	02/05/2015	edit_date	Hedge maple	Acer campestre	Detroit	Michigan	-83.175931	42.361194	9116 Hartwell	3.81	introduced	0 to 15.24 cm	Detroit	NA	NA	NA	NA	NA	NA	NA	NA	NA	NA	NA	NA	NA
356616	NA	02/05/2015	edit_date	Hedge maple	Acer campestre	Detroit	Michigan	-83.17594	42.361482	9140 Hartwell	3.81	introduced	0 to 15.24 cm	Detroit	NA	NA	NA	NA	NA	NA	NA	NA	NA	NA	NA	NA	NA
356617	NA	02/05/2015	edit_date	Hedge maple	Acer campestre	Detroit	Michigan	-83.176594	42.3622	9191 Hartwell	3.81	introduced	0 to 15.24 cm	Detroit	NA	NA	NA	NA	NA	NA	NA	NA	NA	NA	NA	NA	NA
356618	NA	02/05/2015	edit_date	Hedge maple	Acer campestre	Detroit	Michigan	-83.175972	42.362538	9214 Hartwell	3.81	introduced	0 to 15.24 cm	Detroit	NA	NA	NA	NA	NA	NA	NA	NA	NA	NA	NA	NA	NA
356619	NA	02/05/2015	edit_date	Hedge maple	Acer campestre	Detroit	Michigan	-83.175975	42.362634	9222 Hartwell	3.81	introduced	0 to 15.24 cm	Detroit	NA	NA	NA	NA	NA	NA	NA	NA	NA	NA	NA	NA	NA
356620	NA	02/05/2015	edit_date	Hedge maple	Acer campestre	Detroit	Michigan	-83.17661	42.362649	9223 Hartwell	3.81	introduced	0 to 15.24 cm	Detroit	NA	NA	NA	NA	NA	NA	NA	NA	NA	NA	NA	NA	NA
356621	NA	02/05/2015	edit_date	Hedge maple	Acer campestre	Detroit	Michigan	-83.176637	42.363434	9279 Hartwell	3.81	introduced	0 to 15.24 cm	Detroit	NA	NA	NA	NA	NA	NA	NA	NA	NA	NA	NA	NA	NA
356622	NA	02/05/2015	edit_date	Hedge maple	Acer campestre	Detroit	Michigan	-83.176028	42.364468	9352 Hartwell	3.81	introduced	0 to 15.24 cm	Detroit	NA	NA	NA	NA	NA	NA	NA	NA	NA	NA	NA	NA	NA
356623	NA	02/05/2015	edit_date	Japanese tree lilac	Syringa reticulata	Detroit	Michigan	-83.176508	42.359295	8841 Hartwell	3.81	introduced	0 to 15.24 cm	Detroit	NA	NA	NA	NA	NA	NA	NA	NA	NA	NA	NA	NA	NA
356624	NA	02/05/2015	edit_date	Japanese tree lilac	Syringa reticulata	Detroit	Michigan	-83.176574	42.361639	9151 Hartwell	3.81	introduced	0 to 15.24 cm	Detroit	NA	NA	NA	NA	NA	NA	NA	NA	NA	NA	NA	NA	NA
356625	NA	02/05/2015	edit_date	Japanese tree lilac	Syringa reticulata	Detroit	Michigan	-83.176203	42.361776	9160 Hartwell	3.81	introduced	0 to 15.24 cm	Detroit	NA	NA	NA	NA	NA	NA	NA	NA	NA	NA	NA	NA	NA
356626	NA	02/05/2015	edit_date	Japanese tree lilac	Syringa reticulata	Detroit	Michigan	-83.176183	42.36184	9166 Hartwell	3.81	introduced	0 to 15.24 cm	Detroit	NA	NA	NA	NA	NA	NA	NA	NA	NA	NA	NA	NA	NA
356627	NA	02/05/2015	edit_date	Japanese tree lilac	Syringa reticulata	Detroit	Michigan	-83.175958	42.362058	9180 Hartwell	3.81	introduced	0 to 15.24 cm	Detroit	NA	NA	NA	NA	NA	NA	NA	NA	NA	NA	NA	NA	NA
356628	NA	02/05/2015	edit_date	Japanese tree lilac	Syringa reticulata	Detroit	Michigan	-83.175963	42.36225	9194 Hartwell	3.81	introduced	0 to 15.24 cm	Detroit	NA	NA	NA	NA	NA	NA	NA	NA	NA	NA	NA	NA	NA
356629	NA	02/05/2015	edit_date	Japanese tree lilac	Syringa reticulata	Detroit	Michigan	-83.176615	42.36276	9231 Hartwell	3.81	introduced	0 to 15.24 cm	Detroit	NA	NA	NA	NA	NA	NA	NA	NA	NA	NA	NA	NA	NA
356630	NA	02/05/2015	edit_date	Japanese tree lilac	Syringa reticulata	Detroit	Michigan	-83.17602	42.36418	9330 Hartwell	3.81	introduced	0 to 15.24 cm	Detroit	NA	NA	NA	NA	NA	NA	NA	NA	NA	NA	NA	NA	NA
356631	NA	02/05/2015	edit_date	Japanese tree lilac	Syringa reticulata	Detroit	Michigan	-83.176672	42.364329	9345 Hartwell	3.81	introduced	0 to 15.24 cm	Detroit	NA	NA	NA	NA	NA	NA	NA	NA	NA	NA	NA	NA	NA
356632	NA	02/05/2015	edit_date	Japanese tree lilac	Syringa reticulata	Detroit	Michigan	-83.176711	42.365309	9415 Hartwell	3.81	introduced	0 to 15.24 cm	Detroit	NA	NA	NA	NA	NA	NA	NA	NA	NA	NA	NA	NA	NA
356633	NA	02/05/2015	edit_date	Japanese tree lilac	Syringa reticulata	Detroit	Michigan	-83.179125	42.435466	19440 Hartwell	3.81	introduced	0 to 15.24 cm	Detroit	NA	NA	NA	NA	NA	NA	NA	NA	NA	NA	NA	NA	NA
356634	NA	02/05/2015	edit_date	Japanese tree lilac	Syringa reticulata	Detroit	Michigan	-83.179785	42.435565	19449 Hartwell	3.81	introduced	0 to 15.24 cm	Detroit	NA	NA	NA	NA	NA	NA	NA	NA	NA	NA	NA	NA	NA
356635	NA	02/05/2015	edit_date	Japanese tree lilac	Syringa reticulata	Detroit	Michigan	-83.179795	42.435784	19465 Hartwell	3.81	introduced	0 to 15.24 cm	Detroit	NA	NA	NA	NA	NA	NA	NA	NA	NA	NA	NA	NA	NA
356636	NA	02/05/2015	edit_date	Japanese tree lilac	Syringa reticulata	Detroit	Michigan	-83.179811	42.436112	19491 Hartwell	3.81	introduced	0 to 15.24 cm	Detroit	NA	NA	NA	NA	NA	NA	NA	NA	NA	NA	NA	NA	NA
356637	NA	02/05/2015	edit_date	Japanese tree lilac	Syringa reticulata	Detroit	Michigan	-83.179714	42.437017	19737 Hartwell	3.81	introduced	0 to 15.24 cm	Detroit	NA	NA	NA	NA	NA	NA	NA	NA	NA	NA	NA	NA	NA
356638	NA	02/05/2015	edit_date	Japanese tree lilac	Syringa reticulata	Detroit	Michigan	-83.17919	42.437151	19742 Hartwell	3.81	introduced	0 to 15.24 cm	Detroit	NA	NA	NA	NA	NA	NA	NA	NA	NA	NA	NA	NA	NA
356639	NA	02/05/2015	edit_date	Leaf linden greenspire little	Tilia cordata	Detroit	Michigan	-83.175863	42.359414	8850 Hartwell	3.81	introduced	0 to 15.24 cm	Detroit	NA	NA	NA	NA	NA	NA	NA	NA	NA	NA	NA	NA	NA
356640	NA	02/05/2015	edit_date	Leaf linden greenspire little	Tilia cordata	Detroit	Michigan	-83.176516	42.35963	8869 Hartwell	3.81	introduced	0 to 15.24 cm	Detroit	NA	NA	NA	NA	NA	NA	NA	NA	NA	NA	NA	NA	NA
356641	NA	02/05/2015	edit_date	Leaf linden greenspire little	Tilia cordata	Detroit	Michigan	-83.176523	42.360073	8897 Hartwell	3.81	introduced	0 to 15.24 cm	Detroit	NA	NA	NA	NA	NA	NA	NA	NA	NA	NA	NA	NA	NA
356642	NA	02/05/2015	edit_date	Leaf linden greenspire little	Tilia cordata	Detroit	Michigan	-83.176105	42.360192	8906 Hartwell	3.81	introduced	0 to 15.24 cm	Detroit	NA	NA	NA	NA	NA	NA	NA	NA	NA	NA	NA	NA	NA
356643	NA	02/05/2015	edit_date	Leaf linden greenspire little	Tilia cordata	Detroit	Michigan	-83.175905	42.360497	8928 Hartwell	3.81	introduced	0 to 15.24 cm	Detroit	NA	NA	NA	NA	NA	NA	NA	NA	NA	NA	NA	NA	NA
356644	NA	02/05/2015	edit_date	Leaf linden greenspire little	Tilia cordata	Detroit	Michigan	-83.175989	42.363114	9256 Hartwell	3.81	introduced	0 to 15.24 cm	Detroit	NA	NA	NA	NA	NA	NA	NA	NA	NA	NA	NA	NA	NA
356645	NA	02/05/2015	edit_date	Leaf linden greenspire little	Tilia cordata	Detroit	Michigan	-83.176023	42.364276	9340 Hartwell	3.81	introduced	0 to 15.24 cm	Detroit	NA	NA	NA	NA	NA	NA	NA	NA	NA	NA	NA	NA	NA
356646	NA	02/05/2015	edit_date	Leaf linden greenspire little	Tilia cordata	Detroit	Michigan	-83.176314	42.36494	9386 Hartwell	3.81	introduced	0 to 15.24 cm	Detroit	NA	NA	NA	NA	NA	NA	NA	NA	NA	NA	NA	NA	NA
356647	NA	02/05/2015	edit_date	Leaf linden greenspire little	Tilia cordata	Detroit	Michigan	-83.176705	42.365188	9401 Hartwell	3.81	introduced	0 to 15.24 cm	Detroit	NA	NA	NA	NA	NA	NA	NA	NA	NA	NA	NA	NA	NA
356648	NA	02/05/2015	edit_date	Leaf linden greenspire little	Tilia cordata	Detroit	Michigan	-83.176296	42.365308	9414 Hartwell	3.81	introduced	0 to 15.24 cm	Detroit	NA	NA	NA	NA	NA	NA	NA	NA	NA	NA	NA	NA	NA
356649	NA	02/05/2015	edit_date	Tulip tree	Liriodendron tulipifera	Detroit	Michigan	-83.179816	42.436222	19497 Hartwell	3.81	naturally_occurring	0 to 15.24 cm	Detroit	NA	NA	NA	NA	NA	NA	NA	NA	NA	NA	NA	NA	NA
356650	NA	02/05/2015	edit_date	Tulip tree	Liriodendron tulipifera	Detroit	Michigan	-83.179708	42.436905	19727 Hartwell	3.81	naturally_occurring	0 to 15.24 cm	Detroit	NA	NA	NA	NA	NA	NA	NA	NA	NA	NA	NA	NA	NA
356651	NA	02/05/2015	edit_date	Tulip tree	Liriodendron tulipifera	Detroit	Michigan	-83.179185	42.437041	19736 Hartwell	3.81	naturally_occurring	0 to 15.24 cm	Detroit	NA	NA	NA	NA	NA	NA	NA	NA	NA	NA	NA	NA	NA
356652	NA	02/05/2015	edit_date	Tulip tree	Liriodendron tulipifera	Detroit	Michigan	-83.179899	42.439274	19961 Hartwell	3.81	naturally_occurring	0 to 15.24 cm	Detroit	NA	NA	NA	NA	NA	NA	NA	NA	NA	NA	NA	NA	NA
356653	NA	02/05/2015	edit_date	Tulip tree	Liriodendron tulipifera	Detroit	Michigan	-83.179252	42.439403	19968 Hartwell	3.81	naturally_occurring	0 to 15.24 cm	Detroit	NA	NA	NA	NA	NA	NA	NA	NA	NA	NA	NA	NA	NA
356654	NA	02/05/2015	edit_date	Tulip tree	Liriodendron tulipifera	Detroit	Michigan	-83.179278	42.440061	20016 Hartwell	3.81	naturally_occurring	0 to 15.24 cm	Detroit	NA	NA	NA	NA	NA	NA	NA	NA	NA	NA	NA	NA	NA
356655	NA	02/05/2015	edit_date	Tulip tree	Liriodendron tulipifera	Detroit	Michigan	-83.179287	42.440281	20030 Hartwell	3.81	naturally_occurring	0 to 15.24 cm	Detroit	NA	NA	NA	NA	NA	NA	NA	NA	NA	NA	NA	NA	NA
356656	NA	02/05/2015	edit_date	Tulip tree	Liriodendron tulipifera	Detroit	Michigan	-83.179933	42.440261	20031 Hartwell	3.81	naturally_occurring	0 to 15.24 cm	Detroit	NA	NA	NA	NA	NA	NA	NA	NA	NA	NA	NA	NA	NA
356657	NA	02/05/2015	edit_date	Tulip tree	Liriodendron tulipifera	Detroit	Michigan	-83.179939	42.440645	20101 Hartwell	3.81	naturally_occurring	0 to 15.24 cm	Detroit	NA	NA	NA	NA	NA	NA	NA	NA	NA	NA	NA	NA	NA
356658	NA	02/05/2015	edit_date	Tulip tree	Liriodendron tulipifera	Detroit	Michigan	-83.179317	42.44112	20136 Hartwell	3.81	naturally_occurring	0 to 15.24 cm	Detroit	NA	NA	NA	NA	NA	NA	NA	NA	NA	NA	NA	NA	NA
356669	NA	02/05/2015	edit_date	Japanese tree lilac	Syringa reticulata	Detroit	Michigan	-82.918007	42.419201	4981 Hillcrest	3.81	introduced	0 to 15.24 cm	Detroit	NA	NA	NA	NA	NA	NA	NA	NA	NA	NA	NA	NA	NA
356676	NA	02/05/2015	edit_date	Hedge maple	Acer campestre	Detroit	Michigan	-83.175371	42.359914	8885 Littlefield	3.81	introduced	0 to 15.24 cm	Detroit	NA	NA	NA	NA	NA	NA	NA	NA	NA	NA	NA	NA	NA
356677	NA	02/05/2015	edit_date	Hedge maple	Acer campestre	Detroit	Michigan	-83.175433	42.36159	9147 Littlefield	3.81	introduced	0 to 15.24 cm	Detroit	NA	NA	NA	NA	NA	NA	NA	NA	NA	NA	NA	NA	NA
356678	NA	02/05/2015	edit_date	Hedge maple	Acer campestre	Detroit	Michigan	-83.175503	42.363907	9311 Littlefield	3.81	introduced	0 to 15.24 cm	Detroit	NA	NA	NA	NA	NA	NA	NA	NA	NA	NA	NA	NA	NA
356679	NA	02/05/2015	edit_date	Hedge maple	Acer campestre	Detroit	Michigan	-83.17552	42.364579	9361 Littlefield	3.81	introduced	0 to 15.24 cm	Detroit	NA	NA	NA	NA	NA	NA	NA	NA	NA	NA	NA	NA	NA
356680	NA	02/05/2015	edit_date	Hedge maple	Acer campestre	Detroit	Michigan	-83.17553	42.364963	9389 Littlefield	3.81	introduced	0 to 15.24 cm	Detroit	NA	NA	NA	NA	NA	NA	NA	NA	NA	NA	NA	NA	NA
356681	NA	02/05/2015	edit_date	Hedge maple	Acer campestre	Detroit	Michigan	-83.17554	42.365269	9409 Littlefield	3.81	introduced	0 to 15.24 cm	Detroit	NA	NA	NA	NA	NA	NA	NA	NA	NA	NA	NA	NA	NA
356682	NA	02/05/2015	edit_date	Japanese tree lilac	Syringa reticulata	Detroit	Michigan	-83.175363	42.359716	8871 Littlefield	3.81	introduced	0 to 15.24 cm	Detroit	NA	NA	NA	NA	NA	NA	NA	NA	NA	NA	NA	NA	NA
356683	NA	02/05/2015	edit_date	Japanese tree lilac	Syringa reticulata	Detroit	Michigan	-83.175386	42.360309	8915 Littlefield	3.81	introduced	0 to 15.24 cm	Detroit	NA	NA	NA	NA	NA	NA	NA	NA	NA	NA	NA	NA	NA
356684	NA	02/05/2015	edit_date	Japanese tree lilac	Syringa reticulata	Detroit	Michigan	-83.174625	42.360426	8920 Littlefield	3.81	introduced	0 to 15.24 cm	Detroit	NA	NA	NA	NA	NA	NA	NA	NA	NA	NA	NA	NA	NA
356685	NA	02/05/2015	edit_date	Japanese tree lilac	Syringa reticulata	Detroit	Michigan	-83.175391	42.360408	8921 Littlefield	3.81	introduced	0 to 15.24 cm	Detroit	NA	NA	NA	NA	NA	NA	NA	NA	NA	NA	NA	NA	NA
356686	NA	02/05/2015	edit_date	Japanese tree lilac	Syringa reticulata	Detroit	Michigan	-83.174633	42.360624	8934 Littlefield	3.81	introduced	0 to 15.24 cm	Detroit	NA	NA	NA	NA	NA	NA	NA	NA	NA	NA	NA	NA	NA
356687	NA	02/05/2015	edit_date	Japanese tree lilac	Syringa reticulata	Detroit	Michigan	-83.175089	42.360643	8936 Littlefield	3.81	introduced	0 to 15.24 cm	Detroit	NA	NA	NA	NA	NA	NA	NA	NA	NA	NA	NA	NA	NA
356688	NA	02/05/2015	edit_date	Japanese tree lilac	Syringa reticulata	Detroit	Michigan	-83.175403	42.360716	8945 Littlefield	3.81	introduced	0 to 15.24 cm	Detroit	NA	NA	NA	NA	NA	NA	NA	NA	NA	NA	NA	NA	NA
356689	NA	02/05/2015	edit_date	Japanese tree lilac	Syringa reticulata	Detroit	Michigan	-83.175453	42.362262	9195 Littlefield	3.81	introduced	0 to 15.24 cm	Detroit	NA	NA	NA	NA	NA	NA	NA	NA	NA	NA	NA	NA	NA
356690	NA	02/05/2015	edit_date	Japanese tree lilac	Syringa reticulata	Detroit	Michigan	-83.17547	42.362838	9239 Littlefield	3.81	introduced	0 to 15.24 cm	Detroit	NA	NA	NA	NA	NA	NA	NA	NA	NA	NA	NA	NA	NA
356691	NA	02/05/2015	edit_date	Japanese tree lilac	Syringa reticulata	Detroit	Michigan	-83.17474	42.364115	9324 Littlefield	3.81	introduced	0 to 15.24 cm	Detroit	NA	NA	NA	NA	NA	NA	NA	NA	NA	NA	NA	NA	NA
356692	NA	02/05/2015	edit_date	Japanese tree lilac	Syringa reticulata	Detroit	Michigan	-83.175517	42.364483	9353 Littlefield	3.81	introduced	0 to 15.24 cm	Detroit	NA	NA	NA	NA	NA	NA	NA	NA	NA	NA	NA	NA	NA
356693	NA	02/05/2015	edit_date	Japanese tree lilac	Syringa reticulata	Detroit	Michigan	-83.174762	42.364883	9380 Littlefield	3.81	introduced	0 to 15.24 cm	Detroit	NA	NA	NA	NA	NA	NA	NA	NA	NA	NA	NA	NA	NA
356694	NA	02/05/2015	edit_date	Japanese tree lilac	Syringa reticulata	Detroit	Michigan	-83.175528	42.364867	9381 Littlefield	3.81	introduced	0 to 15.24 cm	Detroit	NA	NA	NA	NA	NA	NA	NA	NA	NA	NA	NA	NA	NA
356695	NA	02/05/2015	edit_date	Japanese tree lilac	Syringa reticulata	Detroit	Michigan	-83.174767	42.365027	9386 Littlefield	3.81	introduced	0 to 15.24 cm	Detroit	NA	NA	NA	NA	NA	NA	NA	NA	NA	NA	NA	NA	NA
356696	NA	02/05/2015	edit_date	Japanese tree lilac	Syringa reticulata	Detroit	Michigan	-83.174771	42.365195	9395 Littlefield	3.81	introduced	0 to 15.24 cm	Detroit	NA	NA	NA	NA	NA	NA	NA	NA	NA	NA	NA	NA	NA
356697	NA	02/05/2015	edit_date	Japanese tree lilac	Syringa reticulata	Detroit	Michigan	-83.17761	42.435488	19441 Littlefield	3.81	introduced	0 to 15.24 cm	Detroit	NA	NA	NA	NA	NA	NA	NA	NA	NA	NA	NA	NA	NA
356698	NA	02/05/2015	edit_date	Japanese tree lilac	Syringa reticulata	Detroit	Michigan	-83.17702	42.436273	19498 Littlefield	3.81	introduced	0 to 15.24 cm	Detroit	NA	NA	NA	NA	NA	NA	NA	NA	NA	NA	NA	NA	NA
356699	NA	02/05/2015	edit_date	Leaf linden greenspire little	Tilia cordata	Detroit	Michigan	-83.175353	42.359427	8849 Littlefield	3.81	introduced	0 to 15.24 cm	Detroit	NA	NA	NA	NA	NA	NA	NA	NA	NA	NA	NA	NA	NA
356700	NA	02/05/2015	edit_date	Leaf linden greenspire little	Tilia cordata	Detroit	Michigan	-83.175356	42.359523	8857 Littlefield	3.81	introduced	0 to 15.24 cm	Detroit	NA	NA	NA	NA	NA	NA	NA	NA	NA	NA	NA	NA	NA
356701	NA	02/05/2015	edit_date	Leaf linden greenspire little	Tilia cordata	Detroit	Michigan	-83.174629	42.360525	8926 Littlefield	3.81	introduced	0 to 15.24 cm	Detroit	NA	NA	NA	NA	NA	NA	NA	NA	NA	NA	NA	NA	NA
356702	NA	02/05/2015	edit_date	Leaf linden greenspire little	Tilia cordata	Detroit	Michigan	-83.175421	42.361206	9119 Littlefield	3.81	introduced	0 to 15.24 cm	Detroit	NA	NA	NA	NA	NA	NA	NA	NA	NA	NA	NA	NA	NA
356703	NA	02/05/2015	edit_date	Leaf linden greenspire little	Tilia cordata	Detroit	Michigan	-83.174659	42.361512	9140 Littlefield	3.81	introduced	0 to 15.24 cm	Detroit	NA	NA	NA	NA	NA	NA	NA	NA	NA	NA	NA	NA	NA
356704	NA	02/05/2015	edit_date	Leaf linden greenspire little	Tilia cordata	Detroit	Michigan	-83.175429	42.361494	9141 Littlefield	3.81	introduced	0 to 15.24 cm	Detroit	NA	NA	NA	NA	NA	NA	NA	NA	NA	NA	NA	NA	NA
356705	NA	02/05/2015	edit_date	Leaf linden greenspire little	Tilia cordata	Detroit	Michigan	-83.174671	42.361896	9168 Littlefield	3.81	introduced	0 to 15.24 cm	Detroit	NA	NA	NA	NA	NA	NA	NA	NA	NA	NA	NA	NA	NA
356706	NA	02/05/2015	edit_date	Leaf linden greenspire little	Tilia cordata	Detroit	Michigan	-83.174674	42.361992	9174 Littlefield	3.81	introduced	0 to 15.24 cm	Detroit	NA	NA	NA	NA	NA	NA	NA	NA	NA	NA	NA	NA	NA
356707	NA	02/05/2015	edit_date	Leaf linden greenspire little	Tilia cordata	Detroit	Michigan	-83.175444	42.361974	9175 Littlefield	3.81	introduced	0 to 15.24 cm	Detroit	NA	NA	NA	NA	NA	NA	NA	NA	NA	NA	NA	NA	NA
356708	NA	02/05/2015	edit_date	Leaf linden greenspire little	Tilia cordata	Detroit	Michigan	-83.175487	42.363414	9279 Littlefield	3.81	introduced	0 to 15.24 cm	Detroit	NA	NA	NA	NA	NA	NA	NA	NA	NA	NA	NA	NA	NA
356709	NA	02/05/2015	edit_date	Leaf linden greenspire little	Tilia cordata	Detroit	Michigan	-83.175507	42.364099	9325 Littlefield	3.81	introduced	0 to 15.24 cm	Detroit	NA	NA	NA	NA	NA	NA	NA	NA	NA	NA	NA	NA	NA
356720	NA	02/06/2015	edit_date	Sugar maple	Acer saccharum	Detroit	Michigan	-83.073371	42.441691	19988 Harned	3.81	naturally_occurring	0 to 15.24 cm	Detroit	NA	NA	NA	NA	NA	NA	NA	NA	NA	NA	NA	NA	NA
356721	NA	02/06/2015	edit_date	Sugar maple	Acer saccharum	Detroit	Michigan	-83.074348	42.445549	20431 Harned	3.81	naturally_occurring	0 to 15.24 cm	Detroit	NA	NA	NA	NA	NA	NA	NA	NA	NA	NA	NA	NA	NA
356722	NA	02/06/2015	edit_date	Sugar maple	Acer saccharum	Detroit	Michigan	-83.073633	42.445806	20446 Harned	3.81	naturally_occurring	0 to 15.24 cm	Detroit	NA	NA	NA	NA	NA	NA	NA	NA	NA	NA	NA	NA	NA
356723	NA	02/06/2015	edit_date	Sugar maple	Acer saccharum	Detroit	Michigan	-83.074362	42.44579	20449 Harned	3.81	naturally_occurring	0 to 15.24 cm	Detroit	NA	NA	NA	NA	NA	NA	NA	NA	NA	NA	NA	NA	NA
356725	NA	02/06/2015	edit_date	Swamp white oak	Quercus bicolor	Detroit	Michigan	-83.074187	42.443045	20125 Harned	3.81	naturally_occurring	0 to 15.24 cm	Detroit	NA	NA	NA	NA	NA	NA	NA	NA	NA	NA	NA	NA	NA
356726	NA	02/06/2015	edit_date	Swamp white oak	Quercus bicolor	Detroit	Michigan	-83.073481	42.443212	20136 Harned	3.81	naturally_occurring	0 to 15.24 cm	Detroit	NA	NA	NA	NA	NA	NA	NA	NA	NA	NA	NA	NA	NA
356727	NA	02/06/2015	edit_date	Swamp white oak	Quercus bicolor	Detroit	Michigan	-83.073529	42.444001	20194 Harned	3.81	naturally_occurring	0 to 15.24 cm	Detroit	NA	NA	NA	NA	NA	NA	NA	NA	NA	NA	NA	NA	NA
356728	NA	02/06/2015	edit_date	Swamp white oak	Quercus bicolor	Detroit	Michigan	-83.074268	42.444279	20217 Harned	3.81	naturally_occurring	0 to 15.24 cm	Detroit	NA	NA	NA	NA	NA	NA	NA	NA	NA	NA	NA	NA	NA
356729	NA	02/06/2015	edit_date	Swamp white oak	Quercus bicolor	Detroit	Michigan	-83.07434	42.445428	20421 Harned	3.81	naturally_occurring	0 to 15.24 cm	Detroit	NA	NA	NA	NA	NA	NA	NA	NA	NA	NA	NA	NA	NA
356747	NA	02/06/2015	edit_date	Shingle oak	Quercus imbricaria	Detroit	Michigan	-83.174686	42.362376	9202 Littlefield	3.81	naturally_occurring	0 to 15.24 cm	Detroit	NA	NA	NA	NA	NA	NA	NA	NA	NA	NA	NA	NA	NA
356748	NA	02/06/2015	edit_date	Shingle oak	Quercus imbricaria	Detroit	Michigan	-83.175467	42.362742	9231 Littlefield	3.81	naturally_occurring	0 to 15.24 cm	Detroit	NA	NA	NA	NA	NA	NA	NA	NA	NA	NA	NA	NA	NA
356749	NA	02/06/2015	edit_date	Shingle oak	Quercus imbricaria	Detroit	Michigan	-83.174721	42.363432	9278 Littlefield	3.81	naturally_occurring	0 to 15.24 cm	Detroit	NA	NA	NA	NA	NA	NA	NA	NA	NA	NA	NA	NA	NA
356750	NA	02/06/2015	edit_date	Shingle oak	Quercus imbricaria	Detroit	Michigan	-83.174767	42.365027	9386 Littlefield	3.81	naturally_occurring	0 to 15.24 cm	Detroit	NA	NA	NA	NA	NA	NA	NA	NA	NA	NA	NA	NA	NA
356751	NA	02/06/2015	edit_date	Tulip tree	Liriodendron tulipifera	Detroit	Michigan	-83.177604	42.435379	19435 Littlefield	3.81	naturally_occurring	0 to 15.24 cm	Detroit	NA	NA	NA	NA	NA	NA	NA	NA	NA	NA	NA	NA	NA
356752	NA	02/06/2015	edit_date	Tulip tree	Liriodendron tulipifera	Detroit	Michigan	-83.177656	42.43661	19701 Littlefield	3.81	naturally_occurring	0 to 15.24 cm	Detroit	NA	NA	NA	NA	NA	NA	NA	NA	NA	NA	NA	NA	NA
356753	NA	02/06/2015	edit_date	Tulip tree	Liriodendron tulipifera	Detroit	Michigan	-83.177669	42.436944	19729 Littlefield	3.81	naturally_occurring	0 to 15.24 cm	Detroit	NA	NA	NA	NA	NA	NA	NA	NA	NA	NA	NA	NA	NA
356754	NA	02/06/2015	edit_date	Tulip tree	Liriodendron tulipifera	Detroit	Michigan	-83.177047	42.437294	19752 Littlefield	3.81	naturally_occurring	0 to 15.24 cm	Detroit	NA	NA	NA	NA	NA	NA	NA	NA	NA	NA	NA	NA	NA
356755	NA	02/06/2015	edit_date	Tulip tree	Liriodendron tulipifera	Detroit	Michigan	-83.177782	42.440308	20031 Littlefield	3.81	naturally_occurring	0 to 15.24 cm	Detroit	NA	NA	NA	NA	NA	NA	NA	NA	NA	NA	NA	NA	NA
356756	NA	02/06/2015	edit_date	Red maple	Acer rubrum	Detroit	Michigan	-83.213619	42.359785	9000 Longacre	3.81	naturally_occurring	0 to 15.24 cm	Detroit	NA	NA	NA	NA	NA	NA	NA	NA	NA	NA	NA	NA	NA
356757	NA	02/06/2015	edit_date	Red maple	Acer rubrum	Detroit	Michigan	-83.21432	42.359776	9003 Longacre	3.81	naturally_occurring	0 to 15.24 cm	Detroit	NA	NA	NA	NA	NA	NA	NA	NA	NA	NA	NA	NA	NA
356758	NA	02/06/2015	edit_date	Red maple	Acer rubrum	Detroit	Michigan	-83.214326	42.360005	9021 Longacre	3.81	naturally_occurring	0 to 15.24 cm	Detroit	NA	NA	NA	NA	NA	NA	NA	NA	NA	NA	NA	NA	NA
356759	NA	02/06/2015	edit_date	Red maple	Acer rubrum	Detroit	Michigan	-83.213632	42.360453	9052 Longacre	3.81	naturally_occurring	0 to 15.24 cm	Detroit	NA	NA	NA	NA	NA	NA	NA	NA	NA	NA	NA	NA	NA
356760	NA	02/06/2015	edit_date	Red maple	Acer rubrum	Detroit	Michigan	-83.214341	42.360664	9069 Longacre	3.81	naturally_occurring	0 to 15.24 cm	Detroit	NA	NA	NA	NA	NA	NA	NA	NA	NA	NA	NA	NA	NA
356761	NA	02/06/2015	edit_date	Red maple	Acer rubrum	Detroit	Michigan	-83.213639	42.360782	9076 Longacre	3.81	naturally_occurring	0 to 15.24 cm	Detroit	NA	NA	NA	NA	NA	NA	NA	NA	NA	NA	NA	NA	NA
356762	NA	02/06/2015	edit_date	Red maple	Acer rubrum	Detroit	Michigan	-83.213641	42.360892	9084 Longacre	3.81	naturally_occurring	0 to 15.24 cm	Detroit	NA	NA	NA	NA	NA	NA	NA	NA	NA	NA	NA	NA	NA
356763	NA	02/06/2015	edit_date	Red maple	Acer rubrum	Detroit	Michigan	-83.214346	42.360883	9085 Longacre	3.81	naturally_occurring	0 to 15.24 cm	Detroit	NA	NA	NA	NA	NA	NA	NA	NA	NA	NA	NA	NA	NA
356764	NA	02/06/2015	edit_date	Red maple	Acer rubrum	Detroit	Michigan	-83.214349	42.360993	9093 Longacre	3.81	naturally_occurring	0 to 15.24 cm	Detroit	NA	NA	NA	NA	NA	NA	NA	NA	NA	NA	NA	NA	NA
356765	NA	02/06/2015	edit_date	Red maple	Acer rubrum	Detroit	Michigan	-83.214357	42.361332	9117 Longacre	3.81	naturally_occurring	0 to 15.24 cm	Detroit	NA	NA	NA	NA	NA	NA	NA	NA	NA	NA	NA	NA	NA
356766	NA	02/06/2015	edit_date	Red maple	Acer rubrum	Detroit	Michigan	-83.214122	42.361023	9095 Longacre	3.81	naturally_occurring	0 to 15.24 cm	Detroit	NA	NA	NA	NA	NA	NA	NA	NA	NA	NA	NA	NA	NA
356767	NA	02/06/2015	edit_date	Tulip tree	Liriodendron tulipifera	Detroit	Michigan	-83.213583	42.358648	8842 Longacre	3.81	naturally_occurring	0 to 15.24 cm	Detroit	NA	NA	NA	NA	NA	NA	NA	NA	NA	NA	NA	NA	NA
356768	NA	02/06/2015	edit_date	Tulip tree	Liriodendron tulipifera	Detroit	Michigan	-83.214289	42.35874	8851 Longacre	3.81	naturally_occurring	0 to 15.24 cm	Detroit	NA	NA	NA	NA	NA	NA	NA	NA	NA	NA	NA	NA	NA
356769	NA	02/06/2015	edit_date	Tulip tree	Liriodendron tulipifera	Detroit	Michigan	-83.214296	42.358954	8867 Longacre	3.81	naturally_occurring	0 to 15.24 cm	Detroit	NA	NA	NA	NA	NA	NA	NA	NA	NA	NA	NA	NA	NA
356770	NA	02/06/2015	edit_date	Tulip tree	Liriodendron tulipifera	Detroit	Michigan	-83.214302	42.359061	8875 Longacre	3.81	naturally_occurring	0 to 15.24 cm	Detroit	NA	NA	NA	NA	NA	NA	NA	NA	NA	NA	NA	NA	NA
356771	NA	02/06/2015	edit_date	Tulip tree	Liriodendron tulipifera	Detroit	Michigan	-83.213598	42.359183	8882 Longacre	3.81	naturally_occurring	0 to 15.24 cm	Detroit	NA	NA	NA	NA	NA	NA	NA	NA	NA	NA	NA	NA	NA
356772	NA	02/06/2015	edit_date	Tulip tree	Liriodendron tulipifera	Detroit	Michigan	-83.214323	42.359896	9011 Longacre	3.81	naturally_occurring	0 to 15.24 cm	Detroit	NA	NA	NA	NA	NA	NA	NA	NA	NA	NA	NA	NA	NA
356773	NA	02/06/2015	edit_date	Tulip tree	Liriodendron tulipifera	Detroit	Michigan	-83.213636	42.360672	9068 Longacre	3.81	naturally_occurring	0 to 15.24 cm	Detroit	NA	NA	NA	NA	NA	NA	NA	NA	NA	NA	NA	NA	NA
356774	NA	02/06/2015	edit_date	Tulip tree	Liriodendron tulipifera	Detroit	Michigan	-83.214357	42.361332	9117 Longacre	3.81	naturally_occurring	0 to 15.24 cm	Detroit	NA	NA	NA	NA	NA	NA	NA	NA	NA	NA	NA	NA	NA
356775	NA	02/06/2015	edit_date	Tulip tree	Liriodendron tulipifera	Detroit	Michigan	-83.214357	42.361332	9117 Longacre	3.81	naturally_occurring	0 to 15.24 cm	Detroit	NA	NA	NA	NA	NA	NA	NA	NA	NA	NA	NA	NA	NA
356776	NA	02/06/2015	edit_date	Tulip tree	Liriodendron tulipifera	Detroit	Michigan	-83.214367	42.361625	9201 Longacre	3.81	naturally_occurring	0 to 15.24 cm	Detroit	NA	NA	NA	NA	NA	NA	NA	NA	NA	NA	NA	NA	NA
356777	NA	02/06/2015	edit_date	Tulip tree	Liriodendron tulipifera	Detroit	Michigan	-83.214367	42.361741	9209 Longacre	3.81	naturally_occurring	0 to 15.24 cm	Detroit	NA	NA	NA	NA	NA	NA	NA	NA	NA	NA	NA	NA	NA
356778	NA	02/06/2015	edit_date	Japanese tree lilac	Syringa reticulata	Detroit	Michigan	-83.075861	42.442098	20020 Mackay	3.81	introduced	0 to 15.24 cm	Detroit	NA	NA	NA	NA	NA	NA	NA	NA	NA	NA	NA	NA	NA
356779	NA	02/06/2015	edit_date	Japanese tree lilac	Syringa reticulata	Detroit	Michigan	-83.075923	42.443178	20136 Mackay	3.81	introduced	0 to 15.24 cm	Detroit	NA	NA	NA	NA	NA	NA	NA	NA	NA	NA	NA	NA	NA
356780	NA	02/06/2015	edit_date	Japanese tree lilac	Syringa reticulata	Detroit	Michigan	-83.076685	42.443789	20185 Mackay	3.81	introduced	0 to 15.24 cm	Detroit	NA	NA	NA	NA	NA	NA	NA	NA	NA	NA	NA	NA	NA
356781	NA	02/06/2015	edit_date	Kentucky coffeetree	Gymnocladus dioicus	Detroit	Michigan	-83.075822	42.441454	19974 Mackay	3.81	naturally_occurring	0 to 15.24 cm	Detroit	NA	NA	NA	NA	NA	NA	NA	NA	NA	NA	NA	NA	NA
356782	NA	02/06/2015	edit_date	Kentucky coffeetree	Gymnocladus dioicus	Detroit	Michigan	-83.07593	42.443295	20144 Mackay	3.81	naturally_occurring	0 to 15.24 cm	Detroit	NA	NA	NA	NA	NA	NA	NA	NA	NA	NA	NA	NA	NA
356783	NA	02/06/2015	edit_date	Kentucky coffeetree	Gymnocladus dioicus	Detroit	Michigan	-83.075998	42.444376	20226 Mackay	3.81	naturally_occurring	0 to 15.24 cm	Detroit	NA	NA	NA	NA	NA	NA	NA	NA	NA	NA	NA	NA	NA
356586	NA	03/07/2016	edit_date	Leaf linden greenspire little	Tilia cordata	Detroit	Michigan	-83.25762928	42.44105581	20283 Greydale Ave	3.81	introduced	0 to 15.24 cm	Detroit	NA	NA	NA	NA	NA	NA	NA	NA	NA	NA	NA	NA	NA
356585	NA	03/07/2016	edit_date	Leaf linden greenspire little	Tilia cordata	Detroit	Michigan	-83.25762391	42.44083016	20267 Greydale Ave	3.81	introduced	0 to 15.24 cm	Detroit	NA	NA	NA	NA	NA	NA	NA	NA	NA	NA	NA	NA	NA
356597	NA	03/07/2016	edit_date	Red maple	Acer rubrum	Detroit	Michigan	-83.25745225	42.44102414	20282 Greydale Ave	3.81	naturally_occurring	0 to 15.24 cm	Detroit	NA	NA	NA	NA	NA	NA	NA	NA	NA	NA	NA	NA	NA
356596	NA	03/07/2016	edit_date	Red maple	Acer rubrum	Detroit	Michigan	-83.25740933	42.44005027	20210 Greydale Ave	3.81	naturally_occurring	0 to 15.24 cm	Detroit	NA	NA	NA	NA	NA	NA	NA	NA	NA	NA	NA	NA	NA
356594	NA	03/07/2016	edit_date	Red maple	Acer rubrum	Detroit	Michigan	-83.25737178	42.43944456	20100 Greydale Ave	3.81	naturally_occurring	0 to 15.24 cm	Detroit	NA	NA	NA	NA	NA	NA	NA	NA	NA	NA	NA	NA	NA
356595	NA	03/07/2016	edit_date	Red maple	Acer rubrum	Detroit	Michigan	-83.25758636	42.43965438	20115 Greydale Ave	3.81	naturally_occurring	0 to 15.24 cm	Detroit	NA	NA	NA	NA	NA	NA	NA	NA	NA	NA	NA	NA	NA
356583	NA	03/07/2016	edit_date	Leaf linden greenspire little	Tilia cordata	Detroit	Michigan	-83.257581	42.43956333	20107 Greydale Ave	3.81	introduced	0 to 15.24 cm	Detroit	NA	NA	NA	NA	NA	NA	NA	NA	NA	NA	NA	NA	NA
356593	NA	03/07/2016	edit_date	Red maple	Acer rubrum	Detroit	Michigan	-83.25755954	42.43934163	20091 Greydale Ave	3.81	naturally_occurring	0 to 15.24 cm	Detroit	NA	NA	NA	NA	NA	NA	NA	NA	NA	NA	NA	NA	NA
356582	NA	03/07/2016	edit_date	Leaf linden greenspire little	Tilia cordata	Detroit	Michigan	-83.25755954	42.43924662	20083 Greydale Ave	3.81	introduced	0 to 15.24 cm	Detroit	NA	NA	NA	NA	NA	NA	NA	NA	NA	NA	NA	NA	NA
356592	NA	03/07/2016	edit_date	Red maple	Acer rubrum	Detroit	Michigan	-83.25754881	42.43912785	20075 Greydale Ave	3.81	naturally_occurring	0 to 15.24 cm	Detroit	NA	NA	NA	NA	NA	NA	NA	NA	NA	NA	NA	NA	NA
356581	NA	03/07/2016	edit_date	Leaf linden greenspire little	Tilia cordata	Detroit	Michigan	-83.25737178	42.43902492	20068 Greydale Ave	3.81	introduced	0 to 15.24 cm	Detroit	NA	NA	NA	NA	NA	NA	NA	NA	NA	NA	NA	NA	NA
356580	NA	03/07/2016	edit_date	Leaf linden greenspire little	Tilia cordata	Detroit	Michigan	-83.25736642	42.43890219	20060 Greydale Ave	3.81	introduced	0 to 15.24 cm	Detroit	NA	NA	NA	NA	NA	NA	NA	NA	NA	NA	NA	NA	NA
356578	NA	03/07/2016	edit_date	Leaf linden greenspire little	Tilia cordata	Detroit	Michigan	-83.25752735	42.4383519	20019 Greydale Ave	3.81	introduced	0 to 15.24 cm	Detroit	NA	NA	NA	NA	NA	NA	NA	NA	NA	NA	NA	NA	NA
356577	NA	03/07/2016	edit_date	Leaf linden greenspire little	Tilia cordata	Detroit	Michigan	-83.25751662	42.43823709	20009 Greydale Ave	3.81	introduced	0 to 15.24 cm	Detroit	NA	NA	NA	NA	NA	NA	NA	NA	NA	NA	NA	NA	NA
356576	NA	03/07/2016	edit_date	Leaf linden greenspire little	Tilia cordata	Detroit	Michigan	-83.25750589	42.43784119	19967 Greydale Ave	3.81	introduced	0 to 15.24 cm	Detroit	NA	NA	NA	NA	NA	NA	NA	NA	NA	NA	NA	NA	NA
356590	NA	03/07/2016	edit_date	Red maple	Acer rubrum	Detroit	Michigan	-83.25748444	42.4373186	19939 Greydale Ave	3.81	naturally_occurring	0 to 15.24 cm	Detroit	NA	NA	NA	NA	NA	NA	NA	NA	NA	NA	NA	NA	NA
356591	NA	03/07/2016	edit_date	Red maple	Acer rubrum	Detroit	Michigan	-83.25730205	42.43776993	19960 Greydale Ave	3.81	naturally_occurring	0 to 15.24 cm	Detroit	NA	NA	NA	NA	NA	NA	NA	NA	NA	NA	NA	NA	NA
356598	NA	03/07/2016	edit_date	Red maple	Acer rubrum	Detroit	Michigan	-83.25730205	42.43765116	19954 Greydale Ave	3.81	naturally_occurring	0 to 15.24 cm	Detroit	NA	NA	NA	NA	NA	NA	NA	NA	NA	NA	NA	NA	NA
356575	NA	03/07/2016	edit_date	Leaf linden greenspire little	Tilia cordata	Detroit	Michigan	-83.25730741	42.43754031	19946 Greydale Ave	3.81	introduced	0 to 15.24 cm	Detroit	NA	NA	NA	NA	NA	NA	NA	NA	NA	NA	NA	NA	NA
356589	NA	03/07/2016	edit_date	Red maple	Acer rubrum	Detroit	Michigan	-83.25730741	42.43731068	19938 Greydale Ave	3.81	naturally_occurring	0 to 15.24 cm	Detroit	NA	NA	NA	NA	NA	NA	NA	NA	NA	NA	NA	NA	NA
356737	NA	08/19/2016	edit_date	Japanese tree lilac	Syringa reticulata	Detroit	Michigan	-83.26106324	42.4327958	19359 Houghton St	3.81	introduced	0 to 15.24 cm	Detroit	NA	NA	NA	NA	NA	NA	NA	NA	NA	NA	NA	NA	NA
356745	NA	08/19/2016	edit_date	Red maple	Acer rubrum	Detroit	Michigan	-83.26105824	42.43269348	19351 Houghton St	3.81	naturally_occurring	0 to 15.24 cm	Detroit	NA	NA	NA	NA	NA	NA	NA	NA	NA	NA	NA	NA	NA
356731	NA	08/19/2016	edit_date	Common hackberry	Celtis occidentalis	Detroit	Michigan	-83.26105702	42.4325621	19341 Houghton St	3.81	naturally_occurring	0 to 15.24 cm	Detroit	NA	NA	NA	NA	NA	NA	NA	NA	NA	NA	NA	NA	NA
356744	NA	08/19/2016	edit_date	Red maple	Acer rubrum	Detroit	Michigan	-83.26104971	42.43241273	19329 Houghton St	3.81	naturally_occurring	0 to 15.24 cm	Detroit	NA	NA	NA	NA	NA	NA	NA	NA	NA	NA	NA	NA	NA
356743	NA	08/19/2016	edit_date	Red maple	Acer rubrum	Detroit	Michigan	-83.2610363	42.43202299	19301 Houghton St	3.81	naturally_occurring	0 to 15.24 cm	Detroit	NA	NA	NA	NA	NA	NA	NA	NA	NA	NA	NA	NA	NA
356736	NA	08/19/2016	edit_date	Japanese tree lilac	Syringa reticulata	Detroit	Michigan	-83.26088145	42.43179416	19284 Houghton St	3.81	introduced	0 to 15.24 cm	Detroit	NA	NA	NA	NA	NA	NA	NA	NA	NA	NA	NA	NA	NA
356734	NA	08/19/2016	edit_date	European hornbeam	Carpinus betulus	Detroit	Michigan	-83.26086574	42.43122941	19244 Houghton St	3.81	introduced	0 to 15.24 cm	Detroit	NA	NA	NA	NA	NA	NA	NA	NA	NA	NA	NA	NA	NA
356740	NA	08/19/2016	edit_date	Leaf linden greenspire little	Tilia cordata	Detroit	Michigan	-83.26100716	42.43124498	19245 Houghton St	3.81	introduced	0 to 15.24 cm	Detroit	NA	NA	NA	NA	NA	NA	NA	NA	NA	NA	NA	NA	NA
356741	NA	08/19/2016	edit_date	Red maple	Acer rubrum	Detroit	Michigan	-83.26085633	42.43103109	19228 Houghton St	3.81	naturally_occurring	0 to 15.24 cm	Detroit	NA	NA	NA	NA	NA	NA	NA	NA	NA	NA	NA	NA	NA
356732	NA	08/19/2016	edit_date	European hornbeam	Carpinus betulus	Detroit	Michigan	-83.26098849	42.43080962	19215 Houghton St	3.81	introduced	0 to 15.24 cm	Detroit	NA	NA	NA	NA	NA	NA	NA	NA	NA	NA	NA	NA	NA
356733	NA	08/19/2016	edit_date	European hornbeam	Carpinus betulus	Detroit	Michigan	-83.26084903	42.4308638	19218 Houghton St	3.81	introduced	0 to 15.24 cm	Detroit	NA	NA	NA	NA	NA	NA	NA	NA	NA	NA	NA	NA	NA
356735	NA	08/19/2016	edit_date	Japanese tree lilac	Syringa reticulata	Detroit	Michigan	-83.26082379	42.43021111	19170 Houghton St	3.81	introduced	0 to 15.24 cm	Detroit	NA	NA	NA	NA	NA	NA	NA	NA	NA	NA	NA	NA	NA
356730	NA	08/19/2016	edit_date	Common hackberry	Celtis occidentalis	Detroit	Michigan	-83.2608189	42.43007235	19160 Houghton St	3.81	naturally_occurring	0 to 15.24 cm	Detroit	NA	NA	NA	NA	NA	NA	NA	NA	NA	NA	NA	NA	NA
356724	NA	07/11/2016	edit_date	Swamp white oak	Quercus bicolor	Detroit	Michigan	-83.07368606	42.44091527	19930 Harned St	3.81	naturally_occurring	0 to 15.24 cm	Detroit	NA	NA	NA	NA	NA	NA	NA	NA	NA	NA	NA	NA	NA
356660	NA	07/20/2016	edit_date	European hornbeam	Carpinus betulus	Detroit	Michigan	-82.9118818	42.41649462	4952 Hillcrest St	3.81	introduced	0 to 15.24 cm	Detroit	NA	NA	NA	NA	NA	NA	NA	NA	NA	NA	NA	NA	NA
356662	NA	07/20/2016	edit_date	European hornbeam	Carpinus betulus	Detroit	Michigan	-82.91201055	42.41653819	4962 Hillcrest St	3.81	introduced	0 to 15.24 cm	Detroit	NA	NA	NA	NA	NA	NA	NA	NA	NA	NA	NA	NA	NA
356663	NA	07/20/2016	edit_date	European hornbeam	Carpinus betulus	Detroit	Michigan	-82.91238606	42.41668472	4986 Hillcrest St	3.81	introduced	0 to 15.24 cm	Detroit	NA	NA	NA	NA	NA	NA	NA	NA	NA	NA	NA	NA	NA
356672	NA	07/20/2016	edit_date	Japanese tree lilac	Syringa reticulata	Detroit	Michigan	-82.9129225	42.4169065	5018 Hillcrest St	3.81	introduced	0 to 15.24 cm	Detroit	NA	NA	NA	NA	NA	NA	NA	NA	NA	NA	NA	NA	NA
356659	NA	07/20/2016	edit_date	European hornbeam	Carpinus betulus	Detroit	Michigan	-82.91129708	42.41603522	4941 Hillcrest St	3.81	introduced	0 to 15.24 cm	Detroit	NA	NA	NA	NA	NA	NA	NA	NA	NA	NA	NA	NA	NA
356661	NA	07/20/2016	edit_date	European hornbeam	Carpinus betulus	Detroit	Michigan	-82.91181743	42.41622532	4947 Hillcrest St	3.81	introduced	0 to 15.24 cm	Detroit	NA	NA	NA	NA	NA	NA	NA	NA	NA	NA	NA	NA	NA
356670	NA	07/20/2016	edit_date	Japanese tree lilac	Syringa reticulata	Detroit	Michigan	-82.91223586	42.41637581	4981 Hillcrest St	3.81	introduced	0 to 15.24 cm	Detroit	NA	NA	NA	NA	NA	NA	NA	NA	NA	NA	NA	NA	NA
356671	NA	07/20/2016	edit_date	Japanese tree lilac	Syringa reticulata	Detroit	Michigan	-82.9123807	42.41645502	4987 Hillcrest St	3.81	introduced	0 to 15.24 cm	Detroit	NA	NA	NA	NA	NA	NA	NA	NA	NA	NA	NA	NA	NA
356673	NA	07/20/2016	edit_date	Japanese tree lilac	Syringa reticulata	Detroit	Michigan	-82.91358233	42.41693026	5203 Hillcrest St	3.81	introduced	0 to 15.24 cm	Detroit	NA	NA	NA	NA	NA	NA	NA	NA	NA	NA	NA	NA	NA
356665	NA	07/20/2016	edit_date	European hornbeam	Carpinus betulus	Detroit	Michigan	-82.91388273	42.41704907	5221 Hillcrest St	3.81	introduced	0 to 15.24 cm	Detroit	NA	NA	NA	NA	NA	NA	NA	NA	NA	NA	NA	NA	NA
356674	NA	07/20/2016	edit_date	Japanese tree lilac	Syringa reticulata	Detroit	Michigan	-82.91492343	42.41747678	5281 Hillcrest St	3.81	introduced	0 to 15.24 cm	Detroit	NA	NA	NA	NA	NA	NA	NA	NA	NA	NA	NA	NA	NA
356666	NA	07/20/2016	edit_date	European hornbeam	Carpinus betulus	Detroit	Michigan	-82.91650057	42.41835992	5636 Hillcrest St	3.81	introduced	0 to 15.24 cm	Detroit	NA	NA	NA	NA	NA	NA	NA	NA	NA	NA	NA	NA	NA
356675	NA	07/20/2016	edit_date	Japanese tree lilac	Syringa reticulata	Detroit	Michigan	-82.91760027	42.41879554	5700 Hillcrest St	3.81	introduced	0 to 15.24 cm	Detroit	NA	NA	NA	NA	NA	NA	NA	NA	NA	NA	NA	NA	NA
356667	NA	07/20/2016	edit_date	European hornbeam	Carpinus betulus	Detroit	Michigan	-82.91677415	42.41824507	5647 Hillcrest St	3.81	introduced	0 to 15.24 cm	Detroit	NA	NA	NA	NA	NA	NA	NA	NA	NA	NA	NA	NA	NA
356668	NA	07/20/2016	edit_date	European hornbeam	Carpinus betulus	Detroit	Michigan	-82.91714966	42.41838764	5671 Hillcrest St	3.81	introduced	0 to 15.24 cm	Detroit	NA	NA	NA	NA	NA	NA	NA	NA	NA	NA	NA	NA	NA
356739	NA	08/19/2016	edit_date	Japanese tree lilac	Syringa reticulata	Detroit	Michigan	-83.26109567	42.43362175	19455 Houghton St	3.81	introduced	0 to 15.24 cm	Detroit	NA	NA	NA	NA	NA	NA	NA	NA	NA	NA	NA	NA	NA
356784	NA	02/06/2015	edit_date	Kentucky coffeetree	Gymnocladus dioicus	Detroit	Michigan	-83.076739	42.444633	20247 Mackay	3.81	naturally_occurring	0 to 15.24 cm	Detroit	NA	NA	NA	NA	NA	NA	NA	NA	NA	NA	NA	NA	NA
356785	NA	02/06/2015	edit_date	Leaf linden greenspire little	Tilia cordata	Detroit	Michigan	-83.075835	42.441673	19990 Mackay	3.81	introduced	0 to 15.24 cm	Detroit	NA	NA	NA	NA	NA	NA	NA	NA	NA	NA	NA	NA	NA
356786	NA	02/06/2015	edit_date	Leaf linden greenspire little	Tilia cordata	Detroit	Michigan	-83.075968	42.443896	20190 Mackay	3.81	introduced	0 to 15.24 cm	Detroit	NA	NA	NA	NA	NA	NA	NA	NA	NA	NA	NA	NA	NA
356787	NA	02/06/2015	edit_date	Leaf linden greenspire little	Tilia cordata	Detroit	Michigan	-83.076695	42.44394	20195 Mackay	3.81	introduced	0 to 15.24 cm	Detroit	NA	NA	NA	NA	NA	NA	NA	NA	NA	NA	NA	NA	NA
356788	NA	02/06/2015	edit_date	Leaf linden greenspire little	Tilia cordata	Detroit	Michigan	-83.076723	42.444375	20227 Mackay	3.81	introduced	0 to 15.24 cm	Detroit	NA	NA	NA	NA	NA	NA	NA	NA	NA	NA	NA	NA	NA
356789	NA	02/06/2015	edit_date	Leaf linden greenspire little	Tilia cordata	Detroit	Michigan	-83.076006	42.444507	20234 Mackay	3.81	introduced	0 to 15.24 cm	Detroit	NA	NA	NA	NA	NA	NA	NA	NA	NA	NA	NA	NA	NA
356790	NA	02/06/2015	edit_date	Leaf linden greenspire little	Tilia cordata	Detroit	Michigan	-83.076022	42.444765	20254 Mackay	3.81	introduced	0 to 15.24 cm	Detroit	NA	NA	NA	NA	NA	NA	NA	NA	NA	NA	NA	NA	NA
356791	NA	02/06/2015	edit_date	Leaf linden greenspire little	Tilia cordata	Detroit	Michigan	-83.076748	42.444762	20257 Mackay	3.81	introduced	0 to 15.24 cm	Detroit	NA	NA	NA	NA	NA	NA	NA	NA	NA	NA	NA	NA	NA
356792	NA	02/06/2015	edit_date	Leaf linden greenspire little	Tilia cordata	Detroit	Michigan	-83.07603	42.444894	20264 Mackay	3.81	introduced	0 to 15.24 cm	Detroit	NA	NA	NA	NA	NA	NA	NA	NA	NA	NA	NA	NA	NA
356793	NA	02/06/2015	edit_date	Leaf linden greenspire little	Tilia cordata	Detroit	Michigan	-83.076757	42.444893	20267 Mackay	3.81	introduced	0 to 15.24 cm	Detroit	NA	NA	NA	NA	NA	NA	NA	NA	NA	NA	NA	NA	NA
356809	NA	02/06/2015	edit_date	Sugar maple	Acer saccharum	Detroit	Michigan	-83.211879	42.358674	8845 Memorial	3.81	naturally_occurring	0 to 15.24 cm	Detroit	NA	NA	NA	NA	NA	NA	NA	NA	NA	NA	NA	NA	NA
356810	NA	02/06/2015	edit_date	Sugar maple	Acer saccharum	Detroit	Michigan	-83.211125	42.359285	8886 Memorial	3.81	naturally_occurring	0 to 15.24 cm	Detroit	NA	NA	NA	NA	NA	NA	NA	NA	NA	NA	NA	NA	NA
356811	NA	02/06/2015	edit_date	Sugar maple	Acer saccharum	Detroit	Michigan	-83.211898	42.359318	8891 Memorial	3.81	naturally_occurring	0 to 15.24 cm	Detroit	NA	NA	NA	NA	NA	NA	NA	NA	NA	NA	NA	NA	NA
356812	NA	02/06/2015	edit_date	Sugar maple	Acer saccharum	Detroit	Michigan	-83.211129	42.359399	8892 Memorial	3.81	naturally_occurring	0 to 15.24 cm	Detroit	NA	NA	NA	NA	NA	NA	NA	NA	NA	NA	NA	NA	NA
356813	NA	02/06/2015	edit_date	Sugar maple	Acer saccharum	Detroit	Michigan	-83.211132	42.359511	8900 Memorial	3.81	naturally_occurring	0 to 15.24 cm	Detroit	NA	NA	NA	NA	NA	NA	NA	NA	NA	NA	NA	NA	NA
356814	NA	02/06/2015	edit_date	Sugar maple	Acer saccharum	Detroit	Michigan	-83.211904	42.359532	8907 Memorial	3.81	naturally_occurring	0 to 15.24 cm	Detroit	NA	NA	NA	NA	NA	NA	NA	NA	NA	NA	NA	NA	NA
356815	NA	02/06/2015	edit_date	Sugar maple	Acer saccharum	Detroit	Michigan	-83.211138	42.359713	8920 Memorial	3.81	naturally_occurring	0 to 15.24 cm	Detroit	NA	NA	NA	NA	NA	NA	NA	NA	NA	NA	NA	NA	NA
356816	NA	02/06/2015	edit_date	Sugar maple	Acer saccharum	Detroit	Michigan	-83.211145	42.359905	8934 Memorial	3.81	naturally_occurring	0 to 15.24 cm	Detroit	NA	NA	NA	NA	NA	NA	NA	NA	NA	NA	NA	NA	NA
356817	NA	02/06/2015	edit_date	Sugar maple	Acer saccharum	Detroit	Michigan	-83.211147	42.360001	8940 Memorial	3.81	naturally_occurring	0 to 15.24 cm	Detroit	NA	NA	NA	NA	NA	NA	NA	NA	NA	NA	NA	NA	NA
356818	NA	02/06/2015	edit_date	Sugar maple	Acer saccharum	Detroit	Michigan	-83.21115	42.360097	8946 Memorial	3.81	naturally_occurring	0 to 15.24 cm	Detroit	NA	NA	NA	NA	NA	NA	NA	NA	NA	NA	NA	NA	NA
356890	NA	02/09/2015	edit_date	Serviceberry	Amelanchier	Detroit	Michigan	-83.211914	42.359853	8929 Memorial	3.81	no_info	0 to 15.24 cm	Detroit	NA	NA	NA	NA	NA	NA	NA	NA	NA	NA	NA	NA	NA
356891	NA	02/09/2015	edit_date	Serviceberry	Amelanchier	Detroit	Michigan	-83.211916	42.359961	8937 Memorial	3.81	no_info	0 to 15.24 cm	Detroit	NA	NA	NA	NA	NA	NA	NA	NA	NA	NA	NA	NA	NA
356892	NA	02/09/2015	edit_date	Serviceberry	Amelanchier	Detroit	Michigan	-83.211919	42.360071	8947 Memorial	3.81	no_info	0 to 15.24 cm	Detroit	NA	NA	NA	NA	NA	NA	NA	NA	NA	NA	NA	NA	NA
356893	NA	02/09/2015	edit_date	Serviceberry	Amelanchier	Detroit	Michigan	-83.211928	42.360249	8955 Memorial	3.81	no_info	0 to 15.24 cm	Detroit	NA	NA	NA	NA	NA	NA	NA	NA	NA	NA	NA	NA	NA
356914	NA	02/09/2015	edit_date	Eastern hophornbeam	Ostrya virginiana	Detroit	Michigan	-83.241878	42.402529	15405 Stout	4.445	naturally_occurring	0 to 15.24 cm	Detroit	NA	NA	NA	NA	NA	NA	NA	NA	NA	NA	NA	NA	NA
356918	NA	02/09/2015	edit_date	London planetree	Platanus acerifolia	Detroit	Michigan	-83.241275	42.40265	15410 Stout	4.445	introduced	0 to 15.24 cm	Detroit	NA	NA	NA	NA	NA	NA	NA	NA	NA	NA	NA	NA	NA
356919	NA	02/09/2015	edit_date	London planetree	Platanus acerifolia	Detroit	Michigan	-83.241884	42.402644	15411 Stout	4.445	introduced	0 to 15.24 cm	Detroit	NA	NA	NA	NA	NA	NA	NA	NA	NA	NA	NA	NA	NA
356920	NA	02/09/2015	edit_date	Bur oak	Quercus macrocarpa	Detroit	Michigan	-83.176766	42.443932	20450 Cheyenne	3.81	naturally_occurring	0 to 15.24 cm	Detroit	NA	NA	NA	NA	NA	NA	NA	NA	NA	NA	NA	NA	NA
356921	NA	02/09/2015	edit_date	Cockspur hawthorn	Crataegus crus-galli	Detroit	Michigan	-83.179121	42.435356	19432 Hartwell	3.81	naturally_occurring	0 to 15.24 cm	Detroit	NA	NA	NA	NA	NA	NA	NA	NA	NA	NA	NA	NA	NA
356922	NA	02/09/2015	edit_date	Cockspur hawthorn	Crataegus crus-galli	Detroit	Michigan	-83.179775	42.435346	19435 Hartwell	3.81	naturally_occurring	0 to 15.24 cm	Detroit	NA	NA	NA	NA	NA	NA	NA	NA	NA	NA	NA	NA	NA
356923	NA	02/09/2015	edit_date	Cockspur hawthorn	Crataegus crus-galli	Detroit	Michigan	-83.179137	42.435795	19464 Hartwell	3.81	naturally_occurring	0 to 15.24 cm	Detroit	NA	NA	NA	NA	NA	NA	NA	NA	NA	NA	NA	NA	NA
356924	NA	02/09/2015	edit_date	Cockspur hawthorn	Crataegus crus-galli	Detroit	Michigan	-83.179247	42.439293	19960 Hartwell	3.81	naturally_occurring	0 to 15.24 cm	Detroit	NA	NA	NA	NA	NA	NA	NA	NA	NA	NA	NA	NA	NA
356925	NA	02/09/2015	edit_date	Cockspur hawthorn	Crataegus crus-galli	Detroit	Michigan	-83.179265	42.439732	19992 Hartwell	3.81	naturally_occurring	0 to 15.24 cm	Detroit	NA	NA	NA	NA	NA	NA	NA	NA	NA	NA	NA	NA	NA
356926	NA	02/09/2015	edit_date	Cockspur hawthorn	Crataegus crus-galli	Detroit	Michigan	-83.179273	42.439952	20008 Hartwell	3.81	naturally_occurring	0 to 15.24 cm	Detroit	NA	NA	NA	NA	NA	NA	NA	NA	NA	NA	NA	NA	NA
356929	NA	02/09/2015	edit_date	Cockspur hawthorn	Crataegus crus-galli	Detroit	Michigan	-83.177613	42.435597	19449 Littlefield	3.81	naturally_occurring	0 to 15.24 cm	Detroit	NA	NA	NA	NA	NA	NA	NA	NA	NA	NA	NA	NA	NA
356930	NA	02/09/2015	edit_date	Cockspur hawthorn	Crataegus crus-galli	Detroit	Michigan	-83.176992	42.435615	19450 Littlefield	3.81	naturally_occurring	0 to 15.24 cm	Detroit	NA	NA	NA	NA	NA	NA	NA	NA	NA	NA	NA	NA	NA
356931	NA	02/09/2015	edit_date	Cockspur hawthorn	Crataegus crus-galli	Detroit	Michigan	-83.177031	42.436855	19720 Littlefield	3.81	naturally_occurring	0 to 15.24 cm	Detroit	NA	NA	NA	NA	NA	NA	NA	NA	NA	NA	NA	NA	NA
356932	NA	02/09/2015	edit_date	Cockspur hawthorn	Crataegus crus-galli	Detroit	Michigan	-83.177673	42.437055	19737 Littlefield	3.81	naturally_occurring	0 to 15.24 cm	Detroit	NA	NA	NA	NA	NA	NA	NA	NA	NA	NA	NA	NA	NA
356933	NA	02/09/2015	edit_date	Cockspur hawthorn	Crataegus crus-galli	Detroit	Michigan	-83.177678	42.437165	19745 Littlefield	3.81	naturally_occurring	0 to 15.24 cm	Detroit	NA	NA	NA	NA	NA	NA	NA	NA	NA	NA	NA	NA	NA
356935	NA	02/09/2015	edit_date	Cockspur hawthorn	Crataegus crus-galli	Detroit	Michigan	-83.175046	42.438125	13043 Pembroke	3.81	naturally_occurring	0 to 15.24 cm	Detroit	NA	NA	NA	NA	NA	NA	NA	NA	NA	NA	NA	NA	NA
356939	NA	02/09/2015	edit_date	Cockspur hawthorn	Crataegus crus-galli	Detroit	Michigan	-83.178099	42.43683	19720 Snowden	3.81	naturally_occurring	0 to 15.24 cm	Detroit	NA	NA	NA	NA	NA	NA	NA	NA	NA	NA	NA	NA	NA
356940	NA	02/09/2015	edit_date	Cockspur hawthorn	Crataegus crus-galli	Detroit	Michigan	-83.178747	42.436938	19729 Snowden	3.81	naturally_occurring	0 to 15.24 cm	Detroit	NA	NA	NA	NA	NA	NA	NA	NA	NA	NA	NA	NA	NA
356941	NA	02/09/2015	edit_date	Cockspur hawthorn	Crataegus crus-galli	Detroit	Michigan	-83.178124	42.437488	19766 Snowden	3.81	naturally_occurring	0 to 15.24 cm	Detroit	NA	NA	NA	NA	NA	NA	NA	NA	NA	NA	NA	NA	NA
356942	NA	02/09/2015	edit_date	Cockspur hawthorn	Crataegus crus-galli	Detroit	Michigan	-83.178744	42.438617	19901 Snowden	3.81	naturally_occurring	0 to 15.24 cm	Detroit	NA	NA	NA	NA	NA	NA	NA	NA	NA	NA	NA	NA	NA
356957	NA	02/09/2015	edit_date	Crabapple	Malus	Detroit	Michigan	-83.073648	42.446046	20462 Harned	3.81	no_info	0 to 15.24 cm	Detroit	NA	NA	NA	NA	NA	NA	NA	NA	NA	NA	NA	NA	NA
356958	NA	02/09/2015	edit_date	Crabapple	Malus	Detroit	Michigan	-83.073632	42.331653	2000 Michigan	3.81	no_info	0 to 15.24 cm	Detroit	NA	NA	NA	NA	NA	NA	NA	NA	NA	NA	NA	NA	NA
356960	NA	02/09/2015	edit_date	Crabapple	Malus	Detroit	Michigan	-83.088209	42.394562	28 Connecticut	3.81	no_info	0 to 15.24 cm	Detroit	NA	NA	NA	NA	NA	NA	NA	NA	NA	NA	NA	NA	NA
356965	NA	02/09/2015	edit_date	Crabapple	Malus	Detroit	Michigan	-83.180919	42.44371	20414 Schaefer	3.81	no_info	0 to 15.24 cm	Detroit	NA	NA	NA	NA	NA	NA	NA	NA	NA	NA	NA	NA	NA
356966	NA	02/09/2015	edit_date	Crabapple	Malus	Detroit	Michigan	-83.086901	42.394005	52 Tennyson	3.81	no_info	0 to 15.24 cm	Detroit	NA	NA	NA	NA	NA	NA	NA	NA	NA	NA	NA	NA	NA
356967	NA	02/09/2015	edit_date	Apple	Malus	Detroit	Michigan	-83.085562	42.39452	92 Tennyson	3.81	no_info	0 to 15.24 cm	Detroit	NA	NA	NA	NA	NA	NA	NA	NA	NA	NA	NA	NA	NA
356968	NA	02/09/2015	edit_date	Crabapple	Malus	Detroit	Michigan	-83.084785	42.394804	116 Tennyson	3.81	no_info	0 to 15.24 cm	Detroit	NA	NA	NA	NA	NA	NA	NA	NA	NA	NA	NA	NA	NA
356969	NA	02/09/2015	edit_date	Crabapple	Malus	Detroit	Michigan	-83.165366	42.442051	20159 Griggs	3.81	no_info	0 to 15.24 cm	Detroit	NA	NA	NA	NA	NA	NA	NA	NA	NA	NA	NA	NA	NA
356970	NA	02/09/2015	edit_date	Crabapple	Malus	Detroit	Michigan	-83.177157	42.441153	20134 Littlefield	3.81	no_info	0 to 15.24 cm	Detroit	NA	NA	NA	NA	NA	NA	NA	NA	NA	NA	NA	NA	NA
356971	NA	02/09/2015	edit_date	Crabapple	Malus	Detroit	Michigan	-83.173229	42.438148	12901 Pembroke	3.81	no_info	0 to 15.24 cm	Detroit	NA	NA	NA	NA	NA	NA	NA	NA	NA	NA	NA	NA	NA
356972	NA	02/09/2015	edit_date	Crabapple	Malus	Detroit	Michigan	-83.173229	42.438148	12901 Pembroke	3.81	no_info	0 to 15.24 cm	Detroit	NA	NA	NA	NA	NA	NA	NA	NA	NA	NA	NA	NA	NA
356973	NA	02/09/2015	edit_date	Crabapple	Malus	Detroit	Michigan	-83.218997	42.391799	14310 Rosemont	3.81	no_info	0 to 15.24 cm	Detroit	NA	NA	NA	NA	NA	NA	NA	NA	NA	NA	NA	NA	NA
356974	NA	02/09/2015	edit_date	Crabapple	Malus	Detroit	Michigan	-83.173733	42.435555	19442 Sorrento	3.81	no_info	0 to 15.24 cm	Detroit	NA	NA	NA	NA	NA	NA	NA	NA	NA	NA	NA	NA	NA
356975	NA	02/09/2015	edit_date	Crabapple	Malus	Detroit	Michigan	-83.1744	42.436662	19703 Sorrento	3.81	no_info	0 to 15.24 cm	Detroit	NA	NA	NA	NA	NA	NA	NA	NA	NA	NA	NA	NA	NA
356976	NA	02/09/2015	edit_date	Crabapple	Malus	Detroit	Michigan	-83.17378	42.4373381	19750 Sorrento	3.81	no_info	0 to 15.24 cm	Detroit	NA	NA	NA	NA	NA	NA	NA	NA	NA	NA	NA	NA	NA
356977	NA	02/09/2015	edit_date	Crabapple	Malus	Detroit	Michigan	-83.17444	42.437758	19783 Sorrento	3.81	no_info	0 to 15.24 cm	Detroit	NA	NA	NA	NA	NA	NA	NA	NA	NA	NA	NA	NA	NA
356978	NA	02/09/2015	edit_date	Crabapple	Malus	Detroit	Michigan	-83.174487	42.439177	19947 Sorrento	3.81	no_info	0 to 15.24 cm	Detroit	NA	NA	NA	NA	NA	NA	NA	NA	NA	NA	NA	NA	NA
356979	NA	02/09/2015	edit_date	Crabapple	Malus	Detroit	Michigan	-83.172703	42.437463	19758 Steel	3.81	no_info	0 to 15.24 cm	Detroit	NA	NA	NA	NA	NA	NA	NA	NA	NA	NA	NA	NA	NA
356980	NA	02/09/2015	edit_date	Crabapple	Malus	Detroit	Michigan	-83.214448	42.397541	17425 W Grand River	3.81	no_info	0 to 15.24 cm	Detroit	NA	NA	NA	NA	NA	NA	NA	NA	NA	NA	NA	NA	NA
356994	NA	03/07/2016	edit_date	Hawthorn	Crataegus	Detroit	Michigan	-83.26622844	42.44199404	22544 Hessel Ave	3.81	no_info	0 to 15.24 cm	Detroit	NA	NA	NA	NA	NA	NA	NA	NA	NA	NA	NA	NA	NA
356993	NA	03/07/2016	edit_date	Hawthorn	Crataegus	Detroit	Michigan	-83.26583683	42.4419782	22522 Hessel Ave	3.81	no_info	0 to 15.24 cm	Detroit	NA	NA	NA	NA	NA	NA	NA	NA	NA	NA	NA	NA	NA
357007	NA	03/07/2016	edit_date	Hawthorn	Crataegus	Detroit	Michigan	-83.26522529	42.43971377	20201 Redfern St	3.81	no_info	0 to 15.24 cm	Detroit	NA	NA	NA	NA	NA	NA	NA	NA	NA	NA	NA	NA	NA
357008	NA	03/07/2016	edit_date	Hawthorn	Crataegus	Detroit	Michigan	-83.2650429	42.43984045	20212 Redfern St	3.81	no_info	0 to 15.24 cm	Detroit	NA	NA	NA	NA	NA	NA	NA	NA	NA	NA	NA	NA	NA
356896	NA	03/07/2016	edit_date	Eastern hophornbeam	Ostrya virginiana	Detroit	Michigan	-83.26278985	42.44110728	22268 Hessel Ave	3.81	naturally_occurring	0 to 15.24 cm	Detroit	NA	NA	NA	NA	NA	NA	NA	NA	NA	NA	NA	NA	NA
357002	NA	03/07/2016	edit_date	Hawthorn	Crataegus	Detroit	Michigan	-83.26307416	42.43914369	20083 Mcintyre St	3.81	no_info	0 to 15.24 cm	Detroit	NA	NA	NA	NA	NA	NA	NA	NA	NA	NA	NA	NA	NA
357003	NA	03/07/2016	edit_date	Hawthorn	Crataegus	Detroit	Michigan	-83.26292396	42.43947228	20116 Mcintyre St	3.81	no_info	0 to 15.24 cm	Detroit	NA	NA	NA	NA	NA	NA	NA	NA	NA	NA	NA	NA	NA
356946	NA	03/07/2016	edit_date	Common hackberry	Celtis occidentalis	Detroit	Michigan	-83.26182425	42.44097268	22213 Hessel Ave	3.81	naturally_occurring	0 to 15.24 cm	Detroit	NA	NA	NA	NA	NA	NA	NA	NA	NA	NA	NA	NA	NA
356894	NA	03/07/2016	edit_date	Eastern hophornbeam	Ostrya virginiana	Detroit	Michigan	-83.2616365	42.44098455	22201 Hessel Ave	3.81	naturally_occurring	0 to 15.24 cm	Detroit	NA	NA	NA	NA	NA	NA	NA	NA	NA	NA	NA	NA	NA
356992	NA	03/07/2016	edit_date	Hawthorn	Crataegus	Detroit	Michigan	-83.25991452	42.44111519	20198 Cooley St	3.81	no_info	0 to 15.24 cm	Detroit	NA	NA	NA	NA	NA	NA	NA	NA	NA	NA	NA	NA	NA
356945	NA	03/07/2016	edit_date	Common hackberry	Celtis occidentalis	Detroit	Michigan	-83.26144338	42.44099643	22193 Hessel Ave	3.81	naturally_occurring	0 to 15.24 cm	Detroit	NA	NA	NA	NA	NA	NA	NA	NA	NA	NA	NA	NA	NA
356991	NA	03/07/2016	edit_date	Hawthorn	Crataegus	Detroit	Michigan	-83.2598716	42.44099643	20196 Cooley St	3.81	no_info	0 to 15.24 cm	Detroit	NA	NA	NA	NA	NA	NA	NA	NA	NA	NA	NA	NA	NA
356990	NA	03/07/2016	edit_date	Hawthorn	Crataegus	Detroit	Michigan	-83.25986087	42.44087767	20196 Cooley St	3.81	no_info	0 to 15.24 cm	Detroit	NA	NA	NA	NA	NA	NA	NA	NA	NA	NA	NA	NA	NA
356916	NA	03/07/2016	edit_date	American hornbeam	Carpinus caroliniana	Detroit	Michigan	-83.25707138	42.43644761	21644 Pembroke Ave	3.81	naturally_occurring	0 to 15.24 cm	Detroit	NA	NA	NA	NA	NA	NA	NA	NA	NA	NA	NA	NA	NA
356917	NA	03/07/2016	edit_date	Beech	Fagus	Detroit	Michigan	-83.25665832	42.43645157	21628 Pembroke Ave	3.81	no_info	0 to 15.24 cm	Detroit	NA	NA	NA	NA	NA	NA	NA	NA	NA	NA	NA	NA	NA
356906	NA	08/19/2016	edit_date	Eastern hophornbeam	Ostrya virginiana	Detroit	Michigan	-83.26660285	42.43706469	22577 Leewin St	3.81	naturally_occurring	0 to 15.24 cm	Detroit	NA	NA	NA	NA	NA	NA	NA	NA	NA	NA	NA	NA	NA
356795	NA	08/13/2016	edit_date	Common hackberry	Celtis occidentalis	Detroit	Michigan	-83.26319827	42.43016568	19171 Mcintyre St	3.81	naturally_occurring	0 to 15.24 cm	Detroit	NA	NA	NA	NA	NA	NA	NA	NA	NA	NA	NA	NA	NA
356904	NA	08/19/2016	edit_date	Eastern hophornbeam	Ostrya virginiana	Detroit	Michigan	-83.26611639	42.43707855	22549 Leewin St	3.81	naturally_occurring	0 to 15.24 cm	Detroit	NA	NA	NA	NA	NA	NA	NA	NA	NA	NA	NA	NA	NA
357044	NA	08/19/2016	edit_date	London planetree	Platanus acerifolia	Detroit	Michigan	-83.26744786	42.43703878	22627 Leewin St	3.81	introduced	0 to 15.24 cm	Detroit	NA	NA	NA	NA	NA	NA	NA	NA	NA	NA	NA	NA	NA
356907	NA	08/19/2016	edit_date	Eastern hophornbeam	Ostrya virginiana	Detroit	Michigan	-83.26698129	42.43705091	22597 Leewin St	3.81	naturally_occurring	0 to 15.24 cm	Detroit	NA	NA	NA	NA	NA	NA	NA	NA	NA	NA	NA	NA	NA
356947	NA	08/19/2016	edit_date	Common hackberry	Celtis occidentalis	Detroit	Michigan	-83.26675561	42.43714827	22580 Leewin St	3.81	naturally_occurring	0 to 15.24 cm	Detroit	NA	NA	NA	NA	NA	NA	NA	NA	NA	NA	NA	NA	NA
356905	NA	08/19/2016	edit_date	Eastern hophornbeam	Ostrya virginiana	Detroit	Michigan	-83.26660993	42.437148	22580 Leewin St	3.81	naturally_occurring	0 to 15.24 cm	Detroit	NA	NA	NA	NA	NA	NA	NA	NA	NA	NA	NA	NA	NA
356902	NA	08/19/2016	edit_date	Eastern hophornbeam	Ostrya virginiana	Detroit	Michigan	-83.26583281	42.43717212	22530 Leewin St	3.81	naturally_occurring	0 to 15.24 cm	Detroit	NA	NA	NA	NA	NA	NA	NA	NA	NA	NA	NA	NA	NA
356899	NA	08/19/2016	edit_date	Eastern hophornbeam	Ostrya virginiana	Detroit	Michigan	-83.2653527	42.43709861	22509 Leewin St	3.81	naturally_occurring	0 to 15.24 cm	Detroit	NA	NA	NA	NA	NA	NA	NA	NA	NA	NA	NA	NA	NA
356900	NA	08/19/2016	edit_date	Eastern hophornbeam	Ostrya virginiana	Detroit	Michigan	-83.26544657	42.4371867	22510 Leewin St	3.81	naturally_occurring	0 to 15.24 cm	Detroit	NA	NA	NA	NA	NA	NA	NA	NA	NA	NA	NA	NA	NA
356999	NA	08/19/2016	edit_date	Hawthorn	Crataegus	Detroit	Michigan	-83.26474738	42.4372055	22470 Leewin St	3.81	no_info	0 to 15.24 cm	Detroit	NA	NA	NA	NA	NA	NA	NA	NA	NA	NA	NA	NA	NA
357006	NA	08/19/2016	edit_date	Hawthorn	Crataegus	Detroit	Michigan	-83.26252673	42.43625353	22311 Pembroke Ave	3.81	no_info	0 to 15.24 cm	Detroit	NA	NA	NA	NA	NA	NA	NA	NA	NA	NA	NA	NA	NA
356901	NA	08/19/2016	edit_date	Eastern hophornbeam	Ostrya virginiana	Detroit	Michigan	-83.26575539	42.43708457	22529 Leewin St	3.81	naturally_occurring	0 to 15.24 cm	Detroit	NA	NA	NA	NA	NA	NA	NA	NA	NA	NA	NA	NA	NA
356898	NA	08/19/2016	edit_date	Eastern hophornbeam	Ostrya virginiana	Detroit	Michigan	-83.26535866	42.43718795	22510 Leewin St	3.81	naturally_occurring	0 to 15.24 cm	Detroit	NA	NA	NA	NA	NA	NA	NA	NA	NA	NA	NA	NA	NA
356897	NA	08/19/2016	edit_date	Eastern hophornbeam	Ostrya virginiana	Detroit	Michigan	-83.2650941	42.43719444	22490 Leewin St	3.81	naturally_occurring	0 to 15.24 cm	Detroit	NA	NA	NA	NA	NA	NA	NA	NA	NA	NA	NA	NA	NA
357001	NA	08/19/2016	edit_date	Hawthorn	Crataegus	Detroit	Michigan	-83.26501132	42.43711192	22491 Leewin St	3.81	no_info	0 to 15.24 cm	Detroit	NA	NA	NA	NA	NA	NA	NA	NA	NA	NA	NA	NA	NA
356998	NA	08/19/2016	edit_date	Hawthorn	Crataegus	Detroit	Michigan	-83.26455754	42.43720946	22460 Leewin St	3.81	no_info	0 to 15.24 cm	Detroit	NA	NA	NA	NA	NA	NA	NA	NA	NA	NA	NA	NA	NA
356997	NA	08/19/2016	edit_date	Hawthorn	Crataegus	Detroit	Michigan	-83.26378849	42.43713919	22421 Leewin St	3.81	no_info	0 to 15.24 cm	Detroit	NA	NA	NA	NA	NA	NA	NA	NA	NA	NA	NA	NA	NA
356955	NA	03/07/2016	edit_date	Common hackberry	Celtis occidentalis	Detroit	Michigan	-83.26690435	42.43634863	22630 Pembroke Ave	3.81	naturally_occurring	0 to 15.24 cm	Detroit	NA	NA	NA	NA	NA	NA	NA	NA	NA	NA	NA	NA	NA
356835	NA	03/07/2016	edit_date	Yellowwood	Cladrastis kentukea	Detroit	Michigan	-83.26592803	42.43635259	22574 Pembroke Ave	3.81	introduced	0 to 15.24 cm	Detroit	NA	NA	NA	NA	NA	NA	NA	NA	NA	NA	NA	NA	NA
356952	NA	03/07/2016	edit_date	Common hackberry	Celtis occidentalis	Detroit	Michigan	-83.26554179	42.43635655	22554 Pembroke Ave	3.81	naturally_occurring	0 to 15.24 cm	Detroit	NA	NA	NA	NA	NA	NA	NA	NA	NA	NA	NA	NA	NA
356954	NA	03/07/2016	edit_date	Common hackberry	Celtis occidentalis	Detroit	Michigan	-83.26656103	42.43620215	22611 Pembroke Ave	3.81	naturally_occurring	0 to 15.24 cm	Detroit	NA	NA	NA	NA	NA	NA	NA	NA	NA	NA	NA	NA	NA
356913	NA	03/07/2016	edit_date	Eastern hophornbeam	Ostrya virginiana	Detroit	Michigan	-83.26642156	42.43620611	22601 Pembroke Ave	3.81	naturally_occurring	0 to 15.24 cm	Detroit	NA	NA	NA	NA	NA	NA	NA	NA	NA	NA	NA	NA	NA
356953	NA	03/07/2016	edit_date	Common hackberry	Celtis occidentalis	Detroit	Michigan	-83.26626599	42.43620611	22593 Pembroke Ave	3.81	naturally_occurring	0 to 15.24 cm	Detroit	NA	NA	NA	NA	NA	NA	NA	NA	NA	NA	NA	NA	NA
356834	NA	03/07/2016	edit_date	Yellowwood	Cladrastis kentukea	Detroit	Michigan	-83.26461911	42.43621402	22501 Pembroke Ave	3.81	introduced	0 to 15.24 cm	Detroit	NA	NA	NA	NA	NA	NA	NA	NA	NA	NA	NA	NA	NA
356831	NA	08/19/2016	edit_date	Yellowwood	Cladrastis kentukea	Detroit	Michigan	-83.26203456	42.43626478	22245 Pembroke Ave	3.81	introduced	0 to 15.24 cm	Detroit	NA	NA	NA	NA	NA	NA	NA	NA	NA	NA	NA	NA	NA
356833	NA	08/19/2016	edit_date	Yellowwood	Cladrastis kentukea	Detroit	Michigan	-83.26267975	42.43625209	22315 Pembroke Ave	3.81	introduced	0 to 15.24 cm	Detroit	NA	NA	NA	NA	NA	NA	NA	NA	NA	NA	NA	NA	NA
356853	NA	08/19/2016	edit_date	Cockspur hawthorn	Crataegus crus-galli	Detroit	Michigan	-83.26435711	42.43227478	19321 Redfern St	3.81	naturally_occurring	0 to 15.24 cm	Detroit	NA	NA	NA	NA	NA	NA	NA	NA	NA	NA	NA	NA	NA
356937	NA	03/07/2016	edit_date	Cockspur hawthorn	Crataegus crus-galli	Detroit	Michigan	-83.26431334	42.43509755	19570 Redfern St	3.81	naturally_occurring	0 to 15.24 cm	Detroit	NA	NA	NA	NA	NA	NA	NA	NA	NA	NA	NA	NA	NA
356936	NA	03/07/2016	edit_date	Cockspur hawthorn	Crataegus crus-galli	Detroit	Michigan	-83.26430798	42.43500649	19570 Redfern St	3.81	naturally_occurring	0 to 15.24 cm	Detroit	NA	NA	NA	NA	NA	NA	NA	NA	NA	NA	NA	NA	NA
356938	NA	03/07/2016	edit_date	Cockspur hawthorn	Crataegus crus-galli	Detroit	Michigan	-83.26449573	42.43485604	19571 Redfern St	3.81	naturally_occurring	0 to 15.24 cm	Detroit	NA	NA	NA	NA	NA	NA	NA	NA	NA	NA	NA	NA	NA
356934	NA	03/07/2016	edit_date	Cockspur hawthorn	Crataegus crus-galli	Detroit	Michigan	-83.26340675	42.43515694	19601 Mcintyre St	3.81	naturally_occurring	0 to 15.24 cm	Detroit	NA	NA	NA	NA	NA	NA	NA	NA	NA	NA	NA	NA	NA
356858	NA	03/07/2016	edit_date	Cockspur hawthorn	Crataegus crus-galli	Detroit	Michigan	-83.26447427	42.43441261	19537 Redfern St	3.81	naturally_occurring	0 to 15.24 cm	Detroit	NA	NA	NA	NA	NA	NA	NA	NA	NA	NA	NA	NA	NA
356856	NA	03/07/2016	edit_date	Cockspur hawthorn	Crataegus crus-galli	Detroit	Michigan	-83.26444745	42.43373162	19489 Redfern St	3.81	naturally_occurring	0 to 15.24 cm	Detroit	NA	NA	NA	NA	NA	NA	NA	NA	NA	NA	NA	NA	NA
356855	NA	03/07/2016	edit_date	Cockspur hawthorn	Crataegus crus-galli	Detroit	Michigan	-83.26443136	42.43354158	19475 Redfern St	3.81	naturally_occurring	0 to 15.24 cm	Detroit	NA	NA	NA	NA	NA	NA	NA	NA	NA	NA	NA	NA	NA
356854	NA	03/07/2016	edit_date	Cockspur hawthorn	Crataegus crus-galli	Detroit	Michigan	-83.26423824	42.433209	19454 Redfern St	3.81	naturally_occurring	0 to 15.24 cm	Detroit	NA	NA	NA	NA	NA	NA	NA	NA	NA	NA	NA	NA	NA
356852	NA	08/19/2016	edit_date	Cockspur hawthorn	Crataegus crus-galli	Detroit	Michigan	-83.2642347	42.43226596	19320 Redfern St	3.81	naturally_occurring	0 to 15.24 cm	Detroit	NA	NA	NA	NA	NA	NA	NA	NA	NA	NA	NA	NA	NA
356849	NA	08/19/2016	edit_date	Cockspur hawthorn	Crataegus crus-galli	Detroit	Michigan	-83.26422117	42.43199241	19300 Redfern St	3.81	naturally_occurring	0 to 15.24 cm	Detroit	NA	NA	NA	NA	NA	NA	NA	NA	NA	NA	NA	NA	NA
356845	NA	08/19/2016	edit_date	Cockspur hawthorn	Crataegus crus-galli	Detroit	Michigan	-83.26432859	42.4316016	19271 Redfern St	3.81	naturally_occurring	0 to 15.24 cm	Detroit	NA	NA	NA	NA	NA	NA	NA	NA	NA	NA	NA	NA	NA
356843	NA	08/19/2016	edit_date	Cockspur hawthorn	Crataegus crus-galli	Detroit	Michigan	-83.26418155	42.43095819	19219 Redfern St	3.81	naturally_occurring	0 to 15.24 cm	Detroit	NA	NA	NA	NA	NA	NA	NA	NA	NA	NA	NA	NA	NA
356851	NA	08/19/2016	edit_date	Cockspur hawthorn	Crataegus crus-galli	Detroit	Michigan	-83.26422349	42.43212846	19310 Redfern St	3.81	naturally_occurring	0 to 15.24 cm	Detroit	NA	NA	NA	NA	NA	NA	NA	NA	NA	NA	NA	NA	NA
356850	NA	08/19/2016	edit_date	Cockspur hawthorn	Crataegus crus-galli	Detroit	Michigan	-83.26434224	42.43198845	19301 Redfern St	3.81	naturally_occurring	0 to 15.24 cm	Detroit	NA	NA	NA	NA	NA	NA	NA	NA	NA	NA	NA	NA	NA
356848	NA	08/19/2016	edit_date	Cockspur hawthorn	Crataegus crus-galli	Detroit	Michigan	-83.264213	42.43185275	19292 Redfern St	3.81	naturally_occurring	0 to 15.24 cm	Detroit	NA	NA	NA	NA	NA	NA	NA	NA	NA	NA	NA	NA	NA
356847	NA	08/19/2016	edit_date	Cockspur hawthorn	Crataegus crus-galli	Detroit	Michigan	-83.26420959	42.43173163	19286 Redfern St	3.81	naturally_occurring	0 to 15.24 cm	Detroit	NA	NA	NA	NA	NA	NA	NA	NA	NA	NA	NA	NA	NA
356846	NA	08/19/2016	edit_date	Cockspur hawthorn	Crataegus crus-galli	Detroit	Michigan	-83.26432906	42.43171813	19271 Redfern St	3.81	naturally_occurring	0 to 15.24 cm	Detroit	NA	NA	NA	NA	NA	NA	NA	NA	NA	NA	NA	NA	NA
356842	NA	08/19/2016	edit_date	Cockspur hawthorn	Crataegus crus-galli	Detroit	Michigan	-83.26416509	42.4306904	19200 Redfern St	3.81	naturally_occurring	0 to 15.24 cm	Detroit	NA	NA	NA	NA	NA	NA	NA	NA	NA	NA	NA	NA	NA
356840	NA	08/19/2016	edit_date	Cockspur hawthorn	Crataegus crus-galli	Detroit	Michigan	-83.26427579	42.43030912	19175 Redfern St	3.81	naturally_occurring	0 to 15.24 cm	Detroit	NA	NA	NA	NA	NA	NA	NA	NA	NA	NA	NA	NA	NA
356839	NA	08/19/2016	edit_date	Cockspur hawthorn	Crataegus crus-galli	Detroit	Michigan	-83.26414728	42.43013183	19170 Redfern St	3.81	naturally_occurring	0 to 15.24 cm	Detroit	NA	NA	NA	NA	NA	NA	NA	NA	NA	NA	NA	NA	NA
357010	NA	02/10/2015	edit_date	Hawthorn	Crataegus	Detroit	Michigan	-83.263957	42.439526	22421 Trojan	3.81	no_info	0 to 15.24 cm	Detroit	NA	NA	NA	NA	NA	NA	NA	NA	NA	NA	NA	NA	NA
357013	NA	02/10/2015	edit_date	European hornbeam	Carpinus betulus	Detroit	Michigan	-83.176754	42.444046	20465 Cheyenne	4.445	introduced	0 to 15.24 cm	Detroit	NA	NA	NA	NA	NA	NA	NA	NA	NA	NA	NA	NA	NA
357014	NA	02/10/2015	edit_date	European hornbeam	Carpinus betulus	Detroit	Michigan	-83.176743	42.444073	20469 Cheyenne	3.81	introduced	0 to 15.24 cm	Detroit	NA	NA	NA	NA	NA	NA	NA	NA	NA	NA	NA	NA	NA
357015	NA	02/10/2015	edit_date	European hornbeam	Carpinus betulus	Detroit	Michigan	-83.200318	42.441965	20394 Greenfield	3.81	introduced	0 to 15.24 cm	Detroit	NA	NA	NA	NA	NA	NA	NA	NA	NA	NA	NA	NA	NA
357019	NA	02/10/2015	edit_date	European hornbeam	Carpinus betulus	Detroit	Michigan	-83.175491	42.363523	9287 Littlefield	3.81	introduced	0 to 15.24 cm	Detroit	NA	NA	NA	NA	NA	NA	NA	NA	NA	NA	NA	NA	NA
357020	NA	02/10/2015	edit_date	European hornbeam	Carpinus betulus	Detroit	Michigan	-83.17474	42.364115	9324 Littlefield	3.81	introduced	0 to 15.24 cm	Detroit	NA	NA	NA	NA	NA	NA	NA	NA	NA	NA	NA	NA	NA
357023	NA	02/10/2015	edit_date	European hornbeam	Carpinus betulus	Detroit	Michigan	-83.17707	42.443568	13201 N. Norfolk	3.81	introduced	0 to 15.24 cm	Detroit	NA	NA	NA	NA	NA	NA	NA	NA	NA	NA	NA	NA	NA
357025	NA	02/10/2015	edit_date	European hornbeam	Carpinus betulus	Detroit	Michigan	-83.179795	42.443568	13324 N. Norfolk	3.81	introduced	0 to 15.24 cm	Detroit	NA	NA	NA	NA	NA	NA	NA	NA	NA	NA	NA	NA	NA
357026	NA	02/10/2015	edit_date	European hornbeam	Carpinus betulus	Detroit	Michigan	-83.179738	42.443612	13331 N. Norfolk	3.81	introduced	0 to 15.24 cm	Detroit	NA	NA	NA	NA	NA	NA	NA	NA	NA	NA	NA	NA	NA
357027	NA	02/10/2015	edit_date	European hornbeam	Carpinus betulus	Detroit	Michigan	-83.177125	42.443505	13204 S. Norfolk	3.81	introduced	0 to 15.24 cm	Detroit	NA	NA	NA	NA	NA	NA	NA	NA	NA	NA	NA	NA	NA
357028	NA	02/10/2015	edit_date	European hornbeam	Carpinus betulus	Detroit	Michigan	-83.178886	42.442886	13327 S. Norfolk	3.81	introduced	0 to 15.24 cm	Detroit	NA	NA	NA	NA	NA	NA	NA	NA	NA	NA	NA	NA	NA
357029	NA	02/10/2015	edit_date	European hornbeam	Carpinus betulus	Detroit	Michigan	-83.179072	42.44288	13351 S. Norfolk	3.81	introduced	0 to 15.24 cm	Detroit	NA	NA	NA	NA	NA	NA	NA	NA	NA	NA	NA	NA	NA
357030	NA	02/10/2015	edit_date	European hornbeam	Carpinus betulus	Detroit	Michigan	-83.039804	42.434733	19170 St. Louis	3.81	introduced	0 to 15.24 cm	Detroit	NA	NA	NA	NA	NA	NA	NA	NA	NA	NA	NA	NA	NA
357031	NA	02/10/2015	edit_date	European hornbeam	Carpinus betulus	Detroit	Michigan	-83.040686	42.440021	19705 St. Louis	3.81	introduced	0 to 15.24 cm	Detroit	NA	NA	NA	NA	NA	NA	NA	NA	NA	NA	NA	NA	NA
357032	NA	02/10/2015	edit_date	European hornbeam	Carpinus betulus	Detroit	Michigan	-83.250409	42.437595	19943 Trinity	3.81	introduced	0 to 15.24 cm	Detroit	NA	NA	NA	NA	NA	NA	NA	NA	NA	NA	NA	NA	NA
357033	NA	02/10/2015	edit_date	European hornbeam	Carpinus betulus	Detroit	Michigan	-83.250428	42.438084	19969 Trinity	3.81	introduced	0 to 15.24 cm	Detroit	NA	NA	NA	NA	NA	NA	NA	NA	NA	NA	NA	NA	NA
357059	NA	02/10/2015	edit_date	Red maple	Acer rubrum	Detroit	Michigan	-83.176671	42.439553	19975 Cheyenne	3.81	naturally_occurring	0 to 15.24 cm	Detroit	NA	NA	NA	NA	NA	NA	NA	NA	NA	NA	NA	NA	NA
357060	NA	02/10/2015	edit_date	Red maple	Acer rubrum	Detroit	Michigan	-83.176014	42.439697	19986 Cheyenne	3.81	naturally_occurring	0 to 15.24 cm	Detroit	NA	NA	NA	NA	NA	NA	NA	NA	NA	NA	NA	NA	NA
357061	NA	02/10/2015	edit_date	Red maple	Acer rubrum	Detroit	Michigan	-83.176063	42.441043	20124 Cheyenne	3.81	naturally_occurring	0 to 15.24 cm	Detroit	NA	NA	NA	NA	NA	NA	NA	NA	NA	NA	NA	NA	NA
357062	NA	02/10/2015	edit_date	Red maple	Acer rubrum	Detroit	Michigan	-83.176073	42.441323	20144 Cheyenne	3.81	naturally_occurring	0 to 15.24 cm	Detroit	NA	NA	NA	NA	NA	NA	NA	NA	NA	NA	NA	NA	NA
357063	NA	02/10/2015	edit_date	Red maple	Acer rubrum	Detroit	Michigan	-83.176767	42.444016	20461 Cheyenne	3.81	naturally_occurring	0 to 15.24 cm	Detroit	NA	NA	NA	NA	NA	NA	NA	NA	NA	NA	NA	NA	NA
357064	NA	02/10/2015	edit_date	Red maple	Acer rubrum	Detroit	Michigan	-83.179696	42.436391	19505 Hartwell	3.81	naturally_occurring	0 to 15.24 cm	Detroit	NA	NA	NA	NA	NA	NA	NA	NA	NA	NA	NA	NA	NA
357065	NA	02/10/2015	edit_date	Red maple	Acer rubrum	Detroit	Michigan	-83.179485	42.43761	19776 Hartwell	3.81	naturally_occurring	0 to 15.24 cm	Detroit	NA	NA	NA	NA	NA	NA	NA	NA	NA	NA	NA	NA	NA
357066	NA	02/10/2015	edit_date	Red maple	Acer rubrum	Detroit	Michigan	-83.179292	42.440397	20040 Hartwell	3.81	naturally_occurring	0 to 15.24 cm	Detroit	NA	NA	NA	NA	NA	NA	NA	NA	NA	NA	NA	NA	NA
357067	NA	02/10/2015	edit_date	Red maple	Acer rubrum	Detroit	Michigan	-83.179299	42.440663	20100 Hartwell	3.81	naturally_occurring	0 to 15.24 cm	Detroit	NA	NA	NA	NA	NA	NA	NA	NA	NA	NA	NA	NA	NA
357068	NA	02/10/2015	edit_date	Red maple	Acer rubrum	Detroit	Michigan	-83.179321	42.441229	20144 Hartwell	3.81	naturally_occurring	0 to 15.24 cm	Detroit	NA	NA	NA	NA	NA	NA	NA	NA	NA	NA	NA	NA	NA
357069	NA	02/10/2015	edit_date	Red maple	Acer rubrum	Detroit	Michigan	-83.17714	42.443602	13205 N. Norfolk	3.81	naturally_occurring	0 to 15.24 cm	Detroit	NA	NA	NA	NA	NA	NA	NA	NA	NA	NA	NA	NA	NA
357070	NA	02/10/2015	edit_date	Red maple	Acer rubrum	Detroit	Michigan	-83.179297	42.44379	13284 N. Norfolk	3.81	naturally_occurring	0 to 15.24 cm	Detroit	NA	NA	NA	NA	NA	NA	NA	NA	NA	NA	NA	NA	NA
357071	NA	02/10/2015	edit_date	Red maple	Acer rubrum	Detroit	Michigan	-83.175046	42.438125	13043 Pembroke	3.81	naturally_occurring	0 to 15.24 cm	Detroit	NA	NA	NA	NA	NA	NA	NA	NA	NA	NA	NA	NA	NA
357072	NA	02/10/2015	edit_date	Red maple	Acer rubrum	Detroit	Michigan	-83.22361	42.406815	18445 Scarsdale	3.81	naturally_occurring	0 to 15.24 cm	Detroit	NA	NA	NA	NA	NA	NA	NA	NA	NA	NA	NA	NA	NA
357073	NA	02/10/2015	edit_date	Red maple	Acer rubrum	Detroit	Michigan	-83.178762	42.437267	19753 Snowden	3.81	naturally_occurring	0 to 15.24 cm	Detroit	NA	NA	NA	NA	NA	NA	NA	NA	NA	NA	NA	NA	NA
357074	NA	02/10/2015	edit_date	Red maple	Acer rubrum	Detroit	Michigan	-83.178187	42.439525	19978 Snowden	3.81	naturally_occurring	0 to 15.24 cm	Detroit	NA	NA	NA	NA	NA	NA	NA	NA	NA	NA	NA	NA	NA
357075	NA	02/10/2015	edit_date	Red maple	Acer rubrum	Detroit	Michigan	-83.178253	42.441543	20164 Snowden	3.81	naturally_occurring	0 to 15.24 cm	Detroit	NA	NA	NA	NA	NA	NA	NA	NA	NA	NA	NA	NA	NA
357076	NA	02/10/2015	edit_date	Red maple	Acer rubrum	Detroit	Michigan	-83.175478	42.436284	19499 Ward	3.81	naturally_occurring	0 to 15.24 cm	Detroit	NA	NA	NA	NA	NA	NA	NA	NA	NA	NA	NA	NA	NA
357077	NA	02/10/2015	edit_date	Red maple	Acer rubrum	Detroit	Michigan	-83.175509	42.437086	19737 Ward	3.81	naturally_occurring	0 to 15.24 cm	Detroit	NA	NA	NA	NA	NA	NA	NA	NA	NA	NA	NA	NA	NA
357080	NA	02/10/2015	edit_date	Japanese tree lilac	Syringa reticulata	Detroit	Michigan	-83.179907	42.439493	19975 Hartwell	3.81	introduced	0 to 15.24 cm	Detroit	NA	NA	NA	NA	NA	NA	NA	NA	NA	NA	NA	NA	NA
357081	NA	02/10/2015	edit_date	Japanese tree lilac	Syringa reticulata	Detroit	Michigan	-83.179261	42.439622	19984 Hartwell	3.81	introduced	0 to 15.24 cm	Detroit	NA	NA	NA	NA	NA	NA	NA	NA	NA	NA	NA	NA	NA
357082	NA	02/10/2015	edit_date	Japanese tree lilac	Syringa reticulata	Detroit	Michigan	-83.179953	42.440992	20129 Hartwell	3.81	introduced	0 to 15.24 cm	Detroit	NA	NA	NA	NA	NA	NA	NA	NA	NA	NA	NA	NA	NA
357083	NA	02/10/2015	edit_date	Japanese tree lilac	Syringa reticulata	Detroit	Michigan	-83.223278	42.415451	18461 Mcnichols	3.81	introduced	0 to 15.24 cm	Detroit	NA	NA	NA	NA	NA	NA	NA	NA	NA	NA	NA	NA	NA
357084	NA	02/10/2015	edit_date	Japanese tree lilac	Syringa reticulata	Detroit	Michigan	-83.178642	42.443803	13256 N. Norfolk	3.81	introduced	0 to 15.24 cm	Detroit	NA	NA	NA	NA	NA	NA	NA	NA	NA	NA	NA	NA	NA
357085	NA	02/10/2015	edit_date	Japanese tree lilac	Syringa reticulata	Detroit	Michigan	-83.179771	42.443293	20423 N. Norfolk	3.81	introduced	0 to 15.24 cm	Detroit	NA	NA	NA	NA	NA	NA	NA	NA	NA	NA	NA	NA	NA
357086	NA	02/10/2015	edit_date	Japanese tree lilac	Syringa reticulata	Detroit	Michigan	-83.076349	42.440583	1719 Outer Dr	3.81	introduced	0 to 15.24 cm	Detroit	NA	NA	NA	NA	NA	NA	NA	NA	NA	NA	NA	NA	NA
357087	NA	02/10/2015	edit_date	Japanese tree lilac	Syringa reticulata	Detroit	Michigan	-83.075913	42.44059	1737 Outer Dr	3.81	introduced	0 to 15.24 cm	Detroit	NA	NA	NA	NA	NA	NA	NA	NA	NA	NA	NA	NA	NA
357088	NA	02/10/2015	edit_date	Japanese tree lilac	Syringa reticulata	Detroit	Michigan	-83.179236	42.438074	13437 Pembroke	3.81	introduced	0 to 15.24 cm	Detroit	NA	NA	NA	NA	NA	NA	NA	NA	NA	NA	NA	NA	NA
357089	NA	02/10/2015	edit_date	Japanese tree lilac	Syringa reticulata	Detroit	Michigan	-83.179108	42.442906	13300 S. Norfolk	3.81	introduced	0 to 15.24 cm	Detroit	NA	NA	NA	NA	NA	NA	NA	NA	NA	NA	NA	NA	NA
357090	NA	02/10/2015	edit_date	Japanese tree lilac	Syringa reticulata	Detroit	Michigan	-83.178799	42.43884	19929 Snowden	3.81	introduced	0 to 15.24 cm	Detroit	NA	NA	NA	NA	NA	NA	NA	NA	NA	NA	NA	NA	NA
357091	NA	02/10/2015	edit_date	Japanese tree lilac	Syringa reticulata	Detroit	Michigan	-83.178805	42.438979	19939 Snowden	3.81	introduced	0 to 15.24 cm	Detroit	NA	NA	NA	NA	NA	NA	NA	NA	NA	NA	NA	NA	NA
357092	NA	02/10/2015	edit_date	Japanese tree lilac	Syringa reticulata	Detroit	Michigan	-83.17882	42.439374	19965 Snowden	3.81	introduced	0 to 15.24 cm	Detroit	NA	NA	NA	NA	NA	NA	NA	NA	NA	NA	NA	NA	NA
357093	NA	02/10/2015	edit_date	Japanese tree lilac	Syringa reticulata	Detroit	Michigan	-83.178841	42.439893	20005 Snowden	3.81	introduced	0 to 15.24 cm	Detroit	NA	NA	NA	NA	NA	NA	NA	NA	NA	NA	NA	NA	NA
357094	NA	02/10/2015	edit_date	Japanese tree lilac	Syringa reticulata	Detroit	Michigan	-83.17821	42.440281	20030 Snowden	3.81	introduced	0 to 15.24 cm	Detroit	NA	NA	NA	NA	NA	NA	NA	NA	NA	NA	NA	NA	NA
357095	NA	02/10/2015	edit_date	Japanese tree lilac	Syringa reticulata	Detroit	Michigan	-83.178891	42.441228	20143 Snowden	3.81	introduced	0 to 15.24 cm	Detroit	NA	NA	NA	NA	NA	NA	NA	NA	NA	NA	NA	NA	NA
357096	NA	02/10/2015	edit_date	Japanese tree lilac	Syringa reticulata	Detroit	Michigan	-83.178698	42.441895	20402 Snowden	3.81	introduced	0 to 15.24 cm	Detroit	NA	NA	NA	NA	NA	NA	NA	NA	NA	NA	NA	NA	NA
357097	NA	02/10/2015	edit_date	Japanese tree lilac	Syringa reticulata	Detroit	Michigan	-83.172671	42.436015	19474 Steel	3.81	introduced	0 to 15.24 cm	Detroit	NA	NA	NA	NA	NA	NA	NA	NA	NA	NA	NA	NA	NA
357098	NA	02/10/2015	edit_date	Japanese tree lilac	Syringa reticulata	Detroit	Michigan	-83.173284	42.436108	19481 Steel	3.81	introduced	0 to 15.24 cm	Detroit	NA	NA	NA	NA	NA	NA	NA	NA	NA	NA	NA	NA	NA
357099	NA	02/10/2015	edit_date	Japanese tree lilac	Syringa reticulata	Detroit	Michigan	-83.17268	42.436234	19490 Steel	3.81	introduced	0 to 15.24 cm	Detroit	NA	NA	NA	NA	NA	NA	NA	NA	NA	NA	NA	NA	NA
357100	NA	02/10/2015	edit_date	Japanese tree lilac	Syringa reticulata	Detroit	Michigan	-83.173321	42.43668	19703 Steel	3.81	introduced	0 to 15.24 cm	Detroit	NA	NA	NA	NA	NA	NA	NA	NA	NA	NA	NA	NA	NA
357101	NA	02/10/2015	edit_date	Japanese tree lilac	Syringa reticulata	Detroit	Michigan	-83.172972	42.436916	19720 Steel	3.81	introduced	0 to 15.24 cm	Detroit	NA	NA	NA	NA	NA	NA	NA	NA	NA	NA	NA	NA	NA
357102	NA	02/10/2015	edit_date	Japanese tree lilac	Syringa reticulata	Detroit	Michigan	-83.173426	42.439612	19979 Steel	3.81	introduced	0 to 15.24 cm	Detroit	NA	NA	NA	NA	NA	NA	NA	NA	NA	NA	NA	NA	NA
357103	NA	02/10/2015	edit_date	Japanese tree lilac	Syringa reticulata	Detroit	Michigan	-83.241279	42.40276	15418 Stout	3.81	introduced	0 to 15.24 cm	Detroit	NA	NA	NA	NA	NA	NA	NA	NA	NA	NA	NA	NA	NA
357104	NA	02/10/2015	edit_date	Japanese tree lilac	Syringa reticulata	Detroit	Michigan	-83.241298	42.403199	15452 Stout	3.81	introduced	0 to 15.24 cm	Detroit	NA	NA	NA	NA	NA	NA	NA	NA	NA	NA	NA	NA	NA
357110	NA	02/10/2015	edit_date	Japanese tree lilac	Syringa reticulata	Detroit	Michigan	-83.255674	42.384126	12531 W Outer	3.81	introduced	0 to 15.24 cm	Detroit	NA	NA	NA	NA	NA	NA	NA	NA	NA	NA	NA	NA	NA
357111	NA	02/10/2015	edit_date	Japanese zelkova	Zelkova serrata	Detroit	Michigan	-83.213138	42.360349	9047 Rutland	3.81	introduced	0 to 15.24 cm	Detroit	NA	NA	NA	NA	NA	NA	NA	NA	NA	NA	NA	NA	NA
357112	NA	02/10/2015	edit_date	Japanese zelkova	Zelkova serrata	Detroit	Michigan	-83.176675	42.439685	19985 Cheyenne	3.81	introduced	0 to 15.24 cm	Detroit	NA	NA	NA	NA	NA	NA	NA	NA	NA	NA	NA	NA	NA
357113	NA	02/10/2015	edit_date	Japanese zelkova	Zelkova serrata	Detroit	Michigan	-83.1765	42.440504	20102 Cheyenne	3.81	introduced	0 to 15.24 cm	Detroit	NA	NA	NA	NA	NA	NA	NA	NA	NA	NA	NA	NA	NA
357114	NA	02/10/2015	edit_date	Japanese zelkova	Zelkova serrata	Detroit	Michigan	-83.176743	42.441445	20157 Cheyenne	3.81	introduced	0 to 15.24 cm	Detroit	NA	NA	NA	NA	NA	NA	NA	NA	NA	NA	NA	NA	NA
357115	NA	02/10/2015	edit_date	Japanese zelkova	Zelkova serrata	Detroit	Michigan	-83.179418	42.436723	19712 Hartwell	3.81	introduced	0 to 15.24 cm	Detroit	NA	NA	NA	NA	NA	NA	NA	NA	NA	NA	NA	NA	NA
357116	NA	02/10/2015	edit_date	Japanese zelkova	Zelkova serrata	Detroit	Michigan	-83.179468	42.436835	19720 Hartwell	3.81	introduced	0 to 15.24 cm	Detroit	NA	NA	NA	NA	NA	NA	NA	NA	NA	NA	NA	NA	NA
357117	NA	02/10/2015	edit_date	Japanese zelkova	Zelkova serrata	Detroit	Michigan	-83.179834	42.43681	19721 Hartwell	3.81	introduced	0 to 15.24 cm	Detroit	NA	NA	NA	NA	NA	NA	NA	NA	NA	NA	NA	NA	NA
357118	NA	02/10/2015	edit_date	Japanese zelkova	Zelkova serrata	Detroit	Michigan	-83.179181	42.436931	19726 Hartwell	3.81	introduced	0 to 15.24 cm	Detroit	NA	NA	NA	NA	NA	NA	NA	NA	NA	NA	NA	NA	NA
357119	NA	02/10/2015	edit_date	Japanese zelkova	Zelkova serrata	Detroit	Michigan	-83.179194	42.437261	19752 Hartwell	3.81	introduced	0 to 15.24 cm	Detroit	NA	NA	NA	NA	NA	NA	NA	NA	NA	NA	NA	NA	NA
357120	NA	02/10/2015	edit_date	Japanese zelkova	Zelkova serrata	Detroit	Michigan	-83.179853	42.43736	19761 Hartwell	3.81	introduced	0 to 15.24 cm	Detroit	NA	NA	NA	NA	NA	NA	NA	NA	NA	NA	NA	NA	NA
357121	NA	02/10/2015	edit_date	Japanese zelkova	Zelkova serrata	Detroit	Michigan	-83.179239	42.439074	19944 Hartwell	3.81	introduced	0 to 15.24 cm	Detroit	NA	NA	NA	NA	NA	NA	NA	NA	NA	NA	NA	NA	NA
357122	NA	02/10/2015	edit_date	Japanese zelkova	Zelkova serrata	Detroit	Michigan	-83.179903	42.439384	19969 Hartwell	3.81	introduced	0 to 15.24 cm	Detroit	NA	NA	NA	NA	NA	NA	NA	NA	NA	NA	NA	NA	NA
357123	NA	02/10/2015	edit_date	Japanese zelkova	Zelkova serrata	Detroit	Michigan	-83.179918	42.439823	20001 Hartwell	3.81	introduced	0 to 15.24 cm	Detroit	NA	NA	NA	NA	NA	NA	NA	NA	NA	NA	NA	NA	NA
357124	NA	02/10/2015	edit_date	Japanese zelkova	Zelkova serrata	Detroit	Michigan	-83.179283	42.440171	20024 Hartwell	3.81	introduced	0 to 15.24 cm	Detroit	NA	NA	NA	NA	NA	NA	NA	NA	NA	NA	NA	NA	NA
357125	NA	02/10/2015	edit_date	Japanese zelkova	Zelkova serrata	Detroit	Michigan	-83.179948	42.440883	20121 Hartwell	3.81	introduced	0 to 15.24 cm	Detroit	NA	NA	NA	NA	NA	NA	NA	NA	NA	NA	NA	NA	NA
357126	NA	02/10/2015	edit_date	Japanese zelkova	Zelkova serrata	Detroit	Michigan	-83.179312	42.44101	20128 Hartwell	3.81	introduced	0 to 15.24 cm	Detroit	NA	NA	NA	NA	NA	NA	NA	NA	NA	NA	NA	NA	NA
357127	NA	02/10/2015	edit_date	Japanese zelkova	Zelkova serrata	Detroit	Michigan	-83.175403	42.438121	13103 Pembroke	3.81	introduced	0 to 15.24 cm	Detroit	NA	NA	NA	NA	NA	NA	NA	NA	NA	NA	NA	NA	NA
357128	NA	02/10/2015	edit_date	Japanese zelkova	Zelkova serrata	Detroit	Michigan	-83.176068	42.438651	13140 Pembroke	3.81	introduced	0 to 15.24 cm	Detroit	NA	NA	NA	NA	NA	NA	NA	NA	NA	NA	NA	NA	NA
357129	NA	02/10/2015	edit_date	Japanese zelkova	Zelkova serrata	Detroit	Michigan	-83.17653	42.438388	13208 Pembroke	3.81	introduced	0 to 15.24 cm	Detroit	NA	NA	NA	NA	NA	NA	NA	NA	NA	NA	NA	NA	NA
357130	NA	02/10/2015	edit_date	Japanese zelkova	Zelkova serrata	Detroit	Michigan	-83.178722	42.436349	19505 Snowden	3.81	introduced	0 to 15.24 cm	Detroit	NA	NA	NA	NA	NA	NA	NA	NA	NA	NA	NA	NA	NA
357131	NA	02/10/2015	edit_date	Japanese zelkova	Zelkova serrata	Detroit	Michigan	-83.178107	42.437049	19736 Snowden	3.81	introduced	0 to 15.24 cm	Detroit	NA	NA	NA	NA	NA	NA	NA	NA	NA	NA	NA	NA	NA
357132	NA	02/10/2015	edit_date	Japanese zelkova	Zelkova serrata	Detroit	Michigan	-83.178182	42.439399	19968 Snowden	3.81	introduced	0 to 15.24 cm	Detroit	NA	NA	NA	NA	NA	NA	NA	NA	NA	NA	NA	NA	NA
357133	NA	02/10/2015	edit_date	Japanese zelkova	Zelkova serrata	Detroit	Michigan	-83.178827	42.439533	19977 Snowden	3.81	introduced	0 to 15.24 cm	Detroit	NA	NA	NA	NA	NA	NA	NA	NA	NA	NA	NA	NA	NA
357134	NA	02/10/2015	edit_date	Japanese zelkova	Zelkova serrata	Detroit	Michigan	-83.261121	42.378999	13206 W Outer	3.81	introduced	0 to 15.24 cm	Detroit	NA	NA	NA	NA	NA	NA	NA	NA	NA	NA	NA	NA	NA
357135	NA	02/10/2015	edit_date	Japanese zelkova	Zelkova serrata	Detroit	Michigan	-83.175466	42.435958	19473 Ward	3.81	introduced	0 to 15.24 cm	Detroit	NA	NA	NA	NA	NA	NA	NA	NA	NA	NA	NA	NA	NA
357136	NA	02/10/2015	edit_date	Japanese zelkova	Zelkova serrata	Detroit	Michigan	-83.174853	42.436771	19708 Ward	3.81	introduced	0 to 15.24 cm	Detroit	NA	NA	NA	NA	NA	NA	NA	NA	NA	NA	NA	NA	NA
357137	NA	02/10/2015	edit_date	Japanese zelkova	Zelkova serrata	Detroit	Michigan	-83.174864	42.4371	19736 Ward	3.81	introduced	0 to 15.24 cm	Detroit	NA	NA	NA	NA	NA	NA	NA	NA	NA	NA	NA	NA	NA
357138	NA	02/10/2015	edit_date	Japanese zelkova	Zelkova serrata	Detroit	Michigan	-83.174874	42.437429	19758 Ward	3.81	introduced	0 to 15.24 cm	Detroit	NA	NA	NA	NA	NA	NA	NA	NA	NA	NA	NA	NA	NA
357139	NA	02/10/2015	edit_date	London planetree	Platanus acerifolia	Detroit	Michigan	-83.176655	42.363881	9311 Hartwell	3.81	introduced	0 to 15.24 cm	Detroit	NA	NA	NA	NA	NA	NA	NA	NA	NA	NA	NA	NA	NA
357140	NA	02/10/2015	edit_date	London planetree	Platanus acerifolia	Detroit	Michigan	-83.176017	42.364084	9324 Hartwell	3.81	introduced	0 to 15.24 cm	Detroit	NA	NA	NA	NA	NA	NA	NA	NA	NA	NA	NA	NA	NA
357141	NA	02/10/2015	edit_date	London planetree	Platanus acerifolia	Detroit	Michigan	-83.176676	42.364447	9353 Hartwell	3.81	introduced	0 to 15.24 cm	Detroit	NA	NA	NA	NA	NA	NA	NA	NA	NA	NA	NA	NA	NA
357142	NA	02/10/2015	edit_date	London planetree	Platanus acerifolia	Detroit	Michigan	-83.176043	42.365044	9394 Hartwell	3.81	introduced	0 to 15.24 cm	Detroit	NA	NA	NA	NA	NA	NA	NA	NA	NA	NA	NA	NA	NA
357143	NA	02/10/2015	edit_date	London planetree	Platanus acerifolia	Detroit	Michigan	-83.179213	42.437699	19784 Hartwell	3.81	introduced	0 to 15.24 cm	Detroit	NA	NA	NA	NA	NA	NA	NA	NA	NA	NA	NA	NA	NA
357144	NA	02/10/2015	edit_date	London planetree	Platanus acerifolia	Detroit	Michigan	-83.175436	42.361686	9153 Littlefield	3.81	introduced	0 to 15.24 cm	Detroit	NA	NA	NA	NA	NA	NA	NA	NA	NA	NA	NA	NA	NA
357145	NA	02/10/2015	edit_date	London planetree	Platanus acerifolia	Detroit	Michigan	-83.175479	42.363126	9257 Littlefield	3.81	introduced	0 to 15.24 cm	Detroit	NA	NA	NA	NA	NA	NA	NA	NA	NA	NA	NA	NA	NA
357146	NA	02/10/2015	edit_date	London planetree	Platanus acerifolia	Detroit	Michigan	-83.174714	42.36324	9264 Littlefield	3.81	introduced	0 to 15.24 cm	Detroit	NA	NA	NA	NA	NA	NA	NA	NA	NA	NA	NA	NA	NA
357147	NA	02/10/2015	edit_date	London planetree	Platanus acerifolia	Detroit	Michigan	-83.175484	42.363318	9271 Littlefield	3.81	introduced	0 to 15.24 cm	Detroit	NA	NA	NA	NA	NA	NA	NA	NA	NA	NA	NA	NA	NA
357148	NA	02/10/2015	edit_date	London planetree	Platanus acerifolia	Detroit	Michigan	-83.174757	42.364691	9366 Littlefield	3.81	introduced	0 to 15.24 cm	Detroit	NA	NA	NA	NA	NA	NA	NA	NA	NA	NA	NA	NA	NA
357149	NA	02/10/2015	edit_date	London planetree	Platanus acerifolia	Detroit	Michigan	-83.175535	42.365155	9403 Littlefield	3.81	introduced	0 to 15.24 cm	Detroit	NA	NA	NA	NA	NA	NA	NA	NA	NA	NA	NA	NA	NA
357151	NA	02/10/2015	edit_date	London planetree	Platanus acerifolia	Detroit	Michigan	-83.179543	42.443768	13300 N. Norfolk	3.81	introduced	0 to 15.24 cm	Detroit	NA	NA	NA	NA	NA	NA	NA	NA	NA	NA	NA	NA	NA
357152	NA	02/10/2015	edit_date	London planetree	Platanus acerifolia	Detroit	Michigan	-83.174316	42.438131	13001 Pembroke	3.81	introduced	0 to 15.24 cm	Detroit	NA	NA	NA	NA	NA	NA	NA	NA	NA	NA	NA	NA	NA
357153	NA	02/10/2015	edit_date	London planetree	Platanus acerifolia	Detroit	Michigan	-83.179725	42.438067	13501 Pembroke	3.81	introduced	0 to 15.24 cm	Detroit	NA	NA	NA	NA	NA	NA	NA	NA	NA	NA	NA	NA	NA
357154	NA	02/10/2015	edit_date	London planetree	Platanus acerifolia	Detroit	Michigan	-83.22361	42.406815	18445 Scarsdale	3.81	introduced	0 to 15.24 cm	Detroit	NA	NA	NA	NA	NA	NA	NA	NA	NA	NA	NA	NA	NA
357155	NA	02/10/2015	edit_date	London planetree	Platanus acerifolia	Detroit	Michigan	-83.17805	42.435593	19448 Snowden	3.81	introduced	0 to 15.24 cm	Detroit	NA	NA	NA	NA	NA	NA	NA	NA	NA	NA	NA	NA	NA
357156	NA	02/10/2015	edit_date	London planetree	Platanus acerifolia	Detroit	Michigan	-83.178063	42.435922	19474 Snowden	3.81	introduced	0 to 15.24 cm	Detroit	NA	NA	NA	NA	NA	NA	NA	NA	NA	NA	NA	NA	NA
357157	NA	02/10/2015	edit_date	London planetree	Platanus acerifolia	Detroit	Michigan	-83.178075	42.436251	19496 Snowden	3.81	introduced	0 to 15.24 cm	Detroit	NA	NA	NA	NA	NA	NA	NA	NA	NA	NA	NA	NA	NA
357158	NA	02/10/2015	edit_date	London planetree	Platanus acerifolia	Detroit	Michigan	-83.178718	42.43624	19497 Snowden	3.81	introduced	0 to 15.24 cm	Detroit	NA	NA	NA	NA	NA	NA	NA	NA	NA	NA	NA	NA	NA
357159	NA	02/10/2015	edit_date	London planetree	Platanus acerifolia	Detroit	Michigan	-83.178079	42.436361	19504 Snowden	3.81	introduced	0 to 15.24 cm	Detroit	NA	NA	NA	NA	NA	NA	NA	NA	NA	NA	NA	NA	NA
357160	NA	02/10/2015	edit_date	London planetree	Platanus acerifolia	Detroit	Michigan	-83.178116	42.437269	19752 Snowden	3.81	introduced	0 to 15.24 cm	Detroit	NA	NA	NA	NA	NA	NA	NA	NA	NA	NA	NA	NA	NA
357161	NA	02/10/2015	edit_date	London planetree	Platanus acerifolia	Detroit	Michigan	-83.178766	42.437377	19761 Snowden	3.81	introduced	0 to 15.24 cm	Detroit	NA	NA	NA	NA	NA	NA	NA	NA	NA	NA	NA	NA	NA
357162	NA	02/10/2015	edit_date	London planetree	Platanus acerifolia	Detroit	Michigan	-83.178847	42.44003	20015 Snowden	3.81	introduced	0 to 15.24 cm	Detroit	NA	NA	NA	NA	NA	NA	NA	NA	NA	NA	NA	NA	NA
357163	NA	02/10/2015	edit_date	London planetree	Platanus acerifolia	Detroit	Michigan	-83.178858	42.440288	20033 Snowden	3.81	introduced	0 to 15.24 cm	Detroit	NA	NA	NA	NA	NA	NA	NA	NA	NA	NA	NA	NA	NA
357164	NA	02/10/2015	edit_date	London planetree	Platanus acerifolia	Detroit	Michigan	-83.174361	42.435647	19451 Sorrento	3.81	introduced	0 to 15.24 cm	Detroit	NA	NA	NA	NA	NA	NA	NA	NA	NA	NA	NA	NA	NA
357165	NA	02/10/2015	edit_date	London planetree	Platanus acerifolia	Detroit	Michigan	-83.173742	42.435774	19458 Sorrento	3.81	introduced	0 to 15.24 cm	Detroit	NA	NA	NA	NA	NA	NA	NA	NA	NA	NA	NA	NA	NA
357166	NA	02/10/2015	edit_date	London planetree	Platanus acerifolia	Detroit	Michigan	-83.174368	42.435867	19467 Sorrento	3.81	introduced	0 to 15.24 cm	Detroit	NA	NA	NA	NA	NA	NA	NA	NA	NA	NA	NA	NA	NA
357167	NA	02/10/2015	edit_date	London planetree	Platanus acerifolia	Detroit	Michigan	-83.174428	42.43743	19759 Sorrento	3.81	introduced	0 to 15.24 cm	Detroit	NA	NA	NA	NA	NA	NA	NA	NA	NA	NA	NA	NA	NA
357168	NA	02/10/2015	edit_date	London planetree	Platanus acerifolia	Detroit	Michigan	-83.173789	42.437558	19766 Sorrento	3.81	introduced	0 to 15.24 cm	Detroit	NA	NA	NA	NA	NA	NA	NA	NA	NA	NA	NA	NA	NA
357169	NA	02/10/2015	edit_date	London planetree	Platanus acerifolia	Detroit	Michigan	-83.174436	42.43765	19775 Sorrento	3.81	introduced	0 to 15.24 cm	Detroit	NA	NA	NA	NA	NA	NA	NA	NA	NA	NA	NA	NA	NA
357170	NA	02/10/2015	edit_date	London planetree	Platanus acerifolia	Detroit	Michigan	-83.174531	42.44036	20033 Sorrento	3.81	introduced	0 to 15.24 cm	Detroit	NA	NA	NA	NA	NA	NA	NA	NA	NA	NA	NA	NA	NA
357171	NA	02/10/2015	edit_date	London planetree	Platanus acerifolia	Detroit	Michigan	-83.039824	42.435337	19214 St. Louis	3.81	introduced	0 to 15.24 cm	Detroit	NA	NA	NA	NA	NA	NA	NA	NA	NA	NA	NA	NA	NA
357172	NA	02/10/2015	edit_date	London planetree	Platanus acerifolia	Detroit	Michigan	-83.040614	42.43761	19437 St. Louis	3.81	introduced	0 to 15.24 cm	Detroit	NA	NA	NA	NA	NA	NA	NA	NA	NA	NA	NA	NA	NA
357173	NA	02/10/2015	edit_date	London planetree	Platanus acerifolia	Detroit	Michigan	-83.040639	42.438379	19491 St. Louis	3.81	introduced	0 to 15.24 cm	Detroit	NA	NA	NA	NA	NA	NA	NA	NA	NA	NA	NA	NA	NA
357174	NA	02/10/2015	edit_date	London planetree	Platanus acerifolia	Detroit	Michigan	-83.039967	42.440266	19720 St. Louis	3.81	introduced	0 to 15.24 cm	Detroit	NA	NA	NA	NA	NA	NA	NA	NA	NA	NA	NA	NA	NA
357175	NA	02/10/2015	edit_date	London planetree	Platanus acerifolia	Detroit	Michigan	-83.039973	42.440497	19740 St. Louis	3.81	introduced	0 to 15.24 cm	Detroit	NA	NA	NA	NA	NA	NA	NA	NA	NA	NA	NA	NA	NA
357176	NA	02/10/2015	edit_date	London planetree	Platanus acerifolia	Detroit	Michigan	-83.086112	42.394307	76 Tennyson	3.81	introduced	0 to 15.24 cm	Detroit	NA	NA	NA	NA	NA	NA	NA	NA	NA	NA	NA	NA	NA
357177	NA	02/10/2015	edit_date	London planetree	Platanus acerifolia	Detroit	Michigan	-83.084257	42.395007	132 Tennyson	3.81	introduced	0 to 15.24 cm	Detroit	NA	NA	NA	NA	NA	NA	NA	NA	NA	NA	NA	NA	NA
357178	NA	02/10/2015	edit_date	London planetree	Platanus acerifolia	Detroit	Michigan	-83.178143	42.435095	13342 Vassar	3.81	introduced	0 to 15.24 cm	Detroit	NA	NA	NA	NA	NA	NA	NA	NA	NA	NA	NA	NA	NA
357180	NA	02/11/2015	edit_date	Northern red oak	Quercus rubra	Detroit	Michigan	-83.179483	42.443751	13317 N. Norfolk	3.81	naturally_occurring	0 to 15.24 cm	Detroit	NA	NA	NA	NA	NA	NA	NA	NA	NA	NA	NA	NA	NA
357182	NA	02/11/2015	edit_date	Northern red oak	Quercus rubra	Detroit	Michigan	-83.179293	42.442879	13379 S. Norfolk	3.81	naturally_occurring	0 to 15.24 cm	Detroit	NA	NA	NA	NA	NA	NA	NA	NA	NA	NA	NA	NA	NA
357183	NA	02/11/2015	edit_date	Northern red oak	Quercus rubra	Detroit	Michigan	-83.179807	42.443275	20401 S. Norfolk	3.81	naturally_occurring	0 to 15.24 cm	Detroit	NA	NA	NA	NA	NA	NA	NA	NA	NA	NA	NA	NA	NA
357184	NA	02/11/2015	edit_date	Northern red oak	Quercus rubra	Detroit	Michigan	-83.174376	42.436086	19481 Sorrento	3.81	naturally_occurring	0 to 15.24 cm	Detroit	NA	NA	NA	NA	NA	NA	NA	NA	NA	NA	NA	NA	NA
357185	NA	02/11/2015	edit_date	Northern red oak	Quercus rubra	Detroit	Michigan	-83.174403	42.436774	19713 Sorrento	3.81	naturally_occurring	0 to 15.24 cm	Detroit	NA	NA	NA	NA	NA	NA	NA	NA	NA	NA	NA	NA	NA
357186	NA	02/11/2015	edit_date	Northern red oak	Quercus rubra	Detroit	Michigan	-83.174482	42.439042	19939 Sorrento	3.81	naturally_occurring	0 to 15.24 cm	Detroit	NA	NA	NA	NA	NA	NA	NA	NA	NA	NA	NA	NA	NA
357187	NA	02/11/2015	edit_date	Northern red oak	Quercus rubra	Detroit	Michigan	-83.039828	42.435446	19222 St. Louis	3.81	naturally_occurring	0 to 15.24 cm	Detroit	NA	NA	NA	NA	NA	NA	NA	NA	NA	NA	NA	NA	NA
357188	NA	02/11/2015	edit_date	Northern red oak	Quercus rubra	Detroit	Michigan	-83.040303	42.436778	19370 St. Louis	3.81	naturally_occurring	0 to 15.24 cm	Detroit	NA	NA	NA	NA	NA	NA	NA	NA	NA	NA	NA	NA	NA
357189	NA	02/11/2015	edit_date	Northern red oak	Quercus rubra	Detroit	Michigan	-83.040625	42.437939	19461 St. Louis	3.81	naturally_occurring	0 to 15.24 cm	Detroit	NA	NA	NA	NA	NA	NA	NA	NA	NA	NA	NA	NA	NA
357190	NA	02/11/2015	edit_date	Northern red oak	Quercus rubra	Detroit	Michigan	-83.03997	42.440381	19730 St. Louis	3.81	naturally_occurring	0 to 15.24 cm	Detroit	NA	NA	NA	NA	NA	NA	NA	NA	NA	NA	NA	NA	NA
357191	NA	02/11/2015	edit_date	Northern red oak	Quercus rubra	Detroit	Michigan	-83.172684	42.436344	19496 Steel	3.81	naturally_occurring	0 to 15.24 cm	Detroit	NA	NA	NA	NA	NA	NA	NA	NA	NA	NA	NA	NA	NA
357192	NA	02/11/2015	edit_date	Northern red oak	Quercus rubra	Detroit	Michigan	-83.173337	42.43712	19737 Steel	3.81	naturally_occurring	0 to 15.24 cm	Detroit	NA	NA	NA	NA	NA	NA	NA	NA	NA	NA	NA	NA	NA
357193	NA	02/11/2015	edit_date	Northern red oak	Quercus rubra	Detroit	Michigan	-83.17336	42.437775	19783 Steel	3.81	naturally_occurring	0 to 15.24 cm	Detroit	NA	NA	NA	NA	NA	NA	NA	NA	NA	NA	NA	NA	NA
357194	NA	02/11/2015	edit_date	Northern red oak	Quercus rubra	Detroit	Michigan	-83.173407	42.439074	19941 Steel	3.81	naturally_occurring	0 to 15.24 cm	Detroit	NA	NA	NA	NA	NA	NA	NA	NA	NA	NA	NA	NA	NA
357195	NA	02/11/2015	edit_date	Northern red oak	Quercus rubra	Detroit	Michigan	-83.173421	42.439477	19969 Steel	3.81	naturally_occurring	0 to 15.24 cm	Detroit	NA	NA	NA	NA	NA	NA	NA	NA	NA	NA	NA	NA	NA
357196	NA	02/11/2015	edit_date	Northern red oak	Quercus rubra	Detroit	Michigan	-83.087296	42.393856	42 Tennyson	3.81	naturally_occurring	0 to 15.24 cm	Detroit	NA	NA	NA	NA	NA	NA	NA	NA	NA	NA	NA	NA	NA
357198	NA	02/11/2015	edit_date	English oak	Quercus robur	Detroit	Michigan	-83.073716	42.446881	2900 E.8 Mile	3.81	introduced	0 to 15.24 cm	Detroit	NA	NA	NA	NA	NA	NA	NA	NA	NA	NA	NA	NA	NA
357201	NA	02/11/2015	edit_date	English oak	Quercus robur	Detroit	Michigan	-83.074118	42.442224	20029 Harned	3.81	introduced	0 to 15.24 cm	Detroit	NA	NA	NA	NA	NA	NA	NA	NA	NA	NA	NA	NA	NA
357202	NA	02/11/2015	edit_date	English oak	Quercus robur	Detroit	Michigan	-83.074228	42.443662	20169 Harned	3.81	introduced	0 to 15.24 cm	Detroit	NA	NA	NA	NA	NA	NA	NA	NA	NA	NA	NA	NA	NA
357203	NA	02/11/2015	edit_date	English oak	Quercus robur	Detroit	Michigan	-83.074243	42.443909	20191 Harned	3.81	introduced	0 to 15.24 cm	Detroit	NA	NA	NA	NA	NA	NA	NA	NA	NA	NA	NA	NA	NA
357204	NA	02/11/2015	edit_date	English oak	Quercus robur	Detroit	Michigan	-83.073669	42.446375	20486 Harned	3.81	introduced	0 to 15.24 cm	Detroit	NA	NA	NA	NA	NA	NA	NA	NA	NA	NA	NA	NA	NA
357205	NA	02/11/2015	edit_date	English oak	Quercus robur	Detroit	Michigan	-83.074126	42.446538	20500 Harned	3.81	introduced	0 to 15.24 cm	Detroit	NA	NA	NA	NA	NA	NA	NA	NA	NA	NA	NA	NA	NA
357206	NA	02/11/2015	edit_date	Sawtooth oak	Quercus acutissima	Detroit	Michigan	-83.176787	42.443902	20446 Cheyenne	4.445	introduced	0 to 15.24 cm	Detroit	NA	NA	NA	NA	NA	NA	NA	NA	NA	NA	NA	NA	NA
357207	NA	02/11/2015	edit_date	Sawtooth oak	Quercus acutissima	Detroit	Michigan	-83.176743	42.444073	20469 Cheyenne	4.445	introduced	0 to 15.24 cm	Detroit	NA	NA	NA	NA	NA	NA	NA	NA	NA	NA	NA	NA	NA
357208	NA	02/11/2015	edit_date	Sawtooth oak	Quercus acutissima	Detroit	Michigan	-83.041723	42.434088	19127 Dwyer	3.81	introduced	0 to 15.24 cm	Detroit	NA	NA	NA	NA	NA	NA	NA	NA	NA	NA	NA	NA	NA
357209	NA	02/11/2015	edit_date	Sawtooth oak	Quercus acutissima	Detroit	Michigan	-83.041726	42.434194	19133 Dwyer	3.81	introduced	0 to 15.24 cm	Detroit	NA	NA	NA	NA	NA	NA	NA	NA	NA	NA	NA	NA	NA
357210	NA	02/11/2015	edit_date	Sawtooth oak	Quercus acutissima	Detroit	Michigan	-83.041061	42.43494	19190 Dwyer	3.81	introduced	0 to 15.24 cm	Detroit	NA	NA	NA	NA	NA	NA	NA	NA	NA	NA	NA	NA	NA
357211	NA	02/11/2015	edit_date	Sawtooth oak	Quercus acutissima	Detroit	Michigan	-83.041752	42.434973	19193 Dwyer	3.81	introduced	0 to 15.24 cm	Detroit	NA	NA	NA	NA	NA	NA	NA	NA	NA	NA	NA	NA	NA
357212	NA	02/11/2015	edit_date	Sawtooth oak	Quercus acutissima	Detroit	Michigan	-83.041079	42.43542	19220 Dwyer	3.81	introduced	0 to 15.24 cm	Detroit	NA	NA	NA	NA	NA	NA	NA	NA	NA	NA	NA	NA	NA
357213	NA	02/11/2015	edit_date	Sawtooth oak	Quercus acutissima	Detroit	Michigan	-83.041136	42.43709	19397 Dwyer	3.81	introduced	0 to 15.24 cm	Detroit	NA	NA	NA	NA	NA	NA	NA	NA	NA	NA	NA	NA	NA
357214	NA	02/11/2015	edit_date	Sawtooth oak	Quercus acutissima	Detroit	Michigan	-83.041154	42.437655	19438 Dwyer	3.81	introduced	0 to 15.24 cm	Detroit	NA	NA	NA	NA	NA	NA	NA	NA	NA	NA	NA	NA	NA
357215	NA	02/11/2015	edit_date	Sawtooth oak	Quercus acutissima	Detroit	Michigan	-83.041863	42.438064	19471 Dwyer	3.81	introduced	0 to 15.24 cm	Detroit	NA	NA	NA	NA	NA	NA	NA	NA	NA	NA	NA	NA	NA
357216	NA	02/11/2015	edit_date	Sawtooth oak	Quercus acutissima	Detroit	Michigan	-83.041213	42.439507	19668 Dwyer	3.81	introduced	0 to 15.24 cm	Detroit	NA	NA	NA	NA	NA	NA	NA	NA	NA	NA	NA	NA	NA
357217	NA	02/11/2015	edit_date	Sawtooth oak	Quercus acutissima	Detroit	Michigan	-83.041924	42.439775	19689 Dwyer	3.81	introduced	0 to 15.24 cm	Detroit	NA	NA	NA	NA	NA	NA	NA	NA	NA	NA	NA	NA	NA
357218	NA	02/11/2015	edit_date	Sawtooth oak	Quercus acutissima	Detroit	Michigan	-83.224153	42.408569	16117 Greenview	4.445	introduced	0 to 15.24 cm	Detroit	NA	NA	NA	NA	NA	NA	NA	NA	NA	NA	NA	NA	NA
357219	NA	02/11/2015	edit_date	Sawtooth oak	Quercus acutissima	Detroit	Michigan	-83.223477	42.40913	16158 Greenview	4.445	introduced	0 to 15.24 cm	Detroit	NA	NA	NA	NA	NA	NA	NA	NA	NA	NA	NA	NA	NA
357220	NA	02/11/2015	edit_date	Sawtooth oak	Quercus acutissima	Detroit	Michigan	-83.223501	42.409569	16190 Greenview	4.445	introduced	0 to 15.24 cm	Detroit	NA	NA	NA	NA	NA	NA	NA	NA	NA	NA	NA	NA	NA
357221	NA	02/11/2015	edit_date	Sawtooth oak	Quercus acutissima	Detroit	Michigan	-83.224226	42.409776	16207 Greenview	4.445	introduced	0 to 15.24 cm	Detroit	NA	NA	NA	NA	NA	NA	NA	NA	NA	NA	NA	NA	NA
357222	NA	02/11/2015	edit_date	Sawtooth oak	Quercus acutissima	Detroit	Michigan	-83.223519	42.409898	16216 Greenview	4.445	introduced	0 to 15.24 cm	Detroit	NA	NA	NA	NA	NA	NA	NA	NA	NA	NA	NA	NA	NA
357223	NA	02/11/2015	edit_date	Sawtooth oak	Quercus acutissima	Detroit	Michigan	-83.224419	42.412941	16751 Greenview	4.445	introduced	0 to 15.24 cm	Detroit	NA	NA	NA	NA	NA	NA	NA	NA	NA	NA	NA	NA	NA
357224	NA	02/11/2015	edit_date	Sawtooth oak	Quercus acutissima	Detroit	Michigan	-83.224481	42.413872	16811 Greenview	4.445	introduced	0 to 15.24 cm	Detroit	NA	NA	NA	NA	NA	NA	NA	NA	NA	NA	NA	NA	NA
357225	NA	02/11/2015	edit_date	Sawtooth oak	Quercus acutissima	Detroit	Michigan	-83.224507	42.414311	16843 Greenview	4.445	introduced	0 to 15.24 cm	Detroit	NA	NA	NA	NA	NA	NA	NA	NA	NA	NA	NA	NA	NA
357228	NA	02/11/2015	edit_date	Sawtooth oak	Quercus acutissima	Detroit	Michigan	-83.131311	42.312404	2508 Pearl	4.445	introduced	0 to 15.24 cm	Detroit	NA	NA	NA	NA	NA	NA	NA	NA	NA	NA	NA	NA	NA
357231	NA	02/11/2015	edit_date	Shumard oak	Quercus shumardii	Detroit	Michigan	-83.176787	42.443902	20446 Cheyenne	4.445	naturally_occurring	0 to 15.24 cm	Detroit	NA	NA	NA	NA	NA	NA	NA	NA	NA	NA	NA	NA	NA
357232	NA	02/11/2015	edit_date	Shumard oak	Quercus shumardii	Detroit	Michigan	-83.177704	42.443783	13224 N. Norfolk	4.445	naturally_occurring	0 to 15.24 cm	Detroit	NA	NA	NA	NA	NA	NA	NA	NA	NA	NA	NA	NA	NA
357234	NA	02/11/2015	edit_date	Shumard oak	Quercus shumardii	Detroit	Michigan	-83.179297	42.44379	13284 N. Norfolk	4.445	naturally_occurring	0 to 15.24 cm	Detroit	NA	NA	NA	NA	NA	NA	NA	NA	NA	NA	NA	NA	NA
357235	NA	02/11/2015	edit_date	Shumard oak	Quercus shumardii	Detroit	Michigan	-83.179738	42.443612	13331 N. Norfolk	4.445	naturally_occurring	0 to 15.24 cm	Detroit	NA	NA	NA	NA	NA	NA	NA	NA	NA	NA	NA	NA	NA
357236	NA	02/11/2015	edit_date	Shumard oak	Quercus shumardii	Detroit	Michigan	-83.177125	42.443505	13204 S. Norfolk	4.445	naturally_occurring	0 to 15.24 cm	Detroit	NA	NA	NA	NA	NA	NA	NA	NA	NA	NA	NA	NA	NA
357237	NA	02/11/2015	edit_date	Shumard oak	Quercus shumardii	Detroit	Michigan	-83.178276	42.442897	13249 S. Norfolk	4.445	naturally_occurring	0 to 15.24 cm	Detroit	NA	NA	NA	NA	NA	NA	NA	NA	NA	NA	NA	NA	NA
357238	NA	02/11/2015	edit_date	Shumard oak	Quercus shumardii	Detroit	Michigan	-83.178994	42.442883	13341 S. Norfolk	4.445	naturally_occurring	0 to 15.24 cm	Detroit	NA	NA	NA	NA	NA	NA	NA	NA	NA	NA	NA	NA	NA
357239	NA	02/11/2015	edit_date	White oak	Quercus alba	Detroit	Michigan	-83.176732	42.441025	20127 Cheyenne	3.81	naturally_occurring	0 to 15.24 cm	Detroit	NA	NA	NA	NA	NA	NA	NA	NA	NA	NA	NA	NA	NA
357240	NA	02/11/2015	edit_date	White oak	Quercus alba	Detroit	Michigan	-83.17653	42.438388	13208 Pembroke	3.81	naturally_occurring	0 to 15.24 cm	Detroit	NA	NA	NA	NA	NA	NA	NA	NA	NA	NA	NA	NA	NA
357241	NA	02/11/2015	edit_date	White oak	Quercus alba	Detroit	Michigan	-83.175461	42.43582	19465 Ward	3.81	naturally_occurring	0 to 15.24 cm	Detroit	NA	NA	NA	NA	NA	NA	NA	NA	NA	NA	NA	NA	NA
357242	NA	02/11/2015	edit_date	White oak	Quercus alba	Detroit	Michigan	-83.174849	42.436658	19700 Ward	3.81	naturally_occurring	0 to 15.24 cm	Detroit	NA	NA	NA	NA	NA	NA	NA	NA	NA	NA	NA	NA	NA
357233	4/5/2014	07/05/2016	edit_date	Shumard oak	Quercus shumardii	Detroit	Michigan	-83.178524	42.443805	13252 N. Norfolk	4.445	naturally_occurring	0 to 15.24 cm	Detroit	NA	NA	NA	NA	NA	NA	NA	NA	NA	NA	NA	NA	NA
357009	NA	03/07/2016	edit_date	Hawthorn	Crataegus	Detroit	Michigan	-83.2650429	42.43995526	20224 Redfern St	3.81	no_info	0 to 15.24 cm	Detroit	NA	NA	NA	NA	NA	NA	NA	NA	NA	NA	NA	NA	NA
357036	NA	03/07/2016	edit_date	London planetree	Platanus acerifolia	Detroit	Michigan	-83.2629776	42.44092517	20189 Mcintyre St	3.81	introduced	0 to 15.24 cm	Detroit	NA	NA	NA	NA	NA	NA	NA	NA	NA	NA	NA	NA	NA
357034	NA	03/07/2016	edit_date	London planetree	Platanus acerifolia	Detroit	Michigan	-83.26061189	42.44114686	22152 Hessel Ave	3.81	introduced	0 to 15.24 cm	Detroit	NA	NA	NA	NA	NA	NA	NA	NA	NA	NA	NA	NA	NA
357035	NA	03/07/2016	edit_date	NA	NA	Detroit	Michigan	-83.2613039	42.44113895	22184 Hessel Ave	3.81	no_info	0 to 15.24 cm	Detroit	NA	NA	NA	NA	NA	NA	NA	NA	NA	NA	NA	NA	NA
357041	NA	08/19/2016	edit_date	London planetree	Platanus acerifolia	Detroit	Michigan	-83.26621185	42.43716492	22550 Leewin St	3.81	introduced	0 to 15.24 cm	Detroit	NA	NA	NA	NA	NA	NA	NA	NA	NA	NA	NA	NA	NA
357040	NA	08/19/2016	edit_date	London planetree	Platanus acerifolia	Detroit	Michigan	-83.2659028	42.43717248	22540 Leewin St	3.81	introduced	0 to 15.24 cm	Detroit	NA	NA	NA	NA	NA	NA	NA	NA	NA	NA	NA	NA	NA
357039	NA	08/19/2016	edit_date	London planetree	Platanus acerifolia	Detroit	Michigan	-83.26552472	42.43718076	22520 Leewin St	3.81	introduced	0 to 15.24 cm	Detroit	NA	NA	NA	NA	NA	NA	NA	NA	NA	NA	NA	NA	NA
357037	NA	08/19/2016	edit_date	London planetree	Platanus acerifolia	Detroit	Michigan	-83.26518164	42.43719074	22500 Leewin St	3.81	introduced	0 to 15.24 cm	Detroit	NA	NA	NA	NA	NA	NA	NA	NA	NA	NA	NA	NA	NA
357053	NA	08/19/2016	edit_date	London planetree	Platanus acerifolia	Detroit	Michigan	-83.26222706	42.43626054	22301 Pembroke Ave	3.81	introduced	0 to 15.24 cm	Detroit	NA	NA	NA	NA	NA	NA	NA	NA	NA	NA	NA	NA	NA
357057	NA	03/07/2016	edit_date	London planetree	Platanus acerifolia	Detroit	Michigan	-83.26722622	42.43620215	22651 Pembroke Ave	3.81	introduced	0 to 15.24 cm	Detroit	NA	NA	NA	NA	NA	NA	NA	NA	NA	NA	NA	NA	NA
357056	NA	03/07/2016	edit_date	London planetree	Platanus acerifolia	Detroit	Michigan	-83.26690972	42.43620215	22633 Pembroke Ave	3.81	introduced	0 to 15.24 cm	Detroit	NA	NA	NA	NA	NA	NA	NA	NA	NA	NA	NA	NA	NA
357055	NA	03/07/2016	edit_date	London planetree	Platanus acerifolia	Detroit	Michigan	-83.26347649	42.43637239	22414 Pembroke Ave	3.81	introduced	0 to 15.24 cm	Detroit	NA	NA	NA	NA	NA	NA	NA	NA	NA	NA	NA	NA	NA
357051	NA	08/19/2016	edit_date	London planetree	Platanus acerifolia	Detroit	Michigan	-83.26144436	42.4363947	22212 Pembroke Ave	3.81	introduced	0 to 15.24 cm	Detroit	NA	NA	NA	NA	NA	NA	NA	NA	NA	NA	NA	NA	NA
357054	NA	08/19/2016	edit_date	London planetree	Platanus acerifolia	Detroit	Michigan	-83.26283617	42.4362475	22329 Pembroke Ave	3.81	introduced	0 to 15.24 cm	Detroit	NA	NA	NA	NA	NA	NA	NA	NA	NA	NA	NA	NA	NA
357047	NA	08/19/2016	edit_date	London planetree	Platanus acerifolia	Detroit	Michigan	-83.26199554	42.43130275	19244 Northrop St	3.81	introduced	0 to 15.24 cm	Detroit	NA	NA	NA	NA	NA	NA	NA	NA	NA	NA	NA	NA	NA
357052	NA	03/07/2016	edit_date	London planetree	Platanus acerifolia	Detroit	Michigan	-83.2616204	42.4364001	22228 Pembroke Ave	3.81	introduced	0 to 15.24 cm	Detroit	NA	NA	NA	NA	NA	NA	NA	NA	NA	NA	NA	NA	NA
357048	NA	08/19/2016	edit_date	London planetree	Platanus acerifolia	Detroit	Michigan	-83.26209247	42.43356561	19410 Northrop St	3.81	introduced	0 to 15.24 cm	Detroit	NA	NA	NA	NA	NA	NA	NA	NA	NA	NA	NA	NA	NA
357050	NA	03/07/2016	edit_date	London planetree	Platanus acerifolia	Detroit	Michigan	-83.26116443	42.43652679	22200 Pembroke Ave	3.81	introduced	0 to 15.24 cm	Detroit	NA	NA	NA	NA	NA	NA	NA	NA	NA	NA	NA	NA	NA
357049	NA	03/07/2016	edit_date	London planetree	Platanus acerifolia	Detroit	Michigan	-83.25971603	42.43642386	22044 Pembroke Ave	3.81	introduced	0 to 15.24 cm	Detroit	NA	NA	NA	NA	NA	NA	NA	NA	NA	NA	NA	NA	NA
357022	NA	05/26/2016	edit_date	European hornbeam	Carpinus betulus	Detroit	Michigan	-83.19198489	42.44419505	20505 Marlowe St	3.81	introduced	0 to 15.24 cm	Detroit	NA	NA	NA	NA	NA	NA	NA	NA	NA	NA	NA	NA	NA
357021	NA	05/26/2016	edit_date	European hornbeam	Carpinus betulus	Detroit	Michigan	-83.19179714	42.44408025	20500 Marlowe St	3.81	introduced	0 to 15.24 cm	Detroit	NA	NA	NA	NA	NA	NA	NA	NA	NA	NA	NA	NA	NA
357017	NA	05/26/2016	edit_date	European hornbeam	Carpinus betulus	Detroit	Michigan	-83.19050968	42.44293621	20412 Hubbell St	3.81	introduced	0 to 15.24 cm	Detroit	NA	NA	NA	NA	NA	NA	NA	NA	NA	NA	NA	NA	NA
357016	NA	05/26/2016	edit_date	European hornbeam	Carpinus betulus	Detroit	Michigan	-83.19051504	42.44276994	20400 Hubbell St	3.81	introduced	0 to 15.24 cm	Detroit	NA	NA	NA	NA	NA	NA	NA	NA	NA	NA	NA	NA	NA
357024	4/5/2014	07/08/2016	edit_date	European hornbeam	Carpinus betulus	Detroit	Michigan	-83.178759	42.4438	13260 N. Norfolk	3.81	introduced	0 to 15.24 cm	Detroit	NA	NA	NA	NA	NA	NA	NA	NA	NA	NA	NA	NA	NA
357150	NA	07/11/2016	edit_date	London planetree	Platanus acerifolia	Detroit	Michigan	-83.0832696	42.39907264	222 Massachusetts St	3.81	introduced	0 to 15.24 cm	Detroit	NA	NA	NA	NA	NA	NA	NA	NA	NA	NA	NA	NA	NA
356961	NA	07/11/2016	edit_date	Crabapple	Malus	Detroit	Michigan	-83.08267415	42.39695323	202 Connecticut St	3.81	no_info	0 to 15.24 cm	Detroit	NA	NA	NA	NA	NA	NA	NA	NA	NA	NA	NA	NA	NA
357181	NA	07/11/2016	edit_date	Northern red oak	Quercus rubra	Detroit	Michigan	-83.07349831	42.44043824	1881 E Outer Dr	3.81	naturally_occurring	0 to 15.24 cm	Detroit	NA	NA	NA	NA	NA	NA	NA	NA	NA	NA	NA	NA	NA
357078	NA	07/11/2016	edit_date	Elm	Ulmus	Detroit	Michigan	-83.07387382	42.44105779	19943 Harned St	3.81	no_info	0 to 15.24 cm	Detroit	NA	NA	NA	NA	NA	NA	NA	NA	NA	NA	NA	NA	NA
357200	NA	07/11/2016	edit_date	English oak	Quercus robur	Detroit	Michigan	-83.07390869	42.44154175	19977 Harned St	3.81	introduced	0 to 15.24 cm	Detroit	NA	NA	NA	NA	NA	NA	NA	NA	NA	NA	NA	NA	NA
357079	NA	07/11/2016	edit_date	Elm	Ulmus	Detroit	Michigan	-83.07411924	42.44270957	20101 Harned St	3.81	no_info	0 to 15.24 cm	Detroit	NA	NA	NA	NA	NA	NA	NA	NA	NA	NA	NA	NA	NA
357197	NA	07/12/2016	edit_date	Northern red oak	Quercus rubra	Detroit	Michigan	-83.08511496	42.3950259	109 Tennyson St	3.81	naturally_occurring	0 to 15.24 cm	Detroit	NA	NA	NA	NA	NA	NA	NA	NA	NA	NA	NA	NA	NA
357106	NA	07/20/2016	edit_date	Japanese tree lilac	Syringa reticulata	Detroit	Michigan	-83.25020224	42.44209103	20512 Trinity St	3.81	introduced	0 to 15.24 cm	Detroit	NA	NA	NA	NA	NA	NA	NA	NA	NA	NA	NA	NA	NA
357108	NA	07/20/2016	edit_date	Japanese tree lilac	Syringa reticulata	Detroit	Michigan	-83.2502237	42.44284516	20568 Trinity St	3.81	introduced	0 to 15.24 cm	Detroit	NA	NA	NA	NA	NA	NA	NA	NA	NA	NA	NA	NA	NA
357107	NA	07/20/2016	edit_date	Japanese tree lilac	Syringa reticulata	Detroit	Michigan	-83.2502237	42.44272046	20560 Trinity St	3.81	introduced	0 to 15.24 cm	Detroit	NA	NA	NA	NA	NA	NA	NA	NA	NA	NA	NA	NA	NA
357105	NA	07/20/2016	edit_date	Japanese tree lilac	Syringa reticulata	Detroit	Michigan	-83.2500574	42.43720973	19928 Trinity St	3.81	introduced	0 to 15.24 cm	Detroit	NA	NA	NA	NA	NA	NA	NA	NA	NA	NA	NA	NA	NA
357043	NA	08/19/2016	edit_date	London planetree	Platanus acerifolia	Detroit	Michigan	-83.2670793	42.43705073	22607 Leewin St	3.81	introduced	0 to 15.24 cm	Detroit	NA	NA	NA	NA	NA	NA	NA	NA	NA	NA	NA	NA	NA
357243	NA	02/11/2015	edit_date	White oak	Quercus alba	Detroit	Michigan	-83.175497	42.436756	19713 Ward	3.81	naturally_occurring	0 to 15.24 cm	Detroit	NA	NA	NA	NA	NA	NA	NA	NA	NA	NA	NA	NA	NA
357244	NA	02/11/2015	edit_date	Common hackberry	Celtis occidentalis	Detroit	Michigan	-83.177018	42.443633	20407 Cheyenne	4.445	naturally_occurring	0 to 15.24 cm	Detroit	NA	NA	NA	NA	NA	NA	NA	NA	NA	NA	NA	NA	NA
357245	NA	02/11/2015	edit_date	Common hackberry	Celtis occidentalis	Detroit	Michigan	-83.041804	42.436363	19343 Dwyer	3.81	naturally_occurring	0 to 15.24 cm	Detroit	NA	NA	NA	NA	NA	NA	NA	NA	NA	NA	NA	NA	NA
357246	NA	02/11/2015	edit_date	Common hackberry	Celtis occidentalis	Detroit	Michigan	-83.04182	42.436824	19379 Dwyer	3.81	naturally_occurring	0 to 15.24 cm	Detroit	NA	NA	NA	NA	NA	NA	NA	NA	NA	NA	NA	NA	NA
357247	NA	02/11/2015	edit_date	Common hackberry	Celtis occidentalis	Detroit	Michigan	-83.041166	42.438017	19464 Dwyer	3.81	naturally_occurring	0 to 15.24 cm	Detroit	NA	NA	NA	NA	NA	NA	NA	NA	NA	NA	NA	NA	NA
357248	NA	02/11/2015	edit_date	Common hackberry	Celtis occidentalis	Detroit	Michigan	-83.04195	42.440499	19741 Dwyer	3.81	naturally_occurring	0 to 15.24 cm	Detroit	NA	NA	NA	NA	NA	NA	NA	NA	NA	NA	NA	NA	NA
357257	NA	02/11/2015	edit_date	Common hackberry	Celtis occidentalis	Detroit	Michigan	-83.179297	42.44379	13284 N. Norfolk	3.81	naturally_occurring	0 to 15.24 cm	Detroit	NA	NA	NA	NA	NA	NA	NA	NA	NA	NA	NA	NA	NA
357229	NA	07/13/2015	edit_date	Sawtooth oak	Quercus acutissima	Detroit	Michigan	-83.1319651	42.31285809	2550 Pearl St	4.445	introduced	0 to 15.24 cm	Detroit	NA	NA	NA	NA	NA	NA	NA	NA	NA	NA	NA	NA	NA
357227	NA	07/13/2015	edit_date	Sawtooth oak	Quercus acutissima	Detroit	Michigan	-83.13154399	42.31354634	2587 Norman St	4.445	introduced	0 to 15.24 cm	Detroit	NA	NA	NA	NA	NA	NA	NA	NA	NA	NA	NA	NA	NA
357226	NA	07/13/2015	edit_date	Sawtooth oak	Quercus acutissima	Detroit	Michigan	-83.13147426	42.31370501	2590 Norman St	4.445	introduced	0 to 15.24 cm	Detroit	NA	NA	NA	NA	NA	NA	NA	NA	NA	NA	NA	NA	NA
357109	NA	07/29/2015	edit_date	Japanese tree lilac	Syringa reticulata	Detroit	Michigan	-83.25568	42.384642	12493 W Outer	3.81	introduced	0 to 15.24 cm	Detroit	NA	NA	NA	NA	NA	NA	NA	NA	NA	NA	NA	NA	NA
357258	NA	02/11/2015	edit_date	Common hackberry	Celtis occidentalis	Detroit	Michigan	-83.173373	42.438146	12911 Pembroke	3.81	naturally_occurring	0 to 15.24 cm	Detroit	NA	NA	NA	NA	NA	NA	NA	NA	NA	NA	NA	NA	NA
357259	NA	02/11/2015	edit_date	Common hackberry	Celtis occidentalis	Detroit	Michigan	-83.179222	42.442879	13369 S. Norfolk	3.81	naturally_occurring	0 to 15.24 cm	Detroit	NA	NA	NA	NA	NA	NA	NA	NA	NA	NA	NA	NA	NA
357260	NA	02/11/2015	edit_date	Common hackberry	Celtis occidentalis	Detroit	Michigan	-83.173878	42.440098	20012 Sorrento	3.81	naturally_occurring	0 to 15.24 cm	Detroit	NA	NA	NA	NA	NA	NA	NA	NA	NA	NA	NA	NA	NA
357261	NA	02/11/2015	edit_date	Common hackberry	Celtis occidentalis	Detroit	Michigan	-83.172784	42.439969	20000 Steel	3.81	naturally_occurring	0 to 15.24 cm	Detroit	NA	NA	NA	NA	NA	NA	NA	NA	NA	NA	NA	NA	NA
357262	NA	02/11/2015	edit_date	Common hackberry	Celtis occidentalis	Detroit	Michigan	-83.173219	42.440168	20022 Steel	3.81	naturally_occurring	0 to 15.24 cm	Detroit	NA	NA	NA	NA	NA	NA	NA	NA	NA	NA	NA	NA	NA
357268	NA	02/11/2015	edit_date	Shingle oak	Quercus imbricaria	Detroit	Michigan	-83.17601	42.363798	9300 Hartwell	3.81	naturally_occurring	0 to 15.24 cm	Detroit	NA	NA	NA	NA	NA	NA	NA	NA	NA	NA	NA	NA	NA
357269	NA	02/11/2015	edit_date	Shingle oak	Quercus imbricaria	Detroit	Michigan	-83.17602	42.36418	9330 Hartwell	3.81	naturally_occurring	0 to 15.24 cm	Detroit	NA	NA	NA	NA	NA	NA	NA	NA	NA	NA	NA	NA	NA
357270	NA	02/11/2015	edit_date	Shingle oak	Quercus imbricaria	Detroit	Michigan	-83.176338	42.364574	9360 Hartwell	3.81	naturally_occurring	0 to 15.24 cm	Detroit	NA	NA	NA	NA	NA	NA	NA	NA	NA	NA	NA	NA	NA
357271	NA	02/11/2015	edit_date	Shingle oak	Quercus imbricaria	Detroit	Michigan	-83.176681	42.36457	9361 Hartwell	3.81	naturally_occurring	0 to 15.24 cm	Detroit	NA	NA	NA	NA	NA	NA	NA	NA	NA	NA	NA	NA	NA
357272	NA	02/11/2015	edit_date	Shingle oak	Quercus imbricaria	Detroit	Michigan	-83.176687	42.364694	9371 Hartwell	3.81	naturally_occurring	0 to 15.24 cm	Detroit	NA	NA	NA	NA	NA	NA	NA	NA	NA	NA	NA	NA	NA
357273	NA	02/11/2015	edit_date	Sugar maple	Acer saccharum	Detroit	Michigan	-83.213087	42.358758	8851 Rutland	3.81	naturally_occurring	0 to 15.24 cm	Detroit	NA	NA	NA	NA	NA	NA	NA	NA	NA	NA	NA	NA	NA
357274	NA	02/11/2015	edit_date	Sugar maple	Acer saccharum	Detroit	Michigan	-83.212381	42.358887	8858 Rutland	3.81	naturally_occurring	0 to 15.24 cm	Detroit	NA	NA	NA	NA	NA	NA	NA	NA	NA	NA	NA	NA	NA
357275	NA	02/11/2015	edit_date	Sugar maple	Acer saccharum	Detroit	Michigan	-83.212384	42.358996	8866 Rutland	3.81	naturally_occurring	0 to 15.24 cm	Detroit	NA	NA	NA	NA	NA	NA	NA	NA	NA	NA	NA	NA	NA
357276	NA	02/11/2015	edit_date	Sugar maple	Acer saccharum	Detroit	Michigan	-83.213091	42.358972	8867 Rutland	3.81	naturally_occurring	0 to 15.24 cm	Detroit	NA	NA	NA	NA	NA	NA	NA	NA	NA	NA	NA	NA	NA
357277	NA	02/11/2015	edit_date	Sugar maple	Acer saccharum	Detroit	Michigan	-83.213099	42.359293	8891 Rutland	3.81	naturally_occurring	0 to 15.24 cm	Detroit	NA	NA	NA	NA	NA	NA	NA	NA	NA	NA	NA	NA	NA
357278	NA	02/11/2015	edit_date	Sugar maple	Acer saccharum	Detroit	Michigan	-83.212397	42.359435	8898 Rutland	3.81	naturally_occurring	0 to 15.24 cm	Detroit	NA	NA	NA	NA	NA	NA	NA	NA	NA	NA	NA	NA	NA
357279	NA	02/11/2015	edit_date	Swamp white oak	Quercus bicolor	Detroit	Michigan	-83.085183	42.398706	171 Massachusetts	3.81	naturally_occurring	0 to 15.24 cm	Detroit	NA	NA	NA	NA	NA	NA	NA	NA	NA	NA	NA	NA	NA
357283	NA	02/11/2015	edit_date	Swamp white oak	Quercus bicolor	Detroit	Michigan	-83.131736	42.312137	2501 Pearl	3.81	naturally_occurring	0 to 15.24 cm	Detroit	NA	NA	NA	NA	NA	NA	NA	NA	NA	NA	NA	NA	NA
357287	NA	02/11/2015	edit_date	Swamp white oak	Quercus bicolor	Detroit	Michigan	-83.178823	42.442888	13319 S. Norfolk	3.81	naturally_occurring	0 to 15.24 cm	Detroit	NA	NA	NA	NA	NA	NA	NA	NA	NA	NA	NA	NA	NA
357288	NA	02/11/2015	edit_date	Swamp white oak	Quercus bicolor	Detroit	Michigan	-83.179222	42.442879	13369 S. Norfolk	3.81	naturally_occurring	0 to 15.24 cm	Detroit	NA	NA	NA	NA	NA	NA	NA	NA	NA	NA	NA	NA	NA
357289	NA	02/11/2015	edit_date	Swamp white oak	Quercus bicolor	Detroit	Michigan	-83.17438	42.436196	19491 Sorrento	3.81	naturally_occurring	0 to 15.24 cm	Detroit	NA	NA	NA	NA	NA	NA	NA	NA	NA	NA	NA	NA	NA
357290	NA	02/11/2015	edit_date	Swamp white oak	Quercus bicolor	Detroit	Michigan	-83.174506	42.439693	19985 Sorrento	3.81	naturally_occurring	0 to 15.24 cm	Detroit	NA	NA	NA	NA	NA	NA	NA	NA	NA	NA	NA	NA	NA
357291	NA	02/11/2015	edit_date	Swamp white oak	Quercus bicolor	Detroit	Michigan	-83.039869	42.436901	19382 St. Louis	3.81	naturally_occurring	0 to 15.24 cm	Detroit	NA	NA	NA	NA	NA	NA	NA	NA	NA	NA	NA	NA	NA
357292	NA	02/11/2015	edit_date	Swamp white oak	Quercus bicolor	Detroit	Michigan	-83.088124	42.394106	25 Tennyson	3.81	naturally_occurring	0 to 15.24 cm	Detroit	NA	NA	NA	NA	NA	NA	NA	NA	NA	NA	NA	NA	NA
357293	NA	02/11/2015	edit_date	Swamp white oak	Quercus bicolor	Detroit	Michigan	-83.087733	42.394259	37 Tennyson	3.81	naturally_occurring	0 to 15.24 cm	Detroit	NA	NA	NA	NA	NA	NA	NA	NA	NA	NA	NA	NA	NA
357294	NA	02/11/2015	edit_date	Swamp white oak	Quercus bicolor	Detroit	Michigan	-83.085952	42.394363	80 Tennyson	3.81	naturally_occurring	0 to 15.24 cm	Detroit	NA	NA	NA	NA	NA	NA	NA	NA	NA	NA	NA	NA	NA
357295	NA	02/11/2015	edit_date	Swamp white oak	Quercus bicolor	Detroit	Michigan	-83.084125	42.395061	136 Tennyson	3.81	naturally_occurring	0 to 15.24 cm	Detroit	NA	NA	NA	NA	NA	NA	NA	NA	NA	NA	NA	NA	NA
357297	NA	02/11/2015	edit_date	Tulip tree	Liriodendron tulipifera	Detroit	Michigan	-83.176019	42.439828	19992 Cheyenne	3.81	naturally_occurring	0 to 15.24 cm	Detroit	NA	NA	NA	NA	NA	NA	NA	NA	NA	NA	NA	NA	NA
357298	NA	02/11/2015	edit_date	Tulip tree	Liriodendron tulipifera	Detroit	Michigan	-83.176033	42.440219	20026 Cheyenne	3.81	naturally_occurring	0 to 15.24 cm	Detroit	NA	NA	NA	NA	NA	NA	NA	NA	NA	NA	NA	NA	NA
357299	NA	02/11/2015	edit_date	Tulip tree	Liriodendron tulipifera	Detroit	Michigan	-83.176068	42.441183	20132 Cheyenne	3.81	naturally_occurring	0 to 15.24 cm	Detroit	NA	NA	NA	NA	NA	NA	NA	NA	NA	NA	NA	NA	NA
357300	NA	02/11/2015	edit_date	Tulip tree	Liriodendron tulipifera	Detroit	Michigan	-83.17812	42.437379	19760 Snowden	3.81	naturally_occurring	0 to 15.24 cm	Detroit	NA	NA	NA	NA	NA	NA	NA	NA	NA	NA	NA	NA	NA
357301	NA	02/11/2015	edit_date	Tulip tree	Liriodendron tulipifera	Detroit	Michigan	-83.178881	42.440953	20125 Snowden	3.81	naturally_occurring	0 to 15.24 cm	Detroit	NA	NA	NA	NA	NA	NA	NA	NA	NA	NA	NA	NA	NA
357316	NA	02/11/2015	edit_date	Yellowwood	Cladrastis kentukea	Detroit	Michigan	-83.173262	42.43556	19443 Steel	3.81	introduced	0 to 15.24 cm	Detroit	NA	NA	NA	NA	NA	NA	NA	NA	NA	NA	NA	NA	NA
357317	NA	02/11/2015	edit_date	Yellowwood	Cladrastis kentukea	Detroit	Michigan	-83.173275	42.435889	19465 Steel	3.81	introduced	0 to 15.24 cm	Detroit	NA	NA	NA	NA	NA	NA	NA	NA	NA	NA	NA	NA	NA
357318	NA	02/11/2015	edit_date	Yellowwood	Cladrastis kentukea	Detroit	Michigan	-83.172675	42.436124	19480 Steel	3.81	introduced	0 to 15.24 cm	Detroit	NA	NA	NA	NA	NA	NA	NA	NA	NA	NA	NA	NA	NA
357319	NA	02/11/2015	edit_date	Yellowwood	Cladrastis kentukea	Detroit	Michigan	-83.173297	42.436437	19505 Steel	3.81	introduced	0 to 15.24 cm	Detroit	NA	NA	NA	NA	NA	NA	NA	NA	NA	NA	NA	NA	NA
357320	NA	02/11/2015	edit_date	Yellowwood	Cladrastis kentukea	Detroit	Michigan	-83.173325	42.436792	19711 Steel	3.81	introduced	0 to 15.24 cm	Detroit	NA	NA	NA	NA	NA	NA	NA	NA	NA	NA	NA	NA	NA
357321	NA	02/11/2015	edit_date	Yellowwood	Cladrastis kentukea	Detroit	Michigan	-83.172947	42.437947	19790 Steel	3.81	introduced	0 to 15.24 cm	Detroit	NA	NA	NA	NA	NA	NA	NA	NA	NA	NA	NA	NA	NA
357322	NA	02/11/2015	edit_date	River birch	Betula nigra	Detroit	Michigan	-83.17770481	42.44155066	20165 Littlefield St	3.81	naturally_occurring	0 to 15.24 cm	Detroit	NA	NA	NA	NA	NA	NA	NA	NA	NA	NA	NA	NA	NA
357323	NA	02/11/2015	edit_date	River birch	Betula nigra	Detroit	Michigan	-83.17313433	42.44004631	20012 Steel St	3.81	naturally_occurring	0 to 15.24 cm	Detroit	NA	NA	NA	NA	NA	NA	NA	NA	NA	NA	NA	NA	NA
357328	NA	02/11/2015	edit_date	Red maple	Acer rubrum	Detroit	Michigan	-83.254026	42.345627	7516 Parkland	12.7	naturally_occurring	0 to 15.24 cm	Detroit	NA	NA	NA	NA	NA	NA	NA	NA	NA	NA	NA	NA	NA
357329	NA	02/11/2015	edit_date	Red maple	Acer rubrum	Detroit	Michigan	-83.254038	42.345744	7526 Parkland	19.812	naturally_occurring	15.24 to 30.48 cm	Detroit	NA	NA	NA	NA	NA	NA	NA	NA	NA	NA	NA	NA	NA
357330	NA	02/11/2015	edit_date	Red maple	Acer rubrum	Detroit	Michigan	-83.254043	42.345791	7530 Parkland	21.082	naturally_occurring	15.24 to 30.48 cm	Detroit	NA	NA	NA	NA	NA	NA	NA	NA	NA	NA	NA	NA	NA
357331	NA	02/11/2015	edit_date	Red maple	Acer rubrum	Detroit	Michigan	-83.254019	42.345557	7510 Parkland	21.59	naturally_occurring	15.24 to 30.48 cm	Detroit	NA	NA	NA	NA	NA	NA	NA	NA	NA	NA	NA	NA	NA
357332	NA	02/11/2015	edit_date	Sugar maple	Acer saccharum	Detroit	Michigan	-83.254168	42.347021	7638 Parkland	9.398	naturally_occurring	0 to 15.24 cm	Detroit	NA	NA	NA	NA	NA	NA	NA	NA	NA	NA	NA	NA	NA
357333	NA	02/11/2015	edit_date	Sugar maple	Acer saccharum	Detroit	Michigan	-83.254086	42.346213	7566 Parkland	9.652	naturally_occurring	0 to 15.24 cm	Detroit	NA	NA	NA	NA	NA	NA	NA	NA	NA	NA	NA	NA	NA
357334	NA	02/11/2015	edit_date	Sugar maple	Acer saccharum	Detroit	Michigan	-83.254509	42.347403	7653 Parkland	9.652	naturally_occurring	0 to 15.24 cm	Detroit	NA	NA	NA	NA	NA	NA	NA	NA	NA	NA	NA	NA	NA
357335	NA	02/11/2015	edit_date	Sugar maple	Acer saccharum	Detroit	Michigan	-83.254129	42.346633	7600 Parkland	10.16	naturally_occurring	0 to 15.24 cm	Detroit	NA	NA	NA	NA	NA	NA	NA	NA	NA	NA	NA	NA	NA
357336	NA	02/11/2015	edit_date	Sugar maple	Acer saccharum	Detroit	Michigan	-83.254055	42.345908	7540 Parkland	10.668	naturally_occurring	0 to 15.24 cm	Detroit	NA	NA	NA	NA	NA	NA	NA	NA	NA	NA	NA	NA	NA
357337	NA	02/11/2015	edit_date	Sugar maple	Acer saccharum	Detroit	Michigan	-83.254191	42.347245	7660 Parkland	10.668	naturally_occurring	0 to 15.24 cm	Detroit	NA	NA	NA	NA	NA	NA	NA	NA	NA	NA	NA	NA	NA
357338	NA	02/11/2015	edit_date	Sugar maple	Acer saccharum	Detroit	Michigan	-83.2542	42.347327	7668 Parkland	10.668	naturally_occurring	0 to 15.24 cm	Detroit	NA	NA	NA	NA	NA	NA	NA	NA	NA	NA	NA	NA	NA
357339	NA	02/11/2015	edit_date	Sugar maple	Acer saccharum	Detroit	Michigan	-83.254208	42.347409	7676 Parkland	10.922	naturally_occurring	0 to 15.24 cm	Detroit	NA	NA	NA	NA	NA	NA	NA	NA	NA	NA	NA	NA	NA
357340	NA	02/11/2015	edit_date	Sugar maple	Acer saccharum	Detroit	Michigan	-83.254177	42.347102	7646 Parkland	11.176	naturally_occurring	0 to 15.24 cm	Detroit	NA	NA	NA	NA	NA	NA	NA	NA	NA	NA	NA	NA	NA
357341	NA	02/11/2015	edit_date	Sugar maple	Acer saccharum	Detroit	Michigan	-83.254149	42.346837	7620 Parkland	11.684	naturally_occurring	0 to 15.24 cm	Detroit	NA	NA	NA	NA	NA	NA	NA	NA	NA	NA	NA	NA	NA
357342	NA	02/11/2015	edit_date	Sugar maple	Acer saccharum	Detroit	Michigan	-83.254079	42.346143	7560 Parkland	11.938	naturally_occurring	0 to 15.24 cm	Detroit	NA	NA	NA	NA	NA	NA	NA	NA	NA	NA	NA	NA	NA
357343	NA	02/11/2015	edit_date	Sugar maple	Acer saccharum	Detroit	Michigan	-83.25416	42.346939	7630 Parkland	11.938	naturally_occurring	0 to 15.24 cm	Detroit	NA	NA	NA	NA	NA	NA	NA	NA	NA	NA	NA	NA	NA
357344	NA	02/11/2015	edit_date	Sugar maple	Acer saccharum	Detroit	Michigan	-83.254067	42.346025	7550 Parkland	12.7	naturally_occurring	0 to 15.24 cm	Detroit	NA	NA	NA	NA	NA	NA	NA	NA	NA	NA	NA	NA	NA
357345	NA	02/11/2015	edit_date	Sugar maple	Acer saccharum	Detroit	Michigan	-83.254139	42.346735	7610 Parkland	13.716	naturally_occurring	0 to 15.24 cm	Detroit	NA	NA	NA	NA	NA	NA	NA	NA	NA	NA	NA	NA	NA
357346	NA	02/11/2015	edit_date	Sugar maple	Acer saccharum	Detroit	Michigan	-83.254242	42.347655	7700 Parkland	15.748	naturally_occurring	15.24 to 30.48 cm	Detroit	NA	NA	NA	NA	NA	NA	NA	NA	NA	NA	NA	NA	NA
357347	NA	02/11/2015	edit_date	American hornbeam	Carpinus caroliniana	Detroit	Michigan	-83.212384	42.390659	14201 Abington	5.08	naturally_occurring	0 to 15.24 cm	Detroit	NA	NA	NA	NA	NA	NA	NA	NA	NA	NA	NA	NA	NA
357348	NA	02/11/2015	edit_date	American hornbeam	Carpinus caroliniana	Detroit	Michigan	-83.21234	42.389672	14129 Abington	5.08	naturally_occurring	0 to 15.24 cm	Detroit	NA	NA	NA	NA	NA	NA	NA	NA	NA	NA	NA	NA	NA
357355	NA	02/11/2015	edit_date	American hornbeam	Carpinus caroliniana	Detroit	Michigan	-83.210129	42.39589	14620 Grandmont	5.08	naturally_occurring	0 to 15.24 cm	Detroit	NA	NA	NA	NA	NA	NA	NA	NA	NA	NA	NA	NA	NA
357356	NA	02/11/2015	edit_date	American hornbeam	Carpinus caroliniana	Detroit	Michigan	-83.210581	42.39648	14649 Grandmont	5.08	naturally_occurring	0 to 15.24 cm	Detroit	NA	NA	NA	NA	NA	NA	NA	NA	NA	NA	NA	NA	NA
357357	NA	02/11/2015	edit_date	American hornbeam	Carpinus caroliniana	Detroit	Michigan	-83.210156	42.387931	13974 Grandmont	5.08	naturally_occurring	0 to 15.24 cm	Detroit	NA	NA	NA	NA	NA	NA	NA	NA	NA	NA	NA	NA	NA
357358	NA	02/11/2015	edit_date	American hornbeam	Carpinus caroliniana	Detroit	Michigan	-83.237816	42.342903	8600 Heyden	4.445	naturally_occurring	0 to 15.24 cm	Detroit	NA	NA	NA	NA	NA	NA	NA	NA	NA	NA	NA	NA	NA
357365	NA	02/11/2015	edit_date	American hornbeam	Carpinus caroliniana	Detroit	Michigan	-83.219605	42.3746	12009 Rosemont	3.81	naturally_occurring	0 to 15.24 cm	Detroit	NA	NA	NA	NA	NA	NA	NA	NA	NA	NA	NA	NA	NA
357366	NA	02/11/2015	edit_date	American hornbeam	Carpinus caroliniana	Detroit	Michigan	-83.219618	42.374896	12031 Rosemont	3.81	naturally_occurring	0 to 15.24 cm	Detroit	NA	NA	NA	NA	NA	NA	NA	NA	NA	NA	NA	NA	NA
357367	NA	02/11/2015	edit_date	American hornbeam	Carpinus caroliniana	Detroit	Michigan	-83.237007	42.353833	8340 Vaughn	4.445	naturally_occurring	0 to 15.24 cm	Detroit	NA	NA	NA	NA	NA	NA	NA	NA	NA	NA	NA	NA	NA
357368	NA	02/11/2015	edit_date	American sycamore	Platanus occidentalis	Detroit	Michigan	-83.227584	42.390862	14241 Artesian	3.81	naturally_occurring	0 to 15.24 cm	Detroit	NA	NA	NA	NA	NA	NA	NA	NA	NA	NA	NA	NA	NA
357369	NA	02/11/2015	edit_date	American sycamore	Platanus occidentalis	Detroit	Michigan	-83.226699	42.387105	13940 Artesian	3.81	naturally_occurring	0 to 15.24 cm	Detroit	NA	NA	NA	NA	NA	NA	NA	NA	NA	NA	NA	NA	NA
357370	NA	02/11/2015	edit_date	American sycamore	Platanus occidentalis	Detroit	Michigan	-83.226756	42.389029	14100 Artesian	6.35	naturally_occurring	0 to 15.24 cm	Detroit	NA	NA	NA	NA	NA	NA	NA	NA	NA	NA	NA	NA	NA
357371	NA	02/11/2015	edit_date	American sycamore	Platanus occidentalis	Detroit	Michigan	-83.259806	42.346944	7626 Chatham	3.81	naturally_occurring	0 to 15.24 cm	Detroit	NA	NA	NA	NA	NA	NA	NA	NA	NA	NA	NA	NA	NA
357372	NA	02/11/2015	edit_date	American sycamore	Platanus occidentalis	Detroit	Michigan	-83.25955	42.344344	7410 Chatham	3.81	naturally_occurring	0 to 15.24 cm	Detroit	NA	NA	NA	NA	NA	NA	NA	NA	NA	NA	NA	NA	NA
357373	NA	02/11/2015	edit_date	American sycamore	Platanus occidentalis	Detroit	Michigan	-83.26028	42.344434	7421 Chatham	3.81	naturally_occurring	0 to 15.24 cm	Detroit	NA	NA	NA	NA	NA	NA	NA	NA	NA	NA	NA	NA	NA
357374	NA	02/11/2015	edit_date	American sycamore	Platanus occidentalis	Detroit	Michigan	-83.257855	42.347721	7686 Dacosta	3.81	naturally_occurring	0 to 15.24 cm	Detroit	NA	NA	NA	NA	NA	NA	NA	NA	NA	NA	NA	NA	NA
357375	NA	02/11/2015	edit_date	American sycamore	Platanus occidentalis	Detroit	Michigan	-83.257376	42.347128	7636 Dacosta	3.81	naturally_occurring	0 to 15.24 cm	Detroit	NA	NA	NA	NA	NA	NA	NA	NA	NA	NA	NA	NA	NA
357376	NA	02/11/2015	edit_date	American sycamore	Platanus occidentalis	Detroit	Michigan	-83.257328	42.346685	7602 Dacosta	3.81	naturally_occurring	0 to 15.24 cm	Detroit	NA	NA	NA	NA	NA	NA	NA	NA	NA	NA	NA	NA	NA
357377	NA	02/11/2015	edit_date	American sycamore	Platanus occidentalis	Detroit	Michigan	-83.258164	42.347876	7693 Dacosta	3.81	naturally_occurring	0 to 15.24 cm	Detroit	NA	NA	NA	NA	NA	NA	NA	NA	NA	NA	NA	NA	NA
357378	NA	02/11/2015	edit_date	American sycamore	Platanus occidentalis	Detroit	Michigan	-83.258099	42.347206	7645 Dacosta	3.81	naturally_occurring	0 to 15.24 cm	Detroit	NA	NA	NA	NA	NA	NA	NA	NA	NA	NA	NA	NA	NA
357379	NA	02/11/2015	edit_date	American sycamore	Platanus occidentalis	Detroit	Michigan	-83.259462	42.348492	7741 Lamphere	3.81	naturally_occurring	0 to 15.24 cm	Detroit	NA	NA	NA	NA	NA	NA	NA	NA	NA	NA	NA	NA	NA
357380	NA	02/11/2015	edit_date	American sycamore	Platanus occidentalis	Detroit	Michigan	-83.259064	42.344467	7421 Lamphere	3.81	naturally_occurring	0 to 15.24 cm	Detroit	NA	NA	NA	NA	NA	NA	NA	NA	NA	NA	NA	NA	NA
357381	NA	02/11/2015	edit_date	American sycamore	Platanus occidentalis	Detroit	Michigan	-83.258277	42.343765	7336 Lamphere	3.81	naturally_occurring	0 to 15.24 cm	Detroit	NA	NA	NA	NA	NA	NA	NA	NA	NA	NA	NA	NA	NA
357382	NA	02/11/2015	edit_date	American sycamore	Platanus occidentalis	Detroit	Michigan	-83.258109	42.350619	8101 Parkland	3.81	naturally_occurring	0 to 15.24 cm	Detroit	NA	NA	NA	NA	NA	NA	NA	NA	NA	NA	NA	NA	NA
357383	NA	02/11/2015	edit_date	American sycamore	Platanus occidentalis	Detroit	Michigan	-83.259603	42.351888	8215 Parkland	3.81	naturally_occurring	0 to 15.24 cm	Detroit	NA	NA	NA	NA	NA	NA	NA	NA	NA	NA	NA	NA	NA
357384	NA	02/11/2015	edit_date	American sycamore	Platanus occidentalis	Detroit	Michigan	-83.255446	42.344901	7445 Rockdale	3.81	naturally_occurring	0 to 15.24 cm	Detroit	NA	NA	NA	NA	NA	NA	NA	NA	NA	NA	NA	NA	NA
357385	NA	02/11/2015	edit_date	American sycamore	Platanus occidentalis	Detroit	Michigan	-83.254592	42.343083	7280 Rockdale	3.81	naturally_occurring	0 to 15.24 cm	Detroit	NA	NA	NA	NA	NA	NA	NA	NA	NA	NA	NA	NA	NA
357386	NA	02/11/2015	edit_date	American sycamore	Platanus occidentalis	Detroit	Michigan	-83.255363	42.344055	7353 Rockdale	3.81	naturally_occurring	0 to 15.24 cm	Detroit	NA	NA	NA	NA	NA	NA	NA	NA	NA	NA	NA	NA	NA
357387	NA	02/11/2015	edit_date	American sycamore	Platanus occidentalis	Detroit	Michigan	-83.255201	42.342419	7233 Rockdale	3.81	naturally_occurring	0 to 15.24 cm	Detroit	NA	NA	NA	NA	NA	NA	NA	NA	NA	NA	NA	NA	NA
357388	NA	02/11/2015	edit_date	American sycamore	Platanus occidentalis	Detroit	Michigan	-83.225735	42.393294	14440 Stahelin	3.81	naturally_occurring	0 to 15.24 cm	Detroit	NA	NA	NA	NA	NA	NA	NA	NA	NA	NA	NA	NA	NA
357389	NA	02/11/2015	edit_date	American sycamore	Platanus occidentalis	Detroit	Michigan	-83.227989	42.388375	14030 Warwick	3.81	naturally_occurring	0 to 15.24 cm	Detroit	NA	NA	NA	NA	NA	NA	NA	NA	NA	NA	NA	NA	NA
357390	NA	02/11/2015	edit_date	American sycamore	Platanus occidentalis	Detroit	Michigan	-83.227985	42.388265	14024 Warwick	3.81	naturally_occurring	0 to 15.24 cm	Detroit	NA	NA	NA	NA	NA	NA	NA	NA	NA	NA	NA	NA	NA
357391	NA	02/11/2015	edit_date	American sycamore	Platanus occidentalis	Detroit	Michigan	-83.228776	42.388573	14049 Warwick	3.81	naturally_occurring	0 to 15.24 cm	Detroit	NA	NA	NA	NA	NA	NA	NA	NA	NA	NA	NA	NA	NA
357392	NA	02/11/2015	edit_date	American sycamore	Platanus occidentalis	Detroit	Michigan	-83.228769	42.388354	14031 Warwick	3.81	naturally_occurring	0 to 15.24 cm	Detroit	NA	NA	NA	NA	NA	NA	NA	NA	NA	NA	NA	NA	NA
357393	NA	02/11/2015	edit_date	American sycamore	Platanus occidentalis	Detroit	Michigan	-83.228765	42.388244	14023 Warwick	3.81	naturally_occurring	0 to 15.24 cm	Detroit	NA	NA	NA	NA	NA	NA	NA	NA	NA	NA	NA	NA	NA
357394	NA	02/11/2015	edit_date	American sycamore	Platanus occidentalis	Detroit	Michigan	-83.228738	42.387476	13969 Warwick	3.81	naturally_occurring	0 to 15.24 cm	Detroit	NA	NA	NA	NA	NA	NA	NA	NA	NA	NA	NA	NA	NA
357395	NA	02/11/2015	edit_date	American sycamore	Platanus occidentalis	Detroit	Michigan	-83.227953	42.387388	13960 Warwick	3.81	naturally_occurring	0 to 15.24 cm	Detroit	NA	NA	NA	NA	NA	NA	NA	NA	NA	NA	NA	NA	NA
357406	NA	02/11/2015	edit_date	American sycamore	Platanus occidentalis	Detroit	Michigan	-83.225119	42.389294	14121 Glastonbury	3.81	naturally_occurring	0 to 15.24 cm	Detroit	NA	NA	NA	NA	NA	NA	NA	NA	NA	NA	NA	NA	NA
357407	NA	02/11/2015	edit_date	American sycamore	Platanus occidentalis	Detroit	Michigan	-83.225111	42.389065	14103 Glastonbury	3.81	naturally_occurring	0 to 15.24 cm	Detroit	NA	NA	NA	NA	NA	NA	NA	NA	NA	NA	NA	NA	NA
357420	NA	02/12/2015	edit_date	American basswood	Tilia americana	Detroit	Michigan	-83.250361	42.436385	19811 Trinity	3.81	naturally_occurring	0 to 15.24 cm	Detroit	NA	NA	NA	NA	NA	NA	NA	NA	NA	NA	NA	NA	NA
357421	NA	02/12/2015	edit_date	American basswood	Tilia americana	Detroit	Michigan	-83.219287	42.373082	11653 Rosemont	3.81	naturally_occurring	0 to 15.24 cm	Detroit	NA	NA	NA	NA	NA	NA	NA	NA	NA	NA	NA	NA	NA
357422	NA	02/12/2015	edit_date	American basswood	Tilia americana	Detroit	Michigan	-83.219614	42.374798	12025 Rosemont	3.81	naturally_occurring	0 to 15.24 cm	Detroit	NA	NA	NA	NA	NA	NA	NA	NA	NA	NA	NA	NA	NA
357423	NA	02/12/2015	edit_date	American basswood	Tilia americana	Detroit	Michigan	-83.219623	42.374995	12039 Rosemont	3.81	naturally_occurring	0 to 15.24 cm	Detroit	NA	NA	NA	NA	NA	NA	NA	NA	NA	NA	NA	NA	NA
357424	NA	02/12/2015	edit_date	American basswood	Tilia americana	Detroit	Michigan	-83.218929	42.375598	12080 Rosemont	3.81	naturally_occurring	0 to 15.24 cm	Detroit	NA	NA	NA	NA	NA	NA	NA	NA	NA	NA	NA	NA	NA
357425	NA	02/12/2015	edit_date	American basswood	Tilia americana	Detroit	Michigan	-83.218933	42.375697	12088 Rosemont	3.81	naturally_occurring	0 to 15.24 cm	Detroit	NA	NA	NA	NA	NA	NA	NA	NA	NA	NA	NA	NA	NA
357426	NA	02/12/2015	edit_date	American basswood	Tilia americana	Detroit	Michigan	-83.218937	42.375794	12096 Rosemont	3.81	naturally_occurring	0 to 15.24 cm	Detroit	NA	NA	NA	NA	NA	NA	NA	NA	NA	NA	NA	NA	NA
357432	NA	02/12/2015	edit_date	Bur oak	Quercus macrocarpa	Detroit	Michigan	-83.262147	42.345706	7512 Beaverland	3.81	naturally_occurring	0 to 15.24 cm	Detroit	NA	NA	NA	NA	NA	NA	NA	NA	NA	NA	NA	NA	NA
357433	NA	02/12/2015	edit_date	Bur oak	Quercus macrocarpa	Detroit	Michigan	-83.262271	42.344515	7426 Beaverland	3.81	naturally_occurring	0 to 15.24 cm	Detroit	NA	NA	NA	NA	NA	NA	NA	NA	NA	NA	NA	NA	NA
357434	NA	02/12/2015	edit_date	Bur oak	Quercus macrocarpa	Detroit	Michigan	-83.262015	42.344392	7420 Beaverland	3.81	naturally_occurring	0 to 15.24 cm	Detroit	NA	NA	NA	NA	NA	NA	NA	NA	NA	NA	NA	NA	NA
357435	NA	02/12/2015	edit_date	Bur oak	Quercus macrocarpa	Detroit	Michigan	-83.261926	42.343541	7328 Beaverland	3.81	naturally_occurring	0 to 15.24 cm	Detroit	NA	NA	NA	NA	NA	NA	NA	NA	NA	NA	NA	NA	NA
357436	NA	02/12/2015	edit_date	Bur oak	Quercus macrocarpa	Detroit	Michigan	-83.261915	42.343431	7320 Beaverland	3.81	naturally_occurring	0 to 15.24 cm	Detroit	NA	NA	NA	NA	NA	NA	NA	NA	NA	NA	NA	NA	NA
357437	NA	02/12/2015	edit_date	Bur oak	Quercus macrocarpa	Detroit	Michigan	-83.262608	42.343779	7343 Beaverland	3.81	naturally_occurring	0 to 15.24 cm	Detroit	NA	NA	NA	NA	NA	NA	NA	NA	NA	NA	NA	NA	NA
357438	NA	02/12/2015	edit_date	Bur oak	Quercus macrocarpa	Detroit	Michigan	-83.262579	42.343449	7317 Beaverland	3.81	naturally_occurring	0 to 15.24 cm	Detroit	NA	NA	NA	NA	NA	NA	NA	NA	NA	NA	NA	NA	NA
357439	NA	02/12/2015	edit_date	Bur oak	Quercus macrocarpa	Detroit	Michigan	-83.262483	42.342829	7271 Beaverland	3.81	naturally_occurring	0 to 15.24 cm	Detroit	NA	NA	NA	NA	NA	NA	NA	NA	NA	NA	NA	NA	NA
357403	NA	07/08/2015	edit_date	American sycamore	Platanus occidentalis	Detroit	Michigan	-82.99119204	42.42479495	17129 Fairport St	3.81	naturally_occurring	0 to 15.24 cm	Detroit	NA	NA	NA	NA	NA	NA	NA	NA	NA	NA	NA	NA	NA
357404	NA	07/08/2015	edit_date	American sycamore	Platanus occidentalis	Detroit	Michigan	-82.99102843	42.42893282	18095 Fairport St	3.81	naturally_occurring	0 to 15.24 cm	Detroit	NA	NA	NA	NA	NA	NA	NA	NA	NA	NA	NA	NA	NA
357405	NA	07/08/2015	edit_date	American sycamore	Platanus occidentalis	Detroit	Michigan	-82.99102843	42.42902983	18101 Fairport St	3.81	naturally_occurring	0 to 15.24 cm	Detroit	NA	NA	NA	NA	NA	NA	NA	NA	NA	NA	NA	NA	NA
357398	NA	07/08/2015	edit_date	American sycamore	Platanus occidentalis	Detroit	Michigan	-82.99106061	42.42959011	18411 Fairport St	3.81	naturally_occurring	0 to 15.24 cm	Detroit	NA	NA	NA	NA	NA	NA	NA	NA	NA	NA	NA	NA	NA
357397	NA	07/08/2015	edit_date	American sycamore	Platanus occidentalis	Detroit	Michigan	-82.99091846	42.42987321	18430 Fairport St	3.81	naturally_occurring	0 to 15.24 cm	Detroit	NA	NA	NA	NA	NA	NA	NA	NA	NA	NA	NA	NA	NA
357399	NA	07/08/2015	edit_date	American sycamore	Platanus occidentalis	Detroit	Michigan	-82.99105257	42.42968513	18419 Fairport St	3.81	naturally_occurring	0 to 15.24 cm	Detroit	NA	NA	NA	NA	NA	NA	NA	NA	NA	NA	NA	NA	NA
357400	NA	07/08/2015	edit_date	American sycamore	Platanus occidentalis	Detroit	Michigan	-82.99106061	42.42978214	18425 Fairport St	3.81	naturally_occurring	0 to 15.24 cm	Detroit	NA	NA	NA	NA	NA	NA	NA	NA	NA	NA	NA	NA	NA
357401	NA	07/08/2015	edit_date	American sycamore	Platanus occidentalis	Detroit	Michigan	-82.99107403	42.42996032	18439 Fairport St	3.81	naturally_occurring	0 to 15.24 cm	Detroit	NA	NA	NA	NA	NA	NA	NA	NA	NA	NA	NA	NA	NA
357402	NA	07/08/2015	edit_date	American sycamore	Platanus occidentalis	Detroit	Michigan	-82.99107403	42.43005733	18445 Fairport St	3.81	naturally_occurring	0 to 15.24 cm	Detroit	NA	NA	NA	NA	NA	NA	NA	NA	NA	NA	NA	NA	NA
357286	NA	07/13/2015	edit_date	Swamp white oak	Quercus bicolor	Detroit	Michigan	-83.13270003	42.31360981	2615 Pearl St	3.81	naturally_occurring	0 to 15.24 cm	Detroit	NA	NA	NA	NA	NA	NA	NA	NA	NA	NA	NA	NA	NA
357285	NA	07/13/2015	edit_date	Swamp white oak	Quercus bicolor	Detroit	Michigan	-83.13241303	42.31321709	2585 Pearl St	3.81	naturally_occurring	0 to 15.24 cm	Detroit	NA	NA	NA	NA	NA	NA	NA	NA	NA	NA	NA	NA	NA
357284	NA	07/13/2015	edit_date	Swamp white oak	Quercus bicolor	Detroit	Michigan	-83.13208312	42.31273908	2543 Pearl St	3.81	naturally_occurring	0 to 15.24 cm	Detroit	NA	NA	NA	NA	NA	NA	NA	NA	NA	NA	NA	NA	NA
357282	NA	07/13/2015	edit_date	Swamp white oak	Quercus bicolor	Detroit	Michigan	-83.13217163	42.31438135	2653 Norman St	3.81	naturally_occurring	0 to 15.24 cm	Detroit	NA	NA	NA	NA	NA	NA	NA	NA	NA	NA	NA	NA	NA
357281	NA	07/13/2015	edit_date	Swamp white oak	Quercus bicolor	Detroit	Michigan	-83.13173443	42.31381608	2611 Norman St	3.81	naturally_occurring	0 to 15.24 cm	Detroit	NA	NA	NA	NA	NA	NA	NA	NA	NA	NA	NA	NA	NA
357445	NA	02/12/2015	edit_date	Bur oak	Quercus macrocarpa	Detroit	Michigan	-83.26146	42.344405	7421 Bramell	3.81	naturally_occurring	0 to 15.24 cm	Detroit	NA	NA	NA	NA	NA	NA	NA	NA	NA	NA	NA	NA	NA
357457	NA	02/12/2015	edit_date	Bur oak	Quercus macrocarpa	Detroit	Michigan	-83.247131	42.30884	19516 Pierson	3.81	naturally_occurring	0 to 15.24 cm	Detroit	NA	NA	NA	NA	NA	NA	NA	NA	NA	NA	NA	NA	NA
357458	NA	02/12/2015	edit_date	Cockspur hawthorn	Crataegus crus-galli	Detroit	Michigan	-83.262402	42.348322	7732 Beaverland	3.81	naturally_occurring	0 to 15.24 cm	Detroit	NA	NA	NA	NA	NA	NA	NA	NA	NA	NA	NA	NA	NA
357459	NA	02/12/2015	edit_date	Cockspur hawthorn	Crataegus crus-galli	Detroit	Michigan	-83.262962	42.347072	7645 Beaverland	3.81	naturally_occurring	0 to 15.24 cm	Detroit	NA	NA	NA	NA	NA	NA	NA	NA	NA	NA	NA	NA	NA
357460	NA	02/12/2015	edit_date	Cockspur hawthorn	Crataegus crus-galli	Detroit	Michigan	-83.262905	42.34652	7601 Beaverland	3.81	naturally_occurring	0 to 15.24 cm	Detroit	NA	NA	NA	NA	NA	NA	NA	NA	NA	NA	NA	NA	NA
357461	NA	02/12/2015	edit_date	Cockspur hawthorn	Crataegus crus-galli	Detroit	Michigan	-83.26287	42.346127	7549 Beaverland	3.81	naturally_occurring	0 to 15.24 cm	Detroit	NA	NA	NA	NA	NA	NA	NA	NA	NA	NA	NA	NA	NA
357462	NA	02/12/2015	edit_date	Cockspur hawthorn	Crataegus crus-galli	Detroit	Michigan	-83.261904	42.343322	7312 Beaverland	3.81	naturally_occurring	0 to 15.24 cm	Detroit	NA	NA	NA	NA	NA	NA	NA	NA	NA	NA	NA	NA	NA
357463	4/6/2013	06/20/2016	edit_date	Cockspur hawthorn	Crataegus crus-galli	Detroit	Michigan	-83.26521	42.356496	8701 W. Parkway	3.81	naturally_occurring	0 to 15.24 cm	Detroit	NA	NA	NA	NA	NA	NA	NA	NA	NA	NA	NA	NA	NA
357304	NA	03/07/2016	edit_date	Yellowwood	Cladrastis kentukea	Detroit	Michigan	-83.26242507	42.44113103	22242 Hessel Ave	3.81	introduced	0 to 15.24 cm	Detroit	NA	NA	NA	NA	NA	NA	NA	NA	NA	NA	NA	NA	NA
357303	NA	03/07/2016	edit_date	Yellowwood	Cladrastis kentukea	Detroit	Michigan	-83.26169014	42.4411429	22212 Hessel Ave	3.81	introduced	0 to 15.24 cm	Detroit	NA	NA	NA	NA	NA	NA	NA	NA	NA	NA	NA	NA	NA
357267	NA	03/07/2016	edit_date	Shingle oak	Quercus imbricaria	Detroit	Michigan	-83.25746298	42.44126167	20300 Greydale Ave	3.81	naturally_occurring	0 to 15.24 cm	Detroit	NA	NA	NA	NA	NA	NA	NA	NA	NA	NA	NA	NA	NA
357266	NA	03/07/2016	edit_date	Shingle oak	Quercus imbricaria	Detroit	Michigan	-83.25735033	42.43856568	20036 Greydale Ave	3.81	naturally_occurring	0 to 15.24 cm	Detroit	NA	NA	NA	NA	NA	NA	NA	NA	NA	NA	NA	NA	NA
357264	NA	03/07/2016	edit_date	NA	NA	Detroit	Michigan	-83.25757027	42.43899721	20069 Greydale Ave	3.81	no_info	0 to 15.24 cm	Detroit	NA	NA	NA	NA	NA	NA	NA	NA	NA	NA	NA	NA	NA
357263	NA	03/07/2016	edit_date	Callery pear	Pyrus calleryana	Detroit	Michigan	-83.25749516	42.43763532	19955 Greydale Ave	3.81	introduced	0 to 15.24 cm	Detroit	NA	NA	NA	NA	NA	NA	NA	NA	NA	NA	NA	NA	NA
357311	NA	08/19/2016	edit_date	Yellowwood	Cladrastis kentukea	Detroit	Michigan	-83.26736009	42.43704308	22617 Leewin St	3.81	introduced	0 to 15.24 cm	Detroit	NA	NA	NA	NA	NA	NA	NA	NA	NA	NA	NA	NA	NA
357309	NA	08/19/2016	edit_date	Yellowwood	Cladrastis kentukea	Detroit	Michigan	-83.26685169	42.43705748	22585 Leewin St	3.81	introduced	0 to 15.24 cm	Detroit	NA	NA	NA	NA	NA	NA	NA	NA	NA	NA	NA	NA	NA
357308	NA	08/19/2016	edit_date	Yellowwood	Cladrastis kentukea	Detroit	Michigan	-83.26521164	42.43710338	22501 Leewin St	3.81	introduced	0 to 15.24 cm	Detroit	NA	NA	NA	NA	NA	NA	NA	NA	NA	NA	NA	NA	NA
357314	NA	08/19/2016	edit_date	Yellowwood	Cladrastis kentukea	Detroit	Michigan	-83.26418337	42.43109479	19234 Redfern St	3.81	introduced	0 to 15.24 cm	Detroit	NA	NA	NA	NA	NA	NA	NA	NA	NA	NA	NA	NA	NA
357302	NA	03/07/2016	edit_date	Yellowwood	Cladrastis kentukea	Detroit	Michigan	-83.26259673	42.43537073	22316 Frisbee St	3.81	introduced	0 to 15.24 cm	Detroit	NA	NA	NA	NA	NA	NA	NA	NA	NA	NA	NA	NA	NA
357315	NA	03/07/2016	edit_date	Yellowwood	Cladrastis kentukea	Detroit	Michigan	-83.26440454	42.43288434	19427 Redfern St	3.81	introduced	0 to 15.24 cm	Detroit	NA	NA	NA	NA	NA	NA	NA	NA	NA	NA	NA	NA	NA
357307	NA	08/19/2016	edit_date	Yellowwood	Cladrastis kentukea	Detroit	Michigan	-83.26104409	42.43227936	19321 Houghton St	3.81	introduced	0 to 15.24 cm	Detroit	NA	NA	NA	NA	NA	NA	NA	NA	NA	NA	NA	NA	NA
357251	NA	05/26/2016	edit_date	Common hackberry	Celtis occidentalis	Detroit	Michigan	-83.19320261	42.44398921	20495 Lauder St	3.81	naturally_occurring	0 to 15.24 cm	Detroit	NA	NA	NA	NA	NA	NA	NA	NA	NA	NA	NA	NA	NA
357252	NA	05/26/2016	edit_date	Common hackberry	Celtis occidentalis	Detroit	Michigan	-83.19303632	42.44440486	20524 Lauder St	3.81	naturally_occurring	0 to 15.24 cm	Detroit	NA	NA	NA	NA	NA	NA	NA	NA	NA	NA	NA	NA	NA
357255	NA	05/26/2016	edit_date	Common hackberry	Celtis occidentalis	Detroit	Michigan	-83.19200099	42.44434548	20519 Marlowe St	3.81	naturally_occurring	0 to 15.24 cm	Detroit	NA	NA	NA	NA	NA	NA	NA	NA	NA	NA	NA	NA	NA
357254	NA	05/26/2016	edit_date	Common hackberry	Celtis occidentalis	Detroit	Michigan	-83.19197953	42.4437794	20477 Marlowe St	3.81	naturally_occurring	0 to 15.24 cm	Detroit	NA	NA	NA	NA	NA	NA	NA	NA	NA	NA	NA	NA	NA
357256	NA	05/26/2016	edit_date	Common hackberry	Celtis occidentalis	Detroit	Michigan	-83.1918025	42.44433756	20520 Marlowe St	3.81	naturally_occurring	0 to 15.24 cm	Detroit	NA	NA	NA	NA	NA	NA	NA	NA	NA	NA	NA	NA	NA
357250	NA	05/26/2016	edit_date	Common hackberry	Celtis occidentalis	Detroit	Michigan	-83.19057405	42.44424651	20516 Hubbell St	3.81	naturally_occurring	0 to 15.24 cm	Detroit	NA	NA	NA	NA	NA	NA	NA	NA	NA	NA	NA	NA	NA
357249	NA	05/26/2016	edit_date	Common hackberry	Celtis occidentalis	Detroit	Michigan	-83.19055796	42.44360522	20463 Hubbell St	3.81	naturally_occurring	0 to 15.24 cm	Detroit	NA	NA	NA	NA	NA	NA	NA	NA	NA	NA	NA	NA	NA
357464	4/6/2013	06/20/2016	edit_date	Cockspur hawthorn	Crataegus crus-galli	Detroit	Michigan	-83.26521	42.356275	8701 W. Parkway	3.81	naturally_occurring	0 to 15.24 cm	Detroit	NA	NA	NA	NA	NA	NA	NA	NA	NA	NA	NA	NA	NA
357465	4/6/2013	06/20/2016	edit_date	Cockspur hawthorn	Crataegus crus-galli	Detroit	Michigan	-83.265189	42.355928	8685 W. Parkway	3.81	naturally_occurring	0 to 15.24 cm	Detroit	NA	NA	NA	NA	NA	NA	NA	NA	NA	NA	NA	NA	NA
357466	4/6/2013	06/20/2016	edit_date	Cockspur hawthorn	Crataegus crus-galli	Detroit	Michigan	-83.265157	42.355781	8655 W. Parkway	3.81	naturally_occurring	0 to 15.24 cm	Detroit	NA	NA	NA	NA	NA	NA	NA	NA	NA	NA	NA	NA	NA
357440	NA	08/15/2016	edit_date	Bur oak	Quercus macrocarpa	Detroit	Michigan	-83.24314827	42.35649765	8656 Braile St	3.81	naturally_occurring	0 to 15.24 cm	Detroit	NA	NA	NA	NA	NA	NA	NA	NA	NA	NA	NA	NA	NA
357450	NA	07/22/2016	edit_date	Bur oak	Quercus macrocarpa	Detroit	Michigan	-83.24762171	42.43453445	19507 Pierson St	3.81	naturally_occurring	0 to 15.24 cm	Detroit	NA	NA	NA	NA	NA	NA	NA	NA	NA	NA	NA	NA	NA
357349	NA	07/20/2016	edit_date	American hornbeam	Carpinus caroliniana	Detroit	Michigan	-83.24637204	42.43767293	19946 Braile St	4.445	naturally_occurring	0 to 15.24 cm	Detroit	NA	NA	NA	NA	NA	NA	NA	NA	NA	NA	NA	NA	NA
357419	NA	07/20/2016	edit_date	American basswood	Tilia americana	Detroit	Michigan	-83.24988574	42.43385436	19464 Trinity St	3.81	naturally_occurring	0 to 15.24 cm	Detroit	NA	NA	NA	NA	NA	NA	NA	NA	NA	NA	NA	NA	NA
357416	NA	07/20/2016	edit_date	American basswood	Tilia americana	Detroit	Michigan	-83.2486774	42.43426216	19490 Burt Rd	3.81	naturally_occurring	0 to 15.24 cm	Detroit	NA	NA	NA	NA	NA	NA	NA	NA	NA	NA	NA	NA	NA
357415	NA	07/20/2016	edit_date	American basswood	Tilia americana	Detroit	Michigan	-83.24866667	42.43404638	19472 Burt Rd	3.81	naturally_occurring	0 to 15.24 cm	Detroit	NA	NA	NA	NA	NA	NA	NA	NA	NA	NA	NA	NA	NA
357456	NA	07/20/2016	edit_date	Bur oak	Quercus macrocarpa	Detroit	Michigan	-83.24746639	42.43460265	19516 Pierson St	3.81	naturally_occurring	0 to 15.24 cm	Detroit	NA	NA	NA	NA	NA	NA	NA	NA	NA	NA	NA	NA	NA
357455	NA	07/20/2016	edit_date	Bur oak	Quercus macrocarpa	Detroit	Michigan	-83.2474637	42.43439083	19500 Pierson St	3.81	naturally_occurring	0 to 15.24 cm	Detroit	NA	NA	NA	NA	NA	NA	NA	NA	NA	NA	NA	NA	NA
357454	NA	07/20/2016	edit_date	Bur oak	Quercus macrocarpa	Detroit	Michigan	-83.2474798	42.43417704	19482 Pierson St	3.81	naturally_occurring	0 to 15.24 cm	Detroit	NA	NA	NA	NA	NA	NA	NA	NA	NA	NA	NA	NA	NA
357452	NA	07/20/2016	edit_date	Bur oak	Quercus macrocarpa	Detroit	Michigan	-83.24745297	42.43369797	19446 Pierson St	3.81	naturally_occurring	0 to 15.24 cm	Detroit	NA	NA	NA	NA	NA	NA	NA	NA	NA	NA	NA	NA	NA
357431	NA	07/20/2016	edit_date	American basswood	Tilia americana	Detroit	Michigan	-83.24632108	42.43572903	19758 Braile St	3.81	naturally_occurring	0 to 15.24 cm	Detroit	NA	NA	NA	NA	NA	NA	NA	NA	NA	NA	NA	NA	NA
357430	NA	07/20/2016	edit_date	American basswood	Tilia americana	Detroit	Michigan	-83.24631035	42.43553306	19738 Braile St	3.81	naturally_occurring	0 to 15.24 cm	Detroit	NA	NA	NA	NA	NA	NA	NA	NA	NA	NA	NA	NA	NA
357429	NA	07/20/2016	edit_date	American basswood	Tilia americana	Detroit	Michigan	-83.24631035	42.43532718	19726 Braile St	3.81	naturally_occurring	0 to 15.24 cm	Detroit	NA	NA	NA	NA	NA	NA	NA	NA	NA	NA	NA	NA	NA
357428	NA	07/20/2016	edit_date	American basswood	Tilia americana	Detroit	Michigan	-83.24631035	42.43537469	19726 Braile St	3.81	naturally_occurring	0 to 15.24 cm	Detroit	NA	NA	NA	NA	NA	NA	NA	NA	NA	NA	NA	NA	NA
357418	NA	07/20/2016	edit_date	American basswood	Tilia americana	Detroit	Michigan	-83.24984819	42.43156389	19318 Trinity St	3.81	naturally_occurring	0 to 15.24 cm	Detroit	NA	NA	NA	NA	NA	NA	NA	NA	NA	NA	NA	NA	NA
357417	NA	07/20/2016	edit_date	American basswood	Tilia americana	Detroit	Michigan	-83.24985087	42.43146491	19312 Trinity St	3.81	naturally_occurring	0 to 15.24 cm	Detroit	NA	NA	NA	NA	NA	NA	NA	NA	NA	NA	NA	NA	NA
357444	NA	07/20/2016	edit_date	Bur oak	Quercus macrocarpa	Detroit	Michigan	-83.24611053	42.43010484	19134 Braile St	3.81	naturally_occurring	0 to 15.24 cm	Detroit	NA	NA	NA	NA	NA	NA	NA	NA	NA	NA	NA	NA	NA
357451	NA	07/22/2016	edit_date	Bur oak	Quercus macrocarpa	Detroit	Michigan	-83.24757197	42.43326758	19411 Pierson St	3.81	naturally_occurring	0 to 15.24 cm	Detroit	NA	NA	NA	NA	NA	NA	NA	NA	NA	NA	NA	NA	NA
357448	NA	07/22/2016	edit_date	Bur oak	Quercus macrocarpa	Detroit	Michigan	-83.24760147	42.43395406	19461 Pierson St	3.81	naturally_occurring	0 to 15.24 cm	Detroit	NA	NA	NA	NA	NA	NA	NA	NA	NA	NA	NA	NA	NA
357447	NA	07/22/2016	edit_date	Bur oak	Quercus macrocarpa	Detroit	Michigan	-83.24759573	42.43383852	19453 Pierson St	3.81	naturally_occurring	0 to 15.24 cm	Detroit	NA	NA	NA	NA	NA	NA	NA	NA	NA	NA	NA	NA	NA
357446	NA	07/22/2016	edit_date	Bur oak	Quercus macrocarpa	Detroit	Michigan	-83.24759343	42.43371713	19445 Pierson St	3.81	naturally_occurring	0 to 15.24 cm	Detroit	NA	NA	NA	NA	NA	NA	NA	NA	NA	NA	NA	NA	NA
357350	NA	07/22/2016	edit_date	American hornbeam	Carpinus caroliniana	Detroit	Michigan	-83.24643202	42.43913866	20056 Braile St	4.445	naturally_occurring	0 to 15.24 cm	Detroit	NA	NA	NA	NA	NA	NA	NA	NA	NA	NA	NA	NA	NA
357359	NA	07/22/2016	edit_date	American hornbeam	Carpinus caroliniana	Detroit	Michigan	-83.24531185	42.43769525	19947 Patton St	4.445	naturally_occurring	0 to 15.24 cm	Detroit	NA	NA	NA	NA	NA	NA	NA	NA	NA	NA	NA	NA	NA
357354	NA	07/24/2016	edit_date	American hornbeam	Carpinus caroliniana	Detroit	Michigan	-83.22173986	42.37575307	12094 Faust Ave	3.81	naturally_occurring	0 to 15.24 cm	Detroit	NA	NA	NA	NA	NA	NA	NA	NA	NA	NA	NA	NA	NA
357353	NA	07/24/2016	edit_date	American hornbeam	Carpinus caroliniana	Detroit	Michigan	-83.22165585	42.37374879	11702 Faust Ave	3.81	naturally_occurring	0 to 15.24 cm	Detroit	NA	NA	NA	NA	NA	NA	NA	NA	NA	NA	NA	NA	NA
357351	NA	07/24/2016	edit_date	American hornbeam	Carpinus caroliniana	Detroit	Michigan	-83.22163697	42.37336762	11682 Faust Ave	3.81	naturally_occurring	0 to 15.24 cm	Detroit	NA	NA	NA	NA	NA	NA	NA	NA	NA	NA	NA	NA	NA
357352	NA	07/24/2016	edit_date	American hornbeam	Carpinus caroliniana	Detroit	Michigan	-83.22162306	42.37297978	11648 Faust Ave	3.81	naturally_occurring	0 to 15.24 cm	Detroit	NA	NA	NA	NA	NA	NA	NA	NA	NA	NA	NA	NA	NA
357364	NA	07/25/2016	edit_date	American hornbeam	Carpinus caroliniana	Detroit	Michigan	-83.22050153	42.37519033	12052 Penrod St	3.81	naturally_occurring	0 to 15.24 cm	Detroit	NA	NA	NA	NA	NA	NA	NA	NA	NA	NA	NA	NA	NA
357363	NA	07/25/2016	edit_date	American hornbeam	Carpinus caroliniana	Detroit	Michigan	-83.220607	42.3745069	12003 Penrod St	3.81	naturally_occurring	0 to 15.24 cm	Detroit	NA	NA	NA	NA	NA	NA	NA	NA	NA	NA	NA	NA	NA
357362	NA	07/25/2016	edit_date	American hornbeam	Carpinus caroliniana	Detroit	Michigan	-83.22043899	42.37368088	11698 Penrod St	3.81	naturally_occurring	0 to 15.24 cm	Detroit	NA	NA	NA	NA	NA	NA	NA	NA	NA	NA	NA	NA	NA
357360	NA	07/25/2016	edit_date	American hornbeam	Carpinus caroliniana	Detroit	Michigan	-83.22055968	42.37336645	11675 Penrod St	3.81	naturally_occurring	0 to 15.24 cm	Detroit	NA	NA	NA	NA	NA	NA	NA	NA	NA	NA	NA	NA	NA
357312	NA	08/13/2016	edit_date	Yellowwood	Cladrastis kentukea	Detroit	Michigan	-83.2673757	42.43713055	22612 Leewin St	3.81	introduced	0 to 15.24 cm	Detroit	NA	NA	NA	NA	NA	NA	NA	NA	NA	NA	NA	NA	NA
357441	NA	08/15/2016	edit_date	Bur oak	Quercus macrocarpa	Detroit	Michigan	-83.24313584	42.35615728	8632 Braile St	3.81	naturally_occurring	0 to 15.24 cm	Detroit	NA	NA	NA	NA	NA	NA	NA	NA	NA	NA	NA	NA	NA
357443	NA	08/15/2016	edit_date	Bur oak	Quercus macrocarpa	Detroit	Michigan	-83.2432797	42.35604979	8629 Braile St	3.81	naturally_occurring	0 to 15.24 cm	Detroit	NA	NA	NA	NA	NA	NA	NA	NA	NA	NA	NA	NA	NA
357442	NA	08/15/2016	edit_date	Bur oak	Quercus macrocarpa	Detroit	Michigan	-83.24313462	42.35597429	8618 Braile St	3.81	naturally_occurring	0 to 15.24 cm	Detroit	NA	NA	NA	NA	NA	NA	NA	NA	NA	NA	NA	NA	NA
357467	NA	08/15/2016	edit_date	Common hackberry	Celtis occidentalis	Detroit	Michigan	-83.24071418	42.35686595	8682 Fielding St	3.81	naturally_occurring	0 to 15.24 cm	Detroit	NA	NA	NA	NA	NA	NA	NA	NA	NA	NA	NA	NA	NA
357313	NA	08/19/2016	edit_date	Yellowwood	Cladrastis kentukea	Detroit	Michigan	-83.2677612	42.43703247	22635 Leewin St	3.81	introduced	0 to 15.24 cm	Detroit	NA	NA	NA	NA	NA	NA	NA	NA	NA	NA	NA	NA	NA
357489	NA	02/12/2015	edit_date	Common hackberry	Celtis occidentalis	Detroit	Michigan	-83.240218	42.353731	8316 Fielding	3.81	naturally_occurring	0 to 15.24 cm	Detroit	NA	NA	NA	NA	NA	NA	NA	NA	NA	NA	NA	NA	NA
357490	NA	02/12/2015	edit_date	Common hackberry	Celtis occidentalis	Detroit	Michigan	-83.240213	42.353615	8308 Fielding	3.81	naturally_occurring	0 to 15.24 cm	Detroit	NA	NA	NA	NA	NA	NA	NA	NA	NA	NA	NA	NA	NA
357491	NA	02/12/2015	edit_date	Common hackberry	Celtis occidentalis	Detroit	Michigan	-83.24021	42.353505	8300 Fielding	3.81	naturally_occurring	0 to 15.24 cm	Detroit	NA	NA	NA	NA	NA	NA	NA	NA	NA	NA	NA	NA	NA
357492	NA	02/12/2015	edit_date	Common hackberry	Celtis occidentalis	Detroit	Michigan	-83.24092	42.35372	8317 Fielding	3.81	naturally_occurring	0 to 15.24 cm	Detroit	NA	NA	NA	NA	NA	NA	NA	NA	NA	NA	NA	NA	NA
357493	NA	02/12/2015	edit_date	Common hackberry	Celtis occidentalis	Detroit	Michigan	-83.240911	42.353489	8301 Fielding	3.81	naturally_occurring	0 to 15.24 cm	Detroit	NA	NA	NA	NA	NA	NA	NA	NA	NA	NA	NA	NA	NA
357494	NA	02/12/2015	edit_date	Common hackberry	Celtis occidentalis	Detroit	Michigan	-83.240907	42.353374	8291 Fielding	3.81	naturally_occurring	0 to 15.24 cm	Detroit	NA	NA	NA	NA	NA	NA	NA	NA	NA	NA	NA	NA	NA
357495	NA	02/12/2015	edit_date	Common hackberry	Celtis occidentalis	Detroit	Michigan	-83.240903	42.353258	8283 Fielding	3.81	naturally_occurring	0 to 15.24 cm	Detroit	NA	NA	NA	NA	NA	NA	NA	NA	NA	NA	NA	NA	NA
357496	NA	02/12/2015	edit_date	Common hackberry	Celtis occidentalis	Detroit	Michigan	-83.235729	42.401198	15328 Plainview	3.81	naturally_occurring	0 to 15.24 cm	Detroit	NA	NA	NA	NA	NA	NA	NA	NA	NA	NA	NA	NA	NA
357497	NA	02/12/2015	edit_date	Common hackberry	Celtis occidentalis	Detroit	Michigan	-83.236476	42.401893	15381 Plainview	3.81	naturally_occurring	0 to 15.24 cm	Detroit	NA	NA	NA	NA	NA	NA	NA	NA	NA	NA	NA	NA	NA
357498	NA	02/12/2015	edit_date	Common hackberry	Celtis occidentalis	Detroit	Michigan	-83.218808	42.349225	7757 Rosemont	3.81	naturally_occurring	0 to 15.24 cm	Detroit	NA	NA	NA	NA	NA	NA	NA	NA	NA	NA	NA	NA	NA
357499	NA	02/12/2015	edit_date	Common hackberry	Celtis occidentalis	Detroit	Michigan	-83.218815	42.349445	7771 Rosemont	3.81	naturally_occurring	0 to 15.24 cm	Detroit	NA	NA	NA	NA	NA	NA	NA	NA	NA	NA	NA	NA	NA
357500	NA	02/12/2015	edit_date	Common hackberry	Celtis occidentalis	Detroit	Michigan	-83.218824	42.349664	7787 Rosemont	3.81	naturally_occurring	0 to 15.24 cm	Detroit	NA	NA	NA	NA	NA	NA	NA	NA	NA	NA	NA	NA	NA
357501	NA	02/12/2015	edit_date	Common hackberry	Celtis occidentalis	Detroit	Michigan	-83.218827	42.349775	7797 Rosemont	3.81	naturally_occurring	0 to 15.24 cm	Detroit	NA	NA	NA	NA	NA	NA	NA	NA	NA	NA	NA	NA	NA
357502	NA	02/12/2015	edit_date	Common hackberry	Celtis occidentalis	Detroit	Michigan	-83.218832	42.349885	7801 Rosemont	3.81	naturally_occurring	0 to 15.24 cm	Detroit	NA	NA	NA	NA	NA	NA	NA	NA	NA	NA	NA	NA	NA
357503	NA	02/12/2015	edit_date	Common hackberry	Celtis occidentalis	Detroit	Michigan	-83.218844	42.350214	7829 Rosemont	3.81	naturally_occurring	0 to 15.24 cm	Detroit	NA	NA	NA	NA	NA	NA	NA	NA	NA	NA	NA	NA	NA
357504	NA	02/12/2015	edit_date	Common hackberry	Celtis occidentalis	Detroit	Michigan	-83.218173	42.349674	7786 Rosemont	3.81	naturally_occurring	0 to 15.24 cm	Detroit	NA	NA	NA	NA	NA	NA	NA	NA	NA	NA	NA	NA	NA
357505	NA	02/12/2015	edit_date	Common hackberry	Celtis occidentalis	Detroit	Michigan	-83.218176	42.349783	7794 Rosemont	3.81	naturally_occurring	0 to 15.24 cm	Detroit	NA	NA	NA	NA	NA	NA	NA	NA	NA	NA	NA	NA	NA
357506	NA	02/12/2015	edit_date	Common hackberry	Celtis occidentalis	Detroit	Michigan	-83.218189	42.350113	7816 Rosemont	3.81	naturally_occurring	0 to 15.24 cm	Detroit	NA	NA	NA	NA	NA	NA	NA	NA	NA	NA	NA	NA	NA
357515	NA	02/12/2015	edit_date	Dawn redwood	Metasequoia	Detroit	Michigan	-83.237816	42.342903	8410 Heyden	3.81	no_info	0 to 15.24 cm	Detroit	NA	NA	NA	NA	NA	NA	NA	NA	NA	NA	NA	NA	NA
357516	NA	02/12/2015	edit_date	Dawn redwood	Metasequoia	Detroit	Michigan	-83.237853	42.342902	8505 Heyden	3.81	no_info	0 to 15.24 cm	Detroit	NA	NA	NA	NA	NA	NA	NA	NA	NA	NA	NA	NA	NA
357517	NA	02/12/2015	edit_date	Dawn redwood	Metasequoia	Detroit	Michigan	-83.237853	42.342902	8481 Heyden	3.81	no_info	0 to 15.24 cm	Detroit	NA	NA	NA	NA	NA	NA	NA	NA	NA	NA	NA	NA	NA
357518	NA	02/12/2015	edit_date	Dawn redwood	Metasequoia	Detroit	Michigan	-83.237853	42.342902	8421 Heyden	3.81	no_info	0 to 15.24 cm	Detroit	NA	NA	NA	NA	NA	NA	NA	NA	NA	NA	NA	NA	NA
357519	NA	02/12/2015	edit_date	Dawn redwood	Metasequoia	Detroit	Michigan	-83.237853	42.342902	8411 Heyden	3.81	no_info	0 to 15.24 cm	Detroit	NA	NA	NA	NA	NA	NA	NA	NA	NA	NA	NA	NA	NA
357520	NA	02/12/2015	edit_date	Dawn redwood	Metasequoia	Detroit	Michigan	-83.237816	42.342903	8260 Heyden	3.81	no_info	0 to 15.24 cm	Detroit	NA	NA	NA	NA	NA	NA	NA	NA	NA	NA	NA	NA	NA
357521	NA	02/12/2015	edit_date	Dawn redwood	Metasequoia	Detroit	Michigan	-83.237853	42.342902	8291 Heyden	3.81	no_info	0 to 15.24 cm	Detroit	NA	NA	NA	NA	NA	NA	NA	NA	NA	NA	NA	NA	NA
357522	NA	02/12/2015	edit_date	Dawn redwood	Metasequoia	Detroit	Michigan	-83.237853	42.342902	8237 Heyden	3.81	no_info	0 to 15.24 cm	Detroit	NA	NA	NA	NA	NA	NA	NA	NA	NA	NA	NA	NA	NA
357523	NA	02/12/2015	edit_date	Dawn redwood	Metasequoia	Detroit	Michigan	-83.237853	42.342902	8229 Heyden	3.81	no_info	0 to 15.24 cm	Detroit	NA	NA	NA	NA	NA	NA	NA	NA	NA	NA	NA	NA	NA
357525	NA	02/12/2015	edit_date	Red maple	Acer rubrum	Detroit	Michigan	-83.226844	42.391542	14314 Artesian	3.81	naturally_occurring	0 to 15.24 cm	Detroit	NA	NA	NA	NA	NA	NA	NA	NA	NA	NA	NA	NA	NA
357526	NA	02/12/2015	edit_date	Red maple	Acer rubrum	Detroit	Michigan	-83.226761	42.389155	14114 Artesian	3.81	naturally_occurring	0 to 15.24 cm	Detroit	NA	NA	NA	NA	NA	NA	NA	NA	NA	NA	NA	NA	NA
357527	NA	02/12/2015	edit_date	Red maple	Acer rubrum	Detroit	Michigan	-83.226732	42.388216	14020 Artesian	3.81	naturally_occurring	0 to 15.24 cm	Detroit	NA	NA	NA	NA	NA	NA	NA	NA	NA	NA	NA	NA	NA
357528	NA	02/12/2015	edit_date	Red maple	Acer rubrum	Detroit	Michigan	-83.261744	42.347271	7651 Bramell	3.81	naturally_occurring	0 to 15.24 cm	Detroit	NA	NA	NA	NA	NA	NA	NA	NA	NA	NA	NA	NA	NA
357529	NA	02/12/2015	edit_date	Red maple	Acer rubrum	Detroit	Michigan	-83.26053	42.349887	8046 Chatham	3.81	naturally_occurring	0 to 15.24 cm	Detroit	NA	NA	NA	NA	NA	NA	NA	NA	NA	NA	NA	NA	NA
357530	NA	02/12/2015	edit_date	Red maple	Acer rubrum	Detroit	Michigan	-83.260089	42.349642	8030 Chatham	3.81	naturally_occurring	0 to 15.24 cm	Detroit	NA	NA	NA	NA	NA	NA	NA	NA	NA	NA	NA	NA	NA
357562	NA	02/13/2015	edit_date	European hornbeam	Carpinus betulus	Detroit	Michigan	-83.26552	42.364251	20640 W. Chicago	3.81	introduced	0 to 15.24 cm	Detroit	NA	NA	NA	NA	NA	NA	NA	NA	NA	NA	NA	NA	NA
357563	NA	02/13/2015	edit_date	European hornbeam	Carpinus betulus	Detroit	Michigan	-83.217649	42.350229	7829 Ashton	3.81	introduced	0 to 15.24 cm	Detroit	NA	NA	NA	NA	NA	NA	NA	NA	NA	NA	NA	NA	NA
357564	NA	02/13/2015	edit_date	European hornbeam	Carpinus betulus	Detroit	Michigan	-83.217657	42.350449	7845 Ashton	3.81	introduced	0 to 15.24 cm	Detroit	NA	NA	NA	NA	NA	NA	NA	NA	NA	NA	NA	NA	NA
357565	NA	02/13/2015	edit_date	European hornbeam	Carpinus betulus	Detroit	Michigan	-83.262339	42.347665	7684 Beaverland	3.81	introduced	0 to 15.24 cm	Detroit	NA	NA	NA	NA	NA	NA	NA	NA	NA	NA	NA	NA	NA
357566	NA	02/13/2015	edit_date	European hornbeam	Carpinus betulus	Detroit	Michigan	-83.262517	42.347223	7650 Beaverland	3.81	introduced	0 to 15.24 cm	Detroit	NA	NA	NA	NA	NA	NA	NA	NA	NA	NA	NA	NA	NA
357567	NA	02/13/2015	edit_date	European hornbeam	Carpinus betulus	Detroit	Michigan	-83.262273	42.346985	7636 Beaverland	3.81	introduced	0 to 15.24 cm	Detroit	NA	NA	NA	NA	NA	NA	NA	NA	NA	NA	NA	NA	NA
357568	NA	02/13/2015	edit_date	European hornbeam	Carpinus betulus	Detroit	Michigan	-83.262661	42.346889	7626 Beaverland	3.81	introduced	0 to 15.24 cm	Detroit	NA	NA	NA	NA	NA	NA	NA	NA	NA	NA	NA	NA	NA
357569	NA	02/13/2015	edit_date	European hornbeam	Carpinus betulus	Detroit	Michigan	-83.263005	42.347516	7677 Beaverland	3.81	introduced	0 to 15.24 cm	Detroit	NA	NA	NA	NA	NA	NA	NA	NA	NA	NA	NA	NA	NA
357570	NA	02/13/2015	edit_date	European hornbeam	Carpinus betulus	Detroit	Michigan	-83.26288	42.346239	7555 Beaverland	3.81	introduced	0 to 15.24 cm	Detroit	NA	NA	NA	NA	NA	NA	NA	NA	NA	NA	NA	NA	NA
357571	NA	02/13/2015	edit_date	European hornbeam	Carpinus betulus	Detroit	Michigan	-83.262835	42.345799	7525 Beaverland	3.81	introduced	0 to 15.24 cm	Detroit	NA	NA	NA	NA	NA	NA	NA	NA	NA	NA	NA	NA	NA
357572	NA	02/13/2015	edit_date	European hornbeam	Carpinus betulus	Detroit	Michigan	-83.262823	42.345689	7517 Beaverland	3.81	introduced	0 to 15.24 cm	Detroit	NA	NA	NA	NA	NA	NA	NA	NA	NA	NA	NA	NA	NA
357573	NA	02/13/2015	edit_date	European hornbeam	Carpinus betulus	Detroit	Michigan	-83.262801	42.345471	7501 Beaverland	3.81	introduced	0 to 15.24 cm	Detroit	NA	NA	NA	NA	NA	NA	NA	NA	NA	NA	NA	NA	NA
357574	NA	02/13/2015	edit_date	European hornbeam	Carpinus betulus	Detroit	Michigan	-83.262623	42.345122	7475 Beaverland	3.81	introduced	0 to 15.24 cm	Detroit	NA	NA	NA	NA	NA	NA	NA	NA	NA	NA	NA	NA	NA
357575	NA	02/13/2015	edit_date	European hornbeam	Carpinus betulus	Detroit	Michigan	-83.262754	42.345034	7469 Beaverland	3.81	introduced	0 to 15.24 cm	Detroit	NA	NA	NA	NA	NA	NA	NA	NA	NA	NA	NA	NA	NA
357576	NA	02/13/2015	edit_date	European hornbeam	Carpinus betulus	Detroit	Michigan	-83.262743	42.344926	7459 Beaverland	3.81	introduced	0 to 15.24 cm	Detroit	NA	NA	NA	NA	NA	NA	NA	NA	NA	NA	NA	NA	NA
357577	NA	02/13/2015	edit_date	European hornbeam	Carpinus betulus	Detroit	Michigan	-83.262731	42.344816	7453 Beaverland	3.81	introduced	0 to 15.24 cm	Detroit	NA	NA	NA	NA	NA	NA	NA	NA	NA	NA	NA	NA	NA
357578	NA	02/13/2015	edit_date	European hornbeam	Carpinus betulus	Detroit	Michigan	-83.262661	42.344156	7401 Beaverland	3.81	introduced	0 to 15.24 cm	Detroit	NA	NA	NA	NA	NA	NA	NA	NA	NA	NA	NA	NA	NA
357580	NA	02/13/2015	edit_date	European hornbeam	Carpinus betulus	Detroit	Michigan	-82.933329	42.405199	5033 Bishop	3.81	introduced	0 to 15.24 cm	Detroit	NA	NA	NA	NA	NA	NA	NA	NA	NA	NA	NA	NA	NA
357581	NA	02/13/2015	edit_date	European hornbeam	Carpinus betulus	Detroit	Michigan	-83.261864	42.348569	7753 Bramell	3.81	introduced	0 to 15.24 cm	Detroit	NA	NA	NA	NA	NA	NA	NA	NA	NA	NA	NA	NA	NA
357582	NA	02/13/2015	edit_date	European hornbeam	Carpinus betulus	Detroit	Michigan	-83.218803	42.349116	7747 Rosemont	3.81	introduced	0 to 15.24 cm	Detroit	NA	NA	NA	NA	NA	NA	NA	NA	NA	NA	NA	NA	NA
357583	NA	02/13/2015	edit_date	European hornbeam	Carpinus betulus	Detroit	Michigan	-83.218117	42.348124	7676 Rosemont	3.81	introduced	0 to 15.24 cm	Detroit	NA	NA	NA	NA	NA	NA	NA	NA	NA	NA	NA	NA	NA
357584	NA	02/13/2015	edit_date	European hornbeam	Carpinus betulus	Detroit	Michigan	-83.218121	42.348234	7682 Rosemont	3.81	introduced	0 to 15.24 cm	Detroit	NA	NA	NA	NA	NA	NA	NA	NA	NA	NA	NA	NA	NA
357585	NA	02/13/2015	edit_date	European hornbeam	Carpinus betulus	Detroit	Michigan	-83.218124	42.348343	7690 Rosemont	3.81	introduced	0 to 15.24 cm	Detroit	NA	NA	NA	NA	NA	NA	NA	NA	NA	NA	NA	NA	NA
357586	NA	02/13/2015	edit_date	European hornbeam	Carpinus betulus	Detroit	Michigan	-83.218128	42.348453	7700 Rosemont	3.81	introduced	0 to 15.24 cm	Detroit	NA	NA	NA	NA	NA	NA	NA	NA	NA	NA	NA	NA	NA
357587	NA	02/13/2015	edit_date	European hornbeam	Carpinus betulus	Detroit	Michigan	-83.218157	42.349235	7756 Rosemont	3.81	introduced	0 to 15.24 cm	Detroit	NA	NA	NA	NA	NA	NA	NA	NA	NA	NA	NA	NA	NA
357588	NA	02/13/2015	edit_date	European hornbeam	Carpinus betulus	Detroit	Michigan	-83.21816	42.349345	7762 Rosemont	3.81	introduced	0 to 15.24 cm	Detroit	NA	NA	NA	NA	NA	NA	NA	NA	NA	NA	NA	NA	NA
357589	NA	02/13/2015	edit_date	European hornbeam	Carpinus betulus	Detroit	Michigan	-83.218164	42.349454	7770 Rosemont	3.81	introduced	0 to 15.24 cm	Detroit	NA	NA	NA	NA	NA	NA	NA	NA	NA	NA	NA	NA	NA
357590	NA	02/13/2015	edit_date	European hornbeam	Carpinus betulus	Detroit	Michigan	-83.261999	42.348811	22615 Tireman	3.81	introduced	0 to 15.24 cm	Detroit	NA	NA	NA	NA	NA	NA	NA	NA	NA	NA	NA	NA	NA
357591	NA	02/13/2015	edit_date	Honeylocust	Gleditsia triacanthos	Detroit	Michigan	-83.253759	42.343056	7298 Parkland	10.16	naturally_occurring	0 to 15.24 cm	Detroit	NA	NA	NA	NA	NA	NA	NA	NA	NA	NA	NA	NA	NA
357592	NA	02/13/2015	edit_date	Honeylocust	Gleditsia triacanthos	Detroit	Michigan	-83.253739	42.34287	7282 Parkland	10.922	naturally_occurring	0 to 15.24 cm	Detroit	NA	NA	NA	NA	NA	NA	NA	NA	NA	NA	NA	NA	NA
357593	NA	02/13/2015	edit_date	Honeylocust	Gleditsia triacanthos	Detroit	Michigan	-83.253818	42.343615	7346 Parkland	11.43	naturally_occurring	0 to 15.24 cm	Detroit	NA	NA	NA	NA	NA	NA	NA	NA	NA	NA	NA	NA	NA
357594	NA	02/13/2015	edit_date	Honeylocust	Gleditsia triacanthos	Detroit	Michigan	-83.253751	42.342987	7292 Parkland	12.7	naturally_occurring	0 to 15.24 cm	Detroit	NA	NA	NA	NA	NA	NA	NA	NA	NA	NA	NA	NA	NA
357595	NA	02/13/2015	edit_date	Honeylocust	Gleditsia triacanthos	Detroit	Michigan	-83.253771	42.343173	7308 Parkland	12.954	naturally_occurring	0 to 15.24 cm	Detroit	NA	NA	NA	NA	NA	NA	NA	NA	NA	NA	NA	NA	NA
357596	NA	02/13/2015	edit_date	Honeylocust	Gleditsia triacanthos	Detroit	Michigan	-83.253788	42.343335	7322 Parkland	13.716	naturally_occurring	0 to 15.24 cm	Detroit	NA	NA	NA	NA	NA	NA	NA	NA	NA	NA	NA	NA	NA
357597	NA	02/13/2015	edit_date	Honeylocust	Gleditsia triacanthos	Detroit	Michigan	-83.253672	42.342242	7228 Parkland	13.97	naturally_occurring	0 to 15.24 cm	Detroit	NA	NA	NA	NA	NA	NA	NA	NA	NA	NA	NA	NA	NA
357598	NA	02/13/2015	edit_date	Honeylocust	Gleditsia triacanthos	Detroit	Michigan	-83.253801	42.343452	7332 Parkland	13.97	naturally_occurring	0 to 15.24 cm	Detroit	NA	NA	NA	NA	NA	NA	NA	NA	NA	NA	NA	NA	NA
357599	NA	02/13/2015	edit_date	Honeylocust	Gleditsia triacanthos	Detroit	Michigan	-83.25383	42.343731	7356 Parkland	14.224	naturally_occurring	0 to 15.24 cm	Detroit	NA	NA	NA	NA	NA	NA	NA	NA	NA	NA	NA	NA	NA
357600	NA	02/13/2015	edit_date	Honeylocust	Gleditsia triacanthos	Detroit	Michigan	-83.253779	42.343243	7314 Parkland	15.494	naturally_occurring	15.24 to 30.48 cm	Detroit	NA	NA	NA	NA	NA	NA	NA	NA	NA	NA	NA	NA	NA
357601	NA	02/13/2015	edit_date	Honeylocust	Gleditsia triacanthos	Detroit	Michigan	-83.253712	42.342614	7260 Parkland	16.764	naturally_occurring	15.24 to 30.48 cm	Detroit	NA	NA	NA	NA	NA	NA	NA	NA	NA	NA	NA	NA	NA
357602	NA	02/13/2015	edit_date	Honeylocust	Gleditsia triacanthos	Detroit	Michigan	-83.253719	42.342684	7266 Parkland	16.764	naturally_occurring	15.24 to 30.48 cm	Detroit	NA	NA	NA	NA	NA	NA	NA	NA	NA	NA	NA	NA	NA
357603	NA	02/13/2015	edit_date	Honeylocust	Gleditsia triacanthos	Detroit	Michigan	-83.253732	42.342801	7276 Parkland	18.288	naturally_occurring	15.24 to 30.48 cm	Detroit	NA	NA	NA	NA	NA	NA	NA	NA	NA	NA	NA	NA	NA
357604	NA	02/13/2015	edit_date	Honeylocust	Gleditsia triacanthos	Detroit	Michigan	-83.253687	42.342382	7240 Parkland	19.05	naturally_occurring	15.24 to 30.48 cm	Detroit	NA	NA	NA	NA	NA	NA	NA	NA	NA	NA	NA	NA	NA
357605	NA	02/13/2015	edit_date	Honeylocust	Gleditsia triacanthos	Detroit	Michigan	-83.253843	42.343847	7366 Parkland	23.114	naturally_occurring	15.24 to 30.48 cm	Detroit	NA	NA	NA	NA	NA	NA	NA	NA	NA	NA	NA	NA	NA
357606	NA	02/13/2015	edit_date	Honeylocust	Gleditsia triacanthos	Detroit	Michigan	-83.253682	42.342335	7236 Parkland	23.368	naturally_occurring	15.24 to 30.48 cm	Detroit	NA	NA	NA	NA	NA	NA	NA	NA	NA	NA	NA	NA	NA
357608	NA	02/13/2015	edit_date	Japanese tree lilac	Syringa reticulata	Detroit	Michigan	-83.237816	42.342903	8668 Heyden	3.81	introduced	0 to 15.24 cm	Detroit	NA	NA	NA	NA	NA	NA	NA	NA	NA	NA	NA	NA	NA
357609	NA	02/13/2015	edit_date	Japanese tree lilac	Syringa reticulata	Detroit	Michigan	-83.237816	42.342903	8244 Heyden	3.81	introduced	0 to 15.24 cm	Detroit	NA	NA	NA	NA	NA	NA	NA	NA	NA	NA	NA	NA	NA
357610	NA	02/13/2015	edit_date	Japanese tree lilac	Syringa reticulata	Detroit	Michigan	-83.237816	42.342903	8228 Heyden	3.81	introduced	0 to 15.24 cm	Detroit	NA	NA	NA	NA	NA	NA	NA	NA	NA	NA	NA	NA	NA
357611	NA	02/13/2015	edit_date	Japanese tree lilac	Syringa reticulata	Detroit	Michigan	-83.237853	42.342902	8221 Heyden	3.81	introduced	0 to 15.24 cm	Detroit	NA	NA	NA	NA	NA	NA	NA	NA	NA	NA	NA	NA	NA
357613	NA	02/13/2015	edit_date	Japanese tree lilac	Syringa reticulata	Detroit	Michigan	-83.208234	42.396614	14905 Asbury Park	3.81	introduced	0 to 15.24 cm	Detroit	NA	NA	NA	NA	NA	NA	NA	NA	NA	NA	NA	NA	NA
357614	NA	02/13/2015	edit_date	Japanese tree lilac	Syringa reticulata	Detroit	Michigan	-83.207774	42.395328	14582 Asbury Park	3.81	introduced	0 to 15.24 cm	Detroit	NA	NA	NA	NA	NA	NA	NA	NA	NA	NA	NA	NA	NA
357615	NA	02/13/2015	edit_date	Japanese tree lilac	Syringa reticulata	Detroit	Michigan	-83.20853	42.395216	14579 Asbury Park	3.81	introduced	0 to 15.24 cm	Detroit	NA	NA	NA	NA	NA	NA	NA	NA	NA	NA	NA	NA	NA
357616	NA	02/13/2015	edit_date	Japanese tree lilac	Syringa reticulata	Detroit	Michigan	-83.208362	42.395657	14609 Asbury Park	3.81	introduced	0 to 15.24 cm	Detroit	NA	NA	NA	NA	NA	NA	NA	NA	NA	NA	NA	NA	NA
357617	NA	02/13/2015	edit_date	Japanese tree lilac	Syringa reticulata	Detroit	Michigan	-83.208557	42.394886	14551 Asbury Park	3.81	introduced	0 to 15.24 cm	Detroit	NA	NA	NA	NA	NA	NA	NA	NA	NA	NA	NA	NA	NA
357618	NA	02/13/2015	edit_date	Japanese tree lilac	Syringa reticulata	Detroit	Michigan	-83.208541	42.394448	14519 Asbury Park	3.81	introduced	0 to 15.24 cm	Detroit	NA	NA	NA	NA	NA	NA	NA	NA	NA	NA	NA	NA	NA
357619	NA	02/13/2015	edit_date	Japanese tree lilac	Syringa reticulata	Detroit	Michigan	-83.207784	42.393822	14450 Asbury Park	3.81	introduced	0 to 15.24 cm	Detroit	NA	NA	NA	NA	NA	NA	NA	NA	NA	NA	NA	NA	NA
357620	NA	02/13/2015	edit_date	Japanese tree lilac	Syringa reticulata	Detroit	Michigan	-83.207779	42.393709	14440 Asbury Park	3.81	introduced	0 to 15.24 cm	Detroit	NA	NA	NA	NA	NA	NA	NA	NA	NA	NA	NA	NA	NA
357621	NA	02/13/2015	edit_date	Japanese tree lilac	Syringa reticulata	Detroit	Michigan	-83.207773	42.393597	14434 Asbury Park	3.81	introduced	0 to 15.24 cm	Detroit	NA	NA	NA	NA	NA	NA	NA	NA	NA	NA	NA	NA	NA
357622	NA	02/13/2015	edit_date	Japanese tree lilac	Syringa reticulata	Detroit	Michigan	-83.208577	42.393812	14451 Asbury Park	3.81	introduced	0 to 15.24 cm	Detroit	NA	NA	NA	NA	NA	NA	NA	NA	NA	NA	NA	NA	NA
357623	NA	02/13/2015	edit_date	Japanese tree lilac	Syringa reticulata	Detroit	Michigan	-83.208557	42.393362	14421 Asbury Park	3.81	introduced	0 to 15.24 cm	Detroit	NA	NA	NA	NA	NA	NA	NA	NA	NA	NA	NA	NA	NA
357624	NA	02/13/2015	edit_date	Japanese tree lilac	Syringa reticulata	Detroit	Michigan	-83.217418	42.343903	7231 Ashton	3.81	introduced	0 to 15.24 cm	Detroit	NA	NA	NA	NA	NA	NA	NA	NA	NA	NA	NA	NA	NA
357625	NA	02/13/2015	edit_date	Japanese tree lilac	Syringa reticulata	Detroit	Michigan	-83.217451	42.344762	7289 Ashton	3.81	introduced	0 to 15.24 cm	Detroit	NA	NA	NA	NA	NA	NA	NA	NA	NA	NA	NA	NA	NA
357626	NA	02/13/2015	edit_date	Japanese tree lilac	Syringa reticulata	Detroit	Michigan	-83.217457	42.344927	7303 Ashton	3.81	introduced	0 to 15.24 cm	Detroit	NA	NA	NA	NA	NA	NA	NA	NA	NA	NA	NA	NA	NA
357627	NA	02/13/2015	edit_date	Japanese tree lilac	Syringa reticulata	Detroit	Michigan	-83.217461	42.345037	7311 Ashton	3.81	introduced	0 to 15.24 cm	Detroit	NA	NA	NA	NA	NA	NA	NA	NA	NA	NA	NA	NA	NA
357628	NA	02/13/2015	edit_date	Japanese tree lilac	Syringa reticulata	Detroit	Michigan	-83.217478	42.345476	7341 Ashton	3.81	introduced	0 to 15.24 cm	Detroit	NA	NA	NA	NA	NA	NA	NA	NA	NA	NA	NA	NA	NA
357629	NA	02/13/2015	edit_date	Japanese tree lilac	Syringa reticulata	Detroit	Michigan	-83.217482	42.345585	7353 Ashton	3.81	introduced	0 to 15.24 cm	Detroit	NA	NA	NA	NA	NA	NA	NA	NA	NA	NA	NA	NA	NA
357630	NA	02/13/2015	edit_date	Japanese tree lilac	Syringa reticulata	Detroit	Michigan	-83.216809	42.345046	7310 Ashton	3.81	introduced	0 to 15.24 cm	Detroit	NA	NA	NA	NA	NA	NA	NA	NA	NA	NA	NA	NA	NA
357631	NA	02/13/2015	edit_date	Japanese tree lilac	Syringa reticulata	Detroit	Michigan	-83.216813	42.345155	7320 Ashton	3.81	introduced	0 to 15.24 cm	Detroit	NA	NA	NA	NA	NA	NA	NA	NA	NA	NA	NA	NA	NA
357632	NA	02/13/2015	edit_date	Japanese tree lilac	Syringa reticulata	Detroit	Michigan	-83.216838	42.345814	7366 Ashton	3.81	introduced	0 to 15.24 cm	Detroit	NA	NA	NA	NA	NA	NA	NA	NA	NA	NA	NA	NA	NA
357633	NA	02/13/2015	edit_date	Japanese tree lilac	Syringa reticulata	Detroit	Michigan	-83.216829	42.345594	7350 Ashton	3.81	introduced	0 to 15.24 cm	Detroit	NA	NA	NA	NA	NA	NA	NA	NA	NA	NA	NA	NA	NA
357634	NA	02/13/2015	edit_date	Japanese tree lilac	Syringa reticulata	Detroit	Michigan	-83.262608	42.350336	8084 Beaverland	3.81	introduced	0 to 15.24 cm	Detroit	NA	NA	NA	NA	NA	NA	NA	NA	NA	NA	NA	NA	NA
357635	NA	02/13/2015	edit_date	Japanese tree lilac	Syringa reticulata	Detroit	Michigan	-83.263407	42.35125	8157 Beaverland	3.81	introduced	0 to 15.24 cm	Detroit	NA	NA	NA	NA	NA	NA	NA	NA	NA	NA	NA	NA	NA
357643	NA	02/13/2015	edit_date	Japanese tree lilac	Syringa reticulata	Detroit	Michigan	-83.262124	42.3505	8099 Bramell	3.81	introduced	0 to 15.24 cm	Detroit	NA	NA	NA	NA	NA	NA	NA	NA	NA	NA	NA	NA	NA
357644	NA	02/13/2015	edit_date	Japanese tree lilac	Syringa reticulata	Detroit	Michigan	-83.260928	42.345957	7530 Bramell	3.81	introduced	0 to 15.24 cm	Detroit	NA	NA	NA	NA	NA	NA	NA	NA	NA	NA	NA	NA	NA
357645	NA	02/13/2015	edit_date	Japanese tree lilac	Syringa reticulata	Detroit	Michigan	-83.260702	42.343708	7336 Bramell	3.81	introduced	0 to 15.24 cm	Detroit	NA	NA	NA	NA	NA	NA	NA	NA	NA	NA	NA	NA	NA
357651	NA	02/13/2015	edit_date	Japanese tree lilac	Syringa reticulata	Detroit	Michigan	-83.240206	42.353395	8294 Fielding	3.81	introduced	0 to 15.24 cm	Detroit	NA	NA	NA	NA	NA	NA	NA	NA	NA	NA	NA	NA	NA
357652	NA	02/13/2015	edit_date	Japanese tree lilac	Syringa reticulata	Detroit	Michigan	-83.240899	42.353153	8275 Fielding	3.81	introduced	0 to 15.24 cm	Detroit	NA	NA	NA	NA	NA	NA	NA	NA	NA	NA	NA	NA	NA
357653	NA	02/13/2015	edit_date	Japanese tree lilac	Syringa reticulata	Detroit	Michigan	-83.240141	42.351611	8088 Fielding	3.81	introduced	0 to 15.24 cm	Detroit	NA	NA	NA	NA	NA	NA	NA	NA	NA	NA	NA	NA	NA
357654	NA	02/13/2015	edit_date	Japanese tree lilac	Syringa reticulata	Detroit	Michigan	-83.240848	42.351813	8103 Fielding	3.81	introduced	0 to 15.24 cm	Detroit	NA	NA	NA	NA	NA	NA	NA	NA	NA	NA	NA	NA	NA
357655	NA	02/13/2015	edit_date	Japanese tree lilac	Syringa reticulata	Detroit	Michigan	-83.204475	42.393861	14454 Mansfield	3.81	introduced	0 to 15.24 cm	Detroit	NA	NA	NA	NA	NA	NA	NA	NA	NA	NA	NA	NA	NA
357656	NA	02/13/2015	edit_date	Japanese tree lilac	Syringa reticulata	Detroit	Michigan	-83.241422	42.352698	8242 Patton	3.81	introduced	0 to 15.24 cm	Detroit	NA	NA	NA	NA	NA	NA	NA	NA	NA	NA	NA	NA	NA
357657	NA	02/13/2015	edit_date	Japanese tree lilac	Syringa reticulata	Detroit	Michigan	-83.242117	42.352464	8227 Patton	3.81	introduced	0 to 15.24 cm	Detroit	NA	NA	NA	NA	NA	NA	NA	NA	NA	NA	NA	NA	NA
357658	NA	02/13/2015	edit_date	Japanese tree lilac	Syringa reticulata	Detroit	Michigan	-83.242114	42.352354	8219 Patton	3.81	introduced	0 to 15.24 cm	Detroit	NA	NA	NA	NA	NA	NA	NA	NA	NA	NA	NA	NA	NA
357659	NA	02/13/2015	edit_date	Japanese tree lilac	Syringa reticulata	Detroit	Michigan	-83.202463	42.388336	13993 Prevost	3.81	introduced	0 to 15.24 cm	Detroit	NA	NA	NA	NA	NA	NA	NA	NA	NA	NA	NA	NA	NA
357660	NA	02/13/2015	edit_date	Japanese tree lilac	Syringa reticulata	Detroit	Michigan	-83.217979	42.34448	7270 Rosemont	3.81	introduced	0 to 15.24 cm	Detroit	NA	NA	NA	NA	NA	NA	NA	NA	NA	NA	NA	NA	NA
357662	NA	02/13/2015	edit_date	Japanese tree lilac	Syringa reticulata	Detroit	Michigan	-83.205536	42.393187	14400 St. Mary	3.81	introduced	0 to 15.24 cm	Detroit	NA	NA	NA	NA	NA	NA	NA	NA	NA	NA	NA	NA	NA
357663	NA	02/13/2015	edit_date	Japanese tree lilac	Syringa reticulata	Detroit	Michigan	-83.205525	42.392962	14384 St. Mary	3.81	introduced	0 to 15.24 cm	Detroit	NA	NA	NA	NA	NA	NA	NA	NA	NA	NA	NA	NA	NA
357664	NA	02/13/2015	edit_date	Japanese tree lilac	Syringa reticulata	Detroit	Michigan	-83.205502	42.392512	14350 St. Mary	3.81	introduced	0 to 15.24 cm	Detroit	NA	NA	NA	NA	NA	NA	NA	NA	NA	NA	NA	NA	NA
357665	NA	02/13/2015	edit_date	Japanese tree lilac	Syringa reticulata	Detroit	Michigan	-83.205953	42.393566	14429 St. Mary	3.81	introduced	0 to 15.24 cm	Detroit	NA	NA	NA	NA	NA	NA	NA	NA	NA	NA	NA	NA	NA
357666	NA	02/13/2015	edit_date	Japanese tree lilac	Syringa reticulata	Detroit	Michigan	-83.206164	42.392611	14361 St. Mary	3.81	introduced	0 to 15.24 cm	Detroit	NA	NA	NA	NA	NA	NA	NA	NA	NA	NA	NA	NA	NA
357667	NA	02/13/2015	edit_date	Japanese tree lilac	Syringa reticulata	Detroit	Michigan	-83.206151	42.392162	14329 St. Mary	3.81	introduced	0 to 15.24 cm	Detroit	NA	NA	NA	NA	NA	NA	NA	NA	NA	NA	NA	NA	NA
357668	NA	02/13/2015	edit_date	Japanese tree lilac	Syringa reticulata	Detroit	Michigan	-83.206092	42.391555	14259 St. Mary	3.81	introduced	0 to 15.24 cm	Detroit	NA	NA	NA	NA	NA	NA	NA	NA	NA	NA	NA	NA	NA
357669	NA	02/13/2015	edit_date	Japanese tree lilac	Syringa reticulata	Detroit	Michigan	-83.206068	42.390994	14217 St. Mary	3.81	introduced	0 to 15.24 cm	Detroit	NA	NA	NA	NA	NA	NA	NA	NA	NA	NA	NA	NA	NA
357670	NA	02/13/2015	edit_date	Japanese tree lilac	Syringa reticulata	Detroit	Michigan	-83.245512	42.350159	32546 Tireman	3.81	introduced	0 to 15.24 cm	Detroit	NA	NA	NA	NA	NA	NA	NA	NA	NA	NA	NA	NA	NA
357661	NA	02/13/2015	edit_date	Japanese tree lilac	Syringa reticulata	Detroit	Michigan	-83.21803	42.345797	7366 Rosemont	3.81	introduced	0 to 15.24 cm	Detroit	NA	NA	NA	NA	NA	NA	NA	NA	NA	NA	NA	NA	NA
357678	NA	02/13/2015	edit_date	Kentucky coffeetree	Gymnocladus dioicus	Detroit	Michigan	-83.237816	42.342903	8676 Heyden	3.81	naturally_occurring	0 to 15.24 cm	Detroit	NA	NA	NA	NA	NA	NA	NA	NA	NA	NA	NA	NA	NA
357679	NA	02/13/2015	edit_date	Kentucky coffeetree	Gymnocladus dioicus	Detroit	Michigan	-83.237816	42.342903	8650 Heyden	3.81	naturally_occurring	0 to 15.24 cm	Detroit	NA	NA	NA	NA	NA	NA	NA	NA	NA	NA	NA	NA	NA
357680	NA	02/13/2015	edit_date	Kentucky coffeetree	Gymnocladus dioicus	Detroit	Michigan	-83.237816	42.342903	8620 Heyden	3.81	naturally_occurring	0 to 15.24 cm	Detroit	NA	NA	NA	NA	NA	NA	NA	NA	NA	NA	NA	NA	NA
357681	NA	02/13/2015	edit_date	Kentucky coffeetree	Gymnocladus dioicus	Detroit	Michigan	-83.237816	42.342903	8500 Heyden	3.81	naturally_occurring	0 to 15.24 cm	Detroit	NA	NA	NA	NA	NA	NA	NA	NA	NA	NA	NA	NA	NA
357768	NA	08/15/2016	edit_date	Tulip tree	Liriodendron tulipifera	Detroit	Michigan	-83.24674085	42.35464728	8450 Trinity St	3.81	naturally_occurring	0 to 15.24 cm	Detroit	NA	NA	NA	NA	NA	NA	NA	NA	NA	NA	NA	NA	NA
357684	4/6/2013	08/15/2016	edit_date	Kentucky coffeetree	Gymnocladus dioicus	Detroit	Michigan	-83.23942038	42.35461268	8446 Stout St	3.81	naturally_occurring	0 to 15.24 cm	Detroit	NA	NA	NA	NA	NA	NA	NA	NA	NA	NA	NA	NA	NA
357674	4/6/2013	06/20/2016	edit_date	Japanese tree lilac	Syringa reticulata	Detroit	Michigan	-83.264923	42.353389	8315 W. Parkway	3.81	introduced	0 to 15.24 cm	Detroit	NA	NA	NA	NA	NA	NA	NA	NA	NA	NA	NA	NA	NA
357675	4/6/2013	06/20/2016	edit_date	Japanese tree lilac	Syringa reticulata	Detroit	Michigan	-83.264591	42.353086	8291 W. Parkway	3.81	introduced	0 to 15.24 cm	Detroit	NA	NA	NA	NA	NA	NA	NA	NA	NA	NA	NA	NA	NA
357672	4/6/2013	06/20/2016	edit_date	Japanese tree lilac	Syringa reticulata	Detroit	Michigan	-83.264509	42.352657	8260 W. Parkway	3.81	introduced	0 to 15.24 cm	Detroit	NA	NA	NA	NA	NA	NA	NA	NA	NA	NA	NA	NA	NA
357524	4/6/2013	08/15/2016	edit_date	Dawn redwood	Metasequoia	Detroit	Michigan	-83.23960922	42.35576185	8601 Stout St	3.81	no_info	0 to 15.24 cm	Detroit	NA	NA	NA	NA	NA	NA	NA	NA	NA	NA	NA	NA	NA
357673	4/6/2013	06/20/2016	edit_date	Japanese tree lilac	Syringa reticulata	Detroit	Michigan	-83.264482	42.352406	8240 W. Parkway	3.81	introduced	0 to 15.24 cm	Detroit	NA	NA	NA	NA	NA	NA	NA	NA	NA	NA	NA	NA	NA
357676	4/6/2013	06/20/2016	edit_date	Japanese tree lilac	Syringa reticulata	Detroit	Michigan	-83.264541	42.352611	8257 W. Parkway	3.81	introduced	0 to 15.24 cm	Detroit	NA	NA	NA	NA	NA	NA	NA	NA	NA	NA	NA	NA	NA
357511	NA	07/20/2016	edit_date	Crabapple	Malus	Detroit	Michigan	-83.24627012	42.43451555	19506 Braile St	3.81	no_info	0 to 15.24 cm	Detroit	NA	NA	NA	NA	NA	NA	NA	NA	NA	NA	NA	NA	NA
357510	NA	07/20/2016	edit_date	Crabapple	Malus	Detroit	Michigan	-83.2462433	42.43355345	19430 Braile St	3.81	no_info	0 to 15.24 cm	Detroit	NA	NA	NA	NA	NA	NA	NA	NA	NA	NA	NA	NA	NA
357607	NA	07/22/2016	edit_date	Japanese tree lilac	Syringa reticulata	Detroit	Michigan	-83.24895002	42.43567694	19761 Burt Rd	4.445	introduced	0 to 15.24 cm	Detroit	NA	NA	NA	NA	NA	NA	NA	NA	NA	NA	NA	NA	NA
357512	NA	07/22/2016	edit_date	Crabapple	Malus	Detroit	Michigan	-83.24745554	42.43033287	19157 Pierson St	3.81	no_info	0 to 15.24 cm	Detroit	NA	NA	NA	NA	NA	NA	NA	NA	NA	NA	NA	NA	NA
357513	NA	07/22/2016	edit_date	Crabapple	Malus	Detroit	Michigan	-83.24747199	42.43071739	19187 Pierson St	3.81	no_info	0 to 15.24 cm	Detroit	NA	NA	NA	NA	NA	NA	NA	NA	NA	NA	NA	NA	NA
357514	NA	07/22/2016	edit_date	Crabapple	Malus	Detroit	Michigan	-83.24757551	42.43336116	19419 Pierson St	3.81	no_info	0 to 15.24 cm	Detroit	NA	NA	NA	NA	NA	NA	NA	NA	NA	NA	NA	NA	NA
357453	NA	07/22/2016	edit_date	Bur oak	Quercus macrocarpa	Detroit	Michigan	-83.24745774	42.43395477	19462 Pierson St	3.81	naturally_occurring	0 to 15.24 cm	Detroit	NA	NA	NA	NA	NA	NA	NA	NA	NA	NA	NA	NA	NA
357508	NA	07/22/2016	edit_date	Crabapple	Malus	Detroit	Michigan	-83.24631548	42.4317741	19323 Braile St	3.81	no_info	0 to 15.24 cm	Detroit	NA	NA	NA	NA	NA	NA	NA	NA	NA	NA	NA	NA	NA
357507	NA	07/22/2016	edit_date	Crabapple	Malus	Detroit	Michigan	-83.24630414	42.43145519	19309 Braile St	3.81	no_info	0 to 15.24 cm	Detroit	NA	NA	NA	NA	NA	NA	NA	NA	NA	NA	NA	NA	NA
357636	NA	08/15/2016	edit_date	Japanese tree lilac	Syringa reticulata	Detroit	Michigan	-83.24313438	42.35605466	8626 Braile St	3.81	introduced	0 to 15.24 cm	Detroit	NA	NA	NA	NA	NA	NA	NA	NA	NA	NA	NA	NA	NA
357473	NA	08/15/2016	edit_date	Common hackberry	Celtis occidentalis	Detroit	Michigan	-83.24084926	42.35674676	8677 Fielding St	3.81	naturally_occurring	0 to 15.24 cm	Detroit	NA	NA	NA	NA	NA	NA	NA	NA	NA	NA	NA	NA	NA
357474	NA	08/15/2016	edit_date	Common hackberry	Celtis occidentalis	Detroit	Michigan	-83.24084413	42.35652062	8661 Fielding St	3.81	naturally_occurring	0 to 15.24 cm	Detroit	NA	NA	NA	NA	NA	NA	NA	NA	NA	NA	NA	NA	NA
357468	NA	08/15/2016	edit_date	Common hackberry	Celtis occidentalis	Detroit	Michigan	-83.24070161	42.356439	8652 Fielding St	3.81	naturally_occurring	0 to 15.24 cm	Detroit	NA	NA	NA	NA	NA	NA	NA	NA	NA	NA	NA	NA	NA
357475	NA	08/15/2016	edit_date	Common hackberry	Celtis occidentalis	Detroit	Michigan	-83.24083706	42.35630133	8645 Fielding St	3.81	naturally_occurring	0 to 15.24 cm	Detroit	NA	NA	NA	NA	NA	NA	NA	NA	NA	NA	NA	NA	NA
357469	NA	08/15/2016	edit_date	Common hackberry	Celtis occidentalis	Detroit	Michigan	-83.24069527	42.35633413	8646 Fielding St	3.81	naturally_occurring	0 to 15.24 cm	Detroit	NA	NA	NA	NA	NA	NA	NA	NA	NA	NA	NA	NA	NA
357476	NA	08/15/2016	edit_date	Common hackberry	Celtis occidentalis	Detroit	Michigan	-83.24083572	42.35619233	8635 Fielding St	3.81	naturally_occurring	0 to 15.24 cm	Detroit	NA	NA	NA	NA	NA	NA	NA	NA	NA	NA	NA	NA	NA
357470	NA	08/15/2016	edit_date	Common hackberry	Celtis occidentalis	Detroit	Michigan	-83.24068674	42.35614151	8636 Fielding St	3.81	naturally_occurring	0 to 15.24 cm	Detroit	NA	NA	NA	NA	NA	NA	NA	NA	NA	NA	NA	NA	NA
357471	NA	08/15/2016	edit_date	Common hackberry	Celtis occidentalis	Detroit	Michigan	-83.24068064	42.35588312	8610 Fielding St	3.81	naturally_occurring	0 to 15.24 cm	Detroit	NA	NA	NA	NA	NA	NA	NA	NA	NA	NA	NA	NA	NA
357472	NA	08/15/2016	edit_date	Common hackberry	Celtis occidentalis	Detroit	Michigan	-83.24068052	42.35576194	8600 Fielding St	3.81	naturally_occurring	0 to 15.24 cm	Detroit	NA	NA	NA	NA	NA	NA	NA	NA	NA	NA	NA	NA	NA
357682	4/6/2013	08/15/2016	edit_date	Kentucky coffeetree	Gymnocladus dioicus	Detroit	Michigan	-83.23948475	42.35608682	8630 Stout St	3.81	naturally_occurring	0 to 15.24 cm	Detroit	NA	NA	NA	NA	NA	NA	NA	NA	NA	NA	NA	NA	NA
357638	NA	08/15/2016	edit_date	Japanese tree lilac	Syringa reticulata	Detroit	Michigan	-83.24310195	42.35518253	8488 Braile St	3.81	introduced	0 to 15.24 cm	Detroit	NA	NA	NA	NA	NA	NA	NA	NA	NA	NA	NA	NA	NA
357640	NA	08/15/2016	edit_date	Japanese tree lilac	Syringa reticulata	Detroit	Michigan	-83.24322545	42.35446925	8443 Braile St	3.81	introduced	0 to 15.24 cm	Detroit	NA	NA	NA	NA	NA	NA	NA	NA	NA	NA	NA	NA	NA
357639	NA	08/15/2016	edit_date	Japanese tree lilac	Syringa reticulata	Detroit	Michigan	-83.24307293	42.35437915	8434 Braile St	3.81	introduced	0 to 15.24 cm	Detroit	NA	NA	NA	NA	NA	NA	NA	NA	NA	NA	NA	NA	NA
357641	NA	08/15/2016	edit_date	Japanese tree lilac	Syringa reticulata	Detroit	Michigan	-83.2432135	42.3542504	8429 Braile St	3.81	introduced	0 to 15.24 cm	Detroit	NA	NA	NA	NA	NA	NA	NA	NA	NA	NA	NA	NA	NA
357478	NA	08/15/2016	edit_date	Common hackberry	Celtis occidentalis	Detroit	Michigan	-83.2406659	42.35532038	8500 Fielding St	3.81	naturally_occurring	0 to 15.24 cm	Detroit	NA	NA	NA	NA	NA	NA	NA	NA	NA	NA	NA	NA	NA
357485	NA	08/15/2016	edit_date	Common hackberry	Celtis occidentalis	Detroit	Michigan	-83.24080232	42.35528975	8499 Fielding St	3.81	naturally_occurring	0 to 15.24 cm	Detroit	NA	NA	NA	NA	NA	NA	NA	NA	NA	NA	NA	NA	NA
357646	NA	08/15/2016	edit_date	Japanese tree lilac	Syringa reticulata	Detroit	Michigan	-83.24064834	42.35487874	8466 Fielding St	3.81	introduced	0 to 15.24 cm	Detroit	NA	NA	NA	NA	NA	NA	NA	NA	NA	NA	NA	NA	NA
357647	NA	08/15/2016	edit_date	Japanese tree lilac	Syringa reticulata	Detroit	Michigan	-83.24063516	42.35465133	8448 Fielding St	3.81	introduced	0 to 15.24 cm	Detroit	NA	NA	NA	NA	NA	NA	NA	NA	NA	NA	NA	NA	NA
357649	NA	08/15/2016	edit_date	Japanese tree lilac	Syringa reticulata	Detroit	Michigan	-83.24078012	42.35451582	8443 Fielding St	3.81	introduced	0 to 15.24 cm	Detroit	NA	NA	NA	NA	NA	NA	NA	NA	NA	NA	NA	NA	NA
357480	NA	08/15/2016	edit_date	Common hackberry	Celtis occidentalis	Detroit	Michigan	-83.24063712	42.35455907	8442 Fielding St	3.81	naturally_occurring	0 to 15.24 cm	Detroit	NA	NA	NA	NA	NA	NA	NA	NA	NA	NA	NA	NA	NA
357481	NA	08/15/2016	edit_date	Common hackberry	Celtis occidentalis	Detroit	Michigan	-83.24063212	42.35442689	8434 Fielding St	3.81	naturally_occurring	0 to 15.24 cm	Detroit	NA	NA	NA	NA	NA	NA	NA	NA	NA	NA	NA	NA	NA
357482	NA	08/15/2016	edit_date	Common hackberry	Celtis occidentalis	Detroit	Michigan	-83.24062968	42.35432635	8426 Fielding St	3.81	naturally_occurring	0 to 15.24 cm	Detroit	NA	NA	NA	NA	NA	NA	NA	NA	NA	NA	NA	NA	NA
357650	NA	08/15/2016	edit_date	Japanese tree lilac	Syringa reticulata	Detroit	Michigan	-83.24077293	42.35440698	8435 Fielding St	3.81	introduced	0 to 15.24 cm	Detroit	NA	NA	NA	NA	NA	NA	NA	NA	NA	NA	NA	NA	NA
357483	NA	08/15/2016	edit_date	Common hackberry	Celtis occidentalis	Detroit	Michigan	-83.24062505	42.35421598	8418 Fielding St	3.81	naturally_occurring	0 to 15.24 cm	Detroit	NA	NA	NA	NA	NA	NA	NA	NA	NA	NA	NA	NA	NA
357487	NA	08/15/2016	edit_date	Common hackberry	Celtis occidentalis	Detroit	Michigan	-83.2407644	42.35408138	8411 Fielding St	3.81	naturally_occurring	0 to 15.24 cm	Detroit	NA	NA	NA	NA	NA	NA	NA	NA	NA	NA	NA	NA	NA
357488	NA	08/15/2016	edit_date	Common hackberry	Celtis occidentalis	Detroit	Michigan	-83.24076379	42.35396857	8401 Fielding St	3.81	naturally_occurring	0 to 15.24 cm	Detroit	NA	NA	NA	NA	NA	NA	NA	NA	NA	NA	NA	NA	NA
357484	NA	08/15/2016	edit_date	Common hackberry	Celtis occidentalis	Detroit	Michigan	-83.24062115	42.35410624	8410 Fielding St	3.81	naturally_occurring	0 to 15.24 cm	Detroit	NA	NA	NA	NA	NA	NA	NA	NA	NA	NA	NA	NA	NA
357648	NA	08/15/2016	edit_date	Japanese tree lilac	Syringa reticulata	Detroit	Michigan	-83.24061822	42.35397966	8400 Fielding St	3.81	introduced	0 to 15.24 cm	Detroit	NA	NA	NA	NA	NA	NA	NA	NA	NA	NA	NA	NA	NA
357612	4/6/2013	08/15/2016	edit_date	Japanese tree lilac	Syringa reticulata	Detroit	Michigan	-83.2394406	42.35508244	8480 Stout St	3.81	introduced	0 to 15.24 cm	Detroit	NA	NA	NA	NA	NA	NA	NA	NA	NA	NA	NA	NA	NA
357687	NA	02/13/2015	edit_date	Kentucky coffeetree	Gymnocladus dioicus	Detroit	Michigan	-83.237283	42.354161	8415 Vaughn	3.81	naturally_occurring	0 to 15.24 cm	Detroit	NA	NA	NA	NA	NA	NA	NA	NA	NA	NA	NA	NA	NA
357750	NA	02/18/2015	edit_date	Yellowwood	Cladrastis kentukea	Detroit	Michigan	-83.262381	42.348103	7716 Beaverland	3.81	introduced	0 to 15.24 cm	Detroit	NA	NA	NA	NA	NA	NA	NA	NA	NA	NA	NA	NA	NA
357751	NA	02/18/2015	edit_date	Yellowwood	Cladrastis kentukea	Detroit	Michigan	-83.262359	42.347884	7700 Beaverland	3.81	introduced	0 to 15.24 cm	Detroit	NA	NA	NA	NA	NA	NA	NA	NA	NA	NA	NA	NA	NA
357752	NA	02/18/2015	edit_date	Yellowwood	Cladrastis kentukea	Detroit	Michigan	-83.262349	42.347775	7692 Beaverland	3.81	introduced	0 to 15.24 cm	Detroit	NA	NA	NA	NA	NA	NA	NA	NA	NA	NA	NA	NA	NA
357753	NA	02/18/2015	edit_date	Yellowwood	Cladrastis kentukea	Detroit	Michigan	-83.262545	42.347333	7658 Beaverland	3.81	introduced	0 to 15.24 cm	Detroit	NA	NA	NA	NA	NA	NA	NA	NA	NA	NA	NA	NA	NA
357755	NA	02/18/2015	edit_date	Yellowwood	Cladrastis kentukea	Detroit	Michigan	-83.263039	42.348061	7719 Beaverland	3.81	introduced	0 to 15.24 cm	Detroit	NA	NA	NA	NA	NA	NA	NA	NA	NA	NA	NA	NA	NA
357756	NA	02/18/2015	edit_date	Yellowwood	Cladrastis kentukea	Detroit	Michigan	-83.263018	42.347842	7701 Beaverland	3.81	introduced	0 to 15.24 cm	Detroit	NA	NA	NA	NA	NA	NA	NA	NA	NA	NA	NA	NA	NA
357757	NA	02/18/2015	edit_date	Yellowwood	Cladrastis kentukea	Detroit	Michigan	-83.263009	42.347732	7695 Beaverland	3.81	introduced	0 to 15.24 cm	Detroit	NA	NA	NA	NA	NA	NA	NA	NA	NA	NA	NA	NA	NA
357758	NA	02/18/2015	edit_date	Yellowwood	Cladrastis kentukea	Detroit	Michigan	-83.26301	42.347622	7687 Beaverland	3.81	introduced	0 to 15.24 cm	Detroit	NA	NA	NA	NA	NA	NA	NA	NA	NA	NA	NA	NA	NA
357759	NA	02/18/2015	edit_date	Yellowwood	Cladrastis kentukea	Detroit	Michigan	-83.26287	42.347392	7667 Beaverland	3.81	introduced	0 to 15.24 cm	Detroit	NA	NA	NA	NA	NA	NA	NA	NA	NA	NA	NA	NA	NA
357761	NA	02/18/2015	edit_date	Tulip tree	Liriodendron tulipifera	Detroit	Michigan	-83.218341	42.373516	11681 Ashton	3.81	naturally_occurring	0 to 15.24 cm	Detroit	NA	NA	NA	NA	NA	NA	NA	NA	NA	NA	NA	NA	NA
357762	NA	02/18/2015	edit_date	Tulip tree	Liriodendron tulipifera	Detroit	Michigan	-83.218127	42.37429	11749 Ashton	3.81	naturally_occurring	0 to 15.24 cm	Detroit	NA	NA	NA	NA	NA	NA	NA	NA	NA	NA	NA	NA	NA
357763	NA	02/18/2015	edit_date	Tulip tree	Liriodendron tulipifera	Detroit	Michigan	-83.245449	42.35016	22306 Tireman	3.81	naturally_occurring	0 to 15.24 cm	Detroit	NA	NA	NA	NA	NA	NA	NA	NA	NA	NA	NA	NA	NA
357764	NA	02/18/2015	edit_date	Tulip tree	Liriodendron tulipifera	Detroit	Michigan	-83.256484	42.349109	22111 Tireman	3.81	naturally_occurring	0 to 15.24 cm	Detroit	NA	NA	NA	NA	NA	NA	NA	NA	NA	NA	NA	NA	NA
357765	NA	02/18/2015	edit_date	Tulip tree	Liriodendron tulipifera	Detroit	Michigan	-83.257056	42.349279	22209 Tireman	3.81	naturally_occurring	0 to 15.24 cm	Detroit	NA	NA	NA	NA	NA	NA	NA	NA	NA	NA	NA	NA	NA
357766	NA	02/18/2015	edit_date	Tulip tree	Liriodendron tulipifera	Detroit	Michigan	-83.110807	42.356159	2084 Tireman	3.81	naturally_occurring	0 to 15.24 cm	Detroit	NA	NA	NA	NA	NA	NA	NA	NA	NA	NA	NA	NA	NA
357774	NA	02/18/2015	edit_date	Tulip tree	Liriodendron tulipifera	Detroit	Michigan	-83.246169	42.351471	8090 Trinity	3.81	naturally_occurring	0 to 15.24 cm	Detroit	NA	NA	NA	NA	NA	NA	NA	NA	NA	NA	NA	NA	NA
357775	NA	02/18/2015	edit_date	Tulip tree	Liriodendron tulipifera	Detroit	Michigan	-83.258989	42.35093	8116 Lamphere	3.81	naturally_occurring	0 to 15.24 cm	Detroit	NA	NA	NA	NA	NA	NA	NA	NA	NA	NA	NA	NA	NA
357776	NA	02/18/2015	edit_date	Tulip tree	Liriodendron tulipifera	Detroit	Michigan	-83.258971	42.350684	8098 Lamphere	3.81	naturally_occurring	0 to 15.24 cm	Detroit	NA	NA	NA	NA	NA	NA	NA	NA	NA	NA	NA	NA	NA
357777	NA	02/18/2015	edit_date	Tulip tree	Liriodendron tulipifera	Detroit	Michigan	-83.258914	42.350137	8058 Lamphere	3.81	naturally_occurring	0 to 15.24 cm	Detroit	NA	NA	NA	NA	NA	NA	NA	NA	NA	NA	NA	NA	NA
357778	NA	02/18/2015	edit_date	Tulip tree	Liriodendron tulipifera	Detroit	Michigan	-83.259686	42.350528	8091 Lamphere	3.81	naturally_occurring	0 to 15.24 cm	Detroit	NA	NA	NA	NA	NA	NA	NA	NA	NA	NA	NA	NA	NA
357779	NA	02/18/2015	edit_date	Tulip tree	Liriodendron tulipifera	Detroit	Michigan	-83.259594	42.349656	8027 Lamphere	3.81	naturally_occurring	0 to 15.24 cm	Detroit	NA	NA	NA	NA	NA	NA	NA	NA	NA	NA	NA	NA	NA
357780	NA	02/18/2015	edit_date	Tulip tree	Liriodendron tulipifera	Detroit	Michigan	-83.258613	42.347301	7650 Lamphere	3.81	naturally_occurring	0 to 15.24 cm	Detroit	NA	NA	NA	NA	NA	NA	NA	NA	NA	NA	NA	NA	NA
357781	NA	02/18/2015	edit_date	Tulip tree	Liriodendron tulipifera	Detroit	Michigan	-83.259485	42.348726	7757 Lamphere	3.81	naturally_occurring	0 to 15.24 cm	Detroit	NA	NA	NA	NA	NA	NA	NA	NA	NA	NA	NA	NA	NA
357782	NA	02/18/2015	edit_date	Tulip tree	Liriodendron tulipifera	Detroit	Michigan	-83.259395	42.347836	7693 Lamphere	3.81	naturally_occurring	0 to 15.24 cm	Detroit	NA	NA	NA	NA	NA	NA	NA	NA	NA	NA	NA	NA	NA
357783	NA	02/18/2015	edit_date	Tulip tree	Liriodendron tulipifera	Detroit	Michigan	-83.259304	42.346956	7629 Lamphere	3.81	naturally_occurring	0 to 15.24 cm	Detroit	NA	NA	NA	NA	NA	NA	NA	NA	NA	NA	NA	NA	NA
357784	NA	02/18/2015	edit_date	Tulip tree	Liriodendron tulipifera	Detroit	Michigan	-83.25927	42.346623	7601 Lamphere	3.81	naturally_occurring	0 to 15.24 cm	Detroit	NA	NA	NA	NA	NA	NA	NA	NA	NA	NA	NA	NA	NA
357785	NA	02/18/2015	edit_date	Tulip tree	Liriodendron tulipifera	Detroit	Michigan	-83.258351	42.344602	7426 Lamphere	3.81	naturally_occurring	0 to 15.24 cm	Detroit	NA	NA	NA	NA	NA	NA	NA	NA	NA	NA	NA	NA	NA
357786	NA	02/18/2015	edit_date	Tulip tree	Liriodendron tulipifera	Detroit	Michigan	-83.259222	42.346109	7541 Lamphere	3.81	naturally_occurring	0 to 15.24 cm	Detroit	NA	NA	NA	NA	NA	NA	NA	NA	NA	NA	NA	NA	NA
357787	NA	02/18/2015	edit_date	Tulip tree	Liriodendron tulipifera	Detroit	Michigan	-83.259053	42.344357	7411 Lamphere	3.81	naturally_occurring	0 to 15.24 cm	Detroit	NA	NA	NA	NA	NA	NA	NA	NA	NA	NA	NA	NA	NA
357788	NA	02/18/2015	edit_date	Tulip tree	Liriodendron tulipifera	Detroit	Michigan	-83.258224	42.343217	7296 Lamphere	3.81	naturally_occurring	0 to 15.24 cm	Detroit	NA	NA	NA	NA	NA	NA	NA	NA	NA	NA	NA	NA	NA
357789	NA	02/18/2015	edit_date	Tulip tree	Liriodendron tulipifera	Detroit	Michigan	-83.258942	42.343201	7297 Lamphere	3.81	naturally_occurring	0 to 15.24 cm	Detroit	NA	NA	NA	NA	NA	NA	NA	NA	NA	NA	NA	NA	NA
357790	NA	02/18/2015	edit_date	Tulip tree	Liriodendron tulipifera	Detroit	Michigan	-83.261167	42.353258	8335 Parkland	3.81	naturally_occurring	0 to 15.24 cm	Detroit	NA	NA	NA	NA	NA	NA	NA	NA	NA	NA	NA	NA	NA
357791	NA	02/18/2015	edit_date	Tulip tree	Liriodendron tulipifera	Detroit	Michigan	-83.26027	42.352742	8277 Parkland	3.81	naturally_occurring	0 to 15.24 cm	Detroit	NA	NA	NA	NA	NA	NA	NA	NA	NA	NA	NA	NA	NA
357792	NA	02/18/2015	edit_date	Tulip tree	Liriodendron tulipifera	Detroit	Michigan	-83.259119	42.351562	8195 Parkland	3.81	naturally_occurring	0 to 15.24 cm	Detroit	NA	NA	NA	NA	NA	NA	NA	NA	NA	NA	NA	NA	NA
357802	NA	02/18/2015	edit_date	Tulip tree	Liriodendron tulipifera	Detroit	Michigan	-83.244543	42.353324	8295 Pierson	3.81	naturally_occurring	0 to 15.24 cm	Detroit	NA	NA	NA	NA	NA	NA	NA	NA	NA	NA	NA	NA	NA
357803	NA	02/18/2015	edit_date	Tulip tree	Liriodendron tulipifera	Detroit	Michigan	-83.244538	42.353215	8285 Pierson	3.81	naturally_occurring	0 to 15.24 cm	Detroit	NA	NA	NA	NA	NA	NA	NA	NA	NA	NA	NA	NA	NA
357804	NA	02/18/2015	edit_date	Tulip tree	Liriodendron tulipifera	Detroit	Michigan	-83.244521	42.352775	8255 Pierson	3.81	naturally_occurring	0 to 15.24 cm	Detroit	NA	NA	NA	NA	NA	NA	NA	NA	NA	NA	NA	NA	NA
357805	NA	02/18/2015	edit_date	Tulip tree	Liriodendron tulipifera	Detroit	Michigan	-83.244483	42.351848	8113 Pierson	3.81	naturally_occurring	0 to 15.24 cm	Detroit	NA	NA	NA	NA	NA	NA	NA	NA	NA	NA	NA	NA	NA
357806	NA	02/18/2015	edit_date	Tulip tree	Liriodendron tulipifera	Detroit	Michigan	-83.244443	42.350971	8049 Pierson	3.81	naturally_occurring	0 to 15.24 cm	Detroit	NA	NA	NA	NA	NA	NA	NA	NA	NA	NA	NA	NA	NA
357807	NA	02/18/2015	edit_date	Tulip tree	Liriodendron tulipifera	Detroit	Michigan	-83.254763	42.34503	7450 Rockdale	3.81	naturally_occurring	0 to 15.24 cm	Detroit	NA	NA	NA	NA	NA	NA	NA	NA	NA	NA	NA	NA	NA
357808	NA	02/18/2015	edit_date	Tulip tree	Liriodendron tulipifera	Detroit	Michigan	-83.254751	42.34492	7442 Rockdale	3.81	naturally_occurring	0 to 15.24 cm	Detroit	NA	NA	NA	NA	NA	NA	NA	NA	NA	NA	NA	NA	NA
357809	NA	02/18/2015	edit_date	Tulip tree	Liriodendron tulipifera	Detroit	Michigan	-83.255599	42.346438	7555 Rockdale	3.81	naturally_occurring	0 to 15.24 cm	Detroit	NA	NA	NA	NA	NA	NA	NA	NA	NA	NA	NA	NA	NA
357810	NA	02/18/2015	edit_date	Tulip tree	Liriodendron tulipifera	Detroit	Michigan	-83.255522	42.345667	7501 Rockdale	3.81	naturally_occurring	0 to 15.24 cm	Detroit	NA	NA	NA	NA	NA	NA	NA	NA	NA	NA	NA	NA	NA
357811	NA	02/18/2015	edit_date	Tulip tree	Liriodendron tulipifera	Detroit	Michigan	-83.255512	42.345558	7491 Rockdale	3.81	naturally_occurring	0 to 15.24 cm	Detroit	NA	NA	NA	NA	NA	NA	NA	NA	NA	NA	NA	NA	NA
357812	NA	02/18/2015	edit_date	Tulip tree	Liriodendron tulipifera	Detroit	Michigan	-83.255332	42.343616	7321 Rockdale	3.81	naturally_occurring	0 to 15.24 cm	Detroit	NA	NA	NA	NA	NA	NA	NA	NA	NA	NA	NA	NA	NA
357813	NA	02/18/2015	edit_date	Tulip tree	Liriodendron tulipifera	Detroit	Michigan	-83.255192	42.342321	7229 Rockdale	3.81	naturally_occurring	0 to 15.24 cm	Detroit	NA	NA	NA	NA	NA	NA	NA	NA	NA	NA	NA	NA	NA
357815	NA	02/18/2015	edit_date	Tulip tree	Liriodendron tulipifera	Detroit	Michigan	-82.989686	42.427652	18000 Joann	3.81	naturally_occurring	0 to 15.24 cm	Detroit	NA	NA	NA	NA	NA	NA	NA	NA	NA	NA	NA	NA	NA
357825	NA	02/18/2015	edit_date	Tulip tree	Liriodendron tulipifera	Detroit	Michigan	-83.256294	42.34826	7716 Dolphin	3.81	naturally_occurring	0 to 15.24 cm	Detroit	NA	NA	NA	NA	NA	NA	NA	NA	NA	NA	NA	NA	NA
357826	NA	02/18/2015	edit_date	Tulip tree	Liriodendron tulipifera	Detroit	Michigan	-83.256261	42.347932	7692 Dolphin	3.81	naturally_occurring	0 to 15.24 cm	Detroit	NA	NA	NA	NA	NA	NA	NA	NA	NA	NA	NA	NA	NA
357827	NA	02/18/2015	edit_date	Tulip tree	Liriodendron tulipifera	Detroit	Michigan	-83.256238	42.347709	7676 Dolphin	3.81	naturally_occurring	0 to 15.24 cm	Detroit	NA	NA	NA	NA	NA	NA	NA	NA	NA	NA	NA	NA	NA
357828	NA	02/18/2015	edit_date	Tulip tree	Liriodendron tulipifera	Detroit	Michigan	-83.256154	42.346849	7612 Dolphin	3.81	naturally_occurring	0 to 15.24 cm	Detroit	NA	NA	NA	NA	NA	NA	NA	NA	NA	NA	NA	NA	NA
357829	NA	02/18/2015	edit_date	Tulip tree	Liriodendron tulipifera	Detroit	Michigan	-83.256848	42.348717	7753 Dolphin	3.81	naturally_occurring	0 to 15.24 cm	Detroit	NA	NA	NA	NA	NA	NA	NA	NA	NA	NA	NA	NA	NA
357830	NA	02/18/2015	edit_date	Tulip tree	Liriodendron tulipifera	Detroit	Michigan	-83.25609	42.346309	7544 Dolphin	3.81	naturally_occurring	0 to 15.24 cm	Detroit	NA	NA	NA	NA	NA	NA	NA	NA	NA	NA	NA	NA	NA
357831	NA	02/18/2015	edit_date	Tulip tree	Liriodendron tulipifera	Detroit	Michigan	-83.255964	42.344995	7452 Dolphin	3.81	naturally_occurring	0 to 15.24 cm	Detroit	NA	NA	NA	NA	NA	NA	NA	NA	NA	NA	NA	NA	NA
357832	NA	02/18/2015	edit_date	Tulip tree	Liriodendron tulipifera	Detroit	Michigan	-83.256771	42.34618	7541 Dolphin	3.81	naturally_occurring	0 to 15.24 cm	Detroit	NA	NA	NA	NA	NA	NA	NA	NA	NA	NA	NA	NA	NA
357833	NA	02/18/2015	edit_date	Tulip tree	Liriodendron tulipifera	Detroit	Michigan	-83.256628	42.344756	7437 Dolphin	3.81	naturally_occurring	0 to 15.24 cm	Detroit	NA	NA	NA	NA	NA	NA	NA	NA	NA	NA	NA	NA	NA
357837	NA	02/18/2015	edit_date	Tulip tree	Liriodendron tulipifera	Detroit	Michigan	-83.224494	42.392794	14400 Glastonbury	3.81	naturally_occurring	0 to 15.24 cm	Detroit	NA	NA	NA	NA	NA	NA	NA	NA	NA	NA	NA	NA	NA
357838	NA	02/18/2015	edit_date	Tulip tree	Liriodendron tulipifera	Detroit	Michigan	-83.224393	42.389854	14160 Glastonbury	3.81	naturally_occurring	0 to 15.24 cm	Detroit	NA	NA	NA	NA	NA	NA	NA	NA	NA	NA	NA	NA	NA
357839	NA	02/18/2015	edit_date	Tulip tree	Liriodendron tulipifera	Detroit	Michigan	-83.225115	42.389184	14111 Glastonbury	3.81	naturally_occurring	0 to 15.24 cm	Detroit	NA	NA	NA	NA	NA	NA	NA	NA	NA	NA	NA	NA	NA
357840	NA	02/18/2015	edit_date	Tulip tree	Liriodendron tulipifera	Detroit	Michigan	-83.225086	42.388206	14015 Glastonbury	3.81	naturally_occurring	0 to 15.24 cm	Detroit	NA	NA	NA	NA	NA	NA	NA	NA	NA	NA	NA	NA	NA
357841	NA	02/18/2015	edit_date	Tulip tree	Liriodendron tulipifera	Detroit	Michigan	-83.22506	42.387438	13959 Glastonbury	3.81	naturally_occurring	0 to 15.24 cm	Detroit	NA	NA	NA	NA	NA	NA	NA	NA	NA	NA	NA	NA	NA
357842	NA	02/18/2015	edit_date	Tulip tree	Liriodendron tulipifera	Detroit	Michigan	-83.259536	42.344229	7400 Chatham	3.81	naturally_occurring	0 to 15.24 cm	Detroit	NA	NA	NA	NA	NA	NA	NA	NA	NA	NA	NA	NA	NA
357843	NA	02/18/2015	edit_date	Tulip tree	Liriodendron tulipifera	Detroit	Michigan	-83.260252	42.344209	7403 Chatham	3.81	naturally_occurring	0 to 15.24 cm	Detroit	NA	NA	NA	NA	NA	NA	NA	NA	NA	NA	NA	NA	NA
357844	NA	02/18/2015	edit_date	Tulip tree	Liriodendron tulipifera	Detroit	Michigan	-83.259449	42.343299	7304 Chatham	3.81	naturally_occurring	0 to 15.24 cm	Detroit	NA	NA	NA	NA	NA	NA	NA	NA	NA	NA	NA	NA	NA
357845	NA	02/18/2015	edit_date	Tulip tree	Liriodendron tulipifera	Detroit	Michigan	-83.259415	42.34297	7280 Chatham	3.81	naturally_occurring	0 to 15.24 cm	Detroit	NA	NA	NA	NA	NA	NA	NA	NA	NA	NA	NA	NA	NA
357846	NA	02/18/2015	edit_date	Tulip tree	Liriodendron tulipifera	Detroit	Michigan	-83.259405	42.34286	7270 Chatham	3.81	naturally_occurring	0 to 15.24 cm	Detroit	NA	NA	NA	NA	NA	NA	NA	NA	NA	NA	NA	NA	NA
357847	NA	02/18/2015	edit_date	Tulip tree	Liriodendron tulipifera	Detroit	Michigan	-83.257408	42.347456	7660 Dacosta	3.81	naturally_occurring	0 to 15.24 cm	Detroit	NA	NA	NA	NA	NA	NA	NA	NA	NA	NA	NA	NA	NA
357848	NA	02/18/2015	edit_date	Tulip tree	Liriodendron tulipifera	Detroit	Michigan	-83.257365	42.347018	7626 Dacosta	3.81	naturally_occurring	0 to 15.24 cm	Detroit	NA	NA	NA	NA	NA	NA	NA	NA	NA	NA	NA	NA	NA
357849	NA	02/18/2015	edit_date	Tulip tree	Liriodendron tulipifera	Detroit	Michigan	-83.258217	42.348423	7733 Dacosta	3.81	naturally_occurring	0 to 15.24 cm	Detroit	NA	NA	NA	NA	NA	NA	NA	NA	NA	NA	NA	NA	NA
357850	NA	02/18/2015	edit_date	Tulip tree	Liriodendron tulipifera	Detroit	Michigan	-83.258077	42.346987	7629 Dacosta	3.81	naturally_occurring	0 to 15.24 cm	Detroit	NA	NA	NA	NA	NA	NA	NA	NA	NA	NA	NA	NA	NA
357851	NA	02/18/2015	edit_date	Tulip tree	Liriodendron tulipifera	Detroit	Michigan	-83.257245	42.345509	7490 Dacosta	3.81	naturally_occurring	0 to 15.24 cm	Detroit	NA	NA	NA	NA	NA	NA	NA	NA	NA	NA	NA	NA	NA
357852	NA	02/18/2015	edit_date	Tulip tree	Liriodendron tulipifera	Detroit	Michigan	-83.257928	42.345381	7483 Dacosta	3.81	naturally_occurring	0 to 15.24 cm	Detroit	NA	NA	NA	NA	NA	NA	NA	NA	NA	NA	NA	NA	NA
357853	NA	02/18/2015	edit_date	Tulip tree	Liriodendron tulipifera	Detroit	Michigan	-83.256934	42.342478	7240 Dacosta	3.81	naturally_occurring	0 to 15.24 cm	Detroit	NA	NA	NA	NA	NA	NA	NA	NA	NA	NA	NA	NA	NA
357854	NA	02/18/2015	edit_date	Tulip tree	Liriodendron tulipifera	Detroit	Michigan	-83.257634	42.342358	7235 Dacosta	3.81	naturally_occurring	0 to 15.24 cm	Detroit	NA	NA	NA	NA	NA	NA	NA	NA	NA	NA	NA	NA	NA
357855	NA	02/18/2015	edit_date	Tulip tree	Liriodendron tulipifera	Detroit	Michigan	-83.242601	42.352128	8204 Braile	3.81	naturally_occurring	0 to 15.24 cm	Detroit	NA	NA	NA	NA	NA	NA	NA	NA	NA	NA	NA	NA	NA
357856	NA	02/18/2015	edit_date	Tulip tree	Liriodendron tulipifera	Detroit	Michigan	-83.243308	42.352237	8215 Braile	3.81	naturally_occurring	0 to 15.24 cm	Detroit	NA	NA	NA	NA	NA	NA	NA	NA	NA	NA	NA	NA	NA
357864	NA	02/18/2015	edit_date	Tulip tree	Liriodendron tulipifera	Detroit	Michigan	-83.245044	42.353643	8318 Burt	3.81	naturally_occurring	0 to 15.24 cm	Detroit	NA	NA	NA	NA	NA	NA	NA	NA	NA	NA	NA	NA	NA
357865	NA	02/18/2015	edit_date	Tulip tree	Liriodendron tulipifera	Detroit	Michigan	-83.245039	42.353533	8308 Burt	3.81	naturally_occurring	0 to 15.24 cm	Detroit	NA	NA	NA	NA	NA	NA	NA	NA	NA	NA	NA	NA	NA
357866	NA	02/18/2015	edit_date	Tulip tree	Liriodendron tulipifera	Detroit	Michigan	-83.245015	42.352985	8268 Burt	3.81	naturally_occurring	0 to 15.24 cm	Detroit	NA	NA	NA	NA	NA	NA	NA	NA	NA	NA	NA	NA	NA
357870	NA	02/18/2015	edit_date	Tulip tree	Liriodendron tulipifera	Detroit	Michigan	-83.260659	42.350733	8106 Chatham	3.81	naturally_occurring	0 to 15.24 cm	Detroit	NA	NA	NA	NA	NA	NA	NA	NA	NA	NA	NA	NA	NA
357871	NA	02/18/2015	edit_date	Tulip tree	Liriodendron tulipifera	Detroit	Michigan	-83.259944	42.348332	7730 Chatham	3.81	naturally_occurring	0 to 15.24 cm	Detroit	NA	NA	NA	NA	NA	NA	NA	NA	NA	NA	NA	NA	NA
357872	NA	02/18/2015	edit_date	Tulip tree	Liriodendron tulipifera	Detroit	Michigan	-83.160995	42.403385	15357 Washburn	3.81	naturally_occurring	0 to 15.24 cm	Detroit	NA	NA	NA	NA	NA	NA	NA	NA	NA	NA	NA	NA	NA
357873	NA	02/18/2015	edit_date	Tulip tree	Liriodendron tulipifera	Detroit	Michigan	-83.160991	42.403275	15349 Washburn	3.81	naturally_occurring	0 to 15.24 cm	Detroit	NA	NA	NA	NA	NA	NA	NA	NA	NA	NA	NA	NA	NA
357874	NA	02/18/2015	edit_date	Tulip tree	Liriodendron tulipifera	Detroit	Michigan	-83.16039	42.403731	15372 Washburn	3.81	naturally_occurring	0 to 15.24 cm	Detroit	NA	NA	NA	NA	NA	NA	NA	NA	NA	NA	NA	NA	NA
357875	NA	02/18/2015	edit_date	Tulip tree	Liriodendron tulipifera	Detroit	Michigan	-83.160408	42.40417	15394 Washburn	3.81	naturally_occurring	0 to 15.24 cm	Detroit	NA	NA	NA	NA	NA	NA	NA	NA	NA	NA	NA	NA	NA
357876	NA	02/18/2015	edit_date	American sycamore	Platanus occidentalis	Detroit	Michigan	-83.245035	42.353424	8300 Burt	3.81	naturally_occurring	0 to 15.24 cm	Detroit	NA	NA	NA	NA	NA	NA	NA	NA	NA	NA	NA	NA	NA
357877	NA	02/18/2015	edit_date	American sycamore	Platanus occidentalis	Detroit	Michigan	-83.245029	42.353314	8294 Burt	3.81	naturally_occurring	0 to 15.24 cm	Detroit	NA	NA	NA	NA	NA	NA	NA	NA	NA	NA	NA	NA	NA
357878	NA	02/18/2015	edit_date	American sycamore	Platanus occidentalis	Detroit	Michigan	-83.245022	42.353122	8278 Burt	3.81	naturally_occurring	0 to 15.24 cm	Detroit	NA	NA	NA	NA	NA	NA	NA	NA	NA	NA	NA	NA	NA
357879	NA	02/18/2015	edit_date	American sycamore	Platanus occidentalis	Detroit	Michigan	-83.245022	42.353122	8278 Burt	3.81	naturally_occurring	0 to 15.24 cm	Detroit	NA	NA	NA	NA	NA	NA	NA	NA	NA	NA	NA	NA	NA
357880	NA	02/18/2015	edit_date	American sycamore	Platanus occidentalis	Detroit	Michigan	-83.244992	42.352436	8230 Burt	3.81	naturally_occurring	0 to 15.24 cm	Detroit	NA	NA	NA	NA	NA	NA	NA	NA	NA	NA	NA	NA	NA
357881	NA	02/18/2015	edit_date	American sycamore	Platanus occidentalis	Detroit	Michigan	-83.244987	42.352326	8220 Burt	3.81	naturally_occurring	0 to 15.24 cm	Detroit	NA	NA	NA	NA	NA	NA	NA	NA	NA	NA	NA	NA	NA
357895	NA	02/18/2015	edit_date	American sycamore	Platanus occidentalis	Detroit	Michigan	-83.252958	42.441138	20275 Westbrook	3.81	naturally_occurring	0 to 15.24 cm	Detroit	NA	NA	NA	NA	NA	NA	NA	NA	NA	NA	NA	NA	NA
357897	NA	02/18/2015	edit_date	Swamp white oak	Quercus bicolor	Detroit	Michigan	-83.208977	42.38956	14116 Woodmont	3.81	naturally_occurring	0 to 15.24 cm	Detroit	NA	NA	NA	NA	NA	NA	NA	NA	NA	NA	NA	NA	NA
357898	NA	02/18/2015	edit_date	Swamp white oak	Quercus bicolor	Detroit	Michigan	-83.20891	42.38823	13994 Woodmont	3.81	naturally_occurring	0 to 15.24 cm	Detroit	NA	NA	NA	NA	NA	NA	NA	NA	NA	NA	NA	NA	NA
357899	NA	02/18/2015	edit_date	Swamp white oak	Quercus bicolor	Detroit	Michigan	-83.209673	42.388774	14035 Woodmont	3.81	naturally_occurring	0 to 15.24 cm	Detroit	NA	NA	NA	NA	NA	NA	NA	NA	NA	NA	NA	NA	NA
357900	NA	02/18/2015	edit_date	Swamp white oak	Quercus bicolor	Detroit	Michigan	-83.209626	42.387945	13975 Woodmont	3.81	naturally_occurring	0 to 15.24 cm	Detroit	NA	NA	NA	NA	NA	NA	NA	NA	NA	NA	NA	NA	NA
357901	NA	02/18/2015	edit_date	Swamp white oak	Quercus bicolor	Detroit	Michigan	-83.209619	42.387808	13965 Woodmont	3.81	naturally_occurring	0 to 15.24 cm	Detroit	NA	NA	NA	NA	NA	NA	NA	NA	NA	NA	NA	NA	NA
357902	NA	02/18/2015	edit_date	Swamp white oak	Quercus bicolor	Detroit	Michigan	-83.20934	42.387651	13953 Woodmont	3.81	naturally_occurring	0 to 15.24 cm	Detroit	NA	NA	NA	NA	NA	NA	NA	NA	NA	NA	NA	NA	NA
357903	NA	02/18/2015	edit_date	Swamp white oak	Quercus bicolor	Detroit	Michigan	-83.208887	42.387819	13962 Woodmont	3.81	naturally_occurring	0 to 15.24 cm	Detroit	NA	NA	NA	NA	NA	NA	NA	NA	NA	NA	NA	NA	NA
357904	NA	02/18/2015	edit_date	Swamp white oak	Quercus bicolor	Detroit	Michigan	-83.209596	42.387397	13935 Woodmont	3.81	naturally_occurring	0 to 15.24 cm	Detroit	NA	NA	NA	NA	NA	NA	NA	NA	NA	NA	NA	NA	NA
357917	NA	02/18/2015	edit_date	Swamp white oak	Quercus bicolor	Detroit	Michigan	-83.26549	42.30884	18501 W. Chicago	3.81	naturally_occurring	0 to 15.24 cm	Detroit	NA	NA	NA	NA	NA	NA	NA	NA	NA	NA	NA	NA	NA
357907	NA	03/07/2016	edit_date	Swamp white oak	Quercus bicolor	Detroit	Michigan	-83.2524848	42.43768283	19952 Westbrook St	3.81	naturally_occurring	0 to 15.24 cm	Detroit	NA	NA	NA	NA	NA	NA	NA	NA	NA	NA	NA	NA	NA
357896	NA	03/07/2016	edit_date	American sycamore	Platanus occidentalis	Detroit	Michigan	-83.2524848	42.43790849	19962 Westbrook St	3.81	naturally_occurring	0 to 15.24 cm	Detroit	NA	NA	NA	NA	NA	NA	NA	NA	NA	NA	NA	NA	NA
357906	NA	03/07/2016	edit_date	Swamp white oak	Quercus bicolor	Detroit	Michigan	-83.25273156	42.43971377	20101 Westbrook St	3.81	naturally_occurring	0 to 15.24 cm	Detroit	NA	NA	NA	NA	NA	NA	NA	NA	NA	NA	NA	NA	NA
357686	4/6/2013	06/20/2016	edit_date	Kentucky coffeetree	Gymnocladus dioicus	Detroit	Michigan	-83.238944	42.352448	8220 Stout	3.81	naturally_occurring	0 to 15.24 cm	Detroit	NA	NA	NA	NA	NA	NA	NA	NA	NA	NA	NA	NA	NA
357909	4/6/2013	06/20/2016	edit_date	Swamp white oak	Quercus bicolor	Detroit	Michigan	-83.263692	42.34987	8058 W. Parkway	3.81	naturally_occurring	0 to 15.24 cm	Detroit	NA	NA	NA	NA	NA	NA	NA	NA	NA	NA	NA	NA	NA
357911	4/6/2013	06/20/2016	edit_date	Swamp white oak	Quercus bicolor	Detroit	Michigan	-83.264526	42.349639	8047 W. Parkway	3.81	naturally_occurring	0 to 15.24 cm	Detroit	NA	NA	NA	NA	NA	NA	NA	NA	NA	NA	NA	NA	NA
357910	4/6/2013	06/20/2016	edit_date	Swamp white oak	Quercus bicolor	Detroit	Michigan	-83.263645	42.349435	8024 W. Parkway	3.81	naturally_occurring	0 to 15.24 cm	Detroit	NA	NA	NA	NA	NA	NA	NA	NA	NA	NA	NA	NA	NA
357914	4/6/2013	06/20/2016	edit_date	Swamp white oak	Quercus bicolor	Detroit	Michigan	-83.26436	42.348464	7749 W. Parkway	3.81	naturally_occurring	0 to 15.24 cm	Detroit	NA	NA	NA	NA	NA	NA	NA	NA	NA	NA	NA	NA	NA
357915	4/6/2013	06/20/2016	edit_date	Swamp white oak	Quercus bicolor	Detroit	Michigan	-83.264328	42.348136	7725 W. Parkway	3.81	naturally_occurring	0 to 15.24 cm	Detroit	NA	NA	NA	NA	NA	NA	NA	NA	NA	NA	NA	NA	NA
357916	4/6/2013	06/20/2016	edit_date	Swamp white oak	Quercus bicolor	Detroit	Michigan	-83.264187	42.346712	7621 W. Parkway	3.81	naturally_occurring	0 to 15.24 cm	Detroit	NA	NA	NA	NA	NA	NA	NA	NA	NA	NA	NA	NA	NA
357912	4/6/2013	06/20/2016	edit_date	Swamp white oak	Quercus bicolor	Detroit	Michigan	-83.263549	42.348228	7728 W. Parkway	3.81	naturally_occurring	0 to 15.24 cm	Detroit	NA	NA	NA	NA	NA	NA	NA	NA	NA	NA	NA	NA	NA
357913	4/6/2013	06/20/2016	edit_date	Swamp white oak	Quercus bicolor	Detroit	Michigan	-83.263452	42.347061	7644 W. Parkway	3.81	naturally_occurring	0 to 15.24 cm	Detroit	NA	NA	NA	NA	NA	NA	NA	NA	NA	NA	NA	NA	NA
357867	NA	08/15/2016	edit_date	Tulip tree	Liriodendron tulipifera	Detroit	Michigan	-83.24559372	42.35362837	8317 Burt Rd	3.81	naturally_occurring	0 to 15.24 cm	Detroit	NA	NA	NA	NA	NA	NA	NA	NA	NA	NA	NA	NA	NA
357920	NA	07/24/2016	edit_date	Swamp white oak	Quercus bicolor	Detroit	Michigan	-83.22179376	42.37375258	11703 Faust Ave	3.81	naturally_occurring	0 to 15.24 cm	Detroit	NA	NA	NA	NA	NA	NA	NA	NA	NA	NA	NA	NA	NA
357884	NA	08/15/2016	edit_date	American sycamore	Platanus occidentalis	Detroit	Michigan	-83.24685034	42.35686541	8690 Trinity St	3.81	naturally_occurring	0 to 15.24 cm	Detroit	NA	NA	NA	NA	NA	NA	NA	NA	NA	NA	NA	NA	NA
357885	NA	08/15/2016	edit_date	American sycamore	Platanus occidentalis	Detroit	Michigan	-83.24682522	42.35643079	8658 Trinity St	3.81	naturally_occurring	0 to 15.24 cm	Detroit	NA	NA	NA	NA	NA	NA	NA	NA	NA	NA	NA	NA	NA
357886	NA	08/15/2016	edit_date	American sycamore	Platanus occidentalis	Detroit	Michigan	-83.24681985	42.35635134	8658 Trinity St	3.81	naturally_occurring	0 to 15.24 cm	Detroit	NA	NA	NA	NA	NA	NA	NA	NA	NA	NA	NA	NA	NA
357887	NA	08/15/2016	edit_date	American sycamore	Platanus occidentalis	Detroit	Michigan	-83.24681961	42.35621007	8642 Trinity St	3.81	naturally_occurring	0 to 15.24 cm	Detroit	NA	NA	NA	NA	NA	NA	NA	NA	NA	NA	NA	NA	NA
357889	NA	08/15/2016	edit_date	American sycamore	Platanus occidentalis	Detroit	Michigan	-83.24680839	42.35600899	8634 Trinity St	3.81	naturally_occurring	0 to 15.24 cm	Detroit	NA	NA	NA	NA	NA	NA	NA	NA	NA	NA	NA	NA	NA
357888	NA	08/15/2016	edit_date	American sycamore	Platanus occidentalis	Detroit	Michigan	-83.24680462	42.35597979	8624 Trinity St	3.81	naturally_occurring	0 to 15.24 cm	Detroit	NA	NA	NA	NA	NA	NA	NA	NA	NA	NA	NA	NA	NA
357863	NA	08/15/2016	edit_date	Tulip tree	Liriodendron tulipifera	Detroit	Michigan	-83.24569783	42.35578897	8611 Burt Rd	3.81	naturally_occurring	0 to 15.24 cm	Detroit	NA	NA	NA	NA	NA	NA	NA	NA	NA	NA	NA	NA	NA
357861	NA	08/15/2016	edit_date	Tulip tree	Liriodendron tulipifera	Detroit	Michigan	-83.24555068	42.3556613	8600 Burt Rd	3.81	naturally_occurring	0 to 15.24 cm	Detroit	NA	NA	NA	NA	NA	NA	NA	NA	NA	NA	NA	NA	NA
357860	NA	08/15/2016	edit_date	Tulip tree	Liriodendron tulipifera	Detroit	Michigan	-83.24555567	42.35578248	8610 Burt Rd	3.81	naturally_occurring	0 to 15.24 cm	Detroit	NA	NA	NA	NA	NA	NA	NA	NA	NA	NA	NA	NA	NA
357859	NA	08/15/2016	edit_date	Tulip tree	Liriodendron tulipifera	Detroit	Michigan	-83.24556506	42.3560151	8624 Burt Rd	3.81	naturally_occurring	0 to 15.24 cm	Detroit	NA	NA	NA	NA	NA	NA	NA	NA	NA	NA	NA	NA	NA
357858	NA	08/15/2016	edit_date	Tulip tree	Liriodendron tulipifera	Detroit	Michigan	-83.24556616	42.3561143	8634 Burt Rd	3.81	naturally_occurring	0 to 15.24 cm	Detroit	NA	NA	NA	NA	NA	NA	NA	NA	NA	NA	NA	NA	NA
357857	NA	08/15/2016	edit_date	Tulip tree	Liriodendron tulipifera	Detroit	Michigan	-83.24557531	42.356239	8640 Burt Rd	3.81	naturally_occurring	0 to 15.24 cm	Detroit	NA	NA	NA	NA	NA	NA	NA	NA	NA	NA	NA	NA	NA
357796	NA	08/15/2016	edit_date	Tulip tree	Liriodendron tulipifera	Detroit	Michigan	-83.24451718	42.35656613	8667 Pierson St	3.81	naturally_occurring	0 to 15.24 cm	Detroit	NA	NA	NA	NA	NA	NA	NA	NA	NA	NA	NA	NA	NA
357797	NA	08/15/2016	edit_date	Tulip tree	Liriodendron tulipifera	Detroit	Michigan	-83.24450937	42.35647522	8659 Pierson St	3.81	naturally_occurring	0 to 15.24 cm	Detroit	NA	NA	NA	NA	NA	NA	NA	NA	NA	NA	NA	NA	NA
357799	NA	08/15/2016	edit_date	Tulip tree	Liriodendron tulipifera	Detroit	Michigan	-83.24450047	42.35614611	8635 Pierson St	3.81	naturally_occurring	0 to 15.24 cm	Detroit	NA	NA	NA	NA	NA	NA	NA	NA	NA	NA	NA	NA	NA
357800	NA	08/15/2016	edit_date	Tulip tree	Liriodendron tulipifera	Detroit	Michigan	-83.24449644	42.3560333	8627 Pierson St	3.81	naturally_occurring	0 to 15.24 cm	Detroit	NA	NA	NA	NA	NA	NA	NA	NA	NA	NA	NA	NA	NA
357795	NA	08/15/2016	edit_date	Tulip tree	Liriodendron tulipifera	Detroit	Michigan	-83.24436039	42.3562452	8642 Pierson St	3.81	naturally_occurring	0 to 15.24 cm	Detroit	NA	NA	NA	NA	NA	NA	NA	NA	NA	NA	NA	NA	NA
357794	NA	08/15/2016	edit_date	Tulip tree	Liriodendron tulipifera	Detroit	Michigan	-83.2443793	42.35670784	8674 Pierson St	3.81	naturally_occurring	0 to 15.24 cm	Detroit	NA	NA	NA	NA	NA	NA	NA	NA	NA	NA	NA	NA	NA
357793	NA	08/15/2016	edit_date	Tulip tree	Liriodendron tulipifera	Detroit	Michigan	-83.24438587	42.35679775	8682 Pierson St	3.81	naturally_occurring	0 to 15.24 cm	Detroit	NA	NA	NA	NA	NA	NA	NA	NA	NA	NA	NA	NA	NA
357767	NA	08/15/2016	edit_date	Tulip tree	Liriodendron tulipifera	Detroit	Michigan	-83.2467561	42.35475728	8456 Trinity St	3.81	naturally_occurring	0 to 15.24 cm	Detroit	NA	NA	NA	NA	NA	NA	NA	NA	NA	NA	NA	NA	NA
357769	NA	08/15/2016	edit_date	Tulip tree	Liriodendron tulipifera	Detroit	Michigan	-83.24671537	42.35409174	8418 Trinity St	3.81	naturally_occurring	0 to 15.24 cm	Detroit	NA	NA	NA	NA	NA	NA	NA	NA	NA	NA	NA	NA	NA
357801	NA	08/15/2016	edit_date	Tulip tree	Liriodendron tulipifera	Detroit	Michigan	-83.24446365	42.35522975	8501 Pierson St	3.81	naturally_occurring	0 to 15.24 cm	Detroit	NA	NA	NA	NA	NA	NA	NA	NA	NA	NA	NA	NA	NA
357868	NA	08/15/2016	edit_date	Tulip tree	Liriodendron tulipifera	Detroit	Michigan	-83.2455908	42.35352367	8311 Burt Rd	3.81	naturally_occurring	0 to 15.24 cm	Detroit	NA	NA	NA	NA	NA	NA	NA	NA	NA	NA	NA	NA	NA
357882	NA	08/15/2016	edit_date	American sycamore	Platanus occidentalis	Detroit	Michigan	-83.24557983	42.35341844	8303 Burt Rd	3.81	naturally_occurring	0 to 15.24 cm	Detroit	NA	NA	NA	NA	NA	NA	NA	NA	NA	NA	NA	NA	NA
357869	NA	08/15/2016	edit_date	Tulip tree	Liriodendron tulipifera	Detroit	Michigan	-83.24554128	42.35265296	8247 Burt Rd	3.81	naturally_occurring	0 to 15.24 cm	Detroit	NA	NA	NA	NA	NA	NA	NA	NA	NA	NA	NA	NA	NA
357883	NA	08/15/2016	edit_date	American sycamore	Platanus occidentalis	Detroit	Michigan	-83.24552908	42.35220768	8213 Burt Rd	3.81	naturally_occurring	0 to 15.24 cm	Detroit	NA	NA	NA	NA	NA	NA	NA	NA	NA	NA	NA	NA	NA
357890	NA	08/15/2016	edit_date	American sycamore	Platanus occidentalis	Detroit	Michigan	-83.24669123	42.35351017	8310 Trinity St	3.81	naturally_occurring	0 to 15.24 cm	Detroit	NA	NA	NA	NA	NA	NA	NA	NA	NA	NA	NA	NA	NA
357891	NA	08/15/2016	edit_date	American sycamore	Platanus occidentalis	Detroit	Michigan	-83.24667905	42.35337628	8300 Trinity St	3.81	naturally_occurring	0 to 15.24 cm	Detroit	NA	NA	NA	NA	NA	NA	NA	NA	NA	NA	NA	NA	NA
357892	NA	08/15/2016	edit_date	NA	NA	Detroit	Michigan	-83.24666757	42.35317084	8286 Trinity St	3.81	no_info	0 to 15.24 cm	Detroit	NA	NA	NA	NA	NA	NA	NA	NA	NA	NA	NA	NA	NA
357893	NA	08/15/2016	edit_date	American sycamore	Platanus occidentalis	Detroit	Michigan	-83.24666025	42.35302704	8278 Trinity St	3.81	naturally_occurring	0 to 15.24 cm	Detroit	NA	NA	NA	NA	NA	NA	NA	NA	NA	NA	NA	NA	NA
357771	NA	08/15/2016	edit_date	Tulip tree	Liriodendron tulipifera	Detroit	Michigan	-83.24663855	42.35254107	8236 Trinity St	3.81	naturally_occurring	0 to 15.24 cm	Detroit	NA	NA	NA	NA	NA	NA	NA	NA	NA	NA	NA	NA	NA
357772	NA	08/15/2016	edit_date	NA	NA	Detroit	Michigan	-83.24662954	42.35220209	8214 Trinity St	3.81	no_info	0 to 15.24 cm	Detroit	NA	NA	NA	NA	NA	NA	NA	NA	NA	NA	NA	NA	NA
357773	NA	08/15/2016	edit_date	Tulip tree	Liriodendron tulipifera	Detroit	Michigan	-83.24661808	42.35207775	8200 Trinity St	3.81	naturally_occurring	0 to 15.24 cm	Detroit	NA	NA	NA	NA	NA	NA	NA	NA	NA	NA	NA	NA	NA
357927	NA	02/18/2015	edit_date	Swamp white oak	Quercus bicolor	Detroit	Michigan	-83.230921	42.402201	15362 Grandville	4.445	naturally_occurring	0 to 15.24 cm	Detroit	NA	NA	NA	NA	NA	NA	NA	NA	NA	NA	NA	NA	NA
357934	NA	02/18/2015	edit_date	Swamp white oak	Quercus bicolor	Detroit	Michigan	-83.036235	42.336533	1505 Lafayette	2.54	naturally_occurring	0 to 15.24 cm	Detroit	NA	NA	NA	NA	NA	NA	NA	NA	NA	NA	NA	NA	NA
357935	NA	02/18/2015	edit_date	Swamp white oak	Quercus bicolor	Detroit	Michigan	-83.036124	42.33637	1506 Lafayette	2.54	naturally_occurring	0 to 15.24 cm	Detroit	NA	NA	NA	NA	NA	NA	NA	NA	NA	NA	NA	NA	NA
357936	NA	02/18/2015	edit_date	Swamp white oak	Quercus bicolor	Detroit	Michigan	-83.036235	42.336533	1507 Lafayette	2.54	naturally_occurring	0 to 15.24 cm	Detroit	NA	NA	NA	NA	NA	NA	NA	NA	NA	NA	NA	NA	NA
357937	NA	02/18/2015	edit_date	Swamp white oak	Quercus bicolor	Detroit	Michigan	-83.036123	42.336371	1508 Lafayette	2.54	naturally_occurring	0 to 15.24 cm	Detroit	NA	NA	NA	NA	NA	NA	NA	NA	NA	NA	NA	NA	NA
357938	NA	02/18/2015	edit_date	Swamp white oak	Quercus bicolor	Detroit	Michigan	-83.036234	42.336533	1509 Lafayette	2.54	naturally_occurring	0 to 15.24 cm	Detroit	NA	NA	NA	NA	NA	NA	NA	NA	NA	NA	NA	NA	NA
357939	NA	02/18/2015	edit_date	Swamp white oak	Quercus bicolor	Detroit	Michigan	-83.036122	42.336371	1510 Lafayette	2.54	naturally_occurring	0 to 15.24 cm	Detroit	NA	NA	NA	NA	NA	NA	NA	NA	NA	NA	NA	NA	NA
357940	NA	02/18/2015	edit_date	Swamp white oak	Quercus bicolor	Detroit	Michigan	-83.036233	42.336534	1511 Lafayette	2.54	naturally_occurring	0 to 15.24 cm	Detroit	NA	NA	NA	NA	NA	NA	NA	NA	NA	NA	NA	NA	NA
357941	NA	02/18/2015	edit_date	Swamp white oak	Quercus bicolor	Detroit	Michigan	-83.036121	42.336371	1512 Lafayette	2.54	naturally_occurring	0 to 15.24 cm	Detroit	NA	NA	NA	NA	NA	NA	NA	NA	NA	NA	NA	NA	NA
357942	NA	02/18/2015	edit_date	Swamp white oak	Quercus bicolor	Detroit	Michigan	-83.036232	42.336534	1513 Lafayette	2.54	naturally_occurring	0 to 15.24 cm	Detroit	NA	NA	NA	NA	NA	NA	NA	NA	NA	NA	NA	NA	NA
357943	NA	02/18/2015	edit_date	Swamp white oak	Quercus bicolor	Detroit	Michigan	-83.036121	42.336372	1514 Lafayette	2.54	naturally_occurring	0 to 15.24 cm	Detroit	NA	NA	NA	NA	NA	NA	NA	NA	NA	NA	NA	NA	NA
357944	NA	02/18/2015	edit_date	Swamp white oak	Quercus bicolor	Detroit	Michigan	-83.258298	42.343984	7354 Lamphere	3.81	naturally_occurring	0 to 15.24 cm	Detroit	NA	NA	NA	NA	NA	NA	NA	NA	NA	NA	NA	NA	NA
357945	NA	02/18/2015	edit_date	Swamp white oak	Quercus bicolor	Detroit	Michigan	-83.258996	42.343749	7337 Lamphere	3.81	naturally_occurring	0 to 15.24 cm	Detroit	NA	NA	NA	NA	NA	NA	NA	NA	NA	NA	NA	NA	NA
357946	NA	02/18/2015	edit_date	Swamp white oak	Quercus bicolor	Detroit	Michigan	-83.258985	42.343639	7329 Lamphere	3.81	naturally_occurring	0 to 15.24 cm	Detroit	NA	NA	NA	NA	NA	NA	NA	NA	NA	NA	NA	NA	NA
357947	NA	02/18/2015	edit_date	Swamp white oak	Quercus bicolor	Detroit	Michigan	-83.21961	42.402257	14870 Lancashire	4.445	naturally_occurring	0 to 15.24 cm	Detroit	NA	NA	NA	NA	NA	NA	NA	NA	NA	NA	NA	NA	NA
357957	NA	02/18/2015	edit_date	Swamp white oak	Quercus bicolor	Detroit	Michigan	-83.229017	42.364226	9383 Piedmont	4.445	naturally_occurring	0 to 15.24 cm	Detroit	NA	NA	NA	NA	NA	NA	NA	NA	NA	NA	NA	NA	NA
357958	NA	02/18/2015	edit_date	Swamp white oak	Quercus bicolor	Detroit	Michigan	-83.243793	42.35211	8202 Pierson	3.81	naturally_occurring	0 to 15.24 cm	Detroit	NA	NA	NA	NA	NA	NA	NA	NA	NA	NA	NA	NA	NA
357959	NA	02/18/2015	edit_date	Swamp white oak	Quercus bicolor	Detroit	Michigan	-83.243779	42.351733	8100 Pierson	3.81	naturally_occurring	0 to 15.24 cm	Detroit	NA	NA	NA	NA	NA	NA	NA	NA	NA	NA	NA	NA	NA
357960	NA	02/18/2015	edit_date	Swamp white oak	Quercus bicolor	Detroit	Michigan	-83.243768	42.3515	8084 Pierson	3.81	naturally_occurring	0 to 15.24 cm	Detroit	NA	NA	NA	NA	NA	NA	NA	NA	NA	NA	NA	NA	NA
357961	NA	02/18/2015	edit_date	Swamp white oak	Quercus bicolor	Detroit	Michigan	-83.244478	42.351739	8107 Pierson	3.81	naturally_occurring	0 to 15.24 cm	Detroit	NA	NA	NA	NA	NA	NA	NA	NA	NA	NA	NA	NA	NA
357962	NA	02/18/2015	edit_date	Swamp white oak	Quercus bicolor	Detroit	Michigan	-83.045754	42.331427	8057 Pierson	3.81	naturally_occurring	0 to 15.24 cm	Detroit	NA	NA	NA	NA	NA	NA	NA	NA	NA	NA	NA	NA	NA
357817	NA	07/08/2015	edit_date	Tulip tree	Liriodendron tulipifera	Detroit	Michigan	-82.98964709	42.42782612	18010 Joann St	3.81	naturally_occurring	0 to 15.24 cm	Detroit	NA	NA	NA	NA	NA	NA	NA	NA	NA	NA	NA	NA	NA
357816	NA	07/08/2015	edit_date	Tulip tree	Liriodendron tulipifera	Detroit	Michigan	-82.98963368	42.42783602	18010 Joann St	3.81	naturally_occurring	0 to 15.24 cm	Detroit	NA	NA	NA	NA	NA	NA	NA	NA	NA	NA	NA	NA	NA
357819	NA	07/08/2015	edit_date	Tulip tree	Liriodendron tulipifera	Detroit	Michigan	-82.98982412	42.42900014	18101 Joann St	3.81	naturally_occurring	0 to 15.24 cm	Detroit	NA	NA	NA	NA	NA	NA	NA	NA	NA	NA	NA	NA	NA
357932	NA	07/08/2015	edit_date	Swamp white oak	Quercus bicolor	Detroit	Michigan	-82.98983753	42.42918029	18107 Joann St	3.81	naturally_occurring	0 to 15.24 cm	Detroit	NA	NA	NA	NA	NA	NA	NA	NA	NA	NA	NA	NA	NA
357820	NA	07/08/2015	edit_date	Tulip tree	Liriodendron tulipifera	Detroit	Michigan	-82.98984557	42.42927136	18119 Joann St	3.81	naturally_occurring	0 to 15.24 cm	Detroit	NA	NA	NA	NA	NA	NA	NA	NA	NA	NA	NA	NA	NA
357931	NA	07/08/2015	edit_date	Swamp white oak	Quercus bicolor	Detroit	Michigan	-82.98969537	42.42909714	18100 Joann St	3.81	naturally_occurring	0 to 15.24 cm	Detroit	NA	NA	NA	NA	NA	NA	NA	NA	NA	NA	NA	NA	NA
357818	NA	07/08/2015	edit_date	Tulip tree	Liriodendron tulipifera	Detroit	Michigan	-82.98969001	42.42898628	18096 Joann St	3.81	naturally_occurring	0 to 15.24 cm	Detroit	NA	NA	NA	NA	NA	NA	NA	NA	NA	NA	NA	NA	NA
357821	NA	07/08/2015	edit_date	Tulip tree	Liriodendron tulipifera	Detroit	Michigan	-82.98975706	42.43059581	18480 Joann St	3.81	naturally_occurring	0 to 15.24 cm	Detroit	NA	NA	NA	NA	NA	NA	NA	NA	NA	NA	NA	NA	NA
357822	NA	07/08/2015	edit_date	Tulip tree	Liriodendron tulipifera	Detroit	Michigan	-82.98987776	42.430285	18461 Joann St	3.81	naturally_occurring	0 to 15.24 cm	Detroit	NA	NA	NA	NA	NA	NA	NA	NA	NA	NA	NA	NA	NA
357823	NA	07/08/2015	edit_date	Tulip tree	Liriodendron tulipifera	Detroit	Michigan	-82.98990995	42.43104125	18517 Joann St	3.81	naturally_occurring	0 to 15.24 cm	Detroit	NA	NA	NA	NA	NA	NA	NA	NA	NA	NA	NA	NA	NA
357834	NA	07/08/2015	edit_date	Tulip tree	Liriodendron tulipifera	Detroit	Michigan	-82.99108475	42.43035429	18467 Fairport St	3.81	naturally_occurring	0 to 15.24 cm	Detroit	NA	NA	NA	NA	NA	NA	NA	NA	NA	NA	NA	NA	NA
357835	NA	07/08/2015	edit_date	Tulip tree	Liriodendron tulipifera	Detroit	Michigan	-82.99108207	42.43044536	18475 Fairport St	3.81	naturally_occurring	0 to 15.24 cm	Detroit	NA	NA	NA	NA	NA	NA	NA	NA	NA	NA	NA	NA	NA
357836	NA	07/08/2015	edit_date	Tulip tree	Liriodendron tulipifera	Detroit	Michigan	-82.9910928	42.43064135	18487 Fairport St	3.81	naturally_occurring	0 to 15.24 cm	Detroit	NA	NA	NA	NA	NA	NA	NA	NA	NA	NA	NA	NA	NA
357919	NA	07/08/2015	edit_date	Swamp white oak	Quercus bicolor	Detroit	Michigan	-82.99111158	42.43099968	18515 Fairport St	3.81	naturally_occurring	0 to 15.24 cm	Detroit	NA	NA	NA	NA	NA	NA	NA	NA	NA	NA	NA	NA	NA
357918	NA	07/08/2015	edit_date	Swamp white oak	Quercus bicolor	Detroit	Michigan	-82.99110621	42.43091653	18509 Fairport St	3.81	naturally_occurring	0 to 15.24 cm	Detroit	NA	NA	NA	NA	NA	NA	NA	NA	NA	NA	NA	NA	NA
357814	NA	07/10/2015	edit_date	Tulip tree	Liriodendron tulipifera	Detroit	Michigan	-83.03205013	42.33846702	1575 E Lafayette St	3.81	naturally_occurring	0 to 15.24 cm	Detroit	NA	NA	NA	NA	NA	NA	NA	NA	NA	NA	NA	NA	NA
357966	NA	07/10/2015	edit_date	Swamp white oak	Quercus bicolor	Detroit	Michigan	-83.03046092	42.34029597	1100 St Aubin St	2.54	naturally_occurring	0 to 15.24 cm	Detroit	NA	NA	NA	NA	NA	NA	NA	NA	NA	NA	NA	NA	NA
357968	NA	07/10/2015	edit_date	NA	NA	Detroit	Michigan	-83.03037375	42.34015422	1100 St Aubin St	2.54	no_info	0 to 15.24 cm	Detroit	NA	NA	NA	NA	NA	NA	NA	NA	NA	NA	NA	NA	NA
357969	NA	07/10/2015	edit_date	Swamp white oak	Quercus bicolor	Detroit	Michigan	-83.03032011	42.34007888	1100 St Aubin St	2.54	naturally_occurring	0 to 15.24 cm	Detroit	NA	NA	NA	NA	NA	NA	NA	NA	NA	NA	NA	NA	NA
357970	NA	07/10/2015	edit_date	Swamp white oak	Quercus bicolor	Detroit	Michigan	-83.03025305	42.34001345	1100 St Aubin St	2.54	naturally_occurring	0 to 15.24 cm	Detroit	NA	NA	NA	NA	NA	NA	NA	NA	NA	NA	NA	NA	NA
357971	NA	07/10/2015	edit_date	Swamp white oak	Quercus bicolor	Detroit	Michigan	-83.03019941	42.33992225	1100 St Aubin St	2.54	naturally_occurring	0 to 15.24 cm	Detroit	NA	NA	NA	NA	NA	NA	NA	NA	NA	NA	NA	NA	NA
357972	NA	07/10/2015	edit_date	Swamp white oak	Quercus bicolor	Detroit	Michigan	-83.03015113	42.33987467	1100 St Aubin St	2.54	naturally_occurring	0 to 15.24 cm	Detroit	NA	NA	NA	NA	NA	NA	NA	NA	NA	NA	NA	NA	NA
357973	NA	07/10/2015	edit_date	Swamp white oak	Quercus bicolor	Detroit	Michigan	-83.0301109	42.33980528	1100 St Aubin St	2.54	naturally_occurring	0 to 15.24 cm	Detroit	NA	NA	NA	NA	NA	NA	NA	NA	NA	NA	NA	NA	NA
357974	NA	07/10/2015	edit_date	Swamp white oak	Quercus bicolor	Detroit	Michigan	-83.03006798	42.33973193	1100 St Aubin St	2.54	naturally_occurring	0 to 15.24 cm	Detroit	NA	NA	NA	NA	NA	NA	NA	NA	NA	NA	NA	NA	NA
357975	NA	07/10/2015	edit_date	Swamp white oak	Quercus bicolor	Detroit	Michigan	-83.0300197	42.33966055	1100 St Aubin St	2.54	naturally_occurring	0 to 15.24 cm	Detroit	NA	NA	NA	NA	NA	NA	NA	NA	NA	NA	NA	NA	NA
357981	NA	02/18/2015	edit_date	Swamp white oak	Quercus bicolor	Detroit	Michigan	-83.260974	42.349108	22537 Tireman	3.81	naturally_occurring	0 to 15.24 cm	Detroit	NA	NA	NA	NA	NA	NA	NA	NA	NA	NA	NA	NA	NA
357984	NA	02/18/2015	edit_date	Swamp white oak	Quercus bicolor	Detroit	Michigan	-83.246146	42.351032	8056 Trinity	3.81	naturally_occurring	0 to 15.24 cm	Detroit	NA	NA	NA	NA	NA	NA	NA	NA	NA	NA	NA	NA	NA
357985	NA	02/18/2015	edit_date	Swamp white oak	Quercus bicolor	Detroit	Michigan	-83.246141	42.350922	8046 Trinity	3.81	naturally_occurring	0 to 15.24 cm	Detroit	NA	NA	NA	NA	NA	NA	NA	NA	NA	NA	NA	NA	NA
357986	NA	02/18/2015	edit_date	Swamp white oak	Quercus bicolor	Detroit	Michigan	-83.237047	42.354771	8456 Vaughn	3.81	naturally_occurring	0 to 15.24 cm	Detroit	NA	NA	NA	NA	NA	NA	NA	NA	NA	NA	NA	NA	NA
357987	NA	02/18/2015	edit_date	Swamp white oak	Quercus bicolor	Detroit	Michigan	-83.236603	42.354434	8430 Vaughn	3.81	naturally_occurring	0 to 15.24 cm	Detroit	NA	NA	NA	NA	NA	NA	NA	NA	NA	NA	NA	NA	NA
357988	NA	02/18/2015	edit_date	Swamp white oak	Quercus bicolor	Detroit	Michigan	-83.236529	42.353237	8276 Vaughn	3.81	naturally_occurring	0 to 15.24 cm	Detroit	NA	NA	NA	NA	NA	NA	NA	NA	NA	NA	NA	NA	NA
357989	NA	02/18/2015	edit_date	Swamp white oak	Quercus bicolor	Detroit	Michigan	-83.237273	42.353703	8311 Vaughn	3.81	naturally_occurring	0 to 15.24 cm	Detroit	NA	NA	NA	NA	NA	NA	NA	NA	NA	NA	NA	NA	NA
357990	NA	02/18/2015	edit_date	Swamp white oak	Quercus bicolor	Detroit	Michigan	-83.237251	42.353127	8269 Vaughn	3.81	naturally_occurring	0 to 15.24 cm	Detroit	NA	NA	NA	NA	NA	NA	NA	NA	NA	NA	NA	NA	NA
357991	NA	02/18/2015	edit_date	Swamp white oak	Quercus bicolor	Detroit	Michigan	-83.259361	42.342422	7240 Chatham	3.81	naturally_occurring	0 to 15.24 cm	Detroit	NA	NA	NA	NA	NA	NA	NA	NA	NA	NA	NA	NA	NA
357992	NA	02/18/2015	edit_date	Swamp white oak	Quercus bicolor	Detroit	Michigan	-83.192539	42.366743	9582 Coyle	4.445	naturally_occurring	0 to 15.24 cm	Detroit	NA	NA	NA	NA	NA	NA	NA	NA	NA	NA	NA	NA	NA
357993	NA	02/18/2015	edit_date	Swamp white oak	Quercus bicolor	Detroit	Michigan	-83.257791	42.343776	7337 Dacosta	3.81	naturally_occurring	0 to 15.24 cm	Detroit	NA	NA	NA	NA	NA	NA	NA	NA	NA	NA	NA	NA	NA
357994	NA	02/18/2015	edit_date	Swamp white oak	Quercus bicolor	Detroit	Michigan	-83.207911	42.387255	13923 Asbury Park	3.81	naturally_occurring	0 to 15.24 cm	Detroit	NA	NA	NA	NA	NA	NA	NA	NA	NA	NA	NA	NA	NA
357995	NA	02/18/2015	edit_date	Swamp white oak	Quercus bicolor	Detroit	Michigan	-83.207928	42.387605	13947 Asbury Park	3.81	naturally_occurring	0 to 15.24 cm	Detroit	NA	NA	NA	NA	NA	NA	NA	NA	NA	NA	NA	NA	NA
357996	NA	02/18/2015	edit_date	Swamp white oak	Quercus bicolor	Detroit	Michigan	-83.208271	42.387428	13935 Asbury Park	3.81	naturally_occurring	0 to 15.24 cm	Detroit	NA	NA	NA	NA	NA	NA	NA	NA	NA	NA	NA	NA	NA
357997	NA	02/18/2015	edit_date	Swamp white oak	Quercus bicolor	Detroit	Michigan	-83.218431	42.375565	12075 Ashton	3.81	naturally_occurring	0 to 15.24 cm	Detroit	NA	NA	NA	NA	NA	NA	NA	NA	NA	NA	NA	NA	NA
357998	NA	02/18/2015	edit_date	Swamp white oak	Quercus bicolor	Detroit	Michigan	-83.218441	42.375795	12095 Ashton	3.81	naturally_occurring	0 to 15.24 cm	Detroit	NA	NA	NA	NA	NA	NA	NA	NA	NA	NA	NA	NA	NA
357999	NA	02/18/2015	edit_date	Swamp white oak	Quercus bicolor	Detroit	Michigan	-83.217703	42.375351	12064 Ashton	3.81	naturally_occurring	0 to 15.24 cm	Detroit	NA	NA	NA	NA	NA	NA	NA	NA	NA	NA	NA	NA	NA
358000	NA	02/18/2015	edit_date	Swamp white oak	Quercus bicolor	Detroit	Michigan	-83.242586	42.351634	8094 Braile	3.81	naturally_occurring	0 to 15.24 cm	Detroit	NA	NA	NA	NA	NA	NA	NA	NA	NA	NA	NA	NA	NA
358001	NA	02/18/2015	edit_date	Swamp white oak	Quercus bicolor	Detroit	Michigan	-83.242581	42.351512	8086 Braile	3.81	naturally_occurring	0 to 15.24 cm	Detroit	NA	NA	NA	NA	NA	NA	NA	NA	NA	NA	NA	NA	NA
358002	NA	02/18/2015	edit_date	Swamp white oak	Quercus bicolor	Detroit	Michigan	-83.242577	42.35139	8078 Braile	3.81	naturally_occurring	0 to 15.24 cm	Detroit	NA	NA	NA	NA	NA	NA	NA	NA	NA	NA	NA	NA	NA
358003	NA	02/18/2015	edit_date	Swamp white oak	Quercus bicolor	Detroit	Michigan	-83.242572	42.351268	8070 Braile	3.81	naturally_occurring	0 to 15.24 cm	Detroit	NA	NA	NA	NA	NA	NA	NA	NA	NA	NA	NA	NA	NA
358004	NA	02/18/2015	edit_date	Swamp white oak	Quercus bicolor	Detroit	Michigan	-83.243286	42.351626	8095 Braile	3.81	naturally_occurring	0 to 15.24 cm	Detroit	NA	NA	NA	NA	NA	NA	NA	NA	NA	NA	NA	NA	NA
358005	NA	02/18/2015	edit_date	Swamp white oak	Quercus bicolor	Detroit	Michigan	-83.243282	42.351509	8087 Braile	3.81	naturally_occurring	0 to 15.24 cm	Detroit	NA	NA	NA	NA	NA	NA	NA	NA	NA	NA	NA	NA	NA
358006	NA	02/18/2015	edit_date	Swamp white oak	Quercus bicolor	Detroit	Michigan	-83.243252	42.35081	8035 Braile	3.81	naturally_occurring	0 to 15.24 cm	Detroit	NA	NA	NA	NA	NA	NA	NA	NA	NA	NA	NA	NA	NA
358016	NA	02/18/2015	edit_date	Swamp white oak	Quercus bicolor	Detroit	Michigan	-83.262336	42.352564	8237 Bramell	3.81	naturally_occurring	0 to 15.24 cm	Detroit	NA	NA	NA	NA	NA	NA	NA	NA	NA	NA	NA	NA	NA
358017	NA	02/18/2015	edit_date	Swamp white oak	Quercus bicolor	Detroit	Michigan	-83.262138	42.350637	8105 Bramell	3.81	naturally_occurring	0 to 15.24 cm	Detroit	NA	NA	NA	NA	NA	NA	NA	NA	NA	NA	NA	NA	NA
358018	NA	02/18/2015	edit_date	Swamp white oak	Quercus bicolor	Detroit	Michigan	-83.261471	42.346768	7650 Bramell	3.81	naturally_occurring	0 to 15.24 cm	Detroit	NA	NA	NA	NA	NA	NA	NA	NA	NA	NA	NA	NA	NA
358019	NA	02/18/2015	edit_date	Swamp white oak	Quercus bicolor	Detroit	Michigan	-83.261823	42.348118	7721 Bramell	3.81	naturally_occurring	0 to 15.24 cm	Detroit	NA	NA	NA	NA	NA	NA	NA	NA	NA	NA	NA	NA	NA
358021	NA	02/18/2015	edit_date	Swamp white oak	Quercus bicolor	Detroit	Michigan	-83.260243	42.351105	8132 Chatham	3.81	naturally_occurring	0 to 15.24 cm	Detroit	NA	NA	NA	NA	NA	NA	NA	NA	NA	NA	NA	NA	NA
358022	NA	02/18/2015	edit_date	Swamp white oak	Quercus bicolor	Detroit	Michigan	-83.260174	42.350449	8088 Chatham	3.81	naturally_occurring	0 to 15.24 cm	Detroit	NA	NA	NA	NA	NA	NA	NA	NA	NA	NA	NA	NA	NA
358023	NA	02/18/2015	edit_date	Swamp white oak	Quercus bicolor	Detroit	Michigan	-83.261093	42.352292	8225 Chatham	3.81	naturally_occurring	0 to 15.24 cm	Detroit	NA	NA	NA	NA	NA	NA	NA	NA	NA	NA	NA	NA	NA
358024	NA	02/18/2015	edit_date	Swamp white oak	Quercus bicolor	Detroit	Michigan	-83.261036	42.351681	8181 Chatham	3.81	naturally_occurring	0 to 15.24 cm	Detroit	NA	NA	NA	NA	NA	NA	NA	NA	NA	NA	NA	NA	NA
358032	NA	02/19/2015	edit_date	American basswood	Tilia americana	Detroit	Michigan	-83.250361	42.436385	19811 Trinity	3.81	naturally_occurring	0 to 15.24 cm	Detroit	NA	NA	NA	NA	NA	NA	NA	NA	NA	NA	NA	NA	NA
358033	NA	02/19/2015	edit_date	American basswood	Tilia americana	Detroit	Michigan	-83.219287	42.373082	11653 Rosemont	3.81	naturally_occurring	0 to 15.24 cm	Detroit	NA	NA	NA	NA	NA	NA	NA	NA	NA	NA	NA	NA	NA
358034	NA	02/19/2015	edit_date	American basswood	Tilia americana	Detroit	Michigan	-83.219614	42.374798	12025 Rosemont	3.81	naturally_occurring	0 to 15.24 cm	Detroit	NA	NA	NA	NA	NA	NA	NA	NA	NA	NA	NA	NA	NA
358035	NA	02/19/2015	edit_date	American basswood	Tilia americana	Detroit	Michigan	-83.219623	42.374995	12039 Rosemont	3.81	naturally_occurring	0 to 15.24 cm	Detroit	NA	NA	NA	NA	NA	NA	NA	NA	NA	NA	NA	NA	NA
358036	NA	02/19/2015	edit_date	American basswood	Tilia americana	Detroit	Michigan	-83.218929	42.375598	12080 Rosemont	3.81	naturally_occurring	0 to 15.24 cm	Detroit	NA	NA	NA	NA	NA	NA	NA	NA	NA	NA	NA	NA	NA
358044	NA	03/18/2015	edit_date	Eastern redbud	Cercis canadensis	Detroit	Michigan	-83.212582	42.39483	14555 Abington	3.81	naturally_occurring	0 to 15.24 cm	Detroit	NA	NA	NA	NA	NA	NA	NA	NA	NA	NA	NA	NA	NA
358045	NA	03/18/2015	edit_date	Eastern redbud	Cercis canadensis	Detroit	Michigan	-83.211106	42.391763	14305 Grandmont	3.81	naturally_occurring	0 to 15.24 cm	Detroit	NA	NA	NA	NA	NA	NA	NA	NA	NA	NA	NA	NA	NA
358046	NA	03/18/2015	edit_date	Eastern redbud	Cercis canadensis	Detroit	Michigan	-83.213655	42.394334	14519 Rutland	3.81	naturally_occurring	0 to 15.24 cm	Detroit	NA	NA	NA	NA	NA	NA	NA	NA	NA	NA	NA	NA	NA
358047	NA	02/19/2015	edit_date	Eastern redbud	Cercis canadensis	Detroit	Michigan	-83.213839	42.393181	14415 Rutland	3.81	naturally_occurring	0 to 15.24 cm	Detroit	NA	NA	NA	NA	NA	NA	NA	NA	NA	NA	NA	NA	NA
358051	NA	02/19/2015	edit_date	Ironwood	Casuarina equisetifolia	Detroit	Michigan	-83.261833	42.348234	7727 Bramell	3.81	introduced	0 to 15.24 cm	Detroit	NA	NA	NA	NA	NA	NA	NA	NA	NA	NA	NA	NA	NA
358052	NA	02/19/2015	edit_date	Kentucky coffeetree	Gymnocladus dioicus	Detroit	Michigan	-83.23467	42.405329	15744 Auburn	3.81	naturally_occurring	0 to 15.24 cm	Detroit	NA	NA	NA	NA	NA	NA	NA	NA	NA	NA	NA	NA	NA
358053	NA	02/19/2015	edit_date	Kentucky coffeetree	Gymnocladus dioicus	Detroit	Michigan	-83.234637	42.404599	15710 Auburn	3.81	naturally_occurring	0 to 15.24 cm	Detroit	NA	NA	NA	NA	NA	NA	NA	NA	NA	NA	NA	NA	NA
358054	NA	02/19/2015	edit_date	Kentucky coffeetree	Gymnocladus dioicus	Detroit	Michigan	-83.235389	42.405333	15745 Auburn	3.81	naturally_occurring	0 to 15.24 cm	Detroit	NA	NA	NA	NA	NA	NA	NA	NA	NA	NA	NA	NA	NA
358055	NA	02/19/2015	edit_date	Kentucky coffeetree	Gymnocladus dioicus	Detroit	Michigan	-83.235365	42.404784	15719 Auburn	3.81	naturally_occurring	0 to 15.24 cm	Detroit	NA	NA	NA	NA	NA	NA	NA	NA	NA	NA	NA	NA	NA
358056	NA	02/19/2015	edit_date	Kentucky coffeetree	Gymnocladus dioicus	Detroit	Michigan	-83.234619	42.404224	15550 Auburn	3.81	naturally_occurring	0 to 15.24 cm	Detroit	NA	NA	NA	NA	NA	NA	NA	NA	NA	NA	NA	NA	NA
358057	NA	02/19/2015	edit_date	Kentucky coffeetree	Gymnocladus dioicus	Detroit	Michigan	-83.234614	42.404112	15540 Auburn	3.81	naturally_occurring	0 to 15.24 cm	Detroit	NA	NA	NA	NA	NA	NA	NA	NA	NA	NA	NA	NA	NA
358058	NA	02/19/2015	edit_date	Kentucky coffeetree	Gymnocladus dioicus	Detroit	Michigan	-83.234527	42.402193	15400 Auburn	3.81	naturally_occurring	0 to 15.24 cm	Detroit	NA	NA	NA	NA	NA	NA	NA	NA	NA	NA	NA	NA	NA
358059	NA	02/19/2015	edit_date	Kentucky coffeetree	Gymnocladus dioicus	Detroit	Michigan	-83.234523	42.402092	15390 Auburn	3.81	naturally_occurring	0 to 15.24 cm	Detroit	NA	NA	NA	NA	NA	NA	NA	NA	NA	NA	NA	NA	NA
358060	NA	02/19/2015	edit_date	Kentucky coffeetree	Gymnocladus dioicus	Detroit	Michigan	-83.234485	42.399954	15120 Auburn	3.81	naturally_occurring	0 to 15.24 cm	Detroit	NA	NA	NA	NA	NA	NA	NA	NA	NA	NA	NA	NA	NA
358061	NA	02/19/2015	edit_date	Kentucky coffeetree	Gymnocladus dioicus	Detroit	Michigan	-83.237218	42.407053	15864 Evergreen	3.81	naturally_occurring	0 to 15.24 cm	Detroit	NA	NA	NA	NA	NA	NA	NA	NA	NA	NA	NA	NA	NA
358062	NA	02/19/2015	edit_date	Kentucky coffeetree	Gymnocladus dioicus	Detroit	Michigan	-83.240194	42.353066	8270 Fielding	3.81	naturally_occurring	0 to 15.24 cm	Detroit	NA	NA	NA	NA	NA	NA	NA	NA	NA	NA	NA	NA	NA
358063	NA	02/19/2015	edit_date	Kentucky coffeetree	Gymnocladus dioicus	Detroit	Michigan	-83.24019	42.352956	8260 Fielding	3.81	naturally_occurring	0 to 15.24 cm	Detroit	NA	NA	NA	NA	NA	NA	NA	NA	NA	NA	NA	NA	NA
358064	NA	02/19/2015	edit_date	Kentucky coffeetree	Gymnocladus dioicus	Detroit	Michigan	-83.240182	42.352737	8246 Fielding	3.81	naturally_occurring	0 to 15.24 cm	Detroit	NA	NA	NA	NA	NA	NA	NA	NA	NA	NA	NA	NA	NA
358065	NA	02/19/2015	edit_date	Kentucky coffeetree	Gymnocladus dioicus	Detroit	Michigan	-83.240178	42.352627	8240 Fielding	3.81	naturally_occurring	0 to 15.24 cm	Detroit	NA	NA	NA	NA	NA	NA	NA	NA	NA	NA	NA	NA	NA
358066	NA	02/19/2015	edit_date	Kentucky coffeetree	Gymnocladus dioicus	Detroit	Michigan	-83.240174	42.352518	8230 Fielding	3.81	naturally_occurring	0 to 15.24 cm	Detroit	NA	NA	NA	NA	NA	NA	NA	NA	NA	NA	NA	NA	NA
358067	NA	02/19/2015	edit_date	Kentucky coffeetree	Gymnocladus dioicus	Detroit	Michigan	-83.24017	42.352408	8220 Fielding	3.81	naturally_occurring	0 to 15.24 cm	Detroit	NA	NA	NA	NA	NA	NA	NA	NA	NA	NA	NA	NA	NA
358068	NA	02/19/2015	edit_date	Kentucky coffeetree	Gymnocladus dioicus	Detroit	Michigan	-83.240166	42.352298	8210 Fielding	3.81	naturally_occurring	0 to 15.24 cm	Detroit	NA	NA	NA	NA	NA	NA	NA	NA	NA	NA	NA	NA	NA
358069	NA	02/19/2015	edit_date	Kentucky coffeetree	Gymnocladus dioicus	Detroit	Michigan	-83.240894	42.353043	8269 Fielding	3.81	naturally_occurring	0 to 15.24 cm	Detroit	NA	NA	NA	NA	NA	NA	NA	NA	NA	NA	NA	NA	NA
358070	NA	02/19/2015	edit_date	Kentucky coffeetree	Gymnocladus dioicus	Detroit	Michigan	-83.240891	42.35292	8261 Fielding	3.81	naturally_occurring	0 to 15.24 cm	Detroit	NA	NA	NA	NA	NA	NA	NA	NA	NA	NA	NA	NA	NA
358071	NA	02/19/2015	edit_date	Kentucky coffeetree	Gymnocladus dioicus	Detroit	Michigan	-83.240882	42.352686	8241 Fielding	3.81	naturally_occurring	0 to 15.24 cm	Detroit	NA	NA	NA	NA	NA	NA	NA	NA	NA	NA	NA	NA	NA
358072	NA	02/19/2015	edit_date	Kentucky coffeetree	Gymnocladus dioicus	Detroit	Michigan	-83.240863	42.35216	8203 Fielding	3.81	naturally_occurring	0 to 15.24 cm	Detroit	NA	NA	NA	NA	NA	NA	NA	NA	NA	NA	NA	NA	NA
358073	NA	02/19/2015	edit_date	Kentucky coffeetree	Gymnocladus dioicus	Detroit	Michigan	-83.240124	42.351172	8058 Fielding	3.81	naturally_occurring	0 to 15.24 cm	Detroit	NA	NA	NA	NA	NA	NA	NA	NA	NA	NA	NA	NA	NA
358074	NA	02/19/2015	edit_date	Kentucky coffeetree	Gymnocladus dioicus	Detroit	Michigan	-83.240823	42.351045	8051 Fielding	3.81	naturally_occurring	0 to 15.24 cm	Detroit	NA	NA	NA	NA	NA	NA	NA	NA	NA	NA	NA	NA	NA
358075	NA	02/19/2015	edit_date	Kentucky coffeetree	Gymnocladus dioicus	Detroit	Michigan	-83.231307	42.393004	14429 Grandville	3.81	naturally_occurring	0 to 15.24 cm	Detroit	NA	NA	NA	NA	NA	NA	NA	NA	NA	NA	NA	NA	NA
358076	NA	02/19/2015	edit_date	Kentucky coffeetree	Gymnocladus dioicus	Detroit	Michigan	-83.232831	42.387887	14000 Minock	3.81	naturally_occurring	0 to 15.24 cm	Detroit	NA	NA	NA	NA	NA	NA	NA	NA	NA	NA	NA	NA	NA
358077	NA	02/19/2015	edit_date	Kentucky coffeetree	Gymnocladus dioicus	Detroit	Michigan	-83.232851	42.388347	14034 Minock	3.81	naturally_occurring	0 to 15.24 cm	Detroit	NA	NA	NA	NA	NA	NA	NA	NA	NA	NA	NA	NA	NA
358078	NA	02/19/2015	edit_date	Kentucky coffeetree	Gymnocladus dioicus	Detroit	Michigan	-83.233393	42.390248	14206 Minock	3.81	naturally_occurring	0 to 15.24 cm	Detroit	NA	NA	NA	NA	NA	NA	NA	NA	NA	NA	NA	NA	NA
358079	NA	02/19/2015	edit_date	Kentucky coffeetree	Gymnocladus dioicus	Detroit	Michigan	-83.233549	42.38833	14035 Minock	3.81	naturally_occurring	0 to 15.24 cm	Detroit	NA	NA	NA	NA	NA	NA	NA	NA	NA	NA	NA	NA	NA
358080	NA	02/19/2015	edit_date	Kentucky coffeetree	Gymnocladus dioicus	Detroit	Michigan	-83.23356	42.388601	14055 Minock	3.81	naturally_occurring	0 to 15.24 cm	Detroit	NA	NA	NA	NA	NA	NA	NA	NA	NA	NA	NA	NA	NA
358081	NA	02/19/2015	edit_date	Kentucky coffeetree	Gymnocladus dioicus	Detroit	Michigan	-83.233044	42.39259	14400 Minock	3.81	naturally_occurring	0 to 15.24 cm	Detroit	NA	NA	NA	NA	NA	NA	NA	NA	NA	NA	NA	NA	NA
358082	NA	02/19/2015	edit_date	Kentucky coffeetree	Gymnocladus dioicus	Detroit	Michigan	-83.233031	42.39231	14380 Minock	3.81	naturally_occurring	0 to 15.24 cm	Detroit	NA	NA	NA	NA	NA	NA	NA	NA	NA	NA	NA	NA	NA
358083	NA	02/19/2015	edit_date	Kentucky coffeetree	Gymnocladus dioicus	Detroit	Michigan	-83.233715	42.392018	14359 Minock	3.81	naturally_occurring	0 to 15.24 cm	Detroit	NA	NA	NA	NA	NA	NA	NA	NA	NA	NA	NA	NA	NA
358084	NA	02/19/2015	edit_date	Kentucky coffeetree	Gymnocladus dioicus	Detroit	Michigan	-83.23342	42.403086	15460 Minock	3.81	naturally_occurring	0 to 15.24 cm	Detroit	NA	NA	NA	NA	NA	NA	NA	NA	NA	NA	NA	NA	NA
358085	NA	02/19/2015	edit_date	Kentucky coffeetree	Gymnocladus dioicus	Detroit	Michigan	-83.233372	42.402368	15410 Minock	3.81	naturally_occurring	0 to 15.24 cm	Detroit	NA	NA	NA	NA	NA	NA	NA	NA	NA	NA	NA	NA	NA
358086	NA	02/19/2015	edit_date	Kentucky coffeetree	Gymnocladus dioicus	Detroit	Michigan	-83.234057	42.402922	15455 Minock	3.81	naturally_occurring	0 to 15.24 cm	Detroit	NA	NA	NA	NA	NA	NA	NA	NA	NA	NA	NA	NA	NA
358087	NA	02/19/2015	edit_date	Kentucky coffeetree	Gymnocladus dioicus	Detroit	Michigan	-83.23405	42.4028	15445 Minock	3.81	naturally_occurring	0 to 15.24 cm	Detroit	NA	NA	NA	NA	NA	NA	NA	NA	NA	NA	NA	NA	NA
358094	NA	02/19/2015	edit_date	Kentucky coffeetree	Gymnocladus dioicus	Detroit	Michigan	-83.241455	42.353711	8316 Patton	3.81	naturally_occurring	0 to 15.24 cm	Detroit	NA	NA	NA	NA	NA	NA	NA	NA	NA	NA	NA	NA	NA
358095	NA	02/19/2015	edit_date	Kentucky coffeetree	Gymnocladus dioicus	Detroit	Michigan	-83.241451	42.353598	8308 Patton	3.81	naturally_occurring	0 to 15.24 cm	Detroit	NA	NA	NA	NA	NA	NA	NA	NA	NA	NA	NA	NA	NA
358096	NA	02/19/2015	edit_date	Kentucky coffeetree	Gymnocladus dioicus	Detroit	Michigan	-83.24143	42.352923	8260 Patton	3.81	naturally_occurring	0 to 15.24 cm	Detroit	NA	NA	NA	NA	NA	NA	NA	NA	NA	NA	NA	NA	NA
358097	NA	02/19/2015	edit_date	Kentucky coffeetree	Gymnocladus dioicus	Detroit	Michigan	-83.241426	42.35281	8252 Patton	3.81	naturally_occurring	0 to 15.24 cm	Detroit	NA	NA	NA	NA	NA	NA	NA	NA	NA	NA	NA	NA	NA
358098	NA	02/19/2015	edit_date	Kentucky coffeetree	Gymnocladus dioicus	Detroit	Michigan	-83.241382	42.351588	8090 Patton	3.81	naturally_occurring	0 to 15.24 cm	Detroit	NA	NA	NA	NA	NA	NA	NA	NA	NA	NA	NA	NA	NA
358099	NA	02/19/2015	edit_date	Kentucky coffeetree	Gymnocladus dioicus	Detroit	Michigan	-83.241371	42.351301	8068 Patton	3.81	naturally_occurring	0 to 15.24 cm	Detroit	NA	NA	NA	NA	NA	NA	NA	NA	NA	NA	NA	NA	NA
358100	NA	02/19/2015	edit_date	Kentucky coffeetree	Gymnocladus dioicus	Detroit	Michigan	-83.241355	42.350855	8032 Patton	3.81	naturally_occurring	0 to 15.24 cm	Detroit	NA	NA	NA	NA	NA	NA	NA	NA	NA	NA	NA	NA	NA
358101	NA	02/19/2015	edit_date	Kentucky coffeetree	Gymnocladus dioicus	Detroit	Michigan	-83.242087	42.351571	8089 Patton	3.81	naturally_occurring	0 to 15.24 cm	Detroit	NA	NA	NA	NA	NA	NA	NA	NA	NA	NA	NA	NA	NA
358102	NA	02/19/2015	edit_date	Kentucky coffeetree	Gymnocladus dioicus	Detroit	Michigan	-83.242081	42.35138	8077 Patton	3.81	naturally_occurring	0 to 15.24 cm	Detroit	NA	NA	NA	NA	NA	NA	NA	NA	NA	NA	NA	NA	NA
358103	NA	02/19/2015	edit_date	Kentucky coffeetree	Gymnocladus dioicus	Detroit	Michigan	-83.242071	42.351091	8055 Patton	3.81	naturally_occurring	0 to 15.24 cm	Detroit	NA	NA	NA	NA	NA	NA	NA	NA	NA	NA	NA	NA	NA
358104	NA	02/19/2015	edit_date	Kentucky coffeetree	Gymnocladus dioicus	Detroit	Michigan	-83.230005	42.388216	14025 Piedmont	3.81	naturally_occurring	0 to 15.24 cm	Detroit	NA	NA	NA	NA	NA	NA	NA	NA	NA	NA	NA	NA	NA
358105	NA	02/19/2015	edit_date	Kentucky coffeetree	Gymnocladus dioicus	Detroit	Michigan	-83.235877	42.40455	15706 Plainview	3.81	naturally_occurring	0 to 15.24 cm	Detroit	NA	NA	NA	NA	NA	NA	NA	NA	NA	NA	NA	NA	NA
358106	NA	02/19/2015	edit_date	Kentucky coffeetree	Gymnocladus dioicus	Detroit	Michigan	-83.236648	42.405855	15771 Plainview	3.81	naturally_occurring	0 to 15.24 cm	Detroit	NA	NA	NA	NA	NA	NA	NA	NA	NA	NA	NA	NA	NA
358107	NA	02/19/2015	edit_date	Kentucky coffeetree	Gymnocladus dioicus	Detroit	Michigan	-83.236621	42.405306	15745 Plainview	3.81	naturally_occurring	0 to 15.24 cm	Detroit	NA	NA	NA	NA	NA	NA	NA	NA	NA	NA	NA	NA	NA
358108	NA	02/19/2015	edit_date	Kentucky coffeetree	Gymnocladus dioicus	Detroit	Michigan	-83.202143	42.390091	14150 Prevost	3.81	naturally_occurring	0 to 15.24 cm	Detroit	NA	NA	NA	NA	NA	NA	NA	NA	NA	NA	NA	NA	NA
358109	NA	02/19/2015	edit_date	Kentucky coffeetree	Gymnocladus dioicus	Detroit	Michigan	-83.202132	42.389872	14134 Prevost	3.81	naturally_occurring	0 to 15.24 cm	Detroit	NA	NA	NA	NA	NA	NA	NA	NA	NA	NA	NA	NA	NA
358110	NA	02/19/2015	edit_date	Kentucky coffeetree	Gymnocladus dioicus	Detroit	Michigan	-83.202492	42.389725	14126 Prevost	3.81	naturally_occurring	0 to 15.24 cm	Detroit	NA	NA	NA	NA	NA	NA	NA	NA	NA	NA	NA	NA	NA
358111	NA	02/19/2015	edit_date	Kentucky coffeetree	Gymnocladus dioicus	Detroit	Michigan	-83.202596	42.391187	14233 Prevost	3.81	naturally_occurring	0 to 15.24 cm	Detroit	NA	NA	NA	NA	NA	NA	NA	NA	NA	NA	NA	NA	NA
358112	NA	02/19/2015	edit_date	Kentucky coffeetree	Gymnocladus dioicus	Detroit	Michigan	-83.202766	42.390395	14175 Prevost	3.81	naturally_occurring	0 to 15.24 cm	Detroit	NA	NA	NA	NA	NA	NA	NA	NA	NA	NA	NA	NA	NA
358113	NA	02/19/2015	edit_date	Kentucky coffeetree	Gymnocladus dioicus	Detroit	Michigan	-83.202549	42.390154	14159 Prevost	3.81	naturally_occurring	0 to 15.24 cm	Detroit	NA	NA	NA	NA	NA	NA	NA	NA	NA	NA	NA	NA	NA
358114	NA	02/19/2015	edit_date	Kentucky coffeetree	Gymnocladus dioicus	Detroit	Michigan	-83.202519	42.389502	14111 Prevost	3.81	naturally_occurring	0 to 15.24 cm	Detroit	NA	NA	NA	NA	NA	NA	NA	NA	NA	NA	NA	NA	NA
358115	NA	02/19/2015	edit_date	Kentucky coffeetree	Gymnocladus dioicus	Detroit	Michigan	-83.202495	42.388991	14041 Prevost	3.81	naturally_occurring	0 to 15.24 cm	Detroit	NA	NA	NA	NA	NA	NA	NA	NA	NA	NA	NA	NA	NA
358116	NA	02/19/2015	edit_date	Kentucky coffeetree	Gymnocladus dioicus	Detroit	Michigan	-83.20249	42.388882	14033 Prevost	3.81	naturally_occurring	0 to 15.24 cm	Detroit	NA	NA	NA	NA	NA	NA	NA	NA	NA	NA	NA	NA	NA
358117	NA	02/19/2015	edit_date	Kentucky coffeetree	Gymnocladus dioicus	Detroit	Michigan	-83.202446	42.387997	13969 Prevost	3.81	naturally_occurring	0 to 15.24 cm	Detroit	NA	NA	NA	NA	NA	NA	NA	NA	NA	NA	NA	NA	NA
358128	NA	02/19/2015	edit_date	Kentucky coffeetree	Gymnocladus dioicus	Detroit	Michigan	-83.231777	42.392057	14360 Westwood	3.81	naturally_occurring	0 to 15.24 cm	Detroit	NA	NA	NA	NA	NA	NA	NA	NA	NA	NA	NA	NA	NA
358129	NA	02/19/2015	edit_date	Kentucky coffeetree	Gymnocladus dioicus	Detroit	Michigan	-83.232481	42.392439	14385 Westwood	3.81	naturally_occurring	0 to 15.24 cm	Detroit	NA	NA	NA	NA	NA	NA	NA	NA	NA	NA	NA	NA	NA
358130	NA	02/19/2015	edit_date	Kentucky coffeetree	Gymnocladus dioicus	Detroit	Michigan	-83.232464	42.392041	14359 Westwood	3.81	naturally_occurring	0 to 15.24 cm	Detroit	NA	NA	NA	NA	NA	NA	NA	NA	NA	NA	NA	NA	NA
358131	NA	02/19/2015	edit_date	Kentucky coffeetree	Gymnocladus dioicus	Detroit	Michigan	-83.232163	42.389982	14185 Westwood	3.81	naturally_occurring	0 to 15.24 cm	Detroit	NA	NA	NA	NA	NA	NA	NA	NA	NA	NA	NA	NA	NA
358132	NA	02/19/2015	edit_date	Kentucky coffeetree	Gymnocladus dioicus	Detroit	Michigan	-83.232152	42.389712	14165 Westwood	3.81	naturally_occurring	0 to 15.24 cm	Detroit	NA	NA	NA	NA	NA	NA	NA	NA	NA	NA	NA	NA	NA
358133	NA	02/19/2015	edit_date	Kentucky coffeetree	Gymnocladus dioicus	Detroit	Michigan	-83.231635	42.387914	14004 Westwood	3.81	naturally_occurring	0 to 15.24 cm	Detroit	NA	NA	NA	NA	NA	NA	NA	NA	NA	NA	NA	NA	NA
358134	NA	02/19/2015	edit_date	Kentucky coffeetree	Gymnocladus dioicus	Detroit	Michigan	-83.231608	42.387075	13940 Westwood	3.81	naturally_occurring	0 to 15.24 cm	Detroit	NA	NA	NA	NA	NA	NA	NA	NA	NA	NA	NA	NA	NA
358135	NA	02/19/2015	edit_date	Kentucky coffeetree	Gymnocladus dioicus	Detroit	Michigan	-83.231604	42.386982	13932 Westwood	3.81	naturally_occurring	0 to 15.24 cm	Detroit	NA	NA	NA	NA	NA	NA	NA	NA	NA	NA	NA	NA	NA
358136	NA	02/19/2015	edit_date	Kentucky coffeetree	Gymnocladus dioicus	Detroit	Michigan	-83.23232	42.388359	14035 Westwood	3.81	naturally_occurring	0 to 15.24 cm	Detroit	NA	NA	NA	NA	NA	NA	NA	NA	NA	NA	NA	NA	NA
358137	NA	02/19/2015	edit_date	Kentucky coffeetree	Gymnocladus dioicus	Detroit	Michigan	-83.232316	42.388269	14029 Westwood	3.81	naturally_occurring	0 to 15.24 cm	Detroit	NA	NA	NA	NA	NA	NA	NA	NA	NA	NA	NA	NA	NA
358138	NA	02/19/2015	edit_date	Kentucky coffeetree	Gymnocladus dioicus	Detroit	Michigan	-83.23227	42.387154	13947 Westwood	3.81	naturally_occurring	0 to 15.24 cm	Detroit	NA	NA	NA	NA	NA	NA	NA	NA	NA	NA	NA	NA	NA
358127	4/6/2013	06/20/2016	edit_date	Kentucky coffeetree	Gymnocladus dioicus	Detroit	Michigan	-83.264004	42.35284	8266 W. Parkway	3.81	naturally_occurring	0 to 15.24 cm	Detroit	NA	NA	NA	NA	NA	NA	NA	NA	NA	NA	NA	NA	NA
358119	4/6/2013	06/20/2016	edit_date	Kentucky coffeetree	Gymnocladus dioicus	Detroit	Michigan	-83.263862	42.351452	8176 W. Parkway	3.81	naturally_occurring	0 to 15.24 cm	Detroit	NA	NA	NA	NA	NA	NA	NA	NA	NA	NA	NA	NA	NA
358120	4/6/2013	06/20/2016	edit_date	Kentucky coffeetree	Gymnocladus dioicus	Detroit	Michigan	-83.263786	42.350739	8120 W. Parkway	3.81	naturally_occurring	0 to 15.24 cm	Detroit	NA	NA	NA	NA	NA	NA	NA	NA	NA	NA	NA	NA	NA
358121	4/6/2013	06/20/2016	edit_date	Kentucky coffeetree	Gymnocladus dioicus	Detroit	Michigan	-83.26377	42.350594	8110 W. Parkway	3.81	naturally_occurring	0 to 15.24 cm	Detroit	NA	NA	NA	NA	NA	NA	NA	NA	NA	NA	NA	NA	NA
358122	4/6/2013	06/20/2016	edit_date	Kentucky coffeetree	Gymnocladus dioicus	Detroit	Michigan	-83.264599	42.350323	8095 W. Parkway	3.81	naturally_occurring	0 to 15.24 cm	Detroit	NA	NA	NA	NA	NA	NA	NA	NA	NA	NA	NA	NA	NA
358126	4/6/2013	06/20/2016	edit_date	Kentucky coffeetree	Gymnocladus dioicus	Detroit	Michigan	-83.264371	42.348574	7757 W. Parkway	3.81	naturally_occurring	0 to 15.24 cm	Detroit	NA	NA	NA	NA	NA	NA	NA	NA	NA	NA	NA	NA	NA
358124	4/6/2013	06/20/2016	edit_date	Kentucky coffeetree	Gymnocladus dioicus	Detroit	Michigan	-83.26356	42.348342	7736 W. Parkway	3.81	naturally_occurring	0 to 15.24 cm	Detroit	NA	NA	NA	NA	NA	NA	NA	NA	NA	NA	NA	NA	NA
358123	4/6/2013	06/20/2016	edit_date	Kentucky coffeetree	Gymnocladus dioicus	Detroit	Michigan	-83.264541	42.349776	8055 W. Parkway	3.81	naturally_occurring	0 to 15.24 cm	Detroit	NA	NA	NA	NA	NA	NA	NA	NA	NA	NA	NA	NA	NA
358031	NA	07/20/2016	edit_date	American basswood	Tilia americana	Detroit	Michigan	-83.2498911	42.43391474	19464 Trinity St	3.81	naturally_occurring	0 to 15.24 cm	Detroit	NA	NA	NA	NA	NA	NA	NA	NA	NA	NA	NA	NA	NA
358028	NA	07/20/2016	edit_date	American basswood	Tilia americana	Detroit	Michigan	-83.24868679	42.4343067	19490 Burt Rd	3.81	naturally_occurring	0 to 15.24 cm	Detroit	NA	NA	NA	NA	NA	NA	NA	NA	NA	NA	NA	NA	NA
358027	NA	07/20/2016	edit_date	American basswood	Tilia americana	Detroit	Michigan	-83.24867338	42.43405232	19472 Burt Rd	3.81	naturally_occurring	0 to 15.24 cm	Detroit	NA	NA	NA	NA	NA	NA	NA	NA	NA	NA	NA	NA	NA
358026	NA	07/20/2016	edit_date	American basswood	Tilia americana	Detroit	Michigan	-83.24864924	42.4334327	19428 Burt Rd	3.81	naturally_occurring	0 to 15.24 cm	Detroit	NA	NA	NA	NA	NA	NA	NA	NA	NA	NA	NA	NA	NA
358043	NA	07/20/2016	edit_date	American basswood	Tilia americana	Detroit	Michigan	-83.24631572	42.43584781	19764 Braile St	3.81	naturally_occurring	0 to 15.24 cm	Detroit	NA	NA	NA	NA	NA	NA	NA	NA	NA	NA	NA	NA	NA
358042	NA	07/20/2016	edit_date	American basswood	Tilia americana	Detroit	Michigan	-83.24631035	42.43559046	19750 Braile St	3.81	naturally_occurring	0 to 15.24 cm	Detroit	NA	NA	NA	NA	NA	NA	NA	NA	NA	NA	NA	NA	NA
358041	NA	07/20/2016	edit_date	American basswood	Tilia americana	Detroit	Michigan	-83.24629694	42.43544397	19738 Braile St	3.81	naturally_occurring	0 to 15.24 cm	Detroit	NA	NA	NA	NA	NA	NA	NA	NA	NA	NA	NA	NA	NA
358039	NA	07/20/2016	edit_date	American basswood	Tilia americana	Detroit	Michigan	-83.24629962	42.43510547	19708 Braile St	3.81	naturally_occurring	0 to 15.24 cm	Detroit	NA	NA	NA	NA	NA	NA	NA	NA	NA	NA	NA	NA	NA
358014	NA	07/20/2016	edit_date	Swamp white oak	Quercus bicolor	Detroit	Michigan	-83.24619234	42.43249632	19356 Braile St	3.81	naturally_occurring	0 to 15.24 cm	Detroit	NA	NA	NA	NA	NA	NA	NA	NA	NA	NA	NA	NA	NA
358013	NA	07/20/2016	edit_date	Swamp white oak	Quercus bicolor	Detroit	Michigan	-83.24618161	42.43211425	19338 Braile St	3.81	naturally_occurring	0 to 15.24 cm	Detroit	NA	NA	NA	NA	NA	NA	NA	NA	NA	NA	NA	NA	NA
358030	NA	07/20/2016	edit_date	American basswood	Tilia americana	Detroit	Michigan	-83.24984819	42.43163516	19318 Trinity St	3.81	naturally_occurring	0 to 15.24 cm	Detroit	NA	NA	NA	NA	NA	NA	NA	NA	NA	NA	NA	NA	NA
358029	NA	07/20/2016	edit_date	American basswood	Tilia americana	Detroit	Michigan	-83.24985087	42.43147283	19312 Trinity St	3.81	naturally_occurring	0 to 15.24 cm	Detroit	NA	NA	NA	NA	NA	NA	NA	NA	NA	NA	NA	NA	NA
358020	NA	07/22/2016	edit_date	Swamp white oak	Quercus bicolor	Detroit	Michigan	-83.24890758	42.43461345	19515 Burt Rd	3.81	naturally_occurring	0 to 15.24 cm	Detroit	NA	NA	NA	NA	NA	NA	NA	NA	NA	NA	NA	NA	NA
358015	NA	07/22/2016	edit_date	Swamp white oak	Quercus bicolor	Detroit	Michigan	-83.24644543	42.43499956	19700 Braile St	3.81	naturally_occurring	0 to 15.24 cm	Detroit	NA	NA	NA	NA	NA	NA	NA	NA	NA	NA	NA	NA	NA
358011	NA	07/22/2016	edit_date	Swamp white oak	Quercus bicolor	Detroit	Michigan	-83.24635315	42.43280209	19375 Braile St	3.81	naturally_occurring	0 to 15.24 cm	Detroit	NA	NA	NA	NA	NA	NA	NA	NA	NA	NA	NA	NA	NA
358010	NA	07/22/2016	edit_date	Swamp white oak	Quercus bicolor	Detroit	Michigan	-83.24633609	42.43231338	19351 Braile St	3.81	naturally_occurring	0 to 15.24 cm	Detroit	NA	NA	NA	NA	NA	NA	NA	NA	NA	NA	NA	NA	NA
358008	NA	07/22/2016	edit_date	Swamp white oak	Quercus bicolor	Detroit	Michigan	-83.24625915	42.43024009	19151 Braile St	3.81	naturally_occurring	0 to 15.24 cm	Detroit	NA	NA	NA	NA	NA	NA	NA	NA	NA	NA	NA	NA	NA
358009	NA	07/22/2016	edit_date	Swamp white oak	Quercus bicolor	Detroit	Michigan	-83.24624792	42.4300332	19134 Braile St	3.81	naturally_occurring	0 to 15.24 cm	Detroit	NA	NA	NA	NA	NA	NA	NA	NA	NA	NA	NA	NA	NA
357965	NA	07/22/2016	edit_date	Swamp white oak	Quercus bicolor	Detroit	Michigan	-83.24780483	42.43962147	20095 Pierson St	3.81	naturally_occurring	0 to 15.24 cm	Detroit	NA	NA	NA	NA	NA	NA	NA	NA	NA	NA	NA	NA	NA
357964	NA	07/22/2016	edit_date	Swamp white oak	Quercus bicolor	Detroit	Michigan	-83.24778192	42.43910265	20055 Pierson St	3.81	naturally_occurring	0 to 15.24 cm	Detroit	NA	NA	NA	NA	NA	NA	NA	NA	NA	NA	NA	NA	NA
357963	NA	07/22/2016	edit_date	Swamp white oak	Quercus bicolor	Detroit	Michigan	-83.24775631	42.43854624	20013 Pierson St	3.81	naturally_occurring	0 to 15.24 cm	Detroit	NA	NA	NA	NA	NA	NA	NA	NA	NA	NA	NA	NA	NA
357979	NA	07/24/2016	edit_date	Swamp white oak	Quercus bicolor	Detroit	Michigan	-83.22531378	42.37406916	11730 Stahelin Ave	4.445	naturally_occurring	0 to 15.24 cm	Detroit	NA	NA	NA	NA	NA	NA	NA	NA	NA	NA	NA	NA	NA
357978	NA	07/24/2016	edit_date	Swamp white oak	Quercus bicolor	Detroit	Michigan	-83.22530439	42.37383183	11714 Stahelin Ave	4.445	naturally_occurring	0 to 15.24 cm	Detroit	NA	NA	NA	NA	NA	NA	NA	NA	NA	NA	NA	NA	NA
357976	NA	07/24/2016	edit_date	Swamp white oak	Quercus bicolor	Detroit	Michigan	-83.22541424	42.37315451	11667 Stahelin	4.445	naturally_occurring	0 to 15.24 cm	Detroit	NA	NA	NA	NA	NA	NA	NA	NA	NA	NA	NA	NA	NA
357980	NA	07/24/2016	edit_date	Swamp white oak	Quercus bicolor	Detroit	Michigan	-83.22534328	42.37481438	12030 Stahelin Ave	4.445	naturally_occurring	0 to 15.24 cm	Detroit	NA	NA	NA	NA	NA	NA	NA	NA	NA	NA	NA	NA	NA
357926	NA	07/24/2016	edit_date	Swamp white oak	Quercus bicolor	Detroit	Michigan	-83.22416251	42.37557951	12088 Glastonbury Ave	4.445	naturally_occurring	0 to 15.24 cm	Detroit	NA	NA	NA	NA	NA	NA	NA	NA	NA	NA	NA	NA	NA
357925	NA	07/24/2016	edit_date	Swamp white oak	Quercus bicolor	Detroit	Michigan	-83.22405376	42.37308831	11660 Glastonbury Ave	4.445	naturally_occurring	0 to 15.24 cm	Detroit	NA	NA	NA	NA	NA	NA	NA	NA	NA	NA	NA	NA	NA
357924	NA	07/24/2016	edit_date	Swamp white oak	Quercus bicolor	Detroit	Michigan	-83.22404303	42.37282846	11640 Glastonbury Ave	4.445	naturally_occurring	0 to 15.24 cm	Detroit	NA	NA	NA	NA	NA	NA	NA	NA	NA	NA	NA	NA	NA
357930	NA	07/24/2016	edit_date	Swamp white oak	Quercus bicolor	Detroit	Michigan	-83.22287503	42.37392839	11718 Greenview Ave	4.445	naturally_occurring	0 to 15.24 cm	Detroit	NA	NA	NA	NA	NA	NA	NA	NA	NA	NA	NA	NA	NA
357929	NA	07/24/2016	edit_date	Swamp white oak	Quercus bicolor	Detroit	Michigan	-83.22301525	42.37393596	11717 Greenview Ave	4.445	naturally_occurring	0 to 15.24 cm	Detroit	NA	NA	NA	NA	NA	NA	NA	NA	NA	NA	NA	NA	NA
357928	NA	07/24/2016	edit_date	Swamp white oak	Quercus bicolor	Detroit	Michigan	-83.22296757	42.37286953	11641 Greenview Ave	4.445	naturally_occurring	0 to 15.24 cm	Detroit	NA	NA	NA	NA	NA	NA	NA	NA	NA	NA	NA	NA	NA
357923	NA	07/24/2016	edit_date	Swamp white oak	Quercus bicolor	Detroit	Michigan	-83.22170096	42.37487329	12030 Faust Ave	3.81	naturally_occurring	0 to 15.24 cm	Detroit	NA	NA	NA	NA	NA	NA	NA	NA	NA	NA	NA	NA	NA
357921	NA	07/24/2016	edit_date	Swamp white oak	Quercus bicolor	Detroit	Michigan	-83.22166513	42.37394685	11718 Faust Ave	3.81	naturally_occurring	0 to 15.24 cm	Detroit	NA	NA	NA	NA	NA	NA	NA	NA	NA	NA	NA	NA	NA
357953	NA	07/25/2016	edit_date	Swamp white oak	Quercus bicolor	Detroit	Michigan	-83.22065441	42.37556104	12083 Penrod St	3.81	naturally_occurring	0 to 15.24 cm	Detroit	NA	NA	NA	NA	NA	NA	NA	NA	NA	NA	NA	NA	NA
357952	NA	07/25/2016	edit_date	Swamp white oak	Quercus bicolor	Detroit	Michigan	-83.22064662	42.37545431	12075 Penrod St	3.81	naturally_occurring	0 to 15.24 cm	Detroit	NA	NA	NA	NA	NA	NA	NA	NA	NA	NA	NA	NA	NA
357956	NA	07/25/2016	edit_date	Swamp white oak	Quercus bicolor	Detroit	Michigan	-83.22050872	42.37537884	12066 Penrod St	3.81	naturally_occurring	0 to 15.24 cm	Detroit	NA	NA	NA	NA	NA	NA	NA	NA	NA	NA	NA	NA	NA
357955	NA	07/25/2016	edit_date	Swamp white oak	Quercus bicolor	Detroit	Michigan	-83.22049775	42.37509027	12046 Penrod St	3.81	naturally_occurring	0 to 15.24 cm	Detroit	NA	NA	NA	NA	NA	NA	NA	NA	NA	NA	NA	NA	NA
357954	NA	07/25/2016	edit_date	Swamp white oak	Quercus bicolor	Detroit	Michigan	-83.22048385	42.37479143	12024 Penrod St	3.81	naturally_occurring	0 to 15.24 cm	Detroit	NA	NA	NA	NA	NA	NA	NA	NA	NA	NA	NA	NA	NA
357951	NA	07/25/2016	edit_date	Swamp white oak	Quercus bicolor	Detroit	Michigan	-83.22046153	42.37423435	11740 Penrod St	3.81	naturally_occurring	0 to 15.24 cm	Detroit	NA	NA	NA	NA	NA	NA	NA	NA	NA	NA	NA	NA	NA
357949	NA	07/25/2016	edit_date	Swamp white oak	Quercus bicolor	Detroit	Michigan	-83.2204502	42.37403115	11722 Penrod St	3.81	naturally_occurring	0 to 15.24 cm	Detroit	NA	NA	NA	NA	NA	NA	NA	NA	NA	NA	NA	NA	NA
357948	NA	07/25/2016	edit_date	Swamp white oak	Quercus bicolor	Detroit	Michigan	-83.22043094	42.37348074	11682 Penrod St	3.81	naturally_occurring	0 to 15.24 cm	Detroit	NA	NA	NA	NA	NA	NA	NA	NA	NA	NA	NA	NA	NA
358038	NA	07/25/2016	edit_date	American basswood	Tilia americana	Detroit	Michigan	-83.21931526	42.375779	12096 Rosemont	3.81	naturally_occurring	0 to 15.24 cm	Detroit	NA	NA	NA	NA	NA	NA	NA	NA	NA	NA	NA	NA	NA
358037	NA	07/25/2016	edit_date	American basswood	Tilia americana	Detroit	Michigan	-83.21930976	42.37569318	12088 Rosemont Ave	3.81	naturally_occurring	0 to 15.24 cm	Detroit	NA	NA	NA	NA	NA	NA	NA	NA	NA	NA	NA	NA	NA
358088	NA	08/15/2016	edit_date	Kentucky coffeetree	Gymnocladus dioicus	Detroit	Michigan	-83.24191373	42.35595897	8620 Patton St	3.81	naturally_occurring	0 to 15.24 cm	Detroit	NA	NA	NA	NA	NA	NA	NA	NA	NA	NA	NA	NA	NA
357982	NA	08/15/2016	edit_date	Swamp white oak	Quercus bicolor	Detroit	Michigan	-83.24672744	42.35432104	8434 Trinity St	3.81	naturally_occurring	0 to 15.24 cm	Detroit	NA	NA	NA	NA	NA	NA	NA	NA	NA	NA	NA	NA	NA
357983	NA	08/15/2016	edit_date	Swamp white oak	Quercus bicolor	Detroit	Michigan	-83.24670696	42.35398038	8410 Trinity St	3.81	naturally_occurring	0 to 15.24 cm	Detroit	NA	NA	NA	NA	NA	NA	NA	NA	NA	NA	NA	NA	NA
358089	NA	08/15/2016	edit_date	Kentucky coffeetree	Gymnocladus dioicus	Detroit	Michigan	-83.2418663	42.35471718	8456 Patton St	3.81	naturally_occurring	0 to 15.24 cm	Detroit	NA	NA	NA	NA	NA	NA	NA	NA	NA	NA	NA	NA	NA
358091	NA	08/15/2016	edit_date	Kentucky coffeetree	Gymnocladus dioicus	Detroit	Michigan	-83.24201003	42.35461241	8449 Patton St	3.81	naturally_occurring	0 to 15.24 cm	Detroit	NA	NA	NA	NA	NA	NA	NA	NA	NA	NA	NA	NA	NA
358092	NA	08/15/2016	edit_date	Kentucky coffeetree	Gymnocladus dioicus	Detroit	Michigan	-83.24199224	42.35405579	8411 Patton St	3.81	naturally_occurring	0 to 15.24 cm	Detroit	NA	NA	NA	NA	NA	NA	NA	NA	NA	NA	NA	NA	NA
358093	NA	08/15/2016	edit_date	Kentucky coffeetree	Gymnocladus dioicus	Detroit	Michigan	-83.24199053	42.35395263	8401 Patton St	3.81	naturally_occurring	0 to 15.24 cm	Detroit	NA	NA	NA	NA	NA	NA	NA	NA	NA	NA	NA	NA	NA
358139	NA	02/19/2015	edit_date	Northern red oak	Quercus rubra	Detroit	Michigan	-83.234881	42.391315	14305 Auburn	3.81	naturally_occurring	0 to 15.24 cm	Detroit	NA	NA	NA	NA	NA	NA	NA	NA	NA	NA	NA	NA	NA
358140	NA	02/19/2015	edit_date	Northern red oak	Quercus rubra	Detroit	Michigan	-83.234933	42.392457	14391 Auburn	3.81	naturally_occurring	0 to 15.24 cm	Detroit	NA	NA	NA	NA	NA	NA	NA	NA	NA	NA	NA	NA	NA
358141	NA	02/19/2015	edit_date	Northern red oak	Quercus rubra	Detroit	Michigan	-83.234918	42.392129	14367 Auburn	3.81	naturally_occurring	0 to 15.24 cm	Detroit	NA	NA	NA	NA	NA	NA	NA	NA	NA	NA	NA	NA	NA
358142	NA	02/19/2015	edit_date	Northern red oak	Quercus rubra	Detroit	Michigan	-83.234598	42.390565	14228 Auburn	3.81	naturally_occurring	0 to 15.24 cm	Detroit	NA	NA	NA	NA	NA	NA	NA	NA	NA	NA	NA	NA	NA
358143	NA	02/19/2015	edit_date	Northern red oak	Quercus rubra	Detroit	Michigan	-83.234137	42.389956	14184 Auburn	3.81	naturally_occurring	0 to 15.24 cm	Detroit	NA	NA	NA	NA	NA	NA	NA	NA	NA	NA	NA	NA	NA
358144	NA	02/19/2015	edit_date	Northern red oak	Quercus rubra	Detroit	Michigan	-83.234102	42.389197	14128 Auburn	3.81	naturally_occurring	0 to 15.24 cm	Detroit	NA	NA	NA	NA	NA	NA	NA	NA	NA	NA	NA	NA	NA
358145	NA	02/19/2015	edit_date	Northern red oak	Quercus rubra	Detroit	Michigan	-83.234097	42.389081	14120 Auburn	3.81	naturally_occurring	0 to 15.24 cm	Detroit	NA	NA	NA	NA	NA	NA	NA	NA	NA	NA	NA	NA	NA
358146	NA	02/19/2015	edit_date	Northern red oak	Quercus rubra	Detroit	Michigan	-83.234086	42.38885	14100 Auburn	3.81	naturally_occurring	0 to 15.24 cm	Detroit	NA	NA	NA	NA	NA	NA	NA	NA	NA	NA	NA	NA	NA
358147	NA	02/19/2015	edit_date	Northern red oak	Quercus rubra	Detroit	Michigan	-83.23401	42.38716	13952 Auburn	3.81	naturally_occurring	0 to 15.24 cm	Detroit	NA	NA	NA	NA	NA	NA	NA	NA	NA	NA	NA	NA	NA
358148	NA	02/19/2015	edit_date	Northern red oak	Quercus rubra	Detroit	Michigan	-83.23476	42.388574	14055 Auburn	3.81	naturally_occurring	0 to 15.24 cm	Detroit	NA	NA	NA	NA	NA	NA	NA	NA	NA	NA	NA	NA	NA
358149	NA	02/19/2015	edit_date	Northern red oak	Quercus rubra	Detroit	Michigan	-83.234746	42.388258	14031 Auburn	3.81	naturally_occurring	0 to 15.24 cm	Detroit	NA	NA	NA	NA	NA	NA	NA	NA	NA	NA	NA	NA	NA
358150	NA	02/19/2015	edit_date	Northern red oak	Quercus rubra	Detroit	Michigan	-83.234698	42.387191	13955 Auburn	3.81	naturally_occurring	0 to 15.24 cm	Detroit	NA	NA	NA	NA	NA	NA	NA	NA	NA	NA	NA	NA	NA
358151	NA	02/19/2015	edit_date	Northern red oak	Quercus rubra	Detroit	Michigan	-83.234689	42.387004	13941 Auburn	3.81	naturally_occurring	0 to 15.24 cm	Detroit	NA	NA	NA	NA	NA	NA	NA	NA	NA	NA	NA	NA	NA
358152	NA	02/19/2015	edit_date	Northern red oak	Quercus rubra	Detroit	Michigan	-83.234137	42.389956	14184 Auburn	6.35	naturally_occurring	0 to 15.24 cm	Detroit	NA	NA	NA	NA	NA	NA	NA	NA	NA	NA	NA	NA	NA
358153	NA	02/19/2015	edit_date	Northern red oak	Quercus rubra	Detroit	Michigan	-83.262398	42.342614	7251 Beaverland	3.81	naturally_occurring	0 to 15.24 cm	Detroit	NA	NA	NA	NA	NA	NA	NA	NA	NA	NA	NA	NA	NA
358154	NA	02/19/2015	edit_date	Northern red oak	Quercus rubra	Detroit	Michigan	-83.262443	42.353549	8311 Bramell	3.81	naturally_occurring	0 to 15.24 cm	Detroit	NA	NA	NA	NA	NA	NA	NA	NA	NA	NA	NA	NA	NA
358157	NA	02/19/2015	edit_date	Northern red oak	Quercus rubra	Detroit	Michigan	-83.259682	42.345659	7506 Chatham	3.81	naturally_occurring	0 to 15.24 cm	Detroit	NA	NA	NA	NA	NA	NA	NA	NA	NA	NA	NA	NA	NA
358158	NA	02/19/2015	edit_date	Northern red oak	Quercus rubra	Detroit	Michigan	-83.260377	42.345419	7491 Chatham	3.81	naturally_occurring	0 to 15.24 cm	Detroit	NA	NA	NA	NA	NA	NA	NA	NA	NA	NA	NA	NA	NA
358159	NA	02/19/2015	edit_date	Northern red oak	Quercus rubra	Detroit	Michigan	-83.259491	42.343737	7336 Chatham	3.81	naturally_occurring	0 to 15.24 cm	Detroit	NA	NA	NA	NA	NA	NA	NA	NA	NA	NA	NA	NA	NA
358160	NA	02/19/2015	edit_date	Northern red oak	Quercus rubra	Detroit	Michigan	-83.257124	42.3443	7400 Dacosta	3.81	naturally_occurring	0 to 15.24 cm	Detroit	NA	NA	NA	NA	NA	NA	NA	NA	NA	NA	NA	NA	NA
358161	NA	02/19/2015	edit_date	Northern red oak	Quercus rubra	Detroit	Michigan	-83.256987	42.343026	7280 Dacosta	3.81	naturally_occurring	0 to 15.24 cm	Detroit	NA	NA	NA	NA	NA	NA	NA	NA	NA	NA	NA	NA	NA
358162	NA	02/19/2015	edit_date	Northern red oak	Quercus rubra	Detroit	Michigan	-83.256607	42.344538	7419 Dolphin	3.81	naturally_occurring	0 to 15.24 cm	Detroit	NA	NA	NA	NA	NA	NA	NA	NA	NA	NA	NA	NA	NA
358163	NA	02/19/2015	edit_date	Northern red oak	Quercus rubra	Detroit	Michigan	-83.256431	42.34239	7233 Dolphin	3.81	naturally_occurring	0 to 15.24 cm	Detroit	NA	NA	NA	NA	NA	NA	NA	NA	NA	NA	NA	NA	NA
358050	NA	07/01/2015	edit_date	Horsechestnut	Aesculus hippocastanum	Detroit	Michigan	-83.06579232	42.34844085	624 W Alexandrine St	3.81	introduced	0 to 15.24 cm	Detroit	NA	NA	NA	NA	NA	NA	NA	NA	NA	NA	NA	NA	NA
358048	NA	07/01/2015	edit_date	Horsechestnut	Aesculus hippocastanum	Detroit	Michigan	-83.0651097	42.34833282	3961 2Nd Ave	3.81	introduced	0 to 15.24 cm	Detroit	NA	NA	NA	NA	NA	NA	NA	NA	NA	NA	NA	NA	NA
358049	NA	07/01/2015	edit_date	Horsechestnut	Aesculus hippocastanum	Detroit	Michigan	-83.06404486	42.34913863	454 W Alexandrine St	3.81	introduced	0 to 15.24 cm	Detroit	NA	NA	NA	NA	NA	NA	NA	NA	NA	NA	NA	NA	NA
358173	NA	02/19/2015	edit_date	Northern red oak	Quercus rubra	Detroit	Michigan	-83.224447	42.39147	14300 Glastonbury	3.81	naturally_occurring	0 to 15.24 cm	Detroit	NA	NA	NA	NA	NA	NA	NA	NA	NA	NA	NA	NA	NA
358174	NA	02/19/2015	edit_date	Northern red oak	Quercus rubra	Detroit	Michigan	-83.224425	42.390842	14230 Glastonbury	3.81	naturally_occurring	0 to 15.24 cm	Detroit	NA	NA	NA	NA	NA	NA	NA	NA	NA	NA	NA	NA	NA
358175	NA	02/19/2015	edit_date	Northern red oak	Quercus rubra	Detroit	Michigan	-83.225134	42.389733	14151 Glastonbury	3.81	naturally_occurring	0 to 15.24 cm	Detroit	NA	NA	NA	NA	NA	NA	NA	NA	NA	NA	NA	NA	NA
358179	NA	02/19/2015	edit_date	Northern red oak	Quercus rubra	Detroit	Michigan	-83.232882	42.389053	14116 Minock	3.81	naturally_occurring	0 to 15.24 cm	Detroit	NA	NA	NA	NA	NA	NA	NA	NA	NA	NA	NA	NA	NA
358180	NA	02/19/2015	edit_date	Northern red oak	Quercus rubra	Detroit	Michigan	-83.233607	42.389691	14163 Minock	3.81	naturally_occurring	0 to 15.24 cm	Detroit	NA	NA	NA	NA	NA	NA	NA	NA	NA	NA	NA	NA	NA
358181	NA	02/19/2015	edit_date	Northern red oak	Quercus rubra	Detroit	Michigan	-83.233616	42.389878	14179 Minock	3.81	naturally_occurring	0 to 15.24 cm	Detroit	NA	NA	NA	NA	NA	NA	NA	NA	NA	NA	NA	NA	NA
358182	NA	02/19/2015	edit_date	Northern red oak	Quercus rubra	Detroit	Michigan	-83.233752	42.392859	14421 Minock	3.81	naturally_occurring	0 to 15.24 cm	Detroit	NA	NA	NA	NA	NA	NA	NA	NA	NA	NA	NA	NA	NA
358183	NA	02/19/2015	edit_date	Northern red oak	Quercus rubra	Detroit	Michigan	-83.25523	42.348518	7814 Parkland	3.81	naturally_occurring	0 to 15.24 cm	Detroit	NA	NA	NA	NA	NA	NA	NA	NA	NA	NA	NA	NA	NA
358192	NA	02/19/2015	edit_date	Northern red oak	Quercus rubra	Detroit	Michigan	-83.243845	42.353544	8308 Pierson	3.81	naturally_occurring	0 to 15.24 cm	Detroit	NA	NA	NA	NA	NA	NA	NA	NA	NA	NA	NA	NA	NA
358193	NA	02/19/2015	edit_date	Northern red oak	Quercus rubra	Detroit	Michigan	-83.243837	42.353324	8294 Pierson	3.81	naturally_occurring	0 to 15.24 cm	Detroit	NA	NA	NA	NA	NA	NA	NA	NA	NA	NA	NA	NA	NA
358194	NA	02/19/2015	edit_date	Northern red oak	Quercus rubra	Detroit	Michigan	-83.244547	42.353434	8301 Pierson	3.81	naturally_occurring	0 to 15.24 cm	Detroit	NA	NA	NA	NA	NA	NA	NA	NA	NA	NA	NA	NA	NA
358195	NA	02/19/2015	edit_date	Northern red oak	Quercus rubra	Detroit	Michigan	-83.244503	42.352337	8223 Pierson	3.81	naturally_occurring	0 to 15.24 cm	Detroit	NA	NA	NA	NA	NA	NA	NA	NA	NA	NA	NA	NA	NA
358196	NA	02/19/2015	edit_date	Northern red oak	Quercus rubra	Detroit	Michigan	-83.243774	42.351616	8092 Pierson	3.81	naturally_occurring	0 to 15.24 cm	Detroit	NA	NA	NA	NA	NA	NA	NA	NA	NA	NA	NA	NA	NA
358197	NA	02/19/2015	edit_date	Northern red oak	Quercus rubra	Detroit	Michigan	-83.243738	42.3508	8032 Pierson	3.81	naturally_occurring	0 to 15.24 cm	Detroit	NA	NA	NA	NA	NA	NA	NA	NA	NA	NA	NA	NA	NA
358198	NA	02/19/2015	edit_date	Northern red oak	Quercus rubra	Detroit	Michigan	-83.244453	42.35119	8065 Pierson	3.81	naturally_occurring	0 to 15.24 cm	Detroit	NA	NA	NA	NA	NA	NA	NA	NA	NA	NA	NA	NA	NA
358199	NA	02/19/2015	edit_date	Northern red oak	Quercus rubra	Detroit	Michigan	-83.244433	42.350751	8033 Pierson	3.81	naturally_occurring	0 to 15.24 cm	Detroit	NA	NA	NA	NA	NA	NA	NA	NA	NA	NA	NA	NA	NA
358207	NA	02/19/2015	edit_date	Northern red oak	Quercus rubra	Detroit	Michigan	-83.236126	42.392244	14379 Plainview	3.81	naturally_occurring	0 to 15.24 cm	Detroit	NA	NA	NA	NA	NA	NA	NA	NA	NA	NA	NA	NA	NA
358208	NA	02/19/2015	edit_date	Northern red oak	Quercus rubra	Detroit	Michigan	-83.236122	42.39215	14373 Plainview	3.81	naturally_occurring	0 to 15.24 cm	Detroit	NA	NA	NA	NA	NA	NA	NA	NA	NA	NA	NA	NA	NA
358209	NA	02/19/2015	edit_date	Northern red oak	Quercus rubra	Detroit	Michigan	-83.235994	42.393692	14511 Plainview	3.81	naturally_occurring	0 to 15.24 cm	Detroit	NA	NA	NA	NA	NA	NA	NA	NA	NA	NA	NA	NA	NA
358210	NA	02/19/2015	edit_date	Northern red oak	Quercus rubra	Detroit	Michigan	-83.235366	42.390256	14204 Plainview	3.81	naturally_occurring	0 to 15.24 cm	Detroit	NA	NA	NA	NA	NA	NA	NA	NA	NA	NA	NA	NA	NA
358211	NA	02/19/2015	edit_date	Northern red oak	Quercus rubra	Detroit	Michigan	-83.23534	42.389696	14164 Plainview	3.81	naturally_occurring	0 to 15.24 cm	Detroit	NA	NA	NA	NA	NA	NA	NA	NA	NA	NA	NA	NA	NA
358212	NA	02/19/2015	edit_date	Northern red oak	Quercus rubra	Detroit	Michigan	-83.235324	42.389323	14136 Plainview	3.81	naturally_occurring	0 to 15.24 cm	Detroit	NA	NA	NA	NA	NA	NA	NA	NA	NA	NA	NA	NA	NA
358213	NA	02/19/2015	edit_date	Northern red oak	Quercus rubra	Detroit	Michigan	-83.235302	42.388858	14100 Plainview	3.81	naturally_occurring	0 to 15.24 cm	Detroit	NA	NA	NA	NA	NA	NA	NA	NA	NA	NA	NA	NA	NA
358214	NA	02/19/2015	edit_date	Northern red oak	Quercus rubra	Detroit	Michigan	-83.236053	42.390568	14233 Plainview	3.81	naturally_occurring	0 to 15.24 cm	Detroit	NA	NA	NA	NA	NA	NA	NA	NA	NA	NA	NA	NA	NA
358215	NA	02/19/2015	edit_date	Northern red oak	Quercus rubra	Detroit	Michigan	-83.236038	42.390242	14211 Plainview	3.81	naturally_occurring	0 to 15.24 cm	Detroit	NA	NA	NA	NA	NA	NA	NA	NA	NA	NA	NA	NA	NA
358216	NA	02/19/2015	edit_date	Northern red oak	Quercus rubra	Detroit	Michigan	-83.236016	42.389729	14171 Plainview	3.81	naturally_occurring	0 to 15.24 cm	Detroit	NA	NA	NA	NA	NA	NA	NA	NA	NA	NA	NA	NA	NA
358217	NA	02/19/2015	edit_date	Northern red oak	Quercus rubra	Detroit	Michigan	-83.235282	42.388472	14048 Plainview	3.81	naturally_occurring	0 to 15.24 cm	Detroit	NA	NA	NA	NA	NA	NA	NA	NA	NA	NA	NA	NA	NA
358218	NA	02/19/2015	edit_date	Northern red oak	Quercus rubra	Detroit	Michigan	-83.23527	42.388201	14030 Plainview	3.81	naturally_occurring	0 to 15.24 cm	Detroit	NA	NA	NA	NA	NA	NA	NA	NA	NA	NA	NA	NA	NA
358219	NA	02/19/2015	edit_date	Northern red oak	Quercus rubra	Detroit	Michigan	-83.235671	42.38724	13958 Plainview	3.81	naturally_occurring	0 to 15.24 cm	Detroit	NA	NA	NA	NA	NA	NA	NA	NA	NA	NA	NA	NA	NA
358220	NA	02/19/2015	edit_date	Northern red oak	Quercus rubra	Detroit	Michigan	-83.235958	42.388317	14041 Plainview	3.81	naturally_occurring	0 to 15.24 cm	Detroit	NA	NA	NA	NA	NA	NA	NA	NA	NA	NA	NA	NA	NA
358221	NA	02/19/2015	edit_date	Northern red oak	Quercus rubra	Detroit	Michigan	-83.234712	42.386321	19646 Schoolcraft	3.81	naturally_occurring	0 to 15.24 cm	Detroit	NA	NA	NA	NA	NA	NA	NA	NA	NA	NA	NA	NA	NA
358222	NA	02/19/2015	edit_date	Northern red oak	Quercus rubra	Detroit	Michigan	-83.225668	42.391566	14310 Stahelin	3.81	naturally_occurring	0 to 15.24 cm	Detroit	NA	NA	NA	NA	NA	NA	NA	NA	NA	NA	NA	NA	NA
358223	NA	02/19/2015	edit_date	Northern red oak	Quercus rubra	Detroit	Michigan	-83.232168	42.390116	14195 Westwood	3.81	naturally_occurring	0 to 15.24 cm	Detroit	NA	NA	NA	NA	NA	NA	NA	NA	NA	NA	NA	NA	NA
358224	NA	02/19/2015	edit_date	Swamp white oak	Quercus bicolor	Detroit	Michigan	-83.253942	42.344806	7446 Parkland	3.81	naturally_occurring	0 to 15.24 cm	Detroit	NA	NA	NA	NA	NA	NA	NA	NA	NA	NA	NA	NA	NA
358225	NA	02/19/2015	edit_date	Swamp white oak	Quercus bicolor	Detroit	Michigan	-83.253947	42.344853	7450 Parkland	3.81	naturally_occurring	0 to 15.24 cm	Detroit	NA	NA	NA	NA	NA	NA	NA	NA	NA	NA	NA	NA	NA
358226	NA	02/19/2015	edit_date	Swamp white oak	Quercus bicolor	Detroit	Michigan	-83.253959	42.34497	7460 Parkland	3.81	naturally_occurring	0 to 15.24 cm	Detroit	NA	NA	NA	NA	NA	NA	NA	NA	NA	NA	NA	NA	NA
358227	NA	02/19/2015	edit_date	Swamp white oak	Quercus bicolor	Detroit	Michigan	-83.253933	42.344712	7438 Parkland	3.81	naturally_occurring	0 to 15.24 cm	Detroit	NA	NA	NA	NA	NA	NA	NA	NA	NA	NA	NA	NA	NA
358228	NA	02/19/2015	edit_date	Swamp white oak	Quercus bicolor	Detroit	Michigan	-83.25392	42.344595	7428 Parkland	3.81	naturally_occurring	0 to 15.24 cm	Detroit	NA	NA	NA	NA	NA	NA	NA	NA	NA	NA	NA	NA	NA
358229	NA	02/19/2015	edit_date	Bur oak	Quercus macrocarpa	Detroit	Michigan	-83.25399	42.345275	7486 Parkland	15.494	naturally_occurring	15.24 to 30.48 cm	Detroit	NA	NA	NA	NA	NA	NA	NA	NA	NA	NA	NA	NA	NA
358230	NA	02/19/2015	edit_date	Red maple	Acer rubrum	Detroit	Michigan	-83.217515	42.346464	7417 Ashton	3.81	naturally_occurring	0 to 15.24 cm	Detroit	NA	NA	NA	NA	NA	NA	NA	NA	NA	NA	NA	NA	NA
358231	NA	02/19/2015	edit_date	Red maple	Acer rubrum	Detroit	Michigan	-83.216841	42.345924	7374 Ashton	3.81	naturally_occurring	0 to 15.24 cm	Detroit	NA	NA	NA	NA	NA	NA	NA	NA	NA	NA	NA	NA	NA
358232	NA	02/19/2015	edit_date	Red maple	Acer rubrum	Detroit	Michigan	-83.216853	42.346253	7400 Ashton	3.81	naturally_occurring	0 to 15.24 cm	Detroit	NA	NA	NA	NA	NA	NA	NA	NA	NA	NA	NA	NA	NA
358233	NA	02/19/2015	edit_date	Red maple	Acer rubrum	Detroit	Michigan	-83.216878	42.346911	7446 Ashton	3.81	naturally_occurring	0 to 15.24 cm	Detroit	NA	NA	NA	NA	NA	NA	NA	NA	NA	NA	NA	NA	NA
358234	NA	02/19/2015	edit_date	Red maple	Acer rubrum	Detroit	Michigan	-83.217545	42.34725	7611 Ashton	3.81	naturally_occurring	0 to 15.24 cm	Detroit	NA	NA	NA	NA	NA	NA	NA	NA	NA	NA	NA	NA	NA
358235	NA	02/19/2015	edit_date	Red maple	Acer rubrum	Detroit	Michigan	-83.217549	42.34736	7619 Ashton	3.81	naturally_occurring	0 to 15.24 cm	Detroit	NA	NA	NA	NA	NA	NA	NA	NA	NA	NA	NA	NA	NA
358236	NA	02/19/2015	edit_date	Red maple	Acer rubrum	Detroit	Michigan	-83.21756	42.347689	7643 Ashton	3.81	naturally_occurring	0 to 15.24 cm	Detroit	NA	NA	NA	NA	NA	NA	NA	NA	NA	NA	NA	NA	NA
358237	NA	02/19/2015	edit_date	Red maple	Acer rubrum	Detroit	Michigan	-83.217572	42.348018	7667 Ashton	3.81	naturally_occurring	0 to 15.24 cm	Detroit	NA	NA	NA	NA	NA	NA	NA	NA	NA	NA	NA	NA	NA
358238	NA	02/19/2015	edit_date	Red maple	Acer rubrum	Detroit	Michigan	-83.217607	42.349022	7741 Ashton	3.81	naturally_occurring	0 to 15.24 cm	Detroit	NA	NA	NA	NA	NA	NA	NA	NA	NA	NA	NA	NA	NA
358239	NA	02/19/2015	edit_date	Red maple	Acer rubrum	Detroit	Michigan	-83.216895	42.347478	7626 Ashton	3.81	naturally_occurring	0 to 15.24 cm	Detroit	NA	NA	NA	NA	NA	NA	NA	NA	NA	NA	NA	NA	NA
358240	NA	02/19/2015	edit_date	Red maple	Acer rubrum	Detroit	Michigan	-83.216899	42.347587	7636 Ashton	3.81	naturally_occurring	0 to 15.24 cm	Detroit	NA	NA	NA	NA	NA	NA	NA	NA	NA	NA	NA	NA	NA
358241	NA	02/19/2015	edit_date	Red maple	Acer rubrum	Detroit	Michigan	-83.216918	42.348136	7674 Ashton	3.81	naturally_occurring	0 to 15.24 cm	Detroit	NA	NA	NA	NA	NA	NA	NA	NA	NA	NA	NA	NA	NA
358242	NA	02/19/2015	edit_date	Red maple	Acer rubrum	Detroit	Michigan	-83.216937	42.3487	7716 Ashton	3.81	naturally_occurring	0 to 15.24 cm	Detroit	NA	NA	NA	NA	NA	NA	NA	NA	NA	NA	NA	NA	NA
358243	NA	02/19/2015	edit_date	Red maple	Acer rubrum	Detroit	Michigan	-83.216914	42.348026	7666 Ashton	3.81	naturally_occurring	0 to 15.24 cm	Detroit	NA	NA	NA	NA	NA	NA	NA	NA	NA	NA	NA	NA	NA
358250	NA	02/19/2015	edit_date	Red maple	Acer rubrum	Detroit	Michigan	-83.243334	42.353005	8269 Braile	3.81	naturally_occurring	0 to 15.24 cm	Detroit	NA	NA	NA	NA	NA	NA	NA	NA	NA	NA	NA	NA	NA
358251	NA	02/19/2015	edit_date	Red maple	Acer rubrum	Detroit	Michigan	-83.243324	42.352676	8245 Braile	3.81	naturally_occurring	0 to 15.24 cm	Detroit	NA	NA	NA	NA	NA	NA	NA	NA	NA	NA	NA	NA	NA
358252	NA	02/19/2015	edit_date	Red maple	Acer rubrum	Detroit	Michigan	-83.237816	42.342903	8638 Heyden	3.81	naturally_occurring	0 to 15.24 cm	Detroit	NA	NA	NA	NA	NA	NA	NA	NA	NA	NA	NA	NA	NA
358253	NA	02/19/2015	edit_date	Red maple	Acer rubrum	Detroit	Michigan	-83.237816	42.342903	8494 Heyden	3.81	naturally_occurring	0 to 15.24 cm	Detroit	NA	NA	NA	NA	NA	NA	NA	NA	NA	NA	NA	NA	NA
358254	NA	02/19/2015	edit_date	Red maple	Acer rubrum	Detroit	Michigan	-83.237816	42.342903	8436 Heyden	3.81	naturally_occurring	0 to 15.24 cm	Detroit	NA	NA	NA	NA	NA	NA	NA	NA	NA	NA	NA	NA	NA
358255	NA	02/19/2015	edit_date	Red maple	Acer rubrum	Detroit	Michigan	-83.237816	42.342903	8428 Heyden	3.81	naturally_occurring	0 to 15.24 cm	Detroit	NA	NA	NA	NA	NA	NA	NA	NA	NA	NA	NA	NA	NA
358256	NA	02/19/2015	edit_date	Red maple	Acer rubrum	Detroit	Michigan	-83.237853	42.342902	8515 Heyden	3.81	naturally_occurring	0 to 15.24 cm	Detroit	NA	NA	NA	NA	NA	NA	NA	NA	NA	NA	NA	NA	NA
358257	NA	02/19/2015	edit_date	Red maple	Acer rubrum	Detroit	Michigan	-83.237853	42.342902	8463 Heyden	3.81	naturally_occurring	0 to 15.24 cm	Detroit	NA	NA	NA	NA	NA	NA	NA	NA	NA	NA	NA	NA	NA
358258	NA	02/19/2015	edit_date	Red maple	Acer rubrum	Detroit	Michigan	-83.218638	42.344472	7273 Rosemont	3.81	naturally_occurring	0 to 15.24 cm	Detroit	NA	NA	NA	NA	NA	NA	NA	NA	NA	NA	NA	NA	NA
358259	NA	02/19/2015	edit_date	Red maple	Acer rubrum	Detroit	Michigan	-83.218675	42.345569	7353 Rosemont	3.81	naturally_occurring	0 to 15.24 cm	Detroit	NA	NA	NA	NA	NA	NA	NA	NA	NA	NA	NA	NA	NA
358260	NA	02/19/2015	edit_date	Red maple	Acer rubrum	Detroit	Michigan	-83.218698	42.346226	7401 Rosemont	3.81	naturally_occurring	0 to 15.24 cm	Detroit	NA	NA	NA	NA	NA	NA	NA	NA	NA	NA	NA	NA	NA
358261	NA	02/19/2015	edit_date	Red maple	Acer rubrum	Detroit	Michigan	-83.218004	42.345138	7320 Rosemont	3.81	naturally_occurring	0 to 15.24 cm	Detroit	NA	NA	NA	NA	NA	NA	NA	NA	NA	NA	NA	NA	NA
358262	NA	02/19/2015	edit_date	Red maple	Acer rubrum	Detroit	Michigan	-83.218034	42.345906	7376 Rosemont	3.81	naturally_occurring	0 to 15.24 cm	Detroit	NA	NA	NA	NA	NA	NA	NA	NA	NA	NA	NA	NA	NA
358263	NA	02/19/2015	edit_date	Red maple	Acer rubrum	Detroit	Michigan	-83.218042	42.346126	7390 Rosemont	3.81	naturally_occurring	0 to 15.24 cm	Detroit	NA	NA	NA	NA	NA	NA	NA	NA	NA	NA	NA	NA	NA
358264	NA	02/19/2015	edit_date	Red maple	Acer rubrum	Detroit	Michigan	-83.218059	42.346565	7424 Rosemont	3.81	naturally_occurring	0 to 15.24 cm	Detroit	NA	NA	NA	NA	NA	NA	NA	NA	NA	NA	NA	NA	NA
358265	NA	02/19/2015	edit_date	Red maple	Acer rubrum	Detroit	Michigan	-83.218072	42.346894	7446 Rosemont	3.81	naturally_occurring	0 to 15.24 cm	Detroit	NA	NA	NA	NA	NA	NA	NA	NA	NA	NA	NA	NA	NA
358266	NA	02/19/2015	edit_date	Red maple	Acer rubrum	Detroit	Michigan	-83.218728	42.347126	7601 Rosemont	3.81	naturally_occurring	0 to 15.24 cm	Detroit	NA	NA	NA	NA	NA	NA	NA	NA	NA	NA	NA	NA	NA
358267	NA	02/19/2015	edit_date	Red maple	Acer rubrum	Detroit	Michigan	-83.218766	42.348114	7675 Rosemont	3.81	naturally_occurring	0 to 15.24 cm	Detroit	NA	NA	NA	NA	NA	NA	NA	NA	NA	NA	NA	NA	NA
358268	NA	02/19/2015	edit_date	Red maple	Acer rubrum	Detroit	Michigan	-83.21877	42.348224	7683 Rosemont	3.81	naturally_occurring	0 to 15.24 cm	Detroit	NA	NA	NA	NA	NA	NA	NA	NA	NA	NA	NA	NA	NA
358269	NA	02/19/2015	edit_date	Red maple	Acer rubrum	Detroit	Michigan	-83.218774	42.348334	7691 Rosemont	3.81	naturally_occurring	0 to 15.24 cm	Detroit	NA	NA	NA	NA	NA	NA	NA	NA	NA	NA	NA	NA	NA
358270	NA	02/19/2015	edit_date	Red maple	Acer rubrum	Detroit	Michigan	-83.218088	42.347356	7616 Rosemont	3.81	naturally_occurring	0 to 15.24 cm	Detroit	NA	NA	NA	NA	NA	NA	NA	NA	NA	NA	NA	NA	NA
358271	NA	02/19/2015	edit_date	Red maple	Acer rubrum	Detroit	Michigan	-83.218104	42.347795	7650 Rosemont	3.81	naturally_occurring	0 to 15.24 cm	Detroit	NA	NA	NA	NA	NA	NA	NA	NA	NA	NA	NA	NA	NA
358272	NA	02/19/2015	edit_date	Red maple	Acer rubrum	Detroit	Michigan	-83.218108	42.347904	7658 Rosemont	3.81	naturally_occurring	0 to 15.24 cm	Detroit	NA	NA	NA	NA	NA	NA	NA	NA	NA	NA	NA	NA	NA
358273	NA	02/19/2015	edit_date	Red maple	Acer rubrum	Detroit	Michigan	-83.218112	42.348014	7666 Rosemont	3.81	naturally_occurring	0 to 15.24 cm	Detroit	NA	NA	NA	NA	NA	NA	NA	NA	NA	NA	NA	NA	NA
358290	NA	02/19/2015	edit_date	Northern red oak	Quercus rubra	Detroit	Michigan	-83.162185	42.405142	15461 Ilene	3.81	naturally_occurring	0 to 15.24 cm	Detroit	NA	NA	NA	NA	NA	NA	NA	NA	NA	NA	NA	NA	NA
358291	NA	02/19/2015	edit_date	Northern red oak	Quercus rubra	Detroit	Michigan	-83.162164	42.404753	15431 Ilene	3.81	naturally_occurring	0 to 15.24 cm	Detroit	NA	NA	NA	NA	NA	NA	NA	NA	NA	NA	NA	NA	NA
358292	NA	02/19/2015	edit_date	Northern red oak	Quercus rubra	Detroit	Michigan	-83.218925	42.375499	12074 Rosemont	4.445	naturally_occurring	0 to 15.24 cm	Detroit	NA	NA	NA	NA	NA	NA	NA	NA	NA	NA	NA	NA	NA
358307	NA	02/19/2015	edit_date	Sawtooth oak	Quercus acutissima	Detroit	Michigan	-83.045754	42.331427	4120 2Nd	4.445	introduced	0 to 15.24 cm	Detroit	NA	NA	NA	NA	NA	NA	NA	NA	NA	NA	NA	NA	NA
358313	NA	02/19/2015	edit_date	Sawtooth oak	Quercus acutissima	Detroit	Michigan	-83.218321	42.373077	11651 Ashton	4.445	introduced	0 to 15.24 cm	Detroit	NA	NA	NA	NA	NA	NA	NA	NA	NA	NA	NA	NA	NA
358314	NA	02/19/2015	edit_date	Sawtooth oak	Quercus acutissima	Detroit	Michigan	-83.218372	42.374174	11731 Ashton	4.445	introduced	0 to 15.24 cm	Detroit	NA	NA	NA	NA	NA	NA	NA	NA	NA	NA	NA	NA	NA
358315	NA	02/19/2015	edit_date	Sawtooth oak	Quercus acutissima	Detroit	Michigan	-83.217645	42.373639	11690 Ashton	4.445	introduced	0 to 15.24 cm	Detroit	NA	NA	NA	NA	NA	NA	NA	NA	NA	NA	NA	NA	NA
358316	NA	02/19/2015	edit_date	Sawtooth oak	Quercus acutissima	Detroit	Michigan	-83.217672	42.374293	11740 Ashton	4.445	introduced	0 to 15.24 cm	Detroit	NA	NA	NA	NA	NA	NA	NA	NA	NA	NA	NA	NA	NA
358317	NA	02/19/2015	edit_date	Sawtooth oak	Quercus acutissima	Detroit	Michigan	-83.217599	42.348809	7725 Ashton	3.81	introduced	0 to 15.24 cm	Detroit	NA	NA	NA	NA	NA	NA	NA	NA	NA	NA	NA	NA	NA
358318	NA	02/19/2015	edit_date	Sawtooth oak	Quercus acutissima	Detroit	Michigan	-83.217611	42.349132	7749 Ashton	3.81	introduced	0 to 15.24 cm	Detroit	NA	NA	NA	NA	NA	NA	NA	NA	NA	NA	NA	NA	NA
[truncated: 18,988 more rows]
