# Supplementary material for: Species clustering, climate effects, and introduced species in 5 million city trees across 63 US cities
Source: eLife. 2022 Sep 27;11:e77891. doi: 10.7554/eLife.77891 (PMC9578703; doi:10.7554/eLife.77891)
Supplement: Figure 1—source data 1. — This zipped file includes all of the cleaned data used in the study (63 spreadsheets, one for each city, where each row is a tree). It is available on Dryad at https://doi.org/10.5061/dryad.2jm63xsrf. [file elife-77891-fig1-data1.zip › Houston_Final_2022-06-18.csv]

city_ID	common_name	scientific_name	city	state	longitude_coordinate	latitude_coordinate	address	native	diameter_breast_height_binned_CM	greater_metro	tree_ID	planted_date	most_recent_observation	retired_date	most_recent_observation_type	location_type	zipcode	neighborhood	location_name	ward	district	overhead_utility	diameter_breast_height_CM	condition	height_M	height_binned_M	percent_population
2902	Bradford pear	Pyrus calleryana	Houston	Texas	-95.379635	29.730144	1500 Ruth	introduced	NA	Houston	NA	NA	NA	NA	NA	NA	NA	NA	NA	NA	NA	NA	NA	NA	NA	NA	NA
2936	Live oak	Quercus virginiana	Houston	Texas	-95.3864207	29.7241985	1313 Binz	naturally_occurring	60.96 to 76.2 cm	Houston	NA	NA	NA	NA	NA	NA	NA	NA	NA	NA	NA	NA	NA	NA	NA	NA	NA
2970	Live oak	Quercus virginiana	Houston	Texas	-95.099655	29.88661	5300 San Jacinto	naturally_occurring	NA	Houston	NA	NA	NA	NA	NA	NA	NA	NA	NA	NA	NA	NA	NA	NA	NA	NA	NA
3004	Chinese tallow	Triadica sebifera	Houston	Texas	-95.382854	29.7245429	5305 Crawford	introduced	NA	Houston	NA	NA	NA	NA	NA	NA	NA	NA	NA	NA	NA	NA	NA	NA	NA	NA	NA
3025	Oleander	Nerium oleander	Houston	Texas	-95.1817595	29.7523198	5102 Jackson	introduced	NA	Houston	NA	NA	NA	NA	NA	NA	NA	NA	NA	NA	NA	NA	NA	NA	NA	NA	NA
3059	Crape myrtle	Lagerstroemia indica	Houston	Texas	-95.099655	29.88661	5001 San Jacinto	introduced	NA	Houston	NA	NA	NA	NA	NA	NA	NA	NA	NA	NA	NA	NA	NA	NA	NA	NA	NA
3093	Chinese tallow	Triadica sebifera	Houston	Texas	-95.380796	29.727198	1606 Rosedale	introduced	NA	Houston	NA	NA	NA	NA	NA	NA	NA	NA	NA	NA	NA	NA	NA	NA	NA	NA	NA
3127	Chasteberry	Vitex agnus-castus	Houston	Texas	-95.3773518	29.7297499	1704 Rosewood	introduced	NA	Houston	NA	NA	NA	NA	NA	NA	NA	NA	NA	NA	NA	NA	NA	NA	NA	NA	NA
3161	Crape myrtle	Lagerstroemia indica	Houston	Texas	-95.1817595	29.7523198	5202 Jackson	introduced	NA	Houston	NA	NA	NA	NA	NA	NA	NA	NA	NA	NA	NA	NA	NA	NA	NA	NA	NA
3195	Live oak	Quercus virginiana	Houston	Texas	-95.3796167	29.7284001	1615 Wentworth	naturally_occurring	60.96 to 76.2 cm	Houston	NA	NA	NA	NA	NA	NA	NA	NA	NA	NA	NA	NA	NA	NA	NA	NA	NA
3229	Live oak	Quercus virginiana	Houston	Texas	-93.434488	32.403093	4801 La Branch	naturally_occurring	60.96 to 76.2 cm	Houston	NA	NA	NA	NA	NA	NA	NA	NA	NA	NA	NA	NA	NA	NA	NA	NA	NA
3234	Live oak	Quercus virginiana	Houston	Texas	-93.434488	32.403093	4801 La Branch	naturally_occurring	NA	Houston	NA	NA	NA	NA	NA	NA	NA	NA	NA	NA	NA	NA	NA	NA	NA	NA	NA
3263	Live oak	Quercus virginiana	Houston	Texas	-95.379761	29.726741	1719 Rosedale	naturally_occurring	60.96 to 76.2 cm	Houston	NA	NA	NA	NA	NA	NA	NA	NA	NA	NA	NA	NA	NA	NA	NA	NA	NA
3268	Chinese tallow	Triadica sebifera	Houston	Texas	-95.3809708	29.7317082	4505 Caroline	introduced	NA	Houston	NA	NA	NA	NA	NA	NA	NA	NA	NA	NA	NA	NA	NA	NA	NA	NA	NA
3302	Live oak	Quercus virginiana	Houston	Texas	-95.3890072	29.7230546	1213 Hermann Dr	naturally_occurring	60.96 to 76.2 cm	Houston	NA	NA	NA	NA	NA	NA	NA	NA	NA	NA	NA	NA	NA	NA	NA	NA	NA
3336	Southern magnolia	Magnolia grandiflora	Houston	Texas	-95.3890072	29.7230546	1213 Hermann Dr	naturally_occurring	NA	Houston	NA	NA	NA	NA	NA	NA	NA	NA	NA	NA	NA	NA	NA	NA	NA	NA	NA
3370	Redbud	Cercis	Houston	Texas	-95.3832644	29.7189007	1701 Hermann Dr	no_info	NA	Houston	NA	NA	NA	NA	NA	NA	NA	NA	NA	NA	NA	NA	NA	NA	NA	NA	NA
3404	Crape myrtle	Lagerstroemia indica	Houston	Texas	-95.3811162	29.7218319	1920 Calumet	introduced	NA	Houston	NA	NA	NA	NA	NA	NA	NA	NA	NA	NA	NA	NA	NA	NA	NA	NA	NA
3438	Chinaberry	Melia azedarach	Houston	Texas	-95.390718	29.723931	1 Hermann Museum Dr	introduced	NA	Houston	NA	NA	NA	NA	NA	NA	NA	NA	NA	NA	NA	NA	NA	NA	NA	NA	NA
21418	Callery pear	Pyrus calleryana	Houston	Texas	-95.3321414	29.7413596	4502 Walker	introduced	NA	Houston	NA	NA	NA	NA	NA	NA	NA	NA	NA	NA	NA	NA	NA	NA	NA	NA	NA
21452	Crape myrtle	Lagerstroemia indica	Houston	Texas	-95.396052	29.758477	4502 Mc Kinney	introduced	NA	Houston	NA	NA	NA	NA	NA	NA	NA	NA	NA	NA	NA	NA	NA	NA	NA	NA	NA
21486	White mulberry	Morus alba	Houston	Texas	-95.322642	29.734199	5210 Clay	introduced	NA	Houston	NA	NA	NA	NA	NA	NA	NA	NA	NA	NA	NA	NA	NA	NA	NA	NA	NA
21520	Chasteberry	Vitex agnus-castus	Houston	Texas	-95.3678938	29.7532346	5146 Bell	introduced	NA	Houston	NA	NA	NA	NA	NA	NA	NA	NA	NA	NA	NA	NA	NA	NA	NA	NA	NA
21554	Green ash	Fraxinus pennsylvanica	Houston	Texas	-95.3218931	29.7309312	5304 Jefferson	naturally_occurring	NA	Houston	NA	NA	NA	NA	NA	NA	NA	NA	NA	NA	NA	NA	NA	NA	NA	NA	NA
21588	Crape myrtle	Lagerstroemia indica	Houston	Texas	-95.3228662	29.732924	5219 Leeland	introduced	NA	Houston	NA	NA	NA	NA	NA	NA	NA	NA	NA	NA	NA	NA	NA	NA	NA	NA	NA
21643	Crape myrtle	Lagerstroemia indica	Houston	Texas	-95.3229605	29.7327785	5216 Leeland	introduced	NA	Houston	NA	NA	NA	NA	NA	NA	NA	NA	NA	NA	NA	NA	NA	NA	NA	NA	NA
21677	Green ash	Fraxinus pennsylvanica	Houston	Texas	-95.335035	29.742378	4301 Walker	naturally_occurring	60.96 to 76.2 cm	Houston	NA	NA	NA	NA	NA	NA	NA	NA	NA	NA	NA	NA	NA	NA	NA	NA	NA
21711	Chinese tallow	Triadica sebifera	Houston	Texas	-95.3542287	29.7427858	5311 Pease	introduced	NA	Houston	NA	NA	NA	NA	NA	NA	NA	NA	NA	NA	NA	NA	NA	NA	NA	NA	NA
21745	Chinese tallow	Triadica sebifera	Houston	Texas	-95.3221326	29.7304042	5305 Lindsay	introduced	NA	Houston	NA	NA	NA	NA	NA	NA	NA	NA	NA	NA	NA	NA	NA	NA	NA	NA	NA
21779	Eastern red cedar	Juniperus virginiana	Houston	Texas	-95.322721	29.734385	5203 Clay	naturally_occurring	NA	Houston	NA	NA	NA	NA	NA	NA	NA	NA	NA	NA	NA	NA	NA	NA	NA	NA	NA
21813	Catalpa	Catalpa	Houston	Texas	-95.335666	29.743144	4200 Rusk	no_info	NA	Houston	NA	NA	NA	NA	NA	NA	NA	NA	NA	NA	NA	NA	NA	NA	NA	NA	NA
21847	Crape myrtle	Lagerstroemia indica	Houston	Texas	-95.344116	29.737101	1810 Milby	introduced	NA	Houston	NA	NA	NA	NA	NA	NA	NA	NA	NA	NA	NA	NA	NA	NA	NA	NA	NA
21852	Live oak	Quercus virginiana	Houston	Texas	-95.345005	29.739098	3601 Leeland	naturally_occurring	60.96 to 76.2 cm	Houston	NA	NA	NA	NA	NA	NA	NA	NA	NA	NA	NA	NA	NA	NA	NA	NA	NA
21886	Live oak	Quercus virginiana	Houston	Texas	-95.3450386	29.7396448	1502 Edmundson	naturally_occurring	NA	Houston	NA	NA	NA	NA	NA	NA	NA	NA	NA	NA	NA	NA	NA	NA	NA	NA	NA
21920	Live oak	Quercus virginiana	Houston	Texas	-95.3678938	29.7532346	4444 Bell	naturally_occurring	60.96 to 76.2 cm	Houston	NA	NA	NA	NA	NA	NA	NA	NA	NA	NA	NA	NA	NA	NA	NA	NA	NA
21954	Pecan	Carya illinoinensis	Houston	Texas	-95.338806	29.733859	4301 Harby	naturally_occurring	NA	Houston	NA	NA	NA	NA	NA	NA	NA	NA	NA	NA	NA	NA	NA	NA	NA	NA	NA
44541	Palm	Washingtonia robusta	Houston	Texas	-95.4062896	29.7926004	1205 Herkimer	introduced	NA	Houston	NA	NA	NA	NA	NA	NA	NA	NA	NA	NA	NA	NA	NA	NA	NA	NA	NA
44575	Crape myrtle	Lagerstroemia indica	Houston	Texas	-95.407058	29.792391	1000 12Th, W	introduced	NA	Houston	NA	NA	NA	NA	NA	NA	NA	NA	NA	NA	NA	NA	NA	NA	NA	NA	NA
44609	Live oak	Quercus virginiana	Houston	Texas	-95.205552	29.622687	619 11Th, W	naturally_occurring	NA	Houston	NA	NA	NA	NA	NA	NA	NA	NA	NA	NA	NA	NA	NA	NA	NA	NA	NA
44614	Live oak	Quercus virginiana	Houston	Texas	-95.205552	29.622687	619 11Th, W	naturally_occurring	NA	Houston	NA	NA	NA	NA	NA	NA	NA	NA	NA	NA	NA	NA	NA	NA	NA	NA	NA
44643	Loblolly pine	Pinus taeda	Houston	Texas	-95.4047167	29.7983826	1519 Waverly	naturally_occurring	NA	Houston	NA	NA	NA	NA	NA	NA	NA	NA	NA	NA	NA	NA	NA	NA	NA	NA	NA
44648	Southern magnolia	Magnolia grandiflora	Houston	Texas	-95.4071274	29.7913899	1145 Lawrence	naturally_occurring	NA	Houston	NA	NA	NA	NA	NA	NA	NA	NA	NA	NA	NA	NA	NA	NA	NA	NA	NA
44682	Water oak	Quercus nigra	Houston	Texas	-95.402278	29.796282	1400 Tulane	naturally_occurring	NA	Houston	NA	NA	NA	NA	NA	NA	NA	NA	NA	NA	NA	NA	NA	NA	NA	NA	NA
44716	Water oak	Quercus nigra	Houston	Texas	-95.4046422	29.7949174	1333 Waverly	naturally_occurring	NA	Houston	NA	NA	NA	NA	NA	NA	NA	NA	NA	NA	NA	NA	NA	NA	NA	NA	NA
44750	Crape myrtle	Lagerstroemia indica	Houston	Texas	-95.424467	29.809802	1425 26Th, W	introduced	NA	Houston	NA	NA	NA	NA	NA	NA	NA	NA	NA	NA	NA	NA	NA	NA	NA	NA	NA
44784	Eastern red cedar	Juniperus virginiana	Houston	Texas	-95.383627	29.808301	1200 24Th, W	naturally_occurring	60.96 to 76.2 cm	Houston	NA	NA	NA	NA	NA	NA	NA	NA	NA	NA	NA	NA	NA	NA	NA	NA	NA
44818	Crape myrtle	Lagerstroemia indica	Houston	Texas	-95.422568	29.8091673	2543 Bevis	introduced	NA	Houston	NA	NA	NA	NA	NA	NA	NA	NA	NA	NA	NA	NA	NA	NA	NA	NA	NA
44852	Chinaberry	Melia azedarach	Houston	Texas	-95.4046411	29.7948521	1329 Waverly	introduced	NA	Houston	NA	NA	NA	NA	NA	NA	NA	NA	NA	NA	NA	NA	NA	NA	NA	NA	NA
44873	White mulberry	Morus alba	Houston	Texas	-95.4225361	29.8079819	2421 Bevis	introduced	NA	Houston	NA	NA	NA	NA	NA	NA	NA	NA	NA	NA	NA	NA	NA	NA	NA	NA	NA
44907	Crape myrtle	Lagerstroemia indica	Houston	Texas	-95.414198	29.804821	915 21St, W	introduced	NA	Houston	NA	NA	NA	NA	NA	NA	NA	NA	NA	NA	NA	NA	NA	NA	NA	NA	NA
44941	Loblolly pine	Pinus taeda	Houston	Texas	-95.384295	29.807472	1118 23Rd, W	naturally_occurring	NA	Houston	NA	NA	NA	NA	NA	NA	NA	NA	NA	NA	NA	NA	NA	NA	NA	NA	NA
44975	NA	NA	Houston	Texas	-95.383195	29.808307	1234 24Th, W	no_info	NA	Houston	NA	NA	NA	NA	NA	NA	NA	NA	NA	NA	NA	NA	NA	NA	NA	NA	NA
45009	Water oak	Quercus nigra	Houston	Texas	-95.385972	29.808139	1046 24Th, W	naturally_occurring	NA	Houston	NA	NA	NA	NA	NA	NA	NA	NA	NA	NA	NA	NA	NA	NA	NA	NA	NA
45043	Chinaberry	Melia azedarach	Houston	Texas	-95.389753	29.79457	715 13Th, W	introduced	NA	Houston	NA	NA	NA	NA	NA	NA	NA	NA	NA	NA	NA	NA	NA	NA	NA	NA	NA
45077	Water oak	Quercus nigra	Houston	Texas	-95.384886	29.80898	1104 25Th, W	naturally_occurring	NA	Houston	NA	NA	NA	NA	NA	NA	NA	NA	NA	NA	NA	NA	NA	NA	NA	NA	NA
45082	Cedar elm	Ulmus crassifolia	Houston	Texas	-95.384886	29.80898	1104 25Th, W	naturally_occurring	NA	Houston	NA	NA	NA	NA	NA	NA	NA	NA	NA	NA	NA	NA	NA	NA	NA	NA	NA
61287	Bald cypress	Taxodium distichum	Houston	Texas	-95.462159	29.755096	34 Wynden Dr, S	naturally_occurring	NA	Houston	NA	NA	NA	NA	NA	NA	NA	NA	NA	NA	NA	NA	NA	NA	NA	NA	NA
61321	Loblolly pine	Pinus taeda	Houston	Texas	-95.463145	29.750174	5103 San Felipe	naturally_occurring	NA	Houston	NA	NA	NA	NA	NA	NA	NA	NA	NA	NA	NA	NA	NA	NA	NA	NA	NA
61355	Redbud	Cercis	Houston	Texas	-95.461779	29.755094	1 Wynden Dr, S	no_info	NA	Houston	NA	NA	NA	NA	NA	NA	NA	NA	NA	NA	NA	NA	NA	NA	NA	NA	NA
61360	Green ash	Fraxinus pennsylvanica	Houston	Texas	-95.4642036	29.7534076	5034 Cedar Creek Dr	naturally_occurring	NA	Houston	NA	NA	NA	NA	NA	NA	NA	NA	NA	NA	NA	NA	NA	NA	NA	NA	NA
61389	Orange osage	Maclura pomifera	Houston	Texas	-95.460055	29.756764	69 Wynden Dr, S	naturally_occurring	NA	Houston	NA	NA	NA	NA	NA	NA	NA	NA	NA	NA	NA	NA	NA	NA	NA	NA	NA
61394	Crape myrtle	Lagerstroemia indica	Houston	Texas	-95.4689181	29.7541662	5303 Doliver Dr	introduced	NA	Houston	NA	NA	NA	NA	NA	NA	NA	NA	NA	NA	NA	NA	NA	NA	NA	NA	NA
61428	Crape myrtle	Lagerstroemia indica	Houston	Texas	-95.4649603	29.7526366	5066 Fieldwood Dr	introduced	NA	Houston	NA	NA	NA	NA	NA	NA	NA	NA	NA	NA	NA	NA	NA	NA	NA	NA	NA
61462	Water oak	Quercus nigra	Houston	Texas	-95.4625085	29.7548782	1227 Wynden Oaks Garden Dr	naturally_occurring	NA	Houston	NA	NA	NA	NA	NA	NA	NA	NA	NA	NA	NA	NA	NA	NA	NA	NA	NA
61496	Juniper	Juniperus chinensis	Houston	Texas	-95.4632489	29.75296	5005 Cedar Creek Dr	introduced	NA	Houston	NA	NA	NA	NA	NA	NA	NA	NA	NA	NA	NA	NA	NA	NA	NA	NA	NA
61530	Loblolly pine	Pinus taeda	Houston	Texas	-95.4600191	29.7548738	5 Wynden Oaks Dr	naturally_occurring	NA	Houston	NA	NA	NA	NA	NA	NA	NA	NA	NA	NA	NA	NA	NA	NA	NA	NA	NA
61564	Water oak	Quercus nigra	Houston	Texas	-95.4660603	29.7557204	5126 Longmont Dr	naturally_occurring	60.96 to 76.2 cm	Houston	NA	NA	NA	NA	NA	NA	NA	NA	NA	NA	NA	NA	NA	NA	NA	NA	NA
61619	Crape myrtle	Lagerstroemia indica	Houston	Texas	-95.4674635	29.7507234	1661 Tanglewood Rd	introduced	NA	Houston	NA	NA	NA	NA	NA	NA	NA	NA	NA	NA	NA	NA	NA	NA	NA	NA	NA
61653	Southern magnolia	Magnolia grandiflora	Houston	Texas	-95.4755208	29.7513773	5650 Cedar Creek Dr	naturally_occurring	NA	Houston	NA	NA	NA	NA	NA	NA	NA	NA	NA	NA	NA	NA	NA	NA	NA	NA	NA
61687	Shumard oak	Quercus shumardii	Houston	Texas	-95.467353	29.750117	5215 San Felipe	naturally_occurring	NA	Houston	NA	NA	NA	NA	NA	NA	NA	NA	NA	NA	NA	NA	NA	NA	NA	NA	NA
61721	Loblolly pine	Pinus taeda	Houston	Texas	-95.472317	29.7515481	5532 Cedar Creek Dr	naturally_occurring	NA	Houston	NA	NA	NA	NA	NA	NA	NA	NA	NA	NA	NA	NA	NA	NA	NA	NA	NA
61755	Palm	Washingtonia robusta	Houston	Texas	-95.4655192	29.7514813	5156 Huckleberry Cir	introduced	NA	Houston	NA	NA	NA	NA	NA	NA	NA	NA	NA	NA	NA	NA	NA	NA	NA	NA	NA
61789	Live oak	Quercus virginiana	Houston	Texas	-95.4735716	29.752235	5587 Doliver Dr	naturally_occurring	NA	Houston	NA	NA	NA	NA	NA	NA	NA	NA	NA	NA	NA	NA	NA	NA	NA	NA	NA
61823	Live oak	Quercus virginiana	Houston	Texas	-95.4746344	29.7533622	5617 Longmont Dr	naturally_occurring	NA	Houston	NA	NA	NA	NA	NA	NA	NA	NA	NA	NA	NA	NA	NA	NA	NA	NA	NA
61828	Loblolly pine	Pinus taeda	Houston	Texas	-95.4727666	29.751424	5552 Cedar Creek Dr	naturally_occurring	NA	Houston	NA	NA	NA	NA	NA	NA	NA	NA	NA	NA	NA	NA	NA	NA	NA	NA	NA
85555	Southern magnolia	Magnolia grandiflora	Houston	Texas	-95.3565185	29.7165666	3602 Wentworth	naturally_occurring	NA	Houston	NA	NA	NA	NA	NA	NA	NA	NA	NA	NA	NA	NA	NA	NA	NA	NA	NA
85560	Water oak	Quercus nigra	Houston	Texas	-95.3469379	29.7134862	4364 Graduate Cir	naturally_occurring	NA	Houston	NA	NA	NA	NA	NA	NA	NA	NA	NA	NA	NA	NA	NA	NA	NA	NA	NA
85594	Crape myrtle	Lagerstroemia indica	Houston	Texas	-95.367155	29.719096	3200 Rosedale	introduced	NA	Houston	NA	NA	NA	NA	NA	NA	NA	NA	NA	NA	NA	NA	NA	NA	NA	NA	NA
85628	Japanese privet	Ligustrum japonicum	Houston	Texas	-95.382855	29.699686	6919 Van Etten	introduced	NA	Houston	NA	NA	NA	NA	NA	NA	NA	NA	NA	NA	NA	NA	NA	NA	NA	NA	NA
85662	Chinese tallow	Triadica sebifera	Houston	Texas	-95.3852523	29.7002538	6980 Burgess	introduced	NA	Houston	NA	NA	NA	NA	NA	NA	NA	NA	NA	NA	NA	NA	NA	NA	NA	NA	NA
85696	NA	NA	Houston	Texas	-95.17623	29.609461	5614 H M C	no_info	NA	Houston	NA	NA	NA	NA	NA	NA	NA	NA	NA	NA	NA	NA	NA	NA	NA	NA	NA
85730	Crape myrtle	Lagerstroemia indica	Houston	Texas	-95.356099	29.71766	3601 Blodgett	introduced	NA	Houston	NA	NA	NA	NA	NA	NA	NA	NA	NA	NA	NA	NA	NA	NA	NA	NA	NA
85764	Southern magnolia	Magnolia grandiflora	Houston	Texas	-95.3571283	29.7167652	3542 Wentworth	naturally_occurring	NA	Houston	NA	NA	NA	NA	NA	NA	NA	NA	NA	NA	NA	NA	NA	NA	NA	NA	NA
85819	Live oak	Quercus virginiana	Houston	Texas	-95.3155739	29.6792286	6333 Dixie Dr	naturally_occurring	NA	Houston	NA	NA	NA	NA	NA	NA	NA	NA	NA	NA	NA	NA	NA	NA	NA	NA	NA
85853	Crape myrtle	Lagerstroemia indica	Houston	Texas	-95.4222752	29.6068684	6975 Almeda Rd	introduced	NA	Houston	NA	NA	NA	NA	NA	NA	NA	NA	NA	NA	NA	NA	NA	NA	NA	NA	NA
85887	Water oak	Quercus nigra	Houston	Texas	-95.3844392	29.7003669	2919 Payson	naturally_occurring	NA	Houston	NA	NA	NA	NA	NA	NA	NA	NA	NA	NA	NA	NA	NA	NA	NA	NA	NA
85921	Crape myrtle	Lagerstroemia indica	Houston	Texas	-95.353172	29.714262	3841 Rosedale	introduced	NA	Houston	NA	NA	NA	NA	NA	NA	NA	NA	NA	NA	NA	NA	NA	NA	NA	NA	NA
85955	Crape myrtle	Lagerstroemia indica	Houston	Texas	-95.3631975	29.7163251	3318 Wichita	introduced	NA	Houston	NA	NA	NA	NA	NA	NA	NA	NA	NA	NA	NA	NA	NA	NA	NA	NA	NA
85989	Japanese privet	Ligustrum japonicum	Houston	Texas	-95.3651648	29.7151957	3320 Southmore Blvd	introduced	NA	Houston	NA	NA	NA	NA	NA	NA	NA	NA	NA	NA	NA	NA	NA	NA	NA	NA	NA
85994	Live oak	Quercus virginiana	Houston	Texas	-95.370515	29.721114	2801 Rosedale	naturally_occurring	NA	Houston	NA	NA	NA	NA	NA	NA	NA	NA	NA	NA	NA	NA	NA	NA	NA	NA	NA
86023	Chinese tallow	Triadica sebifera	Houston	Texas	-95.385606	29.699996	2901 Burgess	introduced	NA	Houston	NA	NA	NA	NA	NA	NA	NA	NA	NA	NA	NA	NA	NA	NA	NA	NA	NA
86028	Crape myrtle	Lagerstroemia indica	Houston	Texas	-95.3630381	29.7162775	3346 Wichita	introduced	NA	Houston	NA	NA	NA	NA	NA	NA	NA	NA	NA	NA	NA	NA	NA	NA	NA	NA	NA
86062	Live oak	Quercus virginiana	Houston	Texas	-95.3433527	29.7143184	4395 Fiesta Ln	naturally_occurring	NA	Houston	NA	NA	NA	NA	NA	NA	NA	NA	NA	NA	NA	NA	NA	NA	NA	NA	NA
86096	Crape myrtle	Lagerstroemia indica	Houston	Texas	-95.3744641	29.7253233	2211 Wentworth	introduced	NA	Houston	NA	NA	NA	NA	NA	NA	NA	NA	NA	NA	NA	NA	NA	NA	NA	NA	NA
104071	Crape myrtle	Lagerstroemia indica	Houston	Texas	-95.4221679	29.7723997	6005 Schuler	introduced	NA	Houston	NA	NA	NA	NA	NA	NA	NA	NA	NA	NA	NA	NA	NA	NA	NA	NA	NA
104105	Common hackberry	Celtis occidentalis	Houston	Texas	-95.3846327	29.7682826	2555 Washington Ave	naturally_occurring	NA	Houston	NA	NA	NA	NA	NA	NA	NA	NA	NA	NA	NA	NA	NA	NA	NA	NA	NA
104139	Live oak	Quercus virginiana	Houston	Texas	-95.3757	29.767058	1808 Decatur	naturally_occurring	NA	Houston	NA	NA	NA	NA	NA	NA	NA	NA	NA	NA	NA	NA	NA	NA	NA	NA	NA
104144	Chinese tallow	Triadica sebifera	Houston	Texas	-95.4065007	29.7757051	4514 Inker	introduced	NA	Houston	NA	NA	NA	NA	NA	NA	NA	NA	NA	NA	NA	NA	NA	NA	NA	NA	NA
104178	Crape myrtle	Lagerstroemia indica	Houston	Texas	-95.3676974	29.7589382	1813 State	introduced	NA	Houston	NA	NA	NA	NA	NA	NA	NA	NA	NA	NA	NA	NA	NA	NA	NA	NA	NA
104212	Boxelder maple	Acer negundo	Houston	Texas	-95.3743799	29.7675698	1610 Washington Ave	naturally_occurring	NA	Houston	NA	NA	NA	NA	NA	NA	NA	NA	NA	NA	NA	NA	NA	NA	NA	NA	NA
104246	Live oak	Quercus virginiana	Houston	Texas	-95.4572993	31.318017	1918 Crockett	naturally_occurring	NA	Houston	NA	NA	NA	NA	NA	NA	NA	NA	NA	NA	NA	NA	NA	NA	NA	NA	NA
104280	Red mulberry	Morus rubra	Houston	Texas	-95.3712761	29.7719005	1507 Hickory	naturally_occurring	NA	Houston	NA	NA	NA	NA	NA	NA	NA	NA	NA	NA	NA	NA	NA	NA	NA	NA	NA
104314	Ligustrum	Ligustrum japonicum	Houston	Texas	-96.6361603	32.7525444	1605 Roy	introduced	NA	Houston	NA	NA	NA	NA	NA	NA	NA	NA	NA	NA	NA	NA	NA	NA	NA	NA	NA
104348	Slippery elm	Ulmus rubra	Houston	Texas	-95.402261	29.77591	4103 Marina	naturally_occurring	NA	Houston	NA	NA	NA	NA	NA	NA	NA	NA	NA	NA	NA	NA	NA	NA	NA	NA	NA
104403	Crape myrtle	Lagerstroemia indica	Houston	Texas	-95.4043119	29.7742678	4302 Koehler	introduced	NA	Houston	NA	NA	NA	NA	NA	NA	NA	NA	NA	NA	NA	NA	NA	NA	NA	NA	NA
104437	Crape myrtle	Lagerstroemia indica	Houston	Texas	-95.2324027	30.0433347	1613 Summer	introduced	NA	Houston	NA	NA	NA	NA	NA	NA	NA	NA	NA	NA	NA	NA	NA	NA	NA	NA	NA
104471	Boxelder maple	Acer negundo	Houston	Texas	-95.4158351	29.77408	5323 Allen	naturally_occurring	NA	Houston	NA	NA	NA	NA	NA	NA	NA	NA	NA	NA	NA	NA	NA	NA	NA	NA	NA
104505	Common hackberry	Celtis occidentalis	Houston	Texas	-95.412492	29.77422	1520 Roy	naturally_occurring	NA	Houston	NA	NA	NA	NA	NA	NA	NA	NA	NA	NA	NA	NA	NA	NA	NA	NA	NA
104539	Water oak	Quercus nigra	Houston	Texas	-95.4145602	29.7719655	5226 Nett	naturally_occurring	NA	Houston	NA	NA	NA	NA	NA	NA	NA	NA	NA	NA	NA	NA	NA	NA	NA	NA	NA
104573	Orchid	Bauhinia	Houston	Texas	-95.3736448	29.7709137	1403 Johnson	no_info	NA	Houston	NA	NA	NA	NA	NA	NA	NA	NA	NA	NA	NA	NA	NA	NA	NA	NA	NA
104607	Cedar elm	Ulmus crassifolia	Houston	Texas	-95.378376	29.7745043	2010 Shearn	naturally_occurring	NA	Houston	NA	NA	NA	NA	NA	NA	NA	NA	NA	NA	NA	NA	NA	NA	NA	NA	NA
104612	Common hackberry	Celtis occidentalis	Houston	Texas	-95.4572993	31.318017	1511 Crockett	naturally_occurring	NA	Houston	NA	NA	NA	NA	NA	NA	NA	NA	NA	NA	NA	NA	NA	NA	NA	NA	NA
122553	American elm	Ulmus americana	Houston	Texas	-95.4998687	29.7317599	1301 Richmond Ave	naturally_occurring	NA	Houston	NA	NA	NA	NA	NA	NA	NA	NA	NA	NA	NA	NA	NA	NA	NA	NA	NA
122587	Ligustrum	Ligustrum japonicum	Houston	Texas	-95.36327	29.76328	1409 Castle Ct	introduced	NA	Houston	NA	NA	NA	NA	NA	NA	NA	NA	NA	NA	NA	NA	NA	NA	NA	NA	NA
122621	Water oak	Quercus nigra	Houston	Texas	-95.6119075	29.756832	1750 Lexington	naturally_occurring	NA	Houston	NA	NA	NA	NA	NA	NA	NA	NA	NA	NA	NA	NA	NA	NA	NA	NA	NA
122655	Live oak	Quercus virginiana	Houston	Texas	-95.087437	31.4085141	4412 Mount Vernon	naturally_occurring	NA	Houston	NA	NA	NA	NA	NA	NA	NA	NA	NA	NA	NA	NA	NA	NA	NA	NA	NA
122689	Live oak	Quercus virginiana	Houston	Texas	-95.3947517	29.7325214	4504 Graustark	naturally_occurring	NA	Houston	NA	NA	NA	NA	NA	NA	NA	NA	NA	NA	NA	NA	NA	NA	NA	NA	NA
122723	Water oak	Quercus nigra	Houston	Texas	-95.4498505	30.0061311	1500 Main, W	naturally_occurring	NA	Houston	NA	NA	NA	NA	NA	NA	NA	NA	NA	NA	NA	NA	NA	NA	NA	NA	NA
122757	Water oak	Quercus nigra	Houston	Texas	-95.4558123	29.732643	1810 Richmond Ave	naturally_occurring	NA	Houston	NA	NA	NA	NA	NA	NA	NA	NA	NA	NA	NA	NA	NA	NA	NA	NA	NA
122762	Red mulberry	Morus rubra	Houston	Texas	-95.4045662	29.7350058	4208 Woodhead	naturally_occurring	NA	Houston	NA	NA	NA	NA	NA	NA	NA	NA	NA	NA	NA	NA	NA	NA	NA	NA	NA
122796	Crape myrtle	Lagerstroemia indica	Houston	Texas	-95.4560005	29.7327984	1400 Richmond Ave	introduced	NA	Houston	NA	NA	NA	NA	NA	NA	NA	NA	NA	NA	NA	NA	NA	NA	NA	NA	NA
122830	Red mulberry	Morus rubra	Houston	Texas	-95.394594	29.73515	4201 Graustark	naturally_occurring	NA	Houston	NA	NA	NA	NA	NA	NA	NA	NA	NA	NA	NA	NA	NA	NA	NA	NA	NA
122864	Southern magnolia	Magnolia grandiflora	Houston	Texas	-95.36327	29.76328	1406 Castle Ct	naturally_occurring	NA	Houston	NA	NA	NA	NA	NA	NA	NA	NA	NA	NA	NA	NA	NA	NA	NA	NA	NA
122898	Southern magnolia	Magnolia grandiflora	Houston	Texas	-95.4050026	29.7325411	1819 Norfolk	naturally_occurring	NA	Houston	NA	NA	NA	NA	NA	NA	NA	NA	NA	NA	NA	NA	NA	NA	NA	NA	NA
122932	Crape myrtle	Lagerstroemia indica	Houston	Texas	-95.36327	29.76328	1627 Castle Ct	introduced	NA	Houston	NA	NA	NA	NA	NA	NA	NA	NA	NA	NA	NA	NA	NA	NA	NA	NA	NA
122966	Water oak	Quercus nigra	Houston	Texas	-95.4998687	29.7317599	1643 Richmond Ave	naturally_occurring	NA	Houston	NA	NA	NA	NA	NA	NA	NA	NA	NA	NA	NA	NA	NA	NA	NA	NA	NA
123021	Crape myrtle	Lagerstroemia indica	Houston	Texas	-95.36327	29.76328	1526 Castle Ct	introduced	NA	Houston	NA	NA	NA	NA	NA	NA	NA	NA	NA	NA	NA	NA	NA	NA	NA	NA	NA
123055	Live oak	Quercus virginiana	Houston	Texas	-95.4050523	29.7327045	1820 Norfolk	naturally_occurring	NA	Houston	NA	NA	NA	NA	NA	NA	NA	NA	NA	NA	NA	NA	NA	NA	NA	NA	NA
123089	Crape myrtle	Lagerstroemia indica	Houston	Texas	-95.3926329	29.7438286	4410 Yoakum Blvd	introduced	NA	Houston	NA	NA	NA	NA	NA	NA	NA	NA	NA	NA	NA	NA	NA	NA	NA	NA	NA
144515	Common hackberry	Celtis occidentalis	Houston	Texas	-95.2861449	29.8121186	7839 Sparta	naturally_occurring	NA	Houston	NA	NA	NA	NA	NA	NA	NA	NA	NA	NA	NA	NA	NA	NA	NA	NA	NA
144549	Pecan	Carya illinoinensis	Houston	Texas	-95.286781	29.812588	5606 Barton	naturally_occurring	NA	Houston	NA	NA	NA	NA	NA	NA	NA	NA	NA	NA	NA	NA	NA	NA	NA	NA	NA
144583	Crape myrtle	Lagerstroemia indica	Houston	Texas	-95.2862748	29.8061749	7817 Pardee	introduced	NA	Houston	NA	NA	NA	NA	NA	NA	NA	NA	NA	NA	NA	NA	NA	NA	NA	NA	NA
144588	Southern magnolia	Magnolia grandiflora	Houston	Texas	-95.277466	29.807645	5622 Bacher	naturally_occurring	NA	Houston	NA	NA	NA	NA	NA	NA	NA	NA	NA	NA	NA	NA	NA	NA	NA	NA	NA
144617	American elm	Ulmus americana	Houston	Texas	-95.2760757	29.8248806	6822 Haight	naturally_occurring	NA	Houston	NA	NA	NA	NA	NA	NA	NA	NA	NA	NA	NA	NA	NA	NA	NA	NA	NA
144622	American elm	Ulmus americana	Houston	Texas	-95.2760757	29.8248806	6822 Haight	naturally_occurring	NA	Houston	NA	NA	NA	NA	NA	NA	NA	NA	NA	NA	NA	NA	NA	NA	NA	NA	NA
144656	Common hackberry	Celtis occidentalis	Houston	Texas	-95.2784026	29.8090347	5311 Tommye	naturally_occurring	NA	Houston	NA	NA	NA	NA	NA	NA	NA	NA	NA	NA	NA	NA	NA	NA	NA	NA	NA
144690	Juniper	Juniperus chinensis	Houston	Texas	-95.280742	29.821171	8001 Ethel	introduced	NA	Houston	NA	NA	NA	NA	NA	NA	NA	NA	NA	NA	NA	NA	NA	NA	NA	NA	NA
144724	Crape myrtle	Lagerstroemia indica	Houston	Texas	-95.2786245	29.8210257	8130 Ethel	introduced	NA	Houston	NA	NA	NA	NA	NA	NA	NA	NA	NA	NA	NA	NA	NA	NA	NA	NA	NA
144758	American elm	Ulmus americana	Houston	Texas	-95.2845581	29.8242366	7966 Nashville	naturally_occurring	NA	Houston	NA	NA	NA	NA	NA	NA	NA	NA	NA	NA	NA	NA	NA	NA	NA	NA	NA
144792	Crape myrtle	Lagerstroemia indica	Houston	Texas	-95.2786064	29.8250175	6817 Tommye	introduced	NA	Houston	NA	NA	NA	NA	NA	NA	NA	NA	NA	NA	NA	NA	NA	NA	NA	NA	NA
144826	Chinese tallow	Triadica sebifera	Houston	Texas	-95.2814587	29.8145724	7986 Angus	introduced	NA	Houston	NA	NA	NA	NA	NA	NA	NA	NA	NA	NA	NA	NA	NA	NA	NA	NA	NA
144847	Pecan	Carya illinoinensis	Houston	Texas	-95.2814733	29.8117206	7986 Sparta	naturally_occurring	NA	Houston	NA	NA	NA	NA	NA	NA	NA	NA	NA	NA	NA	NA	NA	NA	NA	NA	NA
144881	Pecan	Carya illinoinensis	Houston	Texas	-95.2828983	29.8125676	7943 Cinderella	naturally_occurring	NA	Houston	NA	NA	NA	NA	NA	NA	NA	NA	NA	NA	NA	NA	NA	NA	NA	NA	NA
144915	Common hackberry	Celtis occidentalis	Houston	Texas	-95.462588	29.615231	7955 Little	naturally_occurring	NA	Houston	NA	NA	NA	NA	NA	NA	NA	NA	NA	NA	NA	NA	NA	NA	NA	NA	NA
144949	Crape myrtle	Lagerstroemia indica	Houston	Texas	-95.373564	29.66935	2701 Bellfort, W	introduced	NA	Houston	NA	NA	NA	NA	NA	NA	NA	NA	NA	NA	NA	NA	NA	NA	NA	NA	NA
144983	Bald cypress	Taxodium distichum	Houston	Texas	-95.4350892	29.6790149	2900 South Loop, W	naturally_occurring	NA	Houston	NA	NA	NA	NA	NA	NA	NA	NA	NA	NA	NA	NA	NA	NA	NA	NA	NA
145017	Crape myrtle	Lagerstroemia indica	Houston	Texas	-95.373564	29.66935	2575 Bellfort, W	introduced	NA	Houston	NA	NA	NA	NA	NA	NA	NA	NA	NA	NA	NA	NA	NA	NA	NA	NA	NA
145051	Live oak	Quercus virginiana	Houston	Texas	-95.4124613	29.688781	8686 Kirby Dr	naturally_occurring	NA	Houston	NA	NA	NA	NA	NA	NA	NA	NA	NA	NA	NA	NA	NA	NA	NA	NA	NA
145056	Live oak	Quercus virginiana	Houston	Texas	-95.4124613	29.688781	8686 Kirby Dr	naturally_occurring	NA	Houston	NA	NA	NA	NA	NA	NA	NA	NA	NA	NA	NA	NA	NA	NA	NA	NA	NA
162440	Red oak	Quercus rubra	Houston	Texas	-95.346305	29.666292	5238 Bellfort, W	naturally_occurring	NA	Houston	NA	NA	NA	NA	NA	NA	NA	NA	NA	NA	NA	NA	NA	NA	NA	NA	NA
162474	Crape myrtle	Lagerstroemia indica	Houston	Texas	-95.483484	29.641081	5622 Green Craig Dr	introduced	NA	Houston	NA	NA	NA	NA	NA	NA	NA	NA	NA	NA	NA	NA	NA	NA	NA	NA	NA
162529	Live oak	Quercus virginiana	Houston	Texas	-95.346031	29.666311	5250 Bellfort, W	naturally_occurring	NA	Houston	NA	NA	NA	NA	NA	NA	NA	NA	NA	NA	NA	NA	NA	NA	NA	NA	NA
162563	Live oak	Quercus virginiana	Houston	Texas	-95.4905055	29.6469981	5807 Dryad Dr	naturally_occurring	NA	Houston	NA	NA	NA	NA	NA	NA	NA	NA	NA	NA	NA	NA	NA	NA	NA	NA	NA
162597	Crape myrtle	Lagerstroemia indica	Houston	Texas	-95.4969939	29.6595258	11026 Braewick Dr	introduced	NA	Houston	NA	NA	NA	NA	NA	NA	NA	NA	NA	NA	NA	NA	NA	NA	NA	NA	NA
162631	Chinese tallow	Triadica sebifera	Houston	Texas	-95.2581898	29.6522195	5934 Airport Blvd, W	introduced	NA	Houston	NA	NA	NA	NA	NA	NA	NA	NA	NA	NA	NA	NA	NA	NA	NA	NA	NA
162665	Live oak	Quercus virginiana	Houston	Texas	-95.4845209	29.6995468	12327 Renwick Dr	naturally_occurring	NA	Houston	NA	NA	NA	NA	NA	NA	NA	NA	NA	NA	NA	NA	NA	NA	NA	NA	NA
162699	Live oak	Quercus virginiana	Houston	Texas	-95.47801	29.655799	5507 Mc Knight	naturally_occurring	NA	Houston	NA	NA	NA	NA	NA	NA	NA	NA	NA	NA	NA	NA	NA	NA	NA	NA	NA
162733	Water oak	Quercus nigra	Houston	Texas	-95.4832912	29.6538055	5519 Belrose Dr	naturally_occurring	NA	Houston	NA	NA	NA	NA	NA	NA	NA	NA	NA	NA	NA	NA	NA	NA	NA	NA	NA
162738	Crape myrtle	Lagerstroemia indica	Houston	Texas	-95.4968726	29.6641915	10735 Braewick Dr	introduced	NA	Houston	NA	NA	NA	NA	NA	NA	NA	NA	NA	NA	NA	NA	NA	NA	NA	NA	NA
162772	Cottonwood	Populus	Houston	Texas	-95.4850412	29.6470841	5623 Dryad Dr	no_info	NA	Houston	NA	NA	NA	NA	NA	NA	NA	NA	NA	NA	NA	NA	NA	NA	NA	NA	NA
162806	Crape myrtle	Lagerstroemia indica	Houston	Texas	-95.4834958	29.6531405	5518 Burlinghall Dr	introduced	NA	Houston	NA	NA	NA	NA	NA	NA	NA	NA	NA	NA	NA	NA	NA	NA	NA	NA	NA
162840	Loblolly pine	Pinus taeda	Houston	Texas	-95.4910007	29.6552922	11418 Ashcroft Dr	naturally_occurring	NA	Houston	NA	NA	NA	NA	NA	NA	NA	NA	NA	NA	NA	NA	NA	NA	NA	NA	NA
162874	Golden raintree	Koelreuteria paniculata	Houston	Texas	-95.4843586	29.6562712	5619 Warm Springs Rd	introduced	NA	Houston	NA	NA	NA	NA	NA	NA	NA	NA	NA	NA	NA	NA	NA	NA	NA	NA	NA
162908	Arizona ash	Fraxinus velutina	Houston	Texas	-95.486734	29.652319	11615 Landsdowne Dr	naturally_occurring	NA	Houston	NA	NA	NA	NA	NA	NA	NA	NA	NA	NA	NA	NA	NA	NA	NA	NA	NA
162942	Chinese tallow	Triadica sebifera	Houston	Texas	-95.486713	29.651531	11627 Landsdowne Dr	introduced	NA	Houston	NA	NA	NA	NA	NA	NA	NA	NA	NA	NA	NA	NA	NA	NA	NA	NA	NA
162997	Arizona ash	Fraxinus velutina	Houston	Texas	-95.48674	29.6528221	11603 Landsdowne Dr	naturally_occurring	NA	Houston	NA	NA	NA	NA	NA	NA	NA	NA	NA	NA	NA	NA	NA	NA	NA	NA	NA
180347	Bald cypress	Taxodium distichum	Houston	Texas	-95.5245209	29.8074156	1917 Blalock Rd	naturally_occurring	NA	Houston	NA	NA	NA	NA	NA	NA	NA	NA	NA	NA	NA	NA	NA	NA	NA	NA	NA
180381	Crape myrtle	Lagerstroemia indica	Houston	Texas	-95.522804	29.821898	9401 Kempwood Dr	introduced	NA	Houston	NA	NA	NA	NA	NA	NA	NA	NA	NA	NA	NA	NA	NA	NA	NA	NA	NA
180415	Bald cypress	Taxodium distichum	Houston	Texas	-95.522804	29.821898	9401 Kempwood Dr	naturally_occurring	NA	Houston	NA	NA	NA	NA	NA	NA	NA	NA	NA	NA	NA	NA	NA	NA	NA	NA	NA
180420	Mexican white oak	NA	Houston	Texas	-95.5232471	29.8220552	9400 Kempwood Dr	no_info	NA	Houston	NA	NA	NA	NA	NA	NA	NA	NA	NA	NA	NA	NA	NA	NA	NA	NA	NA
180454	Crape myrtle	Lagerstroemia indica	Houston	Texas	-95.5232639	29.8220548	9402 Kempwood Dr	introduced	NA	Houston	NA	NA	NA	NA	NA	NA	NA	NA	NA	NA	NA	NA	NA	NA	NA	NA	NA
180488	Common hackberry	Celtis occidentalis	Houston	Texas	-95.5183393	29.8046167	9328 Spring Branch Dr	naturally_occurring	NA	Houston	NA	NA	NA	NA	NA	NA	NA	NA	NA	NA	NA	NA	NA	NA	NA	NA	NA
180522	Crape myrtle	Lagerstroemia indica	Houston	Texas	-95.518032	29.806633	9306 Campbell Rd	introduced	NA	Houston	NA	NA	NA	NA	NA	NA	NA	NA	NA	NA	NA	NA	NA	NA	NA	NA	NA
180556	Pecan	Carya illinoinensis	Houston	Texas	-95.5296793	29.8326518	9302 Campbell Rd	naturally_occurring	NA	Houston	NA	NA	NA	NA	NA	NA	NA	NA	NA	NA	NA	NA	NA	NA	NA	NA	NA
180590	Yellow poplar	Liriodendron tulipifera	Houston	Texas	-95.5243411	29.802389	1651 Blalock Rd	introduced	NA	Houston	NA	NA	NA	NA	NA	NA	NA	NA	NA	NA	NA	NA	NA	NA	NA	NA	NA
180624	Yellow poplar	Liriodendron tulipifera	Houston	Texas	-95.5240915	29.7981926	1550 Blalock Rd	introduced	NA	Houston	NA	NA	NA	NA	NA	NA	NA	NA	NA	NA	NA	NA	NA	NA	NA	NA	NA
180679	Crape myrtle	Lagerstroemia indica	Houston	Texas	-95.5225878	29.8225805	1444 Blalock Rd	introduced	NA	Houston	NA	NA	NA	NA	NA	NA	NA	NA	NA	NA	NA	NA	NA	NA	NA	NA	NA
180713	Crape myrtle	Lagerstroemia indica	Houston	Texas	-95.5225662	29.820302	1428 Blalock Rd	introduced	NA	Houston	NA	NA	NA	NA	NA	NA	NA	NA	NA	NA	NA	NA	NA	NA	NA	NA	NA
180747	Bald cypress	Taxodium distichum	Houston	Texas	-95.5225662	29.820302	1403 Blalock Rd	naturally_occurring	NA	Houston	NA	NA	NA	NA	NA	NA	NA	NA	NA	NA	NA	NA	NA	NA	NA	NA	NA
180781	Live oak	Quercus virginiana	Houston	Texas	-95.5242555	29.8046246	1400 Blalock Rd	naturally_occurring	NA	Houston	NA	NA	NA	NA	NA	NA	NA	NA	NA	NA	NA	NA	NA	NA	NA	NA	NA
180815	Live oak	Quercus virginiana	Houston	Texas	-95.5225662	29.820302	1289 Blalock Rd	naturally_occurring	NA	Houston	NA	NA	NA	NA	NA	NA	NA	NA	NA	NA	NA	NA	NA	NA	NA	NA	NA
180849	Oak	Quercus	Houston	Texas	-95.5225662	29.820302	1200 Blalock Rd	no_info	NA	Houston	NA	NA	NA	NA	NA	NA	NA	NA	NA	NA	NA	NA	NA	NA	NA	NA	NA
180854	Yellow poplar	Liriodendron tulipifera	Houston	Texas	-95.5218729	29.7873954	1111 Blalock Rd	introduced	NA	Houston	NA	NA	NA	NA	NA	NA	NA	NA	NA	NA	NA	NA	NA	NA	NA	NA	NA
180883	Crape myrtle	Lagerstroemia indica	Houston	Texas	-95.5225662	29.820302	1100 Blalock Rd	introduced	NA	Houston	NA	NA	NA	NA	NA	NA	NA	NA	NA	NA	NA	NA	NA	NA	NA	NA	NA
180888	Crape myrtle	Lagerstroemia indica	Houston	Texas	-95.5218729	29.7873954	1111 Blalock Rd	introduced	NA	Houston	NA	NA	NA	NA	NA	NA	NA	NA	NA	NA	NA	NA	NA	NA	NA	NA	NA
198272	Palm	Washingtonia robusta	Houston	Texas	-95.6842875	29.795494	17511 Chicory Dr	introduced	NA	Houston	NA	NA	NA	NA	NA	NA	NA	NA	NA	NA	NA	NA	NA	NA	NA	NA	NA
198327	Weeping willow	Salix babylonica	Houston	Texas	-95.688171	29.7927514	1760 Barker Cypress Rd	introduced	NA	Houston	NA	NA	NA	NA	NA	NA	NA	NA	NA	NA	NA	NA	NA	NA	NA	NA	NA
198361	Live oak	Quercus virginiana	Houston	Texas	-95.6994544	29.7934628	1506 Park Harbor Estates Dr	naturally_occurring	NA	Houston	NA	NA	NA	NA	NA	NA	NA	NA	NA	NA	NA	NA	NA	NA	NA	NA	NA
198395	Bald cypress	Taxodium distichum	Houston	Texas	-95.6466376	29.7880158	15115 Park Row	naturally_occurring	NA	Houston	NA	NA	NA	NA	NA	NA	NA	NA	NA	NA	NA	NA	NA	NA	NA	NA	NA
198429	Bald cypress	Taxodium distichum	Houston	Texas	-95.6039651	29.8416153	12823 Rock Falls Way	naturally_occurring	NA	Houston	NA	NA	NA	NA	NA	NA	NA	NA	NA	NA	NA	NA	NA	NA	NA	NA	NA
198463	Bald cypress	Taxodium distichum	Houston	Texas	-95.243474	30.054639	12803 Rock Falls Way	naturally_occurring	NA	Houston	NA	NA	NA	NA	NA	NA	NA	NA	NA	NA	NA	NA	NA	NA	NA	NA	NA
198497	Bald cypress	Taxodium distichum	Houston	Texas	-95.243474	30.054639	12715 Rock Falls Way	naturally_occurring	NA	Houston	NA	NA	NA	NA	NA	NA	NA	NA	NA	NA	NA	NA	NA	NA	NA	NA	NA
198531	Bald cypress	Taxodium distichum	Houston	Texas	-95.243474	30.054639	12707 Rock Falls Way	naturally_occurring	NA	Houston	NA	NA	NA	NA	NA	NA	NA	NA	NA	NA	NA	NA	NA	NA	NA	NA	NA
198536	Bald cypress	Taxodium distichum	Houston	Texas	-95.243474	30.054639	12707 Rock Falls Way	naturally_occurring	NA	Houston	NA	NA	NA	NA	NA	NA	NA	NA	NA	NA	NA	NA	NA	NA	NA	NA	NA
198570	Bald cypress	Taxodium distichum	Houston	Texas	-95.243474	30.054639	12703 Rock Falls Way	naturally_occurring	NA	Houston	NA	NA	NA	NA	NA	NA	NA	NA	NA	NA	NA	NA	NA	NA	NA	NA	NA
198604	Bald cypress	Taxodium distichum	Houston	Texas	-95.243474	30.054639	12703 Rock Falls Way	naturally_occurring	NA	Houston	NA	NA	NA	NA	NA	NA	NA	NA	NA	NA	NA	NA	NA	NA	NA	NA	NA
198638	Live oak	Quercus virginiana	Houston	Texas	-95.36327	29.76328	4403 Pine Mountain Ct	naturally_occurring	NA	Houston	NA	NA	NA	NA	NA	NA	NA	NA	NA	NA	NA	NA	NA	NA	NA	NA	NA
198672	Loblolly pine	Pinus taeda	Houston	Texas	-95.6044217	29.8415513	12831 Rock Falls Way	naturally_occurring	NA	Houston	NA	NA	NA	NA	NA	NA	NA	NA	NA	NA	NA	NA	NA	NA	NA	NA	NA
198706	Shumard oak	Quercus shumardii	Houston	Texas	-95.6044217	29.8415513	12831 Rock Falls Way	naturally_occurring	NA	Houston	NA	NA	NA	NA	NA	NA	NA	NA	NA	NA	NA	NA	NA	NA	NA	NA	NA
198740	Live oak	Quercus virginiana	Houston	Texas	-95.688184	29.7951666	1898 Barker Cypress Rd	naturally_occurring	NA	Houston	NA	NA	NA	NA	NA	NA	NA	NA	NA	NA	NA	NA	NA	NA	NA	NA	NA
198795	Cedar elm	Ulmus crassifolia	Houston	Texas	-95.6881676	29.7921654	1623 Barker Cypress Rd	naturally_occurring	NA	Houston	NA	NA	NA	NA	NA	NA	NA	NA	NA	NA	NA	NA	NA	NA	NA	NA	NA
198829	Crape myrtle	Lagerstroemia indica	Houston	Texas	-95.6749944	29.7893631	17420 Park Row	introduced	NA	Houston	NA	NA	NA	NA	NA	NA	NA	NA	NA	NA	NA	NA	NA	NA	NA	NA	NA
1757	Cedar elm	Ulmus crassifolia	Houston	Texas	-95.3989755	29.712238	5015 Fannin	naturally_occurring	NA	Houston	NA	NA	NA	NA	NA	NA	NA	NA	NA	NA	NA	NA	NA	NA	NA	NA	NA
1791	Cedar elm	Ulmus crassifolia	Houston	Texas	-95.099655	29.88661	5000 San Jacinto	naturally_occurring	NA	Houston	NA	NA	NA	NA	NA	NA	NA	NA	NA	NA	NA	NA	NA	NA	NA	NA	NA
2931	Crape myrtle	Lagerstroemia indica	Houston	Texas	-95.3864207	29.7241985	1313 Binz	introduced	NA	Houston	NA	NA	NA	NA	NA	NA	NA	NA	NA	NA	NA	NA	NA	NA	NA	NA	NA
2949	Southern magnolia	Magnolia grandiflora	Houston	Texas	-95.3761639	29.741112	5619 Fannin	naturally_occurring	NA	Houston	NA	NA	NA	NA	NA	NA	NA	NA	NA	NA	NA	NA	NA	NA	NA	NA	NA
2996	Cherry laurel	Prunus laurocerasus	Houston	Texas	-95.3841124	29.728037	5010 Caroline	introduced	NA	Houston	NA	NA	NA	NA	NA	NA	NA	NA	NA	NA	NA	NA	NA	NA	NA	NA	NA
2999	Pecan	Carya illinoinensis	Houston	Texas	-95.3790126	29.7290872	1621 Blodgett	naturally_occurring	NA	Houston	NA	NA	NA	NA	NA	NA	NA	NA	NA	NA	NA	NA	NA	NA	NA	NA	NA
3046	Crape myrtle	Lagerstroemia indica	Houston	Texas	-95.3776654	29.7292379	1711 Ruth	introduced	NA	Houston	NA	NA	NA	NA	NA	NA	NA	NA	NA	NA	NA	NA	NA	NA	NA	NA	NA
3064	Western soapberry	Sapindus saponaria	Houston	Texas	-95.2946629	31.2943483	1813 Arbor	naturally_occurring	NA	Houston	NA	NA	NA	NA	NA	NA	NA	NA	NA	NA	NA	NA	NA	NA	NA	NA	NA
3114	Cedar elm	Ulmus crassifolia	Houston	Texas	-95.3864313	29.7278047	1112 Southmore Blvd	naturally_occurring	NA	Houston	NA	NA	NA	NA	NA	NA	NA	NA	NA	NA	NA	NA	NA	NA	NA	NA	NA
3132	Live oak	Quercus virginiana	Houston	Texas	-95.3799624	29.7311691	1410 Rosewood	naturally_occurring	NA	Houston	NA	NA	NA	NA	NA	NA	NA	NA	NA	NA	NA	NA	NA	NA	NA	NA	NA
3182	Willow oak	Quercus phellos	Houston	Texas	-95.3869898	29.722993	1313 Ewing	naturally_occurring	60.96 to 76.2 cm	Houston	NA	NA	NA	NA	NA	NA	NA	NA	NA	NA	NA	NA	NA	NA	NA	NA	NA
3200	Arborvitae	Thuja	Houston	Texas	-95.3781118	29.7303471	1612 Rosewood	no_info	NA	Houston	NA	NA	NA	NA	NA	NA	NA	NA	NA	NA	NA	NA	NA	NA	NA	NA	NA
3213	Sweetgum	Liquidambar styraciflua	Houston	Texas	-95.3783591	29.7284943	1704 Blodgett	naturally_occurring	NA	Houston	NA	NA	NA	NA	NA	NA	NA	NA	NA	NA	NA	NA	NA	NA	NA	NA	NA
3250	Live oak	Quercus virginiana	Houston	Texas	-93.434488	32.403093	4801 La Branch	naturally_occurring	NA	Houston	NA	NA	NA	NA	NA	NA	NA	NA	NA	NA	NA	NA	NA	NA	NA	NA	NA
3281	Crape myrtle	Lagerstroemia indica	Houston	Texas	-95.385641	29.7273334	1202 Southmore Blvd	introduced	NA	Houston	NA	NA	NA	NA	NA	NA	NA	NA	NA	NA	NA	NA	NA	NA	NA	NA	NA
3331	Live oak	Quercus virginiana	Houston	Texas	-95.3890072	29.7230546	1213 Hermann Dr	naturally_occurring	NA	Houston	NA	NA	NA	NA	NA	NA	NA	NA	NA	NA	NA	NA	NA	NA	NA	NA	NA
3349	Bradford pear	Pyrus calleryana	Houston	Texas	-95.3852452	29.7225435	1500 Binz	introduced	NA	Houston	NA	NA	NA	NA	NA	NA	NA	NA	NA	NA	NA	NA	NA	NA	NA	NA	NA
3399	Palm	Washingtonia robusta	Houston	Texas	-95.3837785	29.7233759	5503 Crawford	introduced	NA	Houston	NA	NA	NA	NA	NA	NA	NA	NA	NA	NA	NA	NA	NA	NA	NA	NA	NA
3417	Crape myrtle	Lagerstroemia indica	Houston	Texas	-95.3820029	29.7223759	1802 Calumet	introduced	NA	Houston	NA	NA	NA	NA	NA	NA	NA	NA	NA	NA	NA	NA	NA	NA	NA	NA	NA
3464	Post oak	Quercus stellata	Houston	Texas	-95.3825788	29.7214545	1818 Binz	naturally_occurring	60.96 to 76.2 cm	Houston	NA	NA	NA	NA	NA	NA	NA	NA	NA	NA	NA	NA	NA	NA	NA	NA	NA
3467	Chinese tallow	Triadica sebifera	Houston	Texas	-95.3832358	29.7208334	1803 Ewing	introduced	NA	Houston	NA	NA	NA	NA	NA	NA	NA	NA	NA	NA	NA	NA	NA	NA	NA	NA	NA
21397	Common hackberry	Celtis occidentalis	Houston	Texas	-95.3329446	29.7423996	4440 Rusk	naturally_occurring	NA	Houston	NA	NA	NA	NA	NA	NA	NA	NA	NA	NA	NA	NA	NA	NA	NA	NA	NA
21447	Crape myrtle	Lagerstroemia indica	Houston	Texas	-95.3319736	29.7413078	4512 Walker	introduced	NA	Houston	NA	NA	NA	NA	NA	NA	NA	NA	NA	NA	NA	NA	NA	NA	NA	NA	NA
21465	Arborvitae	Thuja	Houston	Texas	-95.334918	29.7423454	4315 Walker	no_info	NA	Houston	NA	NA	NA	NA	NA	NA	NA	NA	NA	NA	NA	NA	NA	NA	NA	NA	NA
21515	Live oak	Quercus virginiana	Houston	Texas	-95.3181069	29.7335683	5425 Polk	naturally_occurring	NA	Houston	NA	NA	NA	NA	NA	NA	NA	NA	NA	NA	NA	NA	NA	NA	NA	NA	NA
21533	Common hackberry	Celtis occidentalis	Houston	Texas	-95.32376	29.734508	5106 Clay	naturally_occurring	NA	Houston	NA	NA	NA	NA	NA	NA	NA	NA	NA	NA	NA	NA	NA	NA	NA	NA	NA
21580	Crape myrtle	Lagerstroemia indica	Houston	Texas	-95.3345968	29.7428124	4302 Rusk	introduced	NA	Houston	NA	NA	NA	NA	NA	NA	NA	NA	NA	NA	NA	NA	NA	NA	NA	NA	NA
21583	Eastern red cedar	Juniperus virginiana	Houston	Texas	-95.322719	29.729029	5301 Mulford	naturally_occurring	NA	Houston	NA	NA	NA	NA	NA	NA	NA	NA	NA	NA	NA	NA	NA	NA	NA	NA	NA
21648	Common hackberry	Celtis occidentalis	Houston	Texas	-95.3678938	29.7532346	5217 Bell	naturally_occurring	60.96 to 76.2 cm	Houston	NA	NA	NA	NA	NA	NA	NA	NA	NA	NA	NA	NA	NA	NA	NA	NA	NA
21651	Pecan	Carya illinoinensis	Houston	Texas	-95.3220324	29.7303747	5317 Lindsay	naturally_occurring	NA	Houston	NA	NA	NA	NA	NA	NA	NA	NA	NA	NA	NA	NA	NA	NA	NA	NA	NA
21698	Pecan	Carya illinoinensis	Houston	Texas	-95.3542287	29.7427858	5213 Pease	naturally_occurring	NA	Houston	NA	NA	NA	NA	NA	NA	NA	NA	NA	NA	NA	NA	NA	NA	NA	NA	NA
21716	White mulberry	Morus alba	Houston	Texas	-95.3228347	29.7327402	5224 Leeland	introduced	NA	Houston	NA	NA	NA	NA	NA	NA	NA	NA	NA	NA	NA	NA	NA	NA	NA	NA	NA
21766	Water oak	Quercus nigra	Houston	Texas	-95.3542287	29.7427858	5129 Pease	naturally_occurring	60.96 to 76.2 cm	Houston	NA	NA	NA	NA	NA	NA	NA	NA	NA	NA	NA	NA	NA	NA	NA	NA	NA
21784	Live oak	Quercus virginiana	Houston	Texas	-95.3678938	29.7532346	5138 Bell	naturally_occurring	NA	Houston	NA	NA	NA	NA	NA	NA	NA	NA	NA	NA	NA	NA	NA	NA	NA	NA	NA
21834	Camphor	Cinnamomum camphora	Houston	Texas	-95.3222103	29.7302531	5302 Lindsay	introduced	NA	Houston	NA	NA	NA	NA	NA	NA	NA	NA	NA	NA	NA	NA	NA	NA	NA	NA	NA
21865	Crape myrtle	Lagerstroemia indica	Houston	Texas	-95.3678938	29.7532346	3718 Bell	introduced	NA	Houston	NA	NA	NA	NA	NA	NA	NA	NA	NA	NA	NA	NA	NA	NA	NA	NA	NA
21915	Live oak	Quercus virginiana	Houston	Texas	-95.3440578	29.7386489	3720 Leeland	naturally_occurring	NA	Houston	NA	NA	NA	NA	NA	NA	NA	NA	NA	NA	NA	NA	NA	NA	NA	NA	NA
21933	Crape myrtle	Lagerstroemia indica	Houston	Texas	-95.344116	29.737101	1810 Milby	introduced	NA	Houston	NA	NA	NA	NA	NA	NA	NA	NA	NA	NA	NA	NA	NA	NA	NA	NA	NA
44512	Crape myrtle	Lagerstroemia indica	Houston	Texas	-95.404728	29.798039	713 15Th, W	introduced	NA	Houston	NA	NA	NA	NA	NA	NA	NA	NA	NA	NA	NA	NA	NA	NA	NA	NA	NA
44562	Crape myrtle	Lagerstroemia indica	Houston	Texas	-95.4053058	29.8293364	1434 Nicholson	introduced	NA	Houston	NA	NA	NA	NA	NA	NA	NA	NA	NA	NA	NA	NA	NA	NA	NA	NA	NA
44580	Shumard oak	Quercus shumardii	Houston	Texas	-95.426656	29.9821148	210 13Th, W	naturally_occurring	NA	Houston	NA	NA	NA	NA	NA	NA	NA	NA	NA	NA	NA	NA	NA	NA	NA	NA	NA
44630	American sycamore	Platanus occidentalis	Houston	Texas	-95.4034728	29.7913503	1139 Ashland	naturally_occurring	NA	Houston	NA	NA	NA	NA	NA	NA	NA	NA	NA	NA	NA	NA	NA	NA	NA	NA	NA
44661	Tapioca	Manihot esculenta	Houston	Texas	-95.4080767	29.7913178	1141 Alexander	introduced	NA	Houston	NA	NA	NA	NA	NA	NA	NA	NA	NA	NA	NA	NA	NA	NA	NA	NA	NA
44711	Water oak	Quercus nigra	Houston	Texas	-95.4061534	29.7950205	1340 Herkimer	naturally_occurring	NA	Houston	NA	NA	NA	NA	NA	NA	NA	NA	NA	NA	NA	NA	NA	NA	NA	NA	NA
44729	Crape myrtle	Lagerstroemia indica	Houston	Texas	-95.389	29.808237	825 24Th, W	introduced	NA	Houston	NA	NA	NA	NA	NA	NA	NA	NA	NA	NA	NA	NA	NA	NA	NA	NA	NA
44779	Crape myrtle	Lagerstroemia indica	Houston	Texas	-95.38866	29.808093	836 24Th, W	introduced	NA	Houston	NA	NA	NA	NA	NA	NA	NA	NA	NA	NA	NA	NA	NA	NA	NA	NA	NA
44797	Crape myrtle	Lagerstroemia indica	Houston	Texas	-95.424407	29.809802	1421 26Th, W	introduced	NA	Houston	NA	NA	NA	NA	NA	NA	NA	NA	NA	NA	NA	NA	NA	NA	NA	NA	NA
44844	Crape myrtle	Lagerstroemia indica	Houston	Texas	-95.427347	29.808767	1601 25Th, W	introduced	NA	Houston	NA	NA	NA	NA	NA	NA	NA	NA	NA	NA	NA	NA	NA	NA	NA	NA	NA
44847	Crape myrtle	Lagerstroemia indica	Houston	Texas	-95.4024447	29.7945012	1305 Tulane	introduced	NA	Houston	NA	NA	NA	NA	NA	NA	NA	NA	NA	NA	NA	NA	NA	NA	NA	NA	NA
44894	Water oak	Quercus nigra	Houston	Texas	-95.4011611	29.7949154	1328 Rutland	naturally_occurring	NA	Houston	NA	NA	NA	NA	NA	NA	NA	NA	NA	NA	NA	NA	NA	NA	NA	NA	NA
44912	Chinese tallow	Triadica sebifera	Houston	Texas	-95.386928	29.808947	920 25Th, W	introduced	NA	Houston	NA	NA	NA	NA	NA	NA	NA	NA	NA	NA	NA	NA	NA	NA	NA	NA	NA
44962	Pecan	Carya illinoinensis	Houston	Texas	-95.389036	29.812242	812 28Th, W	naturally_occurring	NA	Houston	NA	NA	NA	NA	NA	NA	NA	NA	NA	NA	NA	NA	NA	NA	NA	NA	NA
44980	American sycamore	Platanus occidentalis	Houston	Texas	-95.402259	29.7947955	1322 Tulane	naturally_occurring	60.96 to 76.2 cm	Houston	NA	NA	NA	NA	NA	NA	NA	NA	NA	NA	NA	NA	NA	NA	NA	NA	NA
45030	Pecan	Carya illinoinensis	Houston	Texas	-95.4022594	29.7948281	1324 Tulane	naturally_occurring	60.96 to 76.2 cm	Houston	NA	NA	NA	NA	NA	NA	NA	NA	NA	NA	NA	NA	NA	NA	NA	NA	NA
45048	Crape myrtle	Lagerstroemia indica	Houston	Texas	-95.4011986	29.7967268	1426 Rutland	introduced	NA	Houston	NA	NA	NA	NA	NA	NA	NA	NA	NA	NA	NA	NA	NA	NA	NA	NA	NA
45061	Crape myrtle	Lagerstroemia indica	Houston	Texas	-95.383798	29.811141	1220 26Th, W	introduced	NA	Houston	NA	NA	NA	NA	NA	NA	NA	NA	NA	NA	NA	NA	NA	NA	NA	NA	NA
61274	Common hackberry	Celtis occidentalis	Houston	Texas	-95.461216	29.756768	22 Wynden Dr, S	naturally_occurring	NA	Houston	NA	NA	NA	NA	NA	NA	NA	NA	NA	NA	NA	NA	NA	NA	NA	NA	NA
61292	American elm	Ulmus americana	Houston	Texas	-95.462159	29.755096	34 Wynden Dr, S	naturally_occurring	NA	Houston	NA	NA	NA	NA	NA	NA	NA	NA	NA	NA	NA	NA	NA	NA	NA	NA	NA
61342	Crape myrtle	Lagerstroemia indica	Houston	Texas	-95.4660276	29.7545728	5138 Doliver Dr	introduced	NA	Houston	NA	NA	NA	NA	NA	NA	NA	NA	NA	NA	NA	NA	NA	NA	NA	NA	NA
61373	Arizona ash	Fraxinus velutina	Houston	Texas	-95.463716	29.7497679	1723 Sky Lark Ln	naturally_occurring	NA	Houston	NA	NA	NA	NA	NA	NA	NA	NA	NA	NA	NA	NA	NA	NA	NA	NA	NA
61423	Palm	Washingtonia robusta	Houston	Texas	-95.36327	29.76328	1221 Wynden Ct	introduced	NA	Houston	NA	NA	NA	NA	NA	NA	NA	NA	NA	NA	NA	NA	NA	NA	NA	NA	NA
61441	NA	NA	Houston	Texas	-95.459714	29.754518	69 Wynden Oaks	no_info	NA	Houston	NA	NA	NA	NA	NA	NA	NA	NA	NA	NA	NA	NA	NA	NA	NA	NA	NA
61491	Live oak	Quercus virginiana	Houston	Texas	-95.4691821	29.7540829	5333 Doliver Dr	naturally_occurring	NA	Houston	NA	NA	NA	NA	NA	NA	NA	NA	NA	NA	NA	NA	NA	NA	NA	NA	NA
61509	Southern magnolia	Magnolia grandiflora	Houston	Texas	-95.468259	29.756439	5301 Bordley Dr	naturally_occurring	NA	Houston	NA	NA	NA	NA	NA	NA	NA	NA	NA	NA	NA	NA	NA	NA	NA	NA	NA
61559	Live oak	Quercus virginiana	Houston	Texas	-95.4651943	29.7526286	5080 Fieldwood Dr	naturally_occurring	NA	Houston	NA	NA	NA	NA	NA	NA	NA	NA	NA	NA	NA	NA	NA	NA	NA	NA	NA
61577	Pecan	Carya illinoinensis	Houston	Texas	-95.461779	29.755094	1 Wynden Dr, S	naturally_occurring	NA	Houston	NA	NA	NA	NA	NA	NA	NA	NA	NA	NA	NA	NA	NA	NA	NA	NA	NA
61624	Crape myrtle	Lagerstroemia indica	Houston	Texas	-95.4697882	29.7517313	5434 Fieldwood Dr	introduced	NA	Houston	NA	NA	NA	NA	NA	NA	NA	NA	NA	NA	NA	NA	NA	NA	NA	NA	NA
61627	Live oak	Quercus virginiana	Houston	Texas	-95.4735266	29.7544566	5573 Bordley Dr	naturally_occurring	60.96 to 76.2 cm	Houston	NA	NA	NA	NA	NA	NA	NA	NA	NA	NA	NA	NA	NA	NA	NA	NA	NA
61674	Arizona ash	Fraxinus velutina	Houston	Texas	-95.4719934	29.7529095	5504 Doliver Dr	naturally_occurring	NA	Houston	NA	NA	NA	NA	NA	NA	NA	NA	NA	NA	NA	NA	NA	NA	NA	NA	NA
61692	Shumard oak	Quercus shumardii	Houston	Texas	-95.467353	29.750117	5215 San Felipe	naturally_occurring	NA	Houston	NA	NA	NA	NA	NA	NA	NA	NA	NA	NA	NA	NA	NA	NA	NA	NA	NA
61742	Shumard oak	Quercus shumardii	Houston	Texas	-95.4705224	29.7305258	1700 Yorktown	naturally_occurring	NA	Houston	NA	NA	NA	NA	NA	NA	NA	NA	NA	NA	NA	NA	NA	NA	NA	NA	NA
61760	Live oak	Quercus virginiana	Houston	Texas	-95.4747004	29.7522287	5639 Doliver Dr	naturally_occurring	NA	Houston	NA	NA	NA	NA	NA	NA	NA	NA	NA	NA	NA	NA	NA	NA	NA	NA	NA
61810	Crape myrtle	Lagerstroemia indica	Houston	Texas	-95.4743212	29.7535128	5606 Longmont Dr	introduced	NA	Houston	NA	NA	NA	NA	NA	NA	NA	NA	NA	NA	NA	NA	NA	NA	NA	NA	NA
61841	Crape myrtle	Lagerstroemia indica	Houston	Texas	-95.464911	29.750228	5138 San Felipe	introduced	NA	Houston	NA	NA	NA	NA	NA	NA	NA	NA	NA	NA	NA	NA	NA	NA	NA	NA	NA
85573	Red maple	Acer rubrum	Houston	Texas	-95.367155	29.719096	3200 Rosedale	naturally_occurring	NA	Houston	NA	NA	NA	NA	NA	NA	NA	NA	NA	NA	NA	NA	NA	NA	NA	NA	NA
85623	Crape myrtle	Lagerstroemia indica	Houston	Texas	-95.3630899	29.7164675	3327 Wichita	introduced	NA	Houston	NA	NA	NA	NA	NA	NA	NA	NA	NA	NA	NA	NA	NA	NA	NA	NA	NA
85641	Common hackberry	Celtis occidentalis	Houston	Texas	-95.3669948	29.7207373	3112 Wentworth	naturally_occurring	NA	Houston	NA	NA	NA	NA	NA	NA	NA	NA	NA	NA	NA	NA	NA	NA	NA	NA	NA
85691	Live oak	Quercus virginiana	Houston	Texas	-95.3937696	29.7062494	3131 Holcombe Blvd	naturally_occurring	NA	Houston	NA	NA	NA	NA	NA	NA	NA	NA	NA	NA	NA	NA	NA	NA	NA	NA	NA
85709	Cedar	Cedrus	Houston	Texas	-95.2946629	31.2943483	2421 Arbor	no_info	NA	Houston	NA	NA	NA	NA	NA	NA	NA	NA	NA	NA	NA	NA	NA	NA	NA	NA	NA
85756	Willow oak	Quercus phellos	Houston	Texas	-95.3476857	29.7132785	4836 Rockwood Dr	naturally_occurring	NA	Houston	NA	NA	NA	NA	NA	NA	NA	NA	NA	NA	NA	NA	NA	NA	NA	NA	NA
85759	Crape myrtle	Lagerstroemia indica	Houston	Texas	-95.3746751	29.722003	2402 Wichita	introduced	NA	Houston	NA	NA	NA	NA	NA	NA	NA	NA	NA	NA	NA	NA	NA	NA	NA	NA	NA
85806	Crape myrtle	Lagerstroemia indica	Houston	Texas	-95.3476322	29.7134077	4830 Rockwood Dr	introduced	NA	Houston	NA	NA	NA	NA	NA	NA	NA	NA	NA	NA	NA	NA	NA	NA	NA	NA	NA
85824	Chinese tallow	Triadica sebifera	Houston	Texas	-95.3730402	29.7034995	3318 Kilgore	introduced	NA	Houston	NA	NA	NA	NA	NA	NA	NA	NA	NA	NA	NA	NA	NA	NA	NA	NA	NA
85874	Crape myrtle	Lagerstroemia indica	Houston	Texas	-95.2946629	31.2943483	2413 Arbor	introduced	NA	Houston	NA	NA	NA	NA	NA	NA	NA	NA	NA	NA	NA	NA	NA	NA	NA	NA	NA
85892	Willow oak	Quercus phellos	Houston	Texas	-95.3426394	29.7156111	4502 University Oaks Blvd	naturally_occurring	NA	Houston	NA	NA	NA	NA	NA	NA	NA	NA	NA	NA	NA	NA	NA	NA	NA	NA	NA
85942	Chinese tallow	Triadica sebifera	Houston	Texas	-95.3770306	29.7010863	6655 Ardmore	introduced	NA	Houston	NA	NA	NA	NA	NA	NA	NA	NA	NA	NA	NA	NA	NA	NA	NA	NA	NA
85960	American elm	Ulmus americana	Houston	Texas	-95.3723033	29.7248678	2412 Blodgett	naturally_occurring	NA	Houston	NA	NA	NA	NA	NA	NA	NA	NA	NA	NA	NA	NA	NA	NA	NA	NA	NA
86010	Crape myrtle	Lagerstroemia indica	Houston	Texas	-95.3630836	29.7162911	3338 Wichita	introduced	NA	Houston	NA	NA	NA	NA	NA	NA	NA	NA	NA	NA	NA	NA	NA	NA	NA	NA	NA
86041	Common hackberry	Celtis occidentalis	Houston	Texas	-95.3547547	29.7112055	3839 Southmore Blvd	naturally_occurring	NA	Houston	NA	NA	NA	NA	NA	NA	NA	NA	NA	NA	NA	NA	NA	NA	NA	NA	NA
86091	Shortleaf pine	Pinus echinata	Houston	Texas	-95.3651028	29.7153517	3321 Southmore Blvd	naturally_occurring	NA	Houston	NA	NA	NA	NA	NA	NA	NA	NA	NA	NA	NA	NA	NA	NA	NA	NA	NA
86109	Crape myrtle	Lagerstroemia indica	Houston	Texas	-95.3451998	29.7138088	4377 Faculty Ln	introduced	NA	Houston	NA	NA	NA	NA	NA	NA	NA	NA	NA	NA	NA	NA	NA	NA	NA	NA	NA
104058	Slippery elm	Ulmus rubra	Houston	Texas	-95.4045404	29.7764213	4205 Chester	naturally_occurring	NA	Houston	NA	NA	NA	NA	NA	NA	NA	NA	NA	NA	NA	NA	NA	NA	NA	NA	NA
104076	Crape myrtle	Lagerstroemia indica	Houston	Texas	-95.4221679	29.7723997	6005 Schuler	introduced	NA	Houston	NA	NA	NA	NA	NA	NA	NA	NA	NA	NA	NA	NA	NA	NA	NA	NA	NA
104126	Overcup oak	Quercus lyrata	Houston	Texas	-95.3846327	29.7682826	2555 Washington Ave	naturally_occurring	NA	Houston	NA	NA	NA	NA	NA	NA	NA	NA	NA	NA	NA	NA	NA	NA	NA	NA	NA
104157	Southern magnolia	Magnolia grandiflora	Houston	Texas	-95.3773781	29.7663094	1912 Kane	naturally_occurring	NA	Houston	NA	NA	NA	NA	NA	NA	NA	NA	NA	NA	NA	NA	NA	NA	NA	NA	NA
104207	Red maple	Acer rubrum	Houston	Texas	-95.3676974	29.7589382	1817 State	naturally_occurring	NA	Houston	NA	NA	NA	NA	NA	NA	NA	NA	NA	NA	NA	NA	NA	NA	NA	NA	NA
104225	Crape myrtle	Lagerstroemia indica	Houston	Texas	-95.4186063	29.7726326	1305 Asbury	introduced	NA	Houston	NA	NA	NA	NA	NA	NA	NA	NA	NA	NA	NA	NA	NA	NA	NA	NA	NA
104275	American elm	Ulmus americana	Houston	Texas	-95.4572993	31.318017	1520 Crockett	naturally_occurring	NA	Houston	NA	NA	NA	NA	NA	NA	NA	NA	NA	NA	NA	NA	NA	NA	NA	NA	NA
104293	American elm	Ulmus americana	Houston	Texas	-95.4043807	29.7741029	4311 Koehler	naturally_occurring	NA	Houston	NA	NA	NA	NA	NA	NA	NA	NA	NA	NA	NA	NA	NA	NA	NA	NA	NA
104343	Oleander	Nerium oleander	Houston	Texas	-95.4011781	29.77531	4002 Spencer	introduced	NA	Houston	NA	NA	NA	NA	NA	NA	NA	NA	NA	NA	NA	NA	NA	NA	NA	NA	NA
104408	Green ash	Fraxinus pennsylvanica	Houston	Texas	-95.3676974	29.7589382	5232 Center	naturally_occurring	NA	Houston	NA	NA	NA	NA	NA	NA	NA	NA	NA	NA	NA	NA	NA	NA	NA	NA	NA
104411	Japanese plum	Prunus salicina	Houston	Texas	-95.4053635	29.7752535	4408 Spencer	introduced	NA	Houston	NA	NA	NA	NA	NA	NA	NA	NA	NA	NA	NA	NA	NA	NA	NA	NA	NA
104458	Common hackberry	Celtis occidentalis	Houston	Texas	-95.4157954	29.7719693	5334 Nett	naturally_occurring	NA	Houston	NA	NA	NA	NA	NA	NA	NA	NA	NA	NA	NA	NA	NA	NA	NA	NA	NA
104476	Boxelder maple	Acer negundo	Houston	Texas	-95.4158351	29.77408	5323 Allen	naturally_occurring	NA	Houston	NA	NA	NA	NA	NA	NA	NA	NA	NA	NA	NA	NA	NA	NA	NA	NA	NA
104526	Pecan	Carya illinoinensis	Houston	Texas	-95.4118294	29.7763524	5006 Nolda	naturally_occurring	NA	Houston	NA	NA	NA	NA	NA	NA	NA	NA	NA	NA	NA	NA	NA	NA	NA	NA	NA
104544	Bradford pear	Pyrus calleryana	Houston	Texas	-95.4131529	29.7767167	5151 Katy Frwy	introduced	NA	Houston	NA	NA	NA	NA	NA	NA	NA	NA	NA	NA	NA	NA	NA	NA	NA	NA	NA
104594	Common hackberry	Celtis occidentalis	Houston	Texas	-95.4108944	29.7719967	4920 Nett	naturally_occurring	NA	Houston	NA	NA	NA	NA	NA	NA	NA	NA	NA	NA	NA	NA	NA	NA	NA	NA	NA
122574	Crape myrtle	Lagerstroemia indica	Houston	Texas	-95.3855042	29.7369372	4008 Garrott	introduced	NA	Houston	NA	NA	NA	NA	NA	NA	NA	NA	NA	NA	NA	NA	NA	NA	NA	NA	NA
122592	Oleander	Nerium oleander	Houston	Texas	-95.36327	29.76328	1409 Castle Ct	introduced	NA	Houston	NA	NA	NA	NA	NA	NA	NA	NA	NA	NA	NA	NA	NA	NA	NA	NA	NA
122642	Crape myrtle	Lagerstroemia indica	Houston	Texas	-96.6372425	32.754461	1508 Main, W	introduced	NA	Houston	NA	NA	NA	NA	NA	NA	NA	NA	NA	NA	NA	NA	NA	NA	NA	NA	NA
122660	Crape myrtle	Lagerstroemia indica	Houston	Texas	-95.4073368	29.7154097	517 Main, W	introduced	NA	Houston	NA	NA	NA	NA	NA	NA	NA	NA	NA	NA	NA	NA	NA	NA	NA	NA	NA
122710	Water oak	Quercus nigra	Houston	Texas	-95.3980039	29.7358397	4118 Loretto Dr	naturally_occurring	NA	Houston	NA	NA	NA	NA	NA	NA	NA	NA	NA	NA	NA	NA	NA	NA	NA	NA	NA
122728	Loblolly pine	Pinus taeda	Houston	Texas	-95.4029243	29.7326233	1733 Norfolk	naturally_occurring	NA	Houston	NA	NA	NA	NA	NA	NA	NA	NA	NA	NA	NA	NA	NA	NA	NA	NA	NA
122741	Crape myrtle	Lagerstroemia indica	Houston	Texas	-95.36327	29.76328	1414 Castle Ct	introduced	NA	Houston	NA	NA	NA	NA	NA	NA	NA	NA	NA	NA	NA	NA	NA	NA	NA	NA	NA
122778	Crape myrtle	Lagerstroemia indica	Houston	Texas	-95.4560005	29.7327984	1400 Richmond Ave	introduced	NA	Houston	NA	NA	NA	NA	NA	NA	NA	NA	NA	NA	NA	NA	NA	NA	NA	NA	NA
122791	NA	NA	Houston	Texas	-95.4560005	29.7327984	1400 Richmond Ave	no_info	NA	Houston	NA	NA	NA	NA	NA	NA	NA	NA	NA	NA	NA	NA	NA	NA	NA	NA	NA
122809	Loblolly pine	Pinus taeda	Houston	Texas	-95.3981671	29.7352432	1655 Colquitt	naturally_occurring	NA	Houston	NA	NA	NA	NA	NA	NA	NA	NA	NA	NA	NA	NA	NA	NA	NA	NA	NA
122859	Lacebark elm	Ulmus parvifolia	Houston	Texas	-95.6119075	29.756832	1835 Lexington	introduced	NA	Houston	NA	NA	NA	NA	NA	NA	NA	NA	NA	NA	NA	NA	NA	NA	NA	NA	NA
122877	Water oak	Quercus nigra	Houston	Texas	-95.4558123	29.732643	1648 Richmond Ave	naturally_occurring	NA	Houston	NA	NA	NA	NA	NA	NA	NA	NA	NA	NA	NA	NA	NA	NA	NA	NA	NA
122927	Live oak	Quercus virginiana	Houston	Texas	-95.4059403	29.7326921	1858 Norfolk	naturally_occurring	NA	Houston	NA	NA	NA	NA	NA	NA	NA	NA	NA	NA	NA	NA	NA	NA	NA	NA	NA
122945	American holly	Ilex opaca	Houston	Texas	-95.3981671	29.7352432	1754 Colquitt	naturally_occurring	NA	Houston	NA	NA	NA	NA	NA	NA	NA	NA	NA	NA	NA	NA	NA	NA	NA	NA	NA
122992	Water oak	Quercus nigra	Houston	Texas	-95.3981671	29.7352432	1658 Colquitt	naturally_occurring	60.96 to 76.2 cm	Houston	NA	NA	NA	NA	NA	NA	NA	NA	NA	NA	NA	NA	NA	NA	NA	NA	NA
122995	Live oak	Quercus virginiana	Houston	Texas	-95.4073368	29.7154097	1523 Main, W	naturally_occurring	NA	Houston	NA	NA	NA	NA	NA	NA	NA	NA	NA	NA	NA	NA	NA	NA	NA	NA	NA
123042	Velvet ash	Fraxinus velutina	Houston	Texas	-95.36327	29.76328	1604 Castle Ct	naturally_occurring	NA	Houston	NA	NA	NA	NA	NA	NA	NA	NA	NA	NA	NA	NA	NA	NA	NA	NA	NA
123060	Water oak	Quercus nigra	Houston	Texas	-95.4558123	29.732643	1826 Richmond Ave	naturally_occurring	NA	Houston	NA	NA	NA	NA	NA	NA	NA	NA	NA	NA	NA	NA	NA	NA	NA	NA	NA
123110	Boxelder maple	Acer negundo	Houston	Texas	-95.399182	29.7350177	4215 Mandell	naturally_occurring	NA	Houston	NA	NA	NA	NA	NA	NA	NA	NA	NA	NA	NA	NA	NA	NA	NA	NA	NA
144502	Chinese tallow	Triadica sebifera	Houston	Texas	-95.2868563	29.8121039	7809 Sparta	introduced	NA	Houston	NA	NA	NA	NA	NA	NA	NA	NA	NA	NA	NA	NA	NA	NA	NA	NA	NA
144520	NA	NA	Houston	Texas	-95.272023	29.818835	6125 Queensland	no_info	NA	Houston	NA	NA	NA	NA	NA	NA	NA	NA	NA	NA	NA	NA	NA	NA	NA	NA	NA
144570	Chinese tallow	Triadica sebifera	Houston	Texas	-95.2869681	29.808075	5208 Ina	introduced	NA	Houston	NA	NA	NA	NA	NA	NA	NA	NA	NA	NA	NA	NA	NA	NA	NA	NA	NA
144601	Common hackberry	Celtis occidentalis	Houston	Texas	-95.287064	29.808704	7823 Fields	naturally_occurring	NA	Houston	NA	NA	NA	NA	NA	NA	NA	NA	NA	NA	NA	NA	NA	NA	NA	NA	NA
144638	Common hackberry	Celtis occidentalis	Houston	Texas	-95.2760385	29.8213785	6414 Haight	naturally_occurring	NA	Houston	NA	NA	NA	NA	NA	NA	NA	NA	NA	NA	NA	NA	NA	NA	NA	NA	NA
144651	Common hackberry	Celtis occidentalis	Houston	Texas	-95.277466	29.807645	5509 Bacher	naturally_occurring	NA	Houston	NA	NA	NA	NA	NA	NA	NA	NA	NA	NA	NA	NA	NA	NA	NA	NA	NA
144669	Common hackberry	Celtis occidentalis	Houston	Texas	-95.279108	29.821943	6514 Midway	naturally_occurring	NA	Houston	NA	NA	NA	NA	NA	NA	NA	NA	NA	NA	NA	NA	NA	NA	NA	NA	NA
144719	Sweetgum	Liquidambar styraciflua	Houston	Texas	-95.284544	29.81693	8030 Miley	naturally_occurring	NA	Houston	NA	NA	NA	NA	NA	NA	NA	NA	NA	NA	NA	NA	NA	NA	NA	NA	NA
144737	Juniper	Juniperus chinensis	Houston	Texas	-95.2845541	29.8248674	7925 Birmingham	introduced	NA	Houston	NA	NA	NA	NA	NA	NA	NA	NA	NA	NA	NA	NA	NA	NA	NA	NA	NA
144787	Mulberry	Morus	Houston	Texas	-95.2808691	29.8248181	8002 Eastland	no_info	NA	Houston	NA	NA	NA	NA	NA	NA	NA	NA	NA	NA	NA	NA	NA	NA	NA	NA	NA
144805	Common hackberry	Celtis occidentalis	Houston	Texas	-95.2843775	29.8263806	7958 Ritz	naturally_occurring	NA	Houston	NA	NA	NA	NA	NA	NA	NA	NA	NA	NA	NA	NA	NA	NA	NA	NA	NA
144852	Common hackberry	Celtis occidentalis	Houston	Texas	-95.2829193	29.8051446	7942 Rand	naturally_occurring	NA	Houston	NA	NA	NA	NA	NA	NA	NA	NA	NA	NA	NA	NA	NA	NA	NA	NA	NA
144855	Cottonwood	Populus	Houston	Texas	-95.2834422	29.8051344	7926 Rand	no_info	60.96 to 76.2 cm	Houston	NA	NA	NA	NA	NA	NA	NA	NA	NA	NA	NA	NA	NA	NA	NA	NA	NA
144902	Catalpa	Catalpa	Houston	Texas	-95.2813489	29.8118874	7991 Sparta	no_info	NA	Houston	NA	NA	NA	NA	NA	NA	NA	NA	NA	NA	NA	NA	NA	NA	NA	NA	NA
144920	Common hackberry	Celtis occidentalis	Houston	Texas	-95.2826934	29.8147134	7949 Angus	naturally_occurring	NA	Houston	NA	NA	NA	NA	NA	NA	NA	NA	NA	NA	NA	NA	NA	NA	NA	NA	NA
144970	Live oak	Quercus virginiana	Houston	Texas	-95.4392065	29.6792959	2333 South Loop, W	naturally_occurring	NA	Houston	NA	NA	NA	NA	NA	NA	NA	NA	NA	NA	NA	NA	NA	NA	NA	NA	NA
144988	Water oak	Quercus nigra	Houston	Texas	-95.424713	29.672835	9965 Buffalo Speedway	naturally_occurring	NA	Houston	NA	NA	NA	NA	NA	NA	NA	NA	NA	NA	NA	NA	NA	NA	NA	NA	NA
145038	Live oak	Quercus virginiana	Houston	Texas	-95.4031639	29.690204	8000 Fannin	naturally_occurring	NA	Houston	NA	NA	NA	NA	NA	NA	NA	NA	NA	NA	NA	NA	NA	NA	NA	NA	NA
145069	Live oak	Quercus virginiana	Houston	Texas	-95.4124613	29.688781	8686 Kirby Dr	naturally_occurring	NA	Houston	NA	NA	NA	NA	NA	NA	NA	NA	NA	NA	NA	NA	NA	NA	NA	NA	NA
162435	Crape myrtle	Lagerstroemia indica	Houston	Texas	-95.4910741	29.6453237	5855 Ettrick Dr	introduced	NA	Houston	NA	NA	NA	NA	NA	NA	NA	NA	NA	NA	NA	NA	NA	NA	NA	NA	NA
162453	Soapberry	Sapindus	Houston	Texas	-95.4969935	29.6594973	11030 Braewick Dr	no_info	NA	Houston	NA	NA	NA	NA	NA	NA	NA	NA	NA	NA	NA	NA	NA	NA	NA	NA	NA
162500	Live oak	Quercus virginiana	Houston	Texas	-95.476815	29.664835	12207 Chimney Rock Rd	naturally_occurring	NA	Houston	NA	NA	NA	NA	NA	NA	NA	NA	NA	NA	NA	NA	NA	NA	NA	NA	NA
162503	Crape myrtle	Lagerstroemia indica	Houston	Texas	-95.4957189	29.657996	6031 Spellman Rd	introduced	NA	Houston	NA	NA	NA	NA	NA	NA	NA	NA	NA	NA	NA	NA	NA	NA	NA	NA	NA
162550	Crape myrtle	Lagerstroemia indica	Houston	Texas	-95.4871576	29.6403966	5751 Southminster Dr	introduced	NA	Houston	NA	NA	NA	NA	NA	NA	NA	NA	NA	NA	NA	NA	NA	NA	NA	NA	NA
162568	Crape myrtle	Lagerstroemia indica	Houston	Texas	-95.4846923	29.7028846	12432 Renwick Dr	introduced	NA	Houston	NA	NA	NA	NA	NA	NA	NA	NA	NA	NA	NA	NA	NA	NA	NA	NA	NA
162618	Live oak	Quercus virginiana	Houston	Texas	-95.4836387	29.6471062	5519 Dryad Dr	naturally_occurring	NA	Houston	NA	NA	NA	NA	NA	NA	NA	NA	NA	NA	NA	NA	NA	NA	NA	NA	NA
162636	Arizona ash	Fraxinus velutina	Houston	Texas	-95.4906363	29.6469953	5815 Dryad Dr	naturally_occurring	NA	Houston	NA	NA	NA	NA	NA	NA	NA	NA	NA	NA	NA	NA	NA	NA	NA	NA	NA
162686	Southern magnolia	Magnolia grandiflora	Houston	Texas	-95.4928884	29.6387584	12102 Hillcroft	naturally_occurring	NA	Houston	NA	NA	NA	NA	NA	NA	NA	NA	NA	NA	NA	NA	NA	NA	NA	NA	NA
162704	Live oak	Quercus virginiana	Houston	Texas	-95.4819854	29.6545613	11519 Atwell Dr	naturally_occurring	60.96 to 76.2 cm	Houston	NA	NA	NA	NA	NA	NA	NA	NA	NA	NA	NA	NA	NA	NA	NA	NA	NA
162717	Crape myrtle	Lagerstroemia indica	Houston	Texas	-95.4890415	29.6562163	5739 Warm Springs Rd	introduced	NA	Houston	NA	NA	NA	NA	NA	NA	NA	NA	NA	NA	NA	NA	NA	NA	NA	NA	NA
162754	Loblolly pine	Pinus taeda	Houston	Texas	-95.476322	29.654396	5830 Mc Knight	naturally_occurring	NA	Houston	NA	NA	NA	NA	NA	NA	NA	NA	NA	NA	NA	NA	NA	NA	NA	NA	NA
162767	Arizona ash	Fraxinus velutina	Houston	Texas	-95.483576	29.6665473	5614 Willowbend Blvd	naturally_occurring	NA	Houston	NA	NA	NA	NA	NA	NA	NA	NA	NA	NA	NA	NA	NA	NA	NA	NA	NA
162785	Live oak	Quercus virginiana	Houston	Texas	-95.4928884	29.6387584	11602 Hillcroft	naturally_occurring	NA	Houston	NA	NA	NA	NA	NA	NA	NA	NA	NA	NA	NA	NA	NA	NA	NA	NA	NA
162835	Loblolly pine	Pinus taeda	Houston	Texas	-95.4832266	29.6502599	11907 Atwell Dr	naturally_occurring	NA	Houston	NA	NA	NA	NA	NA	NA	NA	NA	NA	NA	NA	NA	NA	NA	NA	NA	NA
162853	Crape myrtle	Lagerstroemia indica	Houston	Texas	-95.4928884	29.6387584	11603 Hillcroft	introduced	NA	Houston	NA	NA	NA	NA	NA	NA	NA	NA	NA	NA	NA	NA	NA	NA	NA	NA	NA
162903	Crape myrtle	Lagerstroemia indica	Houston	Texas	-95.4834449	29.6479256	5503 Duxbury	introduced	NA	Houston	NA	NA	NA	NA	NA	NA	NA	NA	NA	NA	NA	NA	NA	NA	NA	NA	NA
162921	Live oak	Quercus virginiana	Houston	Texas	-95.483733	29.651884	5523 Cartagena	naturally_occurring	NA	Houston	NA	NA	NA	NA	NA	NA	NA	NA	NA	NA	NA	NA	NA	NA	NA	NA	NA
162968	Water oak	Quercus nigra	Houston	Texas	-95.4854725	29.6511644	5658 Cartagena	naturally_occurring	NA	Houston	NA	NA	NA	NA	NA	NA	NA	NA	NA	NA	NA	NA	NA	NA	NA	NA	NA
162971	Mulberry	Morus	Houston	Texas	-95.336643	29.666418	5715 Bellfort, W	no_info	NA	Houston	NA	NA	NA	NA	NA	NA	NA	NA	NA	NA	NA	NA	NA	NA	NA	NA	NA
180352	NA	NA	Houston	Texas	-95.5243314	29.8073939	1914 Blalock Rd	no_info	NA	Houston	NA	NA	NA	NA	NA	NA	NA	NA	NA	NA	NA	NA	NA	NA	NA	NA	NA
180402	Red oak	Quercus rubra	Houston	Texas	-95.522804	29.821898	9401 Kempwood Dr	naturally_occurring	NA	Houston	NA	NA	NA	NA	NA	NA	NA	NA	NA	NA	NA	NA	NA	NA	NA	NA	NA
180433	Crape myrtle	Lagerstroemia indica	Houston	Texas	-95.5232471	29.8220552	9400 Kempwood Dr	introduced	NA	Houston	NA	NA	NA	NA	NA	NA	NA	NA	NA	NA	NA	NA	NA	NA	NA	NA	NA
180483	Cedar elm	Ulmus crassifolia	Houston	Texas	-95.5296793	29.8326518	9430 Campbell Rd	naturally_occurring	NA	Houston	NA	NA	NA	NA	NA	NA	NA	NA	NA	NA	NA	NA	NA	NA	NA	NA	NA
180501	Water oak	Quercus nigra	Houston	Texas	-95.517624	29.806558	9200 Campbell Rd	naturally_occurring	NA	Houston	NA	NA	NA	NA	NA	NA	NA	NA	NA	NA	NA	NA	NA	NA	NA	NA	NA
180551	Cedar elm	Ulmus crassifolia	Houston	Texas	-95.5296793	29.8326518	9302 Campbell Rd	naturally_occurring	NA	Houston	NA	NA	NA	NA	NA	NA	NA	NA	NA	NA	NA	NA	NA	NA	NA	NA	NA
180569	Sawtooth oak	Quercus acutissima	Houston	Texas	-95.5244248	29.8054073	1747 Blalock Rd	introduced	NA	Houston	NA	NA	NA	NA	NA	NA	NA	NA	NA	NA	NA	NA	NA	NA	NA	NA	NA
180616	Red oak	Quercus rubra	Houston	Texas	-95.5240915	29.7981926	1550 Blalock Rd	naturally_occurring	NA	Houston	NA	NA	NA	NA	NA	NA	NA	NA	NA	NA	NA	NA	NA	NA	NA	NA	NA
180619	Bald cypress	Taxodium distichum	Houston	Texas	-95.5240915	29.7981926	1550 Blalock Rd	naturally_occurring	NA	Houston	NA	NA	NA	NA	NA	NA	NA	NA	NA	NA	NA	NA	NA	NA	NA	NA	NA
180666	Cedar elm	Ulmus crassifolia	Houston	Texas	-95.5242555	29.8046246	1460 Blalock Rd	naturally_occurring	NA	Houston	NA	NA	NA	NA	NA	NA	NA	NA	NA	NA	NA	NA	NA	NA	NA	NA	NA
180684	Crape myrtle	Lagerstroemia indica	Houston	Texas	-95.5225878	29.8225805	1444 Blalock Rd	introduced	NA	Houston	NA	NA	NA	NA	NA	NA	NA	NA	NA	NA	NA	NA	NA	NA	NA	NA	NA
180734	Bald cypress	Taxodium distichum	Houston	Texas	-95.5225878	29.8225805	1422 Blalock Rd	naturally_occurring	NA	Houston	NA	NA	NA	NA	NA	NA	NA	NA	NA	NA	NA	NA	NA	NA	NA	NA	NA
180752	Crape myrtle	Lagerstroemia indica	Houston	Texas	-95.5225662	29.820302	1403 Blalock Rd	introduced	NA	Houston	NA	NA	NA	NA	NA	NA	NA	NA	NA	NA	NA	NA	NA	NA	NA	NA	NA
180802	Crape myrtle	Lagerstroemia indica	Houston	Texas	-95.4743824	29.7944614	9342 Westview Dr	introduced	NA	Houston	NA	NA	NA	NA	NA	NA	NA	NA	NA	NA	NA	NA	NA	NA	NA	NA	NA
180820	Mexican white oak	NA	Houston	Texas	-95.5220156	29.7920089	1253 Blalock Rd	no_info	NA	Houston	NA	NA	NA	NA	NA	NA	NA	NA	NA	NA	NA	NA	NA	NA	NA	NA	NA
180870	Mexican white oak	NA	Houston	Texas	-95.5225662	29.820302	1100 Blalock Rd	no_info	NA	Houston	NA	NA	NA	NA	NA	NA	NA	NA	NA	NA	NA	NA	NA	NA	NA	NA	NA
180901	Crape myrtle	Lagerstroemia indica	Houston	Texas	-95.5104452	29.8257485	3517 Colleen Meadows Cir	introduced	NA	Houston	NA	NA	NA	NA	NA	NA	NA	NA	NA	NA	NA	NA	NA	NA	NA	NA	NA
198267	Burr oak	Quercus macrocarpa	Houston	Texas	-95.6841494	29.7961214	1903 Hollyoak Dr	naturally_occurring	NA	Houston	NA	NA	NA	NA	NA	NA	NA	NA	NA	NA	NA	NA	NA	NA	NA	NA	NA
198285	Crape myrtle	Lagerstroemia indica	Houston	Texas	-95.685762	29.796263	17611 Maplecreek Dr	introduced	NA	Houston	NA	NA	NA	NA	NA	NA	NA	NA	NA	NA	NA	NA	NA	NA	NA	NA	NA
198332	Red maple	Acer rubrum	Houston	Texas	-95.36327	29.76328	1526 Park Harbor Oaks Ct	naturally_occurring	NA	Houston	NA	NA	NA	NA	NA	NA	NA	NA	NA	NA	NA	NA	NA	NA	NA	NA	NA
198335	Red maple	Acer rubrum	Houston	Texas	-95.36327	29.76328	1526 Park Harbor Oaks Ct	naturally_occurring	NA	Houston	NA	NA	NA	NA	NA	NA	NA	NA	NA	NA	NA	NA	NA	NA	NA	NA	NA
198382	Bald cypress	Taxodium distichum	Houston	Texas	-95.6466376	29.7880158	15115 Park Row	naturally_occurring	NA	Houston	NA	NA	NA	NA	NA	NA	NA	NA	NA	NA	NA	NA	NA	NA	NA	NA	NA
198400	Bald cypress	Taxodium distichum	Houston	Texas	-95.6749944	29.7893631	15211 Park Row	naturally_occurring	NA	Houston	NA	NA	NA	NA	NA	NA	NA	NA	NA	NA	NA	NA	NA	NA	NA	NA	NA
198450	Bald cypress	Taxodium distichum	Houston	Texas	-95.243474	30.054639	12803 Rock Falls Way	naturally_occurring	NA	Houston	NA	NA	NA	NA	NA	NA	NA	NA	NA	NA	NA	NA	NA	NA	NA	NA	NA
198468	Bald cypress	Taxodium distichum	Houston	Texas	-95.243474	30.054639	12719 Rock Falls Way	naturally_occurring	NA	Houston	NA	NA	NA	NA	NA	NA	NA	NA	NA	NA	NA	NA	NA	NA	NA	NA	NA
198518	Bald cypress	Taxodium distichum	Houston	Texas	-95.243474	30.054639	12711 Rock Falls Way	naturally_occurring	NA	Houston	NA	NA	NA	NA	NA	NA	NA	NA	NA	NA	NA	NA	NA	NA	NA	NA	NA
198549	Bald cypress	Taxodium distichum	Houston	Texas	-95.243474	30.054639	12707 Rock Falls Way	naturally_occurring	NA	Houston	NA	NA	NA	NA	NA	NA	NA	NA	NA	NA	NA	NA	NA	NA	NA	NA	NA
198599	Bald cypress	Taxodium distichum	Houston	Texas	-95.243474	30.054639	12703 Rock Falls Way	naturally_occurring	NA	Houston	NA	NA	NA	NA	NA	NA	NA	NA	NA	NA	NA	NA	NA	NA	NA	NA	NA
198617	Bald cypress	Taxodium distichum	Houston	Texas	-95.243474	30.054639	12703 Rock Falls Way	naturally_occurring	NA	Houston	NA	NA	NA	NA	NA	NA	NA	NA	NA	NA	NA	NA	NA	NA	NA	NA	NA
198667	Nuttall oak	Quercus nuttallii	Houston	Texas	-95.607328	29.844274	5319 Summer Snow Dr	no_info	NA	Houston	NA	NA	NA	NA	NA	NA	NA	NA	NA	NA	NA	NA	NA	NA	NA	NA	NA
198685	American elm	Ulmus americana	Houston	Texas	-95.6044217	29.8415513	12831 Rock Falls Way	naturally_occurring	NA	Houston	NA	NA	NA	NA	NA	NA	NA	NA	NA	NA	NA	NA	NA	NA	NA	NA	NA
198735	Live oak	Quercus virginiana	Houston	Texas	-95.688184	29.7951666	1898 Barker Cypress Rd	naturally_occurring	NA	Houston	NA	NA	NA	NA	NA	NA	NA	NA	NA	NA	NA	NA	NA	NA	NA	NA	NA
198753	Live oak	Quercus virginiana	Houston	Texas	-95.688526	29.793106	18108 Parkview Dr, S	naturally_occurring	NA	Houston	NA	NA	NA	NA	NA	NA	NA	NA	NA	NA	NA	NA	NA	NA	NA	NA	NA
198800	Cedar elm	Ulmus crassifolia	Houston	Texas	-95.6881676	29.7921654	1623 Barker Cypress Rd	naturally_occurring	NA	Houston	NA	NA	NA	NA	NA	NA	NA	NA	NA	NA	NA	NA	NA	NA	NA	NA	NA
198803	Cedar elm	Ulmus crassifolia	Houston	Texas	-95.6881676	29.7921654	1623 Barker Cypress Rd	naturally_occurring	NA	Houston	NA	NA	NA	NA	NA	NA	NA	NA	NA	NA	NA	NA	NA	NA	NA	NA	NA
1778	Common hackberry	Celtis occidentalis	Houston	Texas	-95.3827657	29.7297327	4814 Caroline	naturally_occurring	NA	Houston	NA	NA	NA	NA	NA	NA	NA	NA	NA	NA	NA	NA	NA	NA	NA	NA	NA
1796	Drake elm	Ulmus parvifolia	Houston	Texas	-95.382561	29.7297026	4807 Caroline	introduced	NA	Houston	NA	NA	NA	NA	NA	NA	NA	NA	NA	NA	NA	NA	NA	NA	NA	NA	NA
1846	Live oak	Quercus virginiana	Houston	Texas	-95.3852452	29.7225435	1500 Binz	naturally_occurring	NA	Houston	NA	NA	NA	NA	NA	NA	NA	NA	NA	NA	NA	NA	NA	NA	NA	NA	NA
1877	Cherry laurel	Prunus laurocerasus	Houston	Texas	-95.1817595	29.7523198	5401 Jackson	introduced	NA	Houston	NA	NA	NA	NA	NA	NA	NA	NA	NA	NA	NA	NA	NA	NA	NA	NA	NA
1927	Chinaberry	Melia azedarach	Houston	Texas	-95.384426	29.7273502	5119 Caroline	introduced	NA	Houston	NA	NA	NA	NA	NA	NA	NA	NA	NA	NA	NA	NA	NA	NA	NA	NA	NA
1945	Japanese privet	Ligustrum japonicum	Houston	Texas	-95.3839862	29.7234046	5512 Crawford	introduced	NA	Houston	NA	NA	NA	NA	NA	NA	NA	NA	NA	NA	NA	NA	NA	NA	NA	NA	NA
1762	Common hackberry	Celtis occidentalis	Houston	Texas	-93.434488	32.403093	4720 La Branch	naturally_occurring	NA	Houston	NA	NA	NA	NA	NA	NA	NA	NA	NA	NA	NA	NA	NA	NA	NA	NA	NA
1812	Chinese tallow	Triadica sebifera	Houston	Texas	-95.381428	29.731134	4607 Caroline	introduced	NA	Houston	NA	NA	NA	NA	NA	NA	NA	NA	NA	NA	NA	NA	NA	NA	NA	NA	NA
1861	Common hackberry	Celtis occidentalis	Houston	Texas	-95.1817595	29.7523198	5401 Jackson	naturally_occurring	NA	Houston	NA	NA	NA	NA	NA	NA	NA	NA	NA	NA	NA	NA	NA	NA	NA	NA	NA
1862	Common hackberry	Celtis occidentalis	Houston	Texas	-95.1817595	29.7523198	5401 Jackson	naturally_occurring	NA	Houston	NA	NA	NA	NA	NA	NA	NA	NA	NA	NA	NA	NA	NA	NA	NA	NA	NA
1911	Common hackberry	Celtis occidentalis	Houston	Texas	-95.099655	29.88661	4714 San Jacinto	naturally_occurring	NA	Houston	NA	NA	NA	NA	NA	NA	NA	NA	NA	NA	NA	NA	NA	NA	NA	NA	NA
1961	Common hackberry	Celtis occidentalis	Houston	Texas	-95.3870177	29.7234578	1313 Hermann Dr	naturally_occurring	NA	Houston	NA	NA	NA	NA	NA	NA	NA	NA	NA	NA	NA	NA	NA	NA	NA	NA	NA
1997	Crape myrtle	Lagerstroemia indica	Houston	Texas	-95.3870177	29.7234578	1313 Hermann Dr	introduced	NA	Houston	NA	NA	NA	NA	NA	NA	NA	NA	NA	NA	NA	NA	NA	NA	NA	NA	NA
2011	Chinese tallow	Triadica sebifera	Houston	Texas	-95.381228	29.7234762	5319 Chenevert	introduced	NA	Houston	NA	NA	NA	NA	NA	NA	NA	NA	NA	NA	NA	NA	NA	NA	NA	NA	NA
2047	Arborvitae	Thuja	Houston	Texas	-95.3819373	29.7270343	1519 Wichita	no_info	NA	Houston	NA	NA	NA	NA	NA	NA	NA	NA	NA	NA	NA	NA	NA	NA	NA	NA	NA
2097	Chinese tallow	Triadica sebifera	Houston	Texas	-95.3812363	29.7246842	1720 Southmore Blvd	introduced	NA	Houston	NA	NA	NA	NA	NA	NA	NA	NA	NA	NA	NA	NA	NA	NA	NA	NA	NA
2112	Chinese tallow	Triadica sebifera	Houston	Texas	-95.3786799	29.7295973	1612 Ruth	introduced	NA	Houston	NA	NA	NA	NA	NA	NA	NA	NA	NA	NA	NA	NA	NA	NA	NA	NA	NA
2147	Pecan	Carya illinoinensis	Houston	Texas	-95.379153	29.726203	1802 Rosedale	naturally_occurring	NA	Houston	NA	NA	NA	NA	NA	NA	NA	NA	NA	NA	NA	NA	NA	NA	NA	NA	NA
2162	Crape myrtle	Lagerstroemia indica	Houston	Texas	-95.3826897	29.7229796	1709 Calumet	introduced	NA	Houston	NA	NA	NA	NA	NA	NA	NA	NA	NA	NA	NA	NA	NA	NA	NA	NA	NA
2212	Jujuba	Ziziphus jujuba	Houston	Texas	-93.434488	32.403093	4204 La Branch	introduced	NA	Houston	NA	NA	NA	NA	NA	NA	NA	NA	NA	NA	NA	NA	NA	NA	NA	NA	NA
2261	Live oak	Quercus virginiana	Houston	Texas	-95.099655	29.88661	4610 San Jacinto	naturally_occurring	NA	Houston	NA	NA	NA	NA	NA	NA	NA	NA	NA	NA	NA	NA	NA	NA	NA	NA	NA
2262	Live oak	Quercus virginiana	Houston	Texas	-95.099655	29.88661	4610 San Jacinto	naturally_occurring	NA	Houston	NA	NA	NA	NA	NA	NA	NA	NA	NA	NA	NA	NA	NA	NA	NA	NA	NA
2311	Loblolly pine	Pinus taeda	Houston	Texas	-95.3793563	29.7289682	4711 Crawford	naturally_occurring	NA	Houston	NA	NA	NA	NA	NA	NA	NA	NA	NA	NA	NA	NA	NA	NA	NA	NA	NA
20260	Chinese tallow	Triadica sebifera	Houston	Texas	-95.3266569	29.7345095	1416 Gustav	introduced	60.96 to 76.2 cm	Houston	NA	NA	NA	NA	NA	NA	NA	NA	NA	NA	NA	NA	NA	NA	NA	NA	NA
20296	Crape myrtle	Lagerstroemia indica	Houston	Texas	-95.328177	29.731058	1579 Elliott	introduced	NA	Houston	NA	NA	NA	NA	NA	NA	NA	NA	NA	NA	NA	NA	NA	NA	NA	NA	NA
20310	Crape myrtle	Lagerstroemia indica	Houston	Texas	-95.3326045	29.726496	1407 Lombardy	introduced	NA	Houston	NA	NA	NA	NA	NA	NA	NA	NA	NA	NA	NA	NA	NA	NA	NA	NA	NA
20346	Common hackberry	Celtis occidentalis	Houston	Texas	-95.3246442	29.7278765	5236 Hillman	naturally_occurring	NA	Houston	NA	NA	NA	NA	NA	NA	NA	NA	NA	NA	NA	NA	NA	NA	NA	NA	NA
20396	Southern magnolia	Magnolia grandiflora	Houston	Texas	-95.3284849	29.7270182	1513 Godwin	naturally_occurring	NA	Houston	NA	NA	NA	NA	NA	NA	NA	NA	NA	NA	NA	NA	NA	NA	NA	NA	NA
20445	Crape myrtle	Lagerstroemia indica	Houston	Texas	-95.3276876	29.7263042	1550 Godwin	introduced	NA	Houston	NA	NA	NA	NA	NA	NA	NA	NA	NA	NA	NA	NA	NA	NA	NA	NA	NA
20446	Common hackberry	Celtis occidentalis	Houston	Texas	-95.3276876	29.7263042	1550 Godwin	naturally_occurring	NA	Houston	NA	NA	NA	NA	NA	NA	NA	NA	NA	NA	NA	NA	NA	NA	NA	NA	NA
20495	Common hackberry	Celtis occidentalis	Houston	Texas	-95.3275919	29.7262429	1554 Godwin	naturally_occurring	NA	Houston	NA	NA	NA	NA	NA	NA	NA	NA	NA	NA	NA	NA	NA	NA	NA	NA	NA
20545	Shumard oak	Quercus shumardii	Houston	Texas	-95.327676	29.7299293	1433 Elliott	naturally_occurring	NA	Houston	NA	NA	NA	NA	NA	NA	NA	NA	NA	NA	NA	NA	NA	NA	NA	NA	NA
20581	Crape myrtle	Lagerstroemia indica	Houston	Texas	-95.3277184	29.7296103	1456 Elliott	introduced	NA	Houston	NA	NA	NA	NA	NA	NA	NA	NA	NA	NA	NA	NA	NA	NA	NA	NA	NA
20595	Southern magnolia	Magnolia grandiflora	Houston	Texas	-95.3281747	29.7276789	1504 Lawson	naturally_occurring	NA	Houston	NA	NA	NA	NA	NA	NA	NA	NA	NA	NA	NA	NA	NA	NA	NA	NA	NA
20631	Chinaberry	Melia azedarach	Houston	Texas	-95.3256807	29.730725	5115 Claremont	introduced	NA	Houston	NA	NA	NA	NA	NA	NA	NA	NA	NA	NA	NA	NA	NA	NA	NA	NA	NA
20681	Common hackberry	Celtis occidentalis	Houston	Texas	-95.327432	29.7263443	1557 Godwin	naturally_occurring	NA	Houston	NA	NA	NA	NA	NA	NA	NA	NA	NA	NA	NA	NA	NA	NA	NA	NA	NA
20696	Chinese tallow	Triadica sebifera	Houston	Texas	-95.3321144	29.7261798	1431 Lombardy	introduced	NA	Houston	NA	NA	NA	NA	NA	NA	NA	NA	NA	NA	NA	NA	NA	NA	NA	NA	NA
20731	Juniper	Juniperus chinensis	Houston	Texas	-95.3255419	29.7306814	5125 Claremont	introduced	NA	Houston	NA	NA	NA	NA	NA	NA	NA	NA	NA	NA	NA	NA	NA	NA	NA	NA	NA
20746	American sycamore	Platanus occidentalis	Houston	Texas	-95.3320328	29.7261271	1435 Lombardy	naturally_occurring	NA	Houston	NA	NA	NA	NA	NA	NA	NA	NA	NA	NA	NA	NA	NA	NA	NA	NA	NA
20796	American sycamore	Platanus occidentalis	Houston	Texas	-95.3324528	29.7261929	1422 Lombardy	naturally_occurring	NA	Houston	NA	NA	NA	NA	NA	NA	NA	NA	NA	NA	NA	NA	NA	NA	NA	NA	NA
42224	Live oak	Quercus virginiana	Houston	Texas	-95.396334	29.804084	235 20Th, W	naturally_occurring	NA	Houston	NA	NA	NA	NA	NA	NA	NA	NA	NA	NA	NA	NA	NA	NA	NA	NA	NA
42237	Loblolly pine	Pinus taeda	Houston	Texas	-95.3462698	29.9850659	445 Loop, N	naturally_occurring	NA	Houston	NA	NA	NA	NA	NA	NA	NA	NA	NA	NA	NA	NA	NA	NA	NA	NA	NA
42238	Loblolly pine	Pinus taeda	Houston	Texas	-95.3462698	29.9850659	445 Loop, N	naturally_occurring	NA	Houston	NA	NA	NA	NA	NA	NA	NA	NA	NA	NA	NA	NA	NA	NA	NA	NA	NA
42274	Chinaberry	Melia azedarach	Houston	Texas	-95.404012	29.806863	416 23Rd, W	introduced	NA	Houston	NA	NA	NA	NA	NA	NA	NA	NA	NA	NA	NA	NA	NA	NA	NA	NA	NA
42287	Green ash	Fraxinus pennsylvanica	Houston	Texas	-95.2450176	30.0495229	740 20Th, W	naturally_occurring	60.96 to 76.2 cm	Houston	NA	NA	NA	NA	NA	NA	NA	NA	NA	NA	NA	NA	NA	NA	NA	NA	NA
42324	Crape myrtle	Lagerstroemia indica	Houston	Texas	-95.406583	29.812068	529 28Th, W	introduced	NA	Houston	NA	NA	NA	NA	NA	NA	NA	NA	NA	NA	NA	NA	NA	NA	NA	NA	NA
42337	Crape myrtle	Lagerstroemia indica	Houston	Texas	-95.400172	29.802842	250 19Th, W	introduced	NA	Houston	NA	NA	NA	NA	NA	NA	NA	NA	NA	NA	NA	NA	NA	NA	NA	NA	NA
42373	Cedar elm	Ulmus crassifolia	Houston	Texas	-95.388605	29.804031	746 20Th, W	naturally_occurring	NA	Houston	NA	NA	NA	NA	NA	NA	NA	NA	NA	NA	NA	NA	NA	NA	NA	NA	NA
42374	Live oak	Quercus virginiana	Houston	Texas	-95.404052	29.802799	422 19Th, W	naturally_occurring	NA	Houston	NA	NA	NA	NA	NA	NA	NA	NA	NA	NA	NA	NA	NA	NA	NA	NA	NA
42387	Crape myrtle	Lagerstroemia indica	Houston	Texas	-95.393508	29.811435	500 27Th, W	introduced	NA	Houston	NA	NA	NA	NA	NA	NA	NA	NA	NA	NA	NA	NA	NA	NA	NA	NA	NA
42423	Crape myrtle	Lagerstroemia indica	Houston	Texas	-96.6439582	32.7632265	312 20Th, W	introduced	60.96 to 76.2 cm	Houston	NA	NA	NA	NA	NA	NA	NA	NA	NA	NA	NA	NA	NA	NA	NA	NA	NA
42473	Crape myrtle	Lagerstroemia indica	Houston	Texas	-95.404528	29.806857	442 23Rd, W	introduced	NA	Houston	NA	NA	NA	NA	NA	NA	NA	NA	NA	NA	NA	NA	NA	NA	NA	NA	NA
42488	Crape myrtle	Lagerstroemia indica	Houston	Texas	-95.4038724	29.8113145	2721 Ashland	introduced	NA	Houston	NA	NA	NA	NA	NA	NA	NA	NA	NA	NA	NA	NA	NA	NA	NA	NA	NA
42523	Juniper	Juniperus chinensis	Houston	Texas	-95.4370666	30.0325993	540 19Th, W	introduced	NA	Houston	NA	NA	NA	NA	NA	NA	NA	NA	NA	NA	NA	NA	NA	NA	NA	NA	NA
42538	Crape myrtle	Lagerstroemia indica	Houston	Texas	-95.4306997	30.0182539	220 18Th, W	introduced	NA	Houston	NA	NA	NA	NA	NA	NA	NA	NA	NA	NA	NA	NA	NA	NA	NA	NA	NA
42588	American elm	Ulmus americana	Houston	Texas	-95.354604	29.677719	731 18Th, W	naturally_occurring	60.96 to 76.2 cm	Houston	NA	NA	NA	NA	NA	NA	NA	NA	NA	NA	NA	NA	NA	NA	NA	NA	NA
42624	Live oak	Quercus virginiana	Houston	Texas	-95.403892	29.802803	414 19Th, W	naturally_occurring	NA	Houston	NA	NA	NA	NA	NA	NA	NA	NA	NA	NA	NA	NA	NA	NA	NA	NA	NA
42638	Live oak	Quercus virginiana	Houston	Texas	-95.4037755	29.8065665	2219 Ashland	naturally_occurring	NA	Houston	NA	NA	NA	NA	NA	NA	NA	NA	NA	NA	NA	NA	NA	NA	NA	NA	NA
42674	Callery pear	Pyrus calleryana	Houston	Texas	-95.394606	29.811417	401 27Th, W	introduced	NA	Houston	NA	NA	NA	NA	NA	NA	NA	NA	NA	NA	NA	NA	NA	NA	NA	NA	NA
42724	Crape myrtle	Lagerstroemia indica	Houston	Texas	-95.401446	29.804935	301 21St, W	introduced	NA	Houston	NA	NA	NA	NA	NA	NA	NA	NA	NA	NA	NA	NA	NA	NA	NA	NA	NA
42773	White mulberry	Morus alba	Houston	Texas	-95.406494	29.800873	537 17Th, W	introduced	NA	Houston	NA	NA	NA	NA	NA	NA	NA	NA	NA	NA	NA	NA	NA	NA	NA	NA	NA
64751	Common hackberry	Celtis occidentalis	Houston	Texas	-95.495833	29.749961	6330 San Felipe	naturally_occurring	NA	Houston	NA	NA	NA	NA	NA	NA	NA	NA	NA	NA	NA	NA	NA	NA	NA	NA	NA
64801	Live oak	Quercus virginiana	Houston	Texas	-95.4965773	29.7531847	1305 Winrock Blvd	naturally_occurring	NA	Houston	NA	NA	NA	NA	NA	NA	NA	NA	NA	NA	NA	NA	NA	NA	NA	NA	NA
64816	Live oak	Quercus virginiana	Houston	Texas	-95.493133	29.7508678	6219 Cedar Creek Dr	naturally_occurring	NA	Houston	NA	NA	NA	NA	NA	NA	NA	NA	NA	NA	NA	NA	NA	NA	NA	NA	NA
64851	Bald cypress	Taxodium distichum	Houston	Texas	-95.4971757	29.7508759	1502 Winrock Blvd	naturally_occurring	NA	Houston	NA	NA	NA	NA	NA	NA	NA	NA	NA	NA	NA	NA	NA	NA	NA	NA	NA
64866	Live oak	Quercus virginiana	Houston	Texas	-95.4964373	29.7516416	1411 Winrock Blvd	naturally_occurring	NA	Houston	NA	NA	NA	NA	NA	NA	NA	NA	NA	NA	NA	NA	NA	NA	NA	NA	NA
64916	Live oak	Quercus virginiana	Houston	Texas	-95.494367	29.7542583	6239 Lynbrook Dr	naturally_occurring	60.96 to 76.2 cm	Houston	NA	NA	NA	NA	NA	NA	NA	NA	NA	NA	NA	NA	NA	NA	NA	NA	NA
64952	Red oak	Quercus rubra	Houston	Texas	-95.4950608	29.7602166	807 Briar Ridge Dr	naturally_occurring	NA	Houston	NA	NA	NA	NA	NA	NA	NA	NA	NA	NA	NA	NA	NA	NA	NA	NA	NA
64966	Live oak	Quercus virginiana	Houston	Texas	-95.4899774	29.7586339	6130 Riverview Way	naturally_occurring	NA	Houston	NA	NA	NA	NA	NA	NA	NA	NA	NA	NA	NA	NA	NA	NA	NA	NA	NA
65002	Live oak	Quercus virginiana	Houston	Texas	-95.501808	29.755603	1107 Riverglyn Dr	naturally_occurring	NA	Houston	NA	NA	NA	NA	NA	NA	NA	NA	NA	NA	NA	NA	NA	NA	NA	NA	NA
65052	Live oak	Quercus virginiana	Houston	Texas	-95.4943769	29.7579373	902 Wild Valley Rd	naturally_occurring	NA	Houston	NA	NA	NA	NA	NA	NA	NA	NA	NA	NA	NA	NA	NA	NA	NA	NA	NA
65101	Live oak	Quercus virginiana	Houston	Texas	-95.4940912	29.7536137	6226 Valley Forge Dr	naturally_occurring	NA	Houston	NA	NA	NA	NA	NA	NA	NA	NA	NA	NA	NA	NA	NA	NA	NA	NA	NA
65102	Live oak	Quercus virginiana	Houston	Texas	-95.4940912	29.7536137	6226 Valley Forge Dr	naturally_occurring	NA	Houston	NA	NA	NA	NA	NA	NA	NA	NA	NA	NA	NA	NA	NA	NA	NA	NA	NA
65151	Live oak	Quercus virginiana	Houston	Texas	-95.50371	29.792066	1301 Voss Rd, S	naturally_occurring	NA	Houston	NA	NA	NA	NA	NA	NA	NA	NA	NA	NA	NA	NA	NA	NA	NA	NA	NA
65201	Crape myrtle	Lagerstroemia indica	Houston	Texas	-95.493873	29.754513	6218 Lynbrook Dr	introduced	NA	Houston	NA	NA	NA	NA	NA	NA	NA	NA	NA	NA	NA	NA	NA	NA	NA	NA	NA
65237	American sycamore	Platanus occidentalis	Houston	Texas	-95.4965141	29.759474	6324 Deerwood Rd	naturally_occurring	NA	Houston	NA	NA	NA	NA	NA	NA	NA	NA	NA	NA	NA	NA	NA	NA	NA	NA	NA
65251	Green ash	Fraxinus pennsylvanica	Houston	Texas	-95.4961492	29.7540293	601 Ripple Creek Dr, S	naturally_occurring	NA	Houston	NA	NA	NA	NA	NA	NA	NA	NA	NA	NA	NA	NA	NA	NA	NA	NA	NA
65287	Water oak	Quercus nigra	Houston	Texas	-95.492632	29.752644	6201 Longmont Dr	naturally_occurring	NA	Houston	NA	NA	NA	NA	NA	NA	NA	NA	NA	NA	NA	NA	NA	NA	NA	NA	NA
86729	Pecan	Carya illinoinensis	Houston	Texas	-95.366023	29.714608	3302 Oakdale	naturally_occurring	NA	Houston	NA	NA	NA	NA	NA	NA	NA	NA	NA	NA	NA	NA	NA	NA	NA	NA	NA
86744	Live oak	Quercus virginiana	Houston	Texas	-95.366634	29.713126	3306 Calumet	naturally_occurring	NA	Houston	NA	NA	NA	NA	NA	NA	NA	NA	NA	NA	NA	NA	NA	NA	NA	NA	NA
86779	Bradford pear	Pyrus calleryana	Houston	Texas	-95.3762586	29.7172426	2508 Binz	introduced	NA	Houston	NA	NA	NA	NA	NA	NA	NA	NA	NA	NA	NA	NA	NA	NA	NA	NA	NA
86794	Crape myrtle	Lagerstroemia indica	Houston	Texas	-95.3742623	29.7203619	2502 Southmore Blvd	introduced	NA	Houston	NA	NA	NA	NA	NA	NA	NA	NA	NA	NA	NA	NA	NA	NA	NA	NA	NA
86844	Nuttall oak	Quercus nuttallii	Houston	Texas	-95.379583	29.715964	4459 Mac Gregor Way, N	no_info	NA	Houston	NA	NA	NA	NA	NA	NA	NA	NA	NA	NA	NA	NA	NA	NA	NA	NA	NA
86893	Live oak	Quercus virginiana	Houston	Texas	-95.376086	29.7204	2402 Oakdale	naturally_occurring	60.96 to 76.2 cm	Houston	NA	NA	NA	NA	NA	NA	NA	NA	NA	NA	NA	NA	NA	NA	NA	NA	NA
86894	Chinese tallow	Triadica sebifera	Houston	Texas	-95.376086	29.7204	2402 Oakdale	introduced	NA	Houston	NA	NA	NA	NA	NA	NA	NA	NA	NA	NA	NA	NA	NA	NA	NA	NA	NA
86943	Water oak	Quercus nigra	Houston	Texas	-95.369777	29.720731	2817 Rosedale	naturally_occurring	NA	Houston	NA	NA	NA	NA	NA	NA	NA	NA	NA	NA	NA	NA	NA	NA	NA	NA	NA
86980	Crape myrtle	Lagerstroemia indica	Houston	Texas	-95.368231	29.7133386	3233 Binz	introduced	NA	Houston	NA	NA	NA	NA	NA	NA	NA	NA	NA	NA	NA	NA	NA	NA	NA	NA	NA
86993	Crape myrtle	Lagerstroemia indica	Houston	Texas	-95.3740189	29.7167898	2619 Calumet	introduced	NA	Houston	NA	NA	NA	NA	NA	NA	NA	NA	NA	NA	NA	NA	NA	NA	NA	NA	NA
87029	Bradford pear	Pyrus calleryana	Houston	Texas	-95.3738509	29.7202843	2533 Southmore Blvd	introduced	NA	Houston	NA	NA	NA	NA	NA	NA	NA	NA	NA	NA	NA	NA	NA	NA	NA	NA	NA
87030	Palm	Washingtonia robusta	Houston	Texas	-95.3738509	29.7202843	2533 Southmore Blvd	introduced	NA	Houston	NA	NA	NA	NA	NA	NA	NA	NA	NA	NA	NA	NA	NA	NA	NA	NA	NA
87043	Crape myrtle	Lagerstroemia indica	Houston	Texas	-95.37626	29.7194938	2420 Prospect	introduced	NA	Houston	NA	NA	NA	NA	NA	NA	NA	NA	NA	NA	NA	NA	NA	NA	NA	NA	NA
87079	Pecan	Carya illinoinensis	Houston	Texas	-95.370491	29.7173	3030 Oakdale	naturally_occurring	NA	Houston	NA	NA	NA	NA	NA	NA	NA	NA	NA	NA	NA	NA	NA	NA	NA	NA	NA
87129	Crape myrtle	Lagerstroemia indica	Houston	Texas	-95.375241	29.7212698	2403 Southmore Blvd	introduced	NA	Houston	NA	NA	NA	NA	NA	NA	NA	NA	NA	NA	NA	NA	NA	NA	NA	NA	NA
87144	Live oak	Quercus virginiana	Houston	Texas	-95.3690991	29.717244	5215 Palmer	naturally_occurring	NA	Houston	NA	NA	NA	NA	NA	NA	NA	NA	NA	NA	NA	NA	NA	NA	NA	NA	NA
87179	Live oak	Quercus virginiana	Houston	Texas	-95.3706	29.717379	3020 Oakdale	naturally_occurring	NA	Houston	NA	NA	NA	NA	NA	NA	NA	NA	NA	NA	NA	NA	NA	NA	NA	NA	NA
87194	Pecan	Carya illinoinensis	Houston	Texas	-95.376656	29.7162591	2506 Riverside Dr	naturally_occurring	NA	Houston	NA	NA	NA	NA	NA	NA	NA	NA	NA	NA	NA	NA	NA	NA	NA	NA	NA
87244	Chinese tallow	Triadica sebifera	Houston	Texas	-95.365467	29.71441	3326 Oakdale	introduced	NA	Houston	NA	NA	NA	NA	NA	NA	NA	NA	NA	NA	NA	NA	NA	NA	NA	NA	NA
105213	Siberian elm	Ulmus pumila	Houston	Texas	-95.4128476	29.7754465	5117 Inker	introduced	NA	Houston	NA	NA	NA	NA	NA	NA	NA	NA	NA	NA	NA	NA	NA	NA	NA	NA	NA
105227	NA	NA	Houston	Texas	-95.3676974	29.7589382	4919 Center	no_info	NA	Houston	NA	NA	NA	NA	NA	NA	NA	NA	NA	NA	NA	NA	NA	NA	NA	NA	NA
105263	Cedar elm	Ulmus crassifolia	Houston	Texas	-95.3813541	29.7730459	1702 Taylor	naturally_occurring	60.96 to 76.2 cm	Houston	NA	NA	NA	NA	NA	NA	NA	NA	NA	NA	NA	NA	NA	NA	NA	NA	NA
105313	Common hackberry	Celtis occidentalis	Houston	Texas	-95.4011242	29.7753608	1607 Bass	naturally_occurring	NA	Houston	NA	NA	NA	NA	NA	NA	NA	NA	NA	NA	NA	NA	NA	NA	NA	NA	NA
105328	Slippery elm	Ulmus rubra	Houston	Texas	-95.4045906	29.7752646	4312 Spencer	naturally_occurring	NA	Houston	NA	NA	NA	NA	NA	NA	NA	NA	NA	NA	NA	NA	NA	NA	NA	NA	NA
105363	Green ash	Fraxinus pennsylvanica	Houston	Texas	-95.4160674	29.7780401	5302 Katy Frwy	naturally_occurring	NA	Houston	NA	NA	NA	NA	NA	NA	NA	NA	NA	NA	NA	NA	NA	NA	NA	NA	NA
105378	Arborvitae	Thuja	Houston	Texas	-95.370156	29.7709608	1405 Goliad	no_info	NA	Houston	NA	NA	NA	NA	NA	NA	NA	NA	NA	NA	NA	NA	NA	NA	NA	NA	NA
105428	Common hackberry	Celtis occidentalis	Houston	Texas	-95.4064919	29.7748007	4517 Eigel	naturally_occurring	NA	Houston	NA	NA	NA	NA	NA	NA	NA	NA	NA	NA	NA	NA	NA	NA	NA	NA	NA
105464	Common hackberry	Celtis occidentalis	Houston	Texas	-95.4045745	29.7752648	4310 Spencer	naturally_occurring	NA	Houston	NA	NA	NA	NA	NA	NA	NA	NA	NA	NA	NA	NA	NA	NA	NA	NA	NA
105477	American elm	Ulmus americana	Houston	Texas	-95.4184026	29.7717232	1212 Asbury	naturally_occurring	NA	Houston	NA	NA	NA	NA	NA	NA	NA	NA	NA	NA	NA	NA	NA	NA	NA	NA	NA
105478	Common hackberry	Celtis occidentalis	Houston	Texas	-95.4184026	29.7717232	1212 Asbury	naturally_occurring	NA	Houston	NA	NA	NA	NA	NA	NA	NA	NA	NA	NA	NA	NA	NA	NA	NA	NA	NA
105514	Pecan	Carya illinoinensis	Houston	Texas	-95.4139664	29.7748679	5214 Eigel	naturally_occurring	NA	Houston	NA	NA	NA	NA	NA	NA	NA	NA	NA	NA	NA	NA	NA	NA	NA	NA	NA
105527	Crape myrtle	Lagerstroemia indica	Houston	Texas	-95.4175345	29.7709414	111 T C Jester Blvd	introduced	NA	Houston	NA	NA	NA	NA	NA	NA	NA	NA	NA	NA	NA	NA	NA	NA	NA	NA	NA
105564	Loblolly pine	Pinus taeda	Houston	Texas	-95.378226	29.774576	1917 White	naturally_occurring	NA	Houston	NA	NA	NA	NA	NA	NA	NA	NA	NA	NA	NA	NA	NA	NA	NA	NA	NA
105577	NA	NA	Houston	Texas	-95.3769	29.7716759	1520 Silver	no_info	NA	Houston	NA	NA	NA	NA	NA	NA	NA	NA	NA	NA	NA	NA	NA	NA	NA	NA	NA
105613	Common hackberry	Celtis occidentalis	Houston	Texas	-95.412416	29.770533	1014 Roy	naturally_occurring	NA	Houston	NA	NA	NA	NA	NA	NA	NA	NA	NA	NA	NA	NA	NA	NA	NA	NA	NA
105614	Pecan	Carya illinoinensis	Houston	Texas	-95.4146595	29.772486	5237 Schuler	naturally_occurring	NA	Houston	NA	NA	NA	NA	NA	NA	NA	NA	NA	NA	NA	NA	NA	NA	NA	NA	NA
105627	Southern magnolia	Magnolia grandiflora	Houston	Texas	-95.4140175	29.7754353	5217 Inker	naturally_occurring	NA	Houston	NA	NA	NA	NA	NA	NA	NA	NA	NA	NA	NA	NA	NA	NA	NA	NA	NA
105663	Crape myrtle	Lagerstroemia indica	Houston	Texas	-95.4146235	29.7718019	5233 Nett	introduced	NA	Houston	NA	NA	NA	NA	NA	NA	NA	NA	NA	NA	NA	NA	NA	NA	NA	NA	NA
105713	Common hackberry	Celtis occidentalis	Houston	Texas	-95.401536	29.9836096	1201 Roy	naturally_occurring	NA	Houston	NA	NA	NA	NA	NA	NA	NA	NA	NA	NA	NA	NA	NA	NA	NA	NA	NA
105728	Common hackberry	Celtis occidentalis	Houston	Texas	-95.4064413	29.7748012	4511 Eigel	naturally_occurring	NA	Houston	NA	NA	NA	NA	NA	NA	NA	NA	NA	NA	NA	NA	NA	NA	NA	NA	NA
105763	Pear	Pyrus	Houston	Texas	-95.411899	29.7748968	5020 Eigel	no_info	NA	Houston	NA	NA	NA	NA	NA	NA	NA	NA	NA	NA	NA	NA	NA	NA	NA	NA	NA
123711	Live oak	Quercus virginiana	Houston	Texas	-95.6119075	29.756832	1937 Lexington	naturally_occurring	NA	Houston	NA	NA	NA	NA	NA	NA	NA	NA	NA	NA	NA	NA	NA	NA	NA	NA	NA
123761	Bradford pear	Pyrus calleryana	Houston	Texas	-95.4020391	29.74782	2009 Dunlavy	introduced	NA	Houston	NA	NA	NA	NA	NA	NA	NA	NA	NA	NA	NA	NA	NA	NA	NA	NA	NA
123797	Water oak	Quercus nigra	Houston	Texas	-95.4558123	29.732643	1853 Richmond Ave	naturally_occurring	NA	Houston	NA	NA	NA	NA	NA	NA	NA	NA	NA	NA	NA	NA	NA	NA	NA	NA	NA
123811	Loblolly pine	Pinus taeda	Houston	Texas	-95.398045	29.733594	1518 Bonnie Brae	naturally_occurring	NA	Houston	NA	NA	NA	NA	NA	NA	NA	NA	NA	NA	NA	NA	NA	NA	NA	NA	NA
123847	Water oak	Quercus nigra	Houston	Texas	-95.3981671	29.7352432	2025 Colquitt	naturally_occurring	NA	Houston	NA	NA	NA	NA	NA	NA	NA	NA	NA	NA	NA	NA	NA	NA	NA	NA	NA
123897	Crape myrtle	Lagerstroemia indica	Houston	Texas	-95.398753	29.745516	1700 Haver	introduced	NA	Houston	NA	NA	NA	NA	NA	NA	NA	NA	NA	NA	NA	NA	NA	NA	NA	NA	NA
123912	Chinese tallow	Triadica sebifera	Houston	Texas	-95.4080625	29.7325025	1955 Norfolk	introduced	NA	Houston	NA	NA	NA	NA	NA	NA	NA	NA	NA	NA	NA	NA	NA	NA	NA	NA	NA
123947	Live oak	Quercus virginiana	Houston	Texas	-95.4074482	29.7333618	1917 Portsmouth	naturally_occurring	NA	Houston	NA	NA	NA	NA	NA	NA	NA	NA	NA	NA	NA	NA	NA	NA	NA	NA	NA
123962	Ligustrum	Ligustrum japonicum	Houston	Texas	-95.396465	29.733539	1400 Bonnie Brae	introduced	NA	Houston	NA	NA	NA	NA	NA	NA	NA	NA	NA	NA	NA	NA	NA	NA	NA	NA	NA
124012	Common hackberry	Celtis occidentalis	Houston	Texas	-95.396544	29.733463	1407 Bonnie Brae	naturally_occurring	NA	Houston	NA	NA	NA	NA	NA	NA	NA	NA	NA	NA	NA	NA	NA	NA	NA	NA	NA
124048	Yellow poplar	Liriodendron tulipifera	Houston	Texas	-95.4021712	29.7491858	1630 Vermont	introduced	NA	Houston	NA	NA	NA	NA	NA	NA	NA	NA	NA	NA	NA	NA	NA	NA	NA	NA	NA
124061	Water oak	Quercus nigra	Houston	Texas	-95.4083498	29.7341766	1939 Richmond Ave	naturally_occurring	NA	Houston	NA	NA	NA	NA	NA	NA	NA	NA	NA	NA	NA	NA	NA	NA	NA	NA	NA
124062	Crape myrtle	Lagerstroemia indica	Houston	Texas	-95.4558123	29.732643	817 Richmond Ave	introduced	NA	Houston	NA	NA	NA	NA	NA	NA	NA	NA	NA	NA	NA	NA	NA	NA	NA	NA	NA
124098	Crape myrtle	Lagerstroemia indica	Houston	Texas	-95.398361	29.742925	2710 Ridgewood	introduced	NA	Houston	NA	NA	NA	NA	NA	NA	NA	NA	NA	NA	NA	NA	NA	NA	NA	NA	NA
124111	Live oak	Quercus virginiana	Houston	Texas	-95.399559	29.7467624	1702 Maryland	naturally_occurring	NA	Houston	NA	NA	NA	NA	NA	NA	NA	NA	NA	NA	NA	NA	NA	NA	NA	NA	NA
124148	Crape myrtle	Lagerstroemia indica	Houston	Texas	-95.3962235	29.749552	2112 Waugh Dr	introduced	NA	Houston	NA	NA	NA	NA	NA	NA	NA	NA	NA	NA	NA	NA	NA	NA	NA	NA	NA
124197	Slippery elm	Ulmus rubra	Houston	Texas	-95.407137	29.734013	4322 Hazard	naturally_occurring	NA	Houston	NA	NA	NA	NA	NA	NA	NA	NA	NA	NA	NA	NA	NA	NA	NA	NA	NA
124198	Black willow	Salix nigra	Houston	Texas	-95.407137	29.734013	4322 Hazard	naturally_occurring	NA	Houston	NA	NA	NA	NA	NA	NA	NA	NA	NA	NA	NA	NA	NA	NA	NA	NA	NA
124247	Live oak	Quercus virginiana	Houston	Texas	-95.6119075	29.756832	1933 Lexington	naturally_occurring	NA	Houston	NA	NA	NA	NA	NA	NA	NA	NA	NA	NA	NA	NA	NA	NA	NA	NA	NA
140473	Crape myrtle	Lagerstroemia indica	Houston	Texas	-95.2802961	29.6944993	8004 Easton	introduced	NA	Houston	NA	NA	NA	NA	NA	NA	NA	NA	NA	NA	NA	NA	NA	NA	NA	NA	NA
140509	Sweetgum	Liquidambar styraciflua	Houston	Texas	-95.2670506	29.6913924	8535 Findlay	naturally_occurring	NA	Houston	NA	NA	NA	NA	NA	NA	NA	NA	NA	NA	NA	NA	NA	NA	NA	NA	NA
140510	Crape myrtle	Lagerstroemia indica	Houston	Texas	-95.2763473	29.6956637	8148 Detroit	introduced	NA	Houston	NA	NA	NA	NA	NA	NA	NA	NA	NA	NA	NA	NA	NA	NA	NA	NA	NA
140523	Chinese tallow	Triadica sebifera	Houston	Texas	-95.279482	29.6934278	8034 Findlay	introduced	NA	Houston	NA	NA	NA	NA	NA	NA	NA	NA	NA	NA	NA	NA	NA	NA	NA	NA	NA
140559	Willow oak	Quercus phellos	Houston	Texas	-95.27289	29.684065	8134 Niles	naturally_occurring	NA	Houston	NA	NA	NA	NA	NA	NA	NA	NA	NA	NA	NA	NA	NA	NA	NA	NA	NA
140609	Water oak	Quercus nigra	Houston	Texas	-95.274501	29.6844557	8120 Glenbrook Dr	naturally_occurring	NA	Houston	NA	NA	NA	NA	NA	NA	NA	NA	NA	NA	NA	NA	NA	NA	NA	NA	NA
140624	Willow oak	Quercus phellos	Houston	Texas	-95.2731744	29.6838511	8130 Niles	naturally_occurring	NA	Houston	NA	NA	NA	NA	NA	NA	NA	NA	NA	NA	NA	NA	NA	NA	NA	NA	NA
140659	Crape myrtle	Lagerstroemia indica	Houston	Texas	-95.2822547	29.7166199	1018 Nueces	introduced	NA	Houston	NA	NA	NA	NA	NA	NA	NA	NA	NA	NA	NA	NA	NA	NA	NA	NA	NA
140674	Green ash	Fraxinus pennsylvanica	Houston	Texas	-95.2895332	29.7116044	7234 Hemlock	naturally_occurring	NA	Houston	NA	NA	NA	NA	NA	NA	NA	NA	NA	NA	NA	NA	NA	NA	NA	NA	NA
140724	Nuttall oak	Quercus nuttallii	Houston	Texas	-95.2892779	29.7097839	1800 Coral	no_info	NA	Houston	NA	NA	NA	NA	NA	NA	NA	NA	NA	NA	NA	NA	NA	NA	NA	NA	NA
140760	Pecan	Carya illinoinensis	Houston	Texas	-95.2943484	29.7084314	7004 Linden	naturally_occurring	NA	Houston	NA	NA	NA	NA	NA	NA	NA	NA	NA	NA	NA	NA	NA	NA	NA	NA	NA
140774	Crape myrtle	Lagerstroemia indica	Houston	Texas	-95.2858923	29.7109762	7511 Ilex	introduced	NA	Houston	NA	NA	NA	NA	NA	NA	NA	NA	NA	NA	NA	NA	NA	NA	NA	NA	NA
140810	Live oak	Quercus virginiana	Houston	Texas	-95.2916911	29.7023437	7131 Lina	naturally_occurring	NA	Houston	NA	NA	NA	NA	NA	NA	NA	NA	NA	NA	NA	NA	NA	NA	NA	NA	NA
140860	Chinese tallow	Triadica sebifera	Houston	Texas	-95.2937381	29.7062921	7031 Keller	introduced	NA	Houston	NA	NA	NA	NA	NA	NA	NA	NA	NA	NA	NA	NA	NA	NA	NA	NA	NA
140909	Yaupon	Ilex vomitoria	Houston	Texas	-95.291803	29.71433	1111 Delmas	naturally_occurring	NA	Houston	NA	NA	NA	NA	NA	NA	NA	NA	NA	NA	NA	NA	NA	NA	NA	NA	NA
140910	Crape myrtle	Lagerstroemia indica	Houston	Texas	-95.294465	29.7129716	7017 Schley	introduced	NA	Houston	NA	NA	NA	NA	NA	NA	NA	NA	NA	NA	NA	NA	NA	NA	NA	NA	NA
140959	Chinese tallow	Triadica sebifera	Houston	Texas	-95.525213	29.638617	7415 Garden	introduced	NA	Houston	NA	NA	NA	NA	NA	NA	NA	NA	NA	NA	NA	NA	NA	NA	NA	NA	NA
141009	Pecan	Carya illinoinensis	Houston	Texas	-95.2913308	29.7053992	7138 Palmetto	naturally_occurring	NA	Houston	NA	NA	NA	NA	NA	NA	NA	NA	NA	NA	NA	NA	NA	NA	NA	NA	NA
141024	Crape myrtle	Lagerstroemia indica	Houston	Texas	-95.2845787	29.7101059	7622 Japonica	introduced	NA	Houston	NA	NA	NA	NA	NA	NA	NA	NA	NA	NA	NA	NA	NA	NA	NA	NA	NA
158408	Live oak	Quercus virginiana	Houston	Texas	-95.4033496	29.7279051	1754 North Blvd	naturally_occurring	NA	Houston	NA	NA	NA	NA	NA	NA	NA	NA	NA	NA	NA	NA	NA	NA	NA	NA	NA
158422	Live oak	Quercus virginiana	Houston	Texas	-95.40457	29.7277286	1803 North Blvd	naturally_occurring	NA	Houston	NA	NA	NA	NA	NA	NA	NA	NA	NA	NA	NA	NA	NA	NA	NA	NA	NA
158458	Southern magnolia	Magnolia grandiflora	Houston	Texas	-95.4171414	29.7133318	2531 Dryden Rd	naturally_occurring	NA	Houston	NA	NA	NA	NA	NA	NA	NA	NA	NA	NA	NA	NA	NA	NA	NA	NA	NA
158508	Live oak	Quercus virginiana	Houston	Texas	-95.4131801	29.7126931	2320 Swift Blvd	naturally_occurring	NA	Houston	NA	NA	NA	NA	NA	NA	NA	NA	NA	NA	NA	NA	NA	NA	NA	NA	NA
158557	Loblolly pine	Pinus taeda	Houston	Texas	-95.4149984	29.7101668	2403 Goldsmith	naturally_occurring	NA	Houston	NA	NA	NA	NA	NA	NA	NA	NA	NA	NA	NA	NA	NA	NA	NA	NA	NA
158558	Sweetgum	Liquidambar styraciflua	Houston	Texas	-95.4149984	29.7101668	2403 Goldsmith	naturally_occurring	NA	Houston	NA	NA	NA	NA	NA	NA	NA	NA	NA	NA	NA	NA	NA	NA	NA	NA	NA
158607	Mexican white oak	NA	Houston	Texas	-95.4047773	29.7211608	1913 Bolsover	no_info	NA	Houston	NA	NA	NA	NA	NA	NA	NA	NA	NA	NA	NA	NA	NA	NA	NA	NA	NA
158657	White oak	Quercus alba	Houston	Texas	-95.4113168	29.7263314	2233 South Blvd	naturally_occurring	NA	Houston	NA	NA	NA	NA	NA	NA	NA	NA	NA	NA	NA	NA	NA	NA	NA	NA	NA
158693	Live oak	Quercus virginiana	Houston	Texas	-95.405548	29.7219742	1934 Dunstan Rd	naturally_occurring	NA	Houston	NA	NA	NA	NA	NA	NA	NA	NA	NA	NA	NA	NA	NA	NA	NA	NA	NA
158707	Crape myrtle	Lagerstroemia indica	Houston	Texas	-95.416989	29.714204	2520 Shakespeare	introduced	NA	Houston	NA	NA	NA	NA	NA	NA	NA	NA	NA	NA	NA	NA	NA	NA	NA	NA	NA
158743	Crape myrtle	Lagerstroemia indica	Houston	Texas	-95.405303	29.724712	1901 Wroxton Rd	introduced	NA	Houston	NA	NA	NA	NA	NA	NA	NA	NA	NA	NA	NA	NA	NA	NA	NA	NA	NA
158793	Live oak	Quercus virginiana	Houston	Texas	-95.4150757	29.7143057	2402 Shakespeare	naturally_occurring	NA	Houston	NA	NA	NA	NA	NA	NA	NA	NA	NA	NA	NA	NA	NA	NA	NA	NA	NA
158808	Live oak	Quercus virginiana	Houston	Texas	-95.405276	29.722952	1901 Sunset Blvd	naturally_occurring	NA	Houston	NA	NA	NA	NA	NA	NA	NA	NA	NA	NA	NA	NA	NA	NA	NA	NA	NA
158843	Live oak	Quercus virginiana	Houston	Texas	-95.4183697	29.7255108	2214 Bissonnet	naturally_occurring	NA	Houston	NA	NA	NA	NA	NA	NA	NA	NA	NA	NA	NA	NA	NA	NA	NA	NA	NA
158858	Crape myrtle	Lagerstroemia indica	Houston	Texas	-95.41276	29.709409	2301 Southgate Blvd	introduced	NA	Houston	NA	NA	NA	NA	NA	NA	NA	NA	NA	NA	NA	NA	NA	NA	NA	NA	NA
158908	Live oak	Quercus virginiana	Houston	Texas	-95.405839	29.7248694	1936 Wroxton Rd	naturally_occurring	60.96 to 76.2 cm	Houston	NA	NA	NA	NA	NA	NA	NA	NA	NA	NA	NA	NA	NA	NA	NA	NA	NA
180935	Arborvitae	Thuja	Houston	Texas	-95.510613	29.8266447	3708 Colleen Meadows Cir	no_info	NA	Houston	NA	NA	NA	NA	NA	NA	NA	NA	NA	NA	NA	NA	NA	NA	NA	NA	NA
180985	Water oak	Quercus nigra	Houston	Texas	-95.5156141	29.8310434	4103 Aruba Dr	naturally_occurring	NA	Houston	NA	NA	NA	NA	NA	NA	NA	NA	NA	NA	NA	NA	NA	NA	NA	NA	NA
181021	Loblolly pine	Pinus taeda	Houston	Texas	-95.5107711	29.8327873	8760 Clay Rd	naturally_occurring	NA	Houston	NA	NA	NA	NA	NA	NA	NA	NA	NA	NA	NA	NA	NA	NA	NA	NA	NA
181035	Cedar elm	Ulmus crassifolia	Houston	Texas	-95.7747364	29.8315107	8777 Clay Rd	naturally_occurring	NA	Houston	NA	NA	NA	NA	NA	NA	NA	NA	NA	NA	NA	NA	NA	NA	NA	NA	NA
181071	Bald cypress	Taxodium distichum	Houston	Texas	-95.5725314	29.8317514	9455 Clay Rd	naturally_occurring	NA	Houston	NA	NA	NA	NA	NA	NA	NA	NA	NA	NA	NA	NA	NA	NA	NA	NA	NA
181121	Red oak	Quercus rubra	Houston	Texas	-95.7747364	29.8315107	9443 Clay Rd	naturally_occurring	NA	Houston	NA	NA	NA	NA	NA	NA	NA	NA	NA	NA	NA	NA	NA	NA	NA	NA	NA
181136	American elm	Ulmus americana	Houston	Texas	-95.7747364	29.8315107	9443 Clay Rd	naturally_occurring	NA	Houston	NA	NA	NA	NA	NA	NA	NA	NA	NA	NA	NA	NA	NA	NA	NA	NA	NA
181171	Sweetgum	Liquidambar styraciflua	Houston	Texas	-95.5725314	29.8317514	9427 Clay Rd	naturally_occurring	NA	Houston	NA	NA	NA	NA	NA	NA	NA	NA	NA	NA	NA	NA	NA	NA	NA	NA	NA
181186	Sweetgum	Liquidambar styraciflua	Houston	Texas	-95.5725314	29.8317514	9427 Clay Rd	naturally_occurring	NA	Houston	NA	NA	NA	NA	NA	NA	NA	NA	NA	NA	NA	NA	NA	NA	NA	NA	NA
181236	American elm	Ulmus americana	Houston	Texas	-95.5241011	29.8367964	4501 Blalock Rd	naturally_occurring	NA	Houston	NA	NA	NA	NA	NA	NA	NA	NA	NA	NA	NA	NA	NA	NA	NA	NA	NA
181285	American elm	Ulmus americana	Houston	Texas	-95.5241011	29.8367964	4501 Blalock Rd	naturally_occurring	NA	Houston	NA	NA	NA	NA	NA	NA	NA	NA	NA	NA	NA	NA	NA	NA	NA	NA	NA
181286	American elm	Ulmus americana	Houston	Texas	-95.5241011	29.8367964	4501 Blalock Rd	naturally_occurring	NA	Houston	NA	NA	NA	NA	NA	NA	NA	NA	NA	NA	NA	NA	NA	NA	NA	NA	NA
181335	Loblolly pine	Pinus taeda	Houston	Texas	-95.5725314	29.8317514	9210 Clay Rd	naturally_occurring	NA	Houston	NA	NA	NA	NA	NA	NA	NA	NA	NA	NA	NA	NA	NA	NA	NA	NA	NA
181372	Holly yaupon	NA	Houston	Texas	-95.5164672	29.8265103	3626 Peppermill Rd	no_info	NA	Houston	NA	NA	NA	NA	NA	NA	NA	NA	NA	NA	NA	NA	NA	NA	NA	NA	NA
181385	Pecan	Carya illinoinensis	Houston	Texas	-95.5073882	29.8243678	3307 Elegia Dr	naturally_occurring	NA	Houston	NA	NA	NA	NA	NA	NA	NA	NA	NA	NA	NA	NA	NA	NA	NA	NA	NA
181421	Crape myrtle	Lagerstroemia indica	Houston	Texas	-95.5150882	29.8257617	9014 Colleen Rd	introduced	NA	Houston	NA	NA	NA	NA	NA	NA	NA	NA	NA	NA	NA	NA	NA	NA	NA	NA	NA
181422	Crape myrtle	Lagerstroemia indica	Houston	Texas	-95.5129001	29.8267997	9011 Opelika	introduced	NA	Houston	NA	NA	NA	NA	NA	NA	NA	NA	NA	NA	NA	NA	NA	NA	NA	NA	NA
181435	Crape myrtle	Lagerstroemia indica	Houston	Texas	-95.5130494	29.8210172	9012 Kempwood Dr	introduced	NA	Houston	NA	NA	NA	NA	NA	NA	NA	NA	NA	NA	NA	NA	NA	NA	NA	NA	NA
181471	Live oak	Quercus virginiana	Houston	Texas	-95.5223481	29.8220354	8810 Kempwood Dr	naturally_occurring	NA	Houston	NA	NA	NA	NA	NA	NA	NA	NA	NA	NA	NA	NA	NA	NA	NA	NA	NA
198834	Crape myrtle	Lagerstroemia indica	Houston	Texas	-95.6749944	29.7893631	17420 Park Row	introduced	NA	Houston	NA	NA	NA	NA	NA	NA	NA	NA	NA	NA	NA	NA	NA	NA	NA	NA	NA
198884	Crape myrtle	Lagerstroemia indica	Houston	Texas	-95.6881676	29.7921654	1623 Barker Cypress Rd	introduced	NA	Houston	NA	NA	NA	NA	NA	NA	NA	NA	NA	NA	NA	NA	NA	NA	NA	NA	NA
198920	Mexican sycamore	Platanus mexicana	Houston	Texas	-95.6466376	29.7880158	15115 Park Row	introduced	NA	Houston	NA	NA	NA	NA	NA	NA	NA	NA	NA	NA	NA	NA	NA	NA	NA	NA	NA
198933	NA	NA	Houston	Texas	-95.6466376	29.7880158	15115 Park Row	no_info	NA	Houston	NA	NA	NA	NA	NA	NA	NA	NA	NA	NA	NA	NA	NA	NA	NA	NA	NA
198934	Bald cypress	Taxodium distichum	Houston	Texas	-95.6466376	29.7880158	15115 Park Row	naturally_occurring	NA	Houston	NA	NA	NA	NA	NA	NA	NA	NA	NA	NA	NA	NA	NA	NA	NA	NA	NA
198970	Post oak	Quercus stellata	Houston	Texas	-95.6749944	29.7893631	17420 Park Row	naturally_occurring	NA	Houston	NA	NA	NA	NA	NA	NA	NA	NA	NA	NA	NA	NA	NA	NA	NA	NA	NA
198983	Live oak	Quercus virginiana	Houston	Texas	-95.6749944	29.7893631	17420 Park Row	naturally_occurring	NA	Houston	NA	NA	NA	NA	NA	NA	NA	NA	NA	NA	NA	NA	NA	NA	NA	NA	NA
199020	Chinese elm	Ulmus parvifolia	Houston	Texas	-95.6666628	29.7876899	1441 Park Ten Blvd	introduced	NA	Houston	NA	NA	NA	NA	NA	NA	NA	NA	NA	NA	NA	NA	NA	NA	NA	NA	NA
199033	Chinese elm	Ulmus parvifolia	Houston	Texas	-95.6659508	29.7867648	16360 Park Ten Place	introduced	NA	Houston	NA	NA	NA	NA	NA	NA	NA	NA	NA	NA	NA	NA	NA	NA	NA	NA	NA
199069	American sycamore	Platanus occidentalis	Houston	Texas	-95.6679913	29.7867889	16420 Park Ten Place	naturally_occurring	NA	Houston	NA	NA	NA	NA	NA	NA	NA	NA	NA	NA	NA	NA	NA	NA	NA	NA	NA
199070	Crape myrtle	Lagerstroemia indica	Houston	Texas	-95.6679913	29.7867889	16420 Park Ten Place	introduced	NA	Houston	NA	NA	NA	NA	NA	NA	NA	NA	NA	NA	NA	NA	NA	NA	NA	NA	NA
199119	Live oak	Quercus virginiana	Houston	Texas	-95.659128	29.786676	15775 Park Ten Place	naturally_occurring	NA	Houston	NA	NA	NA	NA	NA	NA	NA	NA	NA	NA	NA	NA	NA	NA	NA	NA	NA
199169	Live oak	Quercus virginiana	Houston	Texas	-95.6665255	29.7867562	1300 Park Ten Place	naturally_occurring	NA	Houston	NA	NA	NA	NA	NA	NA	NA	NA	NA	NA	NA	NA	NA	NA	NA	NA	NA
199184	Arizona ash	Fraxinus velutina	Houston	Texas	-95.6749944	29.7893631	15951 Park Row	naturally_occurring	NA	Houston	NA	NA	NA	NA	NA	NA	NA	NA	NA	NA	NA	NA	NA	NA	NA	NA	NA
199219	Live oak	Quercus virginiana	Houston	Texas	-95.6669078	29.7891738	16522 Park Row	naturally_occurring	NA	Houston	NA	NA	NA	NA	NA	NA	NA	NA	NA	NA	NA	NA	NA	NA	NA	NA	NA
199234	Live oak	Quercus virginiana	Houston	Texas	-95.676488	29.785854	16666 Barker Springs Rd	naturally_occurring	NA	Houston	NA	NA	NA	NA	NA	NA	NA	NA	NA	NA	NA	NA	NA	NA	NA	NA	NA
199284	Loblolly pine	Pinus taeda	Houston	Texas	-95.5181372	29.8360693	4501 Tilson Ln	naturally_occurring	NA	Houston	NA	NA	NA	NA	NA	NA	NA	NA	NA	NA	NA	NA	NA	NA	NA	NA	NA
199320	Boxelder maple	Acer negundo	Houston	Texas	-95.5241011	29.8367964	4501 Blalock Rd	naturally_occurring	NA	Houston	NA	NA	NA	NA	NA	NA	NA	NA	NA	NA	NA	NA	NA	NA	NA	NA	NA
2912	Palm	Washingtonia robusta	Houston	Texas	-95.3828419	29.7258498	1523 Southmore Blvd	introduced	NA	Houston	NA	NA	NA	NA	NA	NA	NA	NA	NA	NA	NA	NA	NA	NA	NA	NA	NA
2926	Live oak	Quercus virginiana	Houston	Texas	-95.3864207	29.7241985	1313 Binz	naturally_occurring	60.96 to 76.2 cm	Houston	NA	NA	NA	NA	NA	NA	NA	NA	NA	NA	NA	NA	NA	NA	NA	NA	NA
2962	Live oak	Quercus virginiana	Houston	Texas	-95.3850541	29.7268508	5212 Caroline	naturally_occurring	NA	Houston	NA	NA	NA	NA	NA	NA	NA	NA	NA	NA	NA	NA	NA	NA	NA	NA	NA
3012	Crape myrtle	Lagerstroemia indica	Houston	Texas	-95.3815527	29.7264827	5012 Crawford	introduced	NA	Houston	NA	NA	NA	NA	NA	NA	NA	NA	NA	NA	NA	NA	NA	NA	NA	NA	NA
3062	Slippery elm	Ulmus rubra	Houston	Texas	-95.099655	29.88661	5001 San Jacinto	naturally_occurring	NA	Houston	NA	NA	NA	NA	NA	NA	NA	NA	NA	NA	NA	NA	NA	NA	NA	NA	NA
3069	Crape myrtle	Lagerstroemia indica	Houston	Texas	-95.417085	29.691074	4919 Main	introduced	NA	Houston	NA	NA	NA	NA	NA	NA	NA	NA	NA	NA	NA	NA	NA	NA	NA	NA	NA
3119	Live oak	Quercus virginiana	Houston	Texas	-95.099655	29.88661	5105 San Jacinto	naturally_occurring	NA	Houston	NA	NA	NA	NA	NA	NA	NA	NA	NA	NA	NA	NA	NA	NA	NA	NA	NA
3169	Common hackberry	Celtis occidentalis	Houston	Texas	-93.434488	32.403093	4410 La Branch	naturally_occurring	NA	Houston	NA	NA	NA	NA	NA	NA	NA	NA	NA	NA	NA	NA	NA	NA	NA	NA	NA
3176	Live oak	Quercus virginiana	Houston	Texas	-95.3869898	29.722993	1313 Ewing	naturally_occurring	NA	Houston	NA	NA	NA	NA	NA	NA	NA	NA	NA	NA	NA	NA	NA	NA	NA	NA	NA
3219	Chinese tallow	Triadica sebifera	Houston	Texas	-95.3810207	29.7268675	4909 Crawford	introduced	60.96 to 76.2 cm	Houston	NA	NA	NA	NA	NA	NA	NA	NA	NA	NA	NA	NA	NA	NA	NA	NA	NA
3226	Common hackberry	Celtis occidentalis	Houston	Texas	-93.434488	32.403093	4315 La Branch	naturally_occurring	NA	Houston	NA	NA	NA	NA	NA	NA	NA	NA	NA	NA	NA	NA	NA	NA	NA	NA	NA
3276	Palm	Washingtonia robusta	Houston	Texas	-95.3813676	29.7264268	5003 Crawford	introduced	NA	Houston	NA	NA	NA	NA	NA	NA	NA	NA	NA	NA	NA	NA	NA	NA	NA	NA	NA
3312	Crape myrtle	Lagerstroemia indica	Houston	Texas	-95.3890072	29.7230546	1213 Hermann Dr	introduced	NA	Houston	NA	NA	NA	NA	NA	NA	NA	NA	NA	NA	NA	NA	NA	NA	NA	NA	NA
3326	Crape myrtle	Lagerstroemia indica	Houston	Texas	-95.3890072	29.7230546	1213 Hermann Dr	introduced	NA	Houston	NA	NA	NA	NA	NA	NA	NA	NA	NA	NA	NA	NA	NA	NA	NA	NA	NA
3355	Oleander	Nerium oleander	Houston	Texas	-95.3822947	29.7224048	5510 Chenevert	introduced	NA	Houston	NA	NA	NA	NA	NA	NA	NA	NA	NA	NA	NA	NA	NA	NA	NA	NA	NA
3362	Oleander	Nerium oleander	Houston	Texas	-95.3822947	29.7224048	5510 Chenevert	introduced	NA	Houston	NA	NA	NA	NA	NA	NA	NA	NA	NA	NA	NA	NA	NA	NA	NA	NA	NA
3412	Live oak	Quercus virginiana	Houston	Texas	-95.3820029	29.7223759	1802 Calumet	naturally_occurring	NA	Houston	NA	NA	NA	NA	NA	NA	NA	NA	NA	NA	NA	NA	NA	NA	NA	NA	NA
3462	Common hackberry	Celtis occidentalis	Houston	Texas	-95.3811463	29.7218505	1916 Calumet	naturally_occurring	NA	Houston	NA	NA	NA	NA	NA	NA	NA	NA	NA	NA	NA	NA	NA	NA	NA	NA	NA
3469	Crape myrtle	Lagerstroemia indica	Houston	Texas	-95.1817595	29.7523198	5518 Jackson	introduced	NA	Houston	NA	NA	NA	NA	NA	NA	NA	NA	NA	NA	NA	NA	NA	NA	NA	NA	NA
21403	Crape myrtle	Lagerstroemia indica	Houston	Texas	-95.3311399	29.7418687	4542 Rusk	introduced	NA	Houston	NA	NA	NA	NA	NA	NA	NA	NA	NA	NA	NA	NA	NA	NA	NA	NA	NA
21410	Water oak	Quercus nigra	Houston	Texas	-95.333448	29.742717	4401 Rusk	naturally_occurring	60.96 to 76.2 cm	Houston	NA	NA	NA	NA	NA	NA	NA	NA	NA	NA	NA	NA	NA	NA	NA	NA	NA
21460	Palm	Washingtonia robusta	Houston	Texas	-95.4350764	29.6820315	4415 Woodside	introduced	60.96 to 76.2 cm	Houston	NA	NA	NA	NA	NA	NA	NA	NA	NA	NA	NA	NA	NA	NA	NA	NA	NA
21496	Juniper	Juniperus chinensis	Houston	Texas	-95.3227089	29.7327019	5232 Leeland	introduced	NA	Houston	NA	NA	NA	NA	NA	NA	NA	NA	NA	NA	NA	NA	NA	NA	NA	NA	NA
21510	Crape myrtle	Lagerstroemia indica	Houston	Texas	-95.3220491	29.7303796	5315 Lindsay	introduced	NA	Houston	NA	NA	NA	NA	NA	NA	NA	NA	NA	NA	NA	NA	NA	NA	NA	NA	NA
21546	Crape myrtle	Lagerstroemia indica	Houston	Texas	-95.3542287	29.7427858	5330 Pease	introduced	NA	Houston	NA	NA	NA	NA	NA	NA	NA	NA	NA	NA	NA	NA	NA	NA	NA	NA	NA
21596	Crape myrtle	Lagerstroemia indica	Houston	Texas	-95.3678938	29.7532346	5347 Bell	introduced	NA	Houston	NA	NA	NA	NA	NA	NA	NA	NA	NA	NA	NA	NA	NA	NA	NA	NA	NA
21646	Redbud	Cercis	Houston	Texas	-95.3678938	29.7532346	5125 Bell	no_info	NA	Houston	NA	NA	NA	NA	NA	NA	NA	NA	NA	NA	NA	NA	NA	NA	NA	NA	NA
21653	Crape myrtle	Lagerstroemia indica	Houston	Texas	-95.3678938	29.7532346	5326 Bell	introduced	NA	Houston	NA	NA	NA	NA	NA	NA	NA	NA	NA	NA	NA	NA	NA	NA	NA	NA	NA
21703	Japanese plum	Prunus salicina	Houston	Texas	-95.3542287	29.7427858	5353 Pease	introduced	NA	Houston	NA	NA	NA	NA	NA	NA	NA	NA	NA	NA	NA	NA	NA	NA	NA	NA	NA
21753	Green ash	Fraxinus pennsylvanica	Houston	Texas	-95.3218153	29.7309074	5310 Jefferson	naturally_occurring	NA	Houston	NA	NA	NA	NA	NA	NA	NA	NA	NA	NA	NA	NA	NA	NA	NA	NA	NA
21760	Japanese plum	Prunus salicina	Houston	Texas	-95.3678938	29.7532346	5109 Bell	introduced	NA	Houston	NA	NA	NA	NA	NA	NA	NA	NA	NA	NA	NA	NA	NA	NA	NA	NA	NA
21803	Pecan	Carya illinoinensis	Houston	Texas	-95.3245657	29.7332727	5128 Leeland	naturally_occurring	NA	Houston	NA	NA	NA	NA	NA	NA	NA	NA	NA	NA	NA	NA	NA	NA	NA	NA	NA
21810	Common hackberry	Celtis occidentalis	Houston	Texas	-95.3360127	29.7426755	4209 Walker	naturally_occurring	NA	Houston	NA	NA	NA	NA	NA	NA	NA	NA	NA	NA	NA	NA	NA	NA	NA	NA	NA
21839	Crape myrtle	Lagerstroemia indica	Houston	Texas	-95.3678938	29.7532346	3716 Bell	introduced	NA	Houston	NA	NA	NA	NA	NA	NA	NA	NA	NA	NA	NA	NA	NA	NA	NA	NA	NA
21860	Live oak	Quercus virginiana	Houston	Texas	-95.3473558	29.7398242	3417 Leeland	naturally_occurring	NA	Houston	NA	NA	NA	NA	NA	NA	NA	NA	NA	NA	NA	NA	NA	NA	NA	NA	NA
21889	Common hackberry	Celtis occidentalis	Houston	Texas	-95.3678938	29.7532346	3716 Bell	naturally_occurring	NA	Houston	NA	NA	NA	NA	NA	NA	NA	NA	NA	NA	NA	NA	NA	NA	NA	NA	NA
21896	Live oak	Quercus virginiana	Houston	Texas	-95.3453375	29.7388809	1616 Edmundson	naturally_occurring	NA	Houston	NA	NA	NA	NA	NA	NA	NA	NA	NA	NA	NA	NA	NA	NA	NA	NA	NA
21939	Live oak	Quercus virginiana	Houston	Texas	-95.3351667	29.7361613	4433 Leeland	naturally_occurring	NA	Houston	NA	NA	NA	NA	NA	NA	NA	NA	NA	NA	NA	NA	NA	NA	NA	NA	NA
21946	Crape myrtle	Lagerstroemia indica	Houston	Texas	-95.3678938	29.7532346	4342 Bell	introduced	NA	Houston	NA	NA	NA	NA	NA	NA	NA	NA	NA	NA	NA	NA	NA	NA	NA	NA	NA
44517	Redbud	Cercis	Houston	Texas	-95.4034561	29.7908364	1107 Ashland	no_info	NA	Houston	NA	NA	NA	NA	NA	NA	NA	NA	NA	NA	NA	NA	NA	NA	NA	NA	NA
44531	Water oak	Quercus nigra	Houston	Texas	-95.4097968	29.9824955	802 13Th, W	naturally_occurring	NA	Houston	NA	NA	NA	NA	NA	NA	NA	NA	NA	NA	NA	NA	NA	NA	NA	NA	NA
44567	Live oak	Quercus virginiana	Houston	Texas	-95.4090198	29.7910014	1123 Dorothy	naturally_occurring	NA	Houston	NA	NA	NA	NA	NA	NA	NA	NA	NA	NA	NA	NA	NA	NA	NA	NA	NA
44617	Eastern red cedar	Juniperus virginiana	Houston	Texas	-95.40351	29.792562	1201 Ashland	naturally_occurring	NA	Houston	NA	NA	NA	NA	NA	NA	NA	NA	NA	NA	NA	NA	NA	NA	NA	NA	NA
44624	Crape myrtle	Lagerstroemia indica	Houston	Texas	-95.4047154	29.7983171	1515 Waverly	introduced	NA	Houston	NA	NA	NA	NA	NA	NA	NA	NA	NA	NA	NA	NA	NA	NA	NA	NA	NA
44667	Common hackberry	Celtis occidentalis	Houston	Texas	-95.387024	29.810758	915 26Th, W	naturally_occurring	NA	Houston	NA	NA	NA	NA	NA	NA	NA	NA	NA	NA	NA	NA	NA	NA	NA	NA	NA
44674	Crape myrtle	Lagerstroemia indica	Houston	Texas	-95.387024	29.810758	915 26Th, W	introduced	NA	Houston	NA	NA	NA	NA	NA	NA	NA	NA	NA	NA	NA	NA	NA	NA	NA	NA	NA
44724	Crape myrtle	Lagerstroemia indica	Houston	Texas	-95.385906	29.807606	1025 23Rd, W	introduced	NA	Houston	NA	NA	NA	NA	NA	NA	NA	NA	NA	NA	NA	NA	NA	NA	NA	NA	NA
44760	Live oak	Quercus virginiana	Houston	Texas	-95.388403	29.808098	848 24Th, W	naturally_occurring	NA	Houston	NA	NA	NA	NA	NA	NA	NA	NA	NA	NA	NA	NA	NA	NA	NA	NA	NA
44774	Catalpa	Catalpa	Houston	Texas	-95.383813	29.808998	1224 25Th, W	no_info	NA	Houston	NA	NA	NA	NA	NA	NA	NA	NA	NA	NA	NA	NA	NA	NA	NA	NA	NA
44810	Palm	Washingtonia robusta	Houston	Texas	-95.4046376	29.7946236	1315 Waverly	introduced	NA	Houston	NA	NA	NA	NA	NA	NA	NA	NA	NA	NA	NA	NA	NA	NA	NA	NA	NA
44860	Crape myrtle	Lagerstroemia indica	Houston	Texas	-95.3775475	29.9017345	910 14Th, W	introduced	NA	Houston	NA	NA	NA	NA	NA	NA	NA	NA	NA	NA	NA	NA	NA	NA	NA	NA	NA
44910	White mulberry	Morus alba	Houston	Texas	-95.386928	29.808947	920 25Th, W	introduced	NA	Houston	NA	NA	NA	NA	NA	NA	NA	NA	NA	NA	NA	NA	NA	NA	NA	NA	NA
44917	Catalpa	Catalpa	Houston	Texas	-95.4068589	29.7947085	1323 Blair	no_info	NA	Houston	NA	NA	NA	NA	NA	NA	NA	NA	NA	NA	NA	NA	NA	NA	NA	NA	NA
44967	Live oak	Quercus virginiana	Houston	Texas	-95.389036	29.812242	812 28Th, W	naturally_occurring	NA	Houston	NA	NA	NA	NA	NA	NA	NA	NA	NA	NA	NA	NA	NA	NA	NA	NA	NA
45017	Live oak	Quercus virginiana	Houston	Texas	-95.4031483	29.851722	1335 Yale	naturally_occurring	NA	Houston	NA	NA	NA	NA	NA	NA	NA	NA	NA	NA	NA	NA	NA	NA	NA	NA	NA
45024	Camphor	Cinnamomum camphora	Houston	Texas	-95.4044562	29.7951817	1348 Waverly	introduced	NA	Houston	NA	NA	NA	NA	NA	NA	NA	NA	NA	NA	NA	NA	NA	NA	NA	NA	NA
45067	Water oak	Quercus nigra	Houston	Texas	-95.384886	29.80898	1104 25Th, W	naturally_occurring	NA	Houston	NA	NA	NA	NA	NA	NA	NA	NA	NA	NA	NA	NA	NA	NA	NA	NA	NA
45074	Siberian elm	Ulmus pumila	Houston	Texas	-95.384886	29.80898	1104 25Th, W	introduced	NA	Houston	NA	NA	NA	NA	NA	NA	NA	NA	NA	NA	NA	NA	NA	NA	NA	NA	NA
61279	Red oak	Quercus rubra	Houston	Texas	-95.462159	29.755096	34 Wynden Dr, S	naturally_occurring	NA	Houston	NA	NA	NA	NA	NA	NA	NA	NA	NA	NA	NA	NA	NA	NA	NA	NA	NA
61329	Sawtooth oak	Quercus acutissima	Houston	Texas	-95.4615208	29.7552997	19 Wynden Place Ln	introduced	NA	Houston	NA	NA	NA	NA	NA	NA	NA	NA	NA	NA	NA	NA	NA	NA	NA	NA	NA
61336	Loblolly pine	Pinus taeda	Houston	Texas	-95.4647802	29.7524611	5065 Fieldwood Dr	naturally_occurring	NA	Houston	NA	NA	NA	NA	NA	NA	NA	NA	NA	NA	NA	NA	NA	NA	NA	NA	NA
61379	Live oak	Quercus virginiana	Houston	Texas	-95.4639128	29.7496432	1726 Sky Lark Ln	naturally_occurring	60.96 to 76.2 cm	Houston	NA	NA	NA	NA	NA	NA	NA	NA	NA	NA	NA	NA	NA	NA	NA	NA	NA
61386	Chinese tallow	Triadica sebifera	Houston	Texas	-95.460055	29.756764	69 Wynden Dr, S	introduced	NA	Houston	NA	NA	NA	NA	NA	NA	NA	NA	NA	NA	NA	NA	NA	NA	NA	NA	NA
61436	Post oak	Quercus stellata	Houston	Texas	-95.459714	29.754518	69 Wynden Oaks	naturally_occurring	NA	Houston	NA	NA	NA	NA	NA	NA	NA	NA	NA	NA	NA	NA	NA	NA	NA	NA	NA
61472	Live oak	Quercus virginiana	Houston	Texas	-95.4691293	29.7540995	5327 Doliver Dr	naturally_occurring	60.96 to 76.2 cm	Houston	NA	NA	NA	NA	NA	NA	NA	NA	NA	NA	NA	NA	NA	NA	NA	NA	NA
61486	Southern magnolia	Magnolia grandiflora	Houston	Texas	-95.4598307	29.7549568	4 Wynden Oaks Dr	naturally_occurring	NA	Houston	NA	NA	NA	NA	NA	NA	NA	NA	NA	NA	NA	NA	NA	NA	NA	NA	NA
61522	Pecan	Carya illinoinensis	Houston	Texas	-95.4642994	29.7534626	5040 Cedar Creek Dr	naturally_occurring	NA	Houston	NA	NA	NA	NA	NA	NA	NA	NA	NA	NA	NA	NA	NA	NA	NA	NA	NA
61572	Redbud	Cercis	Houston	Texas	-95.461779	29.755094	1 Wynden Dr, S	no_info	NA	Houston	NA	NA	NA	NA	NA	NA	NA	NA	NA	NA	NA	NA	NA	NA	NA	NA	NA
61622	Water oak	Quercus nigra	Houston	Texas	-95.4662643	29.7515463	5167 Huckleberry Cir	naturally_occurring	60.96 to 76.2 cm	Houston	NA	NA	NA	NA	NA	NA	NA	NA	NA	NA	NA	NA	NA	NA	NA	NA	NA
61629	Water oak	Quercus nigra	Houston	Texas	-95.4735266	29.7544566	5573 Bordley Dr	naturally_occurring	60.96 to 76.2 cm	Houston	NA	NA	NA	NA	NA	NA	NA	NA	NA	NA	NA	NA	NA	NA	NA	NA	NA
61679	Shumard oak	Quercus shumardii	Houston	Texas	-95.467353	29.750117	5215 San Felipe	naturally_occurring	NA	Houston	NA	NA	NA	NA	NA	NA	NA	NA	NA	NA	NA	NA	NA	NA	NA	NA	NA
61729	Live oak	Quercus virginiana	Houston	Texas	-95.4705224	29.7305258	1700 Yorktown	naturally_occurring	NA	Houston	NA	NA	NA	NA	NA	NA	NA	NA	NA	NA	NA	NA	NA	NA	NA	NA	NA
61736	Shumard oak	Quercus shumardii	Houston	Texas	-95.4705224	29.7305258	1700 Yorktown	naturally_occurring	NA	Houston	NA	NA	NA	NA	NA	NA	NA	NA	NA	NA	NA	NA	NA	NA	NA	NA	NA
61765	Live oak	Quercus virginiana	Houston	Texas	-95.4674416	29.7514441	5205 Huckleberry Ln	naturally_occurring	NA	Houston	NA	NA	NA	NA	NA	NA	NA	NA	NA	NA	NA	NA	NA	NA	NA	NA	NA
61779	Juniper	Juniperus chinensis	Houston	Texas	-95.47099	29.750848	5501 Fieldwood Dr	introduced	NA	Houston	NA	NA	NA	NA	NA	NA	NA	NA	NA	NA	NA	NA	NA	NA	NA	NA	NA
61786	Live oak	Quercus virginiana	Houston	Texas	-95.4735716	29.752235	5587 Doliver Dr	naturally_occurring	NA	Houston	NA	NA	NA	NA	NA	NA	NA	NA	NA	NA	NA	NA	NA	NA	NA	NA	NA
61815	Live oak	Quercus virginiana	Houston	Texas	-95.4692512	29.7518455	5409 Fieldwood Dr	naturally_occurring	NA	Houston	NA	NA	NA	NA	NA	NA	NA	NA	NA	NA	NA	NA	NA	NA	NA	NA	NA
85579	Chinese tallow	Triadica sebifera	Houston	Texas	-95.367155	29.719096	3200 Rosedale	introduced	NA	Houston	NA	NA	NA	NA	NA	NA	NA	NA	NA	NA	NA	NA	NA	NA	NA	NA	NA
85586	Crape myrtle	Lagerstroemia indica	Houston	Texas	-95.367155	29.719096	3200 Rosedale	introduced	NA	Houston	NA	NA	NA	NA	NA	NA	NA	NA	NA	NA	NA	NA	NA	NA	NA	NA	NA
85636	Crape myrtle	Lagerstroemia indica	Houston	Texas	-95.3754021	29.722435	2310 Wichita	introduced	NA	Houston	NA	NA	NA	NA	NA	NA	NA	NA	NA	NA	NA	NA	NA	NA	NA	NA	NA
85672	Arizona ash	Fraxinus velutina	Houston	Texas	-95.3714807	29.7015447	3459 Old Spanish Trail	naturally_occurring	NA	Houston	NA	NA	NA	NA	NA	NA	NA	NA	NA	NA	NA	NA	NA	NA	NA	NA	NA
85686	Live oak	Quercus virginiana	Houston	Texas	-95.3937696	29.7062494	3131 Holcombe Blvd	naturally_occurring	NA	Houston	NA	NA	NA	NA	NA	NA	NA	NA	NA	NA	NA	NA	NA	NA	NA	NA	NA
85722	Crape myrtle	Lagerstroemia indica	Houston	Texas	-95.3750153	29.707035	6102 Ardmore	introduced	NA	Houston	NA	NA	NA	NA	NA	NA	NA	NA	NA	NA	NA	NA	NA	NA	NA	NA	NA
85772	Live oak	Quercus virginiana	Houston	Texas	-95.2946629	31.2943483	2406 Arbor	naturally_occurring	NA	Houston	NA	NA	NA	NA	NA	NA	NA	NA	NA	NA	NA	NA	NA	NA	NA	NA	NA
85822	Live oak	Quercus virginiana	Houston	Texas	-95.3155739	29.6792286	6333 Dixie Dr	naturally_occurring	NA	Houston	NA	NA	NA	NA	NA	NA	NA	NA	NA	NA	NA	NA	NA	NA	NA	NA	NA
85829	Chinese tallow	Triadica sebifera	Houston	Texas	-95.3623127	29.715205	3420 Palm	introduced	NA	Houston	NA	NA	NA	NA	NA	NA	NA	NA	NA	NA	NA	NA	NA	NA	NA	NA	NA
85879	Willow oak	Quercus phellos	Houston	Texas	-95.3433454	29.7141422	4396 Fiesta Ln	naturally_occurring	60.96 to 76.2 cm	Houston	NA	NA	NA	NA	NA	NA	NA	NA	NA	NA	NA	NA	NA	NA	NA	NA	NA
85929	Crape myrtle	Lagerstroemia indica	Houston	Texas	-95.3575521	29.7179249	3550 Blodgett	introduced	NA	Houston	NA	NA	NA	NA	NA	NA	NA	NA	NA	NA	NA	NA	NA	NA	NA	NA	NA
85936	Post oak	Quercus stellata	Houston	Texas	-95.3652806	29.716096	3302 Palm	naturally_occurring	60.96 to 76.2 cm	Houston	NA	NA	NA	NA	NA	NA	NA	NA	NA	NA	NA	NA	NA	NA	NA	NA	NA
85979	NA	NA	Houston	Texas	-95.372083	29.722143	2621 Rosedale	no_info	NA	Houston	NA	NA	NA	NA	NA	NA	NA	NA	NA	NA	NA	NA	NA	NA	NA	NA	NA
85986	American sycamore	Platanus occidentalis	Houston	Texas	-95.362019	29.716965	3411 Rosedale	naturally_occurring	NA	Houston	NA	NA	NA	NA	NA	NA	NA	NA	NA	NA	NA	NA	NA	NA	NA	NA	NA
86036	Crape myrtle	Lagerstroemia indica	Houston	Texas	-95.363238	29.7165117	3301 Wichita	introduced	NA	Houston	NA	NA	NA	NA	NA	NA	NA	NA	NA	NA	NA	NA	NA	NA	NA	NA	NA
86065	Water oak	Quercus nigra	Houston	Texas	-95.3739466	29.7071569	3233 Ozark	naturally_occurring	NA	Houston	NA	NA	NA	NA	NA	NA	NA	NA	NA	NA	NA	NA	NA	NA	NA	NA	NA
86072	American elm	Ulmus americana	Houston	Texas	-95.365386	29.718117	3233 Rosedale	naturally_occurring	NA	Houston	NA	NA	NA	NA	NA	NA	NA	NA	NA	NA	NA	NA	NA	NA	NA	NA	NA
86086	Chinese tallow	Triadica sebifera	Houston	Texas	-95.3629647	29.7164301	3349 Wichita	introduced	NA	Houston	NA	NA	NA	NA	NA	NA	NA	NA	NA	NA	NA	NA	NA	NA	NA	NA	NA
86115	Crape myrtle	Lagerstroemia indica	Houston	Texas	-95.361489	29.7182836	3404 Wentworth	introduced	NA	Houston	NA	NA	NA	NA	NA	NA	NA	NA	NA	NA	NA	NA	NA	NA	NA	NA	NA
86122	Cottonwood	Populus	Houston	Texas	-95.3555166	29.7113031	3809 Southmore Blvd	no_info	NA	Houston	NA	NA	NA	NA	NA	NA	NA	NA	NA	NA	NA	NA	NA	NA	NA	NA	NA
104063	Common hackberry	Celtis occidentalis	Houston	Texas	-95.3676974	29.7589382	4213 Center	naturally_occurring	NA	Houston	NA	NA	NA	NA	NA	NA	NA	NA	NA	NA	NA	NA	NA	NA	NA	NA	NA
104113	Common hackberry	Celtis occidentalis	Houston	Texas	-95.3846327	29.7682826	2555 Washington Ave	naturally_occurring	NA	Houston	NA	NA	NA	NA	NA	NA	NA	NA	NA	NA	NA	NA	NA	NA	NA	NA	NA
104120	Shumard oak	Quercus shumardii	Houston	Texas	-95.3846327	29.7682826	2555 Washington Ave	naturally_occurring	NA	Houston	NA	NA	NA	NA	NA	NA	NA	NA	NA	NA	NA	NA	NA	NA	NA	NA	NA
104163	Pecan	Carya illinoinensis	Houston	Texas	-95.3747444	29.766099	817 Colorado	naturally_occurring	NA	Houston	NA	NA	NA	NA	NA	NA	NA	NA	NA	NA	NA	NA	NA	NA	NA	NA	NA
104170	American sycamore	Platanus occidentalis	Houston	Texas	-95.380714	29.767016	2220 Decatur	naturally_occurring	NA	Houston	NA	NA	NA	NA	NA	NA	NA	NA	NA	NA	NA	NA	NA	NA	NA	NA	NA
104220	American elm	Ulmus americana	Houston	Texas	-95.3676974	29.7589382	1601 Center	naturally_occurring	NA	Houston	NA	NA	NA	NA	NA	NA	NA	NA	NA	NA	NA	NA	NA	NA	NA	NA	NA
104256	Water oak	Quercus nigra	Houston	Texas	-95.3713377	29.7714616	1403 Bingham	naturally_occurring	NA	Houston	NA	NA	NA	NA	NA	NA	NA	NA	NA	NA	NA	NA	NA	NA	NA	NA	NA
104270	Common hackberry	Celtis occidentalis	Houston	Texas	-95.402355	29.7744164	1513 Bonner	naturally_occurring	NA	Houston	NA	NA	NA	NA	NA	NA	NA	NA	NA	NA	NA	NA	NA	NA	NA	NA	NA
104306	Common hackberry	Celtis occidentalis	Houston	Texas	-95.374925	29.7715764	1708 Bingham	naturally_occurring	NA	Houston	NA	NA	NA	NA	NA	NA	NA	NA	NA	NA	NA	NA	NA	NA	NA	NA	NA
104356	Common hackberry	Celtis occidentalis	Houston	Texas	-95.4065188	29.7740756	4521 Maxie	naturally_occurring	NA	Houston	NA	NA	NA	NA	NA	NA	NA	NA	NA	NA	NA	NA	NA	NA	NA	NA	NA
104406	Red mulberry	Morus rubra	Houston	Texas	-95.3676974	29.7589382	5232 Center	naturally_occurring	NA	Houston	NA	NA	NA	NA	NA	NA	NA	NA	NA	NA	NA	NA	NA	NA	NA	NA	NA
104413	Common hackberry	Celtis occidentalis	Houston	Texas	-95.4043674	29.775002	4306 Eigel	naturally_occurring	NA	Houston	NA	NA	NA	NA	NA	NA	NA	NA	NA	NA	NA	NA	NA	NA	NA	NA	NA
104463	Chinese tallow	Triadica sebifera	Houston	Texas	-95.4147623	29.7724867	5247 Schuler	introduced	NA	Houston	NA	NA	NA	NA	NA	NA	NA	NA	NA	NA	NA	NA	NA	NA	NA	NA	NA
104513	Red mulberry	Morus rubra	Houston	Texas	-95.401673	29.775797	1608 Bonner	naturally_occurring	NA	Houston	NA	NA	NA	NA	NA	NA	NA	NA	NA	NA	NA	NA	NA	NA	NA	NA	NA
104520	NA	NA	Houston	Texas	-95.37806	29.773092	1720 White	no_info	NA	Houston	NA	NA	NA	NA	NA	NA	NA	NA	NA	NA	NA	NA	NA	NA	NA	NA	NA
104549	Bradford pear	Pyrus calleryana	Houston	Texas	-95.4131529	29.7767167	5151 Katy Frwy	introduced	NA	Houston	NA	NA	NA	NA	NA	NA	NA	NA	NA	NA	NA	NA	NA	NA	NA	NA	NA
104563	Crape myrtle	Lagerstroemia indica	Houston	Texas	-95.2323935	30.0433349	1615 Summer	introduced	NA	Houston	NA	NA	NA	NA	NA	NA	NA	NA	NA	NA	NA	NA	NA	NA	NA	NA	NA
104570	Japanese privet	Ligustrum japonicum	Houston	Texas	-95.3736448	29.7709137	1403 Johnson	introduced	NA	Houston	NA	NA	NA	NA	NA	NA	NA	NA	NA	NA	NA	NA	NA	NA	NA	NA	NA
104599	Crape myrtle	Lagerstroemia indica	Houston	Texas	-95.4043658	29.7742671	4308 Koehler	introduced	NA	Houston	NA	NA	NA	NA	NA	NA	NA	NA	NA	NA	NA	NA	NA	NA	NA	NA	NA
122561	Live oak	Quercus virginiana	Houston	Texas	-95.4558123	29.732643	1734 Richmond Ave	naturally_occurring	NA	Houston	NA	NA	NA	NA	NA	NA	NA	NA	NA	NA	NA	NA	NA	NA	NA	NA	NA
122590	Ligustrum	Ligustrum japonicum	Houston	Texas	-95.36327	29.76328	1409 Castle Ct	introduced	NA	Houston	NA	NA	NA	NA	NA	NA	NA	NA	NA	NA	NA	NA	NA	NA	NA	NA	NA
122597	Live oak	Quercus virginiana	Houston	Texas	-95.4560005	29.7327984	1411 Richmond Ave	naturally_occurring	NA	Houston	NA	NA	NA	NA	NA	NA	NA	NA	NA	NA	NA	NA	NA	NA	NA	NA	NA
122647	Palm	Washingtonia robusta	Houston	Texas	-95.4073368	29.7154097	1601 Main, W	introduced	NA	Houston	NA	NA	NA	NA	NA	NA	NA	NA	NA	NA	NA	NA	NA	NA	NA	NA	NA
122697	Cherry laurel	Prunus laurocerasus	Houston	Texas	-95.3856527	29.7370262	509 Branard	introduced	NA	Houston	NA	NA	NA	NA	NA	NA	NA	NA	NA	NA	NA	NA	NA	NA	NA	NA	NA
122704	Oleander	Nerium oleander	Houston	Texas	-95.36327	29.76328	1402 Castle Ct	introduced	NA	Houston	NA	NA	NA	NA	NA	NA	NA	NA	NA	NA	NA	NA	NA	NA	NA	NA	NA
122747	Oleander	Nerium oleander	Houston	Texas	-95.36327	29.76328	1414 Castle Ct	introduced	NA	Houston	NA	NA	NA	NA	NA	NA	NA	NA	NA	NA	NA	NA	NA	NA	NA	NA	NA
122754	Red oak	Quercus rubra	Houston	Texas	-95.4053765	29.7325359	1835 Norfolk	naturally_occurring	NA	Houston	NA	NA	NA	NA	NA	NA	NA	NA	NA	NA	NA	NA	NA	NA	NA	NA	NA
122804	Crape myrtle	Lagerstroemia indica	Houston	Texas	-95.3926329	29.7438286	4306 Yoakum Blvd	introduced	NA	Houston	NA	NA	NA	NA	NA	NA	NA	NA	NA	NA	NA	NA	NA	NA	NA	NA	NA
122840	Willow oak	Quercus phellos	Houston	Texas	-95.6119075	29.756832	1858 Lexington	naturally_occurring	NA	Houston	NA	NA	NA	NA	NA	NA	NA	NA	NA	NA	NA	NA	NA	NA	NA	NA	NA
122854	Chinese tallow	Triadica sebifera	Houston	Texas	-95.36327	29.76328	1657 Castle Ct	introduced	NA	Houston	NA	NA	NA	NA	NA	NA	NA	NA	NA	NA	NA	NA	NA	NA	NA	NA	NA
122890	Live oak	Quercus virginiana	Houston	Texas	-95.3926329	29.7438286	4491 Yoakum Blvd	naturally_occurring	NA	Houston	NA	NA	NA	NA	NA	NA	NA	NA	NA	NA	NA	NA	NA	NA	NA	NA	NA
122940	Camphor	Cinnamomum camphora	Houston	Texas	-95.3838451	29.7368996	4040 Milam	introduced	NA	Houston	NA	NA	NA	NA	NA	NA	NA	NA	NA	NA	NA	NA	NA	NA	NA	NA	NA
122990	Southern magnolia	Magnolia grandiflora	Houston	Texas	-95.3981671	29.7352432	1658 Colquitt	naturally_occurring	NA	Houston	NA	NA	NA	NA	NA	NA	NA	NA	NA	NA	NA	NA	NA	NA	NA	NA	NA
122997	Live oak	Quercus virginiana	Houston	Texas	-95.087437	31.4085141	4200 Mount Vernon	naturally_occurring	NA	Houston	NA	NA	NA	NA	NA	NA	NA	NA	NA	NA	NA	NA	NA	NA	NA	NA	NA
123047	Crape myrtle	Lagerstroemia indica	Houston	Texas	-95.36327	29.76328	1604 Castle Ct	introduced	NA	Houston	NA	NA	NA	NA	NA	NA	NA	NA	NA	NA	NA	NA	NA	NA	NA	NA	NA
123097	Live oak	Quercus virginiana	Houston	Texas	-95.4998687	29.7317599	1319 Richmond Ave	naturally_occurring	NA	Houston	NA	NA	NA	NA	NA	NA	NA	NA	NA	NA	NA	NA	NA	NA	NA	NA	NA
144525	Weeping willow	Salix babylonica	Houston	Texas	-95.1733352	29.6015317	6113 Fairchild	introduced	NA	Houston	NA	NA	NA	NA	NA	NA	NA	NA	NA	NA	NA	NA	NA	NA	NA	NA	NA
144539	Common hackberry	Celtis occidentalis	Houston	Texas	-95.2844685	29.8218205	8205 Sunbury	naturally_occurring	NA	Houston	NA	NA	NA	NA	NA	NA	NA	NA	NA	NA	NA	NA	NA	NA	NA	NA	NA
144575	Chinese tallow	Triadica sebifera	Houston	Texas	-95.2869681	29.808075	5208 Ina	introduced	NA	Houston	NA	NA	NA	NA	NA	NA	NA	NA	NA	NA	NA	NA	NA	NA	NA	NA	NA
144625	Boxelder maple	Acer negundo	Houston	Texas	-95.2761458	29.8148062	5801 Haight	naturally_occurring	NA	Houston	NA	NA	NA	NA	NA	NA	NA	NA	NA	NA	NA	NA	NA	NA	NA	NA	NA
144632	Water oak	Quercus nigra	Houston	Texas	-95.2760385	29.8213785	6414 Haight	naturally_occurring	NA	Houston	NA	NA	NA	NA	NA	NA	NA	NA	NA	NA	NA	NA	NA	NA	NA	NA	NA
144675	Pecan	Carya illinoinensis	Houston	Texas	-95.2844685	29.8218205	8118 Sunbury	naturally_occurring	NA	Houston	NA	NA	NA	NA	NA	NA	NA	NA	NA	NA	NA	NA	NA	NA	NA	NA	NA
144682	Catalpa	Catalpa	Houston	Texas	-95.284544	29.81693	8048 Miley	no_info	NA	Houston	NA	NA	NA	NA	NA	NA	NA	NA	NA	NA	NA	NA	NA	NA	NA	NA	NA
144732	Crape myrtle	Lagerstroemia indica	Houston	Texas	-95.284544	29.81693	8025 Miley	introduced	NA	Houston	NA	NA	NA	NA	NA	NA	NA	NA	NA	NA	NA	NA	NA	NA	NA	NA	NA
144782	Mulberry	Morus	Houston	Texas	-95.286066	29.8248954	6921 Cluett	no_info	NA	Houston	NA	NA	NA	NA	NA	NA	NA	NA	NA	NA	NA	NA	NA	NA	NA	NA	NA
144789	Crape myrtle	Lagerstroemia indica	Houston	Texas	-95.2786064	29.8250175	6817 Tommye	introduced	NA	Houston	NA	NA	NA	NA	NA	NA	NA	NA	NA	NA	NA	NA	NA	NA	NA	NA	NA
144839	Crape myrtle	Lagerstroemia indica	Houston	Texas	-95.2823963	29.8051547	7958 Rand	introduced	NA	Houston	NA	NA	NA	NA	NA	NA	NA	NA	NA	NA	NA	NA	NA	NA	NA	NA	NA
144889	Common hackberry	Celtis occidentalis	Houston	Texas	-95.2821411	29.8078886	7966 Sexton	naturally_occurring	NA	Houston	NA	NA	NA	NA	NA	NA	NA	NA	NA	NA	NA	NA	NA	NA	NA	NA	NA
144925	Chinese tallow	Triadica sebifera	Houston	Texas	-95.284095	29.818544	7951 Boy	introduced	NA	Houston	NA	NA	NA	NA	NA	NA	NA	NA	NA	NA	NA	NA	NA	NA	NA	NA	NA
144939	Chinaberry	Melia azedarach	Houston	Texas	-95.284165	29.819746	7907 Saint Louis	introduced	NA	Houston	NA	NA	NA	NA	NA	NA	NA	NA	NA	NA	NA	NA	NA	NA	NA	NA	NA
144975	Live oak	Quercus virginiana	Houston	Texas	-95.4392065	29.6792959	2333 South Loop, W	naturally_occurring	NA	Houston	NA	NA	NA	NA	NA	NA	NA	NA	NA	NA	NA	NA	NA	NA	NA	NA	NA
145025	Bald cypress	Taxodium distichum	Houston	Texas	-95.4256477	29.6789605	9838 Buffalo Speedway	naturally_occurring	NA	Houston	NA	NA	NA	NA	NA	NA	NA	NA	NA	NA	NA	NA	NA	NA	NA	NA	NA
145032	Live oak	Quercus virginiana	Houston	Texas	-95.4031639	29.690204	8000 Fannin	naturally_occurring	NA	Houston	NA	NA	NA	NA	NA	NA	NA	NA	NA	NA	NA	NA	NA	NA	NA	NA	NA
145075	Live oak	Quercus virginiana	Houston	Texas	-95.4187575	29.7495017	8510 Kirby Dr	naturally_occurring	NA	Houston	NA	NA	NA	NA	NA	NA	NA	NA	NA	NA	NA	NA	NA	NA	NA	NA	NA
162430	Crape myrtle	Lagerstroemia indica	Houston	Texas	-95.487639	29.6411091	5755 Farwell Dr	introduced	NA	Houston	NA	NA	NA	NA	NA	NA	NA	NA	NA	NA	NA	NA	NA	NA	NA	NA	NA
162437	Crape myrtle	Lagerstroemia indica	Houston	Texas	-95.4869971	29.6413587	5735 Farwell Dr	introduced	NA	Houston	NA	NA	NA	NA	NA	NA	NA	NA	NA	NA	NA	NA	NA	NA	NA	NA	NA
162466	Loblolly pine	Pinus taeda	Houston	Texas	-95.4900222	29.6516697	11606 Rampart	naturally_occurring	NA	Houston	NA	NA	NA	NA	NA	NA	NA	NA	NA	NA	NA	NA	NA	NA	NA	NA	NA
162487	Chinese tallow	Triadica sebifera	Houston	Texas	-95.4928884	29.6387584	12026 Hillcroft	introduced	NA	Houston	NA	NA	NA	NA	NA	NA	NA	NA	NA	NA	NA	NA	NA	NA	NA	NA	NA
162516	Bald cypress	Taxodium distichum	Houston	Texas	-95.4902617	29.6463432	5846 Effingham Dr	naturally_occurring	NA	Houston	NA	NA	NA	NA	NA	NA	NA	NA	NA	NA	NA	NA	NA	NA	NA	NA	NA
162566	Arizona ash	Fraxinus velutina	Houston	Texas	-95.4833933	29.6462905	5503 Effingham Dr	naturally_occurring	NA	Houston	NA	NA	NA	NA	NA	NA	NA	NA	NA	NA	NA	NA	NA	NA	NA	NA	NA
162573	Arizona ash	Fraxinus velutina	Houston	Texas	-95.4860986	29.6417081	5707 Farwell Dr	naturally_occurring	NA	Houston	NA	NA	NA	NA	NA	NA	NA	NA	NA	NA	NA	NA	NA	NA	NA	NA	NA
162623	Arizona ash	Fraxinus velutina	Houston	Texas	-95.4908516	29.6455025	5850 Ettrick Dr	naturally_occurring	NA	Houston	NA	NA	NA	NA	NA	NA	NA	NA	NA	NA	NA	NA	NA	NA	NA	NA	NA
162673	Crape myrtle	Lagerstroemia indica	Houston	Texas	-95.4871447	29.6522747	5710 Capello Dr	introduced	NA	Houston	NA	NA	NA	NA	NA	NA	NA	NA	NA	NA	NA	NA	NA	NA	NA	NA	NA
162680	Water oak	Quercus nigra	Houston	Texas	-95.4909652	29.6528279	11602 Ashcroft Dr	naturally_occurring	NA	Houston	NA	NA	NA	NA	NA	NA	NA	NA	NA	NA	NA	NA	NA	NA	NA	NA	NA
162723	Arizona ash	Fraxinus velutina	Houston	Texas	-95.4892466	29.655386	5819 Mc Knight	naturally_occurring	NA	Houston	NA	NA	NA	NA	NA	NA	NA	NA	NA	NA	NA	NA	NA	NA	NA	NA	NA
162730	Crape myrtle	Lagerstroemia indica	Houston	Texas	-95.4857944	29.6528513	11611 Mullins Dr	introduced	NA	Houston	NA	NA	NA	NA	NA	NA	NA	NA	NA	NA	NA	NA	NA	NA	NA	NA	NA
162780	Crape myrtle	Lagerstroemia indica	Houston	Texas	-95.4840763	29.6529704	5615 Burlinghall Dr	introduced	NA	Houston	NA	NA	NA	NA	NA	NA	NA	NA	NA	NA	NA	NA	NA	NA	NA	NA	NA
162816	Bradford pear	Pyrus calleryana	Houston	Texas	-95.4820375	29.6571901	11319 Atwell Dr	introduced	NA	Houston	NA	NA	NA	NA	NA	NA	NA	NA	NA	NA	NA	NA	NA	NA	NA	NA	NA
162830	Water oak	Quercus nigra	Houston	Texas	-95.4858668	29.6499	5650 Ludington Dr	naturally_occurring	NA	Houston	NA	NA	NA	NA	NA	NA	NA	NA	NA	NA	NA	NA	NA	NA	NA	NA	NA
162866	Live oak	Quercus virginiana	Houston	Texas	-95.4941807	29.6205494	11710 Hillcroft	naturally_occurring	NA	Houston	NA	NA	NA	NA	NA	NA	NA	NA	NA	NA	NA	NA	NA	NA	NA	NA	NA
162916	Loblolly pine	Pinus taeda	Houston	Texas	-95.4770405	29.6666113	5402 Willowbend Blvd	naturally_occurring	NA	Houston	NA	NA	NA	NA	NA	NA	NA	NA	NA	NA	NA	NA	NA	NA	NA	NA	NA
162966	Live oak	Quercus virginiana	Houston	Texas	-95.4854725	29.6511644	5658 Cartagena	naturally_occurring	NA	Houston	NA	NA	NA	NA	NA	NA	NA	NA	NA	NA	NA	NA	NA	NA	NA	NA	NA
162973	Loblolly pine	Pinus taeda	Houston	Texas	-95.482342	29.6563023	5507 Warm Springs Rd	naturally_occurring	NA	Houston	NA	NA	NA	NA	NA	NA	NA	NA	NA	NA	NA	NA	NA	NA	NA	NA	NA
180371	Red oak	Quercus rubra	Houston	Texas	-95.5257179	29.8218589	9481 Kempwood Dr	naturally_occurring	NA	Houston	NA	NA	NA	NA	NA	NA	NA	NA	NA	NA	NA	NA	NA	NA	NA	NA	NA
180378	Crape myrtle	Lagerstroemia indica	Houston	Texas	-95.522804	29.821898	9401 Kempwood Dr	introduced	NA	Houston	NA	NA	NA	NA	NA	NA	NA	NA	NA	NA	NA	NA	NA	NA	NA	NA	NA
180428	Red oak	Quercus rubra	Houston	Texas	-95.522804	29.821898	9401 Kempwood Dr	naturally_occurring	NA	Houston	NA	NA	NA	NA	NA	NA	NA	NA	NA	NA	NA	NA	NA	NA	NA	NA	NA
180457	Redbud	Cercis	Houston	Texas	-95.5232639	29.8220548	9402 Kempwood Dr	no_info	NA	Houston	NA	NA	NA	NA	NA	NA	NA	NA	NA	NA	NA	NA	NA	NA	NA	NA	NA
180464	NA	NA	Houston	Texas	-95.5245456	29.8086751	2019 Blalock Rd	no_info	NA	Houston	NA	NA	NA	NA	NA	NA	NA	NA	NA	NA	NA	NA	NA	NA	NA	NA	NA
180478	Common hackberry	Celtis occidentalis	Houston	Texas	-95.5236045	29.806992	9438 Campbell Rd	naturally_occurring	NA	Houston	NA	NA	NA	NA	NA	NA	NA	NA	NA	NA	NA	NA	NA	NA	NA	NA	NA
180507	Live oak	Quercus virginiana	Houston	Texas	-95.5296793	29.8326518	9409 Campbell Rd	naturally_occurring	NA	Houston	NA	NA	NA	NA	NA	NA	NA	NA	NA	NA	NA	NA	NA	NA	NA	NA	NA
180514	Live oak	Quercus virginiana	Houston	Texas	-95.5296793	29.8326518	9401 Campbell Rd	naturally_occurring	NA	Houston	NA	NA	NA	NA	NA	NA	NA	NA	NA	NA	NA	NA	NA	NA	NA	NA	NA
180564	Live oak	Quercus virginiana	Houston	Texas	-95.5244611	29.8060341	1769 Blalock Rd	naturally_occurring	NA	Houston	NA	NA	NA	NA	NA	NA	NA	NA	NA	NA	NA	NA	NA	NA	NA	NA	NA
180614	Yellow poplar	Liriodendron tulipifera	Houston	Texas	-95.5240915	29.7981926	1550 Blalock Rd	introduced	NA	Houston	NA	NA	NA	NA	NA	NA	NA	NA	NA	NA	NA	NA	NA	NA	NA	NA	NA
180621	Mexican white oak	NA	Houston	Texas	-95.5240915	29.7981926	1550 Blalock Rd	no_info	NA	Houston	NA	NA	NA	NA	NA	NA	NA	NA	NA	NA	NA	NA	NA	NA	NA	NA	NA
180671	Yellow poplar	Liriodendron tulipifera	Houston	Texas	-95.5220937	29.7984949	9355 Long Point Rd	introduced	NA	Houston	NA	NA	NA	NA	NA	NA	NA	NA	NA	NA	NA	NA	NA	NA	NA	NA	NA
180721	Red oak	Quercus rubra	Houston	Texas	-95.5225662	29.820302	1428 Blalock Rd	naturally_occurring	NA	Houston	NA	NA	NA	NA	NA	NA	NA	NA	NA	NA	NA	NA	NA	NA	NA	NA	NA
180757	Crape myrtle	Lagerstroemia indica	Houston	Texas	-95.5225662	29.820302	1418 Blalock Rd	introduced	NA	Houston	NA	NA	NA	NA	NA	NA	NA	NA	NA	NA	NA	NA	NA	NA	NA	NA	NA
180771	Crape myrtle	Lagerstroemia indica	Houston	Texas	-95.5225878	29.8225805	1414 Blalock Rd	introduced	NA	Houston	NA	NA	NA	NA	NA	NA	NA	NA	NA	NA	NA	NA	NA	NA	NA	NA	NA
180807	Crape myrtle	Lagerstroemia indica	Houston	Texas	-95.4743824	29.7944614	9342 Westview Dr	introduced	NA	Houston	NA	NA	NA	NA	NA	NA	NA	NA	NA	NA	NA	NA	NA	NA	NA	NA	NA
180857	Crape myrtle	Lagerstroemia indica	Houston	Texas	-95.5218729	29.7873954	1111 Blalock Rd	introduced	NA	Houston	NA	NA	NA	NA	NA	NA	NA	NA	NA	NA	NA	NA	NA	NA	NA	NA	NA
180864	Crape myrtle	Lagerstroemia indica	Houston	Texas	-95.5218729	29.7873954	1111 Blalock Rd	introduced	NA	Houston	NA	NA	NA	NA	NA	NA	NA	NA	NA	NA	NA	NA	NA	NA	NA	NA	NA
180907	Crape myrtle	Lagerstroemia indica	Houston	Texas	-95.5099921	29.8260429	3515 Colleen Woods Cir	introduced	NA	Houston	NA	NA	NA	NA	NA	NA	NA	NA	NA	NA	NA	NA	NA	NA	NA	NA	NA
180914	Crape myrtle	Lagerstroemia indica	Houston	Texas	-95.509804	29.8261273	3522 Colleen Woods Cir	introduced	NA	Houston	NA	NA	NA	NA	NA	NA	NA	NA	NA	NA	NA	NA	NA	NA	NA	NA	NA
198262	Souther magnolia	NA	Houston	Texas	-95.6841489	29.796204	1923 Hollyoak Dr	no_info	NA	Houston	NA	NA	NA	NA	NA	NA	NA	NA	NA	NA	NA	NA	NA	NA	NA	NA	NA
198269	Bradford pear	Pyrus calleryana	Houston	Texas	-95.6847707	29.795723	1902 Wingleaf Dr	introduced	NA	Houston	NA	NA	NA	NA	NA	NA	NA	NA	NA	NA	NA	NA	NA	NA	NA	NA	NA
198319	Chinese elm	Ulmus parvifolia	Houston	Texas	-95.688177	29.794035	1800 Barker Cypress Rd	introduced	NA	Houston	NA	NA	NA	NA	NA	NA	NA	NA	NA	NA	NA	NA	NA	NA	NA	NA	NA
198369	Bald cypress	Taxodium distichum	Houston	Texas	-95.6466376	29.7880158	15115 Park Row	naturally_occurring	NA	Houston	NA	NA	NA	NA	NA	NA	NA	NA	NA	NA	NA	NA	NA	NA	NA	NA	NA
198405	Shumard oak	Quercus shumardii	Houston	Texas	-95.6466376	29.7880158	15115 Park Row	naturally_occurring	NA	Houston	NA	NA	NA	NA	NA	NA	NA	NA	NA	NA	NA	NA	NA	NA	NA	NA	NA
198419	Bald cypress	Taxodium distichum	Houston	Texas	-95.604225	29.8415877	12827 Rock Falls Way	naturally_occurring	NA	Houston	NA	NA	NA	NA	NA	NA	NA	NA	NA	NA	NA	NA	NA	NA	NA	NA	NA
198455	Bald cypress	Taxodium distichum	Houston	Texas	-95.243474	30.054639	12803 Rock Falls Way	naturally_occurring	NA	Houston	NA	NA	NA	NA	NA	NA	NA	NA	NA	NA	NA	NA	NA	NA	NA	NA	NA
198505	Bald cypress	Taxodium distichum	Houston	Texas	-95.243474	30.054639	12711 Rock Falls Way	naturally_occurring	NA	Houston	NA	NA	NA	NA	NA	NA	NA	NA	NA	NA	NA	NA	NA	NA	NA	NA	NA
198512	Bald cypress	Taxodium distichum	Houston	Texas	-95.243474	30.054639	12711 Rock Falls Way	naturally_occurring	NA	Houston	NA	NA	NA	NA	NA	NA	NA	NA	NA	NA	NA	NA	NA	NA	NA	NA	NA
198555	Bald cypress	Taxodium distichum	Houston	Texas	-95.243474	30.054639	12703 Rock Falls Way	naturally_occurring	NA	Houston	NA	NA	NA	NA	NA	NA	NA	NA	NA	NA	NA	NA	NA	NA	NA	NA	NA
198562	Bald cypress	Taxodium distichum	Houston	Texas	-95.243474	30.054639	12703 Rock Falls Way	naturally_occurring	NA	Houston	NA	NA	NA	NA	NA	NA	NA	NA	NA	NA	NA	NA	NA	NA	NA	NA	NA
198612	Bald cypress	Taxodium distichum	Houston	Texas	-95.243474	30.054639	12703 Rock Falls Way	naturally_occurring	NA	Houston	NA	NA	NA	NA	NA	NA	NA	NA	NA	NA	NA	NA	NA	NA	NA	NA	NA
198648	Live oak	Quercus virginiana	Houston	Texas	-95.60945	29.845234	5347 Summer Snow Dr	naturally_occurring	NA	Houston	NA	NA	NA	NA	NA	NA	NA	NA	NA	NA	NA	NA	NA	NA	NA	NA	NA
198662	Shumard oak	Quercus shumardii	Houston	Texas	-95.607328	29.844274	5319 Summer Snow Dr	naturally_occurring	NA	Houston	NA	NA	NA	NA	NA	NA	NA	NA	NA	NA	NA	NA	NA	NA	NA	NA	NA
1752	Live oak	Quercus virginiana	Houston	Texas	-95.417085	29.691074	4809 Main	naturally_occurring	NA	Houston	NA	NA	NA	NA	NA	NA	NA	NA	NA	NA	NA	NA	NA	NA	NA	NA	NA
1771	Live oak	Quercus virginiana	Houston	Texas	-95.3827657	29.7297327	4814 Caroline	naturally_occurring	60.96 to 76.2 cm	Houston	NA	NA	NA	NA	NA	NA	NA	NA	NA	NA	NA	NA	NA	NA	NA	NA	NA
1801	Common hackberry	Celtis occidentalis	Houston	Texas	-95.382561	29.7297026	4807 Caroline	naturally_occurring	NA	Houston	NA	NA	NA	NA	NA	NA	NA	NA	NA	NA	NA	NA	NA	NA	NA	NA	NA
1852	Common hackberry	Celtis occidentalis	Houston	Texas	-95.1817595	29.7523198	5401 Jackson	naturally_occurring	NA	Houston	NA	NA	NA	NA	NA	NA	NA	NA	NA	NA	NA	NA	NA	NA	NA	NA	NA
1871	Common hackberry	Celtis occidentalis	Houston	Texas	-95.1817595	29.7523198	5401 Jackson	naturally_occurring	NA	Houston	NA	NA	NA	NA	NA	NA	NA	NA	NA	NA	NA	NA	NA	NA	NA	NA	NA
1952	Live oak	Quercus virginiana	Houston	Texas	-95.3822947	29.7224048	5510 Chenevert	naturally_occurring	NA	Houston	NA	NA	NA	NA	NA	NA	NA	NA	NA	NA	NA	NA	NA	NA	NA	NA	NA
1971	Crape myrtle	Lagerstroemia indica	Houston	Texas	-95.3870177	29.7234578	1313 Hermann Dr	introduced	NA	Houston	NA	NA	NA	NA	NA	NA	NA	NA	NA	NA	NA	NA	NA	NA	NA	NA	NA
2022	Live oak	Quercus virginiana	Houston	Texas	-95.5370628	30.0129896	5315 Main	naturally_occurring	60.96 to 76.2 cm	Houston	NA	NA	NA	NA	NA	NA	NA	NA	NA	NA	NA	NA	NA	NA	NA	NA	NA
2052	Live oak	Quercus virginiana	Houston	Texas	-95.3761639	29.741112	5619 Fannin	naturally_occurring	NA	Houston	NA	NA	NA	NA	NA	NA	NA	NA	NA	NA	NA	NA	NA	NA	NA	NA	NA
2071	Bradford pear	Pyrus calleryana	Houston	Texas	-95.383506	29.726894	5101 Austin	introduced	NA	Houston	NA	NA	NA	NA	NA	NA	NA	NA	NA	NA	NA	NA	NA	NA	NA	NA	NA
2122	Crape myrtle	Lagerstroemia indica	Houston	Texas	-95.1817595	29.7523198	4905 Jackson	introduced	NA	Houston	NA	NA	NA	NA	NA	NA	NA	NA	NA	NA	NA	NA	NA	NA	NA	NA	NA
2152	Live oak	Quercus virginiana	Houston	Texas	-95.1817595	29.7523198	4811 Jackson	naturally_occurring	NA	Houston	NA	NA	NA	NA	NA	NA	NA	NA	NA	NA	NA	NA	NA	NA	NA	NA	NA
2171	Crape myrtle	Lagerstroemia indica	Houston	Texas	-93.434488	32.403093	5005 La Branch	introduced	NA	Houston	NA	NA	NA	NA	NA	NA	NA	NA	NA	NA	NA	NA	NA	NA	NA	NA	NA
2222	Live oak	Quercus virginiana	Houston	Texas	-95.3792969	29.7254397	1817 Wichita	naturally_occurring	NA	Houston	NA	NA	NA	NA	NA	NA	NA	NA	NA	NA	NA	NA	NA	NA	NA	NA	NA
2271	Live oak	Quercus virginiana	Houston	Texas	-95.3856803	29.7251738	5401 Caroline	naturally_occurring	NA	Houston	NA	NA	NA	NA	NA	NA	NA	NA	NA	NA	NA	NA	NA	NA	NA	NA	NA
20270	Camphor	Cinnamomum camphora	Houston	Texas	-95.3275339	29.7283272	1522 Pearson	introduced	NA	Houston	NA	NA	NA	NA	NA	NA	NA	NA	NA	NA	NA	NA	NA	NA	NA	NA	NA
20272	Chinese tallow	Triadica sebifera	Houston	Texas	-95.3286822	29.729055	1452 Pearson	introduced	NA	Houston	NA	NA	NA	NA	NA	NA	NA	NA	NA	NA	NA	NA	NA	NA	NA	NA	NA
20319	Southern magnolia	Magnolia grandiflora	Houston	Texas	-95.3299573	29.7245879	1546 Lombardy	naturally_occurring	NA	Houston	NA	NA	NA	NA	NA	NA	NA	NA	NA	NA	NA	NA	NA	NA	NA	NA	NA
20321	Peach	Prunus persica	Houston	Texas	-95.32785	29.730264	1401 Elliott	introduced	NA	Houston	NA	NA	NA	NA	NA	NA	NA	NA	NA	NA	NA	NA	NA	NA	NA	NA	NA
20370	Crape myrtle	Lagerstroemia indica	Houston	Texas	-95.326392	29.725415	1823 Lombardy	introduced	NA	Houston	NA	NA	NA	NA	NA	NA	NA	NA	NA	NA	NA	NA	NA	NA	NA	NA	NA
20372	Pecan	Carya illinoinensis	Houston	Texas	-95.326392	29.725415	1823 Lombardy	naturally_occurring	NA	Houston	NA	NA	NA	NA	NA	NA	NA	NA	NA	NA	NA	NA	NA	NA	NA	NA	NA
20419	Crape myrtle	Lagerstroemia indica	Houston	Texas	-95.328969	29.7292378	1434 Pearson	introduced	NA	Houston	NA	NA	NA	NA	NA	NA	NA	NA	NA	NA	NA	NA	NA	NA	NA	NA	NA
20421	Crape myrtle	Lagerstroemia indica	Houston	Texas	-95.328969	29.7292378	1434 Pearson	introduced	NA	Houston	NA	NA	NA	NA	NA	NA	NA	NA	NA	NA	NA	NA	NA	NA	NA	NA	NA
20470	Cedar elm	Ulmus crassifolia	Houston	Texas	-95.327017	29.7271515	1555 Lawson	naturally_occurring	NA	Houston	NA	NA	NA	NA	NA	NA	NA	NA	NA	NA	NA	NA	NA	NA	NA	NA	NA
20472	Crape myrtle	Lagerstroemia indica	Houston	Texas	-95.327017	29.7271515	1555 Lawson	introduced	NA	Houston	NA	NA	NA	NA	NA	NA	NA	NA	NA	NA	NA	NA	NA	NA	NA	NA	NA
20519	Camphor	Cinnamomum camphora	Houston	Texas	-95.3255697	29.7306901	5123 Claremont	introduced	NA	Houston	NA	NA	NA	NA	NA	NA	NA	NA	NA	NA	NA	NA	NA	NA	NA	NA	NA
20521	Camphor	Cinnamomum camphora	Houston	Texas	-95.3255697	29.7306901	5123 Claremont	introduced	NA	Houston	NA	NA	NA	NA	NA	NA	NA	NA	NA	NA	NA	NA	NA	NA	NA	NA	NA
20570	Water oak	Quercus nigra	Houston	Texas	-95.3291635	29.7242864	1543 Lombardy	naturally_occurring	NA	Houston	NA	NA	NA	NA	NA	NA	NA	NA	NA	NA	NA	NA	NA	NA	NA	NA	NA
20572	Crape myrtle	Lagerstroemia indica	Houston	Texas	-95.3270672	29.7287646	1509 Elliott	introduced	NA	Houston	NA	NA	NA	NA	NA	NA	NA	NA	NA	NA	NA	NA	NA	NA	NA	NA	NA
20621	Crape myrtle	Lagerstroemia indica	Houston	Texas	-95.3285969	29.7268862	1512 Godwin	introduced	NA	Houston	NA	NA	NA	NA	NA	NA	NA	NA	NA	NA	NA	NA	NA	NA	NA	NA	NA
20670	American sycamore	Platanus occidentalis	Houston	Texas	-95.3542287	29.7427858	5018 Pease	naturally_occurring	NA	Houston	NA	NA	NA	NA	NA	NA	NA	NA	NA	NA	NA	NA	NA	NA	NA	NA	NA
20672	Southern magnolia	Magnolia grandiflora	Houston	Texas	-95.3267316	29.7334351	5002 Stimson	naturally_occurring	NA	Houston	NA	NA	NA	NA	NA	NA	NA	NA	NA	NA	NA	NA	NA	NA	NA	NA	NA
20721	Chinaberry	Melia azedarach	Houston	Texas	-95.3295932	29.7254132	1520 Scharpe	introduced	NA	Houston	NA	NA	NA	NA	NA	NA	NA	NA	NA	NA	NA	NA	NA	NA	NA	NA	NA
20770	Cedar elm	Ulmus crassifolia	Houston	Texas	-95.328772	29.727202	1501 Godwin	naturally_occurring	NA	Houston	NA	NA	NA	NA	NA	NA	NA	NA	NA	NA	NA	NA	NA	NA	NA	NA	NA
20772	Velvet ash	Fraxinus velutina	Houston	Texas	-95.328772	29.727202	1501 Godwin	naturally_occurring	NA	Houston	NA	NA	NA	NA	NA	NA	NA	NA	NA	NA	NA	NA	NA	NA	NA	NA	NA
42213	Palm	Washingtonia robusta	Houston	Texas	-95.404633	29.805981	449 22Nd, W	introduced	NA	Houston	NA	NA	NA	NA	NA	NA	NA	NA	NA	NA	NA	NA	NA	NA	NA	NA	NA
42262	Crape myrtle	Lagerstroemia indica	Houston	Texas	-95.393444	29.808935	501 25Th, W	introduced	NA	Houston	NA	NA	NA	NA	NA	NA	NA	NA	NA	NA	NA	NA	NA	NA	NA	NA	NA
42264	Crape myrtle	Lagerstroemia indica	Houston	Texas	-95.393444	29.808935	501 25Th, W	introduced	NA	Houston	NA	NA	NA	NA	NA	NA	NA	NA	NA	NA	NA	NA	NA	NA	NA	NA	NA
42313	Yaupon holly	Ilex vomitoria	Houston	Texas	-95.4031483	29.851722	2105 Yale	naturally_occurring	NA	Houston	NA	NA	NA	NA	NA	NA	NA	NA	NA	NA	NA	NA	NA	NA	NA	NA	NA
42362	Live oak	Quercus virginiana	Houston	Texas	-95.394296	29.811498	433 27Th, W	naturally_occurring	NA	Houston	NA	NA	NA	NA	NA	NA	NA	NA	NA	NA	NA	NA	NA	NA	NA	NA	NA
42364	Cedar elm	Ulmus crassifolia	Houston	Texas	-95.403703	29.805847	402 22Nd, W	naturally_occurring	NA	Houston	NA	NA	NA	NA	NA	NA	NA	NA	NA	NA	NA	NA	NA	NA	NA	NA	NA
42413	Chinese tallow	Triadica sebifera	Houston	Texas	-95.404496	29.811946	436 28Th, W	introduced	NA	Houston	NA	NA	NA	NA	NA	NA	NA	NA	NA	NA	NA	NA	NA	NA	NA	NA	NA
42464	Live oak	Quercus virginiana	Houston	Texas	-95.402854	29.802964	375 19Th, W	naturally_occurring	NA	Houston	NA	NA	NA	NA	NA	NA	NA	NA	NA	NA	NA	NA	NA	NA	NA	NA	NA
42483	Chinese tallow	Triadica sebifera	Houston	Texas	-95.354604	29.677719	306 18Th, W	introduced	NA	Houston	NA	NA	NA	NA	NA	NA	NA	NA	NA	NA	NA	NA	NA	NA	NA	NA	NA
42513	Southern magnolia	Magnolia grandiflora	Houston	Texas	-95.354604	29.677719	325 18Th, W	naturally_occurring	NA	Houston	NA	NA	NA	NA	NA	NA	NA	NA	NA	NA	NA	NA	NA	NA	NA	NA	NA
42564	Live oak	Quercus virginiana	Houston	Texas	-95.396294	29.804085	239 20Th, W	naturally_occurring	NA	Houston	NA	NA	NA	NA	NA	NA	NA	NA	NA	NA	NA	NA	NA	NA	NA	NA	NA
42583	Live oak	Quercus virginiana	Houston	Texas	-95.404069	29.805991	421 22Nd, W	naturally_occurring	NA	Houston	NA	NA	NA	NA	NA	NA	NA	NA	NA	NA	NA	NA	NA	NA	NA	NA	NA
42613	Juniper	Juniperus chinensis	Houston	Texas	-95.401992	29.802824	330 19Th, W	introduced	NA	Houston	NA	NA	NA	NA	NA	NA	NA	NA	NA	NA	NA	NA	NA	NA	NA	NA	NA
42664	Chinese tallow	Triadica sebifera	Houston	Texas	-95.394411	29.808849	414 25Th, W	introduced	NA	Houston	NA	NA	NA	NA	NA	NA	NA	NA	NA	NA	NA	NA	NA	NA	NA	NA	NA
42683	Crape myrtle	Lagerstroemia indica	Houston	Texas	-95.354604	29.677719	633 18Th, W	introduced	NA	Houston	NA	NA	NA	NA	NA	NA	NA	NA	NA	NA	NA	NA	NA	NA	NA	NA	NA
42713	Crape myrtle	Lagerstroemia indica	Houston	Texas	-95.401601	29.802829	310 19Th, W	introduced	NA	Houston	NA	NA	NA	NA	NA	NA	NA	NA	NA	NA	NA	NA	NA	NA	NA	NA	NA
42764	Crape myrtle	Lagerstroemia indica	Houston	Texas	-95.5947607	31.4176826	240 18Th, W	introduced	NA	Houston	NA	NA	NA	NA	NA	NA	NA	NA	NA	NA	NA	NA	NA	NA	NA	NA	NA
64775	Live oak	Quercus virginiana	Houston	Texas	-95.4905933	29.7507615	6123 Cedar Creek Dr	naturally_occurring	NA	Houston	NA	NA	NA	NA	NA	NA	NA	NA	NA	NA	NA	NA	NA	NA	NA	NA	NA
64777	Willow oak	Quercus phellos	Houston	Texas	-95.4905141	29.7562347	6123 Sugar Hill Dr	naturally_occurring	60.96 to 76.2 cm	Houston	NA	NA	NA	NA	NA	NA	NA	NA	NA	NA	NA	NA	NA	NA	NA	NA	NA
64826	Crape myrtle	Lagerstroemia indica	Houston	Texas	-95.496437	29.7516154	1413 Winrock Blvd	introduced	NA	Houston	NA	NA	NA	NA	NA	NA	NA	NA	NA	NA	NA	NA	NA	NA	NA	NA	NA
64875	Crape myrtle	Lagerstroemia indica	Houston	Texas	-95.4964354	29.751458	1425 Winrock Blvd	introduced	NA	Houston	NA	NA	NA	NA	NA	NA	NA	NA	NA	NA	NA	NA	NA	NA	NA	NA	NA
64877	Live oak	Quercus virginiana	Houston	Texas	-95.4964354	29.751458	1425 Winrock Blvd	naturally_occurring	NA	Houston	NA	NA	NA	NA	NA	NA	NA	NA	NA	NA	NA	NA	NA	NA	NA	NA	NA
64926	Willow oak	Quercus phellos	Houston	Texas	-95.489815	29.7534101	1419 Briarmead Dr	naturally_occurring	NA	Houston	NA	NA	NA	NA	NA	NA	NA	NA	NA	NA	NA	NA	NA	NA	NA	NA	NA
64975	Live oak	Quercus virginiana	Houston	Texas	-95.4951529	29.7583292	803 Wild Valley Rd	naturally_occurring	NA	Houston	NA	NA	NA	NA	NA	NA	NA	NA	NA	NA	NA	NA	NA	NA	NA	NA	NA
64977	Live oak	Quercus virginiana	Houston	Texas	-95.5006132	29.7584111	930 Huntington Cove	naturally_occurring	NA	Houston	NA	NA	NA	NA	NA	NA	NA	NA	NA	NA	NA	NA	NA	NA	NA	NA	NA
65026	Live oak	Quercus virginiana	Houston	Texas	-95.4936041	29.7585957	914 Old Lake Rd	naturally_occurring	NA	Houston	NA	NA	NA	NA	NA	NA	NA	NA	NA	NA	NA	NA	NA	NA	NA	NA	NA
65028	Live oak	Quercus virginiana	Houston	Texas	-95.4961492	29.7540293	1015 Ripple Creek Dr, S	naturally_occurring	NA	Houston	NA	NA	NA	NA	NA	NA	NA	NA	NA	NA	NA	NA	NA	NA	NA	NA	NA
65075	Live oak	Quercus virginiana	Houston	Texas	-95.4914157	29.751708	6159 Doliver Dr	naturally_occurring	60.96 to 76.2 cm	Houston	NA	NA	NA	NA	NA	NA	NA	NA	NA	NA	NA	NA	NA	NA	NA	NA	NA
65077	Water oak	Quercus nigra	Houston	Texas	-95.4902948	29.7535715	6127 Valley Forge Dr	naturally_occurring	NA	Houston	NA	NA	NA	NA	NA	NA	NA	NA	NA	NA	NA	NA	NA	NA	NA	NA	NA
65126	Live oak	Quercus virginiana	Houston	Texas	-95.4999198	29.7549173	6531 Woodway Dr	naturally_occurring	NA	Houston	NA	NA	NA	NA	NA	NA	NA	NA	NA	NA	NA	NA	NA	NA	NA	NA	NA
65128	Live oak	Quercus virginiana	Houston	Texas	-95.4999198	29.7549173	6531 Woodway Dr	naturally_occurring	NA	Houston	NA	NA	NA	NA	NA	NA	NA	NA	NA	NA	NA	NA	NA	NA	NA	NA	NA
65175	Southern magnolia	Magnolia grandiflora	Houston	Texas	-95.4874198	29.759127	6062 Riverview Way	naturally_occurring	NA	Houston	NA	NA	NA	NA	NA	NA	NA	NA	NA	NA	NA	NA	NA	NA	NA	NA	NA
65177	Southern magnolia	Magnolia grandiflora	Houston	Texas	-95.4874198	29.759127	6062 Riverview Way	naturally_occurring	NA	Houston	NA	NA	NA	NA	NA	NA	NA	NA	NA	NA	NA	NA	NA	NA	NA	NA	NA
65226	Live oak	Quercus virginiana	Houston	Texas	-95.496855	29.755896	6363 Woodway Dr	naturally_occurring	NA	Houston	NA	NA	NA	NA	NA	NA	NA	NA	NA	NA	NA	NA	NA	NA	NA	NA	NA
65228	Live oak	Quercus virginiana	Houston	Texas	-95.4926574	29.7591111	910 Briar Ridge Dr	naturally_occurring	NA	Houston	NA	NA	NA	NA	NA	NA	NA	NA	NA	NA	NA	NA	NA	NA	NA	NA	NA
65275	Crape myrtle	Lagerstroemia indica	Houston	Texas	-95.4898212	29.7585002	6127 Riverview Way	introduced	NA	Houston	NA	NA	NA	NA	NA	NA	NA	NA	NA	NA	NA	NA	NA	NA	NA	NA	NA
65277	Loblolly pine	Pinus taeda	Houston	Texas	-95.4898212	29.7585002	6127 Riverview Way	naturally_occurring	NA	Houston	NA	NA	NA	NA	NA	NA	NA	NA	NA	NA	NA	NA	NA	NA	NA	NA	NA
86718	Japanese privet	Ligustrum japonicum	Houston	Texas	-95.360926	29.713216	3503 Oakdale	introduced	NA	Houston	NA	NA	NA	NA	NA	NA	NA	NA	NA	NA	NA	NA	NA	NA	NA	NA	NA
86720	Crape myrtle	Lagerstroemia indica	Houston	Texas	-95.360926	29.713216	3503 Oakdale	introduced	NA	Houston	NA	NA	NA	NA	NA	NA	NA	NA	NA	NA	NA	NA	NA	NA	NA	NA	NA
86767	Crape myrtle	Lagerstroemia indica	Houston	Texas	-95.36266	29.713541	3424 Oakdale	introduced	NA	Houston	NA	NA	NA	NA	NA	NA	NA	NA	NA	NA	NA	NA	NA	NA	NA	NA	NA
86769	Pecan	Carya illinoinensis	Houston	Texas	-95.2946629	31.2943483	2801 Arbor	naturally_occurring	NA	Houston	NA	NA	NA	NA	NA	NA	NA	NA	NA	NA	NA	NA	NA	NA	NA	NA	NA
86818	Crape myrtle	Lagerstroemia indica	Houston	Texas	-95.3749777	29.7176098	2522 Calumet	introduced	NA	Houston	NA	NA	NA	NA	NA	NA	NA	NA	NA	NA	NA	NA	NA	NA	NA	NA	NA
86820	Live oak	Quercus virginiana	Houston	Texas	-95.3737735	29.724705	2318 Wentworth	naturally_occurring	NA	Houston	NA	NA	NA	NA	NA	NA	NA	NA	NA	NA	NA	NA	NA	NA	NA	NA	NA
86869	Shortleaf pine	Pinus echinata	Houston	Texas	-95.3752418	29.7210636	2412 Southmore Blvd	naturally_occurring	NA	Houston	NA	NA	NA	NA	NA	NA	NA	NA	NA	NA	NA	NA	NA	NA	NA	NA	NA
86918	Crape myrtle	Lagerstroemia indica	Houston	Texas	-95.3679372	29.714107	3217 Calumet	introduced	NA	Houston	NA	NA	NA	NA	NA	NA	NA	NA	NA	NA	NA	NA	NA	NA	NA	NA	NA
86920	Water oak	Quercus nigra	Houston	Texas	-95.3630275	29.7118271	3466 Binz	naturally_occurring	NA	Houston	NA	NA	NA	NA	NA	NA	NA	NA	NA	NA	NA	NA	NA	NA	NA	NA	NA
86969	Crape myrtle	Lagerstroemia indica	Houston	Texas	-95.376066	29.720478	2401 Oakdale	introduced	NA	Houston	NA	NA	NA	NA	NA	NA	NA	NA	NA	NA	NA	NA	NA	NA	NA	NA	NA
87018	Mimosa	Albizia julibrissin	Houston	Texas	-95.363514	29.713914	3401 Oakdale	introduced	NA	Houston	NA	NA	NA	NA	NA	NA	NA	NA	NA	NA	NA	NA	NA	NA	NA	NA	NA
87020	Cedar elm	Ulmus crassifolia	Houston	Texas	-95.363514	29.713914	3401 Oakdale	naturally_occurring	NA	Houston	NA	NA	NA	NA	NA	NA	NA	NA	NA	NA	NA	NA	NA	NA	NA	NA	NA
87069	Loblolly pine	Pinus taeda	Houston	Texas	-95.3618269	29.7124506	3433 Prospect	naturally_occurring	NA	Houston	NA	NA	NA	NA	NA	NA	NA	NA	NA	NA	NA	NA	NA	NA	NA	NA	NA
87118	Chinese tallow	Triadica sebifera	Houston	Texas	-95.362722	29.7155	3401 Palm	introduced	NA	Houston	NA	NA	NA	NA	NA	NA	NA	NA	NA	NA	NA	NA	NA	NA	NA	NA	NA
87120	Crape myrtle	Lagerstroemia indica	Houston	Texas	-95.362722	29.7155	3401 Palm	introduced	NA	Houston	NA	NA	NA	NA	NA	NA	NA	NA	NA	NA	NA	NA	NA	NA	NA	NA	NA
87169	Pecan	Carya illinoinensis	Houston	Texas	-95.2946629	31.2943483	3402 Arbor	naturally_occurring	60.96 to 76.2 cm	Houston	NA	NA	NA	NA	NA	NA	NA	NA	NA	NA	NA	NA	NA	NA	NA	NA	NA
87220	Chinese elm	Ulmus parvifolia	Houston	Texas	-95.379583	29.715964	3533 Mac Gregor Way, N	introduced	NA	Houston	NA	NA	NA	NA	NA	NA	NA	NA	NA	NA	NA	NA	NA	NA	NA	NA	NA
87239	Common hackberry	Celtis occidentalis	Houston	Texas	-95.3752152	29.7155903	2605 Riverside Dr	naturally_occurring	NA	Houston	NA	NA	NA	NA	NA	NA	NA	NA	NA	NA	NA	NA	NA	NA	NA	NA	NA
87269	Crape myrtle	Lagerstroemia indica	Houston	Texas	-95.375633	29.7201	2436 Oakdale	introduced	NA	Houston	NA	NA	NA	NA	NA	NA	NA	NA	NA	NA	NA	NA	NA	NA	NA	NA	NA
105238	Drake elm	Ulmus parvifolia	Houston	Texas	-95.388905	29.7758873	1600 Studemont	introduced	NA	Houston	NA	NA	NA	NA	NA	NA	NA	NA	NA	NA	NA	NA	NA	NA	NA	NA	NA
105268	American sycamore	Platanus occidentalis	Houston	Texas	-95.4572993	31.318017	1707 Crockett	naturally_occurring	60.96 to 76.2 cm	Houston	NA	NA	NA	NA	NA	NA	NA	NA	NA	NA	NA	NA	NA	NA	NA	NA	NA
105287	Common hackberry	Celtis occidentalis	Houston	Texas	-95.3676974	29.7589382	4920 Center	naturally_occurring	NA	Houston	NA	NA	NA	NA	NA	NA	NA	NA	NA	NA	NA	NA	NA	NA	NA	NA	NA
105338	Common hackberry	Celtis occidentalis	Houston	Texas	-95.4044346	29.7748357	4315 Eigel	naturally_occurring	NA	Houston	NA	NA	NA	NA	NA	NA	NA	NA	NA	NA	NA	NA	NA	NA	NA	NA	NA
105368	Water oak	Quercus nigra	Houston	Texas	-95.3772317	29.777369	1902 Weber	naturally_occurring	NA	Houston	NA	NA	NA	NA	NA	NA	NA	NA	NA	NA	NA	NA	NA	NA	NA	NA	NA
105387	Bald cypress	Taxodium distichum	Houston	Texas	-95.405188	29.7740929	4401 Koehler	naturally_occurring	NA	Houston	NA	NA	NA	NA	NA	NA	NA	NA	NA	NA	NA	NA	NA	NA	NA	NA	NA
105438	Common hackberry	Celtis occidentalis	Houston	Texas	-95.3129729	29.8922266	5241 Center	naturally_occurring	NA	Houston	NA	NA	NA	NA	NA	NA	NA	NA	NA	NA	NA	NA	NA	NA	NA	NA	NA
105487	Common hackberry	Celtis occidentalis	Houston	Texas	-95.4184173	29.7726304	1302 Asbury	naturally_occurring	NA	Houston	NA	NA	NA	NA	NA	NA	NA	NA	NA	NA	NA	NA	NA	NA	NA	NA	NA
105489	Bradford pear	Pyrus calleryana	Houston	Texas	-95.4131529	29.7767167	5151 Katy Frwy	introduced	NA	Houston	NA	NA	NA	NA	NA	NA	NA	NA	NA	NA	NA	NA	NA	NA	NA	NA	NA
105538	Drake elm	Ulmus parvifolia	Houston	Texas	-95.3902426	29.774734	1500 Studemont	introduced	NA	Houston	NA	NA	NA	NA	NA	NA	NA	NA	NA	NA	NA	NA	NA	NA	NA	NA	NA
105587	Common hackberry	Celtis occidentalis	Houston	Texas	-95.4184196	29.772802	1318 Asbury	naturally_occurring	NA	Houston	NA	NA	NA	NA	NA	NA	NA	NA	NA	NA	NA	NA	NA	NA	NA	NA	NA
105589	Pecan	Carya illinoinensis	Houston	Texas	-95.4184184	29.7727162	1310 Asbury	naturally_occurring	NA	Houston	NA	NA	NA	NA	NA	NA	NA	NA	NA	NA	NA	NA	NA	NA	NA	NA	NA
105638	Chinese tallow	Triadica sebifera	Houston	Texas	-95.3748273	29.7724206	1613 Colorado	introduced	NA	Houston	NA	NA	NA	NA	NA	NA	NA	NA	NA	NA	NA	NA	NA	NA	NA	NA	NA
105687	Live oak	Quercus virginiana	Houston	Texas	-95.3724571	29.7709798	1417 Houston Ave	naturally_occurring	NA	Houston	NA	NA	NA	NA	NA	NA	NA	NA	NA	NA	NA	NA	NA	NA	NA	NA	NA
105689	Live oak	Quercus virginiana	Houston	Texas	-95.3724571	29.7709798	1417 Houston Ave	naturally_occurring	NA	Houston	NA	NA	NA	NA	NA	NA	NA	NA	NA	NA	NA	NA	NA	NA	NA	NA	NA
105738	Common hackberry	Celtis occidentalis	Houston	Texas	-95.4063373	29.7756921	1615 Patterson	naturally_occurring	NA	Houston	NA	NA	NA	NA	NA	NA	NA	NA	NA	NA	NA	NA	NA	NA	NA	NA	NA
123735	Live oak	Quercus virginiana	Houston	Texas	-95.39643	29.743941	1601 California	naturally_occurring	60.96 to 76.2 cm	Houston	NA	NA	NA	NA	NA	NA	NA	NA	NA	NA	NA	NA	NA	NA	NA	NA	NA
123737	Common hackberry	Celtis occidentalis	Houston	Texas	-95.3981671	29.7352432	2024 Colquitt	naturally_occurring	NA	Houston	NA	NA	NA	NA	NA	NA	NA	NA	NA	NA	NA	NA	NA	NA	NA	NA	NA
123786	Water oak	Quercus nigra	Houston	Texas	-95.247422	29.6571414	1406 Indiana	naturally_occurring	NA	Houston	NA	NA	NA	NA	NA	NA	NA	NA	NA	NA	NA	NA	NA	NA	NA	NA	NA
123788	Live oak	Quercus virginiana	Houston	Texas	-95.3969738	29.7444507	1621 Missouri	naturally_occurring	60.96 to 76.2 cm	Houston	NA	NA	NA	NA	NA	NA	NA	NA	NA	NA	NA	NA	NA	NA	NA	NA	NA
123837	Willow oak	Quercus phellos	Houston	Texas	-95.2450765	29.5755778	1801 Fairview	naturally_occurring	NA	Houston	NA	NA	NA	NA	NA	NA	NA	NA	NA	NA	NA	NA	NA	NA	NA	NA	NA
123886	Live oak	Quercus virginiana	Houston	Texas	-95.399586	29.744889	2500 Ridgewood	naturally_occurring	60.96 to 76.2 cm	Houston	NA	NA	NA	NA	NA	NA	NA	NA	NA	NA	NA	NA	NA	NA	NA	NA	NA
123888	Chinese tallow	Triadica sebifera	Houston	Texas	-95.399476	29.744022	1809 Cherryhurst	introduced	NA	Houston	NA	NA	NA	NA	NA	NA	NA	NA	NA	NA	NA	NA	NA	NA	NA	NA	NA
123937	Common hackberry	Celtis occidentalis	Houston	Texas	-95.3999501	29.7473536	1702 Michigan	naturally_occurring	NA	Houston	NA	NA	NA	NA	NA	NA	NA	NA	NA	NA	NA	NA	NA	NA	NA	NA	NA
123986	Crape myrtle	Lagerstroemia indica	Houston	Texas	-95.397527	29.7435189	1702 California	introduced	NA	Houston	NA	NA	NA	NA	NA	NA	NA	NA	NA	NA	NA	NA	NA	NA	NA	NA	NA
123988	Pecan	Carya illinoinensis	Houston	Texas	-95.397527	29.7435189	1702 California	naturally_occurring	NA	Houston	NA	NA	NA	NA	NA	NA	NA	NA	NA	NA	NA	NA	NA	NA	NA	NA	NA
124037	Redbud	Cercis	Houston	Texas	-95.4021712	29.7491858	1630 Vermont	no_info	NA	Houston	NA	NA	NA	NA	NA	NA	NA	NA	NA	NA	NA	NA	NA	NA	NA	NA	NA
124086	American elm	Ulmus americana	Houston	Texas	-95.40103	29.745258	1836 Fairview	naturally_occurring	NA	Houston	NA	NA	NA	NA	NA	NA	NA	NA	NA	NA	NA	NA	NA	NA	NA	NA	NA
124088	Velvet ash	Fraxinus velutina	Houston	Texas	-95.4073368	29.7154097	2031 Main, W	naturally_occurring	60.96 to 76.2 cm	Houston	NA	NA	NA	NA	NA	NA	NA	NA	NA	NA	NA	NA	NA	NA	NA	NA	NA
124137	Southern magnolia	Magnolia grandiflora	Houston	Texas	-95.3994355	29.7443353	1818 Cherryhurst	naturally_occurring	NA	Houston	NA	NA	NA	NA	NA	NA	NA	NA	NA	NA	NA	NA	NA	NA	NA	NA	NA
124188	Crape myrtle	Lagerstroemia indica	Houston	Texas	-95.3981176	29.7595513	1704 Waugh Dr	introduced	NA	Houston	NA	NA	NA	NA	NA	NA	NA	NA	NA	NA	NA	NA	NA	NA	NA	NA	NA
124207	Willow oak	Quercus phellos	Houston	Texas	-95.396814	29.744525	1601 Missouri	naturally_occurring	60.96 to 76.2 cm	Houston	NA	NA	NA	NA	NA	NA	NA	NA	NA	NA	NA	NA	NA	NA	NA	NA	NA
124237	Live oak	Quercus virginiana	Houston	Texas	-95.3989298	29.7437194	1802 Missouri	naturally_occurring	60.96 to 76.2 cm	Houston	NA	NA	NA	NA	NA	NA	NA	NA	NA	NA	NA	NA	NA	NA	NA	NA	NA
140483	Chinese tallow	Triadica sebifera	Houston	Texas	-95.2770286	29.6923972	8118 Grafton	introduced	NA	Houston	NA	NA	NA	NA	NA	NA	NA	NA	NA	NA	NA	NA	NA	NA	NA	NA	NA
140534	Crape myrtle	Lagerstroemia indica	Houston	Texas	-95.277804	29.701684	2709 Broadway	introduced	NA	Houston	NA	NA	NA	NA	NA	NA	NA	NA	NA	NA	NA	NA	NA	NA	NA	NA	NA
140583	Chinese elm	Ulmus parvifolia	Houston	Texas	-95.2777246	29.6912245	3502 Broadway	introduced	NA	Houston	NA	NA	NA	NA	NA	NA	NA	NA	NA	NA	NA	NA	NA	NA	NA	NA	NA
140585	Crape myrtle	Lagerstroemia indica	Houston	Texas	-95.2777207	29.6910669	3520 Broadway	introduced	NA	Houston	NA	NA	NA	NA	NA	NA	NA	NA	NA	NA	NA	NA	NA	NA	NA	NA	NA
140634	Crape myrtle	Lagerstroemia indica	Houston	Texas	-95.2778195	29.6954153	3122 Broadway	introduced	NA	Houston	NA	NA	NA	NA	NA	NA	NA	NA	NA	NA	NA	NA	NA	NA	NA	NA	NA
140683	Pecan	Carya illinoinensis	Houston	Texas	-95.2937551	29.7086068	7035 Linden	naturally_occurring	NA	Houston	NA	NA	NA	NA	NA	NA	NA	NA	NA	NA	NA	NA	NA	NA	NA	NA	NA
140685	Crape myrtle	Lagerstroemia indica	Houston	Texas	-95.2941095	29.7084356	7016 Linden	introduced	NA	Houston	NA	NA	NA	NA	NA	NA	NA	NA	NA	NA	NA	NA	NA	NA	NA	NA	NA
140734	Bald cypress	Taxodium distichum	Houston	Texas	-95.2892779	29.7097839	1800 Coral	naturally_occurring	NA	Houston	NA	NA	NA	NA	NA	NA	NA	NA	NA	NA	NA	NA	NA	NA	NA	NA	NA
140783	Crape myrtle	Lagerstroemia indica	Houston	Texas	-95.2847073	29.7108276	7614 Ilex	introduced	NA	Houston	NA	NA	NA	NA	NA	NA	NA	NA	NA	NA	NA	NA	NA	NA	NA	NA	NA
140785	Cedar	Cedrus	Houston	Texas	-95.2846604	29.7108287	7618 Ilex	no_info	NA	Houston	NA	NA	NA	NA	NA	NA	NA	NA	NA	NA	NA	NA	NA	NA	NA	NA	NA
140834	Live oak	Quercus virginiana	Houston	Texas	-95.288266	29.710222	7301 Japonica	naturally_occurring	NA	Houston	NA	NA	NA	NA	NA	NA	NA	NA	NA	NA	NA	NA	NA	NA	NA	NA	NA
140883	Crape myrtle	Lagerstroemia indica	Houston	Texas	-95.2859622	29.7117276	7507 Hemlock	introduced	NA	Houston	NA	NA	NA	NA	NA	NA	NA	NA	NA	NA	NA	NA	NA	NA	NA	NA	NA
140885	Pecan	Carya illinoinensis	Houston	Texas	-95.29398	29.712252	7001 Vandeman	naturally_occurring	NA	Houston	NA	NA	NA	NA	NA	NA	NA	NA	NA	NA	NA	NA	NA	NA	NA	NA	NA
140934	Pecan	Carya illinoinensis	Houston	Texas	-95.2960908	29.7108731	6923 Ilex	naturally_occurring	60.96 to 76.2 cm	Houston	NA	NA	NA	NA	NA	NA	NA	NA	NA	NA	NA	NA	NA	NA	NA	NA	NA
140936	Chinese tallow	Triadica sebifera	Houston	Texas	-95.4046686	29.6502125	6729 Myrtle	introduced	NA	Houston	NA	NA	NA	NA	NA	NA	NA	NA	NA	NA	NA	NA	NA	NA	NA	NA	NA
140983	Chinese tallow	Triadica sebifera	Houston	Texas	-95.2917298	29.7071061	7123 Narcissus	introduced	NA	Houston	NA	NA	NA	NA	NA	NA	NA	NA	NA	NA	NA	NA	NA	NA	NA	NA	NA
140985	Pecan	Carya illinoinensis	Houston	Texas	-95.2847749	29.7115443	7610 Hemlock	naturally_occurring	NA	Houston	NA	NA	NA	NA	NA	NA	NA	NA	NA	NA	NA	NA	NA	NA	NA	NA	NA
158382	Chinese tallow	Triadica sebifera	Houston	Texas	-95.4088979	29.7294565	2107 Banks	introduced	60.96 to 76.2 cm	Houston	NA	NA	NA	NA	NA	NA	NA	NA	NA	NA	NA	NA	NA	NA	NA	NA	NA
158384	Live oak	Quercus virginiana	Houston	Texas	-95.4025146	29.7277484	1715 North Blvd	naturally_occurring	NA	Houston	NA	NA	NA	NA	NA	NA	NA	NA	NA	NA	NA	NA	NA	NA	NA	NA	NA
158431	Crape myrtle	Lagerstroemia indica	Houston	Texas	-95.4001962	29.7297271	1624 Banks	introduced	NA	Houston	NA	NA	NA	NA	NA	NA	NA	NA	NA	NA	NA	NA	NA	NA	NA	NA	NA
158433	Live oak	Quercus virginiana	Houston	Texas	-95.4033131	29.7286711	1753 Milford	naturally_occurring	NA	Houston	NA	NA	NA	NA	NA	NA	NA	NA	NA	NA	NA	NA	NA	NA	NA	NA	NA
158482	Chinese tallow	Triadica sebifera	Houston	Texas	-95.40504	29.7219868	1903 Dunstan Rd	introduced	NA	Houston	NA	NA	NA	NA	NA	NA	NA	NA	NA	NA	NA	NA	NA	NA	NA	NA	NA
158484	Crape myrtle	Lagerstroemia indica	Houston	Texas	-95.40504	29.7219868	1903 Dunstan Rd	introduced	NA	Houston	NA	NA	NA	NA	NA	NA	NA	NA	NA	NA	NA	NA	NA	NA	NA	NA	NA
158531	Live oak	Quercus virginiana	Houston	Texas	-95.4035965	29.7206866	1816 Rice Blvd	naturally_occurring	60.96 to 76.2 cm	Houston	NA	NA	NA	NA	NA	NA	NA	NA	NA	NA	NA	NA	NA	NA	NA	NA	NA
158533	Live oak	Quercus virginiana	Houston	Texas	-95.4035965	29.7206866	1816 Rice Blvd	naturally_occurring	NA	Houston	NA	NA	NA	NA	NA	NA	NA	NA	NA	NA	NA	NA	NA	NA	NA	NA	NA
158582	Pecan	Carya illinoinensis	Houston	Texas	-95.405445	29.7218334	1933 Dunstan Rd	naturally_occurring	NA	Houston	NA	NA	NA	NA	NA	NA	NA	NA	NA	NA	NA	NA	NA	NA	NA	NA	NA
158584	Southern magnolia	Magnolia grandiflora	Houston	Texas	-95.405445	29.7218334	1933 Dunstan Rd	naturally_occurring	NA	Houston	NA	NA	NA	NA	NA	NA	NA	NA	NA	NA	NA	NA	NA	NA	NA	NA	NA
158631	Live oak	Quercus virginiana	Houston	Texas	-95.4035905	29.7240497	1802 Albans Rd	naturally_occurring	NA	Houston	NA	NA	NA	NA	NA	NA	NA	NA	NA	NA	NA	NA	NA	NA	NA	NA	NA
158633	Chinquapin oak	Quercus muehlenbergii	Houston	Texas	-95.4055259	29.7240301	1916 Albans Rd	naturally_occurring	NA	Houston	NA	NA	NA	NA	NA	NA	NA	NA	NA	NA	NA	NA	NA	NA	NA	NA	NA
158682	Water oak	Quercus nigra	Houston	Texas	-95.4054341	29.7238672	1911 Albans Rd	naturally_occurring	NA	Houston	NA	NA	NA	NA	NA	NA	NA	NA	NA	NA	NA	NA	NA	NA	NA	NA	NA
158684	Chinese tallow	Triadica sebifera	Houston	Texas	-95.4128223	29.7118668	2302 Addison Rd	introduced	60.96 to 76.2 cm	Houston	NA	NA	NA	NA	NA	NA	NA	NA	NA	NA	NA	NA	NA	NA	NA	NA	NA
158731	Crape myrtle	Lagerstroemia indica	Houston	Texas	-95.4047162	29.7213628	1902 Bolsover	introduced	NA	Houston	NA	NA	NA	NA	NA	NA	NA	NA	NA	NA	NA	NA	NA	NA	NA	NA	NA
158733	Water oak	Quercus nigra	Houston	Texas	-95.4047162	29.7213628	1902 Bolsover	naturally_occurring	NA	Houston	NA	NA	NA	NA	NA	NA	NA	NA	NA	NA	NA	NA	NA	NA	NA	NA	NA
158782	Live oak	Quercus virginiana	Houston	Texas	-95.4132733	29.7135095	2324 Dryden Rd	naturally_occurring	NA	Houston	NA	NA	NA	NA	NA	NA	NA	NA	NA	NA	NA	NA	NA	NA	NA	NA	NA
158784	Live oak	Quercus virginiana	Houston	Texas	-95.4136703	29.7135083	2344 Dryden Rd	naturally_occurring	NA	Houston	NA	NA	NA	NA	NA	NA	NA	NA	NA	NA	NA	NA	NA	NA	NA	NA	NA
158833	Live oak	Quercus virginiana	Houston	Texas	-95.4128502	29.7103619	2308 Goldsmith	naturally_occurring	NA	Houston	NA	NA	NA	NA	NA	NA	NA	NA	NA	NA	NA	NA	NA	NA	NA	NA	NA
158882	Live oak	Quercus virginiana	Houston	Texas	-95.412796	29.713346	2301 Dryden Rd	naturally_occurring	NA	Houston	NA	NA	NA	NA	NA	NA	NA	NA	NA	NA	NA	NA	NA	NA	NA	NA	NA
158884	Water oak	Quercus nigra	Houston	Texas	-95.4057628	29.7240271	1932 Albans Rd	naturally_occurring	NA	Houston	NA	NA	NA	NA	NA	NA	NA	NA	NA	NA	NA	NA	NA	NA	NA	NA	NA
158933	American elm	Ulmus americana	Houston	Texas	-95.4158999	29.7263216	2445 South Blvd	naturally_occurring	NA	Houston	NA	NA	NA	NA	NA	NA	NA	NA	NA	NA	NA	NA	NA	NA	NA	NA	NA
180925	Arborvitae	Thuja	Houston	Texas	-95.5098053	29.8267537	3610 Colleen Woods Cir	no_info	NA	Houston	NA	NA	NA	NA	NA	NA	NA	NA	NA	NA	NA	NA	NA	NA	NA	NA	NA
180976	Crape myrtle	Lagerstroemia indica	Houston	Texas	-95.5149372	29.8308234	9027 Eldora Dr	introduced	NA	Houston	NA	NA	NA	NA	NA	NA	NA	NA	NA	NA	NA	NA	NA	NA	NA	NA	NA
180995	Holly yaupon	NA	Houston	Texas	-95.5144518	29.8340936	9009 Pinehill Ln	no_info	NA	Houston	NA	NA	NA	NA	NA	NA	NA	NA	NA	NA	NA	NA	NA	NA	NA	NA	NA
181046	Loblolly pine	Pinus taeda	Houston	Texas	-95.512653	29.8327645	8805 Clay Rd	naturally_occurring	NA	Houston	NA	NA	NA	NA	NA	NA	NA	NA	NA	NA	NA	NA	NA	NA	NA	NA	NA
181076	Bald cypress	Taxodium distichum	Houston	Texas	-95.5725314	29.8317514	9455 Clay Rd	naturally_occurring	NA	Houston	NA	NA	NA	NA	NA	NA	NA	NA	NA	NA	NA	NA	NA	NA	NA	NA	NA
181095	American elm	Ulmus americana	Houston	Texas	-95.5725314	29.8317514	9455 Clay Rd	naturally_occurring	NA	Houston	NA	NA	NA	NA	NA	NA	NA	NA	NA	NA	NA	NA	NA	NA	NA	NA	NA
181146	American elm	Ulmus americana	Houston	Texas	-95.5242555	29.8046246	4301 Blalock Rd	naturally_occurring	NA	Houston	NA	NA	NA	NA	NA	NA	NA	NA	NA	NA	NA	NA	NA	NA	NA	NA	NA
181176	Cedar elm	Ulmus crassifolia	Houston	Texas	-95.5725314	29.8317514	9427 Clay Rd	naturally_occurring	NA	Houston	NA	NA	NA	NA	NA	NA	NA	NA	NA	NA	NA	NA	NA	NA	NA	NA	NA
181195	Loblolly pine	Pinus taeda	Houston	Texas	-95.5725314	29.8317514	9427 Clay Rd	naturally_occurring	NA	Houston	NA	NA	NA	NA	NA	NA	NA	NA	NA	NA	NA	NA	NA	NA	NA	NA	NA
181246	American elm	Ulmus americana	Houston	Texas	-95.5241011	29.8367964	4501 Blalock Rd	naturally_occurring	NA	Houston	NA	NA	NA	NA	NA	NA	NA	NA	NA	NA	NA	NA	NA	NA	NA	NA	NA
181276	American elm	Ulmus americana	Houston	Texas	-95.5241011	29.8367964	4501 Blalock Rd	naturally_occurring	NA	Houston	NA	NA	NA	NA	NA	NA	NA	NA	NA	NA	NA	NA	NA	NA	NA	NA	NA
181295	Burr oak	Quercus macrocarpa	Houston	Texas	-95.523086	29.832466	9343 Clay Rd	naturally_occurring	NA	Houston	NA	NA	NA	NA	NA	NA	NA	NA	NA	NA	NA	NA	NA	NA	NA	NA	NA
181346	Palm	Washingtonia robusta	Houston	Texas	-95.5125611	29.831068	4103 Birchton	introduced	NA	Houston	NA	NA	NA	NA	NA	NA	NA	NA	NA	NA	NA	NA	NA	NA	NA	NA	NA
181395	Arborvitae	Thuja	Houston	Texas	-95.5081456	29.8245804	3402 Cameo Dr	no_info	NA	Houston	NA	NA	NA	NA	NA	NA	NA	NA	NA	NA	NA	NA	NA	NA	NA	NA	NA
181397	Palm	Washingtonia robusta	Houston	Texas	-95.5084565	29.8251477	8746 Sonneville Dr	introduced	NA	Houston	NA	NA	NA	NA	NA	NA	NA	NA	NA	NA	NA	NA	NA	NA	NA	NA	NA
181446	Live oak	Quercus virginiana	Houston	Texas	-95.5141303	29.8210017	9001 Kempwood Dr	naturally_occurring	NA	Houston	NA	NA	NA	NA	NA	NA	NA	NA	NA	NA	NA	NA	NA	NA	NA	NA	NA
198843	Crape myrtle	Lagerstroemia indica	Houston	Texas	-95.6749944	29.7893631	17420 Park Row	introduced	NA	Houston	NA	NA	NA	NA	NA	NA	NA	NA	NA	NA	NA	NA	NA	NA	NA	NA	NA
198894	Crape myrtle	Lagerstroemia indica	Houston	Texas	-95.688526	29.793106	18108 Parkview Dr, S	introduced	NA	Houston	NA	NA	NA	NA	NA	NA	NA	NA	NA	NA	NA	NA	NA	NA	NA	NA	NA
198943	NA	NA	Houston	Texas	-95.6466376	29.7880158	15115 Park Row	no_info	NA	Houston	NA	NA	NA	NA	NA	NA	NA	NA	NA	NA	NA	NA	NA	NA	NA	NA	NA
198945	Bald cypress	Taxodium distichum	Houston	Texas	-95.6466376	29.7880158	15115 Park Row	naturally_occurring	NA	Houston	NA	NA	NA	NA	NA	NA	NA	NA	NA	NA	NA	NA	NA	NA	NA	NA	NA
198994	Live oak	Quercus virginiana	Houston	Texas	-95.6749944	29.7893631	17420 Park Row	naturally_occurring	NA	Houston	NA	NA	NA	NA	NA	NA	NA	NA	NA	NA	NA	NA	NA	NA	NA	NA	NA
199043	Chinese elm	Ulmus parvifolia	Houston	Texas	-95.6660152	29.786595	16365 Park Ten Place	introduced	NA	Houston	NA	NA	NA	NA	NA	NA	NA	NA	NA	NA	NA	NA	NA	NA	NA	NA	NA
199045	Chinese elm	Ulmus parvifolia	Houston	Texas	-95.664974	29.7866457	16285 Park Ten Place	introduced	NA	Houston	NA	NA	NA	NA	NA	NA	NA	NA	NA	NA	NA	NA	NA	NA	NA	NA	NA
199094	Crape myrtle	Lagerstroemia indica	Houston	Texas	-95.6658208	29.7867643	16350 Park Ten Place	introduced	NA	Houston	NA	NA	NA	NA	NA	NA	NA	NA	NA	NA	NA	NA	NA	NA	NA	NA	NA
199143	Live oak	Quercus virginiana	Houston	Texas	-95.6665255	29.7867562	1300 Park Ten Place	naturally_occurring	NA	Houston	NA	NA	NA	NA	NA	NA	NA	NA	NA	NA	NA	NA	NA	NA	NA	NA	NA
199145	Live oak	Quercus virginiana	Houston	Texas	-95.6665255	29.7867562	1300 Park Ten Place	naturally_occurring	NA	Houston	NA	NA	NA	NA	NA	NA	NA	NA	NA	NA	NA	NA	NA	NA	NA	NA	NA
199194	Live oak	Quercus virginiana	Houston	Texas	-95.6749944	29.7893631	15720 Park Row	naturally_occurring	NA	Houston	NA	NA	NA	NA	NA	NA	NA	NA	NA	NA	NA	NA	NA	NA	NA	NA	NA
199243	Crape myrtle	Lagerstroemia indica	Houston	Texas	-95.535992	29.840076	9601 Wingfoot Rd, W	introduced	NA	Houston	NA	NA	NA	NA	NA	NA	NA	NA	NA	NA	NA	NA	NA	NA	NA	NA	NA
199245	American holly	Ilex opaca	Houston	Texas	-95.535992	29.840076	9601 Wingfoot Rd, W	naturally_occurring	NA	Houston	NA	NA	NA	NA	NA	NA	NA	NA	NA	NA	NA	NA	NA	NA	NA	NA	NA
199294	Loblolly pine	Pinus taeda	Houston	Texas	-95.5181372	29.8360693	4501 Tilson Ln	naturally_occurring	60.96 to 76.2 cm	Houston	NA	NA	NA	NA	NA	NA	NA	NA	NA	NA	NA	NA	NA	NA	NA	NA	NA
199296	Loblolly pine	Pinus taeda	Houston	Texas	-95.5181372	29.8360693	4501 Tilson Ln	naturally_occurring	60.96 to 76.2 cm	Houston	NA	NA	NA	NA	NA	NA	NA	NA	NA	NA	NA	NA	NA	NA	NA	NA	NA
199343	Trident maple	Acer buergerianum	Houston	Texas	-95.5241011	29.8367964	4501 Blalock Rd	introduced	NA	Houston	NA	NA	NA	NA	NA	NA	NA	NA	NA	NA	NA	NA	NA	NA	NA	NA	NA
199345	Trident maple	Acer buergerianum	Houston	Texas	-95.52213	29.834259	4401 Frontier Dr	introduced	NA	Houston	NA	NA	NA	NA	NA	NA	NA	NA	NA	NA	NA	NA	NA	NA	NA	NA	NA
199394	Red oak	Quercus rubra	Houston	Texas	-95.5241248	29.8470696	5155 Blalock Rd	naturally_occurring	NA	Houston	NA	NA	NA	NA	NA	NA	NA	NA	NA	NA	NA	NA	NA	NA	NA	NA	NA
199396	Live oak	Quercus virginiana	Houston	Texas	-95.5241248	29.8470696	5155 Blalock Rd	naturally_occurring	NA	Houston	NA	NA	NA	NA	NA	NA	NA	NA	NA	NA	NA	NA	NA	NA	NA	NA	NA
5796	Pine	Pinus	Houston	Texas	-95.443368	29.694531	4062 Durness Way	no_info	NA	Houston	NA	NA	NA	NA	NA	NA	NA	NA	NA	NA	NA	NA	NA	NA	NA	NA	NA
5815	Redbud	Cercis	Houston	Texas	-95.4440055	29.6932875	4103 Tartan Ln	no_info	NA	Houston	NA	NA	NA	NA	NA	NA	NA	NA	NA	NA	NA	NA	NA	NA	NA	NA	NA
5866	Live oak	Quercus virginiana	Houston	Texas	-95.444541	29.6981191	4114 Aberdeen Way	naturally_occurring	NA	Houston	NA	NA	NA	NA	NA	NA	NA	NA	NA	NA	NA	NA	NA	NA	NA	NA	NA
5896	Chinese tallow	Triadica sebifera	Houston	Texas	-95.4428049	29.6970286	4023 Merrick	introduced	NA	Houston	NA	NA	NA	NA	NA	NA	NA	NA	NA	NA	NA	NA	NA	NA	NA	NA	NA
5915	Crape myrtle	Lagerstroemia indica	Houston	Texas	-95.4341488	29.6855641	9015 Ilona Ln	introduced	NA	Houston	NA	NA	NA	NA	NA	NA	NA	NA	NA	NA	NA	NA	NA	NA	NA	NA	NA
5966	Crape myrtle	Lagerstroemia indica	Houston	Texas	-95.427299	29.682323	3201 Westridge	introduced	NA	Houston	NA	NA	NA	NA	NA	NA	NA	NA	NA	NA	NA	NA	NA	NA	NA	NA	NA
1755	Willow oak	Quercus phellos	Houston	Texas	-95.3829629	29.7291951	4833 Caroline	naturally_occurring	NA	Houston	NA	NA	NA	NA	NA	NA	NA	NA	NA	NA	NA	NA	NA	NA	NA	NA	NA
1764	Crape myrtle	Lagerstroemia indica	Houston	Texas	-93.434488	32.403093	4720 La Branch	introduced	NA	Houston	NA	NA	NA	NA	NA	NA	NA	NA	NA	NA	NA	NA	NA	NA	NA	NA	NA
1789	Lacebark elm	Ulmus parvifolia	Houston	Texas	-95.3989755	29.712238	5015 Fannin	introduced	NA	Houston	NA	NA	NA	NA	NA	NA	NA	NA	NA	NA	NA	NA	NA	NA	NA	NA	NA
1857	Common hackberry	Celtis occidentalis	Houston	Texas	-95.1817595	29.7523198	5401 Jackson	naturally_occurring	NA	Houston	NA	NA	NA	NA	NA	NA	NA	NA	NA	NA	NA	NA	NA	NA	NA	NA	NA
1866	Live oak	Quercus virginiana	Houston	Texas	-95.1817595	29.7523198	5401 Jackson	naturally_occurring	NA	Houston	NA	NA	NA	NA	NA	NA	NA	NA	NA	NA	NA	NA	NA	NA	NA	NA	NA
1934	Woolly bumelia	Sideroxylon lanuginosum	Houston	Texas	-95.3833959	29.7327424	1615 Wheeler	naturally_occurring	NA	Houston	NA	NA	NA	NA	NA	NA	NA	NA	NA	NA	NA	NA	NA	NA	NA	NA	NA
1959	Crape myrtle	Lagerstroemia indica	Houston	Texas	-95.3822947	29.7224048	5510 Chenevert	introduced	NA	Houston	NA	NA	NA	NA	NA	NA	NA	NA	NA	NA	NA	NA	NA	NA	NA	NA	NA
1964	Live oak	Quercus virginiana	Houston	Texas	-95.3870177	29.7234578	1313 Hermann Dr	naturally_occurring	60.96 to 76.2 cm	Houston	NA	NA	NA	NA	NA	NA	NA	NA	NA	NA	NA	NA	NA	NA	NA	NA	NA
1989	Water oak	Quercus nigra	Houston	Texas	-95.3870177	29.7234578	1313 Hermann Dr	naturally_occurring	NA	Houston	NA	NA	NA	NA	NA	NA	NA	NA	NA	NA	NA	NA	NA	NA	NA	NA	NA
2057	Crape myrtle	Lagerstroemia indica	Houston	Texas	-95.1817595	29.7523198	5018 Jackson	introduced	NA	Houston	NA	NA	NA	NA	NA	NA	NA	NA	NA	NA	NA	NA	NA	NA	NA	NA	NA
2066	Black pine	Pinus nigra	Houston	Texas	-95.1817595	29.7523198	5014 Jackson	introduced	NA	Houston	NA	NA	NA	NA	NA	NA	NA	NA	NA	NA	NA	NA	NA	NA	NA	NA	NA
2134	Crape myrtle	Lagerstroemia indica	Houston	Texas	-95.380959	29.731723	4501 Caroline	introduced	NA	Houston	NA	NA	NA	NA	NA	NA	NA	NA	NA	NA	NA	NA	NA	NA	NA	NA	NA
2159	Chinese tallow	Triadica sebifera	Houston	Texas	-95.3826897	29.7229796	1709 Calumet	introduced	NA	Houston	NA	NA	NA	NA	NA	NA	NA	NA	NA	NA	NA	NA	NA	NA	NA	NA	NA
2168	Live oak	Quercus virginiana	Houston	Texas	-95.386125	29.726765	1215 Oakdale	naturally_occurring	NA	Houston	NA	NA	NA	NA	NA	NA	NA	NA	NA	NA	NA	NA	NA	NA	NA	NA	NA
2257	Chinese tallow	Triadica sebifera	Houston	Texas	-95.3777075	29.7319028	1515 Barbee	introduced	NA	Houston	NA	NA	NA	NA	NA	NA	NA	NA	NA	NA	NA	NA	NA	NA	NA	NA	NA
2266	Chinese tallow	Triadica sebifera	Houston	Texas	-95.3837261	29.7269056	5120 Austin	introduced	NA	Houston	NA	NA	NA	NA	NA	NA	NA	NA	NA	NA	NA	NA	NA	NA	NA	NA	NA
20275	American sycamore	Platanus occidentalis	Houston	Texas	-95.3289729	29.7241649	1549 Lombardy	naturally_occurring	NA	Houston	NA	NA	NA	NA	NA	NA	NA	NA	NA	NA	NA	NA	NA	NA	NA	NA	NA
20284	Live oak	Quercus virginiana	Houston	Texas	-95.325565	29.7312908	5106 Lindsay	naturally_occurring	NA	Houston	NA	NA	NA	NA	NA	NA	NA	NA	NA	NA	NA	NA	NA	NA	NA	NA	NA
20309	Chinese tallow	Triadica sebifera	Houston	Texas	-95.3286034	29.7292252	1449 Pearson	introduced	NA	Houston	NA	NA	NA	NA	NA	NA	NA	NA	NA	NA	NA	NA	NA	NA	NA	NA	NA
20382	Chinese tallow	Triadica sebifera	Houston	Texas	-95.332727	29.726575	1401 Lombardy	introduced	NA	Houston	NA	NA	NA	NA	NA	NA	NA	NA	NA	NA	NA	NA	NA	NA	NA	NA	NA
20407	Crape myrtle	Lagerstroemia indica	Houston	Texas	-95.3542287	29.7427858	5022 Pease	introduced	NA	Houston	NA	NA	NA	NA	NA	NA	NA	NA	NA	NA	NA	NA	NA	NA	NA	NA	NA
20416	Crape myrtle	Lagerstroemia indica	Houston	Texas	-95.328969	29.7292378	1434 Pearson	introduced	NA	Houston	NA	NA	NA	NA	NA	NA	NA	NA	NA	NA	NA	NA	NA	NA	NA	NA	NA
20475	Chinese tallow	Triadica sebifera	Houston	Texas	-95.327017	29.7271515	1555 Lawson	introduced	NA	Houston	NA	NA	NA	NA	NA	NA	NA	NA	NA	NA	NA	NA	NA	NA	NA	NA	NA
20484	Live oak	Quercus virginiana	Houston	Texas	-95.2890151	29.6684646	1011 Telephone Rd	naturally_occurring	60.96 to 76.2 cm	Houston	NA	NA	NA	NA	NA	NA	NA	NA	NA	NA	NA	NA	NA	NA	NA	NA	NA
20509	Chinese tallow	Triadica sebifera	Houston	Texas	-95.3244059	29.7295399	5209 Mulford	introduced	NA	Houston	NA	NA	NA	NA	NA	NA	NA	NA	NA	NA	NA	NA	NA	NA	NA	NA	NA
20577	Japanese plum	Prunus salicina	Houston	Texas	-95.3257683	29.7299579	5129 Mulford	introduced	NA	Houston	NA	NA	NA	NA	NA	NA	NA	NA	NA	NA	NA	NA	NA	NA	NA	NA	NA
20582	American elm	Ulmus americana	Houston	Texas	-95.3277184	29.7296103	1456 Elliott	naturally_occurring	60.96 to 76.2 cm	Houston	NA	NA	NA	NA	NA	NA	NA	NA	NA	NA	NA	NA	NA	NA	NA	NA	NA
20607	Chasteberry	Vitex agnus-castus	Houston	Texas	-95.3299989	29.7256767	1502 Scharpe	introduced	NA	Houston	NA	NA	NA	NA	NA	NA	NA	NA	NA	NA	NA	NA	NA	NA	NA	NA	NA
20616	Citrus	Citrus	Houston	Texas	-95.3268227	29.7314594	5035 Lindsay	no_info	NA	Houston	NA	NA	NA	NA	NA	NA	NA	NA	NA	NA	NA	NA	NA	NA	NA	NA	NA
20675	Live oak	Quercus virginiana	Houston	Texas	-95.3253462	29.7312209	5122 Lindsay	naturally_occurring	NA	Houston	NA	NA	NA	NA	NA	NA	NA	NA	NA	NA	NA	NA	NA	NA	NA	NA	NA
20684	Arborvitae	Thuja	Houston	Texas	-95.3542287	29.7427858	4919 Pease	no_info	NA	Houston	NA	NA	NA	NA	NA	NA	NA	NA	NA	NA	NA	NA	NA	NA	NA	NA	NA
20709	Willow oak	Quercus phellos	Houston	Texas	-95.325818	29.725987	1809 Lombardy	naturally_occurring	60.96 to 76.2 cm	Houston	NA	NA	NA	NA	NA	NA	NA	NA	NA	NA	NA	NA	NA	NA	NA	NA	NA
20777	Citrus	Citrus	Houston	Texas	-95.324189	29.727094	5227 Mc Cormick	no_info	NA	Houston	NA	NA	NA	NA	NA	NA	NA	NA	NA	NA	NA	NA	NA	NA	NA	NA	NA
20782	Crape myrtle	Lagerstroemia indica	Houston	Texas	-95.328549	29.7268556	1514 Godwin	introduced	NA	Houston	NA	NA	NA	NA	NA	NA	NA	NA	NA	NA	NA	NA	NA	NA	NA	NA	NA
20786	Cedar elm	Ulmus crassifolia	Houston	Texas	-95.3272	29.729015	1501 Elliott	naturally_occurring	NA	Houston	NA	NA	NA	NA	NA	NA	NA	NA	NA	NA	NA	NA	NA	NA	NA	NA	NA
42199	Live oak	Quercus virginiana	Houston	Texas	-95.395437	29.804097	313 20Th, W	naturally_occurring	NA	Houston	NA	NA	NA	NA	NA	NA	NA	NA	NA	NA	NA	NA	NA	NA	NA	NA	NA
42208	Crape myrtle	Lagerstroemia indica	Houston	Texas	-95.2424328	30.0696291	331 19Th, W	introduced	NA	Houston	NA	NA	NA	NA	NA	NA	NA	NA	NA	NA	NA	NA	NA	NA	NA	NA	NA
42267	Green ash	Fraxinus pennsylvanica	Houston	Texas	-95.354604	29.677719	204 18Th, W	naturally_occurring	NA	Houston	NA	NA	NA	NA	NA	NA	NA	NA	NA	NA	NA	NA	NA	NA	NA	NA	NA
42276	American sycamore	Platanus occidentalis	Houston	Texas	-95.4013455	29.8042391	2035 Rutland	naturally_occurring	NA	Houston	NA	NA	NA	NA	NA	NA	NA	NA	NA	NA	NA	NA	NA	NA	NA	NA	NA
42301	Southern magnolia	Magnolia grandiflora	Houston	Texas	-95.4034837	29.8010753	1714 Ashland	naturally_occurring	NA	Houston	NA	NA	NA	NA	NA	NA	NA	NA	NA	NA	NA	NA	NA	NA	NA	NA	NA
42369	Bald cypress	Taxodium distichum	Houston	Texas	-95.4051318	29.8122992	435 North Loop, W	naturally_occurring	NA	Houston	NA	NA	NA	NA	NA	NA	NA	NA	NA	NA	NA	NA	NA	NA	NA	NA	NA
42378	Cedar elm	Ulmus crassifolia	Houston	Texas	-95.404569	29.807007	445 23Rd, W	naturally_occurring	NA	Houston	NA	NA	NA	NA	NA	NA	NA	NA	NA	NA	NA	NA	NA	NA	NA	NA	NA
42408	American sycamore	Platanus occidentalis	Houston	Texas	-95.393119	29.811512	541 27Th, W	naturally_occurring	NA	Houston	NA	NA	NA	NA	NA	NA	NA	NA	NA	NA	NA	NA	NA	NA	NA	NA	NA
42467	Live oak	Quercus virginiana	Houston	Texas	-95.395552	29.804022	301 20Th, W	naturally_occurring	NA	Houston	NA	NA	NA	NA	NA	NA	NA	NA	NA	NA	NA	NA	NA	NA	NA	NA	NA
42476	Crape myrtle	Lagerstroemia indica	Houston	Texas	-95.354604	29.677719	306 18Th, W	introduced	NA	Houston	NA	NA	NA	NA	NA	NA	NA	NA	NA	NA	NA	NA	NA	NA	NA	NA	NA
42501	Callery pear	Pyrus calleryana	Houston	Texas	-95.354604	29.677719	215 18Th, W	introduced	NA	Houston	NA	NA	NA	NA	NA	NA	NA	NA	NA	NA	NA	NA	NA	NA	NA	NA	NA
42569	Live oak	Quercus virginiana	Houston	Texas	-95.396294	29.804085	239 20Th, W	naturally_occurring	NA	Houston	NA	NA	NA	NA	NA	NA	NA	NA	NA	NA	NA	NA	NA	NA	NA	NA	NA
42578	Juniper	Juniperus chinensis	Houston	Texas	-95.4370666	30.0325993	540 19Th, W	introduced	NA	Houston	NA	NA	NA	NA	NA	NA	NA	NA	NA	NA	NA	NA	NA	NA	NA	NA	NA
42646	Live oak	Quercus virginiana	Houston	Texas	-95.3997531	29.8032252	1903 Yale	naturally_occurring	NA	Houston	NA	NA	NA	NA	NA	NA	NA	NA	NA	NA	NA	NA	NA	NA	NA	NA	NA
42667	Callery pear	Pyrus calleryana	Houston	Texas	-95.39241	29.811439	601 27Th, W	introduced	NA	Houston	NA	NA	NA	NA	NA	NA	NA	NA	NA	NA	NA	NA	NA	NA	NA	NA	NA
42671	Callery pear	Pyrus calleryana	Houston	Texas	-95.408164	29.810952	601 27Th, W	introduced	NA	Houston	NA	NA	NA	NA	NA	NA	NA	NA	NA	NA	NA	NA	NA	NA	NA	NA	NA
42676	Pecan	Carya illinoinensis	Houston	Texas	-95.394606	29.811417	401 27Th, W	naturally_occurring	NA	Houston	NA	NA	NA	NA	NA	NA	NA	NA	NA	NA	NA	NA	NA	NA	NA	NA	NA
42701	Crape myrtle	Lagerstroemia indica	Houston	Texas	-95.354604	29.677719	311 18Th, W	introduced	NA	Houston	NA	NA	NA	NA	NA	NA	NA	NA	NA	NA	NA	NA	NA	NA	NA	NA	NA
42769	Crape myrtle	Lagerstroemia indica	Houston	Texas	-95.408357	29.802729	618 19Th, W	introduced	NA	Houston	NA	NA	NA	NA	NA	NA	NA	NA	NA	NA	NA	NA	NA	NA	NA	NA	NA
64761	Live oak	Quercus virginiana	Houston	Texas	-95.496288	29.752634	1232 Ripplecreek Dr	naturally_occurring	NA	Houston	NA	NA	NA	NA	NA	NA	NA	NA	NA	NA	NA	NA	NA	NA	NA	NA	NA
64770	Water oak	Quercus nigra	Houston	Texas	-95.4910314	29.7560763	6151 Sugar Hill Dr	naturally_occurring	NA	Houston	NA	NA	NA	NA	NA	NA	NA	NA	NA	NA	NA	NA	NA	NA	NA	NA	NA
64838	Water oak	Quercus nigra	Houston	Texas	-95.4898345	29.7543772	1311 Briarmead Dr	naturally_occurring	NA	Houston	NA	NA	NA	NA	NA	NA	NA	NA	NA	NA	NA	NA	NA	NA	NA	NA	NA
64863	Live oak	Quercus virginiana	Houston	Texas	-95.4906586	29.7554785	6130 Lynbrook Dr	naturally_occurring	NA	Houston	NA	NA	NA	NA	NA	NA	NA	NA	NA	NA	NA	NA	NA	NA	NA	NA	NA
64872	Water oak	Quercus nigra	Houston	Texas	-95.4898039	29.7523947	1515 Briarmead Dr	naturally_occurring	NA	Houston	NA	NA	NA	NA	NA	NA	NA	NA	NA	NA	NA	NA	NA	NA	NA	NA	NA
64931	Palm	Washingtonia robusta	Houston	Texas	-95.4964738	29.757694	6320 Riverview Way	introduced	NA	Houston	NA	NA	NA	NA	NA	NA	NA	NA	NA	NA	NA	NA	NA	NA	NA	NA	NA
64940	Loblolly pine	Pinus taeda	Houston	Texas	-95.4940274	29.7560675	6219 Holly Springs Dr	naturally_occurring	NA	Houston	NA	NA	NA	NA	NA	NA	NA	NA	NA	NA	NA	NA	NA	NA	NA	NA	NA
64965	Chinaberry	Melia azedarach	Houston	Texas	-95.4964482	29.757694	6316 Riverview Way	introduced	NA	Houston	NA	NA	NA	NA	NA	NA	NA	NA	NA	NA	NA	NA	NA	NA	NA	NA	NA
64970	Water oak	Quercus nigra	Houston	Texas	-95.4935485	29.7585432	918 Old Lake Rd	naturally_occurring	NA	Houston	NA	NA	NA	NA	NA	NA	NA	NA	NA	NA	NA	NA	NA	NA	NA	NA	NA
65038	Loblolly pine	Pinus taeda	Houston	Texas	-95.491959	29.758128	926 Briar Ridge Dr	naturally_occurring	NA	Houston	NA	NA	NA	NA	NA	NA	NA	NA	NA	NA	NA	NA	NA	NA	NA	NA	NA
65063	Water oak	Quercus nigra	Houston	Texas	-95.493729	29.753639	6220 Valley Forge Dr	naturally_occurring	NA	Houston	NA	NA	NA	NA	NA	NA	NA	NA	NA	NA	NA	NA	NA	NA	NA	NA	NA
65072	Loblolly pine	Pinus taeda	Houston	Texas	-95.4907894	29.7535262	6135 Valley Forge Dr	naturally_occurring	NA	Houston	NA	NA	NA	NA	NA	NA	NA	NA	NA	NA	NA	NA	NA	NA	NA	NA	NA
65131	Water oak	Quercus nigra	Houston	Texas	-95.4936771	29.7588634	903 Old Lake Rd	naturally_occurring	NA	Houston	NA	NA	NA	NA	NA	NA	NA	NA	NA	NA	NA	NA	NA	NA	NA	NA	NA
65140	Red maple	Acer rubrum	Houston	Texas	-95.4934015	29.753472	6207 Valley Forge Dr	naturally_occurring	NA	Houston	NA	NA	NA	NA	NA	NA	NA	NA	NA	NA	NA	NA	NA	NA	NA	NA	NA
65165	Live oak	Quercus virginiana	Houston	Texas	-95.4934605	29.7527488	6230 Longmont Dr	naturally_occurring	NA	Houston	NA	NA	NA	NA	NA	NA	NA	NA	NA	NA	NA	NA	NA	NA	NA	NA	NA
65238	Chinese elm	Ulmus parvifolia	Houston	Texas	-95.4965141	29.759474	6324 Deerwood Rd	introduced	NA	Houston	NA	NA	NA	NA	NA	NA	NA	NA	NA	NA	NA	NA	NA	NA	NA	NA	NA
65263	American holly	Ilex opaca	Houston	Texas	-95.4963533	29.7562091	6348 Woodway Dr	naturally_occurring	NA	Houston	NA	NA	NA	NA	NA	NA	NA	NA	NA	NA	NA	NA	NA	NA	NA	NA	NA
65272	Live oak	Quercus virginiana	Houston	Texas	-95.4908341	29.7572392	6138 Holly Springs Dr	naturally_occurring	NA	Houston	NA	NA	NA	NA	NA	NA	NA	NA	NA	NA	NA	NA	NA	NA	NA	NA	NA
86723	Pecan	Carya illinoinensis	Houston	Texas	-95.360926	29.713216	3503 Oakdale	naturally_occurring	NA	Houston	NA	NA	NA	NA	NA	NA	NA	NA	NA	NA	NA	NA	NA	NA	NA	NA	NA
86732	Crape myrtle	Lagerstroemia indica	Houston	Texas	-95.3700808	29.7181833	3005 Southmore Blvd	introduced	NA	Houston	NA	NA	NA	NA	NA	NA	NA	NA	NA	NA	NA	NA	NA	NA	NA	NA	NA
86757	Japanese privet	Ligustrum japonicum	Houston	Texas	-95.4744458	30.0008252	2907 Rosedale	introduced	NA	Houston	NA	NA	NA	NA	NA	NA	NA	NA	NA	NA	NA	NA	NA	NA	NA	NA	NA
86825	Southern magnolia	Magnolia grandiflora	Houston	Texas	-95.365736	29.714505	3314 Oakdale	naturally_occurring	NA	Houston	NA	NA	NA	NA	NA	NA	NA	NA	NA	NA	NA	NA	NA	NA	NA	NA	NA
86830	Crape myrtle	Lagerstroemia indica	Houston	Texas	-95.37471	29.719417	2506 Oakdale	introduced	NA	Houston	NA	NA	NA	NA	NA	NA	NA	NA	NA	NA	NA	NA	NA	NA	NA	NA	NA
86855	Crape myrtle	Lagerstroemia indica	Houston	Texas	-95.3750998	29.7178587	2521 Calumet	introduced	NA	Houston	NA	NA	NA	NA	NA	NA	NA	NA	NA	NA	NA	NA	NA	NA	NA	NA	NA
86864	Cedar elm	Ulmus crassifolia	Houston	Texas	-95.3763497	29.7197605	2407 Prospect	naturally_occurring	NA	Houston	NA	NA	NA	NA	NA	NA	NA	NA	NA	NA	NA	NA	NA	NA	NA	NA	NA
86923	Crape myrtle	Lagerstroemia indica	Houston	Texas	-95.375082	29.717666	2520 Calumet	introduced	NA	Houston	NA	NA	NA	NA	NA	NA	NA	NA	NA	NA	NA	NA	NA	NA	NA	NA	NA
86932	Palm	Washingtonia robusta	Houston	Texas	-95.2946629	31.2943483	2520 Arbor	introduced	NA	Houston	NA	NA	NA	NA	NA	NA	NA	NA	NA	NA	NA	NA	NA	NA	NA	NA	NA
86957	Crape myrtle	Lagerstroemia indica	Houston	Texas	-95.3759876	29.7170861	2532 Binz	introduced	NA	Houston	NA	NA	NA	NA	NA	NA	NA	NA	NA	NA	NA	NA	NA	NA	NA	NA	NA
87025	Crape myrtle	Lagerstroemia indica	Houston	Texas	-95.3738509	29.7202843	2533 Southmore Blvd	introduced	NA	Houston	NA	NA	NA	NA	NA	NA	NA	NA	NA	NA	NA	NA	NA	NA	NA	NA	NA
87034	Live oak	Quercus virginiana	Houston	Texas	-95.3682858	29.618999	5926 Scott	naturally_occurring	NA	Houston	NA	NA	NA	NA	NA	NA	NA	NA	NA	NA	NA	NA	NA	NA	NA	NA	NA
87064	Chinese tallow	Triadica sebifera	Houston	Texas	-95.362421	29.713618	3433 Oakdale	introduced	NA	Houston	NA	NA	NA	NA	NA	NA	NA	NA	NA	NA	NA	NA	NA	NA	NA	NA	NA
87123	Live oak	Quercus virginiana	Houston	Texas	-95.3749428	29.7220549	5106 Dowling	naturally_occurring	NA	Houston	NA	NA	NA	NA	NA	NA	NA	NA	NA	NA	NA	NA	NA	NA	NA	NA	NA
87132	Crape myrtle	Lagerstroemia indica	Houston	Texas	-95.37519	29.7179058	2511 Calumet	introduced	NA	Houston	NA	NA	NA	NA	NA	NA	NA	NA	NA	NA	NA	NA	NA	NA	NA	NA	NA
87157	Palm	Washingtonia robusta	Houston	Texas	-95.374373	29.719387	2525 Oakdale	introduced	NA	Houston	NA	NA	NA	NA	NA	NA	NA	NA	NA	NA	NA	NA	NA	NA	NA	NA	NA
87225	Cedar elm	Ulmus crassifolia	Houston	Texas	-95.3654126	29.7207177	3216 Blodgett	naturally_occurring	NA	Houston	NA	NA	NA	NA	NA	NA	NA	NA	NA	NA	NA	NA	NA	NA	NA	NA	NA
87234	Southern magnolia	Magnolia grandiflora	Houston	Texas	-95.365288	29.714347	3334 Oakdale	naturally_occurring	NA	Houston	NA	NA	NA	NA	NA	NA	NA	NA	NA	NA	NA	NA	NA	NA	NA	NA	NA
105205	Arborvitae	Thuja	Houston	Texas	-95.415902	29.772648	5308 Schuler	no_info	NA	Houston	NA	NA	NA	NA	NA	NA	NA	NA	NA	NA	NA	NA	NA	NA	NA	NA	NA
105273	Common hackberry	Celtis occidentalis	Houston	Texas	-95.3748273	29.7724206	1613 Colorado	naturally_occurring	NA	Houston	NA	NA	NA	NA	NA	NA	NA	NA	NA	NA	NA	NA	NA	NA	NA	NA	NA
105282	Slippery elm	Ulmus rubra	Houston	Texas	-95.375954	29.772389	1601 Sabine	naturally_occurring	NA	Houston	NA	NA	NA	NA	NA	NA	NA	NA	NA	NA	NA	NA	NA	NA	NA	NA	NA
105350	Pomegranate	Punica granatum	Houston	Texas	-95.4153038	29.7713404	1108 Studer	introduced	NA	Houston	NA	NA	NA	NA	NA	NA	NA	NA	NA	NA	NA	NA	NA	NA	NA	NA	NA
105375	Pecan	Carya illinoinensis	Houston	Texas	-95.380516	29.7743072	2205 Shearn	naturally_occurring	NA	Houston	NA	NA	NA	NA	NA	NA	NA	NA	NA	NA	NA	NA	NA	NA	NA	NA	NA
105384	Common hackberry	Celtis occidentalis	Houston	Texas	-95.3749003	29.7730677	1702 Summer	naturally_occurring	NA	Houston	NA	NA	NA	NA	NA	NA	NA	NA	NA	NA	NA	NA	NA	NA	NA	NA	NA
105443	Ligustrum	Ligustrum japonicum	Houston	Texas	-95.377165	29.774357	1901 Shearn	introduced	NA	Houston	NA	NA	NA	NA	NA	NA	NA	NA	NA	NA	NA	NA	NA	NA	NA	NA	NA
105473	Common hackberry	Celtis occidentalis	Houston	Texas	-95.4145826	29.7718016	5229 Nett	naturally_occurring	NA	Houston	NA	NA	NA	NA	NA	NA	NA	NA	NA	NA	NA	NA	NA	NA	NA	NA	NA
105482	Common hackberry	Celtis occidentalis	Houston	Texas	-95.4184173	29.7726304	1302 Asbury	naturally_occurring	NA	Houston	NA	NA	NA	NA	NA	NA	NA	NA	NA	NA	NA	NA	NA	NA	NA	NA	NA
105550	Crape myrtle	Lagerstroemia indica	Houston	Texas	-95.4118708	29.7763519	5012 Nolda	introduced	NA	Houston	NA	NA	NA	NA	NA	NA	NA	NA	NA	NA	NA	NA	NA	NA	NA	NA	NA
105575	NA	NA	Houston	Texas	-95.3769	29.7716759	1520 Silver	no_info	NA	Houston	NA	NA	NA	NA	NA	NA	NA	NA	NA	NA	NA	NA	NA	NA	NA	NA	NA
105584	Crape myrtle	Lagerstroemia indica	Houston	Texas	-95.378071	29.773791	1814 White	introduced	NA	Houston	NA	NA	NA	NA	NA	NA	NA	NA	NA	NA	NA	NA	NA	NA	NA	NA	NA
105643	Water oak	Quercus nigra	Houston	Texas	-95.3750344	29.7729006	1719 Summer	naturally_occurring	NA	Houston	NA	NA	NA	NA	NA	NA	NA	NA	NA	NA	NA	NA	NA	NA	NA	NA	NA
105652	Pecan	Carya illinoinensis	Houston	Texas	-95.3710872	29.7719053	1508 Hickory	naturally_occurring	NA	Houston	NA	NA	NA	NA	NA	NA	NA	NA	NA	NA	NA	NA	NA	NA	NA	NA	NA
105673	Redbud	Cercis	Houston	Texas	-95.3724571	29.7709798	1417 Houston Ave	no_info	NA	Houston	NA	NA	NA	NA	NA	NA	NA	NA	NA	NA	NA	NA	NA	NA	NA	NA	NA
105677	Redbud	Cercis	Houston	Texas	-95.3724571	29.7709798	1417 Houston Ave	no_info	NA	Houston	NA	NA	NA	NA	NA	NA	NA	NA	NA	NA	NA	NA	NA	NA	NA	NA	NA
105682	Chinese pistache	Pistacia chinensis	Houston	Texas	-95.3724571	29.7709798	1417 Houston Ave	introduced	NA	Houston	NA	NA	NA	NA	NA	NA	NA	NA	NA	NA	NA	NA	NA	NA	NA	NA	NA
105750	Common hackberry	Celtis occidentalis	Houston	Texas	-95.4063373	29.7756921	1615 Patterson	naturally_occurring	NA	Houston	NA	NA	NA	NA	NA	NA	NA	NA	NA	NA	NA	NA	NA	NA	NA	NA	NA
105775	Mimosa	Albizia julibrissin	Houston	Texas	-95.4169368	29.7743828	5427 Allen	introduced	NA	Houston	NA	NA	NA	NA	NA	NA	NA	NA	NA	NA	NA	NA	NA	NA	NA	NA	NA
123700	Crape myrtle	Lagerstroemia indica	Houston	Texas	-95.3984928	29.7427121	1521 Westheimer Rd	introduced	NA	Houston	NA	NA	NA	NA	NA	NA	NA	NA	NA	NA	NA	NA	NA	NA	NA	NA	NA
123725	Water oak	Quercus nigra	Houston	Texas	-95.408188	29.7341778	1927 Richmond Ave	naturally_occurring	NA	Houston	NA	NA	NA	NA	NA	NA	NA	NA	NA	NA	NA	NA	NA	NA	NA	NA	NA
123793	Crape myrtle	Lagerstroemia indica	Houston	Texas	-95.3974564	29.7452721	1618 Cherryhurst	introduced	NA	Houston	NA	NA	NA	NA	NA	NA	NA	NA	NA	NA	NA	NA	NA	NA	NA	NA	NA
123798	Live oak	Quercus virginiana	Houston	Texas	-95.4558123	29.732643	1853 Richmond Ave	naturally_occurring	NA	Houston	NA	NA	NA	NA	NA	NA	NA	NA	NA	NA	NA	NA	NA	NA	NA	NA	NA
123823	Velvet ash	Fraxinus velutina	Houston	Texas	-95.3988583	29.7454663	1714 Haver	naturally_occurring	NA	Houston	NA	NA	NA	NA	NA	NA	NA	NA	NA	NA	NA	NA	NA	NA	NA	NA	NA
123832	Crape myrtle	Lagerstroemia indica	Houston	Texas	-95.401441	29.749879	1802 Ridgewood	introduced	NA	Houston	NA	NA	NA	NA	NA	NA	NA	NA	NA	NA	NA	NA	NA	NA	NA	NA	NA
123891	Water oak	Quercus nigra	Houston	Texas	-95.4049482	29.7339836	1801 Richmond Ave	naturally_occurring	NA	Houston	NA	NA	NA	NA	NA	NA	NA	NA	NA	NA	NA	NA	NA	NA	NA	NA	NA
123900	Crape myrtle	Lagerstroemia indica	Houston	Texas	-95.4089375	29.7326594	2006 Norfolk	introduced	NA	Houston	NA	NA	NA	NA	NA	NA	NA	NA	NA	NA	NA	NA	NA	NA	NA	NA	NA
123925	Crape myrtle	Lagerstroemia indica	Houston	Texas	-95.4075253	29.7325076	1923 Norfolk	introduced	NA	Houston	NA	NA	NA	NA	NA	NA	NA	NA	NA	NA	NA	NA	NA	NA	NA	NA	NA
123993	Crape myrtle	Lagerstroemia indica	Houston	Texas	-95.3975507	29.7452276	1630 Cherryhurst	introduced	NA	Houston	NA	NA	NA	NA	NA	NA	NA	NA	NA	NA	NA	NA	NA	NA	NA	NA	NA
124002	Palm	Washingtonia robusta	Houston	Texas	-95.4073368	29.7154097	2039 Main, W	introduced	NA	Houston	NA	NA	NA	NA	NA	NA	NA	NA	NA	NA	NA	NA	NA	NA	NA	NA	NA
124032	Chinese tallow	Triadica sebifera	Houston	Texas	-95.6119075	29.756832	2005 Lexington	introduced	NA	Houston	NA	NA	NA	NA	NA	NA	NA	NA	NA	NA	NA	NA	NA	NA	NA	NA	NA
124091	Japanese plum	Prunus salicina	Houston	Texas	-95.4073368	29.7154097	2031 Main, W	introduced	NA	Houston	NA	NA	NA	NA	NA	NA	NA	NA	NA	NA	NA	NA	NA	NA	NA	NA	NA
124100	Palm	Washingtonia robusta	Houston	Texas	-95.3985507	29.7432288	2706 Ridgewood	introduced	NA	Houston	NA	NA	NA	NA	NA	NA	NA	NA	NA	NA	NA	NA	NA	NA	NA	NA	NA
124125	Live oak	Quercus virginiana	Houston	Texas	-95.4560005	29.7327984	1400 Richmond Ave	naturally_occurring	NA	Houston	NA	NA	NA	NA	NA	NA	NA	NA	NA	NA	NA	NA	NA	NA	NA	NA	NA
124193	Arborvitae	Thuja	Houston	Texas	-95.4080994	29.7333544	1955 Portsmouth	no_info	NA	Houston	NA	NA	NA	NA	NA	NA	NA	NA	NA	NA	NA	NA	NA	NA	NA	NA	NA
124202	Crape myrtle	Lagerstroemia indica	Houston	Texas	-95.408152	29.73987	4116 Mc Duffie	introduced	NA	Houston	NA	NA	NA	NA	NA	NA	NA	NA	NA	NA	NA	NA	NA	NA	NA	NA	NA
140471	Cedar elm	Ulmus crassifolia	Houston	Texas	-95.26809	29.690733	8509 Findlay	naturally_occurring	NA	Houston	NA	NA	NA	NA	NA	NA	NA	NA	NA	NA	NA	NA	NA	NA	NA	NA	NA
140480	Oak	Quercus	Houston	Texas	-95.269569	29.691321	8501 Findlay	no_info	NA	Houston	NA	NA	NA	NA	NA	NA	NA	NA	NA	NA	NA	NA	NA	NA	NA	NA	NA
140539	Post oak	Quercus stellata	Houston	Texas	-95.27114	29.685238	4024 River Dr	naturally_occurring	NA	Houston	NA	NA	NA	NA	NA	NA	NA	NA	NA	NA	NA	NA	NA	NA	NA	NA	NA
140569	Pear	Pyrus	Houston	Texas	-95.277925	29.698919	2900 Broadway	no_info	NA	Houston	NA	NA	NA	NA	NA	NA	NA	NA	NA	NA	NA	NA	NA	NA	NA	NA	NA
140578	Live oak	Quercus virginiana	Houston	Texas	-95.2736967	29.6850534	8138 Glenbrook Dr	naturally_occurring	NA	Houston	NA	NA	NA	NA	NA	NA	NA	NA	NA	NA	NA	NA	NA	NA	NA	NA	NA
140646	Crape myrtle	Lagerstroemia indica	Houston	Texas	-95.28509	29.7156247	7711 Bowie	introduced	NA	Houston	NA	NA	NA	NA	NA	NA	NA	NA	NA	NA	NA	NA	NA	NA	NA	NA	NA
140671	Pecan	Carya illinoinensis	Houston	Texas	-95.2934641	29.709983	7050 Japonica	naturally_occurring	60.96 to 76.2 cm	Houston	NA	NA	NA	NA	NA	NA	NA	NA	NA	NA	NA	NA	NA	NA	NA	NA	NA
140680	Arizona ash	Fraxinus velutina	Houston	Texas	-95.2914534	29.7071144	7137 Narcissus	naturally_occurring	NA	Houston	NA	NA	NA	NA	NA	NA	NA	NA	NA	NA	NA	NA	NA	NA	NA	NA	NA
140739	Pecan	Carya illinoinensis	Houston	Texas	-95.2943922	29.7085957	7003 Linden	naturally_occurring	NA	Houston	NA	NA	NA	NA	NA	NA	NA	NA	NA	NA	NA	NA	NA	NA	NA	NA	NA
140748	Bald cypress	Taxodium distichum	Houston	Texas	-95.2915345	29.7061467	7134 Keller	naturally_occurring	NA	Houston	NA	NA	NA	NA	NA	NA	NA	NA	NA	NA	NA	NA	NA	NA	NA	NA	NA
140773	Crape myrtle	Lagerstroemia indica	Houston	Texas	-95.525213	29.638617	7602 Garden	introduced	NA	Houston	NA	NA	NA	NA	NA	NA	NA	NA	NA	NA	NA	NA	NA	NA	NA	NA	NA
140778	Water oak	Quercus nigra	Houston	Texas	-95.2919397	29.7021777	7114 Lina	naturally_occurring	NA	Houston	NA	NA	NA	NA	NA	NA	NA	NA	NA	NA	NA	NA	NA	NA	NA	NA	NA
140846	Loblolly pine	Pinus taeda	Houston	Texas	-95.2959404	29.7121424	6935 Schley	naturally_occurring	NA	Houston	NA	NA	NA	NA	NA	NA	NA	NA	NA	NA	NA	NA	NA	NA	NA	NA	NA
140871	Crape myrtle	Lagerstroemia indica	Houston	Texas	-95.2895593	29.7136238	7232 Eden	introduced	NA	Houston	NA	NA	NA	NA	NA	NA	NA	NA	NA	NA	NA	NA	NA	NA	NA	NA	NA
140880	Chinese tallow	Triadica sebifera	Houston	Texas	-95.2882378	29.7129766	7314 Fir	introduced	NA	Houston	NA	NA	NA	NA	NA	NA	NA	NA	NA	NA	NA	NA	NA	NA	NA	NA	NA
140939	Palm	Washingtonia robusta	Houston	Texas	-95.2944669	29.7116709	7003 Hemlock	introduced	NA	Houston	NA	NA	NA	NA	NA	NA	NA	NA	NA	NA	NA	NA	NA	NA	NA	NA	NA
140948	Crape myrtle	Lagerstroemia indica	Houston	Texas	-95.525213	29.638617	7008 Garden	introduced	NA	Houston	NA	NA	NA	NA	NA	NA	NA	NA	NA	NA	NA	NA	NA	NA	NA	NA	NA
140973	Live oak	Quercus virginiana	Houston	Texas	-95.288267	29.71542	7300 Bowie	naturally_occurring	NA	Houston	NA	NA	NA	NA	NA	NA	NA	NA	NA	NA	NA	NA	NA	NA	NA	NA	NA
158387	Live oak	Quercus virginiana	Houston	Texas	-95.4025146	29.7277484	1715 North Blvd	naturally_occurring	NA	Houston	NA	NA	NA	NA	NA	NA	NA	NA	NA	NA	NA	NA	NA	NA	NA	NA	NA
158396	Nuttall oak	Quercus nuttallii	Houston	Texas	-95.4057328	29.729498	1903 Banks	no_info	NA	Houston	NA	NA	NA	NA	NA	NA	NA	NA	NA	NA	NA	NA	NA	NA	NA	NA	NA
158421	Live oak	Quercus virginiana	Houston	Texas	-95.40457	29.7277286	1803 North Blvd	naturally_occurring	NA	Houston	NA	NA	NA	NA	NA	NA	NA	NA	NA	NA	NA	NA	NA	NA	NA	NA	NA
158426	Live oak	Quercus virginiana	Houston	Texas	-95.399836	29.7265923	1611 South Blvd	naturally_occurring	60.96 to 76.2 cm	Houston	NA	NA	NA	NA	NA	NA	NA	NA	NA	NA	NA	NA	NA	NA	NA	NA	NA
158494	Live oak	Quercus virginiana	Houston	Texas	-95.4183697	29.7255108	2202 Bissonnet	naturally_occurring	NA	Houston	NA	NA	NA	NA	NA	NA	NA	NA	NA	NA	NA	NA	NA	NA	NA	NA	NA
158519	Crape myrtle	Lagerstroemia indica	Houston	Texas	-95.4130243	29.7085956	2315 Wordsworth	introduced	NA	Houston	NA	NA	NA	NA	NA	NA	NA	NA	NA	NA	NA	NA	NA	NA	NA	NA	NA
158528	Live oak	Quercus virginiana	Houston	Texas	-95.4035965	29.7206866	1816 Rice Blvd	naturally_occurring	60.96 to 76.2 cm	Houston	NA	NA	NA	NA	NA	NA	NA	NA	NA	NA	NA	NA	NA	NA	NA	NA	NA
158587	Crape myrtle	Lagerstroemia indica	Houston	Texas	-95.405445	29.7218334	1933 Dunstan Rd	introduced	NA	Houston	NA	NA	NA	NA	NA	NA	NA	NA	NA	NA	NA	NA	NA	NA	NA	NA	NA
158596	Live oak	Quercus virginiana	Houston	Texas	-95.4042503	29.7204366	1902 Rice Blvd	naturally_occurring	NA	Houston	NA	NA	NA	NA	NA	NA	NA	NA	NA	NA	NA	NA	NA	NA	NA	NA	NA
158621	Willow oak	Quercus phellos	Houston	Texas	-95.4040325	29.7240458	1832 Albans Rd	naturally_occurring	60.96 to 76.2 cm	Houston	NA	NA	NA	NA	NA	NA	NA	NA	NA	NA	NA	NA	NA	NA	NA	NA	NA
158689	Live oak	Quercus virginiana	Houston	Texas	-95.405548	29.7219742	1934 Dunstan Rd	naturally_occurring	60.96 to 76.2 cm	Houston	NA	NA	NA	NA	NA	NA	NA	NA	NA	NA	NA	NA	NA	NA	NA	NA	NA
158694	Willow oak	Quercus phellos	Houston	Texas	-95.405548	29.7219742	1934 Dunstan Rd	naturally_occurring	NA	Houston	NA	NA	NA	NA	NA	NA	NA	NA	NA	NA	NA	NA	NA	NA	NA	NA	NA
158719	Live oak	Quercus virginiana	Houston	Texas	-95.4055733	29.7231143	1920 Sunset Blvd	naturally_occurring	NA	Houston	NA	NA	NA	NA	NA	NA	NA	NA	NA	NA	NA	NA	NA	NA	NA	NA	NA
158728	Nuttall oak	Quercus nuttallii	Houston	Texas	-95.4183697	29.7255108	1835 Bissonnet	no_info	NA	Houston	NA	NA	NA	NA	NA	NA	NA	NA	NA	NA	NA	NA	NA	NA	NA	NA	NA
158787	Live oak	Quercus virginiana	Houston	Texas	-95.4183697	29.7255108	2506 Bissonnet	naturally_occurring	NA	Houston	NA	NA	NA	NA	NA	NA	NA	NA	NA	NA	NA	NA	NA	NA	NA	NA	NA
158796	Crape myrtle	Lagerstroemia indica	Houston	Texas	-95.4155129	29.7095564	2434 Southgate Blvd	introduced	NA	Houston	NA	NA	NA	NA	NA	NA	NA	NA	NA	NA	NA	NA	NA	NA	NA	NA	NA
158821	Live oak	Quercus virginiana	Houston	Texas	-95.405276	29.722952	1901 Sunset Blvd	naturally_occurring	NA	Houston	NA	NA	NA	NA	NA	NA	NA	NA	NA	NA	NA	NA	NA	NA	NA	NA	NA
158889	Live oak	Quercus virginiana	Houston	Texas	-95.3966097	29.7063297	2428 Holcombe Blvd, W	naturally_occurring	NA	Houston	NA	NA	NA	NA	NA	NA	NA	NA	NA	NA	NA	NA	NA	NA	NA	NA	NA
158894	Willow oak	Quercus phellos	Houston	Texas	-95.4167644	29.7126696	2508 Swift Blvd	naturally_occurring	NA	Houston	NA	NA	NA	NA	NA	NA	NA	NA	NA	NA	NA	NA	NA	NA	NA	NA	NA
158919	Eastern red cedar	Juniperus virginiana	Houston	Texas	-95.415024	29.713339	2401 Dryden Rd	naturally_occurring	NA	Houston	NA	NA	NA	NA	NA	NA	NA	NA	NA	NA	NA	NA	NA	NA	NA	NA	NA
158928	Live oak	Quercus virginiana	Houston	Texas	-95.4039304	29.7229638	1827 Sunset Blvd	naturally_occurring	60.96 to 76.2 cm	Houston	NA	NA	NA	NA	NA	NA	NA	NA	NA	NA	NA	NA	NA	NA	NA	NA	NA
180958	Crape myrtle	Lagerstroemia indica	Houston	Texas	-95.5145827	29.8321461	9022 Rossette Dr	introduced	NA	Houston	NA	NA	NA	NA	NA	NA	NA	NA	NA	NA	NA	NA	NA	NA	NA	NA	NA
180983	Souther magnolia	NA	Houston	Texas	-95.5154251	29.8310459	4102 Aruba Dr	no_info	NA	Houston	NA	NA	NA	NA	NA	NA	NA	NA	NA	NA	NA	NA	NA	NA	NA	NA	NA
180988	Cottonwood	Populus	Houston	Texas	-95.5156684	29.8308156	9043 Eldora Dr	no_info	NA	Houston	NA	NA	NA	NA	NA	NA	NA	NA	NA	NA	NA	NA	NA	NA	NA	NA	NA
181013	Loblolly pine	Pinus taeda	Houston	Texas	-95.514175	29.83267	4300 Pine Timbers	naturally_occurring	NA	Houston	NA	NA	NA	NA	NA	NA	NA	NA	NA	NA	NA	NA	NA	NA	NA	NA	NA
181081	Loblolly pine	Pinus taeda	Houston	Texas	-95.5725314	29.8317514	9455 Clay Rd	naturally_occurring	NA	Houston	NA	NA	NA	NA	NA	NA	NA	NA	NA	NA	NA	NA	NA	NA	NA	NA	NA
181090	Bradford pear	Pyrus calleryana	Houston	Texas	-95.5725314	29.8317514	9455 Clay Rd	introduced	NA	Houston	NA	NA	NA	NA	NA	NA	NA	NA	NA	NA	NA	NA	NA	NA	NA	NA	NA
181158	American elm	Ulmus americana	Houston	Texas	-95.5242555	29.8046246	4301 Blalock Rd	naturally_occurring	NA	Houston	NA	NA	NA	NA	NA	NA	NA	NA	NA	NA	NA	NA	NA	NA	NA	NA	NA
181183	Sweetgum	Liquidambar styraciflua	Houston	Texas	-95.5725314	29.8317514	9427 Clay Rd	naturally_occurring	NA	Houston	NA	NA	NA	NA	NA	NA	NA	NA	NA	NA	NA	NA	NA	NA	NA	NA	NA
181192	Sweetgum	Liquidambar styraciflua	Houston	Texas	-95.5725314	29.8317514	9427 Clay Rd	naturally_occurring	NA	Houston	NA	NA	NA	NA	NA	NA	NA	NA	NA	NA	NA	NA	NA	NA	NA	NA	NA
181281	American elm	Ulmus americana	Houston	Texas	-95.5241011	29.8367964	4501 Blalock Rd	naturally_occurring	NA	Houston	NA	NA	NA	NA	NA	NA	NA	NA	NA	NA	NA	NA	NA	NA	NA	NA	NA
181290	Crape myrtle	Lagerstroemia indica	Houston	Texas	-95.5241011	29.8367964	4501 Blalock Rd	introduced	NA	Houston	NA	NA	NA	NA	NA	NA	NA	NA	NA	NA	NA	NA	NA	NA	NA	NA	NA
181358	Palm	Washingtonia robusta	Houston	Texas	-95.5119891	29.830862	8907 Eldora Dr	introduced	NA	Houston	NA	NA	NA	NA	NA	NA	NA	NA	NA	NA	NA	NA	NA	NA	NA	NA	NA
181383	Live oak	Quercus virginiana	Houston	Texas	-95.5130494	29.8210172	9104 Kempwood Dr	naturally_occurring	NA	Houston	NA	NA	NA	NA	NA	NA	NA	NA	NA	NA	NA	NA	NA	NA	NA	NA	NA
181392	Palm	Washingtonia robusta	Houston	Texas	-95.508104	29.825155	8738 Sonneville Dr	introduced	NA	Houston	NA	NA	NA	NA	NA	NA	NA	NA	NA	NA	NA	NA	NA	NA	NA	NA	NA
181451	Water oak	Quercus nigra	Houston	Texas	-95.5223481	29.8220354	8888 Kempwood Dr	naturally_occurring	NA	Houston	NA	NA	NA	NA	NA	NA	NA	NA	NA	NA	NA	NA	NA	NA	NA	NA	NA
181481	Cedar elm	Ulmus crassifolia	Houston	Texas	-95.5095277	29.82039	2900 Hollister	naturally_occurring	NA	Houston	NA	NA	NA	NA	NA	NA	NA	NA	NA	NA	NA	NA	NA	NA	NA	NA	NA
181490	Crape myrtle	Lagerstroemia indica	Houston	Texas	-95.5095277	29.82039	2900 Hollister	introduced	NA	Houston	NA	NA	NA	NA	NA	NA	NA	NA	NA	NA	NA	NA	NA	NA	NA	NA	NA
198840	Crape myrtle	Lagerstroemia indica	Houston	Texas	-95.6749944	29.7893631	17420 Park Row	introduced	NA	Houston	NA	NA	NA	NA	NA	NA	NA	NA	NA	NA	NA	NA	NA	NA	NA	NA	NA
198899	Bradford pear	Pyrus calleryana	Houston	Texas	-95.688526	29.793106	18108 Parkview Dr, S	introduced	NA	Houston	NA	NA	NA	NA	NA	NA	NA	NA	NA	NA	NA	NA	NA	NA	NA	NA	NA
198929	NA	NA	Houston	Texas	-95.6466376	29.7880158	15115 Park Row	no_info	NA	Houston	NA	NA	NA	NA	NA	NA	NA	NA	NA	NA	NA	NA	NA	NA	NA	NA	NA
198938	Red oak	Quercus rubra	Houston	Texas	-95.6466376	29.7880158	15115 Park Row	naturally_occurring	NA	Houston	NA	NA	NA	NA	NA	NA	NA	NA	NA	NA	NA	NA	NA	NA	NA	NA	NA
199006	Bald cypress	Taxodium distichum	Houston	Texas	-95.598799	29.84166	12539 Still Harbour Dr	naturally_occurring	NA	Houston	NA	NA	NA	NA	NA	NA	NA	NA	NA	NA	NA	NA	NA	NA	NA	NA	NA
199031	Chinese elm	Ulmus parvifolia	Houston	Texas	-95.6659508	29.7867648	16360 Park Ten Place	introduced	NA	Houston	NA	NA	NA	NA	NA	NA	NA	NA	NA	NA	NA	NA	NA	NA	NA	NA	NA
199040	Chinese elm	Ulmus parvifolia	Houston	Texas	-95.6660152	29.786595	16365 Park Ten Place	introduced	NA	Houston	NA	NA	NA	NA	NA	NA	NA	NA	NA	NA	NA	NA	NA	NA	NA	NA	NA
199099	Live oak	Quercus virginiana	Houston	Texas	-95.6658208	29.7867643	16350 Park Ten Place	naturally_occurring	NA	Houston	NA	NA	NA	NA	NA	NA	NA	NA	NA	NA	NA	NA	NA	NA	NA	NA	NA
199108	Shumard oak	Quercus shumardii	Houston	Texas	-95.6602143	29.7872708	15810 Park Ten Place	naturally_occurring	NA	Houston	NA	NA	NA	NA	NA	NA	NA	NA	NA	NA	NA	NA	NA	NA	NA	NA	NA
199133	Live oak	Quercus virginiana	Houston	Texas	-95.6665255	29.7867562	1300 Park Ten Place	naturally_occurring	60.96 to 76.2 cm	Houston	NA	NA	NA	NA	NA	NA	NA	NA	NA	NA	NA	NA	NA	NA	NA	NA	NA
199138	Live oak	Quercus virginiana	Houston	Texas	-95.6602143	29.7872708	15810 Park Ten Place	naturally_occurring	NA	Houston	NA	NA	NA	NA	NA	NA	NA	NA	NA	NA	NA	NA	NA	NA	NA	NA	NA
199206	Crape myrtle	Lagerstroemia indica	Houston	Texas	-95.6749944	29.7893631	15200 Park Row	introduced	NA	Houston	NA	NA	NA	NA	NA	NA	NA	NA	NA	NA	NA	NA	NA	NA	NA	NA	NA
199231	Live oak	Quercus virginiana	Houston	Texas	-95.676488	29.785854	16666 Barker Springs Rd	naturally_occurring	NA	Houston	NA	NA	NA	NA	NA	NA	NA	NA	NA	NA	NA	NA	NA	NA	NA	NA	NA
199240	Live oak	Quercus virginiana	Houston	Texas	-95.535992	29.840076	9649 Wingfoot Rd, W	naturally_occurring	NA	Houston	NA	NA	NA	NA	NA	NA	NA	NA	NA	NA	NA	NA	NA	NA	NA	NA	NA
199299	Crape myrtle	Lagerstroemia indica	Houston	Texas	-95.5181372	29.8360693	4501 Tilson Ln	introduced	NA	Houston	NA	NA	NA	NA	NA	NA	NA	NA	NA	NA	NA	NA	NA	NA	NA	NA	NA
199308	Loblolly pine	Pinus taeda	Houston	Texas	-95.5205711	29.8351518	9221 Outpost Dr	naturally_occurring	NA	Houston	NA	NA	NA	NA	NA	NA	NA	NA	NA	NA	NA	NA	NA	NA	NA	NA	NA
199333	Bald cypress	Taxodium distichum	Houston	Texas	-95.52213	29.834259	4401 Frontier Dr	naturally_occurring	NA	Houston	NA	NA	NA	NA	NA	NA	NA	NA	NA	NA	NA	NA	NA	NA	NA	NA	NA
199338	Bald cypress	Taxodium distichum	Houston	Texas	-95.52213	29.834259	4401 Frontier Dr	naturally_occurring	NA	Houston	NA	NA	NA	NA	NA	NA	NA	NA	NA	NA	NA	NA	NA	NA	NA	NA	NA
199406	Red oak	Quercus rubra	Houston	Texas	-95.5241248	29.8470696	5155 Blalock Rd	naturally_occurring	NA	Houston	NA	NA	NA	NA	NA	NA	NA	NA	NA	NA	NA	NA	NA	NA	NA	NA	NA
2934	Chinese tallow	Triadica sebifera	Houston	Texas	-95.3864207	29.7241985	1313 Binz	introduced	NA	Houston	NA	NA	NA	NA	NA	NA	NA	NA	NA	NA	NA	NA	NA	NA	NA	NA	NA
2959	Crape myrtle	Lagerstroemia indica	Houston	Texas	-95.3804222	29.725912	1702 Wichita	introduced	NA	Houston	NA	NA	NA	NA	NA	NA	NA	NA	NA	NA	NA	NA	NA	NA	NA	NA	NA
2968	Live oak	Quercus virginiana	Houston	Texas	-95.386125	29.726765	1215 Oakdale	naturally_occurring	NA	Houston	NA	NA	NA	NA	NA	NA	NA	NA	NA	NA	NA	NA	NA	NA	NA	NA	NA
1759	Cedar elm	Ulmus crassifolia	Houston	Texas	-95.3989755	29.712238	5015 Fannin	naturally_occurring	NA	Houston	NA	NA	NA	NA	NA	NA	NA	NA	NA	NA	NA	NA	NA	NA	NA	NA	NA
1810	Live oak	Quercus virginiana	Houston	Texas	-95.381428	29.731134	4607 Caroline	naturally_occurring	NA	Houston	NA	NA	NA	NA	NA	NA	NA	NA	NA	NA	NA	NA	NA	NA	NA	NA	NA
1827	Ligustrum	Ligustrum japonicum	Houston	Texas	-95.3814407	29.731118	4611 Caroline	introduced	NA	Houston	NA	NA	NA	NA	NA	NA	NA	NA	NA	NA	NA	NA	NA	NA	NA	NA	NA
1845	Live oak	Quercus virginiana	Houston	Texas	-95.3852452	29.7225435	1500 Binz	naturally_occurring	NA	Houston	NA	NA	NA	NA	NA	NA	NA	NA	NA	NA	NA	NA	NA	NA	NA	NA	NA
1878	Common hackberry	Celtis occidentalis	Houston	Texas	-95.1817595	29.7523198	5401 Jackson	naturally_occurring	NA	Houston	NA	NA	NA	NA	NA	NA	NA	NA	NA	NA	NA	NA	NA	NA	NA	NA	NA
1896	Common hackberry	Celtis occidentalis	Houston	Texas	-95.1817595	29.7523198	5401 Jackson	naturally_occurring	NA	Houston	NA	NA	NA	NA	NA	NA	NA	NA	NA	NA	NA	NA	NA	NA	NA	NA	NA
1913	Pecan	Carya illinoinensis	Houston	Texas	-95.099655	29.88661	4714 San Jacinto	naturally_occurring	NA	Houston	NA	NA	NA	NA	NA	NA	NA	NA	NA	NA	NA	NA	NA	NA	NA	NA	NA
2010	Crape myrtle	Lagerstroemia indica	Houston	Texas	-95.3827018	29.7229867	1707 Calumet	introduced	NA	Houston	NA	NA	NA	NA	NA	NA	NA	NA	NA	NA	NA	NA	NA	NA	NA	NA	NA
2027	Live oak	Quercus virginiana	Houston	Texas	-95.5370628	30.0129896	5315 Main	naturally_occurring	NA	Houston	NA	NA	NA	NA	NA	NA	NA	NA	NA	NA	NA	NA	NA	NA	NA	NA	NA
2045	Live oak	Quercus virginiana	Houston	Texas	-95.3823914	29.726472	1519 Palm	naturally_occurring	NA	Houston	NA	NA	NA	NA	NA	NA	NA	NA	NA	NA	NA	NA	NA	NA	NA	NA	NA
2078	Live oak	Quercus virginiana	Houston	Texas	-95.3819389	29.7304897	4715 Caroline	naturally_occurring	NA	Houston	NA	NA	NA	NA	NA	NA	NA	NA	NA	NA	NA	NA	NA	NA	NA	NA	NA
2096	Live oak	Quercus virginiana	Houston	Texas	-95.3833426	29.7239281	5417 Crawford	naturally_occurring	NA	Houston	NA	NA	NA	NA	NA	NA	NA	NA	NA	NA	NA	NA	NA	NA	NA	NA	NA
2113	Redbud	Cercis	Houston	Texas	-95.3786799	29.7295973	1612 Ruth	no_info	NA	Houston	NA	NA	NA	NA	NA	NA	NA	NA	NA	NA	NA	NA	NA	NA	NA	NA	NA
2164	Pecan	Carya illinoinensis	Houston	Texas	-95.2946629	31.2943483	1802 Arbor	naturally_occurring	NA	Houston	NA	NA	NA	NA	NA	NA	NA	NA	NA	NA	NA	NA	NA	NA	NA	NA	NA
2227	Crape myrtle	Lagerstroemia indica	Houston	Texas	-95.1817595	29.7523198	4702 Jackson	introduced	NA	Houston	NA	NA	NA	NA	NA	NA	NA	NA	NA	NA	NA	NA	NA	NA	NA	NA	NA
2231	Crape myrtle	Lagerstroemia indica	Houston	Texas	-95.1817595	29.7523198	4702 Jackson	introduced	NA	Houston	NA	NA	NA	NA	NA	NA	NA	NA	NA	NA	NA	NA	NA	NA	NA	NA	NA
2245	Common hackberry	Celtis occidentalis	Houston	Texas	-95.385258	29.726243	1315 Oakdale	naturally_occurring	60.96 to 76.2 cm	Houston	NA	NA	NA	NA	NA	NA	NA	NA	NA	NA	NA	NA	NA	NA	NA	NA	NA
2278	Crape myrtle	Lagerstroemia indica	Houston	Texas	-95.3856803	29.7251738	5401 Caroline	introduced	NA	Houston	NA	NA	NA	NA	NA	NA	NA	NA	NA	NA	NA	NA	NA	NA	NA	NA	NA
2296	Pecan	Carya illinoinensis	Houston	Texas	-95.3790756	29.7308509	1503 Rosewood	naturally_occurring	NA	Houston	NA	NA	NA	NA	NA	NA	NA	NA	NA	NA	NA	NA	NA	NA	NA	NA	NA
2313	Crape myrtle	Lagerstroemia indica	Houston	Texas	-95.37892	29.726046	1822 Rosedale	introduced	NA	Houston	NA	NA	NA	NA	NA	NA	NA	NA	NA	NA	NA	NA	NA	NA	NA	NA	NA
20279	Norfolk island pine	Araucaria heterophylla	Houston	Texas	-95.3261981	29.7264138	1566 Lawson	introduced	NA	Houston	NA	NA	NA	NA	NA	NA	NA	NA	NA	NA	NA	NA	NA	NA	NA	NA	NA
20330	Live oak	Quercus virginiana	Houston	Texas	-95.3251821	29.7311685	5134 Lindsay	naturally_occurring	NA	Houston	NA	NA	NA	NA	NA	NA	NA	NA	NA	NA	NA	NA	NA	NA	NA	NA	NA
20344	Common hackberry	Celtis occidentalis	Houston	Texas	-95.3246442	29.7278765	5236 Hillman	naturally_occurring	NA	Houston	NA	NA	NA	NA	NA	NA	NA	NA	NA	NA	NA	NA	NA	NA	NA	NA	NA
20347	American elm	Ulmus americana	Houston	Texas	-95.3246442	29.7278765	5236 Hillman	naturally_occurring	NA	Houston	NA	NA	NA	NA	NA	NA	NA	NA	NA	NA	NA	NA	NA	NA	NA	NA	NA
20361	Live oak	Quercus virginiana	Houston	Texas	-95.3283146	29.7309086	1617 Mable	naturally_occurring	NA	Houston	NA	NA	NA	NA	NA	NA	NA	NA	NA	NA	NA	NA	NA	NA	NA	NA	NA
20412	Chinese tallow	Triadica sebifera	Houston	Texas	-95.3314045	29.7265704	1448 Scharpe	introduced	NA	Houston	NA	NA	NA	NA	NA	NA	NA	NA	NA	NA	NA	NA	NA	NA	NA	NA	NA
20479	Cedar elm	Ulmus crassifolia	Houston	Texas	-95.327017	29.7271515	1555 Lawson	naturally_occurring	NA	Houston	NA	NA	NA	NA	NA	NA	NA	NA	NA	NA	NA	NA	NA	NA	NA	NA	NA
20530	Crape myrtle	Lagerstroemia indica	Houston	Texas	-95.3267684	29.7282012	1527 Elliott	introduced	NA	Houston	NA	NA	NA	NA	NA	NA	NA	NA	NA	NA	NA	NA	NA	NA	NA	NA	NA
20544	Crape myrtle	Lagerstroemia indica	Houston	Texas	-95.327676	29.7299293	1433 Elliott	introduced	NA	Houston	NA	NA	NA	NA	NA	NA	NA	NA	NA	NA	NA	NA	NA	NA	NA	NA	NA
20547	Shumard oak	Quercus shumardii	Houston	Texas	-95.327676	29.7299293	1433 Elliott	naturally_occurring	NA	Houston	NA	NA	NA	NA	NA	NA	NA	NA	NA	NA	NA	NA	NA	NA	NA	NA	NA
20561	Pecan	Carya illinoinensis	Houston	Texas	-95.3542287	29.7427858	5011 Pease	naturally_occurring	NA	Houston	NA	NA	NA	NA	NA	NA	NA	NA	NA	NA	NA	NA	NA	NA	NA	NA	NA
20598	Crape myrtle	Lagerstroemia indica	Houston	Texas	-95.3256337	29.7305361	5122 Claremont	introduced	NA	Houston	NA	NA	NA	NA	NA	NA	NA	NA	NA	NA	NA	NA	NA	NA	NA	NA	NA
20612	Japanese plum	Prunus salicina	Houston	Texas	-95.3268227	29.7314594	5035 Lindsay	introduced	NA	Houston	NA	NA	NA	NA	NA	NA	NA	NA	NA	NA	NA	NA	NA	NA	NA	NA	NA
20679	Chinese tallow	Triadica sebifera	Houston	Texas	-95.3282089	29.7255863	1554 Munger	introduced	NA	Houston	NA	NA	NA	NA	NA	NA	NA	NA	NA	NA	NA	NA	NA	NA	NA	NA	NA
20730	Crape myrtle	Lagerstroemia indica	Houston	Texas	-95.3255419	29.7306814	5125 Claremont	introduced	NA	Houston	NA	NA	NA	NA	NA	NA	NA	NA	NA	NA	NA	NA	NA	NA	NA	NA	NA
20747	Chinese tallow	Triadica sebifera	Houston	Texas	-95.3320328	29.7261271	1435 Lombardy	introduced	60.96 to 76.2 cm	Houston	NA	NA	NA	NA	NA	NA	NA	NA	NA	NA	NA	NA	NA	NA	NA	NA	NA
20765	Chinese tallow	Triadica sebifera	Houston	Texas	-95.3297397	29.7244489	1556 Lombardy	introduced	60.96 to 76.2 cm	Houston	NA	NA	NA	NA	NA	NA	NA	NA	NA	NA	NA	NA	NA	NA	NA	NA	NA
20798	Crape myrtle	Lagerstroemia indica	Houston	Texas	-95.327408	29.7273987	1537 Lawson	introduced	NA	Houston	NA	NA	NA	NA	NA	NA	NA	NA	NA	NA	NA	NA	NA	NA	NA	NA	NA
42204	Water oak	Quercus nigra	Houston	Texas	-95.404734	29.811941	448 28Th, W	naturally_occurring	NA	Houston	NA	NA	NA	NA	NA	NA	NA	NA	NA	NA	NA	NA	NA	NA	NA	NA	NA
42271	Sweetgum	Liquidambar styraciflua	Houston	Texas	-95.404815	29.807869	456 24Th, W	naturally_occurring	NA	Houston	NA	NA	NA	NA	NA	NA	NA	NA	NA	NA	NA	NA	NA	NA	NA	NA	NA
42322	Crape myrtle	Lagerstroemia indica	Houston	Texas	-95.406583	29.812068	529 28Th, W	introduced	NA	Houston	NA	NA	NA	NA	NA	NA	NA	NA	NA	NA	NA	NA	NA	NA	NA	NA	NA
42339	Live oak	Quercus virginiana	Houston	Texas	-95.40465	29.802786	452 19Th, W	naturally_occurring	NA	Houston	NA	NA	NA	NA	NA	NA	NA	NA	NA	NA	NA	NA	NA	NA	NA	NA	NA
42357	Crape myrtle	Lagerstroemia indica	Houston	Texas	-95.4034358	29.7985005	1524 Ashland	introduced	NA	Houston	NA	NA	NA	NA	NA	NA	NA	NA	NA	NA	NA	NA	NA	NA	NA	NA	NA
42390	Chinese tallow	Triadica sebifera	Houston	Texas	-95.40421	29.806861	426 23Rd, W	introduced	NA	Houston	NA	NA	NA	NA	NA	NA	NA	NA	NA	NA	NA	NA	NA	NA	NA	NA	NA
42404	NA	NA	Houston	Texas	-95.4371515	30.0240529	420 27Th, W	no_info	NA	Houston	NA	NA	NA	NA	NA	NA	NA	NA	NA	NA	NA	NA	NA	NA	NA	NA	NA
42471	Cedar elm	Ulmus crassifolia	Houston	Texas	-95.404544	29.808025	443 24Th, W	naturally_occurring	NA	Houston	NA	NA	NA	NA	NA	NA	NA	NA	NA	NA	NA	NA	NA	NA	NA	NA	NA
42522	Crape myrtle	Lagerstroemia indica	Houston	Texas	-95.4370666	30.0325993	540 19Th, W	introduced	NA	Houston	NA	NA	NA	NA	NA	NA	NA	NA	NA	NA	NA	NA	NA	NA	NA	NA	NA
42539	Crape myrtle	Lagerstroemia indica	Houston	Texas	-95.4306997	30.0182539	220 18Th, W	introduced	NA	Houston	NA	NA	NA	NA	NA	NA	NA	NA	NA	NA	NA	NA	NA	NA	NA	NA	NA
42557	Live oak	Quercus virginiana	Houston	Texas	-95.396294	29.804085	239 20Th, W	naturally_occurring	NA	Houston	NA	NA	NA	NA	NA	NA	NA	NA	NA	NA	NA	NA	NA	NA	NA	NA	NA
42590	Water oak	Quercus nigra	Houston	Texas	-95.354604	29.677719	731 18Th, W	naturally_occurring	NA	Houston	NA	NA	NA	NA	NA	NA	NA	NA	NA	NA	NA	NA	NA	NA	NA	NA	NA
42608	Live oak	Quercus virginiana	Houston	Texas	-95.401992	29.802824	330 19Th, W	naturally_occurring	NA	Houston	NA	NA	NA	NA	NA	NA	NA	NA	NA	NA	NA	NA	NA	NA	NA	NA	NA
42625	Crape myrtle	Lagerstroemia indica	Houston	Texas	-95.404391	29.805985	437 22Nd, W	introduced	NA	Houston	NA	NA	NA	NA	NA	NA	NA	NA	NA	NA	NA	NA	NA	NA	NA	NA	NA
42722	American sycamore	Platanus occidentalis	Houston	Texas	-95.394274	29.811348	434 27Th, W	naturally_occurring	NA	Houston	NA	NA	NA	NA	NA	NA	NA	NA	NA	NA	NA	NA	NA	NA	NA	NA	NA
42739	Water oak	Quercus nigra	Houston	Texas	-95.404465	29.808026	439 24Th, W	naturally_occurring	NA	Houston	NA	NA	NA	NA	NA	NA	NA	NA	NA	NA	NA	NA	NA	NA	NA	NA	NA
42757	Redbud	Cercis	Houston	Texas	-95.5947607	31.4176826	240 18Th, W	no_info	NA	Houston	NA	NA	NA	NA	NA	NA	NA	NA	NA	NA	NA	NA	NA	NA	NA	NA	NA
64749	Chinese tallow	Triadica sebifera	Houston	Texas	-95.4944438	29.750978	6266 Cedar Creek Dr	introduced	NA	Houston	NA	NA	NA	NA	NA	NA	NA	NA	NA	NA	NA	NA	NA	NA	NA	NA	NA
64782	Water oak	Quercus nigra	Houston	Texas	-95.4912202	29.7518592	6150 Doliver Dr	naturally_occurring	NA	Houston	NA	NA	NA	NA	NA	NA	NA	NA	NA	NA	NA	NA	NA	NA	NA	NA	NA
64800	Overcup oak	Quercus lyrata	Houston	Texas	-95.4898168	29.7535433	1403 Briarmead Dr	naturally_occurring	NA	Houston	NA	NA	NA	NA	NA	NA	NA	NA	NA	NA	NA	NA	NA	NA	NA	NA	NA
64817	Crape myrtle	Lagerstroemia indica	Houston	Texas	-95.4964354	29.751458	1425 Winrock Blvd	introduced	NA	Houston	NA	NA	NA	NA	NA	NA	NA	NA	NA	NA	NA	NA	NA	NA	NA	NA	NA
64868	Cherry laurel	Prunus laurocerasus	Houston	Texas	-95.4905096	29.7555089	6122 Lynbrook Dr	introduced	NA	Houston	NA	NA	NA	NA	NA	NA	NA	NA	NA	NA	NA	NA	NA	NA	NA	NA	NA
64935	Crape myrtle	Lagerstroemia indica	Houston	Texas	-95.4951021	29.7581588	814 Wild Valley Rd	introduced	NA	Houston	NA	NA	NA	NA	NA	NA	NA	NA	NA	NA	NA	NA	NA	NA	NA	NA	NA
64949	Loblolly pine	Pinus taeda	Houston	Texas	-95.4942574	29.7580696	903 Wild Valley Rd	naturally_occurring	NA	Houston	NA	NA	NA	NA	NA	NA	NA	NA	NA	NA	NA	NA	NA	NA	NA	NA	NA
64986	Crape myrtle	Lagerstroemia indica	Houston	Texas	-95.4964957	29.7593096	6321 Deerwood Rd	introduced	NA	Houston	NA	NA	NA	NA	NA	NA	NA	NA	NA	NA	NA	NA	NA	NA	NA	NA	NA
65000	Live oak	Quercus virginiana	Houston	Texas	-95.500186	29.7549565	6550 Woodway Dr	naturally_occurring	NA	Houston	NA	NA	NA	NA	NA	NA	NA	NA	NA	NA	NA	NA	NA	NA	NA	NA	NA
65003	Live oak	Quercus virginiana	Houston	Texas	-95.501808	29.755603	1107 Riverglyn Dr	naturally_occurring	NA	Houston	NA	NA	NA	NA	NA	NA	NA	NA	NA	NA	NA	NA	NA	NA	NA	NA	NA
65017	Live oak	Quercus virginiana	Houston	Texas	-95.500186	29.7549565	6550 Woodway Dr	naturally_occurring	NA	Houston	NA	NA	NA	NA	NA	NA	NA	NA	NA	NA	NA	NA	NA	NA	NA	NA	NA
65068	Loblolly pine	Pinus taeda	Houston	Texas	-95.4942574	29.7580696	903 Wild Valley Rd	naturally_occurring	NA	Houston	NA	NA	NA	NA	NA	NA	NA	NA	NA	NA	NA	NA	NA	NA	NA	NA	NA
65135	Loblolly pine	Pinus taeda	Houston	Texas	-95.4945565	29.7577333	919 Clearbrook Ln	naturally_occurring	NA	Houston	NA	NA	NA	NA	NA	NA	NA	NA	NA	NA	NA	NA	NA	NA	NA	NA	NA
65186	Live oak	Quercus virginiana	Houston	Texas	-95.4896159	29.7585526	6119 Riverview Way	naturally_occurring	NA	Houston	NA	NA	NA	NA	NA	NA	NA	NA	NA	NA	NA	NA	NA	NA	NA	NA	NA
65200	Crape myrtle	Lagerstroemia indica	Houston	Texas	-95.493873	29.754513	6218 Lynbrook Dr	introduced	NA	Houston	NA	NA	NA	NA	NA	NA	NA	NA	NA	NA	NA	NA	NA	NA	NA	NA	NA
65203	Water oak	Quercus nigra	Houston	Texas	-95.492641	29.752808	6200 Longmont Dr	naturally_occurring	NA	Houston	NA	NA	NA	NA	NA	NA	NA	NA	NA	NA	NA	NA	NA	NA	NA	NA	NA
65217	Live oak	Quercus virginiana	Houston	Texas	-95.496855	29.755896	6363 Woodway Dr	naturally_occurring	NA	Houston	NA	NA	NA	NA	NA	NA	NA	NA	NA	NA	NA	NA	NA	NA	NA	NA	NA
65268	American holly	Ilex opaca	Houston	Texas	-95.4963533	29.7562091	6348 Woodway Dr	naturally_occurring	NA	Houston	NA	NA	NA	NA	NA	NA	NA	NA	NA	NA	NA	NA	NA	NA	NA	NA	NA
86727	Redbud	Cercis	Houston	Texas	-95.366023	29.714608	3302 Oakdale	no_info	NA	Houston	NA	NA	NA	NA	NA	NA	NA	NA	NA	NA	NA	NA	NA	NA	NA	NA	NA
86778	Bradford pear	Pyrus calleryana	Houston	Texas	-95.3762586	29.7172426	2508 Binz	introduced	NA	Houston	NA	NA	NA	NA	NA	NA	NA	NA	NA	NA	NA	NA	NA	NA	NA	NA	NA
86795	Crape myrtle	Lagerstroemia indica	Houston	Texas	-95.3742623	29.7203619	2502 Southmore Blvd	introduced	NA	Houston	NA	NA	NA	NA	NA	NA	NA	NA	NA	NA	NA	NA	NA	NA	NA	NA	NA
86809	Pecan	Carya illinoinensis	Houston	Texas	-95.367373	29.715425	3202 Oakdale	naturally_occurring	NA	Houston	NA	NA	NA	NA	NA	NA	NA	NA	NA	NA	NA	NA	NA	NA	NA	NA	NA
86846	Southern magnolia	Magnolia grandiflora	Houston	Texas	-95.3761826	29.7196538	2419 Prospect	naturally_occurring	NA	Houston	NA	NA	NA	NA	NA	NA	NA	NA	NA	NA	NA	NA	NA	NA	NA	NA	NA
86860	Water oak	Quercus nigra	Houston	Texas	-95.3636598	29.711775	3450 Binz	naturally_occurring	NA	Houston	NA	NA	NA	NA	NA	NA	NA	NA	NA	NA	NA	NA	NA	NA	NA	NA	NA
86927	Loblolly pine	Pinus taeda	Houston	Texas	-95.3661468	29.7130378	3333 Calumet	naturally_occurring	NA	Houston	NA	NA	NA	NA	NA	NA	NA	NA	NA	NA	NA	NA	NA	NA	NA	NA	NA
86978	Crape myrtle	Lagerstroemia indica	Houston	Texas	-95.3613631	29.7140656	5209 Hancock	introduced	NA	Houston	NA	NA	NA	NA	NA	NA	NA	NA	NA	NA	NA	NA	NA	NA	NA	NA	NA
86995	Crape myrtle	Lagerstroemia indica	Houston	Texas	-95.3740189	29.7167898	2619 Calumet	introduced	NA	Houston	NA	NA	NA	NA	NA	NA	NA	NA	NA	NA	NA	NA	NA	NA	NA	NA	NA
87013	Live oak	Quercus virginiana	Houston	Texas	-95.3722585	29.7248406	2418 Blodgett	naturally_occurring	60.96 to 76.2 cm	Houston	NA	NA	NA	NA	NA	NA	NA	NA	NA	NA	NA	NA	NA	NA	NA	NA	NA
87046	Crape myrtle	Lagerstroemia indica	Houston	Texas	-95.3629647	29.7164301	3349 Wichita	introduced	NA	Houston	NA	NA	NA	NA	NA	NA	NA	NA	NA	NA	NA	NA	NA	NA	NA	NA	NA
87060	Live oak	Quercus virginiana	Houston	Texas	-95.362421	29.713618	3433 Oakdale	naturally_occurring	NA	Houston	NA	NA	NA	NA	NA	NA	NA	NA	NA	NA	NA	NA	NA	NA	NA	NA	NA
87127	Crape myrtle	Lagerstroemia indica	Houston	Texas	-95.375241	29.7212698	2403 Southmore Blvd	introduced	NA	Houston	NA	NA	NA	NA	NA	NA	NA	NA	NA	NA	NA	NA	NA	NA	NA	NA	NA
87178	Live oak	Quercus virginiana	Houston	Texas	-95.3706	29.717379	3020 Oakdale	naturally_occurring	NA	Houston	NA	NA	NA	NA	NA	NA	NA	NA	NA	NA	NA	NA	NA	NA	NA	NA	NA
87195	Pecan	Carya illinoinensis	Houston	Texas	-95.371297	29.719915	2801 Wichita	naturally_occurring	NA	Houston	NA	NA	NA	NA	NA	NA	NA	NA	NA	NA	NA	NA	NA	NA	NA	NA	NA
87213	Live oak	Quercus virginiana	Houston	Texas	-95.373197	29.722192	2520 Rosedale	naturally_occurring	NA	Houston	NA	NA	NA	NA	NA	NA	NA	NA	NA	NA	NA	NA	NA	NA	NA	NA	NA
87246	Crape myrtle	Lagerstroemia indica	Houston	Texas	-95.36502	29.714253	3346 Oakdale	introduced	NA	Houston	NA	NA	NA	NA	NA	NA	NA	NA	NA	NA	NA	NA	NA	NA	NA	NA	NA
87260	Pecan	Carya illinoinensis	Houston	Texas	-95.2946629	31.2943483	2718 Arbor	naturally_occurring	60.96 to 76.2 cm	Houston	NA	NA	NA	NA	NA	NA	NA	NA	NA	NA	NA	NA	NA	NA	NA	NA	NA
87264	Crape myrtle	Lagerstroemia indica	Houston	Texas	-95.37661	29.72088	2315 Oakdale	introduced	NA	Houston	NA	NA	NA	NA	NA	NA	NA	NA	NA	NA	NA	NA	NA	NA	NA	NA	NA
105226	Common hackberry	Celtis occidentalis	Houston	Texas	-95.3676974	29.7589382	4919 Center	naturally_occurring	NA	Houston	NA	NA	NA	NA	NA	NA	NA	NA	NA	NA	NA	NA	NA	NA	NA	NA	NA
105243	Chinese tallow	Triadica sebifera	Houston	Texas	-95.4044196	29.7742664	4314 Koehler	introduced	NA	Houston	NA	NA	NA	NA	NA	NA	NA	NA	NA	NA	NA	NA	NA	NA	NA	NA	NA
105261	Crape myrtle	Lagerstroemia indica	Houston	Texas	-95.4072264	29.7743192	1510 Fowler	introduced	NA	Houston	NA	NA	NA	NA	NA	NA	NA	NA	NA	NA	NA	NA	NA	NA	NA	NA	NA
105294	Live oak	Quercus virginiana	Houston	Texas	-95.4141751	29.7741402	5226 Maxie	naturally_occurring	60.96 to 76.2 cm	Houston	NA	NA	NA	NA	NA	NA	NA	NA	NA	NA	NA	NA	NA	NA	NA	NA	NA
105312	Heaven of tree	Ailanthus altissima	Houston	Texas	-95.3737848	29.7743833	1609 Shearn	introduced	NA	Houston	NA	NA	NA	NA	NA	NA	NA	NA	NA	NA	NA	NA	NA	NA	NA	NA	NA
105329	Common hackberry	Celtis occidentalis	Houston	Texas	-95.4045906	29.7752646	4312 Spencer	naturally_occurring	NA	Houston	NA	NA	NA	NA	NA	NA	NA	NA	NA	NA	NA	NA	NA	NA	NA	NA	NA
105380	Mimosa	Albizia julibrissin	Houston	Texas	-95.3734695	29.7739005	1810 Johnson	introduced	NA	Houston	NA	NA	NA	NA	NA	NA	NA	NA	NA	NA	NA	NA	NA	NA	NA	NA	NA
105447	Common hackberry	Celtis occidentalis	Houston	Texas	-95.41342	29.769662	1316 Reinerman	naturally_occurring	NA	Houston	NA	NA	NA	NA	NA	NA	NA	NA	NA	NA	NA	NA	NA	NA	NA	NA	NA
105461	American elm	Ulmus americana	Houston	Texas	-95.378427	29.7745039	2016 Shearn	naturally_occurring	NA	Houston	NA	NA	NA	NA	NA	NA	NA	NA	NA	NA	NA	NA	NA	NA	NA	NA	NA
105494	Common hackberry	Celtis occidentalis	Houston	Texas	-95.4201346	29.7744895	1530 Birdsall	naturally_occurring	NA	Houston	NA	NA	NA	NA	NA	NA	NA	NA	NA	NA	NA	NA	NA	NA	NA	NA	NA
105512	Pecan	Carya illinoinensis	Houston	Texas	-95.414499	29.771965	5220 Nett	naturally_occurring	NA	Houston	NA	NA	NA	NA	NA	NA	NA	NA	NA	NA	NA	NA	NA	NA	NA	NA	NA
105529	Crape myrtle	Lagerstroemia indica	Houston	Texas	-95.4175345	29.7709414	111 T C Jester Blvd	introduced	NA	Houston	NA	NA	NA	NA	NA	NA	NA	NA	NA	NA	NA	NA	NA	NA	NA	NA	NA
105580	NA	NA	Houston	Texas	-95.3769	29.7716759	1520 Silver	no_info	NA	Houston	NA	NA	NA	NA	NA	NA	NA	NA	NA	NA	NA	NA	NA	NA	NA	NA	NA
105647	Common hackberry	Celtis occidentalis	Houston	Texas	-95.3750344	29.7729006	1719 Summer	naturally_occurring	NA	Houston	NA	NA	NA	NA	NA	NA	NA	NA	NA	NA	NA	NA	NA	NA	NA	NA	NA
105661	Crape myrtle	Lagerstroemia indica	Houston	Texas	-95.4572993	31.318017	2208 Crockett	introduced	NA	Houston	NA	NA	NA	NA	NA	NA	NA	NA	NA	NA	NA	NA	NA	NA	NA	NA	NA
105694	American sycamore	Platanus occidentalis	Houston	Texas	-95.3710815	29.7709748	1412 Hickory	naturally_occurring	60.96 to 76.2 cm	Houston	NA	NA	NA	NA	NA	NA	NA	NA	NA	NA	NA	NA	NA	NA	NA	NA	NA
105712	Woolly bumelia	Sideroxylon lanuginosum	Houston	Texas	-95.378374	29.7743403	2011 Shearn	naturally_occurring	NA	Houston	NA	NA	NA	NA	NA	NA	NA	NA	NA	NA	NA	NA	NA	NA	NA	NA	NA
105729	Common hackberry	Celtis occidentalis	Houston	Texas	-95.4064413	29.7748012	4511 Eigel	naturally_occurring	NA	Houston	NA	NA	NA	NA	NA	NA	NA	NA	NA	NA	NA	NA	NA	NA	NA	NA	NA
123695	Water oak	Quercus nigra	Houston	Texas	-95.3996971	29.7448838	1809 Haver	naturally_occurring	NA	Houston	NA	NA	NA	NA	NA	NA	NA	NA	NA	NA	NA	NA	NA	NA	NA	NA	NA
123746	Weeping willow	Salix babylonica	Houston	Texas	-95.4075167	29.7333611	1921 Portsmouth	introduced	NA	Houston	NA	NA	NA	NA	NA	NA	NA	NA	NA	NA	NA	NA	NA	NA	NA	NA	NA
123760	Bradford pear	Pyrus calleryana	Houston	Texas	-95.4020391	29.74782	2009 Dunlavy	introduced	NA	Houston	NA	NA	NA	NA	NA	NA	NA	NA	NA	NA	NA	NA	NA	NA	NA	NA	NA
123763	Eastern red cedar	Juniperus virginiana	Houston	Texas	-95.4020391	29.74782	2009 Dunlavy	naturally_occurring	NA	Houston	NA	NA	NA	NA	NA	NA	NA	NA	NA	NA	NA	NA	NA	NA	NA	NA	NA
123777	Crape myrtle	Lagerstroemia indica	Houston	Texas	-95.400264	29.750325	1622 Nevada	introduced	NA	Houston	NA	NA	NA	NA	NA	NA	NA	NA	NA	NA	NA	NA	NA	NA	NA	NA	NA
123814	Loblolly pine	Pinus taeda	Houston	Texas	-95.398045	29.733594	1518 Bonnie Brae	naturally_occurring	NA	Houston	NA	NA	NA	NA	NA	NA	NA	NA	NA	NA	NA	NA	NA	NA	NA	NA	NA
123828	Crape myrtle	Lagerstroemia indica	Houston	Texas	-95.401454	29.7504831	1724 Ridgewood	introduced	NA	Houston	NA	NA	NA	NA	NA	NA	NA	NA	NA	NA	NA	NA	NA	NA	NA	NA	NA
123895	Crape myrtle	Lagerstroemia indica	Houston	Texas	-95.3969389	29.7478132	1517 Maryland	introduced	NA	Houston	NA	NA	NA	NA	NA	NA	NA	NA	NA	NA	NA	NA	NA	NA	NA	NA	NA
123946	Live oak	Quercus virginiana	Houston	Texas	-95.4074482	29.7333618	1917 Portsmouth	naturally_occurring	NA	Houston	NA	NA	NA	NA	NA	NA	NA	NA	NA	NA	NA	NA	NA	NA	NA	NA	NA
123963	Loblolly pine	Pinus taeda	Houston	Texas	-95.396465	29.733539	1400 Bonnie Brae	naturally_occurring	NA	Houston	NA	NA	NA	NA	NA	NA	NA	NA	NA	NA	NA	NA	NA	NA	NA	NA	NA
123981	Live oak	Quercus virginiana	Houston	Texas	-95.398989	29.746166	1701 Fairview	naturally_occurring	60.96 to 76.2 cm	Houston	NA	NA	NA	NA	NA	NA	NA	NA	NA	NA	NA	NA	NA	NA	NA	NA	NA
124014	Loblolly pine	Pinus taeda	Houston	Texas	-95.396544	29.733463	1407 Bonnie Brae	naturally_occurring	NA	Houston	NA	NA	NA	NA	NA	NA	NA	NA	NA	NA	NA	NA	NA	NA	NA	NA	NA
124028	Live oak	Quercus virginiana	Houston	Texas	-95.3997442	29.7448616	1817 Haver	naturally_occurring	NA	Houston	NA	NA	NA	NA	NA	NA	NA	NA	NA	NA	NA	NA	NA	NA	NA	NA	NA
124095	Japanese privet	Ligustrum japonicum	Houston	Texas	-95.398361	29.742925	2710 Ridgewood	introduced	NA	Houston	NA	NA	NA	NA	NA	NA	NA	NA	NA	NA	NA	NA	NA	NA	NA	NA	NA
124146	Crape myrtle	Lagerstroemia indica	Houston	Texas	-95.3977389	29.7459915	1602 Haver	introduced	NA	Houston	NA	NA	NA	NA	NA	NA	NA	NA	NA	NA	NA	NA	NA	NA	NA	NA	NA
124163	Live oak	Quercus virginiana	Houston	Texas	-95.402057	29.74912	1901 Dunlavy	naturally_occurring	NA	Houston	NA	NA	NA	NA	NA	NA	NA	NA	NA	NA	NA	NA	NA	NA	NA	NA	NA
124181	Water oak	Quercus nigra	Houston	Texas	-95.4086196	29.7341745	1959 Richmond Ave	naturally_occurring	NA	Houston	NA	NA	NA	NA	NA	NA	NA	NA	NA	NA	NA	NA	NA	NA	NA	NA	NA
124214	Crape myrtle	Lagerstroemia indica	Houston	Texas	-95.3981671	29.7352432	1901 Colquitt	introduced	NA	Houston	NA	NA	NA	NA	NA	NA	NA	NA	NA	NA	NA	NA	NA	NA	NA	NA	NA
124228	Crape myrtle	Lagerstroemia indica	Houston	Texas	-95.399846	29.745001	1818 Haver	introduced	NA	Houston	NA	NA	NA	NA	NA	NA	NA	NA	NA	NA	NA	NA	NA	NA	NA	NA	NA
124232	Water oak	Quercus nigra	Houston	Texas	-95.4998687	29.7317599	1823 Richmond Ave	naturally_occurring	NA	Houston	NA	NA	NA	NA	NA	NA	NA	NA	NA	NA	NA	NA	NA	NA	NA	NA	NA
140476	Pecan	Carya illinoinensis	Houston	Texas	-95.2742146	29.6924395	8216 Grafton	naturally_occurring	NA	Houston	NA	NA	NA	NA	NA	NA	NA	NA	NA	NA	NA	NA	NA	NA	NA	NA	NA
140543	Live oak	Quercus virginiana	Houston	Texas	-95.2738366	29.688995	8235 Park Place Blvd	naturally_occurring	NA	Houston	NA	NA	NA	NA	NA	NA	NA	NA	NA	NA	NA	NA	NA	NA	NA	NA	NA
140557	Loblolly pine	Pinus taeda	Houston	Texas	-95.273793	29.684982	8134 Glenbrook Dr	naturally_occurring	NA	Houston	NA	NA	NA	NA	NA	NA	NA	NA	NA	NA	NA	NA	NA	NA	NA	NA	NA
140590	Crape myrtle	Lagerstroemia indica	Houston	Texas	-95.271989	29.683157	8134 Ogden	introduced	NA	Houston	NA	NA	NA	NA	NA	NA	NA	NA	NA	NA	NA	NA	NA	NA	NA	NA	NA
140608	Crape myrtle	Lagerstroemia indica	Houston	Texas	-95.274501	29.6844557	8120 Glenbrook Dr	introduced	NA	Houston	NA	NA	NA	NA	NA	NA	NA	NA	NA	NA	NA	NA	NA	NA	NA	NA	NA
140625	Willow oak	Quercus phellos	Houston	Texas	-95.2731744	29.6838511	8130 Niles	naturally_occurring	NA	Houston	NA	NA	NA	NA	NA	NA	NA	NA	NA	NA	NA	NA	NA	NA	NA	NA	NA
140676	Live oak	Quercus virginiana	Houston	Texas	-95.2895332	29.7116044	7234 Hemlock	naturally_occurring	NA	Houston	NA	NA	NA	NA	NA	NA	NA	NA	NA	NA	NA	NA	NA	NA	NA	NA	NA
140743	Japanese privet	Ligustrum japonicum	Houston	Texas	-95.2913205	29.708497	7144 Linden	introduced	NA	Houston	NA	NA	NA	NA	NA	NA	NA	NA	NA	NA	NA	NA	NA	NA	NA	NA	NA
140757	Water oak	Quercus nigra	Houston	Texas	-95.2915324	29.707112	7133 Narcissus	naturally_occurring	NA	Houston	NA	NA	NA	NA	NA	NA	NA	NA	NA	NA	NA	NA	NA	NA	NA	NA	NA
140790	Cedar	Cedrus	Houston	Texas	-95.2941313	29.7093692	7017 Kernel	no_info	NA	Houston	NA	NA	NA	NA	NA	NA	NA	NA	NA	NA	NA	NA	NA	NA	NA	NA	NA
140794	Chinese tallow	Triadica sebifera	Houston	Texas	-95.2881709	29.7093224	7304 Kernel	introduced	NA	Houston	NA	NA	NA	NA	NA	NA	NA	NA	NA	NA	NA	NA	NA	NA	NA	NA	NA
140808	Water oak	Quercus nigra	Houston	Texas	-95.29223	29.710176	7101 Japonica	naturally_occurring	NA	Houston	NA	NA	NA	NA	NA	NA	NA	NA	NA	NA	NA	NA	NA	NA	NA	NA	NA
140825	Pecan	Carya illinoinensis	Houston	Texas	-95.2961605	29.710872	6919 Ilex	naturally_occurring	NA	Houston	NA	NA	NA	NA	NA	NA	NA	NA	NA	NA	NA	NA	NA	NA	NA	NA	NA
140876	Water oak	Quercus nigra	Houston	Texas	-95.2937484	29.7055275	7029 Palmetto	naturally_occurring	NA	Houston	NA	NA	NA	NA	NA	NA	NA	NA	NA	NA	NA	NA	NA	NA	NA	NA	NA
140943	Pecan	Carya illinoinensis	Houston	Texas	-95.2917158	29.7135321	7127 Vandeman	naturally_occurring	NA	Houston	NA	NA	NA	NA	NA	NA	NA	NA	NA	NA	NA	NA	NA	NA	NA	NA	NA
140994	Pecan	Carya illinoinensis	Houston	Texas	-95.290367	29.716538	1000 Evergreen Dr	naturally_occurring	NA	Houston	NA	NA	NA	NA	NA	NA	NA	NA	NA	NA	NA	NA	NA	NA	NA	NA	NA
141008	Cottonwood	Populus	Houston	Texas	-95.525213	29.638617	7306 Garden	no_info	NA	Houston	NA	NA	NA	NA	NA	NA	NA	NA	NA	NA	NA	NA	NA	NA	NA	NA	NA
141011	Chinese tallow	Triadica sebifera	Houston	Texas	-95.2870877	29.7115718	7422 Hemlock	introduced	NA	Houston	NA	NA	NA	NA	NA	NA	NA	NA	NA	NA	NA	NA	NA	NA	NA	NA	NA
141025	Crape myrtle	Lagerstroemia indica	Houston	Texas	-95.2845787	29.7101059	7622 Japonica	introduced	NA	Houston	NA	NA	NA	NA	NA	NA	NA	NA	NA	NA	NA	NA	NA	NA	NA	NA	NA
158391	Live oak	Quercus virginiana	Houston	Texas	-95.4009507	29.729553	1657 Banks	naturally_occurring	NA	Houston	NA	NA	NA	NA	NA	NA	NA	NA	NA	NA	NA	NA	NA	NA	NA	NA	NA
158405	Live oak	Quercus virginiana	Houston	Texas	-95.4077192	29.7294714	2037 Banks	naturally_occurring	NA	Houston	NA	NA	NA	NA	NA	NA	NA	NA	NA	NA	NA	NA	NA	NA	NA	NA	NA
158442	Willow oak	Quercus phellos	Houston	Texas	-95.4058096	29.7231122	1936 Sunset Blvd	naturally_occurring	60.96 to 76.2 cm	Houston	NA	NA	NA	NA	NA	NA	NA	NA	NA	NA	NA	NA	NA	NA	NA	NA	NA
158456	Crape myrtle	Lagerstroemia indica	Houston	Texas	-95.4128754	29.7133458	2305 Dryden Rd	introduced	NA	Houston	NA	NA	NA	NA	NA	NA	NA	NA	NA	NA	NA	NA	NA	NA	NA	NA	NA
158459	Live oak	Quercus virginiana	Houston	Texas	-95.4171414	29.7133318	2531 Dryden Rd	naturally_occurring	NA	Houston	NA	NA	NA	NA	NA	NA	NA	NA	NA	NA	NA	NA	NA	NA	NA	NA	NA
158473	Red maple	Acer rubrum	Houston	Texas	-95.4165832	29.7093854	2501 Southgate Blvd	naturally_occurring	NA	Houston	NA	NA	NA	NA	NA	NA	NA	NA	NA	NA	NA	NA	NA	NA	NA	NA	NA
158524	Live oak	Quercus virginiana	Houston	Texas	-95.4035965	29.7206866	1816 Rice Blvd	naturally_occurring	NA	Houston	NA	NA	NA	NA	NA	NA	NA	NA	NA	NA	NA	NA	NA	NA	NA	NA	NA
158591	Water oak	Quercus nigra	Houston	Texas	-95.4033503	29.7216895	1811 Bolsover	naturally_occurring	NA	Houston	NA	NA	NA	NA	NA	NA	NA	NA	NA	NA	NA	NA	NA	NA	NA	NA	NA
158642	Water oak	Quercus nigra	Houston	Texas	-95.404001	29.723881	1831 Albans Rd	naturally_occurring	NA	Houston	NA	NA	NA	NA	NA	NA	NA	NA	NA	NA	NA	NA	NA	NA	NA	NA	NA
158656	White oak	Quercus alba	Houston	Texas	-95.4112766	29.7263323	2231 South Blvd	naturally_occurring	NA	Houston	NA	NA	NA	NA	NA	NA	NA	NA	NA	NA	NA	NA	NA	NA	NA	NA	NA
158659	Crape myrtle	Lagerstroemia indica	Houston	Texas	-95.4169079	29.7093833	2521 Southgate Blvd	introduced	NA	Houston	NA	NA	NA	NA	NA	NA	NA	NA	NA	NA	NA	NA	NA	NA	NA	NA	NA
158673	Shumard oak	Quercus shumardii	Houston	Texas	-95.4034415	29.721656	1819 Bolsover	naturally_occurring	NA	Houston	NA	NA	NA	NA	NA	NA	NA	NA	NA	NA	NA	NA	NA	NA	NA	NA	NA
158724	Sugar maple	Acer saccharum	Houston	Texas	-95.4183697	29.7255108	1835 Bissonnet	introduced	NA	Houston	NA	NA	NA	NA	NA	NA	NA	NA	NA	NA	NA	NA	NA	NA	NA	NA	NA
158791	Water oak	Quercus nigra	Houston	Texas	-95.40406	29.7238805	1835 Albans Rd	naturally_occurring	NA	Houston	NA	NA	NA	NA	NA	NA	NA	NA	NA	NA	NA	NA	NA	NA	NA	NA	NA
158842	Southern magnolia	Magnolia grandiflora	Houston	Texas	-95.40531	29.7218845	1923 Dunstan Rd	naturally_occurring	NA	Houston	NA	NA	NA	NA	NA	NA	NA	NA	NA	NA	NA	NA	NA	NA	NA	NA	NA
158859	Chinese tallow	Triadica sebifera	Houston	Texas	-95.4171095	29.7117288	2531 Addison Rd	introduced	NA	Houston	NA	NA	NA	NA	NA	NA	NA	NA	NA	NA	NA	NA	NA	NA	NA	NA	NA
158873	Crape myrtle	Lagerstroemia indica	Houston	Texas	-95.414788	29.707925	2402 Mc Clendon	introduced	NA	Houston	NA	NA	NA	NA	NA	NA	NA	NA	NA	NA	NA	NA	NA	NA	NA	NA	NA
158877	Live oak	Quercus virginiana	Houston	Texas	-95.4035785	29.7231318	1802 Sunset Blvd	naturally_occurring	NA	Houston	NA	NA	NA	NA	NA	NA	NA	NA	NA	NA	NA	NA	NA	NA	NA	NA	NA
158910	Cedar elm	Ulmus crassifolia	Houston	Texas	-95.405839	29.7248694	1936 Wroxton Rd	naturally_occurring	NA	Houston	NA	NA	NA	NA	NA	NA	NA	NA	NA	NA	NA	NA	NA	NA	NA	NA	NA
158924	Crape myrtle	Lagerstroemia indica	Houston	Texas	-95.4070987	29.7248533	2004 Wroxton Rd	introduced	NA	Houston	NA	NA	NA	NA	NA	NA	NA	NA	NA	NA	NA	NA	NA	NA	NA	NA	NA
180920	Arborvitae	Thuja	Houston	Texas	-95.5099991	29.8265731	3603 Colleen Woods Cir	no_info	NA	Houston	NA	NA	NA	NA	NA	NA	NA	NA	NA	NA	NA	NA	NA	NA	NA	NA	NA
180937	Arborvitae	Thuja	Houston	Texas	-95.510613	29.8266637	3704 Colleen Meadows Cir	no_info	NA	Houston	NA	NA	NA	NA	NA	NA	NA	NA	NA	NA	NA	NA	NA	NA	NA	NA	NA
181034	Loblolly pine	Pinus taeda	Houston	Texas	-95.7747364	29.8315107	8777 Clay Rd	naturally_occurring	NA	Houston	NA	NA	NA	NA	NA	NA	NA	NA	NA	NA	NA	NA	NA	NA	NA	NA	NA
181051	Loblolly pine	Pinus taeda	Houston	Texas	-95.5107711	29.8327873	8760 Clay Rd	naturally_occurring	NA	Houston	NA	NA	NA	NA	NA	NA	NA	NA	NA	NA	NA	NA	NA	NA	NA	NA	NA
181069	Bald cypress	Taxodium distichum	Houston	Texas	-95.5725314	29.8317514	9455 Clay Rd	naturally_occurring	NA	Houston	NA	NA	NA	NA	NA	NA	NA	NA	NA	NA	NA	NA	NA	NA	NA	NA	NA
181102	Loblolly pine	Pinus taeda	Houston	Texas	-95.5725314	29.8317514	9455 Clay Rd	naturally_occurring	NA	Houston	NA	NA	NA	NA	NA	NA	NA	NA	NA	NA	NA	NA	NA	NA	NA	NA	NA
181120	Sweetgum	Liquidambar styraciflua	Houston	Texas	-95.7747364	29.8315107	9443 Clay Rd	naturally_occurring	NA	Houston	NA	NA	NA	NA	NA	NA	NA	NA	NA	NA	NA	NA	NA	NA	NA	NA	NA
181137	American elm	Ulmus americana	Houston	Texas	-95.7747364	29.8315107	9443 Clay Rd	naturally_occurring	NA	Houston	NA	NA	NA	NA	NA	NA	NA	NA	NA	NA	NA	NA	NA	NA	NA	NA	NA
181188	American elm	Ulmus americana	Houston	Texas	-95.5725314	29.8317514	9427 Clay Rd	naturally_occurring	NA	Houston	NA	NA	NA	NA	NA	NA	NA	NA	NA	NA	NA	NA	NA	NA	NA	NA	NA
181251	American elm	Ulmus americana	Houston	Texas	-95.5241011	29.8367964	4501 Blalock Rd	naturally_occurring	NA	Houston	NA	NA	NA	NA	NA	NA	NA	NA	NA	NA	NA	NA	NA	NA	NA	NA	NA
181255	American elm	Ulmus americana	Houston	Texas	-95.5241011	29.8367964	4501 Blalock Rd	naturally_occurring	NA	Houston	NA	NA	NA	NA	NA	NA	NA	NA	NA	NA	NA	NA	NA	NA	NA	NA	NA
181269	American elm	Ulmus americana	Houston	Texas	-95.5241011	29.8367964	4501 Blalock Rd	naturally_occurring	NA	Houston	NA	NA	NA	NA	NA	NA	NA	NA	NA	NA	NA	NA	NA	NA	NA	NA	NA
181302	Bald cypress	Taxodium distichum	Houston	Texas	-95.6290635	29.8359592	9402 Clay Rd	naturally_occurring	NA	Houston	NA	NA	NA	NA	NA	NA	NA	NA	NA	NA	NA	NA	NA	NA	NA	NA	NA
181320	Holly yaupon	NA	Houston	Texas	-95.5205331	29.8324932	9245 Clay Rd	no_info	NA	Houston	NA	NA	NA	NA	NA	NA	NA	NA	NA	NA	NA	NA	NA	NA	NA	NA	NA
181337	Loblolly pine	Pinus taeda	Houston	Texas	-95.7747364	29.8315107	9206 Clay Rd	naturally_occurring	NA	Houston	NA	NA	NA	NA	NA	NA	NA	NA	NA	NA	NA	NA	NA	NA	NA	NA	NA
181388	Pecan	Carya illinoinensis	Houston	Texas	-95.5073922	29.8246752	3405 Elegia Dr	naturally_occurring	NA	Houston	NA	NA	NA	NA	NA	NA	NA	NA	NA	NA	NA	NA	NA	NA	NA	NA	NA
181455	Crape myrtle	Lagerstroemia indica	Houston	Texas	-95.5102613	29.8210493	8825 Kempwood Dr	introduced	NA	Houston	NA	NA	NA	NA	NA	NA	NA	NA	NA	NA	NA	NA	NA	NA	NA	NA	NA
181469	Vitex	Vitex agnus-castus	Houston	Texas	-95.5130494	29.8210172	8820 Kempwood Dr	introduced	NA	Houston	NA	NA	NA	NA	NA	NA	NA	NA	NA	NA	NA	NA	NA	NA	NA	NA	NA
198836	Live oak	Quercus virginiana	Houston	Texas	-95.6749944	29.7893631	17420 Park Row	naturally_occurring	NA	Houston	NA	NA	NA	NA	NA	NA	NA	NA	NA	NA	NA	NA	NA	NA	NA	NA	NA
198903	Crape myrtle	Lagerstroemia indica	Houston	Texas	-95.688177	29.794035	1800 Barker Cypress Rd	introduced	NA	Houston	NA	NA	NA	NA	NA	NA	NA	NA	NA	NA	NA	NA	NA	NA	NA	NA	NA
198917	Sawtooth oak	Quercus acutissima	Houston	Texas	-95.6466376	29.7880158	15115 Park Row	introduced	NA	Houston	NA	NA	NA	NA	NA	NA	NA	NA	NA	NA	NA	NA	NA	NA	NA	NA	NA
198950	Live oak	Quercus virginiana	Houston	Texas	-95.508077	31.368605	17126 Pine Forest Ln	naturally_occurring	NA	Houston	NA	NA	NA	NA	NA	NA	NA	NA	NA	NA	NA	NA	NA	NA	NA	NA	NA
198968	Post oak	Quercus stellata	Houston	Texas	-95.6749944	29.7893631	17420 Park Row	naturally_occurring	NA	Houston	NA	NA	NA	NA	NA	NA	NA	NA	NA	NA	NA	NA	NA	NA	NA	NA	NA
198985	Post oak	Quercus stellata	Houston	Texas	-95.6749944	29.7893631	17420 Park Row	naturally_occurring	NA	Houston	NA	NA	NA	NA	NA	NA	NA	NA	NA	NA	NA	NA	NA	NA	NA	NA	NA
199036	Chinese elm	Ulmus parvifolia	Houston	Texas	-95.6659508	29.7867648	16360 Park Ten Place	introduced	NA	Houston	NA	NA	NA	NA	NA	NA	NA	NA	NA	NA	NA	NA	NA	NA	NA	NA	NA
199103	Live oak	Quercus virginiana	Houston	Texas	-95.6641947	29.7867115	16225 Park Ten Place	naturally_occurring	NA	Houston	NA	NA	NA	NA	NA	NA	NA	NA	NA	NA	NA	NA	NA	NA	NA	NA	NA
199117	Live oak	Quercus virginiana	Houston	Texas	-95.659128	29.786676	15775 Park Ten Place	naturally_occurring	NA	Houston	NA	NA	NA	NA	NA	NA	NA	NA	NA	NA	NA	NA	NA	NA	NA	NA	NA
199150	Live oak	Quercus virginiana	Houston	Texas	-95.6588628	29.7881702	1400 Broadfield Blvd	naturally_occurring	NA	Houston	NA	NA	NA	NA	NA	NA	NA	NA	NA	NA	NA	NA	NA	NA	NA	NA	NA
199154	Live oak	Quercus virginiana	Houston	Texas	-95.6595887	29.7880019	1311 Broadfield Blvd	naturally_occurring	NA	Houston	NA	NA	NA	NA	NA	NA	NA	NA	NA	NA	NA	NA	NA	NA	NA	NA	NA
199168	Live oak	Quercus virginiana	Houston	Texas	-95.6595887	29.7880019	1311 Broadfield Blvd	naturally_occurring	NA	Houston	NA	NA	NA	NA	NA	NA	NA	NA	NA	NA	NA	NA	NA	NA	NA	NA	NA
199185	Live oak	Quercus virginiana	Houston	Texas	-95.6611567	29.789025	15950 Park Row	naturally_occurring	NA	Houston	NA	NA	NA	NA	NA	NA	NA	NA	NA	NA	NA	NA	NA	NA	NA	NA	NA
199236	Live oak	Quercus virginiana	Houston	Texas	-95.6675391	29.7890383	16555 Park Row	naturally_occurring	NA	Houston	NA	NA	NA	NA	NA	NA	NA	NA	NA	NA	NA	NA	NA	NA	NA	NA	NA
199303	Live oak	Quercus virginiana	Houston	Texas	-95.522183	29.83581	4501 Frontier Dr	naturally_occurring	NA	Houston	NA	NA	NA	NA	NA	NA	NA	NA	NA	NA	NA	NA	NA	NA	NA	NA	NA
199354	Oak	Quercus	Houston	Texas	-95.5225662	29.820302	4480 Blalock Rd	no_info	NA	Houston	NA	NA	NA	NA	NA	NA	NA	NA	NA	NA	NA	NA	NA	NA	NA	NA	NA
199368	Trident maple	Acer buergerianum	Houston	Texas	-95.5242555	29.8046246	4600 Blalock Rd	introduced	NA	Houston	NA	NA	NA	NA	NA	NA	NA	NA	NA	NA	NA	NA	NA	NA	NA	NA	NA
2892	Crape myrtle	Lagerstroemia indica	Houston	Texas	-95.3785451	29.727171	4810 Chenevert	introduced	NA	Houston	NA	NA	NA	NA	NA	NA	NA	NA	NA	NA	NA	NA	NA	NA	NA	NA	NA
2903	Bradford pear	Pyrus calleryana	Houston	Texas	-95.379635	29.730144	1500 Ruth	introduced	NA	Houston	NA	NA	NA	NA	NA	NA	NA	NA	NA	NA	NA	NA	NA	NA	NA	NA	NA
2917	Crape myrtle	Lagerstroemia indica	Houston	Texas	-93.434488	32.403093	5307 La Branch	introduced	NA	Houston	NA	NA	NA	NA	NA	NA	NA	NA	NA	NA	NA	NA	NA	NA	NA	NA	NA
2985	Loblolly pine	Pinus taeda	Houston	Texas	-95.3841124	29.728037	5010 Caroline	naturally_occurring	NA	Houston	NA	NA	NA	NA	NA	NA	NA	NA	NA	NA	NA	NA	NA	NA	NA	NA	NA
3010	Crape myrtle	Lagerstroemia indica	Houston	Texas	-95.3815527	29.7264827	5012 Crawford	introduced	NA	Houston	NA	NA	NA	NA	NA	NA	NA	NA	NA	NA	NA	NA	NA	NA	NA	NA	NA
3078	Crape myrtle	Lagerstroemia indica	Houston	Texas	-95.1817595	29.7523198	5002 Jackson	introduced	NA	Houston	NA	NA	NA	NA	NA	NA	NA	NA	NA	NA	NA	NA	NA	NA	NA	NA	NA
3092	Chinese tallow	Triadica sebifera	Houston	Texas	-95.380796	29.727198	1606 Rosedale	introduced	NA	Houston	NA	NA	NA	NA	NA	NA	NA	NA	NA	NA	NA	NA	NA	NA	NA	NA	NA
3103	Live oak	Quercus virginiana	Houston	Texas	-95.3848147	29.7251496	1403 Prospect	naturally_occurring	NA	Houston	NA	NA	NA	NA	NA	NA	NA	NA	NA	NA	NA	NA	NA	NA	NA	NA	NA
3117	Cedar elm	Ulmus crassifolia	Houston	Texas	-95.3761639	29.741112	5201 Fannin	naturally_occurring	NA	Houston	NA	NA	NA	NA	NA	NA	NA	NA	NA	NA	NA	NA	NA	NA	NA	NA	NA
3171	Live oak	Quercus virginiana	Houston	Texas	-95.099655	29.88661	4701 San Jacinto	naturally_occurring	NA	Houston	NA	NA	NA	NA	NA	NA	NA	NA	NA	NA	NA	NA	NA	NA	NA	NA	NA
3185	Camphor	Cinnamomum camphora	Houston	Texas	-95.3869898	29.722993	1313 Ewing	introduced	NA	Houston	NA	NA	NA	NA	NA	NA	NA	NA	NA	NA	NA	NA	NA	NA	NA	NA	NA
3210	Palm	Washingtonia robusta	Houston	Texas	-95.3795527	29.7290103	4720 Crawford	introduced	NA	Houston	NA	NA	NA	NA	NA	NA	NA	NA	NA	NA	NA	NA	NA	NA	NA	NA	NA
3278	Common hackberry	Celtis occidentalis	Houston	Texas	-95.385641	29.7273334	1202 Southmore Blvd	naturally_occurring	60.96 to 76.2 cm	Houston	NA	NA	NA	NA	NA	NA	NA	NA	NA	NA	NA	NA	NA	NA	NA	NA	NA
3296	Southern magnolia	Magnolia grandiflora	Houston	Texas	-95.3890072	29.7230546	1213 Hermann Dr	naturally_occurring	NA	Houston	NA	NA	NA	NA	NA	NA	NA	NA	NA	NA	NA	NA	NA	NA	NA	NA	NA
3303	Live oak	Quercus virginiana	Houston	Texas	-95.3890072	29.7230546	1213 Hermann Dr	naturally_occurring	NA	Houston	NA	NA	NA	NA	NA	NA	NA	NA	NA	NA	NA	NA	NA	NA	NA	NA	NA
3371	Chinese tallow	Triadica sebifera	Houston	Texas	-95.3832644	29.7189007	1701 Hermann Dr	introduced	NA	Houston	NA	NA	NA	NA	NA	NA	NA	NA	NA	NA	NA	NA	NA	NA	NA	NA	NA
3385	Saucer magnolia	Magnolia soulangeana	Houston	Texas	-95.3860185	29.721723	1515 Hermann Dr	no_info	NA	Houston	NA	NA	NA	NA	NA	NA	NA	NA	NA	NA	NA	NA	NA	NA	NA	NA	NA
3410	Common hackberry	Celtis occidentalis	Houston	Texas	-95.3825347	29.7216271	1811 Binz	naturally_occurring	NA	Houston	NA	NA	NA	NA	NA	NA	NA	NA	NA	NA	NA	NA	NA	NA	NA	NA	NA
21412	Live oak	Quercus virginiana	Houston	Texas	-95.333448	29.742717	4401 Rusk	naturally_occurring	NA	Houston	NA	NA	NA	NA	NA	NA	NA	NA	NA	NA	NA	NA	NA	NA	NA	NA	NA
21419	Live oak	Quercus virginiana	Houston	Texas	-95.3321414	29.7413596	4502 Walker	naturally_occurring	NA	Houston	NA	NA	NA	NA	NA	NA	NA	NA	NA	NA	NA	NA	NA	NA	NA	NA	NA
21437	White mulberry	Morus alba	Houston	Texas	-95.335666	29.743144	4200 Rusk	introduced	NA	Houston	NA	NA	NA	NA	NA	NA	NA	NA	NA	NA	NA	NA	NA	NA	NA	NA	NA
21526	Crape myrtle	Lagerstroemia indica	Houston	Texas	-95.3678938	29.7532346	5146 Bell	introduced	NA	Houston	NA	NA	NA	NA	NA	NA	NA	NA	NA	NA	NA	NA	NA	NA	NA	NA	NA
21544	Crape myrtle	Lagerstroemia indica	Houston	Texas	-95.3359969	29.7426706	4211 Walker	introduced	NA	Houston	NA	NA	NA	NA	NA	NA	NA	NA	NA	NA	NA	NA	NA	NA	NA	NA	NA
21551	Crape myrtle	Lagerstroemia indica	Houston	Texas	-95.322771	29.734244	5202 Clay	introduced	NA	Houston	NA	NA	NA	NA	NA	NA	NA	NA	NA	NA	NA	NA	NA	NA	NA	NA	NA
21612	Southern magnolia	Magnolia grandiflora	Houston	Texas	-95.3678938	29.7532346	5131 Bell	naturally_occurring	NA	Houston	NA	NA	NA	NA	NA	NA	NA	NA	NA	NA	NA	NA	NA	NA	NA	NA	NA
21619	Live oak	Quercus virginiana	Houston	Texas	-95.3219191	29.7309391	5302 Jefferson	naturally_occurring	NA	Houston	NA	NA	NA	NA	NA	NA	NA	NA	NA	NA	NA	NA	NA	NA	NA	NA	NA
21637	Live oak	Quercus virginiana	Houston	Texas	-95.322399	29.734272	5223 Clay	naturally_occurring	NA	Houston	NA	NA	NA	NA	NA	NA	NA	NA	NA	NA	NA	NA	NA	NA	NA	NA	NA
21705	White mulberry	Morus alba	Houston	Texas	-95.3678938	29.7532346	5123 Bell	introduced	NA	Houston	NA	NA	NA	NA	NA	NA	NA	NA	NA	NA	NA	NA	NA	NA	NA	NA	NA
21730	NA	NA	Houston	Texas	-95.323462	29.734403	5144 Clay	no_info	NA	Houston	NA	NA	NA	NA	NA	NA	NA	NA	NA	NA	NA	NA	NA	NA	NA	NA	NA
21744	Ligustrum	Ligustrum japonicum	Houston	Texas	-95.3225509	29.7328284	5239 Leeland	introduced	NA	Houston	NA	NA	NA	NA	NA	NA	NA	NA	NA	NA	NA	NA	NA	NA	NA	NA	NA
21812	Catalpa	Catalpa	Houston	Texas	-95.335666	29.743144	4200 Rusk	no_info	NA	Houston	NA	NA	NA	NA	NA	NA	NA	NA	NA	NA	NA	NA	NA	NA	NA	NA	NA
21819	Crape myrtle	Lagerstroemia indica	Houston	Texas	-95.3101933	29.7330228	5124 Polk	introduced	NA	Houston	NA	NA	NA	NA	NA	NA	NA	NA	NA	NA	NA	NA	NA	NA	NA	NA	NA
21837	Camphor	Cinnamomum camphora	Houston	Texas	-95.3222103	29.7302531	5302 Lindsay	introduced	NA	Houston	NA	NA	NA	NA	NA	NA	NA	NA	NA	NA	NA	NA	NA	NA	NA	NA	NA
21905	American elm	Ulmus americana	Houston	Texas	-95.343129	29.739081	1421 Milby	naturally_occurring	NA	Houston	NA	NA	NA	NA	NA	NA	NA	NA	NA	NA	NA	NA	NA	NA	NA	NA	NA
21930	Crape myrtle	Lagerstroemia indica	Houston	Texas	-95.3362504	29.7390577	4328 Polk	introduced	NA	Houston	NA	NA	NA	NA	NA	NA	NA	NA	NA	NA	NA	NA	NA	NA	NA	NA	NA
21944	Crape myrtle	Lagerstroemia indica	Houston	Texas	-95.3678938	29.7532346	4342 Bell	introduced	NA	Houston	NA	NA	NA	NA	NA	NA	NA	NA	NA	NA	NA	NA	NA	NA	NA	NA	NA
44590	Crape myrtle	Lagerstroemia indica	Houston	Texas	-95.4002835	29.7968416	1433 Allston	introduced	NA	Houston	NA	NA	NA	NA	NA	NA	NA	NA	NA	NA	NA	NA	NA	NA	NA	NA	NA
44608	Live oak	Quercus virginiana	Houston	Texas	-95.205552	29.622687	619 11Th, W	naturally_occurring	NA	Houston	NA	NA	NA	NA	NA	NA	NA	NA	NA	NA	NA	NA	NA	NA	NA	NA	NA
44615	Crape myrtle	Lagerstroemia indica	Houston	Texas	-95.3932511	29.7254613	1532 Waverly	introduced	NA	Houston	NA	NA	NA	NA	NA	NA	NA	NA	NA	NA	NA	NA	NA	NA	NA	NA	NA
44676	Common hackberry	Celtis occidentalis	Houston	Texas	-95.425811	29.8099565	2606 Couch	naturally_occurring	NA	Houston	NA	NA	NA	NA	NA	NA	NA	NA	NA	NA	NA	NA	NA	NA	NA	NA	NA
44683	Juniper	Juniperus chinensis	Houston	Texas	-95.402278	29.796282	1400 Tulane	introduced	NA	Houston	NA	NA	NA	NA	NA	NA	NA	NA	NA	NA	NA	NA	NA	NA	NA	NA	NA
44701	Loblolly pine	Pinus taeda	Houston	Texas	-95.391891	29.794537	611 13Th, W	naturally_occurring	NA	Houston	NA	NA	NA	NA	NA	NA	NA	NA	NA	NA	NA	NA	NA	NA	NA	NA	NA
44790	Crape myrtle	Lagerstroemia indica	Houston	Texas	-95.424407	29.809802	1421 26Th, W	introduced	NA	Houston	NA	NA	NA	NA	NA	NA	NA	NA	NA	NA	NA	NA	NA	NA	NA	NA	NA
44808	Palm	Washingtonia robusta	Houston	Texas	-95.4046376	29.7946236	1315 Waverly	introduced	NA	Houston	NA	NA	NA	NA	NA	NA	NA	NA	NA	NA	NA	NA	NA	NA	NA	NA	NA
44815	Crape myrtle	Lagerstroemia indica	Houston	Texas	-95.389142	29.807409	807 23Rd, W	introduced	NA	Houston	NA	NA	NA	NA	NA	NA	NA	NA	NA	NA	NA	NA	NA	NA	NA	NA	NA
44876	Common hackberry	Celtis occidentalis	Houston	Texas	-95.4225361	29.8079819	2421 Bevis	naturally_occurring	NA	Houston	NA	NA	NA	NA	NA	NA	NA	NA	NA	NA	NA	NA	NA	NA	NA	NA	NA
44883	Crape myrtle	Lagerstroemia indica	Houston	Texas	-95.418211	29.8069651	2315 Beall	introduced	NA	Houston	NA	NA	NA	NA	NA	NA	NA	NA	NA	NA	NA	NA	NA	NA	NA	NA	NA
44901	Banana	Musa	Houston	Texas	-95.406267	29.794314	817 13Th, W	no_info	NA	Houston	NA	NA	NA	NA	NA	NA	NA	NA	NA	NA	NA	NA	NA	NA	NA	NA	NA
44969	Live oak	Quercus virginiana	Houston	Texas	-95.389036	29.812242	812 28Th, W	naturally_occurring	NA	Houston	NA	NA	NA	NA	NA	NA	NA	NA	NA	NA	NA	NA	NA	NA	NA	NA	NA
44990	Common hackberry	Celtis occidentalis	Houston	Texas	-95.389438	29.808227	805 24Th, W	naturally_occurring	NA	Houston	NA	NA	NA	NA	NA	NA	NA	NA	NA	NA	NA	NA	NA	NA	NA	NA	NA
44994	Chinese tallow	Triadica sebifera	Houston	Texas	-95.385972	29.808139	1046 24Th, W	introduced	NA	Houston	NA	NA	NA	NA	NA	NA	NA	NA	NA	NA	NA	NA	NA	NA	NA	NA	NA
45008	White mulberry	Morus alba	Houston	Texas	-95.385972	29.808139	1046 24Th, W	introduced	NA	Houston	NA	NA	NA	NA	NA	NA	NA	NA	NA	NA	NA	NA	NA	NA	NA	NA	NA
45076	Siberian elm	Ulmus pumila	Houston	Texas	-95.384886	29.80898	1104 25Th, W	introduced	NA	Houston	NA	NA	NA	NA	NA	NA	NA	NA	NA	NA	NA	NA	NA	NA	NA	NA	NA
45083	Cedar elm	Ulmus crassifolia	Houston	Texas	-95.384886	29.80898	1104 25Th, W	naturally_occurring	NA	Houston	NA	NA	NA	NA	NA	NA	NA	NA	NA	NA	NA	NA	NA	NA	NA	NA	NA
61277	American holly	Ilex opaca	Houston	Texas	-95.461853	29.755057	102 Wynden Trace	naturally_occurring	NA	Houston	NA	NA	NA	NA	NA	NA	NA	NA	NA	NA	NA	NA	NA	NA	NA	NA	NA
61345	Loblolly pine	Pinus taeda	Houston	Texas	-95.4660276	29.7545728	5138 Doliver Dr	naturally_occurring	NA	Houston	NA	NA	NA	NA	NA	NA	NA	NA	NA	NA	NA	NA	NA	NA	NA	NA	NA
61370	Live oak	Quercus virginiana	Houston	Texas	-95.465998	29.750144	5171 San Felipe	naturally_occurring	NA	Houston	NA	NA	NA	NA	NA	NA	NA	NA	NA	NA	NA	NA	NA	NA	NA	NA	NA
61438	Common hackberry	Celtis occidentalis	Houston	Texas	-95.459714	29.754518	69 Wynden Oaks	naturally_occurring	NA	Houston	NA	NA	NA	NA	NA	NA	NA	NA	NA	NA	NA	NA	NA	NA	NA	NA	NA
61452	Chinese tallow	Triadica sebifera	Houston	Texas	-95.4657901	29.755729	5110 Longmont Dr	introduced	NA	Houston	NA	NA	NA	NA	NA	NA	NA	NA	NA	NA	NA	NA	NA	NA	NA	NA	NA
61463	Water oak	Quercus nigra	Houston	Texas	-95.4625085	29.7548782	1227 Wynden Oaks Garden Dr	naturally_occurring	NA	Houston	NA	NA	NA	NA	NA	NA	NA	NA	NA	NA	NA	NA	NA	NA	NA	NA	NA
61477	Mexican white oak	NA	Houston	Texas	-95.464528	29.7526667	5040 Fieldwood Dr	no_info	NA	Houston	NA	NA	NA	NA	NA	NA	NA	NA	NA	NA	NA	NA	NA	NA	NA	NA	NA
61531	Crape myrtle	Lagerstroemia indica	Houston	Texas	-95.4640788	29.7533295	5026 Cedar Creek Dr	introduced	NA	Houston	NA	NA	NA	NA	NA	NA	NA	NA	NA	NA	NA	NA	NA	NA	NA	NA	NA
61545	Water oak	Quercus nigra	Houston	Texas	-95.51522	29.9255	103 Wynden Estates Ct, N	naturally_occurring	NA	Houston	NA	NA	NA	NA	NA	NA	NA	NA	NA	NA	NA	NA	NA	NA	NA	NA	NA
61570	Loblolly pine	Pinus taeda	Houston	Texas	-95.4600191	29.7548738	5 Wynden Oaks Dr	naturally_occurring	NA	Houston	NA	NA	NA	NA	NA	NA	NA	NA	NA	NA	NA	NA	NA	NA	NA	NA	NA
61638	Water oak	Quercus nigra	Houston	Texas	-95.4724977	29.7539547	5514 Longmont Dr	naturally_occurring	NA	Houston	NA	NA	NA	NA	NA	NA	NA	NA	NA	NA	NA	NA	NA	NA	NA	NA	NA
61656	Willow oak	Quercus phellos	Houston	Texas	-95.472897	29.7537495	5540 Longmont Dr	naturally_occurring	60.96 to 76.2 cm	Houston	NA	NA	NA	NA	NA	NA	NA	NA	NA	NA	NA	NA	NA	NA	NA	NA	NA
61663	Loblolly pine	Pinus taeda	Houston	Texas	-95.4761441	29.751201	5673 Cedar Creek Dr	naturally_occurring	NA	Houston	NA	NA	NA	NA	NA	NA	NA	NA	NA	NA	NA	NA	NA	NA	NA	NA	NA
61731	Live oak	Quercus virginiana	Houston	Texas	-95.4705224	29.7305258	1700 Yorktown	naturally_occurring	NA	Houston	NA	NA	NA	NA	NA	NA	NA	NA	NA	NA	NA	NA	NA	NA	NA	NA	NA
61745	Loblolly pine	Pinus taeda	Houston	Texas	-95.4681385	29.7532502	5275 Cedar Creek Dr	naturally_occurring	NA	Houston	NA	NA	NA	NA	NA	NA	NA	NA	NA	NA	NA	NA	NA	NA	NA	NA	NA
61770	Loblolly pine	Pinus taeda	Houston	Texas	-95.4745173	29.7522193	5627 Doliver Dr	naturally_occurring	NA	Houston	NA	NA	NA	NA	NA	NA	NA	NA	NA	NA	NA	NA	NA	NA	NA	NA	NA
61838	Willow oak	Quercus phellos	Houston	Texas	-95.4754685	29.7512093	5649 Cedar Creek Dr	naturally_occurring	NA	Houston	NA	NA	NA	NA	NA	NA	NA	NA	NA	NA	NA	NA	NA	NA	NA	NA	NA
85588	Burr oak	Quercus macrocarpa	Houston	Texas	-95.367155	29.719096	3200 Rosedale	naturally_occurring	NA	Houston	NA	NA	NA	NA	NA	NA	NA	NA	NA	NA	NA	NA	NA	NA	NA	NA	NA
85595	Crape myrtle	Lagerstroemia indica	Houston	Texas	-95.367155	29.719096	3200 Rosedale	introduced	NA	Houston	NA	NA	NA	NA	NA	NA	NA	NA	NA	NA	NA	NA	NA	NA	NA	NA	NA
85613	Chinese tallow	Triadica sebifera	Houston	Texas	-95.3632038	29.7165015	3307 Wichita	introduced	NA	Houston	NA	NA	NA	NA	NA	NA	NA	NA	NA	NA	NA	NA	NA	NA	NA	NA	NA
85702	Palm	Washingtonia robusta	Houston	Texas	-95.361286	29.718396	3411 Wentworth	introduced	NA	Houston	NA	NA	NA	NA	NA	NA	NA	NA	NA	NA	NA	NA	NA	NA	NA	NA	NA
85720	Crape myrtle	Lagerstroemia indica	Houston	Texas	-95.3750153	29.707035	6102 Ardmore	introduced	NA	Houston	NA	NA	NA	NA	NA	NA	NA	NA	NA	NA	NA	NA	NA	NA	NA	NA	NA
85727	Crape myrtle	Lagerstroemia indica	Houston	Texas	-95.356099	29.71766	3601 Blodgett	introduced	NA	Houston	NA	NA	NA	NA	NA	NA	NA	NA	NA	NA	NA	NA	NA	NA	NA	NA	NA
85788	Willow oak	Quercus phellos	Houston	Texas	-95.3469112	29.7136523	4359 Graduate Cir	naturally_occurring	60.96 to 76.2 cm	Houston	NA	NA	NA	NA	NA	NA	NA	NA	NA	NA	NA	NA	NA	NA	NA	NA	NA
85795	Loblolly pine	Pinus taeda	Houston	Texas	-95.3682987	29.6341981	4651 Scott	naturally_occurring	NA	Houston	NA	NA	NA	NA	NA	NA	NA	NA	NA	NA	NA	NA	NA	NA	NA	NA	NA
85813	Live oak	Quercus virginiana	Houston	Texas	-95.3155739	29.6792286	6333 Dixie Dr	naturally_occurring	NA	Houston	NA	NA	NA	NA	NA	NA	NA	NA	NA	NA	NA	NA	NA	NA	NA	NA	NA
85881	American holly	Ilex opaca	Houston	Texas	-95.380822	29.7164	2200 Macgregor	naturally_occurring	NA	Houston	NA	NA	NA	NA	NA	NA	NA	NA	NA	NA	NA	NA	NA	NA	NA	NA	NA
85906	Live oak	Quercus virginiana	Houston	Texas	-95.3714807	29.7015447	3821 Old Spanish Trail	naturally_occurring	NA	Houston	NA	NA	NA	NA	NA	NA	NA	NA	NA	NA	NA	NA	NA	NA	NA	NA	NA
85920	Crape myrtle	Lagerstroemia indica	Houston	Texas	-95.353172	29.714262	3841 Rosedale	introduced	NA	Houston	NA	NA	NA	NA	NA	NA	NA	NA	NA	NA	NA	NA	NA	NA	NA	NA	NA
85988	Willow oak	Quercus phellos	Houston	Texas	-95.3455727	29.7139201	4364 Faculty Ln	naturally_occurring	NA	Houston	NA	NA	NA	NA	NA	NA	NA	NA	NA	NA	NA	NA	NA	NA	NA	NA	NA
85995	Live oak	Quercus virginiana	Houston	Texas	-95.370515	29.721114	2801 Rosedale	naturally_occurring	NA	Houston	NA	NA	NA	NA	NA	NA	NA	NA	NA	NA	NA	NA	NA	NA	NA	NA	NA
86013	Crape myrtle	Lagerstroemia indica	Houston	Texas	-95.372185	29.722027	2616 Rosedale	introduced	NA	Houston	NA	NA	NA	NA	NA	NA	NA	NA	NA	NA	NA	NA	NA	NA	NA	NA	NA
86081	Crape myrtle	Lagerstroemia indica	Houston	Texas	-95.363743	29.717453	3347 Rosedale	introduced	NA	Houston	NA	NA	NA	NA	NA	NA	NA	NA	NA	NA	NA	NA	NA	NA	NA	NA	NA
86106	Crape myrtle	Lagerstroemia indica	Houston	Texas	-95.3542843	29.7111601	3858 Southmore Blvd	introduced	NA	Houston	NA	NA	NA	NA	NA	NA	NA	NA	NA	NA	NA	NA	NA	NA	NA	NA	NA
86120	Palm	Washingtonia robusta	Houston	Texas	-95.2946629	31.2943483	3502 Arbor	introduced	NA	Houston	NA	NA	NA	NA	NA	NA	NA	NA	NA	NA	NA	NA	NA	NA	NA	NA	NA
104047	Ligustrum	Ligustrum japonicum	Houston	Texas	-95.3856193	29.7685462	2602 Washington Ave	introduced	NA	Houston	NA	NA	NA	NA	NA	NA	NA	NA	NA	NA	NA	NA	NA	NA	NA	NA	NA
104061	Red mulberry	Morus rubra	Houston	Texas	-95.3676974	29.7589382	4213 Center	naturally_occurring	NA	Houston	NA	NA	NA	NA	NA	NA	NA	NA	NA	NA	NA	NA	NA	NA	NA	NA	NA
104129	Overcup oak	Quercus lyrata	Houston	Texas	-95.3846327	29.7682826	2555 Washington Ave	naturally_occurring	NA	Houston	NA	NA	NA	NA	NA	NA	NA	NA	NA	NA	NA	NA	NA	NA	NA	NA	NA
104154	Mountain laurel	Kalmia latifolia	Houston	Texas	-95.3773781	29.7663094	1912 Kane	introduced	NA	Houston	NA	NA	NA	NA	NA	NA	NA	NA	NA	NA	NA	NA	NA	NA	NA	NA	NA
104222	Common hackberry	Celtis occidentalis	Houston	Texas	-95.3869389	29.7688962	2710 Washington Ave	naturally_occurring	NA	Houston	NA	NA	NA	NA	NA	NA	NA	NA	NA	NA	NA	NA	NA	NA	NA	NA	NA
104236	Retama	Retama	Houston	Texas	-95.410723	29.772718	1219 Durham Dr	no_info	NA	Houston	NA	NA	NA	NA	NA	NA	NA	NA	NA	NA	NA	NA	NA	NA	NA	NA	NA
104247	Crape myrtle	Lagerstroemia indica	Houston	Texas	-95.4572993	31.318017	1918 Crockett	introduced	NA	Houston	NA	NA	NA	NA	NA	NA	NA	NA	NA	NA	NA	NA	NA	NA	NA	NA	NA
104261	Redbud	Cercis	Houston	Texas	-95.4192615	29.7733557	1418 Malone	no_info	NA	Houston	NA	NA	NA	NA	NA	NA	NA	NA	NA	NA	NA	NA	NA	NA	NA	NA	NA
104315	NA	NA	Houston	Texas	-96.6361603	32.7525444	1605 Roy	no_info	NA	Houston	NA	NA	NA	NA	NA	NA	NA	NA	NA	NA	NA	NA	NA	NA	NA	NA	NA
104329	Live oak	Quercus virginiana	Houston	Texas	-95.4031483	29.851722	103 Yale	naturally_occurring	NA	Houston	NA	NA	NA	NA	NA	NA	NA	NA	NA	NA	NA	NA	NA	NA	NA	NA	NA
104354	Slippery elm	Ulmus rubra	Houston	Texas	-95.4065188	29.7740756	4521 Maxie	naturally_occurring	NA	Houston	NA	NA	NA	NA	NA	NA	NA	NA	NA	NA	NA	NA	NA	NA	NA	NA	NA
104422	Common hackberry	Celtis occidentalis	Houston	Texas	-95.4044346	29.7748357	4315 Eigel	naturally_occurring	NA	Houston	NA	NA	NA	NA	NA	NA	NA	NA	NA	NA	NA	NA	NA	NA	NA	NA	NA
104440	Common hackberry	Celtis occidentalis	Houston	Texas	-95.4043674	29.775002	4306 Eigel	naturally_occurring	NA	Houston	NA	NA	NA	NA	NA	NA	NA	NA	NA	NA	NA	NA	NA	NA	NA	NA	NA
104447	Pecan	Carya illinoinensis	Houston	Texas	-95.411724	29.772712	5000 Schuler	naturally_occurring	NA	Houston	NA	NA	NA	NA	NA	NA	NA	NA	NA	NA	NA	NA	NA	NA	NA	NA	NA
104515	Chinese tallow	Triadica sebifera	Houston	Texas	-95.401673	29.775797	1608 Bonner	introduced	NA	Houston	NA	NA	NA	NA	NA	NA	NA	NA	NA	NA	NA	NA	NA	NA	NA	NA	NA
104529	Eastern red cedar	Juniperus virginiana	Houston	Texas	-95.2332615	30.043167	1510 Summer	naturally_occurring	NA	Houston	NA	NA	NA	NA	NA	NA	NA	NA	NA	NA	NA	NA	NA	NA	NA	NA	NA
104554	Water oak	Quercus nigra	Houston	Texas	-95.374986	29.7743723	1711 Shearn	naturally_occurring	NA	Houston	NA	NA	NA	NA	NA	NA	NA	NA	NA	NA	NA	NA	NA	NA	NA	NA	NA
122556	Live oak	Quercus virginiana	Houston	Texas	-95.087437	31.4085141	4407 Mount Vernon	naturally_occurring	NA	Houston	NA	NA	NA	NA	NA	NA	NA	NA	NA	NA	NA	NA	NA	NA	NA	NA	NA
122563	Common hackberry	Celtis occidentalis	Houston	Texas	-95.396465	29.733539	1400 Bonnie Brae	naturally_occurring	60.96 to 76.2 cm	Houston	NA	NA	NA	NA	NA	NA	NA	NA	NA	NA	NA	NA	NA	NA	NA	NA	NA
122581	Shumard oak	Quercus shumardii	Houston	Texas	-95.3969255	29.7368757	1417 Branard	naturally_occurring	NA	Houston	NA	NA	NA	NA	NA	NA	NA	NA	NA	NA	NA	NA	NA	NA	NA	NA	NA
122670	Live oak	Quercus virginiana	Houston	Texas	-95.4046389	29.7334004	1803 Portsmouth	naturally_occurring	NA	Houston	NA	NA	NA	NA	NA	NA	NA	NA	NA	NA	NA	NA	NA	NA	NA	NA	NA
122688	Live oak	Quercus virginiana	Houston	Texas	-95.394585	29.732679	1214 Miramar	naturally_occurring	60.96 to 76.2 cm	Houston	NA	NA	NA	NA	NA	NA	NA	NA	NA	NA	NA	NA	NA	NA	NA	NA	NA
122695	Common hackberry	Celtis occidentalis	Houston	Texas	-95.385552	29.737028	501 Branard	naturally_occurring	NA	Houston	NA	NA	NA	NA	NA	NA	NA	NA	NA	NA	NA	NA	NA	NA	NA	NA	NA
122756	Common hackberry	Celtis occidentalis	Houston	Texas	-95.3994095	29.7330128	4413 Mandell	naturally_occurring	60.96 to 76.2 cm	Houston	NA	NA	NA	NA	NA	NA	NA	NA	NA	NA	NA	NA	NA	NA	NA	NA	NA
122763	Common hackberry	Celtis occidentalis	Houston	Texas	-95.4045662	29.7350058	4208 Woodhead	naturally_occurring	NA	Houston	NA	NA	NA	NA	NA	NA	NA	NA	NA	NA	NA	NA	NA	NA	NA	NA	NA
122781	Crape myrtle	Lagerstroemia indica	Houston	Texas	-95.4560005	29.7327984	1400 Richmond Ave	introduced	NA	Houston	NA	NA	NA	NA	NA	NA	NA	NA	NA	NA	NA	NA	NA	NA	NA	NA	NA
122849	Velvet ash	Fraxinus velutina	Houston	Texas	-95.385703	29.7370253	513 Branard	naturally_occurring	NA	Houston	NA	NA	NA	NA	NA	NA	NA	NA	NA	NA	NA	NA	NA	NA	NA	NA	NA
122874	Palm	Washingtonia robusta	Houston	Texas	-95.4560005	29.7327984	1407 Richmond Ave	introduced	NA	Houston	NA	NA	NA	NA	NA	NA	NA	NA	NA	NA	NA	NA	NA	NA	NA	NA	NA
122888	Palm	Washingtonia robusta	Houston	Texas	-95.087437	31.4085141	4307 Mount Vernon	introduced	NA	Houston	NA	NA	NA	NA	NA	NA	NA	NA	NA	NA	NA	NA	NA	NA	NA	NA	NA
122956	Southern magnolia	Magnolia grandiflora	Houston	Texas	-95.087437	31.4085141	4212 Mount Vernon	naturally_occurring	NA	Houston	NA	NA	NA	NA	NA	NA	NA	NA	NA	NA	NA	NA	NA	NA	NA	NA	NA
122963	Cedar elm	Ulmus crassifolia	Houston	Texas	-95.4073368	29.7154097	520 Main, W	naturally_occurring	NA	Houston	NA	NA	NA	NA	NA	NA	NA	NA	NA	NA	NA	NA	NA	NA	NA	NA	NA
122981	Water oak	Quercus nigra	Houston	Texas	-95.4055634	29.7325333	1843 Norfolk	naturally_occurring	60.96 to 76.2 cm	Houston	NA	NA	NA	NA	NA	NA	NA	NA	NA	NA	NA	NA	NA	NA	NA	NA	NA
123049	Crape myrtle	Lagerstroemia indica	Houston	Texas	-95.4073368	29.7154097	1741 Main, W	introduced	NA	Houston	NA	NA	NA	NA	NA	NA	NA	NA	NA	NA	NA	NA	NA	NA	NA	NA	NA
123074	Live oak	Quercus virginiana	Houston	Texas	-95.3911519	29.7353122	1615 Colquitt	naturally_occurring	60.96 to 76.2 cm	Houston	NA	NA	NA	NA	NA	NA	NA	NA	NA	NA	NA	NA	NA	NA	NA	NA	NA
123088	Crape myrtle	Lagerstroemia indica	Houston	Texas	-95.3926329	29.7438286	4410 Yoakum Blvd	introduced	NA	Houston	NA	NA	NA	NA	NA	NA	NA	NA	NA	NA	NA	NA	NA	NA	NA	NA	NA
144548	Chinese tallow	Triadica sebifera	Houston	Texas	-95.2844685	29.8218205	8319 Sunbury	introduced	NA	Houston	NA	NA	NA	NA	NA	NA	NA	NA	NA	NA	NA	NA	NA	NA	NA	NA	NA
144555	Chinese tallow	Triadica sebifera	Houston	Texas	-95.277466	29.807645	5509 Bacher	introduced	NA	Houston	NA	NA	NA	NA	NA	NA	NA	NA	NA	NA	NA	NA	NA	NA	NA	NA	NA
144573	Common hackberry	Celtis occidentalis	Houston	Texas	-95.2869681	29.808075	5208 Ina	naturally_occurring	NA	Houston	NA	NA	NA	NA	NA	NA	NA	NA	NA	NA	NA	NA	NA	NA	NA	NA	NA
144641	Common hackberry	Celtis occidentalis	Houston	Texas	-95.2760385	29.8213785	6414 Haight	naturally_occurring	NA	Houston	NA	NA	NA	NA	NA	NA	NA	NA	NA	NA	NA	NA	NA	NA	NA	NA	NA
144666	Crape myrtle	Lagerstroemia indica	Houston	Texas	-95.2803947	29.818189	8022 Filltop	introduced	NA	Houston	NA	NA	NA	NA	NA	NA	NA	NA	NA	NA	NA	NA	NA	NA	NA	NA	NA
144680	Redbud	Cercis	Houston	Texas	-95.284544	29.81693	8026 Miley	no_info	NA	Houston	NA	NA	NA	NA	NA	NA	NA	NA	NA	NA	NA	NA	NA	NA	NA	NA	NA
144734	Crape myrtle	Lagerstroemia indica	Houston	Texas	-95.28455	29.8270726	7998 Safebuy	introduced	NA	Houston	NA	NA	NA	NA	NA	NA	NA	NA	NA	NA	NA	NA	NA	NA	NA	NA	NA
144748	Common hackberry	Celtis occidentalis	Houston	Texas	-95.2817878	29.8232211	7966 Henson	naturally_occurring	NA	Houston	NA	NA	NA	NA	NA	NA	NA	NA	NA	NA	NA	NA	NA	NA	NA	NA	NA
144759	American elm	Ulmus americana	Houston	Texas	-95.2845581	29.8242366	7966 Nashville	naturally_occurring	NA	Houston	NA	NA	NA	NA	NA	NA	NA	NA	NA	NA	NA	NA	NA	NA	NA	NA	NA
144773	Common hackberry	Celtis occidentalis	Houston	Texas	-95.2817878	29.8232211	7966 Henson	naturally_occurring	NA	Houston	NA	NA	NA	NA	NA	NA	NA	NA	NA	NA	NA	NA	NA	NA	NA	NA	NA
144841	NA	NA	Houston	Texas	-95.2824181	29.8152738	7956 Kenton	no_info	NA	Houston	NA	NA	NA	NA	NA	NA	NA	NA	NA	NA	NA	NA	NA	NA	NA	NA	NA
144866	Water oak	Quercus nigra	Houston	Texas	-95.2819869	29.8101122	7958 Tate	naturally_occurring	NA	Houston	NA	NA	NA	NA	NA	NA	NA	NA	NA	NA	NA	NA	NA	NA	NA	NA	NA
144934	Crape myrtle	Lagerstroemia indica	Houston	Texas	-95.281067	29.815444	7999 Kenton	introduced	NA	Houston	NA	NA	NA	NA	NA	NA	NA	NA	NA	NA	NA	NA	NA	NA	NA	NA	NA
144948	Crape myrtle	Lagerstroemia indica	Houston	Texas	-95.373564	29.66935	2701 Bellfort, W	introduced	NA	Houston	NA	NA	NA	NA	NA	NA	NA	NA	NA	NA	NA	NA	NA	NA	NA	NA	NA
144959	Live oak	Quercus virginiana	Houston	Texas	-95.4392065	29.6792959	2333 South Loop, W	naturally_occurring	NA	Houston	NA	NA	NA	NA	NA	NA	NA	NA	NA	NA	NA	NA	NA	NA	NA	NA	NA
144973	Live oak	Quercus virginiana	Houston	Texas	-95.4392065	29.6792959	2333 South Loop, W	naturally_occurring	NA	Houston	NA	NA	NA	NA	NA	NA	NA	NA	NA	NA	NA	NA	NA	NA	NA	NA	NA
145041	Live oak	Quercus virginiana	Houston	Texas	-95.4031639	29.690204	8000 Fannin	naturally_occurring	NA	Houston	NA	NA	NA	NA	NA	NA	NA	NA	NA	NA	NA	NA	NA	NA	NA	NA	NA
145066	Live oak	Quercus virginiana	Houston	Texas	-95.4124613	29.688781	8686 Kirby Dr	naturally_occurring	NA	Houston	NA	NA	NA	NA	NA	NA	NA	NA	NA	NA	NA	NA	NA	NA	NA	NA	NA
162421	Arizona ash	Fraxinus velutina	Houston	Texas	-95.4882273	29.6417758	5763 Firenza Dr	naturally_occurring	NA	Houston	NA	NA	NA	NA	NA	NA	NA	NA	NA	NA	NA	NA	NA	NA	NA	NA	NA
162489	Arizona ash	Fraxinus velutina	Houston	Texas	-95.349391	29.666943	5055 Bellfort, W	naturally_occurring	NA	Houston	NA	NA	NA	NA	NA	NA	NA	NA	NA	NA	NA	NA	NA	NA	NA	NA	NA
162514	Live oak	Quercus virginiana	Houston	Texas	-95.4902617	29.6463432	5846 Effingham Dr	naturally_occurring	NA	Houston	NA	NA	NA	NA	NA	NA	NA	NA	NA	NA	NA	NA	NA	NA	NA	NA	NA
162582	Live oak	Quercus virginiana	Houston	Texas	-95.4874881	29.6404475	5758 Southminster Dr	naturally_occurring	NA	Houston	NA	NA	NA	NA	NA	NA	NA	NA	NA	NA	NA	NA	NA	NA	NA	NA	NA
162596	Crape myrtle	Lagerstroemia indica	Houston	Texas	-95.4969939	29.6595258	11026 Braewick Dr	introduced	NA	Houston	NA	NA	NA	NA	NA	NA	NA	NA	NA	NA	NA	NA	NA	NA	NA	NA	NA
162607	Chinese tallow	Triadica sebifera	Houston	Texas	-95.4863553	29.6416083	5715 Farwell Dr	introduced	NA	Houston	NA	NA	NA	NA	NA	NA	NA	NA	NA	NA	NA	NA	NA	NA	NA	NA	NA
162621	Crape myrtle	Lagerstroemia indica	Houston	Texas	-95.4836387	29.6471062	5519 Dryad Dr	introduced	NA	Houston	NA	NA	NA	NA	NA	NA	NA	NA	NA	NA	NA	NA	NA	NA	NA	NA	NA
162689	Water oak	Quercus nigra	Houston	Texas	-95.4866524	29.6405948	5735 Southminster Dr	naturally_occurring	NA	Houston	NA	NA	NA	NA	NA	NA	NA	NA	NA	NA	NA	NA	NA	NA	NA	NA	NA
162714	Water oak	Quercus nigra	Houston	Texas	-95.496318	29.654213	6018 Beaudry Dr	naturally_occurring	60.96 to 76.2 cm	Houston	NA	NA	NA	NA	NA	NA	NA	NA	NA	NA	NA	NA	NA	NA	NA	NA	NA
162782	Crape myrtle	Lagerstroemia indica	Houston	Texas	-95.4840763	29.6529704	5615 Burlinghall Dr	introduced	NA	Houston	NA	NA	NA	NA	NA	NA	NA	NA	NA	NA	NA	NA	NA	NA	NA	NA	NA
162800	Crape myrtle	Lagerstroemia indica	Houston	Texas	-95.4834958	29.6531405	5518 Burlinghall Dr	introduced	NA	Houston	NA	NA	NA	NA	NA	NA	NA	NA	NA	NA	NA	NA	NA	NA	NA	NA	NA
162807	Crape myrtle	Lagerstroemia indica	Houston	Texas	-95.4834958	29.6531405	5518 Burlinghall Dr	introduced	NA	Houston	NA	NA	NA	NA	NA	NA	NA	NA	NA	NA	NA	NA	NA	NA	NA	NA	NA
162875	Arizona ash	Fraxinus velutina	Houston	Texas	-95.4968814	29.6647153	10703 Braewick Dr	naturally_occurring	NA	Houston	NA	NA	NA	NA	NA	NA	NA	NA	NA	NA	NA	NA	NA	NA	NA	NA	NA
162889	Sweetgum	Liquidambar styraciflua	Houston	Texas	-95.4826907	29.6546317	5527 Arboles Dr	naturally_occurring	NA	Houston	NA	NA	NA	NA	NA	NA	NA	NA	NA	NA	NA	NA	NA	NA	NA	NA	NA
162914	Crape myrtle	Lagerstroemia indica	Houston	Texas	-95.4889892	29.6537372	5807 Belrose Dr	introduced	NA	Houston	NA	NA	NA	NA	NA	NA	NA	NA	NA	NA	NA	NA	NA	NA	NA	NA	NA
162982	American elm	Ulmus americana	Houston	Texas	-95.4962908	29.6629421	6039 Bankside Dr	naturally_occurring	NA	Houston	NA	NA	NA	NA	NA	NA	NA	NA	NA	NA	NA	NA	NA	NA	NA	NA	NA
180362	Bald cypress	Taxodium distichum	Houston	Texas	-95.5243299	29.8073198	1908 Blalock Rd	naturally_occurring	NA	Houston	NA	NA	NA	NA	NA	NA	NA	NA	NA	NA	NA	NA	NA	NA	NA	NA	NA
180430	Red oak	Quercus rubra	Houston	Texas	-95.5232471	29.8220552	9400 Kempwood Dr	naturally_occurring	NA	Houston	NA	NA	NA	NA	NA	NA	NA	NA	NA	NA	NA	NA	NA	NA	NA	NA	NA
180448	Crape myrtle	Lagerstroemia indica	Houston	Texas	-95.522804	29.821898	9401 Kempwood Dr	introduced	NA	Houston	NA	NA	NA	NA	NA	NA	NA	NA	NA	NA	NA	NA	NA	NA	NA	NA	NA
180455	Crape myrtle	Lagerstroemia indica	Houston	Texas	-95.522804	29.821898	9401 Kempwood Dr	introduced	NA	Houston	NA	NA	NA	NA	NA	NA	NA	NA	NA	NA	NA	NA	NA	NA	NA	NA	NA
180523	Crape myrtle	Lagerstroemia indica	Houston	Texas	-95.518032	29.806633	9306 Campbell Rd	introduced	NA	Houston	NA	NA	NA	NA	NA	NA	NA	NA	NA	NA	NA	NA	NA	NA	NA	NA	NA
180537	Pine	Pinus	Houston	Texas	-95.514374	29.806249	9110 Cathy Ln	no_info	NA	Houston	NA	NA	NA	NA	NA	NA	NA	NA	NA	NA	NA	NA	NA	NA	NA	NA	NA
180562	Sawtooth oak	Quercus acutissima	Houston	Texas	-95.5244611	29.8060341	1769 Blalock Rd	introduced	NA	Houston	NA	NA	NA	NA	NA	NA	NA	NA	NA	NA	NA	NA	NA	NA	NA	NA	NA
180630	Crape myrtle	Lagerstroemia indica	Houston	Texas	-95.5240915	29.7981926	1550 Blalock Rd	introduced	NA	Houston	NA	NA	NA	NA	NA	NA	NA	NA	NA	NA	NA	NA	NA	NA	NA	NA	NA
180648	Crape myrtle	Lagerstroemia indica	Houston	Texas	-95.5240915	29.7981926	1550 Blalock Rd	introduced	NA	Houston	NA	NA	NA	NA	NA	NA	NA	NA	NA	NA	NA	NA	NA	NA	NA	NA	NA
180655	Crape myrtle	Lagerstroemia indica	Houston	Texas	-95.5214507	29.7988019	9366 Long Point Rd	introduced	NA	Houston	NA	NA	NA	NA	NA	NA	NA	NA	NA	NA	NA	NA	NA	NA	NA	NA	NA
180716	Crape myrtle	Lagerstroemia indica	Houston	Texas	-95.5242555	29.8046246	1409 Blalock Rd	introduced	NA	Houston	NA	NA	NA	NA	NA	NA	NA	NA	NA	NA	NA	NA	NA	NA	NA	NA	NA
180723	Bald cypress	Taxodium distichum	Houston	Texas	-95.5225878	29.8225805	1422 Blalock Rd	naturally_occurring	NA	Houston	NA	NA	NA	NA	NA	NA	NA	NA	NA	NA	NA	NA	NA	NA	NA	NA	NA
180737	Crape myrtle	Lagerstroemia indica	Houston	Texas	-95.5225662	29.820302	1403 Blalock Rd	introduced	NA	Houston	NA	NA	NA	NA	NA	NA	NA	NA	NA	NA	NA	NA	NA	NA	NA	NA	NA
180741	Bald cypress	Taxodium distichum	Houston	Texas	-95.5225662	29.820302	1418 Blalock Rd	naturally_occurring	NA	Houston	NA	NA	NA	NA	NA	NA	NA	NA	NA	NA	NA	NA	NA	NA	NA	NA	NA
180830	Live oak	Quercus virginiana	Houston	Texas	-95.5220156	29.7920089	1253 Blalock Rd	naturally_occurring	NA	Houston	NA	NA	NA	NA	NA	NA	NA	NA	NA	NA	NA	NA	NA	NA	NA	NA	NA
180848	Yellow poplar	Liriodendron tulipifera	Houston	Texas	-95.5225878	29.8225805	1221 Blalock Rd	introduced	NA	Houston	NA	NA	NA	NA	NA	NA	NA	NA	NA	NA	NA	NA	NA	NA	NA	NA	NA
180855	Bald cypress	Taxodium distichum	Houston	Texas	-95.5218729	29.7873954	1111 Blalock Rd	naturally_occurring	NA	Houston	NA	NA	NA	NA	NA	NA	NA	NA	NA	NA	NA	NA	NA	NA	NA	NA	NA
198278	Crape myrtle	Lagerstroemia indica	Houston	Texas	-95.6863088	29.7956317	1907 Rainlily Dr	introduced	NA	Houston	NA	NA	NA	NA	NA	NA	NA	NA	NA	NA	NA	NA	NA	NA	NA	NA	NA
198296	Live oak	Quercus virginiana	Houston	Texas	-95.686953	29.7958241	1910 Fernspray Ln	naturally_occurring	NA	Houston	NA	NA	NA	NA	NA	NA	NA	NA	NA	NA	NA	NA	NA	NA	NA	NA	NA
198303	Sweetgum	Liquidambar styraciflua	Houston	Texas	-95.6881823	29.7948546	1822 Barker Cypress Rd	naturally_occurring	NA	Houston	NA	NA	NA	NA	NA	NA	NA	NA	NA	NA	NA	NA	NA	NA	NA	NA	NA
198364	Crape myrtle	Lagerstroemia indica	Houston	Texas	-95.6994544	29.7934628	1506 Park Harbor Estates Dr	introduced	NA	Houston	NA	NA	NA	NA	NA	NA	NA	NA	NA	NA	NA	NA	NA	NA	NA	NA	NA
198371	Sawtooth oak	Quercus acutissima	Houston	Texas	-95.6466376	29.7880158	15115 Park Row	introduced	NA	Houston	NA	NA	NA	NA	NA	NA	NA	NA	NA	NA	NA	NA	NA	NA	NA	NA	NA
198389	Bald cypress	Taxodium distichum	Houston	Texas	-95.6466376	29.7880158	15115 Park Row	naturally_occurring	NA	Houston	NA	NA	NA	NA	NA	NA	NA	NA	NA	NA	NA	NA	NA	NA	NA	NA	NA
198478	Bald cypress	Taxodium distichum	Houston	Texas	-95.243474	30.054639	12719 Rock Falls Way	naturally_occurring	NA	Houston	NA	NA	NA	NA	NA	NA	NA	NA	NA	NA	NA	NA	NA	NA	NA	NA	NA
198496	Bald cypress	Taxodium distichum	Houston	Texas	-95.243474	30.054639	12715 Rock Falls Way	naturally_occurring	NA	Houston	NA	NA	NA	NA	NA	NA	NA	NA	NA	NA	NA	NA	NA	NA	NA	NA	NA
198503	Bald cypress	Taxodium distichum	Houston	Texas	-95.243474	30.054639	12711 Rock Falls Way	naturally_occurring	NA	Houston	NA	NA	NA	NA	NA	NA	NA	NA	NA	NA	NA	NA	NA	NA	NA	NA	NA
198564	Bald cypress	Taxodium distichum	Houston	Texas	-95.243474	30.054639	12703 Rock Falls Way	naturally_occurring	NA	Houston	NA	NA	NA	NA	NA	NA	NA	NA	NA	NA	NA	NA	NA	NA	NA	NA	NA
198571	Bald cypress	Taxodium distichum	Houston	Texas	-95.243474	30.054639	12703 Rock Falls Way	naturally_occurring	NA	Houston	NA	NA	NA	NA	NA	NA	NA	NA	NA	NA	NA	NA	NA	NA	NA	NA	NA
198589	Bald cypress	Taxodium distichum	Houston	Texas	-95.243474	30.054639	12703 Rock Falls Way	naturally_occurring	NA	Houston	NA	NA	NA	NA	NA	NA	NA	NA	NA	NA	NA	NA	NA	NA	NA	NA	NA
198678	Nuttall oak	Quercus nuttallii	Houston	Texas	-95.6044217	29.8415513	12831 Rock Falls Way	no_info	NA	Houston	NA	NA	NA	NA	NA	NA	NA	NA	NA	NA	NA	NA	NA	NA	NA	NA	NA
198696	Shumard oak	Quercus shumardii	Houston	Texas	-95.6044217	29.8415513	12831 Rock Falls Way	naturally_occurring	NA	Houston	NA	NA	NA	NA	NA	NA	NA	NA	NA	NA	NA	NA	NA	NA	NA	NA	NA
198703	Live oak	Quercus virginiana	Houston	Texas	-95.6044217	29.8415513	12831 Rock Falls Way	naturally_occurring	NA	Houston	NA	NA	NA	NA	NA	NA	NA	NA	NA	NA	NA	NA	NA	NA	NA	NA	NA
198764	Live oak	Quercus virginiana	Houston	Texas	-95.688526	29.793106	18108 Parkview Dr, S	naturally_occurring	NA	Houston	NA	NA	NA	NA	NA	NA	NA	NA	NA	NA	NA	NA	NA	NA	NA	NA	NA
198771	Chinese elm	Ulmus parvifolia	Houston	Texas	-95.6881823	29.7948546	1822 Barker Cypress Rd	introduced	NA	Houston	NA	NA	NA	NA	NA	NA	NA	NA	NA	NA	NA	NA	NA	NA	NA	NA	NA
198789	Shumard oak	Quercus shumardii	Houston	Texas	-95.6881676	29.7921654	1623 Barker Cypress Rd	naturally_occurring	NA	Houston	NA	NA	NA	NA	NA	NA	NA	NA	NA	NA	NA	NA	NA	NA	NA	NA	NA
1806	Live oak	Quercus virginiana	Houston	Texas	-95.2401134	30.0501193	1101 Rosedale	naturally_occurring	NA	Houston	NA	NA	NA	NA	NA	NA	NA	NA	NA	NA	NA	NA	NA	NA	NA	NA	NA
1824	Live oak	Quercus virginiana	Houston	Texas	-95.417085	29.691074	5115 Main	naturally_occurring	NA	Houston	NA	NA	NA	NA	NA	NA	NA	NA	NA	NA	NA	NA	NA	NA	NA	NA	NA
1831	Chinese tallow	Triadica sebifera	Houston	Texas	-95.363828	29.75173	1401 Austin	introduced	NA	Houston	NA	NA	NA	NA	NA	NA	NA	NA	NA	NA	NA	NA	NA	NA	NA	NA	NA
1892	Cherry laurel	Prunus laurocerasus	Houston	Texas	-95.1817595	29.7523198	5401 Jackson	introduced	NA	Houston	NA	NA	NA	NA	NA	NA	NA	NA	NA	NA	NA	NA	NA	NA	NA	NA	NA
1899	American elm	Ulmus americana	Houston	Texas	-95.3836684	29.7269789	5102 Austin	naturally_occurring	NA	Houston	NA	NA	NA	NA	NA	NA	NA	NA	NA	NA	NA	NA	NA	NA	NA	NA	NA
1917	Drake elm	Ulmus parvifolia	Houston	Texas	-95.3809767	29.7317008	4507 Caroline	introduced	NA	Houston	NA	NA	NA	NA	NA	NA	NA	NA	NA	NA	NA	NA	NA	NA	NA	NA	NA
2006	Cherry laurel	Prunus laurocerasus	Houston	Texas	-95.3827018	29.7229867	1707 Calumet	introduced	NA	Houston	NA	NA	NA	NA	NA	NA	NA	NA	NA	NA	NA	NA	NA	NA	NA	NA	NA
2024	Live oak	Quercus virginiana	Houston	Texas	-95.5370628	30.0129896	5315 Main	naturally_occurring	NA	Houston	NA	NA	NA	NA	NA	NA	NA	NA	NA	NA	NA	NA	NA	NA	NA	NA	NA
2031	Chinese tallow	Triadica sebifera	Houston	Texas	-95.1817595	29.7523198	4918 Jackson	introduced	NA	Houston	NA	NA	NA	NA	NA	NA	NA	NA	NA	NA	NA	NA	NA	NA	NA	NA	NA
2092	Chinese tallow	Triadica sebifera	Houston	Texas	-95.3833426	29.7239281	5417 Crawford	introduced	NA	Houston	NA	NA	NA	NA	NA	NA	NA	NA	NA	NA	NA	NA	NA	NA	NA	NA	NA
2099	Chinese tallow	Triadica sebifera	Houston	Texas	-95.3812363	29.7246842	1720 Southmore Blvd	introduced	60.96 to 76.2 cm	Houston	NA	NA	NA	NA	NA	NA	NA	NA	NA	NA	NA	NA	NA	NA	NA	NA	NA
5794	Water oak	Quercus nigra	Houston	Texas	-95.443368	29.694531	4062 Durness Way	naturally_occurring	NA	Houston	NA	NA	NA	NA	NA	NA	NA	NA	NA	NA	NA	NA	NA	NA	NA	NA	NA
5817	Southern magnolia	Magnolia grandiflora	Houston	Texas	-95.4448266	29.6919439	4134 Gairloch Ln	naturally_occurring	NA	Houston	NA	NA	NA	NA	NA	NA	NA	NA	NA	NA	NA	NA	NA	NA	NA	NA	NA
5894	Crape myrtle	Lagerstroemia indica	Houston	Texas	-95.4274408	29.683972	3207 Elmridge	introduced	NA	Houston	NA	NA	NA	NA	NA	NA	NA	NA	NA	NA	NA	NA	NA	NA	NA	NA	NA
5917	Live oak	Quercus virginiana	Houston	Texas	-95.444349	29.695942	4103 Drummond	naturally_occurring	60.96 to 76.2 cm	Houston	NA	NA	NA	NA	NA	NA	NA	NA	NA	NA	NA	NA	NA	NA	NA	NA	NA
5987	Cedar	Cedrus	Houston	Texas	-95.4308079	29.6838841	9402 Bevlyn Dr	no_info	NA	Houston	NA	NA	NA	NA	NA	NA	NA	NA	NA	NA	NA	NA	NA	NA	NA	NA	NA
5994	Crape myrtle	Lagerstroemia indica	Houston	Texas	-95.4299438	29.7398971	9237 Buffalo Speedway	introduced	NA	Houston	NA	NA	NA	NA	NA	NA	NA	NA	NA	NA	NA	NA	NA	NA	NA	NA	NA
6017	Arizona ash	Fraxinus velutina	Houston	Texas	-95.4284451	29.6810728	9709 Mariposa	naturally_occurring	60.96 to 76.2 cm	Houston	NA	NA	NA	NA	NA	NA	NA	NA	NA	NA	NA	NA	NA	NA	NA	NA	NA
6087	Live oak	Quercus virginiana	Houston	Texas	-95.433411	29.6832591	3614 Cloverdale	naturally_occurring	NA	Houston	NA	NA	NA	NA	NA	NA	NA	NA	NA	NA	NA	NA	NA	NA	NA	NA	NA
6094	Chinese tallow	Triadica sebifera	Houston	Texas	-95.3935859	29.7070791	4114 Braeswood Blvd, N	introduced	NA	Houston	NA	NA	NA	NA	NA	NA	NA	NA	NA	NA	NA	NA	NA	NA	NA	NA	NA
6117	Loblolly pine	Pinus taeda	Houston	Texas	-95.4316744	29.682971	9143 Timberside Dr	naturally_occurring	NA	Houston	NA	NA	NA	NA	NA	NA	NA	NA	NA	NA	NA	NA	NA	NA	NA	NA	NA
6187	Live oak	Quercus virginiana	Houston	Texas	-95.4402532	29.701807	7040 Stella Link Rd	naturally_occurring	NA	Houston	NA	NA	NA	NA	NA	NA	NA	NA	NA	NA	NA	NA	NA	NA	NA	NA	NA
6194	Crape myrtle	Lagerstroemia indica	Houston	Texas	-95.4398865	29.684452	9117 Stella Link Rd	introduced	NA	Houston	NA	NA	NA	NA	NA	NA	NA	NA	NA	NA	NA	NA	NA	NA	NA	NA	NA
6196	Mexican white oak	NA	Houston	Texas	-95.4398865	29.684452	9117 Stella Link Rd	no_info	NA	Houston	NA	NA	NA	NA	NA	NA	NA	NA	NA	NA	NA	NA	NA	NA	NA	NA	NA
6287	Southern magnolia	Magnolia grandiflora	Houston	Texas	-95.4438359	29.6821048	4114 Mischire Dr	naturally_occurring	NA	Houston	NA	NA	NA	NA	NA	NA	NA	NA	NA	NA	NA	NA	NA	NA	NA	NA	NA
6294	Palm	Washingtonia robusta	Houston	Texas	-95.427299	29.682323	3201 Westridge	introduced	NA	Houston	NA	NA	NA	NA	NA	NA	NA	NA	NA	NA	NA	NA	NA	NA	NA	NA	NA
6296	Loblolly pine	Pinus taeda	Houston	Texas	-95.4423647	29.6951911	4023 Grennoch Ln	naturally_occurring	NA	Houston	NA	NA	NA	NA	NA	NA	NA	NA	NA	NA	NA	NA	NA	NA	NA	NA	NA
23735	Common hackberry	Celtis occidentalis	Houston	Texas	-95.3256884	29.7673442	606 Nimrod	naturally_occurring	NA	Houston	NA	NA	NA	NA	NA	NA	NA	NA	NA	NA	NA	NA	NA	NA	NA	NA	NA
23742	Common hackberry	Celtis occidentalis	Houston	Texas	-95.3408807	29.7788199	1914 Brackenridge	naturally_occurring	NA	Houston	NA	NA	NA	NA	NA	NA	NA	NA	NA	NA	NA	NA	NA	NA	NA	NA	NA
23744	Pecan	Carya illinoinensis	Houston	Texas	-95.3408807	29.7788199	1914 Brackenridge	naturally_occurring	NA	Houston	NA	NA	NA	NA	NA	NA	NA	NA	NA	NA	NA	NA	NA	NA	NA	NA	NA
23835	Crape myrtle	Lagerstroemia indica	Houston	Texas	-95.339134	29.7734232	3011 Stonewall	introduced	NA	Houston	NA	NA	NA	NA	NA	NA	NA	NA	NA	NA	NA	NA	NA	NA	NA	NA	NA
23842	White mulberry	Morus alba	Houston	Texas	-95.3368085	29.7719973	3204 Zarzana Aly	introduced	NA	Houston	NA	NA	NA	NA	NA	NA	NA	NA	NA	NA	NA	NA	NA	NA	NA	NA	NA
23844	Chinese tallow	Triadica sebifera	Houston	Texas	-95.3299954	29.7890698	4045 Lelia	introduced	NA	Houston	NA	NA	NA	NA	NA	NA	NA	NA	NA	NA	NA	NA	NA	NA	NA	NA	NA
23935	Eastern cottonwood	Populus deltoides	Houston	Texas	-95.3104139	29.7936027	3714 Dabney	naturally_occurring	NA	Houston	NA	NA	NA	NA	NA	NA	NA	NA	NA	NA	NA	NA	NA	NA	NA	NA	NA
23942	Eastern cottonwood	Populus deltoides	Houston	Texas	-95.3293707	29.7746062	4102 Curtis	naturally_occurring	NA	Houston	NA	NA	NA	NA	NA	NA	NA	NA	NA	NA	NA	NA	NA	NA	NA	NA	NA
23944	Eastern red cedar	Juniperus virginiana	Houston	Texas	-95.3309834	29.7891482	3112 Russell	naturally_occurring	NA	Houston	NA	NA	NA	NA	NA	NA	NA	NA	NA	NA	NA	NA	NA	NA	NA	NA	NA
24035	Chinaberry	Melia azedarach	Houston	Texas	-95.339493	29.771669	1208 Meadow	introduced	NA	Houston	NA	NA	NA	NA	NA	NA	NA	NA	NA	NA	NA	NA	NA	NA	NA	NA	NA
24042	Pecan	Carya illinoinensis	Houston	Texas	-95.3377789	29.774397	1511 Bayou	naturally_occurring	NA	Houston	NA	NA	NA	NA	NA	NA	NA	NA	NA	NA	NA	NA	NA	NA	NA	NA	NA
24044	Arborvitae	Thuja	Houston	Texas	-95.3377789	29.774397	1511 Bayou	no_info	NA	Houston	NA	NA	NA	NA	NA	NA	NA	NA	NA	NA	NA	NA	NA	NA	NA	NA	NA
24135	Southern magnolia	Magnolia grandiflora	Houston	Texas	-95.3284192	29.7680014	4205 Coke	naturally_occurring	NA	Houston	NA	NA	NA	NA	NA	NA	NA	NA	NA	NA	NA	NA	NA	NA	NA	NA	NA
24142	Crape myrtle	Lagerstroemia indica	Houston	Texas	-95.323266	29.769403	3605 Hare	introduced	NA	Houston	NA	NA	NA	NA	NA	NA	NA	NA	NA	NA	NA	NA	NA	NA	NA	NA	NA
24144	Willow oak	Quercus phellos	Houston	Texas	-95.3284425	29.7668306	4207 Cline	naturally_occurring	NA	Houston	NA	NA	NA	NA	NA	NA	NA	NA	NA	NA	NA	NA	NA	NA	NA	NA	NA
24235	Italian cypress	Cupressus sempervirens	Houston	Texas	-95.3330534	29.7791774	1918 Capron	introduced	NA	Houston	NA	NA	NA	NA	NA	NA	NA	NA	NA	NA	NA	NA	NA	NA	NA	NA	NA
24237	Common hackberry	Celtis occidentalis	Houston	Texas	-95.1726954	29.6131904	3005 Kirk	naturally_occurring	NA	Houston	NA	NA	NA	NA	NA	NA	NA	NA	NA	NA	NA	NA	NA	NA	NA	NA	NA
24242	American elm	Ulmus americana	Houston	Texas	-95.3375952	29.7858673	3003 Adelia	naturally_occurring	NA	Houston	NA	NA	NA	NA	NA	NA	NA	NA	NA	NA	NA	NA	NA	NA	NA	NA	NA
24244	Common hackberry	Celtis occidentalis	Houston	Texas	-95.3336128	29.7888657	3716 Lelia	naturally_occurring	NA	Houston	NA	NA	NA	NA	NA	NA	NA	NA	NA	NA	NA	NA	NA	NA	NA	NA	NA
39911	Crape myrtle	Lagerstroemia indica	Houston	Texas	-95.3979336	29.7986431	1529 Heights Blvd	introduced	NA	Houston	NA	NA	NA	NA	NA	NA	NA	NA	NA	NA	NA	NA	NA	NA	NA	NA	NA
39913	Crape myrtle	Lagerstroemia indica	Houston	Texas	-95.3979336	29.7986431	1529 Heights Blvd	introduced	NA	Houston	NA	NA	NA	NA	NA	NA	NA	NA	NA	NA	NA	NA	NA	NA	NA	NA	NA
39918	Crape myrtle	Lagerstroemia indica	Houston	Texas	-95.3977783	29.8003601	1612 Heights Blvd	introduced	NA	Houston	NA	NA	NA	NA	NA	NA	NA	NA	NA	NA	NA	NA	NA	NA	NA	NA	NA
39920	Live oak	Quercus virginiana	Houston	Texas	-95.4031483	29.851722	1438 Yale	naturally_occurring	NA	Houston	NA	NA	NA	NA	NA	NA	NA	NA	NA	NA	NA	NA	NA	NA	NA	NA	NA
40011	Crape myrtle	Lagerstroemia indica	Houston	Texas	-95.3943533	29.793402	1243 Arlington	introduced	NA	Houston	NA	NA	NA	NA	NA	NA	NA	NA	NA	NA	NA	NA	NA	NA	NA	NA	NA
40013	Japanese plum	Prunus salicina	Houston	Texas	-95.3943533	29.793402	1243 Arlington	introduced	NA	Houston	NA	NA	NA	NA	NA	NA	NA	NA	NA	NA	NA	NA	NA	NA	NA	NA	NA
40020	Pecan	Carya illinoinensis	Houston	Texas	-95.392345	29.808953	601 25Th, E	naturally_occurring	NA	Houston	NA	NA	NA	NA	NA	NA	NA	NA	NA	NA	NA	NA	NA	NA	NA	NA	NA
40111	Pecan	Carya illinoinensis	Houston	Texas	-95.404144	29.809924	420 26Th, E	naturally_occurring	NA	Houston	NA	NA	NA	NA	NA	NA	NA	NA	NA	NA	NA	NA	NA	NA	NA	NA	NA
40113	Live oak	Quercus virginiana	Houston	Texas	-95.4031483	29.851722	1418 Yale	naturally_occurring	NA	Houston	NA	NA	NA	NA	NA	NA	NA	NA	NA	NA	NA	NA	NA	NA	NA	NA	NA
40120	Redbud	Cercis	Houston	Texas	-95.393353	29.811511	517 27Th, E	no_info	NA	Houston	NA	NA	NA	NA	NA	NA	NA	NA	NA	NA	NA	NA	NA	NA	NA	NA	NA
40211	American sycamore	Platanus occidentalis	Houston	Texas	-95.3976787	29.7952807	1348 Heights Blvd	naturally_occurring	NA	Houston	NA	NA	NA	NA	NA	NA	NA	NA	NA	NA	NA	NA	NA	NA	NA	NA	NA
40213	American sycamore	Platanus occidentalis	Houston	Texas	-95.3954792	29.7947902	1317 Cortlandt	naturally_occurring	NA	Houston	NA	NA	NA	NA	NA	NA	NA	NA	NA	NA	NA	NA	NA	NA	NA	NA	NA
40220	Live oak	Quercus virginiana	Houston	Texas	-95.3978399	29.7933672	1245 Heights Blvd	naturally_occurring	NA	Houston	NA	NA	NA	NA	NA	NA	NA	NA	NA	NA	NA	NA	NA	NA	NA	NA	NA
40311	Crape myrtle	Lagerstroemia indica	Houston	Texas	-95.395257	29.7931766	1230 Cortlandt	introduced	NA	Houston	NA	NA	NA	NA	NA	NA	NA	NA	NA	NA	NA	NA	NA	NA	NA	NA	NA
40313	Cedar elm	Ulmus crassifolia	Houston	Texas	-95.2461245	30.049681	600 13Th, E	naturally_occurring	NA	Houston	NA	NA	NA	NA	NA	NA	NA	NA	NA	NA	NA	NA	NA	NA	NA	NA	NA
40320	Silver maple	Acer saccharinum	Houston	Texas	-95.2461245	30.049681	600 13Th, E	naturally_occurring	NA	Houston	NA	NA	NA	NA	NA	NA	NA	NA	NA	NA	NA	NA	NA	NA	NA	NA	NA
40411	Crape myrtle	Lagerstroemia indica	Houston	Texas	-95.398746	29.807069	133 23Rd, E	introduced	NA	Houston	NA	NA	NA	NA	NA	NA	NA	NA	NA	NA	NA	NA	NA	NA	NA	NA	NA
40413	Crape myrtle	Lagerstroemia indica	Houston	Texas	-95.398746	29.807069	133 23Rd, E	introduced	NA	Houston	NA	NA	NA	NA	NA	NA	NA	NA	NA	NA	NA	NA	NA	NA	NA	NA	NA
40420	Redbud	Cercis	Houston	Texas	-95.3977032	29.7966387	1418 Heights Blvd	no_info	NA	Houston	NA	NA	NA	NA	NA	NA	NA	NA	NA	NA	NA	NA	NA	NA	NA	NA	NA
58438	Crape myrtle	Lagerstroemia indica	Houston	Texas	-95.4683287	29.7394922	5333 Westheimer Rd	introduced	NA	Houston	NA	NA	NA	NA	NA	NA	NA	NA	NA	NA	NA	NA	NA	NA	NA	NA	NA
58461	Live oak	Quercus virginiana	Houston	Texas	-95.4897227	29.7468645	2019 Briarmead Dr	naturally_occurring	NA	Houston	NA	NA	NA	NA	NA	NA	NA	NA	NA	NA	NA	NA	NA	NA	NA	NA	NA
58531	Water oak	Quercus nigra	Houston	Texas	-95.4751639	29.7415874	5630 Ella Lee Ln	naturally_occurring	NA	Houston	NA	NA	NA	NA	NA	NA	NA	NA	NA	NA	NA	NA	NA	NA	NA	NA	NA
58538	Weeping willow	Salix babylonica	Houston	Texas	-95.4863994	29.7454078	2100 Fountain View Dr	introduced	NA	Houston	NA	NA	NA	NA	NA	NA	NA	NA	NA	NA	NA	NA	NA	NA	NA	NA	NA
58561	Loblolly pine	Pinus taeda	Houston	Texas	-95.4911256	29.7457221	6150 Del Monte Dr	naturally_occurring	NA	Houston	NA	NA	NA	NA	NA	NA	NA	NA	NA	NA	NA	NA	NA	NA	NA	NA	NA
58631	Crape myrtle	Lagerstroemia indica	Houston	Texas	-95.4874583	29.7487491	1804 Nantucket Dr	introduced	NA	Houston	NA	NA	NA	NA	NA	NA	NA	NA	NA	NA	NA	NA	NA	NA	NA	NA	NA
58638	Water oak	Quercus nigra	Houston	Texas	-95.476374	29.664844	1808 Chimney Rock Rd	naturally_occurring	60.96 to 76.2 cm	Houston	NA	NA	NA	NA	NA	NA	NA	NA	NA	NA	NA	NA	NA	NA	NA	NA	NA
58661	Southern magnolia	Magnolia grandiflora	Houston	Texas	-95.482429	29.7416654	2323 Augusta Dr	naturally_occurring	NA	Houston	NA	NA	NA	NA	NA	NA	NA	NA	NA	NA	NA	NA	NA	NA	NA	NA	NA
58731	American holly	Ilex opaca	Houston	Texas	-95.4872862	29.7495568	1715 Nantucket Dr	naturally_occurring	NA	Houston	NA	NA	NA	NA	NA	NA	NA	NA	NA	NA	NA	NA	NA	NA	NA	NA	NA
58738	Southern magnolia	Magnolia grandiflora	Houston	Texas	-95.476374	29.664844	1932 Chimney Rock Rd	naturally_occurring	NA	Houston	NA	NA	NA	NA	NA	NA	NA	NA	NA	NA	NA	NA	NA	NA	NA	NA	NA
58740	Crape myrtle	Lagerstroemia indica	Houston	Texas	-95.4872874	29.7496105	1709 Nantucket Dr	introduced	NA	Houston	NA	NA	NA	NA	NA	NA	NA	NA	NA	NA	NA	NA	NA	NA	NA	NA	NA
58831	Live oak	Quercus virginiana	Houston	Texas	-95.477056	29.7393116	2510 Chimney Rock Rd	naturally_occurring	NA	Houston	NA	NA	NA	NA	NA	NA	NA	NA	NA	NA	NA	NA	NA	NA	NA	NA	NA
58838	Shumard oak	Quercus shumardii	Houston	Texas	-95.476374	29.664844	2432 Chimney Rock Rd	naturally_occurring	NA	Houston	NA	NA	NA	NA	NA	NA	NA	NA	NA	NA	NA	NA	NA	NA	NA	NA	NA
58840	Loblolly pine	Pinus taeda	Houston	Texas	-95.4874302	29.7469606	2004 Nantucket Dr	naturally_occurring	NA	Houston	NA	NA	NA	NA	NA	NA	NA	NA	NA	NA	NA	NA	NA	NA	NA	NA	NA
58931	Bradford pear	Pyrus calleryana	Houston	Texas	-95.4772936	29.7448418	2002 Chimney Rock Rd	introduced	NA	Houston	NA	NA	NA	NA	NA	NA	NA	NA	NA	NA	NA	NA	NA	NA	NA	NA	NA
58938	Water oak	Quercus nigra	Houston	Texas	-95.4773478	29.7466976	1902 Chimney Rock Rd	naturally_occurring	60.96 to 76.2 cm	Houston	NA	NA	NA	NA	NA	NA	NA	NA	NA	NA	NA	NA	NA	NA	NA	NA	NA
58940	Arizona ash	Fraxinus velutina	Houston	Texas	-95.477285	29.7447564	2014 Chimney Rock Rd	naturally_occurring	60.96 to 76.2 cm	Houston	NA	NA	NA	NA	NA	NA	NA	NA	NA	NA	NA	NA	NA	NA	NA	NA	NA
75786	Crape myrtle	Lagerstroemia indica	Houston	Texas	-95.336042	29.804041	3322 Le Badie	introduced	NA	Houston	NA	NA	NA	NA	NA	NA	NA	NA	NA	NA	NA	NA	NA	NA	NA	NA	NA
75809	Crape myrtle	Lagerstroemia indica	Houston	Texas	-95.3349871	29.8014222	3403 Coal	introduced	NA	Houston	NA	NA	NA	NA	NA	NA	NA	NA	NA	NA	NA	NA	NA	NA	NA	NA	NA
75886	Common hackberry	Celtis occidentalis	Houston	Texas	-95.3144647	29.8111809	5529 Troost	naturally_occurring	NA	Houston	NA	NA	NA	NA	NA	NA	NA	NA	NA	NA	NA	NA	NA	NA	NA	NA	NA
75909	Common hackberry	Celtis occidentalis	Houston	Texas	-95.327291	29.818019	5311 Los Angeles	naturally_occurring	NA	Houston	NA	NA	NA	NA	NA	NA	NA	NA	NA	NA	NA	NA	NA	NA	NA	NA	NA
75979	Velvet ash	Fraxinus velutina	Houston	Texas	-95.3347181	29.8003279	3818 Chickering	naturally_occurring	60.96 to 76.2 cm	Houston	NA	NA	NA	NA	NA	NA	NA	NA	NA	NA	NA	NA	NA	NA	NA	NA	NA
75986	Eastern red cedar	Juniperus virginiana	Houston	Texas	-95.3335152	29.8059947	3509 George	naturally_occurring	NA	Houston	NA	NA	NA	NA	NA	NA	NA	NA	NA	NA	NA	NA	NA	NA	NA	NA	NA
76009	Crape myrtle	Lagerstroemia indica	Houston	Texas	-95.449229	29.7434905	2610 Ivy	introduced	NA	Houston	NA	NA	NA	NA	NA	NA	NA	NA	NA	NA	NA	NA	NA	NA	NA	NA	NA
76079	Crape myrtle	Lagerstroemia indica	Houston	Texas	-95.3352997	29.8031147	3402 Vintage	introduced	NA	Houston	NA	NA	NA	NA	NA	NA	NA	NA	NA	NA	NA	NA	NA	NA	NA	NA	NA
76086	Red mulberry	Morus rubra	Houston	Texas	-95.337777	29.8020631	3104 Memel	naturally_occurring	NA	Houston	NA	NA	NA	NA	NA	NA	NA	NA	NA	NA	NA	NA	NA	NA	NA	NA	NA
76109	Bald cypress	Taxodium distichum	Houston	Texas	-95.3681253	29.8027379	4302 Cavalcade	naturally_occurring	NA	Houston	NA	NA	NA	NA	NA	NA	NA	NA	NA	NA	NA	NA	NA	NA	NA	NA	NA
76179	River birch	Betula nigra	Houston	Texas	-95.3681253	29.8027379	3905 Cavalcade	naturally_occurring	NA	Houston	NA	NA	NA	NA	NA	NA	NA	NA	NA	NA	NA	NA	NA	NA	NA	NA	NA
76186	Chinese tallow	Triadica sebifera	Houston	Texas	-95.3132916	29.8074431	5538 Minden	introduced	NA	Houston	NA	NA	NA	NA	NA	NA	NA	NA	NA	NA	NA	NA	NA	NA	NA	NA	NA
76209	Chinese tallow	Triadica sebifera	Houston	Texas	-95.3464737	29.8085366	2507 Glasgow	introduced	NA	Houston	NA	NA	NA	NA	NA	NA	NA	NA	NA	NA	NA	NA	NA	NA	NA	NA	NA
76279	Bald cypress	Taxodium distichum	Houston	Texas	-95.3681253	29.8027379	5006 Cavalcade	naturally_occurring	NA	Houston	NA	NA	NA	NA	NA	NA	NA	NA	NA	NA	NA	NA	NA	NA	NA	NA	NA
76286	Common hackberry	Celtis occidentalis	Houston	Texas	-95.337519	29.7985506	3143 Crandon	naturally_occurring	60.96 to 76.2 cm	Houston	NA	NA	NA	NA	NA	NA	NA	NA	NA	NA	NA	NA	NA	NA	NA	NA	NA
76288	Palm	Washingtonia robusta	Houston	Texas	-95.332085	29.7977366	4106 Russell	introduced	NA	Houston	NA	NA	NA	NA	NA	NA	NA	NA	NA	NA	NA	NA	NA	NA	NA	NA	NA
93657	Slippery elm	Ulmus rubra	Houston	Texas	-95.4209533	29.7811797	5543 Kiam	naturally_occurring	NA	Houston	NA	NA	NA	NA	NA	NA	NA	NA	NA	NA	NA	NA	NA	NA	NA	NA	NA
93727	Pecan	Carya illinoinensis	Houston	Texas	-95.422283	29.779707	5607 Darling	naturally_occurring	NA	Houston	NA	NA	NA	NA	NA	NA	NA	NA	NA	NA	NA	NA	NA	NA	NA	NA	NA
93734	Pecan	Carya illinoinensis	Houston	Texas	-95.4264773	29.7792198	2216 Sherwin	naturally_occurring	NA	Houston	NA	NA	NA	NA	NA	NA	NA	NA	NA	NA	NA	NA	NA	NA	NA	NA	NA
93736	Pecan	Carya illinoinensis	Houston	Texas	-95.4264773	29.7792198	2216 Sherwin	naturally_occurring	NA	Houston	NA	NA	NA	NA	NA	NA	NA	NA	NA	NA	NA	NA	NA	NA	NA	NA	NA
93757	Common hackberry	Celtis occidentalis	Houston	Texas	-95.4086076	29.7756706	4702 Inker	naturally_occurring	NA	Houston	NA	NA	NA	NA	NA	NA	NA	NA	NA	NA	NA	NA	NA	NA	NA	NA	NA
93827	Chinese pistache	Pistacia chinensis	Houston	Texas	-95.392247	29.769871	3200 Center	introduced	NA	Houston	NA	NA	NA	NA	NA	NA	NA	NA	NA	NA	NA	NA	NA	NA	NA	NA	NA
93834	American elm	Ulmus americana	Houston	Texas	-95.4063787	29.7781355	2009 Patterson	naturally_occurring	NA	Houston	NA	NA	NA	NA	NA	NA	NA	NA	NA	NA	NA	NA	NA	NA	NA	NA	NA
93836	Red mulberry	Morus rubra	Houston	Texas	-95.4095404	29.7787088	2120 Shepherd Dr	naturally_occurring	NA	Houston	NA	NA	NA	NA	NA	NA	NA	NA	NA	NA	NA	NA	NA	NA	NA	NA	NA
93927	Red mulberry	Morus rubra	Houston	Texas	-95.4229741	29.7797011	5641 Darling	naturally_occurring	NA	Houston	NA	NA	NA	NA	NA	NA	NA	NA	NA	NA	NA	NA	NA	NA	NA	NA	NA
93934	Slippery elm	Ulmus rubra	Houston	Texas	-95.4141218	29.779078	5219 Larkin	naturally_occurring	NA	Houston	NA	NA	NA	NA	NA	NA	NA	NA	NA	NA	NA	NA	NA	NA	NA	NA	NA
93936	Common hackberry	Celtis occidentalis	Houston	Texas	-95.4141218	29.779078	5219 Larkin	naturally_occurring	NA	Houston	NA	NA	NA	NA	NA	NA	NA	NA	NA	NA	NA	NA	NA	NA	NA	NA	NA
94027	Crape myrtle	Lagerstroemia indica	Houston	Texas	-95.3750577	29.7745357	1718 Shearn	introduced	NA	Houston	NA	NA	NA	NA	NA	NA	NA	NA	NA	NA	NA	NA	NA	NA	NA	NA	NA
94034	Common hackberry	Celtis occidentalis	Houston	Texas	-95.3944104	29.7731412	3418 Honsinger	naturally_occurring	60.96 to 76.2 cm	Houston	NA	NA	NA	NA	NA	NA	NA	NA	NA	NA	NA	NA	NA	NA	NA	NA	NA
94036	Green ash	Fraxinus pennsylvanica	Houston	Texas	-95.4221819	29.7791485	5602 Larkin	naturally_occurring	NA	Houston	NA	NA	NA	NA	NA	NA	NA	NA	NA	NA	NA	NA	NA	NA	NA	NA	NA
94127	Citrus	Citrus	Houston	Texas	-95.3703684	29.7745904	1314 Shearn	no_info	NA	Houston	NA	NA	NA	NA	NA	NA	NA	NA	NA	NA	NA	NA	NA	NA	NA	NA	NA
94134	Common hackberry	Celtis occidentalis	Houston	Texas	-95.456723	31.3287239	1310 Spring	naturally_occurring	NA	Houston	NA	NA	NA	NA	NA	NA	NA	NA	NA	NA	NA	NA	NA	NA	NA	NA	NA
94136	Common hackberry	Celtis occidentalis	Houston	Texas	-95.456723	31.3287239	1310 Spring	naturally_occurring	NA	Houston	NA	NA	NA	NA	NA	NA	NA	NA	NA	NA	NA	NA	NA	NA	NA	NA	NA
110403	Arizona ash	Fraxinus velutina	Houston	Texas	-95.4663136	29.6715731	5034 Wigton Dr	naturally_occurring	NA	Houston	NA	NA	NA	NA	NA	NA	NA	NA	NA	NA	NA	NA	NA	NA	NA	NA	NA
110405	Silver maple	Acer saccharinum	Houston	Texas	-95.549749	29.701428	9706 Rice Ave, S	naturally_occurring	NA	Houston	NA	NA	NA	NA	NA	NA	NA	NA	NA	NA	NA	NA	NA	NA	NA	NA	NA
110412	Chinese elm	Ulmus parvifolia	Houston	Texas	-95.4616948	29.6730635	4902 Wigton Dr	introduced	NA	Houston	NA	NA	NA	NA	NA	NA	NA	NA	NA	NA	NA	NA	NA	NA	NA	NA	NA
110503	Swamp chestnut oak	Quercus michauxii	Houston	Texas	-95.36327	29.76328	9402 Braes Heather Ct	naturally_occurring	NA	Houston	NA	NA	NA	NA	NA	NA	NA	NA	NA	NA	NA	NA	NA	NA	NA	NA	NA
110505	Swamp chestnut oak	Quercus michauxii	Houston	Texas	-95.36327	29.76328	9402 Braes Heather Ct	naturally_occurring	NA	Houston	NA	NA	NA	NA	NA	NA	NA	NA	NA	NA	NA	NA	NA	NA	NA	NA	NA
110512	White oak	Quercus alba	Houston	Texas	-95.36327	29.76328	9402 Braes Heather Ct	naturally_occurring	NA	Houston	NA	NA	NA	NA	NA	NA	NA	NA	NA	NA	NA	NA	NA	NA	NA	NA	NA
110582	Crape myrtle	Lagerstroemia indica	Houston	Texas	-95.3935859	29.7070791	5307 Braeswood Blvd, S	introduced	NA	Houston	NA	NA	NA	NA	NA	NA	NA	NA	NA	NA	NA	NA	NA	NA	NA	NA	NA
110605	Red oak	Quercus rubra	Houston	Texas	-95.3935859	29.7070791	5007 Braeswood Blvd, S	naturally_occurring	NA	Houston	NA	NA	NA	NA	NA	NA	NA	NA	NA	NA	NA	NA	NA	NA	NA	NA	NA
110612	Red oak	Quercus rubra	Houston	Texas	-95.3935859	29.7070791	5003 Braeswood Blvd, S	naturally_occurring	NA	Houston	NA	NA	NA	NA	NA	NA	NA	NA	NA	NA	NA	NA	NA	NA	NA	NA	NA
110682	Crape myrtle	Lagerstroemia indica	Houston	Texas	-95.3935859	29.7070791	5027 Braeswood Blvd, S	introduced	NA	Houston	NA	NA	NA	NA	NA	NA	NA	NA	NA	NA	NA	NA	NA	NA	NA	NA	NA
110705	Live oak	Quercus virginiana	Houston	Texas	-95.3935859	29.7070791	5215 Braeswood Blvd, S	naturally_occurring	NA	Houston	NA	NA	NA	NA	NA	NA	NA	NA	NA	NA	NA	NA	NA	NA	NA	NA	NA
110712	Chinese tallow	Triadica sebifera	Houston	Texas	-95.4770038	29.688155	5306 Carew	introduced	NA	Houston	NA	NA	NA	NA	NA	NA	NA	NA	NA	NA	NA	NA	NA	NA	NA	NA	NA
110782	Live oak	Quercus virginiana	Houston	Texas	-95.473301	29.665627	10910 Manhatten	naturally_occurring	NA	Houston	NA	NA	NA	NA	NA	NA	NA	NA	NA	NA	NA	NA	NA	NA	NA	NA	NA
110805	Arizona ash	Fraxinus velutina	Houston	Texas	-95.4747451	29.6731983	5347 Rutherglenn Dr	naturally_occurring	NA	Houston	NA	NA	NA	NA	NA	NA	NA	NA	NA	NA	NA	NA	NA	NA	NA	NA	NA
110882	Cedar elm	Ulmus crassifolia	Houston	Texas	-95.4616349	29.6788399	9403 Endicott Ln	naturally_occurring	NA	Houston	NA	NA	NA	NA	NA	NA	NA	NA	NA	NA	NA	NA	NA	NA	NA	NA	NA
110905	Bald cypress	Taxodium distichum	Houston	Texas	-95.36327	29.76328	9402 Braes Heather Ct	naturally_occurring	NA	Houston	NA	NA	NA	NA	NA	NA	NA	NA	NA	NA	NA	NA	NA	NA	NA	NA	NA
127751	American sycamore	Platanus occidentalis	Houston	Texas	-95.3928531	29.7545684	1409 Marconi	naturally_occurring	60.96 to 76.2 cm	Houston	NA	NA	NA	NA	NA	NA	NA	NA	NA	NA	NA	NA	NA	NA	NA	NA	NA
127753	Live oak	Quercus virginiana	Houston	Texas	-95.3678938	29.7532346	1311 Bell, W	naturally_occurring	NA	Houston	NA	NA	NA	NA	NA	NA	NA	NA	NA	NA	NA	NA	NA	NA	NA	NA	NA
127760	American sycamore	Platanus occidentalis	Houston	Texas	-95.3913675	29.7448767	1726 Montrose Blvd	naturally_occurring	60.96 to 76.2 cm	Houston	NA	NA	NA	NA	NA	NA	NA	NA	NA	NA	NA	NA	NA	NA	NA	NA	NA
127851	Crape myrtle	Lagerstroemia indica	Houston	Texas	-95.4007338	29.7603691	3333 Allen Pkwy	introduced	NA	Houston	NA	NA	NA	NA	NA	NA	NA	NA	NA	NA	NA	NA	NA	NA	NA	NA	NA
127853	Crape myrtle	Lagerstroemia indica	Houston	Texas	-95.4007338	29.7603691	3333 Allen Pkwy	introduced	NA	Houston	NA	NA	NA	NA	NA	NA	NA	NA	NA	NA	NA	NA	NA	NA	NA	NA	NA
127860	Crape myrtle	Lagerstroemia indica	Houston	Texas	-95.4007338	29.7603691	3333 Allen Pkwy	introduced	NA	Houston	NA	NA	NA	NA	NA	NA	NA	NA	NA	NA	NA	NA	NA	NA	NA	NA	NA
127951	Common hackberry	Celtis occidentalis	Houston	Texas	-95.3968428	29.7525188	1314 Peden	naturally_occurring	NA	Houston	NA	NA	NA	NA	NA	NA	NA	NA	NA	NA	NA	NA	NA	NA	NA	NA	NA
127953	Loblolly pine	Pinus taeda	Houston	Texas	-95.3924253	29.7524362	1113 Peden	naturally_occurring	NA	Houston	NA	NA	NA	NA	NA	NA	NA	NA	NA	NA	NA	NA	NA	NA	NA	NA	NA
127960	Shumard oak	Quercus shumardii	Houston	Texas	-95.3625343	29.7568275	77001 City Rd	naturally_occurring	NA	Houston	NA	NA	NA	NA	NA	NA	NA	NA	NA	NA	NA	NA	NA	NA	NA	NA	NA
128030	Loblolly pine	Pinus taeda	Houston	Texas	-95.3981176	29.7595513	1704 Waugh Dr	naturally_occurring	NA	Houston	NA	NA	NA	NA	NA	NA	NA	NA	NA	NA	NA	NA	NA	NA	NA	NA	NA
128051	Crape myrtle	Lagerstroemia indica	Houston	Texas	-95.3938172	29.7504856	1202 Welch	introduced	NA	Houston	NA	NA	NA	NA	NA	NA	NA	NA	NA	NA	NA	NA	NA	NA	NA	NA	NA
128053	Crape myrtle	Lagerstroemia indica	Houston	Texas	-95.3938172	29.7504856	1202 Welch	introduced	NA	Houston	NA	NA	NA	NA	NA	NA	NA	NA	NA	NA	NA	NA	NA	NA	NA	NA	NA
128060	Flowering plum	Prunus cerasifera	Houston	Texas	-95.3938172	29.7504856	1202 Welch	introduced	NA	Houston	NA	NA	NA	NA	NA	NA	NA	NA	NA	NA	NA	NA	NA	NA	NA	NA	NA
128130	Shumard oak	Quercus shumardii	Houston	Texas	-95.35483	29.748567	2320 Dallas, W	naturally_occurring	NA	Houston	NA	NA	NA	NA	NA	NA	NA	NA	NA	NA	NA	NA	NA	NA	NA	NA	NA
128153	Live oak	Quercus virginiana	Houston	Texas	-95.3678938	29.7532346	1326 Bell, W	naturally_occurring	NA	Houston	NA	NA	NA	NA	NA	NA	NA	NA	NA	NA	NA	NA	NA	NA	NA	NA	NA
128160	Crape myrtle	Lagerstroemia indica	Houston	Texas	-95.369227	29.747491	1251 Gray, W	introduced	NA	Houston	NA	NA	NA	NA	NA	NA	NA	NA	NA	NA	NA	NA	NA	NA	NA	NA	NA
128230	Sweetgum	Liquidambar styraciflua	Houston	Texas	-95.393681	29.751743	1212 Bomar	naturally_occurring	NA	Houston	NA	NA	NA	NA	NA	NA	NA	NA	NA	NA	NA	NA	NA	NA	NA	NA	NA
128253	Crape myrtle	Lagerstroemia indica	Houston	Texas	-95.392875	29.7552904	1307 Marconi	introduced	NA	Houston	NA	NA	NA	NA	NA	NA	NA	NA	NA	NA	NA	NA	NA	NA	NA	NA	NA
128260	Water oak	Quercus nigra	Houston	Texas	-95.3678938	29.7532346	1221 Bell, W	naturally_occurring	NA	Houston	NA	NA	NA	NA	NA	NA	NA	NA	NA	NA	NA	NA	NA	NA	NA	NA	NA
145099	Live oak	Quercus virginiana	Houston	Texas	-95.4145365	29.694422	7900 Kirby Dr	naturally_occurring	NA	Houston	NA	NA	NA	NA	NA	NA	NA	NA	NA	NA	NA	NA	NA	NA	NA	NA	NA
145101	Live oak	Quercus virginiana	Houston	Texas	-95.4145365	29.694422	7900 Kirby Dr	naturally_occurring	NA	Houston	NA	NA	NA	NA	NA	NA	NA	NA	NA	NA	NA	NA	NA	NA	NA	NA	NA
145106	Live oak	Quercus virginiana	Houston	Texas	-95.4145365	29.694422	7900 Kirby Dr	naturally_occurring	NA	Houston	NA	NA	NA	NA	NA	NA	NA	NA	NA	NA	NA	NA	NA	NA	NA	NA	NA
145108	Live oak	Quercus virginiana	Houston	Texas	-95.4145365	29.694422	9000 Kirby Dr	naturally_occurring	NA	Houston	NA	NA	NA	NA	NA	NA	NA	NA	NA	NA	NA	NA	NA	NA	NA	NA	NA
145199	Bald cypress	Taxodium distichum	Houston	Texas	-95.4350892	29.6790149	2900 South Loop, W	naturally_occurring	NA	Houston	NA	NA	NA	NA	NA	NA	NA	NA	NA	NA	NA	NA	NA	NA	NA	NA	NA
145201	Water oak	Quercus nigra	Houston	Texas	-95.424713	29.672835	9965 Buffalo Speedway	naturally_occurring	NA	Houston	NA	NA	NA	NA	NA	NA	NA	NA	NA	NA	NA	NA	NA	NA	NA	NA	NA
145208	Live oak	Quercus virginiana	Houston	Texas	-95.3989755	29.712238	8324 Fannin	naturally_occurring	NA	Houston	NA	NA	NA	NA	NA	NA	NA	NA	NA	NA	NA	NA	NA	NA	NA	NA	NA
145299	Crape myrtle	Lagerstroemia indica	Houston	Texas	-95.4350892	29.6790149	2277 South Loop, W	introduced	NA	Houston	NA	NA	NA	NA	NA	NA	NA	NA	NA	NA	NA	NA	NA	NA	NA	NA	NA
145301	Live oak	Quercus virginiana	Houston	Texas	-95.4073368	29.7154097	2990 South Loop, W	naturally_occurring	NA	Houston	NA	NA	NA	NA	NA	NA	NA	NA	NA	NA	NA	NA	NA	NA	NA	NA	NA
145308	Live oak	Quercus virginiana	Houston	Texas	-95.417311	29.690887	8803 Main	naturally_occurring	NA	Houston	NA	NA	NA	NA	NA	NA	NA	NA	NA	NA	NA	NA	NA	NA	NA	NA	NA
145399	Live oak	Quercus virginiana	Houston	Texas	-95.4207743	29.6851469	2525 Murworth Dr	naturally_occurring	NA	Houston	NA	NA	NA	NA	NA	NA	NA	NA	NA	NA	NA	NA	NA	NA	NA	NA	NA
145401	Live oak	Quercus virginiana	Houston	Texas	-95.4207743	29.6851469	2525 Murworth Dr	naturally_occurring	NA	Houston	NA	NA	NA	NA	NA	NA	NA	NA	NA	NA	NA	NA	NA	NA	NA	NA	NA
145408	Live oak	Quercus virginiana	Houston	Texas	-95.3989755	29.712238	8324 Fannin	naturally_occurring	NA	Houston	NA	NA	NA	NA	NA	NA	NA	NA	NA	NA	NA	NA	NA	NA	NA	NA	NA
145499	Bald cypress	Taxodium distichum	Houston	Texas	-95.4145365	29.694422	8002 Kirby Dr	naturally_occurring	NA	Houston	NA	NA	NA	NA	NA	NA	NA	NA	NA	NA	NA	NA	NA	NA	NA	NA	NA
145501	Live oak	Quercus virginiana	Houston	Texas	-95.4207743	29.6851469	2525 Murworth Dr	naturally_occurring	NA	Houston	NA	NA	NA	NA	NA	NA	NA	NA	NA	NA	NA	NA	NA	NA	NA	NA	NA
145508	Live oak	Quercus virginiana	Houston	Texas	-95.4207743	29.6851469	2525 Murworth Dr	naturally_occurring	NA	Houston	NA	NA	NA	NA	NA	NA	NA	NA	NA	NA	NA	NA	NA	NA	NA	NA	NA
145578	Chinese tallow	Triadica sebifera	Houston	Texas	-95.417311	29.690887	8803 Main	introduced	NA	Houston	NA	NA	NA	NA	NA	NA	NA	NA	NA	NA	NA	NA	NA	NA	NA	NA	NA
145601	Bald cypress	Taxodium distichum	Houston	Texas	-95.621128	29.9004823	8505 Main	naturally_occurring	NA	Houston	NA	NA	NA	NA	NA	NA	NA	NA	NA	NA	NA	NA	NA	NA	NA	NA	NA
145608	Bald cypress	Taxodium distichum	Houston	Texas	-95.621128	29.9004823	8505 Main	naturally_occurring	NA	Houston	NA	NA	NA	NA	NA	NA	NA	NA	NA	NA	NA	NA	NA	NA	NA	NA	NA
163047	Crape myrtle	Lagerstroemia indica	Houston	Texas	-95.4872523	29.6537544	5715 Belrose Dr	introduced	NA	Houston	NA	NA	NA	NA	NA	NA	NA	NA	NA	NA	NA	NA	NA	NA	NA	NA	NA
163049	Shumard oak	Quercus shumardii	Houston	Texas	-95.4872523	29.6537544	5715 Belrose Dr	naturally_occurring	NA	Houston	NA	NA	NA	NA	NA	NA	NA	NA	NA	NA	NA	NA	NA	NA	NA	NA	NA
163056	Crape myrtle	Lagerstroemia indica	Houston	Texas	-95.486738	29.6526544	11607 Landsdowne Dr	introduced	NA	Houston	NA	NA	NA	NA	NA	NA	NA	NA	NA	NA	NA	NA	NA	NA	NA	NA	NA
163126	Chinese tallow	Triadica sebifera	Houston	Texas	-95.4928884	29.6387584	11702 Hillcroft	introduced	NA	Houston	NA	NA	NA	NA	NA	NA	NA	NA	NA	NA	NA	NA	NA	NA	NA	NA	NA
163149	Loblolly pine	Pinus taeda	Houston	Texas	-95.4842738	29.6546104	5615 Arboles Dr	naturally_occurring	NA	Houston	NA	NA	NA	NA	NA	NA	NA	NA	NA	NA	NA	NA	NA	NA	NA	NA	NA
163156	Loblolly pine	Pinus taeda	Houston	Texas	-95.36327	29.76328	10722 Glenfield Ct	naturally_occurring	NA	Houston	NA	NA	NA	NA	NA	NA	NA	NA	NA	NA	NA	NA	NA	NA	NA	NA	NA
163226	Water oak	Quercus nigra	Houston	Texas	-95.4876445	29.6545756	5735 Arboles Dr	naturally_occurring	NA	Houston	NA	NA	NA	NA	NA	NA	NA	NA	NA	NA	NA	NA	NA	NA	NA	NA	NA
163249	Live oak	Quercus virginiana	Houston	Texas	-95.47801	29.655799	6047 Mc Knight	naturally_occurring	NA	Houston	NA	NA	NA	NA	NA	NA	NA	NA	NA	NA	NA	NA	NA	NA	NA	NA	NA
163256	Chinese tallow	Triadica sebifera	Houston	Texas	-95.4831856	29.648638	12003 Atwell Dr	introduced	NA	Houston	NA	NA	NA	NA	NA	NA	NA	NA	NA	NA	NA	NA	NA	NA	NA	NA	NA
163326	Live oak	Quercus virginiana	Houston	Texas	-95.4775593	29.6540323	5217 Arboles Dr	naturally_occurring	NA	Houston	NA	NA	NA	NA	NA	NA	NA	NA	NA	NA	NA	NA	NA	NA	NA	NA	NA
163349	Chinese tallow	Triadica sebifera	Houston	Texas	-95.4831839	29.648302	12011 Atwell Dr	introduced	NA	Houston	NA	NA	NA	NA	NA	NA	NA	NA	NA	NA	NA	NA	NA	NA	NA	NA	NA
163426	Crape myrtle	Lagerstroemia indica	Houston	Texas	-95.4819969	29.6560173	11407 Atwell Dr	introduced	NA	Houston	NA	NA	NA	NA	NA	NA	NA	NA	NA	NA	NA	NA	NA	NA	NA	NA	NA
163449	Arizona ash	Fraxinus velutina	Houston	Texas	-95.4847978	29.650186	5622 Ludington Dr	naturally_occurring	60.96 to 76.2 cm	Houston	NA	NA	NA	NA	NA	NA	NA	NA	NA	NA	NA	NA	NA	NA	NA	NA	NA
163526	Arizona ash	Fraxinus velutina	Houston	Texas	-95.4857957	29.6529063	11603 Mullins Dr	naturally_occurring	NA	Houston	NA	NA	NA	NA	NA	NA	NA	NA	NA	NA	NA	NA	NA	NA	NA	NA	NA
163549	Live oak	Quercus virginiana	Houston	Texas	-95.331763	29.666507	5827 Bellfort, W	naturally_occurring	NA	Houston	NA	NA	NA	NA	NA	NA	NA	NA	NA	NA	NA	NA	NA	NA	NA	NA	NA
181567	Water oak	Quercus nigra	Houston	Texas	-95.5110391	29.8235154	8818 Theysen Dr	naturally_occurring	NA	Houston	NA	NA	NA	NA	NA	NA	NA	NA	NA	NA	NA	NA	NA	NA	NA	NA	NA
181574	Crape myrtle	Lagerstroemia indica	Houston	Texas	-95.5104879	29.8233906	8802 Theysen Dr	introduced	NA	Houston	NA	NA	NA	NA	NA	NA	NA	NA	NA	NA	NA	NA	NA	NA	NA	NA	NA
181576	Crape myrtle	Lagerstroemia indica	Houston	Texas	-95.180463	30.0588667	3118 Knoll	introduced	NA	Houston	NA	NA	NA	NA	NA	NA	NA	NA	NA	NA	NA	NA	NA	NA	NA	NA	NA
181667	Loblolly pine	Pinus taeda	Houston	Texas	-95.5192051	29.8215495	9243 Kempwood Dr	naturally_occurring	NA	Houston	NA	NA	NA	NA	NA	NA	NA	NA	NA	NA	NA	NA	NA	NA	NA	NA	NA
181674	NA	NA	Houston	Texas	-95.5223481	29.8220354	9254 Kempwood Dr	no_info	NA	Houston	NA	NA	NA	NA	NA	NA	NA	NA	NA	NA	NA	NA	NA	NA	NA	NA	NA
181676	NA	NA	Houston	Texas	-95.5223481	29.8220354	9254 Kempwood Dr	no_info	NA	Houston	NA	NA	NA	NA	NA	NA	NA	NA	NA	NA	NA	NA	NA	NA	NA	NA	NA
181767	Cottonwood	Populus	Houston	Texas	-95.5077817	29.8264589	3602 Hollister	no_info	NA	Houston	NA	NA	NA	NA	NA	NA	NA	NA	NA	NA	NA	NA	NA	NA	NA	NA	NA
181774	Live oak	Quercus virginiana	Houston	Texas	-95.5055647	29.8485464	3950 Hollister	naturally_occurring	NA	Houston	NA	NA	NA	NA	NA	NA	NA	NA	NA	NA	NA	NA	NA	NA	NA	NA	NA
181776	Arizona ash	Fraxinus velutina	Houston	Texas	-95.5055647	29.8485464	3950 Hollister	naturally_occurring	NA	Houston	NA	NA	NA	NA	NA	NA	NA	NA	NA	NA	NA	NA	NA	NA	NA	NA	NA
181867	Chinese tallow	Triadica sebifera	Houston	Texas	-95.5199547	29.824511	3302 Morningview Dr	introduced	NA	Houston	NA	NA	NA	NA	NA	NA	NA	NA	NA	NA	NA	NA	NA	NA	NA	NA	NA
181869	Arizona ash	Fraxinus velutina	Houston	Texas	-95.5199547	29.824511	3302 Morningview Dr	naturally_occurring	NA	Houston	NA	NA	NA	NA	NA	NA	NA	NA	NA	NA	NA	NA	NA	NA	NA	NA	NA
181874	Palm	Washingtonia robusta	Houston	Texas	-95.519568	29.824228	9239 Theysen Dr	introduced	NA	Houston	NA	NA	NA	NA	NA	NA	NA	NA	NA	NA	NA	NA	NA	NA	NA	NA	NA
181876	Crape myrtle	Lagerstroemia indica	Houston	Texas	-95.519568	29.824228	9239 Theysen Dr	introduced	NA	Houston	NA	NA	NA	NA	NA	NA	NA	NA	NA	NA	NA	NA	NA	NA	NA	NA	NA
181967	Loblolly pine	Pinus taeda	Houston	Texas	-95.5172855	29.818677	2714 Tilson Ln	naturally_occurring	NA	Houston	NA	NA	NA	NA	NA	NA	NA	NA	NA	NA	NA	NA	NA	NA	NA	NA	NA
181969	Loblolly pine	Pinus taeda	Houston	Texas	-95.5172855	29.818677	2714 Tilson Ln	naturally_occurring	NA	Houston	NA	NA	NA	NA	NA	NA	NA	NA	NA	NA	NA	NA	NA	NA	NA	NA	NA
181974	Water oak	Quercus nigra	Houston	Texas	-95.502835	29.820012	9203 Mc Dade	naturally_occurring	NA	Houston	NA	NA	NA	NA	NA	NA	NA	NA	NA	NA	NA	NA	NA	NA	NA	NA	NA
181976	Crape myrtle	Lagerstroemia indica	Houston	Texas	-95.5173035	29.8203564	2906 Tilson Ln	introduced	NA	Houston	NA	NA	NA	NA	NA	NA	NA	NA	NA	NA	NA	NA	NA	NA	NA	NA	NA
182067	Loblolly pine	Pinus taeda	Houston	Texas	-95.5097972	29.8191677	8802 Friendship Rd	naturally_occurring	NA	Houston	NA	NA	NA	NA	NA	NA	NA	NA	NA	NA	NA	NA	NA	NA	NA	NA	NA
182069	Loblolly pine	Pinus taeda	Houston	Texas	-95.5097972	29.8191677	8802 Friendship Rd	naturally_occurring	NA	Houston	NA	NA	NA	NA	NA	NA	NA	NA	NA	NA	NA	NA	NA	NA	NA	NA	NA
199415	Live oak	Quercus virginiana	Houston	Texas	-95.5242555	29.8046246	4600 Blalock Rd	naturally_occurring	NA	Houston	NA	NA	NA	NA	NA	NA	NA	NA	NA	NA	NA	NA	NA	NA	NA	NA	NA
199417	Live oak	Quercus virginiana	Houston	Texas	-95.5225662	29.820302	4500 Blalock Rd	naturally_occurring	NA	Houston	NA	NA	NA	NA	NA	NA	NA	NA	NA	NA	NA	NA	NA	NA	NA	NA	NA
199422	Live oak	Quercus virginiana	Houston	Texas	-95.5225662	29.820302	4500 Blalock Rd	naturally_occurring	NA	Houston	NA	NA	NA	NA	NA	NA	NA	NA	NA	NA	NA	NA	NA	NA	NA	NA	NA
199424	Live oak	Quercus virginiana	Houston	Texas	-95.5225662	29.820302	4480 Blalock Rd	naturally_occurring	NA	Houston	NA	NA	NA	NA	NA	NA	NA	NA	NA	NA	NA	NA	NA	NA	NA	NA	NA
199515	Palm	Washingtonia robusta	Houston	Texas	-93.434488	32.403093	9810 La Vista Dr	introduced	NA	Houston	NA	NA	NA	NA	NA	NA	NA	NA	NA	NA	NA	NA	NA	NA	NA	NA	NA
199517	Palm	Washingtonia robusta	Houston	Texas	-93.434488	32.403093	9814 La Vista Dr	introduced	NA	Houston	NA	NA	NA	NA	NA	NA	NA	NA	NA	NA	NA	NA	NA	NA	NA	NA	NA
199522	Palm	Washingtonia robusta	Houston	Texas	-93.434488	32.403093	9814 La Vista Dr	introduced	NA	Houston	NA	NA	NA	NA	NA	NA	NA	NA	NA	NA	NA	NA	NA	NA	NA	NA	NA
199524	Crape myrtle	Lagerstroemia indica	Houston	Texas	-93.434488	32.403093	9814 La Vista Dr	introduced	NA	Houston	NA	NA	NA	NA	NA	NA	NA	NA	NA	NA	NA	NA	NA	NA	NA	NA	NA
199615	Crape myrtle	Lagerstroemia indica	Houston	Texas	-93.434488	32.403093	9834 La Vista Dr	introduced	NA	Houston	NA	NA	NA	NA	NA	NA	NA	NA	NA	NA	NA	NA	NA	NA	NA	NA	NA
199617	NA	NA	Houston	Texas	-93.434488	32.403093	9834 La Vista Dr	no_info	NA	Houston	NA	NA	NA	NA	NA	NA	NA	NA	NA	NA	NA	NA	NA	NA	NA	NA	NA
199624	Trident maple	Acer buergerianum	Houston	Texas	-95.526949	29.839824	9450 Wingfoot Rd, W	introduced	NA	Houston	NA	NA	NA	NA	NA	NA	NA	NA	NA	NA	NA	NA	NA	NA	NA	NA	NA
199715	Loblolly pine	Pinus taeda	Houston	Texas	-95.514303	29.837867	4647 Pine Timbers	naturally_occurring	NA	Houston	NA	NA	NA	NA	NA	NA	NA	NA	NA	NA	NA	NA	NA	NA	NA	NA	NA
2911	Live oak	Quercus virginiana	Houston	Texas	-95.3828419	29.7258498	1523 Southmore Blvd	naturally_occurring	NA	Houston	NA	NA	NA	NA	NA	NA	NA	NA	NA	NA	NA	NA	NA	NA	NA	NA	NA
2977	Live oak	Quercus virginiana	Houston	Texas	-95.3860829	29.7255567	5418 Caroline	naturally_occurring	NA	Houston	NA	NA	NA	NA	NA	NA	NA	NA	NA	NA	NA	NA	NA	NA	NA	NA	NA
2984	Chinese tallow	Triadica sebifera	Houston	Texas	-95.3841124	29.728037	5010 Caroline	introduced	NA	Houston	NA	NA	NA	NA	NA	NA	NA	NA	NA	NA	NA	NA	NA	NA	NA	NA	NA
3011	Crape myrtle	Lagerstroemia indica	Houston	Texas	-95.3815527	29.7264827	5012 Crawford	introduced	NA	Houston	NA	NA	NA	NA	NA	NA	NA	NA	NA	NA	NA	NA	NA	NA	NA	NA	NA
3018	Crape myrtle	Lagerstroemia indica	Houston	Texas	-95.3796428	29.7284158	1611 Wentworth	introduced	NA	Houston	NA	NA	NA	NA	NA	NA	NA	NA	NA	NA	NA	NA	NA	NA	NA	NA	NA
3084	Common hackberry	Celtis occidentalis	Houston	Texas	-95.099655	29.88661	4720 San Jacinto	naturally_occurring	NA	Houston	NA	NA	NA	NA	NA	NA	NA	NA	NA	NA	NA	NA	NA	NA	NA	NA	NA
3118	Cedar elm	Ulmus crassifolia	Houston	Texas	-95.3761639	29.741112	5201 Fannin	naturally_occurring	NA	Houston	NA	NA	NA	NA	NA	NA	NA	NA	NA	NA	NA	NA	NA	NA	NA	NA	NA
3120	Live oak	Quercus virginiana	Houston	Texas	-95.099655	29.88661	5105 San Jacinto	naturally_occurring	NA	Houston	NA	NA	NA	NA	NA	NA	NA	NA	NA	NA	NA	NA	NA	NA	NA	NA	NA
3154	Willow oak	Quercus phellos	Houston	Texas	-95.3824452	29.7253556	5202 Crawford	naturally_occurring	NA	Houston	NA	NA	NA	NA	NA	NA	NA	NA	NA	NA	NA	NA	NA	NA	NA	NA	NA
3220	Chinese tallow	Triadica sebifera	Houston	Texas	-95.3810207	29.7268675	4909 Crawford	introduced	NA	Houston	NA	NA	NA	NA	NA	NA	NA	NA	NA	NA	NA	NA	NA	NA	NA	NA	NA
3254	Peach	Prunus persica	Houston	Texas	-93.434488	32.403093	4205 La Branch	introduced	NA	Houston	NA	NA	NA	NA	NA	NA	NA	NA	NA	NA	NA	NA	NA	NA	NA	NA	NA
3277	Palm	Washingtonia robusta	Houston	Texas	-95.3813676	29.7264268	5003 Crawford	introduced	NA	Houston	NA	NA	NA	NA	NA	NA	NA	NA	NA	NA	NA	NA	NA	NA	NA	NA	NA
3311	Crape myrtle	Lagerstroemia indica	Houston	Texas	-95.3890072	29.7230546	1213 Hermann Dr	introduced	NA	Houston	NA	NA	NA	NA	NA	NA	NA	NA	NA	NA	NA	NA	NA	NA	NA	NA	NA
3377	Sweetgum	Liquidambar styraciflua	Houston	Texas	-95.3860185	29.721723	1515 Hermann Dr	naturally_occurring	NA	Houston	NA	NA	NA	NA	NA	NA	NA	NA	NA	NA	NA	NA	NA	NA	NA	NA	NA
3411	Crape myrtle	Lagerstroemia indica	Houston	Texas	-95.3804136	29.7212542	5511 Chartres	introduced	NA	Houston	NA	NA	NA	NA	NA	NA	NA	NA	NA	NA	NA	NA	NA	NA	NA	NA	NA
3413	Crape myrtle	Lagerstroemia indica	Houston	Texas	-95.3820029	29.7223759	1802 Calumet	introduced	NA	Houston	NA	NA	NA	NA	NA	NA	NA	NA	NA	NA	NA	NA	NA	NA	NA	NA	NA
3418	Crape myrtle	Lagerstroemia indica	Houston	Texas	-95.3820029	29.7223759	1802 Calumet	introduced	NA	Houston	NA	NA	NA	NA	NA	NA	NA	NA	NA	NA	NA	NA	NA	NA	NA	NA	NA
21404	Palm	Washingtonia robusta	Houston	Texas	-95.3332258	29.7424798	4420 Rusk	introduced	NA	Houston	NA	NA	NA	NA	NA	NA	NA	NA	NA	NA	NA	NA	NA	NA	NA	NA	NA
21459	Water oak	Quercus nigra	Houston	Texas	-95.3338492	29.7420435	4407 Walker	naturally_occurring	NA	Houston	NA	NA	NA	NA	NA	NA	NA	NA	NA	NA	NA	NA	NA	NA	NA	NA	NA
21461	Norfolk island pine	Araucaria heterophylla	Houston	Texas	-95.4350764	29.6820315	4415 Woodside	introduced	NA	Houston	NA	NA	NA	NA	NA	NA	NA	NA	NA	NA	NA	NA	NA	NA	NA	NA	NA
21495	Green ash	Fraxinus pennsylvanica	Houston	Texas	-95.3542287	29.7427858	5141 Pease	naturally_occurring	60.96 to 76.2 cm	Houston	NA	NA	NA	NA	NA	NA	NA	NA	NA	NA	NA	NA	NA	NA	NA	NA	NA
21561	Chinese tallow	Triadica sebifera	Houston	Texas	-95.3242865	29.7331864	5146 Leeland	introduced	NA	Houston	NA	NA	NA	NA	NA	NA	NA	NA	NA	NA	NA	NA	NA	NA	NA	NA	NA
21568	Pecan	Carya illinoinensis	Houston	Texas	-95.3542287	29.7427858	5239 Pease	naturally_occurring	NA	Houston	NA	NA	NA	NA	NA	NA	NA	NA	NA	NA	NA	NA	NA	NA	NA	NA	NA
21595	Water oak	Quercus nigra	Houston	Texas	-95.3678938	29.7532346	5347 Bell	naturally_occurring	NA	Houston	NA	NA	NA	NA	NA	NA	NA	NA	NA	NA	NA	NA	NA	NA	NA	NA	NA
21602	Cedar elm	Ulmus crassifolia	Houston	Texas	-95.3542287	29.7427858	5306 Pease	naturally_occurring	NA	Houston	NA	NA	NA	NA	NA	NA	NA	NA	NA	NA	NA	NA	NA	NA	NA	NA	NA
21668	Velvet ash	Fraxinus velutina	Houston	Texas	-95.3678938	29.7532346	5301 Bell	naturally_occurring	NA	Houston	NA	NA	NA	NA	NA	NA	NA	NA	NA	NA	NA	NA	NA	NA	NA	NA	NA
21702	Retama	Retama	Houston	Texas	-95.3220768	29.7302137	5318 Lindsay	no_info	NA	Houston	NA	NA	NA	NA	NA	NA	NA	NA	NA	NA	NA	NA	NA	NA	NA	NA	NA
21704	Crape myrtle	Lagerstroemia indica	Houston	Texas	-95.3678938	29.7532346	5123 Bell	introduced	NA	Houston	NA	NA	NA	NA	NA	NA	NA	NA	NA	NA	NA	NA	NA	NA	NA	NA	NA
21738	Common hackberry	Celtis occidentalis	Houston	Texas	-95.322449	29.729717	5301 Claremont	naturally_occurring	NA	Houston	NA	NA	NA	NA	NA	NA	NA	NA	NA	NA	NA	NA	NA	NA	NA	NA	NA
21804	Live oak	Quercus virginiana	Houston	Texas	-95.3245657	29.7332727	5128 Leeland	naturally_occurring	NA	Houston	NA	NA	NA	NA	NA	NA	NA	NA	NA	NA	NA	NA	NA	NA	NA	NA	NA
21838	Green ash	Fraxinus pennsylvanica	Houston	Texas	-95.3222103	29.7302531	5302 Lindsay	naturally_occurring	NA	Houston	NA	NA	NA	NA	NA	NA	NA	NA	NA	NA	NA	NA	NA	NA	NA	NA	NA
21861	Common hackberry	Celtis occidentalis	Houston	Texas	-95.346927	29.739684	3425 Leeland	naturally_occurring	NA	Houston	NA	NA	NA	NA	NA	NA	NA	NA	NA	NA	NA	NA	NA	NA	NA	NA	NA
21895	Chinaberry	Melia azedarach	Houston	Texas	-95.3678938	29.7532346	3508 Bell	introduced	NA	Houston	NA	NA	NA	NA	NA	NA	NA	NA	NA	NA	NA	NA	NA	NA	NA	NA	NA
21961	NA	NA	Houston	Texas	-95.3465528	29.7394007	3446 Leeland	no_info	NA	Houston	NA	NA	NA	NA	NA	NA	NA	NA	NA	NA	NA	NA	NA	NA	NA	NA	NA
44532	Water oak	Quercus nigra	Houston	Texas	-95.4097968	29.9824955	802 13Th, W	naturally_occurring	NA	Houston	NA	NA	NA	NA	NA	NA	NA	NA	NA	NA	NA	NA	NA	NA	NA	NA	NA
44566	Water oak	Quercus nigra	Houston	Texas	-95.403612	29.800766	402 17Th, W	naturally_occurring	60.96 to 76.2 cm	Houston	NA	NA	NA	NA	NA	NA	NA	NA	NA	NA	NA	NA	NA	NA	NA	NA	NA
44589	Crape myrtle	Lagerstroemia indica	Houston	Texas	-95.4035931	29.7969132	1441 Ashland	introduced	NA	Houston	NA	NA	NA	NA	NA	NA	NA	NA	NA	NA	NA	NA	NA	NA	NA	NA	NA
44623	Crape myrtle	Lagerstroemia indica	Houston	Texas	-95.4047154	29.7983171	1515 Waverly	introduced	NA	Houston	NA	NA	NA	NA	NA	NA	NA	NA	NA	NA	NA	NA	NA	NA	NA	NA	NA
44668	Water oak	Quercus nigra	Houston	Texas	-95.387024	29.810758	915 26Th, W	naturally_occurring	NA	Houston	NA	NA	NA	NA	NA	NA	NA	NA	NA	NA	NA	NA	NA	NA	NA	NA	NA
44723	Crape myrtle	Lagerstroemia indica	Houston	Texas	-95.385906	29.807606	1025 23Rd, W	introduced	NA	Houston	NA	NA	NA	NA	NA	NA	NA	NA	NA	NA	NA	NA	NA	NA	NA	NA	NA
44725	Palm	Washingtonia robusta	Houston	Texas	-95.386134	29.807602	1005 23Rd, W	introduced	NA	Houston	NA	NA	NA	NA	NA	NA	NA	NA	NA	NA	NA	NA	NA	NA	NA	NA	NA
44759	Live oak	Quercus virginiana	Houston	Texas	-95.388403	29.808098	848 24Th, W	naturally_occurring	NA	Houston	NA	NA	NA	NA	NA	NA	NA	NA	NA	NA	NA	NA	NA	NA	NA	NA	NA
44825	Live oak	Quercus virginiana	Houston	Texas	-95.4031483	29.851722	1307 Yale	naturally_occurring	NA	Houston	NA	NA	NA	NA	NA	NA	NA	NA	NA	NA	NA	NA	NA	NA	NA	NA	NA
44832	Eastern red cedar	Juniperus virginiana	Houston	Texas	-95.424693	29.808629	1450 25Th, W	naturally_occurring	NA	Houston	NA	NA	NA	NA	NA	NA	NA	NA	NA	NA	NA	NA	NA	NA	NA	NA	NA
44859	Crape myrtle	Lagerstroemia indica	Houston	Texas	-95.3775475	29.9017345	910 14Th, W	introduced	NA	Houston	NA	NA	NA	NA	NA	NA	NA	NA	NA	NA	NA	NA	NA	NA	NA	NA	NA
44866	Crape myrtle	Lagerstroemia indica	Houston	Texas	-95.3775475	29.9017345	910 14Th, W	introduced	NA	Houston	NA	NA	NA	NA	NA	NA	NA	NA	NA	NA	NA	NA	NA	NA	NA	NA	NA
44932	Water oak	Quercus nigra	Houston	Texas	-95.421097	29.809678	1240 26Th, W	naturally_occurring	60.96 to 76.2 cm	Houston	NA	NA	NA	NA	NA	NA	NA	NA	NA	NA	NA	NA	NA	NA	NA	NA	NA
44966	Pecan	Carya illinoinensis	Houston	Texas	-95.389036	29.812242	812 28Th, W	naturally_occurring	NA	Houston	NA	NA	NA	NA	NA	NA	NA	NA	NA	NA	NA	NA	NA	NA	NA	NA	NA
44968	Cedar elm	Ulmus crassifolia	Houston	Texas	-95.389036	29.812242	812 28Th, W	naturally_occurring	NA	Houston	NA	NA	NA	NA	NA	NA	NA	NA	NA	NA	NA	NA	NA	NA	NA	NA	NA
45002	Cherry laurel	Prunus laurocerasus	Houston	Texas	-95.385972	29.808139	1046 24Th, W	introduced	NA	Houston	NA	NA	NA	NA	NA	NA	NA	NA	NA	NA	NA	NA	NA	NA	NA	NA	NA
45068	Pecan	Carya illinoinensis	Houston	Texas	-95.384886	29.80898	1104 25Th, W	naturally_occurring	NA	Houston	NA	NA	NA	NA	NA	NA	NA	NA	NA	NA	NA	NA	NA	NA	NA	NA	NA
61278	American holly	Ilex opaca	Houston	Texas	-95.461853	29.755057	103 Wynden Trace	naturally_occurring	NA	Houston	NA	NA	NA	NA	NA	NA	NA	NA	NA	NA	NA	NA	NA	NA	NA	NA	NA
61280	Bald cypress	Taxodium distichum	Houston	Texas	-95.462159	29.755096	34 Wynden Dr, S	naturally_occurring	NA	Houston	NA	NA	NA	NA	NA	NA	NA	NA	NA	NA	NA	NA	NA	NA	NA	NA	NA
61335	Juniper	Juniperus chinensis	Houston	Texas	-95.4615208	29.7552997	19 Wynden Place Ln	introduced	NA	Houston	NA	NA	NA	NA	NA	NA	NA	NA	NA	NA	NA	NA	NA	NA	NA	NA	NA
61380	Live oak	Quercus virginiana	Houston	Texas	-95.4653153	29.753558	5096 Cedar Creek Dr	naturally_occurring	NA	Houston	NA	NA	NA	NA	NA	NA	NA	NA	NA	NA	NA	NA	NA	NA	NA	NA	NA
61414	Green ash	Fraxinus pennsylvanica	Houston	Texas	-95.46224	29.7551	32 Wynden Dr, S	naturally_occurring	NA	Houston	NA	NA	NA	NA	NA	NA	NA	NA	NA	NA	NA	NA	NA	NA	NA	NA	NA
61437	Common hackberry	Celtis occidentalis	Houston	Texas	-95.459714	29.754518	69 Wynden Oaks	naturally_occurring	NA	Houston	NA	NA	NA	NA	NA	NA	NA	NA	NA	NA	NA	NA	NA	NA	NA	NA	NA
61471	Crape myrtle	Lagerstroemia indica	Houston	Texas	-95.36327	29.76328	1221 Wynden Ct	introduced	NA	Houston	NA	NA	NA	NA	NA	NA	NA	NA	NA	NA	NA	NA	NA	NA	NA	NA	NA
61537	Juniper	Juniperus chinensis	Houston	Texas	-95.4632864	29.7529589	5007 Cedar Creek Dr	introduced	NA	Houston	NA	NA	NA	NA	NA	NA	NA	NA	NA	NA	NA	NA	NA	NA	NA	NA	NA
61544	Live oak	Quercus virginiana	Houston	Texas	-95.4637143	29.7497171	1727 Sky Lark Ln	naturally_occurring	NA	Houston	NA	NA	NA	NA	NA	NA	NA	NA	NA	NA	NA	NA	NA	NA	NA	NA	NA
61571	Post oak	Quercus stellata	Houston	Texas	-95.4600191	29.7548738	5 Wynden Oaks Dr	naturally_occurring	NA	Houston	NA	NA	NA	NA	NA	NA	NA	NA	NA	NA	NA	NA	NA	NA	NA	NA	NA
61578	Common hackberry	Celtis occidentalis	Houston	Texas	-95.461779	29.755094	1 Wynden Dr, S	naturally_occurring	NA	Houston	NA	NA	NA	NA	NA	NA	NA	NA	NA	NA	NA	NA	NA	NA	NA	NA	NA
61644	Crape myrtle	Lagerstroemia indica	Houston	Texas	-95.467453	29.7523817	5203 Fieldwood Dr	introduced	NA	Houston	NA	NA	NA	NA	NA	NA	NA	NA	NA	NA	NA	NA	NA	NA	NA	NA	NA
61673	Loblolly pine	Pinus taeda	Houston	Texas	-95.466566	29.7508465	5111 Huckleberry Cir	naturally_occurring	NA	Houston	NA	NA	NA	NA	NA	NA	NA	NA	NA	NA	NA	NA	NA	NA	NA	NA	NA
61678	Shumard oak	Quercus shumardii	Houston	Texas	-95.467353	29.750117	5215 San Felipe	naturally_occurring	NA	Houston	NA	NA	NA	NA	NA	NA	NA	NA	NA	NA	NA	NA	NA	NA	NA	NA	NA
61680	Shumard oak	Quercus shumardii	Houston	Texas	-95.467353	29.750117	5215 San Felipe	naturally_occurring	NA	Houston	NA	NA	NA	NA	NA	NA	NA	NA	NA	NA	NA	NA	NA	NA	NA	NA	NA
61714	Water oak	Quercus nigra	Houston	Texas	-95.4726242	29.7525998	5538 Doliver Dr	naturally_occurring	NA	Houston	NA	NA	NA	NA	NA	NA	NA	NA	NA	NA	NA	NA	NA	NA	NA	NA	NA
61780	Juniper	Juniperus chinensis	Houston	Texas	-95.47099	29.750848	5501 Fieldwood Dr	introduced	NA	Houston	NA	NA	NA	NA	NA	NA	NA	NA	NA	NA	NA	NA	NA	NA	NA	NA	NA
61814	Southern magnolia	Magnolia grandiflora	Houston	Texas	-95.4692512	29.7518455	5409 Fieldwood Dr	naturally_occurring	NA	Houston	NA	NA	NA	NA	NA	NA	NA	NA	NA	NA	NA	NA	NA	NA	NA	NA	NA
61837	Live oak	Quercus virginiana	Houston	Texas	-95.4691234	29.7531676	5376 Cedar Creek Dr	naturally_occurring	NA	Houston	NA	NA	NA	NA	NA	NA	NA	NA	NA	NA	NA	NA	NA	NA	NA	NA	NA
85580	Trident maple	Acer buergerianum	Houston	Texas	-95.367155	29.719096	3200 Rosedale	introduced	NA	Houston	NA	NA	NA	NA	NA	NA	NA	NA	NA	NA	NA	NA	NA	NA	NA	NA	NA
85635	Water oak	Quercus nigra	Houston	Texas	-95.3754021	29.722435	2310 Wichita	naturally_occurring	NA	Houston	NA	NA	NA	NA	NA	NA	NA	NA	NA	NA	NA	NA	NA	NA	NA	NA	NA
85637	Chinese tallow	Triadica sebifera	Houston	Texas	-95.375452	29.723808	2221 Rosedale	introduced	NA	Houston	NA	NA	NA	NA	NA	NA	NA	NA	NA	NA	NA	NA	NA	NA	NA	NA	NA
85671	Arizona ash	Fraxinus velutina	Houston	Texas	-95.3714807	29.7015447	3459 Old Spanish Trail	naturally_occurring	NA	Houston	NA	NA	NA	NA	NA	NA	NA	NA	NA	NA	NA	NA	NA	NA	NA	NA	NA
85737	Pine	Pinus	Houston	Texas	-95.347258	29.7143404	4802 Rockwood Dr	no_info	NA	Houston	NA	NA	NA	NA	NA	NA	NA	NA	NA	NA	NA	NA	NA	NA	NA	NA	NA
85744	Loblolly pine	Pinus taeda	Houston	Texas	-95.354064	29.714491	3817 Rosedale	naturally_occurring	NA	Houston	NA	NA	NA	NA	NA	NA	NA	NA	NA	NA	NA	NA	NA	NA	NA	NA	NA
85771	Live oak	Quercus virginiana	Houston	Texas	-95.2946629	31.2943483	2406 Arbor	naturally_occurring	NA	Houston	NA	NA	NA	NA	NA	NA	NA	NA	NA	NA	NA	NA	NA	NA	NA	NA	NA
85778	Water oak	Quercus nigra	Houston	Texas	-95.361098	29.7183392	3419 Wentworth	naturally_occurring	NA	Houston	NA	NA	NA	NA	NA	NA	NA	NA	NA	NA	NA	NA	NA	NA	NA	NA	NA
85844	Chinaberry	Melia azedarach	Houston	Texas	-95.367704	29.7035299	3459 Dixie Dr	introduced	NA	Houston	NA	NA	NA	NA	NA	NA	NA	NA	NA	NA	NA	NA	NA	NA	NA	NA	NA
85878	Southern magnolia	Magnolia grandiflora	Houston	Texas	-95.364789	29.717778	3303 Rosedale	naturally_occurring	NA	Houston	NA	NA	NA	NA	NA	NA	NA	NA	NA	NA	NA	NA	NA	NA	NA	NA	NA
85880	Japanese privet	Ligustrum japonicum	Houston	Texas	-95.3433454	29.7141422	4396 Fiesta Ln	introduced	NA	Houston	NA	NA	NA	NA	NA	NA	NA	NA	NA	NA	NA	NA	NA	NA	NA	NA	NA
85914	Water oak	Quercus nigra	Houston	Texas	-95.374098	29.7070291	3228 Ozark	naturally_occurring	NA	Houston	NA	NA	NA	NA	NA	NA	NA	NA	NA	NA	NA	NA	NA	NA	NA	NA	NA
85980	Willow oak	Quercus phellos	Houston	Texas	-95.3711682	29.7198464	2821 Wichita	naturally_occurring	NA	Houston	NA	NA	NA	NA	NA	NA	NA	NA	NA	NA	NA	NA	NA	NA	NA	NA	NA
86014	Japanese privet	Ligustrum japonicum	Houston	Texas	-95.372185	29.722027	2616 Rosedale	introduced	NA	Houston	NA	NA	NA	NA	NA	NA	NA	NA	NA	NA	NA	NA	NA	NA	NA	NA	NA
86037	Crape myrtle	Lagerstroemia indica	Houston	Texas	-95.363238	29.7165117	3301 Wichita	introduced	NA	Houston	NA	NA	NA	NA	NA	NA	NA	NA	NA	NA	NA	NA	NA	NA	NA	NA	NA
86071	Common hackberry	Celtis occidentalis	Houston	Texas	-95.3745432	29.7078817	6003 Ardmore	naturally_occurring	NA	Houston	NA	NA	NA	NA	NA	NA	NA	NA	NA	NA	NA	NA	NA	NA	NA	NA	NA
104062	Common hackberry	Celtis occidentalis	Houston	Texas	-95.3676974	29.7589382	4213 Center	naturally_occurring	NA	Houston	NA	NA	NA	NA	NA	NA	NA	NA	NA	NA	NA	NA	NA	NA	NA	NA	NA
104064	Common hackberry	Celtis occidentalis	Houston	Texas	-95.3676974	29.7589382	4213 Center	naturally_occurring	NA	Houston	NA	NA	NA	NA	NA	NA	NA	NA	NA	NA	NA	NA	NA	NA	NA	NA	NA
104119	Live oak	Quercus virginiana	Houston	Texas	-95.3846327	29.7682826	2555 Washington Ave	naturally_occurring	NA	Houston	NA	NA	NA	NA	NA	NA	NA	NA	NA	NA	NA	NA	NA	NA	NA	NA	NA
104164	Slippery elm	Ulmus rubra	Houston	Texas	-95.3747444	29.766099	817 Colorado	naturally_occurring	NA	Houston	NA	NA	NA	NA	NA	NA	NA	NA	NA	NA	NA	NA	NA	NA	NA	NA	NA
104198	Arborvitae	Thuja	Houston	Texas	-95.3784447	29.7653904	2007 Lubbock	no_info	NA	Houston	NA	NA	NA	NA	NA	NA	NA	NA	NA	NA	NA	NA	NA	NA	NA	NA	NA
104219	Mimosa	Albizia julibrissin	Houston	Texas	-95.3739975	29.7662737	717 Trinity	introduced	NA	Houston	NA	NA	NA	NA	NA	NA	NA	NA	NA	NA	NA	NA	NA	NA	NA	NA	NA
104221	Red mulberry	Morus rubra	Houston	Texas	-95.3869389	29.7688962	2710 Washington Ave	naturally_occurring	NA	Houston	NA	NA	NA	NA	NA	NA	NA	NA	NA	NA	NA	NA	NA	NA	NA	NA	NA
104255	Velvet ash	Fraxinus velutina	Houston	Texas	-95.3713377	29.7714616	1403 Bingham	naturally_occurring	NA	Houston	NA	NA	NA	NA	NA	NA	NA	NA	NA	NA	NA	NA	NA	NA	NA	NA	NA
104321	Common hackberry	Celtis occidentalis	Houston	Texas	-95.4572993	31.318017	1701 Crockett	naturally_occurring	NA	Houston	NA	NA	NA	NA	NA	NA	NA	NA	NA	NA	NA	NA	NA	NA	NA	NA	NA
104328	Live oak	Quercus virginiana	Houston	Texas	-95.4031483	29.851722	103 Yale	naturally_occurring	NA	Houston	NA	NA	NA	NA	NA	NA	NA	NA	NA	NA	NA	NA	NA	NA	NA	NA	NA
104355	Common hackberry	Celtis occidentalis	Houston	Texas	-95.4065188	29.7740756	4521 Maxie	naturally_occurring	NA	Houston	NA	NA	NA	NA	NA	NA	NA	NA	NA	NA	NA	NA	NA	NA	NA	NA	NA
104362	Common hackberry	Celtis occidentalis	Houston	Texas	-95.4026986	29.7750217	4120 Eigel	naturally_occurring	NA	Houston	NA	NA	NA	NA	NA	NA	NA	NA	NA	NA	NA	NA	NA	NA	NA	NA	NA
104428	Pecan	Carya illinoinensis	Houston	Texas	-95.4156433	29.772487	5311 Schuler	naturally_occurring	NA	Houston	NA	NA	NA	NA	NA	NA	NA	NA	NA	NA	NA	NA	NA	NA	NA	NA	NA
104457	Common hackberry	Celtis occidentalis	Houston	Texas	-95.3713527	29.7707047	1405 Edwards	naturally_occurring	NA	Houston	NA	NA	NA	NA	NA	NA	NA	NA	NA	NA	NA	NA	NA	NA	NA	NA	NA
104462	Ligustrum	Ligustrum japonicum	Houston	Texas	-95.4157954	29.7719693	5334 Nett	introduced	NA	Houston	NA	NA	NA	NA	NA	NA	NA	NA	NA	NA	NA	NA	NA	NA	NA	NA	NA
104464	Common hackberry	Celtis occidentalis	Houston	Texas	-95.4147623	29.7724867	5247 Schuler	naturally_occurring	NA	Houston	NA	NA	NA	NA	NA	NA	NA	NA	NA	NA	NA	NA	NA	NA	NA	NA	NA
104498	Crape myrtle	Lagerstroemia indica	Houston	Texas	-95.378325	29.7745047	2004 Shearn	introduced	NA	Houston	NA	NA	NA	NA	NA	NA	NA	NA	NA	NA	NA	NA	NA	NA	NA	NA	NA
104564	Common hackberry	Celtis occidentalis	Houston	Texas	-95.4117514	29.772712	5004 Schuler	naturally_occurring	NA	Houston	NA	NA	NA	NA	NA	NA	NA	NA	NA	NA	NA	NA	NA	NA	NA	NA	NA
104598	Common hackberry	Celtis occidentalis	Houston	Texas	-95.4108944	29.7719967	4920 Nett	naturally_occurring	NA	Houston	NA	NA	NA	NA	NA	NA	NA	NA	NA	NA	NA	NA	NA	NA	NA	NA	NA
122539	Bradford pear	Pyrus calleryana	Houston	Texas	-95.384334	29.7369566	4007 Bute	introduced	NA	Houston	NA	NA	NA	NA	NA	NA	NA	NA	NA	NA	NA	NA	NA	NA	NA	NA	NA
122546	Live oak	Quercus virginiana	Houston	Texas	-95.4998687	29.7317599	1301 Richmond Ave	naturally_occurring	NA	Houston	NA	NA	NA	NA	NA	NA	NA	NA	NA	NA	NA	NA	NA	NA	NA	NA	NA
122612	Live oak	Quercus virginiana	Houston	Texas	-95.4052393	29.7327019	1828 Norfolk	naturally_occurring	60.96 to 76.2 cm	Houston	NA	NA	NA	NA	NA	NA	NA	NA	NA	NA	NA	NA	NA	NA	NA	NA	NA
122646	American holly	Ilex opaca	Houston	Texas	-95.4073368	29.7154097	1601 Main, W	naturally_occurring	NA	Houston	NA	NA	NA	NA	NA	NA	NA	NA	NA	NA	NA	NA	NA	NA	NA	NA	NA
122648	Palm	Washingtonia robusta	Houston	Texas	-95.4073368	29.7154097	1601 Main, W	introduced	NA	Houston	NA	NA	NA	NA	NA	NA	NA	NA	NA	NA	NA	NA	NA	NA	NA	NA	NA
122682	Live oak	Quercus virginiana	Houston	Texas	-95.393737	29.733511	1215 Bonnie Brae	naturally_occurring	NA	Houston	NA	NA	NA	NA	NA	NA	NA	NA	NA	NA	NA	NA	NA	NA	NA	NA	NA
122703	Oleander	Nerium oleander	Houston	Texas	-95.36327	29.76328	1402 Castle Ct	introduced	NA	Houston	NA	NA	NA	NA	NA	NA	NA	NA	NA	NA	NA	NA	NA	NA	NA	NA	NA
122748	Crape myrtle	Lagerstroemia indica	Houston	Texas	-95.36327	29.76328	1414 Castle Ct	introduced	NA	Houston	NA	NA	NA	NA	NA	NA	NA	NA	NA	NA	NA	NA	NA	NA	NA	NA	NA
122782	Crape myrtle	Lagerstroemia indica	Houston	Texas	-95.4560005	29.7327984	1400 Richmond Ave	introduced	NA	Houston	NA	NA	NA	NA	NA	NA	NA	NA	NA	NA	NA	NA	NA	NA	NA	NA	NA
122805	Live oak	Quercus virginiana	Houston	Texas	-95.3926329	29.7438286	4306 Yoakum Blvd	naturally_occurring	NA	Houston	NA	NA	NA	NA	NA	NA	NA	NA	NA	NA	NA	NA	NA	NA	NA	NA	NA
122839	Velvet ash	Fraxinus velutina	Houston	Texas	-95.6119075	29.756832	1858 Lexington	naturally_occurring	NA	Houston	NA	NA	NA	NA	NA	NA	NA	NA	NA	NA	NA	NA	NA	NA	NA	NA	NA
122905	Crape myrtle	Lagerstroemia indica	Houston	Texas	-95.5789698	29.715837	4102 Yupon	introduced	NA	Houston	NA	NA	NA	NA	NA	NA	NA	NA	NA	NA	NA	NA	NA	NA	NA	NA	NA
122912	Live oak	Quercus virginiana	Houston	Texas	-95.394585	29.732679	1209 Miramar	naturally_occurring	60.96 to 76.2 cm	Houston	NA	NA	NA	NA	NA	NA	NA	NA	NA	NA	NA	NA	NA	NA	NA	NA	NA
122939	Palm	Washingtonia robusta	Houston	Texas	-95.3838451	29.7368996	4040 Milam	introduced	NA	Houston	NA	NA	NA	NA	NA	NA	NA	NA	NA	NA	NA	NA	NA	NA	NA	NA	NA
122941	Crape myrtle	Lagerstroemia indica	Houston	Texas	-95.6119075	29.756832	1742 Lexington	introduced	NA	Houston	NA	NA	NA	NA	NA	NA	NA	NA	NA	NA	NA	NA	NA	NA	NA	NA	NA
122946	Silver maple	Acer saccharinum	Houston	Texas	-95.4002151	29.7328264	1624 Norfolk	naturally_occurring	NA	Houston	NA	NA	NA	NA	NA	NA	NA	NA	NA	NA	NA	NA	NA	NA	NA	NA	NA
123041	Velvet ash	Fraxinus velutina	Houston	Texas	-95.36327	29.76328	1604 Castle Ct	naturally_occurring	NA	Houston	NA	NA	NA	NA	NA	NA	NA	NA	NA	NA	NA	NA	NA	NA	NA	NA	NA
123046	Crape myrtle	Lagerstroemia indica	Houston	Texas	-95.36327	29.76328	1604 Castle Ct	introduced	NA	Houston	NA	NA	NA	NA	NA	NA	NA	NA	NA	NA	NA	NA	NA	NA	NA	NA	NA
123048	Retama	Retama	Houston	Texas	-95.402208	29.734401	1700 Richmond Ave	no_info	NA	Houston	NA	NA	NA	NA	NA	NA	NA	NA	NA	NA	NA	NA	NA	NA	NA	NA	NA
123082	Live oak	Quercus virginiana	Houston	Texas	-95.3996018	29.7333104	4420 Mandell	naturally_occurring	NA	Houston	NA	NA	NA	NA	NA	NA	NA	NA	NA	NA	NA	NA	NA	NA	NA	NA	NA
144540	Common hackberry	Celtis occidentalis	Houston	Texas	-95.2844685	29.8218205	8205 Sunbury	naturally_occurring	NA	Houston	NA	NA	NA	NA	NA	NA	NA	NA	NA	NA	NA	NA	NA	NA	NA	NA	NA
144574	Common hackberry	Celtis occidentalis	Houston	Texas	-95.2869681	29.808075	5208 Ina	naturally_occurring	NA	Houston	NA	NA	NA	NA	NA	NA	NA	NA	NA	NA	NA	NA	NA	NA	NA	NA	NA
144597	Common hackberry	Celtis occidentalis	Houston	Texas	-95.2860135	29.8060143	7830 Pardee	naturally_occurring	NA	Houston	NA	NA	NA	NA	NA	NA	NA	NA	NA	NA	NA	NA	NA	NA	NA	NA	NA
144631	Chinese tallow	Triadica sebifera	Houston	Texas	-95.286201	29.8061759	7821 Pardee	introduced	NA	Houston	NA	NA	NA	NA	NA	NA	NA	NA	NA	NA	NA	NA	NA	NA	NA	NA	NA
144697	Common hackberry	Celtis occidentalis	Houston	Texas	-95.280012	29.8228194	6505 Nielan	naturally_occurring	NA	Houston	NA	NA	NA	NA	NA	NA	NA	NA	NA	NA	NA	NA	NA	NA	NA	NA	NA
144731	Crape myrtle	Lagerstroemia indica	Houston	Texas	-95.284544	29.81693	8025 Miley	introduced	NA	Houston	NA	NA	NA	NA	NA	NA	NA	NA	NA	NA	NA	NA	NA	NA	NA	NA	NA
144733	Cottonwood	Populus	Houston	Texas	-95.2803221	29.8256774	8018 Penrod	no_info	60.96 to 76.2 cm	Houston	NA	NA	NA	NA	NA	NA	NA	NA	NA	NA	NA	NA	NA	NA	NA	NA	NA
144767	Crape myrtle	Lagerstroemia indica	Houston	Texas	-95.277466	29.807645	6820 Bacher	introduced	NA	Houston	NA	NA	NA	NA	NA	NA	NA	NA	NA	NA	NA	NA	NA	NA	NA	NA	NA
144833	Chinese tallow	Triadica sebifera	Houston	Texas	-95.2814969	29.8191935	7984 Blue	introduced	NA	Houston	NA	NA	NA	NA	NA	NA	NA	NA	NA	NA	NA	NA	NA	NA	NA	NA	NA
144840	Crape myrtle	Lagerstroemia indica	Houston	Texas	-95.2823963	29.8051547	7958 Rand	introduced	NA	Houston	NA	NA	NA	NA	NA	NA	NA	NA	NA	NA	NA	NA	NA	NA	NA	NA	NA
144867	Chinese tallow	Triadica sebifera	Houston	Texas	-95.284377	29.816084	7945 Attwater	introduced	NA	Houston	NA	NA	NA	NA	NA	NA	NA	NA	NA	NA	NA	NA	NA	NA	NA	NA	NA
144874	Chinese tallow	Triadica sebifera	Houston	Texas	-95.282851	29.810263	7931 Tate	introduced	NA	Houston	NA	NA	NA	NA	NA	NA	NA	NA	NA	NA	NA	NA	NA	NA	NA	NA	NA
144940	Juniper	Juniperus chinensis	Houston	Texas	-95.284165	29.819746	7907 Saint Louis	introduced	NA	Houston	NA	NA	NA	NA	NA	NA	NA	NA	NA	NA	NA	NA	NA	NA	NA	NA	NA
144974	Live oak	Quercus virginiana	Houston	Texas	-95.4392065	29.6792959	2333 South Loop, W	naturally_occurring	NA	Houston	NA	NA	NA	NA	NA	NA	NA	NA	NA	NA	NA	NA	NA	NA	NA	NA	NA
144976	Live oak	Quercus virginiana	Houston	Texas	-95.4392065	29.6792959	2333 South Loop, W	naturally_occurring	NA	Houston	NA	NA	NA	NA	NA	NA	NA	NA	NA	NA	NA	NA	NA	NA	NA	NA	NA
145031	Live oak	Quercus virginiana	Houston	Texas	-95.4031639	29.690204	8000 Fannin	naturally_occurring	NA	Houston	NA	NA	NA	NA	NA	NA	NA	NA	NA	NA	NA	NA	NA	NA	NA	NA	NA
145076	Live oak	Quercus virginiana	Houston	Texas	-95.417085	29.691074	7901 Main	naturally_occurring	NA	Houston	NA	NA	NA	NA	NA	NA	NA	NA	NA	NA	NA	NA	NA	NA	NA	NA	NA
162481	Cedar	Cedrus	Houston	Texas	-95.4877681	29.6421326	5746 Firenza Dr	no_info	NA	Houston	NA	NA	NA	NA	NA	NA	NA	NA	NA	NA	NA	NA	NA	NA	NA	NA	NA
162488	Arizona ash	Fraxinus velutina	Houston	Texas	-95.4928884	29.6387584	12026 Hillcroft	naturally_occurring	60.96 to 76.2 cm	Houston	NA	NA	NA	NA	NA	NA	NA	NA	NA	NA	NA	NA	NA	NA	NA	NA	NA
162515	Live oak	Quercus virginiana	Houston	Texas	-95.4902617	29.6463432	5846 Effingham Dr	naturally_occurring	NA	Houston	NA	NA	NA	NA	NA	NA	NA	NA	NA	NA	NA	NA	NA	NA	NA	NA	NA
162522	Arizona ash	Fraxinus velutina	Houston	Texas	-95.487558	29.6420323	5743 Firenza Dr	naturally_occurring	60.96 to 76.2 cm	Houston	NA	NA	NA	NA	NA	NA	NA	NA	NA	NA	NA	NA	NA	NA	NA	NA	NA
162588	Chinese elm	Ulmus parvifolia	Houston	Texas	-95.4877714	29.6505373	5738 Cartagena	introduced	NA	Houston	NA	NA	NA	NA	NA	NA	NA	NA	NA	NA	NA	NA	NA	NA	NA	NA	NA
162622	Live oak	Quercus virginiana	Houston	Texas	-95.4836387	29.6471062	5519 Dryad Dr	naturally_occurring	NA	Houston	NA	NA	NA	NA	NA	NA	NA	NA	NA	NA	NA	NA	NA	NA	NA	NA	NA
162624	Arizona ash	Fraxinus velutina	Houston	Texas	-95.4908516	29.6455025	5850 Ettrick Dr	naturally_occurring	NA	Houston	NA	NA	NA	NA	NA	NA	NA	NA	NA	NA	NA	NA	NA	NA	NA	NA	NA
162658	Southern magnolia	Magnolia grandiflora	Houston	Texas	-95.4946593	29.6469183	5911 Dryad Dr	naturally_occurring	NA	Houston	NA	NA	NA	NA	NA	NA	NA	NA	NA	NA	NA	NA	NA	NA	NA	NA	NA
162724	Arizona ash	Fraxinus velutina	Houston	Texas	-95.4867704	29.6553039	11427 Landsdowne Dr	naturally_occurring	NA	Houston	NA	NA	NA	NA	NA	NA	NA	NA	NA	NA	NA	NA	NA	NA	NA	NA	NA
162758	Soapberry	Sapindus	Houston	Texas	-95.4867897	29.6561176	11403 Landsdowne Dr	no_info	NA	Houston	NA	NA	NA	NA	NA	NA	NA	NA	NA	NA	NA	NA	NA	NA	NA	NA	NA
162781	Crape myrtle	Lagerstroemia indica	Houston	Texas	-95.4840763	29.6529704	5615 Burlinghall Dr	introduced	NA	Houston	NA	NA	NA	NA	NA	NA	NA	NA	NA	NA	NA	NA	NA	NA	NA	NA	NA
162815	Arizona ash	Fraxinus velutina	Houston	Texas	-95.4820375	29.6571901	11319 Atwell Dr	naturally_occurring	NA	Houston	NA	NA	NA	NA	NA	NA	NA	NA	NA	NA	NA	NA	NA	NA	NA	NA	NA
162881	Crape myrtle	Lagerstroemia indica	Houston	Texas	-95.4928884	29.6387584	11623 Hillcroft	introduced	NA	Houston	NA	NA	NA	NA	NA	NA	NA	NA	NA	NA	NA	NA	NA	NA	NA	NA	NA
162915	Crape myrtle	Lagerstroemia indica	Houston	Texas	-95.4889892	29.6537372	5807 Belrose Dr	introduced	NA	Houston	NA	NA	NA	NA	NA	NA	NA	NA	NA	NA	NA	NA	NA	NA	NA	NA	NA
162917	Live oak	Quercus virginiana	Houston	Texas	-95.4831293	29.6462339	12203 Atwell Dr	naturally_occurring	NA	Houston	NA	NA	NA	NA	NA	NA	NA	NA	NA	NA	NA	NA	NA	NA	NA	NA	NA
162922	Live oak	Quercus virginiana	Houston	Texas	-95.483733	29.651884	5523 Cartagena	naturally_occurring	NA	Houston	NA	NA	NA	NA	NA	NA	NA	NA	NA	NA	NA	NA	NA	NA	NA	NA	NA
180372	Crape myrtle	Lagerstroemia indica	Houston	Texas	-95.522804	29.821898	9401 Kempwood Dr	introduced	NA	Houston	NA	NA	NA	NA	NA	NA	NA	NA	NA	NA	NA	NA	NA	NA	NA	NA	NA
180406	Mexican white oak	NA	Houston	Texas	-95.522804	29.821898	9401 Kempwood Dr	no_info	NA	Houston	NA	NA	NA	NA	NA	NA	NA	NA	NA	NA	NA	NA	NA	NA	NA	NA	NA
180429	Mexican white oak	NA	Houston	Texas	-95.5232471	29.8220552	9400 Kempwood Dr	no_info	NA	Houston	NA	NA	NA	NA	NA	NA	NA	NA	NA	NA	NA	NA	NA	NA	NA	NA	NA
180463	Crape myrtle	Lagerstroemia indica	Houston	Texas	-95.5232639	29.8220548	9402 Kempwood Dr	introduced	NA	Houston	NA	NA	NA	NA	NA	NA	NA	NA	NA	NA	NA	NA	NA	NA	NA	NA	NA
180529	Crape myrtle	Lagerstroemia indica	Houston	Texas	-95.514416	29.806099	9113 Cathy Ln	introduced	NA	Houston	NA	NA	NA	NA	NA	NA	NA	NA	NA	NA	NA	NA	NA	NA	NA	NA	NA
[truncated: 213,140 more rows]
