# Supplementary material for: Species clustering, climate effects, and introduced species in 5 million city trees across 63 US cities
Source: eLife. 2022 Sep 27;11:e77891. doi: 10.7554/eLife.77891 (PMC9578703; doi:10.7554/eLife.77891)
Supplement: Figure 1—source data 1. — This zipped file includes all of the cleaned data used in the study (63 spreadsheets, one for each city, where each row is a tree). It is available on Dryad at https://doi.org/10.5061/dryad.2jm63xsrf. [file elife-77891-fig1-data1.zip › Worcester_Final_2022-06-18.csv]

scientific_name	city	state	native	diameter_breast_height_binned_CM	greater_metro	city_ID	tree_ID	planted_date	most_recent_observation	retired_date	most_recent_observation_type	common_name	longitude_coordinate	latitude_coordinate	location_type	zipcode	address	neighborhood	location_name	ward	district	overhead_utility	diameter_breast_height_CM	condition	height_M	height_binned_M	percent_population
Thuja occidentalis	Worcester	Massachusetts	naturally_occurring	30.48 to 45.72 cm	Worcester	NA	NA	NA	NA	NA	NA	NA	NA	NA	NA	NA	NA	NA	NA	NA	NA	NA	NA	NA	NA	NA	NA
Fraxinus pennsylvanica	Worcester	Massachusetts	naturally_occurring	30.48 to 45.72 cm	Worcester	NA	NA	NA	NA	NA	NA	NA	NA	NA	NA	NA	NA	NA	NA	NA	NA	NA	NA	NA	NA	NA	NA
Fraxinus pennsylvanica	Worcester	Massachusetts	naturally_occurring	30.48 to 45.72 cm	Worcester	NA	NA	NA	NA	NA	NA	NA	NA	NA	NA	NA	NA	NA	NA	NA	NA	NA	NA	NA	NA	NA	NA
Fraxinus pennsylvanica	Worcester	Massachusetts	naturally_occurring	30.48 to 45.72 cm	Worcester	NA	NA	NA	NA	NA	NA	NA	NA	NA	NA	NA	NA	NA	NA	NA	NA	NA	NA	NA	NA	NA	NA
Fraxinus pennsylvanica	Worcester	Massachusetts	naturally_occurring	30.48 to 45.72 cm	Worcester	NA	NA	NA	NA	NA	NA	NA	NA	NA	NA	NA	NA	NA	NA	NA	NA	NA	NA	NA	NA	NA	NA
Fraxinus pennsylvanica	Worcester	Massachusetts	naturally_occurring	30.48 to 45.72 cm	Worcester	NA	NA	NA	NA	NA	NA	NA	NA	NA	NA	NA	NA	NA	NA	NA	NA	NA	NA	NA	NA	NA	NA
Fraxinus pennsylvanica	Worcester	Massachusetts	naturally_occurring	30.48 to 45.72 cm	Worcester	NA	NA	NA	NA	NA	NA	NA	NA	NA	NA	NA	NA	NA	NA	NA	NA	NA	NA	NA	NA	NA	NA
Fraxinus pennsylvanica	Worcester	Massachusetts	naturally_occurring	30.48 to 45.72 cm	Worcester	NA	NA	NA	NA	NA	NA	NA	NA	NA	NA	NA	NA	NA	NA	NA	NA	NA	NA	NA	NA	NA	NA
Fraxinus pennsylvanica	Worcester	Massachusetts	naturally_occurring	30.48 to 45.72 cm	Worcester	NA	NA	NA	NA	NA	NA	NA	NA	NA	NA	NA	NA	NA	NA	NA	NA	NA	NA	NA	NA	NA	NA
Fraxinus pennsylvanica	Worcester	Massachusetts	naturally_occurring	30.48 to 45.72 cm	Worcester	NA	NA	NA	NA	NA	NA	NA	NA	NA	NA	NA	NA	NA	NA	NA	NA	NA	NA	NA	NA	NA	NA
Fraxinus pennsylvanica	Worcester	Massachusetts	naturally_occurring	30.48 to 45.72 cm	Worcester	NA	NA	NA	NA	NA	NA	NA	NA	NA	NA	NA	NA	NA	NA	NA	NA	NA	NA	NA	NA	NA	NA
Fraxinus pennsylvanica	Worcester	Massachusetts	naturally_occurring	30.48 to 45.72 cm	Worcester	NA	NA	NA	NA	NA	NA	NA	NA	NA	NA	NA	NA	NA	NA	NA	NA	NA	NA	NA	NA	NA	NA
Fraxinus americana	Worcester	Massachusetts	naturally_occurring	30.48 to 45.72 cm	Worcester	NA	NA	NA	NA	NA	NA	NA	NA	NA	NA	NA	NA	NA	NA	NA	NA	NA	NA	NA	NA	NA	NA
Fraxinus americana	Worcester	Massachusetts	naturally_occurring	30.48 to 45.72 cm	Worcester	NA	NA	NA	NA	NA	NA	NA	NA	NA	NA	NA	NA	NA	NA	NA	NA	NA	NA	NA	NA	NA	NA
Fraxinus americana	Worcester	Massachusetts	naturally_occurring	30.48 to 45.72 cm	Worcester	NA	NA	NA	NA	NA	NA	NA	NA	NA	NA	NA	NA	NA	NA	NA	NA	NA	NA	NA	NA	NA	NA
Fraxinus americana	Worcester	Massachusetts	naturally_occurring	30.48 to 45.72 cm	Worcester	NA	NA	NA	NA	NA	NA	NA	NA	NA	NA	NA	NA	NA	NA	NA	NA	NA	NA	NA	NA	NA	NA
Fraxinus americana	Worcester	Massachusetts	naturally_occurring	30.48 to 45.72 cm	Worcester	NA	NA	NA	NA	NA	NA	NA	NA	NA	NA	NA	NA	NA	NA	NA	NA	NA	NA	NA	NA	NA	NA
Fraxinus americana	Worcester	Massachusetts	naturally_occurring	30.48 to 45.72 cm	Worcester	NA	NA	NA	NA	NA	NA	NA	NA	NA	NA	NA	NA	NA	NA	NA	NA	NA	NA	NA	NA	NA	NA
Fraxinus americana	Worcester	Massachusetts	naturally_occurring	30.48 to 45.72 cm	Worcester	NA	NA	NA	NA	NA	NA	NA	NA	NA	NA	NA	NA	NA	NA	NA	NA	NA	NA	NA	NA	NA	NA
Fraxinus americana	Worcester	Massachusetts	naturally_occurring	30.48 to 45.72 cm	Worcester	NA	NA	NA	NA	NA	NA	NA	NA	NA	NA	NA	NA	NA	NA	NA	NA	NA	NA	NA	NA	NA	NA
Fraxinus americana	Worcester	Massachusetts	naturally_occurring	30.48 to 45.72 cm	Worcester	NA	NA	NA	NA	NA	NA	NA	NA	NA	NA	NA	NA	NA	NA	NA	NA	NA	NA	NA	NA	NA	NA
Fraxinus americana	Worcester	Massachusetts	naturally_occurring	30.48 to 45.72 cm	Worcester	NA	NA	NA	NA	NA	NA	NA	NA	NA	NA	NA	NA	NA	NA	NA	NA	NA	NA	NA	NA	NA	NA
Fraxinus americana	Worcester	Massachusetts	naturally_occurring	30.48 to 45.72 cm	Worcester	NA	NA	NA	NA	NA	NA	NA	NA	NA	NA	NA	NA	NA	NA	NA	NA	NA	NA	NA	NA	NA	NA
Fraxinus americana	Worcester	Massachusetts	naturally_occurring	30.48 to 45.72 cm	Worcester	NA	NA	NA	NA	NA	NA	NA	NA	NA	NA	NA	NA	NA	NA	NA	NA	NA	NA	NA	NA	NA	NA
Fraxinus americana	Worcester	Massachusetts	naturally_occurring	30.48 to 45.72 cm	Worcester	NA	NA	NA	NA	NA	NA	NA	NA	NA	NA	NA	NA	NA	NA	NA	NA	NA	NA	NA	NA	NA	NA
Fraxinus americana	Worcester	Massachusetts	naturally_occurring	30.48 to 45.72 cm	Worcester	NA	NA	NA	NA	NA	NA	NA	NA	NA	NA	NA	NA	NA	NA	NA	NA	NA	NA	NA	NA	NA	NA
Fraxinus americana	Worcester	Massachusetts	naturally_occurring	30.48 to 45.72 cm	Worcester	NA	NA	NA	NA	NA	NA	NA	NA	NA	NA	NA	NA	NA	NA	NA	NA	NA	NA	NA	NA	NA	NA
Fraxinus americana	Worcester	Massachusetts	naturally_occurring	30.48 to 45.72 cm	Worcester	NA	NA	NA	NA	NA	NA	NA	NA	NA	NA	NA	NA	NA	NA	NA	NA	NA	NA	NA	NA	NA	NA
Fraxinus americana	Worcester	Massachusetts	naturally_occurring	30.48 to 45.72 cm	Worcester	NA	NA	NA	NA	NA	NA	NA	NA	NA	NA	NA	NA	NA	NA	NA	NA	NA	NA	NA	NA	NA	NA
Fraxinus americana	Worcester	Massachusetts	naturally_occurring	30.48 to 45.72 cm	Worcester	NA	NA	NA	NA	NA	NA	NA	NA	NA	NA	NA	NA	NA	NA	NA	NA	NA	NA	NA	NA	NA	NA
Fraxinus americana	Worcester	Massachusetts	naturally_occurring	30.48 to 45.72 cm	Worcester	NA	NA	NA	NA	NA	NA	NA	NA	NA	NA	NA	NA	NA	NA	NA	NA	NA	NA	NA	NA	NA	NA
Fraxinus americana	Worcester	Massachusetts	naturally_occurring	30.48 to 45.72 cm	Worcester	NA	NA	NA	NA	NA	NA	NA	NA	NA	NA	NA	NA	NA	NA	NA	NA	NA	NA	NA	NA	NA	NA
Fraxinus americana	Worcester	Massachusetts	naturally_occurring	30.48 to 45.72 cm	Worcester	NA	NA	NA	NA	NA	NA	NA	NA	NA	NA	NA	NA	NA	NA	NA	NA	NA	NA	NA	NA	NA	NA
Fraxinus americana	Worcester	Massachusetts	naturally_occurring	30.48 to 45.72 cm	Worcester	NA	NA	NA	NA	NA	NA	NA	NA	NA	NA	NA	NA	NA	NA	NA	NA	NA	NA	NA	NA	NA	NA
Fraxinus americana	Worcester	Massachusetts	naturally_occurring	30.48 to 45.72 cm	Worcester	NA	NA	NA	NA	NA	NA	NA	NA	NA	NA	NA	NA	NA	NA	NA	NA	NA	NA	NA	NA	NA	NA
Fraxinus americana	Worcester	Massachusetts	naturally_occurring	30.48 to 45.72 cm	Worcester	NA	NA	NA	NA	NA	NA	NA	NA	NA	NA	NA	NA	NA	NA	NA	NA	NA	NA	NA	NA	NA	NA
Fraxinus americana	Worcester	Massachusetts	naturally_occurring	30.48 to 45.72 cm	Worcester	NA	NA	NA	NA	NA	NA	NA	NA	NA	NA	NA	NA	NA	NA	NA	NA	NA	NA	NA	NA	NA	NA
Fraxinus americana	Worcester	Massachusetts	naturally_occurring	30.48 to 45.72 cm	Worcester	NA	NA	NA	NA	NA	NA	NA	NA	NA	NA	NA	NA	NA	NA	NA	NA	NA	NA	NA	NA	NA	NA
Fraxinus americana	Worcester	Massachusetts	naturally_occurring	30.48 to 45.72 cm	Worcester	NA	NA	NA	NA	NA	NA	NA	NA	NA	NA	NA	NA	NA	NA	NA	NA	NA	NA	NA	NA	NA	NA
Fraxinus americana	Worcester	Massachusetts	naturally_occurring	30.48 to 45.72 cm	Worcester	NA	NA	NA	NA	NA	NA	NA	NA	NA	NA	NA	NA	NA	NA	NA	NA	NA	NA	NA	NA	NA	NA
Fraxinus americana	Worcester	Massachusetts	naturally_occurring	30.48 to 45.72 cm	Worcester	NA	NA	NA	NA	NA	NA	NA	NA	NA	NA	NA	NA	NA	NA	NA	NA	NA	NA	NA	NA	NA	NA
Fraxinus americana	Worcester	Massachusetts	naturally_occurring	30.48 to 45.72 cm	Worcester	NA	NA	NA	NA	NA	NA	NA	NA	NA	NA	NA	NA	NA	NA	NA	NA	NA	NA	NA	NA	NA	NA
Fraxinus americana	Worcester	Massachusetts	naturally_occurring	30.48 to 45.72 cm	Worcester	NA	NA	NA	NA	NA	NA	NA	NA	NA	NA	NA	NA	NA	NA	NA	NA	NA	NA	NA	NA	NA	NA
Fraxinus americana	Worcester	Massachusetts	naturally_occurring	30.48 to 45.72 cm	Worcester	NA	NA	NA	NA	NA	NA	NA	NA	NA	NA	NA	NA	NA	NA	NA	NA	NA	NA	NA	NA	NA	NA
Populus tremuloides	Worcester	Massachusetts	naturally_occurring	30.48 to 45.72 cm	Worcester	NA	NA	NA	NA	NA	NA	NA	NA	NA	NA	NA	NA	NA	NA	NA	NA	NA	NA	NA	NA	NA	NA
Populus tremuloides	Worcester	Massachusetts	naturally_occurring	30.48 to 45.72 cm	Worcester	NA	NA	NA	NA	NA	NA	NA	NA	NA	NA	NA	NA	NA	NA	NA	NA	NA	NA	NA	NA	NA	NA
Betula papyrifera	Worcester	Massachusetts	naturally_occurring	30.48 to 45.72 cm	Worcester	NA	NA	NA	NA	NA	NA	NA	NA	NA	NA	NA	NA	NA	NA	NA	NA	NA	NA	NA	NA	NA	NA
Betula lenta	Worcester	Massachusetts	naturally_occurring	30.48 to 45.72 cm	Worcester	NA	NA	NA	NA	NA	NA	NA	NA	NA	NA	NA	NA	NA	NA	NA	NA	NA	NA	NA	NA	NA	NA
Acer negundo	Worcester	Massachusetts	naturally_occurring	30.48 to 45.72 cm	Worcester	NA	NA	NA	NA	NA	NA	NA	NA	NA	NA	NA	NA	NA	NA	NA	NA	NA	NA	NA	NA	NA	NA
Acer negundo	Worcester	Massachusetts	naturally_occurring	30.48 to 45.72 cm	Worcester	NA	NA	NA	NA	NA	NA	NA	NA	NA	NA	NA	NA	NA	NA	NA	NA	NA	NA	NA	NA	NA	NA
Acer negundo	Worcester	Massachusetts	naturally_occurring	30.48 to 45.72 cm	Worcester	NA	NA	NA	NA	NA	NA	NA	NA	NA	NA	NA	NA	NA	NA	NA	NA	NA	NA	NA	NA	NA	NA
Acer negundo	Worcester	Massachusetts	naturally_occurring	30.48 to 45.72 cm	Worcester	NA	NA	NA	NA	NA	NA	NA	NA	NA	NA	NA	NA	NA	NA	NA	NA	NA	NA	NA	NA	NA	NA
Acer negundo	Worcester	Massachusetts	naturally_occurring	30.48 to 45.72 cm	Worcester	NA	NA	NA	NA	NA	NA	NA	NA	NA	NA	NA	NA	NA	NA	NA	NA	NA	NA	NA	NA	NA	NA
Acer negundo	Worcester	Massachusetts	naturally_occurring	30.48 to 45.72 cm	Worcester	NA	NA	NA	NA	NA	NA	NA	NA	NA	NA	NA	NA	NA	NA	NA	NA	NA	NA	NA	NA	NA	NA
Juglans cinerea	Worcester	Massachusetts	naturally_occurring	30.48 to 45.72 cm	Worcester	NA	NA	NA	NA	NA	NA	NA	NA	NA	NA	NA	NA	NA	NA	NA	NA	NA	NA	NA	NA	NA	NA
Juglans cinerea	Worcester	Massachusetts	naturally_occurring	30.48 to 45.72 cm	Worcester	NA	NA	NA	NA	NA	NA	NA	NA	NA	NA	NA	NA	NA	NA	NA	NA	NA	NA	NA	NA	NA	NA
Catalpa speciosa	Worcester	Massachusetts	introduced	30.48 to 45.72 cm	Worcester	NA	NA	NA	NA	NA	NA	NA	NA	NA	NA	NA	NA	NA	NA	NA	NA	NA	NA	NA	NA	NA	NA
Catalpa speciosa	Worcester	Massachusetts	introduced	30.48 to 45.72 cm	Worcester	NA	NA	NA	NA	NA	NA	NA	NA	NA	NA	NA	NA	NA	NA	NA	NA	NA	NA	NA	NA	NA	NA
Catalpa speciosa	Worcester	Massachusetts	introduced	30.48 to 45.72 cm	Worcester	NA	NA	NA	NA	NA	NA	NA	NA	NA	NA	NA	NA	NA	NA	NA	NA	NA	NA	NA	NA	NA	NA
Catalpa speciosa	Worcester	Massachusetts	introduced	30.48 to 45.72 cm	Worcester	NA	NA	NA	NA	NA	NA	NA	NA	NA	NA	NA	NA	NA	NA	NA	NA	NA	NA	NA	NA	NA	NA
Catalpa speciosa	Worcester	Massachusetts	introduced	30.48 to 45.72 cm	Worcester	NA	NA	NA	NA	NA	NA	NA	NA	NA	NA	NA	NA	NA	NA	NA	NA	NA	NA	NA	NA	NA	NA
Catalpa speciosa	Worcester	Massachusetts	introduced	30.48 to 45.72 cm	Worcester	NA	NA	NA	NA	NA	NA	NA	NA	NA	NA	NA	NA	NA	NA	NA	NA	NA	NA	NA	NA	NA	NA
Catalpa speciosa	Worcester	Massachusetts	introduced	30.48 to 45.72 cm	Worcester	NA	NA	NA	NA	NA	NA	NA	NA	NA	NA	NA	NA	NA	NA	NA	NA	NA	NA	NA	NA	NA	NA
Prunus serotina	Worcester	Massachusetts	naturally_occurring	30.48 to 45.72 cm	Worcester	NA	NA	NA	NA	NA	NA	NA	NA	NA	NA	NA	NA	NA	NA	NA	NA	NA	NA	NA	NA	NA	NA
Prunus serotina	Worcester	Massachusetts	naturally_occurring	30.48 to 45.72 cm	Worcester	NA	NA	NA	NA	NA	NA	NA	NA	NA	NA	NA	NA	NA	NA	NA	NA	NA	NA	NA	NA	NA	NA
Prunus serotina	Worcester	Massachusetts	naturally_occurring	30.48 to 45.72 cm	Worcester	NA	NA	NA	NA	NA	NA	NA	NA	NA	NA	NA	NA	NA	NA	NA	NA	NA	NA	NA	NA	NA	NA
Prunus serotina	Worcester	Massachusetts	naturally_occurring	30.48 to 45.72 cm	Worcester	NA	NA	NA	NA	NA	NA	NA	NA	NA	NA	NA	NA	NA	NA	NA	NA	NA	NA	NA	NA	NA	NA
Prunus serotina	Worcester	Massachusetts	naturally_occurring	30.48 to 45.72 cm	Worcester	NA	NA	NA	NA	NA	NA	NA	NA	NA	NA	NA	NA	NA	NA	NA	NA	NA	NA	NA	NA	NA	NA
Prunus serotina	Worcester	Massachusetts	naturally_occurring	30.48 to 45.72 cm	Worcester	NA	NA	NA	NA	NA	NA	NA	NA	NA	NA	NA	NA	NA	NA	NA	NA	NA	NA	NA	NA	NA	NA
Prunus serotina	Worcester	Massachusetts	naturally_occurring	30.48 to 45.72 cm	Worcester	NA	NA	NA	NA	NA	NA	NA	NA	NA	NA	NA	NA	NA	NA	NA	NA	NA	NA	NA	NA	NA	NA
Prunus serotina	Worcester	Massachusetts	naturally_occurring	30.48 to 45.72 cm	Worcester	NA	NA	NA	NA	NA	NA	NA	NA	NA	NA	NA	NA	NA	NA	NA	NA	NA	NA	NA	NA	NA	NA
Prunus serotina	Worcester	Massachusetts	naturally_occurring	30.48 to 45.72 cm	Worcester	NA	NA	NA	NA	NA	NA	NA	NA	NA	NA	NA	NA	NA	NA	NA	NA	NA	NA	NA	NA	NA	NA
Prunus serotina	Worcester	Massachusetts	naturally_occurring	30.48 to 45.72 cm	Worcester	NA	NA	NA	NA	NA	NA	NA	NA	NA	NA	NA	NA	NA	NA	NA	NA	NA	NA	NA	NA	NA	NA
Prunus	Worcester	Massachusetts	no_info	30.48 to 45.72 cm	Worcester	NA	NA	NA	NA	NA	NA	NA	NA	NA	NA	NA	NA	NA	NA	NA	NA	NA	NA	NA	NA	NA	NA
Prunus	Worcester	Massachusetts	no_info	30.48 to 45.72 cm	Worcester	NA	NA	NA	NA	NA	NA	NA	NA	NA	NA	NA	NA	NA	NA	NA	NA	NA	NA	NA	NA	NA	NA
Prunus	Worcester	Massachusetts	no_info	30.48 to 45.72 cm	Worcester	NA	NA	NA	NA	NA	NA	NA	NA	NA	NA	NA	NA	NA	NA	NA	NA	NA	NA	NA	NA	NA	NA
Prunus	Worcester	Massachusetts	no_info	30.48 to 45.72 cm	Worcester	NA	NA	NA	NA	NA	NA	NA	NA	NA	NA	NA	NA	NA	NA	NA	NA	NA	NA	NA	NA	NA	NA
Prunus	Worcester	Massachusetts	no_info	30.48 to 45.72 cm	Worcester	NA	NA	NA	NA	NA	NA	NA	NA	NA	NA	NA	NA	NA	NA	NA	NA	NA	NA	NA	NA	NA	NA
Prunus	Worcester	Massachusetts	no_info	30.48 to 45.72 cm	Worcester	NA	NA	NA	NA	NA	NA	NA	NA	NA	NA	NA	NA	NA	NA	NA	NA	NA	NA	NA	NA	NA	NA
Prunus	Worcester	Massachusetts	no_info	30.48 to 45.72 cm	Worcester	NA	NA	NA	NA	NA	NA	NA	NA	NA	NA	NA	NA	NA	NA	NA	NA	NA	NA	NA	NA	NA	NA
Prunus	Worcester	Massachusetts	no_info	30.48 to 45.72 cm	Worcester	NA	NA	NA	NA	NA	NA	NA	NA	NA	NA	NA	NA	NA	NA	NA	NA	NA	NA	NA	NA	NA	NA
Populus deltoides	Worcester	Massachusetts	naturally_occurring	30.48 to 45.72 cm	Worcester	NA	NA	NA	NA	NA	NA	NA	NA	NA	NA	NA	NA	NA	NA	NA	NA	NA	NA	NA	NA	NA	NA
Malus	Worcester	Massachusetts	no_info	30.48 to 45.72 cm	Worcester	NA	NA	NA	NA	NA	NA	NA	NA	NA	NA	NA	NA	NA	NA	NA	NA	NA	NA	NA	NA	NA	NA
Malus	Worcester	Massachusetts	no_info	30.48 to 45.72 cm	Worcester	NA	NA	NA	NA	NA	NA	NA	NA	NA	NA	NA	NA	NA	NA	NA	NA	NA	NA	NA	NA	NA	NA
Malus	Worcester	Massachusetts	no_info	30.48 to 45.72 cm	Worcester	NA	NA	NA	NA	NA	NA	NA	NA	NA	NA	NA	NA	NA	NA	NA	NA	NA	NA	NA	NA	NA	NA
Malus	Worcester	Massachusetts	no_info	30.48 to 45.72 cm	Worcester	NA	NA	NA	NA	NA	NA	NA	NA	NA	NA	NA	NA	NA	NA	NA	NA	NA	NA	NA	NA	NA	NA
Cornus florida	Worcester	Massachusetts	naturally_occurring	30.48 to 45.72 cm	Worcester	NA	NA	NA	NA	NA	NA	NA	NA	NA	NA	NA	NA	NA	NA	NA	NA	NA	NA	NA	NA	NA	NA
Pseudotsuga menziesii	Worcester	Massachusetts	introduced	30.48 to 45.72 cm	Worcester	NA	NA	NA	NA	NA	NA	NA	NA	NA	NA	NA	NA	NA	NA	NA	NA	NA	NA	NA	NA	NA	NA
Ulmus americana	Worcester	Massachusetts	naturally_occurring	30.48 to 45.72 cm	Worcester	NA	NA	NA	NA	NA	NA	NA	NA	NA	NA	NA	NA	NA	NA	NA	NA	NA	NA	NA	NA	NA	NA
Ulmus americana	Worcester	Massachusetts	naturally_occurring	30.48 to 45.72 cm	Worcester	NA	NA	NA	NA	NA	NA	NA	NA	NA	NA	NA	NA	NA	NA	NA	NA	NA	NA	NA	NA	NA	NA
Ulmus americana	Worcester	Massachusetts	naturally_occurring	30.48 to 45.72 cm	Worcester	NA	NA	NA	NA	NA	NA	NA	NA	NA	NA	NA	NA	NA	NA	NA	NA	NA	NA	NA	NA	NA	NA
Ulmus americana	Worcester	Massachusetts	naturally_occurring	30.48 to 45.72 cm	Worcester	NA	NA	NA	NA	NA	NA	NA	NA	NA	NA	NA	NA	NA	NA	NA	NA	NA	NA	NA	NA	NA	NA
Ulmus americana	Worcester	Massachusetts	naturally_occurring	30.48 to 45.72 cm	Worcester	NA	NA	NA	NA	NA	NA	NA	NA	NA	NA	NA	NA	NA	NA	NA	NA	NA	NA	NA	NA	NA	NA
Ulmus americana	Worcester	Massachusetts	naturally_occurring	30.48 to 45.72 cm	Worcester	NA	NA	NA	NA	NA	NA	NA	NA	NA	NA	NA	NA	NA	NA	NA	NA	NA	NA	NA	NA	NA	NA
Ulmus americana	Worcester	Massachusetts	naturally_occurring	30.48 to 45.72 cm	Worcester	NA	NA	NA	NA	NA	NA	NA	NA	NA	NA	NA	NA	NA	NA	NA	NA	NA	NA	NA	NA	NA	NA
Ulmus americana	Worcester	Massachusetts	naturally_occurring	30.48 to 45.72 cm	Worcester	NA	NA	NA	NA	NA	NA	NA	NA	NA	NA	NA	NA	NA	NA	NA	NA	NA	NA	NA	NA	NA	NA
Ulmus americana	Worcester	Massachusetts	naturally_occurring	30.48 to 45.72 cm	Worcester	NA	NA	NA	NA	NA	NA	NA	NA	NA	NA	NA	NA	NA	NA	NA	NA	NA	NA	NA	NA	NA	NA
Ulmus americana	Worcester	Massachusetts	naturally_occurring	30.48 to 45.72 cm	Worcester	NA	NA	NA	NA	NA	NA	NA	NA	NA	NA	NA	NA	NA	NA	NA	NA	NA	NA	NA	NA	NA	NA
Ulmus americana	Worcester	Massachusetts	naturally_occurring	30.48 to 45.72 cm	Worcester	NA	NA	NA	NA	NA	NA	NA	NA	NA	NA	NA	NA	NA	NA	NA	NA	NA	NA	NA	NA	NA	NA
Ulmus americana	Worcester	Massachusetts	naturally_occurring	30.48 to 45.72 cm	Worcester	NA	NA	NA	NA	NA	NA	NA	NA	NA	NA	NA	NA	NA	NA	NA	NA	NA	NA	NA	NA	NA	NA
Ulmus americana	Worcester	Massachusetts	naturally_occurring	30.48 to 45.72 cm	Worcester	NA	NA	NA	NA	NA	NA	NA	NA	NA	NA	NA	NA	NA	NA	NA	NA	NA	NA	NA	NA	NA	NA
Ulmus americana	Worcester	Massachusetts	naturally_occurring	30.48 to 45.72 cm	Worcester	NA	NA	NA	NA	NA	NA	NA	NA	NA	NA	NA	NA	NA	NA	NA	NA	NA	NA	NA	NA	NA	NA
Ulmus americana	Worcester	Massachusetts	naturally_occurring	30.48 to 45.72 cm	Worcester	NA	NA	NA	NA	NA	NA	NA	NA	NA	NA	NA	NA	NA	NA	NA	NA	NA	NA	NA	NA	NA	NA
Ulmus americana	Worcester	Massachusetts	naturally_occurring	30.48 to 45.72 cm	Worcester	NA	NA	NA	NA	NA	NA	NA	NA	NA	NA	NA	NA	NA	NA	NA	NA	NA	NA	NA	NA	NA	NA
Ulmus	Worcester	Massachusetts	no_info	30.48 to 45.72 cm	Worcester	NA	NA	NA	NA	NA	NA	NA	NA	NA	NA	NA	NA	NA	NA	NA	NA	NA	NA	NA	NA	NA	NA
Ulmus pumila	Worcester	Massachusetts	introduced	30.48 to 45.72 cm	Worcester	NA	NA	NA	NA	NA	NA	NA	NA	NA	NA	NA	NA	NA	NA	NA	NA	NA	NA	NA	NA	NA	NA
Ulmus pumila	Worcester	Massachusetts	introduced	30.48 to 45.72 cm	Worcester	NA	NA	NA	NA	NA	NA	NA	NA	NA	NA	NA	NA	NA	NA	NA	NA	NA	NA	NA	NA	NA	NA
Ulmus pumila	Worcester	Massachusetts	introduced	30.48 to 45.72 cm	Worcester	NA	NA	NA	NA	NA	NA	NA	NA	NA	NA	NA	NA	NA	NA	NA	NA	NA	NA	NA	NA	NA	NA
Ulmus pumila	Worcester	Massachusetts	introduced	30.48 to 45.72 cm	Worcester	NA	NA	NA	NA	NA	NA	NA	NA	NA	NA	NA	NA	NA	NA	NA	NA	NA	NA	NA	NA	NA	NA
Ulmus pumila	Worcester	Massachusetts	introduced	30.48 to 45.72 cm	Worcester	NA	NA	NA	NA	NA	NA	NA	NA	NA	NA	NA	NA	NA	NA	NA	NA	NA	NA	NA	NA	NA	NA
Ulmus pumila	Worcester	Massachusetts	introduced	30.48 to 45.72 cm	Worcester	NA	NA	NA	NA	NA	NA	NA	NA	NA	NA	NA	NA	NA	NA	NA	NA	NA	NA	NA	NA	NA	NA
Ulmus pumila	Worcester	Massachusetts	introduced	30.48 to 45.72 cm	Worcester	NA	NA	NA	NA	NA	NA	NA	NA	NA	NA	NA	NA	NA	NA	NA	NA	NA	NA	NA	NA	NA	NA
Ulmus pumila	Worcester	Massachusetts	introduced	30.48 to 45.72 cm	Worcester	NA	NA	NA	NA	NA	NA	NA	NA	NA	NA	NA	NA	NA	NA	NA	NA	NA	NA	NA	NA	NA	NA
Abies balsamea	Worcester	Massachusetts	naturally_occurring	30.48 to 45.72 cm	Worcester	NA	NA	NA	NA	NA	NA	NA	NA	NA	NA	NA	NA	NA	NA	NA	NA	NA	NA	NA	NA	NA	NA
Abies concolor	Worcester	Massachusetts	introduced	30.48 to 45.72 cm	Worcester	NA	NA	NA	NA	NA	NA	NA	NA	NA	NA	NA	NA	NA	NA	NA	NA	NA	NA	NA	NA	NA	NA
Ginkgo biloba	Worcester	Massachusetts	introduced	30.48 to 45.72 cm	Worcester	NA	NA	NA	NA	NA	NA	NA	NA	NA	NA	NA	NA	NA	NA	NA	NA	NA	NA	NA	NA	NA	NA
Ginkgo biloba	Worcester	Massachusetts	introduced	30.48 to 45.72 cm	Worcester	NA	NA	NA	NA	NA	NA	NA	NA	NA	NA	NA	NA	NA	NA	NA	NA	NA	NA	NA	NA	NA	NA
Ginkgo biloba	Worcester	Massachusetts	introduced	30.48 to 45.72 cm	Worcester	NA	NA	NA	NA	NA	NA	NA	NA	NA	NA	NA	NA	NA	NA	NA	NA	NA	NA	NA	NA	NA	NA
Ginkgo biloba	Worcester	Massachusetts	introduced	30.48 to 45.72 cm	Worcester	NA	NA	NA	NA	NA	NA	NA	NA	NA	NA	NA	NA	NA	NA	NA	NA	NA	NA	NA	NA	NA	NA
Ginkgo biloba	Worcester	Massachusetts	introduced	30.48 to 45.72 cm	Worcester	NA	NA	NA	NA	NA	NA	NA	NA	NA	NA	NA	NA	NA	NA	NA	NA	NA	NA	NA	NA	NA	NA
Ginkgo biloba	Worcester	Massachusetts	introduced	30.48 to 45.72 cm	Worcester	NA	NA	NA	NA	NA	NA	NA	NA	NA	NA	NA	NA	NA	NA	NA	NA	NA	NA	NA	NA	NA	NA
Koelreuteria paniculata	Worcester	Massachusetts	introduced	30.48 to 45.72 cm	Worcester	NA	NA	NA	NA	NA	NA	NA	NA	NA	NA	NA	NA	NA	NA	NA	NA	NA	NA	NA	NA	NA	NA
Tsuga canadensis	Worcester	Massachusetts	naturally_occurring	30.48 to 45.72 cm	Worcester	NA	NA	NA	NA	NA	NA	NA	NA	NA	NA	NA	NA	NA	NA	NA	NA	NA	NA	NA	NA	NA	NA
Tsuga canadensis	Worcester	Massachusetts	naturally_occurring	30.48 to 45.72 cm	Worcester	NA	NA	NA	NA	NA	NA	NA	NA	NA	NA	NA	NA	NA	NA	NA	NA	NA	NA	NA	NA	NA	NA
Tsuga canadensis	Worcester	Massachusetts	naturally_occurring	30.48 to 45.72 cm	Worcester	NA	NA	NA	NA	NA	NA	NA	NA	NA	NA	NA	NA	NA	NA	NA	NA	NA	NA	NA	NA	NA	NA
Carya glabra	Worcester	Massachusetts	naturally_occurring	30.48 to 45.72 cm	Worcester	NA	NA	NA	NA	NA	NA	NA	NA	NA	NA	NA	NA	NA	NA	NA	NA	NA	NA	NA	NA	NA	NA
Carya glabra	Worcester	Massachusetts	naturally_occurring	30.48 to 45.72 cm	Worcester	NA	NA	NA	NA	NA	NA	NA	NA	NA	NA	NA	NA	NA	NA	NA	NA	NA	NA	NA	NA	NA	NA
Carya glabra	Worcester	Massachusetts	naturally_occurring	30.48 to 45.72 cm	Worcester	NA	NA	NA	NA	NA	NA	NA	NA	NA	NA	NA	NA	NA	NA	NA	NA	NA	NA	NA	NA	NA	NA
Carya glabra	Worcester	Massachusetts	naturally_occurring	30.48 to 45.72 cm	Worcester	NA	NA	NA	NA	NA	NA	NA	NA	NA	NA	NA	NA	NA	NA	NA	NA	NA	NA	NA	NA	NA	NA
Carya glabra	Worcester	Massachusetts	naturally_occurring	30.48 to 45.72 cm	Worcester	NA	NA	NA	NA	NA	NA	NA	NA	NA	NA	NA	NA	NA	NA	NA	NA	NA	NA	NA	NA	NA	NA
Carya glabra	Worcester	Massachusetts	naturally_occurring	30.48 to 45.72 cm	Worcester	NA	NA	NA	NA	NA	NA	NA	NA	NA	NA	NA	NA	NA	NA	NA	NA	NA	NA	NA	NA	NA	NA
Carya glabra	Worcester	Massachusetts	naturally_occurring	30.48 to 45.72 cm	Worcester	NA	NA	NA	NA	NA	NA	NA	NA	NA	NA	NA	NA	NA	NA	NA	NA	NA	NA	NA	NA	NA	NA
Carya glabra	Worcester	Massachusetts	naturally_occurring	30.48 to 45.72 cm	Worcester	NA	NA	NA	NA	NA	NA	NA	NA	NA	NA	NA	NA	NA	NA	NA	NA	NA	NA	NA	NA	NA	NA
Carya glabra	Worcester	Massachusetts	naturally_occurring	30.48 to 45.72 cm	Worcester	NA	NA	NA	NA	NA	NA	NA	NA	NA	NA	NA	NA	NA	NA	NA	NA	NA	NA	NA	NA	NA	NA
Carya glabra	Worcester	Massachusetts	naturally_occurring	30.48 to 45.72 cm	Worcester	NA	NA	NA	NA	NA	NA	NA	NA	NA	NA	NA	NA	NA	NA	NA	NA	NA	NA	NA	NA	NA	NA
Carya glabra	Worcester	Massachusetts	naturally_occurring	30.48 to 45.72 cm	Worcester	NA	NA	NA	NA	NA	NA	NA	NA	NA	NA	NA	NA	NA	NA	NA	NA	NA	NA	NA	NA	NA	NA
Carya glabra	Worcester	Massachusetts	naturally_occurring	30.48 to 45.72 cm	Worcester	NA	NA	NA	NA	NA	NA	NA	NA	NA	NA	NA	NA	NA	NA	NA	NA	NA	NA	NA	NA	NA	NA
Carya glabra	Worcester	Massachusetts	naturally_occurring	30.48 to 45.72 cm	Worcester	NA	NA	NA	NA	NA	NA	NA	NA	NA	NA	NA	NA	NA	NA	NA	NA	NA	NA	NA	NA	NA	NA
Carya ovata	Worcester	Massachusetts	naturally_occurring	30.48 to 45.72 cm	Worcester	NA	NA	NA	NA	NA	NA	NA	NA	NA	NA	NA	NA	NA	NA	NA	NA	NA	NA	NA	NA	NA	NA
Carya ovata	Worcester	Massachusetts	naturally_occurring	30.48 to 45.72 cm	Worcester	NA	NA	NA	NA	NA	NA	NA	NA	NA	NA	NA	NA	NA	NA	NA	NA	NA	NA	NA	NA	NA	NA
Carya ovata	Worcester	Massachusetts	naturally_occurring	30.48 to 45.72 cm	Worcester	NA	NA	NA	NA	NA	NA	NA	NA	NA	NA	NA	NA	NA	NA	NA	NA	NA	NA	NA	NA	NA	NA
Carya ovata	Worcester	Massachusetts	naturally_occurring	30.48 to 45.72 cm	Worcester	NA	NA	NA	NA	NA	NA	NA	NA	NA	NA	NA	NA	NA	NA	NA	NA	NA	NA	NA	NA	NA	NA
Carya ovata	Worcester	Massachusetts	naturally_occurring	30.48 to 45.72 cm	Worcester	NA	NA	NA	NA	NA	NA	NA	NA	NA	NA	NA	NA	NA	NA	NA	NA	NA	NA	NA	NA	NA	NA
Carya ovata	Worcester	Massachusetts	naturally_occurring	30.48 to 45.72 cm	Worcester	NA	NA	NA	NA	NA	NA	NA	NA	NA	NA	NA	NA	NA	NA	NA	NA	NA	NA	NA	NA	NA	NA
Carya ovata	Worcester	Massachusetts	naturally_occurring	30.48 to 45.72 cm	Worcester	NA	NA	NA	NA	NA	NA	NA	NA	NA	NA	NA	NA	NA	NA	NA	NA	NA	NA	NA	NA	NA	NA
Carya ovata	Worcester	Massachusetts	naturally_occurring	30.48 to 45.72 cm	Worcester	NA	NA	NA	NA	NA	NA	NA	NA	NA	NA	NA	NA	NA	NA	NA	NA	NA	NA	NA	NA	NA	NA
Carya ovata	Worcester	Massachusetts	naturally_occurring	30.48 to 45.72 cm	Worcester	NA	NA	NA	NA	NA	NA	NA	NA	NA	NA	NA	NA	NA	NA	NA	NA	NA	NA	NA	NA	NA	NA
Carya ovata	Worcester	Massachusetts	naturally_occurring	30.48 to 45.72 cm	Worcester	NA	NA	NA	NA	NA	NA	NA	NA	NA	NA	NA	NA	NA	NA	NA	NA	NA	NA	NA	NA	NA	NA
Carya ovata	Worcester	Massachusetts	naturally_occurring	30.48 to 45.72 cm	Worcester	NA	NA	NA	NA	NA	NA	NA	NA	NA	NA	NA	NA	NA	NA	NA	NA	NA	NA	NA	NA	NA	NA
Carya ovata	Worcester	Massachusetts	naturally_occurring	30.48 to 45.72 cm	Worcester	NA	NA	NA	NA	NA	NA	NA	NA	NA	NA	NA	NA	NA	NA	NA	NA	NA	NA	NA	NA	NA	NA
Carya ovata	Worcester	Massachusetts	naturally_occurring	30.48 to 45.72 cm	Worcester	NA	NA	NA	NA	NA	NA	NA	NA	NA	NA	NA	NA	NA	NA	NA	NA	NA	NA	NA	NA	NA	NA
Gleditsia triacanthos	Worcester	Massachusetts	introduced	30.48 to 45.72 cm	Worcester	NA	NA	NA	NA	NA	NA	NA	NA	NA	NA	NA	NA	NA	NA	NA	NA	NA	NA	NA	NA	NA	NA
Gleditsia triacanthos	Worcester	Massachusetts	introduced	30.48 to 45.72 cm	Worcester	NA	NA	NA	NA	NA	NA	NA	NA	NA	NA	NA	NA	NA	NA	NA	NA	NA	NA	NA	NA	NA	NA
Gleditsia triacanthos	Worcester	Massachusetts	introduced	30.48 to 45.72 cm	Worcester	NA	NA	NA	NA	NA	NA	NA	NA	NA	NA	NA	NA	NA	NA	NA	NA	NA	NA	NA	NA	NA	NA
Gleditsia triacanthos	Worcester	Massachusetts	introduced	30.48 to 45.72 cm	Worcester	NA	NA	NA	NA	NA	NA	NA	NA	NA	NA	NA	NA	NA	NA	NA	NA	NA	NA	NA	NA	NA	NA
Gleditsia triacanthos	Worcester	Massachusetts	introduced	30.48 to 45.72 cm	Worcester	NA	NA	NA	NA	NA	NA	NA	NA	NA	NA	NA	NA	NA	NA	NA	NA	NA	NA	NA	NA	NA	NA
Gleditsia triacanthos	Worcester	Massachusetts	introduced	30.48 to 45.72 cm	Worcester	NA	NA	NA	NA	NA	NA	NA	NA	NA	NA	NA	NA	NA	NA	NA	NA	NA	NA	NA	NA	NA	NA
Gleditsia triacanthos	Worcester	Massachusetts	introduced	30.48 to 45.72 cm	Worcester	NA	NA	NA	NA	NA	NA	NA	NA	NA	NA	NA	NA	NA	NA	NA	NA	NA	NA	NA	NA	NA	NA
Gleditsia triacanthos	Worcester	Massachusetts	introduced	30.48 to 45.72 cm	Worcester	NA	NA	NA	NA	NA	NA	NA	NA	NA	NA	NA	NA	NA	NA	NA	NA	NA	NA	NA	NA	NA	NA
Gleditsia	Worcester	Massachusetts	no_info	30.48 to 45.72 cm	Worcester	NA	NA	NA	NA	NA	NA	NA	NA	NA	NA	NA	NA	NA	NA	NA	NA	NA	NA	NA	NA	NA	NA
Gleditsia	Worcester	Massachusetts	no_info	30.48 to 45.72 cm	Worcester	NA	NA	NA	NA	NA	NA	NA	NA	NA	NA	NA	NA	NA	NA	NA	NA	NA	NA	NA	NA	NA	NA
Gleditsia	Worcester	Massachusetts	no_info	30.48 to 45.72 cm	Worcester	NA	NA	NA	NA	NA	NA	NA	NA	NA	NA	NA	NA	NA	NA	NA	NA	NA	NA	NA	NA	NA	NA
Gleditsia	Worcester	Massachusetts	no_info	30.48 to 45.72 cm	Worcester	NA	NA	NA	NA	NA	NA	NA	NA	NA	NA	NA	NA	NA	NA	NA	NA	NA	NA	NA	NA	NA	NA
Gleditsia	Worcester	Massachusetts	no_info	30.48 to 45.72 cm	Worcester	NA	NA	NA	NA	NA	NA	NA	NA	NA	NA	NA	NA	NA	NA	NA	NA	NA	NA	NA	NA	NA	NA
Gleditsia	Worcester	Massachusetts	no_info	30.48 to 45.72 cm	Worcester	NA	NA	NA	NA	NA	NA	NA	NA	NA	NA	NA	NA	NA	NA	NA	NA	NA	NA	NA	NA	NA	NA
Gleditsia	Worcester	Massachusetts	no_info	30.48 to 45.72 cm	Worcester	NA	NA	NA	NA	NA	NA	NA	NA	NA	NA	NA	NA	NA	NA	NA	NA	NA	NA	NA	NA	NA	NA
Gleditsia	Worcester	Massachusetts	no_info	30.48 to 45.72 cm	Worcester	NA	NA	NA	NA	NA	NA	NA	NA	NA	NA	NA	NA	NA	NA	NA	NA	NA	NA	NA	NA	NA	NA
Gleditsia	Worcester	Massachusetts	no_info	30.48 to 45.72 cm	Worcester	NA	NA	NA	NA	NA	NA	NA	NA	NA	NA	NA	NA	NA	NA	NA	NA	NA	NA	NA	NA	NA	NA
Gleditsia	Worcester	Massachusetts	no_info	30.48 to 45.72 cm	Worcester	NA	NA	NA	NA	NA	NA	NA	NA	NA	NA	NA	NA	NA	NA	NA	NA	NA	NA	NA	NA	NA	NA
Gleditsia	Worcester	Massachusetts	no_info	30.48 to 45.72 cm	Worcester	NA	NA	NA	NA	NA	NA	NA	NA	NA	NA	NA	NA	NA	NA	NA	NA	NA	NA	NA	NA	NA	NA
Carpinus betulus	Worcester	Massachusetts	introduced	30.48 to 45.72 cm	Worcester	NA	NA	NA	NA	NA	NA	NA	NA	NA	NA	NA	NA	NA	NA	NA	NA	NA	NA	NA	NA	NA	NA
Aesculus hippocastanum	Worcester	Massachusetts	introduced	30.48 to 45.72 cm	Worcester	NA	NA	NA	NA	NA	NA	NA	NA	NA	NA	NA	NA	NA	NA	NA	NA	NA	NA	NA	NA	NA	NA
Larix laricina	Worcester	Massachusetts	naturally_occurring	30.48 to 45.72 cm	Worcester	NA	NA	NA	NA	NA	NA	NA	NA	NA	NA	NA	NA	NA	NA	NA	NA	NA	NA	NA	NA	NA	NA
Tilia americana	Worcester	Massachusetts	naturally_occurring	30.48 to 45.72 cm	Worcester	NA	NA	NA	NA	NA	NA	NA	NA	NA	NA	NA	NA	NA	NA	NA	NA	NA	NA	NA	NA	NA	NA
Tilia americana	Worcester	Massachusetts	naturally_occurring	30.48 to 45.72 cm	Worcester	NA	NA	NA	NA	NA	NA	NA	NA	NA	NA	NA	NA	NA	NA	NA	NA	NA	NA	NA	NA	NA	NA
Tilia americana	Worcester	Massachusetts	naturally_occurring	30.48 to 45.72 cm	Worcester	NA	NA	NA	NA	NA	NA	NA	NA	NA	NA	NA	NA	NA	NA	NA	NA	NA	NA	NA	NA	NA	NA
Tilia americana	Worcester	Massachusetts	naturally_occurring	30.48 to 45.72 cm	Worcester	NA	NA	NA	NA	NA	NA	NA	NA	NA	NA	NA	NA	NA	NA	NA	NA	NA	NA	NA	NA	NA	NA
Tilia americana	Worcester	Massachusetts	naturally_occurring	30.48 to 45.72 cm	Worcester	NA	NA	NA	NA	NA	NA	NA	NA	NA	NA	NA	NA	NA	NA	NA	NA	NA	NA	NA	NA	NA	NA
Tilia americana	Worcester	Massachusetts	naturally_occurring	30.48 to 45.72 cm	Worcester	NA	NA	NA	NA	NA	NA	NA	NA	NA	NA	NA	NA	NA	NA	NA	NA	NA	NA	NA	NA	NA	NA
Tilia americana	Worcester	Massachusetts	naturally_occurring	30.48 to 45.72 cm	Worcester	NA	NA	NA	NA	NA	NA	NA	NA	NA	NA	NA	NA	NA	NA	NA	NA	NA	NA	NA	NA	NA	NA
Tilia americana	Worcester	Massachusetts	naturally_occurring	30.48 to 45.72 cm	Worcester	NA	NA	NA	NA	NA	NA	NA	NA	NA	NA	NA	NA	NA	NA	NA	NA	NA	NA	NA	NA	NA	NA
Tilia americana	Worcester	Massachusetts	naturally_occurring	30.48 to 45.72 cm	Worcester	NA	NA	NA	NA	NA	NA	NA	NA	NA	NA	NA	NA	NA	NA	NA	NA	NA	NA	NA	NA	NA	NA
Tilia americana	Worcester	Massachusetts	naturally_occurring	30.48 to 45.72 cm	Worcester	NA	NA	NA	NA	NA	NA	NA	NA	NA	NA	NA	NA	NA	NA	NA	NA	NA	NA	NA	NA	NA	NA
Tilia americana	Worcester	Massachusetts	naturally_occurring	30.48 to 45.72 cm	Worcester	NA	NA	NA	NA	NA	NA	NA	NA	NA	NA	NA	NA	NA	NA	NA	NA	NA	NA	NA	NA	NA	NA
Tilia cordata	Worcester	Massachusetts	introduced	30.48 to 45.72 cm	Worcester	NA	NA	NA	NA	NA	NA	NA	NA	NA	NA	NA	NA	NA	NA	NA	NA	NA	NA	NA	NA	NA	NA
Tilia cordata	Worcester	Massachusetts	introduced	30.48 to 45.72 cm	Worcester	NA	NA	NA	NA	NA	NA	NA	NA	NA	NA	NA	NA	NA	NA	NA	NA	NA	NA	NA	NA	NA	NA
Tilia cordata	Worcester	Massachusetts	introduced	30.48 to 45.72 cm	Worcester	NA	NA	NA	NA	NA	NA	NA	NA	NA	NA	NA	NA	NA	NA	NA	NA	NA	NA	NA	NA	NA	NA
Tilia cordata	Worcester	Massachusetts	introduced	30.48 to 45.72 cm	Worcester	NA	NA	NA	NA	NA	NA	NA	NA	NA	NA	NA	NA	NA	NA	NA	NA	NA	NA	NA	NA	NA	NA
Tilia cordata	Worcester	Massachusetts	introduced	30.48 to 45.72 cm	Worcester	NA	NA	NA	NA	NA	NA	NA	NA	NA	NA	NA	NA	NA	NA	NA	NA	NA	NA	NA	NA	NA	NA
Tilia cordata	Worcester	Massachusetts	introduced	30.48 to 45.72 cm	Worcester	NA	NA	NA	NA	NA	NA	NA	NA	NA	NA	NA	NA	NA	NA	NA	NA	NA	NA	NA	NA	NA	NA
Tilia cordata	Worcester	Massachusetts	introduced	30.48 to 45.72 cm	Worcester	NA	NA	NA	NA	NA	NA	NA	NA	NA	NA	NA	NA	NA	NA	NA	NA	NA	NA	NA	NA	NA	NA
Tilia cordata	Worcester	Massachusetts	introduced	30.48 to 45.72 cm	Worcester	NA	NA	NA	NA	NA	NA	NA	NA	NA	NA	NA	NA	NA	NA	NA	NA	NA	NA	NA	NA	NA	NA
Tilia cordata	Worcester	Massachusetts	introduced	30.48 to 45.72 cm	Worcester	NA	NA	NA	NA	NA	NA	NA	NA	NA	NA	NA	NA	NA	NA	NA	NA	NA	NA	NA	NA	NA	NA
Tilia cordata	Worcester	Massachusetts	introduced	30.48 to 45.72 cm	Worcester	NA	NA	NA	NA	NA	NA	NA	NA	NA	NA	NA	NA	NA	NA	NA	NA	NA	NA	NA	NA	NA	NA
Tilia cordata	Worcester	Massachusetts	introduced	30.48 to 45.72 cm	Worcester	NA	NA	NA	NA	NA	NA	NA	NA	NA	NA	NA	NA	NA	NA	NA	NA	NA	NA	NA	NA	NA	NA
Tilia cordata	Worcester	Massachusetts	introduced	30.48 to 45.72 cm	Worcester	NA	NA	NA	NA	NA	NA	NA	NA	NA	NA	NA	NA	NA	NA	NA	NA	NA	NA	NA	NA	NA	NA
Tilia cordata	Worcester	Massachusetts	introduced	30.48 to 45.72 cm	Worcester	NA	NA	NA	NA	NA	NA	NA	NA	NA	NA	NA	NA	NA	NA	NA	NA	NA	NA	NA	NA	NA	NA
Tilia cordata	Worcester	Massachusetts	introduced	30.48 to 45.72 cm	Worcester	NA	NA	NA	NA	NA	NA	NA	NA	NA	NA	NA	NA	NA	NA	NA	NA	NA	NA	NA	NA	NA	NA
Tilia cordata	Worcester	Massachusetts	introduced	30.48 to 45.72 cm	Worcester	NA	NA	NA	NA	NA	NA	NA	NA	NA	NA	NA	NA	NA	NA	NA	NA	NA	NA	NA	NA	NA	NA
Tilia cordata	Worcester	Massachusetts	introduced	30.48 to 45.72 cm	Worcester	NA	NA	NA	NA	NA	NA	NA	NA	NA	NA	NA	NA	NA	NA	NA	NA	NA	NA	NA	NA	NA	NA
Tilia cordata	Worcester	Massachusetts	introduced	30.48 to 45.72 cm	Worcester	NA	NA	NA	NA	NA	NA	NA	NA	NA	NA	NA	NA	NA	NA	NA	NA	NA	NA	NA	NA	NA	NA
Tilia cordata	Worcester	Massachusetts	introduced	30.48 to 45.72 cm	Worcester	NA	NA	NA	NA	NA	NA	NA	NA	NA	NA	NA	NA	NA	NA	NA	NA	NA	NA	NA	NA	NA	NA
Tilia cordata	Worcester	Massachusetts	introduced	30.48 to 45.72 cm	Worcester	NA	NA	NA	NA	NA	NA	NA	NA	NA	NA	NA	NA	NA	NA	NA	NA	NA	NA	NA	NA	NA	NA
Tilia cordata	Worcester	Massachusetts	introduced	30.48 to 45.72 cm	Worcester	NA	NA	NA	NA	NA	NA	NA	NA	NA	NA	NA	NA	NA	NA	NA	NA	NA	NA	NA	NA	NA	NA
Tilia cordata	Worcester	Massachusetts	introduced	30.48 to 45.72 cm	Worcester	NA	NA	NA	NA	NA	NA	NA	NA	NA	NA	NA	NA	NA	NA	NA	NA	NA	NA	NA	NA	NA	NA
Tilia cordata	Worcester	Massachusetts	introduced	30.48 to 45.72 cm	Worcester	NA	NA	NA	NA	NA	NA	NA	NA	NA	NA	NA	NA	NA	NA	NA	NA	NA	NA	NA	NA	NA	NA
Tilia cordata	Worcester	Massachusetts	introduced	30.48 to 45.72 cm	Worcester	NA	NA	NA	NA	NA	NA	NA	NA	NA	NA	NA	NA	NA	NA	NA	NA	NA	NA	NA	NA	NA	NA
Tilia cordata	Worcester	Massachusetts	introduced	30.48 to 45.72 cm	Worcester	NA	NA	NA	NA	NA	NA	NA	NA	NA	NA	NA	NA	NA	NA	NA	NA	NA	NA	NA	NA	NA	NA
Tilia cordata	Worcester	Massachusetts	introduced	30.48 to 45.72 cm	Worcester	NA	NA	NA	NA	NA	NA	NA	NA	NA	NA	NA	NA	NA	NA	NA	NA	NA	NA	NA	NA	NA	NA
Tilia cordata	Worcester	Massachusetts	introduced	30.48 to 45.72 cm	Worcester	NA	NA	NA	NA	NA	NA	NA	NA	NA	NA	NA	NA	NA	NA	NA	NA	NA	NA	NA	NA	NA	NA
Tilia cordata	Worcester	Massachusetts	introduced	30.48 to 45.72 cm	Worcester	NA	NA	NA	NA	NA	NA	NA	NA	NA	NA	NA	NA	NA	NA	NA	NA	NA	NA	NA	NA	NA	NA
Tilia cordata	Worcester	Massachusetts	introduced	30.48 to 45.72 cm	Worcester	NA	NA	NA	NA	NA	NA	NA	NA	NA	NA	NA	NA	NA	NA	NA	NA	NA	NA	NA	NA	NA	NA
Tilia cordata	Worcester	Massachusetts	introduced	30.48 to 45.72 cm	Worcester	NA	NA	NA	NA	NA	NA	NA	NA	NA	NA	NA	NA	NA	NA	NA	NA	NA	NA	NA	NA	NA	NA
Tilia cordata	Worcester	Massachusetts	introduced	30.48 to 45.72 cm	Worcester	NA	NA	NA	NA	NA	NA	NA	NA	NA	NA	NA	NA	NA	NA	NA	NA	NA	NA	NA	NA	NA	NA
Tilia cordata	Worcester	Massachusetts	introduced	30.48 to 45.72 cm	Worcester	NA	NA	NA	NA	NA	NA	NA	NA	NA	NA	NA	NA	NA	NA	NA	NA	NA	NA	NA	NA	NA	NA
Tilia cordata	Worcester	Massachusetts	introduced	30.48 to 45.72 cm	Worcester	NA	NA	NA	NA	NA	NA	NA	NA	NA	NA	NA	NA	NA	NA	NA	NA	NA	NA	NA	NA	NA	NA
Tilia cordata	Worcester	Massachusetts	introduced	30.48 to 45.72 cm	Worcester	NA	NA	NA	NA	NA	NA	NA	NA	NA	NA	NA	NA	NA	NA	NA	NA	NA	NA	NA	NA	NA	NA
Tilia cordata	Worcester	Massachusetts	introduced	30.48 to 45.72 cm	Worcester	NA	NA	NA	NA	NA	NA	NA	NA	NA	NA	NA	NA	NA	NA	NA	NA	NA	NA	NA	NA	NA	NA
Tilia cordata	Worcester	Massachusetts	introduced	30.48 to 45.72 cm	Worcester	NA	NA	NA	NA	NA	NA	NA	NA	NA	NA	NA	NA	NA	NA	NA	NA	NA	NA	NA	NA	NA	NA
Robinia pseudoacacia	Worcester	Massachusetts	naturally_occurring	30.48 to 45.72 cm	Worcester	NA	NA	NA	NA	NA	NA	NA	NA	NA	NA	NA	NA	NA	NA	NA	NA	NA	NA	NA	NA	NA	NA
Robinia pseudoacacia	Worcester	Massachusetts	naturally_occurring	30.48 to 45.72 cm	Worcester	NA	NA	NA	NA	NA	NA	NA	NA	NA	NA	NA	NA	NA	NA	NA	NA	NA	NA	NA	NA	NA	NA
Robinia pseudoacacia	Worcester	Massachusetts	naturally_occurring	30.48 to 45.72 cm	Worcester	NA	NA	NA	NA	NA	NA	NA	NA	NA	NA	NA	NA	NA	NA	NA	NA	NA	NA	NA	NA	NA	NA
Robinia pseudoacacia	Worcester	Massachusetts	naturally_occurring	30.48 to 45.72 cm	Worcester	NA	NA	NA	NA	NA	NA	NA	NA	NA	NA	NA	NA	NA	NA	NA	NA	NA	NA	NA	NA	NA	NA
Robinia pseudoacacia	Worcester	Massachusetts	naturally_occurring	30.48 to 45.72 cm	Worcester	NA	NA	NA	NA	NA	NA	NA	NA	NA	NA	NA	NA	NA	NA	NA	NA	NA	NA	NA	NA	NA	NA
Robinia pseudoacacia	Worcester	Massachusetts	naturally_occurring	30.48 to 45.72 cm	Worcester	NA	NA	NA	NA	NA	NA	NA	NA	NA	NA	NA	NA	NA	NA	NA	NA	NA	NA	NA	NA	NA	NA
Robinia pseudoacacia	Worcester	Massachusetts	naturally_occurring	30.48 to 45.72 cm	Worcester	NA	NA	NA	NA	NA	NA	NA	NA	NA	NA	NA	NA	NA	NA	NA	NA	NA	NA	NA	NA	NA	NA
Robinia pseudoacacia	Worcester	Massachusetts	naturally_occurring	30.48 to 45.72 cm	Worcester	NA	NA	NA	NA	NA	NA	NA	NA	NA	NA	NA	NA	NA	NA	NA	NA	NA	NA	NA	NA	NA	NA
Robinia pseudoacacia	Worcester	Massachusetts	naturally_occurring	30.48 to 45.72 cm	Worcester	NA	NA	NA	NA	NA	NA	NA	NA	NA	NA	NA	NA	NA	NA	NA	NA	NA	NA	NA	NA	NA	NA
Robinia pseudoacacia	Worcester	Massachusetts	naturally_occurring	30.48 to 45.72 cm	Worcester	NA	NA	NA	NA	NA	NA	NA	NA	NA	NA	NA	NA	NA	NA	NA	NA	NA	NA	NA	NA	NA	NA
Robinia pseudoacacia	Worcester	Massachusetts	naturally_occurring	30.48 to 45.72 cm	Worcester	NA	NA	NA	NA	NA	NA	NA	NA	NA	NA	NA	NA	NA	NA	NA	NA	NA	NA	NA	NA	NA	NA
Robinia pseudoacacia	Worcester	Massachusetts	naturally_occurring	30.48 to 45.72 cm	Worcester	NA	NA	NA	NA	NA	NA	NA	NA	NA	NA	NA	NA	NA	NA	NA	NA	NA	NA	NA	NA	NA	NA
Robinia pseudoacacia	Worcester	Massachusetts	naturally_occurring	30.48 to 45.72 cm	Worcester	NA	NA	NA	NA	NA	NA	NA	NA	NA	NA	NA	NA	NA	NA	NA	NA	NA	NA	NA	NA	NA	NA
Robinia pseudoacacia	Worcester	Massachusetts	naturally_occurring	30.48 to 45.72 cm	Worcester	NA	NA	NA	NA	NA	NA	NA	NA	NA	NA	NA	NA	NA	NA	NA	NA	NA	NA	NA	NA	NA	NA
Robinia pseudoacacia	Worcester	Massachusetts	naturally_occurring	30.48 to 45.72 cm	Worcester	NA	NA	NA	NA	NA	NA	NA	NA	NA	NA	NA	NA	NA	NA	NA	NA	NA	NA	NA	NA	NA	NA
Robinia pseudoacacia	Worcester	Massachusetts	naturally_occurring	30.48 to 45.72 cm	Worcester	NA	NA	NA	NA	NA	NA	NA	NA	NA	NA	NA	NA	NA	NA	NA	NA	NA	NA	NA	NA	NA	NA
Robinia pseudoacacia	Worcester	Massachusetts	naturally_occurring	30.48 to 45.72 cm	Worcester	NA	NA	NA	NA	NA	NA	NA	NA	NA	NA	NA	NA	NA	NA	NA	NA	NA	NA	NA	NA	NA	NA
Robinia pseudoacacia	Worcester	Massachusetts	naturally_occurring	30.48 to 45.72 cm	Worcester	NA	NA	NA	NA	NA	NA	NA	NA	NA	NA	NA	NA	NA	NA	NA	NA	NA	NA	NA	NA	NA	NA
Robinia pseudoacacia	Worcester	Massachusetts	naturally_occurring	30.48 to 45.72 cm	Worcester	NA	NA	NA	NA	NA	NA	NA	NA	NA	NA	NA	NA	NA	NA	NA	NA	NA	NA	NA	NA	NA	NA
Platanus acerifolia	Worcester	Massachusetts	introduced	30.48 to 45.72 cm	Worcester	NA	NA	NA	NA	NA	NA	NA	NA	NA	NA	NA	NA	NA	NA	NA	NA	NA	NA	NA	NA	NA	NA
Platanus acerifolia	Worcester	Massachusetts	introduced	30.48 to 45.72 cm	Worcester	NA	NA	NA	NA	NA	NA	NA	NA	NA	NA	NA	NA	NA	NA	NA	NA	NA	NA	NA	NA	NA	NA
Platanus acerifolia	Worcester	Massachusetts	introduced	30.48 to 45.72 cm	Worcester	NA	NA	NA	NA	NA	NA	NA	NA	NA	NA	NA	NA	NA	NA	NA	NA	NA	NA	NA	NA	NA	NA
Platanus acerifolia	Worcester	Massachusetts	introduced	30.48 to 45.72 cm	Worcester	NA	NA	NA	NA	NA	NA	NA	NA	NA	NA	NA	NA	NA	NA	NA	NA	NA	NA	NA	NA	NA	NA
Platanus acerifolia	Worcester	Massachusetts	introduced	30.48 to 45.72 cm	Worcester	NA	NA	NA	NA	NA	NA	NA	NA	NA	NA	NA	NA	NA	NA	NA	NA	NA	NA	NA	NA	NA	NA
Platanus acerifolia	Worcester	Massachusetts	introduced	30.48 to 45.72 cm	Worcester	NA	NA	NA	NA	NA	NA	NA	NA	NA	NA	NA	NA	NA	NA	NA	NA	NA	NA	NA	NA	NA	NA
Platanus acerifolia	Worcester	Massachusetts	introduced	30.48 to 45.72 cm	Worcester	NA	NA	NA	NA	NA	NA	NA	NA	NA	NA	NA	NA	NA	NA	NA	NA	NA	NA	NA	NA	NA	NA
Acer campestre	Worcester	Massachusetts	introduced	30.48 to 45.72 cm	Worcester	NA	NA	NA	NA	NA	NA	NA	NA	NA	NA	NA	NA	NA	NA	NA	NA	NA	NA	NA	NA	NA	NA
Acer platanoides	Worcester	Massachusetts	introduced	30.48 to 45.72 cm	Worcester	NA	NA	NA	NA	NA	NA	NA	NA	NA	NA	NA	NA	NA	NA	NA	NA	NA	NA	NA	NA	NA	NA
Acer platanoides	Worcester	Massachusetts	introduced	30.48 to 45.72 cm	Worcester	NA	NA	NA	NA	NA	NA	NA	NA	NA	NA	NA	NA	NA	NA	NA	NA	NA	NA	NA	NA	NA	NA
Acer platanoides	Worcester	Massachusetts	introduced	30.48 to 45.72 cm	Worcester	NA	NA	NA	NA	NA	NA	NA	NA	NA	NA	NA	NA	NA	NA	NA	NA	NA	NA	NA	NA	NA	NA
Acer platanoides	Worcester	Massachusetts	introduced	30.48 to 45.72 cm	Worcester	NA	NA	NA	NA	NA	NA	NA	NA	NA	NA	NA	NA	NA	NA	NA	NA	NA	NA	NA	NA	NA	NA
Acer platanoides	Worcester	Massachusetts	introduced	30.48 to 45.72 cm	Worcester	NA	NA	NA	NA	NA	NA	NA	NA	NA	NA	NA	NA	NA	NA	NA	NA	NA	NA	NA	NA	NA	NA
Acer platanoides	Worcester	Massachusetts	introduced	30.48 to 45.72 cm	Worcester	NA	NA	NA	NA	NA	NA	NA	NA	NA	NA	NA	NA	NA	NA	NA	NA	NA	NA	NA	NA	NA	NA
Acer platanoides	Worcester	Massachusetts	introduced	30.48 to 45.72 cm	Worcester	NA	NA	NA	NA	NA	NA	NA	NA	NA	NA	NA	NA	NA	NA	NA	NA	NA	NA	NA	NA	NA	NA
Acer platanoides	Worcester	Massachusetts	introduced	30.48 to 45.72 cm	Worcester	NA	NA	NA	NA	NA	NA	NA	NA	NA	NA	NA	NA	NA	NA	NA	NA	NA	NA	NA	NA	NA	NA
Acer platanoides	Worcester	Massachusetts	introduced	30.48 to 45.72 cm	Worcester	NA	NA	NA	NA	NA	NA	NA	NA	NA	NA	NA	NA	NA	NA	NA	NA	NA	NA	NA	NA	NA	NA
Acer platanoides	Worcester	Massachusetts	introduced	30.48 to 45.72 cm	Worcester	NA	NA	NA	NA	NA	NA	NA	NA	NA	NA	NA	NA	NA	NA	NA	NA	NA	NA	NA	NA	NA	NA
Acer platanoides	Worcester	Massachusetts	introduced	30.48 to 45.72 cm	Worcester	NA	NA	NA	NA	NA	NA	NA	NA	NA	NA	NA	NA	NA	NA	NA	NA	NA	NA	NA	NA	NA	NA
Acer platanoides	Worcester	Massachusetts	introduced	30.48 to 45.72 cm	Worcester	NA	NA	NA	NA	NA	NA	NA	NA	NA	NA	NA	NA	NA	NA	NA	NA	NA	NA	NA	NA	NA	NA
Acer platanoides	Worcester	Massachusetts	introduced	30.48 to 45.72 cm	Worcester	NA	NA	NA	NA	NA	NA	NA	NA	NA	NA	NA	NA	NA	NA	NA	NA	NA	NA	NA	NA	NA	NA
Acer platanoides	Worcester	Massachusetts	introduced	30.48 to 45.72 cm	Worcester	NA	NA	NA	NA	NA	NA	NA	NA	NA	NA	NA	NA	NA	NA	NA	NA	NA	NA	NA	NA	NA	NA
Acer platanoides	Worcester	Massachusetts	introduced	30.48 to 45.72 cm	Worcester	NA	NA	NA	NA	NA	NA	NA	NA	NA	NA	NA	NA	NA	NA	NA	NA	NA	NA	NA	NA	NA	NA
Acer platanoides	Worcester	Massachusetts	introduced	30.48 to 45.72 cm	Worcester	NA	NA	NA	NA	NA	NA	NA	NA	NA	NA	NA	NA	NA	NA	NA	NA	NA	NA	NA	NA	NA	NA
Acer platanoides	Worcester	Massachusetts	introduced	30.48 to 45.72 cm	Worcester	NA	NA	NA	NA	NA	NA	NA	NA	NA	NA	NA	NA	NA	NA	NA	NA	NA	NA	NA	NA	NA	NA
Acer platanoides	Worcester	Massachusetts	introduced	30.48 to 45.72 cm	Worcester	NA	NA	NA	NA	NA	NA	NA	NA	NA	NA	NA	NA	NA	NA	NA	NA	NA	NA	NA	NA	NA	NA
Acer platanoides	Worcester	Massachusetts	introduced	30.48 to 45.72 cm	Worcester	NA	NA	NA	NA	NA	NA	NA	NA	NA	NA	NA	NA	NA	NA	NA	NA	NA	NA	NA	NA	NA	NA
Acer platanoides	Worcester	Massachusetts	introduced	30.48 to 45.72 cm	Worcester	NA	NA	NA	NA	NA	NA	NA	NA	NA	NA	NA	NA	NA	NA	NA	NA	NA	NA	NA	NA	NA	NA
Acer platanoides	Worcester	Massachusetts	introduced	30.48 to 45.72 cm	Worcester	NA	NA	NA	NA	NA	NA	NA	NA	NA	NA	NA	NA	NA	NA	NA	NA	NA	NA	NA	NA	NA	NA
Acer platanoides	Worcester	Massachusetts	introduced	30.48 to 45.72 cm	Worcester	NA	NA	NA	NA	NA	NA	NA	NA	NA	NA	NA	NA	NA	NA	NA	NA	NA	NA	NA	NA	NA	NA
Acer platanoides	Worcester	Massachusetts	introduced	30.48 to 45.72 cm	Worcester	NA	NA	NA	NA	NA	NA	NA	NA	NA	NA	NA	NA	NA	NA	NA	NA	NA	NA	NA	NA	NA	NA
Acer platanoides	Worcester	Massachusetts	introduced	30.48 to 45.72 cm	Worcester	NA	NA	NA	NA	NA	NA	NA	NA	NA	NA	NA	NA	NA	NA	NA	NA	NA	NA	NA	NA	NA	NA
Acer platanoides	Worcester	Massachusetts	introduced	30.48 to 45.72 cm	Worcester	NA	NA	NA	NA	NA	NA	NA	NA	NA	NA	NA	NA	NA	NA	NA	NA	NA	NA	NA	NA	NA	NA
Acer platanoides	Worcester	Massachusetts	introduced	30.48 to 45.72 cm	Worcester	NA	NA	NA	NA	NA	NA	NA	NA	NA	NA	NA	NA	NA	NA	NA	NA	NA	NA	NA	NA	NA	NA
Acer platanoides	Worcester	Massachusetts	introduced	30.48 to 45.72 cm	Worcester	NA	NA	NA	NA	NA	NA	NA	NA	NA	NA	NA	NA	NA	NA	NA	NA	NA	NA	NA	NA	NA	NA
Acer platanoides	Worcester	Massachusetts	introduced	30.48 to 45.72 cm	Worcester	NA	NA	NA	NA	NA	NA	NA	NA	NA	NA	NA	NA	NA	NA	NA	NA	NA	NA	NA	NA	NA	NA
Acer platanoides	Worcester	Massachusetts	introduced	30.48 to 45.72 cm	Worcester	NA	NA	NA	NA	NA	NA	NA	NA	NA	NA	NA	NA	NA	NA	NA	NA	NA	NA	NA	NA	NA	NA
Acer platanoides	Worcester	Massachusetts	introduced	30.48 to 45.72 cm	Worcester	NA	NA	NA	NA	NA	NA	NA	NA	NA	NA	NA	NA	NA	NA	NA	NA	NA	NA	NA	NA	NA	NA
Acer platanoides	Worcester	Massachusetts	introduced	30.48 to 45.72 cm	Worcester	NA	NA	NA	NA	NA	NA	NA	NA	NA	NA	NA	NA	NA	NA	NA	NA	NA	NA	NA	NA	NA	NA
Acer platanoides	Worcester	Massachusetts	introduced	30.48 to 45.72 cm	Worcester	NA	NA	NA	NA	NA	NA	NA	NA	NA	NA	NA	NA	NA	NA	NA	NA	NA	NA	NA	NA	NA	NA
Acer platanoides	Worcester	Massachusetts	introduced	30.48 to 45.72 cm	Worcester	NA	NA	NA	NA	NA	NA	NA	NA	NA	NA	NA	NA	NA	NA	NA	NA	NA	NA	NA	NA	NA	NA
Acer platanoides	Worcester	Massachusetts	introduced	30.48 to 45.72 cm	Worcester	NA	NA	NA	NA	NA	NA	NA	NA	NA	NA	NA	NA	NA	NA	NA	NA	NA	NA	NA	NA	NA	NA
Acer platanoides	Worcester	Massachusetts	introduced	30.48 to 45.72 cm	Worcester	NA	NA	NA	NA	NA	NA	NA	NA	NA	NA	NA	NA	NA	NA	NA	NA	NA	NA	NA	NA	NA	NA
Acer platanoides	Worcester	Massachusetts	introduced	30.48 to 45.72 cm	Worcester	NA	NA	NA	NA	NA	NA	NA	NA	NA	NA	NA	NA	NA	NA	NA	NA	NA	NA	NA	NA	NA	NA
Acer platanoides	Worcester	Massachusetts	introduced	30.48 to 45.72 cm	Worcester	NA	NA	NA	NA	NA	NA	NA	NA	NA	NA	NA	NA	NA	NA	NA	NA	NA	NA	NA	NA	NA	NA
Acer platanoides	Worcester	Massachusetts	introduced	30.48 to 45.72 cm	Worcester	NA	NA	NA	NA	NA	NA	NA	NA	NA	NA	NA	NA	NA	NA	NA	NA	NA	NA	NA	NA	NA	NA
Acer platanoides	Worcester	Massachusetts	introduced	30.48 to 45.72 cm	Worcester	NA	NA	NA	NA	NA	NA	NA	NA	NA	NA	NA	NA	NA	NA	NA	NA	NA	NA	NA	NA	NA	NA
Acer platanoides	Worcester	Massachusetts	introduced	30.48 to 45.72 cm	Worcester	NA	NA	NA	NA	NA	NA	NA	NA	NA	NA	NA	NA	NA	NA	NA	NA	NA	NA	NA	NA	NA	NA
Acer platanoides	Worcester	Massachusetts	introduced	30.48 to 45.72 cm	Worcester	NA	NA	NA	NA	NA	NA	NA	NA	NA	NA	NA	NA	NA	NA	NA	NA	NA	NA	NA	NA	NA	NA
Acer platanoides	Worcester	Massachusetts	introduced	30.48 to 45.72 cm	Worcester	NA	NA	NA	NA	NA	NA	NA	NA	NA	NA	NA	NA	NA	NA	NA	NA	NA	NA	NA	NA	NA	NA
Acer platanoides	Worcester	Massachusetts	introduced	30.48 to 45.72 cm	Worcester	NA	NA	NA	NA	NA	NA	NA	NA	NA	NA	NA	NA	NA	NA	NA	NA	NA	NA	NA	NA	NA	NA
Acer platanoides	Worcester	Massachusetts	introduced	30.48 to 45.72 cm	Worcester	NA	NA	NA	NA	NA	NA	NA	NA	NA	NA	NA	NA	NA	NA	NA	NA	NA	NA	NA	NA	NA	NA
Acer platanoides	Worcester	Massachusetts	introduced	30.48 to 45.72 cm	Worcester	NA	NA	NA	NA	NA	NA	NA	NA	NA	NA	NA	NA	NA	NA	NA	NA	NA	NA	NA	NA	NA	NA
Acer platanoides	Worcester	Massachusetts	introduced	30.48 to 45.72 cm	Worcester	NA	NA	NA	NA	NA	NA	NA	NA	NA	NA	NA	NA	NA	NA	NA	NA	NA	NA	NA	NA	NA	NA
Acer platanoides	Worcester	Massachusetts	introduced	30.48 to 45.72 cm	Worcester	NA	NA	NA	NA	NA	NA	NA	NA	NA	NA	NA	NA	NA	NA	NA	NA	NA	NA	NA	NA	NA	NA
Acer platanoides	Worcester	Massachusetts	introduced	30.48 to 45.72 cm	Worcester	NA	NA	NA	NA	NA	NA	NA	NA	NA	NA	NA	NA	NA	NA	NA	NA	NA	NA	NA	NA	NA	NA
Acer platanoides	Worcester	Massachusetts	introduced	30.48 to 45.72 cm	Worcester	NA	NA	NA	NA	NA	NA	NA	NA	NA	NA	NA	NA	NA	NA	NA	NA	NA	NA	NA	NA	NA	NA
Acer platanoides	Worcester	Massachusetts	introduced	30.48 to 45.72 cm	Worcester	NA	NA	NA	NA	NA	NA	NA	NA	NA	NA	NA	NA	NA	NA	NA	NA	NA	NA	NA	NA	NA	NA
Acer platanoides	Worcester	Massachusetts	introduced	30.48 to 45.72 cm	Worcester	NA	NA	NA	NA	NA	NA	NA	NA	NA	NA	NA	NA	NA	NA	NA	NA	NA	NA	NA	NA	NA	NA
Acer platanoides	Worcester	Massachusetts	introduced	30.48 to 45.72 cm	Worcester	NA	NA	NA	NA	NA	NA	NA	NA	NA	NA	NA	NA	NA	NA	NA	NA	NA	NA	NA	NA	NA	NA
Acer platanoides	Worcester	Massachusetts	introduced	30.48 to 45.72 cm	Worcester	NA	NA	NA	NA	NA	NA	NA	NA	NA	NA	NA	NA	NA	NA	NA	NA	NA	NA	NA	NA	NA	NA
Acer platanoides	Worcester	Massachusetts	introduced	30.48 to 45.72 cm	Worcester	NA	NA	NA	NA	NA	NA	NA	NA	NA	NA	NA	NA	NA	NA	NA	NA	NA	NA	NA	NA	NA	NA
Acer platanoides	Worcester	Massachusetts	introduced	30.48 to 45.72 cm	Worcester	NA	NA	NA	NA	NA	NA	NA	NA	NA	NA	NA	NA	NA	NA	NA	NA	NA	NA	NA	NA	NA	NA
Acer platanoides	Worcester	Massachusetts	introduced	30.48 to 45.72 cm	Worcester	NA	NA	NA	NA	NA	NA	NA	NA	NA	NA	NA	NA	NA	NA	NA	NA	NA	NA	NA	NA	NA	NA
Acer platanoides	Worcester	Massachusetts	introduced	30.48 to 45.72 cm	Worcester	NA	NA	NA	NA	NA	NA	NA	NA	NA	NA	NA	NA	NA	NA	NA	NA	NA	NA	NA	NA	NA	NA
Acer platanoides	Worcester	Massachusetts	introduced	30.48 to 45.72 cm	Worcester	NA	NA	NA	NA	NA	NA	NA	NA	NA	NA	NA	NA	NA	NA	NA	NA	NA	NA	NA	NA	NA	NA
Acer platanoides	Worcester	Massachusetts	introduced	30.48 to 45.72 cm	Worcester	NA	NA	NA	NA	NA	NA	NA	NA	NA	NA	NA	NA	NA	NA	NA	NA	NA	NA	NA	NA	NA	NA
Acer platanoides	Worcester	Massachusetts	introduced	30.48 to 45.72 cm	Worcester	NA	NA	NA	NA	NA	NA	NA	NA	NA	NA	NA	NA	NA	NA	NA	NA	NA	NA	NA	NA	NA	NA
Acer platanoides	Worcester	Massachusetts	introduced	30.48 to 45.72 cm	Worcester	NA	NA	NA	NA	NA	NA	NA	NA	NA	NA	NA	NA	NA	NA	NA	NA	NA	NA	NA	NA	NA	NA
Acer platanoides	Worcester	Massachusetts	introduced	30.48 to 45.72 cm	Worcester	NA	NA	NA	NA	NA	NA	NA	NA	NA	NA	NA	NA	NA	NA	NA	NA	NA	NA	NA	NA	NA	NA
Acer platanoides	Worcester	Massachusetts	introduced	30.48 to 45.72 cm	Worcester	NA	NA	NA	NA	NA	NA	NA	NA	NA	NA	NA	NA	NA	NA	NA	NA	NA	NA	NA	NA	NA	NA
Acer platanoides	Worcester	Massachusetts	introduced	30.48 to 45.72 cm	Worcester	NA	NA	NA	NA	NA	NA	NA	NA	NA	NA	NA	NA	NA	NA	NA	NA	NA	NA	NA	NA	NA	NA
Acer platanoides	Worcester	Massachusetts	introduced	30.48 to 45.72 cm	Worcester	NA	NA	NA	NA	NA	NA	NA	NA	NA	NA	NA	NA	NA	NA	NA	NA	NA	NA	NA	NA	NA	NA
Acer platanoides	Worcester	Massachusetts	introduced	30.48 to 45.72 cm	Worcester	NA	NA	NA	NA	NA	NA	NA	NA	NA	NA	NA	NA	NA	NA	NA	NA	NA	NA	NA	NA	NA	NA
Acer platanoides	Worcester	Massachusetts	introduced	30.48 to 45.72 cm	Worcester	NA	NA	NA	NA	NA	NA	NA	NA	NA	NA	NA	NA	NA	NA	NA	NA	NA	NA	NA	NA	NA	NA
Acer platanoides	Worcester	Massachusetts	introduced	30.48 to 45.72 cm	Worcester	NA	NA	NA	NA	NA	NA	NA	NA	NA	NA	NA	NA	NA	NA	NA	NA	NA	NA	NA	NA	NA	NA
Acer platanoides	Worcester	Massachusetts	introduced	30.48 to 45.72 cm	Worcester	NA	NA	NA	NA	NA	NA	NA	NA	NA	NA	NA	NA	NA	NA	NA	NA	NA	NA	NA	NA	NA	NA
Acer platanoides	Worcester	Massachusetts	introduced	30.48 to 45.72 cm	Worcester	NA	NA	NA	NA	NA	NA	NA	NA	NA	NA	NA	NA	NA	NA	NA	NA	NA	NA	NA	NA	NA	NA
Acer platanoides	Worcester	Massachusetts	introduced	30.48 to 45.72 cm	Worcester	NA	NA	NA	NA	NA	NA	NA	NA	NA	NA	NA	NA	NA	NA	NA	NA	NA	NA	NA	NA	NA	NA
Acer platanoides	Worcester	Massachusetts	introduced	30.48 to 45.72 cm	Worcester	NA	NA	NA	NA	NA	NA	NA	NA	NA	NA	NA	NA	NA	NA	NA	NA	NA	NA	NA	NA	NA	NA
Acer platanoides	Worcester	Massachusetts	introduced	30.48 to 45.72 cm	Worcester	NA	NA	NA	NA	NA	NA	NA	NA	NA	NA	NA	NA	NA	NA	NA	NA	NA	NA	NA	NA	NA	NA
Acer platanoides	Worcester	Massachusetts	introduced	30.48 to 45.72 cm	Worcester	NA	NA	NA	NA	NA	NA	NA	NA	NA	NA	NA	NA	NA	NA	NA	NA	NA	NA	NA	NA	NA	NA
Acer platanoides	Worcester	Massachusetts	introduced	30.48 to 45.72 cm	Worcester	NA	NA	NA	NA	NA	NA	NA	NA	NA	NA	NA	NA	NA	NA	NA	NA	NA	NA	NA	NA	NA	NA
Acer platanoides	Worcester	Massachusetts	introduced	30.48 to 45.72 cm	Worcester	NA	NA	NA	NA	NA	NA	NA	NA	NA	NA	NA	NA	NA	NA	NA	NA	NA	NA	NA	NA	NA	NA
Acer platanoides	Worcester	Massachusetts	introduced	30.48 to 45.72 cm	Worcester	NA	NA	NA	NA	NA	NA	NA	NA	NA	NA	NA	NA	NA	NA	NA	NA	NA	NA	NA	NA	NA	NA
Acer platanoides	Worcester	Massachusetts	introduced	30.48 to 45.72 cm	Worcester	NA	NA	NA	NA	NA	NA	NA	NA	NA	NA	NA	NA	NA	NA	NA	NA	NA	NA	NA	NA	NA	NA
Acer platanoides	Worcester	Massachusetts	introduced	30.48 to 45.72 cm	Worcester	NA	NA	NA	NA	NA	NA	NA	NA	NA	NA	NA	NA	NA	NA	NA	NA	NA	NA	NA	NA	NA	NA
Acer platanoides	Worcester	Massachusetts	introduced	30.48 to 45.72 cm	Worcester	NA	NA	NA	NA	NA	NA	NA	NA	NA	NA	NA	NA	NA	NA	NA	NA	NA	NA	NA	NA	NA	NA
Acer platanoides	Worcester	Massachusetts	introduced	30.48 to 45.72 cm	Worcester	NA	NA	NA	NA	NA	NA	NA	NA	NA	NA	NA	NA	NA	NA	NA	NA	NA	NA	NA	NA	NA	NA
Acer platanoides	Worcester	Massachusetts	introduced	30.48 to 45.72 cm	Worcester	NA	NA	NA	NA	NA	NA	NA	NA	NA	NA	NA	NA	NA	NA	NA	NA	NA	NA	NA	NA	NA	NA
Acer platanoides	Worcester	Massachusetts	introduced	30.48 to 45.72 cm	Worcester	NA	NA	NA	NA	NA	NA	NA	NA	NA	NA	NA	NA	NA	NA	NA	NA	NA	NA	NA	NA	NA	NA
Acer platanoides	Worcester	Massachusetts	introduced	30.48 to 45.72 cm	Worcester	NA	NA	NA	NA	NA	NA	NA	NA	NA	NA	NA	NA	NA	NA	NA	NA	NA	NA	NA	NA	NA	NA
Acer platanoides	Worcester	Massachusetts	introduced	30.48 to 45.72 cm	Worcester	NA	NA	NA	NA	NA	NA	NA	NA	NA	NA	NA	NA	NA	NA	NA	NA	NA	NA	NA	NA	NA	NA
Acer platanoides	Worcester	Massachusetts	introduced	30.48 to 45.72 cm	Worcester	NA	NA	NA	NA	NA	NA	NA	NA	NA	NA	NA	NA	NA	NA	NA	NA	NA	NA	NA	NA	NA	NA
Acer platanoides	Worcester	Massachusetts	introduced	30.48 to 45.72 cm	Worcester	NA	NA	NA	NA	NA	NA	NA	NA	NA	NA	NA	NA	NA	NA	NA	NA	NA	NA	NA	NA	NA	NA
Acer platanoides	Worcester	Massachusetts	introduced	30.48 to 45.72 cm	Worcester	NA	NA	NA	NA	NA	NA	NA	NA	NA	NA	NA	NA	NA	NA	NA	NA	NA	NA	NA	NA	NA	NA
Acer platanoides	Worcester	Massachusetts	introduced	30.48 to 45.72 cm	Worcester	NA	NA	NA	NA	NA	NA	NA	NA	NA	NA	NA	NA	NA	NA	NA	NA	NA	NA	NA	NA	NA	NA
Acer platanoides	Worcester	Massachusetts	introduced	30.48 to 45.72 cm	Worcester	NA	NA	NA	NA	NA	NA	NA	NA	NA	NA	NA	NA	NA	NA	NA	NA	NA	NA	NA	NA	NA	NA
Acer platanoides	Worcester	Massachusetts	introduced	30.48 to 45.72 cm	Worcester	NA	NA	NA	NA	NA	NA	NA	NA	NA	NA	NA	NA	NA	NA	NA	NA	NA	NA	NA	NA	NA	NA
Acer platanoides	Worcester	Massachusetts	introduced	30.48 to 45.72 cm	Worcester	NA	NA	NA	NA	NA	NA	NA	NA	NA	NA	NA	NA	NA	NA	NA	NA	NA	NA	NA	NA	NA	NA
Acer platanoides	Worcester	Massachusetts	introduced	30.48 to 45.72 cm	Worcester	NA	NA	NA	NA	NA	NA	NA	NA	NA	NA	NA	NA	NA	NA	NA	NA	NA	NA	NA	NA	NA	NA
Acer platanoides	Worcester	Massachusetts	introduced	30.48 to 45.72 cm	Worcester	NA	NA	NA	NA	NA	NA	NA	NA	NA	NA	NA	NA	NA	NA	NA	NA	NA	NA	NA	NA	NA	NA
Acer platanoides	Worcester	Massachusetts	introduced	30.48 to 45.72 cm	Worcester	NA	NA	NA	NA	NA	NA	NA	NA	NA	NA	NA	NA	NA	NA	NA	NA	NA	NA	NA	NA	NA	NA
Acer platanoides	Worcester	Massachusetts	introduced	30.48 to 45.72 cm	Worcester	NA	NA	NA	NA	NA	NA	NA	NA	NA	NA	NA	NA	NA	NA	NA	NA	NA	NA	NA	NA	NA	NA
Acer platanoides	Worcester	Massachusetts	introduced	30.48 to 45.72 cm	Worcester	NA	NA	NA	NA	NA	NA	NA	NA	NA	NA	NA	NA	NA	NA	NA	NA	NA	NA	NA	NA	NA	NA
Acer platanoides	Worcester	Massachusetts	introduced	30.48 to 45.72 cm	Worcester	NA	NA	NA	NA	NA	NA	NA	NA	NA	NA	NA	NA	NA	NA	NA	NA	NA	NA	NA	NA	NA	NA
Acer platanoides	Worcester	Massachusetts	introduced	30.48 to 45.72 cm	Worcester	NA	NA	NA	NA	NA	NA	NA	NA	NA	NA	NA	NA	NA	NA	NA	NA	NA	NA	NA	NA	NA	NA
Acer platanoides	Worcester	Massachusetts	introduced	30.48 to 45.72 cm	Worcester	NA	NA	NA	NA	NA	NA	NA	NA	NA	NA	NA	NA	NA	NA	NA	NA	NA	NA	NA	NA	NA	NA
Acer platanoides	Worcester	Massachusetts	introduced	30.48 to 45.72 cm	Worcester	NA	NA	NA	NA	NA	NA	NA	NA	NA	NA	NA	NA	NA	NA	NA	NA	NA	NA	NA	NA	NA	NA
Acer platanoides	Worcester	Massachusetts	introduced	30.48 to 45.72 cm	Worcester	NA	NA	NA	NA	NA	NA	NA	NA	NA	NA	NA	NA	NA	NA	NA	NA	NA	NA	NA	NA	NA	NA
Acer platanoides	Worcester	Massachusetts	introduced	30.48 to 45.72 cm	Worcester	NA	NA	NA	NA	NA	NA	NA	NA	NA	NA	NA	NA	NA	NA	NA	NA	NA	NA	NA	NA	NA	NA
Acer platanoides	Worcester	Massachusetts	introduced	30.48 to 45.72 cm	Worcester	NA	NA	NA	NA	NA	NA	NA	NA	NA	NA	NA	NA	NA	NA	NA	NA	NA	NA	NA	NA	NA	NA
Acer platanoides	Worcester	Massachusetts	introduced	30.48 to 45.72 cm	Worcester	NA	NA	NA	NA	NA	NA	NA	NA	NA	NA	NA	NA	NA	NA	NA	NA	NA	NA	NA	NA	NA	NA
Acer platanoides	Worcester	Massachusetts	introduced	30.48 to 45.72 cm	Worcester	NA	NA	NA	NA	NA	NA	NA	NA	NA	NA	NA	NA	NA	NA	NA	NA	NA	NA	NA	NA	NA	NA
Acer platanoides	Worcester	Massachusetts	introduced	30.48 to 45.72 cm	Worcester	NA	NA	NA	NA	NA	NA	NA	NA	NA	NA	NA	NA	NA	NA	NA	NA	NA	NA	NA	NA	NA	NA
Acer platanoides	Worcester	Massachusetts	introduced	30.48 to 45.72 cm	Worcester	NA	NA	NA	NA	NA	NA	NA	NA	NA	NA	NA	NA	NA	NA	NA	NA	NA	NA	NA	NA	NA	NA
Acer platanoides	Worcester	Massachusetts	introduced	30.48 to 45.72 cm	Worcester	NA	NA	NA	NA	NA	NA	NA	NA	NA	NA	NA	NA	NA	NA	NA	NA	NA	NA	NA	NA	NA	NA
Acer platanoides	Worcester	Massachusetts	introduced	30.48 to 45.72 cm	Worcester	NA	NA	NA	NA	NA	NA	NA	NA	NA	NA	NA	NA	NA	NA	NA	NA	NA	NA	NA	NA	NA	NA
Acer platanoides	Worcester	Massachusetts	introduced	30.48 to 45.72 cm	Worcester	NA	NA	NA	NA	NA	NA	NA	NA	NA	NA	NA	NA	NA	NA	NA	NA	NA	NA	NA	NA	NA	NA
Acer platanoides	Worcester	Massachusetts	introduced	30.48 to 45.72 cm	Worcester	NA	NA	NA	NA	NA	NA	NA	NA	NA	NA	NA	NA	NA	NA	NA	NA	NA	NA	NA	NA	NA	NA
Acer platanoides	Worcester	Massachusetts	introduced	30.48 to 45.72 cm	Worcester	NA	NA	NA	NA	NA	NA	NA	NA	NA	NA	NA	NA	NA	NA	NA	NA	NA	NA	NA	NA	NA	NA
Acer platanoides	Worcester	Massachusetts	introduced	30.48 to 45.72 cm	Worcester	NA	NA	NA	NA	NA	NA	NA	NA	NA	NA	NA	NA	NA	NA	NA	NA	NA	NA	NA	NA	NA	NA
Acer platanoides	Worcester	Massachusetts	introduced	30.48 to 45.72 cm	Worcester	NA	NA	NA	NA	NA	NA	NA	NA	NA	NA	NA	NA	NA	NA	NA	NA	NA	NA	NA	NA	NA	NA
Acer platanoides	Worcester	Massachusetts	introduced	30.48 to 45.72 cm	Worcester	NA	NA	NA	NA	NA	NA	NA	NA	NA	NA	NA	NA	NA	NA	NA	NA	NA	NA	NA	NA	NA	NA
Acer platanoides	Worcester	Massachusetts	introduced	30.48 to 45.72 cm	Worcester	NA	NA	NA	NA	NA	NA	NA	NA	NA	NA	NA	NA	NA	NA	NA	NA	NA	NA	NA	NA	NA	NA
Acer platanoides	Worcester	Massachusetts	introduced	30.48 to 45.72 cm	Worcester	NA	NA	NA	NA	NA	NA	NA	NA	NA	NA	NA	NA	NA	NA	NA	NA	NA	NA	NA	NA	NA	NA
Acer platanoides	Worcester	Massachusetts	introduced	30.48 to 45.72 cm	Worcester	NA	NA	NA	NA	NA	NA	NA	NA	NA	NA	NA	NA	NA	NA	NA	NA	NA	NA	NA	NA	NA	NA
Acer platanoides	Worcester	Massachusetts	introduced	30.48 to 45.72 cm	Worcester	NA	NA	NA	NA	NA	NA	NA	NA	NA	NA	NA	NA	NA	NA	NA	NA	NA	NA	NA	NA	NA	NA
Acer platanoides	Worcester	Massachusetts	introduced	30.48 to 45.72 cm	Worcester	NA	NA	NA	NA	NA	NA	NA	NA	NA	NA	NA	NA	NA	NA	NA	NA	NA	NA	NA	NA	NA	NA
Acer platanoides	Worcester	Massachusetts	introduced	30.48 to 45.72 cm	Worcester	NA	NA	NA	NA	NA	NA	NA	NA	NA	NA	NA	NA	NA	NA	NA	NA	NA	NA	NA	NA	NA	NA
Acer platanoides	Worcester	Massachusetts	introduced	30.48 to 45.72 cm	Worcester	NA	NA	NA	NA	NA	NA	NA	NA	NA	NA	NA	NA	NA	NA	NA	NA	NA	NA	NA	NA	NA	NA
Acer platanoides	Worcester	Massachusetts	introduced	30.48 to 45.72 cm	Worcester	NA	NA	NA	NA	NA	NA	NA	NA	NA	NA	NA	NA	NA	NA	NA	NA	NA	NA	NA	NA	NA	NA
Acer platanoides	Worcester	Massachusetts	introduced	30.48 to 45.72 cm	Worcester	NA	NA	NA	NA	NA	NA	NA	NA	NA	NA	NA	NA	NA	NA	NA	NA	NA	NA	NA	NA	NA	NA
Acer platanoides	Worcester	Massachusetts	introduced	30.48 to 45.72 cm	Worcester	NA	NA	NA	NA	NA	NA	NA	NA	NA	NA	NA	NA	NA	NA	NA	NA	NA	NA	NA	NA	NA	NA
Acer platanoides	Worcester	Massachusetts	introduced	30.48 to 45.72 cm	Worcester	NA	NA	NA	NA	NA	NA	NA	NA	NA	NA	NA	NA	NA	NA	NA	NA	NA	NA	NA	NA	NA	NA
Acer platanoides	Worcester	Massachusetts	introduced	30.48 to 45.72 cm	Worcester	NA	NA	NA	NA	NA	NA	NA	NA	NA	NA	NA	NA	NA	NA	NA	NA	NA	NA	NA	NA	NA	NA
Acer platanoides	Worcester	Massachusetts	introduced	30.48 to 45.72 cm	Worcester	NA	NA	NA	NA	NA	NA	NA	NA	NA	NA	NA	NA	NA	NA	NA	NA	NA	NA	NA	NA	NA	NA
Acer platanoides	Worcester	Massachusetts	introduced	30.48 to 45.72 cm	Worcester	NA	NA	NA	NA	NA	NA	NA	NA	NA	NA	NA	NA	NA	NA	NA	NA	NA	NA	NA	NA	NA	NA
Acer platanoides	Worcester	Massachusetts	introduced	30.48 to 45.72 cm	Worcester	NA	NA	NA	NA	NA	NA	NA	NA	NA	NA	NA	NA	NA	NA	NA	NA	NA	NA	NA	NA	NA	NA
Acer platanoides	Worcester	Massachusetts	introduced	30.48 to 45.72 cm	Worcester	NA	NA	NA	NA	NA	NA	NA	NA	NA	NA	NA	NA	NA	NA	NA	NA	NA	NA	NA	NA	NA	NA
Acer platanoides	Worcester	Massachusetts	introduced	30.48 to 45.72 cm	Worcester	NA	NA	NA	NA	NA	NA	NA	NA	NA	NA	NA	NA	NA	NA	NA	NA	NA	NA	NA	NA	NA	NA
Acer platanoides	Worcester	Massachusetts	introduced	30.48 to 45.72 cm	Worcester	NA	NA	NA	NA	NA	NA	NA	NA	NA	NA	NA	NA	NA	NA	NA	NA	NA	NA	NA	NA	NA	NA
Acer platanoides	Worcester	Massachusetts	introduced	30.48 to 45.72 cm	Worcester	NA	NA	NA	NA	NA	NA	NA	NA	NA	NA	NA	NA	NA	NA	NA	NA	NA	NA	NA	NA	NA	NA
Acer platanoides	Worcester	Massachusetts	introduced	30.48 to 45.72 cm	Worcester	NA	NA	NA	NA	NA	NA	NA	NA	NA	NA	NA	NA	NA	NA	NA	NA	NA	NA	NA	NA	NA	NA
Acer platanoides	Worcester	Massachusetts	introduced	30.48 to 45.72 cm	Worcester	NA	NA	NA	NA	NA	NA	NA	NA	NA	NA	NA	NA	NA	NA	NA	NA	NA	NA	NA	NA	NA	NA
Acer platanoides	Worcester	Massachusetts	introduced	30.48 to 45.72 cm	Worcester	NA	NA	NA	NA	NA	NA	NA	NA	NA	NA	NA	NA	NA	NA	NA	NA	NA	NA	NA	NA	NA	NA
Acer platanoides	Worcester	Massachusetts	introduced	30.48 to 45.72 cm	Worcester	NA	NA	NA	NA	NA	NA	NA	NA	NA	NA	NA	NA	NA	NA	NA	NA	NA	NA	NA	NA	NA	NA
Acer platanoides	Worcester	Massachusetts	introduced	30.48 to 45.72 cm	Worcester	NA	NA	NA	NA	NA	NA	NA	NA	NA	NA	NA	NA	NA	NA	NA	NA	NA	NA	NA	NA	NA	NA
Acer platanoides	Worcester	Massachusetts	introduced	30.48 to 45.72 cm	Worcester	NA	NA	NA	NA	NA	NA	NA	NA	NA	NA	NA	NA	NA	NA	NA	NA	NA	NA	NA	NA	NA	NA
Acer platanoides	Worcester	Massachusetts	introduced	30.48 to 45.72 cm	Worcester	NA	NA	NA	NA	NA	NA	NA	NA	NA	NA	NA	NA	NA	NA	NA	NA	NA	NA	NA	NA	NA	NA
Acer platanoides	Worcester	Massachusetts	introduced	30.48 to 45.72 cm	Worcester	NA	NA	NA	NA	NA	NA	NA	NA	NA	NA	NA	NA	NA	NA	NA	NA	NA	NA	NA	NA	NA	NA
Acer platanoides	Worcester	Massachusetts	introduced	30.48 to 45.72 cm	Worcester	NA	NA	NA	NA	NA	NA	NA	NA	NA	NA	NA	NA	NA	NA	NA	NA	NA	NA	NA	NA	NA	NA
Acer platanoides	Worcester	Massachusetts	introduced	30.48 to 45.72 cm	Worcester	NA	NA	NA	NA	NA	NA	NA	NA	NA	NA	NA	NA	NA	NA	NA	NA	NA	NA	NA	NA	NA	NA
Acer platanoides	Worcester	Massachusetts	introduced	30.48 to 45.72 cm	Worcester	NA	NA	NA	NA	NA	NA	NA	NA	NA	NA	NA	NA	NA	NA	NA	NA	NA	NA	NA	NA	NA	NA
Acer platanoides	Worcester	Massachusetts	introduced	30.48 to 45.72 cm	Worcester	NA	NA	NA	NA	NA	NA	NA	NA	NA	NA	NA	NA	NA	NA	NA	NA	NA	NA	NA	NA	NA	NA
Acer platanoides	Worcester	Massachusetts	introduced	30.48 to 45.72 cm	Worcester	NA	NA	NA	NA	NA	NA	NA	NA	NA	NA	NA	NA	NA	NA	NA	NA	NA	NA	NA	NA	NA	NA
Acer platanoides	Worcester	Massachusetts	introduced	30.48 to 45.72 cm	Worcester	NA	NA	NA	NA	NA	NA	NA	NA	NA	NA	NA	NA	NA	NA	NA	NA	NA	NA	NA	NA	NA	NA
Acer platanoides	Worcester	Massachusetts	introduced	30.48 to 45.72 cm	Worcester	NA	NA	NA	NA	NA	NA	NA	NA	NA	NA	NA	NA	NA	NA	NA	NA	NA	NA	NA	NA	NA	NA
Acer platanoides	Worcester	Massachusetts	introduced	30.48 to 45.72 cm	Worcester	NA	NA	NA	NA	NA	NA	NA	NA	NA	NA	NA	NA	NA	NA	NA	NA	NA	NA	NA	NA	NA	NA
Acer platanoides	Worcester	Massachusetts	introduced	30.48 to 45.72 cm	Worcester	NA	NA	NA	NA	NA	NA	NA	NA	NA	NA	NA	NA	NA	NA	NA	NA	NA	NA	NA	NA	NA	NA
Acer platanoides	Worcester	Massachusetts	introduced	30.48 to 45.72 cm	Worcester	NA	NA	NA	NA	NA	NA	NA	NA	NA	NA	NA	NA	NA	NA	NA	NA	NA	NA	NA	NA	NA	NA
Acer platanoides	Worcester	Massachusetts	introduced	30.48 to 45.72 cm	Worcester	NA	NA	NA	NA	NA	NA	NA	NA	NA	NA	NA	NA	NA	NA	NA	NA	NA	NA	NA	NA	NA	NA
Acer platanoides	Worcester	Massachusetts	introduced	30.48 to 45.72 cm	Worcester	NA	NA	NA	NA	NA	NA	NA	NA	NA	NA	NA	NA	NA	NA	NA	NA	NA	NA	NA	NA	NA	NA
Acer platanoides	Worcester	Massachusetts	introduced	30.48 to 45.72 cm	Worcester	NA	NA	NA	NA	NA	NA	NA	NA	NA	NA	NA	NA	NA	NA	NA	NA	NA	NA	NA	NA	NA	NA
Acer platanoides	Worcester	Massachusetts	introduced	30.48 to 45.72 cm	Worcester	NA	NA	NA	NA	NA	NA	NA	NA	NA	NA	NA	NA	NA	NA	NA	NA	NA	NA	NA	NA	NA	NA
Acer platanoides	Worcester	Massachusetts	introduced	30.48 to 45.72 cm	Worcester	NA	NA	NA	NA	NA	NA	NA	NA	NA	NA	NA	NA	NA	NA	NA	NA	NA	NA	NA	NA	NA	NA
Acer platanoides	Worcester	Massachusetts	introduced	30.48 to 45.72 cm	Worcester	NA	NA	NA	NA	NA	NA	NA	NA	NA	NA	NA	NA	NA	NA	NA	NA	NA	NA	NA	NA	NA	NA
Acer platanoides	Worcester	Massachusetts	introduced	30.48 to 45.72 cm	Worcester	NA	NA	NA	NA	NA	NA	NA	NA	NA	NA	NA	NA	NA	NA	NA	NA	NA	NA	NA	NA	NA	NA
Acer platanoides	Worcester	Massachusetts	introduced	30.48 to 45.72 cm	Worcester	NA	NA	NA	NA	NA	NA	NA	NA	NA	NA	NA	NA	NA	NA	NA	NA	NA	NA	NA	NA	NA	NA
Acer platanoides	Worcester	Massachusetts	introduced	30.48 to 45.72 cm	Worcester	NA	NA	NA	NA	NA	NA	NA	NA	NA	NA	NA	NA	NA	NA	NA	NA	NA	NA	NA	NA	NA	NA
Acer platanoides	Worcester	Massachusetts	introduced	30.48 to 45.72 cm	Worcester	NA	NA	NA	NA	NA	NA	NA	NA	NA	NA	NA	NA	NA	NA	NA	NA	NA	NA	NA	NA	NA	NA
Acer platanoides	Worcester	Massachusetts	introduced	30.48 to 45.72 cm	Worcester	NA	NA	NA	NA	NA	NA	NA	NA	NA	NA	NA	NA	NA	NA	NA	NA	NA	NA	NA	NA	NA	NA
Acer platanoides	Worcester	Massachusetts	introduced	30.48 to 45.72 cm	Worcester	NA	NA	NA	NA	NA	NA	NA	NA	NA	NA	NA	NA	NA	NA	NA	NA	NA	NA	NA	NA	NA	NA
Acer platanoides	Worcester	Massachusetts	introduced	30.48 to 45.72 cm	Worcester	NA	NA	NA	NA	NA	NA	NA	NA	NA	NA	NA	NA	NA	NA	NA	NA	NA	NA	NA	NA	NA	NA
Acer platanoides	Worcester	Massachusetts	introduced	30.48 to 45.72 cm	Worcester	NA	NA	NA	NA	NA	NA	NA	NA	NA	NA	NA	NA	NA	NA	NA	NA	NA	NA	NA	NA	NA	NA
Acer platanoides	Worcester	Massachusetts	introduced	30.48 to 45.72 cm	Worcester	NA	NA	NA	NA	NA	NA	NA	NA	NA	NA	NA	NA	NA	NA	NA	NA	NA	NA	NA	NA	NA	NA
Acer platanoides	Worcester	Massachusetts	introduced	30.48 to 45.72 cm	Worcester	NA	NA	NA	NA	NA	NA	NA	NA	NA	NA	NA	NA	NA	NA	NA	NA	NA	NA	NA	NA	NA	NA
Acer platanoides	Worcester	Massachusetts	introduced	30.48 to 45.72 cm	Worcester	NA	NA	NA	NA	NA	NA	NA	NA	NA	NA	NA	NA	NA	NA	NA	NA	NA	NA	NA	NA	NA	NA
Acer platanoides	Worcester	Massachusetts	introduced	30.48 to 45.72 cm	Worcester	NA	NA	NA	NA	NA	NA	NA	NA	NA	NA	NA	NA	NA	NA	NA	NA	NA	NA	NA	NA	NA	NA
Acer platanoides	Worcester	Massachusetts	introduced	30.48 to 45.72 cm	Worcester	NA	NA	NA	NA	NA	NA	NA	NA	NA	NA	NA	NA	NA	NA	NA	NA	NA	NA	NA	NA	NA	NA
Acer platanoides	Worcester	Massachusetts	introduced	30.48 to 45.72 cm	Worcester	NA	NA	NA	NA	NA	NA	NA	NA	NA	NA	NA	NA	NA	NA	NA	NA	NA	NA	NA	NA	NA	NA
Acer platanoides	Worcester	Massachusetts	introduced	30.48 to 45.72 cm	Worcester	NA	NA	NA	NA	NA	NA	NA	NA	NA	NA	NA	NA	NA	NA	NA	NA	NA	NA	NA	NA	NA	NA
Acer platanoides	Worcester	Massachusetts	introduced	30.48 to 45.72 cm	Worcester	NA	NA	NA	NA	NA	NA	NA	NA	NA	NA	NA	NA	NA	NA	NA	NA	NA	NA	NA	NA	NA	NA
Acer platanoides	Worcester	Massachusetts	introduced	30.48 to 45.72 cm	Worcester	NA	NA	NA	NA	NA	NA	NA	NA	NA	NA	NA	NA	NA	NA	NA	NA	NA	NA	NA	NA	NA	NA
Acer platanoides	Worcester	Massachusetts	introduced	30.48 to 45.72 cm	Worcester	NA	NA	NA	NA	NA	NA	NA	NA	NA	NA	NA	NA	NA	NA	NA	NA	NA	NA	NA	NA	NA	NA
Acer platanoides	Worcester	Massachusetts	introduced	30.48 to 45.72 cm	Worcester	NA	NA	NA	NA	NA	NA	NA	NA	NA	NA	NA	NA	NA	NA	NA	NA	NA	NA	NA	NA	NA	NA
Acer platanoides	Worcester	Massachusetts	introduced	30.48 to 45.72 cm	Worcester	NA	NA	NA	NA	NA	NA	NA	NA	NA	NA	NA	NA	NA	NA	NA	NA	NA	NA	NA	NA	NA	NA
Acer platanoides	Worcester	Massachusetts	introduced	30.48 to 45.72 cm	Worcester	NA	NA	NA	NA	NA	NA	NA	NA	NA	NA	NA	NA	NA	NA	NA	NA	NA	NA	NA	NA	NA	NA
Acer platanoides	Worcester	Massachusetts	introduced	30.48 to 45.72 cm	Worcester	NA	NA	NA	NA	NA	NA	NA	NA	NA	NA	NA	NA	NA	NA	NA	NA	NA	NA	NA	NA	NA	NA
Acer platanoides	Worcester	Massachusetts	introduced	30.48 to 45.72 cm	Worcester	NA	NA	NA	NA	NA	NA	NA	NA	NA	NA	NA	NA	NA	NA	NA	NA	NA	NA	NA	NA	NA	NA
Acer platanoides	Worcester	Massachusetts	introduced	30.48 to 45.72 cm	Worcester	NA	NA	NA	NA	NA	NA	NA	NA	NA	NA	NA	NA	NA	NA	NA	NA	NA	NA	NA	NA	NA	NA
Acer platanoides	Worcester	Massachusetts	introduced	30.48 to 45.72 cm	Worcester	NA	NA	NA	NA	NA	NA	NA	NA	NA	NA	NA	NA	NA	NA	NA	NA	NA	NA	NA	NA	NA	NA
Acer platanoides	Worcester	Massachusetts	introduced	30.48 to 45.72 cm	Worcester	NA	NA	NA	NA	NA	NA	NA	NA	NA	NA	NA	NA	NA	NA	NA	NA	NA	NA	NA	NA	NA	NA
Acer platanoides	Worcester	Massachusetts	introduced	30.48 to 45.72 cm	Worcester	NA	NA	NA	NA	NA	NA	NA	NA	NA	NA	NA	NA	NA	NA	NA	NA	NA	NA	NA	NA	NA	NA
Acer platanoides	Worcester	Massachusetts	introduced	30.48 to 45.72 cm	Worcester	NA	NA	NA	NA	NA	NA	NA	NA	NA	NA	NA	NA	NA	NA	NA	NA	NA	NA	NA	NA	NA	NA
Acer platanoides	Worcester	Massachusetts	introduced	30.48 to 45.72 cm	Worcester	NA	NA	NA	NA	NA	NA	NA	NA	NA	NA	NA	NA	NA	NA	NA	NA	NA	NA	NA	NA	NA	NA
Acer platanoides	Worcester	Massachusetts	introduced	30.48 to 45.72 cm	Worcester	NA	NA	NA	NA	NA	NA	NA	NA	NA	NA	NA	NA	NA	NA	NA	NA	NA	NA	NA	NA	NA	NA
Acer platanoides	Worcester	Massachusetts	introduced	30.48 to 45.72 cm	Worcester	NA	NA	NA	NA	NA	NA	NA	NA	NA	NA	NA	NA	NA	NA	NA	NA	NA	NA	NA	NA	NA	NA
Acer platanoides	Worcester	Massachusetts	introduced	30.48 to 45.72 cm	Worcester	NA	NA	NA	NA	NA	NA	NA	NA	NA	NA	NA	NA	NA	NA	NA	NA	NA	NA	NA	NA	NA	NA
Acer platanoides	Worcester	Massachusetts	introduced	30.48 to 45.72 cm	Worcester	NA	NA	NA	NA	NA	NA	NA	NA	NA	NA	NA	NA	NA	NA	NA	NA	NA	NA	NA	NA	NA	NA
Acer platanoides	Worcester	Massachusetts	introduced	30.48 to 45.72 cm	Worcester	NA	NA	NA	NA	NA	NA	NA	NA	NA	NA	NA	NA	NA	NA	NA	NA	NA	NA	NA	NA	NA	NA
Acer platanoides	Worcester	Massachusetts	introduced	30.48 to 45.72 cm	Worcester	NA	NA	NA	NA	NA	NA	NA	NA	NA	NA	NA	NA	NA	NA	NA	NA	NA	NA	NA	NA	NA	NA
Acer platanoides	Worcester	Massachusetts	introduced	30.48 to 45.72 cm	Worcester	NA	NA	NA	NA	NA	NA	NA	NA	NA	NA	NA	NA	NA	NA	NA	NA	NA	NA	NA	NA	NA	NA
Acer platanoides	Worcester	Massachusetts	introduced	30.48 to 45.72 cm	Worcester	NA	NA	NA	NA	NA	NA	NA	NA	NA	NA	NA	NA	NA	NA	NA	NA	NA	NA	NA	NA	NA	NA
Acer platanoides	Worcester	Massachusetts	introduced	30.48 to 45.72 cm	Worcester	NA	NA	NA	NA	NA	NA	NA	NA	NA	NA	NA	NA	NA	NA	NA	NA	NA	NA	NA	NA	NA	NA
Acer platanoides	Worcester	Massachusetts	introduced	30.48 to 45.72 cm	Worcester	NA	NA	NA	NA	NA	NA	NA	NA	NA	NA	NA	NA	NA	NA	NA	NA	NA	NA	NA	NA	NA	NA
Acer platanoides	Worcester	Massachusetts	introduced	30.48 to 45.72 cm	Worcester	NA	NA	NA	NA	NA	NA	NA	NA	NA	NA	NA	NA	NA	NA	NA	NA	NA	NA	NA	NA	NA	NA
Acer platanoides	Worcester	Massachusetts	introduced	30.48 to 45.72 cm	Worcester	NA	NA	NA	NA	NA	NA	NA	NA	NA	NA	NA	NA	NA	NA	NA	NA	NA	NA	NA	NA	NA	NA
Acer platanoides	Worcester	Massachusetts	introduced	30.48 to 45.72 cm	Worcester	NA	NA	NA	NA	NA	NA	NA	NA	NA	NA	NA	NA	NA	NA	NA	NA	NA	NA	NA	NA	NA	NA
Acer platanoides	Worcester	Massachusetts	introduced	30.48 to 45.72 cm	Worcester	NA	NA	NA	NA	NA	NA	NA	NA	NA	NA	NA	NA	NA	NA	NA	NA	NA	NA	NA	NA	NA	NA
Acer platanoides	Worcester	Massachusetts	introduced	30.48 to 45.72 cm	Worcester	NA	NA	NA	NA	NA	NA	NA	NA	NA	NA	NA	NA	NA	NA	NA	NA	NA	NA	NA	NA	NA	NA
Acer platanoides	Worcester	Massachusetts	introduced	30.48 to 45.72 cm	Worcester	NA	NA	NA	NA	NA	NA	NA	NA	NA	NA	NA	NA	NA	NA	NA	NA	NA	NA	NA	NA	NA	NA
Acer platanoides	Worcester	Massachusetts	introduced	30.48 to 45.72 cm	Worcester	NA	NA	NA	NA	NA	NA	NA	NA	NA	NA	NA	NA	NA	NA	NA	NA	NA	NA	NA	NA	NA	NA
Acer platanoides	Worcester	Massachusetts	introduced	30.48 to 45.72 cm	Worcester	NA	NA	NA	NA	NA	NA	NA	NA	NA	NA	NA	NA	NA	NA	NA	NA	NA	NA	NA	NA	NA	NA
Acer platanoides	Worcester	Massachusetts	introduced	30.48 to 45.72 cm	Worcester	NA	NA	NA	NA	NA	NA	NA	NA	NA	NA	NA	NA	NA	NA	NA	NA	NA	NA	NA	NA	NA	NA
Acer platanoides	Worcester	Massachusetts	introduced	30.48 to 45.72 cm	Worcester	NA	NA	NA	NA	NA	NA	NA	NA	NA	NA	NA	NA	NA	NA	NA	NA	NA	NA	NA	NA	NA	NA
Acer platanoides	Worcester	Massachusetts	introduced	30.48 to 45.72 cm	Worcester	NA	NA	NA	NA	NA	NA	NA	NA	NA	NA	NA	NA	NA	NA	NA	NA	NA	NA	NA	NA	NA	NA
Acer platanoides	Worcester	Massachusetts	introduced	30.48 to 45.72 cm	Worcester	NA	NA	NA	NA	NA	NA	NA	NA	NA	NA	NA	NA	NA	NA	NA	NA	NA	NA	NA	NA	NA	NA
Acer platanoides	Worcester	Massachusetts	introduced	30.48 to 45.72 cm	Worcester	NA	NA	NA	NA	NA	NA	NA	NA	NA	NA	NA	NA	NA	NA	NA	NA	NA	NA	NA	NA	NA	NA
Acer platanoides	Worcester	Massachusetts	introduced	30.48 to 45.72 cm	Worcester	NA	NA	NA	NA	NA	NA	NA	NA	NA	NA	NA	NA	NA	NA	NA	NA	NA	NA	NA	NA	NA	NA
Acer platanoides	Worcester	Massachusetts	introduced	30.48 to 45.72 cm	Worcester	NA	NA	NA	NA	NA	NA	NA	NA	NA	NA	NA	NA	NA	NA	NA	NA	NA	NA	NA	NA	NA	NA
Acer platanoides	Worcester	Massachusetts	introduced	30.48 to 45.72 cm	Worcester	NA	NA	NA	NA	NA	NA	NA	NA	NA	NA	NA	NA	NA	NA	NA	NA	NA	NA	NA	NA	NA	NA
Acer platanoides	Worcester	Massachusetts	introduced	30.48 to 45.72 cm	Worcester	NA	NA	NA	NA	NA	NA	NA	NA	NA	NA	NA	NA	NA	NA	NA	NA	NA	NA	NA	NA	NA	NA
Acer platanoides	Worcester	Massachusetts	introduced	30.48 to 45.72 cm	Worcester	NA	NA	NA	NA	NA	NA	NA	NA	NA	NA	NA	NA	NA	NA	NA	NA	NA	NA	NA	NA	NA	NA
Acer platanoides	Worcester	Massachusetts	introduced	30.48 to 45.72 cm	Worcester	NA	NA	NA	NA	NA	NA	NA	NA	NA	NA	NA	NA	NA	NA	NA	NA	NA	NA	NA	NA	NA	NA
Acer platanoides	Worcester	Massachusetts	introduced	30.48 to 45.72 cm	Worcester	NA	NA	NA	NA	NA	NA	NA	NA	NA	NA	NA	NA	NA	NA	NA	NA	NA	NA	NA	NA	NA	NA
Acer platanoides	Worcester	Massachusetts	introduced	30.48 to 45.72 cm	Worcester	NA	NA	NA	NA	NA	NA	NA	NA	NA	NA	NA	NA	NA	NA	NA	NA	NA	NA	NA	NA	NA	NA
Acer platanoides	Worcester	Massachusetts	introduced	30.48 to 45.72 cm	Worcester	NA	NA	NA	NA	NA	NA	NA	NA	NA	NA	NA	NA	NA	NA	NA	NA	NA	NA	NA	NA	NA	NA
Acer platanoides	Worcester	Massachusetts	introduced	30.48 to 45.72 cm	Worcester	NA	NA	NA	NA	NA	NA	NA	NA	NA	NA	NA	NA	NA	NA	NA	NA	NA	NA	NA	NA	NA	NA
Acer platanoides	Worcester	Massachusetts	introduced	30.48 to 45.72 cm	Worcester	NA	NA	NA	NA	NA	NA	NA	NA	NA	NA	NA	NA	NA	NA	NA	NA	NA	NA	NA	NA	NA	NA
Acer platanoides	Worcester	Massachusetts	introduced	30.48 to 45.72 cm	Worcester	NA	NA	NA	NA	NA	NA	NA	NA	NA	NA	NA	NA	NA	NA	NA	NA	NA	NA	NA	NA	NA	NA
Acer platanoides	Worcester	Massachusetts	introduced	30.48 to 45.72 cm	Worcester	NA	NA	NA	NA	NA	NA	NA	NA	NA	NA	NA	NA	NA	NA	NA	NA	NA	NA	NA	NA	NA	NA
Acer platanoides	Worcester	Massachusetts	introduced	30.48 to 45.72 cm	Worcester	NA	NA	NA	NA	NA	NA	NA	NA	NA	NA	NA	NA	NA	NA	NA	NA	NA	NA	NA	NA	NA	NA
Acer platanoides	Worcester	Massachusetts	introduced	30.48 to 45.72 cm	Worcester	NA	NA	NA	NA	NA	NA	NA	NA	NA	NA	NA	NA	NA	NA	NA	NA	NA	NA	NA	NA	NA	NA
Acer platanoides	Worcester	Massachusetts	introduced	30.48 to 45.72 cm	Worcester	NA	NA	NA	NA	NA	NA	NA	NA	NA	NA	NA	NA	NA	NA	NA	NA	NA	NA	NA	NA	NA	NA
Acer platanoides	Worcester	Massachusetts	introduced	30.48 to 45.72 cm	Worcester	NA	NA	NA	NA	NA	NA	NA	NA	NA	NA	NA	NA	NA	NA	NA	NA	NA	NA	NA	NA	NA	NA
Acer platanoides	Worcester	Massachusetts	introduced	30.48 to 45.72 cm	Worcester	NA	NA	NA	NA	NA	NA	NA	NA	NA	NA	NA	NA	NA	NA	NA	NA	NA	NA	NA	NA	NA	NA
Acer platanoides	Worcester	Massachusetts	introduced	30.48 to 45.72 cm	Worcester	NA	NA	NA	NA	NA	NA	NA	NA	NA	NA	NA	NA	NA	NA	NA	NA	NA	NA	NA	NA	NA	NA
Acer platanoides	Worcester	Massachusetts	introduced	30.48 to 45.72 cm	Worcester	NA	NA	NA	NA	NA	NA	NA	NA	NA	NA	NA	NA	NA	NA	NA	NA	NA	NA	NA	NA	NA	NA
Acer platanoides	Worcester	Massachusetts	introduced	30.48 to 45.72 cm	Worcester	NA	NA	NA	NA	NA	NA	NA	NA	NA	NA	NA	NA	NA	NA	NA	NA	NA	NA	NA	NA	NA	NA
Acer platanoides	Worcester	Massachusetts	introduced	30.48 to 45.72 cm	Worcester	NA	NA	NA	NA	NA	NA	NA	NA	NA	NA	NA	NA	NA	NA	NA	NA	NA	NA	NA	NA	NA	NA
Acer platanoides	Worcester	Massachusetts	introduced	30.48 to 45.72 cm	Worcester	NA	NA	NA	NA	NA	NA	NA	NA	NA	NA	NA	NA	NA	NA	NA	NA	NA	NA	NA	NA	NA	NA
Acer platanoides	Worcester	Massachusetts	introduced	30.48 to 45.72 cm	Worcester	NA	NA	NA	NA	NA	NA	NA	NA	NA	NA	NA	NA	NA	NA	NA	NA	NA	NA	NA	NA	NA	NA
Acer platanoides	Worcester	Massachusetts	introduced	30.48 to 45.72 cm	Worcester	NA	NA	NA	NA	NA	NA	NA	NA	NA	NA	NA	NA	NA	NA	NA	NA	NA	NA	NA	NA	NA	NA
Acer platanoides	Worcester	Massachusetts	introduced	30.48 to 45.72 cm	Worcester	NA	NA	NA	NA	NA	NA	NA	NA	NA	NA	NA	NA	NA	NA	NA	NA	NA	NA	NA	NA	NA	NA
Acer platanoides	Worcester	Massachusetts	introduced	30.48 to 45.72 cm	Worcester	NA	NA	NA	NA	NA	NA	NA	NA	NA	NA	NA	NA	NA	NA	NA	NA	NA	NA	NA	NA	NA	NA
Acer platanoides	Worcester	Massachusetts	introduced	30.48 to 45.72 cm	Worcester	NA	NA	NA	NA	NA	NA	NA	NA	NA	NA	NA	NA	NA	NA	NA	NA	NA	NA	NA	NA	NA	NA
Acer platanoides	Worcester	Massachusetts	introduced	30.48 to 45.72 cm	Worcester	NA	NA	NA	NA	NA	NA	NA	NA	NA	NA	NA	NA	NA	NA	NA	NA	NA	NA	NA	NA	NA	NA
Acer platanoides	Worcester	Massachusetts	introduced	30.48 to 45.72 cm	Worcester	NA	NA	NA	NA	NA	NA	NA	NA	NA	NA	NA	NA	NA	NA	NA	NA	NA	NA	NA	NA	NA	NA
Acer platanoides	Worcester	Massachusetts	introduced	30.48 to 45.72 cm	Worcester	NA	NA	NA	NA	NA	NA	NA	NA	NA	NA	NA	NA	NA	NA	NA	NA	NA	NA	NA	NA	NA	NA
Acer platanoides	Worcester	Massachusetts	introduced	30.48 to 45.72 cm	Worcester	NA	NA	NA	NA	NA	NA	NA	NA	NA	NA	NA	NA	NA	NA	NA	NA	NA	NA	NA	NA	NA	NA
Acer platanoides	Worcester	Massachusetts	introduced	30.48 to 45.72 cm	Worcester	NA	NA	NA	NA	NA	NA	NA	NA	NA	NA	NA	NA	NA	NA	NA	NA	NA	NA	NA	NA	NA	NA
Acer platanoides	Worcester	Massachusetts	introduced	30.48 to 45.72 cm	Worcester	NA	NA	NA	NA	NA	NA	NA	NA	NA	NA	NA	NA	NA	NA	NA	NA	NA	NA	NA	NA	NA	NA
Acer platanoides	Worcester	Massachusetts	introduced	30.48 to 45.72 cm	Worcester	NA	NA	NA	NA	NA	NA	NA	NA	NA	NA	NA	NA	NA	NA	NA	NA	NA	NA	NA	NA	NA	NA
Acer platanoides	Worcester	Massachusetts	introduced	30.48 to 45.72 cm	Worcester	NA	NA	NA	NA	NA	NA	NA	NA	NA	NA	NA	NA	NA	NA	NA	NA	NA	NA	NA	NA	NA	NA
Acer platanoides	Worcester	Massachusetts	introduced	30.48 to 45.72 cm	Worcester	NA	NA	NA	NA	NA	NA	NA	NA	NA	NA	NA	NA	NA	NA	NA	NA	NA	NA	NA	NA	NA	NA
Acer platanoides	Worcester	Massachusetts	introduced	30.48 to 45.72 cm	Worcester	NA	NA	NA	NA	NA	NA	NA	NA	NA	NA	NA	NA	NA	NA	NA	NA	NA	NA	NA	NA	NA	NA
Acer platanoides	Worcester	Massachusetts	introduced	30.48 to 45.72 cm	Worcester	NA	NA	NA	NA	NA	NA	NA	NA	NA	NA	NA	NA	NA	NA	NA	NA	NA	NA	NA	NA	NA	NA
Acer platanoides	Worcester	Massachusetts	introduced	30.48 to 45.72 cm	Worcester	NA	NA	NA	NA	NA	NA	NA	NA	NA	NA	NA	NA	NA	NA	NA	NA	NA	NA	NA	NA	NA	NA
Acer platanoides	Worcester	Massachusetts	introduced	30.48 to 45.72 cm	Worcester	NA	NA	NA	NA	NA	NA	NA	NA	NA	NA	NA	NA	NA	NA	NA	NA	NA	NA	NA	NA	NA	NA
Acer platanoides	Worcester	Massachusetts	introduced	30.48 to 45.72 cm	Worcester	NA	NA	NA	NA	NA	NA	NA	NA	NA	NA	NA	NA	NA	NA	NA	NA	NA	NA	NA	NA	NA	NA
Acer platanoides	Worcester	Massachusetts	introduced	30.48 to 45.72 cm	Worcester	NA	NA	NA	NA	NA	NA	NA	NA	NA	NA	NA	NA	NA	NA	NA	NA	NA	NA	NA	NA	NA	NA
Acer platanoides	Worcester	Massachusetts	introduced	30.48 to 45.72 cm	Worcester	NA	NA	NA	NA	NA	NA	NA	NA	NA	NA	NA	NA	NA	NA	NA	NA	NA	NA	NA	NA	NA	NA
Acer platanoides	Worcester	Massachusetts	introduced	30.48 to 45.72 cm	Worcester	NA	NA	NA	NA	NA	NA	NA	NA	NA	NA	NA	NA	NA	NA	NA	NA	NA	NA	NA	NA	NA	NA
Acer platanoides	Worcester	Massachusetts	introduced	30.48 to 45.72 cm	Worcester	NA	NA	NA	NA	NA	NA	NA	NA	NA	NA	NA	NA	NA	NA	NA	NA	NA	NA	NA	NA	NA	NA
Acer platanoides	Worcester	Massachusetts	introduced	30.48 to 45.72 cm	Worcester	NA	NA	NA	NA	NA	NA	NA	NA	NA	NA	NA	NA	NA	NA	NA	NA	NA	NA	NA	NA	NA	NA
Acer platanoides	Worcester	Massachusetts	introduced	30.48 to 45.72 cm	Worcester	NA	NA	NA	NA	NA	NA	NA	NA	NA	NA	NA	NA	NA	NA	NA	NA	NA	NA	NA	NA	NA	NA
Acer platanoides	Worcester	Massachusetts	introduced	30.48 to 45.72 cm	Worcester	NA	NA	NA	NA	NA	NA	NA	NA	NA	NA	NA	NA	NA	NA	NA	NA	NA	NA	NA	NA	NA	NA
Acer platanoides	Worcester	Massachusetts	introduced	30.48 to 45.72 cm	Worcester	NA	NA	NA	NA	NA	NA	NA	NA	NA	NA	NA	NA	NA	NA	NA	NA	NA	NA	NA	NA	NA	NA
Acer platanoides	Worcester	Massachusetts	introduced	30.48 to 45.72 cm	Worcester	NA	NA	NA	NA	NA	NA	NA	NA	NA	NA	NA	NA	NA	NA	NA	NA	NA	NA	NA	NA	NA	NA
Acer platanoides	Worcester	Massachusetts	introduced	30.48 to 45.72 cm	Worcester	NA	NA	NA	NA	NA	NA	NA	NA	NA	NA	NA	NA	NA	NA	NA	NA	NA	NA	NA	NA	NA	NA
Acer platanoides	Worcester	Massachusetts	introduced	30.48 to 45.72 cm	Worcester	NA	NA	NA	NA	NA	NA	NA	NA	NA	NA	NA	NA	NA	NA	NA	NA	NA	NA	NA	NA	NA	NA
Acer platanoides	Worcester	Massachusetts	introduced	30.48 to 45.72 cm	Worcester	NA	NA	NA	NA	NA	NA	NA	NA	NA	NA	NA	NA	NA	NA	NA	NA	NA	NA	NA	NA	NA	NA
Acer platanoides	Worcester	Massachusetts	introduced	30.48 to 45.72 cm	Worcester	NA	NA	NA	NA	NA	NA	NA	NA	NA	NA	NA	NA	NA	NA	NA	NA	NA	NA	NA	NA	NA	NA
Acer platanoides	Worcester	Massachusetts	introduced	30.48 to 45.72 cm	Worcester	NA	NA	NA	NA	NA	NA	NA	NA	NA	NA	NA	NA	NA	NA	NA	NA	NA	NA	NA	NA	NA	NA
Acer platanoides	Worcester	Massachusetts	introduced	30.48 to 45.72 cm	Worcester	NA	NA	NA	NA	NA	NA	NA	NA	NA	NA	NA	NA	NA	NA	NA	NA	NA	NA	NA	NA	NA	NA
Acer platanoides	Worcester	Massachusetts	introduced	30.48 to 45.72 cm	Worcester	NA	NA	NA	NA	NA	NA	NA	NA	NA	NA	NA	NA	NA	NA	NA	NA	NA	NA	NA	NA	NA	NA
Acer platanoides	Worcester	Massachusetts	introduced	30.48 to 45.72 cm	Worcester	NA	NA	NA	NA	NA	NA	NA	NA	NA	NA	NA	NA	NA	NA	NA	NA	NA	NA	NA	NA	NA	NA
Acer platanoides	Worcester	Massachusetts	introduced	30.48 to 45.72 cm	Worcester	NA	NA	NA	NA	NA	NA	NA	NA	NA	NA	NA	NA	NA	NA	NA	NA	NA	NA	NA	NA	NA	NA
Acer platanoides	Worcester	Massachusetts	introduced	30.48 to 45.72 cm	Worcester	NA	NA	NA	NA	NA	NA	NA	NA	NA	NA	NA	NA	NA	NA	NA	NA	NA	NA	NA	NA	NA	NA
Acer platanoides	Worcester	Massachusetts	introduced	30.48 to 45.72 cm	Worcester	NA	NA	NA	NA	NA	NA	NA	NA	NA	NA	NA	NA	NA	NA	NA	NA	NA	NA	NA	NA	NA	NA
Acer platanoides	Worcester	Massachusetts	introduced	30.48 to 45.72 cm	Worcester	NA	NA	NA	NA	NA	NA	NA	NA	NA	NA	NA	NA	NA	NA	NA	NA	NA	NA	NA	NA	NA	NA
Acer platanoides	Worcester	Massachusetts	introduced	30.48 to 45.72 cm	Worcester	NA	NA	NA	NA	NA	NA	NA	NA	NA	NA	NA	NA	NA	NA	NA	NA	NA	NA	NA	NA	NA	NA
Acer platanoides	Worcester	Massachusetts	introduced	30.48 to 45.72 cm	Worcester	NA	NA	NA	NA	NA	NA	NA	NA	NA	NA	NA	NA	NA	NA	NA	NA	NA	NA	NA	NA	NA	NA
Acer platanoides	Worcester	Massachusetts	introduced	30.48 to 45.72 cm	Worcester	NA	NA	NA	NA	NA	NA	NA	NA	NA	NA	NA	NA	NA	NA	NA	NA	NA	NA	NA	NA	NA	NA
Acer platanoides	Worcester	Massachusetts	introduced	30.48 to 45.72 cm	Worcester	NA	NA	NA	NA	NA	NA	NA	NA	NA	NA	NA	NA	NA	NA	NA	NA	NA	NA	NA	NA	NA	NA
Acer platanoides	Worcester	Massachusetts	introduced	30.48 to 45.72 cm	Worcester	NA	NA	NA	NA	NA	NA	NA	NA	NA	NA	NA	NA	NA	NA	NA	NA	NA	NA	NA	NA	NA	NA
Acer platanoides	Worcester	Massachusetts	introduced	30.48 to 45.72 cm	Worcester	NA	NA	NA	NA	NA	NA	NA	NA	NA	NA	NA	NA	NA	NA	NA	NA	NA	NA	NA	NA	NA	NA
Acer platanoides	Worcester	Massachusetts	introduced	30.48 to 45.72 cm	Worcester	NA	NA	NA	NA	NA	NA	NA	NA	NA	NA	NA	NA	NA	NA	NA	NA	NA	NA	NA	NA	NA	NA
Acer platanoides	Worcester	Massachusetts	introduced	30.48 to 45.72 cm	Worcester	NA	NA	NA	NA	NA	NA	NA	NA	NA	NA	NA	NA	NA	NA	NA	NA	NA	NA	NA	NA	NA	NA
Acer platanoides	Worcester	Massachusetts	introduced	30.48 to 45.72 cm	Worcester	NA	NA	NA	NA	NA	NA	NA	NA	NA	NA	NA	NA	NA	NA	NA	NA	NA	NA	NA	NA	NA	NA
Acer platanoides	Worcester	Massachusetts	introduced	30.48 to 45.72 cm	Worcester	NA	NA	NA	NA	NA	NA	NA	NA	NA	NA	NA	NA	NA	NA	NA	NA	NA	NA	NA	NA	NA	NA
Acer platanoides	Worcester	Massachusetts	introduced	30.48 to 45.72 cm	Worcester	NA	NA	NA	NA	NA	NA	NA	NA	NA	NA	NA	NA	NA	NA	NA	NA	NA	NA	NA	NA	NA	NA
Acer platanoides	Worcester	Massachusetts	introduced	30.48 to 45.72 cm	Worcester	NA	NA	NA	NA	NA	NA	NA	NA	NA	NA	NA	NA	NA	NA	NA	NA	NA	NA	NA	NA	NA	NA
Acer platanoides	Worcester	Massachusetts	introduced	30.48 to 45.72 cm	Worcester	NA	NA	NA	NA	NA	NA	NA	NA	NA	NA	NA	NA	NA	NA	NA	NA	NA	NA	NA	NA	NA	NA
Acer platanoides	Worcester	Massachusetts	introduced	30.48 to 45.72 cm	Worcester	NA	NA	NA	NA	NA	NA	NA	NA	NA	NA	NA	NA	NA	NA	NA	NA	NA	NA	NA	NA	NA	NA
Acer platanoides	Worcester	Massachusetts	introduced	30.48 to 45.72 cm	Worcester	NA	NA	NA	NA	NA	NA	NA	NA	NA	NA	NA	NA	NA	NA	NA	NA	NA	NA	NA	NA	NA	NA
Acer platanoides	Worcester	Massachusetts	introduced	30.48 to 45.72 cm	Worcester	NA	NA	NA	NA	NA	NA	NA	NA	NA	NA	NA	NA	NA	NA	NA	NA	NA	NA	NA	NA	NA	NA
Acer platanoides	Worcester	Massachusetts	introduced	30.48 to 45.72 cm	Worcester	NA	NA	NA	NA	NA	NA	NA	NA	NA	NA	NA	NA	NA	NA	NA	NA	NA	NA	NA	NA	NA	NA
Acer platanoides	Worcester	Massachusetts	introduced	30.48 to 45.72 cm	Worcester	NA	NA	NA	NA	NA	NA	NA	NA	NA	NA	NA	NA	NA	NA	NA	NA	NA	NA	NA	NA	NA	NA
Acer platanoides	Worcester	Massachusetts	introduced	30.48 to 45.72 cm	Worcester	NA	NA	NA	NA	NA	NA	NA	NA	NA	NA	NA	NA	NA	NA	NA	NA	NA	NA	NA	NA	NA	NA
Acer platanoides	Worcester	Massachusetts	introduced	30.48 to 45.72 cm	Worcester	NA	NA	NA	NA	NA	NA	NA	NA	NA	NA	NA	NA	NA	NA	NA	NA	NA	NA	NA	NA	NA	NA
Acer platanoides	Worcester	Massachusetts	introduced	30.48 to 45.72 cm	Worcester	NA	NA	NA	NA	NA	NA	NA	NA	NA	NA	NA	NA	NA	NA	NA	NA	NA	NA	NA	NA	NA	NA
Acer platanoides	Worcester	Massachusetts	introduced	30.48 to 45.72 cm	Worcester	NA	NA	NA	NA	NA	NA	NA	NA	NA	NA	NA	NA	NA	NA	NA	NA	NA	NA	NA	NA	NA	NA
Acer platanoides	Worcester	Massachusetts	introduced	30.48 to 45.72 cm	Worcester	NA	NA	NA	NA	NA	NA	NA	NA	NA	NA	NA	NA	NA	NA	NA	NA	NA	NA	NA	NA	NA	NA
Acer platanoides	Worcester	Massachusetts	introduced	30.48 to 45.72 cm	Worcester	NA	NA	NA	NA	NA	NA	NA	NA	NA	NA	NA	NA	NA	NA	NA	NA	NA	NA	NA	NA	NA	NA
Acer platanoides	Worcester	Massachusetts	introduced	30.48 to 45.72 cm	Worcester	NA	NA	NA	NA	NA	NA	NA	NA	NA	NA	NA	NA	NA	NA	NA	NA	NA	NA	NA	NA	NA	NA
Acer platanoides	Worcester	Massachusetts	introduced	30.48 to 45.72 cm	Worcester	NA	NA	NA	NA	NA	NA	NA	NA	NA	NA	NA	NA	NA	NA	NA	NA	NA	NA	NA	NA	NA	NA
Acer platanoides	Worcester	Massachusetts	introduced	30.48 to 45.72 cm	Worcester	NA	NA	NA	NA	NA	NA	NA	NA	NA	NA	NA	NA	NA	NA	NA	NA	NA	NA	NA	NA	NA	NA
Acer platanoides	Worcester	Massachusetts	introduced	30.48 to 45.72 cm	Worcester	NA	NA	NA	NA	NA	NA	NA	NA	NA	NA	NA	NA	NA	NA	NA	NA	NA	NA	NA	NA	NA	NA
Acer platanoides	Worcester	Massachusetts	introduced	30.48 to 45.72 cm	Worcester	NA	NA	NA	NA	NA	NA	NA	NA	NA	NA	NA	NA	NA	NA	NA	NA	NA	NA	NA	NA	NA	NA
Acer platanoides	Worcester	Massachusetts	introduced	30.48 to 45.72 cm	Worcester	NA	NA	NA	NA	NA	NA	NA	NA	NA	NA	NA	NA	NA	NA	NA	NA	NA	NA	NA	NA	NA	NA
Acer platanoides	Worcester	Massachusetts	introduced	30.48 to 45.72 cm	Worcester	NA	NA	NA	NA	NA	NA	NA	NA	NA	NA	NA	NA	NA	NA	NA	NA	NA	NA	NA	NA	NA	NA
Acer platanoides	Worcester	Massachusetts	introduced	30.48 to 45.72 cm	Worcester	NA	NA	NA	NA	NA	NA	NA	NA	NA	NA	NA	NA	NA	NA	NA	NA	NA	NA	NA	NA	NA	NA
Acer platanoides	Worcester	Massachusetts	introduced	30.48 to 45.72 cm	Worcester	NA	NA	NA	NA	NA	NA	NA	NA	NA	NA	NA	NA	NA	NA	NA	NA	NA	NA	NA	NA	NA	NA
Acer platanoides	Worcester	Massachusetts	introduced	30.48 to 45.72 cm	Worcester	NA	NA	NA	NA	NA	NA	NA	NA	NA	NA	NA	NA	NA	NA	NA	NA	NA	NA	NA	NA	NA	NA
Acer platanoides	Worcester	Massachusetts	introduced	30.48 to 45.72 cm	Worcester	NA	NA	NA	NA	NA	NA	NA	NA	NA	NA	NA	NA	NA	NA	NA	NA	NA	NA	NA	NA	NA	NA
Acer platanoides	Worcester	Massachusetts	introduced	30.48 to 45.72 cm	Worcester	NA	NA	NA	NA	NA	NA	NA	NA	NA	NA	NA	NA	NA	NA	NA	NA	NA	NA	NA	NA	NA	NA
Acer platanoides	Worcester	Massachusetts	introduced	30.48 to 45.72 cm	Worcester	NA	NA	NA	NA	NA	NA	NA	NA	NA	NA	NA	NA	NA	NA	NA	NA	NA	NA	NA	NA	NA	NA
Acer platanoides	Worcester	Massachusetts	introduced	30.48 to 45.72 cm	Worcester	NA	NA	NA	NA	NA	NA	NA	NA	NA	NA	NA	NA	NA	NA	NA	NA	NA	NA	NA	NA	NA	NA
Acer platanoides	Worcester	Massachusetts	introduced	30.48 to 45.72 cm	Worcester	NA	NA	NA	NA	NA	NA	NA	NA	NA	NA	NA	NA	NA	NA	NA	NA	NA	NA	NA	NA	NA	NA
Acer platanoides	Worcester	Massachusetts	introduced	30.48 to 45.72 cm	Worcester	NA	NA	NA	NA	NA	NA	NA	NA	NA	NA	NA	NA	NA	NA	NA	NA	NA	NA	NA	NA	NA	NA
Acer platanoides	Worcester	Massachusetts	introduced	30.48 to 45.72 cm	Worcester	NA	NA	NA	NA	NA	NA	NA	NA	NA	NA	NA	NA	NA	NA	NA	NA	NA	NA	NA	NA	NA	NA
Acer platanoides	Worcester	Massachusetts	introduced	30.48 to 45.72 cm	Worcester	NA	NA	NA	NA	NA	NA	NA	NA	NA	NA	NA	NA	NA	NA	NA	NA	NA	NA	NA	NA	NA	NA
Acer platanoides	Worcester	Massachusetts	introduced	30.48 to 45.72 cm	Worcester	NA	NA	NA	NA	NA	NA	NA	NA	NA	NA	NA	NA	NA	NA	NA	NA	NA	NA	NA	NA	NA	NA
Acer platanoides	Worcester	Massachusetts	introduced	30.48 to 45.72 cm	Worcester	NA	NA	NA	NA	NA	NA	NA	NA	NA	NA	NA	NA	NA	NA	NA	NA	NA	NA	NA	NA	NA	NA
Acer platanoides	Worcester	Massachusetts	introduced	30.48 to 45.72 cm	Worcester	NA	NA	NA	NA	NA	NA	NA	NA	NA	NA	NA	NA	NA	NA	NA	NA	NA	NA	NA	NA	NA	NA
Acer platanoides	Worcester	Massachusetts	introduced	30.48 to 45.72 cm	Worcester	NA	NA	NA	NA	NA	NA	NA	NA	NA	NA	NA	NA	NA	NA	NA	NA	NA	NA	NA	NA	NA	NA
Acer platanoides	Worcester	Massachusetts	introduced	30.48 to 45.72 cm	Worcester	NA	NA	NA	NA	NA	NA	NA	NA	NA	NA	NA	NA	NA	NA	NA	NA	NA	NA	NA	NA	NA	NA
Acer platanoides	Worcester	Massachusetts	introduced	30.48 to 45.72 cm	Worcester	NA	NA	NA	NA	NA	NA	NA	NA	NA	NA	NA	NA	NA	NA	NA	NA	NA	NA	NA	NA	NA	NA
Acer platanoides	Worcester	Massachusetts	introduced	30.48 to 45.72 cm	Worcester	NA	NA	NA	NA	NA	NA	NA	NA	NA	NA	NA	NA	NA	NA	NA	NA	NA	NA	NA	NA	NA	NA
Acer platanoides	Worcester	Massachusetts	introduced	30.48 to 45.72 cm	Worcester	NA	NA	NA	NA	NA	NA	NA	NA	NA	NA	NA	NA	NA	NA	NA	NA	NA	NA	NA	NA	NA	NA
Acer platanoides	Worcester	Massachusetts	introduced	30.48 to 45.72 cm	Worcester	NA	NA	NA	NA	NA	NA	NA	NA	NA	NA	NA	NA	NA	NA	NA	NA	NA	NA	NA	NA	NA	NA
Acer platanoides	Worcester	Massachusetts	introduced	30.48 to 45.72 cm	Worcester	NA	NA	NA	NA	NA	NA	NA	NA	NA	NA	NA	NA	NA	NA	NA	NA	NA	NA	NA	NA	NA	NA
Acer platanoides	Worcester	Massachusetts	introduced	30.48 to 45.72 cm	Worcester	NA	NA	NA	NA	NA	NA	NA	NA	NA	NA	NA	NA	NA	NA	NA	NA	NA	NA	NA	NA	NA	NA
Acer platanoides	Worcester	Massachusetts	introduced	30.48 to 45.72 cm	Worcester	NA	NA	NA	NA	NA	NA	NA	NA	NA	NA	NA	NA	NA	NA	NA	NA	NA	NA	NA	NA	NA	NA
Acer platanoides	Worcester	Massachusetts	introduced	30.48 to 45.72 cm	Worcester	NA	NA	NA	NA	NA	NA	NA	NA	NA	NA	NA	NA	NA	NA	NA	NA	NA	NA	NA	NA	NA	NA
Acer platanoides	Worcester	Massachusetts	introduced	30.48 to 45.72 cm	Worcester	NA	NA	NA	NA	NA	NA	NA	NA	NA	NA	NA	NA	NA	NA	NA	NA	NA	NA	NA	NA	NA	NA
Acer platanoides	Worcester	Massachusetts	introduced	30.48 to 45.72 cm	Worcester	NA	NA	NA	NA	NA	NA	NA	NA	NA	NA	NA	NA	NA	NA	NA	NA	NA	NA	NA	NA	NA	NA
Acer platanoides	Worcester	Massachusetts	introduced	30.48 to 45.72 cm	Worcester	NA	NA	NA	NA	NA	NA	NA	NA	NA	NA	NA	NA	NA	NA	NA	NA	NA	NA	NA	NA	NA	NA
Acer platanoides	Worcester	Massachusetts	introduced	30.48 to 45.72 cm	Worcester	NA	NA	NA	NA	NA	NA	NA	NA	NA	NA	NA	NA	NA	NA	NA	NA	NA	NA	NA	NA	NA	NA
Acer platanoides	Worcester	Massachusetts	introduced	30.48 to 45.72 cm	Worcester	NA	NA	NA	NA	NA	NA	NA	NA	NA	NA	NA	NA	NA	NA	NA	NA	NA	NA	NA	NA	NA	NA
Acer platanoides	Worcester	Massachusetts	introduced	30.48 to 45.72 cm	Worcester	NA	NA	NA	NA	NA	NA	NA	NA	NA	NA	NA	NA	NA	NA	NA	NA	NA	NA	NA	NA	NA	NA
Acer platanoides	Worcester	Massachusetts	introduced	30.48 to 45.72 cm	Worcester	NA	NA	NA	NA	NA	NA	NA	NA	NA	NA	NA	NA	NA	NA	NA	NA	NA	NA	NA	NA	NA	NA
Acer platanoides	Worcester	Massachusetts	introduced	30.48 to 45.72 cm	Worcester	NA	NA	NA	NA	NA	NA	NA	NA	NA	NA	NA	NA	NA	NA	NA	NA	NA	NA	NA	NA	NA	NA
Acer platanoides	Worcester	Massachusetts	introduced	30.48 to 45.72 cm	Worcester	NA	NA	NA	NA	NA	NA	NA	NA	NA	NA	NA	NA	NA	NA	NA	NA	NA	NA	NA	NA	NA	NA
Acer platanoides	Worcester	Massachusetts	introduced	30.48 to 45.72 cm	Worcester	NA	NA	NA	NA	NA	NA	NA	NA	NA	NA	NA	NA	NA	NA	NA	NA	NA	NA	NA	NA	NA	NA
Acer platanoides	Worcester	Massachusetts	introduced	30.48 to 45.72 cm	Worcester	NA	NA	NA	NA	NA	NA	NA	NA	NA	NA	NA	NA	NA	NA	NA	NA	NA	NA	NA	NA	NA	NA
Acer platanoides	Worcester	Massachusetts	introduced	30.48 to 45.72 cm	Worcester	NA	NA	NA	NA	NA	NA	NA	NA	NA	NA	NA	NA	NA	NA	NA	NA	NA	NA	NA	NA	NA	NA
Acer platanoides	Worcester	Massachusetts	introduced	30.48 to 45.72 cm	Worcester	NA	NA	NA	NA	NA	NA	NA	NA	NA	NA	NA	NA	NA	NA	NA	NA	NA	NA	NA	NA	NA	NA
Acer platanoides	Worcester	Massachusetts	introduced	30.48 to 45.72 cm	Worcester	NA	NA	NA	NA	NA	NA	NA	NA	NA	NA	NA	NA	NA	NA	NA	NA	NA	NA	NA	NA	NA	NA
Acer platanoides	Worcester	Massachusetts	introduced	30.48 to 45.72 cm	Worcester	NA	NA	NA	NA	NA	NA	NA	NA	NA	NA	NA	NA	NA	NA	NA	NA	NA	NA	NA	NA	NA	NA
Acer platanoides	Worcester	Massachusetts	introduced	30.48 to 45.72 cm	Worcester	NA	NA	NA	NA	NA	NA	NA	NA	NA	NA	NA	NA	NA	NA	NA	NA	NA	NA	NA	NA	NA	NA
Acer platanoides	Worcester	Massachusetts	introduced	30.48 to 45.72 cm	Worcester	NA	NA	NA	NA	NA	NA	NA	NA	NA	NA	NA	NA	NA	NA	NA	NA	NA	NA	NA	NA	NA	NA
Acer platanoides	Worcester	Massachusetts	introduced	30.48 to 45.72 cm	Worcester	NA	NA	NA	NA	NA	NA	NA	NA	NA	NA	NA	NA	NA	NA	NA	NA	NA	NA	NA	NA	NA	NA
Acer platanoides	Worcester	Massachusetts	introduced	30.48 to 45.72 cm	Worcester	NA	NA	NA	NA	NA	NA	NA	NA	NA	NA	NA	NA	NA	NA	NA	NA	NA	NA	NA	NA	NA	NA
Acer platanoides	Worcester	Massachusetts	introduced	30.48 to 45.72 cm	Worcester	NA	NA	NA	NA	NA	NA	NA	NA	NA	NA	NA	NA	NA	NA	NA	NA	NA	NA	NA	NA	NA	NA
Acer platanoides	Worcester	Massachusetts	introduced	30.48 to 45.72 cm	Worcester	NA	NA	NA	NA	NA	NA	NA	NA	NA	NA	NA	NA	NA	NA	NA	NA	NA	NA	NA	NA	NA	NA
Acer platanoides	Worcester	Massachusetts	introduced	30.48 to 45.72 cm	Worcester	NA	NA	NA	NA	NA	NA	NA	NA	NA	NA	NA	NA	NA	NA	NA	NA	NA	NA	NA	NA	NA	NA
Acer platanoides	Worcester	Massachusetts	introduced	30.48 to 45.72 cm	Worcester	NA	NA	NA	NA	NA	NA	NA	NA	NA	NA	NA	NA	NA	NA	NA	NA	NA	NA	NA	NA	NA	NA
Acer platanoides	Worcester	Massachusetts	introduced	30.48 to 45.72 cm	Worcester	NA	NA	NA	NA	NA	NA	NA	NA	NA	NA	NA	NA	NA	NA	NA	NA	NA	NA	NA	NA	NA	NA
Acer platanoides	Worcester	Massachusetts	introduced	30.48 to 45.72 cm	Worcester	NA	NA	NA	NA	NA	NA	NA	NA	NA	NA	NA	NA	NA	NA	NA	NA	NA	NA	NA	NA	NA	NA
Acer platanoides	Worcester	Massachusetts	introduced	30.48 to 45.72 cm	Worcester	NA	NA	NA	NA	NA	NA	NA	NA	NA	NA	NA	NA	NA	NA	NA	NA	NA	NA	NA	NA	NA	NA
Acer platanoides	Worcester	Massachusetts	introduced	30.48 to 45.72 cm	Worcester	NA	NA	NA	NA	NA	NA	NA	NA	NA	NA	NA	NA	NA	NA	NA	NA	NA	NA	NA	NA	NA	NA
Acer platanoides	Worcester	Massachusetts	introduced	30.48 to 45.72 cm	Worcester	NA	NA	NA	NA	NA	NA	NA	NA	NA	NA	NA	NA	NA	NA	NA	NA	NA	NA	NA	NA	NA	NA
Acer platanoides	Worcester	Massachusetts	introduced	30.48 to 45.72 cm	Worcester	NA	NA	NA	NA	NA	NA	NA	NA	NA	NA	NA	NA	NA	NA	NA	NA	NA	NA	NA	NA	NA	NA
Acer platanoides	Worcester	Massachusetts	introduced	30.48 to 45.72 cm	Worcester	NA	NA	NA	NA	NA	NA	NA	NA	NA	NA	NA	NA	NA	NA	NA	NA	NA	NA	NA	NA	NA	NA
Acer platanoides	Worcester	Massachusetts	introduced	30.48 to 45.72 cm	Worcester	NA	NA	NA	NA	NA	NA	NA	NA	NA	NA	NA	NA	NA	NA	NA	NA	NA	NA	NA	NA	NA	NA
Acer platanoides	Worcester	Massachusetts	introduced	30.48 to 45.72 cm	Worcester	NA	NA	NA	NA	NA	NA	NA	NA	NA	NA	NA	NA	NA	NA	NA	NA	NA	NA	NA	NA	NA	NA
Acer platanoides	Worcester	Massachusetts	introduced	30.48 to 45.72 cm	Worcester	NA	NA	NA	NA	NA	NA	NA	NA	NA	NA	NA	NA	NA	NA	NA	NA	NA	NA	NA	NA	NA	NA
Acer platanoides	Worcester	Massachusetts	introduced	30.48 to 45.72 cm	Worcester	NA	NA	NA	NA	NA	NA	NA	NA	NA	NA	NA	NA	NA	NA	NA	NA	NA	NA	NA	NA	NA	NA
Acer platanoides	Worcester	Massachusetts	introduced	30.48 to 45.72 cm	Worcester	NA	NA	NA	NA	NA	NA	NA	NA	NA	NA	NA	NA	NA	NA	NA	NA	NA	NA	NA	NA	NA	NA
Acer platanoides	Worcester	Massachusetts	introduced	30.48 to 45.72 cm	Worcester	NA	NA	NA	NA	NA	NA	NA	NA	NA	NA	NA	NA	NA	NA	NA	NA	NA	NA	NA	NA	NA	NA
Acer platanoides	Worcester	Massachusetts	introduced	30.48 to 45.72 cm	Worcester	NA	NA	NA	NA	NA	NA	NA	NA	NA	NA	NA	NA	NA	NA	NA	NA	NA	NA	NA	NA	NA	NA
Acer platanoides	Worcester	Massachusetts	introduced	30.48 to 45.72 cm	Worcester	NA	NA	NA	NA	NA	NA	NA	NA	NA	NA	NA	NA	NA	NA	NA	NA	NA	NA	NA	NA	NA	NA
Acer platanoides	Worcester	Massachusetts	introduced	30.48 to 45.72 cm	Worcester	NA	NA	NA	NA	NA	NA	NA	NA	NA	NA	NA	NA	NA	NA	NA	NA	NA	NA	NA	NA	NA	NA
Acer platanoides	Worcester	Massachusetts	introduced	30.48 to 45.72 cm	Worcester	NA	NA	NA	NA	NA	NA	NA	NA	NA	NA	NA	NA	NA	NA	NA	NA	NA	NA	NA	NA	NA	NA
Acer platanoides	Worcester	Massachusetts	introduced	30.48 to 45.72 cm	Worcester	NA	NA	NA	NA	NA	NA	NA	NA	NA	NA	NA	NA	NA	NA	NA	NA	NA	NA	NA	NA	NA	NA
Acer platanoides	Worcester	Massachusetts	introduced	30.48 to 45.72 cm	Worcester	NA	NA	NA	NA	NA	NA	NA	NA	NA	NA	NA	NA	NA	NA	NA	NA	NA	NA	NA	NA	NA	NA
Acer platanoides	Worcester	Massachusetts	introduced	30.48 to 45.72 cm	Worcester	NA	NA	NA	NA	NA	NA	NA	NA	NA	NA	NA	NA	NA	NA	NA	NA	NA	NA	NA	NA	NA	NA
Acer platanoides	Worcester	Massachusetts	introduced	30.48 to 45.72 cm	Worcester	NA	NA	NA	NA	NA	NA	NA	NA	NA	NA	NA	NA	NA	NA	NA	NA	NA	NA	NA	NA	NA	NA
Acer platanoides	Worcester	Massachusetts	introduced	30.48 to 45.72 cm	Worcester	NA	NA	NA	NA	NA	NA	NA	NA	NA	NA	NA	NA	NA	NA	NA	NA	NA	NA	NA	NA	NA	NA
Acer platanoides	Worcester	Massachusetts	introduced	30.48 to 45.72 cm	Worcester	NA	NA	NA	NA	NA	NA	NA	NA	NA	NA	NA	NA	NA	NA	NA	NA	NA	NA	NA	NA	NA	NA
Acer platanoides	Worcester	Massachusetts	introduced	30.48 to 45.72 cm	Worcester	NA	NA	NA	NA	NA	NA	NA	NA	NA	NA	NA	NA	NA	NA	NA	NA	NA	NA	NA	NA	NA	NA
Acer platanoides	Worcester	Massachusetts	introduced	30.48 to 45.72 cm	Worcester	NA	NA	NA	NA	NA	NA	NA	NA	NA	NA	NA	NA	NA	NA	NA	NA	NA	NA	NA	NA	NA	NA
Acer platanoides	Worcester	Massachusetts	introduced	30.48 to 45.72 cm	Worcester	NA	NA	NA	NA	NA	NA	NA	NA	NA	NA	NA	NA	NA	NA	NA	NA	NA	NA	NA	NA	NA	NA
Acer platanoides	Worcester	Massachusetts	introduced	30.48 to 45.72 cm	Worcester	NA	NA	NA	NA	NA	NA	NA	NA	NA	NA	NA	NA	NA	NA	NA	NA	NA	NA	NA	NA	NA	NA
Acer platanoides	Worcester	Massachusetts	introduced	30.48 to 45.72 cm	Worcester	NA	NA	NA	NA	NA	NA	NA	NA	NA	NA	NA	NA	NA	NA	NA	NA	NA	NA	NA	NA	NA	NA
Acer platanoides	Worcester	Massachusetts	introduced	30.48 to 45.72 cm	Worcester	NA	NA	NA	NA	NA	NA	NA	NA	NA	NA	NA	NA	NA	NA	NA	NA	NA	NA	NA	NA	NA	NA
Acer platanoides	Worcester	Massachusetts	introduced	30.48 to 45.72 cm	Worcester	NA	NA	NA	NA	NA	NA	NA	NA	NA	NA	NA	NA	NA	NA	NA	NA	NA	NA	NA	NA	NA	NA
Acer platanoides	Worcester	Massachusetts	introduced	30.48 to 45.72 cm	Worcester	NA	NA	NA	NA	NA	NA	NA	NA	NA	NA	NA	NA	NA	NA	NA	NA	NA	NA	NA	NA	NA	NA
Acer platanoides	Worcester	Massachusetts	introduced	30.48 to 45.72 cm	Worcester	NA	NA	NA	NA	NA	NA	NA	NA	NA	NA	NA	NA	NA	NA	NA	NA	NA	NA	NA	NA	NA	NA
Acer platanoides	Worcester	Massachusetts	introduced	30.48 to 45.72 cm	Worcester	NA	NA	NA	NA	NA	NA	NA	NA	NA	NA	NA	NA	NA	NA	NA	NA	NA	NA	NA	NA	NA	NA
Acer platanoides	Worcester	Massachusetts	introduced	30.48 to 45.72 cm	Worcester	NA	NA	NA	NA	NA	NA	NA	NA	NA	NA	NA	NA	NA	NA	NA	NA	NA	NA	NA	NA	NA	NA
Acer platanoides	Worcester	Massachusetts	introduced	30.48 to 45.72 cm	Worcester	NA	NA	NA	NA	NA	NA	NA	NA	NA	NA	NA	NA	NA	NA	NA	NA	NA	NA	NA	NA	NA	NA
Acer platanoides	Worcester	Massachusetts	introduced	30.48 to 45.72 cm	Worcester	NA	NA	NA	NA	NA	NA	NA	NA	NA	NA	NA	NA	NA	NA	NA	NA	NA	NA	NA	NA	NA	NA
Acer platanoides	Worcester	Massachusetts	introduced	30.48 to 45.72 cm	Worcester	NA	NA	NA	NA	NA	NA	NA	NA	NA	NA	NA	NA	NA	NA	NA	NA	NA	NA	NA	NA	NA	NA
Acer platanoides	Worcester	Massachusetts	introduced	30.48 to 45.72 cm	Worcester	NA	NA	NA	NA	NA	NA	NA	NA	NA	NA	NA	NA	NA	NA	NA	NA	NA	NA	NA	NA	NA	NA
Acer platanoides	Worcester	Massachusetts	introduced	30.48 to 45.72 cm	Worcester	NA	NA	NA	NA	NA	NA	NA	NA	NA	NA	NA	NA	NA	NA	NA	NA	NA	NA	NA	NA	NA	NA
Acer platanoides	Worcester	Massachusetts	introduced	30.48 to 45.72 cm	Worcester	NA	NA	NA	NA	NA	NA	NA	NA	NA	NA	NA	NA	NA	NA	NA	NA	NA	NA	NA	NA	NA	NA
Acer platanoides	Worcester	Massachusetts	introduced	30.48 to 45.72 cm	Worcester	NA	NA	NA	NA	NA	NA	NA	NA	NA	NA	NA	NA	NA	NA	NA	NA	NA	NA	NA	NA	NA	NA
Acer platanoides	Worcester	Massachusetts	introduced	30.48 to 45.72 cm	Worcester	NA	NA	NA	NA	NA	NA	NA	NA	NA	NA	NA	NA	NA	NA	NA	NA	NA	NA	NA	NA	NA	NA
Acer platanoides	Worcester	Massachusetts	introduced	30.48 to 45.72 cm	Worcester	NA	NA	NA	NA	NA	NA	NA	NA	NA	NA	NA	NA	NA	NA	NA	NA	NA	NA	NA	NA	NA	NA
Acer platanoides	Worcester	Massachusetts	introduced	30.48 to 45.72 cm	Worcester	NA	NA	NA	NA	NA	NA	NA	NA	NA	NA	NA	NA	NA	NA	NA	NA	NA	NA	NA	NA	NA	NA
Acer platanoides	Worcester	Massachusetts	introduced	30.48 to 45.72 cm	Worcester	NA	NA	NA	NA	NA	NA	NA	NA	NA	NA	NA	NA	NA	NA	NA	NA	NA	NA	NA	NA	NA	NA
Acer platanoides	Worcester	Massachusetts	introduced	30.48 to 45.72 cm	Worcester	NA	NA	NA	NA	NA	NA	NA	NA	NA	NA	NA	NA	NA	NA	NA	NA	NA	NA	NA	NA	NA	NA
Acer platanoides	Worcester	Massachusetts	introduced	30.48 to 45.72 cm	Worcester	NA	NA	NA	NA	NA	NA	NA	NA	NA	NA	NA	NA	NA	NA	NA	NA	NA	NA	NA	NA	NA	NA
Acer platanoides	Worcester	Massachusetts	introduced	30.48 to 45.72 cm	Worcester	NA	NA	NA	NA	NA	NA	NA	NA	NA	NA	NA	NA	NA	NA	NA	NA	NA	NA	NA	NA	NA	NA
Acer platanoides	Worcester	Massachusetts	introduced	30.48 to 45.72 cm	Worcester	NA	NA	NA	NA	NA	NA	NA	NA	NA	NA	NA	NA	NA	NA	NA	NA	NA	NA	NA	NA	NA	NA
Acer platanoides	Worcester	Massachusetts	introduced	30.48 to 45.72 cm	Worcester	NA	NA	NA	NA	NA	NA	NA	NA	NA	NA	NA	NA	NA	NA	NA	NA	NA	NA	NA	NA	NA	NA
Acer platanoides	Worcester	Massachusetts	introduced	30.48 to 45.72 cm	Worcester	NA	NA	NA	NA	NA	NA	NA	NA	NA	NA	NA	NA	NA	NA	NA	NA	NA	NA	NA	NA	NA	NA
Acer platanoides	Worcester	Massachusetts	introduced	30.48 to 45.72 cm	Worcester	NA	NA	NA	NA	NA	NA	NA	NA	NA	NA	NA	NA	NA	NA	NA	NA	NA	NA	NA	NA	NA	NA
Acer platanoides	Worcester	Massachusetts	introduced	30.48 to 45.72 cm	Worcester	NA	NA	NA	NA	NA	NA	NA	NA	NA	NA	NA	NA	NA	NA	NA	NA	NA	NA	NA	NA	NA	NA
Acer platanoides	Worcester	Massachusetts	introduced	30.48 to 45.72 cm	Worcester	NA	NA	NA	NA	NA	NA	NA	NA	NA	NA	NA	NA	NA	NA	NA	NA	NA	NA	NA	NA	NA	NA
Acer platanoides	Worcester	Massachusetts	introduced	30.48 to 45.72 cm	Worcester	NA	NA	NA	NA	NA	NA	NA	NA	NA	NA	NA	NA	NA	NA	NA	NA	NA	NA	NA	NA	NA	NA
Acer platanoides	Worcester	Massachusetts	introduced	30.48 to 45.72 cm	Worcester	NA	NA	NA	NA	NA	NA	NA	NA	NA	NA	NA	NA	NA	NA	NA	NA	NA	NA	NA	NA	NA	NA
Acer platanoides	Worcester	Massachusetts	introduced	30.48 to 45.72 cm	Worcester	NA	NA	NA	NA	NA	NA	NA	NA	NA	NA	NA	NA	NA	NA	NA	NA	NA	NA	NA	NA	NA	NA
Acer platanoides	Worcester	Massachusetts	introduced	30.48 to 45.72 cm	Worcester	NA	NA	NA	NA	NA	NA	NA	NA	NA	NA	NA	NA	NA	NA	NA	NA	NA	NA	NA	NA	NA	NA
Acer platanoides	Worcester	Massachusetts	introduced	30.48 to 45.72 cm	Worcester	NA	NA	NA	NA	NA	NA	NA	NA	NA	NA	NA	NA	NA	NA	NA	NA	NA	NA	NA	NA	NA	NA
Acer platanoides	Worcester	Massachusetts	introduced	30.48 to 45.72 cm	Worcester	NA	NA	NA	NA	NA	NA	NA	NA	NA	NA	NA	NA	NA	NA	NA	NA	NA	NA	NA	NA	NA	NA
Acer platanoides	Worcester	Massachusetts	introduced	30.48 to 45.72 cm	Worcester	NA	NA	NA	NA	NA	NA	NA	NA	NA	NA	NA	NA	NA	NA	NA	NA	NA	NA	NA	NA	NA	NA
Acer platanoides	Worcester	Massachusetts	introduced	30.48 to 45.72 cm	Worcester	NA	NA	NA	NA	NA	NA	NA	NA	NA	NA	NA	NA	NA	NA	NA	NA	NA	NA	NA	NA	NA	NA
Acer platanoides	Worcester	Massachusetts	introduced	30.48 to 45.72 cm	Worcester	NA	NA	NA	NA	NA	NA	NA	NA	NA	NA	NA	NA	NA	NA	NA	NA	NA	NA	NA	NA	NA	NA
Acer platanoides	Worcester	Massachusetts	introduced	30.48 to 45.72 cm	Worcester	NA	NA	NA	NA	NA	NA	NA	NA	NA	NA	NA	NA	NA	NA	NA	NA	NA	NA	NA	NA	NA	NA
Acer platanoides	Worcester	Massachusetts	introduced	30.48 to 45.72 cm	Worcester	NA	NA	NA	NA	NA	NA	NA	NA	NA	NA	NA	NA	NA	NA	NA	NA	NA	NA	NA	NA	NA	NA
Acer platanoides	Worcester	Massachusetts	introduced	30.48 to 45.72 cm	Worcester	NA	NA	NA	NA	NA	NA	NA	NA	NA	NA	NA	NA	NA	NA	NA	NA	NA	NA	NA	NA	NA	NA
Acer platanoides	Worcester	Massachusetts	introduced	30.48 to 45.72 cm	Worcester	NA	NA	NA	NA	NA	NA	NA	NA	NA	NA	NA	NA	NA	NA	NA	NA	NA	NA	NA	NA	NA	NA
Acer platanoides	Worcester	Massachusetts	introduced	30.48 to 45.72 cm	Worcester	NA	NA	NA	NA	NA	NA	NA	NA	NA	NA	NA	NA	NA	NA	NA	NA	NA	NA	NA	NA	NA	NA
Acer platanoides	Worcester	Massachusetts	introduced	30.48 to 45.72 cm	Worcester	NA	NA	NA	NA	NA	NA	NA	NA	NA	NA	NA	NA	NA	NA	NA	NA	NA	NA	NA	NA	NA	NA
Acer platanoides	Worcester	Massachusetts	introduced	30.48 to 45.72 cm	Worcester	NA	NA	NA	NA	NA	NA	NA	NA	NA	NA	NA	NA	NA	NA	NA	NA	NA	NA	NA	NA	NA	NA
Acer platanoides	Worcester	Massachusetts	introduced	30.48 to 45.72 cm	Worcester	NA	NA	NA	NA	NA	NA	NA	NA	NA	NA	NA	NA	NA	NA	NA	NA	NA	NA	NA	NA	NA	NA
Acer platanoides	Worcester	Massachusetts	introduced	30.48 to 45.72 cm	Worcester	NA	NA	NA	NA	NA	NA	NA	NA	NA	NA	NA	NA	NA	NA	NA	NA	NA	NA	NA	NA	NA	NA
Acer platanoides	Worcester	Massachusetts	introduced	30.48 to 45.72 cm	Worcester	NA	NA	NA	NA	NA	NA	NA	NA	NA	NA	NA	NA	NA	NA	NA	NA	NA	NA	NA	NA	NA	NA
Acer platanoides	Worcester	Massachusetts	introduced	30.48 to 45.72 cm	Worcester	NA	NA	NA	NA	NA	NA	NA	NA	NA	NA	NA	NA	NA	NA	NA	NA	NA	NA	NA	NA	NA	NA
Acer platanoides	Worcester	Massachusetts	introduced	30.48 to 45.72 cm	Worcester	NA	NA	NA	NA	NA	NA	NA	NA	NA	NA	NA	NA	NA	NA	NA	NA	NA	NA	NA	NA	NA	NA
Acer platanoides	Worcester	Massachusetts	introduced	30.48 to 45.72 cm	Worcester	NA	NA	NA	NA	NA	NA	NA	NA	NA	NA	NA	NA	NA	NA	NA	NA	NA	NA	NA	NA	NA	NA
Acer platanoides	Worcester	Massachusetts	introduced	30.48 to 45.72 cm	Worcester	NA	NA	NA	NA	NA	NA	NA	NA	NA	NA	NA	NA	NA	NA	NA	NA	NA	NA	NA	NA	NA	NA
Acer platanoides	Worcester	Massachusetts	introduced	30.48 to 45.72 cm	Worcester	NA	NA	NA	NA	NA	NA	NA	NA	NA	NA	NA	NA	NA	NA	NA	NA	NA	NA	NA	NA	NA	NA
Acer platanoides	Worcester	Massachusetts	introduced	30.48 to 45.72 cm	Worcester	NA	NA	NA	NA	NA	NA	NA	NA	NA	NA	NA	NA	NA	NA	NA	NA	NA	NA	NA	NA	NA	NA
Acer platanoides	Worcester	Massachusetts	introduced	30.48 to 45.72 cm	Worcester	NA	NA	NA	NA	NA	NA	NA	NA	NA	NA	NA	NA	NA	NA	NA	NA	NA	NA	NA	NA	NA	NA
Acer platanoides	Worcester	Massachusetts	introduced	30.48 to 45.72 cm	Worcester	NA	NA	NA	NA	NA	NA	NA	NA	NA	NA	NA	NA	NA	NA	NA	NA	NA	NA	NA	NA	NA	NA
Acer platanoides	Worcester	Massachusetts	introduced	30.48 to 45.72 cm	Worcester	NA	NA	NA	NA	NA	NA	NA	NA	NA	NA	NA	NA	NA	NA	NA	NA	NA	NA	NA	NA	NA	NA
Acer platanoides	Worcester	Massachusetts	introduced	30.48 to 45.72 cm	Worcester	NA	NA	NA	NA	NA	NA	NA	NA	NA	NA	NA	NA	NA	NA	NA	NA	NA	NA	NA	NA	NA	NA
Acer platanoides	Worcester	Massachusetts	introduced	30.48 to 45.72 cm	Worcester	NA	NA	NA	NA	NA	NA	NA	NA	NA	NA	NA	NA	NA	NA	NA	NA	NA	NA	NA	NA	NA	NA
Acer platanoides	Worcester	Massachusetts	introduced	30.48 to 45.72 cm	Worcester	NA	NA	NA	NA	NA	NA	NA	NA	NA	NA	NA	NA	NA	NA	NA	NA	NA	NA	NA	NA	NA	NA
Acer platanoides	Worcester	Massachusetts	introduced	30.48 to 45.72 cm	Worcester	NA	NA	NA	NA	NA	NA	NA	NA	NA	NA	NA	NA	NA	NA	NA	NA	NA	NA	NA	NA	NA	NA
Acer platanoides	Worcester	Massachusetts	introduced	30.48 to 45.72 cm	Worcester	NA	NA	NA	NA	NA	NA	NA	NA	NA	NA	NA	NA	NA	NA	NA	NA	NA	NA	NA	NA	NA	NA
Acer platanoides	Worcester	Massachusetts	introduced	30.48 to 45.72 cm	Worcester	NA	NA	NA	NA	NA	NA	NA	NA	NA	NA	NA	NA	NA	NA	NA	NA	NA	NA	NA	NA	NA	NA
Acer platanoides	Worcester	Massachusetts	introduced	30.48 to 45.72 cm	Worcester	NA	NA	NA	NA	NA	NA	NA	NA	NA	NA	NA	NA	NA	NA	NA	NA	NA	NA	NA	NA	NA	NA
Acer platanoides	Worcester	Massachusetts	introduced	30.48 to 45.72 cm	Worcester	NA	NA	NA	NA	NA	NA	NA	NA	NA	NA	NA	NA	NA	NA	NA	NA	NA	NA	NA	NA	NA	NA
Acer platanoides	Worcester	Massachusetts	introduced	30.48 to 45.72 cm	Worcester	NA	NA	NA	NA	NA	NA	NA	NA	NA	NA	NA	NA	NA	NA	NA	NA	NA	NA	NA	NA	NA	NA
Acer platanoides	Worcester	Massachusetts	introduced	30.48 to 45.72 cm	Worcester	NA	NA	NA	NA	NA	NA	NA	NA	NA	NA	NA	NA	NA	NA	NA	NA	NA	NA	NA	NA	NA	NA
Acer platanoides	Worcester	Massachusetts	introduced	30.48 to 45.72 cm	Worcester	NA	NA	NA	NA	NA	NA	NA	NA	NA	NA	NA	NA	NA	NA	NA	NA	NA	NA	NA	NA	NA	NA
Acer platanoides	Worcester	Massachusetts	introduced	30.48 to 45.72 cm	Worcester	NA	NA	NA	NA	NA	NA	NA	NA	NA	NA	NA	NA	NA	NA	NA	NA	NA	NA	NA	NA	NA	NA
Acer platanoides	Worcester	Massachusetts	introduced	30.48 to 45.72 cm	Worcester	NA	NA	NA	NA	NA	NA	NA	NA	NA	NA	NA	NA	NA	NA	NA	NA	NA	NA	NA	NA	NA	NA
Acer platanoides	Worcester	Massachusetts	introduced	30.48 to 45.72 cm	Worcester	NA	NA	NA	NA	NA	NA	NA	NA	NA	NA	NA	NA	NA	NA	NA	NA	NA	NA	NA	NA	NA	NA
Acer platanoides	Worcester	Massachusetts	introduced	30.48 to 45.72 cm	Worcester	NA	NA	NA	NA	NA	NA	NA	NA	NA	NA	NA	NA	NA	NA	NA	NA	NA	NA	NA	NA	NA	NA
Acer platanoides	Worcester	Massachusetts	introduced	30.48 to 45.72 cm	Worcester	NA	NA	NA	NA	NA	NA	NA	NA	NA	NA	NA	NA	NA	NA	NA	NA	NA	NA	NA	NA	NA	NA
Acer platanoides	Worcester	Massachusetts	introduced	30.48 to 45.72 cm	Worcester	NA	NA	NA	NA	NA	NA	NA	NA	NA	NA	NA	NA	NA	NA	NA	NA	NA	NA	NA	NA	NA	NA
Acer platanoides	Worcester	Massachusetts	introduced	30.48 to 45.72 cm	Worcester	NA	NA	NA	NA	NA	NA	NA	NA	NA	NA	NA	NA	NA	NA	NA	NA	NA	NA	NA	NA	NA	NA
Acer platanoides	Worcester	Massachusetts	introduced	30.48 to 45.72 cm	Worcester	NA	NA	NA	NA	NA	NA	NA	NA	NA	NA	NA	NA	NA	NA	NA	NA	NA	NA	NA	NA	NA	NA
Acer platanoides	Worcester	Massachusetts	introduced	30.48 to 45.72 cm	Worcester	NA	NA	NA	NA	NA	NA	NA	NA	NA	NA	NA	NA	NA	NA	NA	NA	NA	NA	NA	NA	NA	NA
Acer platanoides	Worcester	Massachusetts	introduced	30.48 to 45.72 cm	Worcester	NA	NA	NA	NA	NA	NA	NA	NA	NA	NA	NA	NA	NA	NA	NA	NA	NA	NA	NA	NA	NA	NA
Acer platanoides	Worcester	Massachusetts	introduced	30.48 to 45.72 cm	Worcester	NA	NA	NA	NA	NA	NA	NA	NA	NA	NA	NA	NA	NA	NA	NA	NA	NA	NA	NA	NA	NA	NA
Acer platanoides	Worcester	Massachusetts	introduced	30.48 to 45.72 cm	Worcester	NA	NA	NA	NA	NA	NA	NA	NA	NA	NA	NA	NA	NA	NA	NA	NA	NA	NA	NA	NA	NA	NA
Acer platanoides	Worcester	Massachusetts	introduced	30.48 to 45.72 cm	Worcester	NA	NA	NA	NA	NA	NA	NA	NA	NA	NA	NA	NA	NA	NA	NA	NA	NA	NA	NA	NA	NA	NA
Acer platanoides	Worcester	Massachusetts	introduced	30.48 to 45.72 cm	Worcester	NA	NA	NA	NA	NA	NA	NA	NA	NA	NA	NA	NA	NA	NA	NA	NA	NA	NA	NA	NA	NA	NA
Acer platanoides	Worcester	Massachusetts	introduced	30.48 to 45.72 cm	Worcester	NA	NA	NA	NA	NA	NA	NA	NA	NA	NA	NA	NA	NA	NA	NA	NA	NA	NA	NA	NA	NA	NA
Acer platanoides	Worcester	Massachusetts	introduced	30.48 to 45.72 cm	Worcester	NA	NA	NA	NA	NA	NA	NA	NA	NA	NA	NA	NA	NA	NA	NA	NA	NA	NA	NA	NA	NA	NA
Acer platanoides	Worcester	Massachusetts	introduced	30.48 to 45.72 cm	Worcester	NA	NA	NA	NA	NA	NA	NA	NA	NA	NA	NA	NA	NA	NA	NA	NA	NA	NA	NA	NA	NA	NA
Acer platanoides	Worcester	Massachusetts	introduced	30.48 to 45.72 cm	Worcester	NA	NA	NA	NA	NA	NA	NA	NA	NA	NA	NA	NA	NA	NA	NA	NA	NA	NA	NA	NA	NA	NA
Acer platanoides	Worcester	Massachusetts	introduced	30.48 to 45.72 cm	Worcester	NA	NA	NA	NA	NA	NA	NA	NA	NA	NA	NA	NA	NA	NA	NA	NA	NA	NA	NA	NA	NA	NA
Acer platanoides	Worcester	Massachusetts	introduced	30.48 to 45.72 cm	Worcester	NA	NA	NA	NA	NA	NA	NA	NA	NA	NA	NA	NA	NA	NA	NA	NA	NA	NA	NA	NA	NA	NA
Acer platanoides	Worcester	Massachusetts	introduced	30.48 to 45.72 cm	Worcester	NA	NA	NA	NA	NA	NA	NA	NA	NA	NA	NA	NA	NA	NA	NA	NA	NA	NA	NA	NA	NA	NA
Acer platanoides	Worcester	Massachusetts	introduced	30.48 to 45.72 cm	Worcester	NA	NA	NA	NA	NA	NA	NA	NA	NA	NA	NA	NA	NA	NA	NA	NA	NA	NA	NA	NA	NA	NA
Acer platanoides	Worcester	Massachusetts	introduced	30.48 to 45.72 cm	Worcester	NA	NA	NA	NA	NA	NA	NA	NA	NA	NA	NA	NA	NA	NA	NA	NA	NA	NA	NA	NA	NA	NA
Acer platanoides	Worcester	Massachusetts	introduced	30.48 to 45.72 cm	Worcester	NA	NA	NA	NA	NA	NA	NA	NA	NA	NA	NA	NA	NA	NA	NA	NA	NA	NA	NA	NA	NA	NA
Acer platanoides	Worcester	Massachusetts	introduced	30.48 to 45.72 cm	Worcester	NA	NA	NA	NA	NA	NA	NA	NA	NA	NA	NA	NA	NA	NA	NA	NA	NA	NA	NA	NA	NA	NA
Acer platanoides	Worcester	Massachusetts	introduced	30.48 to 45.72 cm	Worcester	NA	NA	NA	NA	NA	NA	NA	NA	NA	NA	NA	NA	NA	NA	NA	NA	NA	NA	NA	NA	NA	NA
Acer platanoides	Worcester	Massachusetts	introduced	30.48 to 45.72 cm	Worcester	NA	NA	NA	NA	NA	NA	NA	NA	NA	NA	NA	NA	NA	NA	NA	NA	NA	NA	NA	NA	NA	NA
Acer platanoides	Worcester	Massachusetts	introduced	30.48 to 45.72 cm	Worcester	NA	NA	NA	NA	NA	NA	NA	NA	NA	NA	NA	NA	NA	NA	NA	NA	NA	NA	NA	NA	NA	NA
Acer platanoides	Worcester	Massachusetts	introduced	30.48 to 45.72 cm	Worcester	NA	NA	NA	NA	NA	NA	NA	NA	NA	NA	NA	NA	NA	NA	NA	NA	NA	NA	NA	NA	NA	NA
Acer platanoides	Worcester	Massachusetts	introduced	30.48 to 45.72 cm	Worcester	NA	NA	NA	NA	NA	NA	NA	NA	NA	NA	NA	NA	NA	NA	NA	NA	NA	NA	NA	NA	NA	NA
Acer platanoides	Worcester	Massachusetts	introduced	30.48 to 45.72 cm	Worcester	NA	NA	NA	NA	NA	NA	NA	NA	NA	NA	NA	NA	NA	NA	NA	NA	NA	NA	NA	NA	NA	NA
Acer platanoides	Worcester	Massachusetts	introduced	30.48 to 45.72 cm	Worcester	NA	NA	NA	NA	NA	NA	NA	NA	NA	NA	NA	NA	NA	NA	NA	NA	NA	NA	NA	NA	NA	NA
Acer platanoides	Worcester	Massachusetts	introduced	30.48 to 45.72 cm	Worcester	NA	NA	NA	NA	NA	NA	NA	NA	NA	NA	NA	NA	NA	NA	NA	NA	NA	NA	NA	NA	NA	NA
Acer platanoides	Worcester	Massachusetts	introduced	30.48 to 45.72 cm	Worcester	NA	NA	NA	NA	NA	NA	NA	NA	NA	NA	NA	NA	NA	NA	NA	NA	NA	NA	NA	NA	NA	NA
Acer platanoides	Worcester	Massachusetts	introduced	30.48 to 45.72 cm	Worcester	NA	NA	NA	NA	NA	NA	NA	NA	NA	NA	NA	NA	NA	NA	NA	NA	NA	NA	NA	NA	NA	NA
Acer platanoides	Worcester	Massachusetts	introduced	30.48 to 45.72 cm	Worcester	NA	NA	NA	NA	NA	NA	NA	NA	NA	NA	NA	NA	NA	NA	NA	NA	NA	NA	NA	NA	NA	NA
Acer platanoides	Worcester	Massachusetts	introduced	30.48 to 45.72 cm	Worcester	NA	NA	NA	NA	NA	NA	NA	NA	NA	NA	NA	NA	NA	NA	NA	NA	NA	NA	NA	NA	NA	NA
Acer platanoides	Worcester	Massachusetts	introduced	30.48 to 45.72 cm	Worcester	NA	NA	NA	NA	NA	NA	NA	NA	NA	NA	NA	NA	NA	NA	NA	NA	NA	NA	NA	NA	NA	NA
Acer platanoides	Worcester	Massachusetts	introduced	30.48 to 45.72 cm	Worcester	NA	NA	NA	NA	NA	NA	NA	NA	NA	NA	NA	NA	NA	NA	NA	NA	NA	NA	NA	NA	NA	NA
Acer platanoides	Worcester	Massachusetts	introduced	30.48 to 45.72 cm	Worcester	NA	NA	NA	NA	NA	NA	NA	NA	NA	NA	NA	NA	NA	NA	NA	NA	NA	NA	NA	NA	NA	NA
Acer platanoides	Worcester	Massachusetts	introduced	30.48 to 45.72 cm	Worcester	NA	NA	NA	NA	NA	NA	NA	NA	NA	NA	NA	NA	NA	NA	NA	NA	NA	NA	NA	NA	NA	NA
Acer platanoides	Worcester	Massachusetts	introduced	30.48 to 45.72 cm	Worcester	NA	NA	NA	NA	NA	NA	NA	NA	NA	NA	NA	NA	NA	NA	NA	NA	NA	NA	NA	NA	NA	NA
Acer platanoides	Worcester	Massachusetts	introduced	30.48 to 45.72 cm	Worcester	NA	NA	NA	NA	NA	NA	NA	NA	NA	NA	NA	NA	NA	NA	NA	NA	NA	NA	NA	NA	NA	NA
Acer platanoides	Worcester	Massachusetts	introduced	30.48 to 45.72 cm	Worcester	NA	NA	NA	NA	NA	NA	NA	NA	NA	NA	NA	NA	NA	NA	NA	NA	NA	NA	NA	NA	NA	NA
Acer platanoides	Worcester	Massachusetts	introduced	30.48 to 45.72 cm	Worcester	NA	NA	NA	NA	NA	NA	NA	NA	NA	NA	NA	NA	NA	NA	NA	NA	NA	NA	NA	NA	NA	NA
Acer platanoides	Worcester	Massachusetts	introduced	30.48 to 45.72 cm	Worcester	NA	NA	NA	NA	NA	NA	NA	NA	NA	NA	NA	NA	NA	NA	NA	NA	NA	NA	NA	NA	NA	NA
Acer platanoides	Worcester	Massachusetts	introduced	30.48 to 45.72 cm	Worcester	NA	NA	NA	NA	NA	NA	NA	NA	NA	NA	NA	NA	NA	NA	NA	NA	NA	NA	NA	NA	NA	NA
Acer platanoides	Worcester	Massachusetts	introduced	30.48 to 45.72 cm	Worcester	NA	NA	NA	NA	NA	NA	NA	NA	NA	NA	NA	NA	NA	NA	NA	NA	NA	NA	NA	NA	NA	NA
Acer platanoides	Worcester	Massachusetts	introduced	30.48 to 45.72 cm	Worcester	NA	NA	NA	NA	NA	NA	NA	NA	NA	NA	NA	NA	NA	NA	NA	NA	NA	NA	NA	NA	NA	NA
Acer platanoides	Worcester	Massachusetts	introduced	30.48 to 45.72 cm	Worcester	NA	NA	NA	NA	NA	NA	NA	NA	NA	NA	NA	NA	NA	NA	NA	NA	NA	NA	NA	NA	NA	NA
Acer platanoides	Worcester	Massachusetts	introduced	30.48 to 45.72 cm	Worcester	NA	NA	NA	NA	NA	NA	NA	NA	NA	NA	NA	NA	NA	NA	NA	NA	NA	NA	NA	NA	NA	NA
Acer platanoides	Worcester	Massachusetts	introduced	30.48 to 45.72 cm	Worcester	NA	NA	NA	NA	NA	NA	NA	NA	NA	NA	NA	NA	NA	NA	NA	NA	NA	NA	NA	NA	NA	NA
Acer platanoides	Worcester	Massachusetts	introduced	30.48 to 45.72 cm	Worcester	NA	NA	NA	NA	NA	NA	NA	NA	NA	NA	NA	NA	NA	NA	NA	NA	NA	NA	NA	NA	NA	NA
Acer platanoides	Worcester	Massachusetts	introduced	30.48 to 45.72 cm	Worcester	NA	NA	NA	NA	NA	NA	NA	NA	NA	NA	NA	NA	NA	NA	NA	NA	NA	NA	NA	NA	NA	NA
Acer platanoides	Worcester	Massachusetts	introduced	30.48 to 45.72 cm	Worcester	NA	NA	NA	NA	NA	NA	NA	NA	NA	NA	NA	NA	NA	NA	NA	NA	NA	NA	NA	NA	NA	NA
Acer platanoides	Worcester	Massachusetts	introduced	30.48 to 45.72 cm	Worcester	NA	NA	NA	NA	NA	NA	NA	NA	NA	NA	NA	NA	NA	NA	NA	NA	NA	NA	NA	NA	NA	NA
Acer platanoides	Worcester	Massachusetts	introduced	30.48 to 45.72 cm	Worcester	NA	NA	NA	NA	NA	NA	NA	NA	NA	NA	NA	NA	NA	NA	NA	NA	NA	NA	NA	NA	NA	NA
Acer platanoides	Worcester	Massachusetts	introduced	30.48 to 45.72 cm	Worcester	NA	NA	NA	NA	NA	NA	NA	NA	NA	NA	NA	NA	NA	NA	NA	NA	NA	NA	NA	NA	NA	NA
Acer platanoides	Worcester	Massachusetts	introduced	30.48 to 45.72 cm	Worcester	NA	NA	NA	NA	NA	NA	NA	NA	NA	NA	NA	NA	NA	NA	NA	NA	NA	NA	NA	NA	NA	NA
Acer platanoides	Worcester	Massachusetts	introduced	30.48 to 45.72 cm	Worcester	NA	NA	NA	NA	NA	NA	NA	NA	NA	NA	NA	NA	NA	NA	NA	NA	NA	NA	NA	NA	NA	NA
Acer platanoides	Worcester	Massachusetts	introduced	30.48 to 45.72 cm	Worcester	NA	NA	NA	NA	NA	NA	NA	NA	NA	NA	NA	NA	NA	NA	NA	NA	NA	NA	NA	NA	NA	NA
Acer platanoides	Worcester	Massachusetts	introduced	30.48 to 45.72 cm	Worcester	NA	NA	NA	NA	NA	NA	NA	NA	NA	NA	NA	NA	NA	NA	NA	NA	NA	NA	NA	NA	NA	NA
Acer platanoides	Worcester	Massachusetts	introduced	30.48 to 45.72 cm	Worcester	NA	NA	NA	NA	NA	NA	NA	NA	NA	NA	NA	NA	NA	NA	NA	NA	NA	NA	NA	NA	NA	NA
Acer platanoides	Worcester	Massachusetts	introduced	30.48 to 45.72 cm	Worcester	NA	NA	NA	NA	NA	NA	NA	NA	NA	NA	NA	NA	NA	NA	NA	NA	NA	NA	NA	NA	NA	NA
Acer platanoides	Worcester	Massachusetts	introduced	30.48 to 45.72 cm	Worcester	NA	NA	NA	NA	NA	NA	NA	NA	NA	NA	NA	NA	NA	NA	NA	NA	NA	NA	NA	NA	NA	NA
Acer platanoides	Worcester	Massachusetts	introduced	30.48 to 45.72 cm	Worcester	NA	NA	NA	NA	NA	NA	NA	NA	NA	NA	NA	NA	NA	NA	NA	NA	NA	NA	NA	NA	NA	NA
Acer platanoides	Worcester	Massachusetts	introduced	30.48 to 45.72 cm	Worcester	NA	NA	NA	NA	NA	NA	NA	NA	NA	NA	NA	NA	NA	NA	NA	NA	NA	NA	NA	NA	NA	NA
Acer platanoides	Worcester	Massachusetts	introduced	30.48 to 45.72 cm	Worcester	NA	NA	NA	NA	NA	NA	NA	NA	NA	NA	NA	NA	NA	NA	NA	NA	NA	NA	NA	NA	NA	NA
Acer platanoides	Worcester	Massachusetts	introduced	30.48 to 45.72 cm	Worcester	NA	NA	NA	NA	NA	NA	NA	NA	NA	NA	NA	NA	NA	NA	NA	NA	NA	NA	NA	NA	NA	NA
Acer platanoides	Worcester	Massachusetts	introduced	30.48 to 45.72 cm	Worcester	NA	NA	NA	NA	NA	NA	NA	NA	NA	NA	NA	NA	NA	NA	NA	NA	NA	NA	NA	NA	NA	NA
Acer platanoides	Worcester	Massachusetts	introduced	30.48 to 45.72 cm	Worcester	NA	NA	NA	NA	NA	NA	NA	NA	NA	NA	NA	NA	NA	NA	NA	NA	NA	NA	NA	NA	NA	NA
Acer platanoides	Worcester	Massachusetts	introduced	30.48 to 45.72 cm	Worcester	NA	NA	NA	NA	NA	NA	NA	NA	NA	NA	NA	NA	NA	NA	NA	NA	NA	NA	NA	NA	NA	NA
Acer platanoides	Worcester	Massachusetts	introduced	30.48 to 45.72 cm	Worcester	NA	NA	NA	NA	NA	NA	NA	NA	NA	NA	NA	NA	NA	NA	NA	NA	NA	NA	NA	NA	NA	NA
Acer platanoides	Worcester	Massachusetts	introduced	30.48 to 45.72 cm	Worcester	NA	NA	NA	NA	NA	NA	NA	NA	NA	NA	NA	NA	NA	NA	NA	NA	NA	NA	NA	NA	NA	NA
Acer platanoides	Worcester	Massachusetts	introduced	30.48 to 45.72 cm	Worcester	NA	NA	NA	NA	NA	NA	NA	NA	NA	NA	NA	NA	NA	NA	NA	NA	NA	NA	NA	NA	NA	NA
Acer platanoides	Worcester	Massachusetts	introduced	30.48 to 45.72 cm	Worcester	NA	NA	NA	NA	NA	NA	NA	NA	NA	NA	NA	NA	NA	NA	NA	NA	NA	NA	NA	NA	NA	NA
Acer platanoides	Worcester	Massachusetts	introduced	30.48 to 45.72 cm	Worcester	NA	NA	NA	NA	NA	NA	NA	NA	NA	NA	NA	NA	NA	NA	NA	NA	NA	NA	NA	NA	NA	NA
Acer platanoides	Worcester	Massachusetts	introduced	30.48 to 45.72 cm	Worcester	NA	NA	NA	NA	NA	NA	NA	NA	NA	NA	NA	NA	NA	NA	NA	NA	NA	NA	NA	NA	NA	NA
Acer platanoides	Worcester	Massachusetts	introduced	30.48 to 45.72 cm	Worcester	NA	NA	NA	NA	NA	NA	NA	NA	NA	NA	NA	NA	NA	NA	NA	NA	NA	NA	NA	NA	NA	NA
Acer platanoides	Worcester	Massachusetts	introduced	30.48 to 45.72 cm	Worcester	NA	NA	NA	NA	NA	NA	NA	NA	NA	NA	NA	NA	NA	NA	NA	NA	NA	NA	NA	NA	NA	NA
Acer platanoides	Worcester	Massachusetts	introduced	30.48 to 45.72 cm	Worcester	NA	NA	NA	NA	NA	NA	NA	NA	NA	NA	NA	NA	NA	NA	NA	NA	NA	NA	NA	NA	NA	NA
Acer platanoides	Worcester	Massachusetts	introduced	30.48 to 45.72 cm	Worcester	NA	NA	NA	NA	NA	NA	NA	NA	NA	NA	NA	NA	NA	NA	NA	NA	NA	NA	NA	NA	NA	NA
Acer platanoides	Worcester	Massachusetts	introduced	30.48 to 45.72 cm	Worcester	NA	NA	NA	NA	NA	NA	NA	NA	NA	NA	NA	NA	NA	NA	NA	NA	NA	NA	NA	NA	NA	NA
Acer platanoides	Worcester	Massachusetts	introduced	30.48 to 45.72 cm	Worcester	NA	NA	NA	NA	NA	NA	NA	NA	NA	NA	NA	NA	NA	NA	NA	NA	NA	NA	NA	NA	NA	NA
Acer platanoides	Worcester	Massachusetts	introduced	30.48 to 45.72 cm	Worcester	NA	NA	NA	NA	NA	NA	NA	NA	NA	NA	NA	NA	NA	NA	NA	NA	NA	NA	NA	NA	NA	NA
Acer platanoides	Worcester	Massachusetts	introduced	30.48 to 45.72 cm	Worcester	NA	NA	NA	NA	NA	NA	NA	NA	NA	NA	NA	NA	NA	NA	NA	NA	NA	NA	NA	NA	NA	NA
Acer platanoides	Worcester	Massachusetts	introduced	30.48 to 45.72 cm	Worcester	NA	NA	NA	NA	NA	NA	NA	NA	NA	NA	NA	NA	NA	NA	NA	NA	NA	NA	NA	NA	NA	NA
Acer platanoides	Worcester	Massachusetts	introduced	30.48 to 45.72 cm	Worcester	NA	NA	NA	NA	NA	NA	NA	NA	NA	NA	NA	NA	NA	NA	NA	NA	NA	NA	NA	NA	NA	NA
Acer platanoides	Worcester	Massachusetts	introduced	30.48 to 45.72 cm	Worcester	NA	NA	NA	NA	NA	NA	NA	NA	NA	NA	NA	NA	NA	NA	NA	NA	NA	NA	NA	NA	NA	NA
Acer platanoides	Worcester	Massachusetts	introduced	30.48 to 45.72 cm	Worcester	NA	NA	NA	NA	NA	NA	NA	NA	NA	NA	NA	NA	NA	NA	NA	NA	NA	NA	NA	NA	NA	NA
Acer platanoides	Worcester	Massachusetts	introduced	30.48 to 45.72 cm	Worcester	NA	NA	NA	NA	NA	NA	NA	NA	NA	NA	NA	NA	NA	NA	NA	NA	NA	NA	NA	NA	NA	NA
Acer platanoides	Worcester	Massachusetts	introduced	30.48 to 45.72 cm	Worcester	NA	NA	NA	NA	NA	NA	NA	NA	NA	NA	NA	NA	NA	NA	NA	NA	NA	NA	NA	NA	NA	NA
Acer platanoides	Worcester	Massachusetts	introduced	30.48 to 45.72 cm	Worcester	NA	NA	NA	NA	NA	NA	NA	NA	NA	NA	NA	NA	NA	NA	NA	NA	NA	NA	NA	NA	NA	NA
Acer platanoides	Worcester	Massachusetts	introduced	30.48 to 45.72 cm	Worcester	NA	NA	NA	NA	NA	NA	NA	NA	NA	NA	NA	NA	NA	NA	NA	NA	NA	NA	NA	NA	NA	NA
Acer platanoides	Worcester	Massachusetts	introduced	30.48 to 45.72 cm	Worcester	NA	NA	NA	NA	NA	NA	NA	NA	NA	NA	NA	NA	NA	NA	NA	NA	NA	NA	NA	NA	NA	NA
Acer platanoides	Worcester	Massachusetts	introduced	30.48 to 45.72 cm	Worcester	NA	NA	NA	NA	NA	NA	NA	NA	NA	NA	NA	NA	NA	NA	NA	NA	NA	NA	NA	NA	NA	NA
Acer platanoides	Worcester	Massachusetts	introduced	30.48 to 45.72 cm	Worcester	NA	NA	NA	NA	NA	NA	NA	NA	NA	NA	NA	NA	NA	NA	NA	NA	NA	NA	NA	NA	NA	NA
Acer platanoides	Worcester	Massachusetts	introduced	30.48 to 45.72 cm	Worcester	NA	NA	NA	NA	NA	NA	NA	NA	NA	NA	NA	NA	NA	NA	NA	NA	NA	NA	NA	NA	NA	NA
Acer platanoides	Worcester	Massachusetts	introduced	30.48 to 45.72 cm	Worcester	NA	NA	NA	NA	NA	NA	NA	NA	NA	NA	NA	NA	NA	NA	NA	NA	NA	NA	NA	NA	NA	NA
Acer platanoides	Worcester	Massachusetts	introduced	30.48 to 45.72 cm	Worcester	NA	NA	NA	NA	NA	NA	NA	NA	NA	NA	NA	NA	NA	NA	NA	NA	NA	NA	NA	NA	NA	NA
Acer platanoides	Worcester	Massachusetts	introduced	30.48 to 45.72 cm	Worcester	NA	NA	NA	NA	NA	NA	NA	NA	NA	NA	NA	NA	NA	NA	NA	NA	NA	NA	NA	NA	NA	NA
Acer platanoides	Worcester	Massachusetts	introduced	30.48 to 45.72 cm	Worcester	NA	NA	NA	NA	NA	NA	NA	NA	NA	NA	NA	NA	NA	NA	NA	NA	NA	NA	NA	NA	NA	NA
Acer platanoides	Worcester	Massachusetts	introduced	30.48 to 45.72 cm	Worcester	NA	NA	NA	NA	NA	NA	NA	NA	NA	NA	NA	NA	NA	NA	NA	NA	NA	NA	NA	NA	NA	NA
Acer platanoides	Worcester	Massachusetts	introduced	30.48 to 45.72 cm	Worcester	NA	NA	NA	NA	NA	NA	NA	NA	NA	NA	NA	NA	NA	NA	NA	NA	NA	NA	NA	NA	NA	NA
Acer platanoides	Worcester	Massachusetts	introduced	30.48 to 45.72 cm	Worcester	NA	NA	NA	NA	NA	NA	NA	NA	NA	NA	NA	NA	NA	NA	NA	NA	NA	NA	NA	NA	NA	NA
Acer platanoides	Worcester	Massachusetts	introduced	30.48 to 45.72 cm	Worcester	NA	NA	NA	NA	NA	NA	NA	NA	NA	NA	NA	NA	NA	NA	NA	NA	NA	NA	NA	NA	NA	NA
Acer platanoides	Worcester	Massachusetts	introduced	30.48 to 45.72 cm	Worcester	NA	NA	NA	NA	NA	NA	NA	NA	NA	NA	NA	NA	NA	NA	NA	NA	NA	NA	NA	NA	NA	NA
Acer platanoides	Worcester	Massachusetts	introduced	30.48 to 45.72 cm	Worcester	NA	NA	NA	NA	NA	NA	NA	NA	NA	NA	NA	NA	NA	NA	NA	NA	NA	NA	NA	NA	NA	NA
Acer platanoides	Worcester	Massachusetts	introduced	30.48 to 45.72 cm	Worcester	NA	NA	NA	NA	NA	NA	NA	NA	NA	NA	NA	NA	NA	NA	NA	NA	NA	NA	NA	NA	NA	NA
Acer platanoides	Worcester	Massachusetts	introduced	30.48 to 45.72 cm	Worcester	NA	NA	NA	NA	NA	NA	NA	NA	NA	NA	NA	NA	NA	NA	NA	NA	NA	NA	NA	NA	NA	NA
Acer platanoides	Worcester	Massachusetts	introduced	30.48 to 45.72 cm	Worcester	NA	NA	NA	NA	NA	NA	NA	NA	NA	NA	NA	NA	NA	NA	NA	NA	NA	NA	NA	NA	NA	NA
Acer platanoides	Worcester	Massachusetts	introduced	30.48 to 45.72 cm	Worcester	NA	NA	NA	NA	NA	NA	NA	NA	NA	NA	NA	NA	NA	NA	NA	NA	NA	NA	NA	NA	NA	NA
Acer platanoides	Worcester	Massachusetts	introduced	30.48 to 45.72 cm	Worcester	NA	NA	NA	NA	NA	NA	NA	NA	NA	NA	NA	NA	NA	NA	NA	NA	NA	NA	NA	NA	NA	NA
Acer platanoides	Worcester	Massachusetts	introduced	30.48 to 45.72 cm	Worcester	NA	NA	NA	NA	NA	NA	NA	NA	NA	NA	NA	NA	NA	NA	NA	NA	NA	NA	NA	NA	NA	NA
Acer platanoides	Worcester	Massachusetts	introduced	30.48 to 45.72 cm	Worcester	NA	NA	NA	NA	NA	NA	NA	NA	NA	NA	NA	NA	NA	NA	NA	NA	NA	NA	NA	NA	NA	NA
Acer platanoides	Worcester	Massachusetts	introduced	30.48 to 45.72 cm	Worcester	NA	NA	NA	NA	NA	NA	NA	NA	NA	NA	NA	NA	NA	NA	NA	NA	NA	NA	NA	NA	NA	NA
Acer platanoides	Worcester	Massachusetts	introduced	30.48 to 45.72 cm	Worcester	NA	NA	NA	NA	NA	NA	NA	NA	NA	NA	NA	NA	NA	NA	NA	NA	NA	NA	NA	NA	NA	NA
Acer platanoides	Worcester	Massachusetts	introduced	30.48 to 45.72 cm	Worcester	NA	NA	NA	NA	NA	NA	NA	NA	NA	NA	NA	NA	NA	NA	NA	NA	NA	NA	NA	NA	NA	NA
Acer platanoides	Worcester	Massachusetts	introduced	30.48 to 45.72 cm	Worcester	NA	NA	NA	NA	NA	NA	NA	NA	NA	NA	NA	NA	NA	NA	NA	NA	NA	NA	NA	NA	NA	NA
Acer platanoides	Worcester	Massachusetts	introduced	30.48 to 45.72 cm	Worcester	NA	NA	NA	NA	NA	NA	NA	NA	NA	NA	NA	NA	NA	NA	NA	NA	NA	NA	NA	NA	NA	NA
Acer platanoides	Worcester	Massachusetts	introduced	30.48 to 45.72 cm	Worcester	NA	NA	NA	NA	NA	NA	NA	NA	NA	NA	NA	NA	NA	NA	NA	NA	NA	NA	NA	NA	NA	NA
Acer platanoides	Worcester	Massachusetts	introduced	30.48 to 45.72 cm	Worcester	NA	NA	NA	NA	NA	NA	NA	NA	NA	NA	NA	NA	NA	NA	NA	NA	NA	NA	NA	NA	NA	NA
Acer platanoides	Worcester	Massachusetts	introduced	30.48 to 45.72 cm	Worcester	NA	NA	NA	NA	NA	NA	NA	NA	NA	NA	NA	NA	NA	NA	NA	NA	NA	NA	NA	NA	NA	NA
Acer platanoides	Worcester	Massachusetts	introduced	30.48 to 45.72 cm	Worcester	NA	NA	NA	NA	NA	NA	NA	NA	NA	NA	NA	NA	NA	NA	NA	NA	NA	NA	NA	NA	NA	NA
Acer platanoides	Worcester	Massachusetts	introduced	30.48 to 45.72 cm	Worcester	NA	NA	NA	NA	NA	NA	NA	NA	NA	NA	NA	NA	NA	NA	NA	NA	NA	NA	NA	NA	NA	NA
Acer platanoides	Worcester	Massachusetts	introduced	30.48 to 45.72 cm	Worcester	NA	NA	NA	NA	NA	NA	NA	NA	NA	NA	NA	NA	NA	NA	NA	NA	NA	NA	NA	NA	NA	NA
Acer platanoides	Worcester	Massachusetts	introduced	30.48 to 45.72 cm	Worcester	NA	NA	NA	NA	NA	NA	NA	NA	NA	NA	NA	NA	NA	NA	NA	NA	NA	NA	NA	NA	NA	NA
Acer platanoides	Worcester	Massachusetts	introduced	30.48 to 45.72 cm	Worcester	NA	NA	NA	NA	NA	NA	NA	NA	NA	NA	NA	NA	NA	NA	NA	NA	NA	NA	NA	NA	NA	NA
Acer platanoides	Worcester	Massachusetts	introduced	30.48 to 45.72 cm	Worcester	NA	NA	NA	NA	NA	NA	NA	NA	NA	NA	NA	NA	NA	NA	NA	NA	NA	NA	NA	NA	NA	NA
Acer platanoides	Worcester	Massachusetts	introduced	30.48 to 45.72 cm	Worcester	NA	NA	NA	NA	NA	NA	NA	NA	NA	NA	NA	NA	NA	NA	NA	NA	NA	NA	NA	NA	NA	NA
Acer platanoides	Worcester	Massachusetts	introduced	30.48 to 45.72 cm	Worcester	NA	NA	NA	NA	NA	NA	NA	NA	NA	NA	NA	NA	NA	NA	NA	NA	NA	NA	NA	NA	NA	NA
Acer platanoides	Worcester	Massachusetts	introduced	30.48 to 45.72 cm	Worcester	NA	NA	NA	NA	NA	NA	NA	NA	NA	NA	NA	NA	NA	NA	NA	NA	NA	NA	NA	NA	NA	NA
Acer platanoides	Worcester	Massachusetts	introduced	30.48 to 45.72 cm	Worcester	NA	NA	NA	NA	NA	NA	NA	NA	NA	NA	NA	NA	NA	NA	NA	NA	NA	NA	NA	NA	NA	NA
Acer platanoides	Worcester	Massachusetts	introduced	30.48 to 45.72 cm	Worcester	NA	NA	NA	NA	NA	NA	NA	NA	NA	NA	NA	NA	NA	NA	NA	NA	NA	NA	NA	NA	NA	NA
Acer platanoides	Worcester	Massachusetts	introduced	30.48 to 45.72 cm	Worcester	NA	NA	NA	NA	NA	NA	NA	NA	NA	NA	NA	NA	NA	NA	NA	NA	NA	NA	NA	NA	NA	NA
Acer platanoides	Worcester	Massachusetts	introduced	30.48 to 45.72 cm	Worcester	NA	NA	NA	NA	NA	NA	NA	NA	NA	NA	NA	NA	NA	NA	NA	NA	NA	NA	NA	NA	NA	NA
Acer platanoides	Worcester	Massachusetts	introduced	30.48 to 45.72 cm	Worcester	NA	NA	NA	NA	NA	NA	NA	NA	NA	NA	NA	NA	NA	NA	NA	NA	NA	NA	NA	NA	NA	NA
Acer platanoides	Worcester	Massachusetts	introduced	30.48 to 45.72 cm	Worcester	NA	NA	NA	NA	NA	NA	NA	NA	NA	NA	NA	NA	NA	NA	NA	NA	NA	NA	NA	NA	NA	NA
Acer platanoides	Worcester	Massachusetts	introduced	30.48 to 45.72 cm	Worcester	NA	NA	NA	NA	NA	NA	NA	NA	NA	NA	NA	NA	NA	NA	NA	NA	NA	NA	NA	NA	NA	NA
Acer platanoides	Worcester	Massachusetts	introduced	30.48 to 45.72 cm	Worcester	NA	NA	NA	NA	NA	NA	NA	NA	NA	NA	NA	NA	NA	NA	NA	NA	NA	NA	NA	NA	NA	NA
Acer platanoides	Worcester	Massachusetts	introduced	30.48 to 45.72 cm	Worcester	NA	NA	NA	NA	NA	NA	NA	NA	NA	NA	NA	NA	NA	NA	NA	NA	NA	NA	NA	NA	NA	NA
Acer platanoides	Worcester	Massachusetts	introduced	30.48 to 45.72 cm	Worcester	NA	NA	NA	NA	NA	NA	NA	NA	NA	NA	NA	NA	NA	NA	NA	NA	NA	NA	NA	NA	NA	NA
Acer platanoides	Worcester	Massachusetts	introduced	30.48 to 45.72 cm	Worcester	NA	NA	NA	NA	NA	NA	NA	NA	NA	NA	NA	NA	NA	NA	NA	NA	NA	NA	NA	NA	NA	NA
Acer platanoides	Worcester	Massachusetts	introduced	30.48 to 45.72 cm	Worcester	NA	NA	NA	NA	NA	NA	NA	NA	NA	NA	NA	NA	NA	NA	NA	NA	NA	NA	NA	NA	NA	NA
Acer platanoides	Worcester	Massachusetts	introduced	30.48 to 45.72 cm	Worcester	NA	NA	NA	NA	NA	NA	NA	NA	NA	NA	NA	NA	NA	NA	NA	NA	NA	NA	NA	NA	NA	NA
Acer platanoides	Worcester	Massachusetts	introduced	30.48 to 45.72 cm	Worcester	NA	NA	NA	NA	NA	NA	NA	NA	NA	NA	NA	NA	NA	NA	NA	NA	NA	NA	NA	NA	NA	NA
Acer platanoides	Worcester	Massachusetts	introduced	30.48 to 45.72 cm	Worcester	NA	NA	NA	NA	NA	NA	NA	NA	NA	NA	NA	NA	NA	NA	NA	NA	NA	NA	NA	NA	NA	NA
Acer platanoides	Worcester	Massachusetts	introduced	30.48 to 45.72 cm	Worcester	NA	NA	NA	NA	NA	NA	NA	NA	NA	NA	NA	NA	NA	NA	NA	NA	NA	NA	NA	NA	NA	NA
Acer platanoides	Worcester	Massachusetts	introduced	30.48 to 45.72 cm	Worcester	NA	NA	NA	NA	NA	NA	NA	NA	NA	NA	NA	NA	NA	NA	NA	NA	NA	NA	NA	NA	NA	NA
Acer platanoides	Worcester	Massachusetts	introduced	30.48 to 45.72 cm	Worcester	NA	NA	NA	NA	NA	NA	NA	NA	NA	NA	NA	NA	NA	NA	NA	NA	NA	NA	NA	NA	NA	NA
Acer platanoides	Worcester	Massachusetts	introduced	30.48 to 45.72 cm	Worcester	NA	NA	NA	NA	NA	NA	NA	NA	NA	NA	NA	NA	NA	NA	NA	NA	NA	NA	NA	NA	NA	NA
Acer platanoides	Worcester	Massachusetts	introduced	30.48 to 45.72 cm	Worcester	NA	NA	NA	NA	NA	NA	NA	NA	NA	NA	NA	NA	NA	NA	NA	NA	NA	NA	NA	NA	NA	NA
Acer platanoides	Worcester	Massachusetts	introduced	30.48 to 45.72 cm	Worcester	NA	NA	NA	NA	NA	NA	NA	NA	NA	NA	NA	NA	NA	NA	NA	NA	NA	NA	NA	NA	NA	NA
Acer platanoides	Worcester	Massachusetts	introduced	30.48 to 45.72 cm	Worcester	NA	NA	NA	NA	NA	NA	NA	NA	NA	NA	NA	NA	NA	NA	NA	NA	NA	NA	NA	NA	NA	NA
Acer platanoides	Worcester	Massachusetts	introduced	30.48 to 45.72 cm	Worcester	NA	NA	NA	NA	NA	NA	NA	NA	NA	NA	NA	NA	NA	NA	NA	NA	NA	NA	NA	NA	NA	NA
Acer platanoides	Worcester	Massachusetts	introduced	30.48 to 45.72 cm	Worcester	NA	NA	NA	NA	NA	NA	NA	NA	NA	NA	NA	NA	NA	NA	NA	NA	NA	NA	NA	NA	NA	NA
Acer platanoides	Worcester	Massachusetts	introduced	30.48 to 45.72 cm	Worcester	NA	NA	NA	NA	NA	NA	NA	NA	NA	NA	NA	NA	NA	NA	NA	NA	NA	NA	NA	NA	NA	NA
Acer platanoides	Worcester	Massachusetts	introduced	30.48 to 45.72 cm	Worcester	NA	NA	NA	NA	NA	NA	NA	NA	NA	NA	NA	NA	NA	NA	NA	NA	NA	NA	NA	NA	NA	NA
Acer platanoides	Worcester	Massachusetts	introduced	30.48 to 45.72 cm	Worcester	NA	NA	NA	NA	NA	NA	NA	NA	NA	NA	NA	NA	NA	NA	NA	NA	NA	NA	NA	NA	NA	NA
Acer platanoides	Worcester	Massachusetts	introduced	30.48 to 45.72 cm	Worcester	NA	NA	NA	NA	NA	NA	NA	NA	NA	NA	NA	NA	NA	NA	NA	NA	NA	NA	NA	NA	NA	NA
Acer platanoides	Worcester	Massachusetts	introduced	30.48 to 45.72 cm	Worcester	NA	NA	NA	NA	NA	NA	NA	NA	NA	NA	NA	NA	NA	NA	NA	NA	NA	NA	NA	NA	NA	NA
Acer platanoides	Worcester	Massachusetts	introduced	30.48 to 45.72 cm	Worcester	NA	NA	NA	NA	NA	NA	NA	NA	NA	NA	NA	NA	NA	NA	NA	NA	NA	NA	NA	NA	NA	NA
Acer platanoides	Worcester	Massachusetts	introduced	30.48 to 45.72 cm	Worcester	NA	NA	NA	NA	NA	NA	NA	NA	NA	NA	NA	NA	NA	NA	NA	NA	NA	NA	NA	NA	NA	NA
Acer platanoides	Worcester	Massachusetts	introduced	30.48 to 45.72 cm	Worcester	NA	NA	NA	NA	NA	NA	NA	NA	NA	NA	NA	NA	NA	NA	NA	NA	NA	NA	NA	NA	NA	NA
Acer platanoides	Worcester	Massachusetts	introduced	30.48 to 45.72 cm	Worcester	NA	NA	NA	NA	NA	NA	NA	NA	NA	NA	NA	NA	NA	NA	NA	NA	NA	NA	NA	NA	NA	NA
Acer platanoides	Worcester	Massachusetts	introduced	30.48 to 45.72 cm	Worcester	NA	NA	NA	NA	NA	NA	NA	NA	NA	NA	NA	NA	NA	NA	NA	NA	NA	NA	NA	NA	NA	NA
Acer platanoides	Worcester	Massachusetts	introduced	30.48 to 45.72 cm	Worcester	NA	NA	NA	NA	NA	NA	NA	NA	NA	NA	NA	NA	NA	NA	NA	NA	NA	NA	NA	NA	NA	NA
Acer platanoides	Worcester	Massachusetts	introduced	30.48 to 45.72 cm	Worcester	NA	NA	NA	NA	NA	NA	NA	NA	NA	NA	NA	NA	NA	NA	NA	NA	NA	NA	NA	NA	NA	NA
Acer platanoides	Worcester	Massachusetts	introduced	30.48 to 45.72 cm	Worcester	NA	NA	NA	NA	NA	NA	NA	NA	NA	NA	NA	NA	NA	NA	NA	NA	NA	NA	NA	NA	NA	NA
Acer platanoides	Worcester	Massachusetts	introduced	30.48 to 45.72 cm	Worcester	NA	NA	NA	NA	NA	NA	NA	NA	NA	NA	NA	NA	NA	NA	NA	NA	NA	NA	NA	NA	NA	NA
Acer platanoides	Worcester	Massachusetts	introduced	30.48 to 45.72 cm	Worcester	NA	NA	NA	NA	NA	NA	NA	NA	NA	NA	NA	NA	NA	NA	NA	NA	NA	NA	NA	NA	NA	NA
Acer platanoides	Worcester	Massachusetts	introduced	30.48 to 45.72 cm	Worcester	NA	NA	NA	NA	NA	NA	NA	NA	NA	NA	NA	NA	NA	NA	NA	NA	NA	NA	NA	NA	NA	NA
Acer platanoides	Worcester	Massachusetts	introduced	30.48 to 45.72 cm	Worcester	NA	NA	NA	NA	NA	NA	NA	NA	NA	NA	NA	NA	NA	NA	NA	NA	NA	NA	NA	NA	NA	NA
Acer platanoides	Worcester	Massachusetts	introduced	30.48 to 45.72 cm	Worcester	NA	NA	NA	NA	NA	NA	NA	NA	NA	NA	NA	NA	NA	NA	NA	NA	NA	NA	NA	NA	NA	NA
Acer platanoides	Worcester	Massachusetts	introduced	30.48 to 45.72 cm	Worcester	NA	NA	NA	NA	NA	NA	NA	NA	NA	NA	NA	NA	NA	NA	NA	NA	NA	NA	NA	NA	NA	NA
Acer platanoides	Worcester	Massachusetts	introduced	30.48 to 45.72 cm	Worcester	NA	NA	NA	NA	NA	NA	NA	NA	NA	NA	NA	NA	NA	NA	NA	NA	NA	NA	NA	NA	NA	NA
Acer platanoides	Worcester	Massachusetts	introduced	30.48 to 45.72 cm	Worcester	NA	NA	NA	NA	NA	NA	NA	NA	NA	NA	NA	NA	NA	NA	NA	NA	NA	NA	NA	NA	NA	NA
Acer platanoides	Worcester	Massachusetts	introduced	30.48 to 45.72 cm	Worcester	NA	NA	NA	NA	NA	NA	NA	NA	NA	NA	NA	NA	NA	NA	NA	NA	NA	NA	NA	NA	NA	NA
Acer platanoides	Worcester	Massachusetts	introduced	30.48 to 45.72 cm	Worcester	NA	NA	NA	NA	NA	NA	NA	NA	NA	NA	NA	NA	NA	NA	NA	NA	NA	NA	NA	NA	NA	NA
Acer platanoides	Worcester	Massachusetts	introduced	30.48 to 45.72 cm	Worcester	NA	NA	NA	NA	NA	NA	NA	NA	NA	NA	NA	NA	NA	NA	NA	NA	NA	NA	NA	NA	NA	NA
Acer platanoides	Worcester	Massachusetts	introduced	30.48 to 45.72 cm	Worcester	NA	NA	NA	NA	NA	NA	NA	NA	NA	NA	NA	NA	NA	NA	NA	NA	NA	NA	NA	NA	NA	NA
Acer platanoides	Worcester	Massachusetts	introduced	30.48 to 45.72 cm	Worcester	NA	NA	NA	NA	NA	NA	NA	NA	NA	NA	NA	NA	NA	NA	NA	NA	NA	NA	NA	NA	NA	NA
Acer platanoides	Worcester	Massachusetts	introduced	30.48 to 45.72 cm	Worcester	NA	NA	NA	NA	NA	NA	NA	NA	NA	NA	NA	NA	NA	NA	NA	NA	NA	NA	NA	NA	NA	NA
Acer platanoides	Worcester	Massachusetts	introduced	30.48 to 45.72 cm	Worcester	NA	NA	NA	NA	NA	NA	NA	NA	NA	NA	NA	NA	NA	NA	NA	NA	NA	NA	NA	NA	NA	NA
Acer platanoides	Worcester	Massachusetts	introduced	30.48 to 45.72 cm	Worcester	NA	NA	NA	NA	NA	NA	NA	NA	NA	NA	NA	NA	NA	NA	NA	NA	NA	NA	NA	NA	NA	NA
Acer platanoides	Worcester	Massachusetts	introduced	30.48 to 45.72 cm	Worcester	NA	NA	NA	NA	NA	NA	NA	NA	NA	NA	NA	NA	NA	NA	NA	NA	NA	NA	NA	NA	NA	NA
Acer platanoides	Worcester	Massachusetts	introduced	30.48 to 45.72 cm	Worcester	NA	NA	NA	NA	NA	NA	NA	NA	NA	NA	NA	NA	NA	NA	NA	NA	NA	NA	NA	NA	NA	NA
Acer platanoides	Worcester	Massachusetts	introduced	30.48 to 45.72 cm	Worcester	NA	NA	NA	NA	NA	NA	NA	NA	NA	NA	NA	NA	NA	NA	NA	NA	NA	NA	NA	NA	NA	NA
Acer platanoides	Worcester	Massachusetts	introduced	30.48 to 45.72 cm	Worcester	NA	NA	NA	NA	NA	NA	NA	NA	NA	NA	NA	NA	NA	NA	NA	NA	NA	NA	NA	NA	NA	NA
Acer platanoides	Worcester	Massachusetts	introduced	30.48 to 45.72 cm	Worcester	NA	NA	NA	NA	NA	NA	NA	NA	NA	NA	NA	NA	NA	NA	NA	NA	NA	NA	NA	NA	NA	NA
Acer platanoides	Worcester	Massachusetts	introduced	30.48 to 45.72 cm	Worcester	NA	NA	NA	NA	NA	NA	NA	NA	NA	NA	NA	NA	NA	NA	NA	NA	NA	NA	NA	NA	NA	NA
Acer platanoides	Worcester	Massachusetts	introduced	30.48 to 45.72 cm	Worcester	NA	NA	NA	NA	NA	NA	NA	NA	NA	NA	NA	NA	NA	NA	NA	NA	NA	NA	NA	NA	NA	NA
Acer platanoides	Worcester	Massachusetts	introduced	30.48 to 45.72 cm	Worcester	NA	NA	NA	NA	NA	NA	NA	NA	NA	NA	NA	NA	NA	NA	NA	NA	NA	NA	NA	NA	NA	NA
Acer platanoides	Worcester	Massachusetts	introduced	30.48 to 45.72 cm	Worcester	NA	NA	NA	NA	NA	NA	NA	NA	NA	NA	NA	NA	NA	NA	NA	NA	NA	NA	NA	NA	NA	NA
Acer platanoides	Worcester	Massachusetts	introduced	30.48 to 45.72 cm	Worcester	NA	NA	NA	NA	NA	NA	NA	NA	NA	NA	NA	NA	NA	NA	NA	NA	NA	NA	NA	NA	NA	NA
Acer platanoides	Worcester	Massachusetts	introduced	30.48 to 45.72 cm	Worcester	NA	NA	NA	NA	NA	NA	NA	NA	NA	NA	NA	NA	NA	NA	NA	NA	NA	NA	NA	NA	NA	NA
Acer platanoides	Worcester	Massachusetts	introduced	30.48 to 45.72 cm	Worcester	NA	NA	NA	NA	NA	NA	NA	NA	NA	NA	NA	NA	NA	NA	NA	NA	NA	NA	NA	NA	NA	NA
Acer platanoides	Worcester	Massachusetts	introduced	30.48 to 45.72 cm	Worcester	NA	NA	NA	NA	NA	NA	NA	NA	NA	NA	NA	NA	NA	NA	NA	NA	NA	NA	NA	NA	NA	NA
Acer platanoides	Worcester	Massachusetts	introduced	30.48 to 45.72 cm	Worcester	NA	NA	NA	NA	NA	NA	NA	NA	NA	NA	NA	NA	NA	NA	NA	NA	NA	NA	NA	NA	NA	NA
Acer platanoides	Worcester	Massachusetts	introduced	30.48 to 45.72 cm	Worcester	NA	NA	NA	NA	NA	NA	NA	NA	NA	NA	NA	NA	NA	NA	NA	NA	NA	NA	NA	NA	NA	NA
Acer platanoides	Worcester	Massachusetts	introduced	30.48 to 45.72 cm	Worcester	NA	NA	NA	NA	NA	NA	NA	NA	NA	NA	NA	NA	NA	NA	NA	NA	NA	NA	NA	NA	NA	NA
Acer platanoides	Worcester	Massachusetts	introduced	30.48 to 45.72 cm	Worcester	NA	NA	NA	NA	NA	NA	NA	NA	NA	NA	NA	NA	NA	NA	NA	NA	NA	NA	NA	NA	NA	NA
Acer platanoides	Worcester	Massachusetts	introduced	30.48 to 45.72 cm	Worcester	NA	NA	NA	NA	NA	NA	NA	NA	NA	NA	NA	NA	NA	NA	NA	NA	NA	NA	NA	NA	NA	NA
Acer platanoides	Worcester	Massachusetts	introduced	30.48 to 45.72 cm	Worcester	NA	NA	NA	NA	NA	NA	NA	NA	NA	NA	NA	NA	NA	NA	NA	NA	NA	NA	NA	NA	NA	NA
Acer platanoides	Worcester	Massachusetts	introduced	30.48 to 45.72 cm	Worcester	NA	NA	NA	NA	NA	NA	NA	NA	NA	NA	NA	NA	NA	NA	NA	NA	NA	NA	NA	NA	NA	NA
Acer platanoides	Worcester	Massachusetts	introduced	30.48 to 45.72 cm	Worcester	NA	NA	NA	NA	NA	NA	NA	NA	NA	NA	NA	NA	NA	NA	NA	NA	NA	NA	NA	NA	NA	NA
Acer platanoides	Worcester	Massachusetts	introduced	30.48 to 45.72 cm	Worcester	NA	NA	NA	NA	NA	NA	NA	NA	NA	NA	NA	NA	NA	NA	NA	NA	NA	NA	NA	NA	NA	NA
Acer platanoides	Worcester	Massachusetts	introduced	30.48 to 45.72 cm	Worcester	NA	NA	NA	NA	NA	NA	NA	NA	NA	NA	NA	NA	NA	NA	NA	NA	NA	NA	NA	NA	NA	NA
Acer platanoides	Worcester	Massachusetts	introduced	30.48 to 45.72 cm	Worcester	NA	NA	NA	NA	NA	NA	NA	NA	NA	NA	NA	NA	NA	NA	NA	NA	NA	NA	NA	NA	NA	NA
Acer platanoides	Worcester	Massachusetts	introduced	30.48 to 45.72 cm	Worcester	NA	NA	NA	NA	NA	NA	NA	NA	NA	NA	NA	NA	NA	NA	NA	NA	NA	NA	NA	NA	NA	NA
Acer platanoides	Worcester	Massachusetts	introduced	30.48 to 45.72 cm	Worcester	NA	NA	NA	NA	NA	NA	NA	NA	NA	NA	NA	NA	NA	NA	NA	NA	NA	NA	NA	NA	NA	NA
Acer platanoides	Worcester	Massachusetts	introduced	30.48 to 45.72 cm	Worcester	NA	NA	NA	NA	NA	NA	NA	NA	NA	NA	NA	NA	NA	NA	NA	NA	NA	NA	NA	NA	NA	NA
Acer platanoides	Worcester	Massachusetts	introduced	30.48 to 45.72 cm	Worcester	NA	NA	NA	NA	NA	NA	NA	NA	NA	NA	NA	NA	NA	NA	NA	NA	NA	NA	NA	NA	NA	NA
Acer platanoides	Worcester	Massachusetts	introduced	30.48 to 45.72 cm	Worcester	NA	NA	NA	NA	NA	NA	NA	NA	NA	NA	NA	NA	NA	NA	NA	NA	NA	NA	NA	NA	NA	NA
Acer platanoides	Worcester	Massachusetts	introduced	30.48 to 45.72 cm	Worcester	NA	NA	NA	NA	NA	NA	NA	NA	NA	NA	NA	NA	NA	NA	NA	NA	NA	NA	NA	NA	NA	NA
Acer platanoides	Worcester	Massachusetts	introduced	30.48 to 45.72 cm	Worcester	NA	NA	NA	NA	NA	NA	NA	NA	NA	NA	NA	NA	NA	NA	NA	NA	NA	NA	NA	NA	NA	NA
Acer platanoides	Worcester	Massachusetts	introduced	30.48 to 45.72 cm	Worcester	NA	NA	NA	NA	NA	NA	NA	NA	NA	NA	NA	NA	NA	NA	NA	NA	NA	NA	NA	NA	NA	NA
Acer platanoides	Worcester	Massachusetts	introduced	30.48 to 45.72 cm	Worcester	NA	NA	NA	NA	NA	NA	NA	NA	NA	NA	NA	NA	NA	NA	NA	NA	NA	NA	NA	NA	NA	NA
Acer platanoides	Worcester	Massachusetts	introduced	30.48 to 45.72 cm	Worcester	NA	NA	NA	NA	NA	NA	NA	NA	NA	NA	NA	NA	NA	NA	NA	NA	NA	NA	NA	NA	NA	NA
Acer platanoides	Worcester	Massachusetts	introduced	30.48 to 45.72 cm	Worcester	NA	NA	NA	NA	NA	NA	NA	NA	NA	NA	NA	NA	NA	NA	NA	NA	NA	NA	NA	NA	NA	NA
Acer platanoides	Worcester	Massachusetts	introduced	30.48 to 45.72 cm	Worcester	NA	NA	NA	NA	NA	NA	NA	NA	NA	NA	NA	NA	NA	NA	NA	NA	NA	NA	NA	NA	NA	NA
Acer platanoides	Worcester	Massachusetts	introduced	30.48 to 45.72 cm	Worcester	NA	NA	NA	NA	NA	NA	NA	NA	NA	NA	NA	NA	NA	NA	NA	NA	NA	NA	NA	NA	NA	NA
Acer platanoides	Worcester	Massachusetts	introduced	30.48 to 45.72 cm	Worcester	NA	NA	NA	NA	NA	NA	NA	NA	NA	NA	NA	NA	NA	NA	NA	NA	NA	NA	NA	NA	NA	NA
Acer platanoides	Worcester	Massachusetts	introduced	30.48 to 45.72 cm	Worcester	NA	NA	NA	NA	NA	NA	NA	NA	NA	NA	NA	NA	NA	NA	NA	NA	NA	NA	NA	NA	NA	NA
Acer platanoides	Worcester	Massachusetts	introduced	30.48 to 45.72 cm	Worcester	NA	NA	NA	NA	NA	NA	NA	NA	NA	NA	NA	NA	NA	NA	NA	NA	NA	NA	NA	NA	NA	NA
Acer platanoides	Worcester	Massachusetts	introduced	30.48 to 45.72 cm	Worcester	NA	NA	NA	NA	NA	NA	NA	NA	NA	NA	NA	NA	NA	NA	NA	NA	NA	NA	NA	NA	NA	NA
Acer platanoides	Worcester	Massachusetts	introduced	30.48 to 45.72 cm	Worcester	NA	NA	NA	NA	NA	NA	NA	NA	NA	NA	NA	NA	NA	NA	NA	NA	NA	NA	NA	NA	NA	NA
Acer platanoides	Worcester	Massachusetts	introduced	30.48 to 45.72 cm	Worcester	NA	NA	NA	NA	NA	NA	NA	NA	NA	NA	NA	NA	NA	NA	NA	NA	NA	NA	NA	NA	NA	NA
Acer platanoides	Worcester	Massachusetts	introduced	30.48 to 45.72 cm	Worcester	NA	NA	NA	NA	NA	NA	NA	NA	NA	NA	NA	NA	NA	NA	NA	NA	NA	NA	NA	NA	NA	NA
Acer platanoides	Worcester	Massachusetts	introduced	30.48 to 45.72 cm	Worcester	NA	NA	NA	NA	NA	NA	NA	NA	NA	NA	NA	NA	NA	NA	NA	NA	NA	NA	NA	NA	NA	NA
Acer platanoides	Worcester	Massachusetts	introduced	30.48 to 45.72 cm	Worcester	NA	NA	NA	NA	NA	NA	NA	NA	NA	NA	NA	NA	NA	NA	NA	NA	NA	NA	NA	NA	NA	NA
Acer platanoides	Worcester	Massachusetts	introduced	30.48 to 45.72 cm	Worcester	NA	NA	NA	NA	NA	NA	NA	NA	NA	NA	NA	NA	NA	NA	NA	NA	NA	NA	NA	NA	NA	NA
Acer platanoides	Worcester	Massachusetts	introduced	30.48 to 45.72 cm	Worcester	NA	NA	NA	NA	NA	NA	NA	NA	NA	NA	NA	NA	NA	NA	NA	NA	NA	NA	NA	NA	NA	NA
Acer platanoides	Worcester	Massachusetts	introduced	30.48 to 45.72 cm	Worcester	NA	NA	NA	NA	NA	NA	NA	NA	NA	NA	NA	NA	NA	NA	NA	NA	NA	NA	NA	NA	NA	NA
Acer platanoides	Worcester	Massachusetts	introduced	30.48 to 45.72 cm	Worcester	NA	NA	NA	NA	NA	NA	NA	NA	NA	NA	NA	NA	NA	NA	NA	NA	NA	NA	NA	NA	NA	NA
Acer platanoides	Worcester	Massachusetts	introduced	30.48 to 45.72 cm	Worcester	NA	NA	NA	NA	NA	NA	NA	NA	NA	NA	NA	NA	NA	NA	NA	NA	NA	NA	NA	NA	NA	NA
Acer platanoides	Worcester	Massachusetts	introduced	30.48 to 45.72 cm	Worcester	NA	NA	NA	NA	NA	NA	NA	NA	NA	NA	NA	NA	NA	NA	NA	NA	NA	NA	NA	NA	NA	NA
Acer platanoides	Worcester	Massachusetts	introduced	30.48 to 45.72 cm	Worcester	NA	NA	NA	NA	NA	NA	NA	NA	NA	NA	NA	NA	NA	NA	NA	NA	NA	NA	NA	NA	NA	NA
Acer platanoides	Worcester	Massachusetts	introduced	30.48 to 45.72 cm	Worcester	NA	NA	NA	NA	NA	NA	NA	NA	NA	NA	NA	NA	NA	NA	NA	NA	NA	NA	NA	NA	NA	NA
Acer platanoides	Worcester	Massachusetts	introduced	30.48 to 45.72 cm	Worcester	NA	NA	NA	NA	NA	NA	NA	NA	NA	NA	NA	NA	NA	NA	NA	NA	NA	NA	NA	NA	NA	NA
Acer platanoides	Worcester	Massachusetts	introduced	30.48 to 45.72 cm	Worcester	NA	NA	NA	NA	NA	NA	NA	NA	NA	NA	NA	NA	NA	NA	NA	NA	NA	NA	NA	NA	NA	NA
Acer platanoides	Worcester	Massachusetts	introduced	30.48 to 45.72 cm	Worcester	NA	NA	NA	NA	NA	NA	NA	NA	NA	NA	NA	NA	NA	NA	NA	NA	NA	NA	NA	NA	NA	NA
Acer platanoides	Worcester	Massachusetts	introduced	30.48 to 45.72 cm	Worcester	NA	NA	NA	NA	NA	NA	NA	NA	NA	NA	NA	NA	NA	NA	NA	NA	NA	NA	NA	NA	NA	NA
Acer platanoides	Worcester	Massachusetts	introduced	30.48 to 45.72 cm	Worcester	NA	NA	NA	NA	NA	NA	NA	NA	NA	NA	NA	NA	NA	NA	NA	NA	NA	NA	NA	NA	NA	NA
Acer platanoides	Worcester	Massachusetts	introduced	30.48 to 45.72 cm	Worcester	NA	NA	NA	NA	NA	NA	NA	NA	NA	NA	NA	NA	NA	NA	NA	NA	NA	NA	NA	NA	NA	NA
Acer platanoides	Worcester	Massachusetts	introduced	30.48 to 45.72 cm	Worcester	NA	NA	NA	NA	NA	NA	NA	NA	NA	NA	NA	NA	NA	NA	NA	NA	NA	NA	NA	NA	NA	NA
Acer platanoides	Worcester	Massachusetts	introduced	30.48 to 45.72 cm	Worcester	NA	NA	NA	NA	NA	NA	NA	NA	NA	NA	NA	NA	NA	NA	NA	NA	NA	NA	NA	NA	NA	NA
Acer platanoides	Worcester	Massachusetts	introduced	30.48 to 45.72 cm	Worcester	NA	NA	NA	NA	NA	NA	NA	NA	NA	NA	NA	NA	NA	NA	NA	NA	NA	NA	NA	NA	NA	NA
Acer platanoides	Worcester	Massachusetts	introduced	30.48 to 45.72 cm	Worcester	NA	NA	NA	NA	NA	NA	NA	NA	NA	NA	NA	NA	NA	NA	NA	NA	NA	NA	NA	NA	NA	NA
Acer platanoides	Worcester	Massachusetts	introduced	30.48 to 45.72 cm	Worcester	NA	NA	NA	NA	NA	NA	NA	NA	NA	NA	NA	NA	NA	NA	NA	NA	NA	NA	NA	NA	NA	NA
Acer platanoides	Worcester	Massachusetts	introduced	30.48 to 45.72 cm	Worcester	NA	NA	NA	NA	NA	NA	NA	NA	NA	NA	NA	NA	NA	NA	NA	NA	NA	NA	NA	NA	NA	NA
Acer platanoides	Worcester	Massachusetts	introduced	30.48 to 45.72 cm	Worcester	NA	NA	NA	NA	NA	NA	NA	NA	NA	NA	NA	NA	NA	NA	NA	NA	NA	NA	NA	NA	NA	NA
Acer platanoides	Worcester	Massachusetts	introduced	30.48 to 45.72 cm	Worcester	NA	NA	NA	NA	NA	NA	NA	NA	NA	NA	NA	NA	NA	NA	NA	NA	NA	NA	NA	NA	NA	NA
Acer platanoides	Worcester	Massachusetts	introduced	30.48 to 45.72 cm	Worcester	NA	NA	NA	NA	NA	NA	NA	NA	NA	NA	NA	NA	NA	NA	NA	NA	NA	NA	NA	NA	NA	NA
Acer platanoides	Worcester	Massachusetts	introduced	30.48 to 45.72 cm	Worcester	NA	NA	NA	NA	NA	NA	NA	NA	NA	NA	NA	NA	NA	NA	NA	NA	NA	NA	NA	NA	NA	NA
Acer platanoides	Worcester	Massachusetts	introduced	30.48 to 45.72 cm	Worcester	NA	NA	NA	NA	NA	NA	NA	NA	NA	NA	NA	NA	NA	NA	NA	NA	NA	NA	NA	NA	NA	NA
Acer platanoides	Worcester	Massachusetts	introduced	30.48 to 45.72 cm	Worcester	NA	NA	NA	NA	NA	NA	NA	NA	NA	NA	NA	NA	NA	NA	NA	NA	NA	NA	NA	NA	NA	NA
Acer platanoides	Worcester	Massachusetts	introduced	30.48 to 45.72 cm	Worcester	NA	NA	NA	NA	NA	NA	NA	NA	NA	NA	NA	NA	NA	NA	NA	NA	NA	NA	NA	NA	NA	NA
Acer platanoides	Worcester	Massachusetts	introduced	30.48 to 45.72 cm	Worcester	NA	NA	NA	NA	NA	NA	NA	NA	NA	NA	NA	NA	NA	NA	NA	NA	NA	NA	NA	NA	NA	NA
Acer platanoides	Worcester	Massachusetts	introduced	30.48 to 45.72 cm	Worcester	NA	NA	NA	NA	NA	NA	NA	NA	NA	NA	NA	NA	NA	NA	NA	NA	NA	NA	NA	NA	NA	NA
Acer platanoides	Worcester	Massachusetts	introduced	30.48 to 45.72 cm	Worcester	NA	NA	NA	NA	NA	NA	NA	NA	NA	NA	NA	NA	NA	NA	NA	NA	NA	NA	NA	NA	NA	NA
Acer platanoides	Worcester	Massachusetts	introduced	30.48 to 45.72 cm	Worcester	NA	NA	NA	NA	NA	NA	NA	NA	NA	NA	NA	NA	NA	NA	NA	NA	NA	NA	NA	NA	NA	NA
Acer platanoides	Worcester	Massachusetts	introduced	30.48 to 45.72 cm	Worcester	NA	NA	NA	NA	NA	NA	NA	NA	NA	NA	NA	NA	NA	NA	NA	NA	NA	NA	NA	NA	NA	NA
Acer platanoides	Worcester	Massachusetts	introduced	30.48 to 45.72 cm	Worcester	NA	NA	NA	NA	NA	NA	NA	NA	NA	NA	NA	NA	NA	NA	NA	NA	NA	NA	NA	NA	NA	NA
Acer platanoides	Worcester	Massachusetts	introduced	30.48 to 45.72 cm	Worcester	NA	NA	NA	NA	NA	NA	NA	NA	NA	NA	NA	NA	NA	NA	NA	NA	NA	NA	NA	NA	NA	NA
Acer platanoides	Worcester	Massachusetts	introduced	30.48 to 45.72 cm	Worcester	NA	NA	NA	NA	NA	NA	NA	NA	NA	NA	NA	NA	NA	NA	NA	NA	NA	NA	NA	NA	NA	NA
Acer platanoides	Worcester	Massachusetts	introduced	30.48 to 45.72 cm	Worcester	NA	NA	NA	NA	NA	NA	NA	NA	NA	NA	NA	NA	NA	NA	NA	NA	NA	NA	NA	NA	NA	NA
Acer platanoides	Worcester	Massachusetts	introduced	30.48 to 45.72 cm	Worcester	NA	NA	NA	NA	NA	NA	NA	NA	NA	NA	NA	NA	NA	NA	NA	NA	NA	NA	NA	NA	NA	NA
Acer platanoides	Worcester	Massachusetts	introduced	30.48 to 45.72 cm	Worcester	NA	NA	NA	NA	NA	NA	NA	NA	NA	NA	NA	NA	NA	NA	NA	NA	NA	NA	NA	NA	NA	NA
Acer platanoides	Worcester	Massachusetts	introduced	30.48 to 45.72 cm	Worcester	NA	NA	NA	NA	NA	NA	NA	NA	NA	NA	NA	NA	NA	NA	NA	NA	NA	NA	NA	NA	NA	NA
Acer platanoides	Worcester	Massachusetts	introduced	30.48 to 45.72 cm	Worcester	NA	NA	NA	NA	NA	NA	NA	NA	NA	NA	NA	NA	NA	NA	NA	NA	NA	NA	NA	NA	NA	NA
Acer platanoides	Worcester	Massachusetts	introduced	30.48 to 45.72 cm	Worcester	NA	NA	NA	NA	NA	NA	NA	NA	NA	NA	NA	NA	NA	NA	NA	NA	NA	NA	NA	NA	NA	NA
Acer platanoides	Worcester	Massachusetts	introduced	30.48 to 45.72 cm	Worcester	NA	NA	NA	NA	NA	NA	NA	NA	NA	NA	NA	NA	NA	NA	NA	NA	NA	NA	NA	NA	NA	NA
Acer platanoides	Worcester	Massachusetts	introduced	30.48 to 45.72 cm	Worcester	NA	NA	NA	NA	NA	NA	NA	NA	NA	NA	NA	NA	NA	NA	NA	NA	NA	NA	NA	NA	NA	NA
Acer platanoides	Worcester	Massachusetts	introduced	30.48 to 45.72 cm	Worcester	NA	NA	NA	NA	NA	NA	NA	NA	NA	NA	NA	NA	NA	NA	NA	NA	NA	NA	NA	NA	NA	NA
Acer platanoides	Worcester	Massachusetts	introduced	30.48 to 45.72 cm	Worcester	NA	NA	NA	NA	NA	NA	NA	NA	NA	NA	NA	NA	NA	NA	NA	NA	NA	NA	NA	NA	NA	NA
Acer platanoides	Worcester	Massachusetts	introduced	30.48 to 45.72 cm	Worcester	NA	NA	NA	NA	NA	NA	NA	NA	NA	NA	NA	NA	NA	NA	NA	NA	NA	NA	NA	NA	NA	NA
Acer platanoides	Worcester	Massachusetts	introduced	30.48 to 45.72 cm	Worcester	NA	NA	NA	NA	NA	NA	NA	NA	NA	NA	NA	NA	NA	NA	NA	NA	NA	NA	NA	NA	NA	NA
Acer platanoides	Worcester	Massachusetts	introduced	30.48 to 45.72 cm	Worcester	NA	NA	NA	NA	NA	NA	NA	NA	NA	NA	NA	NA	NA	NA	NA	NA	NA	NA	NA	NA	NA	NA
Acer platanoides	Worcester	Massachusetts	introduced	30.48 to 45.72 cm	Worcester	NA	NA	NA	NA	NA	NA	NA	NA	NA	NA	NA	NA	NA	NA	NA	NA	NA	NA	NA	NA	NA	NA
Acer platanoides	Worcester	Massachusetts	introduced	30.48 to 45.72 cm	Worcester	NA	NA	NA	NA	NA	NA	NA	NA	NA	NA	NA	NA	NA	NA	NA	NA	NA	NA	NA	NA	NA	NA
Acer platanoides	Worcester	Massachusetts	introduced	30.48 to 45.72 cm	Worcester	NA	NA	NA	NA	NA	NA	NA	NA	NA	NA	NA	NA	NA	NA	NA	NA	NA	NA	NA	NA	NA	NA
Acer platanoides	Worcester	Massachusetts	introduced	30.48 to 45.72 cm	Worcester	NA	NA	NA	NA	NA	NA	NA	NA	NA	NA	NA	NA	NA	NA	NA	NA	NA	NA	NA	NA	NA	NA
Acer platanoides	Worcester	Massachusetts	introduced	30.48 to 45.72 cm	Worcester	NA	NA	NA	NA	NA	NA	NA	NA	NA	NA	NA	NA	NA	NA	NA	NA	NA	NA	NA	NA	NA	NA
Acer platanoides	Worcester	Massachusetts	introduced	30.48 to 45.72 cm	Worcester	NA	NA	NA	NA	NA	NA	NA	NA	NA	NA	NA	NA	NA	NA	NA	NA	NA	NA	NA	NA	NA	NA
Acer platanoides	Worcester	Massachusetts	introduced	30.48 to 45.72 cm	Worcester	NA	NA	NA	NA	NA	NA	NA	NA	NA	NA	NA	NA	NA	NA	NA	NA	NA	NA	NA	NA	NA	NA
Acer platanoides	Worcester	Massachusetts	introduced	30.48 to 45.72 cm	Worcester	NA	NA	NA	NA	NA	NA	NA	NA	NA	NA	NA	NA	NA	NA	NA	NA	NA	NA	NA	NA	NA	NA
Acer platanoides	Worcester	Massachusetts	introduced	30.48 to 45.72 cm	Worcester	NA	NA	NA	NA	NA	NA	NA	NA	NA	NA	NA	NA	NA	NA	NA	NA	NA	NA	NA	NA	NA	NA
Acer platanoides	Worcester	Massachusetts	introduced	30.48 to 45.72 cm	Worcester	NA	NA	NA	NA	NA	NA	NA	NA	NA	NA	NA	NA	NA	NA	NA	NA	NA	NA	NA	NA	NA	NA
Acer platanoides	Worcester	Massachusetts	introduced	30.48 to 45.72 cm	Worcester	NA	NA	NA	NA	NA	NA	NA	NA	NA	NA	NA	NA	NA	NA	NA	NA	NA	NA	NA	NA	NA	NA
Acer platanoides	Worcester	Massachusetts	introduced	30.48 to 45.72 cm	Worcester	NA	NA	NA	NA	NA	NA	NA	NA	NA	NA	NA	NA	NA	NA	NA	NA	NA	NA	NA	NA	NA	NA
Acer platanoides	Worcester	Massachusetts	introduced	30.48 to 45.72 cm	Worcester	NA	NA	NA	NA	NA	NA	NA	NA	NA	NA	NA	NA	NA	NA	NA	NA	NA	NA	NA	NA	NA	NA
Acer platanoides	Worcester	Massachusetts	introduced	30.48 to 45.72 cm	Worcester	NA	NA	NA	NA	NA	NA	NA	NA	NA	NA	NA	NA	NA	NA	NA	NA	NA	NA	NA	NA	NA	NA
Acer platanoides	Worcester	Massachusetts	introduced	30.48 to 45.72 cm	Worcester	NA	NA	NA	NA	NA	NA	NA	NA	NA	NA	NA	NA	NA	NA	NA	NA	NA	NA	NA	NA	NA	NA
Acer platanoides	Worcester	Massachusetts	introduced	30.48 to 45.72 cm	Worcester	NA	NA	NA	NA	NA	NA	NA	NA	NA	NA	NA	NA	NA	NA	NA	NA	NA	NA	NA	NA	NA	NA
Acer platanoides	Worcester	Massachusetts	introduced	30.48 to 45.72 cm	Worcester	NA	NA	NA	NA	NA	NA	NA	NA	NA	NA	NA	NA	NA	NA	NA	NA	NA	NA	NA	NA	NA	NA
Acer platanoides	Worcester	Massachusetts	introduced	30.48 to 45.72 cm	Worcester	NA	NA	NA	NA	NA	NA	NA	NA	NA	NA	NA	NA	NA	NA	NA	NA	NA	NA	NA	NA	NA	NA
Acer platanoides	Worcester	Massachusetts	introduced	30.48 to 45.72 cm	Worcester	NA	NA	NA	NA	NA	NA	NA	NA	NA	NA	NA	NA	NA	NA	NA	NA	NA	NA	NA	NA	NA	NA
Acer platanoides	Worcester	Massachusetts	introduced	30.48 to 45.72 cm	Worcester	NA	NA	NA	NA	NA	NA	NA	NA	NA	NA	NA	NA	NA	NA	NA	NA	NA	NA	NA	NA	NA	NA
Acer platanoides	Worcester	Massachusetts	introduced	30.48 to 45.72 cm	Worcester	NA	NA	NA	NA	NA	NA	NA	NA	NA	NA	NA	NA	NA	NA	NA	NA	NA	NA	NA	NA	NA	NA
Acer platanoides	Worcester	Massachusetts	introduced	30.48 to 45.72 cm	Worcester	NA	NA	NA	NA	NA	NA	NA	NA	NA	NA	NA	NA	NA	NA	NA	NA	NA	NA	NA	NA	NA	NA
Acer platanoides	Worcester	Massachusetts	introduced	30.48 to 45.72 cm	Worcester	NA	NA	NA	NA	NA	NA	NA	NA	NA	NA	NA	NA	NA	NA	NA	NA	NA	NA	NA	NA	NA	NA
Acer platanoides	Worcester	Massachusetts	introduced	30.48 to 45.72 cm	Worcester	NA	NA	NA	NA	NA	NA	NA	NA	NA	NA	NA	NA	NA	NA	NA	NA	NA	NA	NA	NA	NA	NA
Acer platanoides	Worcester	Massachusetts	introduced	30.48 to 45.72 cm	Worcester	NA	NA	NA	NA	NA	NA	NA	NA	NA	NA	NA	NA	NA	NA	NA	NA	NA	NA	NA	NA	NA	NA
Acer platanoides	Worcester	Massachusetts	introduced	30.48 to 45.72 cm	Worcester	NA	NA	NA	NA	NA	NA	NA	NA	NA	NA	NA	NA	NA	NA	NA	NA	NA	NA	NA	NA	NA	NA
Acer platanoides	Worcester	Massachusetts	introduced	30.48 to 45.72 cm	Worcester	NA	NA	NA	NA	NA	NA	NA	NA	NA	NA	NA	NA	NA	NA	NA	NA	NA	NA	NA	NA	NA	NA
Acer platanoides	Worcester	Massachusetts	introduced	30.48 to 45.72 cm	Worcester	NA	NA	NA	NA	NA	NA	NA	NA	NA	NA	NA	NA	NA	NA	NA	NA	NA	NA	NA	NA	NA	NA
Acer platanoides	Worcester	Massachusetts	introduced	30.48 to 45.72 cm	Worcester	NA	NA	NA	NA	NA	NA	NA	NA	NA	NA	NA	NA	NA	NA	NA	NA	NA	NA	NA	NA	NA	NA
Acer platanoides	Worcester	Massachusetts	introduced	30.48 to 45.72 cm	Worcester	NA	NA	NA	NA	NA	NA	NA	NA	NA	NA	NA	NA	NA	NA	NA	NA	NA	NA	NA	NA	NA	NA
Acer platanoides	Worcester	Massachusetts	introduced	30.48 to 45.72 cm	Worcester	NA	NA	NA	NA	NA	NA	NA	NA	NA	NA	NA	NA	NA	NA	NA	NA	NA	NA	NA	NA	NA	NA
Acer platanoides	Worcester	Massachusetts	introduced	30.48 to 45.72 cm	Worcester	NA	NA	NA	NA	NA	NA	NA	NA	NA	NA	NA	NA	NA	NA	NA	NA	NA	NA	NA	NA	NA	NA
Acer platanoides	Worcester	Massachusetts	introduced	30.48 to 45.72 cm	Worcester	NA	NA	NA	NA	NA	NA	NA	NA	NA	NA	NA	NA	NA	NA	NA	NA	NA	NA	NA	NA	NA	NA
Acer platanoides	Worcester	Massachusetts	introduced	30.48 to 45.72 cm	Worcester	NA	NA	NA	NA	NA	NA	NA	NA	NA	NA	NA	NA	NA	NA	NA	NA	NA	NA	NA	NA	NA	NA
Acer platanoides	Worcester	Massachusetts	introduced	30.48 to 45.72 cm	Worcester	NA	NA	NA	NA	NA	NA	NA	NA	NA	NA	NA	NA	NA	NA	NA	NA	NA	NA	NA	NA	NA	NA
Acer platanoides	Worcester	Massachusetts	introduced	30.48 to 45.72 cm	Worcester	NA	NA	NA	NA	NA	NA	NA	NA	NA	NA	NA	NA	NA	NA	NA	NA	NA	NA	NA	NA	NA	NA
Acer platanoides	Worcester	Massachusetts	introduced	30.48 to 45.72 cm	Worcester	NA	NA	NA	NA	NA	NA	NA	NA	NA	NA	NA	NA	NA	NA	NA	NA	NA	NA	NA	NA	NA	NA
Acer platanoides	Worcester	Massachusetts	introduced	30.48 to 45.72 cm	Worcester	NA	NA	NA	NA	NA	NA	NA	NA	NA	NA	NA	NA	NA	NA	NA	NA	NA	NA	NA	NA	NA	NA
Acer platanoides	Worcester	Massachusetts	introduced	30.48 to 45.72 cm	Worcester	NA	NA	NA	NA	NA	NA	NA	NA	NA	NA	NA	NA	NA	NA	NA	NA	NA	NA	NA	NA	NA	NA
Acer platanoides	Worcester	Massachusetts	introduced	30.48 to 45.72 cm	Worcester	NA	NA	NA	NA	NA	NA	NA	NA	NA	NA	NA	NA	NA	NA	NA	NA	NA	NA	NA	NA	NA	NA
Acer platanoides	Worcester	Massachusetts	introduced	30.48 to 45.72 cm	Worcester	NA	NA	NA	NA	NA	NA	NA	NA	NA	NA	NA	NA	NA	NA	NA	NA	NA	NA	NA	NA	NA	NA
Acer platanoides	Worcester	Massachusetts	introduced	30.48 to 45.72 cm	Worcester	NA	NA	NA	NA	NA	NA	NA	NA	NA	NA	NA	NA	NA	NA	NA	NA	NA	NA	NA	NA	NA	NA
Acer platanoides	Worcester	Massachusetts	introduced	30.48 to 45.72 cm	Worcester	NA	NA	NA	NA	NA	NA	NA	NA	NA	NA	NA	NA	NA	NA	NA	NA	NA	NA	NA	NA	NA	NA
Acer platanoides	Worcester	Massachusetts	introduced	30.48 to 45.72 cm	Worcester	NA	NA	NA	NA	NA	NA	NA	NA	NA	NA	NA	NA	NA	NA	NA	NA	NA	NA	NA	NA	NA	NA
Acer platanoides	Worcester	Massachusetts	introduced	30.48 to 45.72 cm	Worcester	NA	NA	NA	NA	NA	NA	NA	NA	NA	NA	NA	NA	NA	NA	NA	NA	NA	NA	NA	NA	NA	NA
Acer platanoides	Worcester	Massachusetts	introduced	30.48 to 45.72 cm	Worcester	NA	NA	NA	NA	NA	NA	NA	NA	NA	NA	NA	NA	NA	NA	NA	NA	NA	NA	NA	NA	NA	NA
Acer platanoides	Worcester	Massachusetts	introduced	30.48 to 45.72 cm	Worcester	NA	NA	NA	NA	NA	NA	NA	NA	NA	NA	NA	NA	NA	NA	NA	NA	NA	NA	NA	NA	NA	NA
Acer platanoides	Worcester	Massachusetts	introduced	30.48 to 45.72 cm	Worcester	NA	NA	NA	NA	NA	NA	NA	NA	NA	NA	NA	NA	NA	NA	NA	NA	NA	NA	NA	NA	NA	NA
Acer platanoides	Worcester	Massachusetts	introduced	30.48 to 45.72 cm	Worcester	NA	NA	NA	NA	NA	NA	NA	NA	NA	NA	NA	NA	NA	NA	NA	NA	NA	NA	NA	NA	NA	NA
Acer platanoides	Worcester	Massachusetts	introduced	30.48 to 45.72 cm	Worcester	NA	NA	NA	NA	NA	NA	NA	NA	NA	NA	NA	NA	NA	NA	NA	NA	NA	NA	NA	NA	NA	NA
Acer platanoides	Worcester	Massachusetts	introduced	30.48 to 45.72 cm	Worcester	NA	NA	NA	NA	NA	NA	NA	NA	NA	NA	NA	NA	NA	NA	NA	NA	NA	NA	NA	NA	NA	NA
Acer platanoides	Worcester	Massachusetts	introduced	30.48 to 45.72 cm	Worcester	NA	NA	NA	NA	NA	NA	NA	NA	NA	NA	NA	NA	NA	NA	NA	NA	NA	NA	NA	NA	NA	NA
Acer platanoides	Worcester	Massachusetts	introduced	30.48 to 45.72 cm	Worcester	NA	NA	NA	NA	NA	NA	NA	NA	NA	NA	NA	NA	NA	NA	NA	NA	NA	NA	NA	NA	NA	NA
Acer platanoides	Worcester	Massachusetts	introduced	30.48 to 45.72 cm	Worcester	NA	NA	NA	NA	NA	NA	NA	NA	NA	NA	NA	NA	NA	NA	NA	NA	NA	NA	NA	NA	NA	NA
Acer platanoides	Worcester	Massachusetts	introduced	30.48 to 45.72 cm	Worcester	NA	NA	NA	NA	NA	NA	NA	NA	NA	NA	NA	NA	NA	NA	NA	NA	NA	NA	NA	NA	NA	NA
Acer platanoides	Worcester	Massachusetts	introduced	30.48 to 45.72 cm	Worcester	NA	NA	NA	NA	NA	NA	NA	NA	NA	NA	NA	NA	NA	NA	NA	NA	NA	NA	NA	NA	NA	NA
Acer platanoides	Worcester	Massachusetts	introduced	30.48 to 45.72 cm	Worcester	NA	NA	NA	NA	NA	NA	NA	NA	NA	NA	NA	NA	NA	NA	NA	NA	NA	NA	NA	NA	NA	NA
Acer platanoides	Worcester	Massachusetts	introduced	30.48 to 45.72 cm	Worcester	NA	NA	NA	NA	NA	NA	NA	NA	NA	NA	NA	NA	NA	NA	NA	NA	NA	NA	NA	NA	NA	NA
Acer platanoides	Worcester	Massachusetts	introduced	30.48 to 45.72 cm	Worcester	NA	NA	NA	NA	NA	NA	NA	NA	NA	NA	NA	NA	NA	NA	NA	NA	NA	NA	NA	NA	NA	NA
Acer platanoides	Worcester	Massachusetts	introduced	30.48 to 45.72 cm	Worcester	NA	NA	NA	NA	NA	NA	NA	NA	NA	NA	NA	NA	NA	NA	NA	NA	NA	NA	NA	NA	NA	NA
Acer platanoides	Worcester	Massachusetts	introduced	30.48 to 45.72 cm	Worcester	NA	NA	NA	NA	NA	NA	NA	NA	NA	NA	NA	NA	NA	NA	NA	NA	NA	NA	NA	NA	NA	NA
Acer platanoides	Worcester	Massachusetts	introduced	30.48 to 45.72 cm	Worcester	NA	NA	NA	NA	NA	NA	NA	NA	NA	NA	NA	NA	NA	NA	NA	NA	NA	NA	NA	NA	NA	NA
Acer platanoides	Worcester	Massachusetts	introduced	30.48 to 45.72 cm	Worcester	NA	NA	NA	NA	NA	NA	NA	NA	NA	NA	NA	NA	NA	NA	NA	NA	NA	NA	NA	NA	NA	NA
Acer platanoides	Worcester	Massachusetts	introduced	30.48 to 45.72 cm	Worcester	NA	NA	NA	NA	NA	NA	NA	NA	NA	NA	NA	NA	NA	NA	NA	NA	NA	NA	NA	NA	NA	NA
Acer platanoides	Worcester	Massachusetts	introduced	30.48 to 45.72 cm	Worcester	NA	NA	NA	NA	NA	NA	NA	NA	NA	NA	NA	NA	NA	NA	NA	NA	NA	NA	NA	NA	NA	NA
Acer platanoides	Worcester	Massachusetts	introduced	30.48 to 45.72 cm	Worcester	NA	NA	NA	NA	NA	NA	NA	NA	NA	NA	NA	NA	NA	NA	NA	NA	NA	NA	NA	NA	NA	NA
Acer platanoides	Worcester	Massachusetts	introduced	30.48 to 45.72 cm	Worcester	NA	NA	NA	NA	NA	NA	NA	NA	NA	NA	NA	NA	NA	NA	NA	NA	NA	NA	NA	NA	NA	NA
Acer platanoides	Worcester	Massachusetts	introduced	30.48 to 45.72 cm	Worcester	NA	NA	NA	NA	NA	NA	NA	NA	NA	NA	NA	NA	NA	NA	NA	NA	NA	NA	NA	NA	NA	NA
Acer platanoides	Worcester	Massachusetts	introduced	30.48 to 45.72 cm	Worcester	NA	NA	NA	NA	NA	NA	NA	NA	NA	NA	NA	NA	NA	NA	NA	NA	NA	NA	NA	NA	NA	NA
Acer platanoides	Worcester	Massachusetts	introduced	30.48 to 45.72 cm	Worcester	NA	NA	NA	NA	NA	NA	NA	NA	NA	NA	NA	NA	NA	NA	NA	NA	NA	NA	NA	NA	NA	NA
Acer platanoides	Worcester	Massachusetts	introduced	30.48 to 45.72 cm	Worcester	NA	NA	NA	NA	NA	NA	NA	NA	NA	NA	NA	NA	NA	NA	NA	NA	NA	NA	NA	NA	NA	NA
Acer platanoides	Worcester	Massachusetts	introduced	30.48 to 45.72 cm	Worcester	NA	NA	NA	NA	NA	NA	NA	NA	NA	NA	NA	NA	NA	NA	NA	NA	NA	NA	NA	NA	NA	NA
Acer platanoides	Worcester	Massachusetts	introduced	30.48 to 45.72 cm	Worcester	NA	NA	NA	NA	NA	NA	NA	NA	NA	NA	NA	NA	NA	NA	NA	NA	NA	NA	NA	NA	NA	NA
Acer platanoides	Worcester	Massachusetts	introduced	30.48 to 45.72 cm	Worcester	NA	NA	NA	NA	NA	NA	NA	NA	NA	NA	NA	NA	NA	NA	NA	NA	NA	NA	NA	NA	NA	NA
Acer platanoides	Worcester	Massachusetts	introduced	30.48 to 45.72 cm	Worcester	NA	NA	NA	NA	NA	NA	NA	NA	NA	NA	NA	NA	NA	NA	NA	NA	NA	NA	NA	NA	NA	NA
Acer platanoides	Worcester	Massachusetts	introduced	30.48 to 45.72 cm	Worcester	NA	NA	NA	NA	NA	NA	NA	NA	NA	NA	NA	NA	NA	NA	NA	NA	NA	NA	NA	NA	NA	NA
Acer platanoides	Worcester	Massachusetts	introduced	30.48 to 45.72 cm	Worcester	NA	NA	NA	NA	NA	NA	NA	NA	NA	NA	NA	NA	NA	NA	NA	NA	NA	NA	NA	NA	NA	NA
Acer platanoides	Worcester	Massachusetts	introduced	30.48 to 45.72 cm	Worcester	NA	NA	NA	NA	NA	NA	NA	NA	NA	NA	NA	NA	NA	NA	NA	NA	NA	NA	NA	NA	NA	NA
Acer platanoides	Worcester	Massachusetts	introduced	30.48 to 45.72 cm	Worcester	NA	NA	NA	NA	NA	NA	NA	NA	NA	NA	NA	NA	NA	NA	NA	NA	NA	NA	NA	NA	NA	NA
Acer platanoides	Worcester	Massachusetts	introduced	30.48 to 45.72 cm	Worcester	NA	NA	NA	NA	NA	NA	NA	NA	NA	NA	NA	NA	NA	NA	NA	NA	NA	NA	NA	NA	NA	NA
Acer platanoides	Worcester	Massachusetts	introduced	30.48 to 45.72 cm	Worcester	NA	NA	NA	NA	NA	NA	NA	NA	NA	NA	NA	NA	NA	NA	NA	NA	NA	NA	NA	NA	NA	NA
Acer platanoides	Worcester	Massachusetts	introduced	30.48 to 45.72 cm	Worcester	NA	NA	NA	NA	NA	NA	NA	NA	NA	NA	NA	NA	NA	NA	NA	NA	NA	NA	NA	NA	NA	NA
Acer platanoides	Worcester	Massachusetts	introduced	30.48 to 45.72 cm	Worcester	NA	NA	NA	NA	NA	NA	NA	NA	NA	NA	NA	NA	NA	NA	NA	NA	NA	NA	NA	NA	NA	NA
Acer platanoides	Worcester	Massachusetts	introduced	30.48 to 45.72 cm	Worcester	NA	NA	NA	NA	NA	NA	NA	NA	NA	NA	NA	NA	NA	NA	NA	NA	NA	NA	NA	NA	NA	NA
Acer platanoides	Worcester	Massachusetts	introduced	30.48 to 45.72 cm	Worcester	NA	NA	NA	NA	NA	NA	NA	NA	NA	NA	NA	NA	NA	NA	NA	NA	NA	NA	NA	NA	NA	NA
Acer platanoides	Worcester	Massachusetts	introduced	30.48 to 45.72 cm	Worcester	NA	NA	NA	NA	NA	NA	NA	NA	NA	NA	NA	NA	NA	NA	NA	NA	NA	NA	NA	NA	NA	NA
Acer platanoides	Worcester	Massachusetts	introduced	30.48 to 45.72 cm	Worcester	NA	NA	NA	NA	NA	NA	NA	NA	NA	NA	NA	NA	NA	NA	NA	NA	NA	NA	NA	NA	NA	NA
Acer platanoides	Worcester	Massachusetts	introduced	30.48 to 45.72 cm	Worcester	NA	NA	NA	NA	NA	NA	NA	NA	NA	NA	NA	NA	NA	NA	NA	NA	NA	NA	NA	NA	NA	NA
Acer platanoides	Worcester	Massachusetts	introduced	30.48 to 45.72 cm	Worcester	NA	NA	NA	NA	NA	NA	NA	NA	NA	NA	NA	NA	NA	NA	NA	NA	NA	NA	NA	NA	NA	NA
Acer platanoides	Worcester	Massachusetts	introduced	30.48 to 45.72 cm	Worcester	NA	NA	NA	NA	NA	NA	NA	NA	NA	NA	NA	NA	NA	NA	NA	NA	NA	NA	NA	NA	NA	NA
Acer platanoides	Worcester	Massachusetts	introduced	30.48 to 45.72 cm	Worcester	NA	NA	NA	NA	NA	NA	NA	NA	NA	NA	NA	NA	NA	NA	NA	NA	NA	NA	NA	NA	NA	NA
Acer platanoides	Worcester	Massachusetts	introduced	30.48 to 45.72 cm	Worcester	NA	NA	NA	NA	NA	NA	NA	NA	NA	NA	NA	NA	NA	NA	NA	NA	NA	NA	NA	NA	NA	NA
Acer platanoides	Worcester	Massachusetts	introduced	30.48 to 45.72 cm	Worcester	NA	NA	NA	NA	NA	NA	NA	NA	NA	NA	NA	NA	NA	NA	NA	NA	NA	NA	NA	NA	NA	NA
Acer platanoides	Worcester	Massachusetts	introduced	30.48 to 45.72 cm	Worcester	NA	NA	NA	NA	NA	NA	NA	NA	NA	NA	NA	NA	NA	NA	NA	NA	NA	NA	NA	NA	NA	NA
Acer platanoides	Worcester	Massachusetts	introduced	30.48 to 45.72 cm	Worcester	NA	NA	NA	NA	NA	NA	NA	NA	NA	NA	NA	NA	NA	NA	NA	NA	NA	NA	NA	NA	NA	NA
Acer platanoides	Worcester	Massachusetts	introduced	30.48 to 45.72 cm	Worcester	NA	NA	NA	NA	NA	NA	NA	NA	NA	NA	NA	NA	NA	NA	NA	NA	NA	NA	NA	NA	NA	NA
Acer platanoides	Worcester	Massachusetts	introduced	30.48 to 45.72 cm	Worcester	NA	NA	NA	NA	NA	NA	NA	NA	NA	NA	NA	NA	NA	NA	NA	NA	NA	NA	NA	NA	NA	NA
Acer platanoides	Worcester	Massachusetts	introduced	30.48 to 45.72 cm	Worcester	NA	NA	NA	NA	NA	NA	NA	NA	NA	NA	NA	NA	NA	NA	NA	NA	NA	NA	NA	NA	NA	NA
Acer platanoides	Worcester	Massachusetts	introduced	30.48 to 45.72 cm	Worcester	NA	NA	NA	NA	NA	NA	NA	NA	NA	NA	NA	NA	NA	NA	NA	NA	NA	NA	NA	NA	NA	NA
Acer platanoides	Worcester	Massachusetts	introduced	30.48 to 45.72 cm	Worcester	NA	NA	NA	NA	NA	NA	NA	NA	NA	NA	NA	NA	NA	NA	NA	NA	NA	NA	NA	NA	NA	NA
Acer platanoides	Worcester	Massachusetts	introduced	30.48 to 45.72 cm	Worcester	NA	NA	NA	NA	NA	NA	NA	NA	NA	NA	NA	NA	NA	NA	NA	NA	NA	NA	NA	NA	NA	NA
Acer platanoides	Worcester	Massachusetts	introduced	30.48 to 45.72 cm	Worcester	NA	NA	NA	NA	NA	NA	NA	NA	NA	NA	NA	NA	NA	NA	NA	NA	NA	NA	NA	NA	NA	NA
Acer platanoides	Worcester	Massachusetts	introduced	30.48 to 45.72 cm	Worcester	NA	NA	NA	NA	NA	NA	NA	NA	NA	NA	NA	NA	NA	NA	NA	NA	NA	NA	NA	NA	NA	NA
Acer platanoides	Worcester	Massachusetts	introduced	30.48 to 45.72 cm	Worcester	NA	NA	NA	NA	NA	NA	NA	NA	NA	NA	NA	NA	NA	NA	NA	NA	NA	NA	NA	NA	NA	NA
Acer platanoides	Worcester	Massachusetts	introduced	30.48 to 45.72 cm	Worcester	NA	NA	NA	NA	NA	NA	NA	NA	NA	NA	NA	NA	NA	NA	NA	NA	NA	NA	NA	NA	NA	NA
Acer platanoides	Worcester	Massachusetts	introduced	30.48 to 45.72 cm	Worcester	NA	NA	NA	NA	NA	NA	NA	NA	NA	NA	NA	NA	NA	NA	NA	NA	NA	NA	NA	NA	NA	NA
Acer platanoides	Worcester	Massachusetts	introduced	30.48 to 45.72 cm	Worcester	NA	NA	NA	NA	NA	NA	NA	NA	NA	NA	NA	NA	NA	NA	NA	NA	NA	NA	NA	NA	NA	NA
Acer platanoides	Worcester	Massachusetts	introduced	30.48 to 45.72 cm	Worcester	NA	NA	NA	NA	NA	NA	NA	NA	NA	NA	NA	NA	NA	NA	NA	NA	NA	NA	NA	NA	NA	NA
Acer platanoides	Worcester	Massachusetts	introduced	30.48 to 45.72 cm	Worcester	NA	NA	NA	NA	NA	NA	NA	NA	NA	NA	NA	NA	NA	NA	NA	NA	NA	NA	NA	NA	NA	NA
Acer platanoides	Worcester	Massachusetts	introduced	30.48 to 45.72 cm	Worcester	NA	NA	NA	NA	NA	NA	NA	NA	NA	NA	NA	NA	NA	NA	NA	NA	NA	NA	NA	NA	NA	NA
Acer platanoides	Worcester	Massachusetts	introduced	30.48 to 45.72 cm	Worcester	NA	NA	NA	NA	NA	NA	NA	NA	NA	NA	NA	NA	NA	NA	NA	NA	NA	NA	NA	NA	NA	NA
Acer platanoides	Worcester	Massachusetts	introduced	30.48 to 45.72 cm	Worcester	NA	NA	NA	NA	NA	NA	NA	NA	NA	NA	NA	NA	NA	NA	NA	NA	NA	NA	NA	NA	NA	NA
Acer platanoides	Worcester	Massachusetts	introduced	30.48 to 45.72 cm	Worcester	NA	NA	NA	NA	NA	NA	NA	NA	NA	NA	NA	NA	NA	NA	NA	NA	NA	NA	NA	NA	NA	NA
Acer platanoides	Worcester	Massachusetts	introduced	30.48 to 45.72 cm	Worcester	NA	NA	NA	NA	NA	NA	NA	NA	NA	NA	NA	NA	NA	NA	NA	NA	NA	NA	NA	NA	NA	NA
Acer platanoides	Worcester	Massachusetts	introduced	30.48 to 45.72 cm	Worcester	NA	NA	NA	NA	NA	NA	NA	NA	NA	NA	NA	NA	NA	NA	NA	NA	NA	NA	NA	NA	NA	NA
Acer platanoides	Worcester	Massachusetts	introduced	30.48 to 45.72 cm	Worcester	NA	NA	NA	NA	NA	NA	NA	NA	NA	NA	NA	NA	NA	NA	NA	NA	NA	NA	NA	NA	NA	NA
Acer platanoides	Worcester	Massachusetts	introduced	30.48 to 45.72 cm	Worcester	NA	NA	NA	NA	NA	NA	NA	NA	NA	NA	NA	NA	NA	NA	NA	NA	NA	NA	NA	NA	NA	NA
Acer platanoides	Worcester	Massachusetts	introduced	30.48 to 45.72 cm	Worcester	NA	NA	NA	NA	NA	NA	NA	NA	NA	NA	NA	NA	NA	NA	NA	NA	NA	NA	NA	NA	NA	NA
Acer platanoides	Worcester	Massachusetts	introduced	30.48 to 45.72 cm	Worcester	NA	NA	NA	NA	NA	NA	NA	NA	NA	NA	NA	NA	NA	NA	NA	NA	NA	NA	NA	NA	NA	NA
Acer platanoides	Worcester	Massachusetts	introduced	30.48 to 45.72 cm	Worcester	NA	NA	NA	NA	NA	NA	NA	NA	NA	NA	NA	NA	NA	NA	NA	NA	NA	NA	NA	NA	NA	NA
Acer platanoides	Worcester	Massachusetts	introduced	30.48 to 45.72 cm	Worcester	NA	NA	NA	NA	NA	NA	NA	NA	NA	NA	NA	NA	NA	NA	NA	NA	NA	NA	NA	NA	NA	NA
Acer platanoides	Worcester	Massachusetts	introduced	30.48 to 45.72 cm	Worcester	NA	NA	NA	NA	NA	NA	NA	NA	NA	NA	NA	NA	NA	NA	NA	NA	NA	NA	NA	NA	NA	NA
Acer platanoides	Worcester	Massachusetts	introduced	30.48 to 45.72 cm	Worcester	NA	NA	NA	NA	NA	NA	NA	NA	NA	NA	NA	NA	NA	NA	NA	NA	NA	NA	NA	NA	NA	NA
Acer platanoides	Worcester	Massachusetts	introduced	30.48 to 45.72 cm	Worcester	NA	NA	NA	NA	NA	NA	NA	NA	NA	NA	NA	NA	NA	NA	NA	NA	NA	NA	NA	NA	NA	NA
Acer platanoides	Worcester	Massachusetts	introduced	30.48 to 45.72 cm	Worcester	NA	NA	NA	NA	NA	NA	NA	NA	NA	NA	NA	NA	NA	NA	NA	NA	NA	NA	NA	NA	NA	NA
Acer platanoides	Worcester	Massachusetts	introduced	30.48 to 45.72 cm	Worcester	NA	NA	NA	NA	NA	NA	NA	NA	NA	NA	NA	NA	NA	NA	NA	NA	NA	NA	NA	NA	NA	NA
Acer platanoides	Worcester	Massachusetts	introduced	30.48 to 45.72 cm	Worcester	NA	NA	NA	NA	NA	NA	NA	NA	NA	NA	NA	NA	NA	NA	NA	NA	NA	NA	NA	NA	NA	NA
Acer platanoides	Worcester	Massachusetts	introduced	30.48 to 45.72 cm	Worcester	NA	NA	NA	NA	NA	NA	NA	NA	NA	NA	NA	NA	NA	NA	NA	NA	NA	NA	NA	NA	NA	NA
Acer platanoides	Worcester	Massachusetts	introduced	30.48 to 45.72 cm	Worcester	NA	NA	NA	NA	NA	NA	NA	NA	NA	NA	NA	NA	NA	NA	NA	NA	NA	NA	NA	NA	NA	NA
Acer platanoides	Worcester	Massachusetts	introduced	30.48 to 45.72 cm	Worcester	NA	NA	NA	NA	NA	NA	NA	NA	NA	NA	NA	NA	NA	NA	NA	NA	NA	NA	NA	NA	NA	NA
Acer platanoides	Worcester	Massachusetts	introduced	30.48 to 45.72 cm	Worcester	NA	NA	NA	NA	NA	NA	NA	NA	NA	NA	NA	NA	NA	NA	NA	NA	NA	NA	NA	NA	NA	NA
Acer platanoides	Worcester	Massachusetts	introduced	30.48 to 45.72 cm	Worcester	NA	NA	NA	NA	NA	NA	NA	NA	NA	NA	NA	NA	NA	NA	NA	NA	NA	NA	NA	NA	NA	NA
Acer platanoides	Worcester	Massachusetts	introduced	30.48 to 45.72 cm	Worcester	NA	NA	NA	NA	NA	NA	NA	NA	NA	NA	NA	NA	NA	NA	NA	NA	NA	NA	NA	NA	NA	NA
Acer platanoides	Worcester	Massachusetts	introduced	30.48 to 45.72 cm	Worcester	NA	NA	NA	NA	NA	NA	NA	NA	NA	NA	NA	NA	NA	NA	NA	NA	NA	NA	NA	NA	NA	NA
Acer platanoides	Worcester	Massachusetts	introduced	30.48 to 45.72 cm	Worcester	NA	NA	NA	NA	NA	NA	NA	NA	NA	NA	NA	NA	NA	NA	NA	NA	NA	NA	NA	NA	NA	NA
Acer platanoides	Worcester	Massachusetts	introduced	30.48 to 45.72 cm	Worcester	NA	NA	NA	NA	NA	NA	NA	NA	NA	NA	NA	NA	NA	NA	NA	NA	NA	NA	NA	NA	NA	NA
Acer platanoides	Worcester	Massachusetts	introduced	30.48 to 45.72 cm	Worcester	NA	NA	NA	NA	NA	NA	NA	NA	NA	NA	NA	NA	NA	NA	NA	NA	NA	NA	NA	NA	NA	NA
Acer platanoides	Worcester	Massachusetts	introduced	30.48 to 45.72 cm	Worcester	NA	NA	NA	NA	NA	NA	NA	NA	NA	NA	NA	NA	NA	NA	NA	NA	NA	NA	NA	NA	NA	NA
Acer platanoides	Worcester	Massachusetts	introduced	30.48 to 45.72 cm	Worcester	NA	NA	NA	NA	NA	NA	NA	NA	NA	NA	NA	NA	NA	NA	NA	NA	NA	NA	NA	NA	NA	NA
Acer platanoides	Worcester	Massachusetts	introduced	30.48 to 45.72 cm	Worcester	NA	NA	NA	NA	NA	NA	NA	NA	NA	NA	NA	NA	NA	NA	NA	NA	NA	NA	NA	NA	NA	NA
Acer platanoides	Worcester	Massachusetts	introduced	30.48 to 45.72 cm	Worcester	NA	NA	NA	NA	NA	NA	NA	NA	NA	NA	NA	NA	NA	NA	NA	NA	NA	NA	NA	NA	NA	NA
Acer platanoides	Worcester	Massachusetts	introduced	30.48 to 45.72 cm	Worcester	NA	NA	NA	NA	NA	NA	NA	NA	NA	NA	NA	NA	NA	NA	NA	NA	NA	NA	NA	NA	NA	NA
Acer platanoides	Worcester	Massachusetts	introduced	30.48 to 45.72 cm	Worcester	NA	NA	NA	NA	NA	NA	NA	NA	NA	NA	NA	NA	NA	NA	NA	NA	NA	NA	NA	NA	NA	NA
Acer platanoides	Worcester	Massachusetts	introduced	30.48 to 45.72 cm	Worcester	NA	NA	NA	NA	NA	NA	NA	NA	NA	NA	NA	NA	NA	NA	NA	NA	NA	NA	NA	NA	NA	NA
Acer platanoides	Worcester	Massachusetts	introduced	30.48 to 45.72 cm	Worcester	NA	NA	NA	NA	NA	NA	NA	NA	NA	NA	NA	NA	NA	NA	NA	NA	NA	NA	NA	NA	NA	NA
Acer platanoides	Worcester	Massachusetts	introduced	30.48 to 45.72 cm	Worcester	NA	NA	NA	NA	NA	NA	NA	NA	NA	NA	NA	NA	NA	NA	NA	NA	NA	NA	NA	NA	NA	NA
Acer platanoides	Worcester	Massachusetts	introduced	30.48 to 45.72 cm	Worcester	NA	NA	NA	NA	NA	NA	NA	NA	NA	NA	NA	NA	NA	NA	NA	NA	NA	NA	NA	NA	NA	NA
Acer platanoides	Worcester	Massachusetts	introduced	30.48 to 45.72 cm	Worcester	NA	NA	NA	NA	NA	NA	NA	NA	NA	NA	NA	NA	NA	NA	NA	NA	NA	NA	NA	NA	NA	NA
Acer platanoides	Worcester	Massachusetts	introduced	30.48 to 45.72 cm	Worcester	NA	NA	NA	NA	NA	NA	NA	NA	NA	NA	NA	NA	NA	NA	NA	NA	NA	NA	NA	NA	NA	NA
Acer platanoides	Worcester	Massachusetts	introduced	30.48 to 45.72 cm	Worcester	NA	NA	NA	NA	NA	NA	NA	NA	NA	NA	NA	NA	NA	NA	NA	NA	NA	NA	NA	NA	NA	NA
Acer platanoides	Worcester	Massachusetts	introduced	30.48 to 45.72 cm	Worcester	NA	NA	NA	NA	NA	NA	NA	NA	NA	NA	NA	NA	NA	NA	NA	NA	NA	NA	NA	NA	NA	NA
Acer platanoides	Worcester	Massachusetts	introduced	30.48 to 45.72 cm	Worcester	NA	NA	NA	NA	NA	NA	NA	NA	NA	NA	NA	NA	NA	NA	NA	NA	NA	NA	NA	NA	NA	NA
Acer platanoides	Worcester	Massachusetts	introduced	30.48 to 45.72 cm	Worcester	NA	NA	NA	NA	NA	NA	NA	NA	NA	NA	NA	NA	NA	NA	NA	NA	NA	NA	NA	NA	NA	NA
Acer platanoides	Worcester	Massachusetts	introduced	30.48 to 45.72 cm	Worcester	NA	NA	NA	NA	NA	NA	NA	NA	NA	NA	NA	NA	NA	NA	NA	NA	NA	NA	NA	NA	NA	NA
Acer platanoides	Worcester	Massachusetts	introduced	30.48 to 45.72 cm	Worcester	NA	NA	NA	NA	NA	NA	NA	NA	NA	NA	NA	NA	NA	NA	NA	NA	NA	NA	NA	NA	NA	NA
Acer platanoides	Worcester	Massachusetts	introduced	30.48 to 45.72 cm	Worcester	NA	NA	NA	NA	NA	NA	NA	NA	NA	NA	NA	NA	NA	NA	NA	NA	NA	NA	NA	NA	NA	NA
Acer platanoides	Worcester	Massachusetts	introduced	30.48 to 45.72 cm	Worcester	NA	NA	NA	NA	NA	NA	NA	NA	NA	NA	NA	NA	NA	NA	NA	NA	NA	NA	NA	NA	NA	NA
Acer platanoides	Worcester	Massachusetts	introduced	30.48 to 45.72 cm	Worcester	NA	NA	NA	NA	NA	NA	NA	NA	NA	NA	NA	NA	NA	NA	NA	NA	NA	NA	NA	NA	NA	NA
Acer platanoides	Worcester	Massachusetts	introduced	30.48 to 45.72 cm	Worcester	NA	NA	NA	NA	NA	NA	NA	NA	NA	NA	NA	NA	NA	NA	NA	NA	NA	NA	NA	NA	NA	NA
Acer platanoides	Worcester	Massachusetts	introduced	30.48 to 45.72 cm	Worcester	NA	NA	NA	NA	NA	NA	NA	NA	NA	NA	NA	NA	NA	NA	NA	NA	NA	NA	NA	NA	NA	NA
Acer platanoides	Worcester	Massachusetts	introduced	30.48 to 45.72 cm	Worcester	NA	NA	NA	NA	NA	NA	NA	NA	NA	NA	NA	NA	NA	NA	NA	NA	NA	NA	NA	NA	NA	NA
Acer platanoides	Worcester	Massachusetts	introduced	30.48 to 45.72 cm	Worcester	NA	NA	NA	NA	NA	NA	NA	NA	NA	NA	NA	NA	NA	NA	NA	NA	NA	NA	NA	NA	NA	NA
Acer platanoides	Worcester	Massachusetts	introduced	30.48 to 45.72 cm	Worcester	NA	NA	NA	NA	NA	NA	NA	NA	NA	NA	NA	NA	NA	NA	NA	NA	NA	NA	NA	NA	NA	NA
Acer platanoides	Worcester	Massachusetts	introduced	30.48 to 45.72 cm	Worcester	NA	NA	NA	NA	NA	NA	NA	NA	NA	NA	NA	NA	NA	NA	NA	NA	NA	NA	NA	NA	NA	NA
Acer platanoides	Worcester	Massachusetts	introduced	30.48 to 45.72 cm	Worcester	NA	NA	NA	NA	NA	NA	NA	NA	NA	NA	NA	NA	NA	NA	NA	NA	NA	NA	NA	NA	NA	NA
Acer platanoides	Worcester	Massachusetts	introduced	30.48 to 45.72 cm	Worcester	NA	NA	NA	NA	NA	NA	NA	NA	NA	NA	NA	NA	NA	NA	NA	NA	NA	NA	NA	NA	NA	NA
Acer platanoides	Worcester	Massachusetts	introduced	30.48 to 45.72 cm	Worcester	NA	NA	NA	NA	NA	NA	NA	NA	NA	NA	NA	NA	NA	NA	NA	NA	NA	NA	NA	NA	NA	NA
Acer platanoides	Worcester	Massachusetts	introduced	30.48 to 45.72 cm	Worcester	NA	NA	NA	NA	NA	NA	NA	NA	NA	NA	NA	NA	NA	NA	NA	NA	NA	NA	NA	NA	NA	NA
Acer platanoides	Worcester	Massachusetts	introduced	30.48 to 45.72 cm	Worcester	NA	NA	NA	NA	NA	NA	NA	NA	NA	NA	NA	NA	NA	NA	NA	NA	NA	NA	NA	NA	NA	NA
Acer platanoides	Worcester	Massachusetts	introduced	30.48 to 45.72 cm	Worcester	NA	NA	NA	NA	NA	NA	NA	NA	NA	NA	NA	NA	NA	NA	NA	NA	NA	NA	NA	NA	NA	NA
Acer platanoides	Worcester	Massachusetts	introduced	30.48 to 45.72 cm	Worcester	NA	NA	NA	NA	NA	NA	NA	NA	NA	NA	NA	NA	NA	NA	NA	NA	NA	NA	NA	NA	NA	NA
Acer platanoides	Worcester	Massachusetts	introduced	30.48 to 45.72 cm	Worcester	NA	NA	NA	NA	NA	NA	NA	NA	NA	NA	NA	NA	NA	NA	NA	NA	NA	NA	NA	NA	NA	NA
Acer platanoides	Worcester	Massachusetts	introduced	30.48 to 45.72 cm	Worcester	NA	NA	NA	NA	NA	NA	NA	NA	NA	NA	NA	NA	NA	NA	NA	NA	NA	NA	NA	NA	NA	NA
Acer platanoides	Worcester	Massachusetts	introduced	30.48 to 45.72 cm	Worcester	NA	NA	NA	NA	NA	NA	NA	NA	NA	NA	NA	NA	NA	NA	NA	NA	NA	NA	NA	NA	NA	NA
Acer platanoides	Worcester	Massachusetts	introduced	30.48 to 45.72 cm	Worcester	NA	NA	NA	NA	NA	NA	NA	NA	NA	NA	NA	NA	NA	NA	NA	NA	NA	NA	NA	NA	NA	NA
Acer platanoides	Worcester	Massachusetts	introduced	30.48 to 45.72 cm	Worcester	NA	NA	NA	NA	NA	NA	NA	NA	NA	NA	NA	NA	NA	NA	NA	NA	NA	NA	NA	NA	NA	NA
Acer platanoides	Worcester	Massachusetts	introduced	30.48 to 45.72 cm	Worcester	NA	NA	NA	NA	NA	NA	NA	NA	NA	NA	NA	NA	NA	NA	NA	NA	NA	NA	NA	NA	NA	NA
Acer platanoides	Worcester	Massachusetts	introduced	30.48 to 45.72 cm	Worcester	NA	NA	NA	NA	NA	NA	NA	NA	NA	NA	NA	NA	NA	NA	NA	NA	NA	NA	NA	NA	NA	NA
Acer platanoides	Worcester	Massachusetts	introduced	30.48 to 45.72 cm	Worcester	NA	NA	NA	NA	NA	NA	NA	NA	NA	NA	NA	NA	NA	NA	NA	NA	NA	NA	NA	NA	NA	NA
Acer platanoides	Worcester	Massachusetts	introduced	30.48 to 45.72 cm	Worcester	NA	NA	NA	NA	NA	NA	NA	NA	NA	NA	NA	NA	NA	NA	NA	NA	NA	NA	NA	NA	NA	NA
Acer platanoides	Worcester	Massachusetts	introduced	30.48 to 45.72 cm	Worcester	NA	NA	NA	NA	NA	NA	NA	NA	NA	NA	NA	NA	NA	NA	NA	NA	NA	NA	NA	NA	NA	NA
Acer platanoides	Worcester	Massachusetts	introduced	30.48 to 45.72 cm	Worcester	NA	NA	NA	NA	NA	NA	NA	NA	NA	NA	NA	NA	NA	NA	NA	NA	NA	NA	NA	NA	NA	NA
Acer platanoides	Worcester	Massachusetts	introduced	30.48 to 45.72 cm	Worcester	NA	NA	NA	NA	NA	NA	NA	NA	NA	NA	NA	NA	NA	NA	NA	NA	NA	NA	NA	NA	NA	NA
Acer platanoides	Worcester	Massachusetts	introduced	30.48 to 45.72 cm	Worcester	NA	NA	NA	NA	NA	NA	NA	NA	NA	NA	NA	NA	NA	NA	NA	NA	NA	NA	NA	NA	NA	NA
Acer platanoides	Worcester	Massachusetts	introduced	30.48 to 45.72 cm	Worcester	NA	NA	NA	NA	NA	NA	NA	NA	NA	NA	NA	NA	NA	NA	NA	NA	NA	NA	NA	NA	NA	NA
Acer platanoides	Worcester	Massachusetts	introduced	30.48 to 45.72 cm	Worcester	NA	NA	NA	NA	NA	NA	NA	NA	NA	NA	NA	NA	NA	NA	NA	NA	NA	NA	NA	NA	NA	NA
Acer platanoides	Worcester	Massachusetts	introduced	30.48 to 45.72 cm	Worcester	NA	NA	NA	NA	NA	NA	NA	NA	NA	NA	NA	NA	NA	NA	NA	NA	NA	NA	NA	NA	NA	NA
Acer platanoides	Worcester	Massachusetts	introduced	30.48 to 45.72 cm	Worcester	NA	NA	NA	NA	NA	NA	NA	NA	NA	NA	NA	NA	NA	NA	NA	NA	NA	NA	NA	NA	NA	NA
Acer platanoides	Worcester	Massachusetts	introduced	30.48 to 45.72 cm	Worcester	NA	NA	NA	NA	NA	NA	NA	NA	NA	NA	NA	NA	NA	NA	NA	NA	NA	NA	NA	NA	NA	NA
Acer platanoides	Worcester	Massachusetts	introduced	30.48 to 45.72 cm	Worcester	NA	NA	NA	NA	NA	NA	NA	NA	NA	NA	NA	NA	NA	NA	NA	NA	NA	NA	NA	NA	NA	NA
Acer platanoides	Worcester	Massachusetts	introduced	30.48 to 45.72 cm	Worcester	NA	NA	NA	NA	NA	NA	NA	NA	NA	NA	NA	NA	NA	NA	NA	NA	NA	NA	NA	NA	NA	NA
Acer platanoides	Worcester	Massachusetts	introduced	30.48 to 45.72 cm	Worcester	NA	NA	NA	NA	NA	NA	NA	NA	NA	NA	NA	NA	NA	NA	NA	NA	NA	NA	NA	NA	NA	NA
Acer platanoides	Worcester	Massachusetts	introduced	30.48 to 45.72 cm	Worcester	NA	NA	NA	NA	NA	NA	NA	NA	NA	NA	NA	NA	NA	NA	NA	NA	NA	NA	NA	NA	NA	NA
Acer platanoides	Worcester	Massachusetts	introduced	30.48 to 45.72 cm	Worcester	NA	NA	NA	NA	NA	NA	NA	NA	NA	NA	NA	NA	NA	NA	NA	NA	NA	NA	NA	NA	NA	NA
Acer platanoides	Worcester	Massachusetts	introduced	30.48 to 45.72 cm	Worcester	NA	NA	NA	NA	NA	NA	NA	NA	NA	NA	NA	NA	NA	NA	NA	NA	NA	NA	NA	NA	NA	NA
Acer platanoides	Worcester	Massachusetts	introduced	30.48 to 45.72 cm	Worcester	NA	NA	NA	NA	NA	NA	NA	NA	NA	NA	NA	NA	NA	NA	NA	NA	NA	NA	NA	NA	NA	NA
Acer platanoides	Worcester	Massachusetts	introduced	30.48 to 45.72 cm	Worcester	NA	NA	NA	NA	NA	NA	NA	NA	NA	NA	NA	NA	NA	NA	NA	NA	NA	NA	NA	NA	NA	NA
Acer platanoides	Worcester	Massachusetts	introduced	30.48 to 45.72 cm	Worcester	NA	NA	NA	NA	NA	NA	NA	NA	NA	NA	NA	NA	NA	NA	NA	NA	NA	NA	NA	NA	NA	NA
Acer platanoides	Worcester	Massachusetts	introduced	30.48 to 45.72 cm	Worcester	NA	NA	NA	NA	NA	NA	NA	NA	NA	NA	NA	NA	NA	NA	NA	NA	NA	NA	NA	NA	NA	NA
Acer platanoides	Worcester	Massachusetts	introduced	30.48 to 45.72 cm	Worcester	NA	NA	NA	NA	NA	NA	NA	NA	NA	NA	NA	NA	NA	NA	NA	NA	NA	NA	NA	NA	NA	NA
Acer platanoides	Worcester	Massachusetts	introduced	30.48 to 45.72 cm	Worcester	NA	NA	NA	NA	NA	NA	NA	NA	NA	NA	NA	NA	NA	NA	NA	NA	NA	NA	NA	NA	NA	NA
Acer platanoides	Worcester	Massachusetts	introduced	30.48 to 45.72 cm	Worcester	NA	NA	NA	NA	NA	NA	NA	NA	NA	NA	NA	NA	NA	NA	NA	NA	NA	NA	NA	NA	NA	NA
Acer platanoides	Worcester	Massachusetts	introduced	30.48 to 45.72 cm	Worcester	NA	NA	NA	NA	NA	NA	NA	NA	NA	NA	NA	NA	NA	NA	NA	NA	NA	NA	NA	NA	NA	NA
Acer platanoides	Worcester	Massachusetts	introduced	30.48 to 45.72 cm	Worcester	NA	NA	NA	NA	NA	NA	NA	NA	NA	NA	NA	NA	NA	NA	NA	NA	NA	NA	NA	NA	NA	NA
Acer platanoides	Worcester	Massachusetts	introduced	30.48 to 45.72 cm	Worcester	NA	NA	NA	NA	NA	NA	NA	NA	NA	NA	NA	NA	NA	NA	NA	NA	NA	NA	NA	NA	NA	NA
Acer platanoides	Worcester	Massachusetts	introduced	30.48 to 45.72 cm	Worcester	NA	NA	NA	NA	NA	NA	NA	NA	NA	NA	NA	NA	NA	NA	NA	NA	NA	NA	NA	NA	NA	NA
Acer platanoides	Worcester	Massachusetts	introduced	30.48 to 45.72 cm	Worcester	NA	NA	NA	NA	NA	NA	NA	NA	NA	NA	NA	NA	NA	NA	NA	NA	NA	NA	NA	NA	NA	NA
Acer platanoides	Worcester	Massachusetts	introduced	30.48 to 45.72 cm	Worcester	NA	NA	NA	NA	NA	NA	NA	NA	NA	NA	NA	NA	NA	NA	NA	NA	NA	NA	NA	NA	NA	NA
Acer platanoides	Worcester	Massachusetts	introduced	30.48 to 45.72 cm	Worcester	NA	NA	NA	NA	NA	NA	NA	NA	NA	NA	NA	NA	NA	NA	NA	NA	NA	NA	NA	NA	NA	NA
Acer platanoides	Worcester	Massachusetts	introduced	30.48 to 45.72 cm	Worcester	NA	NA	NA	NA	NA	NA	NA	NA	NA	NA	NA	NA	NA	NA	NA	NA	NA	NA	NA	NA	NA	NA
Acer platanoides	Worcester	Massachusetts	introduced	30.48 to 45.72 cm	Worcester	NA	NA	NA	NA	NA	NA	NA	NA	NA	NA	NA	NA	NA	NA	NA	NA	NA	NA	NA	NA	NA	NA
Acer platanoides	Worcester	Massachusetts	introduced	30.48 to 45.72 cm	Worcester	NA	NA	NA	NA	NA	NA	NA	NA	NA	NA	NA	NA	NA	NA	NA	NA	NA	NA	NA	NA	NA	NA
Acer platanoides	Worcester	Massachusetts	introduced	30.48 to 45.72 cm	Worcester	NA	NA	NA	NA	NA	NA	NA	NA	NA	NA	NA	NA	NA	NA	NA	NA	NA	NA	NA	NA	NA	NA
Acer platanoides	Worcester	Massachusetts	introduced	30.48 to 45.72 cm	Worcester	NA	NA	NA	NA	NA	NA	NA	NA	NA	NA	NA	NA	NA	NA	NA	NA	NA	NA	NA	NA	NA	NA
Acer platanoides	Worcester	Massachusetts	introduced	30.48 to 45.72 cm	Worcester	NA	NA	NA	NA	NA	NA	NA	NA	NA	NA	NA	NA	NA	NA	NA	NA	NA	NA	NA	NA	NA	NA
Acer platanoides	Worcester	Massachusetts	introduced	30.48 to 45.72 cm	Worcester	NA	NA	NA	NA	NA	NA	NA	NA	NA	NA	NA	NA	NA	NA	NA	NA	NA	NA	NA	NA	NA	NA
Acer platanoides	Worcester	Massachusetts	introduced	30.48 to 45.72 cm	Worcester	NA	NA	NA	NA	NA	NA	NA	NA	NA	NA	NA	NA	NA	NA	NA	NA	NA	NA	NA	NA	NA	NA
Acer platanoides	Worcester	Massachusetts	introduced	30.48 to 45.72 cm	Worcester	NA	NA	NA	NA	NA	NA	NA	NA	NA	NA	NA	NA	NA	NA	NA	NA	NA	NA	NA	NA	NA	NA
Acer platanoides	Worcester	Massachusetts	introduced	30.48 to 45.72 cm	Worcester	NA	NA	NA	NA	NA	NA	NA	NA	NA	NA	NA	NA	NA	NA	NA	NA	NA	NA	NA	NA	NA	NA
Acer platanoides	Worcester	Massachusetts	introduced	30.48 to 45.72 cm	Worcester	NA	NA	NA	NA	NA	NA	NA	NA	NA	NA	NA	NA	NA	NA	NA	NA	NA	NA	NA	NA	NA	NA
Acer platanoides	Worcester	Massachusetts	introduced	30.48 to 45.72 cm	Worcester	NA	NA	NA	NA	NA	NA	NA	NA	NA	NA	NA	NA	NA	NA	NA	NA	NA	NA	NA	NA	NA	NA
Acer platanoides	Worcester	Massachusetts	introduced	30.48 to 45.72 cm	Worcester	NA	NA	NA	NA	NA	NA	NA	NA	NA	NA	NA	NA	NA	NA	NA	NA	NA	NA	NA	NA	NA	NA
Acer platanoides	Worcester	Massachusetts	introduced	30.48 to 45.72 cm	Worcester	NA	NA	NA	NA	NA	NA	NA	NA	NA	NA	NA	NA	NA	NA	NA	NA	NA	NA	NA	NA	NA	NA
Acer platanoides	Worcester	Massachusetts	introduced	30.48 to 45.72 cm	Worcester	NA	NA	NA	NA	NA	NA	NA	NA	NA	NA	NA	NA	NA	NA	NA	NA	NA	NA	NA	NA	NA	NA
Acer platanoides	Worcester	Massachusetts	introduced	30.48 to 45.72 cm	Worcester	NA	NA	NA	NA	NA	NA	NA	NA	NA	NA	NA	NA	NA	NA	NA	NA	NA	NA	NA	NA	NA	NA
Acer platanoides	Worcester	Massachusetts	introduced	30.48 to 45.72 cm	Worcester	NA	NA	NA	NA	NA	NA	NA	NA	NA	NA	NA	NA	NA	NA	NA	NA	NA	NA	NA	NA	NA	NA
Acer platanoides	Worcester	Massachusetts	introduced	30.48 to 45.72 cm	Worcester	NA	NA	NA	NA	NA	NA	NA	NA	NA	NA	NA	NA	NA	NA	NA	NA	NA	NA	NA	NA	NA	NA
Acer platanoides	Worcester	Massachusetts	introduced	30.48 to 45.72 cm	Worcester	NA	NA	NA	NA	NA	NA	NA	NA	NA	NA	NA	NA	NA	NA	NA	NA	NA	NA	NA	NA	NA	NA
Acer platanoides	Worcester	Massachusetts	introduced	30.48 to 45.72 cm	Worcester	NA	NA	NA	NA	NA	NA	NA	NA	NA	NA	NA	NA	NA	NA	NA	NA	NA	NA	NA	NA	NA	NA
Acer platanoides	Worcester	Massachusetts	introduced	30.48 to 45.72 cm	Worcester	NA	NA	NA	NA	NA	NA	NA	NA	NA	NA	NA	NA	NA	NA	NA	NA	NA	NA	NA	NA	NA	NA
Acer platanoides	Worcester	Massachusetts	introduced	30.48 to 45.72 cm	Worcester	NA	NA	NA	NA	NA	NA	NA	NA	NA	NA	NA	NA	NA	NA	NA	NA	NA	NA	NA	NA	NA	NA
Acer platanoides	Worcester	Massachusetts	introduced	30.48 to 45.72 cm	Worcester	NA	NA	NA	NA	NA	NA	NA	NA	NA	NA	NA	NA	NA	NA	NA	NA	NA	NA	NA	NA	NA	NA
Acer platanoides	Worcester	Massachusetts	introduced	30.48 to 45.72 cm	Worcester	NA	NA	NA	NA	NA	NA	NA	NA	NA	NA	NA	NA	NA	NA	NA	NA	NA	NA	NA	NA	NA	NA
Acer platanoides	Worcester	Massachusetts	introduced	30.48 to 45.72 cm	Worcester	NA	NA	NA	NA	NA	NA	NA	NA	NA	NA	NA	NA	NA	NA	NA	NA	NA	NA	NA	NA	NA	NA
Acer platanoides	Worcester	Massachusetts	introduced	30.48 to 45.72 cm	Worcester	NA	NA	NA	NA	NA	NA	NA	NA	NA	NA	NA	NA	NA	NA	NA	NA	NA	NA	NA	NA	NA	NA
Acer platanoides	Worcester	Massachusetts	introduced	30.48 to 45.72 cm	Worcester	NA	NA	NA	NA	NA	NA	NA	NA	NA	NA	NA	NA	NA	NA	NA	NA	NA	NA	NA	NA	NA	NA
Acer platanoides	Worcester	Massachusetts	introduced	30.48 to 45.72 cm	Worcester	NA	NA	NA	NA	NA	NA	NA	NA	NA	NA	NA	NA	NA	NA	NA	NA	NA	NA	NA	NA	NA	NA
Acer platanoides	Worcester	Massachusetts	introduced	30.48 to 45.72 cm	Worcester	NA	NA	NA	NA	NA	NA	NA	NA	NA	NA	NA	NA	NA	NA	NA	NA	NA	NA	NA	NA	NA	NA
Acer platanoides	Worcester	Massachusetts	introduced	30.48 to 45.72 cm	Worcester	NA	NA	NA	NA	NA	NA	NA	NA	NA	NA	NA	NA	NA	NA	NA	NA	NA	NA	NA	NA	NA	NA
Acer platanoides	Worcester	Massachusetts	introduced	30.48 to 45.72 cm	Worcester	NA	NA	NA	NA	NA	NA	NA	NA	NA	NA	NA	NA	NA	NA	NA	NA	NA	NA	NA	NA	NA	NA
Acer platanoides	Worcester	Massachusetts	introduced	30.48 to 45.72 cm	Worcester	NA	NA	NA	NA	NA	NA	NA	NA	NA	NA	NA	NA	NA	NA	NA	NA	NA	NA	NA	NA	NA	NA
Acer platanoides	Worcester	Massachusetts	introduced	30.48 to 45.72 cm	Worcester	NA	NA	NA	NA	NA	NA	NA	NA	NA	NA	NA	NA	NA	NA	NA	NA	NA	NA	NA	NA	NA	NA
Acer platanoides	Worcester	Massachusetts	introduced	30.48 to 45.72 cm	Worcester	NA	NA	NA	NA	NA	NA	NA	NA	NA	NA	NA	NA	NA	NA	NA	NA	NA	NA	NA	NA	NA	NA
Acer platanoides	Worcester	Massachusetts	introduced	30.48 to 45.72 cm	Worcester	NA	NA	NA	NA	NA	NA	NA	NA	NA	NA	NA	NA	NA	NA	NA	NA	NA	NA	NA	NA	NA	NA
Acer platanoides	Worcester	Massachusetts	introduced	30.48 to 45.72 cm	Worcester	NA	NA	NA	NA	NA	NA	NA	NA	NA	NA	NA	NA	NA	NA	NA	NA	NA	NA	NA	NA	NA	NA
Acer platanoides	Worcester	Massachusetts	introduced	30.48 to 45.72 cm	Worcester	NA	NA	NA	NA	NA	NA	NA	NA	NA	NA	NA	NA	NA	NA	NA	NA	NA	NA	NA	NA	NA	NA
Acer platanoides	Worcester	Massachusetts	introduced	30.48 to 45.72 cm	Worcester	NA	NA	NA	NA	NA	NA	NA	NA	NA	NA	NA	NA	NA	NA	NA	NA	NA	NA	NA	NA	NA	NA
Acer platanoides	Worcester	Massachusetts	introduced	30.48 to 45.72 cm	Worcester	NA	NA	NA	NA	NA	NA	NA	NA	NA	NA	NA	NA	NA	NA	NA	NA	NA	NA	NA	NA	NA	NA
Acer platanoides	Worcester	Massachusetts	introduced	30.48 to 45.72 cm	Worcester	NA	NA	NA	NA	NA	NA	NA	NA	NA	NA	NA	NA	NA	NA	NA	NA	NA	NA	NA	NA	NA	NA
Acer platanoides	Worcester	Massachusetts	introduced	30.48 to 45.72 cm	Worcester	NA	NA	NA	NA	NA	NA	NA	NA	NA	NA	NA	NA	NA	NA	NA	NA	NA	NA	NA	NA	NA	NA
Acer platanoides	Worcester	Massachusetts	introduced	30.48 to 45.72 cm	Worcester	NA	NA	NA	NA	NA	NA	NA	NA	NA	NA	NA	NA	NA	NA	NA	NA	NA	NA	NA	NA	NA	NA
Acer platanoides	Worcester	Massachusetts	introduced	30.48 to 45.72 cm	Worcester	NA	NA	NA	NA	NA	NA	NA	NA	NA	NA	NA	NA	NA	NA	NA	NA	NA	NA	NA	NA	NA	NA
Acer platanoides	Worcester	Massachusetts	introduced	30.48 to 45.72 cm	Worcester	NA	NA	NA	NA	NA	NA	NA	NA	NA	NA	NA	NA	NA	NA	NA	NA	NA	NA	NA	NA	NA	NA
Acer platanoides	Worcester	Massachusetts	introduced	30.48 to 45.72 cm	Worcester	NA	NA	NA	NA	NA	NA	NA	NA	NA	NA	NA	NA	NA	NA	NA	NA	NA	NA	NA	NA	NA	NA
Acer platanoides	Worcester	Massachusetts	introduced	30.48 to 45.72 cm	Worcester	NA	NA	NA	NA	NA	NA	NA	NA	NA	NA	NA	NA	NA	NA	NA	NA	NA	NA	NA	NA	NA	NA
Acer platanoides	Worcester	Massachusetts	introduced	30.48 to 45.72 cm	Worcester	NA	NA	NA	NA	NA	NA	NA	NA	NA	NA	NA	NA	NA	NA	NA	NA	NA	NA	NA	NA	NA	NA
Acer platanoides	Worcester	Massachusetts	introduced	30.48 to 45.72 cm	Worcester	NA	NA	NA	NA	NA	NA	NA	NA	NA	NA	NA	NA	NA	NA	NA	NA	NA	NA	NA	NA	NA	NA
Acer platanoides	Worcester	Massachusetts	introduced	30.48 to 45.72 cm	Worcester	NA	NA	NA	NA	NA	NA	NA	NA	NA	NA	NA	NA	NA	NA	NA	NA	NA	NA	NA	NA	NA	NA
Acer platanoides	Worcester	Massachusetts	introduced	30.48 to 45.72 cm	Worcester	NA	NA	NA	NA	NA	NA	NA	NA	NA	NA	NA	NA	NA	NA	NA	NA	NA	NA	NA	NA	NA	NA
Acer platanoides	Worcester	Massachusetts	introduced	30.48 to 45.72 cm	Worcester	NA	NA	NA	NA	NA	NA	NA	NA	NA	NA	NA	NA	NA	NA	NA	NA	NA	NA	NA	NA	NA	NA
Acer platanoides	Worcester	Massachusetts	introduced	30.48 to 45.72 cm	Worcester	NA	NA	NA	NA	NA	NA	NA	NA	NA	NA	NA	NA	NA	NA	NA	NA	NA	NA	NA	NA	NA	NA
Acer platanoides	Worcester	Massachusetts	introduced	30.48 to 45.72 cm	Worcester	NA	NA	NA	NA	NA	NA	NA	NA	NA	NA	NA	NA	NA	NA	NA	NA	NA	NA	NA	NA	NA	NA
Acer platanoides	Worcester	Massachusetts	introduced	30.48 to 45.72 cm	Worcester	NA	NA	NA	NA	NA	NA	NA	NA	NA	NA	NA	NA	NA	NA	NA	NA	NA	NA	NA	NA	NA	NA
Acer platanoides	Worcester	Massachusetts	introduced	30.48 to 45.72 cm	Worcester	NA	NA	NA	NA	NA	NA	NA	NA	NA	NA	NA	NA	NA	NA	NA	NA	NA	NA	NA	NA	NA	NA
Acer platanoides	Worcester	Massachusetts	introduced	30.48 to 45.72 cm	Worcester	NA	NA	NA	NA	NA	NA	NA	NA	NA	NA	NA	NA	NA	NA	NA	NA	NA	NA	NA	NA	NA	NA
Acer platanoides	Worcester	Massachusetts	introduced	30.48 to 45.72 cm	Worcester	NA	NA	NA	NA	NA	NA	NA	NA	NA	NA	NA	NA	NA	NA	NA	NA	NA	NA	NA	NA	NA	NA
Acer platanoides	Worcester	Massachusetts	introduced	30.48 to 45.72 cm	Worcester	NA	NA	NA	NA	NA	NA	NA	NA	NA	NA	NA	NA	NA	NA	NA	NA	NA	NA	NA	NA	NA	NA
Acer platanoides	Worcester	Massachusetts	introduced	30.48 to 45.72 cm	Worcester	NA	NA	NA	NA	NA	NA	NA	NA	NA	NA	NA	NA	NA	NA	NA	NA	NA	NA	NA	NA	NA	NA
Acer platanoides	Worcester	Massachusetts	introduced	30.48 to 45.72 cm	Worcester	NA	NA	NA	NA	NA	NA	NA	NA	NA	NA	NA	NA	NA	NA	NA	NA	NA	NA	NA	NA	NA	NA
Acer platanoides	Worcester	Massachusetts	introduced	30.48 to 45.72 cm	Worcester	NA	NA	NA	NA	NA	NA	NA	NA	NA	NA	NA	NA	NA	NA	NA	NA	NA	NA	NA	NA	NA	NA
Acer platanoides	Worcester	Massachusetts	introduced	30.48 to 45.72 cm	Worcester	NA	NA	NA	NA	NA	NA	NA	NA	NA	NA	NA	NA	NA	NA	NA	NA	NA	NA	NA	NA	NA	NA
Acer platanoides	Worcester	Massachusetts	introduced	30.48 to 45.72 cm	Worcester	NA	NA	NA	NA	NA	NA	NA	NA	NA	NA	NA	NA	NA	NA	NA	NA	NA	NA	NA	NA	NA	NA
Acer platanoides	Worcester	Massachusetts	introduced	30.48 to 45.72 cm	Worcester	NA	NA	NA	NA	NA	NA	NA	NA	NA	NA	NA	NA	NA	NA	NA	NA	NA	NA	NA	NA	NA	NA
Acer platanoides	Worcester	Massachusetts	introduced	30.48 to 45.72 cm	Worcester	NA	NA	NA	NA	NA	NA	NA	NA	NA	NA	NA	NA	NA	NA	NA	NA	NA	NA	NA	NA	NA	NA
Acer platanoides	Worcester	Massachusetts	introduced	30.48 to 45.72 cm	Worcester	NA	NA	NA	NA	NA	NA	NA	NA	NA	NA	NA	NA	NA	NA	NA	NA	NA	NA	NA	NA	NA	NA
Acer platanoides	Worcester	Massachusetts	introduced	30.48 to 45.72 cm	Worcester	NA	NA	NA	NA	NA	NA	NA	NA	NA	NA	NA	NA	NA	NA	NA	NA	NA	NA	NA	NA	NA	NA
Acer platanoides	Worcester	Massachusetts	introduced	30.48 to 45.72 cm	Worcester	NA	NA	NA	NA	NA	NA	NA	NA	NA	NA	NA	NA	NA	NA	NA	NA	NA	NA	NA	NA	NA	NA
Acer platanoides	Worcester	Massachusetts	introduced	30.48 to 45.72 cm	Worcester	NA	NA	NA	NA	NA	NA	NA	NA	NA	NA	NA	NA	NA	NA	NA	NA	NA	NA	NA	NA	NA	NA
Acer platanoides	Worcester	Massachusetts	introduced	30.48 to 45.72 cm	Worcester	NA	NA	NA	NA	NA	NA	NA	NA	NA	NA	NA	NA	NA	NA	NA	NA	NA	NA	NA	NA	NA	NA
Acer platanoides	Worcester	Massachusetts	introduced	30.48 to 45.72 cm	Worcester	NA	NA	NA	NA	NA	NA	NA	NA	NA	NA	NA	NA	NA	NA	NA	NA	NA	NA	NA	NA	NA	NA
Acer platanoides	Worcester	Massachusetts	introduced	30.48 to 45.72 cm	Worcester	NA	NA	NA	NA	NA	NA	NA	NA	NA	NA	NA	NA	NA	NA	NA	NA	NA	NA	NA	NA	NA	NA
Acer platanoides	Worcester	Massachusetts	introduced	30.48 to 45.72 cm	Worcester	NA	NA	NA	NA	NA	NA	NA	NA	NA	NA	NA	NA	NA	NA	NA	NA	NA	NA	NA	NA	NA	NA
Acer platanoides	Worcester	Massachusetts	introduced	30.48 to 45.72 cm	Worcester	NA	NA	NA	NA	NA	NA	NA	NA	NA	NA	NA	NA	NA	NA	NA	NA	NA	NA	NA	NA	NA	NA
Acer platanoides	Worcester	Massachusetts	introduced	30.48 to 45.72 cm	Worcester	NA	NA	NA	NA	NA	NA	NA	NA	NA	NA	NA	NA	NA	NA	NA	NA	NA	NA	NA	NA	NA	NA
Acer platanoides	Worcester	Massachusetts	introduced	30.48 to 45.72 cm	Worcester	NA	NA	NA	NA	NA	NA	NA	NA	NA	NA	NA	NA	NA	NA	NA	NA	NA	NA	NA	NA	NA	NA
Acer platanoides	Worcester	Massachusetts	introduced	30.48 to 45.72 cm	Worcester	NA	NA	NA	NA	NA	NA	NA	NA	NA	NA	NA	NA	NA	NA	NA	NA	NA	NA	NA	NA	NA	NA
Acer platanoides	Worcester	Massachusetts	introduced	30.48 to 45.72 cm	Worcester	NA	NA	NA	NA	NA	NA	NA	NA	NA	NA	NA	NA	NA	NA	NA	NA	NA	NA	NA	NA	NA	NA
Acer platanoides	Worcester	Massachusetts	introduced	30.48 to 45.72 cm	Worcester	NA	NA	NA	NA	NA	NA	NA	NA	NA	NA	NA	NA	NA	NA	NA	NA	NA	NA	NA	NA	NA	NA
Acer platanoides	Worcester	Massachusetts	introduced	30.48 to 45.72 cm	Worcester	NA	NA	NA	NA	NA	NA	NA	NA	NA	NA	NA	NA	NA	NA	NA	NA	NA	NA	NA	NA	NA	NA
Acer platanoides	Worcester	Massachusetts	introduced	30.48 to 45.72 cm	Worcester	NA	NA	NA	NA	NA	NA	NA	NA	NA	NA	NA	NA	NA	NA	NA	NA	NA	NA	NA	NA	NA	NA
Acer platanoides	Worcester	Massachusetts	introduced	30.48 to 45.72 cm	Worcester	NA	NA	NA	NA	NA	NA	NA	NA	NA	NA	NA	NA	NA	NA	NA	NA	NA	NA	NA	NA	NA	NA
Acer platanoides	Worcester	Massachusetts	introduced	30.48 to 45.72 cm	Worcester	NA	NA	NA	NA	NA	NA	NA	NA	NA	NA	NA	NA	NA	NA	NA	NA	NA	NA	NA	NA	NA	NA
Acer platanoides	Worcester	Massachusetts	introduced	30.48 to 45.72 cm	Worcester	NA	NA	NA	NA	NA	NA	NA	NA	NA	NA	NA	NA	NA	NA	NA	NA	NA	NA	NA	NA	NA	NA
Acer platanoides	Worcester	Massachusetts	introduced	30.48 to 45.72 cm	Worcester	NA	NA	NA	NA	NA	NA	NA	NA	NA	NA	NA	NA	NA	NA	NA	NA	NA	NA	NA	NA	NA	NA
Acer platanoides	Worcester	Massachusetts	introduced	30.48 to 45.72 cm	Worcester	NA	NA	NA	NA	NA	NA	NA	NA	NA	NA	NA	NA	NA	NA	NA	NA	NA	NA	NA	NA	NA	NA
Acer platanoides	Worcester	Massachusetts	introduced	30.48 to 45.72 cm	Worcester	NA	NA	NA	NA	NA	NA	NA	NA	NA	NA	NA	NA	NA	NA	NA	NA	NA	NA	NA	NA	NA	NA
Acer platanoides	Worcester	Massachusetts	introduced	30.48 to 45.72 cm	Worcester	NA	NA	NA	NA	NA	NA	NA	NA	NA	NA	NA	NA	NA	NA	NA	NA	NA	NA	NA	NA	NA	NA
Acer platanoides	Worcester	Massachusetts	introduced	30.48 to 45.72 cm	Worcester	NA	NA	NA	NA	NA	NA	NA	NA	NA	NA	NA	NA	NA	NA	NA	NA	NA	NA	NA	NA	NA	NA
Acer platanoides	Worcester	Massachusetts	introduced	30.48 to 45.72 cm	Worcester	NA	NA	NA	NA	NA	NA	NA	NA	NA	NA	NA	NA	NA	NA	NA	NA	NA	NA	NA	NA	NA	NA
Acer platanoides	Worcester	Massachusetts	introduced	30.48 to 45.72 cm	Worcester	NA	NA	NA	NA	NA	NA	NA	NA	NA	NA	NA	NA	NA	NA	NA	NA	NA	NA	NA	NA	NA	NA
Acer platanoides	Worcester	Massachusetts	introduced	30.48 to 45.72 cm	Worcester	NA	NA	NA	NA	NA	NA	NA	NA	NA	NA	NA	NA	NA	NA	NA	NA	NA	NA	NA	NA	NA	NA
Acer platanoides	Worcester	Massachusetts	introduced	30.48 to 45.72 cm	Worcester	NA	NA	NA	NA	NA	NA	NA	NA	NA	NA	NA	NA	NA	NA	NA	NA	NA	NA	NA	NA	NA	NA
Acer platanoides	Worcester	Massachusetts	introduced	30.48 to 45.72 cm	Worcester	NA	NA	NA	NA	NA	NA	NA	NA	NA	NA	NA	NA	NA	NA	NA	NA	NA	NA	NA	NA	NA	NA
Acer platanoides	Worcester	Massachusetts	introduced	30.48 to 45.72 cm	Worcester	NA	NA	NA	NA	NA	NA	NA	NA	NA	NA	NA	NA	NA	NA	NA	NA	NA	NA	NA	NA	NA	NA
Acer platanoides	Worcester	Massachusetts	introduced	30.48 to 45.72 cm	Worcester	NA	NA	NA	NA	NA	NA	NA	NA	NA	NA	NA	NA	NA	NA	NA	NA	NA	NA	NA	NA	NA	NA
Acer platanoides	Worcester	Massachusetts	introduced	30.48 to 45.72 cm	Worcester	NA	NA	NA	NA	NA	NA	NA	NA	NA	NA	NA	NA	NA	NA	NA	NA	NA	NA	NA	NA	NA	NA
Acer platanoides	Worcester	Massachusetts	introduced	30.48 to 45.72 cm	Worcester	NA	NA	NA	NA	NA	NA	NA	NA	NA	NA	NA	NA	NA	NA	NA	NA	NA	NA	NA	NA	NA	NA
Acer platanoides	Worcester	Massachusetts	introduced	30.48 to 45.72 cm	Worcester	NA	NA	NA	NA	NA	NA	NA	NA	NA	NA	NA	NA	NA	NA	NA	NA	NA	NA	NA	NA	NA	NA
Acer platanoides	Worcester	Massachusetts	introduced	30.48 to 45.72 cm	Worcester	NA	NA	NA	NA	NA	NA	NA	NA	NA	NA	NA	NA	NA	NA	NA	NA	NA	NA	NA	NA	NA	NA
Acer platanoides	Worcester	Massachusetts	introduced	30.48 to 45.72 cm	Worcester	NA	NA	NA	NA	NA	NA	NA	NA	NA	NA	NA	NA	NA	NA	NA	NA	NA	NA	NA	NA	NA	NA
Acer platanoides	Worcester	Massachusetts	introduced	30.48 to 45.72 cm	Worcester	NA	NA	NA	NA	NA	NA	NA	NA	NA	NA	NA	NA	NA	NA	NA	NA	NA	NA	NA	NA	NA	NA
Acer platanoides	Worcester	Massachusetts	introduced	30.48 to 45.72 cm	Worcester	NA	NA	NA	NA	NA	NA	NA	NA	NA	NA	NA	NA	NA	NA	NA	NA	NA	NA	NA	NA	NA	NA
Acer platanoides	Worcester	Massachusetts	introduced	30.48 to 45.72 cm	Worcester	NA	NA	NA	NA	NA	NA	NA	NA	NA	NA	NA	NA	NA	NA	NA	NA	NA	NA	NA	NA	NA	NA
Acer platanoides	Worcester	Massachusetts	introduced	30.48 to 45.72 cm	Worcester	NA	NA	NA	NA	NA	NA	NA	NA	NA	NA	NA	NA	NA	NA	NA	NA	NA	NA	NA	NA	NA	NA
Acer platanoides	Worcester	Massachusetts	introduced	30.48 to 45.72 cm	Worcester	NA	NA	NA	NA	NA	NA	NA	NA	NA	NA	NA	NA	NA	NA	NA	NA	NA	NA	NA	NA	NA	NA
Acer platanoides	Worcester	Massachusetts	introduced	30.48 to 45.72 cm	Worcester	NA	NA	NA	NA	NA	NA	NA	NA	NA	NA	NA	NA	NA	NA	NA	NA	NA	NA	NA	NA	NA	NA
Acer platanoides	Worcester	Massachusetts	introduced	30.48 to 45.72 cm	Worcester	NA	NA	NA	NA	NA	NA	NA	NA	NA	NA	NA	NA	NA	NA	NA	NA	NA	NA	NA	NA	NA	NA
Acer platanoides	Worcester	Massachusetts	introduced	30.48 to 45.72 cm	Worcester	NA	NA	NA	NA	NA	NA	NA	NA	NA	NA	NA	NA	NA	NA	NA	NA	NA	NA	NA	NA	NA	NA
Acer platanoides	Worcester	Massachusetts	introduced	30.48 to 45.72 cm	Worcester	NA	NA	NA	NA	NA	NA	NA	NA	NA	NA	NA	NA	NA	NA	NA	NA	NA	NA	NA	NA	NA	NA
Acer platanoides	Worcester	Massachusetts	introduced	30.48 to 45.72 cm	Worcester	NA	NA	NA	NA	NA	NA	NA	NA	NA	NA	NA	NA	NA	NA	NA	NA	NA	NA	NA	NA	NA	NA
Acer platanoides	Worcester	Massachusetts	introduced	30.48 to 45.72 cm	Worcester	NA	NA	NA	NA	NA	NA	NA	NA	NA	NA	NA	NA	NA	NA	NA	NA	NA	NA	NA	NA	NA	NA
Acer platanoides	Worcester	Massachusetts	introduced	30.48 to 45.72 cm	Worcester	NA	NA	NA	NA	NA	NA	NA	NA	NA	NA	NA	NA	NA	NA	NA	NA	NA	NA	NA	NA	NA	NA
Acer platanoides	Worcester	Massachusetts	introduced	30.48 to 45.72 cm	Worcester	NA	NA	NA	NA	NA	NA	NA	NA	NA	NA	NA	NA	NA	NA	NA	NA	NA	NA	NA	NA	NA	NA
Acer platanoides	Worcester	Massachusetts	introduced	30.48 to 45.72 cm	Worcester	NA	NA	NA	NA	NA	NA	NA	NA	NA	NA	NA	NA	NA	NA	NA	NA	NA	NA	NA	NA	NA	NA
Acer platanoides	Worcester	Massachusetts	introduced	30.48 to 45.72 cm	Worcester	NA	NA	NA	NA	NA	NA	NA	NA	NA	NA	NA	NA	NA	NA	NA	NA	NA	NA	NA	NA	NA	NA
Acer platanoides	Worcester	Massachusetts	introduced	30.48 to 45.72 cm	Worcester	NA	NA	NA	NA	NA	NA	NA	NA	NA	NA	NA	NA	NA	NA	NA	NA	NA	NA	NA	NA	NA	NA
Acer platanoides	Worcester	Massachusetts	introduced	30.48 to 45.72 cm	Worcester	NA	NA	NA	NA	NA	NA	NA	NA	NA	NA	NA	NA	NA	NA	NA	NA	NA	NA	NA	NA	NA	NA
Acer platanoides	Worcester	Massachusetts	introduced	30.48 to 45.72 cm	Worcester	NA	NA	NA	NA	NA	NA	NA	NA	NA	NA	NA	NA	NA	NA	NA	NA	NA	NA	NA	NA	NA	NA
Acer platanoides	Worcester	Massachusetts	introduced	30.48 to 45.72 cm	Worcester	NA	NA	NA	NA	NA	NA	NA	NA	NA	NA	NA	NA	NA	NA	NA	NA	NA	NA	NA	NA	NA	NA
Acer platanoides	Worcester	Massachusetts	introduced	30.48 to 45.72 cm	Worcester	NA	NA	NA	NA	NA	NA	NA	NA	NA	NA	NA	NA	NA	NA	NA	NA	NA	NA	NA	NA	NA	NA
Acer platanoides	Worcester	Massachusetts	introduced	30.48 to 45.72 cm	Worcester	NA	NA	NA	NA	NA	NA	NA	NA	NA	NA	NA	NA	NA	NA	NA	NA	NA	NA	NA	NA	NA	NA
Acer platanoides	Worcester	Massachusetts	introduced	30.48 to 45.72 cm	Worcester	NA	NA	NA	NA	NA	NA	NA	NA	NA	NA	NA	NA	NA	NA	NA	NA	NA	NA	NA	NA	NA	NA
Acer platanoides	Worcester	Massachusetts	introduced	30.48 to 45.72 cm	Worcester	NA	NA	NA	NA	NA	NA	NA	NA	NA	NA	NA	NA	NA	NA	NA	NA	NA	NA	NA	NA	NA	NA
Acer platanoides	Worcester	Massachusetts	introduced	30.48 to 45.72 cm	Worcester	NA	NA	NA	NA	NA	NA	NA	NA	NA	NA	NA	NA	NA	NA	NA	NA	NA	NA	NA	NA	NA	NA
Acer platanoides	Worcester	Massachusetts	introduced	30.48 to 45.72 cm	Worcester	NA	NA	NA	NA	NA	NA	NA	NA	NA	NA	NA	NA	NA	NA	NA	NA	NA	NA	NA	NA	NA	NA
Acer platanoides	Worcester	Massachusetts	introduced	30.48 to 45.72 cm	Worcester	NA	NA	NA	NA	NA	NA	NA	NA	NA	NA	NA	NA	NA	NA	NA	NA	NA	NA	NA	NA	NA	NA
Acer platanoides	Worcester	Massachusetts	introduced	30.48 to 45.72 cm	Worcester	NA	NA	NA	NA	NA	NA	NA	NA	NA	NA	NA	NA	NA	NA	NA	NA	NA	NA	NA	NA	NA	NA
Acer platanoides	Worcester	Massachusetts	introduced	30.48 to 45.72 cm	Worcester	NA	NA	NA	NA	NA	NA	NA	NA	NA	NA	NA	NA	NA	NA	NA	NA	NA	NA	NA	NA	NA	NA
Acer platanoides	Worcester	Massachusetts	introduced	30.48 to 45.72 cm	Worcester	NA	NA	NA	NA	NA	NA	NA	NA	NA	NA	NA	NA	NA	NA	NA	NA	NA	NA	NA	NA	NA	NA
Acer platanoides	Worcester	Massachusetts	introduced	30.48 to 45.72 cm	Worcester	NA	NA	NA	NA	NA	NA	NA	NA	NA	NA	NA	NA	NA	NA	NA	NA	NA	NA	NA	NA	NA	NA
Acer platanoides	Worcester	Massachusetts	introduced	30.48 to 45.72 cm	Worcester	NA	NA	NA	NA	NA	NA	NA	NA	NA	NA	NA	NA	NA	NA	NA	NA	NA	NA	NA	NA	NA	NA
Acer platanoides	Worcester	Massachusetts	introduced	30.48 to 45.72 cm	Worcester	NA	NA	NA	NA	NA	NA	NA	NA	NA	NA	NA	NA	NA	NA	NA	NA	NA	NA	NA	NA	NA	NA
Acer platanoides	Worcester	Massachusetts	introduced	30.48 to 45.72 cm	Worcester	NA	NA	NA	NA	NA	NA	NA	NA	NA	NA	NA	NA	NA	NA	NA	NA	NA	NA	NA	NA	NA	NA
Acer platanoides	Worcester	Massachusetts	introduced	30.48 to 45.72 cm	Worcester	NA	NA	NA	NA	NA	NA	NA	NA	NA	NA	NA	NA	NA	NA	NA	NA	NA	NA	NA	NA	NA	NA
Acer platanoides	Worcester	Massachusetts	introduced	30.48 to 45.72 cm	Worcester	NA	NA	NA	NA	NA	NA	NA	NA	NA	NA	NA	NA	NA	NA	NA	NA	NA	NA	NA	NA	NA	NA
Acer platanoides	Worcester	Massachusetts	introduced	30.48 to 45.72 cm	Worcester	NA	NA	NA	NA	NA	NA	NA	NA	NA	NA	NA	NA	NA	NA	NA	NA	NA	NA	NA	NA	NA	NA
Acer platanoides	Worcester	Massachusetts	introduced	30.48 to 45.72 cm	Worcester	NA	NA	NA	NA	NA	NA	NA	NA	NA	NA	NA	NA	NA	NA	NA	NA	NA	NA	NA	NA	NA	NA
Acer platanoides	Worcester	Massachusetts	introduced	30.48 to 45.72 cm	Worcester	NA	NA	NA	NA	NA	NA	NA	NA	NA	NA	NA	NA	NA	NA	NA	NA	NA	NA	NA	NA	NA	NA
Acer platanoides	Worcester	Massachusetts	introduced	30.48 to 45.72 cm	Worcester	NA	NA	NA	NA	NA	NA	NA	NA	NA	NA	NA	NA	NA	NA	NA	NA	NA	NA	NA	NA	NA	NA
Acer platanoides	Worcester	Massachusetts	introduced	30.48 to 45.72 cm	Worcester	NA	NA	NA	NA	NA	NA	NA	NA	NA	NA	NA	NA	NA	NA	NA	NA	NA	NA	NA	NA	NA	NA
Acer platanoides	Worcester	Massachusetts	introduced	30.48 to 45.72 cm	Worcester	NA	NA	NA	NA	NA	NA	NA	NA	NA	NA	NA	NA	NA	NA	NA	NA	NA	NA	NA	NA	NA	NA
Acer platanoides	Worcester	Massachusetts	introduced	30.48 to 45.72 cm	Worcester	NA	NA	NA	NA	NA	NA	NA	NA	NA	NA	NA	NA	NA	NA	NA	NA	NA	NA	NA	NA	NA	NA
Acer platanoides	Worcester	Massachusetts	introduced	30.48 to 45.72 cm	Worcester	NA	NA	NA	NA	NA	NA	NA	NA	NA	NA	NA	NA	NA	NA	NA	NA	NA	NA	NA	NA	NA	NA
Acer platanoides	Worcester	Massachusetts	introduced	30.48 to 45.72 cm	Worcester	NA	NA	NA	NA	NA	NA	NA	NA	NA	NA	NA	NA	NA	NA	NA	NA	NA	NA	NA	NA	NA	NA
Acer platanoides	Worcester	Massachusetts	introduced	30.48 to 45.72 cm	Worcester	NA	NA	NA	NA	NA	NA	NA	NA	NA	NA	NA	NA	NA	NA	NA	NA	NA	NA	NA	NA	NA	NA
Acer platanoides	Worcester	Massachusetts	introduced	30.48 to 45.72 cm	Worcester	NA	NA	NA	NA	NA	NA	NA	NA	NA	NA	NA	NA	NA	NA	NA	NA	NA	NA	NA	NA	NA	NA
Acer platanoides	Worcester	Massachusetts	introduced	30.48 to 45.72 cm	Worcester	NA	NA	NA	NA	NA	NA	NA	NA	NA	NA	NA	NA	NA	NA	NA	NA	NA	NA	NA	NA	NA	NA
Acer platanoides	Worcester	Massachusetts	introduced	30.48 to 45.72 cm	Worcester	NA	NA	NA	NA	NA	NA	NA	NA	NA	NA	NA	NA	NA	NA	NA	NA	NA	NA	NA	NA	NA	NA
Acer platanoides	Worcester	Massachusetts	introduced	30.48 to 45.72 cm	Worcester	NA	NA	NA	NA	NA	NA	NA	NA	NA	NA	NA	NA	NA	NA	NA	NA	NA	NA	NA	NA	NA	NA
Acer platanoides	Worcester	Massachusetts	introduced	30.48 to 45.72 cm	Worcester	NA	NA	NA	NA	NA	NA	NA	NA	NA	NA	NA	NA	NA	NA	NA	NA	NA	NA	NA	NA	NA	NA
Acer platanoides	Worcester	Massachusetts	introduced	30.48 to 45.72 cm	Worcester	NA	NA	NA	NA	NA	NA	NA	NA	NA	NA	NA	NA	NA	NA	NA	NA	NA	NA	NA	NA	NA	NA
Acer platanoides	Worcester	Massachusetts	introduced	30.48 to 45.72 cm	Worcester	NA	NA	NA	NA	NA	NA	NA	NA	NA	NA	NA	NA	NA	NA	NA	NA	NA	NA	NA	NA	NA	NA
Acer platanoides	Worcester	Massachusetts	introduced	30.48 to 45.72 cm	Worcester	NA	NA	NA	NA	NA	NA	NA	NA	NA	NA	NA	NA	NA	NA	NA	NA	NA	NA	NA	NA	NA	NA
Acer platanoides	Worcester	Massachusetts	introduced	30.48 to 45.72 cm	Worcester	NA	NA	NA	NA	NA	NA	NA	NA	NA	NA	NA	NA	NA	NA	NA	NA	NA	NA	NA	NA	NA	NA
Acer platanoides	Worcester	Massachusetts	introduced	30.48 to 45.72 cm	Worcester	NA	NA	NA	NA	NA	NA	NA	NA	NA	NA	NA	NA	NA	NA	NA	NA	NA	NA	NA	NA	NA	NA
Acer platanoides	Worcester	Massachusetts	introduced	30.48 to 45.72 cm	Worcester	NA	NA	NA	NA	NA	NA	NA	NA	NA	NA	NA	NA	NA	NA	NA	NA	NA	NA	NA	NA	NA	NA
Acer platanoides	Worcester	Massachusetts	introduced	30.48 to 45.72 cm	Worcester	NA	NA	NA	NA	NA	NA	NA	NA	NA	NA	NA	NA	NA	NA	NA	NA	NA	NA	NA	NA	NA	NA
Acer platanoides	Worcester	Massachusetts	introduced	30.48 to 45.72 cm	Worcester	NA	NA	NA	NA	NA	NA	NA	NA	NA	NA	NA	NA	NA	NA	NA	NA	NA	NA	NA	NA	NA	NA
Acer platanoides	Worcester	Massachusetts	introduced	30.48 to 45.72 cm	Worcester	NA	NA	NA	NA	NA	NA	NA	NA	NA	NA	NA	NA	NA	NA	NA	NA	NA	NA	NA	NA	NA	NA
Acer platanoides	Worcester	Massachusetts	introduced	30.48 to 45.72 cm	Worcester	NA	NA	NA	NA	NA	NA	NA	NA	NA	NA	NA	NA	NA	NA	NA	NA	NA	NA	NA	NA	NA	NA
Acer platanoides	Worcester	Massachusetts	introduced	30.48 to 45.72 cm	Worcester	NA	NA	NA	NA	NA	NA	NA	NA	NA	NA	NA	NA	NA	NA	NA	NA	NA	NA	NA	NA	NA	NA
Acer platanoides	Worcester	Massachusetts	introduced	30.48 to 45.72 cm	Worcester	NA	NA	NA	NA	NA	NA	NA	NA	NA	NA	NA	NA	NA	NA	NA	NA	NA	NA	NA	NA	NA	NA
Acer platanoides	Worcester	Massachusetts	introduced	30.48 to 45.72 cm	Worcester	NA	NA	NA	NA	NA	NA	NA	NA	NA	NA	NA	NA	NA	NA	NA	NA	NA	NA	NA	NA	NA	NA
Acer platanoides	Worcester	Massachusetts	introduced	30.48 to 45.72 cm	Worcester	NA	NA	NA	NA	NA	NA	NA	NA	NA	NA	NA	NA	NA	NA	NA	NA	NA	NA	NA	NA	NA	NA
Acer platanoides	Worcester	Massachusetts	introduced	30.48 to 45.72 cm	Worcester	NA	NA	NA	NA	NA	NA	NA	NA	NA	NA	NA	NA	NA	NA	NA	NA	NA	NA	NA	NA	NA	NA
Acer platanoides	Worcester	Massachusetts	introduced	30.48 to 45.72 cm	Worcester	NA	NA	NA	NA	NA	NA	NA	NA	NA	NA	NA	NA	NA	NA	NA	NA	NA	NA	NA	NA	NA	NA
Acer platanoides	Worcester	Massachusetts	introduced	30.48 to 45.72 cm	Worcester	NA	NA	NA	NA	NA	NA	NA	NA	NA	NA	NA	NA	NA	NA	NA	NA	NA	NA	NA	NA	NA	NA
Acer platanoides	Worcester	Massachusetts	introduced	30.48 to 45.72 cm	Worcester	NA	NA	NA	NA	NA	NA	NA	NA	NA	NA	NA	NA	NA	NA	NA	NA	NA	NA	NA	NA	NA	NA
Acer platanoides	Worcester	Massachusetts	introduced	30.48 to 45.72 cm	Worcester	NA	NA	NA	NA	NA	NA	NA	NA	NA	NA	NA	NA	NA	NA	NA	NA	NA	NA	NA	NA	NA	NA
Acer platanoides	Worcester	Massachusetts	introduced	30.48 to 45.72 cm	Worcester	NA	NA	NA	NA	NA	NA	NA	NA	NA	NA	NA	NA	NA	NA	NA	NA	NA	NA	NA	NA	NA	NA
Acer platanoides	Worcester	Massachusetts	introduced	30.48 to 45.72 cm	Worcester	NA	NA	NA	NA	NA	NA	NA	NA	NA	NA	NA	NA	NA	NA	NA	NA	NA	NA	NA	NA	NA	NA
Acer platanoides	Worcester	Massachusetts	introduced	30.48 to 45.72 cm	Worcester	NA	NA	NA	NA	NA	NA	NA	NA	NA	NA	NA	NA	NA	NA	NA	NA	NA	NA	NA	NA	NA	NA
Acer platanoides	Worcester	Massachusetts	introduced	30.48 to 45.72 cm	Worcester	NA	NA	NA	NA	NA	NA	NA	NA	NA	NA	NA	NA	NA	NA	NA	NA	NA	NA	NA	NA	NA	NA
Acer platanoides	Worcester	Massachusetts	introduced	30.48 to 45.72 cm	Worcester	NA	NA	NA	NA	NA	NA	NA	NA	NA	NA	NA	NA	NA	NA	NA	NA	NA	NA	NA	NA	NA	NA
Acer platanoides	Worcester	Massachusetts	introduced	30.48 to 45.72 cm	Worcester	NA	NA	NA	NA	NA	NA	NA	NA	NA	NA	NA	NA	NA	NA	NA	NA	NA	NA	NA	NA	NA	NA
Acer platanoides	Worcester	Massachusetts	introduced	30.48 to 45.72 cm	Worcester	NA	NA	NA	NA	NA	NA	NA	NA	NA	NA	NA	NA	NA	NA	NA	NA	NA	NA	NA	NA	NA	NA
Acer platanoides	Worcester	Massachusetts	introduced	30.48 to 45.72 cm	Worcester	NA	NA	NA	NA	NA	NA	NA	NA	NA	NA	NA	NA	NA	NA	NA	NA	NA	NA	NA	NA	NA	NA
Acer platanoides	Worcester	Massachusetts	introduced	30.48 to 45.72 cm	Worcester	NA	NA	NA	NA	NA	NA	NA	NA	NA	NA	NA	NA	NA	NA	NA	NA	NA	NA	NA	NA	NA	NA
Acer platanoides	Worcester	Massachusetts	introduced	30.48 to 45.72 cm	Worcester	NA	NA	NA	NA	NA	NA	NA	NA	NA	NA	NA	NA	NA	NA	NA	NA	NA	NA	NA	NA	NA	NA
Acer platanoides	Worcester	Massachusetts	introduced	30.48 to 45.72 cm	Worcester	NA	NA	NA	NA	NA	NA	NA	NA	NA	NA	NA	NA	NA	NA	NA	NA	NA	NA	NA	NA	NA	NA
Acer platanoides	Worcester	Massachusetts	introduced	30.48 to 45.72 cm	Worcester	NA	NA	NA	NA	NA	NA	NA	NA	NA	NA	NA	NA	NA	NA	NA	NA	NA	NA	NA	NA	NA	NA
Acer platanoides	Worcester	Massachusetts	introduced	30.48 to 45.72 cm	Worcester	NA	NA	NA	NA	NA	NA	NA	NA	NA	NA	NA	NA	NA	NA	NA	NA	NA	NA	NA	NA	NA	NA
Acer platanoides	Worcester	Massachusetts	introduced	30.48 to 45.72 cm	Worcester	NA	NA	NA	NA	NA	NA	NA	NA	NA	NA	NA	NA	NA	NA	NA	NA	NA	NA	NA	NA	NA	NA
Acer platanoides	Worcester	Massachusetts	introduced	30.48 to 45.72 cm	Worcester	NA	NA	NA	NA	NA	NA	NA	NA	NA	NA	NA	NA	NA	NA	NA	NA	NA	NA	NA	NA	NA	NA
Acer platanoides	Worcester	Massachusetts	introduced	30.48 to 45.72 cm	Worcester	NA	NA	NA	NA	NA	NA	NA	NA	NA	NA	NA	NA	NA	NA	NA	NA	NA	NA	NA	NA	NA	NA
Acer platanoides	Worcester	Massachusetts	introduced	30.48 to 45.72 cm	Worcester	NA	NA	NA	NA	NA	NA	NA	NA	NA	NA	NA	NA	NA	NA	NA	NA	NA	NA	NA	NA	NA	NA
Acer platanoides	Worcester	Massachusetts	introduced	30.48 to 45.72 cm	Worcester	NA	NA	NA	NA	NA	NA	NA	NA	NA	NA	NA	NA	NA	NA	NA	NA	NA	NA	NA	NA	NA	NA
Acer platanoides	Worcester	Massachusetts	introduced	30.48 to 45.72 cm	Worcester	NA	NA	NA	NA	NA	NA	NA	NA	NA	NA	NA	NA	NA	NA	NA	NA	NA	NA	NA	NA	NA	NA
Acer platanoides	Worcester	Massachusetts	introduced	30.48 to 45.72 cm	Worcester	NA	NA	NA	NA	NA	NA	NA	NA	NA	NA	NA	NA	NA	NA	NA	NA	NA	NA	NA	NA	NA	NA
Acer platanoides	Worcester	Massachusetts	introduced	30.48 to 45.72 cm	Worcester	NA	NA	NA	NA	NA	NA	NA	NA	NA	NA	NA	NA	NA	NA	NA	NA	NA	NA	NA	NA	NA	NA
Acer platanoides	Worcester	Massachusetts	introduced	30.48 to 45.72 cm	Worcester	NA	NA	NA	NA	NA	NA	NA	NA	NA	NA	NA	NA	NA	NA	NA	NA	NA	NA	NA	NA	NA	NA
Acer platanoides	Worcester	Massachusetts	introduced	30.48 to 45.72 cm	Worcester	NA	NA	NA	NA	NA	NA	NA	NA	NA	NA	NA	NA	NA	NA	NA	NA	NA	NA	NA	NA	NA	NA
Acer platanoides	Worcester	Massachusetts	introduced	30.48 to 45.72 cm	Worcester	NA	NA	NA	NA	NA	NA	NA	NA	NA	NA	NA	NA	NA	NA	NA	NA	NA	NA	NA	NA	NA	NA
Acer platanoides	Worcester	Massachusetts	introduced	30.48 to 45.72 cm	Worcester	NA	NA	NA	NA	NA	NA	NA	NA	NA	NA	NA	NA	NA	NA	NA	NA	NA	NA	NA	NA	NA	NA
Acer platanoides	Worcester	Massachusetts	introduced	30.48 to 45.72 cm	Worcester	NA	NA	NA	NA	NA	NA	NA	NA	NA	NA	NA	NA	NA	NA	NA	NA	NA	NA	NA	NA	NA	NA
Acer platanoides	Worcester	Massachusetts	introduced	30.48 to 45.72 cm	Worcester	NA	NA	NA	NA	NA	NA	NA	NA	NA	NA	NA	NA	NA	NA	NA	NA	NA	NA	NA	NA	NA	NA
Acer platanoides	Worcester	Massachusetts	introduced	30.48 to 45.72 cm	Worcester	NA	NA	NA	NA	NA	NA	NA	NA	NA	NA	NA	NA	NA	NA	NA	NA	NA	NA	NA	NA	NA	NA
Acer platanoides	Worcester	Massachusetts	introduced	30.48 to 45.72 cm	Worcester	NA	NA	NA	NA	NA	NA	NA	NA	NA	NA	NA	NA	NA	NA	NA	NA	NA	NA	NA	NA	NA	NA
Acer platanoides	Worcester	Massachusetts	introduced	30.48 to 45.72 cm	Worcester	NA	NA	NA	NA	NA	NA	NA	NA	NA	NA	NA	NA	NA	NA	NA	NA	NA	NA	NA	NA	NA	NA
Acer platanoides	Worcester	Massachusetts	introduced	30.48 to 45.72 cm	Worcester	NA	NA	NA	NA	NA	NA	NA	NA	NA	NA	NA	NA	NA	NA	NA	NA	NA	NA	NA	NA	NA	NA
Acer platanoides	Worcester	Massachusetts	introduced	30.48 to 45.72 cm	Worcester	NA	NA	NA	NA	NA	NA	NA	NA	NA	NA	NA	NA	NA	NA	NA	NA	NA	NA	NA	NA	NA	NA
Acer platanoides	Worcester	Massachusetts	introduced	30.48 to 45.72 cm	Worcester	NA	NA	NA	NA	NA	NA	NA	NA	NA	NA	NA	NA	NA	NA	NA	NA	NA	NA	NA	NA	NA	NA
Acer platanoides	Worcester	Massachusetts	introduced	30.48 to 45.72 cm	Worcester	NA	NA	NA	NA	NA	NA	NA	NA	NA	NA	NA	NA	NA	NA	NA	NA	NA	NA	NA	NA	NA	NA
Acer platanoides	Worcester	Massachusetts	introduced	30.48 to 45.72 cm	Worcester	NA	NA	NA	NA	NA	NA	NA	NA	NA	NA	NA	NA	NA	NA	NA	NA	NA	NA	NA	NA	NA	NA
Acer platanoides	Worcester	Massachusetts	introduced	30.48 to 45.72 cm	Worcester	NA	NA	NA	NA	NA	NA	NA	NA	NA	NA	NA	NA	NA	NA	NA	NA	NA	NA	NA	NA	NA	NA
Acer platanoides	Worcester	Massachusetts	introduced	30.48 to 45.72 cm	Worcester	NA	NA	NA	NA	NA	NA	NA	NA	NA	NA	NA	NA	NA	NA	NA	NA	NA	NA	NA	NA	NA	NA
Acer platanoides	Worcester	Massachusetts	introduced	30.48 to 45.72 cm	Worcester	NA	NA	NA	NA	NA	NA	NA	NA	NA	NA	NA	NA	NA	NA	NA	NA	NA	NA	NA	NA	NA	NA
Acer platanoides	Worcester	Massachusetts	introduced	30.48 to 45.72 cm	Worcester	NA	NA	NA	NA	NA	NA	NA	NA	NA	NA	NA	NA	NA	NA	NA	NA	NA	NA	NA	NA	NA	NA
Acer platanoides	Worcester	Massachusetts	introduced	30.48 to 45.72 cm	Worcester	NA	NA	NA	NA	NA	NA	NA	NA	NA	NA	NA	NA	NA	NA	NA	NA	NA	NA	NA	NA	NA	NA
Acer platanoides	Worcester	Massachusetts	introduced	30.48 to 45.72 cm	Worcester	NA	NA	NA	NA	NA	NA	NA	NA	NA	NA	NA	NA	NA	NA	NA	NA	NA	NA	NA	NA	NA	NA
Acer platanoides	Worcester	Massachusetts	introduced	30.48 to 45.72 cm	Worcester	NA	NA	NA	NA	NA	NA	NA	NA	NA	NA	NA	NA	NA	NA	NA	NA	NA	NA	NA	NA	NA	NA
Acer platanoides	Worcester	Massachusetts	introduced	30.48 to 45.72 cm	Worcester	NA	NA	NA	NA	NA	NA	NA	NA	NA	NA	NA	NA	NA	NA	NA	NA	NA	NA	NA	NA	NA	NA
Acer platanoides	Worcester	Massachusetts	introduced	30.48 to 45.72 cm	Worcester	NA	NA	NA	NA	NA	NA	NA	NA	NA	NA	NA	NA	NA	NA	NA	NA	NA	NA	NA	NA	NA	NA
Acer platanoides	Worcester	Massachusetts	introduced	30.48 to 45.72 cm	Worcester	NA	NA	NA	NA	NA	NA	NA	NA	NA	NA	NA	NA	NA	NA	NA	NA	NA	NA	NA	NA	NA	NA
Acer platanoides	Worcester	Massachusetts	introduced	30.48 to 45.72 cm	Worcester	NA	NA	NA	NA	NA	NA	NA	NA	NA	NA	NA	NA	NA	NA	NA	NA	NA	NA	NA	NA	NA	NA
Acer platanoides	Worcester	Massachusetts	introduced	30.48 to 45.72 cm	Worcester	NA	NA	NA	NA	NA	NA	NA	NA	NA	NA	NA	NA	NA	NA	NA	NA	NA	NA	NA	NA	NA	NA
Acer platanoides	Worcester	Massachusetts	introduced	30.48 to 45.72 cm	Worcester	NA	NA	NA	NA	NA	NA	NA	NA	NA	NA	NA	NA	NA	NA	NA	NA	NA	NA	NA	NA	NA	NA
Acer platanoides	Worcester	Massachusetts	introduced	30.48 to 45.72 cm	Worcester	NA	NA	NA	NA	NA	NA	NA	NA	NA	NA	NA	NA	NA	NA	NA	NA	NA	NA	NA	NA	NA	NA
Acer platanoides	Worcester	Massachusetts	introduced	30.48 to 45.72 cm	Worcester	NA	NA	NA	NA	NA	NA	NA	NA	NA	NA	NA	NA	NA	NA	NA	NA	NA	NA	NA	NA	NA	NA
Acer platanoides	Worcester	Massachusetts	introduced	30.48 to 45.72 cm	Worcester	NA	NA	NA	NA	NA	NA	NA	NA	NA	NA	NA	NA	NA	NA	NA	NA	NA	NA	NA	NA	NA	NA
Acer platanoides	Worcester	Massachusetts	introduced	30.48 to 45.72 cm	Worcester	NA	NA	NA	NA	NA	NA	NA	NA	NA	NA	NA	NA	NA	NA	NA	NA	NA	NA	NA	NA	NA	NA
Acer platanoides	Worcester	Massachusetts	introduced	30.48 to 45.72 cm	Worcester	NA	NA	NA	NA	NA	NA	NA	NA	NA	NA	NA	NA	NA	NA	NA	NA	NA	NA	NA	NA	NA	NA
Acer platanoides	Worcester	Massachusetts	introduced	30.48 to 45.72 cm	Worcester	NA	NA	NA	NA	NA	NA	NA	NA	NA	NA	NA	NA	NA	NA	NA	NA	NA	NA	NA	NA	NA	NA
Acer platanoides	Worcester	Massachusetts	introduced	30.48 to 45.72 cm	Worcester	NA	NA	NA	NA	NA	NA	NA	NA	NA	NA	NA	NA	NA	NA	NA	NA	NA	NA	NA	NA	NA	NA
Acer platanoides	Worcester	Massachusetts	introduced	30.48 to 45.72 cm	Worcester	NA	NA	NA	NA	NA	NA	NA	NA	NA	NA	NA	NA	NA	NA	NA	NA	NA	NA	NA	NA	NA	NA
Acer platanoides	Worcester	Massachusetts	introduced	30.48 to 45.72 cm	Worcester	NA	NA	NA	NA	NA	NA	NA	NA	NA	NA	NA	NA	NA	NA	NA	NA	NA	NA	NA	NA	NA	NA
Acer platanoides	Worcester	Massachusetts	introduced	30.48 to 45.72 cm	Worcester	NA	NA	NA	NA	NA	NA	NA	NA	NA	NA	NA	NA	NA	NA	NA	NA	NA	NA	NA	NA	NA	NA
Acer platanoides	Worcester	Massachusetts	introduced	30.48 to 45.72 cm	Worcester	NA	NA	NA	NA	NA	NA	NA	NA	NA	NA	NA	NA	NA	NA	NA	NA	NA	NA	NA	NA	NA	NA
Acer platanoides	Worcester	Massachusetts	introduced	30.48 to 45.72 cm	Worcester	NA	NA	NA	NA	NA	NA	NA	NA	NA	NA	NA	NA	NA	NA	NA	NA	NA	NA	NA	NA	NA	NA
Acer platanoides	Worcester	Massachusetts	introduced	30.48 to 45.72 cm	Worcester	NA	NA	NA	NA	NA	NA	NA	NA	NA	NA	NA	NA	NA	NA	NA	NA	NA	NA	NA	NA	NA	NA
Acer platanoides	Worcester	Massachusetts	introduced	30.48 to 45.72 cm	Worcester	NA	NA	NA	NA	NA	NA	NA	NA	NA	NA	NA	NA	NA	NA	NA	NA	NA	NA	NA	NA	NA	NA
Acer platanoides	Worcester	Massachusetts	introduced	30.48 to 45.72 cm	Worcester	NA	NA	NA	NA	NA	NA	NA	NA	NA	NA	NA	NA	NA	NA	NA	NA	NA	NA	NA	NA	NA	NA
Acer platanoides	Worcester	Massachusetts	introduced	30.48 to 45.72 cm	Worcester	NA	NA	NA	NA	NA	NA	NA	NA	NA	NA	NA	NA	NA	NA	NA	NA	NA	NA	NA	NA	NA	NA
Acer platanoides	Worcester	Massachusetts	introduced	30.48 to 45.72 cm	Worcester	NA	NA	NA	NA	NA	NA	NA	NA	NA	NA	NA	NA	NA	NA	NA	NA	NA	NA	NA	NA	NA	NA
Acer platanoides	Worcester	Massachusetts	introduced	30.48 to 45.72 cm	Worcester	NA	NA	NA	NA	NA	NA	NA	NA	NA	NA	NA	NA	NA	NA	NA	NA	NA	NA	NA	NA	NA	NA
Acer platanoides	Worcester	Massachusetts	introduced	30.48 to 45.72 cm	Worcester	NA	NA	NA	NA	NA	NA	NA	NA	NA	NA	NA	NA	NA	NA	NA	NA	NA	NA	NA	NA	NA	NA
Acer platanoides	Worcester	Massachusetts	introduced	30.48 to 45.72 cm	Worcester	NA	NA	NA	NA	NA	NA	NA	NA	NA	NA	NA	NA	NA	NA	NA	NA	NA	NA	NA	NA	NA	NA
Acer platanoides	Worcester	Massachusetts	introduced	30.48 to 45.72 cm	Worcester	NA	NA	NA	NA	NA	NA	NA	NA	NA	NA	NA	NA	NA	NA	NA	NA	NA	NA	NA	NA	NA	NA
Acer platanoides	Worcester	Massachusetts	introduced	30.48 to 45.72 cm	Worcester	NA	NA	NA	NA	NA	NA	NA	NA	NA	NA	NA	NA	NA	NA	NA	NA	NA	NA	NA	NA	NA	NA
Acer platanoides	Worcester	Massachusetts	introduced	30.48 to 45.72 cm	Worcester	NA	NA	NA	NA	NA	NA	NA	NA	NA	NA	NA	NA	NA	NA	NA	NA	NA	NA	NA	NA	NA	NA
Acer platanoides	Worcester	Massachusetts	introduced	30.48 to 45.72 cm	Worcester	NA	NA	NA	NA	NA	NA	NA	NA	NA	NA	NA	NA	NA	NA	NA	NA	NA	NA	NA	NA	NA	NA
Acer platanoides	Worcester	Massachusetts	introduced	30.48 to 45.72 cm	Worcester	NA	NA	NA	NA	NA	NA	NA	NA	NA	NA	NA	NA	NA	NA	NA	NA	NA	NA	NA	NA	NA	NA
Acer platanoides	Worcester	Massachusetts	introduced	30.48 to 45.72 cm	Worcester	NA	NA	NA	NA	NA	NA	NA	NA	NA	NA	NA	NA	NA	NA	NA	NA	NA	NA	NA	NA	NA	NA
Acer platanoides	Worcester	Massachusetts	introduced	30.48 to 45.72 cm	Worcester	NA	NA	NA	NA	NA	NA	NA	NA	NA	NA	NA	NA	NA	NA	NA	NA	NA	NA	NA	NA	NA	NA
Acer platanoides	Worcester	Massachusetts	introduced	30.48 to 45.72 cm	Worcester	NA	NA	NA	NA	NA	NA	NA	NA	NA	NA	NA	NA	NA	NA	NA	NA	NA	NA	NA	NA	NA	NA
Acer platanoides	Worcester	Massachusetts	introduced	30.48 to 45.72 cm	Worcester	NA	NA	NA	NA	NA	NA	NA	NA	NA	NA	NA	NA	NA	NA	NA	NA	NA	NA	NA	NA	NA	NA
Acer platanoides	Worcester	Massachusetts	introduced	30.48 to 45.72 cm	Worcester	NA	NA	NA	NA	NA	NA	NA	NA	NA	NA	NA	NA	NA	NA	NA	NA	NA	NA	NA	NA	NA	NA
Acer platanoides	Worcester	Massachusetts	introduced	30.48 to 45.72 cm	Worcester	NA	NA	NA	NA	NA	NA	NA	NA	NA	NA	NA	NA	NA	NA	NA	NA	NA	NA	NA	NA	NA	NA
Acer platanoides	Worcester	Massachusetts	introduced	30.48 to 45.72 cm	Worcester	NA	NA	NA	NA	NA	NA	NA	NA	NA	NA	NA	NA	NA	NA	NA	NA	NA	NA	NA	NA	NA	NA
Acer platanoides	Worcester	Massachusetts	introduced	30.48 to 45.72 cm	Worcester	NA	NA	NA	NA	NA	NA	NA	NA	NA	NA	NA	NA	NA	NA	NA	NA	NA	NA	NA	NA	NA	NA
Acer platanoides	Worcester	Massachusetts	introduced	30.48 to 45.72 cm	Worcester	NA	NA	NA	NA	NA	NA	NA	NA	NA	NA	NA	NA	NA	NA	NA	NA	NA	NA	NA	NA	NA	NA
Acer platanoides	Worcester	Massachusetts	introduced	30.48 to 45.72 cm	Worcester	NA	NA	NA	NA	NA	NA	NA	NA	NA	NA	NA	NA	NA	NA	NA	NA	NA	NA	NA	NA	NA	NA
Acer platanoides	Worcester	Massachusetts	introduced	30.48 to 45.72 cm	Worcester	NA	NA	NA	NA	NA	NA	NA	NA	NA	NA	NA	NA	NA	NA	NA	NA	NA	NA	NA	NA	NA	NA
Acer platanoides	Worcester	Massachusetts	introduced	30.48 to 45.72 cm	Worcester	NA	NA	NA	NA	NA	NA	NA	NA	NA	NA	NA	NA	NA	NA	NA	NA	NA	NA	NA	NA	NA	NA
Acer platanoides	Worcester	Massachusetts	introduced	30.48 to 45.72 cm	Worcester	NA	NA	NA	NA	NA	NA	NA	NA	NA	NA	NA	NA	NA	NA	NA	NA	NA	NA	NA	NA	NA	NA
Acer platanoides	Worcester	Massachusetts	introduced	30.48 to 45.72 cm	Worcester	NA	NA	NA	NA	NA	NA	NA	NA	NA	NA	NA	NA	NA	NA	NA	NA	NA	NA	NA	NA	NA	NA
Acer platanoides	Worcester	Massachusetts	introduced	30.48 to 45.72 cm	Worcester	NA	NA	NA	NA	NA	NA	NA	NA	NA	NA	NA	NA	NA	NA	NA	NA	NA	NA	NA	NA	NA	NA
Acer platanoides	Worcester	Massachusetts	introduced	30.48 to 45.72 cm	Worcester	NA	NA	NA	NA	NA	NA	NA	NA	NA	NA	NA	NA	NA	NA	NA	NA	NA	NA	NA	NA	NA	NA
Acer platanoides	Worcester	Massachusetts	introduced	30.48 to 45.72 cm	Worcester	NA	NA	NA	NA	NA	NA	NA	NA	NA	NA	NA	NA	NA	NA	NA	NA	NA	NA	NA	NA	NA	NA
Acer platanoides	Worcester	Massachusetts	introduced	30.48 to 45.72 cm	Worcester	NA	NA	NA	NA	NA	NA	NA	NA	NA	NA	NA	NA	NA	NA	NA	NA	NA	NA	NA	NA	NA	NA
Acer platanoides	Worcester	Massachusetts	introduced	30.48 to 45.72 cm	Worcester	NA	NA	NA	NA	NA	NA	NA	NA	NA	NA	NA	NA	NA	NA	NA	NA	NA	NA	NA	NA	NA	NA
Acer platanoides	Worcester	Massachusetts	introduced	30.48 to 45.72 cm	Worcester	NA	NA	NA	NA	NA	NA	NA	NA	NA	NA	NA	NA	NA	NA	NA	NA	NA	NA	NA	NA	NA	NA
Acer platanoides	Worcester	Massachusetts	introduced	30.48 to 45.72 cm	Worcester	NA	NA	NA	NA	NA	NA	NA	NA	NA	NA	NA	NA	NA	NA	NA	NA	NA	NA	NA	NA	NA	NA
Acer platanoides	Worcester	Massachusetts	introduced	30.48 to 45.72 cm	Worcester	NA	NA	NA	NA	NA	NA	NA	NA	NA	NA	NA	NA	NA	NA	NA	NA	NA	NA	NA	NA	NA	NA
Acer platanoides	Worcester	Massachusetts	introduced	30.48 to 45.72 cm	Worcester	NA	NA	NA	NA	NA	NA	NA	NA	NA	NA	NA	NA	NA	NA	NA	NA	NA	NA	NA	NA	NA	NA
Acer platanoides	Worcester	Massachusetts	introduced	30.48 to 45.72 cm	Worcester	NA	NA	NA	NA	NA	NA	NA	NA	NA	NA	NA	NA	NA	NA	NA	NA	NA	NA	NA	NA	NA	NA
Acer platanoides	Worcester	Massachusetts	introduced	30.48 to 45.72 cm	Worcester	NA	NA	NA	NA	NA	NA	NA	NA	NA	NA	NA	NA	NA	NA	NA	NA	NA	NA	NA	NA	NA	NA
Acer platanoides	Worcester	Massachusetts	introduced	30.48 to 45.72 cm	Worcester	NA	NA	NA	NA	NA	NA	NA	NA	NA	NA	NA	NA	NA	NA	NA	NA	NA	NA	NA	NA	NA	NA
Acer platanoides	Worcester	Massachusetts	introduced	30.48 to 45.72 cm	Worcester	NA	NA	NA	NA	NA	NA	NA	NA	NA	NA	NA	NA	NA	NA	NA	NA	NA	NA	NA	NA	NA	NA
Acer platanoides	Worcester	Massachusetts	introduced	30.48 to 45.72 cm	Worcester	NA	NA	NA	NA	NA	NA	NA	NA	NA	NA	NA	NA	NA	NA	NA	NA	NA	NA	NA	NA	NA	NA
Acer platanoides	Worcester	Massachusetts	introduced	30.48 to 45.72 cm	Worcester	NA	NA	NA	NA	NA	NA	NA	NA	NA	NA	NA	NA	NA	NA	NA	NA	NA	NA	NA	NA	NA	NA
Acer platanoides	Worcester	Massachusetts	introduced	30.48 to 45.72 cm	Worcester	NA	NA	NA	NA	NA	NA	NA	NA	NA	NA	NA	NA	NA	NA	NA	NA	NA	NA	NA	NA	NA	NA
Acer platanoides	Worcester	Massachusetts	introduced	30.48 to 45.72 cm	Worcester	NA	NA	NA	NA	NA	NA	NA	NA	NA	NA	NA	NA	NA	NA	NA	NA	NA	NA	NA	NA	NA	NA
Acer platanoides	Worcester	Massachusetts	introduced	30.48 to 45.72 cm	Worcester	NA	NA	NA	NA	NA	NA	NA	NA	NA	NA	NA	NA	NA	NA	NA	NA	NA	NA	NA	NA	NA	NA
Acer platanoides	Worcester	Massachusetts	introduced	30.48 to 45.72 cm	Worcester	NA	NA	NA	NA	NA	NA	NA	NA	NA	NA	NA	NA	NA	NA	NA	NA	NA	NA	NA	NA	NA	NA
Acer platanoides	Worcester	Massachusetts	introduced	30.48 to 45.72 cm	Worcester	NA	NA	NA	NA	NA	NA	NA	NA	NA	NA	NA	NA	NA	NA	NA	NA	NA	NA	NA	NA	NA	NA
Acer platanoides	Worcester	Massachusetts	introduced	30.48 to 45.72 cm	Worcester	NA	NA	NA	NA	NA	NA	NA	NA	NA	NA	NA	NA	NA	NA	NA	NA	NA	NA	NA	NA	NA	NA
Acer platanoides	Worcester	Massachusetts	introduced	30.48 to 45.72 cm	Worcester	NA	NA	NA	NA	NA	NA	NA	NA	NA	NA	NA	NA	NA	NA	NA	NA	NA	NA	NA	NA	NA	NA
Acer platanoides	Worcester	Massachusetts	introduced	30.48 to 45.72 cm	Worcester	NA	NA	NA	NA	NA	NA	NA	NA	NA	NA	NA	NA	NA	NA	NA	NA	NA	NA	NA	NA	NA	NA
Acer platanoides	Worcester	Massachusetts	introduced	30.48 to 45.72 cm	Worcester	NA	NA	NA	NA	NA	NA	NA	NA	NA	NA	NA	NA	NA	NA	NA	NA	NA	NA	NA	NA	NA	NA
Acer platanoides	Worcester	Massachusetts	introduced	30.48 to 45.72 cm	Worcester	NA	NA	NA	NA	NA	NA	NA	NA	NA	NA	NA	NA	NA	NA	NA	NA	NA	NA	NA	NA	NA	NA
Acer platanoides	Worcester	Massachusetts	introduced	30.48 to 45.72 cm	Worcester	NA	NA	NA	NA	NA	NA	NA	NA	NA	NA	NA	NA	NA	NA	NA	NA	NA	NA	NA	NA	NA	NA
Acer platanoides	Worcester	Massachusetts	introduced	30.48 to 45.72 cm	Worcester	NA	NA	NA	NA	NA	NA	NA	NA	NA	NA	NA	NA	NA	NA	NA	NA	NA	NA	NA	NA	NA	NA
Acer platanoides	Worcester	Massachusetts	introduced	30.48 to 45.72 cm	Worcester	NA	NA	NA	NA	NA	NA	NA	NA	NA	NA	NA	NA	NA	NA	NA	NA	NA	NA	NA	NA	NA	NA
Acer platanoides	Worcester	Massachusetts	introduced	30.48 to 45.72 cm	Worcester	NA	NA	NA	NA	NA	NA	NA	NA	NA	NA	NA	NA	NA	NA	NA	NA	NA	NA	NA	NA	NA	NA
Acer platanoides	Worcester	Massachusetts	introduced	30.48 to 45.72 cm	Worcester	NA	NA	NA	NA	NA	NA	NA	NA	NA	NA	NA	NA	NA	NA	NA	NA	NA	NA	NA	NA	NA	NA
Acer platanoides	Worcester	Massachusetts	introduced	30.48 to 45.72 cm	Worcester	NA	NA	NA	NA	NA	NA	NA	NA	NA	NA	NA	NA	NA	NA	NA	NA	NA	NA	NA	NA	NA	NA
Acer platanoides	Worcester	Massachusetts	introduced	30.48 to 45.72 cm	Worcester	NA	NA	NA	NA	NA	NA	NA	NA	NA	NA	NA	NA	NA	NA	NA	NA	NA	NA	NA	NA	NA	NA
Acer platanoides	Worcester	Massachusetts	introduced	30.48 to 45.72 cm	Worcester	NA	NA	NA	NA	NA	NA	NA	NA	NA	NA	NA	NA	NA	NA	NA	NA	NA	NA	NA	NA	NA	NA
Acer platanoides	Worcester	Massachusetts	introduced	30.48 to 45.72 cm	Worcester	NA	NA	NA	NA	NA	NA	NA	NA	NA	NA	NA	NA	NA	NA	NA	NA	NA	NA	NA	NA	NA	NA
Acer platanoides	Worcester	Massachusetts	introduced	30.48 to 45.72 cm	Worcester	NA	NA	NA	NA	NA	NA	NA	NA	NA	NA	NA	NA	NA	NA	NA	NA	NA	NA	NA	NA	NA	NA
Acer platanoides	Worcester	Massachusetts	introduced	30.48 to 45.72 cm	Worcester	NA	NA	NA	NA	NA	NA	NA	NA	NA	NA	NA	NA	NA	NA	NA	NA	NA	NA	NA	NA	NA	NA
Acer platanoides	Worcester	Massachusetts	introduced	30.48 to 45.72 cm	Worcester	NA	NA	NA	NA	NA	NA	NA	NA	NA	NA	NA	NA	NA	NA	NA	NA	NA	NA	NA	NA	NA	NA
Acer platanoides	Worcester	Massachusetts	introduced	30.48 to 45.72 cm	Worcester	NA	NA	NA	NA	NA	NA	NA	NA	NA	NA	NA	NA	NA	NA	NA	NA	NA	NA	NA	NA	NA	NA
Acer platanoides	Worcester	Massachusetts	introduced	30.48 to 45.72 cm	Worcester	NA	NA	NA	NA	NA	NA	NA	NA	NA	NA	NA	NA	NA	NA	NA	NA	NA	NA	NA	NA	NA	NA
Acer platanoides	Worcester	Massachusetts	introduced	30.48 to 45.72 cm	Worcester	NA	NA	NA	NA	NA	NA	NA	NA	NA	NA	NA	NA	NA	NA	NA	NA	NA	NA	NA	NA	NA	NA
Acer platanoides	Worcester	Massachusetts	introduced	30.48 to 45.72 cm	Worcester	NA	NA	NA	NA	NA	NA	NA	NA	NA	NA	NA	NA	NA	NA	NA	NA	NA	NA	NA	NA	NA	NA
Acer platanoides	Worcester	Massachusetts	introduced	30.48 to 45.72 cm	Worcester	NA	NA	NA	NA	NA	NA	NA	NA	NA	NA	NA	NA	NA	NA	NA	NA	NA	NA	NA	NA	NA	NA
Acer platanoides	Worcester	Massachusetts	introduced	30.48 to 45.72 cm	Worcester	NA	NA	NA	NA	NA	NA	NA	NA	NA	NA	NA	NA	NA	NA	NA	NA	NA	NA	NA	NA	NA	NA
Acer platanoides	Worcester	Massachusetts	introduced	30.48 to 45.72 cm	Worcester	NA	NA	NA	NA	NA	NA	NA	NA	NA	NA	NA	NA	NA	NA	NA	NA	NA	NA	NA	NA	NA	NA
Acer platanoides	Worcester	Massachusetts	introduced	30.48 to 45.72 cm	Worcester	NA	NA	NA	NA	NA	NA	NA	NA	NA	NA	NA	NA	NA	NA	NA	NA	NA	NA	NA	NA	NA	NA
Acer platanoides	Worcester	Massachusetts	introduced	30.48 to 45.72 cm	Worcester	NA	NA	NA	NA	NA	NA	NA	NA	NA	NA	NA	NA	NA	NA	NA	NA	NA	NA	NA	NA	NA	NA
Acer platanoides	Worcester	Massachusetts	introduced	30.48 to 45.72 cm	Worcester	NA	NA	NA	NA	NA	NA	NA	NA	NA	NA	NA	NA	NA	NA	NA	NA	NA	NA	NA	NA	NA	NA
Acer platanoides	Worcester	Massachusetts	introduced	30.48 to 45.72 cm	Worcester	NA	NA	NA	NA	NA	NA	NA	NA	NA	NA	NA	NA	NA	NA	NA	NA	NA	NA	NA	NA	NA	NA
Acer platanoides	Worcester	Massachusetts	introduced	30.48 to 45.72 cm	Worcester	NA	NA	NA	NA	NA	NA	NA	NA	NA	NA	NA	NA	NA	NA	NA	NA	NA	NA	NA	NA	NA	NA
Acer platanoides	Worcester	Massachusetts	introduced	30.48 to 45.72 cm	Worcester	NA	NA	NA	NA	NA	NA	NA	NA	NA	NA	NA	NA	NA	NA	NA	NA	NA	NA	NA	NA	NA	NA
Acer platanoides	Worcester	Massachusetts	introduced	30.48 to 45.72 cm	Worcester	NA	NA	NA	NA	NA	NA	NA	NA	NA	NA	NA	NA	NA	NA	NA	NA	NA	NA	NA	NA	NA	NA
Acer platanoides	Worcester	Massachusetts	introduced	30.48 to 45.72 cm	Worcester	NA	NA	NA	NA	NA	NA	NA	NA	NA	NA	NA	NA	NA	NA	NA	NA	NA	NA	NA	NA	NA	NA
Acer platanoides	Worcester	Massachusetts	introduced	30.48 to 45.72 cm	Worcester	NA	NA	NA	NA	NA	NA	NA	NA	NA	NA	NA	NA	NA	NA	NA	NA	NA	NA	NA	NA	NA	NA
Acer platanoides	Worcester	Massachusetts	introduced	30.48 to 45.72 cm	Worcester	NA	NA	NA	NA	NA	NA	NA	NA	NA	NA	NA	NA	NA	NA	NA	NA	NA	NA	NA	NA	NA	NA
Acer platanoides	Worcester	Massachusetts	introduced	30.48 to 45.72 cm	Worcester	NA	NA	NA	NA	NA	NA	NA	NA	NA	NA	NA	NA	NA	NA	NA	NA	NA	NA	NA	NA	NA	NA
Acer platanoides	Worcester	Massachusetts	introduced	30.48 to 45.72 cm	Worcester	NA	NA	NA	NA	NA	NA	NA	NA	NA	NA	NA	NA	NA	NA	NA	NA	NA	NA	NA	NA	NA	NA
Acer platanoides	Worcester	Massachusetts	introduced	30.48 to 45.72 cm	Worcester	NA	NA	NA	NA	NA	NA	NA	NA	NA	NA	NA	NA	NA	NA	NA	NA	NA	NA	NA	NA	NA	NA
Acer platanoides	Worcester	Massachusetts	introduced	30.48 to 45.72 cm	Worcester	NA	NA	NA	NA	NA	NA	NA	NA	NA	NA	NA	NA	NA	NA	NA	NA	NA	NA	NA	NA	NA	NA
Acer platanoides	Worcester	Massachusetts	introduced	30.48 to 45.72 cm	Worcester	NA	NA	NA	NA	NA	NA	NA	NA	NA	NA	NA	NA	NA	NA	NA	NA	NA	NA	NA	NA	NA	NA
Acer platanoides	Worcester	Massachusetts	introduced	30.48 to 45.72 cm	Worcester	NA	NA	NA	NA	NA	NA	NA	NA	NA	NA	NA	NA	NA	NA	NA	NA	NA	NA	NA	NA	NA	NA
Acer platanoides	Worcester	Massachusetts	introduced	30.48 to 45.72 cm	Worcester	NA	NA	NA	NA	NA	NA	NA	NA	NA	NA	NA	NA	NA	NA	NA	NA	NA	NA	NA	NA	NA	NA
Acer platanoides	Worcester	Massachusetts	introduced	30.48 to 45.72 cm	Worcester	NA	NA	NA	NA	NA	NA	NA	NA	NA	NA	NA	NA	NA	NA	NA	NA	NA	NA	NA	NA	NA	NA
Acer platanoides	Worcester	Massachusetts	introduced	30.48 to 45.72 cm	Worcester	NA	NA	NA	NA	NA	NA	NA	NA	NA	NA	NA	NA	NA	NA	NA	NA	NA	NA	NA	NA	NA	NA
Acer platanoides	Worcester	Massachusetts	introduced	30.48 to 45.72 cm	Worcester	NA	NA	NA	NA	NA	NA	NA	NA	NA	NA	NA	NA	NA	NA	NA	NA	NA	NA	NA	NA	NA	NA
Acer platanoides	Worcester	Massachusetts	introduced	30.48 to 45.72 cm	Worcester	NA	NA	NA	NA	NA	NA	NA	NA	NA	NA	NA	NA	NA	NA	NA	NA	NA	NA	NA	NA	NA	NA
Acer platanoides	Worcester	Massachusetts	introduced	30.48 to 45.72 cm	Worcester	NA	NA	NA	NA	NA	NA	NA	NA	NA	NA	NA	NA	NA	NA	NA	NA	NA	NA	NA	NA	NA	NA
Acer platanoides	Worcester	Massachusetts	introduced	30.48 to 45.72 cm	Worcester	NA	NA	NA	NA	NA	NA	NA	NA	NA	NA	NA	NA	NA	NA	NA	NA	NA	NA	NA	NA	NA	NA
Acer platanoides	Worcester	Massachusetts	introduced	30.48 to 45.72 cm	Worcester	NA	NA	NA	NA	NA	NA	NA	NA	NA	NA	NA	NA	NA	NA	NA	NA	NA	NA	NA	NA	NA	NA
Acer platanoides	Worcester	Massachusetts	introduced	30.48 to 45.72 cm	Worcester	NA	NA	NA	NA	NA	NA	NA	NA	NA	NA	NA	NA	NA	NA	NA	NA	NA	NA	NA	NA	NA	NA
Acer platanoides	Worcester	Massachusetts	introduced	30.48 to 45.72 cm	Worcester	NA	NA	NA	NA	NA	NA	NA	NA	NA	NA	NA	NA	NA	NA	NA	NA	NA	NA	NA	NA	NA	NA
Acer platanoides	Worcester	Massachusetts	introduced	30.48 to 45.72 cm	Worcester	NA	NA	NA	NA	NA	NA	NA	NA	NA	NA	NA	NA	NA	NA	NA	NA	NA	NA	NA	NA	NA	NA
Acer platanoides	Worcester	Massachusetts	introduced	30.48 to 45.72 cm	Worcester	NA	NA	NA	NA	NA	NA	NA	NA	NA	NA	NA	NA	NA	NA	NA	NA	NA	NA	NA	NA	NA	NA
Acer platanoides	Worcester	Massachusetts	introduced	30.48 to 45.72 cm	Worcester	NA	NA	NA	NA	NA	NA	NA	NA	NA	NA	NA	NA	NA	NA	NA	NA	NA	NA	NA	NA	NA	NA
Acer platanoides	Worcester	Massachusetts	introduced	30.48 to 45.72 cm	Worcester	NA	NA	NA	NA	NA	NA	NA	NA	NA	NA	NA	NA	NA	NA	NA	NA	NA	NA	NA	NA	NA	NA
Acer platanoides	Worcester	Massachusetts	introduced	30.48 to 45.72 cm	Worcester	NA	NA	NA	NA	NA	NA	NA	NA	NA	NA	NA	NA	NA	NA	NA	NA	NA	NA	NA	NA	NA	NA
Acer platanoides	Worcester	Massachusetts	introduced	30.48 to 45.72 cm	Worcester	NA	NA	NA	NA	NA	NA	NA	NA	NA	NA	NA	NA	NA	NA	NA	NA	NA	NA	NA	NA	NA	NA
Acer platanoides	Worcester	Massachusetts	introduced	30.48 to 45.72 cm	Worcester	NA	NA	NA	NA	NA	NA	NA	NA	NA	NA	NA	NA	NA	NA	NA	NA	NA	NA	NA	NA	NA	NA
Acer platanoides	Worcester	Massachusetts	introduced	30.48 to 45.72 cm	Worcester	NA	NA	NA	NA	NA	NA	NA	NA	NA	NA	NA	NA	NA	NA	NA	NA	NA	NA	NA	NA	NA	NA
Acer platanoides	Worcester	Massachusetts	introduced	30.48 to 45.72 cm	Worcester	NA	NA	NA	NA	NA	NA	NA	NA	NA	NA	NA	NA	NA	NA	NA	NA	NA	NA	NA	NA	NA	NA
Acer platanoides	Worcester	Massachusetts	introduced	30.48 to 45.72 cm	Worcester	NA	NA	NA	NA	NA	NA	NA	NA	NA	NA	NA	NA	NA	NA	NA	NA	NA	NA	NA	NA	NA	NA
Acer platanoides	Worcester	Massachusetts	introduced	30.48 to 45.72 cm	Worcester	NA	NA	NA	NA	NA	NA	NA	NA	NA	NA	NA	NA	NA	NA	NA	NA	NA	NA	NA	NA	NA	NA
Acer platanoides	Worcester	Massachusetts	introduced	30.48 to 45.72 cm	Worcester	NA	NA	NA	NA	NA	NA	NA	NA	NA	NA	NA	NA	NA	NA	NA	NA	NA	NA	NA	NA	NA	NA
Acer platanoides	Worcester	Massachusetts	introduced	30.48 to 45.72 cm	Worcester	NA	NA	NA	NA	NA	NA	NA	NA	NA	NA	NA	NA	NA	NA	NA	NA	NA	NA	NA	NA	NA	NA
Acer platanoides	Worcester	Massachusetts	introduced	30.48 to 45.72 cm	Worcester	NA	NA	NA	NA	NA	NA	NA	NA	NA	NA	NA	NA	NA	NA	NA	NA	NA	NA	NA	NA	NA	NA
Acer platanoides	Worcester	Massachusetts	introduced	30.48 to 45.72 cm	Worcester	NA	NA	NA	NA	NA	NA	NA	NA	NA	NA	NA	NA	NA	NA	NA	NA	NA	NA	NA	NA	NA	NA
Acer platanoides	Worcester	Massachusetts	introduced	30.48 to 45.72 cm	Worcester	NA	NA	NA	NA	NA	NA	NA	NA	NA	NA	NA	NA	NA	NA	NA	NA	NA	NA	NA	NA	NA	NA
Acer platanoides	Worcester	Massachusetts	introduced	30.48 to 45.72 cm	Worcester	NA	NA	NA	NA	NA	NA	NA	NA	NA	NA	NA	NA	NA	NA	NA	NA	NA	NA	NA	NA	NA	NA
Acer platanoides	Worcester	Massachusetts	introduced	30.48 to 45.72 cm	Worcester	NA	NA	NA	NA	NA	NA	NA	NA	NA	NA	NA	NA	NA	NA	NA	NA	NA	NA	NA	NA	NA	NA
Acer platanoides	Worcester	Massachusetts	introduced	30.48 to 45.72 cm	Worcester	NA	NA	NA	NA	NA	NA	NA	NA	NA	NA	NA	NA	NA	NA	NA	NA	NA	NA	NA	NA	NA	NA
Acer platanoides	Worcester	Massachusetts	introduced	30.48 to 45.72 cm	Worcester	NA	NA	NA	NA	NA	NA	NA	NA	NA	NA	NA	NA	NA	NA	NA	NA	NA	NA	NA	NA	NA	NA
Acer platanoides	Worcester	Massachusetts	introduced	30.48 to 45.72 cm	Worcester	NA	NA	NA	NA	NA	NA	NA	NA	NA	NA	NA	NA	NA	NA	NA	NA	NA	NA	NA	NA	NA	NA
Acer platanoides	Worcester	Massachusetts	introduced	30.48 to 45.72 cm	Worcester	NA	NA	NA	NA	NA	NA	NA	NA	NA	NA	NA	NA	NA	NA	NA	NA	NA	NA	NA	NA	NA	NA
Acer platanoides	Worcester	Massachusetts	introduced	30.48 to 45.72 cm	Worcester	NA	NA	NA	NA	NA	NA	NA	NA	NA	NA	NA	NA	NA	NA	NA	NA	NA	NA	NA	NA	NA	NA
Acer platanoides	Worcester	Massachusetts	introduced	30.48 to 45.72 cm	Worcester	NA	NA	NA	NA	NA	NA	NA	NA	NA	NA	NA	NA	NA	NA	NA	NA	NA	NA	NA	NA	NA	NA
Acer platanoides	Worcester	Massachusetts	introduced	30.48 to 45.72 cm	Worcester	NA	NA	NA	NA	NA	NA	NA	NA	NA	NA	NA	NA	NA	NA	NA	NA	NA	NA	NA	NA	NA	NA
Acer platanoides	Worcester	Massachusetts	introduced	30.48 to 45.72 cm	Worcester	NA	NA	NA	NA	NA	NA	NA	NA	NA	NA	NA	NA	NA	NA	NA	NA	NA	NA	NA	NA	NA	NA
Acer platanoides	Worcester	Massachusetts	introduced	30.48 to 45.72 cm	Worcester	NA	NA	NA	NA	NA	NA	NA	NA	NA	NA	NA	NA	NA	NA	NA	NA	NA	NA	NA	NA	NA	NA
Acer platanoides	Worcester	Massachusetts	introduced	30.48 to 45.72 cm	Worcester	NA	NA	NA	NA	NA	NA	NA	NA	NA	NA	NA	NA	NA	NA	NA	NA	NA	NA	NA	NA	NA	NA
Acer platanoides	Worcester	Massachusetts	introduced	30.48 to 45.72 cm	Worcester	NA	NA	NA	NA	NA	NA	NA	NA	NA	NA	NA	NA	NA	NA	NA	NA	NA	NA	NA	NA	NA	NA
Acer platanoides	Worcester	Massachusetts	introduced	30.48 to 45.72 cm	Worcester	NA	NA	NA	NA	NA	NA	NA	NA	NA	NA	NA	NA	NA	NA	NA	NA	NA	NA	NA	NA	NA	NA
Acer platanoides	Worcester	Massachusetts	introduced	30.48 to 45.72 cm	Worcester	NA	NA	NA	NA	NA	NA	NA	NA	NA	NA	NA	NA	NA	NA	NA	NA	NA	NA	NA	NA	NA	NA
Acer platanoides	Worcester	Massachusetts	introduced	30.48 to 45.72 cm	Worcester	NA	NA	NA	NA	NA	NA	NA	NA	NA	NA	NA	NA	NA	NA	NA	NA	NA	NA	NA	NA	NA	NA
Acer platanoides	Worcester	Massachusetts	introduced	30.48 to 45.72 cm	Worcester	NA	NA	NA	NA	NA	NA	NA	NA	NA	NA	NA	NA	NA	NA	NA	NA	NA	NA	NA	NA	NA	NA
Acer platanoides	Worcester	Massachusetts	introduced	30.48 to 45.72 cm	Worcester	NA	NA	NA	NA	NA	NA	NA	NA	NA	NA	NA	NA	NA	NA	NA	NA	NA	NA	NA	NA	NA	NA
Acer platanoides	Worcester	Massachusetts	introduced	30.48 to 45.72 cm	Worcester	NA	NA	NA	NA	NA	NA	NA	NA	NA	NA	NA	NA	NA	NA	NA	NA	NA	NA	NA	NA	NA	NA
Acer platanoides	Worcester	Massachusetts	introduced	30.48 to 45.72 cm	Worcester	NA	NA	NA	NA	NA	NA	NA	NA	NA	NA	NA	NA	NA	NA	NA	NA	NA	NA	NA	NA	NA	NA
Acer platanoides	Worcester	Massachusetts	introduced	30.48 to 45.72 cm	Worcester	NA	NA	NA	NA	NA	NA	NA	NA	NA	NA	NA	NA	NA	NA	NA	NA	NA	NA	NA	NA	NA	NA
Acer platanoides	Worcester	Massachusetts	introduced	30.48 to 45.72 cm	Worcester	NA	NA	NA	NA	NA	NA	NA	NA	NA	NA	NA	NA	NA	NA	NA	NA	NA	NA	NA	NA	NA	NA
Acer platanoides	Worcester	Massachusetts	introduced	30.48 to 45.72 cm	Worcester	NA	NA	NA	NA	NA	NA	NA	NA	NA	NA	NA	NA	NA	NA	NA	NA	NA	NA	NA	NA	NA	NA
Acer platanoides	Worcester	Massachusetts	introduced	30.48 to 45.72 cm	Worcester	NA	NA	NA	NA	NA	NA	NA	NA	NA	NA	NA	NA	NA	NA	NA	NA	NA	NA	NA	NA	NA	NA
Acer platanoides	Worcester	Massachusetts	introduced	30.48 to 45.72 cm	Worcester	NA	NA	NA	NA	NA	NA	NA	NA	NA	NA	NA	NA	NA	NA	NA	NA	NA	NA	NA	NA	NA	NA
Acer platanoides	Worcester	Massachusetts	introduced	30.48 to 45.72 cm	Worcester	NA	NA	NA	NA	NA	NA	NA	NA	NA	NA	NA	NA	NA	NA	NA	NA	NA	NA	NA	NA	NA	NA
Acer platanoides	Worcester	Massachusetts	introduced	30.48 to 45.72 cm	Worcester	NA	NA	NA	NA	NA	NA	NA	NA	NA	NA	NA	NA	NA	NA	NA	NA	NA	NA	NA	NA	NA	NA
Acer platanoides	Worcester	Massachusetts	introduced	30.48 to 45.72 cm	Worcester	NA	NA	NA	NA	NA	NA	NA	NA	NA	NA	NA	NA	NA	NA	NA	NA	NA	NA	NA	NA	NA	NA
Acer platanoides	Worcester	Massachusetts	introduced	30.48 to 45.72 cm	Worcester	NA	NA	NA	NA	NA	NA	NA	NA	NA	NA	NA	NA	NA	NA	NA	NA	NA	NA	NA	NA	NA	NA
Acer platanoides	Worcester	Massachusetts	introduced	30.48 to 45.72 cm	Worcester	NA	NA	NA	NA	NA	NA	NA	NA	NA	NA	NA	NA	NA	NA	NA	NA	NA	NA	NA	NA	NA	NA
Acer platanoides	Worcester	Massachusetts	introduced	30.48 to 45.72 cm	Worcester	NA	NA	NA	NA	NA	NA	NA	NA	NA	NA	NA	NA	NA	NA	NA	NA	NA	NA	NA	NA	NA	NA
Acer platanoides	Worcester	Massachusetts	introduced	30.48 to 45.72 cm	Worcester	NA	NA	NA	NA	NA	NA	NA	NA	NA	NA	NA	NA	NA	NA	NA	NA	NA	NA	NA	NA	NA	NA
Acer platanoides	Worcester	Massachusetts	introduced	30.48 to 45.72 cm	Worcester	NA	NA	NA	NA	NA	NA	NA	NA	NA	NA	NA	NA	NA	NA	NA	NA	NA	NA	NA	NA	NA	NA
Acer platanoides	Worcester	Massachusetts	introduced	30.48 to 45.72 cm	Worcester	NA	NA	NA	NA	NA	NA	NA	NA	NA	NA	NA	NA	NA	NA	NA	NA	NA	NA	NA	NA	NA	NA
Acer platanoides	Worcester	Massachusetts	introduced	30.48 to 45.72 cm	Worcester	NA	NA	NA	NA	NA	NA	NA	NA	NA	NA	NA	NA	NA	NA	NA	NA	NA	NA	NA	NA	NA	NA
Acer platanoides	Worcester	Massachusetts	introduced	30.48 to 45.72 cm	Worcester	NA	NA	NA	NA	NA	NA	NA	NA	NA	NA	NA	NA	NA	NA	NA	NA	NA	NA	NA	NA	NA	NA
Acer platanoides	Worcester	Massachusetts	introduced	30.48 to 45.72 cm	Worcester	NA	NA	NA	NA	NA	NA	NA	NA	NA	NA	NA	NA	NA	NA	NA	NA	NA	NA	NA	NA	NA	NA
Acer platanoides	Worcester	Massachusetts	introduced	30.48 to 45.72 cm	Worcester	NA	NA	NA	NA	NA	NA	NA	NA	NA	NA	NA	NA	NA	NA	NA	NA	NA	NA	NA	NA	NA	NA
Acer platanoides	Worcester	Massachusetts	introduced	30.48 to 45.72 cm	Worcester	NA	NA	NA	NA	NA	NA	NA	NA	NA	NA	NA	NA	NA	NA	NA	NA	NA	NA	NA	NA	NA	NA
Acer platanoides	Worcester	Massachusetts	introduced	30.48 to 45.72 cm	Worcester	NA	NA	NA	NA	NA	NA	NA	NA	NA	NA	NA	NA	NA	NA	NA	NA	NA	NA	NA	NA	NA	NA
Acer platanoides	Worcester	Massachusetts	introduced	30.48 to 45.72 cm	Worcester	NA	NA	NA	NA	NA	NA	NA	NA	NA	NA	NA	NA	NA	NA	NA	NA	NA	NA	NA	NA	NA	NA
Acer platanoides	Worcester	Massachusetts	introduced	30.48 to 45.72 cm	Worcester	NA	NA	NA	NA	NA	NA	NA	NA	NA	NA	NA	NA	NA	NA	NA	NA	NA	NA	NA	NA	NA	NA
Acer platanoides	Worcester	Massachusetts	introduced	30.48 to 45.72 cm	Worcester	NA	NA	NA	NA	NA	NA	NA	NA	NA	NA	NA	NA	NA	NA	NA	NA	NA	NA	NA	NA	NA	NA
Acer platanoides	Worcester	Massachusetts	introduced	30.48 to 45.72 cm	Worcester	NA	NA	NA	NA	NA	NA	NA	NA	NA	NA	NA	NA	NA	NA	NA	NA	NA	NA	NA	NA	NA	NA
Acer platanoides	Worcester	Massachusetts	introduced	30.48 to 45.72 cm	Worcester	NA	NA	NA	NA	NA	NA	NA	NA	NA	NA	NA	NA	NA	NA	NA	NA	NA	NA	NA	NA	NA	NA
Acer platanoides	Worcester	Massachusetts	introduced	30.48 to 45.72 cm	Worcester	NA	NA	NA	NA	NA	NA	NA	NA	NA	NA	NA	NA	NA	NA	NA	NA	NA	NA	NA	NA	NA	NA
Acer platanoides	Worcester	Massachusetts	introduced	30.48 to 45.72 cm	Worcester	NA	NA	NA	NA	NA	NA	NA	NA	NA	NA	NA	NA	NA	NA	NA	NA	NA	NA	NA	NA	NA	NA
Acer platanoides	Worcester	Massachusetts	introduced	30.48 to 45.72 cm	Worcester	NA	NA	NA	NA	NA	NA	NA	NA	NA	NA	NA	NA	NA	NA	NA	NA	NA	NA	NA	NA	NA	NA
Acer platanoides	Worcester	Massachusetts	introduced	30.48 to 45.72 cm	Worcester	NA	NA	NA	NA	NA	NA	NA	NA	NA	NA	NA	NA	NA	NA	NA	NA	NA	NA	NA	NA	NA	NA
Acer platanoides	Worcester	Massachusetts	introduced	30.48 to 45.72 cm	Worcester	NA	NA	NA	NA	NA	NA	NA	NA	NA	NA	NA	NA	NA	NA	NA	NA	NA	NA	NA	NA	NA	NA
Acer platanoides	Worcester	Massachusetts	introduced	30.48 to 45.72 cm	Worcester	NA	NA	NA	NA	NA	NA	NA	NA	NA	NA	NA	NA	NA	NA	NA	NA	NA	NA	NA	NA	NA	NA
Acer platanoides	Worcester	Massachusetts	introduced	30.48 to 45.72 cm	Worcester	NA	NA	NA	NA	NA	NA	NA	NA	NA	NA	NA	NA	NA	NA	NA	NA	NA	NA	NA	NA	NA	NA
Acer platanoides	Worcester	Massachusetts	introduced	30.48 to 45.72 cm	Worcester	NA	NA	NA	NA	NA	NA	NA	NA	NA	NA	NA	NA	NA	NA	NA	NA	NA	NA	NA	NA	NA	NA
Acer platanoides	Worcester	Massachusetts	introduced	30.48 to 45.72 cm	Worcester	NA	NA	NA	NA	NA	NA	NA	NA	NA	NA	NA	NA	NA	NA	NA	NA	NA	NA	NA	NA	NA	NA
Acer platanoides	Worcester	Massachusetts	introduced	30.48 to 45.72 cm	Worcester	NA	NA	NA	NA	NA	NA	NA	NA	NA	NA	NA	NA	NA	NA	NA	NA	NA	NA	NA	NA	NA	NA
Acer platanoides	Worcester	Massachusetts	introduced	30.48 to 45.72 cm	Worcester	NA	NA	NA	NA	NA	NA	NA	NA	NA	NA	NA	NA	NA	NA	NA	NA	NA	NA	NA	NA	NA	NA
Acer platanoides	Worcester	Massachusetts	introduced	30.48 to 45.72 cm	Worcester	NA	NA	NA	NA	NA	NA	NA	NA	NA	NA	NA	NA	NA	NA	NA	NA	NA	NA	NA	NA	NA	NA
Acer platanoides	Worcester	Massachusetts	introduced	30.48 to 45.72 cm	Worcester	NA	NA	NA	NA	NA	NA	NA	NA	NA	NA	NA	NA	NA	NA	NA	NA	NA	NA	NA	NA	NA	NA
Acer platanoides	Worcester	Massachusetts	introduced	30.48 to 45.72 cm	Worcester	NA	NA	NA	NA	NA	NA	NA	NA	NA	NA	NA	NA	NA	NA	NA	NA	NA	NA	NA	NA	NA	NA
Acer platanoides	Worcester	Massachusetts	introduced	30.48 to 45.72 cm	Worcester	NA	NA	NA	NA	NA	NA	NA	NA	NA	NA	NA	NA	NA	NA	NA	NA	NA	NA	NA	NA	NA	NA
Acer platanoides	Worcester	Massachusetts	introduced	30.48 to 45.72 cm	Worcester	NA	NA	NA	NA	NA	NA	NA	NA	NA	NA	NA	NA	NA	NA	NA	NA	NA	NA	NA	NA	NA	NA
Acer platanoides	Worcester	Massachusetts	introduced	30.48 to 45.72 cm	Worcester	NA	NA	NA	NA	NA	NA	NA	NA	NA	NA	NA	NA	NA	NA	NA	NA	NA	NA	NA	NA	NA	NA
Acer platanoides	Worcester	Massachusetts	introduced	30.48 to 45.72 cm	Worcester	NA	NA	NA	NA	NA	NA	NA	NA	NA	NA	NA	NA	NA	NA	NA	NA	NA	NA	NA	NA	NA	NA
Acer platanoides	Worcester	Massachusetts	introduced	30.48 to 45.72 cm	Worcester	NA	NA	NA	NA	NA	NA	NA	NA	NA	NA	NA	NA	NA	NA	NA	NA	NA	NA	NA	NA	NA	NA
Acer platanoides	Worcester	Massachusetts	introduced	30.48 to 45.72 cm	Worcester	NA	NA	NA	NA	NA	NA	NA	NA	NA	NA	NA	NA	NA	NA	NA	NA	NA	NA	NA	NA	NA	NA
Acer platanoides	Worcester	Massachusetts	introduced	30.48 to 45.72 cm	Worcester	NA	NA	NA	NA	NA	NA	NA	NA	NA	NA	NA	NA	NA	NA	NA	NA	NA	NA	NA	NA	NA	NA
Acer platanoides	Worcester	Massachusetts	introduced	30.48 to 45.72 cm	Worcester	NA	NA	NA	NA	NA	NA	NA	NA	NA	NA	NA	NA	NA	NA	NA	NA	NA	NA	NA	NA	NA	NA
Acer platanoides	Worcester	Massachusetts	introduced	30.48 to 45.72 cm	Worcester	NA	NA	NA	NA	NA	NA	NA	NA	NA	NA	NA	NA	NA	NA	NA	NA	NA	NA	NA	NA	NA	NA
Acer platanoides	Worcester	Massachusetts	introduced	30.48 to 45.72 cm	Worcester	NA	NA	NA	NA	NA	NA	NA	NA	NA	NA	NA	NA	NA	NA	NA	NA	NA	NA	NA	NA	NA	NA
Acer platanoides	Worcester	Massachusetts	introduced	30.48 to 45.72 cm	Worcester	NA	NA	NA	NA	NA	NA	NA	NA	NA	NA	NA	NA	NA	NA	NA	NA	NA	NA	NA	NA	NA	NA
Acer platanoides	Worcester	Massachusetts	introduced	30.48 to 45.72 cm	Worcester	NA	NA	NA	NA	NA	NA	NA	NA	NA	NA	NA	NA	NA	NA	NA	NA	NA	NA	NA	NA	NA	NA
Acer platanoides	Worcester	Massachusetts	introduced	30.48 to 45.72 cm	Worcester	NA	NA	NA	NA	NA	NA	NA	NA	NA	NA	NA	NA	NA	NA	NA	NA	NA	NA	NA	NA	NA	NA
Acer platanoides	Worcester	Massachusetts	introduced	30.48 to 45.72 cm	Worcester	NA	NA	NA	NA	NA	NA	NA	NA	NA	NA	NA	NA	NA	NA	NA	NA	NA	NA	NA	NA	NA	NA
Acer platanoides	Worcester	Massachusetts	introduced	30.48 to 45.72 cm	Worcester	NA	NA	NA	NA	NA	NA	NA	NA	NA	NA	NA	NA	NA	NA	NA	NA	NA	NA	NA	NA	NA	NA
Acer platanoides	Worcester	Massachusetts	introduced	30.48 to 45.72 cm	Worcester	NA	NA	NA	NA	NA	NA	NA	NA	NA	NA	NA	NA	NA	NA	NA	NA	NA	NA	NA	NA	NA	NA
Acer platanoides	Worcester	Massachusetts	introduced	30.48 to 45.72 cm	Worcester	NA	NA	NA	NA	NA	NA	NA	NA	NA	NA	NA	NA	NA	NA	NA	NA	NA	NA	NA	NA	NA	NA
Acer platanoides	Worcester	Massachusetts	introduced	30.48 to 45.72 cm	Worcester	NA	NA	NA	NA	NA	NA	NA	NA	NA	NA	NA	NA	NA	NA	NA	NA	NA	NA	NA	NA	NA	NA
Acer platanoides	Worcester	Massachusetts	introduced	30.48 to 45.72 cm	Worcester	NA	NA	NA	NA	NA	NA	NA	NA	NA	NA	NA	NA	NA	NA	NA	NA	NA	NA	NA	NA	NA	NA
Acer platanoides	Worcester	Massachusetts	introduced	30.48 to 45.72 cm	Worcester	NA	NA	NA	NA	NA	NA	NA	NA	NA	NA	NA	NA	NA	NA	NA	NA	NA	NA	NA	NA	NA	NA
Acer platanoides	Worcester	Massachusetts	introduced	30.48 to 45.72 cm	Worcester	NA	NA	NA	NA	NA	NA	NA	NA	NA	NA	NA	NA	NA	NA	NA	NA	NA	NA	NA	NA	NA	NA
Acer platanoides	Worcester	Massachusetts	introduced	30.48 to 45.72 cm	Worcester	NA	NA	NA	NA	NA	NA	NA	NA	NA	NA	NA	NA	NA	NA	NA	NA	NA	NA	NA	NA	NA	NA
Acer platanoides	Worcester	Massachusetts	introduced	30.48 to 45.72 cm	Worcester	NA	NA	NA	NA	NA	NA	NA	NA	NA	NA	NA	NA	NA	NA	NA	NA	NA	NA	NA	NA	NA	NA
Acer platanoides	Worcester	Massachusetts	introduced	30.48 to 45.72 cm	Worcester	NA	NA	NA	NA	NA	NA	NA	NA	NA	NA	NA	NA	NA	NA	NA	NA	NA	NA	NA	NA	NA	NA
Acer platanoides	Worcester	Massachusetts	introduced	30.48 to 45.72 cm	Worcester	NA	NA	NA	NA	NA	NA	NA	NA	NA	NA	NA	NA	NA	NA	NA	NA	NA	NA	NA	NA	NA	NA
Acer platanoides	Worcester	Massachusetts	introduced	30.48 to 45.72 cm	Worcester	NA	NA	NA	NA	NA	NA	NA	NA	NA	NA	NA	NA	NA	NA	NA	NA	NA	NA	NA	NA	NA	NA
Acer platanoides	Worcester	Massachusetts	introduced	30.48 to 45.72 cm	Worcester	NA	NA	NA	NA	NA	NA	NA	NA	NA	NA	NA	NA	NA	NA	NA	NA	NA	NA	NA	NA	NA	NA
Acer platanoides	Worcester	Massachusetts	introduced	30.48 to 45.72 cm	Worcester	NA	NA	NA	NA	NA	NA	NA	NA	NA	NA	NA	NA	NA	NA	NA	NA	NA	NA	NA	NA	NA	NA
Acer platanoides	Worcester	Massachusetts	introduced	30.48 to 45.72 cm	Worcester	NA	NA	NA	NA	NA	NA	NA	NA	NA	NA	NA	NA	NA	NA	NA	NA	NA	NA	NA	NA	NA	NA
Acer platanoides	Worcester	Massachusetts	introduced	30.48 to 45.72 cm	Worcester	NA	NA	NA	NA	NA	NA	NA	NA	NA	NA	NA	NA	NA	NA	NA	NA	NA	NA	NA	NA	NA	NA
Acer platanoides	Worcester	Massachusetts	introduced	30.48 to 45.72 cm	Worcester	NA	NA	NA	NA	NA	NA	NA	NA	NA	NA	NA	NA	NA	NA	NA	NA	NA	NA	NA	NA	NA	NA
Acer platanoides	Worcester	Massachusetts	introduced	30.48 to 45.72 cm	Worcester	NA	NA	NA	NA	NA	NA	NA	NA	NA	NA	NA	NA	NA	NA	NA	NA	NA	NA	NA	NA	NA	NA
Acer platanoides	Worcester	Massachusetts	introduced	30.48 to 45.72 cm	Worcester	NA	NA	NA	NA	NA	NA	NA	NA	NA	NA	NA	NA	NA	NA	NA	NA	NA	NA	NA	NA	NA	NA
Acer platanoides	Worcester	Massachusetts	introduced	30.48 to 45.72 cm	Worcester	NA	NA	NA	NA	NA	NA	NA	NA	NA	NA	NA	NA	NA	NA	NA	NA	NA	NA	NA	NA	NA	NA
Acer platanoides	Worcester	Massachusetts	introduced	30.48 to 45.72 cm	Worcester	NA	NA	NA	NA	NA	NA	NA	NA	NA	NA	NA	NA	NA	NA	NA	NA	NA	NA	NA	NA	NA	NA
Acer platanoides	Worcester	Massachusetts	introduced	30.48 to 45.72 cm	Worcester	NA	NA	NA	NA	NA	NA	NA	NA	NA	NA	NA	NA	NA	NA	NA	NA	NA	NA	NA	NA	NA	NA
Acer platanoides	Worcester	Massachusetts	introduced	30.48 to 45.72 cm	Worcester	NA	NA	NA	NA	NA	NA	NA	NA	NA	NA	NA	NA	NA	NA	NA	NA	NA	NA	NA	NA	NA	NA
Acer platanoides	Worcester	Massachusetts	introduced	30.48 to 45.72 cm	Worcester	NA	NA	NA	NA	NA	NA	NA	NA	NA	NA	NA	NA	NA	NA	NA	NA	NA	NA	NA	NA	NA	NA
Acer platanoides	Worcester	Massachusetts	introduced	30.48 to 45.72 cm	Worcester	NA	NA	NA	NA	NA	NA	NA	NA	NA	NA	NA	NA	NA	NA	NA	NA	NA	NA	NA	NA	NA	NA
Acer platanoides	Worcester	Massachusetts	introduced	30.48 to 45.72 cm	Worcester	NA	NA	NA	NA	NA	NA	NA	NA	NA	NA	NA	NA	NA	NA	NA	NA	NA	NA	NA	NA	NA	NA
Acer platanoides	Worcester	Massachusetts	introduced	30.48 to 45.72 cm	Worcester	NA	NA	NA	NA	NA	NA	NA	NA	NA	NA	NA	NA	NA	NA	NA	NA	NA	NA	NA	NA	NA	NA
Acer platanoides	Worcester	Massachusetts	introduced	30.48 to 45.72 cm	Worcester	NA	NA	NA	NA	NA	NA	NA	NA	NA	NA	NA	NA	NA	NA	NA	NA	NA	NA	NA	NA	NA	NA
Acer platanoides	Worcester	Massachusetts	introduced	30.48 to 45.72 cm	Worcester	NA	NA	NA	NA	NA	NA	NA	NA	NA	NA	NA	NA	NA	NA	NA	NA	NA	NA	NA	NA	NA	NA
Acer platanoides	Worcester	Massachusetts	introduced	30.48 to 45.72 cm	Worcester	NA	NA	NA	NA	NA	NA	NA	NA	NA	NA	NA	NA	NA	NA	NA	NA	NA	NA	NA	NA	NA	NA
Acer platanoides	Worcester	Massachusetts	introduced	30.48 to 45.72 cm	Worcester	NA	NA	NA	NA	NA	NA	NA	NA	NA	NA	NA	NA	NA	NA	NA	NA	NA	NA	NA	NA	NA	NA
Acer platanoides	Worcester	Massachusetts	introduced	30.48 to 45.72 cm	Worcester	NA	NA	NA	NA	NA	NA	NA	NA	NA	NA	NA	NA	NA	NA	NA	NA	NA	NA	NA	NA	NA	NA
Acer platanoides	Worcester	Massachusetts	introduced	30.48 to 45.72 cm	Worcester	NA	NA	NA	NA	NA	NA	NA	NA	NA	NA	NA	NA	NA	NA	NA	NA	NA	NA	NA	NA	NA	NA
Acer platanoides	Worcester	Massachusetts	introduced	30.48 to 45.72 cm	Worcester	NA	NA	NA	NA	NA	NA	NA	NA	NA	NA	NA	NA	NA	NA	NA	NA	NA	NA	NA	NA	NA	NA
Acer platanoides	Worcester	Massachusetts	introduced	30.48 to 45.72 cm	Worcester	NA	NA	NA	NA	NA	NA	NA	NA	NA	NA	NA	NA	NA	NA	NA	NA	NA	NA	NA	NA	NA	NA
Acer platanoides	Worcester	Massachusetts	introduced	30.48 to 45.72 cm	Worcester	NA	NA	NA	NA	NA	NA	NA	NA	NA	NA	NA	NA	NA	NA	NA	NA	NA	NA	NA	NA	NA	NA
Acer platanoides	Worcester	Massachusetts	introduced	30.48 to 45.72 cm	Worcester	NA	NA	NA	NA	NA	NA	NA	NA	NA	NA	NA	NA	NA	NA	NA	NA	NA	NA	NA	NA	NA	NA
Acer platanoides	Worcester	Massachusetts	introduced	30.48 to 45.72 cm	Worcester	NA	NA	NA	NA	NA	NA	NA	NA	NA	NA	NA	NA	NA	NA	NA	NA	NA	NA	NA	NA	NA	NA
Acer platanoides	Worcester	Massachusetts	introduced	30.48 to 45.72 cm	Worcester	NA	NA	NA	NA	NA	NA	NA	NA	NA	NA	NA	NA	NA	NA	NA	NA	NA	NA	NA	NA	NA	NA
Acer platanoides	Worcester	Massachusetts	introduced	30.48 to 45.72 cm	Worcester	NA	NA	NA	NA	NA	NA	NA	NA	NA	NA	NA	NA	NA	NA	NA	NA	NA	NA	NA	NA	NA	NA
Acer platanoides	Worcester	Massachusetts	introduced	30.48 to 45.72 cm	Worcester	NA	NA	NA	NA	NA	NA	NA	NA	NA	NA	NA	NA	NA	NA	NA	NA	NA	NA	NA	NA	NA	NA
Acer platanoides	Worcester	Massachusetts	introduced	30.48 to 45.72 cm	Worcester	NA	NA	NA	NA	NA	NA	NA	NA	NA	NA	NA	NA	NA	NA	NA	NA	NA	NA	NA	NA	NA	NA
Acer platanoides	Worcester	Massachusetts	introduced	30.48 to 45.72 cm	Worcester	NA	NA	NA	NA	NA	NA	NA	NA	NA	NA	NA	NA	NA	NA	NA	NA	NA	NA	NA	NA	NA	NA
Acer platanoides	Worcester	Massachusetts	introduced	30.48 to 45.72 cm	Worcester	NA	NA	NA	NA	NA	NA	NA	NA	NA	NA	NA	NA	NA	NA	NA	NA	NA	NA	NA	NA	NA	NA
Acer platanoides	Worcester	Massachusetts	introduced	30.48 to 45.72 cm	Worcester	NA	NA	NA	NA	NA	NA	NA	NA	NA	NA	NA	NA	NA	NA	NA	NA	NA	NA	NA	NA	NA	NA
Acer platanoides	Worcester	Massachusetts	introduced	30.48 to 45.72 cm	Worcester	NA	NA	NA	NA	NA	NA	NA	NA	NA	NA	NA	NA	NA	NA	NA	NA	NA	NA	NA	NA	NA	NA
Acer platanoides	Worcester	Massachusetts	introduced	30.48 to 45.72 cm	Worcester	NA	NA	NA	NA	NA	NA	NA	NA	NA	NA	NA	NA	NA	NA	NA	NA	NA	NA	NA	NA	NA	NA
Acer platanoides	Worcester	Massachusetts	introduced	30.48 to 45.72 cm	Worcester	NA	NA	NA	NA	NA	NA	NA	NA	NA	NA	NA	NA	NA	NA	NA	NA	NA	NA	NA	NA	NA	NA
Acer platanoides	Worcester	Massachusetts	introduced	30.48 to 45.72 cm	Worcester	NA	NA	NA	NA	NA	NA	NA	NA	NA	NA	NA	NA	NA	NA	NA	NA	NA	NA	NA	NA	NA	NA
Acer platanoides	Worcester	Massachusetts	introduced	30.48 to 45.72 cm	Worcester	NA	NA	NA	NA	NA	NA	NA	NA	NA	NA	NA	NA	NA	NA	NA	NA	NA	NA	NA	NA	NA	NA
Acer platanoides	Worcester	Massachusetts	introduced	30.48 to 45.72 cm	Worcester	NA	NA	NA	NA	NA	NA	NA	NA	NA	NA	NA	NA	NA	NA	NA	NA	NA	NA	NA	NA	NA	NA
Acer platanoides	Worcester	Massachusetts	introduced	30.48 to 45.72 cm	Worcester	NA	NA	NA	NA	NA	NA	NA	NA	NA	NA	NA	NA	NA	NA	NA	NA	NA	NA	NA	NA	NA	NA
Acer platanoides	Worcester	Massachusetts	introduced	30.48 to 45.72 cm	Worcester	NA	NA	NA	NA	NA	NA	NA	NA	NA	NA	NA	NA	NA	NA	NA	NA	NA	NA	NA	NA	NA	NA
Acer platanoides	Worcester	Massachusetts	introduced	30.48 to 45.72 cm	Worcester	NA	NA	NA	NA	NA	NA	NA	NA	NA	NA	NA	NA	NA	NA	NA	NA	NA	NA	NA	NA	NA	NA
Acer platanoides	Worcester	Massachusetts	introduced	30.48 to 45.72 cm	Worcester	NA	NA	NA	NA	NA	NA	NA	NA	NA	NA	NA	NA	NA	NA	NA	NA	NA	NA	NA	NA	NA	NA
Acer platanoides	Worcester	Massachusetts	introduced	30.48 to 45.72 cm	Worcester	NA	NA	NA	NA	NA	NA	NA	NA	NA	NA	NA	NA	NA	NA	NA	NA	NA	NA	NA	NA	NA	NA
Acer platanoides	Worcester	Massachusetts	introduced	30.48 to 45.72 cm	Worcester	NA	NA	NA	NA	NA	NA	NA	NA	NA	NA	NA	NA	NA	NA	NA	NA	NA	NA	NA	NA	NA	NA
Acer platanoides	Worcester	Massachusetts	introduced	30.48 to 45.72 cm	Worcester	NA	NA	NA	NA	NA	NA	NA	NA	NA	NA	NA	NA	NA	NA	NA	NA	NA	NA	NA	NA	NA	NA
Acer platanoides	Worcester	Massachusetts	introduced	30.48 to 45.72 cm	Worcester	NA	NA	NA	NA	NA	NA	NA	NA	NA	NA	NA	NA	NA	NA	NA	NA	NA	NA	NA	NA	NA	NA
Acer platanoides	Worcester	Massachusetts	introduced	30.48 to 45.72 cm	Worcester	NA	NA	NA	NA	NA	NA	NA	NA	NA	NA	NA	NA	NA	NA	NA	NA	NA	NA	NA	NA	NA	NA
Acer platanoides	Worcester	Massachusetts	introduced	30.48 to 45.72 cm	Worcester	NA	NA	NA	NA	NA	NA	NA	NA	NA	NA	NA	NA	NA	NA	NA	NA	NA	NA	NA	NA	NA	NA
Acer platanoides	Worcester	Massachusetts	introduced	30.48 to 45.72 cm	Worcester	NA	NA	NA	NA	NA	NA	NA	NA	NA	NA	NA	NA	NA	NA	NA	NA	NA	NA	NA	NA	NA	NA
Acer platanoides	Worcester	Massachusetts	introduced	30.48 to 45.72 cm	Worcester	NA	NA	NA	NA	NA	NA	NA	NA	NA	NA	NA	NA	NA	NA	NA	NA	NA	NA	NA	NA	NA	NA
Acer platanoides	Worcester	Massachusetts	introduced	30.48 to 45.72 cm	Worcester	NA	NA	NA	NA	NA	NA	NA	NA	NA	NA	NA	NA	NA	NA	NA	NA	NA	NA	NA	NA	NA	NA
Acer platanoides	Worcester	Massachusetts	introduced	30.48 to 45.72 cm	Worcester	NA	NA	NA	NA	NA	NA	NA	NA	NA	NA	NA	NA	NA	NA	NA	NA	NA	NA	NA	NA	NA	NA
Acer platanoides	Worcester	Massachusetts	introduced	30.48 to 45.72 cm	Worcester	NA	NA	NA	NA	NA	NA	NA	NA	NA	NA	NA	NA	NA	NA	NA	NA	NA	NA	NA	NA	NA	NA
Acer platanoides	Worcester	Massachusetts	introduced	30.48 to 45.72 cm	Worcester	NA	NA	NA	NA	NA	NA	NA	NA	NA	NA	NA	NA	NA	NA	NA	NA	NA	NA	NA	NA	NA	NA
Acer platanoides	Worcester	Massachusetts	introduced	30.48 to 45.72 cm	Worcester	NA	NA	NA	NA	NA	NA	NA	NA	NA	NA	NA	NA	NA	NA	NA	NA	NA	NA	NA	NA	NA	NA
Acer platanoides	Worcester	Massachusetts	introduced	30.48 to 45.72 cm	Worcester	NA	NA	NA	NA	NA	NA	NA	NA	NA	NA	NA	NA	NA	NA	NA	NA	NA	NA	NA	NA	NA	NA
Acer platanoides	Worcester	Massachusetts	introduced	30.48 to 45.72 cm	Worcester	NA	NA	NA	NA	NA	NA	NA	NA	NA	NA	NA	NA	NA	NA	NA	NA	NA	NA	NA	NA	NA	NA
Acer platanoides	Worcester	Massachusetts	introduced	30.48 to 45.72 cm	Worcester	NA	NA	NA	NA	NA	NA	NA	NA	NA	NA	NA	NA	NA	NA	NA	NA	NA	NA	NA	NA	NA	NA
Acer platanoides	Worcester	Massachusetts	introduced	30.48 to 45.72 cm	Worcester	NA	NA	NA	NA	NA	NA	NA	NA	NA	NA	NA	NA	NA	NA	NA	NA	NA	NA	NA	NA	NA	NA
Acer platanoides	Worcester	Massachusetts	introduced	30.48 to 45.72 cm	Worcester	NA	NA	NA	NA	NA	NA	NA	NA	NA	NA	NA	NA	NA	NA	NA	NA	NA	NA	NA	NA	NA	NA
Acer platanoides	Worcester	Massachusetts	introduced	30.48 to 45.72 cm	Worcester	NA	NA	NA	NA	NA	NA	NA	NA	NA	NA	NA	NA	NA	NA	NA	NA	NA	NA	NA	NA	NA	NA
Acer platanoides	Worcester	Massachusetts	introduced	30.48 to 45.72 cm	Worcester	NA	NA	NA	NA	NA	NA	NA	NA	NA	NA	NA	NA	NA	NA	NA	NA	NA	NA	NA	NA	NA	NA
Acer platanoides	Worcester	Massachusetts	introduced	30.48 to 45.72 cm	Worcester	NA	NA	NA	NA	NA	NA	NA	NA	NA	NA	NA	NA	NA	NA	NA	NA	NA	NA	NA	NA	NA	NA
Acer platanoides	Worcester	Massachusetts	introduced	30.48 to 45.72 cm	Worcester	NA	NA	NA	NA	NA	NA	NA	NA	NA	NA	NA	NA	NA	NA	NA	NA	NA	NA	NA	NA	NA	NA
Acer platanoides	Worcester	Massachusetts	introduced	30.48 to 45.72 cm	Worcester	NA	NA	NA	NA	NA	NA	NA	NA	NA	NA	NA	NA	NA	NA	NA	NA	NA	NA	NA	NA	NA	NA
Acer platanoides	Worcester	Massachusetts	introduced	30.48 to 45.72 cm	Worcester	NA	NA	NA	NA	NA	NA	NA	NA	NA	NA	NA	NA	NA	NA	NA	NA	NA	NA	NA	NA	NA	NA
Acer platanoides	Worcester	Massachusetts	introduced	30.48 to 45.72 cm	Worcester	NA	NA	NA	NA	NA	NA	NA	NA	NA	NA	NA	NA	NA	NA	NA	NA	NA	NA	NA	NA	NA	NA
Acer platanoides	Worcester	Massachusetts	introduced	30.48 to 45.72 cm	Worcester	NA	NA	NA	NA	NA	NA	NA	NA	NA	NA	NA	NA	NA	NA	NA	NA	NA	NA	NA	NA	NA	NA
Acer platanoides	Worcester	Massachusetts	introduced	30.48 to 45.72 cm	Worcester	NA	NA	NA	NA	NA	NA	NA	NA	NA	NA	NA	NA	NA	NA	NA	NA	NA	NA	NA	NA	NA	NA
Acer platanoides	Worcester	Massachusetts	introduced	30.48 to 45.72 cm	Worcester	NA	NA	NA	NA	NA	NA	NA	NA	NA	NA	NA	NA	NA	NA	NA	NA	NA	NA	NA	NA	NA	NA
Acer platanoides	Worcester	Massachusetts	introduced	30.48 to 45.72 cm	Worcester	NA	NA	NA	NA	NA	NA	NA	NA	NA	NA	NA	NA	NA	NA	NA	NA	NA	NA	NA	NA	NA	NA
Acer platanoides	Worcester	Massachusetts	introduced	30.48 to 45.72 cm	Worcester	NA	NA	NA	NA	NA	NA	NA	NA	NA	NA	NA	NA	NA	NA	NA	NA	NA	NA	NA	NA	NA	NA
Acer platanoides	Worcester	Massachusetts	introduced	30.48 to 45.72 cm	Worcester	NA	NA	NA	NA	NA	NA	NA	NA	NA	NA	NA	NA	NA	NA	NA	NA	NA	NA	NA	NA	NA	NA
Acer platanoides	Worcester	Massachusetts	introduced	30.48 to 45.72 cm	Worcester	NA	NA	NA	NA	NA	NA	NA	NA	NA	NA	NA	NA	NA	NA	NA	NA	NA	NA	NA	NA	NA	NA
Acer platanoides	Worcester	Massachusetts	introduced	30.48 to 45.72 cm	Worcester	NA	NA	NA	NA	NA	NA	NA	NA	NA	NA	NA	NA	NA	NA	NA	NA	NA	NA	NA	NA	NA	NA
Acer platanoides	Worcester	Massachusetts	introduced	30.48 to 45.72 cm	Worcester	NA	NA	NA	NA	NA	NA	NA	NA	NA	NA	NA	NA	NA	NA	NA	NA	NA	NA	NA	NA	NA	NA
Acer platanoides	Worcester	Massachusetts	introduced	30.48 to 45.72 cm	Worcester	NA	NA	NA	NA	NA	NA	NA	NA	NA	NA	NA	NA	NA	NA	NA	NA	NA	NA	NA	NA	NA	NA
Acer platanoides	Worcester	Massachusetts	introduced	30.48 to 45.72 cm	Worcester	NA	NA	NA	NA	NA	NA	NA	NA	NA	NA	NA	NA	NA	NA	NA	NA	NA	NA	NA	NA	NA	NA
Acer platanoides	Worcester	Massachusetts	introduced	30.48 to 45.72 cm	Worcester	NA	NA	NA	NA	NA	NA	NA	NA	NA	NA	NA	NA	NA	NA	NA	NA	NA	NA	NA	NA	NA	NA
Acer platanoides	Worcester	Massachusetts	introduced	30.48 to 45.72 cm	Worcester	NA	NA	NA	NA	NA	NA	NA	NA	NA	NA	NA	NA	NA	NA	NA	NA	NA	NA	NA	NA	NA	NA
Acer platanoides	Worcester	Massachusetts	introduced	30.48 to 45.72 cm	Worcester	NA	NA	NA	NA	NA	NA	NA	NA	NA	NA	NA	NA	NA	NA	NA	NA	NA	NA	NA	NA	NA	NA
Acer platanoides	Worcester	Massachusetts	introduced	30.48 to 45.72 cm	Worcester	NA	NA	NA	NA	NA	NA	NA	NA	NA	NA	NA	NA	NA	NA	NA	NA	NA	NA	NA	NA	NA	NA
Acer platanoides	Worcester	Massachusetts	introduced	30.48 to 45.72 cm	Worcester	NA	NA	NA	NA	NA	NA	NA	NA	NA	NA	NA	NA	NA	NA	NA	NA	NA	NA	NA	NA	NA	NA
Acer platanoides	Worcester	Massachusetts	introduced	30.48 to 45.72 cm	Worcester	NA	NA	NA	NA	NA	NA	NA	NA	NA	NA	NA	NA	NA	NA	NA	NA	NA	NA	NA	NA	NA	NA
Acer platanoides	Worcester	Massachusetts	introduced	30.48 to 45.72 cm	Worcester	NA	NA	NA	NA	NA	NA	NA	NA	NA	NA	NA	NA	NA	NA	NA	NA	NA	NA	NA	NA	NA	NA
Acer platanoides	Worcester	Massachusetts	introduced	30.48 to 45.72 cm	Worcester	NA	NA	NA	NA	NA	NA	NA	NA	NA	NA	NA	NA	NA	NA	NA	NA	NA	NA	NA	NA	NA	NA
Acer platanoides	Worcester	Massachusetts	introduced	30.48 to 45.72 cm	Worcester	NA	NA	NA	NA	NA	NA	NA	NA	NA	NA	NA	NA	NA	NA	NA	NA	NA	NA	NA	NA	NA	NA
Acer platanoides	Worcester	Massachusetts	introduced	30.48 to 45.72 cm	Worcester	NA	NA	NA	NA	NA	NA	NA	NA	NA	NA	NA	NA	NA	NA	NA	NA	NA	NA	NA	NA	NA	NA
Acer platanoides	Worcester	Massachusetts	introduced	30.48 to 45.72 cm	Worcester	NA	NA	NA	NA	NA	NA	NA	NA	NA	NA	NA	NA	NA	NA	NA	NA	NA	NA	NA	NA	NA	NA
Acer platanoides	Worcester	Massachusetts	introduced	30.48 to 45.72 cm	Worcester	NA	NA	NA	NA	NA	NA	NA	NA	NA	NA	NA	NA	NA	NA	NA	NA	NA	NA	NA	NA	NA	NA
Acer platanoides	Worcester	Massachusetts	introduced	30.48 to 45.72 cm	Worcester	NA	NA	NA	NA	NA	NA	NA	NA	NA	NA	NA	NA	NA	NA	NA	NA	NA	NA	NA	NA	NA	NA
Acer platanoides	Worcester	Massachusetts	introduced	30.48 to 45.72 cm	Worcester	NA	NA	NA	NA	NA	NA	NA	NA	NA	NA	NA	NA	NA	NA	NA	NA	NA	NA	NA	NA	NA	NA
Acer platanoides	Worcester	Massachusetts	introduced	30.48 to 45.72 cm	Worcester	NA	NA	NA	NA	NA	NA	NA	NA	NA	NA	NA	NA	NA	NA	NA	NA	NA	NA	NA	NA	NA	NA
Acer platanoides	Worcester	Massachusetts	introduced	30.48 to 45.72 cm	Worcester	NA	NA	NA	NA	NA	NA	NA	NA	NA	NA	NA	NA	NA	NA	NA	NA	NA	NA	NA	NA	NA	NA
Acer platanoides	Worcester	Massachusetts	introduced	30.48 to 45.72 cm	Worcester	NA	NA	NA	NA	NA	NA	NA	NA	NA	NA	NA	NA	NA	NA	NA	NA	NA	NA	NA	NA	NA	NA
Acer platanoides	Worcester	Massachusetts	introduced	30.48 to 45.72 cm	Worcester	NA	NA	NA	NA	NA	NA	NA	NA	NA	NA	NA	NA	NA	NA	NA	NA	NA	NA	NA	NA	NA	NA
Acer platanoides	Worcester	Massachusetts	introduced	30.48 to 45.72 cm	Worcester	NA	NA	NA	NA	NA	NA	NA	NA	NA	NA	NA	NA	NA	NA	NA	NA	NA	NA	NA	NA	NA	NA
Acer platanoides	Worcester	Massachusetts	introduced	30.48 to 45.72 cm	Worcester	NA	NA	NA	NA	NA	NA	NA	NA	NA	NA	NA	NA	NA	NA	NA	NA	NA	NA	NA	NA	NA	NA
Acer platanoides	Worcester	Massachusetts	introduced	30.48 to 45.72 cm	Worcester	NA	NA	NA	NA	NA	NA	NA	NA	NA	NA	NA	NA	NA	NA	NA	NA	NA	NA	NA	NA	NA	NA
Acer platanoides	Worcester	Massachusetts	introduced	30.48 to 45.72 cm	Worcester	NA	NA	NA	NA	NA	NA	NA	NA	NA	NA	NA	NA	NA	NA	NA	NA	NA	NA	NA	NA	NA	NA
Acer platanoides	Worcester	Massachusetts	introduced	30.48 to 45.72 cm	Worcester	NA	NA	NA	NA	NA	NA	NA	NA	NA	NA	NA	NA	NA	NA	NA	NA	NA	NA	NA	NA	NA	NA
Acer platanoides	Worcester	Massachusetts	introduced	30.48 to 45.72 cm	Worcester	NA	NA	NA	NA	NA	NA	NA	NA	NA	NA	NA	NA	NA	NA	NA	NA	NA	NA	NA	NA	NA	NA
Acer platanoides	Worcester	Massachusetts	introduced	30.48 to 45.72 cm	Worcester	NA	NA	NA	NA	NA	NA	NA	NA	NA	NA	NA	NA	NA	NA	NA	NA	NA	NA	NA	NA	NA	NA
Acer platanoides	Worcester	Massachusetts	introduced	30.48 to 45.72 cm	Worcester	NA	NA	NA	NA	NA	NA	NA	NA	NA	NA	NA	NA	NA	NA	NA	NA	NA	NA	NA	NA	NA	NA
Acer platanoides	Worcester	Massachusetts	introduced	30.48 to 45.72 cm	Worcester	NA	NA	NA	NA	NA	NA	NA	NA	NA	NA	NA	NA	NA	NA	NA	NA	NA	NA	NA	NA	NA	NA
Acer platanoides	Worcester	Massachusetts	introduced	30.48 to 45.72 cm	Worcester	NA	NA	NA	NA	NA	NA	NA	NA	NA	NA	NA	NA	NA	NA	NA	NA	NA	NA	NA	NA	NA	NA
Acer platanoides	Worcester	Massachusetts	introduced	30.48 to 45.72 cm	Worcester	NA	NA	NA	NA	NA	NA	NA	NA	NA	NA	NA	NA	NA	NA	NA	NA	NA	NA	NA	NA	NA	NA
Acer platanoides	Worcester	Massachusetts	introduced	30.48 to 45.72 cm	Worcester	NA	NA	NA	NA	NA	NA	NA	NA	NA	NA	NA	NA	NA	NA	NA	NA	NA	NA	NA	NA	NA	NA
Acer platanoides	Worcester	Massachusetts	introduced	30.48 to 45.72 cm	Worcester	NA	NA	NA	NA	NA	NA	NA	NA	NA	NA	NA	NA	NA	NA	NA	NA	NA	NA	NA	NA	NA	NA
Acer platanoides	Worcester	Massachusetts	introduced	30.48 to 45.72 cm	Worcester	NA	NA	NA	NA	NA	NA	NA	NA	NA	NA	NA	NA	NA	NA	NA	NA	NA	NA	NA	NA	NA	NA
Acer platanoides	Worcester	Massachusetts	introduced	30.48 to 45.72 cm	Worcester	NA	NA	NA	NA	NA	NA	NA	NA	NA	NA	NA	NA	NA	NA	NA	NA	NA	NA	NA	NA	NA	NA
Acer platanoides	Worcester	Massachusetts	introduced	30.48 to 45.72 cm	Worcester	NA	NA	NA	NA	NA	NA	NA	NA	NA	NA	NA	NA	NA	NA	NA	NA	NA	NA	NA	NA	NA	NA
Acer platanoides	Worcester	Massachusetts	introduced	30.48 to 45.72 cm	Worcester	NA	NA	NA	NA	NA	NA	NA	NA	NA	NA	NA	NA	NA	NA	NA	NA	NA	NA	NA	NA	NA	NA
Acer platanoides	Worcester	Massachusetts	introduced	30.48 to 45.72 cm	Worcester	NA	NA	NA	NA	NA	NA	NA	NA	NA	NA	NA	NA	NA	NA	NA	NA	NA	NA	NA	NA	NA	NA
Acer platanoides	Worcester	Massachusetts	introduced	30.48 to 45.72 cm	Worcester	NA	NA	NA	NA	NA	NA	NA	NA	NA	NA	NA	NA	NA	NA	NA	NA	NA	NA	NA	NA	NA	NA
Acer platanoides	Worcester	Massachusetts	introduced	30.48 to 45.72 cm	Worcester	NA	NA	NA	NA	NA	NA	NA	NA	NA	NA	NA	NA	NA	NA	NA	NA	NA	NA	NA	NA	NA	NA
Acer platanoides	Worcester	Massachusetts	introduced	30.48 to 45.72 cm	Worcester	NA	NA	NA	NA	NA	NA	NA	NA	NA	NA	NA	NA	NA	NA	NA	NA	NA	NA	NA	NA	NA	NA
Acer platanoides	Worcester	Massachusetts	introduced	30.48 to 45.72 cm	Worcester	NA	NA	NA	NA	NA	NA	NA	NA	NA	NA	NA	NA	NA	NA	NA	NA	NA	NA	NA	NA	NA	NA
Acer platanoides	Worcester	Massachusetts	introduced	30.48 to 45.72 cm	Worcester	NA	NA	NA	NA	NA	NA	NA	NA	NA	NA	NA	NA	NA	NA	NA	NA	NA	NA	NA	NA	NA	NA
Acer platanoides	Worcester	Massachusetts	introduced	30.48 to 45.72 cm	Worcester	NA	NA	NA	NA	NA	NA	NA	NA	NA	NA	NA	NA	NA	NA	NA	NA	NA	NA	NA	NA	NA	NA
Acer platanoides	Worcester	Massachusetts	introduced	30.48 to 45.72 cm	Worcester	NA	NA	NA	NA	NA	NA	NA	NA	NA	NA	NA	NA	NA	NA	NA	NA	NA	NA	NA	NA	NA	NA
Acer platanoides	Worcester	Massachusetts	introduced	30.48 to 45.72 cm	Worcester	NA	NA	NA	NA	NA	NA	NA	NA	NA	NA	NA	NA	NA	NA	NA	NA	NA	NA	NA	NA	NA	NA
Acer platanoides	Worcester	Massachusetts	introduced	30.48 to 45.72 cm	Worcester	NA	NA	NA	NA	NA	NA	NA	NA	NA	NA	NA	NA	NA	NA	NA	NA	NA	NA	NA	NA	NA	NA
Acer platanoides	Worcester	Massachusetts	introduced	30.48 to 45.72 cm	Worcester	NA	NA	NA	NA	NA	NA	NA	NA	NA	NA	NA	NA	NA	NA	NA	NA	NA	NA	NA	NA	NA	NA
Acer platanoides	Worcester	Massachusetts	introduced	30.48 to 45.72 cm	Worcester	NA	NA	NA	NA	NA	NA	NA	NA	NA	NA	NA	NA	NA	NA	NA	NA	NA	NA	NA	NA	NA	NA
Acer platanoides	Worcester	Massachusetts	introduced	30.48 to 45.72 cm	Worcester	NA	NA	NA	NA	NA	NA	NA	NA	NA	NA	NA	NA	NA	NA	NA	NA	NA	NA	NA	NA	NA	NA
Acer platanoides	Worcester	Massachusetts	introduced	30.48 to 45.72 cm	Worcester	NA	NA	NA	NA	NA	NA	NA	NA	NA	NA	NA	NA	NA	NA	NA	NA	NA	NA	NA	NA	NA	NA
Acer platanoides	Worcester	Massachusetts	introduced	30.48 to 45.72 cm	Worcester	NA	NA	NA	NA	NA	NA	NA	NA	NA	NA	NA	NA	NA	NA	NA	NA	NA	NA	NA	NA	NA	NA
Acer platanoides	Worcester	Massachusetts	introduced	30.48 to 45.72 cm	Worcester	NA	NA	NA	NA	NA	NA	NA	NA	NA	NA	NA	NA	NA	NA	NA	NA	NA	NA	NA	NA	NA	NA
Acer platanoides	Worcester	Massachusetts	introduced	30.48 to 45.72 cm	Worcester	NA	NA	NA	NA	NA	NA	NA	NA	NA	NA	NA	NA	NA	NA	NA	NA	NA	NA	NA	NA	NA	NA
Acer platanoides	Worcester	Massachusetts	introduced	30.48 to 45.72 cm	Worcester	NA	NA	NA	NA	NA	NA	NA	NA	NA	NA	NA	NA	NA	NA	NA	NA	NA	NA	NA	NA	NA	NA
Acer platanoides	Worcester	Massachusetts	introduced	30.48 to 45.72 cm	Worcester	NA	NA	NA	NA	NA	NA	NA	NA	NA	NA	NA	NA	NA	NA	NA	NA	NA	NA	NA	NA	NA	NA
Acer platanoides	Worcester	Massachusetts	introduced	30.48 to 45.72 cm	Worcester	NA	NA	NA	NA	NA	NA	NA	NA	NA	NA	NA	NA	NA	NA	NA	NA	NA	NA	NA	NA	NA	NA
Acer platanoides	Worcester	Massachusetts	introduced	30.48 to 45.72 cm	Worcester	NA	NA	NA	NA	NA	NA	NA	NA	NA	NA	NA	NA	NA	NA	NA	NA	NA	NA	NA	NA	NA	NA
Acer platanoides	Worcester	Massachusetts	introduced	30.48 to 45.72 cm	Worcester	NA	NA	NA	NA	NA	NA	NA	NA	NA	NA	NA	NA	NA	NA	NA	NA	NA	NA	NA	NA	NA	NA
Acer platanoides	Worcester	Massachusetts	introduced	30.48 to 45.72 cm	Worcester	NA	NA	NA	NA	NA	NA	NA	NA	NA	NA	NA	NA	NA	NA	NA	NA	NA	NA	NA	NA	NA	NA
Acer platanoides	Worcester	Massachusetts	introduced	30.48 to 45.72 cm	Worcester	NA	NA	NA	NA	NA	NA	NA	NA	NA	NA	NA	NA	NA	NA	NA	NA	NA	NA	NA	NA	NA	NA
Acer platanoides	Worcester	Massachusetts	introduced	30.48 to 45.72 cm	Worcester	NA	NA	NA	NA	NA	NA	NA	NA	NA	NA	NA	NA	NA	NA	NA	NA	NA	NA	NA	NA	NA	NA
Acer platanoides	Worcester	Massachusetts	introduced	30.48 to 45.72 cm	Worcester	NA	NA	NA	NA	NA	NA	NA	NA	NA	NA	NA	NA	NA	NA	NA	NA	NA	NA	NA	NA	NA	NA
Acer platanoides	Worcester	Massachusetts	introduced	30.48 to 45.72 cm	Worcester	NA	NA	NA	NA	NA	NA	NA	NA	NA	NA	NA	NA	NA	NA	NA	NA	NA	NA	NA	NA	NA	NA
Acer platanoides	Worcester	Massachusetts	introduced	30.48 to 45.72 cm	Worcester	NA	NA	NA	NA	NA	NA	NA	NA	NA	NA	NA	NA	NA	NA	NA	NA	NA	NA	NA	NA	NA	NA
Acer platanoides	Worcester	Massachusetts	introduced	30.48 to 45.72 cm	Worcester	NA	NA	NA	NA	NA	NA	NA	NA	NA	NA	NA	NA	NA	NA	NA	NA	NA	NA	NA	NA	NA	NA
Acer platanoides	Worcester	Massachusetts	introduced	30.48 to 45.72 cm	Worcester	NA	NA	NA	NA	NA	NA	NA	NA	NA	NA	NA	NA	NA	NA	NA	NA	NA	NA	NA	NA	NA	NA
Acer platanoides	Worcester	Massachusetts	introduced	30.48 to 45.72 cm	Worcester	NA	NA	NA	NA	NA	NA	NA	NA	NA	NA	NA	NA	NA	NA	NA	NA	NA	NA	NA	NA	NA	NA
Acer platanoides	Worcester	Massachusetts	introduced	30.48 to 45.72 cm	Worcester	NA	NA	NA	NA	NA	NA	NA	NA	NA	NA	NA	NA	NA	NA	NA	NA	NA	NA	NA	NA	NA	NA
Acer platanoides	Worcester	Massachusetts	introduced	30.48 to 45.72 cm	Worcester	NA	NA	NA	NA	NA	NA	NA	NA	NA	NA	NA	NA	NA	NA	NA	NA	NA	NA	NA	NA	NA	NA
Acer platanoides	Worcester	Massachusetts	introduced	30.48 to 45.72 cm	Worcester	NA	NA	NA	NA	NA	NA	NA	NA	NA	NA	NA	NA	NA	NA	NA	NA	NA	NA	NA	NA	NA	NA
Acer platanoides	Worcester	Massachusetts	introduced	30.48 to 45.72 cm	Worcester	NA	NA	NA	NA	NA	NA	NA	NA	NA	NA	NA	NA	NA	NA	NA	NA	NA	NA	NA	NA	NA	NA
Acer platanoides	Worcester	Massachusetts	introduced	30.48 to 45.72 cm	Worcester	NA	NA	NA	NA	NA	NA	NA	NA	NA	NA	NA	NA	NA	NA	NA	NA	NA	NA	NA	NA	NA	NA
Acer platanoides	Worcester	Massachusetts	introduced	30.48 to 45.72 cm	Worcester	NA	NA	NA	NA	NA	NA	NA	NA	NA	NA	NA	NA	NA	NA	NA	NA	NA	NA	NA	NA	NA	NA
Acer platanoides	Worcester	Massachusetts	introduced	30.48 to 45.72 cm	Worcester	NA	NA	NA	NA	NA	NA	NA	NA	NA	NA	NA	NA	NA	NA	NA	NA	NA	NA	NA	NA	NA	NA
Acer platanoides	Worcester	Massachusetts	introduced	30.48 to 45.72 cm	Worcester	NA	NA	NA	NA	NA	NA	NA	NA	NA	NA	NA	NA	NA	NA	NA	NA	NA	NA	NA	NA	NA	NA
Acer platanoides	Worcester	Massachusetts	introduced	30.48 to 45.72 cm	Worcester	NA	NA	NA	NA	NA	NA	NA	NA	NA	NA	NA	NA	NA	NA	NA	NA	NA	NA	NA	NA	NA	NA
Acer platanoides	Worcester	Massachusetts	introduced	30.48 to 45.72 cm	Worcester	NA	NA	NA	NA	NA	NA	NA	NA	NA	NA	NA	NA	NA	NA	NA	NA	NA	NA	NA	NA	NA	NA
Acer platanoides	Worcester	Massachusetts	introduced	30.48 to 45.72 cm	Worcester	NA	NA	NA	NA	NA	NA	NA	NA	NA	NA	NA	NA	NA	NA	NA	NA	NA	NA	NA	NA	NA	NA
Acer platanoides	Worcester	Massachusetts	introduced	30.48 to 45.72 cm	Worcester	NA	NA	NA	NA	NA	NA	NA	NA	NA	NA	NA	NA	NA	NA	NA	NA	NA	NA	NA	NA	NA	NA
Acer platanoides	Worcester	Massachusetts	introduced	30.48 to 45.72 cm	Worcester	NA	NA	NA	NA	NA	NA	NA	NA	NA	NA	NA	NA	NA	NA	NA	NA	NA	NA	NA	NA	NA	NA
Acer platanoides	Worcester	Massachusetts	introduced	30.48 to 45.72 cm	Worcester	NA	NA	NA	NA	NA	NA	NA	NA	NA	NA	NA	NA	NA	NA	NA	NA	NA	NA	NA	NA	NA	NA
Acer platanoides	Worcester	Massachusetts	introduced	30.48 to 45.72 cm	Worcester	NA	NA	NA	NA	NA	NA	NA	NA	NA	NA	NA	NA	NA	NA	NA	NA	NA	NA	NA	NA	NA	NA
Acer platanoides	Worcester	Massachusetts	introduced	30.48 to 45.72 cm	Worcester	NA	NA	NA	NA	NA	NA	NA	NA	NA	NA	NA	NA	NA	NA	NA	NA	NA	NA	NA	NA	NA	NA
Acer platanoides	Worcester	Massachusetts	introduced	30.48 to 45.72 cm	Worcester	NA	NA	NA	NA	NA	NA	NA	NA	NA	NA	NA	NA	NA	NA	NA	NA	NA	NA	NA	NA	NA	NA
Acer platanoides	Worcester	Massachusetts	introduced	30.48 to 45.72 cm	Worcester	NA	NA	NA	NA	NA	NA	NA	NA	NA	NA	NA	NA	NA	NA	NA	NA	NA	NA	NA	NA	NA	NA
Acer platanoides	Worcester	Massachusetts	introduced	30.48 to 45.72 cm	Worcester	NA	NA	NA	NA	NA	NA	NA	NA	NA	NA	NA	NA	NA	NA	NA	NA	NA	NA	NA	NA	NA	NA
Acer platanoides	Worcester	Massachusetts	introduced	30.48 to 45.72 cm	Worcester	NA	NA	NA	NA	NA	NA	NA	NA	NA	NA	NA	NA	NA	NA	NA	NA	NA	NA	NA	NA	NA	NA
Acer platanoides	Worcester	Massachusetts	introduced	30.48 to 45.72 cm	Worcester	NA	NA	NA	NA	NA	NA	NA	NA	NA	NA	NA	NA	NA	NA	NA	NA	NA	NA	NA	NA	NA	NA
Acer platanoides	Worcester	Massachusetts	introduced	30.48 to 45.72 cm	Worcester	NA	NA	NA	NA	NA	NA	NA	NA	NA	NA	NA	NA	NA	NA	NA	NA	NA	NA	NA	NA	NA	NA
Acer platanoides	Worcester	Massachusetts	introduced	30.48 to 45.72 cm	Worcester	NA	NA	NA	NA	NA	NA	NA	NA	NA	NA	NA	NA	NA	NA	NA	NA	NA	NA	NA	NA	NA	NA
Acer platanoides	Worcester	Massachusetts	introduced	30.48 to 45.72 cm	Worcester	NA	NA	NA	NA	NA	NA	NA	NA	NA	NA	NA	NA	NA	NA	NA	NA	NA	NA	NA	NA	NA	NA
Acer platanoides	Worcester	Massachusetts	introduced	30.48 to 45.72 cm	Worcester	NA	NA	NA	NA	NA	NA	NA	NA	NA	NA	NA	NA	NA	NA	NA	NA	NA	NA	NA	NA	NA	NA
Acer platanoides	Worcester	Massachusetts	introduced	30.48 to 45.72 cm	Worcester	NA	NA	NA	NA	NA	NA	NA	NA	NA	NA	NA	NA	NA	NA	NA	NA	NA	NA	NA	NA	NA	NA
Acer platanoides	Worcester	Massachusetts	introduced	30.48 to 45.72 cm	Worcester	NA	NA	NA	NA	NA	NA	NA	NA	NA	NA	NA	NA	NA	NA	NA	NA	NA	NA	NA	NA	NA	NA
Acer platanoides	Worcester	Massachusetts	introduced	30.48 to 45.72 cm	Worcester	NA	NA	NA	NA	NA	NA	NA	NA	NA	NA	NA	NA	NA	NA	NA	NA	NA	NA	NA	NA	NA	NA
Acer platanoides	Worcester	Massachusetts	introduced	30.48 to 45.72 cm	Worcester	NA	NA	NA	NA	NA	NA	NA	NA	NA	NA	NA	NA	NA	NA	NA	NA	NA	NA	NA	NA	NA	NA
Acer platanoides	Worcester	Massachusetts	introduced	30.48 to 45.72 cm	Worcester	NA	NA	NA	NA	NA	NA	NA	NA	NA	NA	NA	NA	NA	NA	NA	NA	NA	NA	NA	NA	NA	NA
Acer platanoides	Worcester	Massachusetts	introduced	30.48 to 45.72 cm	Worcester	NA	NA	NA	NA	NA	NA	NA	NA	NA	NA	NA	NA	NA	NA	NA	NA	NA	NA	NA	NA	NA	NA
Acer platanoides	Worcester	Massachusetts	introduced	30.48 to 45.72 cm	Worcester	NA	NA	NA	NA	NA	NA	NA	NA	NA	NA	NA	NA	NA	NA	NA	NA	NA	NA	NA	NA	NA	NA
Acer platanoides	Worcester	Massachusetts	introduced	30.48 to 45.72 cm	Worcester	NA	NA	NA	NA	NA	NA	NA	NA	NA	NA	NA	NA	NA	NA	NA	NA	NA	NA	NA	NA	NA	NA
Acer platanoides	Worcester	Massachusetts	introduced	30.48 to 45.72 cm	Worcester	NA	NA	NA	NA	NA	NA	NA	NA	NA	NA	NA	NA	NA	NA	NA	NA	NA	NA	NA	NA	NA	NA
Acer platanoides	Worcester	Massachusetts	introduced	30.48 to 45.72 cm	Worcester	NA	NA	NA	NA	NA	NA	NA	NA	NA	NA	NA	NA	NA	NA	NA	NA	NA	NA	NA	NA	NA	NA
Acer platanoides	Worcester	Massachusetts	introduced	30.48 to 45.72 cm	Worcester	NA	NA	NA	NA	NA	NA	NA	NA	NA	NA	NA	NA	NA	NA	NA	NA	NA	NA	NA	NA	NA	NA
Acer platanoides	Worcester	Massachusetts	introduced	30.48 to 45.72 cm	Worcester	NA	NA	NA	NA	NA	NA	NA	NA	NA	NA	NA	NA	NA	NA	NA	NA	NA	NA	NA	NA	NA	NA
Acer platanoides	Worcester	Massachusetts	introduced	30.48 to 45.72 cm	Worcester	NA	NA	NA	NA	NA	NA	NA	NA	NA	NA	NA	NA	NA	NA	NA	NA	NA	NA	NA	NA	NA	NA
Acer platanoides	Worcester	Massachusetts	introduced	30.48 to 45.72 cm	Worcester	NA	NA	NA	NA	NA	NA	NA	NA	NA	NA	NA	NA	NA	NA	NA	NA	NA	NA	NA	NA	NA	NA
Acer platanoides	Worcester	Massachusetts	introduced	30.48 to 45.72 cm	Worcester	NA	NA	NA	NA	NA	NA	NA	NA	NA	NA	NA	NA	NA	NA	NA	NA	NA	NA	NA	NA	NA	NA
Acer platanoides	Worcester	Massachusetts	introduced	30.48 to 45.72 cm	Worcester	NA	NA	NA	NA	NA	NA	NA	NA	NA	NA	NA	NA	NA	NA	NA	NA	NA	NA	NA	NA	NA	NA
Acer platanoides	Worcester	Massachusetts	introduced	30.48 to 45.72 cm	Worcester	NA	NA	NA	NA	NA	NA	NA	NA	NA	NA	NA	NA	NA	NA	NA	NA	NA	NA	NA	NA	NA	NA
Acer platanoides	Worcester	Massachusetts	introduced	30.48 to 45.72 cm	Worcester	NA	NA	NA	NA	NA	NA	NA	NA	NA	NA	NA	NA	NA	NA	NA	NA	NA	NA	NA	NA	NA	NA
Acer platanoides	Worcester	Massachusetts	introduced	30.48 to 45.72 cm	Worcester	NA	NA	NA	NA	NA	NA	NA	NA	NA	NA	NA	NA	NA	NA	NA	NA	NA	NA	NA	NA	NA	NA
Acer platanoides	Worcester	Massachusetts	introduced	30.48 to 45.72 cm	Worcester	NA	NA	NA	NA	NA	NA	NA	NA	NA	NA	NA	NA	NA	NA	NA	NA	NA	NA	NA	NA	NA	NA
Acer platanoides	Worcester	Massachusetts	introduced	30.48 to 45.72 cm	Worcester	NA	NA	NA	NA	NA	NA	NA	NA	NA	NA	NA	NA	NA	NA	NA	NA	NA	NA	NA	NA	NA	NA
Acer platanoides	Worcester	Massachusetts	introduced	30.48 to 45.72 cm	Worcester	NA	NA	NA	NA	NA	NA	NA	NA	NA	NA	NA	NA	NA	NA	NA	NA	NA	NA	NA	NA	NA	NA
Acer platanoides	Worcester	Massachusetts	introduced	30.48 to 45.72 cm	Worcester	NA	NA	NA	NA	NA	NA	NA	NA	NA	NA	NA	NA	NA	NA	NA	NA	NA	NA	NA	NA	NA	NA
Acer platanoides	Worcester	Massachusetts	introduced	30.48 to 45.72 cm	Worcester	NA	NA	NA	NA	NA	NA	NA	NA	NA	NA	NA	NA	NA	NA	NA	NA	NA	NA	NA	NA	NA	NA
Acer platanoides	Worcester	Massachusetts	introduced	30.48 to 45.72 cm	Worcester	NA	NA	NA	NA	NA	NA	NA	NA	NA	NA	NA	NA	NA	NA	NA	NA	NA	NA	NA	NA	NA	NA
Acer platanoides	Worcester	Massachusetts	introduced	30.48 to 45.72 cm	Worcester	NA	NA	NA	NA	NA	NA	NA	NA	NA	NA	NA	NA	NA	NA	NA	NA	NA	NA	NA	NA	NA	NA
Acer platanoides	Worcester	Massachusetts	introduced	30.48 to 45.72 cm	Worcester	NA	NA	NA	NA	NA	NA	NA	NA	NA	NA	NA	NA	NA	NA	NA	NA	NA	NA	NA	NA	NA	NA
Acer platanoides	Worcester	Massachusetts	introduced	30.48 to 45.72 cm	Worcester	NA	NA	NA	NA	NA	NA	NA	NA	NA	NA	NA	NA	NA	NA	NA	NA	NA	NA	NA	NA	NA	NA
Acer platanoides	Worcester	Massachusetts	introduced	30.48 to 45.72 cm	Worcester	NA	NA	NA	NA	NA	NA	NA	NA	NA	NA	NA	NA	NA	NA	NA	NA	NA	NA	NA	NA	NA	NA
Acer platanoides	Worcester	Massachusetts	introduced	30.48 to 45.72 cm	Worcester	NA	NA	NA	NA	NA	NA	NA	NA	NA	NA	NA	NA	NA	NA	NA	NA	NA	NA	NA	NA	NA	NA
Acer platanoides	Worcester	Massachusetts	introduced	30.48 to 45.72 cm	Worcester	NA	NA	NA	NA	NA	NA	NA	NA	NA	NA	NA	NA	NA	NA	NA	NA	NA	NA	NA	NA	NA	NA
Acer platanoides	Worcester	Massachusetts	introduced	30.48 to 45.72 cm	Worcester	NA	NA	NA	NA	NA	NA	NA	NA	NA	NA	NA	NA	NA	NA	NA	NA	NA	NA	NA	NA	NA	NA
Acer platanoides	Worcester	Massachusetts	introduced	30.48 to 45.72 cm	Worcester	NA	NA	NA	NA	NA	NA	NA	NA	NA	NA	NA	NA	NA	NA	NA	NA	NA	NA	NA	NA	NA	NA
Acer platanoides	Worcester	Massachusetts	introduced	30.48 to 45.72 cm	Worcester	NA	NA	NA	NA	NA	NA	NA	NA	NA	NA	NA	NA	NA	NA	NA	NA	NA	NA	NA	NA	NA	NA
Acer platanoides	Worcester	Massachusetts	introduced	30.48 to 45.72 cm	Worcester	NA	NA	NA	NA	NA	NA	NA	NA	NA	NA	NA	NA	NA	NA	NA	NA	NA	NA	NA	NA	NA	NA
Acer platanoides	Worcester	Massachusetts	introduced	30.48 to 45.72 cm	Worcester	NA	NA	NA	NA	NA	NA	NA	NA	NA	NA	NA	NA	NA	NA	NA	NA	NA	NA	NA	NA	NA	NA
Acer platanoides	Worcester	Massachusetts	introduced	30.48 to 45.72 cm	Worcester	NA	NA	NA	NA	NA	NA	NA	NA	NA	NA	NA	NA	NA	NA	NA	NA	NA	NA	NA	NA	NA	NA
Acer platanoides	Worcester	Massachusetts	introduced	30.48 to 45.72 cm	Worcester	NA	NA	NA	NA	NA	NA	NA	NA	NA	NA	NA	NA	NA	NA	NA	NA	NA	NA	NA	NA	NA	NA
Acer platanoides	Worcester	Massachusetts	introduced	30.48 to 45.72 cm	Worcester	NA	NA	NA	NA	NA	NA	NA	NA	NA	NA	NA	NA	NA	NA	NA	NA	NA	NA	NA	NA	NA	NA
Acer platanoides	Worcester	Massachusetts	introduced	30.48 to 45.72 cm	Worcester	NA	NA	NA	NA	NA	NA	NA	NA	NA	NA	NA	NA	NA	NA	NA	NA	NA	NA	NA	NA	NA	NA
Acer platanoides	Worcester	Massachusetts	introduced	30.48 to 45.72 cm	Worcester	NA	NA	NA	NA	NA	NA	NA	NA	NA	NA	NA	NA	NA	NA	NA	NA	NA	NA	NA	NA	NA	NA
Acer platanoides	Worcester	Massachusetts	introduced	30.48 to 45.72 cm	Worcester	NA	NA	NA	NA	NA	NA	NA	NA	NA	NA	NA	NA	NA	NA	NA	NA	NA	NA	NA	NA	NA	NA
Acer platanoides	Worcester	Massachusetts	introduced	30.48 to 45.72 cm	Worcester	NA	NA	NA	NA	NA	NA	NA	NA	NA	NA	NA	NA	NA	NA	NA	NA	NA	NA	NA	NA	NA	NA
Acer platanoides	Worcester	Massachusetts	introduced	30.48 to 45.72 cm	Worcester	NA	NA	NA	NA	NA	NA	NA	NA	NA	NA	NA	NA	NA	NA	NA	NA	NA	NA	NA	NA	NA	NA
Acer platanoides	Worcester	Massachusetts	introduced	30.48 to 45.72 cm	Worcester	NA	NA	NA	NA	NA	NA	NA	NA	NA	NA	NA	NA	NA	NA	NA	NA	NA	NA	NA	NA	NA	NA
Acer platanoides	Worcester	Massachusetts	introduced	30.48 to 45.72 cm	Worcester	NA	NA	NA	NA	NA	NA	NA	NA	NA	NA	NA	NA	NA	NA	NA	NA	NA	NA	NA	NA	NA	NA
Acer platanoides	Worcester	Massachusetts	introduced	30.48 to 45.72 cm	Worcester	NA	NA	NA	NA	NA	NA	NA	NA	NA	NA	NA	NA	NA	NA	NA	NA	NA	NA	NA	NA	NA	NA
Acer platanoides	Worcester	Massachusetts	introduced	30.48 to 45.72 cm	Worcester	NA	NA	NA	NA	NA	NA	NA	NA	NA	NA	NA	NA	NA	NA	NA	NA	NA	NA	NA	NA	NA	NA
Acer platanoides	Worcester	Massachusetts	introduced	30.48 to 45.72 cm	Worcester	NA	NA	NA	NA	NA	NA	NA	NA	NA	NA	NA	NA	NA	NA	NA	NA	NA	NA	NA	NA	NA	NA
Acer platanoides	Worcester	Massachusetts	introduced	30.48 to 45.72 cm	Worcester	NA	NA	NA	NA	NA	NA	NA	NA	NA	NA	NA	NA	NA	NA	NA	NA	NA	NA	NA	NA	NA	NA
Acer platanoides	Worcester	Massachusetts	introduced	30.48 to 45.72 cm	Worcester	NA	NA	NA	NA	NA	NA	NA	NA	NA	NA	NA	NA	NA	NA	NA	NA	NA	NA	NA	NA	NA	NA
Acer platanoides	Worcester	Massachusetts	introduced	30.48 to 45.72 cm	Worcester	NA	NA	NA	NA	NA	NA	NA	NA	NA	NA	NA	NA	NA	NA	NA	NA	NA	NA	NA	NA	NA	NA
Acer platanoides	Worcester	Massachusetts	introduced	30.48 to 45.72 cm	Worcester	NA	NA	NA	NA	NA	NA	NA	NA	NA	NA	NA	NA	NA	NA	NA	NA	NA	NA	NA	NA	NA	NA
Acer platanoides	Worcester	Massachusetts	introduced	30.48 to 45.72 cm	Worcester	NA	NA	NA	NA	NA	NA	NA	NA	NA	NA	NA	NA	NA	NA	NA	NA	NA	NA	NA	NA	NA	NA
Acer platanoides	Worcester	Massachusetts	introduced	30.48 to 45.72 cm	Worcester	NA	NA	NA	NA	NA	NA	NA	NA	NA	NA	NA	NA	NA	NA	NA	NA	NA	NA	NA	NA	NA	NA
Acer platanoides	Worcester	Massachusetts	introduced	30.48 to 45.72 cm	Worcester	NA	NA	NA	NA	NA	NA	NA	NA	NA	NA	NA	NA	NA	NA	NA	NA	NA	NA	NA	NA	NA	NA
Acer platanoides	Worcester	Massachusetts	introduced	30.48 to 45.72 cm	Worcester	NA	NA	NA	NA	NA	NA	NA	NA	NA	NA	NA	NA	NA	NA	NA	NA	NA	NA	NA	NA	NA	NA
Acer platanoides	Worcester	Massachusetts	introduced	30.48 to 45.72 cm	Worcester	NA	NA	NA	NA	NA	NA	NA	NA	NA	NA	NA	NA	NA	NA	NA	NA	NA	NA	NA	NA	NA	NA
Acer platanoides	Worcester	Massachusetts	introduced	30.48 to 45.72 cm	Worcester	NA	NA	NA	NA	NA	NA	NA	NA	NA	NA	NA	NA	NA	NA	NA	NA	NA	NA	NA	NA	NA	NA
Acer platanoides	Worcester	Massachusetts	introduced	30.48 to 45.72 cm	Worcester	NA	NA	NA	NA	NA	NA	NA	NA	NA	NA	NA	NA	NA	NA	NA	NA	NA	NA	NA	NA	NA	NA
Acer platanoides	Worcester	Massachusetts	introduced	30.48 to 45.72 cm	Worcester	NA	NA	NA	NA	NA	NA	NA	NA	NA	NA	NA	NA	NA	NA	NA	NA	NA	NA	NA	NA	NA	NA
Acer platanoides	Worcester	Massachusetts	introduced	30.48 to 45.72 cm	Worcester	NA	NA	NA	NA	NA	NA	NA	NA	NA	NA	NA	NA	NA	NA	NA	NA	NA	NA	NA	NA	NA	NA
Acer platanoides	Worcester	Massachusetts	introduced	30.48 to 45.72 cm	Worcester	NA	NA	NA	NA	NA	NA	NA	NA	NA	NA	NA	NA	NA	NA	NA	NA	NA	NA	NA	NA	NA	NA
Acer platanoides	Worcester	Massachusetts	introduced	30.48 to 45.72 cm	Worcester	NA	NA	NA	NA	NA	NA	NA	NA	NA	NA	NA	NA	NA	NA	NA	NA	NA	NA	NA	NA	NA	NA
Acer platanoides	Worcester	Massachusetts	introduced	30.48 to 45.72 cm	Worcester	NA	NA	NA	NA	NA	NA	NA	NA	NA	NA	NA	NA	NA	NA	NA	NA	NA	NA	NA	NA	NA	NA
Acer platanoides	Worcester	Massachusetts	introduced	30.48 to 45.72 cm	Worcester	NA	NA	NA	NA	NA	NA	NA	NA	NA	NA	NA	NA	NA	NA	NA	NA	NA	NA	NA	NA	NA	NA
Acer platanoides	Worcester	Massachusetts	introduced	30.48 to 45.72 cm	Worcester	NA	NA	NA	NA	NA	NA	NA	NA	NA	NA	NA	NA	NA	NA	NA	NA	NA	NA	NA	NA	NA	NA
Acer platanoides	Worcester	Massachusetts	introduced	30.48 to 45.72 cm	Worcester	NA	NA	NA	NA	NA	NA	NA	NA	NA	NA	NA	NA	NA	NA	NA	NA	NA	NA	NA	NA	NA	NA
Acer platanoides	Worcester	Massachusetts	introduced	30.48 to 45.72 cm	Worcester	NA	NA	NA	NA	NA	NA	NA	NA	NA	NA	NA	NA	NA	NA	NA	NA	NA	NA	NA	NA	NA	NA
Acer platanoides	Worcester	Massachusetts	introduced	30.48 to 45.72 cm	Worcester	NA	NA	NA	NA	NA	NA	NA	NA	NA	NA	NA	NA	NA	NA	NA	NA	NA	NA	NA	NA	NA	NA
Acer platanoides	Worcester	Massachusetts	introduced	30.48 to 45.72 cm	Worcester	NA	NA	NA	NA	NA	NA	NA	NA	NA	NA	NA	NA	NA	NA	NA	NA	NA	NA	NA	NA	NA	NA
Acer platanoides	Worcester	Massachusetts	introduced	30.48 to 45.72 cm	Worcester	NA	NA	NA	NA	NA	NA	NA	NA	NA	NA	NA	NA	NA	NA	NA	NA	NA	NA	NA	NA	NA	NA
Acer platanoides	Worcester	Massachusetts	introduced	30.48 to 45.72 cm	Worcester	NA	NA	NA	NA	NA	NA	NA	NA	NA	NA	NA	NA	NA	NA	NA	NA	NA	NA	NA	NA	NA	NA
Acer platanoides	Worcester	Massachusetts	introduced	30.48 to 45.72 cm	Worcester	NA	NA	NA	NA	NA	NA	NA	NA	NA	NA	NA	NA	NA	NA	NA	NA	NA	NA	NA	NA	NA	NA
Acer platanoides	Worcester	Massachusetts	introduced	30.48 to 45.72 cm	Worcester	NA	NA	NA	NA	NA	NA	NA	NA	NA	NA	NA	NA	NA	NA	NA	NA	NA	NA	NA	NA	NA	NA
Acer platanoides	Worcester	Massachusetts	introduced	30.48 to 45.72 cm	Worcester	NA	NA	NA	NA	NA	NA	NA	NA	NA	NA	NA	NA	NA	NA	NA	NA	NA	NA	NA	NA	NA	NA
Acer platanoides	Worcester	Massachusetts	introduced	30.48 to 45.72 cm	Worcester	NA	NA	NA	NA	NA	NA	NA	NA	NA	NA	NA	NA	NA	NA	NA	NA	NA	NA	NA	NA	NA	NA
Acer platanoides	Worcester	Massachusetts	introduced	30.48 to 45.72 cm	Worcester	NA	NA	NA	NA	NA	NA	NA	NA	NA	NA	NA	NA	NA	NA	NA	NA	NA	NA	NA	NA	NA	NA
Acer platanoides	Worcester	Massachusetts	introduced	30.48 to 45.72 cm	Worcester	NA	NA	NA	NA	NA	NA	NA	NA	NA	NA	NA	NA	NA	NA	NA	NA	NA	NA	NA	NA	NA	NA
Acer platanoides	Worcester	Massachusetts	introduced	30.48 to 45.72 cm	Worcester	NA	NA	NA	NA	NA	NA	NA	NA	NA	NA	NA	NA	NA	NA	NA	NA	NA	NA	NA	NA	NA	NA
Acer platanoides	Worcester	Massachusetts	introduced	30.48 to 45.72 cm	Worcester	NA	NA	NA	NA	NA	NA	NA	NA	NA	NA	NA	NA	NA	NA	NA	NA	NA	NA	NA	NA	NA	NA
Acer platanoides	Worcester	Massachusetts	introduced	30.48 to 45.72 cm	Worcester	NA	NA	NA	NA	NA	NA	NA	NA	NA	NA	NA	NA	NA	NA	NA	NA	NA	NA	NA	NA	NA	NA
Acer platanoides	Worcester	Massachusetts	introduced	30.48 to 45.72 cm	Worcester	NA	NA	NA	NA	NA	NA	NA	NA	NA	NA	NA	NA	NA	NA	NA	NA	NA	NA	NA	NA	NA	NA
Acer platanoides	Worcester	Massachusetts	introduced	30.48 to 45.72 cm	Worcester	NA	NA	NA	NA	NA	NA	NA	NA	NA	NA	NA	NA	NA	NA	NA	NA	NA	NA	NA	NA	NA	NA
Acer platanoides	Worcester	Massachusetts	introduced	30.48 to 45.72 cm	Worcester	NA	NA	NA	NA	NA	NA	NA	NA	NA	NA	NA	NA	NA	NA	NA	NA	NA	NA	NA	NA	NA	NA
Acer platanoides	Worcester	Massachusetts	introduced	30.48 to 45.72 cm	Worcester	NA	NA	NA	NA	NA	NA	NA	NA	NA	NA	NA	NA	NA	NA	NA	NA	NA	NA	NA	NA	NA	NA
Acer platanoides	Worcester	Massachusetts	introduced	30.48 to 45.72 cm	Worcester	NA	NA	NA	NA	NA	NA	NA	NA	NA	NA	NA	NA	NA	NA	NA	NA	NA	NA	NA	NA	NA	NA
Acer platanoides	Worcester	Massachusetts	introduced	30.48 to 45.72 cm	Worcester	NA	NA	NA	NA	NA	NA	NA	NA	NA	NA	NA	NA	NA	NA	NA	NA	NA	NA	NA	NA	NA	NA
Acer platanoides	Worcester	Massachusetts	introduced	30.48 to 45.72 cm	Worcester	NA	NA	NA	NA	NA	NA	NA	NA	NA	NA	NA	NA	NA	NA	NA	NA	NA	NA	NA	NA	NA	NA
Acer platanoides	Worcester	Massachusetts	introduced	30.48 to 45.72 cm	Worcester	NA	NA	NA	NA	NA	NA	NA	NA	NA	NA	NA	NA	NA	NA	NA	NA	NA	NA	NA	NA	NA	NA
Acer platanoides	Worcester	Massachusetts	introduced	30.48 to 45.72 cm	Worcester	NA	NA	NA	NA	NA	NA	NA	NA	NA	NA	NA	NA	NA	NA	NA	NA	NA	NA	NA	NA	NA	NA
Acer platanoides	Worcester	Massachusetts	introduced	30.48 to 45.72 cm	Worcester	NA	NA	NA	NA	NA	NA	NA	NA	NA	NA	NA	NA	NA	NA	NA	NA	NA	NA	NA	NA	NA	NA
Acer platanoides	Worcester	Massachusetts	introduced	30.48 to 45.72 cm	Worcester	NA	NA	NA	NA	NA	NA	NA	NA	NA	NA	NA	NA	NA	NA	NA	NA	NA	NA	NA	NA	NA	NA
Acer platanoides	Worcester	Massachusetts	introduced	30.48 to 45.72 cm	Worcester	NA	NA	NA	NA	NA	NA	NA	NA	NA	NA	NA	NA	NA	NA	NA	NA	NA	NA	NA	NA	NA	NA
Acer platanoides	Worcester	Massachusetts	introduced	30.48 to 45.72 cm	Worcester	NA	NA	NA	NA	NA	NA	NA	NA	NA	NA	NA	NA	NA	NA	NA	NA	NA	NA	NA	NA	NA	NA
Acer platanoides	Worcester	Massachusetts	introduced	30.48 to 45.72 cm	Worcester	NA	NA	NA	NA	NA	NA	NA	NA	NA	NA	NA	NA	NA	NA	NA	NA	NA	NA	NA	NA	NA	NA
Acer platanoides	Worcester	Massachusetts	introduced	30.48 to 45.72 cm	Worcester	NA	NA	NA	NA	NA	NA	NA	NA	NA	NA	NA	NA	NA	NA	NA	NA	NA	NA	NA	NA	NA	NA
Acer platanoides	Worcester	Massachusetts	introduced	30.48 to 45.72 cm	Worcester	NA	NA	NA	NA	NA	NA	NA	NA	NA	NA	NA	NA	NA	NA	NA	NA	NA	NA	NA	NA	NA	NA
Acer platanoides	Worcester	Massachusetts	introduced	30.48 to 45.72 cm	Worcester	NA	NA	NA	NA	NA	NA	NA	NA	NA	NA	NA	NA	NA	NA	NA	NA	NA	NA	NA	NA	NA	NA
Acer platanoides	Worcester	Massachusetts	introduced	30.48 to 45.72 cm	Worcester	NA	NA	NA	NA	NA	NA	NA	NA	NA	NA	NA	NA	NA	NA	NA	NA	NA	NA	NA	NA	NA	NA
Acer platanoides	Worcester	Massachusetts	introduced	30.48 to 45.72 cm	Worcester	NA	NA	NA	NA	NA	NA	NA	NA	NA	NA	NA	NA	NA	NA	NA	NA	NA	NA	NA	NA	NA	NA
Acer platanoides	Worcester	Massachusetts	introduced	30.48 to 45.72 cm	Worcester	NA	NA	NA	NA	NA	NA	NA	NA	NA	NA	NA	NA	NA	NA	NA	NA	NA	NA	NA	NA	NA	NA
Acer platanoides	Worcester	Massachusetts	introduced	30.48 to 45.72 cm	Worcester	NA	NA	NA	NA	NA	NA	NA	NA	NA	NA	NA	NA	NA	NA	NA	NA	NA	NA	NA	NA	NA	NA
Acer platanoides	Worcester	Massachusetts	introduced	30.48 to 45.72 cm	Worcester	NA	NA	NA	NA	NA	NA	NA	NA	NA	NA	NA	NA	NA	NA	NA	NA	NA	NA	NA	NA	NA	NA
Acer platanoides	Worcester	Massachusetts	introduced	30.48 to 45.72 cm	Worcester	NA	NA	NA	NA	NA	NA	NA	NA	NA	NA	NA	NA	NA	NA	NA	NA	NA	NA	NA	NA	NA	NA
Acer platanoides	Worcester	Massachusetts	introduced	30.48 to 45.72 cm	Worcester	NA	NA	NA	NA	NA	NA	NA	NA	NA	NA	NA	NA	NA	NA	NA	NA	NA	NA	NA	NA	NA	NA
Acer platanoides	Worcester	Massachusetts	introduced	30.48 to 45.72 cm	Worcester	NA	NA	NA	NA	NA	NA	NA	NA	NA	NA	NA	NA	NA	NA	NA	NA	NA	NA	NA	NA	NA	NA
Acer platanoides	Worcester	Massachusetts	introduced	30.48 to 45.72 cm	Worcester	NA	NA	NA	NA	NA	NA	NA	NA	NA	NA	NA	NA	NA	NA	NA	NA	NA	NA	NA	NA	NA	NA
Acer platanoides	Worcester	Massachusetts	introduced	30.48 to 45.72 cm	Worcester	NA	NA	NA	NA	NA	NA	NA	NA	NA	NA	NA	NA	NA	NA	NA	NA	NA	NA	NA	NA	NA	NA
Acer platanoides	Worcester	Massachusetts	introduced	30.48 to 45.72 cm	Worcester	NA	NA	NA	NA	NA	NA	NA	NA	NA	NA	NA	NA	NA	NA	NA	NA	NA	NA	NA	NA	NA	NA
Acer platanoides	Worcester	Massachusetts	introduced	30.48 to 45.72 cm	Worcester	NA	NA	NA	NA	NA	NA	NA	NA	NA	NA	NA	NA	NA	NA	NA	NA	NA	NA	NA	NA	NA	NA
Acer platanoides	Worcester	Massachusetts	introduced	30.48 to 45.72 cm	Worcester	NA	NA	NA	NA	NA	NA	NA	NA	NA	NA	NA	NA	NA	NA	NA	NA	NA	NA	NA	NA	NA	NA
Acer platanoides	Worcester	Massachusetts	introduced	30.48 to 45.72 cm	Worcester	NA	NA	NA	NA	NA	NA	NA	NA	NA	NA	NA	NA	NA	NA	NA	NA	NA	NA	NA	NA	NA	NA
Acer platanoides	Worcester	Massachusetts	introduced	30.48 to 45.72 cm	Worcester	NA	NA	NA	NA	NA	NA	NA	NA	NA	NA	NA	NA	NA	NA	NA	NA	NA	NA	NA	NA	NA	NA
Acer platanoides	Worcester	Massachusetts	introduced	30.48 to 45.72 cm	Worcester	NA	NA	NA	NA	NA	NA	NA	NA	NA	NA	NA	NA	NA	NA	NA	NA	NA	NA	NA	NA	NA	NA
Acer platanoides	Worcester	Massachusetts	introduced	30.48 to 45.72 cm	Worcester	NA	NA	NA	NA	NA	NA	NA	NA	NA	NA	NA	NA	NA	NA	NA	NA	NA	NA	NA	NA	NA	NA
Acer platanoides	Worcester	Massachusetts	introduced	30.48 to 45.72 cm	Worcester	NA	NA	NA	NA	NA	NA	NA	NA	NA	NA	NA	NA	NA	NA	NA	NA	NA	NA	NA	NA	NA	NA
Acer platanoides	Worcester	Massachusetts	introduced	30.48 to 45.72 cm	Worcester	NA	NA	NA	NA	NA	NA	NA	NA	NA	NA	NA	NA	NA	NA	NA	NA	NA	NA	NA	NA	NA	NA
Acer platanoides	Worcester	Massachusetts	introduced	30.48 to 45.72 cm	Worcester	NA	NA	NA	NA	NA	NA	NA	NA	NA	NA	NA	NA	NA	NA	NA	NA	NA	NA	NA	NA	NA	NA
Acer platanoides	Worcester	Massachusetts	introduced	30.48 to 45.72 cm	Worcester	NA	NA	NA	NA	NA	NA	NA	NA	NA	NA	NA	NA	NA	NA	NA	NA	NA	NA	NA	NA	NA	NA
Acer platanoides	Worcester	Massachusetts	introduced	30.48 to 45.72 cm	Worcester	NA	NA	NA	NA	NA	NA	NA	NA	NA	NA	NA	NA	NA	NA	NA	NA	NA	NA	NA	NA	NA	NA
Acer platanoides	Worcester	Massachusetts	introduced	30.48 to 45.72 cm	Worcester	NA	NA	NA	NA	NA	NA	NA	NA	NA	NA	NA	NA	NA	NA	NA	NA	NA	NA	NA	NA	NA	NA
Acer platanoides	Worcester	Massachusetts	introduced	30.48 to 45.72 cm	Worcester	NA	NA	NA	NA	NA	NA	NA	NA	NA	NA	NA	NA	NA	NA	NA	NA	NA	NA	NA	NA	NA	NA
Acer platanoides	Worcester	Massachusetts	introduced	30.48 to 45.72 cm	Worcester	NA	NA	NA	NA	NA	NA	NA	NA	NA	NA	NA	NA	NA	NA	NA	NA	NA	NA	NA	NA	NA	NA
Acer platanoides	Worcester	Massachusetts	introduced	30.48 to 45.72 cm	Worcester	NA	NA	NA	NA	NA	NA	NA	NA	NA	NA	NA	NA	NA	NA	NA	NA	NA	NA	NA	NA	NA	NA
Acer platanoides	Worcester	Massachusetts	introduced	30.48 to 45.72 cm	Worcester	NA	NA	NA	NA	NA	NA	NA	NA	NA	NA	NA	NA	NA	NA	NA	NA	NA	NA	NA	NA	NA	NA
Acer platanoides	Worcester	Massachusetts	introduced	30.48 to 45.72 cm	Worcester	NA	NA	NA	NA	NA	NA	NA	NA	NA	NA	NA	NA	NA	NA	NA	NA	NA	NA	NA	NA	NA	NA
Acer platanoides	Worcester	Massachusetts	introduced	30.48 to 45.72 cm	Worcester	NA	NA	NA	NA	NA	NA	NA	NA	NA	NA	NA	NA	NA	NA	NA	NA	NA	NA	NA	NA	NA	NA
Acer platanoides	Worcester	Massachusetts	introduced	30.48 to 45.72 cm	Worcester	NA	NA	NA	NA	NA	NA	NA	NA	NA	NA	NA	NA	NA	NA	NA	NA	NA	NA	NA	NA	NA	NA
Acer platanoides	Worcester	Massachusetts	introduced	30.48 to 45.72 cm	Worcester	NA	NA	NA	NA	NA	NA	NA	NA	NA	NA	NA	NA	NA	NA	NA	NA	NA	NA	NA	NA	NA	NA
Acer platanoides	Worcester	Massachusetts	introduced	30.48 to 45.72 cm	Worcester	NA	NA	NA	NA	NA	NA	NA	NA	NA	NA	NA	NA	NA	NA	NA	NA	NA	NA	NA	NA	NA	NA
Acer platanoides	Worcester	Massachusetts	introduced	30.48 to 45.72 cm	Worcester	NA	NA	NA	NA	NA	NA	NA	NA	NA	NA	NA	NA	NA	NA	NA	NA	NA	NA	NA	NA	NA	NA
Acer platanoides	Worcester	Massachusetts	introduced	30.48 to 45.72 cm	Worcester	NA	NA	NA	NA	NA	NA	NA	NA	NA	NA	NA	NA	NA	NA	NA	NA	NA	NA	NA	NA	NA	NA
Acer platanoides	Worcester	Massachusetts	introduced	30.48 to 45.72 cm	Worcester	NA	NA	NA	NA	NA	NA	NA	NA	NA	NA	NA	NA	NA	NA	NA	NA	NA	NA	NA	NA	NA	NA
Acer platanoides	Worcester	Massachusetts	introduced	30.48 to 45.72 cm	Worcester	NA	NA	NA	NA	NA	NA	NA	NA	NA	NA	NA	NA	NA	NA	NA	NA	NA	NA	NA	NA	NA	NA
Acer platanoides	Worcester	Massachusetts	introduced	30.48 to 45.72 cm	Worcester	NA	NA	NA	NA	NA	NA	NA	NA	NA	NA	NA	NA	NA	NA	NA	NA	NA	NA	NA	NA	NA	NA
Acer platanoides	Worcester	Massachusetts	introduced	30.48 to 45.72 cm	Worcester	NA	NA	NA	NA	NA	NA	NA	NA	NA	NA	NA	NA	NA	NA	NA	NA	NA	NA	NA	NA	NA	NA
Acer platanoides	Worcester	Massachusetts	introduced	30.48 to 45.72 cm	Worcester	NA	NA	NA	NA	NA	NA	NA	NA	NA	NA	NA	NA	NA	NA	NA	NA	NA	NA	NA	NA	NA	NA
Acer platanoides	Worcester	Massachusetts	introduced	30.48 to 45.72 cm	Worcester	NA	NA	NA	NA	NA	NA	NA	NA	NA	NA	NA	NA	NA	NA	NA	NA	NA	NA	NA	NA	NA	NA
Acer platanoides	Worcester	Massachusetts	introduced	30.48 to 45.72 cm	Worcester	NA	NA	NA	NA	NA	NA	NA	NA	NA	NA	NA	NA	NA	NA	NA	NA	NA	NA	NA	NA	NA	NA
Acer platanoides	Worcester	Massachusetts	introduced	30.48 to 45.72 cm	Worcester	NA	NA	NA	NA	NA	NA	NA	NA	NA	NA	NA	NA	NA	NA	NA	NA	NA	NA	NA	NA	NA	NA
Acer platanoides	Worcester	Massachusetts	introduced	30.48 to 45.72 cm	Worcester	NA	NA	NA	NA	NA	NA	NA	NA	NA	NA	NA	NA	NA	NA	NA	NA	NA	NA	NA	NA	NA	NA
Acer platanoides	Worcester	Massachusetts	introduced	30.48 to 45.72 cm	Worcester	NA	NA	NA	NA	NA	NA	NA	NA	NA	NA	NA	NA	NA	NA	NA	NA	NA	NA	NA	NA	NA	NA
Acer platanoides	Worcester	Massachusetts	introduced	30.48 to 45.72 cm	Worcester	NA	NA	NA	NA	NA	NA	NA	NA	NA	NA	NA	NA	NA	NA	NA	NA	NA	NA	NA	NA	NA	NA
Acer platanoides	Worcester	Massachusetts	introduced	30.48 to 45.72 cm	Worcester	NA	NA	NA	NA	NA	NA	NA	NA	NA	NA	NA	NA	NA	NA	NA	NA	NA	NA	NA	NA	NA	NA
Acer platanoides	Worcester	Massachusetts	introduced	30.48 to 45.72 cm	Worcester	NA	NA	NA	NA	NA	NA	NA	NA	NA	NA	NA	NA	NA	NA	NA	NA	NA	NA	NA	NA	NA	NA
Acer platanoides	Worcester	Massachusetts	introduced	30.48 to 45.72 cm	Worcester	NA	NA	NA	NA	NA	NA	NA	NA	NA	NA	NA	NA	NA	NA	NA	NA	NA	NA	NA	NA	NA	NA
Acer platanoides	Worcester	Massachusetts	introduced	30.48 to 45.72 cm	Worcester	NA	NA	NA	NA	NA	NA	NA	NA	NA	NA	NA	NA	NA	NA	NA	NA	NA	NA	NA	NA	NA	NA
Acer platanoides	Worcester	Massachusetts	introduced	30.48 to 45.72 cm	Worcester	NA	NA	NA	NA	NA	NA	NA	NA	NA	NA	NA	NA	NA	NA	NA	NA	NA	NA	NA	NA	NA	NA
Acer platanoides	Worcester	Massachusetts	introduced	30.48 to 45.72 cm	Worcester	NA	NA	NA	NA	NA	NA	NA	NA	NA	NA	NA	NA	NA	NA	NA	NA	NA	NA	NA	NA	NA	NA
Acer platanoides	Worcester	Massachusetts	introduced	30.48 to 45.72 cm	Worcester	NA	NA	NA	NA	NA	NA	NA	NA	NA	NA	NA	NA	NA	NA	NA	NA	NA	NA	NA	NA	NA	NA
Acer platanoides	Worcester	Massachusetts	introduced	30.48 to 45.72 cm	Worcester	NA	NA	NA	NA	NA	NA	NA	NA	NA	NA	NA	NA	NA	NA	NA	NA	NA	NA	NA	NA	NA	NA
Acer platanoides	Worcester	Massachusetts	introduced	30.48 to 45.72 cm	Worcester	NA	NA	NA	NA	NA	NA	NA	NA	NA	NA	NA	NA	NA	NA	NA	NA	NA	NA	NA	NA	NA	NA
Acer platanoides	Worcester	Massachusetts	introduced	30.48 to 45.72 cm	Worcester	NA	NA	NA	NA	NA	NA	NA	NA	NA	NA	NA	NA	NA	NA	NA	NA	NA	NA	NA	NA	NA	NA
Acer platanoides	Worcester	Massachusetts	introduced	30.48 to 45.72 cm	Worcester	NA	NA	NA	NA	NA	NA	NA	NA	NA	NA	NA	NA	NA	NA	NA	NA	NA	NA	NA	NA	NA	NA
Acer platanoides	Worcester	Massachusetts	introduced	30.48 to 45.72 cm	Worcester	NA	NA	NA	NA	NA	NA	NA	NA	NA	NA	NA	NA	NA	NA	NA	NA	NA	NA	NA	NA	NA	NA
Acer platanoides	Worcester	Massachusetts	introduced	30.48 to 45.72 cm	Worcester	NA	NA	NA	NA	NA	NA	NA	NA	NA	NA	NA	NA	NA	NA	NA	NA	NA	NA	NA	NA	NA	NA
Acer platanoides	Worcester	Massachusetts	introduced	30.48 to 45.72 cm	Worcester	NA	NA	NA	NA	NA	NA	NA	NA	NA	NA	NA	NA	NA	NA	NA	NA	NA	NA	NA	NA	NA	NA
Acer platanoides	Worcester	Massachusetts	introduced	30.48 to 45.72 cm	Worcester	NA	NA	NA	NA	NA	NA	NA	NA	NA	NA	NA	NA	NA	NA	NA	NA	NA	NA	NA	NA	NA	NA
Acer platanoides	Worcester	Massachusetts	introduced	30.48 to 45.72 cm	Worcester	NA	NA	NA	NA	NA	NA	NA	NA	NA	NA	NA	NA	NA	NA	NA	NA	NA	NA	NA	NA	NA	NA
Acer platanoides	Worcester	Massachusetts	introduced	30.48 to 45.72 cm	Worcester	NA	NA	NA	NA	NA	NA	NA	NA	NA	NA	NA	NA	NA	NA	NA	NA	NA	NA	NA	NA	NA	NA
Acer platanoides	Worcester	Massachusetts	introduced	30.48 to 45.72 cm	Worcester	NA	NA	NA	NA	NA	NA	NA	NA	NA	NA	NA	NA	NA	NA	NA	NA	NA	NA	NA	NA	NA	NA
Acer platanoides	Worcester	Massachusetts	introduced	30.48 to 45.72 cm	Worcester	NA	NA	NA	NA	NA	NA	NA	NA	NA	NA	NA	NA	NA	NA	NA	NA	NA	NA	NA	NA	NA	NA
Acer platanoides	Worcester	Massachusetts	introduced	30.48 to 45.72 cm	Worcester	NA	NA	NA	NA	NA	NA	NA	NA	NA	NA	NA	NA	NA	NA	NA	NA	NA	NA	NA	NA	NA	NA
Acer platanoides	Worcester	Massachusetts	introduced	30.48 to 45.72 cm	Worcester	NA	NA	NA	NA	NA	NA	NA	NA	NA	NA	NA	NA	NA	NA	NA	NA	NA	NA	NA	NA	NA	NA
Acer platanoides	Worcester	Massachusetts	introduced	30.48 to 45.72 cm	Worcester	NA	NA	NA	NA	NA	NA	NA	NA	NA	NA	NA	NA	NA	NA	NA	NA	NA	NA	NA	NA	NA	NA
Acer platanoides	Worcester	Massachusetts	introduced	30.48 to 45.72 cm	Worcester	NA	NA	NA	NA	NA	NA	NA	NA	NA	NA	NA	NA	NA	NA	NA	NA	NA	NA	NA	NA	NA	NA
Acer platanoides	Worcester	Massachusetts	introduced	30.48 to 45.72 cm	Worcester	NA	NA	NA	NA	NA	NA	NA	NA	NA	NA	NA	NA	NA	NA	NA	NA	NA	NA	NA	NA	NA	NA
Acer platanoides	Worcester	Massachusetts	introduced	30.48 to 45.72 cm	Worcester	NA	NA	NA	NA	NA	NA	NA	NA	NA	NA	NA	NA	NA	NA	NA	NA	NA	NA	NA	NA	NA	NA
Acer platanoides	Worcester	Massachusetts	introduced	30.48 to 45.72 cm	Worcester	NA	NA	NA	NA	NA	NA	NA	NA	NA	NA	NA	NA	NA	NA	NA	NA	NA	NA	NA	NA	NA	NA
Acer platanoides	Worcester	Massachusetts	introduced	30.48 to 45.72 cm	Worcester	NA	NA	NA	NA	NA	NA	NA	NA	NA	NA	NA	NA	NA	NA	NA	NA	NA	NA	NA	NA	NA	NA
Acer platanoides	Worcester	Massachusetts	introduced	30.48 to 45.72 cm	Worcester	NA	NA	NA	NA	NA	NA	NA	NA	NA	NA	NA	NA	NA	NA	NA	NA	NA	NA	NA	NA	NA	NA
Acer platanoides	Worcester	Massachusetts	introduced	30.48 to 45.72 cm	Worcester	NA	NA	NA	NA	NA	NA	NA	NA	NA	NA	NA	NA	NA	NA	NA	NA	NA	NA	NA	NA	NA	NA
Acer platanoides	Worcester	Massachusetts	introduced	30.48 to 45.72 cm	Worcester	NA	NA	NA	NA	NA	NA	NA	NA	NA	NA	NA	NA	NA	NA	NA	NA	NA	NA	NA	NA	NA	NA
Acer platanoides	Worcester	Massachusetts	introduced	30.48 to 45.72 cm	Worcester	NA	NA	NA	NA	NA	NA	NA	NA	NA	NA	NA	NA	NA	NA	NA	NA	NA	NA	NA	NA	NA	NA
Acer platanoides	Worcester	Massachusetts	introduced	30.48 to 45.72 cm	Worcester	NA	NA	NA	NA	NA	NA	NA	NA	NA	NA	NA	NA	NA	NA	NA	NA	NA	NA	NA	NA	NA	NA
Acer platanoides	Worcester	Massachusetts	introduced	30.48 to 45.72 cm	Worcester	NA	NA	NA	NA	NA	NA	NA	NA	NA	NA	NA	NA	NA	NA	NA	NA	NA	NA	NA	NA	NA	NA
Acer platanoides	Worcester	Massachusetts	introduced	30.48 to 45.72 cm	Worcester	NA	NA	NA	NA	NA	NA	NA	NA	NA	NA	NA	NA	NA	NA	NA	NA	NA	NA	NA	NA	NA	NA
Acer platanoides	Worcester	Massachusetts	introduced	30.48 to 45.72 cm	Worcester	NA	NA	NA	NA	NA	NA	NA	NA	NA	NA	NA	NA	NA	NA	NA	NA	NA	NA	NA	NA	NA	NA
Acer platanoides	Worcester	Massachusetts	introduced	30.48 to 45.72 cm	Worcester	NA	NA	NA	NA	NA	NA	NA	NA	NA	NA	NA	NA	NA	NA	NA	NA	NA	NA	NA	NA	NA	NA
Acer platanoides	Worcester	Massachusetts	introduced	30.48 to 45.72 cm	Worcester	NA	NA	NA	NA	NA	NA	NA	NA	NA	NA	NA	NA	NA	NA	NA	NA	NA	NA	NA	NA	NA	NA
Acer platanoides	Worcester	Massachusetts	introduced	30.48 to 45.72 cm	Worcester	NA	NA	NA	NA	NA	NA	NA	NA	NA	NA	NA	NA	NA	NA	NA	NA	NA	NA	NA	NA	NA	NA
Acer platanoides	Worcester	Massachusetts	introduced	30.48 to 45.72 cm	Worcester	NA	NA	NA	NA	NA	NA	NA	NA	NA	NA	NA	NA	NA	NA	NA	NA	NA	NA	NA	NA	NA	NA
Acer platanoides	Worcester	Massachusetts	introduced	30.48 to 45.72 cm	Worcester	NA	NA	NA	NA	NA	NA	NA	NA	NA	NA	NA	NA	NA	NA	NA	NA	NA	NA	NA	NA	NA	NA
Acer platanoides	Worcester	Massachusetts	introduced	30.48 to 45.72 cm	Worcester	NA	NA	NA	NA	NA	NA	NA	NA	NA	NA	NA	NA	NA	NA	NA	NA	NA	NA	NA	NA	NA	NA
Acer platanoides	Worcester	Massachusetts	introduced	30.48 to 45.72 cm	Worcester	NA	NA	NA	NA	NA	NA	NA	NA	NA	NA	NA	NA	NA	NA	NA	NA	NA	NA	NA	NA	NA	NA
Acer platanoides	Worcester	Massachusetts	introduced	30.48 to 45.72 cm	Worcester	NA	NA	NA	NA	NA	NA	NA	NA	NA	NA	NA	NA	NA	NA	NA	NA	NA	NA	NA	NA	NA	NA
Acer platanoides	Worcester	Massachusetts	introduced	30.48 to 45.72 cm	Worcester	NA	NA	NA	NA	NA	NA	NA	NA	NA	NA	NA	NA	NA	NA	NA	NA	NA	NA	NA	NA	NA	NA
Acer platanoides	Worcester	Massachusetts	introduced	30.48 to 45.72 cm	Worcester	NA	NA	NA	NA	NA	NA	NA	NA	NA	NA	NA	NA	NA	NA	NA	NA	NA	NA	NA	NA	NA	NA
Acer platanoides	Worcester	Massachusetts	introduced	30.48 to 45.72 cm	Worcester	NA	NA	NA	NA	NA	NA	NA	NA	NA	NA	NA	NA	NA	NA	NA	NA	NA	NA	NA	NA	NA	NA
Acer platanoides	Worcester	Massachusetts	introduced	30.48 to 45.72 cm	Worcester	NA	NA	NA	NA	NA	NA	NA	NA	NA	NA	NA	NA	NA	NA	NA	NA	NA	NA	NA	NA	NA	NA
Acer platanoides	Worcester	Massachusetts	introduced	30.48 to 45.72 cm	Worcester	NA	NA	NA	NA	NA	NA	NA	NA	NA	NA	NA	NA	NA	NA	NA	NA	NA	NA	NA	NA	NA	NA
Acer platanoides	Worcester	Massachusetts	introduced	30.48 to 45.72 cm	Worcester	NA	NA	NA	NA	NA	NA	NA	NA	NA	NA	NA	NA	NA	NA	NA	NA	NA	NA	NA	NA	NA	NA
Acer platanoides	Worcester	Massachusetts	introduced	30.48 to 45.72 cm	Worcester	NA	NA	NA	NA	NA	NA	NA	NA	NA	NA	NA	NA	NA	NA	NA	NA	NA	NA	NA	NA	NA	NA
Acer platanoides	Worcester	Massachusetts	introduced	30.48 to 45.72 cm	Worcester	NA	NA	NA	NA	NA	NA	NA	NA	NA	NA	NA	NA	NA	NA	NA	NA	NA	NA	NA	NA	NA	NA
Acer platanoides	Worcester	Massachusetts	introduced	30.48 to 45.72 cm	Worcester	NA	NA	NA	NA	NA	NA	NA	NA	NA	NA	NA	NA	NA	NA	NA	NA	NA	NA	NA	NA	NA	NA
Acer platanoides	Worcester	Massachusetts	introduced	30.48 to 45.72 cm	Worcester	NA	NA	NA	NA	NA	NA	NA	NA	NA	NA	NA	NA	NA	NA	NA	NA	NA	NA	NA	NA	NA	NA
Acer platanoides	Worcester	Massachusetts	introduced	30.48 to 45.72 cm	Worcester	NA	NA	NA	NA	NA	NA	NA	NA	NA	NA	NA	NA	NA	NA	NA	NA	NA	NA	NA	NA	NA	NA
Acer platanoides	Worcester	Massachusetts	introduced	30.48 to 45.72 cm	Worcester	NA	NA	NA	NA	NA	NA	NA	NA	NA	NA	NA	NA	NA	NA	NA	NA	NA	NA	NA	NA	NA	NA
Acer platanoides	Worcester	Massachusetts	introduced	30.48 to 45.72 cm	Worcester	NA	NA	NA	NA	NA	NA	NA	NA	NA	NA	NA	NA	NA	NA	NA	NA	NA	NA	NA	NA	NA	NA
Acer platanoides	Worcester	Massachusetts	introduced	30.48 to 45.72 cm	Worcester	NA	NA	NA	NA	NA	NA	NA	NA	NA	NA	NA	NA	NA	NA	NA	NA	NA	NA	NA	NA	NA	NA
Acer platanoides	Worcester	Massachusetts	introduced	30.48 to 45.72 cm	Worcester	NA	NA	NA	NA	NA	NA	NA	NA	NA	NA	NA	NA	NA	NA	NA	NA	NA	NA	NA	NA	NA	NA
Acer platanoides	Worcester	Massachusetts	introduced	30.48 to 45.72 cm	Worcester	NA	NA	NA	NA	NA	NA	NA	NA	NA	NA	NA	NA	NA	NA	NA	NA	NA	NA	NA	NA	NA	NA
Acer platanoides	Worcester	Massachusetts	introduced	30.48 to 45.72 cm	Worcester	NA	NA	NA	NA	NA	NA	NA	NA	NA	NA	NA	NA	NA	NA	NA	NA	NA	NA	NA	NA	NA	NA
Acer platanoides	Worcester	Massachusetts	introduced	30.48 to 45.72 cm	Worcester	NA	NA	NA	NA	NA	NA	NA	NA	NA	NA	NA	NA	NA	NA	NA	NA	NA	NA	NA	NA	NA	NA
Acer platanoides	Worcester	Massachusetts	introduced	30.48 to 45.72 cm	Worcester	NA	NA	NA	NA	NA	NA	NA	NA	NA	NA	NA	NA	NA	NA	NA	NA	NA	NA	NA	NA	NA	NA
Acer platanoides	Worcester	Massachusetts	introduced	30.48 to 45.72 cm	Worcester	NA	NA	NA	NA	NA	NA	NA	NA	NA	NA	NA	NA	NA	NA	NA	NA	NA	NA	NA	NA	NA	NA
Acer platanoides	Worcester	Massachusetts	introduced	30.48 to 45.72 cm	Worcester	NA	NA	NA	NA	NA	NA	NA	NA	NA	NA	NA	NA	NA	NA	NA	NA	NA	NA	NA	NA	NA	NA
Acer platanoides	Worcester	Massachusetts	introduced	30.48 to 45.72 cm	Worcester	NA	NA	NA	NA	NA	NA	NA	NA	NA	NA	NA	NA	NA	NA	NA	NA	NA	NA	NA	NA	NA	NA
Acer platanoides	Worcester	Massachusetts	introduced	30.48 to 45.72 cm	Worcester	NA	NA	NA	NA	NA	NA	NA	NA	NA	NA	NA	NA	NA	NA	NA	NA	NA	NA	NA	NA	NA	NA
Acer platanoides	Worcester	Massachusetts	introduced	30.48 to 45.72 cm	Worcester	NA	NA	NA	NA	NA	NA	NA	NA	NA	NA	NA	NA	NA	NA	NA	NA	NA	NA	NA	NA	NA	NA
Acer platanoides	Worcester	Massachusetts	introduced	30.48 to 45.72 cm	Worcester	NA	NA	NA	NA	NA	NA	NA	NA	NA	NA	NA	NA	NA	NA	NA	NA	NA	NA	NA	NA	NA	NA
Acer platanoides	Worcester	Massachusetts	introduced	30.48 to 45.72 cm	Worcester	NA	NA	NA	NA	NA	NA	NA	NA	NA	NA	NA	NA	NA	NA	NA	NA	NA	NA	NA	NA	NA	NA
Acer platanoides	Worcester	Massachusetts	introduced	30.48 to 45.72 cm	Worcester	NA	NA	NA	NA	NA	NA	NA	NA	NA	NA	NA	NA	NA	NA	NA	NA	NA	NA	NA	NA	NA	NA
Acer platanoides	Worcester	Massachusetts	introduced	30.48 to 45.72 cm	Worcester	NA	NA	NA	NA	NA	NA	NA	NA	NA	NA	NA	NA	NA	NA	NA	NA	NA	NA	NA	NA	NA	NA
Acer platanoides	Worcester	Massachusetts	introduced	30.48 to 45.72 cm	Worcester	NA	NA	NA	NA	NA	NA	NA	NA	NA	NA	NA	NA	NA	NA	NA	NA	NA	NA	NA	NA	NA	NA
Acer platanoides	Worcester	Massachusetts	introduced	30.48 to 45.72 cm	Worcester	NA	NA	NA	NA	NA	NA	NA	NA	NA	NA	NA	NA	NA	NA	NA	NA	NA	NA	NA	NA	NA	NA
Acer platanoides	Worcester	Massachusetts	introduced	30.48 to 45.72 cm	Worcester	NA	NA	NA	NA	NA	NA	NA	NA	NA	NA	NA	NA	NA	NA	NA	NA	NA	NA	NA	NA	NA	NA
Acer platanoides	Worcester	Massachusetts	introduced	30.48 to 45.72 cm	Worcester	NA	NA	NA	NA	NA	NA	NA	NA	NA	NA	NA	NA	NA	NA	NA	NA	NA	NA	NA	NA	NA	NA
Acer platanoides	Worcester	Massachusetts	introduced	30.48 to 45.72 cm	Worcester	NA	NA	NA	NA	NA	NA	NA	NA	NA	NA	NA	NA	NA	NA	NA	NA	NA	NA	NA	NA	NA	NA
Acer platanoides	Worcester	Massachusetts	introduced	30.48 to 45.72 cm	Worcester	NA	NA	NA	NA	NA	NA	NA	NA	NA	NA	NA	NA	NA	NA	NA	NA	NA	NA	NA	NA	NA	NA
Acer platanoides	Worcester	Massachusetts	introduced	30.48 to 45.72 cm	Worcester	NA	NA	NA	NA	NA	NA	NA	NA	NA	NA	NA	NA	NA	NA	NA	NA	NA	NA	NA	NA	NA	NA
[truncated: 15,455 more rows]
