# Supplementary material for: Species clustering, climate effects, and introduced species in 5 million city trees across 63 US cities
Source: eLife. 2022 Sep 27;11:e77891. doi: 10.7554/eLife.77891 (PMC9578703; doi:10.7554/eLife.77891)
Supplement: Figure 1—source data 1. — This zipped file includes all of the cleaned data used in the study (63 spreadsheets, one for each city, where each row is a tree). It is available on Dryad at https://doi.org/10.5061/dryad.2jm63xsrf. [file elife-77891-fig1-data1.zip › SanFrancisco_Final_2022-06-18.csv]

city_ID	common_name	scientific_name	city	state	longitude_coordinate	latitude_coordinate	location_type	address	diameter_breast_height_CM	native	diameter_breast_height_binned_CM	greater_metro	tree_ID	planted_date	most_recent_observation	retired_date	most_recent_observation_type	zipcode	neighborhood	location_name	ward	district	overhead_utility	condition	height_M	height_binned_M	percent_population
180149	Swamp myrtle	Tristaniopsis laurina	San Francisco	California	-122.4304825	37.72168933	no_info	443 Naples St	10.16	introduced	0 to 15.24 cm	SanFrancisco	NA	NA	NA	NA	NA	NA	NA	NA	NA	NA	NA	NA	NA	NA	NA
126095	Dracena palm	Cordyline australis	San Francisco	California	-122.4351506	37.80428602	no_info	3630 Webster St	7.62	introduced	0 to 15.24 cm	SanFrancisco	NA	NA	NA	NA	NA	NA	NA	NA	NA	NA	NA	NA	NA	NA	NA
233268	Paperbark tree	Melaleuca styphelioides	San Francisco	California	-122.4466716	37.76472995	no_info	238 Downey St	27.94	introduced	15.24 to 30.48 cm	SanFrancisco	NA	NA	NA	NA	NA	NA	NA	NA	NA	NA	NA	NA	NA	NA	NA
39456	Brisbane box	Lophostemon confertus	San Francisco	California	-122.4177603	37.7697365	no_info	205 13th St	NA	introduced	NA	SanFrancisco	NA	NA	NA	NA	NA	NA	NA	NA	NA	NA	NA	NA	NA	NA	NA
237395	Kwanzan flowering cherry	Prunus serrulata	San Francisco	California	-122.4123547	37.75833272	no_info	2417 Harrison St	27.94	introduced	15.24 to 30.48 cm	SanFrancisco	NA	NA	NA	NA	NA	NA	NA	NA	NA	NA	NA	NA	NA	NA	NA
113305	NA	NA	San Francisco	California	-122.4334956	37.71613738	no_info	775 Vienna St	NA	no_info	NA	SanFrancisco	NA	NA	NA	NA	NA	NA	NA	NA	NA	NA	NA	NA	NA	NA	NA
20221	Red flowering gum	Corymbia ficifolia	San Francisco	California	-122.4343119	37.78333069	no_info	1520 Steiner St	45.72	introduced	30.48 to 45.72 cm	SanFrancisco	NA	NA	NA	NA	NA	NA	NA	NA	NA	NA	NA	NA	NA	NA	NA
94889	Cherry plum	Prunus cerasifera	San Francisco	California	-122.452651	37.76635707	no_info	491 Frederick St	NA	introduced	NA	SanFrancisco	NA	NA	NA	NA	NA	NA	NA	NA	NA	NA	NA	NA	NA	NA	NA
63349	Indian laurel fig tree	Ficus microcarpa	San Francisco	California	-122.44298	37.78966181	no_info	3010 Clay St	40.64	introduced	30.48 to 45.72 cm	SanFrancisco	NA	NA	NA	NA	NA	NA	NA	NA	NA	NA	NA	NA	NA	NA	NA
127760	Indian laurel fig tree	Ficus microcarpa	San Francisco	California	-122.4168051	37.79387964	no_info	1426 Washington St	43.18	introduced	30.48 to 45.72 cm	SanFrancisco	NA	NA	NA	NA	NA	NA	NA	NA	NA	NA	NA	NA	NA	NA	NA
58315	Carob	Ceratonia siliqua	San Francisco	California	-122.4188486	37.74407672	no_info	86 Lundy'S Ln	NA	introduced	NA	SanFrancisco	NA	NA	NA	NA	NA	NA	NA	NA	NA	NA	NA	NA	NA	NA	NA
138171	Sycamore london plane	Platanus acerifolia	San Francisco	California	-122.4421327	37.7772454	no_info	1817 Mcallister St	22.86	introduced	15.24 to 30.48 cm	SanFrancisco	NA	NA	NA	NA	NA	NA	NA	NA	NA	NA	NA	NA	NA	NA	NA
116176	Leaf plum purple	Prunus cerasifera	San Francisco	California	-122.3959322	37.72658472	no_info	1786 Carroll Ave	2.54	introduced	0 to 15.24 cm	SanFrancisco	NA	NA	NA	NA	NA	NA	NA	NA	NA	NA	NA	NA	NA	NA	NA
141141	Sycamore london plane	Platanus acerifolia	San Francisco	California	-122.4362716	37.7837104	no_info	1921 Geary Blvd	38.1	introduced	30.48 to 45.72 cm	SanFrancisco	NA	NA	NA	NA	NA	NA	NA	NA	NA	NA	NA	NA	NA	NA	NA
11026	Indian laurel fig tree	Ficus microcarpa	San Francisco	California	-122.4180994	37.79413446	no_info	1435 Hyde St	58.42	introduced	45.72 to 60.96 cm	SanFrancisco	NA	NA	NA	NA	NA	NA	NA	NA	NA	NA	NA	NA	NA	NA	NA
50310	NA	NA	San Francisco	California	-122.4863884	37.74360568	no_info	2344 29th St	NA	no_info	NA	SanFrancisco	NA	NA	NA	NA	NA	NA	NA	NA	NA	NA	NA	NA	NA	NA	NA
111361	Camphor tree	Cinnamomum camphora	San Francisco	California	-122.4470976	37.77165438	no_info	404X Ashbury St	7.62	introduced	0 to 15.24 cm	SanFrancisco	NA	NA	NA	NA	NA	NA	NA	NA	NA	NA	NA	NA	NA	NA	NA
123881	NA	Chamaecyparis	San Francisco	California	-122.456792	37.77975713	no_info	50 Loraine Ct	40.64	no_info	30.48 to 45.72 cm	SanFrancisco	NA	NA	NA	NA	NA	NA	NA	NA	NA	NA	NA	NA	NA	NA	NA
54806	NA	NA	San Francisco	California	-122.438674	37.77044595	no_info	35 Broderick St	NA	no_info	NA	SanFrancisco	NA	NA	NA	NA	NA	NA	NA	NA	NA	NA	NA	NA	NA	NA	NA
69173	Paperbark tree	Melaleuca styphelioides	San Francisco	California	-122.5040213	37.76276593	no_info	1281 44th Ave	15.24	introduced	0 to 15.24 cm	SanFrancisco	NA	NA	NA	NA	NA	NA	NA	NA	NA	NA	NA	NA	NA	NA	NA
213349	Kwanzan flowering cherry	Prunus serrulata	San Francisco	California	-122.4652821	37.71763947	no_info	382 Victoria St	5.08	introduced	0 to 15.24 cm	SanFrancisco	NA	NA	NA	NA	NA	NA	NA	NA	NA	NA	NA	NA	NA	NA	NA
9454	Chinese pistache	Pistacia chinensis	San Francisco	California	-122.4246263	37.78058928	green_space	800X Golden Gate Ave	7.62	introduced	0 to 15.24 cm	SanFrancisco	NA	NA	NA	NA	NA	NA	NA	NA	NA	NA	NA	NA	NA	NA	NA
215221	Brush cherry	Syzygium paniculatum	San Francisco	California	-122.4653395	37.75114174	no_info	1992 09th Ave	12.7	introduced	0 to 15.24 cm	SanFrancisco	NA	NA	NA	NA	NA	NA	NA	NA	NA	NA	NA	NA	NA	NA	NA
119920	Sycamore london plane	Platanus acerifolia	San Francisco	California	-122.4890536	37.77788859	no_info	3801 Anza St	30.48	introduced	15.24 to 30.48 cm	SanFrancisco	NA	NA	NA	NA	NA	NA	NA	NA	NA	NA	NA	NA	NA	NA	NA
176093	Leyland cypress	Cupressocyparis leylandii	San Francisco	California	-122.4342712	37.71587651	no_info	600 Italy Ave	10.16	no_info	0 to 15.24 cm	SanFrancisco	NA	NA	NA	NA	NA	NA	NA	NA	NA	NA	NA	NA	NA	NA	NA
177860	Olive tree	Olea europaea	San Francisco	California	-122.4424322	37.71572442	no_info	19 Ellington Ave	7.62	introduced	0 to 15.24 cm	SanFrancisco	NA	NA	NA	NA	NA	NA	NA	NA	NA	NA	NA	NA	NA	NA	NA
112023	New zealand xmas tree	Metrosideros excelsa	San Francisco	California	-122.4023192	37.75709345	no_info	2101X 22Nd Ave	7.62	introduced	0 to 15.24 cm	SanFrancisco	NA	NA	NA	NA	NA	NA	NA	NA	NA	NA	NA	NA	NA	NA	NA
62818	Victorian box	Pittosporum undulatum	San Francisco	California	-122.4373911	37.77893964	no_info	1616 Golden Gate Ave	30.48	introduced	15.24 to 30.48 cm	SanFrancisco	NA	NA	NA	NA	NA	NA	NA	NA	NA	NA	NA	NA	NA	NA	NA
16370	Italian stone pine	Pinus pinea	San Francisco	California	-122.4045281	37.802	no_info	1400X Montgomery St	45.72	introduced	30.48 to 45.72 cm	SanFrancisco	NA	NA	NA	NA	NA	NA	NA	NA	NA	NA	NA	NA	NA	NA	NA
193552	Cajeput	Melaleuca quinquenervia	San Francisco	California	-122.4093205	37.7708097	no_info	1164 Bryant St	45.72	introduced	30.48 to 45.72 cm	SanFrancisco	NA	NA	NA	NA	NA	NA	NA	NA	NA	NA	NA	NA	NA	NA	NA
28408	Mexican fan palm	Washingtonia robusta	San Francisco	California	-122.4600038	37.72459978	no_info	1649 Ocean Ave	45.72	introduced	30.48 to 45.72 cm	SanFrancisco	NA	NA	NA	NA	NA	NA	NA	NA	NA	NA	NA	NA	NA	NA	NA
47802	Hybrid strawberry tree	Arbutus	San Francisco	California	-122.4899546	37.73479722	no_info	50 Escondido Ave	20.32	no_info	15.24 to 30.48 cm	SanFrancisco	NA	NA	NA	NA	NA	NA	NA	NA	NA	NA	NA	NA	NA	NA	NA
213151	New zealand xmas tree	Metrosideros excelsa	San Francisco	California	-122.4609971	37.72369897	no_info	240 De Montfort Ave	33.02	introduced	30.48 to 45.72 cm	SanFrancisco	NA	NA	NA	NA	NA	NA	NA	NA	NA	NA	NA	NA	NA	NA	NA
3707	Olive tree	Olea europaea	San Francisco	California	-122.385348	37.74500477	no_info	401X Cargo Way	7.62	introduced	0 to 15.24 cm	SanFrancisco	NA	NA	NA	NA	NA	NA	NA	NA	NA	NA	NA	NA	NA	NA	NA
120832	Karo tree	Pittosporum crassifolium	San Francisco	California	-122.4814784	37.7820941	no_info	2047 Clement St	27.94	introduced	15.24 to 30.48 cm	SanFrancisco	NA	NA	NA	NA	NA	NA	NA	NA	NA	NA	NA	NA	NA	NA	NA
121760	Camphor tree	Cinnamomum camphora	San Francisco	California	-122.3900993	37.75519185	no_info	1011 23rd St	NA	introduced	NA	SanFrancisco	NA	NA	NA	NA	NA	NA	NA	NA	NA	NA	NA	NA	NA	NA	NA
32786	Sycamore london plane	Platanus acerifolia	San Francisco	California	-122.4440598	37.77604449	no_info	1659 Fulton St	17.78	introduced	15.24 to 30.48 cm	SanFrancisco	NA	NA	NA	NA	NA	NA	NA	NA	NA	NA	NA	NA	NA	NA	NA
140798	Sycamore london plane	Platanus acerifolia	San Francisco	California	-122.4547439	37.78448122	no_info	85 Parker Ave	38.1	introduced	30.48 to 45.72 cm	SanFrancisco	NA	NA	NA	NA	NA	NA	NA	NA	NA	NA	NA	NA	NA	NA	NA
59067	NA	NA	San Francisco	California	-122.3999928	37.7938187	no_info	248 Battery St	NA	no_info	NA	SanFrancisco	NA	NA	NA	NA	NA	NA	NA	NA	NA	NA	NA	NA	NA	NA	NA
57842	NA	NA	San Francisco	California	-122.415124	37.74198116	no_info	66 Anderson St	NA	no_info	NA	SanFrancisco	NA	NA	NA	NA	NA	NA	NA	NA	NA	NA	NA	NA	NA	NA	NA
138359	Banyan fig	Ficus retusa	San Francisco	California	-122.4338643	37.78607841	no_info	2060 Sutter St	38.1	introduced	30.48 to 45.72 cm	SanFrancisco	NA	NA	NA	NA	NA	NA	NA	NA	NA	NA	NA	NA	NA	NA	NA
204219	Hybrid strawberry tree	Arbutus	San Francisco	California	-122.4486221	37.72158523	no_info	51 Geneva Ave	15.24	no_info	0 to 15.24 cm	SanFrancisco	NA	NA	NA	NA	NA	NA	NA	NA	NA	NA	NA	NA	NA	NA	NA
187718	Blackwood acacia	Acacia melanoxylon	San Francisco	California	-122.3836583	37.73314824	no_info	65 Whitney Young Cir	38.1	introduced	30.48 to 45.72 cm	SanFrancisco	NA	NA	NA	NA	NA	NA	NA	NA	NA	NA	NA	NA	NA	NA	NA
24105	New zealand xmas tree	Metrosideros excelsa	San Francisco	California	-122.3857496	37.73624996	no_info	105X Whitney Young Cir	15.24	introduced	0 to 15.24 cm	SanFrancisco	NA	NA	NA	NA	NA	NA	NA	NA	NA	NA	NA	NA	NA	NA	NA
49915	Victorian box	Pittosporum undulatum	San Francisco	California	-122.41518	37.76303033	no_info	2140 Folsom St	7.62	introduced	0 to 15.24 cm	SanFrancisco	NA	NA	NA	NA	NA	NA	NA	NA	NA	NA	NA	NA	NA	NA	NA
195408	Sycamore london plane	Platanus acerifolia	San Francisco	California	-122.3934701	37.79289362	no_info	99 Mission St	38.1	introduced	30.48 to 45.72 cm	SanFrancisco	NA	NA	NA	NA	NA	NA	NA	NA	NA	NA	NA	NA	NA	NA	NA
238982	Ornamental pear	Pyrus calleryana	San Francisco	California	-122.4121688	37.75648532	no_info	2527 Harrison St	30.48	introduced	15.24 to 30.48 cm	SanFrancisco	NA	NA	NA	NA	NA	NA	NA	NA	NA	NA	NA	NA	NA	NA	NA
51567	Hybrid strawberry tree	Arbutus	San Francisco	California	-122.4808569	37.75436611	no_info	1783 23rd Ave	5.08	no_info	0 to 15.24 cm	SanFrancisco	NA	NA	NA	NA	NA	NA	NA	NA	NA	NA	NA	NA	NA	NA	NA
46988	Bronze loquat	Eriobotrya deflexa	San Francisco	California	-122.3998554	37.75080098	no_info	2011 26th St	NA	introduced	NA	SanFrancisco	NA	NA	NA	NA	NA	NA	NA	NA	NA	NA	NA	NA	NA	NA	NA
53366	NA	NA	San Francisco	California	-122.45707	37.72060641	no_info	130 Granada Ave	NA	no_info	NA	SanFrancisco	NA	NA	NA	NA	NA	NA	NA	NA	NA	NA	NA	NA	NA	NA	NA
35626	NA	NA	San Francisco	California	-122.4279486	37.77617687	no_info	701 Hayes St	NA	no_info	NA	SanFrancisco	NA	NA	NA	NA	NA	NA	NA	NA	NA	NA	NA	NA	NA	NA	NA
52787	Victorian box	Pittosporum undulatum	San Francisco	California	-122.4318911	37.79665494	no_info	1990 Green St	30.48	introduced	15.24 to 30.48 cm	SanFrancisco	NA	NA	NA	NA	NA	NA	NA	NA	NA	NA	NA	NA	NA	NA	NA
16928	Saint mary magnolia	Magnolia grandiflora	San Francisco	California	-122.428465	37.77438322	no_info	518 Oak St	7.62	introduced	0 to 15.24 cm	SanFrancisco	NA	NA	NA	NA	NA	NA	NA	NA	NA	NA	NA	NA	NA	NA	NA
140325	NA	NA	San Francisco	California	-122.4279512	37.78447941	no_info	1455 Laguna St	0	no_info	NA	SanFrancisco	NA	NA	NA	NA	NA	NA	NA	NA	NA	NA	NA	NA	NA	NA	NA
4329	Red flowering gum	Corymbia ficifolia	San Francisco	California	-122.4361343	37.73493264	no_info	828 Chenery St	55.88	introduced	45.72 to 60.96 cm	SanFrancisco	NA	NA	NA	NA	NA	NA	NA	NA	NA	NA	NA	NA	NA	NA	NA
5935	Ornamental pear	Pyrus calleryana	San Francisco	California	-122.429877	37.78168514	no_info	1357 Eddy St	15.24	introduced	0 to 15.24 cm	SanFrancisco	NA	NA	NA	NA	NA	NA	NA	NA	NA	NA	NA	NA	NA	NA	NA
222336	Lemon bottlebrush	Callistemon citrinus	San Francisco	California	-122.4368645	37.75267213	no_info	4203 23rd St	27.94	no_info	15.24 to 30.48 cm	SanFrancisco	NA	NA	NA	NA	NA	NA	NA	NA	NA	NA	NA	NA	NA	NA	NA
201667	Cork oak	Quercus suber	San Francisco	California	-122.4079436	37.77348356	no_info	401 08th St	12.7	introduced	0 to 15.24 cm	SanFrancisco	NA	NA	NA	NA	NA	NA	NA	NA	NA	NA	NA	NA	NA	NA	NA
214542	Kwanzan flowering cherry	Prunus serrulata	San Francisco	California	-122.4644752	37.76420937	no_info	610 Irving St	7.62	introduced	0 to 15.24 cm	SanFrancisco	NA	NA	NA	NA	NA	NA	NA	NA	NA	NA	NA	NA	NA	NA	NA
209029	Blue gum	Eucalyptus globulus	San Francisco	California	-122.439787	37.73409545	no_info	36 Martha Ave	45.72	introduced	30.48 to 45.72 cm	SanFrancisco	NA	NA	NA	NA	NA	NA	NA	NA	NA	NA	NA	NA	NA	NA	NA
184685	Sweet hakea tree	Hakea suaveolens	San Francisco	California	-122.4988763	37.75691859	no_info	3339 Lawton St	22.86	no_info	15.24 to 30.48 cm	SanFrancisco	NA	NA	NA	NA	NA	NA	NA	NA	NA	NA	NA	NA	NA	NA	NA
90927	Ornamental pear	Pyrus calleryana	San Francisco	California	-122.4837962	37.77812976	no_info	3309 Anza St	7.62	introduced	0 to 15.24 cm	SanFrancisco	NA	NA	NA	NA	NA	NA	NA	NA	NA	NA	NA	NA	NA	NA	NA
228557	Brisbane box	Lophostemon confertus	San Francisco	California	-122.4216399	37.76108991	no_info	736 Valencia St	33.02	introduced	30.48 to 45.72 cm	SanFrancisco	NA	NA	NA	NA	NA	NA	NA	NA	NA	NA	NA	NA	NA	NA	NA
76336	Brisbane box	Lophostemon confertus	San Francisco	California	-122.3887834	37.78186343	no_info	2 Townsend St	20.32	introduced	15.24 to 30.48 cm	SanFrancisco	NA	NA	NA	NA	NA	NA	NA	NA	NA	NA	NA	NA	NA	NA	NA
194149	Olive tree	Olea europaea	San Francisco	California	-122.3939659	37.76537872	no_info	101 Pennsylvania Ave	2.54	introduced	0 to 15.24 cm	SanFrancisco	NA	NA	NA	NA	NA	NA	NA	NA	NA	NA	NA	NA	NA	NA	NA
70511	Lilac tree	Syringa	San Francisco	California	-122.4240365	37.7261879	no_info	86 Valmar Ter	5.08	no_info	0 to 15.24 cm	SanFrancisco	NA	NA	NA	NA	NA	NA	NA	NA	NA	NA	NA	NA	NA	NA	NA
136881	Swamp myrtle	Tristaniopsis laurina	San Francisco	California	-122.4124084	37.79058589	no_info	1001 Pine St	2.54	introduced	0 to 15.24 cm	SanFrancisco	NA	NA	NA	NA	NA	NA	NA	NA	NA	NA	NA	NA	NA	NA	NA
26264	Brisbane box	Lophostemon confertus	San Francisco	California	-122.4223317	37.7451395	no_info	1640 Guerrero St	114.3	introduced	more than 76.2 cm	SanFrancisco	NA	NA	NA	NA	NA	NA	NA	NA	NA	NA	NA	NA	NA	NA	NA
33022	Cherry plum	Prunus cerasifera	San Francisco	California	-122.4215077	37.75051707	no_info	3602 25th St	NA	introduced	NA	SanFrancisco	NA	NA	NA	NA	NA	NA	NA	NA	NA	NA	NA	NA	NA	NA	NA
215331	Irish yew	Taxus baccata	San Francisco	California	-122.4651079	37.74960794	no_info	2095 09th Ave	35.56	introduced	30.48 to 45.72 cm	SanFrancisco	NA	NA	NA	NA	NA	NA	NA	NA	NA	NA	NA	NA	NA	NA	NA
184115	Blackwood acacia	Acacia melanoxylon	San Francisco	California	-122.4882598	37.75738621	no_info	2345 Lawton St	22.86	introduced	15.24 to 30.48 cm	SanFrancisco	NA	NA	NA	NA	NA	NA	NA	NA	NA	NA	NA	NA	NA	NA	NA
48885	American sweet gum	Liquidambar styraciflua	San Francisco	California	-122.4109189	37.77579698	no_info	239 08th St	7.62	introduced	0 to 15.24 cm	SanFrancisco	NA	NA	NA	NA	NA	NA	NA	NA	NA	NA	NA	NA	NA	NA	NA
92918	Lemon bottlebrush	Callistemon citrinus	San Francisco	California	-122.4700731	37.7375043	no_info	350 West Portal Ave	25.4	no_info	15.24 to 30.48 cm	SanFrancisco	NA	NA	NA	NA	NA	NA	NA	NA	NA	NA	NA	NA	NA	NA	NA
106726	NA	NA	San Francisco	California	-122.4435344	37.78561154	no_info	2803 Bush St	38.1	no_info	30.48 to 45.72 cm	SanFrancisco	NA	NA	NA	NA	NA	NA	NA	NA	NA	NA	NA	NA	NA	NA	NA
227895	American sweet gum	Liquidambar styraciflua	San Francisco	California	-122.4301741	37.76925168	no_info	9 Belcher St	33.02	introduced	30.48 to 45.72 cm	SanFrancisco	NA	NA	NA	NA	NA	NA	NA	NA	NA	NA	NA	NA	NA	NA	NA
225473	Indian laurel fig tree	Ficus microcarpa	San Francisco	California	-122.4336752	37.76577943	no_info	2211 15th St	27.94	introduced	15.24 to 30.48 cm	SanFrancisco	NA	NA	NA	NA	NA	NA	NA	NA	NA	NA	NA	NA	NA	NA	NA
240604	Coast redwood	Sequoia sempervirens	San Francisco	California	-122.4429084	37.75086732	no_info	500 Grand View Ave	7.62	naturally_occurring	0 to 15.24 cm	SanFrancisco	NA	NA	NA	NA	NA	NA	NA	NA	NA	NA	NA	NA	NA	NA	NA
199928	NA	Tristania conferta	San Francisco	California	-122.3852559	37.72758814	no_info	1801 Ingalls St	10.16	no_info	0 to 15.24 cm	SanFrancisco	NA	NA	NA	NA	NA	NA	NA	NA	NA	NA	NA	NA	NA	NA	NA
61057	Mayten	Maytenus boaria	San Francisco	California	-122.4421025	37.73026152	no_info	143 Congo St	NA	introduced	NA	SanFrancisco	NA	NA	NA	NA	NA	NA	NA	NA	NA	NA	NA	NA	NA	NA	NA
71841	Primrose tree	Lagunaria patersonii	San Francisco	California	-122.4705913	37.72861825	no_info	95 Mercedes Way	NA	no_info	NA	SanFrancisco	NA	NA	NA	NA	NA	NA	NA	NA	NA	NA	NA	NA	NA	NA	NA
210975	Photinia chinese photinia	Photinia fraseri	San Francisco	California	-122.4658442	37.74504134	no_info	260 Dorantes Ave	38.1	introduced	30.48 to 45.72 cm	SanFrancisco	NA	NA	NA	NA	NA	NA	NA	NA	NA	NA	NA	NA	NA	NA	NA
200833	New zealand xmas tree	Metrosideros excelsa	San Francisco	California	-122.4068561	37.76589391	no_info	2000 16th St	35.56	introduced	30.48 to 45.72 cm	SanFrancisco	NA	NA	NA	NA	NA	NA	NA	NA	NA	NA	NA	NA	NA	NA	NA
178857	Mariposa plum	Prunus domestica	San Francisco	California	-122.4096978	37.71178257	no_info	701 Delta St	30.48	introduced	15.24 to 30.48 cm	SanFrancisco	NA	NA	NA	NA	NA	NA	NA	NA	NA	NA	NA	NA	NA	NA	NA
142991	NA	NA	San Francisco	California	-122.4082985	37.80404104	no_info	1847 Grant Ave	0	no_info	NA	SanFrancisco	NA	NA	NA	NA	NA	NA	NA	NA	NA	NA	NA	NA	NA	NA	NA
54206	NA	NA	San Francisco	California	-122.4634713	37.76517226	no_info	526 Hugo St	NA	no_info	NA	SanFrancisco	NA	NA	NA	NA	NA	NA	NA	NA	NA	NA	NA	NA	NA	NA	NA
246852	Leaf tristania small	Tristaniopsis laurina	San Francisco	California	-122.4391582	37.77366327	no_info	300 Broderick St	17.78	introduced	15.24 to 30.48 cm	SanFrancisco	NA	NA	NA	NA	NA	NA	NA	NA	NA	NA	NA	NA	NA	NA	NA
191401	Australian tea tree	Leptospermum laevigatum	San Francisco	California	-122.4062449	37.76853339	no_info	2100 Alameda St	20.32	introduced	15.24 to 30.48 cm	SanFrancisco	NA	NA	NA	NA	NA	NA	NA	NA	NA	NA	NA	NA	NA	NA	NA
137742	Swamp myrtle	Tristaniopsis laurina	San Francisco	California	-122.4412553	37.78043946	no_info	101 Saint Joseph'S Ave	10.16	introduced	0 to 15.24 cm	SanFrancisco	NA	NA	NA	NA	NA	NA	NA	NA	NA	NA	NA	NA	NA	NA	NA
1267	Red flowering gum	Corymbia ficifolia	San Francisco	California	-122.4687572	37.71069117	no_info	3995X Alemany Blvd	60.96	introduced	45.72 to 60.96 cm	SanFrancisco	NA	NA	NA	NA	NA	NA	NA	NA	NA	NA	NA	NA	NA	NA	NA
113337	Hybrid strawberry tree	Arbutus	San Francisco	California	-122.392674	37.78129787	no_info	2X Stanford St	NA	no_info	NA	SanFrancisco	NA	NA	NA	NA	NA	NA	NA	NA	NA	NA	NA	NA	NA	NA	NA
251124	Italian cypress	Cupressus sempervirens	San Francisco	California	-122.4497595	37.75744441	no_info	120 Saint Germain Ave	NA	introduced	NA	SanFrancisco	NA	NA	NA	NA	NA	NA	NA	NA	NA	NA	NA	NA	NA	NA	NA
138466	Evergreen pear	Pyrus kawakamii	San Francisco	California	-122.4326186	37.78609399	no_info	1961 Sutter St	10.16	no_info	0 to 15.24 cm	SanFrancisco	NA	NA	NA	NA	NA	NA	NA	NA	NA	NA	NA	NA	NA	NA	NA
210135	Cajeput	Melaleuca quinquenervia	San Francisco	California	-122.4469249	37.72912044	no_info	212 Staples Ave	12.7	introduced	0 to 15.24 cm	SanFrancisco	NA	NA	NA	NA	NA	NA	NA	NA	NA	NA	NA	NA	NA	NA	NA
110236	Monterey pine	Pinus radiata	San Francisco	California	-122.4265325	37.77121874	no_info	100 Buchanan St	7.62	naturally_occurring	0 to 15.24 cm	SanFrancisco	NA	NA	NA	NA	NA	NA	NA	NA	NA	NA	NA	NA	NA	NA	NA
119202	Myoporum	Myoporum laetum	San Francisco	California	-122.5089451	37.77190753	no_info	851 48th Ave	35.56	introduced	30.48 to 45.72 cm	SanFrancisco	NA	NA	NA	NA	NA	NA	NA	NA	NA	NA	NA	NA	NA	NA	NA
30728	Evergreen pear	Pyrus kawakamii	San Francisco	California	-122.4216279	37.77363389	no_info	45 Rose St	NA	no_info	NA	SanFrancisco	NA	NA	NA	NA	NA	NA	NA	NA	NA	NA	NA	NA	NA	NA	NA
41506	Brisbane box	Lophostemon confertus	San Francisco	California	-122.4167294	37.77452107	no_info	1475 Mission St	NA	introduced	NA	SanFrancisco	NA	NA	NA	NA	NA	NA	NA	NA	NA	NA	NA	NA	NA	NA	NA
191426	Japanese privet	Ligustrum japonicum	San Francisco	California	-122.3982668	37.75739878	no_info	1700 22Nd St	15.24	introduced	0 to 15.24 cm	SanFrancisco	NA	NA	NA	NA	NA	NA	NA	NA	NA	NA	NA	NA	NA	NA	NA
223795	Monterey cypress	Cupressus macrocarpa	San Francisco	California	-122.4412773	37.76277651	no_info	22 Saturn St	119.38	introduced	more than 76.2 cm	SanFrancisco	NA	NA	NA	NA	NA	NA	NA	NA	NA	NA	NA	NA	NA	NA	NA
203254	Blackwood acacia	Acacia melanoxylon	San Francisco	California	-122.4561443	37.73358605	no_info	355 Hazelwood Ave	33.02	introduced	30.48 to 45.72 cm	SanFrancisco	NA	NA	NA	NA	NA	NA	NA	NA	NA	NA	NA	NA	NA	NA	NA
225936	Australian willow	Geijera parviflora	San Francisco	California	-122.4128526	37.75035696	no_info	1232 Treat Ave	27.94	introduced	15.24 to 30.48 cm	SanFrancisco	NA	NA	NA	NA	NA	NA	NA	NA	NA	NA	NA	NA	NA	NA	NA
61855	Glossy privet	Ligustrum lucidum	San Francisco	California	-122.4073149	37.75406494	no_info	1127 Hampshire St	NA	introduced	NA	SanFrancisco	NA	NA	NA	NA	NA	NA	NA	NA	NA	NA	NA	NA	NA	NA	NA
135823	Cherry plum	Prunus cerasifera	San Francisco	California	-122.4142017	37.79785566	no_info	1015 Vallejo St	38.1	introduced	30.48 to 45.72 cm	SanFrancisco	NA	NA	NA	NA	NA	NA	NA	NA	NA	NA	NA	NA	NA	NA	NA
83828	Samuel sommer magnolia	Magnolia grandiflora	San Francisco	California	-122.4115451	37.79911672	no_info	755-757 Green St	NA	introduced	NA	SanFrancisco	NA	NA	NA	NA	NA	NA	NA	NA	NA	NA	NA	NA	NA	NA	NA
16550	Evergreen pear	Pyrus kawakamii	San Francisco	California	-122.3872305	37.74131856	no_info	500X Newhall St	7.62	no_info	0 to 15.24 cm	SanFrancisco	NA	NA	NA	NA	NA	NA	NA	NA	NA	NA	NA	NA	NA	NA	NA
113351	NA	NA	San Francisco	California	-122.5029293	37.7793142	no_info	7802X Geary Blvd	NA	no_info	NA	SanFrancisco	NA	NA	NA	NA	NA	NA	NA	NA	NA	NA	NA	NA	NA	NA	NA
9441	Sycamore london plane	Platanus acerifolia	San Francisco	California	-122.4237623	37.78119957	no_info	850X Gough St	101.6	introduced	more than 76.2 cm	SanFrancisco	NA	NA	NA	NA	NA	NA	NA	NA	NA	NA	NA	NA	NA	NA	NA
186018	Monterey cypress	Cupressus macrocarpa	San Francisco	California	-122.4946921	37.75037065	no_info	1900 Sunset Blvd	124.46	introduced	more than 76.2 cm	SanFrancisco	NA	NA	NA	NA	NA	NA	NA	NA	NA	NA	NA	NA	NA	NA	NA
85979	Swamp myrtle	Tristaniopsis laurina	San Francisco	California	-122.4853225	37.74357266	no_info	2346 28th Ave	7.62	introduced	0 to 15.24 cm	SanFrancisco	NA	NA	NA	NA	NA	NA	NA	NA	NA	NA	NA	NA	NA	NA	NA
7763	Sycamore london plane	Platanus acerifolia	San Francisco	California	-122.4216786	37.77839129	no_info	455 Franklin St	15.24	introduced	0 to 15.24 cm	SanFrancisco	NA	NA	NA	NA	NA	NA	NA	NA	NA	NA	NA	NA	NA	NA	NA
62096	Victorian box	Pittosporum undulatum	San Francisco	California	-122.3976248	37.76282961	no_info	272 Connecticut St	33.02	introduced	30.48 to 45.72 cm	SanFrancisco	NA	NA	NA	NA	NA	NA	NA	NA	NA	NA	NA	NA	NA	NA	NA
24106	Evergreen pear	Pyrus kawakamii	San Francisco	California	-122.3857496	37.73624996	no_info	105X Whitney Young Cir	7.62	no_info	0 to 15.24 cm	SanFrancisco	NA	NA	NA	NA	NA	NA	NA	NA	NA	NA	NA	NA	NA	NA	NA
84647	Mayten	Maytenus boaria	San Francisco	California	-122.4866132	37.77736932	no_info	634 27th Ave	12.7	introduced	0 to 15.24 cm	SanFrancisco	NA	NA	NA	NA	NA	NA	NA	NA	NA	NA	NA	NA	NA	NA	NA
4255	Victorian box	Pittosporum undulatum	San Francisco	California	-122.4309808	37.74739453	no_info	4079 Cesar Chavez St	30.48	introduced	15.24 to 30.48 cm	SanFrancisco	NA	NA	NA	NA	NA	NA	NA	NA	NA	NA	NA	NA	NA	NA	NA
228610	Brisbane box	Lophostemon confertus	San Francisco	California	-122.412981	37.76500789	no_info	2001 Harrison St	22.86	introduced	15.24 to 30.48 cm	SanFrancisco	NA	NA	NA	NA	NA	NA	NA	NA	NA	NA	NA	NA	NA	NA	NA
186216	Karo tree	Pittosporum crassifolium	San Francisco	California	-122.4956467	37.7545996	no_info	1701 Sunset Blvd	17.78	introduced	15.24 to 30.48 cm	SanFrancisco	NA	NA	NA	NA	NA	NA	NA	NA	NA	NA	NA	NA	NA	NA	NA
62764	Karo tree	Pittosporum crassifolium	San Francisco	California	-122.4674703	37.75830519	no_info	445 Lawton St	NA	introduced	NA	SanFrancisco	NA	NA	NA	NA	NA	NA	NA	NA	NA	NA	NA	NA	NA	NA	NA
72252	Little gem magnolia	Magnolia grandiflora	San Francisco	California	-122.4331263	37.72107687	no_info	531 Madrid St	2.54	introduced	0 to 15.24 cm	SanFrancisco	NA	NA	NA	NA	NA	NA	NA	NA	NA	NA	NA	NA	NA	NA	NA
238079	Kwanzan flowering cherry	Prunus serrulata	San Francisco	California	-122.4122916	37.73819967	no_info	710 Jarboe Ave	30.48	introduced	15.24 to 30.48 cm	SanFrancisco	NA	NA	NA	NA	NA	NA	NA	NA	NA	NA	NA	NA	NA	NA	NA
190565	Maidenhair tree	Ginkgo biloba	San Francisco	California	-122.4035538	37.76868284	no_info	1748 Alameda St	2.54	introduced	0 to 15.24 cm	SanFrancisco	NA	NA	NA	NA	NA	NA	NA	NA	NA	NA	NA	NA	NA	NA	NA
134399	Sycamore london plane	Platanus acerifolia	San Francisco	California	-122.4235882	37.78113219	no_info	388 Elm St	12.7	introduced	0 to 15.24 cm	SanFrancisco	NA	NA	NA	NA	NA	NA	NA	NA	NA	NA	NA	NA	NA	NA	NA
185649	Yew pine	Podocarpus macrophyllus	San Francisco	California	-122.494504	37.74674478	no_info	2100 Sunset Blvd	2.54	introduced	0 to 15.24 cm	SanFrancisco	NA	NA	NA	NA	NA	NA	NA	NA	NA	NA	NA	NA	NA	NA	NA
224202	Eucalyptus	Eucalyptus	San Francisco	California	-122.4302806	37.73436618	no_info	1300 San Jose Ave	35.56	no_info	30.48 to 45.72 cm	SanFrancisco	NA	NA	NA	NA	NA	NA	NA	NA	NA	NA	NA	NA	NA	NA	NA
2098	Hybrid strawberry tree	Arbutus	San Francisco	California	-122.4383226	37.73447728	no_info	1000X Bosworth St	7.62	no_info	0 to 15.24 cm	SanFrancisco	NA	NA	NA	NA	NA	NA	NA	NA	NA	NA	NA	NA	NA	NA	NA
140153	Red flowering gum	Corymbia ficifolia	San Francisco	California	-122.4474848	37.77313393	no_info	250 Ashbury St	55.88	introduced	45.72 to 60.96 cm	SanFrancisco	NA	NA	NA	NA	NA	NA	NA	NA	NA	NA	NA	NA	NA	NA	NA
205589	Strawberry tree	Arbutus unedo	San Francisco	California	-122.4655603	37.75205409	no_info	1939 09th Ave	7.62	introduced	0 to 15.24 cm	SanFrancisco	NA	NA	NA	NA	NA	NA	NA	NA	NA	NA	NA	NA	NA	NA	NA
143089	Ornamental cherry	Prunus serrulata	San Francisco	California	-122.4098081	37.80233854	no_info	616 Greenwich St	17.78	introduced	15.24 to 30.48 cm	SanFrancisco	NA	NA	NA	NA	NA	NA	NA	NA	NA	NA	NA	NA	NA	NA	NA
239075	Ornamental pear	Pyrus calleryana	San Francisco	California	-122.408996	37.7477459	no_info	624 Precita Ave	25.4	introduced	15.24 to 30.48 cm	SanFrancisco	NA	NA	NA	NA	NA	NA	NA	NA	NA	NA	NA	NA	NA	NA	NA
66554	Karo tree	Pittosporum crassifolium	San Francisco	California	-122.4240414	37.75760091	no_info	124 Liberty St	NA	introduced	NA	SanFrancisco	NA	NA	NA	NA	NA	NA	NA	NA	NA	NA	NA	NA	NA	NA	NA
103001	NA	NA	San Francisco	California	-122.4352435	37.79243776	no_info	2476 Jackson St	22.86	no_info	15.24 to 30.48 cm	SanFrancisco	NA	NA	NA	NA	NA	NA	NA	NA	NA	NA	NA	NA	NA	NA	NA
54550	NA	NA	San Francisco	California	-122.4263842	37.80255517	no_info	3050 Franklin St	NA	no_info	NA	SanFrancisco	NA	NA	NA	NA	NA	NA	NA	NA	NA	NA	NA	NA	NA	NA	NA
90497	Ornamental pear tree	Pyrus calleryana	San Francisco	California	-122.4850523	37.78350274	no_info	319 25th Ave	7.62	introduced	0 to 15.24 cm	SanFrancisco	NA	NA	NA	NA	NA	NA	NA	NA	NA	NA	NA	NA	NA	NA	NA
20114	Laurel fig	Ficus nitida	San Francisco	California	-122.4332901	37.77365066	no_info	800X Oak St	60.96	no_info	45.72 to 60.96 cm	SanFrancisco	NA	NA	NA	NA	NA	NA	NA	NA	NA	NA	NA	NA	NA	NA	NA
106568	NA	NA	San Francisco	California	-122.3836346	37.74349339	no_info	50 Mendell St	NA	no_info	NA	SanFrancisco	NA	NA	NA	NA	NA	NA	NA	NA	NA	NA	NA	NA	NA	NA	NA
100536	Canary island date palm	Phoenix canariensis	San Francisco	California	-122.4276411	37.76870668	no_info	2050X Market St	91.44	introduced	more than 76.2 cm	SanFrancisco	NA	NA	NA	NA	NA	NA	NA	NA	NA	NA	NA	NA	NA	NA	NA
53346	NA	NA	San Francisco	California	-122.4614369	37.74181327	no_info	150 Granville Way	NA	no_info	NA	SanFrancisco	NA	NA	NA	NA	NA	NA	NA	NA	NA	NA	NA	NA	NA	NA	NA
200719	Southern magnolia	Magnolia grandiflora	San Francisco	California	-122.3896202	37.73332971	no_info	1530 Palou Ave	15.24	introduced	0 to 15.24 cm	SanFrancisco	NA	NA	NA	NA	NA	NA	NA	NA	NA	NA	NA	NA	NA	NA	NA
16367	Western redbud	Cercis occidentalis	San Francisco	California	-122.404346	37.80105809	no_info	1300X Montgomery St	10.16	naturally_occurring	0 to 15.24 cm	SanFrancisco	NA	NA	NA	NA	NA	NA	NA	NA	NA	NA	NA	NA	NA	NA	NA
177784	New zealand xmas tree	Metrosideros excelsa	San Francisco	California	-122.4347087	37.70979363	no_info	401 Cordova St	17.78	introduced	15.24 to 30.48 cm	SanFrancisco	NA	NA	NA	NA	NA	NA	NA	NA	NA	NA	NA	NA	NA	NA	NA
1441	Siberian elm	Ulmus pumila	San Francisco	California	-122.4592605	37.78787521	no_info	138 Arguello Blvd	106.68	introduced	more than 76.2 cm	SanFrancisco	NA	NA	NA	NA	NA	NA	NA	NA	NA	NA	NA	NA	NA	NA	NA
48363	Maidenhair tree	Ginkgo biloba	San Francisco	California	-122.4027127	37.76541009	no_info	350& 17th St Rhode Island St	NA	introduced	NA	SanFrancisco	NA	NA	NA	NA	NA	NA	NA	NA	NA	NA	NA	NA	NA	NA	NA
90771	Peppermint willow	Agonis flexuosa	San Francisco	California	-122.5003503	37.77364861	no_info	3899X Cabrillo St	7.62	introduced	0 to 15.24 cm	SanFrancisco	NA	NA	NA	NA	NA	NA	NA	NA	NA	NA	NA	NA	NA	NA	NA
109757	Little gem magnolia	Magnolia grandiflora	San Francisco	California	-122.4210646	37.75856391	no_info	3590 20th St	2.54	introduced	0 to 15.24 cm	SanFrancisco	NA	NA	NA	NA	NA	NA	NA	NA	NA	NA	NA	NA	NA	NA	NA
11345	Silver dollar eucalyptus	Eucalyptus polyanthemos	San Francisco	California	-122.382321	37.73067775	no_info	1300X Ingalls St	228.6	introduced	more than 76.2 cm	SanFrancisco	NA	NA	NA	NA	NA	NA	NA	NA	NA	NA	NA	NA	NA	NA	NA
14863	Banyan fig	Ficus retusa	San Francisco	California	-122.4348762	37.77829743	no_info	1398 Mcallister St	60.96	introduced	45.72 to 60.96 cm	SanFrancisco	NA	NA	NA	NA	NA	NA	NA	NA	NA	NA	NA	NA	NA	NA	NA
122509	Brisbane box	Lophostemon confertus	San Francisco	California	-122.4213884	37.76158574	no_info	701X Valencia St	15.24	introduced	0 to 15.24 cm	SanFrancisco	NA	NA	NA	NA	NA	NA	NA	NA	NA	NA	NA	NA	NA	NA	NA
178384	Karo tree	Pittosporum crassifolium	San Francisco	California	-122.432348	37.72642803	no_info	151 London St	17.78	introduced	15.24 to 30.48 cm	SanFrancisco	NA	NA	NA	NA	NA	NA	NA	NA	NA	NA	NA	NA	NA	NA	NA
201273	Cherry plum	Prunus cerasifera	San Francisco	California	-122.3970992	37.72711313	no_info	210 Kalmanovitz St	12.7	introduced	0 to 15.24 cm	SanFrancisco	NA	NA	NA	NA	NA	NA	NA	NA	NA	NA	NA	NA	NA	NA	NA
9793	Brisbane box	Lophostemon confertus	San Francisco	California	-122.4241843	37.78242022	green_space	997X Gough St	101.6	introduced	more than 76.2 cm	SanFrancisco	NA	NA	NA	NA	NA	NA	NA	NA	NA	NA	NA	NA	NA	NA	NA
244083	Red flowering gum	Corymbia ficifolia	San Francisco	California	-122.4498317	37.77066007	no_info	1762 Page St	58.42	introduced	45.72 to 60.96 cm	SanFrancisco	NA	NA	NA	NA	NA	NA	NA	NA	NA	NA	NA	NA	NA	NA	NA
139100	Victorian box	Pittosporum undulatum	San Francisco	California	-122.4394796	37.78380885	no_info	2186 Divisadero St	35.56	introduced	30.48 to 45.72 cm	SanFrancisco	NA	NA	NA	NA	NA	NA	NA	NA	NA	NA	NA	NA	NA	NA	NA
55188	NA	NA	San Francisco	California	-122.3962353	37.73129655	no_info	370 Thornton Ave	NA	no_info	NA	SanFrancisco	NA	NA	NA	NA	NA	NA	NA	NA	NA	NA	NA	NA	NA	NA	NA
191285	Sweet bay grecian laurel	Laurus nobilis	San Francisco	California	-122.3938874	37.77601704	no_info	720 04th St	15.24	introduced	0 to 15.24 cm	SanFrancisco	NA	NA	NA	NA	NA	NA	NA	NA	NA	NA	NA	NA	NA	NA	NA
129465	Australian tea tree	Leptospermum laevigatum	San Francisco	California	-122.4257084	37.79186335	no_info	1974 Clay St	15.24	introduced	0 to 15.24 cm	SanFrancisco	NA	NA	NA	NA	NA	NA	NA	NA	NA	NA	NA	NA	NA	NA	NA
134711	Sycamore london plane	Platanus acerifolia	San Francisco	California	-122.4224407	37.79227487	no_info	1788 Clay St	10.16	introduced	0 to 15.24 cm	SanFrancisco	NA	NA	NA	NA	NA	NA	NA	NA	NA	NA	NA	NA	NA	NA	NA
17353	New zealand xmas tree	Metrosideros excelsa	San Francisco	California	-122.4453219	37.71531499	no_info	2465X Alemany Blvd	165.1	introduced	more than 76.2 cm	SanFrancisco	NA	NA	NA	NA	NA	NA	NA	NA	NA	NA	NA	NA	NA	NA	NA
225913	Australian willow	Geijera parviflora	San Francisco	California	-122.42356	37.76018284	no_info	699 Guerrero St	35.56	introduced	30.48 to 45.72 cm	SanFrancisco	NA	NA	NA	NA	NA	NA	NA	NA	NA	NA	NA	NA	NA	NA	NA
140482	Banyan fig	Ficus retusa	San Francisco	California	-122.4306844	37.78120272	no_info	1137 Webster St	40.64	introduced	30.48 to 45.72 cm	SanFrancisco	NA	NA	NA	NA	NA	NA	NA	NA	NA	NA	NA	NA	NA	NA	NA
88212	Southern magnolia	Magnolia grandiflora	San Francisco	California	-122.4509043	37.77257178	no_info	299 Cole St	2.54	introduced	0 to 15.24 cm	SanFrancisco	NA	NA	NA	NA	NA	NA	NA	NA	NA	NA	NA	NA	NA	NA	NA
63478	New zealand xmas tree	Metrosideros excelsa	San Francisco	California	-122.4447382	37.77785522	no_info	2079 Golden Gate Ave	20.32	introduced	15.24 to 30.48 cm	SanFrancisco	NA	NA	NA	NA	NA	NA	NA	NA	NA	NA	NA	NA	NA	NA	NA
192448	Maidenhair tree	Ginkgo biloba	San Francisco	California	-122.4054337	37.76082651	no_info	2310 19th St	5.08	introduced	0 to 15.24 cm	SanFrancisco	NA	NA	NA	NA	NA	NA	NA	NA	NA	NA	NA	NA	NA	NA	NA
47337	Southern magnolia	Magnolia grandiflora	San Francisco	California	-122.4664011	37.7196061	no_info	415 Garfield St	7.62	introduced	0 to 15.24 cm	SanFrancisco	NA	NA	NA	NA	NA	NA	NA	NA	NA	NA	NA	NA	NA	NA	NA
63792	English hawthorn	Crataegus laevigata	San Francisco	California	-122.4315722	37.74991017	no_info	4094 25th St	NA	introduced	NA	SanFrancisco	NA	NA	NA	NA	NA	NA	NA	NA	NA	NA	NA	NA	NA	NA	NA
4202	Red ironbark	Eucalyptus sideroxylon	San Francisco	California	-122.4272653	37.74773876	no_info	3902 Cesar Chavez St	45.72	introduced	30.48 to 45.72 cm	SanFrancisco	NA	NA	NA	NA	NA	NA	NA	NA	NA	NA	NA	NA	NA	NA	NA
61093	Sycamore london plane	Platanus acerifolia	San Francisco	California	-122.3894879	37.75794011	no_info	804 22Nd St	30.48	introduced	15.24 to 30.48 cm	SanFrancisco	NA	NA	NA	NA	NA	NA	NA	NA	NA	NA	NA	NA	NA	NA	NA
224520	Chinese banyan	Ficus microcarpa	San Francisco	California	-122.415973	37.76142604	no_info	439 Shotwell St	40.64	introduced	30.48 to 45.72 cm	SanFrancisco	NA	NA	NA	NA	NA	NA	NA	NA	NA	NA	NA	NA	NA	NA	NA
47821	Bronze loquat	Eriobotrya deflexa	San Francisco	California	-122.506033	37.7762318	no_info	649 45th Ave	7.62	introduced	0 to 15.24 cm	SanFrancisco	NA	NA	NA	NA	NA	NA	NA	NA	NA	NA	NA	NA	NA	NA	NA
47341	Cherry plum	Prunus cerasifera	San Francisco	California	-122.4681989	37.71959291	no_info	615 Garfield St	NA	introduced	NA	SanFrancisco	NA	NA	NA	NA	NA	NA	NA	NA	NA	NA	NA	NA	NA	NA	NA
180379	Swamp myrtle	Tristaniopsis laurina	San Francisco	California	-122.429868	37.73032508	no_info	4172 Mission St	17.78	introduced	15.24 to 30.48 cm	SanFrancisco	NA	NA	NA	NA	NA	NA	NA	NA	NA	NA	NA	NA	NA	NA	NA
105220	Blackwood acacia	Acacia melanoxylon	San Francisco	California	-122.486659	37.76045373	no_info	1443 28th Ave	20.32	introduced	15.24 to 30.48 cm	SanFrancisco	NA	NA	NA	NA	NA	NA	NA	NA	NA	NA	NA	NA	NA	NA	NA
190240	Indian laurel fig tree	Ficus microcarpa	San Francisco	California	-122.4019403	37.78852532	no_info	60 New Montgomery St	7.62	introduced	0 to 15.24 cm	SanFrancisco	NA	NA	NA	NA	NA	NA	NA	NA	NA	NA	NA	NA	NA	NA	NA
83358	Brisbane box	Lophostemon confertus	San Francisco	California	-122.4521963	37.76311184	no_info	1160 Stanyan St	NA	introduced	NA	SanFrancisco	NA	NA	NA	NA	NA	NA	NA	NA	NA	NA	NA	NA	NA	NA	NA
140154	Blackwood acacia	Acacia melanoxylon	San Francisco	California	-122.4460527	37.77321052	no_info	1702 Masonic Ave	45.72	introduced	30.48 to 45.72 cm	SanFrancisco	NA	NA	NA	NA	NA	NA	NA	NA	NA	NA	NA	NA	NA	NA	NA
210662	Olive tree	Olea europaea	San Francisco	California	-122.4731672	37.73868423	no_info	2638 17th Ave	5.08	introduced	0 to 15.24 cm	SanFrancisco	NA	NA	NA	NA	NA	NA	NA	NA	NA	NA	NA	NA	NA	NA	NA
33675	Red flowering gum	Corymbia ficifolia	San Francisco	California	-122.4258232	37.77692624	no_info	469 Ivy St	33.02	introduced	30.48 to 45.72 cm	SanFrancisco	NA	NA	NA	NA	NA	NA	NA	NA	NA	NA	NA	NA	NA	NA	NA
184512	Blackwood acacia	Acacia melanoxylon	San Francisco	California	-122.5009816	37.7498952	no_info	1975 42Nd Ave	5.08	introduced	0 to 15.24 cm	SanFrancisco	NA	NA	NA	NA	NA	NA	NA	NA	NA	NA	NA	NA	NA	NA	NA
25135	Canary island date palm	Phoenix canariensis	San Francisco	California	-122.4242198	37.7420833	no_info	1700X Dolores St	228.6	introduced	more than 76.2 cm	SanFrancisco	NA	NA	NA	NA	NA	NA	NA	NA	NA	NA	NA	NA	NA	NA	NA
67483	Bailey's acacia	Acacia baileyana	San Francisco	California	-122.4359847	37.77491597	no_info	556 Scott St	17.78	introduced	15.24 to 30.48 cm	SanFrancisco	NA	NA	NA	NA	NA	NA	NA	NA	NA	NA	NA	NA	NA	NA	NA
13015	Fruitless olive	Olea europaea	San Francisco	California	-122.4084493	37.80335191	no_info	407 Lombard St	30.48	introduced	15.24 to 30.48 cm	SanFrancisco	NA	NA	NA	NA	NA	NA	NA	NA	NA	NA	NA	NA	NA	NA	NA
135103	Sycamore london plane	Platanus acerifolia	San Francisco	California	-122.409428	37.80826973	no_info	1403 The Embarcadero	17.78	introduced	15.24 to 30.48 cm	SanFrancisco	NA	NA	NA	NA	NA	NA	NA	NA	NA	NA	NA	NA	NA	NA	NA
64921	Ornamental cherry	Prunus serrulata	San Francisco	California	-122.4720709	37.74519368	no_info	2290 Cecelia Ave	NA	introduced	NA	SanFrancisco	NA	NA	NA	NA	NA	NA	NA	NA	NA	NA	NA	NA	NA	NA	NA
212048	Red flowering gum	Corymbia ficifolia	San Francisco	California	-122.4690375	37.73648075	no_info	11 San Leandro Way	66.04	introduced	60.96 to 76.2 cm	SanFrancisco	NA	NA	NA	NA	NA	NA	NA	NA	NA	NA	NA	NA	NA	NA	NA
113703	Bronze loquat	Eriobotrya deflexa	San Francisco	California	-122.4180148	37.7455025	no_info	14 Lundys Ln	17.78	introduced	15.24 to 30.48 cm	SanFrancisco	NA	NA	NA	NA	NA	NA	NA	NA	NA	NA	NA	NA	NA	NA	NA
29828	Southern magnolia	Magnolia grandiflora	San Francisco	California	-122.3902499	37.74391708	no_info	1695X Evans Ave	7.62	introduced	0 to 15.24 cm	SanFrancisco	NA	NA	NA	NA	NA	NA	NA	NA	NA	NA	NA	NA	NA	NA	NA
220336	Japanese maple	Acer palmatum	San Francisco	California	-122.4335187	37.74674061	no_info	1839 Castro St	5.08	introduced	0 to 15.24 cm	SanFrancisco	NA	NA	NA	NA	NA	NA	NA	NA	NA	NA	NA	NA	NA	NA	NA
133417	Sycamore london plane	Platanus acerifolia	San Francisco	California	-122.4510329	37.78851411	no_info	3531 Clay St	30.48	introduced	15.24 to 30.48 cm	SanFrancisco	NA	NA	NA	NA	NA	NA	NA	NA	NA	NA	NA	NA	NA	NA	NA
208995	Blue gum	Eucalyptus globulus	San Francisco	California	-122.4650459	37.73811218	no_info	21 Yerba Buena Ave	88.9	introduced	more than 76.2 cm	SanFrancisco	NA	NA	NA	NA	NA	NA	NA	NA	NA	NA	NA	NA	NA	NA	NA
105654	Southern magnolia	Magnolia grandiflora	San Francisco	California	-122.4171453	37.80230606	no_info	901X Lombard St	7.62	introduced	0 to 15.24 cm	SanFrancisco	NA	NA	NA	NA	NA	NA	NA	NA	NA	NA	NA	NA	NA	NA	NA
215758	Elm	Ulmus	San Francisco	California	-122.4406413	37.73495822	no_info	811 Congo St	15.24	no_info	0 to 15.24 cm	SanFrancisco	NA	NA	NA	NA	NA	NA	NA	NA	NA	NA	NA	NA	NA	NA	NA
197905	Irish yew	Taxus baccata	San Francisco	California	-122.3907117	37.76179938	no_info	654 Minnesota St	10.16	introduced	0 to 15.24 cm	SanFrancisco	NA	NA	NA	NA	NA	NA	NA	NA	NA	NA	NA	NA	NA	NA	NA
42874	Lemon bottlebrush	Callistemon citrinus	San Francisco	California	-122.4906607	37.74304103	no_info	2366 33rd Ave	12.7	no_info	0 to 15.24 cm	SanFrancisco	NA	NA	NA	NA	NA	NA	NA	NA	NA	NA	NA	NA	NA	NA	NA
212236	Red flowering gum	Corymbia ficifolia	San Francisco	California	-122.4471132	37.73144024	no_info	519 Monterey Blvd	68.58	introduced	60.96 to 76.2 cm	SanFrancisco	NA	NA	NA	NA	NA	NA	NA	NA	NA	NA	NA	NA	NA	NA	NA
49486	Brisbane box	Lophostemon confertus	San Francisco	California	-122.410952	37.76931289	no_info	401X Division St	15.24	introduced	0 to 15.24 cm	SanFrancisco	NA	NA	NA	NA	NA	NA	NA	NA	NA	NA	NA	NA	NA	NA	NA
177816	Myoporum	Myoporum laetum	San Francisco	California	-122.4101259	37.7090144	no_info	60 Tomaso Ct	38.1	introduced	30.48 to 45.72 cm	SanFrancisco	NA	NA	NA	NA	NA	NA	NA	NA	NA	NA	NA	NA	NA	NA	NA
94233	Canary island pine	Pinus canariensis	San Francisco	California	-122.4897271	37.73367082	no_info	1501@Ocean Sloat Blvd	30.48	introduced	15.24 to 30.48 cm	SanFrancisco	NA	NA	NA	NA	NA	NA	NA	NA	NA	NA	NA	NA	NA	NA	NA
179188	Ornamental pear	Pyrus calleryana	San Francisco	California	-122.4171371	37.7122925	no_info	1500 Sunnydale Ave	12.7	introduced	0 to 15.24 cm	SanFrancisco	NA	NA	NA	NA	NA	NA	NA	NA	NA	NA	NA	NA	NA	NA	NA
34600	Strawberry tree	Arbutus unedo	San Francisco	California	-122.4459899	37.79018377	no_info	3200 Washington St	NA	introduced	NA	SanFrancisco	NA	NA	NA	NA	NA	NA	NA	NA	NA	NA	NA	NA	NA	NA	NA
110735	NA	NA	San Francisco	California	-122.4729379	37.74971914	no_info	2099X 16th Ave	NA	no_info	NA	SanFrancisco	NA	NA	NA	NA	NA	NA	NA	NA	NA	NA	NA	NA	NA	NA	NA
228440	Sweet shade	Hymenosporum flavum	San Francisco	California	-122.4296294	37.77214271	no_info	451 Haight St	10.16	introduced	0 to 15.24 cm	SanFrancisco	NA	NA	NA	NA	NA	NA	NA	NA	NA	NA	NA	NA	NA	NA	NA
211643	Victorian box	Pittosporum undulatum	San Francisco	California	-122.4648229	37.7349454	no_info	605X Saint Francis Blvd	53.34	introduced	45.72 to 60.96 cm	SanFrancisco	NA	NA	NA	NA	NA	NA	NA	NA	NA	NA	NA	NA	NA	NA	NA
64997	Brisbane box	Lophostemon confertus	San Francisco	California	-122.4234355	37.74144559	no_info	851 San Jose Ave	NA	introduced	NA	SanFrancisco	NA	NA	NA	NA	NA	NA	NA	NA	NA	NA	NA	NA	NA	NA	NA
23477	Brisbane box	Lophostemon confertus	San Francisco	California	-122.4239144	37.79812658	no_info	2400X Van Ness Ave	81.28	introduced	more than 76.2 cm	SanFrancisco	NA	NA	NA	NA	NA	NA	NA	NA	NA	NA	NA	NA	NA	NA	NA
53394	NA	NA	San Francisco	California	-122.4376512	37.7701618	no_info	845 Waller St	NA	no_info	NA	SanFrancisco	NA	NA	NA	NA	NA	NA	NA	NA	NA	NA	NA	NA	NA	NA	NA
100554	Mexican fan palm	Washingtonia robusta	San Francisco	California	-122.4169453	37.77283255	no_info	1050X Natoma St	30.48	introduced	15.24 to 30.48 cm	SanFrancisco	NA	NA	NA	NA	NA	NA	NA	NA	NA	NA	NA	NA	NA	NA	NA
194726	Victorian box	Pittosporum undulatum	San Francisco	California	-122.3962866	37.7611436	no_info	407 Missouri St	22.86	introduced	15.24 to 30.48 cm	SanFrancisco	NA	NA	NA	NA	NA	NA	NA	NA	NA	NA	NA	NA	NA	NA	NA
69183	Olive tree	Olea europaea	San Francisco	California	-122.490136	37.76398963	no_info	1245 31St Ave	10.16	introduced	0 to 15.24 cm	SanFrancisco	NA	NA	NA	NA	NA	NA	NA	NA	NA	NA	NA	NA	NA	NA	NA
212974	Cherry plum	Prunus cerasifera	San Francisco	California	-122.4640535	37.76363063	no_info	1350 07th Ave	15.24	introduced	0 to 15.24 cm	SanFrancisco	NA	NA	NA	NA	NA	NA	NA	NA	NA	NA	NA	NA	NA	NA	NA
104237	Southern magnolia	Magnolia grandiflora	San Francisco	California	-122.441185	37.73558707	no_info	1265 Bosworth St	NA	introduced	NA	SanFrancisco	NA	NA	NA	NA	NA	NA	NA	NA	NA	NA	NA	NA	NA	NA	NA
208034	American sweet gum	Liquidambar styraciflua	San Francisco	California	-122.4665996	37.75832735	no_info	335 Lawton St	25.4	introduced	15.24 to 30.48 cm	SanFrancisco	NA	NA	NA	NA	NA	NA	NA	NA	NA	NA	NA	NA	NA	NA	NA
218480	Swamp myrtle	Tristaniopsis laurina	San Francisco	California	-122.4591263	37.72428635	no_info	1250 Capitol Ave	2.54	introduced	0 to 15.24 cm	SanFrancisco	NA	NA	NA	NA	NA	NA	NA	NA	NA	NA	NA	NA	NA	NA	NA
26867	Brisbane box	Lophostemon confertus	San Francisco	California	-122.4279222	37.77560368	no_info	631 Buchanan St	15.24	introduced	0 to 15.24 cm	SanFrancisco	NA	NA	NA	NA	NA	NA	NA	NA	NA	NA	NA	NA	NA	NA	NA
87507	Brisbane box	Lophostemon confertus	San Francisco	California	-122.3886138	37.76175531	no_info	2201 03rd St	30.48	introduced	15.24 to 30.48 cm	SanFrancisco	NA	NA	NA	NA	NA	NA	NA	NA	NA	NA	NA	NA	NA	NA	NA
50715	NA	NA	San Francisco	California	-122.3979288	37.75598571	no_info	808 Arkansas St	NA	no_info	NA	SanFrancisco	NA	NA	NA	NA	NA	NA	NA	NA	NA	NA	NA	NA	NA	NA	NA
109901	Kwanzan flowering cherry	Prunus serrulata	San Francisco	California	-122.486713	37.74499883	no_info	2271 29th Ave	7.62	introduced	0 to 15.24 cm	SanFrancisco	NA	NA	NA	NA	NA	NA	NA	NA	NA	NA	NA	NA	NA	NA	NA
39977	Cherry plum	Prunus	San Francisco	California	-122.4745378	37.7405669	no_info	2535 18th Ave	12.7	no_info	0 to 15.24 cm	SanFrancisco	NA	NA	NA	NA	NA	NA	NA	NA	NA	NA	NA	NA	NA	NA	NA
217715	Swamp myrtle	Tristaniopsis laurina	San Francisco	California	-122.4542537	37.72357873	no_info	1150 Ocean Ave	5.08	introduced	0 to 15.24 cm	SanFrancisco	NA	NA	NA	NA	NA	NA	NA	NA	NA	NA	NA	NA	NA	NA	NA
213256	New zealand xmas tree	Metrosideros excelsa	San Francisco	California	-122.4698624	37.71472716	no_info	45 Byxbee St	35.56	introduced	30.48 to 45.72 cm	SanFrancisco	NA	NA	NA	NA	NA	NA	NA	NA	NA	NA	NA	NA	NA	NA	NA
221639	Trident maple	Acer buergerianum	San Francisco	California	-122.4270837	37.75740003	no_info	262 Liberty St	2.54	introduced	0 to 15.24 cm	SanFrancisco	NA	NA	NA	NA	NA	NA	NA	NA	NA	NA	NA	NA	NA	NA	NA
933	Siberian elm	Ulmus pumila	San Francisco	California	-122.4326178	37.73027833	no_info	1294X Alemany Blvd	76.2	introduced	60.96 to 76.2 cm	SanFrancisco	NA	NA	NA	NA	NA	NA	NA	NA	NA	NA	NA	NA	NA	NA	NA
182315	Sweet hakea tree	Hakea suaveolens	San Francisco	California	-122.4900268	37.75933538	no_info	2724 Kirkham St	22.86	no_info	15.24 to 30.48 cm	SanFrancisco	NA	NA	NA	NA	NA	NA	NA	NA	NA	NA	NA	NA	NA	NA	NA
56375	Olive tree	Olea europaea	San Francisco	California	-122.4718506	37.78302995	no_info	282 Funston Ave	25.4	introduced	15.24 to 30.48 cm	SanFrancisco	NA	NA	NA	NA	NA	NA	NA	NA	NA	NA	NA	NA	NA	NA	NA
41499	Brisbane box	Lophostemon confertus	San Francisco	California	-122.4167294	37.77452107	no_info	1475 Mission St	NA	introduced	NA	SanFrancisco	NA	NA	NA	NA	NA	NA	NA	NA	NA	NA	NA	NA	NA	NA	NA
140792	New zealand xmas tree	Metrosideros excelsa	San Francisco	California	-122.4556552	37.78445728	no_info	84 Commonwealth Ave	33.02	introduced	30.48 to 45.72 cm	SanFrancisco	NA	NA	NA	NA	NA	NA	NA	NA	NA	NA	NA	NA	NA	NA	NA
26707	Swamp myrtle	Tristaniopsis laurina	San Francisco	California	-122.462109	37.78501527	no_info	224X Cornwall St	7.62	introduced	0 to 15.24 cm	SanFrancisco	NA	NA	NA	NA	NA	NA	NA	NA	NA	NA	NA	NA	NA	NA	NA
45568	Sycamore london plane	Platanus acerifolia	San Francisco	California	-122.4504523	37.78884823	no_info	250 Laurel St	2.54	introduced	0 to 15.24 cm	SanFrancisco	NA	NA	NA	NA	NA	NA	NA	NA	NA	NA	NA	NA	NA	NA	NA
18828	Olive tree	Olea europaea	San Francisco	California	-122.4247274	37.79107926	no_info	1930 Sacramento St	35.56	introduced	30.48 to 45.72 cm	SanFrancisco	NA	NA	NA	NA	NA	NA	NA	NA	NA	NA	NA	NA	NA	NA	NA
232553	New zealand xmas tree	Metrosideros excelsa	San Francisco	California	-122.4357005	37.75194364	no_info	665 Elizabeth St	27.94	introduced	15.24 to 30.48 cm	SanFrancisco	NA	NA	NA	NA	NA	NA	NA	NA	NA	NA	NA	NA	NA	NA	NA
211265	Monterey pine	Pinus radiata	San Francisco	California	-122.4596902	37.74395256	no_info	50 Garcia Ave	106.68	naturally_occurring	more than 76.2 cm	SanFrancisco	NA	NA	NA	NA	NA	NA	NA	NA	NA	NA	NA	NA	NA	NA	NA
30298	Victorian box	Pittosporum undulatum	San Francisco	California	-122.4318413	37.79533209	no_info	2751 Buchanan St	25.4	introduced	15.24 to 30.48 cm	SanFrancisco	NA	NA	NA	NA	NA	NA	NA	NA	NA	NA	NA	NA	NA	NA	NA
108621	Saint mary magnolia	Magnolia grandiflora	San Francisco	California	-122.4247194	37.77289541	no_info	150-198X Webster St	7.62	introduced	0 to 15.24 cm	SanFrancisco	NA	NA	NA	NA	NA	NA	NA	NA	NA	NA	NA	NA	NA	NA	NA
44343	Weeping bottlebrush	Callistemon viminalis	San Francisco	California	-122.4742899	37.78373917	no_info	233 15th Ave	NA	no_info	NA	SanFrancisco	NA	NA	NA	NA	NA	NA	NA	NA	NA	NA	NA	NA	NA	NA	NA
93272	Samuel sommer magnolia	Magnolia grandiflora	San Francisco	California	-122.4266416	37.74387293	no_info	1689 Church St	7.62	introduced	0 to 15.24 cm	SanFrancisco	NA	NA	NA	NA	NA	NA	NA	NA	NA	NA	NA	NA	NA	NA	NA
175374	Siberian elm	Ulmus pumila	San Francisco	California	-122.4715983	37.71477281	no_info	80X Junipero Serra Blvd	5.08	introduced	0 to 15.24 cm	SanFrancisco	NA	NA	NA	NA	NA	NA	NA	NA	NA	NA	NA	NA	NA	NA	NA
211424	Karo tree	Pittosporum crassifolium	San Francisco	California	-122.4532554	37.73553331	no_info	300 Cresta Vista Dr	10.16	introduced	0 to 15.24 cm	SanFrancisco	NA	NA	NA	NA	NA	NA	NA	NA	NA	NA	NA	NA	NA	NA	NA
98418	NA	NA	San Francisco	California	-122.4344251	37.78310645	green_space	1501X Steiner St	NA	no_info	NA	SanFrancisco	NA	NA	NA	NA	NA	NA	NA	NA	NA	NA	NA	NA	NA	NA	NA
56451	NA	NA	San Francisco	California	-122.5025361	37.75933298	no_info	1466 43rd Ave	NA	no_info	NA	SanFrancisco	NA	NA	NA	NA	NA	NA	NA	NA	NA	NA	NA	NA	NA	NA	NA
210655	Olive tree	Olea europaea	San Francisco	California	-122.4639995	37.73125189	no_info	302 Westgate Dr	7.62	introduced	0 to 15.24 cm	SanFrancisco	NA	NA	NA	NA	NA	NA	NA	NA	NA	NA	NA	NA	NA	NA	NA
200570	NA	NA	San Francisco	California	-122.3858895	37.73421109	no_info	1445 La Salle Ave	0	no_info	NA	SanFrancisco	NA	NA	NA	NA	NA	NA	NA	NA	NA	NA	NA	NA	NA	NA	NA
13415	Ornamental cherry	Prunus serrulata	San Francisco	California	-122.4438315	37.73817988	no_info	430 Marietta Dr	63.5	introduced	60.96 to 76.2 cm	SanFrancisco	NA	NA	NA	NA	NA	NA	NA	NA	NA	NA	NA	NA	NA	NA	NA
233982	Tawhiwhi pittosporum	Pittosporum tenuifolium	San Francisco	California	-122.425904	37.7477048	no_info	3849 Cesar Chavez St	7.62	introduced	0 to 15.24 cm	SanFrancisco	NA	NA	NA	NA	NA	NA	NA	NA	NA	NA	NA	NA	NA	NA	NA
210462	White mulberry	Morus alba	San Francisco	California	-122.4679861	37.72066151	no_info	454 Vernon St	20.32	introduced	15.24 to 30.48 cm	SanFrancisco	NA	NA	NA	NA	NA	NA	NA	NA	NA	NA	NA	NA	NA	NA	NA
124398	Olive tree	Olea europaea	San Francisco	California	-122.4577789	37.78867976	no_info	3920 Washington St	22.86	introduced	15.24 to 30.48 cm	SanFrancisco	NA	NA	NA	NA	NA	NA	NA	NA	NA	NA	NA	NA	NA	NA	NA
10776	Swamp myrtle	Tristaniopsis laurina	San Francisco	California	-122.3804241	37.73252507	no_info	1120X Hudson Ave	7.62	introduced	0 to 15.24 cm	SanFrancisco	NA	NA	NA	NA	NA	NA	NA	NA	NA	NA	NA	NA	NA	NA	NA
25936	Cajeput	Melaleuca quinquenervia	San Francisco	California	-122.3980305	37.73911792	no_info	2000 Oakdale Ave	25.4	introduced	15.24 to 30.48 cm	SanFrancisco	NA	NA	NA	NA	NA	NA	NA	NA	NA	NA	NA	NA	NA	NA	NA
120915	Aristocrat callery pear	Pyrus calleryana	San Francisco	California	-122.4175164	37.76546701	no_info	499X South Van Ness Ave	10.16	introduced	0 to 15.24 cm	SanFrancisco	NA	NA	NA	NA	NA	NA	NA	NA	NA	NA	NA	NA	NA	NA	NA
14533	Shamel ash evergreen ash	Fraxinus uhdei	San Francisco	California	-122.4463633	37.77483198	no_info	701X Masonic Ave	254	introduced	more than 76.2 cm	SanFrancisco	NA	NA	NA	NA	NA	NA	NA	NA	NA	NA	NA	NA	NA	NA	NA
219178	Sweet shade	Hymenosporum flavum	San Francisco	California	-122.4718163	37.76472028	no_info	1251 14th Ave	15.24	introduced	0 to 15.24 cm	SanFrancisco	NA	NA	NA	NA	NA	NA	NA	NA	NA	NA	NA	NA	NA	NA	NA
193718	Cajeput	Melaleuca quinquenervia	San Francisco	California	-122.3955147	37.7689639	no_info	1500 Owen St	17.78	introduced	15.24 to 30.48 cm	SanFrancisco	NA	NA	NA	NA	NA	NA	NA	NA	NA	NA	NA	NA	NA	NA	NA
200605	Blackwood acacia	Acacia melanoxylon	San Francisco	California	-122.3856859	37.73393998	no_info	1400X La Salle Ave	22.86	introduced	15.24 to 30.48 cm	SanFrancisco	NA	NA	NA	NA	NA	NA	NA	NA	NA	NA	NA	NA	NA	NA	NA
213091	Cherry plum	Prunus cerasifera	San Francisco	California	-122.4638511	37.72717836	no_info	74 Lakewood Ave	10.16	introduced	0 to 15.24 cm	SanFrancisco	NA	NA	NA	NA	NA	NA	NA	NA	NA	NA	NA	NA	NA	NA	NA
2456	Victorian box	Pittosporum undulatum	San Francisco	California	-122.43007	37.78652108	no_info	1801X Buchanan St	15.24	introduced	0 to 15.24 cm	SanFrancisco	NA	NA	NA	NA	NA	NA	NA	NA	NA	NA	NA	NA	NA	NA	NA
201648	Manna gum	Eucalyptus viminalis	San Francisco	California	-122.3768891	37.73508265	no_info	101 Hunters Point Blvd	33.02	introduced	30.48 to 45.72 cm	SanFrancisco	NA	NA	NA	NA	NA	NA	NA	NA	NA	NA	NA	NA	NA	NA	NA
238388	Kwanzan flowering cherry	Prunus serrulata	San Francisco	California	-122.4362453	37.76122588	no_info	80 Collingwood St	20.32	introduced	15.24 to 30.48 cm	SanFrancisco	NA	NA	NA	NA	NA	NA	NA	NA	NA	NA	NA	NA	NA	NA	NA
55456	NA	NA	San Francisco	California	-122.4641761	37.76550023	no_info	1224 07th Ave	NA	no_info	NA	SanFrancisco	NA	NA	NA	NA	NA	NA	NA	NA	NA	NA	NA	NA	NA	NA	NA
25872	Sycamore london plane	Platanus acerifolia	San Francisco	California	-122.400286	37.80194079	no_info	800X The Embarcadero	15.24	introduced	0 to 15.24 cm	SanFrancisco	NA	NA	NA	NA	NA	NA	NA	NA	NA	NA	NA	NA	NA	NA	NA
55827	Yew pine	Podocarpus macrophyllus	San Francisco	California	-122.4698904	37.78540192	no_info	154 11th Ave	25.4	introduced	15.24 to 30.48 cm	SanFrancisco	NA	NA	NA	NA	NA	NA	NA	NA	NA	NA	NA	NA	NA	NA	NA
193372	Little gem magnolia	Magnolia grandiflora	San Francisco	California	-122.3961706	37.7915783	no_info	61 Beale St	5.08	introduced	0 to 15.24 cm	SanFrancisco	NA	NA	NA	NA	NA	NA	NA	NA	NA	NA	NA	NA	NA	NA	NA
225496	Indian laurel fig tree	Ficus microcarpa	San Francisco	California	-122.4373047	37.76801842	no_info	159 Alpine Ter	27.94	introduced	15.24 to 30.48 cm	SanFrancisco	NA	NA	NA	NA	NA	NA	NA	NA	NA	NA	NA	NA	NA	NA	NA
40402	New zealand ruby glow tea tree	Leptospermum scoparium	San Francisco	California	-122.4583443	37.72591455	no_info	509 Miramar Ave	NA	introduced	NA	SanFrancisco	NA	NA	NA	NA	NA	NA	NA	NA	NA	NA	NA	NA	NA	NA	NA
239942	Ornamental pear	Pyrus calleryana	San Francisco	California	-122.4198376	37.75433536	no_info	132 Bartlett St	30.48	introduced	15.24 to 30.48 cm	SanFrancisco	NA	NA	NA	NA	NA	NA	NA	NA	NA	NA	NA	NA	NA	NA	NA
93281	Samuel sommer magnolia	Magnolia grandiflora	San Francisco	California	-122.4269768	37.74746044	no_info	1465 Church St	7.62	introduced	0 to 15.24 cm	SanFrancisco	NA	NA	NA	NA	NA	NA	NA	NA	NA	NA	NA	NA	NA	NA	NA
180063	Swamp myrtle	Tristaniopsis laurina	San Francisco	California	-122.4399105	37.71976213	no_info	1900X Alemany Blvd	5.08	introduced	0 to 15.24 cm	SanFrancisco	NA	NA	NA	NA	NA	NA	NA	NA	NA	NA	NA	NA	NA	NA	NA
44913	NA	NA	San Francisco	California	NA	NA	no_info	NA	NA	no_info	NA	SanFrancisco	NA	NA	NA	NA	NA	NA	NA	NA	NA	NA	NA	NA	NA	NA	NA
139129	Ornamental cherry	Prunus serrulata	San Francisco	California	-122.4311378	37.78519103	no_info	1580 Webster St	5.08	introduced	0 to 15.24 cm	SanFrancisco	NA	NA	NA	NA	NA	NA	NA	NA	NA	NA	NA	NA	NA	NA	NA
220672	Bailey's acacia	Acacia baileyana	San Francisco	California	-122.4242231	37.7590667	no_info	25 Cumberland St	2.54	introduced	0 to 15.24 cm	SanFrancisco	NA	NA	NA	NA	NA	NA	NA	NA	NA	NA	NA	NA	NA	NA	NA
178566	Sycamore london plane	Platanus acerifolia	San Francisco	California	-122.4151622	37.7093845	no_info	440 Argonaut Ave	22.86	introduced	15.24 to 30.48 cm	SanFrancisco	NA	NA	NA	NA	NA	NA	NA	NA	NA	NA	NA	NA	NA	NA	NA
123559	Flowering plum	Prunus blireiana	San Francisco	California	-122.463659	37.78611936	no_info	131 05th Ave	10.16	no_info	0 to 15.24 cm	SanFrancisco	NA	NA	NA	NA	NA	NA	NA	NA	NA	NA	NA	NA	NA	NA	NA
136059	Firethorn tree	Pyracantha	San Francisco	California	-122.446547	37.80341846	no_info	2298 Beach St	35.56	no_info	30.48 to 45.72 cm	SanFrancisco	NA	NA	NA	NA	NA	NA	NA	NA	NA	NA	NA	NA	NA	NA	NA
177427	Little gem magnolia	Magnolia grandiflora	San Francisco	California	-122.4273646	37.73011789	no_info	145 Ney St	7.62	introduced	0 to 15.24 cm	SanFrancisco	NA	NA	NA	NA	NA	NA	NA	NA	NA	NA	NA	NA	NA	NA	NA
82672	Kwanzan flowering cherry	Prunus serrulata	San Francisco	California	-122.3971732	37.71731741	no_info	69 Jennings Ct	NA	introduced	NA	SanFrancisco	NA	NA	NA	NA	NA	NA	NA	NA	NA	NA	NA	NA	NA	NA	NA
184654	Myoporum	Myoporum laetum	San Francisco	California	-122.5011534	37.75512774	no_info	1692 42Nd Ave	33.02	introduced	30.48 to 45.72 cm	SanFrancisco	NA	NA	NA	NA	NA	NA	NA	NA	NA	NA	NA	NA	NA	NA	NA
222895	Carob	Ceratonia siliqua	San Francisco	California	-122.4215111	37.76501765	no_info	3080 16th St	25.4	introduced	15.24 to 30.48 cm	SanFrancisco	NA	NA	NA	NA	NA	NA	NA	NA	NA	NA	NA	NA	NA	NA	NA
210520	Myoporum	Myoporum laetum	San Francisco	California	-122.4611605	37.71871987	no_info	26 Jules Ave	38.1	introduced	30.48 to 45.72 cm	SanFrancisco	NA	NA	NA	NA	NA	NA	NA	NA	NA	NA	NA	NA	NA	NA	NA
187574	California lilac	Ceanothus	San Francisco	California	-122.4044922	37.71794918	no_info	72 Bishop St	25.4	no_info	15.24 to 30.48 cm	SanFrancisco	NA	NA	NA	NA	NA	NA	NA	NA	NA	NA	NA	NA	NA	NA	NA
138077	Victorian box	Pittosporum undulatum	San Francisco	California	-122.4299998	37.78736744	no_info	1991 Bush St	22.86	introduced	15.24 to 30.48 cm	SanFrancisco	NA	NA	NA	NA	NA	NA	NA	NA	NA	NA	NA	NA	NA	NA	NA
24528	Sycamore london plane	Platanus acerifolia	San Francisco	California	-122.4690579	37.73807328	no_info	2790X 14th Ave	38.1	introduced	30.48 to 45.72 cm	SanFrancisco	NA	NA	NA	NA	NA	NA	NA	NA	NA	NA	NA	NA	NA	NA	NA
12590	Red flowering gum	Corymbia ficifolia	San Francisco	California	-122.4652744	37.78658313	no_info	521 Lake St	27.94	introduced	15.24 to 30.48 cm	SanFrancisco	NA	NA	NA	NA	NA	NA	NA	NA	NA	NA	NA	NA	NA	NA	NA
221543	Shoestring acacia	Acacia stenophylla	San Francisco	California	-122.4232264	37.75560295	no_info	900X Guerrero St	20.32	introduced	15.24 to 30.48 cm	SanFrancisco	NA	NA	NA	NA	NA	NA	NA	NA	NA	NA	NA	NA	NA	NA	NA
85337	NA	NA	San Francisco	California	-122.4427501	37.79992604	no_info	2395 Chestnut St	NA	no_info	NA	SanFrancisco	NA	NA	NA	NA	NA	NA	NA	NA	NA	NA	NA	NA	NA	NA	NA
14708	Mayten	Maytenus boaria	San Francisco	California	-122.4250781	37.7789601	no_info	835 Mcallister St	60.96	introduced	45.72 to 60.96 cm	SanFrancisco	NA	NA	NA	NA	NA	NA	NA	NA	NA	NA	NA	NA	NA	NA	NA
87277	Red maple	Acer rubrum	San Francisco	California	-122.4093665	37.75573239	no_info	2417 Bryant St	NA	introduced	NA	SanFrancisco	NA	NA	NA	NA	NA	NA	NA	NA	NA	NA	NA	NA	NA	NA	NA
18484	New zealand xmas tree	Metrosideros excelsa	San Francisco	California	-122.4076296	37.78479471	no_info	10X Powell St	30.48	introduced	15.24 to 30.48 cm	SanFrancisco	NA	NA	NA	NA	NA	NA	NA	NA	NA	NA	NA	NA	NA	NA	NA
10747	Silver dollar eucalyptus	Eucalyptus polyanthemos	San Francisco	California	-122.3804241	37.73252507	no_info	1120X Hudson Ave	30.48	introduced	15.24 to 30.48 cm	SanFrancisco	NA	NA	NA	NA	NA	NA	NA	NA	NA	NA	NA	NA	NA	NA	NA
234350	Canary island date palm	Phoenix canariensis	San Francisco	California	-122.4259007	37.759543	no_info	600X Dolores St	63.5	introduced	60.96 to 76.2 cm	SanFrancisco	NA	NA	NA	NA	NA	NA	NA	NA	NA	NA	NA	NA	NA	NA	NA
209852	New zealand xmas tree	Metrosideros excelsa	San Francisco	California	-122.4597546	37.7635111	no_info	1360 03rd Ave	33.02	introduced	30.48 to 45.72 cm	SanFrancisco	NA	NA	NA	NA	NA	NA	NA	NA	NA	NA	NA	NA	NA	NA	NA
115395	Sycamore london plane	Platanus acerifolia	San Francisco	California	-122.4076283	37.7122775	no_info	800X Rutland St	10.16	introduced	0 to 15.24 cm	SanFrancisco	NA	NA	NA	NA	NA	NA	NA	NA	NA	NA	NA	NA	NA	NA	NA
135777	Cherry plum	Prunus cerasifera	San Francisco	California	-122.4206256	37.78337048	no_info	151 Willow St	10.16	introduced	0 to 15.24 cm	SanFrancisco	NA	NA	NA	NA	NA	NA	NA	NA	NA	NA	NA	NA	NA	NA	NA
88097	Swamp myrtle	Tristaniopsis laurina	San Francisco	California	-122.4990047	37.75172487	no_info	1883 40th Ave	NA	introduced	NA	SanFrancisco	NA	NA	NA	NA	NA	NA	NA	NA	NA	NA	NA	NA	NA	NA	NA
61171	Brisbane box	Lophostemon confertus	San Francisco	California	-122.4165314	37.75614289	no_info	1065 South Van Ness Ave	NA	introduced	NA	SanFrancisco	NA	NA	NA	NA	NA	NA	NA	NA	NA	NA	NA	NA	NA	NA	NA
248771	Red flowering gum	Corymbia ficifolia	San Francisco	California	-122.4437439	37.75105546	no_info	1 Cuesta Ct	33.02	introduced	30.48 to 45.72 cm	SanFrancisco	NA	NA	NA	NA	NA	NA	NA	NA	NA	NA	NA	NA	NA	NA	NA
140418	Victorian box	Pittosporum undulatum	San Francisco	California	-122.4336503	37.78001535	no_info	1120 Steiner St	7.62	introduced	0 to 15.24 cm	SanFrancisco	NA	NA	NA	NA	NA	NA	NA	NA	NA	NA	NA	NA	NA	NA	NA
242214	Swamp myrtle	Tristaniopsis laurina	San Francisco	California	-122.4389855	37.76637612	no_info	2531 15th St	17.78	introduced	15.24 to 30.48 cm	SanFrancisco	NA	NA	NA	NA	NA	NA	NA	NA	NA	NA	NA	NA	NA	NA	NA
221236	European white birch	Betula pendula	San Francisco	California	-122.4162025	37.73510282	no_info	794 Moultrie St	12.7	introduced	0 to 15.24 cm	SanFrancisco	NA	NA	NA	NA	NA	NA	NA	NA	NA	NA	NA	NA	NA	NA	NA
105831	NA	NA	San Francisco	California	-122.4422105	37.7585195	no_info	49X Yukon St	NA	no_info	NA	SanFrancisco	NA	NA	NA	NA	NA	NA	NA	NA	NA	NA	NA	NA	NA	NA	NA
96196	NA	NA	San Francisco	California	-122.3903977	37.73951111	no_info	1640 Jerrold Ave	7.62	no_info	0 to 15.24 cm	SanFrancisco	NA	NA	NA	NA	NA	NA	NA	NA	NA	NA	NA	NA	NA	NA	NA
196832	Ornamental pear	Pyrus calleryana	San Francisco	California	-122.3928061	37.77130568	no_info	55 Merrimac St	5.08	introduced	0 to 15.24 cm	SanFrancisco	NA	NA	NA	NA	NA	NA	NA	NA	NA	NA	NA	NA	NA	NA	NA
13691	Sycamore london plane	Platanus acerifolia	San Francisco	California	-122.4040153	37.78733822	no_info	720 Market St	101.6	introduced	more than 76.2 cm	SanFrancisco	NA	NA	NA	NA	NA	NA	NA	NA	NA	NA	NA	NA	NA	NA	NA
59602	Indian hawthorn	Rhaphiolepis Lindl.	San Francisco	California	-122.3893572	37.75762157	no_info	1108 Tennessee St	7.62	no_info	0 to 15.24 cm	SanFrancisco	NA	NA	NA	NA	NA	NA	NA	NA	NA	NA	NA	NA	NA	NA	NA
116653	Victorian box	Pittosporum undulatum	San Francisco	California	-122.417699	37.74333493	no_info	199X Esmeralda Ave	NA	introduced	NA	SanFrancisco	NA	NA	NA	NA	NA	NA	NA	NA	NA	NA	NA	NA	NA	NA	NA
19028	Cherry	Prunus	San Francisco	California	-122.445332	37.78867054	no_info	3176 Sacramento St	17.78	no_info	15.24 to 30.48 cm	SanFrancisco	NA	NA	NA	NA	NA	NA	NA	NA	NA	NA	NA	NA	NA	NA	NA
205641	Angel trumpet	Brugmansia	San Francisco	California	-122.4593249	37.72382709	no_info	1209 Capitol Ave	20.32	no_info	15.24 to 30.48 cm	SanFrancisco	NA	NA	NA	NA	NA	NA	NA	NA	NA	NA	NA	NA	NA	NA	NA
123843	Hybrid strawberry tree	Arbutus	San Francisco	California	-122.4591919	37.77924727	no_info	1011 Anza St	10.16	no_info	0 to 15.24 cm	SanFrancisco	NA	NA	NA	NA	NA	NA	NA	NA	NA	NA	NA	NA	NA	NA	NA
225712	Maidenhair tree	Ginkgo biloba	San Francisco	California	-122.4207681	37.7552514	no_info	3297 22Nd St	40.64	introduced	30.48 to 45.72 cm	SanFrancisco	NA	NA	NA	NA	NA	NA	NA	NA	NA	NA	NA	NA	NA	NA	NA
747	Acacia	Acacia	San Francisco	California	-122.4941209	37.74405559	no_info	2301X 36th Ave	45.72	no_info	30.48 to 45.72 cm	SanFrancisco	NA	NA	NA	NA	NA	NA	NA	NA	NA	NA	NA	NA	NA	NA	NA
96505	Chinese pistache	Pistacia chinensis	San Francisco	California	-122.4132004	37.76029053	no_info	2360X Harrison St	NA	introduced	NA	SanFrancisco	NA	NA	NA	NA	NA	NA	NA	NA	NA	NA	NA	NA	NA	NA	NA
117695	Japanese maple	Acer palmatum	San Francisco	California	-122.5027086	37.78111199	no_info	4049 Clement St	12.7	introduced	0 to 15.24 cm	SanFrancisco	NA	NA	NA	NA	NA	NA	NA	NA	NA	NA	NA	NA	NA	NA	NA
108229	NA	NA	San Francisco	California	-122.4413076	37.78425012	no_info	1512 Broderick St	7.62	no_info	0 to 15.24 cm	SanFrancisco	NA	NA	NA	NA	NA	NA	NA	NA	NA	NA	NA	NA	NA	NA	NA
210032	New zealand xmas tree	Metrosideros excelsa	San Francisco	California	-122.4398458	37.7327261	no_info	307 Baden St	27.94	introduced	15.24 to 30.48 cm	SanFrancisco	NA	NA	NA	NA	NA	NA	NA	NA	NA	NA	NA	NA	NA	NA	NA
112026	Brazilian pepper	Schinus terebinthifolius	San Francisco	California	-122.4023192	37.75709345	no_info	2101X 22Nd Ave	NA	no_info	NA	SanFrancisco	NA	NA	NA	NA	NA	NA	NA	NA	NA	NA	NA	NA	NA	NA	NA
246053	Banyan fig	Ficus retusa	San Francisco	California	-122.4476585	37.76901559	no_info	1456 Waller St	40.64	introduced	30.48 to 45.72 cm	SanFrancisco	NA	NA	NA	NA	NA	NA	NA	NA	NA	NA	NA	NA	NA	NA	NA
97514	NA	NA	San Francisco	California	-122.4169555	37.77604627	no_info	20X 10th St	NA	no_info	NA	SanFrancisco	NA	NA	NA	NA	NA	NA	NA	NA	NA	NA	NA	NA	NA	NA	NA
35927	Hop bush	Dodonaea viscosa	San Francisco	California	-122.4232779	37.73849097	no_info	22 Appleton Ave	NA	introduced	NA	SanFrancisco	NA	NA	NA	NA	NA	NA	NA	NA	NA	NA	NA	NA	NA	NA	NA
82602	Washington hawthorn	Crataegus phaenopyrum	San Francisco	California	-122.4207126	37.76164351	no_info	105 Lexington St	NA	introduced	NA	SanFrancisco	NA	NA	NA	NA	NA	NA	NA	NA	NA	NA	NA	NA	NA	NA	NA
130869	Southern magnolia	Magnolia grandiflora	San Francisco	California	-122.4201575	37.7884363	no_info	1234 Polk St	7.62	introduced	0 to 15.24 cm	SanFrancisco	NA	NA	NA	NA	NA	NA	NA	NA	NA	NA	NA	NA	NA	NA	NA
176984	Australian tea tree	Leptospermum laevigatum	San Francisco	California	-122.4522079	37.71169506	no_info	2923 Alemany Blvd	71.12	introduced	60.96 to 76.2 cm	SanFrancisco	NA	NA	NA	NA	NA	NA	NA	NA	NA	NA	NA	NA	NA	NA	NA
37210	Fern pine	Podocarpus gracilior	San Francisco	California	-122.4903102	37.75119694	no_info	1927 32Nd Ave	15.24	no_info	0 to 15.24 cm	SanFrancisco	NA	NA	NA	NA	NA	NA	NA	NA	NA	NA	NA	NA	NA	NA	NA
127342	Indian laurel fig tree	Ficus microcarpa	San Francisco	California	-122.4298529	37.79313996	no_info	2100 Jackson St	30.48	introduced	15.24 to 30.48 cm	SanFrancisco	NA	NA	NA	NA	NA	NA	NA	NA	NA	NA	NA	NA	NA	NA	NA
176807	Juniper	Juniperus chinensis	San Francisco	California	-122.4078694	37.73368718	no_info	106 Gaven St	33.02	introduced	30.48 to 45.72 cm	SanFrancisco	NA	NA	NA	NA	NA	NA	NA	NA	NA	NA	NA	NA	NA	NA	NA
132317	Karo tree	Pittosporum crassifolium	San Francisco	California	-122.4185876	37.80483938	no_info	2555 Leavenworth St	30.48	introduced	15.24 to 30.48 cm	SanFrancisco	NA	NA	NA	NA	NA	NA	NA	NA	NA	NA	NA	NA	NA	NA	NA
242395	Chinese elm	Ulmus parvifolia	San Francisco	California	-122.4236994	37.76649203	no_info	1772 15th St	20.32	introduced	15.24 to 30.48 cm	SanFrancisco	NA	NA	NA	NA	NA	NA	NA	NA	NA	NA	NA	NA	NA	NA	NA
31630	New zealand xmas tree	Metrosideros excelsa	San Francisco	California	-122.5066365	37.74016504	no_info	2482 Great Hwy	NA	introduced	NA	SanFrancisco	NA	NA	NA	NA	NA	NA	NA	NA	NA	NA	NA	NA	NA	NA	NA
8363	Sycamore london plane	Platanus acerifolia	San Francisco	California	-122.4247282	37.7854366	no_info	1300X Geary Blvd	25.4	introduced	15.24 to 30.48 cm	SanFrancisco	NA	NA	NA	NA	NA	NA	NA	NA	NA	NA	NA	NA	NA	NA	NA
96582	Aristocrat callery pear	Pyrus calleryana	San Francisco	California	-122.4413895	37.72266726	no_info	401X Otsego Ave	NA	introduced	NA	SanFrancisco	NA	NA	NA	NA	NA	NA	NA	NA	NA	NA	NA	NA	NA	NA	NA
245918	Maple	Acer	San Francisco	California	-122.4369271	37.77068679	no_info	200X Divisadero St	10.16	no_info	0 to 15.24 cm	SanFrancisco	NA	NA	NA	NA	NA	NA	NA	NA	NA	NA	NA	NA	NA	NA	NA
124660	Olive tree	Olea europaea	San Francisco	California	-122.4594572	37.78772873	no_info	199 Arguello Blvd	12.7	introduced	0 to 15.24 cm	SanFrancisco	NA	NA	NA	NA	NA	NA	NA	NA	NA	NA	NA	NA	NA	NA	NA
86754	NA	NA	San Francisco	California	-122.4628472	37.76281282	no_info	1376 06th Ave	NA	no_info	NA	SanFrancisco	NA	NA	NA	NA	NA	NA	NA	NA	NA	NA	NA	NA	NA	NA	NA
213220	New zealand xmas tree	Metrosideros excelsa	San Francisco	California	-122.455976	37.71166019	no_info	128 Plymouth Ave	63.5	introduced	60.96 to 76.2 cm	SanFrancisco	NA	NA	NA	NA	NA	NA	NA	NA	NA	NA	NA	NA	NA	NA	NA
60121	Southern magnolia	Magnolia grandiflora	San Francisco	California	-122.4253261	37.74209849	no_info	235 30th St	30.48	introduced	15.24 to 30.48 cm	SanFrancisco	NA	NA	NA	NA	NA	NA	NA	NA	NA	NA	NA	NA	NA	NA	NA
130974	Little gem magnolia	Magnolia grandiflora	San Francisco	California	-122.433816	37.79657686	no_info	2801 Webster St	10.16	introduced	0 to 15.24 cm	SanFrancisco	NA	NA	NA	NA	NA	NA	NA	NA	NA	NA	NA	NA	NA	NA	NA
29742	Blackwood acacia	Acacia melanoxylon	San Francisco	California	-122.4768446	37.78617864	no_info	1600 Lake St	76.2	introduced	60.96 to 76.2 cm	SanFrancisco	NA	NA	NA	NA	NA	NA	NA	NA	NA	NA	NA	NA	NA	NA	NA
59284	Southern magnolia	Magnolia grandiflora	San Francisco	California	-122.4206762	37.79092115	no_info	1524 Polk St	7.62	introduced	0 to 15.24 cm	SanFrancisco	NA	NA	NA	NA	NA	NA	NA	NA	NA	NA	NA	NA	NA	NA	NA
188603	Blackwood acacia	Acacia melanoxylon	San Francisco	California	-122.3991694	37.75721017	no_info	1801 22Nd St	27.94	introduced	15.24 to 30.48 cm	SanFrancisco	NA	NA	NA	NA	NA	NA	NA	NA	NA	NA	NA	NA	NA	NA	NA
68363	NA	NA	San Francisco	California	-122.479876	37.77361353	no_info	754 21St St	NA	no_info	NA	SanFrancisco	NA	NA	NA	NA	NA	NA	NA	NA	NA	NA	NA	NA	NA	NA	NA
32599	Silver dollar eucalyptus	Eucalyptus polyanthemos	San Francisco	California	-122.4928856	37.75941478	no_info	1488 34th Ave	25.4	introduced	15.24 to 30.48 cm	SanFrancisco	NA	NA	NA	NA	NA	NA	NA	NA	NA	NA	NA	NA	NA	NA	NA
65894	Chinese banyan	Ficus microcarpa	San Francisco	California	-122.4098008	37.79932745	no_info	649 Green St	NA	introduced	NA	SanFrancisco	NA	NA	NA	NA	NA	NA	NA	NA	NA	NA	NA	NA	NA	NA	NA
120975	New zealand xmas tree	Metrosideros excelsa	San Francisco	California	-122.4168503	37.78135502	no_info	399 Golden Gate Ave	NA	introduced	NA	SanFrancisco	NA	NA	NA	NA	NA	NA	NA	NA	NA	NA	NA	NA	NA	NA	NA
187432	Freeman maple	Acer freemanii	San Francisco	California	-122.4013305	37.72238104	no_info	3101 San Bruno Ave	7.62	introduced	0 to 15.24 cm	SanFrancisco	NA	NA	NA	NA	NA	NA	NA	NA	NA	NA	NA	NA	NA	NA	NA
96200	NA	NA	San Francisco	California	-122.3903977	37.73951111	no_info	1640 Jerrold Ave	7.62	no_info	0 to 15.24 cm	SanFrancisco	NA	NA	NA	NA	NA	NA	NA	NA	NA	NA	NA	NA	NA	NA	NA
69275	Mayten	Maytenus boaria	San Francisco	California	-122.4718838	37.75208625	no_info	1924 15th Ave	NA	introduced	NA	SanFrancisco	NA	NA	NA	NA	NA	NA	NA	NA	NA	NA	NA	NA	NA	NA	NA
34868	Maidenhair tree	Ginkgo biloba	San Francisco	California	-122.4302029	37.73656715	no_info	448 Laidley St	NA	introduced	NA	SanFrancisco	NA	NA	NA	NA	NA	NA	NA	NA	NA	NA	NA	NA	NA	NA	NA
7451	Chinese elm	Ulmus parvifolia	San Francisco	California	-122.4145602	37.75637894	no_info	2550 Folsom St	10.16	introduced	0 to 15.24 cm	SanFrancisco	NA	NA	NA	NA	NA	NA	NA	NA	NA	NA	NA	NA	NA	NA	NA
12400	Sycamore london plane	Platanus acerifolia	San Francisco	California	-122.4264638	37.78498781	no_info	1401X Geary Blvd	45.72	introduced	30.48 to 45.72 cm	SanFrancisco	NA	NA	NA	NA	NA	NA	NA	NA	NA	NA	NA	NA	NA	NA	NA
113238	Indian laurel fig tree	Ficus microcarpa	San Francisco	California	-122.4203375	37.76508256	no_info	3030 16th St	NA	introduced	NA	SanFrancisco	NA	NA	NA	NA	NA	NA	NA	NA	NA	NA	NA	NA	NA	NA	NA
118263	Hybrid strawberry tree	Arbutus	San Francisco	California	-122.4964097	37.77691389	no_info	601 36th Ave	12.7	no_info	0 to 15.24 cm	SanFrancisco	NA	NA	NA	NA	NA	NA	NA	NA	NA	NA	NA	NA	NA	NA	NA
209634	Mayten	Maytenus boaria	San Francisco	California	-122.4643137	37.76479616	no_info	1259 07th Ave	33.02	introduced	30.48 to 45.72 cm	SanFrancisco	NA	NA	NA	NA	NA	NA	NA	NA	NA	NA	NA	NA	NA	NA	NA
229429	Southern magnolia	Magnolia grandiflora	San Francisco	California	-122.4078841	37.75972608	no_info	725 Hampshire St	22.86	introduced	15.24 to 30.48 cm	SanFrancisco	NA	NA	NA	NA	NA	NA	NA	NA	NA	NA	NA	NA	NA	NA	NA
226938	Juniper	Juniperus chinensis	San Francisco	California	-122.4376225	37.75476383	no_info	471 Eureka St	22.86	introduced	15.24 to 30.48 cm	SanFrancisco	NA	NA	NA	NA	NA	NA	NA	NA	NA	NA	NA	NA	NA	NA	NA
128220	Indian laurel fig tree	Ficus microcarpa	San Francisco	California	-122.4005773	37.80063432	no_info	68 Green St	40.64	introduced	30.48 to 45.72 cm	SanFrancisco	NA	NA	NA	NA	NA	NA	NA	NA	NA	NA	NA	NA	NA	NA	NA
198374	Leaf tristania small	Tristaniopsis laurina	San Francisco	California	-122.4042249	37.78362159	no_info	413 Minna St	10.16	introduced	0 to 15.24 cm	SanFrancisco	NA	NA	NA	NA	NA	NA	NA	NA	NA	NA	NA	NA	NA	NA	NA
175571	Guadalupe palm	Brahea edulis	San Francisco	California	-122.4276714	37.7171252	no_info	1145 Russia Ave	33.02	introduced	30.48 to 45.72 cm	SanFrancisco	NA	NA	NA	NA	NA	NA	NA	NA	NA	NA	NA	NA	NA	NA	NA
184968	New zealand xmas tree	Metrosideros excelsa	San Francisco	California	-122.4941672	37.73610969	no_info	2701 Sunset Blvd	55.88	introduced	45.72 to 60.96 cm	SanFrancisco	NA	NA	NA	NA	NA	NA	NA	NA	NA	NA	NA	NA	NA	NA	NA
139493	Karo tree	Pittosporum crassifolium	San Francisco	California	-122.4380972	37.77699085	no_info	800 Divisadero St	22.86	introduced	15.24 to 30.48 cm	SanFrancisco	NA	NA	NA	NA	NA	NA	NA	NA	NA	NA	NA	NA	NA	NA	NA
186252	Monterey cypress	Cupressus macrocarpa	San Francisco	California	-122.4954939	37.75381199	no_info	1701 Sunset Blvd	132.08	introduced	more than 76.2 cm	SanFrancisco	NA	NA	NA	NA	NA	NA	NA	NA	NA	NA	NA	NA	NA	NA	NA
116211	Myoporum	Myoporum laetum	San Francisco	California	-122.4556293	37.7870236	no_info	3801 Sacramento St	7.62	introduced	0 to 15.24 cm	SanFrancisco	NA	NA	NA	NA	NA	NA	NA	NA	NA	NA	NA	NA	NA	NA	NA
61475	Mayten	Maytenus boaria	San Francisco	California	-122.4282352	37.76623693	no_info	1970 15th St	NA	introduced	NA	SanFrancisco	NA	NA	NA	NA	NA	NA	NA	NA	NA	NA	NA	NA	NA	NA	NA
129245	Juniper	Juniperus chinensis	San Francisco	California	-122.4133429	37.79342648	no_info	1230 Clay St	12.7	introduced	0 to 15.24 cm	SanFrancisco	NA	NA	NA	NA	NA	NA	NA	NA	NA	NA	NA	NA	NA	NA	NA
220169	Blackwood acacia	Acacia melanoxylon	San Francisco	California	-122.4253539	37.73696787	no_info	1101 San Jose Ave	63.5	introduced	60.96 to 76.2 cm	SanFrancisco	NA	NA	NA	NA	NA	NA	NA	NA	NA	NA	NA	NA	NA	NA	NA
209336	Mayten	Maytenus boaria	San Francisco	California	-122.4729521	37.76487823	no_info	1239 15th Ave	22.86	introduced	15.24 to 30.48 cm	SanFrancisco	NA	NA	NA	NA	NA	NA	NA	NA	NA	NA	NA	NA	NA	NA	NA
193323	Little gem magnolia	Magnolia grandiflora	San Francisco	California	-122.3890375	37.75681052	no_info	1189 Tennessee St	2.54	introduced	0 to 15.24 cm	SanFrancisco	NA	NA	NA	NA	NA	NA	NA	NA	NA	NA	NA	NA	NA	NA	NA
114832	Brush cherry	Syzygium paniculatum	San Francisco	California	-122.4250402	37.73093081	no_info	251X Trumbull St	NA	introduced	NA	SanFrancisco	NA	NA	NA	NA	NA	NA	NA	NA	NA	NA	NA	NA	NA	NA	NA
133139	Victorian box	Pittosporum undulatum	San Francisco	California	-122.4045791	37.79908214	no_info	413 Vallejo St	30.48	introduced	15.24 to 30.48 cm	SanFrancisco	NA	NA	NA	NA	NA	NA	NA	NA	NA	NA	NA	NA	NA	NA	NA
138928	NA	NA	San Francisco	California	-122.4289916	37.77662644	no_info	658 Ivy St	0	no_info	NA	SanFrancisco	NA	NA	NA	NA	NA	NA	NA	NA	NA	NA	NA	NA	NA	NA	NA
48066	NA	NA	San Francisco	California	NA	NA	no_info	NA	NA	no_info	NA	SanFrancisco	NA	NA	NA	NA	NA	NA	NA	NA	NA	NA	NA	NA	NA	NA	NA
187379	Blackwood acacia	Acacia melanoxylon	San Francisco	California	-122.4943868	37.74548044	no_info	2200 Sunset Blvd	10.16	introduced	0 to 15.24 cm	SanFrancisco	NA	NA	NA	NA	NA	NA	NA	NA	NA	NA	NA	NA	NA	NA	NA
210018	New zealand xmas tree	Metrosideros excelsa	San Francisco	California	-122.4568143	37.73558664	no_info	129 Cresta Vista Dr	25.4	introduced	15.24 to 30.48 cm	SanFrancisco	NA	NA	NA	NA	NA	NA	NA	NA	NA	NA	NA	NA	NA	NA	NA
37424	Hop bush	Dodonaea viscosa	San Francisco	California	-122.431774	37.74948632	no_info	1220 Noe St	NA	introduced	NA	SanFrancisco	NA	NA	NA	NA	NA	NA	NA	NA	NA	NA	NA	NA	NA	NA	NA
115865	Chinese hackberry	Celtis sinensis	San Francisco	California	-122.4032981	37.76410425	no_info	451X Kansas St	NA	introduced	NA	SanFrancisco	NA	NA	NA	NA	NA	NA	NA	NA	NA	NA	NA	NA	NA	NA	NA
98180	Sweet bay grecian laurel	Laurus nobilis	San Francisco	California	-122.4173433	37.72365606	no_info	622 Cambridge St	7.62	introduced	0 to 15.24 cm	SanFrancisco	NA	NA	NA	NA	NA	NA	NA	NA	NA	NA	NA	NA	NA	NA	NA
198291	Leaf tristania small	Tristaniopsis laurina	San Francisco	California	-122.381586	37.74605439	no_info	500 Amador St	2.54	introduced	0 to 15.24 cm	SanFrancisco	NA	NA	NA	NA	NA	NA	NA	NA	NA	NA	NA	NA	NA	NA	NA
189242	Bronze loquat	Eriobotrya deflexa	San Francisco	California	-122.3949359	37.75776226	no_info	690 Texas St	12.7	introduced	0 to 15.24 cm	SanFrancisco	NA	NA	NA	NA	NA	NA	NA	NA	NA	NA	NA	NA	NA	NA	NA
173670	Canary island date palm	Phoenix canariensis	San Francisco	California	-122.3994924	37.71080944	no_info	251X Lathrop Ave	NA	introduced	NA	SanFrancisco	NA	NA	NA	NA	NA	NA	NA	NA	NA	NA	NA	NA	NA	NA	NA
70301	Victorian box	Pittosporum undulatum	San Francisco	California	-122.4843915	37.74556248	no_info	2240 27th Ave	12.7	introduced	0 to 15.24 cm	SanFrancisco	NA	NA	NA	NA	NA	NA	NA	NA	NA	NA	NA	NA	NA	NA	NA
234802	Sycamore london plane	Platanus acerifolia	San Francisco	California	-122.4222184	37.77152902	no_info	95 Mccoppin St	27.94	introduced	15.24 to 30.48 cm	SanFrancisco	NA	NA	NA	NA	NA	NA	NA	NA	NA	NA	NA	NA	NA	NA	NA
238196	Kwanzan flowering cherry	Prunus serrulata	San Francisco	California	-122.4312279	37.7515276	no_info	3976 24th St	12.7	introduced	0 to 15.24 cm	SanFrancisco	NA	NA	NA	NA	NA	NA	NA	NA	NA	NA	NA	NA	NA	NA	NA
123385	Tawhiwhi pittosporum	Pittosporum tenuifolium	San Francisco	California	-122.4607076	37.77511851	no_info	721 03rd Ave	33.02	introduced	30.48 to 45.72 cm	SanFrancisco	NA	NA	NA	NA	NA	NA	NA	NA	NA	NA	NA	NA	NA	NA	NA
96661	Queen palm	Syagrus romanzoffianum	San Francisco	California	-122.3904961	37.73450987	no_info	1400X Mendell St	15.24	no_info	0 to 15.24 cm	SanFrancisco	NA	NA	NA	NA	NA	NA	NA	NA	NA	NA	NA	NA	NA	NA	NA
25528	Canary island date palm	Phoenix canariensis	San Francisco	California	-122.4337891	37.76365802	no_info	2300X Market St	91.44	introduced	more than 76.2 cm	SanFrancisco	NA	NA	NA	NA	NA	NA	NA	NA	NA	NA	NA	NA	NA	NA	NA
5823	Sycamore london plane	Platanus acerifolia	San Francisco	California	-122.42088	37.78295564	no_info	800X Eddy St	15.24	introduced	0 to 15.24 cm	SanFrancisco	NA	NA	NA	NA	NA	NA	NA	NA	NA	NA	NA	NA	NA	NA	NA
233492	Chinese pistache	Pistacia chinensis	San Francisco	California	-122.4368256	37.75561266	no_info	416 Diamond St	12.7	introduced	0 to 15.24 cm	SanFrancisco	NA	NA	NA	NA	NA	NA	NA	NA	NA	NA	NA	NA	NA	NA	NA
106693	Victorian box	Pittosporum undulatum	San Francisco	California	-122.4246021	37.75920638	no_info	48 Cumberland St	35.56	introduced	30.48 to 45.72 cm	SanFrancisco	NA	NA	NA	NA	NA	NA	NA	NA	NA	NA	NA	NA	NA	NA	NA
119687	Lombardy poplar	Populus nigra	San Francisco	California	NA	47.26998737	no_info	4X Octavia St	NA	introduced	NA	SanFrancisco	NA	NA	NA	NA	NA	NA	NA	NA	NA	NA	NA	NA	NA	NA	NA
59102	NA	NA	San Francisco	California	-122.4659821	37.77601124	no_info	660 08th Ave	NA	no_info	NA	SanFrancisco	NA	NA	NA	NA	NA	NA	NA	NA	NA	NA	NA	NA	NA	NA	NA
224431	Red ironbark	Eucalyptus sideroxylon	San Francisco	California	-122.4346669	37.73591699	no_info	111 Surrey St	50.8	introduced	45.72 to 60.96 cm	SanFrancisco	NA	NA	NA	NA	NA	NA	NA	NA	NA	NA	NA	NA	NA	NA	NA
209941	New zealand xmas tree	Metrosideros excelsa	San Francisco	California	-122.4702849	37.74290823	no_info	401 14th Ave	45.72	introduced	30.48 to 45.72 cm	SanFrancisco	NA	NA	NA	NA	NA	NA	NA	NA	NA	NA	NA	NA	NA	NA	NA
139515	Cherry plum	Prunus cerasifera	San Francisco	California	-122.4413958	37.77664034	no_info	612 Baker St	10.16	introduced	0 to 15.24 cm	SanFrancisco	NA	NA	NA	NA	NA	NA	NA	NA	NA	NA	NA	NA	NA	NA	NA
13957	Sycamore london plane	Platanus acerifolia	San Francisco	California	-122.4129476	37.77998264	no_info	1123X Market St	15.24	introduced	0 to 15.24 cm	SanFrancisco	NA	NA	NA	NA	NA	NA	NA	NA	NA	NA	NA	NA	NA	NA	NA
57990	NA	NA	San Francisco	California	NA	NA	no_info	19 Bausch St	NA	no_info	NA	SanFrancisco	NA	NA	NA	NA	NA	NA	NA	NA	NA	NA	NA	NA	NA	NA	NA
122755	Glossy privet	Ligustrum lucidum	San Francisco	California	-122.4041174	37.76154399	no_info	693 Vermont St	35.56	introduced	30.48 to 45.72 cm	SanFrancisco	NA	NA	NA	NA	NA	NA	NA	NA	NA	NA	NA	NA	NA	NA	NA
214636	Kwanzan flowering cherry	Prunus serrulata	San Francisco	California	-122.4684361	37.76479688	no_info	1254 11th Ave	10.16	introduced	0 to 15.24 cm	SanFrancisco	NA	NA	NA	NA	NA	NA	NA	NA	NA	NA	NA	NA	NA	NA	NA
141401	Sycamore london plane	Platanus acerifolia	San Francisco	California	-122.4266721	37.7773144	no_info	635 Grove St	17.78	introduced	15.24 to 30.48 cm	SanFrancisco	NA	NA	NA	NA	NA	NA	NA	NA	NA	NA	NA	NA	NA	NA	NA
42080	Evergreen pear	Pyrus kawakamii	San Francisco	California	-122.4168139	37.74717827	no_info	164 Precita Ave	NA	no_info	NA	SanFrancisco	NA	NA	NA	NA	NA	NA	NA	NA	NA	NA	NA	NA	NA	NA	NA
215729	Elm	Ulmus	San Francisco	California	-122.4611268	37.74769895	no_info	65 Marcela Ave	35.56	no_info	30.48 to 45.72 cm	SanFrancisco	NA	NA	NA	NA	NA	NA	NA	NA	NA	NA	NA	NA	NA	NA	NA
60309	Sycamore london plane	Platanus acerifolia	San Francisco	California	-122.4454326	37.77492387	no_info	1751 Grove St	27.94	introduced	15.24 to 30.48 cm	SanFrancisco	NA	NA	NA	NA	NA	NA	NA	NA	NA	NA	NA	NA	NA	NA	NA
203967	Blackwood acacia	Acacia melanoxylon	San Francisco	California	-122.4683892	37.73974636	no_info	200 Wawona St	30.48	introduced	15.24 to 30.48 cm	SanFrancisco	NA	NA	NA	NA	NA	NA	NA	NA	NA	NA	NA	NA	NA	NA	NA
175361	Hybrid strawberry tree	Arbutus	San Francisco	California	-122.4657098	37.71234333	no_info	1 Brotherhood Way	7.62	no_info	0 to 15.24 cm	SanFrancisco	NA	NA	NA	NA	NA	NA	NA	NA	NA	NA	NA	NA	NA	NA	NA
178406	Tawhiwhi pittosporum	Pittosporum tenuifolium	San Francisco	California	-122.4366378	37.73026607	no_info	1601 San Jose Ave	35.56	introduced	30.48 to 45.72 cm	SanFrancisco	NA	NA	NA	NA	NA	NA	NA	NA	NA	NA	NA	NA	NA	NA	NA
23634	Brisbane box	Lophostemon confertus	San Francisco	California	-122.4203633	37.74282461	no_info	198X Coleridge St	30.48	introduced	15.24 to 30.48 cm	SanFrancisco	NA	NA	NA	NA	NA	NA	NA	NA	NA	NA	NA	NA	NA	NA	NA
110594	Sycamore london plane	Platanus acerifolia	San Francisco	California	-122.4116773	37.78811135	no_info	624 Taylor St	25.4	introduced	15.24 to 30.48 cm	SanFrancisco	NA	NA	NA	NA	NA	NA	NA	NA	NA	NA	NA	NA	NA	NA	NA
48981	NA	NA	San Francisco	California	-122.4277442	37.75590875	no_info	937 Church St	NA	no_info	NA	SanFrancisco	NA	NA	NA	NA	NA	NA	NA	NA	NA	NA	NA	NA	NA	NA	NA
226921	Juniper	Juniperus chinensis	San Francisco	California	-122.4343641	37.74252837	no_info	75 Zircon Pl	15.24	introduced	0 to 15.24 cm	SanFrancisco	NA	NA	NA	NA	NA	NA	NA	NA	NA	NA	NA	NA	NA	NA	NA
73415	New zealand xmas tree	Metrosideros excelsa	San Francisco	California	-122.5042292	37.76053579	no_info	3940 Judah St	12.7	introduced	0 to 15.24 cm	SanFrancisco	NA	NA	NA	NA	NA	NA	NA	NA	NA	NA	NA	NA	NA	NA	NA
106687	Swamp myrtle	Tristaniopsis laurina	San Francisco	California	-122.3999104	37.77553765	no_info	651100 Brannan St	2.54	introduced	0 to 15.24 cm	SanFrancisco	NA	NA	NA	NA	NA	NA	NA	NA	NA	NA	NA	NA	NA	NA	NA
224989	Indian laurel fig tree	Ficus microcarpa	San Francisco	California	-122.4305205	37.76270282	no_info	3787 17th St	40.64	introduced	30.48 to 45.72 cm	SanFrancisco	NA	NA	NA	NA	NA	NA	NA	NA	NA	NA	NA	NA	NA	NA	NA
121282	Maidenhair tree	Ginkgo biloba	San Francisco	California	-122.4776109	37.78107115	no_info	369 18th Ave	NA	introduced	NA	SanFrancisco	NA	NA	NA	NA	NA	NA	NA	NA	NA	NA	NA	NA	NA	NA	NA
233030	Olive tree	Olea europaea	San Francisco	California	-122.411379	37.75763374	no_info	881 Alabama St	10.16	introduced	0 to 15.24 cm	SanFrancisco	NA	NA	NA	NA	NA	NA	NA	NA	NA	NA	NA	NA	NA	NA	NA
208693	Southern magnolia	Magnolia grandiflora	San Francisco	California	-122.4672666	37.72135043	no_info	599 Arch St	15.24	introduced	0 to 15.24 cm	SanFrancisco	NA	NA	NA	NA	NA	NA	NA	NA	NA	NA	NA	NA	NA	NA	NA
205772	Lemon bottlebrush	Callistemon citrinus	San Francisco	California	-122.4449235	37.73945668	no_info	300X Marietta Dr	58.42	no_info	45.72 to 60.96 cm	SanFrancisco	NA	NA	NA	NA	NA	NA	NA	NA	NA	NA	NA	NA	NA	NA	NA
134683	Sycamore london plane	Platanus acerifolia	San Francisco	California	-122.4175352	37.79209878	no_info	1222 Hyde St	22.86	introduced	15.24 to 30.48 cm	SanFrancisco	NA	NA	NA	NA	NA	NA	NA	NA	NA	NA	NA	NA	NA	NA	NA
2505	Carob	Ceratonia siliqua	San Francisco	California	-122.3849521	37.74374739	no_info	1501 Burke Ave	30.48	introduced	15.24 to 30.48 cm	SanFrancisco	NA	NA	NA	NA	NA	NA	NA	NA	NA	NA	NA	NA	NA	NA	NA
230958	Mayten	Maytenus boaria	San Francisco	California	-122.4171433	37.73972063	no_info	158 Wool St	10.16	introduced	0 to 15.24 cm	SanFrancisco	NA	NA	NA	NA	NA	NA	NA	NA	NA	NA	NA	NA	NA	NA	NA
23833	Brisbane box	Lophostemon confertus	San Francisco	California	-122.4306957	37.78259048	no_info	1302X Webster St	7.62	introduced	0 to 15.24 cm	SanFrancisco	NA	NA	NA	NA	NA	NA	NA	NA	NA	NA	NA	NA	NA	NA	NA
19359	Swamp myrtle	Tristaniopsis laurina	San Francisco	California	-122.4692848	37.71784483	no_info	709 Shields St	7.62	introduced	0 to 15.24 cm	SanFrancisco	NA	NA	NA	NA	NA	NA	NA	NA	NA	NA	NA	NA	NA	NA	NA
62662	Ornamental cherry	Prunus serrulata	San Francisco	California	-122.4344531	37.77043461	no_info	77 Carmelita St	NA	introduced	NA	SanFrancisco	NA	NA	NA	NA	NA	NA	NA	NA	NA	NA	NA	NA	NA	NA	NA
116110	NA	NA	San Francisco	California	-122.4729224	37.75178671	no_info	1938 16th Ave	7.62	no_info	0 to 15.24 cm	SanFrancisco	NA	NA	NA	NA	NA	NA	NA	NA	NA	NA	NA	NA	NA	NA	NA
67177	Ornamental pear	Pyrus calleryana	San Francisco	California	-122.4185981	37.73856352	no_info	39 Ellert St	NA	introduced	NA	SanFrancisco	NA	NA	NA	NA	NA	NA	NA	NA	NA	NA	NA	NA	NA	NA	NA
130575	Southern magnolia	Magnolia grandiflora	San Francisco	California	-122.4467528	37.80169061	no_info	2401 Bay St	17.78	introduced	15.24 to 30.48 cm	SanFrancisco	NA	NA	NA	NA	NA	NA	NA	NA	NA	NA	NA	NA	NA	NA	NA
95590	Bailey's acacia	Acacia baileyana	San Francisco	California	-122.4327984	37.71029534	no_info	95 Winding Way	NA	introduced	NA	SanFrancisco	NA	NA	NA	NA	NA	NA	NA	NA	NA	NA	NA	NA	NA	NA	NA
185601	NA	NA	San Francisco	California	-122.4786272	37.74861979	no_info	1200 Quintara St	0	no_info	NA	SanFrancisco	NA	NA	NA	NA	NA	NA	NA	NA	NA	NA	NA	NA	NA	NA	NA
94643	Brisbane box	Lophostemon confertus	San Francisco	California	-122.3991527	37.71443018	no_info	2049X Bay Shore Blvd	30.48	introduced	15.24 to 30.48 cm	SanFrancisco	NA	NA	NA	NA	NA	NA	NA	NA	NA	NA	NA	NA	NA	NA	NA
57041	California lilac	Ceanothus	San Francisco	California	-122.443753	37.77139745	no_info	200 Central Ave	2.54	no_info	0 to 15.24 cm	SanFrancisco	NA	NA	NA	NA	NA	NA	NA	NA	NA	NA	NA	NA	NA	NA	NA
122798	Indian laurel fig tree	Ficus microcarpa	San Francisco	California	-122.4023383	37.7511212	no_info	1458 Kansas St	40.64	introduced	30.48 to 45.72 cm	SanFrancisco	NA	NA	NA	NA	NA	NA	NA	NA	NA	NA	NA	NA	NA	NA	NA
180321	Swamp myrtle	Tristaniopsis laurina	San Francisco	California	-122.4380018	37.72485922	no_info	817 Cayuga Ave	25.4	introduced	15.24 to 30.48 cm	SanFrancisco	NA	NA	NA	NA	NA	NA	NA	NA	NA	NA	NA	NA	NA	NA	NA
231149	Santa cruz ironwood	Lyonothamnus floribundus	San Francisco	California	-122.4118494	37.74816389	no_info	3125 Cesar Chavez St	10.16	naturally_occurring	0 to 15.24 cm	SanFrancisco	NA	NA	NA	NA	NA	NA	NA	NA	NA	NA	NA	NA	NA	NA	NA
185598	Swamp myrtle	Tristaniopsis laurina	San Francisco	California	-122.4897948	37.74812105	no_info	2246 Quintara St	2.54	introduced	0 to 15.24 cm	SanFrancisco	NA	NA	NA	NA	NA	NA	NA	NA	NA	NA	NA	NA	NA	NA	NA
176898	Primrose tree	Lagunaria patersonii	San Francisco	California	-122.422782	37.72671578	no_info	167 Madison St	2.54	no_info	0 to 15.24 cm	SanFrancisco	NA	NA	NA	NA	NA	NA	NA	NA	NA	NA	NA	NA	NA	NA	NA
132847	Victorian box	Pittosporum undulatum	San Francisco	California	-122.4437456	37.78943889	no_info	3085 Clay St	30.48	introduced	15.24 to 30.48 cm	SanFrancisco	NA	NA	NA	NA	NA	NA	NA	NA	NA	NA	NA	NA	NA	NA	NA
8064	Victorian box	Pittosporum undulatum	San Francisco	California	-122.4273985	37.77830914	no_info	624 Fulton St	152.4	introduced	more than 76.2 cm	SanFrancisco	NA	NA	NA	NA	NA	NA	NA	NA	NA	NA	NA	NA	NA	NA	NA
110477	Hybrid strawberry tree	Arbutus	San Francisco	California	-122.397555	37.79626645	no_info	131X Washington St	7.62	no_info	0 to 15.24 cm	SanFrancisco	NA	NA	NA	NA	NA	NA	NA	NA	NA	NA	NA	NA	NA	NA	NA
128059	Indian laurel fig tree	Ficus microcarpa	San Francisco	California	-122.4135527	37.80650609	no_info	262 North Point St	43.18	introduced	30.48 to 45.72 cm	SanFrancisco	NA	NA	NA	NA	NA	NA	NA	NA	NA	NA	NA	NA	NA	NA	NA
87186	Bronze loquat	Eriobotrya deflexa	San Francisco	California	-122.4341822	37.79860552	no_info	3041 Webster St	NA	introduced	NA	SanFrancisco	NA	NA	NA	NA	NA	NA	NA	NA	NA	NA	NA	NA	NA	NA	NA
50439	NA	NA	San Francisco	California	-122.414979	37.72848415	no_info	110 University St	NA	no_info	NA	SanFrancisco	NA	NA	NA	NA	NA	NA	NA	NA	NA	NA	NA	NA	NA	NA	NA
224298	Leafed peppermint nichol's willow	Eucalyptus nicholii	San Francisco	California	-122.4405755	37.74978006	no_info	470 Hoffman Ave	45.72	introduced	30.48 to 45.72 cm	SanFrancisco	NA	NA	NA	NA	NA	NA	NA	NA	NA	NA	NA	NA	NA	NA	NA
95697	Prairie fire crabapple tree	Malus floribunda	San Francisco	California	-122.4362496	37.73730133	no_info	101 Arbor St	NA	introduced	NA	SanFrancisco	NA	NA	NA	NA	NA	NA	NA	NA	NA	NA	NA	NA	NA	NA	NA
175159	Fern pine	Afrocarpus gracilior	San Francisco	California	-122.4418617	37.72508177	no_info	229 Delano Ave	2.54	introduced	0 to 15.24 cm	SanFrancisco	NA	NA	NA	NA	NA	NA	NA	NA	NA	NA	NA	NA	NA	NA	NA
131420	New zealand xmas tree	Metrosideros excelsa	San Francisco	California	-122.4268285	37.79549333	no_info	2421 Gough St	20.32	introduced	15.24 to 30.48 cm	SanFrancisco	NA	NA	NA	NA	NA	NA	NA	NA	NA	NA	NA	NA	NA	NA	NA
228873	Brisbane box	Lophostemon confertus	San Francisco	California	-122.4272833	37.77271908	no_info	305 Buchanan St	25.4	introduced	15.24 to 30.48 cm	SanFrancisco	NA	NA	NA	NA	NA	NA	NA	NA	NA	NA	NA	NA	NA	NA	NA
62720	Paperbark tree	Melaleuca styphelioides	San Francisco	California	-122.4197387	37.79918468	no_info	1248 Union St	35.56	introduced	30.48 to 45.72 cm	SanFrancisco	NA	NA	NA	NA	NA	NA	NA	NA	NA	NA	NA	NA	NA	NA	NA
1666	American sweet gum	Liquidambar styraciflua	San Francisco	California	-122.4422076	37.77355741	no_info	1400X Fell St	45.72	introduced	30.48 to 45.72 cm	SanFrancisco	NA	NA	NA	NA	NA	NA	NA	NA	NA	NA	NA	NA	NA	NA	NA
178373	Karo tree	Pittosporum crassifolium	San Francisco	California	-122.4562733	37.71007485	no_info	3153 Alemany Blvd	33.02	introduced	30.48 to 45.72 cm	SanFrancisco	NA	NA	NA	NA	NA	NA	NA	NA	NA	NA	NA	NA	NA	NA	NA
178981	Kwanzan flowering cherry	Prunus serrulata	San Francisco	California	-122.447813	37.71090857	no_info	38 Whipple Ave	2.54	introduced	0 to 15.24 cm	SanFrancisco	NA	NA	NA	NA	NA	NA	NA	NA	NA	NA	NA	NA	NA	NA	NA
232516	New zealand xmas tree	Metrosideros excelsa	San Francisco	California	-122.439471	37.74952457	no_info	96 Homestead St	33.02	introduced	30.48 to 45.72 cm	SanFrancisco	NA	NA	NA	NA	NA	NA	NA	NA	NA	NA	NA	NA	NA	NA	NA
187565	Ponytail palm	Beaucarnea recurvata	San Francisco	California	-122.4041399	37.71419586	no_info	136 Alpha St	10.16	introduced	0 to 15.24 cm	SanFrancisco	NA	NA	NA	NA	NA	NA	NA	NA	NA	NA	NA	NA	NA	NA	NA
224182	River red gum	Eucalyptus camaldulensis	San Francisco	California	-122.4251745	37.73808866	no_info	1000 San Jose Ave	20.32	introduced	15.24 to 30.48 cm	SanFrancisco	NA	NA	NA	NA	NA	NA	NA	NA	NA	NA	NA	NA	NA	NA	NA
233999	Tawhiwhi pittosporum	Pittosporum tenuifolium	San Francisco	California	-122.4367788	37.74557718	no_info	744 Duncan St	30.48	introduced	15.24 to 30.48 cm	SanFrancisco	NA	NA	NA	NA	NA	NA	NA	NA	NA	NA	NA	NA	NA	NA	NA
235633	Sycamore london plane	Platanus acerifolia	San Francisco	California	-122.4153936	37.7571935	no_info	3027 21St St	45.72	introduced	30.48 to 45.72 cm	SanFrancisco	NA	NA	NA	NA	NA	NA	NA	NA	NA	NA	NA	NA	NA	NA	NA
137806	White alder	Alnus rhombifolia	San Francisco	California	-122.4304044	37.78904795	no_info	2050 Buchanan St	38.1	naturally_occurring	30.48 to 45.72 cm	SanFrancisco	NA	NA	NA	NA	NA	NA	NA	NA	NA	NA	NA	NA	NA	NA	NA
119614	Columbia hybrid plane tree	Platanus acerifolia	San Francisco	California	-122.4003342	37.79053882	no_info	2X Sutter St	NA	introduced	NA	SanFrancisco	NA	NA	NA	NA	NA	NA	NA	NA	NA	NA	NA	NA	NA	NA	NA
111114	Laurel fig	Ficus nitida	San Francisco	California	-122.4506888	37.77327949	no_info	2085 Hayes St	25.4	no_info	15.24 to 30.48 cm	SanFrancisco	NA	NA	NA	NA	NA	NA	NA	NA	NA	NA	NA	NA	NA	NA	NA
139382	Weeping bottlebrush	Callistemon viminalis	San Francisco	California	-122.4412346	37.78388067	no_info	1480 Broderick St	12.7	no_info	0 to 15.24 cm	SanFrancisco	NA	NA	NA	NA	NA	NA	NA	NA	NA	NA	NA	NA	NA	NA	NA
177929	Olive tree	Olea europaea	San Francisco	California	-122.4805441	37.71660372	no_info	Bucareli Dr	30.48	introduced	15.24 to 30.48 cm	SanFrancisco	NA	NA	NA	NA	NA	NA	NA	NA	NA	NA	NA	NA	NA	NA	NA
192548	Brisbane box	Lophostemon confertus	San Francisco	California	-122.4121268	37.77837856	no_info	1160 Mission St	12.7	introduced	0 to 15.24 cm	SanFrancisco	NA	NA	NA	NA	NA	NA	NA	NA	NA	NA	NA	NA	NA	NA	NA
50148	Leaf tristania small	Tristaniopsis laurina	San Francisco	California	-122.4342687	37.71522122	no_info	875@ Italy Vienna St	NA	introduced	NA	SanFrancisco	NA	NA	NA	NA	NA	NA	NA	NA	NA	NA	NA	NA	NA	NA	NA
42543	Camphor tree	Cinnamomum camphora	San Francisco	California	-122.3900993	37.75519185	no_info	1011 23rd St	NA	introduced	NA	SanFrancisco	NA	NA	NA	NA	NA	NA	NA	NA	NA	NA	NA	NA	NA	NA	NA
129931	Brisbane box	Lophostemon confertus	San Francisco	California	-122.4341149	37.79529173	no_info	2245 Vallejo St	17.78	introduced	15.24 to 30.48 cm	SanFrancisco	NA	NA	NA	NA	NA	NA	NA	NA	NA	NA	NA	NA	NA	NA	NA
132824	Victorian box	Pittosporum undulatum	San Francisco	California	-122.4406802	37.7916268	no_info	2785 Jackson St	12.7	introduced	0 to 15.24 cm	SanFrancisco	NA	NA	NA	NA	NA	NA	NA	NA	NA	NA	NA	NA	NA	NA	NA
128040	Indian laurel fig tree	Ficus microcarpa	San Francisco	California	-122.4162643	37.80617051	no_info	681 North Point St	27.94	introduced	15.24 to 30.48 cm	SanFrancisco	NA	NA	NA	NA	NA	NA	NA	NA	NA	NA	NA	NA	NA	NA	NA
40494	Cherry plum	Prunus cerasifera	San Francisco	California	-122.4660029	37.73143273	no_info	35 Aptos Ave	NA	introduced	NA	SanFrancisco	NA	NA	NA	NA	NA	NA	NA	NA	NA	NA	NA	NA	NA	NA	NA
3724	Red ironbark	Eucalyptus sideroxylon	San Francisco	California	-122.3840124	37.74425446	no_info	401X Cargo Way	45.72	introduced	30.48 to 45.72 cm	SanFrancisco	NA	NA	NA	NA	NA	NA	NA	NA	NA	NA	NA	NA	NA	NA	NA
28097	Ornamental pear	Pyrus calleryana	San Francisco	California	-122.4380767	37.77581347	no_info	661 Divisadero St	7.62	introduced	0 to 15.24 cm	SanFrancisco	NA	NA	NA	NA	NA	NA	NA	NA	NA	NA	NA	NA	NA	NA	NA
141696	Banyan fig	Ficus retusa	San Francisco	California	-122.4478732	37.78002192	no_info	392 Ewing Ter	15.24	introduced	0 to 15.24 cm	SanFrancisco	NA	NA	NA	NA	NA	NA	NA	NA	NA	NA	NA	NA	NA	NA	NA
223427	Bronze loquat	Eriobotrya deflexa	San Francisco	California	-122.4119733	37.74731661	no_info	357 Precita Ave	20.32	introduced	15.24 to 30.48 cm	SanFrancisco	NA	NA	NA	NA	NA	NA	NA	NA	NA	NA	NA	NA	NA	NA	NA
43667	Maidenhair tree	Ginkgo biloba	San Francisco	California	-122.4708721	37.78186896	no_info	335 12th Ave	7.62	introduced	0 to 15.24 cm	SanFrancisco	NA	NA	NA	NA	NA	NA	NA	NA	NA	NA	NA	NA	NA	NA	NA
118177	Olive tree	Olea europaea	San Francisco	California	-122.4930608	37.77530955	no_info	731 33rd Ave	17.78	introduced	15.24 to 30.48 cm	SanFrancisco	NA	NA	NA	NA	NA	NA	NA	NA	NA	NA	NA	NA	NA	NA	NA
137618	American ash	Fraxinus americana	San Francisco	California	-122.4453328	37.77894598	no_info	2000 Turk Blvd	5.08	introduced	0 to 15.24 cm	SanFrancisco	NA	NA	NA	NA	NA	NA	NA	NA	NA	NA	NA	NA	NA	NA	NA
98616	Puriri tree	Vitex lucens	San Francisco	California	-122.4256535	37.79796988	no_info	2501X Franklin St	12.7	introduced	0 to 15.24 cm	SanFrancisco	NA	NA	NA	NA	NA	NA	NA	NA	NA	NA	NA	NA	NA	NA	NA
94948	Kwanzan flowering cherry	Prunus serrulata	San Francisco	California	-122.3934951	37.73174226	no_info	50 Pomona St	NA	introduced	NA	SanFrancisco	NA	NA	NA	NA	NA	NA	NA	NA	NA	NA	NA	NA	NA	NA	NA
26268	Swamp myrtle	Tristaniopsis laurina	San Francisco	California	-122.422757	37.74396655	no_info	700X San Jose Ave	17.78	introduced	15.24 to 30.48 cm	SanFrancisco	NA	NA	NA	NA	NA	NA	NA	NA	NA	NA	NA	NA	NA	NA	NA
114634	NA	NA	San Francisco	California	-122.4429752	37.79119811	no_info	2249 Broderick St	NA	no_info	NA	SanFrancisco	NA	NA	NA	NA	NA	NA	NA	NA	NA	NA	NA	NA	NA	NA	NA
47689	Bronze loquat	Eriobotrya deflexa	San Francisco	California	-122.4296499	37.7524537	no_info	1045 Sanchez St	NA	introduced	NA	SanFrancisco	NA	NA	NA	NA	NA	NA	NA	NA	NA	NA	NA	NA	NA	NA	NA
47063	Washington hawthorn	Crataegus phaenopyrum	San Francisco	California	-122.4286221	37.77187501	no_info	120 Webster St	NA	introduced	NA	SanFrancisco	NA	NA	NA	NA	NA	NA	NA	NA	NA	NA	NA	NA	NA	NA	NA
28149	Yarwood sycamore	Platanus acerifolia	San Francisco	California	-122.3896848	37.77993189	no_info	100X King St	30.48	introduced	15.24 to 30.48 cm	SanFrancisco	NA	NA	NA	NA	NA	NA	NA	NA	NA	NA	NA	NA	NA	NA	NA
38536	Ornamental pear	Pyrus calleryana	San Francisco	California	-122.3899114	37.73684777	no_info	4517 03rd St	15.24	introduced	0 to 15.24 cm	SanFrancisco	NA	NA	NA	NA	NA	NA	NA	NA	NA	NA	NA	NA	NA	NA	NA
250875	Kwanzan flowering cherry	Prunus serrulata	San Francisco	California	-122.4905991	37.78570115	no_info	125 30th Ave	12.7	introduced	0 to 15.24 cm	SanFrancisco	NA	NA	NA	NA	NA	NA	NA	NA	NA	NA	NA	NA	NA	NA	NA
250821	Mayten	Maytenus boaria	San Francisco	California	-122.4911546	37.78422627	no_info	45 Sea View Ter	22.86	introduced	15.24 to 30.48 cm	SanFrancisco	NA	NA	NA	NA	NA	NA	NA	NA	NA	NA	NA	NA	NA	NA	NA
187945	Red maple	Acer rubrum	San Francisco	California	-122.3914747	37.78893802	no_info	300 Main St	7.62	introduced	0 to 15.24 cm	SanFrancisco	NA	NA	NA	NA	NA	NA	NA	NA	NA	NA	NA	NA	NA	NA	NA
66370	Karo tree	Pittosporum crassifolium	San Francisco	California	-122.4156537	37.73463674	no_info	710 Anderson St	NA	introduced	NA	SanFrancisco	NA	NA	NA	NA	NA	NA	NA	NA	NA	NA	NA	NA	NA	NA	NA
96748	California lilac	Ceanothus	San Francisco	California	-122.4302089	37.75708828	no_info	399X Liberty St	10.16	no_info	0 to 15.24 cm	SanFrancisco	NA	NA	NA	NA	NA	NA	NA	NA	NA	NA	NA	NA	NA	NA	NA
202027	Saint mary magnolia	Magnolia grandiflora	San Francisco	California	-122.3949906	37.72318052	no_info	1330 Fitzgerald Ave	7.62	introduced	0 to 15.24 cm	SanFrancisco	NA	NA	NA	NA	NA	NA	NA	NA	NA	NA	NA	NA	NA	NA	NA
67498	Sycamore london plane	Platanus acerifolia	San Francisco	California	-122.4437471	37.72902478	no_info	69 Staples Ave	NA	introduced	NA	SanFrancisco	NA	NA	NA	NA	NA	NA	NA	NA	NA	NA	NA	NA	NA	NA	NA
200464	Brisbane box	Lophostemon confertus	San Francisco	California	-122.390664	37.75124747	no_info	1510 Indiana St	17.78	introduced	15.24 to 30.48 cm	SanFrancisco	NA	NA	NA	NA	NA	NA	NA	NA	NA	NA	NA	NA	NA	NA	NA
12922	Acacia silver wattle	Acacia decurrens	San Francisco	California	-122.4742254	37.75808784	no_info	1050 Lawton St	7.62	introduced	0 to 15.24 cm	SanFrancisco	NA	NA	NA	NA	NA	NA	NA	NA	NA	NA	NA	NA	NA	NA	NA
41848	Indian hawthorn	Rhaphiolepis Lindl.	San Francisco	California	-122.4750222	37.76372566	no_info	1600 Irving St	NA	no_info	NA	SanFrancisco	NA	NA	NA	NA	NA	NA	NA	NA	NA	NA	NA	NA	NA	NA	NA
14971	Cork oak	Quercus suber	San Francisco	California	-122.3850509	37.74068076	no_info	400X Mendell St	7.62	introduced	0 to 15.24 cm	SanFrancisco	NA	NA	NA	NA	NA	NA	NA	NA	NA	NA	NA	NA	NA	NA	NA
106842	Maidenhair tree	Ginkgo biloba	San Francisco	California	-122.4601489	37.7843674	no_info	230 02Nd Ave	2.54	introduced	0 to 15.24 cm	SanFrancisco	NA	NA	NA	NA	NA	NA	NA	NA	NA	NA	NA	NA	NA	NA	NA
196688	Ornamental pear	Pyrus calleryana	San Francisco	California	-122.3891156	37.78652562	no_info	5 Bryant St	15.24	introduced	0 to 15.24 cm	SanFrancisco	NA	NA	NA	NA	NA	NA	NA	NA	NA	NA	NA	NA	NA	NA	NA
56942	NA	NA	San Francisco	California	-122.4036803	37.79466898	no_info	630 Clay St	NA	no_info	NA	SanFrancisco	NA	NA	NA	NA	NA	NA	NA	NA	NA	NA	NA	NA	NA	NA	NA
47928	Cherry plum	Prunus cerasifera	San Francisco	California	-122.4472537	37.73836323	no_info	78 Arroyo Way	NA	introduced	NA	SanFrancisco	NA	NA	NA	NA	NA	NA	NA	NA	NA	NA	NA	NA	NA	NA	NA
224104	Bronze loquat	Eriobotrya deflexa	San Francisco	California	-122.4217591	37.77275901	no_info	35 Gough St	7.62	introduced	0 to 15.24 cm	SanFrancisco	NA	NA	NA	NA	NA	NA	NA	NA	NA	NA	NA	NA	NA	NA	NA
210261	New zealand xmas tree	Metrosideros excelsa	San Francisco	California	-122.4737071	37.75909148	no_info	1530 16th Ave	2.54	introduced	0 to 15.24 cm	SanFrancisco	NA	NA	NA	NA	NA	NA	NA	NA	NA	NA	NA	NA	NA	NA	NA
33218	Red flowering gum	Corymbia ficifolia	San Francisco	California	-122.4593012	37.74530127	no_info	100 Vasquez Ave	NA	introduced	NA	SanFrancisco	NA	NA	NA	NA	NA	NA	NA	NA	NA	NA	NA	NA	NA	NA	NA
176132	Monterey cypress	Cupressus macrocarpa	San Francisco	California	-122.5032142	37.7251448	no_info	3500 Great Hwy	30.48	introduced	15.24 to 30.48 cm	SanFrancisco	NA	NA	NA	NA	NA	NA	NA	NA	NA	NA	NA	NA	NA	NA	NA
230453	Southern magnolia	Magnolia grandiflora	San Francisco	California	-122.4148285	37.74791878	no_info	3215 Shotwell St	30.48	introduced	15.24 to 30.48 cm	SanFrancisco	NA	NA	NA	NA	NA	NA	NA	NA	NA	NA	NA	NA	NA	NA	NA
212639	Cherry plum	Prunus cerasifera	San Francisco	California	-122.4689174	37.72082637	no_info	466 Ralston St	10.16	introduced	0 to 15.24 cm	SanFrancisco	NA	NA	NA	NA	NA	NA	NA	NA	NA	NA	NA	NA	NA	NA	NA
208025	American sweet gum	Liquidambar styraciflua	San Francisco	California	-122.4646938	37.7574934	no_info	1652 08th Ave	17.78	introduced	15.24 to 30.48 cm	SanFrancisco	NA	NA	NA	NA	NA	NA	NA	NA	NA	NA	NA	NA	NA	NA	NA
33749	Hybrid strawberry tree	Arbutus	San Francisco	California	-122.4082576	37.74221962	no_info	510 Franconia St	NA	no_info	NA	SanFrancisco	NA	NA	NA	NA	NA	NA	NA	NA	NA	NA	NA	NA	NA	NA	NA
101534	NA	NA	San Francisco	California	-122.3953594	37.79284086	no_info	1X Main St	NA	no_info	NA	SanFrancisco	NA	NA	NA	NA	NA	NA	NA	NA	NA	NA	NA	NA	NA	NA	NA
9697	Banyan fig	Ficus retusa	San Francisco	California	-122.4231538	37.77726523	no_info	423 Gough St	45.72	introduced	30.48 to 45.72 cm	SanFrancisco	NA	NA	NA	NA	NA	NA	NA	NA	NA	NA	NA	NA	NA	NA	NA
100129	Swamp myrtle	Tristaniopsis laurina	San Francisco	California	-122.4053044	37.78190263	no_info	155 05th St	7.62	introduced	0 to 15.24 cm	SanFrancisco	NA	NA	NA	NA	NA	NA	NA	NA	NA	NA	NA	NA	NA	NA	NA
220536	Freeman maple	Acer freemanii	San Francisco	California	-122.4173109	37.76212467	no_info	688 South Van Ness Ave	7.62	introduced	0 to 15.24 cm	SanFrancisco	NA	NA	NA	NA	NA	NA	NA	NA	NA	NA	NA	NA	NA	NA	NA
177664	New zealand xmas tree	Metrosideros excelsa	San Francisco	California	-122.4106581	37.72052787	no_info	900 Olmstead St	27.94	introduced	15.24 to 30.48 cm	SanFrancisco	NA	NA	NA	NA	NA	NA	NA	NA	NA	NA	NA	NA	NA	NA	NA
88334	Swamp myrtle	Tristaniopsis laurina	San Francisco	California	-122.4309229	37.72133011	no_info	470 Naples St	NA	introduced	NA	SanFrancisco	NA	NA	NA	NA	NA	NA	NA	NA	NA	NA	NA	NA	NA	NA	NA
47580	Brisbane box	Lophostemon confertus	San Francisco	California	-122.3926769	37.78862222	no_info	301 Folsom St	NA	introduced	NA	SanFrancisco	NA	NA	NA	NA	NA	NA	NA	NA	NA	NA	NA	NA	NA	NA	NA
89574	Dracena palm	Cordyline australis	San Francisco	California	-122.5008949	37.77734954	no_info	4901X Anza St	7.62	introduced	0 to 15.24 cm	SanFrancisco	NA	NA	NA	NA	NA	NA	NA	NA	NA	NA	NA	NA	NA	NA	NA
65615	Eucalyptus	Eucalyptus	San Francisco	California	-122.4370343	37.71587921	no_info	907 Madrid St	NA	no_info	NA	SanFrancisco	NA	NA	NA	NA	NA	NA	NA	NA	NA	NA	NA	NA	NA	NA	NA
210401	New zealand xmas tree	Metrosideros excelsa	San Francisco	California	-122.4557976	37.7425388	no_info	900 Portola Dr	10.16	introduced	0 to 15.24 cm	SanFrancisco	NA	NA	NA	NA	NA	NA	NA	NA	NA	NA	NA	NA	NA	NA	NA
33034	Cherry plum	Prunus cerasifera	San Francisco	California	-122.4193673	37.74929236	no_info	480 Bartlett St	NA	introduced	NA	SanFrancisco	NA	NA	NA	NA	NA	NA	NA	NA	NA	NA	NA	NA	NA	NA	NA
73570	Victorian box	Pittosporum undulatum	San Francisco	California	-122.3891169	37.73304792	no_info	1500 Palou Ave	20.32	introduced	15.24 to 30.48 cm	SanFrancisco	NA	NA	NA	NA	NA	NA	NA	NA	NA	NA	NA	NA	NA	NA	NA
235581	Sycamore london plane	Platanus acerifolia	San Francisco	California	-122.4154973	37.75652561	no_info	723 Shotwell St	17.78	introduced	15.24 to 30.48 cm	SanFrancisco	NA	NA	NA	NA	NA	NA	NA	NA	NA	NA	NA	NA	NA	NA	NA
140124	Sycamore london plane	Platanus acerifolia	San Francisco	California	-122.4392617	37.78173841	no_info	1323 Divisadero St	7.62	introduced	0 to 15.24 cm	SanFrancisco	NA	NA	NA	NA	NA	NA	NA	NA	NA	NA	NA	NA	NA	NA	NA
50466	Ornamental pear	Pyrus calleryana	San Francisco	California	-122.4287919	37.75155147	no_info	3861 24th St	NA	introduced	NA	SanFrancisco	NA	NA	NA	NA	NA	NA	NA	NA	NA	NA	NA	NA	NA	NA	NA
204264	Strawberry tree	Arbutus unedo	San Francisco	California	-122.4692771	37.75909822	no_info	1541 12th Ave	15.24	introduced	0 to 15.24 cm	SanFrancisco	NA	NA	NA	NA	NA	NA	NA	NA	NA	NA	NA	NA	NA	NA	NA
61925	NA	NA	San Francisco	California	-122.4581833	37.78773829	no_info	3948 Clay St	NA	no_info	NA	SanFrancisco	NA	NA	NA	NA	NA	NA	NA	NA	NA	NA	NA	NA	NA	NA	NA
39635	New zealand ruby glow tea tree	Leptospermum scoparium	San Francisco	California	-122.4672573	37.7205705	no_info	545 Arch St	NA	introduced	NA	SanFrancisco	NA	NA	NA	NA	NA	NA	NA	NA	NA	NA	NA	NA	NA	NA	NA
141713	Southern magnolia	Magnolia grandiflora	San Francisco	California	-122.4489138	37.77823229	no_info	9 Tamalpais Ter	2.54	introduced	0 to 15.24 cm	SanFrancisco	NA	NA	NA	NA	NA	NA	NA	NA	NA	NA	NA	NA	NA	NA	NA
247204	Hybrid strawberry tree	Arbutus	San Francisco	California	-122.4378035	37.76991131	no_info	20 Alpine Ter	10.16	no_info	0 to 15.24 cm	SanFrancisco	NA	NA	NA	NA	NA	NA	NA	NA	NA	NA	NA	NA	NA	NA	NA
99226	Yoshino cherry	Prunus yedoensis	San Francisco	California	-122.4710039	37.78590365	no_info	112 12th Ave	7.62	introduced	0 to 15.24 cm	SanFrancisco	NA	NA	NA	NA	NA	NA	NA	NA	NA	NA	NA	NA	NA	NA	NA
124255	Red flowering gum	Corymbia ficifolia	San Francisco	California	-122.4622734	37.78688985	no_info	300 Lake St	45.72	introduced	30.48 to 45.72 cm	SanFrancisco	NA	NA	NA	NA	NA	NA	NA	NA	NA	NA	NA	NA	NA	NA	NA
242898	Leaf tristania small	Tristaniopsis laurina	San Francisco	California	-122.4084746	37.75512034	no_info	1050 York St	2.54	introduced	0 to 15.24 cm	SanFrancisco	NA	NA	NA	NA	NA	NA	NA	NA	NA	NA	NA	NA	NA	NA	NA
207177	New zealand tea tree	Leptospermum scoparium	San Francisco	California	-122.458741	37.74109942	no_info	451 Ulloa St	20.32	introduced	15.24 to 30.48 cm	SanFrancisco	NA	NA	NA	NA	NA	NA	NA	NA	NA	NA	NA	NA	NA	NA	NA
202640	Brisbane box	Lophostemon confertus	San Francisco	California	-122.4037116	37.76753802	no_info	103 Henry Adams St	45.72	introduced	30.48 to 45.72 cm	SanFrancisco	NA	NA	NA	NA	NA	NA	NA	NA	NA	NA	NA	NA	NA	NA	NA
22771	Victorian box	Pittosporum undulatum	San Francisco	California	-122.4377704	37.77989159	no_info	1740 Turk St	45.72	introduced	30.48 to 45.72 cm	SanFrancisco	NA	NA	NA	NA	NA	NA	NA	NA	NA	NA	NA	NA	NA	NA	NA
111634	Queen palm	Syagrus romanzoffianum	San Francisco	California	-122.4098942	37.74946473	no_info	3009 26th St	30.48	no_info	15.24 to 30.48 cm	SanFrancisco	NA	NA	NA	NA	NA	NA	NA	NA	NA	NA	NA	NA	NA	NA	NA
106694	Victorian box	Pittosporum undulatum	San Francisco	California	-122.4250758	37.75920799	no_info	68 Cumberland St	50.8	introduced	45.72 to 60.96 cm	SanFrancisco	NA	NA	NA	NA	NA	NA	NA	NA	NA	NA	NA	NA	NA	NA	NA
93327	American autumn purple ash	Fraxinus americana	San Francisco	California	-122.4437504	37.77931477	no_info	2100X Turk Blvd	7.62	introduced	0 to 15.24 cm	SanFrancisco	NA	NA	NA	NA	NA	NA	NA	NA	NA	NA	NA	NA	NA	NA	NA
129348	Juniper	Juniperus chinensis	San Francisco	California	-122.4046267	37.8021324	no_info	1306X Montgomery St	5.08	introduced	0 to 15.24 cm	SanFrancisco	NA	NA	NA	NA	NA	NA	NA	NA	NA	NA	NA	NA	NA	NA	NA
139847	Chinese pistache	Pistacia chinensis	San Francisco	California	-122.4239506	37.78051618	no_info	829 Golden Gate Ave	7.62	introduced	0 to 15.24 cm	SanFrancisco	NA	NA	NA	NA	NA	NA	NA	NA	NA	NA	NA	NA	NA	NA	NA
236602	Cherry plum	Prunus cerasifera	San Francisco	California	-122.41701	37.74947323	no_info	1081 Capp St	15.24	introduced	0 to 15.24 cm	SanFrancisco	NA	NA	NA	NA	NA	NA	NA	NA	NA	NA	NA	NA	NA	NA	NA
202562	Brisbane box	Lophostemon confertus	San Francisco	California	-122.4005008	37.7750609	no_info	675 Brannan St	12.7	introduced	0 to 15.24 cm	SanFrancisco	NA	NA	NA	NA	NA	NA	NA	NA	NA	NA	NA	NA	NA	NA	NA
138689	American sweet gum	Liquidambar styraciflua	San Francisco	California	-122.4390129	37.78623403	no_info	2511 Bush St	2.54	introduced	0 to 15.24 cm	SanFrancisco	NA	NA	NA	NA	NA	NA	NA	NA	NA	NA	NA	NA	NA	NA	NA
210668	Olive tree	Olea europaea	San Francisco	California	-122.4561078	37.74304618	no_info	220 Ulloa St	15.24	introduced	0 to 15.24 cm	SanFrancisco	NA	NA	NA	NA	NA	NA	NA	NA	NA	NA	NA	NA	NA	NA	NA
248621	Canary island date palm	Phoenix canariensis	San Francisco	California	-122.4234146	37.77151924	no_info	132X Mccoppin St	73.66	introduced	60.96 to 76.2 cm	SanFrancisco	NA	NA	NA	NA	NA	NA	NA	NA	NA	NA	NA	NA	NA	NA	NA
193972	New zealand xmas tree	Metrosideros excelsa	San Francisco	California	-122.3816924	37.73747034	no_info	599 Keith St	33.02	introduced	30.48 to 45.72 cm	SanFrancisco	NA	NA	NA	NA	NA	NA	NA	NA	NA	NA	NA	NA	NA	NA	NA
68744	Brisbane box	Lophostemon confertus	San Francisco	California	-122.431371	37.76117889	no_info	3934 18th St	NA	introduced	NA	SanFrancisco	NA	NA	NA	NA	NA	NA	NA	NA	NA	NA	NA	NA	NA	NA	NA
57607	Victorian box	Pittosporum undulatum	San Francisco	California	-122.3975569	37.76220016	no_info	316 Connecticut St	35.56	introduced	30.48 to 45.72 cm	SanFrancisco	NA	NA	NA	NA	NA	NA	NA	NA	NA	NA	NA	NA	NA	NA	NA
190989	Monterey cypress	Cupressus macrocarpa	San Francisco	California	-122.3865159	37.73669313	no_info	301X Cashmere St	43.18	introduced	30.48 to 45.72 cm	SanFrancisco	NA	NA	NA	NA	NA	NA	NA	NA	NA	NA	NA	NA	NA	NA	NA
131850	Olive tree	Olea europaea	San Francisco	California	-122.4472118	37.80433441	no_info	3601 Baker St	10.16	introduced	0 to 15.24 cm	SanFrancisco	NA	NA	NA	NA	NA	NA	NA	NA	NA	NA	NA	NA	NA	NA	NA
211277	Monterey pine	Pinus radiata	San Francisco	California	-122.4465759	37.73372974	no_info	232 Edna St	109.22	naturally_occurring	more than 76.2 cm	SanFrancisco	NA	NA	NA	NA	NA	NA	NA	NA	NA	NA	NA	NA	NA	NA	NA
36369	Ornamental cherry	Prunus serrulata	San Francisco	California	-122.4573789	37.72853007	no_info	143 Eastwood Dr	NA	introduced	NA	SanFrancisco	NA	NA	NA	NA	NA	NA	NA	NA	NA	NA	NA	NA	NA	NA	NA
218414	Cherry plum	Prunus cerasifera	San Francisco	California	-122.4625004	37.74770905	no_info	200 Castenada Ave	7.62	introduced	0 to 15.24 cm	SanFrancisco	NA	NA	NA	NA	NA	NA	NA	NA	NA	NA	NA	NA	NA	NA	NA
204388	Lemon bottlebrush	Callistemon citrinus	San Francisco	California	-122.4723117	37.73004425	no_info	1 Rossmoor Dr	12.7	no_info	0 to 15.24 cm	SanFrancisco	NA	NA	NA	NA	NA	NA	NA	NA	NA	NA	NA	NA	NA	NA	NA
239154	Shrub	NA	San Francisco	California	-122.4237139	37.77373624	no_info	150 Octavia St	7.62	no_info	0 to 15.24 cm	SanFrancisco	NA	NA	NA	NA	NA	NA	NA	NA	NA	NA	NA	NA	NA	NA	NA
14409	Sycamore london plane	Platanus acerifolia	San Francisco	California	-122.4357827	37.76247098	no_info	2450 Market St	114.3	introduced	more than 76.2 cm	SanFrancisco	NA	NA	NA	NA	NA	NA	NA	NA	NA	NA	NA	NA	NA	NA	NA
53098	NA	NA	San Francisco	California	-122.4601279	37.75524413	no_info	130 Devonshire Way	NA	no_info	NA	SanFrancisco	NA	NA	NA	NA	NA	NA	NA	NA	NA	NA	NA	NA	NA	NA	NA
90489	Ornamental pear	Pyrus calleryana	San Francisco	California	-122.4853006	37.78653768	no_info	157 25th Ave	7.62	introduced	0 to 15.24 cm	SanFrancisco	NA	NA	NA	NA	NA	NA	NA	NA	NA	NA	NA	NA	NA	NA	NA
101432	Chinese banyan	Ficus microcarpa	San Francisco	California	-122.4313369	37.79290589	no_info	2501X Buchanan St	NA	introduced	NA	SanFrancisco	NA	NA	NA	NA	NA	NA	NA	NA	NA	NA	NA	NA	NA	NA	NA
41926	Evergreen pear	Pyrus kawakamii	San Francisco	California	-122.4619971	37.78018691	no_info	444 04th Ave	17.78	no_info	15.24 to 30.48 cm	SanFrancisco	NA	NA	NA	NA	NA	NA	NA	NA	NA	NA	NA	NA	NA	NA	NA
21849	Brazilian pepper	Schinus terebinthifolius	San Francisco	California	-122.4602309	37.77545569	no_info	199X Cabrillo St	33.02	no_info	30.48 to 45.72 cm	SanFrancisco	NA	NA	NA	NA	NA	NA	NA	NA	NA	NA	NA	NA	NA	NA	NA
110255	Sycamore london plane	Platanus acerifolia	San Francisco	California	-122.4322074	37.76196238	no_info	34 Ford St	35.56	introduced	30.48 to 45.72 cm	SanFrancisco	NA	NA	NA	NA	NA	NA	NA	NA	NA	NA	NA	NA	NA	NA	NA
248718	Red flowering gum	Corymbia ficifolia	San Francisco	California	-122.4156988	37.7682633	no_info	1800 Folsom St	66.04	introduced	60.96 to 76.2 cm	SanFrancisco	NA	NA	NA	NA	NA	NA	NA	NA	NA	NA	NA	NA	NA	NA	NA
223438	Bronze loquat	Eriobotrya deflexa	San Francisco	California	-122.4282902	37.74447019	no_info	270 Valley St	38.1	introduced	30.48 to 45.72 cm	SanFrancisco	NA	NA	NA	NA	NA	NA	NA	NA	NA	NA	NA	NA	NA	NA	NA
221078	Hybrid strawberry tree	Arbutus	San Francisco	California	-122.4331126	37.73611059	no_info	20 Sussex St	20.32	no_info	15.24 to 30.48 cm	SanFrancisco	NA	NA	NA	NA	NA	NA	NA	NA	NA	NA	NA	NA	NA	NA	NA
68635	Brisbane box	Lophostemon confertus	San Francisco	California	-122.4753652	37.75499201	no_info	1762 18th Ave	NA	introduced	NA	SanFrancisco	NA	NA	NA	NA	NA	NA	NA	NA	NA	NA	NA	NA	NA	NA	NA
121112	Red flowering gum	Corymbia ficifolia	San Francisco	California	-122.4543826	37.77382045	no_info	450 Stanyan St	NA	introduced	NA	SanFrancisco	NA	NA	NA	NA	NA	NA	NA	NA	NA	NA	NA	NA	NA	NA	NA
204923	Hybrid strawberry tree	Arbutus	San Francisco	California	-122.4571545	37.72606492	no_info	103 San Ramon Way	20.32	no_info	15.24 to 30.48 cm	SanFrancisco	NA	NA	NA	NA	NA	NA	NA	NA	NA	NA	NA	NA	NA	NA	NA
67921	Heath melaleuca	Melaleuca ericifolia	San Francisco	California	-122.4277548	37.73334738	no_info	136 Marsily St	NA	introduced	NA	SanFrancisco	NA	NA	NA	NA	NA	NA	NA	NA	NA	NA	NA	NA	NA	NA	NA
188936	Lemon bottlebrush	Callistemon citrinus	San Francisco	California	-122.4081629	37.76265273	no_info	501 Hampshire St	20.32	no_info	15.24 to 30.48 cm	SanFrancisco	NA	NA	NA	NA	NA	NA	NA	NA	NA	NA	NA	NA	NA	NA	NA
134188	Sycamore london plane	Platanus acerifolia	San Francisco	California	-122.4286846	37.79314719	no_info	2045 Jackson St	15.24	introduced	0 to 15.24 cm	SanFrancisco	NA	NA	NA	NA	NA	NA	NA	NA	NA	NA	NA	NA	NA	NA	NA
130791	Southern magnolia	Magnolia grandiflora	San Francisco	California	-122.435605	37.79427027	no_info	2336 Broadway	25.4	introduced	15.24 to 30.48 cm	SanFrancisco	NA	NA	NA	NA	NA	NA	NA	NA	NA	NA	NA	NA	NA	NA	NA
227943	American sweet gum	Liquidambar styraciflua	San Francisco	California	-122.4093494	37.75388111	no_info	2526 Bryant St	22.86	introduced	15.24 to 30.48 cm	SanFrancisco	NA	NA	NA	NA	NA	NA	NA	NA	NA	NA	NA	NA	NA	NA	NA
175703	Lemon bottlebrush	Callistemon citrinus	San Francisco	California	-122.4141781	37.73065365	no_info	25 Dunsmuir St	22.86	no_info	15.24 to 30.48 cm	SanFrancisco	NA	NA	NA	NA	NA	NA	NA	NA	NA	NA	NA	NA	NA	NA	NA
101547	NA	NA	San Francisco	California	-122.3953594	37.79284086	no_info	1X Main St	NA	no_info	NA	SanFrancisco	NA	NA	NA	NA	NA	NA	NA	NA	NA	NA	NA	NA	NA	NA	NA
55306	NA	NA	San Francisco	California	-122.405812	37.71351325	no_info	149 Arleta Ave	NA	no_info	NA	SanFrancisco	NA	NA	NA	NA	NA	NA	NA	NA	NA	NA	NA	NA	NA	NA	NA
53558	NA	NA	San Francisco	California	-122.4493885	37.76580034	no_info	75 Carl St	NA	no_info	NA	SanFrancisco	NA	NA	NA	NA	NA	NA	NA	NA	NA	NA	NA	NA	NA	NA	NA
207753	River red gum	Eucalyptus camaldulensis	San Francisco	California	-122.4651411	37.73515972	no_info	601 Saint Francis Blvd	78.74	introduced	more than 76.2 cm	SanFrancisco	NA	NA	NA	NA	NA	NA	NA	NA	NA	NA	NA	NA	NA	NA	NA
203543	Peppermint willow	Agonis flexuosa	San Francisco	California	-122.4493449	37.73073625	no_info	518 Hearst Ave	40.64	introduced	30.48 to 45.72 cm	SanFrancisco	NA	NA	NA	NA	NA	NA	NA	NA	NA	NA	NA	NA	NA	NA	NA
21484	Monterey pine	Pinus radiata	San Francisco	California	-122.4941112	37.73516187	no_info	2792X Sunset Blvd	15.24	naturally_occurring	0 to 15.24 cm	SanFrancisco	NA	NA	NA	NA	NA	NA	NA	NA	NA	NA	NA	NA	NA	NA	NA
141560	Brush cherry	Syzygium paniculatum	San Francisco	California	-122.4488272	37.77566254	no_info	6 Loyola Ter	25.4	introduced	15.24 to 30.48 cm	SanFrancisco	NA	NA	NA	NA	NA	NA	NA	NA	NA	NA	NA	NA	NA	NA	NA
227303	Glossy privet	Ligustrum lucidum	San Francisco	California	-122.4332355	37.74372801	no_info	2211 Castro St	22.86	introduced	15.24 to 30.48 cm	SanFrancisco	NA	NA	NA	NA	NA	NA	NA	NA	NA	NA	NA	NA	NA	NA	NA
250888	Olive tree	Olea europaea	San Francisco	California	-122.4893219	37.78521207	no_info	188 29th Ave	7.62	introduced	0 to 15.24 cm	SanFrancisco	NA	NA	NA	NA	NA	NA	NA	NA	NA	NA	NA	NA	NA	NA	NA
106217	Indian laurel fig tree	Ficus microcarpa	San Francisco	California	-122.4069434	37.79031629	no_info	585X Bush St	25.4	introduced	15.24 to 30.48 cm	SanFrancisco	NA	NA	NA	NA	NA	NA	NA	NA	NA	NA	NA	NA	NA	NA	NA
1744	Sycamore london plane	Platanus acerifolia	San Francisco	California	-122.4080979	37.8062337	no_info	111 Bay St	45.72	introduced	30.48 to 45.72 cm	SanFrancisco	NA	NA	NA	NA	NA	NA	NA	NA	NA	NA	NA	NA	NA	NA	NA
189991	Western redbud	Cercis occidentalis	San Francisco	California	-122.3864615	37.73807774	no_info	1427X Innes Ave	50.8	naturally_occurring	45.72 to 60.96 cm	SanFrancisco	NA	NA	NA	NA	NA	NA	NA	NA	NA	NA	NA	NA	NA	NA	NA
49296	NA	NA	San Francisco	California	-122.3942131	37.79333477	no_info	1X Main St	NA	no_info	NA	SanFrancisco	NA	NA	NA	NA	NA	NA	NA	NA	NA	NA	NA	NA	NA	NA	NA
125026	Blackwood acacia	Acacia melanoxylon	San Francisco	California	-122.4364051	37.80563909	no_info	1448 Jefferson St	25.4	introduced	15.24 to 30.48 cm	SanFrancisco	NA	NA	NA	NA	NA	NA	NA	NA	NA	NA	NA	NA	NA	NA	NA
95097	Washington hawthorn	Crataegus phaenopyrum	San Francisco	California	-122.4646207	37.74528655	no_info	180 Dorantes Ave	NA	introduced	NA	SanFrancisco	NA	NA	NA	NA	NA	NA	NA	NA	NA	NA	NA	NA	NA	NA	NA
22107	Yellow gum	Eucalyptus leucoxylon	San Francisco	California	-122.3874454	37.74450609	no_info	3550 03rd St	7.62	introduced	0 to 15.24 cm	SanFrancisco	NA	NA	NA	NA	NA	NA	NA	NA	NA	NA	NA	NA	NA	NA	NA
10619	Morton bay fig	Ficus macrophylla	San Francisco	California	-122.4226694	37.77665948	no_info	350 Gough St	20.32	introduced	15.24 to 30.48 cm	SanFrancisco	NA	NA	NA	NA	NA	NA	NA	NA	NA	NA	NA	NA	NA	NA	NA
90824	Hybrid strawberry tree	Arbutus	San Francisco	California	-122.4910327	37.77405531	no_info	3001 Cabrillo St	7.62	no_info	0 to 15.24 cm	SanFrancisco	NA	NA	NA	NA	NA	NA	NA	NA	NA	NA	NA	NA	NA	NA	NA
196485	Kwanzan flowering cherry	Prunus serrulata	San Francisco	California	-122.3943959	37.78187454	no_info	2 Jack London Aly	27.94	introduced	15.24 to 30.48 cm	SanFrancisco	NA	NA	NA	NA	NA	NA	NA	NA	NA	NA	NA	NA	NA	NA	NA
175784	Weeping bottlebrush	Callistemon viminalis	San Francisco	California	-122.4207663	37.72897414	no_info	741 Silver Ave	20.32	no_info	15.24 to 30.48 cm	SanFrancisco	NA	NA	NA	NA	NA	NA	NA	NA	NA	NA	NA	NA	NA	NA	NA
26763	Brisbane box	Lophostemon confertus	San Francisco	California	-122.4234669	37.78843676	no_info	1500X Franklin St	15.24	introduced	0 to 15.24 cm	SanFrancisco	NA	NA	NA	NA	NA	NA	NA	NA	NA	NA	NA	NA	NA	NA	NA
66634	Chinese elm	Ulmus parvifolia	San Francisco	California	-122.4075695	37.75671319	no_info	963 Hampshire St	12.7	introduced	0 to 15.24 cm	SanFrancisco	NA	NA	NA	NA	NA	NA	NA	NA	NA	NA	NA	NA	NA	NA	NA
128503	Indian laurel fig tree	Ficus microcarpa	San Francisco	California	-122.4003442	37.79129341	no_info	132 Bush St	10.16	introduced	0 to 15.24 cm	SanFrancisco	NA	NA	NA	NA	NA	NA	NA	NA	NA	NA	NA	NA	NA	NA	NA
86171	Hybrid strawberry tree	Arbutus	San Francisco	California	-122.4823985	37.76108728	no_info	1401 24th Ave	7.62	no_info	0 to 15.24 cm	SanFrancisco	NA	NA	NA	NA	NA	NA	NA	NA	NA	NA	NA	NA	NA	NA	NA
108829	Primrose tree	Lagunaria patersonii	San Francisco	California	-122.3970695	37.71015557	no_info	545 Lathrop Ave	7.62	no_info	0 to 15.24 cm	SanFrancisco	NA	NA	NA	NA	NA	NA	NA	NA	NA	NA	NA	NA	NA	NA	NA
53372	NA	NA	San Francisco	California	-122.4601753	37.76289267	no_info	632 Parnassus Ave	NA	no_info	NA	SanFrancisco	NA	NA	NA	NA	NA	NA	NA	NA	NA	NA	NA	NA	NA	NA	NA
138242	Carob	Ceratonia siliqua	San Francisco	California	-122.4449572	37.78481445	no_info	1509 Lyon St	20.32	introduced	15.24 to 30.48 cm	SanFrancisco	NA	NA	NA	NA	NA	NA	NA	NA	NA	NA	NA	NA	NA	NA	NA
22978	Brisbane box	Lophostemon confertus	San Francisco	California	-122.421807	37.76280632	no_info	630 Valencia St	45.72	introduced	30.48 to 45.72 cm	SanFrancisco	NA	NA	NA	NA	NA	NA	NA	NA	NA	NA	NA	NA	NA	NA	NA
5502	Blackwood acacia	Acacia melanoxylon	San Francisco	California	-122.4255189	37.75710051	no_info	769 Dolores St	76.2	introduced	60.96 to 76.2 cm	SanFrancisco	NA	NA	NA	NA	NA	NA	NA	NA	NA	NA	NA	NA	NA	NA	NA
120261	Pear tree	Pyrus	San Francisco	California	-122.4840496	37.78665686	no_info	130 24th Ave	22.86	no_info	15.24 to 30.48 cm	SanFrancisco	NA	NA	NA	NA	NA	NA	NA	NA	NA	NA	NA	NA	NA	NA	NA
26767	Brisbane box	Lophostemon confertus	San Francisco	California	-122.4226228	37.78928042	no_info	1661 Pine St	15.24	introduced	0 to 15.24 cm	SanFrancisco	NA	NA	NA	NA	NA	NA	NA	NA	NA	NA	NA	NA	NA	NA	NA
9556	Pittosporum	Pittosporum	San Francisco	California	-122.4300625	37.77973501	no_info	1195X Golden Gate Ave	7.62	no_info	0 to 15.24 cm	SanFrancisco	NA	NA	NA	NA	NA	NA	NA	NA	NA	NA	NA	NA	NA	NA	NA
10764	Silver dollar eucalyptus	Eucalyptus polyanthemos	San Francisco	California	-122.3804241	37.73252507	no_info	1120X Hudson Ave	35.56	introduced	30.48 to 45.72 cm	SanFrancisco	NA	NA	NA	NA	NA	NA	NA	NA	NA	NA	NA	NA	NA	NA	NA
88597	Little gem magnolia	Magnolia grandiflora	San Francisco	California	-122.4570076	37.78445994	no_info	77 Jordan Ave	NA	introduced	NA	SanFrancisco	NA	NA	NA	NA	NA	NA	NA	NA	NA	NA	NA	NA	NA	NA	NA
98607	Victorian box	Pittosporum undulatum	San Francisco	California	-122.4335975	37.79266167	no_info	2340 Jackson St	22.86	introduced	15.24 to 30.48 cm	SanFrancisco	NA	NA	NA	NA	NA	NA	NA	NA	NA	NA	NA	NA	NA	NA	NA
232459	Olive tree	Olea europaea	San Francisco	California	-122.4272213	37.73549448	no_info	1201 San Jose Ave	2.54	introduced	0 to 15.24 cm	SanFrancisco	NA	NA	NA	NA	NA	NA	NA	NA	NA	NA	NA	NA	NA	NA	NA
212201	Red flowering gum	Corymbia ficifolia	San Francisco	California	-122.4365849	37.73411573	no_info	820 Bosworth St	48.26	introduced	45.72 to 60.96 cm	SanFrancisco	NA	NA	NA	NA	NA	NA	NA	NA	NA	NA	NA	NA	NA	NA	NA
36616	Southern magnolia	Magnolia grandiflora	San Francisco	California	NA	NA	no_info	NA	NA	introduced	NA	SanFrancisco	NA	NA	NA	NA	NA	NA	NA	NA	NA	NA	NA	NA	NA	NA	NA
63936	NA	NA	San Francisco	California	-122.4284706	37.75557898	no_info	329 Hill St	NA	no_info	NA	SanFrancisco	NA	NA	NA	NA	NA	NA	NA	NA	NA	NA	NA	NA	NA	NA	NA
1401	Sycamore london plane	Platanus acerifolia	San Francisco	California	-122.3821342	37.73439568	no_info	62 Ardath Ct	15.24	introduced	0 to 15.24 cm	SanFrancisco	NA	NA	NA	NA	NA	NA	NA	NA	NA	NA	NA	NA	NA	NA	NA
44312	Cherry plum	Prunus cerasifera	San Francisco	California	-122.4393364	37.79379946	no_info	2574 Broadway	12.7	introduced	0 to 15.24 cm	SanFrancisco	NA	NA	NA	NA	NA	NA	NA	NA	NA	NA	NA	NA	NA	NA	NA
26959	Southern magnolia	Magnolia grandiflora	San Francisco	California	-122.426032	37.78784246	no_info	1755 Bush St	7.62	introduced	0 to 15.24 cm	SanFrancisco	NA	NA	NA	NA	NA	NA	NA	NA	NA	NA	NA	NA	NA	NA	NA
35883	Indian hawthorn	Rhaphiolepis Lindl.	San Francisco	California	-122.4039352	37.73737571	no_info	60 Elmira St	12.7	no_info	0 to 15.24 cm	SanFrancisco	NA	NA	NA	NA	NA	NA	NA	NA	NA	NA	NA	NA	NA	NA	NA
25668	Canary island date palm	Phoenix canariensis	San Francisco	California	-122.3949643	37.79605974	no_info	450X The Embarcadero	91.44	introduced	more than 76.2 cm	SanFrancisco	NA	NA	NA	NA	NA	NA	NA	NA	NA	NA	NA	NA	NA	NA	NA
234433	Photinia chinese photinia	Photinia fraseri	San Francisco	California	-122.4211929	37.74125041	no_info	200 Kingston St	35.56	introduced	30.48 to 45.72 cm	SanFrancisco	NA	NA	NA	NA	NA	NA	NA	NA	NA	NA	NA	NA	NA	NA	NA
231713	Mayten	Maytenus boaria	San Francisco	California	-122.4153037	37.75558168	no_info	3049 22Nd St	25.4	introduced	15.24 to 30.48 cm	SanFrancisco	NA	NA	NA	NA	NA	NA	NA	NA	NA	NA	NA	NA	NA	NA	NA
244551	Red flowering gum	Corymbia ficifolia	San Francisco	California	-122.4467466	37.77104666	no_info	1544 Page St	45.72	introduced	30.48 to 45.72 cm	SanFrancisco	NA	NA	NA	NA	NA	NA	NA	NA	NA	NA	NA	NA	NA	NA	NA
208860	Magnolia	Magnolia	San Francisco	California	-122.4739101	37.76256687	no_info	1359 16th Ave	10.16	no_info	0 to 15.24 cm	SanFrancisco	NA	NA	NA	NA	NA	NA	NA	NA	NA	NA	NA	NA	NA	NA	NA
222509	Purple hopseed bush	Dodonaea viscosa	San Francisco	California	-122.4275836	37.73329442	no_info	123 Marsily St	12.7	introduced	0 to 15.24 cm	SanFrancisco	NA	NA	NA	NA	NA	NA	NA	NA	NA	NA	NA	NA	NA	NA	NA
183756	Brush cherry	Syzygium paniculatum	San Francisco	California	-122.4845014	37.74498037	no_info	2279 27th Ave	22.86	introduced	15.24 to 30.48 cm	SanFrancisco	NA	NA	NA	NA	NA	NA	NA	NA	NA	NA	NA	NA	NA	NA	NA
129057	Maidenhair tree	Ginkgo biloba	San Francisco	California	-122.4047078	37.79540756	no_info	662 Washington St	5.08	introduced	0 to 15.24 cm	SanFrancisco	NA	NA	NA	NA	NA	NA	NA	NA	NA	NA	NA	NA	NA	NA	NA
231464	Saucer magnolia	Magnolia soulangiana	San Francisco	California	-122.4130521	37.73561989	no_info	614 Banks St	22.86	introduced	15.24 to 30.48 cm	SanFrancisco	NA	NA	NA	NA	NA	NA	NA	NA	NA	NA	NA	NA	NA	NA	NA
118798	Kwanzan flowering cherry	Prunus serrulata	San Francisco	California	-122.5056541	37.77321668	no_info	810 45th Ave	7.62	introduced	0 to 15.24 cm	SanFrancisco	NA	NA	NA	NA	NA	NA	NA	NA	NA	NA	NA	NA	NA	NA	NA
131031	Showy crab apple japanese crabapple	Malus floribunda	San Francisco	California	-122.4466444	37.79493973	no_info	2600 Lyon St	17.78	introduced	15.24 to 30.48 cm	SanFrancisco	NA	NA	NA	NA	NA	NA	NA	NA	NA	NA	NA	NA	NA	NA	NA
122927	European white birch	Betula pendula	San Francisco	California	-122.4699686	37.7865875	no_info	2 11th Ave	17.78	introduced	15.24 to 30.48 cm	SanFrancisco	NA	NA	NA	NA	NA	NA	NA	NA	NA	NA	NA	NA	NA	NA	NA
33636	NA	NA	San Francisco	California	-122.4249063	37.7762302	no_info	420 Linden St	NA	no_info	NA	SanFrancisco	NA	NA	NA	NA	NA	NA	NA	NA	NA	NA	NA	NA	NA	NA	NA
192004	Silver dollar eucalyptus	Eucalyptus polyanthemos	San Francisco	California	-122.3812263	37.7305046	no_info	1241 Ingalls St	38.1	introduced	30.48 to 45.72 cm	SanFrancisco	NA	NA	NA	NA	NA	NA	NA	NA	NA	NA	NA	NA	NA	NA	NA
250709	New zealand xmas tree	Metrosideros excelsa	San Francisco	California	-122.4887193	37.78621838	no_info	1 Mclaren Ave	35.56	introduced	30.48 to 45.72 cm	SanFrancisco	NA	NA	NA	NA	NA	NA	NA	NA	NA	NA	NA	NA	NA	NA	NA
14741	Cherry plum	Prunus cerasifera	San Francisco	California	-122.4349879	37.77835937	no_info	900 Pierce St	30.48	introduced	15.24 to 30.48 cm	SanFrancisco	NA	NA	NA	NA	NA	NA	NA	NA	NA	NA	NA	NA	NA	NA	NA
184913	Hybrid strawberry tree	Arbutus	San Francisco	California	-122.4997984	37.75069525	no_info	1990 41St Ave	7.62	no_info	0 to 15.24 cm	SanFrancisco	NA	NA	NA	NA	NA	NA	NA	NA	NA	NA	NA	NA	NA	NA	NA
143169	Banyan fig	Ficus retusa	San Francisco	California	-122.4099944	37.80599435	no_info	185 Bay St	22.86	introduced	15.24 to 30.48 cm	SanFrancisco	NA	NA	NA	NA	NA	NA	NA	NA	NA	NA	NA	NA	NA	NA	NA
93707	Chinese banyan	Ficus microcarpa	San Francisco	California	-122.4298074	37.79690818	no_info	1864 Green St	NA	introduced	NA	SanFrancisco	NA	NA	NA	NA	NA	NA	NA	NA	NA	NA	NA	NA	NA	NA	NA
25645	Canary island date palm	Phoenix canariensis	San Francisco	California	-122.3982208	37.8001865	no_info	550X The Embarcadero	91.44	introduced	more than 76.2 cm	SanFrancisco	NA	NA	NA	NA	NA	NA	NA	NA	NA	NA	NA	NA	NA	NA	NA
18019	Chinese elm	Ulmus parvifolia	San Francisco	California	-122.4405743	37.7870016	no_info	2719 Pine St	7.62	introduced	0 to 15.24 cm	SanFrancisco	NA	NA	NA	NA	NA	NA	NA	NA	NA	NA	NA	NA	NA	NA	NA
83816	Brisbane box	Lophostemon confertus	San Francisco	California	-122.414423	37.79500194	no_info	1183 Jackson St	12.7	introduced	0 to 15.24 cm	SanFrancisco	NA	NA	NA	NA	NA	NA	NA	NA	NA	NA	NA	NA	NA	NA	NA
176460	Indian laurel fig tree	Ficus microcarpa	San Francisco	California	-122.4154906	37.72975304	no_info	44 University St	27.94	introduced	15.24 to 30.48 cm	SanFrancisco	NA	NA	NA	NA	NA	NA	NA	NA	NA	NA	NA	NA	NA	NA	NA
43963	Brisbane box	Lophostemon confertus	San Francisco	California	-122.4194387	37.78204049	no_info	627 Turk St	NA	introduced	NA	SanFrancisco	NA	NA	NA	NA	NA	NA	NA	NA	NA	NA	NA	NA	NA	NA	NA
227601	Sweet bay grecian laurel	Laurus nobilis	San Francisco	California	-122.4259971	37.73731848	no_info	1100 San Jose Ave	33.02	introduced	30.48 to 45.72 cm	SanFrancisco	NA	NA	NA	NA	NA	NA	NA	NA	NA	NA	NA	NA	NA	NA	NA
37862	Kwanzan flowering cherry	Prunus serrulata	San Francisco	California	-122.4263781	37.72306799	no_info	286 Moscow St	25.4	introduced	15.24 to 30.48 cm	SanFrancisco	NA	NA	NA	NA	NA	NA	NA	NA	NA	NA	NA	NA	NA	NA	NA
237373	Kwanzan flowering cherry	Prunus serrulata	San Francisco	California	-122.4110372	37.7540775	no_info	1101 Alabama St	22.86	introduced	15.24 to 30.48 cm	SanFrancisco	NA	NA	NA	NA	NA	NA	NA	NA	NA	NA	NA	NA	NA	NA	NA
15829	Swamp myrtle	Tristaniopsis laurina	San Francisco	California	-122.4412049	37.71605525	no_info	5163 Mission St	30.48	introduced	15.24 to 30.48 cm	SanFrancisco	NA	NA	NA	NA	NA	NA	NA	NA	NA	NA	NA	NA	NA	NA	NA
92927	Sycamore london plane	Platanus acerifolia	San Francisco	California	-122.468926	37.7376828	no_info	301 West Portal Ave	25.4	introduced	15.24 to 30.48 cm	SanFrancisco	NA	NA	NA	NA	NA	NA	NA	NA	NA	NA	NA	NA	NA	NA	NA
212833	Fern pine	Podocarpus gracilior	San Francisco	California	-122.4549241	37.73607711	no_info	468 Lansdale Ave	2.54	no_info	0 to 15.24 cm	SanFrancisco	NA	NA	NA	NA	NA	NA	NA	NA	NA	NA	NA	NA	NA	NA	NA
245039	Brazilian pepper	Schinus terebinthifolius	San Francisco	California	-122.4405822	37.77140932	no_info	17 Baker St	48.26	no_info	45.72 to 60.96 cm	SanFrancisco	NA	NA	NA	NA	NA	NA	NA	NA	NA	NA	NA	NA	NA	NA	NA
86990	Hybrid strawberry tree	Arbutus	San Francisco	California	-122.3907685	37.71114291	no_info	301 Executive Park Blvd	NA	no_info	NA	SanFrancisco	NA	NA	NA	NA	NA	NA	NA	NA	NA	NA	NA	NA	NA	NA	NA
124833	Blackwood acacia	Acacia melanoxylon	San Francisco	California	-122.4381068	37.80503299	no_info	60 Retiro Way	33.02	introduced	30.48 to 45.72 cm	SanFrancisco	NA	NA	NA	NA	NA	NA	NA	NA	NA	NA	NA	NA	NA	NA	NA
55376	Purple leaf plum krauter vesuvius	Prunus cerasifera	San Francisco	California	-122.4650851	37.76055326	no_info	1491 08th Ave	NA	introduced	NA	SanFrancisco	NA	NA	NA	NA	NA	NA	NA	NA	NA	NA	NA	NA	NA	NA	NA
48796	Evergreen pear	Pyrus kawakamii	San Francisco	California	-122.3927464	37.75272051	no_info	1082Street Pennsylvania Ave	NA	no_info	NA	SanFrancisco	NA	NA	NA	NA	NA	NA	NA	NA	NA	NA	NA	NA	NA	NA	NA
33979	NA	NA	San Francisco	California	-122.45261	37.71852378	no_info	15 Josiah Ave	NA	no_info	NA	SanFrancisco	NA	NA	NA	NA	NA	NA	NA	NA	NA	NA	NA	NA	NA	NA	NA
177173	Brisbane box	Lophostemon confertus	San Francisco	California	-122.3981473	37.71411064	no_info	18 Hester Ave	10.16	introduced	0 to 15.24 cm	SanFrancisco	NA	NA	NA	NA	NA	NA	NA	NA	NA	NA	NA	NA	NA	NA	NA
228577	Brisbane box	Lophostemon confertus	San Francisco	California	-122.4174512	37.75717772	no_info	3132 21St St	33.02	introduced	30.48 to 45.72 cm	SanFrancisco	NA	NA	NA	NA	NA	NA	NA	NA	NA	NA	NA	NA	NA	NA	NA
195654	Sycamore london plane	Platanus acerifolia	San Francisco	California	-122.390622	37.78082069	no_info	637 02Nd St	17.78	introduced	15.24 to 30.48 cm	SanFrancisco	NA	NA	NA	NA	NA	NA	NA	NA	NA	NA	NA	NA	NA	NA	NA
33974	Southern magnolia	Magnolia grandiflora	San Francisco	California	-122.4423966	37.79141226	no_info	2875 Jackson St	22.86	introduced	15.24 to 30.48 cm	SanFrancisco	NA	NA	NA	NA	NA	NA	NA	NA	NA	NA	NA	NA	NA	NA	NA
97384	Silver maple	Acer saccharinum	San Francisco	California	-122.421344	37.79600224	no_info	1401X Broadway	7.62	introduced	0 to 15.24 cm	SanFrancisco	NA	NA	NA	NA	NA	NA	NA	NA	NA	NA	NA	NA	NA	NA	NA
227421	Glossy privet	Ligustrum lucidum	San Francisco	California	-122.440929	37.75897676	no_info	4611 19th St	17.78	introduced	15.24 to 30.48 cm	SanFrancisco	NA	NA	NA	NA	NA	NA	NA	NA	NA	NA	NA	NA	NA	NA	NA
107691	Swamp myrtle	Tristaniopsis laurina	San Francisco	California	-122.4312385	37.7928358	no_info	2199 Jackson St	NA	introduced	NA	SanFrancisco	NA	NA	NA	NA	NA	NA	NA	NA	NA	NA	NA	NA	NA	NA	NA
138040	Banyan fig	Ficus retusa	San Francisco	California	-122.4320924	37.7876583	no_info	1 Wilmot St	27.94	introduced	15.24 to 30.48 cm	SanFrancisco	NA	NA	NA	NA	NA	NA	NA	NA	NA	NA	NA	NA	NA	NA	NA
69408	Cherry plum	Prunus cerasifera	San Francisco	California	-122.4364585	37.70995745	no_info	981 Prague St	10.16	introduced	0 to 15.24 cm	SanFrancisco	NA	NA	NA	NA	NA	NA	NA	NA	NA	NA	NA	NA	NA	NA	NA
87027	Bishop pine	Pinus muricata	San Francisco	California	-122.4614017	37.74909526	no_info	23 Magellan Ave	NA	naturally_occurring	NA	SanFrancisco	NA	NA	NA	NA	NA	NA	NA	NA	NA	NA	NA	NA	NA	NA	NA
124037	Red flowering gum	Corymbia ficifolia	San Francisco	California	-122.4649313	37.7866016	no_info	501 Lake St	40.64	introduced	30.48 to 45.72 cm	SanFrancisco	NA	NA	NA	NA	NA	NA	NA	NA	NA	NA	NA	NA	NA	NA	NA
178181	Monterey pine	Pinus radiata	San Francisco	California	-122.4266426	37.71694903	no_info	491 La Grande Ave	58.42	naturally_occurring	45.72 to 60.96 cm	SanFrancisco	NA	NA	NA	NA	NA	NA	NA	NA	NA	NA	NA	NA	NA	NA	NA
180026	Swamp myrtle	Tristaniopsis laurina	San Francisco	California	-122.4379063	37.72280551	no_info	1800X Alemany Blvd	7.62	introduced	0 to 15.24 cm	SanFrancisco	NA	NA	NA	NA	NA	NA	NA	NA	NA	NA	NA	NA	NA	NA	NA
38636	Italian buckthorn	Rhamnus alaternus	San Francisco	California	-122.3906512	37.73090669	no_info	1595 Shafter Ave	NA	introduced	NA	SanFrancisco	NA	NA	NA	NA	NA	NA	NA	NA	NA	NA	NA	NA	NA	NA	NA
123609	Southern magnolia	Magnolia grandiflora	San Francisco	California	-122.4608783	37.78679089	no_info	121 Lake St	12.7	introduced	0 to 15.24 cm	SanFrancisco	NA	NA	NA	NA	NA	NA	NA	NA	NA	NA	NA	NA	NA	NA	NA
20852	Monterey pine	Pinus radiata	San Francisco	California	-122.4952727	37.75168733	no_info	1892X Sunset Blvd	60.96	naturally_occurring	45.72 to 60.96 cm	SanFrancisco	NA	NA	NA	NA	NA	NA	NA	NA	NA	NA	NA	NA	NA	NA	NA
46657	Hybrid strawberry tree	Arbutus	San Francisco	California	-122.4796781	37.78556147	no_info	118 20th Ave	12.7	no_info	0 to 15.24 cm	SanFrancisco	NA	NA	NA	NA	NA	NA	NA	NA	NA	NA	NA	NA	NA	NA	NA
133786	Sycamore london plane	Platanus acerifolia	San Francisco	California	-122.4401253	37.7918375	no_info	2700 Jackson St	30.48	introduced	15.24 to 30.48 cm	SanFrancisco	NA	NA	NA	NA	NA	NA	NA	NA	NA	NA	NA	NA	NA	NA	NA
183534	NA	NA	San Francisco	California	-122.483046	37.73949435	no_info	2575 26th Ave	0	no_info	NA	SanFrancisco	NA	NA	NA	NA	NA	NA	NA	NA	NA	NA	NA	NA	NA	NA	NA
91274	Shoestring acacia	Acacia stenophylla	San Francisco	California	-122.4231134	37.75283886	no_info	1144X Guerrero St	7.62	introduced	0 to 15.24 cm	SanFrancisco	NA	NA	NA	NA	NA	NA	NA	NA	NA	NA	NA	NA	NA	NA	NA
73608	Maidenhair tree	Ginkgo biloba	San Francisco	California	-122.4600266	37.70837189	no_info	136 Wilson St	35.56	introduced	30.48 to 45.72 cm	SanFrancisco	NA	NA	NA	NA	NA	NA	NA	NA	NA	NA	NA	NA	NA	NA	NA
104620	Southern magnolia	Magnolia grandiflora	San Francisco	California	-122.4014925	37.78188735	no_info	800 Folsom St	25.4	introduced	15.24 to 30.48 cm	SanFrancisco	NA	NA	NA	NA	NA	NA	NA	NA	NA	NA	NA	NA	NA	NA	NA
134545	Sycamore london plane	Platanus acerifolia	San Francisco	California	-122.4226471	37.77796239	no_info	370 Grove St	38.1	introduced	30.48 to 45.72 cm	SanFrancisco	NA	NA	NA	NA	NA	NA	NA	NA	NA	NA	NA	NA	NA	NA	NA
7199	New zealand xmas tree	Metrosideros excelsa	San Francisco	California	-122.4317373	37.77813088	no_info	949 Fillmore St	53.34	introduced	45.72 to 60.96 cm	SanFrancisco	NA	NA	NA	NA	NA	NA	NA	NA	NA	NA	NA	NA	NA	NA	NA
32445	Swamp myrtle	Tristaniopsis laurina	San Francisco	California	-122.439422	37.76230258	no_info	4196 17th St	NA	introduced	NA	SanFrancisco	NA	NA	NA	NA	NA	NA	NA	NA	NA	NA	NA	NA	NA	NA	NA
44124	Australian tea tree	Leptospermum laevigatum	San Francisco	California	-122.5091134	37.77422091	no_info	751 48th Ave	NA	introduced	NA	SanFrancisco	NA	NA	NA	NA	NA	NA	NA	NA	NA	NA	NA	NA	NA	NA	NA
121822	Victorian box	Pittosporum undulatum	San Francisco	California	-122.4784452	37.78327685	no_info	250 19th Ave	25.4	introduced	15.24 to 30.48 cm	SanFrancisco	NA	NA	NA	NA	NA	NA	NA	NA	NA	NA	NA	NA	NA	NA	NA
131198	Flaxleaf paperbark	Melaleuca linariifolia	San Francisco	California	-122.4141644	37.79963197	no_info	1847 Taylor St	30.48	introduced	15.24 to 30.48 cm	SanFrancisco	NA	NA	NA	NA	NA	NA	NA	NA	NA	NA	NA	NA	NA	NA	NA
227111	Primrose tree	Lagunaria patersonii	San Francisco	California	-122.4140332	37.74505213	no_info	19 Stoneman St	10.16	no_info	0 to 15.24 cm	SanFrancisco	NA	NA	NA	NA	NA	NA	NA	NA	NA	NA	NA	NA	NA	NA	NA
45136	Ornamental cherry	Prunus serrulata	San Francisco	California	-122.4410191	37.77179147	no_info	1226 Page St	NA	introduced	NA	SanFrancisco	NA	NA	NA	NA	NA	NA	NA	NA	NA	NA	NA	NA	NA	NA	NA
111391	Laurel fig	Ficus nitida	San Francisco	California	-122.4263353	37.76928703	no_info	298X Clinton Park	NA	no_info	NA	SanFrancisco	NA	NA	NA	NA	NA	NA	NA	NA	NA	NA	NA	NA	NA	NA	NA
19064	Maidenhair tree	Ginkgo biloba	San Francisco	California	-122.4584276	37.71150081	no_info	178 Sagamore St	15.24	introduced	0 to 15.24 cm	SanFrancisco	NA	NA	NA	NA	NA	NA	NA	NA	NA	NA	NA	NA	NA	NA	NA
224487	Chinese banyan	Ficus microcarpa	San Francisco	California	-122.417913	37.7454599	no_info	14 Lundys Ln	33.02	introduced	30.48 to 45.72 cm	SanFrancisco	NA	NA	NA	NA	NA	NA	NA	NA	NA	NA	NA	NA	NA	NA	NA
246596	Kwanzan flowering cherry	Prunus serrulata	San Francisco	California	-122.4243697	37.77198743	no_info	52 Waller St	12.7	introduced	0 to 15.24 cm	SanFrancisco	NA	NA	NA	NA	NA	NA	NA	NA	NA	NA	NA	NA	NA	NA	NA
129490	New zealand tea tree	Leptospermum scoparium	San Francisco	California	-122.4450568	37.79447174	no_info	2536 Baker St	12.7	introduced	0 to 15.24 cm	SanFrancisco	NA	NA	NA	NA	NA	NA	NA	NA	NA	NA	NA	NA	NA	NA	NA
93029	Brazilian pepper	Schinus terebinthifolius	San Francisco	California	-122.4261394	37.75092153	no_info	45 Jersey St	22.86	no_info	15.24 to 30.48 cm	SanFrancisco	NA	NA	NA	NA	NA	NA	NA	NA	NA	NA	NA	NA	NA	NA	NA
14988	Cork oak	Quercus suber	San Francisco	California	-122.3856708	37.7400007	no_info	500 Mendell St	7.62	introduced	0 to 15.24 cm	SanFrancisco	NA	NA	NA	NA	NA	NA	NA	NA	NA	NA	NA	NA	NA	NA	NA
51643	American sweet gum	Liquidambar styraciflua	San Francisco	California	-122.4324052	37.78220133	no_info	1300 Fillmore St	5.08	introduced	0 to 15.24 cm	SanFrancisco	NA	NA	NA	NA	NA	NA	NA	NA	NA	NA	NA	NA	NA	NA	NA
192592	Brisbane box	Lophostemon confertus	San Francisco	California	-122.4156974	37.77543768	no_info	1399X Mission St	35.56	introduced	30.48 to 45.72 cm	SanFrancisco	NA	NA	NA	NA	NA	NA	NA	NA	NA	NA	NA	NA	NA	NA	NA
226129	Maidenhair tree	Ginkgo biloba	San Francisco	California	-122.4326499	37.74421844	no_info	468 Valley St	22.86	introduced	15.24 to 30.48 cm	SanFrancisco	NA	NA	NA	NA	NA	NA	NA	NA	NA	NA	NA	NA	NA	NA	NA
89399	Leaf tristania small	Tristaniopsis laurina	San Francisco	California	-122.4669446	37.77905028	no_info	1732 Anza St	7.62	introduced	0 to 15.24 cm	SanFrancisco	NA	NA	NA	NA	NA	NA	NA	NA	NA	NA	NA	NA	NA	NA	NA
142562	Banyan fig	Ficus retusa	San Francisco	California	-122.4117721	37.804606	no_info	2145 Powell St	30.48	introduced	15.24 to 30.48 cm	SanFrancisco	NA	NA	NA	NA	NA	NA	NA	NA	NA	NA	NA	NA	NA	NA	NA
246756	Olive tree	Olea europaea	San Francisco	California	-122.4104247	37.74380276	no_info	1838 Alabama St	5.08	introduced	0 to 15.24 cm	SanFrancisco	NA	NA	NA	NA	NA	NA	NA	NA	NA	NA	NA	NA	NA	NA	NA
3585	New zealand xmas tree	Metrosideros excelsa	San Francisco	California	-122.3786984	37.74138228	no_info	100X Cargo Way	7.62	introduced	0 to 15.24 cm	SanFrancisco	NA	NA	NA	NA	NA	NA	NA	NA	NA	NA	NA	NA	NA	NA	NA
135523	Sycamore london plane	Platanus acerifolia	San Francisco	California	-122.3964791	37.79477001	no_info	150 Drumm St	12.7	introduced	0 to 15.24 cm	SanFrancisco	NA	NA	NA	NA	NA	NA	NA	NA	NA	NA	NA	NA	NA	NA	NA
212520	Cherry plum	Prunus cerasifera	San Francisco	California	-122.4681212	37.73304523	no_info	1801 Monterey Blvd	7.62	introduced	0 to 15.24 cm	SanFrancisco	NA	NA	NA	NA	NA	NA	NA	NA	NA	NA	NA	NA	NA	NA	NA
18959	Private shrub	NA	San Francisco	California	-122.4404958	37.78894208	no_info	2895 Sacramento St	30.48	no_info	15.24 to 30.48 cm	SanFrancisco	NA	NA	NA	NA	NA	NA	NA	NA	NA	NA	NA	NA	NA	NA	NA
209238	Mayten	Maytenus boaria	San Francisco	California	-122.443714	37.73518148	no_info	32 Malta Dr	20.32	introduced	15.24 to 30.48 cm	SanFrancisco	NA	NA	NA	NA	NA	NA	NA	NA	NA	NA	NA	NA	NA	NA	NA
251232	Glossy privet	Ligustrum lucidum	San Francisco	California	-122.4163909	37.73605476	no_info	99X Ogden Ave	NA	introduced	NA	SanFrancisco	NA	NA	NA	NA	NA	NA	NA	NA	NA	NA	NA	NA	NA	NA	NA
211890	Sycamore london plane	Platanus acerifolia	San Francisco	California	-122.4675817	37.73727119	no_info	33 San Anselmo Ave	38.1	introduced	30.48 to 45.72 cm	SanFrancisco	NA	NA	NA	NA	NA	NA	NA	NA	NA	NA	NA	NA	NA	NA	NA
34000	Southern magnolia	Magnolia grandiflora	San Francisco	California	-122.437103	37.79406209	no_info	2430 Broadway	NA	introduced	NA	SanFrancisco	NA	NA	NA	NA	NA	NA	NA	NA	NA	NA	NA	NA	NA	NA	NA
226576	New zealand tea tree	Leptospermum scoparium	San Francisco	California	-122.429995	37.74275618	no_info	350 Day St	5.08	introduced	0 to 15.24 cm	SanFrancisco	NA	NA	NA	NA	NA	NA	NA	NA	NA	NA	NA	NA	NA	NA	NA
186314	Norfolk island pine	Araucaria heterophylla	San Francisco	California	-122.4949474	37.75305943	no_info	1800 Sunset Blvd	2.54	introduced	0 to 15.24 cm	SanFrancisco	NA	NA	NA	NA	NA	NA	NA	NA	NA	NA	NA	NA	NA	NA	NA
140937	Sycamore london plane	Platanus acerifolia	San Francisco	California	-122.438348	37.78344165	no_info	2141 Geary Blvd	50.8	introduced	45.72 to 60.96 cm	SanFrancisco	NA	NA	NA	NA	NA	NA	NA	NA	NA	NA	NA	NA	NA	NA	NA
83906	Swamp myrtle	Tristaniopsis laurina	San Francisco	California	-122.4377226	37.72566241	no_info	774 Cayuga Ave	NA	introduced	NA	SanFrancisco	NA	NA	NA	NA	NA	NA	NA	NA	NA	NA	NA	NA	NA	NA	NA
7659	Chinese elm	Ulmus parvifolia	San Francisco	California	-122.4131952	37.74454692	no_info	3339 Folsom St	152.4	introduced	more than 76.2 cm	SanFrancisco	NA	NA	NA	NA	NA	NA	NA	NA	NA	NA	NA	NA	NA	NA	NA
135562	Sycamore london plane	Platanus acerifolia	San Francisco	California	-122.3970221	37.7982167	no_info	750 The Embarcadero	17.78	introduced	15.24 to 30.48 cm	SanFrancisco	NA	NA	NA	NA	NA	NA	NA	NA	NA	NA	NA	NA	NA	NA	NA
133037	Victorian box	Pittosporum undulatum	San Francisco	California	-122.415181	37.79394708	no_info	24 Priest St	38.1	introduced	30.48 to 45.72 cm	SanFrancisco	NA	NA	NA	NA	NA	NA	NA	NA	NA	NA	NA	NA	NA	NA	NA
179796	Irish yew	Taxus baccata	San Francisco	California	-122.4492863	37.71425689	no_info	1795 Cayuga Ave	45.72	introduced	30.48 to 45.72 cm	SanFrancisco	NA	NA	NA	NA	NA	NA	NA	NA	NA	NA	NA	NA	NA	NA	NA
68959	Olive tree	Olea europaea	San Francisco	California	-122.4783284	37.77665804	no_info	1802 Balboa St	20.32	introduced	15.24 to 30.48 cm	SanFrancisco	NA	NA	NA	NA	NA	NA	NA	NA	NA	NA	NA	NA	NA	NA	NA
43059	Indian hawthorn	Rhaphiolepis Lindl.	San Francisco	California	-122.4988093	37.74569888	no_info	3033 Rivera St	NA	no_info	NA	SanFrancisco	NA	NA	NA	NA	NA	NA	NA	NA	NA	NA	NA	NA	NA	NA	NA
7162	Banyan fig	Ficus retusa	San Francisco	California	-122.4313759	37.77628573	no_info	727 Fillmore St	30.48	introduced	15.24 to 30.48 cm	SanFrancisco	NA	NA	NA	NA	NA	NA	NA	NA	NA	NA	NA	NA	NA	NA	NA
46525	Brisbane box	Lophostemon confertus	San Francisco	California	-122.414669	37.7596259	no_info	2355 Folsom St	NA	introduced	NA	SanFrancisco	NA	NA	NA	NA	NA	NA	NA	NA	NA	NA	NA	NA	NA	NA	NA
231651	Mayten	Maytenus boaria	San Francisco	California	-122.4158039	37.74084226	no_info	264 Moultrie St	35.56	introduced	30.48 to 45.72 cm	SanFrancisco	NA	NA	NA	NA	NA	NA	NA	NA	NA	NA	NA	NA	NA	NA	NA
94705	Little gem magnolia	Magnolia grandiflora	San Francisco	California	-122.4701701	37.77551313	no_info	682 12th Ave	NA	introduced	NA	SanFrancisco	NA	NA	NA	NA	NA	NA	NA	NA	NA	NA	NA	NA	NA	NA	NA
249996	Dracena palm	Cordyline australis	San Francisco	California	-122.4043959	37.80254355	no_info	41 Darrell Pl	22.86	introduced	15.24 to 30.48 cm	SanFrancisco	NA	NA	NA	NA	NA	NA	NA	NA	NA	NA	NA	NA	NA	NA	NA
107630	Laurel fig	Ficus nitida	San Francisco	California	-122.4389716	37.80052662	no_info	2164 Chestnut St	45.72	no_info	30.48 to 45.72 cm	SanFrancisco	NA	NA	NA	NA	NA	NA	NA	NA	NA	NA	NA	NA	NA	NA	NA
132475	Victorian box	Pittosporum undulatum	San Francisco	California	-122.4260688	37.80002802	no_info	2755 Franklin St	17.78	introduced	15.24 to 30.48 cm	SanFrancisco	NA	NA	NA	NA	NA	NA	NA	NA	NA	NA	NA	NA	NA	NA	NA
85565	Samuel sommer magnolia	Magnolia grandiflora	San Francisco	California	-122.3847995	37.73058164	no_info	1276 Palou Ave	7.62	introduced	0 to 15.24 cm	SanFrancisco	NA	NA	NA	NA	NA	NA	NA	NA	NA	NA	NA	NA	NA	NA	NA
88734	Ornamental cherry	Prunus serrulata	San Francisco	California	-122.4352174	37.77031723	no_info	85 Scott St	NA	introduced	NA	SanFrancisco	NA	NA	NA	NA	NA	NA	NA	NA	NA	NA	NA	NA	NA	NA	NA
64382	Maidenhair tree	Ginkgo biloba	San Francisco	California	-122.4089834	37.80244758	no_info	560 Greenwich St	NA	introduced	NA	SanFrancisco	NA	NA	NA	NA	NA	NA	NA	NA	NA	NA	NA	NA	NA	NA	NA
252845	NA	NA	San Francisco	California	-122.4643844	37.77549898	no_info	544 Cabrillo St	NA	no_info	NA	SanFrancisco	NA	NA	NA	NA	NA	NA	NA	NA	NA	NA	NA	NA	NA	NA	NA
69394	Ornamental pear	Pyrus calleryana	San Francisco	California	-122.4376972	37.71352582	no_info	40 Morse St	NA	introduced	NA	SanFrancisco	NA	NA	NA	NA	NA	NA	NA	NA	NA	NA	NA	NA	NA	NA	NA
129181	Juniper	Juniperus chinensis	San Francisco	California	-122.4458518	37.7966401	no_info	2815 Filbert St	20.32	introduced	15.24 to 30.48 cm	SanFrancisco	NA	NA	NA	NA	NA	NA	NA	NA	NA	NA	NA	NA	NA	NA	NA
178483	Victorian box	Pittosporum undulatum	San Francisco	California	-122.4271094	37.72743443	no_info	319 Peru Ave	30.48	introduced	15.24 to 30.48 cm	SanFrancisco	NA	NA	NA	NA	NA	NA	NA	NA	NA	NA	NA	NA	NA	NA	NA
96117	Little gem magnolia	Magnolia grandiflora	San Francisco	California	-122.4163651	37.74042005	no_info	201 Andover St	NA	introduced	NA	SanFrancisco	NA	NA	NA	NA	NA	NA	NA	NA	NA	NA	NA	NA	NA	NA	NA
86073	Ornamental cherry	Prunus serrulata	San Francisco	California	-122.485752	37.74749208	no_info	2139 28th Ave	7.62	introduced	0 to 15.24 cm	SanFrancisco	NA	NA	NA	NA	NA	NA	NA	NA	NA	NA	NA	NA	NA	NA	NA
46883	NA	NA	San Francisco	California	NA	NA	no_info	NA	NA	no_info	NA	SanFrancisco	NA	NA	NA	NA	NA	NA	NA	NA	NA	NA	NA	NA	NA	NA	NA
48886	Ornamental cherry	Prunus serrulata	San Francisco	California	-122.4121309	37.74049393	no_info	178 Prentiss St	NA	introduced	NA	SanFrancisco	NA	NA	NA	NA	NA	NA	NA	NA	NA	NA	NA	NA	NA	NA	NA
41488	Indian hawthorn	Rhaphiolepis Lindl.	San Francisco	California	-122.4998724	37.74378675	no_info	3045 Santiago St	7.62	no_info	0 to 15.24 cm	SanFrancisco	NA	NA	NA	NA	NA	NA	NA	NA	NA	NA	NA	NA	NA	NA	NA
107564	NA	NA	San Francisco	California	-122.3777689	37.73918454	no_info	1 Newhall St	7.62	no_info	0 to 15.24 cm	SanFrancisco	NA	NA	NA	NA	NA	NA	NA	NA	NA	NA	NA	NA	NA	NA	NA
32085	Brisbane box	Lophostemon confertus	San Francisco	California	-122.4313986	37.76105133	no_info	3933 18th St	35.56	introduced	30.48 to 45.72 cm	SanFrancisco	NA	NA	NA	NA	NA	NA	NA	NA	NA	NA	NA	NA	NA	NA	NA
111088	Monterey pine	Pinus radiata	San Francisco	California	-122.4762422	37.71754038	no_info	136 Gonzalez Dr	114.3	naturally_occurring	more than 76.2 cm	SanFrancisco	NA	NA	NA	NA	NA	NA	NA	NA	NA	NA	NA	NA	NA	NA	NA
132489	Victorian box	Pittosporum undulatum	San Francisco	California	-122.439213	37.7966816	no_info	2420 Union St	35.56	introduced	30.48 to 45.72 cm	SanFrancisco	NA	NA	NA	NA	NA	NA	NA	NA	NA	NA	NA	NA	NA	NA	NA
223672	Carrotwood	Cupaniopsis anacardioides	San Francisco	California	-122.4181985	37.75875052	no_info	3458 20th St	10.16	introduced	0 to 15.24 cm	SanFrancisco	NA	NA	NA	NA	NA	NA	NA	NA	NA	NA	NA	NA	NA	NA	NA
190193	Indian laurel fig tree	Ficus microcarpa	San Francisco	California	-122.3943896	37.79267677	no_info	91 Spear St	22.86	introduced	15.24 to 30.48 cm	SanFrancisco	NA	NA	NA	NA	NA	NA	NA	NA	NA	NA	NA	NA	NA	NA	NA
99316	Indian laurel fig tree	Ficus microcarpa	San Francisco	California	-122.4670316	37.77542489	no_info	690X 09th Ave	30.48	introduced	15.24 to 30.48 cm	SanFrancisco	NA	NA	NA	NA	NA	NA	NA	NA	NA	NA	NA	NA	NA	NA	NA
15845	Swamp myrtle	Tristaniopsis laurina	San Francisco	California	-122.4423307	37.71474927	no_info	5249 Mission St	5.08	introduced	0 to 15.24 cm	SanFrancisco	NA	NA	NA	NA	NA	NA	NA	NA	NA	NA	NA	NA	NA	NA	NA
35370	Hybrid strawberry tree	Arbutus	San Francisco	California	-122.4052289	37.760979	no_info	634 San Bruno Ave	25.4	no_info	15.24 to 30.48 cm	SanFrancisco	NA	NA	NA	NA	NA	NA	NA	NA	NA	NA	NA	NA	NA	NA	NA
221356	Weeping bottlebrush	Callistemon viminalis	San Francisco	California	-122.4122023	37.75684348	no_info	2517 Harrison St	20.32	no_info	15.24 to 30.48 cm	SanFrancisco	NA	NA	NA	NA	NA	NA	NA	NA	NA	NA	NA	NA	NA	NA	NA
41766	Olive tree	Olea europaea	San Francisco	California	-122.4232541	37.80158416	no_info	1320-1360 Lombard St	10.16	introduced	0 to 15.24 cm	SanFrancisco	NA	NA	NA	NA	NA	NA	NA	NA	NA	NA	NA	NA	NA	NA	NA
16714	Sycamore london plane	Platanus acerifolia	San Francisco	California	-122.4218868	37.78473572	no_info	1040 O'Farrell St	20.32	introduced	15.24 to 30.48 cm	SanFrancisco	NA	NA	NA	NA	NA	NA	NA	NA	NA	NA	NA	NA	NA	NA	NA
197571	Brazilian pepper	Schinus terebinthifolius	San Francisco	California	-122.4029423	37.78292928	no_info	801 Howard St	30.48	no_info	15.24 to 30.48 cm	SanFrancisco	NA	NA	NA	NA	NA	NA	NA	NA	NA	NA	NA	NA	NA	NA	NA
136980	Chinese elm	Ulmus parvifolia	San Francisco	California	-122.4486622	37.7882891	no_info	316 Walnut St	33.02	introduced	30.48 to 45.72 cm	SanFrancisco	NA	NA	NA	NA	NA	NA	NA	NA	NA	NA	NA	NA	NA	NA	NA
37741	Jacaranda	Jacaranda mimosifolia	San Francisco	California	-122.4100553	37.75167672	no_info	1266 Florida St	NA	introduced	NA	SanFrancisco	NA	NA	NA	NA	NA	NA	NA	NA	NA	NA	NA	NA	NA	NA	NA
232674	New zealand xmas tree	Metrosideros excelsa	San Francisco	California	-122.4159361	37.74515462	no_info	240 Coso Ave	12.7	introduced	0 to 15.24 cm	SanFrancisco	NA	NA	NA	NA	NA	NA	NA	NA	NA	NA	NA	NA	NA	NA	NA
5571	Dracena palm	Cordyline australis	San Francisco	California	-122.4251076	37.75287835	no_info	1033 Dolores St	30.48	introduced	15.24 to 30.48 cm	SanFrancisco	NA	NA	NA	NA	NA	NA	NA	NA	NA	NA	NA	NA	NA	NA	NA
30018	Olive tree	Olea europaea	San Francisco	California	-122.4228801	37.74379311	no_info	710X San Jose Ave	7.62	introduced	0 to 15.24 cm	SanFrancisco	NA	NA	NA	NA	NA	NA	NA	NA	NA	NA	NA	NA	NA	NA	NA
187891	Red maple	Acer rubrum	San Francisco	California	-122.390166	37.74819038	no_info	1701 Indiana St	12.7	introduced	0 to 15.24 cm	SanFrancisco	NA	NA	NA	NA	NA	NA	NA	NA	NA	NA	NA	NA	NA	NA	NA
22897	Brazilian pepper	Schinus terebinthifolius	San Francisco	California	-122.4222401	37.76970429	no_info	201 Valencia St	30.48	no_info	15.24 to 30.48 cm	SanFrancisco	NA	NA	NA	NA	NA	NA	NA	NA	NA	NA	NA	NA	NA	NA	NA
50144	Leaf tristania small	Tristaniopsis laurina	San Francisco	California	-122.4342687	37.71522122	no_info	875@ Italy Vienna St	NA	introduced	NA	SanFrancisco	NA	NA	NA	NA	NA	NA	NA	NA	NA	NA	NA	NA	NA	NA	NA
201073	Brisbane box	Lophostemon confertus	San Francisco	California	-122.3998989	37.7568867	no_info	900X Carolina St	20.32	introduced	15.24 to 30.48 cm	SanFrancisco	NA	NA	NA	NA	NA	NA	NA	NA	NA	NA	NA	NA	NA	NA	NA
213442	Kwanzan flowering cherry	Prunus serrulata	San Francisco	California	-122.4702468	37.7423147	no_info	2455 14th Ave	15.24	introduced	0 to 15.24 cm	SanFrancisco	NA	NA	NA	NA	NA	NA	NA	NA	NA	NA	NA	NA	NA	NA	NA
117150	Bronze loquat	Eriobotrya deflexa	San Francisco	California	-122.4012653	37.74146127	no_info	928 Toland St	7.62	introduced	0 to 15.24 cm	SanFrancisco	NA	NA	NA	NA	NA	NA	NA	NA	NA	NA	NA	NA	NA	NA	NA
10906	New zealand xmas tree	Metrosideros excelsa	San Francisco	California	-122.3835055	37.73637967	no_info	1340 Hudson Ave	30.48	introduced	15.24 to 30.48 cm	SanFrancisco	NA	NA	NA	NA	NA	NA	NA	NA	NA	NA	NA	NA	NA	NA	NA
202032	Juniper	Juniperus chinensis	San Francisco	California	-122.3936638	37.72218553	no_info	1319 Fitzgerald Ave	22.86	introduced	15.24 to 30.48 cm	SanFrancisco	NA	NA	NA	NA	NA	NA	NA	NA	NA	NA	NA	NA	NA	NA	NA
184884	Blackwood acacia	Acacia melanoxylon	San Francisco	California	-122.496169	37.7639399	no_info	1201 Sunset Blvd	15.24	introduced	0 to 15.24 cm	SanFrancisco	NA	NA	NA	NA	NA	NA	NA	NA	NA	NA	NA	NA	NA	NA	NA
122178	Swamp myrtle	Tristaniopsis laurina	San Francisco	California	-122.4730019	37.78397218	no_info	200 14th Ave	30.48	introduced	15.24 to 30.48 cm	SanFrancisco	NA	NA	NA	NA	NA	NA	NA	NA	NA	NA	NA	NA	NA	NA	NA
25018	Canary island date palm	Phoenix canariensis	San Francisco	California	-122.4256682	37.75716304	no_info	750X Dolores St	177.8	introduced	more than 76.2 cm	SanFrancisco	NA	NA	NA	NA	NA	NA	NA	NA	NA	NA	NA	NA	NA	NA	NA
26466	Red flowering gum	Corymbia ficifolia	San Francisco	California	-122.3816361	37.73815439	no_info	300X Keith St	45.72	introduced	30.48 to 45.72 cm	SanFrancisco	NA	NA	NA	NA	NA	NA	NA	NA	NA	NA	NA	NA	NA	NA	NA
232970	Olive tree	Olea europaea	San Francisco	California	-122.4491548	37.76219947	no_info	1318 Cole St	35.56	introduced	30.48 to 45.72 cm	SanFrancisco	NA	NA	NA	NA	NA	NA	NA	NA	NA	NA	NA	NA	NA	NA	NA
136721	Emerald arborvitae	Thuja occidentalis	San Francisco	California	-122.4166307	37.78827313	no_info	990 Sutter St	7.62	introduced	0 to 15.24 cm	SanFrancisco	NA	NA	NA	NA	NA	NA	NA	NA	NA	NA	NA	NA	NA	NA	NA
225832	Shamel ash evergreen ash	Fraxinus uhdei	San Francisco	California	-122.4052566	37.75332677	no_info	1201 Utah St	33.02	introduced	30.48 to 45.72 cm	SanFrancisco	NA	NA	NA	NA	NA	NA	NA	NA	NA	NA	NA	NA	NA	NA	NA
239767	Ornamental pear	Pyrus calleryana	San Francisco	California	-122.4312168	37.74371569	no_info	1582 Noe St	17.78	introduced	15.24 to 30.48 cm	SanFrancisco	NA	NA	NA	NA	NA	NA	NA	NA	NA	NA	NA	NA	NA	NA	NA
48388	Maidenhair tree	Ginkgo biloba	San Francisco	California	-122.4027127	37.76541009	no_info	350& 17th St Rhode Island St	NA	introduced	NA	SanFrancisco	NA	NA	NA	NA	NA	NA	NA	NA	NA	NA	NA	NA	NA	NA	NA
245697	Dracena palm	Cordyline australis	San Francisco	California	-122.4313544	37.75875777	no_info	338 Cumberland St	25.4	introduced	15.24 to 30.48 cm	SanFrancisco	NA	NA	NA	NA	NA	NA	NA	NA	NA	NA	NA	NA	NA	NA	NA
88442	Samuel sommer magnolia	Magnolia grandiflora	San Francisco	California	-122.413074	37.75176642	no_info	1148 Treat Ave	NA	introduced	NA	SanFrancisco	NA	NA	NA	NA	NA	NA	NA	NA	NA	NA	NA	NA	NA	NA	NA
215724	Elm	Ulmus	San Francisco	California	-122.4628608	37.7485946	no_info	337 Pacheco St	40.64	no_info	30.48 to 45.72 cm	SanFrancisco	NA	NA	NA	NA	NA	NA	NA	NA	NA	NA	NA	NA	NA	NA	NA
91920	Kwanzan flowering cherry	Prunus serrulata	San Francisco	California	-122.4732721	37.7636761	no_info	1443 Irving St	7.62	introduced	0 to 15.24 cm	SanFrancisco	NA	NA	NA	NA	NA	NA	NA	NA	NA	NA	NA	NA	NA	NA	NA
218564	Swamp myrtle	Tristaniopsis laurina	San Francisco	California	-122.4740113	37.73056083	no_info	77 Rossmoor Dr	10.16	introduced	0 to 15.24 cm	SanFrancisco	NA	NA	NA	NA	NA	NA	NA	NA	NA	NA	NA	NA	NA	NA	NA
175103	Japanese maple	Acer palmatum	San Francisco	California	-122.4101038	37.70915145	no_info	56 Tomaso Ct	2.54	introduced	0 to 15.24 cm	SanFrancisco	NA	NA	NA	NA	NA	NA	NA	NA	NA	NA	NA	NA	NA	NA	NA
97336	Incense cedar	Calocedrus decurrens	San Francisco	California	-122.4364001	37.74878657	no_info	514 Clipper St	NA	naturally_occurring	NA	SanFrancisco	NA	NA	NA	NA	NA	NA	NA	NA	NA	NA	NA	NA	NA	NA	NA
51064	Cherry	Prunus	San Francisco	California	-122.4193456	37.77485794	no_info	10 South Van Ness Ave	NA	no_info	NA	SanFrancisco	NA	NA	NA	NA	NA	NA	NA	NA	NA	NA	NA	NA	NA	NA	NA
237392	Kwanzan flowering cherry	Prunus serrulata	San Francisco	California	-122.4165379	37.76354113	no_info	3153 17th St	15.24	introduced	0 to 15.24 cm	SanFrancisco	NA	NA	NA	NA	NA	NA	NA	NA	NA	NA	NA	NA	NA	NA	NA
225820	Shamel ash evergreen ash	Fraxinus uhdei	San Francisco	California	-122.4045876	37.75421663	no_info	1200 San Bruno Ave	33.02	introduced	30.48 to 45.72 cm	SanFrancisco	NA	NA	NA	NA	NA	NA	NA	NA	NA	NA	NA	NA	NA	NA	NA
3100	Sycamore london plane	Platanus acerifolia	San Francisco	California	-122.4443667	37.78765754	no_info	3030 California St	30.48	introduced	15.24 to 30.48 cm	SanFrancisco	NA	NA	NA	NA	NA	NA	NA	NA	NA	NA	NA	NA	NA	NA	NA
224227	Blue gum	Eucalyptus globulus	San Francisco	California	-122.4257435	37.73743317	no_info	1100 San Jose Ave	30.48	introduced	15.24 to 30.48 cm	SanFrancisco	NA	NA	NA	NA	NA	NA	NA	NA	NA	NA	NA	NA	NA	NA	NA
78310	Olive tree	Olea europaea	San Francisco	California	-122.4317664	37.72022366	no_info	542 Naples St	22.86	introduced	15.24 to 30.48 cm	SanFrancisco	NA	NA	NA	NA	NA	NA	NA	NA	NA	NA	NA	NA	NA	NA	NA
176611	Juniper	Juniperus chinensis	San Francisco	California	-122.4472778	37.71546726	no_info	275 Rome St	7.62	introduced	0 to 15.24 cm	SanFrancisco	NA	NA	NA	NA	NA	NA	NA	NA	NA	NA	NA	NA	NA	NA	NA
36334	Hop bush	Dodonaea viscosa	San Francisco	California	-122.4572256	37.72620048	no_info	44 Eastwood Dr	NA	introduced	NA	SanFrancisco	NA	NA	NA	NA	NA	NA	NA	NA	NA	NA	NA	NA	NA	NA	NA
114112	Monterey pine	Pinus radiata	San Francisco	California	-122.4726616	37.7170922	no_info	1200X Junipero Serra Blvd	101.6	naturally_occurring	more than 76.2 cm	SanFrancisco	NA	NA	NA	NA	NA	NA	NA	NA	NA	NA	NA	NA	NA	NA	NA
121220	NA	NA	San Francisco	California	-122.4478345	37.77072198	no_info	1639 Page St	NA	no_info	NA	SanFrancisco	NA	NA	NA	NA	NA	NA	NA	NA	NA	NA	NA	NA	NA	NA	NA
122764	New zealand xmas tree	Metrosideros excelsa	San Francisco	California	-122.4392275	37.76737804	no_info	86X Park Hill Ave	NA	introduced	NA	SanFrancisco	NA	NA	NA	NA	NA	NA	NA	NA	NA	NA	NA	NA	NA	NA	NA
40046	Yoshino cherry	Prunus yedoensis	San Francisco	California	-122.3920511	37.73379764	no_info	1732 Quesada Ave	12.7	introduced	0 to 15.24 cm	SanFrancisco	NA	NA	NA	NA	NA	NA	NA	NA	NA	NA	NA	NA	NA	NA	NA
226485	Chinese banyan	Ficus microcarpa	San Francisco	California	-122.4137254	37.76223716	no_info	3120 18th St	50.8	introduced	45.72 to 60.96 cm	SanFrancisco	NA	NA	NA	NA	NA	NA	NA	NA	NA	NA	NA	NA	NA	NA	NA
212103	Red flowering gum	Corymbia ficifolia	San Francisco	California	-122.4659144	37.73312389	no_info	1602X Monterey Blvd	81.28	introduced	more than 76.2 cm	SanFrancisco	NA	NA	NA	NA	NA	NA	NA	NA	NA	NA	NA	NA	NA	NA	NA
109316	Windmill palm	Trachycarpus fortunei	San Francisco	California	-122.4221171	37.79620752	no_info	1516 Broadway	NA	introduced	NA	SanFrancisco	NA	NA	NA	NA	NA	NA	NA	NA	NA	NA	NA	NA	NA	NA	NA
136965	Chinese elm	Ulmus parvifolia	San Francisco	California	-122.4448061	37.79595785	no_info	2762 Union St	43.18	introduced	30.48 to 45.72 cm	SanFrancisco	NA	NA	NA	NA	NA	NA	NA	NA	NA	NA	NA	NA	NA	NA	NA
213834	Ornamental pear	Pyrus calleryana	San Francisco	California	-122.4609026	37.74582486	no_info	485 Dewey Blvd	10.16	introduced	0 to 15.24 cm	SanFrancisco	NA	NA	NA	NA	NA	NA	NA	NA	NA	NA	NA	NA	NA	NA	NA
137790	NA	Tristania conferta	San Francisco	California	-122.4256373	37.7895705	no_info	1711 Gough St	33.02	no_info	30.48 to 45.72 cm	SanFrancisco	NA	NA	NA	NA	NA	NA	NA	NA	NA	NA	NA	NA	NA	NA	NA
69164	Paperbark tree	Melaleuca styphelioides	San Francisco	California	-122.5028427	37.76351713	no_info	1238 43rd Ave	22.86	introduced	15.24 to 30.48 cm	SanFrancisco	NA	NA	NA	NA	NA	NA	NA	NA	NA	NA	NA	NA	NA	NA	NA
192410	Australian willow	Geijera parviflora	San Francisco	California	-122.4023715	37.76158283	no_info	650 Rhode Island St	7.62	introduced	0 to 15.24 cm	SanFrancisco	NA	NA	NA	NA	NA	NA	NA	NA	NA	NA	NA	NA	NA	NA	NA
242027	Swamp myrtle	Tristaniopsis laurina	San Francisco	California	-122.4235381	37.74206118	no_info	802 San Jose Ave	12.7	introduced	0 to 15.24 cm	SanFrancisco	NA	NA	NA	NA	NA	NA	NA	NA	NA	NA	NA	NA	NA	NA	NA
142642	Blackwood acacia	Acacia melanoxylon	San Francisco	California	-122.413456	37.80521774	no_info	2350 Mason St	27.94	introduced	15.24 to 30.48 cm	SanFrancisco	NA	NA	NA	NA	NA	NA	NA	NA	NA	NA	NA	NA	NA	NA	NA
8155	New zealand xmas tree	Metrosideros excelsa	San Francisco	California	-122.4342737	37.77743112	no_info	1060 Fulton St	127	introduced	more than 76.2 cm	SanFrancisco	NA	NA	NA	NA	NA	NA	NA	NA	NA	NA	NA	NA	NA	NA	NA
93312	Sweet shade	Hymenosporum flavum	San Francisco	California	-122.4287853	37.7668901	no_info	245 Church St	7.62	introduced	0 to 15.24 cm	SanFrancisco	NA	NA	NA	NA	NA	NA	NA	NA	NA	NA	NA	NA	NA	NA	NA
87852	Lemon bottlebrush	Callistemon citrinus	San Francisco	California	-122.4317454	37.7873062	no_info	1800X Webster St	15.24	no_info	0 to 15.24 cm	SanFrancisco	NA	NA	NA	NA	NA	NA	NA	NA	NA	NA	NA	NA	NA	NA	NA
142739	Ornamental pear	Pyrus calleryana	San Francisco	California	-122.4125609	37.80530162	no_info	18 Vandewater St	15.24	introduced	0 to 15.24 cm	SanFrancisco	NA	NA	NA	NA	NA	NA	NA	NA	NA	NA	NA	NA	NA	NA	NA
57646	Banyan fig	Ficus retusa	San Francisco	California	-122.4248676	37.77829181	no_info	666 Octavia St	40.64	introduced	30.48 to 45.72 cm	SanFrancisco	NA	NA	NA	NA	NA	NA	NA	NA	NA	NA	NA	NA	NA	NA	NA
36871	Maidenhair tree	Ginkgo biloba	San Francisco	California	NA	NA	no_info	NA	NA	introduced	NA	SanFrancisco	NA	NA	NA	NA	NA	NA	NA	NA	NA	NA	NA	NA	NA	NA	NA
41862	Leaf tristania small	Tristaniopsis laurina	San Francisco	California	-122.4301216	37.7677313	no_info	750 14th St	NA	introduced	NA	SanFrancisco	NA	NA	NA	NA	NA	NA	NA	NA	NA	NA	NA	NA	NA	NA	NA
251611	Monterey cypress	Cupressus macrocarpa	San Francisco	California	-122.4447242	37.74629811	no_info	56R Amber Dr	NA	introduced	NA	SanFrancisco	NA	NA	NA	NA	NA	NA	NA	NA	NA	NA	NA	NA	NA	NA	NA
142614	Cherry plum	Prunus cerasifera	San Francisco	California	-122.4114017	37.80201193	no_info	701 Greenwich St	30.48	introduced	15.24 to 30.48 cm	SanFrancisco	NA	NA	NA	NA	NA	NA	NA	NA	NA	NA	NA	NA	NA	NA	NA
8792	NA	NA	San Francisco	California	-122.4573661	37.78118694	no_info	3575 Geary Blvd	30.48	no_info	15.24 to 30.48 cm	SanFrancisco	NA	NA	NA	NA	NA	NA	NA	NA	NA	NA	NA	NA	NA	NA	NA
178756	Cherry plum	Prunus cerasifera	San Francisco	California	-122.4130946	37.71041194	no_info	47 Garrison Ave	10.16	introduced	0 to 15.24 cm	SanFrancisco	NA	NA	NA	NA	NA	NA	NA	NA	NA	NA	NA	NA	NA	NA	NA
246494	Leaf tristania small	Tristaniopsis laurina	San Francisco	California	-122.4282523	37.74595785	no_info	365 Duncan St	12.7	introduced	0 to 15.24 cm	SanFrancisco	NA	NA	NA	NA	NA	NA	NA	NA	NA	NA	NA	NA	NA	NA	NA
68255	Eucalyptus	Eucalyptus	San Francisco	California	-122.4092715	37.72833896	no_info	235 Holyoke St	NA	no_info	NA	SanFrancisco	NA	NA	NA	NA	NA	NA	NA	NA	NA	NA	NA	NA	NA	NA	NA
23178	Red flowering gum	Corymbia ficifolia	San Francisco	California	-122.4197727	37.7782655	no_info	300X Van Ness Ave	76.2	introduced	60.96 to 76.2 cm	SanFrancisco	NA	NA	NA	NA	NA	NA	NA	NA	NA	NA	NA	NA	NA	NA	NA
18986	Victorian box	Pittosporum undulatum	San Francisco	California	-122.4411637	37.78887116	no_info	2927 Sacramento St	30.48	introduced	15.24 to 30.48 cm	SanFrancisco	NA	NA	NA	NA	NA	NA	NA	NA	NA	NA	NA	NA	NA	NA	NA
36138	Mayten	Maytenus boaria	San Francisco	California	-122.4763408	37.76352463	no_info	1725 Irving St	NA	introduced	NA	SanFrancisco	NA	NA	NA	NA	NA	NA	NA	NA	NA	NA	NA	NA	NA	NA	NA
108380	Leaf tristania small	Tristaniopsis laurina	San Francisco	California	-122.4267187	37.72112356	no_info	286 Munich St	7.62	introduced	0 to 15.24 cm	SanFrancisco	NA	NA	NA	NA	NA	NA	NA	NA	NA	NA	NA	NA	NA	NA	NA
110526	Corkscrew willow	Salix matsudana	San Francisco	California	-122.4374985	37.78990464	no_info	21311 Pierce St	5.08	no_info	0 to 15.24 cm	SanFrancisco	NA	NA	NA	NA	NA	NA	NA	NA	NA	NA	NA	NA	NA	NA	NA
235582	Sycamore london plane	Platanus acerifolia	San Francisco	California	-122.4155218	37.75680674	no_info	711 Shotwell St	22.86	introduced	15.24 to 30.48 cm	SanFrancisco	NA	NA	NA	NA	NA	NA	NA	NA	NA	NA	NA	NA	NA	NA	NA
131468	New zealand xmas tree	Metrosideros excelsa	San Francisco	California	-122.4194104	37.78386743	no_info	749 Polk St	10.16	introduced	0 to 15.24 cm	SanFrancisco	NA	NA	NA	NA	NA	NA	NA	NA	NA	NA	NA	NA	NA	NA	NA
127977	Indian laurel fig tree	Ficus microcarpa	San Francisco	California	-122.4098983	37.80614976	no_info	160 Bay St	48.26	introduced	45.72 to 60.96 cm	SanFrancisco	NA	NA	NA	NA	NA	NA	NA	NA	NA	NA	NA	NA	NA	NA	NA
207061	Sweet bay grecian laurel	Laurus nobilis	San Francisco	California	-122.466741	37.74357099	no_info	134 Taraval St	2.54	introduced	0 to 15.24 cm	SanFrancisco	NA	NA	NA	NA	NA	NA	NA	NA	NA	NA	NA	NA	NA	NA	NA
87044	Flaxleaf paperbark	Melaleuca linariifolia	San Francisco	California	-122.4650412	37.77473921	no_info	735 07th Ave	NA	introduced	NA	SanFrancisco	NA	NA	NA	NA	NA	NA	NA	NA	NA	NA	NA	NA	NA	NA	NA
106069	NA	NA	San Francisco	California	-122.3849277	37.71930809	no_info	2500 Arelious Walker Dr	NA	no_info	NA	SanFrancisco	NA	NA	NA	NA	NA	NA	NA	NA	NA	NA	NA	NA	NA	NA	NA
137822	Evergreen pear	Pyrus kawakamii	San Francisco	California	-122.4317037	37.78827652	no_info	2188 Pine St	5.08	no_info	0 to 15.24 cm	SanFrancisco	NA	NA	NA	NA	NA	NA	NA	NA	NA	NA	NA	NA	NA	NA	NA
121765	Swamp myrtle	Tristaniopsis laurina	San Francisco	California	-122.3865013	37.75068142	no_info	1501X Illinois St	7.62	introduced	0 to 15.24 cm	SanFrancisco	NA	NA	NA	NA	NA	NA	NA	NA	NA	NA	NA	NA	NA	NA	NA
28729	Brisbane box	Lophostemon confertus	San Francisco	California	-122.3921056	37.74497286	no_info	1795X Evans Ave	30.48	introduced	15.24 to 30.48 cm	SanFrancisco	NA	NA	NA	NA	NA	NA	NA	NA	NA	NA	NA	NA	NA	NA	NA
123845	Hybrid strawberry tree	Arbutus	San Francisco	California	-122.4590802	37.77925072	no_info	1003 Anza St	10.16	no_info	0 to 15.24 cm	SanFrancisco	NA	NA	NA	NA	NA	NA	NA	NA	NA	NA	NA	NA	NA	NA	NA
197113	Evergreen pear	Pyrus kawakamii	San Francisco	California	-122.4004072	37.7547088	no_info	2030 23rd St	22.86	no_info	15.24 to 30.48 cm	SanFrancisco	NA	NA	NA	NA	NA	NA	NA	NA	NA	NA	NA	NA	NA	NA	NA
101111	New zealand xmas tree	Metrosideros excelsa	San Francisco	California	-122.4823604	37.75409342	no_info	1728 Noriega St	33.02	introduced	30.48 to 45.72 cm	SanFrancisco	NA	NA	NA	NA	NA	NA	NA	NA	NA	NA	NA	NA	NA	NA	NA
214876	Swamp myrtle	Tristaniopsis laurina	San Francisco	California	-122.4670806	37.75457584	no_info	315 Noriega St	17.78	introduced	15.24 to 30.48 cm	SanFrancisco	NA	NA	NA	NA	NA	NA	NA	NA	NA	NA	NA	NA	NA	NA	NA
185024	Karo tree	Pittosporum crassifolium	San Francisco	California	-122.4943251	37.73524665	no_info	2701 Sunset Blvd	10.16	introduced	0 to 15.24 cm	SanFrancisco	NA	NA	NA	NA	NA	NA	NA	NA	NA	NA	NA	NA	NA	NA	NA
133073	Victorian box	Pittosporum undulatum	San Francisco	California	-122.4231974	37.80144081	no_info	1305 Lombard St	25.4	introduced	15.24 to 30.48 cm	SanFrancisco	NA	NA	NA	NA	NA	NA	NA	NA	NA	NA	NA	NA	NA	NA	NA
102450	Leaf plum purple	Prunus cerasifera	San Francisco	California	-122.43182	37.79359349	no_info	2205 Pacific Ave	NA	introduced	NA	SanFrancisco	NA	NA	NA	NA	NA	NA	NA	NA	NA	NA	NA	NA	NA	NA	NA
59162	Banyan fig	Ficus retusa	San Francisco	California	-122.4243285	37.77759869	no_info	465 Grove St	40.64	introduced	30.48 to 45.72 cm	SanFrancisco	NA	NA	NA	NA	NA	NA	NA	NA	NA	NA	NA	NA	NA	NA	NA
58101	Eucalyptus	Eucalyptus	San Francisco	California	-122.4277364	37.77492856	no_info	535 Buchanan St	NA	no_info	NA	SanFrancisco	NA	NA	NA	NA	NA	NA	NA	NA	NA	NA	NA	NA	NA	NA	NA
26444	Raywood ash	Fraxinus oxycarpa	San Francisco	California	-122.4312325	37.78162246	no_info	1434 Eddy St	15.24	no_info	0 to 15.24 cm	SanFrancisco	NA	NA	NA	NA	NA	NA	NA	NA	NA	NA	NA	NA	NA	NA	NA
129963	Brisbane box	Lophostemon confertus	San Francisco	California	-122.418463	37.78757633	no_info	1051 Larkin St	27.94	introduced	15.24 to 30.48 cm	SanFrancisco	NA	NA	NA	NA	NA	NA	NA	NA	NA	NA	NA	NA	NA	NA	NA
207659	Bronze loquat	Eriobotrya deflexa	San Francisco	California	-122.4608325	37.76355748	no_info	1340 04th Ave	27.94	introduced	15.24 to 30.48 cm	SanFrancisco	NA	NA	NA	NA	NA	NA	NA	NA	NA	NA	NA	NA	NA	NA	NA
63053	Karo tree	Pittosporum crassifolium	San Francisco	California	-122.4686805	37.76026766	no_info	744 Kirkham St	NA	introduced	NA	SanFrancisco	NA	NA	NA	NA	NA	NA	NA	NA	NA	NA	NA	NA	NA	NA	NA
210550	Myoporum	Myoporum laetum	San Francisco	California	-122.4596035	37.74707948	no_info	414 Dewey Blvd	53.34	introduced	45.72 to 60.96 cm	SanFrancisco	NA	NA	NA	NA	NA	NA	NA	NA	NA	NA	NA	NA	NA	NA	NA
226463	Jacaranda	Jacaranda mimosifolia	San Francisco	California	-122.4122153	37.75476168	no_info	2680 Harrison St	5.08	introduced	0 to 15.24 cm	SanFrancisco	NA	NA	NA	NA	NA	NA	NA	NA	NA	NA	NA	NA	NA	NA	NA
200593	Swamp myrtle	Tristaniopsis laurina	San Francisco	California	-122.3859956	37.73376956	no_info	17 Las Villas Ct	15.24	introduced	0 to 15.24 cm	SanFrancisco	NA	NA	NA	NA	NA	NA	NA	NA	NA	NA	NA	NA	NA	NA	NA
238934	Ornamental pear	Pyrus calleryana	San Francisco	California	-122.4105108	37.74868809	no_info	1461 Alabama St	33.02	introduced	30.48 to 45.72 cm	SanFrancisco	NA	NA	NA	NA	NA	NA	NA	NA	NA	NA	NA	NA	NA	NA	NA
65298	NA	NA	San Francisco	California	-122.4258276	37.75984746	no_info	601 Dolores St	NA	no_info	NA	SanFrancisco	NA	NA	NA	NA	NA	NA	NA	NA	NA	NA	NA	NA	NA	NA	NA
96590	Bronze loquat	Eriobotrya deflexa	San Francisco	California	-122.4290521	37.76434373	no_info	450 Church St	NA	introduced	NA	SanFrancisco	NA	NA	NA	NA	NA	NA	NA	NA	NA	NA	NA	NA	NA	NA	NA
126244	Red flowering gum	Corymbia ficifolia	San Francisco	California	-122.4217896	37.78078876	no_info	679 Golden Gate Ave	53.34	introduced	45.72 to 60.96 cm	SanFrancisco	NA	NA	NA	NA	NA	NA	NA	NA	NA	NA	NA	NA	NA	NA	NA
59714	New zealand xmas tree	Metrosideros excelsa	San Francisco	California	-122.4166771	37.79018321	no_info	1270 Pine St	33.02	introduced	30.48 to 45.72 cm	SanFrancisco	NA	NA	NA	NA	NA	NA	NA	NA	NA	NA	NA	NA	NA	NA	NA
227422	Glossy privet	Ligustrum lucidum	San Francisco	California	-122.4408949	37.75897586	no_info	4611 19th St	17.78	introduced	15.24 to 30.48 cm	SanFrancisco	NA	NA	NA	NA	NA	NA	NA	NA	NA	NA	NA	NA	NA	NA	NA
25198	Victorian box	Pittosporum undulatum	San Francisco	California	-122.4233457	37.7866015	no_info	1301 Franklin St	20.32	introduced	15.24 to 30.48 cm	SanFrancisco	NA	NA	NA	NA	NA	NA	NA	NA	NA	NA	NA	NA	NA	NA	NA
64989	Brisbane box	Lophostemon confertus	San Francisco	California	-122.422257	37.74747146	no_info	1483 Guerrero St	NA	introduced	NA	SanFrancisco	NA	NA	NA	NA	NA	NA	NA	NA	NA	NA	NA	NA	NA	NA	NA
212845	Yew pine	Podocarpus macrophyllus	San Francisco	California	-122.4654175	37.71897656	no_info	459 Victoria St	2.54	introduced	0 to 15.24 cm	SanFrancisco	NA	NA	NA	NA	NA	NA	NA	NA	NA	NA	NA	NA	NA	NA	NA
95512	New zealand xmas tree	Metrosideros excelsa	San Francisco	California	-122.4920545	37.7784121	no_info	600X 32Nd Ave	25.4	introduced	15.24 to 30.48 cm	SanFrancisco	NA	NA	NA	NA	NA	NA	NA	NA	NA	NA	NA	NA	NA	NA	NA
28571	Leaf tristania small	Tristaniopsis laurina	San Francisco	California	-122.4591242	37.72384792	no_info	1220X Capitol Ave	7.62	introduced	0 to 15.24 cm	SanFrancisco	NA	NA	NA	NA	NA	NA	NA	NA	NA	NA	NA	NA	NA	NA	NA
91887	Victorian box	Pittosporum undulatum	San Francisco	California	-122.4694937	37.76395218	no_info	1098 Irving St	7.62	introduced	0 to 15.24 cm	SanFrancisco	NA	NA	NA	NA	NA	NA	NA	NA	NA	NA	NA	NA	NA	NA	NA
191820	Silver dollar eucalyptus	Eucalyptus polyanthemos	San Francisco	California	-122.4012919	37.75336915	no_info	2150 24th St	60.96	introduced	45.72 to 60.96 cm	SanFrancisco	NA	NA	NA	NA	NA	NA	NA	NA	NA	NA	NA	NA	NA	NA	NA
113745	Red flowering gum	Corymbia ficifolia	San Francisco	California	-122.4108004	37.79742456	no_info	840X Broadway	7.62	introduced	0 to 15.24 cm	SanFrancisco	NA	NA	NA	NA	NA	NA	NA	NA	NA	NA	NA	NA	NA	NA	NA
50506	Cherry plum	Prunus cerasifera	San Francisco	California	-122.4381257	37.7175758	no_info	706 Paris St	10.16	introduced	0 to 15.24 cm	SanFrancisco	NA	NA	NA	NA	NA	NA	NA	NA	NA	NA	NA	NA	NA	NA	NA
142418	Red flowering gum	Corymbia ficifolia	San Francisco	California	-122.4518566	37.78595324	no_info	10 Mayfair Dr	63.5	introduced	60.96 to 76.2 cm	SanFrancisco	NA	NA	NA	NA	NA	NA	NA	NA	NA	NA	NA	NA	NA	NA	NA
196645	Ornamental pear	Pyrus calleryana	San Francisco	California	-122.3963882	37.78742754	no_info	46 Tehama St	22.86	introduced	15.24 to 30.48 cm	SanFrancisco	NA	NA	NA	NA	NA	NA	NA	NA	NA	NA	NA	NA	NA	NA	NA
224773	Indian laurel fig tree	Ficus microcarpa	San Francisco	California	-122.4286014	37.77173488	no_info	110 Webster St	45.72	introduced	30.48 to 45.72 cm	SanFrancisco	NA	NA	NA	NA	NA	NA	NA	NA	NA	NA	NA	NA	NA	NA	NA
15842	Swamp myrtle	Tristaniopsis laurina	San Francisco	California	-122.4422858	37.71479372	no_info	5243 Mission St	30.48	introduced	15.24 to 30.48 cm	SanFrancisco	NA	NA	NA	NA	NA	NA	NA	NA	NA	NA	NA	NA	NA	NA	NA
85037	Tulip tree	Liriodendron tulipifera	San Francisco	California	-122.4605384	37.74435657	no_info	170 Vasquez Ave	NA	introduced	NA	SanFrancisco	NA	NA	NA	NA	NA	NA	NA	NA	NA	NA	NA	NA	NA	NA	NA
33660	Mayten	Maytenus boaria	San Francisco	California	-122.4263483	37.77595297	no_info	511 Linden St	30.48	introduced	15.24 to 30.48 cm	SanFrancisco	NA	NA	NA	NA	NA	NA	NA	NA	NA	NA	NA	NA	NA	NA	NA
15743	Mexican fan palm	Washingtonia robusta	San Francisco	California	-122.4340986	37.72545255	no_info	4545 Mission St	30.48	introduced	15.24 to 30.48 cm	SanFrancisco	NA	NA	NA	NA	NA	NA	NA	NA	NA	NA	NA	NA	NA	NA	NA
251781	Bronze loquat	Eriobotrya deflexa	San Francisco	California	-122.4381121	37.71123786	no_info	1237 Naples St	NA	introduced	NA	SanFrancisco	NA	NA	NA	NA	NA	NA	NA	NA	NA	NA	NA	NA	NA	NA	NA
100763	Sycamore london plane	Platanus acerifolia	San Francisco	California	-122.4472892	37.76330657	no_info	1043 Clayton St	NA	introduced	NA	SanFrancisco	NA	NA	NA	NA	NA	NA	NA	NA	NA	NA	NA	NA	NA	NA	NA
130478	Southern magnolia	Magnolia grandiflora	San Francisco	California	-122.4424985	37.79614324	no_info	2609 Union St	35.56	introduced	30.48 to 45.72 cm	SanFrancisco	NA	NA	NA	NA	NA	NA	NA	NA	NA	NA	NA	NA	NA	NA	NA
179397	Indian hawthorn	Rhaphiolepis Lindl.	San Francisco	California	-122.4281909	37.72894698	no_info	327 Craut St	10.16	no_info	0 to 15.24 cm	SanFrancisco	NA	NA	NA	NA	NA	NA	NA	NA	NA	NA	NA	NA	NA	NA	NA
5279	Mayten	Maytenus boaria	San Francisco	California	-122.4390923	37.78202194	no_info	1350 Divisadero St	30.48	introduced	15.24 to 30.48 cm	SanFrancisco	NA	NA	NA	NA	NA	NA	NA	NA	NA	NA	NA	NA	NA	NA	NA
110399	Swamp myrtle	Tristaniopsis laurina	San Francisco	California	-122.4237595	37.74638951	no_info	166 Duncan St	NA	introduced	NA	SanFrancisco	NA	NA	NA	NA	NA	NA	NA	NA	NA	NA	NA	NA	NA	NA	NA
47568	NA	Tristania conferta	San Francisco	California	-122.3929431	37.78838741	no_info	301 Folsom St	17.78	no_info	15.24 to 30.48 cm	SanFrancisco	NA	NA	NA	NA	NA	NA	NA	NA	NA	NA	NA	NA	NA	NA	NA
9872	Indian laurel fig tree	Ficus microcarpa	San Francisco	California	-122.4249252	37.78694001	no_info	1450X Gough St	91.44	introduced	more than 76.2 cm	SanFrancisco	NA	NA	NA	NA	NA	NA	NA	NA	NA	NA	NA	NA	NA	NA	NA
208823	Southern magnolia	Magnolia grandiflora	San Francisco	California	-122.4375296	37.7321592	no_info	137 Acadia St	20.32	introduced	15.24 to 30.48 cm	SanFrancisco	NA	NA	NA	NA	NA	NA	NA	NA	NA	NA	NA	NA	NA	NA	NA
122636	Juniper	Juniperus chinensis	San Francisco	California	-122.4746334	37.72141587	no_info	3698X 19th Ave	NA	introduced	NA	SanFrancisco	NA	NA	NA	NA	NA	NA	NA	NA	NA	NA	NA	NA	NA	NA	NA
43494	Cherry plum	Prunus cerasifera	San Francisco	California	-122.4136829	37.7357966	no_info	4106 Folsom St	NA	introduced	NA	SanFrancisco	NA	NA	NA	NA	NA	NA	NA	NA	NA	NA	NA	NA	NA	NA	NA
239252	Evergreen pear	Pyrus kawakamii	San Francisco	California	-122.4239973	37.74862177	no_info	3735 26th St	40.64	no_info	30.48 to 45.72 cm	SanFrancisco	NA	NA	NA	NA	NA	NA	NA	NA	NA	NA	NA	NA	NA	NA	NA
20530	Monterey cypress	Cupressus macrocarpa	San Francisco	California	-122.4957414	37.76269435	no_info	1303X Sunset Blvd	91.44	introduced	more than 76.2 cm	SanFrancisco	NA	NA	NA	NA	NA	NA	NA	NA	NA	NA	NA	NA	NA	NA	NA
212074	Red flowering gum	Corymbia ficifolia	San Francisco	California	-122.4623961	37.73870803	no_info	99 San Pablo Ave	63.5	introduced	60.96 to 76.2 cm	SanFrancisco	NA	NA	NA	NA	NA	NA	NA	NA	NA	NA	NA	NA	NA	NA	NA
33081	Southern magnolia	Magnolia grandiflora	San Francisco	California	NA	NA	no_info	221 Greenwood Ave	NA	introduced	NA	SanFrancisco	NA	NA	NA	NA	NA	NA	NA	NA	NA	NA	NA	NA	NA	NA	NA
63384	Bronze loquat	Eriobotrya deflexa	San Francisco	California	-122.4191751	37.73507729	no_info	259 Crescent Ave	NA	introduced	NA	SanFrancisco	NA	NA	NA	NA	NA	NA	NA	NA	NA	NA	NA	NA	NA	NA	NA
251574	Blackwood acacia	Acacia melanoxylon	San Francisco	California	-122.4437065	37.74812513	no_info	191 Portola Dr	NA	introduced	NA	SanFrancisco	NA	NA	NA	NA	NA	NA	NA	NA	NA	NA	NA	NA	NA	NA	NA
3751	Blue gum	Eucalyptus globulus	San Francisco	California	-122.3999594	37.75607729	no_info	990 Carolina St	106.68	introduced	more than 76.2 cm	SanFrancisco	NA	NA	NA	NA	NA	NA	NA	NA	NA	NA	NA	NA	NA	NA	NA
249671	European white birch	Betula pendula	San Francisco	California	-122.4448231	37.7931883	no_info	2400 Baker St	15.24	introduced	0 to 15.24 cm	SanFrancisco	NA	NA	NA	NA	NA	NA	NA	NA	NA	NA	NA	NA	NA	NA	NA
37467	Locust	Robinia ambigua	San Francisco	California	-122.417864	37.73644759	no_info	355 Park St	NA	introduced	NA	SanFrancisco	NA	NA	NA	NA	NA	NA	NA	NA	NA	NA	NA	NA	NA	NA	NA
34833	Sycamore london plane	Platanus acerifolia	San Francisco	California	-122.4335624	37.79356929	no_info	2326 Pacific Ave	NA	introduced	NA	SanFrancisco	NA	NA	NA	NA	NA	NA	NA	NA	NA	NA	NA	NA	NA	NA	NA
37909	Washington hawthorn	Crataegus phaenopyrum	San Francisco	California	-122.456872	37.73046078	no_info	1550 Plymouth Ave	NA	introduced	NA	SanFrancisco	NA	NA	NA	NA	NA	NA	NA	NA	NA	NA	NA	NA	NA	NA	NA
109722	Kwanzan flowering cherry	Prunus serrulata	San Francisco	California	-122.3971333	37.71731092	no_info	91X Jennings Ct	7.62	introduced	0 to 15.24 cm	SanFrancisco	NA	NA	NA	NA	NA	NA	NA	NA	NA	NA	NA	NA	NA	NA	NA
237881	Mariposa plum	Prunus domestica	San Francisco	California	-122.4210216	37.74005554	no_info	400 Prospect Ave	5.08	introduced	0 to 15.24 cm	SanFrancisco	NA	NA	NA	NA	NA	NA	NA	NA	NA	NA	NA	NA	NA	NA	NA
208430	Brisbane box	Lophostemon confertus	San Francisco	California	-122.4635245	37.73822474	no_info	90 Santa Monica Way	15.24	introduced	0 to 15.24 cm	SanFrancisco	NA	NA	NA	NA	NA	NA	NA	NA	NA	NA	NA	NA	NA	NA	NA
136746	Windmill palm	Trachycarpus fortunei	San Francisco	California	-122.4439131	37.79728798	no_info	2908 Broderick St	27.94	introduced	15.24 to 30.48 cm	SanFrancisco	NA	NA	NA	NA	NA	NA	NA	NA	NA	NA	NA	NA	NA	NA	NA
218578	Swamp myrtle	Tristaniopsis laurina	San Francisco	California	-122.4749126	37.72270814	no_info	3682 19th Ave	7.62	introduced	0 to 15.24 cm	SanFrancisco	NA	NA	NA	NA	NA	NA	NA	NA	NA	NA	NA	NA	NA	NA	NA
30028	Brisbane box	Lophostemon confertus	San Francisco	California	-122.414664	37.75960547	no_info	2355 Folsom St	7.62	introduced	0 to 15.24 cm	SanFrancisco	NA	NA	NA	NA	NA	NA	NA	NA	NA	NA	NA	NA	NA	NA	NA
14764	Glossy privet	Ligustrum lucidum	San Francisco	California	-122.4280339	37.77902627	no_info	979 Mcallister St	15.24	introduced	0 to 15.24 cm	SanFrancisco	NA	NA	NA	NA	NA	NA	NA	NA	NA	NA	NA	NA	NA	NA	NA
225094	Carob	Ceratonia siliqua	San Francisco	California	-122.4339411	37.7706348	no_info	621 Waller St	55.88	introduced	45.72 to 60.96 cm	SanFrancisco	NA	NA	NA	NA	NA	NA	NA	NA	NA	NA	NA	NA	NA	NA	NA
52860	Chinese banyan	Ficus microcarpa	San Francisco	California	-122.4233396	37.79634468	no_info	2260On Vallejo Van Ness Ave	NA	introduced	NA	SanFrancisco	NA	NA	NA	NA	NA	NA	NA	NA	NA	NA	NA	NA	NA	NA	NA
4144	Kwanzan flowering cherry	Prunus serrulata	San Francisco	California	-122.4236055	37.74765836	no_info	3615-3623X Cesar Chavez St	7.62	introduced	0 to 15.24 cm	SanFrancisco	NA	NA	NA	NA	NA	NA	NA	NA	NA	NA	NA	NA	NA	NA	NA
115431	Kwanzan flowering cherry	Prunus serrulata	San Francisco	California	-122.4602443	37.74314978	no_info	121 Edgehill Way	7.62	introduced	0 to 15.24 cm	SanFrancisco	NA	NA	NA	NA	NA	NA	NA	NA	NA	NA	NA	NA	NA	NA	NA
182015	Myoporum	Myoporum laetum	San Francisco	California	-122.4908939	37.74058145	no_info	3212 Ulloa St	48.26	introduced	45.72 to 60.96 cm	SanFrancisco	NA	NA	NA	NA	NA	NA	NA	NA	NA	NA	NA	NA	NA	NA	NA
94357	New zealand xmas tree	Metrosideros excelsa	San Francisco	California	-122.5073617	37.77886495	no_info	501 46th Ave	60.96	introduced	45.72 to 60.96 cm	SanFrancisco	NA	NA	NA	NA	NA	NA	NA	NA	NA	NA	NA	NA	NA	NA	NA
106940	Chinese hackberry	Celtis sinensis	San Francisco	California	-122.4506144	37.76852516	no_info	1607 Waller St	25.4	introduced	15.24 to 30.48 cm	SanFrancisco	NA	NA	NA	NA	NA	NA	NA	NA	NA	NA	NA	NA	NA	NA	NA
130485	Southern magnolia	Magnolia grandiflora	San Francisco	California	-122.4420197	37.7982359	no_info	2580 Greenwich St	15.24	introduced	0 to 15.24 cm	SanFrancisco	NA	NA	NA	NA	NA	NA	NA	NA	NA	NA	NA	NA	NA	NA	NA
180141	Swamp myrtle	Tristaniopsis laurina	San Francisco	California	-122.4280613	37.71713858	no_info	1118 Russia Ave	7.62	introduced	0 to 15.24 cm	SanFrancisco	NA	NA	NA	NA	NA	NA	NA	NA	NA	NA	NA	NA	NA	NA	NA
183421	Ornamental cherry	Prunus serrulata	San Francisco	California	-122.4799992	37.73732321	no_info	1214 Wawona St	2.54	introduced	0 to 15.24 cm	SanFrancisco	NA	NA	NA	NA	NA	NA	NA	NA	NA	NA	NA	NA	NA	NA	NA
250263	Sycamore london plane	Platanus acerifolia	San Francisco	California	-122.4139725	37.78008951	no_info	43 United Nations Plz	43.18	introduced	30.48 to 45.72 cm	SanFrancisco	NA	NA	NA	NA	NA	NA	NA	NA	NA	NA	NA	NA	NA	NA	NA
48350	NA	NA	San Francisco	California	NA	NA	no_info	NA	NA	no_info	NA	SanFrancisco	NA	NA	NA	NA	NA	NA	NA	NA	NA	NA	NA	NA	NA	NA	NA
205139	Blackwood acacia	Acacia melanoxylon	San Francisco	California	-122.4631528	37.75084443	no_info	50 Ventura Ave	53.34	introduced	45.72 to 60.96 cm	SanFrancisco	NA	NA	NA	NA	NA	NA	NA	NA	NA	NA	NA	NA	NA	NA	NA
30333	Hybrid strawberry tree	Arbutus	San Francisco	California	-122.4337209	37.74321733	no_info	601 29th St	2.54	no_info	0 to 15.24 cm	SanFrancisco	NA	NA	NA	NA	NA	NA	NA	NA	NA	NA	NA	NA	NA	NA	NA
191590	Brisbane box	Lophostemon confertus	San Francisco	California	-122.390402	37.74091548	no_info	750 Phelps St	20.32	introduced	15.24 to 30.48 cm	SanFrancisco	NA	NA	NA	NA	NA	NA	NA	NA	NA	NA	NA	NA	NA	NA	NA
72005	Cherry plum	Prunus cerasifera	San Francisco	California	-122.4870512	37.75072138	no_info	1963 29th Ave	12.7	introduced	0 to 15.24 cm	SanFrancisco	NA	NA	NA	NA	NA	NA	NA	NA	NA	NA	NA	NA	NA	NA	NA
228840	Tulip tree	Liriodendron tulipifera	San Francisco	California	-122.4266833	37.7547669	no_info	104 Chattanooga St	20.32	introduced	15.24 to 30.48 cm	SanFrancisco	NA	NA	NA	NA	NA	NA	NA	NA	NA	NA	NA	NA	NA	NA	NA
106076	NA	NA	San Francisco	California	-122.3849277	37.71930809	no_info	2500 Arelious Walker Dr	NA	no_info	NA	SanFrancisco	NA	NA	NA	NA	NA	NA	NA	NA	NA	NA	NA	NA	NA	NA	NA
230114	Southern magnolia	Magnolia grandiflora	San Francisco	California	-122.4178122	37.73866252	no_info	135 Bennington St	35.56	introduced	30.48 to 45.72 cm	SanFrancisco	NA	NA	NA	NA	NA	NA	NA	NA	NA	NA	NA	NA	NA	NA	NA
13664	Sycamore london plane	Platanus acerifolia	San Francisco	California	-122.4026637	37.78842024	no_info	648 Market St	88.9	introduced	more than 76.2 cm	SanFrancisco	NA	NA	NA	NA	NA	NA	NA	NA	NA	NA	NA	NA	NA	NA	NA
6053	New zealand xmas tree	Metrosideros excelsa	San Francisco	California	-122.439305	37.78061565	no_info	1900 Eddy St	15.24	introduced	0 to 15.24 cm	SanFrancisco	NA	NA	NA	NA	NA	NA	NA	NA	NA	NA	NA	NA	NA	NA	NA
193171	Southern magnolia	Magnolia grandiflora	San Francisco	California	-122.3907491	37.78768075	no_info	201 Harrison St	15.24	introduced	0 to 15.24 cm	SanFrancisco	NA	NA	NA	NA	NA	NA	NA	NA	NA	NA	NA	NA	NA	NA	NA
231608	Mayten	Maytenus boaria	San Francisco	California	-122.425697	37.75335291	no_info	3717 23rd St	27.94	introduced	15.24 to 30.48 cm	SanFrancisco	NA	NA	NA	NA	NA	NA	NA	NA	NA	NA	NA	NA	NA	NA	NA
130666	Southern magnolia	Magnolia grandiflora	San Francisco	California	-122.4451647	37.79028815	no_info	3152 Washington St	17.78	introduced	15.24 to 30.48 cm	SanFrancisco	NA	NA	NA	NA	NA	NA	NA	NA	NA	NA	NA	NA	NA	NA	NA
220110	Cyclops wattle	Acacia cyclops	San Francisco	California	-122.4357863	37.74707351	no_info	1301 Diamond St	17.78	introduced	15.24 to 30.48 cm	SanFrancisco	NA	NA	NA	NA	NA	NA	NA	NA	NA	NA	NA	NA	NA	NA	NA
226356	Jacaranda	Jacaranda mimosifolia	San Francisco	California	-122.4148241	37.76526274	no_info	2793 16th St	7.62	introduced	0 to 15.24 cm	SanFrancisco	NA	NA	NA	NA	NA	NA	NA	NA	NA	NA	NA	NA	NA	NA	NA
111129	American sweet gum	Liquidambar styraciflua	San Francisco	California	-122.4501512	37.77341963	no_info	2030X Hayes St	NA	introduced	NA	SanFrancisco	NA	NA	NA	NA	NA	NA	NA	NA	NA	NA	NA	NA	NA	NA	NA
129609	Glossy privet	Ligustrum lucidum	San Francisco	California	-122.4235598	37.79483828	no_info	1700 Pacific Ave	20.32	introduced	15.24 to 30.48 cm	SanFrancisco	NA	NA	NA	NA	NA	NA	NA	NA	NA	NA	NA	NA	NA	NA	NA
246247	Victorian box	Pittosporum undulatum	San Francisco	California	-122.4443721	37.76753092	no_info	92 Frederick St	33.02	introduced	30.48 to 45.72 cm	SanFrancisco	NA	NA	NA	NA	NA	NA	NA	NA	NA	NA	NA	NA	NA	NA	NA
230734	Southern magnolia	Magnolia grandiflora	San Francisco	California	-122.4391797	37.75973641	no_info	229 Douglass St	12.7	introduced	0 to 15.24 cm	SanFrancisco	NA	NA	NA	NA	NA	NA	NA	NA	NA	NA	NA	NA	NA	NA	NA
15553	Victorian box	Pittosporum undulatum	San Francisco	California	-122.4182748	37.75147973	no_info	2847 Mission St	30.48	introduced	15.24 to 30.48 cm	SanFrancisco	NA	NA	NA	NA	NA	NA	NA	NA	NA	NA	NA	NA	NA	NA	NA
95145	New zealand xmas tree	Metrosideros excelsa	San Francisco	California	-122.4596769	37.78137546	no_info	3738 Geary Blvd	10.16	introduced	0 to 15.24 cm	SanFrancisco	NA	NA	NA	NA	NA	NA	NA	NA	NA	NA	NA	NA	NA	NA	NA
29092	Brisbane box	Lophostemon confertus	San Francisco	California	-122.4067204	37.78570546	no_info	44 Ellis St	7.62	introduced	0 to 15.24 cm	SanFrancisco	NA	NA	NA	NA	NA	NA	NA	NA	NA	NA	NA	NA	NA	NA	NA
104692	Ornamental pear bradford	Pyrus calleryana	San Francisco	California	-122.436843	37.7854151	no_info	2201 Sutter St	27.94	introduced	15.24 to 30.48 cm	SanFrancisco	NA	NA	NA	NA	NA	NA	NA	NA	NA	NA	NA	NA	NA	NA	NA
22002	Brisbane box	Lophostemon confertus	San Francisco	California	-122.3885843	37.75600246	no_info	2690 03rd St	12.7	introduced	0 to 15.24 cm	SanFrancisco	NA	NA	NA	NA	NA	NA	NA	NA	NA	NA	NA	NA	NA	NA	NA
182462	Myoporum	Myoporum laetum	San Francisco	California	-122.4887944	37.75751856	no_info	2400 Lawton St	15.24	introduced	0 to 15.24 cm	SanFrancisco	NA	NA	NA	NA	NA	NA	NA	NA	NA	NA	NA	NA	NA	NA	NA
208731	Southern magnolia	Magnolia grandiflora	San Francisco	California	-122.4667751	37.75631616	no_info	1704 10th Ave	20.32	introduced	15.24 to 30.48 cm	SanFrancisco	NA	NA	NA	NA	NA	NA	NA	NA	NA	NA	NA	NA	NA	NA	NA
24309	Brisbane box	Lophostemon confertus	San Francisco	California	-122.4435625	37.79899675	no_info	2532 Lombard St	101.6	introduced	more than 76.2 cm	SanFrancisco	NA	NA	NA	NA	NA	NA	NA	NA	NA	NA	NA	NA	NA	NA	NA
200818	Ornamental pear	Pyrus calleryana	San Francisco	California	-122.3901775	37.73675426	no_info	4546 03rd St	12.7	introduced	0 to 15.24 cm	SanFrancisco	NA	NA	NA	NA	NA	NA	NA	NA	NA	NA	NA	NA	NA	NA	NA
33425	Indian hawthorn	Rhaphiolepis Lindl.	San Francisco	California	-122.4647609	37.72988864	no_info	195 Westgate Dr	NA	no_info	NA	SanFrancisco	NA	NA	NA	NA	NA	NA	NA	NA	NA	NA	NA	NA	NA	NA	NA
22736	Swamp myrtle	Tristaniopsis laurina	San Francisco	California	-122.4351439	37.78018923	no_info	1560 Turk St	7.62	introduced	0 to 15.24 cm	SanFrancisco	NA	NA	NA	NA	NA	NA	NA	NA	NA	NA	NA	NA	NA	NA	NA
253243	Hybrid strawberry tree	Arbutus	San Francisco	California	-122.4696193	37.72860348	no_info	299X Moncada Way	NA	no_info	NA	SanFrancisco	NA	NA	NA	NA	NA	NA	NA	NA	NA	NA	NA	NA	NA	NA	NA
115916	Blackwood acacia	Acacia melanoxylon	San Francisco	California	-122.4851604	37.78458422	no_info	263 25th Ave	35.56	introduced	30.48 to 45.72 cm	SanFrancisco	NA	NA	NA	NA	NA	NA	NA	NA	NA	NA	NA	NA	NA	NA	NA
39040	Cherry plum	Prunus cerasifera	San Francisco	California	-122.4102892	37.76227045	no_info	1900 Bryant St	NA	introduced	NA	SanFrancisco	NA	NA	NA	NA	NA	NA	NA	NA	NA	NA	NA	NA	NA	NA	NA
85934	Kwanzan flowering cherry	Prunus serrulata	San Francisco	California	-122.484124	37.75704878	no_info	1630 26th Ave	7.62	introduced	0 to 15.24 cm	SanFrancisco	NA	NA	NA	NA	NA	NA	NA	NA	NA	NA	NA	NA	NA	NA	NA
132814	Victorian box	Pittosporum undulatum	San Francisco	California	-122.4348491	37.79145984	no_info	2531 Washington St	45.72	introduced	30.48 to 45.72 cm	SanFrancisco	NA	NA	NA	NA	NA	NA	NA	NA	NA	NA	NA	NA	NA	NA	NA
92255	Olive tree	Olea europaea	San Francisco	California	-122.5077427	37.77230572	no_info	854 47th Ave	12.7	introduced	0 to 15.24 cm	SanFrancisco	NA	NA	NA	NA	NA	NA	NA	NA	NA	NA	NA	NA	NA	NA	NA
130800	Southern magnolia	Magnolia grandiflora	San Francisco	California	-122.436349	37.79338807	no_info	2624 Steiner St	12.7	introduced	0 to 15.24 cm	SanFrancisco	NA	NA	NA	NA	NA	NA	NA	NA	NA	NA	NA	NA	NA	NA	NA
240085	Ornamental pear	Pyrus calleryana	San Francisco	California	-122.426655	37.75663621	no_info	3540 21St St	17.78	introduced	15.24 to 30.48 cm	SanFrancisco	NA	NA	NA	NA	NA	NA	NA	NA	NA	NA	NA	NA	NA	NA	NA
13667	Sycamore london plane	Platanus acerifolia	San Francisco	California	-122.4028992	37.78822054	no_info	656 Market St	30.48	introduced	15.24 to 30.48 cm	SanFrancisco	NA	NA	NA	NA	NA	NA	NA	NA	NA	NA	NA	NA	NA	NA	NA
211796	Victorian box	Pittosporum undulatum	San Francisco	California	-122.4682086	37.74890994	no_info	229 Quintara St	17.78	introduced	15.24 to 30.48 cm	SanFrancisco	NA	NA	NA	NA	NA	NA	NA	NA	NA	NA	NA	NA	NA	NA	NA
110791	Sycamore london plane	Platanus acerifolia	San Francisco	California	-122.4100954	37.7924248	no_info	900 California St	NA	introduced	NA	SanFrancisco	NA	NA	NA	NA	NA	NA	NA	NA	NA	NA	NA	NA	NA	NA	NA
32049	Hybrid strawberry tree	Arbutus	San Francisco	California	-122.4690654	37.75305347	no_info	800 Pacheco St	15.24	no_info	0 to 15.24 cm	SanFrancisco	NA	NA	NA	NA	NA	NA	NA	NA	NA	NA	NA	NA	NA	NA	NA
113644	Brisbane box	Lophostemon confertus	San Francisco	California	-122.4159838	37.77527096	no_info	1400 Mission St	7.62	introduced	0 to 15.24 cm	SanFrancisco	NA	NA	NA	NA	NA	NA	NA	NA	NA	NA	NA	NA	NA	NA	NA
234500	Bishop pine	Pinus muricata	San Francisco	California	-122.4323064	37.75778272	no_info	4090 20th St	22.86	naturally_occurring	15.24 to 30.48 cm	SanFrancisco	NA	NA	NA	NA	NA	NA	NA	NA	NA	NA	NA	NA	NA	NA	NA
211202	Monterey pine	Pinus radiata	San Francisco	California	-122.4725907	37.72243432	no_info	700 Junipero Serra Blvd	2.54	naturally_occurring	0 to 15.24 cm	SanFrancisco	NA	NA	NA	NA	NA	NA	NA	NA	NA	NA	NA	NA	NA	NA	NA
115434	Himalayan magnolia	Magnolia doltsopa	San Francisco	California	-122.4354473	37.71943661	no_info	563 Lisbon St	7.62	introduced	0 to 15.24 cm	SanFrancisco	NA	NA	NA	NA	NA	NA	NA	NA	NA	NA	NA	NA	NA	NA	NA
63902	Cherry plum	Prunus cerasifera	San Francisco	California	-122.4862828	37.77284867	no_info	882 27th Ave	17.78	introduced	15.24 to 30.48 cm	SanFrancisco	NA	NA	NA	NA	NA	NA	NA	NA	NA	NA	NA	NA	NA	NA	NA
92286	Hybrid strawberry tree	Arbutus	San Francisco	California	-122.4790238	37.759013	no_info	1535 21St Ave	7.62	no_info	0 to 15.24 cm	SanFrancisco	NA	NA	NA	NA	NA	NA	NA	NA	NA	NA	NA	NA	NA	NA	NA
107667	White mulberry	Morus alba	San Francisco	California	-122.4840601	37.75405149	no_info	1795X 26th Ave	2.54	introduced	0 to 15.24 cm	SanFrancisco	NA	NA	NA	NA	NA	NA	NA	NA	NA	NA	NA	NA	NA	NA	NA
214982	Swamp myrtle	Tristaniopsis laurina	San Francisco	California	-122.4532467	37.74204589	no_info	85 Agua Way	12.7	introduced	0 to 15.24 cm	SanFrancisco	NA	NA	NA	NA	NA	NA	NA	NA	NA	NA	NA	NA	NA	NA	NA
53332	NA	NA	San Francisco	California	-122.4690151	37.71659929	no_info	227 Ralston St	NA	no_info	NA	SanFrancisco	NA	NA	NA	NA	NA	NA	NA	NA	NA	NA	NA	NA	NA	NA	NA
56532	NA	NA	San Francisco	California	-122.491276	37.78007165	no_info	487 31St Ave	NA	no_info	NA	SanFrancisco	NA	NA	NA	NA	NA	NA	NA	NA	NA	NA	NA	NA	NA	NA	NA
7598	Chinese elm	Ulmus parvifolia	San Francisco	California	-122.4137323	37.74787467	no_info	3106 Folsom St	114.3	introduced	more than 76.2 cm	SanFrancisco	NA	NA	NA	NA	NA	NA	NA	NA	NA	NA	NA	NA	NA	NA	NA
95078	Palm	NA	San Francisco	California	-122.3949977	37.76418113	no_info	1110 Mariposa St	NA	no_info	NA	SanFrancisco	NA	NA	NA	NA	NA	NA	NA	NA	NA	NA	NA	NA	NA	NA	NA
96881	Sycamore london plane	Platanus acerifolia	San Francisco	California	-122.4459352	37.72163165	no_info	2200X San Jose Ave	NA	introduced	NA	SanFrancisco	NA	NA	NA	NA	NA	NA	NA	NA	NA	NA	NA	NA	NA	NA	NA
9251	Swamp myrtle	Tristaniopsis laurina	San Francisco	California	-122.4894408	37.78002909	no_info	6500X Geary Blvd	7.62	introduced	0 to 15.24 cm	SanFrancisco	NA	NA	NA	NA	NA	NA	NA	NA	NA	NA	NA	NA	NA	NA	NA
124512	Yoshino cherry	Prunus yedoensis	San Francisco	California	-122.4558654	37.77562913	no_info	2656 Mcallister St	5.08	introduced	0 to 15.24 cm	SanFrancisco	NA	NA	NA	NA	NA	NA	NA	NA	NA	NA	NA	NA	NA	NA	NA
236803	Cherry plum	Prunus cerasifera	San Francisco	California	-122.4542605	37.76496942	no_info	1308 Willard St	15.24	introduced	0 to 15.24 cm	SanFrancisco	NA	NA	NA	NA	NA	NA	NA	NA	NA	NA	NA	NA	NA	NA	NA
205345	Dracena palm	Cordyline australis	San Francisco	California	-122.4696995	37.76516289	no_info	1227 12th Ave	15.24	introduced	0 to 15.24 cm	SanFrancisco	NA	NA	NA	NA	NA	NA	NA	NA	NA	NA	NA	NA	NA	NA	NA
101967	NA	NA	San Francisco	California	-122.4010188	37.7582077	no_info	896 De Haro St	NA	no_info	NA	SanFrancisco	NA	NA	NA	NA	NA	NA	NA	NA	NA	NA	NA	NA	NA	NA	NA
57675	NA	NA	San Francisco	California	-122.426372	37.75007931	no_info	3861 25th St	NA	no_info	NA	SanFrancisco	NA	NA	NA	NA	NA	NA	NA	NA	NA	NA	NA	NA	NA	NA	NA
184876	Blackwood acacia	Acacia melanoxylon	San Francisco	California	-122.4962679	37.76400498	no_info	1201 Sunset Blvd	7.62	introduced	0 to 15.24 cm	SanFrancisco	NA	NA	NA	NA	NA	NA	NA	NA	NA	NA	NA	NA	NA	NA	NA
57964	Victorian box	Pittosporum undulatum	San Francisco	California	-122.4439387	37.70894592	no_info	356 Hanover St	45.72	introduced	30.48 to 45.72 cm	SanFrancisco	NA	NA	NA	NA	NA	NA	NA	NA	NA	NA	NA	NA	NA	NA	NA
26853	Himalayan magnolia	Magnolia doltsopa	San Francisco	California	-122.4238706	37.76108024	no_info	624 Guerrero St	60.96	introduced	45.72 to 60.96 cm	SanFrancisco	NA	NA	NA	NA	NA	NA	NA	NA	NA	NA	NA	NA	NA	NA	NA
193344	Little gem magnolia	Magnolia grandiflora	San Francisco	California	-122.3941928	37.76138542	no_info	1133 19th St	2.54	introduced	0 to 15.24 cm	SanFrancisco	NA	NA	NA	NA	NA	NA	NA	NA	NA	NA	NA	NA	NA	NA	NA
38218	Indian hawthorn	Rhaphiolepis Lindl.	San Francisco	California	-122.4049658	37.7245438	no_info	341 Woolsey St	NA	no_info	NA	SanFrancisco	NA	NA	NA	NA	NA	NA	NA	NA	NA	NA	NA	NA	NA	NA	NA
3075	Sycamore london plane	Platanus acerifolia	San Francisco	California	-122.4418934	37.7879776	no_info	2890 California St	30.48	introduced	15.24 to 30.48 cm	SanFrancisco	NA	NA	NA	NA	NA	NA	NA	NA	NA	NA	NA	NA	NA	NA	NA
128254	Indian laurel fig tree	Ficus microcarpa	San Francisco	California	-122.4002091	37.79878343	no_info	100 Broadway	40.64	introduced	30.48 to 45.72 cm	SanFrancisco	NA	NA	NA	NA	NA	NA	NA	NA	NA	NA	NA	NA	NA	NA	NA
55499	NA	NA	San Francisco	California	-122.4390457	37.76338997	no_info	149 States St	NA	no_info	NA	SanFrancisco	NA	NA	NA	NA	NA	NA	NA	NA	NA	NA	NA	NA	NA	NA	NA
246457	Queen palm	Syagrus romanzoffianum	San Francisco	California	-122.4294156	37.74588503	no_info	405 Duncan St	25.4	no_info	15.24 to 30.48 cm	SanFrancisco	NA	NA	NA	NA	NA	NA	NA	NA	NA	NA	NA	NA	NA	NA	NA
31121	Hybrid strawberry tree	Arbutus	San Francisco	California	-122.4431421	37.72985986	no_info	147 Flood Ave	27.94	no_info	15.24 to 30.48 cm	SanFrancisco	NA	NA	NA	NA	NA	NA	NA	NA	NA	NA	NA	NA	NA	NA	NA
194721	Victorian box	Pittosporum undulatum	San Francisco	California	-122.3971198	37.7575323	no_info	698 Connecticut St	33.02	introduced	30.48 to 45.72 cm	SanFrancisco	NA	NA	NA	NA	NA	NA	NA	NA	NA	NA	NA	NA	NA	NA	NA
178400	Tarata	Pittosporum eugenioides	San Francisco	California	-122.4267206	37.72285594	no_info	802 Excelsior Ave	17.78	introduced	15.24 to 30.48 cm	SanFrancisco	NA	NA	NA	NA	NA	NA	NA	NA	NA	NA	NA	NA	NA	NA	NA
215634	Siberian elm	Ulmus pumila	San Francisco	California	-122.4726378	37.71983464	no_info	900 Junipero Serra Blvd	10.16	introduced	0 to 15.24 cm	SanFrancisco	NA	NA	NA	NA	NA	NA	NA	NA	NA	NA	NA	NA	NA	NA	NA
237570	Cherry plum	Prunus cerasifera	San Francisco	California	-122.4285756	37.76041177	no_info	15 Hancock St	7.62	introduced	0 to 15.24 cm	SanFrancisco	NA	NA	NA	NA	NA	NA	NA	NA	NA	NA	NA	NA	NA	NA	NA
125752	Lemon bottlebrush	Callistemon citrinus	San Francisco	California	-122.4467694	37.79667732	no_info	2870 Filbert St	35.56	no_info	30.48 to 45.72 cm	SanFrancisco	NA	NA	NA	NA	NA	NA	NA	NA	NA	NA	NA	NA	NA	NA	NA
175341	Hybrid strawberry tree	Arbutus	San Francisco	California	-122.4607834	37.70949521	no_info	18 Rhine St	17.78	no_info	15.24 to 30.48 cm	SanFrancisco	NA	NA	NA	NA	NA	NA	NA	NA	NA	NA	NA	NA	NA	NA	NA
102795	Russet magnolia	Magnolia grandiflora	San Francisco	California	-122.4009211	37.75880306	no_info	873 De Haro St	5.08	introduced	0 to 15.24 cm	SanFrancisco	NA	NA	NA	NA	NA	NA	NA	NA	NA	NA	NA	NA	NA	NA	NA
86666	Red swamp maple	Acer rubrum	San Francisco	California	-122.4107423	37.7690313	no_info	1401 Bryant St	7.62	introduced	0 to 15.24 cm	SanFrancisco	NA	NA	NA	NA	NA	NA	NA	NA	NA	NA	NA	NA	NA	NA	NA
226510	Indian laurel fig tree	Ficus microcarpa	San Francisco	California	-122.4133082	37.75657523	no_info	855 Treat Ave	33.02	introduced	30.48 to 45.72 cm	SanFrancisco	NA	NA	NA	NA	NA	NA	NA	NA	NA	NA	NA	NA	NA	NA	NA
116490	Blackwood acacia	Acacia melanoxylon	San Francisco	California	-122.4461538	37.79083288	no_info	2147 Lyon St	35.56	introduced	30.48 to 45.72 cm	SanFrancisco	NA	NA	NA	NA	NA	NA	NA	NA	NA	NA	NA	NA	NA	NA	NA
99081	Brisbane box	Lophostemon confertus	San Francisco	California	-122.4216024	37.76471382	no_info	511 Valencia St	7.62	introduced	0 to 15.24 cm	SanFrancisco	NA	NA	NA	NA	NA	NA	NA	NA	NA	NA	NA	NA	NA	NA	NA
82907	Cherry plum	Prunus cerasifera	San Francisco	California	-122.4539977	37.76324203	no_info	1456 Willard St	NA	introduced	NA	SanFrancisco	NA	NA	NA	NA	NA	NA	NA	NA	NA	NA	NA	NA	NA	NA	NA
125051	Blackwood acacia	Acacia melanoxylon	San Francisco	California	-122.435327	37.803865	no_info	1700 North Point St	27.94	introduced	15.24 to 30.48 cm	SanFrancisco	NA	NA	NA	NA	NA	NA	NA	NA	NA	NA	NA	NA	NA	NA	NA
138808	Chinese elm	Ulmus parvifolia	San Francisco	California	-122.4345371	37.78778349	no_info	2355 Pine St	12.7	introduced	0 to 15.24 cm	SanFrancisco	NA	NA	NA	NA	NA	NA	NA	NA	NA	NA	NA	NA	NA	NA	NA
38175	Mayten	Maytenus boaria	San Francisco	California	-122.4043513	37.72392134	no_info	664 Brussels St	NA	introduced	NA	SanFrancisco	NA	NA	NA	NA	NA	NA	NA	NA	NA	NA	NA	NA	NA	NA	NA
134555	Sycamore london plane	Platanus acerifolia	San Francisco	California	-122.420003	37.77783412	no_info	235 Van Ness Ave	33.02	introduced	30.48 to 45.72 cm	SanFrancisco	NA	NA	NA	NA	NA	NA	NA	NA	NA	NA	NA	NA	NA	NA	NA
107874	Sycamore london plane	Platanus acerifolia	San Francisco	California	-122.4003727	37.78027136	no_info	830X Harrison St	NA	introduced	NA	SanFrancisco	NA	NA	NA	NA	NA	NA	NA	NA	NA	NA	NA	NA	NA	NA	NA
183958	Dracena palm	Cordyline australis	San Francisco	California	-122.4780639	37.74726073	no_info	2170 21St Ave	10.16	introduced	0 to 15.24 cm	SanFrancisco	NA	NA	NA	NA	NA	NA	NA	NA	NA	NA	NA	NA	NA	NA	NA
115678	Brisbane box	Lophostemon confertus	San Francisco	California	-122.4615185	37.72675764	no_info	149 Dorado Ter	38.1	introduced	30.48 to 45.72 cm	SanFrancisco	NA	NA	NA	NA	NA	NA	NA	NA	NA	NA	NA	NA	NA	NA	NA
236362	Cherry plum	Prunus cerasifera	San Francisco	California	-122.4294079	37.74803457	no_info	1316 Sanchez St	30.48	introduced	15.24 to 30.48 cm	SanFrancisco	NA	NA	NA	NA	NA	NA	NA	NA	NA	NA	NA	NA	NA	NA	NA
62426	Himalayan fishtail palm	Caryota maxima	San Francisco	California	-122.4417626	37.80209143	no_info	2100 Bay St	12.7	introduced	0 to 15.24 cm	SanFrancisco	NA	NA	NA	NA	NA	NA	NA	NA	NA	NA	NA	NA	NA	NA	NA
226148	Maidenhair tree	Ginkgo biloba	San Francisco	California	-122.4266151	37.75411179	no_info	152 Chattanooga St	17.78	introduced	15.24 to 30.48 cm	SanFrancisco	NA	NA	NA	NA	NA	NA	NA	NA	NA	NA	NA	NA	NA	NA	NA
16890	Swamp myrtle	Tristaniopsis laurina	San Francisco	California	-122.4244994	37.77470617	no_info	301X Oak St	7.62	introduced	0 to 15.24 cm	SanFrancisco	NA	NA	NA	NA	NA	NA	NA	NA	NA	NA	NA	NA	NA	NA	NA
382	Blackwood acacia	Acacia melanoxylon	San Francisco	California	-122.4754285	37.72079632	no_info	3721X 19th Ave	203.2	introduced	more than 76.2 cm	SanFrancisco	NA	NA	NA	NA	NA	NA	NA	NA	NA	NA	NA	NA	NA	NA	NA
3216	Sycamore london plane	Platanus acerifolia	San Francisco	California	-122.4574044	37.78599881	no_info	3838 California St	20.32	introduced	15.24 to 30.48 cm	SanFrancisco	NA	NA	NA	NA	NA	NA	NA	NA	NA	NA	NA	NA	NA	NA	NA
228412	Toyon	Heteromeles arbutifolia	San Francisco	California	-122.4243741	37.73834114	no_info	1001 San Jose Ave	7.62	naturally_occurring	0 to 15.24 cm	SanFrancisco	NA	NA	NA	NA	NA	NA	NA	NA	NA	NA	NA	NA	NA	NA	NA
18993	Saint mary magnolia	Magnolia grandiflora	San Francisco	California	-122.4416883	37.78873489	no_info	2965 Sacramento St	7.62	introduced	0 to 15.24 cm	SanFrancisco	NA	NA	NA	NA	NA	NA	NA	NA	NA	NA	NA	NA	NA	NA	NA
100592	NA	NA	San Francisco	California	-122.4039394	37.7806072	no_info	401X Clementina St	NA	no_info	NA	SanFrancisco	NA	NA	NA	NA	NA	NA	NA	NA	NA	NA	NA	NA	NA	NA	NA
20901	Monterey pine	Pinus radiata	San Francisco	California	-122.4949864	37.75153555	no_info	1901X Sunset Blvd	60.96	naturally_occurring	45.72 to 60.96 cm	SanFrancisco	NA	NA	NA	NA	NA	NA	NA	NA	NA	NA	NA	NA	NA	NA	NA
249733	Red flowering gum	Corymbia ficifolia	San Francisco	California	-122.4433201	37.79354588	no_info	2500 Broderick St	55.88	introduced	45.72 to 60.96 cm	SanFrancisco	NA	NA	NA	NA	NA	NA	NA	NA	NA	NA	NA	NA	NA	NA	NA
25293	Glossy privet	Ligustrum lucidum	San Francisco	California	-122.4398518	37.72355138	no_info	144 Ocean Ave	30.48	introduced	15.24 to 30.48 cm	SanFrancisco	NA	NA	NA	NA	NA	NA	NA	NA	NA	NA	NA	NA	NA	NA	NA
250715	Southern magnolia	Magnolia grandiflora	San Francisco	California	-122.488376	37.78535754	no_info	2700 Lake St	20.32	introduced	15.24 to 30.48 cm	SanFrancisco	NA	NA	NA	NA	NA	NA	NA	NA	NA	NA	NA	NA	NA	NA	NA
215641	Siberian elm	Ulmus pumila	San Francisco	California	-122.4726748	37.7197778	no_info	900 Junipero Serra Blvd	60.96	introduced	45.72 to 60.96 cm	SanFrancisco	NA	NA	NA	NA	NA	NA	NA	NA	NA	NA	NA	NA	NA	NA	NA
141171	NA	Tristania conferta	San Francisco	California	-122.436337	37.78193847	no_info	1804 Ellis St	25.4	no_info	15.24 to 30.48 cm	SanFrancisco	NA	NA	NA	NA	NA	NA	NA	NA	NA	NA	NA	NA	NA	NA	NA
122097	Lemon bottlebrush	Callistemon citrinus	San Francisco	California	-122.4750507	37.77872201	no_info	495 16th Ave	25.4	no_info	15.24 to 30.48 cm	SanFrancisco	NA	NA	NA	NA	NA	NA	NA	NA	NA	NA	NA	NA	NA	NA	NA
62326	Mayten	Maytenus boaria	San Francisco	California	-122.4626385	37.7742702	no_info	776 05th Ave	27.94	introduced	15.24 to 30.48 cm	SanFrancisco	NA	NA	NA	NA	NA	NA	NA	NA	NA	NA	NA	NA	NA	NA	NA
11137	Olive tree	Olea europaea	San Francisco	California	-122.4200864	37.80391655	green_space	2455X Hyde St	60.96	introduced	45.72 to 60.96 cm	SanFrancisco	NA	NA	NA	NA	NA	NA	NA	NA	NA	NA	NA	NA	NA	NA	NA
194826	Victorian box	Pittosporum undulatum	San Francisco	California	-122.3900181	37.78386915	no_info	543 Delancey St	25.4	introduced	15.24 to 30.48 cm	SanFrancisco	NA	NA	NA	NA	NA	NA	NA	NA	NA	NA	NA	NA	NA	NA	NA
246501	Coast banksia	Banksia integrifolia	San Francisco	California	-122.4262131	37.74607923	no_info	267 Duncan St	12.7	introduced	0 to 15.24 cm	SanFrancisco	NA	NA	NA	NA	NA	NA	NA	NA	NA	NA	NA	NA	NA	NA	NA
139725	Sycamore london plane	Platanus acerifolia	San Francisco	California	-122.42483	37.78516185	no_info	1111 Geary Blvd	38.1	introduced	30.48 to 45.72 cm	SanFrancisco	NA	NA	NA	NA	NA	NA	NA	NA	NA	NA	NA	NA	NA	NA	NA
24786	Swamp myrtle	Tristaniopsis laurina	San Francisco	California	-122.5029466	37.77916535	no_info	7795X Geary Blvd	15.24	introduced	0 to 15.24 cm	SanFrancisco	NA	NA	NA	NA	NA	NA	NA	NA	NA	NA	NA	NA	NA	NA	NA
218171	Olive tree	Olea europaea	San Francisco	California	-122.4670592	37.73863041	no_info	1434 Portola Dr	10.16	introduced	0 to 15.24 cm	SanFrancisco	NA	NA	NA	NA	NA	NA	NA	NA	NA	NA	NA	NA	NA	NA	NA
41758	Indian laurel fig tree	Ficus microcarpa	San Francisco	California	-122.416076	37.79318297	no_info	1308 Leavenworth St	17.78	introduced	15.24 to 30.48 cm	SanFrancisco	NA	NA	NA	NA	NA	NA	NA	NA	NA	NA	NA	NA	NA	NA	NA
108524	Little gem magnolia	Magnolia grandiflora	San Francisco	California	-122.4756468	37.75674264	no_info	1669 18th Ave	7.62	introduced	0 to 15.24 cm	SanFrancisco	NA	NA	NA	NA	NA	NA	NA	NA	NA	NA	NA	NA	NA	NA	NA
247776	Ornamental cherry	Prunus serrulata	San Francisco	California	-122.425012	37.74226993	no_info	228 30th St	2.54	introduced	0 to 15.24 cm	SanFrancisco	NA	NA	NA	NA	NA	NA	NA	NA	NA	NA	NA	NA	NA	NA	NA
56782	NA	NA	San Francisco	California	-122.4343221	37.7197545	no_info	620 Madrid St	NA	no_info	NA	SanFrancisco	NA	NA	NA	NA	NA	NA	NA	NA	NA	NA	NA	NA	NA	NA	NA
48124	NA	NA	San Francisco	California	NA	NA	no_info	NA	NA	no_info	NA	SanFrancisco	NA	NA	NA	NA	NA	NA	NA	NA	NA	NA	NA	NA	NA	NA	NA
18740	New zealand xmas tree	Metrosideros excelsa	San Francisco	California	-122.4396494	37.7665593	no_info	202 Roosevelt Way	15.24	introduced	0 to 15.24 cm	SanFrancisco	NA	NA	NA	NA	NA	NA	NA	NA	NA	NA	NA	NA	NA	NA	NA
117555	Jacaranda	Jacaranda mimosifolia	San Francisco	California	-122.4163292	37.75210407	no_info	1314 South Van Ness Ave	NA	introduced	NA	SanFrancisco	NA	NA	NA	NA	NA	NA	NA	NA	NA	NA	NA	NA	NA	NA	NA
179752	Brush cherry	Syzygium paniculatum	San Francisco	California	-122.4254451	37.73098589	no_info	201 Trumbull St	12.7	introduced	0 to 15.24 cm	SanFrancisco	NA	NA	NA	NA	NA	NA	NA	NA	NA	NA	NA	NA	NA	NA	NA
1220	Brisbane box	Lophostemon confertus	San Francisco	California	-122.4642935	37.71174997	no_info	3602X Alemany Blvd	50.8	introduced	45.72 to 60.96 cm	SanFrancisco	NA	NA	NA	NA	NA	NA	NA	NA	NA	NA	NA	NA	NA	NA	NA
239080	Ornamental pear	Pyrus calleryana	San Francisco	California	-122.427754	37.74356323	no_info	323 29th St	25.4	introduced	15.24 to 30.48 cm	SanFrancisco	NA	NA	NA	NA	NA	NA	NA	NA	NA	NA	NA	NA	NA	NA	NA
209155	Silver dollar eucalyptus	Eucalyptus polyanthemos	San Francisco	California	-122.4682453	37.74021474	no_info	180 Madrone Ave	25.4	introduced	15.24 to 30.48 cm	SanFrancisco	NA	NA	NA	NA	NA	NA	NA	NA	NA	NA	NA	NA	NA	NA	NA
15737	Lemon bottlebrush	Callistemon citrinus	San Francisco	California	-122.4336781	37.72600351	no_info	4509 Mission St	15.24	no_info	0 to 15.24 cm	SanFrancisco	NA	NA	NA	NA	NA	NA	NA	NA	NA	NA	NA	NA	NA	NA	NA
231929	Mayten	Maytenus boaria	San Francisco	California	-122.4290218	37.73950276	no_info	149 Laidley St	38.1	introduced	30.48 to 45.72 cm	SanFrancisco	NA	NA	NA	NA	NA	NA	NA	NA	NA	NA	NA	NA	NA	NA	NA
188723	Blackwood acacia	Acacia melanoxylon	San Francisco	California	-122.3958315	37.71781342	no_info	961 Le Conte Ave	17.78	introduced	15.24 to 30.48 cm	SanFrancisco	NA	NA	NA	NA	NA	NA	NA	NA	NA	NA	NA	NA	NA	NA	NA
197368	Nikau palm	Rhopalostylis sapida	San Francisco	California	-122.3990356	37.75966804	no_info	601 Wisconsin St	20.32	introduced	15.24 to 30.48 cm	SanFrancisco	NA	NA	NA	NA	NA	NA	NA	NA	NA	NA	NA	NA	NA	NA	NA
178169	Canary island pine	Pinus canariensis	San Francisco	California	-122.4667844	37.71242873	no_info	10 Brotherhood Way	15.24	introduced	0 to 15.24 cm	SanFrancisco	NA	NA	NA	NA	NA	NA	NA	NA	NA	NA	NA	NA	NA	NA	NA
251094	New zealand xmas tree	Metrosideros excelsa	San Francisco	California	-122.4859766	37.78017043	no_info	6200 Geary Blvd	10.16	introduced	0 to 15.24 cm	SanFrancisco	NA	NA	NA	NA	NA	NA	NA	NA	NA	NA	NA	NA	NA	NA	NA
8854	Swamp myrtle	Tristaniopsis laurina	San Francisco	California	-122.4634132	37.78121079	no_info	4100 Geary Blvd	7.62	introduced	0 to 15.24 cm	SanFrancisco	NA	NA	NA	NA	NA	NA	NA	NA	NA	NA	NA	NA	NA	NA	NA
219453	Leaf tristania small	Tristaniopsis laurina	San Francisco	California	-122.4490906	37.7217745	no_info	51 Geneva Ave	15.24	introduced	0 to 15.24 cm	SanFrancisco	NA	NA	NA	NA	NA	NA	NA	NA	NA	NA	NA	NA	NA	NA	NA
58955	New zealand xmas tree	Metrosideros excelsa	San Francisco	California	-122.4620528	37.77872313	no_info	523 04th Ave	33.02	introduced	30.48 to 45.72 cm	SanFrancisco	NA	NA	NA	NA	NA	NA	NA	NA	NA	NA	NA	NA	NA	NA	NA
101402	Victorian box	Pittosporum undulatum	San Francisco	California	-122.4355567	37.78870258	no_info	2101X Steiner St	NA	introduced	NA	SanFrancisco	NA	NA	NA	NA	NA	NA	NA	NA	NA	NA	NA	NA	NA	NA	NA
192110	Indian laurel fig tree	Ficus microcarpa	San Francisco	California	-122.4039865	37.78135986	no_info	367 Tehama St	25.4	introduced	15.24 to 30.48 cm	SanFrancisco	NA	NA	NA	NA	NA	NA	NA	NA	NA	NA	NA	NA	NA	NA	NA
64206	Jacaranda	Jacaranda mimosifolia	San Francisco	California	-122.4379062	37.75435189	no_info	4120 22Nd St	NA	introduced	NA	SanFrancisco	NA	NA	NA	NA	NA	NA	NA	NA	NA	NA	NA	NA	NA	NA	NA
136825	Swamp myrtle	Tristaniopsis laurina	San Francisco	California	-122.4346653	37.79521805	no_info	2295 Vallejo St	12.7	introduced	0 to 15.24 cm	SanFrancisco	NA	NA	NA	NA	NA	NA	NA	NA	NA	NA	NA	NA	NA	NA	NA
120785	Victorian box	Pittosporum undulatum	San Francisco	California	-122.480873	37.78494433	no_info	151 21St Ave	30.48	introduced	15.24 to 30.48 cm	SanFrancisco	NA	NA	NA	NA	NA	NA	NA	NA	NA	NA	NA	NA	NA	NA	NA
199976	Birch	Betula	San Francisco	California	-122.3826562	37.72656749	no_info	1176 Shafter Ave	5.08	no_info	0 to 15.24 cm	SanFrancisco	NA	NA	NA	NA	NA	NA	NA	NA	NA	NA	NA	NA	NA	NA	NA
184092	Monterey cypress	Cupressus macrocarpa	San Francisco	California	-122.4951709	37.75692775	no_info	1600 Sunset Blvd	63.5	introduced	60.96 to 76.2 cm	SanFrancisco	NA	NA	NA	NA	NA	NA	NA	NA	NA	NA	NA	NA	NA	NA	NA
219215	European holly	Ilex aquifolium	San Francisco	California	-122.4625326	37.71675361	no_info	446 Orizaba Ave	10.16	introduced	0 to 15.24 cm	SanFrancisco	NA	NA	NA	NA	NA	NA	NA	NA	NA	NA	NA	NA	NA	NA	NA
110358	Brazilian pepper	Schinus terebinthifolius	San Francisco	California	-122.4777337	37.76361988	no_info	1830 Irving St	30.48	no_info	15.24 to 30.48 cm	SanFrancisco	NA	NA	NA	NA	NA	NA	NA	NA	NA	NA	NA	NA	NA	NA	NA
201439	Swamp gum flooded gum	Eucalyptus rudis	San Francisco	California	-122.3798509	37.73357036	no_info	251 Middle Point Rd	55.88	introduced	45.72 to 60.96 cm	SanFrancisco	NA	NA	NA	NA	NA	NA	NA	NA	NA	NA	NA	NA	NA	NA	NA
187258	NA	NA	San Francisco	California	-122.4946353	37.74103198	no_info	2401 Sunset Blvd	5.08	no_info	0 to 15.24 cm	SanFrancisco	NA	NA	NA	NA	NA	NA	NA	NA	NA	NA	NA	NA	NA	NA	NA
226053	Maidenhair tree	Ginkgo biloba	San Francisco	California	-122.4247348	37.75742621	no_info	163 Liberty St	10.16	introduced	0 to 15.24 cm	SanFrancisco	NA	NA	NA	NA	NA	NA	NA	NA	NA	NA	NA	NA	NA	NA	NA
230975	Mayten	Maytenus boaria	San Francisco	California	-122.4214448	37.74141334	no_info	163 Kingston St	17.78	introduced	15.24 to 30.48 cm	SanFrancisco	NA	NA	NA	NA	NA	NA	NA	NA	NA	NA	NA	NA	NA	NA	NA
184028	Karo tree	Pittosporum crassifolium	San Francisco	California	-122.4950814	37.75573527	no_info	1600 Sunset Blvd	5.08	introduced	0 to 15.24 cm	SanFrancisco	NA	NA	NA	NA	NA	NA	NA	NA	NA	NA	NA	NA	NA	NA	NA
212982	Cherry plum	Prunus cerasifera	San Francisco	California	-122.4683261	37.76319922	no_info	1338 11th Ave	12.7	introduced	0 to 15.24 cm	SanFrancisco	NA	NA	NA	NA	NA	NA	NA	NA	NA	NA	NA	NA	NA	NA	NA
4836	Kwanzan flowering cherry	Prunus serrulata	San Francisco	California	-122.4204993	37.74013502	no_info	123 Cortland Ave	15.24	introduced	0 to 15.24 cm	SanFrancisco	NA	NA	NA	NA	NA	NA	NA	NA	NA	NA	NA	NA	NA	NA	NA
132361	Tarata	Pittosporum eugenioides	San Francisco	California	-122.4498933	37.78955752	no_info	3455 Washington St	10.16	introduced	0 to 15.24 cm	SanFrancisco	NA	NA	NA	NA	NA	NA	NA	NA	NA	NA	NA	NA	NA	NA	NA
56304	Olive tree	Olea europaea	San Francisco	California	-122.4677796	37.78581759	no_info	136 09th Ave	25.4	introduced	15.24 to 30.48 cm	SanFrancisco	NA	NA	NA	NA	NA	NA	NA	NA	NA	NA	NA	NA	NA	NA	NA
132832	Victorian box	Pittosporum undulatum	San Francisco	California	-122.4443703	37.79108961	no_info	2118 Baker St	45.72	introduced	30.48 to 45.72 cm	SanFrancisco	NA	NA	NA	NA	NA	NA	NA	NA	NA	NA	NA	NA	NA	NA	NA
202002	Sycamore london plane	Platanus acerifolia	San Francisco	California	-122.3981014	37.72303938	no_info	200 Paul Ave	10.16	introduced	0 to 15.24 cm	SanFrancisco	NA	NA	NA	NA	NA	NA	NA	NA	NA	NA	NA	NA	NA	NA	NA
66347	NA	NA	San Francisco	California	-122.4376872	37.71768431	no_info	225 Italy Ave	NA	no_info	NA	SanFrancisco	NA	NA	NA	NA	NA	NA	NA	NA	NA	NA	NA	NA	NA	NA	NA
62001	Victorian box	Pittosporum undulatum	San Francisco	California	-122.430572	37.80161213	no_info	1650 Chestnut St	27.94	introduced	15.24 to 30.48 cm	SanFrancisco	NA	NA	NA	NA	NA	NA	NA	NA	NA	NA	NA	NA	NA	NA	NA
225224	Lemon orange	Citrus	San Francisco	California	-122.4264831	37.73693302	no_info	1100 San Jose Ave	15.24	no_info	0 to 15.24 cm	SanFrancisco	NA	NA	NA	NA	NA	NA	NA	NA	NA	NA	NA	NA	NA	NA	NA
129562	Glossy privet	Ligustrum lucidum	San Francisco	California	-122.4412122	37.7999551	no_info	3299 Scott St	33.02	introduced	30.48 to 45.72 cm	SanFrancisco	NA	NA	NA	NA	NA	NA	NA	NA	NA	NA	NA	NA	NA	NA	NA
226404	Jacaranda	Jacaranda mimosifolia	San Francisco	California	-122.4164699	37.74654416	no_info	47 Mirabel Ave	12.7	introduced	0 to 15.24 cm	SanFrancisco	NA	NA	NA	NA	NA	NA	NA	NA	NA	NA	NA	NA	NA	NA	NA
134779	Sycamore london plane	Platanus acerifolia	San Francisco	California	-122.4207229	37.80656208	no_info	717 Beach St	7.62	introduced	0 to 15.24 cm	SanFrancisco	NA	NA	NA	NA	NA	NA	NA	NA	NA	NA	NA	NA	NA	NA	NA
106077	NA	NA	San Francisco	California	-122.3849277	37.71930809	no_info	2500 Arelious Walker Dr	NA	no_info	NA	SanFrancisco	NA	NA	NA	NA	NA	NA	NA	NA	NA	NA	NA	NA	NA	NA	NA
232747	New zealand xmas tree	Metrosideros excelsa	San Francisco	California	-122.4296919	37.75289165	no_info	1021 Sanchez St	40.64	introduced	30.48 to 45.72 cm	SanFrancisco	NA	NA	NA	NA	NA	NA	NA	NA	NA	NA	NA	NA	NA	NA	NA
209012	Blue gum	Eucalyptus globulus	San Francisco	California	-122.4396656	37.73353698	no_info	410 Baden St	60.96	introduced	45.72 to 60.96 cm	SanFrancisco	NA	NA	NA	NA	NA	NA	NA	NA	NA	NA	NA	NA	NA	NA	NA
28130	Swamp myrtle	Tristaniopsis laurina	San Francisco	California	-122.4752595	37.78611898	no_info	1449 Lake St	114.3	introduced	more than 76.2 cm	SanFrancisco	NA	NA	NA	NA	NA	NA	NA	NA	NA	NA	NA	NA	NA	NA	NA
234349	Canary island date palm	Phoenix canariensis	San Francisco	California	-122.4259079	37.75964862	no_info	600X Dolores St	73.66	introduced	60.96 to 76.2 cm	SanFrancisco	NA	NA	NA	NA	NA	NA	NA	NA	NA	NA	NA	NA	NA	NA	NA
204465	Lemon bottlebrush	Callistemon citrinus	San Francisco	California	-122.4634187	37.7451366	no_info	350 Magellan Ave	12.7	no_info	0 to 15.24 cm	SanFrancisco	NA	NA	NA	NA	NA	NA	NA	NA	NA	NA	NA	NA	NA	NA	NA
102571	Indian laurel fig tree	Ficus microcarpa	San Francisco	California	-122.4272277	37.75486756	no_info	3577 22Nd St	30.48	introduced	15.24 to 30.48 cm	SanFrancisco	NA	NA	NA	NA	NA	NA	NA	NA	NA	NA	NA	NA	NA	NA	NA
34764	Southern magnolia	Magnolia grandiflora	San Francisco	California	-122.4152239	37.75204779	no_info	1022 Shotwell St	30.48	introduced	15.24 to 30.48 cm	SanFrancisco	NA	NA	NA	NA	NA	NA	NA	NA	NA	NA	NA	NA	NA	NA	NA
195021	Sycamore london plane	Platanus acerifolia	San Francisco	California	-122.3963989	37.78521373	no_info	300X 02Nd St	50.8	introduced	45.72 to 60.96 cm	SanFrancisco	NA	NA	NA	NA	NA	NA	NA	NA	NA	NA	NA	NA	NA	NA	NA
225910	Australian willow	Geijera parviflora	San Francisco	California	-122.4242523	37.75530447	no_info	99 Fair Oaks St	17.78	introduced	15.24 to 30.48 cm	SanFrancisco	NA	NA	NA	NA	NA	NA	NA	NA	NA	NA	NA	NA	NA	NA	NA
11615	Siberian elm	Ulmus pumila	San Francisco	California	-122.4721418	37.73310263	no_info	80X Junipero Serra Blvd	45.72	introduced	30.48 to 45.72 cm	SanFrancisco	NA	NA	NA	NA	NA	NA	NA	NA	NA	NA	NA	NA	NA	NA	NA
213050	Cherry plum	Prunus cerasifera	San Francisco	California	-122.4550537	37.73040433	no_info	110 Valdez Ave	7.62	introduced	0 to 15.24 cm	SanFrancisco	NA	NA	NA	NA	NA	NA	NA	NA	NA	NA	NA	NA	NA	NA	NA
180588	Siberian elm	Ulmus pumila	San Francisco	California	-122.4340034	37.72908224	no_info	1447 Alemany Blvd	48.26	introduced	45.72 to 60.96 cm	SanFrancisco	NA	NA	NA	NA	NA	NA	NA	NA	NA	NA	NA	NA	NA	NA	NA
136278	Coast live oak	Quercus agrifolia	San Francisco	California	-122.4211268	37.80153551	no_info	2507 Larkin St	20.32	naturally_occurring	15.24 to 30.48 cm	SanFrancisco	NA	NA	NA	NA	NA	NA	NA	NA	NA	NA	NA	NA	NA	NA	NA
136982	Chinese elm	Ulmus parvifolia	San Francisco	California	-122.4486551	37.78826427	no_info	318 Walnut St	30.48	introduced	15.24 to 30.48 cm	SanFrancisco	NA	NA	NA	NA	NA	NA	NA	NA	NA	NA	NA	NA	NA	NA	NA
121379	Swamp myrtle	Tristaniopsis laurina	San Francisco	California	-122.4705582	37.76558109	no_info	1195X Lincoln Way	NA	introduced	NA	SanFrancisco	NA	NA	NA	NA	NA	NA	NA	NA	NA	NA	NA	NA	NA	NA	NA
239796	Ornamental pear	Pyrus calleryana	San Francisco	California	-122.4288903	37.73651221	no_info	390 Chenery St	33.02	introduced	30.48 to 45.72 cm	SanFrancisco	NA	NA	NA	NA	NA	NA	NA	NA	NA	NA	NA	NA	NA	NA	NA
182168	Myoporum	Myoporum laetum	San Francisco	California	-122.4791641	37.75778361	no_info	1517 Lawton St	20.32	introduced	15.24 to 30.48 cm	SanFrancisco	NA	NA	NA	NA	NA	NA	NA	NA	NA	NA	NA	NA	NA	NA	NA
37082	Australian tea tree	Leptospermum laevigatum	San Francisco	California	-122.5049399	37.76293441	no_info	1268 45th Ave	15.24	introduced	0 to 15.24 cm	SanFrancisco	NA	NA	NA	NA	NA	NA	NA	NA	NA	NA	NA	NA	NA	NA	NA
56152	NA	NA	San Francisco	California	-122.4751329	37.77991268	no_info	431 16th Ave	NA	no_info	NA	SanFrancisco	NA	NA	NA	NA	NA	NA	NA	NA	NA	NA	NA	NA	NA	NA	NA
188836	Birch	Betula	San Francisco	California	-122.4015546	37.76101281	no_info	1900 19th St	2.54	no_info	0 to 15.24 cm	SanFrancisco	NA	NA	NA	NA	NA	NA	NA	NA	NA	NA	NA	NA	NA	NA	NA
130787	Southern magnolia	Magnolia grandiflora	San Francisco	California	-122.4353474	37.79430355	no_info	2332 Broadway	10.16	introduced	0 to 15.24 cm	SanFrancisco	NA	NA	NA	NA	NA	NA	NA	NA	NA	NA	NA	NA	NA	NA	NA
245115	Cherry plum	Prunus cerasifera	San Francisco	California	-122.4422203	37.77209391	no_info	114 Lyon St	10.16	introduced	0 to 15.24 cm	SanFrancisco	NA	NA	NA	NA	NA	NA	NA	NA	NA	NA	NA	NA	NA	NA	NA
221010	Hybrid strawberry tree	Arbutus	San Francisco	California	-122.4300424	37.75662442	no_info	775 Sanchez St	5.08	no_info	0 to 15.24 cm	SanFrancisco	NA	NA	NA	NA	NA	NA	NA	NA	NA	NA	NA	NA	NA	NA	NA
7447	Chinese elm	Ulmus parvifolia	San Francisco	California	-122.4143647	37.75643765	no_info	2553 Folsom St	152.4	introduced	more than 76.2 cm	SanFrancisco	NA	NA	NA	NA	NA	NA	NA	NA	NA	NA	NA	NA	NA	NA	NA
65032	Japanese maple	Acer palmatum	San Francisco	California	-122.4334457	37.7972925	no_info	2083 Union St	15.24	introduced	0 to 15.24 cm	SanFrancisco	NA	NA	NA	NA	NA	NA	NA	NA	NA	NA	NA	NA	NA	NA	NA
34960	Mayten	Maytenus boaria	San Francisco	California	-122.4754438	37.78656779	no_info	30 16th Ave	2.54	introduced	0 to 15.24 cm	SanFrancisco	NA	NA	NA	NA	NA	NA	NA	NA	NA	NA	NA	NA	NA	NA	NA
38608	Banyan fig	Ficus retusa	San Francisco	California	-122.3894734	37.73136714	no_info	1570 Revere Ave	15.24	introduced	0 to 15.24 cm	SanFrancisco	NA	NA	NA	NA	NA	NA	NA	NA	NA	NA	NA	NA	NA	NA	NA
119789	Chinese elm	Ulmus parvifolia	San Francisco	California	NA	47.27017216	no_info	202X Octavia St Frontage East	NA	introduced	NA	SanFrancisco	NA	NA	NA	NA	NA	NA	NA	NA	NA	NA	NA	NA	NA	NA	NA
196553	Yoshino cherry	Prunus yedoensis	San Francisco	California	-122.392488	37.73169583	no_info	43 Latona St	12.7	introduced	0 to 15.24 cm	SanFrancisco	NA	NA	NA	NA	NA	NA	NA	NA	NA	NA	NA	NA	NA	NA	NA
210989	Spruce	Picea	San Francisco	California	-122.472916	37.75054976	no_info	2000 16th Ave	10.16	no_info	0 to 15.24 cm	SanFrancisco	NA	NA	NA	NA	NA	NA	NA	NA	NA	NA	NA	NA	NA	NA	NA
59811	NA	NA	San Francisco	California	-122.4570878	37.72413275	no_info	1344 Ocean Ave	NA	no_info	NA	SanFrancisco	NA	NA	NA	NA	NA	NA	NA	NA	NA	NA	NA	NA	NA	NA	NA
113469	Banyan fig	Ficus retusa	San Francisco	California	-122.4290548	37.76434204	no_info	450 Church St	NA	introduced	NA	SanFrancisco	NA	NA	NA	NA	NA	NA	NA	NA	NA	NA	NA	NA	NA	NA	NA
17955	Chinese elm	Ulmus parvifolia	San Francisco	California	-122.4364943	37.78751901	no_info	2475 Pine St	30.48	introduced	15.24 to 30.48 cm	SanFrancisco	NA	NA	NA	NA	NA	NA	NA	NA	NA	NA	NA	NA	NA	NA	NA
182205	Ornamental cherry	Prunus serrulata	San Francisco	California	-122.4842407	37.75664378	no_info	1651 26th Ave	5.08	introduced	0 to 15.24 cm	SanFrancisco	NA	NA	NA	NA	NA	NA	NA	NA	NA	NA	NA	NA	NA	NA	NA
4428	Swamp myrtle	Tristaniopsis laurina	San Francisco	California	-122.4275988	37.75220937	no_info	1164 Church St	7.62	introduced	0 to 15.24 cm	SanFrancisco	NA	NA	NA	NA	NA	NA	NA	NA	NA	NA	NA	NA	NA	NA	NA
135222	Sycamore london plane	Platanus acerifolia	San Francisco	California	-122.4018213	37.8004727	no_info	100 Green St	25.4	introduced	15.24 to 30.48 cm	SanFrancisco	NA	NA	NA	NA	NA	NA	NA	NA	NA	NA	NA	NA	NA	NA	NA
33293	Fern pine	Afrocarpus gracilior	San Francisco	California	-122.4120401	37.79335139	no_info	166 Sproule Ln	25.4	introduced	15.24 to 30.48 cm	SanFrancisco	NA	NA	NA	NA	NA	NA	NA	NA	NA	NA	NA	NA	NA	NA	NA
226524	Indian laurel fig tree	Ficus microcarpa	San Francisco	California	-122.4121736	37.76186013	no_info	588 Alabama St	27.94	introduced	15.24 to 30.48 cm	SanFrancisco	NA	NA	NA	NA	NA	NA	NA	NA	NA	NA	NA	NA	NA	NA	NA
65388	Indian laurel fig tree	Ficus microcarpa	San Francisco	California	-122.4161963	37.79758803	no_info	1155 Vallejo St	27.94	introduced	15.24 to 30.48 cm	SanFrancisco	NA	NA	NA	NA	NA	NA	NA	NA	NA	NA	NA	NA	NA	NA	NA
228551	Jacaranda	Jacaranda mimosifolia	San Francisco	California	-122.4098466	37.74968437	no_info	1398 Florida St	10.16	introduced	0 to 15.24 cm	SanFrancisco	NA	NA	NA	NA	NA	NA	NA	NA	NA	NA	NA	NA	NA	NA	NA
114443	Bronze loquat	Eriobotrya deflexa	San Francisco	California	-122.4052894	37.74069855	no_info	140 Loomis St	NA	introduced	NA	SanFrancisco	NA	NA	NA	NA	NA	NA	NA	NA	NA	NA	NA	NA	NA	NA	NA
135724	Cherry plum	Prunus cerasifera	San Francisco	California	-122.4439061	37.78896756	no_info	1910 Baker St	25.4	introduced	15.24 to 30.48 cm	SanFrancisco	NA	NA	NA	NA	NA	NA	NA	NA	NA	NA	NA	NA	NA	NA	NA
143378	Banyan fig	Ficus retusa	San Francisco	California	-122.4297818	37.79775612	no_info	1851 Union St	25.4	introduced	15.24 to 30.48 cm	SanFrancisco	NA	NA	NA	NA	NA	NA	NA	NA	NA	NA	NA	NA	NA	NA	NA
43273	Cajeput	Melaleuca quinquenervia	San Francisco	California	-122.4048419	37.72555746	no_info	531 Brussels St	NA	introduced	NA	SanFrancisco	NA	NA	NA	NA	NA	NA	NA	NA	NA	NA	NA	NA	NA	NA	NA
245145	Sycamore london plane	Platanus acerifolia	San Francisco	California	-122.4401468	37.77188823	no_info	1192 Page St	33.02	introduced	30.48 to 45.72 cm	SanFrancisco	NA	NA	NA	NA	NA	NA	NA	NA	NA	NA	NA	NA	NA	NA	NA
206358	Red flowering gum	Corymbia ficifolia	San Francisco	California	-122.4688061	37.73401422	no_info	140 San Leandro Way	76.2	introduced	60.96 to 76.2 cm	SanFrancisco	NA	NA	NA	NA	NA	NA	NA	NA	NA	NA	NA	NA	NA	NA	NA
34696	Hybrid strawberry tree	Arbutus	San Francisco	California	-122.5048297	37.77668065	no_info	626 44th Ave	27.94	no_info	15.24 to 30.48 cm	SanFrancisco	NA	NA	NA	NA	NA	NA	NA	NA	NA	NA	NA	NA	NA	NA	NA
62330	Maidenhair tree	Ginkgo biloba	San Francisco	California	-122.4259082	37.73542397	no_info	133 College Ave	NA	introduced	NA	SanFrancisco	NA	NA	NA	NA	NA	NA	NA	NA	NA	NA	NA	NA	NA	NA	NA
2374	Brisbane box	Lophostemon confertus	San Francisco	California	-122.4093366	37.75373868	no_info	2538 Bryant St	33.02	introduced	30.48 to 45.72 cm	SanFrancisco	NA	NA	NA	NA	NA	NA	NA	NA	NA	NA	NA	NA	NA	NA	NA
22339	Brisbane box	Lophostemon confertus	San Francisco	California	-122.3924376	37.73007619	no_info	5236 03rd St	7.62	introduced	0 to 15.24 cm	SanFrancisco	NA	NA	NA	NA	NA	NA	NA	NA	NA	NA	NA	NA	NA	NA	NA
209420	Mayten	Maytenus boaria	San Francisco	California	-122.4672554	37.76095928	no_info	1463 10th Ave	38.1	introduced	30.48 to 45.72 cm	SanFrancisco	NA	NA	NA	NA	NA	NA	NA	NA	NA	NA	NA	NA	NA	NA	NA
22121	Brisbane box	Lophostemon confertus	San Francisco	California	-122.3878229	37.7427408	no_info	3795X 03rd St	30.48	introduced	15.24 to 30.48 cm	SanFrancisco	NA	NA	NA	NA	NA	NA	NA	NA	NA	NA	NA	NA	NA	NA	NA
93449	Yew pine	Podocarpus macrophyllus	San Francisco	California	-122.4909406	37.74213188	no_info	2301X Taraval St	7.62	introduced	0 to 15.24 cm	SanFrancisco	NA	NA	NA	NA	NA	NA	NA	NA	NA	NA	NA	NA	NA	NA	NA
91791	Yarwood sycamore	Platanus acerifolia	San Francisco	California	-122.4007999	37.77993385	no_info	850 Harrison St	7.62	introduced	0 to 15.24 cm	SanFrancisco	NA	NA	NA	NA	NA	NA	NA	NA	NA	NA	NA	NA	NA	NA	NA
11058	Brisbane box	Lophostemon confertus	San Francisco	California	-122.418469	37.79592802	no_info	1637 Hyde St	7.62	introduced	0 to 15.24 cm	SanFrancisco	NA	NA	NA	NA	NA	NA	NA	NA	NA	NA	NA	NA	NA	NA	NA
176233	Bronze loquat	Eriobotrya deflexa	San Francisco	California	-122.4345493	37.72063897	no_info	490 Lisbon St	10.16	introduced	0 to 15.24 cm	SanFrancisco	NA	NA	NA	NA	NA	NA	NA	NA	NA	NA	NA	NA	NA	NA	NA
29203	Hybrid strawberry tree	Arbutus	San Francisco	California	-122.4996918	37.74938507	no_info	2002X 41St Ave	7.62	no_info	0 to 15.24 cm	SanFrancisco	NA	NA	NA	NA	NA	NA	NA	NA	NA	NA	NA	NA	NA	NA	NA
229402	Southern magnolia	Magnolia grandiflora	San Francisco	California	-122.4085667	37.75592888	no_info	1000 York St	12.7	introduced	0 to 15.24 cm	SanFrancisco	NA	NA	NA	NA	NA	NA	NA	NA	NA	NA	NA	NA	NA	NA	NA
246262	Shamel ash evergreen ash	Fraxinus uhdei	San Francisco	California	-122.433063	37.76465355	no_info	2298 Noe St	30.48	introduced	15.24 to 30.48 cm	SanFrancisco	NA	NA	NA	NA	NA	NA	NA	NA	NA	NA	NA	NA	NA	NA	NA
140719	Bailey's acacia	Acacia baileyana	San Francisco	California	-122.4360127	37.77506134	no_info	556 Scott St	17.78	introduced	15.24 to 30.48 cm	SanFrancisco	NA	NA	NA	NA	NA	NA	NA	NA	NA	NA	NA	NA	NA	NA	NA
175667	Lemon bottlebrush	Callistemon citrinus	San Francisco	California	-122.4283691	37.72984062	no_info	218 Craut St	27.94	no_info	15.24 to 30.48 cm	SanFrancisco	NA	NA	NA	NA	NA	NA	NA	NA	NA	NA	NA	NA	NA	NA	NA
46767	Cherry plum	Prunus cerasifera	San Francisco	California	-122.4322107	37.72951342	no_info	84 Camellia Ave	NA	introduced	NA	SanFrancisco	NA	NA	NA	NA	NA	NA	NA	NA	NA	NA	NA	NA	NA	NA	NA
188076	Hybrid strawberry tree	Arbutus	San Francisco	California	-122.3997748	37.73705215	no_info	2001 Revere Ave	15.24	no_info	0 to 15.24 cm	SanFrancisco	NA	NA	NA	NA	NA	NA	NA	NA	NA	NA	NA	NA	NA	NA	NA
85437	Yarwood sycamore	Platanus acerifolia	San Francisco	California	-122.4232093	37.76709713	no_info	360Y4 Valencia St	15.24	introduced	0 to 15.24 cm	SanFrancisco	NA	NA	NA	NA	NA	NA	NA	NA	NA	NA	NA	NA	NA	NA	NA
222968	Spotted gum	Corymbia maculata	San Francisco	California	-122.4306187	37.73419283	no_info	1300 San Jose Ave	27.94	introduced	15.24 to 30.48 cm	SanFrancisco	NA	NA	NA	NA	NA	NA	NA	NA	NA	NA	NA	NA	NA	NA	NA
236568	Cherry plum	Prunus cerasifera	San Francisco	California	-122.4161649	37.74909902	no_info	3305 26th St	22.86	introduced	15.24 to 30.48 cm	SanFrancisco	NA	NA	NA	NA	NA	NA	NA	NA	NA	NA	NA	NA	NA	NA	NA
101361	Red flowering gum	Corymbia ficifolia	San Francisco	California	-122.4192503	37.79006488	no_info	1303 Larkin St	NA	introduced	NA	SanFrancisco	NA	NA	NA	NA	NA	NA	NA	NA	NA	NA	NA	NA	NA	NA	NA
141562	Brush cherry	Syzygium paniculatum	San Francisco	California	-122.4488331	37.77570023	no_info	8 Loyola Ter	43.18	introduced	30.48 to 45.72 cm	SanFrancisco	NA	NA	NA	NA	NA	NA	NA	NA	NA	NA	NA	NA	NA	NA	NA
132553	Victorian box	Pittosporum undulatum	San Francisco	California	-122.4394777	37.80157257	no_info	195 Alhambra St	17.78	introduced	15.24 to 30.48 cm	SanFrancisco	NA	NA	NA	NA	NA	NA	NA	NA	NA	NA	NA	NA	NA	NA	NA
57227	NA	NA	San Francisco	California	-122.424753	37.74865246	no_info	1301 Dolores St	NA	no_info	NA	SanFrancisco	NA	NA	NA	NA	NA	NA	NA	NA	NA	NA	NA	NA	NA	NA	NA
226601	New zealand tea tree	Leptospermum scoparium	San Francisco	California	-122.4313173	37.74470501	no_info	1518 Noe St	15.24	introduced	0 to 15.24 cm	SanFrancisco	NA	NA	NA	NA	NA	NA	NA	NA	NA	NA	NA	NA	NA	NA	NA
186224	Karo tree	Pittosporum crassifolium	San Francisco	California	-122.4955218	37.7546076	no_info	1701 Sunset Blvd	7.62	introduced	0 to 15.24 cm	SanFrancisco	NA	NA	NA	NA	NA	NA	NA	NA	NA	NA	NA	NA	NA	NA	NA
118210	Hybrid strawberry tree	Arbutus	San Francisco	California	-122.4952916	37.77852687	no_info	554 35th Ave	7.62	no_info	0 to 15.24 cm	SanFrancisco	NA	NA	NA	NA	NA	NA	NA	NA	NA	NA	NA	NA	NA	NA	NA
44455	Olive tree	Olea europaea	San Francisco	California	-122.4328793	37.71028814	no_info	95 Winding Way	NA	introduced	NA	SanFrancisco	NA	NA	NA	NA	NA	NA	NA	NA	NA	NA	NA	NA	NA	NA	NA
68377	Karo tree	Pittosporum crassifolium	San Francisco	California	-122.4470466	37.76089699	no_info	25 Carmel St	NA	introduced	NA	SanFrancisco	NA	NA	NA	NA	NA	NA	NA	NA	NA	NA	NA	NA	NA	NA	NA
225722	Maidenhair tree	Ginkgo biloba	San Francisco	California	-122.4377251	37.74952926	no_info	4372 25th St	2.54	introduced	0 to 15.24 cm	SanFrancisco	NA	NA	NA	NA	NA	NA	NA	NA	NA	NA	NA	NA	NA	NA	NA
223225	Washington hawthorn	Crataegus phaenopyrum	San Francisco	California	-122.4299147	37.75328564	no_info	990 Sanchez St	7.62	introduced	0 to 15.24 cm	SanFrancisco	NA	NA	NA	NA	NA	NA	NA	NA	NA	NA	NA	NA	NA	NA	NA
136140	Ornamental pear	Pyrus calleryana	San Francisco	California	-122.4134929	37.78102608	no_info	86 Mcallister St	33.02	introduced	30.48 to 45.72 cm	SanFrancisco	NA	NA	NA	NA	NA	NA	NA	NA	NA	NA	NA	NA	NA	NA	NA
102570	New zealand xmas tree	Metrosideros excelsa	San Francisco	California	-122.4753582	37.71883749	no_info	107 Gonzalez Dr	NA	introduced	NA	SanFrancisco	NA	NA	NA	NA	NA	NA	NA	NA	NA	NA	NA	NA	NA	NA	NA
65224	New zealand xmas tree	Metrosideros excelsa	San Francisco	California	-122.4336098	37.71981554	no_info	424 Russia Ave	38.1	introduced	30.48 to 45.72 cm	SanFrancisco	NA	NA	NA	NA	NA	NA	NA	NA	NA	NA	NA	NA	NA	NA	NA
138783	NA	Tristania conferta	San Francisco	California	-122.4313109	37.78576987	no_info	1600 Webster St	17.78	no_info	15.24 to 30.48 cm	SanFrancisco	NA	NA	NA	NA	NA	NA	NA	NA	NA	NA	NA	NA	NA	NA	NA
225145	Mediterranean fan palm	Chamaerops humilis	San Francisco	California	-122.4114275	37.76392498	no_info	450 Florida St	45.72	introduced	30.48 to 45.72 cm	SanFrancisco	NA	NA	NA	NA	NA	NA	NA	NA	NA	NA	NA	NA	NA	NA	NA
44577	NA	NA	San Francisco	California	NA	NA	no_info	NA	NA	no_info	NA	SanFrancisco	NA	NA	NA	NA	NA	NA	NA	NA	NA	NA	NA	NA	NA	NA	NA
53586	NA	NA	San Francisco	California	-122.4203032	37.78913113	no_info	1326 Polk St	NA	no_info	NA	SanFrancisco	NA	NA	NA	NA	NA	NA	NA	NA	NA	NA	NA	NA	NA	NA	NA
178450	Victorian box	Pittosporum undulatum	San Francisco	California	-122.4047159	37.7206023	no_info	300X Mansell St	12.7	introduced	0 to 15.24 cm	SanFrancisco	NA	NA	NA	NA	NA	NA	NA	NA	NA	NA	NA	NA	NA	NA	NA
237310	Kwanzan flowering cherry	Prunus serrulata	San Francisco	California	-122.4113741	37.7391136	no_info	239 Nevada St	7.62	introduced	0 to 15.24 cm	SanFrancisco	NA	NA	NA	NA	NA	NA	NA	NA	NA	NA	NA	NA	NA	NA	NA
125441	Fern pine	Afrocarpus gracilior	San Francisco	California	-122.4434217	37.80212511	no_info	3517 Divisadero St	10.16	introduced	0 to 15.24 cm	SanFrancisco	NA	NA	NA	NA	NA	NA	NA	NA	NA	NA	NA	NA	NA	NA	NA
125544	Peppermint willow	Agonis flexuosa	San Francisco	California	-122.4358644	37.80571244	no_info	1410 Jefferson St	12.7	introduced	0 to 15.24 cm	SanFrancisco	NA	NA	NA	NA	NA	NA	NA	NA	NA	NA	NA	NA	NA	NA	NA
96593	Bronze loquat	Eriobotrya deflexa	San Francisco	California	-122.4290521	37.76434373	no_info	450 Church St	NA	introduced	NA	SanFrancisco	NA	NA	NA	NA	NA	NA	NA	NA	NA	NA	NA	NA	NA	NA	NA
42936	Ornamental cherry	Prunus serrulata	San Francisco	California	-122.4105681	37.75889866	no_info	815 Florida St	NA	introduced	NA	SanFrancisco	NA	NA	NA	NA	NA	NA	NA	NA	NA	NA	NA	NA	NA	NA	NA
250188	Leyland cypress	Cupressocyparis leylandii	San Francisco	California	-122.4528639	37.7760076	no_info	600 Parker Ave	76.2	no_info	60.96 to 76.2 cm	SanFrancisco	NA	NA	NA	NA	NA	NA	NA	NA	NA	NA	NA	NA	NA	NA	NA
66509	Hawthorn	Crateagus	San Francisco	California	-122.4690125	37.78590238	no_info	127 10th Ave	7.62	no_info	0 to 15.24 cm	SanFrancisco	NA	NA	NA	NA	NA	NA	NA	NA	NA	NA	NA	NA	NA	NA	NA
208460	Brisbane box	Lophostemon confertus	San Francisco	California	-122.4460076	37.73871493	no_info	545 Teresita Blvd	38.1	introduced	30.48 to 45.72 cm	SanFrancisco	NA	NA	NA	NA	NA	NA	NA	NA	NA	NA	NA	NA	NA	NA	NA
195935	Sycamore london plane	Platanus acerifolia	San Francisco	California	-122.3879498	37.74050187	no_info	600 Newhall St	30.48	introduced	15.24 to 30.48 cm	SanFrancisco	NA	NA	NA	NA	NA	NA	NA	NA	NA	NA	NA	NA	NA	NA	NA
38630	New zealand ruby glow tea tree	Leptospermum scoparium	San Francisco	California	-122.3895774	37.73047575	no_info	1540 Shafter Ave	NA	introduced	NA	SanFrancisco	NA	NA	NA	NA	NA	NA	NA	NA	NA	NA	NA	NA	NA	NA	NA
247766	NA	Corymbia calophylla	San Francisco	California	-122.4376805	37.76981201	no_info	25 Alpine Ter	53.34	introduced	45.72 to 60.96 cm	SanFrancisco	NA	NA	NA	NA	NA	NA	NA	NA	NA	NA	NA	NA	NA	NA	NA
226606	New zealand tea tree	Leptospermum scoparium	San Francisco	California	-122.4347226	37.73800214	no_info	2560 Diamond St	38.1	introduced	30.48 to 45.72 cm	SanFrancisco	NA	NA	NA	NA	NA	NA	NA	NA	NA	NA	NA	NA	NA	NA	NA
55273	NA	NA	San Francisco	California	-122.4693463	37.75318311	no_info	821 Pacheco St	NA	no_info	NA	SanFrancisco	NA	NA	NA	NA	NA	NA	NA	NA	NA	NA	NA	NA	NA	NA	NA
231763	Mayten	Maytenus boaria	San Francisco	California	-122.4419109	37.75157005	no_info	957 Elizabeth St	15.24	introduced	0 to 15.24 cm	SanFrancisco	NA	NA	NA	NA	NA	NA	NA	NA	NA	NA	NA	NA	NA	NA	NA
47181	Olive tree	Olea europaea	San Francisco	California	-122.4862797	37.78545959	no_info	201 26th Ave	15.24	introduced	0 to 15.24 cm	SanFrancisco	NA	NA	NA	NA	NA	NA	NA	NA	NA	NA	NA	NA	NA	NA	NA
213596	Kwanzan flowering cherry	Prunus serrulata	San Francisco	California	-122.4641196	37.75080917	no_info	444 08th Ave	35.56	introduced	30.48 to 45.72 cm	SanFrancisco	NA	NA	NA	NA	NA	NA	NA	NA	NA	NA	NA	NA	NA	NA	NA
127579	Indian laurel fig tree	Ficus microcarpa	San Francisco	California	-122.4161157	37.78501662	no_info	444 Hyde St	40.64	introduced	30.48 to 45.72 cm	SanFrancisco	NA	NA	NA	NA	NA	NA	NA	NA	NA	NA	NA	NA	NA	NA	NA
199789	Swamp myrtle	Tristaniopsis laurina	San Francisco	California	-122.3895503	37.72555396	no_info	1485 Yosemite Ave	10.16	introduced	0 to 15.24 cm	SanFrancisco	NA	NA	NA	NA	NA	NA	NA	NA	NA	NA	NA	NA	NA	NA	NA
41011	Cajeput	Melaleuca quinquenervia	San Francisco	California	-122.3872395	37.75630944	no_info	1200 Illinois St	NA	introduced	NA	SanFrancisco	NA	NA	NA	NA	NA	NA	NA	NA	NA	NA	NA	NA	NA	NA	NA
99520	Monterey pine	Pinus radiata	San Francisco	California	-122.4897271	37.73367082	no_info	1501@Clearfield Sloat Blvd	NA	naturally_occurring	NA	SanFrancisco	NA	NA	NA	NA	NA	NA	NA	NA	NA	NA	NA	NA	NA	NA	NA
22253	Ornamental pear	Pyrus calleryana	San Francisco	California	-122.3901905	37.73669178	no_info	4546 03rd St	15.24	introduced	0 to 15.24 cm	SanFrancisco	NA	NA	NA	NA	NA	NA	NA	NA	NA	NA	NA	NA	NA	NA	NA
31952	Leaf tristania small	Tristaniopsis laurina	San Francisco	California	-122.4254248	37.78855179	no_info	1635 Gough St	NA	introduced	NA	SanFrancisco	NA	NA	NA	NA	NA	NA	NA	NA	NA	NA	NA	NA	NA	NA	NA
192677	Brisbane box	Lophostemon confertus	San Francisco	California	-122.3828537	37.73497802	no_info	1 Westbrook Ct	33.02	introduced	30.48 to 45.72 cm	SanFrancisco	NA	NA	NA	NA	NA	NA	NA	NA	NA	NA	NA	NA	NA	NA	NA
193501	Mayten	Maytenus boaria	San Francisco	California	-122.3992436	37.75940247	no_info	612 Wisconsin St	10.16	introduced	0 to 15.24 cm	SanFrancisco	NA	NA	NA	NA	NA	NA	NA	NA	NA	NA	NA	NA	NA	NA	NA
39894	Bailey's acacia	Acacia baileyana	San Francisco	California	-122.446772	37.7687584	no_info	715 Ashbury St	NA	introduced	NA	SanFrancisco	NA	NA	NA	NA	NA	NA	NA	NA	NA	NA	NA	NA	NA	NA	NA
185324	Monterey pine	Pinus radiata	San Francisco	California	-122.4944454	37.73750337	no_info	2601 Sunset Blvd	73.66	naturally_occurring	60.96 to 76.2 cm	SanFrancisco	NA	NA	NA	NA	NA	NA	NA	NA	NA	NA	NA	NA	NA	NA	NA
34752	Jacaranda	Jacaranda mimosifolia	San Francisco	California	-122.4155881	37.75777618	no_info	667 Shotwell St	NA	introduced	NA	SanFrancisco	NA	NA	NA	NA	NA	NA	NA	NA	NA	NA	NA	NA	NA	NA	NA
179745	Brush cherry	Syzygium paniculatum	San Francisco	California	-122.4254073	37.73097932	no_info	201 Trumbull St	22.86	introduced	15.24 to 30.48 cm	SanFrancisco	NA	NA	NA	NA	NA	NA	NA	NA	NA	NA	NA	NA	NA	NA	NA
227692	Australian tea tree	Leptospermum laevigatum	San Francisco	California	-122.4193972	37.73826879	no_info	75 Holly Park Cir	10.16	introduced	0 to 15.24 cm	SanFrancisco	NA	NA	NA	NA	NA	NA	NA	NA	NA	NA	NA	NA	NA	NA	NA
238338	Kwanzan flowering cherry	Prunus serrulata	San Francisco	California	-122.4342957	37.75777992	no_info	4184 20th St	17.78	introduced	15.24 to 30.48 cm	SanFrancisco	NA	NA	NA	NA	NA	NA	NA	NA	NA	NA	NA	NA	NA	NA	NA
133254	Victorian box	Pittosporum undulatum	San Francisco	California	-122.3991284	37.79692691	no_info	207 Jackson St	25.4	introduced	15.24 to 30.48 cm	SanFrancisco	NA	NA	NA	NA	NA	NA	NA	NA	NA	NA	NA	NA	NA	NA	NA
236347	Cherry plum	Prunus cerasifera	San Francisco	California	-122.4236475	37.7454171	no_info	71 28th St	20.32	introduced	15.24 to 30.48 cm	SanFrancisco	NA	NA	NA	NA	NA	NA	NA	NA	NA	NA	NA	NA	NA	NA	NA
65484	NA	NA	San Francisco	California	-122.4273515	37.77194999	no_info	17 Laussat St	NA	no_info	NA	SanFrancisco	NA	NA	NA	NA	NA	NA	NA	NA	NA	NA	NA	NA	NA	NA	NA
50744	Brisbane box	Lophostemon confertus	San Francisco	California	-122.4124434	37.76482378	no_info	320 Alabama St	NA	introduced	NA	SanFrancisco	NA	NA	NA	NA	NA	NA	NA	NA	NA	NA	NA	NA	NA	NA	NA
209121	Silver dollar eucalyptus	Eucalyptus polyanthemos	San Francisco	California	-122.4660021	37.737437	no_info	90 Terrace Dr	45.72	introduced	30.48 to 45.72 cm	SanFrancisco	NA	NA	NA	NA	NA	NA	NA	NA	NA	NA	NA	NA	NA	NA	NA
119854	Ornamental pear	Pyrus calleryana	San Francisco	California	-122.4240871	37.7748066	no_info	401 Octavia St Frontage West	NA	introduced	NA	SanFrancisco	NA	NA	NA	NA	NA	NA	NA	NA	NA	NA	NA	NA	NA	NA	NA
251041	New zealand xmas tree	Metrosideros excelsa	San Francisco	California	-122.478006	37.7802587	no_info	5455 Geary Blvd	10.16	introduced	0 to 15.24 cm	SanFrancisco	NA	NA	NA	NA	NA	NA	NA	NA	NA	NA	NA	NA	NA	NA	NA
250360	Karo tree	Pittosporum crassifolium	San Francisco	California	-122.4866455	37.78836923	no_info	45 Scenic Way	17.78	introduced	15.24 to 30.48 cm	SanFrancisco	NA	NA	NA	NA	NA	NA	NA	NA	NA	NA	NA	NA	NA	NA	NA
120253	Evergreen pear	Pyrus kawakamii	San Francisco	California	-122.4840364	37.78653333	no_info	150 24th Ave	7.62	no_info	0 to 15.24 cm	SanFrancisco	NA	NA	NA	NA	NA	NA	NA	NA	NA	NA	NA	NA	NA	NA	NA
140835	Mayten	Maytenus boaria	San Francisco	California	-122.4546916	37.78387412	no_info	101 Parker Ave	10.16	introduced	0 to 15.24 cm	SanFrancisco	NA	NA	NA	NA	NA	NA	NA	NA	NA	NA	NA	NA	NA	NA	NA
128476	Indian laurel fig tree	Ficus microcarpa	San Francisco	California	-122.3987539	37.79267705	no_info	209 Front St	5.08	introduced	0 to 15.24 cm	SanFrancisco	NA	NA	NA	NA	NA	NA	NA	NA	NA	NA	NA	NA	NA	NA	NA
66569	Kwanzan flowering cherry	Prunus serrulata	San Francisco	California	-122.4247198	37.7281381	no_info	36 Vienna St	38.1	introduced	30.48 to 45.72 cm	SanFrancisco	NA	NA	NA	NA	NA	NA	NA	NA	NA	NA	NA	NA	NA	NA	NA
122500	Brisbane box	Lophostemon confertus	San Francisco	California	-122.4355868	37.76922338	no_info	722 Duboce Ave	22.86	introduced	15.24 to 30.48 cm	SanFrancisco	NA	NA	NA	NA	NA	NA	NA	NA	NA	NA	NA	NA	NA	NA	NA
133506	Sycamore london plane	Platanus acerifolia	San Francisco	California	-122.4505723	37.79037141	no_info	3385 Jackson St	35.56	introduced	30.48 to 45.72 cm	SanFrancisco	NA	NA	NA	NA	NA	NA	NA	NA	NA	NA	NA	NA	NA	NA	NA
193753	Cajeput	Melaleuca quinquenervia	San Francisco	California	-122.3851628	37.73516411	no_info	119 Lindsay Cir	10.16	introduced	0 to 15.24 cm	SanFrancisco	NA	NA	NA	NA	NA	NA	NA	NA	NA	NA	NA	NA	NA	NA	NA
237485	Cherry plum	Prunus cerasifera	San Francisco	California	-122.4343148	37.75462968	no_info	893 Castro St	12.7	introduced	0 to 15.24 cm	SanFrancisco	NA	NA	NA	NA	NA	NA	NA	NA	NA	NA	NA	NA	NA	NA	NA
234104	Victorian box	Pittosporum undulatum	San Francisco	California	-122.4259679	37.73733242	no_info	1100 San Jose Ave	5.08	introduced	0 to 15.24 cm	SanFrancisco	NA	NA	NA	NA	NA	NA	NA	NA	NA	NA	NA	NA	NA	NA	NA
27895	Sycamore london plane	Platanus acerifolia	San Francisco	California	-122.3884509	37.78276215	no_info	280 The Embarcadero	30.48	introduced	15.24 to 30.48 cm	SanFrancisco	NA	NA	NA	NA	NA	NA	NA	NA	NA	NA	NA	NA	NA	NA	NA
20123	Brisbane box	Lophostemon confertus	San Francisco	California	-122.4330912	37.77470394	no_info	924X Fell St	7.62	introduced	0 to 15.24 cm	SanFrancisco	NA	NA	NA	NA	NA	NA	NA	NA	NA	NA	NA	NA	NA	NA	NA
20921	New zealand xmas tree	Metrosideros excelsa	San Francisco	California	-122.4949614	37.75150585	no_info	1903X Sunset Blvd	30.48	introduced	15.24 to 30.48 cm	SanFrancisco	NA	NA	NA	NA	NA	NA	NA	NA	NA	NA	NA	NA	NA	NA	NA
208849	Little gem magnolia	Magnolia grandiflora	San Francisco	California	-122.4644581	37.74774583	no_info	15 Santa Rita Ave	60.96	introduced	45.72 to 60.96 cm	SanFrancisco	NA	NA	NA	NA	NA	NA	NA	NA	NA	NA	NA	NA	NA	NA	NA
210161	Cajeput	Melaleuca quinquenervia	San Francisco	California	-122.4518956	37.72072688	no_info	28 Williar Ave	22.86	introduced	15.24 to 30.48 cm	SanFrancisco	NA	NA	NA	NA	NA	NA	NA	NA	NA	NA	NA	NA	NA	NA	NA
220873	Lemon bottlebrush	Callistemon citrinus	San Francisco	California	-122.4498345	37.76559628	no_info	900 Cole St	20.32	no_info	15.24 to 30.48 cm	SanFrancisco	NA	NA	NA	NA	NA	NA	NA	NA	NA	NA	NA	NA	NA	NA	NA
207234	New zealand tea tree	Leptospermum scoparium	San Francisco	California	-122.4625298	37.71620625	no_info	422 Orizaba Ave	2.54	introduced	0 to 15.24 cm	SanFrancisco	NA	NA	NA	NA	NA	NA	NA	NA	NA	NA	NA	NA	NA	NA	NA
60597	Mariposa plum	Prunus domestica	San Francisco	California	-122.4451509	37.77750063	no_info	839 Central Ave	7.62	introduced	0 to 15.24 cm	SanFrancisco	NA	NA	NA	NA	NA	NA	NA	NA	NA	NA	NA	NA	NA	NA	NA
83238	Brisbane box	Lophostemon confertus	San Francisco	California	-122.4329273	37.72303472	no_info	334 Lisbon St	0	introduced	NA	SanFrancisco	NA	NA	NA	NA	NA	NA	NA	NA	NA	NA	NA	NA	NA	NA	NA
218283	Eucalyptus	Eucalyptus	San Francisco	California	-122.4743289	37.73464956	no_info	2X Sloat Blvd	25.4	no_info	15.24 to 30.48 cm	SanFrancisco	NA	NA	NA	NA	NA	NA	NA	NA	NA	NA	NA	NA	NA	NA	NA
85776	Drake's chinese elm	Ulmus parvifolia	San Francisco	California	-122.4131099	37.77252402	no_info	1425 Folsom St	7.62	introduced	0 to 15.24 cm	SanFrancisco	NA	NA	NA	NA	NA	NA	NA	NA	NA	NA	NA	NA	NA	NA	NA
241262	Ornamental pear	Pyrus calleryana	San Francisco	California	-122.4363881	37.7371434	no_info	100 Conrad St	10.16	introduced	0 to 15.24 cm	SanFrancisco	NA	NA	NA	NA	NA	NA	NA	NA	NA	NA	NA	NA	NA	NA	NA
7187	Victorian box	Pittosporum undulatum	San Francisco	California	-122.4323995	37.77759336	no_info	901X Fulton St	30.48	introduced	15.24 to 30.48 cm	SanFrancisco	NA	NA	NA	NA	NA	NA	NA	NA	NA	NA	NA	NA	NA	NA	NA
102803	Sycamore london plane	Platanus acerifolia	San Francisco	California	-122.4463763	37.78922459	no_info	3236 Clay St	33.02	introduced	30.48 to 45.72 cm	SanFrancisco	NA	NA	NA	NA	NA	NA	NA	NA	NA	NA	NA	NA	NA	NA	NA
244953	Southern magnolia	Magnolia grandiflora	San Francisco	California	-122.4248825	37.77368728	no_info	249 Page St	17.78	introduced	15.24 to 30.48 cm	SanFrancisco	NA	NA	NA	NA	NA	NA	NA	NA	NA	NA	NA	NA	NA	NA	NA
5136	Laurel fig	Ficus nitida	San Francisco	California	-122.4341203	37.73396948	no_info	2842 Diamond St	45.72	no_info	30.48 to 45.72 cm	SanFrancisco	NA	NA	NA	NA	NA	NA	NA	NA	NA	NA	NA	NA	NA	NA	NA
106648	Blackwood acacia	Acacia melanoxylon	San Francisco	California	-122.4857853	37.76333951	no_info	1293 27th Ave	43.18	introduced	30.48 to 45.72 cm	SanFrancisco	NA	NA	NA	NA	NA	NA	NA	NA	NA	NA	NA	NA	NA	NA	NA
44234	Ornamental pear	Pyrus calleryana	San Francisco	California	-122.3942462	37.78014799	no_info	599 03rd St	NA	introduced	NA	SanFrancisco	NA	NA	NA	NA	NA	NA	NA	NA	NA	NA	NA	NA	NA	NA	NA
184421	NA	NA	San Francisco	California	-122.5058827	37.74725398	no_info	3741 Quintara St	0	no_info	NA	SanFrancisco	NA	NA	NA	NA	NA	NA	NA	NA	NA	NA	NA	NA	NA	NA	NA
188087	Hybrid strawberry tree	Arbutus	San Francisco	California	-122.3915909	37.77773326	no_info	800 03rd St	7.62	no_info	0 to 15.24 cm	SanFrancisco	NA	NA	NA	NA	NA	NA	NA	NA	NA	NA	NA	NA	NA	NA	NA
247219	Indian laurel fig tree	Ficus microcarpa	San Francisco	California	-122.4374535	37.76911412	no_info	898 Duboce Ave	43.18	introduced	30.48 to 45.72 cm	SanFrancisco	NA	NA	NA	NA	NA	NA	NA	NA	NA	NA	NA	NA	NA	NA	NA
88193	Red maple	Acer rubrum	San Francisco	California	-122.4041022	37.78168081	no_info	364 Tehama St	NA	introduced	NA	SanFrancisco	NA	NA	NA	NA	NA	NA	NA	NA	NA	NA	NA	NA	NA	NA	NA
58776	NA	NA	San Francisco	California	-122.4353273	37.74887835	no_info	466 Clipper St	NA	no_info	NA	SanFrancisco	NA	NA	NA	NA	NA	NA	NA	NA	NA	NA	NA	NA	NA	NA	NA
232985	Olive tree	Olea europaea	San Francisco	California	-122.4493609	37.76410441	no_info	60 Grattan St	7.62	introduced	0 to 15.24 cm	SanFrancisco	NA	NA	NA	NA	NA	NA	NA	NA	NA	NA	NA	NA	NA	NA	NA
53354	NA	NA	San Francisco	California	-122.4022753	37.73187579	no_info	239 Waterville St	NA	no_info	NA	SanFrancisco	NA	NA	NA	NA	NA	NA	NA	NA	NA	NA	NA	NA	NA	NA	NA
76728	Olive tree	Olea europaea	San Francisco	California	-122.4591287	37.71432563	no_info	200X Farallones St	25.4	introduced	15.24 to 30.48 cm	SanFrancisco	NA	NA	NA	NA	NA	NA	NA	NA	NA	NA	NA	NA	NA	NA	NA
44937	NA	NA	San Francisco	California	NA	NA	no_info	NA	NA	no_info	NA	SanFrancisco	NA	NA	NA	NA	NA	NA	NA	NA	NA	NA	NA	NA	NA	NA	NA
135327	Sycamore london plane	Platanus acerifolia	San Francisco	California	-122.397662	37.79234511	no_info	380 Market St	15.24	introduced	0 to 15.24 cm	SanFrancisco	NA	NA	NA	NA	NA	NA	NA	NA	NA	NA	NA	NA	NA	NA	NA
57921	NA	NA	San Francisco	California	-122.4440719	37.710225	no_info	535 Brunswick St	NA	no_info	NA	SanFrancisco	NA	NA	NA	NA	NA	NA	NA	NA	NA	NA	NA	NA	NA	NA	NA
131902	Olive tree	Olea europaea	San Francisco	California	-122.4457839	37.78974489	no_info	2030 Lyon St	33.02	introduced	30.48 to 45.72 cm	SanFrancisco	NA	NA	NA	NA	NA	NA	NA	NA	NA	NA	NA	NA	NA	NA	NA
139508	Sycamore london plane	Platanus acerifolia	San Francisco	California	-122.4397115	37.77673891	no_info	1394 Fulton St	30.48	introduced	15.24 to 30.48 cm	SanFrancisco	NA	NA	NA	NA	NA	NA	NA	NA	NA	NA	NA	NA	NA	NA	NA
138777	Sycamore london plane	Platanus acerifolia	San Francisco	California	-122.4351101	37.78636328	no_info	1837 Steiner St	43.18	introduced	30.48 to 45.72 cm	SanFrancisco	NA	NA	NA	NA	NA	NA	NA	NA	NA	NA	NA	NA	NA	NA	NA
207694	Bronze loquat	Eriobotrya deflexa	San Francisco	California	-122.4706227	37.73570535	no_info	1650 Portola Dr	2.54	introduced	0 to 15.24 cm	SanFrancisco	NA	NA	NA	NA	NA	NA	NA	NA	NA	NA	NA	NA	NA	NA	NA
238446	Kwanzan flowering cherry	Prunus serrulata	San Francisco	California	-122.4343652	37.77008843	no_info	61 Carmelita St	5.08	introduced	0 to 15.24 cm	SanFrancisco	NA	NA	NA	NA	NA	NA	NA	NA	NA	NA	NA	NA	NA	NA	NA
96744	New zealand xmas tree	Metrosideros excelsa	San Francisco	California	-122.477111	37.74897916	no_info	2080X 20th Ave	35.56	introduced	30.48 to 45.72 cm	SanFrancisco	NA	NA	NA	NA	NA	NA	NA	NA	NA	NA	NA	NA	NA	NA	NA
14222	Sycamore london plane	Platanus acerifolia	San Francisco	California	-122.425928	37.77008067	no_info	1998 Market St	30.48	introduced	15.24 to 30.48 cm	SanFrancisco	NA	NA	NA	NA	NA	NA	NA	NA	NA	NA	NA	NA	NA	NA	NA
235895	Cherry plum	Prunus cerasifera	San Francisco	California	-122.4248819	37.76064541	no_info	51 Oakwood St	10.16	introduced	0 to 15.24 cm	SanFrancisco	NA	NA	NA	NA	NA	NA	NA	NA	NA	NA	NA	NA	NA	NA	NA
242496	Chinese elm	Ulmus parvifolia	San Francisco	California	-122.4145132	37.75583691	no_info	2590 Folsom St	45.72	introduced	30.48 to 45.72 cm	SanFrancisco	NA	NA	NA	NA	NA	NA	NA	NA	NA	NA	NA	NA	NA	NA	NA
57736	Eucalyptus	Eucalyptus	San Francisco	California	-122.4238636	37.75156041	no_info	321 Fair Oaks St	NA	no_info	NA	SanFrancisco	NA	NA	NA	NA	NA	NA	NA	NA	NA	NA	NA	NA	NA	NA	NA
36295	Swamp myrtle	Tristaniopsis laurina	San Francisco	California	-122.4740891	37.73065093	no_info	74 Rossmoor Dr	NA	introduced	NA	SanFrancisco	NA	NA	NA	NA	NA	NA	NA	NA	NA	NA	NA	NA	NA	NA	NA
4596	Laurel fig	Ficus nitida	San Francisco	California	-122.4049851	37.79686306	no_info	170 Columbus Ave	88.9	no_info	more than 76.2 cm	SanFrancisco	NA	NA	NA	NA	NA	NA	NA	NA	NA	NA	NA	NA	NA	NA	NA
217701	Victorian box	Pittosporum undulatum	San Francisco	California	-122.4679163	37.73910704	no_info	174 West Portal Ave	22.86	introduced	15.24 to 30.48 cm	SanFrancisco	NA	NA	NA	NA	NA	NA	NA	NA	NA	NA	NA	NA	NA	NA	NA
218055	Cherry plum	Prunus cerasifera	San Francisco	California	-122.4705137	37.73411289	no_info	30 San Rafael Way	7.62	introduced	0 to 15.24 cm	SanFrancisco	NA	NA	NA	NA	NA	NA	NA	NA	NA	NA	NA	NA	NA	NA	NA
96742	New zealand xmas tree	Metrosideros excelsa	San Francisco	California	-122.4770017	37.74868745	no_info	1090 Quintara St	25.4	introduced	15.24 to 30.48 cm	SanFrancisco	NA	NA	NA	NA	NA	NA	NA	NA	NA	NA	NA	NA	NA	NA	NA
13507	Sycamore london plane	Platanus acerifolia	San Francisco	California	-122.3980158	37.79179087	no_info	333 Market St	50.8	introduced	45.72 to 60.96 cm	SanFrancisco	NA	NA	NA	NA	NA	NA	NA	NA	NA	NA	NA	NA	NA	NA	NA
94698	Bronze loquat	Eriobotrya deflexa	San Francisco	California	-122.4688944	37.78423973	no_info	215 10th Ave	7.62	introduced	0 to 15.24 cm	SanFrancisco	NA	NA	NA	NA	NA	NA	NA	NA	NA	NA	NA	NA	NA	NA	NA
98894	Southern magnolia	Magnolia grandiflora	San Francisco	California	-122.4283773	37.74917359	no_info	101X Clipper St	12.7	introduced	0 to 15.24 cm	SanFrancisco	NA	NA	NA	NA	NA	NA	NA	NA	NA	NA	NA	NA	NA	NA	NA
102757	Fern pine	Afrocarpus gracilior	San Francisco	California	-122.4369044	37.79519513	no_info	2807 Steiner St	20.32	introduced	15.24 to 30.48 cm	SanFrancisco	NA	NA	NA	NA	NA	NA	NA	NA	NA	NA	NA	NA	NA	NA	NA
99019	Victorian box	Pittosporum undulatum	San Francisco	California	-122.4083887	37.76288689	no_info	520 Hampshire St	22.86	introduced	15.24 to 30.48 cm	SanFrancisco	NA	NA	NA	NA	NA	NA	NA	NA	NA	NA	NA	NA	NA	NA	NA
22962	Brisbane box	Lophostemon confertus	San Francisco	California	-122.4218424	37.7653583	no_info	495X Valencia St	7.62	introduced	0 to 15.24 cm	SanFrancisco	NA	NA	NA	NA	NA	NA	NA	NA	NA	NA	NA	NA	NA	NA	NA
203472	Fern pine	Afrocarpus gracilior	San Francisco	California	-122.4504117	37.72172881	no_info	126 Howth St	12.7	introduced	0 to 15.24 cm	SanFrancisco	NA	NA	NA	NA	NA	NA	NA	NA	NA	NA	NA	NA	NA	NA	NA
60537	Indian laurel fig tree	Ficus microcarpa	San Francisco	California	-122.4943745	37.77878469	no_info	543 34th Ave	27.94	introduced	15.24 to 30.48 cm	SanFrancisco	NA	NA	NA	NA	NA	NA	NA	NA	NA	NA	NA	NA	NA	NA	NA
241387	Aristocrat callery pear	Pyrus calleryana	San Francisco	California	-122.4277195	37.74100862	no_info	43 Whitney St	10.16	introduced	0 to 15.24 cm	SanFrancisco	NA	NA	NA	NA	NA	NA	NA	NA	NA	NA	NA	NA	NA	NA	NA
248903	Red flowering gum	Corymbia ficifolia	San Francisco	California	-122.4368106	37.75539575	no_info	432 Diamond St	48.26	introduced	45.72 to 60.96 cm	SanFrancisco	NA	NA	NA	NA	NA	NA	NA	NA	NA	NA	NA	NA	NA	NA	NA
3034	Sycamore london plane	Platanus acerifolia	San Francisco	California	-122.4367567	37.7886277	no_info	2580 California St	38.1	introduced	30.48 to 45.72 cm	SanFrancisco	NA	NA	NA	NA	NA	NA	NA	NA	NA	NA	NA	NA	NA	NA	NA
189964	Carob	Ceratonia siliqua	San Francisco	California	-122.4079949	37.77699372	no_info	287 07th St	40.64	introduced	30.48 to 45.72 cm	SanFrancisco	NA	NA	NA	NA	NA	NA	NA	NA	NA	NA	NA	NA	NA	NA	NA
129221	Juniper	Juniperus chinensis	San Francisco	California	-122.4420174	37.79426573	no_info	2711 Vallejo St	12.7	introduced	0 to 15.24 cm	SanFrancisco	NA	NA	NA	NA	NA	NA	NA	NA	NA	NA	NA	NA	NA	NA	NA
195660	Sycamore london plane	Platanus acerifolia	San Francisco	California	-122.3909167	37.7810547	no_info	637 02Nd St	17.78	introduced	15.24 to 30.48 cm	SanFrancisco	NA	NA	NA	NA	NA	NA	NA	NA	NA	NA	NA	NA	NA	NA	NA
192669	Brisbane box	Lophostemon confertus	San Francisco	California	-122.3866943	37.73653977	no_info	301X Cashmere St	33.02	introduced	30.48 to 45.72 cm	SanFrancisco	NA	NA	NA	NA	NA	NA	NA	NA	NA	NA	NA	NA	NA	NA	NA
126453	Soft tree fern	Dicksonia antarctica	San Francisco	California	-122.4351462	37.80487478	no_info	1580 Beach St	20.32	no_info	15.24 to 30.48 cm	SanFrancisco	NA	NA	NA	NA	NA	NA	NA	NA	NA	NA	NA	NA	NA	NA	NA
189396	Red flowering gum	Corymbia ficifolia	San Francisco	California	-122.4019535	37.76475598	no_info	1801 17th St	27.94	introduced	15.24 to 30.48 cm	SanFrancisco	NA	NA	NA	NA	NA	NA	NA	NA	NA	NA	NA	NA	NA	NA	NA
221014	Hybrid strawberry tree	Arbutus	San Francisco	California	-122.4318124	37.75637263	no_info	799 Rayburn St	7.62	no_info	0 to 15.24 cm	SanFrancisco	NA	NA	NA	NA	NA	NA	NA	NA	NA	NA	NA	NA	NA	NA	NA
140548	Banyan fig	Ficus retusa	San Francisco	California	-122.4334865	37.77925216	no_info	1080 Steiner St	35.56	introduced	30.48 to 45.72 cm	SanFrancisco	NA	NA	NA	NA	NA	NA	NA	NA	NA	NA	NA	NA	NA	NA	NA
17884	Olive tree	Olea europaea	San Francisco	California	-122.4325364	37.7881589	no_info	2210 Pine St	45.72	introduced	30.48 to 45.72 cm	SanFrancisco	NA	NA	NA	NA	NA	NA	NA	NA	NA	NA	NA	NA	NA	NA	NA
227395	Glossy privet	Ligustrum lucidum	San Francisco	California	-122.4154315	37.76373781	no_info	2080 17th St	43.18	introduced	30.48 to 45.72 cm	SanFrancisco	NA	NA	NA	NA	NA	NA	NA	NA	NA	NA	NA	NA	NA	NA	NA
54452	Maidenhair tree	Ginkgo biloba	San Francisco	California	-122.4040174	37.76463041	no_info	2015 17th St	5.08	introduced	0 to 15.24 cm	SanFrancisco	NA	NA	NA	NA	NA	NA	NA	NA	NA	NA	NA	NA	NA	NA	NA
106448	Myoporum	Myoporum laetum	San Francisco	California	-122.434265	37.7744093	no_info	999 Fell St	NA	introduced	NA	SanFrancisco	NA	NA	NA	NA	NA	NA	NA	NA	NA	NA	NA	NA	NA	NA	NA
136953	Leaf tristania small	Tristaniopsis laurina	San Francisco	California	-122.417878	37.80596655	no_info	685 North Point St	17.78	introduced	15.24 to 30.48 cm	SanFrancisco	NA	NA	NA	NA	NA	NA	NA	NA	NA	NA	NA	NA	NA	NA	NA
112832	Blackwood acacia	Acacia melanoxylon	San Francisco	California	-122.4148478	37.7968444	no_info	1068X Broadway	27.94	introduced	15.24 to 30.48 cm	SanFrancisco	NA	NA	NA	NA	NA	NA	NA	NA	NA	NA	NA	NA	NA	NA	NA
140830	New zealand xmas tree	Metrosideros excelsa	San Francisco	California	-122.4492352	37.78377876	no_info	1 Wood St	17.78	introduced	15.24 to 30.48 cm	SanFrancisco	NA	NA	NA	NA	NA	NA	NA	NA	NA	NA	NA	NA	NA	NA	NA
184114	Blackwood acacia	Acacia melanoxylon	San Francisco	California	-122.488317	37.75737874	no_info	2345 Lawton St	22.86	introduced	15.24 to 30.48 cm	SanFrancisco	NA	NA	NA	NA	NA	NA	NA	NA	NA	NA	NA	NA	NA	NA	NA
248834	Red flowering gum	Corymbia ficifolia	San Francisco	California	-122.4190175	37.74489679	no_info	52 Coleridge St	43.18	introduced	30.48 to 45.72 cm	SanFrancisco	NA	NA	NA	NA	NA	NA	NA	NA	NA	NA	NA	NA	NA	NA	NA
53433	NA	NA	San Francisco	California	-122.4640705	37.76138675	no_info	1447 07th Ave	NA	no_info	NA	SanFrancisco	NA	NA	NA	NA	NA	NA	NA	NA	NA	NA	NA	NA	NA	NA	NA
238221	Kwanzan flowering cherry	Prunus serrulata	San Francisco	California	-122.428797	37.75086758	no_info	150 Jersey St	7.62	introduced	0 to 15.24 cm	SanFrancisco	NA	NA	NA	NA	NA	NA	NA	NA	NA	NA	NA	NA	NA	NA	NA
89015	Shrub	NA	San Francisco	California	-122.4372808	37.75748538	no_info	4437 20th St	NA	no_info	NA	SanFrancisco	NA	NA	NA	NA	NA	NA	NA	NA	NA	NA	NA	NA	NA	NA	NA
218594	Swamp myrtle	Tristaniopsis laurina	San Francisco	California	-122.4748129	37.72444397	no_info	3650 19th Ave	7.62	introduced	0 to 15.24 cm	SanFrancisco	NA	NA	NA	NA	NA	NA	NA	NA	NA	NA	NA	NA	NA	NA	NA
62956	Sycamore london plane	Platanus acerifolia	San Francisco	California	-122.4273659	37.77394683	no_info	420 Buchanan St	NA	introduced	NA	SanFrancisco	NA	NA	NA	NA	NA	NA	NA	NA	NA	NA	NA	NA	NA	NA	NA
139397	Ornamental pear	Pyrus calleryana	San Francisco	California	-122.4263035	37.77706001	no_info	624 Laguna St	10.16	introduced	0 to 15.24 cm	SanFrancisco	NA	NA	NA	NA	NA	NA	NA	NA	NA	NA	NA	NA	NA	NA	NA
32582	Swamp myrtle	Tristaniopsis laurina	San Francisco	California	-122.4919602	37.75945011	no_info	1495 33rd Ave	12.7	introduced	0 to 15.24 cm	SanFrancisco	NA	NA	NA	NA	NA	NA	NA	NA	NA	NA	NA	NA	NA	NA	NA
133969	Sycamore london plane	Platanus acerifolia	San Francisco	California	-122.4408373	37.79399303	no_info	25 Normandie Ter	17.78	introduced	15.24 to 30.48 cm	SanFrancisco	NA	NA	NA	NA	NA	NA	NA	NA	NA	NA	NA	NA	NA	NA	NA
205469	Dracena palm	Cordyline australis	San Francisco	California	-122.4461839	37.72836363	no_info	178 Judson Ave	66.04	introduced	60.96 to 76.2 cm	SanFrancisco	NA	NA	NA	NA	NA	NA	NA	NA	NA	NA	NA	NA	NA	NA	NA
200018	Sweet bay grecian laurel	Laurus nobilis	San Francisco	California	-122.3790688	37.72549425	no_info	1008 Revere Ave	2.54	introduced	0 to 15.24 cm	SanFrancisco	NA	NA	NA	NA	NA	NA	NA	NA	NA	NA	NA	NA	NA	NA	NA
83491	Primrose tree	Lagunaria patersonii	San Francisco	California	-122.5072466	37.74974543	no_info	1966 48th Ave	10.16	no_info	0 to 15.24 cm	SanFrancisco	NA	NA	NA	NA	NA	NA	NA	NA	NA	NA	NA	NA	NA	NA	NA
45827	Southern magnolia	Magnolia grandiflora	San Francisco	California	-122.4016621	37.78663598	no_info	680 Mission St	NA	introduced	NA	SanFrancisco	NA	NA	NA	NA	NA	NA	NA	NA	NA	NA	NA	NA	NA	NA	NA
226607	New zealand tea tree	Leptospermum scoparium	San Francisco	California	-122.4512293	37.76376257	no_info	205 Grattan St	15.24	introduced	0 to 15.24 cm	SanFrancisco	NA	NA	NA	NA	NA	NA	NA	NA	NA	NA	NA	NA	NA	NA	NA
3234	Sycamore london plane	Platanus acerifolia	San Francisco	California	-122.4595843	37.78571642	no_info	3900 California St	50.8	introduced	45.72 to 60.96 cm	SanFrancisco	NA	NA	NA	NA	NA	NA	NA	NA	NA	NA	NA	NA	NA	NA	NA
181736	Karo tree	Pittosporum crassifolium	San Francisco	California	-122.4867957	37.76452129	no_info	1220 28th Ave	30.48	introduced	15.24 to 30.48 cm	SanFrancisco	NA	NA	NA	NA	NA	NA	NA	NA	NA	NA	NA	NA	NA	NA	NA
225687	Maidenhair tree	Ginkgo biloba	San Francisco	California	-122.4082461	37.74456385	no_info	26 Samoset St	7.62	introduced	0 to 15.24 cm	SanFrancisco	NA	NA	NA	NA	NA	NA	NA	NA	NA	NA	NA	NA	NA	NA	NA
22113	Red flowering gum	Corymbia ficifolia	San Francisco	California	-122.3876338	37.74396057	no_info	3660X 03rd St	15.24	introduced	0 to 15.24 cm	SanFrancisco	NA	NA	NA	NA	NA	NA	NA	NA	NA	NA	NA	NA	NA	NA	NA
102084	Glossy privet	Ligustrum lucidum	San Francisco	California	-122.4743113	37.78419534	no_info	201 15th Ave	2.54	introduced	0 to 15.24 cm	SanFrancisco	NA	NA	NA	NA	NA	NA	NA	NA	NA	NA	NA	NA	NA	NA	NA
115268	Primrose tree	Lagunaria patersonii	San Francisco	California	-122.4867085	37.74493353	no_info	2275 29th Ave	NA	no_info	NA	SanFrancisco	NA	NA	NA	NA	NA	NA	NA	NA	NA	NA	NA	NA	NA	NA	NA
199861	Hybrid strawberry tree	Arbutus	San Francisco	California	-122.3862132	37.73046925	no_info	1412 Quesada Ave	10.16	no_info	0 to 15.24 cm	SanFrancisco	NA	NA	NA	NA	NA	NA	NA	NA	NA	NA	NA	NA	NA	NA	NA
37192	Swamp myrtle	Tristaniopsis laurina	San Francisco	California	-122.4884921	37.75576239	no_info	1695 30th Ave	10.16	introduced	0 to 15.24 cm	SanFrancisco	NA	NA	NA	NA	NA	NA	NA	NA	NA	NA	NA	NA	NA	NA	NA
214795	Kwanzan flowering cherry	Prunus serrulata	San Francisco	California	-122.4582703	37.73908667	no_info	292 Juanita Way	10.16	introduced	0 to 15.24 cm	SanFrancisco	NA	NA	NA	NA	NA	NA	NA	NA	NA	NA	NA	NA	NA	NA	NA
233995	Tawhiwhi pittosporum	Pittosporum tenuifolium	San Francisco	California	-122.4380266	37.74728738	no_info	1145 Douglass St	35.56	introduced	30.48 to 45.72 cm	SanFrancisco	NA	NA	NA	NA	NA	NA	NA	NA	NA	NA	NA	NA	NA	NA	NA
208126	American sweet gum	Liquidambar styraciflua	San Francisco	California	-122.460502	37.7453169	no_info	2 Merced Ave	5.08	introduced	0 to 15.24 cm	SanFrancisco	NA	NA	NA	NA	NA	NA	NA	NA	NA	NA	NA	NA	NA	NA	NA
184478	Swamp myrtle	Tristaniopsis laurina	San Francisco	California	-122.4831892	37.74653576	no_info	1538 Rivera St	10.16	introduced	0 to 15.24 cm	SanFrancisco	NA	NA	NA	NA	NA	NA	NA	NA	NA	NA	NA	NA	NA	NA	NA
207658	Bronze loquat	Eriobotrya deflexa	San Francisco	California	-122.4609822	37.76337188	no_info	1347 04th Ave	40.64	introduced	30.48 to 45.72 cm	SanFrancisco	NA	NA	NA	NA	NA	NA	NA	NA	NA	NA	NA	NA	NA	NA	NA
4180	Camphor tree	Cinnamomum camphora	San Francisco	California	-122.4254775	37.74785227	no_info	3822 Cesar Chavez St	30.48	introduced	15.24 to 30.48 cm	SanFrancisco	NA	NA	NA	NA	NA	NA	NA	NA	NA	NA	NA	NA	NA	NA	NA
56334	NA	NA	San Francisco	California	-122.4871814	37.7829398	no_info	345 27th Ave	NA	no_info	NA	SanFrancisco	NA	NA	NA	NA	NA	NA	NA	NA	NA	NA	NA	NA	NA	NA	NA
210836	Olive tree	Olea europaea	San Francisco	California	-122.4600676	37.73201022	no_info	30 El Verano Way	5.08	introduced	0 to 15.24 cm	SanFrancisco	NA	NA	NA	NA	NA	NA	NA	NA	NA	NA	NA	NA	NA	NA	NA
132460	Japanese mockorange	Pittosporum tobira	San Francisco	California	-122.4218432	37.80258029	no_info	1109 Chestnut St	17.78	introduced	15.24 to 30.48 cm	SanFrancisco	NA	NA	NA	NA	NA	NA	NA	NA	NA	NA	NA	NA	NA	NA	NA
109648	Monterey cypress	Cupressus macrocarpa	San Francisco	California	-122.475532	37.7142908	no_info	800X Brotherhood Way	NA	introduced	NA	SanFrancisco	NA	NA	NA	NA	NA	NA	NA	NA	NA	NA	NA	NA	NA	NA	NA
95988	Himalayan magnolia	Magnolia doltsopa	San Francisco	California	-122.4179459	37.74563547	no_info	10 Lundy'S Ln	NA	introduced	NA	SanFrancisco	NA	NA	NA	NA	NA	NA	NA	NA	NA	NA	NA	NA	NA	NA	NA
205057	Hybrid strawberry tree	Arbutus	San Francisco	California	-122.4723433	37.7182026	no_info	1025 Junipero Serra Blvd	15.24	no_info	0 to 15.24 cm	SanFrancisco	NA	NA	NA	NA	NA	NA	NA	NA	NA	NA	NA	NA	NA	NA	NA
120664	Lemon bottlebrush	Callistemon citrinus	San Francisco	California	-122.4062271	37.76349833	no_info	489 Utah St	27.94	no_info	15.24 to 30.48 cm	SanFrancisco	NA	NA	NA	NA	NA	NA	NA	NA	NA	NA	NA	NA	NA	NA	NA
4027	Ornamental cherry	Prunus serrulata	San Francisco	California	-122.3991638	37.74964025	no_info	2150 Cesar Chavez St	7.62	introduced	0 to 15.24 cm	SanFrancisco	NA	NA	NA	NA	NA	NA	NA	NA	NA	NA	NA	NA	NA	NA	NA
10757	Silver dollar eucalyptus	Eucalyptus polyanthemos	San Francisco	California	-122.3804241	37.73252507	no_info	1120X Hudson Ave	38.1	introduced	30.48 to 45.72 cm	SanFrancisco	NA	NA	NA	NA	NA	NA	NA	NA	NA	NA	NA	NA	NA	NA	NA
901	Sycamore london plane	Platanus acerifolia	San Francisco	California	-122.4303242	37.73069869	no_info	1171 Alemany Blvd	63.5	introduced	60.96 to 76.2 cm	SanFrancisco	NA	NA	NA	NA	NA	NA	NA	NA	NA	NA	NA	NA	NA	NA	NA
194226	Olive tree	Olea europaea	San Francisco	California	-122.3841685	37.7345633	no_info	2 Jakey Ct	12.7	introduced	0 to 15.24 cm	SanFrancisco	NA	NA	NA	NA	NA	NA	NA	NA	NA	NA	NA	NA	NA	NA	NA
193085	Southern magnolia	Magnolia grandiflora	San Francisco	California	-122.3888298	37.7430818	no_info	1601 Evans Ave	5.08	introduced	0 to 15.24 cm	SanFrancisco	NA	NA	NA	NA	NA	NA	NA	NA	NA	NA	NA	NA	NA	NA	NA
179580	Queen palm	Syagrus romanzoffianum	San Francisco	California	-122.3978396	37.71256989	no_info	210 Tocoloma Ave	27.94	no_info	15.24 to 30.48 cm	SanFrancisco	NA	NA	NA	NA	NA	NA	NA	NA	NA	NA	NA	NA	NA	NA	NA
186193	Karo tree	Pittosporum crassifolium	San Francisco	California	-122.4955959	37.7550901	no_info	1701 Sunset Blvd	7.62	introduced	0 to 15.24 cm	SanFrancisco	NA	NA	NA	NA	NA	NA	NA	NA	NA	NA	NA	NA	NA	NA	NA
22891	Sycamore london plane	Platanus acerifolia	San Francisco	California	-122.4228484	37.77043081	no_info	170 Valencia St	45.72	introduced	30.48 to 45.72 cm	SanFrancisco	NA	NA	NA	NA	NA	NA	NA	NA	NA	NA	NA	NA	NA	NA	NA
98912	NA	NA	San Francisco	California	-122.4423927	37.78957329	no_info	2088@Clay Broderick St	NA	no_info	NA	SanFrancisco	NA	NA	NA	NA	NA	NA	NA	NA	NA	NA	NA	NA	NA	NA	NA
129709	American sweet gum	Liquidambar styraciflua	San Francisco	California	-122.4365689	37.79511189	no_info	2384 Vallejo St	38.1	introduced	30.48 to 45.72 cm	SanFrancisco	NA	NA	NA	NA	NA	NA	NA	NA	NA	NA	NA	NA	NA	NA	NA
114268	Monterey cypress	Cupressus macrocarpa	San Francisco	California	-122.4755334	37.71428886	no_info	800X Brotherhood Way	76.2	introduced	60.96 to 76.2 cm	SanFrancisco	NA	NA	NA	NA	NA	NA	NA	NA	NA	NA	NA	NA	NA	NA	NA
246307	NA	Tristania conferta	San Francisco	California	-122.4190414	37.77208202	no_info	1601 Mission St	22.86	no_info	15.24 to 30.48 cm	SanFrancisco	NA	NA	NA	NA	NA	NA	NA	NA	NA	NA	NA	NA	NA	NA	NA
219978	Hybrid strawberry tree	Arbutus	San Francisco	California	-122.4404537	37.75851651	no_info	64 Seward St	20.32	no_info	15.24 to 30.48 cm	SanFrancisco	NA	NA	NA	NA	NA	NA	NA	NA	NA	NA	NA	NA	NA	NA	NA
55061	NA	NA	San Francisco	California	-122.4286685	37.74035779	no_info	1789 Sanchez St	NA	no_info	NA	SanFrancisco	NA	NA	NA	NA	NA	NA	NA	NA	NA	NA	NA	NA	NA	NA	NA
210774	Olive tree	Olea europaea	San Francisco	California	-122.4673261	37.76418093	no_info	1280 10th Ave	53.34	introduced	45.72 to 60.96 cm	SanFrancisco	NA	NA	NA	NA	NA	NA	NA	NA	NA	NA	NA	NA	NA	NA	NA
198621	Chinese elm	Ulmus parvifolia	San Francisco	California	-122.3887319	37.77075521	no_info	454 Mission Bay Blvd South	12.7	introduced	0 to 15.24 cm	SanFrancisco	NA	NA	NA	NA	NA	NA	NA	NA	NA	NA	NA	NA	NA	NA	NA
177333	Southern magnolia	Magnolia grandiflora	San Francisco	California	-122.4037935	37.72099523	no_info	260 Mansell St	7.62	introduced	0 to 15.24 cm	SanFrancisco	NA	NA	NA	NA	NA	NA	NA	NA	NA	NA	NA	NA	NA	NA	NA
202433	Brisbane box	Lophostemon confertus	San Francisco	California	-122.3901757	37.78347828	no_info	200 Brannan St	25.4	introduced	15.24 to 30.48 cm	SanFrancisco	NA	NA	NA	NA	NA	NA	NA	NA	NA	NA	NA	NA	NA	NA	NA
41999	Cherry plum	Prunus cerasifera	San Francisco	California	-122.4638015	37.728505	no_info	130 Manor Dr	NA	introduced	NA	SanFrancisco	NA	NA	NA	NA	NA	NA	NA	NA	NA	NA	NA	NA	NA	NA	NA
54856	NA	NA	San Francisco	California	-122.4492069	37.77264305	no_info	1900 Fell St	NA	no_info	NA	SanFrancisco	NA	NA	NA	NA	NA	NA	NA	NA	NA	NA	NA	NA	NA	NA	NA
233179	Olive tree	Olea europaea	San Francisco	California	-122.4466648	37.76331971	no_info	1072 Ashbury St	22.86	introduced	15.24 to 30.48 cm	SanFrancisco	NA	NA	NA	NA	NA	NA	NA	NA	NA	NA	NA	NA	NA	NA	NA
123095	Indian laurel fig tree	Ficus microcarpa	San Francisco	California	-122.4694352	37.77659451	no_info	619 11th Ave	15.24	introduced	0 to 15.24 cm	SanFrancisco	NA	NA	NA	NA	NA	NA	NA	NA	NA	NA	NA	NA	NA	NA	NA
13766	Sycamore london plane	Platanus acerifolia	San Francisco	California	-122.4072475	37.78446833	no_info	865 Market St	88.9	introduced	more than 76.2 cm	SanFrancisco	NA	NA	NA	NA	NA	NA	NA	NA	NA	NA	NA	NA	NA	NA	NA
180539	Chinese elm	Ulmus parvifolia	San Francisco	California	-122.4403886	37.71921533	no_info	2063 Alemany Blvd	7.62	introduced	0 to 15.24 cm	SanFrancisco	NA	NA	NA	NA	NA	NA	NA	NA	NA	NA	NA	NA	NA	NA	NA
3312	Sycamore london plane	Platanus acerifolia	San Francisco	California	-122.4705714	37.78445863	no_info	4939 California St	114.3	introduced	more than 76.2 cm	SanFrancisco	NA	NA	NA	NA	NA	NA	NA	NA	NA	NA	NA	NA	NA	NA	NA
241203	Windmill palm	Trachycarpus fortunei	San Francisco	California	-122.4146141	37.75902232	no_info	2399 Folsom St	17.78	introduced	15.24 to 30.48 cm	SanFrancisco	NA	NA	NA	NA	NA	NA	NA	NA	NA	NA	NA	NA	NA	NA	NA
102286	Cherry	Prunus	San Francisco	California	-122.4409066	37.75268643	no_info	122 Hoffman Ave	66.04	no_info	60.96 to 76.2 cm	SanFrancisco	NA	NA	NA	NA	NA	NA	NA	NA	NA	NA	NA	NA	NA	NA	NA
201320	Cajeput	Melaleuca quinquenervia	San Francisco	California	-122.3977928	37.72668153	no_info	2 Bitting Ave	17.78	introduced	15.24 to 30.48 cm	SanFrancisco	NA	NA	NA	NA	NA	NA	NA	NA	NA	NA	NA	NA	NA	NA	NA
104394	Indian laurel fig tree	Ficus microcarpa	San Francisco	California	-122.4179366	37.76699845	no_info	1500X 15th St	45.72	introduced	30.48 to 45.72 cm	SanFrancisco	NA	NA	NA	NA	NA	NA	NA	NA	NA	NA	NA	NA	NA	NA	NA
228269	Maidenhair tree	Ginkgo biloba	San Francisco	California	-122.4353272	37.76648767	no_info	197 Henry St	25.4	introduced	15.24 to 30.48 cm	SanFrancisco	NA	NA	NA	NA	NA	NA	NA	NA	NA	NA	NA	NA	NA	NA	NA
121239	Cherry plum	Prunus cerasifera	San Francisco	California	-122.4558339	37.7843502	no_info	91 Commonwealth Ave	7.62	introduced	0 to 15.24 cm	SanFrancisco	NA	NA	NA	NA	NA	NA	NA	NA	NA	NA	NA	NA	NA	NA	NA
49263	Laurel fig	Ficus nitida	San Francisco	California	-122.3942131	37.79333477	no_info	2X Spear St	NA	no_info	NA	SanFrancisco	NA	NA	NA	NA	NA	NA	NA	NA	NA	NA	NA	NA	NA	NA	NA
138001	Banyan fig	Ficus retusa	San Francisco	California	-122.4281542	37.78666745	no_info	1685 Sutter St	33.02	introduced	30.48 to 45.72 cm	SanFrancisco	NA	NA	NA	NA	NA	NA	NA	NA	NA	NA	NA	NA	NA	NA	NA
76531	Roundleaf sweetgum	Liquidambar styraciflua	San Francisco	California	-122.390842	37.78986042	no_info	300 Spear St	12.7	introduced	0 to 15.24 cm	SanFrancisco	NA	NA	NA	NA	NA	NA	NA	NA	NA	NA	NA	NA	NA	NA	NA
88380	Victorian box	Pittosporum undulatum	San Francisco	California	-122.4752241	37.78120047	no_info	367 16th Ave	7.62	introduced	0 to 15.24 cm	SanFrancisco	NA	NA	NA	NA	NA	NA	NA	NA	NA	NA	NA	NA	NA	NA	NA
49068	Southern magnolia	Magnolia grandiflora	San Francisco	California	-122.4565456	37.72403192	no_info	1298 Ocean Ave	NA	introduced	NA	SanFrancisco	NA	NA	NA	NA	NA	NA	NA	NA	NA	NA	NA	NA	NA	NA	NA
141736	Golden wattle	Acacia longifolia	San Francisco	California	-122.4308987	37.78389764	no_info	1420 Webster St	43.18	introduced	30.48 to 45.72 cm	SanFrancisco	NA	NA	NA	NA	NA	NA	NA	NA	NA	NA	NA	NA	NA	NA	NA
92436	New zealand xmas tree	Metrosideros excelsa	San Francisco	California	-122.5035405	37.75597052	no_info	1643 44th Ave	2.54	introduced	0 to 15.24 cm	SanFrancisco	NA	NA	NA	NA	NA	NA	NA	NA	NA	NA	NA	NA	NA	NA	NA
230133	Southern magnolia	Magnolia grandiflora	San Francisco	California	-122.443155	37.7557207	no_info	672 Corbett Ave	27.94	introduced	15.24 to 30.48 cm	SanFrancisco	NA	NA	NA	NA	NA	NA	NA	NA	NA	NA	NA	NA	NA	NA	NA
18518	Indian laurel fig tree	Ficus microcarpa	San Francisco	California	-122.4090136	37.79085954	no_info	655 Powell St	45.72	introduced	30.48 to 45.72 cm	SanFrancisco	NA	NA	NA	NA	NA	NA	NA	NA	NA	NA	NA	NA	NA	NA	NA
66021	NA	NA	San Francisco	California	-122.4400408	37.80365175	no_info	3574 Pierce St	NA	no_info	NA	SanFrancisco	NA	NA	NA	NA	NA	NA	NA	NA	NA	NA	NA	NA	NA	NA	NA
32427	Myoporum	Myoporum laetum	San Francisco	California	-122.432098	37.78817643	no_info	1901 Webster St	NA	introduced	NA	SanFrancisco	NA	NA	NA	NA	NA	NA	NA	NA	NA	NA	NA	NA	NA	NA	NA
113832	Victorian box	Pittosporum undulatum	San Francisco	California	-122.4153426	37.75255062	no_info	998X Shotwell St	30.48	introduced	15.24 to 30.48 cm	SanFrancisco	NA	NA	NA	NA	NA	NA	NA	NA	NA	NA	NA	NA	NA	NA	NA
28640	Ornamental cherry	Prunus serrulata	San Francisco	California	-122.4308257	37.78277661	no_info	1300 Webster St	7.62	introduced	0 to 15.24 cm	SanFrancisco	NA	NA	NA	NA	NA	NA	NA	NA	NA	NA	NA	NA	NA	NA	NA
126336	Red flowering gum	Corymbia ficifolia	San Francisco	California	-122.4027146	37.79552509	no_info	537 Washington St	10.16	introduced	0 to 15.24 cm	SanFrancisco	NA	NA	NA	NA	NA	NA	NA	NA	NA	NA	NA	NA	NA	NA	NA
143159	New zealand xmas tree	Metrosideros excelsa	San Francisco	California	-122.409376	37.80589622	no_info	30 Midway St	15.24	introduced	0 to 15.24 cm	SanFrancisco	NA	NA	NA	NA	NA	NA	NA	NA	NA	NA	NA	NA	NA	NA	NA
143006	Sycamore london plane	Platanus acerifolia	San Francisco	California	-122.4127098	37.80376684	no_info	555 Chestnut St	20.32	introduced	15.24 to 30.48 cm	SanFrancisco	NA	NA	NA	NA	NA	NA	NA	NA	NA	NA	NA	NA	NA	NA	NA
205621	European white birch	Betula pendula	San Francisco	California	-122.4657586	37.75727786	no_info	1660 09th Ave	27.94	introduced	15.24 to 30.48 cm	SanFrancisco	NA	NA	NA	NA	NA	NA	NA	NA	NA	NA	NA	NA	NA	NA	NA
68202	NA	NA	San Francisco	California	-122.4677298	37.75271884	no_info	1901 11th Ave	NA	no_info	NA	SanFrancisco	NA	NA	NA	NA	NA	NA	NA	NA	NA	NA	NA	NA	NA	NA	NA
129894	Brisbane box	Lophostemon confertus	San Francisco	California	-122.4566633	37.78613866	no_info	400 Cherry St	22.86	introduced	15.24 to 30.48 cm	SanFrancisco	NA	NA	NA	NA	NA	NA	NA	NA	NA	NA	NA	NA	NA	NA	NA
50892	Kwanzan flowering cherry	Prunus serrulata	San Francisco	California	-122.4729933	37.74518073	no_info	2295 16th Ave	NA	introduced	NA	SanFrancisco	NA	NA	NA	NA	NA	NA	NA	NA	NA	NA	NA	NA	NA	NA	NA
236346	Cherry plum	Prunus cerasifera	San Francisco	California	-122.4228277	37.74480152	no_info	22 Valley St	27.94	introduced	15.24 to 30.48 cm	SanFrancisco	NA	NA	NA	NA	NA	NA	NA	NA	NA	NA	NA	NA	NA	NA	NA
61411	NA	NA	San Francisco	California	-122.4302079	37.7871857	no_info	1875 Buchanan St	NA	no_info	NA	SanFrancisco	NA	NA	NA	NA	NA	NA	NA	NA	NA	NA	NA	NA	NA	NA	NA
51235	Ornamental cherry	Prunus serrulata	San Francisco	California	-122.4790491	37.78594451	no_info	1831 Lake St	NA	introduced	NA	SanFrancisco	NA	NA	NA	NA	NA	NA	NA	NA	NA	NA	NA	NA	NA	NA	NA
72251	Swamp myrtle	Tristaniopsis laurina	San Francisco	California	-122.4356432	37.72207687	no_info	437 London St	22.86	introduced	15.24 to 30.48 cm	SanFrancisco	NA	NA	NA	NA	NA	NA	NA	NA	NA	NA	NA	NA	NA	NA	NA
192597	Brisbane box	Lophostemon confertus	San Francisco	California	-122.4145705	37.77596957	no_info	104 09th St	7.62	introduced	0 to 15.24 cm	SanFrancisco	NA	NA	NA	NA	NA	NA	NA	NA	NA	NA	NA	NA	NA	NA	NA
122309	Sycamore london plane	Platanus acerifolia	San Francisco	California	-122.4771659	37.78431598	no_info	5536 California St	33.02	introduced	30.48 to 45.72 cm	SanFrancisco	NA	NA	NA	NA	NA	NA	NA	NA	NA	NA	NA	NA	NA	NA	NA
196474	Kwanzan flowering cherry	Prunus serrulata	San Francisco	California	-122.397162	37.73033854	no_info	74 Neptune St	12.7	introduced	0 to 15.24 cm	SanFrancisco	NA	NA	NA	NA	NA	NA	NA	NA	NA	NA	NA	NA	NA	NA	NA
177990	Olive tree	Olea europaea	San Francisco	California	-122.4287179	37.72401247	no_info	287 Naples St	25.4	introduced	15.24 to 30.48 cm	SanFrancisco	NA	NA	NA	NA	NA	NA	NA	NA	NA	NA	NA	NA	NA	NA	NA
207241	New zealand tea tree	Leptospermum scoparium	San Francisco	California	-122.4541195	37.71578692	no_info	1X Minerva St	15.24	introduced	0 to 15.24 cm	SanFrancisco	NA	NA	NA	NA	NA	NA	NA	NA	NA	NA	NA	NA	NA	NA	NA
86154	Hybrid strawberry tree	Arbutus	San Francisco	California	-122.4825035	37.76461421	no_info	1230 24th Ave	7.62	no_info	0 to 15.24 cm	SanFrancisco	NA	NA	NA	NA	NA	NA	NA	NA	NA	NA	NA	NA	NA	NA	NA
84060	Maidenhair tree	Ginkgo biloba	San Francisco	California	-122.4400098	37.75485633	no_info	36 Worth St	NA	introduced	NA	SanFrancisco	NA	NA	NA	NA	NA	NA	NA	NA	NA	NA	NA	NA	NA	NA	NA
11405	Brisbane box	Lophostemon confertus	San Francisco	California	-122.3863887	37.73814386	no_info	1474 Innes Ave	30.48	introduced	15.24 to 30.48 cm	SanFrancisco	NA	NA	NA	NA	NA	NA	NA	NA	NA	NA	NA	NA	NA	NA	NA
93379	American ash	Fraxinus americana	San Francisco	California	-122.4564504	37.77753698	no_info	3066 Turk Blvd	7.62	introduced	0 to 15.24 cm	SanFrancisco	NA	NA	NA	NA	NA	NA	NA	NA	NA	NA	NA	NA	NA	NA	NA
228104	Brisbane box	Lophostemon confertus	San Francisco	California	-122.4274653	37.73758219	no_info	298 Whitney St	2.54	introduced	0 to 15.24 cm	SanFrancisco	NA	NA	NA	NA	NA	NA	NA	NA	NA	NA	NA	NA	NA	NA	NA
193327	Little gem magnolia	Magnolia grandiflora	San Francisco	California	-122.3890143	37.75422062	no_info	1398 Tennessee St	2.54	introduced	0 to 15.24 cm	SanFrancisco	NA	NA	NA	NA	NA	NA	NA	NA	NA	NA	NA	NA	NA	NA	NA
203214	NA	NA	San Francisco	California	-122.4101535	37.77813171	no_info	603 Natoma St	NA	no_info	NA	SanFrancisco	NA	NA	NA	NA	NA	NA	NA	NA	NA	NA	NA	NA	NA	NA	NA
241564	Swamp myrtle	Tristaniopsis laurina	San Francisco	California	-122.4532759	37.76215392	no_info	124 Woodland Ave	15.24	introduced	0 to 15.24 cm	SanFrancisco	NA	NA	NA	NA	NA	NA	NA	NA	NA	NA	NA	NA	NA	NA	NA
189950	Carob	Ceratonia siliqua	San Francisco	California	-122.3928756	37.79113367	no_info	120 Howard St	22.86	introduced	15.24 to 30.48 cm	SanFrancisco	NA	NA	NA	NA	NA	NA	NA	NA	NA	NA	NA	NA	NA	NA	NA
56707	New zealand xmas tree	Metrosideros excelsa	San Francisco	California	-122.5011887	37.75522895	no_info	1688 42Nd Ave	20.32	introduced	15.24 to 30.48 cm	SanFrancisco	NA	NA	NA	NA	NA	NA	NA	NA	NA	NA	NA	NA	NA	NA	NA
106363	Monterey cypress	Cupressus macrocarpa	San Francisco	California	-122.4645303	37.72512041	no_info	101 Urbano Dr	203.2	introduced	more than 76.2 cm	SanFrancisco	NA	NA	NA	NA	NA	NA	NA	NA	NA	NA	NA	NA	NA	NA	NA
175074	Blackwood acacia	Acacia melanoxylon	San Francisco	California	-122.4349614	37.71107085	no_info	1082 Munich St	43.18	introduced	30.48 to 45.72 cm	SanFrancisco	NA	NA	NA	NA	NA	NA	NA	NA	NA	NA	NA	NA	NA	NA	NA
126998	Indian laurel fig tree	Ficus microcarpa	San Francisco	California	-122.4403831	37.79583165	no_info	2801 Scott St	25.4	introduced	15.24 to 30.48 cm	SanFrancisco	NA	NA	NA	NA	NA	NA	NA	NA	NA	NA	NA	NA	NA	NA	NA
236491	Cherry plum	Prunus cerasifera	San Francisco	California	-122.4142262	37.73632179	no_info	560 Gates St	17.78	introduced	15.24 to 30.48 cm	SanFrancisco	NA	NA	NA	NA	NA	NA	NA	NA	NA	NA	NA	NA	NA	NA	NA
128604	Indian laurel fig tree	Ficus microcarpa	San Francisco	California	-122.3999727	37.79516269	no_info	302 Clay St	35.56	introduced	30.48 to 45.72 cm	SanFrancisco	NA	NA	NA	NA	NA	NA	NA	NA	NA	NA	NA	NA	NA	NA	NA
67820	Brazilian pepper	Schinus terebinthifolius	San Francisco	California	-122.4285785	37.75294656	no_info	133 Vicksburg St	NA	no_info	NA	SanFrancisco	NA	NA	NA	NA	NA	NA	NA	NA	NA	NA	NA	NA	NA	NA	NA
223491	Bronze loquat	Eriobotrya deflexa	San Francisco	California	-122.4135291	37.76846317	no_info	1810 Harrison St	2.54	introduced	0 to 15.24 cm	SanFrancisco	NA	NA	NA	NA	NA	NA	NA	NA	NA	NA	NA	NA	NA	NA	NA
49776	Chinese hackberry	Celtis sinensis	San Francisco	California	-122.4062802	37.71077591	no_info	110 Talbert St	NA	introduced	NA	SanFrancisco	NA	NA	NA	NA	NA	NA	NA	NA	NA	NA	NA	NA	NA	NA	NA
143088	Swamp myrtle	Tristaniopsis laurina	San Francisco	California	-122.4097326	37.80235554	no_info	614 Greenwich St	15.24	introduced	0 to 15.24 cm	SanFrancisco	NA	NA	NA	NA	NA	NA	NA	NA	NA	NA	NA	NA	NA	NA	NA
209196	Mayten	Maytenus boaria	San Francisco	California	-122.4621626	37.75030274	no_info	10 Alton Ave	12.7	introduced	0 to 15.24 cm	SanFrancisco	NA	NA	NA	NA	NA	NA	NA	NA	NA	NA	NA	NA	NA	NA	NA
47947	Hybrid strawberry tree	Arbutus	San Francisco	California	-122.4541853	37.73231323	no_info	845 Joost Ave	NA	no_info	NA	SanFrancisco	NA	NA	NA	NA	NA	NA	NA	NA	NA	NA	NA	NA	NA	NA	NA
14335	Sycamore london plane	Platanus acerifolia	San Francisco	California	-122.4319416	37.76496949	no_info	2255 Market St	30.48	introduced	15.24 to 30.48 cm	SanFrancisco	NA	NA	NA	NA	NA	NA	NA	NA	NA	NA	NA	NA	NA	NA	NA
189349	Dracena palm	Cordyline australis	San Francisco	California	-122.3809495	37.73742103	no_info	1151 Fairfax Ave	5.08	introduced	0 to 15.24 cm	SanFrancisco	NA	NA	NA	NA	NA	NA	NA	NA	NA	NA	NA	NA	NA	NA	NA
135438	Sycamore london plane	Platanus acerifolia	San Francisco	California	-122.3986669	37.79439022	no_info	134 Sacramento St	22.86	introduced	15.24 to 30.48 cm	SanFrancisco	NA	NA	NA	NA	NA	NA	NA	NA	NA	NA	NA	NA	NA	NA	NA
58366	NA	NA	San Francisco	California	-122.4380231	37.75273672	no_info	4272 23rd St	NA	no_info	NA	SanFrancisco	NA	NA	NA	NA	NA	NA	NA	NA	NA	NA	NA	NA	NA	NA	NA
3019	Sycamore london plane	Platanus acerifolia	San Francisco	California	-122.4352863	37.78881819	no_info	2490 California St	88.9	introduced	more than 76.2 cm	SanFrancisco	NA	NA	NA	NA	NA	NA	NA	NA	NA	NA	NA	NA	NA	NA	NA
234581	Sycamore london plane	Platanus acerifolia	San Francisco	California	-122.410948	37.74842777	no_info	3070 Cesar Chavez St	12.7	introduced	0 to 15.24 cm	SanFrancisco	NA	NA	NA	NA	NA	NA	NA	NA	NA	NA	NA	NA	NA	NA	NA
92451	New zealand xmas tree	Metrosideros excelsa	San Francisco	California	-122.5057132	37.74322921	no_info	2310 47th Ave	2.54	introduced	0 to 15.24 cm	SanFrancisco	NA	NA	NA	NA	NA	NA	NA	NA	NA	NA	NA	NA	NA	NA	NA
106404	Indian laurel fig tree	Ficus microcarpa	San Francisco	California	-122.446995	37.79951921	no_info	2646 Chestnut St	43.18	introduced	30.48 to 45.72 cm	SanFrancisco	NA	NA	NA	NA	NA	NA	NA	NA	NA	NA	NA	NA	NA	NA	NA
127159	Indian laurel fig tree	Ficus microcarpa	San Francisco	California	-122.4411865	37.79133494	no_info	2345 Divisadero St	45.72	introduced	30.48 to 45.72 cm	SanFrancisco	NA	NA	NA	NA	NA	NA	NA	NA	NA	NA	NA	NA	NA	NA	NA
223268	Japanese cryptomeria	Cryptomeria japonica	San Francisco	California	-122.4347823	37.75452068	no_info	3910 22Nd St	20.32	introduced	15.24 to 30.48 cm	SanFrancisco	NA	NA	NA	NA	NA	NA	NA	NA	NA	NA	NA	NA	NA	NA	NA
182294	Cajeput	Melaleuca quinquenervia	San Francisco	California	-122.4873107	37.75930109	no_info	2461 Kirkham St	25.4	introduced	15.24 to 30.48 cm	SanFrancisco	NA	NA	NA	NA	NA	NA	NA	NA	NA	NA	NA	NA	NA	NA	NA
58827	Oriental sweet gum	Liquidambar orientalis	San Francisco	California	-122.4482505	37.76772827	no_info	761 Clayton St	NA	introduced	NA	SanFrancisco	NA	NA	NA	NA	NA	NA	NA	NA	NA	NA	NA	NA	NA	NA	NA
173671	Mexican fan palm	Washingtonia robusta	San Francisco	California	-122.3934128	37.78964206	no_info	299X Beale St	NA	introduced	NA	SanFrancisco	NA	NA	NA	NA	NA	NA	NA	NA	NA	NA	NA	NA	NA	NA	NA
105491	NA	NA	San Francisco	California	-122.4294533	37.74041056	no_info	279 Randall St	NA	no_info	NA	SanFrancisco	NA	NA	NA	NA	NA	NA	NA	NA	NA	NA	NA	NA	NA	NA	NA
26304	Swamp myrtle	Tristaniopsis laurina	San Francisco	California	-122.4424794	37.72580676	green_space	2000X San Jose Ave	7.62	introduced	0 to 15.24 cm	SanFrancisco	NA	NA	NA	NA	NA	NA	NA	NA	NA	NA	NA	NA	NA	NA	NA
49242	Red maple	Acer rubrum	San Francisco	California	-122.3961552	37.78854149	no_info	500 Howard St	NA	introduced	NA	SanFrancisco	NA	NA	NA	NA	NA	NA	NA	NA	NA	NA	NA	NA	NA	NA	NA
22926	Brisbane box	Lophostemon confertus	San Francisco	California	-122.4232093	37.76709713	no_info	360 Valencia St	30.48	introduced	15.24 to 30.48 cm	SanFrancisco	NA	NA	NA	NA	NA	NA	NA	NA	NA	NA	NA	NA	NA	NA	NA
211390	Karo tree	Pittosporum crassifolium	San Francisco	California	-122.4740134	37.73213576	no_info	2650 Ocean Ave	20.32	introduced	15.24 to 30.48 cm	SanFrancisco	NA	NA	NA	NA	NA	NA	NA	NA	NA	NA	NA	NA	NA	NA	NA
143168	Banyan fig	Ficus retusa	San Francisco	California	-122.4100571	37.80598957	no_info	189 Bay St	15.24	introduced	0 to 15.24 cm	SanFrancisco	NA	NA	NA	NA	NA	NA	NA	NA	NA	NA	NA	NA	NA	NA	NA
2258	Arizona cypress	Cupressus arizonica	San Francisco	California	-122.4723515	37.71293572	no_info	700X Brotherhood Way	88.9	introduced	more than 76.2 cm	SanFrancisco	NA	NA	NA	NA	NA	NA	NA	NA	NA	NA	NA	NA	NA	NA	NA
225107	Eastern redbud	Cercis canadensis	San Francisco	California	-122.4105273	37.74880104	no_info	1455 Alabama St	2.54	introduced	0 to 15.24 cm	SanFrancisco	NA	NA	NA	NA	NA	NA	NA	NA	NA	NA	NA	NA	NA	NA	NA
33532	Red flowering gum	Corymbia ficifolia	San Francisco	California	-122.4173164	37.74111279	no_info	179 Bocana St	40.64	introduced	30.48 to 45.72 cm	SanFrancisco	NA	NA	NA	NA	NA	NA	NA	NA	NA	NA	NA	NA	NA	NA	NA
28582	Mexican fan palm	Washingtonia robusta	San Francisco	California	-122.4530591	37.72330642	no_info	1100 Ocean Ave	45.72	introduced	30.48 to 45.72 cm	SanFrancisco	NA	NA	NA	NA	NA	NA	NA	NA	NA	NA	NA	NA	NA	NA	NA
244481	Chinese hackberry	Celtis sinensis	San Francisco	California	-122.4385116	37.77210367	no_info	1074 Page St	22.86	introduced	15.24 to 30.48 cm	SanFrancisco	NA	NA	NA	NA	NA	NA	NA	NA	NA	NA	NA	NA	NA	NA	NA
131153	Mayten	Maytenus boaria	San Francisco	California	-122.4215275	37.78324738	no_info	263 Willow St	38.1	introduced	30.48 to 45.72 cm	SanFrancisco	NA	NA	NA	NA	NA	NA	NA	NA	NA	NA	NA	NA	NA	NA	NA
218354	Ornamental cherry	Prunus serrulata	San Francisco	California	-122.4651899	37.74587358	no_info	365 Castenada Ave	2.54	introduced	0 to 15.24 cm	SanFrancisco	NA	NA	NA	NA	NA	NA	NA	NA	NA	NA	NA	NA	NA	NA	NA
14577	Red flowering gum	Corymbia ficifolia	San Francisco	California	-122.4455303	37.77061917	no_info	1135 Masonic Ave	203.2	introduced	more than 76.2 cm	SanFrancisco	NA	NA	NA	NA	NA	NA	NA	NA	NA	NA	NA	NA	NA	NA	NA
66515	Kwanzan flowering cherry	Prunus serrulata	San Francisco	California	-122.4165042	37.7975502	no_info	1173 Vallejo St	17.78	introduced	15.24 to 30.48 cm	SanFrancisco	NA	NA	NA	NA	NA	NA	NA	NA	NA	NA	NA	NA	NA	NA	NA
127315	Indian laurel fig tree	Ficus microcarpa	San Francisco	California	-122.4347084	37.79521251	no_info	2295 Vallejo St	33.02	introduced	30.48 to 45.72 cm	SanFrancisco	NA	NA	NA	NA	NA	NA	NA	NA	NA	NA	NA	NA	NA	NA	NA
220345	Japanese maple	Acer palmatum	San Francisco	California	-122.4389715	37.75579037	no_info	480 Romain St	22.86	introduced	15.24 to 30.48 cm	SanFrancisco	NA	NA	NA	NA	NA	NA	NA	NA	NA	NA	NA	NA	NA	NA	NA
125237	Blackwood acacia	Acacia melanoxylon	San Francisco	California	-122.4189412	37.78496479	no_info	859 O'Farrell St	25.4	introduced	15.24 to 30.48 cm	SanFrancisco	NA	NA	NA	NA	NA	NA	NA	NA	NA	NA	NA	NA	NA	NA	NA
5747	Red horse chestnut	Aesculus carnea	San Francisco	California	-122.424003	37.74134775	no_info	1765 Dolores St	50.8	no_info	45.72 to 60.96 cm	SanFrancisco	NA	NA	NA	NA	NA	NA	NA	NA	NA	NA	NA	NA	NA	NA	NA
127736	Indian laurel fig tree	Ficus microcarpa	San Francisco	California	-122.4156262	37.79222319	no_info	1370 Sacramento St	45.72	introduced	30.48 to 45.72 cm	SanFrancisco	NA	NA	NA	NA	NA	NA	NA	NA	NA	NA	NA	NA	NA	NA	NA
84557	Yarwood sycamore	Platanus acerifolia	San Francisco	California	-122.4296186	37.75150165	no_info	1111X Sanchez St	12.7	introduced	0 to 15.24 cm	SanFrancisco	NA	NA	NA	NA	NA	NA	NA	NA	NA	NA	NA	NA	NA	NA	NA
114999	Brazilian pepper	Schinus terebinthifolius	San Francisco	California	-122.412768	37.8048255	no_info	460 Francisco St	27.94	no_info	15.24 to 30.48 cm	SanFrancisco	NA	NA	NA	NA	NA	NA	NA	NA	NA	NA	NA	NA	NA	NA	NA
125409	Red maple	Acer rubrum	San Francisco	California	-122.4231328	37.77979976	no_info	680 Mcallister St	10.16	introduced	0 to 15.24 cm	SanFrancisco	NA	NA	NA	NA	NA	NA	NA	NA	NA	NA	NA	NA	NA	NA	NA
93731	NA	NA	San Francisco	California	-122.4650049	37.72923267	no_info	151 Westgate Dr	NA	no_info	NA	SanFrancisco	NA	NA	NA	NA	NA	NA	NA	NA	NA	NA	NA	NA	NA	NA	NA
229608	Southern magnolia	Magnolia grandiflora	San Francisco	California	-122.4206479	37.73514986	no_info	187 Crescent Ave	17.78	introduced	15.24 to 30.48 cm	SanFrancisco	NA	NA	NA	NA	NA	NA	NA	NA	NA	NA	NA	NA	NA	NA	NA
65004	Cherry plum	Prunus cerasifera	San Francisco	California	-122.4195707	37.75390749	no_info	195X Bartlett St	NA	introduced	NA	SanFrancisco	NA	NA	NA	NA	NA	NA	NA	NA	NA	NA	NA	NA	NA	NA	NA
68765	Coast live oak	Quercus agrifolia	San Francisco	California	-122.4313791	37.76037574	no_info	138 Hancock St	NA	naturally_occurring	NA	SanFrancisco	NA	NA	NA	NA	NA	NA	NA	NA	NA	NA	NA	NA	NA	NA	NA
213247	New zealand xmas tree	Metrosideros excelsa	San Francisco	California	-122.4553903	37.71177385	no_info	2950 San Jose Ave	40.64	introduced	30.48 to 45.72 cm	SanFrancisco	NA	NA	NA	NA	NA	NA	NA	NA	NA	NA	NA	NA	NA	NA	NA
8122	Victorian box	Pittosporum undulatum	San Francisco	California	-122.430763	37.77776138	no_info	851 Fulton St	30.48	introduced	15.24 to 30.48 cm	SanFrancisco	NA	NA	NA	NA	NA	NA	NA	NA	NA	NA	NA	NA	NA	NA	NA
228494	Sweet shade	Hymenosporum flavum	San Francisco	California	-122.4283761	37.76258686	no_info	505 Church St	2.54	introduced	0 to 15.24 cm	SanFrancisco	NA	NA	NA	NA	NA	NA	NA	NA	NA	NA	NA	NA	NA	NA	NA
57733	Daybreak yoshino cherry	Prunus yedoensis	San Francisco	California	-122.4273598	37.7364884	no_info	319 Arlington St	NA	introduced	NA	SanFrancisco	NA	NA	NA	NA	NA	NA	NA	NA	NA	NA	NA	NA	NA	NA	NA
95624	Jacaranda	Jacaranda mimosifolia	San Francisco	California	-122.4225987	37.76169236	no_info	3548 18th St	NA	introduced	NA	SanFrancisco	NA	NA	NA	NA	NA	NA	NA	NA	NA	NA	NA	NA	NA	NA	NA
21067	Monterey pine	Pinus radiata	San Francisco	California	-122.4948787	37.74609443	no_info	2192X Sunset Blvd	7.62	naturally_occurring	0 to 15.24 cm	SanFrancisco	NA	NA	NA	NA	NA	NA	NA	NA	NA	NA	NA	NA	NA	NA	NA
194915	Victorian box	Pittosporum undulatum	San Francisco	California	-122.3909635	37.77291588	no_info	402 Mission Rock St	5.08	introduced	0 to 15.24 cm	SanFrancisco	NA	NA	NA	NA	NA	NA	NA	NA	NA	NA	NA	NA	NA	NA	NA
38576	Bailey's acacia	Acacia baileyana	San Francisco	California	-122.3894048	37.73304064	no_info	1515 Palou Ave	NA	introduced	NA	SanFrancisco	NA	NA	NA	NA	NA	NA	NA	NA	NA	NA	NA	NA	NA	NA	NA
102130	Myoporum	Myoporum laetum	San Francisco	California	-122.4371877	37.74235677	no_info	33 Topaz Way	17.78	introduced	15.24 to 30.48 cm	SanFrancisco	NA	NA	NA	NA	NA	NA	NA	NA	NA	NA	NA	NA	NA	NA	NA
178542	Sycamore london plane	Platanus acerifolia	San Francisco	California	-122.4042789	37.71226853	no_info	66 Raymond Ave	33.02	introduced	30.48 to 45.72 cm	SanFrancisco	NA	NA	NA	NA	NA	NA	NA	NA	NA	NA	NA	NA	NA	NA	NA
120526	Monterey pine	Pinus radiata	San Francisco	California	-122.5071245	37.75961024	no_info	1439 47th Ave	50.8	naturally_occurring	45.72 to 60.96 cm	SanFrancisco	NA	NA	NA	NA	NA	NA	NA	NA	NA	NA	NA	NA	NA	NA	NA
136719	Emerald arborvitae	Thuja occidentalis	San Francisco	California	-122.4280652	37.79619678	no_info	1074 Vallejo St	7.62	introduced	0 to 15.24 cm	SanFrancisco	NA	NA	NA	NA	NA	NA	NA	NA	NA	NA	NA	NA	NA	NA	NA
134326	Sycamore london plane	Platanus acerifolia	San Francisco	California	-122.4280848	37.79523092	no_info	1890 Broadway	38.1	introduced	30.48 to 45.72 cm	SanFrancisco	NA	NA	NA	NA	NA	NA	NA	NA	NA	NA	NA	NA	NA	NA	NA
59136	Glossy privet	Ligustrum lucidum	San Francisco	California	-122.4706301	37.77849846	no_info	511 12th Ave	20.32	introduced	15.24 to 30.48 cm	SanFrancisco	NA	NA	NA	NA	NA	NA	NA	NA	NA	NA	NA	NA	NA	NA	NA
52656	Cherry plum	Prunus cerasifera	San Francisco	California	-122.4559276	37.78568358	no_info	17 Commonwealth Ave	10.16	introduced	0 to 15.24 cm	SanFrancisco	NA	NA	NA	NA	NA	NA	NA	NA	NA	NA	NA	NA	NA	NA	NA
231532	Mayten	Maytenus boaria	San Francisco	California	-122.4195651	37.74801241	no_info	3425 Cesar Chavez St	15.24	introduced	0 to 15.24 cm	SanFrancisco	NA	NA	NA	NA	NA	NA	NA	NA	NA	NA	NA	NA	NA	NA	NA
213565	Kwanzan flowering cherry	Prunus serrulata	San Francisco	California	-122.4611344	37.74467544	no_info	125 Merced Ave	7.62	introduced	0 to 15.24 cm	SanFrancisco	NA	NA	NA	NA	NA	NA	NA	NA	NA	NA	NA	NA	NA	NA	NA
131516	New zealand xmas tree	Metrosideros excelsa	San Francisco	California	-122.4179373	37.77719142	no_info	2 Polk St	12.7	introduced	0 to 15.24 cm	SanFrancisco	NA	NA	NA	NA	NA	NA	NA	NA	NA	NA	NA	NA	NA	NA	NA
181594	Dracena palm	Cordyline australis	San Francisco	California	-122.4960123	37.75585175	no_info	1667 37th Ave	7.62	introduced	0 to 15.24 cm	SanFrancisco	NA	NA	NA	NA	NA	NA	NA	NA	NA	NA	NA	NA	NA	NA	NA
85184	Bronze loquat	Eriobotrya deflexa	San Francisco	California	-122.4191974	37.74896635	no_info	501 Bartlett St	NA	introduced	NA	SanFrancisco	NA	NA	NA	NA	NA	NA	NA	NA	NA	NA	NA	NA	NA	NA	NA
10849	Cork oak	Quercus suber	San Francisco	California	-122.3823716	37.73387278	no_info	1220X Hudson Ave	15.24	introduced	0 to 15.24 cm	SanFrancisco	NA	NA	NA	NA	NA	NA	NA	NA	NA	NA	NA	NA	NA	NA	NA
92794	Acacia silver wattle	Acacia decurrens	San Francisco	California	-122.3986269	37.75499478	no_info	999 Wisconsin St	7.62	introduced	0 to 15.24 cm	SanFrancisco	NA	NA	NA	NA	NA	NA	NA	NA	NA	NA	NA	NA	NA	NA	NA
118507	New zealand xmas tree	Metrosideros excelsa	San Francisco	California	-122.5069114	37.77899133	no_info	8149 Geary Blvd	48.26	introduced	45.72 to 60.96 cm	SanFrancisco	NA	NA	NA	NA	NA	NA	NA	NA	NA	NA	NA	NA	NA	NA	NA
104567	NA	NA	San Francisco	California	-122.4065223	37.7438568	no_info	8 Joy St	101.6	no_info	more than 76.2 cm	SanFrancisco	NA	NA	NA	NA	NA	NA	NA	NA	NA	NA	NA	NA	NA	NA	NA
182039	Banyan fig	Ficus retusa	San Francisco	California	-122.4814467	37.76291497	no_info	1323 23rd Ave	27.94	introduced	15.24 to 30.48 cm	SanFrancisco	NA	NA	NA	NA	NA	NA	NA	NA	NA	NA	NA	NA	NA	NA	NA
130256	Brisbane box	Lophostemon confertus	San Francisco	California	-122.4179716	37.80260565	no_info	2314 Leavenworth St	27.94	introduced	15.24 to 30.48 cm	SanFrancisco	NA	NA	NA	NA	NA	NA	NA	NA	NA	NA	NA	NA	NA	NA	NA
204729	California lilac	Ceanothus	San Francisco	California	-122.4721424	37.72952562	no_info	400 Junipero Serra Blvd	2.54	no_info	0 to 15.24 cm	SanFrancisco	NA	NA	NA	NA	NA	NA	NA	NA	NA	NA	NA	NA	NA	NA	NA
85915	Swamp myrtle	Tristaniopsis laurina	San Francisco	California	-122.4838253	37.75307892	no_info	1842 26th Ave	7.62	introduced	0 to 15.24 cm	SanFrancisco	NA	NA	NA	NA	NA	NA	NA	NA	NA	NA	NA	NA	NA	NA	NA
206421	Red flowering gum	Corymbia ficifolia	San Francisco	California	-122.4453793	37.7354477	no_info	100 Vista Verde Ct	83.82	introduced	more than 76.2 cm	SanFrancisco	NA	NA	NA	NA	NA	NA	NA	NA	NA	NA	NA	NA	NA	NA	NA
60898	Mayten	Maytenus boaria	San Francisco	California	-122.4588109	37.7655976	no_info	1234 02Nd Ave	NA	introduced	NA	SanFrancisco	NA	NA	NA	NA	NA	NA	NA	NA	NA	NA	NA	NA	NA	NA	NA
127832	Indian laurel fig tree	Ficus microcarpa	San Francisco	California	-122.420372	37.79801693	no_info	1287 Green St	38.1	introduced	30.48 to 45.72 cm	SanFrancisco	NA	NA	NA	NA	NA	NA	NA	NA	NA	NA	NA	NA	NA	NA	NA
184206	Shrub	NA	San Francisco	California	-122.5003821	37.75900513	no_info	1484 41St Ave	15.24	no_info	0 to 15.24 cm	SanFrancisco	NA	NA	NA	NA	NA	NA	NA	NA	NA	NA	NA	NA	NA	NA	NA
231653	Mayten	Maytenus boaria	San Francisco	California	-122.4158725	37.74004559	no_info	324 Moultrie St	15.24	introduced	0 to 15.24 cm	SanFrancisco	NA	NA	NA	NA	NA	NA	NA	NA	NA	NA	NA	NA	NA	NA	NA
233015	Olive tree	Olea europaea	San Francisco	California	-122.420568	37.74054879	no_info	369 Prospect Ave	15.24	introduced	0 to 15.24 cm	SanFrancisco	NA	NA	NA	NA	NA	NA	NA	NA	NA	NA	NA	NA	NA	NA	NA
187862	Red maple	Acer rubrum	San Francisco	California	-122.3917635	37.75779984	no_info	1000 22Nd St	10.16	introduced	0 to 15.24 cm	SanFrancisco	NA	NA	NA	NA	NA	NA	NA	NA	NA	NA	NA	NA	NA	NA	NA
135390	Sycamore london plane	Platanus acerifolia	San Francisco	California	-122.3989142	37.79447077	no_info	300 Front St	20.32	introduced	15.24 to 30.48 cm	SanFrancisco	NA	NA	NA	NA	NA	NA	NA	NA	NA	NA	NA	NA	NA	NA	NA
112241	Swamp myrtle	Tristaniopsis laurina	San Francisco	California	-122.4451961	37.7156861	no_info	2400X Alemany Blvd	7.62	introduced	0 to 15.24 cm	SanFrancisco	NA	NA	NA	NA	NA	NA	NA	NA	NA	NA	NA	NA	NA	NA	NA
188790	Leaf azara little	Azara microphylla	San Francisco	California	-122.3891254	37.74159736	no_info	1698 Galvez Ave	20.32	introduced	15.24 to 30.48 cm	SanFrancisco	NA	NA	NA	NA	NA	NA	NA	NA	NA	NA	NA	NA	NA	NA	NA
251013	Chinese banyan	Ficus microcarpa	San Francisco	California	-122.4579604	37.78956042	no_info	3828 Jackson St	25.4	introduced	15.24 to 30.48 cm	SanFrancisco	NA	NA	NA	NA	NA	NA	NA	NA	NA	NA	NA	NA	NA	NA	NA
95888	Hybrid strawberry tree	Arbutus	San Francisco	California	-122.4787317	37.75683009	no_info	1652 21St Ave	5.08	no_info	0 to 15.24 cm	SanFrancisco	NA	NA	NA	NA	NA	NA	NA	NA	NA	NA	NA	NA	NA	NA	NA
5220	Maidenhair tree	Ginkgo biloba	San Francisco	California	-122.438396	37.7785359	no_info	998X Divisadero St	7.62	introduced	0 to 15.24 cm	SanFrancisco	NA	NA	NA	NA	NA	NA	NA	NA	NA	NA	NA	NA	NA	NA	NA
135775	Cherry plum	Prunus cerasifera	San Francisco	California	-122.4195046	37.78356348	no_info	102 Willow St	15.24	introduced	0 to 15.24 cm	SanFrancisco	NA	NA	NA	NA	NA	NA	NA	NA	NA	NA	NA	NA	NA	NA	NA
36766	India hawthorn	Rhaphiolepis indica	San Francisco	California	-122.3913549	37.72418536	no_info	2500X Jennings St	12.7	introduced	0 to 15.24 cm	SanFrancisco	NA	NA	NA	NA	NA	NA	NA	NA	NA	NA	NA	NA	NA	NA	NA
112841	Leaf tristania small	Tristaniopsis laurina	San Francisco	California	-122.47047	37.77933049	no_info	472 12th Ave	NA	introduced	NA	SanFrancisco	NA	NA	NA	NA	NA	NA	NA	NA	NA	NA	NA	NA	NA	NA	NA
194674	Victorian box	Pittosporum undulatum	San Francisco	California	-122.4018145	37.7544996	no_info	2201 23rd Ave	30.48	introduced	15.24 to 30.48 cm	SanFrancisco	NA	NA	NA	NA	NA	NA	NA	NA	NA	NA	NA	NA	NA	NA	NA
133280	Sycamore london plane	Platanus acerifolia	San Francisco	California	-122.4453298	37.79503473	no_info	2601 Baker St	20.32	introduced	15.24 to 30.48 cm	SanFrancisco	NA	NA	NA	NA	NA	NA	NA	NA	NA	NA	NA	NA	NA	NA	NA
27238	Weeping bottlebrush	Callistemon viminalis	San Francisco	California	-122.4317635	37.72911328	no_info	275 Silver Ave	15.24	no_info	0 to 15.24 cm	SanFrancisco	NA	NA	NA	NA	NA	NA	NA	NA	NA	NA	NA	NA	NA	NA	NA
211041	Shore pine	Pinus contorta	San Francisco	California	-122.4700236	37.75681871	no_info	1678 Funston Ave	43.18	naturally_occurring	30.48 to 45.72 cm	SanFrancisco	NA	NA	NA	NA	NA	NA	NA	NA	NA	NA	NA	NA	NA	NA	NA
83811	European white birch	Betula pendula	San Francisco	California	-122.4147984	37.7944399	no_info	1401 Jones St	10.16	introduced	0 to 15.24 cm	SanFrancisco	NA	NA	NA	NA	NA	NA	NA	NA	NA	NA	NA	NA	NA	NA	NA
119610	Red flowering gum	Corymbia ficifolia	San Francisco	California	-122.4526112	37.76457653	no_info	200 Parnassus Ave	NA	introduced	NA	SanFrancisco	NA	NA	NA	NA	NA	NA	NA	NA	NA	NA	NA	NA	NA	NA	NA
196025	Lombardy poplar	Populus nigra	San Francisco	California	-122.3835915	37.73911665	no_info	2 Lane St	50.8	introduced	45.72 to 60.96 cm	SanFrancisco	NA	NA	NA	NA	NA	NA	NA	NA	NA	NA	NA	NA	NA	NA	NA
187009	Karo tree	Pittosporum crassifolium	San Francisco	California	-122.4945777	37.7399628	no_info	2501 Sunset Blvd	10.16	introduced	0 to 15.24 cm	SanFrancisco	NA	NA	NA	NA	NA	NA	NA	NA	NA	NA	NA	NA	NA	NA	NA
117796	Dracena palm	Cordyline australis	San Francisco	California	-122.4990278	37.77555645	no_info	3739 Balboa St	20.32	introduced	15.24 to 30.48 cm	SanFrancisco	NA	NA	NA	NA	NA	NA	NA	NA	NA	NA	NA	NA	NA	NA	NA
251717	Monterey cypress	Cupressus macrocarpa	San Francisco	California	-122.4261889	37.73681796	no_info	1000X San Jose Ave	NA	introduced	NA	SanFrancisco	NA	NA	NA	NA	NA	NA	NA	NA	NA	NA	NA	NA	NA	NA	NA
2540	Carob	Ceratonia siliqua	San Francisco	California	-122.3860589	37.74433672	no_info	1575 Burke Ave	30.48	introduced	15.24 to 30.48 cm	SanFrancisco	NA	NA	NA	NA	NA	NA	NA	NA	NA	NA	NA	NA	NA	NA	NA
26560	Saint mary magnolia	Magnolia grandiflora	San Francisco	California	-122.40702	37.74063108	no_info	430 Bay Shore Blvd	7.62	introduced	0 to 15.24 cm	SanFrancisco	NA	NA	NA	NA	NA	NA	NA	NA	NA	NA	NA	NA	NA	NA	NA
181890	NA	NA	San Francisco	California	-122.4885415	37.74351188	no_info	2342 31St Ave	0	no_info	NA	SanFrancisco	NA	NA	NA	NA	NA	NA	NA	NA	NA	NA	NA	NA	NA	NA	NA
142723	Australian willow	Geijera parviflora	San Francisco	California	-122.4152135	37.80451252	no_info	600 Francisco St	20.32	introduced	15.24 to 30.48 cm	SanFrancisco	NA	NA	NA	NA	NA	NA	NA	NA	NA	NA	NA	NA	NA	NA	NA
189966	Eastern redbud	Cercis canadensis	San Francisco	California	-122.399643	37.75456693	no_info	900X Carolina St	2.54	introduced	0 to 15.24 cm	SanFrancisco	NA	NA	NA	NA	NA	NA	NA	NA	NA	NA	NA	NA	NA	NA	NA
33938	Indian laurel fig tree	Ficus microcarpa	San Francisco	California	-122.4384676	37.8022871	no_info	126 Alhambra St	50.8	introduced	45.72 to 60.96 cm	SanFrancisco	NA	NA	NA	NA	NA	NA	NA	NA	NA	NA	NA	NA	NA	NA	NA
93969	Columbia hybrid plane tree	Platanus acerifolia	San Francisco	California	-122.4187053	37.74832938	no_info	3400 Cesar Chavez St	7.62	introduced	0 to 15.24 cm	SanFrancisco	NA	NA	NA	NA	NA	NA	NA	NA	NA	NA	NA	NA	NA	NA	NA
43995	Myoporum	Myoporum laetum	San Francisco	California	-122.4087226	37.76740106	no_info	141 Hampshire St	15.24	introduced	0 to 15.24 cm	SanFrancisco	NA	NA	NA	NA	NA	NA	NA	NA	NA	NA	NA	NA	NA	NA	NA
239860	Ornamental pear	Pyrus calleryana	San Francisco	California	-122.4144041	37.74662696	no_info	44 Manchester St	20.32	introduced	15.24 to 30.48 cm	SanFrancisco	NA	NA	NA	NA	NA	NA	NA	NA	NA	NA	NA	NA	NA	NA	NA
56757	NA	NA	San Francisco	California	-122.4342587	37.77073692	no_info	640 Waller St	NA	no_info	NA	SanFrancisco	NA	NA	NA	NA	NA	NA	NA	NA	NA	NA	NA	NA	NA	NA	NA
22542	American ash	Fraxinus americana	San Francisco	California	-122.4341723	37.72929371	no_info	1416X Alemany Blvd	35.56	introduced	30.48 to 45.72 cm	SanFrancisco	NA	NA	NA	NA	NA	NA	NA	NA	NA	NA	NA	NA	NA	NA	NA
14129	Sycamore london plane	Platanus acerifolia	San Francisco	California	-122.4210182	37.77356886	no_info	1629 Market St	30.48	introduced	15.24 to 30.48 cm	SanFrancisco	NA	NA	NA	NA	NA	NA	NA	NA	NA	NA	NA	NA	NA	NA	NA
44714	Mayten	Maytenus boaria	San Francisco	California	-122.4784885	37.7534981	no_info	1830 21St Ave	10.16	introduced	0 to 15.24 cm	SanFrancisco	NA	NA	NA	NA	NA	NA	NA	NA	NA	NA	NA	NA	NA	NA	NA
57604	Laurel fig	Ficus nitida	San Francisco	California	-122.4429169	37.73078782	no_info	238 Hearst Ave	NA	no_info	NA	SanFrancisco	NA	NA	NA	NA	NA	NA	NA	NA	NA	NA	NA	NA	NA	NA	NA
1452	Olive tree	Olea europaea	San Francisco	California	-122.4593922	37.78749827	no_info	151X Arguello Blvd	30.48	introduced	15.24 to 30.48 cm	SanFrancisco	NA	NA	NA	NA	NA	NA	NA	NA	NA	NA	NA	NA	NA	NA	NA
248292	Sycamore london plane	Platanus acerifolia	San Francisco	California	-122.4215312	37.77353796	no_info	1640 Market St	27.94	introduced	15.24 to 30.48 cm	SanFrancisco	NA	NA	NA	NA	NA	NA	NA	NA	NA	NA	NA	NA	NA	NA	NA
98679	Glossy privet	Ligustrum lucidum	San Francisco	California	-122.421067	37.7365942	no_info	199X Park St	NA	introduced	NA	SanFrancisco	NA	NA	NA	NA	NA	NA	NA	NA	NA	NA	NA	NA	NA	NA	NA
108653	Tulip tree	Liriodendron tulipifera	San Francisco	California	-122.402884	37.80170229	no_info	1200X Sansome St	NA	introduced	NA	SanFrancisco	NA	NA	NA	NA	NA	NA	NA	NA	NA	NA	NA	NA	NA	NA	NA
129540	Japanese privet	Ligustrum japonicum	San Francisco	California	-122.4068828	37.79047479	no_info	586 Bush St	17.78	introduced	15.24 to 30.48 cm	SanFrancisco	NA	NA	NA	NA	NA	NA	NA	NA	NA	NA	NA	NA	NA	NA	NA
227971	American sweet gum	Liquidambar styraciflua	San Francisco	California	-122.4123702	37.74729574	no_info	355 Precita Ave	27.94	introduced	15.24 to 30.48 cm	SanFrancisco	NA	NA	NA	NA	NA	NA	NA	NA	NA	NA	NA	NA	NA	NA	NA
28549	Mexican fan palm	Washingtonia robusta	San Francisco	California	-122.4389715	37.71899173	no_info	4963 Mission St	30.48	introduced	15.24 to 30.48 cm	SanFrancisco	NA	NA	NA	NA	NA	NA	NA	NA	NA	NA	NA	NA	NA	NA	NA
121532	Littleleaf linden	Tilia cordata	San Francisco	California	-122.3915158	37.78841168	no_info	333 Beale St	NA	introduced	NA	SanFrancisco	NA	NA	NA	NA	NA	NA	NA	NA	NA	NA	NA	NA	NA	NA	NA
22252	Aristocrat callery pear	Pyrus calleryana	San Francisco	California	-122.3903841	37.73672088	no_info	4544 03rd St	15.24	introduced	0 to 15.24 cm	SanFrancisco	NA	NA	NA	NA	NA	NA	NA	NA	NA	NA	NA	NA	NA	NA	NA
104591	Ornamental pear	Pyrus calleryana	San Francisco	California	-122.4092421	37.76179685	no_info	600 York St	NA	introduced	NA	SanFrancisco	NA	NA	NA	NA	NA	NA	NA	NA	NA	NA	NA	NA	NA	NA	NA
84419	Swamp myrtle	Tristaniopsis laurina	San Francisco	California	-122.4633194	37.77906039	no_info	1403 Anza St	7.62	introduced	0 to 15.24 cm	SanFrancisco	NA	NA	NA	NA	NA	NA	NA	NA	NA	NA	NA	NA	NA	NA	NA
203788	Blackwood acacia	Acacia melanoxylon	San Francisco	California	-122.4653179	37.75080297	no_info	2010 09th Ave	53.34	introduced	45.72 to 60.96 cm	SanFrancisco	NA	NA	NA	NA	NA	NA	NA	NA	NA	NA	NA	NA	NA	NA	NA
20283	Monterey pine	Pinus radiata	San Francisco	California	NA	NA	no_info	20X Sunset Blvd	91.44	naturally_occurring	more than 76.2 cm	SanFrancisco	NA	NA	NA	NA	NA	NA	NA	NA	NA	NA	NA	NA	NA	NA	NA
5504	Southern magnolia	Magnolia grandiflora	San Francisco	California	-122.4257876	37.75688471	no_info	784 Dolores St	7.62	introduced	0 to 15.24 cm	SanFrancisco	NA	NA	NA	NA	NA	NA	NA	NA	NA	NA	NA	NA	NA	NA	NA
132853	Victorian box	Pittosporum undulatum	San Francisco	California	-122.4426781	37.7895763	no_info	3005 Clay St	20.32	introduced	15.24 to 30.48 cm	SanFrancisco	NA	NA	NA	NA	NA	NA	NA	NA	NA	NA	NA	NA	NA	NA	NA
208383	Brisbane box	Lophostemon confertus	San Francisco	California	-122.4650734	37.74510175	no_info	200X Dorantes Ave	35.56	introduced	30.48 to 45.72 cm	SanFrancisco	NA	NA	NA	NA	NA	NA	NA	NA	NA	NA	NA	NA	NA	NA	NA
65213	New zealand xmas tree	Metrosideros excelsa	San Francisco	California	-122.4318835	37.75250553	no_info	1033 Noe St	NA	introduced	NA	SanFrancisco	NA	NA	NA	NA	NA	NA	NA	NA	NA	NA	NA	NA	NA	NA	NA
35295	Indian hawthorn	Rhaphiolepis Lindl.	San Francisco	California	-122.4471278	37.74711861	no_info	86 Sunview Way	NA	no_info	NA	SanFrancisco	NA	NA	NA	NA	NA	NA	NA	NA	NA	NA	NA	NA	NA	NA	NA
24346	Mexican fan palm	Washingtonia robusta	San Francisco	California	-122.4220634	37.76979925	no_info	95 Duboce Ave	7.62	introduced	0 to 15.24 cm	SanFrancisco	NA	NA	NA	NA	NA	NA	NA	NA	NA	NA	NA	NA	NA	NA	NA
240288	Coast live oak	Quercus agrifolia	San Francisco	California	-122.4361774	37.75443134	no_info	3980 22Nd St	50.8	naturally_occurring	45.72 to 60.96 cm	SanFrancisco	NA	NA	NA	NA	NA	NA	NA	NA	NA	NA	NA	NA	NA	NA	NA
129031	Maidenhair tree	Ginkgo biloba	San Francisco	California	-122.4015442	37.79390936	no_info	537 Sacramento St	15.24	introduced	0 to 15.24 cm	SanFrancisco	NA	NA	NA	NA	NA	NA	NA	NA	NA	NA	NA	NA	NA	NA	NA
126171	Red flowering gum	Corymbia ficifolia	San Francisco	California	-122.4422697	37.79666945	no_info	2901 Divisadero St	45.72	introduced	30.48 to 45.72 cm	SanFrancisco	NA	NA	NA	NA	NA	NA	NA	NA	NA	NA	NA	NA	NA	NA	NA
243989	Spanish dagger	Yucca gloriosa	San Francisco	California	-122.4086215	37.75798942	no_info	889 York St	50.8	introduced	45.72 to 60.96 cm	SanFrancisco	NA	NA	NA	NA	NA	NA	NA	NA	NA	NA	NA	NA	NA	NA	NA
220975	Lemon bottlebrush	Callistemon citrinus	San Francisco	California	-122.4471984	37.74821644	no_info	27 Dawnview Way	17.78	no_info	15.24 to 30.48 cm	SanFrancisco	NA	NA	NA	NA	NA	NA	NA	NA	NA	NA	NA	NA	NA	NA	NA
27184	Weeping bottlebrush	Callistemon viminalis	San Francisco	California	-122.4326693	37.72935349	no_info	234 Silver Ave	15.24	no_info	0 to 15.24 cm	SanFrancisco	NA	NA	NA	NA	NA	NA	NA	NA	NA	NA	NA	NA	NA	NA	NA
245050	Cherry plum	Prunus cerasifera	San Francisco	California	-122.4381012	37.77215516	no_info	1044 Page St	12.7	introduced	0 to 15.24 cm	SanFrancisco	NA	NA	NA	NA	NA	NA	NA	NA	NA	NA	NA	NA	NA	NA	NA
236905	Cherry plum	Prunus cerasifera	San Francisco	California	-122.4520392	37.76227958	no_info	1180 Stanyan St	33.02	introduced	30.48 to 45.72 cm	SanFrancisco	NA	NA	NA	NA	NA	NA	NA	NA	NA	NA	NA	NA	NA	NA	NA
41716	Silver dollar eucalyptus	Eucalyptus polyanthemos	San Francisco	California	-122.4121952	37.73648458	no_info	543 Prentiss St	NA	introduced	NA	SanFrancisco	NA	NA	NA	NA	NA	NA	NA	NA	NA	NA	NA	NA	NA	NA	NA
117895	Primrose tree	Lagunaria patersonii	San Francisco	California	-122.4985623	37.77680973	no_info	635 38th Ave	2.54	no_info	0 to 15.24 cm	SanFrancisco	NA	NA	NA	NA	NA	NA	NA	NA	NA	NA	NA	NA	NA	NA	NA
121284	Maidenhair tree	Ginkgo biloba	San Francisco	California	-122.4776109	37.78107115	no_info	369 18th Ave	NA	introduced	NA	SanFrancisco	NA	NA	NA	NA	NA	NA	NA	NA	NA	NA	NA	NA	NA	NA	NA
55633	NA	NA	San Francisco	California	-122.4351887	37.70937203	no_info	241 Winding Way	NA	no_info	NA	SanFrancisco	NA	NA	NA	NA	NA	NA	NA	NA	NA	NA	NA	NA	NA	NA	NA
206853	Monterey cypress	Cupressus macrocarpa	San Francisco	California	-122.4721494	37.7294717	no_info	400 Junipero Serra Blvd	109.22	introduced	more than 76.2 cm	SanFrancisco	NA	NA	NA	NA	NA	NA	NA	NA	NA	NA	NA	NA	NA	NA	NA
60133	English hawthorn	Crataegus laevigata	San Francisco	California	-122.4302255	37.73542691	no_info	214 Roanoke St	NA	introduced	NA	SanFrancisco	NA	NA	NA	NA	NA	NA	NA	NA	NA	NA	NA	NA	NA	NA	NA
61757	Mayten	Maytenus boaria	San Francisco	California	-122.4276616	37.76661233	no_info	75 Landers St	NA	introduced	NA	SanFrancisco	NA	NA	NA	NA	NA	NA	NA	NA	NA	NA	NA	NA	NA	NA	NA
192227	Ash	Fraxinus	San Francisco	California	-122.4101087	37.7705128	no_info	340 10th St	7.62	no_info	0 to 15.24 cm	SanFrancisco	NA	NA	NA	NA	NA	NA	NA	NA	NA	NA	NA	NA	NA	NA	NA
60726	NA	NA	San Francisco	California	-122.4199163	37.7605186	no_info	181 San Carlos St	NA	no_info	NA	SanFrancisco	NA	NA	NA	NA	NA	NA	NA	NA	NA	NA	NA	NA	NA	NA	NA
229947	Southern magnolia	Magnolia grandiflora	San Francisco	California	-122.4396924	37.75341996	no_info	826 Alvarado St	7.62	introduced	0 to 15.24 cm	SanFrancisco	NA	NA	NA	NA	NA	NA	NA	NA	NA	NA	NA	NA	NA	NA	NA
20576	Monterey cypress	Cupressus macrocarpa	San Francisco	California	-122.4959212	37.76101637	no_info	1392X Sunset Blvd	60.96	introduced	45.72 to 60.96 cm	SanFrancisco	NA	NA	NA	NA	NA	NA	NA	NA	NA	NA	NA	NA	NA	NA	NA
215339	Irish yew	Taxus baccata	San Francisco	California	-122.4443823	37.73294374	no_info	637 Detroit St	22.86	introduced	15.24 to 30.48 cm	SanFrancisco	NA	NA	NA	NA	NA	NA	NA	NA	NA	NA	NA	NA	NA	NA	NA
250850	Mayten	Maytenus boaria	San Francisco	California	-122.490511	37.78455951	no_info	237 30th Ave	12.7	introduced	0 to 15.24 cm	SanFrancisco	NA	NA	NA	NA	NA	NA	NA	NA	NA	NA	NA	NA	NA	NA	NA
189251	Bronze loquat	Eriobotrya deflexa	San Francisco	California	-122.4050841	37.74131524	no_info	120 Loomis St	2.54	introduced	0 to 15.24 cm	SanFrancisco	NA	NA	NA	NA	NA	NA	NA	NA	NA	NA	NA	NA	NA	NA	NA
97526	Southern magnolia	Magnolia grandiflora	San Francisco	California	-122.3954719	37.78664927	no_info	532 Folsom St	15.24	introduced	0 to 15.24 cm	SanFrancisco	NA	NA	NA	NA	NA	NA	NA	NA	NA	NA	NA	NA	NA	NA	NA
190050	Camphor tree	Cinnamomum camphora	San Francisco	California	-122.3840912	37.74578213	no_info	601 Amador St	15.24	introduced	0 to 15.24 cm	SanFrancisco	NA	NA	NA	NA	NA	NA	NA	NA	NA	NA	NA	NA	NA	NA	NA
63580	Victorian box	Pittosporum undulatum	San Francisco	California	-122.4220988	37.79981707	no_info	1380 Filbert St	45.72	introduced	30.48 to 45.72 cm	SanFrancisco	NA	NA	NA	NA	NA	NA	NA	NA	NA	NA	NA	NA	NA	NA	NA
120068	Blackwood acacia	Acacia melanoxylon	San Francisco	California	-122.4865254	37.78747494	no_info	301 El Camino Del Mar	12.7	introduced	0 to 15.24 cm	SanFrancisco	NA	NA	NA	NA	NA	NA	NA	NA	NA	NA	NA	NA	NA	NA	NA
8222	Red maple	Acer rubrum	San Francisco	California	-122.3858405	37.73969675	no_info	1500X Galvez Ave	7.62	introduced	0 to 15.24 cm	SanFrancisco	NA	NA	NA	NA	NA	NA	NA	NA	NA	NA	NA	NA	NA	NA	NA
15891	Swamp myrtle	Tristaniopsis laurina	San Francisco	California	-122.4472349	37.71108882	no_info	5630 Mission St	7.62	introduced	0 to 15.24 cm	SanFrancisco	NA	NA	NA	NA	NA	NA	NA	NA	NA	NA	NA	NA	NA	NA	NA
103699	New zealand xmas tree	Metrosideros excelsa	San Francisco	California	-122.5091461	37.77338322	no_info	4700 Cabrillo St	30.48	introduced	15.24 to 30.48 cm	SanFrancisco	NA	NA	NA	NA	NA	NA	NA	NA	NA	NA	NA	NA	NA	NA	NA
125200	Blackwood acacia	Acacia melanoxylon	San Francisco	California	-122.4306709	37.78954626	no_info	2105 Buchanan St	20.32	introduced	15.24 to 30.48 cm	SanFrancisco	NA	NA	NA	NA	NA	NA	NA	NA	NA	NA	NA	NA	NA	NA	NA
45403	Cherry plum	Prunus cerasifera	San Francisco	California	-122.4663563	37.72245756	no_info	45 De Soto St	NA	introduced	NA	SanFrancisco	NA	NA	NA	NA	NA	NA	NA	NA	NA	NA	NA	NA	NA	NA	NA
784	Acacia	Acacia	San Francisco	California	-122.495322	37.74586831	no_info	2201X 37th Ave	45.72	no_info	30.48 to 45.72 cm	SanFrancisco	NA	NA	NA	NA	NA	NA	NA	NA	NA	NA	NA	NA	NA	NA	NA
52097	Mayten	Maytenus boaria	San Francisco	California	-122.4417073	37.79479033	no_info	2710 Divisadero St	7.62	introduced	0 to 15.24 cm	SanFrancisco	NA	NA	NA	NA	NA	NA	NA	NA	NA	NA	NA	NA	NA	NA	NA
180290	Swamp myrtle	Tristaniopsis laurina	San Francisco	California	-122.4346875	37.72849937	no_info	1460X Alemany Blvd	7.62	introduced	0 to 15.24 cm	SanFrancisco	NA	NA	NA	NA	NA	NA	NA	NA	NA	NA	NA	NA	NA	NA	NA
205933	California lilac	Ceanothus L.	San Francisco	California	-122.4609699	37.74577848	no_info	491 Dewey Blvd	15.24	no_info	0 to 15.24 cm	SanFrancisco	NA	NA	NA	NA	NA	NA	NA	NA	NA	NA	NA	NA	NA	NA	NA
27691	Pink melaleuca	Melaleuca nesophila	San Francisco	California	-122.4381286	37.7796661	no_info	1765 Turk St	17.78	no_info	15.24 to 30.48 cm	SanFrancisco	NA	NA	NA	NA	NA	NA	NA	NA	NA	NA	NA	NA	NA	NA	NA
205274	Dracena palm	Cordyline australis	San Francisco	California	-122.4670837	37.76074761	no_info	1480 10th Ave	17.78	introduced	15.24 to 30.48 cm	SanFrancisco	NA	NA	NA	NA	NA	NA	NA	NA	NA	NA	NA	NA	NA	NA	NA
40879	California pepper	Schinus molle	San Francisco	California	-122.4146021	37.77536905	no_info	38 Washburn St	NA	introduced	NA	SanFrancisco	NA	NA	NA	NA	NA	NA	NA	NA	NA	NA	NA	NA	NA	NA	NA
196002	Lombardy poplar	Populus nigra	San Francisco	California	-122.3881962	37.77649419	no_info	212 Terry A Francois Blvd	45.72	introduced	30.48 to 45.72 cm	SanFrancisco	NA	NA	NA	NA	NA	NA	NA	NA	NA	NA	NA	NA	NA	NA	NA
36703	Silver dollar eucalyptus	Eucalyptus polyanthemos	San Francisco	California	-122.4256939	37.75988462	no_info	3690X 19th St	NA	introduced	NA	SanFrancisco	NA	NA	NA	NA	NA	NA	NA	NA	NA	NA	NA	NA	NA	NA	NA
100572	Southern magnolia	Magnolia grandiflora	San Francisco	California	-122.4432603	37.79053093	no_info	3020 Washington St	7.62	introduced	0 to 15.24 cm	SanFrancisco	NA	NA	NA	NA	NA	NA	NA	NA	NA	NA	NA	NA	NA	NA	NA
225090	Carob	Ceratonia siliqua	San Francisco	California	-122.4333795	37.76613299	no_info	188 Noe St	33.02	introduced	30.48 to 45.72 cm	SanFrancisco	NA	NA	NA	NA	NA	NA	NA	NA	NA	NA	NA	NA	NA	NA	NA
235161	Victorian box	Pittosporum undulatum	San Francisco	California	-122.4276928	37.73431044	no_info	8 Marsily St	33.02	introduced	30.48 to 45.72 cm	SanFrancisco	NA	NA	NA	NA	NA	NA	NA	NA	NA	NA	NA	NA	NA	NA	NA
143265	Sycamore london plane	Platanus acerifolia	San Francisco	California	-122.411346	37.80243383	no_info	1941 Powell St	12.7	introduced	0 to 15.24 cm	SanFrancisco	NA	NA	NA	NA	NA	NA	NA	NA	NA	NA	NA	NA	NA	NA	NA
246665	European white birch	Betula pendula	San Francisco	California	-122.4106046	37.74437714	no_info	199 Ripley St	17.78	introduced	15.24 to 30.48 cm	SanFrancisco	NA	NA	NA	NA	NA	NA	NA	NA	NA	NA	NA	NA	NA	NA	NA
89509	Swamp myrtle	Tristaniopsis laurina	San Francisco	California	-122.4980855	37.77763318	no_info	4632 Anza St	7.62	introduced	0 to 15.24 cm	SanFrancisco	NA	NA	NA	NA	NA	NA	NA	NA	NA	NA	NA	NA	NA	NA	NA
8081	Shamel ash evergreen ash	Fraxinus uhdei	San Francisco	California	-122.4274474	37.77774334	no_info	679 Fulton St	30.48	introduced	15.24 to 30.48 cm	SanFrancisco	NA	NA	NA	NA	NA	NA	NA	NA	NA	NA	NA	NA	NA	NA	NA
225710	Maidenhair tree	Ginkgo biloba	San Francisco	California	-122.4216323	37.75159742	no_info	220 San Jose Ave	2.54	introduced	0 to 15.24 cm	SanFrancisco	NA	NA	NA	NA	NA	NA	NA	NA	NA	NA	NA	NA	NA	NA	NA
134107	Sycamore london plane	Platanus acerifolia	San Francisco	California	-122.4400382	37.79498445	no_info	2710 Scott St	48.26	introduced	45.72 to 60.96 cm	SanFrancisco	NA	NA	NA	NA	NA	NA	NA	NA	NA	NA	NA	NA	NA	NA	NA
222026	Norfolk island pine	Araucaria heterophylla	San Francisco	California	-122.4401558	37.75813266	no_info	47 Seward St	15.24	introduced	0 to 15.24 cm	SanFrancisco	NA	NA	NA	NA	NA	NA	NA	NA	NA	NA	NA	NA	NA	NA	NA
34569	Hop bush	Dodonaea viscosa	San Francisco	California	-122.4121583	37.74014671	no_info	212 Prentiss St	NA	introduced	NA	SanFrancisco	NA	NA	NA	NA	NA	NA	NA	NA	NA	NA	NA	NA	NA	NA	NA
114073	European white birch	Betula pendula	San Francisco	California	-122.4834019	37.7186342	no_info	18X Higuera Ave	15.24	introduced	0 to 15.24 cm	SanFrancisco	NA	NA	NA	NA	NA	NA	NA	NA	NA	NA	NA	NA	NA	NA	NA
126632	Indian laurel fig tree	Ficus microcarpa	San Francisco	California	-122.4360634	37.7995117	no_info	3231 Fillmore St	15.24	introduced	0 to 15.24 cm	SanFrancisco	NA	NA	NA	NA	NA	NA	NA	NA	NA	NA	NA	NA	NA	NA	NA
47750	Jacaranda	Jacaranda mimosifolia	San Francisco	California	-122.3892852	37.75924952	no_info	993 Tennessee St	NA	introduced	NA	SanFrancisco	NA	NA	NA	NA	NA	NA	NA	NA	NA	NA	NA	NA	NA	NA	NA
90592	Hybrid strawberry tree	Arbutus	San Francisco	California	-122.4845345	37.77451373	no_info	2400X Cabrillo St	7.62	no_info	0 to 15.24 cm	SanFrancisco	NA	NA	NA	NA	NA	NA	NA	NA	NA	NA	NA	NA	NA	NA	NA
186196	Fern pine	Podocarpus gracilior	San Francisco	California	-122.4956953	37.7550634	no_info	1701 Sunset Blvd	2.54	no_info	0 to 15.24 cm	SanFrancisco	NA	NA	NA	NA	NA	NA	NA	NA	NA	NA	NA	NA	NA	NA	NA
212572	Cherry plum	Prunus cerasifera	San Francisco	California	-122.4523525	37.74072646	no_info	778 Myra Way	15.24	introduced	0 to 15.24 cm	SanFrancisco	NA	NA	NA	NA	NA	NA	NA	NA	NA	NA	NA	NA	NA	NA	NA
10691	New zealand xmas tree	Metrosideros excelsa	San Francisco	California	-122.4368552	37.77505457	no_info	1245 Hayes St	15.24	introduced	0 to 15.24 cm	SanFrancisco	NA	NA	NA	NA	NA	NA	NA	NA	NA	NA	NA	NA	NA	NA	NA
94014	Brisbane box	Lophostemon confertus	San Francisco	California	-122.4125131	37.77808763	no_info	1188 Mission St	12.7	introduced	0 to 15.24 cm	SanFrancisco	NA	NA	NA	NA	NA	NA	NA	NA	NA	NA	NA	NA	NA	NA	NA
99502	White horsechestnut	Aesculus hippocastanum	San Francisco	California	-122.4417169	37.79443823	no_info	2698@Divisadero Vallejo St	NA	introduced	NA	SanFrancisco	NA	NA	NA	NA	NA	NA	NA	NA	NA	NA	NA	NA	NA	NA	NA
227694	Australian tea tree	Leptospermum laevigatum	San Francisco	California	-122.4434911	37.75928696	no_info	239 Caselli Ave	22.86	introduced	15.24 to 30.48 cm	SanFrancisco	NA	NA	NA	NA	NA	NA	NA	NA	NA	NA	NA	NA	NA	NA	NA
82823	Coast live oak	Quercus agrifolia	San Francisco	California	-122.3895443	37.73222964	no_info	1595X Quesada Ave	NA	naturally_occurring	NA	SanFrancisco	NA	NA	NA	NA	NA	NA	NA	NA	NA	NA	NA	NA	NA	NA	NA
2654	Mayten	Maytenus boaria	San Francisco	California	-122.4299512	37.7875549	no_info	1988 Bush St	30.48	introduced	15.24 to 30.48 cm	SanFrancisco	NA	NA	NA	NA	NA	NA	NA	NA	NA	NA	NA	NA	NA	NA	NA
138554	Victorian box	Pittosporum undulatum	San Francisco	California	-122.4370117	37.78473329	no_info	2130 Post St	15.24	introduced	0 to 15.24 cm	SanFrancisco	NA	NA	NA	NA	NA	NA	NA	NA	NA	NA	NA	NA	NA	NA	NA
239685	Brazilian pepper	Schinus terebinthifolius	San Francisco	California	-122.4106084	37.74684893	no_info	1601X Alabama St	15.24	no_info	0 to 15.24 cm	SanFrancisco	NA	NA	NA	NA	NA	NA	NA	NA	NA	NA	NA	NA	NA	NA	NA
134448	Sycamore london plane	Platanus acerifolia	San Francisco	California	-122.415881	37.78072641	no_info	220 Mcallister St	30.48	introduced	15.24 to 30.48 cm	SanFrancisco	NA	NA	NA	NA	NA	NA	NA	NA	NA	NA	NA	NA	NA	NA	NA
223703	Monterey cypress	Cupressus macrocarpa	San Francisco	California	-122.4266568	37.73663839	no_info	1100 San Jose Ave	45.72	introduced	30.48 to 45.72 cm	SanFrancisco	NA	NA	NA	NA	NA	NA	NA	NA	NA	NA	NA	NA	NA	NA	NA
101161	Santa cruz ironwood	Lyonothamnus floribundus	San Francisco	California	-122.3972974	37.76147621	no_info	375 Connecticut St	22.86	naturally_occurring	15.24 to 30.48 cm	SanFrancisco	NA	NA	NA	NA	NA	NA	NA	NA	NA	NA	NA	NA	NA	NA	NA
55571	NA	NA	San Francisco	California	-122.4012283	37.7940116	no_info	400 Sansome St	NA	no_info	NA	SanFrancisco	NA	NA	NA	NA	NA	NA	NA	NA	NA	NA	NA	NA	NA	NA	NA
57849	NA	NA	San Francisco	California	-122.4392121	37.80361941	no_info	264 Mallorca Way	NA	no_info	NA	SanFrancisco	NA	NA	NA	NA	NA	NA	NA	NA	NA	NA	NA	NA	NA	NA	NA
25543	Cajeput	Melaleuca quinquenervia	San Francisco	California	-122.4055311	37.7382483	no_info	245X Industrial St	60.96	introduced	45.72 to 60.96 cm	SanFrancisco	NA	NA	NA	NA	NA	NA	NA	NA	NA	NA	NA	NA	NA	NA	NA
182287	Blackwood acacia	Acacia melanoxylon	San Francisco	California	-122.4778267	37.75935417	no_info	1515 20th Ave	60.96	introduced	45.72 to 60.96 cm	SanFrancisco	NA	NA	NA	NA	NA	NA	NA	NA	NA	NA	NA	NA	NA	NA	NA
95811	Heath melaleuca	Melaleuca ericifolia	San Francisco	California	-122.389657	37.76322573	no_info	691 Tennessee St	10.16	introduced	0 to 15.24 cm	SanFrancisco	NA	NA	NA	NA	NA	NA	NA	NA	NA	NA	NA	NA	NA	NA	NA
62739	Southern magnolia	Magnolia grandiflora	San Francisco	California	-122.4384065	37.76122433	no_info	66 Eureka St	NA	introduced	NA	SanFrancisco	NA	NA	NA	NA	NA	NA	NA	NA	NA	NA	NA	NA	NA	NA	NA
139063	Myoporum	Myoporum laetum	San Francisco	California	-122.446057	37.78402703	no_info	800 Presidio Ave	40.64	introduced	30.48 to 45.72 cm	SanFrancisco	NA	NA	NA	NA	NA	NA	NA	NA	NA	NA	NA	NA	NA	NA	NA
3700	Red ironbark	Eucalyptus sideroxylon	San Francisco	California	-122.3832769	37.74384802	no_info	401X Cargo Way	30.48	introduced	15.24 to 30.48 cm	SanFrancisco	NA	NA	NA	NA	NA	NA	NA	NA	NA	NA	NA	NA	NA	NA	NA
203481	Fern pine	Afrocarpus gracilior	San Francisco	California	-122.4642095	37.7279374	no_info	90 Manor Dr	25.4	introduced	15.24 to 30.48 cm	SanFrancisco	NA	NA	NA	NA	NA	NA	NA	NA	NA	NA	NA	NA	NA	NA	NA
108692	Kwanzan flowering cherry	Prunus serrulata	San Francisco	California	-122.4406133	37.80391014	no_info	1950X Beach St	7.62	introduced	0 to 15.24 cm	SanFrancisco	NA	NA	NA	NA	NA	NA	NA	NA	NA	NA	NA	NA	NA	NA	NA
142933	Banyan fig	Ficus retusa	San Francisco	California	-122.4057678	37.79901627	no_info	502 Vallejo St	27.94	introduced	15.24 to 30.48 cm	SanFrancisco	NA	NA	NA	NA	NA	NA	NA	NA	NA	NA	NA	NA	NA	NA	NA
201369	Santa cruz ironwood	Lyonothamnus floribundus	San Francisco	California	-122.3793638	37.7342502	no_info	175 Middle Point Rd	5.08	naturally_occurring	0 to 15.24 cm	SanFrancisco	NA	NA	NA	NA	NA	NA	NA	NA	NA	NA	NA	NA	NA	NA	NA
120321	Victorian box	Pittosporum undulatum	San Francisco	California	-122.4821544	37.77562389	no_info	640 23rd Ave	27.94	introduced	15.24 to 30.48 cm	SanFrancisco	NA	NA	NA	NA	NA	NA	NA	NA	NA	NA	NA	NA	NA	NA	NA
190126	Indian laurel fig tree	Ficus microcarpa	San Francisco	California	-122.4001021	37.74474824	no_info	2177 Jerrold Ave	45.72	introduced	30.48 to 45.72 cm	SanFrancisco	NA	NA	NA	NA	NA	NA	NA	NA	NA	NA	NA	NA	NA	NA	NA
175417	Hybrid strawberry tree	Arbutus	San Francisco	California	-122.4477166	37.71876354	no_info	195 Shawnee Ave	2.54	no_info	0 to 15.24 cm	SanFrancisco	NA	NA	NA	NA	NA	NA	NA	NA	NA	NA	NA	NA	NA	NA	NA
198084	Swamp myrtle	Tristaniopsis laurina	San Francisco	California	-122.4023996	37.75383019	no_info	1201 Kansas St	17.78	introduced	15.24 to 30.48 cm	SanFrancisco	NA	NA	NA	NA	NA	NA	NA	NA	NA	NA	NA	NA	NA	NA	NA
222250	Lemon bottlebrush	Callistemon citrinus	San Francisco	California	-122.4143962	37.74168029	no_info	99 Ellsworth St	27.94	no_info	15.24 to 30.48 cm	SanFrancisco	NA	NA	NA	NA	NA	NA	NA	NA	NA	NA	NA	NA	NA	NA	NA
186537	Blackwood acacia	Acacia melanoxylon	San Francisco	California	-122.4958412	37.75874766	no_info	1501 Sunset Blvd	35.56	introduced	30.48 to 45.72 cm	SanFrancisco	NA	NA	NA	NA	NA	NA	NA	NA	NA	NA	NA	NA	NA	NA	NA
130580	Southern magnolia	Magnolia grandiflora	San Francisco	California	-122.4435441	37.79532062	no_info	2710 Broderick St	27.94	introduced	15.24 to 30.48 cm	SanFrancisco	NA	NA	NA	NA	NA	NA	NA	NA	NA	NA	NA	NA	NA	NA	NA
125414	Silver maple	Acer saccharinum	San Francisco	California	-122.4412858	37.78988563	no_info	2900 Clay St	33.02	introduced	30.48 to 45.72 cm	SanFrancisco	NA	NA	NA	NA	NA	NA	NA	NA	NA	NA	NA	NA	NA	NA	NA
230562	Southern magnolia	Magnolia grandiflora	San Francisco	California	-122.437903	37.74939057	no_info	4381 25th St	7.62	introduced	0 to 15.24 cm	SanFrancisco	NA	NA	NA	NA	NA	NA	NA	NA	NA	NA	NA	NA	NA	NA	NA
213034	Cherry plum	Prunus cerasifera	San Francisco	California	-122.4550227	37.76332481	no_info	119 Edgewood Ave	17.78	introduced	15.24 to 30.48 cm	SanFrancisco	NA	NA	NA	NA	NA	NA	NA	NA	NA	NA	NA	NA	NA	NA	NA
138593	Olive tree	Olea europaea	San Francisco	California	-122.4424747	37.78690842	no_info	2816 Pine St	17.78	introduced	15.24 to 30.48 cm	SanFrancisco	NA	NA	NA	NA	NA	NA	NA	NA	NA	NA	NA	NA	NA	NA	NA
244089	Cajeput	Melaleuca quinquenervia	San Francisco	California	-122.450377	37.77075648	no_info	426 Cole St	20.32	introduced	15.24 to 30.48 cm	SanFrancisco	NA	NA	NA	NA	NA	NA	NA	NA	NA	NA	NA	NA	NA	NA	NA
209286	Mayten	Maytenus boaria	San Francisco	California	-122.4420825	37.73055138	no_info	143 Congo St	27.94	introduced	15.24 to 30.48 cm	SanFrancisco	NA	NA	NA	NA	NA	NA	NA	NA	NA	NA	NA	NA	NA	NA	NA
113142	New zealand xmas tree	Metrosideros excelsa	San Francisco	California	-122.4783283	37.75395216	no_info	1395 Noriega St	20.32	introduced	15.24 to 30.48 cm	SanFrancisco	NA	NA	NA	NA	NA	NA	NA	NA	NA	NA	NA	NA	NA	NA	NA
202522	Brisbane box	Lophostemon confertus	San Francisco	California	-122.393663	37.78625572	no_info	41 Lansing St	5.08	introduced	0 to 15.24 cm	SanFrancisco	NA	NA	NA	NA	NA	NA	NA	NA	NA	NA	NA	NA	NA	NA	NA
91653	Aristocrat callery pear	Pyrus calleryana	San Francisco	California	-122.4163491	37.75401993	no_info	1199 South Van Ness Ave	7.62	introduced	0 to 15.24 cm	SanFrancisco	NA	NA	NA	NA	NA	NA	NA	NA	NA	NA	NA	NA	NA	NA	NA
235087	Victorian box	Pittosporum undulatum	San Francisco	California	-122.4150511	37.74126553	no_info	107 Anderson St	33.02	introduced	30.48 to 45.72 cm	SanFrancisco	NA	NA	NA	NA	NA	NA	NA	NA	NA	NA	NA	NA	NA	NA	NA
250911	Victorian box	Pittosporum undulatum	San Francisco	California	-122.489393	37.78395114	no_info	289 29th Ave	12.7	introduced	0 to 15.24 cm	SanFrancisco	NA	NA	NA	NA	NA	NA	NA	NA	NA	NA	NA	NA	NA	NA	NA
65703	Swamp myrtle	Tristaniopsis laurina	San Francisco	California	-122.4415491	37.71206511	no_info	218 Allison St	20.32	introduced	15.24 to 30.48 cm	SanFrancisco	NA	NA	NA	NA	NA	NA	NA	NA	NA	NA	NA	NA	NA	NA	NA
126186	Red flowering gum	Corymbia ficifolia	San Francisco	California	-122.4283637	37.80317421	no_info	3223 Gough St	45.72	introduced	30.48 to 45.72 cm	SanFrancisco	NA	NA	NA	NA	NA	NA	NA	NA	NA	NA	NA	NA	NA	NA	NA
19119	Victorian box	Pittosporum undulatum	San Francisco	California	-122.4314121	37.76903665	no_info	12 Sanchez St	30.48	introduced	15.24 to 30.48 cm	SanFrancisco	NA	NA	NA	NA	NA	NA	NA	NA	NA	NA	NA	NA	NA	NA	NA
39033	Cherry plum	Prunus cerasifera	San Francisco	California	-122.4106794	37.76296159	no_info	2701X Mariposa St	NA	introduced	NA	SanFrancisco	NA	NA	NA	NA	NA	NA	NA	NA	NA	NA	NA	NA	NA	NA	NA
33995	Carrotwood	Cupaniopsis anacardioides	San Francisco	California	-122.4063447	37.74425179	no_info	120 Faith St	NA	introduced	NA	SanFrancisco	NA	NA	NA	NA	NA	NA	NA	NA	NA	NA	NA	NA	NA	NA	NA
19752	Myoporum	Myoporum laetum	San Francisco	California	NA	NA	no_info	100 Stairway15	15.24	introduced	0 to 15.24 cm	SanFrancisco	NA	NA	NA	NA	NA	NA	NA	NA	NA	NA	NA	NA	NA	NA	NA
103483	Juniper	Juniperus chinensis	San Francisco	California	-122.4093393	37.73216987	no_info	116 Merrill St	5.08	introduced	0 to 15.24 cm	SanFrancisco	NA	NA	NA	NA	NA	NA	NA	NA	NA	NA	NA	NA	NA	NA	NA
129061	Silk oak tree	Grevillea robusta	San Francisco	California	-122.4444452	37.80257563	no_info	2255 North Point St	27.94	introduced	15.24 to 30.48 cm	SanFrancisco	NA	NA	NA	NA	NA	NA	NA	NA	NA	NA	NA	NA	NA	NA	NA
213746	Firethorn tree	Pyracantha	San Francisco	California	-122.4722929	37.75969592	no_info	1500 15th Ave	20.32	no_info	15.24 to 30.48 cm	SanFrancisco	NA	NA	NA	NA	NA	NA	NA	NA	NA	NA	NA	NA	NA	NA	NA
209541	Mayten	Maytenus boaria	San Francisco	California	-122.4609866	37.74793779	no_info	50 Marcela Ave	10.16	introduced	0 to 15.24 cm	SanFrancisco	NA	NA	NA	NA	NA	NA	NA	NA	NA	NA	NA	NA	NA	NA	NA
31806	Cherry plum	Prunus cerasifera	San Francisco	California	-122.4366599	37.76858122	no_info	79 Divisadero St	17.78	introduced	15.24 to 30.48 cm	SanFrancisco	NA	NA	NA	NA	NA	NA	NA	NA	NA	NA	NA	NA	NA	NA	NA
201929	Victorian box	Pittosporum undulatum	San Francisco	California	-122.4037857	37.73593728	no_info	118 Elmira St	27.94	introduced	15.24 to 30.48 cm	SanFrancisco	NA	NA	NA	NA	NA	NA	NA	NA	NA	NA	NA	NA	NA	NA	NA
46871	Bronze loquat	Eriobotrya deflexa	San Francisco	California	-122.4150408	37.79580056	no_info	1201 Pacific Ave	NA	introduced	NA	SanFrancisco	NA	NA	NA	NA	NA	NA	NA	NA	NA	NA	NA	NA	NA	NA	NA
226037	Maidenhair tree	Ginkgo biloba	San Francisco	California	-122.4214324	37.76835453	no_info	1498 Stevenson St	2.54	introduced	0 to 15.24 cm	SanFrancisco	NA	NA	NA	NA	NA	NA	NA	NA	NA	NA	NA	NA	NA	NA	NA
237861	Cherry plum	Prunus cerasifera	San Francisco	California	-122.4320115	37.73622015	no_info	246 Bemis St	20.32	introduced	15.24 to 30.48 cm	SanFrancisco	NA	NA	NA	NA	NA	NA	NA	NA	NA	NA	NA	NA	NA	NA	NA
184655	New zealand xmas tree	Metrosideros excelsa	San Francisco	California	-122.5011852	37.75518458	no_info	1690 42Nd Ave	20.32	introduced	15.24 to 30.48 cm	SanFrancisco	NA	NA	NA	NA	NA	NA	NA	NA	NA	NA	NA	NA	NA	NA	NA
48322	NA	NA	San Francisco	California	NA	NA	no_info	NA	NA	no_info	NA	SanFrancisco	NA	NA	NA	NA	NA	NA	NA	NA	NA	NA	NA	NA	NA	NA	NA
68576	Sycamore london plane	Platanus acerifolia	San Francisco	California	-122.5075926	37.7762416	no_info	32 Sutro Heights Ave	17.78	introduced	15.24 to 30.48 cm	SanFrancisco	NA	NA	NA	NA	NA	NA	NA	NA	NA	NA	NA	NA	NA	NA	NA
99137	Monterey pine	Pinus radiata	San Francisco	California	-122.4623444	37.74786624	no_info	302X Pacheco St	7.62	naturally_occurring	0 to 15.24 cm	SanFrancisco	NA	NA	NA	NA	NA	NA	NA	NA	NA	NA	NA	NA	NA	NA	NA
244954	Maidenhair tree	Ginkgo biloba	San Francisco	California	-122.4253712	37.77363589	no_info	281 Page St	25.4	introduced	15.24 to 30.48 cm	SanFrancisco	NA	NA	NA	NA	NA	NA	NA	NA	NA	NA	NA	NA	NA	NA	NA
64096	Mayten	Maytenus boaria	San Francisco	California	-122.4694407	37.76143804	no_info	1431 12th Ave	NA	introduced	NA	SanFrancisco	NA	NA	NA	NA	NA	NA	NA	NA	NA	NA	NA	NA	NA	NA	NA
112225	American ash	Fraxinus americana	San Francisco	California	-122.4446009	37.77903986	no_info	2000X Turk Blvd	5.08	introduced	0 to 15.24 cm	SanFrancisco	NA	NA	NA	NA	NA	NA	NA	NA	NA	NA	NA	NA	NA	NA	NA
131626	New zealand xmas tree	Metrosideros excelsa	San Francisco	California	-122.4006421	37.80103748	no_info	2 John Maher St	30.48	introduced	15.24 to 30.48 cm	SanFrancisco	NA	NA	NA	NA	NA	NA	NA	NA	NA	NA	NA	NA	NA	NA	NA
32838	Bronze loquat	Eriobotrya deflexa	San Francisco	California	-122.4340835	37.75035815	no_info	1414 Castro St	NA	introduced	NA	SanFrancisco	NA	NA	NA	NA	NA	NA	NA	NA	NA	NA	NA	NA	NA	NA	NA
84467	Ornamental pear	Pyrus calleryana	San Francisco	California	-122.4183485	37.7601684	no_info	400X Capp St	NA	introduced	NA	SanFrancisco	NA	NA	NA	NA	NA	NA	NA	NA	NA	NA	NA	NA	NA	NA	NA
90502	Ornamental pear tree	Pyrus calleryana	San Francisco	California	-122.4849391	37.7819643	no_info	401X 25th Ave	7.62	introduced	0 to 15.24 cm	SanFrancisco	NA	NA	NA	NA	NA	NA	NA	NA	NA	NA	NA	NA	NA	NA	NA
207320	New zealand tea tree	Leptospermum scoparium	San Francisco	California	-122.457941	37.74671575	no_info	20 Woodside Ave	10.16	introduced	0 to 15.24 cm	SanFrancisco	NA	NA	NA	NA	NA	NA	NA	NA	NA	NA	NA	NA	NA	NA	NA
193094	Southern magnolia	Magnolia grandiflora	San Francisco	California	-122.3862302	37.74089187	no_info	1400 Fairfax Ave	12.7	introduced	0 to 15.24 cm	SanFrancisco	NA	NA	NA	NA	NA	NA	NA	NA	NA	NA	NA	NA	NA	NA	NA
53246	NA	NA	San Francisco	California	-122.4574876	37.72191358	no_info	430 Holloway Ave	NA	no_info	NA	SanFrancisco	NA	NA	NA	NA	NA	NA	NA	NA	NA	NA	NA	NA	NA	NA	NA
126439	Horsetail pine	Casuarina cunninghamiana	San Francisco	California	-122.4352745	37.80487746	no_info	3700 Webster St	15.24	introduced	0 to 15.24 cm	SanFrancisco	NA	NA	NA	NA	NA	NA	NA	NA	NA	NA	NA	NA	NA	NA	NA
13984	Sycamore london plane	Platanus acerifolia	San Francisco	California	-122.4137135	37.77934669	no_info	1155 Market St	114.3	introduced	more than 76.2 cm	SanFrancisco	NA	NA	NA	NA	NA	NA	NA	NA	NA	NA	NA	NA	NA	NA	NA
3293	Sycamore london plane	Platanus acerifolia	San Francisco	California	-122.4680532	37.78473582	no_info	4712 California St	88.9	introduced	more than 76.2 cm	SanFrancisco	NA	NA	NA	NA	NA	NA	NA	NA	NA	NA	NA	NA	NA	NA	NA
39822	Coast redwood	Sequoia sempervirens	San Francisco	California	-122.5048241	37.74572601	no_info	2190 46th Ave	2.54	naturally_occurring	0 to 15.24 cm	SanFrancisco	NA	NA	NA	NA	NA	NA	NA	NA	NA	NA	NA	NA	NA	NA	NA
128393	Indian laurel fig tree	Ficus microcarpa	San Francisco	California	-122.4061148	37.78962278	no_info	316 Sutter St	63.5	introduced	60.96 to 76.2 cm	SanFrancisco	NA	NA	NA	NA	NA	NA	NA	NA	NA	NA	NA	NA	NA	NA	NA
176890	Primrose tree	Lagunaria patersonii	San Francisco	California	-122.4296301	37.72990524	no_info	18 Ney St	5.08	no_info	0 to 15.24 cm	SanFrancisco	NA	NA	NA	NA	NA	NA	NA	NA	NA	NA	NA	NA	NA	NA	NA
230618	Southern magnolia	Magnolia grandiflora	San Francisco	California	-122.4315979	37.75057668	no_info	293 Jersey St	7.62	introduced	0 to 15.24 cm	SanFrancisco	NA	NA	NA	NA	NA	NA	NA	NA	NA	NA	NA	NA	NA	NA	NA
111413	Monterey pine	Pinus radiata	San Francisco	California	-122.4650029	37.74694786	no_info	150X San Marcos Ave	106.68	naturally_occurring	more than 76.2 cm	SanFrancisco	NA	NA	NA	NA	NA	NA	NA	NA	NA	NA	NA	NA	NA	NA	NA
19213	Fairmont ginkgo	Ginkgo biloba	San Francisco	California	-122.4351386	37.76916757	no_info	710X Duboce Ave	7.62	introduced	0 to 15.24 cm	SanFrancisco	NA	NA	NA	NA	NA	NA	NA	NA	NA	NA	NA	NA	NA	NA	NA
56944	NA	NA	San Francisco	California	-122.4461135	37.76400889	no_info	1010 Ashbury St	NA	no_info	NA	SanFrancisco	NA	NA	NA	NA	NA	NA	NA	NA	NA	NA	NA	NA	NA	NA	NA
68973	Italian buckthorn	Rhamnus alaternus	San Francisco	California	-122.4452488	37.80293556	no_info	3541 Broderick St	NA	introduced	NA	SanFrancisco	NA	NA	NA	NA	NA	NA	NA	NA	NA	NA	NA	NA	NA	NA	NA
214495	Kwanzan flowering cherry	Prunus serrulata	San Francisco	California	-122.4726442	37.76049935	no_info	1475 15th Ave	2.54	introduced	0 to 15.24 cm	SanFrancisco	NA	NA	NA	NA	NA	NA	NA	NA	NA	NA	NA	NA	NA	NA	NA
3566	Olive tree	Olea europaea	San Francisco	California	-122.3771521	37.7402294	no_info	101X Cargo Way	7.62	introduced	0 to 15.24 cm	SanFrancisco	NA	NA	NA	NA	NA	NA	NA	NA	NA	NA	NA	NA	NA	NA	NA
56627	NA	NA	San Francisco	California	-122.4358781	37.74773418	no_info	1229 Diamond St	NA	no_info	NA	SanFrancisco	NA	NA	NA	NA	NA	NA	NA	NA	NA	NA	NA	NA	NA	NA	NA
50159	Southern magnolia	Magnolia grandiflora	San Francisco	California	-122.483708	37.76439575	no_info	1239@ Lincoln 25th Ave	7.62	introduced	0 to 15.24 cm	SanFrancisco	NA	NA	NA	NA	NA	NA	NA	NA	NA	NA	NA	NA	NA	NA	NA
222106	Red flowering gum	Corymbia ficifolia	San Francisco	California	-122.4392984	37.75712639	no_info	10 Corwin St	38.1	introduced	30.48 to 45.72 cm	SanFrancisco	NA	NA	NA	NA	NA	NA	NA	NA	NA	NA	NA	NA	NA	NA	NA
192964	Southern magnolia	Magnolia grandiflora	San Francisco	California	-122.3967906	37.76627919	no_info	1 Missouri St	22.86	introduced	15.24 to 30.48 cm	SanFrancisco	NA	NA	NA	NA	NA	NA	NA	NA	NA	NA	NA	NA	NA	NA	NA
64984	NA	NA	San Francisco	California	NA	NA	no_info	80 Dunbar Aly	NA	no_info	NA	SanFrancisco	NA	NA	NA	NA	NA	NA	NA	NA	NA	NA	NA	NA	NA	NA	NA
131555	New zealand xmas tree	Metrosideros excelsa	San Francisco	California	-122.4146635	37.79342483	no_info	1333 Jones St	27.94	introduced	15.24 to 30.48 cm	SanFrancisco	NA	NA	NA	NA	NA	NA	NA	NA	NA	NA	NA	NA	NA	NA	NA
211741	Victorian box	Pittosporum undulatum	San Francisco	California	-122.4724263	37.72417664	no_info	700 Junipero Serra Blvd	20.32	introduced	15.24 to 30.48 cm	SanFrancisco	NA	NA	NA	NA	NA	NA	NA	NA	NA	NA	NA	NA	NA	NA	NA
114235	Golden wattle	Acacia longifolia	San Francisco	California	-122.4731976	37.71448733	no_info	99X Font Blvd	33.02	introduced	30.48 to 45.72 cm	SanFrancisco	NA	NA	NA	NA	NA	NA	NA	NA	NA	NA	NA	NA	NA	NA	NA
60132	NA	NA	San Francisco	California	-122.430173	37.73537588	no_info	224 Roanoke St	NA	no_info	NA	SanFrancisco	NA	NA	NA	NA	NA	NA	NA	NA	NA	NA	NA	NA	NA	NA	NA
215702	Elm	Ulmus	San Francisco	California	-122.4650728	37.7437162	no_info	50 Taraval St	48.26	no_info	45.72 to 60.96 cm	SanFrancisco	NA	NA	NA	NA	NA	NA	NA	NA	NA	NA	NA	NA	NA	NA	NA
204654	Weeping bottlebrush	Callistemon viminalis	San Francisco	California	-122.468866	37.71654105	no_info	222 Ralston St	17.78	no_info	15.24 to 30.48 cm	SanFrancisco	NA	NA	NA	NA	NA	NA	NA	NA	NA	NA	NA	NA	NA	NA	NA
120970	New zealand xmas tree	Metrosideros excelsa	San Francisco	California	-122.4170475	37.78121721	no_info	376 Larkin St	NA	introduced	NA	SanFrancisco	NA	NA	NA	NA	NA	NA	NA	NA	NA	NA	NA	NA	NA	NA	NA
219087	Maidenhair tree	Ginkgo biloba	San Francisco	California	-122.4619075	37.76366119	no_info	1328 05th Ave	10.16	introduced	0 to 15.24 cm	SanFrancisco	NA	NA	NA	NA	NA	NA	NA	NA	NA	NA	NA	NA	NA	NA	NA
89717	Hybrid strawberry tree	Arbutus	San Francisco	California	-122.4665443	37.77890603	no_info	1707 Anza St	7.62	no_info	0 to 15.24 cm	SanFrancisco	NA	NA	NA	NA	NA	NA	NA	NA	NA	NA	NA	NA	NA	NA	NA
132816	Victorian box	Pittosporum undulatum	San Francisco	California	-122.4332215	37.79180792	no_info	2424 Washington St	5.08	introduced	0 to 15.24 cm	SanFrancisco	NA	NA	NA	NA	NA	NA	NA	NA	NA	NA	NA	NA	NA	NA	NA
118808	Lemon bottlebrush	Callistemon citrinus	San Francisco	California	-122.5065892	37.77170358	no_info	894 46th Ave	17.78	no_info	15.24 to 30.48 cm	SanFrancisco	NA	NA	NA	NA	NA	NA	NA	NA	NA	NA	NA	NA	NA	NA	NA
205900	Monterey cypress	Cupressus macrocarpa	San Francisco	California	-122.4615158	37.73804978	no_info	106 Miraloma Dr	27.94	introduced	15.24 to 30.48 cm	SanFrancisco	NA	NA	NA	NA	NA	NA	NA	NA	NA	NA	NA	NA	NA	NA	NA
189314	Dracena palm	Cordyline australis	San Francisco	California	-122.3992496	37.7371238	no_info	1599 Rankin St	33.02	introduced	30.48 to 45.72 cm	SanFrancisco	NA	NA	NA	NA	NA	NA	NA	NA	NA	NA	NA	NA	NA	NA	NA
48690	Sycamore london plane	Platanus acerifolia	San Francisco	California	-122.3954088	37.78423289	no_info	600 Harrison St	25.4	introduced	15.24 to 30.48 cm	SanFrancisco	NA	NA	NA	NA	NA	NA	NA	NA	NA	NA	NA	NA	NA	NA	NA
49572	Queen palm	Syagrus romanzoffianum	San Francisco	California	-122.4158642	37.79276797	no_info	1250 Leavenworth St	17.78	no_info	15.24 to 30.48 cm	SanFrancisco	NA	NA	NA	NA	NA	NA	NA	NA	NA	NA	NA	NA	NA	NA	NA
85448	Yarwood sycamore	Platanus acerifolia	San Francisco	California	-122.4232093	37.76709713	no_info	360Y14 Valencia St	15.24	introduced	0 to 15.24 cm	SanFrancisco	NA	NA	NA	NA	NA	NA	NA	NA	NA	NA	NA	NA	NA	NA	NA
187320	Monterey pine	Pinus radiata	San Francisco	California	-122.4942508	37.74431608	no_info	2200 Sunset Blvd	63.5	naturally_occurring	60.96 to 76.2 cm	SanFrancisco	NA	NA	NA	NA	NA	NA	NA	NA	NA	NA	NA	NA	NA	NA	NA
32672	Ornamental pear	Pyrus calleryana	San Francisco	California	-122.4034729	37.77405854	no_info	52 Gilbert St	20.32	introduced	15.24 to 30.48 cm	SanFrancisco	NA	NA	NA	NA	NA	NA	NA	NA	NA	NA	NA	NA	NA	NA	NA
209242	Mayten	Maytenus boaria	San Francisco	California	-122.4445667	37.73628738	no_info	32 Valletta Ct	10.16	introduced	0 to 15.24 cm	SanFrancisco	NA	NA	NA	NA	NA	NA	NA	NA	NA	NA	NA	NA	NA	NA	NA
183274	Red flowering gum	Corymbia ficifolia	San Francisco	California	-122.5019125	37.76344505	no_info	1243 42Nd Ave	53.34	introduced	45.72 to 60.96 cm	SanFrancisco	NA	NA	NA	NA	NA	NA	NA	NA	NA	NA	NA	NA	NA	NA	NA
42082	Queen palm	Arecastrum romanzoffianum	San Francisco	California	-122.4135124	37.74724611	no_info	301 Precita Ave	NA	no_info	NA	SanFrancisco	NA	NA	NA	NA	NA	NA	NA	NA	NA	NA	NA	NA	NA	NA	NA
127955	Indian laurel fig tree	Ficus microcarpa	San Francisco	California	-122.4022564	37.79947354	no_info	242 Vallejo St	43.18	introduced	30.48 to 45.72 cm	SanFrancisco	NA	NA	NA	NA	NA	NA	NA	NA	NA	NA	NA	NA	NA	NA	NA
219919	Hybrid strawberry tree	Arbutus	San Francisco	California	-122.4227243	37.74467552	no_info	25 Valley St	12.7	no_info	0 to 15.24 cm	SanFrancisco	NA	NA	NA	NA	NA	NA	NA	NA	NA	NA	NA	NA	NA	NA	NA
206472	Cotoneaster	Cotoneaster	San Francisco	California	-122.4442734	37.73360929	no_info	714 Detroit St	17.78	no_info	15.24 to 30.48 cm	SanFrancisco	NA	NA	NA	NA	NA	NA	NA	NA	NA	NA	NA	NA	NA	NA	NA
52156	Coast live oak	Quercus agrifolia	San Francisco	California	-122.3928035	37.73399052	no_info	1771 Quesada Ave	27.94	naturally_occurring	15.24 to 30.48 cm	SanFrancisco	NA	NA	NA	NA	NA	NA	NA	NA	NA	NA	NA	NA	NA	NA	NA
241905	Swamp myrtle	Tristaniopsis laurina	San Francisco	California	-122.4154734	37.765825	no_info	1960 Folsom St	12.7	introduced	0 to 15.24 cm	SanFrancisco	NA	NA	NA	NA	NA	NA	NA	NA	NA	NA	NA	NA	NA	NA	NA
139437	Victorian box	Pittosporum undulatum	San Francisco	California	-122.4323743	37.77752385	no_info	917 Fulton St	22.86	introduced	15.24 to 30.48 cm	SanFrancisco	NA	NA	NA	NA	NA	NA	NA	NA	NA	NA	NA	NA	NA	NA	NA
32232	Mayten	Maytenus boaria	San Francisco	California	-122.4125785	37.74621538	no_info	1550 Treat Ave	NA	introduced	NA	SanFrancisco	NA	NA	NA	NA	NA	NA	NA	NA	NA	NA	NA	NA	NA	NA	NA
195081	Sycamore london plane	Platanus acerifolia	San Francisco	California	-122.3911115	37.75574999	no_info	1000 Indiana St	22.86	introduced	15.24 to 30.48 cm	SanFrancisco	NA	NA	NA	NA	NA	NA	NA	NA	NA	NA	NA	NA	NA	NA	NA
88396	Maidenhair tree	Ginkgo biloba	San Francisco	California	-122.4846164	37.77749898	no_info	635 25th Ave	NA	introduced	NA	SanFrancisco	NA	NA	NA	NA	NA	NA	NA	NA	NA	NA	NA	NA	NA	NA	NA
30473	Victorian box	Pittosporum undulatum	San Francisco	California	-122.4079985	37.80447549	no_info	274 Chestnut St	38.1	introduced	30.48 to 45.72 cm	SanFrancisco	NA	NA	NA	NA	NA	NA	NA	NA	NA	NA	NA	NA	NA	NA	NA
29941	Leaf tristania small	Tristaniopsis laurina	San Francisco	California	-122.4591315	37.71324278	no_info	200 Broad St	7.62	introduced	0 to 15.24 cm	SanFrancisco	NA	NA	NA	NA	NA	NA	NA	NA	NA	NA	NA	NA	NA	NA	NA
245130	Mayten	Maytenus boaria	San Francisco	California	-122.4404972	37.77204955	no_info	104 Baker St	60.96	introduced	45.72 to 60.96 cm	SanFrancisco	NA	NA	NA	NA	NA	NA	NA	NA	NA	NA	NA	NA	NA	NA	NA
132208	Monterey pine	Pinus radiata	San Francisco	California	-122.4022795	37.80125238	no_info	199 Union St	55.88	naturally_occurring	45.72 to 60.96 cm	SanFrancisco	NA	NA	NA	NA	NA	NA	NA	NA	NA	NA	NA	NA	NA	NA	NA
210122	Cajeput	Melaleuca quinquenervia	San Francisco	California	-122.4567472	37.73220116	no_info	360 Colon Ave	25.4	introduced	15.24 to 30.48 cm	SanFrancisco	NA	NA	NA	NA	NA	NA	NA	NA	NA	NA	NA	NA	NA	NA	NA
138823	Red flowering gum	Corymbia ficifolia	San Francisco	California	-122.4284439	37.77669783	no_info	628 Ivy St	83.82	introduced	more than 76.2 cm	SanFrancisco	NA	NA	NA	NA	NA	NA	NA	NA	NA	NA	NA	NA	NA	NA	NA
237916	Mariposa plum	Prunus domestica	San Francisco	California	-122.451663	37.7596071	no_info	1295 Stanyan St	30.48	introduced	15.24 to 30.48 cm	SanFrancisco	NA	NA	NA	NA	NA	NA	NA	NA	NA	NA	NA	NA	NA	NA	NA
244142	Swamp myrtle	Tristaniopsis laurina	San Francisco	California	-122.4282016	37.77283457	no_info	433 Rose St	7.62	introduced	0 to 15.24 cm	SanFrancisco	NA	NA	NA	NA	NA	NA	NA	NA	NA	NA	NA	NA	NA	NA	NA
43351	Lemon bottlebrush	Callistemon citrinus	San Francisco	California	-122.4088322	37.77412592	no_info	385 08th St	66.04	no_info	60.96 to 76.2 cm	SanFrancisco	NA	NA	NA	NA	NA	NA	NA	NA	NA	NA	NA	NA	NA	NA	NA
219573	American elm	Ulmus americana	San Francisco	California	-122.4643566	37.74457992	no_info	140 Montalvo Ave	58.42	introduced	45.72 to 60.96 cm	SanFrancisco	NA	NA	NA	NA	NA	NA	NA	NA	NA	NA	NA	NA	NA	NA	NA
104621	Southern magnolia	Magnolia grandiflora	San Francisco	California	-122.4016475	37.78234837	no_info	266-286X 04th St	NA	introduced	NA	SanFrancisco	NA	NA	NA	NA	NA	NA	NA	NA	NA	NA	NA	NA	NA	NA	NA
204666	Weeping bottlebrush	Callistemon viminalis	San Francisco	California	-122.4497184	37.73302589	no_info	535 Mangels Ave	22.86	no_info	15.24 to 30.48 cm	SanFrancisco	NA	NA	NA	NA	NA	NA	NA	NA	NA	NA	NA	NA	NA	NA	NA
49447	Cherry plum	Prunus cerasifera	San Francisco	California	-122.4540116	37.72096248	no_info	150 Lee Ave	NA	introduced	NA	SanFrancisco	NA	NA	NA	NA	NA	NA	NA	NA	NA	NA	NA	NA	NA	NA	NA
190918	Cotoneaster	Cotoneaster	San Francisco	California	-122.3996328	37.75465478	no_info	900X Carolina St	53.34	no_info	45.72 to 60.96 cm	SanFrancisco	NA	NA	NA	NA	NA	NA	NA	NA	NA	NA	NA	NA	NA	NA	NA
27141	Evergreen pear	Pyrus kawakamii	San Francisco	California	-122.4029849	37.73406435	no_info	1775 Silver Ave	30.48	no_info	15.24 to 30.48 cm	SanFrancisco	NA	NA	NA	NA	NA	NA	NA	NA	NA	NA	NA	NA	NA	NA	NA
224197	Eucalyptus	Eucalyptus	San Francisco	California	-122.4243577	37.7383898	no_info	1001 San Jose Ave	33.02	no_info	30.48 to 45.72 cm	SanFrancisco	NA	NA	NA	NA	NA	NA	NA	NA	NA	NA	NA	NA	NA	NA	NA
125052	Blackwood acacia	Acacia melanoxylon	San Francisco	California	-122.4353651	37.80386204	no_info	1700 North Point St	27.94	introduced	15.24 to 30.48 cm	SanFrancisco	NA	NA	NA	NA	NA	NA	NA	NA	NA	NA	NA	NA	NA	NA	NA
1455	Victorian box	Pittosporum undulatum	San Francisco	California	-122.4592077	37.78731605	no_info	154 Arguello Blvd	30.48	introduced	15.24 to 30.48 cm	SanFrancisco	NA	NA	NA	NA	NA	NA	NA	NA	NA	NA	NA	NA	NA	NA	NA
138140	Bailey's acacia	Acacia baileyana	San Francisco	California	-122.4441099	37.77712615	no_info	1942 Mcallister St	27.94	introduced	15.24 to 30.48 cm	SanFrancisco	NA	NA	NA	NA	NA	NA	NA	NA	NA	NA	NA	NA	NA	NA	NA
38968	Indian laurel fig tree	Ficus microcarpa	San Francisco	California	-122.432429	37.80329057	no_info	1550 Bay St	10.16	introduced	0 to 15.24 cm	SanFrancisco	NA	NA	NA	NA	NA	NA	NA	NA	NA	NA	NA	NA	NA	NA	NA
194217	Olive tree	Olea europaea	San Francisco	California	-122.3957068	37.7196133	no_info	1121 Jamestown Ave	68.58	introduced	60.96 to 76.2 cm	SanFrancisco	NA	NA	NA	NA	NA	NA	NA	NA	NA	NA	NA	NA	NA	NA	NA
57998	NA	NA	San Francisco	California	-122.4251448	37.74693446	no_info	219 27th St	NA	no_info	NA	SanFrancisco	NA	NA	NA	NA	NA	NA	NA	NA	NA	NA	NA	NA	NA	NA	NA
135864	Mariposa plum	Prunus domestica	San Francisco	California	-122.4361835	37.79175329	no_info	2451 Steiner St	12.7	introduced	0 to 15.24 cm	SanFrancisco	NA	NA	NA	NA	NA	NA	NA	NA	NA	NA	NA	NA	NA	NA	NA
125888	Weeping bottlebrush	Callistemon viminalis	San Francisco	California	-122.4158781	37.78440751	no_info	575 Ellis St	15.24	no_info	0 to 15.24 cm	SanFrancisco	NA	NA	NA	NA	NA	NA	NA	NA	NA	NA	NA	NA	NA	NA	NA
51745	Sycamore london plane	Platanus acerifolia	San Francisco	California	-122.3925832	37.79380328	no_info	2 Mission St	NA	introduced	NA	SanFrancisco	NA	NA	NA	NA	NA	NA	NA	NA	NA	NA	NA	NA	NA	NA	NA
142082	NA	Tristania conferta	San Francisco	California	-122.4427615	37.77620884	no_info	1593 Fulton St	30.48	no_info	15.24 to 30.48 cm	SanFrancisco	NA	NA	NA	NA	NA	NA	NA	NA	NA	NA	NA	NA	NA	NA	NA
217626	New zealand xmas tree	Metrosideros excelsa	San Francisco	California	-122.4694676	37.73780061	no_info	314 West Portal Ave	30.48	introduced	15.24 to 30.48 cm	SanFrancisco	NA	NA	NA	NA	NA	NA	NA	NA	NA	NA	NA	NA	NA	NA	NA
118296	Sycamore london plane	Platanus acerifolia	San Francisco	California	-122.455371	37.75124773	no_info	275 Olympia Way	NA	introduced	NA	SanFrancisco	NA	NA	NA	NA	NA	NA	NA	NA	NA	NA	NA	NA	NA	NA	NA
45675	NA	NA	San Francisco	California	-122.4120769	37.76098863	no_info	650 Alabama St	NA	no_info	NA	SanFrancisco	NA	NA	NA	NA	NA	NA	NA	NA	NA	NA	NA	NA	NA	NA	NA
99671	New zealand xmas tree	Metrosideros excelsa	San Francisco	California	-122.4505062	37.76348	no_info	150X Alma St	15.24	introduced	0 to 15.24 cm	SanFrancisco	NA	NA	NA	NA	NA	NA	NA	NA	NA	NA	NA	NA	NA	NA	NA
127618	Indian laurel fig tree	Ficus microcarpa	San Francisco	California	-122.4191918	37.78507634	no_info	888 O'Farrell St	20.32	introduced	15.24 to 30.48 cm	SanFrancisco	NA	NA	NA	NA	NA	NA	NA	NA	NA	NA	NA	NA	NA	NA	NA
227228	Glossy privet	Ligustrum lucidum	San Francisco	California	-122.4183047	37.7553995	no_info	3181 22Nd St	27.94	introduced	15.24 to 30.48 cm	SanFrancisco	NA	NA	NA	NA	NA	NA	NA	NA	NA	NA	NA	NA	NA	NA	NA
135834	Cherry plum	Prunus cerasifera	San Francisco	California	-122.4142504	37.79893532	no_info	900 Green St	10.16	introduced	0 to 15.24 cm	SanFrancisco	NA	NA	NA	NA	NA	NA	NA	NA	NA	NA	NA	NA	NA	NA	NA
189082	Red maple	Acer rubrum	San Francisco	California	-122.4027139	37.78170953	no_info	320 Clementina St	5.08	introduced	0 to 15.24 cm	SanFrancisco	NA	NA	NA	NA	NA	NA	NA	NA	NA	NA	NA	NA	NA	NA	NA
135440	Sycamore london plane	Platanus acerifolia	San Francisco	California	-122.3987904	37.79437054	no_info	134 Sacramento St	33.02	introduced	30.48 to 45.72 cm	SanFrancisco	NA	NA	NA	NA	NA	NA	NA	NA	NA	NA	NA	NA	NA	NA	NA
227417	Glossy privet	Ligustrum lucidum	San Francisco	California	-122.4381304	37.75841272	no_info	234 Eureka St	22.86	introduced	15.24 to 30.48 cm	SanFrancisco	NA	NA	NA	NA	NA	NA	NA	NA	NA	NA	NA	NA	NA	NA	NA
242277	Swamp myrtle	Tristaniopsis laurina	San Francisco	California	-122.436253	37.73709897	no_info	117 Conrad St	7.62	introduced	0 to 15.24 cm	SanFrancisco	NA	NA	NA	NA	NA	NA	NA	NA	NA	NA	NA	NA	NA	NA	NA
108873	Samuel sommer magnolia	Magnolia grandiflora	San Francisco	California	-122.4511605	37.77388978	no_info	137 Cole St	7.62	introduced	0 to 15.24 cm	SanFrancisco	NA	NA	NA	NA	NA	NA	NA	NA	NA	NA	NA	NA	NA	NA	NA
84848	Hybrid strawberry tree	Arbutus	San Francisco	California	-122.4130652	37.71095813	no_info	1201 Sunnydale Ave	NA	no_info	NA	SanFrancisco	NA	NA	NA	NA	NA	NA	NA	NA	NA	NA	NA	NA	NA	NA	NA
188908	Lemon bottlebrush	Callistemon citrinus	San Francisco	California	-122.3974929	37.76347052	no_info	221 Connecticut St	40.64	no_info	30.48 to 45.72 cm	SanFrancisco	NA	NA	NA	NA	NA	NA	NA	NA	NA	NA	NA	NA	NA	NA	NA
89009	Sycamore london plane	Platanus acerifolia	San Francisco	California	-122.4165401	37.80339848	no_info	800 Chestnut St	NA	introduced	NA	SanFrancisco	NA	NA	NA	NA	NA	NA	NA	NA	NA	NA	NA	NA	NA	NA	NA
139523	Ornamental cherry	Prunus serrulata	San Francisco	California	-122.4448758	37.77616465	no_info	705 Central Ave	10.16	introduced	0 to 15.24 cm	SanFrancisco	NA	NA	NA	NA	NA	NA	NA	NA	NA	NA	NA	NA	NA	NA	NA
193605	Cajeput	Melaleuca quinquenervia	San Francisco	California	-122.3992488	37.75196597	no_info	2001 25th St	30.48	introduced	15.24 to 30.48 cm	SanFrancisco	NA	NA	NA	NA	NA	NA	NA	NA	NA	NA	NA	NA	NA	NA	NA
95149	New zealand xmas tree	Metrosideros excelsa	San Francisco	California	-122.4827211	37.78283781	no_info	250 23rd Ave	38.1	introduced	30.48 to 45.72 cm	SanFrancisco	NA	NA	NA	NA	NA	NA	NA	NA	NA	NA	NA	NA	NA	NA	NA
18154	Myoporum	Myoporum laetum	San Francisco	California	-122.4242007	37.78621557	no_info	1355 Post St	30.48	introduced	15.24 to 30.48 cm	SanFrancisco	NA	NA	NA	NA	NA	NA	NA	NA	NA	NA	NA	NA	NA	NA	NA
44892	NA	NA	San Francisco	California	NA	NA	no_info	NA	NA	no_info	NA	SanFrancisco	NA	NA	NA	NA	NA	NA	NA	NA	NA	NA	NA	NA	NA	NA	NA
42792	Brisbane box	Lophostemon confertus	San Francisco	California	-122.4285823	37.76295693	no_info	3700 17th St	NA	introduced	NA	SanFrancisco	NA	NA	NA	NA	NA	NA	NA	NA	NA	NA	NA	NA	NA	NA	NA
55849	Laurel fig	Ficus nitida	San Francisco	California	-122.4392634	37.79026816	no_info	2801X Washington St	NA	no_info	NA	SanFrancisco	NA	NA	NA	NA	NA	NA	NA	NA	NA	NA	NA	NA	NA	NA	NA
13410	Blue gum	Eucalyptus globulus	San Francisco	California	-122.4437128	37.73899068	no_info	364 Marietta Dr	30.48	introduced	15.24 to 30.48 cm	SanFrancisco	NA	NA	NA	NA	NA	NA	NA	NA	NA	NA	NA	NA	NA	NA	NA
44121	Forest pansy redbud	Cercis canadensis	San Francisco	California	-122.4117564	37.75096166	no_info	3101 25th St	NA	introduced	NA	SanFrancisco	NA	NA	NA	NA	NA	NA	NA	NA	NA	NA	NA	NA	NA	NA	NA
53983	NA	NA	San Francisco	California	-122.4686914	37.7312593	no_info	329 San Leandro Way	NA	no_info	NA	SanFrancisco	NA	NA	NA	NA	NA	NA	NA	NA	NA	NA	NA	NA	NA	NA	NA
192129	Indian laurel fig tree	Ficus microcarpa	San Francisco	California	-122.4047252	37.78398608	no_info	807 Mission St	63.5	introduced	60.96 to 76.2 cm	SanFrancisco	NA	NA	NA	NA	NA	NA	NA	NA	NA	NA	NA	NA	NA	NA	NA
73675	Silver dollar eucalyptus	Eucalyptus polyanthemos	San Francisco	California	-122.4079452	37.80065276	no_info	510 Union St	27.94	introduced	15.24 to 30.48 cm	SanFrancisco	NA	NA	NA	NA	NA	NA	NA	NA	NA	NA	NA	NA	NA	NA	NA
237445	Kwanzan flowering cherry	Prunus serrulata	San Francisco	California	-122.4382241	37.74912923	no_info	909 Douglass St	35.56	introduced	30.48 to 45.72 cm	SanFrancisco	NA	NA	NA	NA	NA	NA	NA	NA	NA	NA	NA	NA	NA	NA	NA
90189	Bronze loquat	Eriobotrya deflexa	San Francisco	California	-122.4787966	37.77663477	no_info	1844 Balboa St	7.62	introduced	0 to 15.24 cm	SanFrancisco	NA	NA	NA	NA	NA	NA	NA	NA	NA	NA	NA	NA	NA	NA	NA
131645	New zealand xmas tree	Metrosideros excelsa	San Francisco	California	-122.4043737	37.79189225	no_info	401 Kearny St	2.54	introduced	0 to 15.24 cm	SanFrancisco	NA	NA	NA	NA	NA	NA	NA	NA	NA	NA	NA	NA	NA	NA	NA
230039	Southern magnolia	Magnolia grandiflora	San Francisco	California	-122.4144075	37.74146506	no_info	103 Ellsworth St	38.1	introduced	30.48 to 45.72 cm	SanFrancisco	NA	NA	NA	NA	NA	NA	NA	NA	NA	NA	NA	NA	NA	NA	NA
126120	Dracena palm	Cordyline australis	San Francisco	California	-122.4218874	37.80434776	no_info	2843 Larkin St	12.7	introduced	0 to 15.24 cm	SanFrancisco	NA	NA	NA	NA	NA	NA	NA	NA	NA	NA	NA	NA	NA	NA	NA
128241	Indian laurel fig tree	Ficus microcarpa	San Francisco	California	-122.4014814	37.80117879	no_info	1050 Battery St	33.02	introduced	30.48 to 45.72 cm	SanFrancisco	NA	NA	NA	NA	NA	NA	NA	NA	NA	NA	NA	NA	NA	NA	NA
12984	Sycamore london plane	Platanus acerifolia	San Francisco	California	-122.4055041	37.80424397	no_info	301 Lombard St	30.48	introduced	15.24 to 30.48 cm	SanFrancisco	NA	NA	NA	NA	NA	NA	NA	NA	NA	NA	NA	NA	NA	NA	NA
222426	Lemon bottlebrush	Callistemon citrinus	San Francisco	California	-122.4278279	37.76663348	no_info	80 Landers St	30.48	no_info	15.24 to 30.48 cm	SanFrancisco	NA	NA	NA	NA	NA	NA	NA	NA	NA	NA	NA	NA	NA	NA	NA
30381	NA	NA	San Francisco	California	-122.3978555	37.75521315	no_info	868 Arkansas St	NA	no_info	NA	SanFrancisco	NA	NA	NA	NA	NA	NA	NA	NA	NA	NA	NA	NA	NA	NA	NA
7301	Evergreen pear	Pyrus kawakamii	San Francisco	California	-122.4336421	37.78742426	no_info	1901 Fillmore St	7.62	no_info	0 to 15.24 cm	SanFrancisco	NA	NA	NA	NA	NA	NA	NA	NA	NA	NA	NA	NA	NA	NA	NA
130715	Southern magnolia	Magnolia grandiflora	San Francisco	California	-122.4445508	37.79315706	no_info	2880 Broadway	30.48	introduced	15.24 to 30.48 cm	SanFrancisco	NA	NA	NA	NA	NA	NA	NA	NA	NA	NA	NA	NA	NA	NA	NA
239638	California pepper	Schinus molle	San Francisco	California	-122.4296445	37.75631632	no_info	3689 21St St	22.86	introduced	15.24 to 30.48 cm	SanFrancisco	NA	NA	NA	NA	NA	NA	NA	NA	NA	NA	NA	NA	NA	NA	NA
59860	NA	NA	San Francisco	California	-122.4200074	37.76147025	no_info	119 San Carlos St	NA	no_info	NA	SanFrancisco	NA	NA	NA	NA	NA	NA	NA	NA	NA	NA	NA	NA	NA	NA	NA
111604	Valley oak	Quercus lobata	San Francisco	California	-122.4837352	37.72288071	no_info	701X Font Blvd	7.62	naturally_occurring	0 to 15.24 cm	SanFrancisco	NA	NA	NA	NA	NA	NA	NA	NA	NA	NA	NA	NA	NA	NA	NA
25612	Victorian box	Pittosporum undulatum	San Francisco	California	-122.4125798	37.73943373	no_info	1115X Cortland Ave	15.24	introduced	0 to 15.24 cm	SanFrancisco	NA	NA	NA	NA	NA	NA	NA	NA	NA	NA	NA	NA	NA	NA	NA
200632	Victorian box	Pittosporum undulatum	San Francisco	California	-122.3856611	37.73294709	no_info	1300X Newcomb Ave	10.16	introduced	0 to 15.24 cm	SanFrancisco	NA	NA	NA	NA	NA	NA	NA	NA	NA	NA	NA	NA	NA	NA	NA
40704	Indian hawthorn	Rhaphiolepis Lindl.	San Francisco	California	-122.4222024	37.72963408	no_info	78 Stoneybrook Ave	NA	no_info	NA	SanFrancisco	NA	NA	NA	NA	NA	NA	NA	NA	NA	NA	NA	NA	NA	NA	NA
34532	NA	NA	San Francisco	California	-122.4158021	37.73909342	no_info	395 Moultrie St	NA	no_info	NA	SanFrancisco	NA	NA	NA	NA	NA	NA	NA	NA	NA	NA	NA	NA	NA	NA	NA
200912	NA	Tristania conferta	San Francisco	California	-122.3882096	37.74145809	no_info	3801 03rd St	15.24	no_info	0 to 15.24 cm	SanFrancisco	NA	NA	NA	NA	NA	NA	NA	NA	NA	NA	NA	NA	NA	NA	NA
11435	Glossy privet	Ligustrum lucidum	San Francisco	California	-122.4246415	37.79385938	no_info	2100X Franklin St	7.62	introduced	0 to 15.24 cm	SanFrancisco	NA	NA	NA	NA	NA	NA	NA	NA	NA	NA	NA	NA	NA	NA	NA
138258	New zealand xmas tree	Metrosideros excelsa	San Francisco	California	-122.4468923	37.78235263	no_info	2600 Geary Blvd	33.02	introduced	30.48 to 45.72 cm	SanFrancisco	NA	NA	NA	NA	NA	NA	NA	NA	NA	NA	NA	NA	NA	NA	NA
2090	Brisbane box	Lophostemon confertus	San Francisco	California	-122.4374904	37.73409942	no_info	943 Bosworth St	15.24	introduced	0 to 15.24 cm	SanFrancisco	NA	NA	NA	NA	NA	NA	NA	NA	NA	NA	NA	NA	NA	NA	NA
247577	Monterey cypress	Cupressus macrocarpa	San Francisco	California	-122.4123092	37.7338861	no_info	300X Alemany Blvd	111.76	introduced	more than 76.2 cm	SanFrancisco	NA	NA	NA	NA	NA	NA	NA	NA	NA	NA	NA	NA	NA	NA	NA
247296	NA	Tristania conferta	San Francisco	California	-122.4331907	37.77265365	no_info	759 Page St	38.1	no_info	30.48 to 45.72 cm	SanFrancisco	NA	NA	NA	NA	NA	NA	NA	NA	NA	NA	NA	NA	NA	NA	NA
65668	New zealand xmas tree	Metrosideros excelsa	San Francisco	California	-122.452351	37.7439769	no_info	45 Juanita Way	7.62	introduced	0 to 15.24 cm	SanFrancisco	NA	NA	NA	NA	NA	NA	NA	NA	NA	NA	NA	NA	NA	NA	NA
236769	Cherry plum	Prunus cerasifera	San Francisco	California	-122.4284489	37.73798983	no_info	145 Miguel St	20.32	introduced	15.24 to 30.48 cm	SanFrancisco	NA	NA	NA	NA	NA	NA	NA	NA	NA	NA	NA	NA	NA	NA	NA
246110	Blackwood acacia	Acacia melanoxylon	San Francisco	California	-122.452941	37.76917358	no_info	1899 Haight St	45.72	introduced	30.48 to 45.72 cm	SanFrancisco	NA	NA	NA	NA	NA	NA	NA	NA	NA	NA	NA	NA	NA	NA	NA
187446	Cajeput	Melaleuca quinquenervia	San Francisco	California	-122.4396834	37.71806851	no_info	5025 Mission St	22.86	introduced	15.24 to 30.48 cm	SanFrancisco	NA	NA	NA	NA	NA	NA	NA	NA	NA	NA	NA	NA	NA	NA	NA
107575	NA	NA	San Francisco	California	-122.4672872	37.77801681	no_info	501X 09th Ave	NA	no_info	NA	SanFrancisco	NA	NA	NA	NA	NA	NA	NA	NA	NA	NA	NA	NA	NA	NA	NA
234455	Photinia chinese photinia	Photinia fraseri	San Francisco	California	-122.4425902	37.76210744	no_info	4376 17th St	35.56	introduced	30.48 to 45.72 cm	SanFrancisco	NA	NA	NA	NA	NA	NA	NA	NA	NA	NA	NA	NA	NA	NA	NA
22766	Blackwood acacia	Acacia melanoxylon	San Francisco	California	-122.4366199	37.7799668	no_info	1672 Turk St	45.72	introduced	30.48 to 45.72 cm	SanFrancisco	NA	NA	NA	NA	NA	NA	NA	NA	NA	NA	NA	NA	NA	NA	NA
62282	Cherry plum	Prunus cerasifera	San Francisco	California	-122.4568786	37.7799224	no_info	48 Loraine Ct	25.4	introduced	15.24 to 30.48 cm	SanFrancisco	NA	NA	NA	NA	NA	NA	NA	NA	NA	NA	NA	NA	NA	NA	NA
98565	Cherry plum	Prunus cerasifera	San Francisco	California	-122.4101247	37.80504248	no_info	301X Francisco St	NA	introduced	NA	SanFrancisco	NA	NA	NA	NA	NA	NA	NA	NA	NA	NA	NA	NA	NA	NA	NA
121809	Southern magnolia	Magnolia grandiflora	San Francisco	California	-122.4786152	37.78574153	no_info	106 19th Ave	7.62	introduced	0 to 15.24 cm	SanFrancisco	NA	NA	NA	NA	NA	NA	NA	NA	NA	NA	NA	NA	NA	NA	NA
188062	Hybrid strawberry tree	Arbutus	San Francisco	California	-122.3902643	37.7372972	no_info	1649 La Salle Ave	2.54	no_info	0 to 15.24 cm	SanFrancisco	NA	NA	NA	NA	NA	NA	NA	NA	NA	NA	NA	NA	NA	NA	NA
221123	Strawberry tree	Arbutus unedo	San Francisco	California	-122.4170842	37.73701521	no_info	378 Highland Ave	17.78	introduced	15.24 to 30.48 cm	SanFrancisco	NA	NA	NA	NA	NA	NA	NA	NA	NA	NA	NA	NA	NA	NA	NA
8324	NA	NA	San Francisco	California	-122.4218589	37.78550136	no_info	1101 Geary Blvd	15.24	no_info	0 to 15.24 cm	SanFrancisco	NA	NA	NA	NA	NA	NA	NA	NA	NA	NA	NA	NA	NA	NA	NA
87306	Chinese elm	Ulmus parvifolia	San Francisco	California	-122.4078269	37.75105707	no_info	2895 25th St	NA	introduced	NA	SanFrancisco	NA	NA	NA	NA	NA	NA	NA	NA	NA	NA	NA	NA	NA	NA	NA
46832	Cherry plum	Prunus cerasifera	San Francisco	California	-122.4293297	37.72410636	no_info	544 Excelsior Ave	NA	introduced	NA	SanFrancisco	NA	NA	NA	NA	NA	NA	NA	NA	NA	NA	NA	NA	NA	NA	NA
90816	Hybrid strawberry tree	Arbutus	San Francisco	California	-122.4926906	37.77398547	no_info	3145 Cabrillo St	7.62	no_info	0 to 15.24 cm	SanFrancisco	NA	NA	NA	NA	NA	NA	NA	NA	NA	NA	NA	NA	NA	NA	NA
192516	Brisbane box	Lophostemon confertus	San Francisco	California	-122.4045936	37.78086803	no_info	407 Tehama St	5.08	introduced	0 to 15.24 cm	SanFrancisco	NA	NA	NA	NA	NA	NA	NA	NA	NA	NA	NA	NA	NA	NA	NA
30943	Brazilian pepper	Schinus terebinthifolius	San Francisco	California	-122.4365857	37.78669389	no_info	2390 Bush St	NA	no_info	NA	SanFrancisco	NA	NA	NA	NA	NA	NA	NA	NA	NA	NA	NA	NA	NA	NA	NA
7136	Bronze loquat	Eriobotrya deflexa	San Francisco	California	-122.4621402	37.77551737	no_info	336X Cabrillo St	15.24	introduced	0 to 15.24 cm	SanFrancisco	NA	NA	NA	NA	NA	NA	NA	NA	NA	NA	NA	NA	NA	NA	NA
85965	Swamp myrtle	Tristaniopsis laurina	San Francisco	California	-122.4850699	37.73997994	no_info	2538 28th Ave	7.62	introduced	0 to 15.24 cm	SanFrancisco	NA	NA	NA	NA	NA	NA	NA	NA	NA	NA	NA	NA	NA	NA	NA
196709	Ornamental pear	Pyrus calleryana	San Francisco	California	-122.3900458	37.78140881	no_info	50 Colin P Kelly Jr St	17.78	introduced	15.24 to 30.48 cm	SanFrancisco	NA	NA	NA	NA	NA	NA	NA	NA	NA	NA	NA	NA	NA	NA	NA
103653	NA	NA	San Francisco	California	-122.4243068	37.77483379	no_info	307X Octavia St	NA	no_info	NA	SanFrancisco	NA	NA	NA	NA	NA	NA	NA	NA	NA	NA	NA	NA	NA	NA	NA
5701	Indian laurel fig tree	Ficus microcarpa	San Francisco	California	-122.4242703	37.74425226	no_info	1573 Dolores St	228.6	introduced	more than 76.2 cm	SanFrancisco	NA	NA	NA	NA	NA	NA	NA	NA	NA	NA	NA	NA	NA	NA	NA
205374	Dracena palm	Cordyline australis	San Francisco	California	-122.4585434	37.7463826	no_info	1 Laguna Honda Blvd	33.02	introduced	30.48 to 45.72 cm	SanFrancisco	NA	NA	NA	NA	NA	NA	NA	NA	NA	NA	NA	NA	NA	NA	NA
46079	Sycamore london plane	Platanus acerifolia	San Francisco	California	-122.4468572	37.78732598	no_info	3200 California St	NA	introduced	NA	SanFrancisco	NA	NA	NA	NA	NA	NA	NA	NA	NA	NA	NA	NA	NA	NA	NA
139620	Red ironbark	Eucalyptus sideroxylon	San Francisco	California	-122.4387178	37.78053002	no_info	1895 Eddy St	76.2	introduced	60.96 to 76.2 cm	SanFrancisco	NA	NA	NA	NA	NA	NA	NA	NA	NA	NA	NA	NA	NA	NA	NA
87857	Samuel sommer magnolia	Magnolia grandiflora	San Francisco	California	-122.4401666	37.75974808	no_info	1X Caselli Ave	NA	introduced	NA	SanFrancisco	NA	NA	NA	NA	NA	NA	NA	NA	NA	NA	NA	NA	NA	NA	NA
90730	Spanish dagger	Yucca gloriosa	San Francisco	California	-122.5077218	37.77329373	no_info	4575X Cabrillo St	7.62	introduced	0 to 15.24 cm	SanFrancisco	NA	NA	NA	NA	NA	NA	NA	NA	NA	NA	NA	NA	NA	NA	NA
198257	Leaf tristania small	Tristaniopsis laurina	San Francisco	California	-122.3904959	37.76671962	no_info	401 16th St	2.54	introduced	0 to 15.24 cm	SanFrancisco	NA	NA	NA	NA	NA	NA	NA	NA	NA	NA	NA	NA	NA	NA	NA
117229	Sycamore london plane	Platanus acerifolia	San Francisco	California	-122.4272284	37.77703248	no_info	635 Grove St	NA	introduced	NA	SanFrancisco	NA	NA	NA	NA	NA	NA	NA	NA	NA	NA	NA	NA	NA	NA	NA
55526	NA	NA	San Francisco	California	-122.4631142	37.76564257	no_info	1222 06th Ave	NA	no_info	NA	SanFrancisco	NA	NA	NA	NA	NA	NA	NA	NA	NA	NA	NA	NA	NA	NA	NA
207643	Bronze loquat	Eriobotrya deflexa	San Francisco	California	-122.4701824	37.75913877	no_info	1541 Funston Ave	10.16	introduced	0 to 15.24 cm	SanFrancisco	NA	NA	NA	NA	NA	NA	NA	NA	NA	NA	NA	NA	NA	NA	NA
40299	Hop bush	Dodonaea viscosa	San Francisco	California	-122.4193324	37.762493	no_info	2155 Mission St	NA	introduced	NA	SanFrancisco	NA	NA	NA	NA	NA	NA	NA	NA	NA	NA	NA	NA	NA	NA	NA
235705	Cherry plum	Prunus cerasifera	San Francisco	California	-122.4349977	37.77007881	no_info	50 Scott St	15.24	introduced	0 to 15.24 cm	SanFrancisco	NA	NA	NA	NA	NA	NA	NA	NA	NA	NA	NA	NA	NA	NA	NA
142975	Siberian elm	Ulmus pumila	San Francisco	California	-122.4098762	37.80428742	no_info	2000 Stockton St	38.1	introduced	30.48 to 45.72 cm	SanFrancisco	NA	NA	NA	NA	NA	NA	NA	NA	NA	NA	NA	NA	NA	NA	NA
34470	Japanese maple	Acer palmatum	San Francisco	California	-122.414015	37.79875104	no_info	1725 Taylor St	10.16	introduced	0 to 15.24 cm	SanFrancisco	NA	NA	NA	NA	NA	NA	NA	NA	NA	NA	NA	NA	NA	NA	NA
236949	Cherry plum	Prunus cerasifera	San Francisco	California	-122.4186304	37.74085041	no_info	412 Eugenia Ave	12.7	introduced	0 to 15.24 cm	SanFrancisco	NA	NA	NA	NA	NA	NA	NA	NA	NA	NA	NA	NA	NA	NA	NA
94244	Samuel sommer magnolia	Magnolia grandiflora	San Francisco	California	-122.4096832	37.75970754	no_info	2125 Bryant St	7.62	introduced	0 to 15.24 cm	SanFrancisco	NA	NA	NA	NA	NA	NA	NA	NA	NA	NA	NA	NA	NA	NA	NA
95630	Jacaranda	Jacaranda mimosifolia	San Francisco	California	-122.4262086	37.75332671	no_info	3737 23rd St	NA	introduced	NA	SanFrancisco	NA	NA	NA	NA	NA	NA	NA	NA	NA	NA	NA	NA	NA	NA	NA
183156	Myoporum	Myoporum laetum	San Francisco	California	-122.5056746	37.74258191	no_info	2354 47th Ave	53.34	introduced	45.72 to 60.96 cm	SanFrancisco	NA	NA	NA	NA	NA	NA	NA	NA	NA	NA	NA	NA	NA	NA	NA
37202	Hybrid strawberry tree	Arbutus	San Francisco	California	-122.4907979	37.75816646	no_info	1555 32Nd Ave	12.7	no_info	0 to 15.24 cm	SanFrancisco	NA	NA	NA	NA	NA	NA	NA	NA	NA	NA	NA	NA	NA	NA	NA
176421	Chinese banyan	Ficus microcarpa	San Francisco	California	-122.3968173	37.70998662	no_info	526 Lathrop Ave	45.72	introduced	30.48 to 45.72 cm	SanFrancisco	NA	NA	NA	NA	NA	NA	NA	NA	NA	NA	NA	NA	NA	NA	NA
102326	Indian laurel fig tree	Ficus microcarpa	San Francisco	California	-122.4150257	37.76204254	no_info	3201X 18th St	30.48	introduced	15.24 to 30.48 cm	SanFrancisco	NA	NA	NA	NA	NA	NA	NA	NA	NA	NA	NA	NA	NA	NA	NA
194687	Victorian box	Pittosporum undulatum	San Francisco	California	-122.4020804	37.76068479	no_info	713 Rhode Island St	25.4	introduced	15.24 to 30.48 cm	SanFrancisco	NA	NA	NA	NA	NA	NA	NA	NA	NA	NA	NA	NA	NA	NA	NA
176953	Sweet bay grecian laurel	Laurus nobilis	San Francisco	California	-122.3980499	37.71324116	no_info	79 Lois Ln	10.16	introduced	0 to 15.24 cm	SanFrancisco	NA	NA	NA	NA	NA	NA	NA	NA	NA	NA	NA	NA	NA	NA	NA
47373	Cherry plum	Prunus cerasifera	San Francisco	California	-122.4698652	37.71795937	no_info	800 Shields St	NA	introduced	NA	SanFrancisco	NA	NA	NA	NA	NA	NA	NA	NA	NA	NA	NA	NA	NA	NA	NA
244330	Chinese elm	Ulmus parvifolia	San Francisco	California	-122.4238386	37.77364488	no_info	100X Octavia St	17.78	introduced	15.24 to 30.48 cm	SanFrancisco	NA	NA	NA	NA	NA	NA	NA	NA	NA	NA	NA	NA	NA	NA	NA
247812	Victorian box	Pittosporum undulatum	San Francisco	California	-122.4315602	37.74186057	no_info	500 30th St	35.56	introduced	30.48 to 45.72 cm	SanFrancisco	NA	NA	NA	NA	NA	NA	NA	NA	NA	NA	NA	NA	NA	NA	NA
58949	Victorian box	Pittosporum undulatum	San Francisco	California	-122.4300876	37.7403632	no_info	91 Harper St	NA	introduced	NA	SanFrancisco	NA	NA	NA	NA	NA	NA	NA	NA	NA	NA	NA	NA	NA	NA	NA
27248	Kwanzan flowering cherry	Prunus serrulata	San Francisco	California	-122.4208725	37.74016261	no_info	100X Cortland Ave	10.16	introduced	0 to 15.24 cm	SanFrancisco	NA	NA	NA	NA	NA	NA	NA	NA	NA	NA	NA	NA	NA	NA	NA
7669	Karo tree	Pittosporum crassifolium	San Francisco	California	-122.4470541	37.71488012	no_info	2574X Alemany Blvd	63.5	introduced	60.96 to 76.2 cm	SanFrancisco	NA	NA	NA	NA	NA	NA	NA	NA	NA	NA	NA	NA	NA	NA	NA
11605	Dracena palm	Cordyline australis	San Francisco	California	-122.5082396	37.76040652	no_info	4300 Judah St	5.08	introduced	0 to 15.24 cm	SanFrancisco	NA	NA	NA	NA	NA	NA	NA	NA	NA	NA	NA	NA	NA	NA	NA
48035	NA	NA	San Francisco	California	-122.4369217	37.74958623	no_info	4334 25th St	NA	no_info	NA	SanFrancisco	NA	NA	NA	NA	NA	NA	NA	NA	NA	NA	NA	NA	NA	NA	NA
235242	Victorian box	Pittosporum undulatum	San Francisco	California	-122.4308992	37.7635478	no_info	348 Sanchez St	30.48	introduced	15.24 to 30.48 cm	SanFrancisco	NA	NA	NA	NA	NA	NA	NA	NA	NA	NA	NA	NA	NA	NA	NA
228385	Silk oak tree	Grevillea robusta	San Francisco	California	-122.4089579	37.75436405	no_info	2837 23rd St	27.94	introduced	15.24 to 30.48 cm	SanFrancisco	NA	NA	NA	NA	NA	NA	NA	NA	NA	NA	NA	NA	NA	NA	NA
7198	Laurel fig	Ficus nitida	San Francisco	California	-122.4318103	37.77818226	no_info	949 Fillmore St	30.48	no_info	15.24 to 30.48 cm	SanFrancisco	NA	NA	NA	NA	NA	NA	NA	NA	NA	NA	NA	NA	NA	NA	NA
229362	Southern magnolia	Magnolia grandiflora	San Francisco	California	-122.4130177	37.75343825	no_info	1043 Treat Ave	35.56	introduced	30.48 to 45.72 cm	SanFrancisco	NA	NA	NA	NA	NA	NA	NA	NA	NA	NA	NA	NA	NA	NA	NA
10912	New zealand xmas tree	Metrosideros excelsa	San Francisco	California	-122.3837335	37.73666742	no_info	1351X Hudson Ave	15.24	introduced	0 to 15.24 cm	SanFrancisco	NA	NA	NA	NA	NA	NA	NA	NA	NA	NA	NA	NA	NA	NA	NA
2088	Brisbane box	Lophostemon confertus	San Francisco	California	-122.4372669	37.7339	no_info	931 Bosworth St	7.62	introduced	0 to 15.24 cm	SanFrancisco	NA	NA	NA	NA	NA	NA	NA	NA	NA	NA	NA	NA	NA	NA	NA
60699	Mayten	Maytenus boaria	San Francisco	California	-122.4112981	37.75710527	no_info	923 Alabama St	NA	introduced	NA	SanFrancisco	NA	NA	NA	NA	NA	NA	NA	NA	NA	NA	NA	NA	NA	NA	NA
193898	New zealand xmas tree	Metrosideros excelsa	San Francisco	California	-122.3929934	37.77596069	no_info	151 Berry St	7.62	introduced	0 to 15.24 cm	SanFrancisco	NA	NA	NA	NA	NA	NA	NA	NA	NA	NA	NA	NA	NA	NA	NA
194470	Italian stone pine	Pinus pinea	San Francisco	California	-122.3844113	37.73351834	no_info	84 Whitney Young Cir	40.64	introduced	30.48 to 45.72 cm	SanFrancisco	NA	NA	NA	NA	NA	NA	NA	NA	NA	NA	NA	NA	NA	NA	NA
97297	Red ironbark	Eucalyptus sideroxylon	San Francisco	California	-122.4641591	37.78003848	no_info	450 06th Ave	NA	introduced	NA	SanFrancisco	NA	NA	NA	NA	NA	NA	NA	NA	NA	NA	NA	NA	NA	NA	NA
196285	Cherry plum	Prunus cerasifera	San Francisco	California	-122.400896	37.75198836	no_info	2209 25th St	25.4	introduced	15.24 to 30.48 cm	SanFrancisco	NA	NA	NA	NA	NA	NA	NA	NA	NA	NA	NA	NA	NA	NA	NA
19415	Weeping bottlebrush	Callistemon viminalis	San Francisco	California	-122.4778972	37.73474932	no_info	600X Sloat Blvd	7.62	no_info	0 to 15.24 cm	SanFrancisco	NA	NA	NA	NA	NA	NA	NA	NA	NA	NA	NA	NA	NA	NA	NA
139365	Banyan fig	Ficus retusa	San Francisco	California	-122.4449083	37.78543602	no_info	1590 Lyon St	20.32	introduced	15.24 to 30.48 cm	SanFrancisco	NA	NA	NA	NA	NA	NA	NA	NA	NA	NA	NA	NA	NA	NA	NA
115768	Fruitless olive	Olea europaea	San Francisco	California	-122.4358863	37.70905575	no_info	210 Drake St	7.62	introduced	0 to 15.24 cm	SanFrancisco	NA	NA	NA	NA	NA	NA	NA	NA	NA	NA	NA	NA	NA	NA	NA
132156	Eugenia	Syzygium australe	San Francisco	California	-122.442479	37.79013445	no_info	2124 Broderick St	38.1	introduced	30.48 to 45.72 cm	SanFrancisco	NA	NA	NA	NA	NA	NA	NA	NA	NA	NA	NA	NA	NA	NA	NA
40821	Cherry plum	Prunus cerasifera	San Francisco	California	-122.3973505	37.77558011	no_info	695 05th St	7.62	introduced	0 to 15.24 cm	SanFrancisco	NA	NA	NA	NA	NA	NA	NA	NA	NA	NA	NA	NA	NA	NA	NA
121198	Dracena palm	Cordyline australis	San Francisco	California	-122.4746057	37.74080994	no_info	2521 18th Ave	7.62	introduced	0 to 15.24 cm	SanFrancisco	NA	NA	NA	NA	NA	NA	NA	NA	NA	NA	NA	NA	NA	NA	NA
185750	Cherry plum	Prunus cerasifera	San Francisco	California	-122.4859326	37.74642432	no_info	1820 Rivera St	5.08	introduced	0 to 15.24 cm	SanFrancisco	NA	NA	NA	NA	NA	NA	NA	NA	NA	NA	NA	NA	NA	NA	NA
64963	Chinese banyan	Ficus microcarpa	San Francisco	California	-122.4276804	37.79992046	no_info	1701 Greenwich St	NA	introduced	NA	SanFrancisco	NA	NA	NA	NA	NA	NA	NA	NA	NA	NA	NA	NA	NA	NA	NA
217908	Cherry plum	Prunus cerasifera	San Francisco	California	-122.4551264	37.76115501	no_info	277 Edgewood Ave	15.24	introduced	0 to 15.24 cm	SanFrancisco	NA	NA	NA	NA	NA	NA	NA	NA	NA	NA	NA	NA	NA	NA	NA
105503	Brisbane box	Lophostemon confertus	San Francisco	California	-122.4181058	37.78809672	no_info	1080 Sutter St	7.62	introduced	0 to 15.24 cm	SanFrancisco	NA	NA	NA	NA	NA	NA	NA	NA	NA	NA	NA	NA	NA	NA	NA
21990	Indian laurel fig tree	Ficus microcarpa	San Francisco	California	-122.3879142	37.75617606	no_info	2585 03rd St	30.48	introduced	15.24 to 30.48 cm	SanFrancisco	NA	NA	NA	NA	NA	NA	NA	NA	NA	NA	NA	NA	NA	NA	NA
41054	Cherry plum	Prunus cerasifera	San Francisco	California	-122.4140891	37.77371983	no_info	220 10th St	NA	introduced	NA	SanFrancisco	NA	NA	NA	NA	NA	NA	NA	NA	NA	NA	NA	NA	NA	NA	NA
224633	Chinese banyan	Ficus microcarpa	San Francisco	California	-122.4171719	37.73925738	no_info	196 Wool St	48.26	introduced	45.72 to 60.96 cm	SanFrancisco	NA	NA	NA	NA	NA	NA	NA	NA	NA	NA	NA	NA	NA	NA	NA
186182	New zealand xmas tree	Metrosideros excelsa	San Francisco	California	-122.4954569	37.75491437	no_info	1701 Sunset Blvd	10.16	introduced	0 to 15.24 cm	SanFrancisco	NA	NA	NA	NA	NA	NA	NA	NA	NA	NA	NA	NA	NA	NA	NA
2470	Cherry plum	Prunus cerasifera	San Francisco	California	-122.4302216	37.78724203	no_info	1875 Buchanan St	17.78	introduced	15.24 to 30.48 cm	SanFrancisco	NA	NA	NA	NA	NA	NA	NA	NA	NA	NA	NA	NA	NA	NA	NA
240386	Italian buckthorn	Rhamnus alaternus	San Francisco	California	-122.4140042	37.73876229	no_info	310 Gates St	12.7	introduced	0 to 15.24 cm	SanFrancisco	NA	NA	NA	NA	NA	NA	NA	NA	NA	NA	NA	NA	NA	NA	NA
195957	Lombardy poplar	Populus nigra	San Francisco	California	-122.388573	37.74801495	no_info	200 Tulare St	30.48	introduced	15.24 to 30.48 cm	SanFrancisco	NA	NA	NA	NA	NA	NA	NA	NA	NA	NA	NA	NA	NA	NA	NA
233396	Chinese pistache	Pistacia chinensis	San Francisco	California	-122.4162743	37.76475833	no_info	271 Shotwell St	17.78	introduced	15.24 to 30.48 cm	SanFrancisco	NA	NA	NA	NA	NA	NA	NA	NA	NA	NA	NA	NA	NA	NA	NA
97067	Victorian box	Pittosporum undulatum	San Francisco	California	-122.3888981	37.73466295	no_info	1551 Newcomb Ave	7.62	introduced	0 to 15.24 cm	SanFrancisco	NA	NA	NA	NA	NA	NA	NA	NA	NA	NA	NA	NA	NA	NA	NA
73311	Ginkgo autumn gold	Ginkgo biloba	San Francisco	California	-122.4316757	37.75137765	no_info	3993 24th St	7.62	introduced	0 to 15.24 cm	SanFrancisco	NA	NA	NA	NA	NA	NA	NA	NA	NA	NA	NA	NA	NA	NA	NA
24971	California fan palm	Washingtonia filifera	San Francisco	California	-122.4266243	37.76624081	no_info	198 Dolores St	127	naturally_occurring	more than 76.2 cm	SanFrancisco	NA	NA	NA	NA	NA	NA	NA	NA	NA	NA	NA	NA	NA	NA	NA
178082	Indian bay	Persea indica	San Francisco	California	-122.4076843	37.71998078	no_info	642 Mansell St	33.02	introduced	30.48 to 45.72 cm	SanFrancisco	NA	NA	NA	NA	NA	NA	NA	NA	NA	NA	NA	NA	NA	NA	NA
210667	Olive tree	Olea europaea	San Francisco	California	-122.46439	37.75073848	no_info	461 Pacheco St	10.16	introduced	0 to 15.24 cm	SanFrancisco	NA	NA	NA	NA	NA	NA	NA	NA	NA	NA	NA	NA	NA	NA	NA
205808	Lemon bottlebrush	Callistemon citrinus	San Francisco	California	-122.4483031	37.72993286	no_info	360 Flood Ave	12.7	no_info	0 to 15.24 cm	SanFrancisco	NA	NA	NA	NA	NA	NA	NA	NA	NA	NA	NA	NA	NA	NA	NA
223035	English hawthorn	Crataegus laevigata	San Francisco	California	-122.4141141	37.74519015	no_info	99 Manchester St	7.62	introduced	0 to 15.24 cm	SanFrancisco	NA	NA	NA	NA	NA	NA	NA	NA	NA	NA	NA	NA	NA	NA	NA
60617	Mayten	Maytenus boaria	San Francisco	California	-122.4256221	37.73926578	no_info	161 Chenery St	NA	introduced	NA	SanFrancisco	NA	NA	NA	NA	NA	NA	NA	NA	NA	NA	NA	NA	NA	NA	NA
46768	Kwanzan flowering cherry	Prunus serrulata	San Francisco	California	-122.433752	37.72751302	no_info	39 Cotter St	20.32	introduced	15.24 to 30.48 cm	SanFrancisco	NA	NA	NA	NA	NA	NA	NA	NA	NA	NA	NA	NA	NA	NA	NA
98819	Blackwood acacia	Acacia melanoxylon	San Francisco	California	-122.440382	37.77143823	no_info	62 Baker St	NA	introduced	NA	SanFrancisco	NA	NA	NA	NA	NA	NA	NA	NA	NA	NA	NA	NA	NA	NA	NA
122202	Blackwood acacia	Acacia melanoxylon	San Francisco	California	-122.4729494	37.780965	no_info	383 14th Ave	45.72	introduced	30.48 to 45.72 cm	SanFrancisco	NA	NA	NA	NA	NA	NA	NA	NA	NA	NA	NA	NA	NA	NA	NA
131977	Olive tree	Olea europaea	San Francisco	California	-122.4202273	37.80456754	no_info	2553 Hyde St	27.94	introduced	15.24 to 30.48 cm	SanFrancisco	NA	NA	NA	NA	NA	NA	NA	NA	NA	NA	NA	NA	NA	NA	NA
6762	Glossy privet	Ligustrum lucidum	San Francisco	California	-122.3826878	37.73864679	no_info	1275 Fairfax Ave	7.62	introduced	0 to 15.24 cm	SanFrancisco	NA	NA	NA	NA	NA	NA	NA	NA	NA	NA	NA	NA	NA	NA	NA
100851	Indian laurel fig tree	Ficus microcarpa	San Francisco	California	-122.431881	37.75233561	no_info	1043-1049 Noe St	NA	introduced	NA	SanFrancisco	NA	NA	NA	NA	NA	NA	NA	NA	NA	NA	NA	NA	NA	NA	NA
35536	Locust	Robinia ambigua	San Francisco	California	-122.4199642	37.75553396	no_info	90 Bartlett St	NA	introduced	NA	SanFrancisco	NA	NA	NA	NA	NA	NA	NA	NA	NA	NA	NA	NA	NA	NA	NA
4670	American sweet gum	Liquidambar styraciflua	San Francisco	California	-122.4102753	37.80045424	no_info	610X Columbus Ave	30.48	introduced	15.24 to 30.48 cm	SanFrancisco	NA	NA	NA	NA	NA	NA	NA	NA	NA	NA	NA	NA	NA	NA	NA
91476	Carrotwood	Cupaniopsis anacardioides	San Francisco	California	-122.3848603	37.75296215	no_info	601 25th St	NA	introduced	NA	SanFrancisco	NA	NA	NA	NA	NA	NA	NA	NA	NA	NA	NA	NA	NA	NA	NA
205344	Dracena palm	Cordyline australis	San Francisco	California	-122.4628349	37.76141944	no_info	1448 06th Ave	35.56	introduced	30.48 to 45.72 cm	SanFrancisco	NA	NA	NA	NA	NA	NA	NA	NA	NA	NA	NA	NA	NA	NA	NA
139857	Bronze loquat	Eriobotrya deflexa	San Francisco	California	-122.4236972	37.77974032	no_info	700 Mcallister St	12.7	introduced	0 to 15.24 cm	SanFrancisco	NA	NA	NA	NA	NA	NA	NA	NA	NA	NA	NA	NA	NA	NA	NA
221765	Fern pine	Afrocarpus gracilior	San Francisco	California	-122.4430404	37.76322344	no_info	165 Lower Ter	33.02	introduced	30.48 to 45.72 cm	SanFrancisco	NA	NA	NA	NA	NA	NA	NA	NA	NA	NA	NA	NA	NA	NA	NA
47719	Flowered crabapple white	Malus	San Francisco	California	-122.4356425	37.73572841	no_info	227 Surrey St	NA	no_info	NA	SanFrancisco	NA	NA	NA	NA	NA	NA	NA	NA	NA	NA	NA	NA	NA	NA	NA
46587	Victorian box	Pittosporum undulatum	San Francisco	California	-122.4221002	37.75596643	no_info	49 Hill St	NA	introduced	NA	SanFrancisco	NA	NA	NA	NA	NA	NA	NA	NA	NA	NA	NA	NA	NA	NA	NA
3709	Red ironbark	Eucalyptus sideroxylon	San Francisco	California	-122.3852281	37.7449436	no_info	401X Cargo Way	30.48	introduced	15.24 to 30.48 cm	SanFrancisco	NA	NA	NA	NA	NA	NA	NA	NA	NA	NA	NA	NA	NA	NA	NA
217648	Glossy privet	Ligustrum lucidum	San Francisco	California	-122.4701147	37.73691279	no_info	377 West Portal Ave	22.86	introduced	15.24 to 30.48 cm	SanFrancisco	NA	NA	NA	NA	NA	NA	NA	NA	NA	NA	NA	NA	NA	NA	NA
2930	Sycamore london plane	Platanus acerifolia	San Francisco	California	-122.4247338	37.79016596	no_info	1834 California St	25.4	introduced	15.24 to 30.48 cm	SanFrancisco	NA	NA	NA	NA	NA	NA	NA	NA	NA	NA	NA	NA	NA	NA	NA
128934	Maidenhair tree	Ginkgo biloba	San Francisco	California	-122.4273831	37.78991533	no_info	1911 Octavia St	12.7	introduced	0 to 15.24 cm	SanFrancisco	NA	NA	NA	NA	NA	NA	NA	NA	NA	NA	NA	NA	NA	NA	NA
53967	NA	NA	San Francisco	California	-122.4207096	37.76168214	no_info	3459 18th St	NA	no_info	NA	SanFrancisco	NA	NA	NA	NA	NA	NA	NA	NA	NA	NA	NA	NA	NA	NA	NA
138442	Evergreen pear	Pyrus kawakamii	San Francisco	California	-122.4319453	37.78537998	no_info	1820 Post St	15.24	no_info	0 to 15.24 cm	SanFrancisco	NA	NA	NA	NA	NA	NA	NA	NA	NA	NA	NA	NA	NA	NA	NA
211884	Sycamore london plane	Platanus acerifolia	San Francisco	California	-122.4665258	37.7369303	no_info	75 San Anselmo Ave	30.48	introduced	15.24 to 30.48 cm	SanFrancisco	NA	NA	NA	NA	NA	NA	NA	NA	NA	NA	NA	NA	NA	NA	NA
33867	Southern magnolia	Magnolia grandiflora	San Francisco	California	-122.4063173	37.75181047	no_info	1290 Potrero Ave	NA	introduced	NA	SanFrancisco	NA	NA	NA	NA	NA	NA	NA	NA	NA	NA	NA	NA	NA	NA	NA
222311	Lemon bottlebrush	Callistemon citrinus	San Francisco	California	-122.4165682	37.74741716	no_info	179 Precita Ave	35.56	no_info	30.48 to 45.72 cm	SanFrancisco	NA	NA	NA	NA	NA	NA	NA	NA	NA	NA	NA	NA	NA	NA	NA
141006	Cherry	Prunus	San Francisco	California	-122.4499701	37.78117878	no_info	269 Collins St	2.54	no_info	0 to 15.24 cm	SanFrancisco	NA	NA	NA	NA	NA	NA	NA	NA	NA	NA	NA	NA	NA	NA	NA
57088	NA	NA	San Francisco	California	-122.4282087	37.73990828	no_info	220 Randall St	NA	no_info	NA	SanFrancisco	NA	NA	NA	NA	NA	NA	NA	NA	NA	NA	NA	NA	NA	NA	NA
195739	Sycamore london plane	Platanus acerifolia	San Francisco	California	-122.3945399	37.77618508	no_info	280 King St	35.56	introduced	30.48 to 45.72 cm	SanFrancisco	NA	NA	NA	NA	NA	NA	NA	NA	NA	NA	NA	NA	NA	NA	NA
93046	Ornamental pear	Pyrus calleryana	San Francisco	California	-122.4864146	37.78652858	no_info	155 26th Ave	25.4	introduced	15.24 to 30.48 cm	SanFrancisco	NA	NA	NA	NA	NA	NA	NA	NA	NA	NA	NA	NA	NA	NA	NA
188528	River wattle	Acacia cognata	San Francisco	California	-122.3902946	37.73941927	no_info	1634 Jerrold Ave	20.32	introduced	15.24 to 30.48 cm	SanFrancisco	NA	NA	NA	NA	NA	NA	NA	NA	NA	NA	NA	NA	NA	NA	NA
68114	Karo tree	Pittosporum crassifolium	San Francisco	California	-122.4193464	37.74619844	no_info	9 Powers Ave	NA	introduced	NA	SanFrancisco	NA	NA	NA	NA	NA	NA	NA	NA	NA	NA	NA	NA	NA	NA	NA
127321	Indian laurel fig tree	Ficus microcarpa	San Francisco	California	-122.4317946	37.79505402	no_info	2701 Buchanan St	15.24	introduced	0 to 15.24 cm	SanFrancisco	NA	NA	NA	NA	NA	NA	NA	NA	NA	NA	NA	NA	NA	NA	NA
108935	Weeping bottlebrush	Callistemon viminalis	San Francisco	California	-122.422925	37.76414004	no_info	12X Camp St	30.48	no_info	15.24 to 30.48 cm	SanFrancisco	NA	NA	NA	NA	NA	NA	NA	NA	NA	NA	NA	NA	NA	NA	NA
125280	Blackwood acacia	Acacia melanoxylon	San Francisco	California	-122.4209226	37.8008855	no_info	1200 Greenwich St	38.1	introduced	30.48 to 45.72 cm	SanFrancisco	NA	NA	NA	NA	NA	NA	NA	NA	NA	NA	NA	NA	NA	NA	NA
79908	Karo tree	Pittosporum crassifolium	San Francisco	California	-122.4426726	37.76049147	no_info	4668 18th St	NA	introduced	NA	SanFrancisco	NA	NA	NA	NA	NA	NA	NA	NA	NA	NA	NA	NA	NA	NA	NA
229967	Southern magnolia	Magnolia grandiflora	San Francisco	California	-122.4271188	37.73766052	no_info	280 Chenery St	30.48	introduced	15.24 to 30.48 cm	SanFrancisco	NA	NA	NA	NA	NA	NA	NA	NA	NA	NA	NA	NA	NA	NA	NA
214188	Brazilian pepper	Schinus terebinthifolius	San Francisco	California	-122.4672748	37.73018781	no_info	358 San Benito Way	53.34	no_info	45.72 to 60.96 cm	SanFrancisco	NA	NA	NA	NA	NA	NA	NA	NA	NA	NA	NA	NA	NA	NA	NA
236122	Victorian box	Pittosporum undulatum	San Francisco	California	-122.4303023	37.77093654	no_info	145 Fillmore St	27.94	introduced	15.24 to 30.48 cm	SanFrancisco	NA	NA	NA	NA	NA	NA	NA	NA	NA	NA	NA	NA	NA	NA	NA
109917	Leaf tristania small	Tristaniopsis laurina	San Francisco	California	-122.4929057	37.75670267	no_info	1627 34th Ave	7.62	introduced	0 to 15.24 cm	SanFrancisco	NA	NA	NA	NA	NA	NA	NA	NA	NA	NA	NA	NA	NA	NA	NA
114886	Hybrid strawberry tree	Arbutus	San Francisco	California	-122.3939461	37.76503818	no_info	100X Pennsylvania Ave	5.08	no_info	0 to 15.24 cm	SanFrancisco	NA	NA	NA	NA	NA	NA	NA	NA	NA	NA	NA	NA	NA	NA	NA
227633	Sweet bay grecian laurel	Laurus nobilis	San Francisco	California	-122.4146993	37.74931197	no_info	3240 26th St	7.62	introduced	0 to 15.24 cm	SanFrancisco	NA	NA	NA	NA	NA	NA	NA	NA	NA	NA	NA	NA	NA	NA	NA
196245	Cherry plum	Prunus cerasifera	San Francisco	California	-122.4055804	37.77946369	no_info	470 Clementina St	12.7	introduced	0 to 15.24 cm	SanFrancisco	NA	NA	NA	NA	NA	NA	NA	NA	NA	NA	NA	NA	NA	NA	NA
35193	Hybrid strawberry tree	Arbutus	San Francisco	California	NA	NA	no_info	NA	NA	no_info	NA	SanFrancisco	NA	NA	NA	NA	NA	NA	NA	NA	NA	NA	NA	NA	NA	NA	NA
46064	NA	NA	San Francisco	California	NA	NA	no_info	NA	NA	no_info	NA	SanFrancisco	NA	NA	NA	NA	NA	NA	NA	NA	NA	NA	NA	NA	NA	NA	NA
185724	Karo tree	Pittosporum crassifolium	San Francisco	California	-122.4950394	37.74620871	no_info	2101 Sunset Blvd	17.78	introduced	15.24 to 30.48 cm	SanFrancisco	NA	NA	NA	NA	NA	NA	NA	NA	NA	NA	NA	NA	NA	NA	NA
224619	Chinese banyan	Ficus microcarpa	San Francisco	California	-122.4463418	37.7598665	no_info	1324 Clayton St	33.02	introduced	30.48 to 45.72 cm	SanFrancisco	NA	NA	NA	NA	NA	NA	NA	NA	NA	NA	NA	NA	NA	NA	NA
246870	Silver dollar eucalyptus	Eucalyptus polyanthemos	San Francisco	California	-122.4433037	37.76082151	no_info	3090X Market St	27.94	introduced	15.24 to 30.48 cm	SanFrancisco	NA	NA	NA	NA	NA	NA	NA	NA	NA	NA	NA	NA	NA	NA	NA
15357	Mexican fan palm	Washingtonia robusta	San Francisco	California	-122.4198632	37.76618096	no_info	1930 Mission St	30.48	introduced	15.24 to 30.48 cm	SanFrancisco	NA	NA	NA	NA	NA	NA	NA	NA	NA	NA	NA	NA	NA	NA	NA
9907	New zealand xmas tree	Metrosideros excelsa	San Francisco	California	-122.4258008	37.79049394	no_info	1809 Gough St	76.2	introduced	60.96 to 76.2 cm	SanFrancisco	NA	NA	NA	NA	NA	NA	NA	NA	NA	NA	NA	NA	NA	NA	NA
65651	Swamp myrtle	Tristaniopsis laurina	San Francisco	California	-122.4524055	37.74412331	no_info	40 Juanita Way	NA	introduced	NA	SanFrancisco	NA	NA	NA	NA	NA	NA	NA	NA	NA	NA	NA	NA	NA	NA	NA
37048	American sweet gum	Liquidambar styraciflua	San Francisco	California	-122.4254669	37.74289352	no_info	151 Day St	NA	introduced	NA	SanFrancisco	NA	NA	NA	NA	NA	NA	NA	NA	NA	NA	NA	NA	NA	NA	NA
231376	New zealand xmas tree	Metrosideros excelsa	San Francisco	California	-122.449109	37.76501507	no_info	76 Parnassus Ave	40.64	introduced	30.48 to 45.72 cm	SanFrancisco	NA	NA	NA	NA	NA	NA	NA	NA	NA	NA	NA	NA	NA	NA	NA
198321	Leaf tristania small	Tristaniopsis laurina	San Francisco	California	-122.395678	37.77030595	no_info	1225 Mission Bay Blvd South	10.16	introduced	0 to 15.24 cm	SanFrancisco	NA	NA	NA	NA	NA	NA	NA	NA	NA	NA	NA	NA	NA	NA	NA
1999	Red flowering gum	Corymbia ficifolia	San Francisco	California	-122.4178425	37.74030033	no_info	217 Bocana St	96.52	introduced	more than 76.2 cm	SanFrancisco	NA	NA	NA	NA	NA	NA	NA	NA	NA	NA	NA	NA	NA	NA	NA
72001	Hybrid strawberry tree	Arbutus	San Francisco	California	-122.4859716	37.75070213	no_info	1967 28th Ave	33.02	no_info	30.48 to 45.72 cm	SanFrancisco	NA	NA	NA	NA	NA	NA	NA	NA	NA	NA	NA	NA	NA	NA	NA
136124	Ornamental pear	Pyrus calleryana	San Francisco	California	-122.4209484	37.78523544	no_info	151 Alice B Toklas Pl	5.08	introduced	0 to 15.24 cm	SanFrancisco	NA	NA	NA	NA	NA	NA	NA	NA	NA	NA	NA	NA	NA	NA	NA
5393	Little gem magnolia	Magnolia grandiflora	San Francisco	California	-122.4261281	37.76362885	no_info	347 Dolores St	7.62	introduced	0 to 15.24 cm	SanFrancisco	NA	NA	NA	NA	NA	NA	NA	NA	NA	NA	NA	NA	NA	NA	NA
16035	Brisbane box	Lophostemon confertus	San Francisco	California	-122.4388412	37.73170153	no_info	160 Monterey Blvd	30.48	introduced	15.24 to 30.48 cm	SanFrancisco	NA	NA	NA	NA	NA	NA	NA	NA	NA	NA	NA	NA	NA	NA	NA
21991	Laurel fig	Ficus nitida	San Francisco	California	-122.3880431	37.75686133	no_info	2585 03rd St	45.72	no_info	30.48 to 45.72 cm	SanFrancisco	NA	NA	NA	NA	NA	NA	NA	NA	NA	NA	NA	NA	NA	NA	NA
34983	Swamp myrtle	Tristaniopsis laurina	San Francisco	California	-122.4487978	37.75893759	no_info	9 Clarendon Ave	NA	introduced	NA	SanFrancisco	NA	NA	NA	NA	NA	NA	NA	NA	NA	NA	NA	NA	NA	NA	NA
222644	California lilac	Ceanothus L.	San Francisco	California	-122.42416	37.73609588	no_info	121 Richland Ave	5.08	no_info	0 to 15.24 cm	SanFrancisco	NA	NA	NA	NA	NA	NA	NA	NA	NA	NA	NA	NA	NA	NA	NA
633	Chinese banyan	Ficus microcarpa	San Francisco	California	-122.4158742	37.75243649	no_info	3182 24th St	50.8	introduced	45.72 to 60.96 cm	SanFrancisco	NA	NA	NA	NA	NA	NA	NA	NA	NA	NA	NA	NA	NA	NA	NA
30867	NA	NA	San Francisco	California	-122.4028093	37.71570303	no_info	8 Tioga Ave	NA	no_info	NA	SanFrancisco	NA	NA	NA	NA	NA	NA	NA	NA	NA	NA	NA	NA	NA	NA	NA
139536	Red flowering gum	Corymbia ficifolia	San Francisco	California	-122.4402863	37.7822623	no_info	2139 O'Farrell St	50.8	introduced	45.72 to 60.96 cm	SanFrancisco	NA	NA	NA	NA	NA	NA	NA	NA	NA	NA	NA	NA	NA	NA	NA
48200	NA	NA	San Francisco	California	NA	NA	no_info	NA	NA	no_info	NA	SanFrancisco	NA	NA	NA	NA	NA	NA	NA	NA	NA	NA	NA	NA	NA	NA	NA
76263	Brisbane box	Lophostemon confertus	San Francisco	California	-122.3894204	37.78160681	no_info	2 Townsend St	35.56	introduced	30.48 to 45.72 cm	SanFrancisco	NA	NA	NA	NA	NA	NA	NA	NA	NA	NA	NA	NA	NA	NA	NA
187739	Blackwood acacia	Acacia melanoxylon	San Francisco	California	-122.3868848	37.73634411	no_info	301X Cashmere St	66.04	introduced	60.96 to 76.2 cm	SanFrancisco	NA	NA	NA	NA	NA	NA	NA	NA	NA	NA	NA	NA	NA	NA	NA
104165	Yarwood sycamore	Platanus acerifolia	San Francisco	California	-122.4394344	37.78171827	no_info	2000 Ellis St	NA	introduced	NA	SanFrancisco	NA	NA	NA	NA	NA	NA	NA	NA	NA	NA	NA	NA	NA	NA	NA
230520	Southern magnolia	Magnolia grandiflora	San Francisco	California	-122.4203142	37.7538025	no_info	3376 23rd St	20.32	introduced	15.24 to 30.48 cm	SanFrancisco	NA	NA	NA	NA	NA	NA	NA	NA	NA	NA	NA	NA	NA	NA	NA
182759	Ornamental pear	Pyrus calleryana	San Francisco	California	-122.4892922	37.75434398	no_info	1760 31St Ave	5.08	introduced	0 to 15.24 cm	SanFrancisco	NA	NA	NA	NA	NA	NA	NA	NA	NA	NA	NA	NA	NA	NA	NA
90449	Olive tree	Olea europaea	San Francisco	California	-122.4841453	37.77324917	no_info	862 25th Ave	7.62	introduced	0 to 15.24 cm	SanFrancisco	NA	NA	NA	NA	NA	NA	NA	NA	NA	NA	NA	NA	NA	NA	NA
101825	Sycamore london plane	Platanus acerifolia	San Francisco	California	-122.4042348	37.71223489	no_info	50 Raymond Ave	40.64	introduced	30.48 to 45.72 cm	SanFrancisco	NA	NA	NA	NA	NA	NA	NA	NA	NA	NA	NA	NA	NA	NA	NA
132772	Victorian box	Pittosporum undulatum	San Francisco	California	-122.4490062	37.79069925	no_info	3292 Jackson St	30.48	introduced	15.24 to 30.48 cm	SanFrancisco	NA	NA	NA	NA	NA	NA	NA	NA	NA	NA	NA	NA	NA	NA	NA
84730	NA	NA	San Francisco	California	-122.4316568	37.76340942	no_info	56 Prosper St	NA	no_info	NA	SanFrancisco	NA	NA	NA	NA	NA	NA	NA	NA	NA	NA	NA	NA	NA	NA	NA
47420	Mayten	Maytenus boaria	San Francisco	California	-122.4962078	37.77413157	no_info	793 36th Ave	12.7	introduced	0 to 15.24 cm	SanFrancisco	NA	NA	NA	NA	NA	NA	NA	NA	NA	NA	NA	NA	NA	NA	NA
224641	Chinese banyan	Ficus microcarpa	San Francisco	California	-122.4193237	37.7460721	no_info	14 Powers Ave	5.08	introduced	0 to 15.24 cm	SanFrancisco	NA	NA	NA	NA	NA	NA	NA	NA	NA	NA	NA	NA	NA	NA	NA
135111	Sycamore london plane	Platanus acerifolia	San Francisco	California	-122.4096399	37.80829271	no_info	1403 The Embarcadero	30.48	introduced	15.24 to 30.48 cm	SanFrancisco	NA	NA	NA	NA	NA	NA	NA	NA	NA	NA	NA	NA	NA	NA	NA
12317	Lemon bottlebrush	Callistemon citrinus	San Francisco	California	-122.4265616	37.78018147	no_info	977X Golden Gate Ave	15.24	no_info	0 to 15.24 cm	SanFrancisco	NA	NA	NA	NA	NA	NA	NA	NA	NA	NA	NA	NA	NA	NA	NA
104857	NA	NA	San Francisco	California	-122.5045551	37.73886647	no_info	2555 46th Ave	NA	no_info	NA	SanFrancisco	NA	NA	NA	NA	NA	NA	NA	NA	NA	NA	NA	NA	NA	NA	NA
11944	New zealand xmas tree	Metrosideros excelsa	San Francisco	California	-122.3830107	37.73743288	no_info	690X Keith St	45.72	introduced	30.48 to 45.72 cm	SanFrancisco	NA	NA	NA	NA	NA	NA	NA	NA	NA	NA	NA	NA	NA	NA	NA
90602	Hybrid strawberry tree	Arbutus	San Francisco	California	-122.4872106	37.77438784	no_info	2638 Cabrillo St	7.62	no_info	0 to 15.24 cm	SanFrancisco	NA	NA	NA	NA	NA	NA	NA	NA	NA	NA	NA	NA	NA	NA	NA
103721	Sycamore london plane	Platanus acerifolia	San Francisco	California	-122.4688721	37.78618112	no_info	114 10th Ave	30.48	introduced	15.24 to 30.48 cm	SanFrancisco	NA	NA	NA	NA	NA	NA	NA	NA	NA	NA	NA	NA	NA	NA	NA
34190	Fern pine	Afrocarpus gracilior	San Francisco	California	-122.4883229	37.78512967	no_info	2701 Lake St	NA	introduced	NA	SanFrancisco	NA	NA	NA	NA	NA	NA	NA	NA	NA	NA	NA	NA	NA	NA	NA
44465	Hybrid strawberry tree	Arbutus	San Francisco	California	-122.4204289	37.72597087	no_info	1600 Felton St	NA	no_info	NA	SanFrancisco	NA	NA	NA	NA	NA	NA	NA	NA	NA	NA	NA	NA	NA	NA	NA
36341	Ornamental pear	Pyrus calleryana	San Francisco	California	-122.4572642	37.72715632	no_info	82 Eastwood Dr	NA	introduced	NA	SanFrancisco	NA	NA	NA	NA	NA	NA	NA	NA	NA	NA	NA	NA	NA	NA	NA
92768	Swamp myrtle	Tristaniopsis laurina	San Francisco	California	-122.4011935	37.71216374	no_info	11X Blanken Ave	12.7	introduced	0 to 15.24 cm	SanFrancisco	NA	NA	NA	NA	NA	NA	NA	NA	NA	NA	NA	NA	NA	NA	NA
124584	Karo tree	Pittosporum crassifolium	San Francisco	California	-122.4588314	37.78841901	no_info	3979 Washington St	35.56	introduced	30.48 to 45.72 cm	SanFrancisco	NA	NA	NA	NA	NA	NA	NA	NA	NA	NA	NA	NA	NA	NA	NA
229768	Jacaranda	Jacaranda mimosifolia	San Francisco	California	-122.4033031	37.75351298	no_info	1201 Vermont St	10.16	introduced	0 to 15.24 cm	SanFrancisco	NA	NA	NA	NA	NA	NA	NA	NA	NA	NA	NA	NA	NA	NA	NA
31957	Fern pine	Afrocarpus gracilior	San Francisco	California	-122.4201196	37.78481607	no_info	935 O'Farrell St	NA	introduced	NA	SanFrancisco	NA	NA	NA	NA	NA	NA	NA	NA	NA	NA	NA	NA	NA	NA	NA
4256	Lemon bottlebrush	Callistemon citrinus	San Francisco	California	-122.4310086	37.74752253	no_info	4082 Cesar Chavez St	30.48	no_info	15.24 to 30.48 cm	SanFrancisco	NA	NA	NA	NA	NA	NA	NA	NA	NA	NA	NA	NA	NA	NA	NA
53752	Banyan fig	Ficus retusa	San Francisco	California	-122.4092128	37.80516378	no_info	251 Francisco St	33.02	introduced	30.48 to 45.72 cm	SanFrancisco	NA	NA	NA	NA	NA	NA	NA	NA	NA	NA	NA	NA	NA	NA	NA
115871	Leaf tristania small	Tristaniopsis laurina	San Francisco	California	-122.4360333	37.71236369	no_info	84X Cordova St	7.62	introduced	0 to 15.24 cm	SanFrancisco	NA	NA	NA	NA	NA	NA	NA	NA	NA	NA	NA	NA	NA	NA	NA
102387	Leaf tristania small	Tristaniopsis laurina	San Francisco	California	-122.4065013	37.77828882	no_info	84 Harriet St	7.62	introduced	0 to 15.24 cm	SanFrancisco	NA	NA	NA	NA	NA	NA	NA	NA	NA	NA	NA	NA	NA	NA	NA
128048	Indian laurel fig tree	Ficus microcarpa	San Francisco	California	-122.415028	37.80632091	no_info	455 North Point St	22.86	introduced	15.24 to 30.48 cm	SanFrancisco	NA	NA	NA	NA	NA	NA	NA	NA	NA	NA	NA	NA	NA	NA	NA
42373	Bailey's acacia	Acacia baileyana	San Francisco	California	-122.4489601	37.73256184	no_info	531 Foerster St	NA	introduced	NA	SanFrancisco	NA	NA	NA	NA	NA	NA	NA	NA	NA	NA	NA	NA	NA	NA	NA
201242	Cajeput	Melaleuca quinquenervia	San Francisco	California	-122.3979097	37.72802687	no_info	115 Orsi Cir	22.86	introduced	15.24 to 30.48 cm	SanFrancisco	NA	NA	NA	NA	NA	NA	NA	NA	NA	NA	NA	NA	NA	NA	NA
183983	Swamp myrtle	Tristaniopsis laurina	San Francisco	California	-122.4885414	37.75565778	no_info	2402 Moraga St	15.24	introduced	0 to 15.24 cm	SanFrancisco	NA	NA	NA	NA	NA	NA	NA	NA	NA	NA	NA	NA	NA	NA	NA
197072	Evergreen pear	Pyrus kawakamii	San Francisco	California	-122.4066768	37.76459513	no_info	2300 17th St	15.24	no_info	0 to 15.24 cm	SanFrancisco	NA	NA	NA	NA	NA	NA	NA	NA	NA	NA	NA	NA	NA	NA	NA
193180	Southern magnolia	Magnolia grandiflora	San Francisco	California	-122.3920047	37.78204138	no_info	286 Brannan St	17.78	introduced	15.24 to 30.48 cm	SanFrancisco	NA	NA	NA	NA	NA	NA	NA	NA	NA	NA	NA	NA	NA	NA	NA
227972	American sweet gum	Liquidambar styraciflua	San Francisco	California	-122.4121649	37.74730754	no_info	357 Precita Ave	25.4	introduced	15.24 to 30.48 cm	SanFrancisco	NA	NA	NA	NA	NA	NA	NA	NA	NA	NA	NA	NA	NA	NA	NA
181915	Blackwood acacia	Acacia melanoxylon	San Francisco	California	-122.4881639	37.7425928	no_info	2048 Taraval St	33.02	introduced	30.48 to 45.72 cm	SanFrancisco	NA	NA	NA	NA	NA	NA	NA	NA	NA	NA	NA	NA	NA	NA	NA
230153	Southern magnolia	Magnolia grandiflora	San Francisco	California	-122.4282729	37.76156862	no_info	583 Church St	30.48	introduced	15.24 to 30.48 cm	SanFrancisco	NA	NA	NA	NA	NA	NA	NA	NA	NA	NA	NA	NA	NA	NA	NA
229834	Jacaranda	Jacaranda mimosifolia	San Francisco	California	-122.4078663	37.7512151	no_info	2899 25th St	20.32	introduced	15.24 to 30.48 cm	SanFrancisco	NA	NA	NA	NA	NA	NA	NA	NA	NA	NA	NA	NA	NA	NA	NA
15995	Brush cherry	Syzygium paniculatum	San Francisco	California	-122.4685334	37.7277935	no_info	236 Moncada Way	30.48	introduced	15.24 to 30.48 cm	SanFrancisco	NA	NA	NA	NA	NA	NA	NA	NA	NA	NA	NA	NA	NA	NA	NA
58951	NA	NA	San Francisco	California	-122.4302235	37.7402155	no_info	109 Laidley St	NA	no_info	NA	SanFrancisco	NA	NA	NA	NA	NA	NA	NA	NA	NA	NA	NA	NA	NA	NA	NA
232830	New zealand xmas tree	Metrosideros excelsa	San Francisco	California	-122.4304458	37.7643311	no_info	3477 16th St	30.48	introduced	15.24 to 30.48 cm	SanFrancisco	NA	NA	NA	NA	NA	NA	NA	NA	NA	NA	NA	NA	NA	NA	NA
120638	Ornamental cherry	Prunus serrulata	San Francisco	California	-122.4412855	37.77588301	no_info	538 Baker St	NA	introduced	NA	SanFrancisco	NA	NA	NA	NA	NA	NA	NA	NA	NA	NA	NA	NA	NA	NA	NA
217719	Swamp myrtle	Tristaniopsis laurina	San Francisco	California	-122.4555024	37.72384207	no_info	1200 Ocean Ave	5.08	introduced	0 to 15.24 cm	SanFrancisco	NA	NA	NA	NA	NA	NA	NA	NA	NA	NA	NA	NA	NA	NA	NA
232768	New zealand xmas tree	Metrosideros excelsa	San Francisco	California	-122.4370588	37.76069609	no_info	4255 18th St	30.48	introduced	15.24 to 30.48 cm	SanFrancisco	NA	NA	NA	NA	NA	NA	NA	NA	NA	NA	NA	NA	NA	NA	NA
120639	Mayten	Maytenus boaria	San Francisco	California	-122.4415117	37.77713299	no_info	636 Baker St	17.78	introduced	15.24 to 30.48 cm	SanFrancisco	NA	NA	NA	NA	NA	NA	NA	NA	NA	NA	NA	NA	NA	NA	NA
126205	Red flowering gum	Corymbia ficifolia	San Francisco	California	-122.4431856	37.79278585	no_info	2475 Broderick St	60.96	introduced	45.72 to 60.96 cm	SanFrancisco	NA	NA	NA	NA	NA	NA	NA	NA	NA	NA	NA	NA	NA	NA	NA
123694	Chinese elm	Ulmus parvifolia	San Francisco	California	-122.4593484	37.78311234	no_info	7 Clement St	22.86	introduced	15.24 to 30.48 cm	SanFrancisco	NA	NA	NA	NA	NA	NA	NA	NA	NA	NA	NA	NA	NA	NA	NA
3643	Holly oak	Quercus ilex	San Francisco	California	-122.3821588	37.74339103	no_info	100X Cargo Way	15.24	introduced	0 to 15.24 cm	SanFrancisco	NA	NA	NA	NA	NA	NA	NA	NA	NA	NA	NA	NA	NA	NA	NA
81822	Sycamore london plane	Platanus acerifolia	San Francisco	California	-122.3911679	37.75858761	no_info	953 Indiana St	5.08	introduced	0 to 15.24 cm	SanFrancisco	NA	NA	NA	NA	NA	NA	NA	NA	NA	NA	NA	NA	NA	NA	NA
66007	Victorian box	Pittosporum undulatum	San Francisco	California	-122.4430252	37.80128121	no_info	3418 Divisadero St	17.78	introduced	15.24 to 30.48 cm	SanFrancisco	NA	NA	NA	NA	NA	NA	NA	NA	NA	NA	NA	NA	NA	NA	NA
141740	Sycamore london plane	Platanus acerifolia	San Francisco	California	-122.4304107	37.78445867	no_info	1595 Geary Blvd	43.18	introduced	30.48 to 45.72 cm	SanFrancisco	NA	NA	NA	NA	NA	NA	NA	NA	NA	NA	NA	NA	NA	NA	NA
201108	Brisbane box	Lophostemon confertus	San Francisco	California	-122.3877041	37.74292428	no_info	3601 03rd St	2.54	introduced	0 to 15.24 cm	SanFrancisco	NA	NA	NA	NA	NA	NA	NA	NA	NA	NA	NA	NA	NA	NA	NA
42292	New zealand ruby glow tea tree	Leptospermum scoparium	San Francisco	California	-122.4441884	37.72841486	no_info	116 Detroit St	NA	introduced	NA	SanFrancisco	NA	NA	NA	NA	NA	NA	NA	NA	NA	NA	NA	NA	NA	NA	NA
69535	NA	NA	San Francisco	California	-122.5030978	37.74551074	no_info	3433 Rivera St	NA	no_info	NA	SanFrancisco	NA	NA	NA	NA	NA	NA	NA	NA	NA	NA	NA	NA	NA	NA	NA
136268	Evergreen pear	Pyrus kawakamii	San Francisco	California	-122.4085969	37.79344836	no_info	220 Joice St	20.32	no_info	15.24 to 30.48 cm	SanFrancisco	NA	NA	NA	NA	NA	NA	NA	NA	NA	NA	NA	NA	NA	NA	NA
107908	Sycamore london plane	Platanus acerifolia	San Francisco	California	-122.4141749	37.80847471	no_info	2650 Mason St	NA	introduced	NA	SanFrancisco	NA	NA	NA	NA	NA	NA	NA	NA	NA	NA	NA	NA	NA	NA	NA
63894	Southern magnolia	Magnolia grandiflora	San Francisco	California	-122.4200725	37.79257606	no_info	1640 Clay St	7.62	introduced	0 to 15.24 cm	SanFrancisco	NA	NA	NA	NA	NA	NA	NA	NA	NA	NA	NA	NA	NA	NA	NA
197538	Brazilian pepper	Schinus terebinthifolius	San Francisco	California	-122.394252	37.78654485	no_info	33 Guy Pl	5.08	no_info	0 to 15.24 cm	SanFrancisco	NA	NA	NA	NA	NA	NA	NA	NA	NA	NA	NA	NA	NA	NA	NA
231641	Mayten	Maytenus boaria	San Francisco	California	-122.4494782	37.76496791	no_info	88 Parnassus Ave	43.18	introduced	30.48 to 45.72 cm	SanFrancisco	NA	NA	NA	NA	NA	NA	NA	NA	NA	NA	NA	NA	NA	NA	NA
54250	Hybrid strawberry tree	Arbutus	San Francisco	California	-122.4824342	37.76373552	no_info	1278 24th Ave	7.62	no_info	0 to 15.24 cm	SanFrancisco	NA	NA	NA	NA	NA	NA	NA	NA	NA	NA	NA	NA	NA	NA	NA
37117	NA	NA	San Francisco	California	-122.5067999	37.76232521	no_info	4542 Irving St	7.62	no_info	0 to 15.24 cm	SanFrancisco	NA	NA	NA	NA	NA	NA	NA	NA	NA	NA	NA	NA	NA	NA	NA
230554	Southern magnolia	Magnolia grandiflora	San Francisco	California	-122.4234436	37.73627666	no_info	88 Leese St	7.62	introduced	0 to 15.24 cm	SanFrancisco	NA	NA	NA	NA	NA	NA	NA	NA	NA	NA	NA	NA	NA	NA	NA
4960	Brisbane box	Lophostemon confertus	San Francisco	California	-122.4400941	37.74580109	no_info	5175 Diamond Heights Blvd	15.24	introduced	0 to 15.24 cm	SanFrancisco	NA	NA	NA	NA	NA	NA	NA	NA	NA	NA	NA	NA	NA	NA	NA
12402	Brisbane box	Lophostemon confertus	San Francisco	California	-122.4286805	37.7842359	no_info	1455 Laguna St	15.24	introduced	0 to 15.24 cm	SanFrancisco	NA	NA	NA	NA	NA	NA	NA	NA	NA	NA	NA	NA	NA	NA	NA
68698	Olive tree	Olea europaea	San Francisco	California	-122.4720204	37.78524072	no_info	160 Funston Ave	7.62	introduced	0 to 15.24 cm	SanFrancisco	NA	NA	NA	NA	NA	NA	NA	NA	NA	NA	NA	NA	NA	NA	NA
236653	Cherry plum	Prunus cerasifera	San Francisco	California	-122.4220131	37.75610245	no_info	20 Hill St	17.78	introduced	15.24 to 30.48 cm	SanFrancisco	NA	NA	NA	NA	NA	NA	NA	NA	NA	NA	NA	NA	NA	NA	NA
102743	Brisbane box	Lophostemon confertus	San Francisco	California	-122.4391413	37.77282662	no_info	291 Broderick St	NA	introduced	NA	SanFrancisco	NA	NA	NA	NA	NA	NA	NA	NA	NA	NA	NA	NA	NA	NA	NA
99941	Daybreak yoshino cherry	Prunus yedoensis	San Francisco	California	-122.4285242	37.72629743	no_info	182 Edinburg St	NA	introduced	NA	SanFrancisco	NA	NA	NA	NA	NA	NA	NA	NA	NA	NA	NA	NA	NA	NA	NA
248258	Carob	Ceratonia siliqua	San Francisco	California	-122.4192364	37.74340301	no_info	120 Lundy'S Ln	38.1	introduced	30.48 to 45.72 cm	SanFrancisco	NA	NA	NA	NA	NA	NA	NA	NA	NA	NA	NA	NA	NA	NA	NA
184410	Myoporum	Myoporum laetum	San Francisco	California	-122.5070927	37.74753737	no_info	2086 48th Ave	15.24	introduced	0 to 15.24 cm	SanFrancisco	NA	NA	NA	NA	NA	NA	NA	NA	NA	NA	NA	NA	NA	NA	NA
116769	Sycamore london plane	Platanus acerifolia	San Francisco	California	-122.3962649	37.76171792	no_info	369 Missouri St	NA	introduced	NA	SanFrancisco	NA	NA	NA	NA	NA	NA	NA	NA	NA	NA	NA	NA	NA	NA	NA
217925	Cherry plum	Prunus cerasifera	San Francisco	California	-122.4673819	37.75659583	no_info	426 Moraga St	10.16	introduced	0 to 15.24 cm	SanFrancisco	NA	NA	NA	NA	NA	NA	NA	NA	NA	NA	NA	NA	NA	NA	NA
46346	Weeping bottlebrush	Callistemon viminalis	San Francisco	California	-122.4239456	37.75056287	no_info	384 Fair Oaks St	NA	no_info	NA	SanFrancisco	NA	NA	NA	NA	NA	NA	NA	NA	NA	NA	NA	NA	NA	NA	NA
208063	American sweet gum	Liquidambar styraciflua	San Francisco	California	-122.4641352	37.75051844	no_info	459 Pacheco St	22.86	introduced	15.24 to 30.48 cm	SanFrancisco	NA	NA	NA	NA	NA	NA	NA	NA	NA	NA	NA	NA	NA	NA	NA
138893	Southern magnolia	Magnolia grandiflora	San Francisco	California	-122.4288026	37.77562839	no_info	667 Linden St	12.7	introduced	0 to 15.24 cm	SanFrancisco	NA	NA	NA	NA	NA	NA	NA	NA	NA	NA	NA	NA	NA	NA	NA
131992	Olive tree	Olea europaea	San Francisco	California	-122.4199438	37.80313188	no_info	2423 Hyde St	20.32	introduced	15.24 to 30.48 cm	SanFrancisco	NA	NA	NA	NA	NA	NA	NA	NA	NA	NA	NA	NA	NA	NA	NA
33089	Sycamore london plane	Platanus acerifolia	San Francisco	California	NA	NA	no_info	NA	NA	introduced	NA	SanFrancisco	NA	NA	NA	NA	NA	NA	NA	NA	NA	NA	NA	NA	NA	NA	NA
213080	Cherry plum	Prunus cerasifera	San Francisco	California	-122.461759	37.74878215	no_info	127 Castenada Ave	7.62	introduced	0 to 15.24 cm	SanFrancisco	NA	NA	NA	NA	NA	NA	NA	NA	NA	NA	NA	NA	NA	NA	NA
250516	New zealand xmas tree	Metrosideros excelsa	San Francisco	California	-122.4877063	37.78819105	no_info	40 27th Ave	30.48	introduced	15.24 to 30.48 cm	SanFrancisco	NA	NA	NA	NA	NA	NA	NA	NA	NA	NA	NA	NA	NA	NA	NA
18574	Olive tree	Olea europaea	San Francisco	California	-122.4631113	37.71438614	no_info	24 Randolph St	30.48	introduced	15.24 to 30.48 cm	SanFrancisco	NA	NA	NA	NA	NA	NA	NA	NA	NA	NA	NA	NA	NA	NA	NA
185852	New zealand xmas tree	Metrosideros excelsa	San Francisco	California	-122.4947475	37.7483899	no_info	2000 Sunset Blvd	48.26	introduced	45.72 to 60.96 cm	SanFrancisco	NA	NA	NA	NA	NA	NA	NA	NA	NA	NA	NA	NA	NA	NA	NA
214294	Cherry plum	Prunus cerasifera	San Francisco	California	-122.4613731	37.74762668	no_info	80 Marcela Ave	10.16	introduced	0 to 15.24 cm	SanFrancisco	NA	NA	NA	NA	NA	NA	NA	NA	NA	NA	NA	NA	NA	NA	NA
38785	Cherry plum	Prunus cerasifera	San Francisco	California	-122.3975412	37.77903273	no_info	534 04th St	NA	introduced	NA	SanFrancisco	NA	NA	NA	NA	NA	NA	NA	NA	NA	NA	NA	NA	NA	NA	NA
[truncated: 186,480 more rows]
