# Supplementary material for: Species clustering, climate effects, and introduced species in 5 million city trees across 63 US cities
Source: eLife. 2022 Sep 27;11:e77891. doi: 10.7554/eLife.77891 (PMC9578703; doi:10.7554/eLife.77891)
Supplement: Figure 1—source data 1. — This zipped file includes all of the cleaned data used in the study (63 spreadsheets, one for each city, where each row is a tree). It is available on Dryad at https://doi.org/10.5061/dryad.2jm63xsrf. [file elife-77891-fig1-data1.zip › SanJose_Final_2022-06-18.csv]

city_ID	planted_date	most_recent_observation	scientific_name	city	state	longitude_coordinate	latitude_coordinate	address	diameter_breast_height_CM	condition	height_M	native	height_binned_M	diameter_breast_height_binned_CM	greater_metro	tree_ID	retired_date	most_recent_observation_type	common_name	location_type	zipcode	neighborhood	location_name	ward	district	overhead_utility	percent_population
MB 20140207121505	NA	2020/08/12 20:40:09+00	Platanus acerifolia	San Jose	California	-121.7663797	37.22369553	7301 Santa Teresa Bl	31.75	fair	147.6378	introduced	more than 18.29 m	30.48 to 45.72 cm	SanJose	NA	NA	NA	NA	NA	NA	NA	NA	NA	NA	NA	NA
MB 20140207121749	NA	2020/08/12 20:40:09+00	Eucalyptus sideroxylon	San Jose	California	-121.7662462	37.22366224	7301 Santa Teresa Bl	66.04	fair	213.2546	introduced	more than 18.29 m	60.96 to 76.2 cm	SanJose	NA	NA	NA	NA	NA	NA	NA	NA	NA	NA	NA	NA
MB 20140207122551	NA	2020/08/12 20:40:09+00	Platanus racemosa	San Jose	California	-121.7660702	37.22360942	7301 Santa Teresa Bl	76.2	fair	213.2546	naturally_occurring	more than 18.29 m	60.96 to 76.2 cm	SanJose	NA	NA	NA	NA	NA	NA	NA	NA	NA	NA	NA	NA
MB 20140207123401	NA	2020/08/12 20:40:09+00	Platanus acerifolia	San Jose	California	-121.7657657	37.22350326	7301 Santa Teresa Bl	55.88	fair	180.4462	introduced	more than 18.29 m	45.72 to 60.96 cm	SanJose	NA	NA	NA	NA	NA	NA	NA	NA	NA	NA	NA	NA
MB 20140207124100	NA	2020/08/12 20:40:09+00	Eucalyptus sideroxylon	San Jose	California	-121.7649279	37.22314395	7301 Santa Teresa Bl	69.85	fair	213.2546	introduced	more than 18.29 m	60.96 to 76.2 cm	SanJose	NA	NA	NA	NA	NA	NA	NA	NA	NA	NA	NA	NA
MB 20140207124425	NA	2020/08/12 20:40:09+00	Platanus racemosa	San Jose	California	-121.7647552	37.22305109	7301 Santa Teresa Bl	81.28	fair	246.063	naturally_occurring	more than 18.29 m	more than 76.2 cm	SanJose	NA	NA	NA	NA	NA	NA	NA	NA	NA	NA	NA	NA
MB 20140207125308	NA	2020/08/12 20:40:09+00	Platanus acerifolia	San Jose	California	-121.7644615	37.22288218	7301 Santa Teresa Bl	27.94	fair	164.042	introduced	more than 18.29 m	15.24 to 30.48 cm	SanJose	NA	NA	NA	NA	NA	NA	NA	NA	NA	NA	NA	NA
MB 20140207125551	NA	2020/08/12 20:40:09+00	Platanus acerifolia	San Jose	California	-121.7642774	37.22277524	7301 Santa Teresa Bl	60.96	fair	164.042	introduced	more than 18.29 m	45.72 to 60.96 cm	SanJose	NA	NA	NA	NA	NA	NA	NA	NA	NA	NA	NA	NA
MB 20140207125917	NA	2020/08/12 20:40:09+00	Eucalyptus sideroxylon	San Jose	California	-121.7641747	37.2226932	7301 Santa Teresa Bl	40.64	poor	164.042	introduced	more than 18.29 m	30.48 to 45.72 cm	SanJose	NA	NA	NA	NA	NA	NA	NA	NA	NA	NA	NA	NA
MB 20140207130302	NA	2020/08/12 20:40:09+00	Eucalyptus sideroxylon	San Jose	California	-121.764144	37.22267038	7301 Santa Teresa Bl	74.93	fair	229.6588	introduced	more than 18.29 m	60.96 to 76.2 cm	SanJose	NA	NA	NA	NA	NA	NA	NA	NA	NA	NA	NA	NA
MB 20140207130635	NA	2020/08/12 20:40:09+00	Platanus racemosa	San Jose	California	-121.7639913	37.22255415	7301 Santa Teresa Bl	53.34	good	229.6588	naturally_occurring	more than 18.29 m	45.72 to 60.96 cm	SanJose	NA	NA	NA	NA	NA	NA	NA	NA	NA	NA	NA	NA
MB 20140207131021	NA	2020/08/12 20:40:09+00	NA	San Jose	California	-121.7639076	37.22248725	Santa Teresa Bl	0	NA	0	no_info	NA	NA	SanJose	NA	NA	NA	NA	NA	NA	NA	NA	NA	NA	NA	NA
MB 20140207144436	NA	2020/08/12 20:40:09+00	Pistacia chinensis	San Jose	California	-121.7634969	37.22261527	7300 Santa Teresa Bl	38.1	good	131.2336	introduced	more than 18.29 m	30.48 to 45.72 cm	SanJose	NA	NA	NA	NA	NA	NA	NA	NA	NA	NA	NA	NA
MB 20140207150348	NA	2020/08/12 20:40:09+00	Pistacia chinensis	San Jose	California	-121.764255	37.22316385	7300 Santa Teresa Bl	30.48	fair	114.8294	introduced	more than 18.29 m	15.24 to 30.48 cm	SanJose	NA	NA	NA	NA	NA	NA	NA	NA	NA	NA	NA	NA
MB 20140207153412	NA	2020/08/12 20:40:09+00	Pistacia chinensis	San Jose	California	-121.7655738	37.2237874	7300 Santa Teresa Bl	26.67	fair	114.8294	introduced	more than 18.29 m	15.24 to 30.48 cm	SanJose	NA	NA	NA	NA	NA	NA	NA	NA	NA	NA	NA	NA
MB 20140207154720	NA	2020/08/12 20:40:09+00	Pistacia chinensis	San Jose	California	-121.7663689	37.22403455	7300 Santa Teresa Bl	20.32	fair	98.4252	introduced	more than 18.29 m	15.24 to 30.48 cm	SanJose	NA	NA	NA	NA	NA	NA	NA	NA	NA	NA	NA	NA
MB 20140207155314	NA	2020/08/12 20:40:09+00	Pistacia chinensis	San Jose	California	-121.7667629	37.22413554	7300 Santa Teresa Bl	27.94	fair	114.8294	introduced	more than 18.29 m	15.24 to 30.48 cm	SanJose	NA	NA	NA	NA	NA	NA	NA	NA	NA	NA	NA	NA
LM 20140209153703	NA	2020/08/12 20:40:09+00	Platanus racemosa	San Jose	California	-121.763245	37.22178643	7401 Santa Teresa Bl	95.25	good	213.2546	naturally_occurring	more than 18.29 m	more than 76.2 cm	SanJose	NA	NA	NA	NA	NA	NA	NA	NA	NA	NA	NA	NA
LM 20140209154509	NA	2020/08/12 20:40:09+00	Platanus acerifolia	San Jose	California	-121.7630929	37.22153506	7401 Santa Teresa Bl	45.72	fair	164.042	introduced	more than 18.29 m	30.48 to 45.72 cm	SanJose	NA	NA	NA	NA	NA	NA	NA	NA	NA	NA	NA	NA
LM 20140209154821	NA	2020/08/12 20:40:09+00	NA	San Jose	California	-121.7630338	37.22143677	7401 Santa Teresa Bl	0	NA	0	no_info	NA	NA	SanJose	NA	NA	NA	NA	NA	NA	NA	NA	NA	NA	NA	NA
LM 20140209154940	NA	2020/08/12 20:40:09+00	Platanus acerifolia	San Jose	California	-121.762946	37.22127052	7401 Santa Teresa Bl	35.56	good	131.2336	introduced	more than 18.29 m	30.48 to 45.72 cm	SanJose	NA	NA	NA	NA	NA	NA	NA	NA	NA	NA	NA	NA
LM 20140209155121	NA	2020/08/12 20:40:09+00	Eucalyptus sideroxylon	San Jose	California	-121.7628893	37.22113027	7401 Santa Teresa Bl	64.77	fair	262.4672	introduced	more than 18.29 m	60.96 to 76.2 cm	SanJose	NA	NA	NA	NA	NA	NA	NA	NA	NA	NA	NA	NA
LM 20140209155421	NA	2020/08/12 20:40:09+00	Platanus acerifolia	San Jose	California	-121.7628176	37.22097833	7401 Santa Teresa Bl	36.83	fair	164.042	introduced	more than 18.29 m	30.48 to 45.72 cm	SanJose	NA	NA	NA	NA	NA	NA	NA	NA	NA	NA	NA	NA
LM 20140209155804	NA	2020/08/12 20:40:09+00	NA	San Jose	California	-121.762766	37.22083108	Santa Teresa Bl	0	NA	0	no_info	NA	NA	SanJose	NA	NA	NA	NA	NA	NA	NA	NA	NA	NA	NA	NA
LM 20140209160124	NA	2020/08/12 20:40:09+00	Eucalyptus sideroxylon	San Jose	California	-121.7626186	37.22050127	7401 Santa Teresa Bl	57.15	fair	213.2546	introduced	more than 18.29 m	45.72 to 60.96 cm	SanJose	NA	NA	NA	NA	NA	NA	NA	NA	NA	NA	NA	NA
LM 20140209161132	NA	2020/08/12 20:40:09+00	Platanus acerifolia	San Jose	California	-121.7625532	37.2203361	7401 Santa Teresa Bl	31.75	good	114.8294	introduced	more than 18.29 m	30.48 to 45.72 cm	SanJose	NA	NA	NA	NA	NA	NA	NA	NA	NA	NA	NA	NA
LM 20140209161338	NA	2020/08/12 20:40:09+00	Eucalyptus sideroxylon	San Jose	California	-121.7624814	37.22017627	7401 Santa Teresa Bl	62.23	fair	196.8504	introduced	more than 18.29 m	60.96 to 76.2 cm	SanJose	NA	NA	NA	NA	NA	NA	NA	NA	NA	NA	NA	NA
LM 20140209162033	NA	2020/08/12 20:40:09+00	Platanus acerifolia	San Jose	California	-121.7624064	37.22002699	7401 Santa Teresa Bl	33.02	good	131.2336	introduced	more than 18.29 m	30.48 to 45.72 cm	SanJose	NA	NA	NA	NA	NA	NA	NA	NA	NA	NA	NA	NA
LM 20140209162224	NA	2020/08/12 20:40:09+00	Eucalyptus sideroxylon	San Jose	California	-121.7623217	37.21988046	7401 Santa Teresa Bl	78.74	fair	229.6588	introduced	more than 18.29 m	more than 76.2 cm	SanJose	NA	NA	NA	NA	NA	NA	NA	NA	NA	NA	NA	NA
LM 20140209162642	NA	2020/08/12 20:40:09+00	Platanus acerifolia	San Jose	California	-121.7622808	37.21980191	7401 Santa Teresa Bl	33.02	good	114.8294	introduced	more than 18.29 m	30.48 to 45.72 cm	SanJose	NA	NA	NA	NA	NA	NA	NA	NA	NA	NA	NA	NA
LM 20140210072303	NA	2020/08/12 20:40:09+00	Platanus acerifolia	San Jose	California	-121.7620333	37.21949442	7501 Santa Teresa Bl	29.21	good	114.8294	introduced	more than 18.29 m	15.24 to 30.48 cm	SanJose	NA	NA	NA	NA	NA	NA	NA	NA	NA	NA	NA	NA
LM 20140210073100	NA	2020/08/12 20:40:09+00	Citrus	San Jose	California	-121.761942	37.2194213	7501 Santa Teresa Bl	7.62	good	49.2126	no_info	more than 18.29 m	0 to 15.24 cm	SanJose	NA	NA	NA	NA	NA	NA	NA	NA	NA	NA	NA	NA
LM 20140210073340	NA	2020/08/12 20:40:09+00	NA	San Jose	California	-121.7618533	37.21934383	7501 Santa Teresa Bl	0	NA	0	no_info	NA	NA	SanJose	NA	NA	NA	NA	NA	NA	NA	NA	NA	NA	NA	NA
LM 20140210073507	NA	2020/08/12 20:40:09+00	Platanus acerifolia	San Jose	California	-121.7617347	37.21921773	7501 Santa Teresa Bl	40.64	fair	147.6378	introduced	more than 18.29 m	30.48 to 45.72 cm	SanJose	NA	NA	NA	NA	NA	NA	NA	NA	NA	NA	NA	NA
LM 20140210073753	NA	2020/08/12 20:40:09+00	Eucalyptus sideroxylon	San Jose	California	-121.7616021	37.21910984	7501 Santa Teresa Bl	64.77	fair	196.8504	introduced	more than 18.29 m	60.96 to 76.2 cm	SanJose	NA	NA	NA	NA	NA	NA	NA	NA	NA	NA	NA	NA
LM 20140210074120	NA	2020/08/12 20:40:09+00	Platanus acerifolia	San Jose	California	-121.7614299	37.21897292	7501 Santa Teresa Bl	36.83	fair	147.6378	introduced	more than 18.29 m	30.48 to 45.72 cm	SanJose	NA	NA	NA	NA	NA	NA	NA	NA	NA	NA	NA	NA
LM 20140210074310	NA	2020/08/12 20:40:09+00	Eucalyptus sideroxylon	San Jose	California	-121.7613035	37.21888302	7501 Santa Teresa Bl	81.28	fair	196.8504	introduced	more than 18.29 m	more than 76.2 cm	SanJose	NA	NA	NA	NA	NA	NA	NA	NA	NA	NA	NA	NA
LM 20140210074638	NA	2020/08/12 20:40:09+00	Eucalyptus sideroxylon	San Jose	California	-121.7612061	37.21881658	7501 Santa Teresa Bl	66.04	fair	180.4462	introduced	more than 18.29 m	60.96 to 76.2 cm	SanJose	NA	NA	NA	NA	NA	NA	NA	NA	NA	NA	NA	NA
LM 20140210074854	NA	2020/08/12 20:40:09+00	Platanus acerifolia	San Jose	California	-121.7611291	37.21876037	7501 Santa Teresa Bl	39.37	good	164.042	introduced	more than 18.29 m	30.48 to 45.72 cm	SanJose	NA	NA	NA	NA	NA	NA	NA	NA	NA	NA	NA	NA
LM 20140210075041	NA	2020/08/12 20:40:09+00	Eucalyptus sideroxylon	San Jose	California	-121.7609634	37.2186595	7501 Santa Teresa Bl	64.77	fair	262.4672	introduced	more than 18.29 m	60.96 to 76.2 cm	SanJose	NA	NA	NA	NA	NA	NA	NA	NA	NA	NA	NA	NA
LM 20140210075515	NA	2020/08/12 20:40:09+00	Fraxinus angustifolia	San Jose	California	-121.7607932	37.21857673	7501 Santa Teresa Bl	21.59	fair	82.021	introduced	more than 18.29 m	15.24 to 30.48 cm	SanJose	NA	NA	NA	NA	NA	NA	NA	NA	NA	NA	NA	NA
LM 20140210075720	NA	2020/08/12 20:40:09+00	Fraxinus angustifolia	San Jose	California	-121.7606469	37.21850226	7501 Santa Teresa Bl	6.35	fair	49.2126	introduced	more than 18.29 m	0 to 15.24 cm	SanJose	NA	NA	NA	NA	NA	NA	NA	NA	NA	NA	NA	NA
LM 20140210075903	NA	2020/08/12 20:40:09+00	Platanus acerifolia	San Jose	California	-121.7604469	37.2184084	7501 Santa Teresa Bl	24.13	good	98.4252	introduced	more than 18.29 m	15.24 to 30.48 cm	SanJose	NA	NA	NA	NA	NA	NA	NA	NA	NA	NA	NA	NA
LM 20140210080104	NA	2020/08/12 20:40:09+00	Eucalyptus sideroxylon	San Jose	California	-121.7603318	37.21835071	7501 Santa Teresa Bl	62.23	fair	229.6588	introduced	more than 18.29 m	60.96 to 76.2 cm	SanJose	NA	NA	NA	NA	NA	NA	NA	NA	NA	NA	NA	NA
LM 20140210080315	NA	2020/08/12 20:40:09+00	Eucalyptus sideroxylon	San Jose	California	-121.7602899	37.21833119	7501 Santa Teresa Bl	45.72	fair	229.6588	introduced	more than 18.29 m	30.48 to 45.72 cm	SanJose	NA	NA	NA	NA	NA	NA	NA	NA	NA	NA	NA	NA
LM 20140210080449	NA	2020/08/12 20:40:09+00	Eucalyptus sideroxylon	San Jose	California	-121.7602468	37.2183136	7501 Santa Teresa Bl	55.88	fair	229.6588	introduced	more than 18.29 m	45.72 to 60.96 cm	SanJose	NA	NA	NA	NA	NA	NA	NA	NA	NA	NA	NA	NA
LM 20140210080624	NA	2020/08/12 20:40:09+00	Platanus acerifolia	San Jose	California	-121.7601436	37.21825768	7501 Santa Teresa Bl	19.05	fair	82.021	introduced	more than 18.29 m	15.24 to 30.48 cm	SanJose	NA	NA	NA	NA	NA	NA	NA	NA	NA	NA	NA	NA
LM 20140210081003	NA	2020/08/12 20:40:09+00	Eucalyptus sideroxylon	San Jose	California	-121.7600333	37.21820373	7501 Santa Teresa Bl	55.88	fair	246.063	introduced	more than 18.29 m	45.72 to 60.96 cm	SanJose	NA	NA	NA	NA	NA	NA	NA	NA	NA	NA	NA	NA
LM 20140210081203	NA	2020/08/12 20:40:09+00	Eucalyptus sideroxylon	San Jose	California	-121.7599962	37.21818417	7501 Santa Teresa Bl	49.53	fair	213.2546	introduced	more than 18.29 m	45.72 to 60.96 cm	SanJose	NA	NA	NA	NA	NA	NA	NA	NA	NA	NA	NA	NA
LM 20140210081407	NA	2020/08/12 20:40:09+00	Eucalyptus sideroxylon	San Jose	California	-121.7599662	37.21816738	7501 Santa Teresa Bl	46.99	fair	164.042	introduced	more than 18.29 m	45.72 to 60.96 cm	SanJose	NA	NA	NA	NA	NA	NA	NA	NA	NA	NA	NA	NA
7055_1632644554	NA	2020/08/12 20:40:09+00	NA	San Jose	California	-121.8710862	37.37549179	1750 Berryessa Rd	0	NA	0	no_info	NA	NA	SanJose	NA	NA	NA	NA	NA	NA	NA	NA	NA	NA	NA	NA
7055_1632644601	NA	2020/08/12 20:40:09+00	NA	San Jose	California	-121.8712213	37.375346	1750 Berryessa Rd	0	NA	0	no_info	NA	NA	SanJose	NA	NA	NA	NA	NA	NA	NA	NA	NA	NA	NA	NA
LM 20131209133909	NA	2020/08/12 20:40:09+00	Gleditsia triacanthos	San Jose	California	-121.8710484	37.37555136	1750 Berryessa Rd	29.21	fair	98.4252	introduced	more than 18.29 m	15.24 to 30.48 cm	SanJose	NA	NA	NA	NA	NA	NA	NA	NA	NA	NA	NA	NA
LM 20131209132707	NA	2020/08/12 20:40:09+00	Gleditsia triacanthos	San Jose	California	-121.8709315	37.37565934	1750 Berryessa Rd	31.75	fair	98.4252	introduced	more than 18.29 m	30.48 to 45.72 cm	SanJose	NA	NA	NA	NA	NA	NA	NA	NA	NA	NA	NA	NA
7055_1632644620	NA	2020/08/12 20:40:09+00	NA	San Jose	California	-121.8712593	37.37530778	1750 Berryessa Rd	0	NA	0	no_info	NA	NA	SanJose	NA	NA	NA	NA	NA	NA	NA	NA	NA	NA	NA	NA
7055_1632644633	NA	2020/08/12 20:40:09+00	NA	San Jose	California	-121.871293	37.37526962	1750 Berryessa Rd	0	NA	0	no_info	NA	NA	SanJose	NA	NA	NA	NA	NA	NA	NA	NA	NA	NA	NA	NA
7055_1632644666	NA	2020/08/12 20:40:09+00	NA	San Jose	California	-121.8716561	37.37489109	1750 Berryessa Rd	0	NA	0	no_info	NA	NA	SanJose	NA	NA	NA	NA	NA	NA	NA	NA	NA	NA	NA	NA
7055_1632644645	NA	2020/08/12 20:40:09+00	NA	San Jose	California	-121.8714324	37.3751272	1750 Berryessa Rd	0	NA	0	no_info	NA	NA	SanJose	NA	NA	NA	NA	NA	NA	NA	NA	NA	NA	NA	NA
7055_1632645333	NA	2020/08/12 20:40:09+00	NA	San Jose	California	-121.8696132	37.37705076	12600 Berryessa Rd	0	NA	0	no_info	NA	NA	SanJose	NA	NA	NA	NA	NA	NA	NA	NA	NA	NA	NA	NA
NR 20140912172237	NA	2020/08/12 20:40:09+00	Chilopsis linearis	San Jose	California	-121.8164873	37.33686761	2305 E Capitol Ex	5.08	excellent	32.8084	naturally_occurring	more than 18.29 m	0 to 15.24 cm	SanJose	NA	NA	NA	NA	NA	NA	NA	NA	NA	NA	NA	NA
NR 20140912173516	NA	2020/08/12 20:40:09+00	Chilopsis linearis	San Jose	California	-121.8152936	37.33512439	2305 E Capitol Ex	7.62	excellent	32.8084	naturally_occurring	more than 18.29 m	0 to 15.24 cm	SanJose	NA	NA	NA	NA	NA	NA	NA	NA	NA	NA	NA	NA
NR 20140912172057	NA	2020/08/12 20:40:09+00	Chilopsis linearis	San Jose	California	-121.8165952	37.33701544	2305 E Capitol Ex	5.08	dead	32.8084	naturally_occurring	more than 18.29 m	0 to 15.24 cm	SanJose	NA	NA	NA	NA	NA	NA	NA	NA	NA	NA	NA	NA
NR 20140912172304	NA	2020/08/12 20:40:09+00	Chilopsis linearis	San Jose	California	-121.8164315	37.33678035	2305 E Capitol Ex	6.35	excellent	32.8084	naturally_occurring	more than 18.29 m	0 to 15.24 cm	SanJose	NA	NA	NA	NA	NA	NA	NA	NA	NA	NA	NA	NA
NR 20140912173400	NA	2020/08/12 20:40:09+00	Chilopsis linearis	San Jose	California	-121.8153932	37.33525193	2305 E Capitol Ex	7.62	fair	32.8084	naturally_occurring	more than 18.29 m	0 to 15.24 cm	SanJose	NA	NA	NA	NA	NA	NA	NA	NA	NA	NA	NA	NA
7055_1632644681	NA	2020/08/12 20:40:09+00	NA	San Jose	California	-121.8716138	37.3749345	1750 Berryessa Rd	0	NA	0	no_info	NA	NA	SanJose	NA	NA	NA	NA	NA	NA	NA	NA	NA	NA	NA	NA
7055_1632644577	NA	2020/08/12 20:40:09+00	NA	San Jose	California	-121.8709724	37.37561674	1750 Berryessa Rd	0	NA	0	no_info	NA	NA	SanJose	NA	NA	NA	NA	NA	NA	NA	NA	NA	NA	NA	NA
LM 20131209133612	NA	2020/08/12 20:40:09+00	Pittosporum undulatum	San Jose	California	-121.8710256	37.37557135	1750 Berryessa Rd	15.24	fair	82.021	introduced	more than 18.29 m	0 to 15.24 cm	SanJose	NA	NA	NA	NA	NA	NA	NA	NA	NA	NA	NA	NA
7055_1632644732	NA	2020/08/12 20:40:09+00	NA	San Jose	California	-121.8717068	37.37484242	1750 Berryessa Rd	0	NA	0	no_info	NA	NA	SanJose	NA	NA	NA	NA	NA	NA	NA	NA	NA	NA	NA	NA
LM 20131204152357	NA	2020/08/12 20:40:09+00	Tristania conferta	San Jose	California	-121.8691959	37.37750375	12600 Berryessa Rd	13.97	good	82.021	no_info	more than 18.29 m	0 to 15.24 cm	SanJose	NA	NA	NA	NA	NA	NA	NA	NA	NA	NA	NA	NA
7055_1632645844	NA	2020/08/12 20:40:09+00	NA	San Jose	California	-121.8691362	37.37755423	12600 Berryessa Rd	0	NA	0	no_info	NA	NA	SanJose	NA	NA	NA	NA	NA	NA	NA	NA	NA	NA	NA	NA
7055_1632645567	NA	2020/08/12 20:40:09+00	NA	San Jose	California	-121.8693685	37.37731459	12600 Berryessa Rd	0	NA	0	no_info	NA	NA	SanJose	NA	NA	NA	NA	NA	NA	NA	NA	NA	NA	NA	NA
7055_1632645899	NA	2020/08/12 20:40:09+00	NA	San Jose	California	-121.8690391	37.37765494	12600 Berryessa Rd	0	NA	0	no_info	NA	NA	SanJose	NA	NA	NA	NA	NA	NA	NA	NA	NA	NA	NA	NA
LM 20131204152048	NA	2020/08/12 20:40:09+00	Tristania conferta	San Jose	California	-121.8690035	37.37770153	12600 Berryessa Rd	7.62	fair	49.2126	no_info	more than 18.29 m	0 to 15.24 cm	SanJose	NA	NA	NA	NA	NA	NA	NA	NA	NA	NA	NA	NA
7055_1632645367	NA	2020/08/12 20:40:09+00	NA	San Jose	California	-121.8695498	37.37711332	12600 Berryessa Rd	0	NA	0	no_info	NA	NA	SanJose	NA	NA	NA	NA	NA	NA	NA	NA	NA	NA	NA	NA
7055_1632645858	NA	2020/08/12 20:40:09+00	NA	San Jose	California	-121.8690856	37.37760633	12600 Berryessa Rd	0	NA	0	no_info	NA	NA	SanJose	NA	NA	NA	NA	NA	NA	NA	NA	NA	NA	NA	NA
7055_1632645551	NA	2020/08/12 20:40:09+00	NA	San Jose	California	-121.8694275	37.37724866	12600 Berryessa Rd	0	NA	0	no_info	NA	NA	SanJose	NA	NA	NA	NA	NA	NA	NA	NA	NA	NA	NA	NA
7055_1632645911	NA	2020/08/12 20:40:09+00	NA	San Jose	California	-121.8689506	37.37775556	12600 Berryessa Rd	0	NA	0	no_info	NA	NA	SanJose	NA	NA	NA	NA	NA	NA	NA	NA	NA	NA	NA	NA
7055_1632649906	NA	2020/08/12 20:40:09+00	NA	San Jose	California	-121.8511585	37.30553686	350 Tully Rd	0	NA	0	no_info	NA	NA	SanJose	NA	NA	NA	NA	NA	NA	NA	NA	NA	NA	NA	NA
MJ 20140121111132	NA	2020/08/12 20:40:09+00	Pistacia chinensis	San Jose	California	-121.7816064	37.32259394	3100 Ruby Av	25.4	good	82.021	introduced	more than 18.29 m	15.24 to 30.48 cm	SanJose	NA	NA	NA	NA	NA	NA	NA	NA	NA	NA	NA	NA
7055_1632650104	NA	2020/08/12 20:40:09+00	NA	San Jose	California	-121.8509964	37.30565554	350 Tully Rd	0	NA	0	no_info	NA	NA	SanJose	NA	NA	NA	NA	NA	NA	NA	NA	NA	NA	NA	NA
LM 20140128081919	NA	2020/08/12 20:40:09+00	Quercus suber	San Jose	California	-121.8508897	37.30572998	350 Tully Rd	19.05	good	82.021	introduced	more than 18.29 m	15.24 to 30.48 cm	SanJose	NA	NA	NA	NA	NA	NA	NA	NA	NA	NA	NA	NA
LM 20140128082431	NA	2020/08/12 20:40:09+00	NA	San Jose	California	-121.8511006	37.30558607	350 Tully Rd	0	NA	0	no_info	NA	NA	SanJose	NA	NA	NA	NA	NA	NA	NA	NA	NA	NA	NA	NA
7055_1632650123	NA	2020/08/12 20:40:09+00	NA	San Jose	California	-121.8510471	37.30562036	350 Tully Rd	0	NA	0	no_info	NA	NA	SanJose	NA	NA	NA	NA	NA	NA	NA	NA	NA	NA	NA	NA
7055_1632650142	NA	2020/08/12 20:40:09+00	NA	San Jose	California	-121.8511562	37.30554354	350 Tully Rd	0	NA	0	no_info	NA	NA	SanJose	NA	NA	NA	NA	NA	NA	NA	NA	NA	NA	NA	NA
LM 20140128081509	NA	2020/08/12 20:40:09+00	Quercus suber	San Jose	California	-121.8509474	37.30569124	350 Tully Rd	19.05	good	82.021	introduced	more than 18.29 m	15.24 to 30.48 cm	SanJose	NA	NA	NA	NA	NA	NA	NA	NA	NA	NA	NA	NA
LM 20140128082002	NA	2020/08/12 20:40:09+00	Quercus suber	San Jose	California	-121.8508394	37.30576673	350 Tully Rd	15.24	good	82.021	introduced	more than 18.29 m	0 to 15.24 cm	SanJose	NA	NA	NA	NA	NA	NA	NA	NA	NA	NA	NA	NA
LM 20140128082909	NA	2020/08/12 20:40:09+00	NA	San Jose	California	-121.8495834	37.30661427	450 Tully Rd	0	NA	0	no_info	NA	NA	SanJose	NA	NA	NA	NA	NA	NA	NA	NA	NA	NA	NA	NA
7055_1632651372	NA	2020/08/12 20:40:09+00	NA	San Jose	California	-121.8416764	37.31201271	875 Tully Rd	0	NA	0	no_info	NA	NA	SanJose	NA	NA	NA	NA	NA	NA	NA	NA	NA	NA	NA	NA
7055_1632650528	NA	2020/08/12 20:40:09+00	NA	San Jose	California	-121.8489301	37.30705861	450 Tully Rd	0	NA	0	no_info	NA	NA	SanJose	NA	NA	NA	NA	NA	NA	NA	NA	NA	NA	NA	NA
7055_1632650491	NA	2020/08/12 20:40:09+00	NA	San Jose	California	-121.8495239	37.30664755	450 Tully Rd	0	NA	0	no_info	NA	NA	SanJose	NA	NA	NA	NA	NA	NA	NA	NA	NA	NA	NA	NA
7055_1632650511	NA	2020/08/12 20:40:09+00	NA	San Jose	California	-121.8489863	37.30701699	450 Tully Rd	0	NA	0	no_info	NA	NA	SanJose	NA	NA	NA	NA	NA	NA	NA	NA	NA	NA	NA	NA
7055_1632651414	NA	2020/08/12 20:40:09+00	NA	San Jose	California	-121.8411949	37.31232714	875 Tully Rd	0	NA	0	no_info	NA	NA	SanJose	NA	NA	NA	NA	NA	NA	NA	NA	NA	NA	NA	NA
7055_1632650590	NA	2020/08/12 20:40:09+00	NA	San Jose	California	-121.848629	37.30726692	450 Tully Rd	0	NA	0	no_info	NA	NA	SanJose	NA	NA	NA	NA	NA	NA	NA	NA	NA	NA	NA	NA
7055_1632651448	NA	2020/08/12 20:40:09+00	NA	San Jose	California	-121.8415202	37.31211216	875 Tully Rd	0	NA	0	no_info	NA	NA	SanJose	NA	NA	NA	NA	NA	NA	NA	NA	NA	NA	NA	NA
7055_1632651359	NA	2020/08/12 20:40:09+00	NA	San Jose	California	-121.8417247	37.31197865	875 Tully Rd	0	NA	0	no_info	NA	NA	SanJose	NA	NA	NA	NA	NA	NA	NA	NA	NA	NA	NA	NA
7055_1632651390	NA	2020/08/12 20:40:09+00	NA	San Jose	California	-121.8415742	37.3120845	875 Tully Rd	0	NA	0	no_info	NA	NA	SanJose	NA	NA	NA	NA	NA	NA	NA	NA	NA	NA	NA	NA
7055_1632651274	NA	2020/08/12 20:40:09+00	NA	San Jose	California	-121.8419704	37.31183355	875 Tully Rd	0	NA	0	no_info	NA	NA	SanJose	NA	NA	NA	NA	NA	NA	NA	NA	NA	NA	NA	NA
7055_1632651299	NA	2020/08/12 20:40:09+00	NA	San Jose	California	-121.8418942	37.31188265	875 Tully Rd	0	NA	0	no_info	NA	NA	SanJose	NA	NA	NA	NA	NA	NA	NA	NA	NA	NA	NA	NA
LM 20140129095708	NA	2020/08/12 20:40:09+00	NA	San Jose	California	-121.8417778	37.31194619	875 Tully Rd	0	NA	0	no_info	NA	NA	SanJose	NA	NA	NA	NA	NA	NA	NA	NA	NA	NA	NA	NA
7055_1632651469	NA	2020/08/12 20:40:09+00	NA	San Jose	California	-121.8411429	37.3123659	875 Tully Rd	0	NA	0	no_info	NA	NA	SanJose	NA	NA	NA	NA	NA	NA	NA	NA	NA	NA	NA	NA
LM 20140129095624	NA	2020/08/12 20:40:09+00	NA	San Jose	California	-121.8413167	37.31224549	875 Tully Rd	0	NA	0	no_info	NA	NA	SanJose	NA	NA	NA	NA	NA	NA	NA	NA	NA	NA	NA	NA
7055_1632651323	NA	2020/08/12 20:40:09+00	NA	San Jose	California	-121.8412507	37.3122936	875 Tully Rd	0	NA	0	no_info	NA	NA	SanJose	NA	NA	NA	NA	NA	NA	NA	NA	NA	NA	NA	NA
7055_1632651490	NA	2020/08/12 20:40:09+00	NA	San Jose	California	-121.8414571	37.31215901	875 Tully Rd	0	NA	0	no_info	NA	NA	SanJose	NA	NA	NA	NA	NA	NA	NA	NA	NA	NA	NA	NA
LM 20140129095411	NA	2020/08/12 20:40:09+00	Fraxinus angustifolia	San Jose	California	-121.8420328	37.31180243	875 Tully Rd	30.48	fair	131.2336	introduced	more than 18.29 m	15.24 to 30.48 cm	SanJose	NA	NA	NA	NA	NA	NA	NA	NA	NA	NA	NA	NA
LM 20140129095232	NA	2020/08/12 20:40:09+00	Fraxinus angustifolia	San Jose	California	-121.8421136	37.31175669	875 Tully Rd	53.34	fair	147.6378	introduced	more than 18.29 m	45.72 to 60.96 cm	SanJose	NA	NA	NA	NA	NA	NA	NA	NA	NA	NA	NA	NA
LM 20140129095821	NA	2020/08/12 20:40:09+00	NA	San Jose	California	-121.8413921	37.31220433	875 Tully Rd	0	NA	0	no_info	NA	NA	SanJose	NA	NA	NA	NA	NA	NA	NA	NA	NA	NA	NA	NA
7055_1632651503	NA	2020/08/12 20:40:09+00	NA	San Jose	California	-121.841087	37.31239449	875 Tully Rd	0	NA	0	no_info	NA	NA	SanJose	NA	NA	NA	NA	NA	NA	NA	NA	NA	NA	NA	NA
7055_1632651335	NA	2020/08/12 20:40:09+00	NA	San Jose	California	-121.8418382	37.31190974	875 Tully Rd	0	NA	0	no_info	NA	NA	SanJose	NA	NA	NA	NA	NA	NA	NA	NA	NA	NA	NA	NA
LM 20140129095842	NA	2020/08/12 20:40:09+00	NA	San Jose	California	-121.8410285	37.31242898	875 Tully Rd	0	NA	0	no_info	NA	NA	SanJose	NA	NA	NA	NA	NA	NA	NA	NA	NA	NA	NA	NA
LM 20140129112318	NA	2020/08/12 20:40:09+00	Eucalyptus polyanthemos	San Jose	California	-121.8387022	37.31353237	1000 Tully Rd	55.88	good	213.2546	introduced	more than 18.29 m	45.72 to 60.96 cm	SanJose	NA	NA	NA	NA	NA	NA	NA	NA	NA	NA	NA	NA
LM 20140129111641	NA	2020/08/12 20:40:09+00	Eucalyptus polyanthemos	San Jose	California	-121.8388782	37.31341588	1000 Tully Rd	57.15	good	278.8714	introduced	more than 18.29 m	45.72 to 60.96 cm	SanJose	NA	NA	NA	NA	NA	NA	NA	NA	NA	NA	NA	NA
LM 20140129123525	NA	2020/08/12 20:40:09+00	NA	San Jose	California	-121.8373005	37.31442277	1000 Tully Rd	81.28	NA	0	no_info	NA	more than 76.2 cm	SanJose	NA	NA	NA	NA	NA	NA	NA	NA	NA	NA	NA	NA
7055_1632655486	NA	2020/08/12 20:40:09+00	NA	San Jose	California	-121.8390323	37.31331048	1000 Tully Rd	0	NA	0	no_info	NA	NA	SanJose	NA	NA	NA	NA	NA	NA	NA	NA	NA	NA	NA	NA
7055_1632655880	NA	2020/08/12 20:40:09+00	NA	San Jose	California	-121.8384557	37.31368068	1000 Tully Rd	0	NA	0	no_info	NA	NA	SanJose	NA	NA	NA	NA	NA	NA	NA	NA	NA	NA	NA	NA
7055_1632656664	NA	2020/08/12 20:40:09+00	NA	San Jose	California	-121.8370757	37.31456489	1000 Tully Rd	0	NA	0	no_info	NA	NA	SanJose	NA	NA	NA	NA	NA	NA	NA	NA	NA	NA	NA	NA
7055_1632655792	NA	2020/08/12 20:40:09+00	NA	San Jose	California	-121.8383329	37.31375721	1000 Tully Rd	0	NA	0	no_info	NA	NA	SanJose	NA	NA	NA	NA	NA	NA	NA	NA	NA	NA	NA	NA
7055_1632656687	NA	2020/08/12 20:40:09+00	NA	San Jose	California	-121.8372096	37.31447922	1000 Tully Rd	0	NA	0	no_info	NA	NA	SanJose	NA	NA	NA	NA	NA	NA	NA	NA	NA	NA	NA	NA
7055_1632656738	NA	2020/08/12 20:40:09+00	NA	San Jose	California	-121.8374849	37.31430479	1000 Tully Rd	0	NA	0	no_info	NA	NA	SanJose	NA	NA	NA	NA	NA	NA	NA	NA	NA	NA	NA	NA
7055_1632656715	NA	2020/08/12 20:40:09+00	NA	San Jose	California	-121.837336	37.31439363	1000 Tully Rd	0	NA	0	no_info	NA	NA	SanJose	NA	NA	NA	NA	NA	NA	NA	NA	NA	NA	NA	NA
LM 20140129113101	NA	2020/08/12 20:40:09+00	NA	San Jose	California	-121.8384083	37.31371527	1000 Tully Rd	71.12	NA	0	no_info	NA	60.96 to 76.2 cm	SanJose	NA	NA	NA	NA	NA	NA	NA	NA	NA	NA	NA	NA
7055_1632656675	NA	2020/08/12 20:40:09+00	NA	San Jose	California	-121.8371167	37.31454338	1000 Tully Rd	0	NA	0	no_info	NA	NA	SanJose	NA	NA	NA	NA	NA	NA	NA	NA	NA	NA	NA	NA
7055_1632656699	NA	2020/08/12 20:40:09+00	NA	San Jose	California	-121.8372505	37.31445171	1000 Tully Rd	0	NA	0	no_info	NA	NA	SanJose	NA	NA	NA	NA	NA	NA	NA	NA	NA	NA	NA	NA
7055_1632656727	NA	2020/08/12 20:40:09+00	NA	San Jose	California	-121.8373769	37.31436612	1000 Tully Rd	0	NA	0	no_info	NA	NA	SanJose	NA	NA	NA	NA	NA	NA	NA	NA	NA	NA	NA	NA
7055_1632656750	NA	2020/08/12 20:40:09+00	NA	San Jose	California	-121.8375258	37.31427427	1000 Tully Rd	0	NA	0	no_info	NA	NA	SanJose	NA	NA	NA	NA	NA	NA	NA	NA	NA	NA	NA	NA
7055_1632656442	NA	2020/08/12 20:40:09+00	NA	San Jose	California	-121.8376298	37.31419796	1000 Tully Rd	0	NA	0	no_info	NA	NA	SanJose	NA	NA	NA	NA	NA	NA	NA	NA	NA	NA	NA	NA
7055_1632656432	NA	2020/08/12 20:40:09+00	NA	San Jose	California	-121.8376856	37.31416427	1000 Tully Rd	0	NA	0	no_info	NA	NA	SanJose	NA	NA	NA	NA	NA	NA	NA	NA	NA	NA	NA	NA
7055_1632656421	NA	2020/08/12 20:40:09+00	NA	San Jose	California	-121.8377452	37.31413053	1000 Tully Rd	0	NA	0	no_info	NA	NA	SanJose	NA	NA	NA	NA	NA	NA	NA	NA	NA	NA	NA	NA
7055_1632656366	NA	2020/08/12 20:40:09+00	NA	San Jose	California	-121.838132	37.3138797	1000 Tully Rd	0	NA	0	no_info	NA	NA	SanJose	NA	NA	NA	NA	NA	NA	NA	NA	NA	NA	NA	NA
LM 20140129123416	NA	2020/08/12 20:40:09+00	NA	San Jose	California	-121.8374425	37.31433311	1000 Tully Rd	0	NA	0	no_info	NA	NA	SanJose	NA	NA	NA	NA	NA	NA	NA	NA	NA	NA	NA	NA
7055_1632656355	NA	2020/08/12 20:40:09+00	NA	San Jose	California	-121.8381767	37.31385515	1000 Tully Rd	0	NA	0	no_info	NA	NA	SanJose	NA	NA	NA	NA	NA	NA	NA	NA	NA	NA	NA	NA
7055_1632656463	NA	2020/08/12 20:40:09+00	NA	San Jose	California	-121.8377861	37.31410302	1000 Tully Rd	0	NA	0	no_info	NA	NA	SanJose	NA	NA	NA	NA	NA	NA	NA	NA	NA	NA	NA	NA
7055_1632656334	NA	2020/08/12 20:40:09+00	NA	San Jose	California	-121.8379945	37.31397443	1000 Tully Rd	0	NA	0	no_info	NA	NA	SanJose	NA	NA	NA	NA	NA	NA	NA	NA	NA	NA	NA	NA
7055_1632656322	NA	2020/08/12 20:40:09+00	NA	San Jose	California	-121.8380428	37.31394082	1000 Tully Rd	0	NA	0	no_info	NA	NA	SanJose	NA	NA	NA	NA	NA	NA	NA	NA	NA	NA	NA	NA
7055_1632656307	NA	2020/08/12 20:40:09+00	NA	San Jose	California	-121.8380948	37.31390717	1000 Tully Rd	0	NA	0	no_info	NA	NA	SanJose	NA	NA	NA	NA	NA	NA	NA	NA	NA	NA	NA	NA
7055_1632655913	NA	2020/08/12 20:40:09+00	NA	San Jose	California	-121.8385748	37.31360719	1000 Tully Rd	0	NA	0	no_info	NA	NA	SanJose	NA	NA	NA	NA	NA	NA	NA	NA	NA	NA	NA	NA
LM 20140129122952	NA	2020/08/12 20:40:09+00	Pistacia chinensis	San Jose	California	-121.8379346	37.3140545	1000 Tully Rd	40.64	fair	98.4252	introduced	more than 18.29 m	30.48 to 45.72 cm	SanJose	NA	NA	NA	NA	NA	NA	NA	NA	NA	NA	NA	NA
LM 20140129123214	NA	2020/08/12 20:40:09+00	Pistacia chinensis	San Jose	California	-121.8376213	37.3142545	1000 Tully Rd	26.67	fair	82.021	introduced	more than 18.29 m	15.24 to 30.48 cm	SanJose	NA	NA	NA	NA	NA	NA	NA	NA	NA	NA	NA	NA
MB 20140207151422	NA	2020/08/12 20:40:09+00	Pistacia chinensis	San Jose	California	-121.764793	37.22345799	7300 Santa Teresa Bl	21.59	fair	65.6168	introduced	more than 18.29 m	15.24 to 30.48 cm	SanJose	NA	NA	NA	NA	NA	NA	NA	NA	NA	NA	NA	NA
7055_1632656477	NA	2020/08/12 20:40:09+00	NA	San Jose	California	-121.8378343	37.31406641	1000 Tully Rd	0	NA	0	no_info	NA	NA	SanJose	NA	NA	NA	NA	NA	NA	NA	NA	NA	NA	NA	NA
MB 20140207152158	NA	2020/08/12 20:40:09+00	Pistacia chinensis	San Jose	California	-121.7650903	37.22360528	7300 Santa Teresa Bl	26.67	fair	114.8294	introduced	more than 18.29 m	15.24 to 30.48 cm	SanJose	NA	NA	NA	NA	NA	NA	NA	NA	NA	NA	NA	NA
LM 20140129123613	NA	2020/08/12 20:40:09+00	NA	San Jose	California	-121.8371717	37.31450918	1000 Tully Rd	0	NA	0	no_info	NA	NA	SanJose	NA	NA	NA	NA	NA	NA	NA	NA	NA	NA	NA	NA
LM 20140129123701	NA	2020/08/12 20:40:09+00	NA	San Jose	California	-121.8370481	37.31459967	1000 Tully Rd	63.5	NA	0	no_info	NA	60.96 to 76.2 cm	SanJose	NA	NA	NA	NA	NA	NA	NA	NA	NA	NA	NA	NA
MB 20140207152759	NA	2020/08/12 20:40:09+00	Pistacia chinensis	San Jose	California	-121.7652573	37.22367505	7300 Santa Teresa Bl	22.86	fair	82.021	introduced	more than 18.29 m	15.24 to 30.48 cm	SanJose	NA	NA	NA	NA	NA	NA	NA	NA	NA	NA	NA	NA
MB 20140207153236	NA	2020/08/12 20:40:09+00	Pistacia chinensis	San Jose	California	-121.7654983	37.22375874	7300 Santa Teresa Bl	19.05	fair	98.4252	introduced	more than 18.29 m	15.24 to 30.48 cm	SanJose	NA	NA	NA	NA	NA	NA	NA	NA	NA	NA	NA	NA
MB 20140207144828	NA	2020/08/12 20:40:09+00	Pistacia chinensis	San Jose	California	-121.7637318	37.2228127	7300 Santa Teresa Bl	13.97	fair	82.021	introduced	more than 18.29 m	0 to 15.24 cm	SanJose	NA	NA	NA	NA	NA	NA	NA	NA	NA	NA	NA	NA
MB 20140207154945	NA	2020/08/12 20:40:09+00	Pistacia chinensis	San Jose	California	-121.7665817	37.22408487	7300 Santa Teresa Bl	19.05	fair	98.4252	introduced	more than 18.29 m	15.24 to 30.48 cm	SanJose	NA	NA	NA	NA	NA	NA	NA	NA	NA	NA	NA	NA
MB 20140207154649	NA	2020/08/12 20:40:09+00	NA	San Jose	California	-121.7662896	37.22401331	7300 Santa Teresa Bl	30.48	NA	16.4042	no_info	13.71 to 18.29 m	15.24 to 30.48 cm	SanJose	NA	NA	NA	NA	NA	NA	NA	NA	NA	NA	NA	NA
MB 20140207154500	NA	2020/08/12 20:40:09+00	Pistacia chinensis	San Jose	California	-121.7662249	37.22400033	7300 Santa Teresa Bl	33.02	fair	98.4252	introduced	more than 18.29 m	30.48 to 45.72 cm	SanJose	NA	NA	NA	NA	NA	NA	NA	NA	NA	NA	NA	NA
MB 20140207154227	NA	2020/08/12 20:40:09+00	Pistacia chinensis	San Jose	California	-121.7661297	37.2239761	7300 Santa Teresa Bl	27.94	fair	114.8294	introduced	more than 18.29 m	15.24 to 30.48 cm	SanJose	NA	NA	NA	NA	NA	NA	NA	NA	NA	NA	NA	NA
MB 20140207145007	NA	2020/08/12 20:40:09+00	Pistacia chinensis	San Jose	California	-121.763776	37.22285854	7300 Santa Teresa Bl	22.86	good	82.021	introduced	more than 18.29 m	15.24 to 30.48 cm	SanJose	NA	NA	NA	NA	NA	NA	NA	NA	NA	NA	NA	NA
MB 20140207155128	NA	2020/08/12 20:40:09+00	Pistacia chinensis	San Jose	California	-121.7666478	37.22410205	7300 Santa Teresa Bl	16.51	fair	82.021	introduced	more than 18.29 m	15.24 to 30.48 cm	SanJose	NA	NA	NA	NA	NA	NA	NA	NA	NA	NA	NA	NA
7055_1632657497	NA	2020/08/12 20:40:09+00	NA	San Jose	California	-121.8353988	37.31609854	1301 Tully Rd	0	NA	0	no_info	NA	NA	SanJose	NA	NA	NA	NA	NA	NA	NA	NA	NA	NA	NA	NA
7055_1632657519	NA	2020/08/12 20:40:09+00	NA	San Jose	California	-121.835302	37.31615374	1301 Tully Rd	0	NA	0	no_info	NA	NA	SanJose	NA	NA	NA	NA	NA	NA	NA	NA	NA	NA	NA	NA
7055_1510563605	NA	2020/08/12 20:40:09+00	Platanus acerifolia	San Jose	California	-121.7799735	37.25688838	6050 Hellyer Av	25.4	NA	114.8294	introduced	more than 18.29 m	15.24 to 30.48 cm	SanJose	NA	NA	NA	NA	NA	NA	NA	NA	NA	NA	NA	NA
MB 20140207145658	NA	2020/08/12 20:40:09+00	Pistacia chinensis	San Jose	California	-121.7640074	37.22299918	7300 Santa Teresa Bl	11.43	fair	65.6168	introduced	more than 18.29 m	0 to 15.24 cm	SanJose	NA	NA	NA	NA	NA	NA	NA	NA	NA	NA	NA	NA
7055_1510563808	NA	2020/08/12 20:40:09+00	Platanus acerifolia	San Jose	California	-121.7805604	37.25735591	6050 Hellyer Av	30.48	good	114.8294	introduced	more than 18.29 m	15.24 to 30.48 cm	SanJose	NA	NA	NA	NA	NA	NA	NA	NA	NA	NA	NA	NA
7055_1511163125	NA	2020/08/12 20:40:09+00	Fraxinus americana	San Jose	California	-121.7782827	37.25595809	6200 Hellyer Av	15.24	excellent	65.6168	introduced	more than 18.29 m	0 to 15.24 cm	SanJose	NA	NA	NA	NA	NA	NA	NA	NA	NA	NA	NA	NA
7055_1510563553	NA	2020/08/12 20:40:09+00	Platanus acerifolia	San Jose	California	-121.7800574	37.25695363	6050 Hellyer Av	20.32	NA	114.8294	introduced	more than 18.29 m	15.24 to 30.48 cm	SanJose	NA	NA	NA	NA	NA	NA	NA	NA	NA	NA	NA	NA
7055_1510563500	NA	2020/08/12 20:40:09+00	Platanus acerifolia	San Jose	California	-121.7801311	37.25701204	6050 Hellyer Av	25.4	NA	114.8294	introduced	more than 18.29 m	15.24 to 30.48 cm	SanJose	NA	NA	NA	NA	NA	NA	NA	NA	NA	NA	NA	NA
7055_1510563221	NA	2020/08/12 20:40:09+00	Platanus acerifolia	San Jose	California	-121.7802061	37.25706926	6050 Hellyer Av	20.32	NA	114.8294	introduced	more than 18.29 m	15.24 to 30.48 cm	SanJose	NA	NA	NA	NA	NA	NA	NA	NA	NA	NA	NA	NA
7055_1510563001	NA	2020/08/12 20:40:09+00	Platanus acerifolia	San Jose	California	-121.780346	37.25718266	6050 Hellyer Av	15.24	good	114.8294	introduced	more than 18.29 m	0 to 15.24 cm	SanJose	NA	NA	NA	NA	NA	NA	NA	NA	NA	NA	NA	NA
7055_1510562958	NA	2020/08/12 20:40:09+00	Platanus acerifolia	San Jose	California	-121.7804241	37.2572445	6050 Hellyer Av	20.32	good	114.8294	introduced	more than 18.29 m	15.24 to 30.48 cm	SanJose	NA	NA	NA	NA	NA	NA	NA	NA	NA	NA	NA	NA
7055_1510563053	NA	2020/08/12 20:40:09+00	Platanus acerifolia	San Jose	California	-121.7802739	37.25712541	6050 Hellyer Av	15.24	good	114.8294	introduced	more than 18.29 m	0 to 15.24 cm	SanJose	NA	NA	NA	NA	NA	NA	NA	NA	NA	NA	NA	NA
7055_1511246852	NA	2020/08/12 20:40:09+00	Quercus agrifolia	San Jose	California	-121.7769817	37.25471522	6300 Hellyer Av	15.24	NA	65.6168	naturally_occurring	more than 18.29 m	0 to 15.24 cm	SanJose	NA	NA	NA	NA	NA	NA	NA	NA	NA	NA	NA	NA
7055_1511165554	NA	2020/08/12 20:40:09+00	Quercus agrifolia	San Jose	California	-121.777024	37.25478822	6300 Hellyer Av	25.4	NA	65.6168	naturally_occurring	more than 18.29 m	15.24 to 30.48 cm	SanJose	NA	NA	NA	NA	NA	NA	NA	NA	NA	NA	NA	NA
7055_1511165457	NA	2020/08/12 20:40:09+00	Quercus agrifolia	San Jose	California	-121.7770725	37.25485707	6300 Hellyer Av	30.48	NA	65.6168	naturally_occurring	more than 18.29 m	15.24 to 30.48 cm	SanJose	NA	NA	NA	NA	NA	NA	NA	NA	NA	NA	NA	NA
7055_1510562892	NA	2020/08/12 20:40:09+00	Platanus acerifolia	San Jose	California	-121.7804933	37.25730063	6050 Hellyer Av	25.4	good	114.8294	introduced	more than 18.29 m	15.24 to 30.48 cm	SanJose	NA	NA	NA	NA	NA	NA	NA	NA	NA	NA	NA	NA
7055_1511163222	NA	2020/08/12 20:40:09+00	Fraxinus americana	San Jose	California	-121.7781951	37.25591069	6200 Hellyer Av	15.24	good	59.05512	introduced	more than 18.29 m	0 to 15.24 cm	SanJose	NA	NA	NA	NA	NA	NA	NA	NA	NA	NA	NA	NA
7055_1511163320	NA	2020/08/12 20:40:09+00	Fraxinus americana	San Jose	California	-121.7781261	37.2558715	6200 Hellyer Av	15.24	NA	59.05512	introduced	more than 18.29 m	0 to 15.24 cm	SanJose	NA	NA	NA	NA	NA	NA	NA	NA	NA	NA	NA	NA
7055_1511248966	NA	2020/08/12 20:40:09+00	Quercus agrifolia	San Jose	California	-121.7763478	37.25381345	6300 Hellyer Av	25.4	NA	59.05512	naturally_occurring	more than 18.29 m	15.24 to 30.48 cm	SanJose	NA	NA	NA	NA	NA	NA	NA	NA	NA	NA	NA	NA
7055_1511247774	NA	2020/08/12 20:40:09+00	Quercus agrifolia	San Jose	California	-121.7768446	37.25448805	6300 Hellyer Av	20.32	NA	49.2126	naturally_occurring	more than 18.29 m	15.24 to 30.48 cm	SanJose	NA	NA	NA	NA	NA	NA	NA	NA	NA	NA	NA	NA
7055_1511250210	NA	2020/08/12 20:40:09+00	NA	San Jose	California	-121.7759263	37.25342656	6300 Hellyer Av	0	NA	0	no_info	NA	NA	SanJose	NA	NA	NA	NA	NA	NA	NA	NA	NA	NA	NA	NA
7055_1511248141	NA	2020/08/12 20:40:09+00	Quercus agrifolia	San Jose	California	-121.776686	37.25423597	6300 Hellyer Av	30.48	good	75.45932	naturally_occurring	more than 18.29 m	15.24 to 30.48 cm	SanJose	NA	NA	NA	NA	NA	NA	NA	NA	NA	NA	NA	NA
7055_1511248060	NA	2020/08/12 20:40:09+00	Quercus agrifolia	San Jose	California	-121.7767277	37.25431334	6300 Hellyer Av	15.24	NA	49.2126	naturally_occurring	more than 18.29 m	0 to 15.24 cm	SanJose	NA	NA	NA	NA	NA	NA	NA	NA	NA	NA	NA	NA
7055_1511247871	NA	2020/08/12 20:40:09+00	Quercus agrifolia	San Jose	California	-121.7767848	37.25440849	6300 Hellyer Av	30.48	NA	72.17848	naturally_occurring	more than 18.29 m	15.24 to 30.48 cm	SanJose	NA	NA	NA	NA	NA	NA	NA	NA	NA	NA	NA	NA
7055_1511248572	NA	2020/08/12 20:40:09+00	Quercus agrifolia	San Jose	California	-121.7765388	37.25403525	6300 Hellyer Av	25.4	NA	75.45932	naturally_occurring	more than 18.29 m	15.24 to 30.48 cm	SanJose	NA	NA	NA	NA	NA	NA	NA	NA	NA	NA	NA	NA
7055_1511248501	NA	2020/08/12 20:40:09+00	Quercus agrifolia	San Jose	California	-121.7765847	37.25409461	6300 Hellyer Av	30.48	NA	98.4252	naturally_occurring	more than 18.29 m	15.24 to 30.48 cm	SanJose	NA	NA	NA	NA	NA	NA	NA	NA	NA	NA	NA	NA
7055_1511164231	NA	2020/08/12 20:40:09+00	Quercus agrifolia	San Jose	California	-121.7772341	37.25507605	6300 Hellyer Av	15.24	NA	9.84252	naturally_occurring	9.14 to 13.71 m	0 to 15.24 cm	SanJose	NA	NA	NA	NA	NA	NA	NA	NA	NA	NA	NA	NA
7055_1511249718	NA	2020/08/12 20:40:09+00	NA	San Jose	California	-121.7759293	37.25342653	6400 Hellyer Av	0	NA	0	no_info	NA	NA	SanJose	NA	NA	NA	NA	NA	NA	NA	NA	NA	NA	NA	NA
7055_1511248321	NA	2020/08/12 20:40:09+00	Quercus agrifolia	San Jose	California	-121.7766399	37.25417063	6300 Hellyer Av	30.48	NA	78.74016	naturally_occurring	more than 18.29 m	15.24 to 30.48 cm	SanJose	NA	NA	NA	NA	NA	NA	NA	NA	NA	NA	NA	NA
7055_1511258406	NA	2020/08/12 20:40:09+00	Quercus agrifolia	San Jose	California	-121.774127	37.2525611	6400 Hellyer Av	25.4	NA	75.45932	naturally_occurring	more than 18.29 m	15.24 to 30.48 cm	SanJose	NA	NA	NA	NA	NA	NA	NA	NA	NA	NA	NA	NA
7055_1511258449	NA	2020/08/12 20:40:09+00	Quercus agrifolia	San Jose	California	-121.7740217	37.25253003	6400 Hellyer Av	15.24	NA	59.05512	naturally_occurring	more than 18.29 m	0 to 15.24 cm	SanJose	NA	NA	NA	NA	NA	NA	NA	NA	NA	NA	NA	NA
7055_1511164560	NA	2020/08/12 20:40:09+00	Quercus agrifolia	San Jose	California	-121.7771722	37.25499473	6300 Hellyer Av	20.32	NA	55.77428	naturally_occurring	more than 18.29 m	15.24 to 30.48 cm	SanJose	NA	NA	NA	NA	NA	NA	NA	NA	NA	NA	NA	NA
7055_1511257827	NA	2020/08/12 20:40:09+00	Quercus agrifolia	San Jose	California	-121.7748283	37.25279672	6400 Hellyer Av	25.4	NA	75.45932	naturally_occurring	more than 18.29 m	15.24 to 30.48 cm	SanJose	NA	NA	NA	NA	NA	NA	NA	NA	NA	NA	NA	NA
7055_1511165335	NA	2020/08/12 20:40:09+00	Quercus agrifolia	San Jose	California	-121.7771184	37.25492594	6300 Hellyer Av	30.48	fair	75.45932	naturally_occurring	more than 18.29 m	15.24 to 30.48 cm	SanJose	NA	NA	NA	NA	NA	NA	NA	NA	NA	NA	NA	NA
7055_1511247452	NA	2020/08/12 20:40:09+00	Quercus agrifolia	San Jose	California	-121.7769325	37.25464033	6300 Hellyer Av	30.48	NA	65.6168	naturally_occurring	more than 18.29 m	15.24 to 30.48 cm	SanJose	NA	NA	NA	NA	NA	NA	NA	NA	NA	NA	NA	NA
7055_1511247575	NA	2020/08/12 20:40:09+00	Quercus agrifolia	San Jose	California	-121.7768879	37.25456779	6300 Hellyer Av	25.4	NA	72.17848	naturally_occurring	more than 18.29 m	15.24 to 30.48 cm	SanJose	NA	NA	NA	NA	NA	NA	NA	NA	NA	NA	NA	NA
7055_1511250195	NA	2020/08/12 20:40:09+00	NA	San Jose	California	-121.7759263	37.25342656	6300 Hellyer Av	0	NA	0	no_info	NA	NA	SanJose	NA	NA	NA	NA	NA	NA	NA	NA	NA	NA	NA	NA
7055_1511256993	NA	2020/08/12 20:40:09+00	Quercus agrifolia	San Jose	California	-121.7754826	37.25311339	6400 Hellyer Av	25.4	NA	65.6168	naturally_occurring	more than 18.29 m	15.24 to 30.48 cm	SanJose	NA	NA	NA	NA	NA	NA	NA	NA	NA	NA	NA	NA
7055_1511257747	NA	2020/08/12 20:40:09+00	Quercus agrifolia	San Jose	California	-121.7749176	37.2528328	6400 Hellyer Av	30.48	NA	98.4252	naturally_occurring	more than 18.29 m	15.24 to 30.48 cm	SanJose	NA	NA	NA	NA	NA	NA	NA	NA	NA	NA	NA	NA
7055_1511249413	NA	2020/08/12 20:40:09+00	Quercus agrifolia	San Jose	California	-121.7760128	37.25349027	6300 Hellyer Av	25.4	NA	65.6168	naturally_occurring	more than 18.29 m	15.24 to 30.48 cm	SanJose	NA	NA	NA	NA	NA	NA	NA	NA	NA	NA	NA	NA
7055_1511249302	NA	2020/08/12 20:40:09+00	Quercus agrifolia	San Jose	California	-121.776098	37.25356836	6300 Hellyer Av	25.4	NA	72.17848	naturally_occurring	more than 18.29 m	15.24 to 30.48 cm	SanJose	NA	NA	NA	NA	NA	NA	NA	NA	NA	NA	NA	NA
7055_1511249195	NA	2020/08/12 20:40:09+00	Quercus agrifolia	San Jose	California	-121.7761633	37.25362511	6300 Hellyer Av	15.24	NA	45.93176	naturally_occurring	more than 18.29 m	0 to 15.24 cm	SanJose	NA	NA	NA	NA	NA	NA	NA	NA	NA	NA	NA	NA
7055_1511249103	NA	2020/08/12 20:40:09+00	Quercus agrifolia	San Jose	California	-121.7762258	37.25368908	6300 Hellyer Av	25.4	NA	65.6168	naturally_occurring	more than 18.29 m	15.24 to 30.48 cm	SanJose	NA	NA	NA	NA	NA	NA	NA	NA	NA	NA	NA	NA
7055_1511249023	NA	2020/08/12 20:40:09+00	Quercus agrifolia	San Jose	California	-121.7762899	37.25375781	6300 Hellyer Av	25.4	NA	59.05512	naturally_occurring	more than 18.29 m	15.24 to 30.48 cm	SanJose	NA	NA	NA	NA	NA	NA	NA	NA	NA	NA	NA	NA
7055_1511257638	NA	2020/08/12 20:40:09+00	Quercus agrifolia	San Jose	California	-121.7750089	37.25287208	6400 Hellyer Av	15.24	NA	32.8084	naturally_occurring	more than 18.29 m	0 to 15.24 cm	SanJose	NA	NA	NA	NA	NA	NA	NA	NA	NA	NA	NA	NA
7055_1511257497	NA	2020/08/12 20:40:09+00	NA	San Jose	California	-121.7751004	37.2529178	6400 Hellyer Av	0	NA	0	no_info	NA	NA	SanJose	NA	NA	NA	NA	NA	NA	NA	NA	NA	NA	NA	NA
7055_1511248946	NA	2020/08/12 20:40:09+00	Quercus agrifolia	San Jose	California	-121.7763478	37.25381345	6300 Hellyer Av	25.4	NA	59.05512	naturally_occurring	more than 18.29 m	15.24 to 30.48 cm	SanJose	NA	NA	NA	NA	NA	NA	NA	NA	NA	NA	NA	NA
7055_1511248837	NA	2020/08/12 20:40:09+00	Quercus agrifolia	San Jose	California	-121.7764089	37.25388222	6300 Hellyer Av	20.32	NA	65.6168	naturally_occurring	more than 18.29 m	15.24 to 30.48 cm	SanJose	NA	NA	NA	NA	NA	NA	NA	NA	NA	NA	NA	NA
7055_1511248762	NA	2020/08/12 20:40:09+00	Quercus agrifolia	San Jose	California	-121.7764532	37.25393442	6300 Hellyer Av	30.48	NA	78.74016	naturally_occurring	more than 18.29 m	15.24 to 30.48 cm	SanJose	NA	NA	NA	NA	NA	NA	NA	NA	NA	NA	NA	NA
7055_1511256915	NA	2020/08/12 20:40:09+00	Quercus agrifolia	San Jose	California	-121.77556	37.25316249	6400 Hellyer Av	30.48	NA	72.17848	naturally_occurring	more than 18.29 m	15.24 to 30.48 cm	SanJose	NA	NA	NA	NA	NA	NA	NA	NA	NA	NA	NA	NA
7055_1511256800	NA	2020/08/12 20:40:09+00	Quercus agrifolia	San Jose	California	-121.7756334	37.25321162	6400 Hellyer Av	25.4	NA	65.6168	naturally_occurring	more than 18.29 m	15.24 to 30.48 cm	SanJose	NA	NA	NA	NA	NA	NA	NA	NA	NA	NA	NA	NA
7055_1511258335	NA	2020/08/12 20:40:09+00	Quercus agrifolia	San Jose	California	-121.7742343	37.25259376	6400 Hellyer Av	20.32	NA	72.17848	naturally_occurring	more than 18.29 m	15.24 to 30.48 cm	SanJose	NA	NA	NA	NA	NA	NA	NA	NA	NA	NA	NA	NA
7055_1511252974	NA	2020/08/12 20:40:09+00	Quercus agrifolia	San Jose	California	-121.7757822	37.2533131	6400 Hellyer Av	25.4	NA	65.6168	naturally_occurring	more than 18.29 m	15.24 to 30.48 cm	SanJose	NA	NA	NA	NA	NA	NA	NA	NA	NA	NA	NA	NA
7055_1511252904	NA	2020/08/12 20:40:09+00	Quercus agrifolia	San Jose	California	-121.7758517	37.25336873	6400 Hellyer Av	25.4	good	72.17848	naturally_occurring	more than 18.29 m	15.24 to 30.48 cm	SanJose	NA	NA	NA	NA	NA	NA	NA	NA	NA	NA	NA	NA
7055_1511258171	NA	2020/08/12 20:40:09+00	Quercus agrifolia	San Jose	California	-121.7743377	37.25262808	6400 Hellyer Av	25.4	NA	65.6168	naturally_occurring	more than 18.29 m	15.24 to 30.48 cm	SanJose	NA	NA	NA	NA	NA	NA	NA	NA	NA	NA	NA	NA
7055_1511258125	NA	2020/08/12 20:40:09+00	Quercus agrifolia	San Jose	California	-121.7744349	37.25265763	6400 Hellyer Av	20.32	NA	59.05512	naturally_occurring	more than 18.29 m	15.24 to 30.48 cm	SanJose	NA	NA	NA	NA	NA	NA	NA	NA	NA	NA	NA	NA
7055_1511257470	NA	2020/08/12 20:40:09+00	NA	San Jose	California	-121.775202	37.25296663	6400 Hellyer Av	0	NA	0	no_info	NA	NA	SanJose	NA	NA	NA	NA	NA	NA	NA	NA	NA	NA	NA	NA
7055_1511257281	NA	2020/08/12 20:40:09+00	Quercus agrifolia	San Jose	California	-121.7753016	37.25301709	6400 Hellyer Av	5.08	NA	19.68504	naturally_occurring	more than 18.29 m	0 to 15.24 cm	SanJose	NA	NA	NA	NA	NA	NA	NA	NA	NA	NA	NA	NA
7055_1511258074	NA	2020/08/12 20:40:09+00	Quercus agrifolia	San Jose	California	-121.7745484	37.25269344	6400 Hellyer Av	20.32	NA	65.6168	naturally_occurring	more than 18.29 m	15.24 to 30.48 cm	SanJose	NA	NA	NA	NA	NA	NA	NA	NA	NA	NA	NA	NA
7055_1511257094	NA	2020/08/12 20:40:09+00	Quercus agrifolia	San Jose	California	-121.7753789	37.25305814	6400 Hellyer Av	25.4	NA	65.6168	naturally_occurring	more than 18.29 m	15.24 to 30.48 cm	SanJose	NA	NA	NA	NA	NA	NA	NA	NA	NA	NA	NA	NA
7055_1511258008	NA	2020/08/12 20:40:09+00	Quercus agrifolia	San Jose	California	-121.7746559	37.25273255	6400 Hellyer Av	25.4	NA	82.021	naturally_occurring	more than 18.29 m	15.24 to 30.48 cm	SanJose	NA	NA	NA	NA	NA	NA	NA	NA	NA	NA	NA	NA
7055_1511257941	NA	2020/08/12 20:40:09+00	Quercus agrifolia	San Jose	California	-121.774741	37.25276223	6400 Hellyer Av	25.4	NA	59.05512	naturally_occurring	more than 18.29 m	15.24 to 30.48 cm	SanJose	NA	NA	NA	NA	NA	NA	NA	NA	NA	NA	NA	NA
7055_1511259127	NA	2020/08/12 20:40:09+00	Quercus agrifolia	San Jose	California	-121.772468	37.25170602	6500 Hellyer Av	30.48	NA	91.86352	naturally_occurring	more than 18.29 m	15.24 to 30.48 cm	SanJose	NA	NA	NA	NA	NA	NA	NA	NA	NA	NA	NA	NA
7055_1511258633	NA	2020/08/12 20:40:09+00	Quercus agrifolia	San Jose	California	-121.77277	37.25192504	6500 Hellyer Av	20.32	NA	65.6168	naturally_occurring	more than 18.29 m	15.24 to 30.48 cm	SanJose	NA	NA	NA	NA	NA	NA	NA	NA	NA	NA	NA	NA
7055_1511258722	NA	2020/08/12 20:40:09+00	Quercus agrifolia	San Jose	California	-121.7726926	37.25187756	6500 Hellyer Av	20.32	NA	49.2126	naturally_occurring	more than 18.29 m	15.24 to 30.48 cm	SanJose	NA	NA	NA	NA	NA	NA	NA	NA	NA	NA	NA	NA
7055_1511258800	NA	2020/08/12 20:40:09+00	NA	San Jose	California	-121.7726171	37.25182199	6500 Hellyer Av	0	NA	0	no_info	NA	NA	SanJose	NA	NA	NA	NA	NA	NA	NA	NA	NA	NA	NA	NA
7055_1511259239	NA	2020/08/12 20:40:09+00	Quercus agrifolia	San Jose	California	-121.7723984	37.25164395	6500 Hellyer Av	15.24	NA	49.2126	naturally_occurring	more than 18.29 m	0 to 15.24 cm	SanJose	NA	NA	NA	NA	NA	NA	NA	NA	NA	NA	NA	NA
7055_1511259374	NA	2020/08/12 20:40:09+00	Quercus agrifolia	San Jose	California	-121.7723412	37.25159785	6500 Hellyer Av	20.32	NA	59.05512	naturally_occurring	more than 18.29 m	15.24 to 30.48 cm	SanJose	NA	NA	NA	NA	NA	NA	NA	NA	NA	NA	NA	NA
7055_1511259511	NA	2020/08/12 20:40:09+00	Quercus agrifolia	San Jose	California	-121.7722203	37.25148156	6500 Hellyer Av	25.4	NA	65.6168	naturally_occurring	more than 18.29 m	15.24 to 30.48 cm	SanJose	NA	NA	NA	NA	NA	NA	NA	NA	NA	NA	NA	NA
7055_1511258569	NA	2020/08/12 20:40:09+00	Quercus agrifolia	San Jose	California	-121.7728434	37.2519758	6500 Hellyer Av	15.24	fair	49.2126	naturally_occurring	more than 18.29 m	0 to 15.24 cm	SanJose	NA	NA	NA	NA	NA	NA	NA	NA	NA	NA	NA	NA
7055_1511260741	NA	2020/08/12 20:40:09+00	Quercus agrifolia	San Jose	California	-121.7716352	37.25096598	6500 Hellyer Av	25.4	NA	75.45932	naturally_occurring	more than 18.29 m	15.24 to 30.48 cm	SanJose	NA	NA	NA	NA	NA	NA	NA	NA	NA	NA	NA	NA
7055_1511260628	NA	2020/08/12 20:40:09+00	Quercus agrifolia	San Jose	California	-121.7717088	37.25102478	6500 Hellyer Av	25.4	NA	65.6168	naturally_occurring	more than 18.29 m	15.24 to 30.48 cm	SanJose	NA	NA	NA	NA	NA	NA	NA	NA	NA	NA	NA	NA
7055_1511260565	NA	2020/08/12 20:40:09+00	Quercus agrifolia	San Jose	California	-121.7717761	37.25107721	6500 Hellyer Av	30.48	NA	75.45932	naturally_occurring	more than 18.29 m	15.24 to 30.48 cm	SanJose	NA	NA	NA	NA	NA	NA	NA	NA	NA	NA	NA	NA
7055_1511260461	NA	2020/08/12 20:40:09+00	Quercus agrifolia	San Jose	California	-121.77186	37.25114718	6500 Hellyer Av	15.24	NA	49.2126	naturally_occurring	more than 18.29 m	0 to 15.24 cm	SanJose	NA	NA	NA	NA	NA	NA	NA	NA	NA	NA	NA	NA
7055_1511260273	NA	2020/08/12 20:40:09+00	Quercus agrifolia	San Jose	California	-121.7719317	37.25121568	6500 Hellyer Av	30.48	NA	78.74016	naturally_occurring	more than 18.29 m	15.24 to 30.48 cm	SanJose	NA	NA	NA	NA	NA	NA	NA	NA	NA	NA	NA	NA
7055_1632657571	NA	2020/08/12 20:40:09+00	NA	San Jose	California	-121.8351236	37.31627898	1301 Tully Rd	0	NA	0	no_info	NA	NA	SanJose	NA	NA	NA	NA	NA	NA	NA	NA	NA	NA	NA	NA
LM 20140129130721	NA	2020/08/12 20:40:09+00	NA	San Jose	California	-121.8352079	37.31621863	1301 Tully Rd	0	NA	0	no_info	NA	NA	SanJose	NA	NA	NA	NA	NA	NA	NA	NA	NA	NA	NA	NA
7055_1632657595	NA	2020/08/12 20:40:09+00	NA	San Jose	California	-121.8349267	37.31641945	1301 Tully Rd	0	NA	0	no_info	NA	NA	SanJose	NA	NA	NA	NA	NA	NA	NA	NA	NA	NA	NA	NA
LM 20140129130051	NA	2020/08/12 20:40:09+00	NA	San Jose	California	-121.8348444	37.31648016	1301 Tully Rd	0	NA	0	no_info	NA	NA	SanJose	NA	NA	NA	NA	NA	NA	NA	NA	NA	NA	NA	NA
7055_1632659110	NA	2022/01/12 21:23:24+00	NA	San Jose	California	-121.8844387	37.38529475	1500 Lundy Av	0	NA	0	no_info	NA	NA	SanJose	NA	NA	NA	NA	NA	NA	NA	NA	NA	NA	NA	NA
MB 20140207151039	NA	2020/08/12 20:40:09+00	Pistacia chinensis	San Jose	California	-121.7645779	37.2233477	7300 Santa Teresa Bl	19.05	fair	82.021	introduced	more than 18.29 m	15.24 to 30.48 cm	SanJose	NA	NA	NA	NA	NA	NA	NA	NA	NA	NA	NA	NA
LM 20131211081834	NA	2021/09/25 16:05:59+00	Prunus cerasifera	San Jose	California	-121.8828917	37.38397351	1450 Lundy Av	25.4	poor	65.6168	introduced	more than 18.29 m	15.24 to 30.48 cm	SanJose	NA	NA	NA	NA	NA	NA	NA	NA	NA	NA	NA	NA
7055_1632659048	NA	2022/01/12 21:15:28+00	NA	San Jose	California	-121.8843738	37.38542761	1500 Lundy Av	0	NA	0	no_info	NA	NA	SanJose	NA	NA	NA	NA	NA	NA	NA	NA	NA	NA	NA	NA
7055_1632659025	NA	2022/01/12 21:16:59+00	NA	San Jose	California	-121.8841844	37.3852045	1500 Lundy Av	0	NA	0	no_info	NA	NA	SanJose	NA	NA	NA	NA	NA	NA	NA	NA	NA	NA	NA	NA
MB 20140207150845	NA	2020/08/12 20:40:09+00	Pistacia chinensis	San Jose	California	-121.7645062	37.22331059	7300 Santa Teresa Bl	22.86	fair	82.021	introduced	more than 18.29 m	15.24 to 30.48 cm	SanJose	NA	NA	NA	NA	NA	NA	NA	NA	NA	NA	NA	NA
MB 20140207153648	NA	2020/08/12 20:40:09+00	Pistacia chinensis	San Jose	California	-121.765734	37.22384776	7300 Santa Teresa Bl	25.4	fair	82.021	introduced	more than 18.29 m	15.24 to 30.48 cm	SanJose	NA	NA	NA	NA	NA	NA	NA	NA	NA	NA	NA	NA
MB 20140207151217	NA	2020/08/12 20:40:09+00	Pistacia chinensis	San Jose	California	-121.7646377	37.22338074	7300 Santa Teresa Bl	26.67	fair	114.8294	introduced	more than 18.29 m	15.24 to 30.48 cm	SanJose	NA	NA	NA	NA	NA	NA	NA	NA	NA	NA	NA	NA
MB 20140207150050	NA	2020/08/12 20:40:09+00	Pistacia chinensis	San Jose	California	-121.7642004	37.22312339	7300 Santa Teresa Bl	30.48	fair	131.2336	introduced	more than 18.29 m	15.24 to 30.48 cm	SanJose	NA	NA	NA	NA	NA	NA	NA	NA	NA	NA	NA	NA
MB 20140207154035	NA	2020/08/12 20:40:09+00	Pistacia chinensis	San Jose	California	-121.7658783	37.22389777	7300 Santa Teresa Bl	22.86	fair	49.2126	introduced	more than 18.29 m	15.24 to 30.48 cm	SanJose	NA	NA	NA	NA	NA	NA	NA	NA	NA	NA	NA	NA
7055_1632658697	NA	2022/01/12 21:17:49+00	NA	San Jose	California	-121.8840868	37.38509622	1500 Lundy Av	0	NA	0	no_info	NA	NA	SanJose	NA	NA	NA	NA	NA	NA	NA	NA	NA	NA	NA	NA
LM 20131212091234	NA	2020/08/12 20:40:09+00	Eriobotrya japonica	San Jose	California	-121.884416	37.38548861	1500 Lundy Av	22.86	good	65.6168	introduced	more than 18.29 m	15.24 to 30.48 cm	SanJose	NA	NA	NA	NA	NA	NA	NA	NA	NA	NA	NA	NA
LM 20131212090125	NA	2021/09/25 16:05:59+00	Prunus cerasifera	San Jose	California	-121.8841368	37.38515333	1500 Lundy Av	21.59	fair	65.6168	introduced	more than 18.29 m	15.24 to 30.48 cm	SanJose	NA	NA	NA	NA	NA	NA	NA	NA	NA	NA	NA	NA
LM 20131211075348	NA	2022/01/12 21:33:43+00	NA	San Jose	California	-121.8831703	37.3842369	1450 Lundy Av	0	NA	0	no_info	NA	NA	SanJose	NA	NA	NA	NA	NA	NA	NA	NA	NA	NA	NA	NA
LM 20131211083349	NA	2020/08/12 20:40:09+00	Eriobotrya japonica	San Jose	California	-121.8824978	37.38360922	1450 Lundy Av	16.51	fair	65.6168	introduced	more than 18.29 m	15.24 to 30.48 cm	SanJose	NA	NA	NA	NA	NA	NA	NA	NA	NA	NA	NA	NA
LM 20131211075403	NA	2020/08/12 20:40:09+00	Eriobotrya japonica	San Jose	California	-121.8832907	37.38435456	1450 Lundy Av	17.78	fair	65.6168	introduced	more than 18.29 m	15.24 to 30.48 cm	SanJose	NA	NA	NA	NA	NA	NA	NA	NA	NA	NA	NA	NA
LM 20131211074713	NA	2021/10/01 23:37:06+00	Eriobotrya japonica	San Jose	California	-121.8835261	37.38455981	1450 Lundy Av	20.32	good	82.021	introduced	more than 18.29 m	15.24 to 30.48 cm	SanJose	NA	NA	NA	NA	NA	NA	NA	NA	NA	NA	NA	NA
LM 20131211075118	NA	2021/10/01 23:37:06+00	Eriobotrya japonica	San Jose	California	-121.8834174	37.38445793	1450 Lundy Av	15.24	fair	65.6168	introduced	more than 18.29 m	0 to 15.24 cm	SanJose	NA	NA	NA	NA	NA	NA	NA	NA	NA	NA	NA	NA
7055_1632659277	NA	2022/01/12 21:32:42+00	NA	San Jose	California	-121.8833616	37.38440408	1450 Lundy Av	0	NA	0	no_info	NA	NA	SanJose	NA	NA	NA	NA	NA	NA	NA	NA	NA	NA	NA	NA
7055_1632664090	NA	2022/01/12 22:11:40+00	NA	San Jose	California	-121.882126	37.38344285	1450 Lundy Av	0	NA	0	no_info	NA	NA	SanJose	NA	NA	NA	NA	NA	NA	NA	NA	NA	NA	NA	NA
LM 20131209125242	NA	2020/08/12 20:40:09+00	NA	San Jose	California	-121.8755165	37.37679503	1100 Lundy Av	0	NA	0	no_info	NA	NA	SanJose	NA	NA	NA	NA	NA	NA	NA	NA	NA	NA	NA	NA
7055_1632665582	NA	2020/08/12 20:40:09+00	NA	San Jose	California	-121.8760259	37.37736707	1100 Lundy Av	0	NA	0	no_info	NA	NA	SanJose	NA	NA	NA	NA	NA	NA	NA	NA	NA	NA	NA	NA
7055_1632665568	NA	2020/08/12 20:40:09+00	NA	San Jose	California	-121.8760778	37.37742595	1100 Lundy Av	0	NA	0	no_info	NA	NA	SanJose	NA	NA	NA	NA	NA	NA	NA	NA	NA	NA	NA	NA
LM 20131209125024	NA	2020/08/12 20:40:09+00	NA	San Jose	California	-121.8763027	37.37768779	1100 Lundy Av	0	NA	0	no_info	NA	NA	SanJose	NA	NA	NA	NA	NA	NA	NA	NA	NA	NA	NA	NA
7055_1632665417	NA	2020/08/12 20:40:09+00	NA	San Jose	California	-121.8761725	37.37754432	1100 Lundy Av	0	NA	0	no_info	NA	NA	SanJose	NA	NA	NA	NA	NA	NA	NA	NA	NA	NA	NA	NA
7055_1632665331	NA	2020/08/12 20:40:09+00	NA	San Jose	California	-121.8762531	37.37763777	1100 Lundy Av	0	NA	0	no_info	NA	NA	SanJose	NA	NA	NA	NA	NA	NA	NA	NA	NA	NA	NA	NA
7055_1632744918	NA	2021/09/25 16:05:59+00	NA	San Jose	California	-121.820232	37.25904268	101 Chynoweth Av	0	NA	0	no_info	NA	NA	SanJose	NA	NA	NA	NA	NA	NA	NA	NA	NA	NA	NA	NA
7055_1632744618	NA	2020/08/12 20:40:09+00	NA	San Jose	California	-121.8184767	37.25871437	90 Chynoweth Av	0	NA	0	no_info	NA	NA	SanJose	NA	NA	NA	NA	NA	NA	NA	NA	NA	NA	NA	NA
EA 20131215122809	NA	2020/08/12 20:40:09+00	NA	San Jose	California	-121.9386485	37.4168975	3900 Zanker Rd	0	NA	0	no_info	NA	NA	SanJose	NA	NA	NA	NA	NA	NA	NA	NA	NA	NA	NA	NA
7055_1632665298	NA	2020/08/12 20:40:09+00	NA	San Jose	California	-121.8763408	37.37772828	1100 Lundy Av	0	NA	0	no_info	NA	NA	SanJose	NA	NA	NA	NA	NA	NA	NA	NA	NA	NA	NA	NA
IH 20140121114332	NA	2020/08/12 20:40:09+00	Gleditsia triacanthos	San Jose	California	-121.8180022	37.25872161	90 Chynoweth Av	30.48	fair	98.4252	introduced	more than 18.29 m	15.24 to 30.48 cm	SanJose	NA	NA	NA	NA	NA	NA	NA	NA	NA	NA	NA	NA
IH 20140121113758	NA	2020/08/12 20:40:09+00	Gleditsia triacanthos	San Jose	California	-121.8183005	37.25872215	90 Chynoweth Av	31.75	fair	98.4252	introduced	more than 18.29 m	30.48 to 45.72 cm	SanJose	NA	NA	NA	NA	NA	NA	NA	NA	NA	NA	NA	NA
IH 20140121113742	NA	2020/08/12 20:40:09+00	NA	San Jose	California	-121.8183873	37.25871884	90 Chynoweth Av	10.16	NA	0	no_info	NA	0 to 15.24 cm	SanJose	NA	NA	NA	NA	NA	NA	NA	NA	NA	NA	NA	NA
7055_1632744891	NA	2021/09/25 16:05:59+00	NA	San Jose	California	-121.8200986	37.25904042	101 Chynoweth Av	0	NA	0	no_info	NA	NA	SanJose	NA	NA	NA	NA	NA	NA	NA	NA	NA	NA	NA	NA
IH 20140120171053	NA	2021/09/25 16:05:59+00	Eucalyptus sideroxylon	San Jose	California	-121.8204748	37.25904009	101 Chynoweth Av	78.74	fair	229.6588	introduced	more than 18.29 m	more than 76.2 cm	SanJose	NA	NA	NA	NA	NA	NA	NA	NA	NA	NA	NA	NA
IH 20140120170236	NA	2021/09/25 16:05:59+00	NA	San Jose	California	-121.82016	37.25904189	101 Chynoweth Av	0	NA	0	no_info	NA	NA	SanJose	NA	NA	NA	NA	NA	NA	NA	NA	NA	NA	NA	NA
EA 20131215122741	NA	2020/08/12 20:40:09+00	NA	San Jose	California	-121.9386026	37.41679049	3900 Zanker Rd	0	NA	0	no_info	NA	NA	SanJose	NA	NA	NA	NA	NA	NA	NA	NA	NA	NA	NA	NA
7055_1632744930	NA	2021/09/25 16:05:59+00	NA	San Jose	California	-121.8203113	37.25904069	101 Chynoweth Av	0	NA	0	no_info	NA	NA	SanJose	NA	NA	NA	NA	NA	NA	NA	NA	NA	NA	NA	NA
IH 20140120171930	NA	2021/09/25 16:05:59+00	NA	San Jose	California	-121.8208086	37.25903628	101 Chynoweth Av	0	NA	0	no_info	NA	NA	SanJose	NA	NA	NA	NA	NA	NA	NA	NA	NA	NA	NA	NA
NR 20140912172653	NA	2020/08/12 20:40:09+00	Chilopsis linearis	San Jose	California	-121.8159596	37.33607484	2305 E Capitol Ex	7.62	excellent	32.8084	naturally_occurring	more than 18.29 m	0 to 15.24 cm	SanJose	NA	NA	NA	NA	NA	NA	NA	NA	NA	NA	NA	NA
NR 20140912172855	NA	2020/08/12 20:40:09+00	Chilopsis linearis	San Jose	California	-121.8157663	37.33578785	2305 E Capitol Ex	7.62	fair	32.8084	naturally_occurring	more than 18.29 m	0 to 15.24 cm	SanJose	NA	NA	NA	NA	NA	NA	NA	NA	NA	NA	NA	NA
NR 20140912172820	NA	2020/08/12 20:40:09+00	Chilopsis linearis	San Jose	California	-121.815822	37.3358713	2305 E Capitol Ex	6.35	fair	32.8084	naturally_occurring	more than 18.29 m	0 to 15.24 cm	SanJose	NA	NA	NA	NA	NA	NA	NA	NA	NA	NA	NA	NA
7055_1632745049	NA	2021/09/25 16:05:59+00	NA	San Jose	California	-121.8207243	37.25903717	101 Chynoweth Av	0	NA	0	no_info	NA	NA	SanJose	NA	NA	NA	NA	NA	NA	NA	NA	NA	NA	NA	NA
IH 20140121091051	NA	2021/09/25 16:05:59+00	Pistacia chinensis	San Jose	California	-121.8223629	37.25902685	151 Chynoweth Av	35.56	fair	114.8294	introduced	more than 18.29 m	30.48 to 45.72 cm	SanJose	NA	NA	NA	NA	NA	NA	NA	NA	NA	NA	NA	NA
NR 20140912173232	NA	2020/08/12 20:40:09+00	Chilopsis linearis	San Jose	California	-121.8155012	37.33540613	2305 E Capitol Ex	8.89	excellent	49.2126	naturally_occurring	more than 18.29 m	0 to 15.24 cm	SanJose	NA	NA	NA	NA	NA	NA	NA	NA	NA	NA	NA	NA
NR 20140912173151	NA	2020/08/12 20:40:09+00	Chilopsis linearis	San Jose	California	-121.8155895	37.33552997	2305 E Capitol Ex	7.62	excellent	32.8084	naturally_occurring	more than 18.29 m	0 to 15.24 cm	SanJose	NA	NA	NA	NA	NA	NA	NA	NA	NA	NA	NA	NA
NR 20140912172741	NA	2020/08/12 20:40:09+00	Chilopsis linearis	San Jose	California	-121.8158777	37.3359522	2305 E Capitol Ex	6.35	fair	32.8084	naturally_occurring	more than 18.29 m	0 to 15.24 cm	SanJose	NA	NA	NA	NA	NA	NA	NA	NA	NA	NA	NA	NA
NR 20140912173332	NA	2020/08/12 20:40:09+00	Chilopsis linearis	San Jose	California	-121.8154407	37.335324	2305 E Capitol Ex	6.35	excellent	32.8084	naturally_occurring	more than 18.29 m	0 to 15.24 cm	SanJose	NA	NA	NA	NA	NA	NA	NA	NA	NA	NA	NA	NA
LM 20131209130546	NA	2020/08/12 20:40:09+00	NA	San Jose	California	-121.8750233	37.37623192	1100 Lundy Av	0	NA	0	no_info	NA	NA	SanJose	NA	NA	NA	NA	NA	NA	NA	NA	NA	NA	NA	NA
EA 20131215122705	NA	2020/08/12 20:40:09+00	NA	San Jose	California	-121.9385299	37.4165973	3900 Zanker Rd	0	NA	0	no_info	NA	NA	SanJose	NA	NA	NA	NA	NA	NA	NA	NA	NA	NA	NA	NA
7055_1632668605	NA	2020/08/12 20:40:09+00	NA	San Jose	California	-121.8712602	37.38751953	2101 Sierra Rd	0	NA	0	no_info	NA	NA	SanJose	NA	NA	NA	NA	NA	NA	NA	NA	NA	NA	NA	NA
7055_1632667406	NA	2020/08/12 20:40:09+00	NA	San Jose	California	-121.8751691	37.37639797	1100 Lundy Av	0	NA	0	no_info	NA	NA	SanJose	NA	NA	NA	NA	NA	NA	NA	NA	NA	NA	NA	NA
7055_1632667424	NA	2020/08/12 20:40:09+00	NA	San Jose	California	-121.8750624	37.37627481	1100 Lundy Av	0	NA	0	no_info	NA	NA	SanJose	NA	NA	NA	NA	NA	NA	NA	NA	NA	NA	NA	NA
7055_1632668124	NA	2020/08/12 20:40:09+00	NA	San Jose	California	-121.8769343	37.38173466	1801 Sierra Rd	0	NA	0	no_info	NA	NA	SanJose	NA	NA	NA	NA	NA	NA	NA	NA	NA	NA	NA	NA
7055_1632742390	NA	2020/08/12 20:40:09+00	NA	San Jose	California	-121.9385642	37.41669742	3900 Zanker Rd	0	NA	0	no_info	NA	NA	SanJose	NA	NA	NA	NA	NA	NA	NA	NA	NA	NA	NA	NA
7055_1632668429	NA	2020/08/12 20:40:09+00	NA	San Jose	California	-121.8708258	37.38787794	2101 Sierra Rd	0	NA	0	no_info	NA	NA	SanJose	NA	NA	NA	NA	NA	NA	NA	NA	NA	NA	NA	NA
EA 20131215122838	NA	2020/08/12 20:40:09+00	NA	San Jose	California	-121.9386986	37.41699841	3900 Zanker Rd	0	NA	0	no_info	NA	NA	SanJose	NA	NA	NA	NA	NA	NA	NA	NA	NA	NA	NA	NA
7055_1632743000	NA	2020/08/12 20:40:09+00	NA	San Jose	California	-121.9394601	37.41923268	4000 Zanker Rd	0	NA	0	no_info	NA	NA	SanJose	NA	NA	NA	NA	NA	NA	NA	NA	NA	NA	NA	NA
7055_1632742560	NA	2020/08/12 20:40:09+00	NA	San Jose	California	-121.938397	37.41621957	3900 Zanker Rd	0	NA	0	no_info	NA	NA	SanJose	NA	NA	NA	NA	NA	NA	NA	NA	NA	NA	NA	NA
7055_1632742986	NA	2020/08/12 20:40:09+00	NA	San Jose	California	-121.9395329	37.41940135	4000 Zanker Rd	0	NA	0	no_info	NA	NA	SanJose	NA	NA	NA	NA	NA	NA	NA	NA	NA	NA	NA	NA
EA 20131215121112	NA	2020/08/12 20:40:09+00	Tristania conferta	San Jose	California	-121.9380453	37.41508125	3800 Zanker Rd	16.51	good	82.021	no_info	more than 18.29 m	15.24 to 30.48 cm	SanJose	NA	NA	NA	NA	NA	NA	NA	NA	NA	NA	NA	NA
7055_1632668593	NA	2020/08/12 20:40:09+00	NA	San Jose	California	-121.8712112	37.38755985	2101 Sierra Rd	0	NA	0	no_info	NA	NA	SanJose	NA	NA	NA	NA	NA	NA	NA	NA	NA	NA	NA	NA
7055_1632668583	NA	2020/08/12 20:40:09+00	NA	San Jose	California	-121.8711646	37.38759596	2101 Sierra Rd	0	NA	0	no_info	NA	NA	SanJose	NA	NA	NA	NA	NA	NA	NA	NA	NA	NA	NA	NA
7055_1632668573	NA	2020/08/12 20:40:09+00	NA	San Jose	California	-121.871113	37.38764049	2101 Sierra Rd	0	NA	0	no_info	NA	NA	SanJose	NA	NA	NA	NA	NA	NA	NA	NA	NA	NA	NA	NA
7055_1632743406	NA	2020/08/12 20:40:09+00	NA	San Jose	California	-121.9380693	37.41515664	3800 Zanker Rd	0	NA	0	no_info	NA	NA	SanJose	NA	NA	NA	NA	NA	NA	NA	NA	NA	NA	NA	NA
7055_1632742468	NA	2020/08/12 20:40:09+00	NA	San Jose	California	-121.9384376	37.41631773	3900 Zanker Rd	0	NA	0	no_info	NA	NA	SanJose	NA	NA	NA	NA	NA	NA	NA	NA	NA	NA	NA	NA
EA 20131215125208	NA	2020/08/12 20:40:09+00	Prunus cerasifera	San Jose	California	-121.9395497	37.4194485	4000 Zanker Rd	20.32	fair	65.6168	introduced	more than 18.29 m	15.24 to 30.48 cm	SanJose	NA	NA	NA	NA	NA	NA	NA	NA	NA	NA	NA	NA
EA 20131215125553	NA	2020/08/12 20:40:09+00	Prunus	San Jose	California	-121.9395994	37.41959712	4000 Zanker Rd	6.35	good	32.8084	no_info	more than 18.29 m	0 to 15.24 cm	SanJose	NA	NA	NA	NA	NA	NA	NA	NA	NA	NA	NA	NA
EA 20131215120909	NA	2020/08/12 20:40:09+00	Tristania conferta	San Jose	California	-121.9380169	37.41499814	3800 Zanker Rd	12.7	good	65.6168	no_info	more than 18.29 m	0 to 15.24 cm	SanJose	NA	NA	NA	NA	NA	NA	NA	NA	NA	NA	NA	NA
7055_1632743036	NA	2020/08/12 20:40:09+00	NA	San Jose	California	-121.9393014	37.41882152	4000 Zanker Rd	0	NA	0	no_info	NA	NA	SanJose	NA	NA	NA	NA	NA	NA	NA	NA	NA	NA	NA	NA
7055_1632743021	NA	2020/08/12 20:40:09+00	NA	San Jose	California	-121.9393338	37.4188982	4000 Zanker Rd	0	NA	0	no_info	NA	NA	SanJose	NA	NA	NA	NA	NA	NA	NA	NA	NA	NA	NA	NA
7055_1632743435	NA	2020/08/12 20:40:09+00	NA	San Jose	California	-121.9381468	37.41539209	3800 Zanker Rd	0	NA	0	no_info	NA	NA	SanJose	NA	NA	NA	NA	NA	NA	NA	NA	NA	NA	NA	NA
7055_1632745349	NA	2021/09/25 16:05:59+00	NA	San Jose	California	-121.8216384	37.25903008	151 Chynoweth Av	0	NA	0	no_info	NA	NA	SanJose	NA	NA	NA	NA	NA	NA	NA	NA	NA	NA	NA	NA
7055_1632745365	NA	2021/09/25 16:05:59+00	NA	San Jose	California	-121.8216817	37.25903085	151 Chynoweth Av	0	NA	0	no_info	NA	NA	SanJose	NA	NA	NA	NA	NA	NA	NA	NA	NA	NA	NA	NA
IH 20140121091731	NA	2021/09/25 16:05:59+00	NA	San Jose	California	-121.822828	37.25902053	151 Chynoweth Av	0	NA	0	no_info	NA	NA	SanJose	NA	NA	NA	NA	NA	NA	NA	NA	NA	NA	NA	NA
EA 20131215122635	NA	2020/08/12 20:40:09+00	NA	San Jose	California	-121.9384964	37.41650224	3900 Zanker Rd	0	NA	0	no_info	NA	NA	SanJose	NA	NA	NA	NA	NA	NA	NA	NA	NA	NA	NA	NA
IH 20140121091452	NA	2021/09/25 16:05:59+00	Pyrus kawakamii	San Jose	California	-121.8226798	37.25902239	151 Chynoweth Av	48.26	fair	131.2336	no_info	more than 18.29 m	45.72 to 60.96 cm	SanJose	NA	NA	NA	NA	NA	NA	NA	NA	NA	NA	NA	NA
IH 20140121090626	NA	2021/09/25 16:05:59+00	NA	San Jose	California	-121.8218209	37.25902621	151 Chynoweth Av	15.24	NA	0	no_info	NA	0 to 15.24 cm	SanJose	NA	NA	NA	NA	NA	NA	NA	NA	NA	NA	NA	NA
IH 20140121091252	NA	2021/09/25 16:05:59+00	Pistacia chinensis	San Jose	California	-121.8225124	37.25902585	151 Chynoweth Av	45.72	fair	131.2336	introduced	more than 18.29 m	30.48 to 45.72 cm	SanJose	NA	NA	NA	NA	NA	NA	NA	NA	NA	NA	NA	NA
7055_1632745680	NA	2020/08/12 20:40:09+00	NA	San Jose	California	-121.8235551	37.25900071	1 Chynoweth Av	0	NA	0	no_info	NA	NA	SanJose	NA	NA	NA	NA	NA	NA	NA	NA	NA	NA	NA	NA
7055_1632745438	NA	2021/09/25 16:05:59+00	NA	San Jose	California	-121.8228882	37.25902261	151 Chynoweth Av	0	NA	0	no_info	NA	NA	SanJose	NA	NA	NA	NA	NA	NA	NA	NA	NA	NA	NA	NA
7055_1632745399	NA	2021/09/25 16:05:59+00	NA	San Jose	California	-121.8219547	37.25902564	151 Chynoweth Av	0	NA	0	no_info	NA	NA	SanJose	NA	NA	NA	NA	NA	NA	NA	NA	NA	NA	NA	NA
7055_1632745388	NA	2021/09/25 16:05:59+00	NA	San Jose	California	-121.8218812	37.25902826	151 Chynoweth Av	0	NA	0	no_info	NA	NA	SanJose	NA	NA	NA	NA	NA	NA	NA	NA	NA	NA	NA	NA
7055_1632745375	NA	2021/09/25 16:05:59+00	NA	San Jose	California	-121.8217463	37.25902576	151 Chynoweth Av	0	NA	0	no_info	NA	NA	SanJose	NA	NA	NA	NA	NA	NA	NA	NA	NA	NA	NA	NA
7055_1632745460	NA	2021/11/20 00:37:33+00	NA	San Jose	California	-121.8230744	37.2590199	151 Chynoweth Av	0	NA	0	no_info	NA	NA	SanJose	NA	NA	NA	NA	NA	NA	NA	NA	NA	NA	NA	NA
7055_1632745449	NA	2021/09/25 16:05:59+00	NA	San Jose	California	-121.8229571	37.25902099	151 Chynoweth Av	0	NA	0	no_info	NA	NA	SanJose	NA	NA	NA	NA	NA	NA	NA	NA	NA	NA	NA	NA
7055_1632763033	NA	2020/08/12 20:40:09+00	Platanus acerifolia	San Jose	California	-121.7624339	37.22114597	7400 Santa Teresa Bl	91.44	good	164.042	introduced	more than 18.29 m	more than 76.2 cm	SanJose	NA	NA	NA	NA	NA	NA	NA	NA	NA	NA	NA	NA
EA 20131215122603	NA	2020/08/12 20:40:09+00	NA	San Jose	California	-121.9384584	37.41641456	3900 Zanker Rd	0	NA	0	no_info	NA	NA	SanJose	NA	NA	NA	NA	NA	NA	NA	NA	NA	NA	NA	NA
7055_1632763256	NA	2020/08/12 20:40:09+00	Pistacia chinensis	San Jose	California	-121.7624729	37.22123841	7400 Santa Teresa Bl	17.78	good	82.021	introduced	more than 18.29 m	15.24 to 30.48 cm	SanJose	NA	NA	NA	NA	NA	NA	NA	NA	NA	NA	NA	NA
7055_1632760630	NA	2022/05/19 20:43:10+00	Platanus acerifolia	San Jose	California	-121.7618982	37.21996554	7400 Santa Teresa Bl	58.42	good	147.6378	introduced	more than 18.29 m	45.72 to 60.96 cm	SanJose	NA	NA	NA	NA	NA	NA	NA	NA	NA	NA	NA	NA
7055_1632760773	NA	2020/08/12 20:40:09+00	Pistacia chinensis	San Jose	California	-121.7619376	37.22004032	7400 Santa Teresa Bl	17.78	good	65.6168	introduced	more than 18.29 m	15.24 to 30.48 cm	SanJose	NA	NA	NA	NA	NA	NA	NA	NA	NA	NA	NA	NA
7055_1632763789	NA	2020/08/12 20:40:09+00	Pistacia chinensis	San Jose	California	-121.7632624	37.22240271	7300 Santa Teresa Bl	38.1	fair	114.8294	introduced	more than 18.29 m	30.48 to 45.72 cm	SanJose	NA	NA	NA	NA	NA	NA	NA	NA	NA	NA	NA	NA
7055_1632760994	NA	2022/05/19 20:49:59+00	Eucalyptus sideroxylon	San Jose	California	-121.762016	37.22016954	7400 Santa Teresa Bl	96.52	good	196.8504	introduced	more than 18.29 m	more than 76.2 cm	SanJose	NA	NA	NA	NA	NA	NA	NA	NA	NA	NA	NA	NA
7055_1632763316	NA	2020/08/12 20:40:09+00	Pistacia chinensis	San Jose	California	-121.7624944	37.2212936	7400 Santa Teresa Bl	15.24	good	82.021	introduced	more than 18.29 m	0 to 15.24 cm	SanJose	NA	NA	NA	NA	NA	NA	NA	NA	NA	NA	NA	NA
7055_1632761086	NA	2020/08/12 20:40:09+00	Platanus acerifolia	San Jose	California	-121.7620608	37.22026459	7400 Santa Teresa Bl	81.28	good	147.6378	introduced	more than 18.29 m	more than 76.2 cm	SanJose	NA	NA	NA	NA	NA	NA	NA	NA	NA	NA	NA	NA
7055_1632763387	NA	2020/08/12 20:40:09+00	Pistacia chinensis	San Jose	California	-121.7626726	37.22164217	7400 Santa Teresa Bl	40.64	good	98.4252	introduced	more than 18.29 m	30.48 to 45.72 cm	SanJose	NA	NA	NA	NA	NA	NA	NA	NA	NA	NA	NA	NA
7055_1632761712	NA	2020/08/12 20:40:09+00	Platanus acerifolia	San Jose	California	-121.7621904	37.22056602	7400 Santa Teresa Bl	121.92	good	164.042	introduced	more than 18.29 m	more than 76.2 cm	SanJose	NA	NA	NA	NA	NA	NA	NA	NA	NA	NA	NA	NA
7055_1632763449	NA	2020/08/12 20:40:09+00	Pistacia chinensis	San Jose	California	-121.7627478	37.22176868	7400 Santa Teresa Bl	30.48	good	65.6168	introduced	more than 18.29 m	15.24 to 30.48 cm	SanJose	NA	NA	NA	NA	NA	NA	NA	NA	NA	NA	NA	NA
7055_1632761883	NA	2020/08/12 20:40:09+00	Pistacia chinensis	San Jose	California	-121.7622487	37.22070563	7400 Santa Teresa Bl	35.56	fair	98.4252	introduced	more than 18.29 m	30.48 to 45.72 cm	SanJose	NA	NA	NA	NA	NA	NA	NA	NA	NA	NA	NA	NA
7055_1632762022	NA	2020/08/12 20:40:09+00	Pistacia chinensis	San Jose	California	-121.7622751	37.22076428	7400 Santa Teresa Bl	20.32	fair	65.6168	introduced	more than 18.29 m	15.24 to 30.48 cm	SanJose	NA	NA	NA	NA	NA	NA	NA	NA	NA	NA	NA	NA
7055_1632762615	NA	2020/08/12 20:40:09+00	Pistacia chinensis	San Jose	California	-121.7622989	37.22082093	7400 Santa Teresa Bl	20.32	poor	0	introduced	NA	15.24 to 30.48 cm	SanJose	NA	NA	NA	NA	NA	NA	NA	NA	NA	NA	NA	NA
7055_1632762787	NA	2020/08/12 20:40:09+00	Platanus acerifolia	San Jose	California	-121.7623169	37.22087162	7400 Santa Teresa Bl	81.28	good	131.2336	introduced	more than 18.29 m	more than 76.2 cm	SanJose	NA	NA	NA	NA	NA	NA	NA	NA	NA	NA	NA	NA
7055_1632762851	NA	2020/08/12 20:40:09+00	Pistacia chinensis	San Jose	California	-121.7623674	37.22097892	7400 Santa Teresa Bl	40.64	good	131.2336	introduced	more than 18.29 m	30.48 to 45.72 cm	SanJose	NA	NA	NA	NA	NA	NA	NA	NA	NA	NA	NA	NA
7055_1632762898	NA	2020/08/12 20:40:09+00	Pistacia chinensis	San Jose	California	-121.7623928	37.22104306	7400 Santa Teresa Bl	38.1	good	98.4252	introduced	more than 18.29 m	30.48 to 45.72 cm	SanJose	NA	NA	NA	NA	NA	NA	NA	NA	NA	NA	NA	NA
7055_1632763507	NA	2020/08/12 20:40:09+00	Pistacia chinensis	San Jose	California	-121.7627977	37.22183854	7400 Santa Teresa Bl	30.48	good	82.021	introduced	more than 18.29 m	15.24 to 30.48 cm	SanJose	NA	NA	NA	NA	NA	NA	NA	NA	NA	NA	NA	NA
MB 20140207145845	NA	2020/08/12 20:40:09+00	Pistacia chinensis	San Jose	California	-121.7640968	37.22306767	7300 Santa Teresa Bl	30.48	fair	114.8294	introduced	more than 18.29 m	15.24 to 30.48 cm	SanJose	NA	NA	NA	NA	NA	NA	NA	NA	NA	NA	NA	NA
7055_1632763913	NA	2020/08/12 20:40:09+00	Pistacia chinensis	San Jose	California	-121.7633101	37.22245612	7300 Santa Teresa Bl	30.48	NA	114.8294	introduced	more than 18.29 m	15.24 to 30.48 cm	SanJose	NA	NA	NA	NA	NA	NA	NA	NA	NA	NA	NA	NA
7055_1632764080	NA	2020/08/12 20:40:09+00	Pistacia chinensis	San Jose	California	-121.7634223	37.22255676	7300 Santa Teresa Bl	50.8	NA	114.8294	introduced	more than 18.29 m	45.72 to 60.96 cm	SanJose	NA	NA	NA	NA	NA	NA	NA	NA	NA	NA	NA	NA
7055_1632763992	NA	2020/08/12 20:40:09+00	Pistacia chinensis	San Jose	California	-121.7633501	37.22249613	7300 Santa Teresa Bl	45.72	NA	114.8294	introduced	more than 18.29 m	30.48 to 45.72 cm	SanJose	NA	NA	NA	NA	NA	NA	NA	NA	NA	NA	NA	NA
EA 20131215122501	NA	2020/08/12 20:40:09+00	NA	San Jose	California	-121.9383342	37.4160446	3900 Zanker Rd	0	NA	0	no_info	NA	NA	SanJose	NA	NA	NA	NA	NA	NA	NA	NA	NA	NA	NA	NA
7055_1632760924	NA	2020/08/12 20:40:09+00	Eucalyptus sideroxylon	San Jose	California	-121.7619717	37.22010499	7400 Santa Teresa Bl	96.52	good	196.8504	introduced	more than 18.29 m	more than 76.2 cm	SanJose	NA	NA	NA	NA	NA	NA	NA	NA	NA	NA	NA	NA
7055_1632761369	NA	2020/08/12 20:40:09+00	Pistacia chinensis	San Jose	California	-121.7621189	37.22039607	7400 Santa Teresa Bl	15.24	fair	82.021	introduced	more than 18.29 m	0 to 15.24 cm	SanJose	NA	NA	NA	NA	NA	NA	NA	NA	NA	NA	NA	NA
LM 20140210091513	NA	2020/08/12 20:40:09+00	Pistacia chinensis	San Jose	California	-121.7620995	37.22034403	7400 Santa Teresa Bl	20.32	fair	82.021	introduced	more than 18.29 m	15.24 to 30.48 cm	SanJose	NA	NA	NA	NA	NA	NA	NA	NA	NA	NA	NA	NA
7055_1632761628	NA	2020/08/12 20:40:09+00	Pistacia chinensis	San Jose	California	-121.7621663	37.22049311	7400 Santa Teresa Bl	50.8	good	98.4252	introduced	more than 18.29 m	45.72 to 60.96 cm	SanJose	NA	NA	NA	NA	NA	NA	NA	NA	NA	NA	NA	NA
7055_1632761808	NA	2020/08/12 20:40:09+00	Pistacia chinensis	San Jose	California	-121.762222	37.22063275	7400 Santa Teresa Bl	20.32	fair	82.021	introduced	more than 18.29 m	15.24 to 30.48 cm	SanJose	NA	NA	NA	NA	NA	NA	NA	NA	NA	NA	NA	NA
EA 20131215122536	NA	2020/08/12 20:40:09+00	NA	San Jose	California	-121.9383739	37.4161262	3900 Zanker Rd	0	NA	0	no_info	NA	NA	SanJose	NA	NA	NA	NA	NA	NA	NA	NA	NA	NA	NA	NA
7055_168946443	NA	2020/08/12 20:40:09+00	Quercus shumardii	San Jose	California	-121.9188993	37.34944272	1080 Coleman Av	2.54	excellent	22.96588	introduced	more than 18.29 m	0 to 15.24 cm	SanJose	NA	NA	NA	NA	NA	NA	NA	NA	NA	NA	NA	NA
7055_168949801	NA	2020/08/12 20:40:09+00	Quercus shumardii	San Jose	California	-121.9204809	37.35063181	1160 Coleman Av	2.54	excellent	22.96588	introduced	more than 18.29 m	0 to 15.24 cm	SanJose	NA	NA	NA	NA	NA	NA	NA	NA	NA	NA	NA	NA
7055_168946691	NA	2020/08/12 20:40:09+00	Quercus shumardii	San Jose	California	-121.9192926	37.34976058	1080 Coleman Av	2.54	excellent	22.96588	introduced	more than 18.29 m	0 to 15.24 cm	SanJose	NA	NA	NA	NA	NA	NA	NA	NA	NA	NA	NA	NA
7055_168946019	NA	2020/08/12 20:40:09+00	Quercus shumardii	San Jose	California	-121.91755	37.34836851	1040 Coleman Av	2.54	excellent	22.96588	introduced	more than 18.29 m	0 to 15.24 cm	SanJose	NA	NA	NA	NA	NA	NA	NA	NA	NA	NA	NA	NA
7055_168946065	NA	2020/08/12 20:40:09+00	Quercus shumardii	San Jose	California	-121.9175953	37.34840145	1040 Coleman Av	2.54	excellent	22.96588	introduced	more than 18.29 m	0 to 15.24 cm	SanJose	NA	NA	NA	NA	NA	NA	NA	NA	NA	NA	NA	NA
7055_168946400	NA	2020/08/12 20:40:09+00	Quercus shumardii	San Jose	California	-121.918853	37.3494058	1080 Coleman Av	2.54	excellent	22.96588	introduced	more than 18.29 m	0 to 15.24 cm	SanJose	NA	NA	NA	NA	NA	NA	NA	NA	NA	NA	NA	NA
7055_168946098	NA	2020/08/12 20:40:09+00	Quercus shumardii	San Jose	California	-121.9176392	37.34843331	1040 Coleman Av	2.54	excellent	22.96588	introduced	more than 18.29 m	0 to 15.24 cm	SanJose	NA	NA	NA	NA	NA	NA	NA	NA	NA	NA	NA	NA
7055_168946260	NA	2020/08/12 20:40:09+00	Quercus shumardii	San Jose	California	-121.9186762	37.34926097	1080 Coleman Av	2.54	excellent	22.96588	introduced	more than 18.29 m	0 to 15.24 cm	SanJose	NA	NA	NA	NA	NA	NA	NA	NA	NA	NA	NA	NA
7055_168946366	NA	2020/08/12 20:40:09+00	Quercus shumardii	San Jose	California	-121.918809	37.349367	1080 Coleman Av	2.54	excellent	22.96588	introduced	more than 18.29 m	0 to 15.24 cm	SanJose	NA	NA	NA	NA	NA	NA	NA	NA	NA	NA	NA	NA
7055_168948994	NA	2020/08/12 20:40:09+00	Quercus shumardii	San Jose	California	-121.9198434	37.35019028	1120 Coleman Av	2.54	excellent	22.96588	introduced	more than 18.29 m	0 to 15.24 cm	SanJose	NA	NA	NA	NA	NA	NA	NA	NA	NA	NA	NA	NA
7055_168957376	NA	2020/08/12 20:40:09+00	Quercus shumardii	San Jose	California	-121.92295	37.35193554	1150 Coleman Av	2.54	excellent	22.96588	introduced	more than 18.29 m	0 to 15.24 cm	SanJose	NA	NA	NA	NA	NA	NA	NA	NA	NA	NA	NA	NA
7055_168946333	NA	2020/08/12 20:40:09+00	Quercus shumardii	San Jose	California	-121.9187625	37.34933008	1080 Coleman Av	2.54	excellent	22.96588	introduced	more than 18.29 m	0 to 15.24 cm	SanJose	NA	NA	NA	NA	NA	NA	NA	NA	NA	NA	NA	NA
7055_168949095	NA	2020/08/12 20:40:09+00	Quercus shumardii	San Jose	California	-121.9198998	37.35022975	1120 Coleman Av	2.54	excellent	22.96588	introduced	more than 18.29 m	0 to 15.24 cm	SanJose	NA	NA	NA	NA	NA	NA	NA	NA	NA	NA	NA	NA
7055_168949440	NA	2020/08/12 20:40:09+00	Quercus shumardii	San Jose	California	-121.9202208	37.35045732	1160 Coleman Av	2.54	excellent	22.96588	introduced	more than 18.29 m	0 to 15.24 cm	SanJose	NA	NA	NA	NA	NA	NA	NA	NA	NA	NA	NA	NA
7055_168946300	NA	2020/08/12 20:40:09+00	Quercus shumardii	San Jose	California	-121.918723	37.34929618	1080 Coleman Av	2.54	excellent	22.96588	introduced	more than 18.29 m	0 to 15.24 cm	SanJose	NA	NA	NA	NA	NA	NA	NA	NA	NA	NA	NA	NA
7055_168946637	NA	2020/08/12 20:40:09+00	Quercus shumardii	San Jose	California	-121.9191867	37.34966456	1080 Coleman Av	2.54	excellent	22.96588	introduced	more than 18.29 m	0 to 15.24 cm	SanJose	NA	NA	NA	NA	NA	NA	NA	NA	NA	NA	NA	NA
7055_168946598	NA	2020/08/12 20:40:09+00	Quercus shumardii	San Jose	California	-121.9191298	37.34961837	1080 Coleman Av	2.54	excellent	22.96588	introduced	more than 18.29 m	0 to 15.24 cm	SanJose	NA	NA	NA	NA	NA	NA	NA	NA	NA	NA	NA	NA
7055_168946657	NA	2020/08/12 20:40:09+00	Quercus shumardii	San Jose	California	-121.9192383	37.34970999	1080 Coleman Av	2.54	excellent	22.96588	introduced	more than 18.29 m	0 to 15.24 cm	SanJose	NA	NA	NA	NA	NA	NA	NA	NA	NA	NA	NA	NA
7055_168948726	NA	2020/08/12 20:40:09+00	Quercus shumardii	San Jose	California	-121.9196066	37.35000184	1120 Coleman Av	2.54	excellent	22.96588	introduced	more than 18.29 m	0 to 15.24 cm	SanJose	NA	NA	NA	NA	NA	NA	NA	NA	NA	NA	NA	NA
7055_168946572	NA	2020/08/12 20:40:09+00	Quercus shumardii	San Jose	California	-121.9190695	37.34957407	1080 Coleman Av	2.54	excellent	22.96588	introduced	more than 18.29 m	0 to 15.24 cm	SanJose	NA	NA	NA	NA	NA	NA	NA	NA	NA	NA	NA	NA
7055_168949531	NA	2020/08/12 20:40:09+00	Quercus shumardii	San Jose	California	-121.9202728	37.35049	1160 Coleman Av	2.54	excellent	22.96588	introduced	more than 18.29 m	0 to 15.24 cm	SanJose	NA	NA	NA	NA	NA	NA	NA	NA	NA	NA	NA	NA
7055_168948816	NA	2020/08/12 20:40:09+00	Quercus shumardii	San Jose	California	-121.919662	37.35004729	1120 Coleman Av	2.54	excellent	22.96588	introduced	more than 18.29 m	0 to 15.24 cm	SanJose	NA	NA	NA	NA	NA	NA	NA	NA	NA	NA	NA	NA
7055_168946517	NA	2020/08/12 20:40:09+00	Quercus shumardii	San Jose	California	-121.9190087	37.34952715	1080 Coleman Av	2.54	excellent	22.96588	introduced	more than 18.29 m	0 to 15.24 cm	SanJose	NA	NA	NA	NA	NA	NA	NA	NA	NA	NA	NA	NA
7055_168948890	NA	2020/08/12 20:40:09+00	Quercus shumardii	San Jose	California	-121.919725	37.35009606	1120 Coleman Av	2.54	excellent	22.96588	introduced	more than 18.29 m	0 to 15.24 cm	SanJose	NA	NA	NA	NA	NA	NA	NA	NA	NA	NA	NA	NA
7055_169064048	NA	2020/08/12 20:40:09+00	Zelkova serrata	San Jose	California	-121.9243618	37.34982648	600 Newhall Dr	2.54	excellent	22.96588	introduced	more than 18.29 m	0 to 15.24 cm	SanJose	NA	NA	NA	NA	NA	NA	NA	NA	NA	NA	NA	NA
7055_168946483	NA	2020/08/12 20:40:09+00	Quercus shumardii	San Jose	California	-121.9189524	37.34948418	1080 Coleman Av	2.54	excellent	22.96588	introduced	more than 18.29 m	0 to 15.24 cm	SanJose	NA	NA	NA	NA	NA	NA	NA	NA	NA	NA	NA	NA
7055_168948937	NA	2020/08/12 20:40:09+00	Quercus shumardii	San Jose	California	-121.919788	37.35014655	1120 Coleman Av	2.54	excellent	22.96588	introduced	more than 18.29 m	0 to 15.24 cm	SanJose	NA	NA	NA	NA	NA	NA	NA	NA	NA	NA	NA	NA
7055_168949607	NA	2020/08/12 20:40:09+00	Quercus shumardii	San Jose	California	-121.9203227	37.35052612	1160 Coleman Av	2.54	excellent	22.96588	introduced	more than 18.29 m	0 to 15.24 cm	SanJose	NA	NA	NA	NA	NA	NA	NA	NA	NA	NA	NA	NA
7055_168949662	NA	2020/08/12 20:40:09+00	Quercus shumardii	San Jose	California	-121.9203736	37.35055966	1160 Coleman Av	2.54	excellent	22.96588	introduced	more than 18.29 m	0 to 15.24 cm	SanJose	NA	NA	NA	NA	NA	NA	NA	NA	NA	NA	NA	NA
7055_168949740	NA	2020/08/12 20:40:09+00	Quercus shumardii	San Jose	California	-121.9204245	37.35059236	1160 Coleman Av	2.54	excellent	22.96588	introduced	more than 18.29 m	0 to 15.24 cm	SanJose	NA	NA	NA	NA	NA	NA	NA	NA	NA	NA	NA	NA
7055_169063976	NA	2020/08/12 20:40:09+00	Zelkova serrata	San Jose	California	-121.9242385	37.34997569	600 Newhall Dr	2.54	excellent	22.96588	introduced	more than 18.29 m	0 to 15.24 cm	SanJose	NA	NA	NA	NA	NA	NA	NA	NA	NA	NA	NA	NA
7055_169065427	NA	2020/08/12 20:40:09+00	Ulmus	San Jose	California	-121.923657	37.35051063	600 Newhall Dr	2.54	excellent	22.96588	no_info	more than 18.29 m	0 to 15.24 cm	SanJose	NA	NA	NA	NA	NA	NA	NA	NA	NA	NA	NA	NA
7055_169063641	NA	2020/08/12 20:40:09+00	Zelkova serrata	San Jose	California	-121.9235125	37.35086622	600 Newhall Dr	2.54	excellent	22.96588	introduced	more than 18.29 m	0 to 15.24 cm	SanJose	NA	NA	NA	NA	NA	NA	NA	NA	NA	NA	NA	NA
7055_169063823	NA	2020/08/12 20:40:09+00	Zelkova serrata	San Jose	California	-121.9241405	37.35010399	600 Newhall Dr	2.54	excellent	22.96588	introduced	more than 18.29 m	0 to 15.24 cm	SanJose	NA	NA	NA	NA	NA	NA	NA	NA	NA	NA	NA	NA
7055_169065252	NA	2020/08/12 20:40:09+00	Ulmus	San Jose	California	-121.9230012	37.35132244	600 Newhall Dr	2.54	excellent	22.96588	no_info	more than 18.29 m	0 to 15.24 cm	SanJose	NA	NA	NA	NA	NA	NA	NA	NA	NA	NA	NA	NA
7055_169065357	NA	2020/08/12 20:40:09+00	Ulmus	San Jose	California	-121.9235868	37.35058935	600 Newhall Dr	2.54	excellent	22.96588	no_info	more than 18.29 m	0 to 15.24 cm	SanJose	NA	NA	NA	NA	NA	NA	NA	NA	NA	NA	NA	NA
7055_169065562	NA	2020/08/12 20:40:09+00	Ulmus	San Jose	California	-121.9240156	37.35006199	600 Newhall Dr	2.54	excellent	22.96588	no_info	more than 18.29 m	0 to 15.24 cm	SanJose	NA	NA	NA	NA	NA	NA	NA	NA	NA	NA	NA	NA
7055_169065661	NA	2020/08/12 20:40:09+00	Ulmus	San Jose	California	-121.9243014	37.34970355	600 Newhall Dr	2.54	excellent	22.96588	no_info	more than 18.29 m	0 to 15.24 cm	SanJose	NA	NA	NA	NA	NA	NA	NA	NA	NA	NA	NA	NA
7055_169065682	NA	2020/08/12 20:40:09+00	Ulmus	San Jose	California	-121.9243771	37.34960873	600 Newhall Dr	2.54	excellent	22.96588	no_info	more than 18.29 m	0 to 15.24 cm	SanJose	NA	NA	NA	NA	NA	NA	NA	NA	NA	NA	NA	NA
7055_169065763	NA	2020/08/12 20:40:09+00	Ulmus	San Jose	California	-121.9243889	37.34902689	600 Newhall Dr	2.54	excellent	22.96588	no_info	more than 18.29 m	0 to 15.24 cm	SanJose	NA	NA	NA	NA	NA	NA	NA	NA	NA	NA	NA	NA
7055_169065880	NA	2020/08/12 20:40:09+00	Ulmus	San Jose	California	-121.923856	37.34875855	600 Newhall Dr	2.54	excellent	22.96588	no_info	more than 18.29 m	0 to 15.24 cm	SanJose	NA	NA	NA	NA	NA	NA	NA	NA	NA	NA	NA	NA
7055_169065924	NA	2020/08/12 20:40:09+00	Ulmus	San Jose	California	-121.9233114	37.34848119	600 Newhall Dr	2.54	excellent	22.96588	no_info	more than 18.29 m	0 to 15.24 cm	SanJose	NA	NA	NA	NA	NA	NA	NA	NA	NA	NA	NA	NA
7055_169065964	NA	2020/08/12 20:40:09+00	Ulmus	San Jose	California	-121.9231955	37.34842076	600 Newhall Dr	2.54	excellent	22.96588	no_info	more than 18.29 m	0 to 15.24 cm	SanJose	NA	NA	NA	NA	NA	NA	NA	NA	NA	NA	NA	NA
7055_168958597	NA	2020/08/12 20:40:09+00	Quercus shumardii	San Jose	California	-121.9235496	37.3522309	1150 Coleman Av	2.54	excellent	22.96588	introduced	more than 18.29 m	0 to 15.24 cm	SanJose	NA	NA	NA	NA	NA	NA	NA	NA	NA	NA	NA	NA
7055_168957472	NA	2020/08/12 20:40:09+00	Quercus shumardii	San Jose	California	-121.9230374	37.35198996	1150 Coleman Av	2.54	excellent	22.96588	introduced	more than 18.29 m	0 to 15.24 cm	SanJose	NA	NA	NA	NA	NA	NA	NA	NA	NA	NA	NA	NA
7055_168958967	NA	2020/08/12 20:40:09+00	Quercus shumardii	San Jose	California	-121.9240509	37.35245516	1150 Coleman Av	2.54	excellent	22.96588	introduced	more than 18.29 m	0 to 15.24 cm	SanJose	NA	NA	NA	NA	NA	NA	NA	NA	NA	NA	NA	NA
7055_168958666	NA	2020/08/12 20:40:09+00	Quercus shumardii	San Jose	California	-121.9236027	37.3522538	1150 Coleman Av	2.54	excellent	22.96588	introduced	more than 18.29 m	0 to 15.24 cm	SanJose	NA	NA	NA	NA	NA	NA	NA	NA	NA	NA	NA	NA
7055_168957441	NA	2020/08/12 20:40:09+00	Quercus shumardii	San Jose	California	-121.9229948	37.35196358	1150 Coleman Av	2.54	excellent	22.96588	introduced	more than 18.29 m	0 to 15.24 cm	SanJose	NA	NA	NA	NA	NA	NA	NA	NA	NA	NA	NA	NA
7055_168958711	NA	2020/08/12 20:40:09+00	Quercus shumardii	San Jose	California	-121.9236622	37.35227998	1150 Coleman Av	2.54	excellent	22.96588	introduced	more than 18.29 m	0 to 15.24 cm	SanJose	NA	NA	NA	NA	NA	NA	NA	NA	NA	NA	NA	NA
7055_168957631	NA	2020/08/12 20:40:09+00	Quercus shumardii	San Jose	California	-121.923248	37.35209837	1150 Coleman Av	2.54	excellent	22.96588	introduced	more than 18.29 m	0 to 15.24 cm	SanJose	NA	NA	NA	NA	NA	NA	NA	NA	NA	NA	NA	NA
7055_169064234	NA	2020/08/12 20:40:09+00	Zelkova serrata	San Jose	California	-121.9245465	37.34958148	600 Newhall Dr	2.54	excellent	22.96588	introduced	more than 18.29 m	0 to 15.24 cm	SanJose	NA	NA	NA	NA	NA	NA	NA	NA	NA	NA	NA	NA
7055_168958777	NA	2020/08/12 20:40:09+00	Quercus shumardii	San Jose	California	-121.923728	37.35230608	1150 Coleman Av	2.54	excellent	22.96588	introduced	more than 18.29 m	0 to 15.24 cm	SanJose	NA	NA	NA	NA	NA	NA	NA	NA	NA	NA	NA	NA
7055_168957599	NA	2020/08/12 20:40:09+00	Quercus shumardii	San Jose	California	-121.9231948	37.35207044	1150 Coleman Av	2.54	excellent	22.96588	introduced	more than 18.29 m	0 to 15.24 cm	SanJose	NA	NA	NA	NA	NA	NA	NA	NA	NA	NA	NA	NA
7055_168958481	NA	2020/08/12 20:40:09+00	Quercus shumardii	San Jose	California	-121.9234944	37.35220635	1150 Coleman Av	2.54	excellent	22.96588	introduced	more than 18.29 m	0 to 15.24 cm	SanJose	NA	NA	NA	NA	NA	NA	NA	NA	NA	NA	NA	NA
7055_168958810	NA	2020/08/12 20:40:09+00	Quercus shumardii	San Jose	California	-121.9237917	37.35233389	1150 Coleman Av	2.54	excellent	22.96588	introduced	more than 18.29 m	0 to 15.24 cm	SanJose	NA	NA	NA	NA	NA	NA	NA	NA	NA	NA	NA	NA
7055_168957696	NA	2020/08/12 20:40:09+00	Quercus shumardii	San Jose	California	-121.9233776	37.35215565	1150 Coleman Av	2.54	excellent	22.96588	introduced	more than 18.29 m	0 to 15.24 cm	SanJose	NA	NA	NA	NA	NA	NA	NA	NA	NA	NA	NA	NA
7055_168957667	NA	2020/08/12 20:40:09+00	Quercus shumardii	San Jose	California	-121.9233096	37.35212789	1150 Coleman Av	2.54	excellent	22.96588	introduced	more than 18.29 m	0 to 15.24 cm	SanJose	NA	NA	NA	NA	NA	NA	NA	NA	NA	NA	NA	NA
7055_168958842	NA	2020/08/12 20:40:09+00	Quercus shumardii	San Jose	California	-121.9238575	37.35236335	1150 Coleman Av	2.54	excellent	22.96588	introduced	more than 18.29 m	0 to 15.24 cm	SanJose	NA	NA	NA	NA	NA	NA	NA	NA	NA	NA	NA	NA
7055_168958877	NA	2020/08/12 20:40:09+00	Quercus shumardii	San Jose	California	-121.9239234	37.3523945	1150 Coleman Av	2.54	excellent	22.96588	introduced	more than 18.29 m	0 to 15.24 cm	SanJose	NA	NA	NA	NA	NA	NA	NA	NA	NA	NA	NA	NA
7055_168957732	NA	2020/08/12 20:40:09+00	Quercus shumardii	San Jose	California	-121.9234328	37.3521802	1150 Coleman Av	2.54	excellent	22.96588	introduced	more than 18.29 m	0 to 15.24 cm	SanJose	NA	NA	NA	NA	NA	NA	NA	NA	NA	NA	NA	NA
7055_168957552	NA	2020/08/12 20:40:09+00	Quercus shumardii	San Jose	California	-121.9231374	37.35204255	1150 Coleman Av	2.54	excellent	22.96588	introduced	more than 18.29 m	0 to 15.24 cm	SanJose	NA	NA	NA	NA	NA	NA	NA	NA	NA	NA	NA	NA
7055_169065307	NA	2020/08/12 20:40:09+00	Ulmus	San Jose	California	-121.9232533	37.35100334	600 Newhall Dr	2.54	excellent	22.96588	no_info	more than 18.29 m	0 to 15.24 cm	SanJose	NA	NA	NA	NA	NA	NA	NA	NA	NA	NA	NA	NA
7055_169064081	NA	2020/08/12 20:40:09+00	Zelkova serrata	San Jose	California	-121.9244206	37.34974905	600 Newhall Dr	2.54	excellent	22.96588	introduced	more than 18.29 m	0 to 15.24 cm	SanJose	NA	NA	NA	NA	NA	NA	NA	NA	NA	NA	NA	NA
7055_168957531	NA	2020/08/12 20:40:09+00	Quercus shumardii	San Jose	California	-121.9230843	37.35201629	1150 Coleman Av	2.54	excellent	22.96588	introduced	more than 18.29 m	0 to 15.24 cm	SanJose	NA	NA	NA	NA	NA	NA	NA	NA	NA	NA	NA	NA
7055_168958912	NA	2020/08/12 20:40:09+00	Quercus shumardii	San Jose	California	-121.9239872	37.35242735	1150 Coleman Av	2.54	excellent	22.96588	introduced	more than 18.29 m	0 to 15.24 cm	SanJose	NA	NA	NA	NA	NA	NA	NA	NA	NA	NA	NA	NA
7055_169063674	NA	2020/08/12 20:40:09+00	Zelkova serrata	San Jose	California	-121.9235475	37.35082228	600 Newhall Dr	2.54	excellent	22.96588	introduced	more than 18.29 m	0 to 15.24 cm	SanJose	NA	NA	NA	NA	NA	NA	NA	NA	NA	NA	NA	NA
7055_169064261	NA	2020/08/12 20:40:09+00	Zelkova serrata	San Jose	California	-121.9246011	37.34951211	600 Newhall Dr	2.54	excellent	22.96588	introduced	more than 18.29 m	0 to 15.24 cm	SanJose	NA	NA	NA	NA	NA	NA	NA	NA	NA	NA	NA	NA
7055_169063860	NA	2020/08/12 20:40:09+00	Zelkova serrata	San Jose	California	-121.9241881	37.35004157	600 Newhall Dr	2.54	excellent	22.96588	introduced	more than 18.29 m	0 to 15.24 cm	SanJose	NA	NA	NA	NA	NA	NA	NA	NA	NA	NA	NA	NA
7055_169063704	NA	2020/08/12 20:40:09+00	Zelkova serrata	San Jose	California	-121.9235782	37.35078068	600 Newhall Dr	2.54	excellent	22.96588	introduced	more than 18.29 m	0 to 15.24 cm	SanJose	NA	NA	NA	NA	NA	NA	NA	NA	NA	NA	NA	NA
7055_169063793	NA	2020/08/12 20:40:09+00	Zelkova serrata	San Jose	California	-121.9240744	37.35017235	600 Newhall Dr	2.54	excellent	22.96588	introduced	more than 18.29 m	0 to 15.24 cm	SanJose	NA	NA	NA	NA	NA	NA	NA	NA	NA	NA	NA	NA
7055_169064013	NA	2020/08/12 20:40:09+00	Zelkova serrata	San Jose	California	-121.9243016	37.34989935	600 Newhall Dr	2.54	excellent	22.96588	introduced	more than 18.29 m	0 to 15.24 cm	SanJose	NA	NA	NA	NA	NA	NA	NA	NA	NA	NA	NA	NA
7055_169064178	NA	2020/08/12 20:40:09+00	Zelkova serrata	San Jose	California	-121.9244779	37.3496682	600 Newhall Dr	2.54	excellent	22.96588	introduced	more than 18.29 m	0 to 15.24 cm	SanJose	NA	NA	NA	NA	NA	NA	NA	NA	NA	NA	NA	NA
7055_169065335	NA	2020/08/12 20:40:09+00	Ulmus	San Jose	California	-121.923413	37.35080216	600 Newhall Dr	2.54	excellent	22.96588	no_info	more than 18.29 m	0 to 15.24 cm	SanJose	NA	NA	NA	NA	NA	NA	NA	NA	NA	NA	NA	NA
7055_169065279	NA	2020/08/12 20:40:09+00	Ulmus	San Jose	California	-121.923077	37.35123449	600 Newhall Dr	2.54	excellent	22.96588	no_info	more than 18.29 m	0 to 15.24 cm	SanJose	NA	NA	NA	NA	NA	NA	NA	NA	NA	NA	NA	NA
7055_169065521	NA	2020/08/12 20:40:09+00	Ulmus	San Jose	California	-121.9239343	37.35015688	600 Newhall Dr	2.54	excellent	22.96588	no_info	more than 18.29 m	0 to 15.24 cm	SanJose	NA	NA	NA	NA	NA	NA	NA	NA	NA	NA	NA	NA
7055_169065485	NA	2020/08/12 20:40:09+00	Ulmus	San Jose	California	-121.9237409	37.35039969	600 Newhall Dr	2.54	excellent	22.96588	no_info	more than 18.29 m	0 to 15.24 cm	SanJose	NA	NA	NA	NA	NA	NA	NA	NA	NA	NA	NA	NA
7055_169065601	NA	2020/08/12 20:40:09+00	Ulmus	San Jose	California	-121.9240829	37.34997644	600 Newhall Dr	2.54	excellent	22.96588	no_info	more than 18.29 m	0 to 15.24 cm	SanJose	NA	NA	NA	NA	NA	NA	NA	NA	NA	NA	NA	NA
7055_169065714	NA	2020/08/12 20:40:09+00	Ulmus	San Jose	California	-121.9244694	37.34948623	600 Newhall Dr	2.54	excellent	22.96588	no_info	more than 18.29 m	0 to 15.24 cm	SanJose	NA	NA	NA	NA	NA	NA	NA	NA	NA	NA	NA	NA
7055_169065819	NA	2020/08/12 20:40:09+00	Ulmus	San Jose	California	-121.9242586	37.34896435	600 Newhall Dr	2.54	excellent	22.96588	no_info	more than 18.29 m	0 to 15.24 cm	SanJose	NA	NA	NA	NA	NA	NA	NA	NA	NA	NA	NA	NA
7055_169065991	NA	2020/08/12 20:40:09+00	Ulmus	San Jose	California	-121.9230854	37.34836255	600 Newhall Dr	2.54	excellent	22.96588	no_info	more than 18.29 m	0 to 15.24 cm	SanJose	NA	NA	NA	NA	NA	NA	NA	NA	NA	NA	NA	NA
7055_169065905	NA	2020/08/12 20:40:09+00	Ulmus	San Jose	California	-121.9237314	37.34869365	600 Newhall Dr	2.54	excellent	22.96588	no_info	more than 18.29 m	0 to 15.24 cm	SanJose	NA	NA	NA	NA	NA	NA	NA	NA	NA	NA	NA	NA
7055_169066039	NA	2020/08/12 20:40:09+00	Ulmus	San Jose	California	-121.9226191	37.34813233	600 Newhall Dr	2.54	excellent	22.96588	no_info	more than 18.29 m	0 to 15.24 cm	SanJose	NA	NA	NA	NA	NA	NA	NA	NA	NA	NA	NA	NA
7055_169066116	NA	2020/08/12 20:40:09+00	Ulmus	San Jose	California	-121.9224628	37.34805407	600 Newhall Dr	2.54	excellent	22.96588	no_info	more than 18.29 m	0 to 15.24 cm	SanJose	NA	NA	NA	NA	NA	NA	NA	NA	NA	NA	NA	NA
7055_169849308	NA	2020/08/12 20:40:09+00	Ulmus	San Jose	California	-121.9201668	37.35023739	1100 Coleman Av	2.54	excellent	22.96588	no_info	more than 18.29 m	0 to 15.24 cm	SanJose	NA	NA	NA	NA	NA	NA	NA	NA	NA	NA	NA	NA
7055_169849235	NA	2020/08/12 20:40:09+00	Ulmus	San Jose	California	-121.9203652	37.35036707	1100 Coleman Av	2.54	excellent	22.96588	no_info	more than 18.29 m	0 to 15.24 cm	SanJose	NA	NA	NA	NA	NA	NA	NA	NA	NA	NA	NA	NA
7055_169849207	NA	2020/08/12 20:40:09+00	Ulmus	San Jose	California	-121.9204056	37.3503939	1100 Coleman Av	2.54	excellent	22.96588	no_info	more than 18.29 m	0 to 15.24 cm	SanJose	NA	NA	NA	NA	NA	NA	NA	NA	NA	NA	NA	NA
7055_169849288	NA	2020/08/12 20:40:09+00	Ulmus	San Jose	California	-121.9202073	37.35026271	1100 Coleman Av	2.54	excellent	22.96588	no_info	more than 18.29 m	0 to 15.24 cm	SanJose	NA	NA	NA	NA	NA	NA	NA	NA	NA	NA	NA	NA
7055_169849349	NA	2020/08/12 20:40:09+00	Ulmus	San Jose	California	-121.9200145	37.35012537	1100 Coleman Av	2.54	excellent	22.96588	no_info	more than 18.29 m	0 to 15.24 cm	SanJose	NA	NA	NA	NA	NA	NA	NA	NA	NA	NA	NA	NA
7055_169849326	NA	2020/08/12 20:40:09+00	Ulmus	San Jose	California	-121.920055	37.35015524	1100 Coleman Av	2.54	excellent	22.96588	no_info	more than 18.29 m	0 to 15.24 cm	SanJose	NA	NA	NA	NA	NA	NA	NA	NA	NA	NA	NA	NA
7055_169849371	NA	2020/08/12 20:40:09+00	Ulmus	San Jose	California	-121.9198446	37.34999079	1100 Coleman Av	2.54	excellent	22.96588	no_info	more than 18.29 m	0 to 15.24 cm	SanJose	NA	NA	NA	NA	NA	NA	NA	NA	NA	NA	NA	NA
7055_169849423	NA	2020/08/12 20:40:09+00	Ulmus	San Jose	California	-121.9198079	37.34996087	1100 Coleman Av	2.54	excellent	22.96588	no_info	more than 18.29 m	0 to 15.24 cm	SanJose	NA	NA	NA	NA	NA	NA	NA	NA	NA	NA	NA	NA
7055_169849463	NA	2020/08/12 20:40:09+00	Ulmus	San Jose	California	-121.9194177	37.34964526	1100 Coleman Av	2.54	excellent	22.96588	no_info	more than 18.29 m	0 to 15.24 cm	SanJose	NA	NA	NA	NA	NA	NA	NA	NA	NA	NA	NA	NA
7055_169849485	NA	2020/08/12 20:40:09+00	Ulmus	San Jose	California	-121.9193637	37.34960492	1100 Coleman Av	2.54	excellent	22.96588	no_info	more than 18.29 m	0 to 15.24 cm	SanJose	NA	NA	NA	NA	NA	NA	NA	NA	NA	NA	NA	NA
7055_169849541	NA	2020/08/12 20:40:09+00	Ulmus	San Jose	California	-121.9192208	37.34948823	1100 Coleman Av	2.54	excellent	22.96588	no_info	more than 18.29 m	0 to 15.24 cm	SanJose	NA	NA	NA	NA	NA	NA	NA	NA	NA	NA	NA	NA
7055_169849568	NA	2020/08/12 20:40:09+00	Ulmus	San Jose	California	-121.9191879	37.3494613	1100 Coleman Av	2.54	excellent	22.96588	no_info	more than 18.29 m	0 to 15.24 cm	SanJose	NA	NA	NA	NA	NA	NA	NA	NA	NA	NA	NA	NA
7055_169849589	NA	2020/08/12 20:40:09+00	Ulmus	San Jose	California	-121.9190547	37.34935513	1100 Coleman Av	2.54	excellent	22.96588	no_info	more than 18.29 m	0 to 15.24 cm	SanJose	NA	NA	NA	NA	NA	NA	NA	NA	NA	NA	NA	NA
7055_169849614	NA	2020/08/12 20:40:09+00	Ulmus	San Jose	California	-121.919018	37.3493252	1100 Coleman Av	2.54	excellent	22.96588	no_info	more than 18.29 m	0 to 15.24 cm	SanJose	NA	NA	NA	NA	NA	NA	NA	NA	NA	NA	NA	NA
7055_169849682	NA	2020/08/12 20:40:09+00	Ulmus	San Jose	California	-121.9176027	37.34819913	1100 Coleman Av	2.54	excellent	22.96588	no_info	more than 18.29 m	0 to 15.24 cm	SanJose	NA	NA	NA	NA	NA	NA	NA	NA	NA	NA	NA	NA
7055_169849702	NA	2020/08/12 20:40:09+00	Ulmus	San Jose	California	-121.9175544	37.34816024	1100 Coleman Av	2.54	excellent	22.96588	no_info	more than 18.29 m	0 to 15.24 cm	SanJose	NA	NA	NA	NA	NA	NA	NA	NA	NA	NA	NA	NA
7055_169849720	NA	2020/08/12 20:40:09+00	Ulmus	San Jose	California	-121.9174347	37.34806605	1100 Coleman Av	2.54	excellent	22.96588	no_info	more than 18.29 m	0 to 15.24 cm	SanJose	NA	NA	NA	NA	NA	NA	NA	NA	NA	NA	NA	NA
7055_169849752	NA	2020/08/12 20:40:09+00	Ulmus	San Jose	California	-121.9174018	37.3480376	1100 Coleman Av	2.54	excellent	22.96588	no_info	more than 18.29 m	0 to 15.24 cm	SanJose	NA	NA	NA	NA	NA	NA	NA	NA	NA	NA	NA	NA
7055_169849775	NA	2020/08/12 20:40:09+00	Ulmus	San Jose	California	-121.9172686	37.34793141	1100 Coleman Av	2.54	excellent	22.96588	no_info	more than 18.29 m	0 to 15.24 cm	SanJose	NA	NA	NA	NA	NA	NA	NA	NA	NA	NA	NA	NA
7055_169849794	NA	2020/08/12 20:40:09+00	Ulmus	San Jose	California	-121.91723	37.3479	1100 Coleman Av	2.54	excellent	22.96588	no_info	more than 18.29 m	0 to 15.24 cm	SanJose	NA	NA	NA	NA	NA	NA	NA	NA	NA	NA	NA	NA
7055_169849816	NA	2020/08/12 20:40:09+00	Ulmus	San Jose	California	-121.9171084	37.34780431	1100 Coleman Av	2.54	excellent	22.96588	no_info	more than 18.29 m	0 to 15.24 cm	SanJose	NA	NA	NA	NA	NA	NA	NA	NA	NA	NA	NA	NA
7055_169849840	NA	2020/08/12 20:40:09+00	Ulmus	San Jose	California	-121.917064	37.34777144	1100 Coleman Av	2.54	excellent	22.96588	no_info	more than 18.29 m	0 to 15.24 cm	SanJose	NA	NA	NA	NA	NA	NA	NA	NA	NA	NA	NA	NA
7055_169849939	NA	2020/08/12 20:40:09+00	Ulmus	San Jose	California	-121.9169403	37.34766818	1100 Coleman Av	2.54	excellent	22.96588	no_info	more than 18.29 m	0 to 15.24 cm	SanJose	NA	NA	NA	NA	NA	NA	NA	NA	NA	NA	NA	NA
7055_169849956	NA	2020/08/12 20:40:09+00	Ulmus	San Jose	California	-121.9168921	37.34762929	1100 Coleman Av	2.54	excellent	22.96588	no_info	more than 18.29 m	0 to 15.24 cm	SanJose	NA	NA	NA	NA	NA	NA	NA	NA	NA	NA	NA	NA
7055_169849976	NA	2020/08/12 20:40:09+00	Ulmus	San Jose	California	-121.9167569	37.34752313	1100 Coleman Av	2.54	excellent	22.96588	no_info	more than 18.29 m	0 to 15.24 cm	SanJose	NA	NA	NA	NA	NA	NA	NA	NA	NA	NA	NA	NA
7055_169849997	NA	2020/08/12 20:40:09+00	Ulmus	San Jose	California	-121.9167048	37.34748125	1100 Coleman Av	2.54	excellent	22.96588	no_info	more than 18.29 m	0 to 15.24 cm	SanJose	NA	NA	NA	NA	NA	NA	NA	NA	NA	NA	NA	NA
LM 20131230155635	NA	2020/08/12 20:40:09+00	Lagerstroemia indica	San Jose	California	-121.8762278	37.3995115	1700 N Capitol Av	11.43	good	65.6168	introduced	more than 18.29 m	0 to 15.24 cm	SanJose	NA	NA	NA	NA	NA	NA	NA	NA	NA	NA	NA	NA
WW 20140120131656	NA	2020/08/12 20:40:09+00	Quercus ilex	San Jose	California	-121.8510461	37.21347854	6800 Almaden Rd	2.54	fair	32.8084	introduced	more than 18.29 m	0 to 15.24 cm	SanJose	NA	NA	NA	NA	NA	NA	NA	NA	NA	NA	NA	NA
WW 20140120145106	NA	2020/08/12 20:40:09+00	NA	San Jose	California	-121.850292	37.21291991	6800 Almaden Rd	1.27	fair	32.8084	no_info	more than 18.29 m	0 to 15.24 cm	SanJose	NA	NA	NA	NA	NA	NA	NA	NA	NA	NA	NA	NA
WW 20140121102532	NA	2020/08/12 20:40:09+00	Quercus agrifolia	San Jose	California	-121.8658352	37.20577533	1300 Echo Valley Dr	13.97	fair	49.2126	naturally_occurring	more than 18.29 m	0 to 15.24 cm	SanJose	NA	NA	NA	NA	NA	NA	NA	NA	NA	NA	NA	NA
WW 20140121132111	NA	2020/08/12 20:40:09+00	Quercus ilex	San Jose	California	-121.8639061	37.20515761	1300 Echo Valley Dr	5.08	fair	49.2126	introduced	more than 18.29 m	0 to 15.24 cm	SanJose	NA	NA	NA	NA	NA	NA	NA	NA	NA	NA	NA	NA
WW 20140121132335	NA	2020/08/12 20:40:09+00	Quercus ilex	San Jose	California	-121.8638289	37.2051264	1300 Echo Valley Dr	6.35	good	49.2126	introduced	more than 18.29 m	0 to 15.24 cm	SanJose	NA	NA	NA	NA	NA	NA	NA	NA	NA	NA	NA	NA
WW 20140121133838	NA	2020/08/12 20:40:09+00	Quercus ilex	San Jose	California	-121.8634848	37.20507567	1300 Echo Valley Dr	3.81	fair	49.2126	introduced	more than 18.29 m	0 to 15.24 cm	SanJose	NA	NA	NA	NA	NA	NA	NA	NA	NA	NA	NA	NA
WW 20140122123203	NA	2020/08/12 20:40:09+00	Pistacia chinensis	San Jose	California	-121.8349381	37.19928977	7300 Almaden Rd	25.4	good	98.4252	introduced	more than 18.29 m	15.24 to 30.48 cm	SanJose	NA	NA	NA	NA	NA	NA	NA	NA	NA	NA	NA	NA
WW 20140127112459	NA	2020/08/12 20:40:09+00	Lagerstroemia indica	San Jose	California	-121.9134859	37.28462362	2000 Meridian Av	12.7	good	65.6168	introduced	more than 18.29 m	0 to 15.24 cm	SanJose	NA	NA	NA	NA	NA	NA	NA	NA	NA	NA	NA	NA
WW 20140127115422	NA	2020/08/12 20:40:09+00	Lagerstroemia indica	San Jose	California	-121.9134786	37.28510374	2000 Meridian Av	10.16	good	65.6168	introduced	more than 18.29 m	0 to 15.24 cm	SanJose	NA	NA	NA	NA	NA	NA	NA	NA	NA	NA	NA	NA
AR1 20140204103412	NA	2020/08/12 20:40:09+00	Fraxinus angustifolia	San Jose	California	-121.8048336	37.31151843	3201 Brigadoon Wy	15.24	good	65.6168	introduced	more than 18.29 m	0 to 15.24 cm	SanJose	NA	NA	NA	NA	NA	NA	NA	NA	NA	NA	NA	NA
7055_1610247085	NA	2020/08/12 20:40:09+00	Quercus lobata	San Jose	California	-121.7819443	37.24272822	6100 Great Oaks Bl	5.08	good	39.37008	naturally_occurring	more than 18.29 m	0 to 15.24 cm	SanJose	NA	NA	NA	NA	NA	NA	NA	NA	NA	NA	NA	NA
7055_1610247125	NA	2020/08/12 20:40:09+00	Quercus lobata	San Jose	California	-121.7818239	37.24268423	6100 Great Oaks Bl	5.08	good	39.37008	naturally_occurring	more than 18.29 m	0 to 15.24 cm	SanJose	NA	NA	NA	NA	NA	NA	NA	NA	NA	NA	NA	NA
7055_1610247161	NA	2020/08/12 20:40:09+00	Quercus lobata	San Jose	California	-121.7817118	37.24263565	6100 Great Oaks Bl	5.08	good	39.37008	naturally_occurring	more than 18.29 m	0 to 15.24 cm	SanJose	NA	NA	NA	NA	NA	NA	NA	NA	NA	NA	NA	NA
7055_1610247625	NA	2020/08/12 20:40:09+00	Quercus lobata	San Jose	California	-121.7816137	37.24258673	6100 Great Oaks Bl	5.08	good	39.37008	naturally_occurring	more than 18.29 m	0 to 15.24 cm	SanJose	NA	NA	NA	NA	NA	NA	NA	NA	NA	NA	NA	NA
7055_1610247645	NA	2020/08/12 20:40:09+00	Quercus lobata	San Jose	California	-121.7814999	37.24252065	6100 Great Oaks Bl	5.08	good	39.37008	naturally_occurring	more than 18.29 m	0 to 15.24 cm	SanJose	NA	NA	NA	NA	NA	NA	NA	NA	NA	NA	NA	NA
7055_1610247682	NA	2020/08/12 20:40:09+00	Quercus lobata	San Jose	California	-121.7814079	37.24246264	6100 Great Oaks Bl	5.08	good	39.37008	naturally_occurring	more than 18.29 m	0 to 15.24 cm	SanJose	NA	NA	NA	NA	NA	NA	NA	NA	NA	NA	NA	NA
WW 20140122110625	NA	2020/08/12 20:40:09+00	Myoporum laetum	San Jose	California	-121.8314625	37.19946861	1050 Mckean Rd	20.32	fair	65.6168	introduced	more than 18.29 m	15.24 to 30.48 cm	SanJose	NA	NA	NA	NA	NA	NA	NA	NA	NA	NA	NA	NA
7055_1610247719	NA	2020/08/12 20:40:09+00	Quercus lobata	San Jose	California	-121.7813058	37.24240691	6100 Great Oaks Bl	5.08	good	39.37008	naturally_occurring	more than 18.29 m	0 to 15.24 cm	SanJose	NA	NA	NA	NA	NA	NA	NA	NA	NA	NA	NA	NA
7055_1610247804	NA	2020/08/12 20:40:09+00	Quercus lobata	San Jose	California	-121.7812004	37.24234273	6100 Great Oaks Bl	5.08	good	39.37008	naturally_occurring	more than 18.29 m	0 to 15.24 cm	SanJose	NA	NA	NA	NA	NA	NA	NA	NA	NA	NA	NA	NA
7055_1610247834	NA	2020/08/12 20:40:09+00	Quercus lobata	San Jose	California	-121.781095	37.24228071	6100 Great Oaks Bl	5.08	good	39.37008	naturally_occurring	more than 18.29 m	0 to 15.24 cm	SanJose	NA	NA	NA	NA	NA	NA	NA	NA	NA	NA	NA	NA
7055_1610247877	NA	2020/08/12 20:40:09+00	Quercus lobata	San Jose	California	-121.7810194	37.24222469	6100 Great Oaks Bl	5.08	good	39.37008	naturally_occurring	more than 18.29 m	0 to 15.24 cm	SanJose	NA	NA	NA	NA	NA	NA	NA	NA	NA	NA	NA	NA
AR1 20140204133022	NA	2020/08/12 20:40:09+00	Pistacia chinensis	San Jose	California	-121.806137	37.31176362	2100 Aborn Rd	22.86	good	65.6168	introduced	more than 18.29 m	15.24 to 30.48 cm	SanJose	NA	NA	NA	NA	NA	NA	NA	NA	NA	NA	NA	NA
7055_1610247996	NA	2020/08/12 20:40:09+00	Quercus lobata	San Jose	California	-121.7809057	37.24216673	6100 Great Oaks Bl	5.08	good	39.37008	naturally_occurring	more than 18.29 m	0 to 15.24 cm	SanJose	NA	NA	NA	NA	NA	NA	NA	NA	NA	NA	NA	NA
7055_1610248024	NA	2020/08/12 20:40:09+00	Quercus lobata	San Jose	California	-121.7808133	37.24210855	6100 Great Oaks Bl	5.08	good	39.37008	naturally_occurring	more than 18.29 m	0 to 15.24 cm	SanJose	NA	NA	NA	NA	NA	NA	NA	NA	NA	NA	NA	NA
7055_1610248058	NA	2020/08/12 20:40:09+00	Quercus lobata	San Jose	California	-121.7807103	37.2420503	6100 Great Oaks Bl	5.08	good	39.37008	naturally_occurring	more than 18.29 m	0 to 15.24 cm	SanJose	NA	NA	NA	NA	NA	NA	NA	NA	NA	NA	NA	NA
WW 20140205124618	NA	2020/08/12 20:40:09+00	NA	San Jose	California	-121.7896694	37.23433173	6501 Santa Teresa Bl	0	NA	0	no_info	NA	NA	SanJose	NA	NA	NA	NA	NA	NA	NA	NA	NA	NA	NA	NA
WW 20140205153132	NA	2021/11/13 00:38:15+00	Fraxinus uhdei	San Jose	California	-121.7865146	37.23244935	6701 Santa Teresa Bl	73.66	fair	229.6588	introduced	more than 18.29 m	60.96 to 76.2 cm	SanJose	NA	NA	NA	NA	NA	NA	NA	NA	NA	NA	NA	NA
WW 20140124162240	NA	2020/08/12 20:40:09+00	Platanus acerifolia	San Jose	California	-121.9134956	37.28303999	2000 Meridian Av	39.37	good	180.4462	introduced	more than 18.29 m	30.48 to 45.72 cm	SanJose	NA	NA	NA	NA	NA	NA	NA	NA	NA	NA	NA	NA
WW 20140127103430	NA	2020/08/12 20:40:09+00	Platanus acerifolia	San Jose	California	-121.9134868	37.28396028	2000 Meridian Av	25.4	good	147.6378	introduced	more than 18.29 m	15.24 to 30.48 cm	SanJose	NA	NA	NA	NA	NA	NA	NA	NA	NA	NA	NA	NA
IH 20140122142240	NA	2020/08/12 20:40:09+00	Prunus cerasifera	San Jose	California	-121.8539028	37.23951317	5750 Santa Teresa Bl	15.24	fair	65.6168	introduced	more than 18.29 m	0 to 15.24 cm	SanJose	NA	NA	NA	NA	NA	NA	NA	NA	NA	NA	NA	NA
IH 20140128170432	NA	2020/08/12 20:40:09+00	Pistacia chinensis	San Jose	California	-121.8177606	37.24550605	5801 Lean Av	11.43	fair	65.6168	introduced	more than 18.29 m	0 to 15.24 cm	SanJose	NA	NA	NA	NA	NA	NA	NA	NA	NA	NA	NA	NA
LM 20131230100339	NA	2020/08/12 20:40:09+00	Carpinus betulus	San Jose	California	-121.8664002	37.39223489	1300 N Capitol Av	10.16	good	82.021	introduced	more than 18.29 m	0 to 15.24 cm	SanJose	NA	NA	NA	NA	NA	NA	NA	NA	NA	NA	NA	NA
MJ 20140121161916	NA	2020/08/12 20:40:09+00	Pistacia chinensis	San Jose	California	-121.7706386	37.33051793	2800 Murillo Av	22.86	good	65.6168	introduced	more than 18.29 m	15.24 to 30.48 cm	SanJose	NA	NA	NA	NA	NA	NA	NA	NA	NA	NA	NA	NA
IH 20131215152853	NA	2020/08/12 20:40:09+00	Lagerstroemia indica	San Jose	California	-121.9212379	37.32344228	1600 W San Carlos St	17.78	good	82.021	introduced	more than 18.29 m	15.24 to 30.48 cm	SanJose	NA	NA	NA	NA	NA	NA	NA	NA	NA	NA	NA	NA
WW 20131224102525	NA	2020/08/12 20:40:09+00	Platanus acerifolia	San Jose	California	-121.8818275	37.24018528	1200 Coleman Rd	24.13	good	114.8294	introduced	more than 18.29 m	15.24 to 30.48 cm	SanJose	NA	NA	NA	NA	NA	NA	NA	NA	NA	NA	NA	NA
EA 20131211081840	NA	2020/08/12 20:40:09+00	Pistacia chinensis	San Jose	California	-121.9363679	37.38161634	500 W Trimble Rd	10.16	good	49.2126	introduced	more than 18.29 m	0 to 15.24 cm	SanJose	NA	NA	NA	NA	NA	NA	NA	NA	NA	NA	NA	NA
EA 20131211082148	NA	2020/08/12 20:40:09+00	Pyrus calleryana	San Jose	California	-121.9361844	37.38173963	500 W Trimble Rd	12.7	fair	65.6168	introduced	more than 18.29 m	0 to 15.24 cm	SanJose	NA	NA	NA	NA	NA	NA	NA	NA	NA	NA	NA	NA
7055_1610248388	NA	2020/08/12 20:40:09+00	Quercus lobata	San Jose	California	-121.780291	37.2417986	6100 Great Oaks Bl	5.08	good	39.37008	naturally_occurring	more than 18.29 m	0 to 15.24 cm	SanJose	NA	NA	NA	NA	NA	NA	NA	NA	NA	NA	NA	NA
7055_1610248273	NA	2020/08/12 20:40:09+00	Quercus lobata	San Jose	California	-121.7806024	37.24198596	6100 Great Oaks Bl	5.08	good	39.37008	naturally_occurring	more than 18.29 m	0 to 15.24 cm	SanJose	NA	NA	NA	NA	NA	NA	NA	NA	NA	NA	NA	NA
7055_1610248316	NA	2020/08/12 20:40:09+00	Quercus lobata	San Jose	California	-121.7805101	37.24192507	6100 Great Oaks Bl	5.08	good	39.37008	naturally_occurring	more than 18.29 m	0 to 15.24 cm	SanJose	NA	NA	NA	NA	NA	NA	NA	NA	NA	NA	NA	NA
7055_1610248339	NA	2020/08/12 20:40:09+00	Quercus lobata	San Jose	California	-121.7804238	37.24187765	6100 Great Oaks Bl	5.08	good	39.37008	naturally_occurring	more than 18.29 m	0 to 15.24 cm	SanJose	NA	NA	NA	NA	NA	NA	NA	NA	NA	NA	NA	NA
7055_1610448678	NA	2020/08/12 20:40:09+00	Chitalpa tashkentensis	San Jose	California	-121.8305327	37.35478532	630 Capitol Av	10.16	poor	32.8084	no_info	more than 18.29 m	0 to 15.24 cm	SanJose	NA	NA	NA	NA	NA	NA	NA	NA	NA	NA	NA	NA
7055_1610449531	NA	2020/08/12 20:40:09+00	Chitalpa tashkentensis	San Jose	California	-121.8304322	37.35478646	630 Capitol Av	12.7	good	49.2126	no_info	more than 18.29 m	0 to 15.24 cm	SanJose	NA	NA	NA	NA	NA	NA	NA	NA	NA	NA	NA	NA
7055_1610449654	NA	2020/08/12 20:40:09+00	Platanus acerifolia	San Jose	California	-121.8302038	37.35472275	630 Capitol Av	15.24	good	65.6168	introduced	more than 18.29 m	0 to 15.24 cm	SanJose	NA	NA	NA	NA	NA	NA	NA	NA	NA	NA	NA	NA
7055_1610449765	NA	2020/08/12 20:40:09+00	Platanus acerifolia	San Jose	California	-121.8301199	37.35467601	630 Capitol Av	15.24	fair	65.6168	introduced	more than 18.29 m	0 to 15.24 cm	SanJose	NA	NA	NA	NA	NA	NA	NA	NA	NA	NA	NA	NA
7055_1610449844	NA	2020/08/12 20:40:09+00	Platanus acerifolia	San Jose	California	-121.8300374	37.35462576	630 Capitol Av	15.24	good	65.6168	introduced	more than 18.29 m	0 to 15.24 cm	SanJose	NA	NA	NA	NA	NA	NA	NA	NA	NA	NA	NA	NA
7055_1610449984	NA	2020/08/12 20:40:09+00	Platanus acerifolia	San Jose	California	-121.8299754	37.35458459	630 Capitol Av	15.24	good	65.6168	introduced	more than 18.29 m	0 to 15.24 cm	SanJose	NA	NA	NA	NA	NA	NA	NA	NA	NA	NA	NA	NA
7055_1610450125	NA	2020/08/12 20:40:09+00	Platanus acerifolia	San Jose	California	-121.8299106	37.35454229	630 Capitol Av	15.24	good	65.6168	introduced	more than 18.29 m	0 to 15.24 cm	SanJose	NA	NA	NA	NA	NA	NA	NA	NA	NA	NA	NA	NA
7055_1610450216	NA	2020/08/12 20:40:09+00	Platanus acerifolia	San Jose	California	-121.8298441	37.35449302	630 Capitol Av	15.24	fair	65.6168	introduced	more than 18.29 m	0 to 15.24 cm	SanJose	NA	NA	NA	NA	NA	NA	NA	NA	NA	NA	NA	NA
7055_1610450889	NA	2020/08/12 20:40:09+00	Platanus acerifolia	San Jose	California	-121.8295028	37.35430729	630 Capitol Av	15.24	fair	65.6168	introduced	more than 18.29 m	0 to 15.24 cm	SanJose	NA	NA	NA	NA	NA	NA	NA	NA	NA	NA	NA	NA
7055_1610450483	NA	2020/08/12 20:40:09+00	Platanus acerifolia	San Jose	California	-121.8295505	37.35436723	630 Capitol Av	10.16	fair	59.05512	introduced	more than 18.29 m	0 to 15.24 cm	SanJose	NA	NA	NA	NA	NA	NA	NA	NA	NA	NA	NA	NA
7055_1610451171	NA	2020/08/12 20:40:09+00	Platanus acerifolia	San Jose	California	-121.8294492	37.35424275	630 Capitol Av	15.24	good	72.17848	introduced	more than 18.29 m	0 to 15.24 cm	SanJose	NA	NA	NA	NA	NA	NA	NA	NA	NA	NA	NA	NA
7055_1610451250	NA	2020/08/12 20:40:09+00	Platanus acerifolia	San Jose	California	-121.8293983	37.35417121	630 Capitol Av	15.24	good	72.17848	introduced	more than 18.29 m	0 to 15.24 cm	SanJose	NA	NA	NA	NA	NA	NA	NA	NA	NA	NA	NA	NA
7055_1610451376	NA	2020/08/12 20:40:09+00	Platanus acerifolia	San Jose	California	-121.8293534	37.35410425	630 Capitol Av	15.24	good	65.6168	introduced	more than 18.29 m	0 to 15.24 cm	SanJose	NA	NA	NA	NA	NA	NA	NA	NA	NA	NA	NA	NA
7055_1610451662	NA	2020/08/12 20:40:09+00	Platanus acerifolia	San Jose	California	-121.8293025	37.35402689	630 Capitol Av	12.7	good	59.05512	introduced	more than 18.29 m	0 to 15.24 cm	SanJose	NA	NA	NA	NA	NA	NA	NA	NA	NA	NA	NA	NA
7055_1610451815	NA	2020/08/12 20:40:09+00	Quercus agrifolia	San Jose	California	-121.8290888	37.35372455	630 Capitol Av	7.62	good	32.8084	naturally_occurring	more than 18.29 m	0 to 15.24 cm	SanJose	NA	NA	NA	NA	NA	NA	NA	NA	NA	NA	NA	NA
7055_1610451936	NA	2020/08/12 20:40:09+00	Quercus agrifolia	San Jose	California	-121.82902	37.3536253	630 Capitol Av	10.16	good	32.8084	naturally_occurring	more than 18.29 m	0 to 15.24 cm	SanJose	NA	NA	NA	NA	NA	NA	NA	NA	NA	NA	NA	NA
7055_1610452051	NA	2020/08/12 20:40:09+00	Quercus agrifolia	San Jose	California	-121.8289249	37.35351208	630 Capitol Av	7.62	poor	26.24672	naturally_occurring	more than 18.29 m	0 to 15.24 cm	SanJose	NA	NA	NA	NA	NA	NA	NA	NA	NA	NA	NA	NA
7055_1610456803	NA	2020/08/12 20:40:09+00	Platanus acerifolia	San Jose	California	-121.8288088	37.35338806	800 Capitol Av	12.7	fair	59.05512	introduced	more than 18.29 m	0 to 15.24 cm	SanJose	NA	NA	NA	NA	NA	NA	NA	NA	NA	NA	NA	NA
7055_1610461661	NA	2020/08/12 20:40:09+00	Platanus acerifolia	San Jose	California	-121.8286642	37.35320475	800 Capitol Av	12.7	good	65.6168	introduced	more than 18.29 m	0 to 15.24 cm	SanJose	NA	NA	NA	NA	NA	NA	NA	NA	NA	NA	NA	NA
7055_1610456922	NA	2020/08/12 20:40:09+00	Platanus acerifolia	San Jose	California	-121.8287268	37.35327965	800 Capitol Av	12.7	good	52.49344	introduced	more than 18.29 m	0 to 15.24 cm	SanJose	NA	NA	NA	NA	NA	NA	NA	NA	NA	NA	NA	NA
7055_1610461789	NA	2020/08/12 20:40:09+00	Platanus acerifolia	San Jose	California	-121.8286151	37.35314714	800 Capitol Av	10.16	good	59.05512	introduced	more than 18.29 m	0 to 15.24 cm	SanJose	NA	NA	NA	NA	NA	NA	NA	NA	NA	NA	NA	NA
7055_1610461880	NA	2020/08/12 20:40:09+00	Platanus acerifolia	San Jose	California	-121.8285763	37.35309291	800 Capitol Av	12.7	good	65.6168	introduced	more than 18.29 m	0 to 15.24 cm	SanJose	NA	NA	NA	NA	NA	NA	NA	NA	NA	NA	NA	NA
7055_1610461941	NA	2020/08/12 20:40:09+00	Platanus acerifolia	San Jose	California	-121.8285342	37.35302243	800 Capitol Av	12.7	good	65.6168	introduced	more than 18.29 m	0 to 15.24 cm	SanJose	NA	NA	NA	NA	NA	NA	NA	NA	NA	NA	NA	NA
7055_1610461996	NA	2020/08/12 20:40:09+00	Platanus acerifolia	San Jose	California	-121.8284789	37.35294396	800 Capitol Av	12.7	NA	65.6168	introduced	more than 18.29 m	0 to 15.24 cm	SanJose	NA	NA	NA	NA	NA	NA	NA	NA	NA	NA	NA	NA
7055_1610462176	NA	2020/08/12 20:40:09+00	Platanus acerifolia	San Jose	California	-121.8284149	37.35286908	800 Capitol Av	12.7	fair	59.05512	introduced	more than 18.29 m	0 to 15.24 cm	SanJose	NA	NA	NA	NA	NA	NA	NA	NA	NA	NA	NA	NA
7055_1610462233	NA	2020/08/12 20:40:09+00	Platanus acerifolia	San Jose	California	-121.8283775	37.3528125	800 Capitol Av	12.7	good	65.6168	introduced	more than 18.29 m	0 to 15.24 cm	SanJose	NA	NA	NA	NA	NA	NA	NA	NA	NA	NA	NA	NA
7055_1610462286	NA	2020/08/12 20:40:09+00	Platanus acerifolia	San Jose	California	-121.828328	37.35273396	800 Capitol Av	12.7	good	65.6168	introduced	more than 18.29 m	0 to 15.24 cm	SanJose	NA	NA	NA	NA	NA	NA	NA	NA	NA	NA	NA	NA
7055_1610462346	NA	2020/08/12 20:40:09+00	Platanus acerifolia	San Jose	California	-121.8282861	37.3526693	800 Capitol Av	12.7	good	59.05512	introduced	more than 18.29 m	0 to 15.24 cm	SanJose	NA	NA	NA	NA	NA	NA	NA	NA	NA	NA	NA	NA
7055_1610462443	NA	2020/08/12 20:40:09+00	Platanus acerifolia	San Jose	California	-121.8282233	37.35257928	800 Capitol Av	12.7	good	59.05512	introduced	more than 18.29 m	0 to 15.24 cm	SanJose	NA	NA	NA	NA	NA	NA	NA	NA	NA	NA	NA	NA
7055_1610462502	NA	2020/08/12 20:40:09+00	Platanus acerifolia	San Jose	California	-121.8281815	37.35252508	800 Capitol Av	12.7	good	65.6168	introduced	more than 18.29 m	0 to 15.24 cm	SanJose	NA	NA	NA	NA	NA	NA	NA	NA	NA	NA	NA	NA
7055_1610462569	NA	2020/08/12 20:40:09+00	Platanus acerifolia	San Jose	California	-121.8281351	37.3524593	800 Capitol Av	12.7	good	59.05512	introduced	more than 18.29 m	0 to 15.24 cm	SanJose	NA	NA	NA	NA	NA	NA	NA	NA	NA	NA	NA	NA
7055_1610462651	NA	2020/08/12 20:40:09+00	Platanus acerifolia	San Jose	California	-121.8280843	37.3523831	800 Capitol Av	12.7	good	52.49344	introduced	more than 18.29 m	0 to 15.24 cm	SanJose	NA	NA	NA	NA	NA	NA	NA	NA	NA	NA	NA	NA
7055_1610462977	NA	2020/08/12 20:40:09+00	Platanus acerifolia	San Jose	California	-121.8274957	37.35230834	805 Capitol Av	12.7	good	65.6168	introduced	more than 18.29 m	0 to 15.24 cm	SanJose	NA	NA	NA	NA	NA	NA	NA	NA	NA	NA	NA	NA
7055_1610463042	NA	2020/08/12 20:40:09+00	Platanus acerifolia	San Jose	California	-121.8276105	37.3524571	805 Capitol Av	12.7	fair	65.6168	introduced	more than 18.29 m	0 to 15.24 cm	SanJose	NA	NA	NA	NA	NA	NA	NA	NA	NA	NA	NA	NA
7055_1610463145	NA	2020/08/12 20:40:09+00	Platanus acerifolia	San Jose	California	-121.8276568	37.35252055	805 Capitol Av	12.7	fair	65.6168	introduced	more than 18.29 m	0 to 15.24 cm	SanJose	NA	NA	NA	NA	NA	NA	NA	NA	NA	NA	NA	NA
7055_1610463217	NA	2020/08/12 20:40:09+00	Platanus acerifolia	San Jose	California	-121.8277075	37.35258512	805 Capitol Av	12.7	fair	72.17848	introduced	more than 18.29 m	0 to 15.24 cm	SanJose	NA	NA	NA	NA	NA	NA	NA	NA	NA	NA	NA	NA
7055_1610463311	NA	2020/08/12 20:40:09+00	Platanus acerifolia	San Jose	California	-121.8277465	37.35264517	805 Capitol Av	12.7	good	65.6168	introduced	more than 18.29 m	0 to 15.24 cm	SanJose	NA	NA	NA	NA	NA	NA	NA	NA	NA	NA	NA	NA
7055_1610463371	NA	2020/08/12 20:40:09+00	Platanus acerifolia	San Jose	California	-121.8277869	37.35270287	805 Capitol Av	12.7	good	72.17848	introduced	more than 18.29 m	0 to 15.24 cm	SanJose	NA	NA	NA	NA	NA	NA	NA	NA	NA	NA	NA	NA
7055_1610463429	NA	2020/08/12 20:40:09+00	Platanus acerifolia	San Jose	California	-121.8278392	37.35278138	805 Capitol Av	12.7	good	65.6168	introduced	more than 18.29 m	0 to 15.24 cm	SanJose	NA	NA	NA	NA	NA	NA	NA	NA	NA	NA	NA	NA
7055_1610463950	NA	2020/08/12 20:40:09+00	Platanus acerifolia	San Jose	California	-121.8280517	37.35309188	805 Capitol Av	15.24	fair	72.17848	introduced	more than 18.29 m	0 to 15.24 cm	SanJose	NA	NA	NA	NA	NA	NA	NA	NA	NA	NA	NA	NA
7055_1610464035	NA	2020/08/12 20:40:09+00	Platanus acerifolia	San Jose	California	-121.8281115	37.35317728	805 Capitol Av	17.78	good	72.17848	introduced	more than 18.29 m	15.24 to 30.48 cm	SanJose	NA	NA	NA	NA	NA	NA	NA	NA	NA	NA	NA	NA
7055_1610464096	NA	2020/08/12 20:40:09+00	Platanus acerifolia	San Jose	California	-121.8281622	37.35324301	805 Capitol Av	15.24	fair	65.6168	introduced	more than 18.29 m	0 to 15.24 cm	SanJose	NA	NA	NA	NA	NA	NA	NA	NA	NA	NA	NA	NA
7055_1610463611	NA	2020/08/12 20:40:09+00	Platanus acerifolia	San Jose	California	-121.8278825	37.35283905	805 Capitol Av	12.7	fair	65.6168	introduced	more than 18.29 m	0 to 15.24 cm	SanJose	NA	NA	NA	NA	NA	NA	NA	NA	NA	NA	NA	NA
7055_1610463692	NA	2020/08/12 20:40:09+00	Platanus acerifolia	San Jose	California	-121.8279126	37.35289105	805 Capitol Av	15.24	good	65.6168	introduced	more than 18.29 m	0 to 15.24 cm	SanJose	NA	NA	NA	NA	NA	NA	NA	NA	NA	NA	NA	NA
7055_1610463815	NA	2020/08/12 20:40:09+00	Platanus acerifolia	San Jose	California	-121.8279544	37.35294758	805 Capitol Av	12.7	good	65.6168	introduced	more than 18.29 m	0 to 15.24 cm	SanJose	NA	NA	NA	NA	NA	NA	NA	NA	NA	NA	NA	NA
7055_1610463894	NA	2020/08/12 20:40:09+00	Platanus acerifolia	San Jose	California	-121.8280053	37.35302145	805 Capitol Av	15.24	fair	72.17848	introduced	more than 18.29 m	0 to 15.24 cm	SanJose	NA	NA	NA	NA	NA	NA	NA	NA	NA	NA	NA	NA
7055_1610464141	NA	2020/08/12 20:40:09+00	Platanus acerifolia	San Jose	California	-121.8282221	37.35333655	805 Capitol Av	12.7	fair	59.05512	introduced	more than 18.29 m	0 to 15.24 cm	SanJose	NA	NA	NA	NA	NA	NA	NA	NA	NA	NA	NA	NA
7055_1610464451	NA	2020/08/12 20:40:09+00	Quercus agrifolia	San Jose	California	-121.8282969	37.35344621	705 Capitol Av	10.16	good	49.2126	naturally_occurring	more than 18.29 m	0 to 15.24 cm	SanJose	NA	NA	NA	NA	NA	NA	NA	NA	NA	NA	NA	NA
7055_1610464524	NA	2020/08/12 20:40:09+00	Quercus agrifolia	San Jose	California	-121.8283461	37.35350847	705 Capitol Av	7.62	good	49.2126	naturally_occurring	more than 18.29 m	0 to 15.24 cm	SanJose	NA	NA	NA	NA	NA	NA	NA	NA	NA	NA	NA	NA
7055_1610464625	NA	2020/08/12 20:40:09+00	Quercus agrifolia	San Jose	California	-121.828424	37.3536274	705 Capitol Av	10.16	good	45.93176	naturally_occurring	more than 18.29 m	0 to 15.24 cm	SanJose	NA	NA	NA	NA	NA	NA	NA	NA	NA	NA	NA	NA
7055_1610464673	NA	2020/08/12 20:40:09+00	Quercus agrifolia	San Jose	California	-121.8284794	37.35371169	705 Capitol Av	10.16	good	49.2126	naturally_occurring	more than 18.29 m	0 to 15.24 cm	SanJose	NA	NA	NA	NA	NA	NA	NA	NA	NA	NA	NA	NA
7055_1511259957	NA	2020/08/12 20:40:09+00	Quercus agrifolia	San Jose	California	-121.772081	37.25134937	6500 Hellyer Av	25.4	good	72.17848	naturally_occurring	more than 18.29 m	15.24 to 30.48 cm	SanJose	NA	NA	NA	NA	NA	NA	NA	NA	NA	NA	NA	NA
7055_1511259796	NA	2020/08/12 20:40:09+00	NA	San Jose	California	-121.7721487	37.2514179	6500 Hellyer Av	0	NA	0	no_info	NA	NA	SanJose	NA	NA	NA	NA	NA	NA	NA	NA	NA	NA	NA	NA
7055_1511260907	NA	2020/08/12 20:40:09+00	Quercus agrifolia	San Jose	California	-121.7714679	37.25084375	6500 Hellyer Av	25.4	NA	85.30184	naturally_occurring	more than 18.29 m	15.24 to 30.48 cm	SanJose	NA	NA	NA	NA	NA	NA	NA	NA	NA	NA	NA	NA
7055_1511248344	NA	2020/08/12 20:40:09+00	Quercus agrifolia	San Jose	California	-121.7766399	37.25417063	6300 Hellyer Av	30.48	good	78.74016	naturally_occurring	more than 18.29 m	15.24 to 30.48 cm	SanJose	NA	NA	NA	NA	NA	NA	NA	NA	NA	NA	NA	NA
7055_1511248675	NA	2020/08/12 20:40:09+00	Quercus agrifolia	San Jose	California	-121.7764899	37.25397831	6300 Hellyer Av	15.24	NA	49.2126	naturally_occurring	more than 18.29 m	0 to 15.24 cm	SanJose	NA	NA	NA	NA	NA	NA	NA	NA	NA	NA	NA	NA
7055_1511259449	NA	2020/08/12 20:40:09+00	Quercus agrifolia	San Jose	California	-121.7722837	37.25153726	6500 Hellyer Av	25.4	NA	78.74016	naturally_occurring	more than 18.29 m	15.24 to 30.48 cm	SanJose	NA	NA	NA	NA	NA	NA	NA	NA	NA	NA	NA	NA
7055_1511260108	NA	2020/08/12 20:40:09+00	Quercus agrifolia	San Jose	California	-121.7720196	37.25129043	6500 Hellyer Av	25.4	NA	82.021	naturally_occurring	more than 18.29 m	15.24 to 30.48 cm	SanJose	NA	NA	NA	NA	NA	NA	NA	NA	NA	NA	NA	NA
7055_1511260819	NA	2020/08/12 20:40:09+00	Quercus agrifolia	San Jose	California	-121.7715514	37.25089923	6500 Hellyer Av	20.32	NA	59.05512	naturally_occurring	more than 18.29 m	15.24 to 30.48 cm	SanJose	NA	NA	NA	NA	NA	NA	NA	NA	NA	NA	NA	NA
AR1 20140204132507	NA	2020/08/12 20:40:09+00	Pistacia chinensis	San Jose	California	-121.8062187	37.31174815	2100 Aborn Rd	21.59	good	98.4252	introduced	more than 18.29 m	15.24 to 30.48 cm	SanJose	NA	NA	NA	NA	NA	NA	NA	NA	NA	NA	NA	NA
WW 20140122123428	NA	2020/08/12 20:40:09+00	Pistacia chinensis	San Jose	California	-121.8349561	37.19930303	7300 Almaden Rd	20.32	fair	98.4252	introduced	more than 18.29 m	15.24 to 30.48 cm	SanJose	NA	NA	NA	NA	NA	NA	NA	NA	NA	NA	NA	NA
WW 20140122125931	NA	2020/08/12 20:40:09+00	Pistacia chinensis	San Jose	California	-121.835239	37.19949346	7300 Almaden Rd	21.59	good	82.021	introduced	more than 18.29 m	15.24 to 30.48 cm	SanJose	NA	NA	NA	NA	NA	NA	NA	NA	NA	NA	NA	NA
WW 20140122142228	NA	2020/08/12 20:40:09+00	Pistacia chinensis	San Jose	California	-121.835527	37.19970702	7300 Almaden Rd	27.94	fair	82.021	introduced	more than 18.29 m	15.24 to 30.48 cm	SanJose	NA	NA	NA	NA	NA	NA	NA	NA	NA	NA	NA	NA
WW 20140124103612	NA	2020/08/12 20:40:09+00	Eucalyptus viminalis	San Jose	California	-121.9133324	37.28608386	2000 Meridian Av	72.39	fair	196.8504	introduced	more than 18.29 m	60.96 to 76.2 cm	SanJose	NA	NA	NA	NA	NA	NA	NA	NA	NA	NA	NA	NA
7055_1611261913	NA	2020/08/12 20:40:09+00	Quercus agrifolia	San Jose	California	-121.82634	37.34937177	2600 Capitol Ex	2.54	good	22.96588	naturally_occurring	more than 18.29 m	0 to 15.24 cm	SanJose	NA	NA	NA	NA	NA	NA	NA	NA	NA	NA	NA	NA
7055_1611262018	NA	2020/08/12 20:40:09+00	Quercus agrifolia	San Jose	California	-121.8262829	37.34929455	2600 Capitol Ex	7.62	good	26.24672	naturally_occurring	more than 18.29 m	0 to 15.24 cm	SanJose	NA	NA	NA	NA	NA	NA	NA	NA	NA	NA	NA	NA
7055_1611262084	NA	2020/08/12 20:40:09+00	Quercus agrifolia	San Jose	California	-121.8262115	37.34919523	2600 Capitol Ex	7.62	good	29.52756	naturally_occurring	more than 18.29 m	0 to 15.24 cm	SanJose	NA	NA	NA	NA	NA	NA	NA	NA	NA	NA	NA	NA
7055_1611263335	NA	2020/08/12 20:40:09+00	Acer freemanii	San Jose	California	-121.8257468	37.3485293	2600 Capitol Ex	7.62	good	52.49344	introduced	more than 18.29 m	0 to 15.24 cm	SanJose	NA	NA	NA	NA	NA	NA	NA	NA	NA	NA	NA	NA
7055_1611262335	NA	2020/08/12 20:40:09+00	Quercus agrifolia	San Jose	California	-121.8261448	37.34909957	2600 Capitol Ex	2.54	good	22.96588	naturally_occurring	more than 18.29 m	0 to 15.24 cm	SanJose	NA	NA	NA	NA	NA	NA	NA	NA	NA	NA	NA	NA
7055_1611262418	NA	2020/08/12 20:40:09+00	Quercus agrifolia	San Jose	California	-121.8260662	37.34899107	2600 Capitol Ex	7.62	good	26.24672	naturally_occurring	more than 18.29 m	0 to 15.24 cm	SanJose	NA	NA	NA	NA	NA	NA	NA	NA	NA	NA	NA	NA
7055_1611262594	NA	2020/08/12 20:40:09+00	Acer freemanii	San Jose	California	-121.8260066	37.34890645	2600 Capitol Ex	7.62	NA	3.28084	introduced	0 to 4.57 m	0 to 15.24 cm	SanJose	NA	NA	NA	NA	NA	NA	NA	NA	NA	NA	NA	NA
7055_1611262960	NA	2020/08/12 20:40:09+00	Acer freemanii	San Jose	California	-121.8259494	37.34882552	2600 Capitol Ex	7.62	good	45.93176	introduced	more than 18.29 m	0 to 15.24 cm	SanJose	NA	NA	NA	NA	NA	NA	NA	NA	NA	NA	NA	NA
7055_1611263059	NA	2020/08/12 20:40:09+00	Acer freemanii	San Jose	California	-121.8258993	37.34875006	2600 Capitol Ex	7.62	good	52.49344	introduced	more than 18.29 m	0 to 15.24 cm	SanJose	NA	NA	NA	NA	NA	NA	NA	NA	NA	NA	NA	NA
7055_1611263184	NA	2020/08/12 20:40:09+00	Acer freemanii	San Jose	California	-121.825847	37.34867835	2600 Capitol Ex	7.62	fair	45.93176	introduced	more than 18.29 m	0 to 15.24 cm	SanJose	NA	NA	NA	NA	NA	NA	NA	NA	NA	NA	NA	NA
7055_1611263271	NA	2020/08/12 20:40:09+00	Acer freemanii	San Jose	California	-121.8258016	37.34861026	2600 Capitol Ex	7.62	fair	52.49344	introduced	more than 18.29 m	0 to 15.24 cm	SanJose	NA	NA	NA	NA	NA	NA	NA	NA	NA	NA	NA	NA
7055_1611263523	NA	2020/08/12 20:40:09+00	Acer freemanii	San Jose	California	-121.8256515	37.34839317	2600 Capitol Ex	7.62	good	59.05512	introduced	more than 18.29 m	0 to 15.24 cm	SanJose	NA	NA	NA	NA	NA	NA	NA	NA	NA	NA	NA	NA
7055_1611263395	NA	2020/08/12 20:40:09+00	Acer freemanii	San Jose	California	-121.8256992	37.34846679	2600 Capitol Ex	10.16	good	59.05512	introduced	more than 18.29 m	0 to 15.24 cm	SanJose	NA	NA	NA	NA	NA	NA	NA	NA	NA	NA	NA	NA
7055_1611263726	NA	2020/08/12 20:40:09+00	Acer freemanii	San Jose	California	-121.8256038	37.34832696	2600 Capitol Ex	7.62	good	59.05512	introduced	more than 18.29 m	0 to 15.24 cm	SanJose	NA	NA	NA	NA	NA	NA	NA	NA	NA	NA	NA	NA
7055_1611264041	NA	2020/08/12 20:40:09+00	Acer freemanii	San Jose	California	-121.8254966	37.34817428	2600 Capitol Ex	10.16	good	59.05512	introduced	more than 18.29 m	0 to 15.24 cm	SanJose	NA	NA	NA	NA	NA	NA	NA	NA	NA	NA	NA	NA
7055_1611263806	NA	2020/08/12 20:40:09+00	Acer freemanii	San Jose	California	-121.8255491	37.34825341	2600 Capitol Ex	7.62	good	59.05512	introduced	more than 18.29 m	0 to 15.24 cm	SanJose	NA	NA	NA	NA	NA	NA	NA	NA	NA	NA	NA	NA
7055_1611264095	NA	2020/08/12 20:40:09+00	Acer freemanii	San Jose	California	-121.8254608	37.34811721	2600 Capitol Ex	7.62	good	59.05512	introduced	more than 18.29 m	0 to 15.24 cm	SanJose	NA	NA	NA	NA	NA	NA	NA	NA	NA	NA	NA	NA
7055_1611264142	NA	2020/08/12 20:40:09+00	Acer freemanii	San Jose	California	-121.8254178	37.34805095	2600 Capitol Ex	7.62	good	59.05512	introduced	more than 18.29 m	0 to 15.24 cm	SanJose	NA	NA	NA	NA	NA	NA	NA	NA	NA	NA	NA	NA
7055_1611264199	NA	2020/08/12 20:40:09+00	Acer freemanii	San Jose	California	-121.8253655	37.34798293	2600 Capitol Ex	7.62	good	52.49344	introduced	more than 18.29 m	0 to 15.24 cm	SanJose	NA	NA	NA	NA	NA	NA	NA	NA	NA	NA	NA	NA
7055_1611264333	NA	2020/08/12 20:40:09+00	Quercus agrifolia	San Jose	California	-121.8253106	37.34790012	2600 Capitol Ex	7.62	good	39.37008	naturally_occurring	more than 18.29 m	0 to 15.24 cm	SanJose	NA	NA	NA	NA	NA	NA	NA	NA	NA	NA	NA	NA
7055_1611264575	NA	2020/08/12 20:40:09+00	Quercus agrifolia	San Jose	California	-121.8252391	37.34779895	2600 Capitol Ex	7.62	good	32.8084	naturally_occurring	more than 18.29 m	0 to 15.24 cm	SanJose	NA	NA	NA	NA	NA	NA	NA	NA	NA	NA	NA	NA
7055_1611264652	NA	2020/08/12 20:40:09+00	Quercus agrifolia	San Jose	California	-121.8251678	37.3477052	2600 Capitol Ex	10.16	good	42.65092	naturally_occurring	more than 18.29 m	0 to 15.24 cm	SanJose	NA	NA	NA	NA	NA	NA	NA	NA	NA	NA	NA	NA
7055_1611264717	NA	2020/08/12 20:40:09+00	Quercus agrifolia	San Jose	California	-121.8251011	37.34761139	2600 Capitol Ex	12.7	good	45.93176	naturally_occurring	more than 18.29 m	0 to 15.24 cm	SanJose	NA	NA	NA	NA	NA	NA	NA	NA	NA	NA	NA	NA
7055_1611265133	NA	2020/08/12 20:40:09+00	Quercus agrifolia	San Jose	California	-121.8249701	37.34742746	2600 Capitol Ex	7.62	good	39.37008	naturally_occurring	more than 18.29 m	0 to 15.24 cm	SanJose	NA	NA	NA	NA	NA	NA	NA	NA	NA	NA	NA	NA
7055_1611265200	NA	2020/08/12 20:40:09+00	Quercus agrifolia	San Jose	California	-121.8249129	37.34734652	2600 Capitol Ex	7.62	fair	39.37008	naturally_occurring	more than 18.29 m	0 to 15.24 cm	SanJose	NA	NA	NA	NA	NA	NA	NA	NA	NA	NA	NA	NA
7055_1611265066	NA	2020/08/12 20:40:09+00	Quercus agrifolia	San Jose	California	-121.8250296	37.34751022	2600 Capitol Ex	7.62	fair	39.37008	naturally_occurring	more than 18.29 m	0 to 15.24 cm	SanJose	NA	NA	NA	NA	NA	NA	NA	NA	NA	NA	NA	NA
7055_1611746863	NA	2020/08/12 20:40:09+00	Quercus agrifolia	San Jose	California	-121.8244744	37.34672702	1400 Capitol Ex	7.62	good	45.93176	naturally_occurring	more than 18.29 m	0 to 15.24 cm	SanJose	NA	NA	NA	NA	NA	NA	NA	NA	NA	NA	NA	NA
7055_1611746941	NA	2020/08/12 20:40:09+00	Quercus agrifolia	San Jose	California	-121.8243972	37.34661503	1400 Capitol Ex	7.62	good	39.37008	naturally_occurring	more than 18.29 m	0 to 15.24 cm	SanJose	NA	NA	NA	NA	NA	NA	NA	NA	NA	NA	NA	NA
7055_1611747181	NA	2020/08/12 20:40:09+00	Quercus agrifolia	San Jose	California	-121.8243474	37.34652988	1400 Capitol Ex	7.62	good	39.37008	naturally_occurring	more than 18.29 m	0 to 15.24 cm	SanJose	NA	NA	NA	NA	NA	NA	NA	NA	NA	NA	NA	NA
7055_1611747638	NA	2020/08/12 20:40:09+00	Quercus agrifolia	San Jose	California	-121.8242668	37.34642221	1400 Capitol Ex	10.16	good	45.93176	naturally_occurring	more than 18.29 m	0 to 15.24 cm	SanJose	NA	NA	NA	NA	NA	NA	NA	NA	NA	NA	NA	NA
7055_1611747896	NA	2020/08/12 20:40:09+00	Quercus agrifolia	San Jose	California	-121.8242024	37.3463258	1400 Capitol Ex	5.08	fair	39.37008	naturally_occurring	more than 18.29 m	0 to 15.24 cm	SanJose	NA	NA	NA	NA	NA	NA	NA	NA	NA	NA	NA	NA
LM 20141201140306	NA	2020/08/12 20:40:09+00	Quercus lobata	San Jose	California	-121.8001804	37.27531647	4901 Coyote Rd	175.26	poor	131.2336	naturally_occurring	more than 18.29 m	more than 76.2 cm	SanJose	NA	NA	NA	NA	NA	NA	NA	NA	NA	NA	NA	NA
LM 20141201143024	NA	2020/08/12 20:40:09+00	Sequoia sempervirens	San Jose	California	-121.7988689	37.27456752	4901 Coyote Rd	71.12	fair	262.4672	naturally_occurring	more than 18.29 m	60.96 to 76.2 cm	SanJose	NA	NA	NA	NA	NA	NA	NA	NA	NA	NA	NA	NA
LM 20141201140932	NA	2020/08/12 20:40:09+00	Sequoia sempervirens	San Jose	California	-121.7999217	37.27529281	4901 Coyote Rd	33.02	good	98.4252	naturally_occurring	more than 18.29 m	30.48 to 45.72 cm	SanJose	NA	NA	NA	NA	NA	NA	NA	NA	NA	NA	NA	NA
LM 20141201141123	NA	2020/08/12 20:40:09+00	Sequoia sempervirens	San Jose	California	-121.7998368	37.27528786	4901 Coyote Rd	25.4	dead	98.4252	naturally_occurring	more than 18.29 m	15.24 to 30.48 cm	SanJose	NA	NA	NA	NA	NA	NA	NA	NA	NA	NA	NA	NA
7055_1611748096	NA	2020/08/12 20:40:09+00	Quercus agrifolia	San Jose	California	-121.8241437	37.34624503	1400 Capitol Ex	7.62	good	39.37008	naturally_occurring	more than 18.29 m	0 to 15.24 cm	SanJose	NA	NA	NA	NA	NA	NA	NA	NA	NA	NA	NA	NA
7055_1611748325	NA	2020/08/12 20:40:09+00	Acer freemanii	San Jose	California	-121.8240868	37.34616281	1400 Capitol Ex	7.62	good	45.93176	introduced	more than 18.29 m	0 to 15.24 cm	SanJose	NA	NA	NA	NA	NA	NA	NA	NA	NA	NA	NA	NA
7055_1611748671	NA	2020/08/12 20:40:09+00	Acer freemanii	San Jose	California	-121.8240392	37.34610335	1400 Capitol Ex	7.62	good	45.93176	introduced	more than 18.29 m	0 to 15.24 cm	SanJose	NA	NA	NA	NA	NA	NA	NA	NA	NA	NA	NA	NA
7055_1611748792	NA	2020/08/12 20:40:09+00	Acer freemanii	San Jose	California	-121.8240007	37.34604664	1400 Capitol Ex	5.08	good	39.37008	introduced	more than 18.29 m	0 to 15.24 cm	SanJose	NA	NA	NA	NA	NA	NA	NA	NA	NA	NA	NA	NA
LM 20141201141201	NA	2020/08/12 20:40:09+00	Sequoia sempervirens	San Jose	California	-121.7996517	37.27525159	4901 Coyote Rd	43.18	good	98.4252	naturally_occurring	more than 18.29 m	30.48 to 45.72 cm	SanJose	NA	NA	NA	NA	NA	NA	NA	NA	NA	NA	NA	NA
LM 20141201143231	NA	2020/08/12 20:40:09+00	Sequoia sempervirens	San Jose	California	-121.7988348	37.27451778	4901 Coyote Rd	68.58	fair	262.4672	naturally_occurring	more than 18.29 m	60.96 to 76.2 cm	SanJose	NA	NA	NA	NA	NA	NA	NA	NA	NA	NA	NA	NA
LM 20141201141258	NA	2020/08/12 20:40:09+00	Sequoia sempervirens	San Jose	California	-121.7995592	37.27523493	4901 Coyote Rd	49.53	good	164.042	naturally_occurring	more than 18.29 m	45.72 to 60.96 cm	SanJose	NA	NA	NA	NA	NA	NA	NA	NA	NA	NA	NA	NA
LM 20141201141445	NA	2020/08/12 20:40:09+00	Sequoia sempervirens	San Jose	California	-121.7994704	37.27521822	4901 Coyote Rd	66.04	fair	164.042	naturally_occurring	more than 18.29 m	60.96 to 76.2 cm	SanJose	NA	NA	NA	NA	NA	NA	NA	NA	NA	NA	NA	NA
LM 20141201144701	NA	2020/08/12 20:40:09+00	Olea europaea	San Jose	California	-121.7984405	37.2739031	4901 Coyote Rd	22.86	good	82.021	introduced	more than 18.29 m	15.24 to 30.48 cm	SanJose	NA	NA	NA	NA	NA	NA	NA	NA	NA	NA	NA	NA
LM 20141201141635	NA	2020/08/12 20:40:09+00	Sequoia sempervirens	San Jose	California	-121.7993702	37.27518396	4901 Coyote Rd	60.96	fair	164.042	naturally_occurring	more than 18.29 m	45.72 to 60.96 cm	SanJose	NA	NA	NA	NA	NA	NA	NA	NA	NA	NA	NA	NA
LM 20141201143438	NA	2020/08/12 20:40:09+00	Sequoia sempervirens	San Jose	California	-121.7987895	37.27445932	4901 Coyote Rd	40.64	fair	262.4672	naturally_occurring	more than 18.29 m	30.48 to 45.72 cm	SanJose	NA	NA	NA	NA	NA	NA	NA	NA	NA	NA	NA	NA
LM 20141201141754	NA	2020/08/12 20:40:09+00	Sequoia sempervirens	San Jose	California	-121.7991876	37.27507692	4901 Coyote Rd	35.56	poor	82.021	naturally_occurring	more than 18.29 m	30.48 to 45.72 cm	SanJose	NA	NA	NA	NA	NA	NA	NA	NA	NA	NA	NA	NA
LM 20141201141903	NA	2020/08/12 20:40:09+00	Sequoia sempervirens	San Jose	California	-121.7991277	37.27502452	4901 Coyote Rd	25.4	good	82.021	naturally_occurring	more than 18.29 m	15.24 to 30.48 cm	SanJose	NA	NA	NA	NA	NA	NA	NA	NA	NA	NA	NA	NA
LM 20141201142018	NA	2020/08/12 20:40:09+00	Sequoia sempervirens	San Jose	California	-121.7990748	37.27495141	4901 Coyote Rd	40.64	fair	114.8294	naturally_occurring	more than 18.29 m	30.48 to 45.72 cm	SanJose	NA	NA	NA	NA	NA	NA	NA	NA	NA	NA	NA	NA
LM 20141201143653	NA	2020/08/12 20:40:09+00	Olea europaea	San Jose	California	-121.7987554	37.27440664	4901 Coyote Rd	16.51	fair	65.6168	introduced	more than 18.29 m	15.24 to 30.48 cm	SanJose	NA	NA	NA	NA	NA	NA	NA	NA	NA	NA	NA	NA
LM 20141201142154	NA	2020/08/12 20:40:09+00	Sequoia sempervirens	San Jose	California	-121.7990365	37.27487224	4901 Coyote Rd	76.2	fair	196.8504	naturally_occurring	more than 18.29 m	60.96 to 76.2 cm	SanJose	NA	NA	NA	NA	NA	NA	NA	NA	NA	NA	NA	NA
LM 20141201142358	NA	2020/08/12 20:40:09+00	Sequoia sempervirens	San Jose	California	-121.798987	37.27478435	4901 Coyote Rd	44.45	fair	131.2336	naturally_occurring	more than 18.29 m	30.48 to 45.72 cm	SanJose	NA	NA	NA	NA	NA	NA	NA	NA	NA	NA	NA	NA
LM 20141201142517	NA	2020/08/12 20:40:09+00	Sequoia sempervirens	San Jose	California	-121.7989526	37.27471693	4901 Coyote Rd	58.42	fair	213.2546	naturally_occurring	more than 18.29 m	45.72 to 60.96 cm	SanJose	NA	NA	NA	NA	NA	NA	NA	NA	NA	NA	NA	NA
LM 20141201143823	NA	2020/08/12 20:40:09+00	Sequoia sempervirens	San Jose	California	-121.7987285	37.27434209	4901 Coyote Rd	46.99	good	164.042	naturally_occurring	more than 18.29 m	45.72 to 60.96 cm	SanJose	NA	NA	NA	NA	NA	NA	NA	NA	NA	NA	NA	NA
LM 20141201142705	NA	2020/08/12 20:40:09+00	Sequoia sempervirens	San Jose	California	-121.7989147	37.27465545	4901 Coyote Rd	43.18	fair	164.042	naturally_occurring	more than 18.29 m	30.48 to 45.72 cm	SanJose	NA	NA	NA	NA	NA	NA	NA	NA	NA	NA	NA	NA
LM 20141201142841	NA	2020/08/12 20:40:09+00	Quercus ilex	San Jose	California	-121.7988808	37.2746175	4901 Coyote Rd	10.16	fair	131.2336	introduced	more than 18.29 m	0 to 15.24 cm	SanJose	NA	NA	NA	NA	NA	NA	NA	NA	NA	NA	NA	NA
LM 20141201144829	NA	2020/08/12 20:40:09+00	Sequoia sempervirens	San Jose	California	-121.7983531	37.27375667	4901 Coyote Rd	45.72	fair	147.6378	naturally_occurring	more than 18.29 m	30.48 to 45.72 cm	SanJose	NA	NA	NA	NA	NA	NA	NA	NA	NA	NA	NA	NA
LM 20141201143932	NA	2020/08/12 20:40:09+00	Sequoia sempervirens	San Jose	California	-121.7986758	37.27428371	4901 Coyote Rd	86.36	good	229.6588	naturally_occurring	more than 18.29 m	more than 76.2 cm	SanJose	NA	NA	NA	NA	NA	NA	NA	NA	NA	NA	NA	NA
LM 20141201144050	NA	2020/08/12 20:40:09+00	Olea europaea	San Jose	California	-121.7986338	37.27420164	4901 Coyote Rd	21.59	good	65.6168	introduced	more than 18.29 m	15.24 to 30.48 cm	SanJose	NA	NA	NA	NA	NA	NA	NA	NA	NA	NA	NA	NA
LM 20141201144215	NA	2020/08/12 20:40:09+00	Sequoia sempervirens	San Jose	California	-121.798592	37.2741284	4901 Coyote Rd	76.2	fair	180.4462	naturally_occurring	more than 18.29 m	60.96 to 76.2 cm	SanJose	NA	NA	NA	NA	NA	NA	NA	NA	NA	NA	NA	NA
LM 20141201144950	NA	2020/08/12 20:40:09+00	Olea europaea	San Jose	California	-121.7983039	37.27368352	4901 Coyote Rd	19.05	fair	65.6168	introduced	more than 18.29 m	15.24 to 30.48 cm	SanJose	NA	NA	NA	NA	NA	NA	NA	NA	NA	NA	NA	NA
LM 20141201144346	NA	2020/08/12 20:40:09+00	Olea europaea	San Jose	California	-121.7985317	37.27405832	4901 Coyote Rd	20.32	good	65.6168	introduced	more than 18.29 m	15.24 to 30.48 cm	SanJose	NA	NA	NA	NA	NA	NA	NA	NA	NA	NA	NA	NA
LM 20141201144511	NA	2020/08/12 20:40:09+00	Ailanthus altissima	San Jose	California	-121.7984858	37.2739645	4901 Coyote Rd	27.94	fair	164.042	introduced	more than 18.29 m	15.24 to 30.48 cm	SanJose	NA	NA	NA	NA	NA	NA	NA	NA	NA	NA	NA	NA
LM 20141201145133	NA	2020/08/12 20:40:09+00	Sequoia sempervirens	San Jose	California	-121.7982843	37.27361594	4901 Coyote Rd	93.98	good	262.4672	naturally_occurring	more than 18.29 m	more than 76.2 cm	SanJose	NA	NA	NA	NA	NA	NA	NA	NA	NA	NA	NA	NA
LM 20141201145326	NA	2020/08/12 20:40:09+00	Sequoia sempervirens	San Jose	California	-121.7982421	37.27352207	4901 Coyote Rd	55.88	fair	196.8504	naturally_occurring	more than 18.29 m	45.72 to 60.96 cm	SanJose	NA	NA	NA	NA	NA	NA	NA	NA	NA	NA	NA	NA
7055_1611748928	NA	2020/08/12 20:40:09+00	Acer freemanii	San Jose	California	-121.8239638	37.34598848	1400 Capitol Ex	5.08	good	39.37008	introduced	more than 18.29 m	0 to 15.24 cm	SanJose	NA	NA	NA	NA	NA	NA	NA	NA	NA	NA	NA	NA
7055_1611749230	NA	2020/08/12 20:40:09+00	Acer freemanii	San Jose	California	-121.8239251	37.3459232	1400 Capitol Ex	7.62	good	45.93176	introduced	more than 18.29 m	0 to 15.24 cm	SanJose	NA	NA	NA	NA	NA	NA	NA	NA	NA	NA	NA	NA
7055_1611749715	NA	2020/08/12 20:40:09+00	Acer freemanii	San Jose	California	-121.8238408	37.34580843	1400 Capitol Ex	5.08	fair	45.93176	introduced	more than 18.29 m	0 to 15.24 cm	SanJose	NA	NA	NA	NA	NA	NA	NA	NA	NA	NA	NA	NA
7055_1611749863	NA	2020/08/12 20:40:09+00	Acer freemanii	San Jose	California	-121.8237912	37.34573899	1400 Capitol Ex	7.62	good	45.93176	introduced	more than 18.29 m	0 to 15.24 cm	SanJose	NA	NA	NA	NA	NA	NA	NA	NA	NA	NA	NA	NA
7055_1611749952	NA	2020/08/12 20:40:09+00	Acer freemanii	San Jose	California	-121.8237563	37.34568938	1400 Capitol Ex	7.62	good	45.93176	introduced	more than 18.29 m	0 to 15.24 cm	SanJose	NA	NA	NA	NA	NA	NA	NA	NA	NA	NA	NA	NA
7055_1611750036	NA	2020/08/12 20:40:09+00	Acer freemanii	San Jose	California	-121.8237123	37.34562702	1400 Capitol Ex	10.16	good	52.49344	introduced	more than 18.29 m	0 to 15.24 cm	SanJose	NA	NA	NA	NA	NA	NA	NA	NA	NA	NA	NA	NA
7055_1611750106	NA	2020/08/12 20:40:09+00	Acer freemanii	San Jose	California	-121.8236736	37.34556317	1400 Capitol Ex	7.62	good	52.49344	introduced	more than 18.29 m	0 to 15.24 cm	SanJose	NA	NA	NA	NA	NA	NA	NA	NA	NA	NA	NA	NA
7055_1611750401	NA	2020/08/12 20:40:09+00	Quercus agrifolia	San Jose	California	-121.8235928	37.34544979	1400 Capitol Ex	7.62	good	39.37008	naturally_occurring	more than 18.29 m	0 to 15.24 cm	SanJose	NA	NA	NA	NA	NA	NA	NA	NA	NA	NA	NA	NA
7055_1611750685	NA	2020/08/12 20:40:09+00	Quercus agrifolia	San Jose	California	-121.8235359	37.34536758	1400 Capitol Ex	12.7	good	39.37008	naturally_occurring	more than 18.29 m	0 to 15.24 cm	SanJose	NA	NA	NA	NA	NA	NA	NA	NA	NA	NA	NA	NA
7055_1611750754	NA	2020/08/12 20:40:09+00	Quercus agrifolia	San Jose	California	-121.823479	37.34528679	1400 Capitol Ex	7.62	good	39.37008	naturally_occurring	more than 18.29 m	0 to 15.24 cm	SanJose	NA	NA	NA	NA	NA	NA	NA	NA	NA	NA	NA	NA
7055_1611750826	NA	2020/08/12 20:40:09+00	Quercus agrifolia	San Jose	California	-121.8234091	37.34518043	1400 Capitol Ex	10.16	good	45.93176	naturally_occurring	more than 18.29 m	0 to 15.24 cm	SanJose	NA	NA	NA	NA	NA	NA	NA	NA	NA	NA	NA	NA
7055_1611751072	NA	2020/08/12 20:40:09+00	Quercus agrifolia	San Jose	California	-121.8233523	37.34510678	1400 Capitol Ex	7.62	good	39.37008	naturally_occurring	more than 18.29 m	0 to 15.24 cm	SanJose	NA	NA	NA	NA	NA	NA	NA	NA	NA	NA	NA	NA
7055_1611751174	NA	2020/08/12 20:40:09+00	Quercus agrifolia	San Jose	California	-121.8232771	37.34499906	1400 Capitol Ex	2.54	good	22.96588	naturally_occurring	more than 18.29 m	0 to 15.24 cm	SanJose	NA	NA	NA	NA	NA	NA	NA	NA	NA	NA	NA	NA
7055_1611751240	NA	2020/08/12 20:40:09+00	Quercus agrifolia	San Jose	California	-121.8232109	37.34489837	1400 Capitol Ex	10.16	good	39.37008	naturally_occurring	more than 18.29 m	0 to 15.24 cm	SanJose	NA	NA	NA	NA	NA	NA	NA	NA	NA	NA	NA	NA
7055_1611764515	NA	2020/08/12 20:40:09+00	Acer freemanii	San Jose	California	-121.8187273	37.3389483	1600 Capitol Ex	7.62	good	65.6168	introduced	more than 18.29 m	0 to 15.24 cm	SanJose	NA	NA	NA	NA	NA	NA	NA	NA	NA	NA	NA	NA
7055_1611764634	NA	2020/08/12 20:40:09+00	Acer freemanii	San Jose	California	-121.8185926	37.33883327	1600 Capitol Ex	7.62	good	52.49344	introduced	more than 18.29 m	0 to 15.24 cm	SanJose	NA	NA	NA	NA	NA	NA	NA	NA	NA	NA	NA	NA
7055_1611764711	NA	2020/08/12 20:40:09+00	Acer freemanii	San Jose	California	-121.8185049	37.33875214	1600 Capitol Ex	7.62	good	59.05512	introduced	more than 18.29 m	0 to 15.24 cm	SanJose	NA	NA	NA	NA	NA	NA	NA	NA	NA	NA	NA	NA
7055_1611764809	NA	2020/08/12 20:40:09+00	Acer freemanii	San Jose	California	-121.8184206	37.33867627	1600 Capitol Ex	7.62	fair	52.49344	introduced	more than 18.29 m	0 to 15.24 cm	SanJose	NA	NA	NA	NA	NA	NA	NA	NA	NA	NA	NA	NA
7055_1611765078	NA	2020/08/12 20:40:09+00	Acer freemanii	San Jose	California	-121.8183296	37.33859253	1600 Capitol Ex	7.62	good	52.49344	introduced	more than 18.29 m	0 to 15.24 cm	SanJose	NA	NA	NA	NA	NA	NA	NA	NA	NA	NA	NA	NA
7055_1611765135	NA	2020/08/12 20:40:09+00	Acer freemanii	San Jose	California	-121.8182653	37.33851908	1600 Capitol Ex	10.16	good	59.05512	introduced	more than 18.29 m	0 to 15.24 cm	SanJose	NA	NA	NA	NA	NA	NA	NA	NA	NA	NA	NA	NA
7055_1611765225	NA	2020/08/12 20:40:09+00	Acer freemanii	San Jose	California	-121.8181741	37.3384274	1600 Capitol Ex	7.62	good	52.49344	introduced	more than 18.29 m	0 to 15.24 cm	SanJose	NA	NA	NA	NA	NA	NA	NA	NA	NA	NA	NA	NA
7055_1611766111	NA	2020/08/12 20:40:09+00	Acer freemanii	San Jose	California	-121.8180826	37.33832247	1600 Capitol Ex	7.62	good	52.49344	introduced	more than 18.29 m	0 to 15.24 cm	SanJose	NA	NA	NA	NA	NA	NA	NA	NA	NA	NA	NA	NA
7055_1611766164	NA	2020/08/12 20:40:09+00	Acer freemanii	San Jose	California	-121.8179947	37.3382281	1600 Capitol Ex	7.62	good	52.49344	introduced	more than 18.29 m	0 to 15.24 cm	SanJose	NA	NA	NA	NA	NA	NA	NA	NA	NA	NA	NA	NA
7055_1611766222	NA	2020/08/12 20:40:09+00	Acer freemanii	San Jose	California	-121.8179269	37.3381441	1600 Capitol Ex	7.62	fair	52.49344	introduced	more than 18.29 m	0 to 15.24 cm	SanJose	NA	NA	NA	NA	NA	NA	NA	NA	NA	NA	NA	NA
7055_1611766281	NA	2020/08/12 20:40:09+00	Acer freemanii	San Jose	California	-121.8178422	37.33804439	1600 Capitol Ex	7.62	good	52.49344	introduced	more than 18.29 m	0 to 15.24 cm	SanJose	NA	NA	NA	NA	NA	NA	NA	NA	NA	NA	NA	NA
AR1 20140204165439	NA	2020/08/12 20:40:09+00	Pinus canariensis	San Jose	California	-121.8034227	37.31220701	2200 Aborn Rd	41.91	good	180.4462	introduced	more than 18.29 m	30.48 to 45.72 cm	SanJose	NA	NA	NA	NA	NA	NA	NA	NA	NA	NA	NA	NA
EA 20140127110801	NA	2022/03/04 19:22:05+00	Eucalyptus sideroxylon	San Jose	California	-121.800362	37.29970694	1821 Yerba Buena Rd	99.06	good	246.063	introduced	more than 18.29 m	more than 76.2 cm	SanJose	NA	NA	NA	NA	NA	NA	NA	NA	NA	NA	NA	NA
IH 20131206163350	NA	2020/08/12 20:40:09+00	Fraxinus angustifolia	San Jose	California	-121.9938962	37.29199753	5200 Prospect Rd	34.29	fair	98.4252	introduced	more than 18.29 m	30.48 to 45.72 cm	SanJose	NA	NA	NA	NA	NA	NA	NA	NA	NA	NA	NA	NA
IH 20140123130733	NA	2020/08/12 20:40:09+00	Olea europaea	San Jose	California	-121.8489517	37.23837012	5790 Santa Teresa Bl	17.78	fair	82.021	introduced	more than 18.29 m	15.24 to 30.48 cm	SanJose	NA	NA	NA	NA	NA	NA	NA	NA	NA	NA	NA	NA
WW 20140117095657	NA	2020/08/12 20:40:09+00	Pistacia chinensis	San Jose	California	-121.9332091	37.25075691	2001 Samaritan Dr	20.32	good	65.6168	introduced	more than 18.29 m	15.24 to 30.48 cm	SanJose	NA	NA	NA	NA	NA	NA	NA	NA	NA	NA	NA	NA
WW 20140117100107	NA	2020/08/12 20:40:09+00	Pistacia chinensis	San Jose	California	-121.9333609	37.25075934	2001 Samaritan Dr	20.32	good	65.6168	introduced	more than 18.29 m	15.24 to 30.48 cm	SanJose	NA	NA	NA	NA	NA	NA	NA	NA	NA	NA	NA	NA
WW 20140117124512	NA	2020/08/12 20:40:09+00	Pistacia chinensis	San Jose	California	-121.8757585	37.2348743	5951 Mcabee Rd	25.4	good	82.021	introduced	more than 18.29 m	15.24 to 30.48 cm	SanJose	NA	NA	NA	NA	NA	NA	NA	NA	NA	NA	NA	NA
WW 20140117130448	NA	2020/08/12 20:40:09+00	Pistacia chinensis	San Jose	California	-121.8758773	37.23440911	5951 Mcabee Rd	27.94	good	98.4252	introduced	more than 18.29 m	15.24 to 30.48 cm	SanJose	NA	NA	NA	NA	NA	NA	NA	NA	NA	NA	NA	NA
WW 20140117142258	NA	2020/08/12 20:40:09+00	Pistacia chinensis	San Jose	California	-121.8760798	37.23353107	5951 Mcabee Rd	26.67	fair	65.6168	introduced	more than 18.29 m	15.24 to 30.48 cm	SanJose	NA	NA	NA	NA	NA	NA	NA	NA	NA	NA	NA	NA
WW 20140120105340	NA	2020/08/12 20:40:09+00	Quercus lobata	San Jose	California	-121.8530607	37.21485849	6800 Almaden Rd	8.89	fair	49.2126	naturally_occurring	more than 18.29 m	0 to 15.24 cm	SanJose	NA	NA	NA	NA	NA	NA	NA	NA	NA	NA	NA	NA
WW 20140120155023	NA	2020/08/12 20:40:09+00	Olea europaea	San Jose	California	-121.8489711	37.21183141	6800 Almaden Rd	7.62	fair	49.2126	introduced	more than 18.29 m	0 to 15.24 cm	SanJose	NA	NA	NA	NA	NA	NA	NA	NA	NA	NA	NA	NA
WW 20140120161319	NA	2020/08/12 20:40:09+00	Thuja orientalis	San Jose	California	-121.8489037	37.21159839	6800 Almaden Rd	10.16	fair	65.6168	no_info	more than 18.29 m	0 to 15.24 cm	SanJose	NA	NA	NA	NA	NA	NA	NA	NA	NA	NA	NA	NA
WW 20140121112203	NA	2020/08/12 20:40:09+00	Quercus agrifolia	San Jose	California	-121.8656099	37.20567772	1300 Echo Valley Dr	6.35	fair	32.8084	naturally_occurring	more than 18.29 m	0 to 15.24 cm	SanJose	NA	NA	NA	NA	NA	NA	NA	NA	NA	NA	NA	NA
WW 20140121115650	NA	2020/08/12 20:40:09+00	Olea europaea	San Jose	California	-121.8648181	37.20527519	1300 Echo Valley Dr	7.62	fair	49.2126	introduced	more than 18.29 m	0 to 15.24 cm	SanJose	NA	NA	NA	NA	NA	NA	NA	NA	NA	NA	NA	NA
7055_1611847093	NA	2020/08/12 20:40:09+00	Laurus nobilis	San Jose	California	-121.924237	37.3526979	1120 Coleman Av	2.54	excellent	22.96588	introduced	more than 18.29 m	0 to 15.24 cm	SanJose	NA	NA	NA	NA	NA	NA	NA	NA	NA	NA	NA	NA
7055_1611847125	NA	2020/08/12 20:40:09+00	Laurus nobilis	San Jose	California	-121.9241539	37.352654	1120 Coleman Av	2.54	excellent	22.96588	introduced	more than 18.29 m	0 to 15.24 cm	SanJose	NA	NA	NA	NA	NA	NA	NA	NA	NA	NA	NA	NA
7055_1611847156	NA	2020/08/12 20:40:09+00	Laurus nobilis	San Jose	California	-121.9238767	37.3525278	1120 Coleman Av	2.54	excellent	22.96588	introduced	more than 18.29 m	0 to 15.24 cm	SanJose	NA	NA	NA	NA	NA	NA	NA	NA	NA	NA	NA	NA
7055_1611847396	NA	2020/08/12 20:40:09+00	Laurus nobilis	San Jose	California	-121.9232482	37.35225385	1120 Coleman Av	2.54	excellent	22.96588	introduced	more than 18.29 m	0 to 15.24 cm	SanJose	NA	NA	NA	NA	NA	NA	NA	NA	NA	NA	NA	NA
7055_1611847419	NA	2020/08/12 20:40:09+00	Laurus nobilis	San Jose	California	-121.9230233	37.3521443	1120 Coleman Av	2.54	excellent	22.96588	introduced	more than 18.29 m	0 to 15.24 cm	SanJose	NA	NA	NA	NA	NA	NA	NA	NA	NA	NA	NA	NA
7055_1611847532	NA	2020/08/12 20:40:09+00	Laurus nobilis	San Jose	California	-121.922405	37.35183394	1120 Coleman Av	2.54	excellent	22.96588	introduced	more than 18.29 m	0 to 15.24 cm	SanJose	NA	NA	NA	NA	NA	NA	NA	NA	NA	NA	NA	NA
7055_1611847555	NA	2020/08/12 20:40:09+00	Laurus nobilis	San Jose	California	-121.9223176	37.35179181	1120 Coleman Av	2.54	excellent	22.96588	introduced	more than 18.29 m	0 to 15.24 cm	SanJose	NA	NA	NA	NA	NA	NA	NA	NA	NA	NA	NA	NA
7055_1611847580	NA	2020/08/12 20:40:09+00	Laurus nobilis	San Jose	California	-121.9221318	37.35169387	1120 Coleman Av	2.54	excellent	22.96588	introduced	more than 18.29 m	0 to 15.24 cm	SanJose	NA	NA	NA	NA	NA	NA	NA	NA	NA	NA	NA	NA
7055_1611847622	NA	2020/08/12 20:40:09+00	Laurus nobilis	San Jose	California	-121.922016	37.35163482	1120 Coleman Av	2.54	excellent	22.96588	introduced	more than 18.29 m	0 to 15.24 cm	SanJose	NA	NA	NA	NA	NA	NA	NA	NA	NA	NA	NA	NA
7055_1611847639	NA	2020/08/12 20:40:09+00	Laurus nobilis	San Jose	California	-121.9218521	37.35155389	1120 Coleman Av	2.54	excellent	22.96588	introduced	more than 18.29 m	0 to 15.24 cm	SanJose	NA	NA	NA	NA	NA	NA	NA	NA	NA	NA	NA	NA
7055_1611847691	NA	2020/08/12 20:40:09+00	Laurus nobilis	San Jose	California	-121.9216402	37.3514459	1120 Coleman Av	2.54	excellent	22.96588	introduced	more than 18.29 m	0 to 15.24 cm	SanJose	NA	NA	NA	NA	NA	NA	NA	NA	NA	NA	NA	NA
7055_1611847708	NA	2020/08/12 20:40:09+00	Laurus nobilis	San Jose	California	-121.921555	37.35140547	1120 Coleman Av	2.54	excellent	22.96588	introduced	more than 18.29 m	0 to 15.24 cm	SanJose	NA	NA	NA	NA	NA	NA	NA	NA	NA	NA	NA	NA
7055_1611847738	NA	2020/08/12 20:40:09+00	Laurus nobilis	San Jose	California	-121.9213824	37.35131774	1120 Coleman Av	2.54	excellent	22.96588	introduced	more than 18.29 m	0 to 15.24 cm	SanJose	NA	NA	NA	NA	NA	NA	NA	NA	NA	NA	NA	NA
7055_1611847803	NA	2020/08/12 20:40:09+00	Laurus nobilis	San Jose	California	-121.9212972	37.35127385	1120 Coleman Av	2.54	excellent	22.96588	introduced	more than 18.29 m	0 to 15.24 cm	SanJose	NA	NA	NA	NA	NA	NA	NA	NA	NA	NA	NA	NA
AR1 20140204142440	NA	2020/08/12 20:40:09+00	Fraxinus angustifolia	San Jose	California	-121.8062546	37.31156284	2100 Aborn Rd	17.78	fair	82.021	introduced	more than 18.29 m	15.24 to 30.48 cm	SanJose	NA	NA	NA	NA	NA	NA	NA	NA	NA	NA	NA	NA
AR1 20140204145225	NA	2020/08/12 20:40:09+00	Fraxinus angustifolia	San Jose	California	-121.8054441	37.31168614	2100 Aborn Rd	24.13	good	114.8294	introduced	more than 18.29 m	15.24 to 30.48 cm	SanJose	NA	NA	NA	NA	NA	NA	NA	NA	NA	NA	NA	NA
AR1 20140204150339	NA	2020/08/12 20:40:09+00	NA	San Jose	California	-121.8051336	37.31173857	2100 Aborn Rd	0	NA	0	no_info	NA	NA	SanJose	NA	NA	NA	NA	NA	NA	NA	NA	NA	NA	NA	NA
AR1 20140205122037	NA	2020/08/12 20:40:09+00	Pinus canariensis	San Jose	California	-121.7973433	37.31310544	2450 Aborn Rd	48.26	good	196.8504	introduced	more than 18.29 m	45.72 to 60.96 cm	SanJose	NA	NA	NA	NA	NA	NA	NA	NA	NA	NA	NA	NA
AR1 20140205154921	NA	2020/08/12 20:40:09+00	Pistacia chinensis	San Jose	California	-121.7928053	37.3137878	2700 Aborn Rd	25.4	good	98.4252	introduced	more than 18.29 m	15.24 to 30.48 cm	SanJose	NA	NA	NA	NA	NA	NA	NA	NA	NA	NA	NA	NA
AR1 20140206130321	NA	2020/08/12 20:40:09+00	Pyrus calleryana	San Jose	California	-121.77706	37.30539083	4400 San Felipe Rd	20.32	fair	98.4252	introduced	more than 18.29 m	15.24 to 30.48 cm	SanJose	NA	NA	NA	NA	NA	NA	NA	NA	NA	NA	NA	NA
AR3 20140206113834	NA	2020/08/12 20:40:09+00	Cercis canadensis	San Jose	California	-121.7720089	37.3104619	4100 Ruby Av	24.13	fair	65.6168	introduced	more than 18.29 m	15.24 to 30.48 cm	SanJose	NA	NA	NA	NA	NA	NA	NA	NA	NA	NA	NA	NA
AR3 20140207082158	NA	2020/08/12 20:40:09+00	Pinus eldarica	San Jose	California	-121.7653183	37.30770994	3250 Delta Rd	49.53	fair	114.8294	no_info	more than 18.29 m	45.72 to 60.96 cm	SanJose	NA	NA	NA	NA	NA	NA	NA	NA	NA	NA	NA	NA
EA 20131203150351	NA	2022/04/22 21:05:40+00	Quercus lobata	San Jose	California	-121.9470809	37.25721928	2301 White Oaks Av	58.42	poor	180.4462	naturally_occurring	more than 18.29 m	45.72 to 60.96 cm	SanJose	NA	NA	NA	NA	NA	NA	NA	NA	NA	NA	NA	NA
EA 20131204133609	NA	2020/08/12 20:40:09+00	Pyrus calleryana	San Jose	California	-121.9221428	37.38636209	2400 Zanker Rd	16.51	good	82.021	introduced	more than 18.29 m	15.24 to 30.48 cm	SanJose	NA	NA	NA	NA	NA	NA	NA	NA	NA	NA	NA	NA
EA 20131213124551	NA	2020/08/12 20:40:09+00	Tristaniopsis laurina	San Jose	California	-121.9430903	37.40696773	3500 N 1St St	11.43	good	65.6168	introduced	more than 18.29 m	0 to 15.24 cm	SanJose	NA	NA	NA	NA	NA	NA	NA	NA	NA	NA	NA	NA
EA 20131213142758	NA	2020/08/12 20:40:09+00	Pyrus calleryana	San Jose	California	-121.9431682	37.40994917	50 E Tasman Dr	7.62	good	65.6168	introduced	more than 18.29 m	0 to 15.24 cm	SanJose	NA	NA	NA	NA	NA	NA	NA	NA	NA	NA	NA	NA
EA 20131215081525	NA	2020/08/12 20:40:09+00	Pyrus calleryana	San Jose	California	-121.9398196	37.41151771	100 E Tasman Dr	10.16	good	82.021	introduced	more than 18.29 m	0 to 15.24 cm	SanJose	NA	NA	NA	NA	NA	NA	NA	NA	NA	NA	NA	NA
EA 20140121080615	NA	2020/08/12 20:40:09+00	Cotinus coggygria	San Jose	California	-121.8066197	37.29703002	1500 Yerba Buena Rd	10.16	fair	49.2126	introduced	more than 18.29 m	0 to 15.24 cm	SanJose	NA	NA	NA	NA	NA	NA	NA	NA	NA	NA	NA	NA
EA 20140121085755	NA	2020/08/12 20:40:09+00	Cotinus coggygria	San Jose	California	-121.8036279	37.29935211	1700 Yerba Buena Rd	12.7	good	49.2126	introduced	more than 18.29 m	0 to 15.24 cm	SanJose	NA	NA	NA	NA	NA	NA	NA	NA	NA	NA	NA	NA
IH 20131216154924	NA	2020/08/12 20:40:09+00	Viburnum odoratissimum	San Jose	California	-121.9229695	37.32437115	1700 Martin Av	33.02	fair	82.021	introduced	more than 18.29 m	30.48 to 45.72 cm	SanJose	NA	NA	NA	NA	NA	NA	NA	NA	NA	NA	NA	NA
IH 20131217114705	NA	2020/08/12 20:40:09+00	Viburnum odoratissimum	San Jose	California	-121.9222416	37.32437426	1700 Martin Av	26.67	fair	82.021	introduced	more than 18.29 m	15.24 to 30.48 cm	SanJose	NA	NA	NA	NA	NA	NA	NA	NA	NA	NA	NA	NA
IH 20131217145944	NA	2020/08/12 20:40:09+00	Sequoia sempervirens	San Jose	California	-121.9311529	37.34240704	1100 Morse St	86.36	fair	213.2546	naturally_occurring	more than 18.29 m	more than 76.2 cm	SanJose	NA	NA	NA	NA	NA	NA	NA	NA	NA	NA	NA	NA
IH 20131218101623	NA	2020/08/12 20:40:09+00	Platanus acerifolia	San Jose	California	-121.9216626	37.33189647	1601 Park Av	39.37	fair	131.2336	introduced	more than 18.29 m	30.48 to 45.72 cm	SanJose	NA	NA	NA	NA	NA	NA	NA	NA	NA	NA	NA	NA
IH 20131223101436	NA	2020/08/12 20:40:09+00	NA	San Jose	California	-121.9022708	37.32647943	601 Park Av	0	NA	0	no_info	NA	NA	SanJose	NA	NA	NA	NA	NA	NA	NA	NA	NA	NA	NA	NA
IH 20131223120557	NA	2020/08/12 20:40:09+00	Xylosma congestum	San Jose	California	-121.9034191	37.32600717	700 Park Av	10.16	fair	49.2126	no_info	more than 18.29 m	0 to 15.24 cm	SanJose	NA	NA	NA	NA	NA	NA	NA	NA	NA	NA	NA	NA
IH 20140116142223	NA	2022/05/06 14:46:11+00	Lophostemon confertus	San Jose	California	-121.8264034	37.26619129	101 Branham Ln	5.08	NA	0	introduced	NA	0 to 15.24 cm	SanJose	NA	NA	NA	NA	NA	NA	NA	NA	NA	NA	NA	NA
IH 20140205142928	NA	2020/08/12 20:40:09+00	Persea americana	San Jose	California	-121.8258275	37.24566671	500 Mat Av	15.24	fair	82.021	introduced	more than 18.29 m	0 to 15.24 cm	SanJose	NA	NA	NA	NA	NA	NA	NA	NA	NA	NA	NA	NA
IH 20140205161239	NA	2020/08/12 20:40:09+00	NA	San Jose	California	-121.792523	37.25447062	5501 Silver Leaf Rd	0	NA	0	no_info	NA	NA	SanJose	NA	NA	NA	NA	NA	NA	NA	NA	NA	NA	NA	NA
IH 20140206094211	NA	2021/09/25 16:05:59+00	NA	San Jose	California	-121.8517739	37.36236118	250 Jose Figueres Av	44.45	fair	114.8294	no_info	more than 18.29 m	30.48 to 45.72 cm	SanJose	NA	NA	NA	NA	NA	NA	NA	NA	NA	NA	NA	NA
IH 20140206141308	NA	2020/08/12 20:40:09+00	Pinus halepensis	San Jose	California	-121.7845801	37.23130202	6701 Santa Teresa Bl	68.58	good	295.2756	introduced	more than 18.29 m	60.96 to 76.2 cm	SanJose	NA	NA	NA	NA	NA	NA	NA	NA	NA	NA	NA	NA
IH 20140207074730	NA	2021/09/25 16:05:59+00	Geijera parviflora	San Jose	California	-121.7747263	37.22571068	7100 Santa Teresa Bl	45.72	fair	131.2336	introduced	more than 18.29 m	30.48 to 45.72 cm	SanJose	NA	NA	NA	NA	NA	NA	NA	NA	NA	NA	NA	NA
IH 20140207091540	NA	2021/09/25 16:05:59+00	Pistacia chinensis	San Jose	California	-121.7697815	37.22451602	7200 Santa Teresa Bl	30.48	fair	98.4252	introduced	more than 18.29 m	15.24 to 30.48 cm	SanJose	NA	NA	NA	NA	NA	NA	NA	NA	NA	NA	NA	NA
IH 20140207135029	NA	2020/08/12 20:40:09+00	Quercus suber	San Jose	California	-121.7650851	37.22341537	7300 Santa Teresa Bl	35.56	fair	114.8294	introduced	more than 18.29 m	30.48 to 45.72 cm	SanJose	NA	NA	NA	NA	NA	NA	NA	NA	NA	NA	NA	NA
IH 20140207135704	NA	2020/08/12 20:40:09+00	Quercus suber	San Jose	California	-121.7654139	37.22355705	7300 Santa Teresa Bl	33.02	fair	114.8294	introduced	more than 18.29 m	30.48 to 45.72 cm	SanJose	NA	NA	NA	NA	NA	NA	NA	NA	NA	NA	NA	NA
IH 20140207140606	NA	2020/08/12 20:40:09+00	Pistacia chinensis	San Jose	California	-121.7658868	37.22373823	7300 Santa Teresa Bl	22.86	good	82.021	introduced	more than 18.29 m	15.24 to 30.48 cm	SanJose	NA	NA	NA	NA	NA	NA	NA	NA	NA	NA	NA	NA
LM 20131204092855	NA	2020/08/12 20:40:09+00	Prunus serrulata	San Jose	California	-121.8645502	37.38270143	13000 Berryessa Rd	22.86	good	65.6168	introduced	more than 18.29 m	15.24 to 30.48 cm	SanJose	NA	NA	NA	NA	NA	NA	NA	NA	NA	NA	NA	NA
LM 20131212125706	NA	2020/08/12 20:40:09+00	Lagerstroemia indica	San Jose	California	-121.883369	37.37473145	1200 Sierra Av	10.16	good	65.6168	introduced	more than 18.29 m	0 to 15.24 cm	SanJose	NA	NA	NA	NA	NA	NA	NA	NA	NA	NA	NA	NA
LM 20140113095759	NA	2020/08/12 20:40:09+00	Pyrus kawakamii	San Jose	California	-121.8436626	37.38733201	801 N White Rd	46.99	fair	131.2336	no_info	more than 18.29 m	45.72 to 60.96 cm	SanJose	NA	NA	NA	NA	NA	NA	NA	NA	NA	NA	NA	NA
LM 20140113112629	NA	2020/08/12 20:40:09+00	Lagerstroemia indica	San Jose	California	-121.8420733	37.38934168	800 N White Rd	6.35	good	49.2126	introduced	more than 18.29 m	0 to 15.24 cm	SanJose	NA	NA	NA	NA	NA	NA	NA	NA	NA	NA	NA	NA
LM 20140113123411	NA	2020/08/12 20:40:09+00	Juniperus chinensis	San Jose	California	-121.842575	37.38863131	801 N White Rd	15.24	good	65.6168	introduced	more than 18.29 m	0 to 15.24 cm	SanJose	NA	NA	NA	NA	NA	NA	NA	NA	NA	NA	NA	NA
LM 20140113142723	NA	2020/08/12 20:40:09+00	Platanus acerifolia	San Jose	California	-121.8472336	37.38865184	3000 Penitencia Creek Rd	24.13	good	114.8294	introduced	more than 18.29 m	15.24 to 30.48 cm	SanJose	NA	NA	NA	NA	NA	NA	NA	NA	NA	NA	NA	NA
LM 20140113151632	NA	2020/08/12 20:40:09+00	Fraxinus angustifolia	San Jose	California	-121.8445401	37.38673609	801 Kyle St	35.56	fair	131.2336	introduced	more than 18.29 m	30.48 to 45.72 cm	SanJose	NA	NA	NA	NA	NA	NA	NA	NA	NA	NA	NA	NA
LM 20140114073458	NA	2020/08/12 20:40:09+00	Lagerstroemia indica	San Jose	California	-121.892998	37.34888332	575 N 6th St	10.16	fair	65.6168	introduced	more than 18.29 m	0 to 15.24 cm	SanJose	NA	NA	NA	NA	NA	NA	NA	NA	NA	NA	NA	NA
LM 20140114073844	NA	2020/08/12 20:40:09+00	Sophora japonica	San Jose	California	-121.8930642	37.3488559	575 N 6th St	25.4	fair	98.4252	no_info	more than 18.29 m	15.24 to 30.48 cm	SanJose	NA	NA	NA	NA	NA	NA	NA	NA	NA	NA	NA	NA
LM 20140114083728	NA	2020/08/12 20:40:09+00	Lagerstroemia indica	San Jose	California	-121.8930074	37.3485898	575 N 6th St	12.7	fair	82.021	introduced	more than 18.29 m	0 to 15.24 cm	SanJose	NA	NA	NA	NA	NA	NA	NA	NA	NA	NA	NA	NA
LM 20140114135803	NA	2020/08/12 20:40:09+00	Pyrus calleryana	San Jose	California	-121.9066996	37.35775435	1150 N 1St St	17.78	good	82.021	introduced	more than 18.29 m	15.24 to 30.48 cm	SanJose	NA	NA	NA	NA	NA	NA	NA	NA	NA	NA	NA	NA
LM 20140114135954	NA	2020/08/12 20:40:09+00	Pyrus calleryana	San Jose	California	-121.9067494	37.35781488	1150 N 1St St	17.78	good	82.021	introduced	more than 18.29 m	15.24 to 30.48 cm	SanJose	NA	NA	NA	NA	NA	NA	NA	NA	NA	NA	NA	NA
LM 20140114141242	NA	2020/08/12 20:40:09+00	Fraxinus angustifolia	San Jose	California	-121.9058662	37.35660651	1000 N 1St St	33.02	good	147.6378	introduced	more than 18.29 m	30.48 to 45.72 cm	SanJose	NA	NA	NA	NA	NA	NA	NA	NA	NA	NA	NA	NA
LM 20140114143408	NA	2020/08/12 20:40:09+00	Fraxinus angustifolia	San Jose	California	-121.9051393	37.3555636	1000 N 1St St	15.24	fair	82.021	introduced	more than 18.29 m	0 to 15.24 cm	SanJose	NA	NA	NA	NA	NA	NA	NA	NA	NA	NA	NA	NA
LM 20140114144758	NA	2020/08/12 20:40:09+00	Pyrus calleryana	San Jose	California	-121.9043548	37.35449322	900 N 1St St	35.56	fair	164.042	introduced	more than 18.29 m	30.48 to 45.72 cm	SanJose	NA	NA	NA	NA	NA	NA	NA	NA	NA	NA	NA	NA
LM 20140114154016	NA	2020/08/12 20:40:09+00	Pyrus calleryana	San Jose	California	-121.9039225	37.35408082	900 N 1St St	38.1	fair	164.042	introduced	more than 18.29 m	30.48 to 45.72 cm	SanJose	NA	NA	NA	NA	NA	NA	NA	NA	NA	NA	NA	NA
LM 20140115085013	NA	2021/09/25 16:05:59+00	Pistacia chinensis	San Jose	California	-121.8634464	37.3232952	1200 Senter Rd	20.32	good	82.021	introduced	more than 18.29 m	15.24 to 30.48 cm	SanJose	NA	NA	NA	NA	NA	NA	NA	NA	NA	NA	NA	NA
LM 20140115114243	NA	2021/09/25 16:05:59+00	Quercus douglasii	San Jose	California	-121.8598438	37.31957799	1600 Senter Rd	10.16	good	49.2126	naturally_occurring	more than 18.29 m	0 to 15.24 cm	SanJose	NA	NA	NA	NA	NA	NA	NA	NA	NA	NA	NA	NA
MJ 20140122144629	NA	2020/08/12 20:40:09+00	Pistacia chinensis	San Jose	California	-121.7815728	37.3250986	3301 Quimby Rd	27.94	NA	82.021	introduced	more than 18.29 m	15.24 to 30.48 cm	SanJose	NA	NA	NA	NA	NA	NA	NA	NA	NA	NA	NA	NA
AR1 20140206124640	NA	2020/08/12 20:40:09+00	Pyrus calleryana	San Jose	California	-121.7765749	37.30488061	4400 San Felipe Rd	16.51	fair	82.021	introduced	more than 18.29 m	15.24 to 30.48 cm	SanJose	NA	NA	NA	NA	NA	NA	NA	NA	NA	NA	NA	NA
WW 20131226095635	NA	2020/08/12 20:40:09+00	Lagerstroemia indica	San Jose	California	-121.8782052	37.24236196	1100 Coleman Rd	10.16	good	49.2126	introduced	more than 18.29 m	0 to 15.24 cm	SanJose	NA	NA	NA	NA	NA	NA	NA	NA	NA	NA	NA	NA
WW 20140205122938	NA	2020/08/12 20:40:09+00	Cercis canadensis	San Jose	California	-121.7908972	37.23505094	6501 Santa Teresa Bl	25.4	good	82.021	introduced	more than 18.29 m	15.24 to 30.48 cm	SanJose	NA	NA	NA	NA	NA	NA	NA	NA	NA	NA	NA	NA
EA 20131204094427	NA	2020/08/12 20:40:09+00	Quercus agrifolia	San Jose	California	-121.9148298	37.37623581	100 E Brokaw Rd	17.78	fair	49.2126	naturally_occurring	more than 18.29 m	15.24 to 30.48 cm	SanJose	NA	NA	NA	NA	NA	NA	NA	NA	NA	NA	NA	NA
EA 20131204094807	NA	2020/08/12 20:40:09+00	Quercus agrifolia	San Jose	California	-121.9145531	37.37642103	100 E Brokaw Rd	38.1	fair	131.2336	naturally_occurring	more than 18.29 m	30.48 to 45.72 cm	SanJose	NA	NA	NA	NA	NA	NA	NA	NA	NA	NA	NA	NA
WW 20140205155201	NA	2020/08/12 20:40:09+00	Fraxinus uhdei	San Jose	California	-121.7862132	37.23225662	6701 Santa Teresa Bl	26.67	good	131.2336	introduced	more than 18.29 m	15.24 to 30.48 cm	SanJose	NA	NA	NA	NA	NA	NA	NA	NA	NA	NA	NA	NA
NR 20140910151357	NA	2020/08/12 20:40:09+00	Chitalpa tashkentensis	San Jose	California	-121.8171574	37.33710959	2300 E Capitol Ex	5.08	fair	32.8084	no_info	more than 18.29 m	0 to 15.24 cm	SanJose	NA	NA	NA	NA	NA	NA	NA	NA	NA	NA	NA	NA
NR 20140910152600	NA	2020/08/12 20:40:09+00	Chitalpa tashkentensis	San Jose	California	-121.8169764	37.33683058	2300 E Capitol Ex	5.08	good	32.8084	no_info	more than 18.29 m	0 to 15.24 cm	SanJose	NA	NA	NA	NA	NA	NA	NA	NA	NA	NA	NA	NA
NR 20140910152947	NA	2020/08/12 20:40:09+00	Fraxinus americana	San Jose	California	-121.8166605	37.33634925	2300 E Capitol Ex	6.35	good	49.2126	introduced	more than 18.29 m	0 to 15.24 cm	SanJose	NA	NA	NA	NA	NA	NA	NA	NA	NA	NA	NA	NA
NR 20140910153048	NA	2020/08/12 20:40:09+00	Fraxinus americana	San Jose	California	-121.8165373	37.33616687	2300 E Capitol Ex	6.35	excellent	49.2126	introduced	more than 18.29 m	0 to 15.24 cm	SanJose	NA	NA	NA	NA	NA	NA	NA	NA	NA	NA	NA	NA
NR 20140910153327	NA	2020/08/12 20:40:09+00	Fraxinus americana	San Jose	California	-121.8161306	37.33558309	2300 E Capitol Ex	6.35	excellent	49.2126	introduced	more than 18.29 m	0 to 15.24 cm	SanJose	NA	NA	NA	NA	NA	NA	NA	NA	NA	NA	NA	NA
NR 20140910153631	NA	2020/08/12 20:40:09+00	Fraxinus americana	San Jose	California	-121.8153564	37.33449262	2300 E Capitol Ex	6.35	excellent	49.2126	introduced	more than 18.29 m	0 to 15.24 cm	SanJose	NA	NA	NA	NA	NA	NA	NA	NA	NA	NA	NA	NA
NR 20140910154118	NA	2020/08/12 20:40:09+00	Fraxinus americana	San Jose	California	-121.8146248	37.33345782	2300 E Capitol Ex	6.35	good	49.2126	introduced	more than 18.29 m	0 to 15.24 cm	SanJose	NA	NA	NA	NA	NA	NA	NA	NA	NA	NA	NA	NA
AR1 20140204113217	NA	2020/08/12 20:40:09+00	Fraxinus angustifolia	San Jose	California	-121.8048184	37.31116908	3201 Brigadoon Wy	43.18	good	147.6378	introduced	more than 18.29 m	30.48 to 45.72 cm	SanJose	NA	NA	NA	NA	NA	NA	NA	NA	NA	NA	NA	NA
EA 20131209145449	NA	2020/08/12 20:40:09+00	Sequoia sempervirens	San Jose	California	-121.9267621	37.3762983	15 Charcot Av	21.59	fair	82.021	naturally_occurring	more than 18.29 m	15.24 to 30.48 cm	SanJose	NA	NA	NA	NA	NA	NA	NA	NA	NA	NA	NA	NA
EA 20140110162011	NA	2021/09/25 16:05:59+00	Olea europaea	San Jose	California	-121.7905559	37.24877813	5700 Monterey Rd	50.8	fair	98.4252	introduced	more than 18.29 m	45.72 to 60.96 cm	SanJose	NA	NA	NA	NA	NA	NA	NA	NA	NA	NA	NA	NA
WW 20140122122201	NA	2020/08/12 20:40:09+00	Pistacia chinensis	San Jose	California	-121.8347317	37.19914108	7300 Almaden Rd	17.78	good	82.021	introduced	more than 18.29 m	15.24 to 30.48 cm	SanJose	NA	NA	NA	NA	NA	NA	NA	NA	NA	NA	NA	NA
WW 20140122160850	NA	2020/08/12 20:40:09+00	Pistacia chinensis	San Jose	California	-121.8281471	37.20231854	801 Harry Rd	24.13	good	82.021	introduced	more than 18.29 m	15.24 to 30.48 cm	SanJose	NA	NA	NA	NA	NA	NA	NA	NA	NA	NA	NA	NA
WW 20140124100608	NA	2020/08/12 20:40:09+00	Eucalyptus	San Jose	California	-121.9133543	37.28432647	2000 Meridian Av	77.47	poor	196.8504	no_info	more than 18.29 m	more than 76.2 cm	SanJose	NA	NA	NA	NA	NA	NA	NA	NA	NA	NA	NA	NA
WW 20140124113016	NA	2020/08/12 20:40:09+00	Eucalyptus polyanthemos	San Jose	California	-121.9136446	37.28442641	2001 Meridian Av	104.14	fair	229.6588	introduced	more than 18.29 m	more than 76.2 cm	SanJose	NA	NA	NA	NA	NA	NA	NA	NA	NA	NA	NA	NA
WW 20140124113948	NA	2020/08/12 20:40:09+00	Cupressus sempervirens	San Jose	California	-121.9136554	37.28417276	2001 Meridian Av	21.59	good	131.2336	introduced	more than 18.29 m	15.24 to 30.48 cm	SanJose	NA	NA	NA	NA	NA	NA	NA	NA	NA	NA	NA	NA
WW 20140124114331	NA	2020/08/12 20:40:09+00	NA	San Jose	California	-121.9136558	37.28415375	2001 Meridian Av	8.89	NA	0	no_info	NA	0 to 15.24 cm	SanJose	NA	NA	NA	NA	NA	NA	NA	NA	NA	NA	NA	NA
WW 20140124144349	NA	2020/08/12 20:40:09+00	Platanus acerifolia	San Jose	California	-121.9130432	37.2814238	2000 Meridian Av	34.29	good	164.042	introduced	more than 18.29 m	30.48 to 45.72 cm	SanJose	NA	NA	NA	NA	NA	NA	NA	NA	NA	NA	NA	NA
WW 20140124145559	NA	2020/08/12 20:40:09+00	Lagerstroemia indica	San Jose	California	-121.9131718	37.28161102	2000 Meridian Av	13.97	fair	65.6168	introduced	more than 18.29 m	0 to 15.24 cm	SanJose	NA	NA	NA	NA	NA	NA	NA	NA	NA	NA	NA	NA
WW 20140127101323	NA	2020/08/12 20:40:09+00	Platanus acerifolia	San Jose	California	-121.9134882	37.28368203	2000 Meridian Av	36.83	fair	164.042	introduced	more than 18.29 m	30.48 to 45.72 cm	SanJose	NA	NA	NA	NA	NA	NA	NA	NA	NA	NA	NA	NA
WW 20140127110346	NA	2020/08/12 20:40:09+00	Lagerstroemia indica	San Jose	California	-121.9134854	37.28426936	2000 Meridian Av	5.08	fair	49.2126	introduced	more than 18.29 m	0 to 15.24 cm	SanJose	NA	NA	NA	NA	NA	NA	NA	NA	NA	NA	NA	NA
NR 20140910154407	NA	2020/08/12 20:40:09+00	Quercus agrifolia	San Jose	California	-121.8143649	37.33304775	2300 E Capitol Ex	6.35	good	49.2126	naturally_occurring	more than 18.29 m	0 to 15.24 cm	SanJose	NA	NA	NA	NA	NA	NA	NA	NA	NA	NA	NA	NA
NR 20140912172035	NA	2020/08/12 20:40:09+00	Chilopsis linearis	San Jose	California	-121.8166149	37.33704579	2305 E Capitol Ex	5.08	excellent	32.8084	naturally_occurring	more than 18.29 m	0 to 15.24 cm	SanJose	NA	NA	NA	NA	NA	NA	NA	NA	NA	NA	NA	NA
NR 20140912171958	NA	2020/08/12 20:40:09+00	Chilopsis linearis	San Jose	California	-121.8167246	37.33720506	2305 E Capitol Ex	6.35	excellent	32.8084	naturally_occurring	more than 18.29 m	0 to 15.24 cm	SanJose	NA	NA	NA	NA	NA	NA	NA	NA	NA	NA	NA	NA
NR 20140912172142	NA	2020/08/12 20:40:09+00	Chilopsis linearis	San Jose	California	-121.8165641	37.33696866	2305 E Capitol Ex	5.08	excellent	32.8084	naturally_occurring	more than 18.29 m	0 to 15.24 cm	SanJose	NA	NA	NA	NA	NA	NA	NA	NA	NA	NA	NA	NA
NR 20140912172346	NA	2020/08/12 20:40:09+00	Chilopsis linearis	San Jose	California	-121.8163115	37.33658043	2305 E Capitol Ex	2.54	good	32.8084	naturally_occurring	more than 18.29 m	0 to 15.24 cm	SanJose	NA	NA	NA	NA	NA	NA	NA	NA	NA	NA	NA	NA
NR 20140912172532	NA	2020/08/12 20:40:09+00	Chilopsis linearis	San Jose	California	-121.8161202	37.33631507	2305 E Capitol Ex	6.35	fair	16.4042	naturally_occurring	13.71 to 18.29 m	0 to 15.24 cm	SanJose	NA	NA	NA	NA	NA	NA	NA	NA	NA	NA	NA	NA
NR 20140912173001	NA	2020/08/12 20:40:09+00	Chilopsis linearis	San Jose	California	-121.8157025	37.33569685	2305 E Capitol Ex	7.62	excellent	32.8084	naturally_occurring	more than 18.29 m	0 to 15.24 cm	SanJose	NA	NA	NA	NA	NA	NA	NA	NA	NA	NA	NA	NA
NR 20140912173613	NA	2020/08/12 20:40:09+00	Chilopsis linearis	San Jose	California	-121.8152313	37.33503082	2305 E Capitol Ex	7.62	dead	32.8084	naturally_occurring	more than 18.29 m	0 to 15.24 cm	SanJose	NA	NA	NA	NA	NA	NA	NA	NA	NA	NA	NA	NA
NR 20140912173727	NA	2020/08/12 20:40:09+00	Chilopsis linearis	San Jose	California	-121.8150445	37.33476175	2305 E Capitol Ex	10.16	excellent	49.2126	naturally_occurring	more than 18.29 m	0 to 15.24 cm	SanJose	NA	NA	NA	NA	NA	NA	NA	NA	NA	NA	NA	NA
NR 20140912173938	NA	2020/08/12 20:40:09+00	Chilopsis linearis	San Jose	California	-121.8148013	37.33444474	2305 E Capitol Ex	8.89	excellent	49.2126	naturally_occurring	more than 18.29 m	0 to 15.24 cm	SanJose	NA	NA	NA	NA	NA	NA	NA	NA	NA	NA	NA	NA
NR 20140912174421	NA	2020/08/12 20:40:09+00	Chilopsis linearis	San Jose	California	-121.814348	37.33380144	2305 E Capitol Ex	7.62	dead	0	naturally_occurring	NA	0 to 15.24 cm	SanJose	NA	NA	NA	NA	NA	NA	NA	NA	NA	NA	NA	NA
NR 20140912174539	NA	2020/08/12 20:40:09+00	Chilopsis linearis	San Jose	California	-121.8141715	37.33355884	2305 E Capitol Ex	6.35	dead	32.8084	naturally_occurring	more than 18.29 m	0 to 15.24 cm	SanJose	NA	NA	NA	NA	NA	NA	NA	NA	NA	NA	NA	NA
NR 20140912174649	NA	2020/08/12 20:40:09+00	Chilopsis linearis	San Jose	California	-121.8140324	37.33335913	2305 E Capitol Ex	10.16	excellent	49.2126	naturally_occurring	more than 18.29 m	0 to 15.24 cm	SanJose	NA	NA	NA	NA	NA	NA	NA	NA	NA	NA	NA	NA
NR 20140912174612	NA	2020/08/12 20:40:09+00	Chilopsis linearis	San Jose	California	-121.8141076	37.33346147	2305 E Capitol Ex	10.16	excellent	49.2126	naturally_occurring	more than 18.29 m	0 to 15.24 cm	SanJose	NA	NA	NA	NA	NA	NA	NA	NA	NA	NA	NA	NA
NR 20140910154213	NA	2020/08/12 20:40:09+00	Fraxinus americana	San Jose	California	-121.8145875	37.33335787	2300 E Capitol Ex	6.35	good	49.2126	introduced	more than 18.29 m	0 to 15.24 cm	SanJose	NA	NA	NA	NA	NA	NA	NA	NA	NA	NA	NA	NA
EA 20131205141259	NA	2020/08/12 20:40:09+00	NA	San Jose	California	-121.9102386	37.36266493	1400 N 1St St	12.7	NA	0	no_info	NA	0 to 15.24 cm	SanJose	NA	NA	NA	NA	NA	NA	NA	NA	NA	NA	NA	NA
EA 20131213085157	NA	2020/08/12 20:40:09+00	Pyrus calleryana	San Jose	California	-121.9401096	37.40294162	3400 N 1St St	33.02	fair	114.8294	introduced	more than 18.29 m	30.48 to 45.72 cm	SanJose	NA	NA	NA	NA	NA	NA	NA	NA	NA	NA	NA	NA
NR 20140910152304	NA	2020/08/12 20:40:09+00	Chilopsis linearis	San Jose	California	-121.8170935	37.33699913	2300 E Capitol Ex	5.08	good	32.8084	naturally_occurring	more than 18.29 m	0 to 15.24 cm	SanJose	NA	NA	NA	NA	NA	NA	NA	NA	NA	NA	NA	NA
EA 20131215154723	NA	2020/08/12 20:40:09+00	Acer rubrum	San Jose	California	-121.9334979	37.41338248	200 E Tasman Dr	10.16	good	82.021	introduced	more than 18.29 m	0 to 15.24 cm	SanJose	NA	NA	NA	NA	NA	NA	NA	NA	NA	NA	NA	NA
IH 20131217134453	NA	2020/08/12 20:40:09+00	Platanus acerifolia	San Jose	California	-121.9204709	37.32436986	1700 Martin Av	17.78	fair	65.6168	introduced	more than 18.29 m	15.24 to 30.48 cm	SanJose	NA	NA	NA	NA	NA	NA	NA	NA	NA	NA	NA	NA
IH 20131231140352	NA	2020/08/12 20:40:09+00	Washingtonia filifera	San Jose	California	-121.887517	37.3244522	650 Vine St	74.93	good	147.6378	naturally_occurring	more than 18.29 m	60.96 to 76.2 cm	SanJose	NA	NA	NA	NA	NA	NA	NA	NA	NA	NA	NA	NA
IH 20131231144854	NA	2020/08/12 20:40:09+00	Washingtonia filifera	San Jose	California	-121.8888486	37.32610696	500 Vine St	76.2	fair	164.042	naturally_occurring	more than 18.29 m	60.96 to 76.2 cm	SanJose	NA	NA	NA	NA	NA	NA	NA	NA	NA	NA	NA	NA
IH 20140124170152	NA	2020/08/12 20:40:09+00	Pinus canariensis	San Jose	California	-121.820723	37.23755366	6000 Santa Teresa Bl	58.42	fair	262.4672	introduced	more than 18.29 m	45.72 to 60.96 cm	SanJose	NA	NA	NA	NA	NA	NA	NA	NA	NA	NA	NA	NA
LM 20131219084020	NA	2020/08/12 20:40:09+00	Pyrus calleryana	San Jose	California	-121.8512235	37.39198509	2900 Berryessa Rd	25.4	fair	98.4252	introduced	more than 18.29 m	15.24 to 30.48 cm	SanJose	NA	NA	NA	NA	NA	NA	NA	NA	NA	NA	NA	NA
WW 20140129154544	NA	2020/08/12 20:40:09+00	Liquidambar styraciflua	San Jose	California	-121.8446073	37.21057634	1035 Via Valiente	30.48	fair	147.6378	introduced	more than 18.29 m	15.24 to 30.48 cm	SanJose	NA	NA	NA	NA	NA	NA	NA	NA	NA	NA	NA	NA
WW 20140205142543	NA	2020/08/12 20:40:09+00	Pinus halepensis	San Jose	California	-121.789005	37.23393575	6501 Santa Teresa Bl	62.23	fair	180.4462	introduced	more than 18.29 m	60.96 to 76.2 cm	SanJose	NA	NA	NA	NA	NA	NA	NA	NA	NA	NA	NA	NA
WW 20140205145113	NA	2020/08/12 20:40:09+00	NA	San Jose	California	-121.7876904	37.23315296	6501 Santa Teresa Bl	0	NA	0	no_info	NA	NA	SanJose	NA	NA	NA	NA	NA	NA	NA	NA	NA	NA	NA	NA
MJ 20140130101446	NA	2020/08/12 20:40:09+00	Fraxinus angustifolia	San Jose	California	-121.7755652	37.31650021	3151 Aborn Rd	26.67	NA	98.4252	introduced	more than 18.29 m	15.24 to 30.48 cm	SanJose	NA	NA	NA	NA	NA	NA	NA	NA	NA	NA	NA	NA
MJ 20140130102011	NA	2020/08/12 20:40:09+00	Fraxinus angustifolia	San Jose	California	-121.7757946	37.31648291	3151 Aborn Rd	19.05	NA	65.6168	introduced	more than 18.29 m	15.24 to 30.48 cm	SanJose	NA	NA	NA	NA	NA	NA	NA	NA	NA	NA	NA	NA
MJ 20140130102254	NA	2020/08/12 20:40:09+00	NA	San Jose	California	-121.7759822	37.31646392	3151 Aborn Rd	0	NA	0	no_info	NA	NA	SanJose	NA	NA	NA	NA	NA	NA	NA	NA	NA	NA	NA	NA
7055_1634064274	NA	2020/08/12 20:40:09+00	NA	San Jose	California	-121.7755612	37.31649821	3151 Aborn Rd	0	NA	0	no_info	NA	NA	SanJose	NA	NA	NA	NA	NA	NA	NA	NA	NA	NA	NA	NA
7055_1634064304	NA	2020/08/12 20:40:09+00	NA	San Jose	California	-121.7757935	37.31648019	3151 Aborn Rd	0	NA	0	no_info	NA	NA	SanJose	NA	NA	NA	NA	NA	NA	NA	NA	NA	NA	NA	NA
MJ 20140130102304	NA	2020/08/12 20:40:09+00	Fraxinus angustifolia	San Jose	California	-121.7762051	37.31643998	3151 Aborn Rd	20.32	NA	98.4252	introduced	more than 18.29 m	15.24 to 30.48 cm	SanJose	NA	NA	NA	NA	NA	NA	NA	NA	NA	NA	NA	NA
7055_1634064403	NA	2020/08/12 20:40:09+00	NA	San Jose	California	-121.7761202	37.31644953	3151 Aborn Rd	0	NA	0	no_info	NA	NA	SanJose	NA	NA	NA	NA	NA	NA	NA	NA	NA	NA	NA	NA
7055_1634064711	NA	2020/08/12 20:40:09+00	NA	San Jose	California	-121.7769802	37.3164208	3101 Aborn Rd	0	NA	0	no_info	NA	NA	SanJose	NA	NA	NA	NA	NA	NA	NA	NA	NA	NA	NA	NA
MJ 20140130105537	NA	2020/08/12 20:40:09+00	NA	San Jose	California	-121.7788451	37.31613601	3071 Aborn Rd	0	NA	0	no_info	NA	NA	SanJose	NA	NA	NA	NA	NA	NA	NA	NA	NA	NA	NA	NA
NR 20140910153452	NA	2020/08/12 20:40:09+00	Fraxinus americana	San Jose	California	-121.8157219	37.3350053	2300 E Capitol Ex	6.35	excellent	49.2126	introduced	more than 18.29 m	0 to 15.24 cm	SanJose	NA	NA	NA	NA	NA	NA	NA	NA	NA	NA	NA	NA
7055_1634064454	NA	2020/08/12 20:40:09+00	NA	San Jose	California	-121.776217	37.31643686	3151 Aborn Rd	0	NA	0	no_info	NA	NA	SanJose	NA	NA	NA	NA	NA	NA	NA	NA	NA	NA	NA	NA
7055_1634064438	NA	2020/08/12 20:40:09+00	NA	San Jose	California	-121.7760452	37.31645616	3151 Aborn Rd	0	NA	0	no_info	NA	NA	SanJose	NA	NA	NA	NA	NA	NA	NA	NA	NA	NA	NA	NA
7055_1634064548	NA	2020/08/12 20:40:09+00	NA	San Jose	California	-121.7765101	37.3164298	3151 Aborn Rd	0	NA	0	no_info	NA	NA	SanJose	NA	NA	NA	NA	NA	NA	NA	NA	NA	NA	NA	NA
MJ 20140130104319	NA	2020/08/12 20:40:09+00	NA	San Jose	California	-121.7773916	37.31639154	3101 Aborn Rd	0	NA	0	no_info	NA	NA	SanJose	NA	NA	NA	NA	NA	NA	NA	NA	NA	NA	NA	NA
MJ 20140130104630	NA	2020/08/12 20:40:09+00	Fraxinus angustifolia	San Jose	California	-121.7778151	37.31634845	3101 Aborn Rd	25.4	fair	131.2336	introduced	more than 18.29 m	15.24 to 30.48 cm	SanJose	NA	NA	NA	NA	NA	NA	NA	NA	NA	NA	NA	NA
MJ 20140130104533	NA	2020/08/12 20:40:09+00	Fraxinus angustifolia	San Jose	California	-121.7777078	37.3163585	3101 Aborn Rd	35.56	fair	114.8294	introduced	more than 18.29 m	30.48 to 45.72 cm	SanJose	NA	NA	NA	NA	NA	NA	NA	NA	NA	NA	NA	NA
MJ 20140130104416	NA	2020/08/12 20:40:09+00	Fraxinus angustifolia	San Jose	California	-121.7776081	37.31637438	3101 Aborn Rd	25.4	fair	82.021	introduced	more than 18.29 m	15.24 to 30.48 cm	SanJose	NA	NA	NA	NA	NA	NA	NA	NA	NA	NA	NA	NA
MJ 20140130105258	NA	2020/08/12 20:40:09+00	Fraxinus angustifolia	San Jose	California	-121.7783395	37.31625101	3101 Aborn Rd	36.83	fair	147.6378	introduced	more than 18.29 m	30.48 to 45.72 cm	SanJose	NA	NA	NA	NA	NA	NA	NA	NA	NA	NA	NA	NA
MJ 20140130104852	NA	2020/08/12 20:40:09+00	Fraxinus angustifolia	San Jose	California	-121.7780108	37.31631377	3101 Aborn Rd	30.48	fair	131.2336	introduced	more than 18.29 m	15.24 to 30.48 cm	SanJose	NA	NA	NA	NA	NA	NA	NA	NA	NA	NA	NA	NA
7055_1634064723	NA	2020/08/12 20:40:09+00	NA	San Jose	California	-121.777031	37.31641444	3101 Aborn Rd	0	NA	0	no_info	NA	NA	SanJose	NA	NA	NA	NA	NA	NA	NA	NA	NA	NA	NA	NA
MJ 20140130105753	NA	2020/08/12 20:40:09+00	Fraxinus angustifolia	San Jose	California	-121.7790292	37.3160689	3071 Aborn Rd	30.48	fair	131.2336	introduced	more than 18.29 m	15.24 to 30.48 cm	SanJose	NA	NA	NA	NA	NA	NA	NA	NA	NA	NA	NA	NA
7055_1634064835	NA	2020/08/12 20:40:09+00	NA	San Jose	California	-121.7775321	37.31637801	3101 Aborn Rd	0	NA	0	no_info	NA	NA	SanJose	NA	NA	NA	NA	NA	NA	NA	NA	NA	NA	NA	NA
7055_1634064821	NA	2020/08/12 20:40:09+00	NA	San Jose	California	-121.7773264	37.31639767	3101 Aborn Rd	0	NA	0	no_info	NA	NA	SanJose	NA	NA	NA	NA	NA	NA	NA	NA	NA	NA	NA	NA
7055_1634064848	NA	2020/08/12 20:40:09+00	NA	San Jose	California	-121.7774595	37.31638461	3101 Aborn Rd	0	NA	0	no_info	NA	NA	SanJose	NA	NA	NA	NA	NA	NA	NA	NA	NA	NA	NA	NA
MJ 20140130105616	NA	2020/08/12 20:40:09+00	Fraxinus angustifolia	San Jose	California	-121.7789224	37.31610853	3071 Aborn Rd	25.4	fair	98.4252	introduced	more than 18.29 m	15.24 to 30.48 cm	SanJose	NA	NA	NA	NA	NA	NA	NA	NA	NA	NA	NA	NA
7055_1634064953	NA	2020/08/12 20:40:09+00	NA	San Jose	California	-121.778779	37.31615339	3071 Aborn Rd	0	NA	0	no_info	NA	NA	SanJose	NA	NA	NA	NA	NA	NA	NA	NA	NA	NA	NA	NA
NR 20140910152500	NA	2020/08/12 20:40:09+00	Chitalpa tashkentensis	San Jose	California	-121.8170359	37.33691175	2300 E Capitol Ex	5.08	good	32.8084	no_info	more than 18.29 m	0 to 15.24 cm	SanJose	NA	NA	NA	NA	NA	NA	NA	NA	NA	NA	NA	NA
AR1 20140205081626	NA	2020/08/12 20:40:09+00	Fraxinus angustifolia	San Jose	California	-121.8017894	37.3119979	3101 Nieman Bl	34.29	fair	147.6378	introduced	more than 18.29 m	30.48 to 45.72 cm	SanJose	NA	NA	NA	NA	NA	NA	NA	NA	NA	NA	NA	NA
EA 20140111152551	NA	2021/09/25 16:05:59+00	Cercis	San Jose	California	-121.7825288	37.24395533	5900 Monterey Rd	10.16	fair	19.68504	no_info	more than 18.29 m	0 to 15.24 cm	SanJose	NA	NA	NA	NA	NA	NA	NA	NA	NA	NA	NA	NA
EA 20140120110318	NA	2021/09/25 16:05:59+00	Fraxinus angustifolia	San Jose	California	-121.8143901	37.29318742	3900 Mclaughlin Av	50.8	fair	147.6378	introduced	more than 18.29 m	45.72 to 60.96 cm	SanJose	NA	NA	NA	NA	NA	NA	NA	NA	NA	NA	NA	NA
EA 20140127120152	NA	2022/03/04 19:50:40+00	Koelreuteria bipinnata	San Jose	California	-121.8012209	37.29983239	1750 Yerba Buena Rd	12.7	good	65.6168	introduced	more than 18.29 m	0 to 15.24 cm	SanJose	NA	NA	NA	NA	NA	NA	NA	NA	NA	NA	NA	NA
IH 20140107095749	NA	2020/08/12 20:40:09+00	Lagerstroemia indica	San Jose	California	-121.8816076	37.31908743	100 Willow St	16.51	good	98.4252	introduced	more than 18.29 m	15.24 to 30.48 cm	SanJose	NA	NA	NA	NA	NA	NA	NA	NA	NA	NA	NA	NA
IH 20140206114109	NA	2020/08/12 20:40:09+00	NA	San Jose	California	-121.8626259	37.37839745	950 N Jackson Av	0	NA	0	no_info	NA	NA	SanJose	NA	NA	NA	NA	NA	NA	NA	NA	NA	NA	NA	NA
WW 20140124114148	NA	2020/08/12 20:40:09+00	Cupressus sempervirens	San Jose	California	-121.9136552	37.28416182	2001 Meridian Av	17.78	good	98.4252	introduced	more than 18.29 m	15.24 to 30.48 cm	SanJose	NA	NA	NA	NA	NA	NA	NA	NA	NA	NA	NA	NA
WW 20140124150716	NA	2020/08/12 20:40:09+00	Platanus acerifolia	San Jose	California	-121.9132397	37.28173395	2000 Meridian Av	26.67	good	131.2336	introduced	more than 18.29 m	15.24 to 30.48 cm	SanJose	NA	NA	NA	NA	NA	NA	NA	NA	NA	NA	NA	NA
WW 20140124153926	NA	2020/08/12 20:40:09+00	Platanus acerifolia	San Jose	California	-121.9134263	37.28220654	2000 Meridian Av	33.02	good	164.042	introduced	more than 18.29 m	30.48 to 45.72 cm	SanJose	NA	NA	NA	NA	NA	NA	NA	NA	NA	NA	NA	NA
WW 20140124160234	NA	2020/08/12 20:40:09+00	Platanus acerifolia	San Jose	California	-121.9134947	37.28268832	2000 Meridian Av	34.29	good	164.042	introduced	more than 18.29 m	30.48 to 45.72 cm	SanJose	NA	NA	NA	NA	NA	NA	NA	NA	NA	NA	NA	NA
WW 20140127100532	NA	2020/08/12 20:40:09+00	Platanus acerifolia	San Jose	California	-121.9134895	37.28350502	2000 Meridian Av	33.02	good	180.4462	introduced	more than 18.29 m	30.48 to 45.72 cm	SanJose	NA	NA	NA	NA	NA	NA	NA	NA	NA	NA	NA	NA
WW 20140127110058	NA	2020/08/12 20:40:09+00	Lagerstroemia indica	San Jose	California	-121.9134885	37.28421425	2000 Meridian Av	8.89	good	65.6168	introduced	more than 18.29 m	0 to 15.24 cm	SanJose	NA	NA	NA	NA	NA	NA	NA	NA	NA	NA	NA	NA
WW 20140127111159	NA	2020/08/12 20:40:09+00	Platanus acerifolia	San Jose	California	-121.9134945	37.28447556	2000 Meridian Av	15.24	good	114.8294	introduced	more than 18.29 m	0 to 15.24 cm	SanJose	NA	NA	NA	NA	NA	NA	NA	NA	NA	NA	NA	NA
WW 20140127120457	NA	2020/08/12 20:40:09+00	Platanus acerifolia	San Jose	California	-121.9134749	37.28534461	2000 Meridian Av	30.48	good	164.042	introduced	more than 18.29 m	15.24 to 30.48 cm	SanJose	NA	NA	NA	NA	NA	NA	NA	NA	NA	NA	NA	NA
WW 20140127124031	NA	2020/08/12 20:40:09+00	Lagerstroemia indica	San Jose	California	-121.9134745	37.28606014	2000 Meridian Av	7.62	good	49.2126	introduced	more than 18.29 m	0 to 15.24 cm	SanJose	NA	NA	NA	NA	NA	NA	NA	NA	NA	NA	NA	NA
WW 20140128105655	NA	2020/08/12 20:40:09+00	Quercus agrifolia	San Jose	California	-121.8952088	37.22204566	6100 Camden Av	11.43	fair	65.6168	naturally_occurring	more than 18.29 m	0 to 15.24 cm	SanJose	NA	NA	NA	NA	NA	NA	NA	NA	NA	NA	NA	NA
WW 20140128121130	NA	2020/08/12 20:40:09+00	Schinus molle	San Jose	California	-121.8962334	37.22246595	6100 Camden Av	27.94	fair	82.021	introduced	more than 18.29 m	15.24 to 30.48 cm	SanJose	NA	NA	NA	NA	NA	NA	NA	NA	NA	NA	NA	NA
WW 20140128150927	NA	2020/08/12 20:40:09+00	Quercus agrifolia	San Jose	California	-121.8969141	37.22274649	6100 Camden Av	7.62	good	32.8084	naturally_occurring	more than 18.29 m	0 to 15.24 cm	SanJose	NA	NA	NA	NA	NA	NA	NA	NA	NA	NA	NA	NA
WW 20140128161343	NA	2020/08/12 20:40:09+00	Schinus molle	San Jose	California	-121.89771	37.22302552	6100 Camden Av	17.78	fair	49.2126	introduced	more than 18.29 m	15.24 to 30.48 cm	SanJose	NA	NA	NA	NA	NA	NA	NA	NA	NA	NA	NA	NA
WW 20140129101946	NA	2020/08/12 20:40:09+00	Lagerstroemia indica	San Jose	California	-121.8983966	37.22322633	6100 Camden Av	13.97	good	65.6168	introduced	more than 18.29 m	0 to 15.24 cm	SanJose	NA	NA	NA	NA	NA	NA	NA	NA	NA	NA	NA	NA
WW 20140129102327	NA	2020/08/12 20:40:09+00	Lagerstroemia indica	San Jose	California	-121.8984613	37.22324556	6100 Camden Av	13.97	good	82.021	introduced	more than 18.29 m	0 to 15.24 cm	SanJose	NA	NA	NA	NA	NA	NA	NA	NA	NA	NA	NA	NA
WW 20140129112147	NA	2020/08/12 20:40:09+00	Liquidambar styraciflua	San Jose	California	-121.888783	37.22548766	6200 Paso Los Cerritos	17.78	good	98.4252	introduced	more than 18.29 m	15.24 to 30.48 cm	SanJose	NA	NA	NA	NA	NA	NA	NA	NA	NA	NA	NA	NA
WW 20140129121011	NA	2020/08/12 20:40:09+00	NA	San Jose	California	-121.8817296	37.24892016	1225 Blossom Hill Rd	0	NA	0	no_info	NA	NA	SanJose	NA	NA	NA	NA	NA	NA	NA	NA	NA	NA	NA	NA
WW 20140129153113	NA	2020/08/12 20:40:09+00	Liquidambar styraciflua	San Jose	California	-121.8443903	37.21095488	1035 Via Valiente	30.48	fair	131.2336	introduced	more than 18.29 m	15.24 to 30.48 cm	SanJose	NA	NA	NA	NA	NA	NA	NA	NA	NA	NA	NA	NA
WW 20140131112120	NA	2020/08/12 20:40:09+00	Eucalyptus sideroxylon	San Jose	California	-121.869298	37.22924657	1080 Redmond Av	39.37	fair	164.042	introduced	more than 18.29 m	30.48 to 45.72 cm	SanJose	NA	NA	NA	NA	NA	NA	NA	NA	NA	NA	NA	NA
WW 20140205114011	NA	2020/08/12 20:40:09+00	Ginkgo biloba	San Jose	California	-121.79237	37.23591349	6501 Santa Teresa Bl	40.64	fair	147.6378	introduced	more than 18.29 m	30.48 to 45.72 cm	SanJose	NA	NA	NA	NA	NA	NA	NA	NA	NA	NA	NA	NA
7055_1634151945	NA	2020/08/12 20:40:09+00	NA	San Jose	California	-121.8483471	37.29063992	2900 Monterey Rd	0	NA	0	no_info	NA	NA	SanJose	NA	NA	NA	NA	NA	NA	NA	NA	NA	NA	NA	NA
7055_1634151931	NA	2020/08/12 20:40:09+00	NA	San Jose	California	-121.8484205	37.29070823	2900 Monterey Rd	0	NA	0	no_info	NA	NA	SanJose	NA	NA	NA	NA	NA	NA	NA	NA	NA	NA	NA	NA
EA 20140108133017	NA	2020/08/12 20:40:09+00	Cinnamomum camphora	San Jose	California	-121.8493112	37.29156267	2800 Monterey Rd	8.89	fair	49.2126	introduced	more than 18.29 m	0 to 15.24 cm	SanJose	NA	NA	NA	NA	NA	NA	NA	NA	NA	NA	NA	NA
EA 20140108133936	NA	2020/08/12 20:40:09+00	Cinnamomum camphora	San Jose	California	-121.8496596	37.29190783	2800 Monterey Rd	12.7	good	49.2126	introduced	more than 18.29 m	0 to 15.24 cm	SanJose	NA	NA	NA	NA	NA	NA	NA	NA	NA	NA	NA	NA
EA 20140108133606	NA	2020/08/12 20:40:09+00	Fraxinus uhdei	San Jose	California	-121.8495191	37.29176932	2800 Monterey Rd	22.86	good	82.021	introduced	more than 18.29 m	15.24 to 30.48 cm	SanJose	NA	NA	NA	NA	NA	NA	NA	NA	NA	NA	NA	NA
EA 20140108132806	NA	2020/08/12 20:40:09+00	Cinnamomum camphora	San Jose	California	-121.849243	37.29152326	2800 Monterey Rd	12.7	good	65.6168	introduced	more than 18.29 m	0 to 15.24 cm	SanJose	NA	NA	NA	NA	NA	NA	NA	NA	NA	NA	NA	NA
7055_1634157485	NA	2020/08/12 20:40:09+00	NA	San Jose	California	-121.8499683	37.29220584	2800 Monterey Rd	0	NA	0	no_info	NA	NA	SanJose	NA	NA	NA	NA	NA	NA	NA	NA	NA	NA	NA	NA
7055_1634157506	NA	2020/08/12 20:40:09+00	NA	San Jose	California	-121.8502115	37.29243565	2800 Monterey Rd	0	NA	0	no_info	NA	NA	SanJose	NA	NA	NA	NA	NA	NA	NA	NA	NA	NA	NA	NA
7055_1634157496	NA	2020/08/12 20:40:09+00	NA	San Jose	California	-121.8500806	37.29231718	2800 Monterey Rd	0	NA	0	no_info	NA	NA	SanJose	NA	NA	NA	NA	NA	NA	NA	NA	NA	NA	NA	NA
NR 20140910152622	NA	2020/08/12 20:40:09+00	Chilopsis linearis	San Jose	California	-121.8169364	37.33675536	2300 E Capitol Ex	5.08	excellent	32.8084	naturally_occurring	more than 18.29 m	0 to 15.24 cm	SanJose	NA	NA	NA	NA	NA	NA	NA	NA	NA	NA	NA	NA
EA 20140108112734	NA	2020/08/12 20:40:09+00	Fraxinus uhdei	San Jose	California	-121.8534088	37.29578997	2650 Monterey Rd	27.94	good	98.4252	introduced	more than 18.29 m	15.24 to 30.48 cm	SanJose	NA	NA	NA	NA	NA	NA	NA	NA	NA	NA	NA	NA
AR1 20140204165200	NA	2020/08/12 20:40:09+00	Pistacia chinensis	San Jose	California	-121.8038811	37.3121635	2200 Aborn Rd	31.75	fair	114.8294	introduced	more than 18.29 m	30.48 to 45.72 cm	SanJose	NA	NA	NA	NA	NA	NA	NA	NA	NA	NA	NA	NA
EA 20140108140508	NA	2020/08/12 20:40:09+00	Cinnamomum camphora	San Jose	California	-121.8516953	37.29392225	2700 Monterey Rd	13.97	good	82.021	introduced	more than 18.29 m	0 to 15.24 cm	SanJose	NA	NA	NA	NA	NA	NA	NA	NA	NA	NA	NA	NA
EA 20140114123249	NA	2020/08/12 20:40:09+00	Arbutus unedo	San Jose	California	-121.7725291	37.23825595	52 Bernal Rd	10.16	good	65.6168	introduced	more than 18.29 m	0 to 15.24 cm	SanJose	NA	NA	NA	NA	NA	NA	NA	NA	NA	NA	NA	NA
IH 20140130113552	NA	2020/08/12 20:40:09+00	Pistacia chinensis	San Jose	California	-121.8435365	37.25059041	600 Blossom Hill Rd	30.48	fair	114.8294	introduced	more than 18.29 m	15.24 to 30.48 cm	SanJose	NA	NA	NA	NA	NA	NA	NA	NA	NA	NA	NA	NA
LM 20131204073812	NA	2020/08/12 20:40:09+00	Pinus canariensis	San Jose	California	-121.8660405	37.38113967	13000 Berryessa Rd	6.35	excellent	49.2126	introduced	more than 18.29 m	0 to 15.24 cm	SanJose	NA	NA	NA	NA	NA	NA	NA	NA	NA	NA	NA	NA
WW 20140116162345	NA	2020/08/12 20:40:09+00	Pistacia chinensis	San Jose	California	-121.9321783	37.25076064	2001 Samaritan Dr	16.51	good	49.2126	introduced	more than 18.29 m	15.24 to 30.48 cm	SanJose	NA	NA	NA	NA	NA	NA	NA	NA	NA	NA	NA	NA
EA 20140121134455	NA	2020/08/12 20:40:09+00	Xylosma congestum	San Jose	California	-121.8267402	37.28766777	600 Sylvandale Av	11.43	good	82.021	no_info	more than 18.29 m	0 to 15.24 cm	SanJose	NA	NA	NA	NA	NA	NA	NA	NA	NA	NA	NA	NA
7055_1634159045	NA	2020/08/12 20:40:09+00	NA	San Jose	California	-121.8545562	37.29694708	2600 Monterey Rd	0	NA	0	no_info	NA	NA	SanJose	NA	NA	NA	NA	NA	NA	NA	NA	NA	NA	NA	NA
EA 20140108114814	NA	2020/08/12 20:40:09+00	Fraxinus uhdei	San Jose	California	-121.8553885	37.2977873	2600 Monterey Rd	33.02	fair	114.8294	introduced	more than 18.29 m	30.48 to 45.72 cm	SanJose	NA	NA	NA	NA	NA	NA	NA	NA	NA	NA	NA	NA
EA 20140108115121	NA	2020/08/12 20:40:09+00	Fraxinus uhdei	San Jose	California	-121.8555373	37.29793538	2600 Monterey Rd	20.32	good	82.021	introduced	more than 18.29 m	15.24 to 30.48 cm	SanJose	NA	NA	NA	NA	NA	NA	NA	NA	NA	NA	NA	NA
NR 20140910152655	NA	2020/08/12 20:40:09+00	Chilopsis linearis	San Jose	California	-121.816881	37.33668341	2300 E Capitol Ex	7.62	good	32.8084	naturally_occurring	more than 18.29 m	0 to 15.24 cm	SanJose	NA	NA	NA	NA	NA	NA	NA	NA	NA	NA	NA	NA
EA 20140108115818	NA	2020/08/12 20:40:09+00	Fraxinus uhdei	San Jose	California	-121.8560732	37.29848167	2600 Monterey Rd	19.05	good	82.021	introduced	more than 18.29 m	15.24 to 30.48 cm	SanJose	NA	NA	NA	NA	NA	NA	NA	NA	NA	NA	NA	NA
EA 20140108114312	NA	2020/08/12 20:40:09+00	Fraxinus uhdei	San Jose	California	-121.8551181	37.29751224	2600 Monterey Rd	21.59	fair	82.021	introduced	more than 18.29 m	15.24 to 30.48 cm	SanJose	NA	NA	NA	NA	NA	NA	NA	NA	NA	NA	NA	NA
EA 20140108114034	NA	2020/08/12 20:40:09+00	Fraxinus uhdei	San Jose	California	-121.8549158	37.2973035	2600 Monterey Rd	25.4	fair	98.4252	introduced	more than 18.29 m	15.24 to 30.48 cm	SanJose	NA	NA	NA	NA	NA	NA	NA	NA	NA	NA	NA	NA
EA 20140108120503	NA	2020/08/12 20:40:09+00	Fraxinus uhdei	San Jose	California	-121.8564573	37.29886278	2600 Monterey Rd	15.24	good	65.6168	introduced	more than 18.29 m	0 to 15.24 cm	SanJose	NA	NA	NA	NA	NA	NA	NA	NA	NA	NA	NA	NA
7055_1634159034	NA	2020/08/12 20:40:09+00	NA	San Jose	California	-121.8545186	37.29690344	2600 Monterey Rd	0	NA	0	no_info	NA	NA	SanJose	NA	NA	NA	NA	NA	NA	NA	NA	NA	NA	NA	NA
EA 20140108114430	NA	2020/08/12 20:40:09+00	Fraxinus uhdei	San Jose	California	-121.8551827	37.29758347	2600 Monterey Rd	22.86	good	98.4252	introduced	more than 18.29 m	15.24 to 30.48 cm	SanJose	NA	NA	NA	NA	NA	NA	NA	NA	NA	NA	NA	NA
EA 20140108115426	NA	2020/08/12 20:40:09+00	Fraxinus uhdei	San Jose	California	-121.855773	37.29817583	2600 Monterey Rd	24.13	good	82.021	introduced	more than 18.29 m	15.24 to 30.48 cm	SanJose	NA	NA	NA	NA	NA	NA	NA	NA	NA	NA	NA	NA
7055_1634159185	NA	2020/08/12 20:40:09+00	NA	San Jose	California	-121.8547715	37.29716006	2600 Monterey Rd	0	NA	0	no_info	NA	NA	SanJose	NA	NA	NA	NA	NA	NA	NA	NA	NA	NA	NA	NA
NR 20140910152804	NA	2020/08/12 20:40:09+00	Chitalpa tashkentensis	San Jose	California	-121.8167815	37.33652547	2300 E Capitol Ex	5.08	good	26.24672	no_info	more than 18.29 m	0 to 15.24 cm	SanJose	NA	NA	NA	NA	NA	NA	NA	NA	NA	NA	NA	NA
NR 20140910152722	NA	2020/08/12 20:40:09+00	Chilopsis linearis	San Jose	California	-121.8168371	37.33660823	2300 E Capitol Ex	6.35	excellent	32.8084	naturally_occurring	more than 18.29 m	0 to 15.24 cm	SanJose	NA	NA	NA	NA	NA	NA	NA	NA	NA	NA	NA	NA
NR 20140910152906	NA	2020/08/12 20:40:09+00	Fraxinus americana	San Jose	California	-121.8167279	37.33644577	2300 E Capitol Ex	6.35	good	49.2126	introduced	more than 18.29 m	0 to 15.24 cm	SanJose	NA	NA	NA	NA	NA	NA	NA	NA	NA	NA	NA	NA
7055_1634159149	NA	2020/08/12 20:40:09+00	NA	San Jose	California	-121.8544156	37.2967969	2600 Monterey Rd	0	NA	0	no_info	NA	NA	SanJose	NA	NA	NA	NA	NA	NA	NA	NA	NA	NA	NA	NA
EA 20140108120927	NA	2020/08/12 20:40:09+00	Cinnamomum camphora	San Jose	California	-121.8567111	37.29911907	2600 Monterey Rd	20.32	good	82.021	introduced	more than 18.29 m	15.24 to 30.48 cm	SanJose	NA	NA	NA	NA	NA	NA	NA	NA	NA	NA	NA	NA
EA 20140108120308	NA	2020/08/12 20:40:09+00	Fraxinus uhdei	San Jose	California	-121.8563846	37.29878832	2600 Monterey Rd	16.51	good	82.021	introduced	more than 18.29 m	15.24 to 30.48 cm	SanJose	NA	NA	NA	NA	NA	NA	NA	NA	NA	NA	NA	NA
EA 20140108115704	NA	2020/08/12 20:40:09+00	Fraxinus uhdei	San Jose	California	-121.8559267	37.29832579	2600 Monterey Rd	20.32	good	82.021	introduced	more than 18.29 m	15.24 to 30.48 cm	SanJose	NA	NA	NA	NA	NA	NA	NA	NA	NA	NA	NA	NA
EA 20140108120637	NA	2020/08/12 20:40:09+00	Fraxinus uhdei	San Jose	California	-121.85653	37.29893723	2600 Monterey Rd	16.51	good	82.021	introduced	more than 18.29 m	15.24 to 30.48 cm	SanJose	NA	NA	NA	NA	NA	NA	NA	NA	NA	NA	NA	NA
EA 20140108120804	NA	2020/08/12 20:40:09+00	Cinnamomum camphora	San Jose	California	-121.8566522	37.29906489	2600 Monterey Rd	10.16	good	49.2126	introduced	more than 18.29 m	0 to 15.24 cm	SanJose	NA	NA	NA	NA	NA	NA	NA	NA	NA	NA	NA	NA
EA 20140108114633	NA	2020/08/12 20:40:09+00	Fraxinus uhdei	San Jose	California	-121.8552668	37.29765837	2600 Monterey Rd	27.94	good	114.8294	introduced	more than 18.29 m	15.24 to 30.48 cm	SanJose	NA	NA	NA	NA	NA	NA	NA	NA	NA	NA	NA	NA
AR1 20140204103858	NA	2020/08/12 20:40:09+00	Fraxinus angustifolia	San Jose	California	-121.8048235	37.31146636	3201 Brigadoon Wy	21.59	fair	82.021	introduced	more than 18.29 m	15.24 to 30.48 cm	SanJose	NA	NA	NA	NA	NA	NA	NA	NA	NA	NA	NA	NA
EA 20140127085434	NA	2020/08/12 20:40:09+00	Koelreuteria bipinnata	San Jose	California	-121.7953722	37.29793357	1951 Yerba Buena Rd	40.64	fair	114.8294	introduced	more than 18.29 m	30.48 to 45.72 cm	SanJose	NA	NA	NA	NA	NA	NA	NA	NA	NA	NA	NA	NA
EA 20140128145453	NA	2020/08/12 20:40:09+00	Chitalpa tashkentensis	San Jose	California	-121.7731186	37.23545854	50 Bernal Rd	17.78	fair	82.021	no_info	more than 18.29 m	15.24 to 30.48 cm	SanJose	NA	NA	NA	NA	NA	NA	NA	NA	NA	NA	NA	NA
IH 20131205095509	NA	2022/04/18 21:21:10+00	Lagerstroemia indica	San Jose	California	-122.0092595	37.30799599	1060 Hyde Av	12.7	good	82.021	introduced	more than 18.29 m	0 to 15.24 cm	SanJose	NA	NA	NA	NA	NA	NA	NA	NA	NA	NA	NA	NA
IH 20140123143000	NA	2020/08/12 20:40:09+00	Olea europaea	San Jose	California	-121.8420223	37.23688691	5800 Santa Teresa Bl	11.43	fair	65.6168	introduced	more than 18.29 m	0 to 15.24 cm	SanJose	NA	NA	NA	NA	NA	NA	NA	NA	NA	NA	NA	NA
LM 20131217113438	NA	2020/08/12 20:40:09+00	Tristaniopsis laurina	San Jose	California	-121.8890129	37.38555653	1700 Murphy Av	16.51	good	65.6168	introduced	more than 18.29 m	15.24 to 30.48 cm	SanJose	NA	NA	NA	NA	NA	NA	NA	NA	NA	NA	NA	NA
WW 20140124125527	NA	2020/08/12 20:40:09+00	Quercus agrifolia	San Jose	California	-121.9136144	37.28218812	2301 Meridian Av	12.7	fair	65.6168	naturally_occurring	more than 18.29 m	0 to 15.24 cm	SanJose	NA	NA	NA	NA	NA	NA	NA	NA	NA	NA	NA	NA
WW 20140124143955	NA	2020/08/12 20:40:09+00	Platanus acerifolia	San Jose	California	-121.9130166	37.28135977	2000 Meridian Av	36.83	good	164.042	introduced	more than 18.29 m	30.48 to 45.72 cm	SanJose	NA	NA	NA	NA	NA	NA	NA	NA	NA	NA	NA	NA
WW 20140124155533	NA	2020/08/12 20:40:09+00	Lagerstroemia indica	San Jose	California	-121.9134861	37.28254178	2000 Meridian Av	11.43	fair	65.6168	introduced	more than 18.29 m	0 to 15.24 cm	SanJose	NA	NA	NA	NA	NA	NA	NA	NA	NA	NA	NA	NA
WW 20140124161623	NA	2020/08/12 20:40:09+00	Lagerstroemia indica	San Jose	California	-121.9134983	37.28288224	2000 Meridian Av	12.7	fair	65.6168	introduced	more than 18.29 m	0 to 15.24 cm	SanJose	NA	NA	NA	NA	NA	NA	NA	NA	NA	NA	NA	NA
WW 20140127102030	NA	2020/08/12 20:40:09+00	Lagerstroemia indica	San Jose	California	-121.9134861	37.28373302	2000 Meridian Av	12.7	fair	65.6168	introduced	more than 18.29 m	0 to 15.24 cm	SanJose	NA	NA	NA	NA	NA	NA	NA	NA	NA	NA	NA	NA
WW 20140127110219	NA	2020/08/12 20:40:09+00	Lagerstroemia indica	San Jose	California	-121.9134839	37.28424472	2000 Meridian Av	8.89	good	65.6168	introduced	more than 18.29 m	0 to 15.24 cm	SanJose	NA	NA	NA	NA	NA	NA	NA	NA	NA	NA	NA	NA
WW 20140127121617	NA	2020/08/12 20:40:09+00	Lagerstroemia indica	San Jose	California	-121.9134721	37.28560562	2000 Meridian Av	10.16	good	65.6168	introduced	more than 18.29 m	0 to 15.24 cm	SanJose	NA	NA	NA	NA	NA	NA	NA	NA	NA	NA	NA	NA
WW 20140127130902	NA	2020/08/12 20:40:09+00	Lagerstroemia indica	San Jose	California	-121.9134913	37.2833565	2000 Meridian Av	11.43	good	82.021	introduced	more than 18.29 m	0 to 15.24 cm	SanJose	NA	NA	NA	NA	NA	NA	NA	NA	NA	NA	NA	NA
WW 20140127161312	NA	2020/08/12 20:40:09+00	Lagerstroemia indica	San Jose	California	-121.8935063	37.22150522	6100 Camden Av	12.7	good	65.6168	introduced	more than 18.29 m	0 to 15.24 cm	SanJose	NA	NA	NA	NA	NA	NA	NA	NA	NA	NA	NA	NA
WW 20140127161534	NA	2020/08/12 20:40:09+00	Lagerstroemia indica	San Jose	California	-121.8935692	37.22151747	6100 Camden Av	15.24	good	65.6168	introduced	more than 18.29 m	0 to 15.24 cm	SanJose	NA	NA	NA	NA	NA	NA	NA	NA	NA	NA	NA	NA
WW 20140128101701	NA	2020/08/12 20:40:09+00	Pistacia chinensis	San Jose	California	-121.8945736	37.22181854	6100 Camden Av	10.16	fair	65.6168	introduced	more than 18.29 m	0 to 15.24 cm	SanJose	NA	NA	NA	NA	NA	NA	NA	NA	NA	NA	NA	NA
WW 20140128102100	NA	2020/08/12 20:40:09+00	Quercus agrifolia	San Jose	California	-121.8946995	37.22182626	6100 Camden Av	29.21	good	82.021	naturally_occurring	more than 18.29 m	15.24 to 30.48 cm	SanJose	NA	NA	NA	NA	NA	NA	NA	NA	NA	NA	NA	NA
WW 20140128122421	NA	2020/08/12 20:40:09+00	Heteromeles arbutifolia	San Jose	California	-121.8964097	37.22256776	6100 Camden Av	2.54	fair	32.8084	naturally_occurring	more than 18.29 m	0 to 15.24 cm	SanJose	NA	NA	NA	NA	NA	NA	NA	NA	NA	NA	NA	NA
WW 20140128123147	NA	2020/08/12 20:40:09+00	Schinus molle	San Jose	California	-121.8964916	37.22260179	6100 Camden Av	6.35	poor	49.2126	introduced	more than 18.29 m	0 to 15.24 cm	SanJose	NA	NA	NA	NA	NA	NA	NA	NA	NA	NA	NA	NA
WW 20140128145033	NA	2020/08/12 20:40:09+00	Platanus acerifolia	San Jose	California	-121.8966578	37.22263576	6100 Camden Av	22.86	fair	114.8294	introduced	more than 18.29 m	15.24 to 30.48 cm	SanJose	NA	NA	NA	NA	NA	NA	NA	NA	NA	NA	NA	NA
WW 20140128162107	NA	2020/08/12 20:40:09+00	Quercus agrifolia	San Jose	California	-121.8978883	37.22307671	6100 Camden Av	29.21	fair	65.6168	naturally_occurring	more than 18.29 m	15.24 to 30.48 cm	SanJose	NA	NA	NA	NA	NA	NA	NA	NA	NA	NA	NA	NA
WW 20140131112703	NA	2020/08/12 20:40:09+00	Magnolia grandiflora	San Jose	California	-121.8688963	37.22919994	1080 Redmond Av	15.24	fair	65.6168	introduced	more than 18.29 m	0 to 15.24 cm	SanJose	NA	NA	NA	NA	NA	NA	NA	NA	NA	NA	NA	NA
WW 20140205111623	NA	2020/08/12 20:40:09+00	NA	San Jose	California	-121.794354	37.23660781	6301 Santa Teresa Bl	0	NA	0	no_info	NA	NA	SanJose	NA	NA	NA	NA	NA	NA	NA	NA	NA	NA	NA	NA
WW 20140205115030	NA	2020/08/12 20:40:09+00	Ginkgo biloba	San Jose	California	-121.7919821	37.23569602	6501 Santa Teresa Bl	17.78	good	114.8294	introduced	more than 18.29 m	15.24 to 30.48 cm	SanJose	NA	NA	NA	NA	NA	NA	NA	NA	NA	NA	NA	NA
WW 20140205144127	NA	2020/08/12 20:40:09+00	NA	San Jose	California	-121.7884019	37.23358041	6501 Santa Teresa Bl	0	NA	0	no_info	NA	NA	SanJose	NA	NA	NA	NA	NA	NA	NA	NA	NA	NA	NA	NA
WW 20140205144947	NA	2020/08/12 20:40:09+00	NA	San Jose	California	-121.7879184	37.23328153	6501 Santa Teresa Bl	0	NA	0	no_info	NA	NA	SanJose	NA	NA	NA	NA	NA	NA	NA	NA	NA	NA	NA	NA
WW 20140205150948	NA	2020/08/12 20:40:09+00	Ligustrum lucidum	San Jose	California	-121.7869412	37.23270783	6701 Santa Teresa Bl	40.64	fair	114.8294	introduced	more than 18.29 m	30.48 to 45.72 cm	SanJose	NA	NA	NA	NA	NA	NA	NA	NA	NA	NA	NA	NA
EA 20140108121106	NA	2020/08/12 20:40:09+00	Cinnamomum camphora	San Jose	California	-121.8567631	37.29917009	2600 Monterey Rd	21.59	good	82.021	introduced	more than 18.29 m	15.24 to 30.48 cm	SanJose	NA	NA	NA	NA	NA	NA	NA	NA	NA	NA	NA	NA
EA 20140108115237	NA	2020/08/12 20:40:09+00	Fraxinus uhdei	San Jose	California	-121.855629	37.29802575	2600 Monterey Rd	34.29	fair	98.4252	introduced	more than 18.29 m	30.48 to 45.72 cm	SanJose	NA	NA	NA	NA	NA	NA	NA	NA	NA	NA	NA	NA
NR 20140910154336	NA	2020/08/12 20:40:09+00	Quercus agrifolia	San Jose	California	-121.814464	37.3331886	2300 E Capitol Ex	5.08	fair	0	naturally_occurring	NA	0 to 15.24 cm	SanJose	NA	NA	NA	NA	NA	NA	NA	NA	NA	NA	NA	NA
7055_1634160891	NA	2020/08/12 20:40:09+00	NA	San Jose	California	-121.8637388	37.30619555	2100 Monterey Rd	12.7	NA	0	no_info	NA	0 to 15.24 cm	SanJose	NA	NA	NA	NA	NA	NA	NA	NA	NA	NA	NA	NA
7055_1634160904	NA	2020/08/12 20:40:09+00	NA	San Jose	California	-121.8635469	37.30600178	2100 Monterey Rd	12.7	NA	0	no_info	NA	0 to 15.24 cm	SanJose	NA	NA	NA	NA	NA	NA	NA	NA	NA	NA	NA	NA
NR 20140910154003	NA	2020/08/12 20:40:09+00	Fraxinus americana	San Jose	California	-121.8148749	37.333794	2300 E Capitol Ex	6.35	excellent	0	introduced	NA	0 to 15.24 cm	SanJose	NA	NA	NA	NA	NA	NA	NA	NA	NA	NA	NA	NA
7055_1634160915	NA	2020/08/12 20:40:09+00	NA	San Jose	California	-121.8635015	37.30595479	2100 Monterey Rd	12.7	NA	0	no_info	NA	0 to 15.24 cm	SanJose	NA	NA	NA	NA	NA	NA	NA	NA	NA	NA	NA	NA
7055_1634160925	NA	2020/08/12 20:40:09+00	NA	San Jose	California	-121.8634233	37.30588244	2100 Monterey Rd	12.7	NA	0	no_info	NA	0 to 15.24 cm	SanJose	NA	NA	NA	NA	NA	NA	NA	NA	NA	NA	NA	NA
7055_1634161588	NA	2020/08/12 20:40:09+00	NA	San Jose	California	-121.8676551	37.31013001	1850 Monterey Rd	0	NA	0	no_info	NA	NA	SanJose	NA	NA	NA	NA	NA	NA	NA	NA	NA	NA	NA	NA
7055_1634161411	NA	2020/08/12 20:40:09+00	NA	San Jose	California	-121.8664076	37.30887152	1850 Monterey Rd	0	NA	0	no_info	NA	NA	SanJose	NA	NA	NA	NA	NA	NA	NA	NA	NA	NA	NA	NA
7055_1634161975	NA	2020/08/12 20:40:09+00	NA	San Jose	California	-121.8716346	37.31411647	1500 Monterey Rd	0	NA	0	no_info	NA	NA	SanJose	NA	NA	NA	NA	NA	NA	NA	NA	NA	NA	NA	NA
7055_1634161597	NA	2020/08/12 20:40:09+00	NA	San Jose	California	-121.8677054	37.31017496	1850 Monterey Rd	0	NA	0	no_info	NA	NA	SanJose	NA	NA	NA	NA	NA	NA	NA	NA	NA	NA	NA	NA
EA 20140108084610	NA	2020/08/12 20:40:09+00	Pyrus calleryana	San Jose	California	-121.8670039	37.30947283	1850 Monterey Rd	24.13	fair	98.4252	introduced	more than 18.29 m	15.24 to 30.48 cm	SanJose	NA	NA	NA	NA	NA	NA	NA	NA	NA	NA	NA	NA
7055_1634161434	NA	2020/08/12 20:40:09+00	NA	San Jose	California	-121.8662916	37.30876596	1850 Monterey Rd	0	NA	0	no_info	NA	NA	SanJose	NA	NA	NA	NA	NA	NA	NA	NA	NA	NA	NA	NA
7055_1634161609	NA	2020/08/12 20:40:09+00	NA	San Jose	California	-121.8680033	37.31047044	1850 Monterey Rd	0	NA	0	no_info	NA	NA	SanJose	NA	NA	NA	NA	NA	NA	NA	NA	NA	NA	NA	NA
7055_1634161815	NA	2020/08/12 20:40:09+00	NA	San Jose	California	-121.8708746	37.31335916	1550 Monterey Rd	0	NA	0	no_info	NA	NA	SanJose	NA	NA	NA	NA	NA	NA	NA	NA	NA	NA	NA	NA
7055_1634161962	NA	2020/08/12 20:40:09+00	NA	San Jose	California	-121.8712461	37.31374682	1500 Monterey Rd	0	NA	0	no_info	NA	NA	SanJose	NA	NA	NA	NA	NA	NA	NA	NA	NA	NA	NA	NA
7055_1634162004	NA	2020/08/12 20:40:09+00	NA	San Jose	California	-121.8715893	37.3140774	1500 Monterey Rd	0	NA	0	no_info	NA	NA	SanJose	NA	NA	NA	NA	NA	NA	NA	NA	NA	NA	NA	NA
EA 20140108075637	NA	2020/08/12 20:40:09+00	NA	San Jose	California	-121.8715589	37.3140463	1500 Monterey Rd	0	NA	0	no_info	NA	NA	SanJose	NA	NA	NA	NA	NA	NA	NA	NA	NA	NA	NA	NA
7055_1634164260	NA	2021/12/18 00:39:02+00	NA	San Jose	California	-121.8560955	37.36119927	1900 Mckee Rd	0	NA	0	no_info	NA	NA	SanJose	NA	NA	NA	NA	NA	NA	NA	NA	NA	NA	NA	NA
MJ 20131231095016	NA	2021/12/18 00:39:02+00	NA	San Jose	California	-121.853368	37.36305241	2000 Mckee Rd	0	NA	0	no_info	NA	NA	SanJose	NA	NA	NA	NA	NA	NA	NA	NA	NA	NA	NA	NA
7055_1634162012	NA	2020/08/12 20:40:09+00	NA	San Jose	California	-121.8715086	37.31400509	1500 Monterey Rd	0	NA	0	no_info	NA	NA	SanJose	NA	NA	NA	NA	NA	NA	NA	NA	NA	NA	NA	NA
7055_1634162060	NA	2020/08/12 20:40:09+00	NA	San Jose	California	-121.8713268	37.31382111	1500 Monterey Rd	0	NA	0	no_info	NA	NA	SanJose	NA	NA	NA	NA	NA	NA	NA	NA	NA	NA	NA	NA
7055_1634162022	NA	2020/08/12 20:40:09+00	NA	San Jose	California	-121.8713647	37.31386225	1500 Monterey Rd	0	NA	0	no_info	NA	NA	SanJose	NA	NA	NA	NA	NA	NA	NA	NA	NA	NA	NA	NA
7055_1634162071	NA	2020/08/12 20:40:09+00	NA	San Jose	California	-121.871289	37.3137879	1500 Monterey Rd	0	NA	0	no_info	NA	NA	SanJose	NA	NA	NA	NA	NA	NA	NA	NA	NA	NA	NA	NA
NR 20140910154433	NA	2020/08/12 20:40:09+00	Quercus agrifolia	San Jose	California	-121.8142944	37.33294145	2300 E Capitol Ex	7.62	good	49.2126	naturally_occurring	more than 18.29 m	0 to 15.24 cm	SanJose	NA	NA	NA	NA	NA	NA	NA	NA	NA	NA	NA	NA
MJ 20131230154357	NA	2020/08/12 20:40:09+00	Fraxinus angustifolia	San Jose	California	-121.8595902	37.35883846	1700 Mckee Rd	25.4	good	98.4252	introduced	more than 18.29 m	15.24 to 30.48 cm	SanJose	NA	NA	NA	NA	NA	NA	NA	NA	NA	NA	NA	NA
MJ 20131230155133	NA	2020/08/12 20:40:09+00	Fraxinus angustifolia	San Jose	California	-121.8591448	37.35913697	1700 Mckee Rd	26.67	good	131.2336	introduced	more than 18.29 m	15.24 to 30.48 cm	SanJose	NA	NA	NA	NA	NA	NA	NA	NA	NA	NA	NA	NA
MJ 20131230155246	NA	2020/08/12 20:40:09+00	Fraxinus angustifolia	San Jose	California	-121.859058	37.35920276	1700 Mckee Rd	27.94	good	131.2336	introduced	more than 18.29 m	15.24 to 30.48 cm	SanJose	NA	NA	NA	NA	NA	NA	NA	NA	NA	NA	NA	NA
NR 20140910153710	NA	2020/08/12 20:40:09+00	Fraxinus americana	San Jose	California	-121.8152415	37.33434847	2300 E Capitol Ex	6.35	excellent	49.2126	introduced	more than 18.29 m	0 to 15.24 cm	SanJose	NA	NA	NA	NA	NA	NA	NA	NA	NA	NA	NA	NA
NR 20140910153734	NA	2020/08/12 20:40:09+00	Fraxinus americana	San Jose	California	-121.815142	37.33420105	2300 E Capitol Ex	6.35	good	49.2126	introduced	more than 18.29 m	0 to 15.24 cm	SanJose	NA	NA	NA	NA	NA	NA	NA	NA	NA	NA	NA	NA
MJ 20131230154722	NA	2020/08/12 20:40:09+00	Fraxinus angustifolia	San Jose	California	-121.8594076	37.35896116	1700 Mckee Rd	25.4	fair	82.021	introduced	more than 18.29 m	15.24 to 30.48 cm	SanJose	NA	NA	NA	NA	NA	NA	NA	NA	NA	NA	NA	NA
MJ 20131230154524	NA	2020/08/12 20:40:09+00	Fraxinus angustifolia	San Jose	California	-121.8594945	37.35890436	1700 Mckee Rd	22.86	fair	82.021	introduced	more than 18.29 m	15.24 to 30.48 cm	SanJose	NA	NA	NA	NA	NA	NA	NA	NA	NA	NA	NA	NA
MJ 20131230154125	NA	2020/08/12 20:40:09+00	Fraxinus angustifolia	San Jose	California	-121.8597596	37.35872672	1700 Mckee Rd	27.94	fair	98.4252	introduced	more than 18.29 m	15.24 to 30.48 cm	SanJose	NA	NA	NA	NA	NA	NA	NA	NA	NA	NA	NA	NA
MJ 20131230154847	NA	2020/08/12 20:40:09+00	Fraxinus angustifolia	San Jose	California	-121.8593185	37.35902158	1700 Mckee Rd	26.67	fair	98.4252	introduced	more than 18.29 m	15.24 to 30.48 cm	SanJose	NA	NA	NA	NA	NA	NA	NA	NA	NA	NA	NA	NA
7055_1634163526	NA	2021/12/18 00:39:02+00	NA	San Jose	California	-121.8598279	37.35867826	1700 Mckee Rd	0	NA	98.4252	no_info	more than 18.29 m	NA	SanJose	NA	NA	NA	NA	NA	NA	NA	NA	NA	NA	NA	NA
7055_1634163538	NA	2021/12/18 00:39:02+00	NA	San Jose	California	-121.8598979	37.35863118	1700 Mckee Rd	0	NA	98.4252	no_info	more than 18.29 m	NA	SanJose	NA	NA	NA	NA	NA	NA	NA	NA	NA	NA	NA	NA
MJ 20131230155619	NA	2020/08/12 20:40:09+00	Fraxinus angustifolia	San Jose	California	-121.8587795	37.35938055	1700 Mckee Rd	22.86	good	82.021	introduced	more than 18.29 m	15.24 to 30.48 cm	SanJose	NA	NA	NA	NA	NA	NA	NA	NA	NA	NA	NA	NA
MJ 20131230155357	NA	2020/08/12 20:40:09+00	Fraxinus angustifolia	San Jose	California	-121.8589622	37.35926146	1700 Mckee Rd	11.43	good	49.2126	introduced	more than 18.29 m	0 to 15.24 cm	SanJose	NA	NA	NA	NA	NA	NA	NA	NA	NA	NA	NA	NA
7055_1634163549	NA	2021/12/18 00:39:02+00	NA	San Jose	California	-121.8599763	37.35857544	1700 Mckee Rd	0	NA	98.4252	no_info	more than 18.29 m	NA	SanJose	NA	NA	NA	NA	NA	NA	NA	NA	NA	NA	NA	NA
MJ 20131231084956	NA	2020/08/12 20:40:15+00	Fraxinus angustifolia	San Jose	California	-121.8567567	37.36052071	1900 Mckee Rd	49.53	fair	164.042	introduced	more than 18.29 m	45.72 to 60.96 cm	SanJose	NA	NA	NA	NA	NA	NA	NA	NA	NA	NA	NA	NA
MJ 20131231085713	NA	2020/08/12 20:40:15+00	Fraxinus angustifolia	San Jose	California	-121.8562647	37.36086106	1900 Mckee Rd	50.8	fair	131.2336	introduced	more than 18.29 m	45.72 to 60.96 cm	SanJose	NA	NA	NA	NA	NA	NA	NA	NA	NA	NA	NA	NA
MJ 20131231090550	NA	2020/08/12 20:40:15+00	Fraxinus angustifolia	San Jose	California	-121.8558684	37.36113013	1900 Mckee Rd	39.37	fair	114.8294	introduced	more than 18.29 m	30.48 to 45.72 cm	SanJose	NA	NA	NA	NA	NA	NA	NA	NA	NA	NA	NA	NA
MJ 20131231095040	NA	2021/12/18 00:39:02+00	NA	San Jose	California	-121.8534928	37.36296469	2000 Mckee Rd	0	NA	0	no_info	NA	NA	SanJose	NA	NA	NA	NA	NA	NA	NA	NA	NA	NA	NA	NA
MJ 20131231100455	NA	2020/08/12 20:40:15+00	Fraxinus angustifolia	San Jose	California	-121.8509791	37.36467167	2200 Mckee Rd	27.94	good	114.8294	introduced	more than 18.29 m	15.24 to 30.48 cm	SanJose	NA	NA	NA	NA	NA	NA	NA	NA	NA	NA	NA	NA
AR1 20140204141010	NA	2020/08/12 20:40:15+00	Fraxinus angustifolia	San Jose	California	-121.8064177	37.31154182	2100 Aborn Rd	41.91	good	164.042	introduced	more than 18.29 m	30.48 to 45.72 cm	SanJose	NA	NA	NA	NA	NA	NA	NA	NA	NA	NA	NA	NA
AR1 20140204165735	NA	2020/08/12 20:40:15+00	Pinus canariensis	San Jose	California	-121.803353	37.31221163	2200 Aborn Rd	33.02	good	180.4462	introduced	more than 18.29 m	30.48 to 45.72 cm	SanJose	NA	NA	NA	NA	NA	NA	NA	NA	NA	NA	NA	NA
NR 20140910153147	NA	2020/08/12 20:40:15+00	Fraxinus americana	San Jose	California	-121.8163447	37.33587872	2300 E Capitol Ex	5.08	excellent	49.2126	introduced	more than 18.29 m	0 to 15.24 cm	SanJose	NA	NA	NA	NA	NA	NA	NA	NA	NA	NA	NA	NA
MJ 20140110124234	NA	2020/08/12 20:40:15+00	Platanus acerifolia	San Jose	California	-121.7936062	37.3369402	3200 Tully Rd	27.94	fair	131.2336	introduced	more than 18.29 m	15.24 to 30.48 cm	SanJose	NA	NA	NA	NA	NA	NA	NA	NA	NA	NA	NA	NA
WW 20140121161823	NA	2020/08/12 20:40:15+00	Pistacia chinensis	San Jose	California	-121.838545	37.20158157	7151 Almaden Rd	26.67	good	82.021	introduced	more than 18.29 m	15.24 to 30.48 cm	SanJose	NA	NA	NA	NA	NA	NA	NA	NA	NA	NA	NA	NA
WW 20140121162126	NA	2020/08/12 20:40:15+00	Pistacia chinensis	San Jose	California	-121.8384511	37.20151729	7151 Almaden Rd	21.59	fair	82.021	introduced	more than 18.29 m	15.24 to 30.48 cm	SanJose	NA	NA	NA	NA	NA	NA	NA	NA	NA	NA	NA	NA
WW 20140122113041	NA	2020/08/12 20:40:15+00	Pistacia chinensis	San Jose	California	-121.8312285	37.19966523	1050 Mckean Rd	12.7	fair	65.6168	introduced	more than 18.29 m	0 to 15.24 cm	SanJose	NA	NA	NA	NA	NA	NA	NA	NA	NA	NA	NA	NA
WW 20140122113907	NA	2020/08/12 20:40:15+00	Pistacia chinensis	San Jose	California	-121.8311115	37.19976452	1050 Mckean Rd	13.97	good	65.6168	introduced	more than 18.29 m	0 to 15.24 cm	SanJose	NA	NA	NA	NA	NA	NA	NA	NA	NA	NA	NA	NA
WW 20140122122526	NA	2020/08/12 20:40:15+00	Pistacia chinensis	San Jose	California	-121.8348075	37.19919723	7300 Almaden Rd	17.78	fair	82.021	introduced	more than 18.29 m	15.24 to 30.48 cm	SanJose	NA	NA	NA	NA	NA	NA	NA	NA	NA	NA	NA	NA
WW 20140122151044	NA	2020/08/12 20:40:15+00	Quercus agrifolia	San Jose	California	-121.8358158	37.19974107	7300 Almaden Rd	5.08	poor	32.8084	naturally_occurring	more than 18.29 m	0 to 15.24 cm	SanJose	NA	NA	NA	NA	NA	NA	NA	NA	NA	NA	NA	NA
WW 20140122161548	NA	2020/08/12 20:40:15+00	Pistacia chinensis	San Jose	California	-121.8283794	37.20202411	801 Harry Rd	29.21	good	98.4252	introduced	more than 18.29 m	15.24 to 30.48 cm	SanJose	NA	NA	NA	NA	NA	NA	NA	NA	NA	NA	NA	NA
7055_1634852153	NA	2020/08/12 20:40:15+00	NA	San Jose	California	-121.8508584	37.29309697	2800 Monterey Rd	0	NA	0	no_info	NA	NA	SanJose	NA	NA	NA	NA	NA	NA	NA	NA	NA	NA	NA	NA
7055_1634852173	NA	2020/08/12 20:40:15+00	NA	San Jose	California	-121.8507298	37.29297077	2800 Monterey Rd	0	NA	0	no_info	NA	NA	SanJose	NA	NA	NA	NA	NA	NA	NA	NA	NA	NA	NA	NA
7055_1634852181	NA	2020/08/12 20:40:15+00	NA	San Jose	California	-121.850995	37.29322244	2800 Monterey Rd	0	NA	0	no_info	NA	NA	SanJose	NA	NA	NA	NA	NA	NA	NA	NA	NA	NA	NA	NA
7055_1634158040	NA	2020/08/12 20:40:15+00	NA	San Jose	California	-121.8506676	37.2929152	2800 Monterey Rd	0	NA	0	no_info	NA	NA	SanJose	NA	NA	NA	NA	NA	NA	NA	NA	NA	NA	NA	NA
7055_1634852163	NA	2020/08/12 20:40:15+00	NA	San Jose	California	-121.8507911	37.29303254	2800 Monterey Rd	0	NA	0	no_info	NA	NA	SanJose	NA	NA	NA	NA	NA	NA	NA	NA	NA	NA	NA	NA
NR 20140910153019	NA	2020/08/12 20:40:15+00	Fraxinus americana	San Jose	California	-121.8165887	37.33622652	2300 E Capitol Ex	6.35	good	49.2126	introduced	more than 18.29 m	0 to 15.24 cm	SanJose	NA	NA	NA	NA	NA	NA	NA	NA	NA	NA	NA	NA
7055_1634852190	NA	2020/08/12 20:40:15+00	NA	San Jose	California	-121.8509216	37.293156	2800 Monterey Rd	0	NA	0	no_info	NA	NA	SanJose	NA	NA	NA	NA	NA	NA	NA	NA	NA	NA	NA	NA
7055_1634852255	NA	2020/08/12 20:40:15+00	NA	San Jose	California	-121.8520043	37.29425218	2800 Monterey Rd	0	NA	0	no_info	NA	NA	SanJose	NA	NA	NA	NA	NA	NA	NA	NA	NA	NA	NA	NA
NR 20140910154055	NA	2020/08/12 20:40:15+00	Fraxinus americana	San Jose	California	-121.8147124	37.33358183	2300 E Capitol Ex	5.08	good	49.2126	introduced	more than 18.29 m	0 to 15.24 cm	SanJose	NA	NA	NA	NA	NA	NA	NA	NA	NA	NA	NA	NA
NR 20140910153119	NA	2020/08/12 20:40:15+00	Fraxinus americana	San Jose	California	-121.8164798	37.33608412	2300 E Capitol Ex	6.35	excellent	49.2126	introduced	more than 18.29 m	0 to 15.24 cm	SanJose	NA	NA	NA	NA	NA	NA	NA	NA	NA	NA	NA	NA
NR 20140910153810	NA	2020/08/12 20:40:15+00	Fraxinus americana	San Jose	California	-121.8150543	37.33406278	2300 E Capitol Ex	6.35	excellent	49.2126	introduced	more than 18.29 m	0 to 15.24 cm	SanJose	NA	NA	NA	NA	NA	NA	NA	NA	NA	NA	NA	NA
NR 20140910154015	NA	2020/08/12 20:40:15+00	Fraxinus americana	San Jose	California	-121.8147773	37.33367819	2300 E Capitol Ex	5.08	good	49.2126	introduced	more than 18.29 m	0 to 15.24 cm	SanJose	NA	NA	NA	NA	NA	NA	NA	NA	NA	NA	NA	NA
NR 20140910153930	NA	2020/08/12 20:40:15+00	Fraxinus americana	San Jose	California	-121.814947	37.33391235	2300 E Capitol Ex	5.08	excellent	49.2126	introduced	more than 18.29 m	0 to 15.24 cm	SanJose	NA	NA	NA	NA	NA	NA	NA	NA	NA	NA	NA	NA
7055_1511256714	NA	2020/08/12 20:40:15+00	Quercus agrifolia	San Jose	California	-121.7757047	37.25325918	6400 Hellyer Av	20.32	NA	59.05512	naturally_occurring	more than 18.29 m	15.24 to 30.48 cm	SanJose	NA	NA	NA	NA	NA	NA	NA	NA	NA	NA	NA	NA
7055_1511258936	NA	2020/08/12 20:40:15+00	Quercus agrifolia	San Jose	California	-121.7725415	37.25176321	6500 Hellyer Av	25.4	NA	75.45932	naturally_occurring	more than 18.29 m	15.24 to 30.48 cm	SanJose	NA	NA	NA	NA	NA	NA	NA	NA	NA	NA	NA	NA
NR 20140910153522	NA	2020/08/12 20:40:15+00	Fraxinus americana	San Jose	California	-121.8156106	37.33484254	2300 E Capitol Ex	6.35	excellent	49.2126	introduced	more than 18.29 m	0 to 15.24 cm	SanJose	NA	NA	NA	NA	NA	NA	NA	NA	NA	NA	NA	NA
WW 20140124102721	NA	2020/08/12 20:40:15+00	Eucalyptus	San Jose	California	-121.9133406	37.28474961	2000 Meridian Av	81.28	fair	180.4462	no_info	more than 18.29 m	more than 76.2 cm	SanJose	NA	NA	NA	NA	NA	NA	NA	NA	NA	NA	NA	NA
NR 20140910153253	NA	2020/08/12 20:40:15+00	Fraxinus americana	San Jose	California	-121.8161982	37.33568579	2300 E Capitol Ex	6.35	excellent	49.2126	introduced	more than 18.29 m	0 to 15.24 cm	SanJose	NA	NA	NA	NA	NA	NA	NA	NA	NA	NA	NA	NA
NR 20140910153228	NA	2020/08/12 20:40:15+00	Fraxinus americana	San Jose	California	-121.8162792	37.3357868	2300 E Capitol Ex	6.35	excellent	49.2126	introduced	more than 18.29 m	0 to 15.24 cm	SanJose	NA	NA	NA	NA	NA	NA	NA	NA	NA	NA	NA	NA
NR 20140910153553	NA	2020/08/12 20:40:15+00	Fraxinus americana	San Jose	California	-121.8154915	37.33468296	2300 E Capitol Ex	6.35	excellent	49.2126	introduced	more than 18.29 m	0 to 15.24 cm	SanJose	NA	NA	NA	NA	NA	NA	NA	NA	NA	NA	NA	NA
NR 20140912174304	NA	2020/08/12 20:40:15+00	Chilopsis linearis	San Jose	California	-121.8145098	37.33402127	2305 E Capitol Ex	7.62	excellent	49.2126	naturally_occurring	more than 18.29 m	0 to 15.24 cm	SanJose	NA	NA	NA	NA	NA	NA	NA	NA	NA	NA	NA	NA
NR 20140912171913	NA	2020/08/12 20:40:15+00	Chilopsis linearis	San Jose	California	-121.8167807	37.33728606	2305 E Capitol Ex	6.35	excellent	32.8084	naturally_occurring	more than 18.29 m	0 to 15.24 cm	SanJose	NA	NA	NA	NA	NA	NA	NA	NA	NA	NA	NA	NA
IH 20131211132537	NA	2020/08/12 20:40:15+00	Sophora japonica	San Jose	California	-121.9879729	37.29002523	4900 Hamilton Av	20.32	fair	98.4252	no_info	more than 18.29 m	15.24 to 30.48 cm	SanJose	NA	NA	NA	NA	NA	NA	NA	NA	NA	NA	NA	NA
WW 20140121131837	NA	2020/08/12 20:40:15+00	Quercus ilex	San Jose	California	-121.8640007	37.20514045	1300 Echo Valley Dr	5.08	good	49.2126	introduced	more than 18.29 m	0 to 15.24 cm	SanJose	NA	NA	NA	NA	NA	NA	NA	NA	NA	NA	NA	NA
WW 20140121150416	NA	2020/08/12 20:40:15+00	Platanus acerifolia	San Jose	California	-121.8389135	37.20212352	7100 Almaden Rd	33.02	good	180.4462	introduced	more than 18.29 m	30.48 to 45.72 cm	SanJose	NA	NA	NA	NA	NA	NA	NA	NA	NA	NA	NA	NA
WW 20140121151709	NA	2020/08/12 20:40:15+00	Platanus acerifolia	San Jose	California	-121.8391854	37.20239113	7100 Almaden Rd	19.05	fair	131.2336	introduced	more than 18.29 m	15.24 to 30.48 cm	SanJose	NA	NA	NA	NA	NA	NA	NA	NA	NA	NA	NA	NA
WW 20140122100007	NA	2020/08/12 20:40:15+00	Pistacia chinensis	San Jose	California	-121.8382137	37.20134151	7151 Almaden Rd	21.59	good	82.021	introduced	more than 18.29 m	15.24 to 30.48 cm	SanJose	NA	NA	NA	NA	NA	NA	NA	NA	NA	NA	NA	NA
WW 20140122124302	NA	2020/08/12 20:40:15+00	Pistacia chinensis	San Jose	California	-121.8350791	37.19938686	7300 Almaden Rd	20.32	fair	82.021	introduced	more than 18.29 m	15.24 to 30.48 cm	SanJose	NA	NA	NA	NA	NA	NA	NA	NA	NA	NA	NA	NA
WW 20140122124547	NA	2020/08/12 20:40:15+00	Pistacia chinensis	San Jose	California	-121.8351084	37.19940223	7300 Almaden Rd	22.86	good	82.021	introduced	more than 18.29 m	15.24 to 30.48 cm	SanJose	NA	NA	NA	NA	NA	NA	NA	NA	NA	NA	NA	NA
WW 20140122130204	NA	2020/08/12 20:40:15+00	Arbutus unedo	San Jose	California	-121.8352655	37.1995126	7300 Almaden Rd	13.97	good	65.6168	introduced	more than 18.29 m	0 to 15.24 cm	SanJose	NA	NA	NA	NA	NA	NA	NA	NA	NA	NA	NA	NA
NR 20140912174506	NA	2020/08/12 20:40:15+00	Chilopsis linearis	San Jose	California	-121.8142842	37.33370789	2305 E Capitol Ex	11.43	excellent	49.2126	naturally_occurring	more than 18.29 m	0 to 15.24 cm	SanJose	NA	NA	NA	NA	NA	NA	NA	NA	NA	NA	NA	NA
NR 20140912174127	NA	2020/08/12 20:40:15+00	Chilopsis linearis	San Jose	California	-121.8146179	37.33417929	2305 E Capitol Ex	11.43	excellent	49.2126	naturally_occurring	more than 18.29 m	0 to 15.24 cm	SanJose	NA	NA	NA	NA	NA	NA	NA	NA	NA	NA	NA	NA
NR 20140912174040	NA	2020/08/12 20:40:15+00	Chilopsis linearis	San Jose	California	-121.814672	37.33426276	2305 E Capitol Ex	10.16	excellent	49.2126	naturally_occurring	more than 18.29 m	0 to 15.24 cm	SanJose	NA	NA	NA	NA	NA	NA	NA	NA	NA	NA	NA	NA
AR1 20140204140907	NA	2020/08/12 20:40:15+00	NA	San Jose	California	-121.8064897	37.31153141	2100 Aborn Rd	25.4	NA	0	no_info	NA	15.24 to 30.48 cm	SanJose	NA	NA	NA	NA	NA	NA	NA	NA	NA	NA	NA	NA
EA 20140121130058	NA	2020/08/12 20:40:15+00	Pistacia chinensis	San Jose	California	-121.8268928	37.28688517	3700 Senter Rd	24.13	good	82.021	introduced	more than 18.29 m	15.24 to 30.48 cm	SanJose	NA	NA	NA	NA	NA	NA	NA	NA	NA	NA	NA	NA
WW 20140127120222	NA	2020/08/12 20:40:15+00	Platanus acerifolia	San Jose	California	-121.9134791	37.28529525	2000 Meridian Av	31.75	good	164.042	introduced	more than 18.29 m	30.48 to 45.72 cm	SanJose	NA	NA	NA	NA	NA	NA	NA	NA	NA	NA	NA	NA
WW 20140127122412	NA	2020/08/12 20:40:15+00	Platanus acerifolia	San Jose	California	-121.9134733	37.28567137	2000 Meridian Av	33.02	fair	147.6378	introduced	more than 18.29 m	30.48 to 45.72 cm	SanJose	NA	NA	NA	NA	NA	NA	NA	NA	NA	NA	NA	NA
WW 20140127161110	NA	2020/08/12 20:40:15+00	Lagerstroemia indica	San Jose	California	-121.8934562	37.22149746	6100 Camden Av	10.16	fair	65.6168	introduced	more than 18.29 m	0 to 15.24 cm	SanJose	NA	NA	NA	NA	NA	NA	NA	NA	NA	NA	NA	NA
WW 20140128102627	NA	2020/08/12 20:40:15+00	Quercus agrifolia	San Jose	California	-121.8947289	37.22188207	6100 Camden Av	24.13	poor	0	naturally_occurring	NA	15.24 to 30.48 cm	SanJose	NA	NA	NA	NA	NA	NA	NA	NA	NA	NA	NA	NA
WW 20140128153650	NA	2020/08/12 20:40:15+00	Quercus agrifolia	San Jose	California	-121.8972159	37.22283906	6100 Camden Av	6.35	fair	32.8084	naturally_occurring	more than 18.29 m	0 to 15.24 cm	SanJose	NA	NA	NA	NA	NA	NA	NA	NA	NA	NA	NA	NA
WW 20140128160321	NA	2020/08/12 20:40:15+00	Schinus molle	San Jose	California	-121.8975591	37.22298161	6100 Camden Av	17.78	fair	65.6168	introduced	more than 18.29 m	15.24 to 30.48 cm	SanJose	NA	NA	NA	NA	NA	NA	NA	NA	NA	NA	NA	NA
WW 20140129121131	NA	2020/08/12 20:40:15+00	NA	San Jose	California	-121.8818978	37.24885435	1225 Blossom Hill Rd	0	NA	0	no_info	NA	NA	SanJose	NA	NA	NA	NA	NA	NA	NA	NA	NA	NA	NA	NA
WW 20140129122322	NA	2020/08/12 20:40:15+00	Melaleuca linariifolia	San Jose	California	-121.8833455	37.24812414	1255 Blossom Hill Rd	21.59	poor	65.6168	introduced	more than 18.29 m	15.24 to 30.48 cm	SanJose	NA	NA	NA	NA	NA	NA	NA	NA	NA	NA	NA	NA
WW 20140129161135	NA	2020/08/12 20:40:15+00	NA	San Jose	California	-121.8454207	37.20960178	1070 Via Valiente	0	NA	0	no_info	NA	NA	SanJose	NA	NA	NA	NA	NA	NA	NA	NA	NA	NA	NA	NA
WW 20140131101135	NA	2020/08/12 20:40:15+00	Cinnamomum camphora	San Jose	California	-121.8448213	37.20991309	1070 Via Valiente	45.72	fair	98.4252	introduced	more than 18.29 m	30.48 to 45.72 cm	SanJose	NA	NA	NA	NA	NA	NA	NA	NA	NA	NA	NA	NA
WW 20140205105048	NA	2020/08/12 20:40:15+00	Chamaecyparis	San Jose	California	-121.79587	37.23676141	6301 Santa Teresa Bl	38.1	good	164.042	no_info	more than 18.29 m	30.48 to 45.72 cm	SanJose	NA	NA	NA	NA	NA	NA	NA	NA	NA	NA	NA	NA
WW 20140205110208	NA	2020/08/12 20:40:15+00	NA	San Jose	California	-121.7951726	37.23672793	6301 Santa Teresa Bl	0	NA	0	no_info	NA	NA	SanJose	NA	NA	NA	NA	NA	NA	NA	NA	NA	NA	NA	NA
WW 20140205123345	NA	2020/08/12 20:40:15+00	NA	San Jose	California	-121.7905071	37.23482746	6501 Santa Teresa Bl	0	NA	0	no_info	NA	NA	SanJose	NA	NA	NA	NA	NA	NA	NA	NA	NA	NA	NA	NA
WW 20140205160337	NA	2020/08/12 20:40:15+00	NA	San Jose	California	-121.7860117	37.23214731	6701 Santa Teresa Bl	60.96	NA	0	no_info	NA	45.72 to 60.96 cm	SanJose	NA	NA	NA	NA	NA	NA	NA	NA	NA	NA	NA	NA
AR1 20140204140749	NA	2020/08/12 20:40:15+00	NA	San Jose	California	-121.8065688	37.311519	2100 Aborn Rd	12.7	NA	0	no_info	NA	0 to 15.24 cm	SanJose	NA	NA	NA	NA	NA	NA	NA	NA	NA	NA	NA	NA
MJ 20131212124257	NA	2020/08/12 20:40:15+00	Carpinus betulus	San Jose	California	-121.8495657	37.37670879	600 N Capitol Av	7.62	good	49.2126	introduced	more than 18.29 m	0 to 15.24 cm	SanJose	NA	NA	NA	NA	NA	NA	NA	NA	NA	NA	NA	NA
WW 20140124152042	NA	2020/08/12 20:40:15+00	Platanus acerifolia	San Jose	California	-121.913332	37.28194078	2000 Meridian Av	27.94	good	147.6378	introduced	more than 18.29 m	15.24 to 30.48 cm	SanJose	NA	NA	NA	NA	NA	NA	NA	NA	NA	NA	NA	NA
WW 20140124152349	NA	2020/08/12 20:40:15+00	Lagerstroemia indica	San Jose	California	-121.9133551	37.28198317	2000 Meridian Av	12.7	good	65.6168	introduced	more than 18.29 m	0 to 15.24 cm	SanJose	NA	NA	NA	NA	NA	NA	NA	NA	NA	NA	NA	NA
WW 20140124161434	NA	2020/08/12 20:40:15+00	Lagerstroemia indica	San Jose	California	-121.9134938	37.28284971	2000 Meridian Av	12.7	fair	65.6168	introduced	more than 18.29 m	0 to 15.24 cm	SanJose	NA	NA	NA	NA	NA	NA	NA	NA	NA	NA	NA	NA
WW 20140127104123	NA	2020/08/12 20:40:15+00	Platanus acerifolia	San Jose	California	-121.913488	37.28413288	2000 Meridian Av	25.4	fair	147.6378	introduced	more than 18.29 m	15.24 to 30.48 cm	SanJose	NA	NA	NA	NA	NA	NA	NA	NA	NA	NA	NA	NA
WW 20140127120658	NA	2020/08/12 20:40:15+00	Platanus acerifolia	San Jose	California	-121.9134758	37.28539392	2000 Meridian Av	30.48	good	164.042	introduced	more than 18.29 m	15.24 to 30.48 cm	SanJose	NA	NA	NA	NA	NA	NA	NA	NA	NA	NA	NA	NA
WW 20140127123520	NA	2020/08/12 20:40:15+00	Lagerstroemia indica	San Jose	California	-121.9134712	37.28593935	2000 Meridian Av	10.16	fair	65.6168	introduced	more than 18.29 m	0 to 15.24 cm	SanJose	NA	NA	NA	NA	NA	NA	NA	NA	NA	NA	NA	NA
WW 20140127123813	NA	2020/08/12 20:40:15+00	Lagerstroemia indica	San Jose	California	-121.9134775	37.28599763	2000 Meridian Av	7.62	fair	65.6168	introduced	more than 18.29 m	0 to 15.24 cm	SanJose	NA	NA	NA	NA	NA	NA	NA	NA	NA	NA	NA	NA
WW 20140127160240	NA	2020/08/12 20:40:15+00	Lagerstroemia indica	San Jose	California	-121.8933609	37.22149024	6100 Camden Av	5.08	good	32.8084	introduced	more than 18.29 m	0 to 15.24 cm	SanJose	NA	NA	NA	NA	NA	NA	NA	NA	NA	NA	NA	NA
WW 20140127161226	NA	2020/08/12 20:40:15+00	Lagerstroemia indica	San Jose	California	-121.8934787	37.22151854	6100 Camden Av	11.43	good	65.6168	introduced	more than 18.29 m	0 to 15.24 cm	SanJose	NA	NA	NA	NA	NA	NA	NA	NA	NA	NA	NA	NA
WW 20140128101414	NA	2020/08/12 20:40:15+00	Platanus acerifolia	San Jose	California	-121.8945466	37.22177276	6100 Camden Av	30.48	fair	196.8504	introduced	more than 18.29 m	15.24 to 30.48 cm	SanJose	NA	NA	NA	NA	NA	NA	NA	NA	NA	NA	NA	NA
WW 20140128112320	NA	2020/08/12 20:40:15+00	Quercus agrifolia	San Jose	California	-121.8954686	37.22214985	6100 Camden Av	17.78	fair	65.6168	naturally_occurring	more than 18.29 m	15.24 to 30.48 cm	SanJose	NA	NA	NA	NA	NA	NA	NA	NA	NA	NA	NA	NA
WW 20140128115607	NA	2020/08/12 20:40:15+00	Pinus halepensis	San Jose	California	-121.8958758	37.22234365	6100 Camden Av	38.1	good	147.6378	introduced	more than 18.29 m	30.48 to 45.72 cm	SanJose	NA	NA	NA	NA	NA	NA	NA	NA	NA	NA	NA	NA
WW 20140128121632	NA	2020/08/12 20:40:15+00	Schinus molle	San Jose	California	-121.8963761	37.22253298	6100 Camden Av	20.32	poor	49.2126	introduced	more than 18.29 m	15.24 to 30.48 cm	SanJose	NA	NA	NA	NA	NA	NA	NA	NA	NA	NA	NA	NA
WW 20140128123311	NA	2020/08/12 20:40:15+00	Platanus acerifolia	San Jose	California	-121.8965394	37.2225837	6100 Camden Av	17.78	fair	82.021	introduced	more than 18.29 m	15.24 to 30.48 cm	SanJose	NA	NA	NA	NA	NA	NA	NA	NA	NA	NA	NA	NA
NR 20140912174336	NA	2020/08/12 20:40:15+00	Chilopsis linearis	San Jose	California	-121.8144281	37.33391009	2305 E Capitol Ex	8.89	excellent	49.2126	naturally_occurring	more than 18.29 m	0 to 15.24 cm	SanJose	NA	NA	NA	NA	NA	NA	NA	NA	NA	NA	NA	NA
NR 20140912173653	NA	2020/08/12 20:40:15+00	Chilopsis linearis	San Jose	California	-121.8151264	37.33488057	2305 E Capitol Ex	8.89	excellent	49.2126	naturally_occurring	more than 18.29 m	0 to 15.24 cm	SanJose	NA	NA	NA	NA	NA	NA	NA	NA	NA	NA	NA	NA
NR 20140912173056	NA	2020/08/12 20:40:15+00	Chilopsis linearis	San Jose	California	-121.8156387	37.33560458	2305 E Capitol Ex	7.62	good	32.8084	naturally_occurring	more than 18.29 m	0 to 15.24 cm	SanJose	NA	NA	NA	NA	NA	NA	NA	NA	NA	NA	NA	NA
NR 20140912172613	NA	2020/08/12 20:40:15+00	Chilopsis linearis	San Jose	California	-121.8160595	37.33622149	2305 E Capitol Ex	7.62	good	32.8084	naturally_occurring	more than 18.29 m	0 to 15.24 cm	SanJose	NA	NA	NA	NA	NA	NA	NA	NA	NA	NA	NA	NA
EA 20140122121842	NA	2020/08/12 20:40:15+00	NA	San Jose	California	-121.8192506	37.26970817	120 Branham Ln East	68.58	NA	0	no_info	NA	60.96 to 76.2 cm	SanJose	NA	NA	NA	NA	NA	NA	NA	NA	NA	NA	NA	NA
EA 20140122122958	NA	2020/08/12 20:40:15+00	Schinus terebinthifolius	San Jose	California	-121.8198968	37.26956135	100 Branham Ln East	15.24	poor	65.6168	no_info	more than 18.29 m	0 to 15.24 cm	SanJose	NA	NA	NA	NA	NA	NA	NA	NA	NA	NA	NA	NA
EA 20140122123149	NA	2020/08/12 20:40:15+00	Schinus terebinthifolius	San Jose	California	-121.8199535	37.26955106	100 Branham Ln East	2.54	good	32.8084	no_info	more than 18.29 m	0 to 15.24 cm	SanJose	NA	NA	NA	NA	NA	NA	NA	NA	NA	NA	NA	NA
WW 20140129112331	NA	2020/08/12 20:40:15+00	Liquidambar styraciflua	San Jose	California	-121.8886057	37.22546167	6200 Paso Los Cerritos	13.97	fair	65.6168	introduced	more than 18.29 m	0 to 15.24 cm	SanJose	NA	NA	NA	NA	NA	NA	NA	NA	NA	NA	NA	NA
EA 20140122071236	NA	2020/08/12 20:40:15+00	Albizia julibrissin	San Jose	California	-121.8237795	37.27814678	4300 Senter Rd	16.51	fair	82.021	introduced	more than 18.29 m	15.24 to 30.48 cm	SanJose	NA	NA	NA	NA	NA	NA	NA	NA	NA	NA	NA	NA
MJ 20140113164253	NA	2020/08/12 20:40:15+00	Pistacia chinensis	San Jose	California	-121.7996097	37.33199319	2401 S White Rd	31.75	fair	98.4252	introduced	more than 18.29 m	30.48 to 45.72 cm	SanJose	NA	NA	NA	NA	NA	NA	NA	NA	NA	NA	NA	NA
MJ 20140130144615	NA	2020/08/12 20:40:15+00	Schinus molle	San Jose	California	-121.7846498	37.31516192	2951 Aborn Rd	39.37	fair	147.6378	introduced	more than 18.29 m	30.48 to 45.72 cm	SanJose	NA	NA	NA	NA	NA	NA	NA	NA	NA	NA	NA	NA
NR 20140912174225	NA	2020/08/12 20:40:15+00	Chilopsis linearis	San Jose	California	-121.8145622	37.33409457	2305 E Capitol Ex	7.62	dead	32.8084	naturally_occurring	more than 18.29 m	0 to 15.24 cm	SanJose	NA	NA	NA	NA	NA	NA	NA	NA	NA	NA	NA	NA
NR 20140912171820	NA	2020/08/12 20:40:15+00	Chilopsis linearis	San Jose	California	-121.816821	37.33735354	2305 E Capitol Ex	6.35	excellent	32.8084	naturally_occurring	more than 18.29 m	0 to 15.24 cm	SanJose	NA	NA	NA	NA	NA	NA	NA	NA	NA	NA	NA	NA
MJ 20140121103720	NA	2020/08/12 20:40:15+00	Pistacia chinensis	San Jose	California	-121.7822212	37.32377235	3100 Ruby Av	21.59	good	65.6168	introduced	more than 18.29 m	15.24 to 30.48 cm	SanJose	NA	NA	NA	NA	NA	NA	NA	NA	NA	NA	NA	NA
MJ 20140121102128	NA	2020/08/12 20:40:15+00	NA	San Jose	California	-121.7823032	37.32410235	3100 Ruby Av	0	NA	0	no_info	NA	NA	SanJose	NA	NA	NA	NA	NA	NA	NA	NA	NA	NA	NA	NA
MJ 20140121102506	NA	2020/08/12 20:40:15+00	Geijera parviflora	San Jose	California	-121.7822821	37.32388798	3100 Ruby Av	34.29	fair	114.8294	introduced	more than 18.29 m	30.48 to 45.72 cm	SanJose	NA	NA	NA	NA	NA	NA	NA	NA	NA	NA	NA	NA
MJ 20140121104748	NA	2020/08/12 20:40:15+00	Pistacia chinensis	San Jose	California	-121.7820511	37.3232564	3100 Ruby Av	20.32	good	82.021	introduced	more than 18.29 m	15.24 to 30.48 cm	SanJose	NA	NA	NA	NA	NA	NA	NA	NA	NA	NA	NA	NA
MJ 20140121110954	NA	2020/08/12 20:40:15+00	NA	San Jose	California	-121.7817489	37.32271975	3100 Ruby Av	0	NA	0	no_info	NA	NA	SanJose	NA	NA	NA	NA	NA	NA	NA	NA	NA	NA	NA	NA
MJ 20140121111606	NA	2020/08/12 20:40:15+00	Pistacia chinensis	San Jose	California	-121.7812777	37.32223341	3100 Ruby Av	13.97	poor	49.2126	introduced	more than 18.29 m	0 to 15.24 cm	SanJose	NA	NA	NA	NA	NA	NA	NA	NA	NA	NA	NA	NA
MJ 20140121102227	NA	2020/08/12 20:40:15+00	Pistacia chinensis	San Jose	California	-121.7822669	37.3240086	3100 Ruby Av	21.59	good	82.021	introduced	more than 18.29 m	15.24 to 30.48 cm	SanJose	NA	NA	NA	NA	NA	NA	NA	NA	NA	NA	NA	NA
MJ 20140121111013	NA	2020/08/12 20:40:15+00	Pistacia chinensis	San Jose	California	-121.7816367	37.32264345	3100 Ruby Av	24.13	good	82.021	introduced	more than 18.29 m	15.24 to 30.48 cm	SanJose	NA	NA	NA	NA	NA	NA	NA	NA	NA	NA	NA	NA
MJ 20140121104042	NA	2020/08/12 20:40:15+00	Geijera parviflora	San Jose	California	-121.7820677	37.32331161	3100 Ruby Av	30.48	fair	114.8294	introduced	more than 18.29 m	15.24 to 30.48 cm	SanJose	NA	NA	NA	NA	NA	NA	NA	NA	NA	NA	NA	NA
MJ 20140121111238	NA	2020/08/12 20:40:15+00	Pistacia chinensis	San Jose	California	-121.7814458	37.32243232	3100 Ruby Av	24.13	fair	82.021	introduced	more than 18.29 m	15.24 to 30.48 cm	SanJose	NA	NA	NA	NA	NA	NA	NA	NA	NA	NA	NA	NA
MJ 20140121102404	NA	2020/08/12 20:40:15+00	Pistacia chinensis	San Jose	California	-121.7822626	37.32395881	3100 Ruby Av	19.05	good	82.021	introduced	more than 18.29 m	15.24 to 30.48 cm	SanJose	NA	NA	NA	NA	NA	NA	NA	NA	NA	NA	NA	NA
WW 20140106121531	NA	2020/08/12 20:40:15+00	Pyrus calleryana	San Jose	California	-121.8737096	37.22204488	6360 Camden Av	12.7	good	65.6168	introduced	more than 18.29 m	0 to 15.24 cm	SanJose	NA	NA	NA	NA	NA	NA	NA	NA	NA	NA	NA	NA
EA 20131216164020	NA	2020/08/12 20:40:15+00	Prunus cerasifera	San Jose	California	-121.9560216	37.41114609	200 W Tasman Dr	12.7	fair	65.6168	introduced	more than 18.29 m	0 to 15.24 cm	SanJose	NA	NA	NA	NA	NA	NA	NA	NA	NA	NA	NA	NA
IH 20131231135130	NA	2020/08/12 20:40:15+00	Washingtonia filifera	San Jose	California	-121.8874488	37.32424284	650 Vine St	71.12	good	147.6378	naturally_occurring	more than 18.29 m	60.96 to 76.2 cm	SanJose	NA	NA	NA	NA	NA	NA	NA	NA	NA	NA	NA	NA
IH 20140129105252	NA	2020/08/12 20:40:15+00	Pistacia chinensis	San Jose	California	-121.8038723	37.24113875	5900 Cottle Rd	13.97	fair	65.6168	introduced	more than 18.29 m	0 to 15.24 cm	SanJose	NA	NA	NA	NA	NA	NA	NA	NA	NA	NA	NA	NA
IH 20140206101159	NA	2020/08/12 20:40:15+00	Pistacia chinensis	San Jose	California	-121.8550064	37.35804036	221 Checkers Dr	27.94	fair	98.4252	introduced	more than 18.29 m	15.24 to 30.48 cm	SanJose	NA	NA	NA	NA	NA	NA	NA	NA	NA	NA	NA	NA
IH 20140206140928	NA	2020/08/12 20:40:15+00	Pinus halepensis	San Jose	California	-121.7847471	37.23139425	6701 Santa Teresa Bl	40.64	fair	213.2546	introduced	more than 18.29 m	30.48 to 45.72 cm	SanJose	NA	NA	NA	NA	NA	NA	NA	NA	NA	NA	NA	NA
IH 20140206142950	NA	2020/08/12 20:40:15+00	Prunus	San Jose	California	-121.7842517	37.23110105	6701 Santa Teresa Bl	15.24	fair	82.021	no_info	more than 18.29 m	0 to 15.24 cm	SanJose	NA	NA	NA	NA	NA	NA	NA	NA	NA	NA	NA	NA
LM 20140109090720	NA	2020/08/12 20:40:15+00	Laurus L.	San Jose	California	-121.8700508	37.38810057	2100 Sierra Rd	7.62	good	65.6168	no_info	more than 18.29 m	0 to 15.24 cm	SanJose	NA	NA	NA	NA	NA	NA	NA	NA	NA	NA	NA	NA
LM 20140109102511	NA	2020/08/12 20:40:15+00	Sequoia sempervirens	San Jose	California	-121.8767494	37.36212236	1101 Berryessa Rd	8.89	fair	49.2126	naturally_occurring	more than 18.29 m	0 to 15.24 cm	SanJose	NA	NA	NA	NA	NA	NA	NA	NA	NA	NA	NA	NA
WW 20131231143532	NA	2020/08/12 20:40:15+00	Cercis occidentalis	San Jose	California	-121.8841037	37.22841279	6090 Meridian Av	1.27	poor	16.4042	naturally_occurring	13.71 to 18.29 m	0 to 15.24 cm	SanJose	NA	NA	NA	NA	NA	NA	NA	NA	NA	NA	NA	NA
WW 20140102112148	NA	2020/08/12 20:40:15+00	Prunus cerasifera	San Jose	California	-121.8681828	37.22173857	6420 Camden Av	17.78	poor	65.6168	introduced	more than 18.29 m	15.24 to 30.48 cm	SanJose	NA	NA	NA	NA	NA	NA	NA	NA	NA	NA	NA	NA
WW 20140102114051	NA	2020/08/12 20:40:15+00	Pinus canariensis	San Jose	California	-121.8685283	37.22188538	6420 Camden Av	38.1	good	180.4462	introduced	more than 18.29 m	30.48 to 45.72 cm	SanJose	NA	NA	NA	NA	NA	NA	NA	NA	NA	NA	NA	NA
IH 20140206170441	NA	2020/08/12 20:40:15+00	Pinus canariensis	San Jose	California	-121.7774514	37.2270436	6901 Santa Teresa Bl	39.37	fair	196.8504	introduced	more than 18.29 m	30.48 to 45.72 cm	SanJose	NA	NA	NA	NA	NA	NA	NA	NA	NA	NA	NA	NA
LM 20140128171837	NA	2020/08/12 20:40:15+00	Sequoia sempervirens	San Jose	California	-121.802744	37.25496976	30 Blossom Hill Rd	43.18	poor	147.6378	naturally_occurring	more than 18.29 m	30.48 to 45.72 cm	SanJose	NA	NA	NA	NA	NA	NA	NA	NA	NA	NA	NA	NA
LM 20140129073900	NA	2020/08/12 20:40:15+00	Myoporum laetum	San Jose	California	-121.8033219	37.25411545	30 Blossom Hill Rd	17.78	poor	65.6168	introduced	more than 18.29 m	15.24 to 30.48 cm	SanJose	NA	NA	NA	NA	NA	NA	NA	NA	NA	NA	NA	NA
MJ 20131218090340	NA	2020/08/12 20:40:15+00	Eucalyptus sideroxylon	San Jose	California	-121.8525497	37.36792853	400 N Jackson Av	44.45	good	180.4462	introduced	more than 18.29 m	30.48 to 45.72 cm	SanJose	NA	NA	NA	NA	NA	NA	NA	NA	NA	NA	NA	NA
MJ 20140113121916	NA	2020/08/12 20:40:15+00	NA	San Jose	California	-121.8056726	37.33303315	2500 Tully Rd	0	NA	0	no_info	NA	NA	SanJose	NA	NA	NA	NA	NA	NA	NA	NA	NA	NA	NA	NA
MJ 20140129142305	NA	2020/08/12 20:40:15+00	Cedrus deodara	San Jose	California	-121.7948263	37.31964843	3100 S White Rd	77.47	good	164.042	introduced	more than 18.29 m	more than 76.2 cm	SanJose	NA	NA	NA	NA	NA	NA	NA	NA	NA	NA	NA	NA
WW 20131217022927	NA	2020/08/12 20:40:15+00	Cupressus sempervirens	San Jose	California	-121.9154709	37.25031653	1725 Little Branham Ln	10.16	good	98.4252	introduced	more than 18.29 m	0 to 15.24 cm	SanJose	NA	NA	NA	NA	NA	NA	NA	NA	NA	NA	NA	NA
EA 20131209125742	NA	2020/08/12 20:40:15+00	Platanus acerifolia	San Jose	California	-121.9306607	37.37950393	2400 Orchard Py	26.67	good	114.8294	introduced	more than 18.29 m	15.24 to 30.48 cm	SanJose	NA	NA	NA	NA	NA	NA	NA	NA	NA	NA	NA	NA
EA 20131215094629	NA	2020/08/12 20:40:15+00	Pyrus calleryana	San Jose	California	-121.9403637	37.41141956	100 E Tasman Dr	11.43	good	65.6168	introduced	more than 18.29 m	0 to 15.24 cm	SanJose	NA	NA	NA	NA	NA	NA	NA	NA	NA	NA	NA	NA
EA 20131215095743	NA	2020/08/12 20:40:15+00	Pyrus calleryana	San Jose	California	-121.9407303	37.41125211	100 E Tasman Dr	12.7	fair	82.021	introduced	more than 18.29 m	0 to 15.24 cm	SanJose	NA	NA	NA	NA	NA	NA	NA	NA	NA	NA	NA	NA
EA 20131215120658	NA	2020/08/12 20:40:15+00	Tristania conferta	San Jose	California	-121.9379439	37.41483427	3800 Zanker Rd	15.24	good	82.021	no_info	more than 18.29 m	0 to 15.24 cm	SanJose	NA	NA	NA	NA	NA	NA	NA	NA	NA	NA	NA	NA
EA 20140123110725	NA	2020/08/12 20:40:15+00	Lagerstroemia indica	San Jose	California	-121.7569386	37.29969618	3250 Yerba Buena Rd	5.08	fair	32.8084	introduced	more than 18.29 m	0 to 15.24 cm	SanJose	NA	NA	NA	NA	NA	NA	NA	NA	NA	NA	NA	NA
EA 20140123125507	NA	2020/08/12 20:40:15+00	Quercus agrifolia	San Jose	California	-121.7569247	37.29983567	3401 Yerba Buena Rd	36.83	fair	114.8294	naturally_occurring	more than 18.29 m	30.48 to 45.72 cm	SanJose	NA	NA	NA	NA	NA	NA	NA	NA	NA	NA	NA	NA
EA 20140123141140	NA	2020/08/12 20:40:15+00	Lagerstroemia indica	San Jose	California	-121.7654937	37.29140317	5200 San Felipe Rd	5.08	good	32.8084	introduced	more than 18.29 m	0 to 15.24 cm	SanJose	NA	NA	NA	NA	NA	NA	NA	NA	NA	NA	NA	NA
EA 20131215120843	NA	2020/08/12 20:40:15+00	NA	San Jose	California	-121.9379776	37.41491089	3800 Zanker Rd	12.7	NA	0	no_info	NA	0 to 15.24 cm	SanJose	NA	NA	NA	NA	NA	NA	NA	NA	NA	NA	NA	NA
IH 20131203150414	NA	2020/08/12 20:40:15+00	Pyrus calleryana	San Jose	California	-121.9846644	37.29813353	1400 Saratoga Av	20.32	fair	98.4252	introduced	more than 18.29 m	15.24 to 30.48 cm	SanJose	NA	NA	NA	NA	NA	NA	NA	NA	NA	NA	NA	NA
IH 20131213163217	NA	2020/08/12 20:40:15+00	Ulmus parvifolia	San Jose	California	-121.9412612	37.33011761	2200 W Hedding St	41.91	fair	180.4462	introduced	more than 18.29 m	30.48 to 45.72 cm	SanJose	NA	NA	NA	NA	NA	NA	NA	NA	NA	NA	NA	NA
IH 20131227110535	NA	2020/08/12 20:40:15+00	Washingtonia robusta	San Jose	California	-121.9191938	37.30907115	1550 Southwest Ex	33.02	good	65.6168	introduced	more than 18.29 m	30.48 to 45.72 cm	SanJose	NA	NA	NA	NA	NA	NA	NA	NA	NA	NA	NA	NA
IH 20131227110714	NA	2020/08/12 20:40:15+00	Washingtonia robusta	San Jose	California	-121.9192068	37.30907886	1550 Southwest Ex	45.72	good	98.4252	introduced	more than 18.29 m	30.48 to 45.72 cm	SanJose	NA	NA	NA	NA	NA	NA	NA	NA	NA	NA	NA	NA
IH 20131227124223	NA	2020/08/12 20:40:15+00	Rhaphiolepis indica	San Jose	California	-121.9027951	37.31069958	1049 Lincoln Av	10.16	good	49.2126	introduced	more than 18.29 m	0 to 15.24 cm	SanJose	NA	NA	NA	NA	NA	NA	NA	NA	NA	NA	NA	NA
IH 20131227132328	NA	2020/08/12 20:40:15+00	Acer palmatum	San Jose	California	-121.8997329	37.30675346	1200 Lincoln Av	8.89	fair	32.8084	introduced	more than 18.29 m	0 to 15.24 cm	SanJose	NA	NA	NA	NA	NA	NA	NA	NA	NA	NA	NA	NA
IH 20131227141653	NA	2020/08/12 20:40:15+00	Acer palmatum	San Jose	California	-121.8985206	37.30482626	1301 Lincoln Av	2.54	fair	16.4042	introduced	13.71 to 18.29 m	0 to 15.24 cm	SanJose	NA	NA	NA	NA	NA	NA	NA	NA	NA	NA	NA	NA
IH 20131230135943	NA	2020/08/12 20:40:15+00	Trachycarpus fortunei	San Jose	California	-121.8897027	37.30067149	1600 Juanita Av	20.32	good	131.2336	introduced	more than 18.29 m	15.24 to 30.48 cm	SanJose	NA	NA	NA	NA	NA	NA	NA	NA	NA	NA	NA	NA
IH 20131230154617	NA	2020/08/12 20:40:15+00	Washingtonia robusta	San Jose	California	-121.8982851	37.33666795	300 W Julian St	36.83	good	196.8504	introduced	more than 18.29 m	30.48 to 45.72 cm	SanJose	NA	NA	NA	NA	NA	NA	NA	NA	NA	NA	NA	NA
IH 20131230154709	NA	2020/08/12 20:40:15+00	Washingtonia robusta	San Jose	California	-121.8982281	37.33669156	300 W Julian St	39.37	good	213.2546	introduced	more than 18.29 m	30.48 to 45.72 cm	SanJose	NA	NA	NA	NA	NA	NA	NA	NA	NA	NA	NA	NA
IH 20131230155130	NA	2020/08/12 20:40:15+00	Washingtonia robusta	San Jose	California	-121.8979252	37.33681832	300 W Julian St	43.18	good	164.042	introduced	more than 18.29 m	30.48 to 45.72 cm	SanJose	NA	NA	NA	NA	NA	NA	NA	NA	NA	NA	NA	NA
IH 20131230163949	NA	2020/08/12 20:40:15+00	Ginkgo biloba	San Jose	California	-121.9033916	37.33961455	450 New Autumn St	10.16	good	65.6168	introduced	more than 18.29 m	0 to 15.24 cm	SanJose	NA	NA	NA	NA	NA	NA	NA	NA	NA	NA	NA	NA
IH 20131231095606	NA	2020/08/12 20:40:15+00	Platanus acerifolia	San Jose	California	-121.9058327	37.34072592	400 Coleman Av	22.86	fair	131.2336	introduced	more than 18.29 m	15.24 to 30.48 cm	SanJose	NA	NA	NA	NA	NA	NA	NA	NA	NA	NA	NA	NA
IH 20131231101547	NA	2020/08/12 20:40:15+00	Platanus acerifolia	San Jose	California	-121.9085027	37.3411491	600 Coleman Av	20.32	fair	98.4252	introduced	more than 18.29 m	15.24 to 30.48 cm	SanJose	NA	NA	NA	NA	NA	NA	NA	NA	NA	NA	NA	NA
IH 20140115152948	NA	2020/08/12 20:40:15+00	NA	San Jose	California	-121.8373593	37.27260464	4201 Snell Av	0	NA	0	no_info	NA	NA	SanJose	NA	NA	NA	NA	NA	NA	NA	NA	NA	NA	NA	NA
IH 20140115162738	NA	2020/08/12 20:40:15+00	Fraxinus angustifolia	San Jose	California	-121.8312578	37.26707251	4550 Snell Av	20.32	fair	82.021	introduced	more than 18.29 m	15.24 to 30.48 cm	SanJose	NA	NA	NA	NA	NA	NA	NA	NA	NA	NA	NA	NA
IH 20140115165301	NA	2020/08/12 20:40:15+00	Pistacia chinensis	San Jose	California	-121.8324121	37.26835781	4500 Snell Av	17.78	good	82.021	introduced	more than 18.29 m	15.24 to 30.48 cm	SanJose	NA	NA	NA	NA	NA	NA	NA	NA	NA	NA	NA	NA
IH 20140115171118	NA	2020/08/12 20:40:15+00	NA	San Jose	California	-121.8310445	37.26711596	4500 Snell Av	0	NA	0	no_info	NA	NA	SanJose	NA	NA	NA	NA	NA	NA	NA	NA	NA	NA	NA	NA
IH 20140116103645	NA	2020/08/12 20:40:15+00	NA	San Jose	California	-121.8352474	37.27014973	4400 Snell Av	0	NA	0	no_info	NA	NA	SanJose	NA	NA	NA	NA	NA	NA	NA	NA	NA	NA	NA	NA
IH 20140116114154	NA	2022/04/20 20:01:56+00	Eucalyptus polyanthemos	San Jose	California	-121.8300048	37.26617327	141 Branham Ln	76.2	fair	213.2546	introduced	more than 18.29 m	60.96 to 76.2 cm	SanJose	NA	NA	NA	NA	NA	NA	NA	NA	NA	NA	NA	NA
IH 20140116145307	NA	2022/05/05 17:07:22+00	Eucalyptus polyanthemos	San Jose	California	-121.8272051	37.26618951	101 Branham Ln	68.58	fair	229.6588	introduced	more than 18.29 m	60.96 to 76.2 cm	SanJose	NA	NA	NA	NA	NA	NA	NA	NA	NA	NA	NA	NA
IH 20140116150011	NA	2022/05/05 17:12:59+00	Eucalyptus polyanthemos	San Jose	California	-121.8275239	37.26618334	101 Branham Ln	91.44	fair	229.6588	introduced	more than 18.29 m	more than 76.2 cm	SanJose	NA	NA	NA	NA	NA	NA	NA	NA	NA	NA	NA	NA
IH 20140116154619	NA	2020/08/12 20:40:15+00	Koelreuteria bipinnata	San Jose	California	-121.8309281	37.26996714	4400 Park Sommers Wy	43.18	fair	131.2336	introduced	more than 18.29 m	30.48 to 45.72 cm	SanJose	NA	NA	NA	NA	NA	NA	NA	NA	NA	NA	NA	NA
IH 20140117103446	NA	2020/08/12 20:40:15+00	Washingtonia robusta	San Jose	California	-121.8534687	37.26006984	600 Chynoweth Av	54.61	fair	98.4252	introduced	more than 18.29 m	45.72 to 60.96 cm	SanJose	NA	NA	NA	NA	NA	NA	NA	NA	NA	NA	NA	NA
IH 20140117105249	NA	2020/08/12 20:40:15+00	Washingtonia robusta	San Jose	California	-121.8527907	37.25997821	600 Chynoweth Av	52.07	good	98.4252	introduced	more than 18.29 m	45.72 to 60.96 cm	SanJose	NA	NA	NA	NA	NA	NA	NA	NA	NA	NA	NA	NA
IH 20140117121559	NA	2020/08/12 20:40:15+00	Washingtonia robusta	San Jose	California	-121.8486754	37.25938494	500 Chynoweth Av	50.8	good	147.6378	introduced	more than 18.29 m	45.72 to 60.96 cm	SanJose	NA	NA	NA	NA	NA	NA	NA	NA	NA	NA	NA	NA
IH 20140122124900	NA	2020/08/12 20:40:15+00	Lagerstroemia indica	San Jose	California	-121.8592216	37.24112684	5690 Santa Teresa Bl	2.54	good	32.8084	introduced	more than 18.29 m	0 to 15.24 cm	SanJose	NA	NA	NA	NA	NA	NA	NA	NA	NA	NA	NA	NA
IH 20140122132157	NA	2020/08/12 20:40:15+00	Prunus cerasifera	San Jose	California	-121.8562461	37.24004073	5700 Santa Teresa Bl	12.7	fair	82.021	introduced	more than 18.29 m	0 to 15.24 cm	SanJose	NA	NA	NA	NA	NA	NA	NA	NA	NA	NA	NA	NA
IH 20140122144145	NA	2020/08/12 20:40:15+00	NA	San Jose	California	-121.8544815	37.23981063	5700 Santa Teresa Bl	17.78	NA	0	no_info	NA	15.24 to 30.48 cm	SanJose	NA	NA	NA	NA	NA	NA	NA	NA	NA	NA	NA	NA
IH 20140122144303	NA	2020/08/12 20:40:15+00	Cupressus sempervirens	San Jose	California	-121.8545241	37.2398136	5700 Santa Teresa Bl	35.56	fair	164.042	introduced	more than 18.29 m	30.48 to 45.72 cm	SanJose	NA	NA	NA	NA	NA	NA	NA	NA	NA	NA	NA	NA
IH 20140122145524	NA	2020/08/12 20:40:15+00	NA	San Jose	California	-121.8551485	37.23996321	5700 Santa Teresa Bl	30.48	NA	0	no_info	NA	15.24 to 30.48 cm	SanJose	NA	NA	NA	NA	NA	NA	NA	NA	NA	NA	NA	NA
IH 20140122154345	NA	2020/08/12 20:40:15+00	Fraxinus angustifolia	San Jose	California	-121.8599128	37.24653541	5651 Santa Teresa Bl	25.4	fair	114.8294	introduced	more than 18.29 m	15.24 to 30.48 cm	SanJose	NA	NA	NA	NA	NA	NA	NA	NA	NA	NA	NA	NA
IH 20140122164146	NA	2020/08/12 20:40:15+00	Robinia pseudoacacia	San Jose	California	-121.8604493	37.24509899	5651 Santa Teresa Bl	33.02	fair	180.4462	introduced	more than 18.29 m	30.48 to 45.72 cm	SanJose	NA	NA	NA	NA	NA	NA	NA	NA	NA	NA	NA	NA
IH 20140122170621	NA	2020/08/12 20:40:15+00	Pyrus calleryana	San Jose	California	-121.8607005	37.24437618	5651 Santa Teresa Bl	2.54	fair	32.8084	introduced	more than 18.29 m	0 to 15.24 cm	SanJose	NA	NA	NA	NA	NA	NA	NA	NA	NA	NA	NA	NA
IH 20140123091356	NA	2021/11/13 00:38:15+00	Ginkgo biloba	San Jose	California	-121.8556442	37.23973072	5701 Santa Teresa Bl	30.48	fair	131.2336	introduced	more than 18.29 m	15.24 to 30.48 cm	SanJose	NA	NA	NA	NA	NA	NA	NA	NA	NA	NA	NA	NA
IH 20140123095241	NA	2021/11/13 00:38:15+00	Fraxinus angustifolia	San Jose	California	-121.8543118	37.23942882	5751 Santa Teresa Bl	50.8	fair	114.8294	introduced	more than 18.29 m	45.72 to 60.96 cm	SanJose	NA	NA	NA	NA	NA	NA	NA	NA	NA	NA	NA	NA
IH 20140124170539	NA	2020/08/12 20:40:15+00	Pinus canariensis	San Jose	California	-121.820834	37.23755414	6000 Santa Teresa Bl	48.26	fair	278.8714	introduced	more than 18.29 m	45.72 to 60.96 cm	SanJose	NA	NA	NA	NA	NA	NA	NA	NA	NA	NA	NA	NA
LM 20131204111740	NA	2020/08/12 20:40:15+00	Pinus canariensis	San Jose	California	-121.8635131	37.38378273	13000 Berryessa Rd	11.43	good	65.6168	introduced	more than 18.29 m	0 to 15.24 cm	SanJose	NA	NA	NA	NA	NA	NA	NA	NA	NA	NA	NA	NA
LM 20131218161535	NA	2020/08/12 20:40:15+00	Fraxinus angustifolia	San Jose	California	-121.8549214	37.39025136	2800 Berryessa Rd	22.86	fair	98.4252	introduced	more than 18.29 m	15.24 to 30.48 cm	SanJose	NA	NA	NA	NA	NA	NA	NA	NA	NA	NA	NA	NA
LM 20131218163621	NA	2020/08/12 20:40:15+00	Fraxinus angustifolia	San Jose	California	-121.8537935	37.39078215	2800 Berryessa Rd	15.24	fair	65.6168	introduced	more than 18.29 m	0 to 15.24 cm	SanJose	NA	NA	NA	NA	NA	NA	NA	NA	NA	NA	NA	NA
MJ 20140110144331	NA	2020/08/12 20:40:15+00	Arbutus unedo	San Jose	California	-121.8084777	37.333299	2400 Tully Rd	11.43	good	49.2126	introduced	more than 18.29 m	0 to 15.24 cm	SanJose	NA	NA	NA	NA	NA	NA	NA	NA	NA	NA	NA	NA
MJ 20140110145752	NA	2020/08/12 20:40:15+00	Platanus acerifolia	San Jose	California	-121.8063338	37.33301087	2500 Tully Rd	26.67	good	114.8294	introduced	more than 18.29 m	15.24 to 30.48 cm	SanJose	NA	NA	NA	NA	NA	NA	NA	NA	NA	NA	NA	NA
MJ 20140116110039	NA	2020/08/12 20:40:15+00	Pinus canariensis	San Jose	California	-121.8230111	37.32430885	1900 Tully Rd	33.02	good	114.8294	introduced	more than 18.29 m	30.48 to 45.72 cm	SanJose	NA	NA	NA	NA	NA	NA	NA	NA	NA	NA	NA	NA
WW 20131214002329	NA	2020/08/12 20:40:15+00	Cedrus deodara	San Jose	California	-121.9105804	37.24974233	4855 Camden Av	33.02	good	147.6378	introduced	more than 18.29 m	30.48 to 45.72 cm	SanJose	NA	NA	NA	NA	NA	NA	NA	NA	NA	NA	NA	NA
WW 20131226095144	NA	2020/08/12 20:40:15+00	Lagerstroemia indica	San Jose	California	-121.8783501	37.2423201	1100 Coleman Rd	7.62	fair	49.2126	introduced	more than 18.29 m	0 to 15.24 cm	SanJose	NA	NA	NA	NA	NA	NA	NA	NA	NA	NA	NA	NA
WW 20131226101327	NA	2020/08/12 20:40:15+00	Lagerstroemia indica	San Jose	California	-121.8775508	37.24248611	1100 Coleman Rd	11.43	good	49.2126	introduced	more than 18.29 m	0 to 15.24 cm	SanJose	NA	NA	NA	NA	NA	NA	NA	NA	NA	NA	NA	NA
WW 20131226114337	NA	2020/08/12 20:40:15+00	Platanus acerifolia	San Jose	California	-121.8764212	37.24250953	1150 Coleman Rd	41.91	good	180.4462	introduced	more than 18.29 m	30.48 to 45.72 cm	SanJose	NA	NA	NA	NA	NA	NA	NA	NA	NA	NA	NA	NA
EA 20140124075325	NA	2020/08/12 20:40:15+00	Tristaniopsis laurina	San Jose	California	-121.7646879	37.29113151	2701 The Villages Py	7.62	fair	49.2126	introduced	more than 18.29 m	0 to 15.24 cm	SanJose	NA	NA	NA	NA	NA	NA	NA	NA	NA	NA	NA	NA
EA 20140124081711	NA	2020/08/12 20:40:15+00	Tristaniopsis laurina	San Jose	California	-121.7641983	37.29100996	2701 The Villages Py	8.89	good	49.2126	introduced	more than 18.29 m	0 to 15.24 cm	SanJose	NA	NA	NA	NA	NA	NA	NA	NA	NA	NA	NA	NA
EA 20140124085800	NA	2020/08/12 20:40:15+00	Pistacia chinensis	San Jose	California	-121.7721482	37.29881686	2750 Yerba Buena Rd	13.97	fair	65.6168	introduced	more than 18.29 m	0 to 15.24 cm	SanJose	NA	NA	NA	NA	NA	NA	NA	NA	NA	NA	NA	NA
EA 20140124091033	NA	2020/08/12 20:40:15+00	Platanus acerifolia	San Jose	California	-121.7733549	37.29806894	2700 Yerba Buena Rd	3.81	fair	49.2126	introduced	more than 18.29 m	0 to 15.24 cm	SanJose	NA	NA	NA	NA	NA	NA	NA	NA	NA	NA	NA	NA
EA 20140124091528	NA	2020/08/12 20:40:15+00	Pinus halepensis	San Jose	California	-121.7734926	37.29798379	2700 Yerba Buena Rd	48.26	fair	114.8294	introduced	more than 18.29 m	45.72 to 60.96 cm	SanJose	NA	NA	NA	NA	NA	NA	NA	NA	NA	NA	NA	NA
EA 20140124092249	NA	2020/08/12 20:40:15+00	Platanus acerifolia	San Jose	California	-121.7737185	37.29786275	2700 Yerba Buena Rd	22.86	fair	114.8294	introduced	more than 18.29 m	15.24 to 30.48 cm	SanJose	NA	NA	NA	NA	NA	NA	NA	NA	NA	NA	NA	NA
MJ 20140120154025	NA	2020/08/12 20:40:15+00	Lagerstroemia indica	San Jose	California	-121.8019493	37.32549185	2701 Quimby Rd	6.35	good	49.2126	introduced	more than 18.29 m	0 to 15.24 cm	SanJose	NA	NA	NA	NA	NA	NA	NA	NA	NA	NA	NA	NA
MJ 20140120154449	NA	2020/08/12 20:40:15+00	Lagerstroemia indica	San Jose	California	-121.8022074	37.32543906	2601 Quimby Rd	3.81	NA	32.8084	introduced	more than 18.29 m	0 to 15.24 cm	SanJose	NA	NA	NA	NA	NA	NA	NA	NA	NA	NA	NA	NA
MJ 20140120160046	NA	2020/08/12 20:40:15+00	Pistacia chinensis	San Jose	California	-121.8035917	37.32509916	2601 Quimby Rd	29.21	good	114.8294	introduced	more than 18.29 m	15.24 to 30.48 cm	SanJose	NA	NA	NA	NA	NA	NA	NA	NA	NA	NA	NA	NA
MJ 20140121085813	NA	2020/08/12 20:40:15+00	NA	San Jose	California	-121.7830023	37.32477486	3200 Quimby Rd	0	NA	0	no_info	NA	NA	SanJose	NA	NA	NA	NA	NA	NA	NA	NA	NA	NA	NA	NA
MJ 20140121090834	NA	2020/08/12 20:40:15+00	Geijera parviflora	San Jose	California	-121.7824181	37.32475358	3200 Quimby Rd	13.97	fair	82.021	introduced	more than 18.29 m	0 to 15.24 cm	SanJose	NA	NA	NA	NA	NA	NA	NA	NA	NA	NA	NA	NA
MJ 20140128122541	NA	2020/08/12 20:40:15+00	NA	San Jose	California	-121.790944	37.34322089	2301 Ruby Av	0	NA	0	no_info	NA	NA	SanJose	NA	NA	NA	NA	NA	NA	NA	NA	NA	NA	NA	NA
MJ 20140128122726	NA	2020/08/12 20:40:15+00	Quercus agrifolia	San Jose	California	-121.7908938	37.34302324	2301 Ruby Av	17.78	good	65.6168	naturally_occurring	more than 18.29 m	15.24 to 30.48 cm	SanJose	NA	NA	NA	NA	NA	NA	NA	NA	NA	NA	NA	NA
WW 20140128100102	NA	2020/08/12 20:40:15+00	Platanus acerifolia	San Jose	California	-121.8942999	37.22169691	6100 Camden Av	38.1	fair	196.8504	introduced	more than 18.29 m	30.48 to 45.72 cm	SanJose	NA	NA	NA	NA	NA	NA	NA	NA	NA	NA	NA	NA
EA 20140113083854	NA	2021/09/25 16:05:59+00	Acer rubrum	San Jose	California	-121.7804279	37.24268908	5900 Monterey Rd	7.62	good	39.37008	introduced	more than 18.29 m	0 to 15.24 cm	SanJose	NA	NA	NA	NA	NA	NA	NA	NA	NA	NA	NA	NA
EA 20140121081433	NA	2020/08/12 20:40:15+00	Cotinus coggygria	San Jose	California	-121.8065838	37.29708261	1500 Yerba Buena Rd	7.62	fair	49.2126	introduced	more than 18.29 m	0 to 15.24 cm	SanJose	NA	NA	NA	NA	NA	NA	NA	NA	NA	NA	NA	NA
IH 20131213113049	NA	2020/08/12 20:40:15+00	Olea europaea	San Jose	California	-121.9499398	37.30264049	1200 S Winchester Bl	11.43	fair	82.021	introduced	more than 18.29 m	0 to 15.24 cm	SanJose	NA	NA	NA	NA	NA	NA	NA	NA	NA	NA	NA	NA
IH 20131213121015	NA	2020/08/12 20:40:15+00	Quercus suber	San Jose	California	-121.9499979	37.3055637	1100 S Winchester Bl	22.86	good	98.4252	introduced	more than 18.29 m	15.24 to 30.48 cm	SanJose	NA	NA	NA	NA	NA	NA	NA	NA	NA	NA	NA	NA
IH 20131223102359	NA	2020/08/12 20:40:15+00	NA	San Jose	California	-121.9037328	37.32636174	701 Park Av	30.48	NA	0	no_info	NA	15.24 to 30.48 cm	SanJose	NA	NA	NA	NA	NA	NA	NA	NA	NA	NA	NA	NA
IH 20131231145505	NA	2020/08/12 20:40:15+00	Washingtonia filifera	San Jose	California	-121.8890131	37.32633917	500 Vine St	76.2	good	164.042	naturally_occurring	more than 18.29 m	60.96 to 76.2 cm	SanJose	NA	NA	NA	NA	NA	NA	NA	NA	NA	NA	NA	NA
IH 20140124133153	NA	2020/08/12 20:40:15+00	Fraxinus americana	San Jose	California	-121.82521	37.23748666	5900 Santa Teresa Bl	15.24	good	82.021	introduced	more than 18.29 m	0 to 15.24 cm	SanJose	NA	NA	NA	NA	NA	NA	NA	NA	NA	NA	NA	NA
IH 20140124142637	NA	2021/09/25 16:05:59+00	Cedrus deodara	San Jose	California	-121.8273121	37.23722715	5900 Santa Teresa Bl	22.86	good	82.021	introduced	more than 18.29 m	15.24 to 30.48 cm	SanJose	NA	NA	NA	NA	NA	NA	NA	NA	NA	NA	NA	NA
IH 20140124143029	NA	2021/09/25 16:05:59+00	Cedrus deodara	San Jose	California	-121.8276147	37.23716245	5900 Santa Teresa Bl	30.48	good	114.8294	introduced	more than 18.29 m	15.24 to 30.48 cm	SanJose	NA	NA	NA	NA	NA	NA	NA	NA	NA	NA	NA	NA
IH 20140124161935	NA	2021/09/25 16:05:59+00	Fraxinus americana	San Jose	California	-121.8188326	37.23733126	6000 Santa Teresa Bl	12.7	fair	65.6168	introduced	more than 18.29 m	0 to 15.24 cm	SanJose	NA	NA	NA	NA	NA	NA	NA	NA	NA	NA	NA	NA
IH 20140124162050	NA	2021/09/25 16:05:59+00	Fraxinus angustifolia	San Jose	California	-121.8189244	37.23734727	6000 Santa Teresa Bl	19.05	fair	98.4252	introduced	more than 18.29 m	15.24 to 30.48 cm	SanJose	NA	NA	NA	NA	NA	NA	NA	NA	NA	NA	NA	NA
IH 20140124164335	NA	2020/08/12 20:40:15+00	Fraxinus americana	San Jose	California	-121.8198444	37.23750073	6000 Santa Teresa Bl	13.97	good	82.021	introduced	more than 18.29 m	0 to 15.24 cm	SanJose	NA	NA	NA	NA	NA	NA	NA	NA	NA	NA	NA	NA
IH 20140124170354	NA	2020/08/12 20:40:15+00	Pinus canariensis	San Jose	California	-121.8207703	37.23757965	6000 Santa Teresa Bl	17.78	good	114.8294	introduced	more than 18.29 m	15.24 to 30.48 cm	SanJose	NA	NA	NA	NA	NA	NA	NA	NA	NA	NA	NA	NA
IH 20140124170629	NA	2020/08/12 20:40:15+00	Pinus canariensis	San Jose	California	-121.8208596	37.23757115	6000 Santa Teresa Bl	43.18	good	262.4672	introduced	more than 18.29 m	30.48 to 45.72 cm	SanJose	NA	NA	NA	NA	NA	NA	NA	NA	NA	NA	NA	NA
IH 20140128110458	NA	2020/08/12 20:40:15+00	Fraxinus americana	San Jose	California	-121.8121189	37.2369245	6050 Santa Teresa Bl	13.97	fair	65.6168	introduced	more than 18.29 m	0 to 15.24 cm	SanJose	NA	NA	NA	NA	NA	NA	NA	NA	NA	NA	NA	NA
IH 20140128112917	NA	2020/08/12 20:40:15+00	Platanus acerifolia	San Jose	California	-121.812367	37.23692518	6050 Santa Teresa Bl	16.51	good	98.4252	introduced	more than 18.29 m	15.24 to 30.48 cm	SanJose	NA	NA	NA	NA	NA	NA	NA	NA	NA	NA	NA	NA
IH 20140128130911	NA	2020/08/12 20:40:15+00	Prunus serrulata	San Jose	California	-121.8151133	37.23690834	6050 Santa Teresa Bl	20.32	fair	49.2126	introduced	more than 18.29 m	15.24 to 30.48 cm	SanJose	NA	NA	NA	NA	NA	NA	NA	NA	NA	NA	NA	NA
IH 20140128160142	NA	2021/09/25 16:05:59+00	Ginkgo biloba	San Jose	California	-121.8064236	37.23678409	6101 Santa Teresa Bl	22.86	fair	98.4252	introduced	more than 18.29 m	15.24 to 30.48 cm	SanJose	NA	NA	NA	NA	NA	NA	NA	NA	NA	NA	NA	NA
IH 20140129092116	NA	2020/08/12 20:40:15+00	NA	San Jose	California	-121.8319223	37.24792201	5600 Crow Ln	0	NA	0	no_info	NA	NA	SanJose	NA	NA	NA	NA	NA	NA	NA	NA	NA	NA	NA	NA
IH 20140129095231	NA	2022/04/15 16:45:41+00	Geijera parviflora	San Jose	California	-121.8040456	37.23884212	6001 Cottle Rd	55.88	fair	147.6378	introduced	more than 18.29 m	45.72 to 60.96 cm	SanJose	NA	NA	NA	NA	NA	NA	NA	NA	NA	NA	NA	NA
IH 20140129103933	NA	2020/08/12 20:40:15+00	Pistacia chinensis	San Jose	California	-121.8038549	37.2406373	5900 Cottle Rd	22.86	fair	82.021	introduced	more than 18.29 m	15.24 to 30.48 cm	SanJose	NA	NA	NA	NA	NA	NA	NA	NA	NA	NA	NA	NA
IH 20140129104533	NA	2020/08/12 20:40:15+00	Pistacia chinensis	San Jose	California	-121.8038607	37.24080676	5900 Cottle Rd	19.05	good	65.6168	introduced	more than 18.29 m	15.24 to 30.48 cm	SanJose	NA	NA	NA	NA	NA	NA	NA	NA	NA	NA	NA	NA
IH 20140129104813	NA	2020/08/12 20:40:15+00	Pistacia chinensis	San Jose	California	-121.8038583	37.24091288	5900 Cottle Rd	19.05	fair	82.021	introduced	more than 18.29 m	15.24 to 30.48 cm	SanJose	NA	NA	NA	NA	NA	NA	NA	NA	NA	NA	NA	NA
IH 20140129145028	NA	2020/08/12 20:40:15+00	Fraxinus uhdei	San Jose	California	-121.8290813	37.25133548	400 Blossom Hill Rd	30.48	fair	114.8294	introduced	more than 18.29 m	15.24 to 30.48 cm	SanJose	NA	NA	NA	NA	NA	NA	NA	NA	NA	NA	NA	NA
IH 20140129171415	NA	2020/08/12 20:40:15+00	Fraxinus uhdei	San Jose	California	-121.8194038	37.25144137	300 Blossom Hill Rd	27.94	good	114.8294	introduced	more than 18.29 m	15.24 to 30.48 cm	SanJose	NA	NA	NA	NA	NA	NA	NA	NA	NA	NA	NA	NA
LM 20131212123136	NA	2020/08/12 20:40:15+00	NA	San Jose	California	-121.8837123	37.37415184	1200 Sierra Av	11.43	NA	0	no_info	NA	0 to 15.24 cm	SanJose	NA	NA	NA	NA	NA	NA	NA	NA	NA	NA	NA	NA
LM 20131212123530	NA	2020/08/12 20:40:15+00	Quercus agrifolia	San Jose	California	-121.8836867	37.37427118	1200 Sierra Av	16.51	fair	65.6168	naturally_occurring	more than 18.29 m	15.24 to 30.48 cm	SanJose	NA	NA	NA	NA	NA	NA	NA	NA	NA	NA	NA	NA
LM 20131212124747	NA	2020/08/12 20:40:15+00	Quercus agrifolia	San Jose	California	-121.8835859	37.37449213	1200 Sierra Av	13.97	good	65.6168	naturally_occurring	more than 18.29 m	0 to 15.24 cm	SanJose	NA	NA	NA	NA	NA	NA	NA	NA	NA	NA	NA	NA
LM 20131212133917	NA	2020/08/12 20:40:15+00	Quercus agrifolia	San Jose	California	-121.8838544	37.37323975	1201 Sierra Av	22.86	fair	82.021	naturally_occurring	more than 18.29 m	15.24 to 30.48 cm	SanJose	NA	NA	NA	NA	NA	NA	NA	NA	NA	NA	NA	NA
LM 20131212135300	NA	2020/08/12 20:40:15+00	Brachychiton populneus	San Jose	California	-121.8836408	37.37285639	1201 Sierra Av	35.56	good	98.4252	introduced	more than 18.29 m	30.48 to 45.72 cm	SanJose	NA	NA	NA	NA	NA	NA	NA	NA	NA	NA	NA	NA
LM 20131212141417	NA	2020/08/12 20:40:15+00	Lagerstroemia indica	San Jose	California	-121.8829358	37.37222636	1201 Sierra Av	6.35	good	49.2126	introduced	more than 18.29 m	0 to 15.24 cm	SanJose	NA	NA	NA	NA	NA	NA	NA	NA	NA	NA	NA	NA
LM 20131212145028	NA	2020/08/12 20:40:15+00	Platanus acerifolia	San Jose	California	-121.8800461	37.38133911	1400 Lundy Av	20.32	good	131.2336	introduced	more than 18.29 m	15.24 to 30.48 cm	SanJose	NA	NA	NA	NA	NA	NA	NA	NA	NA	NA	NA	NA
LM 20131216081355	NA	2021/09/25 16:05:59+00	Platanus acerifolia	San Jose	California	-121.8807892	37.38202224	1400 Lundy Av	38.1	fair	147.6378	introduced	more than 18.29 m	30.48 to 45.72 cm	SanJose	NA	NA	NA	NA	NA	NA	NA	NA	NA	NA	NA	NA
LM 20131216091545	NA	2020/08/12 20:40:15+00	Platanus acerifolia	San Jose	California	-121.8802485	37.38961052	1950 Hostetter Rd	25.4	good	114.8294	introduced	more than 18.29 m	15.24 to 30.48 cm	SanJose	NA	NA	NA	NA	NA	NA	NA	NA	NA	NA	NA	NA
LM 20131216091731	NA	2020/08/12 20:40:15+00	Platanus acerifolia	San Jose	California	-121.8801567	37.38970075	1950 Hostetter Rd	29.21	fair	98.4252	introduced	more than 18.29 m	15.24 to 30.48 cm	SanJose	NA	NA	NA	NA	NA	NA	NA	NA	NA	NA	NA	NA
LM 20131216102010	NA	2020/08/12 20:40:15+00	Pinus canariensis	San Jose	California	-121.8624752	37.38487568	2400 Berryessa Rd	21.59	good	98.4252	introduced	more than 18.29 m	15.24 to 30.48 cm	SanJose	NA	NA	NA	NA	NA	NA	NA	NA	NA	NA	NA	NA
LM 20131216104454	NA	2020/08/12 20:40:15+00	Lagerstroemia indica	San Jose	California	-121.8622687	37.38517506	2400 Berryessa Rd	8.89	good	65.6168	introduced	more than 18.29 m	0 to 15.24 cm	SanJose	NA	NA	NA	NA	NA	NA	NA	NA	NA	NA	NA	NA
LM 20131216105545	NA	2020/08/12 20:40:15+00	Lagerstroemia indica	San Jose	California	-121.8621156	37.38524822	2400 Berryessa Rd	7.62	good	49.2126	introduced	more than 18.29 m	0 to 15.24 cm	SanJose	NA	NA	NA	NA	NA	NA	NA	NA	NA	NA	NA	NA
LM 20131216112314	NA	2020/08/12 20:40:15+00	Lagerstroemia indica	San Jose	California	-121.8617248	37.38572062	2400 Berryessa Rd	8.89	good	49.2126	introduced	more than 18.29 m	0 to 15.24 cm	SanJose	NA	NA	NA	NA	NA	NA	NA	NA	NA	NA	NA	NA
LM 20131217082030	NA	2020/08/12 20:40:15+00	Platanus racemosa	San Jose	California	-121.8753566	37.39439332	2301 Hostetter Rd	35.56	fair	114.8294	naturally_occurring	more than 18.29 m	30.48 to 45.72 cm	SanJose	NA	NA	NA	NA	NA	NA	NA	NA	NA	NA	NA	NA
LM 20131217082531	NA	2020/08/12 20:40:15+00	NA	San Jose	California	-121.8751161	37.39456649	2301 Hostetter Rd	0	NA	0	no_info	NA	NA	SanJose	NA	NA	NA	NA	NA	NA	NA	NA	NA	NA	NA	NA
LM 20131217083708	NA	2020/08/12 20:40:15+00	NA	San Jose	California	-121.8754635	37.39409378	2300 Hostetter Rd	0	NA	0	no_info	NA	NA	SanJose	NA	NA	NA	NA	NA	NA	NA	NA	NA	NA	NA	NA
LM 20131218072305	NA	2021/09/25 16:05:59+00	Pyrus calleryana	San Jose	California	-121.8881363	37.38981598	1720 Lundy Av	43.18	fair	98.4252	introduced	more than 18.29 m	30.48 to 45.72 cm	SanJose	NA	NA	NA	NA	NA	NA	NA	NA	NA	NA	NA	NA
LM 20131218084605	NA	2020/08/12 20:40:15+00	Quercus suber	San Jose	California	-121.9014265	37.39228711	2001 Oakland Rd	7.62	fair	49.2126	introduced	more than 18.29 m	0 to 15.24 cm	SanJose	NA	NA	NA	NA	NA	NA	NA	NA	NA	NA	NA	NA
LM 20131218160010	NA	2020/08/12 20:40:15+00	Pinus canariensis	San Jose	California	-121.8555383	37.3899622	2800 Berryessa Rd	45.72	good	229.6588	introduced	more than 18.29 m	30.48 to 45.72 cm	SanJose	NA	NA	NA	NA	NA	NA	NA	NA	NA	NA	NA	NA
LM 20131218160804	NA	2020/08/12 20:40:15+00	Fraxinus angustifolia	San Jose	California	-121.8551696	37.3901352	2800 Berryessa Rd	26.67	fair	98.4252	introduced	more than 18.29 m	15.24 to 30.48 cm	SanJose	NA	NA	NA	NA	NA	NA	NA	NA	NA	NA	NA	NA
LM 20131219084708	NA	2020/08/12 20:40:15+00	Melaleuca linariifolia	San Jose	California	-121.8510839	37.39208178	2900 Berryessa Rd	35.56	good	82.021	introduced	more than 18.29 m	30.48 to 45.72 cm	SanJose	NA	NA	NA	NA	NA	NA	NA	NA	NA	NA	NA	NA
LM 20131219091700	NA	2020/08/12 20:40:15+00	Pinus canariensis	San Jose	California	-121.8498659	37.39265682	3000 Berryessa Rd	49.53	good	196.8504	introduced	more than 18.29 m	45.72 to 60.96 cm	SanJose	NA	NA	NA	NA	NA	NA	NA	NA	NA	NA	NA	NA
LM 20131230080318	NA	2020/08/12 20:40:15+00	Podocarpus gracilior	San Jose	California	-121.8629177	37.38910848	1200 N Capitol Av	1.27	fair	16.4042	no_info	13.71 to 18.29 m	0 to 15.24 cm	SanJose	NA	NA	NA	NA	NA	NA	NA	NA	NA	NA	NA	NA
LM 20131230081755	NA	2020/08/12 20:40:15+00	Carpinus betulus	San Jose	California	-121.8639496	37.38993004	1250 N Capitol Av	11.43	good	82.021	introduced	more than 18.29 m	0 to 15.24 cm	SanJose	NA	NA	NA	NA	NA	NA	NA	NA	NA	NA	NA	NA
LM 20131230082710	NA	2020/08/12 20:40:15+00	Carpinus betulus	San Jose	California	-121.8644428	37.39039831	1250 N Capitol Av	8.89	good	82.021	introduced	more than 18.29 m	0 to 15.24 cm	SanJose	NA	NA	NA	NA	NA	NA	NA	NA	NA	NA	NA	NA
LM 20131230093024	NA	2020/08/12 20:40:15+00	Lagerstroemia indica	San Jose	California	-121.8665403	37.39255022	1300 N Capitol Av	8.89	good	65.6168	introduced	more than 18.29 m	0 to 15.24 cm	SanJose	NA	NA	NA	NA	NA	NA	NA	NA	NA	NA	NA	NA
LM 20131230094141	NA	2020/08/12 20:40:15+00	Acer rubrum	San Jose	California	-121.8671099	37.39299048	1300 N Capitol Av	10.16	fair	82.021	introduced	more than 18.29 m	0 to 15.24 cm	SanJose	NA	NA	NA	NA	NA	NA	NA	NA	NA	NA	NA	NA
LM 20131230095456	NA	2020/08/12 20:40:15+00	Lagerstroemia indica	San Jose	California	-121.8667879	37.39264628	1300 N Capitol Av	10.16	good	65.6168	introduced	more than 18.29 m	0 to 15.24 cm	SanJose	NA	NA	NA	NA	NA	NA	NA	NA	NA	NA	NA	NA
LM 20131230095839	NA	2020/08/12 20:40:15+00	Lagerstroemia indica	San Jose	California	-121.8666668	37.39251592	1300 N Capitol Av	8.89	good	65.6168	introduced	more than 18.29 m	0 to 15.24 cm	SanJose	NA	NA	NA	NA	NA	NA	NA	NA	NA	NA	NA	NA
LM 20131230114933	NA	2020/08/12 20:40:15+00	Pyrus calleryana	San Jose	California	-121.868052	37.39415864	1400 N Capitol Av	15.24	fair	82.021	introduced	more than 18.29 m	0 to 15.24 cm	SanJose	NA	NA	NA	NA	NA	NA	NA	NA	NA	NA	NA	NA
LM 20131230120352	NA	2020/08/12 20:40:15+00	NA	San Jose	California	-121.8691497	37.39473675	1400 N Capitol Av	0	NA	0	no_info	NA	NA	SanJose	NA	NA	NA	NA	NA	NA	NA	NA	NA	NA	NA	NA
LM 20131230132247	NA	2020/08/12 20:40:15+00	Pyrus calleryana	San Jose	California	-121.8720518	37.39692367	1600 N Capitol Av	15.24	fair	82.021	introduced	more than 18.29 m	0 to 15.24 cm	SanJose	NA	NA	NA	NA	NA	NA	NA	NA	NA	NA	NA	NA
LM 20140106081244	NA	2020/08/12 20:40:15+00	Tristaniopsis laurina	San Jose	California	-121.8475501	37.39559772	3150 Berryessa Rd	7.62	fair	65.6168	introduced	more than 18.29 m	0 to 15.24 cm	SanJose	NA	NA	NA	NA	NA	NA	NA	NA	NA	NA	NA	NA
LM 20140106101146	NA	2020/08/12 20:40:15+00	Eucalyptus polyanthemos	San Jose	California	-121.8584776	37.39465274	2901 Sierra Rd	53.34	fair	196.8504	introduced	more than 18.29 m	45.72 to 60.96 cm	SanJose	NA	NA	NA	NA	NA	NA	NA	NA	NA	NA	NA	NA
LM 20140106111923	NA	2020/08/12 20:40:15+00	Eucalyptus viminalis	San Jose	California	-121.8673372	37.39946503	2750 Hostetter Rd	102.87	good	262.4672	introduced	more than 18.29 m	more than 76.2 cm	SanJose	NA	NA	NA	NA	NA	NA	NA	NA	NA	NA	NA	NA
LM 20140106112311	NA	2020/08/12 20:40:15+00	Koelreuteria bipinnata	San Jose	California	-121.8672803	37.39949268	2750 Hostetter Rd	20.32	good	65.6168	introduced	more than 18.29 m	15.24 to 30.48 cm	SanJose	NA	NA	NA	NA	NA	NA	NA	NA	NA	NA	NA	NA
LM 20140106134948	NA	2020/08/12 20:40:15+00	Cupressus sempervirens	San Jose	California	-121.8748392	37.40673669	2850 Cropley Av	7.62	good	65.6168	introduced	more than 18.29 m	0 to 15.24 cm	SanJose	NA	NA	NA	NA	NA	NA	NA	NA	NA	NA	NA	NA
LM 20140106135616	NA	2020/08/12 20:40:15+00	Cupressus sempervirens	San Jose	California	-121.8746967	37.40680607	2850 Cropley Av	6.35	good	49.2126	introduced	more than 18.29 m	0 to 15.24 cm	SanJose	NA	NA	NA	NA	NA	NA	NA	NA	NA	NA	NA	NA
LM 20140114140940	NA	2020/08/12 20:40:15+00	Fraxinus angustifolia	San Jose	California	-121.9059709	37.35674689	1000 N 1St St	25.4	good	131.2336	introduced	more than 18.29 m	15.24 to 30.48 cm	SanJose	NA	NA	NA	NA	NA	NA	NA	NA	NA	NA	NA	NA
LM 20140114141328	NA	2020/08/12 20:40:15+00	Fraxinus angustifolia	San Jose	California	-121.9058336	37.35655645	1000 N 1St St	17.78	good	131.2336	introduced	more than 18.29 m	15.24 to 30.48 cm	SanJose	NA	NA	NA	NA	NA	NA	NA	NA	NA	NA	NA	NA
LM 20140114142838	NA	2020/08/12 20:40:15+00	Fraxinus angustifolia	San Jose	California	-121.9054061	37.35592323	1000 N 1St St	20.32	good	98.4252	introduced	more than 18.29 m	15.24 to 30.48 cm	SanJose	NA	NA	NA	NA	NA	NA	NA	NA	NA	NA	NA	NA
LM 20140114154921	NA	2020/08/12 20:40:15+00	Pyrus calleryana	San Jose	California	-121.9041573	37.35440485	900 N 1St St	12.7	fair	98.4252	introduced	more than 18.29 m	0 to 15.24 cm	SanJose	NA	NA	NA	NA	NA	NA	NA	NA	NA	NA	NA	NA
LM 20140114164025	NA	2020/08/12 20:40:15+00	Prunus cerasifera	San Jose	California	-121.8995247	37.34824472	650 N 1St St	15.24	good	82.021	introduced	more than 18.29 m	0 to 15.24 cm	SanJose	NA	NA	NA	NA	NA	NA	NA	NA	NA	NA	NA	NA
LM 20140115083135	NA	2021/09/25 16:05:59+00	Pistacia chinensis	San Jose	California	-121.8646985	37.3245963	1100 Senter Rd	25.4	good	98.4252	introduced	more than 18.29 m	15.24 to 30.48 cm	SanJose	NA	NA	NA	NA	NA	NA	NA	NA	NA	NA	NA	NA
LM 20140115090050	NA	2021/09/25 16:05:59+00	Pinus canariensis	San Jose	California	-121.8631616	37.32300975	1200 Senter Rd	43.18	good	164.042	introduced	more than 18.29 m	30.48 to 45.72 cm	SanJose	NA	NA	NA	NA	NA	NA	NA	NA	NA	NA	NA	NA
LM 20140115091610	NA	2021/09/25 16:05:59+00	Pinus canariensis	San Jose	California	-121.8625289	37.32236365	1200 Senter Rd	22.86	good	82.021	introduced	more than 18.29 m	15.24 to 30.48 cm	SanJose	NA	NA	NA	NA	NA	NA	NA	NA	NA	NA	NA	NA
LM 20140115091921	NA	2020/08/12 20:40:15+00	NA	San Jose	California	-121.8624145	37.32224391	1200 Senter Rd	0	NA	0	no_info	NA	NA	SanJose	NA	NA	NA	NA	NA	NA	NA	NA	NA	NA	NA	NA
LM 20140115113557	NA	2021/09/25 16:05:59+00	Quercus douglasii	San Jose	California	-121.8595482	37.31925834	1600 Senter Rd	10.16	fair	49.2126	naturally_occurring	more than 18.29 m	0 to 15.24 cm	SanJose	NA	NA	NA	NA	NA	NA	NA	NA	NA	NA	NA	NA
LM 20140115114523	NA	2021/09/25 16:05:59+00	Quercus douglasii	San Jose	California	-121.8599485	37.31968575	1600 Senter Rd	10.16	fair	32.8084	naturally_occurring	more than 18.29 m	0 to 15.24 cm	SanJose	NA	NA	NA	NA	NA	NA	NA	NA	NA	NA	NA	NA
MJ 20140121165357	NA	2020/08/12 20:40:15+00	Eucalyptus sideroxylon	San Jose	California	-121.7721839	37.33270179	2751 Murillo Av	30.48	good	114.8294	introduced	more than 18.29 m	15.24 to 30.48 cm	SanJose	NA	NA	NA	NA	NA	NA	NA	NA	NA	NA	NA	NA
MJ 20140121170007	NA	2020/08/12 20:40:15+00	Eucalyptus sideroxylon	San Jose	California	-121.7720079	37.33219769	2751 Murillo Av	49.53	fair	213.2546	introduced	more than 18.29 m	45.72 to 60.96 cm	SanJose	NA	NA	NA	NA	NA	NA	NA	NA	NA	NA	NA	NA
MJ 20140122081151	NA	2020/08/12 20:40:15+00	Eucalyptus sideroxylon	San Jose	California	-121.8207491	37.32662036	1900 Quimby Rd	83.82	good	229.6588	introduced	more than 18.29 m	more than 76.2 cm	SanJose	NA	NA	NA	NA	NA	NA	NA	NA	NA	NA	NA	NA
MJ 20140130112043	NA	2020/08/12 20:40:15+00	Fraxinus angustifolia	San Jose	California	-121.7808462	37.3157354	3051 Aborn Rd	21.59	fair	98.4252	introduced	more than 18.29 m	15.24 to 30.48 cm	SanJose	NA	NA	NA	NA	NA	NA	NA	NA	NA	NA	NA	NA
MJ 20140130121428	NA	2021/09/25 16:05:59+00	Fraxinus angustifolia	San Jose	California	-121.7824313	37.31549022	3001 Aborn Rd	30.48	fair	147.6378	introduced	more than 18.29 m	15.24 to 30.48 cm	SanJose	NA	NA	NA	NA	NA	NA	NA	NA	NA	NA	NA	NA
MJ 20140130142050	NA	2020/08/12 20:40:15+00	Fraxinus angustifolia	San Jose	California	-121.78362	37.31532336	2951 Aborn Rd	29.21	fair	131.2336	introduced	more than 18.29 m	15.24 to 30.48 cm	SanJose	NA	NA	NA	NA	NA	NA	NA	NA	NA	NA	NA	NA
WW 20131204105945	NA	2022/04/22 20:03:48+00	Maytenus boaria	San Jose	California	-121.9500189	37.25575059	4040 S Bascom Av	15.24	dead	49.2126	introduced	more than 18.29 m	0 to 15.24 cm	SanJose	NA	NA	NA	NA	NA	NA	NA	NA	NA	NA	NA	NA
WW 20131204121326	NA	2022/04/22 16:51:56+00	Laurus nobilis	San Jose	California	-121.944369	37.2622037	3500 S Bascom Av	7.62	poor	49.2126	introduced	more than 18.29 m	0 to 15.24 cm	SanJose	NA	NA	NA	NA	NA	NA	NA	NA	NA	NA	NA	NA
WW 20131204130620	NA	2020/08/12 20:40:15+00	Pistacia chinensis	San Jose	California	-121.9389501	37.26853892	2900 S Bascom Av	17.78	good	82.021	introduced	more than 18.29 m	15.24 to 30.48 cm	SanJose	NA	NA	NA	NA	NA	NA	NA	NA	NA	NA	NA	NA
WW 20131213123847	NA	2020/08/12 20:40:15+00	Pinus pinea	San Jose	California	-121.9105505	37.24991761	4855 Camden Av	41.91	fair	98.4252	introduced	more than 18.29 m	30.48 to 45.72 cm	SanJose	NA	NA	NA	NA	NA	NA	NA	NA	NA	NA	NA	NA
WW 20131213234258	NA	2020/08/12 20:40:15+00	Cedrus deodara	San Jose	California	-121.9104381	37.24987215	4855 Camden Av	31.75	good	131.2336	introduced	more than 18.29 m	30.48 to 45.72 cm	SanJose	NA	NA	NA	NA	NA	NA	NA	NA	NA	NA	NA	NA
WW 20131214033556	NA	2020/08/12 20:40:15+00	Cedrus deodara	San Jose	California	-121.9110469	37.25021809	1701 Little Branham Ln	27.94	good	98.4252	introduced	more than 18.29 m	15.24 to 30.48 cm	SanJose	NA	NA	NA	NA	NA	NA	NA	NA	NA	NA	NA	NA
WW 20131214034739	NA	2020/08/12 20:40:15+00	Liquidambar styraciflua	San Jose	California	-121.9122473	37.25032999	1725 Little Branham Ln	8.89	good	49.2126	introduced	more than 18.29 m	0 to 15.24 cm	SanJose	NA	NA	NA	NA	NA	NA	NA	NA	NA	NA	NA	NA
WW 20131216215454	NA	2020/08/12 20:40:15+00	Cupressus sempervirens	San Jose	California	-121.9134475	37.2503328	1725 Little Branham Ln	7.62	fair	65.6168	introduced	more than 18.29 m	0 to 15.24 cm	SanJose	NA	NA	NA	NA	NA	NA	NA	NA	NA	NA	NA	NA
WW 20131216224754	NA	2020/08/12 20:40:15+00	Cupressus sempervirens	San Jose	California	-121.91399	37.25032578	1725 Little Branham Ln	11.43	good	82.021	introduced	more than 18.29 m	0 to 15.24 cm	SanJose	NA	NA	NA	NA	NA	NA	NA	NA	NA	NA	NA	NA
WW 20131216231425	NA	2020/08/12 20:40:15+00	Cupressus sempervirens	San Jose	California	-121.9143114	37.25032555	1725 Little Branham Ln	7.62	good	65.6168	introduced	more than 18.29 m	0 to 15.24 cm	SanJose	NA	NA	NA	NA	NA	NA	NA	NA	NA	NA	NA	NA
WW 20131217022648	NA	2020/08/12 20:40:15+00	Cupressus sempervirens	San Jose	California	-121.9154306	37.25031637	1725 Little Branham Ln	7.62	good	65.6168	introduced	more than 18.29 m	0 to 15.24 cm	SanJose	NA	NA	NA	NA	NA	NA	NA	NA	NA	NA	NA	NA
WW 20131217023242	NA	2020/08/12 20:40:15+00	Cupressus sempervirens	San Jose	California	-121.9155112	37.25031733	1725 Little Branham Ln	10.16	good	98.4252	introduced	more than 18.29 m	0 to 15.24 cm	SanJose	NA	NA	NA	NA	NA	NA	NA	NA	NA	NA	NA	NA
WW 20131217025026	NA	2020/08/12 20:40:15+00	Cupressus sempervirens	San Jose	California	-121.9157425	37.25031646	1725 Little Branham Ln	12.7	good	114.8294	introduced	more than 18.29 m	0 to 15.24 cm	SanJose	NA	NA	NA	NA	NA	NA	NA	NA	NA	NA	NA	NA
WW 20131217025217	NA	2020/08/12 20:40:15+00	Cupressus sempervirens	San Jose	California	-121.9158283	37.25031611	1725 Little Branham Ln	11.43	good	114.8294	introduced	more than 18.29 m	0 to 15.24 cm	SanJose	NA	NA	NA	NA	NA	NA	NA	NA	NA	NA	NA	NA
WW 20131217032053	NA	2020/08/12 20:40:15+00	Cupressus sempervirens	San Jose	California	-121.9163316	37.2503114	1725 Little Branham Ln	7.62	fair	65.6168	introduced	more than 18.29 m	0 to 15.24 cm	SanJose	NA	NA	NA	NA	NA	NA	NA	NA	NA	NA	NA	NA
WW 20131217032311	NA	2020/08/12 20:40:15+00	Cupressus sempervirens	San Jose	California	-121.9163693	37.25031162	1725 Little Branham Ln	8.89	good	65.6168	introduced	more than 18.29 m	0 to 15.24 cm	SanJose	NA	NA	NA	NA	NA	NA	NA	NA	NA	NA	NA	NA
WW 20140120103050	NA	2020/08/12 20:40:15+00	Eucalyptus sideroxylon	San Jose	California	-121.8535295	37.21517447	6800 Almaden Rd	41.91	fair	147.6378	introduced	more than 18.29 m	30.48 to 45.72 cm	SanJose	NA	NA	NA	NA	NA	NA	NA	NA	NA	NA	NA	NA
WW 20140120115333	NA	2020/08/12 20:40:15+00	Eucalyptus sideroxylon	San Jose	California	-121.8523112	37.21436573	6800 Almaden Rd	50.8	poor	196.8504	introduced	more than 18.29 m	45.72 to 60.96 cm	SanJose	NA	NA	NA	NA	NA	NA	NA	NA	NA	NA	NA	NA
WW 20140120115817	NA	2020/08/12 20:40:15+00	Eucalyptus sideroxylon	San Jose	California	-121.852251	37.21431159	6800 Almaden Rd	35.56	fair	131.2336	introduced	more than 18.29 m	30.48 to 45.72 cm	SanJose	NA	NA	NA	NA	NA	NA	NA	NA	NA	NA	NA	NA
WW 20140120130541	NA	2020/08/12 20:40:15+00	Quercus ilex	San Jose	California	-121.8511535	37.21355832	6800 Almaden Rd	2.54	fair	32.8084	introduced	more than 18.29 m	0 to 15.24 cm	SanJose	NA	NA	NA	NA	NA	NA	NA	NA	NA	NA	NA	NA
WW 20140120161522	NA	2020/08/12 20:40:15+00	Eucalyptus polyanthemos	San Jose	California	-121.8489128	37.21159164	6800 Almaden Rd	33.02	fair	131.2336	introduced	more than 18.29 m	30.48 to 45.72 cm	SanJose	NA	NA	NA	NA	NA	NA	NA	NA	NA	NA	NA	NA
WW 20140121115354	NA	2020/08/12 20:40:15+00	Pinus brutia	San Jose	California	-121.8648447	37.20538423	1300 Echo Valley Dr	10.16	fair	65.6168	introduced	more than 18.29 m	0 to 15.24 cm	SanJose	NA	NA	NA	NA	NA	NA	NA	NA	NA	NA	NA	NA
WW 20140121125253	NA	2020/08/12 20:40:15+00	Heteromeles arbutifolia	San Jose	California	-121.8650948	37.20544518	1300 Echo Valley Dr	6.35	fair	49.2126	naturally_occurring	more than 18.29 m	0 to 15.24 cm	SanJose	NA	NA	NA	NA	NA	NA	NA	NA	NA	NA	NA	NA
WW 20140121132834	NA	2020/08/12 20:40:15+00	Quercus ilex	San Jose	California	-121.8637428	37.20510988	1300 Echo Valley Dr	2.54	good	49.2126	introduced	more than 18.29 m	0 to 15.24 cm	SanJose	NA	NA	NA	NA	NA	NA	NA	NA	NA	NA	NA	NA
NR 20140912172440	NA	2020/08/12 20:40:15+00	Chilopsis linearis	San Jose	California	-121.8162084	37.33643127	2305 E Capitol Ex	6.35	excellent	32.8084	naturally_occurring	more than 18.29 m	0 to 15.24 cm	SanJose	NA	NA	NA	NA	NA	NA	NA	NA	NA	NA	NA	NA
MJ 20140121102031	NA	2020/08/12 20:40:15+00	Pistacia chinensis	San Jose	California	-121.7822771	37.32420094	3100 Ruby Av	21.59	good	65.6168	introduced	more than 18.29 m	15.24 to 30.48 cm	SanJose	NA	NA	NA	NA	NA	NA	NA	NA	NA	NA	NA	NA
MJ 20140121111824	NA	2020/08/12 20:40:15+00	Pistacia chinensis	San Jose	California	-121.7812337	37.32219512	3100 Ruby Av	26.67	fair	98.4252	introduced	more than 18.29 m	15.24 to 30.48 cm	SanJose	NA	NA	NA	NA	NA	NA	NA	NA	NA	NA	NA	NA
MJ 20140121110751	NA	2020/08/12 20:40:15+00	NA	San Jose	California	-121.7818858	37.32291624	3100 Ruby Av	0	NA	0	no_info	NA	NA	SanJose	NA	NA	NA	NA	NA	NA	NA	NA	NA	NA	NA	NA
MJ 20140121110703	NA	2020/08/12 20:40:15+00	Pistacia chinensis	San Jose	California	-121.7819222	37.32301691	3100 Ruby Av	27.94	good	98.4252	introduced	more than 18.29 m	15.24 to 30.48 cm	SanJose	NA	NA	NA	NA	NA	NA	NA	NA	NA	NA	NA	NA
MJ 20140121103814	NA	2020/08/12 20:40:15+00	Pistacia chinensis	San Jose	California	-121.7822081	37.32371711	3100 Ruby Av	26.67	good	82.021	introduced	more than 18.29 m	15.24 to 30.48 cm	SanJose	NA	NA	NA	NA	NA	NA	NA	NA	NA	NA	NA	NA
MJ 20140121111511	NA	2020/08/12 20:40:15+00	NA	San Jose	California	-121.7813762	37.32231401	3100 Ruby Av	0	NA	0	no_info	NA	NA	SanJose	NA	NA	NA	NA	NA	NA	NA	NA	NA	NA	NA	NA
MJ 20140121111419	NA	2020/08/12 20:40:15+00	Pistacia chinensis	San Jose	California	-121.7814105	37.32239256	3100 Ruby Av	26.67	good	82.021	introduced	more than 18.29 m	15.24 to 30.48 cm	SanJose	NA	NA	NA	NA	NA	NA	NA	NA	NA	NA	NA	NA
MJ 20140121110822	NA	2020/08/12 20:40:15+00	Pistacia chinensis	San Jose	California	-121.7817853	37.32281765	3100 Ruby Av	30.48	good	98.4252	introduced	more than 18.29 m	15.24 to 30.48 cm	SanJose	NA	NA	NA	NA	NA	NA	NA	NA	NA	NA	NA	NA
MJ 20140121110314	NA	2020/08/12 20:40:15+00	Pistacia chinensis	San Jose	California	-121.7819474	37.3230734	3100 Ruby Av	22.86	good	98.4252	introduced	more than 18.29 m	15.24 to 30.48 cm	SanJose	NA	NA	NA	NA	NA	NA	NA	NA	NA	NA	NA	NA
MJ 20140121104912	NA	2020/08/12 20:40:15+00	NA	San Jose	California	-121.7820323	37.32316939	3100 Ruby Av	0	NA	0	no_info	NA	NA	SanJose	NA	NA	NA	NA	NA	NA	NA	NA	NA	NA	NA	NA
MJ 20140121104003	NA	2020/08/12 20:40:15+00	NA	San Jose	California	-121.7821369	37.32350745	3100 Ruby Av	0	NA	0	no_info	NA	NA	SanJose	NA	NA	NA	NA	NA	NA	NA	NA	NA	NA	NA	NA
AR1 20140204144658	NA	2020/08/12 20:40:15+00	Fraxinus angustifolia	San Jose	California	-121.8055213	37.31170449	2100 Aborn Rd	40.64	good	131.2336	introduced	more than 18.29 m	30.48 to 45.72 cm	SanJose	NA	NA	NA	NA	NA	NA	NA	NA	NA	NA	NA	NA
AR1 20140205073202	NA	2020/08/12 20:40:15+00	Fraxinus angustifolia	San Jose	California	-121.801306	37.31159813	3100 Nieman Bl	20.32	good	98.4252	introduced	more than 18.29 m	15.24 to 30.48 cm	SanJose	NA	NA	NA	NA	NA	NA	NA	NA	NA	NA	NA	NA
AR1 20140205082659	NA	2020/08/12 20:40:15+00	Fraxinus angustifolia	San Jose	California	-121.8015882	37.31171653	3101 Nieman Bl	39.37	fair	147.6378	introduced	more than 18.29 m	30.48 to 45.72 cm	SanJose	NA	NA	NA	NA	NA	NA	NA	NA	NA	NA	NA	NA
AR1 20140205112829	NA	2020/08/12 20:40:15+00	Pinus canariensis	San Jose	California	-121.7989405	37.312879	2450 Aborn Rd	40.64	good	180.4462	introduced	more than 18.29 m	30.48 to 45.72 cm	SanJose	NA	NA	NA	NA	NA	NA	NA	NA	NA	NA	NA	NA
AR1 20140205122632	NA	2020/08/12 20:40:15+00	Pistacia chinensis	San Jose	California	-121.7970078	37.31315583	2450 Aborn Rd	5.08	good	32.8084	introduced	more than 18.29 m	0 to 15.24 cm	SanJose	NA	NA	NA	NA	NA	NA	NA	NA	NA	NA	NA	NA
AR1 20140205144959	NA	2020/08/12 20:40:15+00	Fraxinus uhdei	San Jose	California	-121.7976948	37.31322265	2601 Aborn Rd	27.94	fair	131.2336	introduced	more than 18.29 m	15.24 to 30.48 cm	SanJose	NA	NA	NA	NA	NA	NA	NA	NA	NA	NA	NA	NA
AR1 20140205154026	NA	2020/08/12 20:40:15+00	Pistacia chinensis	San Jose	California	-121.7933672	37.31367407	2700 Aborn Rd	20.32	good	65.6168	introduced	more than 18.29 m	15.24 to 30.48 cm	SanJose	NA	NA	NA	NA	NA	NA	NA	NA	NA	NA	NA	NA
AR1 20140206115054	NA	2020/08/21 23:36:24+00	NA	San Jose	California	-121.7755829	37.30383772	4400 San Felipe Rd	38.1	good	65.6168	no_info	more than 18.29 m	30.48 to 45.72 cm	SanJose	NA	NA	NA	NA	NA	NA	NA	NA	NA	NA	NA	NA
AR1 20140206121937	NA	2020/08/12 20:40:15+00	Cupressocyparis leylandii	San Jose	California	-121.7762031	37.30455445	4400 San Felipe Rd	2.54	good	32.8084	no_info	more than 18.29 m	0 to 15.24 cm	SanJose	NA	NA	NA	NA	NA	NA	NA	NA	NA	NA	NA	NA
AR1 20140206125047	NA	2020/08/12 20:40:15+00	Pyrus calleryana	San Jose	California	-121.7766315	37.30494858	4400 San Felipe Rd	10.16	good	65.6168	introduced	more than 18.29 m	0 to 15.24 cm	SanJose	NA	NA	NA	NA	NA	NA	NA	NA	NA	NA	NA	NA
AR1 20140206125304	NA	2020/08/12 20:40:15+00	Pyrus calleryana	San Jose	California	-121.7767004	37.30501088	4400 San Felipe Rd	12.7	good	65.6168	introduced	more than 18.29 m	0 to 15.24 cm	SanJose	NA	NA	NA	NA	NA	NA	NA	NA	NA	NA	NA	NA
AR1 20140206130855	NA	2020/08/12 20:40:15+00	Cercis canadensis	San Jose	California	-121.7772626	37.30565412	4400 San Felipe Rd	11.43	fair	65.6168	introduced	more than 18.29 m	0 to 15.24 cm	SanJose	NA	NA	NA	NA	NA	NA	NA	NA	NA	NA	NA	NA
AR1 20140210110016	NA	2020/08/12 20:40:15+00	Pinus canariensis	San Jose	California	-121.7774399	37.22641587	151 Bernal Rd	55.88	good	246.063	introduced	more than 18.29 m	45.72 to 60.96 cm	SanJose	NA	NA	NA	NA	NA	NA	NA	NA	NA	NA	NA	NA
AR3 20140204160014	NA	2020/08/12 20:40:15+00	Ceratonia siliqua	San Jose	California	-121.8066696	37.31185012	2101 Aborn Rd	58.42	fair	114.8294	introduced	more than 18.29 m	45.72 to 60.96 cm	SanJose	NA	NA	NA	NA	NA	NA	NA	NA	NA	NA	NA	NA
AR3 20140206114402	NA	2020/08/12 20:40:15+00	Cercis canadensis	San Jose	California	-121.7720208	37.31052022	4100 Ruby Av	19.05	fair	65.6168	introduced	more than 18.29 m	15.24 to 30.48 cm	SanJose	NA	NA	NA	NA	NA	NA	NA	NA	NA	NA	NA	NA
AR3 20140206151343	NA	2020/08/12 20:40:15+00	Liquidambar styraciflua	San Jose	California	-121.7668106	37.30747171	3200 Delta Rd	19.05	good	98.4252	introduced	more than 18.29 m	15.24 to 30.48 cm	SanJose	NA	NA	NA	NA	NA	NA	NA	NA	NA	NA	NA	NA
EA 20131203122101	NA	2022/04/22 21:49:25+00	Quercus lobata	San Jose	California	-121.9446276	37.25671816	2301 White Oaks Av	38.1	fair	147.6378	naturally_occurring	more than 18.29 m	30.48 to 45.72 cm	SanJose	NA	NA	NA	NA	NA	NA	NA	NA	NA	NA	NA	NA
EA 20131203134850	NA	2022/04/22 21:20:29+00	Pinus halepensis	San Jose	California	-121.9464844	37.25702311	2301 White Oaks Av	50.8	fair	229.6588	introduced	more than 18.29 m	45.72 to 60.96 cm	SanJose	NA	NA	NA	NA	NA	NA	NA	NA	NA	NA	NA	NA
EA 20131203135737	NA	2022/04/22 21:12:45+00	Quercus lobata	San Jose	California	-121.9467292	37.25709574	2301 White Oaks Av	45.72	fair	164.042	naturally_occurring	more than 18.29 m	30.48 to 45.72 cm	SanJose	NA	NA	NA	NA	NA	NA	NA	NA	NA	NA	NA	NA
EA 20131204084645	NA	2021/11/13 00:38:15+00	Quercus agrifolia	San Jose	California	-121.9163379	37.3749175	10 E Brokaw Rd	25.4	good	82.021	naturally_occurring	more than 18.29 m	15.24 to 30.48 cm	SanJose	NA	NA	NA	NA	NA	NA	NA	NA	NA	NA	NA	NA
EA 20131204093037	NA	2020/08/12 20:40:15+00	Prunus cerasifera	San Jose	California	-121.915103	37.37600963	100 E Brokaw Rd	13.97	good	65.6168	introduced	more than 18.29 m	0 to 15.24 cm	SanJose	NA	NA	NA	NA	NA	NA	NA	NA	NA	NA	NA	NA
EA 20131204093142	NA	2020/08/12 20:40:15+00	Prunus cerasifera	San Jose	California	-121.9150754	37.37603233	100 E Brokaw Rd	13.97	good	65.6168	introduced	more than 18.29 m	0 to 15.24 cm	SanJose	NA	NA	NA	NA	NA	NA	NA	NA	NA	NA	NA	NA
EA 20131204134042	NA	2020/08/12 20:40:15+00	NA	San Jose	California	-121.9224237	37.38659985	2400 Zanker Rd	10.16	NA	0	no_info	NA	0 to 15.24 cm	SanJose	NA	NA	NA	NA	NA	NA	NA	NA	NA	NA	NA	NA
EA 20131204135959	NA	2020/08/12 20:40:15+00	NA	San Jose	California	-121.9232604	37.38731002	2400 Zanker Rd	7.62	NA	0	no_info	NA	0 to 15.24 cm	SanJose	NA	NA	NA	NA	NA	NA	NA	NA	NA	NA	NA	NA
EA 20131204152311	NA	2020/08/12 20:40:15+00	Prunus cerasifera	San Jose	California	-121.9146726	37.37889368	2050 Zanker Rd	7.62	fair	49.2126	introduced	more than 18.29 m	0 to 15.24 cm	SanJose	NA	NA	NA	NA	NA	NA	NA	NA	NA	NA	NA	NA
EA 20131204152850	NA	2020/08/12 20:40:15+00	Prunus serrulata	San Jose	California	-121.91494	37.37914306	2050 Zanker Rd	8.89	good	49.2126	introduced	more than 18.29 m	0 to 15.24 cm	SanJose	NA	NA	NA	NA	NA	NA	NA	NA	NA	NA	NA	NA
EA 20131204153900	NA	2020/08/12 20:40:15+00	Olea europaea	San Jose	California	-121.9156504	37.37981326	2100 Zanker Rd	25.4	fair	82.021	introduced	more than 18.29 m	15.24 to 30.48 cm	SanJose	NA	NA	NA	NA	NA	NA	NA	NA	NA	NA	NA	NA
EA 20131204162027	NA	2020/08/12 20:40:15+00	Prunus cerasifera	San Jose	California	-121.9164215	37.38062019	2100 Zanker Rd	22.86	fair	82.021	introduced	more than 18.29 m	15.24 to 30.48 cm	SanJose	NA	NA	NA	NA	NA	NA	NA	NA	NA	NA	NA	NA
EA 20131204164907	NA	2020/08/12 20:40:15+00	Pyrus calleryana	San Jose	California	-121.9178474	37.38207943	2200 Zanker Rd	20.32	fair	82.021	introduced	more than 18.29 m	15.24 to 30.48 cm	SanJose	NA	NA	NA	NA	NA	NA	NA	NA	NA	NA	NA	NA
EA 20131205075241	NA	2020/08/12 20:40:15+00	Pyrus calleryana	San Jose	California	-121.9086402	37.36054041	1300 N 1St St	31.75	fair	131.2336	introduced	more than 18.29 m	30.48 to 45.72 cm	SanJose	NA	NA	NA	NA	NA	NA	NA	NA	NA	NA	NA	NA
EA 20131205080838	NA	2020/08/12 20:40:15+00	Pyrus calleryana	San Jose	California	-121.9088369	37.36079211	1300 N 1St St	34.29	fair	164.042	introduced	more than 18.29 m	30.48 to 45.72 cm	SanJose	NA	NA	NA	NA	NA	NA	NA	NA	NA	NA	NA	NA
EA 20131205083042	NA	2020/08/12 20:40:15+00	Pyrus calleryana	San Jose	California	-121.9091451	37.36119718	1300 N 1St St	41.91	fair	147.6378	introduced	more than 18.29 m	30.48 to 45.72 cm	SanJose	NA	NA	NA	NA	NA	NA	NA	NA	NA	NA	NA	NA
EA 20131205124818	NA	2020/08/12 20:40:15+00	Pyrus calleryana	San Jose	California	-121.9106364	37.36300223	1400 N 1St St	35.56	fair	164.042	introduced	more than 18.29 m	30.48 to 45.72 cm	SanJose	NA	NA	NA	NA	NA	NA	NA	NA	NA	NA	NA	NA
EA 20131205132500	NA	2020/08/12 20:40:15+00	NA	San Jose	California	-121.9112116	37.36379012	1400 N 1St St	30.48	NA	0	no_info	NA	15.24 to 30.48 cm	SanJose	NA	NA	NA	NA	NA	NA	NA	NA	NA	NA	NA	NA
EA 20131205143243	NA	2020/08/12 20:40:15+00	Pyrus calleryana	San Jose	California	-121.9105839	37.36312883	1400 N 1St St	40.64	fair	180.4462	introduced	more than 18.29 m	30.48 to 45.72 cm	SanJose	NA	NA	NA	NA	NA	NA	NA	NA	NA	NA	NA	NA
EA 20131205143801	NA	2020/08/12 20:40:15+00	Pyrus calleryana	San Jose	California	-121.9106743	37.36324924	1400 N 1St St	38.1	fair	180.4462	introduced	more than 18.29 m	30.48 to 45.72 cm	SanJose	NA	NA	NA	NA	NA	NA	NA	NA	NA	NA	NA	NA
EA 20131205153402	NA	2020/08/12 20:40:15+00	Prunus cerasifera	San Jose	California	-121.9104146	37.37422715	1700 Zanker Rd	15.24	fair	82.021	introduced	more than 18.29 m	0 to 15.24 cm	SanJose	NA	NA	NA	NA	NA	NA	NA	NA	NA	NA	NA	NA
EA 20131205160352	NA	2020/08/12 20:40:15+00	Olea europaea	San Jose	California	-121.912245	37.37648005	1900 Zanker Rd	17.78	good	82.021	introduced	more than 18.29 m	15.24 to 30.48 cm	SanJose	NA	NA	NA	NA	NA	NA	NA	NA	NA	NA	NA	NA
EA 20131205165649	NA	2020/08/12 20:40:15+00	Prunus cerasifera	San Jose	California	-121.9114676	37.37845545	400 E Brokaw Rd	16.51	poor	65.6168	introduced	more than 18.29 m	15.24 to 30.48 cm	SanJose	NA	NA	NA	NA	NA	NA	NA	NA	NA	NA	NA	NA
EA 20131205170413	NA	2020/08/12 20:40:15+00	Prunus cerasifera	San Jose	California	-121.9112813	37.37856787	400 E Brokaw Rd	17.78	fair	82.021	introduced	more than 18.29 m	15.24 to 30.48 cm	SanJose	NA	NA	NA	NA	NA	NA	NA	NA	NA	NA	NA	NA
EA 20131206073728	NA	2020/08/12 20:40:15+00	Prunus cerasifera	San Jose	California	-121.9107602	37.37889781	450 E Brokaw Rd	12.7	fair	65.6168	introduced	more than 18.29 m	0 to 15.24 cm	SanJose	NA	NA	NA	NA	NA	NA	NA	NA	NA	NA	NA	NA
EA 20131206075023	NA	2020/08/12 20:40:15+00	Prunus cerasifera	San Jose	California	-121.9104394	37.37910893	450 E Brokaw Rd	11.43	fair	49.2126	introduced	more than 18.29 m	0 to 15.24 cm	SanJose	NA	NA	NA	NA	NA	NA	NA	NA	NA	NA	NA	NA
EA 20131206112445	NA	2020/08/12 20:40:15+00	Pyrus calleryana	San Jose	California	-121.9148045	37.36876645	1730 N 1St St	39.37	fair	131.2336	introduced	more than 18.29 m	30.48 to 45.72 cm	SanJose	NA	NA	NA	NA	NA	NA	NA	NA	NA	NA	NA	NA
EA 20131206113636	NA	2020/08/12 20:40:15+00	Pyrus calleryana	San Jose	California	-121.9161077	37.37032584	1750 N 1St St	41.91	fair	147.6378	introduced	more than 18.29 m	30.48 to 45.72 cm	SanJose	NA	NA	NA	NA	NA	NA	NA	NA	NA	NA	NA	NA
EA 20131206113922	NA	2020/08/12 20:40:15+00	Pyrus calleryana	San Jose	California	-121.9162121	37.37047845	1750 N 1St St	45.72	fair	147.6378	introduced	more than 18.29 m	30.48 to 45.72 cm	SanJose	NA	NA	NA	NA	NA	NA	NA	NA	NA	NA	NA	NA
EA 20131206114448	NA	2020/08/12 20:40:15+00	Prunus cerasifera	San Jose	California	-121.9163496	37.37065466	1750 N 1St St	20.32	fair	82.021	introduced	more than 18.29 m	15.24 to 30.48 cm	SanJose	NA	NA	NA	NA	NA	NA	NA	NA	NA	NA	NA	NA
EA 20131206121735	NA	2020/08/12 20:40:15+00	Pyrus calleryana	San Jose	California	-121.9144954	37.36818677	1730 N 1St St	22.86	good	98.4252	introduced	more than 18.29 m	15.24 to 30.48 cm	SanJose	NA	NA	NA	NA	NA	NA	NA	NA	NA	NA	NA	NA
EA 20131206121858	NA	2020/08/12 20:40:15+00	Pyrus calleryana	San Jose	California	-121.9144549	37.36812867	1730 N 1St St	40.64	fair	147.6378	introduced	more than 18.29 m	30.48 to 45.72 cm	SanJose	NA	NA	NA	NA	NA	NA	NA	NA	NA	NA	NA	NA
EA 20131206141900	NA	2020/08/12 20:40:15+00	Pyrus calleryana	San Jose	California	-121.9205664	37.37630849	2100 N 1St St	33.02	fair	147.6378	introduced	more than 18.29 m	30.48 to 45.72 cm	SanJose	NA	NA	NA	NA	NA	NA	NA	NA	NA	NA	NA	NA
EA 20131206143948	NA	2020/08/12 20:40:15+00	Pyrus calleryana	San Jose	California	-121.920579	37.37652759	2100 N 1St St	43.18	fair	147.6378	introduced	more than 18.29 m	30.48 to 45.72 cm	SanJose	NA	NA	NA	NA	NA	NA	NA	NA	NA	NA	NA	NA
EA 20131206151142	NA	2020/08/12 20:40:15+00	NA	San Jose	California	-121.9216274	37.37794322	2100 N 1St St	0	NA	0	no_info	NA	NA	SanJose	NA	NA	NA	NA	NA	NA	NA	NA	NA	NA	NA	NA
EA 20131206153838	NA	2020/08/12 20:40:15+00	Tristaniopsis laurina	San Jose	California	-121.921509	37.37779608	2100 N 1St St	11.43	good	65.6168	introduced	more than 18.29 m	0 to 15.24 cm	SanJose	NA	NA	NA	NA	NA	NA	NA	NA	NA	NA	NA	NA
EA 20131206154844	NA	2020/08/12 20:40:15+00	NA	San Jose	California	-121.9185461	37.37376786	2000 N 1St St	0	NA	0	no_info	NA	NA	SanJose	NA	NA	NA	NA	NA	NA	NA	NA	NA	NA	NA	NA
EA 20131209073618	NA	2020/08/12 20:40:15+00	Tristaniopsis laurina	San Jose	California	-121.9239671	37.38108245	2300 N 1St St	12.7	fair	65.6168	introduced	more than 18.29 m	0 to 15.24 cm	SanJose	NA	NA	NA	NA	NA	NA	NA	NA	NA	NA	NA	NA
EA 20131209080233	NA	2020/08/12 20:40:15+00	Pyrus calleryana	San Jose	California	-121.924567	37.38188181	2300 N 1St St	43.18	fair	164.042	introduced	more than 18.29 m	30.48 to 45.72 cm	SanJose	NA	NA	NA	NA	NA	NA	NA	NA	NA	NA	NA	NA
EA 20131209095858	NA	2020/08/12 20:40:15+00	Tristaniopsis laurina	San Jose	California	-121.9266197	37.38443027	2500 N 1St St	11.43	fair	65.6168	introduced	more than 18.29 m	0 to 15.24 cm	SanJose	NA	NA	NA	NA	NA	NA	NA	NA	NA	NA	NA	NA
EA 20131209102359	NA	2020/08/12 20:40:15+00	Pyrus calleryana	San Jose	California	-121.9260924	37.38371904	2500 N 1St St	34.29	fair	147.6378	introduced	more than 18.29 m	30.48 to 45.72 cm	SanJose	NA	NA	NA	NA	NA	NA	NA	NA	NA	NA	NA	NA
EA 20131209103612	NA	2020/08/12 20:40:15+00	Pyrus calleryana	San Jose	California	-121.9259164	37.38349519	2500 N 1St St	35.56	fair	131.2336	introduced	more than 18.29 m	30.48 to 45.72 cm	SanJose	NA	NA	NA	NA	NA	NA	NA	NA	NA	NA	NA	NA
EA 20131209113444	NA	2020/08/12 20:40:15+00	Pistacia chinensis	San Jose	California	-121.9293539	37.38523524	50 W Trimble Rd	12.7	fair	65.6168	introduced	more than 18.29 m	0 to 15.24 cm	SanJose	NA	NA	NA	NA	NA	NA	NA	NA	NA	NA	NA	NA
EA 20131209144226	NA	2020/08/12 20:40:15+00	Sequoia sempervirens	San Jose	California	-121.9264597	37.37653309	15 Charcot Av	26.67	fair	98.4252	naturally_occurring	more than 18.29 m	15.24 to 30.48 cm	SanJose	NA	NA	NA	NA	NA	NA	NA	NA	NA	NA	NA	NA
EA 20131209151825	NA	2020/08/12 20:40:15+00	Cercis occidentalis	San Jose	California	-121.9272568	37.37600684	15 Charcot Av	3.81	good	65.6168	naturally_occurring	more than 18.29 m	0 to 15.24 cm	SanJose	NA	NA	NA	NA	NA	NA	NA	NA	NA	NA	NA	NA
EA 20131211080521	NA	2020/08/12 20:40:15+00	Pyrus calleryana	San Jose	California	-121.9369559	37.38120893	500 W Trimble Rd	15.24	fair	82.021	introduced	more than 18.29 m	0 to 15.24 cm	SanJose	NA	NA	NA	NA	NA	NA	NA	NA	NA	NA	NA	NA
EA 20131211092106	NA	2020/08/12 20:40:15+00	Pistacia chinensis	San Jose	California	-121.933538	37.38333251	500 W Trimble Rd	12.7	good	65.6168	introduced	more than 18.29 m	0 to 15.24 cm	SanJose	NA	NA	NA	NA	NA	NA	NA	NA	NA	NA	NA	NA
EA 20131211093823	NA	2020/08/12 20:40:15+00	Lagerstroemia indica	San Jose	California	-121.9327795	37.38368637	500 W Trimble Rd	7.62	good	49.2126	introduced	more than 18.29 m	0 to 15.24 cm	SanJose	NA	NA	NA	NA	NA	NA	NA	NA	NA	NA	NA	NA
EA 20131211113937	NA	2020/08/12 20:40:15+00	Sequoia sempervirens	San Jose	California	-121.926622	37.37596932	10 Charcot Av	29.21	fair	98.4252	naturally_occurring	more than 18.29 m	15.24 to 30.48 cm	SanJose	NA	NA	NA	NA	NA	NA	NA	NA	NA	NA	NA	NA
EA 20131211134952	NA	2020/08/12 20:40:15+00	Tristaniopsis laurina	San Jose	California	-121.9302238	37.38941284	2680 N 1St St	12.7	good	82.021	introduced	more than 18.29 m	0 to 15.24 cm	SanJose	NA	NA	NA	NA	NA	NA	NA	NA	NA	NA	NA	NA
EA 20131211140138	NA	2020/08/12 20:40:15+00	Tristaniopsis laurina	San Jose	California	-121.9305615	37.38985374	2680 N 1St St	12.7	good	65.6168	introduced	more than 18.29 m	0 to 15.24 cm	SanJose	NA	NA	NA	NA	NA	NA	NA	NA	NA	NA	NA	NA
EA 20131211140246	NA	2020/08/12 20:40:15+00	Tristaniopsis laurina	San Jose	California	-121.9305839	37.38988606	2680 N 1St St	12.7	good	65.6168	introduced	more than 18.29 m	0 to 15.24 cm	SanJose	NA	NA	NA	NA	NA	NA	NA	NA	NA	NA	NA	NA
EA 20131211141422	NA	2020/08/12 20:40:15+00	Prunus cerasifera	San Jose	California	-121.9309613	37.39039786	2680 N 1St St	12.7	fair	82.021	introduced	more than 18.29 m	0 to 15.24 cm	SanJose	NA	NA	NA	NA	NA	NA	NA	NA	NA	NA	NA	NA
EA 20131211143558	NA	2020/08/12 20:40:15+00	Prunus cerasifera	San Jose	California	-121.9310438	37.3903062	2680 N 1St St	17.78	fair	82.021	introduced	more than 18.29 m	15.24 to 30.48 cm	SanJose	NA	NA	NA	NA	NA	NA	NA	NA	NA	NA	NA	NA
EA 20131212083150	NA	2020/08/12 20:40:15+00	Prunus cerasifera	San Jose	California	-121.9323652	37.39231252	2800 N 1St St	13.97	good	82.021	introduced	more than 18.29 m	0 to 15.24 cm	SanJose	NA	NA	NA	NA	NA	NA	NA	NA	NA	NA	NA	NA
EA 20131212083803	NA	2020/08/12 20:40:15+00	NA	San Jose	California	-121.9328617	37.39278213	2800 N 1St St	0	NA	0	no_info	NA	NA	SanJose	NA	NA	NA	NA	NA	NA	NA	NA	NA	NA	NA	NA
EA 20131212130437	NA	2020/08/12 20:40:15+00	Prunus cerasifera	San Jose	California	-121.936884	37.39852789	3100 N 1St St	10.16	NA	65.6168	introduced	more than 18.29 m	0 to 15.24 cm	SanJose	NA	NA	NA	NA	NA	NA	NA	NA	NA	NA	NA	NA
EA 20131212141832	NA	2020/08/12 20:40:15+00	NA	San Jose	California	-121.9384204	37.40044267	3100 N 1St St	0	NA	0	no_info	NA	NA	SanJose	NA	NA	NA	NA	NA	NA	NA	NA	NA	NA	NA	NA
EA 20131212142157	NA	2020/08/12 20:40:15+00	NA	San Jose	California	-121.9385923	37.40087054	3100 N 1St St	0	NA	0	no_info	NA	NA	SanJose	NA	NA	NA	NA	NA	NA	NA	NA	NA	NA	NA	NA
EA 20131212145722	NA	2020/08/12 20:40:15+00	Tristaniopsis laurina	San Jose	California	-121.9379609	37.39980942	3100 N 1St St	10.16	fair	65.6168	introduced	more than 18.29 m	0 to 15.24 cm	SanJose	NA	NA	NA	NA	NA	NA	NA	NA	NA	NA	NA	NA
EA 20131213074414	NA	2020/08/12 20:40:15+00	Prunus cerasifera	San Jose	California	-121.9370303	37.39850651	3100 N 1St St	12.7	fair	65.6168	introduced	more than 18.29 m	0 to 15.24 cm	SanJose	NA	NA	NA	NA	NA	NA	NA	NA	NA	NA	NA	NA
EA 20131213091132	NA	2020/08/12 20:40:15+00	Pyrus calleryana	San Jose	California	-121.9402328	37.40311366	3400 N 1St St	22.86	fair	98.4252	introduced	more than 18.29 m	15.24 to 30.48 cm	SanJose	NA	NA	NA	NA	NA	NA	NA	NA	NA	NA	NA	NA
EA 20131213093120	NA	2020/08/12 20:40:15+00	Tristaniopsis laurina	San Jose	California	-121.9410497	37.40421264	3400 N 1St St	12.7	fair	65.6168	introduced	more than 18.29 m	0 to 15.24 cm	SanJose	NA	NA	NA	NA	NA	NA	NA	NA	NA	NA	NA	NA
EA 20131213093741	NA	2020/08/12 20:40:15+00	NA	San Jose	California	-121.9413381	37.40459994	3400 N 1St St	0	NA	0	no_info	NA	NA	SanJose	NA	NA	NA	NA	NA	NA	NA	NA	NA	NA	NA	NA
EA 20131213104211	NA	2020/08/12 20:40:15+00	NA	San Jose	California	-121.9421629	37.40551116	3400 N 1St St	0	NA	0	no_info	NA	NA	SanJose	NA	NA	NA	NA	NA	NA	NA	NA	NA	NA	NA	NA
EA 20131213110750	NA	2020/08/12 20:40:15+00	Tristaniopsis laurina	San Jose	California	-121.9412145	37.40425587	3400 N 1St St	8.89	NA	49.2126	introduced	more than 18.29 m	0 to 15.24 cm	SanJose	NA	NA	NA	NA	NA	NA	NA	NA	NA	NA	NA	NA
EA 20131213111701	NA	2020/08/12 20:40:15+00	Tristaniopsis laurina	San Jose	California	-121.940841	37.40375098	3400 N 1St St	12.7	fair	65.6168	introduced	more than 18.29 m	0 to 15.24 cm	SanJose	NA	NA	NA	NA	NA	NA	NA	NA	NA	NA	NA	NA
EA 20131213112058	NA	2020/08/12 20:40:15+00	Tristaniopsis laurina	San Jose	California	-121.9407735	37.40365058	3400 N 1St St	15.24	fair	65.6168	introduced	more than 18.29 m	0 to 15.24 cm	SanJose	NA	NA	NA	NA	NA	NA	NA	NA	NA	NA	NA	NA
EA 20131213123812	NA	2020/08/12 20:40:15+00	NA	San Jose	California	-121.9427631	37.40651894	3500 N 1St St	0	NA	0	no_info	NA	NA	SanJose	NA	NA	NA	NA	NA	NA	NA	NA	NA	NA	NA	NA
EA 20131213124750	NA	2020/08/12 20:40:15+00	Tristaniopsis laurina	San Jose	California	-121.9431316	37.40701366	3500 N 1St St	12.7	good	82.021	introduced	more than 18.29 m	0 to 15.24 cm	SanJose	NA	NA	NA	NA	NA	NA	NA	NA	NA	NA	NA	NA
EA 20131213130228	NA	2020/08/12 20:40:15+00	Pyrus calleryana	San Jose	California	-121.9438145	37.40795603	3500 N 1St St	30.48	fair	114.8294	introduced	more than 18.29 m	15.24 to 30.48 cm	SanJose	NA	NA	NA	NA	NA	NA	NA	NA	NA	NA	NA	NA
EA 20131213141002	NA	2020/08/12 20:40:15+00	Pyrus calleryana	San Jose	California	-121.9438878	37.40960384	50 E Tasman Dr	13.97	fair	82.021	introduced	more than 18.29 m	0 to 15.24 cm	SanJose	NA	NA	NA	NA	NA	NA	NA	NA	NA	NA	NA	NA
EA 20131213141454	NA	2020/08/12 20:40:15+00	Pyrus calleryana	San Jose	California	-121.9436695	37.40970943	50 E Tasman Dr	13.97	good	82.021	introduced	more than 18.29 m	0 to 15.24 cm	SanJose	NA	NA	NA	NA	NA	NA	NA	NA	NA	NA	NA	NA
EA 20131215074959	NA	2020/08/12 20:40:15+00	Pyrus calleryana	San Jose	California	-121.9405682	37.41116914	100 E Tasman Dr	8.89	good	65.6168	introduced	more than 18.29 m	0 to 15.24 cm	SanJose	NA	NA	NA	NA	NA	NA	NA	NA	NA	NA	NA	NA
EA 20131215083331	NA	2020/08/12 20:40:15+00	Pyrus calleryana	San Jose	California	-121.9393017	37.41176508	100 E Tasman Dr	13.97	fair	82.021	introduced	more than 18.29 m	0 to 15.24 cm	SanJose	NA	NA	NA	NA	NA	NA	NA	NA	NA	NA	NA	NA
EA 20131215092725	NA	2020/08/12 20:40:15+00	Pyrus calleryana	San Jose	California	-121.9382994	37.41231281	100 E Tasman Dr	25.4	fair	82.021	introduced	more than 18.29 m	15.24 to 30.48 cm	SanJose	NA	NA	NA	NA	NA	NA	NA	NA	NA	NA	NA	NA
EA 20131215123817	NA	2020/08/12 20:40:15+00	Prunus cerasifera	San Jose	California	-121.9392707	37.4187083	4000 Zanker Rd	13.97	NA	49.2126	introduced	more than 18.29 m	0 to 15.24 cm	SanJose	NA	NA	NA	NA	NA	NA	NA	NA	NA	NA	NA	NA
EA 20131215124944	NA	2020/08/12 20:40:15+00	Prunus cerasifera	San Jose	California	-121.9394403	37.41917512	4000 Zanker Rd	19.05	fair	49.2126	introduced	more than 18.29 m	15.24 to 30.48 cm	SanJose	NA	NA	NA	NA	NA	NA	NA	NA	NA	NA	NA	NA
EA 20131215134852	NA	2020/08/12 20:40:15+00	Pyrus calleryana	San Jose	California	-121.9363912	37.41260048	200 E Tasman Dr	15.24	fair	82.021	introduced	more than 18.29 m	0 to 15.24 cm	SanJose	NA	NA	NA	NA	NA	NA	NA	NA	NA	NA	NA	NA
EA 20131215141615	NA	2020/08/12 20:40:15+00	Pyrus calleryana	San Jose	California	-121.9347545	37.41296437	200 E Tasman Dr	13.97	fair	82.021	introduced	more than 18.29 m	0 to 15.24 cm	SanJose	NA	NA	NA	NA	NA	NA	NA	NA	NA	NA	NA	NA
EA 20131215141713	NA	2020/08/12 20:40:15+00	Pyrus calleryana	San Jose	California	-121.9347006	37.41297672	200 E Tasman Dr	12.7	fair	82.021	introduced	more than 18.29 m	0 to 15.24 cm	SanJose	NA	NA	NA	NA	NA	NA	NA	NA	NA	NA	NA	NA
EA 20131215152543	NA	2020/08/12 20:40:15+00	Acer rubrum	San Jose	California	-121.9343133	37.41305517	200 E Tasman Dr	15.24	good	98.4252	introduced	more than 18.29 m	0 to 15.24 cm	SanJose	NA	NA	NA	NA	NA	NA	NA	NA	NA	NA	NA	NA
EA 20131215152822	NA	2020/08/12 20:40:15+00	NA	San Jose	California	-121.9340608	37.4131122	200 E Tasman Dr	12.7	NA	0	no_info	NA	0 to 15.24 cm	SanJose	NA	NA	NA	NA	NA	NA	NA	NA	NA	NA	NA	NA
EA 20131215153117	NA	2020/08/12 20:40:15+00	Acer rubrum	San Jose	California	-121.9337802	37.41317316	200 E Tasman Dr	15.24	good	98.4252	introduced	more than 18.29 m	0 to 15.24 cm	SanJose	NA	NA	NA	NA	NA	NA	NA	NA	NA	NA	NA	NA
EA 20131215163837	NA	2020/08/12 20:40:15+00	Acer rubrum	San Jose	California	-121.9314389	37.41329049	300 E Tasman Dr	17.78	good	98.4252	introduced	more than 18.29 m	15.24 to 30.48 cm	SanJose	NA	NA	NA	NA	NA	NA	NA	NA	NA	NA	NA	NA
EA 20131216081036	NA	2020/08/12 20:40:15+00	Acer rubrum	San Jose	California	-121.9293611	37.41282524	300 E Tasman Dr	16.51	good	98.4252	introduced	more than 18.29 m	15.24 to 30.48 cm	SanJose	NA	NA	NA	NA	NA	NA	NA	NA	NA	NA	NA	NA
EA 20131216103529	NA	2020/08/12 20:40:15+00	Acer rubrum	San Jose	California	-121.9273113	37.4119436	400 E Tasman Dr	16.51	good	98.4252	introduced	more than 18.29 m	15.24 to 30.48 cm	SanJose	NA	NA	NA	NA	NA	NA	NA	NA	NA	NA	NA	NA
EA 20131216103557	NA	2020/08/12 20:40:15+00	Acer rubrum	San Jose	California	-121.9272364	37.41191366	400 E Tasman Dr	16.51	good	98.4252	introduced	more than 18.29 m	15.24 to 30.48 cm	SanJose	NA	NA	NA	NA	NA	NA	NA	NA	NA	NA	NA	NA
EA 20131216103911	NA	2020/08/12 20:40:15+00	Acer rubrum	San Jose	California	-121.9270612	37.41185173	400 E Tasman Dr	16.51	good	98.4252	introduced	more than 18.29 m	15.24 to 30.48 cm	SanJose	NA	NA	NA	NA	NA	NA	NA	NA	NA	NA	NA	NA
EA 20131216124305	NA	2020/08/12 20:40:15+00	NA	San Jose	California	-121.9485847	37.40778683	50 W Tasman Dr	19.05	NA	0	no_info	NA	15.24 to 30.48 cm	SanJose	NA	NA	NA	NA	NA	NA	NA	NA	NA	NA	NA	NA
EA 20131216132834	NA	2020/08/12 20:40:15+00	NA	San Jose	California	-121.9463538	37.40856943	50 W Tasman Dr	0	NA	0	no_info	NA	NA	SanJose	NA	NA	NA	NA	NA	NA	NA	NA	NA	NA	NA	NA
EA 20131216132949	NA	2020/08/12 20:40:15+00	NA	San Jose	California	-121.9459903	37.4087443	50 W Tasman Dr	0	NA	0	no_info	NA	NA	SanJose	NA	NA	NA	NA	NA	NA	NA	NA	NA	NA	NA	NA
EA 20131216144357	NA	2020/08/12 20:40:15+00	Prunus cerasifera	San Jose	California	-121.951328	37.40852793	150 W Tasman Dr	17.78	fair	65.6168	introduced	more than 18.29 m	15.24 to 30.48 cm	SanJose	NA	NA	NA	NA	NA	NA	NA	NA	NA	NA	NA	NA
EA 20131216144852	NA	2020/08/12 20:40:15+00	Prunus cerasifera	San Jose	California	-121.9510016	37.4083316	150 W Tasman Dr	12.7	fair	49.2126	introduced	more than 18.29 m	0 to 15.24 cm	SanJose	NA	NA	NA	NA	NA	NA	NA	NA	NA	NA	NA	NA
EA 20131216145807	NA	2020/08/12 20:40:15+00	Prunus cerasifera	San Jose	California	-121.9503956	37.40805591	150 W Tasman Dr	24.13	fair	65.6168	introduced	more than 18.29 m	15.24 to 30.48 cm	SanJose	NA	NA	NA	NA	NA	NA	NA	NA	NA	NA	NA	NA
EA 20131216151950	NA	2020/08/12 20:40:15+00	Prunus cerasifera	San Jose	California	-121.9510007	37.40845895	150 W Tasman Dr	21.59	fair	82.021	introduced	more than 18.29 m	15.24 to 30.48 cm	SanJose	NA	NA	NA	NA	NA	NA	NA	NA	NA	NA	NA	NA
EA 20131217083154	NA	2020/08/12 20:40:15+00	Pyrus calleryana	San Jose	California	-121.9538831	37.41020033	200 W Tasman Dr	33.02	fair	131.2336	introduced	more than 18.29 m	30.48 to 45.72 cm	SanJose	NA	NA	NA	NA	NA	NA	NA	NA	NA	NA	NA	NA
EA 20131217084454	NA	2020/08/12 20:40:15+00	Pyrus calleryana	San Jose	California	-121.9546042	37.41066584	200 W Tasman Dr	40.64	fair	131.2336	introduced	more than 18.29 m	30.48 to 45.72 cm	SanJose	NA	NA	NA	NA	NA	NA	NA	NA	NA	NA	NA	NA
EA 20131217121406	NA	2020/08/12 20:40:15+00	Platanus acerifolia	San Jose	California	-121.958996	37.41111749	255 W Tasman Dr	24.13	good	131.2336	introduced	more than 18.29 m	15.24 to 30.48 cm	SanJose	NA	NA	NA	NA	NA	NA	NA	NA	NA	NA	NA	NA
EA 20131217140838	NA	2020/08/12 20:40:15+00	Washingtonia robusta	San Jose	California	-121.9748566	37.41947645	2150 Gold St	35.56	good	114.8294	introduced	more than 18.29 m	30.48 to 45.72 cm	SanJose	NA	NA	NA	NA	NA	NA	NA	NA	NA	NA	NA	NA
EA 20131217153356	NA	2020/08/12 20:40:15+00	Pyrus calleryana	San Jose	California	-121.9648432	37.42269171	4500 N 1St St	15.24	fair	82.021	introduced	more than 18.29 m	0 to 15.24 cm	SanJose	NA	NA	NA	NA	NA	NA	NA	NA	NA	NA	NA	NA
EA 20131217162945	NA	2020/08/12 20:40:15+00	NA	San Jose	California	-121.9183834	37.37151172	1700 Old Bayshore Hy	0	NA	0	no_info	NA	NA	SanJose	NA	NA	NA	NA	NA	NA	NA	NA	NA	NA	NA	NA
EA 20140107150756	NA	2020/08/12 20:40:15+00	Pyrus calleryana	San Jose	California	-121.87683	37.31949421	1100 S 1St St	24.13	fair	98.4252	introduced	more than 18.29 m	15.24 to 30.48 cm	SanJose	NA	NA	NA	NA	NA	NA	NA	NA	NA	NA	NA	NA
EA 20140107153141	NA	2020/08/12 20:40:15+00	Washingtonia robusta	San Jose	California	-121.8766787	37.31930483	1100 S 1St St	66.04	fair	311.6798	introduced	more than 18.29 m	60.96 to 76.2 cm	SanJose	NA	NA	NA	NA	NA	NA	NA	NA	NA	NA	NA	NA
EA 20140108073738	NA	2020/08/12 20:40:15+00	Pyrus calleryana	San Jose	California	-121.8703832	37.31286842	1600 Monterey Rd	17.78	fair	82.021	introduced	more than 18.29 m	15.24 to 30.48 cm	SanJose	NA	NA	NA	NA	NA	NA	NA	NA	NA	NA	NA	NA
EA 20140108073921	NA	2020/08/12 20:40:15+00	Pyrus calleryana	San Jose	California	-121.8704327	37.31291727	1600 Monterey Rd	20.32	fair	82.021	introduced	more than 18.29 m	15.24 to 30.48 cm	SanJose	NA	NA	NA	NA	NA	NA	NA	NA	NA	NA	NA	NA
EA 20140108135454	NA	2020/08/12 20:40:15+00	Cinnamomum camphora	San Jose	California	-121.851374	37.29359143	2700 Monterey Rd	11.43	fair	49.2126	introduced	more than 18.29 m	0 to 15.24 cm	SanJose	NA	NA	NA	NA	NA	NA	NA	NA	NA	NA	NA	NA
EA 20140108154027	NA	2020/08/12 20:40:15+00	Pyrus calleryana	San Jose	California	-121.8406596	37.28332487	3800 Monterey Rd	12.7	fair	82.021	introduced	more than 18.29 m	0 to 15.24 cm	SanJose	NA	NA	NA	NA	NA	NA	NA	NA	NA	NA	NA	NA
EA 20140108154154	NA	2020/08/12 20:40:15+00	Pyrus calleryana	San Jose	California	-121.8407113	37.28337645	3800 Monterey Rd	11.43	fair	65.6168	introduced	more than 18.29 m	0 to 15.24 cm	SanJose	NA	NA	NA	NA	NA	NA	NA	NA	NA	NA	NA	NA
EA 20140108163006	NA	2020/08/12 20:40:15+00	Cinnamomum camphora	San Jose	California	-121.8440886	37.28650631	3100 Monterey Rd	13.97	good	65.6168	introduced	more than 18.29 m	0 to 15.24 cm	SanJose	NA	NA	NA	NA	NA	NA	NA	NA	NA	NA	NA	NA
EA 20140108163738	NA	2020/08/12 20:40:15+00	Fraxinus uhdei	San Jose	California	-121.8444291	37.28682531	3100 Monterey Rd	21.59	fair	82.021	introduced	more than 18.29 m	15.24 to 30.48 cm	SanJose	NA	NA	NA	NA	NA	NA	NA	NA	NA	NA	NA	NA
EA 20140109081530	NA	2020/08/12 20:40:15+00	Fraxinus uhdei	San Jose	California	-121.8300312	37.27317802	4400 Monterey Rd	13.97	good	65.6168	introduced	more than 18.29 m	0 to 15.24 cm	SanJose	NA	NA	NA	NA	NA	NA	NA	NA	NA	NA	NA	NA
EA 20140109081939	NA	2020/08/12 20:40:15+00	Fraxinus uhdei	San Jose	California	-121.8301144	37.27323649	4400 Monterey Rd	17.78	good	82.021	introduced	more than 18.29 m	15.24 to 30.48 cm	SanJose	NA	NA	NA	NA	NA	NA	NA	NA	NA	NA	NA	NA
EA 20140109082740	NA	2020/08/12 20:40:15+00	Fraxinus americana	San Jose	California	-121.8306477	37.27363068	4400 Monterey Rd	27.94	good	98.4252	introduced	more than 18.29 m	15.24 to 30.48 cm	SanJose	NA	NA	NA	NA	NA	NA	NA	NA	NA	NA	NA	NA
EA 20140109083116	NA	2020/08/12 20:40:15+00	Fraxinus uhdei	San Jose	California	-121.8308519	37.27378314	4400 Monterey Rd	26.67	fair	114.8294	introduced	more than 18.29 m	15.24 to 30.48 cm	SanJose	NA	NA	NA	NA	NA	NA	NA	NA	NA	NA	NA	NA
EA 20140109084632	NA	2020/08/12 20:40:15+00	Fraxinus uhdei	San Jose	California	-121.8315971	37.27443133	4400 Monterey Rd	20.32	good	82.021	introduced	more than 18.29 m	15.24 to 30.48 cm	SanJose	NA	NA	NA	NA	NA	NA	NA	NA	NA	NA	NA	NA
EA 20140109105839	NA	2020/08/12 20:40:15+00	Fraxinus uhdei	San Jose	California	-121.8241435	37.26905479	4600 Monterey Rd	21.59	good	98.4252	introduced	more than 18.29 m	15.24 to 30.48 cm	SanJose	NA	NA	NA	NA	NA	NA	NA	NA	NA	NA	NA	NA
EA 20140109113751	NA	2020/08/12 20:40:15+00	Fraxinus uhdei	San Jose	California	-121.8273365	37.27130351	4500 Monterey Rd	25.4	good	98.4252	introduced	more than 18.29 m	15.24 to 30.48 cm	SanJose	NA	NA	NA	NA	NA	NA	NA	NA	NA	NA	NA	NA
EA 20140109151712	NA	2020/08/12 20:40:15+00	NA	San Jose	California	-121.8110147	37.26082268	5150 Monterey Rd	0	NA	0	no_info	NA	NA	SanJose	NA	NA	NA	NA	NA	NA	NA	NA	NA	NA	NA	NA
EA 20140109152234	NA	2020/08/12 20:40:15+00	Fraxinus uhdei	San Jose	California	-121.8117082	37.26122377	5150 Monterey Rd	17.78	good	82.021	introduced	more than 18.29 m	15.24 to 30.48 cm	SanJose	NA	NA	NA	NA	NA	NA	NA	NA	NA	NA	NA	NA
EA 20140109170457	NA	2020/08/12 20:40:15+00	Cinnamomum camphora	San Jose	California	-121.8205527	37.26654492	5000 Monterey Rd	10.16	good	49.2126	introduced	more than 18.29 m	0 to 15.24 cm	SanJose	NA	NA	NA	NA	NA	NA	NA	NA	NA	NA	NA	NA
EA 20140109170719	NA	2020/08/12 20:40:15+00	NA	San Jose	California	-121.8207678	37.26667369	5000 Monterey Rd	0	NA	0	no_info	NA	NA	SanJose	NA	NA	NA	NA	NA	NA	NA	NA	NA	NA	NA	NA
EA 20140110081436	NA	2020/08/12 20:40:15+00	Fraxinus uhdei	San Jose	California	-121.8047074	37.25705822	5400 Monterey Rd	34.29	good	114.8294	introduced	more than 18.29 m	30.48 to 45.72 cm	SanJose	NA	NA	NA	NA	NA	NA	NA	NA	NA	NA	NA	NA
EA 20140110085459	NA	2020/08/12 20:40:15+00	Ulmus pumila	San Jose	California	-121.8070987	37.25846804	5400 Monterey Rd	64.77	fair	196.8504	introduced	more than 18.29 m	60.96 to 76.2 cm	SanJose	NA	NA	NA	NA	NA	NA	NA	NA	NA	NA	NA	NA
EA 20140110103025	NA	2020/08/12 20:40:15+00	Pistacia chinensis	San Jose	California	-121.797869	37.25295007	5550 Monterey Rd	22.86	good	82.021	introduced	more than 18.29 m	15.24 to 30.48 cm	SanJose	NA	NA	NA	NA	NA	NA	NA	NA	NA	NA	NA	NA
EA 20140110103654	NA	2020/08/12 20:40:15+00	Pistacia chinensis	San Jose	California	-121.7981336	37.25312251	5550 Monterey Rd	25.4	fair	98.4252	introduced	more than 18.29 m	15.24 to 30.48 cm	SanJose	NA	NA	NA	NA	NA	NA	NA	NA	NA	NA	NA	NA
EA 20140110105135	NA	2020/08/12 20:40:15+00	Pistacia chinensis	San Jose	California	-121.7985272	37.25332164	5550 Monterey Rd	26.67	good	98.4252	introduced	more than 18.29 m	15.24 to 30.48 cm	SanJose	NA	NA	NA	NA	NA	NA	NA	NA	NA	NA	NA	NA
EA 20140110105622	NA	2020/08/12 20:40:15+00	Pistacia chinensis	San Jose	California	-121.7986906	37.25344867	5550 Monterey Rd	24.13	good	98.4252	introduced	more than 18.29 m	15.24 to 30.48 cm	SanJose	NA	NA	NA	NA	NA	NA	NA	NA	NA	NA	NA	NA
EA 20140110112337	NA	2020/08/12 20:40:15+00	Olea europaea	San Jose	California	-121.7996998	37.25406684	5500 Monterey Rd	19.05	fair	82.021	introduced	more than 18.29 m	15.24 to 30.48 cm	SanJose	NA	NA	NA	NA	NA	NA	NA	NA	NA	NA	NA	NA
EA 20140110145852	NA	2020/08/12 20:40:15+00	Cupressus sempervirens	San Jose	California	-121.7889224	37.24784456	5700 Monterey Rd	11.43	good	114.8294	introduced	more than 18.29 m	0 to 15.24 cm	SanJose	NA	NA	NA	NA	NA	NA	NA	NA	NA	NA	NA	NA
EA 20140110161120	NA	2021/09/25 16:05:59+00	Olea europaea	San Jose	California	-121.7903361	37.24863593	5700 Monterey Rd	45.72	fair	82.021	introduced	more than 18.29 m	30.48 to 45.72 cm	SanJose	NA	NA	NA	NA	NA	NA	NA	NA	NA	NA	NA	NA
EA 20140111095614	NA	2021/09/25 16:05:59+00	Olea europaea	San Jose	California	-121.7927362	37.25007504	5600 Monterey Rd	43.18	fair	98.4252	introduced	more than 18.29 m	30.48 to 45.72 cm	SanJose	NA	NA	NA	NA	NA	NA	NA	NA	NA	NA	NA	NA
EA 20140108101009	NA	2020/08/12 20:40:15+00	Pyrus calleryana	San Jose	California	-121.8636981	37.30615316	2100 Monterey Rd	16.51	fair	82.021	introduced	more than 18.29 m	15.24 to 30.48 cm	SanJose	NA	NA	NA	NA	NA	NA	NA	NA	NA	NA	NA	NA
EA 20140111111130	NA	2021/09/25 16:05:59+00	Acer rubrum	San Jose	California	-121.7864329	37.24628315	5750 Monterey Rd	12.7	good	39.37008	introduced	more than 18.29 m	0 to 15.24 cm	SanJose	NA	NA	NA	NA	NA	NA	NA	NA	NA	NA	NA	NA
EA 20140111115403	NA	2021/09/25 16:05:59+00	Olea europaea	San Jose	California	-121.7876749	37.24702089	5750 Monterey Rd	5.08	fair	39.37008	introduced	more than 18.29 m	0 to 15.24 cm	SanJose	NA	NA	NA	NA	NA	NA	NA	NA	NA	NA	NA	NA
EA 20140111121613	NA	2021/09/25 16:05:59+00	Acer rubrum	San Jose	California	-121.7882951	37.24744852	5750 Monterey Rd	7.62	good	39.37008	introduced	more than 18.29 m	0 to 15.24 cm	SanJose	NA	NA	NA	NA	NA	NA	NA	NA	NA	NA	NA	NA
EA 20140111140047	NA	2021/09/25 16:05:59+00	Ginkgo biloba	San Jose	California	-121.783555	37.24455939	5800 Monterey Rd	2.54	fair	16.4042	introduced	13.71 to 18.29 m	0 to 15.24 cm	SanJose	NA	NA	NA	NA	NA	NA	NA	NA	NA	NA	NA	NA
EA 20140111141347	NA	2021/09/25 16:05:59+00	Acer rubrum	San Jose	California	-121.784015	37.24484468	5800 Monterey Rd	5.08	good	39.37008	introduced	more than 18.29 m	0 to 15.24 cm	SanJose	NA	NA	NA	NA	NA	NA	NA	NA	NA	NA	NA	NA
EA 20140113111148	NA	2020/08/12 20:40:15+00	Pistacia chinensis	San Jose	California	-121.7634484	37.23272508	7300 Monterey Rd	29.21	good	114.8294	introduced	more than 18.29 m	15.24 to 30.48 cm	SanJose	NA	NA	NA	NA	NA	NA	NA	NA	NA	NA	NA	NA
EA 20140113120015	NA	2020/08/12 20:40:15+00	Pistacia chinensis	San Jose	California	-121.7685266	37.23534078	6900 Monterey Rd	30.48	good	98.4252	introduced	more than 18.29 m	15.24 to 30.48 cm	SanJose	NA	NA	NA	NA	NA	NA	NA	NA	NA	NA	NA	NA
EA 20140113120155	NA	2020/08/12 20:40:15+00	Pistacia chinensis	San Jose	California	-121.7686261	37.2353916	6900 Monterey Rd	27.94	fair	82.021	introduced	more than 18.29 m	15.24 to 30.48 cm	SanJose	NA	NA	NA	NA	NA	NA	NA	NA	NA	NA	NA	NA
EA 20140113133440	NA	2020/08/12 20:40:15+00	Pinus canariensis	San Jose	California	-121.758548	37.23048458	7400 Monterey Rd	39.37	good	213.2546	introduced	more than 18.29 m	30.48 to 45.72 cm	SanJose	NA	NA	NA	NA	NA	NA	NA	NA	NA	NA	NA	NA
EA 20140113133547	NA	2020/08/12 20:40:15+00	Pinus canariensis	San Jose	California	-121.7585629	37.23053277	7400 Monterey Rd	44.45	fair	196.8504	introduced	more than 18.29 m	30.48 to 45.72 cm	SanJose	NA	NA	NA	NA	NA	NA	NA	NA	NA	NA	NA	NA
EA 20140113143627	NA	2020/08/12 20:40:15+00	Sambucus mexicana	San Jose	California	-121.7611107	37.23184792	7400 Monterey Rd	25.4	fair	114.8294	no_info	more than 18.29 m	15.24 to 30.48 cm	SanJose	NA	NA	NA	NA	NA	NA	NA	NA	NA	NA	NA	NA
EA 20140113144108	NA	2020/08/12 20:40:15+00	NA	San Jose	California	-121.7614149	37.23195746	7400 Monterey Rd	0	NA	0	no_info	NA	NA	SanJose	NA	NA	NA	NA	NA	NA	NA	NA	NA	NA	NA	NA
EA 20140113151007	NA	2020/08/12 20:40:15+00	Pinus canariensis	San Jose	California	-121.7628185	37.23259669	7400 Monterey Rd	50.8	good	229.6588	introduced	more than 18.29 m	45.72 to 60.96 cm	SanJose	NA	NA	NA	NA	NA	NA	NA	NA	NA	NA	NA	NA
EA 20140113152038	NA	2020/08/12 20:40:15+00	Pinus canariensis	San Jose	California	-121.7637028	37.23303844	7400 Monterey Rd	38.1	good	147.6378	introduced	more than 18.29 m	30.48 to 45.72 cm	SanJose	NA	NA	NA	NA	NA	NA	NA	NA	NA	NA	NA	NA
EA 20140113152718	NA	2020/08/12 20:40:15+00	NA	San Jose	California	-121.7641095	37.23324518	7400 Monterey Rd	0	NA	0	no_info	NA	NA	SanJose	NA	NA	NA	NA	NA	NA	NA	NA	NA	NA	NA	NA
EA 20140114073621	NA	2020/08/12 20:40:15+00	Pinus canariensis	San Jose	California	-121.7645189	37.23349542	7400 Monterey Rd	43.18	good	229.6588	introduced	more than 18.29 m	30.48 to 45.72 cm	SanJose	NA	NA	NA	NA	NA	NA	NA	NA	NA	NA	NA	NA
EA 20140114073749	NA	2020/08/12 20:40:15+00	Pinus canariensis	San Jose	California	-121.7645791	37.23348187	7400 Monterey Rd	34.29	good	213.2546	introduced	more than 18.29 m	30.48 to 45.72 cm	SanJose	NA	NA	NA	NA	NA	NA	NA	NA	NA	NA	NA	NA
EA 20140114080143	NA	2020/08/12 20:40:15+00	Pinus canariensis	San Jose	California	-121.7651228	37.23380801	7400 Monterey Rd	43.18	good	196.8504	introduced	more than 18.29 m	30.48 to 45.72 cm	SanJose	NA	NA	NA	NA	NA	NA	NA	NA	NA	NA	NA	NA
EA 20140114091013	NA	2020/08/12 20:40:15+00	Arbutus unedo	San Jose	California	-121.7727061	37.2397494	101 Bernal Rd	6.35	fair	32.8084	introduced	more than 18.29 m	0 to 15.24 cm	SanJose	NA	NA	NA	NA	NA	NA	NA	NA	NA	NA	NA	NA
EA 20140114093531	NA	2020/08/12 20:40:15+00	Pinus canariensis	San Jose	California	-121.7726622	37.23927602	55 Bernal Rd	40.64	good	147.6378	introduced	more than 18.29 m	30.48 to 45.72 cm	SanJose	NA	NA	NA	NA	NA	NA	NA	NA	NA	NA	NA	NA
EA 20140114094401	NA	2020/08/12 20:40:15+00	Pinus canariensis	San Jose	California	-121.7727308	37.23909188	55 Bernal Rd	24.13	good	131.2336	introduced	more than 18.29 m	15.24 to 30.48 cm	SanJose	NA	NA	NA	NA	NA	NA	NA	NA	NA	NA	NA	NA
EA 20140114114024	NA	2020/08/12 20:40:15+00	Quercus suber	San Jose	California	-121.7723105	37.24029124	102 Bernal Rd	10.16	good	65.6168	introduced	more than 18.29 m	0 to 15.24 cm	SanJose	NA	NA	NA	NA	NA	NA	NA	NA	NA	NA	NA	NA
EA 20140114125316	NA	2020/08/12 20:40:15+00	Phoenix canariensis	San Jose	California	-121.7721898	37.23900985	52 Bernal Rd	34.29	good	180.4462	introduced	more than 18.29 m	30.48 to 45.72 cm	SanJose	NA	NA	NA	NA	NA	NA	NA	NA	NA	NA	NA	NA
EA 20140114144547	NA	2020/08/12 20:40:15+00	Pinus canariensis	San Jose	California	-121.8017427	37.25655169	51 Blossom Hill Rd	31.75	good	147.6378	introduced	more than 18.29 m	30.48 to 45.72 cm	SanJose	NA	NA	NA	NA	NA	NA	NA	NA	NA	NA	NA	NA
EA 20140114144824	NA	2020/08/12 20:40:15+00	Juglans regia	San Jose	California	-121.8018159	37.25645931	51 Blossom Hill Rd	20.32	good	98.4252	introduced	more than 18.29 m	15.24 to 30.48 cm	SanJose	NA	NA	NA	NA	NA	NA	NA	NA	NA	NA	NA	NA
EA 20140116115726	NA	2020/08/12 20:40:15+00	Schinus molle	San Jose	California	-121.8024021	37.25602449	51 Blossom Hill Rd	53.34	good	114.8294	introduced	more than 18.29 m	45.72 to 60.96 cm	SanJose	NA	NA	NA	NA	NA	NA	NA	NA	NA	NA	NA	NA
EA 20140116121104	NA	2020/08/12 20:40:15+00	Sequoia sempervirens	San Jose	California	-121.8026923	37.25640927	51 Blossom Hill Rd	77.47	fair	295.2756	naturally_occurring	more than 18.29 m	more than 76.2 cm	SanJose	NA	NA	NA	NA	NA	NA	NA	NA	NA	NA	NA	NA
EA 20140116122926	NA	2020/08/12 20:40:15+00	Sequoia sempervirens	San Jose	California	-121.8022334	37.25651067	51 Blossom Hill Rd	52.07	poor	180.4462	naturally_occurring	more than 18.29 m	45.72 to 60.96 cm	SanJose	NA	NA	NA	NA	NA	NA	NA	NA	NA	NA	NA	NA
EA 20140116124306	NA	2020/08/12 20:40:15+00	NA	San Jose	California	-121.8022685	37.25658958	51 Blossom Hill Rd	76.2	NA	0	no_info	NA	60.96 to 76.2 cm	SanJose	NA	NA	NA	NA	NA	NA	NA	NA	NA	NA	NA	NA
EA 20140116132712	NA	2020/08/12 20:40:15+00	Pinus canariensis	San Jose	California	-121.8016488	37.25671542	51 Blossom Hill Rd	27.94	good	131.2336	introduced	more than 18.29 m	15.24 to 30.48 cm	SanJose	NA	NA	NA	NA	NA	NA	NA	NA	NA	NA	NA	NA
EA 20140116141053	NA	2020/08/12 20:40:15+00	Pinus canariensis	San Jose	California	-121.8022415	37.25730534	101 Blossom Hill Rd	52.07	good	262.4672	introduced	more than 18.29 m	45.72 to 60.96 cm	SanJose	NA	NA	NA	NA	NA	NA	NA	NA	NA	NA	NA	NA
EA 20140117115821	NA	2020/08/12 20:40:15+00	Lagerstroemia indica	San Jose	California	-121.813061	37.29255061	1200 Yerba Buena Rd	10.16	fair	65.6168	introduced	more than 18.29 m	0 to 15.24 cm	SanJose	NA	NA	NA	NA	NA	NA	NA	NA	NA	NA	NA	NA
EA 20140117121018	NA	2020/08/12 20:40:15+00	Lagerstroemia indica	San Jose	California	-121.8121734	37.29318394	1200 Yerba Buena Rd	13.97	good	65.6168	introduced	more than 18.29 m	0 to 15.24 cm	SanJose	NA	NA	NA	NA	NA	NA	NA	NA	NA	NA	NA	NA
EA 20140117122641	NA	2020/08/12 20:40:15+00	Lagerstroemia indica	San Jose	California	-121.8109499	37.2940567	1200 Yerba Buena Rd	10.16	good	65.6168	introduced	more than 18.29 m	0 to 15.24 cm	SanJose	NA	NA	NA	NA	NA	NA	NA	NA	NA	NA	NA	NA
EA 20140117145717	NA	2020/08/12 20:40:15+00	Lagerstroemia indica	San Jose	California	-121.8105468	37.29464202	1201 Yerba Buena Rd	11.43	good	65.6168	introduced	more than 18.29 m	0 to 15.24 cm	SanJose	NA	NA	NA	NA	NA	NA	NA	NA	NA	NA	NA	NA
EA 20140117153122	NA	2020/08/12 20:40:15+00	Schinus molle	San Jose	California	-121.8113497	37.29404628	1201 Yerba Buena Rd	12.7	good	82.021	introduced	more than 18.29 m	0 to 15.24 cm	SanJose	NA	NA	NA	NA	NA	NA	NA	NA	NA	NA	NA	NA
EA 20140120083046	NA	2021/09/25 16:05:59+00	Pyrus calleryana	San Jose	California	-121.8164924	37.29659638	3600 Mclaughlin Av	30.48	poor	114.8294	introduced	more than 18.29 m	15.24 to 30.48 cm	SanJose	NA	NA	NA	NA	NA	NA	NA	NA	NA	NA	NA	NA
EA 20140120115523	NA	2020/08/12 20:40:15+00	Ligustrum lucidum	San Jose	California	-121.8141129	37.29294901	3900 Mclaughlin Av	43.18	fair	114.8294	introduced	more than 18.29 m	30.48 to 45.72 cm	SanJose	NA	NA	NA	NA	NA	NA	NA	NA	NA	NA	NA	NA
EA 20140120120138	NA	2020/08/12 20:40:15+00	Ligustrum lucidum	San Jose	California	-121.8141712	37.29313293	3900 Mclaughlin Av	25.4	fair	131.2336	introduced	more than 18.29 m	15.24 to 30.48 cm	SanJose	NA	NA	NA	NA	NA	NA	NA	NA	NA	NA	NA	NA
EA 20140120120858	NA	2020/08/12 20:40:15+00	Eucalyptus sideroxylon	San Jose	California	-121.8143503	37.29351711	3900 Mclaughlin Av	73.66	good	229.6588	introduced	more than 18.29 m	60.96 to 76.2 cm	SanJose	NA	NA	NA	NA	NA	NA	NA	NA	NA	NA	NA	NA
EA 20140120122510	NA	2021/09/25 16:05:59+00	Schinus molle	San Jose	California	-121.8146277	37.29423242	3900 Mclaughlin Av	11.43	good	65.6168	introduced	more than 18.29 m	0 to 15.24 cm	SanJose	NA	NA	NA	NA	NA	NA	NA	NA	NA	NA	NA	NA
EA 20140120125119	NA	2020/08/12 20:40:15+00	Pyrus calleryana	San Jose	California	-121.8184418	37.29850481	3400 Mclaughlin Av	41.91	fair	147.6378	introduced	more than 18.29 m	30.48 to 45.72 cm	SanJose	NA	NA	NA	NA	NA	NA	NA	NA	NA	NA	NA	NA
EA 20140120125550	NA	2020/08/12 20:40:15+00	Pinus canariensis	San Jose	California	-121.8185607	37.29861463	3400 Mclaughlin Av	48.26	good	262.4672	introduced	more than 18.29 m	45.72 to 60.96 cm	SanJose	NA	NA	NA	NA	NA	NA	NA	NA	NA	NA	NA	NA
EA 20140120142904	NA	2021/09/25 16:05:59+00	Pistacia chinensis	San Jose	California	-121.820636	37.29990781	3301 Mclaughlin Av	22.86	fair	98.4252	introduced	more than 18.29 m	15.24 to 30.48 cm	SanJose	NA	NA	NA	NA	NA	NA	NA	NA	NA	NA	NA	NA
EA 20140120151820	NA	2020/08/12 20:40:15+00	Fraxinus angustifolia	San Jose	California	-121.8167605	37.29097786	1000 Yerba Buena Rd	19.05	good	82.021	introduced	more than 18.29 m	15.24 to 30.48 cm	SanJose	NA	NA	NA	NA	NA	NA	NA	NA	NA	NA	NA	NA
EA 20140120153359	NA	2021/09/25 16:05:59+00	Fraxinus angustifolia	San Jose	California	-121.8157713	37.2911985	1000 Yerba Buena Rd	48.26	fair	131.2336	introduced	more than 18.29 m	45.72 to 60.96 cm	SanJose	NA	NA	NA	NA	NA	NA	NA	NA	NA	NA	NA	NA
EA 20140120154346	NA	2021/09/25 16:05:59+00	Fraxinus angustifolia	San Jose	California	-121.8151123	37.29138051	1000 Yerba Buena Rd	25.4	good	65.6168	introduced	more than 18.29 m	15.24 to 30.48 cm	SanJose	NA	NA	NA	NA	NA	NA	NA	NA	NA	NA	NA	NA
EA 20140121073755	NA	2020/08/12 20:40:15+00	Cotinus coggygria	San Jose	California	-121.8078252	37.29604539	1400 Yerba Buena Rd	10.16	good	49.2126	introduced	more than 18.29 m	0 to 15.24 cm	SanJose	NA	NA	NA	NA	NA	NA	NA	NA	NA	NA	NA	NA
EA 20140121081224	NA	2020/08/12 20:40:15+00	Cotinus coggygria	San Jose	California	-121.8066019	37.29706902	1500 Yerba Buena Rd	8.89	fair	32.8084	introduced	more than 18.29 m	0 to 15.24 cm	SanJose	NA	NA	NA	NA	NA	NA	NA	NA	NA	NA	NA	NA
EA 20140121085235	NA	2020/08/12 20:40:15+00	Cotinus coggygria	San Jose	California	-121.8036453	37.2993134	1700 Yerba Buena Rd	6.35	fair	49.2126	introduced	more than 18.29 m	0 to 15.24 cm	SanJose	NA	NA	NA	NA	NA	NA	NA	NA	NA	NA	NA	NA
EA 20140121085952	NA	2020/08/12 20:40:15+00	Cotinus coggygria	San Jose	California	-121.8036145	37.29936188	1700 Yerba Buena Rd	8.89	fair	49.2126	introduced	more than 18.29 m	0 to 15.24 cm	SanJose	NA	NA	NA	NA	NA	NA	NA	NA	NA	NA	NA	NA
EA 20140121105310	NA	2020/08/12 20:40:15+00	Platanus acerifolia	San Jose	California	-121.8240133	37.30243431	3100 Mclaughlin Av	19.05	good	98.4252	introduced	more than 18.29 m	15.24 to 30.48 cm	SanJose	NA	NA	NA	NA	NA	NA	NA	NA	NA	NA	NA	NA
EA 20140121133606	NA	2020/08/12 20:40:15+00	Lagerstroemia indica	San Jose	California	-121.8273535	37.28765797	601 Sylvandale Av	7.62	good	49.2126	introduced	more than 18.29 m	0 to 15.24 cm	SanJose	NA	NA	NA	NA	NA	NA	NA	NA	NA	NA	NA	NA
EA 20140122073230	NA	2020/08/12 20:40:15+00	Sequoia sempervirens	San Jose	California	-121.8234902	37.27826394	4300 Senter Rd	39.37	poor	164.042	naturally_occurring	more than 18.29 m	30.48 to 45.72 cm	SanJose	NA	NA	NA	NA	NA	NA	NA	NA	NA	NA	NA	NA
EA 20140122095403	NA	2020/08/12 20:40:15+00	Quercus lobata	San Jose	California	-121.8224044	37.26817025	4600 Monterey Rd	16.51	fair	114.8294	naturally_occurring	more than 18.29 m	15.24 to 30.48 cm	SanJose	NA	NA	NA	NA	NA	NA	NA	NA	NA	NA	NA	NA
EA 20140122102856	NA	2020/08/12 20:40:15+00	Sequoia sempervirens	San Jose	California	-121.8247725	37.26974791	4600 Monterey Rd	17.78	fair	65.6168	naturally_occurring	more than 18.29 m	15.24 to 30.48 cm	SanJose	NA	NA	NA	NA	NA	NA	NA	NA	NA	NA	NA	NA
EA 20140122111324	NA	2020/08/12 20:40:15+00	Laurus nobilis	San Jose	California	-121.8282951	37.27221532	4500 Monterey Rd	6.35	good	49.2126	introduced	more than 18.29 m	0 to 15.24 cm	SanJose	NA	NA	NA	NA	NA	NA	NA	NA	NA	NA	NA	NA
EA 20140122133021	NA	2020/08/12 20:40:15+00	Quercus lobata	San Jose	California	-121.8211787	37.26845162	100 Branham Ln East	20.32	good	98.4252	naturally_occurring	more than 18.29 m	15.24 to 30.48 cm	SanJose	NA	NA	NA	NA	NA	NA	NA	NA	NA	NA	NA	NA
EA 20140122133228	NA	2020/08/12 20:40:15+00	Quercus lobata	San Jose	California	-121.8212683	37.26835142	100 Branham Ln East	20.32	good	82.021	naturally_occurring	more than 18.29 m	15.24 to 30.48 cm	SanJose	NA	NA	NA	NA	NA	NA	NA	NA	NA	NA	NA	NA
EA 20140122143337	NA	2020/08/12 20:40:15+00	Fraxinus angustifolia	San Jose	California	-121.8175879	37.269487	101 Branham Ln East	50.8	good	114.8294	introduced	more than 18.29 m	45.72 to 60.96 cm	SanJose	NA	NA	NA	NA	NA	NA	NA	NA	NA	NA	NA	NA
EA 20140122144123	NA	2020/08/12 20:40:15+00	Fraxinus angustifolia	San Jose	California	-121.818133	37.26958151	101 Branham Ln East	29.21	fair	82.021	introduced	more than 18.29 m	15.24 to 30.48 cm	SanJose	NA	NA	NA	NA	NA	NA	NA	NA	NA	NA	NA	NA
EA 20140122145211	NA	2020/08/12 20:40:15+00	Fraxinus angustifolia	San Jose	California	-121.8189305	37.26951382	101 Branham Ln East	44.45	fair	131.2336	introduced	more than 18.29 m	30.48 to 45.72 cm	SanJose	NA	NA	NA	NA	NA	NA	NA	NA	NA	NA	NA	NA
EA 20140122145650	NA	2020/08/12 20:40:15+00	Fraxinus angustifolia	San Jose	California	-121.8192352	37.26946379	101 Branham Ln East	29.21	poor	98.4252	introduced	more than 18.29 m	15.24 to 30.48 cm	SanJose	NA	NA	NA	NA	NA	NA	NA	NA	NA	NA	NA	NA
EA 20140123093957	NA	2020/08/12 20:40:15+00	Pinus halepensis	San Jose	California	-121.7662009	37.29827204	3000 Yerba Buena Rd	71.12	fair	180.4462	introduced	more than 18.29 m	60.96 to 76.2 cm	SanJose	NA	NA	NA	NA	NA	NA	NA	NA	NA	NA	NA	NA
EA 20140123095057	NA	2020/08/12 20:40:15+00	Eucalyptus sideroxylon	San Jose	California	-121.7655136	37.29807139	3000 Yerba Buena Rd	53.34	fair	147.6378	introduced	more than 18.29 m	45.72 to 60.96 cm	SanJose	NA	NA	NA	NA	NA	NA	NA	NA	NA	NA	NA	NA
EA 20140123095256	NA	2020/08/12 20:40:15+00	Cedrus deodara	San Jose	California	-121.7653938	37.29804251	3000 Yerba Buena Rd	52.07	good	180.4462	introduced	more than 18.29 m	45.72 to 60.96 cm	SanJose	NA	NA	NA	NA	NA	NA	NA	NA	NA	NA	NA	NA
EA 20140123112120	NA	2020/08/12 20:40:15+00	Lagerstroemia indica	San Jose	California	-121.7556622	37.30007991	3250 Yerba Buena Rd	20.32	fair	65.6168	introduced	more than 18.29 m	15.24 to 30.48 cm	SanJose	NA	NA	NA	NA	NA	NA	NA	NA	NA	NA	NA	NA
EA 20140123131559	NA	2020/08/12 20:40:15+00	Quercus agrifolia	San Jose	California	-121.7584302	37.29931099	3401 Yerba Buena Rd	40.64	good	114.8294	naturally_occurring	more than 18.29 m	30.48 to 45.72 cm	SanJose	NA	NA	NA	NA	NA	NA	NA	NA	NA	NA	NA	NA
EA 20140123132727	NA	2020/08/12 20:40:15+00	Quercus agrifolia	San Jose	California	-121.7573281	37.299496	3250 Yerba Buena Rd	33.02	fair	82.021	naturally_occurring	more than 18.29 m	30.48 to 45.72 cm	SanJose	NA	NA	NA	NA	NA	NA	NA	NA	NA	NA	NA	NA
EA 20140123143131	NA	2020/08/12 20:40:15+00	Platanus acerifolia	San Jose	California	-121.7653346	37.2914446	5200 San Felipe Rd	26.67	good	114.8294	introduced	more than 18.29 m	15.24 to 30.48 cm	SanJose	NA	NA	NA	NA	NA	NA	NA	NA	NA	NA	NA	NA
EA 20140123144338	NA	2020/08/12 20:40:15+00	Platanus acerifolia	San Jose	California	-121.7655788	37.29177241	5200 San Felipe Rd	31.75	fair	147.6378	introduced	more than 18.29 m	30.48 to 45.72 cm	SanJose	NA	NA	NA	NA	NA	NA	NA	NA	NA	NA	NA	NA
EA 20140123151309	NA	2020/08/12 20:40:15+00	Platanus acerifolia	San Jose	California	-121.7668387	37.29326036	5100 San Felipe Rd	20.32	good	98.4252	introduced	more than 18.29 m	15.24 to 30.48 cm	SanJose	NA	NA	NA	NA	NA	NA	NA	NA	NA	NA	NA	NA
EA 20140123152045	NA	2020/08/12 20:40:15+00	Platanus acerifolia	San Jose	California	-121.7670996	37.29360552	5100 San Felipe Rd	17.78	good	82.021	introduced	more than 18.29 m	15.24 to 30.48 cm	SanJose	NA	NA	NA	NA	NA	NA	NA	NA	NA	NA	NA	NA
EA 20140124073422	NA	2020/08/12 20:40:15+00	Platanus acerifolia	San Jose	California	-121.7655374	37.29075754	5201 San Felipe Rd	19.05	good	98.4252	introduced	more than 18.29 m	15.24 to 30.48 cm	SanJose	NA	NA	NA	NA	NA	NA	NA	NA	NA	NA	NA	NA
EA 20140124075438	NA	2020/08/12 20:40:15+00	Platanus acerifolia	San Jose	California	-121.764726	37.29110232	2701 The Villages Py	15.24	good	98.4252	introduced	more than 18.29 m	0 to 15.24 cm	SanJose	NA	NA	NA	NA	NA	NA	NA	NA	NA	NA	NA	NA
EA 20140124085559	NA	2020/08/12 20:40:15+00	Pistacia chinensis	San Jose	California	-121.7721888	37.29878783	2750 Yerba Buena Rd	20.32	fair	65.6168	introduced	more than 18.29 m	15.24 to 30.48 cm	SanJose	NA	NA	NA	NA	NA	NA	NA	NA	NA	NA	NA	NA
EA 20140124093035	NA	2020/08/12 20:40:15+00	Platanus acerifolia	San Jose	California	-121.7740093	37.29774417	2700 Yerba Buena Rd	22.86	good	131.2336	introduced	more than 18.29 m	15.24 to 30.48 cm	SanJose	NA	NA	NA	NA	NA	NA	NA	NA	NA	NA	NA	NA
EA 20140124140247	NA	2020/08/12 20:40:15+00	Koelreuteria bipinnata	San Jose	California	-121.7987029	37.29839887	1800 Yerba Buena Rd	17.78	good	82.021	introduced	more than 18.29 m	15.24 to 30.48 cm	SanJose	NA	NA	NA	NA	NA	NA	NA	NA	NA	NA	NA	NA
EA 20140124141241	NA	2022/03/04 20:23:34+00	Platanus acerifolia	San Jose	California	-121.7983068	37.29814931	1800 Yerba Buena Rd	17.78	good	114.8294	introduced	more than 18.29 m	15.24 to 30.48 cm	SanJose	NA	NA	NA	NA	NA	NA	NA	NA	NA	NA	NA	NA
EA 20140124141450	NA	2022/03/04 20:23:59+00	Platanus acerifolia	San Jose	California	-121.7982474	37.29812696	1800 Yerba Buena Rd	20.32	good	114.8294	introduced	more than 18.29 m	15.24 to 30.48 cm	SanJose	NA	NA	NA	NA	NA	NA	NA	NA	NA	NA	NA	NA
EA 20140124141751	NA	2022/03/04 20:25:11+00	Koelreuteria bipinnata	San Jose	California	-121.7980994	37.29806188	1800 Yerba Buena Rd	17.78	fair	82.021	introduced	more than 18.29 m	15.24 to 30.48 cm	SanJose	NA	NA	NA	NA	NA	NA	NA	NA	NA	NA	NA	NA
EA 20140124143633	NA	2020/08/12 20:40:15+00	Lagerstroemia indica	San Jose	California	-121.7957654	37.29784151	1900 Yerba Buena Rd	3.81	good	32.8084	introduced	more than 18.29 m	0 to 15.24 cm	SanJose	NA	NA	NA	NA	NA	NA	NA	NA	NA	NA	NA	NA
EA 20140127084215	NA	2022/03/03 22:01:06+00	Koelreuteria bipinnata	San Jose	California	-121.7950866	37.29788187	1951 Yerba Buena Rd	40.64	fair	114.8294	introduced	more than 18.29 m	30.48 to 45.72 cm	SanJose	NA	NA	NA	NA	NA	NA	NA	NA	NA	NA	NA	NA
EA 20140127100423	NA	2022/03/04 18:52:04+00	Eucalyptus sideroxylon	San Jose	California	-121.7984505	37.29841675	1851 Yerba Buena Rd	58.42	fair	196.8504	introduced	more than 18.29 m	45.72 to 60.96 cm	SanJose	NA	NA	NA	NA	NA	NA	NA	NA	NA	NA	NA	NA
EA 20140127104228	NA	2022/03/04 19:06:21+00	Eucalyptus sideroxylon	San Jose	California	-121.7994604	37.29913892	1831 Yerba Buena Rd	55.88	fair	114.8294	introduced	more than 18.29 m	45.72 to 60.96 cm	SanJose	NA	NA	NA	NA	NA	NA	NA	NA	NA	NA	NA	NA
EA 20140127124149	NA	2020/08/12 20:40:15+00	NA	San Jose	California	-121.8025141	37.29995619	1751 Yerba Buena Rd	35.56	NA	0	no_info	NA	30.48 to 45.72 cm	SanJose	NA	NA	NA	NA	NA	NA	NA	NA	NA	NA	NA	NA
EA 20140127140217	NA	2020/08/12 20:40:15+00	Quercus agrifolia	San Jose	California	-121.8284922	37.27317261	4420 Senter Rd	39.37	fair	98.4252	naturally_occurring	more than 18.29 m	30.48 to 45.72 cm	SanJose	NA	NA	NA	NA	NA	NA	NA	NA	NA	NA	NA	NA
EA 20140127145906	NA	2020/08/12 20:40:15+00	Podocarpus gracilior	San Jose	California	-121.8288939	37.27347	4420 Monterey Rd	45.72	fair	147.6378	no_info	more than 18.29 m	30.48 to 45.72 cm	SanJose	NA	NA	NA	NA	NA	NA	NA	NA	NA	NA	NA	NA
EA 20140128072623	NA	2020/08/12 20:40:15+00	Schinus molle	San Jose	California	-121.8293332	37.27339127	50 Skyway Dr	50.8	fair	98.4252	introduced	more than 18.29 m	45.72 to 60.96 cm	SanJose	NA	NA	NA	NA	NA	NA	NA	NA	NA	NA	NA	NA
EA 20140128075730	NA	2020/08/12 20:40:15+00	NA	San Jose	California	-121.8292788	37.27300332	50 Skyway Dr	25.4	NA	114.8294	no_info	more than 18.29 m	15.24 to 30.48 cm	SanJose	NA	NA	NA	NA	NA	NA	NA	NA	NA	NA	NA	NA
EA 20140128085431	NA	2020/08/12 20:40:15+00	Laurus nobilis	San Jose	California	-121.8153505	37.26363796	5050 Monterey Rd	3.81	good	32.8084	introduced	more than 18.29 m	0 to 15.24 cm	SanJose	NA	NA	NA	NA	NA	NA	NA	NA	NA	NA	NA	NA
EA 20140128090459	NA	2020/08/12 20:40:15+00	NA	San Jose	California	-121.8160617	37.26407576	5050 Monterey Rd	17.78	NA	0	no_info	NA	15.24 to 30.48 cm	SanJose	NA	NA	NA	NA	NA	NA	NA	NA	NA	NA	NA	NA
EA 20140128091519	NA	2020/08/12 20:40:15+00	Laurus nobilis	San Jose	California	-121.8167726	37.26448347	5050 Monterey Rd	2.54	fair	32.8084	introduced	more than 18.29 m	0 to 15.24 cm	SanJose	NA	NA	NA	NA	NA	NA	NA	NA	NA	NA	NA	NA
EA 20140128112026	NA	2020/08/12 20:40:15+00	Fraxinus angustifolia	San Jose	California	-121.8425276	37.30134573	500 Umbarger Rd	17.78	fair	65.6168	introduced	more than 18.29 m	15.24 to 30.48 cm	SanJose	NA	NA	NA	NA	NA	NA	NA	NA	NA	NA	NA	NA
EA 20140128113147	NA	2020/08/12 20:40:15+00	Fraxinus angustifolia	San Jose	California	-121.8420343	37.30167404	500 Umbarger Rd	50.8	fair	98.4252	introduced	more than 18.29 m	45.72 to 60.96 cm	SanJose	NA	NA	NA	NA	NA	NA	NA	NA	NA	NA	NA	NA
EA 20140128123807	NA	2022/05/16 18:50:21+00	Lagerstroemia indica	San Jose	California	-121.8470224	37.30694342	2451 Senter Rd	15.24	good	65.6168	introduced	more than 18.29 m	0 to 15.24 cm	SanJose	NA	NA	NA	NA	NA	NA	NA	NA	NA	NA	NA	NA
EA 20140128130431	NA	2022/05/16 18:27:12+00	Lagerstroemia indica	San Jose	California	-121.8462273	37.30622634	2451 Senter Rd	12.7	good	49.2126	introduced	more than 18.29 m	0 to 15.24 cm	SanJose	NA	NA	NA	NA	NA	NA	NA	NA	NA	NA	NA	NA
EA 20140128141200	NA	2020/08/12 20:40:15+00	Pinus canariensis	San Jose	California	-121.772681	37.23863368	50 Bernal Rd	12.7	good	65.6168	introduced	more than 18.29 m	0 to 15.24 cm	SanJose	NA	NA	NA	NA	NA	NA	NA	NA	NA	NA	NA	NA
EA 20140128141502	NA	2020/08/12 20:40:15+00	Chitalpa tashkentensis	San Jose	California	-121.7727515	37.23852363	50 Bernal Rd	15.24	good	65.6168	no_info	more than 18.29 m	0 to 15.24 cm	SanJose	NA	NA	NA	NA	NA	NA	NA	NA	NA	NA	NA	NA
EA 20140128143226	NA	2020/08/12 20:40:15+00	Quercus suber	San Jose	California	-121.7734609	37.23701701	50 Bernal Rd	12.7	good	65.6168	introduced	more than 18.29 m	0 to 15.24 cm	SanJose	NA	NA	NA	NA	NA	NA	NA	NA	NA	NA	NA	NA
EA 20140128144432	NA	2020/08/12 20:40:15+00	Quercus suber	San Jose	California	-121.7734144	37.23622321	50 Bernal Rd	22.86	fair	98.4252	introduced	more than 18.29 m	15.24 to 30.48 cm	SanJose	NA	NA	NA	NA	NA	NA	NA	NA	NA	NA	NA	NA
EA 20140129122157	NA	2020/08/12 20:40:15+00	Pinus canariensis	San Jose	California	-121.7731316	37.23619519	50 Bernal Rd	29.21	good	164.042	introduced	more than 18.29 m	15.24 to 30.48 cm	SanJose	NA	NA	NA	NA	NA	NA	NA	NA	NA	NA	NA	NA
EA 20140131145238	NA	2020/08/12 20:40:15+00	Triadica sebifera	San Jose	California	-121.772039	37.23227446	80 Bernal Rd	17.78	fair	82.021	introduced	more than 18.29 m	15.24 to 30.48 cm	SanJose	NA	NA	NA	NA	NA	NA	NA	NA	NA	NA	NA	NA
EA 20140203080028	NA	2020/08/12 20:40:15+00	Schinus molle	San Jose	California	-121.8036614	37.25537279	55 Blossom Hill Rd	60.96	fair	147.6378	introduced	more than 18.29 m	45.72 to 60.96 cm	SanJose	NA	NA	NA	NA	NA	NA	NA	NA	NA	NA	NA	NA
EA 20140203082610	NA	2020/08/12 20:40:15+00	NA	San Jose	California	-121.8040033	37.25495739	55 Blossom Hill Rd	38.1	NA	0	no_info	NA	30.48 to 45.72 cm	SanJose	NA	NA	NA	NA	NA	NA	NA	NA	NA	NA	NA	NA
EA 20140203082647	NA	2020/08/12 20:40:15+00	Schinus molle	San Jose	California	-121.8041347	37.25501398	55 Blossom Hill Rd	69.85	fair	196.8504	introduced	more than 18.29 m	60.96 to 76.2 cm	SanJose	NA	NA	NA	NA	NA	NA	NA	NA	NA	NA	NA	NA
EA 20140203083152	NA	2020/08/12 20:40:15+00	NA	San Jose	California	-121.8041662	37.25500619	55 Blossom Hill Rd	25.4	NA	0	no_info	NA	15.24 to 30.48 cm	SanJose	NA	NA	NA	NA	NA	NA	NA	NA	NA	NA	NA	NA
EA 20140203094935	NA	2020/08/12 20:40:15+00	Platanus acerifolia	San Jose	California	-121.8043799	37.25519435	55 Blossom Hill Rd	33.02	good	131.2336	introduced	more than 18.29 m	30.48 to 45.72 cm	SanJose	NA	NA	NA	NA	NA	NA	NA	NA	NA	NA	NA	NA
EA 20140203100723	NA	2020/08/12 20:40:15+00	Olea europaea	San Jose	California	-121.8044127	37.25536368	55 Blossom Hill Rd	39.37	fair	131.2336	introduced	more than 18.29 m	30.48 to 45.72 cm	SanJose	NA	NA	NA	NA	NA	NA	NA	NA	NA	NA	NA	NA
EA 20140203113658	NA	2020/08/12 20:40:15+00	Prunus cerasifera	San Jose	California	-121.8021293	37.25466211	50 Cottle Rd	10.16	good	65.6168	introduced	more than 18.29 m	0 to 15.24 cm	SanJose	NA	NA	NA	NA	NA	NA	NA	NA	NA	NA	NA	NA
EA 20140203134014	NA	2020/08/12 20:40:15+00	Zelkova serrata	San Jose	California	-121.810673	37.25112983	150 Blossom Hill Rd	36.83	fair	98.4252	introduced	more than 18.29 m	30.48 to 45.72 cm	SanJose	NA	NA	NA	NA	NA	NA	NA	NA	NA	NA	NA	NA
EA 20140203140415	NA	2020/08/12 20:40:15+00	Zelkova serrata	San Jose	California	-121.8093887	37.25108272	150 Blossom Hill Rd	49.53	fair	131.2336	introduced	more than 18.29 m	45.72 to 60.96 cm	SanJose	NA	NA	NA	NA	NA	NA	NA	NA	NA	NA	NA	NA
IH 20131203120951	NA	2020/08/12 20:40:15+00	Tristaniopsis laurina	San Jose	California	-121.9901059	37.29339928	1600 Saratoga Av	7.62	good	49.2126	introduced	more than 18.29 m	0 to 15.24 cm	SanJose	NA	NA	NA	NA	NA	NA	NA	NA	NA	NA	NA	NA
IH 20131203121247	NA	2020/08/12 20:40:15+00	Tristaniopsis laurina	San Jose	California	-121.9900496	37.29345513	1600 Saratoga Av	7.62	fair	49.2126	introduced	more than 18.29 m	0 to 15.24 cm	SanJose	NA	NA	NA	NA	NA	NA	NA	NA	NA	NA	NA	NA
IH 20131203125658	NA	2020/08/12 20:40:15+00	Pyrus calleryana	San Jose	California	-121.9875797	37.29559673	1450 Saratoga Av	26.67	fair	131.2336	introduced	more than 18.29 m	15.24 to 30.48 cm	SanJose	NA	NA	NA	NA	NA	NA	NA	NA	NA	NA	NA	NA
IH 20131203140539	NA	2020/08/12 20:40:15+00	Ginkgo biloba	San Jose	California	-121.9871112	37.29601296	1450 Saratoga Av	20.32	good	98.4252	introduced	more than 18.29 m	15.24 to 30.48 cm	SanJose	NA	NA	NA	NA	NA	NA	NA	NA	NA	NA	NA	NA
IH 20131203141459	NA	2020/08/12 20:40:15+00	Ginkgo biloba	San Jose	California	-121.9868035	37.29626772	1450 Saratoga Av	13.97	good	98.4252	introduced	more than 18.29 m	0 to 15.24 cm	SanJose	NA	NA	NA	NA	NA	NA	NA	NA	NA	NA	NA	NA
IH 20131203145951	NA	2020/08/12 20:40:15+00	Ceratonia siliqua	San Jose	California	-121.9847458	37.29806083	1400 Saratoga Av	111.76	fair	114.8294	introduced	more than 18.29 m	more than 76.2 cm	SanJose	NA	NA	NA	NA	NA	NA	NA	NA	NA	NA	NA	NA
IH 20131203154248	NA	2020/08/12 20:40:15+00	Pyrus calleryana	San Jose	California	-121.9821703	37.30034607	1300 Saratoga Av	40.64	fair	114.8294	introduced	more than 18.29 m	30.48 to 45.72 cm	SanJose	NA	NA	NA	NA	NA	NA	NA	NA	NA	NA	NA	NA
IH 20131204102541	NA	2020/08/12 20:40:15+00	Ceratonia siliqua	San Jose	California	-121.9771486	37.31311625	800 Saratoga Av	80.01	fair	98.4252	introduced	more than 18.29 m	more than 76.2 cm	SanJose	NA	NA	NA	NA	NA	NA	NA	NA	NA	NA	NA	NA
IH 20131204104253	NA	2020/08/12 20:40:15+00	Pyrus calleryana	San Jose	California	-121.9770378	37.31360943	800 Saratoga Av	16.51	fair	98.4252	introduced	more than 18.29 m	15.24 to 30.48 cm	SanJose	NA	NA	NA	NA	NA	NA	NA	NA	NA	NA	NA	NA
IH 20131204125809	NA	2020/08/12 20:40:15+00	Fraxinus angustifolia	San Jose	California	-121.9715258	37.32122122	300 Saratoga Av	11.43	poor	49.2126	introduced	more than 18.29 m	0 to 15.24 cm	SanJose	NA	NA	NA	NA	NA	NA	NA	NA	NA	NA	NA	NA
IH 20131204150149	NA	2022/04/19 18:07:46+00	Lagerstroemia indica	San Jose	California	-122.0122884	37.30628618	1140 Hyde Av	15.24	good	82.021	introduced	more than 18.29 m	0 to 15.24 cm	SanJose	NA	NA	NA	NA	NA	NA	NA	NA	NA	NA	NA	NA
IH 20131205074008	NA	2022/04/19 18:20:43+00	Pistacia chinensis	San Jose	California	-122.011526	37.30608548	1130 Hyde Av	15.24	good	82.021	introduced	more than 18.29 m	0 to 15.24 cm	SanJose	NA	NA	NA	NA	NA	NA	NA	NA	NA	NA	NA	NA
IH 20131205075721	NA	2022/04/19 18:32:07+00	Pistacia chinensis	San Jose	California	-122.0103874	37.30606606	1100 Hyde Av	27.94	good	98.4252	introduced	more than 18.29 m	15.24 to 30.48 cm	SanJose	NA	NA	NA	NA	NA	NA	NA	NA	NA	NA	NA	NA
IH 20131205081104	NA	2022/04/19 19:44:46+00	Lagerstroemia indica	San Jose	California	-122.0098131	37.30649806	1080 Hyde Av	15.24	good	82.021	introduced	more than 18.29 m	0 to 15.24 cm	SanJose	NA	NA	NA	NA	NA	NA	NA	NA	NA	NA	NA	NA
IH 20131205085800	NA	2022/04/19 19:25:46+00	Pistacia chinensis	San Jose	California	-122.0094916	37.30735022	1080 Hyde Av	20.32	good	82.021	introduced	more than 18.29 m	15.24 to 30.48 cm	SanJose	NA	NA	NA	NA	NA	NA	NA	NA	NA	NA	NA	NA
IH 20131205094902	NA	2022/04/19 21:23:37+00	Pistacia chinensis	San Jose	California	-122.0093088	37.30784892	1060 Hyde Av	20.32	fair	98.4252	introduced	more than 18.29 m	15.24 to 30.48 cm	SanJose	NA	NA	NA	NA	NA	NA	NA	NA	NA	NA	NA	NA
IH 20131205102410	NA	2022/04/18 19:38:52+00	Pistacia chinensis	San Jose	California	-122.00931	37.30903625	1030 Hyde Av	25.4	good	98.4252	introduced	more than 18.29 m	15.24 to 30.48 cm	SanJose	NA	NA	NA	NA	NA	NA	NA	NA	NA	NA	NA	NA
IH 20131205104950	NA	2022/04/18 19:23:09+00	Pistacia chinensis	San Jose	California	-122.0101256	37.30965087	1020 Hyde Av	25.4	good	114.8294	introduced	more than 18.29 m	15.24 to 30.48 cm	SanJose	NA	NA	NA	NA	NA	NA	NA	NA	NA	NA	NA	NA
IH 20131205125432	NA	2022/04/18 17:36:21+00	Quercus agrifolia	San Jose	California	-122.0085569	37.30966226	1000 Tulipan Dr	53.34	good	131.2336	naturally_occurring	more than 18.29 m	45.72 to 60.96 cm	SanJose	NA	NA	NA	NA	NA	NA	NA	NA	NA	NA	NA	NA
IH 20131205155155	NA	2021/09/25 16:05:59+00	NA	San Jose	California	-122.0002213	37.30992397	5600 Bollinger Rd	0	NA	0	no_info	NA	NA	SanJose	NA	NA	NA	NA	NA	NA	NA	NA	NA	NA	NA	NA
IH 20131206081922	NA	2022/04/18 18:18:06+00	Pistacia chinensis	San Jose	California	-122.0137646	37.30952863	1000 Miller Av	25.4	fair	82.021	introduced	more than 18.29 m	15.24 to 30.48 cm	SanJose	NA	NA	NA	NA	NA	NA	NA	NA	NA	NA	NA	NA
IH 20131206092001	NA	2022/04/20 20:35:30+00	NA	San Jose	California	-122.0243928	37.29406244	6801 Prospect Rd	0	NA	0	no_info	NA	NA	SanJose	NA	NA	NA	NA	NA	NA	NA	NA	NA	NA	NA	NA
IH 20131206113956	NA	2020/08/12 20:40:15+00	Liquidambar styraciflua	San Jose	California	-122.0314609	37.30100955	7200 Rainbow Dr	15.24	fair	98.4252	introduced	more than 18.29 m	0 to 15.24 cm	SanJose	NA	NA	NA	NA	NA	NA	NA	NA	NA	NA	NA	NA
IH 20131206141311	NA	2020/08/12 20:40:15+00	Platanus acerifolia	San Jose	California	-122.0322502	37.30737923	1080 S De Anza Bl	17.78	fair	98.4252	introduced	more than 18.29 m	15.24 to 30.48 cm	SanJose	NA	NA	NA	NA	NA	NA	NA	NA	NA	NA	NA	NA
IH 20131206151119	NA	2020/08/12 20:40:15+00	Platanus acerifolia	San Jose	California	-122.0322441	37.31078375	900 S De Anza Bl	20.32	fair	98.4252	introduced	more than 18.29 m	15.24 to 30.48 cm	SanJose	NA	NA	NA	NA	NA	NA	NA	NA	NA	NA	NA	NA
IH 20131211092103	NA	2020/08/12 20:40:15+00	Pistacia chinensis	San Jose	California	-121.9940435	37.27491064	13500 Quito Rd	24.13	fair	98.4252	introduced	more than 18.29 m	15.24 to 30.48 cm	SanJose	NA	NA	NA	NA	NA	NA	NA	NA	NA	NA	NA	NA
IH 20131211100545	NA	2020/08/12 20:40:15+00	Platanus acerifolia	San Jose	California	-121.9944398	37.28715302	12500 Quito Rd	8.89	fair	65.6168	introduced	more than 18.29 m	0 to 15.24 cm	SanJose	NA	NA	NA	NA	NA	NA	NA	NA	NA	NA	NA	NA
IH 20131211142128	NA	2020/08/12 20:40:15+00	Fraxinus angustifolia	San Jose	California	-121.9636505	37.30133793	3551 Payne Av	44.45	fair	131.2336	introduced	more than 18.29 m	30.48 to 45.72 cm	SanJose	NA	NA	NA	NA	NA	NA	NA	NA	NA	NA	NA	NA
IH 20131211151921	NA	2020/08/12 20:40:15+00	Pistacia chinensis	San Jose	California	-121.9522162	37.30640217	3100 Gleneeden Wy	3.81	good	49.2126	introduced	more than 18.29 m	0 to 15.24 cm	SanJose	NA	NA	NA	NA	NA	NA	NA	NA	NA	NA	NA	NA
IH 20131211165151	NA	2020/08/12 20:40:15+00	NA	San Jose	California	-121.9545599	37.30579383	1141 Eden Av	0	NA	0	no_info	NA	NA	SanJose	NA	NA	NA	NA	NA	NA	NA	NA	NA	NA	NA	NA
IH 20131212085535	NA	2020/08/12 20:40:15+00	Pyrus calleryana	San Jose	California	-121.9544675	37.30965513	950 Eden Av	16.51	fair	98.4252	introduced	more than 18.29 m	15.24 to 30.48 cm	SanJose	NA	NA	NA	NA	NA	NA	NA	NA	NA	NA	NA	NA
IH 20131212090225	NA	2020/08/12 20:40:15+00	Pyrus calleryana	San Jose	California	-121.9545729	37.30977702	951 Eden Av	19.05	fair	98.4252	introduced	more than 18.29 m	15.24 to 30.48 cm	SanJose	NA	NA	NA	NA	NA	NA	NA	NA	NA	NA	NA	NA
IH 20131212110009	NA	2020/08/12 20:40:15+00	Pistacia chinensis	San Jose	California	-121.9504225	37.31630999	3101 Moorpark Av	19.05	fair	65.6168	introduced	more than 18.29 m	15.24 to 30.48 cm	SanJose	NA	NA	NA	NA	NA	NA	NA	NA	NA	NA	NA	NA
IH 20131212135015	NA	2020/08/12 20:40:15+00	Platanus acerifolia	San Jose	California	-121.9471224	37.32334599	2900 Stevens Creek Bl	16.51	fair	114.8294	introduced	more than 18.29 m	15.24 to 30.48 cm	SanJose	NA	NA	NA	NA	NA	NA	NA	NA	NA	NA	NA	NA
IH 20131212143554	NA	2020/08/12 20:40:15+00	Platanus acerifolia	San Jose	California	-121.945123	37.32337537	2800 Stevens Creek Bl	31.75	fair	147.6378	introduced	more than 18.29 m	30.48 to 45.72 cm	SanJose	NA	NA	NA	NA	NA	NA	NA	NA	NA	NA	NA	NA
IH 20131212152410	NA	2022/05/11 16:05:19+00	Pinus halepensis	San Jose	California	-121.9411141	37.32727015	2201 Forest Av	45.72	fair	114.8294	introduced	more than 18.29 m	30.48 to 45.72 cm	SanJose	NA	NA	NA	NA	NA	NA	NA	NA	NA	NA	NA	NA
IH 20131212154923	NA	2022/05/11 16:23:06+00	Lagerstroemia indica	San Jose	California	-121.9418957	37.3272985	2201 Forest Av	15.24	fair	49.2126	introduced	more than 18.29 m	0 to 15.24 cm	SanJose	NA	NA	NA	NA	NA	NA	NA	NA	NA	NA	NA	NA
IH 20131212155252	NA	2022/05/11 16:24:39+00	Lagerstroemia indica	San Jose	California	-121.9420946	37.32730076	2201 Forest Av	12.7	fair	49.2126	introduced	more than 18.29 m	0 to 15.24 cm	SanJose	NA	NA	NA	NA	NA	NA	NA	NA	NA	NA	NA	NA
IH 20131213073649	NA	2022/05/11 17:30:01+00	Cercis siliquastrum	San Jose	California	-121.9429274	37.3269556	2200 Forest Av	NA	dead	NA	introduced	NA	NA	SanJose	NA	NA	NA	NA	NA	NA	NA	NA	NA	NA	NA	NA
IH 20131213095645	NA	2020/08/12 20:40:15+00	Laurus L.	San Jose	California	-121.9499226	37.2969728	1500 S Winchester Bl	15.24	good	82.021	no_info	more than 18.29 m	0 to 15.24 cm	SanJose	NA	NA	NA	NA	NA	NA	NA	NA	NA	NA	NA	NA
IH 20131213114324	NA	2020/08/12 20:40:15+00	Laurus L.	San Jose	California	-121.9499593	37.30311659	1200 S Winchester Bl	12.7	good	65.6168	no_info	more than 18.29 m	0 to 15.24 cm	SanJose	NA	NA	NA	NA	NA	NA	NA	NA	NA	NA	NA	NA
IH 20131213123708	NA	2020/08/12 20:40:15+00	Olea europaea	San Jose	California	-121.949991	37.30729332	1000 S Winchester Bl	17.78	good	82.021	introduced	more than 18.29 m	15.24 to 30.48 cm	SanJose	NA	NA	NA	NA	NA	NA	NA	NA	NA	NA	NA	NA
IH 20131213135037	NA	2020/08/12 20:40:15+00	Olea europaea	San Jose	California	-121.9500377	37.31026784	900 S Winchester Bl	13.97	good	82.021	introduced	more than 18.29 m	0 to 15.24 cm	SanJose	NA	NA	NA	NA	NA	NA	NA	NA	NA	NA	NA	NA
IH 20131213141115	NA	2020/08/12 20:40:15+00	Quercus suber	San Jose	California	-121.950057	37.3114167	900 S Winchester Bl	22.86	fair	82.021	introduced	more than 18.29 m	15.24 to 30.48 cm	SanJose	NA	NA	NA	NA	NA	NA	NA	NA	NA	NA	NA	NA
IH 20131213142853	NA	2020/08/12 20:40:15+00	Olea europaea	San Jose	California	-121.9500603	37.31212	900 S Winchester Bl	10.16	fair	65.6168	introduced	more than 18.29 m	0 to 15.24 cm	SanJose	NA	NA	NA	NA	NA	NA	NA	NA	NA	NA	NA	NA
IH 20131213152437	NA	2020/08/12 20:40:15+00	Pinus canariensis	San Jose	California	-121.9501035	37.31812287	500 S Winchester Bl	43.18	excellent	213.2546	introduced	more than 18.29 m	30.48 to 45.72 cm	SanJose	NA	NA	NA	NA	NA	NA	NA	NA	NA	NA	NA	NA
IH 20131213153050	NA	2020/08/12 20:40:15+00	Pinus canariensis	San Jose	California	-121.9500895	37.31838298	500 S Winchester Bl	43.18	good	196.8504	introduced	more than 18.29 m	30.48 to 45.72 cm	SanJose	NA	NA	NA	NA	NA	NA	NA	NA	NA	NA	NA	NA
IH 20131213154013	NA	2020/08/12 20:40:15+00	Platanus acerifolia	San Jose	California	-121.9501255	37.31879654	500 S Winchester Bl	20.32	fair	98.4252	introduced	more than 18.29 m	15.24 to 30.48 cm	SanJose	NA	NA	NA	NA	NA	NA	NA	NA	NA	NA	NA	NA
IH 20131213161432	NA	2020/08/12 20:40:15+00	Ulmus parvifolia	San Jose	California	-121.9422428	37.33015258	2200 W Hedding St	44.45	fair	180.4462	introduced	more than 18.29 m	30.48 to 45.72 cm	SanJose	NA	NA	NA	NA	NA	NA	NA	NA	NA	NA	NA	NA
IH 20131214082402	NA	2020/08/12 20:40:15+00	Platanus acerifolia	San Jose	California	-121.9501134	37.32216226	300 S Winchester Bl	21.59	fair	114.8294	introduced	more than 18.29 m	15.24 to 30.48 cm	SanJose	NA	NA	NA	NA	NA	NA	NA	NA	NA	NA	NA	NA
IH 20131214082533	NA	2020/08/12 20:40:15+00	Platanus acerifolia	San Jose	California	-121.9501064	37.32225644	300 S Winchester Bl	15.24	fair	98.4252	introduced	more than 18.29 m	0 to 15.24 cm	SanJose	NA	NA	NA	NA	NA	NA	NA	NA	NA	NA	NA	NA
IH 20131214093349	NA	2020/08/12 20:40:15+00	Ulmus parvifolia	San Jose	California	-121.9413313	37.33039491	2201 W Hedding St	38.1	fair	114.8294	introduced	more than 18.29 m	30.48 to 45.72 cm	SanJose	NA	NA	NA	NA	NA	NA	NA	NA	NA	NA	NA	NA
IH 20131214124110	NA	2020/08/12 20:40:15+00	Ulmus parvifolia	San Jose	California	-121.9390987	37.33015683	2100 W Hedding St	45.72	fair	164.042	introduced	more than 18.29 m	30.48 to 45.72 cm	SanJose	NA	NA	NA	NA	NA	NA	NA	NA	NA	NA	NA	NA
IH 20131214125859	NA	2020/08/12 20:40:15+00	Zelkova serrata	San Jose	California	-121.9395503	37.33013012	2100 W Hedding St	6.35	fair	65.6168	introduced	more than 18.29 m	0 to 15.24 cm	SanJose	NA	NA	NA	NA	NA	NA	NA	NA	NA	NA	NA	NA
IH 20131214131117	NA	2020/08/12 20:40:15+00	Prunus domestica	San Jose	California	-121.9401758	37.33010596	2100 W Hedding St	1.27	good	32.8084	introduced	more than 18.29 m	0 to 15.24 cm	SanJose	NA	NA	NA	NA	NA	NA	NA	NA	NA	NA	NA	NA
IH 20131214142146	NA	2020/08/12 20:40:15+00	Lagerstroemia indica	San Jose	California	-121.9319367	37.32425471	10 N Bascom Av	17.78	fair	65.6168	introduced	more than 18.29 m	15.24 to 30.48 cm	SanJose	NA	NA	NA	NA	NA	NA	NA	NA	NA	NA	NA	NA
IH 20131214143804	NA	2020/08/12 20:40:15+00	Lagerstroemia indica	San Jose	California	-121.9319673	37.32619793	100 N Bascom Av	15.24	good	65.6168	introduced	more than 18.29 m	0 to 15.24 cm	SanJose	NA	NA	NA	NA	NA	NA	NA	NA	NA	NA	NA	NA
IH 20131215121023	NA	2020/08/12 20:40:15+00	Washingtonia filifera	San Jose	California	-121.9365392	37.3233589	2400 Stevens Creek Bl	71.12	good	114.8294	naturally_occurring	more than 18.29 m	60.96 to 76.2 cm	SanJose	NA	NA	NA	NA	NA	NA	NA	NA	NA	NA	NA	NA
IH 20131215130123	NA	2020/08/12 20:40:15+00	Washingtonia filifera	San Jose	California	-121.9305828	37.32338149	1900 W San Carlos St	63.5	good	114.8294	naturally_occurring	more than 18.29 m	60.96 to 76.2 cm	SanJose	NA	NA	NA	NA	NA	NA	NA	NA	NA	NA	NA	NA
IH 20131215141919	NA	2020/08/12 20:40:15+00	NA	San Jose	California	-121.9272353	37.3234229	1890 W San Carlos St	0	NA	0	no_info	NA	NA	SanJose	NA	NA	NA	NA	NA	NA	NA	NA	NA	NA	NA	NA
IH 20131215143703	NA	2020/08/12 20:40:15+00	Washingtonia filifera	San Jose	California	-121.9258674	37.32340015	1800 W San Carlos St	68.58	good	131.2336	naturally_occurring	more than 18.29 m	60.96 to 76.2 cm	SanJose	NA	NA	NA	NA	NA	NA	NA	NA	NA	NA	NA	NA
IH 20131215144439	NA	2020/08/12 20:40:15+00	NA	San Jose	California	-121.9252581	37.32342286	1800 W San Carlos St	0	NA	0	no_info	NA	NA	SanJose	NA	NA	NA	NA	NA	NA	NA	NA	NA	NA	NA	NA
IH 20131215153325	NA	2020/08/12 20:40:15+00	Lagerstroemia indica	San Jose	California	-121.9208358	37.32344128	1600 W San Carlos St	17.78	good	82.021	introduced	more than 18.29 m	15.24 to 30.48 cm	SanJose	NA	NA	NA	NA	NA	NA	NA	NA	NA	NA	NA	NA
IH 20131215154056	NA	2020/08/12 20:40:15+00	Washingtonia filifera	San Jose	California	-121.9201452	37.32344612	1600 W San Carlos St	73.66	good	114.8294	naturally_occurring	more than 18.29 m	60.96 to 76.2 cm	SanJose	NA	NA	NA	NA	NA	NA	NA	NA	NA	NA	NA	NA
IH 20131215154347	NA	2020/08/12 20:40:15+00	Lagerstroemia indica	San Jose	California	-121.9199642	37.32345537	1600 W San Carlos St	16.51	good	82.021	introduced	more than 18.29 m	15.24 to 30.48 cm	SanJose	NA	NA	NA	NA	NA	NA	NA	NA	NA	NA	NA	NA
IH 20131216122300	NA	2020/08/12 20:40:15+00	Washingtonia filifera	San Jose	California	-121.916251	37.3234715	1400 W San Carlos St	82.55	good	114.8294	naturally_occurring	more than 18.29 m	more than 76.2 cm	SanJose	NA	NA	NA	NA	NA	NA	NA	NA	NA	NA	NA	NA
IH 20131216123630	NA	2020/08/12 20:40:15+00	Washingtonia filifera	San Jose	California	-121.9152932	37.32347895	1400 W San Carlos St	73.66	good	114.8294	naturally_occurring	more than 18.29 m	60.96 to 76.2 cm	SanJose	NA	NA	NA	NA	NA	NA	NA	NA	NA	NA	NA	NA
IH 20131216123816	NA	2020/08/12 20:40:15+00	Lagerstroemia indica	San Jose	California	-121.9152285	37.32348797	1400 W San Carlos St	21.59	fair	98.4252	introduced	more than 18.29 m	15.24 to 30.48 cm	SanJose	NA	NA	NA	NA	NA	NA	NA	NA	NA	NA	NA	NA
IH 20131216144536	NA	2020/08/12 20:40:15+00	Viburnum odoratissimum	San Jose	California	-121.9235897	37.32436171	1700 Martin Av	33.02	fair	82.021	introduced	more than 18.29 m	30.48 to 45.72 cm	SanJose	NA	NA	NA	NA	NA	NA	NA	NA	NA	NA	NA	NA
IH 20131216145357	NA	2020/08/12 20:40:15+00	Viburnum odoratissimum	San Jose	California	-121.9235544	37.32436449	1700 Martin Av	16.51	fair	65.6168	introduced	more than 18.29 m	15.24 to 30.48 cm	SanJose	NA	NA	NA	NA	NA	NA	NA	NA	NA	NA	NA	NA
IH 20131216151501	NA	2020/08/12 20:40:15+00	Viburnum odoratissimum	San Jose	California	-121.9232497	37.32437143	1700 Martin Av	19.05	fair	65.6168	introduced	more than 18.29 m	15.24 to 30.48 cm	SanJose	NA	NA	NA	NA	NA	NA	NA	NA	NA	NA	NA	NA
IH 20131217114952	NA	2020/08/12 20:40:15+00	NA	San Jose	California	-121.9222247	37.32437505	1700 Martin Av	7.62	NA	0	no_info	NA	0 to 15.24 cm	SanJose	NA	NA	NA	NA	NA	NA	NA	NA	NA	NA	NA	NA
IH 20131217124631	NA	2020/08/12 20:40:15+00	Ceanothus	San Jose	California	-121.9216349	37.32437339	1700 Martin Av	6.35	NA	49.2126	no_info	more than 18.29 m	0 to 15.24 cm	SanJose	NA	NA	NA	NA	NA	NA	NA	NA	NA	NA	NA	NA
IH 20131217131348	NA	2020/08/12 20:40:15+00	NA	San Jose	California	-121.9212512	37.32437393	1700 Martin Av	22.86	NA	0	no_info	NA	15.24 to 30.48 cm	SanJose	NA	NA	NA	NA	NA	NA	NA	NA	NA	NA	NA	NA
IH 20131217133814	NA	2020/08/12 20:40:15+00	Platanus acerifolia	San Jose	California	-121.9207067	37.32437406	1700 Martin Av	29.21	fair	98.4252	introduced	more than 18.29 m	15.24 to 30.48 cm	SanJose	NA	NA	NA	NA	NA	NA	NA	NA	NA	NA	NA	NA
IH 20131217133938	NA	2020/08/12 20:40:15+00	Platanus acerifolia	San Jose	California	-121.9206389	37.32437371	1700 Martin Av	27.94	fair	98.4252	introduced	more than 18.29 m	15.24 to 30.48 cm	SanJose	NA	NA	NA	NA	NA	NA	NA	NA	NA	NA	NA	NA
IH 20131217134248	NA	2020/08/12 20:40:15+00	Platanus acerifolia	San Jose	California	-121.9205416	37.32436901	1700 Martin Av	16.51	fair	82.021	introduced	more than 18.29 m	15.24 to 30.48 cm	SanJose	NA	NA	NA	NA	NA	NA	NA	NA	NA	NA	NA	NA
IH 20131217145614	NA	2020/08/12 20:40:15+00	Lagerstroemia indica	San Jose	California	-121.9310178	37.34237252	1100 Morse St	10.16	good	82.021	introduced	more than 18.29 m	0 to 15.24 cm	SanJose	NA	NA	NA	NA	NA	NA	NA	NA	NA	NA	NA	NA
IH 20131223102234	NA	2020/08/12 20:40:15+00	NA	San Jose	California	-121.9034543	37.32641301	701 Park Av	0	NA	0	no_info	NA	NA	SanJose	NA	NA	NA	NA	NA	NA	NA	NA	NA	NA	NA	NA
IH 20131223120046	NA	2020/08/12 20:40:15+00	NA	San Jose	California	-121.9036928	37.32601254	700 Park Av	20.32	NA	0	no_info	NA	15.24 to 30.48 cm	SanJose	NA	NA	NA	NA	NA	NA	NA	NA	NA	NA	NA	NA
IH 20131223120949	NA	2020/08/12 20:40:15+00	NA	San Jose	California	-121.9032469	37.32600609	700 Park Av	12.7	NA	0	no_info	NA	0 to 15.24 cm	SanJose	NA	NA	NA	NA	NA	NA	NA	NA	NA	NA	NA	NA
IH 20131223121028	NA	2020/08/12 20:40:15+00	NA	San Jose	California	-121.9031928	37.32600517	700 Park Av	15.24	NA	0	no_info	NA	0 to 15.24 cm	SanJose	NA	NA	NA	NA	NA	NA	NA	NA	NA	NA	NA	NA
IH 20131223122905	NA	2020/08/12 20:40:15+00	Xylosma congestum	San Jose	California	-121.9023497	37.32606634	600 Park Av	22.86	good	114.8294	no_info	more than 18.29 m	15.24 to 30.48 cm	SanJose	NA	NA	NA	NA	NA	NA	NA	NA	NA	NA	NA	NA
IH 20131223131051	NA	2020/08/12 20:40:15+00	Pyrus kawakamii	San Jose	California	-121.9017999	37.32618528	600 Park Av	19.05	fair	65.6168	no_info	more than 18.29 m	15.24 to 30.48 cm	SanJose	NA	NA	NA	NA	NA	NA	NA	NA	NA	NA	NA	NA
IH 20131223141148	NA	2020/08/12 20:40:15+00	Prunus cerasifera	San Jose	California	-121.8978086	37.32614928	460 W San Carlos St	12.7	fair	82.021	introduced	more than 18.29 m	0 to 15.24 cm	SanJose	NA	NA	NA	NA	NA	NA	NA	NA	NA	NA	NA	NA
IH 20131223142250	NA	2020/08/12 20:40:15+00	Prunus cerasifera	San Jose	California	-121.8963595	37.32706	400 W San Carlos St	15.24	fair	65.6168	introduced	more than 18.29 m	0 to 15.24 cm	SanJose	NA	NA	NA	NA	NA	NA	NA	NA	NA	NA	NA	NA
IH 20131223144332	NA	2020/08/12 20:40:15+00	Prunus cerasifera	San Jose	California	-121.8954714	37.32769019	401 W San Carlos St	16.51	good	65.6168	introduced	more than 18.29 m	15.24 to 30.48 cm	SanJose	NA	NA	NA	NA	NA	NA	NA	NA	NA	NA	NA	NA
IH 20131223160848	NA	2020/08/12 20:40:15+00	Lagerstroemia indica	San Jose	California	-121.9006706	37.32722622	100 S Montgomery St	3.81	good	32.8084	introduced	more than 18.29 m	0 to 15.24 cm	SanJose	NA	NA	NA	NA	NA	NA	NA	NA	NA	NA	NA	NA
IH 20131224084708	NA	2020/08/12 20:40:15+00	Washingtonia filifera	San Jose	California	-121.8961736	37.32898507	390 Park Av	57.15	good	196.8504	naturally_occurring	more than 18.29 m	45.72 to 60.96 cm	SanJose	NA	NA	NA	NA	NA	NA	NA	NA	NA	NA	NA	NA
IH 20131224090259	NA	2020/08/12 20:40:15+00	NA	San Jose	California	-121.9007583	37.32581859	200 S Montgomery St	0	NA	0	no_info	NA	NA	SanJose	NA	NA	NA	NA	NA	NA	NA	NA	NA	NA	NA	NA
IH 20131224091847	NA	2020/08/12 20:40:15+00	NA	San Jose	California	-121.8997196	37.32384136	300 Bird Av	0	NA	0	no_info	NA	NA	SanJose	NA	NA	NA	NA	NA	NA	NA	NA	NA	NA	NA	NA
IH 20131224091925	NA	2020/08/12 20:40:15+00	NA	San Jose	California	-121.8996635	37.32378545	300 Bird Av	0	NA	0	no_info	NA	NA	SanJose	NA	NA	NA	NA	NA	NA	NA	NA	NA	NA	NA	NA
IH 20131224094016	NA	2020/08/12 20:40:15+00	Fraxinus uhdei	San Jose	California	-121.8975968	37.32105786	500 Bird Av	1.27	good	32.8084	introduced	more than 18.29 m	0 to 15.24 cm	SanJose	NA	NA	NA	NA	NA	NA	NA	NA	NA	NA	NA	NA
IH 20131224103448	NA	2020/08/12 20:40:15+00	Platanus acerifolia	San Jose	California	-121.8982571	37.3302124	415 W San Fernando St	16.51	fair	98.4252	introduced	more than 18.29 m	15.24 to 30.48 cm	SanJose	NA	NA	NA	NA	NA	NA	NA	NA	NA	NA	NA	NA
IH 20131224110214	NA	2020/08/12 20:40:15+00	Tilia cordata	San Jose	California	-121.8988085	37.33018067	415 W San Fernando St	12.7	fair	82.021	introduced	more than 18.29 m	0 to 15.24 cm	SanJose	NA	NA	NA	NA	NA	NA	NA	NA	NA	NA	NA	NA
IH 20131224121104	NA	2020/08/12 20:40:15+00	Washingtonia robusta	San Jose	California	-121.8992991	37.32968349	415 W San Fernando St	7.62	good	32.8084	introduced	more than 18.29 m	0 to 15.24 cm	SanJose	NA	NA	NA	NA	NA	NA	NA	NA	NA	NA	NA	NA
IH 20131224141851	NA	2020/08/12 20:40:15+00	Eucalyptus sideroxylon	San Jose	California	-121.8978725	37.31934644	601 Bird Av	36.83	fair	196.8504	introduced	more than 18.29 m	30.48 to 45.72 cm	SanJose	NA	NA	NA	NA	NA	NA	NA	NA	NA	NA	NA	NA
IH 20131224165010	NA	2020/08/12 20:40:15+00	Lagerstroemia indica	San Jose	California	-121.8976159	37.31974908	700 Bird Av	3.81	good	32.8084	introduced	more than 18.29 m	0 to 15.24 cm	SanJose	NA	NA	NA	NA	NA	NA	NA	NA	NA	NA	NA	NA
IH 20131226125921	NA	2020/08/12 20:40:15+00	Phoenix canariensis	San Jose	California	-121.8996471	37.31564811	650 Palm Haven Av	73.66	good	213.2546	introduced	more than 18.29 m	60.96 to 76.2 cm	SanJose	NA	NA	NA	NA	NA	NA	NA	NA	NA	NA	NA	NA
IH 20131226131120	NA	2020/08/12 20:40:15+00	Phoenix canariensis	San Jose	California	-121.8992129	37.31563051	650 Palm Haven Av	87.63	good	246.063	introduced	more than 18.29 m	more than 76.2 cm	SanJose	NA	NA	NA	NA	NA	NA	NA	NA	NA	NA	NA	NA
IH 20131227102112	NA	2020/08/12 20:40:15+00	NA	San Jose	California	-121.9229752	37.30562433	1700 Southwest Ex	0	NA	0	no_info	NA	NA	SanJose	NA	NA	NA	NA	NA	NA	NA	NA	NA	NA	NA	NA
IH 20131227104537	NA	2020/08/12 20:40:15+00	NA	San Jose	California	-121.9212002	37.3072053	1600 Southwest Ex	0	NA	0	no_info	NA	NA	SanJose	NA	NA	NA	NA	NA	NA	NA	NA	NA	NA	NA	NA
IH 20131227104805	NA	2020/08/12 20:40:15+00	NA	San Jose	California	-121.9207938	37.30761414	1600 Southwest Ex	0	NA	0	no_info	NA	NA	SanJose	NA	NA	NA	NA	NA	NA	NA	NA	NA	NA	NA	NA
IH 20131227105027	NA	2020/08/12 20:40:15+00	NA	San Jose	California	-121.9202176	37.30814604	1600 Southwest Ex	0	NA	0	no_info	NA	NA	SanJose	NA	NA	NA	NA	NA	NA	NA	NA	NA	NA	NA	NA
IH 20131227110828	NA	2020/08/12 20:40:15+00	NA	San Jose	California	-121.9190858	37.3091864	1550 Southwest Ex	0	NA	0	no_info	NA	NA	SanJose	NA	NA	NA	NA	NA	NA	NA	NA	NA	NA	NA	NA
IH 20131227144718	NA	2020/08/12 20:40:15+00	Platanus acerifolia	San Jose	California	-121.8955433	37.31089876	1100 Bird Av	45.72	fair	196.8504	introduced	more than 18.29 m	30.48 to 45.72 cm	SanJose	NA	NA	NA	NA	NA	NA	NA	NA	NA	NA	NA	NA
IH 20131227151523	NA	2020/08/12 20:40:15+00	NA	San Jose	California	-121.8876747	37.31430849	1100 Lelong St	13.97	NA	0	no_info	NA	0 to 15.24 cm	SanJose	NA	NA	NA	NA	NA	NA	NA	NA	NA	NA	NA	NA
IH 20131230133029	NA	2021/09/25 16:05:59+00	Washingtonia robusta	San Jose	California	-121.8916462	37.30758212	1300 Bird Av	58.42	excellent	82.021	introduced	more than 18.29 m	45.72 to 60.96 cm	SanJose	NA	NA	NA	NA	NA	NA	NA	NA	NA	NA	NA	NA
IH 20131230133220	NA	2021/09/25 16:05:59+00	Washingtonia robusta	San Jose	California	-121.8917533	37.30762078	1300 Bird Av	45.72	excellent	98.4252	introduced	more than 18.29 m	30.48 to 45.72 cm	SanJose	NA	NA	NA	NA	NA	NA	NA	NA	NA	NA	NA	NA
IH 20131230145551	NA	2020/08/12 20:40:15+00	Platanus acerifolia	San Jose	California	-121.8906974	37.31955183	800 Prevost St	19.05	fair	114.8294	introduced	more than 18.29 m	15.24 to 30.48 cm	SanJose	NA	NA	NA	NA	NA	NA	NA	NA	NA	NA	NA	NA
IH 20131230145827	NA	2020/08/12 20:40:15+00	Platanus acerifolia	San Jose	California	-121.8908342	37.31973286	800 Prevost St	11.43	fair	82.021	introduced	more than 18.29 m	0 to 15.24 cm	SanJose	NA	NA	NA	NA	NA	NA	NA	NA	NA	NA	NA	NA
IH 20131230153336	NA	2020/08/12 20:40:15+00	Ailanthus altissima	San Jose	California	-121.9005503	37.33593384	400 W Julian St	6.35	good	65.6168	introduced	more than 18.29 m	0 to 15.24 cm	SanJose	NA	NA	NA	NA	NA	NA	NA	NA	NA	NA	NA	NA
IH 20131230162416	NA	2020/08/12 20:40:15+00	Ginkgo biloba	San Jose	California	-121.9032009	37.33862186	400 New Autumn St	7.62	good	49.2126	introduced	more than 18.29 m	0 to 15.24 cm	SanJose	NA	NA	NA	NA	NA	NA	NA	NA	NA	NA	NA	NA
IH 20131231094956	NA	2020/08/12 20:40:15+00	Platanus acerifolia	San Jose	California	-121.905354	37.34072402	400 Coleman Av	16.51	fair	98.4252	introduced	more than 18.29 m	15.24 to 30.48 cm	SanJose	NA	NA	NA	NA	NA	NA	NA	NA	NA	NA	NA	NA
IH 20131231095959	NA	2020/08/12 20:40:15+00	Platanus acerifolia	San Jose	California	-121.9076093	37.34095769	500 Coleman Av	25.4	fair	114.8294	introduced	more than 18.29 m	15.24 to 30.48 cm	SanJose	NA	NA	NA	NA	NA	NA	NA	NA	NA	NA	NA	NA
IH 20131231101739	NA	2020/08/12 20:40:15+00	Platanus acerifolia	San Jose	California	-121.9086132	37.34116985	600 Coleman Av	17.78	fair	98.4252	introduced	more than 18.29 m	15.24 to 30.48 cm	SanJose	NA	NA	NA	NA	NA	NA	NA	NA	NA	NA	NA	NA
IH 20131231102926	NA	2020/08/12 20:40:15+00	Platanus acerifolia	San Jose	California	-121.9094879	37.34138483	600 Coleman Av	17.78	fair	114.8294	introduced	more than 18.29 m	15.24 to 30.48 cm	SanJose	NA	NA	NA	NA	NA	NA	NA	NA	NA	NA	NA	NA
IH 20131231120015	NA	2020/08/12 20:40:15+00	Pyrus calleryana	San Jose	California	-121.9080256	37.34434104	600 W Taylor St	16.51	fair	98.4252	introduced	more than 18.29 m	15.24 to 30.48 cm	SanJose	NA	NA	NA	NA	NA	NA	NA	NA	NA	NA	NA	NA
IH 20131231122134	NA	2020/08/12 20:40:15+00	NA	San Jose	California	-121.9070933	37.34499262	600 W Taylor St	0	NA	0	no_info	NA	NA	SanJose	NA	NA	NA	NA	NA	NA	NA	NA	NA	NA	NA	NA
IH 20131231145303	NA	2020/08/12 20:40:15+00	Washingtonia filifera	San Jose	California	-121.8889499	37.32624626	500 Vine St	78.74	good	147.6378	naturally_occurring	more than 18.29 m	more than 76.2 cm	SanJose	NA	NA	NA	NA	NA	NA	NA	NA	NA	NA	NA	NA
IH 20131231152200	NA	2020/08/12 20:40:15+00	Washingtonia filifera	San Jose	California	-121.8884551	37.32571298	500 Vine St	74.93	good	147.6378	naturally_occurring	more than 18.29 m	60.96 to 76.2 cm	SanJose	NA	NA	NA	NA	NA	NA	NA	NA	NA	NA	NA	NA
IH 20131231155027	NA	2022/05/11 19:35:06+00	NA	San Jose	California	-121.8921212	37.32593686	100 Woz Wy	0	NA	0	no_info	NA	NA	SanJose	NA	NA	NA	NA	NA	NA	NA	NA	NA	NA	NA	NA
IH 20140102104611	NA	2022/05/11 20:18:09+00	Cinnamomum camphora	San Jose	California	-121.8899327	37.32632066	100 Woz Wy	40.64	fair	114.8294	introduced	more than 18.29 m	30.48 to 45.72 cm	SanJose	NA	NA	NA	NA	NA	NA	NA	NA	NA	NA	NA	NA
IH 20140102110917	NA	2020/08/12 20:40:15+00	Washingtonia filifera	San Jose	California	-121.889307	37.3267943	400 Almaden Bl	81.28	good	164.042	naturally_occurring	more than 18.29 m	more than 76.2 cm	SanJose	NA	NA	NA	NA	NA	NA	NA	NA	NA	NA	NA	NA
IH 20140102113253	NA	2020/08/12 20:40:15+00	Washingtonia filifera	San Jose	California	-121.8896179	37.32720867	400 Almaden Bl	66.04	fair	164.042	naturally_occurring	more than 18.29 m	60.96 to 76.2 cm	SanJose	NA	NA	NA	NA	NA	NA	NA	NA	NA	NA	NA	NA
IH 20140102113730	NA	2020/08/12 20:40:15+00	Washingtonia filifera	San Jose	California	-121.8897573	37.32739778	400 Almaden Bl	52.07	good	164.042	naturally_occurring	more than 18.29 m	45.72 to 60.96 cm	SanJose	NA	NA	NA	NA	NA	NA	NA	NA	NA	NA	NA	NA
IH 20140102115411	NA	2020/08/12 20:40:15+00	Washingtonia filifera	San Jose	California	-121.8897368	37.32729293	400 Almaden Bl	74.93	good	164.042	naturally_occurring	more than 18.29 m	60.96 to 76.2 cm	SanJose	NA	NA	NA	NA	NA	NA	NA	NA	NA	NA	NA	NA
IH 20140102163014	NA	2020/08/12 20:40:15+00	Washingtonia filifera	San Jose	California	-121.8935036	37.33028258	300 Park Av	55.88	good	180.4462	naturally_occurring	more than 18.29 m	45.72 to 60.96 cm	SanJose	NA	NA	NA	NA	NA	NA	NA	NA	NA	NA	NA	NA
IH 20140102163835	NA	2020/08/12 20:40:15+00	Washingtonia filifera	San Jose	California	-121.8929893	37.33054798	300 Park Av	59.69	good	213.2546	naturally_occurring	more than 18.29 m	45.72 to 60.96 cm	SanJose	NA	NA	NA	NA	NA	NA	NA	NA	NA	NA	NA	NA
IH 20140102164027	NA	2020/08/12 20:40:15+00	Washingtonia filifera	San Jose	California	-121.8928419	37.33062398	300 Park Av	54.61	good	213.2546	naturally_occurring	more than 18.29 m	45.72 to 60.96 cm	SanJose	NA	NA	NA	NA	NA	NA	NA	NA	NA	NA	NA	NA
IH 20140103110910	NA	2020/08/12 20:40:15+00	Jacaranda mimosifolia	San Jose	California	-121.8948457	37.33379101	200 W Santa Clara St	40.64	fair	196.8504	introduced	more than 18.29 m	30.48 to 45.72 cm	SanJose	NA	NA	NA	NA	NA	NA	NA	NA	NA	NA	NA	NA
IH 20140103144705	NA	2020/08/12 20:40:15+00	Platanus acerifolia	San Jose	California	-121.8932959	37.33697349	45 N Market St	31.75	fair	164.042	introduced	more than 18.29 m	30.48 to 45.72 cm	SanJose	NA	NA	NA	NA	NA	NA	NA	NA	NA	NA	NA	NA
IH 20140103154208	NA	2021/09/25 16:05:59+00	Platanus acerifolia	San Jose	California	-121.8988946	37.34320311	470 N San Pedro St	45.72	fair	164.042	introduced	more than 18.29 m	30.48 to 45.72 cm	SanJose	NA	NA	NA	NA	NA	NA	NA	NA	NA	NA	NA	NA
IH 20140106115036	NA	2021/09/25 16:05:59+00	Sequoia sempervirens	San Jose	California	-121.9021201	37.34817778	100 W Taylor St	38.1	good	114.8294	naturally_occurring	more than 18.29 m	30.48 to 45.72 cm	SanJose	NA	NA	NA	NA	NA	NA	NA	NA	NA	NA	NA	NA
IH 20140106125502	NA	2020/08/12 20:40:15+00	Washingtonia filifera	San Jose	California	-121.8915462	37.33127808	200 Park Av	90.17	fair	131.2336	naturally_occurring	more than 18.29 m	more than 76.2 cm	SanJose	NA	NA	NA	NA	NA	NA	NA	NA	NA	NA	NA	NA
IH 20140106131822	NA	2020/08/12 20:40:15+00	Washingtonia filifera	San Jose	California	-121.8909153	37.33161407	200 Park Av	88.9	good	147.6378	naturally_occurring	more than 18.29 m	more than 76.2 cm	SanJose	NA	NA	NA	NA	NA	NA	NA	NA	NA	NA	NA	NA
IH 20140106151001	NA	2020/08/12 20:40:15+00	Olea europaea	San Jose	California	-121.8877779	37.31561288	391 Willow St	27.94	fair	114.8294	introduced	more than 18.29 m	15.24 to 30.48 cm	SanJose	NA	NA	NA	NA	NA	NA	NA	NA	NA	NA	NA	NA
IH 20140107095937	NA	2020/08/12 20:40:15+00	Lagerstroemia indica	San Jose	California	-121.8816461	37.31908203	100 Willow St	13.97	good	65.6168	introduced	more than 18.29 m	0 to 15.24 cm	SanJose	NA	NA	NA	NA	NA	NA	NA	NA	NA	NA	NA	NA
IH 20140107121116	NA	2020/08/12 20:40:15+00	Prunus cerasifera	San Jose	California	-121.8785117	37.31261827	1500 Almaden Ex	13.97	fair	65.6168	introduced	more than 18.29 m	0 to 15.24 cm	SanJose	NA	NA	NA	NA	NA	NA	NA	NA	NA	NA	NA	NA
IH 20140107142728	NA	2020/08/12 20:40:15+00	NA	San Jose	California	-121.8638768	37.27842359	3201 Narvaez Av	0	NA	0	no_info	NA	NA	SanJose	NA	NA	NA	NA	NA	NA	NA	NA	NA	NA	NA	NA
IH 20140107144649	NA	2020/08/12 20:40:15+00	NA	San Jose	California	-121.8629448	37.27637766	3201 Narvaez Av	0	NA	0	no_info	NA	NA	SanJose	NA	NA	NA	NA	NA	NA	NA	NA	NA	NA	NA	NA
IH 20140107150348	NA	2020/08/12 20:40:15+00	NA	San Jose	California	-121.8627316	37.27614249	3201 Narvaez Av	12.7	NA	0	no_info	NA	0 to 15.24 cm	SanJose	NA	NA	NA	NA	NA	NA	NA	NA	NA	NA	NA	NA
IH 20140108085326	NA	2020/08/12 20:40:15+00	Pyrus calleryana	San Jose	California	-121.9067873	37.35172954	100 W Hedding St	26.67	poor	164.042	introduced	more than 18.29 m	15.24 to 30.48 cm	SanJose	NA	NA	NA	NA	NA	NA	NA	NA	NA	NA	NA	NA
IH 20140108114741	NA	2020/08/12 20:40:15+00	Pistacia chinensis	San Jose	California	-121.8584561	37.28007868	500 Hillsdale Av	20.32	good	82.021	introduced	more than 18.29 m	15.24 to 30.48 cm	SanJose	NA	NA	NA	NA	NA	NA	NA	NA	NA	NA	NA	NA
IH 20140108133234	NA	2020/08/12 20:40:15+00	Sophora japonica	San Jose	California	-121.8542612	37.27939134	3500 Vistapark Dr	16.51	good	82.021	no_info	more than 18.29 m	15.24 to 30.48 cm	SanJose	NA	NA	NA	NA	NA	NA	NA	NA	NA	NA	NA	NA
IH 20140109091830	NA	2022/05/16 17:07:06+00	Laurus L.	San Jose	California	-121.8565347	37.26618922	601 Branham Ln	27.94	fair	65.6168	no_info	more than 18.29 m	15.24 to 30.48 cm	SanJose	NA	NA	NA	NA	NA	NA	NA	NA	NA	NA	NA	NA
IH 20140109114459	NA	2020/08/12 20:40:15+00	Pinus canariensis	San Jose	California	-121.8529711	37.26574563	500 Branham Ln	48.26	good	196.8504	introduced	more than 18.29 m	45.72 to 60.96 cm	SanJose	NA	NA	NA	NA	NA	NA	NA	NA	NA	NA	NA	NA
IH 20140109114706	NA	2020/08/12 20:40:15+00	Geijera parviflora	San Jose	California	-121.8528573	37.2657336	500 Branham Ln	39.37	fair	131.2336	introduced	more than 18.29 m	30.48 to 45.72 cm	SanJose	NA	NA	NA	NA	NA	NA	NA	NA	NA	NA	NA	NA
IH 20140109115239	NA	2020/08/12 20:40:15+00	Platanus acerifolia	San Jose	California	-121.8526478	37.26569463	500 Branham Ln	19.05	poor	82.021	introduced	more than 18.29 m	15.24 to 30.48 cm	SanJose	NA	NA	NA	NA	NA	NA	NA	NA	NA	NA	NA	NA
IH 20140109142214	NA	2020/08/12 20:40:15+00	Chionanthus retusus	San Jose	California	-121.8502726	37.26552444	400 Branham Ln	5.08	good	49.2126	introduced	more than 18.29 m	0 to 15.24 cm	SanJose	NA	NA	NA	NA	NA	NA	NA	NA	NA	NA	NA	NA
IH 20140109155722	NA	2020/08/12 20:40:15+00	Platanus acerifolia	San Jose	California	-121.8487886	37.26575734	400 Branham Ln	33.02	fair	180.4462	introduced	more than 18.29 m	30.48 to 45.72 cm	SanJose	NA	NA	NA	NA	NA	NA	NA	NA	NA	NA	NA	NA
IH 20140109162551	NA	2020/08/12 20:40:15+00	NA	San Jose	California	-121.8471956	37.26681975	4401 Vistapark Dr	0	NA	0	no_info	NA	NA	SanJose	NA	NA	NA	NA	NA	NA	NA	NA	NA	NA	NA	NA
IH 20140109163442	NA	2020/08/12 20:40:15+00	Platanus acerifolia	San Jose	California	-121.8465024	37.26612745	4400 Vistapark Dr	55.88	fair	213.2546	introduced	more than 18.29 m	45.72 to 60.96 cm	SanJose	NA	NA	NA	NA	NA	NA	NA	NA	NA	NA	NA	NA
IH 20140110092145	NA	2020/08/12 20:40:15+00	Pistacia chinensis	San Jose	California	-121.8732123	37.27821468	700 Foxworthy Av	19.05	fair	65.6168	introduced	more than 18.29 m	15.24 to 30.48 cm	SanJose	NA	NA	NA	NA	NA	NA	NA	NA	NA	NA	NA	NA
IH 20140110114124	NA	2020/08/12 20:40:15+00	Platanus acerifolia	San Jose	California	-121.8720445	37.26423742	1000 Branham Ln	27.94	fair	98.4252	introduced	more than 18.29 m	15.24 to 30.48 cm	SanJose	NA	NA	NA	NA	NA	NA	NA	NA	NA	NA	NA	NA
IH 20140110121437	NA	2020/08/12 20:40:15+00	Pinus canariensis	San Jose	California	-121.8716087	37.26435764	1000 Branham Ln	27.94	fair	147.6378	introduced	more than 18.29 m	15.24 to 30.48 cm	SanJose	NA	NA	NA	NA	NA	NA	NA	NA	NA	NA	NA	NA
IH 20140110121947	NA	2020/08/12 20:40:15+00	Pinus radiata	San Jose	California	-121.8714569	37.26439839	1000 Branham Ln	38.1	NA	114.8294	naturally_occurring	more than 18.29 m	30.48 to 45.72 cm	SanJose	NA	NA	NA	NA	NA	NA	NA	NA	NA	NA	NA	NA
IH 20140110122314	NA	2020/08/12 20:40:15+00	Geijera parviflora	San Jose	California	-121.8713014	37.26443919	1000 Branham Ln	29.21	fair	131.2336	introduced	more than 18.29 m	15.24 to 30.48 cm	SanJose	NA	NA	NA	NA	NA	NA	NA	NA	NA	NA	NA	NA
IH 20140110134514	NA	2021/09/25 16:05:59+00	Platanus acerifolia	San Jose	California	-121.8687179	37.26506161	900 Branham Ln	17.78	fair	82.021	introduced	more than 18.29 m	15.24 to 30.48 cm	SanJose	NA	NA	NA	NA	NA	NA	NA	NA	NA	NA	NA	NA
IH 20140114090742	NA	2020/08/12 20:40:15+00	Pinus canariensis	San Jose	California	-121.8609994	37.2659318	700 Branham Ln	12.7	fair	32.8084	introduced	more than 18.29 m	0 to 15.24 cm	SanJose	NA	NA	NA	NA	NA	NA	NA	NA	NA	NA	NA	NA
IH 20140114094321	NA	2020/08/12 20:40:15+00	Pinus canariensis	San Jose	California	-121.8597671	37.26594651	700 Branham Ln	20.32	good	98.4252	introduced	more than 18.29 m	15.24 to 30.48 cm	SanJose	NA	NA	NA	NA	NA	NA	NA	NA	NA	NA	NA	NA
IH 20140114110257	NA	2020/08/12 20:40:15+00	Pistacia chinensis	San Jose	California	-121.8616321	37.26592373	700 Branham Ln	19.05	fair	98.4252	introduced	more than 18.29 m	15.24 to 30.48 cm	SanJose	NA	NA	NA	NA	NA	NA	NA	NA	NA	NA	NA	NA
IH 20140114121227	NA	2020/08/12 20:40:15+00	Fraxinus uhdei	San Jose	California	-121.8606714	37.26619711	701 Branham Ln	2.54	fair	0	introduced	NA	0 to 15.24 cm	SanJose	NA	NA	NA	NA	NA	NA	NA	NA	NA	NA	NA	NA
IH 20140114121705	NA	2020/08/12 20:40:15+00	Fraxinus uhdei	San Jose	California	-121.8608659	37.26619016	701 Branham Ln	5.08	fair	65.6168	introduced	more than 18.29 m	0 to 15.24 cm	SanJose	NA	NA	NA	NA	NA	NA	NA	NA	NA	NA	NA	NA
IH 20140114133210	NA	2020/08/12 20:40:15+00	Pistacia chinensis	San Jose	California	-121.8630778	37.26601645	701 Branham Ln	38.1	fair	114.8294	introduced	more than 18.29 m	30.48 to 45.72 cm	SanJose	NA	NA	NA	NA	NA	NA	NA	NA	NA	NA	NA	NA
IH 20140114141930	NA	2020/08/12 20:40:15+00	Quercus ilex	San Jose	California	-121.8581004	37.2657722	600 Branham Ln	17.78	good	98.4252	introduced	more than 18.29 m	15.24 to 30.48 cm	SanJose	NA	NA	NA	NA	NA	NA	NA	NA	NA	NA	NA	NA
IH 20140114142957	NA	2020/08/12 20:40:15+00	Quercus ilex	San Jose	California	-121.8578268	37.26577032	600 Branham Ln	15.24	good	65.6168	introduced	more than 18.29 m	0 to 15.24 cm	SanJose	NA	NA	NA	NA	NA	NA	NA	NA	NA	NA	NA	NA
IH 20140114143334	NA	2020/08/12 20:40:15+00	Quercus lobata	San Jose	California	-121.857778	37.26577016	600 Branham Ln	12.7	good	82.021	naturally_occurring	more than 18.29 m	0 to 15.24 cm	SanJose	NA	NA	NA	NA	NA	NA	NA	NA	NA	NA	NA	NA
IH 20140114152725	NA	2020/08/12 20:40:15+00	Prunus serrulata	San Jose	California	-121.8583338	37.26580324	600 Branham Ln	12.7	good	32.8084	introduced	more than 18.29 m	0 to 15.24 cm	SanJose	NA	NA	NA	NA	NA	NA	NA	NA	NA	NA	NA	NA
IH 20140115082203	NA	2020/08/12 20:40:15+00	Leptospermum laevigatum	San Jose	California	-121.8482348	37.26563676	450 Branham Ln	6.35	fair	49.2126	introduced	more than 18.29 m	0 to 15.24 cm	SanJose	NA	NA	NA	NA	NA	NA	NA	NA	NA	NA	NA	NA
IH 20140115091809	NA	2021/10/08 23:37:13+00	Leptospermum laevigatum	San Jose	California	-121.847258	37.26567828	400 Branham Ln	12.7	fair	19.68504	introduced	more than 18.29 m	0 to 15.24 cm	SanJose	NA	NA	NA	NA	NA	NA	NA	NA	NA	NA	NA	NA
IH 20140115092536	NA	2021/10/08 23:37:13+00	Quercus shumardii	San Jose	California	-121.8467735	37.26566223	400 Branham Ln	2.54	good	19.68504	introduced	more than 18.29 m	0 to 15.24 cm	SanJose	NA	NA	NA	NA	NA	NA	NA	NA	NA	NA	NA	NA
IH 20140115102309	NA	2020/08/12 20:40:15+00	Chitalpa tashkentensis	San Jose	California	-121.845612	37.2638128	4601 Vistapark Dr	16.51	fair	65.6168	no_info	more than 18.29 m	15.24 to 30.48 cm	SanJose	NA	NA	NA	NA	NA	NA	NA	NA	NA	NA	NA	NA
IH 20140115111433	NA	2020/08/12 20:40:15+00	NA	San Jose	California	-121.8418934	37.26606747	301 Branham Ln	16.51	NA	0	no_info	NA	15.24 to 30.48 cm	SanJose	NA	NA	NA	NA	NA	NA	NA	NA	NA	NA	NA	NA
IH 20140115125123	NA	2021/09/25 16:05:59+00	Celtis sinensis	San Jose	California	-121.8659844	37.26523066	4601 Pearl Av	20.32	good	98.4252	introduced	more than 18.29 m	15.24 to 30.48 cm	SanJose	NA	NA	NA	NA	NA	NA	NA	NA	NA	NA	NA	NA
IH 20140115144332	NA	2020/08/12 20:40:15+00	Pistacia chinensis	San Jose	California	-121.8389559	37.27418033	4200 Snell Av	10.16	fair	49.2126	introduced	more than 18.29 m	0 to 15.24 cm	SanJose	NA	NA	NA	NA	NA	NA	NA	NA	NA	NA	NA	NA
IH 20140115163619	NA	2020/08/12 20:40:15+00	Pistacia chinensis	San Jose	California	-121.8316972	37.267767	4500 Snell Av	25.4	fair	98.4252	introduced	more than 18.29 m	15.24 to 30.48 cm	SanJose	NA	NA	NA	NA	NA	NA	NA	NA	NA	NA	NA	NA
IH 20140115171316	NA	2020/08/12 20:40:15+00	Fraxinus uhdei	San Jose	California	-121.8311779	37.26736784	4500 Snell Av	60.96	fair	196.8504	introduced	more than 18.29 m	45.72 to 60.96 cm	SanJose	NA	NA	NA	NA	NA	NA	NA	NA	NA	NA	NA	NA
IH 20140116083338	NA	2020/08/12 20:40:15+00	Fraxinus uhdei	San Jose	California	-121.8320876	37.26834204	4500 Snell Av	58.42	fair	164.042	introduced	more than 18.29 m	45.72 to 60.96 cm	SanJose	NA	NA	NA	NA	NA	NA	NA	NA	NA	NA	NA	NA
IH 20140116112201	NA	2022/04/20 19:41:55+00	Eucalyptus polyanthemos	San Jose	California	-121.8288208	37.26617614	141 Branham Ln	83.82	fair	213.2546	introduced	more than 18.29 m	more than 76.2 cm	SanJose	NA	NA	NA	NA	NA	NA	NA	NA	NA	NA	NA	NA
IH 20140116114953	NA	2020/08/12 20:40:15+00	NA	San Jose	California	-121.8308676	37.26643303	4500 Snell Av	0	NA	0	no_info	NA	NA	SanJose	NA	NA	NA	NA	NA	NA	NA	NA	NA	NA	NA	NA
IH 20140116120652	NA	2020/08/12 20:40:15+00	NA	San Jose	California	-121.8304279	37.26583489	140 Branham Ln	0	NA	0	no_info	NA	NA	SanJose	NA	NA	NA	NA	NA	NA	NA	NA	NA	NA	NA	NA
IH 20140116131829	NA	2020/08/12 20:40:15+00	NA	San Jose	California	-121.8257435	37.265868	90 Branham Ln	0	NA	0	no_info	NA	NA	SanJose	NA	NA	NA	NA	NA	NA	NA	NA	NA	NA	NA	NA
IH 20140116150346	NA	2020/08/12 20:40:15+00	Eucalyptus cinerea	San Jose	California	-121.8279102	37.26620563	4701 Park Arcadia Dr	60.96	fair	131.2336	introduced	more than 18.29 m	45.72 to 60.96 cm	SanJose	NA	NA	NA	NA	NA	NA	NA	NA	NA	NA	NA	NA
IH 20140117104600	NA	2020/08/12 20:40:15+00	Washingtonia robusta	San Jose	California	-121.8530583	37.26001548	600 Chynoweth Av	54.61	good	82.021	introduced	more than 18.29 m	45.72 to 60.96 cm	SanJose	NA	NA	NA	NA	NA	NA	NA	NA	NA	NA	NA	NA
IH 20140117110129	NA	2020/08/12 20:40:15+00	Washingtonia robusta	San Jose	California	-121.8524834	37.25993419	600 Chynoweth Av	59.69	good	131.2336	introduced	more than 18.29 m	45.72 to 60.96 cm	SanJose	NA	NA	NA	NA	NA	NA	NA	NA	NA	NA	NA	NA
IH 20140117142701	NA	2020/08/12 20:40:15+00	Koelreuteria bipinnata	San Jose	California	-121.8307057	37.2710393	91 Skyway Dr	46.99	fair	131.2336	introduced	more than 18.29 m	45.72 to 60.96 cm	SanJose	NA	NA	NA	NA	NA	NA	NA	NA	NA	NA	NA	NA
IH 20140117155351	NA	2020/08/12 20:40:15+00	Pistacia chinensis	San Jose	California	-121.8237902	37.25885165	200 Chynoweth Av	15.24	good	65.6168	introduced	more than 18.29 m	0 to 15.24 cm	SanJose	NA	NA	NA	NA	NA	NA	NA	NA	NA	NA	NA	NA
IH 20140121095634	NA	2021/09/25 16:05:59+00	Pistacia chinensis	San Jose	California	-121.8218359	37.25884217	100 Chynoweth Av	22.86	good	65.6168	introduced	more than 18.29 m	15.24 to 30.48 cm	SanJose	NA	NA	NA	NA	NA	NA	NA	NA	NA	NA	NA	NA
IH 20140121102444	NA	2021/09/25 16:05:59+00	Pistacia chinensis	San Jose	California	-121.8205652	37.25890349	100 Chynoweth Av	25.4	good	65.6168	introduced	more than 18.29 m	15.24 to 30.48 cm	SanJose	NA	NA	NA	NA	NA	NA	NA	NA	NA	NA	NA	NA
IH 20140121143548	NA	2020/08/12 20:40:15+00	Lagerstroemia indica	San Jose	California	-121.8393873	37.25258415	500 Velasco Dr	3.81	good	49.2126	introduced	more than 18.29 m	0 to 15.24 cm	SanJose	NA	NA	NA	NA	NA	NA	NA	NA	NA	NA	NA	NA
IH 20140121145710	NA	2020/08/12 20:40:15+00	Lagerstroemia indica	San Jose	California	-121.838658	37.25230574	500 Velasco Dr	3.81	good	49.2126	introduced	more than 18.29 m	0 to 15.24 cm	SanJose	NA	NA	NA	NA	NA	NA	NA	NA	NA	NA	NA	NA
IH 20140121150109	NA	2020/08/12 20:40:15+00	Lagerstroemia indica	San Jose	California	-121.8385334	37.25225807	500 Velasco Dr	2.54	good	32.8084	introduced	more than 18.29 m	0 to 15.24 cm	SanJose	NA	NA	NA	NA	NA	NA	NA	NA	NA	NA	NA	NA
IH 20140122074129	NA	2020/08/12 20:40:15+00	Laurus nobilis	San Jose	California	-121.8588547	37.25321797	5400 Santa Teresa Bl	7.62	good	49.2126	introduced	more than 18.29 m	0 to 15.24 cm	SanJose	NA	NA	NA	NA	NA	NA	NA	NA	NA	NA	NA	NA
IH 20140122080221	NA	2020/08/12 20:40:15+00	Liquidambar styraciflua	San Jose	California	-121.8588735	37.25397922	5400 Santa Teresa Bl	26.67	fair	114.8294	introduced	more than 18.29 m	15.24 to 30.48 cm	SanJose	NA	NA	NA	NA	NA	NA	NA	NA	NA	NA	NA	NA
IH 20140122080627	NA	2020/08/12 20:40:15+00	Liquidambar styraciflua	San Jose	California	-121.8588807	37.25417374	5400 Santa Teresa Bl	15.24	good	82.021	introduced	more than 18.29 m	0 to 15.24 cm	SanJose	NA	NA	NA	NA	NA	NA	NA	NA	NA	NA	NA	NA
IH 20140122082517	NA	2020/08/12 20:40:15+00	Aesculus californica	San Jose	California	-121.8589064	37.25601316	5300 Santa Teresa Bl	7.62	good	32.8084	naturally_occurring	more than 18.29 m	0 to 15.24 cm	SanJose	NA	NA	NA	NA	NA	NA	NA	NA	NA	NA	NA	NA
IH 20140122083023	NA	2020/08/12 20:40:15+00	Lagerstroemia indica	San Jose	California	-121.8589011	37.25634153	5300 Santa Teresa Bl	2.54	good	32.8084	introduced	more than 18.29 m	0 to 15.24 cm	SanJose	NA	NA	NA	NA	NA	NA	NA	NA	NA	NA	NA	NA
IH 20140122102126	NA	2020/08/12 20:40:15+00	Prunus cerasifera	San Jose	California	-121.860449	37.24447294	5650 Santa Teresa Bl	16.51	fair	65.6168	introduced	more than 18.29 m	15.24 to 30.48 cm	SanJose	NA	NA	NA	NA	NA	NA	NA	NA	NA	NA	NA	NA
IH 20140122105238	NA	2020/08/12 20:40:15+00	Prunus cerasifera	San Jose	California	-121.8602087	37.24514531	5650 Santa Teresa Bl	17.78	fair	65.6168	introduced	more than 18.29 m	15.24 to 30.48 cm	SanJose	NA	NA	NA	NA	NA	NA	NA	NA	NA	NA	NA	NA
IH 20140120171945	NA	2021/09/25 16:05:59+00	Eucalyptus sideroxylon	San Jose	California	-121.8211066	37.25903369	101 Chynoweth Av	88.9	fair	213.2546	introduced	more than 18.29 m	more than 76.2 cm	SanJose	NA	NA	NA	NA	NA	NA	NA	NA	NA	NA	NA	NA
IH 20140120171320	NA	2021/09/25 16:05:59+00	Pistacia chinensis	San Jose	California	-121.8205219	37.25904233	101 Chynoweth Av	22.86	fair	82.021	introduced	more than 18.29 m	15.24 to 30.48 cm	SanJose	NA	NA	NA	NA	NA	NA	NA	NA	NA	NA	NA	NA
IH 20140122115234	NA	2020/08/12 20:40:15+00	Prunus cerasifera	San Jose	California	-121.859636	37.2467196	5650 Santa Teresa Bl	15.24	fair	65.6168	introduced	more than 18.29 m	0 to 15.24 cm	SanJose	NA	NA	NA	NA	NA	NA	NA	NA	NA	NA	NA	NA
IH 20140122143653	NA	2020/08/12 20:40:15+00	Cupressus sempervirens	San Jose	California	-121.8544025	37.23978877	5700 Santa Teresa Bl	36.83	fair	147.6378	introduced	more than 18.29 m	30.48 to 45.72 cm	SanJose	NA	NA	NA	NA	NA	NA	NA	NA	NA	NA	NA	NA
IH 20140122153059	NA	2022/05/24 17:14:11+00	Robinia pseudoacacia	San Jose	California	-121.8597288	37.24704611	5651 Santa Teresa Bl	25.4	fair	98.4252	introduced	more than 18.29 m	15.24 to 30.48 cm	SanJose	NA	NA	NA	NA	NA	NA	NA	NA	NA	NA	NA	NA
IH 20140122154059	NA	2020/08/12 20:40:15+00	Pistacia chinensis	San Jose	California	-121.8598225	37.24680631	5651 Santa Teresa Bl	3.81	good	49.2126	introduced	more than 18.29 m	0 to 15.24 cm	SanJose	NA	NA	NA	NA	NA	NA	NA	NA	NA	NA	NA	NA
IH 20140122155852	NA	2020/08/12 20:40:15+00	Gleditsia triacanthos	San Jose	California	-121.8601203	37.24596678	5651 Santa Teresa Bl	21.59	fair	82.021	introduced	more than 18.29 m	15.24 to 30.48 cm	SanJose	NA	NA	NA	NA	NA	NA	NA	NA	NA	NA	NA	NA
IH 20140122162355	NA	2020/08/12 20:40:15+00	Pistacia chinensis	San Jose	California	-121.8602066	37.24575366	5651 Santa Teresa Bl	6.35	good	65.6168	introduced	more than 18.29 m	0 to 15.24 cm	SanJose	NA	NA	NA	NA	NA	NA	NA	NA	NA	NA	NA	NA
IH 20140122170324	NA	2020/08/12 20:40:15+00	Pyrus calleryana	San Jose	California	-121.8606746	37.24445547	5651 Santa Teresa Bl	2.54	fair	32.8084	introduced	more than 18.29 m	0 to 15.24 cm	SanJose	NA	NA	NA	NA	NA	NA	NA	NA	NA	NA	NA	NA
IH 20140123074636	NA	2020/08/12 20:40:15+00	Sequoia sempervirens	San Jose	California	-121.8608658	37.24336412	5655 Santa Teresa Bl	2.54	NA	32.8084	naturally_occurring	more than 18.29 m	0 to 15.24 cm	SanJose	NA	NA	NA	NA	NA	NA	NA	NA	NA	NA	NA	NA
IH 20140123090144	NA	2021/09/25 16:05:59+00	Pittosporum undulatum	San Jose	California	-121.8560437	37.23982509	5701 Santa Teresa Bl	24.13	good	98.4252	introduced	more than 18.29 m	15.24 to 30.48 cm	SanJose	NA	NA	NA	NA	NA	NA	NA	NA	NA	NA	NA	NA
IH 20140123093834	NA	2020/08/12 20:40:15+00	Cupressus sempervirens	San Jose	California	-121.8550188	37.2395839	5751 Santa Teresa Bl	22.86	good	114.8294	introduced	more than 18.29 m	15.24 to 30.48 cm	SanJose	NA	NA	NA	NA	NA	NA	NA	NA	NA	NA	NA	NA
IH 20140123093901	NA	2020/08/12 20:40:15+00	Cupressus sempervirens	San Jose	California	-121.8549899	37.23957778	5751 Santa Teresa Bl	25.4	good	114.8294	introduced	more than 18.29 m	15.24 to 30.48 cm	SanJose	NA	NA	NA	NA	NA	NA	NA	NA	NA	NA	NA	NA
IH 20140123094742	NA	2021/11/13 00:38:15+00	Fraxinus angustifolia	San Jose	California	-121.8545413	37.23947389	5751 Santa Teresa Bl	30.48	poor	82.021	introduced	more than 18.29 m	15.24 to 30.48 cm	SanJose	NA	NA	NA	NA	NA	NA	NA	NA	NA	NA	NA	NA
IH 20140123102519	NA	2021/11/13 00:38:15+00	Fraxinus angustifolia	San Jose	California	-121.8530016	37.23912459	5751 Santa Teresa Bl	33.02	fair	98.4252	introduced	more than 18.29 m	30.48 to 45.72 cm	SanJose	NA	NA	NA	NA	NA	NA	NA	NA	NA	NA	NA	NA
IH 20140123112051	NA	2020/08/12 20:40:15+00	Koelreuteria paniculata	San Jose	California	-121.8469917	37.23790626	5790 Santa Teresa Bl	30.48	fair	82.021	introduced	more than 18.29 m	15.24 to 30.48 cm	SanJose	NA	NA	NA	NA	NA	NA	NA	NA	NA	NA	NA	NA
IH 20140123114940	NA	2020/08/12 20:40:15+00	Koelreuteria paniculata	San Jose	California	-121.8483499	37.23822313	5790 Santa Teresa Bl	35.56	fair	82.021	introduced	more than 18.29 m	30.48 to 45.72 cm	SanJose	NA	NA	NA	NA	NA	NA	NA	NA	NA	NA	NA	NA
IH 20140123132742	NA	2020/08/12 20:40:15+00	Olea europaea	San Jose	California	-121.8497321	37.23853555	5790 Santa Teresa Bl	5.08	fair	49.2126	introduced	more than 18.29 m	0 to 15.24 cm	SanJose	NA	NA	NA	NA	NA	NA	NA	NA	NA	NA	NA	NA
IH 20140123142118	NA	2020/08/12 20:40:15+00	Olea europaea	San Jose	California	-121.8414089	37.23682417	5800 Santa Teresa Bl	11.43	fair	82.021	introduced	more than 18.29 m	0 to 15.24 cm	SanJose	NA	NA	NA	NA	NA	NA	NA	NA	NA	NA	NA	NA
IH 20140123163806	NA	2020/08/12 20:40:15+00	NA	San Jose	California	-121.8280334	37.23724172	5900 Santa Teresa Bl	0	NA	0	no_info	NA	NA	SanJose	NA	NA	NA	NA	NA	NA	NA	NA	NA	NA	NA	NA
IH 20140123165209	NA	2022/05/13 18:17:55+00	Gleditsia triacanthos	San Jose	California	-121.8288292	37.23709546	5900 Santa Teresa Bl	50.8	fair	164.042	introduced	more than 18.29 m	45.72 to 60.96 cm	SanJose	NA	NA	NA	NA	NA	NA	NA	NA	NA	NA	NA	NA
IH 20140123171359	NA	2022/05/13 17:51:00+00	Gleditsia triacanthos	San Jose	California	-121.8298976	37.23705536	5900 Santa Teresa Bl	48.26	fair	147.6378	introduced	more than 18.29 m	45.72 to 60.96 cm	SanJose	NA	NA	NA	NA	NA	NA	NA	NA	NA	NA	NA	NA
IH 20140124082552	NA	2021/09/25 16:05:59+00	Eucalyptus polyanthemos	San Jose	California	-121.832701	37.23686566	5850 Santa Teresa Bl	68.58	fair	213.2546	introduced	more than 18.29 m	60.96 to 76.2 cm	SanJose	NA	NA	NA	NA	NA	NA	NA	NA	NA	NA	NA	NA
IH 20140124141745	NA	2020/08/12 20:40:15+00	Cedrus deodara	San Jose	California	-121.826926	37.23731441	5900 Santa Teresa Bl	20.32	poor	98.4252	introduced	more than 18.29 m	15.24 to 30.48 cm	SanJose	NA	NA	NA	NA	NA	NA	NA	NA	NA	NA	NA	NA
IH 20140124142504	NA	2020/08/12 20:40:15+00	Cedrus deodara	San Jose	California	-121.8272197	37.23725054	5900 Santa Teresa Bl	13.97	good	82.021	introduced	more than 18.29 m	0 to 15.24 cm	SanJose	NA	NA	NA	NA	NA	NA	NA	NA	NA	NA	NA	NA
IH 20140124143155	NA	2021/09/25 16:05:59+00	Cedrus deodara	San Jose	California	-121.8277135	37.23713899	5900 Santa Teresa Bl	27.94	good	114.8294	introduced	more than 18.29 m	15.24 to 30.48 cm	SanJose	NA	NA	NA	NA	NA	NA	NA	NA	NA	NA	NA	NA
IH 20140124143344	NA	2020/08/12 20:40:15+00	Cedrus deodara	San Jose	California	-121.8278095	37.2371134	5900 Santa Teresa Bl	22.86	good	82.021	introduced	more than 18.29 m	15.24 to 30.48 cm	SanJose	NA	NA	NA	NA	NA	NA	NA	NA	NA	NA	NA	NA
IH 20140124153935	NA	2021/09/25 16:05:59+00	Platanus acerifolia	San Jose	California	-121.8290787	37.23691654	5900 Santa Teresa Bl	17.78	fair	98.4252	introduced	more than 18.29 m	15.24 to 30.48 cm	SanJose	NA	NA	NA	NA	NA	NA	NA	NA	NA	NA	NA	NA
IH 20140128114015	NA	2020/08/12 20:40:15+00	Platanus racemosa	San Jose	California	-121.812755	37.2369289	6050 Santa Teresa Bl	29.21	fair	147.6378	naturally_occurring	more than 18.29 m	15.24 to 30.48 cm	SanJose	NA	NA	NA	NA	NA	NA	NA	NA	NA	NA	NA	NA
IH 20140128141153	NA	2020/08/12 20:40:15+00	Fraxinus americana	San Jose	California	-121.807528	37.23695626	6100 Santa Teresa Bl	15.24	good	82.021	introduced	more than 18.29 m	0 to 15.24 cm	SanJose	NA	NA	NA	NA	NA	NA	NA	NA	NA	NA	NA	NA
IH 20140128142500	NA	2020/08/12 20:40:15+00	Cercis canadensis	San Jose	California	-121.8082873	37.2369471	6100 Santa Teresa Bl	17.78	fair	65.6168	introduced	more than 18.29 m	15.24 to 30.48 cm	SanJose	NA	NA	NA	NA	NA	NA	NA	NA	NA	NA	NA	NA
IH 20140128162731	NA	2020/08/12 20:40:15+00	NA	San Jose	California	-121.8173929	37.24553671	5800 Lean Av	0	NA	0	no_info	NA	NA	SanJose	NA	NA	NA	NA	NA	NA	NA	NA	NA	NA	NA	NA
IH 20140128171656	NA	2020/08/12 20:40:15+00	Ligustrum lucidum	San Jose	California	-121.8178349	37.24522383	5801 Lean Av	6.35	fair	49.2126	introduced	more than 18.29 m	0 to 15.24 cm	SanJose	NA	NA	NA	NA	NA	NA	NA	NA	NA	NA	NA	NA
IH 20140129074540	NA	2020/08/12 20:40:15+00	Prunus cerasifera	San Jose	California	-121.8174374	37.24384649	5890 Lean Av	13.97	NA	65.6168	introduced	more than 18.29 m	0 to 15.24 cm	SanJose	NA	NA	NA	NA	NA	NA	NA	NA	NA	NA	NA	NA
IH 20140129081735	NA	2020/08/12 20:40:15+00	Cedrus deodara	San Jose	California	-121.8175893	37.24419391	5890 Lean Av	29.21	good	114.8294	introduced	more than 18.29 m	15.24 to 30.48 cm	SanJose	NA	NA	NA	NA	NA	NA	NA	NA	NA	NA	NA	NA
IH 20140129082135	NA	2020/08/12 20:40:15+00	Cedrus deodara	San Jose	California	-121.8176052	37.24436325	5890 Lean Av	31.75	good	114.8294	introduced	more than 18.29 m	30.48 to 45.72 cm	SanJose	NA	NA	NA	NA	NA	NA	NA	NA	NA	NA	NA	NA
IH 20140129091420	NA	2020/08/12 20:40:15+00	Rhus lancea	San Jose	California	-121.8316913	37.24782777	5600 Crow Ln	26.67	fair	98.4252	no_info	more than 18.29 m	15.24 to 30.48 cm	SanJose	NA	NA	NA	NA	NA	NA	NA	NA	NA	NA	NA	NA
IH 20140129095616	NA	2022/04/15 16:42:54+00	Geijera parviflora	San Jose	California	-121.8040424	37.23875579	6001 Cottle Rd	48.26	fair	147.6378	introduced	more than 18.29 m	45.72 to 60.96 cm	SanJose	NA	NA	NA	NA	NA	NA	NA	NA	NA	NA	NA	NA
IH 20140129103814	NA	2020/08/12 20:40:15+00	Pistacia chinensis	San Jose	California	-121.8038497	37.24058893	5900 Cottle Rd	17.78	fair	65.6168	introduced	more than 18.29 m	15.24 to 30.48 cm	SanJose	NA	NA	NA	NA	NA	NA	NA	NA	NA	NA	NA	NA
IH 20140129104113	NA	2020/08/12 20:40:15+00	Pistacia chinensis	San Jose	California	-121.8038573	37.24069263	5900 Cottle Rd	21.59	fair	82.021	introduced	more than 18.29 m	15.24 to 30.48 cm	SanJose	NA	NA	NA	NA	NA	NA	NA	NA	NA	NA	NA	NA
IH 20140129110427	NA	2020/08/12 20:40:15+00	Pistacia chinensis	San Jose	California	-121.8038889	37.24151451	5900 Cottle Rd	12.7	fair	65.6168	introduced	more than 18.29 m	0 to 15.24 cm	SanJose	NA	NA	NA	NA	NA	NA	NA	NA	NA	NA	NA	NA
IH 20140129113326	NA	2020/08/12 20:40:15+00	Robinia pseudoacacia	San Jose	California	-121.8040157	37.23591838	6101 Cottle Rd	26.67	fair	164.042	introduced	more than 18.29 m	15.24 to 30.48 cm	SanJose	NA	NA	NA	NA	NA	NA	NA	NA	NA	NA	NA	NA
IH 20140129113456	NA	2020/08/12 20:40:15+00	Robinia pseudoacacia	San Jose	California	-121.8040159	37.23584457	6101 Cottle Rd	49.53	fair	196.8504	introduced	more than 18.29 m	45.72 to 60.96 cm	SanJose	NA	NA	NA	NA	NA	NA	NA	NA	NA	NA	NA	NA
IH 20140129151912	NA	2020/08/12 20:40:15+00	Triadica sebifera	San Jose	California	-121.8263644	37.25138705	360 Blossom Hill Rd	26.67	fair	114.8294	introduced	more than 18.29 m	15.24 to 30.48 cm	SanJose	NA	NA	NA	NA	NA	NA	NA	NA	NA	NA	NA	NA
IH 20140130074926	NA	2020/08/12 20:40:15+00	Quercus agrifolia	San Jose	California	-121.8571549	37.2503278	870 Blossom Hill Rd	24.13	good	82.021	naturally_occurring	more than 18.29 m	15.24 to 30.48 cm	SanJose	NA	NA	NA	NA	NA	NA	NA	NA	NA	NA	NA	NA
IH 20140130085324	NA	2020/08/12 20:40:15+00	Pinus canariensis	San Jose	California	-121.8512912	37.25039159	700 Blossom Hill Rd	30.48	good	164.042	introduced	more than 18.29 m	15.24 to 30.48 cm	SanJose	NA	NA	NA	NA	NA	NA	NA	NA	NA	NA	NA	NA
IH 20140130090810	NA	2020/08/12 20:40:15+00	Pistacia chinensis	San Jose	California	-121.8504339	37.25045223	700 Blossom Hill Rd	8.89	good	65.6168	introduced	more than 18.29 m	0 to 15.24 cm	SanJose	NA	NA	NA	NA	NA	NA	NA	NA	NA	NA	NA	NA
IH 20140130091544	NA	2020/08/12 20:40:15+00	Quercus suber	San Jose	California	-121.8501905	37.25047003	700 Blossom Hill Rd	31.75	good	131.2336	introduced	more than 18.29 m	30.48 to 45.72 cm	SanJose	NA	NA	NA	NA	NA	NA	NA	NA	NA	NA	NA	NA
IH 20140130092429	NA	2020/08/12 20:40:15+00	Platanus acerifolia	San Jose	California	-121.8498906	37.2504804	700 Blossom Hill Rd	15.24	fair	98.4252	introduced	more than 18.29 m	0 to 15.24 cm	SanJose	NA	NA	NA	NA	NA	NA	NA	NA	NA	NA	NA	NA
IH 20140130112203	NA	2020/08/12 20:40:15+00	Pistacia chinensis	San Jose	California	-121.8449862	37.25058298	690 Blossom Hill Rd	24.13	fair	98.4252	introduced	more than 18.29 m	15.24 to 30.48 cm	SanJose	NA	NA	NA	NA	NA	NA	NA	NA	NA	NA	NA	NA
IH 20140130123856	NA	2020/08/12 20:40:15+00	NA	San Jose	California	-121.8472949	37.25073345	701 Blossom Hill Rd	0	NA	0	no_info	NA	NA	SanJose	NA	NA	NA	NA	NA	NA	NA	NA	NA	NA	NA	NA
IH 20140130131829	NA	2020/08/12 20:40:15+00	Platanus acerifolia	San Jose	California	-121.8654062	37.25038983	900 Blossom Hill Rd	15.24	NA	98.4252	introduced	more than 18.29 m	0 to 15.24 cm	SanJose	NA	NA	NA	NA	NA	NA	NA	NA	NA	NA	NA	NA
IH 20140130134132	NA	2020/08/12 20:40:15+00	Pinus canariensis	San Jose	California	-121.8648219	37.25038973	900 Blossom Hill Rd	24.13	good	131.2336	introduced	more than 18.29 m	15.24 to 30.48 cm	SanJose	NA	NA	NA	NA	NA	NA	NA	NA	NA	NA	NA	NA
IH 20140130134651	NA	2020/08/12 20:40:15+00	Platanus acerifolia	San Jose	California	-121.8646046	37.25041878	900 Blossom Hill Rd	31.75	fair	147.6378	introduced	more than 18.29 m	30.48 to 45.72 cm	SanJose	NA	NA	NA	NA	NA	NA	NA	NA	NA	NA	NA	NA
IH 20140130135952	NA	2020/08/12 20:40:15+00	Platanus acerifolia	San Jose	California	-121.8642723	37.25038806	900 Blossom Hill Rd	27.94	fair	147.6378	introduced	more than 18.29 m	15.24 to 30.48 cm	SanJose	NA	NA	NA	NA	NA	NA	NA	NA	NA	NA	NA	NA
IH 20140130145328	NA	2020/08/12 20:40:15+00	Pinus canariensis	San Jose	California	-121.8635465	37.25038152	900 Blossom Hill Rd	19.05	good	114.8294	introduced	more than 18.29 m	15.24 to 30.48 cm	SanJose	NA	NA	NA	NA	NA	NA	NA	NA	NA	NA	NA	NA
IH 20140130161326	NA	2020/08/12 20:40:15+00	Pistacia chinensis	San Jose	California	-121.866659	37.24529073	901 Furlong Dr	29.21	good	114.8294	introduced	more than 18.29 m	15.24 to 30.48 cm	SanJose	NA	NA	NA	NA	NA	NA	NA	NA	NA	NA	NA	NA
IH 20140130162913	NA	2020/08/12 20:40:15+00	Pistacia chinensis	San Jose	California	-121.8673168	37.24561056	901 Furlong Dr	26.67	fair	82.021	introduced	more than 18.29 m	15.24 to 30.48 cm	SanJose	NA	NA	NA	NA	NA	NA	NA	NA	NA	NA	NA	NA
IH 20140131092703	NA	2020/08/12 20:40:15+00	Sequoia sempervirens	San Jose	California	-121.994011	37.30631415	1000 Creekwood Dr	15.24	good	65.6168	naturally_occurring	more than 18.29 m	0 to 15.24 cm	SanJose	NA	NA	NA	NA	NA	NA	NA	NA	NA	NA	NA	NA
[truncated: 345,896 more rows]
