# Supplementary material for: Species clustering, climate effects, and introduced species in 5 million city trees across 63 US cities
Source: eLife. 2022 Sep 27;11:e77891. doi: 10.7554/eLife.77891 (PMC9578703; doi:10.7554/eLife.77891)
Supplement: Figure 1—source data 1. — This zipped file includes all of the cleaned data used in the study (63 spreadsheets, one for each city, where each row is a tree). It is available on Dryad at https://doi.org/10.5061/dryad.2jm63xsrf. [file elife-77891-fig1-data1.zip › Rochester_Final_2022-06-18.csv]

city_ID	common_name	scientific_name	city	state	longitude_coordinate	latitude_coordinate	address	diameter_breast_height_CM	native	diameter_breast_height_binned_CM	greater_metro	tree_ID	planted_date	most_recent_observation	retired_date	most_recent_observation_type	location_type	zipcode	neighborhood	location_name	ward	district	overhead_utility	condition	height_M	height_binned_M	percent_population
125415	jap tree lilac	NA	Rochester	New York	-77.585668	43.158162	1 Anderson Pk298 N Winton Rd	5.08	no_info	0 to 15.24 cm	Rochester	NA	NA	NA	NA	NA	NA	NA	NA	NA	NA	NA	NA	NA	NA	NA	NA
13806	Silver maple	Acer saccharinum	Rochester	New York	-73.999603	40.731043	1 Washington Sqst Marys Pl	7.62	naturally_occurring	0 to 15.24 cm	Rochester	NA	NA	NA	NA	NA	NA	NA	NA	NA	NA	NA	NA	NA	NA	NA	NA
13808	American elm	Ulmus americana	Rochester	New York	-73.999603	40.731043	1 Washington Sqst Marys Pl	35.56	naturally_occurring	30.48 to 45.72 cm	Rochester	NA	NA	NA	NA	NA	NA	NA	NA	NA	NA	NA	NA	NA	NA	NA	NA
13809	American linden	Tilia americana	Rochester	New York	-73.999603	40.731043	1 Washington Sqst Marys Pl	15.24	naturally_occurring	0 to 15.24 cm	Rochester	NA	NA	NA	NA	NA	NA	NA	NA	NA	NA	NA	NA	NA	NA	NA	NA
13810	Little leaf linden	Tilia cordata	Rochester	New York	-73.999603	40.731043	1 Washington Sqst Marys Pl	20.32	introduced	15.24 to 30.48 cm	Rochester	NA	NA	NA	NA	NA	NA	NA	NA	NA	NA	NA	NA	NA	NA	NA	NA
13811	Silver maple	Acer saccharinum	Rochester	New York	-73.999603	40.731043	1 Washington Sqst Marys Pl	25.4	naturally_occurring	15.24 to 30.48 cm	Rochester	NA	NA	NA	NA	NA	NA	NA	NA	NA	NA	NA	NA	NA	NA	NA	NA
13825	Nrwy maple	NA	Rochester	New York	-73.998612	40.732215	1 Washington Sqwoodbury Blvd	20.32	no_info	15.24 to 30.48 cm	Rochester	NA	NA	NA	NA	NA	NA	NA	NA	NA	NA	NA	NA	NA	NA	NA	NA
13826	Silver maple	Acer saccharinum	Rochester	New York	-73.998612	40.732215	1 Washington Sqwoodbury Blvd	20.32	naturally_occurring	15.24 to 30.48 cm	Rochester	NA	NA	NA	NA	NA	NA	NA	NA	NA	NA	NA	NA	NA	NA	NA	NA
13827	Silver maple	Acer saccharinum	Rochester	New York	-73.998612	40.732215	1 Washington Sqwoodbury Blvd	15.24	naturally_occurring	0 to 15.24 cm	Rochester	NA	NA	NA	NA	NA	NA	NA	NA	NA	NA	NA	NA	NA	NA	NA	NA
13828	Silver maple	Acer saccharinum	Rochester	New York	-73.998612	40.732215	1 Washington Sqwoodbury Blvd	20.32	naturally_occurring	15.24 to 30.48 cm	Rochester	NA	NA	NA	NA	NA	NA	NA	NA	NA	NA	NA	NA	NA	NA	NA	NA
47770	Red maple	Acer rubrum	Rochester	New York	-77.65771	43.209308	1 Susan B35 King St	22.86	naturally_occurring	15.24 to 30.48 cm	Rochester	NA	NA	NA	NA	NA	NA	NA	NA	NA	NA	NA	NA	NA	NA	NA	NA
1177	Honeylocust	Gleditsia triacanthos	Rochester	New York	-77.617576	43.186486	1 Nye Pk	30.48	introduced	15.24 to 30.48 cm	Rochester	NA	NA	NA	NA	NA	NA	NA	NA	NA	NA	NA	NA	NA	NA	NA	NA
1178	Nrwy maple	NA	Rochester	New York	-77.617576	43.186486	1 Nye Pk	86.36	no_info	more than 76.2 cm	Rochester	NA	NA	NA	NA	NA	NA	NA	NA	NA	NA	NA	NA	NA	NA	NA	NA
1179	Blue spruce	Picea pungens	Rochester	New York	-77.617576	43.186486	1 Nye Pk	30.48	introduced	15.24 to 30.48 cm	Rochester	NA	NA	NA	NA	NA	NA	NA	NA	NA	NA	NA	NA	NA	NA	NA	NA
1180	Eastern redbud	Cercis canadensis	Rochester	New York	-77.617576	43.186486	1 Nye Pk	22.86	introduced	15.24 to 30.48 cm	Rochester	NA	NA	NA	NA	NA	NA	NA	NA	NA	NA	NA	NA	NA	NA	NA	NA
1181	Nrwy maple	NA	Rochester	New York	-77.617576	43.186486	1 Nye Pk	81.28	no_info	more than 76.2 cm	Rochester	NA	NA	NA	NA	NA	NA	NA	NA	NA	NA	NA	NA	NA	NA	NA	NA
1843	Nrwy maple	NA	Rochester	New York	-77.617176	43.1972035	St Paul Pocket Pk	25.4	no_info	15.24 to 30.48 cm	Rochester	NA	NA	NA	NA	NA	NA	NA	NA	NA	NA	NA	NA	NA	NA	NA	NA
1844	Species oak	Quercus	Rochester	New York	-77.617176	43.1972035	St Paul Pocket Pk	68.58	no_info	60.96 to 76.2 cm	Rochester	NA	NA	NA	NA	NA	NA	NA	NA	NA	NA	NA	NA	NA	NA	NA	NA
1845	Species oak	Quercus	Rochester	New York	-77.617176	43.1972035	St Paul Pocket Pk	55.88	no_info	45.72 to 60.96 cm	Rochester	NA	NA	NA	NA	NA	NA	NA	NA	NA	NA	NA	NA	NA	NA	NA	NA
1846	Species oak	Quercus	Rochester	New York	-77.617176	43.1972035	St Paul Pocket Pk	50.8	no_info	45.72 to 60.96 cm	Rochester	NA	NA	NA	NA	NA	NA	NA	NA	NA	NA	NA	NA	NA	NA	NA	NA
1848	Species oak	Quercus	Rochester	New York	-77.617176	43.1972035	St Paul Pocket Pk	71.12	no_info	60.96 to 76.2 cm	Rochester	NA	NA	NA	NA	NA	NA	NA	NA	NA	NA	NA	NA	NA	NA	NA	NA
1849	Species oak	Quercus	Rochester	New York	-77.617176	43.1972035	St Paul Pocket Pk	58.42	no_info	45.72 to 60.96 cm	Rochester	NA	NA	NA	NA	NA	NA	NA	NA	NA	NA	NA	NA	NA	NA	NA	NA
1850	Species oak	Quercus	Rochester	New York	-77.617176	43.1972035	St Paul Pocket Pk	71.12	no_info	60.96 to 76.2 cm	Rochester	NA	NA	NA	NA	NA	NA	NA	NA	NA	NA	NA	NA	NA	NA	NA	NA
1851	Species oak	Quercus	Rochester	New York	-77.617176	43.1972035	St Paul Pocket Pk	68.58	no_info	60.96 to 76.2 cm	Rochester	NA	NA	NA	NA	NA	NA	NA	NA	NA	NA	NA	NA	NA	NA	NA	NA
1852	Blacklocust	Robinia pseudoacacia	Rochester	New York	-77.617176	43.1972035	St Paul Pocket Pk	38.1	naturally_occurring	30.48 to 45.72 cm	Rochester	NA	NA	NA	NA	NA	NA	NA	NA	NA	NA	NA	NA	NA	NA	NA	NA
1854	Nrwy maple	NA	Rochester	New York	-77.617176	43.1972035	St Paul Pocket Pk	25.4	no_info	15.24 to 30.48 cm	Rochester	NA	NA	NA	NA	NA	NA	NA	NA	NA	NA	NA	NA	NA	NA	NA	NA
1856	Species oak	Quercus	Rochester	New York	-77.617176	43.1972035	St Paul Pocket Pk	48.26	no_info	45.72 to 60.96 cm	Rochester	NA	NA	NA	NA	NA	NA	NA	NA	NA	NA	NA	NA	NA	NA	NA	NA
1857	Species oak	Quercus	Rochester	New York	-77.617176	43.1972035	St Paul Pocket Pk	63.5	no_info	60.96 to 76.2 cm	Rochester	NA	NA	NA	NA	NA	NA	NA	NA	NA	NA	NA	NA	NA	NA	NA	NA
1859	Nrwy maple	NA	Rochester	New York	-77.617176	43.1972035	St Paul Pocket Pk	25.4	no_info	15.24 to 30.48 cm	Rochester	NA	NA	NA	NA	NA	NA	NA	NA	NA	NA	NA	NA	NA	NA	NA	NA
1860	Nrwy maple	NA	Rochester	New York	-77.617176	43.1972035	St Paul Pocket Pk	40.64	no_info	30.48 to 45.72 cm	Rochester	NA	NA	NA	NA	NA	NA	NA	NA	NA	NA	NA	NA	NA	NA	NA	NA
1862	Species oak	Quercus	Rochester	New York	-77.617176	43.1972035	St Paul Pocket Pk	55.88	no_info	45.72 to 60.96 cm	Rochester	NA	NA	NA	NA	NA	NA	NA	NA	NA	NA	NA	NA	NA	NA	NA	NA
1863	Species oak	Quercus	Rochester	New York	-77.617176	43.1972035	St Paul Pocket Pk	58.42	no_info	45.72 to 60.96 cm	Rochester	NA	NA	NA	NA	NA	NA	NA	NA	NA	NA	NA	NA	NA	NA	NA	NA
1864	Species oak	Quercus	Rochester	New York	-77.617176	43.1972035	St Paul Pocket Pk	76.2	no_info	60.96 to 76.2 cm	Rochester	NA	NA	NA	NA	NA	NA	NA	NA	NA	NA	NA	NA	NA	NA	NA	NA
1865	Species oak	Quercus	Rochester	New York	-77.617176	43.1972035	St Paul Pocket Pk	38.1	no_info	30.48 to 45.72 cm	Rochester	NA	NA	NA	NA	NA	NA	NA	NA	NA	NA	NA	NA	NA	NA	NA	NA
1866	Species oak	Quercus	Rochester	New York	-77.617176	43.1972035	St Paul Pocket Pk	48.26	no_info	45.72 to 60.96 cm	Rochester	NA	NA	NA	NA	NA	NA	NA	NA	NA	NA	NA	NA	NA	NA	NA	NA
1867	Species oak	Quercus	Rochester	New York	-77.617176	43.1972035	St Paul Pocket Pk	50.8	no_info	45.72 to 60.96 cm	Rochester	NA	NA	NA	NA	NA	NA	NA	NA	NA	NA	NA	NA	NA	NA	NA	NA
1868	Species oak	Quercus	Rochester	New York	-77.617176	43.1972035	St Paul Pocket Pk	60.96	no_info	45.72 to 60.96 cm	Rochester	NA	NA	NA	NA	NA	NA	NA	NA	NA	NA	NA	NA	NA	NA	NA	NA
1869	Hophornbeam	Ostrya	Rochester	New York	-77.617176	43.1972035	St Paul Pocket Pk	30.48	no_info	15.24 to 30.48 cm	Rochester	NA	NA	NA	NA	NA	NA	NA	NA	NA	NA	NA	NA	NA	NA	NA	NA
1871	Blacklocust	Robinia pseudoacacia	Rochester	New York	-77.617176	43.1972035	St Paul Pocket Pk	86.36	naturally_occurring	more than 76.2 cm	Rochester	NA	NA	NA	NA	NA	NA	NA	NA	NA	NA	NA	NA	NA	NA	NA	NA
1873	Boxelder	Acer negundo	Rochester	New York	-77.617176	43.1972035	St Paul Pocket Pk	33.02	naturally_occurring	30.48 to 45.72 cm	Rochester	NA	NA	NA	NA	NA	NA	NA	NA	NA	NA	NA	NA	NA	NA	NA	NA
5589	Nrwy maple	NA	Rochester	New York	-77.622623	43.1869436	1 Seth Green Dr	38.1	no_info	30.48 to 45.72 cm	Rochester	NA	NA	NA	NA	NA	NA	NA	NA	NA	NA	NA	NA	NA	NA	NA	NA
5591	Nrwy maple	NA	Rochester	New York	-77.622623	43.1869436	1 Seth Green Dr	27.94	no_info	15.24 to 30.48 cm	Rochester	NA	NA	NA	NA	NA	NA	NA	NA	NA	NA	NA	NA	NA	NA	NA	NA
5592	Nrwy maple	NA	Rochester	New York	-77.622623	43.1869436	1 Seth Green Dr	30.48	no_info	15.24 to 30.48 cm	Rochester	NA	NA	NA	NA	NA	NA	NA	NA	NA	NA	NA	NA	NA	NA	NA	NA
5593	Nrwy maple	NA	Rochester	New York	-77.622623	43.1869436	1 Seth Green Dr	25.4	no_info	15.24 to 30.48 cm	Rochester	NA	NA	NA	NA	NA	NA	NA	NA	NA	NA	NA	NA	NA	NA	NA	NA
5594	Nrwy maple	NA	Rochester	New York	-77.622623	43.1869436	1 Seth Green Dr	33.02	no_info	30.48 to 45.72 cm	Rochester	NA	NA	NA	NA	NA	NA	NA	NA	NA	NA	NA	NA	NA	NA	NA	NA
5595	Nrwy maple	NA	Rochester	New York	-77.622623	43.1869436	1 Seth Green Dr	30.48	no_info	15.24 to 30.48 cm	Rochester	NA	NA	NA	NA	NA	NA	NA	NA	NA	NA	NA	NA	NA	NA	NA	NA
5596	Nrwy maple	NA	Rochester	New York	-77.622623	43.1869436	1 Seth Green Dr	43.18	no_info	30.48 to 45.72 cm	Rochester	NA	NA	NA	NA	NA	NA	NA	NA	NA	NA	NA	NA	NA	NA	NA	NA
5597	White oak	Quercus alba	Rochester	New York	-77.6225641	43.18697	2 Seth Green Dr	73.66	naturally_occurring	60.96 to 76.2 cm	Rochester	NA	NA	NA	NA	NA	NA	NA	NA	NA	NA	NA	NA	NA	NA	NA	NA
5598	White oak	Quercus alba	Rochester	New York	-77.6225641	43.18697	2 Seth Green Dr	71.12	naturally_occurring	60.96 to 76.2 cm	Rochester	NA	NA	NA	NA	NA	NA	NA	NA	NA	NA	NA	NA	NA	NA	NA	NA
5599	White oak	Quercus alba	Rochester	New York	-77.6225641	43.18697	2 Seth Green Dr	76.2	naturally_occurring	60.96 to 76.2 cm	Rochester	NA	NA	NA	NA	NA	NA	NA	NA	NA	NA	NA	NA	NA	NA	NA	NA
5600	Kentucky coffeetree	Gymnocladus dioicus	Rochester	New York	-77.6225641	43.18697	2 Seth Green Dr	78.74	introduced	more than 76.2 cm	Rochester	NA	NA	NA	NA	NA	NA	NA	NA	NA	NA	NA	NA	NA	NA	NA	NA
5601	Northern red oak	Quercus rubra	Rochester	New York	-77.6225641	43.18697	2 Seth Green Dr	60.96	naturally_occurring	45.72 to 60.96 cm	Rochester	NA	NA	NA	NA	NA	NA	NA	NA	NA	NA	NA	NA	NA	NA	NA	NA
5602	Chestnut oak	Quercus montana	Rochester	New York	-77.6225641	43.18697	2 Seth Green Dr	45.72	naturally_occurring	30.48 to 45.72 cm	Rochester	NA	NA	NA	NA	NA	NA	NA	NA	NA	NA	NA	NA	NA	NA	NA	NA
5603	White oak	Quercus alba	Rochester	New York	-77.6225641	43.18697	2 Seth Green Dr	71.12	naturally_occurring	60.96 to 76.2 cm	Rochester	NA	NA	NA	NA	NA	NA	NA	NA	NA	NA	NA	NA	NA	NA	NA	NA
5604	Hickory species	Carya	Rochester	New York	-77.6225641	43.18697	2 Seth Green Dr	27.94	no_info	15.24 to 30.48 cm	Rochester	NA	NA	NA	NA	NA	NA	NA	NA	NA	NA	NA	NA	NA	NA	NA	NA
5606	Nrwy maple	NA	Rochester	New York	-77.617698	43.19879	1 Long Acre Rd	48.26	no_info	45.72 to 60.96 cm	Rochester	NA	NA	NA	NA	NA	NA	NA	NA	NA	NA	NA	NA	NA	NA	NA	NA
5607	Nrwy maple	NA	Rochester	New York	-77.617698	43.19879	1 Long Acre Rd	43.18	no_info	30.48 to 45.72 cm	Rochester	NA	NA	NA	NA	NA	NA	NA	NA	NA	NA	NA	NA	NA	NA	NA	NA
5608	Nrwy maple	NA	Rochester	New York	-77.617698	43.19879	1 Long Acre Rd	35.56	no_info	30.48 to 45.72 cm	Rochester	NA	NA	NA	NA	NA	NA	NA	NA	NA	NA	NA	NA	NA	NA	NA	NA
5609	Nrwy maple	NA	Rochester	New York	-77.617698	43.19879	1 Long Acre Rd	35.56	no_info	30.48 to 45.72 cm	Rochester	NA	NA	NA	NA	NA	NA	NA	NA	NA	NA	NA	NA	NA	NA	NA	NA
5610	Nrwy maple	NA	Rochester	New York	-77.617698	43.19879	1 Long Acre Rd	40.64	no_info	30.48 to 45.72 cm	Rochester	NA	NA	NA	NA	NA	NA	NA	NA	NA	NA	NA	NA	NA	NA	NA	NA
5611	Nrwy maple	NA	Rochester	New York	-77.617698	43.19879	1 Long Acre Rd	30.48	no_info	15.24 to 30.48 cm	Rochester	NA	NA	NA	NA	NA	NA	NA	NA	NA	NA	NA	NA	NA	NA	NA	NA
5612	Nrwy maple	NA	Rochester	New York	-77.617698	43.19879	1 Long Acre Rd	38.1	no_info	30.48 to 45.72 cm	Rochester	NA	NA	NA	NA	NA	NA	NA	NA	NA	NA	NA	NA	NA	NA	NA	NA
5613	Nrwy maple	NA	Rochester	New York	-77.617698	43.19879	1 Long Acre Rd	35.56	no_info	30.48 to 45.72 cm	Rochester	NA	NA	NA	NA	NA	NA	NA	NA	NA	NA	NA	NA	NA	NA	NA	NA
5614	Nrwy maple	NA	Rochester	New York	-77.617698	43.19879	1 Long Acre Rd	40.64	no_info	30.48 to 45.72 cm	Rochester	NA	NA	NA	NA	NA	NA	NA	NA	NA	NA	NA	NA	NA	NA	NA	NA
5615	Nrwy maple	NA	Rochester	New York	-77.617698	43.19879	1 Long Acre Rd	35.56	no_info	30.48 to 45.72 cm	Rochester	NA	NA	NA	NA	NA	NA	NA	NA	NA	NA	NA	NA	NA	NA	NA	NA
5616	Nrwy maple	NA	Rochester	New York	-77.617698	43.19879	1 Long Acre Rd	40.64	no_info	30.48 to 45.72 cm	Rochester	NA	NA	NA	NA	NA	NA	NA	NA	NA	NA	NA	NA	NA	NA	NA	NA
5617	Nrwy maple	NA	Rochester	New York	-77.617698	43.19879	1 Long Acre Rd	43.18	no_info	30.48 to 45.72 cm	Rochester	NA	NA	NA	NA	NA	NA	NA	NA	NA	NA	NA	NA	NA	NA	NA	NA
5618	Nrwy maple	NA	Rochester	New York	-77.617698	43.19879	1 Long Acre Rd	35.56	no_info	30.48 to 45.72 cm	Rochester	NA	NA	NA	NA	NA	NA	NA	NA	NA	NA	NA	NA	NA	NA	NA	NA
5619	Nrwy maple	NA	Rochester	New York	-77.617698	43.19879	1 Long Acre Rd	35.56	no_info	30.48 to 45.72 cm	Rochester	NA	NA	NA	NA	NA	NA	NA	NA	NA	NA	NA	NA	NA	NA	NA	NA
5620	Nrwy maple	NA	Rochester	New York	-77.617698	43.19879	1 Long Acre Rd	30.48	no_info	15.24 to 30.48 cm	Rochester	NA	NA	NA	NA	NA	NA	NA	NA	NA	NA	NA	NA	NA	NA	NA	NA
5623	Hedge maple	Acer campestre	Rochester	New York	-77.617698	43.19879	1 Long Acre Rd	15.24	introduced	0 to 15.24 cm	Rochester	NA	NA	NA	NA	NA	NA	NA	NA	NA	NA	NA	NA	NA	NA	NA	NA
5624	Hedge maple	Acer campestre	Rochester	New York	-77.617698	43.19879	1 Long Acre Rd	17.78	introduced	15.24 to 30.48 cm	Rochester	NA	NA	NA	NA	NA	NA	NA	NA	NA	NA	NA	NA	NA	NA	NA	NA
5629	Nrwy maple	NA	Rochester	New York	-77.617698	43.19879	1 Long Acre Rd	33.02	no_info	30.48 to 45.72 cm	Rochester	NA	NA	NA	NA	NA	NA	NA	NA	NA	NA	NA	NA	NA	NA	NA	NA
5630	Nrwy maple	NA	Rochester	New York	-77.617698	43.19879	1 Long Acre Rd	30.48	no_info	15.24 to 30.48 cm	Rochester	NA	NA	NA	NA	NA	NA	NA	NA	NA	NA	NA	NA	NA	NA	NA	NA
5631	Nrwy maple	NA	Rochester	New York	-77.617698	43.19879	1 Long Acre Rd	30.48	no_info	15.24 to 30.48 cm	Rochester	NA	NA	NA	NA	NA	NA	NA	NA	NA	NA	NA	NA	NA	NA	NA	NA
5632	Nrwy maple	NA	Rochester	New York	-77.617698	43.19879	1 Long Acre Rd	30.48	no_info	15.24 to 30.48 cm	Rochester	NA	NA	NA	NA	NA	NA	NA	NA	NA	NA	NA	NA	NA	NA	NA	NA
5633	Nrwy maple	NA	Rochester	New York	-77.617698	43.19879	1 Long Acre Rd	30.48	no_info	15.24 to 30.48 cm	Rochester	NA	NA	NA	NA	NA	NA	NA	NA	NA	NA	NA	NA	NA	NA	NA	NA
5634	Nrwy maple	NA	Rochester	New York	-77.617698	43.19879	1 Long Acre Rd	25.4	no_info	15.24 to 30.48 cm	Rochester	NA	NA	NA	NA	NA	NA	NA	NA	NA	NA	NA	NA	NA	NA	NA	NA
5635	Nrwy maple	NA	Rochester	New York	-77.617698	43.19879	1 Long Acre Rd	30.48	no_info	15.24 to 30.48 cm	Rochester	NA	NA	NA	NA	NA	NA	NA	NA	NA	NA	NA	NA	NA	NA	NA	NA
5636	Nrwy maple	NA	Rochester	New York	-77.617698	43.19879	1 Long Acre Rd	25.4	no_info	15.24 to 30.48 cm	Rochester	NA	NA	NA	NA	NA	NA	NA	NA	NA	NA	NA	NA	NA	NA	NA	NA
5637	Nrwy maple	NA	Rochester	New York	-77.617698	43.19879	1 Long Acre Rd	35.56	no_info	30.48 to 45.72 cm	Rochester	NA	NA	NA	NA	NA	NA	NA	NA	NA	NA	NA	NA	NA	NA	NA	NA
5638	Nrwy maple	NA	Rochester	New York	-77.617698	43.19879	1 Long Acre Rd	40.64	no_info	30.48 to 45.72 cm	Rochester	NA	NA	NA	NA	NA	NA	NA	NA	NA	NA	NA	NA	NA	NA	NA	NA
5639	Nrwy maple	NA	Rochester	New York	-77.617698	43.19879	1 Long Acre Rd	40.64	no_info	30.48 to 45.72 cm	Rochester	NA	NA	NA	NA	NA	NA	NA	NA	NA	NA	NA	NA	NA	NA	NA	NA
5640	Nrwy maple	NA	Rochester	New York	-77.617698	43.19879	1 Long Acre Rd	35.56	no_info	30.48 to 45.72 cm	Rochester	NA	NA	NA	NA	NA	NA	NA	NA	NA	NA	NA	NA	NA	NA	NA	NA
5644	Nrwy maple	NA	Rochester	New York	-77.617698	43.19879	1 Long Acre Rd	30.48	no_info	15.24 to 30.48 cm	Rochester	NA	NA	NA	NA	NA	NA	NA	NA	NA	NA	NA	NA	NA	NA	NA	NA
5645	Nrwy maple	NA	Rochester	New York	-77.617698	43.19879	1 Long Acre Rd	40.64	no_info	30.48 to 45.72 cm	Rochester	NA	NA	NA	NA	NA	NA	NA	NA	NA	NA	NA	NA	NA	NA	NA	NA
5647	Crabapple	Malus	Rochester	New York	-77.622623	43.1869436	1 Seth Green Dr	17.78	no_info	15.24 to 30.48 cm	Rochester	NA	NA	NA	NA	NA	NA	NA	NA	NA	NA	NA	NA	NA	NA	NA	NA
5648	Crabapple	Malus	Rochester	New York	-77.622623	43.1869436	1 Seth Green Dr	30.48	no_info	15.24 to 30.48 cm	Rochester	NA	NA	NA	NA	NA	NA	NA	NA	NA	NA	NA	NA	NA	NA	NA	NA
5653	White oak	Quercus alba	Rochester	New York	-77.6225641	43.18697	2 Seth Green Dr	81.28	naturally_occurring	more than 76.2 cm	Rochester	NA	NA	NA	NA	NA	NA	NA	NA	NA	NA	NA	NA	NA	NA	NA	NA
5654	Hawthorn species	Crataegus	Rochester	New York	-77.6225641	43.18697	2 Seth Green Dr	50.8	no_info	45.72 to 60.96 cm	Rochester	NA	NA	NA	NA	NA	NA	NA	NA	NA	NA	NA	NA	NA	NA	NA	NA
5656	White oak	Quercus alba	Rochester	New York	-77.6225641	43.18697	2 Seth Green Dr	86.36	naturally_occurring	more than 76.2 cm	Rochester	NA	NA	NA	NA	NA	NA	NA	NA	NA	NA	NA	NA	NA	NA	NA	NA
5657	Pignut hickory	Carya glabra	Rochester	New York	-77.6225641	43.18697	2 Seth Green Dr	48.26	naturally_occurring	45.72 to 60.96 cm	Rochester	NA	NA	NA	NA	NA	NA	NA	NA	NA	NA	NA	NA	NA	NA	NA	NA
5658	Northern red oak	Quercus rubra	Rochester	New York	-77.6225641	43.18697	2 Seth Green Dr	60.96	naturally_occurring	45.72 to 60.96 cm	Rochester	NA	NA	NA	NA	NA	NA	NA	NA	NA	NA	NA	NA	NA	NA	NA	NA
5661	Pignut hickory	Carya glabra	Rochester	New York	-77.6225641	43.18697	2 Seth Green Dr	30.48	naturally_occurring	15.24 to 30.48 cm	Rochester	NA	NA	NA	NA	NA	NA	NA	NA	NA	NA	NA	NA	NA	NA	NA	NA
5662	Nrwy maple	NA	Rochester	New York	-77.617698	43.19879	1 Long Acre Rd	43.18	no_info	30.48 to 45.72 cm	Rochester	NA	NA	NA	NA	NA	NA	NA	NA	NA	NA	NA	NA	NA	NA	NA	NA
5664	Nrwy maple	NA	Rochester	New York	-77.617698	43.19879	1 Long Acre Rd	38.1	no_info	30.48 to 45.72 cm	Rochester	NA	NA	NA	NA	NA	NA	NA	NA	NA	NA	NA	NA	NA	NA	NA	NA
5665	Nrwy maple	NA	Rochester	New York	-77.617698	43.19879	1 Long Acre Rd	43.18	no_info	30.48 to 45.72 cm	Rochester	NA	NA	NA	NA	NA	NA	NA	NA	NA	NA	NA	NA	NA	NA	NA	NA
5666	Nrwy maple	NA	Rochester	New York	-77.617698	43.19879	1 Long Acre Rd	45.72	no_info	30.48 to 45.72 cm	Rochester	NA	NA	NA	NA	NA	NA	NA	NA	NA	NA	NA	NA	NA	NA	NA	NA
5667	Nrwy maple	NA	Rochester	New York	-77.617698	43.19879	1 Long Acre Rd	45.72	no_info	30.48 to 45.72 cm	Rochester	NA	NA	NA	NA	NA	NA	NA	NA	NA	NA	NA	NA	NA	NA	NA	NA
5668	Nrwy maple	NA	Rochester	New York	-77.617698	43.19879	1 Long Acre Rd	45.72	no_info	30.48 to 45.72 cm	Rochester	NA	NA	NA	NA	NA	NA	NA	NA	NA	NA	NA	NA	NA	NA	NA	NA
5669	Nrwy maple	NA	Rochester	New York	-77.617698	43.19879	1 Long Acre Rd	45.72	no_info	30.48 to 45.72 cm	Rochester	NA	NA	NA	NA	NA	NA	NA	NA	NA	NA	NA	NA	NA	NA	NA	NA
5671	Nrwy maple	NA	Rochester	New York	-77.617698	43.19879	1 Long Acre Rd	45.72	no_info	30.48 to 45.72 cm	Rochester	NA	NA	NA	NA	NA	NA	NA	NA	NA	NA	NA	NA	NA	NA	NA	NA
5673	Nrwy maple	NA	Rochester	New York	-77.617698	43.19879	1 Long Acre Rd	43.18	no_info	30.48 to 45.72 cm	Rochester	NA	NA	NA	NA	NA	NA	NA	NA	NA	NA	NA	NA	NA	NA	NA	NA
5674	Nrwy maple	NA	Rochester	New York	-77.617698	43.19879	1 Long Acre Rd	40.64	no_info	30.48 to 45.72 cm	Rochester	NA	NA	NA	NA	NA	NA	NA	NA	NA	NA	NA	NA	NA	NA	NA	NA
5675	Nrwy maple	NA	Rochester	New York	-77.617698	43.19879	1 Long Acre Rd	45.72	no_info	30.48 to 45.72 cm	Rochester	NA	NA	NA	NA	NA	NA	NA	NA	NA	NA	NA	NA	NA	NA	NA	NA
5676	Nrwy maple	NA	Rochester	New York	-77.617698	43.19879	1 Long Acre Rd	40.64	no_info	30.48 to 45.72 cm	Rochester	NA	NA	NA	NA	NA	NA	NA	NA	NA	NA	NA	NA	NA	NA	NA	NA
5677	Nrwy maple	NA	Rochester	New York	-77.617698	43.19879	1 Long Acre Rd	43.18	no_info	30.48 to 45.72 cm	Rochester	NA	NA	NA	NA	NA	NA	NA	NA	NA	NA	NA	NA	NA	NA	NA	NA
5678	Nrwy maple	NA	Rochester	New York	-77.617698	43.19879	1 Long Acre Rd	48.26	no_info	45.72 to 60.96 cm	Rochester	NA	NA	NA	NA	NA	NA	NA	NA	NA	NA	NA	NA	NA	NA	NA	NA
5679	Nrwy maple	NA	Rochester	New York	-77.617698	43.19879	1 Long Acre Rd	35.56	no_info	30.48 to 45.72 cm	Rochester	NA	NA	NA	NA	NA	NA	NA	NA	NA	NA	NA	NA	NA	NA	NA	NA
5680	Nrwy maple	NA	Rochester	New York	-77.617698	43.19879	1 Long Acre Rd	40.64	no_info	30.48 to 45.72 cm	Rochester	NA	NA	NA	NA	NA	NA	NA	NA	NA	NA	NA	NA	NA	NA	NA	NA
5681	Nrwy maple	NA	Rochester	New York	-77.617698	43.19879	1 Long Acre Rd	55.88	no_info	45.72 to 60.96 cm	Rochester	NA	NA	NA	NA	NA	NA	NA	NA	NA	NA	NA	NA	NA	NA	NA	NA
5682	Nrwy maple	NA	Rochester	New York	-77.617698	43.19879	1 Long Acre Rd	35.56	no_info	30.48 to 45.72 cm	Rochester	NA	NA	NA	NA	NA	NA	NA	NA	NA	NA	NA	NA	NA	NA	NA	NA
5684	Nrwy maple	NA	Rochester	New York	-77.617698	43.19879	1 Long Acre Rd	35.56	no_info	30.48 to 45.72 cm	Rochester	NA	NA	NA	NA	NA	NA	NA	NA	NA	NA	NA	NA	NA	NA	NA	NA
5685	Nrwy maple	NA	Rochester	New York	-77.617698	43.19879	1 Long Acre Rd	45.72	no_info	30.48 to 45.72 cm	Rochester	NA	NA	NA	NA	NA	NA	NA	NA	NA	NA	NA	NA	NA	NA	NA	NA
5686	Nrwy maple	NA	Rochester	New York	-77.617698	43.19879	1 Long Acre Rd	40.64	no_info	30.48 to 45.72 cm	Rochester	NA	NA	NA	NA	NA	NA	NA	NA	NA	NA	NA	NA	NA	NA	NA	NA
5687	Nrwy maple	NA	Rochester	New York	-77.617698	43.19879	1 Long Acre Rd	38.1	no_info	30.48 to 45.72 cm	Rochester	NA	NA	NA	NA	NA	NA	NA	NA	NA	NA	NA	NA	NA	NA	NA	NA
5688	Nrwy maple	NA	Rochester	New York	-77.617698	43.19879	1 Long Acre Rd	30.48	no_info	15.24 to 30.48 cm	Rochester	NA	NA	NA	NA	NA	NA	NA	NA	NA	NA	NA	NA	NA	NA	NA	NA
5689	Nrwy maple	NA	Rochester	New York	-77.617698	43.19879	1 Long Acre Rd	30.48	no_info	15.24 to 30.48 cm	Rochester	NA	NA	NA	NA	NA	NA	NA	NA	NA	NA	NA	NA	NA	NA	NA	NA
5691	Nrwy maple	NA	Rochester	New York	-77.617698	43.19879	1 Long Acre Rd	30.48	no_info	15.24 to 30.48 cm	Rochester	NA	NA	NA	NA	NA	NA	NA	NA	NA	NA	NA	NA	NA	NA	NA	NA
5692	Nrwy maple	NA	Rochester	New York	-77.617698	43.19879	1 Long Acre Rd	35.56	no_info	30.48 to 45.72 cm	Rochester	NA	NA	NA	NA	NA	NA	NA	NA	NA	NA	NA	NA	NA	NA	NA	NA
5693	Nrwy maple	NA	Rochester	New York	-77.617698	43.19879	1 Long Acre Rd	35.56	no_info	30.48 to 45.72 cm	Rochester	NA	NA	NA	NA	NA	NA	NA	NA	NA	NA	NA	NA	NA	NA	NA	NA
5694	Nrwy maple	NA	Rochester	New York	-77.617698	43.19879	1 Long Acre Rd	38.1	no_info	30.48 to 45.72 cm	Rochester	NA	NA	NA	NA	NA	NA	NA	NA	NA	NA	NA	NA	NA	NA	NA	NA
5695	Nrwy maple	NA	Rochester	New York	-77.617698	43.19879	1 Long Acre Rd	50.8	no_info	45.72 to 60.96 cm	Rochester	NA	NA	NA	NA	NA	NA	NA	NA	NA	NA	NA	NA	NA	NA	NA	NA
5696	Nrwy maple	NA	Rochester	New York	-77.617698	43.19879	1 Long Acre Rd	25.4	no_info	15.24 to 30.48 cm	Rochester	NA	NA	NA	NA	NA	NA	NA	NA	NA	NA	NA	NA	NA	NA	NA	NA
11591	Autumn blaze maple	Acer freemanii	Rochester	New York	-77.617176	43.1972035	St Paul Pocket Pk	5.08	naturally_occurring	0 to 15.24 cm	Rochester	NA	NA	NA	NA	NA	NA	NA	NA	NA	NA	NA	NA	NA	NA	NA	NA
11592	Autumn blaze maple	Acer freemanii	Rochester	New York	-77.617176	43.1972035	St Paul Pocket Pk	5.08	naturally_occurring	0 to 15.24 cm	Rochester	NA	NA	NA	NA	NA	NA	NA	NA	NA	NA	NA	NA	NA	NA	NA	NA
12477	london planetree	Platanus acerifolia	Rochester	New York	-74.009494	40.717994	St Paul St Median	5.08	introduced	0 to 15.24 cm	Rochester	NA	NA	NA	NA	NA	NA	NA	NA	NA	NA	NA	NA	NA	NA	NA	NA
12481	london planetree	Platanus acerifolia	Rochester	New York	-74.009494	40.717994	St Paul St Median	5.08	introduced	0 to 15.24 cm	Rochester	NA	NA	NA	NA	NA	NA	NA	NA	NA	NA	NA	NA	NA	NA	NA	NA
68393	Sugar maple	Acer saccharum	Rochester	New York	-77.617698	43.19879	1 Long Acre Rd	5.08	naturally_occurring	0 to 15.24 cm	Rochester	NA	NA	NA	NA	NA	NA	NA	NA	NA	NA	NA	NA	NA	NA	NA	NA
68394	Sugar maple	Acer saccharum	Rochester	New York	-77.617698	43.19879	1 Long Acre Rd	5.08	naturally_occurring	0 to 15.24 cm	Rochester	NA	NA	NA	NA	NA	NA	NA	NA	NA	NA	NA	NA	NA	NA	NA	NA
69175	Pear species	Pyrus	Rochester	New York	-77.684264	43.286024	Northwest Nsc	30.48	no_info	15.24 to 30.48 cm	Rochester	NA	NA	NA	NA	NA	NA	NA	NA	NA	NA	NA	NA	NA	NA	NA	NA
69176	Crabapple	Malus	Rochester	New York	-77.684264	43.286024	Northwest Nsc	10.16	no_info	0 to 15.24 cm	Rochester	NA	NA	NA	NA	NA	NA	NA	NA	NA	NA	NA	NA	NA	NA	NA	NA
69177	Crabapple	Malus	Rochester	New York	-77.684264	43.286024	Northwest Nsc	20.32	no_info	15.24 to 30.48 cm	Rochester	NA	NA	NA	NA	NA	NA	NA	NA	NA	NA	NA	NA	NA	NA	NA	NA
69178	Northern red oak	Quercus rubra	Rochester	New York	-77.684264	43.286024	Northwest Nsc	22.86	naturally_occurring	15.24 to 30.48 cm	Rochester	NA	NA	NA	NA	NA	NA	NA	NA	NA	NA	NA	NA	NA	NA	NA	NA
69179	Pear species	Pyrus	Rochester	New York	-77.684264	43.286024	Northwest Nsc	20.32	no_info	15.24 to 30.48 cm	Rochester	NA	NA	NA	NA	NA	NA	NA	NA	NA	NA	NA	NA	NA	NA	NA	NA
69180	Crabapple	Malus	Rochester	New York	-77.684264	43.286024	Northwest Nsc	12.7	no_info	0 to 15.24 cm	Rochester	NA	NA	NA	NA	NA	NA	NA	NA	NA	NA	NA	NA	NA	NA	NA	NA
69181	Crabapple	Malus	Rochester	New York	-77.684264	43.286024	Northwest Nsc	7.62	no_info	0 to 15.24 cm	Rochester	NA	NA	NA	NA	NA	NA	NA	NA	NA	NA	NA	NA	NA	NA	NA	NA
69182	Pear species	Pyrus	Rochester	New York	-77.684264	43.286024	Northwest Nsc	15.24	no_info	0 to 15.24 cm	Rochester	NA	NA	NA	NA	NA	NA	NA	NA	NA	NA	NA	NA	NA	NA	NA	NA
69183	Pear species	Pyrus	Rochester	New York	-77.684264	43.286024	Northwest Nsc	20.32	no_info	15.24 to 30.48 cm	Rochester	NA	NA	NA	NA	NA	NA	NA	NA	NA	NA	NA	NA	NA	NA	NA	NA
69185	Pear species	Pyrus	Rochester	New York	-77.684264	43.286024	Northwest Nsc	30.48	no_info	15.24 to 30.48 cm	Rochester	NA	NA	NA	NA	NA	NA	NA	NA	NA	NA	NA	NA	NA	NA	NA	NA
69186	Pear species	Pyrus	Rochester	New York	-77.684264	43.286024	Northwest Nsc	25.4	no_info	15.24 to 30.48 cm	Rochester	NA	NA	NA	NA	NA	NA	NA	NA	NA	NA	NA	NA	NA	NA	NA	NA
69187	Pear species	Pyrus	Rochester	New York	-77.684264	43.286024	Northwest Nsc	30.48	no_info	15.24 to 30.48 cm	Rochester	NA	NA	NA	NA	NA	NA	NA	NA	NA	NA	NA	NA	NA	NA	NA	NA
69188	Crabapple	Malus	Rochester	New York	-77.684264	43.286024	Northwest Nsc	30.48	no_info	15.24 to 30.48 cm	Rochester	NA	NA	NA	NA	NA	NA	NA	NA	NA	NA	NA	NA	NA	NA	NA	NA
69189	Crabapple	Malus	Rochester	New York	-77.684264	43.286024	Northwest Nsc	25.4	no_info	15.24 to 30.48 cm	Rochester	NA	NA	NA	NA	NA	NA	NA	NA	NA	NA	NA	NA	NA	NA	NA	NA
69190	Pear species	Pyrus	Rochester	New York	-77.684264	43.286024	Northwest Nsc	30.48	no_info	15.24 to 30.48 cm	Rochester	NA	NA	NA	NA	NA	NA	NA	NA	NA	NA	NA	NA	NA	NA	NA	NA
69191	Pear species	Pyrus	Rochester	New York	-77.684264	43.286024	Northwest Nsc	25.4	no_info	15.24 to 30.48 cm	Rochester	NA	NA	NA	NA	NA	NA	NA	NA	NA	NA	NA	NA	NA	NA	NA	NA
69192	Pear species	Pyrus	Rochester	New York	-77.684264	43.286024	Northwest Nsc	22.86	no_info	15.24 to 30.48 cm	Rochester	NA	NA	NA	NA	NA	NA	NA	NA	NA	NA	NA	NA	NA	NA	NA	NA
69193	Northern red oak	Quercus rubra	Rochester	New York	-77.684264	43.286024	Northwest Nsc	5.08	naturally_occurring	0 to 15.24 cm	Rochester	NA	NA	NA	NA	NA	NA	NA	NA	NA	NA	NA	NA	NA	NA	NA	NA
69194	Nrwy maple	NA	Rochester	New York	-77.684264	43.286024	Northwest Nsc	25.4	no_info	15.24 to 30.48 cm	Rochester	NA	NA	NA	NA	NA	NA	NA	NA	NA	NA	NA	NA	NA	NA	NA	NA
69195	Northern red oak	Quercus rubra	Rochester	New York	-77.684264	43.286024	Northwest Nsc	25.4	naturally_occurring	15.24 to 30.48 cm	Rochester	NA	NA	NA	NA	NA	NA	NA	NA	NA	NA	NA	NA	NA	NA	NA	NA
69196	Northern red oak	Quercus rubra	Rochester	New York	-77.684264	43.286024	Northwest Nsc	15.24	naturally_occurring	0 to 15.24 cm	Rochester	NA	NA	NA	NA	NA	NA	NA	NA	NA	NA	NA	NA	NA	NA	NA	NA
69197	Pear species	Pyrus	Rochester	New York	-77.684264	43.286024	Northwest Nsc	25.4	no_info	15.24 to 30.48 cm	Rochester	NA	NA	NA	NA	NA	NA	NA	NA	NA	NA	NA	NA	NA	NA	NA	NA
69198	Pear species	Pyrus	Rochester	New York	-77.684264	43.286024	Northwest Nsc	25.4	no_info	15.24 to 30.48 cm	Rochester	NA	NA	NA	NA	NA	NA	NA	NA	NA	NA	NA	NA	NA	NA	NA	NA
69199	Pear species	Pyrus	Rochester	New York	-77.684264	43.286024	Northwest Nsc	25.4	no_info	15.24 to 30.48 cm	Rochester	NA	NA	NA	NA	NA	NA	NA	NA	NA	NA	NA	NA	NA	NA	NA	NA
69200	Northern red oak	Quercus rubra	Rochester	New York	-77.684264	43.286024	Northwest Nsc	15.24	naturally_occurring	0 to 15.24 cm	Rochester	NA	NA	NA	NA	NA	NA	NA	NA	NA	NA	NA	NA	NA	NA	NA	NA
69201	Crabapple	Malus	Rochester	New York	-77.684264	43.286024	Northwest Nsc	20.32	no_info	15.24 to 30.48 cm	Rochester	NA	NA	NA	NA	NA	NA	NA	NA	NA	NA	NA	NA	NA	NA	NA	NA
69203	Crabapple	Malus	Rochester	New York	-77.684264	43.286024	Northwest Nsc	7.62	no_info	0 to 15.24 cm	Rochester	NA	NA	NA	NA	NA	NA	NA	NA	NA	NA	NA	NA	NA	NA	NA	NA
69204	Crabapple	Malus	Rochester	New York	-77.684264	43.286024	Northwest Nsc	7.62	no_info	0 to 15.24 cm	Rochester	NA	NA	NA	NA	NA	NA	NA	NA	NA	NA	NA	NA	NA	NA	NA	NA
69205	Crabapple	Malus	Rochester	New York	-77.684264	43.286024	Northwest Nsc	7.62	no_info	0 to 15.24 cm	Rochester	NA	NA	NA	NA	NA	NA	NA	NA	NA	NA	NA	NA	NA	NA	NA	NA
69206	Crabapple	Malus	Rochester	New York	-77.684264	43.286024	Northwest Nsc	7.62	no_info	0 to 15.24 cm	Rochester	NA	NA	NA	NA	NA	NA	NA	NA	NA	NA	NA	NA	NA	NA	NA	NA
69207	Crabapple	Malus	Rochester	New York	-77.684264	43.286024	Northwest Nsc	7.62	no_info	0 to 15.24 cm	Rochester	NA	NA	NA	NA	NA	NA	NA	NA	NA	NA	NA	NA	NA	NA	NA	NA
69208	Crabapple	Malus	Rochester	New York	-77.684264	43.286024	Northwest Nsc	7.62	no_info	0 to 15.24 cm	Rochester	NA	NA	NA	NA	NA	NA	NA	NA	NA	NA	NA	NA	NA	NA	NA	NA
69209	Crabapple	Malus	Rochester	New York	-77.684264	43.286024	Northwest Nsc	7.62	no_info	0 to 15.24 cm	Rochester	NA	NA	NA	NA	NA	NA	NA	NA	NA	NA	NA	NA	NA	NA	NA	NA
69210	Crabapple	Malus	Rochester	New York	-77.684264	43.286024	Northwest Nsc	7.62	no_info	0 to 15.24 cm	Rochester	NA	NA	NA	NA	NA	NA	NA	NA	NA	NA	NA	NA	NA	NA	NA	NA
69211	Crabapple	Malus	Rochester	New York	-77.684264	43.286024	Northwest Nsc	7.62	no_info	0 to 15.24 cm	Rochester	NA	NA	NA	NA	NA	NA	NA	NA	NA	NA	NA	NA	NA	NA	NA	NA
69212	Crabapple	Malus	Rochester	New York	-77.684264	43.286024	Northwest Nsc	7.62	no_info	0 to 15.24 cm	Rochester	NA	NA	NA	NA	NA	NA	NA	NA	NA	NA	NA	NA	NA	NA	NA	NA
69213	Crabapple	Malus	Rochester	New York	-77.684264	43.286024	Northwest Nsc	7.62	no_info	0 to 15.24 cm	Rochester	NA	NA	NA	NA	NA	NA	NA	NA	NA	NA	NA	NA	NA	NA	NA	NA
69214	Crabapple	Malus	Rochester	New York	-77.684264	43.286024	Northwest Nsc	7.62	no_info	0 to 15.24 cm	Rochester	NA	NA	NA	NA	NA	NA	NA	NA	NA	NA	NA	NA	NA	NA	NA	NA
125540	Silver maple	Acer saccharinum	Rochester	New York	-77.617698	43.19879	1 Long Acre Rd	5.08	naturally_occurring	0 to 15.24 cm	Rochester	NA	NA	NA	NA	NA	NA	NA	NA	NA	NA	NA	NA	NA	NA	NA	NA
125541	Silver maple	Acer saccharinum	Rochester	New York	-77.617698	43.19879	1 Long Acre Rd	5.08	naturally_occurring	0 to 15.24 cm	Rochester	NA	NA	NA	NA	NA	NA	NA	NA	NA	NA	NA	NA	NA	NA	NA	NA
125626	Sugar maple	Acer saccharum	Rochester	New York	-77.617698	43.19879	1 Long Acre Rd	5.08	naturally_occurring	0 to 15.24 cm	Rochester	NA	NA	NA	NA	NA	NA	NA	NA	NA	NA	NA	NA	NA	NA	NA	NA
127019	Sugar maple	Acer saccharum	Rochester	New York	-77.617698	43.19879	1 Long Acre Rd	5.08	naturally_occurring	0 to 15.24 cm	Rochester	NA	NA	NA	NA	NA	NA	NA	NA	NA	NA	NA	NA	NA	NA	NA	NA
127020	Sugar maple	Acer saccharum	Rochester	New York	-77.617698	43.19879	1 Long Acre Rd	5.08	naturally_occurring	0 to 15.24 cm	Rochester	NA	NA	NA	NA	NA	NA	NA	NA	NA	NA	NA	NA	NA	NA	NA	NA
127021	Sugar maple	Acer saccharum	Rochester	New York	-77.617698	43.19879	1 Long Acre Rd	5.08	naturally_occurring	0 to 15.24 cm	Rochester	NA	NA	NA	NA	NA	NA	NA	NA	NA	NA	NA	NA	NA	NA	NA	NA
131083	Eastern redbud	Cercis canadensis	Rochester	New York	-77.617176	43.1972035	St Paul Pocket Pk	5.08	introduced	0 to 15.24 cm	Rochester	NA	NA	NA	NA	NA	NA	NA	NA	NA	NA	NA	NA	NA	NA	NA	NA
131084	Eastern redbud	Cercis canadensis	Rochester	New York	-77.617176	43.1972035	St Paul Pocket Pk	5.08	introduced	0 to 15.24 cm	Rochester	NA	NA	NA	NA	NA	NA	NA	NA	NA	NA	NA	NA	NA	NA	NA	NA
131085	Eastern redbud	Cercis canadensis	Rochester	New York	-77.617176	43.1972035	St Paul Pocket Pk	5.08	introduced	0 to 15.24 cm	Rochester	NA	NA	NA	NA	NA	NA	NA	NA	NA	NA	NA	NA	NA	NA	NA	NA
131305	Sugar maple	Acer saccharum	Rochester	New York	-77.617698	43.19879	1 Long Acre Rd	5.08	naturally_occurring	0 to 15.24 cm	Rochester	NA	NA	NA	NA	NA	NA	NA	NA	NA	NA	NA	NA	NA	NA	NA	NA
131306	Sugar maple	Acer saccharum	Rochester	New York	-77.617698	43.19879	1 Long Acre Rd	5.08	naturally_occurring	0 to 15.24 cm	Rochester	NA	NA	NA	NA	NA	NA	NA	NA	NA	NA	NA	NA	NA	NA	NA	NA
131307	Sugar maple	Acer saccharum	Rochester	New York	-77.617698	43.19879	1 Long Acre Rd	5.08	naturally_occurring	0 to 15.24 cm	Rochester	NA	NA	NA	NA	NA	NA	NA	NA	NA	NA	NA	NA	NA	NA	NA	NA
131309	Sugar maple	Acer saccharum	Rochester	New York	-77.617698	43.19879	1 Long Acre Rd	5.08	naturally_occurring	0 to 15.24 cm	Rochester	NA	NA	NA	NA	NA	NA	NA	NA	NA	NA	NA	NA	NA	NA	NA	NA
131311	Sugar maple	Acer saccharum	Rochester	New York	-77.617698	43.19879	1 Long Acre Rd	5.08	naturally_occurring	0 to 15.24 cm	Rochester	NA	NA	NA	NA	NA	NA	NA	NA	NA	NA	NA	NA	NA	NA	NA	NA
131312	honeylocust	Gleditsia triacanthos	Rochester	New York	-74.009494	40.717994	St Paul St Median	5.08	introduced	0 to 15.24 cm	Rochester	NA	NA	NA	NA	NA	NA	NA	NA	NA	NA	NA	NA	NA	NA	NA	NA
131314	honeylocust	Gleditsia triacanthos	Rochester	New York	-74.009494	40.717994	St Paul St Median	5.08	introduced	0 to 15.24 cm	Rochester	NA	NA	NA	NA	NA	NA	NA	NA	NA	NA	NA	NA	NA	NA	NA	NA
5241	English oak	Quercus robur	Rochester	New York	-77.568567	43.187135	1 Norton Village	40.64	introduced	30.48 to 45.72 cm	Rochester	NA	NA	NA	NA	NA	NA	NA	NA	NA	NA	NA	NA	NA	NA	NA	NA
5242	Sugar maple	Acer saccharum	Rochester	New York	-77.568567	43.187135	1 Norton Village	33.02	naturally_occurring	30.48 to 45.72 cm	Rochester	NA	NA	NA	NA	NA	NA	NA	NA	NA	NA	NA	NA	NA	NA	NA	NA
5243	Sugar maple	Acer saccharum	Rochester	New York	-77.568567	43.187135	1 Norton Village	45.72	naturally_occurring	30.48 to 45.72 cm	Rochester	NA	NA	NA	NA	NA	NA	NA	NA	NA	NA	NA	NA	NA	NA	NA	NA
5244	Sugar maple	Acer saccharum	Rochester	New York	-77.568567	43.187135	1 Norton Village	81.28	naturally_occurring	more than 76.2 cm	Rochester	NA	NA	NA	NA	NA	NA	NA	NA	NA	NA	NA	NA	NA	NA	NA	NA
5246	Sugar maple	Acer saccharum	Rochester	New York	-77.568567	43.187135	1 Norton Village	30.48	naturally_occurring	15.24 to 30.48 cm	Rochester	NA	NA	NA	NA	NA	NA	NA	NA	NA	NA	NA	NA	NA	NA	NA	NA
5247	Sugar maple	Acer saccharum	Rochester	New York	-77.568567	43.187135	1 Norton Village	33.02	naturally_occurring	30.48 to 45.72 cm	Rochester	NA	NA	NA	NA	NA	NA	NA	NA	NA	NA	NA	NA	NA	NA	NA	NA
5248	Sugar maple	Acer saccharum	Rochester	New York	-77.568567	43.187135	1 Norton Village	58.42	naturally_occurring	45.72 to 60.96 cm	Rochester	NA	NA	NA	NA	NA	NA	NA	NA	NA	NA	NA	NA	NA	NA	NA	NA
6107	Little leaf linden	Tilia cordata	Rochester	New York	-77.568567	43.187135	1 Norton Village	30.48	introduced	15.24 to 30.48 cm	Rochester	NA	NA	NA	NA	NA	NA	NA	NA	NA	NA	NA	NA	NA	NA	NA	NA
6108	Elm species	Ulmus	Rochester	New York	-77.568567	43.187135	1 Norton Village	40.64	no_info	30.48 to 45.72 cm	Rochester	NA	NA	NA	NA	NA	NA	NA	NA	NA	NA	NA	NA	NA	NA	NA	NA
1364	Amur corktree	Phellodendron amurense	Rochester	New York	-74.007666	40.712533	1 Pulaski Pk	27.94	introduced	15.24 to 30.48 cm	Rochester	NA	NA	NA	NA	NA	NA	NA	NA	NA	NA	NA	NA	NA	NA	NA	NA
1365	Crabapple	Malus	Rochester	New York	-74.007666	40.712533	1 Pulaski Pk	40.64	no_info	30.48 to 45.72 cm	Rochester	NA	NA	NA	NA	NA	NA	NA	NA	NA	NA	NA	NA	NA	NA	NA	NA
1366	Crabapple	Malus	Rochester	New York	-74.007666	40.712533	1 Pulaski Pk	50.8	no_info	45.72 to 60.96 cm	Rochester	NA	NA	NA	NA	NA	NA	NA	NA	NA	NA	NA	NA	NA	NA	NA	NA
1368	blacklocust	Robinia pseudoacacia	Rochester	New York	-74.007666	40.712533	1 Pulaski Pk	27.94	naturally_occurring	15.24 to 30.48 cm	Rochester	NA	NA	NA	NA	NA	NA	NA	NA	NA	NA	NA	NA	NA	NA	NA	NA
1369	Crabapple	Malus	Rochester	New York	-74.007666	40.712533	1 Pulaski Pk	35.56	no_info	30.48 to 45.72 cm	Rochester	NA	NA	NA	NA	NA	NA	NA	NA	NA	NA	NA	NA	NA	NA	NA	NA
1370	Nrwy maple	NA	Rochester	New York	-74.007666	40.712533	1 Pulaski Pk	55.88	no_info	45.72 to 60.96 cm	Rochester	NA	NA	NA	NA	NA	NA	NA	NA	NA	NA	NA	NA	NA	NA	NA	NA
1371	London planetree	Platanus acerifolia	Rochester	New York	-74.007666	40.712533	1 Pulaski Pk	43.18	introduced	30.48 to 45.72 cm	Rochester	NA	NA	NA	NA	NA	NA	NA	NA	NA	NA	NA	NA	NA	NA	NA	NA
1372	Heritage clump birch	Betula nigra	Rochester	New York	-74.007666	40.712533	1 Pulaski Pk	55.88	naturally_occurring	45.72 to 60.96 cm	Rochester	NA	NA	NA	NA	NA	NA	NA	NA	NA	NA	NA	NA	NA	NA	NA	NA
1373	Heritage clump birch	Betula nigra	Rochester	New York	-74.007666	40.712533	1 Pulaski Pk	43.18	naturally_occurring	30.48 to 45.72 cm	Rochester	NA	NA	NA	NA	NA	NA	NA	NA	NA	NA	NA	NA	NA	NA	NA	NA
1375	Ailanthus	Ailanthus altissima	Rochester	New York	-74.007666	40.712533	1 Pulaski Pk	162.56	introduced	more than 76.2 cm	Rochester	NA	NA	NA	NA	NA	NA	NA	NA	NA	NA	NA	NA	NA	NA	NA	NA
1376	Amur corktree	Phellodendron amurense	Rochester	New York	-74.007666	40.712533	1 Pulaski Pk	101.6	introduced	more than 76.2 cm	Rochester	NA	NA	NA	NA	NA	NA	NA	NA	NA	NA	NA	NA	NA	NA	NA	NA
1377	Heritage clump birch	Betula nigra	Rochester	New York	-74.007666	40.712533	1 Pulaski Pk	45.72	naturally_occurring	30.48 to 45.72 cm	Rochester	NA	NA	NA	NA	NA	NA	NA	NA	NA	NA	NA	NA	NA	NA	NA	NA
1378	Heritage clump birch	Betula nigra	Rochester	New York	-74.007666	40.712533	1 Pulaski Pk	43.18	naturally_occurring	30.48 to 45.72 cm	Rochester	NA	NA	NA	NA	NA	NA	NA	NA	NA	NA	NA	NA	NA	NA	NA	NA
1379	London planetree	Platanus acerifolia	Rochester	New York	-74.007666	40.712533	1 Pulaski Pk	58.42	introduced	45.72 to 60.96 cm	Rochester	NA	NA	NA	NA	NA	NA	NA	NA	NA	NA	NA	NA	NA	NA	NA	NA
1380	Red maple	Acer rubrum	Rochester	New York	-74.007666	40.712533	1 Pulaski Pk	27.94	naturally_occurring	15.24 to 30.48 cm	Rochester	NA	NA	NA	NA	NA	NA	NA	NA	NA	NA	NA	NA	NA	NA	NA	NA
1381	Sweetgum	Liquidambar styraciflua	Rochester	New York	-74.007666	40.712533	1 Pulaski Pk	12.7	naturally_occurring	0 to 15.24 cm	Rochester	NA	NA	NA	NA	NA	NA	NA	NA	NA	NA	NA	NA	NA	NA	NA	NA
1382	Crabapple	Malus	Rochester	New York	-74.007666	40.712533	1 Pulaski Pk	30.48	no_info	15.24 to 30.48 cm	Rochester	NA	NA	NA	NA	NA	NA	NA	NA	NA	NA	NA	NA	NA	NA	NA	NA
1383	London planetree	Platanus acerifolia	Rochester	New York	-74.007666	40.712533	1 Pulaski Pk	50.8	introduced	45.72 to 60.96 cm	Rochester	NA	NA	NA	NA	NA	NA	NA	NA	NA	NA	NA	NA	NA	NA	NA	NA
1384	London planetree	Platanus acerifolia	Rochester	New York	-74.007666	40.712533	1 Pulaski Pk	50.8	introduced	45.72 to 60.96 cm	Rochester	NA	NA	NA	NA	NA	NA	NA	NA	NA	NA	NA	NA	NA	NA	NA	NA
1385	London planetree	Platanus acerifolia	Rochester	New York	-74.007666	40.712533	1 Pulaski Pk	66.04	introduced	60.96 to 76.2 cm	Rochester	NA	NA	NA	NA	NA	NA	NA	NA	NA	NA	NA	NA	NA	NA	NA	NA
1387	Honeylocust	Gleditsia triacanthos	Rochester	New York	-74.007666	40.712533	1 Pulaski Pk	55.88	introduced	45.72 to 60.96 cm	Rochester	NA	NA	NA	NA	NA	NA	NA	NA	NA	NA	NA	NA	NA	NA	NA	NA
1388	London planetree	Platanus acerifolia	Rochester	New York	-74.007666	40.712533	1 Pulaski Pk	71.12	introduced	60.96 to 76.2 cm	Rochester	NA	NA	NA	NA	NA	NA	NA	NA	NA	NA	NA	NA	NA	NA	NA	NA
1389	Heritage clump birch	Betula nigra	Rochester	New York	-74.007666	40.712533	1 Pulaski Pk	76.2	naturally_occurring	60.96 to 76.2 cm	Rochester	NA	NA	NA	NA	NA	NA	NA	NA	NA	NA	NA	NA	NA	NA	NA	NA
1401	Eastern cottonwood	Populus deltoides	Rochester	New York	-74.007666	40.712533	1 Pulaski Pk	68.58	naturally_occurring	60.96 to 76.2 cm	Rochester	NA	NA	NA	NA	NA	NA	NA	NA	NA	NA	NA	NA	NA	NA	NA	NA
1402	English oak	Quercus robur	Rochester	New York	-74.007666	40.712533	1 Pulaski Pk	17.78	introduced	15.24 to 30.48 cm	Rochester	NA	NA	NA	NA	NA	NA	NA	NA	NA	NA	NA	NA	NA	NA	NA	NA
1404	blacklocust	Robinia pseudoacacia	Rochester	New York	-74.007666	40.712533	1 Pulaski Pk	45.72	naturally_occurring	30.48 to 45.72 cm	Rochester	NA	NA	NA	NA	NA	NA	NA	NA	NA	NA	NA	NA	NA	NA	NA	NA
1405	blacklocust	Robinia pseudoacacia	Rochester	New York	-74.007666	40.712533	1 Pulaski Pk	33.02	naturally_occurring	30.48 to 45.72 cm	Rochester	NA	NA	NA	NA	NA	NA	NA	NA	NA	NA	NA	NA	NA	NA	NA	NA
1406	blacklocust	Robinia pseudoacacia	Rochester	New York	-74.007666	40.712533	1 Pulaski Pk	20.32	naturally_occurring	15.24 to 30.48 cm	Rochester	NA	NA	NA	NA	NA	NA	NA	NA	NA	NA	NA	NA	NA	NA	NA	NA
1408	White ash	Fraxinus americana	Rochester	New York	-74.007666	40.712533	1 Pulaski Pk	43.18	naturally_occurring	30.48 to 45.72 cm	Rochester	NA	NA	NA	NA	NA	NA	NA	NA	NA	NA	NA	NA	NA	NA	NA	NA
1409	blacklocust	Robinia pseudoacacia	Rochester	New York	-74.007666	40.712533	1 Pulaski Pk	33.02	naturally_occurring	30.48 to 45.72 cm	Rochester	NA	NA	NA	NA	NA	NA	NA	NA	NA	NA	NA	NA	NA	NA	NA	NA
1410	Heritage clump birch	Betula nigra	Rochester	New York	-74.007666	40.712533	1 Pulaski Pk	101.6	naturally_occurring	more than 76.2 cm	Rochester	NA	NA	NA	NA	NA	NA	NA	NA	NA	NA	NA	NA	NA	NA	NA	NA
1411	Amur maple	Acer ginnala	Rochester	New York	-74.007666	40.712533	1 Pulaski Pk	33.02	introduced	30.48 to 45.72 cm	Rochester	NA	NA	NA	NA	NA	NA	NA	NA	NA	NA	NA	NA	NA	NA	NA	NA
1412	Amur corktree	Phellodendron amurense	Rochester	New York	-74.007666	40.712533	1 Pulaski Pk	127	introduced	more than 76.2 cm	Rochester	NA	NA	NA	NA	NA	NA	NA	NA	NA	NA	NA	NA	NA	NA	NA	NA
1413	Amur corktree	Phellodendron amurense	Rochester	New York	-74.007666	40.712533	1 Pulaski Pk	101.6	introduced	more than 76.2 cm	Rochester	NA	NA	NA	NA	NA	NA	NA	NA	NA	NA	NA	NA	NA	NA	NA	NA
1415	Carolina silverbell	Halesia carolina	Rochester	New York	-74.007666	40.712533	1 Pulaski Pk	15.24	introduced	0 to 15.24 cm	Rochester	NA	NA	NA	NA	NA	NA	NA	NA	NA	NA	NA	NA	NA	NA	NA	NA
1416	Dawn redwood	Metasequoia glyptostroboides	Rochester	New York	-74.007666	40.712533	1 Pulaski Pk	35.56	introduced	30.48 to 45.72 cm	Rochester	NA	NA	NA	NA	NA	NA	NA	NA	NA	NA	NA	NA	NA	NA	NA	NA
1417	Amur corktree	Phellodendron amurense	Rochester	New York	-74.007666	40.712533	1 Pulaski Pk	177.8	introduced	more than 76.2 cm	Rochester	NA	NA	NA	NA	NA	NA	NA	NA	NA	NA	NA	NA	NA	NA	NA	NA
1418	Swamp white oak	Quercus bicolor	Rochester	New York	-74.007666	40.712533	1 Pulaski Pk	27.94	naturally_occurring	15.24 to 30.48 cm	Rochester	NA	NA	NA	NA	NA	NA	NA	NA	NA	NA	NA	NA	NA	NA	NA	NA
1419	Heritage clump birch	Betula nigra	Rochester	New York	-74.007666	40.712533	1 Pulaski Pk	76.2	naturally_occurring	60.96 to 76.2 cm	Rochester	NA	NA	NA	NA	NA	NA	NA	NA	NA	NA	NA	NA	NA	NA	NA	NA
1420	Douglas fir	Pseudotsuga menziesii	Rochester	New York	-74.007666	40.712533	1 Pulaski Pk	45.72	introduced	30.48 to 45.72 cm	Rochester	NA	NA	NA	NA	NA	NA	NA	NA	NA	NA	NA	NA	NA	NA	NA	NA
1421	Douglas fir	Pseudotsuga menziesii	Rochester	New York	-74.007666	40.712533	1 Pulaski Pk	50.8	introduced	45.72 to 60.96 cm	Rochester	NA	NA	NA	NA	NA	NA	NA	NA	NA	NA	NA	NA	NA	NA	NA	NA
1422	White ash	Fraxinus americana	Rochester	New York	-74.007666	40.712533	1 Pulaski Pk	20.32	naturally_occurring	15.24 to 30.48 cm	Rochester	NA	NA	NA	NA	NA	NA	NA	NA	NA	NA	NA	NA	NA	NA	NA	NA
1423	Weeping cherry	Prunus pendula	Rochester	New York	-74.007666	40.712533	1 Pulaski Pk	50.8	no_info	45.72 to 60.96 cm	Rochester	NA	NA	NA	NA	NA	NA	NA	NA	NA	NA	NA	NA	NA	NA	NA	NA
1424	Black tupelo	Nyssa sylvatica	Rochester	New York	-74.007666	40.712533	1 Pulaski Pk	7.62	naturally_occurring	0 to 15.24 cm	Rochester	NA	NA	NA	NA	NA	NA	NA	NA	NA	NA	NA	NA	NA	NA	NA	NA
1425	blacklocust	Robinia pseudoacacia	Rochester	New York	-74.007666	40.712533	1 Pulaski Pk	33.02	naturally_occurring	30.48 to 45.72 cm	Rochester	NA	NA	NA	NA	NA	NA	NA	NA	NA	NA	NA	NA	NA	NA	NA	NA
1426	Sweetgum	Liquidambar styraciflua	Rochester	New York	-74.007666	40.712533	1 Pulaski Pk	12.7	naturally_occurring	0 to 15.24 cm	Rochester	NA	NA	NA	NA	NA	NA	NA	NA	NA	NA	NA	NA	NA	NA	NA	NA
1427	Heritage clump birch	Betula nigra	Rochester	New York	-74.007666	40.712533	1 Pulaski Pk	93.98	naturally_occurring	more than 76.2 cm	Rochester	NA	NA	NA	NA	NA	NA	NA	NA	NA	NA	NA	NA	NA	NA	NA	NA
1428	Sweetgum	Liquidambar styraciflua	Rochester	New York	-74.007666	40.712533	1 Pulaski Pk	22.86	naturally_occurring	15.24 to 30.48 cm	Rochester	NA	NA	NA	NA	NA	NA	NA	NA	NA	NA	NA	NA	NA	NA	NA	NA
1429	Amur corktree	Phellodendron amurense	Rochester	New York	-74.007666	40.712533	1 Pulaski Pk	91.44	introduced	more than 76.2 cm	Rochester	NA	NA	NA	NA	NA	NA	NA	NA	NA	NA	NA	NA	NA	NA	NA	NA
1430	Nrwy maple	NA	Rochester	New York	-74.007666	40.712533	1 Pulaski Pk	25.4	no_info	15.24 to 30.48 cm	Rochester	NA	NA	NA	NA	NA	NA	NA	NA	NA	NA	NA	NA	NA	NA	NA	NA
1432	Callery pear	Pyrus calleryana	Rochester	New York	-74.007666	40.712533	1 Pulaski Pk	25.4	introduced	15.24 to 30.48 cm	Rochester	NA	NA	NA	NA	NA	NA	NA	NA	NA	NA	NA	NA	NA	NA	NA	NA
1436	Amur maple	Acer ginnala	Rochester	New York	-74.007666	40.712533	1 Pulaski Pk	25.4	introduced	15.24 to 30.48 cm	Rochester	NA	NA	NA	NA	NA	NA	NA	NA	NA	NA	NA	NA	NA	NA	NA	NA
1438	Weeping cherry	Prunus pendula	Rochester	New York	-74.007666	40.712533	1 Pulaski Pk	25.4	no_info	15.24 to 30.48 cm	Rochester	NA	NA	NA	NA	NA	NA	NA	NA	NA	NA	NA	NA	NA	NA	NA	NA
1439	Weeping cherry	Prunus pendula	Rochester	New York	-74.007666	40.712533	1 Pulaski Pk	35.56	no_info	30.48 to 45.72 cm	Rochester	NA	NA	NA	NA	NA	NA	NA	NA	NA	NA	NA	NA	NA	NA	NA	NA
1440	Weeping cherry	Prunus pendula	Rochester	New York	-74.007666	40.712533	1 Pulaski Pk	22.86	no_info	15.24 to 30.48 cm	Rochester	NA	NA	NA	NA	NA	NA	NA	NA	NA	NA	NA	NA	NA	NA	NA	NA
1444	Sugar maple	Acer saccharum	Rochester	New York	-74.007666	40.712533	1 Pulaski Pk	45.72	naturally_occurring	30.48 to 45.72 cm	Rochester	NA	NA	NA	NA	NA	NA	NA	NA	NA	NA	NA	NA	NA	NA	NA	NA
1445	Heritage clump birch	Betula nigra	Rochester	New York	-74.007666	40.712533	1 Pulaski Pk	99.06	naturally_occurring	more than 76.2 cm	Rochester	NA	NA	NA	NA	NA	NA	NA	NA	NA	NA	NA	NA	NA	NA	NA	NA
1446	Swamp white oak	Quercus bicolor	Rochester	New York	-74.007666	40.712533	1 Pulaski Pk	38.1	naturally_occurring	30.48 to 45.72 cm	Rochester	NA	NA	NA	NA	NA	NA	NA	NA	NA	NA	NA	NA	NA	NA	NA	NA
1447	Autumn blaze maple	Acer freemanii	Rochester	New York	-74.007666	40.712533	1 Pulaski Pk	22.86	naturally_occurring	15.24 to 30.48 cm	Rochester	NA	NA	NA	NA	NA	NA	NA	NA	NA	NA	NA	NA	NA	NA	NA	NA
1448	blacklocust	Robinia pseudoacacia	Rochester	New York	-74.007666	40.712533	1 Pulaski Pk	43.18	naturally_occurring	30.48 to 45.72 cm	Rochester	NA	NA	NA	NA	NA	NA	NA	NA	NA	NA	NA	NA	NA	NA	NA	NA
1449	Yellowwood	Cladrastis lutea	Rochester	New York	-74.007666	40.712533	1 Pulaski Pk	10.16	no_info	0 to 15.24 cm	Rochester	NA	NA	NA	NA	NA	NA	NA	NA	NA	NA	NA	NA	NA	NA	NA	NA
1450	White ash	Fraxinus americana	Rochester	New York	-74.007666	40.712533	1 Pulaski Pk	30.48	naturally_occurring	15.24 to 30.48 cm	Rochester	NA	NA	NA	NA	NA	NA	NA	NA	NA	NA	NA	NA	NA	NA	NA	NA
1451	Crabapple	Malus	Rochester	New York	-74.007666	40.712533	1 Pulaski Pk	20.32	no_info	15.24 to 30.48 cm	Rochester	NA	NA	NA	NA	NA	NA	NA	NA	NA	NA	NA	NA	NA	NA	NA	NA
1457	Amur maple	Acer ginnala	Rochester	New York	-74.007666	40.712533	1 Pulaski Pk	38.1	introduced	30.48 to 45.72 cm	Rochester	NA	NA	NA	NA	NA	NA	NA	NA	NA	NA	NA	NA	NA	NA	NA	NA
1458	Honeylocust	Gleditsia triacanthos	Rochester	New York	-74.007666	40.712533	1 Pulaski Pk	71.12	introduced	60.96 to 76.2 cm	Rochester	NA	NA	NA	NA	NA	NA	NA	NA	NA	NA	NA	NA	NA	NA	NA	NA
1459	Little leaf linden	Tilia cordata	Rochester	New York	-74.007666	40.712533	1 Pulaski Pk	55.88	introduced	45.72 to 60.96 cm	Rochester	NA	NA	NA	NA	NA	NA	NA	NA	NA	NA	NA	NA	NA	NA	NA	NA
1460	blacklocust	Robinia pseudoacacia	Rochester	New York	-74.007666	40.712533	1 Pulaski Pk	40.64	naturally_occurring	30.48 to 45.72 cm	Rochester	NA	NA	NA	NA	NA	NA	NA	NA	NA	NA	NA	NA	NA	NA	NA	NA
1462	White ash	Fraxinus americana	Rochester	New York	-74.007666	40.712533	1 Pulaski Pk	40.64	naturally_occurring	30.48 to 45.72 cm	Rochester	NA	NA	NA	NA	NA	NA	NA	NA	NA	NA	NA	NA	NA	NA	NA	NA
1463	Sweetgum	Liquidambar styraciflua	Rochester	New York	-74.007666	40.712533	1 Pulaski Pk	22.86	naturally_occurring	15.24 to 30.48 cm	Rochester	NA	NA	NA	NA	NA	NA	NA	NA	NA	NA	NA	NA	NA	NA	NA	NA
1464	Honeylocust	Gleditsia triacanthos	Rochester	New York	-74.007666	40.712533	1 Pulaski Pk	35.56	introduced	30.48 to 45.72 cm	Rochester	NA	NA	NA	NA	NA	NA	NA	NA	NA	NA	NA	NA	NA	NA	NA	NA
1465	crabapple	NA	Rochester	New York	-74.007666	40.712533	1 Pulaski Pk	30.48	no_info	15.24 to 30.48 cm	Rochester	NA	NA	NA	NA	NA	NA	NA	NA	NA	NA	NA	NA	NA	NA	NA	NA
1467	Swamp white oak	Quercus bicolor	Rochester	New York	-74.007666	40.712533	1 Pulaski Pk	25.4	naturally_occurring	15.24 to 30.48 cm	Rochester	NA	NA	NA	NA	NA	NA	NA	NA	NA	NA	NA	NA	NA	NA	NA	NA
1469	White ash	Fraxinus americana	Rochester	New York	-74.007666	40.712533	1 Pulaski Pk	22.86	naturally_occurring	15.24 to 30.48 cm	Rochester	NA	NA	NA	NA	NA	NA	NA	NA	NA	NA	NA	NA	NA	NA	NA	NA
1471	Blacklocust	Robinia pseudoacacia	Rochester	New York	-74.007666	40.712533	1 Pulaski Pk	93.98	naturally_occurring	more than 76.2 cm	Rochester	NA	NA	NA	NA	NA	NA	NA	NA	NA	NA	NA	NA	NA	NA	NA	NA
1473	Gingko	Ginkgo biloba	Rochester	New York	-74.007666	40.712533	1 Pulaski Pk	45.72	introduced	30.48 to 45.72 cm	Rochester	NA	NA	NA	NA	NA	NA	NA	NA	NA	NA	NA	NA	NA	NA	NA	NA
1474	Gingko	Ginkgo biloba	Rochester	New York	-74.007666	40.712533	1 Pulaski Pk	43.18	introduced	30.48 to 45.72 cm	Rochester	NA	NA	NA	NA	NA	NA	NA	NA	NA	NA	NA	NA	NA	NA	NA	NA
1475	Honeylocust	Gleditsia triacanthos	Rochester	New York	-74.007666	40.712533	1 Pulaski Pk	30.48	introduced	15.24 to 30.48 cm	Rochester	NA	NA	NA	NA	NA	NA	NA	NA	NA	NA	NA	NA	NA	NA	NA	NA
1476	Amur maple	Acer ginnala	Rochester	New York	-74.007666	40.712533	1 Pulaski Pk	25.4	introduced	15.24 to 30.48 cm	Rochester	NA	NA	NA	NA	NA	NA	NA	NA	NA	NA	NA	NA	NA	NA	NA	NA
1477	Dawn redwood	Metasequoia glyptostroboides	Rochester	New York	-74.007666	40.712533	1 Pulaski Pk	33.02	introduced	30.48 to 45.72 cm	Rochester	NA	NA	NA	NA	NA	NA	NA	NA	NA	NA	NA	NA	NA	NA	NA	NA
1480	Amur corktree	Phellodendron amurense	Rochester	New York	-74.007666	40.712533	1 Pulaski Pk	27.94	introduced	15.24 to 30.48 cm	Rochester	NA	NA	NA	NA	NA	NA	NA	NA	NA	NA	NA	NA	NA	NA	NA	NA
1481	Douglas fir	Pseudotsuga menziesii	Rochester	New York	-74.007666	40.712533	1 Pulaski Pk	43.18	introduced	30.48 to 45.72 cm	Rochester	NA	NA	NA	NA	NA	NA	NA	NA	NA	NA	NA	NA	NA	NA	NA	NA
1793	Callery pear	Pyrus calleryana	Rochester	New York	-74.012766	40.691266	1 Carter St Rec	17.78	introduced	15.24 to 30.48 cm	Rochester	NA	NA	NA	NA	NA	NA	NA	NA	NA	NA	NA	NA	NA	NA	NA	NA
1794	Callery pear	Pyrus calleryana	Rochester	New York	-74.012766	40.691266	1 Carter St Rec	45.72	introduced	30.48 to 45.72 cm	Rochester	NA	NA	NA	NA	NA	NA	NA	NA	NA	NA	NA	NA	NA	NA	NA	NA
1795	Austrian pine	Pinus nigra	Rochester	New York	-74.012766	40.691266	1 Carter St Rec	45.72	introduced	30.48 to 45.72 cm	Rochester	NA	NA	NA	NA	NA	NA	NA	NA	NA	NA	NA	NA	NA	NA	NA	NA
1796	Austrian pine	Pinus nigra	Rochester	New York	-74.012766	40.691266	1 Carter St Rec	50.8	introduced	45.72 to 60.96 cm	Rochester	NA	NA	NA	NA	NA	NA	NA	NA	NA	NA	NA	NA	NA	NA	NA	NA
1797	Austrian pine	Pinus nigra	Rochester	New York	-74.012766	40.691266	1 Carter St Rec	27.94	introduced	15.24 to 30.48 cm	Rochester	NA	NA	NA	NA	NA	NA	NA	NA	NA	NA	NA	NA	NA	NA	NA	NA
1798	Austrian pine	Pinus nigra	Rochester	New York	-74.012766	40.691266	1 Carter St Rec	33.02	introduced	30.48 to 45.72 cm	Rochester	NA	NA	NA	NA	NA	NA	NA	NA	NA	NA	NA	NA	NA	NA	NA	NA
1800	Austrian pine	Pinus nigra	Rochester	New York	-74.012766	40.691266	1 Carter St Rec	55.88	introduced	45.72 to 60.96 cm	Rochester	NA	NA	NA	NA	NA	NA	NA	NA	NA	NA	NA	NA	NA	NA	NA	NA
1801	Austrian pine	Pinus nigra	Rochester	New York	-74.012766	40.691266	1 Carter St Rec	43.18	introduced	30.48 to 45.72 cm	Rochester	NA	NA	NA	NA	NA	NA	NA	NA	NA	NA	NA	NA	NA	NA	NA	NA
1802	Austrian pine	Pinus nigra	Rochester	New York	-74.012766	40.691266	1 Carter St Rec	40.64	introduced	30.48 to 45.72 cm	Rochester	NA	NA	NA	NA	NA	NA	NA	NA	NA	NA	NA	NA	NA	NA	NA	NA
1803	Austrian pine	Pinus nigra	Rochester	New York	-74.012766	40.691266	1 Carter St Rec	27.94	introduced	15.24 to 30.48 cm	Rochester	NA	NA	NA	NA	NA	NA	NA	NA	NA	NA	NA	NA	NA	NA	NA	NA
1804	Sugar maple	Acer saccharum	Rochester	New York	-74.012766	40.691266	1 Carter St Rec	5.08	naturally_occurring	0 to 15.24 cm	Rochester	NA	NA	NA	NA	NA	NA	NA	NA	NA	NA	NA	NA	NA	NA	NA	NA
1805	cherry	NA	Rochester	New York	-74.012766	40.691266	1 Carter St Rec	40.64	no_info	30.48 to 45.72 cm	Rochester	NA	NA	NA	NA	NA	NA	NA	NA	NA	NA	NA	NA	NA	NA	NA	NA
1806	Yoshino cherry	Prunus yedoensis	Rochester	New York	-74.012766	40.691266	1 Carter St Rec	30.48	introduced	15.24 to 30.48 cm	Rochester	NA	NA	NA	NA	NA	NA	NA	NA	NA	NA	NA	NA	NA	NA	NA	NA
1807	cherry	NA	Rochester	New York	-74.012766	40.691266	1 Carter St Rec	30.48	no_info	15.24 to 30.48 cm	Rochester	NA	NA	NA	NA	NA	NA	NA	NA	NA	NA	NA	NA	NA	NA	NA	NA
1808	cherry	NA	Rochester	New York	-74.012766	40.691266	1 Carter St Rec	40.64	no_info	30.48 to 45.72 cm	Rochester	NA	NA	NA	NA	NA	NA	NA	NA	NA	NA	NA	NA	NA	NA	NA	NA
1809	cherry	NA	Rochester	New York	-74.012766	40.691266	1 Carter St Rec	5.08	no_info	0 to 15.24 cm	Rochester	NA	NA	NA	NA	NA	NA	NA	NA	NA	NA	NA	NA	NA	NA	NA	NA
1810	Yoshino cherry	Prunus yedoensis	Rochester	New York	-74.012766	40.691266	1 Carter St Rec	7.62	introduced	0 to 15.24 cm	Rochester	NA	NA	NA	NA	NA	NA	NA	NA	NA	NA	NA	NA	NA	NA	NA	NA
1811	cherry	NA	Rochester	New York	-74.012766	40.691266	1 Carter St Rec	17.78	no_info	15.24 to 30.48 cm	Rochester	NA	NA	NA	NA	NA	NA	NA	NA	NA	NA	NA	NA	NA	NA	NA	NA
1813	London planetree	Platanus acerifolia	Rochester	New York	-74.012766	40.691266	1 Carter St Rec	17.78	introduced	15.24 to 30.48 cm	Rochester	NA	NA	NA	NA	NA	NA	NA	NA	NA	NA	NA	NA	NA	NA	NA	NA
1814	Northern red oak	Quercus rubra	Rochester	New York	-74.012766	40.691266	1 Carter St Rec	10.16	naturally_occurring	0 to 15.24 cm	Rochester	NA	NA	NA	NA	NA	NA	NA	NA	NA	NA	NA	NA	NA	NA	NA	NA
1815	Northern red oak	Quercus rubra	Rochester	New York	-74.012766	40.691266	1 Carter St Rec	12.7	naturally_occurring	0 to 15.24 cm	Rochester	NA	NA	NA	NA	NA	NA	NA	NA	NA	NA	NA	NA	NA	NA	NA	NA
1818	White ash	Fraxinus americana	Rochester	New York	-74.012766	40.691266	1 Carter St Rec	66.04	naturally_occurring	60.96 to 76.2 cm	Rochester	NA	NA	NA	NA	NA	NA	NA	NA	NA	NA	NA	NA	NA	NA	NA	NA
1819	White ash	Fraxinus americana	Rochester	New York	-74.012766	40.691266	1 Carter St Rec	50.8	naturally_occurring	45.72 to 60.96 cm	Rochester	NA	NA	NA	NA	NA	NA	NA	NA	NA	NA	NA	NA	NA	NA	NA	NA
1821	White ash	Fraxinus americana	Rochester	New York	-74.012766	40.691266	1 Carter St Rec	71.12	naturally_occurring	60.96 to 76.2 cm	Rochester	NA	NA	NA	NA	NA	NA	NA	NA	NA	NA	NA	NA	NA	NA	NA	NA
1825	Silver maple	Acer saccharinum	Rochester	New York	-74.012766	40.691266	1 Carter St Rec	111.76	naturally_occurring	more than 76.2 cm	Rochester	NA	NA	NA	NA	NA	NA	NA	NA	NA	NA	NA	NA	NA	NA	NA	NA
1827	Nrwy maple	NA	Rochester	New York	-74.012766	40.691266	1 Carter St Rec	40.64	no_info	30.48 to 45.72 cm	Rochester	NA	NA	NA	NA	NA	NA	NA	NA	NA	NA	NA	NA	NA	NA	NA	NA
1829	London planetree	Platanus acerifolia	Rochester	New York	-74.012766	40.691266	1 Carter St Rec	53.34	introduced	45.72 to 60.96 cm	Rochester	NA	NA	NA	NA	NA	NA	NA	NA	NA	NA	NA	NA	NA	NA	NA	NA
1830	Little leaf linden	Tilia cordata	Rochester	New York	-74.012766	40.691266	1 Carter St Rec	96.52	introduced	more than 76.2 cm	Rochester	NA	NA	NA	NA	NA	NA	NA	NA	NA	NA	NA	NA	NA	NA	NA	NA
1831	Nrwy maple	NA	Rochester	New York	-74.012766	40.691266	1 Carter St Rec	101.6	no_info	more than 76.2 cm	Rochester	NA	NA	NA	NA	NA	NA	NA	NA	NA	NA	NA	NA	NA	NA	NA	NA
1832	American linden	Tilia americana	Rochester	New York	-74.012766	40.691266	1 Carter St Rec	22.86	naturally_occurring	15.24 to 30.48 cm	Rochester	NA	NA	NA	NA	NA	NA	NA	NA	NA	NA	NA	NA	NA	NA	NA	NA
1833	Silver maple	Acer saccharinum	Rochester	New York	-74.012766	40.691266	1 Carter St Rec	139.7	naturally_occurring	more than 76.2 cm	Rochester	NA	NA	NA	NA	NA	NA	NA	NA	NA	NA	NA	NA	NA	NA	NA	NA
1834	Silver maple	Acer saccharinum	Rochester	New York	-74.012766	40.691266	1 Carter St Rec	66.04	naturally_occurring	60.96 to 76.2 cm	Rochester	NA	NA	NA	NA	NA	NA	NA	NA	NA	NA	NA	NA	NA	NA	NA	NA
1835	Red maple	Acer rubrum	Rochester	New York	-74.012766	40.691266	1 Carter St Rec	17.78	naturally_occurring	15.24 to 30.48 cm	Rochester	NA	NA	NA	NA	NA	NA	NA	NA	NA	NA	NA	NA	NA	NA	NA	NA
1836	Austrian pine	Pinus nigra	Rochester	New York	-74.012766	40.691266	1 Carter St Rec	33.02	introduced	30.48 to 45.72 cm	Rochester	NA	NA	NA	NA	NA	NA	NA	NA	NA	NA	NA	NA	NA	NA	NA	NA
1837	Austrian pine	Pinus nigra	Rochester	New York	-74.012766	40.691266	1 Carter St Rec	27.94	introduced	15.24 to 30.48 cm	Rochester	NA	NA	NA	NA	NA	NA	NA	NA	NA	NA	NA	NA	NA	NA	NA	NA
1838	Austrian pine	Pinus nigra	Rochester	New York	-74.012766	40.691266	1 Carter St Rec	38.1	introduced	30.48 to 45.72 cm	Rochester	NA	NA	NA	NA	NA	NA	NA	NA	NA	NA	NA	NA	NA	NA	NA	NA
1839	Austrian pine	Pinus nigra	Rochester	New York	-74.012766	40.691266	1 Carter St Rec	35.56	introduced	30.48 to 45.72 cm	Rochester	NA	NA	NA	NA	NA	NA	NA	NA	NA	NA	NA	NA	NA	NA	NA	NA
1841	Callery pear	Pyrus calleryana	Rochester	New York	-74.012766	40.691266	1 Carter St Rec	35.56	introduced	30.48 to 45.72 cm	Rochester	NA	NA	NA	NA	NA	NA	NA	NA	NA	NA	NA	NA	NA	NA	NA	NA
1842	Austrian pine	Pinus nigra	Rochester	New York	-74.012766	40.691266	1 Carter St Rec	25.4	introduced	15.24 to 30.48 cm	Rochester	NA	NA	NA	NA	NA	NA	NA	NA	NA	NA	NA	NA	NA	NA	NA	NA
1897	Sugar maple	Acer saccharum	Rochester	New York	-74.012766	40.691266	1 Carter St Rec	10.16	naturally_occurring	0 to 15.24 cm	Rochester	NA	NA	NA	NA	NA	NA	NA	NA	NA	NA	NA	NA	NA	NA	NA	NA
125617	london planetree	Platanus acerifolia	Rochester	New York	-74.012766	40.691266	1 Carter St Rec	5.08	introduced	0 to 15.24 cm	Rochester	NA	NA	NA	NA	NA	NA	NA	NA	NA	NA	NA	NA	NA	NA	NA	NA
127036	Swamp white oak	Quercus bicolor	Rochester	New York	-74.007666	40.712533	1 Pulaski Pk	5.08	naturally_occurring	0 to 15.24 cm	Rochester	NA	NA	NA	NA	NA	NA	NA	NA	NA	NA	NA	NA	NA	NA	NA	NA
127038	Sugar maple	Acer saccharum	Rochester	New York	-74.007666	40.712533	1 Pulaski Pk	5.08	naturally_occurring	0 to 15.24 cm	Rochester	NA	NA	NA	NA	NA	NA	NA	NA	NA	NA	NA	NA	NA	NA	NA	NA
127039	Red maple	Acer rubrum	Rochester	New York	-74.007666	40.712533	1 Pulaski Pk	5.08	naturally_occurring	0 to 15.24 cm	Rochester	NA	NA	NA	NA	NA	NA	NA	NA	NA	NA	NA	NA	NA	NA	NA	NA
128604	london planetree	Platanus acerifolia	Rochester	New York	-74.012766	40.691266	1 Carter St Rec	5.08	introduced	0 to 15.24 cm	Rochester	NA	NA	NA	NA	NA	NA	NA	NA	NA	NA	NA	NA	NA	NA	NA	NA
131296	crabapple	NA	Rochester	New York	-74.012766	40.691266	1 Carter St Rec	5.08	no_info	0 to 15.24 cm	Rochester	NA	NA	NA	NA	NA	NA	NA	NA	NA	NA	NA	NA	NA	NA	NA	NA
131297	Flowering cherry	Prunus subhirtella	Rochester	New York	-74.012766	40.691266	1 Carter St Rec	5.08	introduced	0 to 15.24 cm	Rochester	NA	NA	NA	NA	NA	NA	NA	NA	NA	NA	NA	NA	NA	NA	NA	NA
131299	Swamp white oak	Quercus bicolor	Rochester	New York	-74.007666	40.712533	1 Pulaski Pk	5.08	naturally_occurring	0 to 15.24 cm	Rochester	NA	NA	NA	NA	NA	NA	NA	NA	NA	NA	NA	NA	NA	NA	NA	NA
131300	Sugar maple	Acer saccharum	Rochester	New York	-74.007666	40.712533	1 Pulaski Pk	5.08	naturally_occurring	0 to 15.24 cm	Rochester	NA	NA	NA	NA	NA	NA	NA	NA	NA	NA	NA	NA	NA	NA	NA	NA
131301	Sugar maple	Acer saccharum	Rochester	New York	-74.007666	40.712533	1 Pulaski Pk	5.08	naturally_occurring	0 to 15.24 cm	Rochester	NA	NA	NA	NA	NA	NA	NA	NA	NA	NA	NA	NA	NA	NA	NA	NA
131302	Autumn blaze maple	Acer freemanii	Rochester	New York	-74.007666	40.712533	1 Pulaski Pk	5.08	naturally_occurring	0 to 15.24 cm	Rochester	NA	NA	NA	NA	NA	NA	NA	NA	NA	NA	NA	NA	NA	NA	NA	NA
131303	Swamp white oak	Quercus bicolor	Rochester	New York	-74.007666	40.712533	1 Pulaski Pk	5.08	naturally_occurring	0 to 15.24 cm	Rochester	NA	NA	NA	NA	NA	NA	NA	NA	NA	NA	NA	NA	NA	NA	NA	NA
131319	Swamp white oak	Quercus bicolor	Rochester	New York	-74.007666	40.712533	1 Pulaski Pk	5.08	naturally_occurring	0 to 15.24 cm	Rochester	NA	NA	NA	NA	NA	NA	NA	NA	NA	NA	NA	NA	NA	NA	NA	NA
11577	Honeylocust	Gleditsia triacanthos	Rochester	New York	-77.6276495	43.1021487	Lincoln Library	30.48	introduced	15.24 to 30.48 cm	Rochester	NA	NA	NA	NA	NA	NA	NA	NA	NA	NA	NA	NA	NA	NA	NA	NA
11578	species	NA	Rochester	New York	-77.6276495	43.1021487	Lincoln Library	30.48	no_info	15.24 to 30.48 cm	Rochester	NA	NA	NA	NA	NA	NA	NA	NA	NA	NA	NA	NA	NA	NA	NA	NA
11579	species	NA	Rochester	New York	-77.6276495	43.1021487	Lincoln Library	25.4	no_info	15.24 to 30.48 cm	Rochester	NA	NA	NA	NA	NA	NA	NA	NA	NA	NA	NA	NA	NA	NA	NA	NA
11580	American linden	Tilia americana	Rochester	New York	-77.6276495	43.1021487	Lincoln Library	50.8	naturally_occurring	45.72 to 60.96 cm	Rochester	NA	NA	NA	NA	NA	NA	NA	NA	NA	NA	NA	NA	NA	NA	NA	NA
12169	Paperbark maple	Acer griseum	Rochester	New York	-74.009115	40.716919	Hudson Ave Firehouse	5.08	introduced	0 to 15.24 cm	Rochester	NA	NA	NA	NA	NA	NA	NA	NA	NA	NA	NA	NA	NA	NA	NA	NA
12170	Paperbark maple	Acer griseum	Rochester	New York	-74.009115	40.716919	Hudson Ave Firehouse	5.08	introduced	0 to 15.24 cm	Rochester	NA	NA	NA	NA	NA	NA	NA	NA	NA	NA	NA	NA	NA	NA	NA	NA
12171	Paperbark maple	Acer griseum	Rochester	New York	-74.009115	40.716919	Hudson Ave Firehouse	5.08	introduced	0 to 15.24 cm	Rochester	NA	NA	NA	NA	NA	NA	NA	NA	NA	NA	NA	NA	NA	NA	NA	NA
12172	Heritage clump birch	Betula nigra	Rochester	New York	-74.009115	40.716919	Hudson Ave Firehouse	15.24	naturally_occurring	0 to 15.24 cm	Rochester	NA	NA	NA	NA	NA	NA	NA	NA	NA	NA	NA	NA	NA	NA	NA	NA
12173	Heritage clump birch	Betula nigra	Rochester	New York	-74.009115	40.716919	Hudson Ave Firehouse	15.24	naturally_occurring	0 to 15.24 cm	Rochester	NA	NA	NA	NA	NA	NA	NA	NA	NA	NA	NA	NA	NA	NA	NA	NA
12174	Heritage clump birch	Betula nigra	Rochester	New York	-74.009115	40.716919	Hudson Ave Firehouse	15.24	naturally_occurring	0 to 15.24 cm	Rochester	NA	NA	NA	NA	NA	NA	NA	NA	NA	NA	NA	NA	NA	NA	NA	NA
12175	Heritage clump birch	Betula nigra	Rochester	New York	-74.009115	40.716919	Hudson Ave Firehouse	15.24	naturally_occurring	0 to 15.24 cm	Rochester	NA	NA	NA	NA	NA	NA	NA	NA	NA	NA	NA	NA	NA	NA	NA	NA
12176	Red maple	Acer rubrum	Rochester	New York	-74.009115	40.716919	Hudson Ave Firehouse	15.24	naturally_occurring	0 to 15.24 cm	Rochester	NA	NA	NA	NA	NA	NA	NA	NA	NA	NA	NA	NA	NA	NA	NA	NA
12177	Eastern redbud	Cercis canadensis	Rochester	New York	-74.009115	40.716919	Hudson Ave Firehouse	7.62	introduced	0 to 15.24 cm	Rochester	NA	NA	NA	NA	NA	NA	NA	NA	NA	NA	NA	NA	NA	NA	NA	NA
3018	Crabapple	Malus	Rochester	New York	-77.6253142	43.1786566	2 Carthage Dr	33.02	no_info	30.48 to 45.72 cm	Rochester	NA	NA	NA	NA	NA	NA	NA	NA	NA	NA	NA	NA	NA	NA	NA	NA
3019	Parrotia species	Parrotia	Rochester	New York	-77.6253142	43.1786566	2 Carthage Dr	170.18	no_info	more than 76.2 cm	Rochester	NA	NA	NA	NA	NA	NA	NA	NA	NA	NA	NA	NA	NA	NA	NA	NA
3022	Hawthorn species	Crataegus	Rochester	New York	-77.6253142	43.1786566	2 Carthage Dr	40.64	no_info	30.48 to 45.72 cm	Rochester	NA	NA	NA	NA	NA	NA	NA	NA	NA	NA	NA	NA	NA	NA	NA	NA
3023	American linden	Tilia americana	Rochester	New York	-77.6253142	43.1786566	2 Carthage Dr	33.02	naturally_occurring	30.48 to 45.72 cm	Rochester	NA	NA	NA	NA	NA	NA	NA	NA	NA	NA	NA	NA	NA	NA	NA	NA
3024	Gingko	Ginkgo biloba	Rochester	New York	-77.6253142	43.1786566	2 Carthage Dr	81.28	introduced	more than 76.2 cm	Rochester	NA	NA	NA	NA	NA	NA	NA	NA	NA	NA	NA	NA	NA	NA	NA	NA
3025	Parrotia species	Parrotia	Rochester	New York	-77.6253142	43.1786566	2 Carthage Dr	10.16	no_info	0 to 15.24 cm	Rochester	NA	NA	NA	NA	NA	NA	NA	NA	NA	NA	NA	NA	NA	NA	NA	NA
3072	Boxelder	Acer negundo	Rochester	New York	-73.97869	40.720033	1 Ave D Rec	76.2	naturally_occurring	60.96 to 76.2 cm	Rochester	NA	NA	NA	NA	NA	NA	NA	NA	NA	NA	NA	NA	NA	NA	NA	NA
3073	Blue spruce	Picea pungens	Rochester	New York	-73.97869	40.720033	1 Ave D Rec	40.64	introduced	30.48 to 45.72 cm	Rochester	NA	NA	NA	NA	NA	NA	NA	NA	NA	NA	NA	NA	NA	NA	NA	NA
3074	Boxelder	Acer negundo	Rochester	New York	-73.97869	40.720033	1 Ave D Rec	40.64	naturally_occurring	30.48 to 45.72 cm	Rochester	NA	NA	NA	NA	NA	NA	NA	NA	NA	NA	NA	NA	NA	NA	NA	NA
3075	Boxelder	Acer negundo	Rochester	New York	-73.97869	40.720033	1 Ave D Rec	50.8	naturally_occurring	45.72 to 60.96 cm	Rochester	NA	NA	NA	NA	NA	NA	NA	NA	NA	NA	NA	NA	NA	NA	NA	NA
3133	London planetree	Platanus acerifolia	Rochester	New York	-77.625246	43.178368	1 Carthage Dr	17.78	introduced	15.24 to 30.48 cm	Rochester	NA	NA	NA	NA	NA	NA	NA	NA	NA	NA	NA	NA	NA	NA	NA	NA
3134	Silver maple	Acer saccharinum	Rochester	New York	-77.625246	43.178368	1 Carthage Dr	12.7	naturally_occurring	0 to 15.24 cm	Rochester	NA	NA	NA	NA	NA	NA	NA	NA	NA	NA	NA	NA	NA	NA	NA	NA
3722	Crabapple	Malus	Rochester	New York	-77.6253142	43.1786566	2 Carthage Dr	40.64	no_info	30.48 to 45.72 cm	Rochester	NA	NA	NA	NA	NA	NA	NA	NA	NA	NA	NA	NA	NA	NA	NA	NA
3723	Sugar maple	Acer saccharum	Rochester	New York	-77.6253142	43.1786566	2 Carthage Dr	76.2	naturally_occurring	60.96 to 76.2 cm	Rochester	NA	NA	NA	NA	NA	NA	NA	NA	NA	NA	NA	NA	NA	NA	NA	NA
3725	Nrwy maple	NA	Rochester	New York	-77.625246	43.178368	1 Carthage Dr	40.64	no_info	30.48 to 45.72 cm	Rochester	NA	NA	NA	NA	NA	NA	NA	NA	NA	NA	NA	NA	NA	NA	NA	NA
3726	Flowering cherry	Prunus subhirtella	Rochester	New York	-77.625246	43.178368	1 Carthage Dr	40.64	introduced	30.48 to 45.72 cm	Rochester	NA	NA	NA	NA	NA	NA	NA	NA	NA	NA	NA	NA	NA	NA	NA	NA
4086	Zelkova species	Zelkova	Rochester	New York	-73.97869	40.720033	1 Ave D Rec	40.64	no_info	30.48 to 45.72 cm	Rochester	NA	NA	NA	NA	NA	NA	NA	NA	NA	NA	NA	NA	NA	NA	NA	NA
4087	Austrian pine	Pinus nigra	Rochester	New York	-73.97869	40.720033	1 Ave D Rec	50.8	introduced	45.72 to 60.96 cm	Rochester	NA	NA	NA	NA	NA	NA	NA	NA	NA	NA	NA	NA	NA	NA	NA	NA
4088	Northern red oak	Quercus rubra	Rochester	New York	-73.97869	40.720033	1 Ave D Rec	20.32	naturally_occurring	15.24 to 30.48 cm	Rochester	NA	NA	NA	NA	NA	NA	NA	NA	NA	NA	NA	NA	NA	NA	NA	NA
4089	Nrwy maple	NA	Rochester	New York	-73.97869	40.720033	1 Ave D Rec	60.96	no_info	45.72 to 60.96 cm	Rochester	NA	NA	NA	NA	NA	NA	NA	NA	NA	NA	NA	NA	NA	NA	NA	NA
4092	Boxelder	Acer negundo	Rochester	New York	-73.97869	40.720033	1 Ave D Rec	76.2	naturally_occurring	60.96 to 76.2 cm	Rochester	NA	NA	NA	NA	NA	NA	NA	NA	NA	NA	NA	NA	NA	NA	NA	NA
4093	White oak	Quercus alba	Rochester	New York	-73.97869	40.720033	1 Ave D Rec	17.78	naturally_occurring	15.24 to 30.48 cm	Rochester	NA	NA	NA	NA	NA	NA	NA	NA	NA	NA	NA	NA	NA	NA	NA	NA
4094	Eastern white pine	Pinus strobus	Rochester	New York	-73.97869	40.720033	1 Ave D Rec	10.16	naturally_occurring	0 to 15.24 cm	Rochester	NA	NA	NA	NA	NA	NA	NA	NA	NA	NA	NA	NA	NA	NA	NA	NA
4095	Eastern white pine	Pinus strobus	Rochester	New York	-73.97869	40.720033	1 Ave D Rec	10.16	naturally_occurring	0 to 15.24 cm	Rochester	NA	NA	NA	NA	NA	NA	NA	NA	NA	NA	NA	NA	NA	NA	NA	NA
4096	Austrian pine	Pinus nigra	Rochester	New York	-73.97869	40.720033	1 Ave D Rec	43.18	introduced	30.48 to 45.72 cm	Rochester	NA	NA	NA	NA	NA	NA	NA	NA	NA	NA	NA	NA	NA	NA	NA	NA
4097	London planetree	Platanus acerifolia	Rochester	New York	-73.97869	40.720033	1 Ave D Rec	76.2	introduced	60.96 to 76.2 cm	Rochester	NA	NA	NA	NA	NA	NA	NA	NA	NA	NA	NA	NA	NA	NA	NA	NA
4098	London planetree	Platanus acerifolia	Rochester	New York	-73.97869	40.720033	1 Ave D Rec	55.88	introduced	45.72 to 60.96 cm	Rochester	NA	NA	NA	NA	NA	NA	NA	NA	NA	NA	NA	NA	NA	NA	NA	NA
4099	London planetree	Platanus acerifolia	Rochester	New York	-73.97869	40.720033	1 Ave D Rec	71.12	introduced	60.96 to 76.2 cm	Rochester	NA	NA	NA	NA	NA	NA	NA	NA	NA	NA	NA	NA	NA	NA	NA	NA
4190	london planetree	Platanus acerifolia	Rochester	New York	-73.97869	40.720033	1 Ave D Rec	76.2	introduced	60.96 to 76.2 cm	Rochester	NA	NA	NA	NA	NA	NA	NA	NA	NA	NA	NA	NA	NA	NA	NA	NA
4191	Austrian pine	Pinus nigra	Rochester	New York	-73.97869	40.720033	1 Ave D Rec	17.78	introduced	15.24 to 30.48 cm	Rochester	NA	NA	NA	NA	NA	NA	NA	NA	NA	NA	NA	NA	NA	NA	NA	NA
4192	Austrian pine	Pinus nigra	Rochester	New York	-73.97869	40.720033	1 Ave D Rec	17.78	introduced	15.24 to 30.48 cm	Rochester	NA	NA	NA	NA	NA	NA	NA	NA	NA	NA	NA	NA	NA	NA	NA	NA
4193	Austrian pine	Pinus nigra	Rochester	New York	-73.97869	40.720033	1 Ave D Rec	20.32	introduced	15.24 to 30.48 cm	Rochester	NA	NA	NA	NA	NA	NA	NA	NA	NA	NA	NA	NA	NA	NA	NA	NA
4194	Austrian pine	Pinus nigra	Rochester	New York	-73.97869	40.720033	1 Ave D Rec	38.1	introduced	30.48 to 45.72 cm	Rochester	NA	NA	NA	NA	NA	NA	NA	NA	NA	NA	NA	NA	NA	NA	NA	NA
4195	Austrian pine	Pinus nigra	Rochester	New York	-73.97869	40.720033	1 Ave D Rec	30.48	introduced	15.24 to 30.48 cm	Rochester	NA	NA	NA	NA	NA	NA	NA	NA	NA	NA	NA	NA	NA	NA	NA	NA
4196	Austrian pine	Pinus nigra	Rochester	New York	-73.97869	40.720033	1 Ave D Rec	17.78	introduced	15.24 to 30.48 cm	Rochester	NA	NA	NA	NA	NA	NA	NA	NA	NA	NA	NA	NA	NA	NA	NA	NA
4197	Austrian pine	Pinus nigra	Rochester	New York	-73.97869	40.720033	1 Ave D Rec	43.18	introduced	30.48 to 45.72 cm	Rochester	NA	NA	NA	NA	NA	NA	NA	NA	NA	NA	NA	NA	NA	NA	NA	NA
4254	Flowering cherry	Prunus subhirtella	Rochester	New York	-73.97869	40.720033	1 Ave D Rec	22.86	introduced	15.24 to 30.48 cm	Rochester	NA	NA	NA	NA	NA	NA	NA	NA	NA	NA	NA	NA	NA	NA	NA	NA
4255	Hackberry	Celtis occidentalis	Rochester	New York	-73.97869	40.720033	1 Ave D Rec	20.32	naturally_occurring	15.24 to 30.48 cm	Rochester	NA	NA	NA	NA	NA	NA	NA	NA	NA	NA	NA	NA	NA	NA	NA	NA
4256	Hackberry	Celtis occidentalis	Rochester	New York	-73.97869	40.720033	1 Ave D Rec	17.78	naturally_occurring	15.24 to 30.48 cm	Rochester	NA	NA	NA	NA	NA	NA	NA	NA	NA	NA	NA	NA	NA	NA	NA	NA
4672	Callery pear	Pyrus calleryana	Rochester	New York	-77.624514	43.174553	1 Huntington Pk	30.48	introduced	15.24 to 30.48 cm	Rochester	NA	NA	NA	NA	NA	NA	NA	NA	NA	NA	NA	NA	NA	NA	NA	NA
4673	Norway spruce	Picea abies	Rochester	New York	-77.624514	43.174553	1 Huntington Pk	53.34	introduced	45.72 to 60.96 cm	Rochester	NA	NA	NA	NA	NA	NA	NA	NA	NA	NA	NA	NA	NA	NA	NA	NA
6414	cherry	NA	Rochester	New York	-77.624514	43.174553	1 Huntington Pk	30.48	no_info	15.24 to 30.48 cm	Rochester	NA	NA	NA	NA	NA	NA	NA	NA	NA	NA	NA	NA	NA	NA	NA	NA
6415	Serviceberry	Amelanchier	Rochester	New York	-77.624514	43.174553	1 Huntington Pk	50.8	no_info	45.72 to 60.96 cm	Rochester	NA	NA	NA	NA	NA	NA	NA	NA	NA	NA	NA	NA	NA	NA	NA	NA
6416	American linden	Tilia americana	Rochester	New York	-77.624514	43.174553	1 Huntington Pk	35.56	naturally_occurring	30.48 to 45.72 cm	Rochester	NA	NA	NA	NA	NA	NA	NA	NA	NA	NA	NA	NA	NA	NA	NA	NA
6418	Norway spruce	Picea abies	Rochester	New York	-77.624514	43.174553	1 Huntington Pk	40.64	introduced	30.48 to 45.72 cm	Rochester	NA	NA	NA	NA	NA	NA	NA	NA	NA	NA	NA	NA	NA	NA	NA	NA
6419	Norway spruce	Picea abies	Rochester	New York	-77.624514	43.174553	1 Huntington Pk	48.26	introduced	45.72 to 60.96 cm	Rochester	NA	NA	NA	NA	NA	NA	NA	NA	NA	NA	NA	NA	NA	NA	NA	NA
6420	cherry	NA	Rochester	New York	-77.624514	43.174553	1 Huntington Pk	20.32	no_info	15.24 to 30.48 cm	Rochester	NA	NA	NA	NA	NA	NA	NA	NA	NA	NA	NA	NA	NA	NA	NA	NA
12168	Flowering cherry	Prunus subhirtella	Rochester	New York	-73.983824	40.721472	N Clinton Ave Firehouse	15.24	introduced	0 to 15.24 cm	Rochester	NA	NA	NA	NA	NA	NA	NA	NA	NA	NA	NA	NA	NA	NA	NA	NA
128936	Parrotia species	Parrotia	Rochester	New York	-77.6253142	43.1786566	2 Carthage Dr	91.44	no_info	more than 76.2 cm	Rochester	NA	NA	NA	NA	NA	NA	NA	NA	NA	NA	NA	NA	NA	NA	NA	NA
128937	Red maple	Acer rubrum	Rochester	New York	-77.6253142	43.1786566	2 Carthage Dr	33.02	naturally_occurring	30.48 to 45.72 cm	Rochester	NA	NA	NA	NA	NA	NA	NA	NA	NA	NA	NA	NA	NA	NA	NA	NA
128938	Hawthorn species	Crataegus	Rochester	New York	-77.6253142	43.1786566	2 Carthage Dr	35.56	no_info	30.48 to 45.72 cm	Rochester	NA	NA	NA	NA	NA	NA	NA	NA	NA	NA	NA	NA	NA	NA	NA	NA
128939	London planetree	Platanus acerifolia	Rochester	New York	-77.6253142	43.1786566	2 Carthage Dr	45.72	introduced	30.48 to 45.72 cm	Rochester	NA	NA	NA	NA	NA	NA	NA	NA	NA	NA	NA	NA	NA	NA	NA	NA
128941	Hawthorn species	Crataegus	Rochester	New York	-77.6253142	43.1786566	2 Carthage Dr	50.8	no_info	45.72 to 60.96 cm	Rochester	NA	NA	NA	NA	NA	NA	NA	NA	NA	NA	NA	NA	NA	NA	NA	NA
128942	Hawthorn species	Crataegus	Rochester	New York	-77.6253142	43.1786566	2 Carthage Dr	43.18	no_info	30.48 to 45.72 cm	Rochester	NA	NA	NA	NA	NA	NA	NA	NA	NA	NA	NA	NA	NA	NA	NA	NA
128943	Uprigt euro hornbeam	Carpinus betulus	Rochester	New York	-77.6253142	43.1786566	2 Carthage Dr	35.56	introduced	30.48 to 45.72 cm	Rochester	NA	NA	NA	NA	NA	NA	NA	NA	NA	NA	NA	NA	NA	NA	NA	NA
128944	species	NA	Rochester	New York	-77.6253142	43.1786566	2 Carthage Dr	55.88	no_info	45.72 to 60.96 cm	Rochester	NA	NA	NA	NA	NA	NA	NA	NA	NA	NA	NA	NA	NA	NA	NA	NA
128955	London planetree	Platanus acerifolia	Rochester	New York	-73.97869	40.720033	1 Ave D Rec	12.7	introduced	0 to 15.24 cm	Rochester	NA	NA	NA	NA	NA	NA	NA	NA	NA	NA	NA	NA	NA	NA	NA	NA
128956	London planetree	Platanus acerifolia	Rochester	New York	-73.97869	40.720033	1 Ave D Rec	12.7	introduced	0 to 15.24 cm	Rochester	NA	NA	NA	NA	NA	NA	NA	NA	NA	NA	NA	NA	NA	NA	NA	NA
128957	Yellowwood	Cladrastis lutea	Rochester	New York	-73.97869	40.720033	1 Ave D Rec	7.62	no_info	0 to 15.24 cm	Rochester	NA	NA	NA	NA	NA	NA	NA	NA	NA	NA	NA	NA	NA	NA	NA	NA
128958	Yellowwood	Cladrastis lutea	Rochester	New York	-73.97869	40.720033	1 Ave D Rec	12.7	no_info	0 to 15.24 cm	Rochester	NA	NA	NA	NA	NA	NA	NA	NA	NA	NA	NA	NA	NA	NA	NA	NA
128959	Austrian pine	Pinus nigra	Rochester	New York	-73.97869	40.720033	1 Ave D Rec	15.24	introduced	0 to 15.24 cm	Rochester	NA	NA	NA	NA	NA	NA	NA	NA	NA	NA	NA	NA	NA	NA	NA	NA
128960	Austrian pine	Pinus nigra	Rochester	New York	-73.97869	40.720033	1 Ave D Rec	10.16	introduced	0 to 15.24 cm	Rochester	NA	NA	NA	NA	NA	NA	NA	NA	NA	NA	NA	NA	NA	NA	NA	NA
128961	London planetree	Platanus acerifolia	Rochester	New York	-73.97869	40.720033	1 Ave D Rec	12.7	introduced	0 to 15.24 cm	Rochester	NA	NA	NA	NA	NA	NA	NA	NA	NA	NA	NA	NA	NA	NA	NA	NA
128962	Austrian pine	Pinus nigra	Rochester	New York	-73.97869	40.720033	1 Ave D Rec	10.16	introduced	0 to 15.24 cm	Rochester	NA	NA	NA	NA	NA	NA	NA	NA	NA	NA	NA	NA	NA	NA	NA	NA
128963	Japanese zelkova	Zelkova serrata	Rochester	New York	-73.97869	40.720033	1 Ave D Rec	12.7	introduced	0 to 15.24 cm	Rochester	NA	NA	NA	NA	NA	NA	NA	NA	NA	NA	NA	NA	NA	NA	NA	NA
128964	Eastern cottonwood	Populus deltoides	Rochester	New York	-73.97869	40.720033	1 Ave D Rec	20.32	naturally_occurring	15.24 to 30.48 cm	Rochester	NA	NA	NA	NA	NA	NA	NA	NA	NA	NA	NA	NA	NA	NA	NA	NA
128965	Red maple	Acer rubrum	Rochester	New York	-73.97869	40.720033	1 Ave D Rec	10.16	naturally_occurring	0 to 15.24 cm	Rochester	NA	NA	NA	NA	NA	NA	NA	NA	NA	NA	NA	NA	NA	NA	NA	NA
128966	Red maple	Acer rubrum	Rochester	New York	-73.97869	40.720033	1 Ave D Rec	7.62	naturally_occurring	0 to 15.24 cm	Rochester	NA	NA	NA	NA	NA	NA	NA	NA	NA	NA	NA	NA	NA	NA	NA	NA
128967	Red maple	Acer rubrum	Rochester	New York	-73.97869	40.720033	1 Ave D Rec	10.16	naturally_occurring	0 to 15.24 cm	Rochester	NA	NA	NA	NA	NA	NA	NA	NA	NA	NA	NA	NA	NA	NA	NA	NA
128968	Red maple	Acer rubrum	Rochester	New York	-73.97869	40.720033	1 Ave D Rec	10.16	naturally_occurring	0 to 15.24 cm	Rochester	NA	NA	NA	NA	NA	NA	NA	NA	NA	NA	NA	NA	NA	NA	NA	NA
128969	Red maple	Acer rubrum	Rochester	New York	-73.97869	40.720033	1 Ave D Rec	7.62	naturally_occurring	0 to 15.24 cm	Rochester	NA	NA	NA	NA	NA	NA	NA	NA	NA	NA	NA	NA	NA	NA	NA	NA
128970	Red maple	Acer rubrum	Rochester	New York	-73.97869	40.720033	1 Ave D Rec	7.62	naturally_occurring	0 to 15.24 cm	Rochester	NA	NA	NA	NA	NA	NA	NA	NA	NA	NA	NA	NA	NA	NA	NA	NA
130090	Red maple	Acer rubrum	Rochester	New York	-77.624514	43.174553	1 Huntington Pk	5.08	naturally_occurring	0 to 15.24 cm	Rochester	NA	NA	NA	NA	NA	NA	NA	NA	NA	NA	NA	NA	NA	NA	NA	NA
641	White ash	Fraxinus americana	Rochester	New York	-77.5819047	43.1682836	1 Central Pk	55.88	naturally_occurring	45.72 to 60.96 cm	Rochester	NA	NA	NA	NA	NA	NA	NA	NA	NA	NA	NA	NA	NA	NA	NA	NA
642	White ash	Fraxinus americana	Rochester	New York	-77.5819047	43.1682836	1 Central Pk	50.8	naturally_occurring	45.72 to 60.96 cm	Rochester	NA	NA	NA	NA	NA	NA	NA	NA	NA	NA	NA	NA	NA	NA	NA	NA
643	White ash	Fraxinus americana	Rochester	New York	-77.5819047	43.1682836	1 Central Pk	30.48	naturally_occurring	15.24 to 30.48 cm	Rochester	NA	NA	NA	NA	NA	NA	NA	NA	NA	NA	NA	NA	NA	NA	NA	NA
644	White ash	Fraxinus americana	Rochester	New York	-77.5819047	43.1682836	1 Central Pk	35.56	naturally_occurring	30.48 to 45.72 cm	Rochester	NA	NA	NA	NA	NA	NA	NA	NA	NA	NA	NA	NA	NA	NA	NA	NA
694	Honeylocust	Gleditsia triacanthos	Rochester	New York	-77.596987	43.130117	David Gantt Rec	30.48	introduced	15.24 to 30.48 cm	Rochester	NA	NA	NA	NA	NA	NA	NA	NA	NA	NA	NA	NA	NA	NA	NA	NA
695	Honeylocust	Gleditsia triacanthos	Rochester	New York	-77.596987	43.130117	David Gantt Rec	40.64	introduced	30.48 to 45.72 cm	Rochester	NA	NA	NA	NA	NA	NA	NA	NA	NA	NA	NA	NA	NA	NA	NA	NA
696	Japanese zelkova	Zelkova serrata	Rochester	New York	-77.596987	43.130117	David Gantt Rec	12.7	introduced	0 to 15.24 cm	Rochester	NA	NA	NA	NA	NA	NA	NA	NA	NA	NA	NA	NA	NA	NA	NA	NA
698	Japanese zelkova	Zelkova serrata	Rochester	New York	-77.596987	43.130117	David Gantt Rec	12.7	introduced	0 to 15.24 cm	Rochester	NA	NA	NA	NA	NA	NA	NA	NA	NA	NA	NA	NA	NA	NA	NA	NA
700	London planetree	Platanus acerifolia	Rochester	New York	-77.596987	43.130117	David Gantt Rec	5.08	introduced	0 to 15.24 cm	Rochester	NA	NA	NA	NA	NA	NA	NA	NA	NA	NA	NA	NA	NA	NA	NA	NA
701	London planetree	Platanus acerifolia	Rochester	New York	-77.596987	43.130117	David Gantt Rec	30.48	introduced	15.24 to 30.48 cm	Rochester	NA	NA	NA	NA	NA	NA	NA	NA	NA	NA	NA	NA	NA	NA	NA	NA
703	London planetree	Platanus acerifolia	Rochester	New York	-77.596987	43.130117	David Gantt Rec	25.4	introduced	15.24 to 30.48 cm	Rochester	NA	NA	NA	NA	NA	NA	NA	NA	NA	NA	NA	NA	NA	NA	NA	NA
704	London planetree	Platanus acerifolia	Rochester	New York	-77.596987	43.130117	David Gantt Rec	45.72	introduced	30.48 to 45.72 cm	Rochester	NA	NA	NA	NA	NA	NA	NA	NA	NA	NA	NA	NA	NA	NA	NA	NA
705	Little leaf linden	Tilia cordata	Rochester	New York	-77.596987	43.130117	David Gantt Rec	30.48	introduced	15.24 to 30.48 cm	Rochester	NA	NA	NA	NA	NA	NA	NA	NA	NA	NA	NA	NA	NA	NA	NA	NA
706	Little leaf linden	Tilia cordata	Rochester	New York	-77.596987	43.130117	David Gantt Rec	40.64	introduced	30.48 to 45.72 cm	Rochester	NA	NA	NA	NA	NA	NA	NA	NA	NA	NA	NA	NA	NA	NA	NA	NA
707	Little leaf linden	Tilia cordata	Rochester	New York	-77.596987	43.130117	David Gantt Rec	35.56	introduced	30.48 to 45.72 cm	Rochester	NA	NA	NA	NA	NA	NA	NA	NA	NA	NA	NA	NA	NA	NA	NA	NA
708	Honeylocust	Gleditsia triacanthos	Rochester	New York	-77.596987	43.130117	David Gantt Rec	40.64	introduced	30.48 to 45.72 cm	Rochester	NA	NA	NA	NA	NA	NA	NA	NA	NA	NA	NA	NA	NA	NA	NA	NA
709	Silver maple	Acer saccharinum	Rochester	New York	-77.596987	43.130117	David Gantt Rec	81.28	naturally_occurring	more than 76.2 cm	Rochester	NA	NA	NA	NA	NA	NA	NA	NA	NA	NA	NA	NA	NA	NA	NA	NA
711	American linden	Tilia americana	Rochester	New York	-77.596987	43.130117	David Gantt Rec	35.56	naturally_occurring	30.48 to 45.72 cm	Rochester	NA	NA	NA	NA	NA	NA	NA	NA	NA	NA	NA	NA	NA	NA	NA	NA
712	Honeylocust	Gleditsia triacanthos	Rochester	New York	-77.596987	43.130117	David Gantt Rec	35.56	introduced	30.48 to 45.72 cm	Rochester	NA	NA	NA	NA	NA	NA	NA	NA	NA	NA	NA	NA	NA	NA	NA	NA
714	Honeylocust	Gleditsia triacanthos	Rochester	New York	-77.596987	43.130117	David Gantt Rec	30.48	introduced	15.24 to 30.48 cm	Rochester	NA	NA	NA	NA	NA	NA	NA	NA	NA	NA	NA	NA	NA	NA	NA	NA
715	Honeylocust	Gleditsia triacanthos	Rochester	New York	-77.596987	43.130117	David Gantt Rec	30.48	introduced	15.24 to 30.48 cm	Rochester	NA	NA	NA	NA	NA	NA	NA	NA	NA	NA	NA	NA	NA	NA	NA	NA
716	Japanese pagoda tree	Sophora japonica	Rochester	New York	-77.596987	43.130117	David Gantt Rec	33.02	no_info	30.48 to 45.72 cm	Rochester	NA	NA	NA	NA	NA	NA	NA	NA	NA	NA	NA	NA	NA	NA	NA	NA
717	pear	NA	Rochester	New York	-77.596987	43.130117	David Gantt Rec	10.16	no_info	0 to 15.24 cm	Rochester	NA	NA	NA	NA	NA	NA	NA	NA	NA	NA	NA	NA	NA	NA	NA	NA
718	pear	NA	Rochester	New York	-77.596987	43.130117	David Gantt Rec	7.62	no_info	0 to 15.24 cm	Rochester	NA	NA	NA	NA	NA	NA	NA	NA	NA	NA	NA	NA	NA	NA	NA	NA
719	pear	NA	Rochester	New York	-77.596987	43.130117	David Gantt Rec	10.16	no_info	0 to 15.24 cm	Rochester	NA	NA	NA	NA	NA	NA	NA	NA	NA	NA	NA	NA	NA	NA	NA	NA
723	Red maple	Acer rubrum	Rochester	New York	-77.596987	43.130117	David Gantt Rec	25.4	naturally_occurring	15.24 to 30.48 cm	Rochester	NA	NA	NA	NA	NA	NA	NA	NA	NA	NA	NA	NA	NA	NA	NA	NA
725	London planetree	Platanus acerifolia	Rochester	New York	-77.596987	43.130117	David Gantt Rec	30.48	introduced	15.24 to 30.48 cm	Rochester	NA	NA	NA	NA	NA	NA	NA	NA	NA	NA	NA	NA	NA	NA	NA	NA
726	Little leaf linden	Tilia cordata	Rochester	New York	-77.596987	43.130117	David Gantt Rec	30.48	introduced	15.24 to 30.48 cm	Rochester	NA	NA	NA	NA	NA	NA	NA	NA	NA	NA	NA	NA	NA	NA	NA	NA
729	European ash	Fraxinus excelsior	Rochester	New York	-77.596987	43.130117	David Gantt Rec	27.94	introduced	15.24 to 30.48 cm	Rochester	NA	NA	NA	NA	NA	NA	NA	NA	NA	NA	NA	NA	NA	NA	NA	NA
730	Little leaf linden	Tilia cordata	Rochester	New York	-77.596987	43.130117	David Gantt Rec	45.72	introduced	30.48 to 45.72 cm	Rochester	NA	NA	NA	NA	NA	NA	NA	NA	NA	NA	NA	NA	NA	NA	NA	NA
731	Little leaf linden	Tilia cordata	Rochester	New York	-77.596987	43.130117	David Gantt Rec	40.64	introduced	30.48 to 45.72 cm	Rochester	NA	NA	NA	NA	NA	NA	NA	NA	NA	NA	NA	NA	NA	NA	NA	NA
732	Little leaf linden	Tilia cordata	Rochester	New York	-77.596987	43.130117	David Gantt Rec	43.18	introduced	30.48 to 45.72 cm	Rochester	NA	NA	NA	NA	NA	NA	NA	NA	NA	NA	NA	NA	NA	NA	NA	NA
733	Little leaf linden	Tilia cordata	Rochester	New York	-77.596987	43.130117	David Gantt Rec	43.18	introduced	30.48 to 45.72 cm	Rochester	NA	NA	NA	NA	NA	NA	NA	NA	NA	NA	NA	NA	NA	NA	NA	NA
734	Little leaf linden	Tilia cordata	Rochester	New York	-77.596987	43.130117	David Gantt Rec	43.18	introduced	30.48 to 45.72 cm	Rochester	NA	NA	NA	NA	NA	NA	NA	NA	NA	NA	NA	NA	NA	NA	NA	NA
735	White ash	Fraxinus americana	Rochester	New York	-77.596987	43.130117	David Gantt Rec	20.32	naturally_occurring	15.24 to 30.48 cm	Rochester	NA	NA	NA	NA	NA	NA	NA	NA	NA	NA	NA	NA	NA	NA	NA	NA
736	Sugar maple	Acer saccharum	Rochester	New York	-77.596987	43.130117	David Gantt Rec	50.8	naturally_occurring	45.72 to 60.96 cm	Rochester	NA	NA	NA	NA	NA	NA	NA	NA	NA	NA	NA	NA	NA	NA	NA	NA
737	Nrwy maple	NA	Rochester	New York	-77.596987	43.130117	David Gantt Rec	45.72	no_info	30.48 to 45.72 cm	Rochester	NA	NA	NA	NA	NA	NA	NA	NA	NA	NA	NA	NA	NA	NA	NA	NA
738	Sugar maple	Acer saccharum	Rochester	New York	-77.596987	43.130117	David Gantt Rec	45.72	naturally_occurring	30.48 to 45.72 cm	Rochester	NA	NA	NA	NA	NA	NA	NA	NA	NA	NA	NA	NA	NA	NA	NA	NA
739	Nrwy maple	NA	Rochester	New York	-77.596987	43.130117	David Gantt Rec	38.1	no_info	30.48 to 45.72 cm	Rochester	NA	NA	NA	NA	NA	NA	NA	NA	NA	NA	NA	NA	NA	NA	NA	NA
741	London planetree	Platanus acerifolia	Rochester	New York	-77.596987	43.130117	David Gantt Rec	66.04	introduced	60.96 to 76.2 cm	Rochester	NA	NA	NA	NA	NA	NA	NA	NA	NA	NA	NA	NA	NA	NA	NA	NA
743	Tuliptree	Liriodendron tulipifera	Rochester	New York	-77.596987	43.130117	David Gantt Rec	20.32	naturally_occurring	15.24 to 30.48 cm	Rochester	NA	NA	NA	NA	NA	NA	NA	NA	NA	NA	NA	NA	NA	NA	NA	NA
744	Honeylocust	Gleditsia triacanthos	Rochester	New York	-77.596987	43.130117	David Gantt Rec	48.26	introduced	45.72 to 60.96 cm	Rochester	NA	NA	NA	NA	NA	NA	NA	NA	NA	NA	NA	NA	NA	NA	NA	NA
745	London planetree	Platanus acerifolia	Rochester	New York	-77.596987	43.130117	David Gantt Rec	60.96	introduced	45.72 to 60.96 cm	Rochester	NA	NA	NA	NA	NA	NA	NA	NA	NA	NA	NA	NA	NA	NA	NA	NA
748	Japanese zelkova	Zelkova serrata	Rochester	New York	-77.596987	43.130117	David Gantt Rec	20.32	introduced	15.24 to 30.48 cm	Rochester	NA	NA	NA	NA	NA	NA	NA	NA	NA	NA	NA	NA	NA	NA	NA	NA
753	Red maple	Acer rubrum	Rochester	New York	-77.596987	43.130117	David Gantt Rec	7.62	naturally_occurring	0 to 15.24 cm	Rochester	NA	NA	NA	NA	NA	NA	NA	NA	NA	NA	NA	NA	NA	NA	NA	NA
754	Red maple	Acer rubrum	Rochester	New York	-77.596987	43.130117	David Gantt Rec	10.16	naturally_occurring	0 to 15.24 cm	Rochester	NA	NA	NA	NA	NA	NA	NA	NA	NA	NA	NA	NA	NA	NA	NA	NA
755	London planetree	Platanus acerifolia	Rochester	New York	-77.596987	43.130117	David Gantt Rec	45.72	introduced	30.48 to 45.72 cm	Rochester	NA	NA	NA	NA	NA	NA	NA	NA	NA	NA	NA	NA	NA	NA	NA	NA
757	London planetree	Platanus acerifolia	Rochester	New York	-77.596987	43.130117	David Gantt Rec	30.48	introduced	15.24 to 30.48 cm	Rochester	NA	NA	NA	NA	NA	NA	NA	NA	NA	NA	NA	NA	NA	NA	NA	NA
759	Tuliptree	Liriodendron tulipifera	Rochester	New York	-77.596987	43.130117	David Gantt Rec	17.78	naturally_occurring	15.24 to 30.48 cm	Rochester	NA	NA	NA	NA	NA	NA	NA	NA	NA	NA	NA	NA	NA	NA	NA	NA
761	cherry	NA	Rochester	New York	-77.596987	43.130117	David Gantt Rec	10.16	no_info	0 to 15.24 cm	Rochester	NA	NA	NA	NA	NA	NA	NA	NA	NA	NA	NA	NA	NA	NA	NA	NA
762	cherry	NA	Rochester	New York	-77.596987	43.130117	David Gantt Rec	10.16	no_info	0 to 15.24 cm	Rochester	NA	NA	NA	NA	NA	NA	NA	NA	NA	NA	NA	NA	NA	NA	NA	NA
764	pear	NA	Rochester	New York	-77.596987	43.130117	David Gantt Rec	7.62	no_info	0 to 15.24 cm	Rochester	NA	NA	NA	NA	NA	NA	NA	NA	NA	NA	NA	NA	NA	NA	NA	NA
767	pear	NA	Rochester	New York	-77.596987	43.130117	David Gantt Rec	7.62	no_info	0 to 15.24 cm	Rochester	NA	NA	NA	NA	NA	NA	NA	NA	NA	NA	NA	NA	NA	NA	NA	NA
769	London planetree	Platanus acerifolia	Rochester	New York	-77.596987	43.130117	David Gantt Rec	10.16	introduced	0 to 15.24 cm	Rochester	NA	NA	NA	NA	NA	NA	NA	NA	NA	NA	NA	NA	NA	NA	NA	NA
770	London planetree	Platanus acerifolia	Rochester	New York	-77.596987	43.130117	David Gantt Rec	12.7	introduced	0 to 15.24 cm	Rochester	NA	NA	NA	NA	NA	NA	NA	NA	NA	NA	NA	NA	NA	NA	NA	NA
771	Japanese zelkova	Zelkova serrata	Rochester	New York	-77.596987	43.130117	David Gantt Rec	5.08	introduced	0 to 15.24 cm	Rochester	NA	NA	NA	NA	NA	NA	NA	NA	NA	NA	NA	NA	NA	NA	NA	NA
1156	Nrwy maple	NA	Rochester	New York	-77.585668	43.158162	1 Anderson Pk	30.48	no_info	15.24 to 30.48 cm	Rochester	NA	NA	NA	NA	NA	NA	NA	NA	NA	NA	NA	NA	NA	NA	NA	NA
1160	Nrwy maple	NA	Rochester	New York	-77.585668	43.158162	1 Anderson Pk	55.88	no_info	45.72 to 60.96 cm	Rochester	NA	NA	NA	NA	NA	NA	NA	NA	NA	NA	NA	NA	NA	NA	NA	NA
1161	Green ash	Fraxinus pennsylvanica	Rochester	New York	-77.585668	43.158162	1 Anderson Pk	17.78	naturally_occurring	15.24 to 30.48 cm	Rochester	NA	NA	NA	NA	NA	NA	NA	NA	NA	NA	NA	NA	NA	NA	NA	NA
1162	Nrwy maple	NA	Rochester	New York	-77.585668	43.158162	1 Anderson Pk	35.56	no_info	30.48 to 45.72 cm	Rochester	NA	NA	NA	NA	NA	NA	NA	NA	NA	NA	NA	NA	NA	NA	NA	NA
1163	Nrwy maple	NA	Rochester	New York	-77.585668	43.158162	1 Anderson Pk	35.56	no_info	30.48 to 45.72 cm	Rochester	NA	NA	NA	NA	NA	NA	NA	NA	NA	NA	NA	NA	NA	NA	NA	NA
1164	Nrwy maple	NA	Rochester	New York	-77.585668	43.158162	1 Anderson Pk	33.02	no_info	30.48 to 45.72 cm	Rochester	NA	NA	NA	NA	NA	NA	NA	NA	NA	NA	NA	NA	NA	NA	NA	NA
1165	Nrwy maple	NA	Rochester	New York	-77.585668	43.158162	1 Anderson Pk	40.64	no_info	30.48 to 45.72 cm	Rochester	NA	NA	NA	NA	NA	NA	NA	NA	NA	NA	NA	NA	NA	NA	NA	NA
1166	Nrwy maple	NA	Rochester	New York	-77.585668	43.158162	1 Anderson Pk	30.48	no_info	15.24 to 30.48 cm	Rochester	NA	NA	NA	NA	NA	NA	NA	NA	NA	NA	NA	NA	NA	NA	NA	NA
1172	Nrwy maple	NA	Rochester	New York	-77.585668	43.158162	1 Anderson Pk	48.26	no_info	45.72 to 60.96 cm	Rochester	NA	NA	NA	NA	NA	NA	NA	NA	NA	NA	NA	NA	NA	NA	NA	NA
1173	Paperbark maple	Acer griseum	Rochester	New York	-77.585668	43.158162	1 Anderson Pk	45.72	introduced	30.48 to 45.72 cm	Rochester	NA	NA	NA	NA	NA	NA	NA	NA	NA	NA	NA	NA	NA	NA	NA	NA
1174	Nrwy maple	NA	Rochester	New York	-77.585668	43.158162	1 Anderson Pk	35.56	no_info	30.48 to 45.72 cm	Rochester	NA	NA	NA	NA	NA	NA	NA	NA	NA	NA	NA	NA	NA	NA	NA	NA
1176	Nrwy maple	NA	Rochester	New York	-77.585668	43.158162	1 Anderson Pk	35.56	no_info	30.48 to 45.72 cm	Rochester	NA	NA	NA	NA	NA	NA	NA	NA	NA	NA	NA	NA	NA	NA	NA	NA
1885	London planetree	Platanus acerifolia	Rochester	New York	-73.992325	40.724909	1 First St	81.28	introduced	more than 76.2 cm	Rochester	NA	NA	NA	NA	NA	NA	NA	NA	NA	NA	NA	NA	NA	NA	NA	NA
1886	London planetree	Platanus acerifolia	Rochester	New York	-73.992325	40.724909	1 First St	76.2	introduced	60.96 to 76.2 cm	Rochester	NA	NA	NA	NA	NA	NA	NA	NA	NA	NA	NA	NA	NA	NA	NA	NA
3017	Sugar maple	Acer saccharum	Rochester	New York	-73.992325	40.724909	1 First St	35.56	naturally_occurring	30.48 to 45.72 cm	Rochester	NA	NA	NA	NA	NA	NA	NA	NA	NA	NA	NA	NA	NA	NA	NA	NA
3622	Sargent cherry	Prunus sargentii	Rochester	New York	-77.5819047	43.1682836	1 Central Pk	25.4	introduced	15.24 to 30.48 cm	Rochester	NA	NA	NA	NA	NA	NA	NA	NA	NA	NA	NA	NA	NA	NA	NA	NA
3623	Little leaf linden	Tilia cordata	Rochester	New York	-77.5819047	43.1682836	1 Central Pk	35.56	introduced	30.48 to 45.72 cm	Rochester	NA	NA	NA	NA	NA	NA	NA	NA	NA	NA	NA	NA	NA	NA	NA	NA
3624	Eastern white pine	Pinus strobus	Rochester	New York	-77.5819047	43.1682836	1 Central Pk	35.56	naturally_occurring	30.48 to 45.72 cm	Rochester	NA	NA	NA	NA	NA	NA	NA	NA	NA	NA	NA	NA	NA	NA	NA	NA
3625	Crabapple	Malus	Rochester	New York	-77.5819047	43.1682836	1 Central Pk	15.24	no_info	0 to 15.24 cm	Rochester	NA	NA	NA	NA	NA	NA	NA	NA	NA	NA	NA	NA	NA	NA	NA	NA
3626	Norway spruce	Picea abies	Rochester	New York	-77.5819047	43.1682836	1 Central Pk	33.02	introduced	30.48 to 45.72 cm	Rochester	NA	NA	NA	NA	NA	NA	NA	NA	NA	NA	NA	NA	NA	NA	NA	NA
3627	Little leaf linden	Tilia cordata	Rochester	New York	-77.5819047	43.1682836	1 Central Pk	60.96	introduced	45.72 to 60.96 cm	Rochester	NA	NA	NA	NA	NA	NA	NA	NA	NA	NA	NA	NA	NA	NA	NA	NA
3628	Hawthorn species	Crataegus	Rochester	New York	-77.5819047	43.1682836	1 Central Pk	20.32	no_info	15.24 to 30.48 cm	Rochester	NA	NA	NA	NA	NA	NA	NA	NA	NA	NA	NA	NA	NA	NA	NA	NA
3629	Crabapple	Malus	Rochester	New York	-77.5819047	43.1682836	1 Central Pk	22.86	no_info	15.24 to 30.48 cm	Rochester	NA	NA	NA	NA	NA	NA	NA	NA	NA	NA	NA	NA	NA	NA	NA	NA
3630	Boxelder	Acer negundo	Rochester	New York	-77.5819047	43.1682836	1 Central Pk	60.96	naturally_occurring	45.72 to 60.96 cm	Rochester	NA	NA	NA	NA	NA	NA	NA	NA	NA	NA	NA	NA	NA	NA	NA	NA
3631	Boxelder	Acer negundo	Rochester	New York	-77.5819047	43.1682836	1 Central Pk	30.48	naturally_occurring	15.24 to 30.48 cm	Rochester	NA	NA	NA	NA	NA	NA	NA	NA	NA	NA	NA	NA	NA	NA	NA	NA
3632	Pear species	Pyrus	Rochester	New York	-77.5819047	43.1682836	1 Central Pk	20.32	no_info	15.24 to 30.48 cm	Rochester	NA	NA	NA	NA	NA	NA	NA	NA	NA	NA	NA	NA	NA	NA	NA	NA
3633	Japanese pagoda tree	Sophora japonica	Rochester	New York	-77.5819047	43.1682836	1 Central Pk	33.02	no_info	30.48 to 45.72 cm	Rochester	NA	NA	NA	NA	NA	NA	NA	NA	NA	NA	NA	NA	NA	NA	NA	NA
3634	American linden	Tilia americana	Rochester	New York	-77.5819047	43.1682836	1 Central Pk	30.48	naturally_occurring	15.24 to 30.48 cm	Rochester	NA	NA	NA	NA	NA	NA	NA	NA	NA	NA	NA	NA	NA	NA	NA	NA
3636	Nrwy maple	NA	Rochester	New York	-77.5819047	43.1682836	1 Central Pk	43.18	no_info	30.48 to 45.72 cm	Rochester	NA	NA	NA	NA	NA	NA	NA	NA	NA	NA	NA	NA	NA	NA	NA	NA
3637	London planetree	Platanus acerifolia	Rochester	New York	-77.5819047	43.1682836	1 Central Pk	25.4	introduced	15.24 to 30.48 cm	Rochester	NA	NA	NA	NA	NA	NA	NA	NA	NA	NA	NA	NA	NA	NA	NA	NA
3638	English oak	Quercus robur	Rochester	New York	-77.5819047	43.1682836	1 Central Pk	25.4	introduced	15.24 to 30.48 cm	Rochester	NA	NA	NA	NA	NA	NA	NA	NA	NA	NA	NA	NA	NA	NA	NA	NA
3639	Japanese pagoda tree	Sophora japonica	Rochester	New York	-77.5819047	43.1682836	1 Central Pk	30.48	no_info	15.24 to 30.48 cm	Rochester	NA	NA	NA	NA	NA	NA	NA	NA	NA	NA	NA	NA	NA	NA	NA	NA
3640	Austrian pine	Pinus nigra	Rochester	New York	-77.5819047	43.1682836	1 Central Pk	40.64	introduced	30.48 to 45.72 cm	Rochester	NA	NA	NA	NA	NA	NA	NA	NA	NA	NA	NA	NA	NA	NA	NA	NA
3641	Jap tree lilac	NA	Rochester	New York	-77.5819047	43.1682836	1 Central Pk	30.48	no_info	15.24 to 30.48 cm	Rochester	NA	NA	NA	NA	NA	NA	NA	NA	NA	NA	NA	NA	NA	NA	NA	NA
3642	London planetree	Platanus acerifolia	Rochester	New York	-77.5819047	43.1682836	1 Central Pk	27.94	introduced	15.24 to 30.48 cm	Rochester	NA	NA	NA	NA	NA	NA	NA	NA	NA	NA	NA	NA	NA	NA	NA	NA
3643	Eastern white pine	Pinus strobus	Rochester	New York	-77.5819047	43.1682836	1 Central Pk	25.4	naturally_occurring	15.24 to 30.48 cm	Rochester	NA	NA	NA	NA	NA	NA	NA	NA	NA	NA	NA	NA	NA	NA	NA	NA
3644	Red maple	Acer rubrum	Rochester	New York	-77.5819047	43.1682836	1 Central Pk	15.24	naturally_occurring	0 to 15.24 cm	Rochester	NA	NA	NA	NA	NA	NA	NA	NA	NA	NA	NA	NA	NA	NA	NA	NA
3645	Sugar maple	Acer saccharum	Rochester	New York	-77.5819047	43.1682836	1 Central Pk	20.32	naturally_occurring	15.24 to 30.48 cm	Rochester	NA	NA	NA	NA	NA	NA	NA	NA	NA	NA	NA	NA	NA	NA	NA	NA
3646	Austrian pine	Pinus nigra	Rochester	New York	-77.5819047	43.1682836	1 Central Pk	45.72	introduced	30.48 to 45.72 cm	Rochester	NA	NA	NA	NA	NA	NA	NA	NA	NA	NA	NA	NA	NA	NA	NA	NA
3647	Japanese pagoda tree	Sophora japonica	Rochester	New York	-77.5819047	43.1682836	1 Central Pk	30.48	no_info	15.24 to 30.48 cm	Rochester	NA	NA	NA	NA	NA	NA	NA	NA	NA	NA	NA	NA	NA	NA	NA	NA
3648	London planetree	Platanus acerifolia	Rochester	New York	-77.5819047	43.1682836	1 Central Pk	50.8	introduced	45.72 to 60.96 cm	Rochester	NA	NA	NA	NA	NA	NA	NA	NA	NA	NA	NA	NA	NA	NA	NA	NA
3649	Red maple	Acer rubrum	Rochester	New York	-77.5819047	43.1682836	1 Central Pk	12.7	naturally_occurring	0 to 15.24 cm	Rochester	NA	NA	NA	NA	NA	NA	NA	NA	NA	NA	NA	NA	NA	NA	NA	NA
3650	Austrian pine	Pinus nigra	Rochester	New York	-77.5819047	43.1682836	1 Central Pk	38.1	introduced	30.48 to 45.72 cm	Rochester	NA	NA	NA	NA	NA	NA	NA	NA	NA	NA	NA	NA	NA	NA	NA	NA
3651	London planetree	Platanus acerifolia	Rochester	New York	-77.5819047	43.1682836	1 Central Pk	25.4	introduced	15.24 to 30.48 cm	Rochester	NA	NA	NA	NA	NA	NA	NA	NA	NA	NA	NA	NA	NA	NA	NA	NA
3652	London planetree	Platanus acerifolia	Rochester	New York	-77.5819047	43.1682836	1 Central Pk	33.02	introduced	30.48 to 45.72 cm	Rochester	NA	NA	NA	NA	NA	NA	NA	NA	NA	NA	NA	NA	NA	NA	NA	NA
3653	London planetree	Platanus acerifolia	Rochester	New York	-77.5819047	43.1682836	1 Central Pk	33.02	introduced	30.48 to 45.72 cm	Rochester	NA	NA	NA	NA	NA	NA	NA	NA	NA	NA	NA	NA	NA	NA	NA	NA
3654	Sargent cherry	Prunus sargentii	Rochester	New York	-77.5819047	43.1682836	1 Central Pk	20.32	introduced	15.24 to 30.48 cm	Rochester	NA	NA	NA	NA	NA	NA	NA	NA	NA	NA	NA	NA	NA	NA	NA	NA
3655	London planetree	Platanus acerifolia	Rochester	New York	-77.5819047	43.1682836	1 Central Pk	33.02	introduced	30.48 to 45.72 cm	Rochester	NA	NA	NA	NA	NA	NA	NA	NA	NA	NA	NA	NA	NA	NA	NA	NA
3656	London planetree	Platanus acerifolia	Rochester	New York	-77.5819047	43.1682836	1 Central Pk	27.94	introduced	15.24 to 30.48 cm	Rochester	NA	NA	NA	NA	NA	NA	NA	NA	NA	NA	NA	NA	NA	NA	NA	NA
3657	Flowering cherry	Prunus subhirtella	Rochester	New York	-77.5819047	43.1682836	1 Central Pk	25.4	introduced	15.24 to 30.48 cm	Rochester	NA	NA	NA	NA	NA	NA	NA	NA	NA	NA	NA	NA	NA	NA	NA	NA
3658	Honeylocust	Gleditsia triacanthos	Rochester	New York	-77.5819047	43.1682836	1 Central Pk	53.34	introduced	45.72 to 60.96 cm	Rochester	NA	NA	NA	NA	NA	NA	NA	NA	NA	NA	NA	NA	NA	NA	NA	NA
3659	Sargent cherry	Prunus sargentii	Rochester	New York	-77.5819047	43.1682836	1 Central Pk	27.94	introduced	15.24 to 30.48 cm	Rochester	NA	NA	NA	NA	NA	NA	NA	NA	NA	NA	NA	NA	NA	NA	NA	NA
3660	Little leaf linden	Tilia cordata	Rochester	New York	-77.5819047	43.1682836	1 Central Pk	25.4	introduced	15.24 to 30.48 cm	Rochester	NA	NA	NA	NA	NA	NA	NA	NA	NA	NA	NA	NA	NA	NA	NA	NA
3662	Red maple	Acer rubrum	Rochester	New York	-77.5819047	43.1682836	1 Central Pk	15.24	naturally_occurring	0 to 15.24 cm	Rochester	NA	NA	NA	NA	NA	NA	NA	NA	NA	NA	NA	NA	NA	NA	NA	NA
3663	Little leaf linden	Tilia cordata	Rochester	New York	-77.5819047	43.1682836	1 Central Pk	48.26	introduced	45.72 to 60.96 cm	Rochester	NA	NA	NA	NA	NA	NA	NA	NA	NA	NA	NA	NA	NA	NA	NA	NA
3664	Red maple	Acer rubrum	Rochester	New York	-77.5819047	43.1682836	1 Central Pk	15.24	naturally_occurring	0 to 15.24 cm	Rochester	NA	NA	NA	NA	NA	NA	NA	NA	NA	NA	NA	NA	NA	NA	NA	NA
3665	Little leaf linden	Tilia cordata	Rochester	New York	-77.5819047	43.1682836	1 Central Pk	35.56	introduced	30.48 to 45.72 cm	Rochester	NA	NA	NA	NA	NA	NA	NA	NA	NA	NA	NA	NA	NA	NA	NA	NA
3666	Austrian pine	Pinus nigra	Rochester	New York	-77.5819047	43.1682836	1 Central Pk	35.56	introduced	30.48 to 45.72 cm	Rochester	NA	NA	NA	NA	NA	NA	NA	NA	NA	NA	NA	NA	NA	NA	NA	NA
3667	Austrian pine	Pinus nigra	Rochester	New York	-77.5819047	43.1682836	1 Central Pk	35.56	introduced	30.48 to 45.72 cm	Rochester	NA	NA	NA	NA	NA	NA	NA	NA	NA	NA	NA	NA	NA	NA	NA	NA
3668	American elm	Ulmus americana	Rochester	New York	-77.5819047	43.1682836	1 Central Pk	20.32	naturally_occurring	15.24 to 30.48 cm	Rochester	NA	NA	NA	NA	NA	NA	NA	NA	NA	NA	NA	NA	NA	NA	NA	NA
3669	Green ash	Fraxinus pennsylvanica	Rochester	New York	-77.5819047	43.1682836	1 Central Pk	25.4	naturally_occurring	15.24 to 30.48 cm	Rochester	NA	NA	NA	NA	NA	NA	NA	NA	NA	NA	NA	NA	NA	NA	NA	NA
3670	Red maple	Acer rubrum	Rochester	New York	-77.5819047	43.1682836	1 Central Pk	20.32	naturally_occurring	15.24 to 30.48 cm	Rochester	NA	NA	NA	NA	NA	NA	NA	NA	NA	NA	NA	NA	NA	NA	NA	NA
3671	Japanese zelkova	Zelkova serrata	Rochester	New York	-77.5819047	43.1682836	1 Central Pk	35.56	introduced	30.48 to 45.72 cm	Rochester	NA	NA	NA	NA	NA	NA	NA	NA	NA	NA	NA	NA	NA	NA	NA	NA
3672	Little leaf linden	Tilia cordata	Rochester	New York	-77.5819047	43.1682836	1 Central Pk	30.48	introduced	15.24 to 30.48 cm	Rochester	NA	NA	NA	NA	NA	NA	NA	NA	NA	NA	NA	NA	NA	NA	NA	NA
3673	Little leaf linden	Tilia cordata	Rochester	New York	-77.5819047	43.1682836	1 Central Pk	40.64	introduced	30.48 to 45.72 cm	Rochester	NA	NA	NA	NA	NA	NA	NA	NA	NA	NA	NA	NA	NA	NA	NA	NA
3674	Crabapple	Malus	Rochester	New York	-77.5819047	43.1682836	1 Central Pk	25.4	no_info	15.24 to 30.48 cm	Rochester	NA	NA	NA	NA	NA	NA	NA	NA	NA	NA	NA	NA	NA	NA	NA	NA
3676	Red maple	Acer rubrum	Rochester	New York	-77.5819047	43.1682836	1 Central Pk	10.16	naturally_occurring	0 to 15.24 cm	Rochester	NA	NA	NA	NA	NA	NA	NA	NA	NA	NA	NA	NA	NA	NA	NA	NA
3677	Japanese zelkova	Zelkova serrata	Rochester	New York	-77.5819047	43.1682836	1 Central Pk	30.48	introduced	15.24 to 30.48 cm	Rochester	NA	NA	NA	NA	NA	NA	NA	NA	NA	NA	NA	NA	NA	NA	NA	NA
3678	London planetree	Platanus acerifolia	Rochester	New York	-77.5819047	43.1682836	1 Central Pk	43.18	introduced	30.48 to 45.72 cm	Rochester	NA	NA	NA	NA	NA	NA	NA	NA	NA	NA	NA	NA	NA	NA	NA	NA
3679	Little leaf linden	Tilia cordata	Rochester	New York	-77.5819047	43.1682836	1 Central Pk	30.48	introduced	15.24 to 30.48 cm	Rochester	NA	NA	NA	NA	NA	NA	NA	NA	NA	NA	NA	NA	NA	NA	NA	NA
3681	Pear species	Pyrus	Rochester	New York	-77.5819047	43.1682836	1 Central Pk	27.94	no_info	15.24 to 30.48 cm	Rochester	NA	NA	NA	NA	NA	NA	NA	NA	NA	NA	NA	NA	NA	NA	NA	NA
3682	Honeylocust	Gleditsia triacanthos	Rochester	New York	-77.5819047	43.1682836	1 Central Pk	60.96	introduced	45.72 to 60.96 cm	Rochester	NA	NA	NA	NA	NA	NA	NA	NA	NA	NA	NA	NA	NA	NA	NA	NA
3683	Little leaf linden	Tilia cordata	Rochester	New York	-77.5819047	43.1682836	1 Central Pk	20.32	introduced	15.24 to 30.48 cm	Rochester	NA	NA	NA	NA	NA	NA	NA	NA	NA	NA	NA	NA	NA	NA	NA	NA
3684	London planetree	Platanus acerifolia	Rochester	New York	-77.5819047	43.1682836	1 Central Pk	30.48	introduced	15.24 to 30.48 cm	Rochester	NA	NA	NA	NA	NA	NA	NA	NA	NA	NA	NA	NA	NA	NA	NA	NA
3685	Little leaf linden	Tilia cordata	Rochester	New York	-77.5819047	43.1682836	1 Central Pk	40.64	introduced	30.48 to 45.72 cm	Rochester	NA	NA	NA	NA	NA	NA	NA	NA	NA	NA	NA	NA	NA	NA	NA	NA
3686	London planetree	Platanus acerifolia	Rochester	New York	-77.5819047	43.1682836	1 Central Pk	33.02	introduced	30.48 to 45.72 cm	Rochester	NA	NA	NA	NA	NA	NA	NA	NA	NA	NA	NA	NA	NA	NA	NA	NA
3688	London planetree	Platanus acerifolia	Rochester	New York	-77.5819047	43.1682836	1 Central Pk	45.72	introduced	30.48 to 45.72 cm	Rochester	NA	NA	NA	NA	NA	NA	NA	NA	NA	NA	NA	NA	NA	NA	NA	NA
3690	Little leaf linden	Tilia cordata	Rochester	New York	-77.5819047	43.1682836	1 Central Pk	25.4	introduced	15.24 to 30.48 cm	Rochester	NA	NA	NA	NA	NA	NA	NA	NA	NA	NA	NA	NA	NA	NA	NA	NA
3691	Little leaf linden	Tilia cordata	Rochester	New York	-77.5819047	43.1682836	1 Central Pk	38.1	introduced	30.48 to 45.72 cm	Rochester	NA	NA	NA	NA	NA	NA	NA	NA	NA	NA	NA	NA	NA	NA	NA	NA
3692	London planetree	Platanus acerifolia	Rochester	New York	-77.5819047	43.1682836	1 Central Pk	60.96	introduced	45.72 to 60.96 cm	Rochester	NA	NA	NA	NA	NA	NA	NA	NA	NA	NA	NA	NA	NA	NA	NA	NA
3693	London planetree	Platanus acerifolia	Rochester	New York	-77.5819047	43.1682836	1 Central Pk	30.48	introduced	15.24 to 30.48 cm	Rochester	NA	NA	NA	NA	NA	NA	NA	NA	NA	NA	NA	NA	NA	NA	NA	NA
3694	English oak	Quercus robur	Rochester	New York	-77.5819047	43.1682836	1 Central Pk	33.02	introduced	30.48 to 45.72 cm	Rochester	NA	NA	NA	NA	NA	NA	NA	NA	NA	NA	NA	NA	NA	NA	NA	NA
3695	Linden species	Tilia	Rochester	New York	-77.5819047	43.1682836	1 Central Pk	25.4	no_info	15.24 to 30.48 cm	Rochester	NA	NA	NA	NA	NA	NA	NA	NA	NA	NA	NA	NA	NA	NA	NA	NA
3696	Linden species	Tilia	Rochester	New York	-77.5819047	43.1682836	1 Central Pk	25.4	no_info	15.24 to 30.48 cm	Rochester	NA	NA	NA	NA	NA	NA	NA	NA	NA	NA	NA	NA	NA	NA	NA	NA
3697	Crabapple	Malus	Rochester	New York	-77.5819047	43.1682836	1 Central Pk	10.16	no_info	0 to 15.24 cm	Rochester	NA	NA	NA	NA	NA	NA	NA	NA	NA	NA	NA	NA	NA	NA	NA	NA
3698	London planetree	Platanus acerifolia	Rochester	New York	-77.5819047	43.1682836	1 Central Pk	38.1	introduced	30.48 to 45.72 cm	Rochester	NA	NA	NA	NA	NA	NA	NA	NA	NA	NA	NA	NA	NA	NA	NA	NA
3699	Silver maple	Acer saccharinum	Rochester	New York	-77.5819047	43.1682836	1 Central Pk	35.56	naturally_occurring	30.48 to 45.72 cm	Rochester	NA	NA	NA	NA	NA	NA	NA	NA	NA	NA	NA	NA	NA	NA	NA	NA
3701	London planetree	Platanus acerifolia	Rochester	New York	-77.5819047	43.1682836	1 Central Pk	35.56	introduced	30.48 to 45.72 cm	Rochester	NA	NA	NA	NA	NA	NA	NA	NA	NA	NA	NA	NA	NA	NA	NA	NA
3702	Sargent cherry	Prunus sargentii	Rochester	New York	-77.5819047	43.1682836	1 Central Pk	15.24	introduced	0 to 15.24 cm	Rochester	NA	NA	NA	NA	NA	NA	NA	NA	NA	NA	NA	NA	NA	NA	NA	NA
3703	London planetree	Platanus acerifolia	Rochester	New York	-77.5819047	43.1682836	1 Central Pk	27.94	introduced	15.24 to 30.48 cm	Rochester	NA	NA	NA	NA	NA	NA	NA	NA	NA	NA	NA	NA	NA	NA	NA	NA
3704	London planetree	Platanus acerifolia	Rochester	New York	-77.5819047	43.1682836	1 Central Pk	40.64	introduced	30.48 to 45.72 cm	Rochester	NA	NA	NA	NA	NA	NA	NA	NA	NA	NA	NA	NA	NA	NA	NA	NA
3705	Red maple	Acer rubrum	Rochester	New York	-77.5819047	43.1682836	1 Central Pk	20.32	naturally_occurring	15.24 to 30.48 cm	Rochester	NA	NA	NA	NA	NA	NA	NA	NA	NA	NA	NA	NA	NA	NA	NA	NA
3720	Little leaf linden	Tilia cordata	Rochester	New York	-73.992325	40.724909	1 First St	81.28	introduced	more than 76.2 cm	Rochester	NA	NA	NA	NA	NA	NA	NA	NA	NA	NA	NA	NA	NA	NA	NA	NA
3721	Little leaf linden	Tilia cordata	Rochester	New York	-73.992325	40.724909	1 First St	86.36	introduced	more than 76.2 cm	Rochester	NA	NA	NA	NA	NA	NA	NA	NA	NA	NA	NA	NA	NA	NA	NA	NA
4463	Honeylocust	Gleditsia triacanthos	Rochester	New York	-73.976725	40.720785	1 Fourth/Peck	55.88	introduced	45.72 to 60.96 cm	Rochester	NA	NA	NA	NA	NA	NA	NA	NA	NA	NA	NA	NA	NA	NA	NA	NA
4464	Honeylocust	Gleditsia triacanthos	Rochester	New York	-73.976725	40.720785	1 Fourth/Peck	7.62	introduced	0 to 15.24 cm	Rochester	NA	NA	NA	NA	NA	NA	NA	NA	NA	NA	NA	NA	NA	NA	NA	NA
4465	Little leaf linden	Tilia cordata	Rochester	New York	-73.976725	40.720785	1 Fourth/Peck	35.56	introduced	30.48 to 45.72 cm	Rochester	NA	NA	NA	NA	NA	NA	NA	NA	NA	NA	NA	NA	NA	NA	NA	NA
4466	Little leaf linden	Tilia cordata	Rochester	New York	-73.976725	40.720785	1 Fourth/Peck	40.64	introduced	30.48 to 45.72 cm	Rochester	NA	NA	NA	NA	NA	NA	NA	NA	NA	NA	NA	NA	NA	NA	NA	NA
4467	Little leaf linden	Tilia cordata	Rochester	New York	-73.976725	40.720785	1 Fourth/Peck	48.26	introduced	45.72 to 60.96 cm	Rochester	NA	NA	NA	NA	NA	NA	NA	NA	NA	NA	NA	NA	NA	NA	NA	NA
4468	Little leaf linden	Tilia cordata	Rochester	New York	-73.976725	40.720785	1 Fourth/Peck	66.04	introduced	60.96 to 76.2 cm	Rochester	NA	NA	NA	NA	NA	NA	NA	NA	NA	NA	NA	NA	NA	NA	NA	NA
4469	Little leaf linden	Tilia cordata	Rochester	New York	-73.976725	40.720785	1 Fourth/Peck	66.04	introduced	60.96 to 76.2 cm	Rochester	NA	NA	NA	NA	NA	NA	NA	NA	NA	NA	NA	NA	NA	NA	NA	NA
4470	Japanese zelkova	Zelkova serrata	Rochester	New York	-73.976725	40.720785	1 Fourth/Peck	30.48	introduced	15.24 to 30.48 cm	Rochester	NA	NA	NA	NA	NA	NA	NA	NA	NA	NA	NA	NA	NA	NA	NA	NA
4471	Little leaf linden	Tilia cordata	Rochester	New York	-73.976725	40.720785	1 Fourth/Peck	48.26	introduced	45.72 to 60.96 cm	Rochester	NA	NA	NA	NA	NA	NA	NA	NA	NA	NA	NA	NA	NA	NA	NA	NA
4472	Nrwy maple	NA	Rochester	New York	-73.976725	40.720785	1 Fourth/Peck	30.48	no_info	15.24 to 30.48 cm	Rochester	NA	NA	NA	NA	NA	NA	NA	NA	NA	NA	NA	NA	NA	NA	NA	NA
4474	Little leaf linden	Tilia cordata	Rochester	New York	-73.976725	40.720785	1 Fourth/Peck	66.04	introduced	60.96 to 76.2 cm	Rochester	NA	NA	NA	NA	NA	NA	NA	NA	NA	NA	NA	NA	NA	NA	NA	NA
4475	Little leaf linden	Tilia cordata	Rochester	New York	-73.976725	40.720785	1 Fourth/Peck	81.28	introduced	more than 76.2 cm	Rochester	NA	NA	NA	NA	NA	NA	NA	NA	NA	NA	NA	NA	NA	NA	NA	NA
4476	Little leaf linden	Tilia cordata	Rochester	New York	-73.976725	40.720785	1 Fourth/Peck	76.2	introduced	60.96 to 76.2 cm	Rochester	NA	NA	NA	NA	NA	NA	NA	NA	NA	NA	NA	NA	NA	NA	NA	NA
4478	Austrian pine	Pinus nigra	Rochester	New York	-73.976725	40.720785	1 Fourth/Peck	58.42	introduced	45.72 to 60.96 cm	Rochester	NA	NA	NA	NA	NA	NA	NA	NA	NA	NA	NA	NA	NA	NA	NA	NA
4479	Japanese zelkova	Zelkova serrata	Rochester	New York	-73.976725	40.720785	1 Fourth/Peck	17.78	introduced	15.24 to 30.48 cm	Rochester	NA	NA	NA	NA	NA	NA	NA	NA	NA	NA	NA	NA	NA	NA	NA	NA
4480	Honeylocust	Gleditsia triacanthos	Rochester	New York	-73.976725	40.720785	1 Fourth/Peck	66.04	introduced	60.96 to 76.2 cm	Rochester	NA	NA	NA	NA	NA	NA	NA	NA	NA	NA	NA	NA	NA	NA	NA	NA
4481	Honeylocust	Gleditsia triacanthos	Rochester	New York	-73.976725	40.720785	1 Fourth/Peck	53.34	introduced	45.72 to 60.96 cm	Rochester	NA	NA	NA	NA	NA	NA	NA	NA	NA	NA	NA	NA	NA	NA	NA	NA
4482	Honeylocust	Gleditsia triacanthos	Rochester	New York	-73.976725	40.720785	1 Fourth/Peck	35.56	introduced	30.48 to 45.72 cm	Rochester	NA	NA	NA	NA	NA	NA	NA	NA	NA	NA	NA	NA	NA	NA	NA	NA
4483	Japanese zelkova	Zelkova serrata	Rochester	New York	-73.976725	40.720785	1 Fourth/Peck	12.7	introduced	0 to 15.24 cm	Rochester	NA	NA	NA	NA	NA	NA	NA	NA	NA	NA	NA	NA	NA	NA	NA	NA
4484	Red maple	Acer rubrum	Rochester	New York	-73.976725	40.720785	1 Fourth/Peck	12.7	naturally_occurring	0 to 15.24 cm	Rochester	NA	NA	NA	NA	NA	NA	NA	NA	NA	NA	NA	NA	NA	NA	NA	NA
4497	Honeylocust	Gleditsia triacanthos	Rochester	New York	-73.976725	40.720785	1 Fourth/Peck	53.34	introduced	45.72 to 60.96 cm	Rochester	NA	NA	NA	NA	NA	NA	NA	NA	NA	NA	NA	NA	NA	NA	NA	NA
4498	Honeylocust	Gleditsia triacanthos	Rochester	New York	-73.976725	40.720785	1 Fourth/Peck	68.58	introduced	60.96 to 76.2 cm	Rochester	NA	NA	NA	NA	NA	NA	NA	NA	NA	NA	NA	NA	NA	NA	NA	NA
4499	Honeylocust	Gleditsia triacanthos	Rochester	New York	-73.976725	40.720785	1 Fourth/Peck	45.72	introduced	30.48 to 45.72 cm	Rochester	NA	NA	NA	NA	NA	NA	NA	NA	NA	NA	NA	NA	NA	NA	NA	NA
4500	Honeylocust	Gleditsia triacanthos	Rochester	New York	-73.976725	40.720785	1 Fourth/Peck	10.16	introduced	0 to 15.24 cm	Rochester	NA	NA	NA	NA	NA	NA	NA	NA	NA	NA	NA	NA	NA	NA	NA	NA
4501	Little leaf linden	Tilia cordata	Rochester	New York	-73.976725	40.720785	1 Fourth/Peck	35.56	introduced	30.48 to 45.72 cm	Rochester	NA	NA	NA	NA	NA	NA	NA	NA	NA	NA	NA	NA	NA	NA	NA	NA
4502	Little leaf linden	Tilia cordata	Rochester	New York	-73.976725	40.720785	1 Fourth/Peck	55.88	introduced	45.72 to 60.96 cm	Rochester	NA	NA	NA	NA	NA	NA	NA	NA	NA	NA	NA	NA	NA	NA	NA	NA
4503	Little leaf linden	Tilia cordata	Rochester	New York	-73.976725	40.720785	1 Fourth/Peck	55.88	introduced	45.72 to 60.96 cm	Rochester	NA	NA	NA	NA	NA	NA	NA	NA	NA	NA	NA	NA	NA	NA	NA	NA
4504	Honeylocust	Gleditsia triacanthos	Rochester	New York	-73.976725	40.720785	1 Fourth/Peck	45.72	introduced	30.48 to 45.72 cm	Rochester	NA	NA	NA	NA	NA	NA	NA	NA	NA	NA	NA	NA	NA	NA	NA	NA
4505	Honeylocust	Gleditsia triacanthos	Rochester	New York	-73.976725	40.720785	1 Fourth/Peck	43.18	introduced	30.48 to 45.72 cm	Rochester	NA	NA	NA	NA	NA	NA	NA	NA	NA	NA	NA	NA	NA	NA	NA	NA
4506	Honeylocust	Gleditsia triacanthos	Rochester	New York	-73.976725	40.720785	1 Fourth/Peck	45.72	introduced	30.48 to 45.72 cm	Rochester	NA	NA	NA	NA	NA	NA	NA	NA	NA	NA	NA	NA	NA	NA	NA	NA
4507	Little leaf linden	Tilia cordata	Rochester	New York	-73.976725	40.720785	1 Fourth/Peck	20.32	introduced	15.24 to 30.48 cm	Rochester	NA	NA	NA	NA	NA	NA	NA	NA	NA	NA	NA	NA	NA	NA	NA	NA
4509	Little leaf linden	Tilia cordata	Rochester	New York	-73.976725	40.720785	1 Fourth/Peck	66.04	introduced	60.96 to 76.2 cm	Rochester	NA	NA	NA	NA	NA	NA	NA	NA	NA	NA	NA	NA	NA	NA	NA	NA
4510	Eastern white pine	Pinus strobus	Rochester	New York	-73.976725	40.720785	1 Fourth/Peck	35.56	naturally_occurring	30.48 to 45.72 cm	Rochester	NA	NA	NA	NA	NA	NA	NA	NA	NA	NA	NA	NA	NA	NA	NA	NA
4511	Eastern white pine	Pinus strobus	Rochester	New York	-73.976725	40.720785	1 Fourth/Peck	35.56	naturally_occurring	30.48 to 45.72 cm	Rochester	NA	NA	NA	NA	NA	NA	NA	NA	NA	NA	NA	NA	NA	NA	NA	NA
4512	Eastern white pine	Pinus strobus	Rochester	New York	-73.976725	40.720785	1 Fourth/Peck	30.48	naturally_occurring	15.24 to 30.48 cm	Rochester	NA	NA	NA	NA	NA	NA	NA	NA	NA	NA	NA	NA	NA	NA	NA	NA
4513	Red maple	Acer rubrum	Rochester	New York	-73.976725	40.720785	1 Fourth/Peck	10.16	naturally_occurring	0 to 15.24 cm	Rochester	NA	NA	NA	NA	NA	NA	NA	NA	NA	NA	NA	NA	NA	NA	NA	NA
4737	Honeylocust	Gleditsia triacanthos	Rochester	New York	-73.979962	40.713972	1 Lewis/Scio	35.56	introduced	30.48 to 45.72 cm	Rochester	NA	NA	NA	NA	NA	NA	NA	NA	NA	NA	NA	NA	NA	NA	NA	NA
4738	Honeylocust	Gleditsia triacanthos	Rochester	New York	-73.979962	40.713972	1 Lewis/Scio	27.94	introduced	15.24 to 30.48 cm	Rochester	NA	NA	NA	NA	NA	NA	NA	NA	NA	NA	NA	NA	NA	NA	NA	NA
4739	Honeylocust	Gleditsia triacanthos	Rochester	New York	-73.979962	40.713972	1 Lewis/Scio	38.1	introduced	30.48 to 45.72 cm	Rochester	NA	NA	NA	NA	NA	NA	NA	NA	NA	NA	NA	NA	NA	NA	NA	NA
4740	Honeylocust	Gleditsia triacanthos	Rochester	New York	-73.979962	40.713972	1 Lewis/Scio	30.48	introduced	15.24 to 30.48 cm	Rochester	NA	NA	NA	NA	NA	NA	NA	NA	NA	NA	NA	NA	NA	NA	NA	NA
4741	Honeylocust	Gleditsia triacanthos	Rochester	New York	-73.979962	40.713972	1 Lewis/Scio	30.48	introduced	15.24 to 30.48 cm	Rochester	NA	NA	NA	NA	NA	NA	NA	NA	NA	NA	NA	NA	NA	NA	NA	NA
4742	Honeylocust	Gleditsia triacanthos	Rochester	New York	-73.979962	40.713972	1 Lewis/Scio	10.16	introduced	0 to 15.24 cm	Rochester	NA	NA	NA	NA	NA	NA	NA	NA	NA	NA	NA	NA	NA	NA	NA	NA
4743	Honeylocust	Gleditsia triacanthos	Rochester	New York	-73.979962	40.713972	1 Lewis/Scio	30.48	introduced	15.24 to 30.48 cm	Rochester	NA	NA	NA	NA	NA	NA	NA	NA	NA	NA	NA	NA	NA	NA	NA	NA
4744	Honeylocust	Gleditsia triacanthos	Rochester	New York	-73.979962	40.713972	1 Lewis/Scio	30.48	introduced	15.24 to 30.48 cm	Rochester	NA	NA	NA	NA	NA	NA	NA	NA	NA	NA	NA	NA	NA	NA	NA	NA
4745	Honeylocust	Gleditsia triacanthos	Rochester	New York	-73.979962	40.713972	1 Lewis/Scio	12.7	introduced	0 to 15.24 cm	Rochester	NA	NA	NA	NA	NA	NA	NA	NA	NA	NA	NA	NA	NA	NA	NA	NA
4746	Honeylocust	Gleditsia triacanthos	Rochester	New York	-73.979962	40.713972	1 Lewis/Scio	12.7	introduced	0 to 15.24 cm	Rochester	NA	NA	NA	NA	NA	NA	NA	NA	NA	NA	NA	NA	NA	NA	NA	NA
4747	Honeylocust	Gleditsia triacanthos	Rochester	New York	-73.979962	40.713972	1 Lewis/Scio	35.56	introduced	30.48 to 45.72 cm	Rochester	NA	NA	NA	NA	NA	NA	NA	NA	NA	NA	NA	NA	NA	NA	NA	NA
4748	Honeylocust	Gleditsia triacanthos	Rochester	New York	-73.979962	40.713972	1 Lewis/Scio	27.94	introduced	15.24 to 30.48 cm	Rochester	NA	NA	NA	NA	NA	NA	NA	NA	NA	NA	NA	NA	NA	NA	NA	NA
4749	American linden	Tilia americana	Rochester	New York	-73.979962	40.713972	1 Lewis/Scio	50.8	naturally_occurring	45.72 to 60.96 cm	Rochester	NA	NA	NA	NA	NA	NA	NA	NA	NA	NA	NA	NA	NA	NA	NA	NA
4750	Honeylocust	Gleditsia triacanthos	Rochester	New York	-73.979962	40.713972	1 Lewis/Scio	10.16	introduced	0 to 15.24 cm	Rochester	NA	NA	NA	NA	NA	NA	NA	NA	NA	NA	NA	NA	NA	NA	NA	NA
4751	Honeylocust	Gleditsia triacanthos	Rochester	New York	-73.979962	40.713972	1 Lewis/Scio	10.16	introduced	0 to 15.24 cm	Rochester	NA	NA	NA	NA	NA	NA	NA	NA	NA	NA	NA	NA	NA	NA	NA	NA
4752	Honeylocust	Gleditsia triacanthos	Rochester	New York	-73.979962	40.713972	1 Lewis/Scio	10.16	introduced	0 to 15.24 cm	Rochester	NA	NA	NA	NA	NA	NA	NA	NA	NA	NA	NA	NA	NA	NA	NA	NA
4769	Honeylocust	Gleditsia triacanthos	Rochester	New York	-73.979962	40.713972	1 Lewis/Scio	30.48	introduced	15.24 to 30.48 cm	Rochester	NA	NA	NA	NA	NA	NA	NA	NA	NA	NA	NA	NA	NA	NA	NA	NA
4770	Honeylocust	Gleditsia triacanthos	Rochester	New York	-73.979962	40.713972	1 Lewis/Scio	35.56	introduced	30.48 to 45.72 cm	Rochester	NA	NA	NA	NA	NA	NA	NA	NA	NA	NA	NA	NA	NA	NA	NA	NA
4771	Honeylocust	Gleditsia triacanthos	Rochester	New York	-73.979962	40.713972	1 Lewis/Scio	7.62	introduced	0 to 15.24 cm	Rochester	NA	NA	NA	NA	NA	NA	NA	NA	NA	NA	NA	NA	NA	NA	NA	NA
4773	Honeylocust	Gleditsia triacanthos	Rochester	New York	-73.979962	40.713972	1 Lewis/Scio	10.16	introduced	0 to 15.24 cm	Rochester	NA	NA	NA	NA	NA	NA	NA	NA	NA	NA	NA	NA	NA	NA	NA	NA
4774	Honeylocust	Gleditsia triacanthos	Rochester	New York	-73.979962	40.713972	1 Lewis/Scio	10.16	introduced	0 to 15.24 cm	Rochester	NA	NA	NA	NA	NA	NA	NA	NA	NA	NA	NA	NA	NA	NA	NA	NA
4775	Honeylocust	Gleditsia triacanthos	Rochester	New York	-73.979962	40.713972	1 Lewis/Scio	25.4	introduced	15.24 to 30.48 cm	Rochester	NA	NA	NA	NA	NA	NA	NA	NA	NA	NA	NA	NA	NA	NA	NA	NA
4776	Honeylocust	Gleditsia triacanthos	Rochester	New York	-73.979962	40.713972	1 Lewis/Scio	10.16	introduced	0 to 15.24 cm	Rochester	NA	NA	NA	NA	NA	NA	NA	NA	NA	NA	NA	NA	NA	NA	NA	NA
4777	Honeylocust	Gleditsia triacanthos	Rochester	New York	-73.979962	40.713972	1 Lewis/Scio	7.62	introduced	0 to 15.24 cm	Rochester	NA	NA	NA	NA	NA	NA	NA	NA	NA	NA	NA	NA	NA	NA	NA	NA
4778	Honeylocust	Gleditsia triacanthos	Rochester	New York	-73.979962	40.713972	1 Lewis/Scio	27.94	introduced	15.24 to 30.48 cm	Rochester	NA	NA	NA	NA	NA	NA	NA	NA	NA	NA	NA	NA	NA	NA	NA	NA
4779	Honeylocust	Gleditsia triacanthos	Rochester	New York	-73.979962	40.713972	1 Lewis/Scio	15.24	introduced	0 to 15.24 cm	Rochester	NA	NA	NA	NA	NA	NA	NA	NA	NA	NA	NA	NA	NA	NA	NA	NA
4780	Honeylocust	Gleditsia triacanthos	Rochester	New York	-73.979962	40.713972	1 Lewis/Scio	12.7	introduced	0 to 15.24 cm	Rochester	NA	NA	NA	NA	NA	NA	NA	NA	NA	NA	NA	NA	NA	NA	NA	NA
12069	Flowering cherry	Prunus subhirtella	Rochester	New York	-77.596987	43.130117	David Gantt Rec	5.08	introduced	0 to 15.24 cm	Rochester	NA	NA	NA	NA	NA	NA	NA	NA	NA	NA	NA	NA	NA	NA	NA	NA
12490	Sugar maple	Acer saccharum	Rochester	New York	-77.596987	43.130117	David Gantt Rec	5.08	naturally_occurring	0 to 15.24 cm	Rochester	NA	NA	NA	NA	NA	NA	NA	NA	NA	NA	NA	NA	NA	NA	NA	NA
128605	Sugar maple	Acer saccharum	Rochester	New York	-77.596987	43.130117	David Gantt Rec	5.08	naturally_occurring	0 to 15.24 cm	Rochester	NA	NA	NA	NA	NA	NA	NA	NA	NA	NA	NA	NA	NA	NA	NA	NA
131108	Nrwy maple	NA	Rochester	New York	-77.684264	43.286024	Public Mkt	101.6	no_info	more than 76.2 cm	Rochester	NA	NA	NA	NA	NA	NA	NA	NA	NA	NA	NA	NA	NA	NA	NA	NA
132380	Red maple	Acer rubrum	Rochester	New York	-77.607329	43.168562	1 Clinton Baden	5.08	naturally_occurring	0 to 15.24 cm	Rochester	NA	NA	NA	NA	NA	NA	NA	NA	NA	NA	NA	NA	NA	NA	NA	NA
132381	Red maple	Acer rubrum	Rochester	New York	-77.607329	43.168562	1 Clinton Baden	5.08	naturally_occurring	0 to 15.24 cm	Rochester	NA	NA	NA	NA	NA	NA	NA	NA	NA	NA	NA	NA	NA	NA	NA	NA
132382	Red maple	Acer rubrum	Rochester	New York	-77.607329	43.168562	1 Clinton Baden	5.08	naturally_occurring	0 to 15.24 cm	Rochester	NA	NA	NA	NA	NA	NA	NA	NA	NA	NA	NA	NA	NA	NA	NA	NA
635	Green ash	Fraxinus pennsylvanica	Rochester	New York	-77.607329	43.168562	1 Baden Pk	33.02	naturally_occurring	30.48 to 45.72 cm	Rochester	NA	NA	NA	NA	NA	NA	NA	NA	NA	NA	NA	NA	NA	NA	NA	NA
639	Green ash	Fraxinus pennsylvanica	Rochester	New York	-77.605565	43.171864	1 Quamina Pk	40.64	naturally_occurring	30.48 to 45.72 cm	Rochester	NA	NA	NA	NA	NA	NA	NA	NA	NA	NA	NA	NA	NA	NA	NA	NA
1491	Norway spruce	Picea abies	Rochester	New York	-77.616873	43.167302	1 Upper Falls Ter	25.4	introduced	15.24 to 30.48 cm	Rochester	NA	NA	NA	NA	NA	NA	NA	NA	NA	NA	NA	NA	NA	NA	NA	NA
1492	Norway spruce	Picea abies	Rochester	New York	-77.616873	43.167302	1 Upper Falls Ter	22.86	introduced	15.24 to 30.48 cm	Rochester	NA	NA	NA	NA	NA	NA	NA	NA	NA	NA	NA	NA	NA	NA	NA	NA
1493	Norway spruce	Picea abies	Rochester	New York	-77.616873	43.167302	1 Upper Falls Ter	25.4	introduced	15.24 to 30.48 cm	Rochester	NA	NA	NA	NA	NA	NA	NA	NA	NA	NA	NA	NA	NA	NA	NA	NA
1494	Norway spruce	Picea abies	Rochester	New York	-77.616873	43.167302	1 Upper Falls Ter	22.86	introduced	15.24 to 30.48 cm	Rochester	NA	NA	NA	NA	NA	NA	NA	NA	NA	NA	NA	NA	NA	NA	NA	NA
1495	Norway spruce	Picea abies	Rochester	New York	-77.616873	43.167302	1 Upper Falls Ter	38.1	introduced	30.48 to 45.72 cm	Rochester	NA	NA	NA	NA	NA	NA	NA	NA	NA	NA	NA	NA	NA	NA	NA	NA
1499	Larch	Larix	Rochester	New York	-77.616873	43.167302	1 Upper Falls Ter	22.86	no_info	15.24 to 30.48 cm	Rochester	NA	NA	NA	NA	NA	NA	NA	NA	NA	NA	NA	NA	NA	NA	NA	NA
1500	Norway spruce	Picea abies	Rochester	New York	-77.616873	43.167302	1 Upper Falls Ter	27.94	introduced	15.24 to 30.48 cm	Rochester	NA	NA	NA	NA	NA	NA	NA	NA	NA	NA	NA	NA	NA	NA	NA	NA
1501	Norway spruce	Picea abies	Rochester	New York	-77.616873	43.167302	1 Upper Falls Ter	30.48	introduced	15.24 to 30.48 cm	Rochester	NA	NA	NA	NA	NA	NA	NA	NA	NA	NA	NA	NA	NA	NA	NA	NA
1502	Larch	Larix	Rochester	New York	-77.616873	43.167302	1 Upper Falls Ter	20.32	no_info	15.24 to 30.48 cm	Rochester	NA	NA	NA	NA	NA	NA	NA	NA	NA	NA	NA	NA	NA	NA	NA	NA
1503	Norway spruce	Picea abies	Rochester	New York	-77.616873	43.167302	1 Upper Falls Ter	43.18	introduced	30.48 to 45.72 cm	Rochester	NA	NA	NA	NA	NA	NA	NA	NA	NA	NA	NA	NA	NA	NA	NA	NA
1504	Silver maple	Acer saccharinum	Rochester	New York	-77.616873	43.167302	1 Upper Falls Ter	22.86	naturally_occurring	15.24 to 30.48 cm	Rochester	NA	NA	NA	NA	NA	NA	NA	NA	NA	NA	NA	NA	NA	NA	NA	NA
1505	Silver maple	Acer saccharinum	Rochester	New York	-77.616873	43.167302	1 Upper Falls Ter	17.78	naturally_occurring	15.24 to 30.48 cm	Rochester	NA	NA	NA	NA	NA	NA	NA	NA	NA	NA	NA	NA	NA	NA	NA	NA
1506	Red maple	Acer rubrum	Rochester	New York	-77.616873	43.167302	1 Upper Falls Ter	25.4	naturally_occurring	15.24 to 30.48 cm	Rochester	NA	NA	NA	NA	NA	NA	NA	NA	NA	NA	NA	NA	NA	NA	NA	NA
1507	Norway spruce	Picea abies	Rochester	New York	-77.616873	43.167302	1 Upper Falls Ter	22.86	introduced	15.24 to 30.48 cm	Rochester	NA	NA	NA	NA	NA	NA	NA	NA	NA	NA	NA	NA	NA	NA	NA	NA
1508	Norway spruce	Picea abies	Rochester	New York	-77.616873	43.167302	1 Upper Falls Ter	25.4	introduced	15.24 to 30.48 cm	Rochester	NA	NA	NA	NA	NA	NA	NA	NA	NA	NA	NA	NA	NA	NA	NA	NA
1509	Norway spruce	Picea abies	Rochester	New York	-77.616873	43.167302	1 Upper Falls Ter	27.94	introduced	15.24 to 30.48 cm	Rochester	NA	NA	NA	NA	NA	NA	NA	NA	NA	NA	NA	NA	NA	NA	NA	NA
1510	Douglas fir	Pseudotsuga menziesii	Rochester	New York	-77.616873	43.167302	1 Upper Falls Ter	27.94	introduced	15.24 to 30.48 cm	Rochester	NA	NA	NA	NA	NA	NA	NA	NA	NA	NA	NA	NA	NA	NA	NA	NA
1512	Blue spruce	Picea pungens	Rochester	New York	-77.616873	43.167302	1 Upper Falls Ter	20.32	introduced	15.24 to 30.48 cm	Rochester	NA	NA	NA	NA	NA	NA	NA	NA	NA	NA	NA	NA	NA	NA	NA	NA
1513	Blue spruce	Picea pungens	Rochester	New York	-77.616873	43.167302	1 Upper Falls Ter	17.78	introduced	15.24 to 30.48 cm	Rochester	NA	NA	NA	NA	NA	NA	NA	NA	NA	NA	NA	NA	NA	NA	NA	NA
1514	Red maple	Acer rubrum	Rochester	New York	-77.616873	43.167302	1 Upper Falls Ter	17.78	naturally_occurring	15.24 to 30.48 cm	Rochester	NA	NA	NA	NA	NA	NA	NA	NA	NA	NA	NA	NA	NA	NA	NA	NA
1515	Northern red oak	Quercus rubra	Rochester	New York	-77.616873	43.167302	1 Upper Falls Ter	20.32	naturally_occurring	15.24 to 30.48 cm	Rochester	NA	NA	NA	NA	NA	NA	NA	NA	NA	NA	NA	NA	NA	NA	NA	NA
1516	Douglas fir	Pseudotsuga menziesii	Rochester	New York	-77.616873	43.167302	1 Upper Falls Ter	17.78	introduced	15.24 to 30.48 cm	Rochester	NA	NA	NA	NA	NA	NA	NA	NA	NA	NA	NA	NA	NA	NA	NA	NA
1517	Green ash	Fraxinus pennsylvanica	Rochester	New York	-77.616873	43.167302	1 Upper Falls Ter	20.32	naturally_occurring	15.24 to 30.48 cm	Rochester	NA	NA	NA	NA	NA	NA	NA	NA	NA	NA	NA	NA	NA	NA	NA	NA
1519	Austrian pine	Pinus nigra	Rochester	New York	-77.616873	43.167302	1 Upper Falls Ter	17.78	introduced	15.24 to 30.48 cm	Rochester	NA	NA	NA	NA	NA	NA	NA	NA	NA	NA	NA	NA	NA	NA	NA	NA
1520	Douglas fir	Pseudotsuga menziesii	Rochester	New York	-77.616873	43.167302	1 Upper Falls Ter	20.32	introduced	15.24 to 30.48 cm	Rochester	NA	NA	NA	NA	NA	NA	NA	NA	NA	NA	NA	NA	NA	NA	NA	NA
1521	Douglas fir	Pseudotsuga menziesii	Rochester	New York	-77.616873	43.167302	1 Upper Falls Ter	12.7	introduced	0 to 15.24 cm	Rochester	NA	NA	NA	NA	NA	NA	NA	NA	NA	NA	NA	NA	NA	NA	NA	NA
1522	Austrian pine	Pinus nigra	Rochester	New York	-77.616873	43.167302	1 Upper Falls Ter	22.86	introduced	15.24 to 30.48 cm	Rochester	NA	NA	NA	NA	NA	NA	NA	NA	NA	NA	NA	NA	NA	NA	NA	NA
1523	Austrian pine	Pinus nigra	Rochester	New York	-77.616873	43.167302	1 Upper Falls Ter	25.4	introduced	15.24 to 30.48 cm	Rochester	NA	NA	NA	NA	NA	NA	NA	NA	NA	NA	NA	NA	NA	NA	NA	NA
1524	Austrian pine	Pinus nigra	Rochester	New York	-77.616873	43.167302	1 Upper Falls Ter	20.32	introduced	15.24 to 30.48 cm	Rochester	NA	NA	NA	NA	NA	NA	NA	NA	NA	NA	NA	NA	NA	NA	NA	NA
1525	Austrian pine	Pinus nigra	Rochester	New York	-77.616873	43.167302	1 Upper Falls Ter	22.86	introduced	15.24 to 30.48 cm	Rochester	NA	NA	NA	NA	NA	NA	NA	NA	NA	NA	NA	NA	NA	NA	NA	NA
1526	Austrian pine	Pinus nigra	Rochester	New York	-77.616873	43.167302	1 Upper Falls Ter	22.86	introduced	15.24 to 30.48 cm	Rochester	NA	NA	NA	NA	NA	NA	NA	NA	NA	NA	NA	NA	NA	NA	NA	NA
1527	Austrian pine	Pinus nigra	Rochester	New York	-77.616873	43.167302	1 Upper Falls Ter	22.86	introduced	15.24 to 30.48 cm	Rochester	NA	NA	NA	NA	NA	NA	NA	NA	NA	NA	NA	NA	NA	NA	NA	NA
1529	Green ash	Fraxinus pennsylvanica	Rochester	New York	-77.616873	43.167302	1 Upper Falls Ter	38.1	naturally_occurring	30.48 to 45.72 cm	Rochester	NA	NA	NA	NA	NA	NA	NA	NA	NA	NA	NA	NA	NA	NA	NA	NA
1530	Heritage clump birch	Betula nigra	Rochester	New York	-77.616873	43.167302	1 Upper Falls Ter	20.32	naturally_occurring	15.24 to 30.48 cm	Rochester	NA	NA	NA	NA	NA	NA	NA	NA	NA	NA	NA	NA	NA	NA	NA	NA
1531	Blue spruce	Picea pungens	Rochester	New York	-77.616873	43.167302	1 Upper Falls Ter	25.4	introduced	15.24 to 30.48 cm	Rochester	NA	NA	NA	NA	NA	NA	NA	NA	NA	NA	NA	NA	NA	NA	NA	NA
1532	Green ash	Fraxinus pennsylvanica	Rochester	New York	-77.616873	43.167302	1 Upper Falls Ter	30.48	naturally_occurring	15.24 to 30.48 cm	Rochester	NA	NA	NA	NA	NA	NA	NA	NA	NA	NA	NA	NA	NA	NA	NA	NA
1533	Silver maple	Acer saccharinum	Rochester	New York	-77.616873	43.167302	1 Upper Falls Ter	20.32	naturally_occurring	15.24 to 30.48 cm	Rochester	NA	NA	NA	NA	NA	NA	NA	NA	NA	NA	NA	NA	NA	NA	NA	NA
1534	Silver maple	Acer saccharinum	Rochester	New York	-77.616873	43.167302	1 Upper Falls Ter	17.78	naturally_occurring	15.24 to 30.48 cm	Rochester	NA	NA	NA	NA	NA	NA	NA	NA	NA	NA	NA	NA	NA	NA	NA	NA
1535	Dawn redwood	Metasequoia glyptostroboides	Rochester	New York	-77.616873	43.167302	1 Upper Falls Ter	17.78	introduced	15.24 to 30.48 cm	Rochester	NA	NA	NA	NA	NA	NA	NA	NA	NA	NA	NA	NA	NA	NA	NA	NA
1536	Dawn redwood	Metasequoia glyptostroboides	Rochester	New York	-77.616873	43.167302	1 Upper Falls Ter	17.78	introduced	15.24 to 30.48 cm	Rochester	NA	NA	NA	NA	NA	NA	NA	NA	NA	NA	NA	NA	NA	NA	NA	NA
1537	Uprigt euro hornbeam	Carpinus betulus	Rochester	New York	-77.616873	43.167302	1 Upper Falls Ter	22.86	introduced	15.24 to 30.48 cm	Rochester	NA	NA	NA	NA	NA	NA	NA	NA	NA	NA	NA	NA	NA	NA	NA	NA
1538	Uprigt euro hornbeam	Carpinus betulus	Rochester	New York	-77.616873	43.167302	1 Upper Falls Ter	12.7	introduced	0 to 15.24 cm	Rochester	NA	NA	NA	NA	NA	NA	NA	NA	NA	NA	NA	NA	NA	NA	NA	NA
1539	Larch	Larix	Rochester	New York	-77.616873	43.167302	1 Upper Falls Ter	17.78	no_info	15.24 to 30.48 cm	Rochester	NA	NA	NA	NA	NA	NA	NA	NA	NA	NA	NA	NA	NA	NA	NA	NA
1540	Sugar maple	Acer saccharum	Rochester	New York	-77.616873	43.167302	1 Upper Falls Ter	43.18	naturally_occurring	30.48 to 45.72 cm	Rochester	NA	NA	NA	NA	NA	NA	NA	NA	NA	NA	NA	NA	NA	NA	NA	NA
1541	Heritage clump birch	Betula nigra	Rochester	New York	-77.616873	43.167302	1 Upper Falls Ter	20.32	naturally_occurring	15.24 to 30.48 cm	Rochester	NA	NA	NA	NA	NA	NA	NA	NA	NA	NA	NA	NA	NA	NA	NA	NA
1542	London planetree	Platanus acerifolia	Rochester	New York	-77.616873	43.167302	1 Upper Falls Ter	27.94	introduced	15.24 to 30.48 cm	Rochester	NA	NA	NA	NA	NA	NA	NA	NA	NA	NA	NA	NA	NA	NA	NA	NA
1543	Heritage clump birch	Betula nigra	Rochester	New York	-77.616873	43.167302	1 Upper Falls Ter	15.24	naturally_occurring	0 to 15.24 cm	Rochester	NA	NA	NA	NA	NA	NA	NA	NA	NA	NA	NA	NA	NA	NA	NA	NA
1544	London planetree	Platanus acerifolia	Rochester	New York	-77.607329	43.168562	1 Baden Pk	50.8	introduced	45.72 to 60.96 cm	Rochester	NA	NA	NA	NA	NA	NA	NA	NA	NA	NA	NA	NA	NA	NA	NA	NA
1545	London planetree	Platanus acerifolia	Rochester	New York	-77.607329	43.168562	1 Baden Pk	60.96	introduced	45.72 to 60.96 cm	Rochester	NA	NA	NA	NA	NA	NA	NA	NA	NA	NA	NA	NA	NA	NA	NA	NA
1561	Heritage clump birch	Betula nigra	Rochester	New York	-77.616873	43.167302	1 Upper Falls Ter	20.32	naturally_occurring	15.24 to 30.48 cm	Rochester	NA	NA	NA	NA	NA	NA	NA	NA	NA	NA	NA	NA	NA	NA	NA	NA
1562	Green ash	Fraxinus pennsylvanica	Rochester	New York	-77.616873	43.167302	1 Upper Falls Ter	17.78	naturally_occurring	15.24 to 30.48 cm	Rochester	NA	NA	NA	NA	NA	NA	NA	NA	NA	NA	NA	NA	NA	NA	NA	NA
1563	Green ash	Fraxinus pennsylvanica	Rochester	New York	-77.616873	43.167302	1 Upper Falls Ter	20.32	naturally_occurring	15.24 to 30.48 cm	Rochester	NA	NA	NA	NA	NA	NA	NA	NA	NA	NA	NA	NA	NA	NA	NA	NA
1564	Austrian pine	Pinus nigra	Rochester	New York	-77.616873	43.167302	1 Upper Falls Ter	20.32	introduced	15.24 to 30.48 cm	Rochester	NA	NA	NA	NA	NA	NA	NA	NA	NA	NA	NA	NA	NA	NA	NA	NA
1565	Silver maple	Acer saccharinum	Rochester	New York	-77.616873	43.167302	1 Upper Falls Ter	22.86	naturally_occurring	15.24 to 30.48 cm	Rochester	NA	NA	NA	NA	NA	NA	NA	NA	NA	NA	NA	NA	NA	NA	NA	NA
1566	Austrian pine	Pinus nigra	Rochester	New York	-77.616873	43.167302	1 Upper Falls Ter	20.32	introduced	15.24 to 30.48 cm	Rochester	NA	NA	NA	NA	NA	NA	NA	NA	NA	NA	NA	NA	NA	NA	NA	NA
1567	London planetree	Platanus acerifolia	Rochester	New York	-77.616873	43.167302	1 Upper Falls Ter	53.34	introduced	45.72 to 60.96 cm	Rochester	NA	NA	NA	NA	NA	NA	NA	NA	NA	NA	NA	NA	NA	NA	NA	NA
1568	London planetree	Platanus acerifolia	Rochester	New York	-77.616873	43.167302	1 Upper Falls Ter	33.02	introduced	30.48 to 45.72 cm	Rochester	NA	NA	NA	NA	NA	NA	NA	NA	NA	NA	NA	NA	NA	NA	NA	NA
1571	Dawn redwood	Metasequoia glyptostroboides	Rochester	New York	-77.616873	43.167302	1 Upper Falls Ter	12.7	introduced	0 to 15.24 cm	Rochester	NA	NA	NA	NA	NA	NA	NA	NA	NA	NA	NA	NA	NA	NA	NA	NA
1573	Dawn redwood	Metasequoia glyptostroboides	Rochester	New York	-77.616873	43.167302	1 Upper Falls Ter	12.7	introduced	0 to 15.24 cm	Rochester	NA	NA	NA	NA	NA	NA	NA	NA	NA	NA	NA	NA	NA	NA	NA	NA
1574	Dawn redwood	Metasequoia glyptostroboides	Rochester	New York	-77.616873	43.167302	1 Upper Falls Ter	12.7	introduced	0 to 15.24 cm	Rochester	NA	NA	NA	NA	NA	NA	NA	NA	NA	NA	NA	NA	NA	NA	NA	NA
1577	Green ash	Fraxinus pennsylvanica	Rochester	New York	-77.616873	43.167302	1 Upper Falls Ter	17.78	naturally_occurring	15.24 to 30.48 cm	Rochester	NA	NA	NA	NA	NA	NA	NA	NA	NA	NA	NA	NA	NA	NA	NA	NA
1579	Red maple	Acer rubrum	Rochester	New York	-77.616873	43.167302	1 Upper Falls Ter	15.24	naturally_occurring	0 to 15.24 cm	Rochester	NA	NA	NA	NA	NA	NA	NA	NA	NA	NA	NA	NA	NA	NA	NA	NA
1580	Red maple	Acer rubrum	Rochester	New York	-77.616873	43.167302	1 Upper Falls Ter	15.24	naturally_occurring	0 to 15.24 cm	Rochester	NA	NA	NA	NA	NA	NA	NA	NA	NA	NA	NA	NA	NA	NA	NA	NA
1581	cherry	NA	Rochester	New York	-77.616873	43.167302	1 Upper Falls Ter	25.4	no_info	15.24 to 30.48 cm	Rochester	NA	NA	NA	NA	NA	NA	NA	NA	NA	NA	NA	NA	NA	NA	NA	NA
1582	Dawn redwood	Metasequoia glyptostroboides	Rochester	New York	-77.616873	43.167302	1 Upper Falls Ter	17.78	introduced	15.24 to 30.48 cm	Rochester	NA	NA	NA	NA	NA	NA	NA	NA	NA	NA	NA	NA	NA	NA	NA	NA
1583	Dawn redwood	Metasequoia glyptostroboides	Rochester	New York	-77.616873	43.167302	1 Upper Falls Ter	25.4	introduced	15.24 to 30.48 cm	Rochester	NA	NA	NA	NA	NA	NA	NA	NA	NA	NA	NA	NA	NA	NA	NA	NA
1584	Dawn redwood	Metasequoia glyptostroboides	Rochester	New York	-77.616873	43.167302	1 Upper Falls Ter	20.32	introduced	15.24 to 30.48 cm	Rochester	NA	NA	NA	NA	NA	NA	NA	NA	NA	NA	NA	NA	NA	NA	NA	NA
1585	Dawn redwood	Metasequoia glyptostroboides	Rochester	New York	-77.616873	43.167302	1 Upper Falls Ter	33.02	introduced	30.48 to 45.72 cm	Rochester	NA	NA	NA	NA	NA	NA	NA	NA	NA	NA	NA	NA	NA	NA	NA	NA
1586	Dawn redwood	Metasequoia glyptostroboides	Rochester	New York	-77.616873	43.167302	1 Upper Falls Ter	17.78	introduced	15.24 to 30.48 cm	Rochester	NA	NA	NA	NA	NA	NA	NA	NA	NA	NA	NA	NA	NA	NA	NA	NA
1587	Crabapple	Malus	Rochester	New York	-77.616873	43.167302	1 Upper Falls Ter	25.4	no_info	15.24 to 30.48 cm	Rochester	NA	NA	NA	NA	NA	NA	NA	NA	NA	NA	NA	NA	NA	NA	NA	NA
1588	Crabapple	Malus	Rochester	New York	-77.616873	43.167302	1 Upper Falls Ter	15.24	no_info	0 to 15.24 cm	Rochester	NA	NA	NA	NA	NA	NA	NA	NA	NA	NA	NA	NA	NA	NA	NA	NA
1589	Crabapple	Malus	Rochester	New York	-77.616873	43.167302	1 Upper Falls Ter	20.32	no_info	15.24 to 30.48 cm	Rochester	NA	NA	NA	NA	NA	NA	NA	NA	NA	NA	NA	NA	NA	NA	NA	NA
1590	Sugar maple	Acer saccharum	Rochester	New York	-77.616873	43.167302	1 Upper Falls Ter	20.32	naturally_occurring	15.24 to 30.48 cm	Rochester	NA	NA	NA	NA	NA	NA	NA	NA	NA	NA	NA	NA	NA	NA	NA	NA
1591	European ash	Fraxinus excelsior	Rochester	New York	-77.616873	43.167302	1 Upper Falls Ter	43.18	introduced	30.48 to 45.72 cm	Rochester	NA	NA	NA	NA	NA	NA	NA	NA	NA	NA	NA	NA	NA	NA	NA	NA
1592	Sugar maple	Acer saccharum	Rochester	New York	-77.616873	43.167302	1 Upper Falls Ter	30.48	naturally_occurring	15.24 to 30.48 cm	Rochester	NA	NA	NA	NA	NA	NA	NA	NA	NA	NA	NA	NA	NA	NA	NA	NA
1593	Sugar maple	Acer saccharum	Rochester	New York	-77.616873	43.167302	1 Upper Falls Ter	45.72	naturally_occurring	30.48 to 45.72 cm	Rochester	NA	NA	NA	NA	NA	NA	NA	NA	NA	NA	NA	NA	NA	NA	NA	NA
1594	Pin oak	Quercus palustris	Rochester	New York	-77.616873	43.167302	1 Upper Falls Ter	22.86	naturally_occurring	15.24 to 30.48 cm	Rochester	NA	NA	NA	NA	NA	NA	NA	NA	NA	NA	NA	NA	NA	NA	NA	NA
1596	Douglas fir	Pseudotsuga menziesii	Rochester	New York	-77.616873	43.167302	1 Upper Falls Ter	15.24	introduced	0 to 15.24 cm	Rochester	NA	NA	NA	NA	NA	NA	NA	NA	NA	NA	NA	NA	NA	NA	NA	NA
1597	Red maple	Acer rubrum	Rochester	New York	-77.616873	43.167302	1 Upper Falls Ter	15.24	naturally_occurring	0 to 15.24 cm	Rochester	NA	NA	NA	NA	NA	NA	NA	NA	NA	NA	NA	NA	NA	NA	NA	NA
1598	Red maple	Acer rubrum	Rochester	New York	-77.616873	43.167302	1 Upper Falls Ter	15.24	naturally_occurring	0 to 15.24 cm	Rochester	NA	NA	NA	NA	NA	NA	NA	NA	NA	NA	NA	NA	NA	NA	NA	NA
1718	Crabapple	Malus	Rochester	New York	-77.5742099	43.1790913	1 Bausch Lomb	15.24	no_info	0 to 15.24 cm	Rochester	NA	NA	NA	NA	NA	NA	NA	NA	NA	NA	NA	NA	NA	NA	NA	NA
1720	Sugar maple	Acer saccharum	Rochester	New York	-77.5742099	43.1790913	1 Bausch Lomb	5.08	naturally_occurring	0 to 15.24 cm	Rochester	NA	NA	NA	NA	NA	NA	NA	NA	NA	NA	NA	NA	NA	NA	NA	NA
1725	Crabapple	Malus	Rochester	New York	-77.5742099	43.1790913	1 Bausch Lomb	2.54	no_info	0 to 15.24 cm	Rochester	NA	NA	NA	NA	NA	NA	NA	NA	NA	NA	NA	NA	NA	NA	NA	NA
1727	Nrwy maple	NA	Rochester	New York	-77.5742099	43.1790913	1 Bausch Lomb	55.88	no_info	45.72 to 60.96 cm	Rochester	NA	NA	NA	NA	NA	NA	NA	NA	NA	NA	NA	NA	NA	NA	NA	NA
1728	Nrwy maple	NA	Rochester	New York	-77.5742099	43.1790913	1 Bausch Lomb	45.72	no_info	30.48 to 45.72 cm	Rochester	NA	NA	NA	NA	NA	NA	NA	NA	NA	NA	NA	NA	NA	NA	NA	NA
1729	Nrwy maple	NA	Rochester	New York	-77.5742099	43.1790913	1 Bausch Lomb	50.8	no_info	45.72 to 60.96 cm	Rochester	NA	NA	NA	NA	NA	NA	NA	NA	NA	NA	NA	NA	NA	NA	NA	NA
1732	Nrwy maple	NA	Rochester	New York	-77.5742099	43.1790913	1 Bausch Lomb	40.64	no_info	30.48 to 45.72 cm	Rochester	NA	NA	NA	NA	NA	NA	NA	NA	NA	NA	NA	NA	NA	NA	NA	NA
1734	Hardy rubber tree	Eucommia ulmoides	Rochester	New York	-77.5742099	43.1790913	1 Bausch Lomb	5.08	introduced	0 to 15.24 cm	Rochester	NA	NA	NA	NA	NA	NA	NA	NA	NA	NA	NA	NA	NA	NA	NA	NA
1735	Red horsechestnut	Aesculus carnea	Rochester	New York	-77.5742099	43.1790913	1 Bausch Lomb	5.08	no_info	0 to 15.24 cm	Rochester	NA	NA	NA	NA	NA	NA	NA	NA	NA	NA	NA	NA	NA	NA	NA	NA
1736	Nrwy maple	NA	Rochester	New York	-77.5742099	43.1790913	1 Bausch Lomb	55.88	no_info	45.72 to 60.96 cm	Rochester	NA	NA	NA	NA	NA	NA	NA	NA	NA	NA	NA	NA	NA	NA	NA	NA
1737	Nrwy maple	NA	Rochester	New York	-77.5742099	43.1790913	1 Bausch Lomb	50.8	no_info	45.72 to 60.96 cm	Rochester	NA	NA	NA	NA	NA	NA	NA	NA	NA	NA	NA	NA	NA	NA	NA	NA
1738	Nrwy maple	NA	Rochester	New York	-77.5742099	43.1790913	1 Bausch Lomb	38.1	no_info	30.48 to 45.72 cm	Rochester	NA	NA	NA	NA	NA	NA	NA	NA	NA	NA	NA	NA	NA	NA	NA	NA
1788	Nrwy maple	NA	Rochester	New York	-77.5742099	43.1790913	1 Bausch Lomb	43.18	no_info	30.48 to 45.72 cm	Rochester	NA	NA	NA	NA	NA	NA	NA	NA	NA	NA	NA	NA	NA	NA	NA	NA
1789	Nrwy maple	NA	Rochester	New York	-77.5742099	43.1790913	1 Bausch Lomb	35.56	no_info	30.48 to 45.72 cm	Rochester	NA	NA	NA	NA	NA	NA	NA	NA	NA	NA	NA	NA	NA	NA	NA	NA
1790	London planetree	Platanus acerifolia	Rochester	New York	-77.5742099	43.1790913	1 Bausch Lomb	17.78	introduced	15.24 to 30.48 cm	Rochester	NA	NA	NA	NA	NA	NA	NA	NA	NA	NA	NA	NA	NA	NA	NA	NA
1792	Crabapple	Malus	Rochester	New York	-77.5742099	43.1790913	1 Bausch Lomb	22.86	no_info	15.24 to 30.48 cm	Rochester	NA	NA	NA	NA	NA	NA	NA	NA	NA	NA	NA	NA	NA	NA	NA	NA
1892	cherry	NA	Rochester	New York	-77.607329	43.168562	1 Baden Pk	5.08	no_info	0 to 15.24 cm	Rochester	NA	NA	NA	NA	NA	NA	NA	NA	NA	NA	NA	NA	NA	NA	NA	NA
2985	Dogwood species	Cornus	Rochester	New York	-77.607329	43.168562	1 Baden Pk	5.08	no_info	0 to 15.24 cm	Rochester	NA	NA	NA	NA	NA	NA	NA	NA	NA	NA	NA	NA	NA	NA	NA	NA
2997	London planetree	Platanus acerifolia	Rochester	New York	-77.605565	43.171864	1 Quamina Pk	50.8	introduced	45.72 to 60.96 cm	Rochester	NA	NA	NA	NA	NA	NA	NA	NA	NA	NA	NA	NA	NA	NA	NA	NA
2998	Lilac standard	Syringa	Rochester	New York	-77.605565	43.171864	1 Quamina Pk	25.4	no_info	15.24 to 30.48 cm	Rochester	NA	NA	NA	NA	NA	NA	NA	NA	NA	NA	NA	NA	NA	NA	NA	NA
3000	Douglas fir	Pseudotsuga menziesii	Rochester	New York	-77.605565	43.171864	1 Quamina Pk	30.48	introduced	15.24 to 30.48 cm	Rochester	NA	NA	NA	NA	NA	NA	NA	NA	NA	NA	NA	NA	NA	NA	NA	NA
3001	Dogwood species	Cornus	Rochester	New York	-77.605565	43.171864	1 Quamina Pk	15.24	no_info	0 to 15.24 cm	Rochester	NA	NA	NA	NA	NA	NA	NA	NA	NA	NA	NA	NA	NA	NA	NA	NA
3002	Dogwood species	Cornus	Rochester	New York	-77.605565	43.171864	1 Quamina Pk	10.16	no_info	0 to 15.24 cm	Rochester	NA	NA	NA	NA	NA	NA	NA	NA	NA	NA	NA	NA	NA	NA	NA	NA
3003	Japanese zelkova	Zelkova serrata	Rochester	New York	-77.605565	43.171864	1 Quamina Pk	35.56	introduced	30.48 to 45.72 cm	Rochester	NA	NA	NA	NA	NA	NA	NA	NA	NA	NA	NA	NA	NA	NA	NA	NA
3004	Douglas fir	Pseudotsuga menziesii	Rochester	New York	-77.605565	43.171864	1 Quamina Pk	20.32	introduced	15.24 to 30.48 cm	Rochester	NA	NA	NA	NA	NA	NA	NA	NA	NA	NA	NA	NA	NA	NA	NA	NA
3821	London planetree	Platanus acerifolia	Rochester	New York	-77.607329	43.168562	1 Baden Pk	58.42	introduced	45.72 to 60.96 cm	Rochester	NA	NA	NA	NA	NA	NA	NA	NA	NA	NA	NA	NA	NA	NA	NA	NA
3822	Little leaf linden	Tilia cordata	Rochester	New York	-77.607329	43.168562	1 Baden Pk	40.64	introduced	30.48 to 45.72 cm	Rochester	NA	NA	NA	NA	NA	NA	NA	NA	NA	NA	NA	NA	NA	NA	NA	NA
3823	London planetree	Platanus acerifolia	Rochester	New York	-77.607329	43.168562	1 Baden Pk	60.96	introduced	45.72 to 60.96 cm	Rochester	NA	NA	NA	NA	NA	NA	NA	NA	NA	NA	NA	NA	NA	NA	NA	NA
3824	Little leaf linden	Tilia cordata	Rochester	New York	-77.607329	43.168562	1 Baden Pk	50.8	introduced	45.72 to 60.96 cm	Rochester	NA	NA	NA	NA	NA	NA	NA	NA	NA	NA	NA	NA	NA	NA	NA	NA
3825	London planetree	Platanus acerifolia	Rochester	New York	-77.607329	43.168562	1 Baden Pk	66.04	introduced	60.96 to 76.2 cm	Rochester	NA	NA	NA	NA	NA	NA	NA	NA	NA	NA	NA	NA	NA	NA	NA	NA
3826	London planetree	Platanus acerifolia	Rochester	New York	-77.607329	43.168562	1 Baden Pk	63.5	introduced	60.96 to 76.2 cm	Rochester	NA	NA	NA	NA	NA	NA	NA	NA	NA	NA	NA	NA	NA	NA	NA	NA
3827	London planetree	Platanus acerifolia	Rochester	New York	-77.607329	43.168562	1 Baden Pk	66.04	introduced	60.96 to 76.2 cm	Rochester	NA	NA	NA	NA	NA	NA	NA	NA	NA	NA	NA	NA	NA	NA	NA	NA
3828	London planetree	Platanus acerifolia	Rochester	New York	-77.607329	43.168562	1 Baden Pk	78.74	introduced	more than 76.2 cm	Rochester	NA	NA	NA	NA	NA	NA	NA	NA	NA	NA	NA	NA	NA	NA	NA	NA
3829	Honeylocust	Gleditsia triacanthos	Rochester	New York	-77.607329	43.168562	1 Baden Pk	63.5	introduced	60.96 to 76.2 cm	Rochester	NA	NA	NA	NA	NA	NA	NA	NA	NA	NA	NA	NA	NA	NA	NA	NA
3830	Little leaf linden	Tilia cordata	Rochester	New York	-77.607329	43.168562	1 Baden Pk	66.04	introduced	60.96 to 76.2 cm	Rochester	NA	NA	NA	NA	NA	NA	NA	NA	NA	NA	NA	NA	NA	NA	NA	NA
3831	Little leaf linden	Tilia cordata	Rochester	New York	-77.607329	43.168562	1 Baden Pk	63.5	introduced	60.96 to 76.2 cm	Rochester	NA	NA	NA	NA	NA	NA	NA	NA	NA	NA	NA	NA	NA	NA	NA	NA
3832	Nrwy maple	NA	Rochester	New York	-77.607329	43.168562	1 Baden Pk	27.94	no_info	15.24 to 30.48 cm	Rochester	NA	NA	NA	NA	NA	NA	NA	NA	NA	NA	NA	NA	NA	NA	NA	NA
3833	Nrwy maple	NA	Rochester	New York	-77.607329	43.168562	1 Baden Pk	25.4	no_info	15.24 to 30.48 cm	Rochester	NA	NA	NA	NA	NA	NA	NA	NA	NA	NA	NA	NA	NA	NA	NA	NA
3834	Horsechestnut	Aesculus	Rochester	New York	-77.607329	43.168562	1 Baden Pk	50.8	no_info	45.72 to 60.96 cm	Rochester	NA	NA	NA	NA	NA	NA	NA	NA	NA	NA	NA	NA	NA	NA	NA	NA
3835	London planetree	Platanus acerifolia	Rochester	New York	-77.607329	43.168562	1 Baden Pk	55.88	introduced	45.72 to 60.96 cm	Rochester	NA	NA	NA	NA	NA	NA	NA	NA	NA	NA	NA	NA	NA	NA	NA	NA
3836	London planetree	Platanus acerifolia	Rochester	New York	-77.607329	43.168562	1 Baden Pk	53.34	introduced	45.72 to 60.96 cm	Rochester	NA	NA	NA	NA	NA	NA	NA	NA	NA	NA	NA	NA	NA	NA	NA	NA
3837	Nrwy maple	NA	Rochester	New York	-77.607329	43.168562	1 Baden Pk	30.48	no_info	15.24 to 30.48 cm	Rochester	NA	NA	NA	NA	NA	NA	NA	NA	NA	NA	NA	NA	NA	NA	NA	NA
3838	London planetree	Platanus acerifolia	Rochester	New York	-77.607329	43.168562	1 Baden Pk	43.18	introduced	30.48 to 45.72 cm	Rochester	NA	NA	NA	NA	NA	NA	NA	NA	NA	NA	NA	NA	NA	NA	NA	NA
3839	London planetree	Platanus acerifolia	Rochester	New York	-77.607329	43.168562	1 Baden Pk	45.72	introduced	30.48 to 45.72 cm	Rochester	NA	NA	NA	NA	NA	NA	NA	NA	NA	NA	NA	NA	NA	NA	NA	NA
3840	Red maple	Acer rubrum	Rochester	New York	-77.607329	43.168562	1 Baden Pk	22.86	naturally_occurring	15.24 to 30.48 cm	Rochester	NA	NA	NA	NA	NA	NA	NA	NA	NA	NA	NA	NA	NA	NA	NA	NA
3841	Horsechestnut	Aesculus	Rochester	New York	-77.607329	43.168562	1 Baden Pk	50.8	no_info	45.72 to 60.96 cm	Rochester	NA	NA	NA	NA	NA	NA	NA	NA	NA	NA	NA	NA	NA	NA	NA	NA
3842	Nrwy maple	NA	Rochester	New York	-77.607329	43.168562	1 Baden Pk	30.48	no_info	15.24 to 30.48 cm	Rochester	NA	NA	NA	NA	NA	NA	NA	NA	NA	NA	NA	NA	NA	NA	NA	NA
3843	Red maple	Acer rubrum	Rochester	New York	-77.607329	43.168562	1 Baden Pk	17.78	naturally_occurring	15.24 to 30.48 cm	Rochester	NA	NA	NA	NA	NA	NA	NA	NA	NA	NA	NA	NA	NA	NA	NA	NA
3844	Nrwy maple	NA	Rochester	New York	-77.607329	43.168562	1 Baden Pk	33.02	no_info	30.48 to 45.72 cm	Rochester	NA	NA	NA	NA	NA	NA	NA	NA	NA	NA	NA	NA	NA	NA	NA	NA
3845	Honeylocust	Gleditsia triacanthos	Rochester	New York	-77.607329	43.168562	1 Baden Pk	53.34	introduced	45.72 to 60.96 cm	Rochester	NA	NA	NA	NA	NA	NA	NA	NA	NA	NA	NA	NA	NA	NA	NA	NA
3846	Nrwy maple	NA	Rochester	New York	-77.607329	43.168562	1 Baden Pk	27.94	no_info	15.24 to 30.48 cm	Rochester	NA	NA	NA	NA	NA	NA	NA	NA	NA	NA	NA	NA	NA	NA	NA	NA
3847	Nrwy maple	NA	Rochester	New York	-77.607329	43.168562	1 Baden Pk	25.4	no_info	15.24 to 30.48 cm	Rochester	NA	NA	NA	NA	NA	NA	NA	NA	NA	NA	NA	NA	NA	NA	NA	NA
3848	Nrwy maple	NA	Rochester	New York	-77.607329	43.168562	1 Baden Pk	30.48	no_info	15.24 to 30.48 cm	Rochester	NA	NA	NA	NA	NA	NA	NA	NA	NA	NA	NA	NA	NA	NA	NA	NA
3849	Tuliptree	Liriodendron tulipifera	Rochester	New York	-77.607329	43.168562	1 Baden Pk	12.7	naturally_occurring	0 to 15.24 cm	Rochester	NA	NA	NA	NA	NA	NA	NA	NA	NA	NA	NA	NA	NA	NA	NA	NA
3850	Tuliptree	Liriodendron tulipifera	Rochester	New York	-77.607329	43.168562	1 Baden Pk	12.7	naturally_occurring	0 to 15.24 cm	Rochester	NA	NA	NA	NA	NA	NA	NA	NA	NA	NA	NA	NA	NA	NA	NA	NA
3851	Japanese zelkova	Zelkova serrata	Rochester	New York	-77.607329	43.168562	1 Baden Pk	27.94	introduced	15.24 to 30.48 cm	Rochester	NA	NA	NA	NA	NA	NA	NA	NA	NA	NA	NA	NA	NA	NA	NA	NA
3852	Hawthorn species	Crataegus	Rochester	New York	-77.607329	43.168562	1 Baden Pk	45.72	no_info	30.48 to 45.72 cm	Rochester	NA	NA	NA	NA	NA	NA	NA	NA	NA	NA	NA	NA	NA	NA	NA	NA
3853	London planetree	Platanus acerifolia	Rochester	New York	-77.607329	43.168562	1 Baden Pk	60.96	introduced	45.72 to 60.96 cm	Rochester	NA	NA	NA	NA	NA	NA	NA	NA	NA	NA	NA	NA	NA	NA	NA	NA
3854	Nrwy maple	NA	Rochester	New York	-77.607329	43.168562	1 Baden Pk	30.48	no_info	15.24 to 30.48 cm	Rochester	NA	NA	NA	NA	NA	NA	NA	NA	NA	NA	NA	NA	NA	NA	NA	NA
3855	Nrwy maple	NA	Rochester	New York	-77.607329	43.168562	1 Baden Pk	38.1	no_info	30.48 to 45.72 cm	Rochester	NA	NA	NA	NA	NA	NA	NA	NA	NA	NA	NA	NA	NA	NA	NA	NA
3856	Red maple	Acer rubrum	Rochester	New York	-77.607329	43.168562	1 Baden Pk	25.4	naturally_occurring	15.24 to 30.48 cm	Rochester	NA	NA	NA	NA	NA	NA	NA	NA	NA	NA	NA	NA	NA	NA	NA	NA
3857	Nrwy maple	NA	Rochester	New York	-77.607329	43.168562	1 Baden Pk	35.56	no_info	30.48 to 45.72 cm	Rochester	NA	NA	NA	NA	NA	NA	NA	NA	NA	NA	NA	NA	NA	NA	NA	NA
3858	Nrwy maple	NA	Rochester	New York	-77.607329	43.168562	1 Baden Pk	38.1	no_info	30.48 to 45.72 cm	Rochester	NA	NA	NA	NA	NA	NA	NA	NA	NA	NA	NA	NA	NA	NA	NA	NA
3859	Nrwy maple	NA	Rochester	New York	-77.607329	43.168562	1 Baden Pk	38.1	no_info	30.48 to 45.72 cm	Rochester	NA	NA	NA	NA	NA	NA	NA	NA	NA	NA	NA	NA	NA	NA	NA	NA
3860	Nrwy maple	NA	Rochester	New York	-77.607329	43.168562	1 Baden Pk	35.56	no_info	30.48 to 45.72 cm	Rochester	NA	NA	NA	NA	NA	NA	NA	NA	NA	NA	NA	NA	NA	NA	NA	NA
3861	Nrwy maple	NA	Rochester	New York	-77.607329	43.168562	1 Baden Pk	48.26	no_info	45.72 to 60.96 cm	Rochester	NA	NA	NA	NA	NA	NA	NA	NA	NA	NA	NA	NA	NA	NA	NA	NA
3862	Red maple	Acer rubrum	Rochester	New York	-77.607329	43.168562	1 Baden Pk	17.78	naturally_occurring	15.24 to 30.48 cm	Rochester	NA	NA	NA	NA	NA	NA	NA	NA	NA	NA	NA	NA	NA	NA	NA	NA
3863	Little leaf linden	Tilia cordata	Rochester	New York	-77.607329	43.168562	1 Baden Pk	33.02	introduced	30.48 to 45.72 cm	Rochester	NA	NA	NA	NA	NA	NA	NA	NA	NA	NA	NA	NA	NA	NA	NA	NA
3864	Katsura tree	Cercidiphyllum japonicum	Rochester	New York	-77.607329	43.168562	1 Baden Pk	12.7	introduced	0 to 15.24 cm	Rochester	NA	NA	NA	NA	NA	NA	NA	NA	NA	NA	NA	NA	NA	NA	NA	NA
3865	Katsura tree	Cercidiphyllum japonicum	Rochester	New York	-77.607329	43.168562	1 Baden Pk	15.24	introduced	0 to 15.24 cm	Rochester	NA	NA	NA	NA	NA	NA	NA	NA	NA	NA	NA	NA	NA	NA	NA	NA
3866	Katsura tree	Cercidiphyllum japonicum	Rochester	New York	-77.607329	43.168562	1 Baden Pk	15.24	introduced	0 to 15.24 cm	Rochester	NA	NA	NA	NA	NA	NA	NA	NA	NA	NA	NA	NA	NA	NA	NA	NA
3868	London planetree	Platanus acerifolia	Rochester	New York	-77.607329	43.168562	1 Baden Pk	45.72	introduced	30.48 to 45.72 cm	Rochester	NA	NA	NA	NA	NA	NA	NA	NA	NA	NA	NA	NA	NA	NA	NA	NA
3941	London planetree	Platanus acerifolia	Rochester	New York	-77.607329	43.168562	1 Baden Pk	45.72	introduced	30.48 to 45.72 cm	Rochester	NA	NA	NA	NA	NA	NA	NA	NA	NA	NA	NA	NA	NA	NA	NA	NA
3942	Little leaf linden	Tilia cordata	Rochester	New York	-77.607329	43.168562	1 Baden Pk	53.34	introduced	45.72 to 60.96 cm	Rochester	NA	NA	NA	NA	NA	NA	NA	NA	NA	NA	NA	NA	NA	NA	NA	NA
3943	Little leaf linden	Tilia cordata	Rochester	New York	-77.607329	43.168562	1 Baden Pk	48.26	introduced	45.72 to 60.96 cm	Rochester	NA	NA	NA	NA	NA	NA	NA	NA	NA	NA	NA	NA	NA	NA	NA	NA
3944	London planetree	Platanus acerifolia	Rochester	New York	-77.607329	43.168562	1 Baden Pk	60.96	introduced	45.72 to 60.96 cm	Rochester	NA	NA	NA	NA	NA	NA	NA	NA	NA	NA	NA	NA	NA	NA	NA	NA
3945	Silver linden	Tilia tomentosa	Rochester	New York	-77.607329	43.168562	1 Baden Pk	48.26	introduced	45.72 to 60.96 cm	Rochester	NA	NA	NA	NA	NA	NA	NA	NA	NA	NA	NA	NA	NA	NA	NA	NA
3946	Honeylocust	Gleditsia triacanthos	Rochester	New York	-77.607329	43.168562	1 Baden Pk	45.72	introduced	30.48 to 45.72 cm	Rochester	NA	NA	NA	NA	NA	NA	NA	NA	NA	NA	NA	NA	NA	NA	NA	NA
3947	Little leaf linden	Tilia cordata	Rochester	New York	-77.607329	43.168562	1 Baden Pk	78.74	introduced	more than 76.2 cm	Rochester	NA	NA	NA	NA	NA	NA	NA	NA	NA	NA	NA	NA	NA	NA	NA	NA
3948	Nrwy maple	NA	Rochester	New York	-77.607329	43.168562	1 Baden Pk	27.94	no_info	15.24 to 30.48 cm	Rochester	NA	NA	NA	NA	NA	NA	NA	NA	NA	NA	NA	NA	NA	NA	NA	NA
3949	Nrwy maple	NA	Rochester	New York	-77.607329	43.168562	1 Baden Pk	27.94	no_info	15.24 to 30.48 cm	Rochester	NA	NA	NA	NA	NA	NA	NA	NA	NA	NA	NA	NA	NA	NA	NA	NA
3950	London planetree	Platanus acerifolia	Rochester	New York	-77.607329	43.168562	1 Baden Pk	25.4	introduced	15.24 to 30.48 cm	Rochester	NA	NA	NA	NA	NA	NA	NA	NA	NA	NA	NA	NA	NA	NA	NA	NA
3951	London planetree	Platanus acerifolia	Rochester	New York	-77.607329	43.168562	1 Baden Pk	53.34	introduced	45.72 to 60.96 cm	Rochester	NA	NA	NA	NA	NA	NA	NA	NA	NA	NA	NA	NA	NA	NA	NA	NA
3952	Little leaf linden	Tilia cordata	Rochester	New York	-77.607329	43.168562	1 Baden Pk	63.5	introduced	60.96 to 76.2 cm	Rochester	NA	NA	NA	NA	NA	NA	NA	NA	NA	NA	NA	NA	NA	NA	NA	NA
3953	Little leaf linden	Tilia cordata	Rochester	New York	-77.607329	43.168562	1 Baden Pk	60.96	introduced	45.72 to 60.96 cm	Rochester	NA	NA	NA	NA	NA	NA	NA	NA	NA	NA	NA	NA	NA	NA	NA	NA
3954	Little leaf linden	Tilia cordata	Rochester	New York	-77.607329	43.168562	1 Baden Pk	58.42	introduced	45.72 to 60.96 cm	Rochester	NA	NA	NA	NA	NA	NA	NA	NA	NA	NA	NA	NA	NA	NA	NA	NA
3955	Little leaf linden	Tilia cordata	Rochester	New York	-77.607329	43.168562	1 Baden Pk	66.04	introduced	60.96 to 76.2 cm	Rochester	NA	NA	NA	NA	NA	NA	NA	NA	NA	NA	NA	NA	NA	NA	NA	NA
3956	Little leaf linden	Tilia cordata	Rochester	New York	-77.607329	43.168562	1 Baden Pk	60.96	introduced	45.72 to 60.96 cm	Rochester	NA	NA	NA	NA	NA	NA	NA	NA	NA	NA	NA	NA	NA	NA	NA	NA
3957	London planetree	Platanus acerifolia	Rochester	New York	-77.607329	43.168562	1 Baden Pk	60.96	introduced	45.72 to 60.96 cm	Rochester	NA	NA	NA	NA	NA	NA	NA	NA	NA	NA	NA	NA	NA	NA	NA	NA
3958	Pear species	Pyrus	Rochester	New York	-77.607329	43.168562	1 Baden Pk	30.48	no_info	15.24 to 30.48 cm	Rochester	NA	NA	NA	NA	NA	NA	NA	NA	NA	NA	NA	NA	NA	NA	NA	NA
3959	Honeylocust	Gleditsia triacanthos	Rochester	New York	-77.607329	43.168562	1 Baden Pk	55.88	introduced	45.72 to 60.96 cm	Rochester	NA	NA	NA	NA	NA	NA	NA	NA	NA	NA	NA	NA	NA	NA	NA	NA
3960	Honeylocust	Gleditsia triacanthos	Rochester	New York	-77.607329	43.168562	1 Baden Pk	68.58	introduced	60.96 to 76.2 cm	Rochester	NA	NA	NA	NA	NA	NA	NA	NA	NA	NA	NA	NA	NA	NA	NA	NA
3961	London planetree	Platanus acerifolia	Rochester	New York	-77.607329	43.168562	1 Baden Pk	83.82	introduced	more than 76.2 cm	Rochester	NA	NA	NA	NA	NA	NA	NA	NA	NA	NA	NA	NA	NA	NA	NA	NA
3962	Red maple	Acer rubrum	Rochester	New York	-77.607329	43.168562	1 Baden Pk	45.72	naturally_occurring	30.48 to 45.72 cm	Rochester	NA	NA	NA	NA	NA	NA	NA	NA	NA	NA	NA	NA	NA	NA	NA	NA
3963	Red maple	Acer rubrum	Rochester	New York	-77.607329	43.168562	1 Baden Pk	45.72	naturally_occurring	30.48 to 45.72 cm	Rochester	NA	NA	NA	NA	NA	NA	NA	NA	NA	NA	NA	NA	NA	NA	NA	NA
3964	Northern red oak	Quercus rubra	Rochester	New York	-77.607329	43.168562	1 Baden Pk	15.24	naturally_occurring	0 to 15.24 cm	Rochester	NA	NA	NA	NA	NA	NA	NA	NA	NA	NA	NA	NA	NA	NA	NA	NA
3965	Northern red oak	Quercus rubra	Rochester	New York	-77.607329	43.168562	1 Baden Pk	15.24	naturally_occurring	0 to 15.24 cm	Rochester	NA	NA	NA	NA	NA	NA	NA	NA	NA	NA	NA	NA	NA	NA	NA	NA
3966	Northern red oak	Quercus rubra	Rochester	New York	-77.607329	43.168562	1 Baden Pk	15.24	naturally_occurring	0 to 15.24 cm	Rochester	NA	NA	NA	NA	NA	NA	NA	NA	NA	NA	NA	NA	NA	NA	NA	NA
3967	Red maple	Acer rubrum	Rochester	New York	-77.607329	43.168562	1 Baden Pk	22.86	naturally_occurring	15.24 to 30.48 cm	Rochester	NA	NA	NA	NA	NA	NA	NA	NA	NA	NA	NA	NA	NA	NA	NA	NA
3968	Nrwy maple	NA	Rochester	New York	-77.607329	43.168562	1 Baden Pk	43.18	no_info	30.48 to 45.72 cm	Rochester	NA	NA	NA	NA	NA	NA	NA	NA	NA	NA	NA	NA	NA	NA	NA	NA
3969	Nrwy maple	NA	Rochester	New York	-77.607329	43.168562	1 Baden Pk	55.88	no_info	45.72 to 60.96 cm	Rochester	NA	NA	NA	NA	NA	NA	NA	NA	NA	NA	NA	NA	NA	NA	NA	NA
3970	Nrwy maple	NA	Rochester	New York	-77.607329	43.168562	1 Baden Pk	55.88	no_info	45.72 to 60.96 cm	Rochester	NA	NA	NA	NA	NA	NA	NA	NA	NA	NA	NA	NA	NA	NA	NA	NA
3972	Nrwy maple	NA	Rochester	New York	-77.607329	43.168562	1 Baden Pk	40.64	no_info	30.48 to 45.72 cm	Rochester	NA	NA	NA	NA	NA	NA	NA	NA	NA	NA	NA	NA	NA	NA	NA	NA
3973	American linden	Tilia americana	Rochester	New York	-77.607329	43.168562	1 Baden Pk	20.32	naturally_occurring	15.24 to 30.48 cm	Rochester	NA	NA	NA	NA	NA	NA	NA	NA	NA	NA	NA	NA	NA	NA	NA	NA
3974	American linden	Tilia americana	Rochester	New York	-77.607329	43.168562	1 Baden Pk	15.24	naturally_occurring	0 to 15.24 cm	Rochester	NA	NA	NA	NA	NA	NA	NA	NA	NA	NA	NA	NA	NA	NA	NA	NA
3976	London planetree	Platanus acerifolia	Rochester	New York	-77.607329	43.168562	1 Baden Pk	71.12	introduced	60.96 to 76.2 cm	Rochester	NA	NA	NA	NA	NA	NA	NA	NA	NA	NA	NA	NA	NA	NA	NA	NA
4517	Honeylocust	Gleditsia triacanthos	Rochester	New York	-77.607329	43.168562	1 Clinton Baden	50.8	introduced	45.72 to 60.96 cm	Rochester	NA	NA	NA	NA	NA	NA	NA	NA	NA	NA	NA	NA	NA	NA	NA	NA
4518	Honeylocust	Gleditsia triacanthos	Rochester	New York	-77.607329	43.168562	1 Clinton Baden	48.26	introduced	45.72 to 60.96 cm	Rochester	NA	NA	NA	NA	NA	NA	NA	NA	NA	NA	NA	NA	NA	NA	NA	NA
4519	Honeylocust	Gleditsia triacanthos	Rochester	New York	-77.607329	43.168562	1 Clinton Baden	43.18	introduced	30.48 to 45.72 cm	Rochester	NA	NA	NA	NA	NA	NA	NA	NA	NA	NA	NA	NA	NA	NA	NA	NA
4520	Japanese zelkova	Zelkova serrata	Rochester	New York	-77.607329	43.168562	1 Clinton Baden	27.94	introduced	15.24 to 30.48 cm	Rochester	NA	NA	NA	NA	NA	NA	NA	NA	NA	NA	NA	NA	NA	NA	NA	NA
4521	Honeylocust	Gleditsia triacanthos	Rochester	New York	-77.607329	43.168562	1 Clinton Baden	38.1	introduced	30.48 to 45.72 cm	Rochester	NA	NA	NA	NA	NA	NA	NA	NA	NA	NA	NA	NA	NA	NA	NA	NA
4522	Honeylocust	Gleditsia triacanthos	Rochester	New York	-77.607329	43.168562	1 Clinton Baden	38.1	introduced	30.48 to 45.72 cm	Rochester	NA	NA	NA	NA	NA	NA	NA	NA	NA	NA	NA	NA	NA	NA	NA	NA
4523	Honeylocust	Gleditsia triacanthos	Rochester	New York	-77.607329	43.168562	1 Clinton Baden	25.4	introduced	15.24 to 30.48 cm	Rochester	NA	NA	NA	NA	NA	NA	NA	NA	NA	NA	NA	NA	NA	NA	NA	NA
4524	Honeylocust	Gleditsia triacanthos	Rochester	New York	-77.607329	43.168562	1 Clinton Baden	25.4	introduced	15.24 to 30.48 cm	Rochester	NA	NA	NA	NA	NA	NA	NA	NA	NA	NA	NA	NA	NA	NA	NA	NA
4554	Nrwy maple	NA	Rochester	New York	-77.607329	43.168562	1 Clinton Baden	38.1	no_info	30.48 to 45.72 cm	Rochester	NA	NA	NA	NA	NA	NA	NA	NA	NA	NA	NA	NA	NA	NA	NA	NA
4556	Crabapple	Malus	Rochester	New York	-77.607329	43.168562	1 Clinton Baden	33.02	no_info	30.48 to 45.72 cm	Rochester	NA	NA	NA	NA	NA	NA	NA	NA	NA	NA	NA	NA	NA	NA	NA	NA
4557	Honeylocust	Gleditsia triacanthos	Rochester	New York	-77.607329	43.168562	1 Clinton Baden	76.2	introduced	60.96 to 76.2 cm	Rochester	NA	NA	NA	NA	NA	NA	NA	NA	NA	NA	NA	NA	NA	NA	NA	NA
4558	Lilac standard	Syringa	Rochester	New York	-77.607329	43.168562	1 Clinton Baden	15.24	no_info	0 to 15.24 cm	Rochester	NA	NA	NA	NA	NA	NA	NA	NA	NA	NA	NA	NA	NA	NA	NA	NA
4581	Honeylocust	Gleditsia triacanthos	Rochester	New York	-77.607329	43.168562	1 Clinton Baden	58.42	introduced	45.72 to 60.96 cm	Rochester	NA	NA	NA	NA	NA	NA	NA	NA	NA	NA	NA	NA	NA	NA	NA	NA
5468	Little leaf linden	Tilia cordata	Rochester	New York	-74.003404	40.714151	1 Don Samuels Pk	48.26	introduced	45.72 to 60.96 cm	Rochester	NA	NA	NA	NA	NA	NA	NA	NA	NA	NA	NA	NA	NA	NA	NA	NA
5469	Little leaf linden	Tilia cordata	Rochester	New York	-74.003404	40.714151	1 Don Samuels Pk	50.8	introduced	45.72 to 60.96 cm	Rochester	NA	NA	NA	NA	NA	NA	NA	NA	NA	NA	NA	NA	NA	NA	NA	NA
5470	Northern red oak	Quercus rubra	Rochester	New York	-74.003404	40.714151	1 Don Samuels Pk	55.88	naturally_occurring	45.72 to 60.96 cm	Rochester	NA	NA	NA	NA	NA	NA	NA	NA	NA	NA	NA	NA	NA	NA	NA	NA
5471	Northern red oak	Quercus rubra	Rochester	New York	-74.003404	40.714151	1 Don Samuels Pk	55.88	naturally_occurring	45.72 to 60.96 cm	Rochester	NA	NA	NA	NA	NA	NA	NA	NA	NA	NA	NA	NA	NA	NA	NA	NA
5472	Nrwy column maple	NA	Rochester	New York	-74.003404	40.714151	1 Don Samuels Pk	27.94	no_info	15.24 to 30.48 cm	Rochester	NA	NA	NA	NA	NA	NA	NA	NA	NA	NA	NA	NA	NA	NA	NA	NA
5473	Nrwy column maple	NA	Rochester	New York	-74.003404	40.714151	1 Don Samuels Pk	38.1	no_info	30.48 to 45.72 cm	Rochester	NA	NA	NA	NA	NA	NA	NA	NA	NA	NA	NA	NA	NA	NA	NA	NA
5474	Nrwy column maple	NA	Rochester	New York	-74.003404	40.714151	1 Don Samuels Pk	35.56	no_info	30.48 to 45.72 cm	Rochester	NA	NA	NA	NA	NA	NA	NA	NA	NA	NA	NA	NA	NA	NA	NA	NA
5475	Nrwy column maple	NA	Rochester	New York	-74.003404	40.714151	1 Don Samuels Pk	38.1	no_info	30.48 to 45.72 cm	Rochester	NA	NA	NA	NA	NA	NA	NA	NA	NA	NA	NA	NA	NA	NA	NA	NA
5476	Nrwy column maple	NA	Rochester	New York	-74.003404	40.714151	1 Don Samuels Pk	43.18	no_info	30.48 to 45.72 cm	Rochester	NA	NA	NA	NA	NA	NA	NA	NA	NA	NA	NA	NA	NA	NA	NA	NA
5477	Nrwy column maple	NA	Rochester	New York	-74.003404	40.714151	1 Don Samuels Pk	38.1	no_info	30.48 to 45.72 cm	Rochester	NA	NA	NA	NA	NA	NA	NA	NA	NA	NA	NA	NA	NA	NA	NA	NA
5478	Nrwy column maple	NA	Rochester	New York	-74.003404	40.714151	1 Don Samuels Pk	35.56	no_info	30.48 to 45.72 cm	Rochester	NA	NA	NA	NA	NA	NA	NA	NA	NA	NA	NA	NA	NA	NA	NA	NA
5479	Little leaf linden	Tilia cordata	Rochester	New York	-74.003404	40.714151	1 Don Samuels Pk	55.88	introduced	45.72 to 60.96 cm	Rochester	NA	NA	NA	NA	NA	NA	NA	NA	NA	NA	NA	NA	NA	NA	NA	NA
5480	Nrwy maple	NA	Rochester	New York	-74.003404	40.714151	1 Don Samuels Pk	38.1	no_info	30.48 to 45.72 cm	Rochester	NA	NA	NA	NA	NA	NA	NA	NA	NA	NA	NA	NA	NA	NA	NA	NA
5513	Jap tree lilac	NA	Rochester	New York	-74.003404	40.714151	1 Don Samuels Pk	55.88	no_info	45.72 to 60.96 cm	Rochester	NA	NA	NA	NA	NA	NA	NA	NA	NA	NA	NA	NA	NA	NA	NA	NA
5842	Honeylocust	Gleditsia triacanthos	Rochester	New York	-74.000511	40.732314	1 Washington	50.8	introduced	45.72 to 60.96 cm	Rochester	NA	NA	NA	NA	NA	NA	NA	NA	NA	NA	NA	NA	NA	NA	NA	NA
5844	Honeylocust	Gleditsia triacanthos	Rochester	New York	-74.000511	40.732314	1 Washington	63.5	introduced	60.96 to 76.2 cm	Rochester	NA	NA	NA	NA	NA	NA	NA	NA	NA	NA	NA	NA	NA	NA	NA	NA
6719	cherry	NA	Rochester	New York	-77.607329	43.168562	1 Baden Pk	5.08	no_info	0 to 15.24 cm	Rochester	NA	NA	NA	NA	NA	NA	NA	NA	NA	NA	NA	NA	NA	NA	NA	NA
6720	cherry	NA	Rochester	New York	-77.607329	43.168562	1 Baden Pk	5.08	no_info	0 to 15.24 cm	Rochester	NA	NA	NA	NA	NA	NA	NA	NA	NA	NA	NA	NA	NA	NA	NA	NA
12079	cherry	NA	Rochester	New York	-77.607329	43.168562	1 Baden Pk	5.08	no_info	0 to 15.24 cm	Rochester	NA	NA	NA	NA	NA	NA	NA	NA	NA	NA	NA	NA	NA	NA	NA	NA
12080	cherry	NA	Rochester	New York	-77.607329	43.168562	1 Baden Pk	5.08	no_info	0 to 15.24 cm	Rochester	NA	NA	NA	NA	NA	NA	NA	NA	NA	NA	NA	NA	NA	NA	NA	NA
12081	cherry	NA	Rochester	New York	-77.607329	43.168562	1 Baden Pk	5.08	no_info	0 to 15.24 cm	Rochester	NA	NA	NA	NA	NA	NA	NA	NA	NA	NA	NA	NA	NA	NA	NA	NA
68455	jap tree lilac	NA	Rochester	New York	-77.605565	43.171864	1 Quamina Pk	5.08	no_info	0 to 15.24 cm	Rochester	NA	NA	NA	NA	NA	NA	NA	NA	NA	NA	NA	NA	NA	NA	NA	NA
68456	jap tree lilac	NA	Rochester	New York	-77.605565	43.171864	1 Quamina Pk	5.08	no_info	0 to 15.24 cm	Rochester	NA	NA	NA	NA	NA	NA	NA	NA	NA	NA	NA	NA	NA	NA	NA	NA
68457	jap tree lilac	NA	Rochester	New York	-77.605565	43.171864	1 Quamina Pk	5.08	no_info	0 to 15.24 cm	Rochester	NA	NA	NA	NA	NA	NA	NA	NA	NA	NA	NA	NA	NA	NA	NA	NA
68459	jap tree lilac	NA	Rochester	New York	-77.5742099	43.1790913	1 Bausch Lomb	5.08	no_info	0 to 15.24 cm	Rochester	NA	NA	NA	NA	NA	NA	NA	NA	NA	NA	NA	NA	NA	NA	NA	NA
68461	jap tree lilac	NA	Rochester	New York	-77.5742099	43.1790913	1 Bausch Lomb	5.08	no_info	0 to 15.24 cm	Rochester	NA	NA	NA	NA	NA	NA	NA	NA	NA	NA	NA	NA	NA	NA	NA	NA
68465	Red maple	Acer rubrum	Rochester	New York	-77.5742099	43.1790913	1 Bausch Lomb	5.08	naturally_occurring	0 to 15.24 cm	Rochester	NA	NA	NA	NA	NA	NA	NA	NA	NA	NA	NA	NA	NA	NA	NA	NA
68466	Red maple	Acer rubrum	Rochester	New York	-77.5742099	43.1790913	1 Bausch Lomb	5.08	naturally_occurring	0 to 15.24 cm	Rochester	NA	NA	NA	NA	NA	NA	NA	NA	NA	NA	NA	NA	NA	NA	NA	NA
68675	Dawn redwood	Metasequoia glyptostroboides	Rochester	New York	-77.616873	43.167302	1 Upper Falls Ter	5.08	introduced	0 to 15.24 cm	Rochester	NA	NA	NA	NA	NA	NA	NA	NA	NA	NA	NA	NA	NA	NA	NA	NA
68676	Scarlet oak	Quercus coccinea	Rochester	New York	-77.616873	43.167302	1 Upper Falls Ter	5.08	naturally_occurring	0 to 15.24 cm	Rochester	NA	NA	NA	NA	NA	NA	NA	NA	NA	NA	NA	NA	NA	NA	NA	NA
68677	Scarlet oak	Quercus coccinea	Rochester	New York	-77.616873	43.167302	1 Upper Falls Ter	5.08	naturally_occurring	0 to 15.24 cm	Rochester	NA	NA	NA	NA	NA	NA	NA	NA	NA	NA	NA	NA	NA	NA	NA	NA
126813	jap tree lilac	NA	Rochester	New York	-77.5742099	43.1790913	1 Bausch Lomb	5.08	no_info	0 to 15.24 cm	Rochester	NA	NA	NA	NA	NA	NA	NA	NA	NA	NA	NA	NA	NA	NA	NA	NA
126814	Sugar maple	Acer saccharum	Rochester	New York	-77.5742099	43.1790913	1 Bausch Lomb	5.08	naturally_occurring	0 to 15.24 cm	Rochester	NA	NA	NA	NA	NA	NA	NA	NA	NA	NA	NA	NA	NA	NA	NA	NA
645	White ash	Fraxinus americana	Rochester	New York	-77.5819047	43.1682836	1 Central Pk	33.02	naturally_occurring	30.48 to 45.72 cm	Rochester	NA	NA	NA	NA	NA	NA	NA	NA	NA	NA	NA	NA	NA	NA	NA	NA
5110	Little leaf linden	Tilia cordata	Rochester	New York	-77.578098	43.16626	1 Webster/Goodman	27.94	introduced	15.24 to 30.48 cm	Rochester	NA	NA	NA	NA	NA	NA	NA	NA	NA	NA	NA	NA	NA	NA	NA	NA
5112	Crabapple	Malus	Rochester	New York	-77.578098	43.16626	1 Webster/Goodman	15.24	no_info	0 to 15.24 cm	Rochester	NA	NA	NA	NA	NA	NA	NA	NA	NA	NA	NA	NA	NA	NA	NA	NA
5113	Crabapple	Malus	Rochester	New York	-77.578098	43.16626	1 Webster/Goodman	15.24	no_info	0 to 15.24 cm	Rochester	NA	NA	NA	NA	NA	NA	NA	NA	NA	NA	NA	NA	NA	NA	NA	NA
5114	Jap tree lilac	NA	Rochester	New York	-77.578098	43.16626	1 Webster/Goodman	15.24	no_info	0 to 15.24 cm	Rochester	NA	NA	NA	NA	NA	NA	NA	NA	NA	NA	NA	NA	NA	NA	NA	NA
5115	Jap tree lilac	NA	Rochester	New York	-77.578098	43.16626	1 Webster/Goodman	20.32	no_info	15.24 to 30.48 cm	Rochester	NA	NA	NA	NA	NA	NA	NA	NA	NA	NA	NA	NA	NA	NA	NA	NA
5116	American hornbeam	Carpinus caroliniana	Rochester	New York	-77.578098	43.16626	1 Webster/Goodman	27.94	naturally_occurring	15.24 to 30.48 cm	Rochester	NA	NA	NA	NA	NA	NA	NA	NA	NA	NA	NA	NA	NA	NA	NA	NA
5118	species	NA	Rochester	New York	-77.578098	43.16626	1 Webster/Goodman	15.24	no_info	0 to 15.24 cm	Rochester	NA	NA	NA	NA	NA	NA	NA	NA	NA	NA	NA	NA	NA	NA	NA	NA
12153	Little leaf linden	Tilia cordata	Rochester	New York	-77.586614	43.156411	N Goodman St Firehouse	66.04	introduced	60.96 to 76.2 cm	Rochester	NA	NA	NA	NA	NA	NA	NA	NA	NA	NA	NA	NA	NA	NA	NA	NA
12154	Yew species	Taxus	Rochester	New York	-77.586614	43.156411	N Goodman St Firehouse	30.48	no_info	15.24 to 30.48 cm	Rochester	NA	NA	NA	NA	NA	NA	NA	NA	NA	NA	NA	NA	NA	NA	NA	NA
12155	Linden species	Tilia	Rochester	New York	-77.586614	43.156411	N Goodman St Firehouse	60.96	no_info	45.72 to 60.96 cm	Rochester	NA	NA	NA	NA	NA	NA	NA	NA	NA	NA	NA	NA	NA	NA	NA	NA
12156	Linden species	Tilia	Rochester	New York	-77.586614	43.156411	N Goodman St Firehouse	88.9	no_info	more than 76.2 cm	Rochester	NA	NA	NA	NA	NA	NA	NA	NA	NA	NA	NA	NA	NA	NA	NA	NA
12157	Pear species	Pyrus	Rochester	New York	-77.586614	43.156411	N Goodman St Firehouse	50.8	no_info	45.72 to 60.96 cm	Rochester	NA	NA	NA	NA	NA	NA	NA	NA	NA	NA	NA	NA	NA	NA	NA	NA
12158	Nrwy maple	NA	Rochester	New York	-77.586614	43.156411	N Goodman St Firehouse	35.56	no_info	30.48 to 45.72 cm	Rochester	NA	NA	NA	NA	NA	NA	NA	NA	NA	NA	NA	NA	NA	NA	NA	NA
12159	Nrwy maple	NA	Rochester	New York	-77.586614	43.156411	N Goodman St Firehouse	45.72	no_info	30.48 to 45.72 cm	Rochester	NA	NA	NA	NA	NA	NA	NA	NA	NA	NA	NA	NA	NA	NA	NA	NA
125657	Serviceberry	Amelanchier	Rochester	New York	-77.578098	43.16626	1 Webster/Goodman	5.08	no_info	0 to 15.24 cm	Rochester	NA	NA	NA	NA	NA	NA	NA	NA	NA	NA	NA	NA	NA	NA	NA	NA
125658	cherry	NA	Rochester	New York	-77.578098	43.16626	1 Webster/Goodman	5.08	no_info	0 to 15.24 cm	Rochester	NA	NA	NA	NA	NA	NA	NA	NA	NA	NA	NA	NA	NA	NA	NA	NA
1546	cherry	NA	Rochester	New York	-77.54317	43.15725	1 Merchants/Win	30.48	no_info	15.24 to 30.48 cm	Rochester	NA	NA	NA	NA	NA	NA	NA	NA	NA	NA	NA	NA	NA	NA	NA	NA
1547	cherry	NA	Rochester	New York	-77.54317	43.15725	1 Merchants/Win	43.18	no_info	30.48 to 45.72 cm	Rochester	NA	NA	NA	NA	NA	NA	NA	NA	NA	NA	NA	NA	NA	NA	NA	NA
1548	cherry	NA	Rochester	New York	-77.54317	43.15725	1 Merchants/Win	35.56	no_info	30.48 to 45.72 cm	Rochester	NA	NA	NA	NA	NA	NA	NA	NA	NA	NA	NA	NA	NA	NA	NA	NA
1549	cherry	NA	Rochester	New York	-77.54317	43.15725	1 Merchants/Win	45.72	no_info	30.48 to 45.72 cm	Rochester	NA	NA	NA	NA	NA	NA	NA	NA	NA	NA	NA	NA	NA	NA	NA	NA
1552	cherry	NA	Rochester	New York	-77.54317	43.15725	1 Merchants/Win	43.18	no_info	30.48 to 45.72 cm	Rochester	NA	NA	NA	NA	NA	NA	NA	NA	NA	NA	NA	NA	NA	NA	NA	NA
1553	Crabapple	Malus	Rochester	New York	-77.54317	43.15725	1 Merchants/Win	27.94	no_info	15.24 to 30.48 cm	Rochester	NA	NA	NA	NA	NA	NA	NA	NA	NA	NA	NA	NA	NA	NA	NA	NA
1554	Crabapple	Malus	Rochester	New York	-77.54317	43.15725	1 Merchants/Win	22.86	no_info	15.24 to 30.48 cm	Rochester	NA	NA	NA	NA	NA	NA	NA	NA	NA	NA	NA	NA	NA	NA	NA	NA
1555	Austrian pine	Pinus nigra	Rochester	New York	-77.54317	43.15725	1 Merchants/Win	43.18	introduced	30.48 to 45.72 cm	Rochester	NA	NA	NA	NA	NA	NA	NA	NA	NA	NA	NA	NA	NA	NA	NA	NA
1556	Austrian pine	Pinus nigra	Rochester	New York	-77.54317	43.15725	1 Merchants/Win	45.72	introduced	30.48 to 45.72 cm	Rochester	NA	NA	NA	NA	NA	NA	NA	NA	NA	NA	NA	NA	NA	NA	NA	NA
1557	Austrian pine	Pinus nigra	Rochester	New York	-77.54317	43.15725	1 Merchants/Win	45.72	introduced	30.48 to 45.72 cm	Rochester	NA	NA	NA	NA	NA	NA	NA	NA	NA	NA	NA	NA	NA	NA	NA	NA
1558	Austrian pine	Pinus nigra	Rochester	New York	-77.54317	43.15725	1 Merchants/Win	43.18	introduced	30.48 to 45.72 cm	Rochester	NA	NA	NA	NA	NA	NA	NA	NA	NA	NA	NA	NA	NA	NA	NA	NA
1559	White oak	Quercus alba	Rochester	New York	-77.54317	43.15725	1 Merchants/Win	17.78	naturally_occurring	15.24 to 30.48 cm	Rochester	NA	NA	NA	NA	NA	NA	NA	NA	NA	NA	NA	NA	NA	NA	NA	NA
2980	Ailanthus	Ailanthus altissima	Rochester	New York	-77.544306	43.16544	1 Tryon Pk	55.88	introduced	45.72 to 60.96 cm	Rochester	NA	NA	NA	NA	NA	NA	NA	NA	NA	NA	NA	NA	NA	NA	NA	NA
2981	Ailanthus	Ailanthus altissima	Rochester	New York	-77.544306	43.16544	1 Tryon Pk	55.88	introduced	45.72 to 60.96 cm	Rochester	NA	NA	NA	NA	NA	NA	NA	NA	NA	NA	NA	NA	NA	NA	NA	NA
4374	Crabapple	Malus	Rochester	New York	-77.5441451	43.1568262	1 Browncroft	33.02	no_info	30.48 to 45.72 cm	Rochester	NA	NA	NA	NA	NA	NA	NA	NA	NA	NA	NA	NA	NA	NA	NA	NA
4376	Crabapple	Malus	Rochester	New York	-77.5441451	43.1568262	1 Browncroft	33.02	no_info	30.48 to 45.72 cm	Rochester	NA	NA	NA	NA	NA	NA	NA	NA	NA	NA	NA	NA	NA	NA	NA	NA
4377	Crabapple	Malus	Rochester	New York	-77.5441451	43.1568262	1 Browncroft	30.48	no_info	15.24 to 30.48 cm	Rochester	NA	NA	NA	NA	NA	NA	NA	NA	NA	NA	NA	NA	NA	NA	NA	NA
4381	Red maple	Acer rubrum	Rochester	New York	-77.5441451	43.1568262	1 Browncroft	40.64	naturally_occurring	30.48 to 45.72 cm	Rochester	NA	NA	NA	NA	NA	NA	NA	NA	NA	NA	NA	NA	NA	NA	NA	NA
4383	Crabapple	Malus	Rochester	New York	-77.5441451	43.1568262	1 Browncroft	30.48	no_info	15.24 to 30.48 cm	Rochester	NA	NA	NA	NA	NA	NA	NA	NA	NA	NA	NA	NA	NA	NA	NA	NA
4384	Crabapple	Malus	Rochester	New York	-77.5441451	43.1568262	1 Browncroft	33.02	no_info	30.48 to 45.72 cm	Rochester	NA	NA	NA	NA	NA	NA	NA	NA	NA	NA	NA	NA	NA	NA	NA	NA
4385	Sweetgum	Liquidambar styraciflua	Rochester	New York	-77.5441451	43.1568262	1 Browncroft	43.18	naturally_occurring	30.48 to 45.72 cm	Rochester	NA	NA	NA	NA	NA	NA	NA	NA	NA	NA	NA	NA	NA	NA	NA	NA
4386	Crabapple	Malus	Rochester	New York	-77.5441451	43.1568262	1 Browncroft	25.4	no_info	15.24 to 30.48 cm	Rochester	NA	NA	NA	NA	NA	NA	NA	NA	NA	NA	NA	NA	NA	NA	NA	NA
4387	Sweetgum	Liquidambar styraciflua	Rochester	New York	-77.5441451	43.1568262	1 Browncroft	43.18	naturally_occurring	30.48 to 45.72 cm	Rochester	NA	NA	NA	NA	NA	NA	NA	NA	NA	NA	NA	NA	NA	NA	NA	NA
4388	Red maple	Acer rubrum	Rochester	New York	-77.5441451	43.1568262	1 Browncroft	53.34	naturally_occurring	45.72 to 60.96 cm	Rochester	NA	NA	NA	NA	NA	NA	NA	NA	NA	NA	NA	NA	NA	NA	NA	NA
4389	Honeylocust	Gleditsia triacanthos	Rochester	New York	-77.5441451	43.1568262	1 Browncroft	76.2	introduced	60.96 to 76.2 cm	Rochester	NA	NA	NA	NA	NA	NA	NA	NA	NA	NA	NA	NA	NA	NA	NA	NA
4390	Pin oak	Quercus palustris	Rochester	New York	-77.5441451	43.1568262	1 Browncroft	76.2	naturally_occurring	60.96 to 76.2 cm	Rochester	NA	NA	NA	NA	NA	NA	NA	NA	NA	NA	NA	NA	NA	NA	NA	NA
4391	Red maple	Acer rubrum	Rochester	New York	-77.5441451	43.1568262	1 Browncroft	50.8	naturally_occurring	45.72 to 60.96 cm	Rochester	NA	NA	NA	NA	NA	NA	NA	NA	NA	NA	NA	NA	NA	NA	NA	NA
4392	Nrwy maple	NA	Rochester	New York	-77.5441451	43.1568262	1 Browncroft	38.1	no_info	30.48 to 45.72 cm	Rochester	NA	NA	NA	NA	NA	NA	NA	NA	NA	NA	NA	NA	NA	NA	NA	NA
4393	Black walnut	Juglans nigra	Rochester	New York	-77.5441451	43.1568262	1 Browncroft	60.96	naturally_occurring	45.72 to 60.96 cm	Rochester	NA	NA	NA	NA	NA	NA	NA	NA	NA	NA	NA	NA	NA	NA	NA	NA
4394	Sweetgum	Liquidambar styraciflua	Rochester	New York	-77.5441451	43.1568262	1 Browncroft	50.8	naturally_occurring	45.72 to 60.96 cm	Rochester	NA	NA	NA	NA	NA	NA	NA	NA	NA	NA	NA	NA	NA	NA	NA	NA
4395	Sweetgum	Liquidambar styraciflua	Rochester	New York	-77.5441451	43.1568262	1 Browncroft	50.8	naturally_occurring	45.72 to 60.96 cm	Rochester	NA	NA	NA	NA	NA	NA	NA	NA	NA	NA	NA	NA	NA	NA	NA	NA
4396	Sweetgum	Liquidambar styraciflua	Rochester	New York	-77.5441451	43.1568262	1 Browncroft	40.64	naturally_occurring	30.48 to 45.72 cm	Rochester	NA	NA	NA	NA	NA	NA	NA	NA	NA	NA	NA	NA	NA	NA	NA	NA
4401	Norway spruce	Picea abies	Rochester	New York	-77.5441451	43.1568262	1 Browncroft	101.6	introduced	more than 76.2 cm	Rochester	NA	NA	NA	NA	NA	NA	NA	NA	NA	NA	NA	NA	NA	NA	NA	NA
4402	Sweetgum	Liquidambar styraciflua	Rochester	New York	-77.5441451	43.1568262	1 Browncroft	53.34	naturally_occurring	45.72 to 60.96 cm	Rochester	NA	NA	NA	NA	NA	NA	NA	NA	NA	NA	NA	NA	NA	NA	NA	NA
4403	Katsura tree	Cercidiphyllum japonicum	Rochester	New York	-77.5441451	43.1568262	1 Browncroft	43.18	introduced	30.48 to 45.72 cm	Rochester	NA	NA	NA	NA	NA	NA	NA	NA	NA	NA	NA	NA	NA	NA	NA	NA
4677	Blacklocust	Robinia pseudoacacia	Rochester	New York	-77.544306	43.16544	1 Tryon Pk	106.68	naturally_occurring	more than 76.2 cm	Rochester	NA	NA	NA	NA	NA	NA	NA	NA	NA	NA	NA	NA	NA	NA	NA	NA
4679	Blacklocust	Robinia pseudoacacia	Rochester	New York	-77.544306	43.16544	1 Tryon Pk	66.04	naturally_occurring	60.96 to 76.2 cm	Rochester	NA	NA	NA	NA	NA	NA	NA	NA	NA	NA	NA	NA	NA	NA	NA	NA
4680	Boxelder	Acer negundo	Rochester	New York	-77.544306	43.16544	1 Tryon Pk	55.88	naturally_occurring	45.72 to 60.96 cm	Rochester	NA	NA	NA	NA	NA	NA	NA	NA	NA	NA	NA	NA	NA	NA	NA	NA
4681	Blacklocust	Robinia pseudoacacia	Rochester	New York	-77.544306	43.16544	1 Tryon Pk	76.2	naturally_occurring	60.96 to 76.2 cm	Rochester	NA	NA	NA	NA	NA	NA	NA	NA	NA	NA	NA	NA	NA	NA	NA	NA
5084	White oak	Quercus alba	Rochester	New York	-77.544306	43.16544	1 Tryon Pk	167.64	naturally_occurring	more than 76.2 cm	Rochester	NA	NA	NA	NA	NA	NA	NA	NA	NA	NA	NA	NA	NA	NA	NA	NA
5085	White oak	Quercus alba	Rochester	New York	-77.544306	43.16544	1 Tryon Pk	66.04	naturally_occurring	60.96 to 76.2 cm	Rochester	NA	NA	NA	NA	NA	NA	NA	NA	NA	NA	NA	NA	NA	NA	NA	NA
5086	Northern red oak	Quercus rubra	Rochester	New York	-77.544306	43.16544	1 Tryon Pk	116.84	naturally_occurring	more than 76.2 cm	Rochester	NA	NA	NA	NA	NA	NA	NA	NA	NA	NA	NA	NA	NA	NA	NA	NA
5087	White oak	Quercus alba	Rochester	New York	-77.544306	43.16544	1 Tryon Pk	45.72	naturally_occurring	30.48 to 45.72 cm	Rochester	NA	NA	NA	NA	NA	NA	NA	NA	NA	NA	NA	NA	NA	NA	NA	NA
5088	Dogwood species	Cornus	Rochester	New York	-77.544306	43.16544	1 Tryon Pk	25.4	no_info	15.24 to 30.48 cm	Rochester	NA	NA	NA	NA	NA	NA	NA	NA	NA	NA	NA	NA	NA	NA	NA	NA
5089	White oak	Quercus alba	Rochester	New York	-77.544306	43.16544	1 Tryon Pk	78.74	naturally_occurring	more than 76.2 cm	Rochester	NA	NA	NA	NA	NA	NA	NA	NA	NA	NA	NA	NA	NA	NA	NA	NA
5119	Eastern cottonwood	Populus deltoides	Rochester	New York	-77.544306	43.16544	1 Tryon Pk	81.28	naturally_occurring	more than 76.2 cm	Rochester	NA	NA	NA	NA	NA	NA	NA	NA	NA	NA	NA	NA	NA	NA	NA	NA
5120	Eastern cottonwood	Populus deltoides	Rochester	New York	-77.544306	43.16544	1 Tryon Pk	83.82	naturally_occurring	more than 76.2 cm	Rochester	NA	NA	NA	NA	NA	NA	NA	NA	NA	NA	NA	NA	NA	NA	NA	NA
5121	Nrwy maple	NA	Rochester	New York	-77.544306	43.16544	1 Tryon Pk	50.8	no_info	45.72 to 60.96 cm	Rochester	NA	NA	NA	NA	NA	NA	NA	NA	NA	NA	NA	NA	NA	NA	NA	NA
5122	Eastern cottonwood	Populus deltoides	Rochester	New York	-77.544306	43.16544	1 Tryon Pk	58.42	naturally_occurring	45.72 to 60.96 cm	Rochester	NA	NA	NA	NA	NA	NA	NA	NA	NA	NA	NA	NA	NA	NA	NA	NA
5124	Black cherry	Prunus serotina	Rochester	New York	-77.544306	43.16544	1 Tryon Pk	45.72	naturally_occurring	30.48 to 45.72 cm	Rochester	NA	NA	NA	NA	NA	NA	NA	NA	NA	NA	NA	NA	NA	NA	NA	NA
5125	London planetree	Platanus acerifolia	Rochester	New York	-77.544306	43.16544	1 Tryon Pk	76.2	introduced	60.96 to 76.2 cm	Rochester	NA	NA	NA	NA	NA	NA	NA	NA	NA	NA	NA	NA	NA	NA	NA	NA
5126	Honeylocust	Gleditsia triacanthos	Rochester	New York	-77.544306	43.16544	1 Tryon Pk	45.72	introduced	30.48 to 45.72 cm	Rochester	NA	NA	NA	NA	NA	NA	NA	NA	NA	NA	NA	NA	NA	NA	NA	NA
5127	Honeylocust	Gleditsia triacanthos	Rochester	New York	-77.544306	43.16544	1 Tryon Pk	68.58	introduced	60.96 to 76.2 cm	Rochester	NA	NA	NA	NA	NA	NA	NA	NA	NA	NA	NA	NA	NA	NA	NA	NA
5129	Crabapple	Malus	Rochester	New York	-77.544306	43.16544	1 Tryon Pk	43.18	no_info	30.48 to 45.72 cm	Rochester	NA	NA	NA	NA	NA	NA	NA	NA	NA	NA	NA	NA	NA	NA	NA	NA
11892	London planetree	Platanus acerifolia	Rochester	New York	-77.544306	43.16544	1 Tryon Pk	17.78	introduced	15.24 to 30.48 cm	Rochester	NA	NA	NA	NA	NA	NA	NA	NA	NA	NA	NA	NA	NA	NA	NA	NA
11893	London planetree	Platanus acerifolia	Rochester	New York	-77.544306	43.16544	1 Tryon Pk	20.32	introduced	15.24 to 30.48 cm	Rochester	NA	NA	NA	NA	NA	NA	NA	NA	NA	NA	NA	NA	NA	NA	NA	NA
11894	London planetree	Platanus acerifolia	Rochester	New York	-77.544306	43.16544	1 Tryon Pk	20.32	introduced	15.24 to 30.48 cm	Rochester	NA	NA	NA	NA	NA	NA	NA	NA	NA	NA	NA	NA	NA	NA	NA	NA
12237	Magnolia species	Magnolia	Rochester	New York	-77.5441451	43.1568262	1 Browncroft	12.7	no_info	0 to 15.24 cm	Rochester	NA	NA	NA	NA	NA	NA	NA	NA	NA	NA	NA	NA	NA	NA	NA	NA
12241	Pear species	Pyrus	Rochester	New York	-77.5441451	43.1568262	1 Browncroft	5.08	no_info	0 to 15.24 cm	Rochester	NA	NA	NA	NA	NA	NA	NA	NA	NA	NA	NA	NA	NA	NA	NA	NA
68453	crabapple	NA	Rochester	New York	-77.5441451	43.1568262	1 Browncroft	5.08	no_info	0 to 15.24 cm	Rochester	NA	NA	NA	NA	NA	NA	NA	NA	NA	NA	NA	NA	NA	NA	NA	NA
68454	crabapple	NA	Rochester	New York	-77.5441451	43.1568262	1 Browncroft	5.08	no_info	0 to 15.24 cm	Rochester	NA	NA	NA	NA	NA	NA	NA	NA	NA	NA	NA	NA	NA	NA	NA	NA
128601	crabapple	NA	Rochester	New York	-77.5441451	43.1568262	1 Browncroft	7.62	no_info	0 to 15.24 cm	Rochester	NA	NA	NA	NA	NA	NA	NA	NA	NA	NA	NA	NA	NA	NA	NA	NA
128602	White oak	Quercus alba	Rochester	New York	-77.5441451	43.1568262	1 Browncroft	5.08	naturally_occurring	0 to 15.24 cm	Rochester	NA	NA	NA	NA	NA	NA	NA	NA	NA	NA	NA	NA	NA	NA	NA	NA
130383	Crabapple	Malus	Rochester	New York	-77.5441451	43.1568262	1 Browncroft	22.86	no_info	15.24 to 30.48 cm	Rochester	NA	NA	NA	NA	NA	NA	NA	NA	NA	NA	NA	NA	NA	NA	NA	NA
130385	Ailanthus	Ailanthus altissima	Rochester	New York	-77.544306	43.16544	1 Tryon Pk	71.12	introduced	60.96 to 76.2 cm	Rochester	NA	NA	NA	NA	NA	NA	NA	NA	NA	NA	NA	NA	NA	NA	NA	NA
130386	Eastern cottonwood	Populus deltoides	Rochester	New York	-77.544306	43.16544	1 Tryon Pk	5.08	naturally_occurring	0 to 15.24 cm	Rochester	NA	NA	NA	NA	NA	NA	NA	NA	NA	NA	NA	NA	NA	NA	NA	NA
130387	Eastern cottonwood	Populus deltoides	Rochester	New York	-77.544306	43.16544	1 Tryon Pk	48.26	naturally_occurring	45.72 to 60.96 cm	Rochester	NA	NA	NA	NA	NA	NA	NA	NA	NA	NA	NA	NA	NA	NA	NA	NA
130388	Eastern cottonwood	Populus deltoides	Rochester	New York	-77.544306	43.16544	1 Tryon Pk	58.42	naturally_occurring	45.72 to 60.96 cm	Rochester	NA	NA	NA	NA	NA	NA	NA	NA	NA	NA	NA	NA	NA	NA	NA	NA
130389	Ailanthus	Ailanthus altissima	Rochester	New York	-77.544306	43.16544	1 Tryon Pk	48.26	introduced	45.72 to 60.96 cm	Rochester	NA	NA	NA	NA	NA	NA	NA	NA	NA	NA	NA	NA	NA	NA	NA	NA
130390	Eastern cottonwood	Populus deltoides	Rochester	New York	-77.544306	43.16544	1 Tryon Pk	71.12	naturally_occurring	60.96 to 76.2 cm	Rochester	NA	NA	NA	NA	NA	NA	NA	NA	NA	NA	NA	NA	NA	NA	NA	NA
130391	Eastern cottonwood	Populus deltoides	Rochester	New York	-77.544306	43.16544	1 Tryon Pk	91.44	naturally_occurring	more than 76.2 cm	Rochester	NA	NA	NA	NA	NA	NA	NA	NA	NA	NA	NA	NA	NA	NA	NA	NA
130392	Ailanthus	Ailanthus altissima	Rochester	New York	-77.544306	43.16544	1 Tryon Pk	55.88	introduced	45.72 to 60.96 cm	Rochester	NA	NA	NA	NA	NA	NA	NA	NA	NA	NA	NA	NA	NA	NA	NA	NA
130393	Eastern cottonwood	Populus deltoides	Rochester	New York	-77.544306	43.16544	1 Tryon Pk	60.96	naturally_occurring	45.72 to 60.96 cm	Rochester	NA	NA	NA	NA	NA	NA	NA	NA	NA	NA	NA	NA	NA	NA	NA	NA
130394	Ailanthus	Ailanthus altissima	Rochester	New York	-77.544306	43.16544	1 Tryon Pk	58.42	introduced	45.72 to 60.96 cm	Rochester	NA	NA	NA	NA	NA	NA	NA	NA	NA	NA	NA	NA	NA	NA	NA	NA
130395	Ailanthus	Ailanthus altissima	Rochester	New York	-77.544306	43.16544	1 Tryon Pk	55.88	introduced	45.72 to 60.96 cm	Rochester	NA	NA	NA	NA	NA	NA	NA	NA	NA	NA	NA	NA	NA	NA	NA	NA
130396	Ailanthus	Ailanthus altissima	Rochester	New York	-77.544306	43.16544	1 Tryon Pk	48.26	introduced	45.72 to 60.96 cm	Rochester	NA	NA	NA	NA	NA	NA	NA	NA	NA	NA	NA	NA	NA	NA	NA	NA
130397	Ailanthus	Ailanthus altissima	Rochester	New York	-77.544306	43.16544	1 Tryon Pk	40.64	introduced	30.48 to 45.72 cm	Rochester	NA	NA	NA	NA	NA	NA	NA	NA	NA	NA	NA	NA	NA	NA	NA	NA
130398	Ailanthus	Ailanthus altissima	Rochester	New York	-77.544306	43.16544	1 Tryon Pk	81.28	introduced	more than 76.2 cm	Rochester	NA	NA	NA	NA	NA	NA	NA	NA	NA	NA	NA	NA	NA	NA	NA	NA
130399	Eastern cottonwood	Populus deltoides	Rochester	New York	-77.544306	43.16544	1 Tryon Pk	81.28	naturally_occurring	more than 76.2 cm	Rochester	NA	NA	NA	NA	NA	NA	NA	NA	NA	NA	NA	NA	NA	NA	NA	NA
130400	Eastern cottonwood	Populus deltoides	Rochester	New York	-77.544306	43.16544	1 Tryon Pk	81.28	naturally_occurring	more than 76.2 cm	Rochester	NA	NA	NA	NA	NA	NA	NA	NA	NA	NA	NA	NA	NA	NA	NA	NA
130401	Blacklocust	Robinia pseudoacacia	Rochester	New York	-77.544306	43.16544	1 Tryon Pk	116.84	naturally_occurring	more than 76.2 cm	Rochester	NA	NA	NA	NA	NA	NA	NA	NA	NA	NA	NA	NA	NA	NA	NA	NA
130402	Eastern cottonwood	Populus deltoides	Rochester	New York	-77.544306	43.16544	1 Tryon Pk	40.64	naturally_occurring	30.48 to 45.72 cm	Rochester	NA	NA	NA	NA	NA	NA	NA	NA	NA	NA	NA	NA	NA	NA	NA	NA
130403	Eastern cottonwood	Populus deltoides	Rochester	New York	-77.544306	43.16544	1 Tryon Pk	50.8	naturally_occurring	45.72 to 60.96 cm	Rochester	NA	NA	NA	NA	NA	NA	NA	NA	NA	NA	NA	NA	NA	NA	NA	NA
130404	Eastern cottonwood	Populus deltoides	Rochester	New York	-77.544306	43.16544	1 Tryon Pk	76.2	naturally_occurring	60.96 to 76.2 cm	Rochester	NA	NA	NA	NA	NA	NA	NA	NA	NA	NA	NA	NA	NA	NA	NA	NA
130405	Eastern cottonwood	Populus deltoides	Rochester	New York	-77.544306	43.16544	1 Tryon Pk	40.64	naturally_occurring	30.48 to 45.72 cm	Rochester	NA	NA	NA	NA	NA	NA	NA	NA	NA	NA	NA	NA	NA	NA	NA	NA
130406	Eastern cottonwood	Populus deltoides	Rochester	New York	-77.544306	43.16544	1 Tryon Pk	86.36	naturally_occurring	more than 76.2 cm	Rochester	NA	NA	NA	NA	NA	NA	NA	NA	NA	NA	NA	NA	NA	NA	NA	NA
130407	Eastern cottonwood	Populus deltoides	Rochester	New York	-77.544306	43.16544	1 Tryon Pk	60.96	naturally_occurring	45.72 to 60.96 cm	Rochester	NA	NA	NA	NA	NA	NA	NA	NA	NA	NA	NA	NA	NA	NA	NA	NA
130408	Black oak	Quercus velutina	Rochester	New York	-77.544306	43.16544	1 Tryon Pk	111.76	naturally_occurring	more than 76.2 cm	Rochester	NA	NA	NA	NA	NA	NA	NA	NA	NA	NA	NA	NA	NA	NA	NA	NA
5845	Honeylocust	Gleditsia triacanthos	Rochester	New York	-77.568505	43.155541	1 Humboldt Rec	66.04	introduced	60.96 to 76.2 cm	Rochester	NA	NA	NA	NA	NA	NA	NA	NA	NA	NA	NA	NA	NA	NA	NA	NA
5846	Sugar maple	Acer saccharum	Rochester	New York	-77.568505	43.155541	1 Humboldt Rec	101.6	naturally_occurring	more than 76.2 cm	Rochester	NA	NA	NA	NA	NA	NA	NA	NA	NA	NA	NA	NA	NA	NA	NA	NA
5847	Little leaf linden	Tilia cordata	Rochester	New York	-77.568505	43.155541	1 Humboldt Rec	33.02	introduced	30.48 to 45.72 cm	Rochester	NA	NA	NA	NA	NA	NA	NA	NA	NA	NA	NA	NA	NA	NA	NA	NA
5848	Turkish filbert	Corylus colurna	Rochester	New York	-77.568505	43.155541	1 Humboldt Rec	20.32	introduced	15.24 to 30.48 cm	Rochester	NA	NA	NA	NA	NA	NA	NA	NA	NA	NA	NA	NA	NA	NA	NA	NA
5849	Little leaf linden	Tilia cordata	Rochester	New York	-77.568505	43.155541	1 Humboldt Rec	50.8	introduced	45.72 to 60.96 cm	Rochester	NA	NA	NA	NA	NA	NA	NA	NA	NA	NA	NA	NA	NA	NA	NA	NA
5850	Little leaf linden	Tilia cordata	Rochester	New York	-77.568505	43.155541	1 Humboldt Rec	50.8	introduced	45.72 to 60.96 cm	Rochester	NA	NA	NA	NA	NA	NA	NA	NA	NA	NA	NA	NA	NA	NA	NA	NA
5851	Little leaf linden	Tilia cordata	Rochester	New York	-77.568505	43.155541	1 Humboldt Rec	33.02	introduced	30.48 to 45.72 cm	Rochester	NA	NA	NA	NA	NA	NA	NA	NA	NA	NA	NA	NA	NA	NA	NA	NA
5852	Sugar maple	Acer saccharum	Rochester	New York	-77.568505	43.155541	1 Humboldt Rec	7.62	naturally_occurring	0 to 15.24 cm	Rochester	NA	NA	NA	NA	NA	NA	NA	NA	NA	NA	NA	NA	NA	NA	NA	NA
5853	Nrwy maple	NA	Rochester	New York	-77.568505	43.155541	1 Humboldt Rec	86.36	no_info	more than 76.2 cm	Rochester	NA	NA	NA	NA	NA	NA	NA	NA	NA	NA	NA	NA	NA	NA	NA	NA
5854	American hornbeam	Carpinus caroliniana	Rochester	New York	-77.568505	43.155541	1 Humboldt Rec	5.08	naturally_occurring	0 to 15.24 cm	Rochester	NA	NA	NA	NA	NA	NA	NA	NA	NA	NA	NA	NA	NA	NA	NA	NA
5855	Serviceberry	Amelanchier	Rochester	New York	-77.568505	43.155541	1 Humboldt Rec	7.62	no_info	0 to 15.24 cm	Rochester	NA	NA	NA	NA	NA	NA	NA	NA	NA	NA	NA	NA	NA	NA	NA	NA
5856	Jap tree lilac	NA	Rochester	New York	-77.568505	43.155541	1 Humboldt Rec	7.62	no_info	0 to 15.24 cm	Rochester	NA	NA	NA	NA	NA	NA	NA	NA	NA	NA	NA	NA	NA	NA	NA	NA
5857	American linden	Tilia americana	Rochester	New York	-77.568505	43.155541	1 Humboldt Rec	86.36	naturally_occurring	more than 76.2 cm	Rochester	NA	NA	NA	NA	NA	NA	NA	NA	NA	NA	NA	NA	NA	NA	NA	NA
5858	Nrwy maple	NA	Rochester	New York	-77.568505	43.155541	1 Humboldt Rec	86.36	no_info	more than 76.2 cm	Rochester	NA	NA	NA	NA	NA	NA	NA	NA	NA	NA	NA	NA	NA	NA	NA	NA
5890	Japanese zelkova	Zelkova serrata	Rochester	New York	-77.568505	43.155541	1 Humboldt Rec	25.4	introduced	15.24 to 30.48 cm	Rochester	NA	NA	NA	NA	NA	NA	NA	NA	NA	NA	NA	NA	NA	NA	NA	NA
5891	Japanese zelkova	Zelkova serrata	Rochester	New York	-77.568505	43.155541	1 Humboldt Rec	20.32	introduced	15.24 to 30.48 cm	Rochester	NA	NA	NA	NA	NA	NA	NA	NA	NA	NA	NA	NA	NA	NA	NA	NA
5892	Japanese zelkova	Zelkova serrata	Rochester	New York	-77.568505	43.155541	1 Humboldt Rec	22.86	introduced	15.24 to 30.48 cm	Rochester	NA	NA	NA	NA	NA	NA	NA	NA	NA	NA	NA	NA	NA	NA	NA	NA
5893	Japanese zelkova	Zelkova serrata	Rochester	New York	-77.568505	43.155541	1 Humboldt Rec	20.32	introduced	15.24 to 30.48 cm	Rochester	NA	NA	NA	NA	NA	NA	NA	NA	NA	NA	NA	NA	NA	NA	NA	NA
5894	Honeylocust	Gleditsia triacanthos	Rochester	New York	-77.568505	43.155541	1 Humboldt Rec	17.78	introduced	15.24 to 30.48 cm	Rochester	NA	NA	NA	NA	NA	NA	NA	NA	NA	NA	NA	NA	NA	NA	NA	NA
5895	Honeylocust	Gleditsia triacanthos	Rochester	New York	-77.568505	43.155541	1 Humboldt Rec	17.78	introduced	15.24 to 30.48 cm	Rochester	NA	NA	NA	NA	NA	NA	NA	NA	NA	NA	NA	NA	NA	NA	NA	NA
5896	Gingko	Ginkgo biloba	Rochester	New York	-77.568505	43.155541	1 Humboldt Rec	10.16	introduced	0 to 15.24 cm	Rochester	NA	NA	NA	NA	NA	NA	NA	NA	NA	NA	NA	NA	NA	NA	NA	NA
5897	Honeylocust	Gleditsia triacanthos	Rochester	New York	-77.568505	43.155541	1 Humboldt Rec	20.32	introduced	15.24 to 30.48 cm	Rochester	NA	NA	NA	NA	NA	NA	NA	NA	NA	NA	NA	NA	NA	NA	NA	NA
5898	Little leaf linden	Tilia cordata	Rochester	New York	-77.568505	43.155541	1 Humboldt Rec	91.44	introduced	more than 76.2 cm	Rochester	NA	NA	NA	NA	NA	NA	NA	NA	NA	NA	NA	NA	NA	NA	NA	NA
5899	Serviceberry	Amelanchier	Rochester	New York	-77.568505	43.155541	1 Humboldt Rec	12.7	no_info	0 to 15.24 cm	Rochester	NA	NA	NA	NA	NA	NA	NA	NA	NA	NA	NA	NA	NA	NA	NA	NA
5900	species	NA	Rochester	New York	-77.568505	43.155541	1 Humboldt Rec	5.08	no_info	0 to 15.24 cm	Rochester	NA	NA	NA	NA	NA	NA	NA	NA	NA	NA	NA	NA	NA	NA	NA	NA
5901	Amur maackia	Maackia amurensis	Rochester	New York	-77.568505	43.155541	1 Humboldt Rec	20.32	introduced	15.24 to 30.48 cm	Rochester	NA	NA	NA	NA	NA	NA	NA	NA	NA	NA	NA	NA	NA	NA	NA	NA
6718	cherry	NA	Rochester	New York	-77.639349	43.125799	1 Elmwood Ave Mall	5.08	no_info	0 to 15.24 cm	Rochester	NA	NA	NA	NA	NA	NA	NA	NA	NA	NA	NA	NA	NA	NA	NA	NA
12195	Northern catalpa	Catalpa speciosa	Rochester	New York	-77.554801	43.146397	Winton Library	101.6	introduced	more than 76.2 cm	Rochester	NA	NA	NA	NA	NA	NA	NA	NA	NA	NA	NA	NA	NA	NA	NA	NA
12198	Crabapple	Malus	Rochester	New York	-77.554801	43.146397	Winton Library	30.48	no_info	15.24 to 30.48 cm	Rochester	NA	NA	NA	NA	NA	NA	NA	NA	NA	NA	NA	NA	NA	NA	NA	NA
12507	Red maple	Acer rubrum	Rochester	New York	-77.560683	43.185542	Culver/Atlantic	5.08	naturally_occurring	0 to 15.24 cm	Rochester	NA	NA	NA	NA	NA	NA	NA	NA	NA	NA	NA	NA	NA	NA	NA	NA
125899	Boxelder	Acer negundo	Rochester	New York	-77.5492955	43.1586654	Linear Garden	15.24	naturally_occurring	0 to 15.24 cm	Rochester	NA	NA	NA	NA	NA	NA	NA	NA	NA	NA	NA	NA	NA	NA	NA	NA
128603	magnolia	Magnolia	Rochester	New York	-77.5531549	43.1580645	Newcroft Park	5.08	no_info	0 to 15.24 cm	Rochester	NA	NA	NA	NA	NA	NA	NA	NA	NA	NA	NA	NA	NA	NA	NA	NA
132344	Eastern redbud	Cercis canadensis	Rochester	New York	-77.5492955	43.1586654	Linear Garden	5.08	introduced	0 to 15.24 cm	Rochester	NA	NA	NA	NA	NA	NA	NA	NA	NA	NA	NA	NA	NA	NA	NA	NA
42	cherry	NA	Rochester	New York	-77.5725759	43.1669433	1 Hazelwood Ter	5.08	no_info	0 to 15.24 cm	Rochester	NA	NA	NA	NA	NA	NA	NA	NA	NA	NA	NA	NA	NA	NA	NA	NA
106	American linden	Tilia americana	Rochester	New York	-77.5725759	43.1669433	1 Hazelwood Ter	40.64	naturally_occurring	30.48 to 45.72 cm	Rochester	NA	NA	NA	NA	NA	NA	NA	NA	NA	NA	NA	NA	NA	NA	NA	NA
107	American linden	Tilia americana	Rochester	New York	-77.5725759	43.1669433	1 Hazelwood Ter	43.18	naturally_occurring	30.48 to 45.72 cm	Rochester	NA	NA	NA	NA	NA	NA	NA	NA	NA	NA	NA	NA	NA	NA	NA	NA
108	American linden	Tilia americana	Rochester	New York	-77.5725759	43.1669433	1 Hazelwood Ter	40.64	naturally_occurring	30.48 to 45.72 cm	Rochester	NA	NA	NA	NA	NA	NA	NA	NA	NA	NA	NA	NA	NA	NA	NA	NA
109	American linden	Tilia americana	Rochester	New York	-77.5725759	43.1669433	1 Hazelwood Ter	40.64	naturally_occurring	30.48 to 45.72 cm	Rochester	NA	NA	NA	NA	NA	NA	NA	NA	NA	NA	NA	NA	NA	NA	NA	NA
110	American linden	Tilia americana	Rochester	New York	-77.5725759	43.1669433	1 Hazelwood Ter	40.64	naturally_occurring	30.48 to 45.72 cm	Rochester	NA	NA	NA	NA	NA	NA	NA	NA	NA	NA	NA	NA	NA	NA	NA	NA
111	American linden	Tilia americana	Rochester	New York	-77.5725759	43.1669433	1 Hazelwood Ter	48.26	naturally_occurring	45.72 to 60.96 cm	Rochester	NA	NA	NA	NA	NA	NA	NA	NA	NA	NA	NA	NA	NA	NA	NA	NA
112	American linden	Tilia americana	Rochester	New York	-77.5725759	43.1669433	1 Hazelwood Ter	45.72	naturally_occurring	30.48 to 45.72 cm	Rochester	NA	NA	NA	NA	NA	NA	NA	NA	NA	NA	NA	NA	NA	NA	NA	NA
113	cherry	NA	Rochester	New York	-77.5725759	43.1669433	1 Hazelwood Ter	5.08	no_info	0 to 15.24 cm	Rochester	NA	NA	NA	NA	NA	NA	NA	NA	NA	NA	NA	NA	NA	NA	NA	NA
115	cherry	NA	Rochester	New York	-77.5725759	43.1669433	1 Hazelwood Ter	55.88	no_info	45.72 to 60.96 cm	Rochester	NA	NA	NA	NA	NA	NA	NA	NA	NA	NA	NA	NA	NA	NA	NA	NA
120	Austrian pine	Pinus nigra	Rochester	New York	-77.5725759	43.1669433	1 Hazelwood Ter	60.96	introduced	45.72 to 60.96 cm	Rochester	NA	NA	NA	NA	NA	NA	NA	NA	NA	NA	NA	NA	NA	NA	NA	NA
121	Austrian pine	Pinus nigra	Rochester	New York	-77.5725759	43.1669433	1 Hazelwood Ter	48.26	introduced	45.72 to 60.96 cm	Rochester	NA	NA	NA	NA	NA	NA	NA	NA	NA	NA	NA	NA	NA	NA	NA	NA
122	Nrwy maple	NA	Rochester	New York	-77.5725759	43.1669433	1 Hazelwood Ter	66.04	no_info	60.96 to 76.2 cm	Rochester	NA	NA	NA	NA	NA	NA	NA	NA	NA	NA	NA	NA	NA	NA	NA	NA
123	American linden	Tilia americana	Rochester	New York	-77.5725759	43.1669433	1 Hazelwood Ter	40.64	naturally_occurring	30.48 to 45.72 cm	Rochester	NA	NA	NA	NA	NA	NA	NA	NA	NA	NA	NA	NA	NA	NA	NA	NA
124	American linden	Tilia americana	Rochester	New York	-77.5725759	43.1669433	1 Hazelwood Ter	43.18	naturally_occurring	30.48 to 45.72 cm	Rochester	NA	NA	NA	NA	NA	NA	NA	NA	NA	NA	NA	NA	NA	NA	NA	NA
126	cherry	NA	Rochester	New York	-77.5725759	43.1669433	1 Hazelwood Ter	55.88	no_info	45.72 to 60.96 cm	Rochester	NA	NA	NA	NA	NA	NA	NA	NA	NA	NA	NA	NA	NA	NA	NA	NA
127	cherry	NA	Rochester	New York	-77.5725759	43.1669433	1 Hazelwood Ter	38.1	no_info	30.48 to 45.72 cm	Rochester	NA	NA	NA	NA	NA	NA	NA	NA	NA	NA	NA	NA	NA	NA	NA	NA
129	cherry	NA	Rochester	New York	-77.5725759	43.1669433	1 Hazelwood Ter	10.16	no_info	0 to 15.24 cm	Rochester	NA	NA	NA	NA	NA	NA	NA	NA	NA	NA	NA	NA	NA	NA	NA	NA
131	cherry	NA	Rochester	New York	-77.5725759	43.1669433	1 Hazelwood Ter	55.88	no_info	45.72 to 60.96 cm	Rochester	NA	NA	NA	NA	NA	NA	NA	NA	NA	NA	NA	NA	NA	NA	NA	NA
132	cherry	NA	Rochester	New York	-77.5725759	43.1669433	1 Hazelwood Ter	20.32	no_info	15.24 to 30.48 cm	Rochester	NA	NA	NA	NA	NA	NA	NA	NA	NA	NA	NA	NA	NA	NA	NA	NA
5511	Goldenraintree	Koelreuteria paniculata	Rochester	New York	-77.554056	43.16551	1 Farmington Pk	12.7	introduced	0 to 15.24 cm	Rochester	NA	NA	NA	NA	NA	NA	NA	NA	NA	NA	NA	NA	NA	NA	NA	NA
5512	Goldenraintree	Koelreuteria paniculata	Rochester	New York	-77.554056	43.16551	1 Farmington Pk	27.94	introduced	15.24 to 30.48 cm	Rochester	NA	NA	NA	NA	NA	NA	NA	NA	NA	NA	NA	NA	NA	NA	NA	NA
5518	Goldenraintree	Koelreuteria paniculata	Rochester	New York	-77.554056	43.16551	1 Farmington Pk	27.94	introduced	15.24 to 30.48 cm	Rochester	NA	NA	NA	NA	NA	NA	NA	NA	NA	NA	NA	NA	NA	NA	NA	NA
5519	Goldenraintree	Koelreuteria paniculata	Rochester	New York	-77.554056	43.16551	1 Farmington Pk	25.4	introduced	15.24 to 30.48 cm	Rochester	NA	NA	NA	NA	NA	NA	NA	NA	NA	NA	NA	NA	NA	NA	NA	NA
5520	Goldenraintree	Koelreuteria paniculata	Rochester	New York	-77.554056	43.16551	1 Farmington Pk	27.94	introduced	15.24 to 30.48 cm	Rochester	NA	NA	NA	NA	NA	NA	NA	NA	NA	NA	NA	NA	NA	NA	NA	NA
5521	Goldenraintree	Koelreuteria paniculata	Rochester	New York	-77.554056	43.16551	1 Farmington Pk	20.32	introduced	15.24 to 30.48 cm	Rochester	NA	NA	NA	NA	NA	NA	NA	NA	NA	NA	NA	NA	NA	NA	NA	NA
5522	Goldenraintree	Koelreuteria paniculata	Rochester	New York	-77.554056	43.16551	1 Farmington Pk	27.94	introduced	15.24 to 30.48 cm	Rochester	NA	NA	NA	NA	NA	NA	NA	NA	NA	NA	NA	NA	NA	NA	NA	NA
5524	Crabapple	Malus	Rochester	New York	-77.554056	43.16551	1 Farmington Pk	38.1	no_info	30.48 to 45.72 cm	Rochester	NA	NA	NA	NA	NA	NA	NA	NA	NA	NA	NA	NA	NA	NA	NA	NA
5525	Dawn redwood	Metasequoia glyptostroboides	Rochester	New York	-77.554056	43.16551	1 Farmington Pk	22.86	introduced	15.24 to 30.48 cm	Rochester	NA	NA	NA	NA	NA	NA	NA	NA	NA	NA	NA	NA	NA	NA	NA	NA
5526	Dawn redwood	Metasequoia glyptostroboides	Rochester	New York	-77.554056	43.16551	1 Farmington Pk	25.4	introduced	15.24 to 30.48 cm	Rochester	NA	NA	NA	NA	NA	NA	NA	NA	NA	NA	NA	NA	NA	NA	NA	NA
5527	Dawn redwood	Metasequoia glyptostroboides	Rochester	New York	-77.554056	43.16551	1 Farmington Pk	25.4	introduced	15.24 to 30.48 cm	Rochester	NA	NA	NA	NA	NA	NA	NA	NA	NA	NA	NA	NA	NA	NA	NA	NA
5528	Red maple	Acer rubrum	Rochester	New York	-77.554056	43.16551	1 Farmington Pk	91.44	naturally_occurring	more than 76.2 cm	Rochester	NA	NA	NA	NA	NA	NA	NA	NA	NA	NA	NA	NA	NA	NA	NA	NA
5529	Dawn redwood	Metasequoia glyptostroboides	Rochester	New York	-77.554056	43.16551	1 Farmington Pk	50.8	introduced	45.72 to 60.96 cm	Rochester	NA	NA	NA	NA	NA	NA	NA	NA	NA	NA	NA	NA	NA	NA	NA	NA
5530	Dawn redwood	Metasequoia glyptostroboides	Rochester	New York	-77.554056	43.16551	1 Farmington Pk	40.64	introduced	30.48 to 45.72 cm	Rochester	NA	NA	NA	NA	NA	NA	NA	NA	NA	NA	NA	NA	NA	NA	NA	NA
5533	Crabapple	Malus	Rochester	New York	-77.554056	43.16551	1 Farmington Pk	76.2	no_info	60.96 to 76.2 cm	Rochester	NA	NA	NA	NA	NA	NA	NA	NA	NA	NA	NA	NA	NA	NA	NA	NA
12484	cherry	NA	Rochester	New York	-77.5725759	43.1669433	1 Hazelwood Ter	5.08	no_info	0 to 15.24 cm	Rochester	NA	NA	NA	NA	NA	NA	NA	NA	NA	NA	NA	NA	NA	NA	NA	NA
12485	cherry	NA	Rochester	New York	-77.5725759	43.1669433	1 Hazelwood Ter	5.08	no_info	0 to 15.24 cm	Rochester	NA	NA	NA	NA	NA	NA	NA	NA	NA	NA	NA	NA	NA	NA	NA	NA
12487	cherry	NA	Rochester	New York	-77.5725759	43.1669433	1 Hazelwood Ter	5.08	no_info	0 to 15.24 cm	Rochester	NA	NA	NA	NA	NA	NA	NA	NA	NA	NA	NA	NA	NA	NA	NA	NA
12488	cherry	NA	Rochester	New York	-77.5725759	43.1669433	1 Hazelwood Ter	5.08	no_info	0 to 15.24 cm	Rochester	NA	NA	NA	NA	NA	NA	NA	NA	NA	NA	NA	NA	NA	NA	NA	NA
12512	Nrwy maple	NA	Rochester	New York	-77.554056	43.16551	1 Farmington Pk	30.48	no_info	15.24 to 30.48 cm	Rochester	NA	NA	NA	NA	NA	NA	NA	NA	NA	NA	NA	NA	NA	NA	NA	NA
127024	cherry	NA	Rochester	New York	-77.5725759	43.1669433	1 Hazelwood Ter	5.08	no_info	0 to 15.24 cm	Rochester	NA	NA	NA	NA	NA	NA	NA	NA	NA	NA	NA	NA	NA	NA	NA	NA
127025	cherry	NA	Rochester	New York	-77.5725759	43.1669433	1 Hazelwood Ter	5.08	no_info	0 to 15.24 cm	Rochester	NA	NA	NA	NA	NA	NA	NA	NA	NA	NA	NA	NA	NA	NA	NA	NA
130082	cherry	NA	Rochester	New York	-77.5725759	43.1669433	1 Hazelwood Ter	5.08	no_info	0 to 15.24 cm	Rochester	NA	NA	NA	NA	NA	NA	NA	NA	NA	NA	NA	NA	NA	NA	NA	NA
646	Green ash	Fraxinus pennsylvanica	Rochester	New York	-77.5810389	43.1643217	1 Grand Av	48.26	naturally_occurring	45.72 to 60.96 cm	Rochester	NA	NA	NA	NA	NA	NA	NA	NA	NA	NA	NA	NA	NA	NA	NA	NA
648	Green ash	Fraxinus pennsylvanica	Rochester	New York	-77.5810389	43.1643217	1 Grand Av	55.88	naturally_occurring	45.72 to 60.96 cm	Rochester	NA	NA	NA	NA	NA	NA	NA	NA	NA	NA	NA	NA	NA	NA	NA	NA
649	European ash	Fraxinus excelsior	Rochester	New York	-77.5810389	43.1643217	1 Grand Av	76.2	introduced	60.96 to 76.2 cm	Rochester	NA	NA	NA	NA	NA	NA	NA	NA	NA	NA	NA	NA	NA	NA	NA	NA
650	European ash	Fraxinus excelsior	Rochester	New York	-77.5810389	43.1643217	1 Grand Av	40.64	introduced	30.48 to 45.72 cm	Rochester	NA	NA	NA	NA	NA	NA	NA	NA	NA	NA	NA	NA	NA	NA	NA	NA
651	European ash	Fraxinus excelsior	Rochester	New York	-77.5810389	43.1643217	1 Grand Av	76.2	introduced	60.96 to 76.2 cm	Rochester	NA	NA	NA	NA	NA	NA	NA	NA	NA	NA	NA	NA	NA	NA	NA	NA
652	European ash	Fraxinus excelsior	Rochester	New York	-77.5810389	43.1643217	1 Grand Av	50.8	introduced	45.72 to 60.96 cm	Rochester	NA	NA	NA	NA	NA	NA	NA	NA	NA	NA	NA	NA	NA	NA	NA	NA
653	European ash	Fraxinus excelsior	Rochester	New York	-77.5810389	43.1643217	1 Grand Av	43.18	introduced	30.48 to 45.72 cm	Rochester	NA	NA	NA	NA	NA	NA	NA	NA	NA	NA	NA	NA	NA	NA	NA	NA
3005	Honeylocust	Gleditsia triacanthos	Rochester	New York	-77.5810389	43.1643217	1 Grand Av	76.2	introduced	60.96 to 76.2 cm	Rochester	NA	NA	NA	NA	NA	NA	NA	NA	NA	NA	NA	NA	NA	NA	NA	NA
3007	Sugar maple	Acer saccharum	Rochester	New York	-77.5810389	43.1643217	1 Grand Av	30.48	naturally_occurring	15.24 to 30.48 cm	Rochester	NA	NA	NA	NA	NA	NA	NA	NA	NA	NA	NA	NA	NA	NA	NA	NA
3008	Nrwy maple	NA	Rochester	New York	-77.5810389	43.1643217	1 Grand Av	66.04	no_info	60.96 to 76.2 cm	Rochester	NA	NA	NA	NA	NA	NA	NA	NA	NA	NA	NA	NA	NA	NA	NA	NA
3009	Zelkova species	Zelkova	Rochester	New York	-77.5810389	43.1643217	1 Grand Av	60.96	no_info	45.72 to 60.96 cm	Rochester	NA	NA	NA	NA	NA	NA	NA	NA	NA	NA	NA	NA	NA	NA	NA	NA
3011	Little leaf linden	Tilia cordata	Rochester	New York	-77.5810389	43.1643217	1 Grand Av	66.04	introduced	60.96 to 76.2 cm	Rochester	NA	NA	NA	NA	NA	NA	NA	NA	NA	NA	NA	NA	NA	NA	NA	NA
3012	Little leaf linden	Tilia cordata	Rochester	New York	-77.5810389	43.1643217	1 Grand Av	76.2	introduced	60.96 to 76.2 cm	Rochester	NA	NA	NA	NA	NA	NA	NA	NA	NA	NA	NA	NA	NA	NA	NA	NA
3013	Honeylocust	Gleditsia triacanthos	Rochester	New York	-77.5810389	43.1643217	1 Grand Av	48.26	introduced	45.72 to 60.96 cm	Rochester	NA	NA	NA	NA	NA	NA	NA	NA	NA	NA	NA	NA	NA	NA	NA	NA
3015	Honeylocust	Gleditsia triacanthos	Rochester	New York	-77.5810389	43.1643217	1 Grand Av	40.64	introduced	30.48 to 45.72 cm	Rochester	NA	NA	NA	NA	NA	NA	NA	NA	NA	NA	NA	NA	NA	NA	NA	NA
3016	Sugar maple	Acer saccharum	Rochester	New York	-77.5810389	43.1643217	1 Grand Av	33.02	naturally_occurring	30.48 to 45.72 cm	Rochester	NA	NA	NA	NA	NA	NA	NA	NA	NA	NA	NA	NA	NA	NA	NA	NA
5750	Northern red oak	Quercus rubra	Rochester	New York	-77.578098	43.16626	1 Webster Rec	43.18	naturally_occurring	30.48 to 45.72 cm	Rochester	NA	NA	NA	NA	NA	NA	NA	NA	NA	NA	NA	NA	NA	NA	NA	NA
5751	Northern red oak	Quercus rubra	Rochester	New York	-77.578098	43.16626	1 Webster Rec	12.7	naturally_occurring	0 to 15.24 cm	Rochester	NA	NA	NA	NA	NA	NA	NA	NA	NA	NA	NA	NA	NA	NA	NA	NA
5752	Northern red oak	Quercus rubra	Rochester	New York	-77.578098	43.16626	1 Webster Rec	20.32	naturally_occurring	15.24 to 30.48 cm	Rochester	NA	NA	NA	NA	NA	NA	NA	NA	NA	NA	NA	NA	NA	NA	NA	NA
5753	Northern red oak	Quercus rubra	Rochester	New York	-77.578098	43.16626	1 Webster Rec	22.86	naturally_occurring	15.24 to 30.48 cm	Rochester	NA	NA	NA	NA	NA	NA	NA	NA	NA	NA	NA	NA	NA	NA	NA	NA
5754	Northern red oak	Quercus rubra	Rochester	New York	-77.578098	43.16626	1 Webster Rec	71.12	naturally_occurring	60.96 to 76.2 cm	Rochester	NA	NA	NA	NA	NA	NA	NA	NA	NA	NA	NA	NA	NA	NA	NA	NA
5755	Northern red oak	Quercus rubra	Rochester	New York	-77.578098	43.16626	1 Webster Rec	101.6	naturally_occurring	more than 76.2 cm	Rochester	NA	NA	NA	NA	NA	NA	NA	NA	NA	NA	NA	NA	NA	NA	NA	NA
5756	Birch species	Betula	Rochester	New York	-77.578098	43.16626	1 Webster Rec	40.64	no_info	30.48 to 45.72 cm	Rochester	NA	NA	NA	NA	NA	NA	NA	NA	NA	NA	NA	NA	NA	NA	NA	NA
5757	Northern red oak	Quercus rubra	Rochester	New York	-77.578098	43.16626	1 Webster Rec	106.68	naturally_occurring	more than 76.2 cm	Rochester	NA	NA	NA	NA	NA	NA	NA	NA	NA	NA	NA	NA	NA	NA	NA	NA
5760	Northern red oak	Quercus rubra	Rochester	New York	-77.578098	43.16626	1 Webster Rec	127	naturally_occurring	more than 76.2 cm	Rochester	NA	NA	NA	NA	NA	NA	NA	NA	NA	NA	NA	NA	NA	NA	NA	NA
5761	Northern red oak	Quercus rubra	Rochester	New York	-77.578098	43.16626	1 Webster Rec	68.58	naturally_occurring	60.96 to 76.2 cm	Rochester	NA	NA	NA	NA	NA	NA	NA	NA	NA	NA	NA	NA	NA	NA	NA	NA
5762	Crabapple	Malus	Rochester	New York	-77.578098	43.16626	1 Webster Rec	27.94	no_info	15.24 to 30.48 cm	Rochester	NA	NA	NA	NA	NA	NA	NA	NA	NA	NA	NA	NA	NA	NA	NA	NA
5763	Jap tree lilac	NA	Rochester	New York	-77.578098	43.16626	1 Webster Rec	7.62	no_info	0 to 15.24 cm	Rochester	NA	NA	NA	NA	NA	NA	NA	NA	NA	NA	NA	NA	NA	NA	NA	NA
5764	Jap tree lilac	NA	Rochester	New York	-77.578098	43.16626	1 Webster Rec	5.08	no_info	0 to 15.24 cm	Rochester	NA	NA	NA	NA	NA	NA	NA	NA	NA	NA	NA	NA	NA	NA	NA	NA
5765	Jap tree lilac	NA	Rochester	New York	-77.578098	43.16626	1 Webster Rec	7.62	no_info	0 to 15.24 cm	Rochester	NA	NA	NA	NA	NA	NA	NA	NA	NA	NA	NA	NA	NA	NA	NA	NA
5766	Jap tree lilac	NA	Rochester	New York	-77.578098	43.16626	1 Webster Rec	7.62	no_info	0 to 15.24 cm	Rochester	NA	NA	NA	NA	NA	NA	NA	NA	NA	NA	NA	NA	NA	NA	NA	NA
5767	Jap tree lilac	NA	Rochester	New York	-77.578098	43.16626	1 Webster Rec	7.62	no_info	0 to 15.24 cm	Rochester	NA	NA	NA	NA	NA	NA	NA	NA	NA	NA	NA	NA	NA	NA	NA	NA
5768	Jap tree lilac	NA	Rochester	New York	-77.578098	43.16626	1 Webster Rec	7.62	no_info	0 to 15.24 cm	Rochester	NA	NA	NA	NA	NA	NA	NA	NA	NA	NA	NA	NA	NA	NA	NA	NA
5769	Jap tree lilac	NA	Rochester	New York	-77.578098	43.16626	1 Webster Rec	7.62	no_info	0 to 15.24 cm	Rochester	NA	NA	NA	NA	NA	NA	NA	NA	NA	NA	NA	NA	NA	NA	NA	NA
5770	Jap tree lilac	NA	Rochester	New York	-77.578098	43.16626	1 Webster Rec	5.08	no_info	0 to 15.24 cm	Rochester	NA	NA	NA	NA	NA	NA	NA	NA	NA	NA	NA	NA	NA	NA	NA	NA
5771	Jap tree lilac	NA	Rochester	New York	-77.578098	43.16626	1 Webster Rec	7.62	no_info	0 to 15.24 cm	Rochester	NA	NA	NA	NA	NA	NA	NA	NA	NA	NA	NA	NA	NA	NA	NA	NA
5772	Jap tree lilac	NA	Rochester	New York	-77.578098	43.16626	1 Webster Rec	7.62	no_info	0 to 15.24 cm	Rochester	NA	NA	NA	NA	NA	NA	NA	NA	NA	NA	NA	NA	NA	NA	NA	NA
5773	Douglas fir	Pseudotsuga menziesii	Rochester	New York	-77.578098	43.16626	1 Webster Rec	50.8	introduced	45.72 to 60.96 cm	Rochester	NA	NA	NA	NA	NA	NA	NA	NA	NA	NA	NA	NA	NA	NA	NA	NA
5774	Austrian pine	Pinus nigra	Rochester	New York	-77.578098	43.16626	1 Webster Rec	48.26	introduced	45.72 to 60.96 cm	Rochester	NA	NA	NA	NA	NA	NA	NA	NA	NA	NA	NA	NA	NA	NA	NA	NA
5775	Austrian pine	Pinus nigra	Rochester	New York	-77.578098	43.16626	1 Webster Rec	55.88	introduced	45.72 to 60.96 cm	Rochester	NA	NA	NA	NA	NA	NA	NA	NA	NA	NA	NA	NA	NA	NA	NA	NA
5777	Eastern white pine	Pinus strobus	Rochester	New York	-77.578098	43.16626	1 Webster Rec	35.56	naturally_occurring	30.48 to 45.72 cm	Rochester	NA	NA	NA	NA	NA	NA	NA	NA	NA	NA	NA	NA	NA	NA	NA	NA
5778	Austrian pine	Pinus nigra	Rochester	New York	-77.578098	43.16626	1 Webster Rec	27.94	introduced	15.24 to 30.48 cm	Rochester	NA	NA	NA	NA	NA	NA	NA	NA	NA	NA	NA	NA	NA	NA	NA	NA
5779	Red maple	Acer rubrum	Rochester	New York	-77.578098	43.16626	1 Webster Rec	17.78	naturally_occurring	15.24 to 30.48 cm	Rochester	NA	NA	NA	NA	NA	NA	NA	NA	NA	NA	NA	NA	NA	NA	NA	NA
5780	Paperbark maple	Acer griseum	Rochester	New York	-77.578098	43.16626	1 Webster Rec	17.78	introduced	15.24 to 30.48 cm	Rochester	NA	NA	NA	NA	NA	NA	NA	NA	NA	NA	NA	NA	NA	NA	NA	NA
5791	Northern red oak	Quercus rubra	Rochester	New York	-77.578098	43.16626	1 Webster Rec	137.16	naturally_occurring	more than 76.2 cm	Rochester	NA	NA	NA	NA	NA	NA	NA	NA	NA	NA	NA	NA	NA	NA	NA	NA
5792	European beech	Fagus sylvatica	Rochester	New York	-77.578098	43.16626	1 Webster Rec	55.88	introduced	45.72 to 60.96 cm	Rochester	NA	NA	NA	NA	NA	NA	NA	NA	NA	NA	NA	NA	NA	NA	NA	NA
5794	Northern red oak	Quercus rubra	Rochester	New York	-77.578098	43.16626	1 Webster Rec	132.08	naturally_occurring	more than 76.2 cm	Rochester	NA	NA	NA	NA	NA	NA	NA	NA	NA	NA	NA	NA	NA	NA	NA	NA
5795	Northern red oak	Quercus rubra	Rochester	New York	-77.578098	43.16626	1 Webster Rec	73.66	naturally_occurring	60.96 to 76.2 cm	Rochester	NA	NA	NA	NA	NA	NA	NA	NA	NA	NA	NA	NA	NA	NA	NA	NA
5796	Bitternut hickory	Carya cordiformis	Rochester	New York	-77.578098	43.16626	1 Webster Rec	68.58	naturally_occurring	60.96 to 76.2 cm	Rochester	NA	NA	NA	NA	NA	NA	NA	NA	NA	NA	NA	NA	NA	NA	NA	NA
5798	Northern red oak	Quercus rubra	Rochester	New York	-77.578098	43.16626	1 Webster Rec	134.62	naturally_occurring	more than 76.2 cm	Rochester	NA	NA	NA	NA	NA	NA	NA	NA	NA	NA	NA	NA	NA	NA	NA	NA
5799	Species oak	Quercus	Rochester	New York	-77.578098	43.16626	1 Webster Rec	124.46	no_info	more than 76.2 cm	Rochester	NA	NA	NA	NA	NA	NA	NA	NA	NA	NA	NA	NA	NA	NA	NA	NA
5800	Northern red oak	Quercus rubra	Rochester	New York	-77.578098	43.16626	1 Webster Rec	66.04	naturally_occurring	60.96 to 76.2 cm	Rochester	NA	NA	NA	NA	NA	NA	NA	NA	NA	NA	NA	NA	NA	NA	NA	NA
5802	Eastern white pine	Pinus strobus	Rochester	New York	-77.578098	43.16626	1 Webster Rec	38.1	naturally_occurring	30.48 to 45.72 cm	Rochester	NA	NA	NA	NA	NA	NA	NA	NA	NA	NA	NA	NA	NA	NA	NA	NA
5804	Douglas fir	Pseudotsuga menziesii	Rochester	New York	-77.578098	43.16626	1 Webster Rec	40.64	introduced	30.48 to 45.72 cm	Rochester	NA	NA	NA	NA	NA	NA	NA	NA	NA	NA	NA	NA	NA	NA	NA	NA
5806	Weeping cherry	Prunus pendula	Rochester	New York	-77.578098	43.16626	1 Webster Rec	12.7	no_info	0 to 15.24 cm	Rochester	NA	NA	NA	NA	NA	NA	NA	NA	NA	NA	NA	NA	NA	NA	NA	NA
5807	Spruce species	Picea	Rochester	New York	-77.578098	43.16626	1 Webster Rec	12.7	no_info	0 to 15.24 cm	Rochester	NA	NA	NA	NA	NA	NA	NA	NA	NA	NA	NA	NA	NA	NA	NA	NA
5808	Spruce species	Picea	Rochester	New York	-77.578098	43.16626	1 Webster Rec	15.24	no_info	0 to 15.24 cm	Rochester	NA	NA	NA	NA	NA	NA	NA	NA	NA	NA	NA	NA	NA	NA	NA	NA
5809	Spruce species	Picea	Rochester	New York	-77.578098	43.16626	1 Webster Rec	7.62	no_info	0 to 15.24 cm	Rochester	NA	NA	NA	NA	NA	NA	NA	NA	NA	NA	NA	NA	NA	NA	NA	NA
5811	Spruce species	Picea	Rochester	New York	-77.578098	43.16626	1 Webster Rec	7.62	no_info	0 to 15.24 cm	Rochester	NA	NA	NA	NA	NA	NA	NA	NA	NA	NA	NA	NA	NA	NA	NA	NA
5812	Norway spruce	Picea abies	Rochester	New York	-77.578098	43.16626	1 Webster Rec	12.7	introduced	0 to 15.24 cm	Rochester	NA	NA	NA	NA	NA	NA	NA	NA	NA	NA	NA	NA	NA	NA	NA	NA
5813	Paperbark maple	Acer griseum	Rochester	New York	-77.578098	43.16626	1 Webster Rec	17.78	introduced	15.24 to 30.48 cm	Rochester	NA	NA	NA	NA	NA	NA	NA	NA	NA	NA	NA	NA	NA	NA	NA	NA
5814	Paperbark maple	Acer griseum	Rochester	New York	-77.578098	43.16626	1 Webster Rec	17.78	introduced	15.24 to 30.48 cm	Rochester	NA	NA	NA	NA	NA	NA	NA	NA	NA	NA	NA	NA	NA	NA	NA	NA
5815	Paperbark maple	Acer griseum	Rochester	New York	-77.578098	43.16626	1 Webster Rec	25.4	introduced	15.24 to 30.48 cm	Rochester	NA	NA	NA	NA	NA	NA	NA	NA	NA	NA	NA	NA	NA	NA	NA	NA
5816	Paperbark maple	Acer griseum	Rochester	New York	-77.578098	43.16626	1 Webster Rec	17.78	introduced	15.24 to 30.48 cm	Rochester	NA	NA	NA	NA	NA	NA	NA	NA	NA	NA	NA	NA	NA	NA	NA	NA
5817	Paperbark maple	Acer griseum	Rochester	New York	-77.578098	43.16626	1 Webster Rec	17.78	introduced	15.24 to 30.48 cm	Rochester	NA	NA	NA	NA	NA	NA	NA	NA	NA	NA	NA	NA	NA	NA	NA	NA
11581	Tuliptree	Liriodendron tulipifera	Rochester	New York	-77.578098	43.16626	1 Webster Rec	10.16	naturally_occurring	0 to 15.24 cm	Rochester	NA	NA	NA	NA	NA	NA	NA	NA	NA	NA	NA	NA	NA	NA	NA	NA
11582	Sugar maple	Acer saccharum	Rochester	New York	-77.578098	43.16626	1 Webster Rec	7.62	naturally_occurring	0 to 15.24 cm	Rochester	NA	NA	NA	NA	NA	NA	NA	NA	NA	NA	NA	NA	NA	NA	NA	NA
11583	Red maple	Acer rubrum	Rochester	New York	-77.578098	43.16626	1 Webster Rec	10.16	naturally_occurring	0 to 15.24 cm	Rochester	NA	NA	NA	NA	NA	NA	NA	NA	NA	NA	NA	NA	NA	NA	NA	NA
12421	Tuliptree	Liriodendron tulipifera	Rochester	New York	-77.578098	43.16626	1 Webster Rec	12.7	naturally_occurring	0 to 15.24 cm	Rochester	NA	NA	NA	NA	NA	NA	NA	NA	NA	NA	NA	NA	NA	NA	NA	NA
12422	Sugar maple	Acer saccharum	Rochester	New York	-77.578098	43.16626	1 Webster Rec	12.7	naturally_occurring	0 to 15.24 cm	Rochester	NA	NA	NA	NA	NA	NA	NA	NA	NA	NA	NA	NA	NA	NA	NA	NA
12423	Red maple	Acer rubrum	Rochester	New York	-77.578098	43.16626	1 Webster Rec	12.7	naturally_occurring	0 to 15.24 cm	Rochester	NA	NA	NA	NA	NA	NA	NA	NA	NA	NA	NA	NA	NA	NA	NA	NA
12424	Northern red oak	Quercus rubra	Rochester	New York	-77.578098	43.16626	1 Webster Rec	12.7	naturally_occurring	0 to 15.24 cm	Rochester	NA	NA	NA	NA	NA	NA	NA	NA	NA	NA	NA	NA	NA	NA	NA	NA
12425	Red maple	Acer rubrum	Rochester	New York	-77.578098	43.16626	1 Webster Rec	10.16	naturally_occurring	0 to 15.24 cm	Rochester	NA	NA	NA	NA	NA	NA	NA	NA	NA	NA	NA	NA	NA	NA	NA	NA
12426	Northern red oak	Quercus rubra	Rochester	New York	-77.578098	43.16626	1 Webster Rec	12.7	naturally_occurring	0 to 15.24 cm	Rochester	NA	NA	NA	NA	NA	NA	NA	NA	NA	NA	NA	NA	NA	NA	NA	NA
12427	Sugar maple	Acer saccharum	Rochester	New York	-77.578098	43.16626	1 Webster Rec	7.62	naturally_occurring	0 to 15.24 cm	Rochester	NA	NA	NA	NA	NA	NA	NA	NA	NA	NA	NA	NA	NA	NA	NA	NA
12428	Tuliptree	Liriodendron tulipifera	Rochester	New York	-77.578098	43.16626	1 Webster Rec	10.16	naturally_occurring	0 to 15.24 cm	Rochester	NA	NA	NA	NA	NA	NA	NA	NA	NA	NA	NA	NA	NA	NA	NA	NA
12429	Northern red oak	Quercus rubra	Rochester	New York	-77.578098	43.16626	1 Webster Rec	17.78	naturally_occurring	15.24 to 30.48 cm	Rochester	NA	NA	NA	NA	NA	NA	NA	NA	NA	NA	NA	NA	NA	NA	NA	NA
12430	Tuliptree	Liriodendron tulipifera	Rochester	New York	-77.578098	43.16626	1 Webster Rec	5.08	naturally_occurring	0 to 15.24 cm	Rochester	NA	NA	NA	NA	NA	NA	NA	NA	NA	NA	NA	NA	NA	NA	NA	NA
12431	Red maple	Acer rubrum	Rochester	New York	-77.578098	43.16626	1 Webster Rec	10.16	naturally_occurring	0 to 15.24 cm	Rochester	NA	NA	NA	NA	NA	NA	NA	NA	NA	NA	NA	NA	NA	NA	NA	NA
12432	Sugar maple	Acer saccharum	Rochester	New York	-77.578098	43.16626	1 Webster Rec	7.62	naturally_occurring	0 to 15.24 cm	Rochester	NA	NA	NA	NA	NA	NA	NA	NA	NA	NA	NA	NA	NA	NA	NA	NA
12433	Northern red oak	Quercus rubra	Rochester	New York	-77.578098	43.16626	1 Webster Rec	7.62	naturally_occurring	0 to 15.24 cm	Rochester	NA	NA	NA	NA	NA	NA	NA	NA	NA	NA	NA	NA	NA	NA	NA	NA
127034	Crimean linden	Tilia euchlora	Rochester	New York	-77.5810389	43.1643217	1 Grand Av	5.08	no_info	0 to 15.24 cm	Rochester	NA	NA	NA	NA	NA	NA	NA	NA	NA	NA	NA	NA	NA	NA	NA	NA
127035	Crimean linden	Tilia euchlora	Rochester	New York	-77.5810389	43.1643217	1 Grand Av	5.08	no_info	0 to 15.24 cm	Rochester	NA	NA	NA	NA	NA	NA	NA	NA	NA	NA	NA	NA	NA	NA	NA	NA
130357	Japanese zelkova	Zelkova serrata	Rochester	New York	-77.5810389	43.1643217	1 Grand Av	5.08	introduced	0 to 15.24 cm	Rochester	NA	NA	NA	NA	NA	NA	NA	NA	NA	NA	NA	NA	NA	NA	NA	NA
130358	Japanese zelkova	Zelkova serrata	Rochester	New York	-77.5810389	43.1643217	1 Grand Av	5.08	introduced	0 to 15.24 cm	Rochester	NA	NA	NA	NA	NA	NA	NA	NA	NA	NA	NA	NA	NA	NA	NA	NA
130359	Japanese zelkova	Zelkova serrata	Rochester	New York	-77.5810389	43.1643217	1 Grand Av	5.08	introduced	0 to 15.24 cm	Rochester	NA	NA	NA	NA	NA	NA	NA	NA	NA	NA	NA	NA	NA	NA	NA	NA
130360	Japanese zelkova	Zelkova serrata	Rochester	New York	-77.5810389	43.1643217	1 Grand Av	5.08	introduced	0 to 15.24 cm	Rochester	NA	NA	NA	NA	NA	NA	NA	NA	NA	NA	NA	NA	NA	NA	NA	NA
130361	Japanese zelkova	Zelkova serrata	Rochester	New York	-77.5810389	43.1643217	1 Grand Av	5.08	introduced	0 to 15.24 cm	Rochester	NA	NA	NA	NA	NA	NA	NA	NA	NA	NA	NA	NA	NA	NA	NA	NA
130362	Japanese zelkova	Zelkova serrata	Rochester	New York	-77.5810389	43.1643217	1 Grand Av	5.08	introduced	0 to 15.24 cm	Rochester	NA	NA	NA	NA	NA	NA	NA	NA	NA	NA	NA	NA	NA	NA	NA	NA
562	White ash	Fraxinus americana	Rochester	New York	-73.983824	40.721472	Mt Hope Bb	30.48	naturally_occurring	15.24 to 30.48 cm	Rochester	NA	NA	NA	NA	NA	NA	NA	NA	NA	NA	NA	NA	NA	NA	NA	NA
688	Green ash	Fraxinus pennsylvanica	Rochester	New York	-73.983824	40.721472	Mt Hope Bb	104.14	naturally_occurring	more than 76.2 cm	Rochester	NA	NA	NA	NA	NA	NA	NA	NA	NA	NA	NA	NA	NA	NA	NA	NA
1087	White ash	Fraxinus americana	Rochester	New York	-77.492633	43.139196	Mt Hope W	20.32	naturally_occurring	15.24 to 30.48 cm	Rochester	NA	NA	NA	NA	NA	NA	NA	NA	NA	NA	NA	NA	NA	NA	NA	NA
1391	White ash	Fraxinus americana	Rochester	New York	-73.983824	40.721472	Mt Hope Bb	33.02	naturally_occurring	30.48 to 45.72 cm	Rochester	NA	NA	NA	NA	NA	NA	NA	NA	NA	NA	NA	NA	NA	NA	NA	NA
3057	White ash	Fraxinus americana	Rochester	New York	-77.492633	43.139196	Mt Hope O	20.32	naturally_occurring	15.24 to 30.48 cm	Rochester	NA	NA	NA	NA	NA	NA	NA	NA	NA	NA	NA	NA	NA	NA	NA	NA
3058	White ash	Fraxinus americana	Rochester	New York	-77.492633	43.139196	Mt Hope O	20.32	naturally_occurring	15.24 to 30.48 cm	Rochester	NA	NA	NA	NA	NA	NA	NA	NA	NA	NA	NA	NA	NA	NA	NA	NA
3059	Green ash	Fraxinus pennsylvanica	Rochester	New York	-73.978752	40.719933	Mt Hope D	101.6	naturally_occurring	more than 76.2 cm	Rochester	NA	NA	NA	NA	NA	NA	NA	NA	NA	NA	NA	NA	NA	NA	NA	NA
3061	White ash	Fraxinus americana	Rochester	New York	-73.986224	40.722344	Mt Hope A	45.72	naturally_occurring	30.48 to 45.72 cm	Rochester	NA	NA	NA	NA	NA	NA	NA	NA	NA	NA	NA	NA	NA	NA	NA	NA
3062	White ash	Fraxinus americana	Rochester	New York	-73.981308	40.720709	Mt Hope C	50.8	naturally_occurring	45.72 to 60.96 cm	Rochester	NA	NA	NA	NA	NA	NA	NA	NA	NA	NA	NA	NA	NA	NA	NA	NA
3063	White ash	Fraxinus americana	Rochester	New York	-77.492633	43.139196	Mt Hope W	35.56	naturally_occurring	30.48 to 45.72 cm	Rochester	NA	NA	NA	NA	NA	NA	NA	NA	NA	NA	NA	NA	NA	NA	NA	NA
3065	Green ash	Fraxinus pennsylvanica	Rochester	New York	-74.01793	40.706174	Mt Hope 1	101.6	naturally_occurring	more than 76.2 cm	Rochester	NA	NA	NA	NA	NA	NA	NA	NA	NA	NA	NA	NA	NA	NA	NA	NA
3066	White ash	Fraxinus americana	Rochester	New York	-75.328623	42.681317	Mt Hope 8	30.48	naturally_occurring	15.24 to 30.48 cm	Rochester	NA	NA	NA	NA	NA	NA	NA	NA	NA	NA	NA	NA	NA	NA	NA	NA
3068	White ash	Fraxinus americana	Rochester	New York	-77.492633	43.139196	Mt Hope Y	124.46	naturally_occurring	more than 76.2 cm	Rochester	NA	NA	NA	NA	NA	NA	NA	NA	NA	NA	NA	NA	NA	NA	NA	NA
3069	White ash	Fraxinus americana	Rochester	New York	-77.492633	43.139196	Mt Hope Y	25.4	naturally_occurring	15.24 to 30.48 cm	Rochester	NA	NA	NA	NA	NA	NA	NA	NA	NA	NA	NA	NA	NA	NA	NA	NA
3920	Nrwy maple	NA	Rochester	New York	-77.5742099	43.1790913	Bausch Lomb Riverside 4	38.1	no_info	30.48 to 45.72 cm	Rochester	NA	NA	NA	NA	NA	NA	NA	NA	NA	NA	NA	NA	NA	NA	NA	NA
3921	Nrwy maple	NA	Rochester	New York	-77.5742099	43.1790913	Bausch Lomb Riverside 4	33.02	no_info	30.48 to 45.72 cm	Rochester	NA	NA	NA	NA	NA	NA	NA	NA	NA	NA	NA	NA	NA	NA	NA	NA
3922	Nrwy maple	NA	Rochester	New York	-77.5742099	43.1790913	Bausch Lomb Riverside 4	45.72	no_info	30.48 to 45.72 cm	Rochester	NA	NA	NA	NA	NA	NA	NA	NA	NA	NA	NA	NA	NA	NA	NA	NA
3923	Nrwy maple	NA	Rochester	New York	-77.5742099	43.1790913	Bausch Lomb Riverside 4	40.64	no_info	30.48 to 45.72 cm	Rochester	NA	NA	NA	NA	NA	NA	NA	NA	NA	NA	NA	NA	NA	NA	NA	NA
3924	Nrwy maple	NA	Rochester	New York	-77.5742099	43.1790913	Bausch Lomb Riverside 4	35.56	no_info	30.48 to 45.72 cm	Rochester	NA	NA	NA	NA	NA	NA	NA	NA	NA	NA	NA	NA	NA	NA	NA	NA
3925	Blacklocust	Robinia pseudoacacia	Rochester	New York	-77.5742099	43.1790913	Bausch Lomb Riverside 4	104.14	naturally_occurring	more than 76.2 cm	Rochester	NA	NA	NA	NA	NA	NA	NA	NA	NA	NA	NA	NA	NA	NA	NA	NA
4605	Northern red oak	Quercus rubra	Rochester	New York	-77.5742099	43.1790913	Bausch Lomb Riverside 4	15.24	naturally_occurring	0 to 15.24 cm	Rochester	NA	NA	NA	NA	NA	NA	NA	NA	NA	NA	NA	NA	NA	NA	NA	NA
4606	English walnut	Juglans regia	Rochester	New York	-77.5742099	43.1790913	Bausch Lomb Riverside 4	38.1	introduced	30.48 to 45.72 cm	Rochester	NA	NA	NA	NA	NA	NA	NA	NA	NA	NA	NA	NA	NA	NA	NA	NA
4720	Yellowwood	Cladrastis lutea	Rochester	New York	-77.624631	43.118535	1 Eastmoreland	7.62	no_info	0 to 15.24 cm	Rochester	NA	NA	NA	NA	NA	NA	NA	NA	NA	NA	NA	NA	NA	NA	NA	NA
4721	Yellowwood	Cladrastis lutea	Rochester	New York	-77.624631	43.118535	1 Eastmoreland	7.62	no_info	0 to 15.24 cm	Rochester	NA	NA	NA	NA	NA	NA	NA	NA	NA	NA	NA	NA	NA	NA	NA	NA
4724	Northern red oak	Quercus rubra	Rochester	New York	-77.624631	43.118535	1 Eastmoreland	7.62	naturally_occurring	0 to 15.24 cm	Rochester	NA	NA	NA	NA	NA	NA	NA	NA	NA	NA	NA	NA	NA	NA	NA	NA
4754	Yellowwood	Cladrastis lutea	Rochester	New York	-77.624631	43.118535	1 Eastmoreland	12.7	no_info	0 to 15.24 cm	Rochester	NA	NA	NA	NA	NA	NA	NA	NA	NA	NA	NA	NA	NA	NA	NA	NA
4756	Northern red oak	Quercus rubra	Rochester	New York	-77.624631	43.118535	1 Eastmoreland	7.62	naturally_occurring	0 to 15.24 cm	Rochester	NA	NA	NA	NA	NA	NA	NA	NA	NA	NA	NA	NA	NA	NA	NA	NA
4858	Little leaf linden	Tilia cordata	Rochester	New York	-77.5742099	43.1790913	Bausch Lomb Riverside 1	30.48	introduced	15.24 to 30.48 cm	Rochester	NA	NA	NA	NA	NA	NA	NA	NA	NA	NA	NA	NA	NA	NA	NA	NA
4859	Little leaf linden	Tilia cordata	Rochester	New York	-77.5742099	43.1790913	Bausch Lomb Riverside 1	22.86	introduced	15.24 to 30.48 cm	Rochester	NA	NA	NA	NA	NA	NA	NA	NA	NA	NA	NA	NA	NA	NA	NA	NA
4860	London planetree	Platanus acerifolia	Rochester	New York	-77.5742099	43.1790913	Bausch Lomb Riverside 1	30.48	introduced	15.24 to 30.48 cm	Rochester	NA	NA	NA	NA	NA	NA	NA	NA	NA	NA	NA	NA	NA	NA	NA	NA
4861	American beech	Fagus grandifolia	Rochester	New York	-77.5742099	43.1790913	Bausch Lomb Riverside 1	30.48	naturally_occurring	15.24 to 30.48 cm	Rochester	NA	NA	NA	NA	NA	NA	NA	NA	NA	NA	NA	NA	NA	NA	NA	NA
4862	Little leaf linden	Tilia cordata	Rochester	New York	-77.5742099	43.1790913	Bausch Lomb Riverside 1	30.48	introduced	15.24 to 30.48 cm	Rochester	NA	NA	NA	NA	NA	NA	NA	NA	NA	NA	NA	NA	NA	NA	NA	NA
4863	Linden species	Tilia	Rochester	New York	-77.5742099	43.1790913	Bausch Lomb Riverside 1	63.5	no_info	60.96 to 76.2 cm	Rochester	NA	NA	NA	NA	NA	NA	NA	NA	NA	NA	NA	NA	NA	NA	NA	NA
4864	Linden species	Tilia	Rochester	New York	-77.5742099	43.1790913	Bausch Lomb Riverside 1	27.94	no_info	15.24 to 30.48 cm	Rochester	NA	NA	NA	NA	NA	NA	NA	NA	NA	NA	NA	NA	NA	NA	NA	NA
4865	Linden species	Tilia	Rochester	New York	-77.5742099	43.1790913	Bausch Lomb Riverside 1	17.78	no_info	15.24 to 30.48 cm	Rochester	NA	NA	NA	NA	NA	NA	NA	NA	NA	NA	NA	NA	NA	NA	NA	NA
4866	Linden species	Tilia	Rochester	New York	-77.5742099	43.1790913	Bausch Lomb Riverside 1	20.32	no_info	15.24 to 30.48 cm	Rochester	NA	NA	NA	NA	NA	NA	NA	NA	NA	NA	NA	NA	NA	NA	NA	NA
4867	Linden species	Tilia	Rochester	New York	-77.5742099	43.1790913	Bausch Lomb Riverside 1	22.86	no_info	15.24 to 30.48 cm	Rochester	NA	NA	NA	NA	NA	NA	NA	NA	NA	NA	NA	NA	NA	NA	NA	NA
4868	Linden species	Tilia	Rochester	New York	-77.5742099	43.1790913	Bausch Lomb Riverside 1	15.24	no_info	0 to 15.24 cm	Rochester	NA	NA	NA	NA	NA	NA	NA	NA	NA	NA	NA	NA	NA	NA	NA	NA
4869	Linden species	Tilia	Rochester	New York	-77.5742099	43.1790913	Bausch Lomb Riverside 1	17.78	no_info	15.24 to 30.48 cm	Rochester	NA	NA	NA	NA	NA	NA	NA	NA	NA	NA	NA	NA	NA	NA	NA	NA
4870	Linden species	Tilia	Rochester	New York	-77.5742099	43.1790913	Bausch Lomb Riverside 1	17.78	no_info	15.24 to 30.48 cm	Rochester	NA	NA	NA	NA	NA	NA	NA	NA	NA	NA	NA	NA	NA	NA	NA	NA
4871	Linden species	Tilia	Rochester	New York	-77.5742099	43.1790913	Bausch Lomb Riverside 1	15.24	no_info	0 to 15.24 cm	Rochester	NA	NA	NA	NA	NA	NA	NA	NA	NA	NA	NA	NA	NA	NA	NA	NA
4872	Linden species	Tilia	Rochester	New York	-77.5742099	43.1790913	Bausch Lomb Riverside 1	15.24	no_info	0 to 15.24 cm	Rochester	NA	NA	NA	NA	NA	NA	NA	NA	NA	NA	NA	NA	NA	NA	NA	NA
4873	Linden species	Tilia	Rochester	New York	-77.5742099	43.1790913	Bausch Lomb Riverside 1	66.04	no_info	60.96 to 76.2 cm	Rochester	NA	NA	NA	NA	NA	NA	NA	NA	NA	NA	NA	NA	NA	NA	NA	NA
4874	Linden species	Tilia	Rochester	New York	-77.5742099	43.1790913	Bausch Lomb Riverside 1	17.78	no_info	15.24 to 30.48 cm	Rochester	NA	NA	NA	NA	NA	NA	NA	NA	NA	NA	NA	NA	NA	NA	NA	NA
4875	Linden species	Tilia	Rochester	New York	-77.5742099	43.1790913	Bausch Lomb Riverside 1	66.04	no_info	60.96 to 76.2 cm	Rochester	NA	NA	NA	NA	NA	NA	NA	NA	NA	NA	NA	NA	NA	NA	NA	NA
4877	Linden species	Tilia	Rochester	New York	-77.5742099	43.1790913	Bausch Lomb Riverside 1	50.8	no_info	45.72 to 60.96 cm	Rochester	NA	NA	NA	NA	NA	NA	NA	NA	NA	NA	NA	NA	NA	NA	NA	NA
4880	Linden species	Tilia	Rochester	New York	-77.5742099	43.1790913	Bausch Lomb Riverside 1	71.12	no_info	60.96 to 76.2 cm	Rochester	NA	NA	NA	NA	NA	NA	NA	NA	NA	NA	NA	NA	NA	NA	NA	NA
4881	Elm species	Ulmus	Rochester	New York	-77.5742099	43.1790913	Bausch Lomb Riverside 1	45.72	no_info	30.48 to 45.72 cm	Rochester	NA	NA	NA	NA	NA	NA	NA	NA	NA	NA	NA	NA	NA	NA	NA	NA
4882	White oak	Quercus alba	Rochester	New York	-77.5742099	43.1790913	Bausch Lomb Riverside 1	27.94	naturally_occurring	15.24 to 30.48 cm	Rochester	NA	NA	NA	NA	NA	NA	NA	NA	NA	NA	NA	NA	NA	NA	NA	NA
4883	White oak	Quercus alba	Rochester	New York	-77.5742099	43.1790913	Bausch Lomb Riverside 1	38.1	naturally_occurring	30.48 to 45.72 cm	Rochester	NA	NA	NA	NA	NA	NA	NA	NA	NA	NA	NA	NA	NA	NA	NA	NA
4884	Linden species	Tilia	Rochester	New York	-77.5742099	43.1790913	Bausch Lomb Riverside 1	76.2	no_info	60.96 to 76.2 cm	Rochester	NA	NA	NA	NA	NA	NA	NA	NA	NA	NA	NA	NA	NA	NA	NA	NA
4885	Linden species	Tilia	Rochester	New York	-77.5742099	43.1790913	Bausch Lomb Riverside 1	60.96	no_info	45.72 to 60.96 cm	Rochester	NA	NA	NA	NA	NA	NA	NA	NA	NA	NA	NA	NA	NA	NA	NA	NA
4886	Linden species	Tilia	Rochester	New York	-77.5742099	43.1790913	Bausch Lomb Riverside 1	20.32	no_info	15.24 to 30.48 cm	Rochester	NA	NA	NA	NA	NA	NA	NA	NA	NA	NA	NA	NA	NA	NA	NA	NA
4887	Linden species	Tilia	Rochester	New York	-77.5742099	43.1790913	Bausch Lomb Riverside 1	25.4	no_info	15.24 to 30.48 cm	Rochester	NA	NA	NA	NA	NA	NA	NA	NA	NA	NA	NA	NA	NA	NA	NA	NA
4888	Linden species	Tilia	Rochester	New York	-77.5742099	43.1790913	Bausch Lomb Riverside 1	25.4	no_info	15.24 to 30.48 cm	Rochester	NA	NA	NA	NA	NA	NA	NA	NA	NA	NA	NA	NA	NA	NA	NA	NA
4889	Linden species	Tilia	Rochester	New York	-77.5742099	43.1790913	Bausch Lomb Riverside 1	45.72	no_info	30.48 to 45.72 cm	Rochester	NA	NA	NA	NA	NA	NA	NA	NA	NA	NA	NA	NA	NA	NA	NA	NA
4890	White oak	Quercus alba	Rochester	New York	-77.5742099	43.1790913	Bausch Lomb Riverside 1	50.8	naturally_occurring	45.72 to 60.96 cm	Rochester	NA	NA	NA	NA	NA	NA	NA	NA	NA	NA	NA	NA	NA	NA	NA	NA
4891	Linden species	Tilia	Rochester	New York	-77.5742099	43.1790913	Bausch Lomb Riverside 1	27.94	no_info	15.24 to 30.48 cm	Rochester	NA	NA	NA	NA	NA	NA	NA	NA	NA	NA	NA	NA	NA	NA	NA	NA
4892	White oak	Quercus alba	Rochester	New York	-77.5742099	43.1790913	Bausch Lomb Riverside 1	50.8	naturally_occurring	45.72 to 60.96 cm	Rochester	NA	NA	NA	NA	NA	NA	NA	NA	NA	NA	NA	NA	NA	NA	NA	NA
4893	White oak	Quercus alba	Rochester	New York	-77.5742099	43.1790913	Bausch Lomb Riverside 1	30.48	naturally_occurring	15.24 to 30.48 cm	Rochester	NA	NA	NA	NA	NA	NA	NA	NA	NA	NA	NA	NA	NA	NA	NA	NA
4894	species	NA	Rochester	New York	-77.5742099	43.1790913	Bausch Lomb Riverside 1	40.64	no_info	30.48 to 45.72 cm	Rochester	NA	NA	NA	NA	NA	NA	NA	NA	NA	NA	NA	NA	NA	NA	NA	NA
4902	Linden species	Tilia	Rochester	New York	-77.5742099	43.1790913	Bausch Lomb Riverside 1	35.56	no_info	30.48 to 45.72 cm	Rochester	NA	NA	NA	NA	NA	NA	NA	NA	NA	NA	NA	NA	NA	NA	NA	NA
4903	Linden species	Tilia	Rochester	New York	-77.5742099	43.1790913	Bausch Lomb Riverside 1	22.86	no_info	15.24 to 30.48 cm	Rochester	NA	NA	NA	NA	NA	NA	NA	NA	NA	NA	NA	NA	NA	NA	NA	NA
4904	Linden species	Tilia	Rochester	New York	-77.5742099	43.1790913	Bausch Lomb Riverside 1	12.7	no_info	0 to 15.24 cm	Rochester	NA	NA	NA	NA	NA	NA	NA	NA	NA	NA	NA	NA	NA	NA	NA	NA
4905	cherry	NA	Rochester	New York	-77.5742099	43.1790913	Bausch Lomb Riverside 1	7.62	no_info	0 to 15.24 cm	Rochester	NA	NA	NA	NA	NA	NA	NA	NA	NA	NA	NA	NA	NA	NA	NA	NA
4906	White oak	Quercus alba	Rochester	New York	-77.5742099	43.1790913	Bausch Lomb Riverside 1	45.72	naturally_occurring	30.48 to 45.72 cm	Rochester	NA	NA	NA	NA	NA	NA	NA	NA	NA	NA	NA	NA	NA	NA	NA	NA
4907	Ash species	Fraxinus	Rochester	New York	-77.5742099	43.1790913	Bausch Lomb Riverside 1	30.48	no_info	15.24 to 30.48 cm	Rochester	NA	NA	NA	NA	NA	NA	NA	NA	NA	NA	NA	NA	NA	NA	NA	NA
4909	Species oak	Quercus	Rochester	New York	-77.5742099	43.1790913	Bausch Lomb Riverside 1	30.48	no_info	15.24 to 30.48 cm	Rochester	NA	NA	NA	NA	NA	NA	NA	NA	NA	NA	NA	NA	NA	NA	NA	NA
4911	Ash species	Fraxinus	Rochester	New York	-77.5742099	43.1790913	Bausch Lomb Riverside 1	30.48	no_info	15.24 to 30.48 cm	Rochester	NA	NA	NA	NA	NA	NA	NA	NA	NA	NA	NA	NA	NA	NA	NA	NA
4913	Nrwy maple	NA	Rochester	New York	-77.5742099	43.1790913	Bausch Lomb Riverside 1	22.86	no_info	15.24 to 30.48 cm	Rochester	NA	NA	NA	NA	NA	NA	NA	NA	NA	NA	NA	NA	NA	NA	NA	NA
4914	Nrwy maple	NA	Rochester	New York	-77.5742099	43.1790913	Bausch Lomb Riverside 1	30.48	no_info	15.24 to 30.48 cm	Rochester	NA	NA	NA	NA	NA	NA	NA	NA	NA	NA	NA	NA	NA	NA	NA	NA
4915	Linden species	Tilia	Rochester	New York	-77.5742099	43.1790913	Bausch Lomb Riverside 1	33.02	no_info	30.48 to 45.72 cm	Rochester	NA	NA	NA	NA	NA	NA	NA	NA	NA	NA	NA	NA	NA	NA	NA	NA
4916	Linden species	Tilia	Rochester	New York	-77.5742099	43.1790913	Bausch Lomb Riverside 1	30.48	no_info	15.24 to 30.48 cm	Rochester	NA	NA	NA	NA	NA	NA	NA	NA	NA	NA	NA	NA	NA	NA	NA	NA
4917	Linden species	Tilia	Rochester	New York	-77.5742099	43.1790913	Bausch Lomb Riverside 1	25.4	no_info	15.24 to 30.48 cm	Rochester	NA	NA	NA	NA	NA	NA	NA	NA	NA	NA	NA	NA	NA	NA	NA	NA
4918	Linden species	Tilia	Rochester	New York	-77.5742099	43.1790913	Bausch Lomb Riverside 1	25.4	no_info	15.24 to 30.48 cm	Rochester	NA	NA	NA	NA	NA	NA	NA	NA	NA	NA	NA	NA	NA	NA	NA	NA
4919	Linden species	Tilia	Rochester	New York	-77.5742099	43.1790913	Bausch Lomb Riverside 1	25.4	no_info	15.24 to 30.48 cm	Rochester	NA	NA	NA	NA	NA	NA	NA	NA	NA	NA	NA	NA	NA	NA	NA	NA
4920	Linden species	Tilia	Rochester	New York	-77.5742099	43.1790913	Bausch Lomb Riverside 1	35.56	no_info	30.48 to 45.72 cm	Rochester	NA	NA	NA	NA	NA	NA	NA	NA	NA	NA	NA	NA	NA	NA	NA	NA
4921	Linden species	Tilia	Rochester	New York	-77.5742099	43.1790913	Bausch Lomb Riverside 1	30.48	no_info	15.24 to 30.48 cm	Rochester	NA	NA	NA	NA	NA	NA	NA	NA	NA	NA	NA	NA	NA	NA	NA	NA
4922	Linden species	Tilia	Rochester	New York	-77.5742099	43.1790913	Bausch Lomb Riverside 1	33.02	no_info	30.48 to 45.72 cm	Rochester	NA	NA	NA	NA	NA	NA	NA	NA	NA	NA	NA	NA	NA	NA	NA	NA
4959	Red maple	Acer rubrum	Rochester	New York	-77.5742099	43.1790913	Bausch Lomb Riverside 1	27.94	naturally_occurring	15.24 to 30.48 cm	Rochester	NA	NA	NA	NA	NA	NA	NA	NA	NA	NA	NA	NA	NA	NA	NA	NA
4960	Black walnut	Juglans nigra	Rochester	New York	-77.5742099	43.1790913	Bausch Lomb Riverside 1	38.1	naturally_occurring	30.48 to 45.72 cm	Rochester	NA	NA	NA	NA	NA	NA	NA	NA	NA	NA	NA	NA	NA	NA	NA	NA
4961	White oak	Quercus alba	Rochester	New York	-77.5742099	43.1790913	Bausch Lomb Riverside 1	53.34	naturally_occurring	45.72 to 60.96 cm	Rochester	NA	NA	NA	NA	NA	NA	NA	NA	NA	NA	NA	NA	NA	NA	NA	NA
4962	White oak	Quercus alba	Rochester	New York	-77.5742099	43.1790913	Bausch Lomb Riverside 1	38.1	naturally_occurring	30.48 to 45.72 cm	Rochester	NA	NA	NA	NA	NA	NA	NA	NA	NA	NA	NA	NA	NA	NA	NA	NA
4963	White oak	Quercus alba	Rochester	New York	-77.5742099	43.1790913	Bausch Lomb Riverside 1	38.1	naturally_occurring	30.48 to 45.72 cm	Rochester	NA	NA	NA	NA	NA	NA	NA	NA	NA	NA	NA	NA	NA	NA	NA	NA
4965	Nrwy maple	NA	Rochester	New York	-77.5742099	43.1790913	Bausch Lomb Riverside 1	35.56	no_info	30.48 to 45.72 cm	Rochester	NA	NA	NA	NA	NA	NA	NA	NA	NA	NA	NA	NA	NA	NA	NA	NA
4966	Ash species	Fraxinus	Rochester	New York	-77.5742099	43.1790913	Bausch Lomb Riverside 1	33.02	no_info	30.48 to 45.72 cm	Rochester	NA	NA	NA	NA	NA	NA	NA	NA	NA	NA	NA	NA	NA	NA	NA	NA
4967	White oak	Quercus alba	Rochester	New York	-77.5742099	43.1790913	Bausch Lomb Riverside 1	48.26	naturally_occurring	45.72 to 60.96 cm	Rochester	NA	NA	NA	NA	NA	NA	NA	NA	NA	NA	NA	NA	NA	NA	NA	NA
4969	Elm species	Ulmus	Rochester	New York	-77.5742099	43.1790913	Bausch Lomb Riverside 1	40.64	no_info	30.48 to 45.72 cm	Rochester	NA	NA	NA	NA	NA	NA	NA	NA	NA	NA	NA	NA	NA	NA	NA	NA
4970	White oak	Quercus alba	Rochester	New York	-77.5742099	43.1790913	Bausch Lomb Riverside 1	50.8	naturally_occurring	45.72 to 60.96 cm	Rochester	NA	NA	NA	NA	NA	NA	NA	NA	NA	NA	NA	NA	NA	NA	NA	NA
4971	Elm species	Ulmus	Rochester	New York	-77.5742099	43.1790913	Bausch Lomb Riverside 1	91.44	no_info	more than 76.2 cm	Rochester	NA	NA	NA	NA	NA	NA	NA	NA	NA	NA	NA	NA	NA	NA	NA	NA
4972	Northern red oak	Quercus rubra	Rochester	New York	-77.5742099	43.1790913	Bausch Lomb Riverside 1	45.72	naturally_occurring	30.48 to 45.72 cm	Rochester	NA	NA	NA	NA	NA	NA	NA	NA	NA	NA	NA	NA	NA	NA	NA	NA
4973	White oak	Quercus alba	Rochester	New York	-77.5742099	43.1790913	Bausch Lomb Riverside 1	53.34	naturally_occurring	45.72 to 60.96 cm	Rochester	NA	NA	NA	NA	NA	NA	NA	NA	NA	NA	NA	NA	NA	NA	NA	NA
4974	Ash species	Fraxinus	Rochester	New York	-77.5742099	43.1790913	Bausch Lomb Riverside 1	38.1	no_info	30.48 to 45.72 cm	Rochester	NA	NA	NA	NA	NA	NA	NA	NA	NA	NA	NA	NA	NA	NA	NA	NA
4975	White oak	Quercus alba	Rochester	New York	-77.5742099	43.1790913	Bausch Lomb Riverside 1	33.02	naturally_occurring	30.48 to 45.72 cm	Rochester	NA	NA	NA	NA	NA	NA	NA	NA	NA	NA	NA	NA	NA	NA	NA	NA
4976	Species oak	Quercus	Rochester	New York	-77.5742099	43.1790913	Bausch Lomb Riverside 1	55.88	no_info	45.72 to 60.96 cm	Rochester	NA	NA	NA	NA	NA	NA	NA	NA	NA	NA	NA	NA	NA	NA	NA	NA
4977	species	NA	Rochester	New York	-77.5742099	43.1790913	Bausch Lomb Riverside 1	55.88	no_info	45.72 to 60.96 cm	Rochester	NA	NA	NA	NA	NA	NA	NA	NA	NA	NA	NA	NA	NA	NA	NA	NA
4978	White oak	Quercus alba	Rochester	New York	-77.5742099	43.1790913	Bausch Lomb Riverside 1	35.56	naturally_occurring	30.48 to 45.72 cm	Rochester	NA	NA	NA	NA	NA	NA	NA	NA	NA	NA	NA	NA	NA	NA	NA	NA
4982	species	NA	Rochester	New York	-77.5742099	43.1790913	Bausch Lomb Riverside 1	83.82	no_info	more than 76.2 cm	Rochester	NA	NA	NA	NA	NA	NA	NA	NA	NA	NA	NA	NA	NA	NA	NA	NA
4983	White oak	Quercus alba	Rochester	New York	-77.5742099	43.1790913	Bausch Lomb Riverside 1	45.72	naturally_occurring	30.48 to 45.72 cm	Rochester	NA	NA	NA	NA	NA	NA	NA	NA	NA	NA	NA	NA	NA	NA	NA	NA
4984	Birch species	Betula	Rochester	New York	-77.5742099	43.1790913	Bausch Lomb Riverside 1	30.48	no_info	15.24 to 30.48 cm	Rochester	NA	NA	NA	NA	NA	NA	NA	NA	NA	NA	NA	NA	NA	NA	NA	NA
4985	Birch species	Betula	Rochester	New York	-77.5742099	43.1790913	Bausch Lomb Riverside 1	30.48	no_info	15.24 to 30.48 cm	Rochester	NA	NA	NA	NA	NA	NA	NA	NA	NA	NA	NA	NA	NA	NA	NA	NA
4986	Birch species	Betula	Rochester	New York	-77.5742099	43.1790913	Bausch Lomb Riverside 1	25.4	no_info	15.24 to 30.48 cm	Rochester	NA	NA	NA	NA	NA	NA	NA	NA	NA	NA	NA	NA	NA	NA	NA	NA
4987	Eastern redbud	Cercis canadensis	Rochester	New York	-77.5742099	43.1790913	Bausch Lomb Riverside 1	12.7	introduced	0 to 15.24 cm	Rochester	NA	NA	NA	NA	NA	NA	NA	NA	NA	NA	NA	NA	NA	NA	NA	NA
4988	White oak	Quercus alba	Rochester	New York	-77.5742099	43.1790913	Bausch Lomb Riverside 1	43.18	naturally_occurring	30.48 to 45.72 cm	Rochester	NA	NA	NA	NA	NA	NA	NA	NA	NA	NA	NA	NA	NA	NA	NA	NA
4989	White oak	Quercus alba	Rochester	New York	-77.5742099	43.1790913	Bausch Lomb Riverside 1	33.02	naturally_occurring	30.48 to 45.72 cm	Rochester	NA	NA	NA	NA	NA	NA	NA	NA	NA	NA	NA	NA	NA	NA	NA	NA
4990	White oak	Quercus alba	Rochester	New York	-77.5742099	43.1790913	Bausch Lomb Riverside 1	43.18	naturally_occurring	30.48 to 45.72 cm	Rochester	NA	NA	NA	NA	NA	NA	NA	NA	NA	NA	NA	NA	NA	NA	NA	NA
4992	White oak	Quercus alba	Rochester	New York	-77.5742099	43.1790913	Bausch Lomb Riverside 1	66.04	naturally_occurring	60.96 to 76.2 cm	Rochester	NA	NA	NA	NA	NA	NA	NA	NA	NA	NA	NA	NA	NA	NA	NA	NA
4993	White oak	Quercus alba	Rochester	New York	-77.5742099	43.1790913	Bausch Lomb Riverside 1	55.88	naturally_occurring	45.72 to 60.96 cm	Rochester	NA	NA	NA	NA	NA	NA	NA	NA	NA	NA	NA	NA	NA	NA	NA	NA
4994	White oak	Quercus alba	Rochester	New York	-77.5742099	43.1790913	Bausch Lomb Riverside 1	48.26	naturally_occurring	45.72 to 60.96 cm	Rochester	NA	NA	NA	NA	NA	NA	NA	NA	NA	NA	NA	NA	NA	NA	NA	NA
4995	Black walnut	Juglans nigra	Rochester	New York	-77.5742099	43.1790913	Bausch Lomb Riverside 1	53.34	naturally_occurring	45.72 to 60.96 cm	Rochester	NA	NA	NA	NA	NA	NA	NA	NA	NA	NA	NA	NA	NA	NA	NA	NA
4996	White oak	Quercus alba	Rochester	New York	-77.5742099	43.1790913	Bausch Lomb Riverside 1	43.18	naturally_occurring	30.48 to 45.72 cm	Rochester	NA	NA	NA	NA	NA	NA	NA	NA	NA	NA	NA	NA	NA	NA	NA	NA
4997	Eastern cottonwood	Populus deltoides	Rochester	New York	-77.5742099	43.1790913	Bausch Lomb Riverside 1	22.86	naturally_occurring	15.24 to 30.48 cm	Rochester	NA	NA	NA	NA	NA	NA	NA	NA	NA	NA	NA	NA	NA	NA	NA	NA
4998	Eastern cottonwood	Populus deltoides	Rochester	New York	-77.5742099	43.1790913	Bausch Lomb Riverside 1	20.32	naturally_occurring	15.24 to 30.48 cm	Rochester	NA	NA	NA	NA	NA	NA	NA	NA	NA	NA	NA	NA	NA	NA	NA	NA
4999	Eastern cottonwood	Populus deltoides	Rochester	New York	-77.5742099	43.1790913	Bausch Lomb Riverside 1	15.24	naturally_occurring	0 to 15.24 cm	Rochester	NA	NA	NA	NA	NA	NA	NA	NA	NA	NA	NA	NA	NA	NA	NA	NA
5000	Eastern cottonwood	Populus deltoides	Rochester	New York	-77.5742099	43.1790913	Bausch Lomb Riverside 1	15.24	naturally_occurring	0 to 15.24 cm	Rochester	NA	NA	NA	NA	NA	NA	NA	NA	NA	NA	NA	NA	NA	NA	NA	NA
5005	Nrwy maple	NA	Rochester	New York	-77.5742099	43.1790913	Bausch Lomb Riverside 1	35.56	no_info	30.48 to 45.72 cm	Rochester	NA	NA	NA	NA	NA	NA	NA	NA	NA	NA	NA	NA	NA	NA	NA	NA
5007	Ash species	Fraxinus	Rochester	New York	-77.5742099	43.1790913	Bausch Lomb Riverside 1	22.86	no_info	15.24 to 30.48 cm	Rochester	NA	NA	NA	NA	NA	NA	NA	NA	NA	NA	NA	NA	NA	NA	NA	NA
5008	Ash species	Fraxinus	Rochester	New York	-77.5742099	43.1790913	Bausch Lomb Riverside 1	22.86	no_info	15.24 to 30.48 cm	Rochester	NA	NA	NA	NA	NA	NA	NA	NA	NA	NA	NA	NA	NA	NA	NA	NA
5009	Ash species	Fraxinus	Rochester	New York	-77.5742099	43.1790913	Bausch Lomb Riverside 1	30.48	no_info	15.24 to 30.48 cm	Rochester	NA	NA	NA	NA	NA	NA	NA	NA	NA	NA	NA	NA	NA	NA	NA	NA
5010	Nrwy maple	NA	Rochester	New York	-77.5742099	43.1790913	Bausch Lomb Riverside 1	20.32	no_info	15.24 to 30.48 cm	Rochester	NA	NA	NA	NA	NA	NA	NA	NA	NA	NA	NA	NA	NA	NA	NA	NA
5011	Species oak	Quercus	Rochester	New York	-77.5742099	43.1790913	Bausch Lomb Riverside 1	33.02	no_info	30.48 to 45.72 cm	Rochester	NA	NA	NA	NA	NA	NA	NA	NA	NA	NA	NA	NA	NA	NA	NA	NA
5012	Species oak	Quercus	Rochester	New York	-77.5742099	43.1790913	Bausch Lomb Riverside 1	30.48	no_info	15.24 to 30.48 cm	Rochester	NA	NA	NA	NA	NA	NA	NA	NA	NA	NA	NA	NA	NA	NA	NA	NA
5016	White oak	Quercus alba	Rochester	New York	-77.5742099	43.1790913	Bausch Lomb Riverside 1	25.4	naturally_occurring	15.24 to 30.48 cm	Rochester	NA	NA	NA	NA	NA	NA	NA	NA	NA	NA	NA	NA	NA	NA	NA	NA
5026	Ash species	Fraxinus	Rochester	New York	-77.5742099	43.1790913	Bausch Lomb Riverside 1	12.7	no_info	0 to 15.24 cm	Rochester	NA	NA	NA	NA	NA	NA	NA	NA	NA	NA	NA	NA	NA	NA	NA	NA
5027	White oak	Quercus alba	Rochester	New York	-77.5742099	43.1790913	Bausch Lomb Riverside 1	38.1	naturally_occurring	30.48 to 45.72 cm	Rochester	NA	NA	NA	NA	NA	NA	NA	NA	NA	NA	NA	NA	NA	NA	NA	NA
5028	White oak	Quercus alba	Rochester	New York	-77.5742099	43.1790913	Bausch Lomb Riverside 1	43.18	naturally_occurring	30.48 to 45.72 cm	Rochester	NA	NA	NA	NA	NA	NA	NA	NA	NA	NA	NA	NA	NA	NA	NA	NA
5030	Crabapple	Malus	Rochester	New York	-77.5742099	43.1790913	Bausch Lomb Riverside 1	15.24	no_info	0 to 15.24 cm	Rochester	NA	NA	NA	NA	NA	NA	NA	NA	NA	NA	NA	NA	NA	NA	NA	NA
6375	Crabapple	Malus	Rochester	New York	-77.675929	43.103456	1 Crittenden	25.4	no_info	15.24 to 30.48 cm	Rochester	NA	NA	NA	NA	NA	NA	NA	NA	NA	NA	NA	NA	NA	NA	NA	NA
6376	Crabapple	Malus	Rochester	New York	-77.675929	43.103456	1 Crittenden	27.94	no_info	15.24 to 30.48 cm	Rochester	NA	NA	NA	NA	NA	NA	NA	NA	NA	NA	NA	NA	NA	NA	NA	NA
6379	Crabapple	Malus	Rochester	New York	-77.675929	43.103456	1 Crittenden	27.94	no_info	15.24 to 30.48 cm	Rochester	NA	NA	NA	NA	NA	NA	NA	NA	NA	NA	NA	NA	NA	NA	NA	NA
6391	Crabapple	Malus	Rochester	New York	-77.675929	43.103456	1 Crittenden	20.32	no_info	15.24 to 30.48 cm	Rochester	NA	NA	NA	NA	NA	NA	NA	NA	NA	NA	NA	NA	NA	NA	NA	NA
6392	Crabapple	Malus	Rochester	New York	-77.675929	43.103456	1 Crittenden	22.86	no_info	15.24 to 30.48 cm	Rochester	NA	NA	NA	NA	NA	NA	NA	NA	NA	NA	NA	NA	NA	NA	NA	NA
6394	Crabapple	Malus	Rochester	New York	-77.675929	43.103456	1 Crittenden	20.32	no_info	15.24 to 30.48 cm	Rochester	NA	NA	NA	NA	NA	NA	NA	NA	NA	NA	NA	NA	NA	NA	NA	NA
6395	Crabapple	Malus	Rochester	New York	-77.675929	43.103456	1 Crittenden	30.48	no_info	15.24 to 30.48 cm	Rochester	NA	NA	NA	NA	NA	NA	NA	NA	NA	NA	NA	NA	NA	NA	NA	NA
6396	Crabapple	Malus	Rochester	New York	-77.675929	43.103456	1 Crittenden	30.48	no_info	15.24 to 30.48 cm	Rochester	NA	NA	NA	NA	NA	NA	NA	NA	NA	NA	NA	NA	NA	NA	NA	NA
6397	Crabapple	Malus	Rochester	New York	-77.675929	43.103456	1 Crittenden	25.4	no_info	15.24 to 30.48 cm	Rochester	NA	NA	NA	NA	NA	NA	NA	NA	NA	NA	NA	NA	NA	NA	NA	NA
6398	Crabapple	Malus	Rochester	New York	-77.675929	43.103456	1 Crittenden	33.02	no_info	30.48 to 45.72 cm	Rochester	NA	NA	NA	NA	NA	NA	NA	NA	NA	NA	NA	NA	NA	NA	NA	NA
6399	Crabapple	Malus	Rochester	New York	-77.675929	43.103456	1 Crittenden	30.48	no_info	15.24 to 30.48 cm	Rochester	NA	NA	NA	NA	NA	NA	NA	NA	NA	NA	NA	NA	NA	NA	NA	NA
6400	Crabapple	Malus	Rochester	New York	-77.675929	43.103456	1 Crittenden	33.02	no_info	30.48 to 45.72 cm	Rochester	NA	NA	NA	NA	NA	NA	NA	NA	NA	NA	NA	NA	NA	NA	NA	NA
6402	Little leaf linden	Tilia cordata	Rochester	New York	-77.675929	43.103456	1 Crittenden	27.94	introduced	15.24 to 30.48 cm	Rochester	NA	NA	NA	NA	NA	NA	NA	NA	NA	NA	NA	NA	NA	NA	NA	NA
6403	Little leaf linden	Tilia cordata	Rochester	New York	-77.675929	43.103456	1 Crittenden	33.02	introduced	30.48 to 45.72 cm	Rochester	NA	NA	NA	NA	NA	NA	NA	NA	NA	NA	NA	NA	NA	NA	NA	NA
6406	Little leaf linden	Tilia cordata	Rochester	New York	-77.675929	43.103456	1 Crittenden	30.48	introduced	15.24 to 30.48 cm	Rochester	NA	NA	NA	NA	NA	NA	NA	NA	NA	NA	NA	NA	NA	NA	NA	NA
6407	Little leaf linden	Tilia cordata	Rochester	New York	-77.675929	43.103456	1 Crittenden	30.48	introduced	15.24 to 30.48 cm	Rochester	NA	NA	NA	NA	NA	NA	NA	NA	NA	NA	NA	NA	NA	NA	NA	NA
6409	Honeylocust	Gleditsia triacanthos	Rochester	New York	-77.675929	43.103456	1 Crittenden	5.08	introduced	0 to 15.24 cm	Rochester	NA	NA	NA	NA	NA	NA	NA	NA	NA	NA	NA	NA	NA	NA	NA	NA
6410	Little leaf linden	Tilia cordata	Rochester	New York	-77.675929	43.103456	1 Crittenden	22.86	introduced	15.24 to 30.48 cm	Rochester	NA	NA	NA	NA	NA	NA	NA	NA	NA	NA	NA	NA	NA	NA	NA	NA
6411	Little leaf linden	Tilia cordata	Rochester	New York	-77.675929	43.103456	1 Crittenden	35.56	introduced	30.48 to 45.72 cm	Rochester	NA	NA	NA	NA	NA	NA	NA	NA	NA	NA	NA	NA	NA	NA	NA	NA
6412	Honeylocust	Gleditsia triacanthos	Rochester	New York	-77.675929	43.103456	1 Crittenden	5.08	introduced	0 to 15.24 cm	Rochester	NA	NA	NA	NA	NA	NA	NA	NA	NA	NA	NA	NA	NA	NA	NA	NA
6413	Little leaf linden	Tilia cordata	Rochester	New York	-77.675929	43.103456	1 Crittenden	27.94	introduced	15.24 to 30.48 cm	Rochester	NA	NA	NA	NA	NA	NA	NA	NA	NA	NA	NA	NA	NA	NA	NA	NA
7894	Honeylocust	Gleditsia triacanthos	Rochester	New York	-77.639349	43.125799	1 Elmwood Ave Mall	27.94	introduced	15.24 to 30.48 cm	Rochester	NA	NA	NA	NA	NA	NA	NA	NA	NA	NA	NA	NA	NA	NA	NA	NA
7895	Honeylocust	Gleditsia triacanthos	Rochester	New York	-77.639349	43.125799	1 Elmwood Ave Mall	27.94	introduced	15.24 to 30.48 cm	Rochester	NA	NA	NA	NA	NA	NA	NA	NA	NA	NA	NA	NA	NA	NA	NA	NA
7896	Honeylocust	Gleditsia triacanthos	Rochester	New York	-77.639349	43.125799	1 Elmwood Ave Mall	25.4	introduced	15.24 to 30.48 cm	Rochester	NA	NA	NA	NA	NA	NA	NA	NA	NA	NA	NA	NA	NA	NA	NA	NA
7897	Honeylocust	Gleditsia triacanthos	Rochester	New York	-77.639349	43.125799	1 Elmwood Ave Mall	25.4	introduced	15.24 to 30.48 cm	Rochester	NA	NA	NA	NA	NA	NA	NA	NA	NA	NA	NA	NA	NA	NA	NA	NA
7898	Honeylocust	Gleditsia triacanthos	Rochester	New York	-77.639349	43.125799	1 Elmwood Ave Mall	27.94	introduced	15.24 to 30.48 cm	Rochester	NA	NA	NA	NA	NA	NA	NA	NA	NA	NA	NA	NA	NA	NA	NA	NA
7899	Honeylocust	Gleditsia triacanthos	Rochester	New York	-77.639349	43.125799	1 Elmwood Ave Mall	30.48	introduced	15.24 to 30.48 cm	Rochester	NA	NA	NA	NA	NA	NA	NA	NA	NA	NA	NA	NA	NA	NA	NA	NA
7900	Honeylocust	Gleditsia triacanthos	Rochester	New York	-77.639349	43.125799	1 Elmwood Ave Mall	35.56	introduced	30.48 to 45.72 cm	Rochester	NA	NA	NA	NA	NA	NA	NA	NA	NA	NA	NA	NA	NA	NA	NA	NA
7901	Honeylocust	Gleditsia triacanthos	Rochester	New York	-77.639349	43.125799	1 Elmwood Ave Mall	30.48	introduced	15.24 to 30.48 cm	Rochester	NA	NA	NA	NA	NA	NA	NA	NA	NA	NA	NA	NA	NA	NA	NA	NA
7902	Honeylocust	Gleditsia triacanthos	Rochester	New York	-77.639349	43.125799	1 Elmwood Ave Mall	30.48	introduced	15.24 to 30.48 cm	Rochester	NA	NA	NA	NA	NA	NA	NA	NA	NA	NA	NA	NA	NA	NA	NA	NA
7903	Honeylocust	Gleditsia triacanthos	Rochester	New York	-77.639349	43.125799	1 Elmwood Ave Mall	30.48	introduced	15.24 to 30.48 cm	Rochester	NA	NA	NA	NA	NA	NA	NA	NA	NA	NA	NA	NA	NA	NA	NA	NA
7957	Silver linden	Tilia tomentosa	Rochester	New York	-73.981308	40.720709	Mt Hope C	71.12	introduced	60.96 to 76.2 cm	Rochester	NA	NA	NA	NA	NA	NA	NA	NA	NA	NA	NA	NA	NA	NA	NA	NA
7958	Silver linden	Tilia tomentosa	Rochester	New York	-73.986224	40.722344	Mt Hope A	76.2	introduced	60.96 to 76.2 cm	Rochester	NA	NA	NA	NA	NA	NA	NA	NA	NA	NA	NA	NA	NA	NA	NA	NA
7961	American linden	Tilia americana	Rochester	New York	-73.986224	40.722344	Mt Hope A	22.86	naturally_occurring	15.24 to 30.48 cm	Rochester	NA	NA	NA	NA	NA	NA	NA	NA	NA	NA	NA	NA	NA	NA	NA	NA
7962	Nrwy maple	NA	Rochester	New York	-73.986224	40.722344	Mt Hope A	27.94	no_info	15.24 to 30.48 cm	Rochester	NA	NA	NA	NA	NA	NA	NA	NA	NA	NA	NA	NA	NA	NA	NA	NA
7965	Serviceberry	Amelanchier	Rochester	New York	-77.492633	43.139196	Mt Hope I	10.16	no_info	0 to 15.24 cm	Rochester	NA	NA	NA	NA	NA	NA	NA	NA	NA	NA	NA	NA	NA	NA	NA	NA
7967	White oak	Quercus alba	Rochester	New York	-77.492633	43.139196	Mt Hope I	81.28	naturally_occurring	more than 76.2 cm	Rochester	NA	NA	NA	NA	NA	NA	NA	NA	NA	NA	NA	NA	NA	NA	NA	NA
7968	White oak	Quercus alba	Rochester	New York	-77.492633	43.139196	Mt Hope I	71.12	naturally_occurring	60.96 to 76.2 cm	Rochester	NA	NA	NA	NA	NA	NA	NA	NA	NA	NA	NA	NA	NA	NA	NA	NA
7969	Sugar maple	Acer saccharum	Rochester	New York	-77.492633	43.139196	Mt Hope I	81.28	naturally_occurring	more than 76.2 cm	Rochester	NA	NA	NA	NA	NA	NA	NA	NA	NA	NA	NA	NA	NA	NA	NA	NA
7970	Arborvitae	Thuja	Rochester	New York	-77.492633	43.139196	Mt Hope I	15.24	no_info	0 to 15.24 cm	Rochester	NA	NA	NA	NA	NA	NA	NA	NA	NA	NA	NA	NA	NA	NA	NA	NA
7971	Arborvitae	Thuja	Rochester	New York	-77.492633	43.139196	Mt Hope I	20.32	no_info	15.24 to 30.48 cm	Rochester	NA	NA	NA	NA	NA	NA	NA	NA	NA	NA	NA	NA	NA	NA	NA	NA
7972	Arborvitae	Thuja	Rochester	New York	-77.492633	43.139196	Mt Hope I	10.16	no_info	0 to 15.24 cm	Rochester	NA	NA	NA	NA	NA	NA	NA	NA	NA	NA	NA	NA	NA	NA	NA	NA
7973	Arborvitae	Thuja	Rochester	New York	-77.492633	43.139196	Mt Hope I	20.32	no_info	15.24 to 30.48 cm	Rochester	NA	NA	NA	NA	NA	NA	NA	NA	NA	NA	NA	NA	NA	NA	NA	NA
7974	Arborvitae	Thuja	Rochester	New York	-77.492633	43.139196	Mt Hope I	10.16	no_info	0 to 15.24 cm	Rochester	NA	NA	NA	NA	NA	NA	NA	NA	NA	NA	NA	NA	NA	NA	NA	NA
7975	White oak	Quercus alba	Rochester	New York	-74.018228	40.692671	Mt Hope H	96.52	naturally_occurring	more than 76.2 cm	Rochester	NA	NA	NA	NA	NA	NA	NA	NA	NA	NA	NA	NA	NA	NA	NA	NA
7976	White oak	Quercus alba	Rochester	New York	-74.018228	40.692671	Mt Hope H	66.04	naturally_occurring	60.96 to 76.2 cm	Rochester	NA	NA	NA	NA	NA	NA	NA	NA	NA	NA	NA	NA	NA	NA	NA	NA
7977	White oak	Quercus alba	Rochester	New York	-74.018228	40.692671	Mt Hope H	30.48	naturally_occurring	15.24 to 30.48 cm	Rochester	NA	NA	NA	NA	NA	NA	NA	NA	NA	NA	NA	NA	NA	NA	NA	NA
7978	White oak	Quercus alba	Rochester	New York	-74.018228	40.692671	Mt Hope H	83.82	naturally_occurring	more than 76.2 cm	Rochester	NA	NA	NA	NA	NA	NA	NA	NA	NA	NA	NA	NA	NA	NA	NA	NA
7979	Arborvitae	Thuja	Rochester	New York	-74.018228	40.692671	Mt Hope H	30.48	no_info	15.24 to 30.48 cm	Rochester	NA	NA	NA	NA	NA	NA	NA	NA	NA	NA	NA	NA	NA	NA	NA	NA
7980	Arborvitae	Thuja	Rochester	New York	-74.018228	40.692671	Mt Hope H	30.48	no_info	15.24 to 30.48 cm	Rochester	NA	NA	NA	NA	NA	NA	NA	NA	NA	NA	NA	NA	NA	NA	NA	NA
7981	Arborvitae	Thuja	Rochester	New York	-74.018228	40.692671	Mt Hope H	15.24	no_info	0 to 15.24 cm	Rochester	NA	NA	NA	NA	NA	NA	NA	NA	NA	NA	NA	NA	NA	NA	NA	NA
7982	Arborvitae	Thuja	Rochester	New York	-74.018228	40.692671	Mt Hope H	10.16	no_info	0 to 15.24 cm	Rochester	NA	NA	NA	NA	NA	NA	NA	NA	NA	NA	NA	NA	NA	NA	NA	NA
7983	Arborvitae	Thuja	Rochester	New York	-74.018228	40.692671	Mt Hope H	12.7	no_info	0 to 15.24 cm	Rochester	NA	NA	NA	NA	NA	NA	NA	NA	NA	NA	NA	NA	NA	NA	NA	NA
7984	Arborvitae	Thuja	Rochester	New York	-74.018228	40.692671	Mt Hope H	10.16	no_info	0 to 15.24 cm	Rochester	NA	NA	NA	NA	NA	NA	NA	NA	NA	NA	NA	NA	NA	NA	NA	NA
7985	Arborvitae	Thuja	Rochester	New York	-74.018228	40.692671	Mt Hope H	20.32	no_info	15.24 to 30.48 cm	Rochester	NA	NA	NA	NA	NA	NA	NA	NA	NA	NA	NA	NA	NA	NA	NA	NA
7986	Arborvitae	Thuja	Rochester	New York	-74.018228	40.692671	Mt Hope H	17.78	no_info	15.24 to 30.48 cm	Rochester	NA	NA	NA	NA	NA	NA	NA	NA	NA	NA	NA	NA	NA	NA	NA	NA
7987	Arborvitae	Thuja	Rochester	New York	-74.018228	40.692671	Mt Hope H	17.78	no_info	15.24 to 30.48 cm	Rochester	NA	NA	NA	NA	NA	NA	NA	NA	NA	NA	NA	NA	NA	NA	NA	NA
7988	Arborvitae	Thuja	Rochester	New York	-74.018228	40.692671	Mt Hope H	15.24	no_info	0 to 15.24 cm	Rochester	NA	NA	NA	NA	NA	NA	NA	NA	NA	NA	NA	NA	NA	NA	NA	NA
7989	Northern red oak	Quercus rubra	Rochester	New York	-74.018228	40.692671	Mt Hope H	83.82	naturally_occurring	more than 76.2 cm	Rochester	NA	NA	NA	NA	NA	NA	NA	NA	NA	NA	NA	NA	NA	NA	NA	NA
7990	White oak	Quercus alba	Rochester	New York	-74.018228	40.692671	Mt Hope H	53.34	naturally_occurring	45.72 to 60.96 cm	Rochester	NA	NA	NA	NA	NA	NA	NA	NA	NA	NA	NA	NA	NA	NA	NA	NA
7991	Species oak	Quercus	Rochester	New York	-74.018228	40.692671	Mt Hope H	45.72	no_info	30.48 to 45.72 cm	Rochester	NA	NA	NA	NA	NA	NA	NA	NA	NA	NA	NA	NA	NA	NA	NA	NA
7992	Sugar maple	Acer saccharum	Rochester	New York	-74.018228	40.692671	Mt Hope H	30.48	naturally_occurring	15.24 to 30.48 cm	Rochester	NA	NA	NA	NA	NA	NA	NA	NA	NA	NA	NA	NA	NA	NA	NA	NA
7993	Northern red oak	Quercus rubra	Rochester	New York	-74.018228	40.692671	Mt Hope H	30.48	naturally_occurring	15.24 to 30.48 cm	Rochester	NA	NA	NA	NA	NA	NA	NA	NA	NA	NA	NA	NA	NA	NA	NA	NA
7995	Northern red oak	Quercus rubra	Rochester	New York	-74.018228	40.692671	Mt Hope H	25.4	naturally_occurring	15.24 to 30.48 cm	Rochester	NA	NA	NA	NA	NA	NA	NA	NA	NA	NA	NA	NA	NA	NA	NA	NA
7996	Northern red oak	Quercus rubra	Rochester	New York	-74.018228	40.692671	Mt Hope H	25.4	naturally_occurring	15.24 to 30.48 cm	Rochester	NA	NA	NA	NA	NA	NA	NA	NA	NA	NA	NA	NA	NA	NA	NA	NA
7997	Nrwy maple	NA	Rochester	New York	-74.018228	40.692671	Mt Hope H	10.16	no_info	0 to 15.24 cm	Rochester	NA	NA	NA	NA	NA	NA	NA	NA	NA	NA	NA	NA	NA	NA	NA	NA
7998	Nrwy maple	NA	Rochester	New York	-74.018228	40.692671	Mt Hope H	2.54	no_info	0 to 15.24 cm	Rochester	NA	NA	NA	NA	NA	NA	NA	NA	NA	NA	NA	NA	NA	NA	NA	NA
7999	Northern red oak	Quercus rubra	Rochester	New York	-74.018228	40.692671	Mt Hope H	50.8	naturally_occurring	45.72 to 60.96 cm	Rochester	NA	NA	NA	NA	NA	NA	NA	NA	NA	NA	NA	NA	NA	NA	NA	NA
8000	Northern red oak	Quercus rubra	Rochester	New York	-74.018228	40.692671	Mt Hope H	71.12	naturally_occurring	60.96 to 76.2 cm	Rochester	NA	NA	NA	NA	NA	NA	NA	NA	NA	NA	NA	NA	NA	NA	NA	NA
8001	Northern red oak	Quercus rubra	Rochester	New York	-74.018228	40.692671	Mt Hope H	45.72	naturally_occurring	30.48 to 45.72 cm	Rochester	NA	NA	NA	NA	NA	NA	NA	NA	NA	NA	NA	NA	NA	NA	NA	NA
8002	Northern red oak	Quercus rubra	Rochester	New York	-74.018228	40.692671	Mt Hope H	68.58	naturally_occurring	60.96 to 76.2 cm	Rochester	NA	NA	NA	NA	NA	NA	NA	NA	NA	NA	NA	NA	NA	NA	NA	NA
8003	White oak	Quercus alba	Rochester	New York	-74.018228	40.692671	Mt Hope H	38.1	naturally_occurring	30.48 to 45.72 cm	Rochester	NA	NA	NA	NA	NA	NA	NA	NA	NA	NA	NA	NA	NA	NA	NA	NA
8004	Northern red oak	Quercus rubra	Rochester	New York	-74.018228	40.692671	Mt Hope H	50.8	naturally_occurring	45.72 to 60.96 cm	Rochester	NA	NA	NA	NA	NA	NA	NA	NA	NA	NA	NA	NA	NA	NA	NA	NA
8005	Northern red oak	Quercus rubra	Rochester	New York	-74.018228	40.692671	Mt Hope H	71.12	naturally_occurring	60.96 to 76.2 cm	Rochester	NA	NA	NA	NA	NA	NA	NA	NA	NA	NA	NA	NA	NA	NA	NA	NA
8006	Sugar maple	Acer saccharum	Rochester	New York	-74.018228	40.692671	Mt Hope H	15.24	naturally_occurring	0 to 15.24 cm	Rochester	NA	NA	NA	NA	NA	NA	NA	NA	NA	NA	NA	NA	NA	NA	NA	NA
8007	Northern red oak	Quercus rubra	Rochester	New York	-74.018228	40.692671	Mt Hope H	68.58	naturally_occurring	60.96 to 76.2 cm	Rochester	NA	NA	NA	NA	NA	NA	NA	NA	NA	NA	NA	NA	NA	NA	NA	NA
8008	Northern red oak	Quercus rubra	Rochester	New York	-74.018228	40.692671	Mt Hope H	76.2	naturally_occurring	60.96 to 76.2 cm	Rochester	NA	NA	NA	NA	NA	NA	NA	NA	NA	NA	NA	NA	NA	NA	NA	NA
8009	Hickory species	Carya	Rochester	New York	-74.018228	40.692671	Mt Hope H	45.72	no_info	30.48 to 45.72 cm	Rochester	NA	NA	NA	NA	NA	NA	NA	NA	NA	NA	NA	NA	NA	NA	NA	NA
8010	Red maple	Acer rubrum	Rochester	New York	-74.018228	40.692671	Mt Hope H	45.72	naturally_occurring	30.48 to 45.72 cm	Rochester	NA	NA	NA	NA	NA	NA	NA	NA	NA	NA	NA	NA	NA	NA	NA	NA
8011	Red maple	Acer rubrum	Rochester	New York	-74.018228	40.692671	Mt Hope H	33.02	naturally_occurring	30.48 to 45.72 cm	Rochester	NA	NA	NA	NA	NA	NA	NA	NA	NA	NA	NA	NA	NA	NA	NA	NA
8012	Northern red oak	Quercus rubra	Rochester	New York	-74.018228	40.692671	Mt Hope H	55.88	naturally_occurring	45.72 to 60.96 cm	Rochester	NA	NA	NA	NA	NA	NA	NA	NA	NA	NA	NA	NA	NA	NA	NA	NA
8013	White oak	Quercus alba	Rochester	New York	-74.018228	40.692671	Mt Hope H	55.88	naturally_occurring	45.72 to 60.96 cm	Rochester	NA	NA	NA	NA	NA	NA	NA	NA	NA	NA	NA	NA	NA	NA	NA	NA
8014	Northern red oak	Quercus rubra	Rochester	New York	-74.018228	40.692671	Mt Hope H	76.2	naturally_occurring	60.96 to 76.2 cm	Rochester	NA	NA	NA	NA	NA	NA	NA	NA	NA	NA	NA	NA	NA	NA	NA	NA
8015	White oak	Quercus alba	Rochester	New York	-74.018228	40.692671	Mt Hope H	76.2	naturally_occurring	60.96 to 76.2 cm	Rochester	NA	NA	NA	NA	NA	NA	NA	NA	NA	NA	NA	NA	NA	NA	NA	NA
8016	White oak	Quercus alba	Rochester	New York	-74.018228	40.692671	Mt Hope H	55.88	naturally_occurring	45.72 to 60.96 cm	Rochester	NA	NA	NA	NA	NA	NA	NA	NA	NA	NA	NA	NA	NA	NA	NA	NA
8017	Northern red oak	Quercus rubra	Rochester	New York	-77.492633	43.139196	Mt Hope Y	35.56	naturally_occurring	30.48 to 45.72 cm	Rochester	NA	NA	NA	NA	NA	NA	NA	NA	NA	NA	NA	NA	NA	NA	NA	NA
8018	Northern red oak	Quercus rubra	Rochester	New York	-77.492633	43.139196	Mt Hope Y	22.86	naturally_occurring	15.24 to 30.48 cm	Rochester	NA	NA	NA	NA	NA	NA	NA	NA	NA	NA	NA	NA	NA	NA	NA	NA
8019	Norway spruce	Picea abies	Rochester	New York	-77.492633	43.139196	Mt Hope Y	109.22	introduced	more than 76.2 cm	Rochester	NA	NA	NA	NA	NA	NA	NA	NA	NA	NA	NA	NA	NA	NA	NA	NA
8020	Norway spruce	Picea abies	Rochester	New York	-77.492633	43.139196	Mt Hope Y	83.82	introduced	more than 76.2 cm	Rochester	NA	NA	NA	NA	NA	NA	NA	NA	NA	NA	NA	NA	NA	NA	NA	NA
8021	Nrwy maple	NA	Rochester	New York	-77.492633	43.139196	Mt Hope Y	38.1	no_info	30.48 to 45.72 cm	Rochester	NA	NA	NA	NA	NA	NA	NA	NA	NA	NA	NA	NA	NA	NA	NA	NA
8022	Nrwy maple	NA	Rochester	New York	-77.492633	43.139196	Mt Hope Y	83.82	no_info	more than 76.2 cm	Rochester	NA	NA	NA	NA	NA	NA	NA	NA	NA	NA	NA	NA	NA	NA	NA	NA
8023	Northern catalpa	Catalpa speciosa	Rochester	New York	-77.492633	43.139196	Mt Hope Y	60.96	introduced	45.72 to 60.96 cm	Rochester	NA	NA	NA	NA	NA	NA	NA	NA	NA	NA	NA	NA	NA	NA	NA	NA
8025	Nrwy maple	NA	Rochester	New York	-77.492633	43.139196	Mt Hope Y	88.9	no_info	more than 76.2 cm	Rochester	NA	NA	NA	NA	NA	NA	NA	NA	NA	NA	NA	NA	NA	NA	NA	NA
8027	Red maple	Acer rubrum	Rochester	New York	-77.492633	43.139196	Mt Hope Y	86.36	naturally_occurring	more than 76.2 cm	Rochester	NA	NA	NA	NA	NA	NA	NA	NA	NA	NA	NA	NA	NA	NA	NA	NA
8028	Nrwy maple	NA	Rochester	New York	-77.492633	43.139196	Mt Hope Y	91.44	no_info	more than 76.2 cm	Rochester	NA	NA	NA	NA	NA	NA	NA	NA	NA	NA	NA	NA	NA	NA	NA	NA
8029	Arborvitae	Thuja	Rochester	New York	-77.492633	43.139196	Mt Hope Y	10.16	no_info	0 to 15.24 cm	Rochester	NA	NA	NA	NA	NA	NA	NA	NA	NA	NA	NA	NA	NA	NA	NA	NA
8030	Arborvitae	Thuja	Rochester	New York	-77.492633	43.139196	Mt Hope Y	10.16	no_info	0 to 15.24 cm	Rochester	NA	NA	NA	NA	NA	NA	NA	NA	NA	NA	NA	NA	NA	NA	NA	NA
8031	Arborvitae	Thuja	Rochester	New York	-77.492633	43.139196	Mt Hope Y	10.16	no_info	0 to 15.24 cm	Rochester	NA	NA	NA	NA	NA	NA	NA	NA	NA	NA	NA	NA	NA	NA	NA	NA
8032	Nrwy maple	NA	Rochester	New York	-77.492633	43.139196	Mt Hope Y	86.36	no_info	more than 76.2 cm	Rochester	NA	NA	NA	NA	NA	NA	NA	NA	NA	NA	NA	NA	NA	NA	NA	NA
8033	Nrwy maple	NA	Rochester	New York	-77.492633	43.139196	Mt Hope Y	55.88	no_info	45.72 to 60.96 cm	Rochester	NA	NA	NA	NA	NA	NA	NA	NA	NA	NA	NA	NA	NA	NA	NA	NA
8035	Nrwy maple	NA	Rochester	New York	-77.492633	43.139196	Mt Hope Y	83.82	no_info	more than 76.2 cm	Rochester	NA	NA	NA	NA	NA	NA	NA	NA	NA	NA	NA	NA	NA	NA	NA	NA
8036	Norway spruce	Picea abies	Rochester	New York	-77.492633	43.139196	Mt Hope Y	45.72	introduced	30.48 to 45.72 cm	Rochester	NA	NA	NA	NA	NA	NA	NA	NA	NA	NA	NA	NA	NA	NA	NA	NA
8037	Norway spruce	Picea abies	Rochester	New York	-77.492633	43.139196	Mt Hope Y	55.88	introduced	45.72 to 60.96 cm	Rochester	NA	NA	NA	NA	NA	NA	NA	NA	NA	NA	NA	NA	NA	NA	NA	NA
8038	Norway spruce	Picea abies	Rochester	New York	-77.492633	43.139196	Mt Hope Y	45.72	introduced	30.48 to 45.72 cm	Rochester	NA	NA	NA	NA	NA	NA	NA	NA	NA	NA	NA	NA	NA	NA	NA	NA
8039	Sycamore maple	Acer pseudoplatanus	Rochester	New York	-77.492633	43.139196	Mt Hope Y	35.56	introduced	30.48 to 45.72 cm	Rochester	NA	NA	NA	NA	NA	NA	NA	NA	NA	NA	NA	NA	NA	NA	NA	NA
8040	Nrwy maple	NA	Rochester	New York	-77.492633	43.139196	Mt Hope Y	40.64	no_info	30.48 to 45.72 cm	Rochester	NA	NA	NA	NA	NA	NA	NA	NA	NA	NA	NA	NA	NA	NA	NA	NA
8041	Nrwy maple	NA	Rochester	New York	-77.492633	43.139196	Mt Hope Y	53.34	no_info	45.72 to 60.96 cm	Rochester	NA	NA	NA	NA	NA	NA	NA	NA	NA	NA	NA	NA	NA	NA	NA	NA
8042	Norway spruce	Picea abies	Rochester	New York	-77.492633	43.139196	Mt Hope Y	40.64	introduced	30.48 to 45.72 cm	Rochester	NA	NA	NA	NA	NA	NA	NA	NA	NA	NA	NA	NA	NA	NA	NA	NA
8043	Norway spruce	Picea abies	Rochester	New York	-77.492633	43.139196	Mt Hope Y	43.18	introduced	30.48 to 45.72 cm	Rochester	NA	NA	NA	NA	NA	NA	NA	NA	NA	NA	NA	NA	NA	NA	NA	NA
8044	Norway spruce	Picea abies	Rochester	New York	-77.492633	43.139196	Mt Hope Y	68.58	introduced	60.96 to 76.2 cm	Rochester	NA	NA	NA	NA	NA	NA	NA	NA	NA	NA	NA	NA	NA	NA	NA	NA
8045	Canadian hemlock	Tsuga canadensis	Rochester	New York	-74.018228	40.692671	Mt Hope H	38.1	naturally_occurring	30.48 to 45.72 cm	Rochester	NA	NA	NA	NA	NA	NA	NA	NA	NA	NA	NA	NA	NA	NA	NA	NA
8046	White oak	Quercus alba	Rochester	New York	-74.018228	40.692671	Mt Hope H	60.96	naturally_occurring	45.72 to 60.96 cm	Rochester	NA	NA	NA	NA	NA	NA	NA	NA	NA	NA	NA	NA	NA	NA	NA	NA
8047	White oak	Quercus alba	Rochester	New York	-74.018228	40.692671	Mt Hope H	81.28	naturally_occurring	more than 76.2 cm	Rochester	NA	NA	NA	NA	NA	NA	NA	NA	NA	NA	NA	NA	NA	NA	NA	NA
8049	Norway spruce	Picea abies	Rochester	New York	-77.492633	43.139196	Mt Hope Y	58.42	introduced	45.72 to 60.96 cm	Rochester	NA	NA	NA	NA	NA	NA	NA	NA	NA	NA	NA	NA	NA	NA	NA	NA
8050	Norway spruce	Picea abies	Rochester	New York	-77.492633	43.139196	Mt Hope Y	66.04	introduced	60.96 to 76.2 cm	Rochester	NA	NA	NA	NA	NA	NA	NA	NA	NA	NA	NA	NA	NA	NA	NA	NA
8051	Norway spruce	Picea abies	Rochester	New York	-77.492633	43.139196	Mt Hope Y	60.96	introduced	45.72 to 60.96 cm	Rochester	NA	NA	NA	NA	NA	NA	NA	NA	NA	NA	NA	NA	NA	NA	NA	NA
8052	Norway spruce	Picea abies	Rochester	New York	-77.492633	43.139196	Mt Hope Y	86.36	introduced	more than 76.2 cm	Rochester	NA	NA	NA	NA	NA	NA	NA	NA	NA	NA	NA	NA	NA	NA	NA	NA
8058	Arborvitae	Thuja	Rochester	New York	-73.986224	40.722344	Mt Hope A	45.72	no_info	30.48 to 45.72 cm	Rochester	NA	NA	NA	NA	NA	NA	NA	NA	NA	NA	NA	NA	NA	NA	NA	NA
8060	American linden	Tilia americana	Rochester	New York	-73.986224	40.722344	Mt Hope A	76.2	naturally_occurring	60.96 to 76.2 cm	Rochester	NA	NA	NA	NA	NA	NA	NA	NA	NA	NA	NA	NA	NA	NA	NA	NA
8061	Black walnut	Juglans nigra	Rochester	New York	-73.986224	40.722344	Mt Hope A	25.4	naturally_occurring	15.24 to 30.48 cm	Rochester	NA	NA	NA	NA	NA	NA	NA	NA	NA	NA	NA	NA	NA	NA	NA	NA
8062	American linden	Tilia americana	Rochester	New York	-73.986224	40.722344	Mt Hope A	15.24	naturally_occurring	0 to 15.24 cm	Rochester	NA	NA	NA	NA	NA	NA	NA	NA	NA	NA	NA	NA	NA	NA	NA	NA
8063	American linden	Tilia americana	Rochester	New York	-73.986224	40.722344	Mt Hope A	15.24	naturally_occurring	0 to 15.24 cm	Rochester	NA	NA	NA	NA	NA	NA	NA	NA	NA	NA	NA	NA	NA	NA	NA	NA
8064	Horsechestnut	Aesculus	Rochester	New York	-73.981308	40.720709	Mt Hope C	111.76	no_info	more than 76.2 cm	Rochester	NA	NA	NA	NA	NA	NA	NA	NA	NA	NA	NA	NA	NA	NA	NA	NA
8066	Black walnut	Juglans nigra	Rochester	New York	-73.981308	40.720709	Mt Hope C	71.12	naturally_occurring	60.96 to 76.2 cm	Rochester	NA	NA	NA	NA	NA	NA	NA	NA	NA	NA	NA	NA	NA	NA	NA	NA
8067	American elm	Ulmus americana	Rochester	New York	-73.981308	40.720709	Mt Hope C	66.04	naturally_occurring	60.96 to 76.2 cm	Rochester	NA	NA	NA	NA	NA	NA	NA	NA	NA	NA	NA	NA	NA	NA	NA	NA
8068	Red maple	Acer rubrum	Rochester	New York	-73.981308	40.720709	Mt Hope C	35.56	naturally_occurring	30.48 to 45.72 cm	Rochester	NA	NA	NA	NA	NA	NA	NA	NA	NA	NA	NA	NA	NA	NA	NA	NA
8069	Red maple	Acer rubrum	Rochester	New York	-73.981308	40.720709	Mt Hope C	22.86	naturally_occurring	15.24 to 30.48 cm	Rochester	NA	NA	NA	NA	NA	NA	NA	NA	NA	NA	NA	NA	NA	NA	NA	NA
8070	Red maple	Acer rubrum	Rochester	New York	-73.981308	40.720709	Mt Hope C	22.86	naturally_occurring	15.24 to 30.48 cm	Rochester	NA	NA	NA	NA	NA	NA	NA	NA	NA	NA	NA	NA	NA	NA	NA	NA
8071	Norway spruce	Picea abies	Rochester	New York	-73.978752	40.719933	Mt Hope D	60.96	introduced	45.72 to 60.96 cm	Rochester	NA	NA	NA	NA	NA	NA	NA	NA	NA	NA	NA	NA	NA	NA	NA	NA
8072	Black walnut	Juglans nigra	Rochester	New York	-73.978752	40.719933	Mt Hope D	66.04	naturally_occurring	60.96 to 76.2 cm	Rochester	NA	NA	NA	NA	NA	NA	NA	NA	NA	NA	NA	NA	NA	NA	NA	NA
8077	species	NA	Rochester	New York	-73.978752	40.719933	Mt Hope D	20.32	no_info	15.24 to 30.48 cm	Rochester	NA	NA	NA	NA	NA	NA	NA	NA	NA	NA	NA	NA	NA	NA	NA	NA
8080	Blue spruce	Picea pungens	Rochester	New York	-73.978752	40.719933	Mt Hope D	50.8	introduced	45.72 to 60.96 cm	Rochester	NA	NA	NA	NA	NA	NA	NA	NA	NA	NA	NA	NA	NA	NA	NA	NA
8081	Balsam fir	Abies balsamea	Rochester	New York	-73.978752	40.719933	Mt Hope D	50.8	naturally_occurring	45.72 to 60.96 cm	Rochester	NA	NA	NA	NA	NA	NA	NA	NA	NA	NA	NA	NA	NA	NA	NA	NA
8083	European beech	Fagus sylvatica	Rochester	New York	-73.978752	40.719933	Mt Hope D	132.08	introduced	more than 76.2 cm	Rochester	NA	NA	NA	NA	NA	NA	NA	NA	NA	NA	NA	NA	NA	NA	NA	NA
8085	Japanese maple	Acer palmatum	Rochester	New York	-73.978752	40.719933	Mt Hope D	55.88	introduced	45.72 to 60.96 cm	Rochester	NA	NA	NA	NA	NA	NA	NA	NA	NA	NA	NA	NA	NA	NA	NA	NA
8086	Japanese maple	Acer palmatum	Rochester	New York	-73.978752	40.719933	Mt Hope D	43.18	introduced	30.48 to 45.72 cm	Rochester	NA	NA	NA	NA	NA	NA	NA	NA	NA	NA	NA	NA	NA	NA	NA	NA
8088	species	NA	Rochester	New York	-73.978752	40.719933	Mt Hope D	58.42	no_info	45.72 to 60.96 cm	Rochester	NA	NA	NA	NA	NA	NA	NA	NA	NA	NA	NA	NA	NA	NA	NA	NA
8089	Canadian hemlock	Tsuga canadensis	Rochester	New York	-73.978752	40.719933	Mt Hope D	30.48	naturally_occurring	15.24 to 30.48 cm	Rochester	NA	NA	NA	NA	NA	NA	NA	NA	NA	NA	NA	NA	NA	NA	NA	NA
8090	Canadian hemlock	Tsuga canadensis	Rochester	New York	-73.978752	40.719933	Mt Hope D	17.78	naturally_occurring	15.24 to 30.48 cm	Rochester	NA	NA	NA	NA	NA	NA	NA	NA	NA	NA	NA	NA	NA	NA	NA	NA
8091	Canadian hemlock	Tsuga canadensis	Rochester	New York	-73.978752	40.719933	Mt Hope D	25.4	naturally_occurring	15.24 to 30.48 cm	Rochester	NA	NA	NA	NA	NA	NA	NA	NA	NA	NA	NA	NA	NA	NA	NA	NA
8092	Blacklocust	Robinia pseudoacacia	Rochester	New York	-73.978752	40.719933	Mt Hope D	43.18	naturally_occurring	30.48 to 45.72 cm	Rochester	NA	NA	NA	NA	NA	NA	NA	NA	NA	NA	NA	NA	NA	NA	NA	NA
8094	Blacklocust	Robinia pseudoacacia	Rochester	New York	-73.978752	40.719933	Mt Hope D	55.88	naturally_occurring	45.72 to 60.96 cm	Rochester	NA	NA	NA	NA	NA	NA	NA	NA	NA	NA	NA	NA	NA	NA	NA	NA
8097	Blacklocust	Robinia pseudoacacia	Rochester	New York	-73.978752	40.719933	Mt Hope D	48.26	naturally_occurring	45.72 to 60.96 cm	Rochester	NA	NA	NA	NA	NA	NA	NA	NA	NA	NA	NA	NA	NA	NA	NA	NA
8098	Blacklocust	Robinia pseudoacacia	Rochester	New York	-73.978752	40.719933	Mt Hope D	48.26	naturally_occurring	45.72 to 60.96 cm	Rochester	NA	NA	NA	NA	NA	NA	NA	NA	NA	NA	NA	NA	NA	NA	NA	NA
8099	Blue spruce	Picea pungens	Rochester	New York	-73.978752	40.719933	Mt Hope D	53.34	introduced	45.72 to 60.96 cm	Rochester	NA	NA	NA	NA	NA	NA	NA	NA	NA	NA	NA	NA	NA	NA	NA	NA
8100	Blacklocust	Robinia pseudoacacia	Rochester	New York	-73.978752	40.719933	Mt Hope D	86.36	naturally_occurring	more than 76.2 cm	Rochester	NA	NA	NA	NA	NA	NA	NA	NA	NA	NA	NA	NA	NA	NA	NA	NA
8101	Nrwy maple	NA	Rochester	New York	-73.978752	40.719933	Mt Hope D	127	no_info	more than 76.2 cm	Rochester	NA	NA	NA	NA	NA	NA	NA	NA	NA	NA	NA	NA	NA	NA	NA	NA
8104	Crabapple	Malus	Rochester	New York	-73.978752	40.719933	Mt Hope D	45.72	no_info	30.48 to 45.72 cm	Rochester	NA	NA	NA	NA	NA	NA	NA	NA	NA	NA	NA	NA	NA	NA	NA	NA
8105	species	NA	Rochester	New York	-73.978752	40.719933	Mt Hope D	35.56	no_info	30.48 to 45.72 cm	Rochester	NA	NA	NA	NA	NA	NA	NA	NA	NA	NA	NA	NA	NA	NA	NA	NA
8106	Yew species	Taxus	Rochester	New York	-73.978752	40.719933	Mt Hope D	76.2	no_info	60.96 to 76.2 cm	Rochester	NA	NA	NA	NA	NA	NA	NA	NA	NA	NA	NA	NA	NA	NA	NA	NA
8107	Pin oak	Quercus palustris	Rochester	New York	-73.978752	40.719933	Mt Hope D	35.56	naturally_occurring	30.48 to 45.72 cm	Rochester	NA	NA	NA	NA	NA	NA	NA	NA	NA	NA	NA	NA	NA	NA	NA	NA
8108	European beech	Fagus sylvatica	Rochester	New York	-73.978752	40.719933	Mt Hope D	96.52	introduced	more than 76.2 cm	Rochester	NA	NA	NA	NA	NA	NA	NA	NA	NA	NA	NA	NA	NA	NA	NA	NA
8109	Arborvitae	Thuja	Rochester	New York	-73.981308	40.720709	Mt Hope C	66.04	no_info	60.96 to 76.2 cm	Rochester	NA	NA	NA	NA	NA	NA	NA	NA	NA	NA	NA	NA	NA	NA	NA	NA
8110	Yew species	Taxus	Rochester	New York	-73.981308	40.720709	Mt Hope C	45.72	no_info	30.48 to 45.72 cm	Rochester	NA	NA	NA	NA	NA	NA	NA	NA	NA	NA	NA	NA	NA	NA	NA	NA
8111	Black walnut	Juglans nigra	Rochester	New York	-73.981308	40.720709	Mt Hope C	91.44	naturally_occurring	more than 76.2 cm	Rochester	NA	NA	NA	NA	NA	NA	NA	NA	NA	NA	NA	NA	NA	NA	NA	NA
8112	Mulberry	Morus	Rochester	New York	-73.981308	40.720709	Mt Hope C	60.96	no_info	45.72 to 60.96 cm	Rochester	NA	NA	NA	NA	NA	NA	NA	NA	NA	NA	NA	NA	NA	NA	NA	NA
8113	Sugar maple	Acer saccharum	Rochester	New York	-73.981308	40.720709	Mt Hope C	96.52	naturally_occurring	more than 76.2 cm	Rochester	NA	NA	NA	NA	NA	NA	NA	NA	NA	NA	NA	NA	NA	NA	NA	NA
8114	Nrwy maple	NA	Rochester	New York	-73.981308	40.720709	Mt Hope C	127	no_info	more than 76.2 cm	Rochester	NA	NA	NA	NA	NA	NA	NA	NA	NA	NA	NA	NA	NA	NA	NA	NA
8115	Japanese maple	Acer palmatum	Rochester	New York	-73.981308	40.720709	Mt Hope C	93.98	introduced	more than 76.2 cm	Rochester	NA	NA	NA	NA	NA	NA	NA	NA	NA	NA	NA	NA	NA	NA	NA	NA
8118	Sugar maple	Acer saccharum	Rochester	New York	-73.981308	40.720709	Mt Hope C	76.2	naturally_occurring	60.96 to 76.2 cm	Rochester	NA	NA	NA	NA	NA	NA	NA	NA	NA	NA	NA	NA	NA	NA	NA	NA
8119	Sugar maple	Acer saccharum	Rochester	New York	-73.981308	40.720709	Mt Hope C	17.78	naturally_occurring	15.24 to 30.48 cm	Rochester	NA	NA	NA	NA	NA	NA	NA	NA	NA	NA	NA	NA	NA	NA	NA	NA
8120	Sugar maple	Acer saccharum	Rochester	New York	-73.981308	40.720709	Mt Hope C	86.36	naturally_occurring	more than 76.2 cm	Rochester	NA	NA	NA	NA	NA	NA	NA	NA	NA	NA	NA	NA	NA	NA	NA	NA
8121	Sugar maple	Acer saccharum	Rochester	New York	-73.981308	40.720709	Mt Hope C	76.2	naturally_occurring	60.96 to 76.2 cm	Rochester	NA	NA	NA	NA	NA	NA	NA	NA	NA	NA	NA	NA	NA	NA	NA	NA
8122	Sugar maple	Acer saccharum	Rochester	New York	-73.981308	40.720709	Mt Hope C	81.28	naturally_occurring	more than 76.2 cm	Rochester	NA	NA	NA	NA	NA	NA	NA	NA	NA	NA	NA	NA	NA	NA	NA	NA
8123	Black cherry	Prunus serotina	Rochester	New York	-73.981308	40.720709	Mt Hope C	86.36	naturally_occurring	more than 76.2 cm	Rochester	NA	NA	NA	NA	NA	NA	NA	NA	NA	NA	NA	NA	NA	NA	NA	NA
8124	species	NA	Rochester	New York	-73.981308	40.720709	Mt Hope C	68.58	no_info	60.96 to 76.2 cm	Rochester	NA	NA	NA	NA	NA	NA	NA	NA	NA	NA	NA	NA	NA	NA	NA	NA
8126	hydrangea	Hydrangea	Rochester	New York	-73.981308	40.720709	Mt Hope C	25.4	no_info	15.24 to 30.48 cm	Rochester	NA	NA	NA	NA	NA	NA	NA	NA	NA	NA	NA	NA	NA	NA	NA	NA
8127	hydrangea	Hydrangea	Rochester	New York	-73.981308	40.720709	Mt Hope C	20.32	no_info	15.24 to 30.48 cm	Rochester	NA	NA	NA	NA	NA	NA	NA	NA	NA	NA	NA	NA	NA	NA	NA	NA
8128	Mulberry	Morus	Rochester	New York	-73.981308	40.720709	Mt Hope C	66.04	no_info	60.96 to 76.2 cm	Rochester	NA	NA	NA	NA	NA	NA	NA	NA	NA	NA	NA	NA	NA	NA	NA	NA
8130	Norway spruce	Picea abies	Rochester	New York	-73.981308	40.720709	Mt Hope C	55.88	introduced	45.72 to 60.96 cm	Rochester	NA	NA	NA	NA	NA	NA	NA	NA	NA	NA	NA	NA	NA	NA	NA	NA
8131	Northern red oak	Quercus rubra	Rochester	New York	-73.981308	40.720709	Mt Hope C	91.44	naturally_occurring	more than 76.2 cm	Rochester	NA	NA	NA	NA	NA	NA	NA	NA	NA	NA	NA	NA	NA	NA	NA	NA
8132	Hickory species	Carya	Rochester	New York	-73.981308	40.720709	Mt Hope C	71.12	no_info	60.96 to 76.2 cm	Rochester	NA	NA	NA	NA	NA	NA	NA	NA	NA	NA	NA	NA	NA	NA	NA	NA
8135	Sassafras	Sassafras albidum	Rochester	New York	-73.981308	40.720709	Mt Hope C	55.88	naturally_occurring	45.72 to 60.96 cm	Rochester	NA	NA	NA	NA	NA	NA	NA	NA	NA	NA	NA	NA	NA	NA	NA	NA
8136	Blacklocust	Robinia pseudoacacia	Rochester	New York	-73.981308	40.720709	Mt Hope C	81.28	naturally_occurring	more than 76.2 cm	Rochester	NA	NA	NA	NA	NA	NA	NA	NA	NA	NA	NA	NA	NA	NA	NA	NA
8137	Nrwy maple	NA	Rochester	New York	-73.981308	40.720709	Mt Hope C	83.82	no_info	more than 76.2 cm	Rochester	NA	NA	NA	NA	NA	NA	NA	NA	NA	NA	NA	NA	NA	NA	NA	NA
8138	Serviceberry	Amelanchier	Rochester	New York	-73.981308	40.720709	Mt Hope C	35.56	no_info	30.48 to 45.72 cm	Rochester	NA	NA	NA	NA	NA	NA	NA	NA	NA	NA	NA	NA	NA	NA	NA	NA
8139	Black oak	Quercus velutina	Rochester	New York	-73.981308	40.720709	Mt Hope C	127	naturally_occurring	more than 76.2 cm	Rochester	NA	NA	NA	NA	NA	NA	NA	NA	NA	NA	NA	NA	NA	NA	NA	NA
8142	White oak	Quercus alba	Rochester	New York	-73.981308	40.720709	Mt Hope C	71.12	naturally_occurring	60.96 to 76.2 cm	Rochester	NA	NA	NA	NA	NA	NA	NA	NA	NA	NA	NA	NA	NA	NA	NA	NA
8144	American linden	Tilia americana	Rochester	New York	-73.981308	40.720709	Mt Hope C	55.88	naturally_occurring	45.72 to 60.96 cm	Rochester	NA	NA	NA	NA	NA	NA	NA	NA	NA	NA	NA	NA	NA	NA	NA	NA
8145	Blacklocust	Robinia pseudoacacia	Rochester	New York	-73.981308	40.720709	Mt Hope C	91.44	naturally_occurring	more than 76.2 cm	Rochester	NA	NA	NA	NA	NA	NA	NA	NA	NA	NA	NA	NA	NA	NA	NA	NA
8146	Sassafras	Sassafras albidum	Rochester	New York	-73.981308	40.720709	Mt Hope C	68.58	naturally_occurring	60.96 to 76.2 cm	Rochester	NA	NA	NA	NA	NA	NA	NA	NA	NA	NA	NA	NA	NA	NA	NA	NA
8152	Norway spruce	Picea abies	Rochester	New York	-73.978752	40.719933	Mt Hope D	60.96	introduced	45.72 to 60.96 cm	Rochester	NA	NA	NA	NA	NA	NA	NA	NA	NA	NA	NA	NA	NA	NA	NA	NA
8153	Arborvitae	Thuja	Rochester	New York	-73.978752	40.719933	Mt Hope D	55.88	no_info	45.72 to 60.96 cm	Rochester	NA	NA	NA	NA	NA	NA	NA	NA	NA	NA	NA	NA	NA	NA	NA	NA
8154	White oak	Quercus alba	Rochester	New York	-73.978752	40.719933	Mt Hope D	152.4	naturally_occurring	more than 76.2 cm	Rochester	NA	NA	NA	NA	NA	NA	NA	NA	NA	NA	NA	NA	NA	NA	NA	NA
8155	Northern red oak	Quercus rubra	Rochester	New York	-73.978752	40.719933	Mt Hope D	152.4	naturally_occurring	more than 76.2 cm	Rochester	NA	NA	NA	NA	NA	NA	NA	NA	NA	NA	NA	NA	NA	NA	NA	NA
8156	Eastern red cedar	Juniperus virginiana	Rochester	New York	-73.978752	40.719933	Mt Hope D	66.04	naturally_occurring	60.96 to 76.2 cm	Rochester	NA	NA	NA	NA	NA	NA	NA	NA	NA	NA	NA	NA	NA	NA	NA	NA
8157	Mulberry	Morus	Rochester	New York	-73.978752	40.719933	Mt Hope D	25.4	no_info	15.24 to 30.48 cm	Rochester	NA	NA	NA	NA	NA	NA	NA	NA	NA	NA	NA	NA	NA	NA	NA	NA
8158	Norway spruce	Picea abies	Rochester	New York	-73.978752	40.719933	Mt Hope D	53.34	introduced	45.72 to 60.96 cm	Rochester	NA	NA	NA	NA	NA	NA	NA	NA	NA	NA	NA	NA	NA	NA	NA	NA
8159	Canadian hemlock	Tsuga canadensis	Rochester	New York	-73.978752	40.719933	Mt Hope D	30.48	naturally_occurring	15.24 to 30.48 cm	Rochester	NA	NA	NA	NA	NA	NA	NA	NA	NA	NA	NA	NA	NA	NA	NA	NA
8160	Canadian hemlock	Tsuga canadensis	Rochester	New York	-73.978752	40.719933	Mt Hope D	30.48	naturally_occurring	15.24 to 30.48 cm	Rochester	NA	NA	NA	NA	NA	NA	NA	NA	NA	NA	NA	NA	NA	NA	NA	NA
8161	Canadian hemlock	Tsuga canadensis	Rochester	New York	-73.978752	40.719933	Mt Hope D	20.32	naturally_occurring	15.24 to 30.48 cm	Rochester	NA	NA	NA	NA	NA	NA	NA	NA	NA	NA	NA	NA	NA	NA	NA	NA
8162	Canadian hemlock	Tsuga canadensis	Rochester	New York	-73.978752	40.719933	Mt Hope D	12.7	naturally_occurring	0 to 15.24 cm	Rochester	NA	NA	NA	NA	NA	NA	NA	NA	NA	NA	NA	NA	NA	NA	NA	NA
8163	Canadian hemlock	Tsuga canadensis	Rochester	New York	-73.978752	40.719933	Mt Hope D	12.7	naturally_occurring	0 to 15.24 cm	Rochester	NA	NA	NA	NA	NA	NA	NA	NA	NA	NA	NA	NA	NA	NA	NA	NA
8164	Canadian hemlock	Tsuga canadensis	Rochester	New York	-73.978752	40.719933	Mt Hope D	25.4	naturally_occurring	15.24 to 30.48 cm	Rochester	NA	NA	NA	NA	NA	NA	NA	NA	NA	NA	NA	NA	NA	NA	NA	NA
8165	Canadian hemlock	Tsuga canadensis	Rochester	New York	-73.978752	40.719933	Mt Hope D	20.32	naturally_occurring	15.24 to 30.48 cm	Rochester	NA	NA	NA	NA	NA	NA	NA	NA	NA	NA	NA	NA	NA	NA	NA	NA
8166	Canadian hemlock	Tsuga canadensis	Rochester	New York	-73.978752	40.719933	Mt Hope D	15.24	naturally_occurring	0 to 15.24 cm	Rochester	NA	NA	NA	NA	NA	NA	NA	NA	NA	NA	NA	NA	NA	NA	NA	NA
8167	Canadian hemlock	Tsuga canadensis	Rochester	New York	-73.978752	40.719933	Mt Hope D	30.48	naturally_occurring	15.24 to 30.48 cm	Rochester	NA	NA	NA	NA	NA	NA	NA	NA	NA	NA	NA	NA	NA	NA	NA	NA
8168	Canadian hemlock	Tsuga canadensis	Rochester	New York	-73.978752	40.719933	Mt Hope D	12.7	naturally_occurring	0 to 15.24 cm	Rochester	NA	NA	NA	NA	NA	NA	NA	NA	NA	NA	NA	NA	NA	NA	NA	NA
8169	Canadian hemlock	Tsuga canadensis	Rochester	New York	-73.978752	40.719933	Mt Hope D	17.78	naturally_occurring	15.24 to 30.48 cm	Rochester	NA	NA	NA	NA	NA	NA	NA	NA	NA	NA	NA	NA	NA	NA	NA	NA
8171	Canadian hemlock	Tsuga canadensis	Rochester	New York	-73.978752	40.719933	Mt Hope D	15.24	naturally_occurring	0 to 15.24 cm	Rochester	NA	NA	NA	NA	NA	NA	NA	NA	NA	NA	NA	NA	NA	NA	NA	NA
8172	Canadian hemlock	Tsuga canadensis	Rochester	New York	-73.978752	40.719933	Mt Hope D	22.86	naturally_occurring	15.24 to 30.48 cm	Rochester	NA	NA	NA	NA	NA	NA	NA	NA	NA	NA	NA	NA	NA	NA	NA	NA
8173	Canadian hemlock	Tsuga canadensis	Rochester	New York	-73.978752	40.719933	Mt Hope D	20.32	naturally_occurring	15.24 to 30.48 cm	Rochester	NA	NA	NA	NA	NA	NA	NA	NA	NA	NA	NA	NA	NA	NA	NA	NA
8174	Canadian hemlock	Tsuga canadensis	Rochester	New York	-73.978752	40.719933	Mt Hope D	15.24	naturally_occurring	0 to 15.24 cm	Rochester	NA	NA	NA	NA	NA	NA	NA	NA	NA	NA	NA	NA	NA	NA	NA	NA
8176	Canadian hemlock	Tsuga canadensis	Rochester	New York	-73.978752	40.719933	Mt Hope D	15.24	naturally_occurring	0 to 15.24 cm	Rochester	NA	NA	NA	NA	NA	NA	NA	NA	NA	NA	NA	NA	NA	NA	NA	NA
8177	Canadian hemlock	Tsuga canadensis	Rochester	New York	-73.978752	40.719933	Mt Hope D	30.48	naturally_occurring	15.24 to 30.48 cm	Rochester	NA	NA	NA	NA	NA	NA	NA	NA	NA	NA	NA	NA	NA	NA	NA	NA
8178	Canadian hemlock	Tsuga canadensis	Rochester	New York	-73.978752	40.719933	Mt Hope D	7.62	naturally_occurring	0 to 15.24 cm	Rochester	NA	NA	NA	NA	NA	NA	NA	NA	NA	NA	NA	NA	NA	NA	NA	NA
8179	Canadian hemlock	Tsuga canadensis	Rochester	New York	-73.978752	40.719933	Mt Hope D	25.4	naturally_occurring	15.24 to 30.48 cm	Rochester	NA	NA	NA	NA	NA	NA	NA	NA	NA	NA	NA	NA	NA	NA	NA	NA
8180	Canadian hemlock	Tsuga canadensis	Rochester	New York	-73.978752	40.719933	Mt Hope D	12.7	naturally_occurring	0 to 15.24 cm	Rochester	NA	NA	NA	NA	NA	NA	NA	NA	NA	NA	NA	NA	NA	NA	NA	NA
8181	Canadian hemlock	Tsuga canadensis	Rochester	New York	-73.978752	40.719933	Mt Hope D	53.34	naturally_occurring	45.72 to 60.96 cm	Rochester	NA	NA	NA	NA	NA	NA	NA	NA	NA	NA	NA	NA	NA	NA	NA	NA
8182	Black walnut	Juglans nigra	Rochester	New York	-73.978752	40.719933	Mt Hope D	78.74	naturally_occurring	more than 76.2 cm	Rochester	NA	NA	NA	NA	NA	NA	NA	NA	NA	NA	NA	NA	NA	NA	NA	NA
8183	Blue spruce	Picea pungens	Rochester	New York	-73.978752	40.719933	Mt Hope D	45.72	introduced	30.48 to 45.72 cm	Rochester	NA	NA	NA	NA	NA	NA	NA	NA	NA	NA	NA	NA	NA	NA	NA	NA
8184	Crabapple	Malus	Rochester	New York	-73.978752	40.719933	Mt Hope D	50.8	no_info	45.72 to 60.96 cm	Rochester	NA	NA	NA	NA	NA	NA	NA	NA	NA	NA	NA	NA	NA	NA	NA	NA
8185	Eastern red cedar	Juniperus virginiana	Rochester	New York	-73.978752	40.719933	Mt Hope D	35.56	naturally_occurring	30.48 to 45.72 cm	Rochester	NA	NA	NA	NA	NA	NA	NA	NA	NA	NA	NA	NA	NA	NA	NA	NA
8186	Horsechestnut	Aesculus	Rochester	New York	-73.978752	40.719933	Mt Hope D	66.04	no_info	60.96 to 76.2 cm	Rochester	NA	NA	NA	NA	NA	NA	NA	NA	NA	NA	NA	NA	NA	NA	NA	NA
8188	Dogwood species	Cornus	Rochester	New York	-73.978752	40.719933	Mt Hope D	17.78	no_info	15.24 to 30.48 cm	Rochester	NA	NA	NA	NA	NA	NA	NA	NA	NA	NA	NA	NA	NA	NA	NA	NA
8189	Norway spruce	Picea abies	Rochester	New York	-73.978752	40.719933	Mt Hope D	121.92	introduced	more than 76.2 cm	Rochester	NA	NA	NA	NA	NA	NA	NA	NA	NA	NA	NA	NA	NA	NA	NA	NA
8190	Norway spruce	Picea abies	Rochester	New York	-73.978752	40.719933	Mt Hope D	66.04	introduced	60.96 to 76.2 cm	Rochester	NA	NA	NA	NA	NA	NA	NA	NA	NA	NA	NA	NA	NA	NA	NA	NA
8191	Norway spruce	Picea abies	Rochester	New York	-73.978752	40.719933	Mt Hope D	43.18	introduced	30.48 to 45.72 cm	Rochester	NA	NA	NA	NA	NA	NA	NA	NA	NA	NA	NA	NA	NA	NA	NA	NA
8192	Norway spruce	Picea abies	Rochester	New York	-73.978752	40.719933	Mt Hope D	43.18	introduced	30.48 to 45.72 cm	Rochester	NA	NA	NA	NA	NA	NA	NA	NA	NA	NA	NA	NA	NA	NA	NA	NA
8193	Saucer magnolia	Magnolia soulangeana	Rochester	New York	-73.978752	40.719933	Mt Hope D	60.96	no_info	45.72 to 60.96 cm	Rochester	NA	NA	NA	NA	NA	NA	NA	NA	NA	NA	NA	NA	NA	NA	NA	NA
8194	Tuliptree	Liriodendron tulipifera	Rochester	New York	-73.978752	40.719933	Mt Hope D	127	naturally_occurring	more than 76.2 cm	Rochester	NA	NA	NA	NA	NA	NA	NA	NA	NA	NA	NA	NA	NA	NA	NA	NA
8195	Blue spruce	Picea pungens	Rochester	New York	-73.978752	40.719933	Mt Hope D	20.32	introduced	15.24 to 30.48 cm	Rochester	NA	NA	NA	NA	NA	NA	NA	NA	NA	NA	NA	NA	NA	NA	NA	NA
8196	Blue spruce	Picea pungens	Rochester	New York	-73.978752	40.719933	Mt Hope D	15.24	introduced	0 to 15.24 cm	Rochester	NA	NA	NA	NA	NA	NA	NA	NA	NA	NA	NA	NA	NA	NA	NA	NA
8197	Northern catalpa	Catalpa speciosa	Rochester	New York	-73.978752	40.719933	Mt Hope D	38.1	introduced	30.48 to 45.72 cm	Rochester	NA	NA	NA	NA	NA	NA	NA	NA	NA	NA	NA	NA	NA	NA	NA	NA
8199	Japanese maple	Acer palmatum	Rochester	New York	-73.978752	40.719933	Mt Hope D	50.8	introduced	45.72 to 60.96 cm	Rochester	NA	NA	NA	NA	NA	NA	NA	NA	NA	NA	NA	NA	NA	NA	NA	NA
8200	Crabapple	Malus	Rochester	New York	-73.978752	40.719933	Mt Hope D	33.02	no_info	30.48 to 45.72 cm	Rochester	NA	NA	NA	NA	NA	NA	NA	NA	NA	NA	NA	NA	NA	NA	NA	NA
8201	Yew species	Taxus	Rochester	New York	-73.978752	40.719933	Mt Hope D	30.48	no_info	15.24 to 30.48 cm	Rochester	NA	NA	NA	NA	NA	NA	NA	NA	NA	NA	NA	NA	NA	NA	NA	NA
8202	Kentucky coffeetree	Gymnocladus dioicus	Rochester	New York	-73.978752	40.719933	Mt Hope D	33.02	introduced	30.48 to 45.72 cm	Rochester	NA	NA	NA	NA	NA	NA	NA	NA	NA	NA	NA	NA	NA	NA	NA	NA
8203	Japanese maple	Acer palmatum	Rochester	New York	-73.978752	40.719933	Mt Hope D	17.78	introduced	15.24 to 30.48 cm	Rochester	NA	NA	NA	NA	NA	NA	NA	NA	NA	NA	NA	NA	NA	NA	NA	NA
8204	Cucumbertree magnola	Magnolia acuminata	Rochester	New York	-73.978752	40.719933	Mt Hope D	38.1	naturally_occurring	30.48 to 45.72 cm	Rochester	NA	NA	NA	NA	NA	NA	NA	NA	NA	NA	NA	NA	NA	NA	NA	NA
8205	Douglas fir	Pseudotsuga menziesii	Rochester	New York	-73.978752	40.719933	Mt Hope D	63.5	introduced	60.96 to 76.2 cm	Rochester	NA	NA	NA	NA	NA	NA	NA	NA	NA	NA	NA	NA	NA	NA	NA	NA
8206	White fir	Abies concolor	Rochester	New York	-73.978752	40.719933	Mt Hope D	45.72	introduced	30.48 to 45.72 cm	Rochester	NA	NA	NA	NA	NA	NA	NA	NA	NA	NA	NA	NA	NA	NA	NA	NA
8207	Douglas fir	Pseudotsuga menziesii	Rochester	New York	-73.978752	40.719933	Mt Hope D	55.88	introduced	45.72 to 60.96 cm	Rochester	NA	NA	NA	NA	NA	NA	NA	NA	NA	NA	NA	NA	NA	NA	NA	NA
8208	Douglas fir	Pseudotsuga menziesii	Rochester	New York	-73.978752	40.719933	Mt Hope D	55.88	introduced	45.72 to 60.96 cm	Rochester	NA	NA	NA	NA	NA	NA	NA	NA	NA	NA	NA	NA	NA	NA	NA	NA
8209	Douglas fir	Pseudotsuga menziesii	Rochester	New York	-73.978752	40.719933	Mt Hope D	45.72	introduced	30.48 to 45.72 cm	Rochester	NA	NA	NA	NA	NA	NA	NA	NA	NA	NA	NA	NA	NA	NA	NA	NA
8210	Horsechestnut	Aesculus	Rochester	New York	-73.978752	40.719933	Mt Hope D	71.12	no_info	60.96 to 76.2 cm	Rochester	NA	NA	NA	NA	NA	NA	NA	NA	NA	NA	NA	NA	NA	NA	NA	NA
8211	Japanese maple	Acer palmatum	Rochester	New York	-73.978752	40.719933	Mt Hope D	38.1	introduced	30.48 to 45.72 cm	Rochester	NA	NA	NA	NA	NA	NA	NA	NA	NA	NA	NA	NA	NA	NA	NA	NA
8211	Japanese maple	Acer palmatum	Rochester	New York	-73.978752	40.719933	Mt Hope D	43.18	introduced	30.48 to 45.72 cm	Rochester	NA	NA	NA	NA	NA	NA	NA	NA	NA	NA	NA	NA	NA	NA	NA	NA
8212	Japanese maple	Acer palmatum	Rochester	New York	-73.978752	40.719933	Mt Hope D	38.1	introduced	30.48 to 45.72 cm	Rochester	NA	NA	NA	NA	NA	NA	NA	NA	NA	NA	NA	NA	NA	NA	NA	NA
8213	Japanese maple	Acer palmatum	Rochester	New York	-73.978752	40.719933	Mt Hope D	38.1	introduced	30.48 to 45.72 cm	Rochester	NA	NA	NA	NA	NA	NA	NA	NA	NA	NA	NA	NA	NA	NA	NA	NA
8215	Blue spruce	Picea pungens	Rochester	New York	-73.978752	40.719933	Mt Hope D	10.16	introduced	0 to 15.24 cm	Rochester	NA	NA	NA	NA	NA	NA	NA	NA	NA	NA	NA	NA	NA	NA	NA	NA
8216	White oak	Quercus alba	Rochester	New York	-73.978752	40.719933	Mt Hope D	127	naturally_occurring	more than 76.2 cm	Rochester	NA	NA	NA	NA	NA	NA	NA	NA	NA	NA	NA	NA	NA	NA	NA	NA
8217	Black oak	Quercus velutina	Rochester	New York	-73.978752	40.719933	Mt Hope D	76.2	naturally_occurring	60.96 to 76.2 cm	Rochester	NA	NA	NA	NA	NA	NA	NA	NA	NA	NA	NA	NA	NA	NA	NA	NA
8218	Dogwood species	Cornus	Rochester	New York	-73.978752	40.719933	Mt Hope D	10.16	no_info	0 to 15.24 cm	Rochester	NA	NA	NA	NA	NA	NA	NA	NA	NA	NA	NA	NA	NA	NA	NA	NA
8219	White oak	Quercus alba	Rochester	New York	-73.978752	40.719933	Mt Hope D	81.28	naturally_occurring	more than 76.2 cm	Rochester	NA	NA	NA	NA	NA	NA	NA	NA	NA	NA	NA	NA	NA	NA	NA	NA
8222	White oak	Quercus alba	Rochester	New York	-73.978752	40.719933	Mt Hope D	71.12	naturally_occurring	60.96 to 76.2 cm	Rochester	NA	NA	NA	NA	NA	NA	NA	NA	NA	NA	NA	NA	NA	NA	NA	NA
8223	Sugar maple	Acer saccharum	Rochester	New York	-73.978752	40.719933	Mt Hope D	68.58	naturally_occurring	60.96 to 76.2 cm	Rochester	NA	NA	NA	NA	NA	NA	NA	NA	NA	NA	NA	NA	NA	NA	NA	NA
8224	Black oak	Quercus velutina	Rochester	New York	-73.978752	40.719933	Mt Hope D	81.28	naturally_occurring	more than 76.2 cm	Rochester	NA	NA	NA	NA	NA	NA	NA	NA	NA	NA	NA	NA	NA	NA	NA	NA
8225	Black oak	Quercus velutina	Rochester	New York	-73.978752	40.719933	Mt Hope D	91.44	naturally_occurring	more than 76.2 cm	Rochester	NA	NA	NA	NA	NA	NA	NA	NA	NA	NA	NA	NA	NA	NA	NA	NA
8226	Dogwood species	Cornus	Rochester	New York	-73.978752	40.719933	Mt Hope D	5.08	no_info	0 to 15.24 cm	Rochester	NA	NA	NA	NA	NA	NA	NA	NA	NA	NA	NA	NA	NA	NA	NA	NA
8227	Sugar maple	Acer saccharum	Rochester	New York	-73.978752	40.719933	Mt Hope D	91.44	naturally_occurring	more than 76.2 cm	Rochester	NA	NA	NA	NA	NA	NA	NA	NA	NA	NA	NA	NA	NA	NA	NA	NA
8228	Sugar maple	Acer saccharum	Rochester	New York	-73.978752	40.719933	Mt Hope D	22.86	naturally_occurring	15.24 to 30.48 cm	Rochester	NA	NA	NA	NA	NA	NA	NA	NA	NA	NA	NA	NA	NA	NA	NA	NA
8229	Northern red oak	Quercus rubra	Rochester	New York	-73.978752	40.719933	Mt Hope D	22.86	naturally_occurring	15.24 to 30.48 cm	Rochester	NA	NA	NA	NA	NA	NA	NA	NA	NA	NA	NA	NA	NA	NA	NA	NA
8230	Nrwy maple	NA	Rochester	New York	-73.978752	40.719933	Mt Hope D	17.78	no_info	15.24 to 30.48 cm	Rochester	NA	NA	NA	NA	NA	NA	NA	NA	NA	NA	NA	NA	NA	NA	NA	NA
8231	Sugar maple	Acer saccharum	Rochester	New York	-73.978752	40.719933	Mt Hope D	81.28	naturally_occurring	more than 76.2 cm	Rochester	NA	NA	NA	NA	NA	NA	NA	NA	NA	NA	NA	NA	NA	NA	NA	NA
8233	Sugar maple	Acer saccharum	Rochester	New York	-73.978752	40.719933	Mt Hope D	76.2	naturally_occurring	60.96 to 76.2 cm	Rochester	NA	NA	NA	NA	NA	NA	NA	NA	NA	NA	NA	NA	NA	NA	NA	NA
8234	Northern red oak	Quercus rubra	Rochester	New York	-73.978752	40.719933	Mt Hope D	63.5	naturally_occurring	60.96 to 76.2 cm	Rochester	NA	NA	NA	NA	NA	NA	NA	NA	NA	NA	NA	NA	NA	NA	NA	NA
8235	Northern red oak	Quercus rubra	Rochester	New York	-73.978752	40.719933	Mt Hope D	96.52	naturally_occurring	more than 76.2 cm	Rochester	NA	NA	NA	NA	NA	NA	NA	NA	NA	NA	NA	NA	NA	NA	NA	NA
8236	Red maple	Acer rubrum	Rochester	New York	-73.978752	40.719933	Mt Hope D	81.28	naturally_occurring	more than 76.2 cm	Rochester	NA	NA	NA	NA	NA	NA	NA	NA	NA	NA	NA	NA	NA	NA	NA	NA
8237	White oak	Quercus alba	Rochester	New York	-73.978752	40.719933	Mt Hope D	177.8	naturally_occurring	more than 76.2 cm	Rochester	NA	NA	NA	NA	NA	NA	NA	NA	NA	NA	NA	NA	NA	NA	NA	NA
8238	Ohio buckeye	Aesculus glabra	Rochester	New York	-73.981308	40.720709	Mt Hope C	40.64	introduced	30.48 to 45.72 cm	Rochester	NA	NA	NA	NA	NA	NA	NA	NA	NA	NA	NA	NA	NA	NA	NA	NA
8239	Blue spruce	Picea pungens	Rochester	New York	-73.981308	40.720709	Mt Hope C	30.48	introduced	15.24 to 30.48 cm	Rochester	NA	NA	NA	NA	NA	NA	NA	NA	NA	NA	NA	NA	NA	NA	NA	NA
8242	Sugar maple	Acer saccharum	Rochester	New York	-73.981308	40.720709	Mt Hope C	38.1	naturally_occurring	30.48 to 45.72 cm	Rochester	NA	NA	NA	NA	NA	NA	NA	NA	NA	NA	NA	NA	NA	NA	NA	NA
8243	Norway spruce	Picea abies	Rochester	New York	-73.981308	40.720709	Mt Hope C	63.5	introduced	60.96 to 76.2 cm	Rochester	NA	NA	NA	NA	NA	NA	NA	NA	NA	NA	NA	NA	NA	NA	NA	NA
8244	Blue spruce	Picea pungens	Rochester	New York	-73.981308	40.720709	Mt Hope C	35.56	introduced	30.48 to 45.72 cm	Rochester	NA	NA	NA	NA	NA	NA	NA	NA	NA	NA	NA	NA	NA	NA	NA	NA
8246	Douglas fir	Pseudotsuga menziesii	Rochester	New York	-73.981308	40.720709	Mt Hope C	71.12	introduced	60.96 to 76.2 cm	Rochester	NA	NA	NA	NA	NA	NA	NA	NA	NA	NA	NA	NA	NA	NA	NA	NA
8247	Douglas fir	Pseudotsuga menziesii	Rochester	New York	-73.981308	40.720709	Mt Hope C	50.8	introduced	45.72 to 60.96 cm	Rochester	NA	NA	NA	NA	NA	NA	NA	NA	NA	NA	NA	NA	NA	NA	NA	NA
8248	Douglas fir	Pseudotsuga menziesii	Rochester	New York	-73.981308	40.720709	Mt Hope C	53.34	introduced	45.72 to 60.96 cm	Rochester	NA	NA	NA	NA	NA	NA	NA	NA	NA	NA	NA	NA	NA	NA	NA	NA
8249	Douglas fir	Pseudotsuga menziesii	Rochester	New York	-73.981308	40.720709	Mt Hope C	55.88	introduced	45.72 to 60.96 cm	Rochester	NA	NA	NA	NA	NA	NA	NA	NA	NA	NA	NA	NA	NA	NA	NA	NA
8250	Dawn redwood	Metasequoia glyptostroboides	Rochester	New York	-73.981308	40.720709	Mt Hope C	17.78	introduced	15.24 to 30.48 cm	Rochester	NA	NA	NA	NA	NA	NA	NA	NA	NA	NA	NA	NA	NA	NA	NA	NA
8253	White oak	Quercus alba	Rochester	New York	-73.981308	40.720709	Mt Hope C	58.42	naturally_occurring	45.72 to 60.96 cm	Rochester	NA	NA	NA	NA	NA	NA	NA	NA	NA	NA	NA	NA	NA	NA	NA	NA
8254	White oak	Quercus alba	Rochester	New York	-73.981308	40.720709	Mt Hope C	63.5	naturally_occurring	60.96 to 76.2 cm	Rochester	NA	NA	NA	NA	NA	NA	NA	NA	NA	NA	NA	NA	NA	NA	NA	NA
8255	Gingko	Ginkgo biloba	Rochester	New York	-73.986224	40.722344	Mt Hope A	25.4	introduced	15.24 to 30.48 cm	Rochester	NA	NA	NA	NA	NA	NA	NA	NA	NA	NA	NA	NA	NA	NA	NA	NA
8256	London planetree	Platanus acerifolia	Rochester	New York	-73.986224	40.722344	Mt Hope A	35.56	introduced	30.48 to 45.72 cm	Rochester	NA	NA	NA	NA	NA	NA	NA	NA	NA	NA	NA	NA	NA	NA	NA	NA
8257	Northern red oak	Quercus rubra	Rochester	New York	-73.986224	40.722344	Mt Hope A	127	naturally_occurring	more than 76.2 cm	Rochester	NA	NA	NA	NA	NA	NA	NA	NA	NA	NA	NA	NA	NA	NA	NA	NA
8258	Sugar maple	Acer saccharum	Rochester	New York	-77.492633	43.139196	Mt Hope P	91.44	naturally_occurring	more than 76.2 cm	Rochester	NA	NA	NA	NA	NA	NA	NA	NA	NA	NA	NA	NA	NA	NA	NA	NA
8259	Norway spruce	Picea abies	Rochester	New York	-77.492633	43.139196	Mt Hope P	66.04	introduced	60.96 to 76.2 cm	Rochester	NA	NA	NA	NA	NA	NA	NA	NA	NA	NA	NA	NA	NA	NA	NA	NA
8261	Nrwy maple	NA	Rochester	New York	-77.492633	43.139196	Mt Hope P	12.7	no_info	0 to 15.24 cm	Rochester	NA	NA	NA	NA	NA	NA	NA	NA	NA	NA	NA	NA	NA	NA	NA	NA
8262	Nrwy maple	NA	Rochester	New York	-77.492633	43.139196	Mt Hope P	15.24	no_info	0 to 15.24 cm	Rochester	NA	NA	NA	NA	NA	NA	NA	NA	NA	NA	NA	NA	NA	NA	NA	NA
8263	Nrwy maple	NA	Rochester	New York	-77.492633	43.139196	Mt Hope P	55.88	no_info	45.72 to 60.96 cm	Rochester	NA	NA	NA	NA	NA	NA	NA	NA	NA	NA	NA	NA	NA	NA	NA	NA
8265	Sugar maple	Acer saccharum	Rochester	New York	-77.492633	43.139196	Mt Hope P	73.66	naturally_occurring	60.96 to 76.2 cm	Rochester	NA	NA	NA	NA	NA	NA	NA	NA	NA	NA	NA	NA	NA	NA	NA	NA
8266	Sugar maple	Acer saccharum	Rochester	New York	-77.492633	43.139196	Mt Hope P	76.2	naturally_occurring	60.96 to 76.2 cm	Rochester	NA	NA	NA	NA	NA	NA	NA	NA	NA	NA	NA	NA	NA	NA	NA	NA
8267	Sugar maple	Acer saccharum	Rochester	New York	-77.492633	43.139196	Mt Hope P	83.82	naturally_occurring	more than 76.2 cm	Rochester	NA	NA	NA	NA	NA	NA	NA	NA	NA	NA	NA	NA	NA	NA	NA	NA
8268	Sugar maple	Acer saccharum	Rochester	New York	-77.492633	43.139196	Mt Hope P	66.04	naturally_occurring	60.96 to 76.2 cm	Rochester	NA	NA	NA	NA	NA	NA	NA	NA	NA	NA	NA	NA	NA	NA	NA	NA
8269	Gingko	Ginkgo biloba	Rochester	New York	-77.492633	43.139196	Mt Hope P	5.08	introduced	0 to 15.24 cm	Rochester	NA	NA	NA	NA	NA	NA	NA	NA	NA	NA	NA	NA	NA	NA	NA	NA
8270	Gingko	Ginkgo biloba	Rochester	New York	-77.492633	43.139196	Mt Hope P	5.08	introduced	0 to 15.24 cm	Rochester	NA	NA	NA	NA	NA	NA	NA	NA	NA	NA	NA	NA	NA	NA	NA	NA
8271	Sugar maple	Acer saccharum	Rochester	New York	-77.492633	43.139196	Mt Hope P	111.76	naturally_occurring	more than 76.2 cm	Rochester	NA	NA	NA	NA	NA	NA	NA	NA	NA	NA	NA	NA	NA	NA	NA	NA
8273	Species oak	Quercus	Rochester	New York	-77.492633	43.139196	Mt Hope P	111.76	no_info	more than 76.2 cm	Rochester	NA	NA	NA	NA	NA	NA	NA	NA	NA	NA	NA	NA	NA	NA	NA	NA
8274	Northern red oak	Quercus rubra	Rochester	New York	-77.492633	43.139196	Mt Hope P	30.48	naturally_occurring	15.24 to 30.48 cm	Rochester	NA	NA	NA	NA	NA	NA	NA	NA	NA	NA	NA	NA	NA	NA	NA	NA
8275	Nrwy maple	NA	Rochester	New York	-77.492633	43.139196	Mt Hope O	50.8	no_info	45.72 to 60.96 cm	Rochester	NA	NA	NA	NA	NA	NA	NA	NA	NA	NA	NA	NA	NA	NA	NA	NA
8276	Nrwy maple	NA	Rochester	New York	-77.492633	43.139196	Mt Hope O	55.88	no_info	45.72 to 60.96 cm	Rochester	NA	NA	NA	NA	NA	NA	NA	NA	NA	NA	NA	NA	NA	NA	NA	NA
8277	Nrwy maple	NA	Rochester	New York	-77.492633	43.139196	Mt Hope O	43.18	no_info	30.48 to 45.72 cm	Rochester	NA	NA	NA	NA	NA	NA	NA	NA	NA	NA	NA	NA	NA	NA	NA	NA
8279	Norway spruce	Picea abies	Rochester	New York	-77.492633	43.139196	Mt Hope O	76.2	introduced	60.96 to 76.2 cm	Rochester	NA	NA	NA	NA	NA	NA	NA	NA	NA	NA	NA	NA	NA	NA	NA	NA
8281	Nrwy maple	NA	Rochester	New York	-77.492633	43.139196	Mt Hope O	76.2	no_info	60.96 to 76.2 cm	Rochester	NA	NA	NA	NA	NA	NA	NA	NA	NA	NA	NA	NA	NA	NA	NA	NA
8283	Tuliptree	Liriodendron tulipifera	Rochester	New York	-77.492633	43.139196	Mt Hope O	22.86	naturally_occurring	15.24 to 30.48 cm	Rochester	NA	NA	NA	NA	NA	NA	NA	NA	NA	NA	NA	NA	NA	NA	NA	NA
8284	Northern red oak	Quercus rubra	Rochester	New York	-77.492633	43.139196	Mt Hope O	22.86	naturally_occurring	15.24 to 30.48 cm	Rochester	NA	NA	NA	NA	NA	NA	NA	NA	NA	NA	NA	NA	NA	NA	NA	NA
8289	Arborvitae	Thuja	Rochester	New York	-77.492633	43.139196	Mt Hope O	50.8	no_info	45.72 to 60.96 cm	Rochester	NA	NA	NA	NA	NA	NA	NA	NA	NA	NA	NA	NA	NA	NA	NA	NA
8291	Shagbark hickory	Carya ovata	Rochester	New York	-77.492633	43.139196	Mt Hope O	91.44	naturally_occurring	more than 76.2 cm	Rochester	NA	NA	NA	NA	NA	NA	NA	NA	NA	NA	NA	NA	NA	NA	NA	NA
8292	Black oak	Quercus velutina	Rochester	New York	-73.986224	40.722344	Mt Hope A	116.84	naturally_occurring	more than 76.2 cm	Rochester	NA	NA	NA	NA	NA	NA	NA	NA	NA	NA	NA	NA	NA	NA	NA	NA
8293	White oak	Quercus alba	Rochester	New York	-73.986224	40.722344	Mt Hope A	101.6	naturally_occurring	more than 76.2 cm	Rochester	NA	NA	NA	NA	NA	NA	NA	NA	NA	NA	NA	NA	NA	NA	NA	NA
8295	Pin oak	Quercus palustris	Rochester	New York	-73.986224	40.722344	Mt Hope A	66.04	naturally_occurring	60.96 to 76.2 cm	Rochester	NA	NA	NA	NA	NA	NA	NA	NA	NA	NA	NA	NA	NA	NA	NA	NA
8296	Japanese maple	Acer palmatum	Rochester	New York	-73.986224	40.722344	Mt Hope A	15.24	introduced	0 to 15.24 cm	Rochester	NA	NA	NA	NA	NA	NA	NA	NA	NA	NA	NA	NA	NA	NA	NA	NA
8297	Black cherry	Prunus serotina	Rochester	New York	-73.986224	40.722344	Mt Hope A	101.6	naturally_occurring	more than 76.2 cm	Rochester	NA	NA	NA	NA	NA	NA	NA	NA	NA	NA	NA	NA	NA	NA	NA	NA
8299	Black oak	Quercus velutina	Rochester	New York	-73.986224	40.722344	Mt Hope A	132.08	naturally_occurring	more than 76.2 cm	Rochester	NA	NA	NA	NA	NA	NA	NA	NA	NA	NA	NA	NA	NA	NA	NA	NA
8300	Butternut	Juglans cinerea	Rochester	New York	-73.986224	40.722344	Mt Hope A	76.2	naturally_occurring	60.96 to 76.2 cm	Rochester	NA	NA	NA	NA	NA	NA	NA	NA	NA	NA	NA	NA	NA	NA	NA	NA
8301	American linden	Tilia americana	Rochester	New York	-73.986224	40.722344	Mt Hope A	35.56	naturally_occurring	30.48 to 45.72 cm	Rochester	NA	NA	NA	NA	NA	NA	NA	NA	NA	NA	NA	NA	NA	NA	NA	NA
8302	Little leaf linden	Tilia cordata	Rochester	New York	-73.986224	40.722344	Mt Hope A	43.18	introduced	30.48 to 45.72 cm	Rochester	NA	NA	NA	NA	NA	NA	NA	NA	NA	NA	NA	NA	NA	NA	NA	NA
8303	Northern red oak	Quercus rubra	Rochester	New York	-73.986224	40.722344	Mt Hope A	25.4	naturally_occurring	15.24 to 30.48 cm	Rochester	NA	NA	NA	NA	NA	NA	NA	NA	NA	NA	NA	NA	NA	NA	NA	NA
8304	Black oak	Quercus velutina	Rochester	New York	-73.986224	40.722344	Mt Hope A	127	naturally_occurring	more than 76.2 cm	Rochester	NA	NA	NA	NA	NA	NA	NA	NA	NA	NA	NA	NA	NA	NA	NA	NA
8305	White oak	Quercus alba	Rochester	New York	-73.986224	40.722344	Mt Hope A	111.76	naturally_occurring	more than 76.2 cm	Rochester	NA	NA	NA	NA	NA	NA	NA	NA	NA	NA	NA	NA	NA	NA	NA	NA
8306	American linden	Tilia americana	Rochester	New York	-73.986224	40.722344	Mt Hope A	58.42	naturally_occurring	45.72 to 60.96 cm	Rochester	NA	NA	NA	NA	NA	NA	NA	NA	NA	NA	NA	NA	NA	NA	NA	NA
8307	American linden	Tilia americana	Rochester	New York	-73.986224	40.722344	Mt Hope A	127	naturally_occurring	more than 76.2 cm	Rochester	NA	NA	NA	NA	NA	NA	NA	NA	NA	NA	NA	NA	NA	NA	NA	NA
8308	White oak	Quercus alba	Rochester	New York	-73.986224	40.722344	Mt Hope A	83.82	naturally_occurring	more than 76.2 cm	Rochester	NA	NA	NA	NA	NA	NA	NA	NA	NA	NA	NA	NA	NA	NA	NA	NA
8309	White oak	Quercus alba	Rochester	New York	-73.986224	40.722344	Mt Hope A	127	naturally_occurring	more than 76.2 cm	Rochester	NA	NA	NA	NA	NA	NA	NA	NA	NA	NA	NA	NA	NA	NA	NA	NA
8310	Sugar maple	Acer saccharum	Rochester	New York	-77.492633	43.139196	Mt Hope O	83.82	naturally_occurring	more than 76.2 cm	Rochester	NA	NA	NA	NA	NA	NA	NA	NA	NA	NA	NA	NA	NA	NA	NA	NA
8311	White mulberry	Morus alba	Rochester	New York	-77.492633	43.139196	Mt Hope O	50.8	introduced	45.72 to 60.96 cm	Rochester	NA	NA	NA	NA	NA	NA	NA	NA	NA	NA	NA	NA	NA	NA	NA	NA
8313	Northern red oak	Quercus rubra	Rochester	New York	-77.492633	43.139196	Mt Hope O	193.04	naturally_occurring	more than 76.2 cm	Rochester	NA	NA	NA	NA	NA	NA	NA	NA	NA	NA	NA	NA	NA	NA	NA	NA
8314	Norway spruce	Picea abies	Rochester	New York	-77.492633	43.139196	Mt Hope O	63.5	introduced	60.96 to 76.2 cm	Rochester	NA	NA	NA	NA	NA	NA	NA	NA	NA	NA	NA	NA	NA	NA	NA	NA
8315	Arborvitae	Thuja	Rochester	New York	-77.492633	43.139196	Mt Hope O	50.8	no_info	45.72 to 60.96 cm	Rochester	NA	NA	NA	NA	NA	NA	NA	NA	NA	NA	NA	NA	NA	NA	NA	NA
8316	Sugar maple	Acer saccharum	Rochester	New York	-77.492633	43.139196	Mt Hope O	114.3	naturally_occurring	more than 76.2 cm	Rochester	NA	NA	NA	NA	NA	NA	NA	NA	NA	NA	NA	NA	NA	NA	NA	NA
8317	Goldenraintree	Koelreuteria paniculata	Rochester	New York	-77.492633	43.139196	Mt Hope S	15.24	introduced	0 to 15.24 cm	Rochester	NA	NA	NA	NA	NA	NA	NA	NA	NA	NA	NA	NA	NA	NA	NA	NA
8318	Nrwy maple	NA	Rochester	New York	-77.492633	43.139196	Mt Hope S	83.82	no_info	more than 76.2 cm	Rochester	NA	NA	NA	NA	NA	NA	NA	NA	NA	NA	NA	NA	NA	NA	NA	NA
8319	Hickory species	Carya	Rochester	New York	-77.492633	43.139196	Mt Hope S	43.18	no_info	30.48 to 45.72 cm	Rochester	NA	NA	NA	NA	NA	NA	NA	NA	NA	NA	NA	NA	NA	NA	NA	NA
8323	Sugar maple	Acer saccharum	Rochester	New York	-77.492633	43.139196	Mt Hope S	38.1	naturally_occurring	30.48 to 45.72 cm	Rochester	NA	NA	NA	NA	NA	NA	NA	NA	NA	NA	NA	NA	NA	NA	NA	NA
8324	Sugar maple	Acer saccharum	Rochester	New York	-77.492633	43.139196	Mt Hope S	38.1	naturally_occurring	30.48 to 45.72 cm	Rochester	NA	NA	NA	NA	NA	NA	NA	NA	NA	NA	NA	NA	NA	NA	NA	NA
8325	Norway spruce	Picea abies	Rochester	New York	-77.492633	43.139196	Mt Hope S	91.44	introduced	more than 76.2 cm	Rochester	NA	NA	NA	NA	NA	NA	NA	NA	NA	NA	NA	NA	NA	NA	NA	NA
8326	Sugar maple	Acer saccharum	Rochester	New York	-77.492633	43.139196	Mt Hope S	162.56	naturally_occurring	more than 76.2 cm	Rochester	NA	NA	NA	NA	NA	NA	NA	NA	NA	NA	NA	NA	NA	NA	NA	NA
8327	Sugar maple	Acer saccharum	Rochester	New York	-77.492633	43.139196	Mt Hope S	22.86	naturally_occurring	15.24 to 30.48 cm	Rochester	NA	NA	NA	NA	NA	NA	NA	NA	NA	NA	NA	NA	NA	NA	NA	NA
8329	Sugar maple	Acer saccharum	Rochester	New York	-77.492633	43.139196	Mt Hope S	96.52	naturally_occurring	more than 76.2 cm	Rochester	NA	NA	NA	NA	NA	NA	NA	NA	NA	NA	NA	NA	NA	NA	NA	NA
8330	Sugar maple	Acer saccharum	Rochester	New York	-77.492633	43.139196	Mt Hope S	71.12	naturally_occurring	60.96 to 76.2 cm	Rochester	NA	NA	NA	NA	NA	NA	NA	NA	NA	NA	NA	NA	NA	NA	NA	NA
8331	Sugar maple	Acer saccharum	Rochester	New York	-77.492633	43.139196	Mt Hope S	124.46	naturally_occurring	more than 76.2 cm	Rochester	NA	NA	NA	NA	NA	NA	NA	NA	NA	NA	NA	NA	NA	NA	NA	NA
8332	Sugar maple	Acer saccharum	Rochester	New York	-73.978752	40.719933	Mt Hope T	86.36	naturally_occurring	more than 76.2 cm	Rochester	NA	NA	NA	NA	NA	NA	NA	NA	NA	NA	NA	NA	NA	NA	NA	NA
8335	Sugar maple	Acer saccharum	Rochester	New York	-73.978752	40.719933	Mt Hope T	137.16	naturally_occurring	more than 76.2 cm	Rochester	NA	NA	NA	NA	NA	NA	NA	NA	NA	NA	NA	NA	NA	NA	NA	NA
8336	Sugar maple	Acer saccharum	Rochester	New York	-73.978752	40.719933	Mt Hope T	106.68	naturally_occurring	more than 76.2 cm	Rochester	NA	NA	NA	NA	NA	NA	NA	NA	NA	NA	NA	NA	NA	NA	NA	NA
8337	English oak	Quercus robur	Rochester	New York	-73.978752	40.719933	Mt Hope T	27.94	introduced	15.24 to 30.48 cm	Rochester	NA	NA	NA	NA	NA	NA	NA	NA	NA	NA	NA	NA	NA	NA	NA	NA
8338	Red maple	Acer rubrum	Rochester	New York	-73.978752	40.719933	Mt Hope T	27.94	naturally_occurring	15.24 to 30.48 cm	Rochester	NA	NA	NA	NA	NA	NA	NA	NA	NA	NA	NA	NA	NA	NA	NA	NA
8339	Sugar maple	Acer saccharum	Rochester	New York	-73.978752	40.719933	Mt Hope T	35.56	naturally_occurring	30.48 to 45.72 cm	Rochester	NA	NA	NA	NA	NA	NA	NA	NA	NA	NA	NA	NA	NA	NA	NA	NA
8340	English oak	Quercus robur	Rochester	New York	-73.978752	40.719933	Mt Hope T	40.64	introduced	30.48 to 45.72 cm	Rochester	NA	NA	NA	NA	NA	NA	NA	NA	NA	NA	NA	NA	NA	NA	NA	NA
8341	Nrwy maple	NA	Rochester	New York	-73.978752	40.719933	Mt Hope T	121.92	no_info	more than 76.2 cm	Rochester	NA	NA	NA	NA	NA	NA	NA	NA	NA	NA	NA	NA	NA	NA	NA	NA
8342	Sugar maple	Acer saccharum	Rochester	New York	-73.978752	40.719933	Mt Hope T	35.56	naturally_occurring	30.48 to 45.72 cm	Rochester	NA	NA	NA	NA	NA	NA	NA	NA	NA	NA	NA	NA	NA	NA	NA	NA
8343	Red maple	Acer rubrum	Rochester	New York	-73.978752	40.719933	Mt Hope T	22.86	naturally_occurring	15.24 to 30.48 cm	Rochester	NA	NA	NA	NA	NA	NA	NA	NA	NA	NA	NA	NA	NA	NA	NA	NA
8344	Sugar maple	Acer saccharum	Rochester	New York	-73.978752	40.719933	Mt Hope T	162.56	naturally_occurring	more than 76.2 cm	Rochester	NA	NA	NA	NA	NA	NA	NA	NA	NA	NA	NA	NA	NA	NA	NA	NA
8346	Japanese maple	Acer palmatum	Rochester	New York	-73.978752	40.719933	Mt Hope T	60.96	introduced	45.72 to 60.96 cm	Rochester	NA	NA	NA	NA	NA	NA	NA	NA	NA	NA	NA	NA	NA	NA	NA	NA
8347	Sugar maple	Acer saccharum	Rochester	New York	-73.978752	40.719933	Mt Hope T	116.84	naturally_occurring	more than 76.2 cm	Rochester	NA	NA	NA	NA	NA	NA	NA	NA	NA	NA	NA	NA	NA	NA	NA	NA
8348	Japanese maple	Acer palmatum	Rochester	New York	-73.978752	40.719933	Mt Hope T	27.94	introduced	15.24 to 30.48 cm	Rochester	NA	NA	NA	NA	NA	NA	NA	NA	NA	NA	NA	NA	NA	NA	NA	NA
8350	Tuliptree	Liriodendron tulipifera	Rochester	New York	-77.492633	43.139196	Mt Hope V	121.92	naturally_occurring	more than 76.2 cm	Rochester	NA	NA	NA	NA	NA	NA	NA	NA	NA	NA	NA	NA	NA	NA	NA	NA
8351	Tuliptree	Liriodendron tulipifera	Rochester	New York	-77.492633	43.139196	Mt Hope V	149.86	naturally_occurring	more than 76.2 cm	Rochester	NA	NA	NA	NA	NA	NA	NA	NA	NA	NA	NA	NA	NA	NA	NA	NA
8352	Tuliptree	Liriodendron tulipifera	Rochester	New York	-77.492633	43.139196	Mt Hope V	127	naturally_occurring	more than 76.2 cm	Rochester	NA	NA	NA	NA	NA	NA	NA	NA	NA	NA	NA	NA	NA	NA	NA	NA
8355	Juniper	Juniperus chinensis	Rochester	New York	-77.492633	43.139196	Mt Hope V	27.94	introduced	15.24 to 30.48 cm	Rochester	NA	NA	NA	NA	NA	NA	NA	NA	NA	NA	NA	NA	NA	NA	NA	NA
8356	Black walnut	Juglans nigra	Rochester	New York	-77.492633	43.139196	Mt Hope V	127	naturally_occurring	more than 76.2 cm	Rochester	NA	NA	NA	NA	NA	NA	NA	NA	NA	NA	NA	NA	NA	NA	NA	NA
8357	Canadian hemlock	Tsuga canadensis	Rochester	New York	-77.492633	43.139196	Mt Hope V	71.12	naturally_occurring	60.96 to 76.2 cm	Rochester	NA	NA	NA	NA	NA	NA	NA	NA	NA	NA	NA	NA	NA	NA	NA	NA
8358	Canadian hemlock	Tsuga canadensis	Rochester	New York	-77.492633	43.139196	Mt Hope V	86.36	naturally_occurring	more than 76.2 cm	Rochester	NA	NA	NA	NA	NA	NA	NA	NA	NA	NA	NA	NA	NA	NA	NA	NA
8359	Nrwy maple	NA	Rochester	New York	-77.492633	43.139196	Mt Hope V	58.42	no_info	45.72 to 60.96 cm	Rochester	NA	NA	NA	NA	NA	NA	NA	NA	NA	NA	NA	NA	NA	NA	NA	NA
8361	Nrwy maple	NA	Rochester	New York	-77.492633	43.139196	Mt Hope V	111.76	no_info	more than 76.2 cm	Rochester	NA	NA	NA	NA	NA	NA	NA	NA	NA	NA	NA	NA	NA	NA	NA	NA
8364	Japanese maple	Acer palmatum	Rochester	New York	-77.492633	43.139196	Mt Hope V	22.86	introduced	15.24 to 30.48 cm	Rochester	NA	NA	NA	NA	NA	NA	NA	NA	NA	NA	NA	NA	NA	NA	NA	NA
8365	Blue spruce	Picea pungens	Rochester	New York	-77.492633	43.139196	Mt Hope V	43.18	introduced	30.48 to 45.72 cm	Rochester	NA	NA	NA	NA	NA	NA	NA	NA	NA	NA	NA	NA	NA	NA	NA	NA
8366	Tuliptree	Liriodendron tulipifera	Rochester	New York	-77.492633	43.139196	Mt Hope V	132.08	naturally_occurring	more than 76.2 cm	Rochester	NA	NA	NA	NA	NA	NA	NA	NA	NA	NA	NA	NA	NA	NA	NA	NA
8369	Japanese maple	Acer palmatum	Rochester	New York	-77.492633	43.139196	Mt Hope V	25.4	introduced	15.24 to 30.48 cm	Rochester	NA	NA	NA	NA	NA	NA	NA	NA	NA	NA	NA	NA	NA	NA	NA	NA
8370	Canadian hemlock	Tsuga canadensis	Rochester	New York	-77.492633	43.139196	Mt Hope V	76.2	naturally_occurring	60.96 to 76.2 cm	Rochester	NA	NA	NA	NA	NA	NA	NA	NA	NA	NA	NA	NA	NA	NA	NA	NA
8371	Canadian hemlock	Tsuga canadensis	Rochester	New York	-77.492633	43.139196	Mt Hope V	76.2	naturally_occurring	60.96 to 76.2 cm	Rochester	NA	NA	NA	NA	NA	NA	NA	NA	NA	NA	NA	NA	NA	NA	NA	NA
8373	Canadian hemlock	Tsuga canadensis	Rochester	New York	-77.492633	43.139196	Mt Hope V	33.02	naturally_occurring	30.48 to 45.72 cm	Rochester	NA	NA	NA	NA	NA	NA	NA	NA	NA	NA	NA	NA	NA	NA	NA	NA
8374	Canadian hemlock	Tsuga canadensis	Rochester	New York	-77.492633	43.139196	Mt Hope V	93.98	naturally_occurring	more than 76.2 cm	Rochester	NA	NA	NA	NA	NA	NA	NA	NA	NA	NA	NA	NA	NA	NA	NA	NA
8375	Canadian hemlock	Tsuga canadensis	Rochester	New York	-77.492633	43.139196	Mt Hope V	106.68	naturally_occurring	more than 76.2 cm	Rochester	NA	NA	NA	NA	NA	NA	NA	NA	NA	NA	NA	NA	NA	NA	NA	NA
8376	Cucumbertree magnola	Magnolia acuminata	Rochester	New York	-77.492633	43.139196	Mt Hope V	73.66	naturally_occurring	60.96 to 76.2 cm	Rochester	NA	NA	NA	NA	NA	NA	NA	NA	NA	NA	NA	NA	NA	NA	NA	NA
8377	Hickory species	Carya	Rochester	New York	-77.492633	43.139196	Mt Hope V	76.2	no_info	60.96 to 76.2 cm	Rochester	NA	NA	NA	NA	NA	NA	NA	NA	NA	NA	NA	NA	NA	NA	NA	NA
8381	Norway spruce	Picea abies	Rochester	New York	-77.492633	43.139196	Mt Hope V	40.64	introduced	30.48 to 45.72 cm	Rochester	NA	NA	NA	NA	NA	NA	NA	NA	NA	NA	NA	NA	NA	NA	NA	NA
8382	Austrian pine	Pinus nigra	Rochester	New York	-77.492633	43.139196	Mt Hope V	50.8	introduced	45.72 to 60.96 cm	Rochester	NA	NA	NA	NA	NA	NA	NA	NA	NA	NA	NA	NA	NA	NA	NA	NA
8383	Sugar maple	Acer saccharum	Rochester	New York	-77.492633	43.139196	Mt Hope V	86.36	naturally_occurring	more than 76.2 cm	Rochester	NA	NA	NA	NA	NA	NA	NA	NA	NA	NA	NA	NA	NA	NA	NA	NA
8384	White oak	Quercus alba	Rochester	New York	-77.492633	43.139196	Mt Hope V	162.56	naturally_occurring	more than 76.2 cm	Rochester	NA	NA	NA	NA	NA	NA	NA	NA	NA	NA	NA	NA	NA	NA	NA	NA
8385	Eastern red cedar	Juniperus virginiana	Rochester	New York	-77.492633	43.139196	Mt Hope V	33.02	naturally_occurring	30.48 to 45.72 cm	Rochester	NA	NA	NA	NA	NA	NA	NA	NA	NA	NA	NA	NA	NA	NA	NA	NA
8386	Blue spruce	Picea pungens	Rochester	New York	-77.492633	43.139196	Mt Hope V	15.24	introduced	0 to 15.24 cm	Rochester	NA	NA	NA	NA	NA	NA	NA	NA	NA	NA	NA	NA	NA	NA	NA	NA
8387	Blue spruce	Picea pungens	Rochester	New York	-77.492633	43.139196	Mt Hope V	40.64	introduced	30.48 to 45.72 cm	Rochester	NA	NA	NA	NA	NA	NA	NA	NA	NA	NA	NA	NA	NA	NA	NA	NA
8388	Arborvitae	Thuja	Rochester	New York	-77.492633	43.139196	Mt Hope V	17.78	no_info	15.24 to 30.48 cm	Rochester	NA	NA	NA	NA	NA	NA	NA	NA	NA	NA	NA	NA	NA	NA	NA	NA
8389	Arborvitae	Thuja	Rochester	New York	-77.606213	43.148659	Mt Hope V	25.4	no_info	15.24 to 30.48 cm	Rochester	NA	NA	NA	NA	NA	NA	NA	NA	NA	NA	NA	NA	NA	NA	NA	NA
8390	Arborvitae	Thuja	Rochester	New York	-77.492633	43.139196	Mt Hope V	55.88	no_info	45.72 to 60.96 cm	Rochester	NA	NA	NA	NA	NA	NA	NA	NA	NA	NA	NA	NA	NA	NA	NA	NA
8391	Arborvitae	Thuja	Rochester	New York	-77.492633	43.139196	Mt Hope V	55.88	no_info	45.72 to 60.96 cm	Rochester	NA	NA	NA	NA	NA	NA	NA	NA	NA	NA	NA	NA	NA	NA	NA	NA
8392	Arborvitae	Thuja	Rochester	New York	-77.492633	43.139196	Mt Hope V	7.62	no_info	0 to 15.24 cm	Rochester	NA	NA	NA	NA	NA	NA	NA	NA	NA	NA	NA	NA	NA	NA	NA	NA
8393	Arborvitae	Thuja	Rochester	New York	-77.492633	43.139196	Mt Hope V	7.62	no_info	0 to 15.24 cm	Rochester	NA	NA	NA	NA	NA	NA	NA	NA	NA	NA	NA	NA	NA	NA	NA	NA
8396	Northern red oak	Quercus rubra	Rochester	New York	-77.492633	43.139196	Mt Hope M	33.02	naturally_occurring	30.48 to 45.72 cm	Rochester	NA	NA	NA	NA	NA	NA	NA	NA	NA	NA	NA	NA	NA	NA	NA	NA
8397	Northern red oak	Quercus rubra	Rochester	New York	-77.492633	43.139196	Mt Hope M	30.48	naturally_occurring	15.24 to 30.48 cm	Rochester	NA	NA	NA	NA	NA	NA	NA	NA	NA	NA	NA	NA	NA	NA	NA	NA
8399	Horsechestnut	Aesculus	Rochester	New York	-77.492633	43.139196	Mt Hope M	68.58	no_info	60.96 to 76.2 cm	Rochester	NA	NA	NA	NA	NA	NA	NA	NA	NA	NA	NA	NA	NA	NA	NA	NA
8400	Black oak	Quercus velutina	Rochester	New York	-77.492633	43.139196	Mt Hope M	111.76	naturally_occurring	more than 76.2 cm	Rochester	NA	NA	NA	NA	NA	NA	NA	NA	NA	NA	NA	NA	NA	NA	NA	NA
8401	Black oak	Quercus velutina	Rochester	New York	-77.492633	43.139196	Mt Hope M	86.36	naturally_occurring	more than 76.2 cm	Rochester	NA	NA	NA	NA	NA	NA	NA	NA	NA	NA	NA	NA	NA	NA	NA	NA
8402	White oak	Quercus alba	Rochester	New York	-77.492633	43.139196	Mt Hope M	91.44	naturally_occurring	more than 76.2 cm	Rochester	NA	NA	NA	NA	NA	NA	NA	NA	NA	NA	NA	NA	NA	NA	NA	NA
8403	Pin oak	Quercus palustris	Rochester	New York	-77.492633	43.139196	Mt Hope M	38.1	naturally_occurring	30.48 to 45.72 cm	Rochester	NA	NA	NA	NA	NA	NA	NA	NA	NA	NA	NA	NA	NA	NA	NA	NA
8404	Northern red oak	Quercus rubra	Rochester	New York	-77.492633	43.139196	Mt Hope M	30.48	naturally_occurring	15.24 to 30.48 cm	Rochester	NA	NA	NA	NA	NA	NA	NA	NA	NA	NA	NA	NA	NA	NA	NA	NA
8405	Black oak	Quercus velutina	Rochester	New York	-73.981308	40.720709	Mt Hope K	91.44	naturally_occurring	more than 76.2 cm	Rochester	NA	NA	NA	NA	NA	NA	NA	NA	NA	NA	NA	NA	NA	NA	NA	NA
8406	White oak	Quercus alba	Rochester	New York	-73.981308	40.720709	Mt Hope K	60.96	naturally_occurring	45.72 to 60.96 cm	Rochester	NA	NA	NA	NA	NA	NA	NA	NA	NA	NA	NA	NA	NA	NA	NA	NA
8407	White oak	Quercus alba	Rochester	New York	-73.981308	40.720709	Mt Hope K	81.28	naturally_occurring	more than 76.2 cm	Rochester	NA	NA	NA	NA	NA	NA	NA	NA	NA	NA	NA	NA	NA	NA	NA	NA
8408	White oak	Quercus alba	Rochester	New York	-73.981308	40.720709	Mt Hope K	55.88	naturally_occurring	45.72 to 60.96 cm	Rochester	NA	NA	NA	NA	NA	NA	NA	NA	NA	NA	NA	NA	NA	NA	NA	NA
8409	Black oak	Quercus velutina	Rochester	New York	-73.981308	40.720709	Mt Hope K	81.28	naturally_occurring	more than 76.2 cm	Rochester	NA	NA	NA	NA	NA	NA	NA	NA	NA	NA	NA	NA	NA	NA	NA	NA
8410	Black oak	Quercus velutina	Rochester	New York	-73.981308	40.720709	Mt Hope K	91.44	naturally_occurring	more than 76.2 cm	Rochester	NA	NA	NA	NA	NA	NA	NA	NA	NA	NA	NA	NA	NA	NA	NA	NA
8411	White oak	Quercus alba	Rochester	New York	-73.981308	40.720709	Mt Hope K	66.04	naturally_occurring	60.96 to 76.2 cm	Rochester	NA	NA	NA	NA	NA	NA	NA	NA	NA	NA	NA	NA	NA	NA	NA	NA
8412	White oak	Quercus alba	Rochester	New York	-73.981308	40.720709	Mt Hope K	101.6	naturally_occurring	more than 76.2 cm	Rochester	NA	NA	NA	NA	NA	NA	NA	NA	NA	NA	NA	NA	NA	NA	NA	NA
8413	White oak	Quercus alba	Rochester	New York	-73.981308	40.720709	Mt Hope K	101.6	naturally_occurring	more than 76.2 cm	Rochester	NA	NA	NA	NA	NA	NA	NA	NA	NA	NA	NA	NA	NA	NA	NA	NA
8415	Sugar maple	Acer saccharum	Rochester	New York	-73.981308	40.720709	Mt Hope K	76.2	naturally_occurring	60.96 to 76.2 cm	Rochester	NA	NA	NA	NA	NA	NA	NA	NA	NA	NA	NA	NA	NA	NA	NA	NA
8416	Sugar maple	Acer saccharum	Rochester	New York	-73.981308	40.720709	Mt Hope K	50.8	naturally_occurring	45.72 to 60.96 cm	Rochester	NA	NA	NA	NA	NA	NA	NA	NA	NA	NA	NA	NA	NA	NA	NA	NA
8417	Black oak	Quercus velutina	Rochester	New York	-73.981308	40.720709	Mt Hope K	76.2	naturally_occurring	60.96 to 76.2 cm	Rochester	NA	NA	NA	NA	NA	NA	NA	NA	NA	NA	NA	NA	NA	NA	NA	NA
8418	White oak	Quercus alba	Rochester	New York	-73.981308	40.720709	Mt Hope K	152.4	naturally_occurring	more than 76.2 cm	Rochester	NA	NA	NA	NA	NA	NA	NA	NA	NA	NA	NA	NA	NA	NA	NA	NA
8419	White oak	Quercus alba	Rochester	New York	-73.981308	40.720709	Mt Hope K	81.28	naturally_occurring	more than 76.2 cm	Rochester	NA	NA	NA	NA	NA	NA	NA	NA	NA	NA	NA	NA	NA	NA	NA	NA
8420	White oak	Quercus alba	Rochester	New York	-73.981308	40.720709	Mt Hope K	91.44	naturally_occurring	more than 76.2 cm	Rochester	NA	NA	NA	NA	NA	NA	NA	NA	NA	NA	NA	NA	NA	NA	NA	NA
8421	Sugar maple	Acer saccharum	Rochester	New York	-73.981308	40.720709	Mt Hope K	101.6	naturally_occurring	more than 76.2 cm	Rochester	NA	NA	NA	NA	NA	NA	NA	NA	NA	NA	NA	NA	NA	NA	NA	NA
8422	Norway spruce	Picea abies	Rochester	New York	-73.981308	40.720709	Mt Hope K	35.56	introduced	30.48 to 45.72 cm	Rochester	NA	NA	NA	NA	NA	NA	NA	NA	NA	NA	NA	NA	NA	NA	NA	NA
8423	Black oak	Quercus velutina	Rochester	New York	-73.981308	40.720709	Mt Hope K	66.04	naturally_occurring	60.96 to 76.2 cm	Rochester	NA	NA	NA	NA	NA	NA	NA	NA	NA	NA	NA	NA	NA	NA	NA	NA
8424	White oak	Quercus alba	Rochester	New York	-73.981308	40.720709	Mt Hope K	43.18	naturally_occurring	30.48 to 45.72 cm	Rochester	NA	NA	NA	NA	NA	NA	NA	NA	NA	NA	NA	NA	NA	NA	NA	NA
8425	Sugar maple	Acer saccharum	Rochester	New York	-73.981308	40.720709	Mt Hope K	66.04	naturally_occurring	60.96 to 76.2 cm	Rochester	NA	NA	NA	NA	NA	NA	NA	NA	NA	NA	NA	NA	NA	NA	NA	NA
8426	Pin oak	Quercus palustris	Rochester	New York	-73.981308	40.720709	Mt Hope K	78.74	naturally_occurring	more than 76.2 cm	Rochester	NA	NA	NA	NA	NA	NA	NA	NA	NA	NA	NA	NA	NA	NA	NA	NA
8427	Nrwy maple	NA	Rochester	New York	-73.981308	40.720709	Mt Hope K	30.48	no_info	15.24 to 30.48 cm	Rochester	NA	NA	NA	NA	NA	NA	NA	NA	NA	NA	NA	NA	NA	NA	NA	NA
8428	Black oak	Quercus velutina	Rochester	New York	-73.981308	40.720709	Mt Hope K	58.42	naturally_occurring	45.72 to 60.96 cm	Rochester	NA	NA	NA	NA	NA	NA	NA	NA	NA	NA	NA	NA	NA	NA	NA	NA
8429	Black oak	Quercus velutina	Rochester	New York	-73.981308	40.720709	Mt Hope K	101.6	naturally_occurring	more than 76.2 cm	Rochester	NA	NA	NA	NA	NA	NA	NA	NA	NA	NA	NA	NA	NA	NA	NA	NA
8430	Black oak	Quercus velutina	Rochester	New York	-73.981308	40.720709	Mt Hope K	101.6	naturally_occurring	more than 76.2 cm	Rochester	NA	NA	NA	NA	NA	NA	NA	NA	NA	NA	NA	NA	NA	NA	NA	NA
8431	Black oak	Quercus velutina	Rochester	New York	-73.981308	40.720709	Mt Hope K	101.6	naturally_occurring	more than 76.2 cm	Rochester	NA	NA	NA	NA	NA	NA	NA	NA	NA	NA	NA	NA	NA	NA	NA	NA
8432	Black oak	Quercus velutina	Rochester	New York	-73.981308	40.720709	Mt Hope K	109.22	naturally_occurring	more than 76.2 cm	Rochester	NA	NA	NA	NA	NA	NA	NA	NA	NA	NA	NA	NA	NA	NA	NA	NA
8433	Mulberry	Morus	Rochester	New York	-77.492633	43.139196	Mt Hope M	55.88	no_info	45.72 to 60.96 cm	Rochester	NA	NA	NA	NA	NA	NA	NA	NA	NA	NA	NA	NA	NA	NA	NA	NA
8434	Northern red oak	Quercus rubra	Rochester	New York	-77.492633	43.139196	Mt Hope M	111.76	naturally_occurring	more than 76.2 cm	Rochester	NA	NA	NA	NA	NA	NA	NA	NA	NA	NA	NA	NA	NA	NA	NA	NA
8435	White oak	Quercus alba	Rochester	New York	-77.492633	43.139196	Mt Hope M	76.2	naturally_occurring	60.96 to 76.2 cm	Rochester	NA	NA	NA	NA	NA	NA	NA	NA	NA	NA	NA	NA	NA	NA	NA	NA
8436	Fir species	Abies	Rochester	New York	-77.492633	43.139196	Mt Hope M	50.8	no_info	45.72 to 60.96 cm	Rochester	NA	NA	NA	NA	NA	NA	NA	NA	NA	NA	NA	NA	NA	NA	NA	NA
8438	Black oak	Quercus velutina	Rochester	New York	-77.492633	43.139196	Mt Hope M	111.76	naturally_occurring	more than 76.2 cm	Rochester	NA	NA	NA	NA	NA	NA	NA	NA	NA	NA	NA	NA	NA	NA	NA	NA
8439	Black oak	Quercus velutina	Rochester	New York	-77.492633	43.139196	Mt Hope M	127	naturally_occurring	more than 76.2 cm	Rochester	NA	NA	NA	NA	NA	NA	NA	NA	NA	NA	NA	NA	NA	NA	NA	NA
8441	Fir species	Abies	Rochester	New York	-77.492633	43.139196	Mt Hope M	50.8	no_info	45.72 to 60.96 cm	Rochester	NA	NA	NA	NA	NA	NA	NA	NA	NA	NA	NA	NA	NA	NA	NA	NA
8442	Swamp white oak	Quercus bicolor	Rochester	New York	-77.492633	43.139196	Mt Hope M	121.92	naturally_occurring	more than 76.2 cm	Rochester	NA	NA	NA	NA	NA	NA	NA	NA	NA	NA	NA	NA	NA	NA	NA	NA
8443	Pin oak	Quercus palustris	Rochester	New York	-73.998795	40.714501	Mt Hope Mm	76.2	naturally_occurring	60.96 to 76.2 cm	Rochester	NA	NA	NA	NA	NA	NA	NA	NA	NA	NA	NA	NA	NA	NA	NA	NA
8444	Sugar maple	Acer saccharum	Rochester	New York	-73.998795	40.714501	Mt Hope Mm	81.28	naturally_occurring	more than 76.2 cm	Rochester	NA	NA	NA	NA	NA	NA	NA	NA	NA	NA	NA	NA	NA	NA	NA	NA
8445	Nrwy maple	NA	Rochester	New York	-73.998795	40.714501	Mt Hope Mm	20.32	no_info	15.24 to 30.48 cm	Rochester	NA	NA	NA	NA	NA	NA	NA	NA	NA	NA	NA	NA	NA	NA	NA	NA
8446	Tuliptree	Liriodendron tulipifera	Rochester	New York	-73.998795	40.714501	Mt Hope Mm	76.2	naturally_occurring	60.96 to 76.2 cm	Rochester	NA	NA	NA	NA	NA	NA	NA	NA	NA	NA	NA	NA	NA	NA	NA	NA
8447	Blue spruce	Picea pungens	Rochester	New York	-73.998795	40.714501	Mt Hope Mm	30.48	introduced	15.24 to 30.48 cm	Rochester	NA	NA	NA	NA	NA	NA	NA	NA	NA	NA	NA	NA	NA	NA	NA	NA
8448	Nikko fir	Abies homolepis	Rochester	New York	-73.998795	40.714501	Mt Hope Mm	15.24	introduced	0 to 15.24 cm	Rochester	NA	NA	NA	NA	NA	NA	NA	NA	NA	NA	NA	NA	NA	NA	NA	NA
8449	Black cherry	Prunus serotina	Rochester	New York	-73.998795	40.714501	Mt Hope Mm	5.08	naturally_occurring	0 to 15.24 cm	Rochester	NA	NA	NA	NA	NA	NA	NA	NA	NA	NA	NA	NA	NA	NA	NA	NA
8450	Japanese maple	Acer palmatum	Rochester	New York	-73.998795	40.714501	Mt Hope Mm	50.8	introduced	45.72 to 60.96 cm	Rochester	NA	NA	NA	NA	NA	NA	NA	NA	NA	NA	NA	NA	NA	NA	NA	NA
8451	Nikko fir	Abies homolepis	Rochester	New York	-73.998795	40.714501	Mt Hope Mm	22.86	introduced	15.24 to 30.48 cm	Rochester	NA	NA	NA	NA	NA	NA	NA	NA	NA	NA	NA	NA	NA	NA	NA	NA
8452	Northern red oak	Quercus rubra	Rochester	New York	-73.998795	40.714501	Mt Hope Mm	116.84	naturally_occurring	more than 76.2 cm	Rochester	NA	NA	NA	NA	NA	NA	NA	NA	NA	NA	NA	NA	NA	NA	NA	NA
8453	White oak	Quercus alba	Rochester	New York	-73.998795	40.714501	Mt Hope Mm	106.68	naturally_occurring	more than 76.2 cm	Rochester	NA	NA	NA	NA	NA	NA	NA	NA	NA	NA	NA	NA	NA	NA	NA	NA
8454	Japanese maple	Acer palmatum	Rochester	New York	-73.998795	40.714501	Mt Hope Mm	71.12	introduced	60.96 to 76.2 cm	Rochester	NA	NA	NA	NA	NA	NA	NA	NA	NA	NA	NA	NA	NA	NA	NA	NA
8455	Japanese maple	Acer palmatum	Rochester	New York	-73.998795	40.714501	Mt Hope Mm	71.12	introduced	60.96 to 76.2 cm	Rochester	NA	NA	NA	NA	NA	NA	NA	NA	NA	NA	NA	NA	NA	NA	NA	NA
8456	Magnolia species	Magnolia	Rochester	New York	-73.998795	40.714501	Mt Hope Mm	30.48	no_info	15.24 to 30.48 cm	Rochester	NA	NA	NA	NA	NA	NA	NA	NA	NA	NA	NA	NA	NA	NA	NA	NA
8457	Nrwy maple	NA	Rochester	New York	-73.998795	40.714501	Mt Hope Mm	81.28	no_info	more than 76.2 cm	Rochester	NA	NA	NA	NA	NA	NA	NA	NA	NA	NA	NA	NA	NA	NA	NA	NA
8458	Nrwy maple	NA	Rochester	New York	-73.998795	40.714501	Mt Hope Mm	177.8	no_info	more than 76.2 cm	Rochester	NA	NA	NA	NA	NA	NA	NA	NA	NA	NA	NA	NA	NA	NA	NA	NA
8459	Blacklocust	Robinia pseudoacacia	Rochester	New York	-77.492633	43.139196	Mt Hope F	30.48	naturally_occurring	15.24 to 30.48 cm	Rochester	NA	NA	NA	NA	NA	NA	NA	NA	NA	NA	NA	NA	NA	NA	NA	NA
8460	Black oak	Quercus velutina	Rochester	New York	-77.492633	43.139196	Mt Hope F	40.64	naturally_occurring	30.48 to 45.72 cm	Rochester	NA	NA	NA	NA	NA	NA	NA	NA	NA	NA	NA	NA	NA	NA	NA	NA
8461	Red maple	Acer rubrum	Rochester	New York	-77.492633	43.139196	Mt Hope F	50.8	naturally_occurring	45.72 to 60.96 cm	Rochester	NA	NA	NA	NA	NA	NA	NA	NA	NA	NA	NA	NA	NA	NA	NA	NA
8462	Black oak	Quercus velutina	Rochester	New York	-77.492633	43.139196	Mt Hope F	45.72	naturally_occurring	30.48 to 45.72 cm	Rochester	NA	NA	NA	NA	NA	NA	NA	NA	NA	NA	NA	NA	NA	NA	NA	NA
8463	Black oak	Quercus velutina	Rochester	New York	-77.492633	43.139196	Mt Hope F	63.5	naturally_occurring	60.96 to 76.2 cm	Rochester	NA	NA	NA	NA	NA	NA	NA	NA	NA	NA	NA	NA	NA	NA	NA	NA
8464	Black oak	Quercus velutina	Rochester	New York	-77.492633	43.139196	Mt Hope F	66.04	naturally_occurring	60.96 to 76.2 cm	Rochester	NA	NA	NA	NA	NA	NA	NA	NA	NA	NA	NA	NA	NA	NA	NA	NA
8465	Black oak	Quercus velutina	Rochester	New York	-77.492633	43.139196	Mt Hope F	60.96	naturally_occurring	45.72 to 60.96 cm	Rochester	NA	NA	NA	NA	NA	NA	NA	NA	NA	NA	NA	NA	NA	NA	NA	NA
8466	Black oak	Quercus velutina	Rochester	New York	-77.492633	43.139196	Mt Hope F	66.04	naturally_occurring	60.96 to 76.2 cm	Rochester	NA	NA	NA	NA	NA	NA	NA	NA	NA	NA	NA	NA	NA	NA	NA	NA
8467	Elm species	Ulmus	Rochester	New York	-77.492633	43.139196	Mt Hope F	12.7	no_info	0 to 15.24 cm	Rochester	NA	NA	NA	NA	NA	NA	NA	NA	NA	NA	NA	NA	NA	NA	NA	NA
8468	Little leaf linden	Tilia cordata	Rochester	New York	-77.492633	43.139196	Mt Hope F	20.32	introduced	15.24 to 30.48 cm	Rochester	NA	NA	NA	NA	NA	NA	NA	NA	NA	NA	NA	NA	NA	NA	NA	NA
8470	Norway spruce	Picea abies	Rochester	New York	-73.981308	40.720709	Mt Hope C	43.18	introduced	30.48 to 45.72 cm	Rochester	NA	NA	NA	NA	NA	NA	NA	NA	NA	NA	NA	NA	NA	NA	NA	NA
8471	White oak	Quercus alba	Rochester	New York	-73.981308	40.720709	Mt Hope C	76.2	naturally_occurring	60.96 to 76.2 cm	Rochester	NA	NA	NA	NA	NA	NA	NA	NA	NA	NA	NA	NA	NA	NA	NA	NA
8472	Northern red oak	Quercus rubra	Rochester	New York	-73.981308	40.720709	Mt Hope C	81.28	naturally_occurring	more than 76.2 cm	Rochester	NA	NA	NA	NA	NA	NA	NA	NA	NA	NA	NA	NA	NA	NA	NA	NA
8473	Red maple	Acer rubrum	Rochester	New York	-73.981308	40.720709	Mt Hope C	38.1	naturally_occurring	30.48 to 45.72 cm	Rochester	NA	NA	NA	NA	NA	NA	NA	NA	NA	NA	NA	NA	NA	NA	NA	NA
8474	Black oak	Quercus velutina	Rochester	New York	-73.981308	40.720709	Mt Hope C	96.52	naturally_occurring	more than 76.2 cm	Rochester	NA	NA	NA	NA	NA	NA	NA	NA	NA	NA	NA	NA	NA	NA	NA	NA
8475	Black oak	Quercus velutina	Rochester	New York	-73.981308	40.720709	Mt Hope C	91.44	naturally_occurring	more than 76.2 cm	Rochester	NA	NA	NA	NA	NA	NA	NA	NA	NA	NA	NA	NA	NA	NA	NA	NA
8476	Northern red oak	Quercus rubra	Rochester	New York	-73.981308	40.720709	Mt Hope C	35.56	naturally_occurring	30.48 to 45.72 cm	Rochester	NA	NA	NA	NA	NA	NA	NA	NA	NA	NA	NA	NA	NA	NA	NA	NA
8477	Northern red oak	Quercus rubra	Rochester	New York	-73.981308	40.720709	Mt Hope C	96.52	naturally_occurring	more than 76.2 cm	Rochester	NA	NA	NA	NA	NA	NA	NA	NA	NA	NA	NA	NA	NA	NA	NA	NA
8478	Hickory species	Carya	Rochester	New York	-73.981308	40.720709	Mt Hope C	40.64	no_info	30.48 to 45.72 cm	Rochester	NA	NA	NA	NA	NA	NA	NA	NA	NA	NA	NA	NA	NA	NA	NA	NA
8479	Crabapple	Malus	Rochester	New York	-73.981308	40.720709	Mt Hope C	25.4	no_info	15.24 to 30.48 cm	Rochester	NA	NA	NA	NA	NA	NA	NA	NA	NA	NA	NA	NA	NA	NA	NA	NA
8481	Arborvitae	Thuja	Rochester	New York	-77.492633	43.139196	Mt Hope V	10.16	no_info	0 to 15.24 cm	Rochester	NA	NA	NA	NA	NA	NA	NA	NA	NA	NA	NA	NA	NA	NA	NA	NA
8482	White oak	Quercus alba	Rochester	New York	-77.492633	43.139196	Mt Hope V	66.04	naturally_occurring	60.96 to 76.2 cm	Rochester	NA	NA	NA	NA	NA	NA	NA	NA	NA	NA	NA	NA	NA	NA	NA	NA
8483	White oak	Quercus alba	Rochester	New York	-77.492633	43.139196	Mt Hope V	137.16	naturally_occurring	more than 76.2 cm	Rochester	NA	NA	NA	NA	NA	NA	NA	NA	NA	NA	NA	NA	NA	NA	NA	NA
8484	White oak	Quercus alba	Rochester	New York	-77.492633	43.139196	Mt Hope V	101.6	naturally_occurring	more than 76.2 cm	Rochester	NA	NA	NA	NA	NA	NA	NA	NA	NA	NA	NA	NA	NA	NA	NA	NA
8485	Arborvitae	Thuja	Rochester	New York	-77.492633	43.139196	Mt Hope V	33.02	no_info	30.48 to 45.72 cm	Rochester	NA	NA	NA	NA	NA	NA	NA	NA	NA	NA	NA	NA	NA	NA	NA	NA
8486	Arborvitae	Thuja	Rochester	New York	-77.492633	43.139196	Mt Hope V	35.56	no_info	30.48 to 45.72 cm	Rochester	NA	NA	NA	NA	NA	NA	NA	NA	NA	NA	NA	NA	NA	NA	NA	NA
8487	White oak	Quercus alba	Rochester	New York	-77.492633	43.139196	Mt Hope V	139.7	naturally_occurring	more than 76.2 cm	Rochester	NA	NA	NA	NA	NA	NA	NA	NA	NA	NA	NA	NA	NA	NA	NA	NA
8488	Sugar maple	Acer saccharum	Rochester	New York	-77.492633	43.139196	Mt Hope V	73.66	naturally_occurring	60.96 to 76.2 cm	Rochester	NA	NA	NA	NA	NA	NA	NA	NA	NA	NA	NA	NA	NA	NA	NA	NA
8489	Northern red oak	Quercus rubra	Rochester	New York	-77.492633	43.139196	Mt Hope V	45.72	naturally_occurring	30.48 to 45.72 cm	Rochester	NA	NA	NA	NA	NA	NA	NA	NA	NA	NA	NA	NA	NA	NA	NA	NA
8490	Red maple	Acer rubrum	Rochester	New York	-77.492633	43.139196	Mt Hope V	66.04	naturally_occurring	60.96 to 76.2 cm	Rochester	NA	NA	NA	NA	NA	NA	NA	NA	NA	NA	NA	NA	NA	NA	NA	NA
8491	Red maple	Acer rubrum	Rochester	New York	-77.492633	43.139196	Mt Hope V	83.82	naturally_occurring	more than 76.2 cm	Rochester	NA	NA	NA	NA	NA	NA	NA	NA	NA	NA	NA	NA	NA	NA	NA	NA
8492	Norway spruce	Picea abies	Rochester	New York	-77.492633	43.139196	Mt Hope V	33.02	introduced	30.48 to 45.72 cm	Rochester	NA	NA	NA	NA	NA	NA	NA	NA	NA	NA	NA	NA	NA	NA	NA	NA
8493	Norway spruce	Picea abies	Rochester	New York	-77.492633	43.139196	Mt Hope V	60.96	introduced	45.72 to 60.96 cm	Rochester	NA	NA	NA	NA	NA	NA	NA	NA	NA	NA	NA	NA	NA	NA	NA	NA
8494	Norway spruce	Picea abies	Rochester	New York	-77.492633	43.139196	Mt Hope V	81.28	introduced	more than 76.2 cm	Rochester	NA	NA	NA	NA	NA	NA	NA	NA	NA	NA	NA	NA	NA	NA	NA	NA
8495	Austrian pine	Pinus nigra	Rochester	New York	-73.978752	40.719933	Mt Hope T	43.18	introduced	30.48 to 45.72 cm	Rochester	NA	NA	NA	NA	NA	NA	NA	NA	NA	NA	NA	NA	NA	NA	NA	NA
8499	Sugar maple	Acer saccharum	Rochester	New York	-73.978752	40.719933	Mt Hope T	106.68	naturally_occurring	more than 76.2 cm	Rochester	NA	NA	NA	NA	NA	NA	NA	NA	NA	NA	NA	NA	NA	NA	NA	NA
8500	White mulberry	Morus alba	Rochester	New York	-77.492633	43.139196	Mt Hope S	142.24	introduced	more than 76.2 cm	Rochester	NA	NA	NA	NA	NA	NA	NA	NA	NA	NA	NA	NA	NA	NA	NA	NA
8502	Red maple	Acer rubrum	Rochester	New York	-77.492633	43.139196	Mt Hope S	33.02	naturally_occurring	30.48 to 45.72 cm	Rochester	NA	NA	NA	NA	NA	NA	NA	NA	NA	NA	NA	NA	NA	NA	NA	NA
8503	White oak	Quercus alba	Rochester	New York	-77.492633	43.139196	Mt Hope I	121.92	naturally_occurring	more than 76.2 cm	Rochester	NA	NA	NA	NA	NA	NA	NA	NA	NA	NA	NA	NA	NA	NA	NA	NA
8505	Arborvitae	Thuja	Rochester	New York	-77.492633	43.139196	Mt Hope I	30.48	no_info	15.24 to 30.48 cm	Rochester	NA	NA	NA	NA	NA	NA	NA	NA	NA	NA	NA	NA	NA	NA	NA	NA
8506	Arborvitae	Thuja	Rochester	New York	-77.492633	43.139196	Mt Hope I	27.94	no_info	15.24 to 30.48 cm	Rochester	NA	NA	NA	NA	NA	NA	NA	NA	NA	NA	NA	NA	NA	NA	NA	NA
8507	Arborvitae	Thuja	Rochester	New York	-77.492633	43.139196	Mt Hope I	20.32	no_info	15.24 to 30.48 cm	Rochester	NA	NA	NA	NA	NA	NA	NA	NA	NA	NA	NA	NA	NA	NA	NA	NA
8508	Arborvitae	Thuja	Rochester	New York	-77.492633	43.139196	Mt Hope I	50.8	no_info	45.72 to 60.96 cm	Rochester	NA	NA	NA	NA	NA	NA	NA	NA	NA	NA	NA	NA	NA	NA	NA	NA
8509	Arborvitae	Thuja	Rochester	New York	-77.492633	43.139196	Mt Hope I	45.72	no_info	30.48 to 45.72 cm	Rochester	NA	NA	NA	NA	NA	NA	NA	NA	NA	NA	NA	NA	NA	NA	NA	NA
8510	Norway spruce	Picea abies	Rochester	New York	-77.492633	43.139196	Mt Hope Y	58.42	introduced	45.72 to 60.96 cm	Rochester	NA	NA	NA	NA	NA	NA	NA	NA	NA	NA	NA	NA	NA	NA	NA	NA
8511	Sugar maple	Acer saccharum	Rochester	New York	-77.492633	43.139196	Mt Hope Y	78.74	naturally_occurring	more than 76.2 cm	Rochester	NA	NA	NA	NA	NA	NA	NA	NA	NA	NA	NA	NA	NA	NA	NA	NA
8512	Norway spruce	Picea abies	Rochester	New York	-77.492633	43.139196	Mt Hope Y	60.96	introduced	45.72 to 60.96 cm	Rochester	NA	NA	NA	NA	NA	NA	NA	NA	NA	NA	NA	NA	NA	NA	NA	NA
8513	Norway spruce	Picea abies	Rochester	New York	-77.492633	43.139196	Mt Hope Y	58.42	introduced	45.72 to 60.96 cm	Rochester	NA	NA	NA	NA	NA	NA	NA	NA	NA	NA	NA	NA	NA	NA	NA	NA
8514	Norway spruce	Picea abies	Rochester	New York	-77.492633	43.139196	Mt Hope Y	60.96	introduced	45.72 to 60.96 cm	Rochester	NA	NA	NA	NA	NA	NA	NA	NA	NA	NA	NA	NA	NA	NA	NA	NA
8515	Norway spruce	Picea abies	Rochester	New York	-77.492633	43.139196	Mt Hope Y	66.04	introduced	60.96 to 76.2 cm	Rochester	NA	NA	NA	NA	NA	NA	NA	NA	NA	NA	NA	NA	NA	NA	NA	NA
8517	Norway spruce	Picea abies	Rochester	New York	-77.492633	43.139196	Mt Hope Y	60.96	introduced	45.72 to 60.96 cm	Rochester	NA	NA	NA	NA	NA	NA	NA	NA	NA	NA	NA	NA	NA	NA	NA	NA
8518	Sugar maple	Acer saccharum	Rochester	New York	-77.492633	43.139196	Mt Hope Y	81.28	naturally_occurring	more than 76.2 cm	Rochester	NA	NA	NA	NA	NA	NA	NA	NA	NA	NA	NA	NA	NA	NA	NA	NA
8519	Norway spruce	Picea abies	Rochester	New York	-77.492633	43.139196	Mt Hope Y	66.04	introduced	60.96 to 76.2 cm	Rochester	NA	NA	NA	NA	NA	NA	NA	NA	NA	NA	NA	NA	NA	NA	NA	NA
8520	Norway spruce	Picea abies	Rochester	New York	-77.492633	43.139196	Mt Hope Y	43.18	introduced	30.48 to 45.72 cm	Rochester	NA	NA	NA	NA	NA	NA	NA	NA	NA	NA	NA	NA	NA	NA	NA	NA
8523	Norway spruce	Picea abies	Rochester	New York	-77.492633	43.139196	Mt Hope Y	68.58	introduced	60.96 to 76.2 cm	Rochester	NA	NA	NA	NA	NA	NA	NA	NA	NA	NA	NA	NA	NA	NA	NA	NA
8524	Norway spruce	Picea abies	Rochester	New York	-77.492633	43.139196	Mt Hope Y	30.48	introduced	15.24 to 30.48 cm	Rochester	NA	NA	NA	NA	NA	NA	NA	NA	NA	NA	NA	NA	NA	NA	NA	NA
8525	Norway spruce	Picea abies	Rochester	New York	-77.492633	43.139196	Mt Hope Y	55.88	introduced	45.72 to 60.96 cm	Rochester	NA	NA	NA	NA	NA	NA	NA	NA	NA	NA	NA	NA	NA	NA	NA	NA
8526	Norway spruce	Picea abies	Rochester	New York	-77.492633	43.139196	Mt Hope Y	76.2	introduced	60.96 to 76.2 cm	Rochester	NA	NA	NA	NA	NA	NA	NA	NA	NA	NA	NA	NA	NA	NA	NA	NA
8527	Norway spruce	Picea abies	Rochester	New York	-77.492633	43.139196	Mt Hope Y	40.64	introduced	30.48 to 45.72 cm	Rochester	NA	NA	NA	NA	NA	NA	NA	NA	NA	NA	NA	NA	NA	NA	NA	NA
8528	Species oak	Quercus	Rochester	New York	-77.492633	43.139196	Mt Hope Y	152.4	no_info	more than 76.2 cm	Rochester	NA	NA	NA	NA	NA	NA	NA	NA	NA	NA	NA	NA	NA	NA	NA	NA
8529	Sycamore maple	Acer pseudoplatanus	Rochester	New York	-77.492633	43.139196	Mt Hope Y	91.44	introduced	more than 76.2 cm	Rochester	NA	NA	NA	NA	NA	NA	NA	NA	NA	NA	NA	NA	NA	NA	NA	NA
8530	Sycamore maple	Acer pseudoplatanus	Rochester	New York	-77.492633	43.139196	Mt Hope Y	35.56	introduced	30.48 to 45.72 cm	Rochester	NA	NA	NA	NA	NA	NA	NA	NA	NA	NA	NA	NA	NA	NA	NA	NA
8531	Nrwy maple	NA	Rochester	New York	-77.492633	43.139196	Mt Hope Y	60.96	no_info	45.72 to 60.96 cm	Rochester	NA	NA	NA	NA	NA	NA	NA	NA	NA	NA	NA	NA	NA	NA	NA	NA
8532	Nrwy maple	NA	Rochester	New York	-77.492633	43.139196	Mt Hope Y	40.64	no_info	30.48 to 45.72 cm	Rochester	NA	NA	NA	NA	NA	NA	NA	NA	NA	NA	NA	NA	NA	NA	NA	NA
8533	Sycamore maple	Acer pseudoplatanus	Rochester	New York	-77.492633	43.139196	Mt Hope Y	50.8	introduced	45.72 to 60.96 cm	Rochester	NA	NA	NA	NA	NA	NA	NA	NA	NA	NA	NA	NA	NA	NA	NA	NA
8534	Sycamore maple	Acer pseudoplatanus	Rochester	New York	-77.492633	43.139196	Mt Hope Y	45.72	introduced	30.48 to 45.72 cm	Rochester	NA	NA	NA	NA	NA	NA	NA	NA	NA	NA	NA	NA	NA	NA	NA	NA
8535	Austrian pine	Pinus nigra	Rochester	New York	-77.492633	43.139196	Mt Hope Y	76.2	introduced	60.96 to 76.2 cm	Rochester	NA	NA	NA	NA	NA	NA	NA	NA	NA	NA	NA	NA	NA	NA	NA	NA
8536	Austrian pine	Pinus nigra	Rochester	New York	-77.492633	43.139196	Mt Hope Y	76.2	introduced	60.96 to 76.2 cm	Rochester	NA	NA	NA	NA	NA	NA	NA	NA	NA	NA	NA	NA	NA	NA	NA	NA
8537	Norway spruce	Picea abies	Rochester	New York	-77.492633	43.139196	Mt Hope Y	76.2	introduced	60.96 to 76.2 cm	Rochester	NA	NA	NA	NA	NA	NA	NA	NA	NA	NA	NA	NA	NA	NA	NA	NA
8538	Nrwy maple	NA	Rochester	New York	-77.492633	43.139196	Mt Hope Y	96.52	no_info	more than 76.2 cm	Rochester	NA	NA	NA	NA	NA	NA	NA	NA	NA	NA	NA	NA	NA	NA	NA	NA
8539	Norway spruce	Picea abies	Rochester	New York	-77.492633	43.139196	Mt Hope Y	76.2	introduced	60.96 to 76.2 cm	Rochester	NA	NA	NA	NA	NA	NA	NA	NA	NA	NA	NA	NA	NA	NA	NA	NA
8540	Northern red oak	Quercus rubra	Rochester	New York	-74.018228	40.692671	Mt Hope H	86.36	naturally_occurring	more than 76.2 cm	Rochester	NA	NA	NA	NA	NA	NA	NA	NA	NA	NA	NA	NA	NA	NA	NA	NA
8541	Northern red oak	Quercus rubra	Rochester	New York	-74.018228	40.692671	Mt Hope H	71.12	naturally_occurring	60.96 to 76.2 cm	Rochester	NA	NA	NA	NA	NA	NA	NA	NA	NA	NA	NA	NA	NA	NA	NA	NA
8542	Norway spruce	Picea abies	Rochester	New York	-74.018228	40.692671	Mt Hope H	15.24	introduced	0 to 15.24 cm	Rochester	NA	NA	NA	NA	NA	NA	NA	NA	NA	NA	NA	NA	NA	NA	NA	NA
8543	Norway spruce	Picea abies	Rochester	New York	-77.606213	43.148659	Mt Hope H	15.24	introduced	0 to 15.24 cm	Rochester	NA	NA	NA	NA	NA	NA	NA	NA	NA	NA	NA	NA	NA	NA	NA	NA
8544	Norway spruce	Picea abies	Rochester	New York	-74.018228	40.692671	Mt Hope H	15.24	introduced	0 to 15.24 cm	Rochester	NA	NA	NA	NA	NA	NA	NA	NA	NA	NA	NA	NA	NA	NA	NA	NA
8545	Tuliptree	Liriodendron tulipifera	Rochester	New York	-74.018228	40.692671	Mt Hope H	25.4	naturally_occurring	15.24 to 30.48 cm	Rochester	NA	NA	NA	NA	NA	NA	NA	NA	NA	NA	NA	NA	NA	NA	NA	NA
8546	Red maple	Acer rubrum	Rochester	New York	-74.018228	40.692671	Mt Hope H	71.12	naturally_occurring	60.96 to 76.2 cm	Rochester	NA	NA	NA	NA	NA	NA	NA	NA	NA	NA	NA	NA	NA	NA	NA	NA
8547	White oak	Quercus alba	Rochester	New York	-74.018228	40.692671	Mt Hope H	76.2	naturally_occurring	60.96 to 76.2 cm	Rochester	NA	NA	NA	NA	NA	NA	NA	NA	NA	NA	NA	NA	NA	NA	NA	NA
8549	Northern red oak	Quercus rubra	Rochester	New York	-74.018228	40.692671	Mt Hope H	101.6	naturally_occurring	more than 76.2 cm	Rochester	NA	NA	NA	NA	NA	NA	NA	NA	NA	NA	NA	NA	NA	NA	NA	NA
8550	Black oak	Quercus velutina	Rochester	New York	-74.018228	40.692671	Mt Hope H	88.9	naturally_occurring	more than 76.2 cm	Rochester	NA	NA	NA	NA	NA	NA	NA	NA	NA	NA	NA	NA	NA	NA	NA	NA
8551	Hickory species	Carya	Rochester	New York	-74.018228	40.692671	Mt Hope H	76.2	no_info	60.96 to 76.2 cm	Rochester	NA	NA	NA	NA	NA	NA	NA	NA	NA	NA	NA	NA	NA	NA	NA	NA
8552	Red maple	Acer rubrum	Rochester	New York	-77.492633	43.139196	Mt Hope L	50.8	naturally_occurring	45.72 to 60.96 cm	Rochester	NA	NA	NA	NA	NA	NA	NA	NA	NA	NA	NA	NA	NA	NA	NA	NA
8553	White oak	Quercus alba	Rochester	New York	-77.492633	43.139196	Mt Hope E	111.76	naturally_occurring	more than 76.2 cm	Rochester	NA	NA	NA	NA	NA	NA	NA	NA	NA	NA	NA	NA	NA	NA	NA	NA
8554	Red maple	Acer rubrum	Rochester	New York	-74.018228	40.692671	Mt Hope H	76.2	naturally_occurring	60.96 to 76.2 cm	Rochester	NA	NA	NA	NA	NA	NA	NA	NA	NA	NA	NA	NA	NA	NA	NA	NA
8556	Little leaf linden	Tilia cordata	Rochester	New York	-74.018228	40.692671	Mt Hope H	35.56	introduced	30.48 to 45.72 cm	Rochester	NA	NA	NA	NA	NA	NA	NA	NA	NA	NA	NA	NA	NA	NA	NA	NA
8557	Northern red oak	Quercus rubra	Rochester	New York	-74.018228	40.692671	Mt Hope H	27.94	naturally_occurring	15.24 to 30.48 cm	Rochester	NA	NA	NA	NA	NA	NA	NA	NA	NA	NA	NA	NA	NA	NA	NA	NA
8558	White oak	Quercus alba	Rochester	New York	-74.018228	40.692671	Mt Hope H	91.44	naturally_occurring	more than 76.2 cm	Rochester	NA	NA	NA	NA	NA	NA	NA	NA	NA	NA	NA	NA	NA	NA	NA	NA
8559	Norway spruce	Picea abies	Rochester	New York	-74.018228	40.692671	Mt Hope H	50.8	introduced	45.72 to 60.96 cm	Rochester	NA	NA	NA	NA	NA	NA	NA	NA	NA	NA	NA	NA	NA	NA	NA	NA
8560	Sugar maple	Acer saccharum	Rochester	New York	-74.018228	40.692671	Mt Hope H	71.12	naturally_occurring	60.96 to 76.2 cm	Rochester	NA	NA	NA	NA	NA	NA	NA	NA	NA	NA	NA	NA	NA	NA	NA	NA
8561	White oak	Quercus alba	Rochester	New York	-74.018228	40.692671	Mt Hope H	106.68	naturally_occurring	more than 76.2 cm	Rochester	NA	NA	NA	NA	NA	NA	NA	NA	NA	NA	NA	NA	NA	NA	NA	NA
8562	White oak	Quercus alba	Rochester	New York	-74.018228	40.692671	Mt Hope H	66.04	naturally_occurring	60.96 to 76.2 cm	Rochester	NA	NA	NA	NA	NA	NA	NA	NA	NA	NA	NA	NA	NA	NA	NA	NA
8563	Northern red oak	Quercus rubra	Rochester	New York	-74.018228	40.692671	Mt Hope H	127	naturally_occurring	more than 76.2 cm	Rochester	NA	NA	NA	NA	NA	NA	NA	NA	NA	NA	NA	NA	NA	NA	NA	NA
8564	White oak	Quercus alba	Rochester	New York	-74.018228	40.692671	Mt Hope H	71.12	naturally_occurring	60.96 to 76.2 cm	Rochester	NA	NA	NA	NA	NA	NA	NA	NA	NA	NA	NA	NA	NA	NA	NA	NA
8565	Northern red oak	Quercus rubra	Rochester	New York	-74.018228	40.692671	Mt Hope H	86.36	naturally_occurring	more than 76.2 cm	Rochester	NA	NA	NA	NA	NA	NA	NA	NA	NA	NA	NA	NA	NA	NA	NA	NA
8567	White oak	Quercus alba	Rochester	New York	-74.018228	40.692671	Mt Hope H	55.88	naturally_occurring	45.72 to 60.96 cm	Rochester	NA	NA	NA	NA	NA	NA	NA	NA	NA	NA	NA	NA	NA	NA	NA	NA
8568	Northern red oak	Quercus rubra	Rochester	New York	-74.018228	40.692671	Mt Hope H	60.96	naturally_occurring	45.72 to 60.96 cm	Rochester	NA	NA	NA	NA	NA	NA	NA	NA	NA	NA	NA	NA	NA	NA	NA	NA
8569	Northern red oak	Quercus rubra	Rochester	New York	-74.018228	40.692671	Mt Hope H	55.88	naturally_occurring	45.72 to 60.96 cm	Rochester	NA	NA	NA	NA	NA	NA	NA	NA	NA	NA	NA	NA	NA	NA	NA	NA
8570	Sugar maple	Acer saccharum	Rochester	New York	-74.018228	40.692671	Mt Hope H	30.48	naturally_occurring	15.24 to 30.48 cm	Rochester	NA	NA	NA	NA	NA	NA	NA	NA	NA	NA	NA	NA	NA	NA	NA	NA
8571	Nrwy maple	NA	Rochester	New York	-74.018228	40.692671	Mt Hope H	40.64	no_info	30.48 to 45.72 cm	Rochester	NA	NA	NA	NA	NA	NA	NA	NA	NA	NA	NA	NA	NA	NA	NA	NA
8572	Northern red oak	Quercus rubra	Rochester	New York	-74.018228	40.692671	Mt Hope H	35.56	naturally_occurring	30.48 to 45.72 cm	Rochester	NA	NA	NA	NA	NA	NA	NA	NA	NA	NA	NA	NA	NA	NA	NA	NA
8573	Norway spruce	Picea abies	Rochester	New York	-77.492633	43.139196	Mt Hope Y	71.12	introduced	60.96 to 76.2 cm	Rochester	NA	NA	NA	NA	NA	NA	NA	NA	NA	NA	NA	NA	NA	NA	NA	NA
8574	Norway spruce	Picea abies	Rochester	New York	-77.492633	43.139196	Mt Hope Y	63.5	introduced	60.96 to 76.2 cm	Rochester	NA	NA	NA	NA	NA	NA	NA	NA	NA	NA	NA	NA	NA	NA	NA	NA
8575	Norway spruce	Picea abies	Rochester	New York	-77.492633	43.139196	Mt Hope Y	66.04	introduced	60.96 to 76.2 cm	Rochester	NA	NA	NA	NA	NA	NA	NA	NA	NA	NA	NA	NA	NA	NA	NA	NA
8576	Norway spruce	Picea abies	Rochester	New York	-77.492633	43.139196	Mt Hope Y	50.8	introduced	45.72 to 60.96 cm	Rochester	NA	NA	NA	NA	NA	NA	NA	NA	NA	NA	NA	NA	NA	NA	NA	NA
8577	Norway spruce	Picea abies	Rochester	New York	-77.492633	43.139196	Mt Hope Y	60.96	introduced	45.72 to 60.96 cm	Rochester	NA	NA	NA	NA	NA	NA	NA	NA	NA	NA	NA	NA	NA	NA	NA	NA
8578	Norway spruce	Picea abies	Rochester	New York	-77.492633	43.139196	Mt Hope Y	60.96	introduced	45.72 to 60.96 cm	Rochester	NA	NA	NA	NA	NA	NA	NA	NA	NA	NA	NA	NA	NA	NA	NA	NA
8579	Norway spruce	Picea abies	Rochester	New York	-77.492633	43.139196	Mt Hope Y	71.12	introduced	60.96 to 76.2 cm	Rochester	NA	NA	NA	NA	NA	NA	NA	NA	NA	NA	NA	NA	NA	NA	NA	NA
8580	Nrwy maple	NA	Rochester	New York	-77.492633	43.139196	Mt Hope Y	81.28	no_info	more than 76.2 cm	Rochester	NA	NA	NA	NA	NA	NA	NA	NA	NA	NA	NA	NA	NA	NA	NA	NA
8581	Nrwy maple	NA	Rochester	New York	-77.492633	43.139196	Mt Hope Y	38.1	no_info	30.48 to 45.72 cm	Rochester	NA	NA	NA	NA	NA	NA	NA	NA	NA	NA	NA	NA	NA	NA	NA	NA
8582	Nrwy maple	NA	Rochester	New York	-77.492633	43.139196	Mt Hope Y	76.2	no_info	60.96 to 76.2 cm	Rochester	NA	NA	NA	NA	NA	NA	NA	NA	NA	NA	NA	NA	NA	NA	NA	NA
8583	Black cherry	Prunus serotina	Rochester	New York	-77.492633	43.139196	Mt Hope Y	50.8	naturally_occurring	45.72 to 60.96 cm	Rochester	NA	NA	NA	NA	NA	NA	NA	NA	NA	NA	NA	NA	NA	NA	NA	NA
8584	Norway spruce	Picea abies	Rochester	New York	-77.492633	43.139196	Mt Hope Y	76.2	introduced	60.96 to 76.2 cm	Rochester	NA	NA	NA	NA	NA	NA	NA	NA	NA	NA	NA	NA	NA	NA	NA	NA
8585	Norway spruce	Picea abies	Rochester	New York	-77.492633	43.139196	Mt Hope Y	66.04	introduced	60.96 to 76.2 cm	Rochester	NA	NA	NA	NA	NA	NA	NA	NA	NA	NA	NA	NA	NA	NA	NA	NA
8587	Norway spruce	Picea abies	Rochester	New York	-77.492633	43.139196	Mt Hope Y	76.2	introduced	60.96 to 76.2 cm	Rochester	NA	NA	NA	NA	NA	NA	NA	NA	NA	NA	NA	NA	NA	NA	NA	NA
8588	Norway spruce	Picea abies	Rochester	New York	-77.492633	43.139196	Mt Hope Y	76.2	introduced	60.96 to 76.2 cm	Rochester	NA	NA	NA	NA	NA	NA	NA	NA	NA	NA	NA	NA	NA	NA	NA	NA
8592	Species oak	Quercus	Rochester	New York	-77.492633	43.139196	Mt Hope Y	124.46	no_info	more than 76.2 cm	Rochester	NA	NA	NA	NA	NA	NA	NA	NA	NA	NA	NA	NA	NA	NA	NA	NA
8595	Elm species	Ulmus	Rochester	New York	-77.492633	43.139196	Mt Hope Y	15.24	no_info	0 to 15.24 cm	Rochester	NA	NA	NA	NA	NA	NA	NA	NA	NA	NA	NA	NA	NA	NA	NA	NA
8596	English oak	Quercus robur	Rochester	New York	-77.492633	43.139196	Mt Hope W	27.94	introduced	15.24 to 30.48 cm	Rochester	NA	NA	NA	NA	NA	NA	NA	NA	NA	NA	NA	NA	NA	NA	NA	NA
8597	Norway spruce	Picea abies	Rochester	New York	-77.492633	43.139196	Mt Hope W	76.2	introduced	60.96 to 76.2 cm	Rochester	NA	NA	NA	NA	NA	NA	NA	NA	NA	NA	NA	NA	NA	NA	NA	NA
8598	Norway spruce	Picea abies	Rochester	New York	-77.492633	43.139196	Mt Hope W	53.34	introduced	45.72 to 60.96 cm	Rochester	NA	NA	NA	NA	NA	NA	NA	NA	NA	NA	NA	NA	NA	NA	NA	NA
8599	Norway spruce	Picea abies	Rochester	New York	-77.492633	43.139196	Mt Hope W	60.96	introduced	45.72 to 60.96 cm	Rochester	NA	NA	NA	NA	NA	NA	NA	NA	NA	NA	NA	NA	NA	NA	NA	NA
8600	Norway spruce	Picea abies	Rochester	New York	-77.492633	43.139196	Mt Hope W	91.44	introduced	more than 76.2 cm	Rochester	NA	NA	NA	NA	NA	NA	NA	NA	NA	NA	NA	NA	NA	NA	NA	NA
8602	Eastern cottonwood	Populus deltoides	Rochester	New York	-77.492633	43.139196	Mt Hope W	167.64	naturally_occurring	more than 76.2 cm	Rochester	NA	NA	NA	NA	NA	NA	NA	NA	NA	NA	NA	NA	NA	NA	NA	NA
8603	Norway spruce	Picea abies	Rochester	New York	-77.492633	43.139196	Mt Hope W	50.8	introduced	45.72 to 60.96 cm	Rochester	NA	NA	NA	NA	NA	NA	NA	NA	NA	NA	NA	NA	NA	NA	NA	NA
8604	Norway spruce	Picea abies	Rochester	New York	-77.492633	43.139196	Mt Hope W	76.2	introduced	60.96 to 76.2 cm	Rochester	NA	NA	NA	NA	NA	NA	NA	NA	NA	NA	NA	NA	NA	NA	NA	NA
8605	Norway spruce	Picea abies	Rochester	New York	-77.492633	43.139196	Mt Hope W	71.12	introduced	60.96 to 76.2 cm	Rochester	NA	NA	NA	NA	NA	NA	NA	NA	NA	NA	NA	NA	NA	NA	NA	NA
8606	Norway spruce	Picea abies	Rochester	New York	-77.492633	43.139196	Mt Hope W	50.8	introduced	45.72 to 60.96 cm	Rochester	NA	NA	NA	NA	NA	NA	NA	NA	NA	NA	NA	NA	NA	NA	NA	NA
8607	Norway spruce	Picea abies	Rochester	New York	-77.492633	43.139196	Mt Hope W	55.88	introduced	45.72 to 60.96 cm	Rochester	NA	NA	NA	NA	NA	NA	NA	NA	NA	NA	NA	NA	NA	NA	NA	NA
8608	Northern red oak	Quercus rubra	Rochester	New York	-74.018228	40.692671	Mt Hope H	15.24	naturally_occurring	0 to 15.24 cm	Rochester	NA	NA	NA	NA	NA	NA	NA	NA	NA	NA	NA	NA	NA	NA	NA	NA
8609	Northern red oak	Quercus rubra	Rochester	New York	-74.018228	40.692671	Mt Hope H	30.48	naturally_occurring	15.24 to 30.48 cm	Rochester	NA	NA	NA	NA	NA	NA	NA	NA	NA	NA	NA	NA	NA	NA	NA	NA
8610	Northern red oak	Quercus rubra	Rochester	New York	-74.018228	40.692671	Mt Hope H	45.72	naturally_occurring	30.48 to 45.72 cm	Rochester	NA	NA	NA	NA	NA	NA	NA	NA	NA	NA	NA	NA	NA	NA	NA	NA
8611	Northern red oak	Quercus rubra	Rochester	New York	-74.018228	40.692671	Mt Hope H	45.72	naturally_occurring	30.48 to 45.72 cm	Rochester	NA	NA	NA	NA	NA	NA	NA	NA	NA	NA	NA	NA	NA	NA	NA	NA
8612	Sugar maple	Acer saccharum	Rochester	New York	-74.018228	40.692671	Mt Hope H	45.72	naturally_occurring	30.48 to 45.72 cm	Rochester	NA	NA	NA	NA	NA	NA	NA	NA	NA	NA	NA	NA	NA	NA	NA	NA
8613	Hickory species	Carya	Rochester	New York	-74.018228	40.692671	Mt Hope H	20.32	no_info	15.24 to 30.48 cm	Rochester	NA	NA	NA	NA	NA	NA	NA	NA	NA	NA	NA	NA	NA	NA	NA	NA
8614	Northern red oak	Quercus rubra	Rochester	New York	-74.018228	40.692671	Mt Hope H	91.44	naturally_occurring	more than 76.2 cm	Rochester	NA	NA	NA	NA	NA	NA	NA	NA	NA	NA	NA	NA	NA	NA	NA	NA
8615	Northern red oak	Quercus rubra	Rochester	New York	-74.018228	40.692671	Mt Hope H	30.48	naturally_occurring	15.24 to 30.48 cm	Rochester	NA	NA	NA	NA	NA	NA	NA	NA	NA	NA	NA	NA	NA	NA	NA	NA
8616	Sugar maple	Acer saccharum	Rochester	New York	-74.018228	40.692671	Mt Hope H	35.56	naturally_occurring	30.48 to 45.72 cm	Rochester	NA	NA	NA	NA	NA	NA	NA	NA	NA	NA	NA	NA	NA	NA	NA	NA
8617	Northern red oak	Quercus rubra	Rochester	New York	-74.018228	40.692671	Mt Hope H	22.86	naturally_occurring	15.24 to 30.48 cm	Rochester	NA	NA	NA	NA	NA	NA	NA	NA	NA	NA	NA	NA	NA	NA	NA	NA
8618	Northern red oak	Quercus rubra	Rochester	New York	-74.018228	40.692671	Mt Hope H	30.48	naturally_occurring	15.24 to 30.48 cm	Rochester	NA	NA	NA	NA	NA	NA	NA	NA	NA	NA	NA	NA	NA	NA	NA	NA
8619	Northern red oak	Quercus rubra	Rochester	New York	-74.018228	40.692671	Mt Hope H	35.56	naturally_occurring	30.48 to 45.72 cm	Rochester	NA	NA	NA	NA	NA	NA	NA	NA	NA	NA	NA	NA	NA	NA	NA	NA
8620	Northern red oak	Quercus rubra	Rochester	New York	-74.018228	40.692671	Mt Hope H	27.94	naturally_occurring	15.24 to 30.48 cm	Rochester	NA	NA	NA	NA	NA	NA	NA	NA	NA	NA	NA	NA	NA	NA	NA	NA
8621	Northern red oak	Quercus rubra	Rochester	New York	-74.018228	40.692671	Mt Hope H	30.48	naturally_occurring	15.24 to 30.48 cm	Rochester	NA	NA	NA	NA	NA	NA	NA	NA	NA	NA	NA	NA	NA	NA	NA	NA
8622	Northern red oak	Quercus rubra	Rochester	New York	-74.018228	40.692671	Mt Hope H	15.24	naturally_occurring	0 to 15.24 cm	Rochester	NA	NA	NA	NA	NA	NA	NA	NA	NA	NA	NA	NA	NA	NA	NA	NA
8623	White oak	Quercus alba	Rochester	New York	-74.018228	40.692671	Mt Hope H	45.72	naturally_occurring	30.48 to 45.72 cm	Rochester	NA	NA	NA	NA	NA	NA	NA	NA	NA	NA	NA	NA	NA	NA	NA	NA
8624	White oak	Quercus alba	Rochester	New York	-74.018228	40.692671	Mt Hope H	40.64	naturally_occurring	30.48 to 45.72 cm	Rochester	NA	NA	NA	NA	NA	NA	NA	NA	NA	NA	NA	NA	NA	NA	NA	NA
8625	Northern red oak	Quercus rubra	Rochester	New York	-74.018228	40.692671	Mt Hope H	45.72	naturally_occurring	30.48 to 45.72 cm	Rochester	NA	NA	NA	NA	NA	NA	NA	NA	NA	NA	NA	NA	NA	NA	NA	NA
8626	Black oak	Quercus velutina	Rochester	New York	-74.018228	40.692671	Mt Hope H	60.96	naturally_occurring	45.72 to 60.96 cm	Rochester	NA	NA	NA	NA	NA	NA	NA	NA	NA	NA	NA	NA	NA	NA	NA	NA
8627	Northern red oak	Quercus rubra	Rochester	New York	-74.018228	40.692671	Mt Hope H	10.16	naturally_occurring	0 to 15.24 cm	Rochester	NA	NA	NA	NA	NA	NA	NA	NA	NA	NA	NA	NA	NA	NA	NA	NA
8628	Northern red oak	Quercus rubra	Rochester	New York	-74.018228	40.692671	Mt Hope H	15.24	naturally_occurring	0 to 15.24 cm	Rochester	NA	NA	NA	NA	NA	NA	NA	NA	NA	NA	NA	NA	NA	NA	NA	NA
8629	Northern red oak	Quercus rubra	Rochester	New York	-74.018228	40.692671	Mt Hope H	15.24	naturally_occurring	0 to 15.24 cm	Rochester	NA	NA	NA	NA	NA	NA	NA	NA	NA	NA	NA	NA	NA	NA	NA	NA
8630	Northern red oak	Quercus rubra	Rochester	New York	-74.018228	40.692671	Mt Hope H	30.48	naturally_occurring	15.24 to 30.48 cm	Rochester	NA	NA	NA	NA	NA	NA	NA	NA	NA	NA	NA	NA	NA	NA	NA	NA
8631	English oak	Quercus robur	Rochester	New York	-74.018228	40.692671	Mt Hope H	20.32	introduced	15.24 to 30.48 cm	Rochester	NA	NA	NA	NA	NA	NA	NA	NA	NA	NA	NA	NA	NA	NA	NA	NA
8632	Northern red oak	Quercus rubra	Rochester	New York	-74.018228	40.692671	Mt Hope H	45.72	naturally_occurring	30.48 to 45.72 cm	Rochester	NA	NA	NA	NA	NA	NA	NA	NA	NA	NA	NA	NA	NA	NA	NA	NA
8633	White oak	Quercus alba	Rochester	New York	-74.018228	40.692671	Mt Hope H	35.56	naturally_occurring	30.48 to 45.72 cm	Rochester	NA	NA	NA	NA	NA	NA	NA	NA	NA	NA	NA	NA	NA	NA	NA	NA
8634	White oak	Quercus alba	Rochester	New York	-74.018228	40.692671	Mt Hope H	35.56	naturally_occurring	30.48 to 45.72 cm	Rochester	NA	NA	NA	NA	NA	NA	NA	NA	NA	NA	NA	NA	NA	NA	NA	NA
8635	Black cherry	Prunus serotina	Rochester	New York	-74.018228	40.692671	Mt Hope H	25.4	naturally_occurring	15.24 to 30.48 cm	Rochester	NA	NA	NA	NA	NA	NA	NA	NA	NA	NA	NA	NA	NA	NA	NA	NA
8636	Black cherry	Prunus serotina	Rochester	New York	-74.018228	40.692671	Mt Hope H	20.32	naturally_occurring	15.24 to 30.48 cm	Rochester	NA	NA	NA	NA	NA	NA	NA	NA	NA	NA	NA	NA	NA	NA	NA	NA
8637	Arborvitae	Thuja	Rochester	New York	-74.018228	40.692671	Mt Hope H	20.32	no_info	15.24 to 30.48 cm	Rochester	NA	NA	NA	NA	NA	NA	NA	NA	NA	NA	NA	NA	NA	NA	NA	NA
8638	Arborvitae	Thuja	Rochester	New York	-74.018228	40.692671	Mt Hope H	10.16	no_info	0 to 15.24 cm	Rochester	NA	NA	NA	NA	NA	NA	NA	NA	NA	NA	NA	NA	NA	NA	NA	NA
8639	Arborvitae	Thuja	Rochester	New York	-74.018228	40.692671	Mt Hope H	15.24	no_info	0 to 15.24 cm	Rochester	NA	NA	NA	NA	NA	NA	NA	NA	NA	NA	NA	NA	NA	NA	NA	NA
8640	Crabapple	Malus	Rochester	New York	-74.018228	40.692671	Mt Hope H	12.7	no_info	0 to 15.24 cm	Rochester	NA	NA	NA	NA	NA	NA	NA	NA	NA	NA	NA	NA	NA	NA	NA	NA
8641	Norway spruce	Picea abies	Rochester	New York	-77.492633	43.139196	Mt Hope W	55.88	introduced	45.72 to 60.96 cm	Rochester	NA	NA	NA	NA	NA	NA	NA	NA	NA	NA	NA	NA	NA	NA	NA	NA
8642	Norway spruce	Picea abies	Rochester	New York	-77.492633	43.139196	Mt Hope W	60.96	introduced	45.72 to 60.96 cm	Rochester	NA	NA	NA	NA	NA	NA	NA	NA	NA	NA	NA	NA	NA	NA	NA	NA
8644	Norway spruce	Picea abies	Rochester	New York	-77.492633	43.139196	Mt Hope W	55.88	introduced	45.72 to 60.96 cm	Rochester	NA	NA	NA	NA	NA	NA	NA	NA	NA	NA	NA	NA	NA	NA	NA	NA
8646	Norway spruce	Picea abies	Rochester	New York	-77.492633	43.139196	Mt Hope W	60.96	introduced	45.72 to 60.96 cm	Rochester	NA	NA	NA	NA	NA	NA	NA	NA	NA	NA	NA	NA	NA	NA	NA	NA
8647	Norway spruce	Picea abies	Rochester	New York	-77.492633	43.139196	Mt Hope W	50.8	introduced	45.72 to 60.96 cm	Rochester	NA	NA	NA	NA	NA	NA	NA	NA	NA	NA	NA	NA	NA	NA	NA	NA
8648	Norway spruce	Picea abies	Rochester	New York	-77.492633	43.139196	Mt Hope W	48.26	introduced	45.72 to 60.96 cm	Rochester	NA	NA	NA	NA	NA	NA	NA	NA	NA	NA	NA	NA	NA	NA	NA	NA
8649	Norway spruce	Picea abies	Rochester	New York	-77.492633	43.139196	Mt Hope W	45.72	introduced	30.48 to 45.72 cm	Rochester	NA	NA	NA	NA	NA	NA	NA	NA	NA	NA	NA	NA	NA	NA	NA	NA
8650	Red pine	Pinus resinosa	Rochester	New York	-77.492633	43.139196	Mt Hope W	10.16	naturally_occurring	0 to 15.24 cm	Rochester	NA	NA	NA	NA	NA	NA	NA	NA	NA	NA	NA	NA	NA	NA	NA	NA
8653	Norway spruce	Picea abies	Rochester	New York	-77.492633	43.139196	Mt Hope W	45.72	introduced	30.48 to 45.72 cm	Rochester	NA	NA	NA	NA	NA	NA	NA	NA	NA	NA	NA	NA	NA	NA	NA	NA
8654	Norway spruce	Picea abies	Rochester	New York	-77.492633	43.139196	Mt Hope W	76.2	introduced	60.96 to 76.2 cm	Rochester	NA	NA	NA	NA	NA	NA	NA	NA	NA	NA	NA	NA	NA	NA	NA	NA
8655	Norway spruce	Picea abies	Rochester	New York	-77.492633	43.139196	Mt Hope W	45.72	introduced	30.48 to 45.72 cm	Rochester	NA	NA	NA	NA	NA	NA	NA	NA	NA	NA	NA	NA	NA	NA	NA	NA
8656	Norway spruce	Picea abies	Rochester	New York	-77.492633	43.139196	Mt Hope W	55.88	introduced	45.72 to 60.96 cm	Rochester	NA	NA	NA	NA	NA	NA	NA	NA	NA	NA	NA	NA	NA	NA	NA	NA
8657	Norway spruce	Picea abies	Rochester	New York	-77.492633	43.139196	Mt Hope W	55.88	introduced	45.72 to 60.96 cm	Rochester	NA	NA	NA	NA	NA	NA	NA	NA	NA	NA	NA	NA	NA	NA	NA	NA
8658	White oak	Quercus alba	Rochester	New York	-77.492633	43.139196	Mt Hope W	91.44	naturally_occurring	more than 76.2 cm	Rochester	NA	NA	NA	NA	NA	NA	NA	NA	NA	NA	NA	NA	NA	NA	NA	NA
8659	Norway spruce	Picea abies	Rochester	New York	-77.492633	43.139196	Mt Hope W	45.72	introduced	30.48 to 45.72 cm	Rochester	NA	NA	NA	NA	NA	NA	NA	NA	NA	NA	NA	NA	NA	NA	NA	NA
8660	Norway spruce	Picea abies	Rochester	New York	-77.492633	43.139196	Mt Hope W	45.72	introduced	30.48 to 45.72 cm	Rochester	NA	NA	NA	NA	NA	NA	NA	NA	NA	NA	NA	NA	NA	NA	NA	NA
8661	Norway spruce	Picea abies	Rochester	New York	-77.492633	43.139196	Mt Hope W	58.42	introduced	45.72 to 60.96 cm	Rochester	NA	NA	NA	NA	NA	NA	NA	NA	NA	NA	NA	NA	NA	NA	NA	NA
8662	Norway spruce	Picea abies	Rochester	New York	-77.492633	43.139196	Mt Hope W	43.18	introduced	30.48 to 45.72 cm	Rochester	NA	NA	NA	NA	NA	NA	NA	NA	NA	NA	NA	NA	NA	NA	NA	NA
8663	Norway spruce	Picea abies	Rochester	New York	-77.492633	43.139196	Mt Hope W	40.64	introduced	30.48 to 45.72 cm	Rochester	NA	NA	NA	NA	NA	NA	NA	NA	NA	NA	NA	NA	NA	NA	NA	NA
8664	Norway spruce	Picea abies	Rochester	New York	-77.492633	43.139196	Mt Hope W	43.18	introduced	30.48 to 45.72 cm	Rochester	NA	NA	NA	NA	NA	NA	NA	NA	NA	NA	NA	NA	NA	NA	NA	NA
8665	Norway spruce	Picea abies	Rochester	New York	-77.492633	43.139196	Mt Hope W	43.18	introduced	30.48 to 45.72 cm	Rochester	NA	NA	NA	NA	NA	NA	NA	NA	NA	NA	NA	NA	NA	NA	NA	NA
8666	Norway spruce	Picea abies	Rochester	New York	-77.492633	43.139196	Mt Hope W	40.64	introduced	30.48 to 45.72 cm	Rochester	NA	NA	NA	NA	NA	NA	NA	NA	NA	NA	NA	NA	NA	NA	NA	NA
8667	Norway spruce	Picea abies	Rochester	New York	-77.492633	43.139196	Mt Hope W	58.42	introduced	45.72 to 60.96 cm	Rochester	NA	NA	NA	NA	NA	NA	NA	NA	NA	NA	NA	NA	NA	NA	NA	NA
8668	Norway spruce	Picea abies	Rochester	New York	-77.492633	43.139196	Mt Hope W	40.64	introduced	30.48 to 45.72 cm	Rochester	NA	NA	NA	NA	NA	NA	NA	NA	NA	NA	NA	NA	NA	NA	NA	NA
8669	Norway spruce	Picea abies	Rochester	New York	-77.492633	43.139196	Mt Hope W	50.8	introduced	45.72 to 60.96 cm	Rochester	NA	NA	NA	NA	NA	NA	NA	NA	NA	NA	NA	NA	NA	NA	NA	NA
8670	Norway spruce	Picea abies	Rochester	New York	-77.492633	43.139196	Mt Hope W	60.96	introduced	45.72 to 60.96 cm	Rochester	NA	NA	NA	NA	NA	NA	NA	NA	NA	NA	NA	NA	NA	NA	NA	NA
8671	Norway spruce	Picea abies	Rochester	New York	-77.492633	43.139196	Mt Hope W	53.34	introduced	45.72 to 60.96 cm	Rochester	NA	NA	NA	NA	NA	NA	NA	NA	NA	NA	NA	NA	NA	NA	NA	NA
8672	Eastern red cedar	Juniperus virginiana	Rochester	New York	-77.492633	43.139196	Mt Hope W	25.4	naturally_occurring	15.24 to 30.48 cm	Rochester	NA	NA	NA	NA	NA	NA	NA	NA	NA	NA	NA	NA	NA	NA	NA	NA
8673	Hawthorn species	Crataegus	Rochester	New York	-77.492633	43.139196	Mt Hope W	15.24	no_info	0 to 15.24 cm	Rochester	NA	NA	NA	NA	NA	NA	NA	NA	NA	NA	NA	NA	NA	NA	NA	NA
8674	Norway spruce	Picea abies	Rochester	New York	-77.492633	43.139196	Mt Hope W	63.5	introduced	60.96 to 76.2 cm	Rochester	NA	NA	NA	NA	NA	NA	NA	NA	NA	NA	NA	NA	NA	NA	NA	NA
8675	Norway spruce	Picea abies	Rochester	New York	-77.492633	43.139196	Mt Hope W	38.1	introduced	30.48 to 45.72 cm	Rochester	NA	NA	NA	NA	NA	NA	NA	NA	NA	NA	NA	NA	NA	NA	NA	NA
8676	Horsechestnut	Aesculus	Rochester	New York	-74.018228	40.692671	Mt Hope H	30.48	no_info	15.24 to 30.48 cm	Rochester	NA	NA	NA	NA	NA	NA	NA	NA	NA	NA	NA	NA	NA	NA	NA	NA
8677	White oak	Quercus alba	Rochester	New York	-74.018228	40.692671	Mt Hope H	106.68	naturally_occurring	more than 76.2 cm	Rochester	NA	NA	NA	NA	NA	NA	NA	NA	NA	NA	NA	NA	NA	NA	NA	NA
8678	Shagbark hickory	Carya ovata	Rochester	New York	-77.492633	43.139196	Mt Hope W	38.1	naturally_occurring	30.48 to 45.72 cm	Rochester	NA	NA	NA	NA	NA	NA	NA	NA	NA	NA	NA	NA	NA	NA	NA	NA
8679	Shagbark hickory	Carya ovata	Rochester	New York	-77.492633	43.139196	Mt Hope W	48.26	naturally_occurring	45.72 to 60.96 cm	Rochester	NA	NA	NA	NA	NA	NA	NA	NA	NA	NA	NA	NA	NA	NA	NA	NA
8680	Shagbark hickory	Carya ovata	Rochester	New York	-77.492633	43.139196	Mt Hope W	38.1	naturally_occurring	30.48 to 45.72 cm	Rochester	NA	NA	NA	NA	NA	NA	NA	NA	NA	NA	NA	NA	NA	NA	NA	NA
8681	Species oak	Quercus	Rochester	New York	-77.492633	43.139196	Mt Hope W	78.74	no_info	more than 76.2 cm	Rochester	NA	NA	NA	NA	NA	NA	NA	NA	NA	NA	NA	NA	NA	NA	NA	NA
8682	Northern red oak	Quercus rubra	Rochester	New York	-77.492633	43.139196	Mt Hope W	96.52	naturally_occurring	more than 76.2 cm	Rochester	NA	NA	NA	NA	NA	NA	NA	NA	NA	NA	NA	NA	NA	NA	NA	NA
8683	Northern red oak	Quercus rubra	Rochester	New York	-77.492633	43.139196	Mt Hope W	99.06	naturally_occurring	more than 76.2 cm	Rochester	NA	NA	NA	NA	NA	NA	NA	NA	NA	NA	NA	NA	NA	NA	NA	NA
8684	species	NA	Rochester	New York	-77.492633	43.139196	Mt Hope W	15.24	no_info	0 to 15.24 cm	Rochester	NA	NA	NA	NA	NA	NA	NA	NA	NA	NA	NA	NA	NA	NA	NA	NA
8685	White oak	Quercus alba	Rochester	New York	-77.492633	43.139196	Mt Hope W	71.12	naturally_occurring	60.96 to 76.2 cm	Rochester	NA	NA	NA	NA	NA	NA	NA	NA	NA	NA	NA	NA	NA	NA	NA	NA
8686	Sugar maple	Acer saccharum	Rochester	New York	-77.492633	43.139196	Mt Hope W	76.2	naturally_occurring	60.96 to 76.2 cm	Rochester	NA	NA	NA	NA	NA	NA	NA	NA	NA	NA	NA	NA	NA	NA	NA	NA
8687	Norway spruce	Picea abies	Rochester	New York	-77.492633	43.139196	Mt Hope W	45.72	introduced	30.48 to 45.72 cm	Rochester	NA	NA	NA	NA	NA	NA	NA	NA	NA	NA	NA	NA	NA	NA	NA	NA
8688	White oak	Quercus alba	Rochester	New York	-77.606213	43.148659	Mt Hope W	60.96	naturally_occurring	45.72 to 60.96 cm	Rochester	NA	NA	NA	NA	NA	NA	NA	NA	NA	NA	NA	NA	NA	NA	NA	NA
8689	Norway spruce	Picea abies	Rochester	New York	-77.492633	43.139196	Mt Hope W	55.88	introduced	45.72 to 60.96 cm	Rochester	NA	NA	NA	NA	NA	NA	NA	NA	NA	NA	NA	NA	NA	NA	NA	NA
8690	Norway spruce	Picea abies	Rochester	New York	-77.492633	43.139196	Mt Hope W	45.72	introduced	30.48 to 45.72 cm	Rochester	NA	NA	NA	NA	NA	NA	NA	NA	NA	NA	NA	NA	NA	NA	NA	NA
8691	White oak	Quercus alba	Rochester	New York	-77.492633	43.139196	Mt Hope W	60.96	naturally_occurring	45.72 to 60.96 cm	Rochester	NA	NA	NA	NA	NA	NA	NA	NA	NA	NA	NA	NA	NA	NA	NA	NA
8693	Sassafras	Sassafras albidum	Rochester	New York	-77.492633	43.139196	Mt Hope W	7.62	naturally_occurring	0 to 15.24 cm	Rochester	NA	NA	NA	NA	NA	NA	NA	NA	NA	NA	NA	NA	NA	NA	NA	NA
8694	Nrwy maple	NA	Rochester	New York	-77.492633	43.139196	Mt Hope W	30.48	no_info	15.24 to 30.48 cm	Rochester	NA	NA	NA	NA	NA	NA	NA	NA	NA	NA	NA	NA	NA	NA	NA	NA
8695	Nrwy maple	NA	Rochester	New York	-77.492633	43.139196	Mt Hope W	30.48	no_info	15.24 to 30.48 cm	Rochester	NA	NA	NA	NA	NA	NA	NA	NA	NA	NA	NA	NA	NA	NA	NA	NA
8696	Species oak	Quercus	Rochester	New York	-77.492633	43.139196	Mt Hope W	93.98	no_info	more than 76.2 cm	Rochester	NA	NA	NA	NA	NA	NA	NA	NA	NA	NA	NA	NA	NA	NA	NA	NA
8697	Nrwy maple	NA	Rochester	New York	-77.492633	43.139196	Mt Hope W	30.48	no_info	15.24 to 30.48 cm	Rochester	NA	NA	NA	NA	NA	NA	NA	NA	NA	NA	NA	NA	NA	NA	NA	NA
8698	Nrwy maple	NA	Rochester	New York	-77.492633	43.139196	Mt Hope W	30.48	no_info	15.24 to 30.48 cm	Rochester	NA	NA	NA	NA	NA	NA	NA	NA	NA	NA	NA	NA	NA	NA	NA	NA
8699	Austrian pine	Pinus nigra	Rochester	New York	-77.492633	43.139196	Mt Hope W	73.66	introduced	60.96 to 76.2 cm	Rochester	NA	NA	NA	NA	NA	NA	NA	NA	NA	NA	NA	NA	NA	NA	NA	NA
8700	Austrian pine	Pinus nigra	Rochester	New York	-77.492633	43.139196	Mt Hope W	48.26	introduced	45.72 to 60.96 cm	Rochester	NA	NA	NA	NA	NA	NA	NA	NA	NA	NA	NA	NA	NA	NA	NA	NA
8701	Austrian pine	Pinus nigra	Rochester	New York	-77.492633	43.139196	Mt Hope W	60.96	introduced	45.72 to 60.96 cm	Rochester	NA	NA	NA	NA	NA	NA	NA	NA	NA	NA	NA	NA	NA	NA	NA	NA
8702	Austrian pine	Pinus nigra	Rochester	New York	-77.492633	43.139196	Mt Hope W	45.72	introduced	30.48 to 45.72 cm	Rochester	NA	NA	NA	NA	NA	NA	NA	NA	NA	NA	NA	NA	NA	NA	NA	NA
8703	Austrian pine	Pinus nigra	Rochester	New York	-77.492633	43.139196	Mt Hope W	60.96	introduced	45.72 to 60.96 cm	Rochester	NA	NA	NA	NA	NA	NA	NA	NA	NA	NA	NA	NA	NA	NA	NA	NA
8704	Arborvitae	Thuja	Rochester	New York	-77.492633	43.139196	Mt Hope W	25.4	no_info	15.24 to 30.48 cm	Rochester	NA	NA	NA	NA	NA	NA	NA	NA	NA	NA	NA	NA	NA	NA	NA	NA
8705	Arborvitae	Thuja	Rochester	New York	-77.492633	43.139196	Mt Hope W	48.26	no_info	45.72 to 60.96 cm	Rochester	NA	NA	NA	NA	NA	NA	NA	NA	NA	NA	NA	NA	NA	NA	NA	NA
8706	Eastern cottonwood	Populus deltoides	Rochester	New York	-77.492633	43.139196	Mt Hope W	106.68	naturally_occurring	more than 76.2 cm	Rochester	NA	NA	NA	NA	NA	NA	NA	NA	NA	NA	NA	NA	NA	NA	NA	NA
8707	Swamp white oak	Quercus bicolor	Rochester	New York	-77.492633	43.139196	Mt Hope W	50.8	naturally_occurring	45.72 to 60.96 cm	Rochester	NA	NA	NA	NA	NA	NA	NA	NA	NA	NA	NA	NA	NA	NA	NA	NA
8708	Northern catalpa	Catalpa speciosa	Rochester	New York	-77.492633	43.139196	Mt Hope W	76.2	introduced	60.96 to 76.2 cm	Rochester	NA	NA	NA	NA	NA	NA	NA	NA	NA	NA	NA	NA	NA	NA	NA	NA
8709	Silver maple	Acer saccharinum	Rochester	New York	-77.492633	43.139196	Mt Hope W	76.2	naturally_occurring	60.96 to 76.2 cm	Rochester	NA	NA	NA	NA	NA	NA	NA	NA	NA	NA	NA	NA	NA	NA	NA	NA
8710	Norway spruce	Picea abies	Rochester	New York	-77.492633	43.139196	Mt Hope W	45.72	introduced	30.48 to 45.72 cm	Rochester	NA	NA	NA	NA	NA	NA	NA	NA	NA	NA	NA	NA	NA	NA	NA	NA
8711	Norway spruce	Picea abies	Rochester	New York	-77.492633	43.139196	Mt Hope W	76.2	introduced	60.96 to 76.2 cm	Rochester	NA	NA	NA	NA	NA	NA	NA	NA	NA	NA	NA	NA	NA	NA	NA	NA
8712	Norway spruce	Picea abies	Rochester	New York	-77.606213	43.148659	Mt Hope W	43.18	introduced	30.48 to 45.72 cm	Rochester	NA	NA	NA	NA	NA	NA	NA	NA	NA	NA	NA	NA	NA	NA	NA	NA
8713	Eastern cottonwood	Populus deltoides	Rochester	New York	-77.492633	43.139196	Mt Hope W	127	naturally_occurring	more than 76.2 cm	Rochester	NA	NA	NA	NA	NA	NA	NA	NA	NA	NA	NA	NA	NA	NA	NA	NA
8714	Norway spruce	Picea abies	Rochester	New York	-77.492633	43.139196	Mt Hope W	45.72	introduced	30.48 to 45.72 cm	Rochester	NA	NA	NA	NA	NA	NA	NA	NA	NA	NA	NA	NA	NA	NA	NA	NA
8715	Norway spruce	Picea abies	Rochester	New York	-77.492633	43.139196	Mt Hope W	40.64	introduced	30.48 to 45.72 cm	Rochester	NA	NA	NA	NA	NA	NA	NA	NA	NA	NA	NA	NA	NA	NA	NA	NA
8716	Norway spruce	Picea abies	Rochester	New York	-77.492633	43.139196	Mt Hope W	53.34	introduced	45.72 to 60.96 cm	Rochester	NA	NA	NA	NA	NA	NA	NA	NA	NA	NA	NA	NA	NA	NA	NA	NA
8717	Norway spruce	Picea abies	Rochester	New York	-77.492633	43.139196	Mt Hope W	55.88	introduced	45.72 to 60.96 cm	Rochester	NA	NA	NA	NA	NA	NA	NA	NA	NA	NA	NA	NA	NA	NA	NA	NA
8718	Norway spruce	Picea abies	Rochester	New York	-77.492633	43.139196	Mt Hope W	53.34	introduced	45.72 to 60.96 cm	Rochester	NA	NA	NA	NA	NA	NA	NA	NA	NA	NA	NA	NA	NA	NA	NA	NA
8720	Norway spruce	Picea abies	Rochester	New York	-77.492633	43.139196	Mt Hope W	63.5	introduced	60.96 to 76.2 cm	Rochester	NA	NA	NA	NA	NA	NA	NA	NA	NA	NA	NA	NA	NA	NA	NA	NA
8721	Norway spruce	Picea abies	Rochester	New York	-77.492633	43.139196	Mt Hope W	48.26	introduced	45.72 to 60.96 cm	Rochester	NA	NA	NA	NA	NA	NA	NA	NA	NA	NA	NA	NA	NA	NA	NA	NA
8722	Norway spruce	Picea abies	Rochester	New York	-77.492633	43.139196	Mt Hope W	60.96	introduced	45.72 to 60.96 cm	Rochester	NA	NA	NA	NA	NA	NA	NA	NA	NA	NA	NA	NA	NA	NA	NA	NA
8723	Nrwy maple	NA	Rochester	New York	-77.492633	43.139196	Mt Hope W	66.04	no_info	60.96 to 76.2 cm	Rochester	NA	NA	NA	NA	NA	NA	NA	NA	NA	NA	NA	NA	NA	NA	NA	NA
8724	Eastern red cedar	Juniperus virginiana	Rochester	New York	-77.492633	43.139196	Mt Hope W	60.96	naturally_occurring	45.72 to 60.96 cm	Rochester	NA	NA	NA	NA	NA	NA	NA	NA	NA	NA	NA	NA	NA	NA	NA	NA
8725	Eastern red cedar	Juniperus virginiana	Rochester	New York	-77.492633	43.139196	Mt Hope W	106.68	naturally_occurring	more than 76.2 cm	Rochester	NA	NA	NA	NA	NA	NA	NA	NA	NA	NA	NA	NA	NA	NA	NA	NA
8726	Eastern red cedar	Juniperus virginiana	Rochester	New York	-77.492633	43.139196	Mt Hope W	81.28	naturally_occurring	more than 76.2 cm	Rochester	NA	NA	NA	NA	NA	NA	NA	NA	NA	NA	NA	NA	NA	NA	NA	NA
8727	Eastern red cedar	Juniperus virginiana	Rochester	New York	-77.492633	43.139196	Mt Hope W	60.96	naturally_occurring	45.72 to 60.96 cm	Rochester	NA	NA	NA	NA	NA	NA	NA	NA	NA	NA	NA	NA	NA	NA	NA	NA
8728	Silver maple	Acer saccharinum	Rochester	New York	-77.492633	43.139196	Mt Hope W	106.68	naturally_occurring	more than 76.2 cm	Rochester	NA	NA	NA	NA	NA	NA	NA	NA	NA	NA	NA	NA	NA	NA	NA	NA
8729	Nrwy maple	NA	Rochester	New York	-77.492633	43.139196	Mt Hope W	53.34	no_info	45.72 to 60.96 cm	Rochester	NA	NA	NA	NA	NA	NA	NA	NA	NA	NA	NA	NA	NA	NA	NA	NA
8730	Eastern cottonwood	Populus deltoides	Rochester	New York	-77.492633	43.139196	Mt Hope W	30.48	naturally_occurring	15.24 to 30.48 cm	Rochester	NA	NA	NA	NA	NA	NA	NA	NA	NA	NA	NA	NA	NA	NA	NA	NA
8731	Birch species	Betula	Rochester	New York	-77.492633	43.139196	Mt Hope W	71.12	no_info	60.96 to 76.2 cm	Rochester	NA	NA	NA	NA	NA	NA	NA	NA	NA	NA	NA	NA	NA	NA	NA	NA
8732	Nrwy maple	NA	Rochester	New York	-77.492633	43.139196	Mt Hope W	71.12	no_info	60.96 to 76.2 cm	Rochester	NA	NA	NA	NA	NA	NA	NA	NA	NA	NA	NA	NA	NA	NA	NA	NA
8734	Eastern cottonwood	Populus deltoides	Rochester	New York	-77.492633	43.139196	Mt Hope W	203.2	naturally_occurring	more than 76.2 cm	Rochester	NA	NA	NA	NA	NA	NA	NA	NA	NA	NA	NA	NA	NA	NA	NA	NA
8735	Arborvitae	Thuja	Rochester	New York	-77.492633	43.139196	Mt Hope W	68.58	no_info	60.96 to 76.2 cm	Rochester	NA	NA	NA	NA	NA	NA	NA	NA	NA	NA	NA	NA	NA	NA	NA	NA
8736	Arborvitae	Thuja	Rochester	New York	-77.492633	43.139196	Mt Hope W	63.5	no_info	60.96 to 76.2 cm	Rochester	NA	NA	NA	NA	NA	NA	NA	NA	NA	NA	NA	NA	NA	NA	NA	NA
8737	Arborvitae	Thuja	Rochester	New York	-77.492633	43.139196	Mt Hope W	60.96	no_info	45.72 to 60.96 cm	Rochester	NA	NA	NA	NA	NA	NA	NA	NA	NA	NA	NA	NA	NA	NA	NA	NA
8738	Hawthorn species	Crataegus	Rochester	New York	-77.492633	43.139196	Mt Hope W	35.56	no_info	30.48 to 45.72 cm	Rochester	NA	NA	NA	NA	NA	NA	NA	NA	NA	NA	NA	NA	NA	NA	NA	NA
8739	Arborvitae	Thuja	Rochester	New York	-77.492633	43.139196	Mt Hope W	76.2	no_info	60.96 to 76.2 cm	Rochester	NA	NA	NA	NA	NA	NA	NA	NA	NA	NA	NA	NA	NA	NA	NA	NA
8740	Arborvitae	Thuja	Rochester	New York	-77.492633	43.139196	Mt Hope W	91.44	no_info	more than 76.2 cm	Rochester	NA	NA	NA	NA	NA	NA	NA	NA	NA	NA	NA	NA	NA	NA	NA	NA
8741	White mulberry	Morus alba	Rochester	New York	-77.492633	43.139196	Mt Hope W	30.48	introduced	15.24 to 30.48 cm	Rochester	NA	NA	NA	NA	NA	NA	NA	NA	NA	NA	NA	NA	NA	NA	NA	NA
8742	Silver maple	Acer saccharinum	Rochester	New York	-77.492633	43.139196	Mt Hope W	116.84	naturally_occurring	more than 76.2 cm	Rochester	NA	NA	NA	NA	NA	NA	NA	NA	NA	NA	NA	NA	NA	NA	NA	NA
8743	Arborvitae	Thuja	Rochester	New York	-77.492633	43.139196	Mt Hope W	63.5	no_info	60.96 to 76.2 cm	Rochester	NA	NA	NA	NA	NA	NA	NA	NA	NA	NA	NA	NA	NA	NA	NA	NA
8744	Eastern cottonwood	Populus deltoides	Rochester	New York	-77.492633	43.139196	Mt Hope W	76.2	naturally_occurring	60.96 to 76.2 cm	Rochester	NA	NA	NA	NA	NA	NA	NA	NA	NA	NA	NA	NA	NA	NA	NA	NA
8745	Eastern cottonwood	Populus deltoides	Rochester	New York	-77.492633	43.139196	Mt Hope W	76.2	naturally_occurring	60.96 to 76.2 cm	Rochester	NA	NA	NA	NA	NA	NA	NA	NA	NA	NA	NA	NA	NA	NA	NA	NA
8746	Austrian pine	Pinus nigra	Rochester	New York	-77.492633	43.139196	Mt Hope W	45.72	introduced	30.48 to 45.72 cm	Rochester	NA	NA	NA	NA	NA	NA	NA	NA	NA	NA	NA	NA	NA	NA	NA	NA
8747	Austrian pine	Pinus nigra	Rochester	New York	-77.492633	43.139196	Mt Hope W	91.44	introduced	more than 76.2 cm	Rochester	NA	NA	NA	NA	NA	NA	NA	NA	NA	NA	NA	NA	NA	NA	NA	NA
8748	Hickory species	Carya	Rochester	New York	-77.492633	43.139196	Mt Hope W	2.54	no_info	0 to 15.24 cm	Rochester	NA	NA	NA	NA	NA	NA	NA	NA	NA	NA	NA	NA	NA	NA	NA	NA
8749	Eastern cottonwood	Populus deltoides	Rochester	New York	-77.492633	43.139196	Mt Hope W	91.44	naturally_occurring	more than 76.2 cm	Rochester	NA	NA	NA	NA	NA	NA	NA	NA	NA	NA	NA	NA	NA	NA	NA	NA
8750	Nrwy maple	NA	Rochester	New York	-77.492633	43.139196	Mt Hope W	40.64	no_info	30.48 to 45.72 cm	Rochester	NA	NA	NA	NA	NA	NA	NA	NA	NA	NA	NA	NA	NA	NA	NA	NA
8751	Eastern cottonwood	Populus deltoides	Rochester	New York	-77.492633	43.139196	Mt Hope W	241.3	naturally_occurring	more than 76.2 cm	Rochester	NA	NA	NA	NA	NA	NA	NA	NA	NA	NA	NA	NA	NA	NA	NA	NA
8752	Eastern cottonwood	Populus deltoides	Rochester	New York	-77.492633	43.139196	Mt Hope W	213.36	naturally_occurring	more than 76.2 cm	Rochester	NA	NA	NA	NA	NA	NA	NA	NA	NA	NA	NA	NA	NA	NA	NA	NA
8753	Nrwy maple	NA	Rochester	New York	-77.492633	43.139196	Mt Hope W	83.82	no_info	more than 76.2 cm	Rochester	NA	NA	NA	NA	NA	NA	NA	NA	NA	NA	NA	NA	NA	NA	NA	NA
8754	Nrwy maple	NA	Rochester	New York	-77.492633	43.139196	Mt Hope W	50.8	no_info	45.72 to 60.96 cm	Rochester	NA	NA	NA	NA	NA	NA	NA	NA	NA	NA	NA	NA	NA	NA	NA	NA
8755	Nrwy maple	NA	Rochester	New York	-77.492633	43.139196	Mt Hope W	76.2	no_info	60.96 to 76.2 cm	Rochester	NA	NA	NA	NA	NA	NA	NA	NA	NA	NA	NA	NA	NA	NA	NA	NA
8756	Eastern cottonwood	Populus deltoides	Rochester	New York	-77.492633	43.139196	Mt Hope W	182.88	naturally_occurring	more than 76.2 cm	Rochester	NA	NA	NA	NA	NA	NA	NA	NA	NA	NA	NA	NA	NA	NA	NA	NA
8757	Tuliptree	Liriodendron tulipifera	Rochester	New York	-77.492633	43.139196	Mt Hope W	7.62	naturally_occurring	0 to 15.24 cm	Rochester	NA	NA	NA	NA	NA	NA	NA	NA	NA	NA	NA	NA	NA	NA	NA	NA
8758	White mulberry	Morus alba	Rochester	New York	-77.492633	43.139196	Mt Hope W	15.24	introduced	0 to 15.24 cm	Rochester	NA	NA	NA	NA	NA	NA	NA	NA	NA	NA	NA	NA	NA	NA	NA	NA
8759	Hawthorn species	Crataegus	Rochester	New York	-77.492633	43.139196	Mt Hope W	15.24	no_info	0 to 15.24 cm	Rochester	NA	NA	NA	NA	NA	NA	NA	NA	NA	NA	NA	NA	NA	NA	NA	NA
8761	Northern red oak	Quercus rubra	Rochester	New York	-77.492633	43.139196	Mt Hope M	106.68	naturally_occurring	more than 76.2 cm	Rochester	NA	NA	NA	NA	NA	NA	NA	NA	NA	NA	NA	NA	NA	NA	NA	NA
8762	Northern red oak	Quercus rubra	Rochester	New York	-77.492633	43.139196	Mt Hope M	96.52	naturally_occurring	more than 76.2 cm	Rochester	NA	NA	NA	NA	NA	NA	NA	NA	NA	NA	NA	NA	NA	NA	NA	NA
8763	White oak	Quercus alba	Rochester	New York	-77.492633	43.139196	Mt Hope M	73.66	naturally_occurring	60.96 to 76.2 cm	Rochester	NA	NA	NA	NA	NA	NA	NA	NA	NA	NA	NA	NA	NA	NA	NA	NA
8764	Black oak	Quercus velutina	Rochester	New York	-77.492633	43.139196	Mt Hope M	91.44	naturally_occurring	more than 76.2 cm	Rochester	NA	NA	NA	NA	NA	NA	NA	NA	NA	NA	NA	NA	NA	NA	NA	NA
8765	Willow oak	Quercus phellos	Rochester	New York	-77.492633	43.139196	Mt Hope M	20.32	naturally_occurring	15.24 to 30.48 cm	Rochester	NA	NA	NA	NA	NA	NA	NA	NA	NA	NA	NA	NA	NA	NA	NA	NA
8766	White oak	Quercus alba	Rochester	New York	-77.492633	43.139196	Mt Hope M	66.04	naturally_occurring	60.96 to 76.2 cm	Rochester	NA	NA	NA	NA	NA	NA	NA	NA	NA	NA	NA	NA	NA	NA	NA	NA
8768	White oak	Quercus alba	Rochester	New York	-77.492633	43.139196	Mt Hope M	76.2	naturally_occurring	60.96 to 76.2 cm	Rochester	NA	NA	NA	NA	NA	NA	NA	NA	NA	NA	NA	NA	NA	NA	NA	NA
8769	Northern red oak	Quercus rubra	Rochester	New York	-77.492633	43.139196	Mt Hope M	76.2	naturally_occurring	60.96 to 76.2 cm	Rochester	NA	NA	NA	NA	NA	NA	NA	NA	NA	NA	NA	NA	NA	NA	NA	NA
8770	Northern red oak	Quercus rubra	Rochester	New York	-77.492633	43.139196	Mt Hope M	101.6	naturally_occurring	more than 76.2 cm	Rochester	NA	NA	NA	NA	NA	NA	NA	NA	NA	NA	NA	NA	NA	NA	NA	NA
8771	Northern red oak	Quercus rubra	Rochester	New York	-77.492633	43.139196	Mt Hope M	76.2	naturally_occurring	60.96 to 76.2 cm	Rochester	NA	NA	NA	NA	NA	NA	NA	NA	NA	NA	NA	NA	NA	NA	NA	NA
8773	Black oak	Quercus velutina	Rochester	New York	-77.492633	43.139196	Mt Hope M	101.6	naturally_occurring	more than 76.2 cm	Rochester	NA	NA	NA	NA	NA	NA	NA	NA	NA	NA	NA	NA	NA	NA	NA	NA
8774	Black oak	Quercus velutina	Rochester	New York	-77.492633	43.139196	Mt Hope M	76.2	naturally_occurring	60.96 to 76.2 cm	Rochester	NA	NA	NA	NA	NA	NA	NA	NA	NA	NA	NA	NA	NA	NA	NA	NA
8775	Black oak	Quercus velutina	Rochester	New York	-77.492633	43.139196	Mt Hope M	81.28	naturally_occurring	more than 76.2 cm	Rochester	NA	NA	NA	NA	NA	NA	NA	NA	NA	NA	NA	NA	NA	NA	NA	NA
8776	Arborvitae	Thuja	Rochester	New York	-77.492633	43.139196	Mt Hope W	91.44	no_info	more than 76.2 cm	Rochester	NA	NA	NA	NA	NA	NA	NA	NA	NA	NA	NA	NA	NA	NA	NA	NA
8777	Arborvitae	Thuja	Rochester	New York	-77.492633	43.139196	Mt Hope W	76.2	no_info	60.96 to 76.2 cm	Rochester	NA	NA	NA	NA	NA	NA	NA	NA	NA	NA	NA	NA	NA	NA	NA	NA
8778	Norway spruce	Picea abies	Rochester	New York	-77.492633	43.139196	Mt Hope W	55.88	introduced	45.72 to 60.96 cm	Rochester	NA	NA	NA	NA	NA	NA	NA	NA	NA	NA	NA	NA	NA	NA	NA	NA
8779	Arborvitae	Thuja	Rochester	New York	-77.492633	43.139196	Mt Hope W	40.64	no_info	30.48 to 45.72 cm	Rochester	NA	NA	NA	NA	NA	NA	NA	NA	NA	NA	NA	NA	NA	NA	NA	NA
8780	Nrwy maple	NA	Rochester	New York	-77.492633	43.139196	Mt Hope W	101.6	no_info	more than 76.2 cm	Rochester	NA	NA	NA	NA	NA	NA	NA	NA	NA	NA	NA	NA	NA	NA	NA	NA
8781	Arborvitae	Thuja	Rochester	New York	-77.492633	43.139196	Mt Hope W	33.02	no_info	30.48 to 45.72 cm	Rochester	NA	NA	NA	NA	NA	NA	NA	NA	NA	NA	NA	NA	NA	NA	NA	NA
8782	Arborvitae	Thuja	Rochester	New York	-77.492633	43.139196	Mt Hope W	60.96	no_info	45.72 to 60.96 cm	Rochester	NA	NA	NA	NA	NA	NA	NA	NA	NA	NA	NA	NA	NA	NA	NA	NA
8783	Blacklocust	Robinia pseudoacacia	Rochester	New York	-77.492633	43.139196	Mt Hope W	63.5	naturally_occurring	60.96 to 76.2 cm	Rochester	NA	NA	NA	NA	NA	NA	NA	NA	NA	NA	NA	NA	NA	NA	NA	NA
8784	Arborvitae	Thuja	Rochester	New York	-77.492633	43.139196	Mt Hope W	81.28	no_info	more than 76.2 cm	Rochester	NA	NA	NA	NA	NA	NA	NA	NA	NA	NA	NA	NA	NA	NA	NA	NA
8785	Arborvitae	Thuja	Rochester	New York	-77.492633	43.139196	Mt Hope W	60.96	no_info	45.72 to 60.96 cm	Rochester	NA	NA	NA	NA	NA	NA	NA	NA	NA	NA	NA	NA	NA	NA	NA	NA
8786	Arborvitae	Thuja	Rochester	New York	-77.492633	43.139196	Mt Hope W	60.96	no_info	45.72 to 60.96 cm	Rochester	NA	NA	NA	NA	NA	NA	NA	NA	NA	NA	NA	NA	NA	NA	NA	NA
[truncated: 62,057 more rows]
