# Supplementary material for: Species clustering, climate effects, and introduced species in 5 million city trees across 63 US cities
Source: eLife. 2022 Sep 27;11:e77891. doi: 10.7554/eLife.77891 (PMC9578703; doi:10.7554/eLife.77891)
Supplement: Figure 1—source data 1. — This zipped file includes all of the cleaned data used in the study (63 spreadsheets, one for each city, where each row is a tree). It is available on Dryad at https://doi.org/10.5061/dryad.2jm63xsrf. [file elife-77891-fig1-data1.zip › Portland_Final_2022-06-18.csv]

most_recent_observation	most_recent_observation_type	common_name	scientific_name	city	state	longitude_coordinate	latitude_coordinate	location_type	address	diameter_breast_height_CM	condition	native	diameter_breast_height_binned_CM	greater_metro	city_ID	tree_ID	planted_date	retired_date	zipcode	neighborhood	location_name	ward	district	overhead_utility	height_M	height_binned_M	percent_population
2010/08/21	inventory_date	Plum	Prunus	Portland	Oregon	-122.6295842	45.56755697	NA	6132 Ne 34th Ave	15.493999746	good	no_info	15.24 to 30.48 cm	Portland	NA	NA	NA	NA	NA	NA	NA	NA	NA	NA	NA	NA	NA
2010/08/21	inventory_date	Bigleaf maple	Acer macrophyllum	Portland	Oregon	-122.6295805	45.56659902	NA	3405 Ne Ainsworth St	92.2019980442	poor	naturally_occurring	more than 76.2 cm	Portland	NA	NA	NA	NA	NA	NA	NA	NA	NA	NA	NA	NA	NA
2010/08/21	inventory_date	Planetree	Platanus	Portland	Oregon	-122.6294302	45.56646386	NA	3405 Ne Ainsworth St	52.07	fair	no_info	45.72 to 60.96 cm	Portland	NA	NA	NA	NA	NA	NA	NA	NA	NA	NA	NA	NA	NA
2010/08/21	inventory_date	Dogwood	Cornus	Portland	Oregon	-122.6297284	45.56759964	NA	6131 Ne 34th Ave	20.827999492	fair	no_info	15.24 to 30.48 cm	Portland	NA	NA	NA	NA	NA	NA	NA	NA	NA	NA	NA	NA	NA
2010/08/21	inventory_date	Bigleaf maple	Acer macrophyllum	Portland	Oregon	-122.6297283	45.56673611	NA	3335 Ne Ainsworth St	141.4780019304	good	naturally_occurring	more than 76.2 cm	Portland	NA	NA	NA	NA	NA	NA	NA	NA	NA	NA	NA	NA	NA
2010/08/21	inventory_date	Norway maple	Acer platanoides	Portland	Oregon	-122.630478	45.56635564	NA	6002 Ne 33rd Ave	47.2440009652	good	introduced	45.72 to 60.96 cm	Portland	NA	NA	NA	NA	NA	NA	NA	NA	NA	NA	NA	NA	NA
2010/08/21	inventory_date	Norway maple	Acer platanoides	Portland	Oregon	-122.6303326	45.56635267	NA	3310 Ne Ainsworth St	47.7519980442	good	introduced	45.72 to 60.96 cm	Portland	NA	NA	NA	NA	NA	NA	NA	NA	NA	NA	NA	NA	NA
2010/08/21	inventory_date	Norway maple	Acer platanoides	Portland	Oregon	-122.6301793	45.56635362	NA	3310 Ne Ainsworth St	40.64	good	introduced	30.48 to 45.72 cm	Portland	NA	NA	NA	NA	NA	NA	NA	NA	NA	NA	NA	NA	NA
2010/08/21	inventory_date	Deciduous oak	Quercus	Portland	Oregon	-122.6300152	45.56635287	NA	3330 Ne Ainsworth St	15.747999492	good	no_info	15.24 to 30.48 cm	Portland	NA	NA	NA	NA	NA	NA	NA	NA	NA	NA	NA	NA	NA
2010/08/21	inventory_date	Norway maple	Acer platanoides	Portland	Oregon	-122.6298754	45.56635735	NA	3330 Ne Ainsworth St	49.0219980442	fair	introduced	45.72 to 60.96 cm	Portland	NA	NA	NA	NA	NA	NA	NA	NA	NA	NA	NA	NA	NA
2010/08/21	inventory_date	Norway maple	Acer platanoides	Portland	Oregon	-122.6294801	45.56635901	NA	3400 Ne Ainsworth St	46.4819980442	fair	introduced	45.72 to 60.96 cm	Portland	NA	NA	NA	NA	NA	NA	NA	NA	NA	NA	NA	NA	NA
2010/08/21	inventory_date	Norway maple	Acer platanoides	Portland	Oregon	-122.6293107	45.56636214	NA	3410 Ne Ainsworth St	49.7840009652	good	introduced	45.72 to 60.96 cm	Portland	NA	NA	NA	NA	NA	NA	NA	NA	NA	NA	NA	NA	NA
2010/08/21	inventory_date	Norway maple	Acer platanoides	Portland	Oregon	-122.6291574	45.56636309	NA	3422 Ne Ainsworth St	43.4340009652	good	introduced	30.48 to 45.72 cm	Portland	NA	NA	NA	NA	NA	NA	NA	NA	NA	NA	NA	NA	NA
2010/08/21	inventory_date	Norway maple	Acer platanoides	Portland	Oregon	-122.6289934	45.56636424	NA	3422 Ne Ainsworth St	62.7380019304	good	introduced	60.96 to 76.2 cm	Portland	NA	NA	NA	NA	NA	NA	NA	NA	NA	NA	NA	NA	NA
2010/08/21	inventory_date	Norway maple	Acer platanoides	Portland	Oregon	-122.6288401	45.56636707	NA	3436 Ne Ainsworth St	39.1159990094	poor	introduced	30.48 to 45.72 cm	Portland	NA	NA	NA	NA	NA	NA	NA	NA	NA	NA	NA	NA	NA
2010/09/11	inventory_date	Dogwood	Cornus	Portland	Oregon	-122.6297219	45.56914734	NA	6405 Ne 34th Ave	25.1459990094	poor	no_info	15.24 to 30.48 cm	Portland	NA	NA	NA	NA	NA	NA	NA	NA	NA	NA	NA	NA	NA
2010/09/11	inventory_date	Linden	Tilia	Portland	Oregon	-122.6297234	45.56940052	NA	6425 Ne 34th Ave	53.34	good	no_info	45.72 to 60.96 cm	Portland	NA	NA	NA	NA	NA	NA	NA	NA	NA	NA	NA	NA	NA
2010/09/11	inventory_date	Linden	Tilia	Portland	Oregon	-122.629723	45.56946288	NA	6425 Ne 34th Ave	52.8319980442	good	no_info	45.72 to 60.96 cm	Portland	NA	NA	NA	NA	NA	NA	NA	NA	NA	NA	NA	NA	NA
2010/09/11	inventory_date	Linden	Tilia	Portland	Oregon	-122.6295799	45.56973574	NA	6446 Ne 34th Ave	47.4980019304	fair	no_info	45.72 to 60.96 cm	Portland	NA	NA	NA	NA	NA	NA	NA	NA	NA	NA	NA	NA	NA
2010/09/11	inventory_date	Linden	Tilia	Portland	Oregon	-122.6295776	45.56967343	NA	6446 Ne 34th Ave	64.77	fair	no_info	60.96 to 76.2 cm	Portland	NA	NA	NA	NA	NA	NA	NA	NA	NA	NA	NA	NA	NA
2010/09/11	inventory_date	Ash mountain	Sorbus	Portland	Oregon	-122.6295815	45.56870211	NA	6326 Ne 34th Ave	34.797999492	fair	no_info	30.48 to 45.72 cm	Portland	NA	NA	NA	NA	NA	NA	NA	NA	NA	NA	NA	NA	NA
2010/09/11	inventory_date	Linden	Tilia	Portland	Oregon	-122.6287071	45.56941745	NA	6425 Ne 35th Ave	4.571999873	good	no_info	0 to 15.24 cm	Portland	NA	NA	NA	NA	NA	NA	NA	NA	NA	NA	NA	NA	NA
2010/09/11	inventory_date	Linden	Tilia	Portland	Oregon	-122.6287066	45.56947603	NA	6425 Ne 35th Ave	4.571999873	good	no_info	0 to 15.24 cm	Portland	NA	NA	NA	NA	NA	NA	NA	NA	NA	NA	NA	NA	NA
2010/09/11	inventory_date	Norway maple	Acer platanoides	Portland	Oregon	-122.6285656	45.569233	NA	6404 Ne 35th Ave	17.78	good	introduced	15.24 to 30.48 cm	Portland	NA	NA	NA	NA	NA	NA	NA	NA	NA	NA	NA	NA	NA
2010/09/11	inventory_date	Norway maple	Acer platanoides	Portland	Oregon	-122.6285634	45.56917257	NA	6404 Ne 35th Ave	24.8920004826	good	introduced	15.24 to 30.48 cm	Portland	NA	NA	NA	NA	NA	NA	NA	NA	NA	NA	NA	NA	NA
2010/09/11	inventory_date	Norway maple	Acer platanoides	Portland	Oregon	-122.6285643	45.5691272	NA	6404 Ne 35th Ave	24.8920004826	good	introduced	15.24 to 30.48 cm	Portland	NA	NA	NA	NA	NA	NA	NA	NA	NA	NA	NA	NA	NA
2010/09/11	inventory_date	Ash	Fraxinus	Portland	Oregon	-122.6276906	45.56907157	NA	6345 Ne 35th Pl	29.9720004826	good	no_info	15.24 to 30.48 cm	Portland	NA	NA	NA	NA	NA	NA	NA	NA	NA	NA	NA	NA	NA
2010/09/11	inventory_date	Dogwood	Cornus	Portland	Oregon	-122.6275549	45.56932728	NA	6416 Ne 35th Pl	29.21	fair	no_info	15.24 to 30.48 cm	Portland	NA	NA	NA	NA	NA	NA	NA	NA	NA	NA	NA	NA	NA
2010/09/11	inventory_date	Dogwood	Cornus	Portland	Oregon	-122.6275503	45.56927634	NA	6416 Ne 35th Pl	13.7160002286	fair	no_info	0 to 15.24 cm	Portland	NA	NA	NA	NA	NA	NA	NA	NA	NA	NA	NA	NA	NA
2010/09/11	inventory_date	Dogwood	Cornus	Portland	Oregon	-122.627549	45.56917056	NA	6404 Ne 35th Pl	7.111999873	good	no_info	0 to 15.24 cm	Portland	NA	NA	NA	NA	NA	NA	NA	NA	NA	NA	NA	NA	NA
2010/09/11	inventory_date	Ash	Fraxinus	Portland	Oregon	-122.6275533	45.56907033	NA	6344 Ne 35th Pl	24.8920004826	fair	no_info	15.24 to 30.48 cm	Portland	NA	NA	NA	NA	NA	NA	NA	NA	NA	NA	NA	NA	NA
2010/09/11	inventory_date	Ash	Fraxinus	Portland	Oregon	-122.6275507	45.56900046	NA	6344 Ne 35th Pl	22.3520004826	good	no_info	15.24 to 30.48 cm	Portland	NA	NA	NA	NA	NA	NA	NA	NA	NA	NA	NA	NA	NA
2010/09/11	inventory_date	Dogwood	Cornus	Portland	Oregon	-122.6274036	45.56830592	NA	3553 Ne Holman St	35.56	good	no_info	30.48 to 45.72 cm	Portland	NA	NA	NA	NA	NA	NA	NA	NA	NA	NA	NA	NA	NA
2010/09/11	inventory_date	Dogwood	Cornus	Portland	Oregon	-122.6273068	45.56830771	NA	3553 Ne Holman St	25.4	good	no_info	15.24 to 30.48 cm	Portland	NA	NA	NA	NA	NA	NA	NA	NA	NA	NA	NA	NA	NA
2010/09/11	inventory_date	Persimmon	Diospyros	Portland	Oregon	-122.6266774	45.56945878	NA	6429 Ne 36th Ave	21.59	good	no_info	15.24 to 30.48 cm	Portland	NA	NA	NA	NA	NA	NA	NA	NA	NA	NA	NA	NA	NA
2010/09/11	inventory_date	Dogwood	Cornus	Portland	Oregon	-122.6266755	45.5695514	NA	6439 Ne 36th Ave	3.81	fair	no_info	0 to 15.24 cm	Portland	NA	NA	NA	NA	NA	NA	NA	NA	NA	NA	NA	NA	NA
2010/09/11	inventory_date	Dogwood	Cornus	Portland	Oregon	-122.6266747	45.56960243	NA	6439 Ne 36th Ave	2.0320000254	fair	no_info	0 to 15.24 cm	Portland	NA	NA	NA	NA	NA	NA	NA	NA	NA	NA	NA	NA	NA
2010/09/11	inventory_date	Linden	Tilia	Portland	Oregon	-122.6277778	45.56996184	NA	6455 Ne 35th Pl	8.6360002286	good	no_info	0 to 15.24 cm	Portland	NA	NA	NA	NA	NA	NA	NA	NA	NA	NA	NA	NA	NA
2010/09/11	inventory_date	Linden	Tilia	Portland	Oregon	-122.6279473	45.56996248	NA	6455 Ne 35th Pl	6.35	good	no_info	0 to 15.24 cm	Portland	NA	NA	NA	NA	NA	NA	NA	NA	NA	NA	NA	NA	NA
2010/09/11	inventory_date	Linden	Tilia	Portland	Oregon	-122.628052	45.56995676	NA	6455 Ne 35th Pl	8.1280001016	good	no_info	0 to 15.24 cm	Portland	NA	NA	NA	NA	NA	NA	NA	NA	NA	NA	NA	NA	NA
2010/09/11	inventory_date	Dogwood	Cornus	Portland	Oregon	-122.6287837	45.56995455	NA	3420 Ne Portland Blvd	2.54	fair	no_info	0 to 15.24 cm	Portland	NA	NA	NA	NA	NA	NA	NA	NA	NA	NA	NA	NA	NA
2010/09/11	inventory_date	Dogwood	Cornus	Portland	Oregon	-122.6288538	45.56995704	NA	3420 Ne Portland Blvd	2.54	fair	no_info	0 to 15.24 cm	Portland	NA	NA	NA	NA	NA	NA	NA	NA	NA	NA	NA	NA	NA
2010/09/11	inventory_date	Dogwood	Cornus	Portland	Oregon	-122.628929	45.56995376	NA	3420 Ne Portland Blvd	2.54	fair	no_info	0 to 15.24 cm	Portland	NA	NA	NA	NA	NA	NA	NA	NA	NA	NA	NA	NA	NA
2010/09/11	inventory_date	Dogwood	Cornus	Portland	Oregon	-122.628999	45.56995435	NA	3420 Ne Portland Blvd	8.89	fair	no_info	0 to 15.24 cm	Portland	NA	NA	NA	NA	NA	NA	NA	NA	NA	NA	NA	NA	NA
2010/09/11	inventory_date	Dogwood	Cornus	Portland	Oregon	-122.6414342	45.56865738	NA	6323 Ne 24th Ave	29.9720004826	good	no_info	15.24 to 30.48 cm	Portland	NA	NA	NA	NA	NA	NA	NA	NA	NA	NA	NA	NA	NA
2010/09/11	inventory_date	Dogwood	Cornus	Portland	Oregon	-122.6414375	45.56860595	NA	6323 Ne 24th Ave	35.56	good	no_info	30.48 to 45.72 cm	Portland	NA	NA	NA	NA	NA	NA	NA	NA	NA	NA	NA	NA	NA
2010/09/11	inventory_date	Dogwood	Cornus	Portland	Oregon	-122.6414391	45.56816562	NA	6239 Ne 24th Ave	29.21	good	no_info	15.24 to 30.48 cm	Portland	NA	NA	NA	NA	NA	NA	NA	NA	NA	NA	NA	NA	NA
2010/09/11	inventory_date	Ash	Fraxinus	Portland	Oregon	-122.6414364	45.56767766	NA	6209 Ne 24th Ave	52.07	good	no_info	45.72 to 60.96 cm	Portland	NA	NA	NA	NA	NA	NA	NA	NA	NA	NA	NA	NA	NA
2010/09/11	inventory_date	Ash	Fraxinus	Portland	Oregon	-122.6414367	45.56761528	NA	6209 Ne 24th Ave	49.7840009652	good	no_info	45.72 to 60.96 cm	Portland	NA	NA	NA	NA	NA	NA	NA	NA	NA	NA	NA	NA	NA
2010/09/11	inventory_date	Dogwood	Cornus	Portland	Oregon	-122.6414464	45.56711241	NA	6107 Ne 24th Ave	5.08	fair	no_info	0 to 15.24 cm	Portland	NA	NA	NA	NA	NA	NA	NA	NA	NA	NA	NA	NA	NA
2010/09/11	inventory_date	Dogwood	Cornus	Portland	Oregon	-122.6414399	45.56707951	NA	6107 Ne 24th Ave	6.0960002286	fair	no_info	0 to 15.24 cm	Portland	NA	NA	NA	NA	NA	NA	NA	NA	NA	NA	NA	NA	NA
2010/09/11	inventory_date	Dogwood	Cornus	Portland	Oregon	-122.6414391	45.56705751	NA	6107 Ne 24th Ave	5.08	good	no_info	0 to 15.24 cm	Portland	NA	NA	NA	NA	NA	NA	NA	NA	NA	NA	NA	NA	NA
2010/09/11	inventory_date	Norway maple	Acer platanoides	Portland	Oregon	-122.6418647	45.56643132	NA	2325 Ne Ainsworth St	50.0380019304	fair	introduced	45.72 to 60.96 cm	Portland	NA	NA	NA	NA	NA	NA	NA	NA	NA	NA	NA	NA	NA
2010/09/11	inventory_date	Norway maple	Acer platanoides	Portland	Oregon	-122.6419665	45.56642942	NA	2317 Ne Ainsworth St	116.5860038608	fair	introduced	more than 76.2 cm	Portland	NA	NA	NA	NA	NA	NA	NA	NA	NA	NA	NA	NA	NA
2010/09/11	inventory_date	Plum	Prunus	Portland	Oregon	-122.642844	45.56642591	NA	2227 Ne Ainsworth St	24.8920004826	fair	no_info	15.24 to 30.48 cm	Portland	NA	NA	NA	NA	NA	NA	NA	NA	NA	NA	NA	NA	NA
2010/09/11	inventory_date	Plum	Prunus	Portland	Oregon	-122.6429354	45.56642605	NA	2227 Ne Ainsworth St	20.827999492	fair	no_info	15.24 to 30.48 cm	Portland	NA	NA	NA	NA	NA	NA	NA	NA	NA	NA	NA	NA	NA
2010/09/11	inventory_date	Dogwood	Cornus	Portland	Oregon	-122.6434295	45.56678376	NA	6026 Ne 22Nd Ave	33.7820004826	fair	no_info	30.48 to 45.72 cm	Portland	NA	NA	NA	NA	NA	NA	NA	NA	NA	NA	NA	NA	NA
2010/09/11	inventory_date	Dogwood	Cornus	Portland	Oregon	-122.6434316	45.56683876	NA	6026 Ne 22Nd Ave	39.1159990094	fair	no_info	30.48 to 45.72 cm	Portland	NA	NA	NA	NA	NA	NA	NA	NA	NA	NA	NA	NA	NA
2010/09/11	inventory_date	Dogwood	Cornus	Portland	Oregon	-122.643429	45.56690853	NA	6036 Ne 22Nd Ave	12.4460002286	fair	no_info	0 to 15.24 cm	Portland	NA	NA	NA	NA	NA	NA	NA	NA	NA	NA	NA	NA	NA
2010/09/11	inventory_date	Dogwood	Cornus	Portland	Oregon	-122.6434357	45.56694693	NA	6036 Ne 22Nd Ave	10.16	fair	no_info	0 to 15.24 cm	Portland	NA	NA	NA	NA	NA	NA	NA	NA	NA	NA	NA	NA	NA
2010/09/11	inventory_date	Dogwood	Cornus	Portland	Oregon	-122.6434324	45.56713596	NA	6106 Ne 22Nd Ave	34.797999492	fair	no_info	30.48 to 45.72 cm	Portland	NA	NA	NA	NA	NA	NA	NA	NA	NA	NA	NA	NA	NA
2010/09/11	inventory_date	Dogwood	Cornus	Portland	Oregon	-122.6434324	45.56720383	NA	6106 Ne 22Nd Ave	26.1620004826	poor	no_info	15.24 to 30.48 cm	Portland	NA	NA	NA	NA	NA	NA	NA	NA	NA	NA	NA	NA	NA
2010/09/11	inventory_date	Dogwood	Cornus	Portland	Oregon	-122.6434378	45.56727712	NA	6120 Ne 22Nd Ave	11.683999746	fair	no_info	0 to 15.24 cm	Portland	NA	NA	NA	NA	NA	NA	NA	NA	NA	NA	NA	NA	NA
2010/09/11	inventory_date	Dogwood	Cornus	Portland	Oregon	-122.64343	45.56741853	NA	6130 Ne 22Nd Ave	10.9220004826	fair	no_info	0 to 15.24 cm	Portland	NA	NA	NA	NA	NA	NA	NA	NA	NA	NA	NA	NA	NA
2010/09/11	inventory_date	Plum	Prunus	Portland	Oregon	-122.6434328	45.56804592	NA	6240 Ne 22Nd Ave	2.7940000508	good	no_info	0 to 15.24 cm	Portland	NA	NA	NA	NA	NA	NA	NA	NA	NA	NA	NA	NA	NA
2010/09/11	inventory_date	Dogwood	Cornus	Portland	Oregon	-122.6434338	45.56855592	NA	6322 Ne 22Nd Ave	9.3980001016	good	no_info	0 to 15.24 cm	Portland	NA	NA	NA	NA	NA	NA	NA	NA	NA	NA	NA	NA	NA
2010/09/11	inventory_date	Dogwood	Cornus	Portland	Oregon	-122.6434362	45.56862008	NA	6322 Ne 22Nd Ave	9.143999746	fair	no_info	0 to 15.24 cm	Portland	NA	NA	NA	NA	NA	NA	NA	NA	NA	NA	NA	NA	NA
2010/09/11	inventory_date	Planetree	Platanus	Portland	Oregon	-122.643428	45.56867712	NA	6332 Ne 22Nd Ave	36.067999492	fair	no_info	30.48 to 45.72 cm	Portland	NA	NA	NA	NA	NA	NA	NA	NA	NA	NA	NA	NA	NA
2010/09/11	inventory_date	Planetree	Platanus	Portland	Oregon	-122.6434352	45.56873202	NA	6332 Ne 22Nd Ave	33.527999492	fair	no_info	30.48 to 45.72 cm	Portland	NA	NA	NA	NA	NA	NA	NA	NA	NA	NA	NA	NA	NA
2010/09/11	inventory_date	Ash	Fraxinus	Portland	Oregon	-122.6434339	45.5687669	NA	6332 Ne 22Nd Ave	18.5420004826	fair	no_info	15.24 to 30.48 cm	Portland	NA	NA	NA	NA	NA	NA	NA	NA	NA	NA	NA	NA	NA
2010/09/11	inventory_date	Myrtlewood	Umbellularia californica	Portland	Oregon	-122.6434367	45.56884023	NA	6340 Ne 22Nd Ave	49.2759990094	good	naturally_occurring	45.72 to 60.96 cm	Portland	NA	NA	NA	NA	NA	NA	NA	NA	NA	NA	NA	NA	NA
2010/09/11	inventory_date	Norway maple	Acer platanoides	Portland	Oregon	-122.6434367	45.56897783	NA	6350 Ne 22Nd Ave	34.0359990094	good	introduced	30.48 to 45.72 cm	Portland	NA	NA	NA	NA	NA	NA	NA	NA	NA	NA	NA	NA	NA
2010/09/11	inventory_date	Ash	Fraxinus	Portland	Oregon	-122.6425974	45.56826512	NA	6307 Ne 23rd Ave	11.1760002286	good	no_info	0 to 15.24 cm	Portland	NA	NA	NA	NA	NA	NA	NA	NA	NA	NA	NA	NA	NA
2010/09/11	inventory_date	Ash	Fraxinus	Portland	Oregon	-122.6426967	45.56826694	NA	6307 Ne 23rd Ave	9.9060002286	fair	no_info	0 to 15.24 cm	Portland	NA	NA	NA	NA	NA	NA	NA	NA	NA	NA	NA	NA	NA
2010/09/11	inventory_date	Ash	Fraxinus	Portland	Oregon	-122.6428065	45.56826857	NA	6307 Ne 23rd Ave	12.4460002286	good	no_info	0 to 15.24 cm	Portland	NA	NA	NA	NA	NA	NA	NA	NA	NA	NA	NA	NA	NA
2010/09/11	inventory_date	Deciduous oak	Quercus	Portland	Oregon	-122.6425104	45.56755308	NA	6201 Ne 23rd Ave	9.651999873	good	no_info	0 to 15.24 cm	Portland	NA	NA	NA	NA	NA	NA	NA	NA	NA	NA	NA	NA	NA
2010/09/11	inventory_date	Deciduous oak	Quercus	Portland	Oregon	-122.6425101	45.5674742	NA	6201 Ne 23rd Ave	6.35	fair	no_info	0 to 15.24 cm	Portland	NA	NA	NA	NA	NA	NA	NA	NA	NA	NA	NA	NA	NA
2010/09/11	inventory_date	Plum	Prunus	Portland	Oregon	-122.6425084	45.56701374	NA	6105 Ne 23rd Ave	46.7359990094	fair	no_info	45.72 to 60.96 cm	Portland	NA	NA	NA	NA	NA	NA	NA	NA	NA	NA	NA	NA	NA
2010/09/11	inventory_date	Plum	Prunus	Portland	Oregon	-122.6425099	45.56656974	NA	2239 Ne Ainsworth St	11.43	fair	no_info	0 to 15.24 cm	Portland	NA	NA	NA	NA	NA	NA	NA	NA	NA	NA	NA	NA	NA
2010/09/11	inventory_date	Dogwood	Cornus	Portland	Oregon	-122.6425123	45.56649631	NA	2239 Ne Ainsworth St	15.747999492	poor	no_info	15.24 to 30.48 cm	Portland	NA	NA	NA	NA	NA	NA	NA	NA	NA	NA	NA	NA	NA
2010/09/11	inventory_date	Dogwood	Cornus	Portland	Oregon	-122.6423647	45.56777595	NA	6222 Ne 23rd Ave	4.0640000508	poor	no_info	0 to 15.24 cm	Portland	NA	NA	NA	NA	NA	NA	NA	NA	NA	NA	NA	NA	NA
2010/09/11	inventory_date	Dogwood	Cornus	Portland	Oregon	-122.642365	45.5684731	NA	6314 Ne 23rd Ave	6.35	fair	no_info	0 to 15.24 cm	Portland	NA	NA	NA	NA	NA	NA	NA	NA	NA	NA	NA	NA	NA
2010/09/11	inventory_date	Dogwood	Cornus	Portland	Oregon	-122.6423644	45.56852631	NA	6314 Ne 23rd Ave	6.35	good	no_info	0 to 15.24 cm	Portland	NA	NA	NA	NA	NA	NA	NA	NA	NA	NA	NA	NA	NA
2010/09/11	inventory_date	Plum	Prunus	Portland	Oregon	-122.6414332	45.57130952	NA	6707 Ne 24th Ave	67.945	fair	no_info	60.96 to 76.2 cm	Portland	NA	NA	NA	NA	NA	NA	NA	NA	NA	NA	NA	NA	NA
2010/09/11	inventory_date	Plum	Prunus	Portland	Oregon	-122.6414365	45.56994337	NA	6505 Ne 24th Ave	44.45	poor	no_info	30.48 to 45.72 cm	Portland	NA	NA	NA	NA	NA	NA	NA	NA	NA	NA	NA	NA	NA
2010/09/11	inventory_date	Plum	Prunus	Portland	Oregon	-122.6414392	45.56936745	NA	6417 Ne 24th Ave	34.925	fair	no_info	30.48 to 45.72 cm	Portland	NA	NA	NA	NA	NA	NA	NA	NA	NA	NA	NA	NA	NA
2010/09/11	inventory_date	Hophornbeam	Ostrya	Portland	Oregon	-122.642363	45.56942455	NA	6416 Ne 23rd Ave	7.62	fair	no_info	0 to 15.24 cm	Portland	NA	NA	NA	NA	NA	NA	NA	NA	NA	NA	NA	NA	NA
2010/09/11	inventory_date	Dove tree	Davidia involucrata	Portland	Oregon	-122.6423648	45.56963458	NA	6436 Ne 23rd Ave	9.143999746	fair	introduced	0 to 15.24 cm	Portland	NA	NA	NA	NA	NA	NA	NA	NA	NA	NA	NA	NA	NA
2010/09/11	inventory_date	Plum	Prunus	Portland	Oregon	-122.6423645	45.56968031	NA	6436 Ne 23rd Ave	36.067999492	fair	no_info	30.48 to 45.72 cm	Portland	NA	NA	NA	NA	NA	NA	NA	NA	NA	NA	NA	NA	NA
2010/09/11	inventory_date	Plum	Prunus	Portland	Oregon	-122.6423621	45.56972465	NA	6436 Ne 23rd Ave	39.37	fair	no_info	30.48 to 45.72 cm	Portland	NA	NA	NA	NA	NA	NA	NA	NA	NA	NA	NA	NA	NA
2010/09/11	inventory_date	Norway maple	Acer platanoides	Portland	Oregon	-122.6423629	45.57033909	NA	2306 Ne Liberty St	36.195	fair	introduced	30.48 to 45.72 cm	Portland	NA	NA	NA	NA	NA	NA	NA	NA	NA	NA	NA	NA	NA
2010/09/11	inventory_date	Ash	Fraxinus	Portland	Oregon	-122.6423609	45.57039343	NA	2306 Ne Liberty St	66.04	fair	no_info	60.96 to 76.2 cm	Portland	NA	NA	NA	NA	NA	NA	NA	NA	NA	NA	NA	NA	NA
2010/09/11	inventory_date	Dogwood	Cornus	Portland	Oregon	-122.640367	45.56597078	NA	2436 Ne Ainsworth St	26.67	poor	no_info	15.24 to 30.48 cm	Portland	NA	NA	NA	NA	NA	NA	NA	NA	NA	NA	NA	NA	NA
2010/09/11	inventory_date	Norway maple	Acer platanoides	Portland	Oregon	-122.6403677	45.56561066	NA	5919 Ne 25th Ave	2.54	fair	introduced	0 to 15.24 cm	Portland	NA	NA	NA	NA	NA	NA	NA	NA	NA	NA	NA	NA	NA
2010/09/11	inventory_date	Bigleaf maple	Acer macrophyllum	Portland	Oregon	-122.6403664	45.5649848	NA	5829 Ne 25th Ave	25.4	good	naturally_occurring	15.24 to 30.48 cm	Portland	NA	NA	NA	NA	NA	NA	NA	NA	NA	NA	NA	NA	NA
2010/09/11	inventory_date	Dogwood	Cornus	Portland	Oregon	-122.640366	45.56491765	NA	5829 Ne 25th Ave	12.7	good	no_info	0 to 15.24 cm	Portland	NA	NA	NA	NA	NA	NA	NA	NA	NA	NA	NA	NA	NA
2010/09/11	inventory_date	Linden	Tilia	Portland	Oregon	-122.6403668	45.5648862	NA	5829 Ne 25th Ave	7.62	good	no_info	0 to 15.24 cm	Portland	NA	NA	NA	NA	NA	NA	NA	NA	NA	NA	NA	NA	NA
2010/09/11	inventory_date	Plum	Prunus	Portland	Oregon	-122.6403694	45.56484757	NA	5819 Ne 25th Ave	34.29	fair	no_info	30.48 to 45.72 cm	Portland	NA	NA	NA	NA	NA	NA	NA	NA	NA	NA	NA	NA	NA
2010/09/11	inventory_date	Plum	Prunus	Portland	Oregon	-122.640367	45.56478473	NA	5819 Ne 25th Ave	43.18	fair	no_info	30.48 to 45.72 cm	Portland	NA	NA	NA	NA	NA	NA	NA	NA	NA	NA	NA	NA	NA
2010/09/11	inventory_date	Dogwood	Cornus	Portland	Oregon	-122.6412923	45.56563775	NA	5926 Ne 24th Ave	43.18	fair	no_info	30.48 to 45.72 cm	Portland	NA	NA	NA	NA	NA	NA	NA	NA	NA	NA	NA	NA	NA
2010/10/09	inventory_date	Dogwood	Cornus	Portland	Oregon	-122.6393823	45.5643925	NA	5735 Ne 26th Ave	18.287999492	fair	no_info	15.24 to 30.48 cm	Portland	NA	NA	NA	NA	NA	NA	NA	NA	NA	NA	NA	NA	NA
2010/10/09	inventory_date	Dogwood	Cornus	Portland	Oregon	-122.639445	45.56439173	NA	5735 Ne 26th Ave	8.6360002286	good	no_info	0 to 15.24 cm	Portland	NA	NA	NA	NA	NA	NA	NA	NA	NA	NA	NA	NA	NA
2010/10/09	inventory_date	Dogwood	Cornus	Portland	Oregon	-122.6402221	45.56432835	NA	5736 Ne 25th Ave	14.477999492	fair	no_info	0 to 15.24 cm	Portland	NA	NA	NA	NA	NA	NA	NA	NA	NA	NA	NA	NA	NA
2010/10/09	inventory_date	Myrtlewood	Umbellularia californica	Portland	Oregon	-122.6402239	45.56427651	NA	5736 Ne 25th Ave	40.8940009652	good	naturally_occurring	30.48 to 45.72 cm	Portland	NA	NA	NA	NA	NA	NA	NA	NA	NA	NA	NA	NA	NA
2010/10/09	inventory_date	Hophornbeam	Ostrya	Portland	Oregon	-122.640223	45.56416103	NA	5728 Ne 25th Ave	5.333999746	fair	no_info	0 to 15.24 cm	Portland	NA	NA	NA	NA	NA	NA	NA	NA	NA	NA	NA	NA	NA
2010/10/09	inventory_date	Norway maple	Acer platanoides	Portland	Oregon	-122.6402153	45.56377096	NA	5630 Ne 25th Ave	65.0240009652	fair	introduced	60.96 to 76.2 cm	Portland	NA	NA	NA	NA	NA	NA	NA	NA	NA	NA	NA	NA	NA
2010/10/09	inventory_date	Ash	Fraxinus	Portland	Oregon	-122.640221	45.56365073	NA	5620 Ne 25th Ave	37.0840009652	fair	no_info	30.48 to 45.72 cm	Portland	NA	NA	NA	NA	NA	NA	NA	NA	NA	NA	NA	NA	NA
2010/10/09	inventory_date	Ash	Fraxinus	Portland	Oregon	-122.6402226	45.56359265	NA	5620 Ne 25th Ave	14.223999746	good	no_info	0 to 15.24 cm	Portland	NA	NA	NA	NA	NA	NA	NA	NA	NA	NA	NA	NA	NA
2010/10/09	inventory_date	Ash	Fraxinus	Portland	Oregon	-122.6402207	45.56310415	NA	5528 Ne 25th Ave	22.097999492	poor	no_info	15.24 to 30.48 cm	Portland	NA	NA	NA	NA	NA	NA	NA	NA	NA	NA	NA	NA	NA
2010/10/09	inventory_date	Ash mountain	Sorbus	Portland	Oregon	-122.6401415	45.56275643	NA	2503 Ne Killingsworth St	2.54	good	no_info	0 to 15.24 cm	Portland	NA	NA	NA	NA	NA	NA	NA	NA	NA	NA	NA	NA	NA
2010/10/09	inventory_date	Ash mountain	Sorbus	Portland	Oregon	-122.6400993	45.56275186	NA	2503 Ne Killingsworth St	2.54	good	no_info	0 to 15.24 cm	Portland	NA	NA	NA	NA	NA	NA	NA	NA	NA	NA	NA	NA	NA
2010/10/09	inventory_date	Ash mountain	Sorbus	Portland	Oregon	-122.6400473	45.56275639	NA	2503 Ne Killingsworth St	2.54	good	no_info	0 to 15.24 cm	Portland	NA	NA	NA	NA	NA	NA	NA	NA	NA	NA	NA	NA	NA
2010/10/09	inventory_date	Linden	Tilia	Portland	Oregon	-122.6403729	45.56299415	NA	5517 Ne 25th Ave	6.0960002286	good	no_info	0 to 15.24 cm	Portland	NA	NA	NA	NA	NA	NA	NA	NA	NA	NA	NA	NA	NA
2010/10/09	inventory_date	Ash	Fraxinus	Portland	Oregon	-122.6403681	45.56388019	NA	5705 Ne 25th Ave	55.3719980442	fair	no_info	45.72 to 60.96 cm	Portland	NA	NA	NA	NA	NA	NA	NA	NA	NA	NA	NA	NA	NA
2010/10/09	inventory_date	Poplar	Populus	Portland	Oregon	-122.6409854	45.56438848	NA	2402 Ne Jarrett St	19.557999492	good	no_info	15.24 to 30.48 cm	Portland	NA	NA	NA	NA	NA	NA	NA	NA	NA	NA	NA	NA	NA
2010/10/09	inventory_date	Deciduous oak	Quercus	Portland	Oregon	-122.641286	45.56327051	NA	5538 Ne 24th Ave	3.0480001016	good	no_info	0 to 15.24 cm	Portland	NA	NA	NA	NA	NA	NA	NA	NA	NA	NA	NA	NA	NA
2010/10/09	inventory_date	Norway maple	Acer platanoides	Portland	Oregon	-122.6412883	45.56302611	NA	5516 Ne 24th Ave	39.6240009652	poor	introduced	30.48 to 45.72 cm	Portland	NA	NA	NA	NA	NA	NA	NA	NA	NA	NA	NA	NA	NA
2010/10/09	inventory_date	Norway maple	Acer platanoides	Portland	Oregon	-122.6348107	45.56162989	NA	5308 Ne 30th Ave	8.89	fair	introduced	0 to 15.24 cm	Portland	NA	NA	NA	NA	NA	NA	NA	NA	NA	NA	NA	NA	NA
2010/10/09	inventory_date	Norway maple	Acer platanoides	Portland	Oregon	-122.634815	45.56170636	NA	5308 Ne 30th Ave	12.7	fair	introduced	0 to 15.24 cm	Portland	NA	NA	NA	NA	NA	NA	NA	NA	NA	NA	NA	NA	NA
2010/10/09	inventory_date	Plum	Prunus	Portland	Oregon	-122.6347975	45.56187091	NA	5324 Ne 30th Ave	22.86	good	no_info	15.24 to 30.48 cm	Portland	NA	NA	NA	NA	NA	NA	NA	NA	NA	NA	NA	NA	NA
2010/10/09	inventory_date	Plum	Prunus	Portland	Oregon	-122.634797	45.5619589	NA	5324 Ne 30th Ave	18.7960002286	good	no_info	15.24 to 30.48 cm	Portland	NA	NA	NA	NA	NA	NA	NA	NA	NA	NA	NA	NA	NA
2010/10/09	inventory_date	Dogwood	Cornus	Portland	Oregon	-122.6347971	45.56244253	NA	3000-3014 Ne Killingsworth St	3.81	fair	no_info	0 to 15.24 cm	Portland	NA	NA	NA	NA	NA	NA	NA	NA	NA	NA	NA	NA	NA
2010/10/09	inventory_date	Dogwood	Cornus	Portland	Oregon	-122.6347945	45.56251181	NA	3000-3014 Ne Killingsworth St	3.81	fair	no_info	0 to 15.24 cm	Portland	NA	NA	NA	NA	NA	NA	NA	NA	NA	NA	NA	NA	NA
2010/10/09	inventory_date	Dogwood	Cornus	Portland	Oregon	-122.6347959	45.56258129	NA	3000-3014 Ne Killingsworth St	2.54	poor	no_info	0 to 15.24 cm	Portland	NA	NA	NA	NA	NA	NA	NA	NA	NA	NA	NA	NA	NA
2010/10/09	inventory_date	Norway maple	Acer platanoides	Portland	Oregon	-122.6348681	45.56312078	NA	5524 Ne 30th Ave	72.39	fair	introduced	60.96 to 76.2 cm	Portland	NA	NA	NA	NA	NA	NA	NA	NA	NA	NA	NA	NA	NA
2010/10/09	inventory_date	Dogwood	Cornus	Portland	Oregon	-122.6348709	45.56335469	NA	5604 Ne 30th Ave	2.54	fair	no_info	0 to 15.24 cm	Portland	NA	NA	NA	NA	NA	NA	NA	NA	NA	NA	NA	NA	NA
2010/10/09	inventory_date	Dogwood	Cornus	Portland	Oregon	-122.6348676	45.56339649	NA	5604 Ne 30th Ave	6.35	poor	no_info	0 to 15.24 cm	Portland	NA	NA	NA	NA	NA	NA	NA	NA	NA	NA	NA	NA	NA
2010/10/09	inventory_date	Dogwood	Cornus	Portland	Oregon	-122.6348691	45.56345941	NA	5604 Ne 30th Ave	3.81	poor	no_info	0 to 15.24 cm	Portland	NA	NA	NA	NA	NA	NA	NA	NA	NA	NA	NA	NA	NA
2010/10/09	inventory_date	Plum	Prunus	Portland	Oregon	-122.6342621	45.56440589	NA	5735 Ne 31St Ave	59.69	poor	no_info	45.72 to 60.96 cm	Portland	NA	NA	NA	NA	NA	NA	NA	NA	NA	NA	NA	NA	NA
2010/10/09	inventory_date	Ash	Fraxinus	Portland	Oregon	-122.6339499	45.56365724	NA	5631 Ne 31St Ave	33.02	fair	no_info	30.48 to 45.72 cm	Portland	NA	NA	NA	NA	NA	NA	NA	NA	NA	NA	NA	NA	NA
2010/10/09	inventory_date	Ash	Fraxinus	Portland	Oregon	-122.6339513	45.56358771	NA	5631 Ne 31St Ave	38.1	good	no_info	30.48 to 45.72 cm	Portland	NA	NA	NA	NA	NA	NA	NA	NA	NA	NA	NA	NA	NA
2010/10/09	inventory_date	Ash mountain	Sorbus	Portland	Oregon	-122.6339148	45.56260196	NA	5433 Ne 31St Ave	28.7020004826	fair	no_info	15.24 to 30.48 cm	Portland	NA	NA	NA	NA	NA	NA	NA	NA	NA	NA	NA	NA	NA
2010/10/09	inventory_date	Norway maple	Acer platanoides	Portland	Oregon	-122.6339157	45.56248114	NA	5425 Ne 31St Ave	15.24	good	introduced	0 to 15.24 cm	Portland	NA	NA	NA	NA	NA	NA	NA	NA	NA	NA	NA	NA	NA
2010/10/09	inventory_date	Norway maple	Acer platanoides	Portland	Oregon	-122.6339148	45.56243316	NA	5425 Ne 31St Ave	15.24	good	introduced	0 to 15.24 cm	Portland	NA	NA	NA	NA	NA	NA	NA	NA	NA	NA	NA	NA	NA
2010/10/09	inventory_date	Plum	Prunus	Portland	Oregon	-122.6339151	45.56231919	NA	5417 Ne 31St Ave	11.43	poor	no_info	0 to 15.24 cm	Portland	NA	NA	NA	NA	NA	NA	NA	NA	NA	NA	NA	NA	NA
2010/10/09	inventory_date	Plum	Prunus	Portland	Oregon	-122.6339159	45.56226912	NA	5417 Ne 31St Ave	13.4620004826	fair	no_info	0 to 15.24 cm	Portland	NA	NA	NA	NA	NA	NA	NA	NA	NA	NA	NA	NA	NA
2010/10/09	inventory_date	Dogwood	Cornus	Portland	Oregon	-122.6339164	45.56213591	NA	5405 Ne 31St Ave	6.35	fair	no_info	0 to 15.24 cm	Portland	NA	NA	NA	NA	NA	NA	NA	NA	NA	NA	NA	NA	NA
2010/10/09	inventory_date	Plum	Prunus	Portland	Oregon	-122.6339166	45.56190046	NA	5321 Ne 31St Ave	33.02	fair	no_info	30.48 to 45.72 cm	Portland	NA	NA	NA	NA	NA	NA	NA	NA	NA	NA	NA	NA	NA
2010/10/09	inventory_date	Plum	Prunus	Portland	Oregon	-122.633913	45.56186429	NA	5321 Ne 31St Ave	26.67	fair	no_info	15.24 to 30.48 cm	Portland	NA	NA	NA	NA	NA	NA	NA	NA	NA	NA	NA	NA	NA
2010/10/09	inventory_date	Plum	Prunus	Portland	Oregon	-122.6339134	45.56181469	NA	5321 Ne 31St Ave	29.21	fair	no_info	15.24 to 30.48 cm	Portland	NA	NA	NA	NA	NA	NA	NA	NA	NA	NA	NA	NA	NA
2010/10/09	inventory_date	Plum	Prunus	Portland	Oregon	-122.6339171	45.56173664	NA	5321 S/ Ne 31St Ave	16.0020004826	poor	no_info	15.24 to 30.48 cm	Portland	NA	NA	NA	NA	NA	NA	NA	NA	NA	NA	NA	NA	NA
2010/10/09	inventory_date	Plum	Prunus	Portland	Oregon	-122.6339146	45.56167141	NA	5303 Ne 31St Ave	20.32	poor	no_info	15.24 to 30.48 cm	Portland	NA	NA	NA	NA	NA	NA	NA	NA	NA	NA	NA	NA	NA
2010/10/09	inventory_date	Plum	Prunus	Portland	Oregon	-122.6339168	45.56161606	NA	5303 Ne 31St Ave	33.02	fair	no_info	30.48 to 45.72 cm	Portland	NA	NA	NA	NA	NA	NA	NA	NA	NA	NA	NA	NA	NA
2010/10/09	inventory_date	Plum	Prunus	Portland	Oregon	-122.6337536	45.56215541	NA	5404-5406 Ne 31St Ave	8.89	fair	no_info	0 to 15.24 cm	Portland	NA	NA	NA	NA	NA	NA	NA	NA	NA	NA	NA	NA	NA
2010/10/09	inventory_date	Ash	Fraxinus	Portland	Oregon	-122.633803	45.56373261	NA	5630 Ne 31St Ave	12.1920004826	poor	no_info	0 to 15.24 cm	Portland	NA	NA	NA	NA	NA	NA	NA	NA	NA	NA	NA	NA	NA
2010/10/09	inventory_date	Ash	Fraxinus	Portland	Oregon	-122.6338078	45.5637958	NA	5630 Ne 31St Ave	16.0020004826	fair	no_info	15.24 to 30.48 cm	Portland	NA	NA	NA	NA	NA	NA	NA	NA	NA	NA	NA	NA	NA
2010/10/09	inventory_date	Ash	Fraxinus	Portland	Oregon	-122.6338048	45.56385943	NA	5706 Ne 31St Ave	26.67	fair	no_info	15.24 to 30.48 cm	Portland	NA	NA	NA	NA	NA	NA	NA	NA	NA	NA	NA	NA	NA
2010/10/09	inventory_date	Ash	Fraxinus	Portland	Oregon	-122.6338054	45.56391919	NA	5706 Ne 31St Ave	26.67	fair	no_info	15.24 to 30.48 cm	Portland	NA	NA	NA	NA	NA	NA	NA	NA	NA	NA	NA	NA	NA
2010/10/09	inventory_date	Ash	Fraxinus	Portland	Oregon	-122.6338084	45.56397509	NA	5716 Ne 31St Ave	26.67	fair	no_info	15.24 to 30.48 cm	Portland	NA	NA	NA	NA	NA	NA	NA	NA	NA	NA	NA	NA	NA
2010/10/09	inventory_date	Plum	Prunus	Portland	Oregon	-122.6331576	45.56440552	NA	3136 Ne Jarrett St	36.83	fair	no_info	30.48 to 45.72 cm	Portland	NA	NA	NA	NA	NA	NA	NA	NA	NA	NA	NA	NA	NA
2010/10/09	inventory_date	Plum	Prunus	Portland	Oregon	-122.6329468	45.56440443	NA	3136 Ne Jarrett St	27.94	fair	no_info	15.24 to 30.48 cm	Portland	NA	NA	NA	NA	NA	NA	NA	NA	NA	NA	NA	NA	NA
2010/10/09	inventory_date	Deciduous oak	Quercus	Portland	Oregon	-122.6328799	45.56422698	NA	5725 Ne 32Nd Ave	7.62	good	no_info	0 to 15.24 cm	Portland	NA	NA	NA	NA	NA	NA	NA	NA	NA	NA	NA	NA	NA
2010/10/09	inventory_date	Norway maple	Acer platanoides	Portland	Oregon	-122.6328764	45.5641552	NA	5725 Ne 32Nd Ave	6.35	good	introduced	0 to 15.24 cm	Portland	NA	NA	NA	NA	NA	NA	NA	NA	NA	NA	NA	NA	NA
2010/10/09	inventory_date	Plum	Prunus	Portland	Oregon	-122.6328829	45.56385647	NA	5707 Ne 32Nd Ave	12.7	good	no_info	0 to 15.24 cm	Portland	NA	NA	NA	NA	NA	NA	NA	NA	NA	NA	NA	NA	NA
2010/10/09	inventory_date	Dogwood	Cornus	Portland	Oregon	-122.6328794	45.56301323	NA	5505-5511 Ne 32Nd Ave	23.6220004826	poor	no_info	15.24 to 30.48 cm	Portland	NA	NA	NA	NA	NA	NA	NA	NA	NA	NA	NA	NA	NA
2010/10/09	inventory_date	Dogwood	Cornus	Portland	Oregon	-122.6328837	45.56284418	NA	5505-5511 Ne 32Nd Ave	34.29	fair	no_info	30.48 to 45.72 cm	Portland	NA	NA	NA	NA	NA	NA	NA	NA	NA	NA	NA	NA	NA
2010/10/09	inventory_date	Ash	Fraxinus	Portland	Oregon	-122.6342369	45.56277161	NA	3027 Ne Killingsworth St	11.43	fair	no_info	0 to 15.24 cm	Portland	NA	NA	NA	NA	NA	NA	NA	NA	NA	NA	NA	NA	NA
2010/10/09	inventory_date	Deciduous oak	Quercus	Portland	Oregon	-122.6349666	45.56221592	NA	5405 Ne 30th Ave	10.16	good	no_info	0 to 15.24 cm	Portland	NA	NA	NA	NA	NA	NA	NA	NA	NA	NA	NA	NA	NA
2010/10/09	inventory_date	Linden	Tilia	Portland	Oregon	-122.6354183	45.5627742	NA	2921 Ne Killingsworth St	3.81	fair	no_info	0 to 15.24 cm	Portland	NA	NA	NA	NA	NA	NA	NA	NA	NA	NA	NA	NA	NA
2010/10/09	inventory_date	Amur maackia	Maackia amurensis	Portland	Oregon	-122.6350275	45.56404773	NA		3.81	poor	introduced	0 to 15.24 cm	Portland	NA	NA	NA	NA	NA	NA	NA	NA	NA	NA	NA	NA	NA
2010/10/09	inventory_date	Ash	Fraxinus	Portland	Oregon	-122.6359442	45.56403401	NA	5712 Ne 29th Ave	5.333999746	good	no_info	0 to 15.24 cm	Portland	NA	NA	NA	NA	NA	NA	NA	NA	NA	NA	NA	NA	NA
2010/10/09	inventory_date	Deciduous oak	Quercus	Portland	Oregon	-122.6359425	45.56398824	NA	5712 Ne 29th Ave	7.873999746	good	no_info	0 to 15.24 cm	Portland	NA	NA	NA	NA	NA	NA	NA	NA	NA	NA	NA	NA	NA
2010/10/09	inventory_date	Deciduous oak	Quercus	Portland	Oregon	-122.636096	45.56325824	NA	5535 Ne 29th Ave	8.381999873	good	no_info	0 to 15.24 cm	Portland	NA	NA	NA	NA	NA	NA	NA	NA	NA	NA	NA	NA	NA
2010/10/09	inventory_date	Deciduous oak	Quercus	Portland	Oregon	-122.6360937	45.56331736	NA	5535 Ne 29th Ave	8.1280001016	good	no_info	0 to 15.24 cm	Portland	NA	NA	NA	NA	NA	NA	NA	NA	NA	NA	NA	NA	NA
2010/10/09	inventory_date	Linden	Tilia	Portland	Oregon	-122.6360871	45.56379016	NA	5631 Ne 29th Ave	5.841999873	good	no_info	0 to 15.24 cm	Portland	NA	NA	NA	NA	NA	NA	NA	NA	NA	NA	NA	NA	NA
2010/10/09	inventory_date	Planetree	Platanus	Portland	Oregon	-122.6360956	45.56400859	NA	5715 Ne 29th Ave	38.1	fair	no_info	30.48 to 45.72 cm	Portland	NA	NA	NA	NA	NA	NA	NA	NA	NA	NA	NA	NA	NA
2010/10/09	inventory_date	Ash	Fraxinus	Portland	Oregon	-122.6360926	45.56413966	NA	5725 Ne 29th Ave	16.0020004826	good	no_info	15.24 to 30.48 cm	Portland	NA	NA	NA	NA	NA	NA	NA	NA	NA	NA	NA	NA	NA
2010/10/09	inventory_date	Linden	Tilia	Portland	Oregon	-122.6370124	45.56373102	NA	5626 Ne 28th Ave	14.477999492	fair	no_info	0 to 15.24 cm	Portland	NA	NA	NA	NA	NA	NA	NA	NA	NA	NA	NA	NA	NA
2010/10/09	inventory_date	Dogwood	Cornus	Portland	Oregon	-122.6367956	45.56181545	NA	5310 Ne 28th Ave	2.54	fair	no_info	0 to 15.24 cm	Portland	NA	NA	NA	NA	NA	NA	NA	NA	NA	NA	NA	NA	NA
2010/10/09	inventory_date	Dogwood	Cornus	Portland	Oregon	-122.6367988	45.56171999	NA	5310 Ne 28th Ave	3.0480001016	fair	no_info	0 to 15.24 cm	Portland	NA	NA	NA	NA	NA	NA	NA	NA	NA	NA	NA	NA	NA
2010/10/22	inventory_date	Ash	Fraxinus	Portland	Oregon	-122.6412932	45.56880186	NA	6336 Ne 24th Ave	3.81	good	no_info	0 to 15.24 cm	Portland	NA	NA	NA	NA	NA	NA	NA	NA	NA	NA	NA	NA	NA
2010/10/22	inventory_date	Ash	Fraxinus	Portland	Oregon	-122.6412937	45.56875362	NA	6336 Ne 24th Ave	3.81	good	no_info	0 to 15.24 cm	Portland	NA	NA	NA	NA	NA	NA	NA	NA	NA	NA	NA	NA	NA
2010/10/22	inventory_date	Dogwood	Cornus	Portland	Oregon	-122.6395565	45.56827696	NA	6307 Ne 26th Ave	12.7	good	no_info	0 to 15.24 cm	Portland	NA	NA	NA	NA	NA	NA	NA	NA	NA	NA	NA	NA	NA
2010/10/22	inventory_date	Dogwood	Cornus	Portland	Oregon	-122.6394518	45.5682777	NA	6307 Ne 26th Ave	12.7	good	no_info	0 to 15.24 cm	Portland	NA	NA	NA	NA	NA	NA	NA	NA	NA	NA	NA	NA	NA
2010/10/22	inventory_date	Dogwood	Cornus	Portland	Oregon	-122.6401364	45.56817454	NA	6238 Ne 25th Ave	9.651999873	fair	no_info	0 to 15.24 cm	Portland	NA	NA	NA	NA	NA	NA	NA	NA	NA	NA	NA	NA	NA
2010/10/22	inventory_date	Ash	Fraxinus	Portland	Oregon	-122.6434342	45.56923553	NA	6406 Ne 22Nd Ave	16.2560002286	good	no_info	15.24 to 30.48 cm	Portland	NA	NA	NA	NA	NA	NA	NA	NA	NA	NA	NA	NA	NA
2010/10/22	inventory_date	Ash	Fraxinus	Portland	Oregon	-122.643435	45.56929544	NA	6406 Ne 22Nd Ave	36.5759990094	good	no_info	30.48 to 45.72 cm	Portland	NA	NA	NA	NA	NA	NA	NA	NA	NA	NA	NA	NA	NA
2010/10/22	inventory_date	Ash	Fraxinus	Portland	Oregon	-122.6434305	45.57088801	NA	6626 Ne 22Nd Ave	27.94	good	no_info	15.24 to 30.48 cm	Portland	NA	NA	NA	NA	NA	NA	NA	NA	NA	NA	NA	NA	NA
2010/10/22	inventory_date	Poplar	Populus	Portland	Oregon	-122.6434254	45.57164259	NA	6730 Ne 22Nd Ave	37.8459990094	fair	no_info	30.48 to 45.72 cm	Portland	NA	NA	NA	NA	NA	NA	NA	NA	NA	NA	NA	NA	NA
2010/10/22	inventory_date	Dogwood	Cornus	Portland	Oregon	-122.6427054	45.57045698	NA	6535 Ne 23rd Ave	1.27	good	no_info	0 to 15.24 cm	Portland	NA	NA	NA	NA	NA	NA	NA	NA	NA	NA	NA	NA	NA
2010/10/22	inventory_date	Dogwood	Cornus	Portland	Oregon	-122.6428218	45.57045703	NA	6535 Ne 23rd Ave	1.27	good	no_info	0 to 15.24 cm	Portland	NA	NA	NA	NA	NA	NA	NA	NA	NA	NA	NA	NA	NA
2010/10/22	inventory_date	Dogwood	Cornus	Portland	Oregon	-122.6425019	45.5704033	NA	6535 Ne 23rd Ave	1.27	good	no_info	0 to 15.24 cm	Portland	NA	NA	NA	NA	NA	NA	NA	NA	NA	NA	NA	NA	NA
2010/10/22	inventory_date	Dogwood	Cornus	Portland	Oregon	-122.6425075	45.57032952	NA	6535 Ne 23rd Ave	1.27	good	no_info	0 to 15.24 cm	Portland	NA	NA	NA	NA	NA	NA	NA	NA	NA	NA	NA	NA	NA
2010/10/22	inventory_date	Poplar	Populus	Portland	Oregon	-122.6425076	45.56944461	NA	6415 Ne 23rd Ave	80.01	fair	no_info	more than 76.2 cm	Portland	NA	NA	NA	NA	NA	NA	NA	NA	NA	NA	NA	NA	NA
2010/10/22	inventory_date	Dogwood	Cornus	Portland	Oregon	-122.6389847	45.55823915	NA	4835 Ne 26th Ave	3.0480001016	good	no_info	0 to 15.24 cm	Portland	NA	NA	NA	NA	NA	NA	NA	NA	NA	NA	NA	NA	NA
2010/10/22	inventory_date	Plum	Prunus	Portland	Oregon	-122.6389941	45.5572205	NA	4711 Ne 26th Ave	14.605	good	no_info	0 to 15.24 cm	Portland	NA	NA	NA	NA	NA	NA	NA	NA	NA	NA	NA	NA	NA
2010/10/22	inventory_date	Ash	Fraxinus	Portland	Oregon	-122.6395059	45.5563918	NA	2515 Ne Going St	24.637999492	good	no_info	15.24 to 30.48 cm	Portland	NA	NA	NA	NA	NA	NA	NA	NA	NA	NA	NA	NA	NA
2010/10/22	inventory_date	Ash	Fraxinus	Portland	Oregon	-122.6396196	45.55639188	NA	2515 Ne Going St	28.7020004826	good	no_info	15.24 to 30.48 cm	Portland	NA	NA	NA	NA	NA	NA	NA	NA	NA	NA	NA	NA	NA
2010/10/22	inventory_date	Ash	Fraxinus	Portland	Oregon	-122.6398852	45.5566622	NA	4620 Ne 25th Ave	7.62	good	no_info	0 to 15.24 cm	Portland	NA	NA	NA	NA	NA	NA	NA	NA	NA	NA	NA	NA	NA
2010/10/22	inventory_date	Ash	Fraxinus	Portland	Oregon	-122.6398845	45.55670461	NA	4620 Ne 25th Ave	10.16	good	no_info	0 to 15.24 cm	Portland	NA	NA	NA	NA	NA	NA	NA	NA	NA	NA	NA	NA	NA
2010/10/22	inventory_date	Plum	Prunus	Portland	Oregon	-122.6398777	45.55744023	NA	4730 Ne 25th Ave	17.2720004826	good	no_info	15.24 to 30.48 cm	Portland	NA	NA	NA	NA	NA	NA	NA	NA	NA	NA	NA	NA	NA
2010/10/22	inventory_date	Ash	Fraxinus	Portland	Oregon	-122.6400072	45.55738194	NA	4721 Ne 25th Ave	6.603999746	good	no_info	0 to 15.24 cm	Portland	NA	NA	NA	NA	NA	NA	NA	NA	NA	NA	NA	NA	NA
2010/10/22	inventory_date	Ash	Fraxinus	Portland	Oregon	-122.6400081	45.55734284	NA	4721 Ne 25th Ave	6.8580001016	good	no_info	0 to 15.24 cm	Portland	NA	NA	NA	NA	NA	NA	NA	NA	NA	NA	NA	NA	NA
2010/10/22	inventory_date	Ash	Fraxinus	Portland	Oregon	-122.6400091	45.55730758	NA	4721 Ne 25th Ave	9.143999746	good	no_info	0 to 15.24 cm	Portland	NA	NA	NA	NA	NA	NA	NA	NA	NA	NA	NA	NA	NA
2010/10/22	inventory_date	Poplar	Populus	Portland	Oregon	-122.6400097	45.55726078	NA	4711 Ne 25th Ave	8.89	poor	no_info	0 to 15.24 cm	Portland	NA	NA	NA	NA	NA	NA	NA	NA	NA	NA	NA	NA	NA
2010/10/22	inventory_date	Poplar	Populus	Portland	Oregon	-122.6400107	45.55722553	NA	4711 Ne 25th Ave	9.3980001016	poor	no_info	0 to 15.24 cm	Portland	NA	NA	NA	NA	NA	NA	NA	NA	NA	NA	NA	NA	NA
2010/10/22	inventory_date	Poplar	Populus	Portland	Oregon	-122.6400094	45.55719087	NA	4711 Ne 25th Ave	6.0960002286	fair	no_info	0 to 15.24 cm	Portland	NA	NA	NA	NA	NA	NA	NA	NA	NA	NA	NA	NA	NA
2010/10/22	inventory_date	Plum	Prunus	Portland	Oregon	-122.6400157	45.55648608	NA	4603 Ne 25th Ave	16.0020004826	fair	no_info	15.24 to 30.48 cm	Portland	NA	NA	NA	NA	NA	NA	NA	NA	NA	NA	NA	NA	NA
2010/10/22	inventory_date	Poplar	Populus	Portland	Oregon	-122.6406244	45.55760333	NA		24.13	fair	no_info	15.24 to 30.48 cm	Portland	NA	NA	NA	NA	NA	NA	NA	NA	NA	NA	NA	NA	NA
2010/10/22	inventory_date	Poplar	Populus	Portland	Oregon	-122.6405492	45.55760417	NA		16.2560002286	fair	no_info	15.24 to 30.48 cm	Portland	NA	NA	NA	NA	NA	NA	NA	NA	NA	NA	NA	NA	NA
2010/10/22	inventory_date	Deciduous oak	Quercus	Portland	Oregon	-122.6408901	45.55789456	NA	4812 Ne 24th Ave	3.81	good	no_info	0 to 15.24 cm	Portland	NA	NA	NA	NA	NA	NA	NA	NA	NA	NA	NA	NA	NA
2010/10/22	inventory_date	Plum	Prunus	Portland	Oregon	-122.6408874	45.5581985	NA	4832 Ne 24th Ave	10.16	poor	no_info	0 to 15.24 cm	Portland	NA	NA	NA	NA	NA	NA	NA	NA	NA	NA	NA	NA	NA
2010/10/22	inventory_date	Plum	Prunus	Portland	Oregon	-122.6408868	45.55828439	NA	4832 Ne 24th Ave	13.97	poor	no_info	0 to 15.24 cm	Portland	NA	NA	NA	NA	NA	NA	NA	NA	NA	NA	NA	NA	NA
2010/10/22	inventory_date	Hackberry	Celtis occidentalis	Portland	Oregon	-122.6308782	45.56635533	NA	3289 Ne Ainsworth St	10.413999746	good	introduced	0 to 15.24 cm	Portland	NA	NA	NA	NA	NA	NA	NA	NA	NA	NA	NA	NA	NA
2010/10/22	inventory_date	Deciduous oak	Quercus	Portland	Oregon	-122.6310237	45.5663555	NA	3275 Ne Ainsworth St	26.1620004826	good	no_info	15.24 to 30.48 cm	Portland	NA	NA	NA	NA	NA	NA	NA	NA	NA	NA	NA	NA	NA
2010/10/22	inventory_date	Ash	Fraxinus	Portland	Oregon	-122.6334222	45.56635247	NA	3115 Ne Ainsworth St	22.3520004826	good	no_info	15.24 to 30.48 cm	Portland	NA	NA	NA	NA	NA	NA	NA	NA	NA	NA	NA	NA	NA
2010/10/22	inventory_date	Ash	Fraxinus	Portland	Oregon	-122.633534	45.56635182	NA	3115 Ne Ainsworth St	30.48	fair	no_info	15.24 to 30.48 cm	Portland	NA	NA	NA	NA	NA	NA	NA	NA	NA	NA	NA	NA	NA
2010/10/22	inventory_date	Deciduous oak	Quercus	Portland	Oregon	-122.6336753	45.5663492	NA	3105 Ne Ainsworth St	34.0359990094	good	no_info	30.48 to 45.72 cm	Portland	NA	NA	NA	NA	NA	NA	NA	NA	NA	NA	NA	NA	NA
2010/10/22	inventory_date	Ash	Fraxinus	Portland	Oregon	-122.6340649	45.56634911	NA	3041 Ne Ainsworth St	31.75	fair	no_info	30.48 to 45.72 cm	Portland	NA	NA	NA	NA	NA	NA	NA	NA	NA	NA	NA	NA	NA
2010/10/22	inventory_date	Ash	Fraxinus	Portland	Oregon	-122.6341869	45.56634828	NA	3041 Ne Ainsworth St	34.797999492	fair	no_info	30.48 to 45.72 cm	Portland	NA	NA	NA	NA	NA	NA	NA	NA	NA	NA	NA	NA	NA
2010/10/22	inventory_date	Ash	Fraxinus	Portland	Oregon	-122.6343507	45.56634667	NA	3027 Ne Ainsworth St	35.3059990094	good	no_info	30.48 to 45.72 cm	Portland	NA	NA	NA	NA	NA	NA	NA	NA	NA	NA	NA	NA	NA
2010/10/22	inventory_date	Ash	Fraxinus	Portland	Oregon	-122.6344798	45.5663457	NA	3001 Ne Ainsworth St	27.6859990094	good	no_info	15.24 to 30.48 cm	Portland	NA	NA	NA	NA	NA	NA	NA	NA	NA	NA	NA	NA	NA
2010/10/22	inventory_date	Ash	Fraxinus	Portland	Oregon	-122.6346293	45.56634507	NA	3001 Ne Ainsworth St	27.177999492	good	no_info	15.24 to 30.48 cm	Portland	NA	NA	NA	NA	NA	NA	NA	NA	NA	NA	NA	NA	NA
2010/10/22	inventory_date	Ash	Fraxinus	Portland	Oregon	-122.6347625	45.56634474	NA	3001 Ne Ainsworth St	25.4	good	no_info	15.24 to 30.48 cm	Portland	NA	NA	NA	NA	NA	NA	NA	NA	NA	NA	NA	NA	NA
2010/10/22	inventory_date	Ash	Fraxinus	Portland	Oregon	-122.6351573	45.56634527	NA	2927 Ne Ainsworth St	20.827999492	fair	no_info	15.24 to 30.48 cm	Portland	NA	NA	NA	NA	NA	NA	NA	NA	NA	NA	NA	NA	NA
2010/10/22	inventory_date	Deciduous oak	Quercus	Portland	Oregon	-122.6352834	45.56634507	NA	2927 Ne Ainsworth St	22.86	good	no_info	15.24 to 30.48 cm	Portland	NA	NA	NA	NA	NA	NA	NA	NA	NA	NA	NA	NA	NA
2010/10/22	inventory_date	Ash	Fraxinus	Portland	Oregon	-122.6355517	45.56634009	NA	2908 Ne Ainsworth St	25.1459990094	fair	no_info	15.24 to 30.48 cm	Portland	NA	NA	NA	NA	NA	NA	NA	NA	NA	NA	NA	NA	NA
2010/10/22	inventory_date	Deciduous oak	Quercus	Portland	Oregon	-122.6357003	45.56634304	NA	2909 Ne Ainsworth St	25.1459990094	good	no_info	15.24 to 30.48 cm	Portland	NA	NA	NA	NA	NA	NA	NA	NA	NA	NA	NA	NA	NA
2010/10/22	inventory_date	Deciduous oak	Quercus	Portland	Oregon	-122.6358428	45.56634469	NA	2909 Ne Ainsworth St	20.827999492	good	no_info	15.24 to 30.48 cm	Portland	NA	NA	NA	NA	NA	NA	NA	NA	NA	NA	NA	NA	NA
2010/10/22	inventory_date	Norway maple	Acer platanoides	Portland	Oregon	-122.6361856	45.56634332	NA	2835 Ne Ainsworth St	54.1019980442	good	introduced	45.72 to 60.96 cm	Portland	NA	NA	NA	NA	NA	NA	NA	NA	NA	NA	NA	NA	NA
2010/10/22	inventory_date	Hackberry	Celtis occidentalis	Portland	Oregon	-122.6362944	45.56634416	NA	2835 Ne Ainsworth St	7.873999746	good	introduced	0 to 15.24 cm	Portland	NA	NA	NA	NA	NA	NA	NA	NA	NA	NA	NA	NA	NA
2010/10/22	inventory_date	Norway maple	Acer platanoides	Portland	Oregon	-122.6364914	45.56633621	NA	2828 Ne Ainsworth St	36.5759990094	good	introduced	30.48 to 45.72 cm	Portland	NA	NA	NA	NA	NA	NA	NA	NA	NA	NA	NA	NA	NA
2010/10/22	inventory_date	Norway maple	Acer platanoides	Portland	Oregon	-122.6367713	45.56633744	NA	2806 Ne Ainsworth St	62.7380019304	fair	introduced	60.96 to 76.2 cm	Portland	NA	NA	NA	NA	NA	NA	NA	NA	NA	NA	NA	NA	NA
2010/10/22	inventory_date	Norway maple	Acer platanoides	Portland	Oregon	-122.6369036	45.5663407	NA	2807 Ne Ainsworth St	48.26	poor	introduced	45.72 to 60.96 cm	Portland	NA	NA	NA	NA	NA	NA	NA	NA	NA	NA	NA	NA	NA
2010/10/22	inventory_date	Norway maple	Acer platanoides	Portland	Oregon	-122.6372709	45.56634387	NA	2737 Ne Ainsworth St	41.91	fair	introduced	30.48 to 45.72 cm	Portland	NA	NA	NA	NA	NA	NA	NA	NA	NA	NA	NA	NA	NA
2010/10/22	inventory_date	Norway maple	Acer platanoides	Portland	Oregon	-122.6373951	45.56634371	NA	2737 Ne Ainsworth St	41.6559990094	good	introduced	30.48 to 45.72 cm	Portland	NA	NA	NA	NA	NA	NA	NA	NA	NA	NA	NA	NA	NA
2010/10/22	inventory_date	Norway maple	Acer platanoides	Portland	Oregon	-122.6375232	45.5663449	NA	2721 Ne Ainsworth St	46.7359990094	good	introduced	45.72 to 60.96 cm	Portland	NA	NA	NA	NA	NA	NA	NA	NA	NA	NA	NA	NA	NA
2010/10/22	inventory_date	Norway maple	Acer platanoides	Portland	Oregon	-122.6376655	45.56634297	NA	2721 Ne Ainsworth St	43.6880019304	good	introduced	30.48 to 45.72 cm	Portland	NA	NA	NA	NA	NA	NA	NA	NA	NA	NA	NA	NA	NA
2010/10/22	inventory_date	Norway maple	Acer platanoides	Portland	Oregon	-122.6377989	45.56634477	NA	2711 Ne Ainsworth St	26.9240009652	good	introduced	15.24 to 30.48 cm	Portland	NA	NA	NA	NA	NA	NA	NA	NA	NA	NA	NA	NA	NA
2010/10/22	inventory_date	Norway maple	Acer platanoides	Portland	Oregon	-122.6379483	45.56634271	NA	2711 Ne Ainsworth St	49.7840009652	good	introduced	45.72 to 60.96 cm	Portland	NA	NA	NA	NA	NA	NA	NA	NA	NA	NA	NA	NA	NA
2010/10/22	inventory_date	Norway maple	Acer platanoides	Portland	Oregon	-122.6383453	45.56635033	NA	6005 Ne 27th Ave	43.6880019304	fair	introduced	30.48 to 45.72 cm	Portland	NA	NA	NA	NA	NA	NA	NA	NA	NA	NA	NA	NA	NA
2010/10/22	inventory_date	Norway maple	Acer platanoides	Portland	Oregon	-122.6384632	45.56634743	NA	6005 Ne 27th Ave	36.83	fair	introduced	30.48 to 45.72 cm	Portland	NA	NA	NA	NA	NA	NA	NA	NA	NA	NA	NA	NA	NA
2010/10/22	inventory_date	Deciduous oak	Quercus	Portland	Oregon	-122.6386006	45.56634773	NA	2627 Ne Ainsworth St	6.0960002286	good	no_info	0 to 15.24 cm	Portland	NA	NA	NA	NA	NA	NA	NA	NA	NA	NA	NA	NA	NA
2010/10/22	inventory_date	Norway maple	Acer platanoides	Portland	Oregon	-122.6388759	45.56633976	NA	2617 Ne Ainsworth St	55.88	good	introduced	45.72 to 60.96 cm	Portland	NA	NA	NA	NA	NA	NA	NA	NA	NA	NA	NA	NA	NA
2010/10/22	inventory_date	Norway maple	Acer platanoides	Portland	Oregon	-122.6390142	45.56633789	NA	6010 Ne 26th Ave	46.2280019304	poor	introduced	45.72 to 60.96 cm	Portland	NA	NA	NA	NA	NA	NA	NA	NA	NA	NA	NA	NA	NA
2010/10/22	inventory_date	Norway maple	Acer platanoides	Portland	Oregon	-122.639412	45.56633978	NA	2539 Ne Ainsworth St	43.6880019304	fair	introduced	30.48 to 45.72 cm	Portland	NA	NA	NA	NA	NA	NA	NA	NA	NA	NA	NA	NA	NA
2010/10/22	inventory_date	Norway maple	Acer platanoides	Portland	Oregon	-122.6396855	45.56633755	NA	2529 Ne Ainsworth St	60.96	good	introduced	45.72 to 60.96 cm	Portland	NA	NA	NA	NA	NA	NA	NA	NA	NA	NA	NA	NA	NA
2010/10/22	inventory_date	Deciduous oak	Quercus	Portland	Oregon	-122.639837	45.56633616	NA	2519 Ne Ainsworth St	21.3359990094	good	no_info	15.24 to 30.48 cm	Portland	NA	NA	NA	NA	NA	NA	NA	NA	NA	NA	NA	NA	NA
2010/10/22	inventory_date	Deciduous oak	Quercus	Portland	Oregon	-122.6399703	45.56633511	NA	2505 Ne Ainsworth St	22.097999492	good	no_info	15.24 to 30.48 cm	Portland	NA	NA	NA	NA	NA	NA	NA	NA	NA	NA	NA	NA	NA
2010/10/22	inventory_date	Norway maple	Acer platanoides	Portland	Oregon	-122.6401045	45.56633262	NA	2505 Ne Ainsworth St	60.1980019304	poor	introduced	45.72 to 60.96 cm	Portland	NA	NA	NA	NA	NA	NA	NA	NA	NA	NA	NA	NA	NA
2010/10/22	inventory_date	Norway maple	Acer platanoides	Portland	Oregon	-122.640493	45.56633253	NA	6007 Ne 25th Ave	52.5780019304	fair	introduced	45.72 to 60.96 cm	Portland	NA	NA	NA	NA	NA	NA	NA	NA	NA	NA	NA	NA	NA
2010/10/22	inventory_date	Ash	Fraxinus	Portland	Oregon	-122.6406335	45.56633563	NA	2425 Ne Ainsworth St	17.2720004826	poor	no_info	15.24 to 30.48 cm	Portland	NA	NA	NA	NA	NA	NA	NA	NA	NA	NA	NA	NA	NA
2010/10/22	inventory_date	Norway maple	Acer platanoides	Portland	Oregon	-122.6407667	45.56633386	NA	2425 Ne Ainsworth St	49.2759990094	fair	introduced	45.72 to 60.96 cm	Portland	NA	NA	NA	NA	NA	NA	NA	NA	NA	NA	NA	NA	NA
2010/10/22	inventory_date	Ash	Fraxinus	Portland	Oregon	-122.6409031	45.56633633	NA	2417 Ne Ainsworth St	16.2560002286	fair	no_info	15.24 to 30.48 cm	Portland	NA	NA	NA	NA	NA	NA	NA	NA	NA	NA	NA	NA	NA
2010/10/22	inventory_date	Ash	Fraxinus	Portland	Oregon	-122.6411857	45.56633249	NA	2407 Ne Ainsworth St	28.1940009652	fair	no_info	15.24 to 30.48 cm	Portland	NA	NA	NA	NA	NA	NA	NA	NA	NA	NA	NA	NA	NA
2010/10/22	inventory_date	Norway maple	Acer platanoides	Portland	Oregon	-122.64155	45.56633714	NA	2337 Ne Ainsworth St	42.6719980442	poor	introduced	30.48 to 45.72 cm	Portland	NA	NA	NA	NA	NA	NA	NA	NA	NA	NA	NA	NA	NA
2010/10/22	inventory_date	Norway maple	Acer platanoides	Portland	Oregon	-122.6416761	45.56633479	NA	2337 Ne Ainsworth St	33.7820004826	good	introduced	30.48 to 45.72 cm	Portland	NA	NA	NA	NA	NA	NA	NA	NA	NA	NA	NA	NA	NA
2010/10/22	inventory_date	Norway maple	Acer platanoides	Portland	Oregon	-122.6417971	45.56633325	NA	2325 Ne Ainsworth St	46.7359990094	good	introduced	45.72 to 60.96 cm	Portland	NA	NA	NA	NA	NA	NA	NA	NA	NA	NA	NA	NA	NA
2010/10/22	inventory_date	Norway maple	Acer platanoides	Portland	Oregon	-122.641981	45.56632983	NA	2317 Ne Ainsworth St	46.99	good	introduced	45.72 to 60.96 cm	Portland	NA	NA	NA	NA	NA	NA	NA	NA	NA	NA	NA	NA	NA
2010/10/22	inventory_date	Norway maple	Acer platanoides	Portland	Oregon	-122.6421092	45.5663303	NA	2307 Ne Ainsworth St	33.7820004826	fair	introduced	30.48 to 45.72 cm	Portland	NA	NA	NA	NA	NA	NA	NA	NA	NA	NA	NA	NA	NA
2010/10/22	inventory_date	Norway maple	Acer platanoides	Portland	Oregon	-122.6422384	45.56633003	NA	2307 Ne Ainsworth St	45.8723986284	good	introduced	45.72 to 60.96 cm	Portland	NA	NA	NA	NA	NA	NA	NA	NA	NA	NA	NA	NA	NA
2010/10/22	inventory_date	Deciduous oak	Quercus	Portland	Oregon	-122.6426056	45.56633105	NA	2239 Ne Ainsworth St	12.953999746	good	no_info	0 to 15.24 cm	Portland	NA	NA	NA	NA	NA	NA	NA	NA	NA	NA	NA	NA	NA
2010/10/22	inventory_date	Ash	Fraxinus	Portland	Oregon	-122.6428988	45.56633488	NA	2227 Ne Ainsworth St	24.13	poor	no_info	15.24 to 30.48 cm	Portland	NA	NA	NA	NA	NA	NA	NA	NA	NA	NA	NA	NA	NA
2010/10/22	inventory_date	Deciduous oak	Quercus	Portland	Oregon	-122.643158	45.56633076	NA	2217 Ne Ainsworth St	10.667999492	poor	no_info	0 to 15.24 cm	Portland	NA	NA	NA	NA	NA	NA	NA	NA	NA	NA	NA	NA	NA
2010/10/22	inventory_date	Ash	Fraxinus	Portland	Oregon	-122.6347924	45.55857756	NA	4910 Ne 30th Ave	16.763999746	fair	no_info	15.24 to 30.48 cm	Portland	NA	NA	NA	NA	NA	NA	NA	NA	NA	NA	NA	NA	NA
2010/08/21	inventory_date	Pear	Pyrus	Portland	Oregon	-122.6235283	45.56347508	NA	5603 Ne 39th Ave	33.7820004826	fair	no_info	30.48 to 45.72 cm	Portland	NA	NA	NA	NA	NA	NA	NA	NA	NA	NA	NA	NA	NA
2010/08/21	inventory_date	Pear	Pyrus	Portland	Oregon	-122.6235275	45.56351992	NA	5603 Ne 39th Ave	33.527999492	fair	no_info	30.48 to 45.72 cm	Portland	NA	NA	NA	NA	NA	NA	NA	NA	NA	NA	NA	NA	NA
2010/08/21	inventory_date	Hawthorn	Crataegus	Portland	Oregon	-122.6235262	45.56362103	NA	5615 Ne 39th Ave	3.0480001016	fair	no_info	0 to 15.24 cm	Portland	NA	NA	NA	NA	NA	NA	NA	NA	NA	NA	NA	NA	NA
2010/08/21	inventory_date	Hawthorn	Crataegus	Portland	Oregon	-122.6235267	45.56366497	NA	5615 Ne 39th Ave	3.5559999238	good	no_info	0 to 15.24 cm	Portland	NA	NA	NA	NA	NA	NA	NA	NA	NA	NA	NA	NA	NA
2010/08/21	inventory_date	Cedar	Cedrus	Portland	Oregon	-122.6244185	45.56325383	NA	5526 Ne 38th Ave	5.08	poor	no_info	0 to 15.24 cm	Portland	NA	NA	NA	NA	NA	NA	NA	NA	NA	NA	NA	NA	NA
2010/08/21	inventory_date	Pear	Pyrus	Portland	Oregon	-122.6244175	45.56322748	NA	5526 Ne 38th Ave	19.8120004826	fair	no_info	15.24 to 30.48 cm	Portland	NA	NA	NA	NA	NA	NA	NA	NA	NA	NA	NA	NA	NA
2010/08/21	inventory_date	Arborvitae	Thuja	Portland	Oregon	-122.6220186	45.56088311	NA	4012 Ne Roselawn St	5.08	good	no_info	0 to 15.24 cm	Portland	NA	NA	NA	NA	NA	NA	NA	NA	NA	NA	NA	NA	NA
2010/08/21	inventory_date	Arborvitae	Thuja	Portland	Oregon	-122.6220386	45.56088362	NA	4012 Ne Roselawn St	5.08	good	no_info	0 to 15.24 cm	Portland	NA	NA	NA	NA	NA	NA	NA	NA	NA	NA	NA	NA	NA
2010/08/21	inventory_date	Arborvitae	Thuja	Portland	Oregon	-122.6220661	45.56088136	NA	4012 Ne Roselawn St	5.08	good	no_info	0 to 15.24 cm	Portland	NA	NA	NA	NA	NA	NA	NA	NA	NA	NA	NA	NA	NA
2010/08/21	inventory_date	Arborvitae	Thuja	Portland	Oregon	-122.6220862	45.5608845	NA	4012 Ne Roselawn St	5.08	good	no_info	0 to 15.24 cm	Portland	NA	NA	NA	NA	NA	NA	NA	NA	NA	NA	NA	NA	NA
2010/08/21	inventory_date	Arborvitae	Thuja	Portland	Oregon	-122.6221137	45.56088312	NA	4012 Ne Roselawn St	5.08	good	no_info	0 to 15.24 cm	Portland	NA	NA	NA	NA	NA	NA	NA	NA	NA	NA	NA	NA	NA
2010/08/21	inventory_date	Arborvitae	Thuja	Portland	Oregon	-122.6221425	45.56088347	NA	4012 Ne Roselawn St	5.08	good	no_info	0 to 15.24 cm	Portland	NA	NA	NA	NA	NA	NA	NA	NA	NA	NA	NA	NA	NA
2010/08/21	inventory_date	Arborvitae	Thuja	Portland	Oregon	-122.6221649	45.56088217	NA	4008 Ne Roselawn St	5.08	good	no_info	0 to 15.24 cm	Portland	NA	NA	NA	NA	NA	NA	NA	NA	NA	NA	NA	NA	NA
2010/08/21	inventory_date	Tupelo	Nyssa	Portland	Oregon	-122.621681	45.56028812	NA	4019 Ne Sumner St	3.0480001016	fair	no_info	0 to 15.24 cm	Portland	NA	NA	NA	NA	NA	NA	NA	NA	NA	NA	NA	NA	NA
2010/08/21	inventory_date	Tupelo	Nyssa	Portland	Oregon	-122.6216073	45.56028948	NA	4019 Ne Sumner St	2.7940000508	good	no_info	0 to 15.24 cm	Portland	NA	NA	NA	NA	NA	NA	NA	NA	NA	NA	NA	NA	NA
2010/08/21	inventory_date	Sweetgum	Liquidambar	Portland	Oregon	-122.6204968	45.56077671	NA	5235 Ne 42Nd Ave	30.48	fair	no_info	15.24 to 30.48 cm	Portland	NA	NA	NA	NA	NA	NA	NA	NA	NA	NA	NA	NA	NA
2010/08/21	inventory_date	Sweetgum	Liquidambar	Portland	Oregon	-122.6204992	45.56084083	NA	5235 Ne 42Nd Ave	29.21	fair	no_info	15.24 to 30.48 cm	Portland	NA	NA	NA	NA	NA	NA	NA	NA	NA	NA	NA	NA	NA
2010/08/21	inventory_date	NA	NA	Portland	Oregon	-122.6281452	45.57006434	NA	3531 Ne Portland Blvd	20.0660002286	dead	no_info	15.24 to 30.48 cm	Portland	NA	NA	NA	NA	NA	NA	NA	NA	NA	NA	NA	NA	NA
2010/09/08	inventory_date	Hawthorn	Crataegus	Portland	Oregon	-122.6295894	45.57059556	NA	6526 Ne 34th Ave	29.21	poor	no_info	15.24 to 30.48 cm	Portland	NA	NA	NA	NA	NA	NA	NA	NA	NA	NA	NA	NA	NA
2010/09/08	inventory_date	Hawthorn	Crataegus	Portland	Oregon	-122.6295159	45.57065912	NA	6526 Ne 34th Ave	28.447999492	poor	no_info	15.24 to 30.48 cm	Portland	NA	NA	NA	NA	NA	NA	NA	NA	NA	NA	NA	NA	NA
2010/09/08	inventory_date	Western redcedar	Thuja plicata	Portland	Oregon	-122.6259794	45.5707749	NA	3645 Ne Liberty St	6.0960002286	fair	naturally_occurring	0 to 15.24 cm	Portland	NA	NA	NA	NA	NA	NA	NA	NA	NA	NA	NA	NA	NA
2010/09/08	inventory_date	Pear	Pyrus	Portland	Oregon	-122.6268719	45.57114638	NA	6626 Ne 36th Ave	33.2740009652	fair	no_info	30.48 to 45.72 cm	Portland	NA	NA	NA	NA	NA	NA	NA	NA	NA	NA	NA	NA	NA
2010/09/08	inventory_date	Pear	Pyrus	Portland	Oregon	-122.6268743	45.57120952	NA	6626 Ne 36th Ave	37.8459990094	fair	no_info	30.48 to 45.72 cm	Portland	NA	NA	NA	NA	NA	NA	NA	NA	NA	NA	NA	NA	NA
2010/08/21	inventory_date	Sweetgum	Liquidambar	Portland	Oregon	-122.6287181	45.55889633	NA	4945 Ne 35th Ave	52.5780019304	good	no_info	45.72 to 60.96 cm	Portland	NA	NA	NA	NA	NA	NA	NA	NA	NA	NA	NA	NA	NA
2010/08/21	inventory_date	Sweetgum	Liquidambar	Portland	Oregon	-122.6287205	45.55896115	NA	4945 Ne 35th Ave	55.88	good	no_info	45.72 to 60.96 cm	Portland	NA	NA	NA	NA	NA	NA	NA	NA	NA	NA	NA	NA	NA
2010/08/21	inventory_date	Hawthorn	Crataegus	Portland	Oregon	-122.6285771	45.55870264	NA	4920 Ne 35th Ave	34.797999492	poor	no_info	30.48 to 45.72 cm	Portland	NA	NA	NA	NA	NA	NA	NA	NA	NA	NA	NA	NA	NA
2010/08/21	inventory_date	Hawthorn	Crataegus	Portland	Oregon	-122.6285794	45.55863262	NA	4920 Ne 35th Ave	31.75	poor	no_info	30.48 to 45.72 cm	Portland	NA	NA	NA	NA	NA	NA	NA	NA	NA	NA	NA	NA	NA
2010/08/21	inventory_date	Pear	Pyrus	Portland	Oregon	-122.6278399	45.55835272	NA	3537 Ne Alberta Ct	16.763999746	good	no_info	15.24 to 30.48 cm	Portland	NA	NA	NA	NA	NA	NA	NA	NA	NA	NA	NA	NA	NA
2010/08/21	inventory_date	Pear	Pyrus	Portland	Oregon	-122.627767	45.55835236	NA	3537 Ne Alberta Ct	16.2560002286	good	no_info	15.24 to 30.48 cm	Portland	NA	NA	NA	NA	NA	NA	NA	NA	NA	NA	NA	NA	NA
2010/08/21	inventory_date	Yellow wood	Cladrastis kentukea	Portland	Oregon	-122.6277058	45.55905332	NA	4949 Ne 35th Pl	8.1280001016	good	introduced	0 to 15.24 cm	Portland	NA	NA	NA	NA	NA	NA	NA	NA	NA	NA	NA	NA	NA
2010/08/21	inventory_date	Black locust	Robinia pseudoacacia	Portland	Oregon	-122.6276996	45.56096176	NA	5227 Ne 35th Pl	35.56	fair	introduced	30.48 to 45.72 cm	Portland	NA	NA	NA	NA	NA	NA	NA	NA	NA	NA	NA	NA	NA
2010/08/21	inventory_date	Hawthorn	Crataegus	Portland	Oregon	-122.643435	45.57197595	NA	6806 Ne 22Nd Ave	48.7680019304	poor	no_info	45.72 to 60.96 cm	Portland	NA	NA	NA	NA	NA	NA	NA	NA	NA	NA	NA	NA	NA
2010/08/21	inventory_date	Yellow wood	Cladrastis kentukea	Portland	Oregon	-122.6434315	45.57216448	NA	6816 Ne 22Nd Ave	4.8259999238	good	introduced	0 to 15.24 cm	Portland	NA	NA	NA	NA	NA	NA	NA	NA	NA	NA	NA	NA	NA
2010/08/21	inventory_date	Tupelo	Nyssa	Portland	Oregon	-122.6437708	45.5748153	NA	7144 Ne 22Nd Ave	6.8580001016	fair	no_info	0 to 15.24 cm	Portland	NA	NA	NA	NA	NA	NA	NA	NA	NA	NA	NA	NA	NA
2010/08/21	inventory_date	Tupelo	Nyssa	Portland	Oregon	-122.643773	45.57487497	NA	7144 Ne 22Nd Ave	5.841999873	good	no_info	0 to 15.24 cm	Portland	NA	NA	NA	NA	NA	NA	NA	NA	NA	NA	NA	NA	NA
2010/08/21	inventory_date	Hawthorn	Crataegus	Portland	Oregon	-122.6425036	45.57299346	NA	6925 Ne 23rd Ave	45.72	poor	no_info	30.48 to 45.72 cm	Portland	NA	NA	NA	NA	NA	NA	NA	NA	NA	NA	NA	NA	NA
2010/08/21	inventory_date	Hawthorn	Crataegus	Portland	Oregon	-122.6380818	45.57219875	NA	6820 Ne 27th Ave	33.2740009652	poor	no_info	30.48 to 45.72 cm	Portland	NA	NA	NA	NA	NA	NA	NA	NA	NA	NA	NA	NA	NA
2010/08/21	inventory_date	Hawthorn	Crataegus	Portland	Oregon	-122.6380817	45.57226779	NA	6820 Ne 27th Ave	38.607999492	poor	no_info	30.48 to 45.72 cm	Portland	NA	NA	NA	NA	NA	NA	NA	NA	NA	NA	NA	NA	NA
2010/08/21	inventory_date	Hawthorn	Crataegus	Portland	Oregon	-122.6380795	45.57234807	NA	6828 Ne 27th Ave	35.56	poor	no_info	30.48 to 45.72 cm	Portland	NA	NA	NA	NA	NA	NA	NA	NA	NA	NA	NA	NA	NA
2010/08/21	inventory_date	Hawthorn	Crataegus	Portland	Oregon	-122.6350434	45.57194171	NA	3003 Ne Dekum St	33.527999492	poor	no_info	30.48 to 45.72 cm	Portland	NA	NA	NA	NA	NA	NA	NA	NA	NA	NA	NA	NA	NA
2010/08/21	inventory_date	Hawthorn	Crataegus	Portland	Oregon	-122.6351177	45.5719422	NA	3003 Ne Dekum St	40.64	poor	no_info	30.48 to 45.72 cm	Portland	NA	NA	NA	NA	NA	NA	NA	NA	NA	NA	NA	NA	NA
2010/09/11	inventory_date	Pear	Pyrus	Portland	Oregon	-122.6391403	45.57143383	NA	6716 Ne 26th Ave	2.54	good	no_info	0 to 15.24 cm	Portland	NA	NA	NA	NA	NA	NA	NA	NA	NA	NA	NA	NA	NA
2010/09/11	inventory_date	Yellow wood	Cladrastis kentukea	Portland	Oregon	-122.6391461	45.569423	NA	6414 Ne 26th Ave	22.86	good	introduced	15.24 to 30.48 cm	Portland	NA	NA	NA	NA	NA	NA	NA	NA	NA	NA	NA	NA	NA
2010/09/11	inventory_date	Hawthorn	Crataegus	Portland	Oregon	-122.6382234	45.57082093	NA	6617 Ne 27th Ave	16.0020004826	good	no_info	15.24 to 30.48 cm	Portland	NA	NA	NA	NA	NA	NA	NA	NA	NA	NA	NA	NA	NA
2010/09/11	inventory_date	Sweetgum	Liquidambar	Portland	Oregon	-122.6382235	45.57088674	NA	6623 Ne 27th Ave	74.1680019304	fair	no_info	60.96 to 76.2 cm	Portland	NA	NA	NA	NA	NA	NA	NA	NA	NA	NA	NA	NA	NA
2010/09/11	inventory_date	Sweetgum	Liquidambar	Portland	Oregon	-122.6382284	45.57095576	NA	6623 Ne 27th Ave	71.12	good	no_info	60.96 to 76.2 cm	Portland	NA	NA	NA	NA	NA	NA	NA	NA	NA	NA	NA	NA	NA
2010/09/11	inventory_date	Walnut	Juglans	Portland	Oregon	-122.6360917	45.56784124	NA	6217 Ne 29th Ave	40.1320004826	fair	no_info	30.48 to 45.72 cm	Portland	NA	NA	NA	NA	NA	NA	NA	NA	NA	NA	NA	NA	NA
2010/09/11	inventory_date	Hawthorn	Crataegus	Portland	Oregon	-122.6360889	45.56776725	NA	6217 Ne 29th Ave	37.8459990094	poor	no_info	30.48 to 45.72 cm	Portland	NA	NA	NA	NA	NA	NA	NA	NA	NA	NA	NA	NA	NA
2010/09/11	inventory_date	Sweetgum	Liquidambar	Portland	Oregon	-122.6360898	45.56660929	NA	2835 Ne Ainsworth St	22.86	good	no_info	15.24 to 30.48 cm	Portland	NA	NA	NA	NA	NA	NA	NA	NA	NA	NA	NA	NA	NA
2010/09/11	inventory_date	Sweetgum	Liquidambar	Portland	Oregon	-122.636088	45.56655996	NA	2835 Ne Ainsworth St	21.0820004826	good	no_info	15.24 to 30.48 cm	Portland	NA	NA	NA	NA	NA	NA	NA	NA	NA	NA	NA	NA	NA
2010/09/11	inventory_date	Sweetgum	Liquidambar	Portland	Oregon	-122.6360927	45.56649817	NA	2835 Ne Ainsworth St	31.4959990094	good	no_info	30.48 to 45.72 cm	Portland	NA	NA	NA	NA	NA	NA	NA	NA	NA	NA	NA	NA	NA
2010/09/11	inventory_date	Sweetgum	Liquidambar	Portland	Oregon	-122.6361574	45.56644391	NA	2835 Ne Ainsworth St	27.177999492	good	no_info	15.24 to 30.48 cm	Portland	NA	NA	NA	NA	NA	NA	NA	NA	NA	NA	NA	NA	NA
2010/09/11	inventory_date	Sweetgum	Liquidambar	Portland	Oregon	-122.6362241	45.56644267	NA	2835 Ne Ainsworth St	29.4640009652	good	no_info	15.24 to 30.48 cm	Portland	NA	NA	NA	NA	NA	NA	NA	NA	NA	NA	NA	NA	NA
2010/09/11	inventory_date	Sweetgum	Liquidambar	Portland	Oregon	-122.6362979	45.56644376	NA	2835 Ne Ainsworth St	26.67	good	no_info	15.24 to 30.48 cm	Portland	NA	NA	NA	NA	NA	NA	NA	NA	NA	NA	NA	NA	NA
2010/09/11	inventory_date	Sweetgum	Liquidambar	Portland	Oregon	-122.6364085	45.56644171	NA	2827 Ne Ainsworth St	25.4	good	no_info	15.24 to 30.48 cm	Portland	NA	NA	NA	NA	NA	NA	NA	NA	NA	NA	NA	NA	NA
2010/09/11	inventory_date	Sweetgum	Liquidambar	Portland	Oregon	-122.6364877	45.56644271	NA	2827 Ne Ainsworth St	21.59	good	no_info	15.24 to 30.48 cm	Portland	NA	NA	NA	NA	NA	NA	NA	NA	NA	NA	NA	NA	NA
2010/09/11	inventory_date	Sweetgum	Liquidambar	Portland	Oregon	-122.6366863	45.56644518	NA	2815 Ne Ainsworth St	23.1140009652	good	no_info	15.24 to 30.48 cm	Portland	NA	NA	NA	NA	NA	NA	NA	NA	NA	NA	NA	NA	NA
2010/09/11	inventory_date	NA	NA	Portland	Oregon	-122.6370105	45.56763496	NA	6206 Ne 28th Ave	13.4620004826	dead	no_info	0 to 15.24 cm	Portland	NA	NA	NA	NA	NA	NA	NA	NA	NA	NA	NA	NA	NA
2010/09/11	inventory_date	Redbud	Cercis	Portland	Oregon	-122.6370127	45.56769538	NA	6206 Ne 28th Ave	19.303999746	fair	no_info	15.24 to 30.48 cm	Portland	NA	NA	NA	NA	NA	NA	NA	NA	NA	NA	NA	NA	NA
2010/09/11	inventory_date	Pear	Pyrus	Portland	Oregon	-122.6371618	45.56764078	NA	6205 Ne 28th Ave	7.873999746	good	no_info	0 to 15.24 cm	Portland	NA	NA	NA	NA	NA	NA	NA	NA	NA	NA	NA	NA	NA
2010/09/11	inventory_date	Walnut	Juglans	Portland	Oregon	-122.6371582	45.56735948	NA	6125 Ne 28th Ave	66.5480019304	fair	no_info	60.96 to 76.2 cm	Portland	NA	NA	NA	NA	NA	NA	NA	NA	NA	NA	NA	NA	NA
2010/09/11	inventory_date	Tupelo	Nyssa	Portland	Oregon	-122.6371531	45.56671047	NA	6015 Ne 28th Ave	7.873999746	good	no_info	0 to 15.24 cm	Portland	NA	NA	NA	NA	NA	NA	NA	NA	NA	NA	NA	NA	NA
2010/09/11	inventory_date	Catalpa	Catalpa	Portland	Oregon	-122.6372501	45.56644088	NA	2737 Ne Ainsworth St	6.0960002286	good	no_info	0 to 15.24 cm	Portland	NA	NA	NA	NA	NA	NA	NA	NA	NA	NA	NA	NA	NA
2010/09/11	inventory_date	Catalpa	Catalpa	Portland	Oregon	-122.6373327	45.56644305	NA	2737 Ne Ainsworth St	6.0960002286	good	no_info	0 to 15.24 cm	Portland	NA	NA	NA	NA	NA	NA	NA	NA	NA	NA	NA	NA	NA
2010/09/11	inventory_date	Catalpa	Catalpa	Portland	Oregon	-122.6374451	45.56644096	NA	2737 Ne Ainsworth St	5.5880001016	fair	no_info	0 to 15.24 cm	Portland	NA	NA	NA	NA	NA	NA	NA	NA	NA	NA	NA	NA	NA
2010/09/11	inventory_date	Redbud	Cercis	Portland	Oregon	-122.6380798	45.56766567	NA	6204 Ne 27th Ave	19.05	fair	no_info	15.24 to 30.48 cm	Portland	NA	NA	NA	NA	NA	NA	NA	NA	NA	NA	NA	NA	NA
2010/09/11	inventory_date	Redbud	Cercis	Portland	Oregon	-122.6380818	45.56781125	NA	6220 Ne 27th Ave	12.7	good	no_info	0 to 15.24 cm	Portland	NA	NA	NA	NA	NA	NA	NA	NA	NA	NA	NA	NA	NA
2010/09/11	inventory_date	Sweetgum	Liquidambar	Portland	Oregon	-122.6386257	45.56643875	NA	2627 Ne Ainsworth St	13.207999492	fair	no_info	0 to 15.24 cm	Portland	NA	NA	NA	NA	NA	NA	NA	NA	NA	NA	NA	NA	NA
2010/09/11	inventory_date	Yellow wood	Cladrastis kentukea	Portland	Oregon	-122.639156	45.5676435	NA	6204 Ne 26th Ave	7.873999746	good	introduced	0 to 15.24 cm	Portland	NA	NA	NA	NA	NA	NA	NA	NA	NA	NA	NA	NA	NA
2010/09/11	inventory_date	Yellow wood	Cladrastis kentukea	Portland	Oregon	-122.639154	45.56769444	NA	6204 Ne 26th Ave	5.841999873	good	introduced	0 to 15.24 cm	Portland	NA	NA	NA	NA	NA	NA	NA	NA	NA	NA	NA	NA	NA
2010/09/11	inventory_date	Stewartia	Stewartia pseudocamellia	Portland	Oregon	-122.6387689	45.5681764	NA	2624 Ne Holman St	4.571999873	fair	introduced	0 to 15.24 cm	Portland	NA	NA	NA	NA	NA	NA	NA	NA	NA	NA	NA	NA	NA
2010/09/11	inventory_date	Walnut	Juglans	Portland	Oregon	-122.6383365	45.56827515	NA	6305 Ne 27th Ave	60.96	fair	no_info	45.72 to 60.96 cm	Portland	NA	NA	NA	NA	NA	NA	NA	NA	NA	NA	NA	NA	NA
2010/09/11	inventory_date	Sweetgum	Liquidambar	Portland	Oregon	-122.6387832	45.56827702	NA	6306 Ne 26th Ave	23.8759990094	fair	no_info	15.24 to 30.48 cm	Portland	NA	NA	NA	NA	NA	NA	NA	NA	NA	NA	NA	NA	NA
2010/09/11	inventory_date	Sweetgum	Liquidambar	Portland	Oregon	-122.6389822	45.56827702	NA	6306 Ne 26th Ave	27.6859990094	good	no_info	15.24 to 30.48 cm	Portland	NA	NA	NA	NA	NA	NA	NA	NA	NA	NA	NA	NA	NA
2010/09/11	inventory_date	Western redcedar	Thuja plicata	Portland	Oregon	-122.6391469	45.56879781	NA	Ne 26th Ave	90.6780019304	good	naturally_occurring	more than 76.2 cm	Portland	NA	NA	NA	NA	NA	NA	NA	NA	NA	NA	NA	NA	NA
2010/09/11	inventory_date	Pear	Pyrus	Portland	Oregon	-122.6392968	45.56700781	NA	6041 Ne 26th Ave	33.02	fair	no_info	30.48 to 45.72 cm	Portland	NA	NA	NA	NA	NA	NA	NA	NA	NA	NA	NA	NA	NA
2010/09/11	inventory_date	Pear	Pyrus	Portland	Oregon	-122.6393008	45.56708178	NA	6041 Ne 26th Ave	35.56	fair	no_info	30.48 to 45.72 cm	Portland	NA	NA	NA	NA	NA	NA	NA	NA	NA	NA	NA	NA	NA
2010/09/11	inventory_date	Pear	Pyrus	Portland	Oregon	-122.6393001	45.56859968	NA	6327 Ne 26th Ave	20.32	fair	no_info	15.24 to 30.48 cm	Portland	NA	NA	NA	NA	NA	NA	NA	NA	NA	NA	NA	NA	NA
2010/09/11	inventory_date	Pear	Pyrus	Portland	Oregon	-122.6393007	45.56864779	NA	6327 Ne 26th Ave	19.05	fair	no_info	15.24 to 30.48 cm	Portland	NA	NA	NA	NA	NA	NA	NA	NA	NA	NA	NA	NA	NA
2010/09/11	inventory_date	Pear	Pyrus	Portland	Oregon	-122.639297	45.56869043	NA	6327 Ne 26th Ave	22.6059990094	fair	no_info	15.24 to 30.48 cm	Portland	NA	NA	NA	NA	NA	NA	NA	NA	NA	NA	NA	NA	NA
2010/09/11	inventory_date	Fir	Abies	Portland	Oregon	-122.6393014	45.56891156	NA	6347 Ne 26th Ave	15.24	fair	no_info	0 to 15.24 cm	Portland	NA	NA	NA	NA	NA	NA	NA	NA	NA	NA	NA	NA	NA
2010/09/11	inventory_date	Fir	Abies	Portland	Oregon	-122.6392982	45.56900417	NA	6347 Ne 26th Ave	22.86	fair	no_info	15.24 to 30.48 cm	Portland	NA	NA	NA	NA	NA	NA	NA	NA	NA	NA	NA	NA	NA
2010/09/11	inventory_date	Walnut	Juglans	Portland	Oregon	-122.6402221	45.56879724	NA	6336 Ne 25th Ave	15.24	good	no_info	0 to 15.24 cm	Portland	NA	NA	NA	NA	NA	NA	NA	NA	NA	NA	NA	NA	NA
2010/09/11	inventory_date	Pear	Pyrus	Portland	Oregon	-122.6402267	45.56752362	NA	6134 Ne 25th Ave	21.0820004826	fair	no_info	15.24 to 30.48 cm	Portland	NA	NA	NA	NA	NA	NA	NA	NA	NA	NA	NA	NA	NA
2010/09/11	inventory_date	Pear	Pyrus	Portland	Oregon	-122.6412911	45.56681336	NA	6028 Ne 24th Ave	34.29	fair	no_info	30.48 to 45.72 cm	Portland	NA	NA	NA	NA	NA	NA	NA	NA	NA	NA	NA	NA	NA
2010/09/11	inventory_date	Pear	Pyrus	Portland	Oregon	-122.6412928	45.56686238	NA	6028 Ne 24th Ave	35.56	fair	no_info	30.48 to 45.72 cm	Portland	NA	NA	NA	NA	NA	NA	NA	NA	NA	NA	NA	NA	NA
2010/09/11	inventory_date	Pear	Pyrus	Portland	Oregon	-122.641294	45.56713724	NA	6106 Ne 24th Ave	6.35	good	no_info	0 to 15.24 cm	Portland	NA	NA	NA	NA	NA	NA	NA	NA	NA	NA	NA	NA	NA
2010/09/11	inventory_date	Stewartia	Stewartia pseudocamellia	Portland	Oregon	-122.641292	45.56781847	NA	6220 Ne 24th Ave	3.0480001016	poor	introduced	0 to 15.24 cm	Portland	NA	NA	NA	NA	NA	NA	NA	NA	NA	NA	NA	NA	NA
2010/09/11	inventory_date	Redbud	Cercis	Portland	Oregon	-122.6407362	45.56817219	NA	2434 Ne Holman St	3.81	good	no_info	0 to 15.24 cm	Portland	NA	NA	NA	NA	NA	NA	NA	NA	NA	NA	NA	NA	NA
2010/09/11	inventory_date	Hawthorn	Crataegus	Portland	Oregon	-122.640607	45.56817275	NA	2434 Ne Holman St	3.81	good	no_info	0 to 15.24 cm	Portland	NA	NA	NA	NA	NA	NA	NA	NA	NA	NA	NA	NA	NA
2010/09/11	inventory_date	Redbud	Cercis	Portland	Oregon	-122.6404818	45.56817138	NA	2434 Ne Holman St	4.3180001016	good	no_info	0 to 15.24 cm	Portland	NA	NA	NA	NA	NA	NA	NA	NA	NA	NA	NA	NA	NA
2010/09/11	inventory_date	Tupelo	Nyssa	Portland	Oregon	-122.6403661	45.56810967	NA	2434 Ne Holman St	3.81	good	no_info	0 to 15.24 cm	Portland	NA	NA	NA	NA	NA	NA	NA	NA	NA	NA	NA	NA	NA
2010/09/11	inventory_date	Yellow wood	Cladrastis kentukea	Portland	Oregon	-122.6403708	45.56701189	NA	6039 Ne 25th Ave	13.97	good	introduced	0 to 15.24 cm	Portland	NA	NA	NA	NA	NA	NA	NA	NA	NA	NA	NA	NA	NA
2010/09/11	inventory_date	Yellow wood	Cladrastis kentukea	Portland	Oregon	-122.640367	45.5669444	NA	6039 Ne 25th Ave	7.62	good	introduced	0 to 15.24 cm	Portland	NA	NA	NA	NA	NA	NA	NA	NA	NA	NA	NA	NA	NA
2010/09/11	inventory_date	Catalpa	Catalpa	Portland	Oregon	-122.6398537	45.56643472	NA	2519 Ne Ainsworth St	6.35	good	no_info	0 to 15.24 cm	Portland	NA	NA	NA	NA	NA	NA	NA	NA	NA	NA	NA	NA	NA
2010/09/11	inventory_date	Catalpa	Catalpa	Portland	Oregon	-122.6359393	45.56701839	NA	6038 Ne 29th Ave	10.9220004826	good	no_info	0 to 15.24 cm	Portland	NA	NA	NA	NA	NA	NA	NA	NA	NA	NA	NA	NA	NA
2010/09/11	inventory_date	Euptelea	Euptelea pleiosperma	Portland	Oregon	-122.6359441	45.56658392	NA	2909 Ne Ainsworth St	3.81	good	introduced	0 to 15.24 cm	Portland	NA	NA	NA	NA	NA	NA	NA	NA	NA	NA	NA	NA	NA
2010/09/11	inventory_date	Baldcypress	Taxodium distichum	Portland	Oregon	-122.6354837	45.56644623	NA	2927 Ne Ainsworth St	3.301999873	good	introduced	0 to 15.24 cm	Portland	NA	NA	NA	NA	NA	NA	NA	NA	NA	NA	NA	NA	NA
2010/09/11	inventory_date	Stewartia	Stewartia pseudocamellia	Portland	Oregon	-122.6350203	45.56652703	NA	2927 Ne Ainsworth St	12.1920004826	good	introduced	0 to 15.24 cm	Portland	NA	NA	NA	NA	NA	NA	NA	NA	NA	NA	NA	NA	NA
2010/09/11	inventory_date	Stewartia	Stewartia pseudocamellia	Portland	Oregon	-122.6350189	45.56659462	NA	2927 Ne Ainsworth St	11.683999746	good	introduced	0 to 15.24 cm	Portland	NA	NA	NA	NA	NA	NA	NA	NA	NA	NA	NA	NA	NA
2010/09/11	inventory_date	Stewartia	Stewartia pseudocamellia	Portland	Oregon	-122.6350222	45.56668157	NA	2927 Ne Ainsworth St	9.3980001016	good	introduced	0 to 15.24 cm	Portland	NA	NA	NA	NA	NA	NA	NA	NA	NA	NA	NA	NA	NA
2010/09/11	inventory_date	Stewartia	Stewartia pseudocamellia	Portland	Oregon	-122.6350169	45.56682049	NA	2927 N/ Ne Ainsworth St	9.651999873	good	introduced	0 to 15.24 cm	Portland	NA	NA	NA	NA	NA	NA	NA	NA	NA	NA	NA	NA	NA
2010/09/11	inventory_date	Stewartia	Stewartia pseudocamellia	Portland	Oregon	-122.6350194	45.56688708	NA	2927 N/ Ne Ainsworth St	13.4620004826	good	introduced	0 to 15.24 cm	Portland	NA	NA	NA	NA	NA	NA	NA	NA	NA	NA	NA	NA	NA
2010/09/11	inventory_date	Hawthorn	Crataegus	Portland	Oregon	-122.6350183	45.56709226	NA	6109 Ne 30th Ave	19.303999746	fair	no_info	15.24 to 30.48 cm	Portland	NA	NA	NA	NA	NA	NA	NA	NA	NA	NA	NA	NA	NA
2010/09/11	inventory_date	Hawthorn	Crataegus	Portland	Oregon	-122.6350153	45.56715402	NA	6109 Ne 30th Ave	10.9220004826	fair	no_info	0 to 15.24 cm	Portland	NA	NA	NA	NA	NA	NA	NA	NA	NA	NA	NA	NA	NA
2010/09/11	inventory_date	Stewartia	Stewartia pseudocamellia	Portland	Oregon	-122.635018	45.56722555	NA	6115 Ne 30th Ave	11.43	fair	introduced	0 to 15.24 cm	Portland	NA	NA	NA	NA	NA	NA	NA	NA	NA	NA	NA	NA	NA
2010/09/11	inventory_date	Stewartia	Stewartia pseudocamellia	Portland	Oregon	-122.6350205	45.56729214	NA	6115 Ne 30th Ave	9.651999873	fair	introduced	0 to 15.24 cm	Portland	NA	NA	NA	NA	NA	NA	NA	NA	NA	NA	NA	NA	NA
2010/09/11	inventory_date	Redbud	Cercis	Portland	Oregon	-122.6348745	45.56812659	NA	6236 Ne 30th Ave	10.16	good	no_info	0 to 15.24 cm	Portland	NA	NA	NA	NA	NA	NA	NA	NA	NA	NA	NA	NA	NA
2010/09/11	inventory_date	Pear	Pyrus	Portland	Oregon	-122.6353764	45.57182891	NA	3039 Ne Portland Blvd	12.953999746	good	no_info	0 to 15.24 cm	Portland	NA	NA	NA	NA	NA	NA	NA	NA	NA	NA	NA	NA	NA
2010/09/11	inventory_date	Pear	Pyrus	Portland	Oregon	-122.6348809	45.5718307	NA	3039 Ne Portland Blvd	11.683999746	good	no_info	0 to 15.24 cm	Portland	NA	NA	NA	NA	NA	NA	NA	NA	NA	NA	NA	NA	NA
2010/09/11	inventory_date	Pear	Pyrus	Portland	Oregon	-122.6347623	45.57183013	NA	3039 Ne Portland Blvd	11.43	good	no_info	0 to 15.24 cm	Portland	NA	NA	NA	NA	NA	NA	NA	NA	NA	NA	NA	NA	NA
2010/09/11	inventory_date	Pear	Pyrus	Portland	Oregon	-122.6342984	45.57182948	NA	3039 Ne Portland Blvd	11.937999492	good	no_info	0 to 15.24 cm	Portland	NA	NA	NA	NA	NA	NA	NA	NA	NA	NA	NA	NA	NA
2010/09/11	inventory_date	Pear	Pyrus	Portland	Oregon	-122.6341798	45.57182984	NA	3039 Ne Portland Blvd	12.953999746	good	no_info	0 to 15.24 cm	Portland	NA	NA	NA	NA	NA	NA	NA	NA	NA	NA	NA	NA	NA
2010/09/11	inventory_date	Hawthorn	Crataegus	Portland	Oregon	-122.6321123	45.57183301	NA	3234 Ne Dekum St	5.333999746	good	no_info	0 to 15.24 cm	Portland	NA	NA	NA	NA	NA	NA	NA	NA	NA	NA	NA	NA	NA
2010/09/11	inventory_date	Yellow wood	Cladrastis kentukea	Portland	Oregon	-122.6314758	45.57165693	NA	3262 Ne Dekum St	8.6360002286	good	introduced	0 to 15.24 cm	Portland	NA	NA	NA	NA	NA	NA	NA	NA	NA	NA	NA	NA	NA
2010/09/11	inventory_date	Pear	Pyrus	Portland	Oregon	-122.6329015	45.57004135	NA	3137 Ne Portland Blvd	19.05	good	no_info	15.24 to 30.48 cm	Portland	NA	NA	NA	NA	NA	NA	NA	NA	NA	NA	NA	NA	NA
2010/09/11	inventory_date	Pear	Pyrus	Portland	Oregon	-122.6330673	45.57003642	NA	3137 Ne Portland Blvd	12.4460002286	good	no_info	0 to 15.24 cm	Portland	NA	NA	NA	NA	NA	NA	NA	NA	NA	NA	NA	NA	NA
2010/09/11	inventory_date	NA	NA	Portland	Oregon	-122.633406	45.56993111	NA	3118 Ne Rosa Parks Way	2.7940000508	dead	no_info	0 to 15.24 cm	Portland	NA	NA	NA	NA	NA	NA	NA	NA	NA	NA	NA	NA	NA
2010/09/11	inventory_date	Fir	Abies	Portland	Oregon	-122.6308234	45.56993642	NA	6449 Ne 33rd Ave	7.62	good	no_info	0 to 15.24 cm	Portland	NA	NA	NA	NA	NA	NA	NA	NA	NA	NA	NA	NA	NA
2010/09/11	inventory_date	Cedar	Cedrus	Portland	Oregon	-122.6307452	45.56988974	NA	6449 Ne 33rd Ave	5.08	good	no_info	0 to 15.24 cm	Portland	NA	NA	NA	NA	NA	NA	NA	NA	NA	NA	NA	NA	NA
2010/10/22	inventory_date	Arborvitae	Thuja	Portland	Oregon	-122.6310718	45.55908184	NA	5015 Ne 33rd Ave	10.16	fair	no_info	0 to 15.24 cm	Portland	NA	NA	NA	NA	NA	NA	NA	NA	NA	NA	NA	NA	NA
2010/10/22	inventory_date	Pear	Pyrus	Portland	Oregon	-122.6309695	45.55908279	NA	5015 Ne 33rd Ave	23.8759990094	fair	no_info	15.24 to 30.48 cm	Portland	NA	NA	NA	NA	NA	NA	NA	NA	NA	NA	NA	NA	NA
2010/10/22	inventory_date	Pear	Pyrus	Portland	Oregon	-122.6308651	45.55908424	NA	5015 Ne 33rd Ave	24.637999492	fair	no_info	15.24 to 30.48 cm	Portland	NA	NA	NA	NA	NA	NA	NA	NA	NA	NA	NA	NA	NA
2010/10/22	inventory_date	Hawthorn	Crataegus	Portland	Oregon	-122.6307552	45.5600575	NA	5123 Ne 33rd Ave	4.3180001016	fair	no_info	0 to 15.24 cm	Portland	NA	NA	NA	NA	NA	NA	NA	NA	NA	NA	NA	NA	NA
2010/10/22	inventory_date	Pear	Pyrus	Portland	Oregon	-122.6307561	45.56019084	NA	5133 Ne 33rd Ave	17.78	fair	no_info	15.24 to 30.48 cm	Portland	NA	NA	NA	NA	NA	NA	NA	NA	NA	NA	NA	NA	NA
2010/10/22	inventory_date	Pear	Pyrus	Portland	Oregon	-122.630894	45.56025307	NA	5133 Ne 33rd Ave	15.24	fair	no_info	0 to 15.24 cm	Portland	NA	NA	NA	NA	NA	NA	NA	NA	NA	NA	NA	NA	NA
2010/10/22	inventory_date	Pear	Pyrus	Portland	Oregon	-122.6309964	45.56025165	NA	5133 Ne 33rd Ave	15.24	fair	no_info	0 to 15.24 cm	Portland	NA	NA	NA	NA	NA	NA	NA	NA	NA	NA	NA	NA	NA
2010/10/22	inventory_date	Pear	Pyrus	Portland	Oregon	-122.6311069	45.56025055	NA	5133 Ne 33rd Ave	15.493999746	fair	no_info	15.24 to 30.48 cm	Portland	NA	NA	NA	NA	NA	NA	NA	NA	NA	NA	NA	NA	NA
2010/10/22	inventory_date	Pear	Pyrus	Portland	Oregon	-122.6307452	45.56042254	NA	5203 Ne 33rd Ave	20.827999492	poor	no_info	15.24 to 30.48 cm	Portland	NA	NA	NA	NA	NA	NA	NA	NA	NA	NA	NA	NA	NA
2010/10/22	inventory_date	Pear	Pyrus	Portland	Oregon	-122.6307483	45.56048917	NA	5203 Ne 33rd Ave	18.7960002286	poor	no_info	15.24 to 30.48 cm	Portland	NA	NA	NA	NA	NA	NA	NA	NA	NA	NA	NA	NA	NA
2010/10/22	inventory_date	Pear	Pyrus	Portland	Oregon	-122.6307544	45.56087218	NA	5233 Ne 33rd Ave	4.3180001016	poor	no_info	0 to 15.24 cm	Portland	NA	NA	NA	NA	NA	NA	NA	NA	NA	NA	NA	NA	NA
2010/10/22	inventory_date	Sweetgum	Liquidambar	Portland	Oregon	-122.6315585	45.56145473	NA	3254 Ne Emerson St	24.637999492	good	no_info	15.24 to 30.48 cm	Portland	NA	NA	NA	NA	NA	NA	NA	NA	NA	NA	NA	NA	NA
2010/10/22	inventory_date	Walnut	Juglans	Portland	Oregon	-122.6316481	45.56097612	NA	5246-5248 Ne 32Nd Pl	83.82	fair	no_info	more than 76.2 cm	Portland	NA	NA	NA	NA	NA	NA	NA	NA	NA	NA	NA	NA	NA
2010/10/22	inventory_date	NA	NA	Portland	Oregon	-122.6316476	45.56042121	NA	5204 Ne 32Nd Pl	32.5120004826	dead	no_info	30.48 to 45.72 cm	Portland	NA	NA	NA	NA	NA	NA	NA	NA	NA	NA	NA	NA	NA
2010/10/22	inventory_date	Pear	Pyrus	Portland	Oregon	-122.6320335	45.56036286	NA	5203 Ne 32Nd Pl	2.54	fair	no_info	0 to 15.24 cm	Portland	NA	NA	NA	NA	NA	NA	NA	NA	NA	NA	NA	NA	NA
2010/10/22	inventory_date	Pear	Pyrus	Portland	Oregon	-122.6319616	45.56036276	NA	5203 Ne 32Nd Pl	2.54	fair	no_info	0 to 15.24 cm	Portland	NA	NA	NA	NA	NA	NA	NA	NA	NA	NA	NA	NA	NA
2010/10/22	inventory_date	Pear	Pyrus	Portland	Oregon	-122.6326993	45.55938322	NA	5020 Ne 32Nd Ave	12.1920004826	fair	no_info	0 to 15.24 cm	Portland	NA	NA	NA	NA	NA	NA	NA	NA	NA	NA	NA	NA	NA
2010/10/22	inventory_date	Pear	Pyrus	Portland	Oregon	-122.6327007	45.5592946	NA	5020 Ne 32Nd Ave	15.747999492	fair	no_info	15.24 to 30.48 cm	Portland	NA	NA	NA	NA	NA	NA	NA	NA	NA	NA	NA	NA	NA
2010/11/01	inventory_date	Redbud	Cercis	Portland	Oregon	-122.6316642	45.56552212	NA	5918 Ne 32Nd Pl	5.08	good	no_info	0 to 15.24 cm	Portland	NA	NA	NA	NA	NA	NA	NA	NA	NA	NA	NA	NA	NA
2010/11/01	inventory_date	Pear	Pyrus	Portland	Oregon	-122.6307446	45.56459391	NA	5805 Ne 33rd Ave	26.67	good	no_info	15.24 to 30.48 cm	Portland	NA	NA	NA	NA	NA	NA	NA	NA	NA	NA	NA	NA	NA
2010/11/01	inventory_date	Pear	Pyrus	Portland	Oregon	-122.6307507	45.56472812	NA	5815 Ne 33rd Ave	20.0660002286	fair	no_info	15.24 to 30.48 cm	Portland	NA	NA	NA	NA	NA	NA	NA	NA	NA	NA	NA	NA	NA
2010/11/01	inventory_date	Pear	Pyrus	Portland	Oregon	-122.6307462	45.56479751	NA	5815 Ne 33rd Ave	20.5740009652	fair	no_info	15.24 to 30.48 cm	Portland	NA	NA	NA	NA	NA	NA	NA	NA	NA	NA	NA	NA	NA
2010/11/01	inventory_date	Walnut	Juglans	Portland	Oregon	-122.6332652	45.56625107	NA	3126 Ne Ainsworth St	41.91	fair	no_info	30.48 to 45.72 cm	Portland	NA	NA	NA	NA	NA	NA	NA	NA	NA	NA	NA	NA	NA
2010/11/02	inventory_date	Pear	Pyrus	Portland	Oregon	-122.6348659	45.56584966	NA	5938 Ne 30th Ave	11.43	good	no_info	0 to 15.24 cm	Portland	NA	NA	NA	NA	NA	NA	NA	NA	NA	NA	NA	NA	NA
2010/11/02	inventory_date	Stewartia	Stewartia pseudocamellia	Portland	Oregon	-122.6348683	45.56464983	NA	3007 Ne Jarrett St	5.841999873	good	introduced	0 to 15.24 cm	Portland	NA	NA	NA	NA	NA	NA	NA	NA	NA	NA	NA	NA	NA
2010/11/02	inventory_date	Hawthorn	Crataegus	Portland	Oregon	-122.6350241	45.56579599	NA	5937 Ne 30th Ave	12.1920004826	good	no_info	0 to 15.24 cm	Portland	NA	NA	NA	NA	NA	NA	NA	NA	NA	NA	NA	NA	NA
2010/11/02	inventory_date	Yellow wood	Cladrastis kentukea	Portland	Oregon	-122.6351295	45.56625104	NA	5949 Ne 30th Ave	5.333999746	good	introduced	0 to 15.24 cm	Portland	NA	NA	NA	NA	NA	NA	NA	NA	NA	NA	NA	NA	NA
2010/11/02	inventory_date	Chinese pistache	Pistacia chinensis	Portland	Oregon	-122.6358079	45.56624567	NA	2908 Ne Ainsworth St	3.301999873	fair	introduced	0 to 15.24 cm	Portland	NA	NA	NA	NA	NA	NA	NA	NA	NA	NA	NA	NA	NA
2010/11/02	inventory_date	Fir	Abies	Portland	Oregon	-122.6359438	45.56610047	NA	2908 Ne Ainsworth St	23.367999492	good	no_info	15.24 to 30.48 cm	Portland	NA	NA	NA	NA	NA	NA	NA	NA	NA	NA	NA	NA	NA
2010/11/02	inventory_date	Walnut	Juglans	Portland	Oregon	-122.6359449	45.56559862	NA	5914 Ne 29th Ave	34.29	poor	no_info	30.48 to 45.72 cm	Portland	NA	NA	NA	NA	NA	NA	NA	NA	NA	NA	NA	NA	NA
2010/11/02	inventory_date	Walnut	Juglans	Portland	Oregon	-122.6359451	45.56553628	NA	5914 Ne 29th Ave	45.72	fair	no_info	30.48 to 45.72 cm	Portland	NA	NA	NA	NA	NA	NA	NA	NA	NA	NA	NA	NA	NA
2010/11/02	inventory_date	Hawthorn	Crataegus	Portland	Oregon	-122.6360876	45.56607431	NA	2836 Ne Ainsworth St	15.493999746	good	no_info	15.24 to 30.48 cm	Portland	NA	NA	NA	NA	NA	NA	NA	NA	NA	NA	NA	NA	NA
2010/11/02	inventory_date	Pear	Pyrus	Portland	Oregon	-122.6370109	45.56618041	NA	2806 Ne Ainsworth St	25.4	fair	no_info	15.24 to 30.48 cm	Portland	NA	NA	NA	NA	NA	NA	NA	NA	NA	NA	NA	NA	NA
2010/11/02	inventory_date	Pear	Pyrus	Portland	Oregon	-122.6370105	45.56612683	NA	2806 Ne Ainsworth St	25.4	fair	no_info	15.24 to 30.48 cm	Portland	NA	NA	NA	NA	NA	NA	NA	NA	NA	NA	NA	NA	NA
2010/11/02	inventory_date	Pear	Pyrus	Portland	Oregon	-122.6370092	45.56599128	NA	2806 Ne Ainsworth St	12.7	poor	no_info	0 to 15.24 cm	Portland	NA	NA	NA	NA	NA	NA	NA	NA	NA	NA	NA	NA	NA
2010/11/02	inventory_date	Hawthorn	Crataegus	Portland	Oregon	-122.6370069	45.56517307	NA	5846 Ne 28th Ave	28.447999492	fair	no_info	15.24 to 30.48 cm	Portland	NA	NA	NA	NA	NA	NA	NA	NA	NA	NA	NA	NA	NA
2010/11/02	inventory_date	Golden rain tree	Koelreuteria paniculata	Portland	Oregon	-122.6345139	45.56450751	NA	3007 Ne Jarrett St	10.667999492	fair	introduced	0 to 15.24 cm	Portland	NA	NA	NA	NA	NA	NA	NA	NA	NA	NA	NA	NA	NA
2010/11/02	inventory_date	Pear	Pyrus	Portland	Oregon	-122.6327379	45.56664662	NA	3207 Ne Ainsworth St	18.287999492	fair	no_info	15.24 to 30.48 cm	Portland	NA	NA	NA	NA	NA	NA	NA	NA	NA	NA	NA	NA	NA
2010/11/02	inventory_date	Fig	Ficus	Portland	Oregon	-122.6327307	45.56722013	NA	6118 Ne 32Nd Ave	12.7	poor	no_info	0 to 15.24 cm	Portland	NA	NA	NA	NA	NA	NA	NA	NA	NA	NA	NA	NA	NA
2010/11/02	inventory_date	Walnut	Juglans	Portland	Oregon	-122.6327324	45.5679191	NA	6226 Ne 32Nd Ave	30.48	fair	no_info	15.24 to 30.48 cm	Portland	NA	NA	NA	NA	NA	NA	NA	NA	NA	NA	NA	NA	NA
2010/11/02	inventory_date	Black locust	Robinia pseudoacacia	Portland	Oregon	-122.631661	45.56663662	NA	3253 Ne Ainsworth St	56.8959990094	good	introduced	45.72 to 60.96 cm	Portland	NA	NA	NA	NA	NA	NA	NA	NA	NA	NA	NA	NA	NA
2010/11/02	inventory_date	Black locust	Robinia pseudoacacia	Portland	Oregon	-122.6316625	45.56652308	NA	3253 Ne Ainsworth St	53.8480019304	good	introduced	45.72 to 60.96 cm	Portland	NA	NA	NA	NA	NA	NA	NA	NA	NA	NA	NA	NA	NA
2010/11/02	inventory_date	Catalpa	Catalpa	Portland	Oregon	-122.6316624	45.56793457	NA	6232 Ne 32Nd Pl	63.7540009652	poor	no_info	60.96 to 76.2 cm	Portland	NA	NA	NA	NA	NA	NA	NA	NA	NA	NA	NA	NA	NA
2010/11/02	inventory_date	Catalpa	Catalpa	Portland	Oregon	-122.6316629	45.56800998	NA	6232 Ne 32Nd Pl	73.9140009652	poor	no_info	60.96 to 76.2 cm	Portland	NA	NA	NA	NA	NA	NA	NA	NA	NA	NA	NA	NA	NA
2010/11/02	inventory_date	Sweetgum	Liquidambar	Portland	Oregon	-122.6307445	45.56663873	NA	3289 Ne Ainsworth St	13.207999492	good	no_info	0 to 15.24 cm	Portland	NA	NA	NA	NA	NA	NA	NA	NA	NA	NA	NA	NA	NA
2010/11/02	inventory_date	Sweetgum	Liquidambar	Portland	Oregon	-122.6307447	45.56657621	NA	3289 Ne Ainsworth St	14.477999492	good	no_info	0 to 15.24 cm	Portland	NA	NA	NA	NA	NA	NA	NA	NA	NA	NA	NA	NA	NA
2010/11/02	inventory_date	Sweetgum	Liquidambar	Portland	Oregon	-122.6307433	45.5665161	NA	3289 Ne Ainsworth St	12.953999746	good	no_info	0 to 15.24 cm	Portland	NA	NA	NA	NA	NA	NA	NA	NA	NA	NA	NA	NA	NA
2010/11/02	inventory_date	Walnut	Juglans	Portland	Oregon	-122.6309622	45.56645369	NA	3283 Ne Ainsworth St	41.91	fair	no_info	30.48 to 45.72 cm	Portland	NA	NA	NA	NA	NA	NA	NA	NA	NA	NA	NA	NA	NA
2010/11/02	inventory_date	Sweetgum	Liquidambar	Portland	Oregon	-122.6323107	45.56644954	NA	3217 Ne Ainsworth St	51.3080019304	fair	no_info	45.72 to 60.96 cm	Portland	NA	NA	NA	NA	NA	NA	NA	NA	NA	NA	NA	NA	NA
2010/11/02	inventory_date	Sweetgum	Liquidambar	Portland	Oregon	-122.6324131	45.5664524	NA	3217 Ne Ainsworth St	50.8	fair	no_info	45.72 to 60.96 cm	Portland	NA	NA	NA	NA	NA	NA	NA	NA	NA	NA	NA	NA	NA
2010/11/02	inventory_date	Walnut	Juglans	Portland	Oregon	-122.6265263	45.56990825	NA	6452 Ne 36th Ave	2.54	fair	no_info	0 to 15.24 cm	Portland	NA	NA	NA	NA	NA	NA	NA	NA	NA	NA	NA	NA	NA
2010/11/02	inventory_date	Pear	Pyrus	Portland	Oregon	-122.6265356	45.56865362	NA	6324 Ne 36th Ave	12.7	good	no_info	0 to 15.24 cm	Portland	NA	NA	NA	NA	NA	NA	NA	NA	NA	NA	NA	NA	NA
2010/11/02	inventory_date	Tupelo	Nyssa	Portland	Oregon	-122.6254953	45.56945338	NA	6426 Ne 37th Ave	3.81	good	no_info	0 to 15.24 cm	Portland	NA	NA	NA	NA	NA	NA	NA	NA	NA	NA	NA	NA	NA
2011/06/25	inventory_date	Walnut	Juglans	Portland	Oregon	-122.6857002	45.56203164	NA	1735 N Willamette Blvd	51.5619980442	fair	no_info	45.72 to 60.96 cm	Portland	NA	NA	NA	NA	NA	NA	NA	NA	NA	NA	NA	NA	NA
2011/06/25	inventory_date	Golden rain tree	Koelreuteria paniculata	Portland	Oregon	-122.6860155	45.56202676	NA	1815 N Willamette Blvd	11.1760002286	good	introduced	0 to 15.24 cm	Portland	NA	NA	NA	NA	NA	NA	NA	NA	NA	NA	NA	NA	NA
2011/06/25	inventory_date	Pear	Pyrus	Portland	Oregon	-122.6868632	45.56189379	NA	1914 N Willamette Blvd	19.8120004826	good	no_info	15.24 to 30.48 cm	Portland	NA	NA	NA	NA	NA	NA	NA	NA	NA	NA	NA	NA	NA
2011/06/25	inventory_date	Pear	Pyrus	Portland	Oregon	-122.6867569	45.56189136	NA	1914 N Willamette Blvd	17.78	good	no_info	15.24 to 30.48 cm	Portland	NA	NA	NA	NA	NA	NA	NA	NA	NA	NA	NA	NA	NA
2011/06/25	inventory_date	Pear	Pyrus	Portland	Oregon	-122.6862582	45.56061708	NA	1825 N Sumner St	1.27	fair	no_info	0 to 15.24 cm	Portland	NA	NA	NA	NA	NA	NA	NA	NA	NA	NA	NA	NA	NA
2011/06/25	inventory_date	Pear	Pyrus	Portland	Oregon	-122.6863861	45.56049992	NA	1832 N Sumner St	3.0480001016	fair	no_info	0 to 15.24 cm	Portland	NA	NA	NA	NA	NA	NA	NA	NA	NA	NA	NA	NA	NA
2011/06/25	inventory_date	NA	NA	Portland	Oregon	-122.6854559	45.56049444	NA	1724 N Sumner St	4.571999873	dead	no_info	0 to 15.24 cm	Portland	NA	NA	NA	NA	NA	NA	NA	NA	NA	NA	NA	NA	NA
2011/06/29	inventory_date	Pear	Pyrus	Portland	Oregon	-122.6853194	45.56263236	NA	1700 N Killingsworth St	15.747999492	good	no_info	15.24 to 30.48 cm	Portland	NA	NA	NA	NA	NA	NA	NA	NA	NA	NA	NA	NA	NA
2011/06/29	inventory_date	Pear	Pyrus	Portland	Oregon	-122.6852417	45.5626316	NA	1700 N Killingsworth St	15.493999746	good	no_info	15.24 to 30.48 cm	Portland	NA	NA	NA	NA	NA	NA	NA	NA	NA	NA	NA	NA	NA
2011/06/29	inventory_date	Pear	Pyrus	Portland	Oregon	-122.6851355	45.56263251	NA	1700 N Killingsworth St	13.97	good	no_info	0 to 15.24 cm	Portland	NA	NA	NA	NA	NA	NA	NA	NA	NA	NA	NA	NA	NA
2011/06/29	inventory_date	Pear	Pyrus	Portland	Oregon	-122.6849187	45.56257536	NA	1700 N Killingsworth St	11.1760002286	good	no_info	0 to 15.24 cm	Portland	NA	NA	NA	NA	NA	NA	NA	NA	NA	NA	NA	NA	NA
2011/06/29	inventory_date	Pear	Pyrus	Portland	Oregon	-122.6849216	45.56252741	NA	1700 N Killingsworth St	9.143999746	fair	no_info	0 to 15.24 cm	Portland	NA	NA	NA	NA	NA	NA	NA	NA	NA	NA	NA	NA	NA
2011/06/29	inventory_date	Hawthorn	Crataegus	Portland	Oregon	-122.6873542	45.56145984	NA	5310 N Denver Ave	4.0640000508	good	no_info	0 to 15.24 cm	Portland	NA	NA	NA	NA	NA	NA	NA	NA	NA	NA	NA	NA	NA
2011/06/29	inventory_date	NA	NA	Portland	Oregon	-122.6870978	45.55990917	NA	5110 N Denver Ave	5.08	dead	no_info	0 to 15.24 cm	Portland	NA	NA	NA	NA	NA	NA	NA	NA	NA	NA	NA	NA	NA
2011/06/25	inventory_date	Pear	Pyrus	Portland	Oregon	-122.6873718	45.55967494	NA	5042 N Denver Ave	0	good	no_info	NA	Portland	NA	NA	NA	NA	NA	NA	NA	NA	NA	NA	NA	NA	NA
2011/06/25	inventory_date	NA	NA	Portland	Oregon	-122.6870616	45.5591963	NA	1925 N Alberta St	4.571999873	dead	no_info	0 to 15.24 cm	Portland	NA	NA	NA	NA	NA	NA	NA	NA	NA	NA	NA	NA	NA
2011/06/25	inventory_date	Pear	Pyrus	Portland	Oregon	-122.6849556	45.55902436	NA	4933-4935 N Concord Ave	34.5440009652	fair	no_info	30.48 to 45.72 cm	Portland	NA	NA	NA	NA	NA	NA	NA	NA	NA	NA	NA	NA	NA
2011/06/25	inventory_date	Pear	Pyrus	Portland	Oregon	-122.6849538	45.55893528	NA	4933-4935 N Concord Ave	33.02	fair	no_info	30.48 to 45.72 cm	Portland	NA	NA	NA	NA	NA	NA	NA	NA	NA	NA	NA	NA	NA
2011/06/25	inventory_date	Pear	Pyrus	Portland	Oregon	-122.684955	45.55884392	NA	4933-4935 N Concord Ave	30.987999492	poor	no_info	30.48 to 45.72 cm	Portland	NA	NA	NA	NA	NA	NA	NA	NA	NA	NA	NA	NA	NA
2011/06/25	inventory_date	Pear	Pyrus	Portland	Oregon	-122.684951	45.5587805	NA	4933-4935 N Concord Ave	38.1	good	no_info	30.48 to 45.72 cm	Portland	NA	NA	NA	NA	NA	NA	NA	NA	NA	NA	NA	NA	NA
2011/06/25	inventory_date	Pear	Pyrus	Portland	Oregon	-122.6849592	45.55866673	NA	1705 N Humboldt St	11.683999746	good	no_info	0 to 15.24 cm	Portland	NA	NA	NA	NA	NA	NA	NA	NA	NA	NA	NA	NA	NA
2011/06/25	inventory_date	Pear	Pyrus	Portland	Oregon	-122.6849587	45.55856983	NA	1705 N Humboldt St	21.0820004826	good	no_info	15.24 to 30.48 cm	Portland	NA	NA	NA	NA	NA	NA	NA	NA	NA	NA	NA	NA	NA
2011/06/25	inventory_date	Hawthorn	Crataegus	Portland	Oregon	-122.6862589	45.55907533	NA	1824 N Alberta St	5.5880001016	good	no_info	0 to 15.24 cm	Portland	NA	NA	NA	NA	NA	NA	NA	NA	NA	NA	NA	NA	NA
2011/06/25	inventory_date	Hawthorn	Crataegus	Portland	Oregon	-122.6860796	45.55907206	NA	1814 N Alberta St	3.0480001016	fair	no_info	0 to 15.24 cm	Portland	NA	NA	NA	NA	NA	NA	NA	NA	NA	NA	NA	NA	NA
2011/06/25	inventory_date	Redbud	Cercis	Portland	Oregon	-122.6854127	45.55906802	NA	1722 N Alberta St	0	good	no_info	NA	Portland	NA	NA	NA	NA	NA	NA	NA	NA	NA	NA	NA	NA	NA
2011/06/25	inventory_date	Pear	Pyrus	Portland	Oregon	-122.6849531	45.55827687	NA	1710 N Humboldt St	22.3520004826	fair	no_info	15.24 to 30.48 cm	Portland	NA	NA	NA	NA	NA	NA	NA	NA	NA	NA	NA	NA	NA
2011/06/25	inventory_date	Pear	Pyrus	Portland	Oregon	-122.6873903	45.55733107	NA	1710 N Humboldt St	53.5940009652	fair	no_info	45.72 to 60.96 cm	Portland	NA	NA	NA	NA	NA	NA	NA	NA	NA	NA	NA	NA	NA
2011/06/25	inventory_date	Pear	Pyrus	Portland	Oregon	-122.6873888	45.55741687	NA	1710 N Humboldt St	49.0219980442	fair	no_info	45.72 to 60.96 cm	Portland	NA	NA	NA	NA	NA	NA	NA	NA	NA	NA	NA	NA	NA
2011/06/25	inventory_date	Pear	Pyrus	Portland	Oregon	-122.6873902	45.55749481	NA	1710 N Humboldt St	47.2440009652	fair	no_info	45.72 to 60.96 cm	Portland	NA	NA	NA	NA	NA	NA	NA	NA	NA	NA	NA	NA	NA
2011/06/25	inventory_date	Pear	Pyrus	Portland	Oregon	-122.6873852	45.55761186	NA	1710 N Humboldt St	36.5759990094	fair	no_info	30.48 to 45.72 cm	Portland	NA	NA	NA	NA	NA	NA	NA	NA	NA	NA	NA	NA	NA
2011/06/25	inventory_date	Pear	Pyrus	Portland	Oregon	-122.687386	45.55783908	NA	1710 N Humboldt St	28.7020004826	fair	no_info	15.24 to 30.48 cm	Portland	NA	NA	NA	NA	NA	NA	NA	NA	NA	NA	NA	NA	NA
2011/06/25	inventory_date	Pear	Pyrus	Portland	Oregon	-122.6873831	45.55792602	NA	1710 N Humboldt St	47.2440009652	fair	no_info	45.72 to 60.96 cm	Portland	NA	NA	NA	NA	NA	NA	NA	NA	NA	NA	NA	NA	NA
2011/06/25	inventory_date	Pear	Pyrus	Portland	Oregon	-122.6873829	45.55800455	NA	1710 N Humboldt St	37.0840009652	fair	no_info	30.48 to 45.72 cm	Portland	NA	NA	NA	NA	NA	NA	NA	NA	NA	NA	NA	NA	NA
2011/06/25	inventory_date	Pear	Pyrus	Portland	Oregon	-122.6873813	45.55808701	NA	1710 N Humboldt St	32.5120004826	fair	no_info	30.48 to 45.72 cm	Portland	NA	NA	NA	NA	NA	NA	NA	NA	NA	NA	NA	NA	NA
2011/06/25	inventory_date	Pear	Pyrus	Portland	Oregon	-122.6873833	45.55830418	NA	1710 N Humboldt St	32.257999492	fair	no_info	30.48 to 45.72 cm	Portland	NA	NA	NA	NA	NA	NA	NA	NA	NA	NA	NA	NA	NA
2011/06/25	inventory_date	Pear	Pyrus	Portland	Oregon	-122.6824248	45.56283384	NA	5501 N Interstate Ave	18.5420004826	fair	no_info	15.24 to 30.48 cm	Portland	NA	NA	NA	NA	NA	NA	NA	NA	NA	NA	NA	NA	NA
2011/06/25	inventory_date	Pear	Pyrus	Portland	Oregon	-122.6824234	45.56315635	NA	5501 Wi/ N Interstate Ave	10.0330001016	fair	no_info	0 to 15.24 cm	Portland	NA	NA	NA	NA	NA	NA	NA	NA	NA	NA	NA	NA	NA
2011/06/25	inventory_date	Redbud	Cercis	Portland	Oregon	-122.6841883	45.56334488	NA	1634 N Church St	8.381999873	fair	no_info	0 to 15.24 cm	Portland	NA	NA	NA	NA	NA	NA	NA	NA	NA	NA	NA	NA	NA
2011/06/25	inventory_date	Redbud	Cercis	Portland	Oregon	-122.6842703	45.56334407	NA	1634 N Church St	7.62	good	no_info	0 to 15.24 cm	Portland	NA	NA	NA	NA	NA	NA	NA	NA	NA	NA	NA	NA	NA
2011/06/25	inventory_date	Redbud	Cercis	Portland	Oregon	-122.6845377	45.56334049	NA	1650 N Church St	6.0960002286	fair	no_info	0 to 15.24 cm	Portland	NA	NA	NA	NA	NA	NA	NA	NA	NA	NA	NA	NA	NA
2011/06/25	inventory_date	Pear	Pyrus	Portland	Oregon	-122.6846667	45.56334478	NA	1650 N Church St	36.3220004826	good	no_info	30.48 to 45.72 cm	Portland	NA	NA	NA	NA	NA	NA	NA	NA	NA	NA	NA	NA	NA
2011/06/25	inventory_date	Pear	Pyrus	Portland	Oregon	-122.6847581	45.56328391	NA	1650 N Church St	34.0359990094	fair	no_info	30.48 to 45.72 cm	Portland	NA	NA	NA	NA	NA	NA	NA	NA	NA	NA	NA	NA	NA
2011/06/25	inventory_date	Pear	Pyrus	Portland	Oregon	-122.6847576	45.56324126	NA	1650 N Church St	28.9559990094	good	no_info	15.24 to 30.48 cm	Portland	NA	NA	NA	NA	NA	NA	NA	NA	NA	NA	NA	NA	NA
2011/06/25	inventory_date	Pear	Pyrus	Portland	Oregon	-122.684756	45.56320162	NA	1650 N Church St	30.48	fair	no_info	15.24 to 30.48 cm	Portland	NA	NA	NA	NA	NA	NA	NA	NA	NA	NA	NA	NA	NA
2011/06/25	inventory_date	Pear	Pyrus	Portland	Oregon	-122.6847626	45.56312366	NA	5520 N Concord Ave	44.45	fair	no_info	30.48 to 45.72 cm	Portland	NA	NA	NA	NA	NA	NA	NA	NA	NA	NA	NA	NA	NA
2011/06/25	inventory_date	Sweetgum	Liquidambar	Portland	Oregon	-122.6844909	45.56273364	NA	1645-1649 N Killingsworth St	28.9559990094	good	no_info	15.24 to 30.48 cm	Portland	NA	NA	NA	NA	NA	NA	NA	NA	NA	NA	NA	NA	NA
2011/06/25	inventory_date	Sweetgum	Liquidambar	Portland	Oregon	-122.6844365	45.56273392	NA	1645-1649 N Killingsworth St	26.1620004826	good	no_info	15.24 to 30.48 cm	Portland	NA	NA	NA	NA	NA	NA	NA	NA	NA	NA	NA	NA	NA
2011/06/25	inventory_date	Sweetgum	Liquidambar	Portland	Oregon	-122.6843683	45.56273372	NA	1645-1649 N Killingsworth St	22.86	good	no_info	15.24 to 30.48 cm	Portland	NA	NA	NA	NA	NA	NA	NA	NA	NA	NA	NA	NA	NA
2011/06/25	inventory_date	Hawthorn	Crataegus	Portland	Oregon	-122.683636	45.56272592	NA	1605 N Killingsworth St	4.571999873	good	no_info	0 to 15.24 cm	Portland	NA	NA	NA	NA	NA	NA	NA	NA	NA	NA	NA	NA	NA
2011/06/25	inventory_date	Black locust	Robinia pseudoacacia	Portland	Oregon	-122.6829635	45.5619946	NA	1531 N Willamette Blvd	106.9339961138	fair	introduced	more than 76.2 cm	Portland	NA	NA	NA	NA	NA	NA	NA	NA	NA	NA	NA	NA	NA
2011/06/25	inventory_date	Black locust	Robinia pseudoacacia	Portland	Oregon	-122.6828897	45.56199401	NA	1525 N Willamette Blvd	97.0280019304	good	introduced	more than 76.2 cm	Portland	NA	NA	NA	NA	NA	NA	NA	NA	NA	NA	NA	NA	NA
2011/06/25	inventory_date	Pear	Pyrus	Portland	Oregon	-122.6824325	45.56207454	NA	5429 Wi/ N Interstate Ave	13.97	fair	no_info	0 to 15.24 cm	Portland	NA	NA	NA	NA	NA	NA	NA	NA	NA	NA	NA	NA	NA
2011/06/25	inventory_date	Pear	Pyrus	Portland	Oregon	-122.6824313	45.5621544	NA	5429 Wi/ N Interstate Ave	9.143999746	fair	no_info	0 to 15.24 cm	Portland	NA	NA	NA	NA	NA	NA	NA	NA	NA	NA	NA	NA	NA
2011/06/25	inventory_date	Pear	Pyrus	Portland	Oregon	-122.6824266	45.56232812	NA	5429 N Interstate Ave	12.1920004826	fair	no_info	0 to 15.24 cm	Portland	NA	NA	NA	NA	NA	NA	NA	NA	NA	NA	NA	NA	NA
2011/06/25	inventory_date	Sweetgum	Liquidambar	Portland	Oregon	-122.6839103	45.56129603	NA	1615 N Emerson St	20.827999492	good	no_info	15.24 to 30.48 cm	Portland	NA	NA	NA	NA	NA	NA	NA	NA	NA	NA	NA	NA	NA
2011/06/25	inventory_date	Sweetgum	Liquidambar	Portland	Oregon	-122.6838364	45.5612961	NA	1615 N Emerson St	21.59	good	no_info	15.24 to 30.48 cm	Portland	NA	NA	NA	NA	NA	NA	NA	NA	NA	NA	NA	NA	NA
2011/06/25	inventory_date	Sweetgum	Liquidambar	Portland	Oregon	-122.6837496	45.56130307	NA	1615 N Emerson St	35.3059990094	good	no_info	30.48 to 45.72 cm	Portland	NA	NA	NA	NA	NA	NA	NA	NA	NA	NA	NA	NA	NA
2011/06/25	inventory_date	NA	NA	Portland	Oregon	-122.6831125	45.56128723	NA	1527 N Emerson St	0	dead	no_info	NA	Portland	NA	NA	NA	NA	NA	NA	NA	NA	NA	NA	NA	NA	NA
2011/06/25	inventory_date	Cedar	Cedrus	Portland	Oregon	-122.6828721	45.56129179	NA	5313 Wi/ N Interstate Ave	22.86	good	no_info	15.24 to 30.48 cm	Portland	NA	NA	NA	NA	NA	NA	NA	NA	NA	NA	NA	NA	NA
2011/06/25	inventory_date	Cedar	Cedrus	Portland	Oregon	-122.6828132	45.56128625	NA	5313 Wi/ N Interstate Ave	22.86	good	no_info	15.24 to 30.48 cm	Portland	NA	NA	NA	NA	NA	NA	NA	NA	NA	NA	NA	NA	NA
2011/06/25	inventory_date	Arborvitae	Thuja	Portland	Oregon	-122.6827337	45.56128644	NA	5313 N Interstate Ave	9.143999746	good	no_info	0 to 15.24 cm	Portland	NA	NA	NA	NA	NA	NA	NA	NA	NA	NA	NA	NA	NA
2011/06/25	inventory_date	Pear	Pyrus	Portland	Oregon	-122.6824352	45.5613573	NA	5313 N Interstate Ave	18.287999492	good	no_info	15.24 to 30.48 cm	Portland	NA	NA	NA	NA	NA	NA	NA	NA	NA	NA	NA	NA	NA
2011/06/25	inventory_date	Pear	Pyrus	Portland	Oregon	-122.6824359	45.56142382	NA	5313 N Interstate Ave	17.78	good	no_info	15.24 to 30.48 cm	Portland	NA	NA	NA	NA	NA	NA	NA	NA	NA	NA	NA	NA	NA
2011/06/25	inventory_date	Pear	Pyrus	Portland	Oregon	-122.68244	45.56153151	NA	5327 N Interstate Ave	17.2720004826	good	no_info	15.24 to 30.48 cm	Portland	NA	NA	NA	NA	NA	NA	NA	NA	NA	NA	NA	NA	NA
2011/06/25	inventory_date	Pear	Pyrus	Portland	Oregon	-122.6824298	45.56161287	NA	5327 N Interstate Ave	15.493999746	good	no_info	15.24 to 30.48 cm	Portland	NA	NA	NA	NA	NA	NA	NA	NA	NA	NA	NA	NA	NA
2011/06/25	inventory_date	Pear	Pyrus	Portland	Oregon	-122.6824263	45.56171673	NA	5327 N Interstate Ave	12.7	good	no_info	0 to 15.24 cm	Portland	NA	NA	NA	NA	NA	NA	NA	NA	NA	NA	NA	NA	NA
2011/06/25	inventory_date	Pear	Pyrus	Portland	Oregon	-122.6824233	45.56178731	NA	5327 N Interstate Ave	15.493999746	good	no_info	15.24 to 30.48 cm	Portland	NA	NA	NA	NA	NA	NA	NA	NA	NA	NA	NA	NA	NA
2011/06/25	inventory_date	Redbud	Cercis	Portland	Oregon	-122.6834043	45.56119121	NA	1600 N Emerson St	5.08	good	no_info	0 to 15.24 cm	Portland	NA	NA	NA	NA	NA	NA	NA	NA	NA	NA	NA	NA	NA
2011/06/25	inventory_date	Redbud	Cercis	Portland	Oregon	-122.6834876	45.56119096	NA	1600 N Emerson St	5.08	good	no_info	0 to 15.24 cm	Portland	NA	NA	NA	NA	NA	NA	NA	NA	NA	NA	NA	NA	NA
2011/07/16	inventory_date	Pear	Pyrus	Portland	Oregon	-122.6483106	45.47917685	NA	5950-5954 Se 17th Ave	26.67	good	no_info	15.24 to 30.48 cm	Portland	NA	NA	NA	NA	NA	NA	NA	NA	NA	NA	NA	NA	NA
2011/07/16	inventory_date	Pear	Pyrus	Portland	Oregon	-122.6483097	45.4792853	NA	5950-5954 Se 17th Ave	25.4	good	no_info	15.24 to 30.48 cm	Portland	NA	NA	NA	NA	NA	NA	NA	NA	NA	NA	NA	NA	NA
2011/07/16	inventory_date	Pear	Pyrus	Portland	Oregon	-122.6483082	45.47941226	NA	5940-5944 Se 17th Ave	21.59	good	no_info	15.24 to 30.48 cm	Portland	NA	NA	NA	NA	NA	NA	NA	NA	NA	NA	NA	NA	NA
2011/07/16	inventory_date	Pear	Pyrus	Portland	Oregon	-122.6483108	45.47948054	NA	5902-5932 Se 17th Ave	25.4	poor	no_info	15.24 to 30.48 cm	Portland	NA	NA	NA	NA	NA	NA	NA	NA	NA	NA	NA	NA	NA
2011/07/16	inventory_date	Pear	Pyrus	Portland	Oregon	-122.6483133	45.47954573	NA	5902-5932 Se 17th Ave	41.91	good	no_info	30.48 to 45.72 cm	Portland	NA	NA	NA	NA	NA	NA	NA	NA	NA	NA	NA	NA	NA
2011/07/16	inventory_date	Pear	Pyrus	Portland	Oregon	-122.6483197	45.47965139	NA	5902-5932 Se 17th Ave	34.29	fair	no_info	30.48 to 45.72 cm	Portland	NA	NA	NA	NA	NA	NA	NA	NA	NA	NA	NA	NA	NA
2011/07/16	inventory_date	Pear	Pyrus	Portland	Oregon	-122.6483232	45.47974301	NA	5902-5932 Se 17th Ave	39.37	good	no_info	30.48 to 45.72 cm	Portland	NA	NA	NA	NA	NA	NA	NA	NA	NA	NA	NA	NA	NA
2011/07/16	inventory_date	Pear	Pyrus	Portland	Oregon	-122.6483266	45.47983022	NA	5902-5932 Se 17th Ave	39.37	good	no_info	30.48 to 45.72 cm	Portland	NA	NA	NA	NA	NA	NA	NA	NA	NA	NA	NA	NA	NA
2011/07/16	inventory_date	Pear	Pyrus	Portland	Oregon	-122.6483299	45.47991919	NA	5902-5932 Se 17th Ave	40.64	good	no_info	30.48 to 45.72 cm	Portland	NA	NA	NA	NA	NA	NA	NA	NA	NA	NA	NA	NA	NA
2011/07/16	inventory_date	Redbud	Cercis	Portland	Oregon	-122.647361	45.47943272	NA	5930 Wi/ Se 18th Ave	3.81	good	no_info	0 to 15.24 cm	Portland	NA	NA	NA	NA	NA	NA	NA	NA	NA	NA	NA	NA	NA
2011/07/16	inventory_date	Redbud	Cercis	Portland	Oregon	-122.6473604	45.47951621	NA	5930 Se 18th Ave	7.62	good	no_info	0 to 15.24 cm	Portland	NA	NA	NA	NA	NA	NA	NA	NA	NA	NA	NA	NA	NA
2011/07/16	inventory_date	Redbud	Cercis	Portland	Oregon	-122.6473582	45.47955681	NA	5930 Se 18th Ave	7.62	good	no_info	0 to 15.24 cm	Portland	NA	NA	NA	NA	NA	NA	NA	NA	NA	NA	NA	NA	NA
2011/07/16	inventory_date	NA	NA	Portland	Oregon	-122.6473499	45.47976932	NA	5916 Se 18th Ave	2.54	dead	no_info	0 to 15.24 cm	Portland	NA	NA	NA	NA	NA	NA	NA	NA	NA	NA	NA	NA	NA
2010/08/21	inventory_date	Other maple	Acer	Portland	Oregon	-122.628394	45.56647366	NA	3505 Ne Ainsworth St	2.54	good	no_info	0 to 15.24 cm	Portland	NA	NA	NA	NA	NA	NA	NA	NA	NA	NA	NA	NA	NA
2010/08/21	inventory_date	Other maple	Acer	Portland	Oregon	-122.6282788	45.56647482	NA	3505 Ne Ainsworth St	2.54	good	no_info	0 to 15.24 cm	Portland	NA	NA	NA	NA	NA	NA	NA	NA	NA	NA	NA	NA	NA
2010/08/21	inventory_date	Cherry	Prunus	Portland	Oregon	-122.6266792	45.56815306	NA	3586 Ne Holman St	82.55	good	no_info	more than 76.2 cm	Portland	NA	NA	NA	NA	NA	NA	NA	NA	NA	NA	NA	NA	NA
2010/08/21	inventory_date	Other maple	Acer	Portland	Oregon	-122.6266793	45.5678604	NA	6213 Ne 36th Ave	18.5420004826	good	no_info	15.24 to 30.48 cm	Portland	NA	NA	NA	NA	NA	NA	NA	NA	NA	NA	NA	NA	NA
2010/08/21	inventory_date	Other maple	Acer	Portland	Oregon	-122.6266809	45.56779111	NA	6213 Ne 36th Ave	11.43	good	no_info	0 to 15.24 cm	Portland	NA	NA	NA	NA	NA	NA	NA	NA	NA	NA	NA	NA	NA
2010/08/21	inventory_date	Other maple	Acer	Portland	Oregon	-122.6266801	45.5677326	NA	6213 Ne 36th Ave	13.207999492	good	no_info	0 to 15.24 cm	Portland	NA	NA	NA	NA	NA	NA	NA	NA	NA	NA	NA	NA	NA
2010/08/21	inventory_date	Crabapple	Malus	Portland	Oregon	-122.6266817	45.56688482	NA	6029 Ne 36th Ave	49.2759990094	poor	no_info	45.72 to 60.96 cm	Portland	NA	NA	NA	NA	NA	NA	NA	NA	NA	NA	NA	NA	NA
2010/08/21	inventory_date	Crabapple	Malus	Portland	Oregon	-122.6275472	45.56722489	NA	6114 Ne 35th Pl	12.7	good	no_info	0 to 15.24 cm	Portland	NA	NA	NA	NA	NA	NA	NA	NA	NA	NA	NA	NA	NA
2010/08/21	inventory_date	Crabapple	Malus	Portland	Oregon	-122.6275502	45.56734092	NA	6114 Ne 35th Pl	17.017999492	good	no_info	15.24 to 30.48 cm	Portland	NA	NA	NA	NA	NA	NA	NA	NA	NA	NA	NA	NA	NA
2010/08/21	inventory_date	Other maple	Acer	Portland	Oregon	-122.6275524	45.56769793	NA	6202 Ne 35th Pl	22.86	good	no_info	15.24 to 30.48 cm	Portland	NA	NA	NA	NA	NA	NA	NA	NA	NA	NA	NA	NA	NA
2010/08/21	inventory_date	Cherry	Prunus	Portland	Oregon	-122.627693	45.56781531	NA	6217 Ne 35th Pl	4.0640000508	good	no_info	0 to 15.24 cm	Portland	NA	NA	NA	NA	NA	NA	NA	NA	NA	NA	NA	NA	NA
2010/08/21	inventory_date	Ginkgo	Ginkgo biloba	Portland	Oregon	-122.6277001	45.56718986	NA	6045 Ne 35th Pl	2.7940000508	good	introduced	0 to 15.24 cm	Portland	NA	NA	NA	NA	NA	NA	NA	NA	NA	NA	NA	NA	NA
2010/08/21	inventory_date	Ginkgo	Ginkgo biloba	Portland	Oregon	-122.6276978	45.56713137	NA	6045 Ne 35th Pl	6.8580001016	good	introduced	0 to 15.24 cm	Portland	NA	NA	NA	NA	NA	NA	NA	NA	NA	NA	NA	NA	NA
2010/08/21	inventory_date	Cherry	Prunus	Portland	Oregon	-122.6276961	45.56704946	NA	6035 Ne 35th Pl	54.61	good	no_info	45.72 to 60.96 cm	Portland	NA	NA	NA	NA	NA	NA	NA	NA	NA	NA	NA	NA	NA
2010/08/21	inventory_date	Cherry	Prunus	Portland	Oregon	-122.6276928	45.56699781	NA	6035 Ne 35th Pl	41.4019980442	good	no_info	30.48 to 45.72 cm	Portland	NA	NA	NA	NA	NA	NA	NA	NA	NA	NA	NA	NA	NA
2010/08/21	inventory_date	Beech	Fagus	Portland	Oregon	-122.6285673	45.56698261	NA	6036 Ne 35th Ave	9.3980001016	good	no_info	0 to 15.24 cm	Portland	NA	NA	NA	NA	NA	NA	NA	NA	NA	NA	NA	NA	NA
2010/08/21	inventory_date	Beech	Fagus	Portland	Oregon	-122.6285662	45.56702848	NA	6036 Ne 35th Ave	9.651999873	good	no_info	0 to 15.24 cm	Portland	NA	NA	NA	NA	NA	NA	NA	NA	NA	NA	NA	NA	NA
2010/08/21	inventory_date	Crabapple	Malus	Portland	Oregon	-122.6285667	45.56770647	NA	6204 Ne 35th Ave	2.54	good	no_info	0 to 15.24 cm	Portland	NA	NA	NA	NA	NA	NA	NA	NA	NA	NA	NA	NA	NA
2010/08/21	inventory_date	Crabapple	Malus	Portland	Oregon	-122.6285687	45.56775911	NA	6204 Ne 35th Ave	2.54	fair	no_info	0 to 15.24 cm	Portland	NA	NA	NA	NA	NA	NA	NA	NA	NA	NA	NA	NA	NA
2010/08/21	inventory_date	Other maple	Acer	Portland	Oregon	-122.6297263	45.56298563	NA	3323 Ne Killingsworth St	6.35	good	no_info	0 to 15.24 cm	Portland	NA	NA	NA	NA	NA	NA	NA	NA	NA	NA	NA	NA	NA
2010/08/21	inventory_date	Other maple	Acer	Portland	Oregon	-122.6299429	45.56279131	NA	3323 Ne Killingsworth St	6.8580001016	good	no_info	0 to 15.24 cm	Portland	NA	NA	NA	NA	NA	NA	NA	NA	NA	NA	NA	NA	NA
2010/08/21	inventory_date	Other maple	Acer	Portland	Oregon	-122.6302967	45.56279269	NA	3323 Ne Killingsworth St	6.8580001016	good	no_info	0 to 15.24 cm	Portland	NA	NA	NA	NA	NA	NA	NA	NA	NA	NA	NA	NA	NA
2010/08/21	inventory_date	Other maple	Acer	Portland	Oregon	-122.6304923	45.56279435	NA	3323 Ne Killingsworth St	5.5880001016	fair	no_info	0 to 15.24 cm	Portland	NA	NA	NA	NA	NA	NA	NA	NA	NA	NA	NA	NA	NA
2010/08/21	inventory_date	Other maple	Acer	Portland	Oregon	-122.6302334	45.5626617	NA	5320 Ne 33rd Ave	8.1280001016	good	no_info	0 to 15.24 cm	Portland	NA	NA	NA	NA	NA	NA	NA	NA	NA	NA	NA	NA	NA
2010/08/21	inventory_date	Other maple	Acer	Portland	Oregon	-122.6287133	45.56256167	NA	5435 Ne 35th Ave	34.0359990094	good	no_info	30.48 to 45.72 cm	Portland	NA	NA	NA	NA	NA	NA	NA	NA	NA	NA	NA	NA	NA
2010/08/21	inventory_date	Zelkova	Zelkova serrata	Portland	Oregon	-122.6287161	45.5621863	NA	5409 Ne 35th Ave	4.3180001016	good	introduced	0 to 15.24 cm	Portland	NA	NA	NA	NA	NA	NA	NA	NA	NA	NA	NA	NA	NA
2010/08/21	inventory_date	Zelkova	Zelkova serrata	Portland	Oregon	-122.6287138	45.56212687	NA	5409 Ne 35th Ave	4.0640000508	good	introduced	0 to 15.24 cm	Portland	NA	NA	NA	NA	NA	NA	NA	NA	NA	NA	NA	NA	NA
2010/08/21	inventory_date	Elm	Ulmus	Portland	Oregon	-122.6287162	45.56193652	NA	5337 Ne 35th Ave	3.301999873	fair	no_info	0 to 15.24 cm	Portland	NA	NA	NA	NA	NA	NA	NA	NA	NA	NA	NA	NA	NA
2010/08/21	inventory_date	Elm	Ulmus	Portland	Oregon	-122.6287218	45.56188752	NA	5337 Ne 35th Ave	3.0480001016	fair	no_info	0 to 15.24 cm	Portland	NA	NA	NA	NA	NA	NA	NA	NA	NA	NA	NA	NA	NA
2010/08/21	inventory_date	Cherry	Prunus	Portland	Oregon	-122.6287136	45.56206872	NA	5347 Ne 35th Ave	5.333999746	good	no_info	0 to 15.24 cm	Portland	NA	NA	NA	NA	NA	NA	NA	NA	NA	NA	NA	NA	NA
2010/08/21	inventory_date	Cherry	Prunus	Portland	Oregon	-122.6287135	45.56201587	NA	5347 Ne 35th Ave	4.3180001016	good	no_info	0 to 15.24 cm	Portland	NA	NA	NA	NA	NA	NA	NA	NA	NA	NA	NA	NA	NA
2010/08/21	inventory_date	Other maple	Acer	Portland	Oregon	-122.6287123	45.56178461	NA	5327 Ne 35th Ave	37.0840009652	good	no_info	30.48 to 45.72 cm	Portland	NA	NA	NA	NA	NA	NA	NA	NA	NA	NA	NA	NA	NA
2010/08/21	inventory_date	Other maple	Acer	Portland	Oregon	-122.6287156	45.56172244	NA	5327 Ne 35th Ave	44.1959990094	good	no_info	30.48 to 45.72 cm	Portland	NA	NA	NA	NA	NA	NA	NA	NA	NA	NA	NA	NA	NA
2010/08/21	inventory_date	Other maple	Acer	Portland	Oregon	-122.629583	45.56202619	NA	5400 Ne 34th Ave	15.24	good	no_info	0 to 15.24 cm	Portland	NA	NA	NA	NA	NA	NA	NA	NA	NA	NA	NA	NA	NA
2010/08/21	inventory_date	Crabapple	Malus	Portland	Oregon	-122.629584	45.56220326	NA	5412 Ne 34th Ave	33.02	good	no_info	30.48 to 45.72 cm	Portland	NA	NA	NA	NA	NA	NA	NA	NA	NA	NA	NA	NA	NA
2010/08/21	inventory_date	Other maple	Acer	Portland	Oregon	-122.6305816	45.56161387	NA	5410-5420 Ne 33rd Ave	11.43	good	no_info	0 to 15.24 cm	Portland	NA	NA	NA	NA	NA	NA	NA	NA	NA	NA	NA	NA	NA
2010/08/21	inventory_date	Other maple	Acer	Portland	Oregon	-122.6305749	45.56168537	NA	5410-5420 Ne 33rd Ave	11.43	good	no_info	0 to 15.24 cm	Portland	NA	NA	NA	NA	NA	NA	NA	NA	NA	NA	NA	NA	NA
2010/08/21	inventory_date	Other maple	Acer	Portland	Oregon	-122.6305761	45.56176992	NA	5410-5420 Ne 33rd Ave	11.43	good	no_info	0 to 15.24 cm	Portland	NA	NA	NA	NA	NA	NA	NA	NA	NA	NA	NA	NA	NA
2010/08/21	inventory_date	Other maple	Acer	Portland	Oregon	-122.6305852	45.56191116	NA	5410-5420 Ne 33rd Ave	18.033999746	good	no_info	15.24 to 30.48 cm	Portland	NA	NA	NA	NA	NA	NA	NA	NA	NA	NA	NA	NA	NA
2010/08/21	inventory_date	Other maple	Acer	Portland	Oregon	-122.630584	45.5619799	NA	5410-5420 Ne 33rd Ave	21.0820004826	good	no_info	15.24 to 30.48 cm	Portland	NA	NA	NA	NA	NA	NA	NA	NA	NA	NA	NA	NA	NA
2010/08/21	inventory_date	Other maple	Acer	Portland	Oregon	-122.6305807	45.56204075	NA	5410-5420 Ne 33rd Ave	15.747999492	good	no_info	15.24 to 30.48 cm	Portland	NA	NA	NA	NA	NA	NA	NA	NA	NA	NA	NA	NA	NA
2010/08/21	inventory_date	Other maple	Acer	Portland	Oregon	-122.6305727	45.56227878	NA	5410-5420 Ne 33rd Ave	12.7	good	no_info	0 to 15.24 cm	Portland	NA	NA	NA	NA	NA	NA	NA	NA	NA	NA	NA	NA	NA
2010/08/21	inventory_date	Other maple	Acer	Portland	Oregon	-122.6305811	45.56235263	NA	5410-5420 Ne 33rd Ave	13.97	good	no_info	0 to 15.24 cm	Portland	NA	NA	NA	NA	NA	NA	NA	NA	NA	NA	NA	NA	NA
2010/08/21	inventory_date	Other maple	Acer	Portland	Oregon	-122.630573	45.56243604	NA	5320 Ne 33rd Ave	16.51	good	no_info	15.24 to 30.48 cm	Portland	NA	NA	NA	NA	NA	NA	NA	NA	NA	NA	NA	NA	NA
2010/08/21	inventory_date	Other maple	Acer	Portland	Oregon	-122.6305759	45.5625166	NA	5320 Ne 33rd Ave	13.97	good	no_info	0 to 15.24 cm	Portland	NA	NA	NA	NA	NA	NA	NA	NA	NA	NA	NA	NA	NA
2010/08/21	inventory_date	Other maple	Acer	Portland	Oregon	-122.6305784	45.56288129	NA	3323 Ne Killingsworth St	5.333999746	good	no_info	0 to 15.24 cm	Portland	NA	NA	NA	NA	NA	NA	NA	NA	NA	NA	NA	NA	NA
2010/08/21	inventory_date	Other maple	Acer	Portland	Oregon	-122.6305759	45.56301613	NA	3323 Ne Killingsworth St	6.8580001016	good	no_info	0 to 15.24 cm	Portland	NA	NA	NA	NA	NA	NA	NA	NA	NA	NA	NA	NA	NA
2010/08/21	inventory_date	Other maple	Acer	Portland	Oregon	-122.6305747	45.56308356	NA	3323 Ne Killingsworth St	5.333999746	good	no_info	0 to 15.24 cm	Portland	NA	NA	NA	NA	NA	NA	NA	NA	NA	NA	NA	NA	NA
2010/08/21	inventory_date	Glorybower	Clerodendrum	Portland	Oregon	-122.6305907	45.56360923	NA	5620 Ne 33rd Ave	5.5880001016	good	no_info	0 to 15.24 cm	Portland	NA	NA	NA	NA	NA	NA	NA	NA	NA	NA	NA	NA	NA
2010/08/21	inventory_date	Glorybower	Clerodendrum	Portland	Oregon	-122.6305885	45.56365289	NA	5620 Ne 33rd Ave	6.603999746	good	no_info	0 to 15.24 cm	Portland	NA	NA	NA	NA	NA	NA	NA	NA	NA	NA	NA	NA	NA
2010/08/21	inventory_date	Beech	Fagus	Portland	Oregon	-122.6305936	45.56373869	NA	5636 Ne 33rd Ave	4.571999873	good	no_info	0 to 15.24 cm	Portland	NA	NA	NA	NA	NA	NA	NA	NA	NA	NA	NA	NA	NA
2010/08/21	inventory_date	Other maple	Acer	Portland	Oregon	-122.6301313	45.56385034	NA	3328 Ne Jessup St	21.8440009652	good	no_info	15.24 to 30.48 cm	Portland	NA	NA	NA	NA	NA	NA	NA	NA	NA	NA	NA	NA	NA
2010/08/21	inventory_date	Other maple	Acer	Portland	Oregon	-122.6299204	45.56384763	NA	5639 Ne 34th Ave	26.1620004826	good	no_info	15.24 to 30.48 cm	Portland	NA	NA	NA	NA	NA	NA	NA	NA	NA	NA	NA	NA	NA
2010/08/21	inventory_date	Other maple	Acer	Portland	Oregon	-122.6297287	45.56024206	NA	5125 Ne 34th Ave	7.62	good	no_info	0 to 15.24 cm	Portland	NA	NA	NA	NA	NA	NA	NA	NA	NA	NA	NA	NA	NA
2010/08/21	inventory_date	Other maple	Acer	Portland	Oregon	-122.6297305	45.56019313	NA	5125 Ne 34th Ave	7.62	good	no_info	0 to 15.24 cm	Portland	NA	NA	NA	NA	NA	NA	NA	NA	NA	NA	NA	NA	NA
2010/08/21	inventory_date	Other maple	Acer	Portland	Oregon	-122.6287124	45.5610842	NA	5235 Ne 35th Ave	5.08	good	no_info	0 to 15.24 cm	Portland	NA	NA	NA	NA	NA	NA	NA	NA	NA	NA	NA	NA	NA
2010/08/21	inventory_date	Other maple	Acer	Portland	Oregon	-122.6287173	45.5610167	NA	5235 Ne 35th Ave	5.08	good	no_info	0 to 15.24 cm	Portland	NA	NA	NA	NA	NA	NA	NA	NA	NA	NA	NA	NA	NA
2010/08/21	inventory_date	Cherry	Prunus	Portland	Oregon	-122.6287136	45.56061767	NA	5201 Ne 35th Ave	60.96	poor	no_info	45.72 to 60.96 cm	Portland	NA	NA	NA	NA	NA	NA	NA	NA	NA	NA	NA	NA	NA
2010/08/21	inventory_date	Other maple	Acer	Portland	Oregon	-122.6291127	45.5598689	NA	3425 Ne Webster St	35.56	good	no_info	30.48 to 45.72 cm	Portland	NA	NA	NA	NA	NA	NA	NA	NA	NA	NA	NA	NA	NA
2010/08/21	inventory_date	Glorybower	Clerodendrum	Portland	Oregon	-122.6297352	45.55936443	NA	5023 Ne 34th Ave	5.08	good	no_info	0 to 15.24 cm	Portland	NA	NA	NA	NA	NA	NA	NA	NA	NA	NA	NA	NA	NA
2010/08/21	inventory_date	Glorybower	Clerodendrum	Portland	Oregon	-122.6297377	45.55933134	NA	5023 Ne 34th Ave	5.08	good	no_info	0 to 15.24 cm	Portland	NA	NA	NA	NA	NA	NA	NA	NA	NA	NA	NA	NA	NA
2010/08/21	inventory_date	Glorybower	Clerodendrum	Portland	Oregon	-122.6297366	45.55929965	NA	5023 Ne 34th Ave	5.08	good	no_info	0 to 15.24 cm	Portland	NA	NA	NA	NA	NA	NA	NA	NA	NA	NA	NA	NA	NA
2010/08/21	inventory_date	Other maple	Acer	Portland	Oregon	-122.6297294	45.55910948	NA	4949 Ne 34th Ave	22.86	good	no_info	15.24 to 30.48 cm	Portland	NA	NA	NA	NA	NA	NA	NA	NA	NA	NA	NA	NA	NA
2010/08/21	inventory_date	Other maple	Acer	Portland	Oregon	-122.6297364	45.55904459	NA	4949 Ne 34th Ave	27.94	good	no_info	15.24 to 30.48 cm	Portland	NA	NA	NA	NA	NA	NA	NA	NA	NA	NA	NA	NA	NA
2010/08/21	inventory_date	Other maple	Acer	Portland	Oregon	-122.6297364	45.55874461	NA	4923 Ne 34th Ave	10.16	good	no_info	0 to 15.24 cm	Portland	NA	NA	NA	NA	NA	NA	NA	NA	NA	NA	NA	NA	NA
2010/08/21	inventory_date	Other maple	Acer	Portland	Oregon	-122.6297365	45.55869703	NA	4923 Ne 34th Ave	10.16	good	no_info	0 to 15.24 cm	Portland	NA	NA	NA	NA	NA	NA	NA	NA	NA	NA	NA	NA	NA
2010/08/21	inventory_date	Other maple	Acer	Portland	Oregon	-122.6305824	45.55878047	NA	4942 Ne 33rd Ave	17.78	good	no_info	15.24 to 30.48 cm	Portland	NA	NA	NA	NA	NA	NA	NA	NA	NA	NA	NA	NA	NA
2010/08/21	inventory_date	Other maple	Acer	Portland	Oregon	-122.6305919	45.56063707	NA	5220 Ne 33rd Ave	12.7	good	no_info	0 to 15.24 cm	Portland	NA	NA	NA	NA	NA	NA	NA	NA	NA	NA	NA	NA	NA
2010/08/21	inventory_date	Other maple	Acer	Portland	Oregon	-122.6305945	45.56070706	NA	5220 Ne 33rd Ave	12.7	good	no_info	0 to 15.24 cm	Portland	NA	NA	NA	NA	NA	NA	NA	NA	NA	NA	NA	NA	NA
2010/08/21	inventory_date	Other maple	Acer	Portland	Oregon	-122.6305934	45.5608247	NA	5230 Ne 33rd Ave	88.9	fair	no_info	more than 76.2 cm	Portland	NA	NA	NA	NA	NA	NA	NA	NA	NA	NA	NA	NA	NA
2010/08/21	inventory_date	Other maple	Acer	Portland	Oregon	-122.630599	45.56087613	NA	5240 Ne 33rd Ave	10.16	good	no_info	0 to 15.24 cm	Portland	NA	NA	NA	NA	NA	NA	NA	NA	NA	NA	NA	NA	NA
2010/08/21	inventory_date	Other maple	Acer	Portland	Oregon	-122.6305762	45.5610206	NA	5320 Ne 33rd Ave	12.7	good	no_info	0 to 15.24 cm	Portland	NA	NA	NA	NA	NA	NA	NA	NA	NA	NA	NA	NA	NA
2010/08/21	inventory_date	Other maple	Acer	Portland	Oregon	-122.6305763	45.56107214	NA	5320 Ne 33rd Ave	10.16	good	no_info	0 to 15.24 cm	Portland	NA	NA	NA	NA	NA	NA	NA	NA	NA	NA	NA	NA	NA
2010/08/21	inventory_date	Other maple	Acer	Portland	Oregon	-122.6305798	45.56116458	NA	5320 Ne 33rd Ave	10.16	good	no_info	0 to 15.24 cm	Portland	NA	NA	NA	NA	NA	NA	NA	NA	NA	NA	NA	NA	NA
2010/08/21	inventory_date	Other maple	Acer	Portland	Oregon	-122.6305786	45.56123597	NA	5320 Ne 33rd Ave	12.7	good	no_info	0 to 15.24 cm	Portland	NA	NA	NA	NA	NA	NA	NA	NA	NA	NA	NA	NA	NA
2010/08/21	inventory_date	Other maple	Acer	Portland	Oregon	-122.6305843	45.5613363	NA	5320 Wi/ Ne 33rd Ave	15.24	good	no_info	0 to 15.24 cm	Portland	NA	NA	NA	NA	NA	NA	NA	NA	NA	NA	NA	NA	NA
2010/08/21	inventory_date	Other maple	Acer	Portland	Oregon	-122.6305929	45.56141411	NA	5320 Wi/ Ne 33rd Ave	10.16	good	no_info	0 to 15.24 cm	Portland	NA	NA	NA	NA	NA	NA	NA	NA	NA	NA	NA	NA	NA
2010/08/21	inventory_date	Other maple	Acer	Portland	Oregon	-122.6295879	45.56120279	NA	3404 Ne Emerson St	114.3	good	no_info	more than 76.2 cm	Portland	NA	NA	NA	NA	NA	NA	NA	NA	NA	NA	NA	NA	NA
2010/08/21	inventory_date	Other maple	Acer	Portland	Oregon	-122.6295858	45.56114732	NA	3404 Ne Emerson St	45.72	good	no_info	30.48 to 45.72 cm	Portland	NA	NA	NA	NA	NA	NA	NA	NA	NA	NA	NA	NA	NA
2010/08/21	inventory_date	Elm	Ulmus	Portland	Oregon	-122.6295851	45.56082883	NA	5218 Ne 34th Ave	7.62	good	no_info	0 to 15.24 cm	Portland	NA	NA	NA	NA	NA	NA	NA	NA	NA	NA	NA	NA	NA
2010/08/21	inventory_date	Beech	Fagus	Portland	Oregon	-122.6295889	45.56077855	NA	5218 Ne 34th Ave	10.16	good	no_info	0 to 15.24 cm	Portland	NA	NA	NA	NA	NA	NA	NA	NA	NA	NA	NA	NA	NA
2010/08/21	inventory_date	Snowbell	Styrax	Portland	Oregon	-122.6295855	45.56053809	NA	5140 Ne 34th Ave	10.16	good	no_info	0 to 15.24 cm	Portland	NA	NA	NA	NA	NA	NA	NA	NA	NA	NA	NA	NA	NA
2010/08/21	inventory_date	Snowbell	Styrax	Portland	Oregon	-122.6295878	45.56049973	NA	5140 Ne 34th Ave	10.16	good	no_info	0 to 15.24 cm	Portland	NA	NA	NA	NA	NA	NA	NA	NA	NA	NA	NA	NA	NA
2010/08/21	inventory_date	Other maple	Acer	Portland	Oregon	-122.6295843	45.5602553	NA	5124 Ne 34th Ave	7.62	fair	no_info	0 to 15.24 cm	Portland	NA	NA	NA	NA	NA	NA	NA	NA	NA	NA	NA	NA	NA
2010/08/21	inventory_date	Other maple	Acer	Portland	Oregon	-122.6295864	45.56020901	NA	5124 Ne 34th Ave	10.16	good	no_info	0 to 15.24 cm	Portland	NA	NA	NA	NA	NA	NA	NA	NA	NA	NA	NA	NA	NA
2010/08/21	inventory_date	Other maple	Acer	Portland	Oregon	-122.6295914	45.56014284	NA	5124 Ne 34th Ave	7.62	good	no_info	0 to 15.24 cm	Portland	NA	NA	NA	NA	NA	NA	NA	NA	NA	NA	NA	NA	NA
2010/08/21	inventory_date	Other maple	Acer	Portland	Oregon	-122.6295937	45.55995646	NA	3407 Ne Webster St	2.54	fair	no_info	0 to 15.24 cm	Portland	NA	NA	NA	NA	NA	NA	NA	NA	NA	NA	NA	NA	NA
2010/08/21	inventory_date	Boxelder	Acer negundo	Portland	Oregon	-122.6223711	45.56142513	NA	4009 Ne Emerson St	23.1140009652	poor	naturally_occurring	15.24 to 30.48 cm	Portland	NA	NA	NA	NA	NA	NA	NA	NA	NA	NA	NA	NA	NA
2010/08/21	inventory_date	Boxelder	Acer negundo	Portland	Oregon	-122.6223752	45.56149207	NA	4009 Ne Emerson St	27.94	poor	naturally_occurring	15.24 to 30.48 cm	Portland	NA	NA	NA	NA	NA	NA	NA	NA	NA	NA	NA	NA	NA
2010/08/21	inventory_date	Crabapple	Malus	Portland	Oregon	-122.6221731	45.56273827	NA	4006 Ne Killingsworth St	3.0480001016	good	no_info	0 to 15.24 cm	Portland	NA	NA	NA	NA	NA	NA	NA	NA	NA	NA	NA	NA	NA
2010/08/21	inventory_date	Boxelder	Acer negundo	Portland	Oregon	-122.6215083	45.56189695	NA	5335 Ne 41St Ave	40.64	fair	naturally_occurring	30.48 to 45.72 cm	Portland	NA	NA	NA	NA	NA	NA	NA	NA	NA	NA	NA	NA	NA
2010/08/21	inventory_date	Boxelder	Acer negundo	Portland	Oregon	-122.6215013	45.56183556	NA	5335 Ne 41St Ave	50.2919980442	fair	naturally_occurring	45.72 to 60.96 cm	Portland	NA	NA	NA	NA	NA	NA	NA	NA	NA	NA	NA	NA	NA
2010/08/21	inventory_date	Other maple	Acer	Portland	Oregon	-122.6215028	45.56158287	NA	5315 Ne 41St Ave	49.53	fair	no_info	45.72 to 60.96 cm	Portland	NA	NA	NA	NA	NA	NA	NA	NA	NA	NA	NA	NA	NA
2010/08/21	inventory_date	Glorybower	Clerodendrum	Portland	Oregon	-122.6215065	45.56151359	NA	5305 Ne 41St Ave	4.0640000508	good	no_info	0 to 15.24 cm	Portland	NA	NA	NA	NA	NA	NA	NA	NA	NA	NA	NA	NA	NA
2010/08/21	inventory_date	Glorybower	Clerodendrum	Portland	Oregon	-122.6215092	45.561463	NA	5305 Ne 41St Ave	21.8440009652	good	no_info	15.24 to 30.48 cm	Portland	NA	NA	NA	NA	NA	NA	NA	NA	NA	NA	NA	NA	NA
2010/08/21	inventory_date	Glorybower	Clerodendrum	Portland	Oregon	-122.6215077	45.56142128	NA	5305 Ne 41St Ave	9.3980001016	good	no_info	0 to 15.24 cm	Portland	NA	NA	NA	NA	NA	NA	NA	NA	NA	NA	NA	NA	NA
2010/08/21	inventory_date	Other maple	Acer	Portland	Oregon	-122.6213689	45.56218515	NA	5404 Ne 41St Ave	12.1920004826	good	no_info	0 to 15.24 cm	Portland	NA	NA	NA	NA	NA	NA	NA	NA	NA	NA	NA	NA	NA
2010/08/21	inventory_date	Other maple	Acer	Portland	Oregon	-122.6213618	45.56228855	NA	5418 Ne 41St Ave	12.953999746	good	no_info	0 to 15.24 cm	Portland	NA	NA	NA	NA	NA	NA	NA	NA	NA	NA	NA	NA	NA
2010/08/21	inventory_date	Cherry	Prunus	Portland	Oregon	-122.621362	45.56233468	NA	5418 Ne 41St Ave	36.5759990094	poor	no_info	30.48 to 45.72 cm	Portland	NA	NA	NA	NA	NA	NA	NA	NA	NA	NA	NA	NA	NA
2010/08/21	inventory_date	Other maple	Acer	Portland	Oregon	-122.620705	45.56274888	NA	4124 Ne Killingsworth St	25.907999492	good	no_info	15.24 to 30.48 cm	Portland	NA	NA	NA	NA	NA	NA	NA	NA	NA	NA	NA	NA	NA
2010/08/21	inventory_date	Other maple	Acer	Portland	Oregon	-122.623775	45.57009556	NA	3839 Ne Portland Blvd	16.2560002286	fair	no_info	15.24 to 30.48 cm	Portland	NA	NA	NA	NA	NA	NA	NA	NA	NA	NA	NA	NA	NA
2010/08/21	inventory_date	Other maple	Acer	Portland	Oregon	-122.6236943	45.57009415	NA	3839 Ne Portland Blvd	11.43	fair	no_info	0 to 15.24 cm	Portland	NA	NA	NA	NA	NA	NA	NA	NA	NA	NA	NA	NA	NA
2010/08/21	inventory_date	Other maple	Acer	Portland	Oregon	-122.6236156	45.57042378	NA	3840 Ne Liberty Ter	29.717999492	good	no_info	15.24 to 30.48 cm	Portland	NA	NA	NA	NA	NA	NA	NA	NA	NA	NA	NA	NA	NA
2010/08/21	inventory_date	Other maple	Acer	Portland	Oregon	-122.623618	45.57048619	NA	3840 Ne Liberty Ter	28.447999492	good	no_info	15.24 to 30.48 cm	Portland	NA	NA	NA	NA	NA	NA	NA	NA	NA	NA	NA	NA	NA
2010/08/21	inventory_date	Other maple	Acer	Portland	Oregon	-122.623724	45.57061057	NA	3840 Ne Liberty Ter	28.447999492	good	no_info	15.24 to 30.48 cm	Portland	NA	NA	NA	NA	NA	NA	NA	NA	NA	NA	NA	NA	NA
2010/08/21	inventory_date	Other maple	Acer	Portland	Oregon	-122.6239052	45.57064788	NA	3840 Ne Liberty Ter	36.3220004826	good	no_info	30.48 to 45.72 cm	Portland	NA	NA	NA	NA	NA	NA	NA	NA	NA	NA	NA	NA	NA
2010/08/21	inventory_date	Other maple	Acer	Portland	Oregon	-122.6211855	45.56708513	NA	4120 Ne Ainsworth Ct	21.8440009652	good	no_info	15.24 to 30.48 cm	Portland	NA	NA	NA	NA	NA	NA	NA	NA	NA	NA	NA	NA	NA
2010/08/21	inventory_date	Other maple	Acer	Portland	Oregon	-122.621322	45.56708551	NA	4120 Ne Ainsworth Ct	22.86	poor	no_info	15.24 to 30.48 cm	Portland	NA	NA	NA	NA	NA	NA	NA	NA	NA	NA	NA	NA	NA
2010/08/21	inventory_date	Cherry	Prunus	Portland	Oregon	-122.6225171	45.56176565	NA	5325 Ne 40th Ave	25.4	good	no_info	15.24 to 30.48 cm	Portland	NA	NA	NA	NA	NA	NA	NA	NA	NA	NA	NA	NA	NA
2010/09/11	inventory_date	Elm	Ulmus	Portland	Oregon	-122.6414373	45.56586654	NA	5933 Ne 24th Ave	38.1	fair	no_info	30.48 to 45.72 cm	Portland	NA	NA	NA	NA	NA	NA	NA	NA	NA	NA	NA	NA	NA
2010/09/11	inventory_date	Elm	Ulmus	Portland	Oregon	-122.641441	45.56580217	NA	5933 Ne 24th Ave	29.21	fair	no_info	15.24 to 30.48 cm	Portland	NA	NA	NA	NA	NA	NA	NA	NA	NA	NA	NA	NA	NA
2010/09/11	inventory_date	Elm	Ulmus	Portland	Oregon	-122.6414377	45.56577079	NA	5933 Ne 24th Ave	30.48	fair	no_info	15.24 to 30.48 cm	Portland	NA	NA	NA	NA	NA	NA	NA	NA	NA	NA	NA	NA	NA
2010/09/11	inventory_date	Cherry	Prunus	Portland	Oregon	-122.641436	45.56572652	NA	5925 Ne 24th Ave	5.08	good	no_info	0 to 15.24 cm	Portland	NA	NA	NA	NA	NA	NA	NA	NA	NA	NA	NA	NA	NA
2010/09/11	inventory_date	Cherry	Prunus	Portland	Oregon	-122.6414381	45.56567361	NA	5925 Ne 24th Ave	5.08	good	no_info	0 to 15.24 cm	Portland	NA	NA	NA	NA	NA	NA	NA	NA	NA	NA	NA	NA	NA
2010/09/11	inventory_date	Other maple	Acer	Portland	Oregon	-122.6414378	45.5654507	NA	5909 Ne 24th Ave	5.08	good	no_info	0 to 15.24 cm	Portland	NA	NA	NA	NA	NA	NA	NA	NA	NA	NA	NA	NA	NA
2010/09/11	inventory_date	Other maple	Acer	Portland	Oregon	-122.6414377	45.56539497	NA	5905 Ne 24th Ave	6.35	good	no_info	0 to 15.24 cm	Portland	NA	NA	NA	NA	NA	NA	NA	NA	NA	NA	NA	NA	NA
2010/09/11	inventory_date	Other maple	Acer	Portland	Oregon	-122.6414406	45.56536205	NA	5905 Ne 24th Ave	6.35	good	no_info	0 to 15.24 cm	Portland	NA	NA	NA	NA	NA	NA	NA	NA	NA	NA	NA	NA	NA
2010/09/11	inventory_date	Other maple	Acer	Portland	Oregon	-122.6414354	45.56527784	NA	5857 Ne 24th Ave	6.35	good	no_info	0 to 15.24 cm	Portland	NA	NA	NA	NA	NA	NA	NA	NA	NA	NA	NA	NA	NA
2010/09/11	inventory_date	Beech	Fagus	Portland	Oregon	-122.6414392	45.56484051	NA	5825 Ne 24th Ave	2.54	fair	no_info	0 to 15.24 cm	Portland	NA	NA	NA	NA	NA	NA	NA	NA	NA	NA	NA	NA	NA
2010/09/11	inventory_date	Cherry	Prunus	Portland	Oregon	-122.6414386	45.56477193	NA	5815 Ne 24th Ave	15.24	good	no_info	0 to 15.24 cm	Portland	NA	NA	NA	NA	NA	NA	NA	NA	NA	NA	NA	NA	NA
2010/09/11	inventory_date	Elm	Ulmus	Portland	Oregon	-122.6414346	45.56471913	NA	5815 Ne 24th Ave	46.99	fair	no_info	45.72 to 60.96 cm	Portland	NA	NA	NA	NA	NA	NA	NA	NA	NA	NA	NA	NA	NA
2010/09/11	inventory_date	Elm	Ulmus	Portland	Oregon	-122.6414355	45.56463481	NA	2335 Ne Jarrett St	43.18	fair	no_info	30.48 to 45.72 cm	Portland	NA	NA	NA	NA	NA	NA	NA	NA	NA	NA	NA	NA	NA
2010/09/11	inventory_date	Other maple	Acer	Portland	Oregon	-122.6414361	45.56454192	NA	2335 Ne Jarrett St	13.97	good	no_info	0 to 15.24 cm	Portland	NA	NA	NA	NA	NA	NA	NA	NA	NA	NA	NA	NA	NA
2010/09/11	inventory_date	Cherry	Prunus	Portland	Oregon	-122.6415174	45.56448753	NA	2335 Ne Jarrett St	10.16	fair	no_info	0 to 15.24 cm	Portland	NA	NA	NA	NA	NA	NA	NA	NA	NA	NA	NA	NA	NA
2010/09/11	inventory_date	Cherry	Prunus	Portland	Oregon	-122.6416618	45.56448484	NA	2335 Ne Jarrett St	27.94	fair	no_info	15.24 to 30.48 cm	Portland	NA	NA	NA	NA	NA	NA	NA	NA	NA	NA	NA	NA	NA
2010/09/11	inventory_date	Cherry	Prunus	Portland	Oregon	-122.6417655	45.56448577	NA	2335 Ne Jarrett St	10.16	fair	no_info	0 to 15.24 cm	Portland	NA	NA	NA	NA	NA	NA	NA	NA	NA	NA	NA	NA	NA
2010/09/11	inventory_date	Other maple	Acer	Portland	Oregon	-122.6423645	45.56467037	NA	5810 Ne 23rd Ave	5.08	good	no_info	0 to 15.24 cm	Portland	NA	NA	NA	NA	NA	NA	NA	NA	NA	NA	NA	NA	NA
2010/09/11	inventory_date	Other maple	Acer	Portland	Oregon	-122.642363	45.56473757	NA	5818 Ne 23rd Ave	5.08	fair	no_info	0 to 15.24 cm	Portland	NA	NA	NA	NA	NA	NA	NA	NA	NA	NA	NA	NA	NA
2010/09/11	inventory_date	Crabapple	Malus	Portland	Oregon	-122.6423603	45.56477334	NA	5818 Ne 23rd Ave	2.54	fair	no_info	0 to 15.24 cm	Portland	NA	NA	NA	NA	NA	NA	NA	NA	NA	NA	NA	NA	NA
2010/09/11	inventory_date	Other maple	Acer	Portland	Oregon	-122.6423643	45.56482471	NA	5822 Ne 23rd Ave	7.62	good	no_info	0 to 15.24 cm	Portland	NA	NA	NA	NA	NA	NA	NA	NA	NA	NA	NA	NA	NA
2010/09/11	inventory_date	Katsura	Cercidiphyllum japonicum	Portland	Oregon	-122.6423629	45.56495191	NA	5834 Ne 23rd Ave	10.16	good	introduced	0 to 15.24 cm	Portland	NA	NA	NA	NA	NA	NA	NA	NA	NA	NA	NA	NA	NA
2010/09/11	inventory_date	Katsura	Cercidiphyllum japonicum	Portland	Oregon	-122.6423627	45.5650005	NA	5834 Ne 23rd Ave	7.62	poor	introduced	0 to 15.24 cm	Portland	NA	NA	NA	NA	NA	NA	NA	NA	NA	NA	NA	NA	NA
2010/09/11	inventory_date	Glorybower	Clerodendrum	Portland	Oregon	-122.6423602	45.56504198	NA	5834 Ne 23rd Ave	15.24	good	no_info	0 to 15.24 cm	Portland	NA	NA	NA	NA	NA	NA	NA	NA	NA	NA	NA	NA	NA
2010/09/11	inventory_date	Beech	Fagus	Portland	Oregon	-122.6423609	45.56538207	NA	5904 Ne 23rd Ave	6.35	good	no_info	0 to 15.24 cm	Portland	NA	NA	NA	NA	NA	NA	NA	NA	NA	NA	NA	NA	NA
2010/09/11	inventory_date	Snowbell	Styrax	Portland	Oregon	-122.6423668	45.56559201	NA	5924 Ne 23rd Ave	10.16	good	no_info	0 to 15.24 cm	Portland	NA	NA	NA	NA	NA	NA	NA	NA	NA	NA	NA	NA	NA
2010/09/11	inventory_date	Snowbell	Styrax	Portland	Oregon	-122.6423627	45.56564496	NA	5924 Ne 23rd Ave	8.89	good	no_info	0 to 15.24 cm	Portland	NA	NA	NA	NA	NA	NA	NA	NA	NA	NA	NA	NA	NA
2010/09/11	inventory_date	Snowbell	Styrax	Portland	Oregon	-122.6423625	45.56569212	NA	5924 Ne 23rd Ave	8.89	good	no_info	0 to 15.24 cm	Portland	NA	NA	NA	NA	NA	NA	NA	NA	NA	NA	NA	NA	NA
2010/09/11	inventory_date	Cherry	Prunus	Portland	Oregon	-122.6425074	45.56570514	NA	5925 Ne 23rd Ave	5.08	fair	no_info	0 to 15.24 cm	Portland	NA	NA	NA	NA	NA	NA	NA	NA	NA	NA	NA	NA	NA
2010/09/11	inventory_date	Crabapple	Malus	Portland	Oregon	-122.6425028	45.56531512	NA	5857 Ne 23rd Ave	2.54	good	no_info	0 to 15.24 cm	Portland	NA	NA	NA	NA	NA	NA	NA	NA	NA	NA	NA	NA	NA
2010/09/11	inventory_date	Other maple	Acer	Portland	Oregon	-122.643434	45.56503055	NA	5824 Ne 22Nd Ave	17.78	good	no_info	15.24 to 30.48 cm	Portland	NA	NA	NA	NA	NA	NA	NA	NA	NA	NA	NA	NA	NA
2010/09/11	inventory_date	Cherry	Prunus	Portland	Oregon	-122.6434293	45.56560794	NA	5918 Ne 22Nd Ave	1.27	good	no_info	0 to 15.24 cm	Portland	NA	NA	NA	NA	NA	NA	NA	NA	NA	NA	NA	NA	NA
2010/09/11	inventory_date	Cherry	Prunus	Portland	Oregon	-122.6434311	45.56565506	NA	5918 Ne 22Nd Ave	1.27	good	no_info	0 to 15.24 cm	Portland	NA	NA	NA	NA	NA	NA	NA	NA	NA	NA	NA	NA	NA
2010/09/11	inventory_date	Other maple	Acer	Portland	Oregon	-122.6429257	45.56622463	NA	2226 Ne Ainsworth St	19.05	good	no_info	15.24 to 30.48 cm	Portland	NA	NA	NA	NA	NA	NA	NA	NA	NA	NA	NA	NA	NA
2010/09/11	inventory_date	Other maple	Acer	Portland	Oregon	-122.6428301	45.56622498	NA	2226 Ne Ainsworth St	20.32	good	no_info	15.24 to 30.48 cm	Portland	NA	NA	NA	NA	NA	NA	NA	NA	NA	NA	NA	NA	NA
2010/09/11	inventory_date	Other maple	Acer	Portland	Oregon	-122.6427407	45.56622665	NA	2234 Ne Ainsworth St	12.7	good	no_info	0 to 15.24 cm	Portland	NA	NA	NA	NA	NA	NA	NA	NA	NA	NA	NA	NA	NA
2010/09/11	inventory_date	Other maple	Acer	Portland	Oregon	-122.6426613	45.5662267	NA	2234 Ne Ainsworth St	16.51	good	no_info	15.24 to 30.48 cm	Portland	NA	NA	NA	NA	NA	NA	NA	NA	NA	NA	NA	NA	NA
2010/09/11	inventory_date	Other maple	Acer	Portland	Oregon	-122.6425922	45.56622656	NA	2234 Ne Ainsworth St	19.05	good	no_info	15.24 to 30.48 cm	Portland	NA	NA	NA	NA	NA	NA	NA	NA	NA	NA	NA	NA	NA
2010/09/11	inventory_date	Other maple	Acer	Portland	Oregon	-122.6420429	45.56622821	NA	2316 Ne Ainsworth St	15.24	good	no_info	0 to 15.24 cm	Portland	NA	NA	NA	NA	NA	NA	NA	NA	NA	NA	NA	NA	NA
2010/09/11	inventory_date	Other maple	Acer	Portland	Oregon	-122.6419656	45.56622823	NA	2316 Ne Ainsworth St	15.24	good	no_info	0 to 15.24 cm	Portland	NA	NA	NA	NA	NA	NA	NA	NA	NA	NA	NA	NA	NA
2010/09/11	inventory_date	Cherry	Prunus	Portland	Oregon	-122.6418618	45.5662273	NA	2326 Ne Ainsworth St	25.4	good	no_info	15.24 to 30.48 cm	Portland	NA	NA	NA	NA	NA	NA	NA	NA	NA	NA	NA	NA	NA
2010/09/11	inventory_date	Cherry	Prunus	Portland	Oregon	-122.6417744	45.56622893	NA	2326 Ne Ainsworth St	17.78	good	no_info	15.24 to 30.48 cm	Portland	NA	NA	NA	NA	NA	NA	NA	NA	NA	NA	NA	NA	NA
2010/09/11	inventory_date	Cherry	Prunus	Portland	Oregon	-122.6410746	45.56623053	NA	2406 Ne Ainsworth St	6.35	good	no_info	0 to 15.24 cm	Portland	NA	NA	NA	NA	NA	NA	NA	NA	NA	NA	NA	NA	NA
2010/09/11	inventory_date	Cherry	Prunus	Portland	Oregon	-122.6409261	45.56622901	NA	2416 Ne Ainsworth St	12.7	good	no_info	0 to 15.24 cm	Portland	NA	NA	NA	NA	NA	NA	NA	NA	NA	NA	NA	NA	NA
2010/09/11	inventory_date	Other maple	Acer	Portland	Oregon	-122.6392972	45.56927434	NA	6405 Ne 26th Ave	7.62	good	no_info	0 to 15.24 cm	Portland	NA	NA	NA	NA	NA	NA	NA	NA	NA	NA	NA	NA	NA
2010/09/11	inventory_date	Other maple	Acer	Portland	Oregon	-122.639296	45.56932876	NA	6405 Ne 26th Ave	8.6360002286	good	no_info	0 to 15.24 cm	Portland	NA	NA	NA	NA	NA	NA	NA	NA	NA	NA	NA	NA	NA
2010/09/11	inventory_date	Cherry	Prunus	Portland	Oregon	-122.639296	45.56945421	NA	6415 Ne 26th Ave	63.5	fair	no_info	60.96 to 76.2 cm	Portland	NA	NA	NA	NA	NA	NA	NA	NA	NA	NA	NA	NA	NA
2010/09/11	inventory_date	Zelkova	Zelkova serrata	Portland	Oregon	-122.6392972	45.56952967	NA	6427 Ne 26th Ave	6.35	fair	introduced	0 to 15.24 cm	Portland	NA	NA	NA	NA	NA	NA	NA	NA	NA	NA	NA	NA	NA
2010/09/11	inventory_date	Zelkova	Zelkova serrata	Portland	Oregon	-122.6392979	45.5695885	NA	6427 Ne 26th Ave	6.8580001016	fair	introduced	0 to 15.24 cm	Portland	NA	NA	NA	NA	NA	NA	NA	NA	NA	NA	NA	NA	NA
2010/09/11	inventory_date	Cherry	Prunus	Portland	Oregon	-122.6392938	45.57103178	NA	6635 Ne 26th Ave	23.6220004826	good	no_info	15.24 to 30.48 cm	Portland	NA	NA	NA	NA	NA	NA	NA	NA	NA	NA	NA	NA	NA
2010/09/11	inventory_date	Cherry	Prunus	Portland	Oregon	-122.639293	45.57109396	NA	6635 Ne 26th Ave	26.1620004826	good	no_info	15.24 to 30.48 cm	Portland	NA	NA	NA	NA	NA	NA	NA	NA	NA	NA	NA	NA	NA
2010/09/11	inventory_date	Cherry	Prunus	Portland	Oregon	-122.6392907	45.57157693	NA	6725 Ne 26th Ave	55.88	fair	no_info	45.72 to 60.96 cm	Portland	NA	NA	NA	NA	NA	NA	NA	NA	NA	NA	NA	NA	NA
2010/09/11	inventory_date	Cherry	Prunus	Portland	Oregon	-122.6392915	45.57163908	NA	6725 Ne 26th Ave	62.7380019304	good	no_info	60.96 to 76.2 cm	Portland	NA	NA	NA	NA	NA	NA	NA	NA	NA	NA	NA	NA	NA
2010/09/11	inventory_date	Cherry	Prunus	Portland	Oregon	-122.6406925	45.57182172	NA	2426 Ne Dekum St	72.39	poor	no_info	60.96 to 76.2 cm	Portland	NA	NA	NA	NA	NA	NA	NA	NA	NA	NA	NA	NA	NA
2010/09/11	inventory_date	Cherry	Prunus	Portland	Oregon	-122.6412842	45.57079047	NA	6616 Ne 24th Ave	80.5180019304	good	no_info	more than 76.2 cm	Portland	NA	NA	NA	NA	NA	NA	NA	NA	NA	NA	NA	NA	NA
2010/09/11	inventory_date	Cherry	Prunus	Portland	Oregon	-122.641284	45.57074052	NA	6616 Ne 24th Ave	81.28	good	no_info	more than 76.2 cm	Portland	NA	NA	NA	NA	NA	NA	NA	NA	NA	NA	NA	NA	NA
2010/09/11	inventory_date	Other maple	Acer	Portland	Oregon	-122.6412872	45.57024088	NA	6526 Ne 24th Ave	16.51	good	no_info	15.24 to 30.48 cm	Portland	NA	NA	NA	NA	NA	NA	NA	NA	NA	NA	NA	NA	NA
2010/09/11	inventory_date	Other maple	Acer	Portland	Oregon	-122.6412898	45.57018422	NA	6526 Ne 24th Ave	20.5740009652	good	no_info	15.24 to 30.48 cm	Portland	NA	NA	NA	NA	NA	NA	NA	NA	NA	NA	NA	NA	NA
2010/09/11	inventory_date	Other maple	Acer	Portland	Oregon	-122.6412896	45.56967688	NA	6436 Ne 24th Ave	9.9060002286	good	no_info	0 to 15.24 cm	Portland	NA	NA	NA	NA	NA	NA	NA	NA	NA	NA	NA	NA	NA
2010/09/11	inventory_date	Crabapple	Malus	Portland	Oregon	-122.6412922	45.56957692	NA	6426 Ne 24th Ave	30.48	good	no_info	15.24 to 30.48 cm	Portland	NA	NA	NA	NA	NA	NA	NA	NA	NA	NA	NA	NA	NA
2010/09/11	inventory_date	Crabapple	Malus	Portland	Oregon	-122.6412904	45.56952921	NA	6426 Ne 24th Ave	27.4320004826	good	no_info	15.24 to 30.48 cm	Portland	NA	NA	NA	NA	NA	NA	NA	NA	NA	NA	NA	NA	NA
2010/09/11	inventory_date	Zelkova	Zelkova serrata	Portland	Oregon	-122.6403647	45.56992168	NA	6505 Ne 25th Ave	5.08	good	introduced	0 to 15.24 cm	Portland	NA	NA	NA	NA	NA	NA	NA	NA	NA	NA	NA	NA	NA
2010/09/11	inventory_date	Cherry	Prunus	Portland	Oregon	-122.6403634	45.57009378	NA	6515 Ne 25th Ave	56.3880019304	good	no_info	45.72 to 60.96 cm	Portland	NA	NA	NA	NA	NA	NA	NA	NA	NA	NA	NA	NA	NA
2010/09/11	inventory_date	Ginkgo	Ginkgo biloba	Portland	Oregon	-122.640376	45.57110045	NA	6633 Ne 25th Ave	5.5880001016	good	introduced	0 to 15.24 cm	Portland	NA	NA	NA	NA	NA	NA	NA	NA	NA	NA	NA	NA	NA
2010/09/11	inventory_date	Zelkova	Zelkova serrata	Portland	Oregon	-122.6403694	45.57130263	NA	6707 Ne 25th Ave	4.8259999238	good	introduced	0 to 15.24 cm	Portland	NA	NA	NA	NA	NA	NA	NA	NA	NA	NA	NA	NA	NA
2010/09/11	inventory_date	Zelkova	Zelkova serrata	Portland	Oregon	-122.6403685	45.57136037	NA	6707 Ne 25th Ave	4.3180001016	good	introduced	0 to 15.24 cm	Portland	NA	NA	NA	NA	NA	NA	NA	NA	NA	NA	NA	NA	NA
2010/09/11	inventory_date	Zelkova	Zelkova serrata	Portland	Oregon	-122.6403616	45.57147151	NA	6725 Ne 25th Ave	4.8259999238	good	introduced	0 to 15.24 cm	Portland	NA	NA	NA	NA	NA	NA	NA	NA	NA	NA	NA	NA	NA
2010/09/11	inventory_date	Other maple	Acer	Portland	Oregon	-122.640216	45.57105015	NA	6634 Ne 25th Ave	2.54	good	no_info	0 to 15.24 cm	Portland	NA	NA	NA	NA	NA	NA	NA	NA	NA	NA	NA	NA	NA
2010/09/11	inventory_date	Cherry	Prunus	Portland	Oregon	-122.6398856	45.57046236	NA	2510 Ne Liberty St	7.62	good	no_info	0 to 15.24 cm	Portland	NA	NA	NA	NA	NA	NA	NA	NA	NA	NA	NA	NA	NA
2010/09/11	inventory_date	Cherry	Prunus	Portland	Oregon	-122.6399646	45.57045978	NA	2510 Ne Liberty St	8.1280001016	good	no_info	0 to 15.24 cm	Portland	NA	NA	NA	NA	NA	NA	NA	NA	NA	NA	NA	NA	NA
2010/09/11	inventory_date	Other maple	Acer	Portland	Oregon	-122.6402053	45.56971927	NA	6434 Ne 25th Ave	3.81	good	no_info	0 to 15.24 cm	Portland	NA	NA	NA	NA	NA	NA	NA	NA	NA	NA	NA	NA	NA
2010/09/11	inventory_date	Other maple	Acer	Portland	Oregon	-122.6402114	45.5696692	NA	6434 Ne 25th Ave	5.08	good	no_info	0 to 15.24 cm	Portland	NA	NA	NA	NA	NA	NA	NA	NA	NA	NA	NA	NA	NA
2010/09/11	inventory_date	Other maple	Acer	Portland	Oregon	-122.6253325	45.55955894	NA	5104 Ne 37th Ave	5.841999873	good	no_info	0 to 15.24 cm	Portland	NA	NA	NA	NA	NA	NA	NA	NA	NA	NA	NA	NA	NA
2010/09/11	inventory_date	Zelkova	Zelkova serrata	Portland	Oregon	-122.6371586	45.56525325	NA	5849 Ne 28th Ave	6.35	good	introduced	0 to 15.24 cm	Portland	NA	NA	NA	NA	NA	NA	NA	NA	NA	NA	NA	NA	NA
2010/09/11	inventory_date	Zelkova	Zelkova serrata	Portland	Oregon	-122.6371614	45.56519127	NA	5849 Ne 28th Ave	5.08	good	introduced	0 to 15.24 cm	Portland	NA	NA	NA	NA	NA	NA	NA	NA	NA	NA	NA	NA	NA
2010/09/11	inventory_date	Crabapple	Malus	Portland	Oregon	-122.6371615	45.56510435	NA	5839 Ne 28th Ave	5.08	good	no_info	0 to 15.24 cm	Portland	NA	NA	NA	NA	NA	NA	NA	NA	NA	NA	NA	NA	NA
2010/09/11	inventory_date	Crabapple	Malus	Portland	Oregon	-122.6371628	45.56505073	NA	5839 Ne 28th Ave	5.08	good	no_info	0 to 15.24 cm	Portland	NA	NA	NA	NA	NA	NA	NA	NA	NA	NA	NA	NA	NA
2010/09/11	inventory_date	Other maple	Acer	Portland	Oregon	-122.6374455	45.56450009	NA	2727 Ne Jarrett St	5.08	good	no_info	0 to 15.24 cm	Portland	NA	NA	NA	NA	NA	NA	NA	NA	NA	NA	NA	NA	NA
2010/09/11	inventory_date	Other maple	Acer	Portland	Oregon	-122.6375268	45.56449501	NA	2727 Ne Jarrett St	5.08	good	no_info	0 to 15.24 cm	Portland	NA	NA	NA	NA	NA	NA	NA	NA	NA	NA	NA	NA	NA
2010/09/11	inventory_date	Other maple	Acer	Portland	Oregon	-122.6378898	45.56450255	NA	2707 Ne Jarrett St	27.4320004826	fair	no_info	15.24 to 30.48 cm	Portland	NA	NA	NA	NA	NA	NA	NA	NA	NA	NA	NA	NA	NA
2010/09/11	inventory_date	Other maple	Acer	Portland	Oregon	-122.6379863	45.56449838	NA	2707 Ne Jarrett St	24.8920004826	fair	no_info	15.24 to 30.48 cm	Portland	NA	NA	NA	NA	NA	NA	NA	NA	NA	NA	NA	NA	NA
2010/09/11	inventory_date	Other maple	Acer	Portland	Oregon	-122.6380793	45.56458239	NA	2707 Ne Jarrett St	24.8920004826	fair	no_info	15.24 to 30.48 cm	Portland	NA	NA	NA	NA	NA	NA	NA	NA	NA	NA	NA	NA	NA
2010/09/11	inventory_date	Other maple	Acer	Portland	Oregon	-122.6380826	45.56467044	NA	2707 Ne Jarrett St	25.4	fair	no_info	15.24 to 30.48 cm	Portland	NA	NA	NA	NA	NA	NA	NA	NA	NA	NA	NA	NA	NA
2010/09/11	inventory_date	Other maple	Acer	Portland	Oregon	-122.6380772	45.56475152	NA	2707 Ne Jarrett St	26.67	fair	no_info	15.24 to 30.48 cm	Portland	NA	NA	NA	NA	NA	NA	NA	NA	NA	NA	NA	NA	NA
2010/09/11	inventory_date	Other maple	Acer	Portland	Oregon	-122.6380817	45.56509557	NA	5846 Ne 27th Ave	11.43	good	no_info	0 to 15.24 cm	Portland	NA	NA	NA	NA	NA	NA	NA	NA	NA	NA	NA	NA	NA
2010/09/11	inventory_date	Other maple	Acer	Portland	Oregon	-122.63808	45.56514205	NA	5846 Ne 27th Ave	11.43	good	no_info	0 to 15.24 cm	Portland	NA	NA	NA	NA	NA	NA	NA	NA	NA	NA	NA	NA	NA
2010/09/11	inventory_date	Other maple	Acer	Portland	Oregon	-122.6380781	45.56518019	NA	5846 Ne 27th Ave	8.89	good	no_info	0 to 15.24 cm	Portland	NA	NA	NA	NA	NA	NA	NA	NA	NA	NA	NA	NA	NA
2010/09/11	inventory_date	Elm	Ulmus	Portland	Oregon	-122.6380845	45.56552898	NA	5914 Ne 27th Ave	8.89	good	no_info	0 to 15.24 cm	Portland	NA	NA	NA	NA	NA	NA	NA	NA	NA	NA	NA	NA	NA
2010/09/11	inventory_date	Elm	Ulmus	Portland	Oregon	-122.6380815	45.565585	NA	5914 Ne 27th Ave	7.62	good	no_info	0 to 15.24 cm	Portland	NA	NA	NA	NA	NA	NA	NA	NA	NA	NA	NA	NA	NA
2010/09/11	inventory_date	Other maple	Acer	Portland	Oregon	-122.6380779	45.56584942	NA	5936 Ne 27th Ave	32.5120004826	good	no_info	30.48 to 45.72 cm	Portland	NA	NA	NA	NA	NA	NA	NA	NA	NA	NA	NA	NA	NA
2010/09/11	inventory_date	Cherry	Prunus	Portland	Oregon	-122.638231	45.56491894	NA	5825 Ne 27th Ave	10.16	fair	no_info	0 to 15.24 cm	Portland	NA	NA	NA	NA	NA	NA	NA	NA	NA	NA	NA	NA	NA
2010/09/11	inventory_date	Cherry	Prunus	Portland	Oregon	-122.6382276	45.56487376	NA	5825 Ne 27th Ave	17.78	fair	no_info	15.24 to 30.48 cm	Portland	NA	NA	NA	NA	NA	NA	NA	NA	NA	NA	NA	NA	NA
2010/09/11	inventory_date	Cherry	Prunus	Portland	Oregon	-122.6382345	45.56483314	NA	5825 Ne 27th Ave	16.0020004826	fair	no_info	15.24 to 30.48 cm	Portland	NA	NA	NA	NA	NA	NA	NA	NA	NA	NA	NA	NA	NA
2010/09/11	inventory_date	Cherry	Prunus	Portland	Oregon	-122.6391514	45.56458864	NA	2605 Ne Jarrett St	50.8	poor	no_info	45.72 to 60.96 cm	Portland	NA	NA	NA	NA	NA	NA	NA	NA	NA	NA	NA	NA	NA
2010/09/11	inventory_date	Other maple	Acer	Portland	Oregon	-122.6391486	45.56481644	NA	5824 Ne 26th Ave	13.97	good	no_info	0 to 15.24 cm	Portland	NA	NA	NA	NA	NA	NA	NA	NA	NA	NA	NA	NA	NA
2010/09/11	inventory_date	Other maple	Acer	Portland	Oregon	-122.6391492	45.5650013	NA	5834 Ne 26th Ave	2.7940000508	good	no_info	0 to 15.24 cm	Portland	NA	NA	NA	NA	NA	NA	NA	NA	NA	NA	NA	NA	NA
2010/09/11	inventory_date	Crabapple	Malus	Portland	Oregon	-122.6391515	45.56530044	NA	5906 Ne 26th Ave	3.81	good	no_info	0 to 15.24 cm	Portland	NA	NA	NA	NA	NA	NA	NA	NA	NA	NA	NA	NA	NA
2010/09/11	inventory_date	Crabapple	Malus	Portland	Oregon	-122.639154	45.56533255	NA	5906 Ne 26th Ave	7.111999873	good	no_info	0 to 15.24 cm	Portland	NA	NA	NA	NA	NA	NA	NA	NA	NA	NA	NA	NA	NA
2010/09/11	inventory_date	Crabapple	Malus	Portland	Oregon	-122.6391532	45.565379	NA	5906 Ne 26th Ave	6.35	good	no_info	0 to 15.24 cm	Portland	NA	NA	NA	NA	NA	NA	NA	NA	NA	NA	NA	NA	NA
2010/09/11	inventory_date	Other maple	Acer	Portland	Oregon	-122.6392986	45.56586125	NA	5935 Ne 26th Ave	12.7	good	no_info	0 to 15.24 cm	Portland	NA	NA	NA	NA	NA	NA	NA	NA	NA	NA	NA	NA	NA
2010/09/11	inventory_date	Cherry	Prunus	Portland	Oregon	-122.6392996	45.5657871	NA	5935 Ne 26th Ave	50.8	fair	no_info	45.72 to 60.96 cm	Portland	NA	NA	NA	NA	NA	NA	NA	NA	NA	NA	NA	NA	NA
2010/09/11	inventory_date	Other maple	Acer	Portland	Oregon	-122.6392978	45.56570676	NA	5925 Ne 26th Ave	6.35	good	no_info	0 to 15.24 cm	Portland	NA	NA	NA	NA	NA	NA	NA	NA	NA	NA	NA	NA	NA
2010/09/11	inventory_date	Other maple	Acer	Portland	Oregon	-122.6392979	45.56560674	NA	5925 Ne 26th Ave	5.08	good	no_info	0 to 15.24 cm	Portland	NA	NA	NA	NA	NA	NA	NA	NA	NA	NA	NA	NA	NA
2010/09/11	inventory_date	Cherry	Prunus	Portland	Oregon	-122.6392979	45.56550492	NA	5909 Ne 26th Ave	38.607999492	fair	no_info	30.48 to 45.72 cm	Portland	NA	NA	NA	NA	NA	NA	NA	NA	NA	NA	NA	NA	NA
2010/09/11	inventory_date	Other maple	Acer	Portland	Oregon	-122.639299	45.56489581	NA	5825 Ne 26th Ave	7.62	good	no_info	0 to 15.24 cm	Portland	NA	NA	NA	NA	NA	NA	NA	NA	NA	NA	NA	NA	NA
2010/09/11	inventory_date	Other maple	Acer	Portland	Oregon	-122.6392992	45.56483329	NA	5825 Ne 26th Ave	7.62	good	no_info	0 to 15.24 cm	Portland	NA	NA	NA	NA	NA	NA	NA	NA	NA	NA	NA	NA	NA
2010/09/11	inventory_date	Crabapple	Malus	Portland	Oregon	-122.6393017	45.56476626	NA	5815 Ne 26th Ave	8.89	good	no_info	0 to 15.24 cm	Portland	NA	NA	NA	NA	NA	NA	NA	NA	NA	NA	NA	NA	NA
2010/09/11	inventory_date	Crabapple	Malus	Portland	Oregon	-122.6392992	45.56469754	NA	5815 Ne 26th Ave	11.43	good	no_info	0 to 15.24 cm	Portland	NA	NA	NA	NA	NA	NA	NA	NA	NA	NA	NA	NA	NA
2010/09/11	inventory_date	Other maple	Acer	Portland	Oregon	-122.6393754	45.56449338	NA	5805 Ne 26th Ave	5.08	good	no_info	0 to 15.24 cm	Portland	NA	NA	NA	NA	NA	NA	NA	NA	NA	NA	NA	NA	NA
2010/09/11	inventory_date	Other maple	Acer	Portland	Oregon	-122.6394551	45.5644925	NA	5805 Ne 26th Ave	5.08	good	no_info	0 to 15.24 cm	Portland	NA	NA	NA	NA	NA	NA	NA	NA	NA	NA	NA	NA	NA
2010/09/11	inventory_date	Other maple	Acer	Portland	Oregon	-122.6395381	45.56449214	NA	5805 Ne 26th Ave	5.08	good	no_info	0 to 15.24 cm	Portland	NA	NA	NA	NA	NA	NA	NA	NA	NA	NA	NA	NA	NA
2010/09/11	inventory_date	Other maple	Acer	Portland	Oregon	-122.6402298	45.56481254	NA	5826 Ne 25th Ave	2.54	good	no_info	0 to 15.24 cm	Portland	NA	NA	NA	NA	NA	NA	NA	NA	NA	NA	NA	NA	NA
2010/09/11	inventory_date	Other maple	Acer	Portland	Oregon	-122.6402298	45.56484365	NA	5826 Ne 25th Ave	2.54	good	no_info	0 to 15.24 cm	Portland	NA	NA	NA	NA	NA	NA	NA	NA	NA	NA	NA	NA	NA
2010/09/11	inventory_date	Other maple	Acer	Portland	Oregon	-122.6402319	45.56487576	NA	5826 Ne 25th Ave	2.54	good	no_info	0 to 15.24 cm	Portland	NA	NA	NA	NA	NA	NA	NA	NA	NA	NA	NA	NA	NA
2010/09/11	inventory_date	Other maple	Acer	Portland	Oregon	-122.6402342	45.56490899	NA	5826 Ne 25th Ave	2.54	good	no_info	0 to 15.24 cm	Portland	NA	NA	NA	NA	NA	NA	NA	NA	NA	NA	NA	NA	NA
2010/09/11	inventory_date	Other maple	Acer	Portland	Oregon	-122.6402113	45.56481326	NA	5826 Ne 25th Ave	2.54	good	no_info	0 to 15.24 cm	Portland	NA	NA	NA	NA	NA	NA	NA	NA	NA	NA	NA	NA	NA
2010/09/11	inventory_date	Other maple	Acer	Portland	Oregon	-122.6402136	45.56484395	NA	5826 Ne 25th Ave	2.54	good	no_info	0 to 15.24 cm	Portland	NA	NA	NA	NA	NA	NA	NA	NA	NA	NA	NA	NA	NA
2010/09/11	inventory_date	Other maple	Acer	Portland	Oregon	-122.6402148	45.56487556	NA	5826 Ne 25th Ave	2.54	good	no_info	0 to 15.24 cm	Portland	NA	NA	NA	NA	NA	NA	NA	NA	NA	NA	NA	NA	NA
2010/09/11	inventory_date	Other maple	Acer	Portland	Oregon	-122.6402145	45.56490948	NA	5826 Ne 25th Ave	2.54	good	no_info	0 to 15.24 cm	Portland	NA	NA	NA	NA	NA	NA	NA	NA	NA	NA	NA	NA	NA
2010/09/11	inventory_date	Elm	Ulmus	Portland	Oregon	-122.6402195	45.5650331	NA	5834 Ne 25th Ave	2.54	fair	no_info	0 to 15.24 cm	Portland	NA	NA	NA	NA	NA	NA	NA	NA	NA	NA	NA	NA	NA
2010/09/11	inventory_date	Cherry	Prunus	Portland	Oregon	-122.6397059	45.56623094	NA	2526 Ne Ainsworth St	7.111999873	good	no_info	0 to 15.24 cm	Portland	NA	NA	NA	NA	NA	NA	NA	NA	NA	NA	NA	NA	NA
2010/09/11	inventory_date	Cherry	Prunus	Portland	Oregon	-122.6396258	45.56623108	NA	2526 Ne Ainsworth St	7.111999873	good	no_info	0 to 15.24 cm	Portland	NA	NA	NA	NA	NA	NA	NA	NA	NA	NA	NA	NA	NA
2010/09/11	inventory_date	Cherry	Prunus	Portland	Oregon	-122.6254582	45.56107803	NA	5262 Ne 37th Ave	15.493999746	poor	no_info	15.24 to 30.48 cm	Portland	NA	NA	NA	NA	NA	NA	NA	NA	NA	NA	NA	NA	NA
2010/09/11	inventory_date	Cherry	Prunus	Portland	Oregon	-122.6254554	45.56119162	NA	5262 Ne 37th Ave	25.4	poor	no_info	15.24 to 30.48 cm	Portland	NA	NA	NA	NA	NA	NA	NA	NA	NA	NA	NA	NA	NA
2010/09/11	inventory_date	Other maple	Acer	Portland	Oregon	-122.623003	45.55985263	NA	5117 Ne 39th Ave	11.937999492	good	no_info	0 to 15.24 cm	Portland	NA	NA	NA	NA	NA	NA	NA	NA	NA	NA	NA	NA	NA
2010/09/11	inventory_date	Other maple	Acer	Portland	Oregon	-122.6230004	45.55978234	NA	5117 Ne 39th Ave	10.9220004826	good	no_info	0 to 15.24 cm	Portland	NA	NA	NA	NA	NA	NA	NA	NA	NA	NA	NA	NA	NA
2010/09/11	inventory_date	Glorybower	Clerodendrum	Portland	Oregon	-122.6230134	45.55963957	no_info	3855 Ne Webster St	6.0960002286	good	no_info	0 to 15.24 cm	Portland	NA	NA	NA	NA	NA	NA	NA	NA	NA	NA	NA	NA	NA
2010/09/11	inventory_date	Ginkgo	Ginkgo biloba	Portland	Oregon	-122.6231084	45.56027643	NA	3855 Ne Sumner St	3.81	good	introduced	0 to 15.24 cm	Portland	NA	NA	NA	NA	NA	NA	NA	NA	NA	NA	NA	NA	NA
2010/09/11	inventory_date	Cherry	Prunus	Portland	Oregon	-122.6235707	45.56027252	NA	3837 Ne Sumner St	11.43	good	no_info	0 to 15.24 cm	Portland	NA	NA	NA	NA	NA	NA	NA	NA	NA	NA	NA	NA	NA
2010/09/11	inventory_date	Other maple	Acer	Portland	Oregon	-122.6241529	45.56026732	NA	3805 Ne Sumner St	2.54	fair	no_info	0 to 15.24 cm	Portland	NA	NA	NA	NA	NA	NA	NA	NA	NA	NA	NA	NA	NA
2010/09/11	inventory_date	Other maple	Acer	Portland	Oregon	-122.6242543	45.56026637	NA	3805 Ne Sumner St	2.54	fair	no_info	0 to 15.24 cm	Portland	NA	NA	NA	NA	NA	NA	NA	NA	NA	NA	NA	NA	NA
2010/09/11	inventory_date	Cherry	Prunus	Portland	Oregon	-122.6249193	45.56025686	NA	3727 Ne Sumner St	17.78	good	no_info	15.24 to 30.48 cm	Portland	NA	NA	NA	NA	NA	NA	NA	NA	NA	NA	NA	NA	NA
2010/09/11	inventory_date	Cherry	Prunus	Portland	Oregon	-122.6249759	45.56025766	NA	3727 Ne Sumner St	13.4620004826	good	no_info	0 to 15.24 cm	Portland	NA	NA	NA	NA	NA	NA	NA	NA	NA	NA	NA	NA	NA
2010/09/11	inventory_date	Cherry	Prunus	Portland	Oregon	-122.6250418	45.56025645	NA	3727 Ne Sumner St	9.651999873	poor	no_info	0 to 15.24 cm	Portland	NA	NA	NA	NA	NA	NA	NA	NA	NA	NA	NA	NA	NA
2010/09/11	inventory_date	Crabapple	Malus	Portland	Oregon	-122.6233822	45.56086834	NA	3854 Ne Roselawn St	1.27	fair	no_info	0 to 15.24 cm	Portland	NA	NA	NA	NA	NA	NA	NA	NA	NA	NA	NA	NA	NA
2010/09/11	inventory_date	Cherry	Prunus	Portland	Oregon	-122.6232031	45.56087119	NA	3854 Ne Roselawn St	12.4460002286	good	no_info	0 to 15.24 cm	Portland	NA	NA	NA	NA	NA	NA	NA	NA	NA	NA	NA	NA	NA
2010/09/11	inventory_date	Other maple	Acer	Portland	Oregon	-122.6250739	45.5601633	NA	3722 Ne Sumner St	12.1920004826	good	no_info	0 to 15.24 cm	Portland	NA	NA	NA	NA	NA	NA	NA	NA	NA	NA	NA	NA	NA
2010/09/11	inventory_date	Other maple	Acer	Portland	Oregon	-122.6249652	45.56016322	NA	3726 Ne Sumner St	10.667999492	good	no_info	0 to 15.24 cm	Portland	NA	NA	NA	NA	NA	NA	NA	NA	NA	NA	NA	NA	NA
2010/09/11	inventory_date	Other maple	Acer	Portland	Oregon	-122.6247497	45.56016166	NA	3734 Ne Sumner St	12.4460002286	good	no_info	0 to 15.24 cm	Portland	NA	NA	NA	NA	NA	NA	NA	NA	NA	NA	NA	NA	NA
2010/09/11	inventory_date	Elm	Ulmus	Portland	Oregon	-122.6246371	45.56016304	NA	3748 Ne Sumner St	2.54	good	no_info	0 to 15.24 cm	Portland	NA	NA	NA	NA	NA	NA	NA	NA	NA	NA	NA	NA	NA
2010/10/22	inventory_date	Cherry	Prunus	Portland	Oregon	-122.633952	45.56818634	NA	6237 Ne 31St Ave	30.48	fair	no_info	15.24 to 30.48 cm	Portland	NA	NA	NA	NA	NA	NA	NA	NA	NA	NA	NA	NA	NA
2010/10/22	inventory_date	Other maple	Acer	Portland	Oregon	-122.63371	45.56818661	NA	6236 Ne 31St Ave	14.223999746	fair	no_info	0 to 15.24 cm	Portland	NA	NA	NA	NA	NA	NA	NA	NA	NA	NA	NA	NA	NA
2010/10/22	inventory_date	Other maple	Acer	Portland	Oregon	-122.633614	45.568189	NA	6236 Ne 31St Ave	18.5420004826	good	no_info	15.24 to 30.48 cm	Portland	NA	NA	NA	NA	NA	NA	NA	NA	NA	NA	NA	NA	NA
2010/10/22	inventory_date	Other maple	Acer	Portland	Oregon	-122.6335119	45.56819209	NA	6236 Ne 31St Ave	18.287999492	good	no_info	15.24 to 30.48 cm	Portland	NA	NA	NA	NA	NA	NA	NA	NA	NA	NA	NA	NA	NA
2010/10/22	inventory_date	Other maple	Acer	Portland	Oregon	-122.633409	45.5681922	NA	6236 Ne 31St Ave	19.05	good	no_info	15.24 to 30.48 cm	Portland	NA	NA	NA	NA	NA	NA	NA	NA	NA	NA	NA	NA	NA
2010/10/22	inventory_date	Other maple	Acer	Portland	Oregon	-122.6330829	45.56819403	NA	6237 Ne 32Nd Ave	35.8140009652	good	no_info	30.48 to 45.72 cm	Portland	NA	NA	NA	NA	NA	NA	NA	NA	NA	NA	NA	NA	NA
2011/07/16	inventory_date	Sweetgum	Liquidambar	Portland	Oregon	-122.6473512	45.48024111	NA	5848 Se 18th Ave	26.67	good	no_info	15.24 to 30.48 cm	Portland	NA	NA	NA	NA	NA	NA	NA	NA	NA	NA	NA	NA	NA
2011/06/25	inventory_date	Walnut	Juglans	Portland	Oregon	-122.6920337	45.55759966	NA	2414 N Wygant St	54.61	good	no_info	45.72 to 60.96 cm	Portland	NA	NA	NA	NA	NA	NA	NA	NA	NA	NA	NA	NA	NA
2011/06/25	inventory_date	Golden rain tree	Koelreuteria paniculata	Portland	Oregon	-122.6902484	45.5575887	NA	2214 N Wygant St	15.493999746	good	introduced	15.24 to 30.48 cm	Portland	NA	NA	NA	NA	NA	NA	NA	NA	NA	NA	NA	NA	NA
2011/06/25	inventory_date	Golden rain tree	Koelreuteria paniculata	Portland	Oregon	-122.6901837	45.55759096	NA	2214 N Wygant St	12.953999746	good	introduced	0 to 15.24 cm	Portland	NA	NA	NA	NA	NA	NA	NA	NA	NA	NA	NA	NA	NA
2011/06/25	inventory_date	Walnut	Juglans	Portland	Oregon	-122.691219	45.55769572	NA	2315 N Wygant St	55.1180019304	good	no_info	45.72 to 60.96 cm	Portland	NA	NA	NA	NA	NA	NA	NA	NA	NA	NA	NA	NA	NA
2011/06/25	inventory_date	Golden rain tree	Koelreuteria paniculata	Portland	Oregon	-122.6916665	45.55831601	NA	2416 N Humboldt St	11.937999492	good	introduced	0 to 15.24 cm	Portland	NA	NA	NA	NA	NA	NA	NA	NA	NA	NA	NA	NA	NA
2011/06/25	inventory_date	Golden rain tree	Koelreuteria paniculata	Portland	Oregon	-122.6916119	45.55831705	NA	2416 N Humboldt St	12.1920004826	good	introduced	0 to 15.24 cm	Portland	NA	NA	NA	NA	NA	NA	NA	NA	NA	NA	NA	NA	NA
2011/06/25	inventory_date	Palm	Trachycarpus	Portland	Oregon	-122.6908322	45.55831044	NA	2236 N Humboldt St	22.86	good	no_info	15.24 to 30.48 cm	Portland	NA	NA	NA	NA	NA	NA	NA	NA	NA	NA	NA	NA	NA
2011/06/25	inventory_date	NA	NA	Portland	Oregon	-122.6902198	45.55841183	NA	2205 N Humboldt St	11.683999746	dead	no_info	0 to 15.24 cm	Portland	NA	NA	NA	NA	NA	NA	NA	NA	NA	NA	NA	NA	NA
2011/06/25	inventory_date	Fir	Abies	Portland	Oregon	-122.6901829	45.55902321	NA	4931 N Gay Ave	45.4659990094	good	no_info	30.48 to 45.72 cm	Portland	NA	NA	NA	NA	NA	NA	NA	NA	NA	NA	NA	NA	NA
2011/06/25	inventory_date	NA	NA	Portland	Oregon	-122.6902231	45.55976967	NA	5031 N Gay Ave	4.8259999238	dead	no_info	0 to 15.24 cm	Portland	NA	NA	NA	NA	NA	NA	NA	NA	NA	NA	NA	NA	NA
2011/06/25	inventory_date	Black locust	Robinia pseudoacacia	Portland	Oregon	-122.6901242	45.55969549	NA	5031 N Gay Ave	15.24	good	introduced	0 to 15.24 cm	Portland	NA	NA	NA	NA	NA	NA	NA	NA	NA	NA	NA	NA	NA
2011/06/25	inventory_date	Black locust	Robinia pseudoacacia	Portland	Oregon	-122.690118	45.55962444	NA	5031 N Gay Ave	12.7	good	introduced	0 to 15.24 cm	Portland	NA	NA	NA	NA	NA	NA	NA	NA	NA	NA	NA	NA	NA
2011/06/25	inventory_date	Black locust	Robinia pseudoacacia	Portland	Oregon	-122.6901238	45.55955071	NA	5031 N Gay Ave	14.7320004826	good	introduced	0 to 15.24 cm	Portland	NA	NA	NA	NA	NA	NA	NA	NA	NA	NA	NA	NA	NA
2011/06/25	inventory_date	Hawthorn	Crataegus	Portland	Oregon	-122.6901042	45.55778771	NA	4807 N Gay Ave	2.54	good	no_info	0 to 15.24 cm	Portland	NA	NA	NA	NA	NA	NA	NA	NA	NA	NA	NA	NA	NA
2011/06/25	inventory_date	Golden rain tree	Koelreuteria paniculata	Portland	Oregon	-122.6796679	45.55834339	NA	4906 N Montana Ave	2.54	fair	introduced	0 to 15.24 cm	Portland	NA	NA	NA	NA	NA	NA	NA	NA	NA	NA	NA	NA	NA
2011/06/25	inventory_date	Hawthorn	Crataegus	Portland	Oregon	-122.6800159	45.55883986	NA	1232 N Alberta St	42.1640009652	fair	no_info	30.48 to 45.72 cm	Portland	NA	NA	NA	NA	NA	NA	NA	NA	NA	NA	NA	NA	NA
2011/06/25	inventory_date	False cypress	Chamaecyparis	Portland	Oregon	-122.6792539	45.55976839	NA	1211 N Webster St	39.877999492	good	no_info	30.48 to 45.72 cm	Portland	NA	NA	NA	NA	NA	NA	NA	NA	NA	NA	NA	NA	NA
2011/06/25	inventory_date	Hawthorn	Crataegus	Portland	Oregon	-122.6799995	45.56015712	NA	5122 N Montana Ave	5.08	good	no_info	0 to 15.24 cm	Portland	NA	NA	NA	NA	NA	NA	NA	NA	NA	NA	NA	NA	NA
2011/06/25	inventory_date	Hawthorn	Crataegus	Portland	Oregon	-122.6793206	45.56036834	NA	5135 N Minnesota Ave	25.4	good	no_info	15.24 to 30.48 cm	Portland	NA	NA	NA	NA	NA	NA	NA	NA	NA	NA	NA	NA	NA
2011/06/25	inventory_date	Catalpa	Catalpa	Portland	Oregon	-122.6808708	45.5596498	NA	5036 N Maryland Ave	6.35	good	no_info	0 to 15.24 cm	Portland	NA	NA	NA	NA	NA	NA	NA	NA	NA	NA	NA	NA	NA
2011/06/25	inventory_date	Catalpa	Catalpa	Portland	Oregon	-122.6808097	45.55965096	NA	5036 N Maryland Ave	7.873999746	good	no_info	0 to 15.24 cm	Portland	NA	NA	NA	NA	NA	NA	NA	NA	NA	NA	NA	NA	NA
2011/06/25	inventory_date	Walnut	Juglans	Portland	Oregon	-122.6801846	45.55883666	NA	4931 N Montana Ave	37.5920004826	fair	no_info	30.48 to 45.72 cm	Portland	NA	NA	NA	NA	NA	NA	NA	NA	NA	NA	NA	NA	NA
2011/06/25	inventory_date	Hawthorn	Crataegus	Portland	Oregon	-122.6801859	45.5585667	NA	4915 N Montana Ave	5.5880001016	fair	no_info	0 to 15.24 cm	Portland	NA	NA	NA	NA	NA	NA	NA	NA	NA	NA	NA	NA	NA
2011/06/25	inventory_date	Hawthorn	Crataegus	Portland	Oregon	-122.6801977	45.55842128	NA	4905 N Montana Ave	3.81	good	no_info	0 to 15.24 cm	Portland	NA	NA	NA	NA	NA	NA	NA	NA	NA	NA	NA	NA	NA
2011/06/25	inventory_date	Walnut	Juglans	Portland	Oregon	-122.6806447	45.55762959	NA	4806 N Maryland Ave	58.42	fair	no_info	45.72 to 60.96 cm	Portland	NA	NA	NA	NA	NA	NA	NA	NA	NA	NA	NA	NA	NA
2011/06/25	inventory_date	Sweetgum	Liquidambar	Portland	Oregon	-122.6810448	45.5577406	NA	4806 N Maryland Ave	23.1140009652	good	no_info	15.24 to 30.48 cm	Portland	NA	NA	NA	NA	NA	NA	NA	NA	NA	NA	NA	NA	NA
2011/06/25	inventory_date	Hawthorn	Crataegus	Portland	Oregon	-122.6812708	45.55975674	NA	5109 N Maryland Ave	8.381999873	good	no_info	0 to 15.24 cm	Portland	NA	NA	NA	NA	NA	NA	NA	NA	NA	NA	NA	NA	NA
2011/06/25	inventory_date	Hawthorn	Crataegus	Portland	Oregon	-122.6816305	45.55976218	NA	5109 N Maryland Ave	12.4460002286	fair	no_info	0 to 15.24 cm	Portland	NA	NA	NA	NA	NA	NA	NA	NA	NA	NA	NA	NA	NA
2011/06/25	inventory_date	Walnut	Juglans	Portland	Oregon	-122.6886347	45.56118682	NA	2054 N Emerson St	28.7020004826	good	no_info	15.24 to 30.48 cm	Portland	NA	NA	NA	NA	NA	NA	NA	NA	NA	NA	NA	NA	NA
2011/07/21	inventory_date	Hawthorn	Crataegus	Portland	Oregon	-122.6477136	45.48006617	NA	5843 Se 18th Ave	5.08	good	no_info	0 to 15.24 cm	Portland	NA	NA	NA	NA	NA	NA	NA	NA	NA	NA	NA	NA	NA
2011/07/21	inventory_date	Pear	Pyrus	Portland	Oregon	-122.6479802	45.48006602	NA	5830 Se 17th Ave	11.937999492	fair	no_info	0 to 15.24 cm	Portland	NA	NA	NA	NA	NA	NA	NA	NA	NA	NA	NA	NA	NA
2011/07/21	inventory_date	Pear	Pyrus	Portland	Oregon	-122.6481007	45.4800643	NA	5830 Se 17th Ave	12.7	fair	no_info	0 to 15.24 cm	Portland	NA	NA	NA	NA	NA	NA	NA	NA	NA	NA	NA	NA	NA
2011/07/21	inventory_date	Pear	Pyrus	Portland	Oregon	-122.648344	45.48065068	NA	5736 Se 17th Ave	27.6859990094	fair	no_info	15.24 to 30.48 cm	Portland	NA	NA	NA	NA	NA	NA	NA	NA	NA	NA	NA	NA	NA
2011/07/21	inventory_date	Pear	Pyrus	Portland	Oregon	-122.6483486	45.48074046	NA	5736 Se 17th Ave	27.4320004826	fair	no_info	15.24 to 30.48 cm	Portland	NA	NA	NA	NA	NA	NA	NA	NA	NA	NA	NA	NA	NA
2011/07/21	inventory_date	Pear	Pyrus	Portland	Oregon	-122.6483533	45.48088203	NA	5736 Se 17th Ave	27.4320004826	fair	no_info	15.24 to 30.48 cm	Portland	NA	NA	NA	NA	NA	NA	NA	NA	NA	NA	NA	NA	NA
2011/07/21	inventory_date	Pear	Pyrus	Portland	Oregon	-122.6485148	45.48127014	NA	5741-5745 Se 17th Ave	13.97	fair	no_info	0 to 15.24 cm	Portland	NA	NA	NA	NA	NA	NA	NA	NA	NA	NA	NA	NA	NA
2011/07/21	inventory_date	Pear	Pyrus	Portland	Oregon	-122.6485153	45.48101508	NA	5741-5745 Se 17th Ave	11.683999746	good	no_info	0 to 15.24 cm	Portland	NA	NA	NA	NA	NA	NA	NA	NA	NA	NA	NA	NA	NA
2011/07/21	inventory_date	Hawthorn	Crataegus	Portland	Oregon	-122.6488615	45.47998796	NA	1638 Se Knight St	42.6719980442	fair	no_info	30.48 to 45.72 cm	Portland	NA	NA	NA	NA	NA	NA	NA	NA	NA	NA	NA	NA	NA
2011/07/21	inventory_date	Pear	Pyrus	Portland	Oregon	-122.6486084	45.47998585	NA	1638 Se Knight St	4.571999873	good	no_info	0 to 15.24 cm	Portland	NA	NA	NA	NA	NA	NA	NA	NA	NA	NA	NA	NA	NA
2011/07/21	inventory_date	Pear	Pyrus	Portland	Oregon	-122.6484933	45.4799191	NA	1638 Se Knight St	40.8940009652	fair	no_info	30.48 to 45.72 cm	Portland	NA	NA	NA	NA	NA	NA	NA	NA	NA	NA	NA	NA	NA
2011/07/21	inventory_date	Pear	Pyrus	Portland	Oregon	-122.6484897	45.47982417	NA	1638 Se Knight St	32.7659990094	fair	no_info	30.48 to 45.72 cm	Portland	NA	NA	NA	NA	NA	NA	NA	NA	NA	NA	NA	NA	NA
2011/07/21	inventory_date	Pear	Pyrus	Portland	Oregon	-122.648483	45.47974042	NA	1638 Se Knight St	34.29	fair	no_info	30.48 to 45.72 cm	Portland	NA	NA	NA	NA	NA	NA	NA	NA	NA	NA	NA	NA	NA
2011/07/21	inventory_date	Pear	Pyrus	Portland	Oregon	-122.648475	45.4796584	NA	1638 Se Knight St	25.4	fair	no_info	15.24 to 30.48 cm	Portland	NA	NA	NA	NA	NA	NA	NA	NA	NA	NA	NA	NA	NA
2011/07/21	inventory_date	Pear	Pyrus	Portland	Oregon	-122.648457	45.47924878	NA	5951 Se 17th Ave	40.1320004826	good	no_info	30.48 to 45.72 cm	Portland	NA	NA	NA	NA	NA	NA	NA	NA	NA	NA	NA	NA	NA
2011/07/21	inventory_date	Pear	Pyrus	Portland	Oregon	-122.6484556	45.47916107	NA	5951 Se 17th Ave	38.3540009652	fair	no_info	30.48 to 45.72 cm	Portland	NA	NA	NA	NA	NA	NA	NA	NA	NA	NA	NA	NA	NA
2011/07/21	inventory_date	Walnut	Juglans	Portland	Oregon	-122.6491335	45.47761999	NA	6214 Se Milwaukie Ave	54.8640009652	poor	no_info	45.72 to 60.96 cm	Portland	NA	NA	NA	NA	NA	NA	NA	NA	NA	NA	NA	NA	NA
2011/07/21	inventory_date	Pear	Pyrus	Portland	Oregon	-122.6491046	45.47745121	NA	6220 W/ Se Milwaukie Ave	2.7940000508	poor	no_info	0 to 15.24 cm	Portland	NA	NA	NA	NA	NA	NA	NA	NA	NA	NA	NA	NA	NA
2011/07/21	inventory_date	Pear	Pyrus	Portland	Oregon	-122.6483287	45.47805115	NA	6123 Se 17th Ave	11.937999492	fair	no_info	0 to 15.24 cm	Portland	NA	NA	NA	NA	NA	NA	NA	NA	NA	NA	NA	NA	NA
2011/07/21	inventory_date	Pear	Pyrus	Portland	Oregon	-122.6483324	45.47809387	NA	6123 Se 17th Ave	13.7160002286	fair	no_info	0 to 15.24 cm	Portland	NA	NA	NA	NA	NA	NA	NA	NA	NA	NA	NA	NA	NA
2011/07/21	inventory_date	Pear	Pyrus	Portland	Oregon	-122.6483451	45.47819213	NA	6113 Se 17th Ave	30.7340009652	fair	no_info	30.48 to 45.72 cm	Portland	NA	NA	NA	NA	NA	NA	NA	NA	NA	NA	NA	NA	NA
2011/07/21	inventory_date	Pear	Pyrus	Portland	Oregon	-122.6483543	45.47826943	NA	6113 Se 17th Ave	36.067999492	fair	no_info	30.48 to 45.72 cm	Portland	NA	NA	NA	NA	NA	NA	NA	NA	NA	NA	NA	NA	NA
2011/07/21	inventory_date	Pear	Pyrus	Portland	Oregon	-122.6483647	45.47835186	NA	6105 Se 17th Ave	17.017999492	fair	no_info	15.24 to 30.48 cm	Portland	NA	NA	NA	NA	NA	NA	NA	NA	NA	NA	NA	NA	NA
2011/07/21	inventory_date	Pear	Pyrus	Portland	Oregon	-122.6483767	45.47845898	NA	6033 Se 17th Ave	24.3840009652	fair	no_info	15.24 to 30.48 cm	Portland	NA	NA	NA	NA	NA	NA	NA	NA	NA	NA	NA	NA	NA
2011/07/21	inventory_date	Pear	Pyrus	Portland	Oregon	-122.6483873	45.47854584	NA	6033 Se 17th Ave	45.9740009652	fair	no_info	45.72 to 60.96 cm	Portland	NA	NA	NA	NA	NA	NA	NA	NA	NA	NA	NA	NA	NA
2011/07/21	inventory_date	Walnut	Juglans	Portland	Oregon	-122.6484132	45.47879319	NA	6015 Se 17th Ave	7.3660002286	poor	no_info	0 to 15.24 cm	Portland	NA	NA	NA	NA	NA	NA	NA	NA	NA	NA	NA	NA	NA
2011/07/21	inventory_date	Pear	Pyrus	Portland	Oregon	-122.6482745	45.47891831	NA	1706 Se Yukon St	38.3540009652	fair	no_info	30.48 to 45.72 cm	Portland	NA	NA	NA	NA	NA	NA	NA	NA	NA	NA	NA	NA	NA
2011/07/21	inventory_date	Hawthorn	Crataegus	Portland	Oregon	-122.6482441	45.47868243	NA	6022 Se 17th Ave	5.333999746	fair	no_info	0 to 15.24 cm	Portland	NA	NA	NA	NA	NA	NA	NA	NA	NA	NA	NA	NA	NA
2011/07/21	inventory_date	Pear	Pyrus	Portland	Oregon	-122.6482253	45.47851899	NA	6034 Se 17th Ave	29.21	fair	no_info	15.24 to 30.48 cm	Portland	NA	NA	NA	NA	NA	NA	NA	NA	NA	NA	NA	NA	NA
2011/07/21	inventory_date	Pear	Pyrus	Portland	Oregon	-122.6482197	45.47845343	NA	6034 Se 17th Ave	39.6240009652	fair	no_info	30.48 to 45.72 cm	Portland	NA	NA	NA	NA	NA	NA	NA	NA	NA	NA	NA	NA	NA
2011/07/21	inventory_date	Pear	Pyrus	Portland	Oregon	-122.6481944	45.47827057	NA	6112 Se 17th Ave	42.6719980442	fair	no_info	30.48 to 45.72 cm	Portland	NA	NA	NA	NA	NA	NA	NA	NA	NA	NA	NA	NA	NA
2011/07/21	inventory_date	Pear	Pyrus	Portland	Oregon	-122.6481838	45.47818519	NA	6112 Se 17th Ave	35.0520004826	fair	no_info	30.48 to 45.72 cm	Portland	NA	NA	NA	NA	NA	NA	NA	NA	NA	NA	NA	NA	NA
2011/07/21	inventory_date	Pear	Pyrus	Portland	Oregon	-122.6482108	45.47900804	NA	1706 Se Yukon St	36.3220004826	fair	no_info	30.48 to 45.72 cm	Portland	NA	NA	NA	NA	NA	NA	NA	NA	NA	NA	NA	NA	NA
2011/07/21	inventory_date	Walnut	Juglans	Portland	Oregon	-122.6489533	45.4790089	NA	1610-1616 Se Yukon St	50.5459990094	fair	no_info	45.72 to 60.96 cm	Portland	NA	NA	NA	NA	NA	NA	NA	NA	NA	NA	NA	NA	NA
2010/08/21	inventory_date	Walnut	Juglans	Portland	Oregon	-122.6295808	45.56760805	NA	6132 Ne 34th Ave	41.6559990094	fair	no_info	30.48 to 45.72 cm	Portland	NA	NA	NA	NA	NA	NA	NA	NA	NA	NA	NA	NA	NA
2010/08/21	inventory_date	Walnut	Juglans	Portland	Oregon	-122.6295792	45.5674947	NA	6132 Ne 34th Ave	53.8480019304	good	no_info	45.72 to 60.96 cm	Portland	NA	NA	NA	NA	NA	NA	NA	NA	NA	NA	NA	NA	NA
2010/08/21	inventory_date	Walnut	Juglans	Portland	Oregon	-122.6295797	45.56743612	NA	6132 Ne 34th Ave	84.5819980442	good	no_info	more than 76.2 cm	Portland	NA	NA	NA	NA	NA	NA	NA	NA	NA	NA	NA	NA	NA
2010/08/21	inventory_date	Black locust	Robinia pseudoacacia	Portland	Oregon	-122.6295847	45.56685403	NA	6024 Ne 34th Ave	23.1140009652	good	introduced	15.24 to 30.48 cm	Portland	NA	NA	NA	NA	NA	NA	NA	NA	NA	NA	NA	NA	NA
2010/08/21	inventory_date	Walnut	Juglans	Portland	Oregon	-122.6295082	45.56646242	NA	3405 Ne Ainsworth St	25.907999492	good	no_info	15.24 to 30.48 cm	Portland	NA	NA	NA	NA	NA	NA	NA	NA	NA	NA	NA	NA	NA
2010/08/21	inventory_date	Walnut	Juglans	Portland	Oregon	-122.629363	45.5664651	NA	3405 Ne Ainsworth St	40.1320004826	good	no_info	30.48 to 45.72 cm	Portland	NA	NA	NA	NA	NA	NA	NA	NA	NA	NA	NA	NA	NA
2010/08/21	inventory_date	Pear	Pyrus	Portland	Oregon	-122.6300166	45.56646056	NA	3325 Ne Ainsworth St	2.2859999238	good	no_info	0 to 15.24 cm	Portland	NA	NA	NA	NA	NA	NA	NA	NA	NA	NA	NA	NA	NA
2010/08/21	inventory_date	Pear	Pyrus	Portland	Oregon	-122.6301026	45.56646086	NA	3325 Ne Ainsworth St	3.5559999238	good	no_info	0 to 15.24 cm	Portland	NA	NA	NA	NA	NA	NA	NA	NA	NA	NA	NA	NA	NA
2010/08/21	inventory_date	Pear	Pyrus	Portland	Oregon	-122.6304145	45.56645508	NA	6002 Ne 33rd Ave	32.257999492	good	no_info	30.48 to 45.72 cm	Portland	NA	NA	NA	NA	NA	NA	NA	NA	NA	NA	NA	NA	NA
2010/08/21	inventory_date	Tupelo	Nyssa	Portland	Oregon	-122.6304925	45.56645552	NA	6002 Ne 33rd Ave	5.08	good	no_info	0 to 15.24 cm	Portland	NA	NA	NA	NA	NA	NA	NA	NA	NA	NA	NA	NA	NA
2010/09/11	inventory_date	Walnut	Juglans	Portland	Oregon	-122.6295784	45.56926338	NA	6414 Ne 34th Ave	43.18	good	no_info	30.48 to 45.72 cm	Portland	NA	NA	NA	NA	NA	NA	NA	NA	NA	NA	NA	NA	NA
2010/09/11	inventory_date	Cedar	Cedrus	Portland	Oregon	-122.6295785	45.56848108	NA	6314 Ne 34th Ave	43.6880019304	fair	no_info	30.48 to 45.72 cm	Portland	NA	NA	NA	NA	NA	NA	NA	NA	NA	NA	NA	NA	NA
2010/09/11	inventory_date	Pear	Pyrus	Portland	Oregon	-122.6285616	45.56976971	NA	6444 Ne 35th Ave	25.4	good	no_info	15.24 to 30.48 cm	Portland	NA	NA	NA	NA	NA	NA	NA	NA	NA	NA	NA	NA	NA
2010/09/11	inventory_date	Pear	Pyrus	Portland	Oregon	-122.6285649	45.56971485	NA	6444 Ne 35th Ave	18.7960002286	good	no_info	15.24 to 30.48 cm	Portland	NA	NA	NA	NA	NA	NA	NA	NA	NA	NA	NA	NA	NA
2010/09/11	inventory_date	Pear	Pyrus	Portland	Oregon	-122.6285641	45.56897604	NA	6342 Ne 35th Ave	2.2859999238	good	no_info	0 to 15.24 cm	Portland	NA	NA	NA	NA	NA	NA	NA	NA	NA	NA	NA	NA	NA
2010/09/11	inventory_date	Pear	Pyrus	Portland	Oregon	-122.6285647	45.56892123	NA	6342 Ne 35th Ave	19.303999746	fair	no_info	15.24 to 30.48 cm	Portland	NA	NA	NA	NA	NA	NA	NA	NA	NA	NA	NA	NA	NA
2010/09/11	inventory_date	Hawthorn	Crataegus	Portland	Oregon	-122.6285643	45.56883999	NA	6332 Ne 35th Ave	8.1280001016	good	no_info	0 to 15.24 cm	Portland	NA	NA	NA	NA	NA	NA	NA	NA	NA	NA	NA	NA	NA
2010/09/11	inventory_date	Catalpa	Catalpa	Portland	Oregon	-122.6280062	45.56830611	NA	3531 Ne Holman St	8.6360002286	good	no_info	0 to 15.24 cm	Portland	NA	NA	NA	NA	NA	NA	NA	NA	NA	NA	NA	NA	NA
2010/09/11	inventory_date	Catalpa	Catalpa	Portland	Oregon	-122.6279013	45.56830616	NA	3531 Ne Holman St	10.667999492	good	no_info	0 to 15.24 cm	Portland	NA	NA	NA	NA	NA	NA	NA	NA	NA	NA	NA	NA	NA
2010/09/11	inventory_date	Catalpa	Catalpa	Portland	Oregon	-122.6277936	45.56830438	NA	3531 Ne Holman St	8.6360002286	good	no_info	0 to 15.24 cm	Portland	NA	NA	NA	NA	NA	NA	NA	NA	NA	NA	NA	NA	NA
2010/09/11	inventory_date	Walnut	Juglans	Portland	Oregon	-122.6276951	45.56854618	NA	6315 Ne 35th Pl	45.9740009652	good	no_info	45.72 to 60.96 cm	Portland	NA	NA	NA	NA	NA	NA	NA	NA	NA	NA	NA	NA	NA
2010/09/11	inventory_date	Pear	Pyrus	Portland	Oregon	-122.6270457	45.56830498	NA	3575 Ne Holman St	23.367999492	fair	no_info	15.24 to 30.48 cm	Portland	NA	NA	NA	NA	NA	NA	NA	NA	NA	NA	NA	NA	NA
2010/09/11	inventory_date	Pear	Pyrus	Portland	Oregon	-122.626992	45.56830598	NA	3575 Ne Holman St	18.287999492	poor	no_info	15.24 to 30.48 cm	Portland	NA	NA	NA	NA	NA	NA	NA	NA	NA	NA	NA	NA	NA
2010/09/11	inventory_date	Catalpa	Catalpa	Portland	Oregon	-122.6414398	45.56901502	NA	6353 Ne 24th Ave	24.637999492	good	no_info	15.24 to 30.48 cm	Portland	NA	NA	NA	NA	NA	NA	NA	NA	NA	NA	NA	NA	NA
2010/09/11	inventory_date	Catalpa	Catalpa	Portland	Oregon	-122.6414372	45.56894536	NA	6353 Ne 24th Ave	28.7020004826	good	no_info	15.24 to 30.48 cm	Portland	NA	NA	NA	NA	NA	NA	NA	NA	NA	NA	NA	NA	NA
2010/09/11	inventory_date	Pear	Pyrus	Portland	Oregon	-122.6414404	45.56882055	NA	6335 Ne 24th Ave	22.6059990094	good	no_info	15.24 to 30.48 cm	Portland	NA	NA	NA	NA	NA	NA	NA	NA	NA	NA	NA	NA	NA
2010/09/11	inventory_date	Pear	Pyrus	Portland	Oregon	-122.6414352	45.5687546	NA	6335 Ne 24th Ave	18.7960002286	good	no_info	15.24 to 30.48 cm	Portland	NA	NA	NA	NA	NA	NA	NA	NA	NA	NA	NA	NA	NA
2010/09/11	inventory_date	Cedar	Cedrus	Portland	Oregon	-122.6414367	45.56747768	NA	6201 Ne 24th Ave	58.1659990094	good	no_info	45.72 to 60.96 cm	Portland	NA	NA	NA	NA	NA	NA	NA	NA	NA	NA	NA	NA	NA
2010/09/11	inventory_date	Sweetgum	Liquidambar	Portland	Oregon	-122.6432672	45.5664272	NA	2207 Ne Ainsworth St	26.1620004826	good	no_info	15.24 to 30.48 cm	Portland	NA	NA	NA	NA	NA	NA	NA	NA	NA	NA	NA	NA	NA
2010/09/11	inventory_date	Sweetgum	Liquidambar	Portland	Oregon	-122.6433612	45.56642729	NA	2207 Ne Ainsworth St	26.1620004826	good	no_info	15.24 to 30.48 cm	Portland	NA	NA	NA	NA	NA	NA	NA	NA	NA	NA	NA	NA	NA
2010/09/11	inventory_date	Fir	Abies	Portland	Oregon	-122.6434325	45.56665711	NA	2207 Ne Ainsworth St	34.5440009652	fair	no_info	30.48 to 45.72 cm	Portland	NA	NA	NA	NA	NA	NA	NA	NA	NA	NA	NA	NA	NA
2010/09/11	inventory_date	Cedar	Cedrus	Portland	Oregon	-122.6433459	45.56816495	NA	6240 Ne 22Nd Ave	2.54	good	no_info	0 to 15.24 cm	Portland	NA	NA	NA	NA	NA	NA	NA	NA	NA	NA	NA	NA	NA
2010/09/11	inventory_date	Pear	Pyrus	Portland	Oregon	-122.6430222	45.56816915	NA	6240 Ne 22Nd Ave	10.667999492	fair	no_info	0 to 15.24 cm	Portland	NA	NA	NA	NA	NA	NA	NA	NA	NA	NA	NA	NA	NA
2010/09/11	inventory_date	Hawthorn	Crataegus	Portland	Oregon	-122.6434316	45.56835966	NA	2211 Ne Holman St	33.02	poor	no_info	30.48 to 45.72 cm	Portland	NA	NA	NA	NA	NA	NA	NA	NA	NA	NA	NA	NA	NA
2010/09/11	inventory_date	Pear	Pyrus	Portland	Oregon	-122.6425065	45.56807052	NA	6237 Ne 23rd Ave	14.7320004826	good	no_info	0 to 15.24 cm	Portland	NA	NA	NA	NA	NA	NA	NA	NA	NA	NA	NA	NA	NA
2010/09/11	inventory_date	Pear	Pyrus	Portland	Oregon	-122.6425091	45.56800075	NA	6237 Ne 23rd Ave	18.287999492	fair	no_info	15.24 to 30.48 cm	Portland	NA	NA	NA	NA	NA	NA	NA	NA	NA	NA	NA	NA	NA
2010/09/11	inventory_date	Pear	Pyrus	Portland	Oregon	-122.6425118	45.56793466	NA	6237 Ne 23rd Ave	20.32	fair	no_info	15.24 to 30.48 cm	Portland	NA	NA	NA	NA	NA	NA	NA	NA	NA	NA	NA	NA	NA
2010/09/11	inventory_date	Walnut	Juglans	Portland	Oregon	-122.6425062	45.56667988	NA	2239 Ne Ainsworth St	54.3559990094	good	no_info	45.72 to 60.96 cm	Portland	NA	NA	NA	NA	NA	NA	NA	NA	NA	NA	NA	NA	NA
2010/09/11	inventory_date	Hawthorn	Crataegus	Portland	Oregon	-122.6415245	45.57054905	NA	6603 Ne 24th Ave	11.43	fair	no_info	0 to 15.24 cm	Portland	NA	NA	NA	NA	NA	NA	NA	NA	NA	NA	NA	NA	NA
2010/09/11	inventory_date	Hawthorn	Crataegus	Portland	Oregon	-122.6416079	45.57054892	NA	6603 Ne 24th Ave	9.525	fair	no_info	0 to 15.24 cm	Portland	NA	NA	NA	NA	NA	NA	NA	NA	NA	NA	NA	NA	NA
2010/09/11	inventory_date	Sweetgum	Liquidambar	Portland	Oregon	-122.6414372	45.56985334	NA	6447 Ne 24th Ave	100.0760038608	good	no_info	more than 76.2 cm	Portland	NA	NA	NA	NA	NA	NA	NA	NA	NA	NA	NA	NA	NA
2010/09/11	inventory_date	Sweetgum	Liquidambar	Portland	Oregon	-122.6414369	45.5697919	NA	6447 Ne 24th Ave	76.2	good	no_info	60.96 to 76.2 cm	Portland	NA	NA	NA	NA	NA	NA	NA	NA	NA	NA	NA	NA	NA
2010/09/11	inventory_date	Palm	Trachycarpus	Portland	Oregon	-122.6423619	45.56923452	NA	2305 Ne Highland St	13.97	poor	no_info	0 to 15.24 cm	Portland	NA	NA	NA	NA	NA	NA	NA	NA	NA	NA	NA	NA	NA
2010/09/11	inventory_date	Palm	Trachycarpus	Portland	Oregon	-122.6423644	45.56929878	NA	2305 Ne Highland St	13.97	poor	no_info	0 to 15.24 cm	Portland	NA	NA	NA	NA	NA	NA	NA	NA	NA	NA	NA	NA	NA
2010/09/11	inventory_date	Hawthorn	Crataegus	Portland	Oregon	-122.6423591	45.57093789	NA	6626 Ne 23rd Ave	38.1	poor	no_info	30.48 to 45.72 cm	Portland	NA	NA	NA	NA	NA	NA	NA	NA	NA	NA	NA	NA	NA
2010/09/11	inventory_date	Golden rain tree	Koelreuteria paniculata	Portland	Oregon	-122.6405329	45.56448871	NA	2431 Ne Jarrett St	7.62	fair	introduced	0 to 15.24 cm	Portland	NA	NA	NA	NA	NA	NA	NA	NA	NA	NA	NA	NA	NA
2010/09/11	inventory_date	Hawthorn	Crataegus	Portland	Oregon	-122.6406325	45.56448828	NA	2431 Ne Jarrett St	3.81	good	no_info	0 to 15.24 cm	Portland	NA	NA	NA	NA	NA	NA	NA	NA	NA	NA	NA	NA	NA
2010/09/11	inventory_date	Hawthorn	Crataegus	Portland	Oregon	-122.6407525	45.56448748	NA	2431 Ne Jarrett St	3.81	poor	no_info	0 to 15.24 cm	Portland	NA	NA	NA	NA	NA	NA	NA	NA	NA	NA	NA	NA	NA
2010/09/11	inventory_date	Golden rain tree	Koelreuteria paniculata	Portland	Oregon	-122.6412946	45.56467601	NA	5816 Ne 24th Ave	2.54	good	introduced	0 to 15.24 cm	Portland	NA	NA	NA	NA	NA	NA	NA	NA	NA	NA	NA	NA	NA
2010/09/11	inventory_date	Golden rain tree	Koelreuteria paniculata	Portland	Oregon	-122.6412928	45.56473606	NA	5816 Ne 24th Ave	3.81	fair	introduced	0 to 15.24 cm	Portland	NA	NA	NA	NA	NA	NA	NA	NA	NA	NA	NA	NA	NA
2010/10/09	inventory_date	Western redcedar	Thuja plicata	Portland	Oregon	-122.6392983	45.5633795	NA	5601 Ne 26th Ave	6.35	good	naturally_occurring	0 to 15.24 cm	Portland	NA	NA	NA	NA	NA	NA	NA	NA	NA	NA	NA	NA	NA
2010/10/09	inventory_date	Walnut	Juglans	Portland	Oregon	-122.639295	45.56423456	NA	5735 Ne 26th Ave	16.763999746	good	no_info	15.24 to 30.48 cm	Portland	NA	NA	NA	NA	NA	NA	NA	NA	NA	NA	NA	NA	NA
2010/10/09	inventory_date	Walnut	Juglans	Portland	Oregon	-122.6395499	45.564387	NA	5735 Ne 26th Ave	10.667999492	good	no_info	0 to 15.24 cm	Portland	NA	NA	NA	NA	NA	NA	NA	NA	NA	NA	NA	NA	NA
2010/10/09	inventory_date	Walnut	Juglans	Portland	Oregon	-122.6396675	45.56439225	NA	5735 Ne 26th Ave	20.0660002286	fair	no_info	15.24 to 30.48 cm	Portland	NA	NA	NA	NA	NA	NA	NA	NA	NA	NA	NA	NA	NA
2010/10/09	inventory_date	Western redcedar	Thuja plicata	Portland	Oregon	-122.6402195	45.56330959	NA	5536 Ne 25th Ave	94.7419980442	fair	naturally_occurring	more than 76.2 cm	Portland	NA	NA	NA	NA	NA	NA	NA	NA	NA	NA	NA	NA	NA
2010/10/09	inventory_date	Western redcedar	Thuja plicata	Portland	Oregon	-122.6402209	45.56324586	NA	5536 Ne 25th Ave	85.5980019304	fair	naturally_occurring	more than 76.2 cm	Portland	NA	NA	NA	NA	NA	NA	NA	NA	NA	NA	NA	NA	NA
2010/10/09	inventory_date	Western redcedar	Thuja plicata	Portland	Oregon	-122.6403643	45.56286571	NA	5505 Ne 25th Ave	56.6419980442	good	naturally_occurring	45.72 to 60.96 cm	Portland	NA	NA	NA	NA	NA	NA	NA	NA	NA	NA	NA	NA	NA
2010/10/09	inventory_date	Hawthorn	Crataegus	Portland	Oregon	-122.6403635	45.5642811	NA	5735 Ne 25th Ave	30.2259990094	poor	no_info	15.24 to 30.48 cm	Portland	NA	NA	NA	NA	NA	NA	NA	NA	NA	NA	NA	NA	NA
2010/10/09	inventory_date	Hawthorn	Crataegus	Portland	Oregon	-122.6403658	45.56434214	NA	5735 Ne 25th Ave	27.94	poor	no_info	15.24 to 30.48 cm	Portland	NA	NA	NA	NA	NA	NA	NA	NA	NA	NA	NA	NA	NA
2010/10/09	inventory_date	Hawthorn	Crataegus	Portland	Oregon	-122.6405163	45.56439828	NA	5735 Ne 25th Ave	28.447999492	poor	no_info	15.24 to 30.48 cm	Portland	NA	NA	NA	NA	NA	NA	NA	NA	NA	NA	NA	NA	NA
2010/10/09	inventory_date	Hawthorn	Crataegus	Portland	Oregon	-122.6406453	45.56439267	NA	5735 Ne 25th Ave	28.9559990094	poor	no_info	15.24 to 30.48 cm	Portland	NA	NA	NA	NA	NA	NA	NA	NA	NA	NA	NA	NA	NA
2010/10/09	inventory_date	Hawthorn	Crataegus	Portland	Oregon	-122.6407262	45.56439223	NA	5735 Ne 25th Ave	30.48	poor	no_info	15.24 to 30.48 cm	Portland	NA	NA	NA	NA	NA	NA	NA	NA	NA	NA	NA	NA	NA
2010/10/09	inventory_date	Black locust	Robinia pseudoacacia	Portland	Oregon	-122.6412917	45.56351053	NA	5614 Ne 24th Ave	53.0859990094	fair	introduced	45.72 to 60.96 cm	Portland	NA	NA	NA	NA	NA	NA	NA	NA	NA	NA	NA	NA	NA
2010/10/09	inventory_date	Pear	Pyrus	Portland	Oregon	-122.6348673	45.56303433	NA	3009 Ne Killingsworth St	24.13	good	no_info	15.24 to 30.48 cm	Portland	NA	NA	NA	NA	NA	NA	NA	NA	NA	NA	NA	NA	NA
2010/10/09	inventory_date	Hawthorn	Crataegus	Portland	Oregon	-122.6348685	45.56399791	NA	5716 Ne 30th Ave	21.3359990094	poor	no_info	15.24 to 30.48 cm	Portland	NA	NA	NA	NA	NA	NA	NA	NA	NA	NA	NA	NA	NA
2010/10/09	inventory_date	Hawthorn	Crataegus	Portland	Oregon	-122.6348686	45.56406133	NA	5716 Ne 30th Ave	25.4	poor	no_info	15.24 to 30.48 cm	Portland	NA	NA	NA	NA	NA	NA	NA	NA	NA	NA	NA	NA	NA
2010/10/09	inventory_date	Yellow wood	Cladrastis kentukea	Portland	Oregon	-122.6339471	45.56428854	NA	5735 Ne 31St Ave	21.0820004826	fair	introduced	15.24 to 30.48 cm	Portland	NA	NA	NA	NA	NA	NA	NA	NA	NA	NA	NA	NA	NA
2010/10/09	inventory_date	Fig	Ficus	Portland	Oregon	-122.6339166	45.56219757	NA	5405 Ne 31St Ave	2.54	good	no_info	0 to 15.24 cm	Portland	NA	NA	NA	NA	NA	NA	NA	NA	NA	NA	NA	NA	NA
2010/10/09	inventory_date	Hawthorn	Crataegus	Portland	Oregon	-122.6338021	45.56405284	NA	5716 Ne 31St Ave	2.54	good	no_info	0 to 15.24 cm	Portland	NA	NA	NA	NA	NA	NA	NA	NA	NA	NA	NA	NA	NA
2010/10/09	inventory_date	Black locust	Robinia pseudoacacia	Portland	Oregon	-122.6328799	45.56390827	NA	5707 Ne 32Nd Ave	12.7	fair	introduced	0 to 15.24 cm	Portland	NA	NA	NA	NA	NA	NA	NA	NA	NA	NA	NA	NA	NA
2010/10/09	inventory_date	Pear	Pyrus	Portland	Oregon	-122.6344118	45.56155549	NA	3017 Ne Emerson St	22.86	fair	no_info	15.24 to 30.48 cm	Portland	NA	NA	NA	NA	NA	NA	NA	NA	NA	NA	NA	NA	NA
2010/10/09	inventory_date	Pear	Pyrus	Portland	Oregon	-122.634532	45.5615554	NA	3017 Ne Emerson St	33.02	good	no_info	30.48 to 45.72 cm	Portland	NA	NA	NA	NA	NA	NA	NA	NA	NA	NA	NA	NA	NA
2010/10/09	inventory_date	Palm	Trachycarpus	Portland	Oregon	-122.6357611	45.56155244	NA	2903 Ne Emerson St	7.62	fair	no_info	0 to 15.24 cm	Portland	NA	NA	NA	NA	NA	NA	NA	NA	NA	NA	NA	NA	NA
2010/10/09	inventory_date	Palm	Trachycarpus	Portland	Oregon	-122.6356879	45.56155272	NA	2903 Ne Emerson St	8.381999873	fair	no_info	0 to 15.24 cm	Portland	NA	NA	NA	NA	NA	NA	NA	NA	NA	NA	NA	NA	NA
2010/10/09	inventory_date	Pear	Pyrus	Portland	Oregon	-122.6349675	45.56172619	NA	5311 Ne 30th Ave	9.9060002286	good	no_info	0 to 15.24 cm	Portland	NA	NA	NA	NA	NA	NA	NA	NA	NA	NA	NA	NA	NA
2010/10/09	inventory_date	Tupelo	Nyssa	Portland	Oregon	-122.6359415	45.56435448	NA	5736 Ne 29th Ave	5.08	fair	no_info	0 to 15.24 cm	Portland	NA	NA	NA	NA	NA	NA	NA	NA	NA	NA	NA	NA	NA
2010/10/09	inventory_date	Tupelo	Nyssa	Portland	Oregon	-122.6359394	45.5642989	NA	5736 Ne 29th Ave	5.08	fair	no_info	0 to 15.24 cm	Portland	NA	NA	NA	NA	NA	NA	NA	NA	NA	NA	NA	NA	NA
2010/10/09	inventory_date	Tupelo	Nyssa	Portland	Oregon	-122.6359414	45.56424958	NA	5736 Ne 29th Ave	3.81	poor	no_info	0 to 15.24 cm	Portland	NA	NA	NA	NA	NA	NA	NA	NA	NA	NA	NA	NA	NA
2010/10/09	inventory_date	Fir	Abies	Portland	Oregon	-122.6359439	45.56411164	NA	5722 Ne 29th Ave	4.3180001016	poor	no_info	0 to 15.24 cm	Portland	NA	NA	NA	NA	NA	NA	NA	NA	NA	NA	NA	NA	NA
2010/10/09	inventory_date	Sweetgum	Liquidambar	Portland	Oregon	-122.6360934	45.56282545	NA	5509-5523 Ne 29th Ave	27.4320004826	good	no_info	15.24 to 30.48 cm	Portland	NA	NA	NA	NA	NA	NA	NA	NA	NA	NA	NA	NA	NA
2010/10/09	inventory_date	Sweetgum	Liquidambar	Portland	Oregon	-122.6360912	45.56290266	NA	5509-5523 Ne 29th Ave	22.86	good	no_info	15.24 to 30.48 cm	Portland	NA	NA	NA	NA	NA	NA	NA	NA	NA	NA	NA	NA	NA
2010/10/09	inventory_date	Sweetgum	Liquidambar	Portland	Oregon	-122.6360901	45.56297577	NA	5509-5523 Ne 29th Ave	21.3359990094	good	no_info	15.24 to 30.48 cm	Portland	NA	NA	NA	NA	NA	NA	NA	NA	NA	NA	NA	NA	NA
2010/10/09	inventory_date	Sweetgum	Liquidambar	Portland	Oregon	-122.6360903	45.56301721	NA	5509-5523 Ne 29th Ave	21.59	fair	no_info	15.24 to 30.48 cm	Portland	NA	NA	NA	NA	NA	NA	NA	NA	NA	NA	NA	NA	NA
2010/10/09	inventory_date	Sweetgum	Liquidambar	Portland	Oregon	-122.6360873	45.56305042	NA	5509-5523 Ne 29th Ave	24.8920004826	good	no_info	15.24 to 30.48 cm	Portland	NA	NA	NA	NA	NA	NA	NA	NA	NA	NA	NA	NA	NA
2010/10/09	inventory_date	Catalpa	Catalpa	Portland	Oregon	-122.6360889	45.56316071	NA	5525 Ne 29th Ave	17.017999492	good	no_info	15.24 to 30.48 cm	Portland	NA	NA	NA	NA	NA	NA	NA	NA	NA	NA	NA	NA	NA
2010/10/09	inventory_date	Pear	Pyrus	Portland	Oregon	-122.6360926	45.56373053	NA	5631 Ne 29th Ave	4.3180001016	good	no_info	0 to 15.24 cm	Portland	NA	NA	NA	NA	NA	NA	NA	NA	NA	NA	NA	NA	NA
2010/10/09	inventory_date	Catalpa	Catalpa	Portland	Oregon	-122.6370117	45.56414157	NA	5726 Ne 28th Ave	11.43	good	no_info	0 to 15.24 cm	Portland	NA	NA	NA	NA	NA	NA	NA	NA	NA	NA	NA	NA	NA
2010/10/09	inventory_date	Hawthorn	Crataegus	Portland	Oregon	-122.6370115	45.5639978	NA	5718 Ne 28th Ave	58.42	fair	no_info	45.72 to 60.96 cm	Portland	NA	NA	NA	NA	NA	NA	NA	NA	NA	NA	NA	NA	NA
2010/10/09	inventory_date	Yellow wood	Cladrastis kentukea	Portland	Oregon	-122.6370127	45.56329124	NA	5532 Ne 28th Ave	12.953999746	good	introduced	0 to 15.24 cm	Portland	NA	NA	NA	NA	NA	NA	NA	NA	NA	NA	NA	NA	NA
2010/10/09	inventory_date	Sweetgum	Liquidambar	Portland	Oregon	-122.6370114	45.56303356	NA	5516 Ne 28th Ave	29.21	good	no_info	15.24 to 30.48 cm	Portland	NA	NA	NA	NA	NA	NA	NA	NA	NA	NA	NA	NA	NA
2010/10/09	inventory_date	Sweetgum	Liquidambar	Portland	Oregon	-122.6370162	45.56297401	NA	5516 Ne 28th Ave	29.21	good	no_info	15.24 to 30.48 cm	Portland	NA	NA	NA	NA	NA	NA	NA	NA	NA	NA	NA	NA	NA
2010/10/09	inventory_date	Hawthorn	Crataegus	Portland	Oregon	-122.6367956	45.56210707	NA	5404 Ne 28th Ave	7.873999746	fair	no_info	0 to 15.24 cm	Portland	NA	NA	NA	NA	NA	NA	NA	NA	NA	NA	NA	NA	NA
2010/10/09	inventory_date	Golden rain tree	Koelreuteria paniculata	Portland	Oregon	-122.6367991	45.56177123	NA	5310 Ne 28th Ave	2.7940000508	fair	introduced	0 to 15.24 cm	Portland	NA	NA	NA	NA	NA	NA	NA	NA	NA	NA	NA	NA	NA
2010/10/09	inventory_date	Golden rain tree	Koelreuteria paniculata	Portland	Oregon	-122.6367985	45.56166454	NA	5310 Ne 28th Ave	2.7940000508	fair	introduced	0 to 15.24 cm	Portland	NA	NA	NA	NA	NA	NA	NA	NA	NA	NA	NA	NA	NA
2010/10/22	inventory_date	Cedar	Cedrus	Portland	Oregon	-122.6393592	45.56827942	NA	6307 Ne 26th Ave	1.27	good	no_info	0 to 15.24 cm	Portland	NA	NA	NA	NA	NA	NA	NA	NA	NA	NA	NA	NA	NA
2010/10/22	inventory_date	Walnut	Juglans	Portland	Oregon	-122.640023	45.56817424	NA	6238 Ne 25th Ave	47.4980019304	fair	no_info	45.72 to 60.96 cm	Portland	NA	NA	NA	NA	NA	NA	NA	NA	NA	NA	NA	NA	NA
2010/10/22	inventory_date	Walnut	Juglans	Portland	Oregon	-122.6434327	45.56982697	NA	6446 Ne 22Nd Ave	31.4959990094	fair	no_info	30.48 to 45.72 cm	Portland	NA	NA	NA	NA	NA	NA	NA	NA	NA	NA	NA	NA	NA
2010/10/22	inventory_date	Redbud	Cercis	Portland	Oregon	-122.643431	45.57008906	NA	6516 Ne 22Nd Ave	12.953999746	good	no_info	0 to 15.24 cm	Portland	NA	NA	NA	NA	NA	NA	NA	NA	NA	NA	NA	NA	NA
2010/10/22	inventory_date	Redbud	Cercis	Portland	Oregon	-122.6434324	45.57014804	NA	6516 Ne 22Nd Ave	7.62	good	no_info	0 to 15.24 cm	Portland	NA	NA	NA	NA	NA	NA	NA	NA	NA	NA	NA	NA	NA
2010/10/22	inventory_date	Sweetgum	Liquidambar	Portland	Oregon	-122.6434274	45.5710288	NA	6636 Ne 22Nd Ave	48.7680019304	fair	no_info	45.72 to 60.96 cm	Portland	NA	NA	NA	NA	NA	NA	NA	NA	NA	NA	NA	NA	NA
2010/10/22	inventory_date	Sweetgum	Liquidambar	Portland	Oregon	-122.6434296	45.57108746	NA	6636 Ne 22Nd Ave	58.9280019304	fair	no_info	45.72 to 60.96 cm	Portland	NA	NA	NA	NA	NA	NA	NA	NA	NA	NA	NA	NA	NA
2010/10/22	inventory_date	Hawthorn	Crataegus	Portland	Oregon	-122.6434307	45.57144896	NA	6716 Ne 22Nd Ave	2.7940000508	good	no_info	0 to 15.24 cm	Portland	NA	NA	NA	NA	NA	NA	NA	NA	NA	NA	NA	NA	NA
2010/10/22	inventory_date	Hawthorn	Crataegus	Portland	Oregon	-122.6434295	45.57149221	NA	6716 Ne 22Nd Ave	2.54	good	no_info	0 to 15.24 cm	Portland	NA	NA	NA	NA	NA	NA	NA	NA	NA	NA	NA	NA	NA
2010/10/22	inventory_date	Hawthorn	Crataegus	Portland	Oregon	-122.6425023	45.57134936	NA	6703 Ne 23rd Ave	48.26	poor	no_info	45.72 to 60.96 cm	Portland	NA	NA	NA	NA	NA	NA	NA	NA	NA	NA	NA	NA	NA
2010/10/22	inventory_date	Hawthorn	Crataegus	Portland	Oregon	-122.642503	45.57129138	NA	6703 Ne 23rd Ave	41.1480019304	poor	no_info	30.48 to 45.72 cm	Portland	NA	NA	NA	NA	NA	NA	NA	NA	NA	NA	NA	NA	NA
2010/10/22	inventory_date	Redbud	Cercis	Portland	Oregon	-122.6424981	45.57116376	NA	6645 Ne 23rd Ave	21.59	good	no_info	15.24 to 30.48 cm	Portland	NA	NA	NA	NA	NA	NA	NA	NA	NA	NA	NA	NA	NA
2010/10/22	inventory_date	Walnut	Juglans	Portland	Oregon	-122.6425039	45.57062283	NA	6605 Ne 23rd Ave	15.24	good	no_info	0 to 15.24 cm	Portland	NA	NA	NA	NA	NA	NA	NA	NA	NA	NA	NA	NA	NA
2010/10/22	inventory_date	Pear	Pyrus	Portland	Oregon	-122.6425076	45.57024994	NA	6525 Ne 23rd Ave	1.27	good	no_info	0 to 15.24 cm	Portland	NA	NA	NA	NA	NA	NA	NA	NA	NA	NA	NA	NA	NA
2010/10/22	inventory_date	Walnut	Juglans	Portland	Oregon	-122.6425083	45.56996036	NA	6509 Ne 23rd Ave	135.89	fair	no_info	more than 76.2 cm	Portland	NA	NA	NA	NA	NA	NA	NA	NA	NA	NA	NA	NA	NA
2010/10/22	inventory_date	Walnut	Juglans	Portland	Oregon	-122.6425071	45.56981818	NA	6443 Ne 23rd Ave	54.1019980442	fair	no_info	45.72 to 60.96 cm	Portland	NA	NA	NA	NA	NA	NA	NA	NA	NA	NA	NA	NA	NA
2010/10/22	inventory_date	Yellow wood	Cladrastis kentukea	Portland	Oregon	-122.6347622	45.56818577	NA	6236 Ne 30th Ave	5.08	good	introduced	0 to 15.24 cm	Portland	NA	NA	NA	NA	NA	NA	NA	NA	NA	NA	NA	NA	NA
2010/10/22	inventory_date	Yellow wood	Cladrastis kentukea	Portland	Oregon	-122.6346404	45.56818622	NA	6236 Ne 30th Ave	2.54	fair	introduced	0 to 15.24 cm	Portland	NA	NA	NA	NA	NA	NA	NA	NA	NA	NA	NA	NA	NA
2010/10/22	inventory_date	Yellow wood	Cladrastis kentukea	Portland	Oregon	-122.6345245	45.56818717	NA	6236 Ne 30th Ave	3.81	fair	introduced	0 to 15.24 cm	Portland	NA	NA	NA	NA	NA	NA	NA	NA	NA	NA	NA	NA	NA
2010/10/22	inventory_date	Stewartia	Stewartia pseudocamellia	Portland	Oregon	-122.6343263	45.56818904	NA	6237 Ne 31St Ave	7.111999873	good	introduced	0 to 15.24 cm	Portland	NA	NA	NA	NA	NA	NA	NA	NA	NA	NA	NA	NA	NA
2010/10/22	inventory_date	Stewartia	Stewartia pseudocamellia	Portland	Oregon	-122.6341942	45.56818908	NA	6237 Ne 31St Ave	5.841999873	good	introduced	0 to 15.24 cm	Portland	NA	NA	NA	NA	NA	NA	NA	NA	NA	NA	NA	NA	NA
2010/10/22	inventory_date	Golden rain tree	Koelreuteria paniculata	Portland	Oregon	-122.6349268	45.55809325	NA	4829 Ne 30th Ave	3.301999873	good	introduced	0 to 15.24 cm	Portland	NA	NA	NA	NA	NA	NA	NA	NA	NA	NA	NA	NA	NA
2010/10/22	inventory_date	Golden rain tree	Koelreuteria paniculata	Portland	Oregon	-122.6349262	45.55813951	NA	4829 Ne 30th Ave	3.301999873	good	introduced	0 to 15.24 cm	Portland	NA	NA	NA	NA	NA	NA	NA	NA	NA	NA	NA	NA	NA
2010/10/22	inventory_date	Palm	Trachycarpus	Portland	Oregon	-122.6354447	45.55898374	NA	2916 Ne Alberta St, Ste B	16.51	good	no_info	15.24 to 30.48 cm	Portland	NA	NA	NA	NA	NA	NA	NA	NA	NA	NA	NA	NA	NA
2010/10/22	inventory_date	Palm	Trachycarpus	Portland	Oregon	-122.6355373	45.55898587	NA	2916 Ne Alberta St, Ste B	15.24	good	no_info	0 to 15.24 cm	Portland	NA	NA	NA	NA	NA	NA	NA	NA	NA	NA	NA	NA	NA
2010/10/22	inventory_date	Pear	Pyrus	Portland	Oregon	-122.6389888	45.55803757	NA	4821 Ne 26th Ave	10.413999746	good	no_info	0 to 15.24 cm	Portland	NA	NA	NA	NA	NA	NA	NA	NA	NA	NA	NA	NA	NA
2010/10/22	inventory_date	Pear	Pyrus	Portland	Oregon	-122.6389888	45.55799353	NA	4821 Ne 26th Ave	13.4620004826	good	no_info	0 to 15.24 cm	Portland	NA	NA	NA	NA	NA	NA	NA	NA	NA	NA	NA	NA	NA
2010/10/22	inventory_date	NA	NA	Portland	Oregon	-122.6389928	45.55733118	NA	4725 Ne 26th Ave	1.27	dead	no_info	0 to 15.24 cm	Portland	NA	NA	NA	NA	NA	NA	NA	NA	NA	NA	NA	NA	NA
2010/10/22	inventory_date	Hawthorn	Crataegus	Portland	Oregon	-122.6390992	45.55639	NA	4605 Ne 26th Ave	27.94	good	no_info	15.24 to 30.48 cm	Portland	NA	NA	NA	NA	NA	NA	NA	NA	NA	NA	NA	NA	NA
2010/10/22	inventory_date	Hawthorn	Crataegus	Portland	Oregon	-122.6392599	45.55639252	NA	4605 Ne 26th Ave	19.685	good	no_info	15.24 to 30.48 cm	Portland	NA	NA	NA	NA	NA	NA	NA	NA	NA	NA	NA	NA	NA
2010/10/22	inventory_date	Hawthorn	Crataegus	Portland	Oregon	-122.6393962	45.55639219	NA	4605 Ne 26th Ave	38.1	good	no_info	30.48 to 45.72 cm	Portland	NA	NA	NA	NA	NA	NA	NA	NA	NA	NA	NA	NA	NA
2010/10/22	inventory_date	Sweetgum	Liquidambar	Portland	Oregon	-122.6398484	45.55639313	NA	2505 Ne Going St	17.017999492	good	no_info	15.24 to 30.48 cm	Portland	NA	NA	NA	NA	NA	NA	NA	NA	NA	NA	NA	NA	NA
2010/10/22	inventory_date	Hawthorn	Crataegus	Portland	Oregon	-122.6398739	45.55802331	NA	4818 Ne 25th Ave	24.13	fair	no_info	15.24 to 30.48 cm	Portland	NA	NA	NA	NA	NA	NA	NA	NA	NA	NA	NA	NA	NA
2010/10/22	inventory_date	Golden rain tree	Koelreuteria paniculata	Portland	Oregon	-122.6400137	45.55680873	NA	4625 Ne 25th Ave	3.5559999238	good	introduced	0 to 15.24 cm	Portland	NA	NA	NA	NA	NA	NA	NA	NA	NA	NA	NA	NA	NA
2010/10/22	inventory_date	Pear	Pyrus	Portland	Oregon	-122.6408875	45.55824254	NA	4832 Ne 24th Ave	12.4460002286	poor	no_info	0 to 15.24 cm	Portland	NA	NA	NA	NA	NA	NA	NA	NA	NA	NA	NA	NA	NA
2010/10/22	inventory_date	Hawthorn	Crataegus	Portland	Oregon	-122.6408861	45.55857783	NA	4918 Ne 24th Ave	11.43	good	no_info	0 to 15.24 cm	Portland	NA	NA	NA	NA	NA	NA	NA	NA	NA	NA	NA	NA	NA
2010/10/22	inventory_date	Fig	Ficus	Portland	Oregon	-122.6354186	45.56634328	NA	2927 Ne Ainsworth St	35.3059990094	fair	no_info	30.48 to 45.72 cm	Portland	NA	NA	NA	NA	NA	NA	NA	NA	NA	NA	NA	NA	NA
2010/10/22	inventory_date	Pear	Pyrus	Portland	Oregon	-122.6427369	45.56633075	NA	2239 Ne Ainsworth St	13.207999492	good	no_info	0 to 15.24 cm	Portland	NA	NA	NA	NA	NA	NA	NA	NA	NA	NA	NA	NA	NA
2010/10/22	inventory_date	Hawthorn	Crataegus	Portland	Oregon	-122.634803	45.55740632	NA	4728 Ne 30th Ave	15.24	good	no_info	0 to 15.24 cm	Portland	NA	NA	NA	NA	NA	NA	NA	NA	NA	NA	NA	NA	NA
2010/10/22	inventory_date	Hawthorn	Crataegus	Portland	Oregon	-122.6348025	45.55738712	NA	4728 Ne 30th Ave	17.78	good	no_info	15.24 to 30.48 cm	Portland	NA	NA	NA	NA	NA	NA	NA	NA	NA	NA	NA	NA	NA
2010/10/22	inventory_date	Stewartia	Stewartia pseudocamellia	Portland	Oregon	-122.6339173	45.55738228	NA	4729 Ne 31St Ave	3.0480001016	fair	introduced	0 to 15.24 cm	Portland	NA	NA	NA	NA	NA	NA	NA	NA	NA	NA	NA	NA	NA
2010/10/22	inventory_date	Redbud	Cercis	Portland	Oregon	-122.6339129	45.55867141	NA	4919 Ne 31St Ave	14.223999746	fair	no_info	0 to 15.24 cm	Portland	NA	NA	NA	NA	NA	NA	NA	NA	NA	NA	NA	NA	NA
2010/10/22	inventory_date	Cedar	Cedrus	Portland	Oregon	-122.6337655	45.55867148	NA	4918 Ne 31St Ave	18.287999492	good	no_info	15.24 to 30.48 cm	Portland	NA	NA	NA	NA	NA	NA	NA	NA	NA	NA	NA	NA	NA
2010/10/22	inventory_date	Cedar	Cedrus	Portland	Oregon	-122.6337653	45.55861639	NA	4918 Ne 31St Ave	35.56	fair	no_info	30.48 to 45.72 cm	Portland	NA	NA	NA	NA	NA	NA	NA	NA	NA	NA	NA	NA	NA
2010/10/22	inventory_date	Hawthorn	Crataegus	Portland	Oregon	-122.6337704	45.55657338	NA	4612 Ne 31St Ave	7.111999873	fair	no_info	0 to 15.24 cm	Portland	NA	NA	NA	NA	NA	NA	NA	NA	NA	NA	NA	NA	NA
2010/10/22	inventory_date	Chestnut	Castanea	Portland	Oregon	-122.6328605	45.55661921	NA	4617 Ne 32Nd Ave	66.04	fair	no_info	60.96 to 76.2 cm	Portland	NA	NA	NA	NA	NA	NA	NA	NA	NA	NA	NA	NA	NA
2010/10/22	inventory_date	Chestnut	Castanea	Portland	Oregon	-122.6328607	45.55667818	NA	4617 Ne 32Nd Ave	74.4219980442	fair	no_info	60.96 to 76.2 cm	Portland	NA	NA	NA	NA	NA	NA	NA	NA	NA	NA	NA	NA	NA
2010/11/02	inventory_date	Pear	Pyrus	Portland	Oregon	-122.6307576	45.55811366	NA	4827 Ne 33rd Ave	21.0820004826	fair	no_info	15.24 to 30.48 cm	Portland	NA	NA	NA	NA	NA	NA	NA	NA	NA	NA	NA	NA	NA
2010/11/02	inventory_date	Pear	Pyrus	Portland	Oregon	-122.6307573	45.55806559	NA	4827 Ne 33rd Ave	20.32	fair	no_info	15.24 to 30.48 cm	Portland	NA	NA	NA	NA	NA	NA	NA	NA	NA	NA	NA	NA	NA
2010/11/02	inventory_date	Hawthorn	Crataegus	Portland	Oregon	-122.6307568	45.55800724	NA	4819 Ne 33rd Ave	22.097999492	poor	no_info	15.24 to 30.48 cm	Portland	NA	NA	NA	NA	NA	NA	NA	NA	NA	NA	NA	NA	NA
2010/11/02	inventory_date	Hawthorn	Crataegus	Portland	Oregon	-122.6307585	45.55790064	NA	4811 Ne 33rd Ave	18.033999746	fair	no_info	15.24 to 30.48 cm	Portland	NA	NA	NA	NA	NA	NA	NA	NA	NA	NA	NA	NA	NA
2010/11/02	inventory_date	Hawthorn	Crataegus	Portland	Oregon	-122.6307576	45.55774079	NA	4803 Ne 33rd Ave	15.747999492	poor	no_info	15.24 to 30.48 cm	Portland	NA	NA	NA	NA	NA	NA	NA	NA	NA	NA	NA	NA	NA
2010/11/02	inventory_date	False cypress	Chamaecyparis	Portland	Oregon	-122.6307597	45.55700126	NA	4643 Ne 33rd Ave	36.067999492	fair	no_info	30.48 to 45.72 cm	Portland	NA	NA	NA	NA	NA	NA	NA	NA	NA	NA	NA	NA	NA
2010/11/02	inventory_date	False cypress	Chamaecyparis	Portland	Oregon	-122.6307582	45.55693297	NA	4643 Ne 33rd Ave	45.2119980442	fair	no_info	30.48 to 45.72 cm	Portland	NA	NA	NA	NA	NA	NA	NA	NA	NA	NA	NA	NA	NA
2010/11/02	inventory_date	Hawthorn	Crataegus	Portland	Oregon	-122.6307595	45.55683114	NA	4635 Ne 33rd Ave	35.56	poor	no_info	30.48 to 45.72 cm	Portland	NA	NA	NA	NA	NA	NA	NA	NA	NA	NA	NA	NA	NA
2010/11/02	inventory_date	Tupelo	Nyssa	Portland	Oregon	-122.6308348	45.55635461	NA	4603 Ne 33rd Ave	2.54	good	no_info	0 to 15.24 cm	Portland	NA	NA	NA	NA	NA	NA	NA	NA	NA	NA	NA	NA	NA
2010/11/02	inventory_date	Tupelo	Nyssa	Portland	Oregon	-122.6310154	45.55635752	NA	4603 Ne 33rd Ave	2.54	good	no_info	0 to 15.24 cm	Portland	NA	NA	NA	NA	NA	NA	NA	NA	NA	NA	NA	NA	NA
2010/11/02	inventory_date	Sweetgum	Liquidambar	Portland	Oregon	-122.6313807	45.55635699	NA	3259-3269 Ne Going St	44.9580019304	good	no_info	30.48 to 45.72 cm	Portland	NA	NA	NA	NA	NA	NA	NA	NA	NA	NA	NA	NA	NA
2010/11/02	inventory_date	Sweetgum	Liquidambar	Portland	Oregon	-122.6314909	45.55635793	NA	3259-3269 Ne Going St	49.53	good	no_info	45.72 to 60.96 cm	Portland	NA	NA	NA	NA	NA	NA	NA	NA	NA	NA	NA	NA	NA
2010/11/02	inventory_date	Sweetgum	Liquidambar	Portland	Oregon	-122.631869	45.55635926	NA	4605 Ne 32Nd Pl	1.27	fair	no_info	0 to 15.24 cm	Portland	NA	NA	NA	NA	NA	NA	NA	NA	NA	NA	NA	NA	NA
2010/11/02	inventory_date	Walnut	Juglans	Portland	Oregon	-122.6319418	45.55635909	NA	4605 Ne 32Nd Pl	1.27	fair	no_info	0 to 15.24 cm	Portland	NA	NA	NA	NA	NA	NA	NA	NA	NA	NA	NA	NA	NA
2010/11/02	inventory_date	Hawthorn	Crataegus	Portland	Oregon	-122.6320257	45.55635873	NA	4605 Ne 32Nd Pl	1.27	fair	no_info	0 to 15.24 cm	Portland	NA	NA	NA	NA	NA	NA	NA	NA	NA	NA	NA	NA	NA
2010/11/02	inventory_date	Walnut	Juglans	Portland	Oregon	-122.6327134	45.55732198	NA	4720 Ne 32Nd Ave	19.05	good	no_info	15.24 to 30.48 cm	Portland	NA	NA	NA	NA	NA	NA	NA	NA	NA	NA	NA	NA	NA
2010/11/02	inventory_date	Tupelo	Nyssa	Portland	Oregon	-122.6327127	45.55812162	NA	4830 Ne 32Nd Ave	5.08	good	no_info	0 to 15.24 cm	Portland	NA	NA	NA	NA	NA	NA	NA	NA	NA	NA	NA	NA	NA
2010/11/02	inventory_date	Fir	Abies	Portland	Oregon	-122.6327134	45.55868575	NA	4920 Ne 32Nd Ave	50.2919980442	good	no_info	45.72 to 60.96 cm	Portland	NA	NA	NA	NA	NA	NA	NA	NA	NA	NA	NA	NA	NA
2010/11/02	inventory_date	Sweetgum	Liquidambar	Portland	Oregon	-122.6316578	45.55644816	NA	3259-3269 Ne Going St	56.3880019304	good	no_info	45.72 to 60.96 cm	Portland	NA	NA	NA	NA	NA	NA	NA	NA	NA	NA	NA	NA	NA
2010/11/02	inventory_date	Palm	Trachycarpus	Portland	Oregon	-122.6316565	45.55807914	NA	4828 Ne 32Nd Pl	1.27	good	no_info	0 to 15.24 cm	Portland	NA	NA	NA	NA	NA	NA	NA	NA	NA	NA	NA	NA	NA
2010/11/02	inventory_date	NA	NA	Portland	Oregon	-122.6316544	45.55811192	NA	4828 Ne 32Nd Pl	1.27	dead	no_info	0 to 15.24 cm	Portland	NA	NA	NA	NA	NA	NA	NA	NA	NA	NA	NA	NA	NA
2010/11/02	inventory_date	NA	NA	Portland	Oregon	-122.6316603	45.55852383	NA	4912 Ne 32Nd Pl, A	3.81	dead	no_info	0 to 15.24 cm	Portland	NA	NA	NA	NA	NA	NA	NA	NA	NA	NA	NA	NA	NA
2010/11/02	inventory_date	Golden rain tree	Koelreuteria paniculata	Portland	Oregon	-122.63166	45.55866896	NA	4920 Ne 32Nd Pl	7.111999873	good	introduced	0 to 15.24 cm	Portland	NA	NA	NA	NA	NA	NA	NA	NA	NA	NA	NA	NA	NA
2010/11/02	inventory_date	Walnut	Juglans	Portland	Oregon	-122.6318866	45.55768935	NA	4807 Ne 32Nd Pl	9.9060002286	fair	no_info	0 to 15.24 cm	Portland	NA	NA	NA	NA	NA	NA	NA	NA	NA	NA	NA	NA	NA
2010/11/02	inventory_date	Golden rain tree	Koelreuteria paniculata	Portland	Oregon	-122.6320144	45.55768966	NA	4807 Ne 32Nd Pl	3.81	fair	introduced	0 to 15.24 cm	Portland	NA	NA	NA	NA	NA	NA	NA	NA	NA	NA	NA	NA	NA
2010/11/02	inventory_date	Golden rain tree	Koelreuteria paniculata	Portland	Oregon	-122.6320666	45.55769093	NA	4807 Ne 32Nd Pl	3.301999873	fair	introduced	0 to 15.24 cm	Portland	NA	NA	NA	NA	NA	NA	NA	NA	NA	NA	NA	NA	NA
2010/11/10	inventory_date	Fig	Ficus	Portland	Oregon	-122.6339176	45.56087164	NA	5231 Ne 31St Ave	1.27	poor	no_info	0 to 15.24 cm	Portland	NA	NA	NA	NA	NA	NA	NA	NA	NA	NA	NA	NA	NA
2010/11/10	inventory_date	Pear	Pyrus	Portland	Oregon	-122.6337567	45.56042033	NA	5206 Ne 31St Ave	7.62	good	no_info	0 to 15.24 cm	Portland	NA	NA	NA	NA	NA	NA	NA	NA	NA	NA	NA	NA	NA
2010/11/10	inventory_date	Chinese pistache	Pistacia chinensis	Portland	Oregon	-122.6337546	45.56093551	NA	5244 Ne 31St Ave	3.81	fair	introduced	0 to 15.24 cm	Portland	NA	NA	NA	NA	NA	NA	NA	NA	NA	NA	NA	NA	NA
2010/11/10	inventory_date	Chinese pistache	Pistacia chinensis	Portland	Oregon	-122.6337563	45.56100336	NA	5244 Ne 31St Ave	5.08	fair	introduced	0 to 15.24 cm	Portland	NA	NA	NA	NA	NA	NA	NA	NA	NA	NA	NA	NA	NA
2010/11/10	inventory_date	Sweetgum	Liquidambar	Portland	Oregon	-122.632863	45.56088168	NA	5237 Ne 32Nd Ave	23.367999492	good	no_info	15.24 to 30.48 cm	Portland	NA	NA	NA	NA	NA	NA	NA	NA	NA	NA	NA	NA	NA
2010/11/10	inventory_date	Sweetgum	Liquidambar	Portland	Oregon	-122.6328616	45.56079168	NA	5229 Ne 32Nd Ave	22.86	good	no_info	15.24 to 30.48 cm	Portland	NA	NA	NA	NA	NA	NA	NA	NA	NA	NA	NA	NA	NA
2010/11/10	inventory_date	Walnut	Juglans	Portland	Oregon	-122.6344256	45.56035165	NA	5206 Ne 30th Ave	12.953999746	good	no_info	0 to 15.24 cm	Portland	NA	NA	NA	NA	NA	NA	NA	NA	NA	NA	NA	NA	NA
2010/11/10	inventory_date	Pear	Pyrus	Portland	Oregon	-122.6348111	45.56066065	NA	5222 Ne 30th Ave	19.05	fair	no_info	15.24 to 30.48 cm	Portland	NA	NA	NA	NA	NA	NA	NA	NA	NA	NA	NA	NA	NA
2010/11/10	inventory_date	Pear	Pyrus	Portland	Oregon	-122.6348118	45.56072119	NA	5222 Ne 30th Ave	24.8920004826	fair	no_info	15.24 to 30.48 cm	Portland	NA	NA	NA	NA	NA	NA	NA	NA	NA	NA	NA	NA	NA
2010/11/10	inventory_date	Pear	Pyrus	Portland	Oregon	-122.635811	45.55831758	NA	4844 Ne 29th Ave	12.7	fair	no_info	0 to 15.24 cm	Portland	NA	NA	NA	NA	NA	NA	NA	NA	NA	NA	NA	NA	NA
2010/11/10	inventory_date	Walnut	Juglans	Portland	Oregon	-122.6359479	45.55706318	NA	4701 Ne 29th Ave	2.54	poor	no_info	0 to 15.24 cm	Portland	NA	NA	NA	NA	NA	NA	NA	NA	NA	NA	NA	NA	NA
2010/11/10	inventory_date	Golden rain tree	Koelreuteria paniculata	Portland	Oregon	-122.6379808	45.55681708	NA	4627 Ne 27th Ave	3.81	fair	introduced	0 to 15.24 cm	Portland	NA	NA	NA	NA	NA	NA	NA	NA	NA	NA	NA	NA	NA
2010/11/10	inventory_date	Golden rain tree	Koelreuteria paniculata	Portland	Oregon	-122.6379824	45.55675395	NA	4627 Ne 27th Ave	2.54	fair	introduced	0 to 15.24 cm	Portland	NA	NA	NA	NA	NA	NA	NA	NA	NA	NA	NA	NA	NA
2010/11/10	inventory_date	Hawthorn	Crataegus	Portland	Oregon	-122.6378475	45.55776281	NA	4804 Ne 27th Ave	5.08	poor	no_info	0 to 15.24 cm	Portland	NA	NA	NA	NA	NA	NA	NA	NA	NA	NA	NA	NA	NA
2010/11/10	inventory_date	Hawthorn	Crataegus	Portland	Oregon	-122.6378451	45.55782032	NA	4804 Ne 27th Ave	3.81	poor	no_info	0 to 15.24 cm	Portland	NA	NA	NA	NA	NA	NA	NA	NA	NA	NA	NA	NA	NA
2010/11/10	inventory_date	Pear	Pyrus	Portland	Oregon	-122.6398409	45.56194	NA	5324 Ne 25th Ave	4.571999873	good	no_info	0 to 15.24 cm	Portland	NA	NA	NA	NA	NA	NA	NA	NA	NA	NA	NA	NA	NA
2010/11/10	inventory_date	Stewartia	Stewartia pseudocamellia	Portland	Oregon	-122.6398427	45.5619115	NA	5324 Ne 25th Ave	1.27	good	introduced	0 to 15.24 cm	Portland	NA	NA	NA	NA	NA	NA	NA	NA	NA	NA	NA	NA	NA
2010/11/10	inventory_date	Hawthorn	Crataegus	Portland	Oregon	-122.6398492	45.56122938	NA	5262 Ne 25th Ave	10.16	good	no_info	0 to 15.24 cm	Portland	NA	NA	NA	NA	NA	NA	NA	NA	NA	NA	NA	NA	NA
2010/11/10	inventory_date	Fig	Ficus	Portland	Oregon	-122.6398502	45.56098822	NA	5236 Ne 25th Ave	1.27	good	no_info	0 to 15.24 cm	Portland	NA	NA	NA	NA	NA	NA	NA	NA	NA	NA	NA	NA	NA
2010/11/10	inventory_date	Fig	Ficus	Portland	Oregon	-122.6398526	45.56084826	NA	5236 Ne 25th Ave	1.27	fair	no_info	0 to 15.24 cm	Portland	NA	NA	NA	NA	NA	NA	NA	NA	NA	NA	NA	NA	NA
2010/11/10	inventory_date	Hawthorn	Crataegus	Portland	Oregon	-122.6235341	45.56230586	NA	5415 Ne 39th Ave	35.56	poor	no_info	30.48 to 45.72 cm	Portland	NA	NA	NA	NA	NA	NA	NA	NA	NA	NA	NA	NA	NA
2010/11/10	inventory_date	Hawthorn	Crataegus	Portland	Oregon	-122.6235368	45.5622485	NA	5415 Ne 39th Ave	36.83	poor	no_info	30.48 to 45.72 cm	Portland	NA	NA	NA	NA	NA	NA	NA	NA	NA	NA	NA	NA	NA
2010/11/10	inventory_date	Tupelo	Nyssa	Portland	Oregon	-122.6235363	45.56183203	NA	5335 Ne 39th Ave	2.54	good	no_info	0 to 15.24 cm	Portland	NA	NA	NA	NA	NA	NA	NA	NA	NA	NA	NA	NA	NA
2010/11/10	inventory_date	Golden rain tree	Koelreuteria paniculata	Portland	Oregon	-122.626536	45.56262468	NA	3608 Ne Killingsworth St	3.81	fair	introduced	0 to 15.24 cm	Portland	NA	NA	NA	NA	NA	NA	NA	NA	NA	NA	NA	NA	NA
2010/10/22	inventory_date	Ash	Fraxinus	Portland	Oregon	-122.6347943	45.55851941	NA	4910 Ne 30th Ave	32.7659990094	fair	no_info	30.48 to 45.72 cm	Portland	NA	NA	NA	NA	NA	NA	NA	NA	NA	NA	NA	NA	NA
2010/10/22	inventory_date	Dogwood	Cornus	Portland	Oregon	-122.6347943	45.55844998	NA	4902 Ne 30th Ave	6.0960002286	good	no_info	0 to 15.24 cm	Portland	NA	NA	NA	NA	NA	NA	NA	NA	NA	NA	NA	NA	NA
2010/10/22	inventory_date	Ash	Fraxinus	Portland	Oregon	-122.6347955	45.558331	NA	4842 Ne 30th Ave	5.5880001016	good	no_info	0 to 15.24 cm	Portland	NA	NA	NA	NA	NA	NA	NA	NA	NA	NA	NA	NA	NA
2010/10/22	inventory_date	Ash	Fraxinus	Portland	Oregon	-122.6347959	45.55829099	NA	4842 Ne 30th Ave	4.8259999238	good	no_info	0 to 15.24 cm	Portland	NA	NA	NA	NA	NA	NA	NA	NA	NA	NA	NA	NA	NA
2010/10/22	inventory_date	Ash	Fraxinus	Portland	Oregon	-122.6347969	45.55819273	NA	4836 Ne 30th Ave	32.0040009652	good	no_info	30.48 to 45.72 cm	Portland	NA	NA	NA	NA	NA	NA	NA	NA	NA	NA	NA	NA	NA
2010/10/22	inventory_date	Ash mountain	Sorbus	Portland	Oregon	-122.6348007	45.55744828	NA	4728 Ne 30th Ave	18.033999746	poor	no_info	15.24 to 30.48 cm	Portland	NA	NA	NA	NA	NA	NA	NA	NA	NA	NA	NA	NA	NA
2010/10/22	inventory_date	Plum	Prunus	Portland	Oregon	-122.6348067	45.55678434	NA	4626 Ne 30th Ave	14.223999746	fair	no_info	0 to 15.24 cm	Portland	NA	NA	NA	NA	NA	NA	NA	NA	NA	NA	NA	NA	NA
2010/10/22	inventory_date	Red maple	Acer rubrum	Portland	Oregon	-122.6348059	45.55673228	NA	4626 Ne 30th Ave	2.7940000508	good	introduced	0 to 15.24 cm	Portland	NA	NA	NA	NA	NA	NA	NA	NA	NA	NA	NA	NA	NA
2010/10/22	inventory_date	Ash	Fraxinus	Portland	Oregon	-122.6348054	45.55667624	NA	4618 Ne 30th Ave	2.54	good	no_info	0 to 15.24 cm	Portland	NA	NA	NA	NA	NA	NA	NA	NA	NA	NA	NA	NA	NA
2010/10/22	inventory_date	Ash	Fraxinus	Portland	Oregon	-122.634806	45.55662157	NA	4618 Ne 30th Ave	2.54	poor	no_info	0 to 15.24 cm	Portland	NA	NA	NA	NA	NA	NA	NA	NA	NA	NA	NA	NA	NA
2010/10/22	inventory_date	Deciduous oak	Quercus	Portland	Oregon	-122.633914	45.55662706	NA	4619 Ne 31St Ave	3.81	fair	no_info	0 to 15.24 cm	Portland	NA	NA	NA	NA	NA	NA	NA	NA	NA	NA	NA	NA	NA
2010/10/22	inventory_date	Dogwood	Cornus	Portland	Oregon	-122.6339174	45.55676687	NA	4627 Ne 31St Ave	7.62	fair	no_info	0 to 15.24 cm	Portland	NA	NA	NA	NA	NA	NA	NA	NA	NA	NA	NA	NA	NA
2010/10/22	inventory_date	Dogwood	Cornus	Portland	Oregon	-122.6339167	45.5568371	NA	4635 Ne 31St Ave	9.143999746	fair	no_info	0 to 15.24 cm	Portland	NA	NA	NA	NA	NA	NA	NA	NA	NA	NA	NA	NA	NA
2010/10/22	inventory_date	Dogwood	Cornus	Portland	Oregon	-122.6339149	45.55689722	NA	4635 Ne 31St Ave	9.143999746	fair	no_info	0 to 15.24 cm	Portland	NA	NA	NA	NA	NA	NA	NA	NA	NA	NA	NA	NA	NA
2010/10/22	inventory_date	Ash	Fraxinus	Portland	Oregon	-122.6339136	45.55716823	NA	4711 Ne 31St Ave	38.8620004826	fair	no_info	30.48 to 45.72 cm	Portland	NA	NA	NA	NA	NA	NA	NA	NA	NA	NA	NA	NA	NA
2010/10/22	inventory_date	Ash	Fraxinus	Portland	Oregon	-122.6339136	45.55722776	NA	4711 Ne 31St Ave	29.21	fair	no_info	15.24 to 30.48 cm	Portland	NA	NA	NA	NA	NA	NA	NA	NA	NA	NA	NA	NA	NA
2010/10/22	inventory_date	Plum	Prunus	Portland	Oregon	-122.6339178	45.55741248	NA	4729 Ne 31St Ave	4.0640000508	fair	no_info	0 to 15.24 cm	Portland	NA	NA	NA	NA	NA	NA	NA	NA	NA	NA	NA	NA	NA
2010/10/22	inventory_date	Deciduous oak	Quercus	Portland	Oregon	-122.6339137	45.5577798	NA	4803 Ne 31St Ave	24.13	good	no_info	15.24 to 30.48 cm	Portland	NA	NA	NA	NA	NA	NA	NA	NA	NA	NA	NA	NA	NA
2010/10/22	inventory_date	Ash	Fraxinus	Portland	Oregon	-122.633913	45.55791782	NA	4811 Ne 31St Ave	33.2740009652	fair	no_info	30.48 to 45.72 cm	Portland	NA	NA	NA	NA	NA	NA	NA	NA	NA	NA	NA	NA	NA
2010/10/22	inventory_date	Dogwood	Cornus	Portland	Oregon	-122.6339159	45.55833003	NA	4843 Ne 31St Ave	2.54	poor	no_info	0 to 15.24 cm	Portland	NA	NA	NA	NA	NA	NA	NA	NA	NA	NA	NA	NA	NA
2010/10/22	inventory_date	Dogwood	Cornus	Portland	Oregon	-122.633917	45.5585616	NA	4911 Ne 31St Ave	2.54	fair	no_info	0 to 15.24 cm	Portland	NA	NA	NA	NA	NA	NA	NA	NA	NA	NA	NA	NA	NA
2010/10/22	inventory_date	Honey locust	Gleditsia triacanthos	Portland	Oregon	-122.6339108	45.55893532	NA	3024 Ne Alberta St	6.8580001016	poor	introduced	0 to 15.24 cm	Portland	NA	NA	NA	NA	NA	NA	NA	NA	NA	NA	NA	NA	NA
2010/10/22	inventory_date	Dogwood	Cornus	Portland	Oregon	-122.6340068	45.55898374	NA	3024 Ne Alberta St	4.0640000508	fair	no_info	0 to 15.24 cm	Portland	NA	NA	NA	NA	NA	NA	NA	NA	NA	NA	NA	NA	NA
2010/10/22	inventory_date	Ash	Fraxinus	Portland	Oregon	-122.6337673	45.5582426	NA	4836 Ne 31St Ave	26.9240009652	fair	no_info	15.24 to 30.48 cm	Portland	NA	NA	NA	NA	NA	NA	NA	NA	NA	NA	NA	NA	NA
2010/10/22	inventory_date	Ash	Fraxinus	Portland	Oregon	-122.6337661	45.55818754	NA	4836 Ne 31St Ave	20.0660002286	fair	no_info	15.24 to 30.48 cm	Portland	NA	NA	NA	NA	NA	NA	NA	NA	NA	NA	NA	NA	NA
2010/10/22	inventory_date	Ash	Fraxinus	Portland	Oregon	-122.633766	45.55749097	NA	4736 Ne 31St Ave	18.287999492	fair	no_info	15.24 to 30.48 cm	Portland	NA	NA	NA	NA	NA	NA	NA	NA	NA	NA	NA	NA	NA
2010/10/22	inventory_date	Poplar	Populus	Portland	Oregon	-122.6337689	45.55755607	NA	4736 Ne 31St Ave	2.7940000508	fair	no_info	0 to 15.24 cm	Portland	NA	NA	NA	NA	NA	NA	NA	NA	NA	NA	NA	NA	NA
2010/10/22	inventory_date	Myrtlewood	Umbellularia californica	Portland	Oregon	-122.6337709	45.55690152	NA	4634 Ne 31St Ave	41.91	good	naturally_occurring	30.48 to 45.72 cm	Portland	NA	NA	NA	NA	NA	NA	NA	NA	NA	NA	NA	NA	NA
2010/10/22	inventory_date	Ash	Fraxinus	Portland	Oregon	-122.6337705	45.55642175	NA	4602 Ne 31St Ave	28.1940009652	fair	no_info	15.24 to 30.48 cm	Portland	NA	NA	NA	NA	NA	NA	NA	NA	NA	NA	NA	NA	NA
2010/10/22	inventory_date	Dogwood	Cornus	Portland	Oregon	-122.6328616	45.55645894	NA	4603 Ne 32Nd Ave	4.0640000508	poor	no_info	0 to 15.24 cm	Portland	NA	NA	NA	NA	NA	NA	NA	NA	NA	NA	NA	NA	NA
2010/10/22	inventory_date	Ash	Fraxinus	Portland	Oregon	-122.6328647	45.55689061	NA	4633 Ne 32Nd Ave	32.5120004826	fair	no_info	30.48 to 45.72 cm	Portland	NA	NA	NA	NA	NA	NA	NA	NA	NA	NA	NA	NA	NA
2010/10/22	inventory_date	Ash	Fraxinus	Portland	Oregon	-122.6328605	45.55749722	NA	4737 Ne 32Nd Ave	36.5759990094	fair	no_info	30.48 to 45.72 cm	Portland	NA	NA	NA	NA	NA	NA	NA	NA	NA	NA	NA	NA	NA
2010/10/22	inventory_date	Ash	Fraxinus	Portland	Oregon	-122.632861	45.55755585	NA	4737 Ne 32Nd Ave	27.6859990094	poor	no_info	15.24 to 30.48 cm	Portland	NA	NA	NA	NA	NA	NA	NA	NA	NA	NA	NA	NA	NA
2010/10/22	inventory_date	Ash	Fraxinus	Portland	Oregon	-122.6329337	45.55760307	NA	4737 Ne 32Nd Ave	28.9559990094	fair	no_info	15.24 to 30.48 cm	Portland	NA	NA	NA	NA	NA	NA	NA	NA	NA	NA	NA	NA	NA
2010/10/22	inventory_date	Ash	Fraxinus	Portland	Oregon	-122.6330373	45.55760366	NA	4737 Ne 32Nd Ave	28.1940009652	fair	no_info	15.24 to 30.48 cm	Portland	NA	NA	NA	NA	NA	NA	NA	NA	NA	NA	NA	NA	NA
2010/10/22	inventory_date	Plum	Prunus	Portland	Oregon	-122.6334232	45.55760554	NA	4736 Ne 31St Ave	6.603999746	good	no_info	0 to 15.24 cm	Portland	NA	NA	NA	NA	NA	NA	NA	NA	NA	NA	NA	NA	NA
2010/10/22	inventory_date	Plum	Prunus	Portland	Oregon	-122.6335085	45.55760529	NA	4736 Ne 31St Ave	7.111999873	good	no_info	0 to 15.24 cm	Portland	NA	NA	NA	NA	NA	NA	NA	NA	NA	NA	NA	NA	NA
2010/10/22	inventory_date	Plum	Prunus	Portland	Oregon	-122.6335946	45.55760547	NA	4736 Ne 31St Ave	7.62	good	no_info	0 to 15.24 cm	Portland	NA	NA	NA	NA	NA	NA	NA	NA	NA	NA	NA	NA	NA
2010/10/22	inventory_date	Plum	Prunus	Portland	Oregon	-122.6336781	45.55760703	NA	4736 Ne 31St Ave	6.8580001016	good	no_info	0 to 15.24 cm	Portland	NA	NA	NA	NA	NA	NA	NA	NA	NA	NA	NA	NA	NA
2010/10/22	inventory_date	Ash	Fraxinus	Portland	Oregon	-122.6336688	45.55769783	NA	4802 Ne 31St Ave	24.8920004826	fair	no_info	15.24 to 30.48 cm	Portland	NA	NA	NA	NA	NA	NA	NA	NA	NA	NA	NA	NA	NA
2010/10/22	inventory_date	Ash	Fraxinus	Portland	Oregon	-122.6331786	45.5576946	NA	4803 Ne 32Nd Ave	27.4320004826	fair	no_info	15.24 to 30.48 cm	Portland	NA	NA	NA	NA	NA	NA	NA	NA	NA	NA	NA	NA	NA
2010/10/22	inventory_date	Ash	Fraxinus	Portland	Oregon	-122.6330544	45.55769423	NA	4803 Ne 32Nd Ave	33.02	fair	no_info	30.48 to 45.72 cm	Portland	NA	NA	NA	NA	NA	NA	NA	NA	NA	NA	NA	NA	NA
2010/10/22	inventory_date	Ash	Fraxinus	Portland	Oregon	-122.6329382	45.55769372	NA	4803 Ne 32Nd Ave	22.3520004826	fair	no_info	15.24 to 30.48 cm	Portland	NA	NA	NA	NA	NA	NA	NA	NA	NA	NA	NA	NA	NA
2010/10/22	inventory_date	Ash	Fraxinus	Portland	Oregon	-122.6328596	45.55774949	NA	4803 Ne 32Nd Ave	58.1659990094	fair	no_info	45.72 to 60.96 cm	Portland	NA	NA	NA	NA	NA	NA	NA	NA	NA	NA	NA	NA	NA
2010/10/22	inventory_date	Hophornbeam	Ostrya	Portland	Oregon	-122.6328634	45.55784971	NA	4811 Ne 32Nd Ave	3.0480001016	fair	no_info	0 to 15.24 cm	Portland	NA	NA	NA	NA	NA	NA	NA	NA	NA	NA	NA	NA	NA
2010/10/22	inventory_date	Plum	Prunus	Portland	Oregon	-122.6328601	45.55812897	NA	4829 Ne 32Nd Ave	15.493999746	fair	no_info	15.24 to 30.48 cm	Portland	NA	NA	NA	NA	NA	NA	NA	NA	NA	NA	NA	NA	NA
2010/10/22	inventory_date	Deciduous oak	Quercus	Portland	Oregon	-122.6328589	45.55818464	NA	4837 Ne 32Nd Ave	11.43	fair	no_info	0 to 15.24 cm	Portland	NA	NA	NA	NA	NA	NA	NA	NA	NA	NA	NA	NA	NA
2010/10/22	inventory_date	Deciduous oak	Quercus	Portland	Oregon	-122.6328567	45.55833528	NA	4843 Ne 32Nd Ave	2.7940000508	fair	no_info	0 to 15.24 cm	Portland	NA	NA	NA	NA	NA	NA	NA	NA	NA	NA	NA	NA	NA
2010/10/22	inventory_date	Deciduous oak	Quercus	Portland	Oregon	-122.6328613	45.55850978	NA	4911 Ne 32Nd Ave	5.08	poor	no_info	0 to 15.24 cm	Portland	NA	NA	NA	NA	NA	NA	NA	NA	NA	NA	NA	NA	NA
2010/10/22	inventory_date	Deciduous oak	Quercus	Portland	Oregon	-122.6328613	45.55855776	NA	4911 Ne 32Nd Ave	2.54	poor	no_info	0 to 15.24 cm	Portland	NA	NA	NA	NA	NA	NA	NA	NA	NA	NA	NA	NA	NA
2010/11/02	inventory_date	Norway maple	Acer platanoides	Portland	Oregon	-122.6307561	45.55795694	NA	4819 Ne 33rd Ave	15.24	good	introduced	0 to 15.24 cm	Portland	NA	NA	NA	NA	NA	NA	NA	NA	NA	NA	NA	NA	NA
2010/11/02	inventory_date	Norway maple	Acer platanoides	Portland	Oregon	-122.6307589	45.55720089	NA	4711 Ne 33rd Ave	11.43	fair	introduced	0 to 15.24 cm	Portland	NA	NA	NA	NA	NA	NA	NA	NA	NA	NA	NA	NA	NA
2010/11/02	inventory_date	Norway maple	Acer platanoides	Portland	Oregon	-122.6307595	45.55714818	NA	4711 Ne 33rd Ave	15.24	fair	introduced	0 to 15.24 cm	Portland	NA	NA	NA	NA	NA	NA	NA	NA	NA	NA	NA	NA	NA
2010/11/02	inventory_date	Norway maple	Acer platanoides	Portland	Oregon	-122.6309018	45.55635456	NA	4603 Ne 33rd Ave	21.59	good	introduced	15.24 to 30.48 cm	Portland	NA	NA	NA	NA	NA	NA	NA	NA	NA	NA	NA	NA	NA
2010/11/02	inventory_date	Dogwood	Cornus	Portland	Oregon	-122.6323512	45.55636103	NA	4602 Ne 32Nd Ave	8.6360002286	fair	no_info	0 to 15.24 cm	Portland	NA	NA	NA	NA	NA	NA	NA	NA	NA	NA	NA	NA	NA
2010/11/02	inventory_date	Ash	Fraxinus	Portland	Oregon	-122.6327184	45.55641108	NA	4602 Ne 32Nd Ave	19.05	good	no_info	15.24 to 30.48 cm	Portland	NA	NA	NA	NA	NA	NA	NA	NA	NA	NA	NA	NA	NA
2010/11/02	inventory_date	Ash	Fraxinus	Portland	Oregon	-122.6327151	45.5564814	NA	4602 Ne 32Nd Ave	19.05	good	no_info	15.24 to 30.48 cm	Portland	NA	NA	NA	NA	NA	NA	NA	NA	NA	NA	NA	NA	NA
2010/11/02	inventory_date	Dogwood	Cornus	Portland	Oregon	-122.6327151	45.55654987	NA	4612 Ne 32Nd Ave	2.54	fair	no_info	0 to 15.24 cm	Portland	NA	NA	NA	NA	NA	NA	NA	NA	NA	NA	NA	NA	NA
2010/11/02	inventory_date	Linden	Tilia	Portland	Oregon	-122.6327164	45.55694341	NA	4642 Ne 32Nd Ave	13.97	fair	no_info	0 to 15.24 cm	Portland	NA	NA	NA	NA	NA	NA	NA	NA	NA	NA	NA	NA	NA
2010/11/02	inventory_date	Linden	Tilia	Portland	Oregon	-122.6327141	45.55699673	NA	4642 Ne 32Nd Ave	15.24	fair	no_info	0 to 15.24 cm	Portland	NA	NA	NA	NA	NA	NA	NA	NA	NA	NA	NA	NA	NA
2010/11/02	inventory_date	Ash	Fraxinus	Portland	Oregon	-122.6327139	45.55716107	NA	4712 Ne 32Nd Ave	23.8759990094	good	no_info	15.24 to 30.48 cm	Portland	NA	NA	NA	NA	NA	NA	NA	NA	NA	NA	NA	NA	NA
2010/11/02	inventory_date	Ash	Fraxinus	Portland	Oregon	-122.6327169	45.55722219	NA	4712 Ne 32Nd Ave	10.9220004826	fair	no_info	0 to 15.24 cm	Portland	NA	NA	NA	NA	NA	NA	NA	NA	NA	NA	NA	NA	NA
2010/11/02	inventory_date	Dogwood	Cornus	Portland	Oregon	-122.632716	45.55743625	NA	4728 Ne 32Nd Ave	7.3660002286	good	no_info	0 to 15.24 cm	Portland	NA	NA	NA	NA	NA	NA	NA	NA	NA	NA	NA	NA	NA
2010/08/21	inventory_date	Dogwood	Cornus	Portland	Oregon	-122.627555	45.56111683	NA	5234 Ne 35th Pl	2.54	good	no_info	0 to 15.24 cm	Portland	NA	NA	NA	NA	NA	NA	NA	NA	NA	NA	NA	NA	NA
2010/08/21	inventory_date	Dogwood	Cornus	Portland	Oregon	-122.6275531	45.56111554	NA	5234 Ne 35th Pl	2.54	good	no_info	0 to 15.24 cm	Portland	NA	NA	NA	NA	NA	NA	NA	NA	NA	NA	NA	NA	NA
2010/08/21	inventory_date	Dogwood	Cornus	Portland	Oregon	-122.6275528	45.56105853	NA	5234 Ne 35th Pl	2.54	good	no_info	0 to 15.24 cm	Portland	NA	NA	NA	NA	NA	NA	NA	NA	NA	NA	NA	NA	NA
2010/08/21	inventory_date	Norway maple	Acer platanoides	Portland	Oregon	-122.6275568	45.56000711	NA	3559 Ne Webster St	3.81	good	introduced	0 to 15.24 cm	Portland	NA	NA	NA	NA	NA	NA	NA	NA	NA	NA	NA	NA	NA
2010/08/21	inventory_date	Dogwood	Cornus	Portland	Oregon	-122.6275617	45.55867991	NA	4920 Ne 35th Pl	23.6220004826	good	no_info	15.24 to 30.48 cm	Portland	NA	NA	NA	NA	NA	NA	NA	NA	NA	NA	NA	NA	NA
2010/08/21	inventory_date	Ash	Fraxinus	Portland	Oregon	-122.6271898	45.55978322	NA	3564 Ne Webster St	11.43	good	no_info	0 to 15.24 cm	Portland	NA	NA	NA	NA	NA	NA	NA	NA	NA	NA	NA	NA	NA
2010/08/21	inventory_date	Deciduous oak	Quercus	Portland	Oregon	-122.626691	45.55991839	NA	5103 Ne 36th Ave	3.301999873	good	no_info	0 to 15.24 cm	Portland	NA	NA	NA	NA	NA	NA	NA	NA	NA	NA	NA	NA	NA
2010/08/21	inventory_date	Deciduous oak	Quercus	Portland	Oregon	-122.6266902	45.55999795	NA	5103 Ne 36th Ave	3.301999873	good	no_info	0 to 15.24 cm	Portland	NA	NA	NA	NA	NA	NA	NA	NA	NA	NA	NA	NA	NA
2010/08/21	inventory_date	Plum	Prunus	Portland	Oregon	-122.6265416	45.56061586	NA	5204 Ne 36th Ave	18.5420004826	good	no_info	15.24 to 30.48 cm	Portland	NA	NA	NA	NA	NA	NA	NA	NA	NA	NA	NA	NA	NA
2010/08/21	inventory_date	Plum	Prunus	Portland	Oregon	-122.6265494	45.56037178	NA	5128 Ne 36th Ave	38.1	good	no_info	30.48 to 45.72 cm	Portland	NA	NA	NA	NA	NA	NA	NA	NA	NA	NA	NA	NA	NA
2010/08/21	inventory_date	Plum	Prunus	Portland	Oregon	-122.6265471	45.56030818	NA	5128 Ne 36th Ave	25.4	good	no_info	15.24 to 30.48 cm	Portland	NA	NA	NA	NA	NA	NA	NA	NA	NA	NA	NA	NA	NA
2010/08/21	inventory_date	Ash	Fraxinus	Portland	Oregon	-122.6269954	45.56129025	NA	5247 Ne 36th Ave	5.08	good	no_info	0 to 15.24 cm	Portland	NA	NA	NA	NA	NA	NA	NA	NA	NA	NA	NA	NA	NA
2010/08/21	inventory_date	Ash	Fraxinus	Portland	Oregon	-122.6287991	45.56384743	NA	3424 Ne Jessup St	5.333999746	good	no_info	0 to 15.24 cm	Portland	NA	NA	NA	NA	NA	NA	NA	NA	NA	NA	NA	NA	NA
2010/08/21	inventory_date	Ash	Fraxinus	Portland	Oregon	-122.6288751	45.56384755	NA	3424 Ne Jessup St	5.08	good	no_info	0 to 15.24 cm	Portland	NA	NA	NA	NA	NA	NA	NA	NA	NA	NA	NA	NA	NA
2010/08/21	inventory_date	Ash	Fraxinus	Portland	Oregon	-122.6289663	45.56384891	NA	3424 Ne Jessup St	5.08	good	no_info	0 to 15.24 cm	Portland	NA	NA	NA	NA	NA	NA	NA	NA	NA	NA	NA	NA	NA
2010/08/21	inventory_date	Ash	Fraxinus	Portland	Oregon	-122.6290856	45.56384822	NA	3424 Ne Jessup St	5.08	good	no_info	0 to 15.24 cm	Portland	NA	NA	NA	NA	NA	NA	NA	NA	NA	NA	NA	NA	NA
2010/08/21	inventory_date	Ash	Fraxinus	Portland	Oregon	-122.6285749	45.5633654	NA	5602 Ne 35th Ave	15.24	good	no_info	0 to 15.24 cm	Portland	NA	NA	NA	NA	NA	NA	NA	NA	NA	NA	NA	NA	NA
2010/08/21	inventory_date	Plum	Prunus	Portland	Oregon	-122.6285745	45.56323891	NA	5530 Ne 35th Ave	12.7	good	no_info	0 to 15.24 cm	Portland	NA	NA	NA	NA	NA	NA	NA	NA	NA	NA	NA	NA	NA
2010/08/21	inventory_date	Dogwood	Cornus	Portland	Oregon	-122.6285701	45.56152975	NA	3509 Ne Emerson St	8.89	good	no_info	0 to 15.24 cm	Portland	NA	NA	NA	NA	NA	NA	NA	NA	NA	NA	NA	NA	NA
2010/08/21	inventory_date	Dogwood	Cornus	Portland	Oregon	-122.6284839	45.56137436	NA	3509 Ne Emerson St	6.35	poor	no_info	0 to 15.24 cm	Portland	NA	NA	NA	NA	NA	NA	NA	NA	NA	NA	NA	NA	NA
2010/08/21	inventory_date	Dogwood	Cornus	Portland	Oregon	-122.6284189	45.56137557	NA	3509 Ne Emerson St	6.35	poor	no_info	0 to 15.24 cm	Portland	NA	NA	NA	NA	NA	NA	NA	NA	NA	NA	NA	NA	NA
2010/08/21	inventory_date	Dogwood	Cornus	Portland	Oregon	-122.6283127	45.56137906	NA	3509 Ne Emerson St	7.62	fair	no_info	0 to 15.24 cm	Portland	NA	NA	NA	NA	NA	NA	NA	NA	NA	NA	NA	NA	NA
2010/08/21	inventory_date	Dogwood	Cornus	Portland	Oregon	-122.6282129	45.56137938	NA	3509 Ne Emerson St	6.35	poor	no_info	0 to 15.24 cm	Portland	NA	NA	NA	NA	NA	NA	NA	NA	NA	NA	NA	NA	NA
2010/08/21	inventory_date	Norway maple	Acer platanoides	Portland	Oregon	-122.6277053	45.56184295	NA	5335 Ne 35th Pl	11.1760002286	good	introduced	0 to 15.24 cm	Portland	NA	NA	NA	NA	NA	NA	NA	NA	NA	NA	NA	NA	NA
2010/08/21	inventory_date	Norway maple	Acer platanoides	Portland	Oregon	-122.6276966	45.56190102	NA	5335 Ne 35th Pl	13.97	good	introduced	0 to 15.24 cm	Portland	NA	NA	NA	NA	NA	NA	NA	NA	NA	NA	NA	NA	NA
2010/08/21	inventory_date	Norway maple	Acer platanoides	Portland	Oregon	-122.6277002	45.56199697	NA	5401 Ne 35th Pl	35.3059990094	good	introduced	30.48 to 45.72 cm	Portland	NA	NA	NA	NA	NA	NA	NA	NA	NA	NA	NA	NA	NA
2010/08/21	inventory_date	Norway maple	Acer platanoides	Portland	Oregon	-122.6277004	45.56206098	NA	5401 Ne 35th Pl	41.1480019304	good	introduced	30.48 to 45.72 cm	Portland	NA	NA	NA	NA	NA	NA	NA	NA	NA	NA	NA	NA	NA
2010/08/21	inventory_date	Plum	Prunus	Portland	Oregon	-122.6276934	45.56343582	NA	5607 Ne 35th Pl	27.94	good	no_info	15.24 to 30.48 cm	Portland	NA	NA	NA	NA	NA	NA	NA	NA	NA	NA	NA	NA	NA
2010/08/21	inventory_date	Plum	Prunus	Portland	Oregon	-122.627697	45.56353329	NA	5607 Ne 35th Pl	16.0020004826	poor	no_info	15.24 to 30.48 cm	Portland	NA	NA	NA	NA	NA	NA	NA	NA	NA	NA	NA	NA	NA
2010/08/21	inventory_date	Plum	Prunus	Portland	Oregon	-122.627697	45.5636476	NA	5617 Ne 35th Pl	25.4	good	no_info	15.24 to 30.48 cm	Portland	NA	NA	NA	NA	NA	NA	NA	NA	NA	NA	NA	NA	NA
2010/08/21	inventory_date	Dogwood	Cornus	Portland	Oregon	-122.6276942	45.56374519	NA	5625 Ne 35th Pl	16.763999746	fair	no_info	15.24 to 30.48 cm	Portland	NA	NA	NA	NA	NA	NA	NA	NA	NA	NA	NA	NA	NA
2010/08/21	inventory_date	Dogwood	Cornus	Portland	Oregon	-122.62769	45.56380775	NA	5625 Ne 35th Pl	16.763999746	fair	no_info	15.24 to 30.48 cm	Portland	NA	NA	NA	NA	NA	NA	NA	NA	NA	NA	NA	NA	NA
2010/08/21	inventory_date	Holly	Ilex	Portland	Oregon	-122.6305132	45.56508147	NA	5736 Ne 33rd Ave	17.78	fair	no_info	15.24 to 30.48 cm	Portland	NA	NA	NA	NA	NA	NA	NA	NA	NA	NA	NA	NA	NA
2010/08/21	inventory_date	Dogwood	Cornus	Portland	Oregon	-122.6276977	45.56410451	NA	5707 Ne 35th Pl	11.937999492	good	no_info	0 to 15.24 cm	Portland	NA	NA	NA	NA	NA	NA	NA	NA	NA	NA	NA	NA	NA
2010/08/21	inventory_date	Dogwood	Cornus	Portland	Oregon	-122.6275562	45.56416619	NA	5716 Ne 35th Pl	29.21	good	no_info	15.24 to 30.48 cm	Portland	NA	NA	NA	NA	NA	NA	NA	NA	NA	NA	NA	NA	NA
2010/08/21	inventory_date	Norway maple	Acer platanoides	Portland	Oregon	-122.6266779	45.56461561	NA	5815 Ne 36th Ave	54.61	poor	introduced	45.72 to 60.96 cm	Portland	NA	NA	NA	NA	NA	NA	NA	NA	NA	NA	NA	NA	NA
2010/08/21	inventory_date	Norway maple	Acer platanoides	Portland	Oregon	-122.6266809	45.56469693	NA	5815 Ne 36th Ave	42.1640009652	fair	introduced	30.48 to 45.72 cm	Portland	NA	NA	NA	NA	NA	NA	NA	NA	NA	NA	NA	NA	NA
2010/08/21	inventory_date	Dogwood	Cornus	Portland	Oregon	-122.6285748	45.56426942	NA	5728 Ne 35th Ave	2.54	poor	no_info	0 to 15.24 cm	Portland	NA	NA	NA	NA	NA	NA	NA	NA	NA	NA	NA	NA	NA
2010/08/21	inventory_date	Norway maple	Acer platanoides	Portland	Oregon	-122.6285714	45.56448081	NA	5800 Ne 35th Ave	33.527999492	good	introduced	30.48 to 45.72 cm	Portland	NA	NA	NA	NA	NA	NA	NA	NA	NA	NA	NA	NA	NA
2010/08/21	inventory_date	Ash	Fraxinus	Portland	Oregon	-122.6285676	45.5648261	NA	5824 Ne 35th Ave	28.447999492	fair	no_info	15.24 to 30.48 cm	Portland	NA	NA	NA	NA	NA	NA	NA	NA	NA	NA	NA	NA	NA
2010/08/21	inventory_date	Plum	Prunus	Portland	Oregon	-122.6285732	45.56492706	NA	3508 Ne Simpson St	9.3980001016	fair	no_info	0 to 15.24 cm	Portland	NA	NA	NA	NA	NA	NA	NA	NA	NA	NA	NA	NA	NA
2010/08/21	inventory_date	Bigleaf maple	Acer macrophyllum	Portland	Oregon	-122.6305958	45.56414798	NA	5736 Ne 33rd Ave	89.9160038608	good	naturally_occurring	more than 76.2 cm	Portland	NA	NA	NA	NA	NA	NA	NA	NA	NA	NA	NA	NA	NA
2010/08/21	inventory_date	Norway maple	Acer platanoides	Portland	Oregon	-122.6305928	45.56426617	NA	5736 Ne 33rd Ave	12.7	good	introduced	0 to 15.24 cm	Portland	NA	NA	NA	NA	NA	NA	NA	NA	NA	NA	NA	NA	NA
2010/08/21	inventory_date	Norway maple	Acer platanoides	Portland	Oregon	-122.6305879	45.5643844	NA	5736 Ne 33rd Ave	69.85	good	introduced	60.96 to 76.2 cm	Portland	NA	NA	NA	NA	NA	NA	NA	NA	NA	NA	NA	NA	NA
2010/08/21	inventory_date	Norway maple	Acer platanoides	Portland	Oregon	-122.6305917	45.56468492	NA	5736 Ne 33rd Ave	84.8360038608	good	introduced	more than 76.2 cm	Portland	NA	NA	NA	NA	NA	NA	NA	NA	NA	NA	NA	NA	NA
2010/08/21	inventory_date	Norway maple	Acer platanoides	Portland	Oregon	-122.6305904	45.56480045	NA	5736 Ne 33rd Ave	15.747999492	good	introduced	15.24 to 30.48 cm	Portland	NA	NA	NA	NA	NA	NA	NA	NA	NA	NA	NA	NA	NA
2010/08/21	inventory_date	Dogwood	Cornus	Portland	Oregon	-122.6275584	45.56308063	NA	5520 Ne 35th Pl	17.017999492	fair	no_info	15.24 to 30.48 cm	Portland	NA	NA	NA	NA	NA	NA	NA	NA	NA	NA	NA	NA	NA
2010/08/21	inventory_date	Persimmon	Diospyros	Portland	Oregon	-122.6275532	45.56343906	NA	5604 Ne 35th Pl	2.54	good	no_info	0 to 15.24 cm	Portland	NA	NA	NA	NA	NA	NA	NA	NA	NA	NA	NA	NA	NA
2010/08/21	inventory_date	Plum	Prunus	Portland	Oregon	-122.6275569	45.56348888	NA	5604 Ne 35th Pl	2.7940000508	good	no_info	0 to 15.24 cm	Portland	NA	NA	NA	NA	NA	NA	NA	NA	NA	NA	NA	NA	NA
2010/08/21	inventory_date	Dogwood	Cornus	Portland	Oregon	-122.627562	45.56357542	NA	5616 Ne 35th Pl	15.24	fair	no_info	0 to 15.24 cm	Portland	NA	NA	NA	NA	NA	NA	NA	NA	NA	NA	NA	NA	NA
2010/08/21	inventory_date	Dogwood	Cornus	Portland	Oregon	-122.6275568	45.56363589	NA	5616 Ne 35th Pl	15.24	fair	no_info	0 to 15.24 cm	Portland	NA	NA	NA	NA	NA	NA	NA	NA	NA	NA	NA	NA	NA
2010/08/21	inventory_date	Poplar	Populus	Portland	Oregon	-122.6254643	45.56155078	NA	5314 Ne 37th Ave	53.34	fair	no_info	45.72 to 60.96 cm	Portland	NA	NA	NA	NA	NA	NA	NA	NA	NA	NA	NA	NA	NA
2010/08/21	inventory_date	Ash	Fraxinus	Portland	Oregon	-122.6254615	45.56162435	NA	5314 Ne 37th Ave	8.1280001016	good	no_info	0 to 15.24 cm	Portland	NA	NA	NA	NA	NA	NA	NA	NA	NA	NA	NA	NA	NA
2010/08/21	inventory_date	Plum	Prunus	Portland	Oregon	-122.6257473	45.5613736	NA	3639 Ne Emerson St	5.08	good	no_info	0 to 15.24 cm	Portland	NA	NA	NA	NA	NA	NA	NA	NA	NA	NA	NA	NA	NA
2010/08/21	inventory_date	Plum	Prunus	Portland	Oregon	-122.6268852	45.56137356	NA	3575 Ne Emerson St	5.08	good	no_info	0 to 15.24 cm	Portland	NA	NA	NA	NA	NA	NA	NA	NA	NA	NA	NA	NA	NA
2010/08/21	inventory_date	Plum	Prunus	Portland	Oregon	-122.627233	45.56137632	NA	3555 Ne Emerson St	22.86	good	no_info	15.24 to 30.48 cm	Portland	NA	NA	NA	NA	NA	NA	NA	NA	NA	NA	NA	NA	NA
2010/08/21	inventory_date	Plum	Prunus	Portland	Oregon	-122.6273282	45.56137587	NA	3555 Ne Emerson St	22.86	good	no_info	15.24 to 30.48 cm	Portland	NA	NA	NA	NA	NA	NA	NA	NA	NA	NA	NA	NA	NA
2010/08/21	inventory_date	Plum	Prunus	Portland	Oregon	-122.6274274	45.56137797	NA	3555 Ne Emerson St	22.86	good	no_info	15.24 to 30.48 cm	Portland	NA	NA	NA	NA	NA	NA	NA	NA	NA	NA	NA	NA	NA
2010/08/21	inventory_date	Plum	Prunus	Portland	Oregon	-122.6275547	45.56143731	NA	3555 Ne Emerson St	22.86	good	no_info	15.24 to 30.48 cm	Portland	NA	NA	NA	NA	NA	NA	NA	NA	NA	NA	NA	NA	NA
2010/08/21	inventory_date	Plum	Prunus	Portland	Oregon	-122.6275613	45.56151332	NA	3555 Ne Emerson St	22.86	good	no_info	15.24 to 30.48 cm	Portland	NA	NA	NA	NA	NA	NA	NA	NA	NA	NA	NA	NA	NA
2010/08/21	inventory_date	Dogwood	Cornus	Portland	Oregon	-122.6275599	45.56162491	NA	5314 Ne 35th Pl	33.2740009652	poor	no_info	30.48 to 45.72 cm	Portland	NA	NA	NA	NA	NA	NA	NA	NA	NA	NA	NA	NA	NA
2010/08/21	inventory_date	Dogwood	Cornus	Portland	Oregon	-122.6275584	45.56168532	NA	5314 Ne 35th Pl	44.45	good	no_info	30.48 to 45.72 cm	Portland	NA	NA	NA	NA	NA	NA	NA	NA	NA	NA	NA	NA	NA
2010/08/21	inventory_date	Bigleaf maple	Acer macrophyllum	Portland	Oregon	-122.6275639	45.56232971	NA	5420 Ne 35th Pl	35.56	fair	naturally_occurring	30.48 to 45.72 cm	Portland	NA	NA	NA	NA	NA	NA	NA	NA	NA	NA	NA	NA	NA
2010/08/21	inventory_date	Deciduous oak	Quercus	Portland	Oregon	-122.6275512	45.56263841	NA	3560 Ne Killingsworth St	22.86	good	no_info	15.24 to 30.48 cm	Portland	NA	NA	NA	NA	NA	NA	NA	NA	NA	NA	NA	NA	NA
2010/08/21	inventory_date	Norway maple	Acer platanoides	Portland	Oregon	-122.6245498	45.56197985	NA	5335 Ne 38th Ave	28.7020004826	good	introduced	15.24 to 30.48 cm	Portland	NA	NA	NA	NA	NA	NA	NA	NA	NA	NA	NA	NA	NA
2010/08/21	inventory_date	Norway maple	Acer platanoides	Portland	Oregon	-122.6245447	45.56204163	NA	5335 Ne 38th Ave	29.21	good	introduced	15.24 to 30.48 cm	Portland	NA	NA	NA	NA	NA	NA	NA	NA	NA	NA	NA	NA	NA
2010/08/21	inventory_date	Plum	Prunus	Portland	Oregon	-122.6265351	45.56419428	NA	5716 Ne 36th Ave	55.88	poor	no_info	45.72 to 60.96 cm	Portland	NA	NA	NA	NA	NA	NA	NA	NA	NA	NA	NA	NA	NA
2010/08/21	inventory_date	Plum	Prunus	Portland	Oregon	-122.625604	45.56492948	NA	5839 Ne 37th Ave	40.64	good	no_info	30.48 to 45.72 cm	Portland	NA	NA	NA	NA	NA	NA	NA	NA	NA	NA	NA	NA	NA
2010/08/21	inventory_date	Norway maple	Acer platanoides	Portland	Oregon	-122.6254838	45.56426621	NA	5724 Ne 37th Ave	23.6220004826	fair	introduced	15.24 to 30.48 cm	Portland	NA	NA	NA	NA	NA	NA	NA	NA	NA	NA	NA	NA	NA
2010/08/21	inventory_date	Norway maple	Acer platanoides	Portland	Oregon	-122.6254873	45.56430815	NA	5724 Ne 37th Ave	19.303999746	poor	introduced	15.24 to 30.48 cm	Portland	NA	NA	NA	NA	NA	NA	NA	NA	NA	NA	NA	NA	NA
2010/08/21	inventory_date	Dogwood	Cornus	Portland	Oregon	-122.6254865	45.56448669	NA	5738 Ne 37th Ave	3.5559999238	fair	no_info	0 to 15.24 cm	Portland	NA	NA	NA	NA	NA	NA	NA	NA	NA	NA	NA	NA	NA
2010/08/21	inventory_date	Dogwood	Cornus	Portland	Oregon	-122.6254904	45.56454174	NA	5738 Ne 37th Ave	3.0480001016	fair	no_info	0 to 15.24 cm	Portland	NA	NA	NA	NA	NA	NA	NA	NA	NA	NA	NA	NA	NA
2010/08/21	inventory_date	Dogwood	Cornus	Portland	Oregon	-122.6250127	45.56505855	NA	3730 Ne Simpson St	3.81	fair	no_info	0 to 15.24 cm	Portland	NA	NA	NA	NA	NA	NA	NA	NA	NA	NA	NA	NA	NA
2010/08/21	inventory_date	Plum	Prunus	Portland	Oregon	-122.6235303	45.56429575	NA	5723 Ne 39th Ave	82.55	good	no_info	more than 76.2 cm	Portland	NA	NA	NA	NA	NA	NA	NA	NA	NA	NA	NA	NA	NA
2010/08/21	inventory_date	Ash mountain	Sorbus	Portland	Oregon	-122.6286229	45.56517196	NA	3445 Ne Simpson St	9.651999873	fair	no_info	0 to 15.24 cm	Portland	NA	NA	NA	NA	NA	NA	NA	NA	NA	NA	NA	NA	NA
2010/08/21	inventory_date	Persimmon	Diospyros	Portland	Oregon	-122.6275298	45.56516975	NA	3559 Ne Simpson St	11.1760002286	fair	no_info	0 to 15.24 cm	Portland	NA	NA	NA	NA	NA	NA	NA	NA	NA	NA	NA	NA	NA
2010/08/21	inventory_date	Persimmon	Diospyros	Portland	Oregon	-122.6274145	45.56516896	NA	3559 Ne Simpson St	18.5420004826	fair	no_info	15.24 to 30.48 cm	Portland	NA	NA	NA	NA	NA	NA	NA	NA	NA	NA	NA	NA	NA
2010/08/21	inventory_date	Norway maple	Acer platanoides	Portland	Oregon	-122.6258215	45.56516818	NA	5905 Ne 37th Ave	33.7820004826	good	introduced	30.48 to 45.72 cm	Portland	NA	NA	NA	NA	NA	NA	NA	NA	NA	NA	NA	NA	NA
2010/08/21	inventory_date	Norway maple	Acer platanoides	Portland	Oregon	-122.6257646	45.56516826	NA	5905 Ne 37th Ave	37.0840009652	good	introduced	30.48 to 45.72 cm	Portland	NA	NA	NA	NA	NA	NA	NA	NA	NA	NA	NA	NA	NA
2010/08/21	inventory_date	Norway maple	Acer platanoides	Portland	Oregon	-122.6257049	45.56516936	NA	5905 Ne 37th Ave	44.9580019304	good	introduced	30.48 to 45.72 cm	Portland	NA	NA	NA	NA	NA	NA	NA	NA	NA	NA	NA	NA	NA
2010/08/21	inventory_date	Amur maackia	Maackia amurensis	Portland	Oregon	-122.625615	45.56562465	NA	5933 Ne 37th Ave	8.89	good	introduced	0 to 15.24 cm	Portland	NA	NA	NA	NA	NA	NA	NA	NA	NA	NA	NA	NA	NA
2010/08/21	inventory_date	Dogwood	Cornus	Portland	Oregon	-122.6263594	45.56629278	NA	3602 Ne Ainsworth St	2.54	good	no_info	0 to 15.24 cm	Portland	NA	NA	NA	NA	NA	NA	NA	NA	NA	NA	NA	NA	NA
2010/08/21	inventory_date	Dogwood	Cornus	Portland	Oregon	-122.6264427	45.56629124	NA	3602 Ne Ainsworth St	3.301999873	good	no_info	0 to 15.24 cm	Portland	NA	NA	NA	NA	NA	NA	NA	NA	NA	NA	NA	NA	NA
2010/08/21	inventory_date	Norway maple	Acer platanoides	Portland	Oregon	-122.6290658	45.56627782	NA	3422 Ne Ainsworth St	24.13	good	introduced	15.24 to 30.48 cm	Portland	NA	NA	NA	NA	NA	NA	NA	NA	NA	NA	NA	NA	NA
2010/08/21	inventory_date	Plum	Prunus	Portland	Oregon	-122.6294433	45.56626986	NA	3400 Ne Ainsworth St	15.24	fair	no_info	0 to 15.24 cm	Portland	NA	NA	NA	NA	NA	NA	NA	NA	NA	NA	NA	NA	NA
2010/08/21	inventory_date	Plum	Prunus	Portland	Oregon	-122.6295266	45.56626929	NA	3400 Ne Ainsworth St	20.32	fair	no_info	15.24 to 30.48 cm	Portland	NA	NA	NA	NA	NA	NA	NA	NA	NA	NA	NA	NA	NA
2010/08/21	inventory_date	Dogwood	Cornus	Portland	Oregon	-122.6298156	45.56627272	NA	3330 Ne Ainsworth St	21.59	fair	no_info	15.24 to 30.48 cm	Portland	NA	NA	NA	NA	NA	NA	NA	NA	NA	NA	NA	NA	NA
2010/08/21	inventory_date	Dogwood	Cornus	Portland	Oregon	-122.6298892	45.56627136	NA	3330 Ne Ainsworth St	24.637999492	fair	no_info	15.24 to 30.48 cm	Portland	NA	NA	NA	NA	NA	NA	NA	NA	NA	NA	NA	NA	NA
2010/08/21	inventory_date	Dogwood	Cornus	Portland	Oregon	-122.630003	45.56626925	NA	3330 Ne Ainsworth St	32.0040009652	good	no_info	30.48 to 45.72 cm	Portland	NA	NA	NA	NA	NA	NA	NA	NA	NA	NA	NA	NA	NA
2010/08/21	inventory_date	Ash	Fraxinus	Portland	Oregon	-122.625617	45.56771616	NA	6205 Ne 37th Ave	7.111999873	good	no_info	0 to 15.24 cm	Portland	NA	NA	NA	NA	NA	NA	NA	NA	NA	NA	NA	NA	NA
2010/08/21	inventory_date	Ash	Fraxinus	Portland	Oregon	-122.6256151	45.56766449	NA	6205 Ne 37th Ave	6.35	good	no_info	0 to 15.24 cm	Portland	NA	NA	NA	NA	NA	NA	NA	NA	NA	NA	NA	NA	NA
2010/08/21	inventory_date	Norway maple	Acer platanoides	Portland	Oregon	-122.6257463	45.56638704	NA	5965 Ne 37th Ave	50.8	good	introduced	45.72 to 60.96 cm	Portland	NA	NA	NA	NA	NA	NA	NA	NA	NA	NA	NA	NA	NA
2010/08/21	inventory_date	Norway maple	Acer platanoides	Portland	Oregon	-122.6259173	45.56638875	NA	3624 Ne Ainsworth St	35.3059990094	good	introduced	30.48 to 45.72 cm	Portland	NA	NA	NA	NA	NA	NA	NA	NA	NA	NA	NA	NA	NA
2010/08/21	inventory_date	Norway maple	Acer platanoides	Portland	Oregon	-122.6261017	45.56638144	NA	3612 Ne Ainsworth St	35.0520004826	fair	introduced	30.48 to 45.72 cm	Portland	NA	NA	NA	NA	NA	NA	NA	NA	NA	NA	NA	NA	NA
2010/08/21	inventory_date	Ash	Fraxinus	Portland	Oregon	-122.6262478	45.56638752	NA	3612 Ne Ainsworth St	22.3520004826	poor	no_info	15.24 to 30.48 cm	Portland	NA	NA	NA	NA	NA	NA	NA	NA	NA	NA	NA	NA	NA
2010/08/21	inventory_date	Norway maple	Acer platanoides	Portland	Oregon	-122.6264324	45.56638411	NA	3602 Ne Ainsworth St	36.5759990094	good	introduced	30.48 to 45.72 cm	Portland	NA	NA	NA	NA	NA	NA	NA	NA	NA	NA	NA	NA	NA
2010/08/21	inventory_date	Norway maple	Acer platanoides	Portland	Oregon	-122.6267974	45.56637638	NA	3586 Ne Ainsworth St	44.45	good	introduced	30.48 to 45.72 cm	Portland	NA	NA	NA	NA	NA	NA	NA	NA	NA	NA	NA	NA	NA
2010/09/11	inventory_date	Norway maple	Acer platanoides	Portland	Oregon	-122.631666	45.56938955	NA	6422 Ne 32Nd Pl	27.4320004826	good	introduced	15.24 to 30.48 cm	Portland	NA	NA	NA	NA	NA	NA	NA	NA	NA	NA	NA	NA	NA
2010/09/11	inventory_date	Norway maple	Acer platanoides	Portland	Oregon	-122.6316698	45.56945704	NA	6422 Ne 32Nd Pl	27.94	good	introduced	15.24 to 30.48 cm	Portland	NA	NA	NA	NA	NA	NA	NA	NA	NA	NA	NA	NA	NA
2010/09/11	inventory_date	Ash	Fraxinus	Portland	Oregon	-122.6316657	45.56959132	NA	6432 Ne 32Nd Pl	8.6360002286	good	no_info	0 to 15.24 cm	Portland	NA	NA	NA	NA	NA	NA	NA	NA	NA	NA	NA	NA	NA
2010/09/11	inventory_date	Deciduous oak	Quercus	Portland	Oregon	-122.6318144	45.56955154	NA	6429 Ne 32Nd Pl	29.4640009652	good	no_info	15.24 to 30.48 cm	Portland	NA	NA	NA	NA	NA	NA	NA	NA	NA	NA	NA	NA	NA
2010/09/11	inventory_date	Dogwood	Cornus	Portland	Oregon	-122.6318159	45.56871576	NA	6327 Ne 32Nd Pl	28.447999492	good	no_info	15.24 to 30.48 cm	Portland	NA	NA	NA	NA	NA	NA	NA	NA	NA	NA	NA	NA	NA
2010/09/11	inventory_date	Poplar	Populus	Portland	Oregon	-122.6327374	45.56862093	NA	6322 Ne 32Nd Ave	6.35	good	no_info	0 to 15.24 cm	Portland	NA	NA	NA	NA	NA	NA	NA	NA	NA	NA	NA	NA	NA
2010/09/11	inventory_date	Poplar	Populus	Portland	Oregon	-122.632736	45.56865427	NA	6322 Ne 32Nd Ave	10.413999746	good	no_info	0 to 15.24 cm	Portland	NA	NA	NA	NA	NA	NA	NA	NA	NA	NA	NA	NA	NA
2010/09/11	inventory_date	Norway maple	Acer platanoides	Portland	Oregon	-122.6327351	45.56870149	NA	6330 Ne 32Nd Ave	26.9240009652	good	introduced	15.24 to 30.48 cm	Portland	NA	NA	NA	NA	NA	NA	NA	NA	NA	NA	NA	NA	NA
2010/09/11	inventory_date	Norway maple	Acer platanoides	Portland	Oregon	-122.6327364	45.56876811	NA	6330 Ne 32Nd Ave	26.4159990094	good	introduced	15.24 to 30.48 cm	Portland	NA	NA	NA	NA	NA	NA	NA	NA	NA	NA	NA	NA	NA
2010/09/11	inventory_date	Norway maple	Acer platanoides	Portland	Oregon	-122.6327358	45.56899765	NA	6350 Ne 32Nd Ave	17.78	good	introduced	15.24 to 30.48 cm	Portland	NA	NA	NA	NA	NA	NA	NA	NA	NA	NA	NA	NA	NA
2010/09/11	inventory_date	Norway maple	Acer platanoides	Portland	Oregon	-122.6327337	45.56904767	NA	6350 Ne 32Nd Ave	14.9860002286	good	introduced	0 to 15.24 cm	Portland	NA	NA	NA	NA	NA	NA	NA	NA	NA	NA	NA	NA	NA
2010/09/11	inventory_date	Plum	Prunus	Portland	Oregon	-122.6327344	45.56910134	NA	6360 Ne 32Nd Ave	26.9240009652	fair	no_info	15.24 to 30.48 cm	Portland	NA	NA	NA	NA	NA	NA	NA	NA	NA	NA	NA	NA	NA
2010/09/11	inventory_date	Plum	Prunus	Portland	Oregon	-122.6327336	45.56914948	NA	6360 Ne 32Nd Ave	28.9559990094	fair	no_info	15.24 to 30.48 cm	Portland	NA	NA	NA	NA	NA	NA	NA	NA	NA	NA	NA	NA	NA
2010/09/11	inventory_date	Norway maple	Acer platanoides	Portland	Oregon	-122.6327315	45.56954935	NA	6432 Ne 32Nd Ave	20.0660002286	good	introduced	15.24 to 30.48 cm	Portland	NA	NA	NA	NA	NA	NA	NA	NA	NA	NA	NA	NA	NA
2010/09/11	inventory_date	Norway maple	Acer platanoides	Portland	Oregon	-122.6361317	45.56991013	NA	2811 Ne Holman St	52.8319980442	fair	introduced	45.72 to 60.96 cm	Portland	NA	NA	NA	NA	NA	NA	NA	NA	NA	NA	NA	NA	NA
2010/09/11	inventory_date	Norway maple	Acer platanoides	Portland	Oregon	-122.6360334	45.56992307	NA	6400 Ne 29th Ave	50.2919980442	fair	introduced	45.72 to 60.96 cm	Portland	NA	NA	NA	NA	NA	NA	NA	NA	NA	NA	NA	NA	NA
2010/09/11	inventory_date	Ash	Fraxinus	Portland	Oregon	-122.6359319	45.5699231	NA	6400 Ne 29th Ave	9.651999873	fair	no_info	0 to 15.24 cm	Portland	NA	NA	NA	NA	NA	NA	NA	NA	NA	NA	NA	NA	NA
2010/09/11	inventory_date	Ash	Fraxinus	Portland	Oregon	-122.6358317	45.56992219	NA	6400 Ne 29th Ave	12.7	fair	no_info	0 to 15.24 cm	Portland	NA	NA	NA	NA	NA	NA	NA	NA	NA	NA	NA	NA	NA
2010/09/11	inventory_date	Ash	Fraxinus	Portland	Oregon	-122.6356618	45.56992349	NA	6400 Ne 29th Ave	14.7320004826	fair	no_info	0 to 15.24 cm	Portland	NA	NA	NA	NA	NA	NA	NA	NA	NA	NA	NA	NA	NA
2010/09/11	inventory_date	Ash	Fraxinus	Portland	Oregon	-122.6355642	45.56992345	NA	6400 Ne 29th Ave	18.287999492	fair	no_info	15.24 to 30.48 cm	Portland	NA	NA	NA	NA	NA	NA	NA	NA	NA	NA	NA	NA	NA
2010/09/11	inventory_date	Ash mountain	Sorbus	Portland	Oregon	-122.6339457	45.56987945	NA	6447 Ne 31St Ave	70.1040009652	fair	no_info	60.96 to 76.2 cm	Portland	NA	NA	NA	NA	NA	NA	NA	NA	NA	NA	NA	NA	NA
2010/09/11	inventory_date	Ash mountain	Sorbus	Portland	Oregon	-122.6339457	45.56981096	NA	6447 Ne 31St Ave	63.5	fair	no_info	60.96 to 76.2 cm	Portland	NA	NA	NA	NA	NA	NA	NA	NA	NA	NA	NA	NA	NA
2010/09/11	inventory_date	Linden	Tilia	Portland	Oregon	-122.6339418	45.56942786	NA	6419 Ne 31St Ave	2.7940000508	good	no_info	0 to 15.24 cm	Portland	NA	NA	NA	NA	NA	NA	NA	NA	NA	NA	NA	NA	NA
2010/09/11	inventory_date	Dogwood	Cornus	Portland	Oregon	-122.6338046	45.56861594	NA	6326 Ne 31St Ave	46.4819980442	fair	no_info	45.72 to 60.96 cm	Portland	NA	NA	NA	NA	NA	NA	NA	NA	NA	NA	NA	NA	NA
2010/09/11	inventory_date	Dogwood	Cornus	Portland	Oregon	-122.633804	45.56909167	NA	6358 Ne 31St Ave	31.75	fair	no_info	30.48 to 45.72 cm	Portland	NA	NA	NA	NA	NA	NA	NA	NA	NA	NA	NA	NA	NA
2010/09/11	inventory_date	Ash	Fraxinus	Portland	Oregon	-122.6361383	45.56998868	NA	2811 Ne Holman St	7.62	good	no_info	0 to 15.24 cm	Portland	NA	NA	NA	NA	NA	NA	NA	NA	NA	NA	NA	NA	NA
2010/09/11	inventory_date	Ash	Fraxinus	Portland	Oregon	-122.636137	45.57004193	NA	2811 Ne Holman St	7.111999873	good	no_info	0 to 15.24 cm	Portland	NA	NA	NA	NA	NA	NA	NA	NA	NA	NA	NA	NA	NA
2010/09/11	inventory_date	Ash	Fraxinus	Portland	Oregon	-122.636136	45.57010326	NA	2811 Ne Holman St	7.873999746	good	no_info	0 to 15.24 cm	Portland	NA	NA	NA	NA	NA	NA	NA	NA	NA	NA	NA	NA	NA
2010/09/11	inventory_date	Deciduous oak	Quercus	Portland	Oregon	-122.6380802	45.56937298	NA	2811 Wi/ Ne Holman St	36.83	poor	no_info	30.48 to 45.72 cm	Portland	NA	NA	NA	NA	NA	NA	NA	NA	NA	NA	NA	NA	NA
2010/09/11	inventory_date	Deciduous oak	Quercus	Portland	Oregon	-122.6380784	45.56932442	NA	2811 Wi/ Ne Holman St	42.4180019304	poor	no_info	30.48 to 45.72 cm	Portland	NA	NA	NA	NA	NA	NA	NA	NA	NA	NA	NA	NA	NA
2010/09/11	inventory_date	Deciduous oak	Quercus	Portland	Oregon	-122.6380779	45.56926774	NA	2811 Wi/ Ne Holman St	40.1320004826	poor	no_info	30.48 to 45.72 cm	Portland	NA	NA	NA	NA	NA	NA	NA	NA	NA	NA	NA	NA	NA
2010/09/11	inventory_date	Deciduous oak	Quercus	Portland	Oregon	-122.6380867	45.56875854	NA	2811 Wi/ Ne Holman St	67.31	fair	no_info	60.96 to 76.2 cm	Portland	NA	NA	NA	NA	NA	NA	NA	NA	NA	NA	NA	NA	NA
2010/09/11	inventory_date	Deciduous oak	Quercus	Portland	Oregon	-122.6380788	45.56872282	NA	2811 Wi/ Ne Holman St	75.9459990094	fair	no_info	60.96 to 76.2 cm	Portland	NA	NA	NA	NA	NA	NA	NA	NA	NA	NA	NA	NA	NA
2010/09/11	inventory_date	Deciduous oak	Quercus	Portland	Oregon	-122.638079	45.56868579	NA	2811 Wi/ Ne Holman St	106.68	fair	no_info	more than 76.2 cm	Portland	NA	NA	NA	NA	NA	NA	NA	NA	NA	NA	NA	NA	NA
2010/09/11	inventory_date	Deciduous oak	Quercus	Portland	Oregon	-122.6380775	45.56864648	NA	2811 Wi/ Ne Holman St	75.1840009652	fair	no_info	60.96 to 76.2 cm	Portland	NA	NA	NA	NA	NA	NA	NA	NA	NA	NA	NA	NA	NA
2010/09/11	inventory_date	Deciduous oak	Quercus	Portland	Oregon	-122.6380808	45.56860246	NA	2811 Wi/ Ne Holman St	74.93	fair	no_info	60.96 to 76.2 cm	Portland	NA	NA	NA	NA	NA	NA	NA	NA	NA	NA	NA	NA	NA
2010/09/11	inventory_date	Deciduous oak	Quercus	Portland	Oregon	-122.6380842	45.56856306	NA	2811 Wi/ Ne Holman St	59.9440009652	fair	no_info	45.72 to 60.96 cm	Portland	NA	NA	NA	NA	NA	NA	NA	NA	NA	NA	NA	NA	NA
2010/09/11	inventory_date	Deciduous oak	Quercus	Portland	Oregon	-122.6380826	45.56852028	NA	2811 Wi/ Ne Holman St	81.5339961138	fair	no_info	more than 76.2 cm	Portland	NA	NA	NA	NA	NA	NA	NA	NA	NA	NA	NA	NA	NA
2010/09/11	inventory_date	Plum	Prunus	Portland	Oregon	-122.6380815	45.56844742	NA	2811 Wi/ Ne Holman St	6.0960002286	fair	no_info	0 to 15.24 cm	Portland	NA	NA	NA	NA	NA	NA	NA	NA	NA	NA	NA	NA	NA
2010/09/11	inventory_date	Deciduous oak	Quercus	Portland	Oregon	-122.6380819	45.56841386	NA	2811 Wi/ Ne Holman St	57.6580019304	fair	no_info	45.72 to 60.96 cm	Portland	NA	NA	NA	NA	NA	NA	NA	NA	NA	NA	NA	NA	NA
2010/09/11	inventory_date	Plum	Prunus	Portland	Oregon	-122.6380838	45.5683768	NA	2811 Wi/ Ne Holman St	16.763999746	fair	no_info	15.24 to 30.48 cm	Portland	NA	NA	NA	NA	NA	NA	NA	NA	NA	NA	NA	NA	NA
2010/09/11	inventory_date	Plum	Prunus	Portland	Oregon	-122.6380833	45.56832128	NA	2811 Wi/ Ne Holman St	29.4640009652	fair	no_info	15.24 to 30.48 cm	Portland	NA	NA	NA	NA	NA	NA	NA	NA	NA	NA	NA	NA	NA
2010/09/11	inventory_date	Dogwood	Cornus	Portland	Oregon	-122.632887	45.5696013	NA	6427 Ne 32Nd Ave	16.763999746	fair	no_info	15.24 to 30.48 cm	Portland	NA	NA	NA	NA	NA	NA	NA	NA	NA	NA	NA	NA	NA
2010/09/11	inventory_date	Dogwood	Cornus	Portland	Oregon	-122.6328804	45.56938276	NA	6417 Ne 32Nd Ave	5.333999746	fair	no_info	0 to 15.24 cm	Portland	NA	NA	NA	NA	NA	NA	NA	NA	NA	NA	NA	NA	NA
2010/09/11	inventory_date	Dogwood	Cornus	Portland	Oregon	-122.6328764	45.56932037	NA	6417 Ne 32Nd Ave	5.5880001016	fair	no_info	0 to 15.24 cm	Portland	NA	NA	NA	NA	NA	NA	NA	NA	NA	NA	NA	NA	NA
2010/09/11	inventory_date	Planetree	Platanus	Portland	Oregon	-122.6328838	45.56925544	NA	6407 Ne 32Nd Ave	18.5420004826	good	no_info	15.24 to 30.48 cm	Portland	NA	NA	NA	NA	NA	NA	NA	NA	NA	NA	NA	NA	NA
2010/09/11	inventory_date	Dogwood	Cornus	Portland	Oregon	-122.6328728	45.56891783	NA	6343 Ne 32Nd Ave	43.18	good	no_info	30.48 to 45.72 cm	Portland	NA	NA	NA	NA	NA	NA	NA	NA	NA	NA	NA	NA	NA
2010/09/11	inventory_date	Dogwood	Cornus	Portland	Oregon	-122.6328817	45.56854398	NA	6317 Ne 32Nd Ave	37.337999492	good	no_info	30.48 to 45.72 cm	Portland	NA	NA	NA	NA	NA	NA	NA	NA	NA	NA	NA	NA	NA
2010/09/11	inventory_date	Dogwood	Cornus	Portland	Oregon	-122.6328732	45.56849207	NA	6317 Ne 32Nd Ave	28.447999492	good	no_info	15.24 to 30.48 cm	Portland	NA	NA	NA	NA	NA	NA	NA	NA	NA	NA	NA	NA	NA
2010/09/11	inventory_date	Dogwood	Cornus	Portland	Oregon	-122.632879	45.56842833	NA	6307 Ne 32Nd Ave	33.02	fair	no_info	30.48 to 45.72 cm	Portland	NA	NA	NA	NA	NA	NA	NA	NA	NA	NA	NA	NA	NA
2010/09/11	inventory_date	Dogwood	Cornus	Portland	Oregon	-122.6328783	45.56836472	NA	6307 Ne 32Nd Ave	27.177999492	fair	no_info	15.24 to 30.48 cm	Portland	NA	NA	NA	NA	NA	NA	NA	NA	NA	NA	NA	NA	NA
2010/09/11	inventory_date	Dogwood	Cornus	Portland	Oregon	-122.6337205	45.56829009	NA	6310 Ne 31St Ave	39.37	fair	no_info	30.48 to 45.72 cm	Portland	NA	NA	NA	NA	NA	NA	NA	NA	NA	NA	NA	NA	NA
2010/09/11	inventory_date	Linden	Tilia	Portland	Oregon	-122.6350197	45.56911053	NA	6345 Ne 30th Ave	27.4320004826	fair	no_info	15.24 to 30.48 cm	Portland	NA	NA	NA	NA	NA	NA	NA	NA	NA	NA	NA	NA	NA
2010/09/11	inventory_date	Linden	Tilia	Portland	Oregon	-122.6350212	45.56901795	NA	6345 Ne 30th Ave	25.6540009652	fair	no_info	15.24 to 30.48 cm	Portland	NA	NA	NA	NA	NA	NA	NA	NA	NA	NA	NA	NA	NA
2010/09/11	inventory_date	Linden	Tilia	Portland	Oregon	-122.6350187	45.56894974	NA	6345 Ne 30th Ave	25.6540009652	fair	no_info	15.24 to 30.48 cm	Portland	NA	NA	NA	NA	NA	NA	NA	NA	NA	NA	NA	NA	NA
2010/09/11	inventory_date	Linden	Tilia	Portland	Oregon	-122.6350227	45.56888256	NA	6345 Ne 30th Ave	24.13	fair	no_info	15.24 to 30.48 cm	Portland	NA	NA	NA	NA	NA	NA	NA	NA	NA	NA	NA	NA	NA
2010/09/11	inventory_date	Linden	Tilia	Portland	Oregon	-122.6350224	45.56878885	NA	6333 Ne 30th Ave	23.8759990094	fair	no_info	15.24 to 30.48 cm	Portland	NA	NA	NA	NA	NA	NA	NA	NA	NA	NA	NA	NA	NA
2010/09/11	inventory_date	Linden	Tilia	Portland	Oregon	-122.6350232	45.5687229	NA	6333 Ne 30th Ave	25.4	fair	no_info	15.24 to 30.48 cm	Portland	NA	NA	NA	NA	NA	NA	NA	NA	NA	NA	NA	NA	NA
2010/09/11	inventory_date	Linden	Tilia	Portland	Oregon	-122.6350205	45.5686489	NA	6321 Ne 30th Ave	24.8920004826	fair	no_info	15.24 to 30.48 cm	Portland	NA	NA	NA	NA	NA	NA	NA	NA	NA	NA	NA	NA	NA
2010/09/11	inventory_date	Linden	Tilia	Portland	Oregon	-122.6350227	45.56857597	NA	6321 Ne 30th Ave	22.3520004826	fair	no_info	15.24 to 30.48 cm	Portland	NA	NA	NA	NA	NA	NA	NA	NA	NA	NA	NA	NA	NA
2010/09/11	inventory_date	Linden	Tilia	Portland	Oregon	-122.6350221	45.56847302	NA	6305 Ne 30th Ave	23.6220004826	fair	no_info	15.24 to 30.48 cm	Portland	NA	NA	NA	NA	NA	NA	NA	NA	NA	NA	NA	NA	NA
2010/09/11	inventory_date	Linden	Tilia	Portland	Oregon	-122.6350231	45.56841285	NA	6305 Ne 30th Ave	29.717999492	fair	no_info	15.24 to 30.48 cm	Portland	NA	NA	NA	NA	NA	NA	NA	NA	NA	NA	NA	NA	NA
2010/09/11	inventory_date	Linden	Tilia	Portland	Oregon	-122.6350227	45.56835847	NA	6305 Ne 30th Ave	44.7040009652	fair	no_info	30.48 to 45.72 cm	Portland	NA	NA	NA	NA	NA	NA	NA	NA	NA	NA	NA	NA	NA
2010/09/11	inventory_date	Planetree	Platanus	Portland	Oregon	-122.635267	45.56828452	NA	6305 Ne 30th Ave	20.32	fair	no_info	15.24 to 30.48 cm	Portland	NA	NA	NA	NA	NA	NA	NA	NA	NA	NA	NA	NA	NA
2010/09/11	inventory_date	Planetree	Platanus	Portland	Oregon	-122.6353625	45.56828391	NA	6305 Ne 30th Ave	18.5420004826	fair	no_info	15.24 to 30.48 cm	Portland	NA	NA	NA	NA	NA	NA	NA	NA	NA	NA	NA	NA	NA
2010/09/11	inventory_date	Planetree	Platanus	Portland	Oregon	-122.6354715	45.56828998	NA	6305 Ne 30th Ave	19.05	good	no_info	15.24 to 30.48 cm	Portland	NA	NA	NA	NA	NA	NA	NA	NA	NA	NA	NA	NA	NA
2010/09/11	inventory_date	Planetree	Platanus	Portland	Oregon	-122.6355849	45.5682844	NA	2905 Wi/ Ne Holman St	20.32	good	no_info	15.24 to 30.48 cm	Portland	NA	NA	NA	NA	NA	NA	NA	NA	NA	NA	NA	NA	NA
2010/09/11	inventory_date	Planetree	Platanus	Portland	Oregon	-122.6356936	45.5682847	NA	2905 Wi/ Ne Holman St	21.59	fair	no_info	15.24 to 30.48 cm	Portland	NA	NA	NA	NA	NA	NA	NA	NA	NA	NA	NA	NA	NA
2010/09/11	inventory_date	Planetree	Platanus	Portland	Oregon	-122.6358121	45.5682825	NA	2905 Ne Holman St	17.017999492	fair	no_info	15.24 to 30.48 cm	Portland	NA	NA	NA	NA	NA	NA	NA	NA	NA	NA	NA	NA	NA
2010/09/11	inventory_date	Plum	Prunus	Portland	Oregon	-122.6409773	45.56224913	NA	5413 Ne 24th Ave	7.3660002286	fair	no_info	0 to 15.24 cm	Portland	NA	NA	NA	NA	NA	NA	NA	NA	NA	NA	NA	NA	NA
2010/09/11	inventory_date	Plum	Prunus	Portland	Oregon	-122.6409775	45.56231131	NA	5413 Ne 24th Ave	8.1280001016	fair	no_info	0 to 15.24 cm	Portland	NA	NA	NA	NA	NA	NA	NA	NA	NA	NA	NA	NA	NA
2010/09/11	inventory_date	Plum	Prunus	Portland	Oregon	-122.64159	45.56440984	NA	2332 Ne Jarrett St	2.2859999238	poor	no_info	0 to 15.24 cm	Portland	NA	NA	NA	NA	NA	NA	NA	NA	NA	NA	NA	NA	NA
2010/09/11	inventory_date	Ash mountain	Sorbus	Portland	Oregon	-122.6416497	45.56440873	NA	2332 Ne Jarrett St	15.24	poor	no_info	0 to 15.24 cm	Portland	NA	NA	NA	NA	NA	NA	NA	NA	NA	NA	NA	NA	NA
2010/09/11	inventory_date	Ash	Fraxinus	Portland	Oregon	-122.6423613	45.56417277	NA	5714 Ne 23rd Ave	24.13	good	no_info	15.24 to 30.48 cm	Portland	NA	NA	NA	NA	NA	NA	NA	NA	NA	NA	NA	NA	NA
2010/09/11	inventory_date	Ash	Fraxinus	Portland	Oregon	-122.6423604	45.56409325	NA	5714 Ne 23rd Ave	28.9559990094	fair	no_info	15.24 to 30.48 cm	Portland	NA	NA	NA	NA	NA	NA	NA	NA	NA	NA	NA	NA	NA
2010/09/11	inventory_date	Ash	Fraxinus	Portland	Oregon	-122.6423671	45.56394273	NA	5704 Ne 23rd Ave	36.83	fair	no_info	30.48 to 45.72 cm	Portland	NA	NA	NA	NA	NA	NA	NA	NA	NA	NA	NA	NA	NA
2010/09/11	inventory_date	Plum	Prunus	Portland	Oregon	-122.6425016	45.5633632	NA	5603 Ne 23rd Ave	18.033999746	good	no_info	15.24 to 30.48 cm	Portland	NA	NA	NA	NA	NA	NA	NA	NA	NA	NA	NA	NA	NA
2010/09/11	inventory_date	Plum	Prunus	Portland	Oregon	-122.6425033	45.56340945	NA	5603 Ne 23rd Ave	16.0020004826	good	no_info	15.24 to 30.48 cm	Portland	NA	NA	NA	NA	NA	NA	NA	NA	NA	NA	NA	NA	NA
2010/09/11	inventory_date	Dogwood	Cornus	Portland	Oregon	-122.6434298	45.56390932	NA	5700 Ne 22Nd Ave	25.1459990094	fair	no_info	15.24 to 30.48 cm	Portland	NA	NA	NA	NA	NA	NA	NA	NA	NA	NA	NA	NA	NA
2010/09/11	inventory_date	Norway maple	Acer platanoides	Portland	Oregon	-122.6434296	45.56377397	NA	5628 Ne 22Nd Ave	5.841999873	good	introduced	0 to 15.24 cm	Portland	NA	NA	NA	NA	NA	NA	NA	NA	NA	NA	NA	NA	NA
2010/09/11	inventory_date	Dogwood	Cornus	Portland	Oregon	-122.6434273	45.56327769	NA	5540 Ne 22Nd Ave	5.08	good	no_info	0 to 15.24 cm	Portland	NA	NA	NA	NA	NA	NA	NA	NA	NA	NA	NA	NA	NA
2010/10/09	inventory_date	Norway maple	Acer platanoides	Portland	Oregon	-122.6434341	45.56307481	NA	5520 Ne 22Nd Ave	8.381999873	good	introduced	0 to 15.24 cm	Portland	NA	NA	NA	NA	NA	NA	NA	NA	NA	NA	NA	NA	NA
2010/10/09	inventory_date	Linden	Tilia	Portland	Oregon	-122.6426953	45.56264847	NA	2216 Ne Killingsworth St	20.32	good	no_info	15.24 to 30.48 cm	Portland	NA	NA	NA	NA	NA	NA	NA	NA	NA	NA	NA	NA	NA
2010/10/09	inventory_date	Linden	Tilia	Portland	Oregon	-122.6425701	45.56264618	NA	2216 Ne Killingsworth St	25.4	good	no_info	15.24 to 30.48 cm	Portland	NA	NA	NA	NA	NA	NA	NA	NA	NA	NA	NA	NA	NA
2010/10/09	inventory_date	Linden	Tilia	Portland	Oregon	-122.6428011	45.56257053	NA	2216 Ne Killingsworth St	14.7320004826	good	no_info	0 to 15.24 cm	Portland	NA	NA	NA	NA	NA	NA	NA	NA	NA	NA	NA	NA	NA
2010/10/09	inventory_date	Linden	Tilia	Portland	Oregon	-122.6428042	45.56253258	NA	2216 Ne Killingsworth St	14.7320004826	good	no_info	0 to 15.24 cm	Portland	NA	NA	NA	NA	NA	NA	NA	NA	NA	NA	NA	NA	NA
2010/10/09	inventory_date	Linden	Tilia	Portland	Oregon	-122.6428033	45.56249645	NA	2216 Ne Killingsworth St	14.9860002286	good	no_info	0 to 15.24 cm	Portland	NA	NA	NA	NA	NA	NA	NA	NA	NA	NA	NA	NA	NA
2010/10/09	inventory_date	Plum	Prunus	Portland	Oregon	-122.6428054	45.56216321	NA	5400 Ne 22Nd Ave	10.9220004826	good	no_info	0 to 15.24 cm	Portland	NA	NA	NA	NA	NA	NA	NA	NA	NA	NA	NA	NA	NA
2010/10/09	inventory_date	Plum	Prunus	Portland	Oregon	-122.6428089	45.56212497	NA	5400 Ne 22Nd Ave	14.7320004826	good	no_info	0 to 15.24 cm	Portland	NA	NA	NA	NA	NA	NA	NA	NA	NA	NA	NA	NA	NA
2010/10/09	inventory_date	Ash	Fraxinus	Portland	Oregon	-122.6428076	45.56187047	NA	5320 Ne 22Nd Ave	11.937999492	good	no_info	0 to 15.24 cm	Portland	NA	NA	NA	NA	NA	NA	NA	NA	NA	NA	NA	NA	NA
2010/10/09	inventory_date	Ash	Fraxinus	Portland	Oregon	-122.6427885	45.5617586	NA	5306 Ne 22Nd Ave	7.873999746	good	no_info	0 to 15.24 cm	Portland	NA	NA	NA	NA	NA	NA	NA	NA	NA	NA	NA	NA	NA
2010/10/09	inventory_date	Heaven of tree	Ailanthus altissima	Portland	Oregon	-122.6418328	45.5617362	NA	5308 Ne 23rd Ave	11.937999492	good	introduced	0 to 15.24 cm	Portland	NA	NA	NA	NA	NA	NA	NA	NA	NA	NA	NA	NA	NA
2010/10/09	inventory_date	Ash	Fraxinus	Portland	Oregon	-122.6371533	45.56385454	NA	5707 Ne 28th Ave	49.53	good	no_info	45.72 to 60.96 cm	Portland	NA	NA	NA	NA	NA	NA	NA	NA	NA	NA	NA	NA	NA
2010/10/09	inventory_date	Plum	Prunus	Portland	Oregon	-122.6380784	45.56336011	NA	5606 Ne 27th Ave	26.1620004826	fair	no_info	15.24 to 30.48 cm	Portland	NA	NA	NA	NA	NA	NA	NA	NA	NA	NA	NA	NA	NA
2010/10/09	inventory_date	Deciduous oak	Quercus	Portland	Oregon	-122.6380811	45.56300518	NA	5516 Ne 27th Ave	3.81	poor	no_info	0 to 15.24 cm	Portland	NA	NA	NA	NA	NA	NA	NA	NA	NA	NA	NA	NA	NA
2010/10/22	inventory_date	Other maple	Acer	Portland	Oregon	-122.6329798	45.56819413	NA	6237 Ne 32Nd Ave	34.797999492	good	no_info	30.48 to 45.72 cm	Portland	NA	NA	NA	NA	NA	NA	NA	NA	NA	NA	NA	NA	NA
2010/10/22	inventory_date	Zelkova	Zelkova serrata	Portland	Oregon	-122.6328804	45.56716994	NA	6105 Ne 32Nd Ave	5.08	good	introduced	0 to 15.24 cm	Portland	NA	NA	NA	NA	NA	NA	NA	NA	NA	NA	NA	NA	NA
2010/10/22	inventory_date	Zelkova	Zelkova serrata	Portland	Oregon	-122.6328787	45.56710085	NA	6105 Ne 32Nd Ave	5.08	good	introduced	0 to 15.24 cm	Portland	NA	NA	NA	NA	NA	NA	NA	NA	NA	NA	NA	NA	NA
2010/10/22	inventory_date	Other maple	Acer	Portland	Oregon	-122.6328755	45.56671026	NA	6011 Ne 32Nd Ave	7.111999873	good	no_info	0 to 15.24 cm	Portland	NA	NA	NA	NA	NA	NA	NA	NA	NA	NA	NA	NA	NA
2010/10/22	inventory_date	Other maple	Acer	Portland	Oregon	-122.6328717	45.56654877	NA	6011 Ne 32Nd Ave	5.841999873	good	no_info	0 to 15.24 cm	Portland	NA	NA	NA	NA	NA	NA	NA	NA	NA	NA	NA	NA	NA
2010/10/22	inventory_date	Crabapple	Malus	Portland	Oregon	-122.6338008	45.5670331	NA	6042 Ne 31St Ave	19.8120004826	fair	no_info	15.24 to 30.48 cm	Portland	NA	NA	NA	NA	NA	NA	NA	NA	NA	NA	NA	NA	NA
2010/10/22	inventory_date	Crabapple	Malus	Portland	Oregon	-122.6338046	45.56709358	NA	6042 Ne 31St Ave	24.13	fair	no_info	15.24 to 30.48 cm	Portland	NA	NA	NA	NA	NA	NA	NA	NA	NA	NA	NA	NA	NA
2010/10/22	inventory_date	Crabapple	Malus	Portland	Oregon	-122.6338038	45.56743761	NA	6126 Ne 31St Ave	23.367999492	good	no_info	15.24 to 30.48 cm	Portland	NA	NA	NA	NA	NA	NA	NA	NA	NA	NA	NA	NA	NA
2010/10/22	inventory_date	Cherry	Prunus	Portland	Oregon	-122.6338029	45.56737386	NA	6126 Ne 31St Ave	47.7519980442	fair	no_info	45.72 to 60.96 cm	Portland	NA	NA	NA	NA	NA	NA	NA	NA	NA	NA	NA	NA	NA
2010/10/22	inventory_date	Crabapple	Malus	Portland	Oregon	-122.6338027	45.56727661	NA	6116 Ne 31St Ave	21.3359990094	fair	no_info	15.24 to 30.48 cm	Portland	NA	NA	NA	NA	NA	NA	NA	NA	NA	NA	NA	NA	NA
2010/10/22	inventory_date	Crabapple	Malus	Portland	Oregon	-122.6338064	45.56719134	NA	6116 Ne 31St Ave	19.303999746	fair	no_info	15.24 to 30.48 cm	Portland	NA	NA	NA	NA	NA	NA	NA	NA	NA	NA	NA	NA	NA
2010/10/22	inventory_date	Crabapple	Malus	Portland	Oregon	-122.6337996	45.56752825	NA	6138 Ne 31St Ave	22.3520004826	fair	no_info	15.24 to 30.48 cm	Portland	NA	NA	NA	NA	NA	NA	NA	NA	NA	NA	NA	NA	NA
2010/10/22	inventory_date	Crabapple	Malus	Portland	Oregon	-122.6338006	45.5679229	NA	6224 Ne 31St Ave	20.5740009652	fair	no_info	15.24 to 30.48 cm	Portland	NA	NA	NA	NA	NA	NA	NA	NA	NA	NA	NA	NA	NA
2010/10/22	inventory_date	Crabapple	Malus	Portland	Oregon	-122.6338066	45.56798709	NA	6224 Ne 31St Ave	21.59	fair	no_info	15.24 to 30.48 cm	Portland	NA	NA	NA	NA	NA	NA	NA	NA	NA	NA	NA	NA	NA
2010/10/22	inventory_date	Cherry	Prunus	Portland	Oregon	-122.6339463	45.56793064	NA	6225 Ne 31St Ave	45.9740009652	fair	no_info	45.72 to 60.96 cm	Portland	NA	NA	NA	NA	NA	NA	NA	NA	NA	NA	NA	NA	NA
2010/10/22	inventory_date	Other maple	Acer	Portland	Oregon	-122.6339473	45.56783738	NA	6215 Ne 31St Ave	31.2420004826	good	no_info	30.48 to 45.72 cm	Portland	NA	NA	NA	NA	NA	NA	NA	NA	NA	NA	NA	NA	NA
2010/10/22	inventory_date	Other maple	Acer	Portland	Oregon	-122.6339489	45.56778591	NA	6215 Ne 31St Ave	35.56	good	no_info	30.48 to 45.72 cm	Portland	NA	NA	NA	NA	NA	NA	NA	NA	NA	NA	NA	NA	NA
2010/10/22	inventory_date	Other maple	Acer	Portland	Oregon	-122.6344714	45.56644409	NA	3001 Ne Ainsworth St	23.367999492	good	no_info	15.24 to 30.48 cm	Portland	NA	NA	NA	NA	NA	NA	NA	NA	NA	NA	NA	NA	NA
2010/10/22	inventory_date	Cherry	Prunus	Portland	Oregon	-122.6347254	45.566445	NA	3001 Ne Ainsworth St	4.571999873	fair	no_info	0 to 15.24 cm	Portland	NA	NA	NA	NA	NA	NA	NA	NA	NA	NA	NA	NA	NA
2010/10/22	inventory_date	Cherry	Prunus	Portland	Oregon	-122.634793	45.56644616	NA	3001 Ne Ainsworth St	2.54	fair	no_info	0 to 15.24 cm	Portland	NA	NA	NA	NA	NA	NA	NA	NA	NA	NA	NA	NA	NA
2010/10/22	inventory_date	Other maple	Acer	Portland	Oregon	-122.6428547	45.55623587	NA	4550 Ne 22Nd Ave	20.5740009652	fair	no_info	15.24 to 30.48 cm	Portland	NA	NA	NA	NA	NA	NA	NA	NA	NA	NA	NA	NA	NA
2010/10/22	inventory_date	Other maple	Acer	Portland	Oregon	-122.6428564	45.55615707	NA	4550 Ne 22Nd Ave	36.83	good	no_info	30.48 to 45.72 cm	Portland	NA	NA	NA	NA	NA	NA	NA	NA	NA	NA	NA	NA	NA
2010/10/22	inventory_date	Crabapple	Malus	Portland	Oregon	-122.6428589	45.55589097	NA	4524-4528 Ne 22Nd Ave	28.447999492	fair	no_info	15.24 to 30.48 cm	Portland	NA	NA	NA	NA	NA	NA	NA	NA	NA	NA	NA	NA	NA
2010/10/22	inventory_date	Crabapple	Malus	Portland	Oregon	-122.6428567	45.55583474	NA	4524-4528 Ne 22Nd Ave	30.7340009652	fair	no_info	30.48 to 45.72 cm	Portland	NA	NA	NA	NA	NA	NA	NA	NA	NA	NA	NA	NA	NA
2010/10/22	inventory_date	Cherry	Prunus	Portland	Oregon	-122.6428585	45.55569846	NA	2205 Ne Prescott St	23.1140009652	fair	no_info	15.24 to 30.48 cm	Portland	NA	NA	NA	NA	NA	NA	NA	NA	NA	NA	NA	NA	NA
2010/10/22	inventory_date	Other maple	Acer	Portland	Oregon	-122.6425506	45.55547994	NA	2205 Ne Prescott St	0.508	good	no_info	0 to 15.24 cm	Portland	NA	NA	NA	NA	NA	NA	NA	NA	NA	NA	NA	NA	NA
2010/10/22	inventory_date	Cherry	Prunus	Portland	Oregon	-122.6420095	45.55603214	NA	4543 Ne 23rd Ave	7.3660002286	fair	no_info	0 to 15.24 cm	Portland	NA	NA	NA	NA	NA	NA	NA	NA	NA	NA	NA	NA	NA
2010/10/22	inventory_date	Cherry	Prunus	Portland	Oregon	-122.6420087	45.55609635	NA	4543 Ne 23rd Ave	5.841999873	fair	no_info	0 to 15.24 cm	Portland	NA	NA	NA	NA	NA	NA	NA	NA	NA	NA	NA	NA	NA
2010/10/22	inventory_date	Glorybower	Clerodendrum	Portland	Oregon	-122.6418789	45.55615213	NA	4550 Ne 23rd Ave	4.0640000508	fair	no_info	0 to 15.24 cm	Portland	NA	NA	NA	NA	NA	NA	NA	NA	NA	NA	NA	NA	NA
2010/10/22	inventory_date	Crabapple	Malus	Portland	Oregon	-122.6418807	45.55595014	NA	4530 Ne 23rd Ave	3.5559999238	fair	no_info	0 to 15.24 cm	Portland	NA	NA	NA	NA	NA	NA	NA	NA	NA	NA	NA	NA	NA
2010/10/22	inventory_date	Snowbell	Styrax	Portland	Oregon	-122.641883	45.55578069	NA	4522 Ne 23rd Ave	4.3180001016	good	no_info	0 to 15.24 cm	Portland	NA	NA	NA	NA	NA	NA	NA	NA	NA	NA	NA	NA	NA
2010/10/22	inventory_date	Cherry	Prunus	Portland	Oregon	-122.6418847	45.55553289	NA	4504 Ne 23rd Ave	38.607999492	poor	no_info	30.48 to 45.72 cm	Portland	NA	NA	NA	NA	NA	NA	NA	NA	NA	NA	NA	NA	NA
2010/10/22	inventory_date	Crabapple	Malus	Portland	Oregon	-122.641114	45.5554728	NA	4505 Ne 24th Ave	39.1159990094	fair	no_info	30.48 to 45.72 cm	Portland	NA	NA	NA	NA	NA	NA	NA	NA	NA	NA	NA	NA	NA
2010/10/22	inventory_date	Crabapple	Malus	Portland	Oregon	-122.6410375	45.55560564	NA	4505 Ne 24th Ave	30.48	fair	no_info	15.24 to 30.48 cm	Portland	NA	NA	NA	NA	NA	NA	NA	NA	NA	NA	NA	NA	NA
2010/10/22	inventory_date	Other maple	Acer	Portland	Oregon	-122.6410349	45.55577931	NA	4521 Ne 24th Ave	3.0480001016	good	no_info	0 to 15.24 cm	Portland	NA	NA	NA	NA	NA	NA	NA	NA	NA	NA	NA	NA	NA
2010/10/22	inventory_date	Other maple	Acer	Portland	Oregon	-122.6409024	45.55622824	NA	2406 Ne Going St	4.3180001016	good	no_info	0 to 15.24 cm	Portland	NA	NA	NA	NA	NA	NA	NA	NA	NA	NA	NA	NA	NA
2010/10/22	inventory_date	Other maple	Acer	Portland	Oregon	-122.6409039	45.55618119	NA	2406 Ne Going St	3.81	good	no_info	0 to 15.24 cm	Portland	NA	NA	NA	NA	NA	NA	NA	NA	NA	NA	NA	NA	NA
2010/10/22	inventory_date	Other maple	Acer	Portland	Oregon	-122.6409039	45.55613009	NA	2406 Ne Going St	3.301999873	good	no_info	0 to 15.24 cm	Portland	NA	NA	NA	NA	NA	NA	NA	NA	NA	NA	NA	NA	NA
2010/10/22	inventory_date	Other maple	Acer	Portland	Oregon	-122.6409058	45.55607874	NA	2406 Ne Going St	3.81	good	no_info	0 to 15.24 cm	Portland	NA	NA	NA	NA	NA	NA	NA	NA	NA	NA	NA	NA	NA
2010/10/22	inventory_date	Ginkgo	Ginkgo biloba	Portland	Oregon	-122.6407587	45.55547358	NA	4506 Ne 24th Ave	1.7779999492	good	introduced	0 to 15.24 cm	Portland	NA	NA	NA	NA	NA	NA	NA	NA	NA	NA	NA	NA	NA
2010/10/22	inventory_date	Crabapple	Malus	Portland	Oregon	-122.6400209	45.5558427	NA	4529 Ne 25th Ave	6.8580001016	good	no_info	0 to 15.24 cm	Portland	NA	NA	NA	NA	NA	NA	NA	NA	NA	NA	NA	NA	NA
2010/10/22	inventory_date	Crabapple	Malus	Portland	Oregon	-122.6400207	45.55590374	NA	4529 Ne 25th Ave	7.3660002286	good	no_info	0 to 15.24 cm	Portland	NA	NA	NA	NA	NA	NA	NA	NA	NA	NA	NA	NA	NA
2010/10/22	inventory_date	Other maple	Acer	Portland	Oregon	-122.6400191	45.55594898	NA	4535 Ne 25th Ave	2.54	good	no_info	0 to 15.24 cm	Portland	NA	NA	NA	NA	NA	NA	NA	NA	NA	NA	NA	NA	NA
2010/10/22	inventory_date	Other maple	Acer	Portland	Oregon	-122.6400182	45.55616421	NA	4551 Ne 25th Ave	7.62	good	no_info	0 to 15.24 cm	Portland	NA	NA	NA	NA	NA	NA	NA	NA	NA	NA	NA	NA	NA
2010/10/22	inventory_date	Other maple	Acer	Portland	Oregon	-122.6400157	45.55623344	NA	4551 Ne 25th Ave	6.0960002286	good	no_info	0 to 15.24 cm	Portland	NA	NA	NA	NA	NA	NA	NA	NA	NA	NA	NA	NA	NA
2010/10/22	inventory_date	Other maple	Acer	Portland	Oregon	-122.6402949	45.55628114	NA	4551 Ne 25th Ave	8.6360002286	good	no_info	0 to 15.24 cm	Portland	NA	NA	NA	NA	NA	NA	NA	NA	NA	NA	NA	NA	NA
2010/10/22	inventory_date	Other maple	Acer	Portland	Oregon	-122.6413538	45.55628448	NA	4549 Ne 24th Ave	4.3180001016	good	no_info	0 to 15.24 cm	Portland	NA	NA	NA	NA	NA	NA	NA	NA	NA	NA	NA	NA	NA
2010/10/22	inventory_date	Cherry	Prunus	Portland	Oregon	-122.6415391	45.5562842	NA	4550 Ne 23rd Ave	5.5880001016	fair	no_info	0 to 15.24 cm	Portland	NA	NA	NA	NA	NA	NA	NA	NA	NA	NA	NA	NA	NA
2010/10/22	inventory_date	Other maple	Acer	Portland	Oregon	-122.6420823	45.55628493	NA	4549 Ne 23rd Ave	6.0960002286	good	no_info	0 to 15.24 cm	Portland	NA	NA	NA	NA	NA	NA	NA	NA	NA	NA	NA	NA	NA
2010/10/22	inventory_date	Other maple	Acer	Portland	Oregon	-122.6421781	45.55628405	NA	4549 Ne 23rd Ave	5.5880001016	good	no_info	0 to 15.24 cm	Portland	NA	NA	NA	NA	NA	NA	NA	NA	NA	NA	NA	NA	NA
2010/10/22	inventory_date	Other maple	Acer	Portland	Oregon	-122.6422656	45.55628649	NA	4549 Ne 23rd Ave	5.08	good	no_info	0 to 15.24 cm	Portland	NA	NA	NA	NA	NA	NA	NA	NA	NA	NA	NA	NA	NA
2010/10/22	inventory_date	Other maple	Acer	Portland	Oregon	-122.642353	45.55628689	NA	4549 Ne 23rd Ave	5.08	good	no_info	0 to 15.24 cm	Portland	NA	NA	NA	NA	NA	NA	NA	NA	NA	NA	NA	NA	NA
2010/10/22	inventory_date	Other maple	Acer	Portland	Oregon	-122.6424838	45.55628751	NA	4550 Ne 22Nd Ave	1.27	poor	no_info	0 to 15.24 cm	Portland	NA	NA	NA	NA	NA	NA	NA	NA	NA	NA	NA	NA	NA
2010/10/22	inventory_date	Other maple	Acer	Portland	Oregon	-122.6426621	45.55628995	NA	4550 Ne 22Nd Ave	32.5120004826	good	no_info	30.48 to 45.72 cm	Portland	NA	NA	NA	NA	NA	NA	NA	NA	NA	NA	NA	NA	NA
2010/10/22	inventory_date	Other maple	Acer	Portland	Oregon	-122.6427754	45.55628987	NA	4550 Ne 22Nd Ave	31.2420004826	good	no_info	30.48 to 45.72 cm	Portland	NA	NA	NA	NA	NA	NA	NA	NA	NA	NA	NA	NA	NA
2010/10/22	inventory_date	Cherry	Prunus	Portland	Oregon	-122.6398593	45.55613058	NA	4544 Ne 25th Ave	19.303999746	fair	no_info	15.24 to 30.48 cm	Portland	NA	NA	NA	NA	NA	NA	NA	NA	NA	NA	NA	NA	NA
2010/10/22	inventory_date	Other maple	Acer	Portland	Oregon	-122.6398899	45.55584422	NA	4528 Ne 25th Ave	16.0020004826	poor	no_info	15.24 to 30.48 cm	Portland	NA	NA	NA	NA	NA	NA	NA	NA	NA	NA	NA	NA	NA
2010/10/22	inventory_date	Other maple	Acer	Portland	Oregon	-122.6398926	45.55567666	NA	4512 Ne 25th Ave	15.24	fair	no_info	0 to 15.24 cm	Portland	NA	NA	NA	NA	NA	NA	NA	NA	NA	NA	NA	NA	NA
2010/10/22	inventory_date	Other maple	Acer	Portland	Oregon	-122.6398936	45.55563028	NA	4512 Ne 25th Ave	14.9860002286	good	no_info	0 to 15.24 cm	Portland	NA	NA	NA	NA	NA	NA	NA	NA	NA	NA	NA	NA	NA
2010/10/22	inventory_date	Katsura	Cercidiphyllum japonicum	Portland	Oregon	-122.6398019	45.55546956	NA	4504 Ne 25th Ave	7.111999873	good	introduced	0 to 15.24 cm	Portland	NA	NA	NA	NA	NA	NA	NA	NA	NA	NA	NA	NA	NA
2010/10/22	inventory_date	Katsura	Cercidiphyllum japonicum	Portland	Oregon	-122.6396941	45.55547061	NA	4504 Ne 25th Ave	5.333999746	good	introduced	0 to 15.24 cm	Portland	NA	NA	NA	NA	NA	NA	NA	NA	NA	NA	NA	NA	NA
2010/10/22	inventory_date	Katsura	Cercidiphyllum japonicum	Portland	Oregon	-122.6395822	45.55546889	NA	4504 Ne 25th Ave	3.81	good	introduced	0 to 15.24 cm	Portland	NA	NA	NA	NA	NA	NA	NA	NA	NA	NA	NA	NA	NA
2010/10/22	inventory_date	Cherry	Prunus	Portland	Oregon	-122.639007	45.55573299	NA	4519 Ne 26th Ave	24.13	fair	no_info	15.24 to 30.48 cm	Portland	NA	NA	NA	NA	NA	NA	NA	NA	NA	NA	NA	NA	NA
2010/10/22	inventory_date	Cherry	Prunus	Portland	Oregon	-122.6390069	45.55578444	NA	4519 Ne 26th Ave	46.4819980442	fair	no_info	45.72 to 60.96 cm	Portland	NA	NA	NA	NA	NA	NA	NA	NA	NA	NA	NA	NA	NA
2010/10/22	inventory_date	Cherry	Prunus	Portland	Oregon	-122.6388728	45.55621943	NA	4552 Ne 26th Ave	15.24	good	no_info	0 to 15.24 cm	Portland	NA	NA	NA	NA	NA	NA	NA	NA	NA	NA	NA	NA	NA
2010/10/22	inventory_date	Cherry	Prunus	Portland	Oregon	-122.6388742	45.55616749	NA	4552 Ne 26th Ave	16.0020004826	good	no_info	15.24 to 30.48 cm	Portland	NA	NA	NA	NA	NA	NA	NA	NA	NA	NA	NA	NA	NA
2010/08/21	inventory_date	Crabapple	Malus	Portland	Oregon	-122.6275592	45.55996994	NA	3559 Ne Webster St	3.81	good	no_info	0 to 15.24 cm	Portland	NA	NA	NA	NA	NA	NA	NA	NA	NA	NA	NA	NA	NA
2010/08/21	inventory_date	Crabapple	Malus	Portland	Oregon	-122.6275592	45.55991956	NA	3559 Ne Webster St	3.81	good	no_info	0 to 15.24 cm	Portland	NA	NA	NA	NA	NA	NA	NA	NA	NA	NA	NA	NA	NA
2010/08/21	inventory_date	Crabapple	Malus	Portland	Oregon	-122.6275574	45.55952054	NA	5040 Ne 35th Pl	7.62	good	no_info	0 to 15.24 cm	Portland	NA	NA	NA	NA	NA	NA	NA	NA	NA	NA	NA	NA	NA
2010/08/21	inventory_date	Crabapple	Malus	Portland	Oregon	-122.6275584	45.55949666	NA	5040 Ne 35th Pl	6.35	good	no_info	0 to 15.24 cm	Portland	NA	NA	NA	NA	NA	NA	NA	NA	NA	NA	NA	NA	NA
2010/08/21	inventory_date	Katsura	Cercidiphyllum japonicum	Portland	Oregon	-122.6275599	45.55928186	NA	5016 Ne 35th Pl	5.08	good	introduced	0 to 15.24 cm	Portland	NA	NA	NA	NA	NA	NA	NA	NA	NA	NA	NA	NA	NA
2010/08/21	inventory_date	Other maple	Acer	Portland	Oregon	-122.6275612	45.55881516	NA	4932 Ne 35th Pl	21.3359990094	good	no_info	15.24 to 30.48 cm	Portland	NA	NA	NA	NA	NA	NA	NA	NA	NA	NA	NA	NA	NA
2010/08/21	inventory_date	Other maple	Acer	Portland	Oregon	-122.6275593	45.55876481	NA	4932 Ne 35th Pl	15.24	good	no_info	0 to 15.24 cm	Portland	NA	NA	NA	NA	NA	NA	NA	NA	NA	NA	NA	NA	NA
2010/08/21	inventory_date	Other maple	Acer	Portland	Oregon	-122.6266942	45.55915336	NA	5009 Ne 36th Ave	4.0640000508	good	no_info	0 to 15.24 cm	Portland	NA	NA	NA	NA	NA	NA	NA	NA	NA	NA	NA	NA	NA
2010/08/21	inventory_date	Other maple	Acer	Portland	Oregon	-122.6266885	45.55919589	NA	5009 Ne 36th Ave	7.873999746	good	no_info	0 to 15.24 cm	Portland	NA	NA	NA	NA	NA	NA	NA	NA	NA	NA	NA	NA	NA
2010/08/21	inventory_date	Beech	Fagus	Portland	Oregon	-122.6266867	45.55950218	NA	5041 Ne 36th Ave	13.97	good	no_info	0 to 15.24 cm	Portland	NA	NA	NA	NA	NA	NA	NA	NA	NA	NA	NA	NA	NA
2010/08/21	inventory_date	Katsura	Cercidiphyllum japonicum	Portland	Oregon	-122.6266868	45.55955521	NA	5041 Ne 36th Ave	8.89	good	introduced	0 to 15.24 cm	Portland	NA	NA	NA	NA	NA	NA	NA	NA	NA	NA	NA	NA	NA
2010/08/21	inventory_date	Beech	Fagus	Portland	Oregon	-122.626688	45.55958833	NA	5041 Ne 36th Ave	4.3180001016	fair	no_info	0 to 15.24 cm	Portland	NA	NA	NA	NA	NA	NA	NA	NA	NA	NA	NA	NA	NA
2010/08/21	inventory_date	Katsura	Cercidiphyllum japonicum	Portland	Oregon	-122.6266877	45.55962943	NA	5041 Ne 36th Ave	8.89	good	introduced	0 to 15.24 cm	Portland	NA	NA	NA	NA	NA	NA	NA	NA	NA	NA	NA	NA	NA
2010/08/21	inventory_date	Crabapple	Malus	Portland	Oregon	-122.6267877	45.55977872	NA	5041 Ne 36th Ave	7.62	good	no_info	0 to 15.24 cm	Portland	NA	NA	NA	NA	NA	NA	NA	NA	NA	NA	NA	NA	NA
2010/08/21	inventory_date	Crabapple	Malus	Portland	Oregon	-122.6268934	45.55978074	NA	5041 Ne 36th Ave	8.6360002286	good	no_info	0 to 15.24 cm	Portland	NA	NA	NA	NA	NA	NA	NA	NA	NA	NA	NA	NA	NA
2010/08/21	inventory_date	Other maple	Acer	Portland	Oregon	-122.627254	45.55978203	NA	3564 Ne Webster St	6.35	fair	no_info	0 to 15.24 cm	Portland	NA	NA	NA	NA	NA	NA	NA	NA	NA	NA	NA	NA	NA
2010/08/21	inventory_date	Other maple	Acer	Portland	Oregon	-122.627476	45.55986675	NA	3559 Ne Webster St	12.1920004826	good	no_info	0 to 15.24 cm	Portland	NA	NA	NA	NA	NA	NA	NA	NA	NA	NA	NA	NA	NA
2010/08/21	inventory_date	Other maple	Acer	Portland	Oregon	-122.6274025	45.55986679	NA	3559 Ne Webster St	16.51	good	no_info	15.24 to 30.48 cm	Portland	NA	NA	NA	NA	NA	NA	NA	NA	NA	NA	NA	NA	NA
2010/08/21	inventory_date	Other maple	Acer	Portland	Oregon	-122.6273271	45.5598695	NA	3559 Ne Webster St	16.2560002286	good	no_info	15.24 to 30.48 cm	Portland	NA	NA	NA	NA	NA	NA	NA	NA	NA	NA	NA	NA	NA
2010/08/21	inventory_date	Snowbell	Styrax	Portland	Oregon	-122.627042	45.55986682	NA	5103 Ne 36th Ave	5.08	good	no_info	0 to 15.24 cm	Portland	NA	NA	NA	NA	NA	NA	NA	NA	NA	NA	NA	NA	NA
2010/08/21	inventory_date	Other maple	Acer	Portland	Oregon	-122.6266865	45.56020087	NA	5125 Ne 36th Ave	12.7	good	no_info	0 to 15.24 cm	Portland	NA	NA	NA	NA	NA	NA	NA	NA	NA	NA	NA	NA	NA
2010/08/21	inventory_date	Cherry	Prunus	Portland	Oregon	-122.626687	45.5603679	NA	5137 Ne 36th Ave, A	32.5120004826	good	no_info	30.48 to 45.72 cm	Portland	NA	NA	NA	NA	NA	NA	NA	NA	NA	NA	NA	NA	NA
2010/08/21	inventory_date	Cherry	Prunus	Portland	Oregon	-122.6266858	45.56048592	NA	5137 Ne 36th Ave, A	28.7020004826	good	no_info	15.24 to 30.48 cm	Portland	NA	NA	NA	NA	NA	NA	NA	NA	NA	NA	NA	NA	NA
2010/08/21	inventory_date	Other maple	Acer	Portland	Oregon	-122.6266872	45.56117663	NA	5247 Ne 36th Ave	4.0640000508	good	no_info	0 to 15.24 cm	Portland	NA	NA	NA	NA	NA	NA	NA	NA	NA	NA	NA	NA	NA
2010/08/21	inventory_date	Other maple	Acer	Portland	Oregon	-122.6266855	45.56123234	NA	5247 Ne 36th Ave	5.08	good	no_info	0 to 15.24 cm	Portland	NA	NA	NA	NA	NA	NA	NA	NA	NA	NA	NA	NA	NA
2010/08/21	inventory_date	Cherry	Prunus	Portland	Oregon	-122.6265402	45.56067821	NA	5204 Ne 36th Ave	19.05	good	no_info	15.24 to 30.48 cm	Portland	NA	NA	NA	NA	NA	NA	NA	NA	NA	NA	NA	NA	NA
2010/08/21	inventory_date	Other maple	Acer	Portland	Oregon	-122.6265414	45.56000601	NA	3607 Ne Webster St	46.4819980442	good	no_info	45.72 to 60.96 cm	Portland	NA	NA	NA	NA	NA	NA	NA	NA	NA	NA	NA	NA	NA
2010/08/21	inventory_date	Other maple	Acer	Portland	Oregon	-122.6265463	45.55993565	NA	3607 Ne Webster St	41.1480019304	good	no_info	30.48 to 45.72 cm	Portland	NA	NA	NA	NA	NA	NA	NA	NA	NA	NA	NA	NA	NA
2010/08/21	inventory_date	Other maple	Acer	Portland	Oregon	-122.6264059	45.55986533	NA	3607 Ne Webster St	49.0219980442	good	no_info	45.72 to 60.96 cm	Portland	NA	NA	NA	NA	NA	NA	NA	NA	NA	NA	NA	NA	NA
2010/08/21	inventory_date	Other maple	Acer	Portland	Oregon	-122.6263115	45.5598631	NA	3607 Ne Webster St	53.8480019304	good	no_info	45.72 to 60.96 cm	Portland	NA	NA	NA	NA	NA	NA	NA	NA	NA	NA	NA	NA	NA
2010/08/21	inventory_date	Cherry	Prunus	Portland	Oregon	-122.6268066	45.56129241	NA	5247 Ne 36th Ave	3.81	good	no_info	0 to 15.24 cm	Portland	NA	NA	NA	NA	NA	NA	NA	NA	NA	NA	NA	NA	NA
2010/08/21	inventory_date	Cherry	Prunus	Portland	Oregon	-122.6295913	45.56379466	NA	5636 Ne 34th Ave	13.207999492	good	no_info	0 to 15.24 cm	Portland	NA	NA	NA	NA	NA	NA	NA	NA	NA	NA	NA	NA	NA
2010/08/21	inventory_date	Cherry	Prunus	Portland	Oregon	-122.6295861	45.5637155	NA	5636 Ne 34th Ave	14.7320004826	good	no_info	0 to 15.24 cm	Portland	NA	NA	NA	NA	NA	NA	NA	NA	NA	NA	NA	NA	NA
2010/08/21	inventory_date	Other maple	Acer	Portland	Oregon	-122.6295855	45.56352349	NA	5610 Ne 34th Ave	16.0020004826	good	no_info	15.24 to 30.48 cm	Portland	NA	NA	NA	NA	NA	NA	NA	NA	NA	NA	NA	NA	NA
2010/08/21	inventory_date	Elm	Ulmus	Portland	Oregon	-122.6295922	45.56289544	NA	5506 Ne 34th Ave	2.54	good	no_info	0 to 15.24 cm	Portland	NA	NA	NA	NA	NA	NA	NA	NA	NA	NA	NA	NA	NA
2010/08/21	inventory_date	Other maple	Acer	Portland	Oregon	-122.628708	45.56303679	NA	5519 Ne 35th Ave	13.4620004826	good	no_info	0 to 15.24 cm	Portland	NA	NA	NA	NA	NA	NA	NA	NA	NA	NA	NA	NA	NA
2010/08/21	inventory_date	Other maple	Acer	Portland	Oregon	-122.6287084	45.56310689	NA	5519 Ne 35th Ave	12.7	good	no_info	0 to 15.24 cm	Portland	NA	NA	NA	NA	NA	NA	NA	NA	NA	NA	NA	NA	NA
2010/08/21	inventory_date	Other maple	Acer	Portland	Oregon	-122.6287083	45.56362507	NA	5621 Ne 35th Ave	8.6360002286	good	no_info	0 to 15.24 cm	Portland	NA	NA	NA	NA	NA	NA	NA	NA	NA	NA	NA	NA	NA
2010/08/21	inventory_date	Other maple	Acer	Portland	Oregon	-122.6287077	45.56366776	NA	5621 Ne 35th Ave	8.6360002286	good	no_info	0 to 15.24 cm	Portland	NA	NA	NA	NA	NA	NA	NA	NA	NA	NA	NA	NA	NA
2010/08/21	inventory_date	Other maple	Acer	Portland	Oregon	-122.6287075	45.56371806	NA	3424 Ne Jessup St	3.81	good	no_info	0 to 15.24 cm	Portland	NA	NA	NA	NA	NA	NA	NA	NA	NA	NA	NA	NA	NA
2010/08/21	inventory_date	Other maple	Acer	Portland	Oregon	-122.6287117	45.56377284	NA	3424 Ne Jessup St	3.81	good	no_info	0 to 15.24 cm	Portland	NA	NA	NA	NA	NA	NA	NA	NA	NA	NA	NA	NA	NA
2010/08/21	inventory_date	Cherry	Prunus	Portland	Oregon	-122.6285729	45.56331057	NA	5602 Ne 35th Ave	19.303999746	good	no_info	15.24 to 30.48 cm	Portland	NA	NA	NA	NA	NA	NA	NA	NA	NA	NA	NA	NA	NA
2010/08/21	inventory_date	Cherry	Prunus	Portland	Oregon	-122.6285676	45.5630531	NA	3515 Ne Killingsworth St	31.75	fair	no_info	30.48 to 45.72 cm	Portland	NA	NA	NA	NA	NA	NA	NA	NA	NA	NA	NA	NA	NA
2010/08/21	inventory_date	Cherry	Prunus	Portland	Oregon	-122.6285683	45.56301651	NA	3515 Ne Killingsworth St	24.8920004826	fair	no_info	15.24 to 30.48 cm	Portland	NA	NA	NA	NA	NA	NA	NA	NA	NA	NA	NA	NA	NA
2010/08/21	inventory_date	Cherry	Prunus	Portland	Oregon	-122.628567	45.562983	NA	3515 Ne Killingsworth St	27.94	poor	no_info	15.24 to 30.48 cm	Portland	NA	NA	NA	NA	NA	NA	NA	NA	NA	NA	NA	NA	NA
2010/08/21	inventory_date	Cherry	Prunus	Portland	Oregon	-122.6285702	45.56295094	NA	3515 Ne Killingsworth St	37.8459990094	poor	no_info	30.48 to 45.72 cm	Portland	NA	NA	NA	NA	NA	NA	NA	NA	NA	NA	NA	NA	NA
2010/08/21	inventory_date	Cherry	Prunus	Portland	Oregon	-122.6285688	45.56291134	NA	3515 Ne Killingsworth St	17.78	fair	no_info	15.24 to 30.48 cm	Portland	NA	NA	NA	NA	NA	NA	NA	NA	NA	NA	NA	NA	NA
2010/08/21	inventory_date	Cherry	Prunus	Portland	Oregon	-122.6285738	45.56287162	NA	3515 Ne Killingsworth St	30.987999492	fair	no_info	30.48 to 45.72 cm	Portland	NA	NA	NA	NA	NA	NA	NA	NA	NA	NA	NA	NA	NA
2010/08/21	inventory_date	Other maple	Acer	Portland	Oregon	-122.6285691	45.56263243	NA	5440 Ne 35th Ave	32.0040009652	good	no_info	30.48 to 45.72 cm	Portland	NA	NA	NA	NA	NA	NA	NA	NA	NA	NA	NA	NA	NA
2010/08/21	inventory_date	Other maple	Acer	Portland	Oregon	-122.628564	45.56255328	NA	5440 Ne 35th Ave	25.4	good	no_info	15.24 to 30.48 cm	Portland	NA	NA	NA	NA	NA	NA	NA	NA	NA	NA	NA	NA	NA
2010/08/21	inventory_date	Cherry	Prunus	Portland	Oregon	-122.6277002	45.5617074	NA	5325 Ne 35th Pl	13.97	good	no_info	0 to 15.24 cm	Portland	NA	NA	NA	NA	NA	NA	NA	NA	NA	NA	NA	NA	NA
2010/08/21	inventory_date	Cherry	Prunus	Portland	Oregon	-122.6277003	45.56176683	NA	5325 Ne 35th Pl	17.78	good	no_info	15.24 to 30.48 cm	Portland	NA	NA	NA	NA	NA	NA	NA	NA	NA	NA	NA	NA	NA
2010/08/21	inventory_date	Cherry	Prunus	Portland	Oregon	-122.6276934	45.56320568	NA	5527 Ne 35th Pl	28.447999492	fair	no_info	15.24 to 30.48 cm	Portland	NA	NA	NA	NA	NA	NA	NA	NA	NA	NA	NA	NA	NA
2010/08/21	inventory_date	Cherry	Prunus	Portland	Oregon	-122.6276951	45.56325137	NA	5527 Ne 35th Pl	29.4640009652	good	no_info	15.24 to 30.48 cm	Portland	NA	NA	NA	NA	NA	NA	NA	NA	NA	NA	NA	NA	NA
2010/08/21	inventory_date	Crabapple	Malus	Portland	Oregon	-122.6304496	45.56508264	NA	5736 Ne 33rd Ave	18.287999492	good	no_info	15.24 to 30.48 cm	Portland	NA	NA	NA	NA	NA	NA	NA	NA	NA	NA	NA	NA	NA
2010/08/21	inventory_date	Crabapple	Malus	Portland	Oregon	-122.6303208	45.56508503	NA	5736 Ne 33rd Ave	18.5420004826	good	no_info	15.24 to 30.48 cm	Portland	NA	NA	NA	NA	NA	NA	NA	NA	NA	NA	NA	NA	NA
2010/08/21	inventory_date	Crabapple	Malus	Portland	Oregon	-122.6301863	45.5650849	NA	5736 Ne 33rd Ave	18.287999492	good	no_info	15.24 to 30.48 cm	Portland	NA	NA	NA	NA	NA	NA	NA	NA	NA	NA	NA	NA	NA
2010/08/21	inventory_date	Crabapple	Malus	Portland	Oregon	-122.6300852	45.56508152	NA	5736 Ne 33rd Ave	18.7960002286	good	no_info	15.24 to 30.48 cm	Portland	NA	NA	NA	NA	NA	NA	NA	NA	NA	NA	NA	NA	NA
2010/08/21	inventory_date	Crabapple	Malus	Portland	Oregon	-122.6299826	45.56508605	NA	5736 Ne 33rd Ave	18.7960002286	good	no_info	15.24 to 30.48 cm	Portland	NA	NA	NA	NA	NA	NA	NA	NA	NA	NA	NA	NA	NA
2010/08/21	inventory_date	Crabapple	Malus	Portland	Oregon	-122.6297808	45.56508716	NA	5736 Ne 33rd Ave	16.2560002286	good	no_info	15.24 to 30.48 cm	Portland	NA	NA	NA	NA	NA	NA	NA	NA	NA	NA	NA	NA	NA
2010/08/21	inventory_date	Crabapple	Malus	Portland	Oregon	-122.6296669	45.56508796	NA	5736 Ne 33rd Ave	14.7320004826	good	no_info	0 to 15.24 cm	Portland	NA	NA	NA	NA	NA	NA	NA	NA	NA	NA	NA	NA	NA
2010/08/21	inventory_date	Crabapple	Malus	Portland	Oregon	-122.6293921	45.56508386	NA	5736 Ne 33rd Ave	2.54	fair	no_info	0 to 15.24 cm	Portland	NA	NA	NA	NA	NA	NA	NA	NA	NA	NA	NA	NA	NA
2010/08/21	inventory_date	Crabapple	Malus	Portland	Oregon	-122.6292873	45.56508186	NA	5736 Ne 33rd Ave	17.78	fair	no_info	15.24 to 30.48 cm	Portland	NA	NA	NA	NA	NA	NA	NA	NA	NA	NA	NA	NA	NA
2010/08/21	inventory_date	Crabapple	Malus	Portland	Oregon	-122.6291622	45.56508418	NA	5736 Ne 33rd Ave	15.24	fair	no_info	0 to 15.24 cm	Portland	NA	NA	NA	NA	NA	NA	NA	NA	NA	NA	NA	NA	NA
2010/08/21	inventory_date	Crabapple	Malus	Portland	Oregon	-122.6290444	45.56508242	NA	5736 Ne 33rd Ave	17.78	fair	no_info	15.24 to 30.48 cm	Portland	NA	NA	NA	NA	NA	NA	NA	NA	NA	NA	NA	NA	NA
2010/08/21	inventory_date	Crabapple	Malus	Portland	Oregon	-122.628923	45.56508598	NA	5736 Ne 33rd Ave	13.4620004826	fair	no_info	0 to 15.24 cm	Portland	NA	NA	NA	NA	NA	NA	NA	NA	NA	NA	NA	NA	NA
2010/08/21	inventory_date	Crabapple	Malus	Portland	Oregon	-122.6288258	45.56508384	NA	5736 Ne 33rd Ave	15.747999492	fair	no_info	15.24 to 30.48 cm	Portland	NA	NA	NA	NA	NA	NA	NA	NA	NA	NA	NA	NA	NA
2010/08/21	inventory_date	Other maple	Acer	Portland	Oregon	-122.6275496	45.56483837	NA	5826 Ne 35th Pl	7.111999873	good	no_info	0 to 15.24 cm	Portland	NA	NA	NA	NA	NA	NA	NA	NA	NA	NA	NA	NA	NA
2010/08/21	inventory_date	Cherry	Prunus	Portland	Oregon	-122.6276924	45.56455877	NA	5805 Ne 35th Pl	17.017999492	good	no_info	15.24 to 30.48 cm	Portland	NA	NA	NA	NA	NA	NA	NA	NA	NA	NA	NA	NA	NA
2010/08/21	inventory_date	Cherry	Prunus	Portland	Oregon	-122.6276964	45.56451801	NA	5805 Ne 35th Pl	24.637999492	good	no_info	15.24 to 30.48 cm	Portland	NA	NA	NA	NA	NA	NA	NA	NA	NA	NA	NA	NA	NA
2010/08/21	inventory_date	Other maple	Acer	Portland	Oregon	-122.6275521	45.56440779	NA	5728 Ne 35th Pl	13.97	good	no_info	0 to 15.24 cm	Portland	NA	NA	NA	NA	NA	NA	NA	NA	NA	NA	NA	NA	NA
2010/08/21	inventory_date	Other maple	Acer	Portland	Oregon	-122.6275588	45.56433547	NA	5728 Ne 35th Pl	12.1920004826	good	no_info	0 to 15.24 cm	Portland	NA	NA	NA	NA	NA	NA	NA	NA	NA	NA	NA	NA	NA
2010/08/21	inventory_date	Other maple	Acer	Portland	Oregon	-122.6276993	45.56424624	NA	5719 Ne 35th Pl	11.937999492	fair	no_info	0 to 15.24 cm	Portland	NA	NA	NA	NA	NA	NA	NA	NA	NA	NA	NA	NA	NA
2010/08/21	inventory_date	Cherry	Prunus	Portland	Oregon	-122.6276966	45.56417279	NA	5719 Ne 35th Pl	13.97	fair	no_info	0 to 15.24 cm	Portland	NA	NA	NA	NA	NA	NA	NA	NA	NA	NA	NA	NA	NA
2010/08/21	inventory_date	Katsura	Cercidiphyllum japonicum	Portland	Oregon	-122.6287129	45.56501374	NA	5736 Ne 33rd Ave	26.67	fair	introduced	15.24 to 30.48 cm	Portland	NA	NA	NA	NA	NA	NA	NA	NA	NA	NA	NA	NA	NA
2010/08/21	inventory_date	Katsura	Cercidiphyllum japonicum	Portland	Oregon	-122.6287083	45.56494163	NA	5736 Ne 33rd Ave	25.4	good	introduced	15.24 to 30.48 cm	Portland	NA	NA	NA	NA	NA	NA	NA	NA	NA	NA	NA	NA	NA
2010/08/21	inventory_date	Katsura	Cercidiphyllum japonicum	Portland	Oregon	-122.6287067	45.56484978	NA	5736 Ne 33rd Ave	25.1459990094	good	introduced	15.24 to 30.48 cm	Portland	NA	NA	NA	NA	NA	NA	NA	NA	NA	NA	NA	NA	NA
2010/08/21	inventory_date	Katsura	Cercidiphyllum japonicum	Portland	Oregon	-122.6287095	45.56477359	NA	5736 Ne 33rd Ave	25.1459990094	good	introduced	15.24 to 30.48 cm	Portland	NA	NA	NA	NA	NA	NA	NA	NA	NA	NA	NA	NA	NA
2010/08/21	inventory_date	Katsura	Cercidiphyllum japonicum	Portland	Oregon	-122.6287083	45.56469354	NA	5736 Ne 33rd Ave	21.59	good	introduced	15.24 to 30.48 cm	Portland	NA	NA	NA	NA	NA	NA	NA	NA	NA	NA	NA	NA	NA
2010/08/21	inventory_date	Katsura	Cercidiphyllum japonicum	Portland	Oregon	-122.6287102	45.56459375	NA	5736 Ne 33rd Ave	21.3359990094	good	introduced	15.24 to 30.48 cm	Portland	NA	NA	NA	NA	NA	NA	NA	NA	NA	NA	NA	NA	NA
2010/08/21	inventory_date	Katsura	Cercidiphyllum japonicum	Portland	Oregon	-122.6287046	45.56444291	NA	5736 Ne 33rd Ave	19.303999746	good	introduced	15.24 to 30.48 cm	Portland	NA	NA	NA	NA	NA	NA	NA	NA	NA	NA	NA	NA	NA
2010/08/21	inventory_date	Katsura	Cercidiphyllum japonicum	Portland	Oregon	-122.6287126	45.56435744	NA	5736 Ne 33rd Ave	23.6220004826	good	introduced	15.24 to 30.48 cm	Portland	NA	NA	NA	NA	NA	NA	NA	NA	NA	NA	NA	NA	NA
2010/08/21	inventory_date	Katsura	Cercidiphyllum japonicum	Portland	Oregon	-122.628711	45.5642669	NA	5736 Ne 33rd Ave	23.1140009652	good	introduced	15.24 to 30.48 cm	Portland	NA	NA	NA	NA	NA	NA	NA	NA	NA	NA	NA	NA	NA
2010/08/21	inventory_date	Katsura	Cercidiphyllum japonicum	Portland	Oregon	-122.6287026	45.56419223	NA	5736 Ne 33rd Ave	20.827999492	good	introduced	15.24 to 30.48 cm	Portland	NA	NA	NA	NA	NA	NA	NA	NA	NA	NA	NA	NA	NA
2010/08/21	inventory_date	Katsura	Cercidiphyllum japonicum	Portland	Oregon	-122.628707	45.56410946	NA	5736 Ne 33rd Ave	23.6220004826	good	introduced	15.24 to 30.48 cm	Portland	NA	NA	NA	NA	NA	NA	NA	NA	NA	NA	NA	NA	NA
2010/08/21	inventory_date	Katsura	Cercidiphyllum japonicum	Portland	Oregon	-122.6287093	45.56402278	NA	5736 Ne 33rd Ave	23.8759990094	good	introduced	15.24 to 30.48 cm	Portland	NA	NA	NA	NA	NA	NA	NA	NA	NA	NA	NA	NA	NA
2010/08/21	inventory_date	Other maple	Acer	Portland	Oregon	-122.6285735	45.56398854	NA	3515 Ne Jessup St	6.8580001016	good	no_info	0 to 15.24 cm	Portland	NA	NA	NA	NA	NA	NA	NA	NA	NA	NA	NA	NA	NA
2010/08/21	inventory_date	Other maple	Acer	Portland	Oregon	-122.6285716	45.56403715	NA	3515 Ne Jessup St	7.62	good	no_info	0 to 15.24 cm	Portland	NA	NA	NA	NA	NA	NA	NA	NA	NA	NA	NA	NA	NA
2010/08/21	inventory_date	Other maple	Acer	Portland	Oregon	-122.6285756	45.56454111	NA	5800 Ne 35th Ave	35.0520004826	poor	no_info	30.48 to 45.72 cm	Portland	NA	NA	NA	NA	NA	NA	NA	NA	NA	NA	NA	NA	NA
2010/08/21	inventory_date	Other maple	Acer	Portland	Oregon	-122.6289265	45.56393344	NA	5736 Ne 33rd Ave	4.8259999238	good	no_info	0 to 15.24 cm	Portland	NA	NA	NA	NA	NA	NA	NA	NA	NA	NA	NA	NA	NA
2010/08/21	inventory_date	Other maple	Acer	Portland	Oregon	-122.6290237	45.56393165	NA	5736 Ne 33rd Ave	5.08	fair	no_info	0 to 15.24 cm	Portland	NA	NA	NA	NA	NA	NA	NA	NA	NA	NA	NA	NA	NA
2010/08/21	inventory_date	Other maple	Acer	Portland	Oregon	-122.6291095	45.56393005	NA	5736 Ne 33rd Ave	15.24	good	no_info	0 to 15.24 cm	Portland	NA	NA	NA	NA	NA	NA	NA	NA	NA	NA	NA	NA	NA
2010/08/21	inventory_date	Other maple	Acer	Portland	Oregon	-122.6295863	45.56393698	NA	5736 Ne 33rd Ave	5.841999873	good	no_info	0 to 15.24 cm	Portland	NA	NA	NA	NA	NA	NA	NA	NA	NA	NA	NA	NA	NA
2010/08/21	inventory_date	Other maple	Acer	Portland	Oregon	-122.629659	45.56393432	NA	5736 Ne 33rd Ave	13.4620004826	good	no_info	0 to 15.24 cm	Portland	NA	NA	NA	NA	NA	NA	NA	NA	NA	NA	NA	NA	NA
2010/08/21	inventory_date	Other maple	Acer	Portland	Oregon	-122.6297432	45.5639367	NA	5736 Ne 33rd Ave	15.24	good	no_info	0 to 15.24 cm	Portland	NA	NA	NA	NA	NA	NA	NA	NA	NA	NA	NA	NA	NA
2010/08/21	inventory_date	Other maple	Acer	Portland	Oregon	-122.6298796	45.56393417	NA	5736 Ne 33rd Ave	16.2560002286	good	no_info	15.24 to 30.48 cm	Portland	NA	NA	NA	NA	NA	NA	NA	NA	NA	NA	NA	NA	NA
2010/08/21	inventory_date	Other maple	Acer	Portland	Oregon	-122.6299709	45.56392985	NA	5736 Ne 33rd Ave	17.78	good	no_info	15.24 to 30.48 cm	Portland	NA	NA	NA	NA	NA	NA	NA	NA	NA	NA	NA	NA	NA
2010/08/21	inventory_date	Other maple	Acer	Portland	Oregon	-122.6300329	45.56393789	NA	5736 Ne 33rd Ave	13.7160002286	good	no_info	0 to 15.24 cm	Portland	NA	NA	NA	NA	NA	NA	NA	NA	NA	NA	NA	NA	NA
2010/08/21	inventory_date	Other maple	Acer	Portland	Oregon	-122.6302177	45.56393185	NA	5736 Ne 33rd Ave	11.43	good	no_info	0 to 15.24 cm	Portland	NA	NA	NA	NA	NA	NA	NA	NA	NA	NA	NA	NA	NA
2010/08/21	inventory_date	Other maple	Acer	Portland	Oregon	-122.6303019	45.56393422	NA	5736 Ne 33rd Ave	13.4620004826	good	no_info	0 to 15.24 cm	Portland	NA	NA	NA	NA	NA	NA	NA	NA	NA	NA	NA	NA	NA
2010/08/21	inventory_date	Other maple	Acer	Portland	Oregon	-122.6303994	45.56394292	NA	5736 Ne 33rd Ave	12.953999746	good	no_info	0 to 15.24 cm	Portland	NA	NA	NA	NA	NA	NA	NA	NA	NA	NA	NA	NA	NA
2010/08/21	inventory_date	Boxelder	Acer negundo	Portland	Oregon	-122.6305949	45.56491981	NA	5736 Ne 33rd Ave	19.05	fair	naturally_occurring	15.24 to 30.48 cm	Portland	NA	NA	NA	NA	NA	NA	NA	NA	NA	NA	NA	NA	NA
2010/08/21	inventory_date	Other maple	Acer	Portland	Oregon	-122.6275533	45.56289433	NA	5510 Ne 35th Pl	8.381999873	good	no_info	0 to 15.24 cm	Portland	NA	NA	NA	NA	NA	NA	NA	NA	NA	NA	NA	NA	NA
2010/08/21	inventory_date	Other maple	Acer	Portland	Oregon	-122.6275557	45.56295861	NA	5510 Ne 35th Pl	8.381999873	good	no_info	0 to 15.24 cm	Portland	NA	NA	NA	NA	NA	NA	NA	NA	NA	NA	NA	NA	NA
2010/08/21	inventory_date	Other maple	Acer	Portland	Oregon	-122.6275553	45.56314632	NA	5520 Ne 35th Pl	17.5260002286	good	no_info	15.24 to 30.48 cm	Portland	NA	NA	NA	NA	NA	NA	NA	NA	NA	NA	NA	NA	NA
2010/08/21	inventory_date	Other maple	Acer	Portland	Oregon	-122.6275514	45.56319233	NA	5520 Ne 35th Pl	21.59	good	no_info	15.24 to 30.48 cm	Portland	NA	NA	NA	NA	NA	NA	NA	NA	NA	NA	NA	NA	NA
2010/08/21	inventory_date	Cherry	Prunus	Portland	Oregon	-122.626685	45.56315848	NA	5525 Ne 36th Ave	27.94	fair	no_info	15.24 to 30.48 cm	Portland	NA	NA	NA	NA	NA	NA	NA	NA	NA	NA	NA	NA	NA
2010/08/21	inventory_date	Other maple	Acer	Portland	Oregon	-122.625582	45.5619017	NA	5335 Ne 37th Ave	3.81	good	no_info	0 to 15.24 cm	Portland	NA	NA	NA	NA	NA	NA	NA	NA	NA	NA	NA	NA	NA
2010/08/21	inventory_date	Other maple	Acer	Portland	Oregon	-122.6255839	45.56185048	NA	5335 Ne 37th Ave	3.81	good	no_info	0 to 15.24 cm	Portland	NA	NA	NA	NA	NA	NA	NA	NA	NA	NA	NA	NA	NA
2010/08/21	inventory_date	Crabapple	Malus	Portland	Oregon	-122.625652	45.56137405	NA	3639 Ne Emerson St	5.5880001016	good	no_info	0 to 15.24 cm	Portland	NA	NA	NA	NA	NA	NA	NA	NA	NA	NA	NA	NA	NA
2010/08/21	inventory_date	Crabapple	Malus	Portland	Oregon	-122.6256855	45.5613708	NA	3639 Ne Emerson St	5.08	good	no_info	0 to 15.24 cm	Portland	NA	NA	NA	NA	NA	NA	NA	NA	NA	NA	NA	NA	NA
2010/08/21	inventory_date	Crabapple	Malus	Portland	Oregon	-122.6267843	45.56137411	NA	3575 Ne Emerson St	5.5880001016	good	no_info	0 to 15.24 cm	Portland	NA	NA	NA	NA	NA	NA	NA	NA	NA	NA	NA	NA	NA
2010/08/21	inventory_date	Crabapple	Malus	Portland	Oregon	-122.6268329	45.56137453	NA	3575 Ne Emerson St	5.08	good	no_info	0 to 15.24 cm	Portland	NA	NA	NA	NA	NA	NA	NA	NA	NA	NA	NA	NA	NA
2010/08/21	inventory_date	Other maple	Acer	Portland	Oregon	-122.6275646	45.56189916	NA	5336 Ne 35th Pl	38.1	poor	no_info	30.48 to 45.72 cm	Portland	NA	NA	NA	NA	NA	NA	NA	NA	NA	NA	NA	NA	NA
2010/08/21	inventory_date	Other maple	Acer	Portland	Oregon	-122.6275534	45.56194925	NA	5336 Ne 35th Pl	50.8	poor	no_info	45.72 to 60.96 cm	Portland	NA	NA	NA	NA	NA	NA	NA	NA	NA	NA	NA	NA	NA
2010/08/21	inventory_date	Cherry	Prunus	Portland	Oregon	-122.6275648	45.56215512	NA	5390 Ne 35th Pl	29.21	poor	no_info	15.24 to 30.48 cm	Portland	NA	NA	NA	NA	NA	NA	NA	NA	NA	NA	NA	NA	NA
2010/08/21	inventory_date	Crabapple	Malus	Portland	Oregon	-122.6247287	45.56137011	NA	5307 Ne 38th Ave	11.43	fair	no_info	0 to 15.24 cm	Portland	NA	NA	NA	NA	NA	NA	NA	NA	NA	NA	NA	NA	NA
2010/08/21	inventory_date	Crabapple	Malus	Portland	Oregon	-122.6246484	45.56137029	NA	5307 Ne 38th Ave	15.747999492	fair	no_info	15.24 to 30.48 cm	Portland	NA	NA	NA	NA	NA	NA	NA	NA	NA	NA	NA	NA	NA
2010/08/21	inventory_date	Other maple	Acer	Portland	Oregon	-122.6245476	45.56147322	NA	5307 Ne 38th Ave	2.54	good	no_info	0 to 15.24 cm	Portland	NA	NA	NA	NA	NA	NA	NA	NA	NA	NA	NA	NA	NA
2010/08/21	inventory_date	Other maple	Acer	Portland	Oregon	-122.6245514	45.5618735	NA	5331 Ne 38th Ave	2.54	good	no_info	0 to 15.24 cm	Portland	NA	NA	NA	NA	NA	NA	NA	NA	NA	NA	NA	NA	NA
2010/08/21	inventory_date	Other maple	Acer	Portland	Oregon	-122.6245552	45.5619233	NA	5331 Ne 38th Ave	3.0480001016	good	no_info	0 to 15.24 cm	Portland	NA	NA	NA	NA	NA	NA	NA	NA	NA	NA	NA	NA	NA
2010/08/21	inventory_date	Cherry	Prunus	Portland	Oregon	-122.6245435	45.56210991	NA	5405 Ne 38th Ave	21.3359990094	good	no_info	15.24 to 30.48 cm	Portland	NA	NA	NA	NA	NA	NA	NA	NA	NA	NA	NA	NA	NA
2010/08/21	inventory_date	Cherry	Prunus	Portland	Oregon	-122.6245472	45.56215972	NA	5405 Ne 38th Ave	27.94	good	no_info	15.24 to 30.48 cm	Portland	NA	NA	NA	NA	NA	NA	NA	NA	NA	NA	NA	NA	NA
2010/08/21	inventory_date	Other maple	Acer	Portland	Oregon	-122.6245525	45.5622515	NA	5415 Ne 38th Ave	10.16	good	no_info	0 to 15.24 cm	Portland	NA	NA	NA	NA	NA	NA	NA	NA	NA	NA	NA	NA	NA
2010/08/21	inventory_date	Other maple	Acer	Portland	Oregon	-122.6245527	45.56230663	NA	5415 Ne 38th Ave	7.62	good	no_info	0 to 15.24 cm	Portland	NA	NA	NA	NA	NA	NA	NA	NA	NA	NA	NA	NA	NA
2010/08/21	inventory_date	Cherry	Prunus	Portland	Oregon	-122.624551	45.56241299	NA	5435 Ne 38th Ave	45.72	poor	no_info	30.48 to 45.72 cm	Portland	NA	NA	NA	NA	NA	NA	NA	NA	NA	NA	NA	NA	NA
2010/08/21	inventory_date	Cherry	Prunus	Portland	Oregon	-122.6245537	45.56253501	NA	5435 Ne 38th Ave	22.86	good	no_info	15.24 to 30.48 cm	Portland	NA	NA	NA	NA	NA	NA	NA	NA	NA	NA	NA	NA	NA
2010/08/21	inventory_date	Crabapple	Malus	Portland	Oregon	-122.6245499	45.5626309	NA	5435 Ne 38th Ave	14.477999492	fair	no_info	0 to 15.24 cm	Portland	NA	NA	NA	NA	NA	NA	NA	NA	NA	NA	NA	NA	NA
2010/08/21	inventory_date	Crabapple	Malus	Portland	Oregon	-122.6245414	45.56295396	NA	5511 Ne 38th Ave	9.9060002286	good	no_info	0 to 15.24 cm	Portland	NA	NA	NA	NA	NA	NA	NA	NA	NA	NA	NA	NA	NA
2010/08/21	inventory_date	Zelkova	Zelkova serrata	Portland	Oregon	-122.6265375	45.56480853	NA	5832 Ne 36th Ave	4.571999873	good	introduced	0 to 15.24 cm	Portland	NA	NA	NA	NA	NA	NA	NA	NA	NA	NA	NA	NA	NA
2010/08/21	inventory_date	Zelkova	Zelkova serrata	Portland	Oregon	-122.6265355	45.56485582	NA	5832 Ne 36th Ave	3.5559999238	good	introduced	0 to 15.24 cm	Portland	NA	NA	NA	NA	NA	NA	NA	NA	NA	NA	NA	NA	NA
2010/08/21	inventory_date	Zelkova	Zelkova serrata	Portland	Oregon	-122.626538	45.5649214	NA	5832 Ne 36th Ave	3.5559999238	good	introduced	0 to 15.24 cm	Portland	NA	NA	NA	NA	NA	NA	NA	NA	NA	NA	NA	NA	NA
2010/08/21	inventory_date	Zelkova	Zelkova serrata	Portland	Oregon	-122.626538	45.5649214	NA	5832 Ne 36th Ave	3.5559999238	good	introduced	0 to 15.24 cm	Portland	NA	NA	NA	NA	NA	NA	NA	NA	NA	NA	NA	NA	NA
2010/08/21	inventory_date	Zelkova	Zelkova serrata	Portland	Oregon	-122.6265403	45.56498174	NA	5832 Ne 36th Ave	3.5559999238	good	introduced	0 to 15.24 cm	Portland	NA	NA	NA	NA	NA	NA	NA	NA	NA	NA	NA	NA	NA
2010/08/21	inventory_date	Zelkova	Zelkova serrata	Portland	Oregon	-122.6265384	45.56503034	NA	5832 Ne 36th Ave	3.5559999238	fair	introduced	0 to 15.24 cm	Portland	NA	NA	NA	NA	NA	NA	NA	NA	NA	NA	NA	NA	NA
2010/08/21	inventory_date	Other maple	Acer	Portland	Oregon	-122.6256079	45.56503442	NA	5839 Ne 37th Ave	8.381999873	good	no_info	0 to 15.24 cm	Portland	NA	NA	NA	NA	NA	NA	NA	NA	NA	NA	NA	NA	NA
2010/08/21	inventory_date	Other maple	Acer	Portland	Oregon	-122.6256076	45.56497929	NA	5839 Ne 37th Ave	8.381999873	good	no_info	0 to 15.24 cm	Portland	NA	NA	NA	NA	NA	NA	NA	NA	NA	NA	NA	NA	NA
2010/08/21	inventory_date	Crabapple	Malus	Portland	Oregon	-122.6254854	45.56405879	NA	5706 Ne 37th Ave	14.223999746	good	no_info	0 to 15.24 cm	Portland	NA	NA	NA	NA	NA	NA	NA	NA	NA	NA	NA	NA	NA
2010/08/21	inventory_date	Snowbell	Styrax	Portland	Oregon	-122.6253976	45.56505931	NA	3710 Ne Simpson St	3.5559999238	good	no_info	0 to 15.24 cm	Portland	NA	NA	NA	NA	NA	NA	NA	NA	NA	NA	NA	NA	NA
2010/08/21	inventory_date	Snowbell	Styrax	Portland	Oregon	-122.6251862	45.56505403	NA	3710 Ne Simpson St	3.0480001016	poor	no_info	0 to 15.24 cm	Portland	NA	NA	NA	NA	NA	NA	NA	NA	NA	NA	NA	NA	NA
2010/08/21	inventory_date	Snowbell	Styrax	Portland	Oregon	-122.6251154	45.56505665	NA	3710 Ne Simpson St	4.3180001016	good	no_info	0 to 15.24 cm	Portland	NA	NA	NA	NA	NA	NA	NA	NA	NA	NA	NA	NA	NA
2010/08/21	inventory_date	Snowbell	Styrax	Portland	Oregon	-122.6245436	45.56445816	NA	5731 Ne 38th Ave	7.873999746	good	no_info	0 to 15.24 cm	Portland	NA	NA	NA	NA	NA	NA	NA	NA	NA	NA	NA	NA	NA
2010/08/21	inventory_date	Snowbell	Styrax	Portland	Oregon	-122.6245451	45.56439907	NA	5731 Ne 38th Ave	7.873999746	good	no_info	0 to 15.24 cm	Portland	NA	NA	NA	NA	NA	NA	NA	NA	NA	NA	NA	NA	NA
2010/08/21	inventory_date	Snowbell	Styrax	Portland	Oregon	-122.6244219	45.56420314	NA	5718 Ne 38th Ave	2.54	fair	no_info	0 to 15.24 cm	Portland	NA	NA	NA	NA	NA	NA	NA	NA	NA	NA	NA	NA	NA
2010/08/21	inventory_date	Snowbell	Styrax	Portland	Oregon	-122.6244218	45.56424909	NA	5718 Ne 38th Ave	2.0320000254	fair	no_info	0 to 15.24 cm	Portland	NA	NA	NA	NA	NA	NA	NA	NA	NA	NA	NA	NA	NA
2010/08/21	inventory_date	Snowbell	Styrax	Portland	Oregon	-122.6244184	45.56430953	NA	5726 Ne 38th Ave	7.111999873	fair	no_info	0 to 15.24 cm	Portland	NA	NA	NA	NA	NA	NA	NA	NA	NA	NA	NA	NA	NA
2010/08/21	inventory_date	Snowbell	Styrax	Portland	Oregon	-122.6244266	45.56438025	NA	5726 Ne 38th Ave	5.841999873	good	no_info	0 to 15.24 cm	Portland	NA	NA	NA	NA	NA	NA	NA	NA	NA	NA	NA	NA	NA
2010/08/21	inventory_date	Cherry	Prunus	Portland	Oregon	-122.624683	45.56394105	NA	5705 Ne 38th Ave	4.3180001016	fair	no_info	0 to 15.24 cm	Portland	NA	NA	NA	NA	NA	NA	NA	NA	NA	NA	NA	NA	NA
2010/08/21	inventory_date	Cherry	Prunus	Portland	Oregon	-122.624754	45.56393973	NA	5705 Ne 38th Ave	8.1280001016	good	no_info	0 to 15.24 cm	Portland	NA	NA	NA	NA	NA	NA	NA	NA	NA	NA	NA	NA	NA
2010/08/21	inventory_date	Cherry	Prunus	Portland	Oregon	-122.6248399	45.56393946	NA	5705 Ne 38th Ave	13.97	good	no_info	0 to 15.24 cm	Portland	NA	NA	NA	NA	NA	NA	NA	NA	NA	NA	NA	NA	NA
2010/08/21	inventory_date	Cherry	Prunus	Portland	Oregon	-122.6249091	45.56394081	NA	5705 Ne 38th Ave	8.381999873	good	no_info	0 to 15.24 cm	Portland	NA	NA	NA	NA	NA	NA	NA	NA	NA	NA	NA	NA	NA
2010/08/21	inventory_date	Crabapple	Malus	Portland	Oregon	-122.6261035	45.56516979	NA	3617 Ne Simpson St	3.0480001016	fair	no_info	0 to 15.24 cm	Portland	NA	NA	NA	NA	NA	NA	NA	NA	NA	NA	NA	NA	NA
2010/08/21	inventory_date	Crabapple	Malus	Portland	Oregon	-122.626041	45.565169	NA	3627 Ne Simpson St	1.7779999492	good	no_info	0 to 15.24 cm	Portland	NA	NA	NA	NA	NA	NA	NA	NA	NA	NA	NA	NA	NA
2010/08/21	inventory_date	Crabapple	Malus	Portland	Oregon	-122.6258992	45.56516772	NA	3627 Ne Simpson St	2.7940000508	good	no_info	0 to 15.24 cm	Portland	NA	NA	NA	NA	NA	NA	NA	NA	NA	NA	NA	NA	NA
2010/08/21	inventory_date	Crabapple	Malus	Portland	Oregon	-122.6271902	45.56629693	NA	3566 Ne Ainsworth St	6.0960002286	fair	no_info	0 to 15.24 cm	Portland	NA	NA	NA	NA	NA	NA	NA	NA	NA	NA	NA	NA	NA
2010/08/21	inventory_date	Crabapple	Malus	Portland	Oregon	-122.6272289	45.56629231	NA	3566 Ne Ainsworth St	9.3980001016	fair	no_info	0 to 15.24 cm	Portland	NA	NA	NA	NA	NA	NA	NA	NA	NA	NA	NA	NA	NA
2010/08/21	inventory_date	Crabapple	Malus	Portland	Oregon	-122.6272805	45.56629721	NA	3566 Ne Ainsworth St	7.62	fair	no_info	0 to 15.24 cm	Portland	NA	NA	NA	NA	NA	NA	NA	NA	NA	NA	NA	NA	NA
2010/08/21	inventory_date	Crabapple	Malus	Portland	Oregon	-122.6273275	45.56629439	NA	3566 Ne Ainsworth St	7.111999873	good	no_info	0 to 15.24 cm	Portland	NA	NA	NA	NA	NA	NA	NA	NA	NA	NA	NA	NA	NA
2010/08/21	inventory_date	Crabapple	Malus	Portland	Oregon	-122.6276829	45.56628879	NA	3540 Ne Ainsworth St	11.683999746	good	no_info	0 to 15.24 cm	Portland	NA	NA	NA	NA	NA	NA	NA	NA	NA	NA	NA	NA	NA
2010/08/21	inventory_date	Crabapple	Malus	Portland	Oregon	-122.6277689	45.56628622	NA	3540 Ne Ainsworth St	12.7	good	no_info	0 to 15.24 cm	Portland	NA	NA	NA	NA	NA	NA	NA	NA	NA	NA	NA	NA	NA
2010/08/21	inventory_date	Zelkova	Zelkova serrata	Portland	Oregon	-122.6287228	45.56627832	NA	3436 Ne Ainsworth St	4.3180001016	good	introduced	0 to 15.24 cm	Portland	NA	NA	NA	NA	NA	NA	NA	NA	NA	NA	NA	NA	NA
2010/08/21	inventory_date	Zelkova	Zelkova serrata	Portland	Oregon	-122.6288133	45.56628348	NA	3436 Ne Ainsworth St	4.8259999238	good	introduced	0 to 15.24 cm	Portland	NA	NA	NA	NA	NA	NA	NA	NA	NA	NA	NA	NA	NA
2010/08/21	inventory_date	Zelkova	Zelkova serrata	Portland	Oregon	-122.628902	45.56628086	NA	3436 Ne Ainsworth St	5.333999746	good	introduced	0 to 15.24 cm	Portland	NA	NA	NA	NA	NA	NA	NA	NA	NA	NA	NA	NA	NA
2010/08/21	inventory_date	Crabapple	Malus	Portland	Oregon	-122.6299628	45.56626999	NA	3330 Ne Ainsworth St	7.62	fair	no_info	0 to 15.24 cm	Portland	NA	NA	NA	NA	NA	NA	NA	NA	NA	NA	NA	NA	NA
2010/08/21	inventory_date	Beech	Fagus	Portland	Oregon	-122.630271	45.56626819	NA	3310 Ne Ainsworth St	0.1778	poor	no_info	0 to 15.24 cm	Portland	NA	NA	NA	NA	NA	NA	NA	NA	NA	NA	NA	NA	NA
2010/08/21	inventory_date	Beech	Fagus	Portland	Oregon	-122.6304765	45.56626731	NA	3310 Ne Ainsworth St	1.7779999492	poor	no_info	0 to 15.24 cm	Portland	NA	NA	NA	NA	NA	NA	NA	NA	NA	NA	NA	NA	NA
2010/08/21	inventory_date	Crabapple	Malus	Portland	Oregon	-122.6305917	45.56534036	NA	5902 Ne 33rd Ave	17.017999492	fair	no_info	15.24 to 30.48 cm	Portland	NA	NA	NA	NA	NA	NA	NA	NA	NA	NA	NA	NA	NA
2010/08/21	inventory_date	Crabapple	Malus	Portland	Oregon	-122.6305919	45.56527304	NA	5902 Ne 33rd Ave	26.1620004826	fair	no_info	15.24 to 30.48 cm	Portland	NA	NA	NA	NA	NA	NA	NA	NA	NA	NA	NA	NA	NA
2010/08/21	inventory_date	Other maple	Acer	Portland	Oregon	-122.6256181	45.56737665	NA	6125 Ne 37th Ave	4.3180001016	good	no_info	0 to 15.24 cm	Portland	NA	NA	NA	NA	NA	NA	NA	NA	NA	NA	NA	NA	NA
2010/08/21	inventory_date	Beech	Fagus	Portland	Oregon	-122.6259073	45.56649429	NA	3627 Ne Ainsworth St	17.017999492	good	no_info	15.24 to 30.48 cm	Portland	NA	NA	NA	NA	NA	NA	NA	NA	NA	NA	NA	NA	NA
2010/08/21	inventory_date	Cherry	Prunus	Portland	Oregon	-122.626192	45.56649391	NA	3615 Ne Ainsworth St	5.08	good	no_info	0 to 15.24 cm	Portland	NA	NA	NA	NA	NA	NA	NA	NA	NA	NA	NA	NA	NA
2010/09/11	inventory_date	Crabapple	Malus	Portland	Oregon	-122.6316681	45.56895543	NA	6346 Ne 32Nd Pl	18.287999492	good	no_info	15.24 to 30.48 cm	Portland	NA	NA	NA	NA	NA	NA	NA	NA	NA	NA	NA	NA	NA
2010/09/11	inventory_date	Other maple	Acer	Portland	Oregon	-122.6318104	45.56979503	NA	3236 Ne Portland Blvd	12.1920004826	good	no_info	0 to 15.24 cm	Portland	NA	NA	NA	NA	NA	NA	NA	NA	NA	NA	NA	NA	NA
2010/09/11	inventory_date	Cherry	Prunus	Portland	Oregon	-122.6318127	45.56894535	NA	6347 Ne 32Nd Pl	57.4040009652	good	no_info	45.72 to 60.96 cm	Portland	NA	NA	NA	NA	NA	NA	NA	NA	NA	NA	NA	NA	NA
2010/09/11	inventory_date	Cherry	Prunus	Portland	Oregon	-122.631808	45.56889083	NA	6347 Ne 32Nd Pl	54.8640009652	good	no_info	45.72 to 60.96 cm	Portland	NA	NA	NA	NA	NA	NA	NA	NA	NA	NA	NA	NA	NA
2010/09/11	inventory_date	Glorybower	Clerodendrum	Portland	Oregon	-122.6318138	45.56858992	NA	6319 Ne 32Nd Pl	8.1280001016	good	no_info	0 to 15.24 cm	Portland	NA	NA	NA	NA	NA	NA	NA	NA	NA	NA	NA	NA	NA
2010/09/11	inventory_date	Cherry	Prunus	Portland	Oregon	-122.6318136	45.56847702	NA	6319 Ne 32Nd Pl	4.0640000508	good	no_info	0 to 15.24 cm	Portland	NA	NA	NA	NA	NA	NA	NA	NA	NA	NA	NA	NA	NA
2010/09/11	inventory_date	Other maple	Acer	Portland	Oregon	-122.632738	45.56839138	NA	6306 Ne 32Nd Ave	24.637999492	good	no_info	15.24 to 30.48 cm	Portland	NA	NA	NA	NA	NA	NA	NA	NA	NA	NA	NA	NA	NA
2010/09/11	inventory_date	Katsura	Cercidiphyllum japonicum	Portland	Oregon	-122.6327388	45.56886802	NA	6340 Ne 32Nd Ave	8.89	good	introduced	0 to 15.24 cm	Portland	NA	NA	NA	NA	NA	NA	NA	NA	NA	NA	NA	NA	NA
2010/09/11	inventory_date	Katsura	Cercidiphyllum japonicum	Portland	Oregon	-122.6327392	45.56891336	NA	6340 Ne 32Nd Ave	7.62	good	introduced	0 to 15.24 cm	Portland	NA	NA	NA	NA	NA	NA	NA	NA	NA	NA	NA	NA	NA
2010/09/11	inventory_date	Glorybower	Clerodendrum	Portland	Oregon	-122.6346906	45.56992394	no_info	6446 Ne 30th Ave	23.367999492	fair	no_info	15.24 to 30.48 cm	Portland	NA	NA	NA	NA	NA	NA	NA	NA	NA	NA	NA	NA	NA
2010/09/11	inventory_date	Other maple	Acer	Portland	Oregon	-122.6339431	45.56904004	NA	6345 Ne 31St Ave	4.8259999238	good	no_info	0 to 15.24 cm	Portland	NA	NA	NA	NA	NA	NA	NA	NA	NA	NA	NA	NA	NA
2010/09/11	inventory_date	Other maple	Acer	Portland	Oregon	-122.6339456	45.5689678	NA	6345 Ne 31St Ave	4.8259999238	good	no_info	0 to 15.24 cm	Portland	NA	NA	NA	NA	NA	NA	NA	NA	NA	NA	NA	NA	NA
2010/09/11	inventory_date	Cherry	Prunus	Portland	Oregon	-122.6339463	45.56884469	NA	6335 Ne 31St Ave	48.26	fair	no_info	45.72 to 60.96 cm	Portland	NA	NA	NA	NA	NA	NA	NA	NA	NA	NA	NA	NA	NA
2010/09/11	inventory_date	Cherry	Prunus	Portland	Oregon	-122.6339453	45.56878363	NA	6335 Ne 31St Ave	48.7680019304	fair	no_info	45.72 to 60.96 cm	Portland	NA	NA	NA	NA	NA	NA	NA	NA	NA	NA	NA	NA	NA
2010/09/11	inventory_date	Cherry	Prunus	Portland	Oregon	-122.6338004	45.5683291	NA	6310 Ne 31St Ave	34.0359990094	fair	no_info	30.48 to 45.72 cm	Portland	NA	NA	NA	NA	NA	NA	NA	NA	NA	NA	NA	NA	NA
2010/09/11	inventory_date	Cherry	Prunus	Portland	Oregon	-122.6338049	45.56837807	NA	6310 Ne 31St Ave	27.177999492	fair	no_info	15.24 to 30.48 cm	Portland	NA	NA	NA	NA	NA	NA	NA	NA	NA	NA	NA	NA	NA
2010/09/11	inventory_date	Cherry	Prunus	Portland	Oregon	-122.633804	45.56842437	NA	6310 Ne 31St Ave	26.9240009652	fair	no_info	15.24 to 30.48 cm	Portland	NA	NA	NA	NA	NA	NA	NA	NA	NA	NA	NA	NA	NA
2010/09/11	inventory_date	Cherry	Prunus	Portland	Oregon	-122.6338032	45.56847436	NA	6310 Ne 31St Ave	26.67	fair	no_info	15.24 to 30.48 cm	Portland	NA	NA	NA	NA	NA	NA	NA	NA	NA	NA	NA	NA	NA
2010/10/09	inventory_date	Ash	Fraxinus	Portland	Oregon	-122.6380799	45.56296181	NA	5516 Ne 27th Ave	5.5880001016	fair	no_info	0 to 15.24 cm	Portland	NA	NA	NA	NA	NA	NA	NA	NA	NA	NA	NA	NA	NA
2010/10/09	inventory_date	Norway maple	Acer platanoides	Portland	Oregon	-122.6384091	45.56275872	NA	5511 Ne 27th Ave	12.7	good	introduced	0 to 15.24 cm	Portland	NA	NA	NA	NA	NA	NA	NA	NA	NA	NA	NA	NA	NA
2010/10/09	inventory_date	Deciduous oak	Quercus	Portland	Oregon	-122.6385128	45.56276027	NA	5511 Ne 27th Ave	18.7960002286	good	no_info	15.24 to 30.48 cm	Portland	NA	NA	NA	NA	NA	NA	NA	NA	NA	NA	NA	NA	NA
2010/10/09	inventory_date	Deciduous oak	Quercus	Portland	Oregon	-122.6382324	45.56282275	NA	5511 Ne 27th Ave	11.683999746	good	no_info	0 to 15.24 cm	Portland	NA	NA	NA	NA	NA	NA	NA	NA	NA	NA	NA	NA	NA
2010/10/09	inventory_date	Deciduous oak	Quercus	Portland	Oregon	-122.6382214	45.56292534	NA	5511 Ne 27th Ave	10.413999746	good	no_info	0 to 15.24 cm	Portland	NA	NA	NA	NA	NA	NA	NA	NA	NA	NA	NA	NA	NA
2010/10/09	inventory_date	Norway maple	Acer platanoides	Portland	Oregon	-122.6382261	45.56298513	NA	5511 Ne 27th Ave	12.1920004826	good	introduced	0 to 15.24 cm	Portland	NA	NA	NA	NA	NA	NA	NA	NA	NA	NA	NA	NA	NA
2010/10/09	inventory_date	Dogwood	Cornus	Portland	Oregon	-122.6382236	45.56317195	NA	5523 Ne 27th Ave	10.667999492	fair	no_info	0 to 15.24 cm	Portland	NA	NA	NA	NA	NA	NA	NA	NA	NA	NA	NA	NA	NA
2010/10/09	inventory_date	Poplar	Populus	Portland	Oregon	-122.638227	45.56344217	NA	5605 Ne 27th Ave	43.6880019304	fair	no_info	30.48 to 45.72 cm	Portland	NA	NA	NA	NA	NA	NA	NA	NA	NA	NA	NA	NA	NA
2010/10/09	inventory_date	Ash	Fraxinus	Portland	Oregon	-122.6384971	45.56439218	NA	2634 Ne Jarrett St	37.5920004826	fair	no_info	30.48 to 45.72 cm	Portland	NA	NA	NA	NA	NA	NA	NA	NA	NA	NA	NA	NA	NA
2010/10/09	inventory_date	Plum	Prunus	Portland	Oregon	-122.6391507	45.56416831	NA	5734 Ne 26th Ave	2.0320000254	good	no_info	0 to 15.24 cm	Portland	NA	NA	NA	NA	NA	NA	NA	NA	NA	NA	NA	NA	NA
2010/10/09	inventory_date	Linden	Tilia	Portland	Oregon	-122.639151	45.56408732	NA	5720 Ne 26th Ave	67.8180019304	fair	no_info	60.96 to 76.2 cm	Portland	NA	NA	NA	NA	NA	NA	NA	NA	NA	NA	NA	NA	NA
2010/10/09	inventory_date	Dogwood	Cornus	Portland	Oregon	-122.6391514	45.56383857	NA	5700 Ne 26th Ave	18.287999492	fair	no_info	15.24 to 30.48 cm	Portland	NA	NA	NA	NA	NA	NA	NA	NA	NA	NA	NA	NA	NA
2010/10/09	inventory_date	Dogwood	Cornus	Portland	Oregon	-122.6391523	45.56377261	NA	5700 Ne 26th Ave	19.303999746	fair	no_info	15.24 to 30.48 cm	Portland	NA	NA	NA	NA	NA	NA	NA	NA	NA	NA	NA	NA	NA
2010/10/09	inventory_date	Poplar	Populus	Portland	Oregon	-122.6391614	45.56329988	NA	5608 Ne 26th Ave	7.62	good	no_info	0 to 15.24 cm	Portland	NA	NA	NA	NA	NA	NA	NA	NA	NA	NA	NA	NA	NA
2010/10/09	inventory_date	Poplar	Populus	Portland	Oregon	-122.6391445	45.5633002	NA	5608 Ne 26th Ave	7.62	good	no_info	0 to 15.24 cm	Portland	NA	NA	NA	NA	NA	NA	NA	NA	NA	NA	NA	NA	NA
2010/10/09	inventory_date	Poplar	Populus	Portland	Oregon	-122.639161	45.56328798	NA	5608 Ne 26th Ave	7.62	good	no_info	0 to 15.24 cm	Portland	NA	NA	NA	NA	NA	NA	NA	NA	NA	NA	NA	NA	NA
2010/10/09	inventory_date	Poplar	Populus	Portland	Oregon	-122.6391423	45.56328595	NA	5608 Ne 26th Ave	7.62	good	no_info	0 to 15.24 cm	Portland	NA	NA	NA	NA	NA	NA	NA	NA	NA	NA	NA	NA	NA
2010/10/09	inventory_date	Poplar	Populus	Portland	Oregon	-122.6391621	45.56327486	NA	5608 Ne 26th Ave	7.62	good	no_info	0 to 15.24 cm	Portland	NA	NA	NA	NA	NA	NA	NA	NA	NA	NA	NA	NA	NA
2010/10/09	inventory_date	Poplar	Populus	Portland	Oregon	-122.6391435	45.56327521	NA	5608 Ne 26th Ave	7.62	good	no_info	0 to 15.24 cm	Portland	NA	NA	NA	NA	NA	NA	NA	NA	NA	NA	NA	NA	NA
2010/10/09	inventory_date	Poplar	Populus	Portland	Oregon	-122.6391601	45.56326299	NA	5608 Ne 26th Ave	7.62	good	no_info	0 to 15.24 cm	Portland	NA	NA	NA	NA	NA	NA	NA	NA	NA	NA	NA	NA	NA
2010/10/09	inventory_date	Poplar	Populus	Portland	Oregon	-122.6391431	45.56326212	NA	5608 Ne 26th Ave	7.62	good	no_info	0 to 15.24 cm	Portland	NA	NA	NA	NA	NA	NA	NA	NA	NA	NA	NA	NA	NA
2010/10/09	inventory_date	Poplar	Populus	Portland	Oregon	-122.6391578	45.56324874	NA	5608 Ne 26th Ave	7.62	good	no_info	0 to 15.24 cm	Portland	NA	NA	NA	NA	NA	NA	NA	NA	NA	NA	NA	NA	NA
2010/10/09	inventory_date	Poplar	Populus	Portland	Oregon	-122.6391408	45.56324787	NA	5608 Ne 26th Ave	7.62	good	no_info	0 to 15.24 cm	Portland	NA	NA	NA	NA	NA	NA	NA	NA	NA	NA	NA	NA	NA
2010/10/09	inventory_date	Poplar	Populus	Portland	Oregon	-122.6391605	45.56323083	NA	5608 Ne 26th Ave	7.62	good	no_info	0 to 15.24 cm	Portland	NA	NA	NA	NA	NA	NA	NA	NA	NA	NA	NA	NA	NA
2010/10/09	inventory_date	Poplar	Populus	Portland	Oregon	-122.6391435	45.56323115	NA	5608 Ne 26th Ave	7.62	good	no_info	0 to 15.24 cm	Portland	NA	NA	NA	NA	NA	NA	NA	NA	NA	NA	NA	NA	NA
2010/10/09	inventory_date	Poplar	Populus	Portland	Oregon	-122.6391584	45.56321778	NA	5608 Ne 26th Ave	7.62	good	no_info	0 to 15.24 cm	Portland	NA	NA	NA	NA	NA	NA	NA	NA	NA	NA	NA	NA	NA
2010/10/09	inventory_date	Plum	Prunus	Portland	Oregon	-122.6391499	45.5630405	NA	5516-5518 Ne 26th Ave	48.7680019304	fair	no_info	45.72 to 60.96 cm	Portland	NA	NA	NA	NA	NA	NA	NA	NA	NA	NA	NA	NA	NA
2010/10/09	inventory_date	Ash	Fraxinus	Portland	Oregon	-122.6392804	45.55911761	NA	2531 Ne Alberta St	11.683999746	good	no_info	0 to 15.24 cm	Portland	NA	NA	NA	NA	NA	NA	NA	NA	NA	NA	NA	NA	NA
2010/10/09	inventory_date	Ash	Fraxinus	Portland	Oregon	-122.6391919	45.5591214	NA	2531 Ne Alberta St	10.16	good	no_info	0 to 15.24 cm	Portland	NA	NA	NA	NA	NA	NA	NA	NA	NA	NA	NA	NA	NA
2010/10/09	inventory_date	Ash	Fraxinus	Portland	Oregon	-122.6390765	45.55912596	NA	2531 Ne Alberta St	9.143999746	fair	no_info	0 to 15.24 cm	Portland	NA	NA	NA	NA	NA	NA	NA	NA	NA	NA	NA	NA	NA
2010/10/09	inventory_date	Plum	Prunus	Portland	Oregon	-122.6389833	45.55971366	NA	5103 Ne 26th Ave	6.35	fair	no_info	0 to 15.24 cm	Portland	NA	NA	NA	NA	NA	NA	NA	NA	NA	NA	NA	NA	NA
2010/10/09	inventory_date	Plum	Prunus	Portland	Oregon	-122.6389825	45.55976761	NA	5103 Ne 26th Ave	6.0960002286	good	no_info	0 to 15.24 cm	Portland	NA	NA	NA	NA	NA	NA	NA	NA	NA	NA	NA	NA	NA
2010/10/09	inventory_date	Norway maple	Acer platanoides	Portland	Oregon	-122.6387463	45.55911397	NA	2615 Ne Alberta St	9.143999746	good	introduced	0 to 15.24 cm	Portland	NA	NA	NA	NA	NA	NA	NA	NA	NA	NA	NA	NA	NA
2010/10/09	inventory_date	Norway maple	Acer platanoides	Portland	Oregon	-122.638654	45.5591114	NA	2615 Ne Alberta St	13.207999492	good	introduced	0 to 15.24 cm	Portland	NA	NA	NA	NA	NA	NA	NA	NA	NA	NA	NA	NA	NA
2010/10/09	inventory_date	Norway maple	Acer platanoides	Portland	Oregon	-122.6385673	45.55911301	NA	2615 Ne Alberta St	12.1920004826	good	introduced	0 to 15.24 cm	Portland	NA	NA	NA	NA	NA	NA	NA	NA	NA	NA	NA	NA	NA
2010/10/09	inventory_date	Norway maple	Acer platanoides	Portland	Oregon	-122.6384655	45.55911133	NA	2615 Ne Alberta St	13.207999492	good	introduced	0 to 15.24 cm	Portland	NA	NA	NA	NA	NA	NA	NA	NA	NA	NA	NA	NA	NA
2010/10/09	inventory_date	Ash	Fraxinus	Portland	Oregon	-122.6382245	45.55911224	NA	2631 Ne Alberta St	18.287999492	good	no_info	15.24 to 30.48 cm	Portland	NA	NA	NA	NA	NA	NA	NA	NA	NA	NA	NA	NA	NA
2010/10/09	inventory_date	Ash	Fraxinus	Portland	Oregon	-122.6381418	45.55911181	NA	2631 Ne Alberta St	18.7960002286	good	no_info	15.24 to 30.48 cm	Portland	NA	NA	NA	NA	NA	NA	NA	NA	NA	NA	NA	NA	NA
2010/10/09	inventory_date	Ash	Fraxinus	Portland	Oregon	-122.6377317	45.5591173	NA	2703 Ne Alberta St	9.143999746	good	no_info	0 to 15.24 cm	Portland	NA	NA	NA	NA	NA	NA	NA	NA	NA	NA	NA	NA	NA
2010/10/09	inventory_date	Hophornbeam	Ostrya	Portland	Oregon	-122.6373034	45.55911044	NA	2739 N/ Ne Alberta St	11.937999492	fair	no_info	0 to 15.24 cm	Portland	NA	NA	NA	NA	NA	NA	NA	NA	NA	NA	NA	NA	NA
2010/10/09	inventory_date	Hophornbeam	Ostrya	Portland	Oregon	-122.6370335	45.55911617	NA	2739 Ne Alberta St	26.4159990094	good	no_info	15.24 to 30.48 cm	Portland	NA	NA	NA	NA	NA	NA	NA	NA	NA	NA	NA	NA	NA
2010/10/09	inventory_date	Ash	Fraxinus	Portland	Oregon	-122.6369465	45.55930069	NA	2739 N/ Ne Alberta St	25.4	good	no_info	15.24 to 30.48 cm	Portland	NA	NA	NA	NA	NA	NA	NA	NA	NA	NA	NA	NA	NA
2010/10/09	inventory_date	Poplar	Populus	Portland	Oregon	-122.6369415	45.55981539	NA		8.6360002286	good	no_info	0 to 15.24 cm	Portland	NA	NA	NA	NA	NA	NA	NA	NA	NA	NA	NA	NA	NA
2010/10/09	inventory_date	Dogwood	Cornus	Portland	Oregon	-122.6378281	45.55996448	NA	5120 Ne 27th Ave	17.78	fair	no_info	15.24 to 30.48 cm	Portland	NA	NA	NA	NA	NA	NA	NA	NA	NA	NA	NA	NA	NA
2010/10/09	inventory_date	Dogwood	Cornus	Portland	Oregon	-122.6398581	45.56004176	NA	5128 Ne 25th Ave	17.78	fair	no_info	15.24 to 30.48 cm	Portland	NA	NA	NA	NA	NA	NA	NA	NA	NA	NA	NA	NA	NA
2010/10/09	inventory_date	Dogwood	Cornus	Portland	Oregon	-122.6398595	45.55988812	NA	5112 Ne 25th Ave	18.5420004826	fair	no_info	15.24 to 30.48 cm	Portland	NA	NA	NA	NA	NA	NA	NA	NA	NA	NA	NA	NA	NA
2010/10/09	inventory_date	Ash	Fraxinus	Portland	Oregon	-122.6398582	45.55972202	NA	5104 Ne 25th Ave	5.5880001016	poor	no_info	0 to 15.24 cm	Portland	NA	NA	NA	NA	NA	NA	NA	NA	NA	NA	NA	NA	NA
2010/10/09	inventory_date	Dogwood	Cornus	Portland	Oregon	-122.6388331	45.56127656	NA	5266 Ne 26th Ave	2.54	good	no_info	0 to 15.24 cm	Portland	NA	NA	NA	NA	NA	NA	NA	NA	NA	NA	NA	NA	NA
2010/10/09	inventory_date	Dogwood	Cornus	Portland	Oregon	-122.6388299	45.5613361	NA	5266 Ne 26th Ave	2.54	good	no_info	0 to 15.24 cm	Portland	NA	NA	NA	NA	NA	NA	NA	NA	NA	NA	NA	NA	NA
2010/10/09	inventory_date	Dogwood	Cornus	Portland	Oregon	-122.6388226	45.56237473	NA	5420 Ne 26th Ave	2.54	poor	no_info	0 to 15.24 cm	Portland	NA	NA	NA	NA	NA	NA	NA	NA	NA	NA	NA	NA	NA
2010/10/09	inventory_date	Plum	Prunus	Portland	Oregon	-122.6379399	45.56213072	NA	5333 Ne 27th Ave	38.3540009652	fair	no_info	30.48 to 45.72 cm	Portland	NA	NA	NA	NA	NA	NA	NA	NA	NA	NA	NA	NA	NA
2010/10/09	inventory_date	Plum	Prunus	Portland	Oregon	-122.6379402	45.56204426	NA	5333 Ne 27th Ave	43.6880019304	fair	no_info	30.48 to 45.72 cm	Portland	NA	NA	NA	NA	NA	NA	NA	NA	NA	NA	NA	NA	NA
2010/10/09	inventory_date	Dogwood	Cornus	Portland	Oregon	-122.6379492	45.56098112	NA	5243 Ne 27th Ave	3.81	good	no_info	0 to 15.24 cm	Portland	NA	NA	NA	NA	NA	NA	NA	NA	NA	NA	NA	NA	NA
2010/10/09	inventory_date	Ash	Fraxinus	Portland	Oregon	-122.6378078	45.56257017	NA	2724 Ne Killingsworth St	3.5559999238	good	no_info	0 to 15.24 cm	Portland	NA	NA	NA	NA	NA	NA	NA	NA	NA	NA	NA	NA	NA
2010/10/09	inventory_date	Ash	Fraxinus	Portland	Oregon	-122.6376505	45.56264503	NA	2724 Ne Killingsworth St	7.111999873	fair	no_info	0 to 15.24 cm	Portland	NA	NA	NA	NA	NA	NA	NA	NA	NA	NA	NA	NA	NA
2010/10/09	inventory_date	Ash	Fraxinus	Portland	Oregon	-122.637548	45.56264332	NA	2724 Ne Killingsworth St	16.2560002286	fair	no_info	15.24 to 30.48 cm	Portland	NA	NA	NA	NA	NA	NA	NA	NA	NA	NA	NA	NA	NA
2010/10/09	inventory_date	Ash	Fraxinus	Portland	Oregon	-122.6374788	45.5626442	NA	2724 Ne Killingsworth St	11.43	poor	no_info	0 to 15.24 cm	Portland	NA	NA	NA	NA	NA	NA	NA	NA	NA	NA	NA	NA	NA
2010/10/09	inventory_date	Ash	Fraxinus	Portland	Oregon	-122.6374165	45.56264496	NA	2724 Ne Killingsworth St	15.24	fair	no_info	0 to 15.24 cm	Portland	NA	NA	NA	NA	NA	NA	NA	NA	NA	NA	NA	NA	NA
2010/10/09	inventory_date	Plum	Prunus	Portland	Oregon	-122.6369259	45.56187802	NA	5323 Ne 28th Ave	16.763999746	good	no_info	15.24 to 30.48 cm	Portland	NA	NA	NA	NA	NA	NA	NA	NA	NA	NA	NA	NA	NA
2010/10/09	inventory_date	Plum	Prunus	Portland	Oregon	-122.6369337	45.56096931	NA	5245 Ne 28th Ave	10.413999746	good	no_info	0 to 15.24 cm	Portland	NA	NA	NA	NA	NA	NA	NA	NA	NA	NA	NA	NA	NA
2010/10/09	inventory_date	Plum	Prunus	Portland	Oregon	-122.6369337	45.56092752	NA	5245 Ne 28th Ave	6.35	good	no_info	0 to 15.24 cm	Portland	NA	NA	NA	NA	NA	NA	NA	NA	NA	NA	NA	NA	NA
2010/10/09	inventory_date	Dogwood	Cornus	Portland	Oregon	-122.6369346	45.5607158	NA	5229 Ne 28th Ave	2.0320000254	good	no_info	0 to 15.24 cm	Portland	NA	NA	NA	NA	NA	NA	NA	NA	NA	NA	NA	NA	NA
2010/10/09	inventory_date	Plum	Prunus	Portland	Oregon	-122.638965	45.56077638	NA	5225 Ne 26th Ave	11.43	fair	no_info	0 to 15.24 cm	Portland	NA	NA	NA	NA	NA	NA	NA	NA	NA	NA	NA	NA	NA
2010/10/09	inventory_date	Dogwood	Cornus	Portland	Oregon	-122.6389526	45.56233446	NA	5419 Ne 26th Ave	6.35	fair	no_info	0 to 15.24 cm	Portland	NA	NA	NA	NA	NA	NA	NA	NA	NA	NA	NA	NA	NA
2010/10/09	inventory_date	Dogwood	Cornus	Portland	Oregon	-122.6389536	45.56239472	NA	5419 Ne 26th Ave	8.89	poor	no_info	0 to 15.24 cm	Portland	NA	NA	NA	NA	NA	NA	NA	NA	NA	NA	NA	NA	NA
2010/10/09	inventory_date	Plum	Prunus	Portland	Oregon	-122.6394594	45.56264544	NA	Ne Killingsworth St	3.81	fair	no_info	0 to 15.24 cm	Portland	NA	NA	NA	NA	NA	NA	NA	NA	NA	NA	NA	NA	NA
2010/10/09	inventory_date	Linden	Tilia	Portland	Oregon	-122.6408634	45.56123518	NA	5258 Ne 24th Ave	3.81	good	no_info	0 to 15.24 cm	Portland	NA	NA	NA	NA	NA	NA	NA	NA	NA	NA	NA	NA	NA
2010/10/09	inventory_date	Ash	Fraxinus	Portland	Oregon	-122.6394743	45.56035583	NA	2517 Ne Sumner St	24.8920004826	good	no_info	15.24 to 30.48 cm	Portland	NA	NA	NA	NA	NA	NA	NA	NA	NA	NA	NA	NA	NA
2010/10/09	inventory_date	Ash	Fraxinus	Portland	Oregon	-122.6390471	45.56035213	NA	5205 Ne 26th Ave	25.4	fair	no_info	15.24 to 30.48 cm	Portland	NA	NA	NA	NA	NA	NA	NA	NA	NA	NA	NA	NA	NA
2010/10/09	inventory_date	Ash	Fraxinus	Portland	Oregon	-122.6392452	45.56035567	NA	5205 Ne 26th Ave	23.8759990094	good	no_info	15.24 to 30.48 cm	Portland	NA	NA	NA	NA	NA	NA	NA	NA	NA	NA	NA	NA	NA
2010/10/22	inventory_date	Dogwood	Cornus	Portland	Oregon	-122.6369526	45.55836336	NA	4843 Ne 28th Ave	5.841999873	good	no_info	0 to 15.24 cm	Portland	NA	NA	NA	NA	NA	NA	NA	NA	NA	NA	NA	NA	NA
2010/10/22	inventory_date	Dogwood	Cornus	Portland	Oregon	-122.6369578	45.55804066	NA	4821 Ne 28th Ave	3.81	good	no_info	0 to 15.24 cm	Portland	NA	NA	NA	NA	NA	NA	NA	NA	NA	NA	NA	NA	NA
2010/10/22	inventory_date	Ash	Fraxinus	Portland	Oregon	-122.6369605	45.55757486	NA	4737 Ne 28th Ave	1.7779999492	good	no_info	0 to 15.24 cm	Portland	NA	NA	NA	NA	NA	NA	NA	NA	NA	NA	NA	NA	NA
2010/10/22	inventory_date	Plum	Prunus	Portland	Oregon	-122.6369618	45.55731774	NA	4719 Ne 28th Ave	23.8759990094	good	no_info	15.24 to 30.48 cm	Portland	NA	NA	NA	NA	NA	NA	NA	NA	NA	NA	NA	NA	NA
2010/10/22	inventory_date	Ash	Fraxinus	Portland	Oregon	-122.6369646	45.55701601	NA	4643 Ne 28th Ave	19.557999492	good	no_info	15.24 to 30.48 cm	Portland	NA	NA	NA	NA	NA	NA	NA	NA	NA	NA	NA	NA	NA
2010/10/22	inventory_date	Ash	Fraxinus	Portland	Oregon	-122.6369649	45.55691911	NA	4633 Ne 28th Ave	2.54	good	no_info	0 to 15.24 cm	Portland	NA	NA	NA	NA	NA	NA	NA	NA	NA	NA	NA	NA	NA
2010/10/22	inventory_date	Dogwood	Cornus	Portland	Oregon	-122.6369664	45.55685522	NA	4633 Ne 28th Ave	12.7	good	no_info	0 to 15.24 cm	Portland	NA	NA	NA	NA	NA	NA	NA	NA	NA	NA	NA	NA	NA
2010/10/22	inventory_date	Deciduous oak	Quercus	Portland	Oregon	-122.6370983	45.55638207	NA	4603 Ne 28th Ave	5.333999746	good	no_info	0 to 15.24 cm	Portland	NA	NA	NA	NA	NA	NA	NA	NA	NA	NA	NA	NA	NA
2010/10/22	inventory_date	Ash	Fraxinus	Portland	Oregon	-122.6383607	45.55900331	NA	2640 Ne Alberta St	17.017999492	good	no_info	15.24 to 30.48 cm	Portland	NA	NA	NA	NA	NA	NA	NA	NA	NA	NA	NA	NA	NA
2010/10/22	inventory_date	Ash	Fraxinus	Portland	Oregon	-122.638298	45.55900228	NA	2640 Ne Alberta St	11.937999492	good	no_info	0 to 15.24 cm	Portland	NA	NA	NA	NA	NA	NA	NA	NA	NA	NA	NA	NA	NA
2010/10/22	inventory_date	Ash	Fraxinus	Portland	Oregon	-122.6382063	45.55900289	NA	2640 Ne Alberta St	10.16	good	no_info	0 to 15.24 cm	Portland	NA	NA	NA	NA	NA	NA	NA	NA	NA	NA	NA	NA	NA
2010/10/22	inventory_date	Holly	Ilex	Portland	Oregon	-122.6428294	45.55948606	NA	5022 Ne 22Nd Ave	5.08	good	no_info	0 to 15.24 cm	Portland	NA	NA	NA	NA	NA	NA	NA	NA	NA	NA	NA	NA	NA
2010/10/22	inventory_date	Ash	Fraxinus	Portland	Oregon	-122.6428203	45.56082125	NA	5236 Ne 22Nd Ave	9.143999746	good	no_info	0 to 15.24 cm	Portland	NA	NA	NA	NA	NA	NA	NA	NA	NA	NA	NA	NA	NA
2010/10/22	inventory_date	Ash mountain	Sorbus	Portland	Oregon	-122.6428156	45.56129864	NA	5260-5270 Ne 22Nd Ave	4.571999873	good	no_info	0 to 15.24 cm	Portland	NA	NA	NA	NA	NA	NA	NA	NA	NA	NA	NA	NA	NA
2010/10/22	inventory_date	Ash mountain	Sorbus	Portland	Oregon	-122.6428141	45.56144731	NA	5260-5270 Ne 22Nd Ave	7.3660002286	good	no_info	0 to 15.24 cm	Portland	NA	NA	NA	NA	NA	NA	NA	NA	NA	NA	NA	NA	NA
2010/10/22	inventory_date	Dogwood	Cornus	Portland	Oregon	-122.6420216	45.56150337	NA	5273 Ne 23rd Ave	16.2560002286	good	no_info	15.24 to 30.48 cm	Portland	NA	NA	NA	NA	NA	NA	NA	NA	NA	NA	NA	NA	NA
2010/10/22	inventory_date	Plum	Prunus	Portland	Oregon	-122.642124	45.56027049	NA	5131 Ne 23rd Ave	16.51	poor	no_info	15.24 to 30.48 cm	Portland	NA	NA	NA	NA	NA	NA	NA	NA	NA	NA	NA	NA	NA
2010/10/22	inventory_date	Plum	Prunus	Portland	Oregon	-122.6423199	45.56027069	NA	5131 Ne 23rd Ave	32.0040009652	fair	no_info	30.48 to 45.72 cm	Portland	NA	NA	NA	NA	NA	NA	NA	NA	NA	NA	NA	NA	NA
2010/10/22	inventory_date	Plum	Prunus	Portland	Oregon	-122.6419761	45.56021599	NA	5131 Ne 23rd Ave	21.59	fair	no_info	15.24 to 30.48 cm	Portland	NA	NA	NA	NA	NA	NA	NA	NA	NA	NA	NA	NA	NA
2010/10/22	inventory_date	Plum	Prunus	Portland	Oregon	-122.6419775	45.56006457	NA	5131 Ne 23rd Ave	6.603999746	poor	no_info	0 to 15.24 cm	Portland	NA	NA	NA	NA	NA	NA	NA	NA	NA	NA	NA	NA	NA
2010/10/22	inventory_date	Dogwood	Cornus	Portland	Oregon	-122.641851	45.55999371	NA	5124 Ne 23rd Ave	2.54	fair	no_info	0 to 15.24 cm	Portland	NA	NA	NA	NA	NA	NA	NA	NA	NA	NA	NA	NA	NA
2010/10/22	inventory_date	Ash	Fraxinus	Portland	Oregon	-122.6344291	45.55910885	NA	3003 Ne Alberta St	8.6360002286	poor	no_info	0 to 15.24 cm	Portland	NA	NA	NA	NA	NA	NA	NA	NA	NA	NA	NA	NA	NA
2010/10/22	inventory_date	Ash	Fraxinus	Portland	Oregon	-122.6336682	45.55909214	NA	5026 Ne 31St Ave	6.35	poor	no_info	0 to 15.24 cm	Portland	NA	NA	NA	NA	NA	NA	NA	NA	NA	NA	NA	NA	NA
2010/10/22	inventory_date	Ash	Fraxinus	Portland	Oregon	-122.633568	45.55909345	NA	5026 Ne 31St Ave	6.35	fair	no_info	0 to 15.24 cm	Portland	NA	NA	NA	NA	NA	NA	NA	NA	NA	NA	NA	NA	NA
2010/10/22	inventory_date	Dogwood	Cornus	Portland	Oregon	-122.6328623	45.55948089	NA	5029 Ne 32Nd Ave	2.54	poor	no_info	0 to 15.24 cm	Portland	NA	NA	NA	NA	NA	NA	NA	NA	NA	NA	NA	NA	NA
2010/10/22	inventory_date	Dogwood	Cornus	Portland	Oregon	-122.6328654	45.55954029	NA	5029 Ne 32Nd Ave	8.255	fair	no_info	0 to 15.24 cm	Portland	NA	NA	NA	NA	NA	NA	NA	NA	NA	NA	NA	NA	NA
2010/10/22	inventory_date	Hophornbeam	Ostrya	Portland	Oregon	-122.6328634	45.55990478	NA	5119-5121 Ne 32Nd Ave	21.8440009652	good	no_info	15.24 to 30.48 cm	Portland	NA	NA	NA	NA	NA	NA	NA	NA	NA	NA	NA	NA	NA
2010/10/22	inventory_date	Dogwood	Cornus	Portland	Oregon	-122.6337564	45.55976985	NA	5106-5110 Ne 31St Ave	9.525	good	no_info	0 to 15.24 cm	Portland	NA	NA	NA	NA	NA	NA	NA	NA	NA	NA	NA	NA	NA
2010/10/22	inventory_date	Norway maple	Acer platanoides	Portland	Oregon	-122.6337588	45.55964484	NA		2.54	good	introduced	0 to 15.24 cm	Portland	NA	NA	NA	NA	NA	NA	NA	NA	NA	NA	NA	NA	NA
2010/10/22	inventory_date	Norway maple	Acer platanoides	Portland	Oregon	-122.6337613	45.55958644	NA		2.54	fair	introduced	0 to 15.24 cm	Portland	NA	NA	NA	NA	NA	NA	NA	NA	NA	NA	NA	NA	NA
2010/10/22	inventory_date	Plum	Prunus	Portland	Oregon	-122.6339199	45.55982407	NA	5107 Ne 31St Ave	13.207999492	good	no_info	0 to 15.24 cm	Portland	NA	NA	NA	NA	NA	NA	NA	NA	NA	NA	NA	NA	NA
2010/10/22	inventory_date	Norway maple	Acer platanoides	Portland	Oregon	-122.6348145	45.55979315	NA	5108 Ne 30th Ave	13.7160002286	good	introduced	0 to 15.24 cm	Portland	NA	NA	NA	NA	NA	NA	NA	NA	NA	NA	NA	NA	NA
2010/10/22	inventory_date	Norway maple	Acer platanoides	Portland	Oregon	-122.6348144	45.55964451	NA	5036 Ne 30th Ave	11.43	fair	introduced	0 to 15.24 cm	Portland	NA	NA	NA	NA	NA	NA	NA	NA	NA	NA	NA	NA	NA
2010/10/22	inventory_date	Norway maple	Acer platanoides	Portland	Oregon	-122.6348136	45.55960158	NA	5036 Ne 30th Ave	8.89	fair	introduced	0 to 15.24 cm	Portland	NA	NA	NA	NA	NA	NA	NA	NA	NA	NA	NA	NA	NA
2010/10/22	inventory_date	Plum	Prunus	Portland	Oregon	-122.6368283	45.55785038	NA	Ne 28th Ave	17.017999492	good	no_info	15.24 to 30.48 cm	Portland	NA	NA	NA	NA	NA	NA	NA	NA	NA	NA	NA	NA	NA
2010/10/22	inventory_date	Poplar	Populus	Portland	Oregon	-122.6361547	45.55637979	NA	4603 Ne 29th Ave	10.16	good	no_info	0 to 15.24 cm	Portland	NA	NA	NA	NA	NA	NA	NA	NA	NA	NA	NA	NA	NA
2010/10/22	inventory_date	Ash	Fraxinus	Portland	Oregon	-122.6349362	45.55665456	NA	4619 Ne 30th Ave	22.86	good	no_info	15.24 to 30.48 cm	Portland	NA	NA	NA	NA	NA	NA	NA	NA	NA	NA	NA	NA	NA
2010/10/22	inventory_date	Ash	Fraxinus	Portland	Oregon	-122.6349332	45.55709613	NA	4703 Ne 30th Ave	20.32	good	no_info	15.24 to 30.48 cm	Portland	NA	NA	NA	NA	NA	NA	NA	NA	NA	NA	NA	NA	NA
2010/10/22	inventory_date	Ash	Fraxinus	Portland	Oregon	-122.6349313	45.55717104	NA	4711 Ne 30th Ave	20.32	good	no_info	15.24 to 30.48 cm	Portland	NA	NA	NA	NA	NA	NA	NA	NA	NA	NA	NA	NA	NA
2010/10/22	inventory_date	Ash	Fraxinus	Portland	Oregon	-122.6349314	45.557236	NA	4711 Ne 30th Ave	20.32	good	no_info	15.24 to 30.48 cm	Portland	NA	NA	NA	NA	NA	NA	NA	NA	NA	NA	NA	NA	NA
2010/10/22	inventory_date	Ash	Fraxinus	Portland	Oregon	-122.6349327	45.5573114	NA	4719 Ne 30th Ave	34.797999492	poor	no_info	30.48 to 45.72 cm	Portland	NA	NA	NA	NA	NA	NA	NA	NA	NA	NA	NA	NA	NA
2010/10/22	inventory_date	Linden	Tilia	Portland	Oregon	-122.6349312	45.5574986	NA	4733 Ne 30th Ave	12.953999746	good	no_info	0 to 15.24 cm	Portland	NA	NA	NA	NA	NA	NA	NA	NA	NA	NA	NA	NA	NA
2010/10/22	inventory_date	Linden	Tilia	Portland	Oregon	-122.634931	45.55753604	NA	4733 Ne 30th Ave	11.43	good	no_info	0 to 15.24 cm	Portland	NA	NA	NA	NA	NA	NA	NA	NA	NA	NA	NA	NA	NA
2010/11/10	inventory_date	Dogwood	Cornus	Portland	Oregon	-122.6254822	45.56360945	NA	5618 Ne 37th Ave	11.43	fair	no_info	0 to 15.24 cm	Portland	NA	NA	NA	NA	NA	NA	NA	NA	NA	NA	NA	NA	NA
2011/06/25	inventory_date	Red maple	Acer rubrum	Portland	Oregon	-122.6845039	45.55988701	NA	1645 N Webster St	15.24	fair	introduced	0 to 15.24 cm	Portland	NA	NA	NA	NA	NA	NA	NA	NA	NA	NA	NA	NA	NA
2011/06/25	inventory_date	Red maple	Acer rubrum	Portland	Oregon	-122.6844184	45.55988779	NA	1645 N Webster St	17.78	fair	introduced	15.24 to 30.48 cm	Portland	NA	NA	NA	NA	NA	NA	NA	NA	NA	NA	NA	NA	NA
2011/06/25	inventory_date	Paperbark maple	Acer griseum	Portland	Oregon	-122.683884	45.5598805	NA	1615 N Webster St	3.81	good	introduced	0 to 15.24 cm	Portland	NA	NA	NA	NA	NA	NA	NA	NA	NA	NA	NA	NA	NA
2011/06/25	inventory_date	Plum	Prunus	Portland	Oregon	-122.6835098	45.55987538	NA	1551 N Webster St	21.59	fair	no_info	15.24 to 30.48 cm	Portland	NA	NA	NA	NA	NA	NA	NA	NA	NA	NA	NA	NA	NA
2011/06/25	inventory_date	Plum	Prunus	Portland	Oregon	-122.6834153	45.55987456	NA	1551 N Webster St	17.78	fair	no_info	15.24 to 30.48 cm	Portland	NA	NA	NA	NA	NA	NA	NA	NA	NA	NA	NA	NA	NA
2011/06/25	inventory_date	Plum	Prunus	Portland	Oregon	-122.6833836	45.55975996	NA	1550 N Webster St	12.7	good	no_info	0 to 15.24 cm	Portland	NA	NA	NA	NA	NA	NA	NA	NA	NA	NA	NA	NA	NA
2011/06/25	inventory_date	Plum	Prunus	Portland	Oregon	-122.6834396	45.55976151	NA	1550 N Webster St	24.13	good	no_info	15.24 to 30.48 cm	Portland	NA	NA	NA	NA	NA	NA	NA	NA	NA	NA	NA	NA	NA
2011/06/25	inventory_date	Plum	Prunus	Portland	Oregon	-122.6835663	45.55976259	NA	1604 N Webster St	22.86	good	no_info	15.24 to 30.48 cm	Portland	NA	NA	NA	NA	NA	NA	NA	NA	NA	NA	NA	NA	NA
2011/06/25	inventory_date	Dogwood	Cornus	Portland	Oregon	-122.6838186	45.55976653	NA	1614 N Webster St	8.89	poor	no_info	0 to 15.24 cm	Portland	NA	NA	NA	NA	NA	NA	NA	NA	NA	NA	NA	NA	NA
2011/06/25	inventory_date	Japanese maple	Acer palmatum	Portland	Oregon	-122.6840611	45.55976978	NA	1626 N Webster St	12.7	good	introduced	0 to 15.24 cm	Portland	NA	NA	NA	NA	NA	NA	NA	NA	NA	NA	NA	NA	NA
2010/08/21	inventory_date	Dogwood	Cornus	Portland	Oregon	-122.6244198	45.56378911	NA	5626 Ne 38th Ave	5.5880001016	fair	no_info	0 to 15.24 cm	Portland	NA	NA	NA	NA	NA	NA	NA	NA	NA	NA	NA	NA	NA
2010/08/21	inventory_date	Plum	Prunus	Portland	Oregon	-122.6243409	45.56271996	NA	5442 Ne 38th Ave	14.7320004826	poor	no_info	0 to 15.24 cm	Portland	NA	NA	NA	NA	NA	NA	NA	NA	NA	NA	NA	NA	NA
2010/08/21	inventory_date	Plum	Prunus	Portland	Oregon	-122.6243071	45.5627197	NA	5442 Ne 38th Ave	19.05	poor	no_info	15.24 to 30.48 cm	Portland	NA	NA	NA	NA	NA	NA	NA	NA	NA	NA	NA	NA	NA
2010/08/21	inventory_date	Ash	Fraxinus	Portland	Oregon	-122.6244132	45.56261226	NA	5442 Ne 38th Ave	14.7320004826	good	no_info	0 to 15.24 cm	Portland	NA	NA	NA	NA	NA	NA	NA	NA	NA	NA	NA	NA	NA
2010/08/21	inventory_date	Ash	Fraxinus	Portland	Oregon	-122.6244053	45.56233289	NA	5416 Ne 38th Ave	19.05	fair	no_info	15.24 to 30.48 cm	Portland	NA	NA	NA	NA	NA	NA	NA	NA	NA	NA	NA	NA	NA
2010/08/21	inventory_date	Ash	Fraxinus	Portland	Oregon	-122.6244031	45.56227492	NA	5416 Ne 38th Ave	14.9860002286	fair	no_info	0 to 15.24 cm	Portland	NA	NA	NA	NA	NA	NA	NA	NA	NA	NA	NA	NA	NA
2010/08/21	inventory_date	Ash	Fraxinus	Portland	Oregon	-122.6244004	45.56220289	NA	5416 Ne 38th Ave	16.51	fair	no_info	15.24 to 30.48 cm	Portland	NA	NA	NA	NA	NA	NA	NA	NA	NA	NA	NA	NA	NA
2010/08/21	inventory_date	Dogwood	Cornus	Portland	Oregon	-122.6244122	45.56211829	NA	5348 Ne 38th Ave	27.94	fair	no_info	15.24 to 30.48 cm	Portland	NA	NA	NA	NA	NA	NA	NA	NA	NA	NA	NA	NA	NA
2010/08/21	inventory_date	Dogwood	Cornus	Portland	Oregon	-122.6244044	45.56187495	NA	5328 Ne 38th Ave	2.54	poor	no_info	0 to 15.24 cm	Portland	NA	NA	NA	NA	NA	NA	NA	NA	NA	NA	NA	NA	NA
2010/08/21	inventory_date	Ash	Fraxinus	Portland	Oregon	-122.6244046	45.56174574	NA	5322 Ne 38th Ave	20.0660002286	good	no_info	15.24 to 30.48 cm	Portland	NA	NA	NA	NA	NA	NA	NA	NA	NA	NA	NA	NA	NA
2010/08/21	inventory_date	Dogwood	Cornus	Portland	Oregon	-122.6216433	45.56088477	NA	4032 Ne Roselawn St	27.177999492	fair	no_info	15.24 to 30.48 cm	Portland	NA	NA	NA	NA	NA	NA	NA	NA	NA	NA	NA	NA	NA
2010/08/21	inventory_date	Dogwood	Cornus	Portland	Oregon	-122.6217159	45.56088606	NA	4032 Ne Roselawn St	24.637999492	fair	no_info	15.24 to 30.48 cm	Portland	NA	NA	NA	NA	NA	NA	NA	NA	NA	NA	NA	NA	NA
2010/08/21	inventory_date	Plum	Prunus	Portland	Oregon	-122.6224227	45.56088006	NA	4002 Ne Roselawn St	5.333999746	fair	no_info	0 to 15.24 cm	Portland	NA	NA	NA	NA	NA	NA	NA	NA	NA	NA	NA	NA	NA
2010/08/21	inventory_date	Ash	Fraxinus	Portland	Oregon	-122.622509	45.56088109	NA	3930 Ne Roselawn St	9.143999746	fair	no_info	0 to 15.24 cm	Portland	NA	NA	NA	NA	NA	NA	NA	NA	NA	NA	NA	NA	NA
2010/08/21	inventory_date	Plum	Prunus	Portland	Oregon	-122.6225978	45.56088121	NA	3930 Ne Roselawn St	6.603999746	fair	no_info	0 to 15.24 cm	Portland	NA	NA	NA	NA	NA	NA	NA	NA	NA	NA	NA	NA	NA
2010/08/21	inventory_date	Ash	Fraxinus	Portland	Oregon	-122.6227729	45.56087798	NA	3930 Ne Roselawn St	8.6360002286	fair	no_info	0 to 15.24 cm	Portland	NA	NA	NA	NA	NA	NA	NA	NA	NA	NA	NA	NA	NA
2010/08/21	inventory_date	Plum	Prunus	Portland	Oregon	-122.6205161	45.55925042	NA	5013-5027 Ne 42Nd Ave	24.13	poor	no_info	15.24 to 30.48 cm	Portland	NA	NA	NA	NA	NA	NA	NA	NA	NA	NA	NA	NA	NA
2010/08/21	inventory_date	Plum	Prunus	Portland	Oregon	-122.6205204	45.55933297	NA	5013-5027 Ne 42Nd Ave	14.223999746	poor	no_info	0 to 15.24 cm	Portland	NA	NA	NA	NA	NA	NA	NA	NA	NA	NA	NA	NA	NA
2010/08/21	inventory_date	Plum	Prunus	Portland	Oregon	-122.6205152	45.55939459	NA	5013-5027 Ne 42Nd Ave	17.78	poor	no_info	15.24 to 30.48 cm	Portland	NA	NA	NA	NA	NA	NA	NA	NA	NA	NA	NA	NA	NA
2010/08/21	inventory_date	Plum	Prunus	Portland	Oregon	-122.6205176	45.55945872	NA	5035 Ne 42Nd Ave	24.13	poor	no_info	15.24 to 30.48 cm	Portland	NA	NA	NA	NA	NA	NA	NA	NA	NA	NA	NA	NA	NA
2010/08/21	inventory_date	Ash mountain	Sorbus	Portland	Oregon	-122.6204971	45.55967972	NA	5103-5115 Ne 42Nd Ave	25.6540009652	poor	no_info	15.24 to 30.48 cm	Portland	NA	NA	NA	NA	NA	NA	NA	NA	NA	NA	NA	NA	NA
2010/08/21	inventory_date	Norway maple	Acer platanoides	Portland	Oregon	-122.6205066	45.5605348	NA	4121-4145 Ne Sumner St	34.0359990094	fair	introduced	30.48 to 45.72 cm	Portland	NA	NA	NA	NA	NA	NA	NA	NA	NA	NA	NA	NA	NA
2010/08/21	inventory_date	Ash	Fraxinus	Portland	Oregon	-122.6272492	45.57006685	NA	3571 Ne Portland Blvd	2.7940000508	good	no_info	0 to 15.24 cm	Portland	NA	NA	NA	NA	NA	NA	NA	NA	NA	NA	NA	NA	NA
2010/08/21	inventory_date	Norway maple	Acer platanoides	Portland	Oregon	-122.6283028	45.57006142	NA	3521 Ne Portland Blvd	6.0960002286	good	introduced	0 to 15.24 cm	Portland	NA	NA	NA	NA	NA	NA	NA	NA	NA	NA	NA	NA	NA
2010/08/21	inventory_date	Norway maple	Acer platanoides	Portland	Oregon	-122.6283466	45.57006237	NA	3521 Ne Portland Blvd	6.35	good	introduced	0 to 15.24 cm	Portland	NA	NA	NA	NA	NA	NA	NA	NA	NA	NA	NA	NA	NA
2010/09/08	inventory_date	Plum	Prunus	Portland	Oregon	-122.6305881	45.57016243	NA	6506 Ne 33rd Ave	66.8019980442	poor	no_info	60.96 to 76.2 cm	Portland	NA	NA	NA	NA	NA	NA	NA	NA	NA	NA	NA	NA	NA
2010/09/08	inventory_date	Holly	Ilex	Portland	Oregon	-122.6305888	45.57048031	NA	6516 Ne 33rd Ave	5.08	poor	no_info	0 to 15.24 cm	Portland	NA	NA	NA	NA	NA	NA	NA	NA	NA	NA	NA	NA	NA
2010/09/08	inventory_date	Plum	Prunus	Portland	Oregon	-122.6299151	45.57065667	NA	6525 Ne 34th Ave	24.3840009652	fair	no_info	15.24 to 30.48 cm	Portland	NA	NA	NA	NA	NA	NA	NA	NA	NA	NA	NA	NA	NA
2010/09/08	inventory_date	Plum	Prunus	Portland	Oregon	-122.6298518	45.57065685	NA	6525 Ne 34th Ave	14.7320004826	fair	no_info	0 to 15.24 cm	Portland	NA	NA	NA	NA	NA	NA	NA	NA	NA	NA	NA	NA	NA
2010/09/08	inventory_date	Plum	Prunus	Portland	Oregon	-122.6297956	45.5706569	NA	6525 Ne 34th Ave	20.827999492	fair	no_info	15.24 to 30.48 cm	Portland	NA	NA	NA	NA	NA	NA	NA	NA	NA	NA	NA	NA	NA
2010/09/08	inventory_date	Dogwood	Cornus	Portland	Oregon	-122.6269944	45.57096247	NA	6615 Ne 36th Ave	37.0840009652	good	no_info	30.48 to 45.72 cm	Portland	NA	NA	NA	NA	NA	NA	NA	NA	NA	NA	NA	NA	NA
2010/08/21	inventory_date	Plum	Prunus	Portland	Oregon	-122.6285729	45.56020821	NA	5118 Ne 35th Ave	26.67	fair	no_info	15.24 to 30.48 cm	Portland	NA	NA	NA	NA	NA	NA	NA	NA	NA	NA	NA	NA	NA
2010/08/21	inventory_date	Plum	Prunus	Portland	Oregon	-122.6285733	45.56015529	NA	5118 Ne 35th Ave	23.8759990094	fair	no_info	15.24 to 30.48 cm	Portland	NA	NA	NA	NA	NA	NA	NA	NA	NA	NA	NA	NA	NA
2010/08/21	inventory_date	Dogwood	Cornus	Portland	Oregon	-122.6285741	45.56004433	NA	3509 Ne Webster St	12.953999746	good	no_info	0 to 15.24 cm	Portland	NA	NA	NA	NA	NA	NA	NA	NA	NA	NA	NA	NA	NA
2010/08/21	inventory_date	Dogwood	Cornus	Portland	Oregon	-122.628577	45.55992991	NA	3509 Ne Webster St	11.43	good	no_info	0 to 15.24 cm	Portland	NA	NA	NA	NA	NA	NA	NA	NA	NA	NA	NA	NA	NA
2010/08/21	inventory_date	Amur maackia	Maackia amurensis	Portland	Oregon	-122.6283551	45.5597804	NA	3510 Ne Webster St	11.43	good	introduced	0 to 15.24 cm	Portland	NA	NA	NA	NA	NA	NA	NA	NA	NA	NA	NA	NA	NA
2010/08/21	inventory_date	Amur maackia	Maackia amurensis	Portland	Oregon	-122.6284499	45.55978035	NA	3510 Ne Webster St	11.43	good	introduced	0 to 15.24 cm	Portland	NA	NA	NA	NA	NA	NA	NA	NA	NA	NA	NA	NA	NA
2010/08/21	inventory_date	Ash	Fraxinus	Portland	Oregon	-122.6295917	45.55951512	NA	5034 Ne 34th Ave	7.3660002286	good	no_info	0 to 15.24 cm	Portland	NA	NA	NA	NA	NA	NA	NA	NA	NA	NA	NA	NA	NA
2010/08/21	inventory_date	Ash	Fraxinus	Portland	Oregon	-122.6295116	45.5583525	NA	3419 Ne Alberta Ct	15.493999746	good	no_info	15.24 to 30.48 cm	Portland	NA	NA	NA	NA	NA	NA	NA	NA	NA	NA	NA	NA	NA
2010/08/21	inventory_date	Ash	Fraxinus	Portland	Oregon	-122.6293416	45.55835394	NA	3419 Ne Alberta Ct	13.97	good	no_info	0 to 15.24 cm	Portland	NA	NA	NA	NA	NA	NA	NA	NA	NA	NA	NA	NA	NA
2010/08/21	inventory_date	Norway maple	Acer platanoides	Portland	Oregon	-122.6291983	45.55835489	NA	3419 Ne Alberta Ct	5.5880001016	good	introduced	0 to 15.24 cm	Portland	NA	NA	NA	NA	NA	NA	NA	NA	NA	NA	NA	NA	NA
2010/08/21	inventory_date	Deciduous oak	Quercus	Portland	Oregon	-122.628716	45.55916606	NA	5015 Ne 35th Ave	19.8120004826	good	no_info	15.24 to 30.48 cm	Portland	NA	NA	NA	NA	NA	NA	NA	NA	NA	NA	NA	NA	NA
2010/08/21	inventory_date	Deciduous oak	Quercus	Portland	Oregon	-122.6287148	45.55926338	NA	5015 Ne 35th Ave	24.8920004826	good	no_info	15.24 to 30.48 cm	Portland	NA	NA	NA	NA	NA	NA	NA	NA	NA	NA	NA	NA	NA
2010/08/21	inventory_date	Dogwood	Cornus	Portland	Oregon	-122.6287167	45.55937941	NA	5023 Ne 35th Ave	22.86	good	no_info	15.24 to 30.48 cm	Portland	NA	NA	NA	NA	NA	NA	NA	NA	NA	NA	NA	NA	NA
2010/08/21	inventory_date	Dogwood	Cornus	Portland	Oregon	-122.6287187	45.55943229	NA	5023 Ne 35th Ave	22.86	good	no_info	15.24 to 30.48 cm	Portland	NA	NA	NA	NA	NA	NA	NA	NA	NA	NA	NA	NA	NA
2010/08/21	inventory_date	Hophornbeam	Ostrya	Portland	Oregon	-122.6285765	45.55959195	NA	5036 Ne 35th Ave	7.62	good	no_info	0 to 15.24 cm	Portland	NA	NA	NA	NA	NA	NA	NA	NA	NA	NA	NA	NA	NA
2010/08/21	inventory_date	Ash	Fraxinus	Portland	Oregon	-122.6285744	45.55953567	NA	5036 Ne 35th Ave	12.7	good	no_info	0 to 15.24 cm	Portland	NA	NA	NA	NA	NA	NA	NA	NA	NA	NA	NA	NA	NA
2010/08/21	inventory_date	Norway maple	Acer platanoides	Portland	Oregon	-122.628574	45.55945886	NA	5026 Ne 35th Ave	1.7779999492	poor	introduced	0 to 15.24 cm	Portland	NA	NA	NA	NA	NA	NA	NA	NA	NA	NA	NA	NA	NA
2010/08/21	inventory_date	Norway maple	Acer platanoides	Portland	Oregon	-122.628577	45.55941272	NA	5026 Ne 35th Ave	2.2859999238	poor	introduced	0 to 15.24 cm	Portland	NA	NA	NA	NA	NA	NA	NA	NA	NA	NA	NA	NA	NA
2010/08/21	inventory_date	Holly	Ilex	Portland	Oregon	-122.6280512	45.55835051	NA	3525 Ne Alberta Ct	30.7340009652	fair	no_info	30.48 to 45.72 cm	Portland	NA	NA	NA	NA	NA	NA	NA	NA	NA	NA	NA	NA	NA
2010/08/21	inventory_date	Holly	Ilex	Portland	Oregon	-122.6279735	45.55835195	NA	3525 Ne Alberta Ct	52.8319980442	fair	no_info	45.72 to 60.96 cm	Portland	NA	NA	NA	NA	NA	NA	NA	NA	NA	NA	NA	NA	NA
2010/08/21	inventory_date	Norway maple	Acer platanoides	Portland	Oregon	-122.6277045	45.55856347	NA	4911 Ne 35th Pl	56.3880019304	poor	introduced	45.72 to 60.96 cm	Portland	NA	NA	NA	NA	NA	NA	NA	NA	NA	NA	NA	NA	NA
2010/08/21	inventory_date	Norway maple	Acer platanoides	Portland	Oregon	-122.6277026	45.55864202	NA	4919 Ne 35th Pl	30.987999492	good	introduced	30.48 to 45.72 cm	Portland	NA	NA	NA	NA	NA	NA	NA	NA	NA	NA	NA	NA	NA
2010/08/21	inventory_date	Norway maple	Acer platanoides	Portland	Oregon	-122.6277056	45.55878705	NA	4929 Ne 35th Pl	3.301999873	poor	introduced	0 to 15.24 cm	Portland	NA	NA	NA	NA	NA	NA	NA	NA	NA	NA	NA	NA	NA
2010/08/21	inventory_date	Norway maple	Acer platanoides	Portland	Oregon	-122.6277027	45.55883831	NA	4929 Ne 35th Pl	2.54	good	introduced	0 to 15.24 cm	Portland	NA	NA	NA	NA	NA	NA	NA	NA	NA	NA	NA	NA	NA
2010/08/21	inventory_date	Norway maple	Acer platanoides	Portland	Oregon	-122.6277072	45.55960634	NA	5031 Ne 35th Pl	2.0320000254	poor	introduced	0 to 15.24 cm	Portland	NA	NA	NA	NA	NA	NA	NA	NA	NA	NA	NA	NA	NA
2010/08/21	inventory_date	Linden	Tilia	Portland	Oregon	-122.6277046	45.55973099	NA	3530 Ne Webster St	4.0640000508	fair	no_info	0 to 15.24 cm	Portland	NA	NA	NA	NA	NA	NA	NA	NA	NA	NA	NA	NA	NA
2010/08/21	inventory_date	Plum	Prunus	Portland	Oregon	-122.6276994	45.56056406	NA	5151 Ne 35th Pl	35.8140009652	fair	no_info	30.48 to 45.72 cm	Portland	NA	NA	NA	NA	NA	NA	NA	NA	NA	NA	NA	NA	NA
2010/08/21	inventory_date	Plum	Prunus	Portland	Oregon	-122.6276989	45.56061868	NA	5151 Ne 35th Pl	34.29	fair	no_info	30.48 to 45.72 cm	Portland	NA	NA	NA	NA	NA	NA	NA	NA	NA	NA	NA	NA	NA
2010/08/21	inventory_date	Plum	Prunus	Portland	Oregon	-122.6277057	45.56086435	NA	5217 Ne 35th Pl	5.08	fair	no_info	0 to 15.24 cm	Portland	NA	NA	NA	NA	NA	NA	NA	NA	NA	NA	NA	NA	NA
2010/08/21	inventory_date	Norway maple	Acer platanoides	Portland	Oregon	-122.628249	45.56129127	NA	3516 Ne Emerson St	29.717999492	good	introduced	15.24 to 30.48 cm	Portland	NA	NA	NA	NA	NA	NA	NA	NA	NA	NA	NA	NA	NA
2010/08/21	inventory_date	Norway maple	Acer platanoides	Portland	Oregon	-122.6283656	45.56128911	NA	3516 Ne Emerson St	31.75	good	introduced	30.48 to 45.72 cm	Portland	NA	NA	NA	NA	NA	NA	NA	NA	NA	NA	NA	NA	NA
2010/08/21	inventory_date	Ash	Fraxinus	Portland	Oregon	-122.6434292	45.57245748	NA	6836 Ne 22Nd Ave	13.7160002286	good	no_info	0 to 15.24 cm	Portland	NA	NA	NA	NA	NA	NA	NA	NA	NA	NA	NA	NA	NA
2010/08/21	inventory_date	Plum	Prunus	Portland	Oregon	-122.6430518	45.5732986	NA	2207 Ne Bryant St	60.96	poor	no_info	45.72 to 60.96 cm	Portland	NA	NA	NA	NA	NA	NA	NA	NA	NA	NA	NA	NA	NA
2010/08/21	inventory_date	Norway maple	Acer platanoides	Portland	Oregon	-122.6434206	45.57356416	NA	7016 Ne 22Nd Ave	17.017999492	fair	introduced	15.24 to 30.48 cm	Portland	NA	NA	NA	NA	NA	NA	NA	NA	NA	NA	NA	NA	NA
2010/08/21	inventory_date	Norway maple	Acer platanoides	Portland	Oregon	-122.6423614	45.57316778	NA	6934 Ne 23rd Ave	57.15	good	introduced	45.72 to 60.96 cm	Portland	NA	NA	NA	NA	NA	NA	NA	NA	NA	NA	NA	NA	NA
2010/08/21	inventory_date	Norway maple	Acer platanoides	Portland	Oregon	-122.6423563	45.57310257	NA	6934 Ne 23rd Ave	64.0080019304	good	introduced	60.96 to 76.2 cm	Portland	NA	NA	NA	NA	NA	NA	NA	NA	NA	NA	NA	NA	NA
2010/08/21	inventory_date	Norway maple	Acer platanoides	Portland	Oregon	-122.6425022	45.57316516	NA	6935 Ne 23rd Ave	58.9280019304	fair	introduced	45.72 to 60.96 cm	Portland	NA	NA	NA	NA	NA	NA	NA	NA	NA	NA	NA	NA	NA
2010/08/21	inventory_date	Norway maple	Acer platanoides	Portland	Oregon	-122.6425022	45.57309799	NA	6935 Ne 23rd Ave	62.9919980442	fair	introduced	60.96 to 76.2 cm	Portland	NA	NA	NA	NA	NA	NA	NA	NA	NA	NA	NA	NA	NA
2010/08/21	inventory_date	Dogwood	Cornus	Portland	Oregon	-122.6423624	45.57206684	NA	6806 Ne 23rd Ave	13.4620004826	fair	no_info	0 to 15.24 cm	Portland	NA	NA	NA	NA	NA	NA	NA	NA	NA	NA	NA	NA	NA
2010/08/21	inventory_date	Dogwood	Cornus	Portland	Oregon	-122.6423634	45.57202391	NA	6806 Ne 23rd Ave	47.7519980442	fair	no_info	45.72 to 60.96 cm	Portland	NA	NA	NA	NA	NA	NA	NA	NA	NA	NA	NA	NA	NA
2010/08/21	inventory_date	Dogwood	Cornus	Portland	Oregon	-122.6423616	45.57197542	NA	6806 Ne 23rd Ave	21.8440009652	fair	no_info	15.24 to 30.48 cm	Portland	NA	NA	NA	NA	NA	NA	NA	NA	NA	NA	NA	NA	NA
2010/08/21	inventory_date	Dogwood	Cornus	Portland	Oregon	-122.641632	45.57193303	NA	2335 Ne Dekum St	6.603999746	fair	no_info	0 to 15.24 cm	Portland	NA	NA	NA	NA	NA	NA	NA	NA	NA	NA	NA	NA	NA
2010/08/21	inventory_date	Dogwood	Cornus	Portland	Oregon	-122.6415363	45.57193295	NA	2335 Ne Dekum St	2.54	poor	no_info	0 to 15.24 cm	Portland	NA	NA	NA	NA	NA	NA	NA	NA	NA	NA	NA	NA	NA
2010/08/21	inventory_date	Poplar	Populus	Portland	Oregon	-122.6380777	45.5724414	NA	6836 Ne 27th Ave	15.747999492	fair	no_info	15.24 to 30.48 cm	Portland	NA	NA	NA	NA	NA	NA	NA	NA	NA	NA	NA	NA	NA
2010/08/21	inventory_date	Devil's walking stick	Aralia	Portland	Oregon	-122.6380823	45.57340975	NA	7008 Ne 27th Ave	35.56	poor	no_info	30.48 to 45.72 cm	Portland	NA	NA	NA	NA	NA	NA	NA	NA	NA	NA	NA	NA	NA
2010/08/21	inventory_date	Ash	Fraxinus	Portland	Oregon	-122.6377891	45.57253819	NA	6836 Ne 27th Ave	28.7020004826	fair	no_info	15.24 to 30.48 cm	Portland	NA	NA	NA	NA	NA	NA	NA	NA	NA	NA	NA	NA	NA
2010/08/21	inventory_date	Serviceberry	Amelanchier	Portland	Oregon	-122.6379113	45.57253965	NA	6836 Ne 27th Ave	20.827999492	poor	no_info	15.24 to 30.48 cm	Portland	NA	NA	NA	NA	NA	NA	NA	NA	NA	NA	NA	NA	NA
2010/08/21	inventory_date	Dogwood	Cornus	Portland	Oregon	-122.6380018	45.57254171	NA	6836 Ne 27th Ave	21.3359990094	fair	no_info	15.24 to 30.48 cm	Portland	NA	NA	NA	NA	NA	NA	NA	NA	NA	NA	NA	NA	NA
2010/08/21	inventory_date	Plum	Prunus	Portland	Oregon	-122.6378593	45.57193419	NA	2705-2715 Ne Dekum St	19.05	good	no_info	15.24 to 30.48 cm	Portland	NA	NA	NA	NA	NA	NA	NA	NA	NA	NA	NA	NA	NA
2010/08/21	inventory_date	Plum	Prunus	Portland	Oregon	-122.6425965	45.57193373	NA	6805 Ne 23rd Ave	14.9860002286	fair	no_info	0 to 15.24 cm	Portland	NA	NA	NA	NA	NA	NA	NA	NA	NA	NA	NA	NA	NA
2010/08/21	inventory_date	Deciduous oak	Quercus	Portland	Oregon	-122.6418476	45.57391255	NA	7003 Wi/ Ne 27th Ave	16.2560002286	good	no_info	15.24 to 30.48 cm	Portland	NA	NA	NA	NA	NA	NA	NA	NA	NA	NA	NA	NA	NA
2010/08/21	inventory_date	Linden	Tilia	Portland	Oregon	-122.6416877	45.57390246	NA	7003 Wi/ Ne 27th Ave	35.3059990094	good	no_info	30.48 to 45.72 cm	Portland	NA	NA	NA	NA	NA	NA	NA	NA	NA	NA	NA	NA	NA
2010/08/21	inventory_date	Linden	Tilia	Portland	Oregon	-122.6415171	45.57388698	NA	7003 Wi/ Ne 27th Ave	23.367999492	fair	no_info	15.24 to 30.48 cm	Portland	NA	NA	NA	NA	NA	NA	NA	NA	NA	NA	NA	NA	NA
2010/08/21	inventory_date	Linden	Tilia	Portland	Oregon	-122.6413998	45.57387797	NA	7003 Wi/ Ne 27th Ave	40.8940009652	fair	no_info	30.48 to 45.72 cm	Portland	NA	NA	NA	NA	NA	NA	NA	NA	NA	NA	NA	NA	NA
2010/08/21	inventory_date	Linden	Tilia	Portland	Oregon	-122.6412642	45.57387303	NA	7003 Wi/ Ne 27th Ave	43.4340009652	fair	no_info	30.48 to 45.72 cm	Portland	NA	NA	NA	NA	NA	NA	NA	NA	NA	NA	NA	NA	NA
2010/08/21	inventory_date	Linden	Tilia	Portland	Oregon	-122.6411281	45.5738569	NA	7003 Wi/ Ne 27th Ave	42.1640009652	fair	no_info	30.48 to 45.72 cm	Portland	NA	NA	NA	NA	NA	NA	NA	NA	NA	NA	NA	NA	NA
2010/08/21	inventory_date	Linden	Tilia	Portland	Oregon	-122.6409601	45.57384323	NA	7003 Wi/ Ne 27th Ave	40.3859990094	fair	no_info	30.48 to 45.72 cm	Portland	NA	NA	NA	NA	NA	NA	NA	NA	NA	NA	NA	NA	NA
2010/08/21	inventory_date	Deciduous oak	Quercus	Portland	Oregon	-122.6405391	45.57381002	NA	7003 Ne 27th Ave	12.953999746	poor	no_info	0 to 15.24 cm	Portland	NA	NA	NA	NA	NA	NA	NA	NA	NA	NA	NA	NA	NA
2010/08/21	inventory_date	Deciduous oak	Quercus	Portland	Oregon	-122.6403953	45.5738015	NA	7003 Ne 27th Ave	10.667999492	fair	no_info	0 to 15.24 cm	Portland	NA	NA	NA	NA	NA	NA	NA	NA	NA	NA	NA	NA	NA
2010/08/21	inventory_date	Deciduous oak	Quercus	Portland	Oregon	-122.6401982	45.57378651	NA	7003 Ne 27th Ave	10.9220004826	fair	no_info	0 to 15.24 cm	Portland	NA	NA	NA	NA	NA	NA	NA	NA	NA	NA	NA	NA	NA
2010/08/21	inventory_date	Linden	Tilia	Portland	Oregon	-122.6400622	45.57377411	NA	7003 Ne 27th Ave	38.8620004826	fair	no_info	30.48 to 45.72 cm	Portland	NA	NA	NA	NA	NA	NA	NA	NA	NA	NA	NA	NA	NA
2010/08/21	inventory_date	Linden	Tilia	Portland	Oregon	-122.639945	45.57376696	NA	7003 Ne 27th Ave	47.7519980442	good	no_info	45.72 to 60.96 cm	Portland	NA	NA	NA	NA	NA	NA	NA	NA	NA	NA	NA	NA	NA
2010/08/21	inventory_date	Norway maple	Acer platanoides	Portland	Oregon	-122.6408256	45.57393904	NA	2419 Ne Morgan St	28.9559990094	good	introduced	15.24 to 30.48 cm	Portland	NA	NA	NA	NA	NA	NA	NA	NA	NA	NA	NA	NA	NA
2010/08/21	inventory_date	Dogwood	Cornus	Portland	Oregon	-122.6415585	45.57399816	NA	2335 Ne Morgan St	26.4159990094	poor	no_info	15.24 to 30.48 cm	Portland	NA	NA	NA	NA	NA	NA	NA	NA	NA	NA	NA	NA	NA
2010/09/11	inventory_date	Deciduous oak	Quercus	Portland	Oregon	-122.6239732	45.56016836	NA	3826 Ne Sumner St	21.59	good	no_info	15.24 to 30.48 cm	Portland	NA	NA	NA	NA	NA	NA	NA	NA	NA	NA	NA	NA	NA
2010/09/11	inventory_date	Deciduous oak	Quercus	Portland	Oregon	-122.623909	45.56016747	NA	3826 Ne Sumner St	16.763999746	good	no_info	15.24 to 30.48 cm	Portland	NA	NA	NA	NA	NA	NA	NA	NA	NA	NA	NA	NA	NA
2010/09/11	inventory_date	Deciduous oak	Quercus	Portland	Oregon	-122.623838	45.56016948	NA	3826 Ne Sumner St	30.48	good	no_info	15.24 to 30.48 cm	Portland	NA	NA	NA	NA	NA	NA	NA	NA	NA	NA	NA	NA	NA
2010/09/11	inventory_date	Deciduous oak	Quercus	Portland	Oregon	-122.623753	45.56016897	NA	3826 Ne Sumner St	10.16	good	no_info	0 to 15.24 cm	Portland	NA	NA	NA	NA	NA	NA	NA	NA	NA	NA	NA	NA	NA
2010/09/11	inventory_date	Deciduous oak	Quercus	Portland	Oregon	-122.6236839	45.56017232	NA	3826 Ne Sumner St	29.4640009652	good	no_info	15.24 to 30.48 cm	Portland	NA	NA	NA	NA	NA	NA	NA	NA	NA	NA	NA	NA	NA
2010/09/11	inventory_date	Plum	Prunus	Portland	Oregon	-122.6235208	45.56017117	NA	3840 Ne Sumner St	1.27	poor	no_info	0 to 15.24 cm	Portland	NA	NA	NA	NA	NA	NA	NA	NA	NA	NA	NA	NA	NA
2010/09/11	inventory_date	Plum	Prunus	Portland	Oregon	-122.6391389	45.57149865	NA	6716 Ne 26th Ave	12.7	poor	no_info	0 to 15.24 cm	Portland	NA	NA	NA	NA	NA	NA	NA	NA	NA	NA	NA	NA	NA
2010/09/11	inventory_date	Plum	Prunus	Portland	Oregon	-122.6391442	45.57108021	NA	6636 Ne 26th Ave	29.21	fair	no_info	15.24 to 30.48 cm	Portland	NA	NA	NA	NA	NA	NA	NA	NA	NA	NA	NA	NA	NA
2010/09/11	inventory_date	Plum	Prunus	Portland	Oregon	-122.639146	45.57102464	NA	6636 Ne 26th Ave	17.78	good	no_info	15.24 to 30.48 cm	Portland	NA	NA	NA	NA	NA	NA	NA	NA	NA	NA	NA	NA	NA
2010/09/11	inventory_date	Dogwood	Cornus	Portland	Oregon	-122.6391425	45.57082595	NA	6618 Ne 26th Ave	33.02	good	no_info	30.48 to 45.72 cm	Portland	NA	NA	NA	NA	NA	NA	NA	NA	NA	NA	NA	NA	NA
2010/09/11	inventory_date	Dogwood	Cornus	Portland	Oregon	-122.6391459	45.57075924	NA	6618 Ne 26th Ave	33.02	fair	no_info	30.48 to 45.72 cm	Portland	NA	NA	NA	NA	NA	NA	NA	NA	NA	NA	NA	NA	NA
2010/09/11	inventory_date	Norway maple	Acer platanoides	Portland	Oregon	-122.6391431	45.56999712	NA	6504 Ne 26th Ave	3.81	good	introduced	0 to 15.24 cm	Portland	NA	NA	NA	NA	NA	NA	NA	NA	NA	NA	NA	NA	NA
2010/09/11	inventory_date	Dogwood	Cornus	Portland	Oregon	-122.6391496	45.56928063	NA	2609 Ne Highland St	21.59	fair	no_info	15.24 to 30.48 cm	Portland	NA	NA	NA	NA	NA	NA	NA	NA	NA	NA	NA	NA	NA
2010/09/11	inventory_date	Linden	Tilia	Portland	Oregon	-122.6386074	45.5691859	NA	6455 Ne 27th Ave, Bldg 2	8.89	good	no_info	0 to 15.24 cm	Portland	NA	NA	NA	NA	NA	NA	NA	NA	NA	NA	NA	NA	NA
2010/09/11	inventory_date	Linden	Tilia	Portland	Oregon	-122.6384275	45.56918369	NA	6455 Ne 27th Ave, Bldg 2	8.89	good	no_info	0 to 15.24 cm	Portland	NA	NA	NA	NA	NA	NA	NA	NA	NA	NA	NA	NA	NA
2010/09/11	inventory_date	Linden	Tilia	Portland	Oregon	-122.6383376	45.56918259	NA	6455 Ne 27th Ave, Bldg 2	8.89	good	no_info	0 to 15.24 cm	Portland	NA	NA	NA	NA	NA	NA	NA	NA	NA	NA	NA	NA	NA
2010/09/11	inventory_date	Linden	Tilia	Portland	Oregon	-122.6382264	45.56928572	NA	6455 Ne 27th Ave, Bldg 2	8.89	good	no_info	0 to 15.24 cm	Portland	NA	NA	NA	NA	NA	NA	NA	NA	NA	NA	NA	NA	NA
2010/09/11	inventory_date	Linden	Tilia	Portland	Oregon	-122.6382268	45.56935811	NA	6455 Ne 27th Ave, Bldg 2	8.89	good	no_info	0 to 15.24 cm	Portland	NA	NA	NA	NA	NA	NA	NA	NA	NA	NA	NA	NA	NA
2010/09/11	inventory_date	Linden	Tilia	Portland	Oregon	-122.6382247	45.56942561	NA	6455 Ne 27th Ave, Bldg 2	8.89	good	no_info	0 to 15.24 cm	Portland	NA	NA	NA	NA	NA	NA	NA	NA	NA	NA	NA	NA	NA
2010/09/11	inventory_date	Linden	Tilia	Portland	Oregon	-122.6382256	45.56951444	NA	6455 Ne 27th Ave, Bldg 2	10.16	good	no_info	0 to 15.24 cm	Portland	NA	NA	NA	NA	NA	NA	NA	NA	NA	NA	NA	NA	NA
2010/09/11	inventory_date	Linden	Tilia	Portland	Oregon	-122.638229	45.56960159	NA	6455 Ne 27th Ave, Bldg 2	7.62	good	no_info	0 to 15.24 cm	Portland	NA	NA	NA	NA	NA	NA	NA	NA	NA	NA	NA	NA	NA
2010/09/11	inventory_date	Linden	Tilia	Portland	Oregon	-122.6382277	45.56969375	NA	6455 Ne 27th Ave, Bldg 2	8.381999873	good	no_info	0 to 15.24 cm	Portland	NA	NA	NA	NA	NA	NA	NA	NA	NA	NA	NA	NA	NA
2010/09/11	inventory_date	Linden	Tilia	Portland	Oregon	-122.6382262	45.56977769	NA	6455 Ne 27th Ave, Bldg 2	8.89	fair	no_info	0 to 15.24 cm	Portland	NA	NA	NA	NA	NA	NA	NA	NA	NA	NA	NA	NA	NA
2010/09/11	inventory_date	Linden	Tilia	Portland	Oregon	-122.6382313	45.56985	NA	6455 Ne 27th Ave, Bldg 2	8.89	good	no_info	0 to 15.24 cm	Portland	NA	NA	NA	NA	NA	NA	NA	NA	NA	NA	NA	NA	NA
2010/09/11	inventory_date	Linden	Tilia	Portland	Oregon	-122.6382274	45.56993563	NA	6455 Ne 27th Ave, Bldg 2	8.89	good	no_info	0 to 15.24 cm	Portland	NA	NA	NA	NA	NA	NA	NA	NA	NA	NA	NA	NA	NA
2010/09/11	inventory_date	Linden	Tilia	Portland	Oregon	-122.6382254	45.57000313	NA	6455 Ne 27th Ave, Bldg 2	9.9060002286	fair	no_info	0 to 15.24 cm	Portland	NA	NA	NA	NA	NA	NA	NA	NA	NA	NA	NA	NA	NA
2010/09/11	inventory_date	Linden	Tilia	Portland	Oregon	-122.6382255	45.57007223	NA	6455 Ne 27th Ave, Bldg 2	8.89	good	no_info	0 to 15.24 cm	Portland	NA	NA	NA	NA	NA	NA	NA	NA	NA	NA	NA	NA	NA
2010/09/11	inventory_date	Linden	Tilia	Portland	Oregon	-122.6382259	45.57014298	NA	6455 Ne 27th Ave, Bldg 2	9.651999873	good	no_info	0 to 15.24 cm	Portland	NA	NA	NA	NA	NA	NA	NA	NA	NA	NA	NA	NA	NA
2010/09/11	inventory_date	Linden	Tilia	Portland	Oregon	-122.6382274	45.57024496	NA	6455 Ne 27th Ave, Bldg 2	7.62	good	no_info	0 to 15.24 cm	Portland	NA	NA	NA	NA	NA	NA	NA	NA	NA	NA	NA	NA	NA
2010/09/11	inventory_date	Linden	Tilia	Portland	Oregon	-122.6382221	45.57035366	NA	6455 Ne 27th Ave, Bldg 2	8.89	good	no_info	0 to 15.24 cm	Portland	NA	NA	NA	NA	NA	NA	NA	NA	NA	NA	NA	NA	NA
2010/09/11	inventory_date	Plum	Prunus	Portland	Oregon	-122.6382166	45.571573	NA	2636 Ne Dekum St	15.747999492	fair	no_info	15.24 to 30.48 cm	Portland	NA	NA	NA	NA	NA	NA	NA	NA	NA	NA	NA	NA	NA
2010/09/11	inventory_date	Plum	Prunus	Portland	Oregon	-122.638223	45.57174565	NA	2636 Ne Dekum St	12.953999746	fair	no_info	0 to 15.24 cm	Portland	NA	NA	NA	NA	NA	NA	NA	NA	NA	NA	NA	NA	NA
2010/09/11	inventory_date	Dogwood	Cornus	Portland	Oregon	-122.6370109	45.56708703	NA	6102 Ne 28th Ave	32.7659990094	fair	no_info	30.48 to 45.72 cm	Portland	NA	NA	NA	NA	NA	NA	NA	NA	NA	NA	NA	NA	NA
2010/09/11	inventory_date	Dogwood	Cornus	Portland	Oregon	-122.6370115	45.56714996	NA	6102 Ne 28th Ave	29.9720004826	fair	no_info	15.24 to 30.48 cm	Portland	NA	NA	NA	NA	NA	NA	NA	NA	NA	NA	NA	NA	NA
2010/09/11	inventory_date	Deciduous oak	Quercus	Portland	Oregon	-122.637008	45.56742892	NA	6124 Ne 28th Ave	5.08	fair	no_info	0 to 15.24 cm	Portland	NA	NA	NA	NA	NA	NA	NA	NA	NA	NA	NA	NA	NA
2010/09/11	inventory_date	Linden	Tilia	Portland	Oregon	-122.637157	45.56798146	NA	6227 Ne 28th Ave	35.3059990094	fair	no_info	30.48 to 45.72 cm	Portland	NA	NA	NA	NA	NA	NA	NA	NA	NA	NA	NA	NA	NA
2010/09/11	inventory_date	Cherry	Prunus	Portland	Oregon	-122.6338052	45.56852707	NA	6310 Ne 31St Ave	20.32	fair	no_info	15.24 to 30.48 cm	Portland	NA	NA	NA	NA	NA	NA	NA	NA	NA	NA	NA	NA	NA
2010/09/11	inventory_date	Cherry	Prunus	Portland	Oregon	-122.633803	45.5688529	NA	6340 Ne 31St Ave	17.5260002286	fair	no_info	15.24 to 30.48 cm	Portland	NA	NA	NA	NA	NA	NA	NA	NA	NA	NA	NA	NA	NA
2010/09/11	inventory_date	Crabapple	Malus	Portland	Oregon	-122.633802	45.56893067	NA	6340 Ne 31St Ave	12.4460002286	fair	no_info	0 to 15.24 cm	Portland	NA	NA	NA	NA	NA	NA	NA	NA	NA	NA	NA	NA	NA
2010/09/11	inventory_date	Other maple	Acer	Portland	Oregon	-122.6338004	45.56976646	NA	6450 Ne 31St Ave	48.5140009652	fair	no_info	45.72 to 60.96 cm	Portland	NA	NA	NA	NA	NA	NA	NA	NA	NA	NA	NA	NA	NA
2010/09/11	inventory_date	Other maple	Acer	Portland	Oregon	-122.633804	45.56982563	NA	6450 Ne 31St Ave	36.83	fair	no_info	30.48 to 45.72 cm	Portland	NA	NA	NA	NA	NA	NA	NA	NA	NA	NA	NA	NA	NA
2010/09/11	inventory_date	Other maple	Acer	Portland	Oregon	-122.6338062	45.56988481	NA	6450 Ne 31St Ave	52.07	fair	no_info	45.72 to 60.96 cm	Portland	NA	NA	NA	NA	NA	NA	NA	NA	NA	NA	NA	NA	NA
2010/09/11	inventory_date	Elm	Ulmus	Portland	Oregon	-122.6380703	45.56994237	NA	2811 Ne Holman St	85.5980019304	fair	no_info	more than 76.2 cm	Portland	NA	NA	NA	NA	NA	NA	NA	NA	NA	NA	NA	NA	NA
2010/09/11	inventory_date	Elm	Ulmus	Portland	Oregon	-122.6380754	45.56985782	NA	2811 Wi/ Ne Holman St	41.4019980442	fair	no_info	30.48 to 45.72 cm	Portland	NA	NA	NA	NA	NA	NA	NA	NA	NA	NA	NA	NA	NA
2010/09/11	inventory_date	Elm	Ulmus	Portland	Oregon	-122.638076	45.56974096	NA	2811 Wi/ Ne Holman St	106.68	fair	no_info	more than 76.2 cm	Portland	NA	NA	NA	NA	NA	NA	NA	NA	NA	NA	NA	NA	NA
2010/09/11	inventory_date	Other maple	Acer	Portland	Oregon	-122.638078	45.56953499	NA	2811 Wi/ Ne Holman St	30.7340009652	fair	no_info	30.48 to 45.72 cm	Portland	NA	NA	NA	NA	NA	NA	NA	NA	NA	NA	NA	NA	NA
2010/09/11	inventory_date	Other maple	Acer	Portland	Oregon	-122.6380769	45.56941585	NA	2811 Wi/ Ne Holman St	54.8640009652	fair	no_info	45.72 to 60.96 cm	Portland	NA	NA	NA	NA	NA	NA	NA	NA	NA	NA	NA	NA	NA
2010/09/11	inventory_date	Cherry	Prunus	Portland	Oregon	-122.6328848	45.56910618	NA	6359 Ne 32Nd Ave	30.7340009652	fair	no_info	30.48 to 45.72 cm	Portland	NA	NA	NA	NA	NA	NA	NA	NA	NA	NA	NA	NA	NA
2010/09/11	inventory_date	Other maple	Acer	Portland	Oregon	-122.6334124	45.56828771	NA	3115 Ne Holman St	24.3840009652	fair	no_info	15.24 to 30.48 cm	Portland	NA	NA	NA	NA	NA	NA	NA	NA	NA	NA	NA	NA	NA
2010/09/11	inventory_date	Other maple	Acer	Portland	Oregon	-122.6335278	45.56828904	NA	3115 Ne Holman St	21.0820004826	fair	no_info	15.24 to 30.48 cm	Portland	NA	NA	NA	NA	NA	NA	NA	NA	NA	NA	NA	NA	NA
2010/09/11	inventory_date	Glorybower	Clerodendrum	Portland	Oregon	-122.6336513	45.56829021	NA	6310 Ne 31St Ave	15.493999746	fair	no_info	15.24 to 30.48 cm	Portland	NA	NA	NA	NA	NA	NA	NA	NA	NA	NA	NA	NA	NA
2010/09/11	inventory_date	Katsura	Cercidiphyllum japonicum	Portland	Oregon	-122.6345011	45.56828601	NA	3007 Ne Holman St	11.43	fair	introduced	0 to 15.24 cm	Portland	NA	NA	NA	NA	NA	NA	NA	NA	NA	NA	NA	NA	NA
2010/09/11	inventory_date	Katsura	Cercidiphyllum japonicum	Portland	Oregon	-122.6346495	45.5682902	NA	3007 Ne Holman St	15.24	fair	introduced	0 to 15.24 cm	Portland	NA	NA	NA	NA	NA	NA	NA	NA	NA	NA	NA	NA	NA
2010/09/11	inventory_date	Katsura	Cercidiphyllum japonicum	Portland	Oregon	-122.6347302	45.56828986	NA	3007 Ne Holman St	12.1920004826	fair	introduced	0 to 15.24 cm	Portland	NA	NA	NA	NA	NA	NA	NA	NA	NA	NA	NA	NA	NA
2010/09/11	inventory_date	Other maple	Acer	Portland	Oregon	-122.6351599	45.56828305	NA	6305 Ne 30th Ave	19.557999492	good	no_info	15.24 to 30.48 cm	Portland	NA	NA	NA	NA	NA	NA	NA	NA	NA	NA	NA	NA	NA
2010/09/11	inventory_date	Crabapple	Malus	Portland	Oregon	-122.640989	45.56168781	NA	5305 Ne 24th Ave	13.207999492	good	no_info	0 to 15.24 cm	Portland	NA	NA	NA	NA	NA	NA	NA	NA	NA	NA	NA	NA	NA
2010/09/11	inventory_date	Crabapple	Malus	Portland	Oregon	-122.6409884	45.56172686	NA	5305 Ne 24th Ave	13.207999492	good	no_info	0 to 15.24 cm	Portland	NA	NA	NA	NA	NA	NA	NA	NA	NA	NA	NA	NA	NA
2010/09/11	inventory_date	Crabapple	Malus	Portland	Oregon	-122.6409881	45.56177315	NA	5305 Ne 24th Ave	14.7320004826	good	no_info	0 to 15.24 cm	Portland	NA	NA	NA	NA	NA	NA	NA	NA	NA	NA	NA	NA	NA
2010/09/11	inventory_date	Crabapple	Malus	Portland	Oregon	-122.6409827	45.56184555	NA	5317 Ne 24th Ave	17.017999492	good	no_info	15.24 to 30.48 cm	Portland	NA	NA	NA	NA	NA	NA	NA	NA	NA	NA	NA	NA	NA
2010/09/11	inventory_date	Crabapple	Malus	Portland	Oregon	-122.640985	45.5619077	NA	5323 Ne 24th Ave	15.493999746	good	no_info	15.24 to 30.48 cm	Portland	NA	NA	NA	NA	NA	NA	NA	NA	NA	NA	NA	NA	NA
2010/09/11	inventory_date	Crabapple	Malus	Portland	Oregon	-122.6409834	45.56213767	NA	5403 Ne 24th Ave	11.937999492	fair	no_info	0 to 15.24 cm	Portland	NA	NA	NA	NA	NA	NA	NA	NA	NA	NA	NA	NA	NA
2010/09/11	inventory_date	Other maple	Acer	Portland	Oregon	-122.6414453	45.56330334	NA	5605 Ne 24th Ave	8.89	good	no_info	0 to 15.24 cm	Portland	NA	NA	NA	NA	NA	NA	NA	NA	NA	NA	NA	NA	NA
2010/09/11	inventory_date	Other maple	Acer	Portland	Oregon	-122.6414446	45.56339301	NA	5605 Ne 24th Ave	12.1920004826	good	no_info	0 to 15.24 cm	Portland	NA	NA	NA	NA	NA	NA	NA	NA	NA	NA	NA	NA	NA
2010/09/11	inventory_date	Other maple	Acer	Portland	Oregon	-122.6414527	45.56344348	NA	5605 Ne 24th Ave	8.1280001016	poor	no_info	0 to 15.24 cm	Portland	NA	NA	NA	NA	NA	NA	NA	NA	NA	NA	NA	NA	NA
2010/09/11	inventory_date	Other maple	Acer	Portland	Oregon	-122.6414483	45.56349418	NA	5615 Ne 24th Ave	18.5420004826	good	no_info	15.24 to 30.48 cm	Portland	NA	NA	NA	NA	NA	NA	NA	NA	NA	NA	NA	NA	NA
2010/09/11	inventory_date	Other maple	Acer	Portland	Oregon	-122.6414482	45.56354479	NA	5615 Ne 24th Ave	13.4620004826	good	no_info	0 to 15.24 cm	Portland	NA	NA	NA	NA	NA	NA	NA	NA	NA	NA	NA	NA	NA
2010/09/11	inventory_date	Other maple	Acer	Portland	Oregon	-122.6414434	45.56358104	NA	5615 Ne 24th Ave	16.0020004826	good	no_info	15.24 to 30.48 cm	Portland	NA	NA	NA	NA	NA	NA	NA	NA	NA	NA	NA	NA	NA
2010/09/11	inventory_date	Cherry	Prunus	Portland	Oregon	-122.6414368	45.5637359	NA	5629 Ne 24th Ave	23.1140009652	good	no_info	15.24 to 30.48 cm	Portland	NA	NA	NA	NA	NA	NA	NA	NA	NA	NA	NA	NA	NA
2010/09/11	inventory_date	Other maple	Acer	Portland	Oregon	-122.6414341	45.56382561	NA	5639 Ne 24th Ave	5.08	poor	no_info	0 to 15.24 cm	Portland	NA	NA	NA	NA	NA	NA	NA	NA	NA	NA	NA	NA	NA
2010/09/11	inventory_date	Other maple	Acer	Portland	Oregon	-122.6414437	45.56386014	NA	5639 Ne 24th Ave	6.35	fair	no_info	0 to 15.24 cm	Portland	NA	NA	NA	NA	NA	NA	NA	NA	NA	NA	NA	NA	NA
2010/09/11	inventory_date	Other maple	Acer	Portland	Oregon	-122.6423596	45.56401807	NA	5714 Ne 23rd Ave	44.1959990094	good	no_info	30.48 to 45.72 cm	Portland	NA	NA	NA	NA	NA	NA	NA	NA	NA	NA	NA	NA	NA
2010/09/11	inventory_date	Other maple	Acer	Portland	Oregon	-122.6423683	45.56315744	NA	5526 Ne 23rd Ave	5.841999873	good	no_info	0 to 15.24 cm	Portland	NA	NA	NA	NA	NA	NA	NA	NA	NA	NA	NA	NA	NA
2010/09/11	inventory_date	Cherry	Prunus	Portland	Oregon	-122.642367	45.56312276	NA	5526 Ne 23rd Ave	8.1280001016	good	no_info	0 to 15.24 cm	Portland	NA	NA	NA	NA	NA	NA	NA	NA	NA	NA	NA	NA	NA
2010/09/11	inventory_date	Other maple	Acer	Portland	Oregon	-122.6423635	45.56308522	NA	5526 Ne 23rd Ave	3.81	good	no_info	0 to 15.24 cm	Portland	NA	NA	NA	NA	NA	NA	NA	NA	NA	NA	NA	NA	NA
2010/09/11	inventory_date	Snowbell	Styrax	Portland	Oregon	-122.6425058	45.56363934	NA	5621 Ne 23rd Ave	3.81	poor	no_info	0 to 15.24 cm	Portland	NA	NA	NA	NA	NA	NA	NA	NA	NA	NA	NA	NA	NA
2010/09/11	inventory_date	Other maple	Acer	Portland	Oregon	-122.6425062	45.56402979	NA	5709 Ne 23rd Ave	26.67	good	no_info	15.24 to 30.48 cm	Portland	NA	NA	NA	NA	NA	NA	NA	NA	NA	NA	NA	NA	NA
2010/09/11	inventory_date	Other maple	Acer	Portland	Oregon	-122.6425069	45.56410209	NA	5721 Ne 23rd Ave	60.1980019304	good	no_info	45.72 to 60.96 cm	Portland	NA	NA	NA	NA	NA	NA	NA	NA	NA	NA	NA	NA	NA
2010/09/11	inventory_date	Other maple	Acer	Portland	Oregon	-122.6425048	45.56415419	NA	5721 Ne 23rd Ave	14.9860002286	good	no_info	0 to 15.24 cm	Portland	NA	NA	NA	NA	NA	NA	NA	NA	NA	NA	NA	NA	NA
2010/09/11	inventory_date	Other maple	Acer	Portland	Oregon	-122.643435	45.56369752	NA	5628 Ne 22Nd Ave	6.603999746	good	no_info	0 to 15.24 cm	Portland	NA	NA	NA	NA	NA	NA	NA	NA	NA	NA	NA	NA	NA
2010/09/11	inventory_date	Other maple	Acer	Portland	Oregon	-122.6434289	45.56362359	NA	5620 Ne 22Nd Ave	7.62	fair	no_info	0 to 15.24 cm	Portland	NA	NA	NA	NA	NA	NA	NA	NA	NA	NA	NA	NA	NA
2010/09/11	inventory_date	Other maple	Acer	Portland	Oregon	-122.6434332	45.5635645	NA	5620 Ne 22Nd Ave	8.89	good	no_info	0 to 15.24 cm	Portland	NA	NA	NA	NA	NA	NA	NA	NA	NA	NA	NA	NA	NA
2010/10/09	inventory_date	Other maple	Acer	Portland	Oregon	-122.6434323	45.56322409	NA	5532 Ne 22Nd Ave	47.2440009652	good	no_info	45.72 to 60.96 cm	Portland	NA	NA	NA	NA	NA	NA	NA	NA	NA	NA	NA	NA	NA
2010/10/09	inventory_date	Other maple	Acer	Portland	Oregon	-122.6434305	45.56301385	NA	5520 Ne 22Nd Ave	8.89	good	no_info	0 to 15.24 cm	Portland	NA	NA	NA	NA	NA	NA	NA	NA	NA	NA	NA	NA	NA
2010/10/09	inventory_date	Katsura	Cercidiphyllum japonicum	Portland	Oregon	-122.6428097	45.56201273	NA	5330 Ne 22Nd Ave	4.0640000508	fair	introduced	0 to 15.24 cm	Portland	NA	NA	NA	NA	NA	NA	NA	NA	NA	NA	NA	NA	NA
2010/10/09	inventory_date	Beech	Fagus	Portland	Oregon	-122.641966	45.56166344	NA	5305 Ne 23rd Ave	3.81	good	no_info	0 to 15.24 cm	Portland	NA	NA	NA	NA	NA	NA	NA	NA	NA	NA	NA	NA	NA
2010/10/09	inventory_date	Golden chain tree	Laburnum	Portland	Oregon	-122.6419641	45.56184222	NA	5315 Ne 23rd Ave	6.603999746	good	no_info	0 to 15.24 cm	Portland	NA	NA	NA	NA	NA	NA	NA	NA	NA	NA	NA	NA	NA
2010/10/09	inventory_date	Cherry	Prunus	Portland	Oregon	-122.6418302	45.56232108	NA	5416 Ne 23rd Ave	31.4959990094	good	no_info	30.48 to 45.72 cm	Portland	NA	NA	NA	NA	NA	NA	NA	NA	NA	NA	NA	NA	NA
2010/10/09	inventory_date	Crabapple	Malus	Portland	Oregon	-122.6418308	45.56187767	NA	5316 Ne 23rd Ave	8.6360002286	good	no_info	0 to 15.24 cm	Portland	NA	NA	NA	NA	NA	NA	NA	NA	NA	NA	NA	NA	NA
2010/10/09	inventory_date	Beech	Fagus	Portland	Oregon	-122.6371614	45.56295373	NA	5515 Ne 28th Ave	9.143999746	good	no_info	0 to 15.24 cm	Portland	NA	NA	NA	NA	NA	NA	NA	NA	NA	NA	NA	NA	NA
2010/10/09	inventory_date	Beech	Fagus	Portland	Oregon	-122.6371577	45.56301974	NA	5515 Ne 28th Ave	6.35	good	no_info	0 to 15.24 cm	Portland	NA	NA	NA	NA	NA	NA	NA	NA	NA	NA	NA	NA	NA
2010/10/09	inventory_date	Cherry	Prunus	Portland	Oregon	-122.6380809	45.56388415	NA	5704 Ne 27th Ave	18.033999746	poor	no_info	15.24 to 30.48 cm	Portland	NA	NA	NA	NA	NA	NA	NA	NA	NA	NA	NA	NA	NA
2010/10/09	inventory_date	Cherry	Prunus	Portland	Oregon	-122.6380836	45.56379212	NA	5704 Ne 27th Ave	25.907999492	fair	no_info	15.24 to 30.48 cm	Portland	NA	NA	NA	NA	NA	NA	NA	NA	NA	NA	NA	NA	NA
2010/10/09	inventory_date	Crabapple	Malus	Portland	Oregon	-122.6380791	45.56364037	NA	5626 Ne 27th Ave	12.7	fair	no_info	0 to 15.24 cm	Portland	NA	NA	NA	NA	NA	NA	NA	NA	NA	NA	NA	NA	NA
2010/10/09	inventory_date	Cherry	Prunus	Portland	Oregon	-122.6380798	45.56349371	NA	5614 Ne 27th Ave	18.287999492	fair	no_info	15.24 to 30.48 cm	Portland	NA	NA	NA	NA	NA	NA	NA	NA	NA	NA	NA	NA	NA
2010/10/09	inventory_date	Cherry	Prunus	Portland	Oregon	-122.6380859	45.56359078	NA	5614 Ne 27th Ave	16.51	good	no_info	15.24 to 30.48 cm	Portland	NA	NA	NA	NA	NA	NA	NA	NA	NA	NA	NA	NA	NA
2010/10/09	inventory_date	Crabapple	Malus	Portland	Oregon	-122.6380791	45.5632473	NA	5536 Ne 27th Ave	7.62	fair	no_info	0 to 15.24 cm	Portland	NA	NA	NA	NA	NA	NA	NA	NA	NA	NA	NA	NA	NA
2010/10/09	inventory_date	Cherry	Prunus	Portland	Oregon	-122.6380795	45.56315879	NA	5536 Ne 27th Ave	1.7779999492	poor	no_info	0 to 15.24 cm	Portland	NA	NA	NA	NA	NA	NA	NA	NA	NA	NA	NA	NA	NA
2010/10/09	inventory_date	Zelkova	Zelkova serrata	Portland	Oregon	-122.6382242	45.56353188	NA	5617 Ne 27th Ave	8.6360002286	good	introduced	0 to 15.24 cm	Portland	NA	NA	NA	NA	NA	NA	NA	NA	NA	NA	NA	NA	NA
2010/10/09	inventory_date	Zelkova	Zelkova serrata	Portland	Oregon	-122.6382279	45.56358618	NA	5617 Ne 27th Ave	22.86	good	introduced	15.24 to 30.48 cm	Portland	NA	NA	NA	NA	NA	NA	NA	NA	NA	NA	NA	NA	NA
2010/10/09	inventory_date	Cherry	Prunus	Portland	Oregon	-122.6382234	45.56425497	NA	2634 Ne Jarrett St	10.667999492	good	no_info	0 to 15.24 cm	Portland	NA	NA	NA	NA	NA	NA	NA	NA	NA	NA	NA	NA	NA
2010/10/09	inventory_date	Cherry	Prunus	Portland	Oregon	-122.6382229	45.56428506	NA	2634 Ne Jarrett St	10.667999492	fair	no_info	0 to 15.24 cm	Portland	NA	NA	NA	NA	NA	NA	NA	NA	NA	NA	NA	NA	NA
2010/10/09	inventory_date	Cherry	Prunus	Portland	Oregon	-122.6382257	45.56431624	NA	2634 Ne Jarrett St	12.1920004826	good	no_info	0 to 15.24 cm	Portland	NA	NA	NA	NA	NA	NA	NA	NA	NA	NA	NA	NA	NA
2010/10/09	inventory_date	Cherry	Prunus	Portland	Oregon	-122.6382255	45.56435327	NA	2634 Ne Jarrett St	17.2720004826	poor	no_info	15.24 to 30.48 cm	Portland	NA	NA	NA	NA	NA	NA	NA	NA	NA	NA	NA	NA	NA
2010/10/09	inventory_date	Ginkgo	Ginkgo biloba	Portland	Oregon	-122.63915	45.56393	NA	5710 Ne 26th Ave	7.873999746	good	introduced	0 to 15.24 cm	Portland	NA	NA	NA	NA	NA	NA	NA	NA	NA	NA	NA	NA	NA
2010/10/09	inventory_date	Other maple	Acer	Portland	Oregon	-122.6391539	45.56336188	NA	5608 Ne 26th Ave	10.9220004826	good	no_info	0 to 15.24 cm	Portland	NA	NA	NA	NA	NA	NA	NA	NA	NA	NA	NA	NA	NA
2010/10/09	inventory_date	Other maple	Acer	Portland	Oregon	-122.6391552	45.56334025	NA	5608 Ne 26th Ave	10.9220004826	good	no_info	0 to 15.24 cm	Portland	NA	NA	NA	NA	NA	NA	NA	NA	NA	NA	NA	NA	NA
2010/10/09	inventory_date	Other maple	Acer	Portland	Oregon	-122.6391546	45.5633233	NA	5608 Ne 26th Ave	12.953999746	good	no_info	0 to 15.24 cm	Portland	NA	NA	NA	NA	NA	NA	NA	NA	NA	NA	NA	NA	NA
2010/10/09	inventory_date	Cherry	Prunus	Portland	Oregon	-122.639155	45.56312971	NA	5526 Ne 26th Ave	10.667999492	good	no_info	0 to 15.24 cm	Portland	NA	NA	NA	NA	NA	NA	NA	NA	NA	NA	NA	NA	NA
2010/10/09	inventory_date	Cherry	Prunus	Portland	Oregon	-122.6391537	45.56309521	NA	5526 Ne 26th Ave	13.207999492	good	no_info	0 to 15.24 cm	Portland	NA	NA	NA	NA	NA	NA	NA	NA	NA	NA	NA	NA	NA
2010/10/09	inventory_date	Cherry	Prunus	Portland	Oregon	-122.6391433	45.56295251	NA	5516-5518 Ne 26th Ave	6.35	good	no_info	0 to 15.24 cm	Portland	NA	NA	NA	NA	NA	NA	NA	NA	NA	NA	NA	NA	NA
2010/10/09	inventory_date	Glorybower	Clerodendrum	Portland	Oregon	-122.640877	45.55949394	NA	5028-5030 Ne 24th Ave	2.54	good	no_info	0 to 15.24 cm	Portland	NA	NA	NA	NA	NA	NA	NA	NA	NA	NA	NA	NA	NA
2010/10/09	inventory_date	Boxelder	Acer negundo	Portland	Oregon	-122.6408795	45.55931759	NA	2403-2407 Ne Alberta St	25.4	good	naturally_occurring	15.24 to 30.48 cm	Portland	NA	NA	NA	NA	NA	NA	NA	NA	NA	NA	NA	NA	NA
2010/10/09	inventory_date	Other maple	Acer	Portland	Oregon	-122.6408808	45.55925006	NA	2403-2407 Ne Alberta St	10.667999492	good	no_info	0 to 15.24 cm	Portland	NA	NA	NA	NA	NA	NA	NA	NA	NA	NA	NA	NA	NA
2010/10/09	inventory_date	Other maple	Acer	Portland	Oregon	-122.6408051	45.55912339	NA	2403-2407 Ne Alberta St	26.1620004826	good	no_info	15.24 to 30.48 cm	Portland	NA	NA	NA	NA	NA	NA	NA	NA	NA	NA	NA	NA	NA
2010/10/09	inventory_date	Other maple	Acer	Portland	Oregon	-122.6407306	45.55912371	NA	2403-2407 Ne Alberta St	10.16	good	no_info	0 to 15.24 cm	Portland	NA	NA	NA	NA	NA	NA	NA	NA	NA	NA	NA	NA	NA
2010/10/09	inventory_date	Other maple	Acer	Portland	Oregon	-122.6405479	45.55913354	NA	2415 Ne Alberta St	26.9240009652	good	no_info	15.24 to 30.48 cm	Portland	NA	NA	NA	NA	NA	NA	NA	NA	NA	NA	NA	NA	NA
2010/10/09	inventory_date	Crabapple	Malus	Portland	Oregon	-122.6389745	45.55982421	NA	5111 Ne 26th Ave	3.5559999238	good	no_info	0 to 15.24 cm	Portland	NA	NA	NA	NA	NA	NA	NA	NA	NA	NA	NA	NA	NA
2010/10/09	inventory_date	Other maple	Acer	Portland	Oregon	-122.6369431	45.55969747	NA	5103 Ne 28th Ave	7.62	good	no_info	0 to 15.24 cm	Portland	NA	NA	NA	NA	NA	NA	NA	NA	NA	NA	NA	NA	NA
2010/10/09	inventory_date	Other maple	Acer	Portland	Oregon	-122.6369434	45.55974355	NA	5103 Ne 28th Ave	8.381999873	good	no_info	0 to 15.24 cm	Portland	NA	NA	NA	NA	NA	NA	NA	NA	NA	NA	NA	NA	NA
2010/10/09	inventory_date	Cherry	Prunus	Portland	Oregon	-122.636943	45.55983679	NA		5.841999873	good	no_info	0 to 15.24 cm	Portland	NA	NA	NA	NA	NA	NA	NA	NA	NA	NA	NA	NA	NA
2010/10/09	inventory_date	Snowbell	Styrax	Portland	Oregon	-122.6378278	45.55987304	NA	5112 Ne 27th Ave	5.333999746	good	no_info	0 to 15.24 cm	Portland	NA	NA	NA	NA	NA	NA	NA	NA	NA	NA	NA	NA	NA
2010/10/09	inventory_date	Snowbell	Styrax	Portland	Oregon	-122.637829	45.55982586	NA	5112 Ne 27th Ave	5.333999746	good	no_info	0 to 15.24 cm	Portland	NA	NA	NA	NA	NA	NA	NA	NA	NA	NA	NA	NA	NA
2010/10/09	inventory_date	Crabapple	Malus	Portland	Oregon	-122.6398585	45.55994315	NA	5112 Ne 25th Ave	11.683999746	good	no_info	0 to 15.24 cm	Portland	NA	NA	NA	NA	NA	NA	NA	NA	NA	NA	NA	NA	NA
2010/10/09	inventory_date	Snowbell	Styrax	Portland	Oregon	-122.63999	45.55971529	NA	5105 Ne 25th Ave	3.5559999238	good	no_info	0 to 15.24 cm	Portland	NA	NA	NA	NA	NA	NA	NA	NA	NA	NA	NA	NA	NA
2010/10/09	inventory_date	Snowbell	Styrax	Portland	Oregon	-122.6399876	45.55977213	NA	5105 Ne 25th Ave	3.301999873	good	no_info	0 to 15.24 cm	Portland	NA	NA	NA	NA	NA	NA	NA	NA	NA	NA	NA	NA	NA
2010/10/09	inventory_date	Other maple	Acer	Portland	Oregon	-122.6388338	45.56096539	NA	5246 Ne 26th Ave	3.81	good	no_info	0 to 15.24 cm	Portland	NA	NA	NA	NA	NA	NA	NA	NA	NA	NA	NA	NA	NA
2010/10/09	inventory_date	Other maple	Acer	Portland	Oregon	-122.6388347	45.56117239	NA	5260 Ne 26th Ave	14.7320004826	fair	no_info	0 to 15.24 cm	Portland	NA	NA	NA	NA	NA	NA	NA	NA	NA	NA	NA	NA	NA
2010/10/09	inventory_date	Crabapple	Malus	Portland	Oregon	-122.6388328	45.56122351	NA	5260 Ne 26th Ave	12.7	poor	no_info	0 to 15.24 cm	Portland	NA	NA	NA	NA	NA	NA	NA	NA	NA	NA	NA	NA	NA
2010/10/09	inventory_date	Other maple	Acer	Portland	Oregon	-122.6388316	45.5613784	NA	5276 Ne 26th Ave	2.54	good	no_info	0 to 15.24 cm	Portland	NA	NA	NA	NA	NA	NA	NA	NA	NA	NA	NA	NA	NA
2010/10/09	inventory_date	Other maple	Acer	Portland	Oregon	-122.6388308	45.5614395	NA	5276 Ne 26th Ave	2.54	good	no_info	0 to 15.24 cm	Portland	NA	NA	NA	NA	NA	NA	NA	NA	NA	NA	NA	NA	NA
2010/10/09	inventory_date	Crabapple	Malus	Portland	Oregon	-122.6388307	45.56163991	NA	5306 Ne 26th Ave	3.5559999238	good	no_info	0 to 15.24 cm	Portland	NA	NA	NA	NA	NA	NA	NA	NA	NA	NA	NA	NA	NA
2010/10/09	inventory_date	Crabapple	Malus	Portland	Oregon	-122.6388279	45.56170441	NA	5306 Ne 26th Ave	3.5559999238	poor	no_info	0 to 15.24 cm	Portland	NA	NA	NA	NA	NA	NA	NA	NA	NA	NA	NA	NA	NA
2010/10/09	inventory_date	Crabapple	Malus	Portland	Oregon	-122.6379408	45.56194994	NA	5323 Ne 27th Ave	3.301999873	good	no_info	0 to 15.24 cm	Portland	NA	NA	NA	NA	NA	NA	NA	NA	NA	NA	NA	NA	NA
2010/10/09	inventory_date	Crabapple	Malus	Portland	Oregon	-122.6379411	45.56189813	NA	5323 Ne 27th Ave	3.301999873	good	no_info	0 to 15.24 cm	Portland	NA	NA	NA	NA	NA	NA	NA	NA	NA	NA	NA	NA	NA
2010/10/09	inventory_date	Crabapple	Malus	Portland	Oregon	-122.637945	45.56133487	NA	5267 Ne 27th Ave	12.7	fair	no_info	0 to 15.24 cm	Portland	NA	NA	NA	NA	NA	NA	NA	NA	NA	NA	NA	NA	NA
2010/10/09	inventory_date	Snowbell	Styrax	Portland	Oregon	-122.6379451	45.561277	NA	5267 Ne 27th Ave	6.35	fair	no_info	0 to 15.24 cm	Portland	NA	NA	NA	NA	NA	NA	NA	NA	NA	NA	NA	NA	NA
2010/10/09	inventory_date	Crabapple	Malus	Portland	Oregon	-122.6379499	45.56082377	NA	5235 Ne 27th Ave	3.81	good	no_info	0 to 15.24 cm	Portland	NA	NA	NA	NA	NA	NA	NA	NA	NA	NA	NA	NA	NA
2010/10/09	inventory_date	Ginkgo	Ginkgo biloba	Portland	Oregon	-122.637953	45.56054995	NA	5215 Ne 27th Ave	3.0480001016	good	introduced	0 to 15.24 cm	Portland	NA	NA	NA	NA	NA	NA	NA	NA	NA	NA	NA	NA	NA
2010/10/09	inventory_date	Crabapple	Malus	Portland	Oregon	-122.6378249	45.56040042	NA	5208 Ne 27th Ave	5.08	good	no_info	0 to 15.24 cm	Portland	NA	NA	NA	NA	NA	NA	NA	NA	NA	NA	NA	NA	NA
2010/10/09	inventory_date	Snowbell	Styrax	Portland	Oregon	-122.6378226	45.56046972	NA	5208 Ne 27th Ave	7.62	good	no_info	0 to 15.24 cm	Portland	NA	NA	NA	NA	NA	NA	NA	NA	NA	NA	NA	NA	NA
2010/10/09	inventory_date	Snowbell	Styrax	Portland	Oregon	-122.6378233	45.56053991	NA	5214 Ne 27th Ave	7.111999873	good	no_info	0 to 15.24 cm	Portland	NA	NA	NA	NA	NA	NA	NA	NA	NA	NA	NA	NA	NA
2010/10/09	inventory_date	Other maple	Acer	Portland	Oregon	-122.6378191	45.56112635	NA	5252 Ne 27th Ave	7.62	good	no_info	0 to 15.24 cm	Portland	NA	NA	NA	NA	NA	NA	NA	NA	NA	NA	NA	NA	NA
2010/10/09	inventory_date	Other maple	Acer	Portland	Oregon	-122.637815	45.5617428	NA	5312 Ne 27th Ave	3.81	good	no_info	0 to 15.24 cm	Portland	NA	NA	NA	NA	NA	NA	NA	NA	NA	NA	NA	NA	NA
2010/10/09	inventory_date	Other maple	Acer	Portland	Oregon	-122.6378155	45.56178138	NA	5312 Ne 27th Ave	3.81	good	no_info	0 to 15.24 cm	Portland	NA	NA	NA	NA	NA	NA	NA	NA	NA	NA	NA	NA	NA
2010/10/09	inventory_date	Other maple	Acer	Portland	Oregon	-122.6378122	45.56181962	NA	5312 Ne 27th Ave	3.81	good	no_info	0 to 15.24 cm	Portland	NA	NA	NA	NA	NA	NA	NA	NA	NA	NA	NA	NA	NA
2010/10/09	inventory_date	Crabapple	Malus	Portland	Oregon	-122.637806	45.5625063	NA	2724 Ne Killingsworth St	61.2140009652	poor	no_info	60.96 to 76.2 cm	Portland	NA	NA	NA	NA	NA	NA	NA	NA	NA	NA	NA	NA	NA
2010/10/09	inventory_date	Crabapple	Malus	Portland	Oregon	-122.6369226	45.56211118	NA	5403 Ne 28th Ave	12.953999746	good	no_info	0 to 15.24 cm	Portland	NA	NA	NA	NA	NA	NA	NA	NA	NA	NA	NA	NA	NA
2010/10/09	inventory_date	Other maple	Acer	Portland	Oregon	-122.6369278	45.5616891	NA	5305 Ne 28th Ave	5.08	good	no_info	0 to 15.24 cm	Portland	NA	NA	NA	NA	NA	NA	NA	NA	NA	NA	NA	NA	NA
2010/10/09	inventory_date	Crabapple	Malus	Portland	Oregon	-122.6374692	45.56034269	NA	2711 Ne Sumner St	4.3180001016	good	no_info	0 to 15.24 cm	Portland	NA	NA	NA	NA	NA	NA	NA	NA	NA	NA	NA	NA	NA
2010/10/09	inventory_date	Crabapple	Malus	Portland	Oregon	-122.637515	45.56034264	NA	2711 Ne Sumner St	4.8259999238	good	no_info	0 to 15.24 cm	Portland	NA	NA	NA	NA	NA	NA	NA	NA	NA	NA	NA	NA	NA
2010/10/09	inventory_date	Crabapple	Malus	Portland	Oregon	-122.6375658	45.5603421	NA	2711 Ne Sumner St	4.571999873	good	no_info	0 to 15.24 cm	Portland	NA	NA	NA	NA	NA	NA	NA	NA	NA	NA	NA	NA	NA
2010/10/09	inventory_date	Elm	Ulmus	Portland	Oregon	-122.6387681	45.5603484	NA	2603 Ne Sumner St	2.54	good	no_info	0 to 15.24 cm	Portland	NA	NA	NA	NA	NA	NA	NA	NA	NA	NA	NA	NA	NA
2010/10/09	inventory_date	Cherry	Prunus	Portland	Oregon	-122.6389655	45.56068246	NA	5221 Ne 26th Ave	20.32	poor	no_info	15.24 to 30.48 cm	Portland	NA	NA	NA	NA	NA	NA	NA	NA	NA	NA	NA	NA	NA
2010/10/09	inventory_date	Crabapple	Malus	Portland	Oregon	-122.6389561	45.56188926	NA	5323 Ne 26th Ave	12.4460002286	good	no_info	0 to 15.24 cm	Portland	NA	NA	NA	NA	NA	NA	NA	NA	NA	NA	NA	NA	NA
2010/10/09	inventory_date	Snowbell	Styrax	Portland	Oregon	-122.6395	45.56264509	NA	Ne Killingsworth St	2.54	good	no_info	0 to 15.24 cm	Portland	NA	NA	NA	NA	NA	NA	NA	NA	NA	NA	NA	NA	NA
2010/10/09	inventory_date	Glorybower	Clerodendrum	Portland	Oregon	-122.6395847	45.56264672	NA	Ne Killingsworth St	4.0640000508	good	no_info	0 to 15.24 cm	Portland	NA	NA	NA	NA	NA	NA	NA	NA	NA	NA	NA	NA	NA
2010/10/09	inventory_date	Ginkgo	Ginkgo biloba	Portland	Oregon	-122.6396881	45.56264511	NA	Ne Killingsworth St	2.54	poor	introduced	0 to 15.24 cm	Portland	NA	NA	NA	NA	NA	NA	NA	NA	NA	NA	NA	NA	NA
2010/10/09	inventory_date	Cherry	Prunus	Portland	Oregon	-122.6397451	45.56264477	NA	Ne Killingsworth St	3.81	fair	no_info	0 to 15.24 cm	Portland	NA	NA	NA	NA	NA	NA	NA	NA	NA	NA	NA	NA	NA
2010/10/09	inventory_date	Crabapple	Malus	Portland	Oregon	-122.6408537	45.56229261	NA	5412 Ne 24th Ave	6.603999746	good	no_info	0 to 15.24 cm	Portland	NA	NA	NA	NA	NA	NA	NA	NA	NA	NA	NA	NA	NA
2010/10/09	inventory_date	Crabapple	Malus	Portland	Oregon	-122.6408541	45.56224974	NA	5412 Ne 24th Ave	3.81	good	no_info	0 to 15.24 cm	Portland	NA	NA	NA	NA	NA	NA	NA	NA	NA	NA	NA	NA	NA
2010/10/09	inventory_date	Crabapple	Malus	Portland	Oregon	-122.6408617	45.56135417	NA	5268 Ne 24th Ave	9.651999873	good	no_info	0 to 15.24 cm	Portland	NA	NA	NA	NA	NA	NA	NA	NA	NA	NA	NA	NA	NA
2010/10/09	inventory_date	Crabapple	Malus	Portland	Oregon	-122.6408632	45.56128985	NA	5268 Ne 24th Ave	10.16	good	no_info	0 to 15.24 cm	Portland	NA	NA	NA	NA	NA	NA	NA	NA	NA	NA	NA	NA	NA
2010/10/09	inventory_date	Crabapple	Malus	Portland	Oregon	-122.6408697	45.56056604	NA	2405-2409 Ne Sumner St	6.0960002286	good	no_info	0 to 15.24 cm	Portland	NA	NA	NA	NA	NA	NA	NA	NA	NA	NA	NA	NA	NA
2010/10/09	inventory_date	Snowbell	Styrax	Portland	Oregon	-122.6407732	45.56035966	NA	2405-2409 Ne Sumner St	6.35	good	no_info	0 to 15.24 cm	Portland	NA	NA	NA	NA	NA	NA	NA	NA	NA	NA	NA	NA	NA
2010/08/21	inventory_date	Boxelder	Acer negundo	Portland	Oregon	-122.6225143	45.56215861	NA	5405 Ne 40th Ave	23.367999492	good	naturally_occurring	15.24 to 30.48 cm	Portland	NA	NA	NA	NA	NA	NA	NA	NA	NA	NA	NA	NA	NA
2010/08/21	inventory_date	Other maple	Acer	Portland	Oregon	-122.6225182	45.56226489	NA	5415 Ne 40th Ave	41.91	good	no_info	30.48 to 45.72 cm	Portland	NA	NA	NA	NA	NA	NA	NA	NA	NA	NA	NA	NA	NA
2010/08/21	inventory_date	Other maple	Acer	Portland	Oregon	-122.62252	45.56231233	NA	5415 Ne 40th Ave	20.827999492	good	no_info	15.24 to 30.48 cm	Portland	NA	NA	NA	NA	NA	NA	NA	NA	NA	NA	NA	NA	NA
2010/08/21	inventory_date	Cherry	Prunus	Portland	Oregon	-122.6225199	45.56234134	NA	5415 Ne 40th Ave	14.9860002286	fair	no_info	0 to 15.24 cm	Portland	NA	NA	NA	NA	NA	NA	NA	NA	NA	NA	NA	NA	NA
2010/08/21	inventory_date	Snowbell	Styrax	Portland	Oregon	-122.6244197	45.56338566	NA	5536 Ne 38th Ave	6.35	fair	no_info	0 to 15.24 cm	Portland	NA	NA	NA	NA	NA	NA	NA	NA	NA	NA	NA	NA	NA
2010/08/21	inventory_date	Snowbell	Styrax	Portland	Oregon	-122.6244211	45.5633575	NA	5536 Ne 38th Ave	5.841999873	good	no_info	0 to 15.24 cm	Portland	NA	NA	NA	NA	NA	NA	NA	NA	NA	NA	NA	NA	NA
2010/08/21	inventory_date	Snowbell	Styrax	Portland	Oregon	-122.6244138	45.56319502	NA	5526 Ne 38th Ave	5.333999746	fair	no_info	0 to 15.24 cm	Portland	NA	NA	NA	NA	NA	NA	NA	NA	NA	NA	NA	NA	NA
2010/08/21	inventory_date	Crabapple	Malus	Portland	Oregon	-122.6244181	45.56310968	NA		4.571999873	poor	no_info	0 to 15.24 cm	Portland	NA	NA	NA	NA	NA	NA	NA	NA	NA	NA	NA	NA	NA
2010/08/21	inventory_date	Crabapple	Malus	Portland	Oregon	-122.6244166	45.563035	NA		6.8580001016	good	no_info	0 to 15.24 cm	Portland	NA	NA	NA	NA	NA	NA	NA	NA	NA	NA	NA	NA	NA
2010/08/21	inventory_date	Cherry	Prunus	Portland	Oregon	-122.6242671	45.56271956	NA	5442 Ne 38th Ave	15.747999492	poor	no_info	15.24 to 30.48 cm	Portland	NA	NA	NA	NA	NA	NA	NA	NA	NA	NA	NA	NA	NA
2010/08/21	inventory_date	Cherry	Prunus	Portland	Oregon	-122.6242133	45.5627188	NA	5442 Ne 38th Ave	15.493999746	poor	no_info	15.24 to 30.48 cm	Portland	NA	NA	NA	NA	NA	NA	NA	NA	NA	NA	NA	NA	NA
2010/08/21	inventory_date	Crabapple	Malus	Portland	Oregon	-122.6239206	45.56272157	NA	3826 Ne Killingsworth St	20.827999492	good	no_info	15.24 to 30.48 cm	Portland	NA	NA	NA	NA	NA	NA	NA	NA	NA	NA	NA	NA	NA
2010/08/21	inventory_date	Crabapple	Malus	Portland	Oregon	-122.6238481	45.56272379	NA	3826 Ne Killingsworth St	22.6059990094	good	no_info	15.24 to 30.48 cm	Portland	NA	NA	NA	NA	NA	NA	NA	NA	NA	NA	NA	NA	NA
2010/08/21	inventory_date	Cherry	Prunus	Portland	Oregon	-122.6244064	45.56206302	NA	5348 Ne 38th Ave	38.8620004826	fair	no_info	30.48 to 45.72 cm	Portland	NA	NA	NA	NA	NA	NA	NA	NA	NA	NA	NA	NA	NA
2010/08/21	inventory_date	Crabapple	Malus	Portland	Oregon	-122.624403	45.5618363	NA	5328 Ne 38th Ave	2.54	poor	no_info	0 to 15.24 cm	Portland	NA	NA	NA	NA	NA	NA	NA	NA	NA	NA	NA	NA	NA
2010/08/21	inventory_date	Crabapple	Malus	Portland	Oregon	-122.624402	45.56180995	NA	5328 Ne 38th Ave	2.54	fair	no_info	0 to 15.24 cm	Portland	NA	NA	NA	NA	NA	NA	NA	NA	NA	NA	NA	NA	NA
2010/08/21	inventory_date	Other maple	Acer	Portland	Oregon	-122.6244069	45.56177382	NA	5322 Ne 38th Ave	7.873999746	good	no_info	0 to 15.24 cm	Portland	NA	NA	NA	NA	NA	NA	NA	NA	NA	NA	NA	NA	NA
2010/08/21	inventory_date	Other maple	Acer	Portland	Oregon	-122.6243994	45.56170803	NA	5322 Ne 38th Ave	5.08	good	no_info	0 to 15.24 cm	Portland	NA	NA	NA	NA	NA	NA	NA	NA	NA	NA	NA	NA	NA
2010/08/21	inventory_date	Other maple	Acer	Portland	Oregon	-122.6244099	45.56162082	NA	5316 Ne 38th Ave	2.54	poor	no_info	0 to 15.24 cm	Portland	NA	NA	NA	NA	NA	NA	NA	NA	NA	NA	NA	NA	NA
2010/08/21	inventory_date	Other maple	Acer	Portland	Oregon	-122.6214945	45.56088839	NA	4046 Ne Roselawn St	8.1280001016	good	no_info	0 to 15.24 cm	Portland	NA	NA	NA	NA	NA	NA	NA	NA	NA	NA	NA	NA	NA
2010/08/21	inventory_date	Other maple	Acer	Portland	Oregon	-122.6214845	45.56028647	NA	4029 Ne Sumner St	8.1280001016	good	no_info	0 to 15.24 cm	Portland	NA	NA	NA	NA	NA	NA	NA	NA	NA	NA	NA	NA	NA
2010/08/21	inventory_date	Cherry	Prunus	Portland	Oregon	-122.6211043	45.56029085	NA	4109 Ne Sumner St	30.48	good	no_info	15.24 to 30.48 cm	Portland	NA	NA	NA	NA	NA	NA	NA	NA	NA	NA	NA	NA	NA
2010/08/21	inventory_date	Cherry	Prunus	Portland	Oregon	-122.6210142	45.56029163	NA	4109 Ne Sumner St	26.4159990094	good	no_info	15.24 to 30.48 cm	Portland	NA	NA	NA	NA	NA	NA	NA	NA	NA	NA	NA	NA	NA
2010/08/21	inventory_date	Cherry	Prunus	Portland	Oregon	-122.6209317	45.56029403	NA	4109 Ne Sumner St	27.94	good	no_info	15.24 to 30.48 cm	Portland	NA	NA	NA	NA	NA	NA	NA	NA	NA	NA	NA	NA	NA
2010/08/21	inventory_date	Crabapple	Malus	Portland	Oregon	-122.6206891	45.56019654	NA	5135 Ne 42Nd Ave	14.9860002286	poor	no_info	0 to 15.24 cm	Portland	NA	NA	NA	NA	NA	NA	NA	NA	NA	NA	NA	NA	NA
2010/08/21	inventory_date	Crabapple	Malus	Portland	Oregon	-122.6207716	45.56019502	NA	5135 Ne 42Nd Ave	14.223999746	fair	no_info	0 to 15.24 cm	Portland	NA	NA	NA	NA	NA	NA	NA	NA	NA	NA	NA	NA	NA
2010/08/21	inventory_date	Crabapple	Malus	Portland	Oregon	-122.6209317	45.5601947	NA	4118 Ne Sumner St	15.24	poor	no_info	0 to 15.24 cm	Portland	NA	NA	NA	NA	NA	NA	NA	NA	NA	NA	NA	NA	NA
2010/08/21	inventory_date	Crabapple	Malus	Portland	Oregon	-122.6210019	45.56019604	NA	4118 Ne Sumner St	18.7960002286	poor	no_info	15.24 to 30.48 cm	Portland	NA	NA	NA	NA	NA	NA	NA	NA	NA	NA	NA	NA	NA
2010/08/21	inventory_date	Crabapple	Malus	Portland	Oregon	-122.6212945	45.56019065	NA		17.017999492	poor	no_info	15.24 to 30.48 cm	Portland	NA	NA	NA	NA	NA	NA	NA	NA	NA	NA	NA	NA	NA
2010/08/21	inventory_date	Other maple	Acer	Portland	Oregon	-122.6205057	45.55877244	NA	4935-4937 Ne 42Nd Ave	10.9220004826	good	no_info	0 to 15.24 cm	Portland	NA	NA	NA	NA	NA	NA	NA	NA	NA	NA	NA	NA	NA
2010/08/21	inventory_date	Other maple	Acer	Portland	Oregon	-122.620505	45.55885508	NA	4935-4937 Ne 42Nd Ave	15.24	good	no_info	0 to 15.24 cm	Portland	NA	NA	NA	NA	NA	NA	NA	NA	NA	NA	NA	NA	NA
2010/08/21	inventory_date	Other maple	Acer	Portland	Oregon	-122.6209303	45.56089265	NA	4116 Ne Roselawn St	7.3660002286	fair	no_info	0 to 15.24 cm	Portland	NA	NA	NA	NA	NA	NA	NA	NA	NA	NA	NA	NA	NA
2010/08/21	inventory_date	Other maple	Acer	Portland	Oregon	-122.6210154	45.56089196	NA	4108 Ne Roselawn St	6.0960002286	poor	no_info	0 to 15.24 cm	Portland	NA	NA	NA	NA	NA	NA	NA	NA	NA	NA	NA	NA	NA
2010/08/21	inventory_date	Other maple	Acer	Portland	Oregon	-122.6210841	45.56088981	NA	4108 Ne Roselawn St	5.08	fair	no_info	0 to 15.24 cm	Portland	NA	NA	NA	NA	NA	NA	NA	NA	NA	NA	NA	NA	NA
2010/08/21	inventory_date	Zelkova	Zelkova serrata	Portland	Oregon	-122.6273646	45.57007175	NA	3571 Ne Portland Blvd	5.08	good	introduced	0 to 15.24 cm	Portland	NA	NA	NA	NA	NA	NA	NA	NA	NA	NA	NA	NA	NA
2010/09/08	inventory_date	Crabapple	Malus	Portland	Oregon	-122.6290013	45.57005557	NA	3417 Ne Portland Blvd	1.27	good	no_info	0 to 15.24 cm	Portland	NA	NA	NA	NA	NA	NA	NA	NA	NA	NA	NA	NA	NA
2010/09/08	inventory_date	Crabapple	Malus	Portland	Oregon	-122.6290379	45.57005489	NA	3417 Ne Portland Blvd	1.27	good	no_info	0 to 15.24 cm	Portland	NA	NA	NA	NA	NA	NA	NA	NA	NA	NA	NA	NA	NA
2010/09/08	inventory_date	Other maple	Acer	Portland	Oregon	-122.6304762	45.57074006	NA	3305 Ne Liberty St	6.8580001016	good	no_info	0 to 15.24 cm	Portland	NA	NA	NA	NA	NA	NA	NA	NA	NA	NA	NA	NA	NA
2010/09/08	inventory_date	Other maple	Acer	Portland	Oregon	-122.6304284	45.57073996	NA	3305 Ne Liberty St	7.111999873	good	no_info	0 to 15.24 cm	Portland	NA	NA	NA	NA	NA	NA	NA	NA	NA	NA	NA	NA	NA
2010/09/08	inventory_date	Other maple	Acer	Portland	Oregon	-122.630375	45.57073996	NA	3305 Ne Liberty St	6.603999746	good	no_info	0 to 15.24 cm	Portland	NA	NA	NA	NA	NA	NA	NA	NA	NA	NA	NA	NA	NA
2010/09/08	inventory_date	Other maple	Acer	Portland	Oregon	-122.6266651	45.57076715	NA	3607 Ne Liberty St	1.27	good	no_info	0 to 15.24 cm	Portland	NA	NA	NA	NA	NA	NA	NA	NA	NA	NA	NA	NA	NA
2010/09/08	inventory_date	Cherry	Prunus	Portland	Oregon	-122.6263686	45.57076968	NA	3621 Ne Liberty St	54.61	fair	no_info	45.72 to 60.96 cm	Portland	NA	NA	NA	NA	NA	NA	NA	NA	NA	NA	NA	NA	NA
2010/09/08	inventory_date	Cherry	Prunus	Portland	Oregon	-122.626311	45.57077074	NA	3621 Ne Liberty St	60.4519980442	fair	no_info	45.72 to 60.96 cm	Portland	NA	NA	NA	NA	NA	NA	NA	NA	NA	NA	NA	NA	NA
2010/09/08	inventory_date	Other maple	Acer	Portland	Oregon	-122.6268708	45.57081568	NA	3607 Ne Liberty St	5.333999746	good	no_info	0 to 15.24 cm	Portland	NA	NA	NA	NA	NA	NA	NA	NA	NA	NA	NA	NA	NA
2010/09/08	inventory_date	Other maple	Acer	Portland	Oregon	-122.6268704	45.57084333	NA	3607 Ne Liberty St	2.54	fair	no_info	0 to 15.24 cm	Portland	NA	NA	NA	NA	NA	NA	NA	NA	NA	NA	NA	NA	NA
2010/09/08	inventory_date	Other maple	Acer	Portland	Oregon	-122.6268704	45.57095587	NA	6616 Ne 36th Ave	1.27	good	no_info	0 to 15.24 cm	Portland	NA	NA	NA	NA	NA	NA	NA	NA	NA	NA	NA	NA	NA
2010/09/08	inventory_date	Other maple	Acer	Portland	Oregon	-122.626873	45.57102493	NA	6616 Ne 36th Ave	1.7779999492	fair	no_info	0 to 15.24 cm	Portland	NA	NA	NA	NA	NA	NA	NA	NA	NA	NA	NA	NA	NA
2010/09/08	inventory_date	Cherry	Prunus	Portland	Oregon	-122.6275922	45.57142429	NA	3555 Ne Lombard Ct	9.9060002286	good	no_info	0 to 15.24 cm	Portland	NA	NA	NA	NA	NA	NA	NA	NA	NA	NA	NA	NA	NA
2010/09/08	inventory_date	Other maple	Acer	Portland	Oregon	-122.6279926	45.5714929	NA	3535 Ne Lombard Ct	20.0660002286	good	no_info	15.24 to 30.48 cm	Portland	NA	NA	NA	NA	NA	NA	NA	NA	NA	NA	NA	NA	NA
2010/09/08	inventory_date	Other maple	Acer	Portland	Oregon	-122.6285967	45.57159624	NA	3505 Ne Lombard Ct	14.223999746	good	no_info	0 to 15.24 cm	Portland	NA	NA	NA	NA	NA	NA	NA	NA	NA	NA	NA	NA	NA
2010/09/08	inventory_date	Other maple	Acer	Portland	Oregon	-122.6286547	45.57160702	NA	3505 Ne Lombard Ct	17.2720004826	good	no_info	15.24 to 30.48 cm	Portland	NA	NA	NA	NA	NA	NA	NA	NA	NA	NA	NA	NA	NA
2010/08/21	inventory_date	Cherry	Prunus	Portland	Oregon	-122.6285674	45.56122904	NA	3516 Ne Emerson St	21.3359990094	fair	no_info	15.24 to 30.48 cm	Portland	NA	NA	NA	NA	NA	NA	NA	NA	NA	NA	NA	NA	NA
2010/08/21	inventory_date	Cherry	Prunus	Portland	Oregon	-122.6285691	45.56114538	NA	3516 Ne Emerson St	17.78	poor	no_info	15.24 to 30.48 cm	Portland	NA	NA	NA	NA	NA	NA	NA	NA	NA	NA	NA	NA	NA
2010/08/21	inventory_date	Cherry	Prunus	Portland	Oregon	-122.6285741	45.56088925	NA	5220 Ne 35th Ave	74.93	fair	no_info	60.96 to 76.2 cm	Portland	NA	NA	NA	NA	NA	NA	NA	NA	NA	NA	NA	NA	NA
2010/08/21	inventory_date	Cherry	Prunus	Portland	Oregon	-122.6285745	45.56083461	NA	5220 Ne 35th Ave	62.23	fair	no_info	60.96 to 76.2 cm	Portland	NA	NA	NA	NA	NA	NA	NA	NA	NA	NA	NA	NA	NA
2010/08/21	inventory_date	Crabapple	Malus	Portland	Oregon	-122.6285723	45.56071006	NA	5210 Ne 35th Ave	14.477999492	poor	no_info	0 to 15.24 cm	Portland	NA	NA	NA	NA	NA	NA	NA	NA	NA	NA	NA	NA	NA
2010/08/21	inventory_date	Crabapple	Malus	Portland	Oregon	-122.6285743	45.56076464	NA	5210 Ne 35th Ave	12.7	poor	no_info	0 to 15.24 cm	Portland	NA	NA	NA	NA	NA	NA	NA	NA	NA	NA	NA	NA	NA
2010/08/21	inventory_date	Other maple	Acer	Portland	Oregon	-122.6285701	45.56039432	NA	5132 Ne 35th Ave	17.2720004826	good	no_info	15.24 to 30.48 cm	Portland	NA	NA	NA	NA	NA	NA	NA	NA	NA	NA	NA	NA	NA
2010/08/21	inventory_date	Other maple	Acer	Portland	Oregon	-122.6285748	45.56032254	NA	5132 Ne 35th Ave	17.017999492	good	no_info	15.24 to 30.48 cm	Portland	NA	NA	NA	NA	NA	NA	NA	NA	NA	NA	NA	NA	NA
2010/08/21	inventory_date	Other maple	Acer	Portland	Oregon	-122.628574	45.56030207	NA	5132 Ne 35th Ave	1.27	good	no_info	0 to 15.24 cm	Portland	NA	NA	NA	NA	NA	NA	NA	NA	NA	NA	NA	NA	NA
2010/08/21	inventory_date	Crabapple	Malus	Portland	Oregon	-122.628276	45.55987233	NA	3509 Ne Webster St	18.7960002286	poor	no_info	15.24 to 30.48 cm	Portland	NA	NA	NA	NA	NA	NA	NA	NA	NA	NA	NA	NA	NA
2010/08/21	inventory_date	Other maple	Acer	Portland	Oregon	-122.6277891	45.55978234	NA	3530 Ne Webster St	3.0480001016	good	no_info	0 to 15.24 cm	Portland	NA	NA	NA	NA	NA	NA	NA	NA	NA	NA	NA	NA	NA
2010/08/21	inventory_date	Other maple	Acer	Portland	Oregon	-122.6279542	45.55977928	NA	3530 Ne Webster St	2.2859999238	good	no_info	0 to 15.24 cm	Portland	NA	NA	NA	NA	NA	NA	NA	NA	NA	NA	NA	NA	NA
2010/08/21	inventory_date	Cherry	Prunus	Portland	Oregon	-122.6295927	45.55973529	NA	5044 Ne 34th Ave	38.3540009652	fair	no_info	30.48 to 45.72 cm	Portland	NA	NA	NA	NA	NA	NA	NA	NA	NA	NA	NA	NA	NA
2010/08/21	inventory_date	Cherry	Prunus	Portland	Oregon	-122.6295909	45.55968924	NA	5044 Ne 34th Ave	36.067999492	fair	no_info	30.48 to 45.72 cm	Portland	NA	NA	NA	NA	NA	NA	NA	NA	NA	NA	NA	NA	NA
2010/08/21	inventory_date	Cherry	Prunus	Portland	Oregon	-122.6295917	45.55964314	NA	5044 Ne 34th Ave	26.67	fair	no_info	15.24 to 30.48 cm	Portland	NA	NA	NA	NA	NA	NA	NA	NA	NA	NA	NA	NA	NA
2010/08/21	inventory_date	Cherry	Prunus	Portland	Oregon	-122.6295898	45.55959368	NA	5034 Ne 34th Ave	5.333999746	good	no_info	0 to 15.24 cm	Portland	NA	NA	NA	NA	NA	NA	NA	NA	NA	NA	NA	NA	NA
2010/08/21	inventory_date	Other maple	Acer	Portland	Oregon	-122.6295914	45.55944173	NA	5024 Ne 34th Ave	29.9720004826	good	no_info	15.24 to 30.48 cm	Portland	NA	NA	NA	NA	NA	NA	NA	NA	NA	NA	NA	NA	NA
2010/08/21	inventory_date	Other maple	Acer	Portland	Oregon	-122.6295893	45.55938715	NA	5024 Ne 34th Ave	32.5120004826	good	no_info	30.48 to 45.72 cm	Portland	NA	NA	NA	NA	NA	NA	NA	NA	NA	NA	NA	NA	NA
2010/08/21	inventory_date	Other maple	Acer	Portland	Oregon	-122.6295911	45.55904573	NA	4950 Ne 34th Ave	33.2740009652	good	no_info	30.48 to 45.72 cm	Portland	NA	NA	NA	NA	NA	NA	NA	NA	NA	NA	NA	NA	NA
2010/08/21	inventory_date	Other maple	Acer	Portland	Oregon	-122.6295876	45.55895363	NA	4942 Ne 34th Ave	17.2720004826	fair	no_info	15.24 to 30.48 cm	Portland	NA	NA	NA	NA	NA	NA	NA	NA	NA	NA	NA	NA	NA
2010/08/21	inventory_date	Other maple	Acer	Portland	Oregon	-122.6295909	45.55884603	NA	4942 Ne 34th Ave	21.8440009652	good	no_info	15.24 to 30.48 cm	Portland	NA	NA	NA	NA	NA	NA	NA	NA	NA	NA	NA	NA	NA
2010/08/21	inventory_date	Other maple	Acer	Portland	Oregon	-122.6295905	45.55877093	NA	4924 Ne 34th Ave	15.747999492	good	no_info	15.24 to 30.48 cm	Portland	NA	NA	NA	NA	NA	NA	NA	NA	NA	NA	NA	NA	NA
2010/08/21	inventory_date	Other maple	Acer	Portland	Oregon	-122.6295928	45.55870432	NA	4924 Ne 34th Ave	22.097999492	good	no_info	15.24 to 30.48 cm	Portland	NA	NA	NA	NA	NA	NA	NA	NA	NA	NA	NA	NA	NA
2010/08/21	inventory_date	Other maple	Acer	Portland	Oregon	-122.6295889	45.5585337	NA	4910 Ne 34th Ave	4.8259999238	good	no_info	0 to 15.24 cm	Portland	NA	NA	NA	NA	NA	NA	NA	NA	NA	NA	NA	NA	NA
2010/08/21	inventory_date	Elm	Ulmus	Portland	Oregon	-122.6290257	45.55835296	NA	4907 Ne 35th Ave	26.67	good	no_info	15.24 to 30.48 cm	Portland	NA	NA	NA	NA	NA	NA	NA	NA	NA	NA	NA	NA	NA
2010/08/21	inventory_date	Elm	Ulmus	Portland	Oregon	-122.6289162	45.55834987	NA	4907 Ne 35th Ave	23.6220004826	good	no_info	15.24 to 30.48 cm	Portland	NA	NA	NA	NA	NA	NA	NA	NA	NA	NA	NA	NA	NA
2010/08/21	inventory_date	Elm	Ulmus	Portland	Oregon	-122.6288167	45.55835171	NA	4907 Ne 35th Ave	25.907999492	good	no_info	15.24 to 30.48 cm	Portland	NA	NA	NA	NA	NA	NA	NA	NA	NA	NA	NA	NA	NA
2010/08/21	inventory_date	Cherry	Prunus	Portland	Oregon	-122.6287214	45.55846783	NA	4907 Ne 35th Ave	66.2940009652	fair	no_info	60.96 to 76.2 cm	Portland	NA	NA	NA	NA	NA	NA	NA	NA	NA	NA	NA	NA	NA
2010/08/21	inventory_date	Zelkova	Zelkova serrata	Portland	Oregon	-122.6287197	45.55965246	NA	3434 Ne Webster St	5.5880001016	good	introduced	0 to 15.24 cm	Portland	NA	NA	NA	NA	NA	NA	NA	NA	NA	NA	NA	NA	NA
2010/08/21	inventory_date	Zelkova	Zelkova serrata	Portland	Oregon	-122.6287225	45.55972751	NA	3434 Ne Webster St	5.08	good	introduced	0 to 15.24 cm	Portland	NA	NA	NA	NA	NA	NA	NA	NA	NA	NA	NA	NA	NA
2010/08/21	inventory_date	Other maple	Acer	Portland	Oregon	-122.6285793	45.55934269	NA	5018 Ne 35th Ave	1.27	fair	no_info	0 to 15.24 cm	Portland	NA	NA	NA	NA	NA	NA	NA	NA	NA	NA	NA	NA	NA
2010/08/21	inventory_date	Other maple	Acer	Portland	Oregon	-122.6285752	45.55929839	NA	5018 Ne 35th Ave	1.27	good	no_info	0 to 15.24 cm	Portland	NA	NA	NA	NA	NA	NA	NA	NA	NA	NA	NA	NA	NA
2010/08/21	inventory_date	Cherry	Prunus	Portland	Oregon	-122.6285764	45.55855415	NA	3509 Ne Alberta Ct	35.8140009652	poor	no_info	30.48 to 45.72 cm	Portland	NA	NA	NA	NA	NA	NA	NA	NA	NA	NA	NA	NA	NA
2010/08/21	inventory_date	Cherry	Prunus	Portland	Oregon	-122.6284717	45.55835297	NA	3509 Ne Alberta Ct	34.5440009652	poor	no_info	30.48 to 45.72 cm	Portland	NA	NA	NA	NA	NA	NA	NA	NA	NA	NA	NA	NA	NA
2010/08/21	inventory_date	Cherry	Prunus	Portland	Oregon	-122.6284133	45.55835234	NA	3509 Ne Alberta Ct	28.7020004826	poor	no_info	15.24 to 30.48 cm	Portland	NA	NA	NA	NA	NA	NA	NA	NA	NA	NA	NA	NA	NA
[truncated: 216,603 more rows]
