# Supplementary material for: Species clustering, climate effects, and introduced species in 5 million city trees across 63 US cities
Source: eLife. 2022 Sep 27;11:e77891. doi: 10.7554/eLife.77891 (PMC9578703; doi:10.7554/eLife.77891)
Supplement: Figure 1—source data 1. — This zipped file includes all of the cleaned data used in the study (63 spreadsheets, one for each city, where each row is a tree). It is available on Dryad at https://doi.org/10.5061/dryad.2jm63xsrf. [file elife-77891-fig1-data1.zip › Buffalo_Final_2022-06-18.csv]

city_ID	common_name	scientific_name	city	state	longitude_coordinate	latitude_coordinate	address	location_name	district	native	greater_metro	tree_ID	planted_date	most_recent_observation	retired_date	most_recent_observation_type	location_type	zipcode	neighborhood	ward	overhead_utility	diameter_breast_height_CM	condition	height_M	height_binned_M	diameter_breast_height_binned_CM	percent_population
960	Vacant	NA	Buffalo	New York	-78.83282952	42.89686247	86 Sobieski St	0	Fillmore	no_info	Buffalo	NA	NA	NA	NA	NA	NA	NA	NA	NA	NA	NA	NA	NA	NA	NA	NA
13859	Vacant	NA	Buffalo	New York	-78.86415594	42.89856662	120 Carlton St	0	Ellicott	no_info	Buffalo	NA	NA	NA	NA	NA	NA	NA	NA	NA	NA	NA	NA	NA	NA	NA	NA
24179	Vacant	NA	Buffalo	New York	-78.84775227	42.91015152	166 Landon St	0	Ellicott	no_info	Buffalo	NA	NA	NA	NA	NA	NA	NA	NA	NA	NA	NA	NA	NA	NA	NA	NA
13630	Vacant	NA	Buffalo	New York	-78.85192796	42.88050517	614 Eagle St East	0	Ellicott	no_info	Buffalo	NA	NA	NA	NA	NA	NA	NA	NA	NA	NA	NA	NA	NA	NA	NA	NA
15702	Vacant	NA	Buffalo	New York	-78.85959388	42.88815437	371 Hickory St	0	Ellicott	no_info	Buffalo	NA	NA	NA	NA	NA	NA	NA	NA	NA	NA	NA	NA	NA	NA	NA	NA
10633	Vacant	NA	Buffalo	New York	-78.86201109	42.90673142	1233 Michigan Av	0	Ellicott	no_info	Buffalo	NA	NA	NA	NA	NA	NA	NA	NA	NA	NA	NA	NA	NA	NA	NA	NA
12155	Vacant	NA	Buffalo	New York	-78.84663135	42.90819764	228 Kingsley St	0	Ellicott	no_info	Buffalo	NA	NA	NA	NA	NA	NA	NA	NA	NA	NA	NA	NA	NA	NA	NA	NA
6232	Vacant	NA	Buffalo	New York	-78.83383007	42.87781843	1108 Clinton St	0	Fillmore	no_info	Buffalo	NA	NA	NA	NA	NA	NA	NA	NA	NA	NA	NA	NA	NA	NA	NA	NA
5156	Vacant	NA	Buffalo	New York	-78.82261613	42.89509287	123 Peck St	0	Fillmore	no_info	Buffalo	NA	NA	NA	NA	NA	NA	NA	NA	NA	NA	NA	NA	NA	NA	NA	NA
5108	Vacant	NA	Buffalo	New York	-78.81553488	42.89621838	1627 Broadway St	0	Fillmore	no_info	Buffalo	NA	NA	NA	NA	NA	NA	NA	NA	NA	NA	NA	NA	NA	NA	NA	NA
6933	Vacant	NA	Buffalo	New York	-78.83429955	42.87870505	33 Lewis St	0	Fillmore	no_info	Buffalo	NA	NA	NA	NA	NA	NA	NA	NA	NA	NA	NA	NA	NA	NA	NA	NA
5727	Vacant	NA	Buffalo	New York	-78.84564406	42.87732534	33 Lord St	0	Fillmore	no_info	Buffalo	NA	NA	NA	NA	NA	NA	NA	NA	NA	NA	NA	NA	NA	NA	NA	NA
16643	Vacant	NA	Buffalo	New York	-78.85009137	42.881263	652 Clinton St	0	Ellicott	no_info	Buffalo	NA	NA	NA	NA	NA	NA	NA	NA	NA	NA	NA	NA	NA	NA	NA	NA
20382	Vacant	NA	Buffalo	New York	-78.88169037	42.87994787	188 Erie St	0	Fillmore	no_info	Buffalo	NA	NA	NA	NA	NA	NA	NA	NA	NA	NA	NA	NA	NA	NA	NA	NA
10602	Vacant	NA	Buffalo	New York	-78.84496949	42.88367469	246 Howard St	0	Fillmore	no_info	Buffalo	NA	NA	NA	NA	NA	NA	NA	NA	NA	NA	NA	NA	NA	NA	NA	NA
877	Vacant	NA	Buffalo	New York	-78.83656011	42.8977704	147 Mills St	0	Fillmore	no_info	Buffalo	NA	NA	NA	NA	NA	NA	NA	NA	NA	NA	NA	NA	NA	NA	NA	NA
2189	Vacant	NA	Buffalo	New York	-78.83034251	42.89099391	48 Newton St	0	Fillmore	no_info	Buffalo	NA	NA	NA	NA	NA	NA	NA	NA	NA	NA	NA	NA	NA	NA	NA	NA
24425	Vacant	NA	Buffalo	New York	-78.82575058	42.92941553	89 Pembroke Av	0	Masten	no_info	Buffalo	NA	NA	NA	NA	NA	NA	NA	NA	NA	NA	NA	NA	NA	NA	NA	NA
8898	Vacant	NA	Buffalo	New York	-78.8489324	42.88908885	464 Emslie St	0	Ellicott	no_info	Buffalo	NA	NA	NA	NA	NA	NA	NA	NA	NA	NA	NA	NA	NA	NA	NA	NA
925	Vacant	NA	Buffalo	New York	-78.82009069	42.89793083	62 Liddell St	0	Fillmore	no_info	Buffalo	NA	NA	NA	NA	NA	NA	NA	NA	NA	NA	NA	NA	NA	NA	NA	NA
10688	Vacant	NA	Buffalo	New York	-78.86477097	42.90582845	80 Dodge St	0	Ellicott	no_info	Buffalo	NA	NA	NA	NA	NA	NA	NA	NA	NA	NA	NA	NA	NA	NA	NA	NA
89911	Vacant	NA	Buffalo	New York	-78.80217778	42.8685251	272 Ogden St South	0	Lovejoy	no_info	Buffalo	NA	NA	NA	NA	NA	NA	NA	NA	NA	NA	NA	NA	NA	NA	NA	NA
23237	Vacant	NA	Buffalo	New York	-78.82146393	42.91946464	157 Cornwall Av	0	Masten	no_info	Buffalo	NA	NA	NA	NA	NA	NA	NA	NA	NA	NA	NA	NA	NA	NA	NA	NA
11769	Vacant	NA	Buffalo	New York	-78.85630018	42.89921359	124 Grape St	0	Ellicott	no_info	Buffalo	NA	NA	NA	NA	NA	NA	NA	NA	NA	NA	NA	NA	NA	NA	NA	NA
12538	Vacant	NA	Buffalo	New York	-78.86154078	42.8919952	491 Hickory St	0	Ellicott	no_info	Buffalo	NA	NA	NA	NA	NA	NA	NA	NA	NA	NA	NA	NA	NA	NA	NA	NA
2989	Vacant	NA	Buffalo	New York	-78.82545238	42.90928406	370 Urban St	0	Fillmore	no_info	Buffalo	NA	NA	NA	NA	NA	NA	NA	NA	NA	NA	NA	NA	NA	NA	NA	NA
10223	Vacant	NA	Buffalo	New York	-78.85065502	42.90745956	434 Northampton St	0	Ellicott	no_info	Buffalo	NA	NA	NA	NA	NA	NA	NA	NA	NA	NA	NA	NA	NA	NA	NA	NA
13975	Vacant	NA	Buffalo	New York	-78.85647221	42.91007206	223 Laurel St	0	Ellicott	no_info	Buffalo	NA	NA	NA	NA	NA	NA	NA	NA	NA	NA	NA	NA	NA	NA	NA	NA
465	Vacant	NA	Buffalo	New York	-78.84298391	42.89165602	301 Coit St	0	Fillmore	no_info	Buffalo	NA	NA	NA	NA	NA	NA	NA	NA	NA	NA	NA	NA	NA	NA	NA	NA
8592	Vacant	NA	Buffalo	New York	-78.85456327	42.90941498	316 Riley St	0	Ellicott	no_info	Buffalo	NA	NA	NA	NA	NA	NA	NA	NA	NA	NA	NA	NA	NA	NA	NA	NA
24178	Vacant	NA	Buffalo	New York	-78.84305111	42.91055809	900 Humboldt Pkwy	0	Ellicott	no_info	Buffalo	NA	NA	NA	NA	NA	NA	NA	NA	NA	NA	NA	NA	NA	NA	NA	NA
12029	Vacant	NA	Buffalo	New York	-78.86363654	42.90876992	39 Holland Pl	0	Ellicott	no_info	Buffalo	NA	NA	NA	NA	NA	NA	NA	NA	NA	NA	NA	NA	NA	NA	NA	NA
22556	Vacant	NA	Buffalo	New York	-78.83378061	42.90905487	141 Urban St	0	Masten	no_info	Buffalo	NA	NA	NA	NA	NA	NA	NA	NA	NA	NA	NA	NA	NA	NA	NA	NA
5967	Vacant	NA	Buffalo	New York	-78.84239368	42.88069486	381 Bristol St	0	Fillmore	no_info	Buffalo	NA	NA	NA	NA	NA	NA	NA	NA	NA	NA	NA	NA	NA	NA	NA	NA
15753	Vacant	NA	Buffalo	New York	-78.8590793	42.88687499	290 Hickory St	0	Ellicott	no_info	Buffalo	NA	NA	NA	NA	NA	NA	NA	NA	NA	NA	NA	NA	NA	NA	NA	NA
12232	Vacant	NA	Buffalo	New York	-78.85801372	42.90205523	277 North St East	0	Ellicott	no_info	Buffalo	NA	NA	NA	NA	NA	NA	NA	NA	NA	NA	NA	NA	NA	NA	NA	NA
6890	Vacant	NA	Buffalo	New York	-78.83488106	42.879612	56 Jones St	0	Fillmore	no_info	Buffalo	NA	NA	NA	NA	NA	NA	NA	NA	NA	NA	NA	NA	NA	NA	NA	NA
3309	shrub	NA	Buffalo	New York	-78.8710362	42.88268129	45 Oak St	0	Ellicott	no_info	Buffalo	NA	NA	NA	NA	NA	NA	NA	NA	NA	NA	NA	NA	NA	NA	NA	NA
2454	Vacant	NA	Buffalo	New York	-78.81618417	42.90599212	51 Goembel Av	0	Lovejoy	no_info	Buffalo	NA	NA	NA	NA	NA	NA	NA	NA	NA	NA	NA	NA	NA	NA	NA	NA
11772	Vacant	NA	Buffalo	New York	-78.8571265	42.89936971	157 Peach St	0	Ellicott	no_info	Buffalo	NA	NA	NA	NA	NA	NA	NA	NA	NA	NA	NA	NA	NA	NA	NA	NA
4387	Vacant	NA	Buffalo	New York	-78.84243526	42.89932229	254 Reed St	0	Fillmore	no_info	Buffalo	NA	NA	NA	NA	NA	NA	NA	NA	NA	NA	NA	NA	NA	NA	NA	NA
22527	Vacant	NA	Buffalo	New York	-78.83735537	42.90932961	43 Urban St	0	Masten	no_info	Buffalo	NA	NA	NA	NA	NA	NA	NA	NA	NA	NA	NA	NA	NA	NA	NA	NA
2559	Vacant	NA	Buffalo	New York	-78.82475381	42.9035258	300 Walden Av	0	Fillmore	no_info	Buffalo	NA	NA	NA	NA	NA	NA	NA	NA	NA	NA	NA	NA	NA	NA	NA	NA
18645	Vacant	NA	Buffalo	New York	-78.84099412	42.88653083	53 Townsend St	0	Fillmore	no_info	Buffalo	NA	NA	NA	NA	NA	NA	NA	NA	NA	NA	NA	NA	NA	NA	NA	NA
23555	Vacant	NA	Buffalo	New York	-78.82127868	42.91085716	45 Nevada Av	0	Fillmore	no_info	Buffalo	NA	NA	NA	NA	NA	NA	NA	NA	NA	NA	NA	NA	NA	NA	NA	NA
9980	Vacant	NA	Buffalo	New York	-78.85288733	42.90932496	359 Riley St	0	Ellicott	no_info	Buffalo	NA	NA	NA	NA	NA	NA	NA	NA	NA	NA	NA	NA	NA	NA	NA	NA
11609	Vacant	NA	Buffalo	New York	-78.85778782	42.90844865	120 Eaton St	0	Ellicott	no_info	Buffalo	NA	NA	NA	NA	NA	NA	NA	NA	NA	NA	NA	NA	NA	NA	NA	NA
6786	Vacant	NA	Buffalo	New York	-78.83573609	42.88194242	28 Thomas St	0	Fillmore	no_info	Buffalo	NA	NA	NA	NA	NA	NA	NA	NA	NA	NA	NA	NA	NA	NA	NA	NA
23357	Vacant	NA	Buffalo	New York	-78.82237117	42.91355691	638 Goodyear Av	0	Fillmore	no_info	Buffalo	NA	NA	NA	NA	NA	NA	NA	NA	NA	NA	NA	NA	NA	NA	NA	NA
12520	Vacant	NA	Buffalo	New York	-78.85580807	42.89265792	20 Kane St	0	Ellicott	no_info	Buffalo	NA	NA	NA	NA	NA	NA	NA	NA	NA	NA	NA	NA	NA	NA	NA	NA
22214	Vacant	NA	Buffalo	New York	-78.82159108	42.9171985	84 Cornwall Av	0	Masten	no_info	Buffalo	NA	NA	NA	NA	NA	NA	NA	NA	NA	NA	NA	NA	NA	NA	NA	NA
2508	Stump	NA	Buffalo	New York	-78.83337268	42.90463469	1227 Genesee St	0	Masten	no_info	Buffalo	NA	NA	NA	NA	NA	NA	NA	NA	NA	NA	NA	NA	NA	NA	NA	NA
90024	Vacant	NA	Buffalo	New York	-78.8001046	42.86623858	47 Pierce St South	0	Lovejoy	no_info	Buffalo	NA	NA	NA	NA	NA	NA	NA	NA	NA	NA	NA	NA	NA	NA	NA	NA
7867	Vacant	NA	Buffalo	New York	-78.85090768	42.87136423	713 Perry St	0	Fillmore	no_info	Buffalo	NA	NA	NA	NA	NA	NA	NA	NA	NA	NA	NA	NA	NA	NA	NA	NA
2521	Vacant	NA	Buffalo	New York	-78.8211569	42.90442543	302 Koons Av	0	Fillmore	no_info	Buffalo	NA	NA	NA	NA	NA	NA	NA	NA	NA	NA	NA	NA	NA	NA	NA	NA
7835	Vacant	NA	Buffalo	New York	-78.85673326	42.87146897	390 Fulton St	0	Fillmore	no_info	Buffalo	NA	NA	NA	NA	NA	NA	NA	NA	NA	NA	NA	NA	NA	NA	NA	NA
2700	Vacant	NA	Buffalo	New York	-78.8433977	42.89532879	115 Guilford St	0	Fillmore	no_info	Buffalo	NA	NA	NA	NA	NA	NA	NA	NA	NA	NA	NA	NA	NA	NA	NA	NA
4618	Vacant	NA	Buffalo	New York	-78.82480898	42.8932749	86 Person St	0	Fillmore	no_info	Buffalo	NA	NA	NA	NA	NA	NA	NA	NA	NA	NA	NA	NA	NA	NA	NA	NA
9974	Vacant	NA	Buffalo	New York	-78.85378467	42.90934171	341 Riley St	0	Ellicott	no_info	Buffalo	NA	NA	NA	NA	NA	NA	NA	NA	NA	NA	NA	NA	NA	NA	NA	NA
14326	Vacant	NA	Buffalo	New York	-78.85860669	42.8838046	213 Hickory St	0	Ellicott	no_info	Buffalo	NA	NA	NA	NA	NA	NA	NA	NA	NA	NA	NA	NA	NA	NA	NA	NA
48732	Vacant	NA	Buffalo	New York	-78.87735118	42.92362615	142 Bidwell Pkwy	0	Delaware	no_info	Buffalo	NA	NA	NA	NA	NA	NA	NA	NA	NA	NA	NA	NA	NA	NA	NA	NA
154	Vacant	NA	Buffalo	New York	-78.83454789	42.90255466	312 Loepere St	0	Fillmore	no_info	Buffalo	NA	NA	NA	NA	NA	NA	NA	NA	NA	NA	NA	NA	NA	NA	NA	NA
13373	Vacant	NA	Buffalo	New York	-78.85298378	42.89451844	516 Madison St	0	Ellicott	no_info	Buffalo	NA	NA	NA	NA	NA	NA	NA	NA	NA	NA	NA	NA	NA	NA	NA	NA
878	Vacant	NA	Buffalo	New York	-78.83272147	42.89771571	122 Sobieski St	0	Fillmore	no_info	Buffalo	NA	NA	NA	NA	NA	NA	NA	NA	NA	NA	NA	NA	NA	NA	NA	NA
21295	Vacant	NA	Buffalo	New York	-78.88203025	42.88881933	57 Seventh St	0	Fillmore	no_info	Buffalo	NA	NA	NA	NA	NA	NA	NA	NA	NA	NA	NA	NA	NA	NA	NA	NA
12338	Vacant	NA	Buffalo	New York	-78.85137104	42.89923381	67 Cayuga St	0	Ellicott	no_info	Buffalo	NA	NA	NA	NA	NA	NA	NA	NA	NA	NA	NA	NA	NA	NA	NA	NA
101578	Stump	NA	Buffalo	New York	-78.86437825	42.93481281	414 Parkside Av	Delaware	Delaware	no_info	Buffalo	NA	NA	NA	NA	NA	NA	NA	NA	NA	NA	NA	NA	NA	NA	NA	NA
25814	Vacant	NA	Buffalo	New York	-78.82712714	42.92719934	51 Sussex St	0	Masten	no_info	Buffalo	NA	NA	NA	NA	NA	NA	NA	NA	NA	NA	NA	NA	NA	NA	NA	NA
30428	Vacant	NA	Buffalo	New York	-78.89130618	42.90050768	617 Niagara St	0	Niagara	no_info	Buffalo	NA	NA	NA	NA	NA	NA	NA	NA	NA	NA	NA	NA	NA	NA	NA	NA
28406	Vacant	NA	Buffalo	New York	-78.83752174	42.93607233	125 Rodney Av	0	Masten	no_info	Buffalo	NA	NA	NA	NA	NA	NA	NA	NA	NA	NA	NA	NA	NA	NA	NA	NA
29572	Vacant	NA	Buffalo	New York	-78.84740213	42.91928907	340 Northland Av	0	Masten	no_info	Buffalo	NA	NA	NA	NA	NA	NA	NA	NA	NA	NA	NA	NA	NA	NA	NA	NA
26306	Vacant	NA	Buffalo	New York	-78.82940484	42.93624269	126 Marigold Av	0	Masten	no_info	Buffalo	NA	NA	NA	NA	NA	NA	NA	NA	NA	NA	NA	NA	NA	NA	NA	NA
96070	Vacant	NA	Buffalo	New York	-78.86873113	42.93465023	2182 Delaware Av	Delaware	North	no_info	Buffalo	NA	NA	NA	NA	NA	NA	NA	NA	NA	NA	NA	NA	NA	NA	NA	NA
33292	Vacant	NA	Buffalo	New York	-78.8406311	42.93170539	178 Dewey Av	0	Masten	no_info	Buffalo	NA	NA	NA	NA	NA	NA	NA	NA	NA	NA	NA	NA	NA	NA	NA	NA
96086	Vacant	NA	Buffalo	New York	-78.86814437	42.93476889	2182 Delaware Av	Delaware	North	no_info	Buffalo	NA	NA	NA	NA	NA	NA	NA	NA	NA	NA	NA	NA	NA	NA	NA	NA
35903	Vacant	NA	Buffalo	New York	-78.88798977	42.9034724	28 York St	0	Niagara	no_info	Buffalo	NA	NA	NA	NA	NA	NA	NA	NA	NA	NA	NA	NA	NA	NA	NA	NA
24946	Vacant	NA	Buffalo	New York	-78.82565325	42.91279991	17 Hurlock Av	0	Fillmore	no_info	Buffalo	NA	NA	NA	NA	NA	NA	NA	NA	NA	NA	NA	NA	NA	NA	NA	NA
33878	Vacant	NA	Buffalo	New York	-78.83217262	42.91888452	741 Northland Av	0	Masten	no_info	Buffalo	NA	NA	NA	NA	NA	NA	NA	NA	NA	NA	NA	NA	NA	NA	NA	NA
39942	Vacant	NA	Buffalo	New York	-78.88766692	42.91001739	361 Rhode Island St	0	Niagara	no_info	Buffalo	NA	NA	NA	NA	NA	NA	NA	NA	NA	NA	NA	NA	NA	NA	NA	NA
31314	Vacant	NA	Buffalo	New York	-78.84550985	42.92150498	34 Viola Park	0	Masten	no_info	Buffalo	NA	NA	NA	NA	NA	NA	NA	NA	NA	NA	NA	NA	NA	NA	NA	NA
39459	Vacant	NA	Buffalo	New York	-78.88366749	42.90334285	390 Jersey St	0	Niagara	no_info	Buffalo	NA	NA	NA	NA	NA	NA	NA	NA	NA	NA	NA	NA	NA	NA	NA	NA
26144	Vacant	NA	Buffalo	New York	-78.85487851	42.91362607	87 Welker St	0	Masten	no_info	Buffalo	NA	NA	NA	NA	NA	NA	NA	NA	NA	NA	NA	NA	NA	NA	NA	NA
29062	Vacant	NA	Buffalo	New York	-78.83755846	42.93705455	42 Wade Av	0	Masten	no_info	Buffalo	NA	NA	NA	NA	NA	NA	NA	NA	NA	NA	NA	NA	NA	NA	NA	NA
41484	Vacant	NA	Buffalo	New York	-78.89083079	42.91682482	110 Grant St	0	Niagara	no_info	Buffalo	NA	NA	NA	NA	NA	NA	NA	NA	NA	NA	NA	NA	NA	NA	NA	NA
26802	Vacant	NA	Buffalo	New York	-78.82562428	42.92660368	152 Humber Av	0	Masten	no_info	Buffalo	NA	NA	NA	NA	NA	NA	NA	NA	NA	NA	NA	NA	NA	NA	NA	NA
32159	Vacant	NA	Buffalo	New York	-78.8308889	42.92205235	706 Delavan Ave East	0	Masten	no_info	Buffalo	NA	NA	NA	NA	NA	NA	NA	NA	NA	NA	NA	NA	NA	NA	NA	NA
26783	Vacant	NA	Buffalo	New York	-78.8256192	42.92709416	91 Sussex St	0	Masten	no_info	Buffalo	NA	NA	NA	NA	NA	NA	NA	NA	NA	NA	NA	NA	NA	NA	NA	NA
25731	Vacant	NA	Buffalo	New York	-78.82419649	42.93101574	599 Wyoming Av	0	Masten	no_info	Buffalo	NA	NA	NA	NA	NA	NA	NA	NA	NA	NA	NA	NA	NA	NA	NA	NA
37674	Vacant	NA	Buffalo	New York	-78.90454353	42.95873275	48 Eckhert St	0	North	no_info	Buffalo	NA	NA	NA	NA	NA	NA	NA	NA	NA	NA	NA	NA	NA	NA	NA	NA
40098	Vacant	NA	Buffalo	New York	-78.89185391	42.90640691	178 Vermont St	0	Niagara	no_info	Buffalo	NA	NA	NA	NA	NA	NA	NA	NA	NA	NA	NA	NA	NA	NA	NA	NA
29800	Vacant	NA	Buffalo	New York	-78.83408371	42.9305062	132 Drexel St	0	Masten	no_info	Buffalo	NA	NA	NA	NA	NA	NA	NA	NA	NA	NA	NA	NA	NA	NA	NA	NA
37834	Vacant	NA	Buffalo	New York	-78.89400685	42.96169534	90 Dunston Av	0	North	no_info	Buffalo	NA	NA	NA	NA	NA	NA	NA	NA	NA	NA	NA	NA	NA	NA	NA	NA
98609	Vacant	NA	Buffalo	New York	-78.87052747	42.93059774	2182 Delaware Av	Delaware	Delaware	no_info	Buffalo	NA	NA	NA	NA	NA	NA	NA	NA	NA	NA	NA	NA	NA	NA	NA	NA
38010	Vacant	NA	Buffalo	New York	-78.90209483	42.94961115	28 Copeland Pl	0	North	no_info	Buffalo	NA	NA	NA	NA	NA	NA	NA	NA	NA	NA	NA	NA	NA	NA	NA	NA
27070	Vacant	NA	Buffalo	New York	-78.85957506	42.9144524	51 Ferry St East	0	Masten	no_info	Buffalo	NA	NA	NA	NA	NA	NA	NA	NA	NA	NA	NA	NA	NA	NA	NA	NA
31473	Vacant	NA	Buffalo	New York	-78.84444975	42.9204493	11 Regina Pl	0	Masten	no_info	Buffalo	NA	NA	NA	NA	NA	NA	NA	NA	NA	NA	NA	NA	NA	NA	NA	NA
31743	Vacant	NA	Buffalo	New York	-78.84929845	42.92759139	59 Kensington Av	0	Masten	no_info	Buffalo	NA	NA	NA	NA	NA	NA	NA	NA	NA	NA	NA	NA	NA	NA	NA	NA
26660	Vacant	NA	Buffalo	New York	-78.82523013	42.93024288	104 Warwick Av	0	Masten	no_info	Buffalo	NA	NA	NA	NA	NA	NA	NA	NA	NA	NA	NA	NA	NA	NA	NA	NA
41271	Vacant	NA	Buffalo	New York	-78.89210657	42.91851424	232 Auburn Av	0	Niagara	no_info	Buffalo	NA	NA	NA	NA	NA	NA	NA	NA	NA	NA	NA	NA	NA	NA	NA	NA
33462	Vacant	NA	Buffalo	New York	-78.8750355	42.90512575	173 Summer St	0	Niagara	no_info	Buffalo	NA	NA	NA	NA	NA	NA	NA	NA	NA	NA	NA	NA	NA	NA	NA	NA
112188	Vacant	NA	Buffalo	New York	-78.84158201	42.91086951	649 Utica St East	0	Ellicott	no_info	Buffalo	NA	NA	NA	NA	NA	NA	NA	NA	NA	NA	NA	NA	NA	NA	NA	NA
39661	Stump	NA	Buffalo	New York	-78.88757023	42.90136176	264 Jersey St	0	Niagara	no_info	Buffalo	NA	NA	NA	NA	NA	NA	NA	NA	NA	NA	NA	NA	NA	NA	NA	NA
37403	Vacant	NA	Buffalo	New York	-78.89869068	42.96030924	171 Newfield St	0	North	no_info	Buffalo	NA	NA	NA	NA	NA	NA	NA	NA	NA	NA	NA	NA	NA	NA	NA	NA
26490	Vacant	NA	Buffalo	New York	-78.82601572	42.93286915	731 Kensington Av	0	Masten	no_info	Buffalo	NA	NA	NA	NA	NA	NA	NA	NA	NA	NA	NA	NA	NA	NA	NA	NA
26275	Stump	NA	Buffalo	New York	-78.85370496	42.91106916	319 Utica St East	0	Ellicott	no_info	Buffalo	NA	NA	NA	NA	NA	NA	NA	NA	NA	NA	NA	NA	NA	NA	NA	NA
30149	Vacant	NA	Buffalo	New York	-78.85673046	42.91761845	274 Purdy St	0	Masten	no_info	Buffalo	NA	NA	NA	NA	NA	NA	NA	NA	NA	NA	NA	NA	NA	NA	NA	NA
31389	Vacant	NA	Buffalo	New York	-78.8508246	42.92078065	18 Victor Pl	0	Masten	no_info	Buffalo	NA	NA	NA	NA	NA	NA	NA	NA	NA	NA	NA	NA	NA	NA	NA	NA
24965	Vacant	NA	Buffalo	New York	-78.82578949	42.9120821	20 Frankfort Av	0	Fillmore	no_info	Buffalo	NA	NA	NA	NA	NA	NA	NA	NA	NA	NA	NA	NA	NA	NA	NA	NA
32865	Vacant	NA	Buffalo	New York	-78.83359614	42.9230809	303 Chelsea Pl	0	Masten	no_info	Buffalo	NA	NA	NA	NA	NA	NA	NA	NA	NA	NA	NA	NA	NA	NA	NA	NA
24805	Vacant	NA	Buffalo	New York	-78.82065038	42.92428936	351 Northumberland Av	0	Masten	no_info	Buffalo	NA	NA	NA	NA	NA	NA	NA	NA	NA	NA	NA	NA	NA	NA	NA	NA
36154	Vacant	NA	Buffalo	New York	-78.90196528	42.95572275	142 Laird Av	0	North	no_info	Buffalo	NA	NA	NA	NA	NA	NA	NA	NA	NA	NA	NA	NA	NA	NA	NA	NA
98227	Vacant	NA	Buffalo	New York	-78.87433366	42.93144461	2182 Delaware Av	Delaware	Delaware	no_info	Buffalo	NA	NA	NA	NA	NA	NA	NA	NA	NA	NA	NA	NA	NA	NA	NA	NA
37001	Vacant	NA	Buffalo	New York	-78.90859645	42.95149531	2475 Niagara St	0	North	no_info	Buffalo	NA	NA	NA	NA	NA	NA	NA	NA	NA	NA	NA	NA	NA	NA	NA	NA
36189	Vacant	NA	Buffalo	New York	-78.90337922	42.95512767	157 Ross Av	0	North	no_info	Buffalo	NA	NA	NA	NA	NA	NA	NA	NA	NA	NA	NA	NA	NA	NA	NA	NA
32840	Vacant	NA	Buffalo	New York	-78.8312088	42.92338689	48 Amsterdam St	0	Masten	no_info	Buffalo	NA	NA	NA	NA	NA	NA	NA	NA	NA	NA	NA	NA	NA	NA	NA	NA
24833	Vacant	NA	Buffalo	New York	-78.82300042	42.92397372	341 Cambridge Av	0	Masten	no_info	Buffalo	NA	NA	NA	NA	NA	NA	NA	NA	NA	NA	NA	NA	NA	NA	NA	NA
36452	Vacant	NA	Buffalo	New York	-78.88602123	42.92403434	359 Potomac Av	0	Niagara	no_info	Buffalo	NA	NA	NA	NA	NA	NA	NA	NA	NA	NA	NA	NA	NA	NA	NA	NA
33734	Vacant	NA	Buffalo	New York	-78.83776656	42.92002156	537 Delavan Ave East	0	Masten	no_info	Buffalo	NA	NA	NA	NA	NA	NA	NA	NA	NA	NA	NA	NA	NA	NA	NA	NA
42601	Vacant	NA	Buffalo	New York	-78.87143902	42.94866209	72 Wilbury Pl	0	North	no_info	Buffalo	NA	NA	NA	NA	NA	NA	NA	NA	NA	NA	NA	NA	NA	NA	NA	NA
28619	Vacant	NA	Buffalo	New York	-78.83171584	42.93272968	371 Leroy Av	0	Masten	no_info	Buffalo	NA	NA	NA	NA	NA	NA	NA	NA	NA	NA	NA	NA	NA	NA	NA	NA
28177	Vacant	NA	Buffalo	New York	-78.86525647	42.91280387	1451 Main St	0	Masten	no_info	Buffalo	NA	NA	NA	NA	NA	NA	NA	NA	NA	NA	NA	NA	NA	NA	NA	NA
19789	Vacant	NA	Buffalo	New York	-78.88250957	42.88476532	205 Genesee St West	0	Fillmore	no_info	Buffalo	NA	NA	NA	NA	NA	NA	NA	NA	NA	NA	NA	NA	NA	NA	NA	NA
36181	Vacant	NA	Buffalo	New York	-78.90154722	42.95551263	128 Laird Av	0	North	no_info	Buffalo	NA	NA	NA	NA	NA	NA	NA	NA	NA	NA	NA	NA	NA	NA	NA	NA
21510	Vacant	NA	Buffalo	New York	-78.85030306	42.91390951	394 Woodlawn Av	0	Masten	no_info	Buffalo	NA	NA	NA	NA	NA	NA	NA	NA	NA	NA	NA	NA	NA	NA	NA	NA
41176	Vacant	NA	Buffalo	New York	-78.88684403	42.91975413	305 Lafayette Av	0	Niagara	no_info	Buffalo	NA	NA	NA	NA	NA	NA	NA	NA	NA	NA	NA	NA	NA	NA	NA	NA
42618	Vacant	NA	Buffalo	New York	-78.89595946	42.92509112	1279 West Av	0	Niagara	no_info	Buffalo	NA	NA	NA	NA	NA	NA	NA	NA	NA	NA	NA	NA	NA	NA	NA	NA
124423	Vacant	NA	Buffalo	New York	-78.79960357	42.93437702	375 Martha Av	0	University	no_info	Buffalo	NA	NA	NA	NA	NA	NA	NA	NA	NA	NA	NA	NA	NA	NA	NA	NA
33728	Vacant	NA	Buffalo	New York	-78.83777791	42.92130497	525 Delavan Ave East	0	Masten	no_info	Buffalo	NA	NA	NA	NA	NA	NA	NA	NA	NA	NA	NA	NA	NA	NA	NA	NA
71493	Vacant	NA	Buffalo	New York	-78.82470578	42.9500344	48 Northrup Pl	0	University	no_info	Buffalo	NA	NA	NA	NA	NA	NA	NA	NA	NA	NA	NA	NA	NA	NA	NA	NA
34462	Vacant	NA	Buffalo	New York	-78.87068339	42.90044377	954 Main St	0	Fillmore	no_info	Buffalo	NA	NA	NA	NA	NA	NA	NA	NA	NA	NA	NA	NA	NA	NA	NA	NA
18839	Vacant	NA	Buffalo	New York	-78.86862247	42.90367704	1100 Main St	0	Ellicott	no_info	Buffalo	NA	NA	NA	NA	NA	NA	NA	NA	NA	NA	NA	NA	NA	NA	NA	NA
37825	Vacant	NA	Buffalo	New York	-78.90047354	42.9622058	291 Roesch Av	0	North	no_info	Buffalo	NA	NA	NA	NA	NA	NA	NA	NA	NA	NA	NA	NA	NA	NA	NA	NA
32871	Vacant	NA	Buffalo	New York	-78.83121025	42.92304905	40 Amsterdam St	0	Masten	no_info	Buffalo	NA	NA	NA	NA	NA	NA	NA	NA	NA	NA	NA	NA	NA	NA	NA	NA
38028	Vacant	NA	Buffalo	New York	-78.90551627	42.94907475	19 Heward Av	0	North	no_info	Buffalo	NA	NA	NA	NA	NA	NA	NA	NA	NA	NA	NA	NA	NA	NA	NA	NA
28520	Vacant	NA	Buffalo	New York	-78.83725137	42.93366313	187 Jewett Av	0	Masten	no_info	Buffalo	NA	NA	NA	NA	NA	NA	NA	NA	NA	NA	NA	NA	NA	NA	NA	NA
31673	Vacant	NA	Buffalo	New York	-78.84184671	42.91768081	47 Lark St	0	Masten	no_info	Buffalo	NA	NA	NA	NA	NA	NA	NA	NA	NA	NA	NA	NA	NA	NA	NA	NA
23595	Vacant	NA	Buffalo	New York	-78.82331054	42.91020228	236 Bissell Av	0	Fillmore	no_info	Buffalo	NA	NA	NA	NA	NA	NA	NA	NA	NA	NA	NA	NA	NA	NA	NA	NA
1228	Stump	NA	Buffalo	New York	-78.82620922	42.90643946	103 Ivy St	0	Fillmore	no_info	Buffalo	NA	NA	NA	NA	NA	NA	NA	NA	NA	NA	NA	NA	NA	NA	NA	NA
35017	Vacant	NA	Buffalo	New York	-78.88037256	42.90865329	364 Bryant St	0	Niagara	no_info	Buffalo	NA	NA	NA	NA	NA	NA	NA	NA	NA	NA	NA	NA	NA	NA	NA	NA
34446	Vacant	NA	Buffalo	New York	-78.88079956	42.90119605	52 Arlington Pl	0	Ellicott	no_info	Buffalo	NA	NA	NA	NA	NA	NA	NA	NA	NA	NA	NA	NA	NA	NA	NA	NA
45199	Vacant	NA	Buffalo	New York	-78.88841771	42.95428038	40 Layer Av	0	North	no_info	Buffalo	NA	NA	NA	NA	NA	NA	NA	NA	NA	NA	NA	NA	NA	NA	NA	NA
43873	Vacant	NA	Buffalo	New York	-78.89474704	42.90768938	428 Fargo Av	0	Niagara	no_info	Buffalo	NA	NA	NA	NA	NA	NA	NA	NA	NA	NA	NA	NA	NA	NA	NA	NA
45179	Vacant	NA	Buffalo	New York	-78.88896761	42.95491206	19 Kofler St	0	North	no_info	Buffalo	NA	NA	NA	NA	NA	NA	NA	NA	NA	NA	NA	NA	NA	NA	NA	NA
44552	Vacant	NA	Buffalo	New York	-78.89779889	42.95015808	120 Albert Av	0	North	no_info	Buffalo	NA	NA	NA	NA	NA	NA	NA	NA	NA	NA	NA	NA	NA	NA	NA	NA
62510	Vacant	NA	Buffalo	New York	-78.84086486	42.95753725	61 Alden Av	0	Delaware	no_info	Buffalo	NA	NA	NA	NA	NA	NA	NA	NA	NA	NA	NA	NA	NA	NA	NA	NA
59638	Vacant	NA	Buffalo	New York	-78.8603757	42.94931568	151 Crestwood Av	0	Delaware	no_info	Buffalo	NA	NA	NA	NA	NA	NA	NA	NA	NA	NA	NA	NA	NA	NA	NA	NA
51790	Vacant	NA	Buffalo	New York	-78.89411427	42.94007693	88 Clay St	0	North	no_info	Buffalo	NA	NA	NA	NA	NA	NA	NA	NA	NA	NA	NA	NA	NA	NA	NA	NA
57581	Vacant	NA	Buffalo	New York	-78.85938169	42.94472282	1 Rugby Rd	0	Delaware	no_info	Buffalo	NA	NA	NA	NA	NA	NA	NA	NA	NA	NA	NA	NA	NA	NA	NA	NA
51411	Vacant	NA	Buffalo	New York	-78.87715608	42.92967693	400 Forest Av	0	North	no_info	Buffalo	NA	NA	NA	NA	NA	NA	NA	NA	NA	NA	NA	NA	NA	NA	NA	NA
51094	Vacant	NA	Buffalo	New York	-78.863887	42.93785531	62 Middlesex Rd	0	Delaware	no_info	Buffalo	NA	NA	NA	NA	NA	NA	NA	NA	NA	NA	NA	NA	NA	NA	NA	NA
44443	Vacant	NA	Buffalo	New York	-78.9000712	42.95205022	273 Riverside Av	0	North	no_info	Buffalo	NA	NA	NA	NA	NA	NA	NA	NA	NA	NA	NA	NA	NA	NA	NA	NA
47423	Vacant	NA	Buffalo	New York	-78.89373468	42.9477779	70 Sayre St	0	North	no_info	Buffalo	NA	NA	NA	NA	NA	NA	NA	NA	NA	NA	NA	NA	NA	NA	NA	NA
40698	Vacant	NA	Buffalo	New York	-78.89447479	42.92391064	127 Potomac Av	0	Niagara	no_info	Buffalo	NA	NA	NA	NA	NA	NA	NA	NA	NA	NA	NA	NA	NA	NA	NA	NA
59434	Vacant	NA	Buffalo	New York	-78.86002479	42.95457238	343 Crestwood Av	0	Delaware	no_info	Buffalo	NA	NA	NA	NA	NA	NA	NA	NA	NA	NA	NA	NA	NA	NA	NA	NA
49007	Vacant	NA	Buffalo	New York	-78.87280919	42.95002473	103 Shoreham Pkwy	0	North	no_info	Buffalo	NA	NA	NA	NA	NA	NA	NA	NA	NA	NA	NA	NA	NA	NA	NA	NA
51715	Vacant	NA	Buffalo	New York	-78.89410656	42.94030641	93 Clay St	0	North	no_info	Buffalo	NA	NA	NA	NA	NA	NA	NA	NA	NA	NA	NA	NA	NA	NA	NA	NA
61864	Vacant	NA	Buffalo	New York	-78.84834406	42.95383997	35 Arundel Rd	0	Delaware	no_info	Buffalo	NA	NA	NA	NA	NA	NA	NA	NA	NA	NA	NA	NA	NA	NA	NA	NA
56108	Vacant	NA	Buffalo	New York	-78.87002541	42.91840223	826 Auburn Av	0	Delaware	no_info	Buffalo	NA	NA	NA	NA	NA	NA	NA	NA	NA	NA	NA	NA	NA	NA	NA	NA
90281	Vacant	NA	Buffalo	New York	-78.81796884	42.86354607	53 Leamington Pl	0	South	no_info	Buffalo	NA	NA	NA	NA	NA	NA	NA	NA	NA	NA	NA	NA	NA	NA	NA	NA
96128	Vacant	NA	Buffalo	New York	-78.86647749	42.93513731	2182 Delaware Av	Delaware	North	no_info	Buffalo	NA	NA	NA	NA	NA	NA	NA	NA	NA	NA	NA	NA	NA	NA	NA	NA
47808	Vacant	NA	Buffalo	New York	-78.8999006	42.93406472	93 East St	0	North	no_info	Buffalo	NA	NA	NA	NA	NA	NA	NA	NA	NA	NA	NA	NA	NA	NA	NA	NA
43308	Vacant	NA	Buffalo	New York	-78.88786604	42.9145415	118 Eighteenth St	0	Niagara	no_info	Buffalo	NA	NA	NA	NA	NA	NA	NA	NA	NA	NA	NA	NA	NA	NA	NA	NA
52780	Vacant	NA	Buffalo	New York	-78.89812505	42.94755258	100 River Rock Dr	0	North	no_info	Buffalo	NA	NA	NA	NA	NA	NA	NA	NA	NA	NA	NA	NA	NA	NA	NA	NA
54534	Vacant	NA	Buffalo	New York	-78.86763115	42.9570016	6 Hoyer Pl	0	Delaware	no_info	Buffalo	NA	NA	NA	NA	NA	NA	NA	NA	NA	NA	NA	NA	NA	NA	NA	NA
50198	Vacant	NA	Buffalo	New York	-78.87383367	42.9229351	23 Brantford Pl	0	Delaware	no_info	Buffalo	NA	NA	NA	NA	NA	NA	NA	NA	NA	NA	NA	NA	NA	NA	NA	NA
47662	Vacant	NA	Buffalo	New York	-78.89336526	42.94645191	32 Deer St	0	North	no_info	Buffalo	NA	NA	NA	NA	NA	NA	NA	NA	NA	NA	NA	NA	NA	NA	NA	NA
51903	Vacant	NA	Buffalo	New York	-78.89479536	42.93933321	92 Kail St	0	North	no_info	Buffalo	NA	NA	NA	NA	NA	NA	NA	NA	NA	NA	NA	NA	NA	NA	NA	NA
49721	Vacant	NA	Buffalo	New York	-78.89238797	42.94754626	81 Sayre St	0	North	no_info	Buffalo	NA	NA	NA	NA	NA	NA	NA	NA	NA	NA	NA	NA	NA	NA	NA	NA
45216	Vacant	NA	Buffalo	New York	-78.88605071	42.95436528	103 Rebecca Pkwy	0	North	no_info	Buffalo	NA	NA	NA	NA	NA	NA	NA	NA	NA	NA	NA	NA	NA	NA	NA	NA
59779	Vacant	NA	Buffalo	New York	-78.88914615	42.91525609	305 Ferry St West	0	Niagara	no_info	Buffalo	NA	NA	NA	NA	NA	NA	NA	NA	NA	NA	NA	NA	NA	NA	NA	NA
51480	Vacant	NA	Buffalo	New York	-78.8778865	42.92411799	577 Potomac Av	0	Delaware	no_info	Buffalo	NA	NA	NA	NA	NA	NA	NA	NA	NA	NA	NA	NA	NA	NA	NA	NA
38777	Vacant	NA	Buffalo	New York	-78.90024866	42.95041919	61 Mayer Av	0	North	no_info	Buffalo	NA	NA	NA	NA	NA	NA	NA	NA	NA	NA	NA	NA	NA	NA	NA	NA
51617	Vacant	NA	Buffalo	New York	-78.89309896	42.94166563	17 Joslyn Pl	0	North	no_info	Buffalo	NA	NA	NA	NA	NA	NA	NA	NA	NA	NA	NA	NA	NA	NA	NA	NA
40865	Stump	NA	Buffalo	New York	-78.89338754	42.92102313	41 Helen St	0	Niagara	no_info	Buffalo	NA	NA	NA	NA	NA	NA	NA	NA	NA	NA	NA	NA	NA	NA	NA	NA
54732	Vacant	NA	Buffalo	New York	-78.85766995	42.95707667	314 Sanders Rd	0	Delaware	no_info	Buffalo	NA	NA	NA	NA	NA	NA	NA	NA	NA	NA	NA	NA	NA	NA	NA	NA
45706	Vacant	NA	Buffalo	New York	-78.90562637	42.95675344	135 Esser Av	0	North	no_info	Buffalo	NA	NA	NA	NA	NA	NA	NA	NA	NA	NA	NA	NA	NA	NA	NA	NA
56744	Vacant	NA	Buffalo	New York	-78.89152891	42.93070027	110 Dart St	0	North	no_info	Buffalo	NA	NA	NA	NA	NA	NA	NA	NA	NA	NA	NA	NA	NA	NA	NA	NA
51115	Vacant	NA	Buffalo	New York	-78.86484754	42.93792258	66 Middlesex Rd	0	Delaware	no_info	Buffalo	NA	NA	NA	NA	NA	NA	NA	NA	NA	NA	NA	NA	NA	NA	NA	NA
95008	Stump	NA	Buffalo	New York	-78.80921801	42.84879916	161 Cazenovia St	Cazenovia	South	no_info	Buffalo	NA	NA	NA	NA	NA	NA	NA	NA	NA	NA	NA	NA	NA	NA	NA	NA
44703	Vacant	NA	Buffalo	New York	-78.90330141	42.94665711	1 Sandrock Rd	0	North	no_info	Buffalo	NA	NA	NA	NA	NA	NA	NA	NA	NA	NA	NA	NA	NA	NA	NA	NA
45702	Vacant	NA	Buffalo	New York	-78.90645107	42.95649834	112 Esser Av	0	North	no_info	Buffalo	NA	NA	NA	NA	NA	NA	NA	NA	NA	NA	NA	NA	NA	NA	NA	NA
50763	Vacant	NA	Buffalo	New York	-78.87817548	42.93877329	151 Fordham Dr	0	North	no_info	Buffalo	NA	NA	NA	NA	NA	NA	NA	NA	NA	NA	NA	NA	NA	NA	NA	NA
46149	Vacant	NA	Buffalo	New York	-78.90191178	42.94091364	118 Farmer St	0	North	no_info	Buffalo	NA	NA	NA	NA	NA	NA	NA	NA	NA	NA	NA	NA	NA	NA	NA	NA
53915	Vacant	NA	Buffalo	New York	-78.90356543	42.94319054	15 Hartman Pl	0	North	no_info	Buffalo	NA	NA	NA	NA	NA	NA	NA	NA	NA	NA	NA	NA	NA	NA	NA	NA
51499	Vacant	NA	Buffalo	New York	-78.8680414	42.91931011	3 Gates Cir	0	Ellicott	no_info	Buffalo	NA	NA	NA	NA	NA	NA	NA	NA	NA	NA	NA	NA	NA	NA	NA	NA
45622	Vacant	NA	Buffalo	New York	-78.89620888	42.95896676	89 Newfield St	0	North	no_info	Buffalo	NA	NA	NA	NA	NA	NA	NA	NA	NA	NA	NA	NA	NA	NA	NA	NA
52308	Vacant	NA	Buffalo	New York	-78.91181044	42.95653316	2505 Niagara St	0	North	no_info	Buffalo	NA	NA	NA	NA	NA	NA	NA	NA	NA	NA	NA	NA	NA	NA	NA	NA
61714	Vacant	NA	Buffalo	New York	-78.87668143	42.91405478	619 Elmwood Av	0	Niagara	no_info	Buffalo	NA	NA	NA	NA	NA	NA	NA	NA	NA	NA	NA	NA	NA	NA	NA	NA
60760	Vacant	NA	Buffalo	New York	-78.87428056	42.91227713	208 Anderson Pl	0	Niagara	no_info	Buffalo	NA	NA	NA	NA	NA	NA	NA	NA	NA	NA	NA	NA	NA	NA	NA	NA
47629	Vacant	NA	Buffalo	New York	-78.8943126	42.9467395	33 Gladstone St	0	North	no_info	Buffalo	NA	NA	NA	NA	NA	NA	NA	NA	NA	NA	NA	NA	NA	NA	NA	NA
46816	Vacant	NA	Buffalo	New York	-78.88427876	42.94995845	79 Sunset St	0	North	no_info	Buffalo	NA	NA	NA	NA	NA	NA	NA	NA	NA	NA	NA	NA	NA	NA	NA	NA
56855	Vacant	NA	Buffalo	New York	-78.89157819	42.9293505	57 Dart St	0	North	no_info	Buffalo	NA	NA	NA	NA	NA	NA	NA	NA	NA	NA	NA	NA	NA	NA	NA	NA
48385	Vacant	NA	Buffalo	New York	-78.87125733	42.95686186	45 Hinman Av	0	North	no_info	Buffalo	NA	NA	NA	NA	NA	NA	NA	NA	NA	NA	NA	NA	NA	NA	NA	NA
95036	Vacant	NA	Buffalo	New York	-78.80961232	42.84952026	161 Cazenovia St	Cazenovia	South	no_info	Buffalo	NA	NA	NA	NA	NA	NA	NA	NA	NA	NA	NA	NA	NA	NA	NA	NA
51816	Vacant	NA	Buffalo	New York	-78.89383026	42.93976113	75 Clay St	0	North	no_info	Buffalo	NA	NA	NA	NA	NA	NA	NA	NA	NA	NA	NA	NA	NA	NA	NA	NA
53914	Vacant	NA	Buffalo	New York	-78.90377166	42.94334739	20 Hartman Pl	0	North	no_info	Buffalo	NA	NA	NA	NA	NA	NA	NA	NA	NA	NA	NA	NA	NA	NA	NA	NA
48710	Vacant	NA	Buffalo	New York	-78.89307498	42.92579864	159 Bird Av	0	Niagara	no_info	Buffalo	NA	NA	NA	NA	NA	NA	NA	NA	NA	NA	NA	NA	NA	NA	NA	NA
48669	Vacant	NA	Buffalo	New York	-78.87572692	42.92704951	36 Granger Pl	0	Delaware	no_info	Buffalo	NA	NA	NA	NA	NA	NA	NA	NA	NA	NA	NA	NA	NA	NA	NA	NA
43531	Vacant	NA	Buffalo	New York	-78.88794252	42.91131005	570 Utica St West	0	Niagara	no_info	Buffalo	NA	NA	NA	NA	NA	NA	NA	NA	NA	NA	NA	NA	NA	NA	NA	NA
46412	Vacant	NA	Buffalo	New York	-78.90002326	42.93404449	92 East St	0	North	no_info	Buffalo	NA	NA	NA	NA	NA	NA	NA	NA	NA	NA	NA	NA	NA	NA	NA	NA
55484	Vacant	NA	Buffalo	New York	-78.87713123	42.93250256	673 Grant St	0	North	no_info	Buffalo	NA	NA	NA	NA	NA	NA	NA	NA	NA	NA	NA	NA	NA	NA	NA	NA
44250	Vacant	NA	Buffalo	New York	-78.89385173	42.96047235	622 Ontario St	0	North	no_info	Buffalo	NA	NA	NA	NA	NA	NA	NA	NA	NA	NA	NA	NA	NA	NA	NA	NA
40677	Vacant	NA	Buffalo	New York	-78.89180043	42.92393832	205 Potomac Av	0	Niagara	no_info	Buffalo	NA	NA	NA	NA	NA	NA	NA	NA	NA	NA	NA	NA	NA	NA	NA	NA
44848	Vacant	NA	Buffalo	New York	-78.88194829	42.91274016	381 Richmond Av	0	Niagara	no_info	Buffalo	NA	NA	NA	NA	NA	NA	NA	NA	NA	NA	NA	NA	NA	NA	NA	NA
52169	Vacant	NA	Buffalo	New York	-78.90305052	42.93588715	1918 Niagara St	0	North	no_info	Buffalo	NA	NA	NA	NA	NA	NA	NA	NA	NA	NA	NA	NA	NA	NA	NA	NA
46370	Vacant	NA	Buffalo	New York	-78.8994546	42.93694254	100 Thompson St	0	North	no_info	Buffalo	NA	NA	NA	NA	NA	NA	NA	NA	NA	NA	NA	NA	NA	NA	NA	NA
45061	Vacant	NA	Buffalo	New York	-78.89707952	42.95754238	514 Ontario St	0	North	no_info	Buffalo	NA	NA	NA	NA	NA	NA	NA	NA	NA	NA	NA	NA	NA	NA	NA	NA
96186	Vacant	NA	Buffalo	New York	-78.87172983	42.93477427	2182 Delaware Av	Delaware	North	no_info	Buffalo	NA	NA	NA	NA	NA	NA	NA	NA	NA	NA	NA	NA	NA	NA	NA	NA
44937	Vacant	NA	Buffalo	New York	-78.89914895	42.95860679	32 Philadelphia St	0	North	no_info	Buffalo	NA	NA	NA	NA	NA	NA	NA	NA	NA	NA	NA	NA	NA	NA	NA	NA
45077	Vacant	NA	Buffalo	New York	-78.89456455	42.95727075	146 Evelyn St	0	North	no_info	Buffalo	NA	NA	NA	NA	NA	NA	NA	NA	NA	NA	NA	NA	NA	NA	NA	NA
58330	Vacant	NA	Buffalo	New York	-78.84684125	42.9435723	77 Depew Av	0	Delaware	no_info	Buffalo	NA	NA	NA	NA	NA	NA	NA	NA	NA	NA	NA	NA	NA	NA	NA	NA
60089	Vacant	NA	Buffalo	New York	-78.85445116	42.95216736	276 Norwalk Av	0	Delaware	no_info	Buffalo	NA	NA	NA	NA	NA	NA	NA	NA	NA	NA	NA	NA	NA	NA	NA	NA
56833	Vacant	NA	Buffalo	New York	-78.89267029	42.9298929	33 Bradley St	0	North	no_info	Buffalo	NA	NA	NA	NA	NA	NA	NA	NA	NA	NA	NA	NA	NA	NA	NA	NA
54509	Vacant	NA	Buffalo	New York	-78.85988245	42.95709089	254 Sanders Rd	0	Delaware	no_info	Buffalo	NA	NA	NA	NA	NA	NA	NA	NA	NA	NA	NA	NA	NA	NA	NA	NA
45282	Vacant	NA	Buffalo	New York	-78.88857532	42.95291455	55 Simon St	0	North	no_info	Buffalo	NA	NA	NA	NA	NA	NA	NA	NA	NA	NA	NA	NA	NA	NA	NA	NA
51264	Vacant	NA	Buffalo	New York	-78.89976322	42.93713719	113 Hamilton St	0	North	no_info	Buffalo	NA	NA	NA	NA	NA	NA	NA	NA	NA	NA	NA	NA	NA	NA	NA	NA
46306	Vacant	NA	Buffalo	New York	-78.90008096	42.93838134	153 Thompson St	0	North	no_info	Buffalo	NA	NA	NA	NA	NA	NA	NA	NA	NA	NA	NA	NA	NA	NA	NA	NA
45929	Vacant	NA	Buffalo	New York	-78.90328768	42.93859742	350 Dearborn St	0	North	no_info	Buffalo	NA	NA	NA	NA	NA	NA	NA	NA	NA	NA	NA	NA	NA	NA	NA	NA
58474	Vacant	NA	Buffalo	New York	-78.84762316	42.93999066	243 Summit Av	0	Delaware	no_info	Buffalo	NA	NA	NA	NA	NA	NA	NA	NA	NA	NA	NA	NA	NA	NA	NA	NA
63502	Vacant	NA	Buffalo	New York	-78.85437872	42.94864065	145 Norwalk Av	0	Delaware	no_info	Buffalo	NA	NA	NA	NA	NA	NA	NA	NA	NA	NA	NA	NA	NA	NA	NA	NA
46019	Vacant	NA	Buffalo	New York	-78.89069171	42.90866824	328 Normal St	0	Niagara	no_info	Buffalo	NA	NA	NA	NA	NA	NA	NA	NA	NA	NA	NA	NA	NA	NA	NA	NA
47500	Vacant	NA	Buffalo	New York	-78.88755832	42.94873563	70 Sunnyside Pl	0	North	no_info	Buffalo	NA	NA	NA	NA	NA	NA	NA	NA	NA	NA	NA	NA	NA	NA	NA	NA
38744	Vacant	NA	Buffalo	New York	-78.89914494	42.9507004	133 Hunt Av	0	North	no_info	Buffalo	NA	NA	NA	NA	NA	NA	NA	NA	NA	NA	NA	NA	NA	NA	NA	NA
46238	Vacant	NA	Buffalo	New York	-78.8994354	42.93912122	155 Austin St	0	North	no_info	Buffalo	NA	NA	NA	NA	NA	NA	NA	NA	NA	NA	NA	NA	NA	NA	NA	NA
54758	Vacant	NA	Buffalo	New York	-78.85856699	42.95697642	293 Sanders Rd	0	Delaware	no_info	Buffalo	NA	NA	NA	NA	NA	NA	NA	NA	NA	NA	NA	NA	NA	NA	NA	NA
48887	Vacant	NA	Buffalo	New York	-78.89212396	42.91218409	453 Fourteenth St	0	Niagara	no_info	Buffalo	NA	NA	NA	NA	NA	NA	NA	NA	NA	NA	NA	NA	NA	NA	NA	NA
75675	Vacant	NA	Buffalo	New York	-78.80682088	42.94841891	558 Highgate Av	0	University	no_info	Buffalo	NA	NA	NA	NA	NA	NA	NA	NA	NA	NA	NA	NA	NA	NA	NA	NA
82598	Vacant	NA	Buffalo	New York	-78.80373528	42.91414171	160 Sprenger Av	0	Lovejoy	no_info	Buffalo	NA	NA	NA	NA	NA	NA	NA	NA	NA	NA	NA	NA	NA	NA	NA	NA
70983	Vacant	NA	Buffalo	New York	-78.82473822	42.9560636	8 Radcliffe Rd	0	University	no_info	Buffalo	NA	NA	NA	NA	NA	NA	NA	NA	NA	NA	NA	NA	NA	NA	NA	NA
80850	Vacant	NA	Buffalo	New York	-78.80869036	42.91873456	149 Newburgh St	0	Lovejoy	no_info	Buffalo	NA	NA	NA	NA	NA	NA	NA	NA	NA	NA	NA	NA	NA	NA	NA	NA
85529	Vacant	NA	Buffalo	New York	-78.81126491	42.89060783	78 Moreland St	0	Lovejoy	no_info	Buffalo	NA	NA	NA	NA	NA	NA	NA	NA	NA	NA	NA	NA	NA	NA	NA	NA
64233	Vacant	NA	Buffalo	New York	-78.85061978	42.93968257	353 Parkside Av	0	Delaware	no_info	Buffalo	NA	NA	NA	NA	NA	NA	NA	NA	NA	NA	NA	NA	NA	NA	NA	NA
79400	Vacant	NA	Buffalo	New York	-78.80113692	42.91966117	71 Fisher	0	Lovejoy	no_info	Buffalo	NA	NA	NA	NA	NA	NA	NA	NA	NA	NA	NA	NA	NA	NA	NA	NA
80534	Vacant	NA	Buffalo	New York	-78.80603662	42.89532525	92 Reiman St	0	Lovejoy	no_info	Buffalo	NA	NA	NA	NA	NA	NA	NA	NA	NA	NA	NA	NA	NA	NA	NA	NA
78828	Vacant	NA	Buffalo	New York	-78.81762388	42.92973359	20 Connelly St	0	Masten	no_info	Buffalo	NA	NA	NA	NA	NA	NA	NA	NA	NA	NA	NA	NA	NA	NA	NA	NA
65406	Vacant	NA	Buffalo	New York	-78.87853288	42.9166873	433 Ashland Av	0	Delaware	no_info	Buffalo	NA	NA	NA	NA	NA	NA	NA	NA	NA	NA	NA	NA	NA	NA	NA	NA
78008	Vacant	NA	Buffalo	New York	-78.80907726	42.92837364	124 Weston Av	0	University	no_info	Buffalo	NA	NA	NA	NA	NA	NA	NA	NA	NA	NA	NA	NA	NA	NA	NA	NA
83439	Vacant	NA	Buffalo	New York	-78.80730195	42.89461109	357 Ideal St	0	Lovejoy	no_info	Buffalo	NA	NA	NA	NA	NA	NA	NA	NA	NA	NA	NA	NA	NA	NA	NA	NA
77009	Vacant	NA	Buffalo	New York	-78.80832869	42.94425148	438 Shirley Av	0	University	no_info	Buffalo	NA	NA	NA	NA	NA	NA	NA	NA	NA	NA	NA	NA	NA	NA	NA	NA
84002	Vacant	NA	Buffalo	New York	-78.80346336	42.90631122	890 Walden Av	0	Lovejoy	no_info	Buffalo	NA	NA	NA	NA	NA	NA	NA	NA	NA	NA	NA	NA	NA	NA	NA	NA
81561	Vacant	NA	Buffalo	New York	-78.8083568	42.91196575	78 Theodore St	0	Lovejoy	no_info	Buffalo	NA	NA	NA	NA	NA	NA	NA	NA	NA	NA	NA	NA	NA	NA	NA	NA
72635	Vacant	NA	Buffalo	New York	-78.83158419	42.93481632	71 Hill St	0	Masten	no_info	Buffalo	NA	NA	NA	NA	NA	NA	NA	NA	NA	NA	NA	NA	NA	NA	NA	NA
76707	Vacant	NA	Buffalo	New York	-78.81130325	42.92671781	61 Proctor Av	0	University	no_info	Buffalo	NA	NA	NA	NA	NA	NA	NA	NA	NA	NA	NA	NA	NA	NA	NA	NA
80991	Vacant	NA	Buffalo	New York	-78.81220577	42.91697391	37 Kerns Av	0	Lovejoy	no_info	Buffalo	NA	NA	NA	NA	NA	NA	NA	NA	NA	NA	NA	NA	NA	NA	NA	NA
72323	Vacant	NA	Buffalo	New York	-78.81698953	42.94355262	197 Dartmouth Av	0	University	no_info	Buffalo	NA	NA	NA	NA	NA	NA	NA	NA	NA	NA	NA	NA	NA	NA	NA	NA
77112	Vacant	NA	Buffalo	New York	-78.80635911	42.94414626	493 Shirley Av	0	University	no_info	Buffalo	NA	NA	NA	NA	NA	NA	NA	NA	NA	NA	NA	NA	NA	NA	NA	NA
83587	Vacant	NA	Buffalo	New York	-78.81676869	42.91598479	164 Kilhoffer St	0	Fillmore	no_info	Buffalo	NA	NA	NA	NA	NA	NA	NA	NA	NA	NA	NA	NA	NA	NA	NA	NA
86809	Vacant	NA	Buffalo	New York	-78.80767931	42.87452426	358 Weimar St	0	Lovejoy	no_info	Buffalo	NA	NA	NA	NA	NA	NA	NA	NA	NA	NA	NA	NA	NA	NA	NA	NA
70141	Vacant	NA	Buffalo	New York	-78.81383672	42.93919731	3100 Bailey Av	0	Masten	no_info	Buffalo	NA	NA	NA	NA	NA	NA	NA	NA	NA	NA	NA	NA	NA	NA	NA	NA
64274	Vacant	NA	Buffalo	New York	-78.84067363	42.93922964	40 Vernon Pl	0	Masten	no_info	Buffalo	NA	NA	NA	NA	NA	NA	NA	NA	NA	NA	NA	NA	NA	NA	NA	NA
74424	Vacant	NA	Buffalo	New York	-78.81747356	42.93231484	24 Burlington Av	0	Masten	no_info	Buffalo	NA	NA	NA	NA	NA	NA	NA	NA	NA	NA	NA	NA	NA	NA	NA	NA
80567	Vacant	NA	Buffalo	New York	-78.8025289	42.89171456	254 Ogden St North	0	Lovejoy	no_info	Buffalo	NA	NA	NA	NA	NA	NA	NA	NA	NA	NA	NA	NA	NA	NA	NA	NA
79651	Vacant	NA	Buffalo	New York	-78.80846213	42.89590324	402 Longnecker St	0	Lovejoy	no_info	Buffalo	NA	NA	NA	NA	NA	NA	NA	NA	NA	NA	NA	NA	NA	NA	NA	NA
86908	Vacant	NA	Buffalo	New York	-78.80677896	42.87326897	306 Cable St	0	Lovejoy	no_info	Buffalo	NA	NA	NA	NA	NA	NA	NA	NA	NA	NA	NA	NA	NA	NA	NA	NA
68997	Vacant	NA	Buffalo	New York	-78.82813284	42.95309818	88 Merrimac St	0	University	no_info	Buffalo	NA	NA	NA	NA	NA	NA	NA	NA	NA	NA	NA	NA	NA	NA	NA	NA
86569	Vacant	NA	Buffalo	New York	-78.8049491	42.89359357	326 Gold St	0	Lovejoy	no_info	Buffalo	NA	NA	NA	NA	NA	NA	NA	NA	NA	NA	NA	NA	NA	NA	NA	NA
68966	Vacant	NA	Buffalo	New York	-78.8265116	42.95331497	60 Heath St	0	University	no_info	Buffalo	NA	NA	NA	NA	NA	NA	NA	NA	NA	NA	NA	NA	NA	NA	NA	NA
74908	Vacant	NA	Buffalo	New York	-78.81576243	42.93108462	77 Cloverdale Av	0	Masten	no_info	Buffalo	NA	NA	NA	NA	NA	NA	NA	NA	NA	NA	NA	NA	NA	NA	NA	NA
73407	Vacant	NA	Buffalo	New York	-78.82343892	42.93413504	887 Kensington Av	0	Masten	no_info	Buffalo	NA	NA	NA	NA	NA	NA	NA	NA	NA	NA	NA	NA	NA	NA	NA	NA
80422	Vacant	NA	Buffalo	New York	-78.81153732	42.92020718	41 Roebling Av	0	Lovejoy	no_info	Buffalo	NA	NA	NA	NA	NA	NA	NA	NA	NA	NA	NA	NA	NA	NA	NA	NA
76423	Vacant	NA	Buffalo	New York	-78.8056882	42.94880663	558 Highgate Av	0	University	no_info	Buffalo	NA	NA	NA	NA	NA	NA	NA	NA	NA	NA	NA	NA	NA	NA	NA	NA
80411	Vacant	NA	Buffalo	New York	-78.81264558	42.92043099	121 Wecker St	0	Lovejoy	no_info	Buffalo	NA	NA	NA	NA	NA	NA	NA	NA	NA	NA	NA	NA	NA	NA	NA	NA
77357	Vacant	NA	Buffalo	New York	-78.80731554	42.94062574	1314 Kensington Av	0	University	no_info	Buffalo	NA	NA	NA	NA	NA	NA	NA	NA	NA	NA	NA	NA	NA	NA	NA	NA
62971	Vacant	NA	Buffalo	New York	-78.84682865	42.94744069	1661 Hertel Av	0	Delaware	no_info	Buffalo	NA	NA	NA	NA	NA	NA	NA	NA	NA	NA	NA	NA	NA	NA	NA	NA
80623	Vacant	NA	Buffalo	New York	-78.80875967	42.92251342	1295 Lang Av	0	Lovejoy	no_info	Buffalo	NA	NA	NA	NA	NA	NA	NA	NA	NA	NA	NA	NA	NA	NA	NA	NA
75974	Vacant	NA	Buffalo	New York	-78.80575424	42.9473087	209 Rounds Av	0	University	no_info	Buffalo	NA	NA	NA	NA	NA	NA	NA	NA	NA	NA	NA	NA	NA	NA	NA	NA
67365	Vacant	NA	Buffalo	New York	-78.84305674	42.95255631	946 Parkside Av	0	Delaware	no_info	Buffalo	NA	NA	NA	NA	NA	NA	NA	NA	NA	NA	NA	NA	NA	NA	NA	NA
70287	Vacant	NA	Buffalo	New York	-78.81596982	42.93858414	33 Midway Av	0	Masten	no_info	Buffalo	NA	NA	NA	NA	NA	NA	NA	NA	NA	NA	NA	NA	NA	NA	NA	NA
73211	Vacant	NA	Buffalo	New York	-78.82157649	42.9449444	66 Shirley Av	0	University	no_info	Buffalo	NA	NA	NA	NA	NA	NA	NA	NA	NA	NA	NA	NA	NA	NA	NA	NA
78817	Vacant	NA	Buffalo	New York	-78.81371937	42.93382369	2904 Bailey Av	0	Masten	no_info	Buffalo	NA	NA	NA	NA	NA	NA	NA	NA	NA	NA	NA	NA	NA	NA	NA	NA
78300	Vacant	NA	Buffalo	New York	-78.81848507	42.93428389	434 Olympic Av	0	Masten	no_info	Buffalo	NA	NA	NA	NA	NA	NA	NA	NA	NA	NA	NA	NA	NA	NA	NA	NA
68281	Vacant	NA	Buffalo	New York	-78.83773898	42.94813384	17 Carmel Rd	0	University	no_info	Buffalo	NA	NA	NA	NA	NA	NA	NA	NA	NA	NA	NA	NA	NA	NA	NA	NA
80401	Vacant	NA	Buffalo	New York	-78.8118371	42.92075776	147 Wecker St	0	Lovejoy	no_info	Buffalo	NA	NA	NA	NA	NA	NA	NA	NA	NA	NA	NA	NA	NA	NA	NA	NA
68301	Vacant	NA	Buffalo	New York	-78.83412428	42.94712402	2008 Hertel Av	0	University	no_info	Buffalo	NA	NA	NA	NA	NA	NA	NA	NA	NA	NA	NA	NA	NA	NA	NA	NA
75051	Vacant	NA	Buffalo	New York	-78.80676737	42.9239383	141 Courtland Av	0	University	no_info	Buffalo	NA	NA	NA	NA	NA	NA	NA	NA	NA	NA	NA	NA	NA	NA	NA	NA
76427	Vacant	NA	Buffalo	New York	-78.80529088	42.94880809	558 Highgate Av	0	University	no_info	Buffalo	NA	NA	NA	NA	NA	NA	NA	NA	NA	NA	NA	NA	NA	NA	NA	NA
69620	Vacant	NA	Buffalo	New York	-78.83853128	42.95005312	387 Parker Av	0	University	no_info	Buffalo	NA	NA	NA	NA	NA	NA	NA	NA	NA	NA	NA	NA	NA	NA	NA	NA
80854	Vacant	NA	Buffalo	New York	-78.81061004	42.91830307	73 Lang Av	0	Lovejoy	no_info	Buffalo	NA	NA	NA	NA	NA	NA	NA	NA	NA	NA	NA	NA	NA	NA	NA	NA
81709	Vacant	NA	Buffalo	New York	-78.80823942	42.91073878	31 Theodore St	0	Lovejoy	no_info	Buffalo	NA	NA	NA	NA	NA	NA	NA	NA	NA	NA	NA	NA	NA	NA	NA	NA
72223	Vacant	NA	Buffalo	New York	-78.81234287	42.94416154	333 Shirley Av	0	University	no_info	Buffalo	NA	NA	NA	NA	NA	NA	NA	NA	NA	NA	NA	NA	NA	NA	NA	NA
101519	Vacant	NA	Buffalo	New York	-78.86541106	42.93496305	414 Parkside Av	Delaware	Delaware	no_info	Buffalo	NA	NA	NA	NA	NA	NA	NA	NA	NA	NA	NA	NA	NA	NA	NA	NA
86782	Vacant	NA	Buffalo	New York	-78.80576343	42.87499188	70 Griswold St	0	Lovejoy	no_info	Buffalo	NA	NA	NA	NA	NA	NA	NA	NA	NA	NA	NA	NA	NA	NA	NA	NA
64013	Vacant	NA	Buffalo	New York	-78.83538348	42.94242657	2787 Main St	0	Masten	no_info	Buffalo	NA	NA	NA	NA	NA	NA	NA	NA	NA	NA	NA	NA	NA	NA	NA	NA
82016	Vacant	NA	Buffalo	New York	-78.80490583	42.91954899	123 Floss Av	0	Lovejoy	no_info	Buffalo	NA	NA	NA	NA	NA	NA	NA	NA	NA	NA	NA	NA	NA	NA	NA	NA
66700	Vacant	NA	Buffalo	New York	-78.84733578	42.95074141	105 Admiral Rd	0	Delaware	no_info	Buffalo	NA	NA	NA	NA	NA	NA	NA	NA	NA	NA	NA	NA	NA	NA	NA	NA
83274	Vacant	NA	Buffalo	New York	-78.79971387	42.90934326	87 Littlefield Av	0	Lovejoy	no_info	Buffalo	NA	NA	NA	NA	NA	NA	NA	NA	NA	NA	NA	NA	NA	NA	NA	NA
67882	Vacant	NA	Buffalo	New York	-78.86591211	42.94338606	50 Knox Av	0	Delaware	no_info	Buffalo	NA	NA	NA	NA	NA	NA	NA	NA	NA	NA	NA	NA	NA	NA	NA	NA
79324	Vacant	NA	Buffalo	New York	-78.8011378	42.9218988	153 Fisher	0	Lovejoy	no_info	Buffalo	NA	NA	NA	NA	NA	NA	NA	NA	NA	NA	NA	NA	NA	NA	NA	NA
76123	Vacant	NA	Buffalo	New York	-78.80695532	42.94647635	575 Lisbon Av	0	University	no_info	Buffalo	NA	NA	NA	NA	NA	NA	NA	NA	NA	NA	NA	NA	NA	NA	NA	NA
83080	Vacant	NA	Buffalo	New York	-78.80032556	42.9108031	25 Persia St	0	Lovejoy	no_info	Buffalo	NA	NA	NA	NA	NA	NA	NA	NA	NA	NA	NA	NA	NA	NA	NA	NA
78338	Vacant	NA	Buffalo	New York	-78.81837187	42.93250301	369 Olympic Av	0	Masten	no_info	Buffalo	NA	NA	NA	NA	NA	NA	NA	NA	NA	NA	NA	NA	NA	NA	NA	NA
70560	Vacant	NA	Buffalo	New York	-78.82060622	42.93632577	34 Poultney Av	0	University	no_info	Buffalo	NA	NA	NA	NA	NA	NA	NA	NA	NA	NA	NA	NA	NA	NA	NA	NA
81796	Vacant	NA	Buffalo	New York	-78.80166292	42.92284992	1492 Delavan Ave East	0	University	no_info	Buffalo	NA	NA	NA	NA	NA	NA	NA	NA	NA	NA	NA	NA	NA	NA	NA	NA
78107	Vacant	NA	Buffalo	New York	-78.80844512	42.92815336	139 Weston Av	0	University	no_info	Buffalo	NA	NA	NA	NA	NA	NA	NA	NA	NA	NA	NA	NA	NA	NA	NA	NA
79414	Vacant	NA	Buffalo	New York	-78.80226302	42.91940385	78 Freund St	0	Lovejoy	no_info	Buffalo	NA	NA	NA	NA	NA	NA	NA	NA	NA	NA	NA	NA	NA	NA	NA	NA
85240	Vacant	NA	Buffalo	New York	-78.81266208	42.90185015	1 Brinkman Av	0	Lovejoy	no_info	Buffalo	NA	NA	NA	NA	NA	NA	NA	NA	NA	NA	NA	NA	NA	NA	NA	NA
79601	Vacant	NA	Buffalo	New York	-78.80835535	42.89630165	17 King St	0	Lovejoy	no_info	Buffalo	NA	NA	NA	NA	NA	NA	NA	NA	NA	NA	NA	NA	NA	NA	NA	NA
83293	Vacant	NA	Buffalo	New York	-78.80155707	42.9089898	86 Stewart Av	0	Lovejoy	no_info	Buffalo	NA	NA	NA	NA	NA	NA	NA	NA	NA	NA	NA	NA	NA	NA	NA	NA
70554	Vacant	NA	Buffalo	New York	-78.82247404	42.93460729	852 Kensington Av	0	University	no_info	Buffalo	NA	NA	NA	NA	NA	NA	NA	NA	NA	NA	NA	NA	NA	NA	NA	NA
65935	Stump	NA	Buffalo	New York	-78.86519327	42.92089229	880 Lafayette Av	0	Ellicott	no_info	Buffalo	NA	NA	NA	NA	NA	NA	NA	NA	NA	NA	NA	NA	NA	NA	NA	NA
66598	Vacant	NA	Buffalo	New York	-78.84544786	42.95157027	174 Admiral Rd	0	Delaware	no_info	Buffalo	NA	NA	NA	NA	NA	NA	NA	NA	NA	NA	NA	NA	NA	NA	NA	NA
72226	Vacant	NA	Buffalo	New York	-78.81198292	42.94415917	341 Shirley Av	0	University	no_info	Buffalo	NA	NA	NA	NA	NA	NA	NA	NA	NA	NA	NA	NA	NA	NA	NA	NA
70389	Vacant	NA	Buffalo	New York	-78.81914693	42.93770001	65 Elmer Av	0	Masten	no_info	Buffalo	NA	NA	NA	NA	NA	NA	NA	NA	NA	NA	NA	NA	NA	NA	NA	NA
69553	Vacant	NA	Buffalo	New York	-78.83409594	42.95091488	82 Parkside Ct	0	University	no_info	Buffalo	NA	NA	NA	NA	NA	NA	NA	NA	NA	NA	NA	NA	NA	NA	NA	NA
72828	Vacant	NA	Buffalo	New York	-78.82055387	42.94243643	98 Hewitt Av	0	University	no_info	Buffalo	NA	NA	NA	NA	NA	NA	NA	NA	NA	NA	NA	NA	NA	NA	NA	NA
86116	Vacant	NA	Buffalo	New York	-78.8153219	42.88619198	49 Central Av	0	Lovejoy	no_info	Buffalo	NA	NA	NA	NA	NA	NA	NA	NA	NA	NA	NA	NA	NA	NA	NA	NA
83408	Vacant	NA	Buffalo	New York	-78.8013941	42.90683446	944 Walden Av	0	Lovejoy	no_info	Buffalo	NA	NA	NA	NA	NA	NA	NA	NA	NA	NA	NA	NA	NA	NA	NA	NA
75209	Vacant	NA	Buffalo	New York	-78.80898499	42.94498897	622 La Salle Av	0	University	no_info	Buffalo	NA	NA	NA	NA	NA	NA	NA	NA	NA	NA	NA	NA	NA	NA	NA	NA
78331	Vacant	NA	Buffalo	New York	-78.81848206	42.93275728	378 Olympic Av	0	Masten	no_info	Buffalo	NA	NA	NA	NA	NA	NA	NA	NA	NA	NA	NA	NA	NA	NA	NA	NA
69476	Vacant	NA	Buffalo	New York	-78.8354883	42.95195415	159 Shoshone St	0	University	no_info	Buffalo	NA	NA	NA	NA	NA	NA	NA	NA	NA	NA	NA	NA	NA	NA	NA	NA
66112	Vacant	NA	Buffalo	New York	-78.862328	42.91818527	24 Harvard Pl	0	Ellicott	no_info	Buffalo	NA	NA	NA	NA	NA	NA	NA	NA	NA	NA	NA	NA	NA	NA	NA	NA
81217	Vacant	NA	Buffalo	New York	-78.80216362	42.92230568	183 Freund St	0	Lovejoy	no_info	Buffalo	NA	NA	NA	NA	NA	NA	NA	NA	NA	NA	NA	NA	NA	NA	NA	NA
65082	Vacant	NA	Buffalo	New York	-78.87783787	42.95681322	2191 Elmwood Av	0	North	no_info	Buffalo	NA	NA	NA	NA	NA	NA	NA	NA	NA	NA	NA	NA	NA	NA	NA	NA
81321	Vacant	NA	Buffalo	New York	-78.80199273	42.91898421	59 Freund St	0	Lovejoy	no_info	Buffalo	NA	NA	NA	NA	NA	NA	NA	NA	NA	NA	NA	NA	NA	NA	NA	NA
87101	Vacant	NA	Buffalo	New York	-78.80110988	42.89727053	448 Schiller St	0	Lovejoy	no_info	Buffalo	NA	NA	NA	NA	NA	NA	NA	NA	NA	NA	NA	NA	NA	NA	NA	NA
120511	Vacant	NA	Buffalo	New York	-78.83575655	42.85835486	404 Germania St	0	South	no_info	Buffalo	NA	NA	NA	NA	NA	NA	NA	NA	NA	NA	NA	NA	NA	NA	NA	NA
78832	Vacant	NA	Buffalo	New York	-78.81713331	42.92972842	36 Connelly St	0	Masten	no_info	Buffalo	NA	NA	NA	NA	NA	NA	NA	NA	NA	NA	NA	NA	NA	NA	NA	NA
72494	Vacant	NA	Buffalo	New York	-78.83124745	42.94151859	104 Depew Av East	0	Masten	no_info	Buffalo	NA	NA	NA	NA	NA	NA	NA	NA	NA	NA	NA	NA	NA	NA	NA	NA
69385	Vacant	NA	Buffalo	New York	-78.83656367	42.95367628	129 Groveland St	0	University	no_info	Buffalo	NA	NA	NA	NA	NA	NA	NA	NA	NA	NA	NA	NA	NA	NA	NA	NA
80533	Vacant	NA	Buffalo	New York	-78.80603874	42.89526694	92 Reiman St	0	Lovejoy	no_info	Buffalo	NA	NA	NA	NA	NA	NA	NA	NA	NA	NA	NA	NA	NA	NA	NA	NA
79898	Vacant	NA	Buffalo	New York	-78.8023155	42.88861746	118 Schiller St	0	Lovejoy	no_info	Buffalo	NA	NA	NA	NA	NA	NA	NA	NA	NA	NA	NA	NA	NA	NA	NA	NA
76440	Vacant	NA	Buffalo	New York	-78.80349118	42.9487241	750 Eggert Rd	0	University	no_info	Buffalo	NA	NA	NA	NA	NA	NA	NA	NA	NA	NA	NA	NA	NA	NA	NA	NA
85546	Vacant	NA	Buffalo	New York	-78.81017879	42.89054654	1040 Greene St	0	Lovejoy	no_info	Buffalo	NA	NA	NA	NA	NA	NA	NA	NA	NA	NA	NA	NA	NA	NA	NA	NA
75978	Vacant	NA	Buffalo	New York	-78.80528688	42.94730412	221 Rounds Av	0	University	no_info	Buffalo	NA	NA	NA	NA	NA	NA	NA	NA	NA	NA	NA	NA	NA	NA	NA	NA
94266	Vacant	NA	Buffalo	New York	-78.81009238	42.85650687	85 Geary St	0	South	no_info	Buffalo	NA	NA	NA	NA	NA	NA	NA	NA	NA	NA	NA	NA	NA	NA	NA	NA
67312	Vacant	NA	Buffalo	New York	-78.84012139	42.95372118	222 Winston Rd	0	University	no_info	Buffalo	NA	NA	NA	NA	NA	NA	NA	NA	NA	NA	NA	NA	NA	NA	NA	NA
68246	Vacant	NA	Buffalo	New York	-78.8359929	42.95004841	94 Shoshone St	0	University	no_info	Buffalo	NA	NA	NA	NA	NA	NA	NA	NA	NA	NA	NA	NA	NA	NA	NA	NA
70480	Vacant	NA	Buffalo	New York	-78.81739	42.93687428	1000 Kensington Av	0	Masten	no_info	Buffalo	NA	NA	NA	NA	NA	NA	NA	NA	NA	NA	NA	NA	NA	NA	NA	NA
92100	Vacant	NA	Buffalo	New York	-78.83961681	42.86727046	387 Elk St	0	Fillmore	no_info	Buffalo	NA	NA	NA	NA	NA	NA	NA	NA	NA	NA	NA	NA	NA	NA	NA	NA
77356	Vacant	NA	Buffalo	New York	-78.80724099	42.94066464	1318 Kensington Av	0	University	no_info	Buffalo	NA	NA	NA	NA	NA	NA	NA	NA	NA	NA	NA	NA	NA	NA	NA	NA
74997	Vacant	NA	Buffalo	New York	-78.81507549	42.9304954	379 Warwick Av	0	Masten	no_info	Buffalo	NA	NA	NA	NA	NA	NA	NA	NA	NA	NA	NA	NA	NA	NA	NA	NA
71629	Vacant	NA	Buffalo	New York	-78.82493754	42.94876454	71 Highgate Av	0	University	no_info	Buffalo	NA	NA	NA	NA	NA	NA	NA	NA	NA	NA	NA	NA	NA	NA	NA	NA
69635	Vacant	NA	Buffalo	New York	-78.83570942	42.94927497	94 Shoshone St	0	University	no_info	Buffalo	NA	NA	NA	NA	NA	NA	NA	NA	NA	NA	NA	NA	NA	NA	NA	NA
65029	Vacant	NA	Buffalo	New York	-78.8326154	42.9006855	227 Sobieski St	0	Fillmore	no_info	Buffalo	NA	NA	NA	NA	NA	NA	NA	NA	NA	NA	NA	NA	NA	NA	NA	NA
120519	Vacant	NA	Buffalo	New York	-78.83635608	42.85789342	364 Baraga St	0	South	no_info	Buffalo	NA	NA	NA	NA	NA	NA	NA	NA	NA	NA	NA	NA	NA	NA	NA	NA
82263	Vacant	NA	Buffalo	New York	-78.7997212	42.91530728	56 Humason Av	0	Lovejoy	no_info	Buffalo	NA	NA	NA	NA	NA	NA	NA	NA	NA	NA	NA	NA	NA	NA	NA	NA
65818	Vacant	NA	Buffalo	New York	-78.86299787	42.92189575	35 Horton Pl	0	Ellicott	no_info	Buffalo	NA	NA	NA	NA	NA	NA	NA	NA	NA	NA	NA	NA	NA	NA	NA	NA
69426	Vacant	NA	Buffalo	New York	-78.8373594	42.95244673	1100 Parkside Av	0	University	no_info	Buffalo	NA	NA	NA	NA	NA	NA	NA	NA	NA	NA	NA	NA	NA	NA	NA	NA
81644	Vacant	NA	Buffalo	New York	-78.81151141	42.91116138	25 Warring	0	Lovejoy	no_info	Buffalo	NA	NA	NA	NA	NA	NA	NA	NA	NA	NA	NA	NA	NA	NA	NA	NA
73155	Vacant	NA	Buffalo	New York	-78.80208467	42.92584301	107 Edison Av	0	University	no_info	Buffalo	NA	NA	NA	NA	NA	NA	NA	NA	NA	NA	NA	NA	NA	NA	NA	NA
82195	Vacant	NA	Buffalo	New York	-78.80795117	42.91668086	60 Hagen St	0	Lovejoy	no_info	Buffalo	NA	NA	NA	NA	NA	NA	NA	NA	NA	NA	NA	NA	NA	NA	NA	NA
80629	Vacant	NA	Buffalo	New York	-78.81051103	42.92247497	1253 Delavan Ave East	0	Lovejoy	no_info	Buffalo	NA	NA	NA	NA	NA	NA	NA	NA	NA	NA	NA	NA	NA	NA	NA	NA
76262	Vacant	NA	Buffalo	New York	-78.81369186	42.95061238	3449 Bailey Av	0	University	no_info	Buffalo	NA	NA	NA	NA	NA	NA	NA	NA	NA	NA	NA	NA	NA	NA	NA	NA
77941	Vacant	NA	Buffalo	New York	-78.80666128	42.92983885	285 Langfield Dr	0	University	no_info	Buffalo	NA	NA	NA	NA	NA	NA	NA	NA	NA	NA	NA	NA	NA	NA	NA	NA
78214	Vacant	NA	Buffalo	New York	-78.80929982	42.94196942	514 Stockbridge Av	0	University	no_info	Buffalo	NA	NA	NA	NA	NA	NA	NA	NA	NA	NA	NA	NA	NA	NA	NA	NA
67155	Vacant	NA	Buffalo	New York	-78.85907707	42.95649056	572 Colvin Av	0	Delaware	no_info	Buffalo	NA	NA	NA	NA	NA	NA	NA	NA	NA	NA	NA	NA	NA	NA	NA	NA
78569	Vacant	NA	Buffalo	New York	-78.80939287	42.92439858	361 Roslyn St	0	University	no_info	Buffalo	NA	NA	NA	NA	NA	NA	NA	NA	NA	NA	NA	NA	NA	NA	NA	NA
80031	Vacant	NA	Buffalo	New York	-78.81374	42.93598579	2982 Bailey Av	0	Masten	no_info	Buffalo	NA	NA	NA	NA	NA	NA	NA	NA	NA	NA	NA	NA	NA	NA	NA	NA
85644	Vacant	NA	Buffalo	New York	-78.81491288	42.8896916	903 Lovejoy St East	0	Lovejoy	no_info	Buffalo	NA	NA	NA	NA	NA	NA	NA	NA	NA	NA	NA	NA	NA	NA	NA	NA
76740	Vacant	NA	Buffalo	New York	-78.81041983	42.92610666	92 Arden Av	0	University	no_info	Buffalo	NA	NA	NA	NA	NA	NA	NA	NA	NA	NA	NA	NA	NA	NA	NA	NA
80444	Vacant	NA	Buffalo	New York	-78.8126431	42.91976458	38 Ericson Av	0	Lovejoy	no_info	Buffalo	NA	NA	NA	NA	NA	NA	NA	NA	NA	NA	NA	NA	NA	NA	NA	NA
81560	Vacant	NA	Buffalo	New York	-78.8118854	42.91185758	47 Warring	0	Lovejoy	no_info	Buffalo	NA	NA	NA	NA	NA	NA	NA	NA	NA	NA	NA	NA	NA	NA	NA	NA
66446	Vacant	NA	Buffalo	New York	-78.85923483	42.92218099	1043 Delavan Ave West	0	Ellicott	no_info	Buffalo	NA	NA	NA	NA	NA	NA	NA	NA	NA	NA	NA	NA	NA	NA	NA	NA
81963	Vacant	NA	Buffalo	New York	-78.80773064	42.92020647	189 Hagen St	0	Lovejoy	no_info	Buffalo	NA	NA	NA	NA	NA	NA	NA	NA	NA	NA	NA	NA	NA	NA	NA	NA
65101	Vacant	NA	Buffalo	New York	-78.87847993	42.95466382	2110 Elmwood Av	0	North	no_info	Buffalo	NA	NA	NA	NA	NA	NA	NA	NA	NA	NA	NA	NA	NA	NA	NA	NA
68286	Vacant	NA	Buffalo	New York	-78.83786373	42.9478163	4 Carmel Rd	0	University	no_info	Buffalo	NA	NA	NA	NA	NA	NA	NA	NA	NA	NA	NA	NA	NA	NA	NA	NA
76232	Vacant	NA	Buffalo	New York	-78.81371867	42.95266576	3449 Bailey Av	0	University	no_info	Buffalo	NA	NA	NA	NA	NA	NA	NA	NA	NA	NA	NA	NA	NA	NA	NA	NA
82170	Vacant	NA	Buffalo	New York	-78.79966089	42.91700791	120 Humason Av	0	Lovejoy	no_info	Buffalo	NA	NA	NA	NA	NA	NA	NA	NA	NA	NA	NA	NA	NA	NA	NA	NA
120058	Vacant	NA	Buffalo	New York	-78.83145166	42.84848057	15 Garvey Av	0	South	no_info	Buffalo	NA	NA	NA	NA	NA	NA	NA	NA	NA	NA	NA	NA	NA	NA	NA	NA
75662	Vacant	NA	Buffalo	New York	-78.80610996	42.94820251	558 Highgate Av	0	University	no_info	Buffalo	NA	NA	NA	NA	NA	NA	NA	NA	NA	NA	NA	NA	NA	NA	NA	NA
94107	Vacant	NA	Buffalo	New York	-78.80930706	42.85797315	67 Ryan St	0	South	no_info	Buffalo	NA	NA	NA	NA	NA	NA	NA	NA	NA	NA	NA	NA	NA	NA	NA	NA
73695	Norway maple	Acer platanoides	Buffalo	New York	-78.81957595	42.93355281	682 Norfolk Av	0	Masten	introduced	Buffalo	NA	NA	NA	NA	NA	NA	NA	NA	NA	NA	NA	NA	NA	NA	NA	NA
64998	Vacant	NA	Buffalo	New York	-78.82532489	42.91987121	203 Stevens St	0	Masten	no_info	Buffalo	NA	NA	NA	NA	NA	NA	NA	NA	NA	NA	NA	NA	NA	NA	NA	NA
75584	Vacant	NA	Buffalo	New York	-78.80330456	42.92384486	35 Harriet Av	0	University	no_info	Buffalo	NA	NA	NA	NA	NA	NA	NA	NA	NA	NA	NA	NA	NA	NA	NA	NA
83475	Vacant	NA	Buffalo	New York	-78.80745911	42.89305191	298 Ideal St	0	Lovejoy	no_info	Buffalo	NA	NA	NA	NA	NA	NA	NA	NA	NA	NA	NA	NA	NA	NA	NA	NA
85496	Vacant	NA	Buffalo	New York	-78.81290625	42.89133271	1351 Bailey Av	0	Lovejoy	no_info	Buffalo	NA	NA	NA	NA	NA	NA	NA	NA	NA	NA	NA	NA	NA	NA	NA	NA
78288	Vacant	NA	Buffalo	New York	-78.81836947	42.93491073	455 Olympic Av	0	Masten	no_info	Buffalo	NA	NA	NA	NA	NA	NA	NA	NA	NA	NA	NA	NA	NA	NA	NA	NA
78596	Vacant	NA	Buffalo	New York	-78.81160662	42.92418874	184 Roebling Av	0	University	no_info	Buffalo	NA	NA	NA	NA	NA	NA	NA	NA	NA	NA	NA	NA	NA	NA	NA	NA
69570	Vacant	NA	Buffalo	New York	-78.83373475	42.95050273	63 Parkside Ct	0	University	no_info	Buffalo	NA	NA	NA	NA	NA	NA	NA	NA	NA	NA	NA	NA	NA	NA	NA	NA
76074	Vacant	NA	Buffalo	New York	-78.81249393	42.94662282	429 Lisbon Av	0	University	no_info	Buffalo	NA	NA	NA	NA	NA	NA	NA	NA	NA	NA	NA	NA	NA	NA	NA	NA
86200	Vacant	NA	Buffalo	New York	-78.80492178	42.87462446	98 Pulaski St	0	Lovejoy	no_info	Buffalo	NA	NA	NA	NA	NA	NA	NA	NA	NA	NA	NA	NA	NA	NA	NA	NA
70152	Vacant	NA	Buffalo	New York	-78.81939319	42.93923126	123 Elmer Av	0	Masten	no_info	Buffalo	NA	NA	NA	NA	NA	NA	NA	NA	NA	NA	NA	NA	NA	NA	NA	NA
69539	Vacant	NA	Buffalo	New York	-78.83663445	42.95112503	39 Groveland St	0	University	no_info	Buffalo	NA	NA	NA	NA	NA	NA	NA	NA	NA	NA	NA	NA	NA	NA	NA	NA
70095	Vacant	NA	Buffalo	New York	-78.81832154	42.93952123	117 Thatcher Av	0	Masten	no_info	Buffalo	NA	NA	NA	NA	NA	NA	NA	NA	NA	NA	NA	NA	NA	NA	NA	NA
75591	Vacant	NA	Buffalo	New York	-78.80464871	42.92372668	34 Wilkes Av	0	University	no_info	Buffalo	NA	NA	NA	NA	NA	NA	NA	NA	NA	NA	NA	NA	NA	NA	NA	NA
83651	Vacant	NA	Buffalo	New York	-78.81667837	42.91344381	73 Kilhoffer St	0	Fillmore	no_info	Buffalo	NA	NA	NA	NA	NA	NA	NA	NA	NA	NA	NA	NA	NA	NA	NA	NA
80924	Vacant	NA	Buffalo	New York	-78.81196059	42.91780648	43 Navel Av	0	Lovejoy	no_info	Buffalo	NA	NA	NA	NA	NA	NA	NA	NA	NA	NA	NA	NA	NA	NA	NA	NA
74290	Vacant	NA	Buffalo	New York	-78.8225612	42.94409983	44 Dartmouth Av	0	University	no_info	Buffalo	NA	NA	NA	NA	NA	NA	NA	NA	NA	NA	NA	NA	NA	NA	NA	NA
86511	Vacant	NA	Buffalo	New York	-78.8047549	42.89655253	431 Gold St	0	Lovejoy	no_info	Buffalo	NA	NA	NA	NA	NA	NA	NA	NA	NA	NA	NA	NA	NA	NA	NA	NA
76221	Vacant	NA	Buffalo	New York	-78.82153935	42.93806993	117 Parkridge Av	0	University	no_info	Buffalo	NA	NA	NA	NA	NA	NA	NA	NA	NA	NA	NA	NA	NA	NA	NA	NA
69812	Vacant	NA	Buffalo	New York	-78.84827378	42.94039456	262 Summit Av	0	Delaware	no_info	Buffalo	NA	NA	NA	NA	NA	NA	NA	NA	NA	NA	NA	NA	NA	NA	NA	NA
81495	Vacant	NA	Buffalo	New York	-78.8103544	42.9126073	110 Forman St	0	Lovejoy	no_info	Buffalo	NA	NA	NA	NA	NA	NA	NA	NA	NA	NA	NA	NA	NA	NA	NA	NA
72987	Vacant	NA	Buffalo	New York	-78.81575489	42.94161557	277 Stockbridge Av	0	University	no_info	Buffalo	NA	NA	NA	NA	NA	NA	NA	NA	NA	NA	NA	NA	NA	NA	NA	NA
66811	Vacant	NA	Buffalo	New York	-78.83683968	42.94743238	159 Wesley Av	0	Delaware	no_info	Buffalo	NA	NA	NA	NA	NA	NA	NA	NA	NA	NA	NA	NA	NA	NA	NA	NA
81587	Vacant	NA	Buffalo	New York	-78.8102382	42.91171337	75 Forman St	0	Lovejoy	no_info	Buffalo	NA	NA	NA	NA	NA	NA	NA	NA	NA	NA	NA	NA	NA	NA	NA	NA
86696	Vacant	NA	Buffalo	New York	-78.80621867	42.88590103	41 Benzinger	0	Lovejoy	no_info	Buffalo	NA	NA	NA	NA	NA	NA	NA	NA	NA	NA	NA	NA	NA	NA	NA	NA
75613	Vacant	NA	Buffalo	New York	-78.80453314	42.92338221	21 Wilkes Av	0	University	no_info	Buffalo	NA	NA	NA	NA	NA	NA	NA	NA	NA	NA	NA	NA	NA	NA	NA	NA
84119	Vacant	NA	Buffalo	New York	-78.80889862	42.90546102	737 Walden Av	0	Lovejoy	no_info	Buffalo	NA	NA	NA	NA	NA	NA	NA	NA	NA	NA	NA	NA	NA	NA	NA	NA
77320	Vacant	NA	Buffalo	New York	-78.80344157	42.94236175	526 Kensington Av	0	University	no_info	Buffalo	NA	NA	NA	NA	NA	NA	NA	NA	NA	NA	NA	NA	NA	NA	NA	NA
65375	Vacant	NA	Buffalo	New York	-78.86579251	42.91772919	549 Linwood Av	0	Ellicott	no_info	Buffalo	NA	NA	NA	NA	NA	NA	NA	NA	NA	NA	NA	NA	NA	NA	NA	NA
79655	Vacant	NA	Buffalo	New York	-78.80169464	42.89561589	206 Reiman St	0	Lovejoy	no_info	Buffalo	NA	NA	NA	NA	NA	NA	NA	NA	NA	NA	NA	NA	NA	NA	NA	NA
76521	Vacant	NA	Buffalo	New York	-78.81391011	42.94503814	3314 Bailey Av	0	University	no_info	Buffalo	NA	NA	NA	NA	NA	NA	NA	NA	NA	NA	NA	NA	NA	NA	NA	NA
73817	Vacant	NA	Buffalo	New York	-78.88275884	42.91552768	484 Richmond Av	0	Niagara	no_info	Buffalo	NA	NA	NA	NA	NA	NA	NA	NA	NA	NA	NA	NA	NA	NA	NA	NA
86596	Vacant	NA	Buffalo	New York	-78.79990722	42.89073243	199 Goethe St	0	Lovejoy	no_info	Buffalo	NA	NA	NA	NA	NA	NA	NA	NA	NA	NA	NA	NA	NA	NA	NA	NA
83942	Vacant	NA	Buffalo	New York	-78.80574448	42.90723321	41 Academy Rd	0	Lovejoy	no_info	Buffalo	NA	NA	NA	NA	NA	NA	NA	NA	NA	NA	NA	NA	NA	NA	NA	NA
68762	Vacant	NA	Buffalo	New York	-78.83018525	42.95456859	166 Heath St	0	University	no_info	Buffalo	NA	NA	NA	NA	NA	NA	NA	NA	NA	NA	NA	NA	NA	NA	NA	NA
75101	Vacant	NA	Buffalo	New York	-78.81170557	42.94579301	479 Minnesota Av	0	University	no_info	Buffalo	NA	NA	NA	NA	NA	NA	NA	NA	NA	NA	NA	NA	NA	NA	NA	NA
73736	Vacant	NA	Buffalo	New York	-78.82061885	42.93273504	657 Northumberland Av	0	Masten	no_info	Buffalo	NA	NA	NA	NA	NA	NA	NA	NA	NA	NA	NA	NA	NA	NA	NA	NA
72535	Vacant	NA	Buffalo	New York	-78.83367928	42.94130785	51 Benwood Av	0	Masten	no_info	Buffalo	NA	NA	NA	NA	NA	NA	NA	NA	NA	NA	NA	NA	NA	NA	NA	NA
78181	Vacant	NA	Buffalo	New York	-78.82613158	42.95083602	3191 Main St	0	University	no_info	Buffalo	NA	NA	NA	NA	NA	NA	NA	NA	NA	NA	NA	NA	NA	NA	NA	NA
80994	Vacant	NA	Buffalo	New York	-78.81152398	42.91696979	55 Kerns Av	0	Lovejoy	no_info	Buffalo	NA	NA	NA	NA	NA	NA	NA	NA	NA	NA	NA	NA	NA	NA	NA	NA
83507	Vacant	NA	Buffalo	New York	-78.80915195	42.89241784	7 Vanderbilt St	0	Lovejoy	no_info	Buffalo	NA	NA	NA	NA	NA	NA	NA	NA	NA	NA	NA	NA	NA	NA	NA	NA
83989	Vacant	NA	Buffalo	New York	-78.80424689	42.90674496	19 Poplar Av	0	Lovejoy	no_info	Buffalo	NA	NA	NA	NA	NA	NA	NA	NA	NA	NA	NA	NA	NA	NA	NA	NA
85790	Vacant	NA	Buffalo	New York	-78.81054599	42.88714545	95 Ludington St	0	Lovejoy	no_info	Buffalo	NA	NA	NA	NA	NA	NA	NA	NA	NA	NA	NA	NA	NA	NA	NA	NA
72634	Vacant	NA	Buffalo	New York	-78.83158394	42.93498747	77 Hill St	0	Masten	no_info	Buffalo	NA	NA	NA	NA	NA	NA	NA	NA	NA	NA	NA	NA	NA	NA	NA	NA
90897	Vacant	NA	Buffalo	New York	-78.81500748	42.85887462	74 Paul Pl	0	South	no_info	Buffalo	NA	NA	NA	NA	NA	NA	NA	NA	NA	NA	NA	NA	NA	NA	NA	NA
87003	Vacant	NA	Buffalo	New York	-78.80680055	42.87253099	278 Cable St	0	Lovejoy	no_info	Buffalo	NA	NA	NA	NA	NA	NA	NA	NA	NA	NA	NA	NA	NA	NA	NA	NA
73782	Vacant	NA	Buffalo	New York	-78.81945196	42.93188891	619 Norfolk Av	0	Masten	no_info	Buffalo	NA	NA	NA	NA	NA	NA	NA	NA	NA	NA	NA	NA	NA	NA	NA	NA
80740	Vacant	NA	Buffalo	New York	-78.80877141	42.92061361	216 Newburgh St	0	Lovejoy	no_info	Buffalo	NA	NA	NA	NA	NA	NA	NA	NA	NA	NA	NA	NA	NA	NA	NA	NA
26618	Vacant	NA	Buffalo	New York	-78.82639442	42.93089105	71 Colfax Av	0	Masten	no_info	Buffalo	NA	NA	NA	NA	NA	NA	NA	NA	NA	NA	NA	NA	NA	NA	NA	NA
75032	Vacant	NA	Buffalo	New York	-78.80686177	42.92474619	172 Courtland Av	0	University	no_info	Buffalo	NA	NA	NA	NA	NA	NA	NA	NA	NA	NA	NA	NA	NA	NA	NA	NA
82205	Vacant	NA	Buffalo	New York	-78.80785338	42.91648074	51 Hagen St	0	Lovejoy	no_info	Buffalo	NA	NA	NA	NA	NA	NA	NA	NA	NA	NA	NA	NA	NA	NA	NA	NA
65906	Vacant	NA	Buffalo	New York	-78.86244187	42.92071931	970 Lafayette Av	0	Ellicott	no_info	Buffalo	NA	NA	NA	NA	NA	NA	NA	NA	NA	NA	NA	NA	NA	NA	NA	NA
72258	Vacant	NA	Buffalo	New York	-78.8159985	42.94357865	220 Dartmouth Av	0	University	no_info	Buffalo	NA	NA	NA	NA	NA	NA	NA	NA	NA	NA	NA	NA	NA	NA	NA	NA
72443	Vacant	NA	Buffalo	New York	-78.83267771	42.94195072	68 Depew Av East	0	Masten	no_info	Buffalo	NA	NA	NA	NA	NA	NA	NA	NA	NA	NA	NA	NA	NA	NA	NA	NA
66584	Vacant	NA	Buffalo	New York	-78.84924843	42.95208764	36 Cunard Rd	0	Delaware	no_info	Buffalo	NA	NA	NA	NA	NA	NA	NA	NA	NA	NA	NA	NA	NA	NA	NA	NA
77945	Vacant	NA	Buffalo	New York	-78.80473035	42.9298426	323 Langfield Dr	0	University	no_info	Buffalo	NA	NA	NA	NA	NA	NA	NA	NA	NA	NA	NA	NA	NA	NA	NA	NA
74330	Vacant	NA	Buffalo	New York	-78.81579694	42.93393096	67 Andover Av	0	Masten	no_info	Buffalo	NA	NA	NA	NA	NA	NA	NA	NA	NA	NA	NA	NA	NA	NA	NA	NA
79747	Vacant	NA	Buffalo	New York	-78.80353334	42.89516477	164 Reiman St	0	Lovejoy	no_info	Buffalo	NA	NA	NA	NA	NA	NA	NA	NA	NA	NA	NA	NA	NA	NA	NA	NA
79196	Vacant	NA	Buffalo	New York	-78.80020996	42.9214804	122 Erb St	0	Lovejoy	no_info	Buffalo	NA	NA	NA	NA	NA	NA	NA	NA	NA	NA	NA	NA	NA	NA	NA	NA
83488	Vacant	NA	Buffalo	New York	-78.80906633	42.89247494	10 Vanderbilt St	0	Lovejoy	no_info	Buffalo	NA	NA	NA	NA	NA	NA	NA	NA	NA	NA	NA	NA	NA	NA	NA	NA
85783	Vacant	NA	Buffalo	New York	-78.81143828	42.88714882	69 Ludington St	0	Lovejoy	no_info	Buffalo	NA	NA	NA	NA	NA	NA	NA	NA	NA	NA	NA	NA	NA	NA	NA	NA
94016	Vacant	NA	Buffalo	New York	-78.80897479	42.85826843	82 Ryan St	0	South	no_info	Buffalo	NA	NA	NA	NA	NA	NA	NA	NA	NA	NA	NA	NA	NA	NA	NA	NA
83562	Vacant	NA	Buffalo	New York	-78.81667229	42.91665381	187 Kilhoffer St	0	Fillmore	no_info	Buffalo	NA	NA	NA	NA	NA	NA	NA	NA	NA	NA	NA	NA	NA	NA	NA	NA
64352	Vacant	NA	Buffalo	New York	-78.85063815	42.93713005	261 Parkside Av	0	Delaware	no_info	Buffalo	NA	NA	NA	NA	NA	NA	NA	NA	NA	NA	NA	NA	NA	NA	NA	NA
44232	Vacant	NA	Buffalo	New York	-78.88709341	42.89423031	297 Seventh St	0	Ellicott	no_info	Buffalo	NA	NA	NA	NA	NA	NA	NA	NA	NA	NA	NA	NA	NA	NA	NA	NA
30231	Vacant	NA	Buffalo	New York	-78.85546589	42.91678424	34 Elsie Pl	0	Masten	no_info	Buffalo	NA	NA	NA	NA	NA	NA	NA	NA	NA	NA	NA	NA	NA	NA	NA	NA
56633	Vacant	NA	Buffalo	New York	-78.87287677	42.93664963	244 Lincoln Pkwy	0	North	no_info	Buffalo	NA	NA	NA	NA	NA	NA	NA	NA	NA	NA	NA	NA	NA	NA	NA	NA
48832	Vacant	NA	Buffalo	New York	-78.90001533	42.9177367	19 Mason St	0	Niagara	no_info	Buffalo	NA	NA	NA	NA	NA	NA	NA	NA	NA	NA	NA	NA	NA	NA	NA	NA
61946	Vacant	NA	Buffalo	New York	-78.84736511	42.95312369	32 Henley Rd	0	Delaware	no_info	Buffalo	NA	NA	NA	NA	NA	NA	NA	NA	NA	NA	NA	NA	NA	NA	NA	NA
57636	Vacant	NA	Buffalo	New York	-78.89046368	42.93218447	19 Letchworth St	0	North	no_info	Buffalo	NA	NA	NA	NA	NA	NA	NA	NA	NA	NA	NA	NA	NA	NA	NA	NA
59205	Vacant	NA	Buffalo	New York	-78.86065468	42.95457051	342 Crestwood Av	0	Delaware	no_info	Buffalo	NA	NA	NA	NA	NA	NA	NA	NA	NA	NA	NA	NA	NA	NA	NA	NA
56821	Vacant	NA	Buffalo	New York	-78.8916495	42.92979755	57 Bradley St	0	North	no_info	Buffalo	NA	NA	NA	NA	NA	NA	NA	NA	NA	NA	NA	NA	NA	NA	NA	NA
41817	Vacant	NA	Buffalo	New York	-78.899289	42.95531344	14 Chaddock Av	0	North	no_info	Buffalo	NA	NA	NA	NA	NA	NA	NA	NA	NA	NA	NA	NA	NA	NA	NA	NA
49673	Vacant	NA	Buffalo	New York	-78.8819154	42.9140307	429 Richmond Av	0	Niagara	no_info	Buffalo	NA	NA	NA	NA	NA	NA	NA	NA	NA	NA	NA	NA	NA	NA	NA	NA
53827	Vacant	NA	Buffalo	New York	-78.88332204	42.95706342	322 Ramsdell Av	0	North	no_info	Buffalo	NA	NA	NA	NA	NA	NA	NA	NA	NA	NA	NA	NA	NA	NA	NA	NA
106247	Vacant	NA	Buffalo	New York	-78.87519054	42.89516011	399 Delaware Av	0	0	no_info	Buffalo	NA	NA	NA	NA	NA	NA	NA	NA	NA	NA	NA	NA	NA	NA	NA	NA
63248	Vacant	NA	Buffalo	New York	-78.83936275	42.95712868	41 Rosemary Av	0	University	no_info	Buffalo	NA	NA	NA	NA	NA	NA	NA	NA	NA	NA	NA	NA	NA	NA	NA	NA
61227	Vacant	NA	Buffalo	New York	-78.85423268	42.95749849	47 Hobmoor Av	0	Delaware	no_info	Buffalo	NA	NA	NA	NA	NA	NA	NA	NA	NA	NA	NA	NA	NA	NA	NA	NA
43448	Vacant	NA	Buffalo	New York	-78.88667567	42.91207004	94 Brayton St	0	Niagara	no_info	Buffalo	NA	NA	NA	NA	NA	NA	NA	NA	NA	NA	NA	NA	NA	NA	NA	NA
51652	Vacant	NA	Buffalo	New York	-78.89209759	42.94101221	158 Military Rd	0	North	no_info	Buffalo	NA	NA	NA	NA	NA	NA	NA	NA	NA	NA	NA	NA	NA	NA	NA	NA
49063	Vacant	NA	Buffalo	New York	-78.86980162	42.94191426	84 Great Arrow Av	0	North	no_info	Buffalo	NA	NA	NA	NA	NA	NA	NA	NA	NA	NA	NA	NA	NA	NA	NA	NA
54588	Vacant	NA	Buffalo	New York	-78.86001601	42.95699008	253 Sanders Rd	0	Delaware	no_info	Buffalo	NA	NA	NA	NA	NA	NA	NA	NA	NA	NA	NA	NA	NA	NA	NA	NA
60184	Vacant	NA	Buffalo	New York	-78.85586616	42.95095121	232 North Park Av	0	Delaware	no_info	Buffalo	NA	NA	NA	NA	NA	NA	NA	NA	NA	NA	NA	NA	NA	NA	NA	NA
62608	Vacant	NA	Buffalo	New York	-78.85298883	42.95250007	279 Sterling Av	0	Delaware	no_info	Buffalo	NA	NA	NA	NA	NA	NA	NA	NA	NA	NA	NA	NA	NA	NA	NA	NA
56028	Vacant	NA	Buffalo	New York	-78.87448839	42.91942106	170 Lancaster Av	0	Delaware	no_info	Buffalo	NA	NA	NA	NA	NA	NA	NA	NA	NA	NA	NA	NA	NA	NA	NA	NA
56747	Vacant	NA	Buffalo	New York	-78.89155773	42.93048926	110 Dart St	0	North	no_info	Buffalo	NA	NA	NA	NA	NA	NA	NA	NA	NA	NA	NA	NA	NA	NA	NA	NA
94022	Vacant	NA	Buffalo	New York	-78.80691403	42.85849456	195 Geary St	0	South	no_info	Buffalo	NA	NA	NA	NA	NA	NA	NA	NA	NA	NA	NA	NA	NA	NA	NA	NA
58974	Vacant	NA	Buffalo	New York	-78.84811824	42.93525465	124 Jewett Pkwy	0	Delaware	no_info	Buffalo	NA	NA	NA	NA	NA	NA	NA	NA	NA	NA	NA	NA	NA	NA	NA	NA
43608	Vacant	NA	Buffalo	New York	-78.89577172	42.92654622	1329 West Av	0	North	no_info	Buffalo	NA	NA	NA	NA	NA	NA	NA	NA	NA	NA	NA	NA	NA	NA	NA	NA
54388	Vacant	NA	Buffalo	New York	-78.86725871	42.95765213	59 Villa Av	0	Delaware	no_info	Buffalo	NA	NA	NA	NA	NA	NA	NA	NA	NA	NA	NA	NA	NA	NA	NA	NA
48390	Stump	NA	Buffalo	New York	-78.8718402	42.95688646	63 Hinman Av	0	North	no_info	Buffalo	NA	NA	NA	NA	NA	NA	NA	NA	NA	NA	NA	NA	NA	NA	NA	NA
45793	Vacant	NA	Buffalo	New York	-78.90420066	42.94064246	427 Dearborn St	0	North	no_info	Buffalo	NA	NA	NA	NA	NA	NA	NA	NA	NA	NA	NA	NA	NA	NA	NA	NA
48213	Vacant	NA	Buffalo	New York	-78.88752322	42.95791527	46 Ritt Av	0	North	no_info	Buffalo	NA	NA	NA	NA	NA	NA	NA	NA	NA	NA	NA	NA	NA	NA	NA	NA
43405	Vacant	NA	Buffalo	New York	-78.88340955	42.91239693	489 Rhode Island St	0	Niagara	no_info	Buffalo	NA	NA	NA	NA	NA	NA	NA	NA	NA	NA	NA	NA	NA	NA	NA	NA
43824	Vacant	NA	Buffalo	New York	-78.89502086	42.90814035	445 Fargo Av	0	Niagara	no_info	Buffalo	NA	NA	NA	NA	NA	NA	NA	NA	NA	NA	NA	NA	NA	NA	NA	NA
52747	Vacant	NA	Buffalo	New York	-78.86721492	42.94863286	29 Tennyson Av	0	Delaware	no_info	Buffalo	NA	NA	NA	NA	NA	NA	NA	NA	NA	NA	NA	NA	NA	NA	NA	NA
50458	Vacant	NA	Buffalo	New York	-78.86221416	42.94253509	72 New Amsterdam Av	0	Delaware	no_info	Buffalo	NA	NA	NA	NA	NA	NA	NA	NA	NA	NA	NA	NA	NA	NA	NA	NA
60171	Vacant	NA	Buffalo	New York	-78.85446582	42.95114558	238 Norwalk Av	0	Delaware	no_info	Buffalo	NA	NA	NA	NA	NA	NA	NA	NA	NA	NA	NA	NA	NA	NA	NA	NA
40825	Vacant	NA	Buffalo	New York	-78.89446165	42.92107887	16 Helen St	0	Niagara	no_info	Buffalo	NA	NA	NA	NA	NA	NA	NA	NA	NA	NA	NA	NA	NA	NA	NA	NA
99756	Vacant	NA	Buffalo	New York	-78.85712843	42.9405415	414 Parkside Av	Delaware	Delaware	no_info	Buffalo	NA	NA	NA	NA	NA	NA	NA	NA	NA	NA	NA	NA	NA	NA	NA	NA
127555	Vacant	NA	Buffalo	New York	-78.8152664	42.95892268	3425 Main St	0	University	no_info	Buffalo	NA	NA	NA	NA	NA	NA	NA	NA	NA	NA	NA	NA	NA	NA	NA	NA
52015	Vacant	NA	Buffalo	New York	-78.8956511	42.93805224	40 Churchill St	0	North	no_info	Buffalo	NA	NA	NA	NA	NA	NA	NA	NA	NA	NA	NA	NA	NA	NA	NA	NA
52135	Vacant	NA	Buffalo	New York	-78.89446894	42.93671577	246 Amherst St	0	North	no_info	Buffalo	NA	NA	NA	NA	NA	NA	NA	NA	NA	NA	NA	NA	NA	NA	NA	NA
47667	Vacant	NA	Buffalo	New York	-78.89327683	42.94641442	33 Deer St	0	North	no_info	Buffalo	NA	NA	NA	NA	NA	NA	NA	NA	NA	NA	NA	NA	NA	NA	NA	NA
57215	Vacant	NA	Buffalo	New York	-78.86179561	42.94591603	45 Commonwealth Av	0	Delaware	no_info	Buffalo	NA	NA	NA	NA	NA	NA	NA	NA	NA	NA	NA	NA	NA	NA	NA	NA
48322	Vacant	NA	Buffalo	New York	-78.87578025	42.95755385	166 Ramsdell Av	0	North	no_info	Buffalo	NA	NA	NA	NA	NA	NA	NA	NA	NA	NA	NA	NA	NA	NA	NA	NA
51661	Vacant	NA	Buffalo	New York	-78.88178168	42.94065989	610 Amherst St	0	North	no_info	Buffalo	NA	NA	NA	NA	NA	NA	NA	NA	NA	NA	NA	NA	NA	NA	NA	NA
49422	Vacant	NA	Buffalo	New York	-78.88351086	42.92663528	18 Abbottsford Place	0	Niagara	no_info	Buffalo	NA	NA	NA	NA	NA	NA	NA	NA	NA	NA	NA	NA	NA	NA	NA	NA
53890	Vacant	NA	Buffalo	New York	-78.89088319	42.94735619	379 Military Rd	0	North	no_info	Buffalo	NA	NA	NA	NA	NA	NA	NA	NA	NA	NA	NA	NA	NA	NA	NA	NA
43702	Vacant	NA	Buffalo	New York	-78.88943085	42.91203526	336 Massachusetts Av	0	Niagara	no_info	Buffalo	NA	NA	NA	NA	NA	NA	NA	NA	NA	NA	NA	NA	NA	NA	NA	NA
46323	Vacant	NA	Buffalo	New York	-78.89995508	42.93814023	143 Thompson St	0	North	no_info	Buffalo	NA	NA	NA	NA	NA	NA	NA	NA	NA	NA	NA	NA	NA	NA	NA	NA
95476	Stump	NA	Buffalo	New York	-78.79922972	42.84377291	161 Cazenovia St	Cazenovia	South	no_info	Buffalo	NA	NA	NA	NA	NA	NA	NA	NA	NA	NA	NA	NA	NA	NA	NA	NA
95129	Vacant	NA	Buffalo	New York	-78.80921865	42.84849062	161 Cazenovia St	Cazenovia	South	no_info	Buffalo	NA	NA	NA	NA	NA	NA	NA	NA	NA	NA	NA	NA	NA	NA	NA	NA
45572	Vacant	NA	Buffalo	New York	-78.89902822	42.95965356	342 Esser Av	0	North	no_info	Buffalo	NA	NA	NA	NA	NA	NA	NA	NA	NA	NA	NA	NA	NA	NA	NA	NA
46002	Vacant	NA	Buffalo	New York	-78.89153283	42.90863888	244 Rhode Island St	0	Niagara	no_info	Buffalo	NA	NA	NA	NA	NA	NA	NA	NA	NA	NA	NA	NA	NA	NA	NA	NA
99558	Vacant	NA	Buffalo	New York	-78.85093605	42.93671393	414 Parkside Av	Delaware	Delaware	no_info	Buffalo	NA	NA	NA	NA	NA	NA	NA	NA	NA	NA	NA	NA	NA	NA	NA	NA
53846	Vacant	NA	Buffalo	New York	-78.88862852	42.94988554	157 Lawn Av	0	North	no_info	Buffalo	NA	NA	NA	NA	NA	NA	NA	NA	NA	NA	NA	NA	NA	NA	NA	NA
47143	Vacant	NA	Buffalo	New York	-78.880116	42.9185854	497 Norwood Av	0	Delaware	no_info	Buffalo	NA	NA	NA	NA	NA	NA	NA	NA	NA	NA	NA	NA	NA	NA	NA	NA
45050	Vacant	NA	Buffalo	New York	-78.8950182	42.95750411	132 Evelyn St	0	North	no_info	Buffalo	NA	NA	NA	NA	NA	NA	NA	NA	NA	NA	NA	NA	NA	NA	NA	NA
52232	Vacant	NA	Buffalo	New York	-78.90202073	42.93388734	1826 Niagara St	0	North	no_info	Buffalo	NA	NA	NA	NA	NA	NA	NA	NA	NA	NA	NA	NA	NA	NA	NA	NA
50107	Vacant	NA	Buffalo	New York	-78.87862071	42.92413599	557 Potomac Av	0	Delaware	no_info	Buffalo	NA	NA	NA	NA	NA	NA	NA	NA	NA	NA	NA	NA	NA	NA	NA	NA
96277	Vacant	NA	Buffalo	New York	-78.87357878	42.93529304	2182 Delaware Av	Delaware	North	no_info	Buffalo	NA	NA	NA	NA	NA	NA	NA	NA	NA	NA	NA	NA	NA	NA	NA	NA
56407	Vacant	NA	Buffalo	New York	-78.8642185	42.94475015	1 Fairchild Pl	0	Delaware	no_info	Buffalo	NA	NA	NA	NA	NA	NA	NA	NA	NA	NA	NA	NA	NA	NA	NA	NA
54484	Vacant	NA	Buffalo	New York	-78.8619359	42.95708655	200 Sanders Rd	0	Delaware	no_info	Buffalo	NA	NA	NA	NA	NA	NA	NA	NA	NA	NA	NA	NA	NA	NA	NA	NA
47291	Vacant	NA	Buffalo	New York	-78.89523596	42.91165603	170 Hampshire St	0	Niagara	no_info	Buffalo	NA	NA	NA	NA	NA	NA	NA	NA	NA	NA	NA	NA	NA	NA	NA	NA
44651	Vacant	NA	Buffalo	New York	-78.90641278	42.94676807	51 Ontario St	0	North	no_info	Buffalo	NA	NA	NA	NA	NA	NA	NA	NA	NA	NA	NA	NA	NA	NA	NA	NA
40783	Stump	NA	Buffalo	New York	-78.89089795	42.92199466	231 Delavan Ave West	0	Niagara	no_info	Buffalo	NA	NA	NA	NA	NA	NA	NA	NA	NA	NA	NA	NA	NA	NA	NA	NA
40845	Vacant	NA	Buffalo	New York	-78.89510759	42.92118069	157 Dewitt St	0	Niagara	no_info	Buffalo	NA	NA	NA	NA	NA	NA	NA	NA	NA	NA	NA	NA	NA	NA	NA	NA
58870	Vacant	NA	Buffalo	New York	-78.84367167	42.93648998	32 Greenfield St	0	Delaware	no_info	Buffalo	NA	NA	NA	NA	NA	NA	NA	NA	NA	NA	NA	NA	NA	NA	NA	NA
56085	Northern red oak	Quercus rubra	Buffalo	New York	-78.87078473	42.91891618	18 Melbourne Pl	0	Delaware	naturally_occurring	Buffalo	NA	NA	NA	NA	NA	NA	NA	NA	NA	NA	NA	NA	NA	NA	NA	NA
48588	Vacant	NA	Buffalo	New York	-78.90018392	42.94416853	174 Grace St	0	North	no_info	Buffalo	NA	NA	NA	NA	NA	NA	NA	NA	NA	NA	NA	NA	NA	NA	NA	NA
40817	Vacant	NA	Buffalo	New York	-78.89151382	42.92149293	136 Congress St	0	Niagara	no_info	Buffalo	NA	NA	NA	NA	NA	NA	NA	NA	NA	NA	NA	NA	NA	NA	NA	NA
96592	Vacant	NA	Buffalo	New York	-78.86508831	42.93185481	2182 Delaware Av	Delaware	Delaware	no_info	Buffalo	NA	NA	NA	NA	NA	NA	NA	NA	NA	NA	NA	NA	NA	NA	NA	NA
56607	Vacant	NA	Buffalo	New York	-78.8744789	42.93686405	250 Middlesex Rd	0	North	no_info	Buffalo	NA	NA	NA	NA	NA	NA	NA	NA	NA	NA	NA	NA	NA	NA	NA	NA
56701	Vacant	NA	Buffalo	New York	-78.89116847	42.93255334	145 Dart St	0	North	no_info	Buffalo	NA	NA	NA	NA	NA	NA	NA	NA	NA	NA	NA	NA	NA	NA	NA	NA
96360	Vacant	NA	Buffalo	New York	-78.87534946	42.93547561	2182 Delaware Av	Delaware	North	no_info	Buffalo	NA	NA	NA	NA	NA	NA	NA	NA	NA	NA	NA	NA	NA	NA	NA	NA
24396	Vacant	NA	Buffalo	New York	-78.84307298	42.90796298	1002 Humboldt Pkwy	0	Ellicott	no_info	Buffalo	NA	NA	NA	NA	NA	NA	NA	NA	NA	NA	NA	NA	NA	NA	NA	NA
11834	Species elm	Ulmus	Buffalo	New York	-78.85648611	42.89810942	87 Grape St	0	Ellicott	no_info	Buffalo	NA	NA	NA	NA	NA	NA	NA	NA	NA	NA	NA	NA	NA	NA	NA	NA
6066	Hackberry	Celtis occidentalis	Buffalo	New York	-78.84548237	42.87923151	109 Lord St	0	Fillmore	naturally_occurring	Buffalo	NA	NA	NA	NA	NA	NA	NA	NA	NA	NA	NA	NA	NA	NA	NA	NA
269	Accolade elm	Ulmus japonica	Buffalo	New York	-78.85664885	42.89847889	328 Carlton St	0	Ellicott	no_info	Buffalo	NA	NA	NA	NA	NA	NA	NA	NA	NA	NA	NA	NA	NA	NA	NA	NA
4760	Japanese pagodatree	Sophora japonica	Buffalo	New York	-78.83422604	42.8897977	400 Paderewski Plaza	0	Fillmore	no_info	Buffalo	NA	NA	NA	NA	NA	NA	NA	NA	NA	NA	NA	NA	NA	NA	NA	NA
551	Honeylocust	Gleditsia triacanthos	Buffalo	New York	-78.84302331	42.8759717	64 Fillmore Av	0	Fillmore	introduced	Buffalo	NA	NA	NA	NA	NA	NA	NA	NA	NA	NA	NA	NA	NA	NA	NA	NA
10334	Vacant	NA	Buffalo	New York	-78.85281536	42.90683369	42 Gerhardt St	0	Ellicott	no_info	Buffalo	NA	NA	NA	NA	NA	NA	NA	NA	NA	NA	NA	NA	NA	NA	NA	NA
13930	Norway maple	Acer platanoides	Buffalo	New York	-78.86812775	42.89859244	752 Ellicott St	0	Ellicott	introduced	Buffalo	NA	NA	NA	NA	NA	NA	NA	NA	NA	NA	NA	NA	NA	NA	NA	NA
38618	Hedge maple	Acer campestre	Buffalo	New York	-78.89720424	42.9615875	15 Albermarle St	0	North	introduced	Buffalo	NA	NA	NA	NA	NA	NA	NA	NA	NA	NA	NA	NA	NA	NA	NA	NA
873	Littleleaf linden	Tilia cordata	Buffalo	New York	-78.83272377	42.89794105	128 Sobieski St	0	Fillmore	introduced	Buffalo	NA	NA	NA	NA	NA	NA	NA	NA	NA	NA	NA	NA	NA	NA	NA	NA
6953	Vacant	NA	Buffalo	New York	-78.82502982	42.87277521	18 Hobart St	0	Fillmore	no_info	Buffalo	NA	NA	NA	NA	NA	NA	NA	NA	NA	NA	NA	NA	NA	NA	NA	NA
46921	Vacant	NA	Buffalo	New York	-78.87602416	42.9244578	192 Bidwell Pkwy	0	Delaware	no_info	Buffalo	NA	NA	NA	NA	NA	NA	NA	NA	NA	NA	NA	NA	NA	NA	NA	NA
8368	Vacant	NA	Buffalo	New York	-78.8439571	42.89025169	1055 Smith St	0	Fillmore	no_info	Buffalo	NA	NA	NA	NA	NA	NA	NA	NA	NA	NA	NA	NA	NA	NA	NA	NA
4978	Hedge maple	Acer campestre	Buffalo	New York	-78.8441025	42.88213632	754 Smith St	0	Fillmore	introduced	Buffalo	NA	NA	NA	NA	NA	NA	NA	NA	NA	NA	NA	NA	NA	NA	NA	NA
10050	Vacant	NA	Buffalo	New York	-78.8516159	42.90825647	86 Kingsley St	0	Ellicott	no_info	Buffalo	NA	NA	NA	NA	NA	NA	NA	NA	NA	NA	NA	NA	NA	NA	NA	NA
14770	Vacant	NA	Buffalo	New York	-78.85780965	42.90043512	318 High St	0	Ellicott	no_info	Buffalo	NA	NA	NA	NA	NA	NA	NA	NA	NA	NA	NA	NA	NA	NA	NA	NA
15991	Japanese pagodatree	Styphnolobium japonicum	Buffalo	New York	-78.88096431	42.90004663	380 Hudson St	0	Ellicott	introduced	Buffalo	NA	NA	NA	NA	NA	NA	NA	NA	NA	NA	NA	NA	NA	NA	NA	NA
8852	Vacant	NA	Buffalo	New York	-78.84884343	42.89009572	501 Emslie St	0	Ellicott	no_info	Buffalo	NA	NA	NA	NA	NA	NA	NA	NA	NA	NA	NA	NA	NA	NA	NA	NA
18684	American hophornbeam	Ostrya virginiana	Buffalo	New York	-78.89874053	42.95617241	19 Henrietta Av	0	North	naturally_occurring	Buffalo	NA	NA	NA	NA	NA	NA	NA	NA	NA	NA	NA	NA	NA	NA	NA	NA
12701	Vacant	NA	Buffalo	New York	-78.84506867	42.88429767	32 Shumway St	0	Fillmore	no_info	Buffalo	NA	NA	NA	NA	NA	NA	NA	NA	NA	NA	NA	NA	NA	NA	NA	NA
17579	Stump	NA	Buffalo	New York	-78.83050304	42.89720125	227 Stanislaus St	0	Fillmore	no_info	Buffalo	NA	NA	NA	NA	NA	NA	NA	NA	NA	NA	NA	NA	NA	NA	NA	NA
13037	London planetree	Platanus acerifolia	Buffalo	New York	-78.86763529	42.88299161	401 Michigan Av	0	Ellicott	introduced	Buffalo	NA	NA	NA	NA	NA	NA	NA	NA	NA	NA	NA	NA	NA	NA	NA	NA
554	Vacant	NA	Buffalo	New York	-78.8424934	42.87610445	73 Fillmore Av	0	Fillmore	no_info	Buffalo	NA	NA	NA	NA	NA	NA	NA	NA	NA	NA	NA	NA	NA	NA	NA	NA
1882	Vacant	NA	Buffalo	New York	-78.82490663	42.90024655	34 Oberlin St	0	Fillmore	no_info	Buffalo	NA	NA	NA	NA	NA	NA	NA	NA	NA	NA	NA	NA	NA	NA	NA	NA
18522	Red maple	Acer rubrum	Buffalo	New York	-78.87263078	42.88857806	5 Huron St East	0	Ellicott	naturally_occurring	Buffalo	NA	NA	NA	NA	NA	NA	NA	NA	NA	NA	NA	NA	NA	NA	NA	NA
12569	Vacant	NA	Buffalo	New York	-78.86051551	42.88512358	302 William St	0	Ellicott	no_info	Buffalo	NA	NA	NA	NA	NA	NA	NA	NA	NA	NA	NA	NA	NA	NA	NA	NA
15245	Imperial honeylocust	Gleditsia triacanthos	Buffalo	New York	-78.88483906	42.90066706	312 Pennsylvania St	0	Niagara	introduced	Buffalo	NA	NA	NA	NA	NA	NA	NA	NA	NA	NA	NA	NA	NA	NA	NA	NA
13106	London planetree	Platanus acerifolia	Buffalo	New York	-78.86449742	42.88084034	320 Division St South	0	Ellicott	introduced	Buffalo	NA	NA	NA	NA	NA	NA	NA	NA	NA	NA	NA	NA	NA	NA	NA	NA
11987	Norway maple	Acer platanoides	Buffalo	New York	-78.85947436	42.89565745	30 Orange St	0	Ellicott	introduced	Buffalo	NA	NA	NA	NA	NA	NA	NA	NA	NA	NA	NA	NA	NA	NA	NA	NA
5242	Ginkgo	Ginkgo biloba	Buffalo	New York	-78.81892633	42.89377523	15 Deshler St	0	Fillmore	introduced	Buffalo	NA	NA	NA	NA	NA	NA	NA	NA	NA	NA	NA	NA	NA	NA	NA	NA
89964	Vacant	NA	Buffalo	New York	-78.80017523	42.86750063	94 Pierce St South	0	Lovejoy	no_info	Buffalo	NA	NA	NA	NA	NA	NA	NA	NA	NA	NA	NA	NA	NA	NA	NA	NA
11129	Magyar ginkgo	Ginkgo biloba	Buffalo	New York	-78.85817853	42.90575123	258 Dodge St	0	Ellicott	introduced	Buffalo	NA	NA	NA	NA	NA	NA	NA	NA	NA	NA	NA	NA	NA	NA	NA	NA
12433	Vacant	NA	Buffalo	New York	-78.85811152	42.89392557	338 Mortimer St	0	Ellicott	no_info	Buffalo	NA	NA	NA	NA	NA	NA	NA	NA	NA	NA	NA	NA	NA	NA	NA	NA
97859	Vacant	NA	Buffalo	New York	-78.8051623	42.84734711	161 Cazenovia St	Cazenovia	South	no_info	Buffalo	NA	NA	NA	NA	NA	NA	NA	NA	NA	NA	NA	NA	NA	NA	NA	NA
8046	Vacant	NA	Buffalo	New York	-78.84591815	42.89819005	236 Fox St	0	Ellicott	no_info	Buffalo	NA	NA	NA	NA	NA	NA	NA	NA	NA	NA	NA	NA	NA	NA	NA	NA
20139	Honeylocust	Gleditsia triacanthos	Buffalo	New York	-78.87452207	42.88288993	324 Main St	0	Ellicott	introduced	Buffalo	NA	NA	NA	NA	NA	NA	NA	NA	NA	NA	NA	NA	NA	NA	NA	NA
5671	Vacant	NA	Buffalo	New York	-78.81904331	42.89583049	1505 Broadway St	0	Fillmore	no_info	Buffalo	NA	NA	NA	NA	NA	NA	NA	NA	NA	NA	NA	NA	NA	NA	NA	NA
11008	Vacant	NA	Buffalo	New York	-78.86086679	42.90043099	222 High St	0	Ellicott	no_info	Buffalo	NA	NA	NA	NA	NA	NA	NA	NA	NA	NA	NA	NA	NA	NA	NA	NA
6114	Vacant	NA	Buffalo	New York	-78.8447593	42.87896117	815 Eagle St	0	Fillmore	no_info	Buffalo	NA	NA	NA	NA	NA	NA	NA	NA	NA	NA	NA	NA	NA	NA	NA	NA
24628	Silver maple	Acer saccharinum	Buffalo	New York	-78.82299501	42.92667061	439 Cambridge Av	0	Masten	naturally_occurring	Buffalo	NA	NA	NA	NA	NA	NA	NA	NA	NA	NA	NA	NA	NA	NA	NA	NA
9277	London planetree	Platanus acerifolia	Buffalo	New York	-78.84919433	42.90663088	104 Roehrer Av	0	Ellicott	introduced	Buffalo	NA	NA	NA	NA	NA	NA	NA	NA	NA	NA	NA	NA	NA	NA	NA	NA
22365	Donald wyman crabapple	Malus	Buffalo	New York	-78.84466928	42.9130966	220 Winslow Av	0	Masten	no_info	Buffalo	NA	NA	NA	NA	NA	NA	NA	NA	NA	NA	NA	NA	NA	NA	NA	NA
18936	Vacant	NA	Buffalo	New York	-78.82790553	42.92068134	224 Carl St	0	Masten	no_info	Buffalo	NA	NA	NA	NA	NA	NA	NA	NA	NA	NA	NA	NA	NA	NA	NA	NA
7713	Vacant	NA	Buffalo	New York	-78.84296573	42.89032288	255 Coit St	0	Fillmore	no_info	Buffalo	NA	NA	NA	NA	NA	NA	NA	NA	NA	NA	NA	NA	NA	NA	NA	NA
90023	Vacant	NA	Buffalo	New York	-78.80019552	42.86610532	46 Pierce St South	0	Lovejoy	no_info	Buffalo	NA	NA	NA	NA	NA	NA	NA	NA	NA	NA	NA	NA	NA	NA	NA	NA
18349	Common horsechestnut	Aesculus hippocastanum	Buffalo	New York	-78.87308747	42.89714495	426 Franklin St	0	Fillmore	introduced	Buffalo	NA	NA	NA	NA	NA	NA	NA	NA	NA	NA	NA	NA	NA	NA	NA	NA
96730	Vacant	NA	Buffalo	New York	-78.86611102	42.93134996	2182 Delaware Av	Delaware	Delaware	no_info	Buffalo	NA	NA	NA	NA	NA	NA	NA	NA	NA	NA	NA	NA	NA	NA	NA	NA
16741	Vacant	NA	Buffalo	New York	-78.81609737	42.90970921	135 Doat St	0	Fillmore	no_info	Buffalo	NA	NA	NA	NA	NA	NA	NA	NA	NA	NA	NA	NA	NA	NA	NA	NA
10441	Vacant	NA	Buffalo	New York	-78.85624613	42.902612	280 Peach St	0	Ellicott	no_info	Buffalo	NA	NA	NA	NA	NA	NA	NA	NA	NA	NA	NA	NA	NA	NA	NA	NA
19053	Princess diana serviceberry	Amelanchier grandiflora	Buffalo	New York	-78.86935542	42.89751454	885 Washington St	0	Ellicott	no_info	Buffalo	NA	NA	NA	NA	NA	NA	NA	NA	NA	NA	NA	NA	NA	NA	NA	NA
14642	State street maple	Acer miyabei	Buffalo	New York	-78.86901359	42.9016808	1021 Main St	0	Ellicott	introduced	Buffalo	NA	NA	NA	NA	NA	NA	NA	NA	NA	NA	NA	NA	NA	NA	NA	NA
18966	Hedge maple	Acer campestre	Buffalo	New York	-78.82645208	42.91730399	99 Schuehle St	0	Masten	introduced	Buffalo	NA	NA	NA	NA	NA	NA	NA	NA	NA	NA	NA	NA	NA	NA	NA	NA
97886	Silver maple	Acer saccharinum	Buffalo	New York	-78.80467733	42.84851801	161 Cazenovia St	Cazenovia	South	naturally_occurring	Buffalo	NA	NA	NA	NA	NA	NA	NA	NA	NA	NA	NA	NA	NA	NA	NA	NA
23394	Vacant	NA	Buffalo	New York	-78.82137796	42.91325441	132 Nevada Av	0	Fillmore	no_info	Buffalo	NA	NA	NA	NA	NA	NA	NA	NA	NA	NA	NA	NA	NA	NA	NA	NA
14022	Littleleaf linden	Tilia cordata	Buffalo	New York	-78.85742231	42.90393504	224 Best St	0	Ellicott	introduced	Buffalo	NA	NA	NA	NA	NA	NA	NA	NA	NA	NA	NA	NA	NA	NA	NA	NA
8948	Vacant	NA	Buffalo	New York	-78.84796246	42.88893127	204 Krettner St	0	Ellicott	no_info	Buffalo	NA	NA	NA	NA	NA	NA	NA	NA	NA	NA	NA	NA	NA	NA	NA	NA
22562	Vacant	NA	Buffalo	New York	-78.83391007	42.90887726	58 Josephine St	0	Masten	no_info	Buffalo	NA	NA	NA	NA	NA	NA	NA	NA	NA	NA	NA	NA	NA	NA	NA	NA
54968	Christine buisman elm	Ulmus carpinifolia	Buffalo	New York	-78.87385617	42.92816489	56 Lincoln Pkwy	0	Delaware	no_info	Buffalo	NA	NA	NA	NA	NA	NA	NA	NA	NA	NA	NA	NA	NA	NA	NA	NA
16584	Honeylocust	Gleditsia triacanthos	Buffalo	New York	-78.87393348	42.8826901	333 Washington St	0	Ellicott	introduced	Buffalo	NA	NA	NA	NA	NA	NA	NA	NA	NA	NA	NA	NA	NA	NA	NA	NA
10685	Vacant	NA	Buffalo	New York	-78.8663014	42.905848	38 Dodge St	0	Ellicott	no_info	Buffalo	NA	NA	NA	NA	NA	NA	NA	NA	NA	NA	NA	NA	NA	NA	NA	NA
4321	Littleleaf linden	Tilia cordata	Buffalo	New York	-78.842568	42.90116176	940 Genesee St	0	Fillmore	introduced	Buffalo	NA	NA	NA	NA	NA	NA	NA	NA	NA	NA	NA	NA	NA	NA	NA	NA
16460	London planetree	Platanus acerifolia	Buffalo	New York	-78.85635647	42.88492409	401 William St	0	Ellicott	introduced	Buffalo	NA	NA	NA	NA	NA	NA	NA	NA	NA	NA	NA	NA	NA	NA	NA	NA
18151	Vacant	NA	Buffalo	New York	-78.83177926	42.91122757	193 Box Av	0	Fillmore	no_info	Buffalo	NA	NA	NA	NA	NA	NA	NA	NA	NA	NA	NA	NA	NA	NA	NA	NA
14594	Silver maple	Acer saccharinum	Buffalo	New York	-78.8625009	42.90464248	1149 Michigan Av	0	Ellicott	naturally_occurring	Buffalo	NA	NA	NA	NA	NA	NA	NA	NA	NA	NA	NA	NA	NA	NA	NA	NA
10596	Vacant	NA	Buffalo	New York	-78.84690763	42.88384174	11 Sherman St	0	Fillmore	no_info	Buffalo	NA	NA	NA	NA	NA	NA	NA	NA	NA	NA	NA	NA	NA	NA	NA	NA
6393	Vacant	NA	Buffalo	New York	-78.82608137	42.87289423	49 Kirkover St	0	Fillmore	no_info	Buffalo	NA	NA	NA	NA	NA	NA	NA	NA	NA	NA	NA	NA	NA	NA	NA	NA
117	Hedge maple	Acer campestre	Buffalo	New York	-78.8171033	42.90376736	119 May St	0	Fillmore	introduced	Buffalo	NA	NA	NA	NA	NA	NA	NA	NA	NA	NA	NA	NA	NA	NA	NA	NA
12981	Stump	NA	Buffalo	New York	-78.86364798	42.88458569	170 Pine St	0	Ellicott	no_info	Buffalo	NA	NA	NA	NA	NA	NA	NA	NA	NA	NA	NA	NA	NA	NA	NA	NA
14828	Red maple	Acer rubrum	Buffalo	New York	-78.85924181	42.89916057	183 Lemon St	0	Ellicott	naturally_occurring	Buffalo	NA	NA	NA	NA	NA	NA	NA	NA	NA	NA	NA	NA	NA	NA	NA	NA
1767	Vacant	NA	Buffalo	New York	-78.82233939	42.91028285	520 Goodyear Av	0	Fillmore	no_info	Buffalo	NA	NA	NA	NA	NA	NA	NA	NA	NA	NA	NA	NA	NA	NA	NA	NA
12115	Red maple	Acer rubrum	Buffalo	New York	-78.86606882	42.90028297	85 High St	0	Ellicott	naturally_occurring	Buffalo	NA	NA	NA	NA	NA	NA	NA	NA	NA	NA	NA	NA	NA	NA	NA	NA
12713	Vacant	NA	Buffalo	New York	-78.84700979	42.88395606	22 Sherman St	0	Ellicott	no_info	Buffalo	NA	NA	NA	NA	NA	NA	NA	NA	NA	NA	NA	NA	NA	NA	NA	NA
54976	Vacant	NA	Buffalo	New York	-78.87393156	42.92778711	44 Lincoln Pkwy	0	Delaware	no_info	Buffalo	NA	NA	NA	NA	NA	NA	NA	NA	NA	NA	NA	NA	NA	NA	NA	NA
17621	Vacant	NA	Buffalo	New York	-78.84450706	42.89556121	135 Herman St	0	Fillmore	no_info	Buffalo	NA	NA	NA	NA	NA	NA	NA	NA	NA	NA	NA	NA	NA	NA	NA	NA
7306	Vacant	NA	Buffalo	New York	-78.8445431	42.89857391	241 Herman St	0	Fillmore	no_info	Buffalo	NA	NA	NA	NA	NA	NA	NA	NA	NA	NA	NA	NA	NA	NA	NA	NA
23279	Vacant	NA	Buffalo	New York	-78.8215879	42.91542404	30 Cornwall Av	0	Masten	no_info	Buffalo	NA	NA	NA	NA	NA	NA	NA	NA	NA	NA	NA	NA	NA	NA	NA	NA
21015	Vacant	NA	Buffalo	New York	-78.82531462	42.91605314	53 Stevens St	0	Masten	no_info	Buffalo	NA	NA	NA	NA	NA	NA	NA	NA	NA	NA	NA	NA	NA	NA	NA	NA
16028	Sycamore maple	Acer pseudoplatanus	Buffalo	New York	-78.8816116	42.89960832	357 Hudson St	0	Fillmore	introduced	Buffalo	NA	NA	NA	NA	NA	NA	NA	NA	NA	NA	NA	NA	NA	NA	NA	NA
3335	Vacant	NA	Buffalo	New York	-78.85968139	42.87839485	271 Myrtle Av	0	Fillmore	no_info	Buffalo	NA	NA	NA	NA	NA	NA	NA	NA	NA	NA	NA	NA	NA	NA	NA	NA
98095	Vacant	NA	Buffalo	New York	-78.87273013	42.93020512	2182 Delaware Av	Delaware	Delaware	no_info	Buffalo	NA	NA	NA	NA	NA	NA	NA	NA	NA	NA	NA	NA	NA	NA	NA	NA
11679	Vacant	NA	Buffalo	New York	-78.85924438	42.90748103	209 Northampton St	0	Ellicott	no_info	Buffalo	NA	NA	NA	NA	NA	NA	NA	NA	NA	NA	NA	NA	NA	NA	NA	NA
15682	Vacant	NA	Buffalo	New York	-78.85667919	42.88774395	375 Spring St	0	Ellicott	no_info	Buffalo	NA	NA	NA	NA	NA	NA	NA	NA	NA	NA	NA	NA	NA	NA	NA	NA
14415	Norway maple	Acer platanoides	Buffalo	New York	-78.86630998	42.88017556	245 Swan St	0	Ellicott	introduced	Buffalo	NA	NA	NA	NA	NA	NA	NA	NA	NA	NA	NA	NA	NA	NA	NA	NA
811	Vacant	NA	Buffalo	New York	-78.81996246	42.89928794	109 Liddell St	0	Fillmore	no_info	Buffalo	NA	NA	NA	NA	NA	NA	NA	NA	NA	NA	NA	NA	NA	NA	NA	NA
55108	Christine buisman elm	Ulmus carpinifolia	Buffalo	New York	-78.87474989	42.92538019	27 Soldiers Pl	0	Delaware	no_info	Buffalo	NA	NA	NA	NA	NA	NA	NA	NA	NA	NA	NA	NA	NA	NA	NA	NA
89993	Littleleaf linden	Tilia cordata	Buffalo	New York	-78.80220351	42.86683275	208 Ogden St South	0	Lovejoy	introduced	Buffalo	NA	NA	NA	NA	NA	NA	NA	NA	NA	NA	NA	NA	NA	NA	NA	NA
2053	Vacant	NA	Buffalo	New York	-78.84114646	42.89376885	39 Strauss St	0	Fillmore	no_info	Buffalo	NA	NA	NA	NA	NA	NA	NA	NA	NA	NA	NA	NA	NA	NA	NA	NA
7943	Vacant	NA	Buffalo	New York	-78.85873453	42.86703554	195 O Connell Av	0	Fillmore	no_info	Buffalo	NA	NA	NA	NA	NA	NA	NA	NA	NA	NA	NA	NA	NA	NA	NA	NA
5624	Vacant	NA	Buffalo	New York	-78.84597216	42.87430597	811 Carroll St	0	Fillmore	no_info	Buffalo	NA	NA	NA	NA	NA	NA	NA	NA	NA	NA	NA	NA	NA	NA	NA	NA
10604	Vacant	NA	Buffalo	New York	-78.84690393	42.88352208	196 Howard St	0	Fillmore	no_info	Buffalo	NA	NA	NA	NA	NA	NA	NA	NA	NA	NA	NA	NA	NA	NA	NA	NA
7782	Vacant	NA	Buffalo	New York	-78.85670664	42.87251755	556 Perry St	0	Fillmore	no_info	Buffalo	NA	NA	NA	NA	NA	NA	NA	NA	NA	NA	NA	NA	NA	NA	NA	NA
21450	Vacant	NA	Buffalo	New York	-78.82541061	42.92102551	248 Stevens Al	0	Masten	no_info	Buffalo	NA	NA	NA	NA	NA	NA	NA	NA	NA	NA	NA	NA	NA	NA	NA	NA
13723	Silver maple	Acer saccharinum	Buffalo	New York	-78.8625499	42.90815967	1274 Michigan Av	0	Ellicott	naturally_occurring	Buffalo	NA	NA	NA	NA	NA	NA	NA	NA	NA	NA	NA	NA	NA	NA	NA	NA
2715	Littleleaf linden	Tilia cordata	Buffalo	New York	-78.8423179	42.89479962	89 Reed St	0	Fillmore	introduced	Buffalo	NA	NA	NA	NA	NA	NA	NA	NA	NA	NA	NA	NA	NA	NA	NA	NA
16748	Vacant	NA	Buffalo	New York	-78.81689476	42.90933271	322 May St	0	Fillmore	no_info	Buffalo	NA	NA	NA	NA	NA	NA	NA	NA	NA	NA	NA	NA	NA	NA	NA	NA
19069	London planetree	Platanus acerifolia	Buffalo	New York	-78.86445684	42.89604319	854 Michigan Av	0	Ellicott	introduced	Buffalo	NA	NA	NA	NA	NA	NA	NA	NA	NA	NA	NA	NA	NA	NA	NA	NA
9151	Littleleaf linden	Tilia cordata	Buffalo	New York	-78.84984474	42.88399134	581 William St	0	Ellicott	introduced	Buffalo	NA	NA	NA	NA	NA	NA	NA	NA	NA	NA	NA	NA	NA	NA	NA	NA
55347	Christine buisman elm	Ulmus carpinifolia	Buffalo	New York	-78.86893228	42.9211869	14 Chapin Pkwy West	0	Delaware	no_info	Buffalo	NA	NA	NA	NA	NA	NA	NA	NA	NA	NA	NA	NA	NA	NA	NA	NA
181	Vacant	NA	Buffalo	New York	-78.82703437	42.90093521	56 Gittere St	0	Fillmore	no_info	Buffalo	NA	NA	NA	NA	NA	NA	NA	NA	NA	NA	NA	NA	NA	NA	NA	NA
12992	Vacant	NA	Buffalo	New York	-78.86415284	42.88291755	108 Pine St	0	Ellicott	no_info	Buffalo	NA	NA	NA	NA	NA	NA	NA	NA	NA	NA	NA	NA	NA	NA	NA	NA
4701	Vacant	NA	Buffalo	New York	-78.8248015	42.89135694	16 Person St	0	Fillmore	no_info	Buffalo	NA	NA	NA	NA	NA	NA	NA	NA	NA	NA	NA	NA	NA	NA	NA	NA
15828	Redbud	Cercis canadensis	Buffalo	New York	-78.86211381	42.8849406	260 William St	0	Ellicott	introduced	Buffalo	NA	NA	NA	NA	NA	NA	NA	NA	NA	NA	NA	NA	NA	NA	NA	NA
1576	Vacant	NA	Buffalo	New York	-78.84598918	42.88975417	74 Paderewski Dr	0	Fillmore	no_info	Buffalo	NA	NA	NA	NA	NA	NA	NA	NA	NA	NA	NA	NA	NA	NA	NA	NA
17304	Vacant	NA	Buffalo	New York	-78.83217924	42.90405833	20 Kiefer St	0	Fillmore	no_info	Buffalo	NA	NA	NA	NA	NA	NA	NA	NA	NA	NA	NA	NA	NA	NA	NA	NA
12653	Vacant	NA	Buffalo	New York	-78.84406188	42.89010053	1048 Smith St	0	Fillmore	no_info	Buffalo	NA	NA	NA	NA	NA	NA	NA	NA	NA	NA	NA	NA	NA	NA	NA	NA
97861	Northern red oak	Quercus rubra	Buffalo	New York	-78.80557658	42.84748114	161 Cazenovia St	Cazenovia	South	naturally_occurring	Buffalo	NA	NA	NA	NA	NA	NA	NA	NA	NA	NA	NA	NA	NA	NA	NA	NA
6546	Vacant	NA	Buffalo	New York	-78.86443209	42.869123	245 Louisiana St	0	Fillmore	no_info	Buffalo	NA	NA	NA	NA	NA	NA	NA	NA	NA	NA	NA	NA	NA	NA	NA	NA
1107	Vacant	NA	Buffalo	New York	-78.84307547	42.88901929	206 Coit St	0	Fillmore	no_info	Buffalo	NA	NA	NA	NA	NA	NA	NA	NA	NA	NA	NA	NA	NA	NA	NA	NA
33060	Honeylocust	Gleditsia triacanthos	Buffalo	New York	-78.84288419	42.91981663	562 Humboldt Pkwy	0	Masten	introduced	Buffalo	NA	NA	NA	NA	NA	NA	NA	NA	NA	NA	NA	NA	NA	NA	NA	NA
17363	Vacant	NA	Buffalo	New York	-78.84112869	42.89958111	251 Strauss St	0	Fillmore	no_info	Buffalo	NA	NA	NA	NA	NA	NA	NA	NA	NA	NA	NA	NA	NA	NA	NA	NA
1890	Hackberry	Celtis occidentalis	Buffalo	New York	-78.82478425	42.90008663	23 Oberlin St	0	Fillmore	naturally_occurring	Buffalo	NA	NA	NA	NA	NA	NA	NA	NA	NA	NA	NA	NA	NA	NA	NA	NA
12761	Norway maple	Acer platanoides	Buffalo	New York	-78.86319261	42.89067103	97 Spruce St	0	Ellicott	introduced	Buffalo	NA	NA	NA	NA	NA	NA	NA	NA	NA	NA	NA	NA	NA	NA	NA	NA
12594	Accolade elm	Ulmus japonica	Buffalo	New York	-78.87208012	42.88270953	149 Ellicott St	0	Ellicott	no_info	Buffalo	NA	NA	NA	NA	NA	NA	NA	NA	NA	NA	NA	NA	NA	NA	NA	NA
629	Vacant	NA	Buffalo	New York	-78.83713329	42.90228383	62 Peterson St	0	Fillmore	no_info	Buffalo	NA	NA	NA	NA	NA	NA	NA	NA	NA	NA	NA	NA	NA	NA	NA	NA
1021	Littleleaf linden	Tilia cordata	Buffalo	New York	-78.83274578	42.89610912	62 Sobieski St	0	Fillmore	introduced	Buffalo	NA	NA	NA	NA	NA	NA	NA	NA	NA	NA	NA	NA	NA	NA	NA	NA
21385	Norway maple	Acer platanoides	Buffalo	New York	-78.8866145	42.89940379	249 Pennsylvania St	0	Ellicott	introduced	Buffalo	NA	NA	NA	NA	NA	NA	NA	NA	NA	NA	NA	NA	NA	NA	NA	NA
7679	Vacant	NA	Buffalo	New York	-78.84453498	42.89653866	165 Herman St	0	Fillmore	no_info	Buffalo	NA	NA	NA	NA	NA	NA	NA	NA	NA	NA	NA	NA	NA	NA	NA	NA
2430	Vacant	NA	Buffalo	New York	-78.8252101	42.90674923	115 St Louis St	0	Fillmore	no_info	Buffalo	NA	NA	NA	NA	NA	NA	NA	NA	NA	NA	NA	NA	NA	NA	NA	NA
16238	Austrian pine	Pinus nigra	Buffalo	New York	-78.8893128	42.89496011	104 Maryland St	0	Ellicott	introduced	Buffalo	NA	NA	NA	NA	NA	NA	NA	NA	NA	NA	NA	NA	NA	NA	NA	NA
12978	Norway maple	Acer platanoides	Buffalo	New York	-78.86354645	42.88444601	155 Pine St	0	Ellicott	introduced	Buffalo	NA	NA	NA	NA	NA	NA	NA	NA	NA	NA	NA	NA	NA	NA	NA	NA
5592	Vacant	NA	Buffalo	New York	-78.83109476	42.87498857	415 Babcock St	0	Fillmore	no_info	Buffalo	NA	NA	NA	NA	NA	NA	NA	NA	NA	NA	NA	NA	NA	NA	NA	NA
6864	Vacant	NA	Buffalo	New York	-78.8348461	42.88099362	19 Klaus St	0	Fillmore	no_info	Buffalo	NA	NA	NA	NA	NA	NA	NA	NA	NA	NA	NA	NA	NA	NA	NA	NA
13087	Vacant	NA	Buffalo	New York	-78.86726279	42.88129613	214 Division St South	0	Ellicott	no_info	Buffalo	NA	NA	NA	NA	NA	NA	NA	NA	NA	NA	NA	NA	NA	NA	NA	NA
22252	Vacant	NA	Buffalo	New York	-78.8225736	42.9171537	91 Cambridge Av	0	Masten	no_info	Buffalo	NA	NA	NA	NA	NA	NA	NA	NA	NA	NA	NA	NA	NA	NA	NA	NA
9986	Ivory silk lilac	Syringa reticulata	Buffalo	New York	-78.85188691	42.90931531	387 Riley St	0	Ellicott	introduced	Buffalo	NA	NA	NA	NA	NA	NA	NA	NA	NA	NA	NA	NA	NA	NA	NA	NA
222	Vacant	NA	Buffalo	New York	-78.81911562	42.89987071	128 Wick St	0	Fillmore	no_info	Buffalo	NA	NA	NA	NA	NA	NA	NA	NA	NA	NA	NA	NA	NA	NA	NA	NA
3913	Vacant	NA	Buffalo	New York	-78.84108127	42.89155708	238 Townsend St	0	Fillmore	no_info	Buffalo	NA	NA	NA	NA	NA	NA	NA	NA	NA	NA	NA	NA	NA	NA	NA	NA
6420	Vacant	NA	Buffalo	New York	-78.85234844	42.91009253	1275 Jefferson Av	0	Ellicott	no_info	Buffalo	NA	NA	NA	NA	NA	NA	NA	NA	NA	NA	NA	NA	NA	NA	NA	NA
21235	Northern red oak	Quercus rubra	Buffalo	New York	-78.88951041	42.89482856	346 Busti Av	0	Ellicott	naturally_occurring	Buffalo	NA	NA	NA	NA	NA	NA	NA	NA	NA	NA	NA	NA	NA	NA	NA	NA
18659	Ivory silk lilac	Syringa reticulata	Buffalo	New York	-78.90212999	42.9577788	205 Esser Av	0	North	introduced	Buffalo	NA	NA	NA	NA	NA	NA	NA	NA	NA	NA	NA	NA	NA	NA	NA	NA
3829	Vacant	NA	Buffalo	New York	-78.82368716	42.89232616	120 Grimes St	0	Fillmore	no_info	Buffalo	NA	NA	NA	NA	NA	NA	NA	NA	NA	NA	NA	NA	NA	NA	NA	NA
23264	Vacant	NA	Buffalo	New York	-78.82346044	42.91660307	73 Wyoming Av	0	Masten	no_info	Buffalo	NA	NA	NA	NA	NA	NA	NA	NA	NA	NA	NA	NA	NA	NA	NA	NA
8427	Vacant	NA	Buffalo	New York	-78.84591841	42.88813647	228 Peckham St	0	Fillmore	no_info	Buffalo	NA	NA	NA	NA	NA	NA	NA	NA	NA	NA	NA	NA	NA	NA	NA	NA
86189	Norway maple	Acer platanoides	Buffalo	New York	-78.80306307	42.87491307	468 Willett St	0	Lovejoy	introduced	Buffalo	NA	NA	NA	NA	NA	NA	NA	NA	NA	NA	NA	NA	NA	NA	NA	NA
13626	Littleleaf linden	Tilia cordata	Buffalo	New York	-78.85193536	42.88102752	28 Monroe St	0	Ellicott	introduced	Buffalo	NA	NA	NA	NA	NA	NA	NA	NA	NA	NA	NA	NA	NA	NA	NA	NA
7971	London planetree	Platanus acerifolia	Buffalo	New York	-78.84705703	42.9031463	719 Sherman St	0	Ellicott	introduced	Buffalo	NA	NA	NA	NA	NA	NA	NA	NA	NA	NA	NA	NA	NA	NA	NA	NA
22409	Silver maple	Acer saccharinum	Buffalo	New York	-78.83707139	42.9105008	50 French St	0	Masten	naturally_occurring	Buffalo	NA	NA	NA	NA	NA	NA	NA	NA	NA	NA	NA	NA	NA	NA	NA	NA
11238	Vacant	NA	Buffalo	New York	-78.85634529	42.90170433	249 Peach St	0	Ellicott	no_info	Buffalo	NA	NA	NA	NA	NA	NA	NA	NA	NA	NA	NA	NA	NA	NA	NA	NA
20196	Vacant	NA	Buffalo	New York	-78.87047527	42.88210786	26 Elm St	0	Ellicott	no_info	Buffalo	NA	NA	NA	NA	NA	NA	NA	NA	NA	NA	NA	NA	NA	NA	NA	NA
6655	Japanese tree lilac	Syringa reticulata	Buffalo	New York	-78.86032258	42.8648275	32 Hamburg St	0	Fillmore	introduced	Buffalo	NA	NA	NA	NA	NA	NA	NA	NA	NA	NA	NA	NA	NA	NA	NA	NA
8859	Vacant	NA	Buffalo	New York	-78.85088763	42.88982377	355 Adams St	0	Ellicott	no_info	Buffalo	NA	NA	NA	NA	NA	NA	NA	NA	NA	NA	NA	NA	NA	NA	NA	NA
23396	Crabapple	Malus	Buffalo	New York	-78.82421026	42.91322722	351 Moselle St	0	Fillmore	no_info	Buffalo	NA	NA	NA	NA	NA	NA	NA	NA	NA	NA	NA	NA	NA	NA	NA	NA
8595	Honeylocust	Gleditsia triacanthos	Buffalo	New York	-78.84840258	42.9009745	358 Johnson St	0	Ellicott	introduced	Buffalo	NA	NA	NA	NA	NA	NA	NA	NA	NA	NA	NA	NA	NA	NA	NA	NA
16182	Littleleaf linden	Tilia cordata	Buffalo	New York	-78.87902272	42.89684098	22 Cottage St	0	Fillmore	introduced	Buffalo	NA	NA	NA	NA	NA	NA	NA	NA	NA	NA	NA	NA	NA	NA	NA	NA
21022	Vacant	NA	Buffalo	New York	-78.82773104	42.91596843	51 Carl St	0	Masten	no_info	Buffalo	NA	NA	NA	NA	NA	NA	NA	NA	NA	NA	NA	NA	NA	NA	NA	NA
34391	Littleleaf linden	Tilia cordata	Buffalo	New York	-78.88105873	42.9023587	4 Symphony Cir	0	Ellicott	introduced	Buffalo	NA	NA	NA	NA	NA	NA	NA	NA	NA	NA	NA	NA	NA	NA	NA	NA
13048	Callery pear	Pyrus calleryana	Buffalo	New York	-78.86600863	42.88271371	233 Eagle St	0	Ellicott	introduced	Buffalo	NA	NA	NA	NA	NA	NA	NA	NA	NA	NA	NA	NA	NA	NA	NA	NA
997	Vacant	NA	Buffalo	New York	-78.82629289	42.89637818	35 Schmarbeck Av	0	Fillmore	no_info	Buffalo	NA	NA	NA	NA	NA	NA	NA	NA	NA	NA	NA	NA	NA	NA	NA	NA
14299	Kentucky coffee tree	Gymnocladus dioicus	Buffalo	New York	-78.86380542	42.89455898	59 Maple St	0	Ellicott	introduced	Buffalo	NA	NA	NA	NA	NA	NA	NA	NA	NA	NA	NA	NA	NA	NA	NA	NA
3784	Vacant	NA	Buffalo	New York	-78.82708113	42.89326426	99 Mohr Av	0	Fillmore	no_info	Buffalo	NA	NA	NA	NA	NA	NA	NA	NA	NA	NA	NA	NA	NA	NA	NA	NA
5789	Bloodgood london planetree	Platanus acerifolia	Buffalo	New York	-78.85675944	42.89837418	86 Grape St	0	Ellicott	introduced	Buffalo	NA	NA	NA	NA	NA	NA	NA	NA	NA	NA	NA	NA	NA	NA	NA	NA
7053	Kentucky coffee tree	Gymnocladus dioicus	Buffalo	New York	-78.85619607	42.86808207	365 Mackinaw St	0	Fillmore	introduced	Buffalo	NA	NA	NA	NA	NA	NA	NA	NA	NA	NA	NA	NA	NA	NA	NA	NA
9735	Vacant	NA	Buffalo	New York	-78.84749032	42.90191159	555 North St East	0	Ellicott	no_info	Buffalo	NA	NA	NA	NA	NA	NA	NA	NA	NA	NA	NA	NA	NA	NA	NA	NA
3679	Vacant	NA	Buffalo	New York	-78.83918928	42.89617687	839 Fillmore Av	0	Fillmore	no_info	Buffalo	NA	NA	NA	NA	NA	NA	NA	NA	NA	NA	NA	NA	NA	NA	NA	NA
14165	Vacant	NA	Buffalo	New York	-78.86278194	42.89765555	179 Maple St	0	Ellicott	no_info	Buffalo	NA	NA	NA	NA	NA	NA	NA	NA	NA	NA	NA	NA	NA	NA	NA	NA
7298	Vacant	NA	Buffalo	New York	-78.84340928	42.89841769	207 Guilford St	0	Fillmore	no_info	Buffalo	NA	NA	NA	NA	NA	NA	NA	NA	NA	NA	NA	NA	NA	NA	NA	NA
14157	Vacant	NA	Buffalo	New York	-78.86083202	42.89777656	146 Locust St	0	Ellicott	no_info	Buffalo	NA	NA	NA	NA	NA	NA	NA	NA	NA	NA	NA	NA	NA	NA	NA	NA
15102	Vacant	NA	Buffalo	New York	-78.85186974	42.88981687	599 Broadway St	0	Ellicott	no_info	Buffalo	NA	NA	NA	NA	NA	NA	NA	NA	NA	NA	NA	NA	NA	NA	NA	NA
8443	Vacant	NA	Buffalo	New York	-78.84788096	42.88765109	173 Peckham St	0	Ellicott	no_info	Buffalo	NA	NA	NA	NA	NA	NA	NA	NA	NA	NA	NA	NA	NA	NA	NA	NA
14437	Norway maple	Acer platanoides	Buffalo	New York	-78.86400942	42.87977684	311 Swan St	0	Ellicott	introduced	Buffalo	NA	NA	NA	NA	NA	NA	NA	NA	NA	NA	NA	NA	NA	NA	NA	NA
616	Littleleaf linden	Tilia cordata	Buffalo	New York	-78.83260916	42.90307166	315 Sobieski St	0	Fillmore	introduced	Buffalo	NA	NA	NA	NA	NA	NA	NA	NA	NA	NA	NA	NA	NA	NA	NA	NA
98035	Vacant	NA	Buffalo	New York	-78.80801618	42.84498282	161 Cazenovia St	Cazenovia	South	no_info	Buffalo	NA	NA	NA	NA	NA	NA	NA	NA	NA	NA	NA	NA	NA	NA	NA	NA
2520	Silver maple	Acer saccharinum	Buffalo	New York	-78.83325047	42.90441202	27 Latour St	0	Fillmore	naturally_occurring	Buffalo	NA	NA	NA	NA	NA	NA	NA	NA	NA	NA	NA	NA	NA	NA	NA	NA
22427	Vacant	NA	Buffalo	New York	-78.83494168	42.91047708	106 French St	0	Masten	no_info	Buffalo	NA	NA	NA	NA	NA	NA	NA	NA	NA	NA	NA	NA	NA	NA	NA	NA
9545	Vacant	NA	Buffalo	New York	-78.84691763	42.90470137	31 Norway Park	0	Ellicott	no_info	Buffalo	NA	NA	NA	NA	NA	NA	NA	NA	NA	NA	NA	NA	NA	NA	NA	NA
4492	Littleleaf linden	Tilia cordata	Buffalo	New York	-78.86624462	42.87845637	279 Seneca St	0	Ellicott	introduced	Buffalo	NA	NA	NA	NA	NA	NA	NA	NA	NA	NA	NA	NA	NA	NA	NA	NA
4197	Littleleaf linden	Tilia cordata	Buffalo	New York	-78.8437352	42.87342634	933 Exchange St	0	Fillmore	introduced	Buffalo	NA	NA	NA	NA	NA	NA	NA	NA	NA	NA	NA	NA	NA	NA	NA	NA
18654	Vacant	NA	Buffalo	New York	-78.8489884	42.88148542	190 Emslie St	0	Ellicott	no_info	Buffalo	NA	NA	NA	NA	NA	NA	NA	NA	NA	NA	NA	NA	NA	NA	NA	NA
9197	Vacant	NA	Buffalo	New York	-78.85148153	42.90707451	411 Northampton St	0	Ellicott	no_info	Buffalo	NA	NA	NA	NA	NA	NA	NA	NA	NA	NA	NA	NA	NA	NA	NA	NA
15802	Littleleaf linden	Tilia cordata	Buffalo	New York	-78.86132582	42.88597679	226 Cedar St	0	Ellicott	introduced	Buffalo	NA	NA	NA	NA	NA	NA	NA	NA	NA	NA	NA	NA	NA	NA	NA	NA
96766	Norway maple	Acer platanoides	Buffalo	New York	-78.86628008	42.93192284	2182 Delaware Av	Delaware	Delaware	introduced	Buffalo	NA	NA	NA	NA	NA	NA	NA	NA	NA	NA	NA	NA	NA	NA	NA	NA
10182	London planetree	Platanus acerifolia	Buffalo	New York	-78.84804575	42.90786074	159 Kingsley St	0	Ellicott	introduced	Buffalo	NA	NA	NA	NA	NA	NA	NA	NA	NA	NA	NA	NA	NA	NA	NA	NA
22183	Vacant	NA	Buffalo	New York	-78.82380299	42.91853232	953 Northland Av	0	Masten	no_info	Buffalo	NA	NA	NA	NA	NA	NA	NA	NA	NA	NA	NA	NA	NA	NA	NA	NA
557	Northern catalpa	Catalpa speciosa	Buffalo	New York	-78.84261779	42.87596269	69 Fillmore Av	0	Fillmore	introduced	Buffalo	NA	NA	NA	NA	NA	NA	NA	NA	NA	NA	NA	NA	NA	NA	NA	NA
905	Vacant	NA	Buffalo	New York	-78.86544538	42.87046107	294 Louisiana St	0	Fillmore	no_info	Buffalo	NA	NA	NA	NA	NA	NA	NA	NA	NA	NA	NA	NA	NA	NA	NA	NA
7694	Vacant	NA	Buffalo	New York	-78.84585248	42.8920566	14 Fox St	0	Ellicott	no_info	Buffalo	NA	NA	NA	NA	NA	NA	NA	NA	NA	NA	NA	NA	NA	NA	NA	NA
24311	Vacant	NA	Buffalo	New York	-78.84034416	42.90995334	363 Landon St	0	Ellicott	no_info	Buffalo	NA	NA	NA	NA	NA	NA	NA	NA	NA	NA	NA	NA	NA	NA	NA	NA
4990	Vacant	NA	Buffalo	New York	-78.85382954	42.88102217	219 Jefferson Av	0	Ellicott	no_info	Buffalo	NA	NA	NA	NA	NA	NA	NA	NA	NA	NA	NA	NA	NA	NA	NA	NA
7262	Vacant	NA	Buffalo	New York	-78.84350773	42.89941898	264 Guilford St	0	Fillmore	no_info	Buffalo	NA	NA	NA	NA	NA	NA	NA	NA	NA	NA	NA	NA	NA	NA	NA	NA
16989	Vacant	NA	Buffalo	New York	-78.83445756	42.89868977	165 Loepere St	0	Fillmore	no_info	Buffalo	NA	NA	NA	NA	NA	NA	NA	NA	NA	NA	NA	NA	NA	NA	NA	NA
14010	Norway maple	Acer platanoides	Buffalo	New York	-78.85525474	42.90392632	224 Best St	0	Ellicott	introduced	Buffalo	NA	NA	NA	NA	NA	NA	NA	NA	NA	NA	NA	NA	NA	NA	NA	NA
15912	Vacant	NA	Buffalo	New York	-78.89499076	42.90973561	692 West Av	0	Niagara	no_info	Buffalo	NA	NA	NA	NA	NA	NA	NA	NA	NA	NA	NA	NA	NA	NA	NA	NA
99970	White spruce	Picea glauca	Buffalo	New York	-78.85958386	42.9398435	414 Parkside Av	Delaware	Delaware	naturally_occurring	Buffalo	NA	NA	NA	NA	NA	NA	NA	NA	NA	NA	NA	NA	NA	NA	NA	NA
10794	Vacant	NA	Buffalo	New York	-78.86232197	42.90490016	1165 Michigan Av	0	Ellicott	no_info	Buffalo	NA	NA	NA	NA	NA	NA	NA	NA	NA	NA	NA	NA	NA	NA	NA	NA
4600	Hedge maple	Acer campestre	Buffalo	New York	-78.83558944	42.8936821	1051 Broadway St	0	Fillmore	introduced	Buffalo	NA	NA	NA	NA	NA	NA	NA	NA	NA	NA	NA	NA	NA	NA	NA	NA
22311	Littleleaf linden	Tilia cordata	Buffalo	New York	-78.82158526	42.9158291	44 Cornwall Av	0	Masten	introduced	Buffalo	NA	NA	NA	NA	NA	NA	NA	NA	NA	NA	NA	NA	NA	NA	NA	NA
15272	European hornbeam	Carpinus betulus	Buffalo	New York	-78.87902416	42.90016827	117 College St	0	Fillmore	introduced	Buffalo	NA	NA	NA	NA	NA	NA	NA	NA	NA	NA	NA	NA	NA	NA	NA	NA
15029	Common horsechestnut	Aesculus hippocastanum	Buffalo	New York	-78.86237176	42.8913175	365 Walnut St	0	Ellicott	introduced	Buffalo	NA	NA	NA	NA	NA	NA	NA	NA	NA	NA	NA	NA	NA	NA	NA	NA
16463	Crimson king maple	Acer platanoides	Buffalo	New York	-78.85691935	42.88491332	387 William St	0	Ellicott	introduced	Buffalo	NA	NA	NA	NA	NA	NA	NA	NA	NA	NA	NA	NA	NA	NA	NA	NA
2164	Vacant	NA	Buffalo	New York	-78.83101994	42.89160982	11 Concord St	0	Fillmore	no_info	Buffalo	NA	NA	NA	NA	NA	NA	NA	NA	NA	NA	NA	NA	NA	NA	NA	NA
14053	Vacant	NA	Buffalo	New York	-78.85701014	42.90379765	188 North St East	0	Ellicott	no_info	Buffalo	NA	NA	NA	NA	NA	NA	NA	NA	NA	NA	NA	NA	NA	NA	NA	NA
10657	Autumn cherry	Prunus subhirtella	Buffalo	New York	-78.86163372	42.90664762	91 Southampton St	0	Ellicott	introduced	Buffalo	NA	NA	NA	NA	NA	NA	NA	NA	NA	NA	NA	NA	NA	NA	NA	NA
24227	Vacant	NA	Buffalo	New York	-78.84061192	42.91004843	356 Landon St	0	Ellicott	no_info	Buffalo	NA	NA	NA	NA	NA	NA	NA	NA	NA	NA	NA	NA	NA	NA	NA	NA
97959	Eastern cottonwood	Populus deltoides	Buffalo	New York	-78.80339092	42.8454535	161 Cazenovia St	Cazenovia	South	naturally_occurring	Buffalo	NA	NA	NA	NA	NA	NA	NA	NA	NA	NA	NA	NA	NA	NA	NA	NA
15974	Imperial honeylocust	Gleditsia triacanthos	Buffalo	New York	-78.88459816	42.90061556	322 Pennsylvania St	0	Niagara	introduced	Buffalo	NA	NA	NA	NA	NA	NA	NA	NA	NA	NA	NA	NA	NA	NA	NA	NA
20151	Norway maple	Acer platanoides	Buffalo	New York	-78.87364613	42.88268019	333 Washington St	0	Ellicott	introduced	Buffalo	NA	NA	NA	NA	NA	NA	NA	NA	NA	NA	NA	NA	NA	NA	NA	NA
3435	Vacant	NA	Buffalo	New York	-78.82467862	42.89357872	123 Ashley St	0	Fillmore	no_info	Buffalo	NA	NA	NA	NA	NA	NA	NA	NA	NA	NA	NA	NA	NA	NA	NA	NA
8530	Vacant	NA	Buffalo	New York	-78.84699343	42.885919	92 Sherman St	0	Ellicott	no_info	Buffalo	NA	NA	NA	NA	NA	NA	NA	NA	NA	NA	NA	NA	NA	NA	NA	NA
69972	Norway maple	Acer platanoides	Buffalo	New York	-78.85453002	42.92980475	57 Agassiz Cir	Delaware	Delaware	introduced	Buffalo	NA	NA	NA	NA	NA	NA	NA	NA	NA	NA	NA	NA	NA	NA	NA	NA
18084	Vacant	NA	Buffalo	New York	-78.87352729	42.8982048	505 Virginia Pl	0	Fillmore	no_info	Buffalo	NA	NA	NA	NA	NA	NA	NA	NA	NA	NA	NA	NA	NA	NA	NA	NA
17532	Vacant	NA	Buffalo	New York	-78.81702593	42.89872325	76 Hirschbeck St	0	Fillmore	no_info	Buffalo	NA	NA	NA	NA	NA	NA	NA	NA	NA	NA	NA	NA	NA	NA	NA	NA
6920	Vacant	NA	Buffalo	New York	-78.83545611	42.87881261	24 Jones St	0	Fillmore	no_info	Buffalo	NA	NA	NA	NA	NA	NA	NA	NA	NA	NA	NA	NA	NA	NA	NA	NA
18116	Redbud	Cercis canadensis	Buffalo	New York	-78.87296713	42.89753159	436 Franklin St	0	Fillmore	introduced	Buffalo	NA	NA	NA	NA	NA	NA	NA	NA	NA	NA	NA	NA	NA	NA	NA	NA
17529	Vacant	NA	Buffalo	New York	-78.86215629	42.86667175	110 Alabama St	0	Fillmore	no_info	Buffalo	NA	NA	NA	NA	NA	NA	NA	NA	NA	NA	NA	NA	NA	NA	NA	NA
21248	Vacant	NA	Buffalo	New York	-78.88538214	42.89418511	365 Niagara St	0	Ellicott	no_info	Buffalo	NA	NA	NA	NA	NA	NA	NA	NA	NA	NA	NA	NA	NA	NA	NA	NA
95790	Pin oak	Quercus palustris	Buffalo	New York	-78.80387384	42.84671866	161 Cazenovia St	Cazenovia	South	naturally_occurring	Buffalo	NA	NA	NA	NA	NA	NA	NA	NA	NA	NA	NA	NA	NA	NA	NA	NA
2398	Stump	NA	Buffalo	New York	-78.81618988	42.90763534	111 Goembel Av	0	Lovejoy	no_info	Buffalo	NA	NA	NA	NA	NA	NA	NA	NA	NA	NA	NA	NA	NA	NA	NA	NA
4168	Hybrid elm	Ulmus	Buffalo	New York	-78.84574678	42.87390604	840 Exchange St	0	Fillmore	no_info	Buffalo	NA	NA	NA	NA	NA	NA	NA	NA	NA	NA	NA	NA	NA	NA	NA	NA
20207	Norway maple	Acer platanoides	Buffalo	New York	-78.87594692	42.88259682	3 Cathedral Park	0	Fillmore	introduced	Buffalo	NA	NA	NA	NA	NA	NA	NA	NA	NA	NA	NA	NA	NA	NA	NA	NA
3422	Vacant	NA	Buffalo	New York	-78.84450047	42.89399893	77 Herman St	0	Fillmore	no_info	Buffalo	NA	NA	NA	NA	NA	NA	NA	NA	NA	NA	NA	NA	NA	NA	NA	NA
20145	Littleleaf linden	Tilia cordata	Buffalo	New York	-78.87389233	42.88266688	333 Washington St	0	Ellicott	introduced	Buffalo	NA	NA	NA	NA	NA	NA	NA	NA	NA	NA	NA	NA	NA	NA	NA	NA
12467	Vacant	NA	Buffalo	New York	-78.85758145	42.89336641	303 Mortimer St	0	Ellicott	no_info	Buffalo	NA	NA	NA	NA	NA	NA	NA	NA	NA	NA	NA	NA	NA	NA	NA	NA
861	Vacant	NA	Buffalo	New York	-78.82988597	42.89816636	123 Lathrop St	0	Fillmore	no_info	Buffalo	NA	NA	NA	NA	NA	NA	NA	NA	NA	NA	NA	NA	NA	NA	NA	NA
24419	Norway maple	Acer platanoides	Buffalo	New York	-78.82668301	42.92917288	69 Pembroke Av	0	Masten	introduced	Buffalo	NA	NA	NA	NA	NA	NA	NA	NA	NA	NA	NA	NA	NA	NA	NA	NA
15077	Littleleaf linden	Tilia cordata	Buffalo	New York	-78.85187553	42.89266009	455 Monroe St	0	Ellicott	introduced	Buffalo	NA	NA	NA	NA	NA	NA	NA	NA	NA	NA	NA	NA	NA	NA	NA	NA
16726	Silver maple	Acer saccharinum	Buffalo	New York	-78.81603893	42.90980262	130 Doat St	0	Fillmore	naturally_occurring	Buffalo	NA	NA	NA	NA	NA	NA	NA	NA	NA	NA	NA	NA	NA	NA	NA	NA
12357	Vacant	NA	Buffalo	New York	-78.85540979	42.89511772	63 Davis St	0	Ellicott	no_info	Buffalo	NA	NA	NA	NA	NA	NA	NA	NA	NA	NA	NA	NA	NA	NA	NA	NA
892	Vacant	NA	Buffalo	New York	-78.86166675	42.89054784	229 Sycamore St	0	Ellicott	no_info	Buffalo	NA	NA	NA	NA	NA	NA	NA	NA	NA	NA	NA	NA	NA	NA	NA	NA
3363	Littleleaf linden	Tilia cordata	Buffalo	New York	-78.84112694	42.89591304	119 Strauss St	0	Fillmore	introduced	Buffalo	NA	NA	NA	NA	NA	NA	NA	NA	NA	NA	NA	NA	NA	NA	NA	NA
4241	Vacant	NA	Buffalo	New York	-78.84431634	42.9080961	600 Northampton St	0	Ellicott	no_info	Buffalo	NA	NA	NA	NA	NA	NA	NA	NA	NA	NA	NA	NA	NA	NA	NA	NA
10013	Vacant	NA	Buffalo	New York	-78.84815342	42.90914154	477 Riley St	0	Ellicott	no_info	Buffalo	NA	NA	NA	NA	NA	NA	NA	NA	NA	NA	NA	NA	NA	NA	NA	NA
14428	Vacant	NA	Buffalo	New York	-78.85888655	42.87898773	421 Division St South	0	Ellicott	no_info	Buffalo	NA	NA	NA	NA	NA	NA	NA	NA	NA	NA	NA	NA	NA	NA	NA	NA
24559	Silver maple	Acer saccharinum	Buffalo	New York	-78.82299358	42.92774655	479 Cambridge Av	0	Masten	naturally_occurring	Buffalo	NA	NA	NA	NA	NA	NA	NA	NA	NA	NA	NA	NA	NA	NA	NA	NA
95730	Bur oak	Quercus macrocarpa	Buffalo	New York	-78.80406995	42.84663007	161 Cazenovia St	Cazenovia	South	naturally_occurring	Buffalo	NA	NA	NA	NA	NA	NA	NA	NA	NA	NA	NA	NA	NA	NA	NA	NA
14530	Vacant	NA	Buffalo	New York	-78.86240953	42.90796794	1269 Michigan Av	0	Ellicott	no_info	Buffalo	NA	NA	NA	NA	NA	NA	NA	NA	NA	NA	NA	NA	NA	NA	NA	NA
11199	Silver maple	Acer saccharinum	Buffalo	New York	-78.85615621	42.90369982	329 Best St	0	Ellicott	naturally_occurring	Buffalo	NA	NA	NA	NA	NA	NA	NA	NA	NA	NA	NA	NA	NA	NA	NA	NA
4954	Vacant	NA	Buffalo	New York	-78.84409241	42.88295128	782 Smith St	0	Fillmore	no_info	Buffalo	NA	NA	NA	NA	NA	NA	NA	NA	NA	NA	NA	NA	NA	NA	NA	NA
37038	Vacant	NA	Buffalo	New York	-78.90774591	42.950984	27 Royal Av	0	North	no_info	Buffalo	NA	NA	NA	NA	NA	NA	NA	NA	NA	NA	NA	NA	NA	NA	NA	NA
14557	Honeylocust	Gleditsia triacanthos	Buffalo	New York	-78.86757594	42.90613936	1195 Main St	0	Ellicott	introduced	Buffalo	NA	NA	NA	NA	NA	NA	NA	NA	NA	NA	NA	NA	NA	NA	NA	NA
5775	Vacant	NA	Buffalo	New York	-78.84243355	42.89891243	238 Reed St	0	Fillmore	no_info	Buffalo	NA	NA	NA	NA	NA	NA	NA	NA	NA	NA	NA	NA	NA	NA	NA	NA
1974	Norway maple	Acer platanoides	Buffalo	New York	-78.82273611	42.89740914	53 Titus Av	0	Fillmore	introduced	Buffalo	NA	NA	NA	NA	NA	NA	NA	NA	NA	NA	NA	NA	NA	NA	NA	NA
1256	Sugar maple	Acer saccharum	Buffalo	New York	-78.81802468	42.90584259	53 Rapin St	0	Fillmore	naturally_occurring	Buffalo	NA	NA	NA	NA	NA	NA	NA	NA	NA	NA	NA	NA	NA	NA	NA	NA
6193	Vacant	NA	Buffalo	New York	-78.85173742	42.87753896	6 Seymour St	0	Fillmore	no_info	Buffalo	NA	NA	NA	NA	NA	NA	NA	NA	NA	NA	NA	NA	NA	NA	NA	NA
18571	European hornbeam	Carpinus betulus	Buffalo	New York	-78.86245173	42.86859981	143 Vincennes St	0	Fillmore	introduced	Buffalo	NA	NA	NA	NA	NA	NA	NA	NA	NA	NA	NA	NA	NA	NA	NA	NA
17812	Vacant	NA	Buffalo	New York	-78.86853553	42.928253	4 Rumsey Rd	0	Delaware	no_info	Buffalo	NA	NA	NA	NA	NA	NA	NA	NA	NA	NA	NA	NA	NA	NA	NA	NA
6754	Amur maple	Acer ginnala	Buffalo	New York	-78.83120591	42.88260399	611 Howard St	0	Fillmore	introduced	Buffalo	NA	NA	NA	NA	NA	NA	NA	NA	NA	NA	NA	NA	NA	NA	NA	NA
9774	Littleleaf linden	Tilia cordata	Buffalo	New York	-78.85026697	42.90111285	34 Timon St	0	Ellicott	introduced	Buffalo	NA	NA	NA	NA	NA	NA	NA	NA	NA	NA	NA	NA	NA	NA	NA	NA
645	Norway maple	Acer platanoides	Buffalo	New York	-78.82596107	42.90240958	113 Ruhland Av	0	Fillmore	introduced	Buffalo	NA	NA	NA	NA	NA	NA	NA	NA	NA	NA	NA	NA	NA	NA	NA	NA
22493	Vacant	NA	Buffalo	New York	-78.83770898	42.90942623	28 Urban St	0	Masten	no_info	Buffalo	NA	NA	NA	NA	NA	NA	NA	NA	NA	NA	NA	NA	NA	NA	NA	NA
2458	Littleleaf linden	Tilia cordata	Buffalo	New York	-78.8253246	42.9058418	84 St Louis St	0	Fillmore	introduced	Buffalo	NA	NA	NA	NA	NA	NA	NA	NA	NA	NA	NA	NA	NA	NA	NA	NA
15214	Kentucky coffee tree	Gymnocladus dioicus	Buffalo	New York	-78.89372821	42.90837743	634 West Av	0	Niagara	introduced	Buffalo	NA	NA	NA	NA	NA	NA	NA	NA	NA	NA	NA	NA	NA	NA	NA	NA
21247	Hedge maple	Acer campestre	Buffalo	New York	-78.87785417	42.89439714	157 Tupper St West	0	Fillmore	introduced	Buffalo	NA	NA	NA	NA	NA	NA	NA	NA	NA	NA	NA	NA	NA	NA	NA	NA
35921	Norway maple	Acer platanoides	Buffalo	New York	-78.84516512	42.9236529	409 Humboldt Pkwy	0	Masten	introduced	Buffalo	NA	NA	NA	NA	NA	NA	NA	NA	NA	NA	NA	NA	NA	NA	NA	NA
129591	Stump	NA	Buffalo	New York	-78.82372153	42.8377151	2230 Park Ave South	0	South	no_info	Buffalo	NA	NA	NA	NA	NA	NA	NA	NA	NA	NA	NA	NA	NA	NA	NA	NA
20177	Norway maple	Acer platanoides	Buffalo	New York	-78.87327207	42.88267771	333 Washington St	0	Ellicott	introduced	Buffalo	NA	NA	NA	NA	NA	NA	NA	NA	NA	NA	NA	NA	NA	NA	NA	NA
23359	Vacant	NA	Buffalo	New York	-78.82622281	42.91358516	3 Woodlawn Av East	0	Fillmore	no_info	Buffalo	NA	NA	NA	NA	NA	NA	NA	NA	NA	NA	NA	NA	NA	NA	NA	NA
96706	Austrian pine	Pinus nigra	Buffalo	New York	-78.86628819	42.9310676	2182 Delaware Av	Delaware	Delaware	introduced	Buffalo	NA	NA	NA	NA	NA	NA	NA	NA	NA	NA	NA	NA	NA	NA	NA	NA
6417	Vacant	NA	Buffalo	New York	-78.85268572	42.91010149	1275 Jefferson Av	0	Ellicott	no_info	Buffalo	NA	NA	NA	NA	NA	NA	NA	NA	NA	NA	NA	NA	NA	NA	NA	NA
1970	Vacant	NA	Buffalo	New York	-78.82182491	42.89749987	53 Goodyear Av	0	Fillmore	no_info	Buffalo	NA	NA	NA	NA	NA	NA	NA	NA	NA	NA	NA	NA	NA	NA	NA	NA
1570	Vacant	NA	Buffalo	New York	-78.84786471	42.88985241	30 Paderewski Dr	0	Ellicott	no_info	Buffalo	NA	NA	NA	NA	NA	NA	NA	NA	NA	NA	NA	NA	NA	NA	NA	NA
14856	Vacant	NA	Buffalo	New York	-78.86178154	42.89802395	172 Mulberry St	0	Ellicott	no_info	Buffalo	NA	NA	NA	NA	NA	NA	NA	NA	NA	NA	NA	NA	NA	NA	NA	NA
2179	Vacant	NA	Buffalo	New York	-78.83168872	42.89099682	12 Newton St	0	Fillmore	no_info	Buffalo	NA	NA	NA	NA	NA	NA	NA	NA	NA	NA	NA	NA	NA	NA	NA	NA
13543	Vacant	NA	Buffalo	New York	-78.85287051	42.88843346	291 Madison St	0	Ellicott	no_info	Buffalo	NA	NA	NA	NA	NA	NA	NA	NA	NA	NA	NA	NA	NA	NA	NA	NA
17289	Vacant	NA	Buffalo	New York	-78.83204852	42.90461871	33 Kiefer St	0	Fillmore	no_info	Buffalo	NA	NA	NA	NA	NA	NA	NA	NA	NA	NA	NA	NA	NA	NA	NA	NA
16175	Vacant	NA	Buffalo	New York	-78.87931247	42.89694998	34 Cottage St	0	Fillmore	no_info	Buffalo	NA	NA	NA	NA	NA	NA	NA	NA	NA	NA	NA	NA	NA	NA	NA	NA
7267	Vacant	NA	Buffalo	New York	-78.84339343	42.8993088	259 Guilford St	0	Fillmore	no_info	Buffalo	NA	NA	NA	NA	NA	NA	NA	NA	NA	NA	NA	NA	NA	NA	NA	NA
2292	Ft mcnair horsechestnut	Aesculus carnea	Buffalo	New York	-78.83933972	42.88189531	318 Fillmore Av	0	Fillmore	no_info	Buffalo	NA	NA	NA	NA	NA	NA	NA	NA	NA	NA	NA	NA	NA	NA	NA	NA
5421	Vacant	NA	Buffalo	New York	-78.84183317	42.88149494	193 Oneida St	0	Fillmore	no_info	Buffalo	NA	NA	NA	NA	NA	NA	NA	NA	NA	NA	NA	NA	NA	NA	NA	NA
89874	Vacant	NA	Buffalo	New York	-78.80013407	42.86919729	74 Pierce St	0	Lovejoy	no_info	Buffalo	NA	NA	NA	NA	NA	NA	NA	NA	NA	NA	NA	NA	NA	NA	NA	NA
2797	Vacant	NA	Buffalo	New York	-78.83883027	42.88978101	605 Fillmore Av	0	Fillmore	no_info	Buffalo	NA	NA	NA	NA	NA	NA	NA	NA	NA	NA	NA	NA	NA	NA	NA	NA
34698	Norway maple	Acer platanoides	Buffalo	New York	-78.84374278	42.91366588	559 Woodlawn Av	0	Masten	introduced	Buffalo	NA	NA	NA	NA	NA	NA	NA	NA	NA	NA	NA	NA	NA	NA	NA	NA
5132	Honeylocust	Gleditsia triacanthos	Buffalo	New York	-78.82116545	42.89536239	106 Swinburne St	0	Fillmore	introduced	Buffalo	NA	NA	NA	NA	NA	NA	NA	NA	NA	NA	NA	NA	NA	NA	NA	NA
7608	Vacant	NA	Buffalo	New York	-78.85823095	42.8713438	347 Fulton St	0	Fillmore	no_info	Buffalo	NA	NA	NA	NA	NA	NA	NA	NA	NA	NA	NA	NA	NA	NA	NA	NA
9653	Vacant	NA	Buffalo	New York	-78.84758539	42.90203051	558 North St East	0	Ellicott	no_info	Buffalo	NA	NA	NA	NA	NA	NA	NA	NA	NA	NA	NA	NA	NA	NA	NA	NA
6503	Vacant	NA	Buffalo	New York	-78.86039644	42.86986159	264 Miami St	0	Fillmore	no_info	Buffalo	NA	NA	NA	NA	NA	NA	NA	NA	NA	NA	NA	NA	NA	NA	NA	NA
10805	Redbud	Cercis canadensis	Buffalo	New York	-78.86438434	42.90483509	35 Edna Pl	0	Ellicott	introduced	Buffalo	NA	NA	NA	NA	NA	NA	NA	NA	NA	NA	NA	NA	NA	NA	NA	NA
4609	Callery pear	Pyrus calleryana	Buffalo	New York	-78.8397107	42.89300974	940 Broadway St	0	Fillmore	introduced	Buffalo	NA	NA	NA	NA	NA	NA	NA	NA	NA	NA	NA	NA	NA	NA	NA	NA
7526	Vacant	NA	Buffalo	New York	-78.8599258	42.87359983	350 Alabama St	0	Fillmore	no_info	Buffalo	NA	NA	NA	NA	NA	NA	NA	NA	NA	NA	NA	NA	NA	NA	NA	NA
9935	Spring snow crabapple	Malus	Buffalo	New York	-78.84952941	42.90936094	450 Riley St	0	Ellicott	no_info	Buffalo	NA	NA	NA	NA	NA	NA	NA	NA	NA	NA	NA	NA	NA	NA	NA	NA
16333	Vacant	NA	Buffalo	New York	-78.85700349	42.88819592	398 Spring St	0	Ellicott	no_info	Buffalo	NA	NA	NA	NA	NA	NA	NA	NA	NA	NA	NA	NA	NA	NA	NA	NA
8662	Vacant	NA	Buffalo	New York	-78.84826713	42.89908532	287 Johnson St	0	Ellicott	no_info	Buffalo	NA	NA	NA	NA	NA	NA	NA	NA	NA	NA	NA	NA	NA	NA	NA	NA
7999	Vacant	NA	Buffalo	New York	-78.8459115	42.90135067	362 Fox St	0	Ellicott	no_info	Buffalo	NA	NA	NA	NA	NA	NA	NA	NA	NA	NA	NA	NA	NA	NA	NA	NA
3997	Vacant	NA	Buffalo	New York	-78.84297348	42.88894543	203 Coit St	0	Fillmore	no_info	Buffalo	NA	NA	NA	NA	NA	NA	NA	NA	NA	NA	NA	NA	NA	NA	NA	NA
14138	Ailanthus	Ailanthus altissima	Buffalo	New York	-78.86277132	42.89809185	194 Maple St	0	Ellicott	introduced	Buffalo	NA	NA	NA	NA	NA	NA	NA	NA	NA	NA	NA	NA	NA	NA	NA	NA
12630	Vacant	NA	Buffalo	New York	-78.85255476	42.89305147	459 Madison St	0	Ellicott	no_info	Buffalo	NA	NA	NA	NA	NA	NA	NA	NA	NA	NA	NA	NA	NA	NA	NA	NA
7669	Vacant	NA	Buffalo	New York	-78.84466298	42.897023	180 Herman St	0	Fillmore	no_info	Buffalo	NA	NA	NA	NA	NA	NA	NA	NA	NA	NA	NA	NA	NA	NA	NA	NA
133113	Species cherry	Prunus	Buffalo	New York	-78.83119492	42.93500988	77 Hill St	0	Masten	no_info	Buffalo	NA	NA	NA	NA	NA	NA	NA	NA	NA	NA	NA	NA	NA	NA	NA	NA
160	Vacant	NA	Buffalo	New York	-78.83776852	42.90200769	48 Peterson St	0	Fillmore	no_info	Buffalo	NA	NA	NA	NA	NA	NA	NA	NA	NA	NA	NA	NA	NA	NA	NA	NA
19047	Vacant	NA	Buffalo	New York	-78.89052304	42.89771995	468 Seventh St	0	Ellicott	no_info	Buffalo	NA	NA	NA	NA	NA	NA	NA	NA	NA	NA	NA	NA	NA	NA	NA	NA
4919	Vacant	NA	Buffalo	New York	-78.84652928	42.88337992	202 Howard St	0	Fillmore	no_info	Buffalo	NA	NA	NA	NA	NA	NA	NA	NA	NA	NA	NA	NA	NA	NA	NA	NA
21013	Hedge maple	Acer campestre	Buffalo	New York	-78.82658948	42.91605044	56 Schuehle St	0	Masten	introduced	Buffalo	NA	NA	NA	NA	NA	NA	NA	NA	NA	NA	NA	NA	NA	NA	NA	NA
6254	Vacant	NA	Buffalo	New York	-78.84474139	42.87737148	828 Division St South	0	Fillmore	no_info	Buffalo	NA	NA	NA	NA	NA	NA	NA	NA	NA	NA	NA	NA	NA	NA	NA	NA
6010	Vacant	NA	Buffalo	New York	-78.85014947	42.87991802	673 Eagle St	0	Ellicott	no_info	Buffalo	NA	NA	NA	NA	NA	NA	NA	NA	NA	NA	NA	NA	NA	NA	NA	NA
3603	Vacant	NA	Buffalo	New York	-78.84124822	42.89971837	256 Strauss St	0	Fillmore	no_info	Buffalo	NA	NA	NA	NA	NA	NA	NA	NA	NA	NA	NA	NA	NA	NA	NA	NA
15620	Littleleaf linden	Tilia cordata	Buffalo	New York	-78.88115712	42.89125268	70 Prospect Av	0	Fillmore	introduced	Buffalo	NA	NA	NA	NA	NA	NA	NA	NA	NA	NA	NA	NA	NA	NA	NA	NA
8122	Vacant	NA	Buffalo	New York	-78.84589064	42.89643369	172 Fox St	0	Ellicott	no_info	Buffalo	NA	NA	NA	NA	NA	NA	NA	NA	NA	NA	NA	NA	NA	NA	NA	NA
6931	Norway maple	Acer platanoides	Buffalo	New York	-78.83448289	42.87860518	28 Lewis St	0	Fillmore	introduced	Buffalo	NA	NA	NA	NA	NA	NA	NA	NA	NA	NA	NA	NA	NA	NA	NA	NA
10044	Vacant	NA	Buffalo	New York	-78.85126962	42.90824116	86 Kingsley St	0	Ellicott	no_info	Buffalo	NA	NA	NA	NA	NA	NA	NA	NA	NA	NA	NA	NA	NA	NA	NA	NA
10616	Harvest gold crabapple	Malus	Buffalo	New York	-78.86157761	42.90672321	94 Southampton St	0	Ellicott	no_info	Buffalo	NA	NA	NA	NA	NA	NA	NA	NA	NA	NA	NA	NA	NA	NA	NA	NA
66	Harvest gold crabapple	Malus	Buffalo	New York	-78.83233506	42.90591183	25 Kehr St	0	Fillmore	no_info	Buffalo	NA	NA	NA	NA	NA	NA	NA	NA	NA	NA	NA	NA	NA	NA	NA	NA
7146	Vacant	NA	Buffalo	New York	-78.85063934	42.91009337	87 Landon St	0	Ellicott	no_info	Buffalo	NA	NA	NA	NA	NA	NA	NA	NA	NA	NA	NA	NA	NA	NA	NA	NA
12010	Donald wyman crabapple	Malus	Buffalo	New York	-78.86135608	42.90944293	133 Riley St	0	Ellicott	no_info	Buffalo	NA	NA	NA	NA	NA	NA	NA	NA	NA	NA	NA	NA	NA	NA	NA	NA
10542	Littleleaf linden	Tilia cordata	Buffalo	New York	-78.85638524	42.89501902	527 Genesee St	0	Ellicott	introduced	Buffalo	NA	NA	NA	NA	NA	NA	NA	NA	NA	NA	NA	NA	NA	NA	NA	NA
9749	Vacant	NA	Buffalo	New York	-78.84902544	42.90131022	32 Alwin Pl	0	Ellicott	no_info	Buffalo	NA	NA	NA	NA	NA	NA	NA	NA	NA	NA	NA	NA	NA	NA	NA	NA
12402	Crimean linden	Tilia euchlora	Buffalo	New York	-78.8559871	42.8943316	64 Camp St	0	Ellicott	no_info	Buffalo	NA	NA	NA	NA	NA	NA	NA	NA	NA	NA	NA	NA	NA	NA	NA	NA
10412	Vacant	NA	Buffalo	New York	-78.85527898	42.90314319	272 Grape St	0	Ellicott	no_info	Buffalo	NA	NA	NA	NA	NA	NA	NA	NA	NA	NA	NA	NA	NA	NA	NA	NA
14120	Vacant	NA	Buffalo	New York	-78.86066413	42.89830928	166 Locust St	0	Ellicott	no_info	Buffalo	NA	NA	NA	NA	NA	NA	NA	NA	NA	NA	NA	NA	NA	NA	NA	NA
8002	Vacant	NA	Buffalo	New York	-78.85466734	42.90133505	182 Rose St	0	Ellicott	no_info	Buffalo	NA	NA	NA	NA	NA	NA	NA	NA	NA	NA	NA	NA	NA	NA	NA	NA
10163	Vacant	NA	Buffalo	New York	-78.85028201	42.90816835	97 Kingsley St	0	Ellicott	no_info	Buffalo	NA	NA	NA	NA	NA	NA	NA	NA	NA	NA	NA	NA	NA	NA	NA	NA
27010	Vacant	NA	Buffalo	New York	-78.82715759	42.93432714	58 Montclair Av	0	Masten	no_info	Buffalo	NA	NA	NA	NA	NA	NA	NA	NA	NA	NA	NA	NA	NA	NA	NA	NA
6726	Vacant	NA	Buffalo	New York	-78.8356484	42.88411543	105 Thomas St	0	Fillmore	no_info	Buffalo	NA	NA	NA	NA	NA	NA	NA	NA	NA	NA	NA	NA	NA	NA	NA	NA
12325	Vacant	NA	Buffalo	New York	-78.84714035	42.89959999	584 Sherman St	0	Ellicott	no_info	Buffalo	NA	NA	NA	NA	NA	NA	NA	NA	NA	NA	NA	NA	NA	NA	NA	NA
35396	Honeylocust	Gleditsia triacanthos	Buffalo	New York	-78.84860861	42.92678944	260 Humboldt Pkwy	0	Masten	introduced	Buffalo	NA	NA	NA	NA	NA	NA	NA	NA	NA	NA	NA	NA	NA	NA	NA	NA
102180	Scotch elm	Ulmus glabra	Buffalo	New York	-78.83691712	42.9038609	175 Parade Ave North	Mlk jr.	Masten	introduced	Buffalo	NA	NA	NA	NA	NA	NA	NA	NA	NA	NA	NA	NA	NA	NA	NA	NA
11517	Vacant	NA	Buffalo	New York	-78.86306497	42.90763364	106 Northampton St	0	Ellicott	no_info	Buffalo	NA	NA	NA	NA	NA	NA	NA	NA	NA	NA	NA	NA	NA	NA	NA	NA
20373	Vacant	NA	Buffalo	New York	-78.88178494	42.87963448	188 Erie St	0	Fillmore	no_info	Buffalo	NA	NA	NA	NA	NA	NA	NA	NA	NA	NA	NA	NA	NA	NA	NA	NA
5969	Crimson king maple	Acer platanoides	Buffalo	New York	-78.84212018	42.88064471	385 Bristol St	0	Fillmore	introduced	Buffalo	NA	NA	NA	NA	NA	NA	NA	NA	NA	NA	NA	NA	NA	NA	NA	NA
4709	Swamp white oak	Quercus bicolor	Buffalo	New York	-78.83245949	42.89085778	1 Newton St	0	Fillmore	naturally_occurring	Buffalo	NA	NA	NA	NA	NA	NA	NA	NA	NA	NA	NA	NA	NA	NA	NA	NA
20383	Vacant	NA	Buffalo	New York	-78.88170553	42.87989878	188 Erie St	0	Fillmore	no_info	Buffalo	NA	NA	NA	NA	NA	NA	NA	NA	NA	NA	NA	NA	NA	NA	NA	NA
4289	Vacant	NA	Buffalo	New York	-78.84257513	42.90264309	59 Rich St	0	Fillmore	no_info	Buffalo	NA	NA	NA	NA	NA	NA	NA	NA	NA	NA	NA	NA	NA	NA	NA	NA
7620	Ivory silk lilac	Syringa reticulata	Buffalo	New York	-78.86341006	42.86783607	107 Tennessee St	0	Fillmore	introduced	Buffalo	NA	NA	NA	NA	NA	NA	NA	NA	NA	NA	NA	NA	NA	NA	NA	NA
351	Vacant	NA	Buffalo	New York	-78.81910491	42.89779498	52 Wick St	0	Fillmore	no_info	Buffalo	NA	NA	NA	NA	NA	NA	NA	NA	NA	NA	NA	NA	NA	NA	NA	NA
12735	Vacant	NA	Buffalo	New York	-78.85877377	42.89210993	560 Spring St	0	Ellicott	no_info	Buffalo	NA	NA	NA	NA	NA	NA	NA	NA	NA	NA	NA	NA	NA	NA	NA	NA
7751	Norway maple	Acer platanoides	Buffalo	New York	-78.85805111	42.87274516	520 Perry St	0	Fillmore	introduced	Buffalo	NA	NA	NA	NA	NA	NA	NA	NA	NA	NA	NA	NA	NA	NA	NA	NA
21315	Littleleaf linden	Tilia cordata	Buffalo	New York	-78.88319628	42.89005651	57 Seventh St	0	Fillmore	introduced	Buffalo	NA	NA	NA	NA	NA	NA	NA	NA	NA	NA	NA	NA	NA	NA	NA	NA
476	Vacant	NA	Buffalo	New York	-78.83818523	42.89058846	184 Gibson St	0	Fillmore	no_info	Buffalo	NA	NA	NA	NA	NA	NA	NA	NA	NA	NA	NA	NA	NA	NA	NA	NA
4561	Hedge maple	Acer campestre	Buffalo	New York	-78.83408059	42.89419372	1094 Broadway St	0	Fillmore	introduced	Buffalo	NA	NA	NA	NA	NA	NA	NA	NA	NA	NA	NA	NA	NA	NA	NA	NA
99987	Redbud	Cercis canadensis	Buffalo	New York	-78.85936902	42.93985221	414 Parkside Av	Delaware	Delaware	introduced	Buffalo	NA	NA	NA	NA	NA	NA	NA	NA	NA	NA	NA	NA	NA	NA	NA	NA
9934	Hedge maple	Acer campestre	Buffalo	New York	-78.84965445	42.90935894	448 Riley St	0	Ellicott	introduced	Buffalo	NA	NA	NA	NA	NA	NA	NA	NA	NA	NA	NA	NA	NA	NA	NA	NA
54935	Christine buisman elm	Ulmus carpinifolia	Buffalo	New York	-78.87393727	42.92918986	88 Lincoln Pkwy	0	Delaware	no_info	Buffalo	NA	NA	NA	NA	NA	NA	NA	NA	NA	NA	NA	NA	NA	NA	NA	NA
21157	Crimson king maple	Acer platanoides	Buffalo	New York	-78.893002	42.89702553	9 Lakeview Av	0	Ellicott	introduced	Buffalo	NA	NA	NA	NA	NA	NA	NA	NA	NA	NA	NA	NA	NA	NA	NA	NA
2507	Vacant	NA	Buffalo	New York	-78.82221928	42.90467531	314 Goodyear Av	0	Fillmore	no_info	Buffalo	NA	NA	NA	NA	NA	NA	NA	NA	NA	NA	NA	NA	NA	NA	NA	NA
5897	Vacant	NA	Buffalo	New York	-78.84822309	42.88170979	217 Bristol St	0	Fillmore	no_info	Buffalo	NA	NA	NA	NA	NA	NA	NA	NA	NA	NA	NA	NA	NA	NA	NA	NA
24297	Silver maple	Acer saccharinum	Buffalo	New York	-78.84185696	42.90997292	321 Landon St	0	Ellicott	naturally_occurring	Buffalo	NA	NA	NA	NA	NA	NA	NA	NA	NA	NA	NA	NA	NA	NA	NA	NA
24316	Vacant	NA	Buffalo	New York	-78.83977862	42.90994707	377 Landon St	0	Ellicott	no_info	Buffalo	NA	NA	NA	NA	NA	NA	NA	NA	NA	NA	NA	NA	NA	NA	NA	NA
17653	Norway maple	Acer platanoides	Buffalo	New York	-78.8424301	42.89508095	96 Reed St	0	Fillmore	introduced	Buffalo	NA	NA	NA	NA	NA	NA	NA	NA	NA	NA	NA	NA	NA	NA	NA	NA
3728	Vacant	NA	Buffalo	New York	-78.82369415	42.89400575	146 Ashley St	0	Fillmore	no_info	Buffalo	NA	NA	NA	NA	NA	NA	NA	NA	NA	NA	NA	NA	NA	NA	NA	NA
21095	Vacant	NA	Buffalo	New York	-78.82641842	42.91479548	1020 Ferry St East	0	Masten	no_info	Buffalo	NA	NA	NA	NA	NA	NA	NA	NA	NA	NA	NA	NA	NA	NA	NA	NA
1711	Vacant	NA	Buffalo	New York	-78.82527977	42.87599927	154 Baitz Av	0	Fillmore	no_info	Buffalo	NA	NA	NA	NA	NA	NA	NA	NA	NA	NA	NA	NA	NA	NA	NA	NA
23900	Littleleaf linden	Tilia cordata	Buffalo	New York	-78.82182346	42.92314547	309 Cornwall Av	0	Masten	introduced	Buffalo	NA	NA	NA	NA	NA	NA	NA	NA	NA	NA	NA	NA	NA	NA	NA	NA
9138	Vacant	NA	Buffalo	New York	-78.84787405	42.88526907	640 William St	0	Ellicott	no_info	Buffalo	NA	NA	NA	NA	NA	NA	NA	NA	NA	NA	NA	NA	NA	NA	NA	NA
1779	Vacant	NA	Buffalo	New York	-78.8223367	42.90970665	498 Goodyear Av	0	Fillmore	no_info	Buffalo	NA	NA	NA	NA	NA	NA	NA	NA	NA	NA	NA	NA	NA	NA	NA	NA
14063	Vacant	NA	Buffalo	New York	-78.8554839	42.90380394	345 Best St	0	Ellicott	no_info	Buffalo	NA	NA	NA	NA	NA	NA	NA	NA	NA	NA	NA	NA	NA	NA	NA	NA
12253	Vacant	NA	Buffalo	New York	-78.84704301	42.90073275	631 Sherman St	0	Ellicott	no_info	Buffalo	NA	NA	NA	NA	NA	NA	NA	NA	NA	NA	NA	NA	NA	NA	NA	NA
197	Vacant	NA	Buffalo	New York	-78.81590263	42.90048024	135 Shepard St	0	Fillmore	no_info	Buffalo	NA	NA	NA	NA	NA	NA	NA	NA	NA	NA	NA	NA	NA	NA	NA	NA
14233	Vacant	NA	Buffalo	New York	-78.86117731	42.89633759	89 Locust St	0	Ellicott	no_info	Buffalo	NA	NA	NA	NA	NA	NA	NA	NA	NA	NA	NA	NA	NA	NA	NA	NA
23200	Vacant	NA	Buffalo	New York	-78.83570359	42.90517969	63 Parade Ave East	0	Masten	no_info	Buffalo	NA	NA	NA	NA	NA	NA	NA	NA	NA	NA	NA	NA	NA	NA	NA	NA
14907	Vacant	NA	Buffalo	New York	-78.86195048	42.89700041	131 Mulberry St	0	Ellicott	no_info	Buffalo	NA	NA	NA	NA	NA	NA	NA	NA	NA	NA	NA	NA	NA	NA	NA	NA
5839	Vacant	NA	Buffalo	New York	-78.84894589	42.88766646	412 Emslie St	0	Ellicott	no_info	Buffalo	NA	NA	NA	NA	NA	NA	NA	NA	NA	NA	NA	NA	NA	NA	NA	NA
16939	Vacant	NA	Buffalo	New York	-78.83557553	42.90034084	242 Woltz Av	0	Fillmore	no_info	Buffalo	NA	NA	NA	NA	NA	NA	NA	NA	NA	NA	NA	NA	NA	NA	NA	NA
17334	Vacant	NA	Buffalo	New York	-78.84114004	42.90073865	283 Strauss St	0	Fillmore	no_info	Buffalo	NA	NA	NA	NA	NA	NA	NA	NA	NA	NA	NA	NA	NA	NA	NA	NA
95709	Scotch elm	Ulmus glabra	Buffalo	New York	-78.8054657	42.84619786	161 Cazenovia St	Cazenovia	South	introduced	Buffalo	NA	NA	NA	NA	NA	NA	NA	NA	NA	NA	NA	NA	NA	NA	NA	NA
54902	Christine buisman elm	Ulmus carpinifolia	Buffalo	New York	-78.87405915	42.92977494	120 Lincoln Pkwy West Dr	0	Delaware	no_info	Buffalo	NA	NA	NA	NA	NA	NA	NA	NA	NA	NA	NA	NA	NA	NA	NA	NA
775	Vacant	NA	Buffalo	New York	-78.83444743	42.89975647	207 Loepere St	0	Fillmore	no_info	Buffalo	NA	NA	NA	NA	NA	NA	NA	NA	NA	NA	NA	NA	NA	NA	NA	NA
1292	Vacant	NA	Buffalo	New York	-78.81721458	42.90506602	168 May St	0	Fillmore	no_info	Buffalo	NA	NA	NA	NA	NA	NA	NA	NA	NA	NA	NA	NA	NA	NA	NA	NA
22601	Vacant	NA	Buffalo	New York	-78.87789752	42.89624551	172 Edward St	0	Fillmore	no_info	Buffalo	NA	NA	NA	NA	NA	NA	NA	NA	NA	NA	NA	NA	NA	NA	NA	NA
857	Littleleaf linden	Tilia cordata	Buffalo	New York	-78.83261427	42.8982047	137 Sobieski St	0	Fillmore	introduced	Buffalo	NA	NA	NA	NA	NA	NA	NA	NA	NA	NA	NA	NA	NA	NA	NA	NA
7613	Callery pear	Pyrus calleryana	Buffalo	New York	-78.86529614	42.86815842	225 Kentucky St	0	Fillmore	introduced	Buffalo	NA	NA	NA	NA	NA	NA	NA	NA	NA	NA	NA	NA	NA	NA	NA	NA
12801	Village green zelkova	Zelkova serrata	Buffalo	New York	-78.86294529	42.90066621	100 High St	0	Ellicott	introduced	Buffalo	NA	NA	NA	NA	NA	NA	NA	NA	NA	NA	NA	NA	NA	NA	NA	NA
98038	Japanese tree lilac	Syringa reticulata	Buffalo	New York	-78.80811733	42.84501359	161 Cazenovia St	Cazenovia	South	introduced	Buffalo	NA	NA	NA	NA	NA	NA	NA	NA	NA	NA	NA	NA	NA	NA	NA	NA
14048	Vacant	NA	Buffalo	New York	-78.85756963	42.90380842	188 North St East	0	Ellicott	no_info	Buffalo	NA	NA	NA	NA	NA	NA	NA	NA	NA	NA	NA	NA	NA	NA	NA	NA
10107	Vacant	NA	Buffalo	New York	-78.85285635	42.90853205	30 Kingsley St	0	Ellicott	no_info	Buffalo	NA	NA	NA	NA	NA	NA	NA	NA	NA	NA	NA	NA	NA	NA	NA	NA
6095	Vacant	NA	Buffalo	New York	-78.83206974	42.8789061	125 Fleming Al	0	Fillmore	no_info	Buffalo	NA	NA	NA	NA	NA	NA	NA	NA	NA	NA	NA	NA	NA	NA	NA	NA
2029	Vacant	NA	Buffalo	New York	-78.82817782	42.89444658	123 Young Av	0	Fillmore	no_info	Buffalo	NA	NA	NA	NA	NA	NA	NA	NA	NA	NA	NA	NA	NA	NA	NA	NA
13977	Vacant	NA	Buffalo	New York	-78.85614605	42.91007043	233 Laurel St	0	Ellicott	no_info	Buffalo	NA	NA	NA	NA	NA	NA	NA	NA	NA	NA	NA	NA	NA	NA	NA	NA
17276	Vacant	NA	Buffalo	New York	-78.82210383	42.90619052	371 Goodyear Av	0	Fillmore	no_info	Buffalo	NA	NA	NA	NA	NA	NA	NA	NA	NA	NA	NA	NA	NA	NA	NA	NA
15085	Vacant	NA	Buffalo	New York	-78.85189375	42.89197228	429 Monroe St	0	Ellicott	no_info	Buffalo	NA	NA	NA	NA	NA	NA	NA	NA	NA	NA	NA	NA	NA	NA	NA	NA
93826	White ash	Fraxinus americana	Buffalo	New York	-78.81529575	42.83411888	78 Mckinley Pkwy	0	South	naturally_occurring	Buffalo	NA	NA	NA	NA	NA	NA	NA	NA	NA	NA	NA	NA	NA	NA	NA	NA
95626	Pin oak	Quercus palustris	Buffalo	New York	-78.80143824	42.8443095	161 Cazenovia St	Cazenovia	South	naturally_occurring	Buffalo	NA	NA	NA	NA	NA	NA	NA	NA	NA	NA	NA	NA	NA	NA	NA	NA
10227	Black walnut	Juglans nigra	Buffalo	New York	-78.85032285	42.90746685	440 Northampton St	0	Ellicott	naturally_occurring	Buffalo	NA	NA	NA	NA	NA	NA	NA	NA	NA	NA	NA	NA	NA	NA	NA	NA
7763	Vacant	NA	Buffalo	New York	-78.85948937	42.87288026	471 Perry St	0	Fillmore	no_info	Buffalo	NA	NA	NA	NA	NA	NA	NA	NA	NA	NA	NA	NA	NA	NA	NA	NA
4352	Scotch elm	Ulmus glabra	Buffalo	New York	-78.8393821	42.90038555	992 Fillmore Av	0	Fillmore	introduced	Buffalo	NA	NA	NA	NA	NA	NA	NA	NA	NA	NA	NA	NA	NA	NA	NA	NA
12395	Vacant	NA	Buffalo	New York	-78.85608236	42.89445931	72 Camp St	0	Ellicott	no_info	Buffalo	NA	NA	NA	NA	NA	NA	NA	NA	NA	NA	NA	NA	NA	NA	NA	NA
5107	Vacant	NA	Buffalo	New York	-78.81553614	42.89605649	1627 Broadway St	0	Fillmore	no_info	Buffalo	NA	NA	NA	NA	NA	NA	NA	NA	NA	NA	NA	NA	NA	NA	NA	NA
12625	Vacant	NA	Buffalo	New York	-78.85160398	42.89313293	471 Monroe St	0	Ellicott	no_info	Buffalo	NA	NA	NA	NA	NA	NA	NA	NA	NA	NA	NA	NA	NA	NA	NA	NA
9196	Vacant	NA	Buffalo	New York	-78.85147945	42.90713283	411 Northampton St	0	Ellicott	no_info	Buffalo	NA	NA	NA	NA	NA	NA	NA	NA	NA	NA	NA	NA	NA	NA	NA	NA
5597	Vacant	NA	Buffalo	New York	-78.83082025	42.87537948	415 Babcock St	0	Fillmore	no_info	Buffalo	NA	NA	NA	NA	NA	NA	NA	NA	NA	NA	NA	NA	NA	NA	NA	NA
4859	Triumph elm	Ulmus japonica	Buffalo	New York	-78.83658378	42.88659363	23 Lombard St	0	Fillmore	no_info	Buffalo	NA	NA	NA	NA	NA	NA	NA	NA	NA	NA	NA	NA	NA	NA	NA	NA
2764	Vacant	NA	Buffalo	New York	-78.82481141	42.89341895	115 Ashley St	0	Fillmore	no_info	Buffalo	NA	NA	NA	NA	NA	NA	NA	NA	NA	NA	NA	NA	NA	NA	NA	NA
18713	Shademaster honeylocust	Gleditsia triacanthos	Buffalo	New York	-78.87014838	42.91161051	1015 Delaware Av	0	Ellicott	introduced	Buffalo	NA	NA	NA	NA	NA	NA	NA	NA	NA	NA	NA	NA	NA	NA	NA	NA
8749	Vacant	NA	Buffalo	New York	-78.84973588	42.89608731	188 Grey St	0	Ellicott	no_info	Buffalo	NA	NA	NA	NA	NA	NA	NA	NA	NA	NA	NA	NA	NA	NA	NA	NA
9206	Vacant	NA	Buffalo	New York	-78.84919199	42.90706305	475 Northampton St	0	Ellicott	no_info	Buffalo	NA	NA	NA	NA	NA	NA	NA	NA	NA	NA	NA	NA	NA	NA	NA	NA
9906	Vacant	NA	Buffalo	New York	-78.84918878	42.9100082	123 Landon St	0	Ellicott	no_info	Buffalo	NA	NA	NA	NA	NA	NA	NA	NA	NA	NA	NA	NA	NA	NA	NA	NA
4357	Laevis serviceberry	Amelanchier laevis	Buffalo	New York	-78.842437	42.90029465	288 Reed St	0	Fillmore	naturally_occurring	Buffalo	NA	NA	NA	NA	NA	NA	NA	NA	NA	NA	NA	NA	NA	NA	NA	NA
11889	Norway maple	Acer platanoides	Buffalo	New York	-78.8556691	42.89754475	47 Rose St	0	Ellicott	introduced	Buffalo	NA	NA	NA	NA	NA	NA	NA	NA	NA	NA	NA	NA	NA	NA	NA	NA
11696	Vacant	NA	Buffalo	New York	-78.85684645	42.90744082	271 Northampton St	0	Ellicott	no_info	Buffalo	NA	NA	NA	NA	NA	NA	NA	NA	NA	NA	NA	NA	NA	NA	NA	NA
6641	Vacant	NA	Buffalo	New York	-78.86550914	42.86531611	63 Kentucky St	0	Fillmore	no_info	Buffalo	NA	NA	NA	NA	NA	NA	NA	NA	NA	NA	NA	NA	NA	NA	NA	NA
9344	Vacant	NA	Buffalo	New York	-78.85149104	42.90614706	216 Pershing Av	0	Ellicott	no_info	Buffalo	NA	NA	NA	NA	NA	NA	NA	NA	NA	NA	NA	NA	NA	NA	NA	NA
22667	Silver maple	Acer saccharinum	Buffalo	New York	-78.82541114	42.92044484	224 Stevens St	0	Masten	naturally_occurring	Buffalo	NA	NA	NA	NA	NA	NA	NA	NA	NA	NA	NA	NA	NA	NA	NA	NA
98030	River birch	Betula nigra	Buffalo	New York	-78.80633273	42.84481584	161 Cazenovia St	Cazenovia	South	naturally_occurring	Buffalo	NA	NA	NA	NA	NA	NA	NA	NA	NA	NA	NA	NA	NA	NA	NA	NA
346	Vacant	NA	Buffalo	New York	-78.81604924	42.89802932	44 Shepard St	0	Fillmore	no_info	Buffalo	NA	NA	NA	NA	NA	NA	NA	NA	NA	NA	NA	NA	NA	NA	NA	NA
39227	Vacant	NA	Buffalo	New York	-78.88210325	42.90993258	274 Richmond Av	0	Niagara	no_info	Buffalo	NA	NA	NA	NA	NA	NA	NA	NA	NA	NA	NA	NA	NA	NA	NA	NA
1172	Vacant	NA	Buffalo	New York	-78.84610451	42.90740733	600 Northampton St	0	Ellicott	no_info	Buffalo	NA	NA	NA	NA	NA	NA	NA	NA	NA	NA	NA	NA	NA	NA	NA	NA
3504	Vacant	NA	Buffalo	New York	-78.84299395	42.88693309	129 Coit St	0	Fillmore	no_info	Buffalo	NA	NA	NA	NA	NA	NA	NA	NA	NA	NA	NA	NA	NA	NA	NA	NA
4482	Vacant	NA	Buffalo	New York	-78.85398128	42.88089922	210 Jefferson Av	0	Ellicott	no_info	Buffalo	NA	NA	NA	NA	NA	NA	NA	NA	NA	NA	NA	NA	NA	NA	NA	NA
1654	Vacant	NA	Buffalo	New York	-78.83802848	42.88661429	45 Gibson St	0	Fillmore	no_info	Buffalo	NA	NA	NA	NA	NA	NA	NA	NA	NA	NA	NA	NA	NA	NA	NA	NA
15401	Norway maple	Acer platanoides	Buffalo	New York	-78.87904624	42.89727198	35 Cottage St	0	Fillmore	introduced	Buffalo	NA	NA	NA	NA	NA	NA	NA	NA	NA	NA	NA	NA	NA	NA	NA	NA
738	Vacant	NA	Buffalo	New York	-78.82275547	42.90048464	165 Titus Av	0	Fillmore	no_info	Buffalo	NA	NA	NA	NA	NA	NA	NA	NA	NA	NA	NA	NA	NA	NA	NA	NA
6845	Honeylocust	Gleditsia triacanthos	Buffalo	New York	-78.83280925	42.88118466	104 Lewis St	0	Fillmore	introduced	Buffalo	NA	NA	NA	NA	NA	NA	NA	NA	NA	NA	NA	NA	NA	NA	NA	NA
8751	Vacant	NA	Buffalo	New York	-78.85099239	42.89592626	588 Adams St	0	Ellicott	no_info	Buffalo	NA	NA	NA	NA	NA	NA	NA	NA	NA	NA	NA	NA	NA	NA	NA	NA
5012	Species elm	Ulmus	Buffalo	New York	-78.8501745	42.87454776	751 Exchange St	0	Fillmore	no_info	Buffalo	NA	NA	NA	NA	NA	NA	NA	NA	NA	NA	NA	NA	NA	NA	NA	NA
21391	Norway maple	Acer platanoides	Buffalo	New York	-78.88008287	42.89903539	57 Days Park	0	Fillmore	introduced	Buffalo	NA	NA	NA	NA	NA	NA	NA	NA	NA	NA	NA	NA	NA	NA	NA	NA
7817	Vacant	NA	Buffalo	New York	-78.85716071	42.87153998	378 Fulton St	0	Fillmore	no_info	Buffalo	NA	NA	NA	NA	NA	NA	NA	NA	NA	NA	NA	NA	NA	NA	NA	NA
14938	Norway maple	Acer platanoides	Buffalo	New York	-78.86240971	42.89611302	100 Mulberry St	0	Ellicott	introduced	Buffalo	NA	NA	NA	NA	NA	NA	NA	NA	NA	NA	NA	NA	NA	NA	NA	NA
11389	Vacant	NA	Buffalo	New York	-78.84573904	42.89456683	105 Fox St	0	Fillmore	no_info	Buffalo	NA	NA	NA	NA	NA	NA	NA	NA	NA	NA	NA	NA	NA	NA	NA	NA
7324	Red maple	Acer rubrum	Buffalo	New York	-78.84454675	42.89822303	225 Herman St	0	Fillmore	naturally_occurring	Buffalo	NA	NA	NA	NA	NA	NA	NA	NA	NA	NA	NA	NA	NA	NA	NA	NA
509	Vacant	NA	Buffalo	New York	-78.83812916	42.88603099	22 Gibson St	0	Fillmore	no_info	Buffalo	NA	NA	NA	NA	NA	NA	NA	NA	NA	NA	NA	NA	NA	NA	NA	NA
13548	Littleleaf linden	Tilia cordata	Buffalo	New York	-78.8519761	42.88826819	294 Monroe St	0	Ellicott	introduced	Buffalo	NA	NA	NA	NA	NA	NA	NA	NA	NA	NA	NA	NA	NA	NA	NA	NA
1978	Harvest gold crabapple	Malus	Buffalo	New York	-78.8227349	42.89733711	49 Titus Av	0	Fillmore	no_info	Buffalo	NA	NA	NA	NA	NA	NA	NA	NA	NA	NA	NA	NA	NA	NA	NA	NA
13316	Littleleaf linden	Tilia cordata	Buffalo	New York	-78.84125301	42.89662493	805 Sycamore St	0	Fillmore	introduced	Buffalo	NA	NA	NA	NA	NA	NA	NA	NA	NA	NA	NA	NA	NA	NA	NA	NA
22361	Vacant	NA	Buffalo	New York	-78.84512054	42.91310518	208 Winslow Av	0	Masten	no_info	Buffalo	NA	NA	NA	NA	NA	NA	NA	NA	NA	NA	NA	NA	NA	NA	NA	NA
9937	Vacant	NA	Buffalo	New York	-78.84866523	42.90934923	476 Riley St	0	Ellicott	no_info	Buffalo	NA	NA	NA	NA	NA	NA	NA	NA	NA	NA	NA	NA	NA	NA	NA	NA
94553	Norway maple	Acer platanoides	Buffalo	New York	-78.80912302	42.84626515	161 Cazenovia St	Cazenovia	South	introduced	Buffalo	NA	NA	NA	NA	NA	NA	NA	NA	NA	NA	NA	NA	NA	NA	NA	NA
3087	London planetree	Platanus acerifolia	Buffalo	New York	-78.82431605	42.9074436	144 Moselle St	0	Fillmore	introduced	Buffalo	NA	NA	NA	NA	NA	NA	NA	NA	NA	NA	NA	NA	NA	NA	NA	NA
2159	Vacant	NA	Buffalo	New York	-78.82979149	42.89168434	366 Curtiss St (New)	0	Fillmore	no_info	Buffalo	NA	NA	NA	NA	NA	NA	NA	NA	NA	NA	NA	NA	NA	NA	NA	NA
10512	Vacant	NA	Buffalo	New York	-78.85569781	42.90099408	188 Grape St	0	Ellicott	no_info	Buffalo	NA	NA	NA	NA	NA	NA	NA	NA	NA	NA	NA	NA	NA	NA	NA	NA
97973	Silver maple	Acer saccharinum	Buffalo	New York	-78.8027094	42.84594423	161 Cazenovia St	Cazenovia	South	naturally_occurring	Buffalo	NA	NA	NA	NA	NA	NA	NA	NA	NA	NA	NA	NA	NA	NA	NA	NA
20257	Vacant	NA	Buffalo	New York	-78.87228022	42.88131308	72 Swan St	0	Fillmore	no_info	Buffalo	NA	NA	NA	NA	NA	NA	NA	NA	NA	NA	NA	NA	NA	NA	NA	NA
10391	Vacant	NA	Buffalo	New York	-78.85141537	42.90365134	453 Best St	0	Ellicott	no_info	Buffalo	NA	NA	NA	NA	NA	NA	NA	NA	NA	NA	NA	NA	NA	NA	NA	NA
10761	Vacant	NA	Buffalo	New York	-78.86445515	42.90491312	32 Edna Pl	0	Ellicott	no_info	Buffalo	NA	NA	NA	NA	NA	NA	NA	NA	NA	NA	NA	NA	NA	NA	NA	NA
6832	Colorado blue spruce	Picea pungens	Buffalo	New York	-78.83495026	42.88114876	18 Klaus St	0	Fillmore	introduced	Buffalo	NA	NA	NA	NA	NA	NA	NA	NA	NA	NA	NA	NA	NA	NA	NA	NA
17487	Vacant	NA	Buffalo	New York	-78.86176305	42.86808718	158 Alabama St	0	Fillmore	no_info	Buffalo	NA	NA	NA	NA	NA	NA	NA	NA	NA	NA	NA	NA	NA	NA	NA	NA
3111	Norway maple	Acer platanoides	Buffalo	New York	-78.8243041	42.90641228	106 Moselle St	0	Fillmore	introduced	Buffalo	NA	NA	NA	NA	NA	NA	NA	NA	NA	NA	NA	NA	NA	NA	NA	NA
102326	London planetree	Platanus acerifolia	Buffalo	New York	-78.83629099	42.90425837	175 Parade Ave North	Mlk jr.	Masten	introduced	Buffalo	NA	NA	NA	NA	NA	NA	NA	NA	NA	NA	NA	NA	NA	NA	NA	NA
4065	Vacant	NA	Buffalo	New York	-78.84108721	42.88682078	64 Townsend St	0	Fillmore	no_info	Buffalo	NA	NA	NA	NA	NA	NA	NA	NA	NA	NA	NA	NA	NA	NA	NA	NA
22215	Vacant	NA	Buffalo	New York	-78.82258158	42.91849098	135 Cambridge Av	0	Masten	no_info	Buffalo	NA	NA	NA	NA	NA	NA	NA	NA	NA	NA	NA	NA	NA	NA	NA	NA
23138	Vacant	NA	Buffalo	New York	-78.8378164	42.90718185	781 Northampton St	0	Masten	no_info	Buffalo	NA	NA	NA	NA	NA	NA	NA	NA	NA	NA	NA	NA	NA	NA	NA	NA
110	Norway maple	Acer platanoides	Buffalo	New York	-78.83101089	42.90380226	136 Walden Av	0	Fillmore	introduced	Buffalo	NA	NA	NA	NA	NA	NA	NA	NA	NA	NA	NA	NA	NA	NA	NA	NA
13594	Littleleaf linden	Tilia cordata	Buffalo	New York	-78.85195786	42.88427862	146 Monroe St	0	Ellicott	introduced	Buffalo	NA	NA	NA	NA	NA	NA	NA	NA	NA	NA	NA	NA	NA	NA	NA	NA
3974	Stump	NA	Buffalo	New York	-78.83712667	42.88940682	309 Paderewski Dr	0	Fillmore	no_info	Buffalo	NA	NA	NA	NA	NA	NA	NA	NA	NA	NA	NA	NA	NA	NA	NA	NA
10717	Vacant	NA	Buffalo	New York	-78.86215617	42.905793	1199 Michigan Av	0	Ellicott	no_info	Buffalo	NA	NA	NA	NA	NA	NA	NA	NA	NA	NA	NA	NA	NA	NA	NA	NA
24216	Silver maple	Acer saccharinum	Buffalo	New York	-78.84185407	42.91006278	324 Landon St	0	Ellicott	naturally_occurring	Buffalo	NA	NA	NA	NA	NA	NA	NA	NA	NA	NA	NA	NA	NA	NA	NA	NA
4498	Vacant	NA	Buffalo	New York	-78.86596382	42.8785167	291 Seneca St	0	Ellicott	no_info	Buffalo	NA	NA	NA	NA	NA	NA	NA	NA	NA	NA	NA	NA	NA	NA	NA	NA
17242	Vacant	NA	Buffalo	New York	-78.84898111	42.88217861	200 Emslie St	0	Ellicott	no_info	Buffalo	NA	NA	NA	NA	NA	NA	NA	NA	NA	NA	NA	NA	NA	NA	NA	NA
1096	Colorado blue spruce	Picea pungens	Buffalo	New York	-78.83364791	42.89320859	128 Sweet Av	0	Fillmore	introduced	Buffalo	NA	NA	NA	NA	NA	NA	NA	NA	NA	NA	NA	NA	NA	NA	NA	NA
15824	Vacant	NA	Buffalo	New York	-78.85710864	42.88528921	382 Pratt St	0	Ellicott	no_info	Buffalo	NA	NA	NA	NA	NA	NA	NA	NA	NA	NA	NA	NA	NA	NA	NA	NA
39333	Swamp white oak	Quercus bicolor	Buffalo	New York	-78.88506743	42.90464731	127 Fourteenth St	0	Niagara	naturally_occurring	Buffalo	NA	NA	NA	NA	NA	NA	NA	NA	NA	NA	NA	NA	NA	NA	NA	NA
6795	Crabapple	Malus	Buffalo	New York	-78.83573976	42.88169958	20 Thomas St	0	Fillmore	no_info	Buffalo	NA	NA	NA	NA	NA	NA	NA	NA	NA	NA	NA	NA	NA	NA	NA	NA
15344	Emerald queen maple	Acer platanoides	Buffalo	New York	-78.88271652	42.89839504	136 Cottage St	0	Fillmore	introduced	Buffalo	NA	NA	NA	NA	NA	NA	NA	NA	NA	NA	NA	NA	NA	NA	NA	NA
1929	Vacant	NA	Buffalo	New York	-78.85716978	42.89267902	368 Sycamore St	0	Ellicott	no_info	Buffalo	NA	NA	NA	NA	NA	NA	NA	NA	NA	NA	NA	NA	NA	NA	NA	NA
11959	Vacant	NA	Buffalo	New York	-78.85925003	42.8964009	56 Orange St	0	Ellicott	no_info	Buffalo	NA	NA	NA	NA	NA	NA	NA	NA	NA	NA	NA	NA	NA	NA	NA	NA
16514	Kentucky coffee tree	Gymnocladus dioicus	Buffalo	New York	-78.86613978	42.88473001	127 William St	0	Ellicott	introduced	Buffalo	NA	NA	NA	NA	NA	NA	NA	NA	NA	NA	NA	NA	NA	NA	NA	NA
12908	Kentucky coffee tree	Gymnocladus dioicus	Buffalo	New York	-78.86221784	42.88852289	15 Spruce St	0	Ellicott	introduced	Buffalo	NA	NA	NA	NA	NA	NA	NA	NA	NA	NA	NA	NA	NA	NA	NA	NA
10905	Vacant	NA	Buffalo	New York	-78.86147435	42.90171006	327 Maple St	0	Ellicott	no_info	Buffalo	NA	NA	NA	NA	NA	NA	NA	NA	NA	NA	NA	NA	NA	NA	NA	NA
17960	Littleleaf linden	Tilia cordata	Buffalo	New York	-78.86643219	42.90306912	49 St Paul St	0	Ellicott	introduced	Buffalo	NA	NA	NA	NA	NA	NA	NA	NA	NA	NA	NA	NA	NA	NA	NA	NA
73137	Littleleaf linden	Tilia cordata	Buffalo	New York	-78.88196361	42.90255523	4 Symphony Cir	0	Niagara	introduced	Buffalo	NA	NA	NA	NA	NA	NA	NA	NA	NA	NA	NA	NA	NA	NA	NA	NA
4007	Vacant	NA	Buffalo	New York	-78.84306885	42.88877612	198 Coit St	0	Fillmore	no_info	Buffalo	NA	NA	NA	NA	NA	NA	NA	NA	NA	NA	NA	NA	NA	NA	NA	NA
15583	Common horsechestnut	Aesculus hippocastanum	Buffalo	New York	-78.88180904	42.89208409	103 Prospect Av	0	Fillmore	introduced	Buffalo	NA	NA	NA	NA	NA	NA	NA	NA	NA	NA	NA	NA	NA	NA	NA	NA
13842	Littleleaf linden	Tilia cordata	Buffalo	New York	-78.86661512	42.9024877	50 North St East	0	Ellicott	introduced	Buffalo	NA	NA	NA	NA	NA	NA	NA	NA	NA	NA	NA	NA	NA	NA	NA	NA
4756	Norway maple	Acer platanoides	Buffalo	New York	-78.83641316	42.889785	136 Clark St	0	Fillmore	introduced	Buffalo	NA	NA	NA	NA	NA	NA	NA	NA	NA	NA	NA	NA	NA	NA	NA	NA
4465	Crabapple	Malus	Buffalo	New York	-78.85398762	42.88234935	270 Jefferson Av	0	Ellicott	no_info	Buffalo	NA	NA	NA	NA	NA	NA	NA	NA	NA	NA	NA	NA	NA	NA	NA	NA
7739	Crabapple	Malus	Buffalo	New York	-78.85443532	42.87845529	576 Swan St	0	Fillmore	no_info	Buffalo	NA	NA	NA	NA	NA	NA	NA	NA	NA	NA	NA	NA	NA	NA	NA	NA
6387	Hedge maple	Acer campestre	Buffalo	New York	-78.82588539	42.87321928	55 Kirkover St	0	Fillmore	introduced	Buffalo	NA	NA	NA	NA	NA	NA	NA	NA	NA	NA	NA	NA	NA	NA	NA	NA
24539	Vacant	NA	Buffalo	New York	-78.82299228	42.92813378	493 Cambridge Av	0	Masten	no_info	Buffalo	NA	NA	NA	NA	NA	NA	NA	NA	NA	NA	NA	NA	NA	NA	NA	NA
22448	Littleleaf linden	Tilia cordata	Buffalo	New York	-78.83745498	42.91040773	41 French St	0	Masten	introduced	Buffalo	NA	NA	NA	NA	NA	NA	NA	NA	NA	NA	NA	NA	NA	NA	NA	NA
9212	Vacant	NA	Buffalo	New York	-78.84457197	42.90441864	175 Parade Ave North	0	Masten	no_info	Buffalo	NA	NA	NA	NA	NA	NA	NA	NA	NA	NA	NA	NA	NA	NA	NA	NA
13153	Norway maple	Acer platanoides	Buffalo	New York	-78.8675081	42.88048128	214 Swan St	0	Ellicott	introduced	Buffalo	NA	NA	NA	NA	NA	NA	NA	NA	NA	NA	NA	NA	NA	NA	NA	NA
5436	Vacant	NA	Buffalo	New York	-78.84008482	42.8811871	241 Oneida St	0	Fillmore	no_info	Buffalo	NA	NA	NA	NA	NA	NA	NA	NA	NA	NA	NA	NA	NA	NA	NA	NA
12206	Black walnut	Juglans nigra	Buffalo	New York	-78.84707562	42.90126911	649 Sherman St	0	Ellicott	naturally_occurring	Buffalo	NA	NA	NA	NA	NA	NA	NA	NA	NA	NA	NA	NA	NA	NA	NA	NA
15476	Vacant	NA	Buffalo	New York	-78.88236548	42.89525937	83 Tenth St	0	Ellicott	no_info	Buffalo	NA	NA	NA	NA	NA	NA	NA	NA	NA	NA	NA	NA	NA	NA	NA	NA
15679	Vacant	NA	Buffalo	New York	-78.85682295	42.88808454	375 Spring St	0	Ellicott	no_info	Buffalo	NA	NA	NA	NA	NA	NA	NA	NA	NA	NA	NA	NA	NA	NA	NA	NA
5450	Vacant	NA	Buffalo	New York	-78.8349984	42.88025381	35 Fleming Al	0	Fillmore	no_info	Buffalo	NA	NA	NA	NA	NA	NA	NA	NA	NA	NA	NA	NA	NA	NA	NA	NA
5167	Norway maple	Acer platanoides	Buffalo	New York	-78.81555581	42.89495821	21 Central Ave North	0	Fillmore	introduced	Buffalo	NA	NA	NA	NA	NA	NA	NA	NA	NA	NA	NA	NA	NA	NA	NA	NA
9428	London planetree	Platanus acerifolia	Buffalo	New York	-78.85018227	42.90537978	469 Dodge St	0	Ellicott	introduced	Buffalo	NA	NA	NA	NA	NA	NA	NA	NA	NA	NA	NA	NA	NA	NA	NA	NA
5612	Vacant	NA	Buffalo	New York	-78.83093285	42.87449914	397 Babcock St	0	Fillmore	no_info	Buffalo	NA	NA	NA	NA	NA	NA	NA	NA	NA	NA	NA	NA	NA	NA	NA	NA
20372	Vacant	NA	Buffalo	New York	-78.88181066	42.87955381	188 Erie St	0	Fillmore	no_info	Buffalo	NA	NA	NA	NA	NA	NA	NA	NA	NA	NA	NA	NA	NA	NA	NA	NA
23191	Vacant	NA	Buffalo	New York	-78.83567393	42.90651091	111 Parade Ave East	0	Masten	no_info	Buffalo	NA	NA	NA	NA	NA	NA	NA	NA	NA	NA	NA	NA	NA	NA	NA	NA
7092	Vacant	NA	Buffalo	New York	-78.85787076	42.86698325	218 O Connell Av	0	Fillmore	no_info	Buffalo	NA	NA	NA	NA	NA	NA	NA	NA	NA	NA	NA	NA	NA	NA	NA	NA
5059	Vacant	NA	Buffalo	New York	-78.82431299	42.91073043	264 Moselle St	0	Fillmore	no_info	Buffalo	NA	NA	NA	NA	NA	NA	NA	NA	NA	NA	NA	NA	NA	NA	NA	NA
2201	Vacant	NA	Buffalo	New York	-78.83140575	42.89068978	17 Newton St	0	Fillmore	no_info	Buffalo	NA	NA	NA	NA	NA	NA	NA	NA	NA	NA	NA	NA	NA	NA	NA	NA
17316	Littleleaf linden	Tilia cordata	Buffalo	New York	-78.83937922	42.90183089	1047 Genesee St	0	Fillmore	introduced	Buffalo	NA	NA	NA	NA	NA	NA	NA	NA	NA	NA	NA	NA	NA	NA	NA	NA
17946	Littleleaf linden	Tilia cordata	Buffalo	New York	-78.86608872	42.90368746	903 Ellicott St	0	Ellicott	introduced	Buffalo	NA	NA	NA	NA	NA	NA	NA	NA	NA	NA	NA	NA	NA	NA	NA	NA
23195	Japanese tree lilac	Syringa reticulata	Buffalo	New York	-78.83570459	42.90577493	85 Parade Ave East	0	Masten	introduced	Buffalo	NA	NA	NA	NA	NA	NA	NA	NA	NA	NA	NA	NA	NA	NA	NA	NA
23467	Vacant	NA	Buffalo	New York	-78.82321469	42.91231663	315 Bissell Av	0	Fillmore	no_info	Buffalo	NA	NA	NA	NA	NA	NA	NA	NA	NA	NA	NA	NA	NA	NA	NA	NA
11084	Vacant	NA	Buffalo	New York	-78.85440883	42.90664746	1160 Jefferson Av	0	Ellicott	no_info	Buffalo	NA	NA	NA	NA	NA	NA	NA	NA	NA	NA	NA	NA	NA	NA	NA	NA
15696	Vacant	NA	Buffalo	New York	-78.8564612	42.88831451	375 Spring St	0	Ellicott	no_info	Buffalo	NA	NA	NA	NA	NA	NA	NA	NA	NA	NA	NA	NA	NA	NA	NA	NA
13437	Littleleaf linden	Tilia cordata	Buffalo	New York	-78.85288376	42.89244087	439 Madison St	0	Ellicott	introduced	Buffalo	NA	NA	NA	NA	NA	NA	NA	NA	NA	NA	NA	NA	NA	NA	NA	NA
22337	Kwanzan cherry	Prunus serrulata	Buffalo	New York	-78.82257719	42.915186	21 Cambridge Av	0	Masten	introduced	Buffalo	NA	NA	NA	NA	NA	NA	NA	NA	NA	NA	NA	NA	NA	NA	NA	NA
3482	Vacant	NA	Buffalo	New York	-78.82935324	42.8912495	348 Curtiss St (New)	0	Fillmore	no_info	Buffalo	NA	NA	NA	NA	NA	NA	NA	NA	NA	NA	NA	NA	NA	NA	NA	NA
20003	White ash	Fraxinus americana	Buffalo	New York	-78.8762081	42.88446148	95 Franklin St	0	Ellicott	naturally_occurring	Buffalo	NA	NA	NA	NA	NA	NA	NA	NA	NA	NA	NA	NA	NA	NA	NA	NA
512	American (basswood) linden	Tilia americana	Buffalo	New York	-78.8381253	42.88577411	28 Memorial Dr	0	Fillmore	naturally_occurring	Buffalo	NA	NA	NA	NA	NA	NA	NA	NA	NA	NA	NA	NA	NA	NA	NA	NA
10289	Vacant	NA	Buffalo	New York	-78.84770761	42.90734567	515 Northampton St	0	Ellicott	no_info	Buffalo	NA	NA	NA	NA	NA	NA	NA	NA	NA	NA	NA	NA	NA	NA	NA	NA
17972	Red maple	Acer rubrum	Buffalo	New York	-78.87806265	42.90095172	147 Mariner St	0	Fillmore	naturally_occurring	Buffalo	NA	NA	NA	NA	NA	NA	NA	NA	NA	NA	NA	NA	NA	NA	NA	NA
5558	Crimson king maple	Acer platanoides	Buffalo	New York	-78.82896101	42.87632593	118 Bushnell St	0	Fillmore	introduced	Buffalo	NA	NA	NA	NA	NA	NA	NA	NA	NA	NA	NA	NA	NA	NA	NA	NA
89869	Littleleaf linden	Tilia cordata	Buffalo	New York	-78.80204661	42.8692746	297 Ogden St South	0	Lovejoy	introduced	Buffalo	NA	NA	NA	NA	NA	NA	NA	NA	NA	NA	NA	NA	NA	NA	NA	NA
18000	Kentucky coffee tree	Gymnocladus dioicus	Buffalo	New York	-78.86741142	42.89996581	792 Ellicott St	0	Ellicott	introduced	Buffalo	NA	NA	NA	NA	NA	NA	NA	NA	NA	NA	NA	NA	NA	NA	NA	NA
10339	Vacant	NA	Buffalo	New York	-78.8447146	42.90648343	86 Parade Ave West	0	Ellicott	no_info	Buffalo	NA	NA	NA	NA	NA	NA	NA	NA	NA	NA	NA	NA	NA	NA	NA	NA
674	Vacant	NA	Buffalo	New York	-78.82278078	42.90196216	221 Titus Av	0	Fillmore	no_info	Buffalo	NA	NA	NA	NA	NA	NA	NA	NA	NA	NA	NA	NA	NA	NA	NA	NA
15995	Norway maple	Acer platanoides	Buffalo	New York	-78.88116073	42.89995111	372 Hudson St	0	Ellicott	introduced	Buffalo	NA	NA	NA	NA	NA	NA	NA	NA	NA	NA	NA	NA	NA	NA	NA	NA
11361	Vacant	NA	Buffalo	New York	-78.86277084	42.8949899	56 Mulberry St	0	Ellicott	no_info	Buffalo	NA	NA	NA	NA	NA	NA	NA	NA	NA	NA	NA	NA	NA	NA	NA	NA
20172	Crabapple	Malus	Buffalo	New York	-78.87370192	42.88264061	333 Washington St	0	Ellicott	no_info	Buffalo	NA	NA	NA	NA	NA	NA	NA	NA	NA	NA	NA	NA	NA	NA	NA	NA
15176	Hedge maple	Acer campestre	Buffalo	New York	-78.83344267	42.88154787	36 Lyman St	0	Fillmore	introduced	Buffalo	NA	NA	NA	NA	NA	NA	NA	NA	NA	NA	NA	NA	NA	NA	NA	NA
12725	Littleleaf linden	Tilia cordata	Buffalo	New York	-78.85895585	42.89235679	566 Spring St	0	Ellicott	introduced	Buffalo	NA	NA	NA	NA	NA	NA	NA	NA	NA	NA	NA	NA	NA	NA	NA	NA
14953	Vacant	NA	Buffalo	New York	-78.86051665	42.89565451	48 Lemon St	0	Ellicott	no_info	Buffalo	NA	NA	NA	NA	NA	NA	NA	NA	NA	NA	NA	NA	NA	NA	NA	NA
96701	Austrian pine	Pinus nigra	Buffalo	New York	-78.86619091	42.93077005	2182 Delaware Av	Delaware	Delaware	introduced	Buffalo	NA	NA	NA	NA	NA	NA	NA	NA	NA	NA	NA	NA	NA	NA	NA	NA
2045	Vacant	NA	Buffalo	New York	-78.8256577	42.89380439	96 Ashley St	0	Fillmore	no_info	Buffalo	NA	NA	NA	NA	NA	NA	NA	NA	NA	NA	NA	NA	NA	NA	NA	NA
12334	Vacant	NA	Buffalo	New York	-78.85203814	42.89922813	47 Cayuga St	0	Ellicott	no_info	Buffalo	NA	NA	NA	NA	NA	NA	NA	NA	NA	NA	NA	NA	NA	NA	NA	NA
9318	London planetree	Platanus acerifolia	Buffalo	New York	-78.84815492	42.90644019	92 Wohlers Av	0	Ellicott	introduced	Buffalo	NA	NA	NA	NA	NA	NA	NA	NA	NA	NA	NA	NA	NA	NA	NA	NA
1168	Vacant	NA	Buffalo	New York	-78.84569548	42.90739798	600 Northampton St	0	Ellicott	no_info	Buffalo	NA	NA	NA	NA	NA	NA	NA	NA	NA	NA	NA	NA	NA	NA	NA	NA
23403	Crimson king maple	Acer platanoides	Buffalo	New York	-78.8242048	42.91314149	349 Moselle St	0	Fillmore	introduced	Buffalo	NA	NA	NA	NA	NA	NA	NA	NA	NA	NA	NA	NA	NA	NA	NA	NA
23599	Vacant	NA	Buffalo	New York	-78.82134895	42.91007947	16 Nevada Av	0	Fillmore	no_info	Buffalo	NA	NA	NA	NA	NA	NA	NA	NA	NA	NA	NA	NA	NA	NA	NA	NA
2499	Littleleaf linden	Tilia cordata	Buffalo	New York	-78.82531387	42.90477	44 St Louis St	0	Fillmore	introduced	Buffalo	NA	NA	NA	NA	NA	NA	NA	NA	NA	NA	NA	NA	NA	NA	NA	NA
15017	Honeylocust	Gleditsia triacanthos	Buffalo	New York	-78.86082848	42.89431023	125 Cherry St	0	Ellicott	introduced	Buffalo	NA	NA	NA	NA	NA	NA	NA	NA	NA	NA	NA	NA	NA	NA	NA	NA
1631	Austrian pine	Pinus nigra	Buffalo	New York	-78.83771918	42.88773414	77 Gibson St	0	Fillmore	introduced	Buffalo	NA	NA	NA	NA	NA	NA	NA	NA	NA	NA	NA	NA	NA	NA	NA	NA
17612	Vacant	NA	Buffalo	New York	-78.83656707	42.8957087	75 Mills St	0	Fillmore	no_info	Buffalo	NA	NA	NA	NA	NA	NA	NA	NA	NA	NA	NA	NA	NA	NA	NA	NA
8606	Vacant	NA	Buffalo	New York	-78.84839029	42.90169892	384 Johnson St	0	Ellicott	no_info	Buffalo	NA	NA	NA	NA	NA	NA	NA	NA	NA	NA	NA	NA	NA	NA	NA	NA
1384	Vacant	NA	Buffalo	New York	-78.85853419	42.89162827	312 Sycamore St	0	Ellicott	no_info	Buffalo	NA	NA	NA	NA	NA	NA	NA	NA	NA	NA	NA	NA	NA	NA	NA	NA
2867	Vacant	NA	Buffalo	New York	-78.85296431	42.88448239	144 Madison St	0	Ellicott	no_info	Buffalo	NA	NA	NA	NA	NA	NA	NA	NA	NA	NA	NA	NA	NA	NA	NA	NA
102342	Silver maple	Acer saccharinum	Buffalo	New York	-78.83932475	42.90586925	175 Parade Ave North	Mlk jr.	Masten	naturally_occurring	Buffalo	NA	NA	NA	NA	NA	NA	NA	NA	NA	NA	NA	NA	NA	NA	NA	NA
55191	Christine buisman elm	Ulmus carpinifolia	Buffalo	New York	-78.87087047	42.92357402	121 Chapin Pkwy East	0	Delaware	no_info	Buffalo	NA	NA	NA	NA	NA	NA	NA	NA	NA	NA	NA	NA	NA	NA	NA	NA
6240	Littleleaf linden	Tilia cordata	Buffalo	New York	-78.84745713	42.87774977	759 Division St South	0	Fillmore	introduced	Buffalo	NA	NA	NA	NA	NA	NA	NA	NA	NA	NA	NA	NA	NA	NA	NA	NA
22246	Crimson king maple	Acer platanoides	Buffalo	New York	-78.82445687	42.91735589	502 Moselle St	0	Masten	introduced	Buffalo	NA	NA	NA	NA	NA	NA	NA	NA	NA	NA	NA	NA	NA	NA	NA	NA
9066	Vacant	NA	Buffalo	New York	-78.85095369	42.88222924	80 Adams St	0	Ellicott	no_info	Buffalo	NA	NA	NA	NA	NA	NA	NA	NA	NA	NA	NA	NA	NA	NA	NA	NA
15848	Purple robe locust	Robinia pseudoacacia	Buffalo	New York	-78.86276361	42.88491884	221 William St	0	Ellicott	naturally_occurring	Buffalo	NA	NA	NA	NA	NA	NA	NA	NA	NA	NA	NA	NA	NA	NA	NA	NA
6174	Crabapple	Malus	Buffalo	New York	-78.84699957	42.87848992	759 Division St North	0	Fillmore	no_info	Buffalo	NA	NA	NA	NA	NA	NA	NA	NA	NA	NA	NA	NA	NA	NA	NA	NA
14861	Vacant	NA	Buffalo	New York	-78.86162349	42.89804354	171 Mulberry St	0	Ellicott	no_info	Buffalo	NA	NA	NA	NA	NA	NA	NA	NA	NA	NA	NA	NA	NA	NA	NA	NA
3685	Northern red oak	Quercus rubra	Buffalo	New York	-78.83941434	42.89600111	834 Fillmore Av	0	Fillmore	naturally_occurring	Buffalo	NA	NA	NA	NA	NA	NA	NA	NA	NA	NA	NA	NA	NA	NA	NA	NA
491	Littleleaf linden	Tilia cordata	Buffalo	New York	-78.85297125	42.88735934	252 Madison St	0	Ellicott	introduced	Buffalo	NA	NA	NA	NA	NA	NA	NA	NA	NA	NA	NA	NA	NA	NA	NA	NA
159	Hedge maple	Acer campestre	Buffalo	New York	-78.81714965	42.90245364	71 May St	0	Fillmore	introduced	Buffalo	NA	NA	NA	NA	NA	NA	NA	NA	NA	NA	NA	NA	NA	NA	NA	NA
21430	Littleleaf linden	Tilia cordata	Buffalo	New York	-78.82542365	42.92161576	268 Stevens Al	0	Masten	introduced	Buffalo	NA	NA	NA	NA	NA	NA	NA	NA	NA	NA	NA	NA	NA	NA	NA	NA
5262	Vacant	NA	Buffalo	New York	-78.82141097	42.8923683	97 Peck St	0	Fillmore	no_info	Buffalo	NA	NA	NA	NA	NA	NA	NA	NA	NA	NA	NA	NA	NA	NA	NA	NA
8235	Vacant	NA	Buffalo	New York	-78.84586819	42.89323198	60 Fox St	0	Ellicott	no_info	Buffalo	NA	NA	NA	NA	NA	NA	NA	NA	NA	NA	NA	NA	NA	NA	NA	NA
13681	Common horsechestnut	Aesculus hippocastanum	Buffalo	New York	-78.86196924	42.91017954	1335 Michigan Av	0	Ellicott	introduced	Buffalo	NA	NA	NA	NA	NA	NA	NA	NA	NA	NA	NA	NA	NA	NA	NA	NA
1328	Vacant	NA	Buffalo	New York	-78.81699838	42.90019951	130 Hirschbeck St	0	Fillmore	no_info	Buffalo	NA	NA	NA	NA	NA	NA	NA	NA	NA	NA	NA	NA	NA	NA	NA	NA
96720	Austrian pine	Pinus nigra	Buffalo	New York	-78.8661968	42.93128645	2182 Delaware Av	Delaware	Delaware	introduced	Buffalo	NA	NA	NA	NA	NA	NA	NA	NA	NA	NA	NA	NA	NA	NA	NA	NA
7956	Vacant	NA	Buffalo	New York	-78.85749146	42.8664088	242 Katherine St	0	Fillmore	no_info	Buffalo	NA	NA	NA	NA	NA	NA	NA	NA	NA	NA	NA	NA	NA	NA	NA	NA
8358	Vacant	NA	Buffalo	New York	-78.84501586	42.89034359	254 Shumway St	0	Fillmore	no_info	Buffalo	NA	NA	NA	NA	NA	NA	NA	NA	NA	NA	NA	NA	NA	NA	NA	NA
97939	Eastern cottonwood	Populus deltoides	Buffalo	New York	-78.80525614	42.84574484	161 Cazenovia St	Cazenovia	South	naturally_occurring	Buffalo	NA	NA	NA	NA	NA	NA	NA	NA	NA	NA	NA	NA	NA	NA	NA	NA
54957	Christine buisman elm	Ulmus carpinifolia	Buffalo	New York	-78.87363816	42.92859665	65 Lincoln Pkwy	0	Delaware	no_info	Buffalo	NA	NA	NA	NA	NA	NA	NA	NA	NA	NA	NA	NA	NA	NA	NA	NA
97961	Eastern cottonwood	Populus deltoides	Buffalo	New York	-78.80324725	42.84554845	161 Cazenovia St	Cazenovia	South	naturally_occurring	Buffalo	NA	NA	NA	NA	NA	NA	NA	NA	NA	NA	NA	NA	NA	NA	NA	NA
3067	Vacant	NA	Buffalo	New York	-78.82417827	42.9080081	165 Moselle St	0	Fillmore	no_info	Buffalo	NA	NA	NA	NA	NA	NA	NA	NA	NA	NA	NA	NA	NA	NA	NA	NA
1252	Vacant	NA	Buffalo	New York	-78.82328309	42.90589308	82 Bissell Av	0	Fillmore	no_info	Buffalo	NA	NA	NA	NA	NA	NA	NA	NA	NA	NA	NA	NA	NA	NA	NA	NA
22473	Vacant	NA	Buffalo	New York	-78.83432907	42.91037107	127 French St	0	Masten	no_info	Buffalo	NA	NA	NA	NA	NA	NA	NA	NA	NA	NA	NA	NA	NA	NA	NA	NA
55246	Vacant	NA	Buffalo	New York	-78.87092684	42.92288334	100 Chapin Pkwy West	0	Delaware	no_info	Buffalo	NA	NA	NA	NA	NA	NA	NA	NA	NA	NA	NA	NA	NA	NA	NA	NA
4853	Littleleaf linden	Tilia cordata	Buffalo	New York	-78.85287318	42.88690271	235 Madison St	0	Ellicott	introduced	Buffalo	NA	NA	NA	NA	NA	NA	NA	NA	NA	NA	NA	NA	NA	NA	NA	NA
4017	Vacant	NA	Buffalo	New York	-78.84306737	42.88853295	188 Coit St	0	Fillmore	no_info	Buffalo	NA	NA	NA	NA	NA	NA	NA	NA	NA	NA	NA	NA	NA	NA	NA	NA
21369	Norway maple	Acer platanoides	Buffalo	New York	-78.86403168	42.91389622	21 Woodlawn Av	0	Masten	introduced	Buffalo	NA	NA	NA	NA	NA	NA	NA	NA	NA	NA	NA	NA	NA	NA	NA	NA
69969	Red maple	Acer rubrum	Buffalo	New York	-78.85574878	42.93026075	54 Agassiz Cir	0	Delaware	naturally_occurring	Buffalo	NA	NA	NA	NA	NA	NA	NA	NA	NA	NA	NA	NA	NA	NA	NA	NA
3387	Vacant	NA	Buffalo	New York	-78.84712381	42.89495327	645 Sycamore St	0	Ellicott	no_info	Buffalo	NA	NA	NA	NA	NA	NA	NA	NA	NA	NA	NA	NA	NA	NA	NA	NA
16473	London planetree	Platanus acerifolia	Buffalo	New York	-78.85966406	42.88485539	291 William St	0	Ellicott	introduced	Buffalo	NA	NA	NA	NA	NA	NA	NA	NA	NA	NA	NA	NA	NA	NA	NA	NA
2510	Eastern arborvitae	Thuja occidentalis	Buffalo	New York	-78.83337811	42.90447725	1227 Genesee St	0	Masten	naturally_occurring	Buffalo	NA	NA	NA	NA	NA	NA	NA	NA	NA	NA	NA	NA	NA	NA	NA	NA
17718	Littleleaf linden	Tilia cordata	Buffalo	New York	-78.84113929	42.89327805	21 Strauss St	0	Fillmore	introduced	Buffalo	NA	NA	NA	NA	NA	NA	NA	NA	NA	NA	NA	NA	NA	NA	NA	NA
22435	Vacant	NA	Buffalo	New York	-78.83396382	42.91046954	134 French St	0	Masten	no_info	Buffalo	NA	NA	NA	NA	NA	NA	NA	NA	NA	NA	NA	NA	NA	NA	NA	NA
123585	Silver maple	Acer saccharinum	Buffalo	New York	-78.80705131	42.93727086	171 Davidson Av	0	University	naturally_occurring	Buffalo	NA	NA	NA	NA	NA	NA	NA	NA	NA	NA	NA	NA	NA	NA	NA	NA
11644	Vacant	NA	Buffalo	New York	-78.85766845	42.90836114	125 Eaton St	0	Ellicott	no_info	Buffalo	NA	NA	NA	NA	NA	NA	NA	NA	NA	NA	NA	NA	NA	NA	NA	NA
6829	Vacant	NA	Buffalo	New York	-78.83517017	42.88120693	111 Metcalfe St	0	Fillmore	no_info	Buffalo	NA	NA	NA	NA	NA	NA	NA	NA	NA	NA	NA	NA	NA	NA	NA	NA
24218	Vacant	NA	Buffalo	New York	-78.84171456	42.91006481	328 Landon St	0	Ellicott	no_info	Buffalo	NA	NA	NA	NA	NA	NA	NA	NA	NA	NA	NA	NA	NA	NA	NA	NA
24174	Norway maple	Acer platanoides	Buffalo	New York	-78.84000003	42.91089929	689 Utica St East	0	Ellicott	introduced	Buffalo	NA	NA	NA	NA	NA	NA	NA	NA	NA	NA	NA	NA	NA	NA	NA	NA
8880	Vacant	NA	Buffalo	New York	-78.84999212	42.88940605	346 Watson St	0	Ellicott	no_info	Buffalo	NA	NA	NA	NA	NA	NA	NA	NA	NA	NA	NA	NA	NA	NA	NA	NA
13778	Vacant	NA	Buffalo	New York	-78.86746828	42.90432089	25 Best St	0	Ellicott	no_info	Buffalo	NA	NA	NA	NA	NA	NA	NA	NA	NA	NA	NA	NA	NA	NA	NA	NA
1322	Vacant	NA	Buffalo	New York	-78.83069828	42.90099595	21 Harmonia St	0	Fillmore	no_info	Buffalo	NA	NA	NA	NA	NA	NA	NA	NA	NA	NA	NA	NA	NA	NA	NA	NA
4928	Norway maple	Acer platanoides	Buffalo	New York	-78.84701966	42.88331705	185 Howard St	0	Fillmore	introduced	Buffalo	NA	NA	NA	NA	NA	NA	NA	NA	NA	NA	NA	NA	NA	NA	NA	NA
4611	Vacant	NA	Buffalo	New York	-78.82721256	42.89335212	102 Mohr Av	0	Fillmore	no_info	Buffalo	NA	NA	NA	NA	NA	NA	NA	NA	NA	NA	NA	NA	NA	NA	NA	NA
20233	Norway maple	Acer platanoides	Buffalo	New York	-78.87605514	42.88259894	3 Cathedral Park	0	Fillmore	introduced	Buffalo	NA	NA	NA	NA	NA	NA	NA	NA	NA	NA	NA	NA	NA	NA	NA	NA
6563	Vacant	NA	Buffalo	New York	-78.86387104	42.86940974	159 Mackinaw St	0	Fillmore	no_info	Buffalo	NA	NA	NA	NA	NA	NA	NA	NA	NA	NA	NA	NA	NA	NA	NA	NA
14372	Green ash	Fraxinus pennsylvanica	Buffalo	New York	-78.8710974	42.88113611	126 Swan St	0	Fillmore	naturally_occurring	Buffalo	NA	NA	NA	NA	NA	NA	NA	NA	NA	NA	NA	NA	NA	NA	NA	NA
89086	Norway maple	Acer platanoides	Buffalo	New York	-78.80302083	42.8703648	299 Willett St	0	Lovejoy	introduced	Buffalo	NA	NA	NA	NA	NA	NA	NA	NA	NA	NA	NA	NA	NA	NA	NA	NA
9457	Red maple	Acer rubrum	Buffalo	New York	-78.84621472	42.90551655	58 Linden Park	0	Ellicott	naturally_occurring	Buffalo	NA	NA	NA	NA	NA	NA	NA	NA	NA	NA	NA	NA	NA	NA	NA	NA
3686	Littleleaf linden	Tilia cordata	Buffalo	New York	-78.83820976	42.89597807	378 Gibson St	0	Fillmore	introduced	Buffalo	NA	NA	NA	NA	NA	NA	NA	NA	NA	NA	NA	NA	NA	NA	NA	NA
777	Vacant	NA	Buffalo	New York	-78.81997464	42.89978799	127 Liddell St	0	Fillmore	no_info	Buffalo	NA	NA	NA	NA	NA	NA	NA	NA	NA	NA	NA	NA	NA	NA	NA	NA
10288	Norway maple	Acer platanoides	Buffalo	New York	-78.84791522	42.90734074	115 Wohlers Av	0	Ellicott	introduced	Buffalo	NA	NA	NA	NA	NA	NA	NA	NA	NA	NA	NA	NA	NA	NA	NA	NA
7430	Honeylocust	Gleditsia triacanthos	Buffalo	New York	-78.87618547	42.87594023	95 Washington St	0	Fillmore	introduced	Buffalo	NA	NA	NA	NA	NA	NA	NA	NA	NA	NA	NA	NA	NA	NA	NA	NA
8167	Vacant	NA	Buffalo	New York	-78.84821549	42.89519427	149 Johnson St	0	Ellicott	no_info	Buffalo	NA	NA	NA	NA	NA	NA	NA	NA	NA	NA	NA	NA	NA	NA	NA	NA
18079	Freeman maple	Acer freemanii	Buffalo	New York	-78.87036319	42.89826416	900 Main St	0	Fillmore	naturally_occurring	Buffalo	NA	NA	NA	NA	NA	NA	NA	NA	NA	NA	NA	NA	NA	NA	NA	NA
3292	Honeylocust	Gleditsia triacanthos	Buffalo	New York	-78.86731722	42.8964165	570 Oak St North	0	Ellicott	introduced	Buffalo	NA	NA	NA	NA	NA	NA	NA	NA	NA	NA	NA	NA	NA	NA	NA	NA
7279	Vacant	NA	Buffalo	New York	-78.84454166	42.89900607	259 Herman St	0	Fillmore	no_info	Buffalo	NA	NA	NA	NA	NA	NA	NA	NA	NA	NA	NA	NA	NA	NA	NA	NA
3556	Vacant	NA	Buffalo	New York	-78.85591719	42.86754098	42 Fitzgerald St	0	Fillmore	no_info	Buffalo	NA	NA	NA	NA	NA	NA	NA	NA	NA	NA	NA	NA	NA	NA	NA	NA
5414	Vacant	NA	Buffalo	New York	-78.84097069	42.88157303	100 Clare St	0	Fillmore	no_info	Buffalo	NA	NA	NA	NA	NA	NA	NA	NA	NA	NA	NA	NA	NA	NA	NA	NA
5041	Hackberry	Celtis occidentalis	Buffalo	New York	-78.84343845	42.87338483	941 Exchange St	0	Fillmore	naturally_occurring	Buffalo	NA	NA	NA	NA	NA	NA	NA	NA	NA	NA	NA	NA	NA	NA	NA	NA
6711	Vacant	NA	Buffalo	New York	-78.82982796	42.8845366	1119 William St	0	Fillmore	no_info	Buffalo	NA	NA	NA	NA	NA	NA	NA	NA	NA	NA	NA	NA	NA	NA	NA	NA
4046	Vacant	NA	Buffalo	New York	-78.84108621	42.88725295	80 Townsend St	0	Fillmore	no_info	Buffalo	NA	NA	NA	NA	NA	NA	NA	NA	NA	NA	NA	NA	NA	NA	NA	NA
12399	Vacant	NA	Buffalo	New York	-78.85604383	42.8943956	68 Camp St	0	Ellicott	no_info	Buffalo	NA	NA	NA	NA	NA	NA	NA	NA	NA	NA	NA	NA	NA	NA	NA	NA
23512	Vacant	NA	Buffalo	New York	-78.82126991	42.911609	73 Nevada Av	0	Fillmore	no_info	Buffalo	NA	NA	NA	NA	NA	NA	NA	NA	NA	NA	NA	NA	NA	NA	NA	NA
1340	Vacant	NA	Buffalo	New York	-78.81691384	42.89968006	109 Hirschbeck St	0	Fillmore	no_info	Buffalo	NA	NA	NA	NA	NA	NA	NA	NA	NA	NA	NA	NA	NA	NA	NA	NA
10464	Vacant	NA	Buffalo	New York	-78.85153289	42.90202361	62 Pershing Av	0	Ellicott	no_info	Buffalo	NA	NA	NA	NA	NA	NA	NA	NA	NA	NA	NA	NA	NA	NA	NA	NA
3277	Honeylocust	Gleditsia triacanthos	Buffalo	New York	-78.8673265	42.89650668	511 Oak St North	0	Ellicott	introduced	Buffalo	NA	NA	NA	NA	NA	NA	NA	NA	NA	NA	NA	NA	NA	NA	NA	NA
22188	Norway maple	Acer platanoides	Buffalo	New York	-78.82234535	42.91882863	997 Northland Av	0	Masten	introduced	Buffalo	NA	NA	NA	NA	NA	NA	NA	NA	NA	NA	NA	NA	NA	NA	NA	NA
13940	Vacant	NA	Buffalo	New York	-78.85477698	42.91016184	270 Laurel St	0	Ellicott	no_info	Buffalo	NA	NA	NA	NA	NA	NA	NA	NA	NA	NA	NA	NA	NA	NA	NA	NA
7580	Vacant	NA	Buffalo	New York	-78.86409808	42.87265203	408 Park Ave South	0	Fillmore	no_info	Buffalo	NA	NA	NA	NA	NA	NA	NA	NA	NA	NA	NA	NA	NA	NA	NA	NA
3121	London planetree	Platanus acerifolia	Buffalo	New York	-78.82430327	42.90607924	94 Moselle St	0	Fillmore	introduced	Buffalo	NA	NA	NA	NA	NA	NA	NA	NA	NA	NA	NA	NA	NA	NA	NA	NA
21203	Vacant	NA	Buffalo	New York	-78.88567953	42.89623915	283 Prospect Av	0	Ellicott	no_info	Buffalo	NA	NA	NA	NA	NA	NA	NA	NA	NA	NA	NA	NA	NA	NA	NA	NA
3715	Vacant	NA	Buffalo	New York	-78.8258863	42.8942858	133 Milburn St	0	Fillmore	no_info	Buffalo	NA	NA	NA	NA	NA	NA	NA	NA	NA	NA	NA	NA	NA	NA	NA	NA
11673	Vacant	NA	Buffalo	New York	-78.8580731	42.90754901	238 Northampton St	0	Ellicott	no_info	Buffalo	NA	NA	NA	NA	NA	NA	NA	NA	NA	NA	NA	NA	NA	NA	NA	NA
4802	Vacant	NA	Buffalo	New York	-78.84971027	42.88786087	118 Peckham St	0	Ellicott	no_info	Buffalo	NA	NA	NA	NA	NA	NA	NA	NA	NA	NA	NA	NA	NA	NA	NA	NA
15038	Common horsechestnut	Aesculus hippocastanum	Buffalo	New York	-78.85917685	42.89034362	328 Pratt St	0	Ellicott	introduced	Buffalo	NA	NA	NA	NA	NA	NA	NA	NA	NA	NA	NA	NA	NA	NA	NA	NA
20211	Vacant	NA	Buffalo	New York	-78.87592339	42.88255126	18 Cathedral Park	0	Fillmore	no_info	Buffalo	NA	NA	NA	NA	NA	NA	NA	NA	NA	NA	NA	NA	NA	NA	NA	NA
2002	Vacant	NA	Buffalo	New York	-78.82191499	42.89666417	22 Goodyear Av	0	Fillmore	no_info	Buffalo	NA	NA	NA	NA	NA	NA	NA	NA	NA	NA	NA	NA	NA	NA	NA	NA
17063	Vacant	NA	Buffalo	New York	-78.88113268	42.89257118	62 Whitney Pl	0	Fillmore	no_info	Buffalo	NA	NA	NA	NA	NA	NA	NA	NA	NA	NA	NA	NA	NA	NA	NA	NA
16471	Crabapple	Malus	Buffalo	New York	-78.8602201	42.88484642	291 William St	0	Ellicott	no_info	Buffalo	NA	NA	NA	NA	NA	NA	NA	NA	NA	NA	NA	NA	NA	NA	NA	NA
9257	Vacant	NA	Buffalo	New York	-78.84482563	42.90626023	74 Parade Ave West	0	Ellicott	no_info	Buffalo	NA	NA	NA	NA	NA	NA	NA	NA	NA	NA	NA	NA	NA	NA	NA	NA
13502	Vacant	NA	Buffalo	New York	-78.85199104	42.89042073	596 Broadway St	0	Ellicott	no_info	Buffalo	NA	NA	NA	NA	NA	NA	NA	NA	NA	NA	NA	NA	NA	NA	NA	NA
3025	Vacant	NA	Buffalo	New York	-78.82474684	42.9092708	370 Urban St	0	Fillmore	no_info	Buffalo	NA	NA	NA	NA	NA	NA	NA	NA	NA	NA	NA	NA	NA	NA	NA	NA
55394	Christine buisman elm	Ulmus carpinifolia	Buffalo	New York	-78.86832497	42.92000227	79 Gates Cir	0	Delaware	no_info	Buffalo	NA	NA	NA	NA	NA	NA	NA	NA	NA	NA	NA	NA	NA	NA	NA	NA
24374	Silver maple	Acer saccharinum	Buffalo	New York	-78.84163427	42.90837923	37 Girard Pl	0	Ellicott	naturally_occurring	Buffalo	NA	NA	NA	NA	NA	NA	NA	NA	NA	NA	NA	NA	NA	NA	NA	NA
9159	Common horsechestnut	Aesculus hippocastanum	Buffalo	New York	-78.85086405	42.88393409	135 Adams St	0	Ellicott	introduced	Buffalo	NA	NA	NA	NA	NA	NA	NA	NA	NA	NA	NA	NA	NA	NA	NA	NA
7261	London planetree	Platanus acerifolia	Buffalo	New York	-78.84339322	42.89947995	265 Guilford St	0	Fillmore	introduced	Buffalo	NA	NA	NA	NA	NA	NA	NA	NA	NA	NA	NA	NA	NA	NA	NA	NA
5479	Littleleaf linden	Tilia cordata	Buffalo	New York	-78.82903117	42.87838481	550 New Babcock St	0	Fillmore	introduced	Buffalo	NA	NA	NA	NA	NA	NA	NA	NA	NA	NA	NA	NA	NA	NA	NA	NA
5696	Norway maple	Acer platanoides	Buffalo	New York	-78.81904996	42.89488075	54 Deshler St	0	Fillmore	introduced	Buffalo	NA	NA	NA	NA	NA	NA	NA	NA	NA	NA	NA	NA	NA	NA	NA	NA
5588	Vacant	NA	Buffalo	New York	-78.8270945	42.87533586	110 Scoville Av	0	Fillmore	no_info	Buffalo	NA	NA	NA	NA	NA	NA	NA	NA	NA	NA	NA	NA	NA	NA	NA	NA
6988	Vacant	NA	Buffalo	New York	-78.85754159	42.8697281	149 Sidway St	0	Fillmore	no_info	Buffalo	NA	NA	NA	NA	NA	NA	NA	NA	NA	NA	NA	NA	NA	NA	NA	NA
16747	Vacant	NA	Buffalo	New York	-78.81634609	42.9097142	121 Doat St	0	Fillmore	no_info	Buffalo	NA	NA	NA	NA	NA	NA	NA	NA	NA	NA	NA	NA	NA	NA	NA	NA
3196	Vacant	NA	Buffalo	New York	-78.817438	42.90430962	503 Walden Av	0	Fillmore	no_info	Buffalo	NA	NA	NA	NA	NA	NA	NA	NA	NA	NA	NA	NA	NA	NA	NA	NA
4878	Vacant	NA	Buffalo	New York	-78.85286461	42.88557881	187 Madison St	0	Ellicott	no_info	Buffalo	NA	NA	NA	NA	NA	NA	NA	NA	NA	NA	NA	NA	NA	NA	NA	NA
11815	Vacant	NA	Buffalo	New York	-78.85629877	42.89868231	338 Carlton St	0	Ellicott	no_info	Buffalo	NA	NA	NA	NA	NA	NA	NA	NA	NA	NA	NA	NA	NA	NA	NA	NA
18233	Vacant	NA	Buffalo	New York	-78.83541207	42.90224682	305 Woltz Av	0	Fillmore	no_info	Buffalo	NA	NA	NA	NA	NA	NA	NA	NA	NA	NA	NA	NA	NA	NA	NA	NA
21278	Austrian pine	Pinus nigra	Buffalo	New York	-78.88145646	42.8896776	270 Niagara St	0	Fillmore	introduced	Buffalo	NA	NA	NA	NA	NA	NA	NA	NA	NA	NA	NA	NA	NA	NA	NA	NA
18237	Vacant	NA	Buffalo	New York	-78.82692989	42.9017706	1230 Sycamore St	0	Fillmore	no_info	Buffalo	NA	NA	NA	NA	NA	NA	NA	NA	NA	NA	NA	NA	NA	NA	NA	NA
4591	Callery pear	Pyrus calleryana	Buffalo	New York	-78.83886298	42.8931854	964 Broadway St	0	Fillmore	introduced	Buffalo	NA	NA	NA	NA	NA	NA	NA	NA	NA	NA	NA	NA	NA	NA	NA	NA
4854	Vacant	NA	Buffalo	New York	-78.83702202	42.88686108	31 Lombard St	0	Fillmore	no_info	Buffalo	NA	NA	NA	NA	NA	NA	NA	NA	NA	NA	NA	NA	NA	NA	NA	NA
11810	Norway maple	Acer platanoides	Buffalo	New York	-78.85651374	42.89855557	328 Carlton St	0	Ellicott	introduced	Buffalo	NA	NA	NA	NA	NA	NA	NA	NA	NA	NA	NA	NA	NA	NA	NA	NA
8229	London planetree	Platanus acerifolia	Buffalo	New York	-78.84710433	42.89333649	358 Sherman St	0	Ellicott	introduced	Buffalo	NA	NA	NA	NA	NA	NA	NA	NA	NA	NA	NA	NA	NA	NA	NA	NA
10069	Vacant	NA	Buffalo	New York	-78.85291922	42.90882584	18 Willow Pl	0	Ellicott	no_info	Buffalo	NA	NA	NA	NA	NA	NA	NA	NA	NA	NA	NA	NA	NA	NA	NA	NA
2419	Vacant	NA	Buffalo	New York	-78.83197377	42.9071477	939 Northampton St	0	Fillmore	no_info	Buffalo	NA	NA	NA	NA	NA	NA	NA	NA	NA	NA	NA	NA	NA	NA	NA	NA
15181	Common horsechestnut	Aesculus hippocastanum	Buffalo	New York	-78.85183884	42.88135461	609 Clinton St	0	Ellicott	introduced	Buffalo	NA	NA	NA	NA	NA	NA	NA	NA	NA	NA	NA	NA	NA	NA	NA	NA
11367	Crabapple	Malus	Buffalo	New York	-78.87240395	42.88274267	149 Ellicott St	0	Ellicott	no_info	Buffalo	NA	NA	NA	NA	NA	NA	NA	NA	NA	NA	NA	NA	NA	NA	NA	NA
13995	Autumn cherry	Prunus subhirtella	Buffalo	New York	-78.85522094	42.90936437	297 Riley St	0	Ellicott	introduced	Buffalo	NA	NA	NA	NA	NA	NA	NA	NA	NA	NA	NA	NA	NA	NA	NA	NA
5647	Red maple	Acer rubrum	Buffalo	New York	-78.8559687	42.86737983	42 Fitzgerald St	0	Fillmore	naturally_occurring	Buffalo	NA	NA	NA	NA	NA	NA	NA	NA	NA	NA	NA	NA	NA	NA	NA	NA
5487	Vacant	NA	Buffalo	New York	-78.83220506	42.87857551	53 Laux St	0	Fillmore	no_info	Buffalo	NA	NA	NA	NA	NA	NA	NA	NA	NA	NA	NA	NA	NA	NA	NA	NA
16835	Vacant	NA	Buffalo	New York	-78.82417004	42.90541482	67 Moselle St	0	Fillmore	no_info	Buffalo	NA	NA	NA	NA	NA	NA	NA	NA	NA	NA	NA	NA	NA	NA	NA	NA
11030	Common horsechestnut	Aesculus hippocastanum	Buffalo	New York	-78.85676237	42.90752471	274 Northampton St	0	Ellicott	introduced	Buffalo	NA	NA	NA	NA	NA	NA	NA	NA	NA	NA	NA	NA	NA	NA	NA	NA
43255	Vacant	NA	Buffalo	New York	-78.89109513	42.91857218	258 Auburn Av	0	Niagara	no_info	Buffalo	NA	NA	NA	NA	NA	NA	NA	NA	NA	NA	NA	NA	NA	NA	NA	NA
11936	Vacant	NA	Buffalo	New York	-78.85890411	42.89707878	81 Orange St	0	Ellicott	no_info	Buffalo	NA	NA	NA	NA	NA	NA	NA	NA	NA	NA	NA	NA	NA	NA	NA	NA
2987	Vacant	NA	Buffalo	New York	-78.82524243	42.90928931	370 Urban St	0	Fillmore	no_info	Buffalo	NA	NA	NA	NA	NA	NA	NA	NA	NA	NA	NA	NA	NA	NA	NA	NA
6943	Vacant	NA	Buffalo	New York	-78.83468599	42.87831628	16 Lewis St	0	Fillmore	no_info	Buffalo	NA	NA	NA	NA	NA	NA	NA	NA	NA	NA	NA	NA	NA	NA	NA	NA
16434	Vacant	NA	Buffalo	New York	-78.86284083	42.88507677	230 William St	0	Ellicott	no_info	Buffalo	NA	NA	NA	NA	NA	NA	NA	NA	NA	NA	NA	NA	NA	NA	NA	NA
102298	Bing cherry	Prunus avium	Buffalo	New York	-78.83623991	42.9046179	175 Parade Ave North	Mlk jr.	Masten	introduced	Buffalo	NA	NA	NA	NA	NA	NA	NA	NA	NA	NA	NA	NA	NA	NA	NA	NA
13950	Canada red cherry	Prunus virginiana	Buffalo	New York	-78.85801117	42.91019038	184 Laurel St	0	Ellicott	naturally_occurring	Buffalo	NA	NA	NA	NA	NA	NA	NA	NA	NA	NA	NA	NA	NA	NA	NA	NA
15234	Vacant	NA	Buffalo	New York	-78.87909287	42.90136716	9 College St	0	Fillmore	no_info	Buffalo	NA	NA	NA	NA	NA	NA	NA	NA	NA	NA	NA	NA	NA	NA	NA	NA
11823	Norway maple	Acer platanoides	Buffalo	New York	-78.85645502	42.89825286	91 Grape St	0	Ellicott	introduced	Buffalo	NA	NA	NA	NA	NA	NA	NA	NA	NA	NA	NA	NA	NA	NA	NA	NA
35922	Norway maple	Acer platanoides	Buffalo	New York	-78.84500973	42.92347304	415 Humboldt Pkwy	0	Masten	introduced	Buffalo	NA	NA	NA	NA	NA	NA	NA	NA	NA	NA	NA	NA	NA	NA	NA	NA
13453	Vacant	NA	Buffalo	New York	-78.8528773	42.89196609	421 Madison St	0	Ellicott	no_info	Buffalo	NA	NA	NA	NA	NA	NA	NA	NA	NA	NA	NA	NA	NA	NA	NA	NA
9850	Vacant	NA	Buffalo	New York	-78.8469713	42.89057851	262 Sherman St	0	Ellicott	no_info	Buffalo	NA	NA	NA	NA	NA	NA	NA	NA	NA	NA	NA	NA	NA	NA	NA	NA
24177	Vacant	NA	Buffalo	New York	-78.84304779	42.91065722	896 Humboldt Pkwy	0	Ellicott	no_info	Buffalo	NA	NA	NA	NA	NA	NA	NA	NA	NA	NA	NA	NA	NA	NA	NA	NA
18680	Vacant	NA	Buffalo	New York	-78.89989586	42.95664836	54 Henrietta Av	0	North	no_info	Buffalo	NA	NA	NA	NA	NA	NA	NA	NA	NA	NA	NA	NA	NA	NA	NA	NA
55076	Christine buisman elm	Ulmus carpinifolia	Buffalo	New York	-78.87446503	42.92610087	96 Soldiers Pl	0	Delaware	no_info	Buffalo	NA	NA	NA	NA	NA	NA	NA	NA	NA	NA	NA	NA	NA	NA	NA	NA
5668	Vacant	NA	Buffalo	New York	-78.84243819	42.89924134	252 Reed St	0	Fillmore	no_info	Buffalo	NA	NA	NA	NA	NA	NA	NA	NA	NA	NA	NA	NA	NA	NA	NA	NA
12465	Vacant	NA	Buffalo	New York	-78.85648554	42.89353949	42 Kane St	0	Ellicott	no_info	Buffalo	NA	NA	NA	NA	NA	NA	NA	NA	NA	NA	NA	NA	NA	NA	NA	NA
2567	Vacant	NA	Buffalo	New York	-78.82349873	42.90351095	339 Walden Av	0	Fillmore	no_info	Buffalo	NA	NA	NA	NA	NA	NA	NA	NA	NA	NA	NA	NA	NA	NA	NA	NA
15086	Norway maple	Acer platanoides	Buffalo	New York	-78.85188708	42.89183236	423 Monroe St	0	Ellicott	introduced	Buffalo	NA	NA	NA	NA	NA	NA	NA	NA	NA	NA	NA	NA	NA	NA	NA	NA
8035	Vacant	NA	Buffalo	New York	-78.84578598	42.89870552	255 Fox St	0	Fillmore	no_info	Buffalo	NA	NA	NA	NA	NA	NA	NA	NA	NA	NA	NA	NA	NA	NA	NA	NA
2163	Vacant	NA	Buffalo	New York	-78.83113377	42.89161197	9 Concord St	0	Fillmore	no_info	Buffalo	NA	NA	NA	NA	NA	NA	NA	NA	NA	NA	NA	NA	NA	NA	NA	NA
1436	Honeylocust	Gleditsia triacanthos	Buffalo	New York	-78.83805847	42.8968489	100 Beck St	0	Fillmore	introduced	Buffalo	NA	NA	NA	NA	NA	NA	NA	NA	NA	NA	NA	NA	NA	NA	NA	NA
22332	Crimson king maple	Acer platanoides	Buffalo	New York	-78.82448503	42.91536206	428 Moselle St	0	Masten	introduced	Buffalo	NA	NA	NA	NA	NA	NA	NA	NA	NA	NA	NA	NA	NA	NA	NA	NA
7816	Vacant	NA	Buffalo	New York	-78.85630612	42.87189307	52 Red Jacket St	0	Fillmore	no_info	Buffalo	NA	NA	NA	NA	NA	NA	NA	NA	NA	NA	NA	NA	NA	NA	NA	NA
6808	Vacant	NA	Buffalo	New York	-78.83390331	42.88162884	130 Jones St	0	Fillmore	no_info	Buffalo	NA	NA	NA	NA	NA	NA	NA	NA	NA	NA	NA	NA	NA	NA	NA	NA
5027	Japanese zelkova	Zelkova serrata	Buffalo	New York	-78.84725491	42.87403383	801 Exchange St	0	Fillmore	introduced	Buffalo	NA	NA	NA	NA	NA	NA	NA	NA	NA	NA	NA	NA	NA	NA	NA	NA
6224	Vacant	NA	Buffalo	New York	-78.85071446	42.87748373	36 Seymour St	0	Fillmore	no_info	Buffalo	NA	NA	NA	NA	NA	NA	NA	NA	NA	NA	NA	NA	NA	NA	NA	NA
18653	Vacant	NA	Buffalo	New York	-78.84898958	42.88165211	194 Emslie St	0	Ellicott	no_info	Buffalo	NA	NA	NA	NA	NA	NA	NA	NA	NA	NA	NA	NA	NA	NA	NA	NA
9030	Species elm	Ulmus	Buffalo	New York	-78.8344082	42.88502844	1000 William St	0	Fillmore	no_info	Buffalo	NA	NA	NA	NA	NA	NA	NA	NA	NA	NA	NA	NA	NA	NA	NA	NA
11843	Norway maple	Acer platanoides	Buffalo	New York	-78.85569312	42.89791443	60 Rose St	0	Ellicott	introduced	Buffalo	NA	NA	NA	NA	NA	NA	NA	NA	NA	NA	NA	NA	NA	NA	NA	NA
15449	Vacant	NA	Buffalo	New York	-78.88318917	42.89648578	261 Maryland St	0	Ellicott	no_info	Buffalo	NA	NA	NA	NA	NA	NA	NA	NA	NA	NA	NA	NA	NA	NA	NA	NA
8231	Vacant	NA	Buffalo	New York	-78.84695912	42.89330664	357 Sherman St	0	Ellicott	no_info	Buffalo	NA	NA	NA	NA	NA	NA	NA	NA	NA	NA	NA	NA	NA	NA	NA	NA
11576	Vacant	NA	Buffalo	New York	-78.85990134	42.90748424	182 Masten Av	0	Ellicott	no_info	Buffalo	NA	NA	NA	NA	NA	NA	NA	NA	NA	NA	NA	NA	NA	NA	NA	NA
11140	Stump	NA	Buffalo	New York	-78.85688247	42.90573861	288 Dodge St	0	Ellicott	no_info	Buffalo	NA	NA	NA	NA	NA	NA	NA	NA	NA	NA	NA	NA	NA	NA	NA	NA
1717	Ivory silk lilac	Syringa reticulata	Buffalo	New York	-78.82545315	42.87561527	139 Baitz Av	0	Fillmore	introduced	Buffalo	NA	NA	NA	NA	NA	NA	NA	NA	NA	NA	NA	NA	NA	NA	NA	NA
3766	Vacant	NA	Buffalo	New York	-78.82398505	42.8937184	139 Ashley St	0	Fillmore	no_info	Buffalo	NA	NA	NA	NA	NA	NA	NA	NA	NA	NA	NA	NA	NA	NA	NA	NA
89943	Littleleaf linden	Tilia cordata	Buffalo	New York	-78.80219474	42.86791318	250 Ogden St South	0	Lovejoy	introduced	Buffalo	NA	NA	NA	NA	NA	NA	NA	NA	NA	NA	NA	NA	NA	NA	NA	NA
1786	Vacant	NA	Buffalo	New York	-78.82106887	42.90822828	441 Koons Av	0	Fillmore	no_info	Buffalo	NA	NA	NA	NA	NA	NA	NA	NA	NA	NA	NA	NA	NA	NA	NA	NA
5788	Bloodgood london planetree	Platanus acerifolia	Buffalo	New York	-78.85686874	42.89837706	86 Grape St	0	Ellicott	introduced	Buffalo	NA	NA	NA	NA	NA	NA	NA	NA	NA	NA	NA	NA	NA	NA	NA	NA
14038	Crimean linden	Tilia euchlora	Buffalo	New York	-78.85898483	42.9038572	188 North St East	0	Ellicott	no_info	Buffalo	NA	NA	NA	NA	NA	NA	NA	NA	NA	NA	NA	NA	NA	NA	NA	NA
16300	Norway maple	Acer platanoides	Buffalo	New York	-78.8548203	42.89100502	39 George St	0	Ellicott	introduced	Buffalo	NA	NA	NA	NA	NA	NA	NA	NA	NA	NA	NA	NA	NA	NA	NA	NA
1675	Vacant	NA	Buffalo	New York	-78.84308815	42.88559318	82 Coit St	0	Fillmore	no_info	Buffalo	NA	NA	NA	NA	NA	NA	NA	NA	NA	NA	NA	NA	NA	NA	NA	NA
11139	Vacant	NA	Buffalo	New York	-78.85702279	42.90574136	286 Dodge St	0	Ellicott	no_info	Buffalo	NA	NA	NA	NA	NA	NA	NA	NA	NA	NA	NA	NA	NA	NA	NA	NA
2073	Norway maple	Acer platanoides	Buffalo	New York	-78.82587775	42.89365095	91 Ashley St	0	Fillmore	introduced	Buffalo	NA	NA	NA	NA	NA	NA	NA	NA	NA	NA	NA	NA	NA	NA	NA	NA
9656	Vacant	NA	Buffalo	New York	-78.84158421	42.90331792	717 Best St	0	Fillmore	no_info	Buffalo	NA	NA	NA	NA	NA	NA	NA	NA	NA	NA	NA	NA	NA	NA	NA	NA
97962	Eastern cottonwood	Populus deltoides	Buffalo	New York	-78.80323208	42.84555084	161 Cazenovia St	Cazenovia	South	naturally_occurring	Buffalo	NA	NA	NA	NA	NA	NA	NA	NA	NA	NA	NA	NA	NA	NA	NA	NA
6721	Vacant	NA	Buffalo	New York	-78.83565886	42.88427798	113 Thomas St	0	Fillmore	no_info	Buffalo	NA	NA	NA	NA	NA	NA	NA	NA	NA	NA	NA	NA	NA	NA	NA	NA
9221	Vacant	NA	Buffalo	New York	-78.84919109	42.90696393	114 Roehrer Av	0	Ellicott	no_info	Buffalo	NA	NA	NA	NA	NA	NA	NA	NA	NA	NA	NA	NA	NA	NA	NA	NA
14730	Silver maple	Acer saccharinum	Buffalo	New York	-78.85297044	42.90377048	413 Best St	0	Ellicott	naturally_occurring	Buffalo	NA	NA	NA	NA	NA	NA	NA	NA	NA	NA	NA	NA	NA	NA	NA	NA
14858	Vacant	NA	Buffalo	New York	-78.85960141	42.89799219	133 Lemon St	0	Ellicott	no_info	Buffalo	NA	NA	NA	NA	NA	NA	NA	NA	NA	NA	NA	NA	NA	NA	NA	NA
5478	Vacant	NA	Buffalo	New York	-78.82894919	42.87841002	550 New Babcock St	0	Fillmore	no_info	Buffalo	NA	NA	NA	NA	NA	NA	NA	NA	NA	NA	NA	NA	NA	NA	NA	NA
804	Standing butt	NA	Buffalo	New York	-78.83094806	42.89941116	172 Kosciuszko St	0	Fillmore	no_info	Buffalo	NA	NA	NA	NA	NA	NA	NA	NA	NA	NA	NA	NA	NA	NA	NA	NA
2953	Littleleaf linden	Tilia cordata	Buffalo	New York	-78.82536532	42.91037371	362 French St	0	Fillmore	introduced	Buffalo	NA	NA	NA	NA	NA	NA	NA	NA	NA	NA	NA	NA	NA	NA	NA	NA
12925	Vacant	NA	Buffalo	New York	-78.86150623	42.88679872	267 Cedar St	0	Ellicott	no_info	Buffalo	NA	NA	NA	NA	NA	NA	NA	NA	NA	NA	NA	NA	NA	NA	NA	NA
15736	Kentucky coffee tree	Gymnocladus dioicus	Buffalo	New York	-78.86295412	42.88720662	177 Bennett St	0	Ellicott	introduced	Buffalo	NA	NA	NA	NA	NA	NA	NA	NA	NA	NA	NA	NA	NA	NA	NA	NA
1425	Vacant	NA	Buffalo	New York	-78.81799475	42.89770603	41 Schutrum St	0	Fillmore	no_info	Buffalo	NA	NA	NA	NA	NA	NA	NA	NA	NA	NA	NA	NA	NA	NA	NA	NA
6624	Red jewel crabapple	Malus	Buffalo	New York	-78.85974538	42.86665709	104 Hamburg St	0	Fillmore	no_info	Buffalo	NA	NA	NA	NA	NA	NA	NA	NA	NA	NA	NA	NA	NA	NA	NA	NA
1765	Vacant	NA	Buffalo	New York	-78.82492368	42.91114369	381 Box Av	0	Fillmore	no_info	Buffalo	NA	NA	NA	NA	NA	NA	NA	NA	NA	NA	NA	NA	NA	NA	NA	NA
6029	Robin hill serviceberry	Amelanchier grandiflora	Buffalo	New York	-78.85082893	42.87925996	656 Division St North	0	Ellicott	no_info	Buffalo	NA	NA	NA	NA	NA	NA	NA	NA	NA	NA	NA	NA	NA	NA	NA	NA
5471	Vacant	NA	Buffalo	New York	-78.83027529	42.87846685	510 Clinton St	0	Fillmore	no_info	Buffalo	NA	NA	NA	NA	NA	NA	NA	NA	NA	NA	NA	NA	NA	NA	NA	NA
6628	Vacant	NA	Buffalo	New York	-78.85977374	42.86648769	94 Hamburg St	0	Fillmore	no_info	Buffalo	NA	NA	NA	NA	NA	NA	NA	NA	NA	NA	NA	NA	NA	NA	NA	NA
1411	Vacant	NA	Buffalo	New York	-78.86090758	42.86697713	93 Vandalia St	0	Fillmore	no_info	Buffalo	NA	NA	NA	NA	NA	NA	NA	NA	NA	NA	NA	NA	NA	NA	NA	NA
15049	Vacant	NA	Buffalo	New York	-78.85727252	42.88921572	450 Broadway St	0	Ellicott	no_info	Buffalo	NA	NA	NA	NA	NA	NA	NA	NA	NA	NA	NA	NA	NA	NA	NA	NA
22174	Vacant	NA	Buffalo	New York	-78.82470333	42.9189276	936 Northland Av	0	Masten	no_info	Buffalo	NA	NA	NA	NA	NA	NA	NA	NA	NA	NA	NA	NA	NA	NA	NA	NA
13426	Vacant	NA	Buffalo	New York	-78.85198934	42.89266263	454 Monroe St	0	Ellicott	no_info	Buffalo	NA	NA	NA	NA	NA	NA	NA	NA	NA	NA	NA	NA	NA	NA	NA	NA
21380	Sycamore maple	Acer pseudoplatanus	Buffalo	New York	-78.88620861	42.89958974	263 Pennsylvania St	0	Ellicott	introduced	Buffalo	NA	NA	NA	NA	NA	NA	NA	NA	NA	NA	NA	NA	NA	NA	NA	NA
6178	Honeylocust	Gleditsia triacanthos	Buffalo	New York	-78.84028172	42.87794921	897 Eagle St	0	Fillmore	introduced	Buffalo	NA	NA	NA	NA	NA	NA	NA	NA	NA	NA	NA	NA	NA	NA	NA	NA
4580	Callery pear	Pyrus calleryana	Buffalo	New York	-78.83585312	42.8938266	1054 Broadway St	0	Fillmore	introduced	Buffalo	NA	NA	NA	NA	NA	NA	NA	NA	NA	NA	NA	NA	NA	NA	NA	NA
7400	Vacant	NA	Buffalo	New York	-78.87635512	42.87659401	75 Main St	0	Fillmore	no_info	Buffalo	NA	NA	NA	NA	NA	NA	NA	NA	NA	NA	NA	NA	NA	NA	NA	NA
2990	Vacant	NA	Buffalo	New York	-78.82571555	42.90928899	370 Urban St	0	Fillmore	no_info	Buffalo	NA	NA	NA	NA	NA	NA	NA	NA	NA	NA	NA	NA	NA	NA	NA	NA
17285	Vacant	NA	Buffalo	New York	-78.83087016	42.90512785	55 Rohr St	0	Fillmore	no_info	Buffalo	NA	NA	NA	NA	NA	NA	NA	NA	NA	NA	NA	NA	NA	NA	NA	NA
11975	Norway maple	Acer platanoides	Buffalo	New York	-78.85830922	42.896113	26 Peach St	0	Ellicott	introduced	Buffalo	NA	NA	NA	NA	NA	NA	NA	NA	NA	NA	NA	NA	NA	NA	NA	NA
11482	Harvest gold crabapple	Malus	Buffalo	New York	-78.86064639	42.90840335	45 Eaton St	0	Ellicott	no_info	Buffalo	NA	NA	NA	NA	NA	NA	NA	NA	NA	NA	NA	NA	NA	NA	NA	NA
10658	Canada red cherry	Prunus virginiana	Buffalo	New York	-78.86153805	42.90664134	95 Southampton St	0	Ellicott	naturally_occurring	Buffalo	NA	NA	NA	NA	NA	NA	NA	NA	NA	NA	NA	NA	NA	NA	NA	NA
55054	Christine buisman elm	Ulmus carpinifolia	Buffalo	New York	-78.87298382	42.92642196	148 Soldiers Pl	0	Delaware	no_info	Buffalo	NA	NA	NA	NA	NA	NA	NA	NA	NA	NA	NA	NA	NA	NA	NA	NA
1911	Northern red oak	Quercus rubra	Buffalo	New York	-78.86024229	42.89853175	240 Carlton St	0	Ellicott	naturally_occurring	Buffalo	NA	NA	NA	NA	NA	NA	NA	NA	NA	NA	NA	NA	NA	NA	NA	NA
11675	Ivory silk lilac	Syringa reticulata	Buffalo	New York	-78.8578076	42.90754416	244 Northampton St	0	Ellicott	introduced	Buffalo	NA	NA	NA	NA	NA	NA	NA	NA	NA	NA	NA	NA	NA	NA	NA	NA
94468	Christine buisman elm	Ulmus carpinifolia	Buffalo	New York	-78.8214184	42.85238432	776 Mckinley Pkwy	0	South	no_info	Buffalo	NA	NA	NA	NA	NA	NA	NA	NA	NA	NA	NA	NA	NA	NA	NA	NA
23201	Japanese tree lilac	Syringa reticulata	Buffalo	New York	-78.83570157	42.90499932	35 Parade Cir East	0	Masten	introduced	Buffalo	NA	NA	NA	NA	NA	NA	NA	NA	NA	NA	NA	NA	NA	NA	NA	NA
1602	Ailanthus	Ailanthus altissima	Buffalo	New York	-78.84014333	42.88922072	150 Wilson St	0	Fillmore	introduced	Buffalo	NA	NA	NA	NA	NA	NA	NA	NA	NA	NA	NA	NA	NA	NA	NA	NA
11473	Norway maple	Acer platanoides	Buffalo	New York	-78.86375213	42.90833062	24 Holland Pl	0	Ellicott	introduced	Buffalo	NA	NA	NA	NA	NA	NA	NA	NA	NA	NA	NA	NA	NA	NA	NA	NA
7395	Vacant	NA	Buffalo	New York	-78.87622507	42.87697995	75 Main St	0	Fillmore	no_info	Buffalo	NA	NA	NA	NA	NA	NA	NA	NA	NA	NA	NA	NA	NA	NA	NA	NA
1246	Common horsechestnut	Aesculus hippocastanum	Buffalo	New York	-78.82356787	42.90605609	92 Bissell Av	0	Fillmore	introduced	Buffalo	NA	NA	NA	NA	NA	NA	NA	NA	NA	NA	NA	NA	NA	NA	NA	NA
19089	Ivory silk lilac	Syringa reticulata	Buffalo	New York	-78.87074275	42.89635992	821 Main St	0	Ellicott	introduced	Buffalo	NA	NA	NA	NA	NA	NA	NA	NA	NA	NA	NA	NA	NA	NA	NA	NA
17697	Vacant	NA	Buffalo	New York	-78.84339182	42.89426144	73 Guilford St	0	Fillmore	no_info	Buffalo	NA	NA	NA	NA	NA	NA	NA	NA	NA	NA	NA	NA	NA	NA	NA	NA
14931	Robin hill serviceberry	Amelanchier grandiflora	Buffalo	New York	-78.86013071	42.89638574	75 Lemon St	0	Ellicott	no_info	Buffalo	NA	NA	NA	NA	NA	NA	NA	NA	NA	NA	NA	NA	NA	NA	NA	NA
18534	Littleleaf linden	Tilia cordata	Buffalo	New York	-78.87907571	42.88410923	40 Delaware Av	0	Ellicott	introduced	Buffalo	NA	NA	NA	NA	NA	NA	NA	NA	NA	NA	NA	NA	NA	NA	NA	NA
14592	Vacant	NA	Buffalo	New York	-78.85979792	42.9046998	92 Masten Av	0	Ellicott	no_info	Buffalo	NA	NA	NA	NA	NA	NA	NA	NA	NA	NA	NA	NA	NA	NA	NA	NA
9198	Vacant	NA	Buffalo	New York	-78.85134586	42.90709884	423 Northampton St	0	Ellicott	no_info	Buffalo	NA	NA	NA	NA	NA	NA	NA	NA	NA	NA	NA	NA	NA	NA	NA	NA
18147	Vacant	NA	Buffalo	New York	-78.82627058	42.9112538	348 Box Av	0	Masten	no_info	Buffalo	NA	NA	NA	NA	NA	NA	NA	NA	NA	NA	NA	NA	NA	NA	NA	NA
4545	Vacant	NA	Buffalo	New York	-78.82719971	42.89494566	1283 Broadway St	0	Fillmore	no_info	Buffalo	NA	NA	NA	NA	NA	NA	NA	NA	NA	NA	NA	NA	NA	NA	NA	NA
9093	Norway maple	Acer platanoides	Buffalo	New York	-78.89802743	42.91848337	67 Auburn Av	0	Niagara	introduced	Buffalo	NA	NA	NA	NA	NA	NA	NA	NA	NA	NA	NA	NA	NA	NA	NA	NA
19166	Stump	NA	Buffalo	New York	-78.87164417	42.89445456	752 Main St	0	Fillmore	no_info	Buffalo	NA	NA	NA	NA	NA	NA	NA	NA	NA	NA	NA	NA	NA	NA	NA	NA
15986	Norway maple	Acer platanoides	Buffalo	New York	-78.88416192	42.90063266	329 Pennsylvania St	0	Ellicott	introduced	Buffalo	NA	NA	NA	NA	NA	NA	NA	NA	NA	NA	NA	NA	NA	NA	NA	NA
10969	Princess diana serviceberry	Amelanchier grandiflora	Buffalo	New York	-78.86322	42.90118029	134 High St	0	Ellicott	no_info	Buffalo	NA	NA	NA	NA	NA	NA	NA	NA	NA	NA	NA	NA	NA	NA	NA	NA
8052	Vacant	NA	Buffalo	New York	-78.8459025	42.8979109	224 Fox St	0	Ellicott	no_info	Buffalo	NA	NA	NA	NA	NA	NA	NA	NA	NA	NA	NA	NA	NA	NA	NA	NA
2501	Vacant	NA	Buffalo	New York	-78.82211136	42.90475888	315 Goodyear Av	0	Fillmore	no_info	Buffalo	NA	NA	NA	NA	NA	NA	NA	NA	NA	NA	NA	NA	NA	NA	NA	NA
21334	Vacant	NA	Buffalo	New York	-78.88340415	42.89011908	170 Seventh St	0	Fillmore	no_info	Buffalo	NA	NA	NA	NA	NA	NA	NA	NA	NA	NA	NA	NA	NA	NA	NA	NA
10844	Vacant	NA	Buffalo	New York	-78.85979851	42.90295298	208 North St East	0	Ellicott	no_info	Buffalo	NA	NA	NA	NA	NA	NA	NA	NA	NA	NA	NA	NA	NA	NA	NA	NA
1036	Vacant	NA	Buffalo	New York	-78.83274421	42.89595135	56 Sobieski St	0	Fillmore	no_info	Buffalo	NA	NA	NA	NA	NA	NA	NA	NA	NA	NA	NA	NA	NA	NA	NA	NA
8193	Vacant	NA	Buffalo	New York	-78.8471129	42.89436302	396 Sherman St	0	Ellicott	no_info	Buffalo	NA	NA	NA	NA	NA	NA	NA	NA	NA	NA	NA	NA	NA	NA	NA	NA
17835	Christine buisman elm	Ulmus carpinifolia	Buffalo	New York	-78.88196863	42.91616563	503 Richmond Av	0	Delaware	no_info	Buffalo	NA	NA	NA	NA	NA	NA	NA	NA	NA	NA	NA	NA	NA	NA	NA	NA
15997	Callery pear	Pyrus calleryana	Buffalo	New York	-78.88125469	42.89989427	370 Hudson St	0	Ellicott	introduced	Buffalo	NA	NA	NA	NA	NA	NA	NA	NA	NA	NA	NA	NA	NA	NA	NA	NA
11235	Vacant	NA	Buffalo	New York	-78.85754074	42.90165473	262 Orange St	0	Ellicott	no_info	Buffalo	NA	NA	NA	NA	NA	NA	NA	NA	NA	NA	NA	NA	NA	NA	NA	NA
18135	Ginkgo	Ginkgo biloba	Buffalo	New York	-78.8298879	42.91211484	948 Glenwood Av	0	Masten	introduced	Buffalo	NA	NA	NA	NA	NA	NA	NA	NA	NA	NA	NA	NA	NA	NA	NA	NA
14590	Ivory silk lilac	Syringa reticulata	Buffalo	New York	-78.8598047	42.9049656	154 Edna Pl	0	Ellicott	introduced	Buffalo	NA	NA	NA	NA	NA	NA	NA	NA	NA	NA	NA	NA	NA	NA	NA	NA
12130	Vacant	NA	Buffalo	New York	-78.85852037	42.90939456	211 Riley St	0	Ellicott	no_info	Buffalo	NA	NA	NA	NA	NA	NA	NA	NA	NA	NA	NA	NA	NA	NA	NA	NA
13136	Vacant	NA	Buffalo	New York	-78.86107813	42.88025948	396 Division St South	0	Ellicott	no_info	Buffalo	NA	NA	NA	NA	NA	NA	NA	NA	NA	NA	NA	NA	NA	NA	NA	NA
12870	Vacant	NA	Buffalo	New York	-78.85889491	42.88998279	317 Pratt St	0	Ellicott	no_info	Buffalo	NA	NA	NA	NA	NA	NA	NA	NA	NA	NA	NA	NA	NA	NA	NA	NA
7838	Vacant	NA	Buffalo	New York	-78.85664086	42.87145359	392 Fulton St	0	Fillmore	no_info	Buffalo	NA	NA	NA	NA	NA	NA	NA	NA	NA	NA	NA	NA	NA	NA	NA	NA
13377	Vacant	NA	Buffalo	New York	-78.85198144	42.89444122	522 Monroe St	0	Ellicott	no_info	Buffalo	NA	NA	NA	NA	NA	NA	NA	NA	NA	NA	NA	NA	NA	NA	NA	NA
1897	Vacant	NA	Buffalo	New York	-78.82478559	42.89983454	17 Oberlin St	0	Fillmore	no_info	Buffalo	NA	NA	NA	NA	NA	NA	NA	NA	NA	NA	NA	NA	NA	NA	NA	NA
5738	Vacant	NA	Buffalo	New York	-78.84674501	42.87510849	823 Seneca St	0	Fillmore	no_info	Buffalo	NA	NA	NA	NA	NA	NA	NA	NA	NA	NA	NA	NA	NA	NA	NA	NA
16330	Littleleaf linden	Tilia cordata	Buffalo	New York	-78.85499318	42.88809506	99 Mortimer St	0	Ellicott	introduced	Buffalo	NA	NA	NA	NA	NA	NA	NA	NA	NA	NA	NA	NA	NA	NA	NA	NA
1581	Vacant	NA	Buffalo	New York	-78.84197457	42.88977737	184 Paderewski Dr	0	Fillmore	no_info	Buffalo	NA	NA	NA	NA	NA	NA	NA	NA	NA	NA	NA	NA	NA	NA	NA	NA
17403	Vacant	NA	Buffalo	New York	-78.83172604	42.89890358	157 Rother Av	0	Fillmore	no_info	Buffalo	NA	NA	NA	NA	NA	NA	NA	NA	NA	NA	NA	NA	NA	NA	NA	NA
34595	Vacant	NA	Buffalo	New York	-78.8445575	42.92275665	445 Humboldt Pkwy	0	Masten	no_info	Buffalo	NA	NA	NA	NA	NA	NA	NA	NA	NA	NA	NA	NA	NA	NA	NA	NA
15124	Vacant	NA	Buffalo	New York	-78.85187829	42.88722643	253 Monroe St	0	Ellicott	no_info	Buffalo	NA	NA	NA	NA	NA	NA	NA	NA	NA	NA	NA	NA	NA	NA	NA	NA
13856	Vacant	NA	Buffalo	New York	-78.86725946	42.90009378	769 Ellicott St	0	Ellicott	no_info	Buffalo	NA	NA	NA	NA	NA	NA	NA	NA	NA	NA	NA	NA	NA	NA	NA	NA
21205	London planetree	Platanus acerifolia	Buffalo	New York	-78.89101866	42.8964406	430 Busti Av	0	Ellicott	introduced	Buffalo	NA	NA	NA	NA	NA	NA	NA	NA	NA	NA	NA	NA	NA	NA	NA	NA
2151	Vacant	NA	Buffalo	New York	-78.83034898	42.89167815	32 Concord St	0	Fillmore	no_info	Buffalo	NA	NA	NA	NA	NA	NA	NA	NA	NA	NA	NA	NA	NA	NA	NA	NA
18980	Vacant	NA	Buffalo	New York	-78.8265809	42.91671653	80 Schuehle St	0	Masten	no_info	Buffalo	NA	NA	NA	NA	NA	NA	NA	NA	NA	NA	NA	NA	NA	NA	NA	NA
10176	Vacant	NA	Buffalo	New York	-78.84855788	42.90814492	141 Kingsley St	0	Ellicott	no_info	Buffalo	NA	NA	NA	NA	NA	NA	NA	NA	NA	NA	NA	NA	NA	NA	NA	NA
850	Vacant	NA	Buffalo	New York	-78.83081311	42.89832797	131 Kosciuszko St	0	Fillmore	no_info	Buffalo	NA	NA	NA	NA	NA	NA	NA	NA	NA	NA	NA	NA	NA	NA	NA	NA
8458	Vacant	NA	Buffalo	New York	-78.84494787	42.88716805	137 Shumway St	0	Fillmore	no_info	Buffalo	NA	NA	NA	NA	NA	NA	NA	NA	NA	NA	NA	NA	NA	NA	NA	NA
15342	Vacant	NA	Buffalo	New York	-78.88565133	42.89820178	15 Fargo Av	0	Ellicott	no_info	Buffalo	NA	NA	NA	NA	NA	NA	NA	NA	NA	NA	NA	NA	NA	NA	NA	NA
6699	Silver maple	Acer saccharinum	Buffalo	New York	-78.82340281	42.88491896	1300 William St	0	Fillmore	naturally_occurring	Buffalo	NA	NA	NA	NA	NA	NA	NA	NA	NA	NA	NA	NA	NA	NA	NA	NA
15793	Vacant	NA	Buffalo	New York	-78.86115881	42.88557109	226 Cedar St	0	Ellicott	no_info	Buffalo	NA	NA	NA	NA	NA	NA	NA	NA	NA	NA	NA	NA	NA	NA	NA	NA
13333	Vacant	NA	Buffalo	New York	-78.85198161	42.89534156	554 Monroe St	0	Ellicott	no_info	Buffalo	NA	NA	NA	NA	NA	NA	NA	NA	NA	NA	NA	NA	NA	NA	NA	NA
9539	Vacant	NA	Buffalo	New York	-78.84587317	42.90474223	35 Linden Park	0	Ellicott	no_info	Buffalo	NA	NA	NA	NA	NA	NA	NA	NA	NA	NA	NA	NA	NA	NA	NA	NA
18358	Vacant	NA	Buffalo	New York	-78.87796053	42.89723986	376 Virginia St	0	Fillmore	no_info	Buffalo	NA	NA	NA	NA	NA	NA	NA	NA	NA	NA	NA	NA	NA	NA	NA	NA
8473	Vacant	NA	Buffalo	New York	-78.84602759	42.88682362	126 Stanton St	0	Fillmore	no_info	Buffalo	NA	NA	NA	NA	NA	NA	NA	NA	NA	NA	NA	NA	NA	NA	NA	NA
12262	Vacant	NA	Buffalo	New York	-78.85979838	42.90021756	249 High St	0	Ellicott	no_info	Buffalo	NA	NA	NA	NA	NA	NA	NA	NA	NA	NA	NA	NA	NA	NA	NA	NA
2397	Vacant	NA	Buffalo	New York	-78.83092621	42.90724051	968 Northampton St	0	Fillmore	no_info	Buffalo	NA	NA	NA	NA	NA	NA	NA	NA	NA	NA	NA	NA	NA	NA	NA	NA
6942	Hedge maple	Acer campestre	Buffalo	New York	-78.83445634	42.87849651	25 Lewis St	0	Fillmore	introduced	Buffalo	NA	NA	NA	NA	NA	NA	NA	NA	NA	NA	NA	NA	NA	NA	NA	NA
16730	Littleleaf linden	Tilia cordata	Buffalo	New York	-78.81525929	42.90981484	152 Doat St	0	Fillmore	introduced	Buffalo	NA	NA	NA	NA	NA	NA	NA	NA	NA	NA	NA	NA	NA	NA	NA	NA
24224	Vacant	NA	Buffalo	New York	-78.84096001	42.9100504	346 Landon St	0	Ellicott	no_info	Buffalo	NA	NA	NA	NA	NA	NA	NA	NA	NA	NA	NA	NA	NA	NA	NA	NA
15698	Vacant	NA	Buffalo	New York	-78.8566708	42.88827526	375 Spring St	0	Ellicott	no_info	Buffalo	NA	NA	NA	NA	NA	NA	NA	NA	NA	NA	NA	NA	NA	NA	NA	NA
8022	Vacant	NA	Buffalo	New York	-78.84577857	42.89926803	277 Fox St	0	Fillmore	no_info	Buffalo	NA	NA	NA	NA	NA	NA	NA	NA	NA	NA	NA	NA	NA	NA	NA	NA
965	Vacant	NA	Buffalo	New York	-78.83457206	42.89678732	100 Loepere St	0	Fillmore	no_info	Buffalo	NA	NA	NA	NA	NA	NA	NA	NA	NA	NA	NA	NA	NA	NA	NA	NA
5513	Vacant	NA	Buffalo	New York	-78.82549505	42.87738551	197 Scoville Av	0	Fillmore	no_info	Buffalo	NA	NA	NA	NA	NA	NA	NA	NA	NA	NA	NA	NA	NA	NA	NA	NA
13135	Vacant	NA	Buffalo	New York	-78.86101084	42.88024724	396 Division St South	0	Ellicott	no_info	Buffalo	NA	NA	NA	NA	NA	NA	NA	NA	NA	NA	NA	NA	NA	NA	NA	NA
11999	Common horsechestnut	Aesculus hippocastanum	Buffalo	New York	-78.84886159	42.88715149	391 Emslie St	0	Ellicott	introduced	Buffalo	NA	NA	NA	NA	NA	NA	NA	NA	NA	NA	NA	NA	NA	NA	NA	NA
15804	Stump	NA	Buffalo	New York	-78.86382219	42.88587237	222 Pine St	0	Ellicott	no_info	Buffalo	NA	NA	NA	NA	NA	NA	NA	NA	NA	NA	NA	NA	NA	NA	NA	NA
16444	Crabapple	Malus	Buffalo	New York	-78.86731154	42.88485492	85 William St	0	Ellicott	no_info	Buffalo	NA	NA	NA	NA	NA	NA	NA	NA	NA	NA	NA	NA	NA	NA	NA	NA
6650	Silver maple	Acer saccharinum	Buffalo	New York	-78.86553219	42.86525792	30 South St	0	Fillmore	naturally_occurring	Buffalo	NA	NA	NA	NA	NA	NA	NA	NA	NA	NA	NA	NA	NA	NA	NA	NA
10341	Littleleaf linden	Tilia cordata	Buffalo	New York	-78.84528183	42.90568366	594 Dodge St	0	Ellicott	introduced	Buffalo	NA	NA	NA	NA	NA	NA	NA	NA	NA	NA	NA	NA	NA	NA	NA	NA
6552	Vacant	NA	Buffalo	New York	-78.86480578	42.86957568	245 Louisiana St	0	Fillmore	no_info	Buffalo	NA	NA	NA	NA	NA	NA	NA	NA	NA	NA	NA	NA	NA	NA	NA	NA
3167	London planetree	Platanus acerifolia	Buffalo	New York	-78.82722063	42.90486953	47 Barthel St	0	Fillmore	introduced	Buffalo	NA	NA	NA	NA	NA	NA	NA	NA	NA	NA	NA	NA	NA	NA	NA	NA
46986	Christine buisman elm	Ulmus carpinifolia	Buffalo	New York	-78.87830474	42.92252082	117 Bidwell Pkwy	0	Delaware	no_info	Buffalo	NA	NA	NA	NA	NA	NA	NA	NA	NA	NA	NA	NA	NA	NA	NA	NA
16117	Vacant	NA	Buffalo	New York	-78.88966945	42.8978392	155 Pennsylvania St	0	Ellicott	no_info	Buffalo	NA	NA	NA	NA	NA	NA	NA	NA	NA	NA	NA	NA	NA	NA	NA	NA
94464	Christine buisman elm	Ulmus carpinifolia	Buffalo	New York	-78.82109992	42.85233251	767 Mckinley Pkwy	0	South	no_info	Buffalo	NA	NA	NA	NA	NA	NA	NA	NA	NA	NA	NA	NA	NA	NA	NA	NA
9486	London planetree	Platanus acerifolia	Buffalo	New York	-78.85017758	42.90515891	179 Timon St	0	Ellicott	introduced	Buffalo	NA	NA	NA	NA	NA	NA	NA	NA	NA	NA	NA	NA	NA	NA	NA	NA
14461	Vacant	NA	Buffalo	New York	-78.85920547	42.87893268	443 Swan St	0	Ellicott	no_info	Buffalo	NA	NA	NA	NA	NA	NA	NA	NA	NA	NA	NA	NA	NA	NA	NA	NA
8797	Vacant	NA	Buffalo	New York	-78.85127838	42.89313129	480 Adams St	0	Ellicott	no_info	Buffalo	NA	NA	NA	NA	NA	NA	NA	NA	NA	NA	NA	NA	NA	NA	NA	NA
3923	Vacant	NA	Buffalo	New York	-78.84198671	42.89123195	285 Detroit St	0	Fillmore	no_info	Buffalo	NA	NA	NA	NA	NA	NA	NA	NA	NA	NA	NA	NA	NA	NA	NA	NA
4524	Callery pear	Pyrus calleryana	Buffalo	New York	-78.8196566	42.89627922	1500 Broadway St	0	Fillmore	introduced	Buffalo	NA	NA	NA	NA	NA	NA	NA	NA	NA	NA	NA	NA	NA	NA	NA	NA
48720	Christine buisman elm	Ulmus carpinifolia	Buffalo	New York	-78.87650678	42.92395994	667 Potomac Av	0	Delaware	no_info	Buffalo	NA	NA	NA	NA	NA	NA	NA	NA	NA	NA	NA	NA	NA	NA	NA	NA
8498	Vacant	NA	Buffalo	New York	-78.84988374	42.8863335	235 Watson St	0	Ellicott	no_info	Buffalo	NA	NA	NA	NA	NA	NA	NA	NA	NA	NA	NA	NA	NA	NA	NA	NA
54967	Christine buisman elm	Ulmus carpinifolia	Buffalo	New York	-78.8739364	42.92823233	56 Lincoln Pkwy	0	Delaware	no_info	Buffalo	NA	NA	NA	NA	NA	NA	NA	NA	NA	NA	NA	NA	NA	NA	NA	NA
4585	Norway maple	Acer platanoides	Buffalo	New York	-78.81903494	42.89399794	268 Ashley St	0	Fillmore	introduced	Buffalo	NA	NA	NA	NA	NA	NA	NA	NA	NA	NA	NA	NA	NA	NA	NA	NA
14228	Littleleaf linden	Tilia cordata	Buffalo	New York	-78.85907189	42.89651897	59 Orange St	0	Ellicott	introduced	Buffalo	NA	NA	NA	NA	NA	NA	NA	NA	NA	NA	NA	NA	NA	NA	NA	NA
745	Vacant	NA	Buffalo	New York	-78.83444232	42.9003375	229 Loepere St	0	Fillmore	no_info	Buffalo	NA	NA	NA	NA	NA	NA	NA	NA	NA	NA	NA	NA	NA	NA	NA	NA
7114	Vacant	NA	Buffalo	New York	-78.85953201	42.86680789	87 Hamburg St	0	Fillmore	no_info	Buffalo	NA	NA	NA	NA	NA	NA	NA	NA	NA	NA	NA	NA	NA	NA	NA	NA
17639	Common horsechestnut	Aesculus hippocastanum	Buffalo	New York	-78.83447696	42.89530892	43 Loepere St	0	Fillmore	introduced	Buffalo	NA	NA	NA	NA	NA	NA	NA	NA	NA	NA	NA	NA	NA	NA	NA	NA
24512	Vacant	NA	Buffalo	New York	-78.82299096	42.92851655	507 Cambridge Av	0	Masten	no_info	Buffalo	NA	NA	NA	NA	NA	NA	NA	NA	NA	NA	NA	NA	NA	NA	NA	NA
17459	Littleleaf linden	Tilia cordata	Buffalo	New York	-78.86088303	42.87024087	229 Alabama St	0	Fillmore	introduced	Buffalo	NA	NA	NA	NA	NA	NA	NA	NA	NA	NA	NA	NA	NA	NA	NA	NA
6452	Vacant	NA	Buffalo	New York	-78.86748787	42.8657614	420 Ohio St	0	Fillmore	no_info	Buffalo	NA	NA	NA	NA	NA	NA	NA	NA	NA	NA	NA	NA	NA	NA	NA	NA
16751	Vacant	NA	Buffalo	New York	-78.84719417	42.90820205	228 Kingsley St	0	Ellicott	no_info	Buffalo	NA	NA	NA	NA	NA	NA	NA	NA	NA	NA	NA	NA	NA	NA	NA	NA
12668	Vacant	NA	Buffalo	New York	-78.84404715	42.88892962	1006 Smith St	0	Fillmore	no_info	Buffalo	NA	NA	NA	NA	NA	NA	NA	NA	NA	NA	NA	NA	NA	NA	NA	NA
11131	Silver maple	Acer saccharinum	Buffalo	New York	-78.85791645	42.90575285	266 Dodge St	0	Ellicott	naturally_occurring	Buffalo	NA	NA	NA	NA	NA	NA	NA	NA	NA	NA	NA	NA	NA	NA	NA	NA
131	Vacant	NA	Buffalo	New York	-78.81712398	42.90319145	99 May St	0	Fillmore	no_info	Buffalo	NA	NA	NA	NA	NA	NA	NA	NA	NA	NA	NA	NA	NA	NA	NA	NA
7721	Vacant	NA	Buffalo	New York	-78.84397076	42.88828875	981 Smith St	0	Fillmore	no_info	Buffalo	NA	NA	NA	NA	NA	NA	NA	NA	NA	NA	NA	NA	NA	NA	NA	NA
12811	Vacant	NA	Buffalo	New York	-78.85803752	42.89396485	337 Mortimer St	0	Ellicott	no_info	Buffalo	NA	NA	NA	NA	NA	NA	NA	NA	NA	NA	NA	NA	NA	NA	NA	NA
15352	Callery pear	Pyrus calleryana	Buffalo	New York	-78.88148	42.89795342	99 Cottage St	0	Fillmore	introduced	Buffalo	NA	NA	NA	NA	NA	NA	NA	NA	NA	NA	NA	NA	NA	NA	NA	NA
10750	Vacant	NA	Buffalo	New York	-78.86069006	42.90568019	185 Dodge St	0	Ellicott	no_info	Buffalo	NA	NA	NA	NA	NA	NA	NA	NA	NA	NA	NA	NA	NA	NA	NA	NA
12859	Vacant	NA	Buffalo	New York	-78.86311443	42.89050727	93 Spruce St	0	Ellicott	no_info	Buffalo	NA	NA	NA	NA	NA	NA	NA	NA	NA	NA	NA	NA	NA	NA	NA	NA
18194	Vacant	NA	Buffalo	New York	-78.83107783	42.9068876	119 Rohr St	0	Fillmore	no_info	Buffalo	NA	NA	NA	NA	NA	NA	NA	NA	NA	NA	NA	NA	NA	NA	NA	NA
9092	Norway maple	Acer platanoides	Buffalo	New York	-78.89801235	42.91854618	67 Auburn Av	0	Niagara	introduced	Buffalo	NA	NA	NA	NA	NA	NA	NA	NA	NA	NA	NA	NA	NA	NA	NA	NA
8526	Vacant	NA	Buffalo	New York	-78.84602502	42.88599977	94 Stanton St	0	Fillmore	no_info	Buffalo	NA	NA	NA	NA	NA	NA	NA	NA	NA	NA	NA	NA	NA	NA	NA	NA
95663	Silver maple	Acer saccharinum	Buffalo	New York	-78.79687626	42.84078308	161 Cazenovia St	Cazenovia	South	naturally_occurring	Buffalo	NA	NA	NA	NA	NA	NA	NA	NA	NA	NA	NA	NA	NA	NA	NA	NA
14147	Vacant	NA	Buffalo	New York	-78.86282799	42.89793531	184 Maple St	0	Ellicott	no_info	Buffalo	NA	NA	NA	NA	NA	NA	NA	NA	NA	NA	NA	NA	NA	NA	NA	NA
1667	Vacant	NA	Buffalo	New York	-78.8429905	42.88577587	87 Coit St	0	Fillmore	no_info	Buffalo	NA	NA	NA	NA	NA	NA	NA	NA	NA	NA	NA	NA	NA	NA	NA	NA
2593	Vacant	NA	Buffalo	New York	-78.83548239	42.89786264	149 Woltz Av	0	Fillmore	no_info	Buffalo	NA	NA	NA	NA	NA	NA	NA	NA	NA	NA	NA	NA	NA	NA	NA	NA
22603	Vacant	NA	Buffalo	New York	-78.88066738	42.8889292	270 Niagara St	0	Fillmore	no_info	Buffalo	NA	NA	NA	NA	NA	NA	NA	NA	NA	NA	NA	NA	NA	NA	NA	NA
14070	Vacant	NA	Buffalo	New York	-78.85561552	42.90203992	355 North St East	0	Ellicott	no_info	Buffalo	NA	NA	NA	NA	NA	NA	NA	NA	NA	NA	NA	NA	NA	NA	NA	NA
23223	American (basswood) linden	Tilia americana	Buffalo	New York	-78.82147387	42.917899	1001 Delavan East	0	Masten	naturally_occurring	Buffalo	NA	NA	NA	NA	NA	NA	NA	NA	NA	NA	NA	NA	NA	NA	NA	NA
18238	Vacant	NA	Buffalo	New York	-78.83556634	42.9019793	298 Woltz Av	0	Fillmore	no_info	Buffalo	NA	NA	NA	NA	NA	NA	NA	NA	NA	NA	NA	NA	NA	NA	NA	NA
24703	Vacant	NA	Buffalo	New York	-78.82299184	42.92561251	401 Cambridge Av	0	Masten	no_info	Buffalo	NA	NA	NA	NA	NA	NA	NA	NA	NA	NA	NA	NA	NA	NA	NA	NA
96815	Vacant	NA	Buffalo	New York	-78.86534286	42.93293381	2182 Delaware Av	Delaware	Delaware	no_info	Buffalo	NA	NA	NA	NA	NA	NA	NA	NA	NA	NA	NA	NA	NA	NA	NA	NA
14999	Vacant	NA	Buffalo	New York	-78.86258208	42.89513029	63 Mulberry St	0	Ellicott	no_info	Buffalo	NA	NA	NA	NA	NA	NA	NA	NA	NA	NA	NA	NA	NA	NA	NA	NA
9667	London planetree	Platanus acerifolia	Buffalo	New York	-78.85029513	42.90309901	104 Timon St	0	Ellicott	introduced	Buffalo	NA	NA	NA	NA	NA	NA	NA	NA	NA	NA	NA	NA	NA	NA	NA	NA
12435	Littleleaf linden	Tilia cordata	Buffalo	New York	-78.85544346	42.89375874	39 Camp St	0	Ellicott	introduced	Buffalo	NA	NA	NA	NA	NA	NA	NA	NA	NA	NA	NA	NA	NA	NA	NA	NA
24284	Vacant	NA	Buffalo	New York	-78.83589289	42.9094011	84 Urban St	0	Masten	no_info	Buffalo	NA	NA	NA	NA	NA	NA	NA	NA	NA	NA	NA	NA	NA	NA	NA	NA
1379	Vacant	NA	Buffalo	New York	-78.83272203	42.89831936	144 Sobieski St	0	Fillmore	no_info	Buffalo	NA	NA	NA	NA	NA	NA	NA	NA	NA	NA	NA	NA	NA	NA	NA	NA
4601	Accolade elm	Ulmus japonica	Buffalo	New York	-78.83033586	42.89364094	21 Brighton Av	0	Fillmore	no_info	Buffalo	NA	NA	NA	NA	NA	NA	NA	NA	NA	NA	NA	NA	NA	NA	NA	NA
48727	Christine buisman elm	Ulmus carpinifolia	Buffalo	New York	-78.87615923	42.9238919	173 Bidwell Pkwy	0	Delaware	no_info	Buffalo	NA	NA	NA	NA	NA	NA	NA	NA	NA	NA	NA	NA	NA	NA	NA	NA
7656	Silver maple	Acer saccharinum	Buffalo	New York	-78.84467249	42.89750933	202 Herman St	0	Fillmore	naturally_occurring	Buffalo	NA	NA	NA	NA	NA	NA	NA	NA	NA	NA	NA	NA	NA	NA	NA	NA
3761	Vacant	NA	Buffalo	New York	-78.82186448	42.89372764	59 Quincy St	0	Fillmore	no_info	Buffalo	NA	NA	NA	NA	NA	NA	NA	NA	NA	NA	NA	NA	NA	NA	NA	NA
2546	Vacant	NA	Buffalo	New York	-78.82315142	42.90394109	352 Walden Av	0	Fillmore	no_info	Buffalo	NA	NA	NA	NA	NA	NA	NA	NA	NA	NA	NA	NA	NA	NA	NA	NA
13882	Purple robe locust	Robinia pseudoacacia	Buffalo	New York	-78.86028717	42.89945027	212 Locust St	0	Ellicott	naturally_occurring	Buffalo	NA	NA	NA	NA	NA	NA	NA	NA	NA	NA	NA	NA	NA	NA	NA	NA
4136	Vacant	NA	Buffalo	New York	-78.85294465	42.88200094	570 Clinton St	0	Ellicott	no_info	Buffalo	NA	NA	NA	NA	NA	NA	NA	NA	NA	NA	NA	NA	NA	NA	NA	NA
15319	Vacant	NA	Buffalo	New York	-78.88245628	42.89918287	329 Hudson St	0	Fillmore	no_info	Buffalo	NA	NA	NA	NA	NA	NA	NA	NA	NA	NA	NA	NA	NA	NA	NA	NA
15114	Vacant	NA	Buffalo	New York	-78.85186629	42.88883661	313 Monroe St	0	Ellicott	no_info	Buffalo	NA	NA	NA	NA	NA	NA	NA	NA	NA	NA	NA	NA	NA	NA	NA	NA
4965	Vacant	NA	Buffalo	New York	-78.84560296	42.88281749	237 Lord St	0	Fillmore	no_info	Buffalo	NA	NA	NA	NA	NA	NA	NA	NA	NA	NA	NA	NA	NA	NA	NA	NA
17409	Ivory silk lilac	Syringa reticulata	Buffalo	New York	-78.81804599	42.89879216	82 Schutrum St	0	Fillmore	introduced	Buffalo	NA	NA	NA	NA	NA	NA	NA	NA	NA	NA	NA	NA	NA	NA	NA	NA
3786	Vacant	NA	Buffalo	New York	-78.82587991	42.89325034	95 Milburn St	0	Fillmore	no_info	Buffalo	NA	NA	NA	NA	NA	NA	NA	NA	NA	NA	NA	NA	NA	NA	NA	NA
4915	Vacant	NA	Buffalo	New York	-78.84622753	42.88338302	210 Howard St	0	Fillmore	no_info	Buffalo	NA	NA	NA	NA	NA	NA	NA	NA	NA	NA	NA	NA	NA	NA	NA	NA
13731	Vacant	NA	Buffalo	New York	-78.86501273	42.90738158	1074 Ellicott St	0	Ellicott	no_info	Buffalo	NA	NA	NA	NA	NA	NA	NA	NA	NA	NA	NA	NA	NA	NA	NA	NA
1158	Vacant	NA	Buffalo	New York	-78.85032982	42.91016406	96 Landon St	0	Ellicott	no_info	Buffalo	NA	NA	NA	NA	NA	NA	NA	NA	NA	NA	NA	NA	NA	NA	NA	NA
18907	Honeylocust	Gleditsia triacanthos	Buffalo	New York	-78.89096979	42.89834504	493 Seventh St	0	Ellicott	introduced	Buffalo	NA	NA	NA	NA	NA	NA	NA	NA	NA	NA	NA	NA	NA	NA	NA	NA
123	Vacant	NA	Buffalo	New York	-78.83120981	42.9034952	135 Walden Av	0	Fillmore	no_info	Buffalo	NA	NA	NA	NA	NA	NA	NA	NA	NA	NA	NA	NA	NA	NA	NA	NA
17904	Crimean linden	Tilia euchlora	Buffalo	New York	-78.86565493	42.9054802	980 Ellicott St	0	Ellicott	no_info	Buffalo	NA	NA	NA	NA	NA	NA	NA	NA	NA	NA	NA	NA	NA	NA	NA	NA
5938	Vacant	NA	Buffalo	New York	-78.84122401	42.88058294	408 Bristol St	0	Fillmore	no_info	Buffalo	NA	NA	NA	NA	NA	NA	NA	NA	NA	NA	NA	NA	NA	NA	NA	NA
95649	Red maple	Acer rubrum	Buffalo	New York	-78.79737539	42.84133169	161 Cazenovia St	Cazenovia	South	naturally_occurring	Buffalo	NA	NA	NA	NA	NA	NA	NA	NA	NA	NA	NA	NA	NA	NA	NA	NA
10043	Norway maple	Acer platanoides	Buffalo	New York	-78.8511316	42.90826103	86 Kingsley St	0	Ellicott	introduced	Buffalo	NA	NA	NA	NA	NA	NA	NA	NA	NA	NA	NA	NA	NA	NA	NA	NA
17524	Crimson king maple	Acer platanoides	Buffalo	New York	-78.86310427	42.86648129	67 Republic St	0	Fillmore	introduced	Buffalo	NA	NA	NA	NA	NA	NA	NA	NA	NA	NA	NA	NA	NA	NA	NA	NA
22186	Vacant	NA	Buffalo	New York	-78.82257484	42.91867998	995 Northland Av	0	Masten	no_info	Buffalo	NA	NA	NA	NA	NA	NA	NA	NA	NA	NA	NA	NA	NA	NA	NA	NA
5573	Hedge maple	Acer campestre	Buffalo	New York	-78.8277131	42.87610403	125 Gilbert St	0	Fillmore	introduced	Buffalo	NA	NA	NA	NA	NA	NA	NA	NA	NA	NA	NA	NA	NA	NA	NA	NA
14479	Vacant	NA	Buffalo	New York	-78.85680123	42.87852078	511 Swan St	0	Ellicott	no_info	Buffalo	NA	NA	NA	NA	NA	NA	NA	NA	NA	NA	NA	NA	NA	NA	NA	NA
15242	Robin hill serviceberry	Amelanchier grandiflora	Buffalo	New York	-78.88322793	42.9006334	49 Orton Pl	0	Ellicott	no_info	Buffalo	NA	NA	NA	NA	NA	NA	NA	NA	NA	NA	NA	NA	NA	NA	NA	NA
98009	Scotch elm	Ulmus glabra	Buffalo	New York	-78.8033747	42.84730898	161 Cazenovia St	Cazenovia	South	introduced	Buffalo	NA	NA	NA	NA	NA	NA	NA	NA	NA	NA	NA	NA	NA	NA	NA	NA
680	Norway maple	Acer platanoides	Buffalo	New York	-78.82276987	42.90179515	211 Titus Av	0	Fillmore	introduced	Buffalo	NA	NA	NA	NA	NA	NA	NA	NA	NA	NA	NA	NA	NA	NA	NA	NA
6141	Norway maple	Acer platanoides	Buffalo	New York	-78.84355909	42.87879002	853 Eagle St	0	Fillmore	introduced	Buffalo	NA	NA	NA	NA	NA	NA	NA	NA	NA	NA	NA	NA	NA	NA	NA	NA
10396	Vacant	NA	Buffalo	New York	-78.8551833	42.90345176	285 Grape St	0	Ellicott	no_info	Buffalo	NA	NA	NA	NA	NA	NA	NA	NA	NA	NA	NA	NA	NA	NA	NA	NA
9687	London planetree	Platanus acerifolia	Buffalo	New York	-78.85028611	42.90252248	84 Timon St	0	Ellicott	introduced	Buffalo	NA	NA	NA	NA	NA	NA	NA	NA	NA	NA	NA	NA	NA	NA	NA	NA
18076	Vacant	NA	Buffalo	New York	-78.87583462	42.89851093	57 Park St	0	Fillmore	no_info	Buffalo	NA	NA	NA	NA	NA	NA	NA	NA	NA	NA	NA	NA	NA	NA	NA	NA
18987	Vacant	NA	Buffalo	New York	-78.82712065	42.91655555	76 Schuehle St	0	Masten	no_info	Buffalo	NA	NA	NA	NA	NA	NA	NA	NA	NA	NA	NA	NA	NA	NA	NA	NA
18288	Norway maple	Acer platanoides	Buffalo	New York	-78.85756856	42.89627	16 Grape St	0	Ellicott	introduced	Buffalo	NA	NA	NA	NA	NA	NA	NA	NA	NA	NA	NA	NA	NA	NA	NA	NA
4966	Vacant	NA	Buffalo	New York	-78.8528559	42.8827197	79 Madison St	0	Ellicott	no_info	Buffalo	NA	NA	NA	NA	NA	NA	NA	NA	NA	NA	NA	NA	NA	NA	NA	NA
46988	Christine buisman elm	Ulmus carpinifolia	Buffalo	New York	-78.87969363	42.92198539	56 Bidwell Pkwy	0	Delaware	no_info	Buffalo	NA	NA	NA	NA	NA	NA	NA	NA	NA	NA	NA	NA	NA	NA	NA	NA
17693	Vacant	NA	Buffalo	New York	-78.84350349	42.89441656	78 Guilford St	0	Fillmore	no_info	Buffalo	NA	NA	NA	NA	NA	NA	NA	NA	NA	NA	NA	NA	NA	NA	NA	NA
11313	Vacant	NA	Buffalo	New York	-78.85870106	42.90082535	245 Lemon St	0	Ellicott	no_info	Buffalo	NA	NA	NA	NA	NA	NA	NA	NA	NA	NA	NA	NA	NA	NA	NA	NA
21033	Hackberry	Celtis occidentalis	Buffalo	New York	-78.82658384	42.91580247	48 Schuehle St	0	Masten	naturally_occurring	Buffalo	NA	NA	NA	NA	NA	NA	NA	NA	NA	NA	NA	NA	NA	NA	NA	NA
7539	Stump	NA	Buffalo	New York	-78.87271964	42.87341403	41 Columbia St	0	Fillmore	no_info	Buffalo	NA	NA	NA	NA	NA	NA	NA	NA	NA	NA	NA	NA	NA	NA	NA	NA
14112	Kentucky coffee tree	Gymnocladus dioicus	Buffalo	New York	-78.86806569	42.89805963	45 Carlton St	0	Ellicott	introduced	Buffalo	NA	NA	NA	NA	NA	NA	NA	NA	NA	NA	NA	NA	NA	NA	NA	NA
580	Honeylocust	Gleditsia triacanthos	Buffalo	New York	-78.84379711	42.87472869	27 Fillmore Av	0	Fillmore	introduced	Buffalo	NA	NA	NA	NA	NA	NA	NA	NA	NA	NA	NA	NA	NA	NA	NA	NA
26746	Vacant	NA	Buffalo	New York	-78.8270674	42.92802674	54 Fernhill Av	0	Masten	no_info	Buffalo	NA	NA	NA	NA	NA	NA	NA	NA	NA	NA	NA	NA	NA	NA	NA	NA
3010	Vacant	NA	Buffalo	New York	-78.82500359	42.91026253	367 French St	0	Fillmore	no_info	Buffalo	NA	NA	NA	NA	NA	NA	NA	NA	NA	NA	NA	NA	NA	NA	NA	NA
3286	Honeylocust	Gleditsia triacanthos	Buffalo	New York	-78.86796208	42.89685598	511 Oak St North	0	Ellicott	introduced	Buffalo	NA	NA	NA	NA	NA	NA	NA	NA	NA	NA	NA	NA	NA	NA	NA	NA
17557	Vacant	NA	Buffalo	New York	-78.84113371	42.89764975	179 Strauss St	0	Fillmore	no_info	Buffalo	NA	NA	NA	NA	NA	NA	NA	NA	NA	NA	NA	NA	NA	NA	NA	NA
7177	Vacant	NA	Buffalo	New York	-78.84350582	42.90295877	393 Guilford St	0	Fillmore	no_info	Buffalo	NA	NA	NA	NA	NA	NA	NA	NA	NA	NA	NA	NA	NA	NA	NA	NA
1353	Vacant	NA	Buffalo	New York	-78.8179439	42.89930341	99 Schutrum St	0	Fillmore	no_info	Buffalo	NA	NA	NA	NA	NA	NA	NA	NA	NA	NA	NA	NA	NA	NA	NA	NA
13049	Callery pear	Pyrus calleryana	Buffalo	New York	-78.8659195	42.88270295	233 Eagle St	0	Ellicott	introduced	Buffalo	NA	NA	NA	NA	NA	NA	NA	NA	NA	NA	NA	NA	NA	NA	NA	NA
803	Vacant	NA	Buffalo	New York	-78.8309432	42.89936144	172 Kosciuszko St	0	Fillmore	no_info	Buffalo	NA	NA	NA	NA	NA	NA	NA	NA	NA	NA	NA	NA	NA	NA	NA	NA
5742	Vacant	NA	Buffalo	New York	-78.82463872	42.87316858	33 Hobart St	0	Fillmore	no_info	Buffalo	NA	NA	NA	NA	NA	NA	NA	NA	NA	NA	NA	NA	NA	NA	NA	NA
3029	Vacant	NA	Buffalo	New York	-78.81925612	42.90980118	44 Doat St	0	Fillmore	no_info	Buffalo	NA	NA	NA	NA	NA	NA	NA	NA	NA	NA	NA	NA	NA	NA	NA	NA
6182	Vacant	NA	Buffalo	New York	-78.84654311	42.87840488	773 Division St North	0	Fillmore	no_info	Buffalo	NA	NA	NA	NA	NA	NA	NA	NA	NA	NA	NA	NA	NA	NA	NA	NA
16223	Village green zelkova	Zelkova serrata	Buffalo	New York	-78.88092437	42.89542638	288 Virginia St	0	Fillmore	introduced	Buffalo	NA	NA	NA	NA	NA	NA	NA	NA	NA	NA	NA	NA	NA	NA	NA	NA
20054	Species elm	Ulmus	Buffalo	New York	-78.87464453	42.88344183	16 Division St North	0	Ellicott	no_info	Buffalo	NA	NA	NA	NA	NA	NA	NA	NA	NA	NA	NA	NA	NA	NA	NA	NA
7025	Kwanzan cherry	Prunus serrulata	Buffalo	New York	-78.8586996	42.86880284	106 Sidway St	0	Fillmore	introduced	Buffalo	NA	NA	NA	NA	NA	NA	NA	NA	NA	NA	NA	NA	NA	NA	NA	NA
4279	Littleleaf linden	Tilia cordata	Buffalo	New York	-78.84257931	42.902972	75 Rich St	0	Fillmore	introduced	Buffalo	NA	NA	NA	NA	NA	NA	NA	NA	NA	NA	NA	NA	NA	NA	NA	NA
10137	Vacant	NA	Buffalo	New York	-78.85274011	42.90819655	31 Kingsley St	0	Ellicott	no_info	Buffalo	NA	NA	NA	NA	NA	NA	NA	NA	NA	NA	NA	NA	NA	NA	NA	NA
60304	Littleleaf linden	Tilia cordata	Buffalo	New York	-78.85301718	42.94853561	135 Sterling Av	0	Delaware	introduced	Buffalo	NA	NA	NA	NA	NA	NA	NA	NA	NA	NA	NA	NA	NA	NA	NA	NA
11766	Vacant	NA	Buffalo	New York	-78.85733354	42.89921935	150 Peach St	0	Ellicott	no_info	Buffalo	NA	NA	NA	NA	NA	NA	NA	NA	NA	NA	NA	NA	NA	NA	NA	NA
55261	Norway maple	Acer platanoides	Buffalo	New York	-78.87035968	42.92235256	78 Chapin Pkwy West	0	Delaware	introduced	Buffalo	NA	NA	NA	NA	NA	NA	NA	NA	NA	NA	NA	NA	NA	NA	NA	NA
3353	Littleleaf linden	Tilia cordata	Buffalo	New York	-78.84112059	42.89633226	133 Strauss St	0	Fillmore	introduced	Buffalo	NA	NA	NA	NA	NA	NA	NA	NA	NA	NA	NA	NA	NA	NA	NA	NA
97894	Northern red oak	Quercus rubra	Buffalo	New York	-78.80557871	42.84810486	161 Cazenovia St	Cazenovia	South	naturally_occurring	Buffalo	NA	NA	NA	NA	NA	NA	NA	NA	NA	NA	NA	NA	NA	NA	NA	NA
17684	Littleleaf linden	Tilia cordata	Buffalo	New York	-78.82480527	42.89459403	136 Person St	0	Fillmore	introduced	Buffalo	NA	NA	NA	NA	NA	NA	NA	NA	NA	NA	NA	NA	NA	NA	NA	NA
9412	Littleleaf linden	Tilia cordata	Buffalo	New York	-78.82531915	42.90576087	80 St Louis St	0	Fillmore	introduced	Buffalo	NA	NA	NA	NA	NA	NA	NA	NA	NA	NA	NA	NA	NA	NA	NA	NA
9044	Callery pear	Pyrus calleryana	Buffalo	New York	-78.84797372	42.88654509	114 Krettner St	0	Ellicott	introduced	Buffalo	NA	NA	NA	NA	NA	NA	NA	NA	NA	NA	NA	NA	NA	NA	NA	NA
6241	Littleleaf linden	Tilia cordata	Buffalo	New York	-78.84758324	42.87701731	753 Division St South	0	Fillmore	introduced	Buffalo	NA	NA	NA	NA	NA	NA	NA	NA	NA	NA	NA	NA	NA	NA	NA	NA
15971	Stump	NA	Buffalo	New York	-78.88370582	42.90085817	343 Pennsylvania St	0	Ellicott	no_info	Buffalo	NA	NA	NA	NA	NA	NA	NA	NA	NA	NA	NA	NA	NA	NA	NA	NA
21405	Crimson king maple	Acer platanoides	Buffalo	New York	-78.8812324	42.89846237	19 Days Park	0	Fillmore	introduced	Buffalo	NA	NA	NA	NA	NA	NA	NA	NA	NA	NA	NA	NA	NA	NA	NA	NA
12417	Vacant	NA	Buffalo	New York	-78.85693567	42.89416916	68 Kane St	0	Ellicott	no_info	Buffalo	NA	NA	NA	NA	NA	NA	NA	NA	NA	NA	NA	NA	NA	NA	NA	NA
16724	Vacant	NA	Buffalo	New York	-78.81581849	42.91024415	14 Rawlins St	0	Fillmore	no_info	Buffalo	NA	NA	NA	NA	NA	NA	NA	NA	NA	NA	NA	NA	NA	NA	NA	NA
9672	Vacant	NA	Buffalo	New York	-78.84150662	42.90294699	55 Sweeney St	0	Fillmore	no_info	Buffalo	NA	NA	NA	NA	NA	NA	NA	NA	NA	NA	NA	NA	NA	NA	NA	NA
9204	London planetree	Platanus acerifolia	Buffalo	New York	-78.8501398	42.90721587	455 Northampton St	0	Ellicott	introduced	Buffalo	NA	NA	NA	NA	NA	NA	NA	NA	NA	NA	NA	NA	NA	NA	NA	NA
3880	American elm	Ulmus americana	Buffalo	New York	-78.82695893	42.89196495	9 Grimes St	0	Fillmore	naturally_occurring	Buffalo	NA	NA	NA	NA	NA	NA	NA	NA	NA	NA	NA	NA	NA	NA	NA	NA
1303	Vacant	NA	Buffalo	New York	-78.83206689	42.90396632	114 Walden Av	0	Fillmore	no_info	Buffalo	NA	NA	NA	NA	NA	NA	NA	NA	NA	NA	NA	NA	NA	NA	NA	NA
55086	Christine buisman elm	Ulmus carpinifolia	Buffalo	New York	-78.87428952	42.92587799	27 Soldiers Pl	0	Delaware	no_info	Buffalo	NA	NA	NA	NA	NA	NA	NA	NA	NA	NA	NA	NA	NA	NA	NA	NA
46912	Christine buisman elm	Ulmus carpinifolia	Buffalo	New York	-78.87502617	42.92483271	216 Bidwell Pkwy	0	Delaware	no_info	Buffalo	NA	NA	NA	NA	NA	NA	NA	NA	NA	NA	NA	NA	NA	NA	NA	NA
7358	Crimean linden	Tilia euchlora	Buffalo	New York	-78.85818579	42.89111292	516 Spring St	0	Ellicott	no_info	Buffalo	NA	NA	NA	NA	NA	NA	NA	NA	NA	NA	NA	NA	NA	NA	NA	NA
22544	Vacant	NA	Buffalo	New York	-78.83520335	42.90930692	99 Urban St	0	Masten	no_info	Buffalo	NA	NA	NA	NA	NA	NA	NA	NA	NA	NA	NA	NA	NA	NA	NA	NA
22091	Vacant	NA	Buffalo	New York	-78.8238003	42.92144083	250 Wyoming Av	0	Masten	no_info	Buffalo	NA	NA	NA	NA	NA	NA	NA	NA	NA	NA	NA	NA	NA	NA	NA	NA
5033	Vacant	NA	Buffalo	New York	-78.84276273	42.87338105	940 Exchange St	0	Fillmore	no_info	Buffalo	NA	NA	NA	NA	NA	NA	NA	NA	NA	NA	NA	NA	NA	NA	NA	NA
22594	Vacant	NA	Buffalo	New York	-78.83379606	42.90779917	19 Josephine St	0	Masten	no_info	Buffalo	NA	NA	NA	NA	NA	NA	NA	NA	NA	NA	NA	NA	NA	NA	NA	NA
9865	London planetree	Platanus acerifolia	Buffalo	New York	-78.84657546	42.88787841	175 Sherman St	0	Fillmore	introduced	Buffalo	NA	NA	NA	NA	NA	NA	NA	NA	NA	NA	NA	NA	NA	NA	NA	NA
139	London planetree	Platanus acerifolia	Buffalo	New York	-78.8279543	42.90292496	59 Howlett St	0	Fillmore	introduced	Buffalo	NA	NA	NA	NA	NA	NA	NA	NA	NA	NA	NA	NA	NA	NA	NA	NA
12057	Vacant	NA	Buffalo	New York	-78.86644889	42.90213659	80 Goodrich St	0	Ellicott	no_info	Buffalo	NA	NA	NA	NA	NA	NA	NA	NA	NA	NA	NA	NA	NA	NA	NA	NA
3048	Hedge maple	Acer campestre	Buffalo	New York	-78.81586075	42.90870064	152 Goembel Av	0	Fillmore	introduced	Buffalo	NA	NA	NA	NA	NA	NA	NA	NA	NA	NA	NA	NA	NA	NA	NA	NA
2772	Littleleaf linden	Tilia cordata	Buffalo	New York	-78.84231154	42.8933903	37 Reed St	0	Fillmore	introduced	Buffalo	NA	NA	NA	NA	NA	NA	NA	NA	NA	NA	NA	NA	NA	NA	NA	NA
20325	River birch	Betula nigra	Buffalo	New York	-78.88248774	42.87866576	284 Erie St	0	Fillmore	naturally_occurring	Buffalo	NA	NA	NA	NA	NA	NA	NA	NA	NA	NA	NA	NA	NA	NA	NA	NA
12842	Vacant	NA	Buffalo	New York	-78.86202674	42.89259424	510 Hickory St	0	Ellicott	no_info	Buffalo	NA	NA	NA	NA	NA	NA	NA	NA	NA	NA	NA	NA	NA	NA	NA	NA
14656	Green ash	Fraxinus pennsylvanica	Buffalo	New York	-78.86630254	42.90038507	100 High St	0	Ellicott	naturally_occurring	Buffalo	NA	NA	NA	NA	NA	NA	NA	NA	NA	NA	NA	NA	NA	NA	NA	NA
4629	Vacant	NA	Buffalo	New York	-78.83856261	42.89308078	975 Broadway St	0	Fillmore	no_info	Buffalo	NA	NA	NA	NA	NA	NA	NA	NA	NA	NA	NA	NA	NA	NA	NA	NA
8276	Vacant	NA	Buffalo	New York	-78.84820283	42.89223606	37 Johnson St	0	Ellicott	no_info	Buffalo	NA	NA	NA	NA	NA	NA	NA	NA	NA	NA	NA	NA	NA	NA	NA	NA
1045	Vacant	NA	Buffalo	New York	-78.83093056	42.89585411	42 Kosciuszko St	0	Fillmore	no_info	Buffalo	NA	NA	NA	NA	NA	NA	NA	NA	NA	NA	NA	NA	NA	NA	NA	NA
4495	Rose of sharon	Hibiscus syriacus	Buffalo	New York	-78.86584833	42.87842007	291 Seneca St	0	Ellicott	introduced	Buffalo	NA	NA	NA	NA	NA	NA	NA	NA	NA	NA	NA	NA	NA	NA	NA	NA
11370	Japanese tree lilac	Syringa reticulata	Buffalo	New York	-78.87235739	42.88275994	149 Ellicott St	0	Ellicott	introduced	Buffalo	NA	NA	NA	NA	NA	NA	NA	NA	NA	NA	NA	NA	NA	NA	NA	NA
5128	Vacant	NA	Buffalo	New York	-78.81554369	42.89545762	39 Central Ave North	0	Fillmore	no_info	Buffalo	NA	NA	NA	NA	NA	NA	NA	NA	NA	NA	NA	NA	NA	NA	NA	NA
98106	Sugar maple	Acer saccharum	Buffalo	New York	-78.87290064	42.9302755	2182 Delaware Av	Delaware	Delaware	naturally_occurring	Buffalo	NA	NA	NA	NA	NA	NA	NA	NA	NA	NA	NA	NA	NA	NA	NA	NA
6399	Vacant	NA	Buffalo	New York	-78.82522367	42.87249973	39 Dorothy St	0	Fillmore	no_info	Buffalo	NA	NA	NA	NA	NA	NA	NA	NA	NA	NA	NA	NA	NA	NA	NA	NA
96796	Vacant	NA	Buffalo	New York	-78.86594022	42.93321218	2182 Delaware Av	Delaware	Delaware	no_info	Buffalo	NA	NA	NA	NA	NA	NA	NA	NA	NA	NA	NA	NA	NA	NA	NA	NA
380	Kwanzan cherry	Prunus serrulata	Buffalo	New York	-78.81608426	42.89717007	14 Shepard St	0	Fillmore	introduced	Buffalo	NA	NA	NA	NA	NA	NA	NA	NA	NA	NA	NA	NA	NA	NA	NA	NA
12304	Hackberry	Celtis occidentalis	Buffalo	New York	-78.847553	42.90009397	569 High St	0	Ellicott	naturally_occurring	Buffalo	NA	NA	NA	NA	NA	NA	NA	NA	NA	NA	NA	NA	NA	NA	NA	NA
14447	Vacant	NA	Buffalo	New York	-78.85650715	42.87856504	487 Division St South	0	Ellicott	no_info	Buffalo	NA	NA	NA	NA	NA	NA	NA	NA	NA	NA	NA	NA	NA	NA	NA	NA
9077	Amur maple	Acer ginnala	Buffalo	New York	-78.84996075	42.88136414	652 Clinton St	0	Ellicott	introduced	Buffalo	NA	NA	NA	NA	NA	NA	NA	NA	NA	NA	NA	NA	NA	NA	NA	NA
97863	Littleleaf linden	Tilia cordata	Buffalo	New York	-78.80599843	42.84775445	161 Cazenovia St	Cazenovia	South	introduced	Buffalo	NA	NA	NA	NA	NA	NA	NA	NA	NA	NA	NA	NA	NA	NA	NA	NA
4582	Callery pear	Pyrus calleryana	Buffalo	New York	-78.8332198	42.89415959	1125 Broadway St	0	Fillmore	introduced	Buffalo	NA	NA	NA	NA	NA	NA	NA	NA	NA	NA	NA	NA	NA	NA	NA	NA
13620	Vacant	NA	Buffalo	New York	-78.85193077	42.88190557	604 Clinton St	0	Ellicott	no_info	Buffalo	NA	NA	NA	NA	NA	NA	NA	NA	NA	NA	NA	NA	NA	NA	NA	NA
10995	Swamp white oak	Quercus bicolor	Buffalo	New York	-78.86276293	42.90088342	1021 Michigan Av	0	Ellicott	naturally_occurring	Buffalo	NA	NA	NA	NA	NA	NA	NA	NA	NA	NA	NA	NA	NA	NA	NA	NA
22456	Vacant	NA	Buffalo	New York	-78.83650586	42.91039405	67 French St	0	Masten	no_info	Buffalo	NA	NA	NA	NA	NA	NA	NA	NA	NA	NA	NA	NA	NA	NA	NA	NA
1908	Ivory silk lilac	Syringa reticulata	Buffalo	New York	-78.81804723	42.8988731	88 Schutrum St	0	Fillmore	introduced	Buffalo	NA	NA	NA	NA	NA	NA	NA	NA	NA	NA	NA	NA	NA	NA	NA	NA
4728	Species maple	Acer	Buffalo	New York	-78.83177372	42.88951254	495 Paderewski Dr	0	Fillmore	no_info	Buffalo	NA	NA	NA	NA	NA	NA	NA	NA	NA	NA	NA	NA	NA	NA	NA	NA
96774	Austrian pine	Pinus nigra	Buffalo	New York	-78.86551782	42.93255513	2182 Delaware Av	Delaware	Delaware	introduced	Buffalo	NA	NA	NA	NA	NA	NA	NA	NA	NA	NA	NA	NA	NA	NA	NA	NA
11275	Vacant	NA	Buffalo	New York	-78.85771532	42.90114909	242 Orange St	0	Ellicott	no_info	Buffalo	NA	NA	NA	NA	NA	NA	NA	NA	NA	NA	NA	NA	NA	NA	NA	NA
18691	American hophornbeam	Ostrya virginiana	Buffalo	New York	-78.89875914	42.95606912	18 Henrietta Av	0	North	naturally_occurring	Buffalo	NA	NA	NA	NA	NA	NA	NA	NA	NA	NA	NA	NA	NA	NA	NA	NA
22605	Vacant	NA	Buffalo	New York	-78.88295254	42.89132664	270 Niagara St	0	Fillmore	no_info	Buffalo	NA	NA	NA	NA	NA	NA	NA	NA	NA	NA	NA	NA	NA	NA	NA	NA
17463	Vacant	NA	Buffalo	New York	-78.86127522	42.86931163	222 Mackinaw St	0	Fillmore	no_info	Buffalo	NA	NA	NA	NA	NA	NA	NA	NA	NA	NA	NA	NA	NA	NA	NA	NA
89900	Kwanzan cherry	Prunus serrulata	Buffalo	New York	-78.80288568	42.86867826	241 Willett St	0	Lovejoy	introduced	Buffalo	NA	NA	NA	NA	NA	NA	NA	NA	NA	NA	NA	NA	NA	NA	NA	NA
12209	Vacant	NA	Buffalo	New York	-78.84702933	42.90244771	636 Sherman St	0	Ellicott	no_info	Buffalo	NA	NA	NA	NA	NA	NA	NA	NA	NA	NA	NA	NA	NA	NA	NA	NA
10004	Vacant	NA	Buffalo	New York	-78.84966069	42.90929136	443 Riley St	0	Ellicott	no_info	Buffalo	NA	NA	NA	NA	NA	NA	NA	NA	NA	NA	NA	NA	NA	NA	NA	NA
10301	Vacant	NA	Buffalo	New York	-78.84632038	42.90732417	523 Northampton St	0	Ellicott	no_info	Buffalo	NA	NA	NA	NA	NA	NA	NA	NA	NA	NA	NA	NA	NA	NA	NA	NA
97841	Species magnolia	Magnolia	Buffalo	New York	-78.80587293	42.84666817	161 Cazenovia St	Cazenovia	South	no_info	Buffalo	NA	NA	NA	NA	NA	NA	NA	NA	NA	NA	NA	NA	NA	NA	NA	NA
22064	Vacant	NA	Buffalo	New York	-78.83261319	42.92167098	661 Delavan Ave East	0	Masten	no_info	Buffalo	NA	NA	NA	NA	NA	NA	NA	NA	NA	NA	NA	NA	NA	NA	NA	NA
16829	London planetree	Platanus acerifolia	Buffalo	New York	-78.82416881	42.90557671	73 Moselle St	0	Fillmore	introduced	Buffalo	NA	NA	NA	NA	NA	NA	NA	NA	NA	NA	NA	NA	NA	NA	NA	NA
11051	Accolade cherry	Prunus sargentii	Buffalo	New York	-78.85859716	42.90669742	174 Southampton St	0	Ellicott	introduced	Buffalo	NA	NA	NA	NA	NA	NA	NA	NA	NA	NA	NA	NA	NA	NA	NA	NA
9024	Scotch elm	Ulmus glabra	Buffalo	New York	-78.84989146	42.88747699	273 Watson St	0	Ellicott	introduced	Buffalo	NA	NA	NA	NA	NA	NA	NA	NA	NA	NA	NA	NA	NA	NA	NA	NA
1555	Vacant	NA	Buffalo	New York	-78.84096979	42.88998818	210 Paderewski Dr	0	Fillmore	no_info	Buffalo	NA	NA	NA	NA	NA	NA	NA	NA	NA	NA	NA	NA	NA	NA	NA	NA
15630	Vacant	NA	Buffalo	New York	-78.86441665	42.89037855	101 Ash St	0	Ellicott	no_info	Buffalo	NA	NA	NA	NA	NA	NA	NA	NA	NA	NA	NA	NA	NA	NA	NA	NA
22154	Littleleaf linden	Tilia cordata	Buffalo	New York	-78.82380525	42.91947312	180 Wyoming Av	0	Masten	introduced	Buffalo	NA	NA	NA	NA	NA	NA	NA	NA	NA	NA	NA	NA	NA	NA	NA	NA
11258	Vacant	NA	Buffalo	New York	-78.85749304	42.90141956	251 Orange St	0	Ellicott	no_info	Buffalo	NA	NA	NA	NA	NA	NA	NA	NA	NA	NA	NA	NA	NA	NA	NA	NA
9186	Vacant	NA	Buffalo	New York	-78.84870052	42.882798	237 Emslie St	0	Fillmore	no_info	Buffalo	NA	NA	NA	NA	NA	NA	NA	NA	NA	NA	NA	NA	NA	NA	NA	NA
24378	Vacant	NA	Buffalo	New York	-78.84119522	42.90838022	47 Girard Pl	0	Ellicott	no_info	Buffalo	NA	NA	NA	NA	NA	NA	NA	NA	NA	NA	NA	NA	NA	NA	NA	NA
10352	Red maple	Acer rubrum	Buffalo	New York	-78.85280724	42.90657716	34 Gerhardt St	0	Ellicott	naturally_occurring	Buffalo	NA	NA	NA	NA	NA	NA	NA	NA	NA	NA	NA	NA	NA	NA	NA	NA
10661	Crabapple	Malus	Buffalo	New York	-78.86098418	42.90663102	109 Southampton St	0	Ellicott	no_info	Buffalo	NA	NA	NA	NA	NA	NA	NA	NA	NA	NA	NA	NA	NA	NA	NA	NA
1341	Vacant	NA	Buffalo	New York	-78.8170032	42.89962328	112 Hirschbeck St	0	Fillmore	no_info	Buffalo	NA	NA	NA	NA	NA	NA	NA	NA	NA	NA	NA	NA	NA	NA	NA	NA
10096	Vacant	NA	Buffalo	New York	-78.84458873	42.90818192	228 Kingsley St	0	Ellicott	no_info	Buffalo	NA	NA	NA	NA	NA	NA	NA	NA	NA	NA	NA	NA	NA	NA	NA	NA
5545	Species cherry	Prunus	Buffalo	New York	-78.82880182	42.87652529	126 Bushnell St	0	Fillmore	no_info	Buffalo	NA	NA	NA	NA	NA	NA	NA	NA	NA	NA	NA	NA	NA	NA	NA	NA
17744	Vacant	NA	Buffalo	New York	-78.84207608	42.89040515	256 Detroit St	0	Fillmore	no_info	Buffalo	NA	NA	NA	NA	NA	NA	NA	NA	NA	NA	NA	NA	NA	NA	NA	NA
98139	Norway maple	Acer platanoides	Buffalo	New York	-78.87281369	42.93077992	2182 Delaware Av	Delaware	Delaware	introduced	Buffalo	NA	NA	NA	NA	NA	NA	NA	NA	NA	NA	NA	NA	NA	NA	NA	NA
12856	Red maple	Acer rubrum	Buffalo	New York	-78.86466883	42.89064889	108 Ash St	0	Ellicott	naturally_occurring	Buffalo	NA	NA	NA	NA	NA	NA	NA	NA	NA	NA	NA	NA	NA	NA	NA	NA
1913	Vacant	NA	Buffalo	New York	-78.83172304	42.89873689	151 Rother Av	0	Fillmore	no_info	Buffalo	NA	NA	NA	NA	NA	NA	NA	NA	NA	NA	NA	NA	NA	NA	NA	NA
22079	Vacant	NA	Buffalo	New York	-78.83403111	42.92170219	619 Delavan Ave East	0	Masten	no_info	Buffalo	NA	NA	NA	NA	NA	NA	NA	NA	NA	NA	NA	NA	NA	NA	NA	NA
17481	Vacant	NA	Buffalo	New York	-78.86251414	42.86837586	133 Vincennes St	0	Fillmore	no_info	Buffalo	NA	NA	NA	NA	NA	NA	NA	NA	NA	NA	NA	NA	NA	NA	NA	NA
18547	Norway maple	Acer platanoides	Buffalo	New York	-78.87810965	42.88221845	58 Franklin St	0	Fillmore	introduced	Buffalo	NA	NA	NA	NA	NA	NA	NA	NA	NA	NA	NA	NA	NA	NA	NA	NA
2726	Vacant	NA	Buffalo	New York	-78.84339332	42.89450907	85 Guilford St	0	Fillmore	no_info	Buffalo	NA	NA	NA	NA	NA	NA	NA	NA	NA	NA	NA	NA	NA	NA	NA	NA
96696	Honeylocust	Gleditsia triacanthos	Buffalo	New York	-78.86631811	42.93048783	2182 Delaware Av	Delaware	Delaware	introduced	Buffalo	NA	NA	NA	NA	NA	NA	NA	NA	NA	NA	NA	NA	NA	NA	NA	NA
5691	Vacant	NA	Buffalo	New York	-78.81904534	42.89513732	64 Deshler St	0	Fillmore	no_info	Buffalo	NA	NA	NA	NA	NA	NA	NA	NA	NA	NA	NA	NA	NA	NA	NA	NA
7387	Littleleaf linden	Tilia cordata	Buffalo	New York	-78.87773154	42.87577283	111 Main St	0	Fillmore	introduced	Buffalo	NA	NA	NA	NA	NA	NA	NA	NA	NA	NA	NA	NA	NA	NA	NA	NA
3296	Honeylocust	Gleditsia triacanthos	Buffalo	New York	-78.86728433	42.89605988	570 Oak St North	0	Ellicott	introduced	Buffalo	NA	NA	NA	NA	NA	NA	NA	NA	NA	NA	NA	NA	NA	NA	NA	NA
9424	Vacant	NA	Buffalo	New York	-78.85028231	42.90542653	463 Dodge St	0	Ellicott	no_info	Buffalo	NA	NA	NA	NA	NA	NA	NA	NA	NA	NA	NA	NA	NA	NA	NA	NA
14050	Vacant	NA	Buffalo	New York	-78.85738881	42.90379989	188 North St East	0	Ellicott	no_info	Buffalo	NA	NA	NA	NA	NA	NA	NA	NA	NA	NA	NA	NA	NA	NA	NA	NA
18131	Stump	NA	Buffalo	New York	-78.83133865	42.9121244	912 Glenwood Av	0	Masten	no_info	Buffalo	NA	NA	NA	NA	NA	NA	NA	NA	NA	NA	NA	NA	NA	NA	NA	NA
79606	Vacant	NA	Buffalo	New York	-78.80726704	42.8963079	419 Ideal St	0	Lovejoy	no_info	Buffalo	NA	NA	NA	NA	NA	NA	NA	NA	NA	NA	NA	NA	NA	NA	NA	NA
5786	Bloodgood london planetree	Platanus acerifolia	Buffalo	New York	-78.85712892	42.89837569	319 Carlton St	0	Ellicott	introduced	Buffalo	NA	NA	NA	NA	NA	NA	NA	NA	NA	NA	NA	NA	NA	NA	NA	NA
2406	Vacant	NA	Buffalo	New York	-78.81628086	42.90738512	102 Goembel Av	0	Fillmore	no_info	Buffalo	NA	NA	NA	NA	NA	NA	NA	NA	NA	NA	NA	NA	NA	NA	NA	NA
6210	Hedge maple	Acer campestre	Buffalo	New York	-78.83387478	42.87791814	14 Clemo St	0	Fillmore	introduced	Buffalo	NA	NA	NA	NA	NA	NA	NA	NA	NA	NA	NA	NA	NA	NA	NA	NA
23546	Vacant	NA	Buffalo	New York	-78.82126441	42.911028	51 Nevada Av	0	Fillmore	no_info	Buffalo	NA	NA	NA	NA	NA	NA	NA	NA	NA	NA	NA	NA	NA	NA	NA	NA
15505	Skyline honeylocust	Gleditsia triacanthos	Buffalo	New York	-78.88760418	42.89460453	104 Maryland St	0	Ellicott	introduced	Buffalo	NA	NA	NA	NA	NA	NA	NA	NA	NA	NA	NA	NA	NA	NA	NA	NA
9143	Common horsechestnut	Aesculus hippocastanum	Buffalo	New York	-78.85096014	42.88480024	545 William St	0	Ellicott	introduced	Buffalo	NA	NA	NA	NA	NA	NA	NA	NA	NA	NA	NA	NA	NA	NA	NA	NA
17376	Vacant	NA	Buffalo	New York	-78.83171214	42.89938961	173 Rother Av	0	Fillmore	no_info	Buffalo	NA	NA	NA	NA	NA	NA	NA	NA	NA	NA	NA	NA	NA	NA	NA	NA
9815	Vacant	NA	Buffalo	New York	-78.86106843	42.86901673	193 Alabama St	0	Fillmore	no_info	Buffalo	NA	NA	NA	NA	NA	NA	NA	NA	NA	NA	NA	NA	NA	NA	NA	NA
10589	Vacant	NA	Buffalo	New York	-78.84798009	42.883889	18 Krettner St	0	Ellicott	no_info	Buffalo	NA	NA	NA	NA	NA	NA	NA	NA	NA	NA	NA	NA	NA	NA	NA	NA
15869	Silver maple	Acer saccharinum	Buffalo	New York	-78.82190906	42.83797523	233 Okell St	0	South	naturally_occurring	Buffalo	NA	NA	NA	NA	NA	NA	NA	NA	NA	NA	NA	NA	NA	NA	NA	NA
17734	Vacant	NA	Buffalo	New York	-78.82598228	42.89140178	20 Milburn St	0	Fillmore	no_info	Buffalo	NA	NA	NA	NA	NA	NA	NA	NA	NA	NA	NA	NA	NA	NA	NA	NA
4548	Scotch elm	Ulmus glabra	Buffalo	New York	-78.82719974	42.8947162	1283 Broadway St	0	Fillmore	introduced	Buffalo	NA	NA	NA	NA	NA	NA	NA	NA	NA	NA	NA	NA	NA	NA	NA	NA
3498	Vacant	NA	Buffalo	New York	-78.84307388	42.88819544	182 Coit St	0	Fillmore	no_info	Buffalo	NA	NA	NA	NA	NA	NA	NA	NA	NA	NA	NA	NA	NA	NA	NA	NA
55090	Christine buisman elm	Ulmus carpinifolia	Buffalo	New York	-78.87278068	42.92584987	188 Soldiers Pl	0	Delaware	no_info	Buffalo	NA	NA	NA	NA	NA	NA	NA	NA	NA	NA	NA	NA	NA	NA	NA	NA
23304	Vacant	NA	Buffalo	New York	-78.8243567	42.91404493	384 Moselle St	0	Fillmore	no_info	Buffalo	NA	NA	NA	NA	NA	NA	NA	NA	NA	NA	NA	NA	NA	NA	NA	NA
5492	Vacant	NA	Buffalo	New York	-78.83240626	42.87827771	43 Laux St	0	Fillmore	no_info	Buffalo	NA	NA	NA	NA	NA	NA	NA	NA	NA	NA	NA	NA	NA	NA	NA	NA
22615	Norway spruce	Picea abies	Buffalo	New York	-78.82449523	42.92791043	482 Wyoming Av	0	Masten	introduced	Buffalo	NA	NA	NA	NA	NA	NA	NA	NA	NA	NA	NA	NA	NA	NA	NA	NA
9947	Vacant	NA	Buffalo	New York	-78.84713475	42.90933836	514 Riley St	0	Ellicott	no_info	Buffalo	NA	NA	NA	NA	NA	NA	NA	NA	NA	NA	NA	NA	NA	NA	NA	NA
4320	Littleleaf linden	Tilia cordata	Buffalo	New York	-78.84256712	42.90173352	29 Rich St	0	Fillmore	introduced	Buffalo	NA	NA	NA	NA	NA	NA	NA	NA	NA	NA	NA	NA	NA	NA	NA	NA
8843	Vacant	NA	Buffalo	New York	-78.84785618	42.89025749	253 Krettner St	0	Ellicott	no_info	Buffalo	NA	NA	NA	NA	NA	NA	NA	NA	NA	NA	NA	NA	NA	NA	NA	NA
4461	Vacant	NA	Buffalo	New York	-78.85398443	42.8827949	278 Jefferson Av	0	Ellicott	no_info	Buffalo	NA	NA	NA	NA	NA	NA	NA	NA	NA	NA	NA	NA	NA	NA	NA	NA
1957	Crabapple	Malus	Buffalo	New York	-78.82162356	42.8979964	55 Empire St	0	Fillmore	no_info	Buffalo	NA	NA	NA	NA	NA	NA	NA	NA	NA	NA	NA	NA	NA	NA	NA	NA
14004	Norway maple	Acer platanoides	Buffalo	New York	-78.85434188	42.9039346	224 Best St	0	Ellicott	introduced	Buffalo	NA	NA	NA	NA	NA	NA	NA	NA	NA	NA	NA	NA	NA	NA	NA	NA
4587	Callery pear	Pyrus calleryana	Buffalo	New York	-78.83337782	42.89413078	1119 Broadway St	0	Fillmore	introduced	Buffalo	NA	NA	NA	NA	NA	NA	NA	NA	NA	NA	NA	NA	NA	NA	NA	NA
4124	Vacant	NA	Buffalo	New York	-78.84997837	42.88393992	144 Watson St	0	Ellicott	no_info	Buffalo	NA	NA	NA	NA	NA	NA	NA	NA	NA	NA	NA	NA	NA	NA	NA	NA
1878	Ivory silk lilac	Syringa reticulata	Buffalo	New York	-78.81801311	42.90033154	138 Schutrum St	0	Fillmore	introduced	Buffalo	NA	NA	NA	NA	NA	NA	NA	NA	NA	NA	NA	NA	NA	NA	NA	NA
11022	Common horsechestnut	Aesculus hippocastanum	Buffalo	New York	-78.85637794	42.90753077	298 Northampton St	0	Ellicott	introduced	Buffalo	NA	NA	NA	NA	NA	NA	NA	NA	NA	NA	NA	NA	NA	NA	NA	NA
13492	Vacant	NA	Buffalo	New York	-78.85298528	42.89079499	380 Madison St	0	Ellicott	no_info	Buffalo	NA	NA	NA	NA	NA	NA	NA	NA	NA	NA	NA	NA	NA	NA	NA	NA
7916	Hedge maple	Acer campestre	Buffalo	New York	-78.85673634	42.86878544	336 Katherine St	0	Fillmore	introduced	Buffalo	NA	NA	NA	NA	NA	NA	NA	NA	NA	NA	NA	NA	NA	NA	NA	NA
15731	American (basswood) linden	Tilia americana	Buffalo	New York	-78.86187628	42.88737717	294 Cedar St	0	Ellicott	naturally_occurring	Buffalo	NA	NA	NA	NA	NA	NA	NA	NA	NA	NA	NA	NA	NA	NA	NA	NA
20340	Musashino zelkova	Zelkova serrata	Buffalo	New York	-78.88209598	42.87913221	294 Erie St	0	Fillmore	introduced	Buffalo	NA	NA	NA	NA	NA	NA	NA	NA	NA	NA	NA	NA	NA	NA	NA	NA
14292	Vacant	NA	Buffalo	New York	-78.86373266	42.89476906	61 Maple St	0	Ellicott	no_info	Buffalo	NA	NA	NA	NA	NA	NA	NA	NA	NA	NA	NA	NA	NA	NA	NA	NA
12109	Vacant	NA	Buffalo	New York	-78.86757502	42.90029119	796 Ellicott St	0	Ellicott	no_info	Buffalo	NA	NA	NA	NA	NA	NA	NA	NA	NA	NA	NA	NA	NA	NA	NA	NA
6012	Vacant	NA	Buffalo	New York	-78.84975079	42.87982497	683 Eagle St	0	Ellicott	no_info	Buffalo	NA	NA	NA	NA	NA	NA	NA	NA	NA	NA	NA	NA	NA	NA	NA	NA
95784	Northern red oak	Quercus rubra	Buffalo	New York	-78.80555709	42.84772687	161 Cazenovia St	Cazenovia	South	naturally_occurring	Buffalo	NA	NA	NA	NA	NA	NA	NA	NA	NA	NA	NA	NA	NA	NA	NA	NA
3269	Thornless honeylocust	Gleditsia triacanthos	Buffalo	New York	-78.86718461	42.89598158	511 Oak St North	0	Ellicott	introduced	Buffalo	NA	NA	NA	NA	NA	NA	NA	NA	NA	NA	NA	NA	NA	NA	NA	NA
12887	Littleleaf linden	Tilia cordata	Buffalo	New York	-78.85865702	42.88943942	297 Pratt St	0	Ellicott	introduced	Buffalo	NA	NA	NA	NA	NA	NA	NA	NA	NA	NA	NA	NA	NA	NA	NA	NA
102227	Silver maple	Acer saccharinum	Buffalo	New York	-78.83719777	42.90408113	175 Parade Ave North	Mlk jr.	Masten	naturally_occurring	Buffalo	NA	NA	NA	NA	NA	NA	NA	NA	NA	NA	NA	NA	NA	NA	NA	NA
18662	Vacant	NA	Buffalo	New York	-78.9017442	42.95758266	114 Henrietta Av	0	North	no_info	Buffalo	NA	NA	NA	NA	NA	NA	NA	NA	NA	NA	NA	NA	NA	NA	NA	NA
2127	Vacant	NA	Buffalo	New York	-78.82599215	42.89249142	70 Milburn St	0	Fillmore	no_info	Buffalo	NA	NA	NA	NA	NA	NA	NA	NA	NA	NA	NA	NA	NA	NA	NA	NA
15573	English oak	Quercus robur	Buffalo	New York	-78.88261016	42.89280124	136 Prospect Av	0	Fillmore	introduced	Buffalo	NA	NA	NA	NA	NA	NA	NA	NA	NA	NA	NA	NA	NA	NA	NA	NA
3058	Common horsechestnut	Aesculus hippocastanum	Buffalo	New York	-78.83170787	42.90820535	195 Fougeron St	0	Fillmore	introduced	Buffalo	NA	NA	NA	NA	NA	NA	NA	NA	NA	NA	NA	NA	NA	NA	NA	NA
4964	Littleleaf linden	Tilia cordata	Buffalo	New York	-78.85285765	42.88280099	83 Madison St	0	Ellicott	introduced	Buffalo	NA	NA	NA	NA	NA	NA	NA	NA	NA	NA	NA	NA	NA	NA	NA	NA
10055	Vacant	NA	Buffalo	New York	-78.85016143	42.90822934	100 Kingsley St	0	Ellicott	no_info	Buffalo	NA	NA	NA	NA	NA	NA	NA	NA	NA	NA	NA	NA	NA	NA	NA	NA
15935	Norway maple	Acer platanoides	Buffalo	New York	-78.88278997	42.90144738	360 Pennsylvania St	0	Niagara	introduced	Buffalo	NA	NA	NA	NA	NA	NA	NA	NA	NA	NA	NA	NA	NA	NA	NA	NA
13219	Vacant	NA	Buffalo	New York	-78.86198717	42.8795424	321 Division St South	0	Ellicott	no_info	Buffalo	NA	NA	NA	NA	NA	NA	NA	NA	NA	NA	NA	NA	NA	NA	NA	NA
7691	Vacant	NA	Buffalo	New York	-78.84584649	42.89240337	28 Fox St	0	Ellicott	no_info	Buffalo	NA	NA	NA	NA	NA	NA	NA	NA	NA	NA	NA	NA	NA	NA	NA	NA
11301	Vacant	NA	Buffalo	New York	-78.85867387	42.90090122	249 Lemon St	0	Ellicott	no_info	Buffalo	NA	NA	NA	NA	NA	NA	NA	NA	NA	NA	NA	NA	NA	NA	NA	NA
22326	Vacant	NA	Buffalo	New York	-78.82435374	42.91520182	26 Wyoming Av	0	Masten	no_info	Buffalo	NA	NA	NA	NA	NA	NA	NA	NA	NA	NA	NA	NA	NA	NA	NA	NA
16616	Vacant	NA	Buffalo	New York	-78.86142633	42.87814813	404 Seneca St	0	Fillmore	no_info	Buffalo	NA	NA	NA	NA	NA	NA	NA	NA	NA	NA	NA	NA	NA	NA	NA	NA
10562	Sweetgum	Liquidambar styraciflua	Buffalo	New York	-78.84834208	42.89381896	94 Johnson St	0	Ellicott	naturally_occurring	Buffalo	NA	NA	NA	NA	NA	NA	NA	NA	NA	NA	NA	NA	NA	NA	NA	NA
99847	Vacant	NA	Buffalo	New York	-78.85884868	42.93946325	414 Parkside Av	Delaware	Delaware	no_info	Buffalo	NA	NA	NA	NA	NA	NA	NA	NA	NA	NA	NA	NA	NA	NA	NA	NA
13591	Littleleaf linden	Tilia cordata	Buffalo	New York	-78.85196181	42.88454443	156 Monroe St	0	Ellicott	introduced	Buffalo	NA	NA	NA	NA	NA	NA	NA	NA	NA	NA	NA	NA	NA	NA	NA	NA
2535	Littleleaf linden	Tilia cordata	Buffalo	New York	-78.82531715	42.90417594	22 St Louis St	0	Fillmore	introduced	Buffalo	NA	NA	NA	NA	NA	NA	NA	NA	NA	NA	NA	NA	NA	NA	NA	NA
55118	Christine buisman elm	Ulmus carpinifolia	Buffalo	New York	-78.87333254	42.92481369	175 Chapin Pkwy East	0	Delaware	no_info	Buffalo	NA	NA	NA	NA	NA	NA	NA	NA	NA	NA	NA	NA	NA	NA	NA	NA
9950	Vacant	NA	Buffalo	New York	-78.84656546	42.90932767	532 Riley St	0	Ellicott	no_info	Buffalo	NA	NA	NA	NA	NA	NA	NA	NA	NA	NA	NA	NA	NA	NA	NA	NA
8255	Vacant	NA	Buffalo	New York	-78.84572058	42.89274322	41 Fox St	0	Fillmore	no_info	Buffalo	NA	NA	NA	NA	NA	NA	NA	NA	NA	NA	NA	NA	NA	NA	NA	NA
17974	Red maple	Acer rubrum	Buffalo	New York	-78.8780647	42.90089341	145 Mariner St	0	Fillmore	naturally_occurring	Buffalo	NA	NA	NA	NA	NA	NA	NA	NA	NA	NA	NA	NA	NA	NA	NA	NA
17525	Crimson king maple	Acer platanoides	Buffalo	New York	-78.86302531	42.86674357	67 Republic St	0	Fillmore	introduced	Buffalo	NA	NA	NA	NA	NA	NA	NA	NA	NA	NA	NA	NA	NA	NA	NA	NA
7086	Bloodgood london planetree	Platanus acerifolia	Buffalo	New York	-78.85937337	42.86735812	125 Hamburg St	0	Fillmore	introduced	Buffalo	NA	NA	NA	NA	NA	NA	NA	NA	NA	NA	NA	NA	NA	NA	NA	NA
16520	Crimson king maple	Acer platanoides	Buffalo	New York	-78.86758422	42.88470158	77 William St	0	Ellicott	introduced	Buffalo	NA	NA	NA	NA	NA	NA	NA	NA	NA	NA	NA	NA	NA	NA	NA	NA
10923	Ivory silk lilac	Syringa reticulata	Buffalo	New York	-78.861714	42.90136341	312 Maple St	0	Ellicott	introduced	Buffalo	NA	NA	NA	NA	NA	NA	NA	NA	NA	NA	NA	NA	NA	NA	NA	NA
97892	Northern red oak	Quercus rubra	Buffalo	New York	-78.80518372	42.84803519	161 Cazenovia St	Cazenovia	South	naturally_occurring	Buffalo	NA	NA	NA	NA	NA	NA	NA	NA	NA	NA	NA	NA	NA	NA	NA	NA
22467	Vacant	NA	Buffalo	New York	-78.83501689	42.91038396	101 French St	0	Masten	no_info	Buffalo	NA	NA	NA	NA	NA	NA	NA	NA	NA	NA	NA	NA	NA	NA	NA	NA
20188	Norway maple	Acer platanoides	Buffalo	New York	-78.87395196	42.8827535	333 Washington St	0	Ellicott	introduced	Buffalo	NA	NA	NA	NA	NA	NA	NA	NA	NA	NA	NA	NA	NA	NA	NA	NA
24349	Vacant	NA	Buffalo	New York	-78.84207845	42.90927033	651 Riley St	0	Ellicott	no_info	Buffalo	NA	NA	NA	NA	NA	NA	NA	NA	NA	NA	NA	NA	NA	NA	NA	NA
948	Vacant	NA	Buffalo	New York	-78.82008906	42.89725995	38 Liddell St	0	Fillmore	no_info	Buffalo	NA	NA	NA	NA	NA	NA	NA	NA	NA	NA	NA	NA	NA	NA	NA	NA
9469	Littleleaf linden	Tilia cordata	Buffalo	New York	-78.8459086	42.90539378	59 Linden Park	0	Ellicott	introduced	Buffalo	NA	NA	NA	NA	NA	NA	NA	NA	NA	NA	NA	NA	NA	NA	NA	NA
5164	Vacant	NA	Buffalo	New York	-78.82271464	42.8949956	120 Peck St	0	Fillmore	no_info	Buffalo	NA	NA	NA	NA	NA	NA	NA	NA	NA	NA	NA	NA	NA	NA	NA	NA
3934	Silver maple	Acer saccharinum	Buffalo	New York	-78.8419816	42.89067804	263 Detroit St	0	Fillmore	naturally_occurring	Buffalo	NA	NA	NA	NA	NA	NA	NA	NA	NA	NA	NA	NA	NA	NA	NA	NA
17003	Vacant	NA	Buffalo	New York	-78.83263303	42.89753412	174 Stanislaus St	0	Fillmore	no_info	Buffalo	NA	NA	NA	NA	NA	NA	NA	NA	NA	NA	NA	NA	NA	NA	NA	NA
15861	Norway maple	Acer platanoides	Buffalo	New York	-78.83333571	42.88151004	40 Lyman St	0	Fillmore	introduced	Buffalo	NA	NA	NA	NA	NA	NA	NA	NA	NA	NA	NA	NA	NA	NA	NA	NA
15033	Freeman maple	Acer freemanii	Buffalo	New York	-78.85938626	42.89086102	352 Pratt St	0	Ellicott	naturally_occurring	Buffalo	NA	NA	NA	NA	NA	NA	NA	NA	NA	NA	NA	NA	NA	NA	NA	NA
108225	Vacant	NA	Buffalo	New York	-78.89371937	42.9426278	46 Joslyn Pl	0	North	no_info	Buffalo	NA	NA	NA	NA	NA	NA	NA	NA	NA	NA	NA	NA	NA	NA	NA	NA
15061	Vacant	NA	Buffalo	New York	-78.85882317	42.88948152	302 Pratt St	0	Ellicott	no_info	Buffalo	NA	NA	NA	NA	NA	NA	NA	NA	NA	NA	NA	NA	NA	NA	NA	NA
18453	Norway maple	Acer platanoides	Buffalo	New York	-78.87375579	42.89472178	367 Franklin St	0	Fillmore	introduced	Buffalo	NA	NA	NA	NA	NA	NA	NA	NA	NA	NA	NA	NA	NA	NA	NA	NA
3116	London planetree	Platanus acerifolia	Buffalo	New York	-78.8273168	42.90618604	90 Barthel St	0	Fillmore	introduced	Buffalo	NA	NA	NA	NA	NA	NA	NA	NA	NA	NA	NA	NA	NA	NA	NA	NA
1430	Vacant	NA	Buffalo	New York	-78.82091194	42.89749594	47 Koons Av	0	Fillmore	no_info	Buffalo	NA	NA	NA	NA	NA	NA	NA	NA	NA	NA	NA	NA	NA	NA	NA	NA
161	Vacant	NA	Buffalo	New York	-78.82795884	42.90242076	41 Howlett St	0	Fillmore	no_info	Buffalo	NA	NA	NA	NA	NA	NA	NA	NA	NA	NA	NA	NA	NA	NA	NA	NA
13963	Vacant	NA	Buffalo	New York	-78.8582715	42.9100921	175 Laurel St	0	Ellicott	no_info	Buffalo	NA	NA	NA	NA	NA	NA	NA	NA	NA	NA	NA	NA	NA	NA	NA	NA
6645	Ivory silk lilac	Syringa reticulata	Buffalo	New York	-78.86506871	42.86494763	40 South St	0	Fillmore	introduced	Buffalo	NA	NA	NA	NA	NA	NA	NA	NA	NA	NA	NA	NA	NA	NA	NA	NA
3241	Vacant	NA	Buffalo	New York	-78.84125017	42.89906567	230 Strauss St	0	Fillmore	no_info	Buffalo	NA	NA	NA	NA	NA	NA	NA	NA	NA	NA	NA	NA	NA	NA	NA	NA
8373	Vacant	NA	Buffalo	New York	-78.84503066	42.89009181	246 Shumway St	0	Fillmore	no_info	Buffalo	NA	NA	NA	NA	NA	NA	NA	NA	NA	NA	NA	NA	NA	NA	NA	NA
10251	Vacant	NA	Buffalo	New York	-78.8474714	42.90742682	524 Northampton St	0	Ellicott	no_info	Buffalo	NA	NA	NA	NA	NA	NA	NA	NA	NA	NA	NA	NA	NA	NA	NA	NA
17964	Vacant	NA	Buffalo	New York	-78.8634799	42.90221296	150 North St East	0	Ellicott	no_info	Buffalo	NA	NA	NA	NA	NA	NA	NA	NA	NA	NA	NA	NA	NA	NA	NA	NA
9211	Vacant	NA	Buffalo	New York	-78.8445744	42.90422073	175 Parade Ave North	0	Masten	no_info	Buffalo	NA	NA	NA	NA	NA	NA	NA	NA	NA	NA	NA	NA	NA	NA	NA	NA
1368	Norway maple	Acer platanoides	Buffalo	New York	-78.85934648	42.89851624	262 Carlton St	0	Ellicott	introduced	Buffalo	NA	NA	NA	NA	NA	NA	NA	NA	NA	NA	NA	NA	NA	NA	NA	NA
879	Vacant	NA	Buffalo	New York	-78.83656304	42.89768945	145 Mills St	0	Fillmore	no_info	Buffalo	NA	NA	NA	NA	NA	NA	NA	NA	NA	NA	NA	NA	NA	NA	NA	NA
6019	Vacant	NA	Buffalo	New York	-78.84654977	42.8794225	766 Eagle St	0	Fillmore	no_info	Buffalo	NA	NA	NA	NA	NA	NA	NA	NA	NA	NA	NA	NA	NA	NA	NA	NA
5093	London planetree	Platanus acerifolia	Buffalo	New York	-78.85820257	42.89839618	295 Carlton St	0	Ellicott	introduced	Buffalo	NA	NA	NA	NA	NA	NA	NA	NA	NA	NA	NA	NA	NA	NA	NA	NA
12766	Norway maple	Acer platanoides	Buffalo	New York	-78.84593713	42.88375136	13 Stanton St	0	Fillmore	introduced	Buffalo	NA	NA	NA	NA	NA	NA	NA	NA	NA	NA	NA	NA	NA	NA	NA	NA
90031	Crimson king maple	Acer platanoides	Buffalo	New York	-78.80109466	42.86615404	45 Pontiac St South	0	Lovejoy	introduced	Buffalo	NA	NA	NA	NA	NA	NA	NA	NA	NA	NA	NA	NA	NA	NA	NA	NA
13706	Vacant	NA	Buffalo	New York	-78.86240057	42.90908437	1311 Michigan Av	0	Ellicott	no_info	Buffalo	NA	NA	NA	NA	NA	NA	NA	NA	NA	NA	NA	NA	NA	NA	NA	NA
30847	Vacant	NA	Buffalo	New York	-78.84644564	42.91615126	151 Butler Av	0	Masten	no_info	Buffalo	NA	NA	NA	NA	NA	NA	NA	NA	NA	NA	NA	NA	NA	NA	NA	NA
4125	London planetree	Platanus acerifolia	Buffalo	New York	-78.84998084	42.88386343	144 Watson St	0	Ellicott	introduced	Buffalo	NA	NA	NA	NA	NA	NA	NA	NA	NA	NA	NA	NA	NA	NA	NA	NA
259	Swamp white oak	Quercus bicolor	Buffalo	New York	-78.8579101	42.89849728	300 Carlton St	0	Ellicott	naturally_occurring	Buffalo	NA	NA	NA	NA	NA	NA	NA	NA	NA	NA	NA	NA	NA	NA	NA	NA
9405	Species elm	Ulmus	Buffalo	New York	-78.84802355	42.90574041	528 Dodge St	0	Ellicott	no_info	Buffalo	NA	NA	NA	NA	NA	NA	NA	NA	NA	NA	NA	NA	NA	NA	NA	NA
3282	Vacant	NA	Buffalo	New York	-78.86778438	42.89676278	511 Oak St North	0	Ellicott	no_info	Buffalo	NA	NA	NA	NA	NA	NA	NA	NA	NA	NA	NA	NA	NA	NA	NA	NA
3248	Vacant	NA	Buffalo	New York	-78.842323	42.89824866	213 Reed St	0	Fillmore	no_info	Buffalo	NA	NA	NA	NA	NA	NA	NA	NA	NA	NA	NA	NA	NA	NA	NA	NA
3284	Honeylocust	Gleditsia triacanthos	Buffalo	New York	-78.86770066	42.896716	511 Oak St North	0	Ellicott	introduced	Buffalo	NA	NA	NA	NA	NA	NA	NA	NA	NA	NA	NA	NA	NA	NA	NA	NA
23256	Hedge maple	Acer campestre	Buffalo	New York	-78.82146901	42.92199516	1001 Delavan East	0	Masten	introduced	Buffalo	NA	NA	NA	NA	NA	NA	NA	NA	NA	NA	NA	NA	NA	NA	NA	NA
12662	Vacant	NA	Buffalo	New York	-78.84406432	42.8894612	1018 Smith St	0	Fillmore	no_info	Buffalo	NA	NA	NA	NA	NA	NA	NA	NA	NA	NA	NA	NA	NA	NA	NA	NA
15953	Frontier hybrid elm	Ulmus carpinifolia	Buffalo	New York	-78.88134408	42.90092265	5 St Johns Pl	0	Ellicott	no_info	Buffalo	NA	NA	NA	NA	NA	NA	NA	NA	NA	NA	NA	NA	NA	NA	NA	NA
21166	Littleleaf linden	Tilia cordata	Buffalo	New York	-78.88595119	42.89636602	294 Prospect Av	0	Ellicott	introduced	Buffalo	NA	NA	NA	NA	NA	NA	NA	NA	NA	NA	NA	NA	NA	NA	NA	NA
15314	Northern red oak	Quercus rubra	Buffalo	New York	-78.88234088	42.89924354	331 Hudson St	0	Fillmore	naturally_occurring	Buffalo	NA	NA	NA	NA	NA	NA	NA	NA	NA	NA	NA	NA	NA	NA	NA	NA
16258	Common horsechestnut	Aesculus hippocastanum	Buffalo	New York	-78.88413037	42.89458918	211 Prospect Av	0	Ellicott	introduced	Buffalo	NA	NA	NA	NA	NA	NA	NA	NA	NA	NA	NA	NA	NA	NA	NA	NA
24507	Silver maple	Acer saccharinum	Buffalo	New York	-78.824364	42.92848863	123 Mapleridge Av	0	Masten	naturally_occurring	Buffalo	NA	NA	NA	NA	NA	NA	NA	NA	NA	NA	NA	NA	NA	NA	NA	NA
4058	Vacant	NA	Buffalo	New York	-78.84408145	42.88699407	932 Smith St	0	Fillmore	no_info	Buffalo	NA	NA	NA	NA	NA	NA	NA	NA	NA	NA	NA	NA	NA	NA	NA	NA
12266	Norway maple	Acer platanoides	Buffalo	New York	-78.85811709	42.89990961	289 High St	0	Ellicott	introduced	Buffalo	NA	NA	NA	NA	NA	NA	NA	NA	NA	NA	NA	NA	NA	NA	NA	NA
14475	Vacant	NA	Buffalo	New York	-78.8573389	42.87861656	493 Swan St	0	Ellicott	no_info	Buffalo	NA	NA	NA	NA	NA	NA	NA	NA	NA	NA	NA	NA	NA	NA	NA	NA
12147	Vacant	NA	Buffalo	New York	-78.85604219	42.90936118	275 Riley St	0	Ellicott	no_info	Buffalo	NA	NA	NA	NA	NA	NA	NA	NA	NA	NA	NA	NA	NA	NA	NA	NA
525	Vacant	NA	Buffalo	New York	-78.83931966	42.8801012	254 Fillmore Av	0	Fillmore	no_info	Buffalo	NA	NA	NA	NA	NA	NA	NA	NA	NA	NA	NA	NA	NA	NA	NA	NA
7896	Vacant	NA	Buffalo	New York	-78.85655181	42.87082168	15 Red Jacket St	0	Fillmore	no_info	Buffalo	NA	NA	NA	NA	NA	NA	NA	NA	NA	NA	NA	NA	NA	NA	NA	NA
24435	Vacant	NA	Buffalo	New York	-78.82419412	42.9293317	535 Wyoming Av	0	Masten	no_info	Buffalo	NA	NA	NA	NA	NA	NA	NA	NA	NA	NA	NA	NA	NA	NA	NA	NA
14684	Vacant	NA	Buffalo	New York	-78.86119233	42.89989053	238 Mulberry St	0	Ellicott	no_info	Buffalo	NA	NA	NA	NA	NA	NA	NA	NA	NA	NA	NA	NA	NA	NA	NA	NA
97934	Black willow	Salix nigra	Buffalo	New York	-78.80448601	42.84554141	161 Cazenovia St	Cazenovia	South	naturally_occurring	Buffalo	NA	NA	NA	NA	NA	NA	NA	NA	NA	NA	NA	NA	NA	NA	NA	NA
10101	Vacant	NA	Buffalo	New York	-78.84549199	42.90818765	228 Kingsley St	0	Ellicott	no_info	Buffalo	NA	NA	NA	NA	NA	NA	NA	NA	NA	NA	NA	NA	NA	NA	NA	NA
21231	Winter king hawthorn	Crataegus viridis	Buffalo	New York	-78.88754876	42.89471614	134 Maryland St	0	Ellicott	introduced	Buffalo	NA	NA	NA	NA	NA	NA	NA	NA	NA	NA	NA	NA	NA	NA	NA	NA
10042	Vacant	NA	Buffalo	New York	-78.85101775	42.90825889	86 Kingsley St	0	Ellicott	no_info	Buffalo	NA	NA	NA	NA	NA	NA	NA	NA	NA	NA	NA	NA	NA	NA	NA	NA
18254	Littleleaf linden	Tilia cordata	Buffalo	New York	-78.86928467	42.8983047	899 Washington St	0	Ellicott	introduced	Buffalo	NA	NA	NA	NA	NA	NA	NA	NA	NA	NA	NA	NA	NA	NA	NA	NA
98126	Norway maple	Acer platanoides	Buffalo	New York	-78.87321716	42.93056319	2182 Delaware Av	Delaware	Delaware	introduced	Buffalo	NA	NA	NA	NA	NA	NA	NA	NA	NA	NA	NA	NA	NA	NA	NA	NA
2949	Littleleaf linden	Tilia cordata	Buffalo	New York	-78.82581248	42.91037515	350 French St	0	Fillmore	introduced	Buffalo	NA	NA	NA	NA	NA	NA	NA	NA	NA	NA	NA	NA	NA	NA	NA	NA
14742	Ivory silk lilac	Syringa reticulata	Buffalo	New York	-78.84297176	42.90365914	681 Best St	0	Fillmore	introduced	Buffalo	NA	NA	NA	NA	NA	NA	NA	NA	NA	NA	NA	NA	NA	NA	NA	NA
11385	Vacant	NA	Buffalo	New York	-78.87287694	42.88265676	149 Ellicott St	0	Ellicott	no_info	Buffalo	NA	NA	NA	NA	NA	NA	NA	NA	NA	NA	NA	NA	NA	NA	NA	NA
4285	Vacant	NA	Buffalo	New York	-78.84267521	42.90281161	68 Rich St	0	Fillmore	no_info	Buffalo	NA	NA	NA	NA	NA	NA	NA	NA	NA	NA	NA	NA	NA	NA	NA	NA
20217	Laevis serviceberry	Amelanchier laevis	Buffalo	New York	-78.87471497	42.88294775	324 Main St	0	Ellicott	naturally_occurring	Buffalo	NA	NA	NA	NA	NA	NA	NA	NA	NA	NA	NA	NA	NA	NA	NA	NA
13558	Vacant	NA	Buffalo	New York	-78.85197272	42.88759732	51 Peckham St	0	Ellicott	no_info	Buffalo	NA	NA	NA	NA	NA	NA	NA	NA	NA	NA	NA	NA	NA	NA	NA	NA
94512	Vacant	NA	Buffalo	New York	-78.8206245	42.85094997	718 Mckinley Pkwy	0	South	no_info	Buffalo	NA	NA	NA	NA	NA	NA	NA	NA	NA	NA	NA	NA	NA	NA	NA	NA
8169	Vacant	NA	Buffalo	New York	-78.8483501	42.89503928	146 Johnson St	0	Ellicott	no_info	Buffalo	NA	NA	NA	NA	NA	NA	NA	NA	NA	NA	NA	NA	NA	NA	NA	NA
24341	Vacant	NA	Buffalo	New York	-78.83987865	42.90931438	710 Riley St	0	Ellicott	no_info	Buffalo	NA	NA	NA	NA	NA	NA	NA	NA	NA	NA	NA	NA	NA	NA	NA	NA
20118	Norway maple	Acer platanoides	Buffalo	New York	-78.87613733	42.88262309	3 Cathedral Park	0	Fillmore	introduced	Buffalo	NA	NA	NA	NA	NA	NA	NA	NA	NA	NA	NA	NA	NA	NA	NA	NA
4393	Vacant	NA	Buffalo	New York	-78.84233178	42.89889688	239 Reed St	0	Fillmore	no_info	Buffalo	NA	NA	NA	NA	NA	NA	NA	NA	NA	NA	NA	NA	NA	NA	NA	NA
11255	Norway maple	Acer platanoides	Buffalo	New York	-78.85761811	42.90142646	250 Orange St	0	Ellicott	introduced	Buffalo	NA	NA	NA	NA	NA	NA	NA	NA	NA	NA	NA	NA	NA	NA	NA	NA
9835	Sweetgum	Liquidambar styraciflua	Buffalo	New York	-78.84834134	42.89342727	82 Johnson St	0	Ellicott	naturally_occurring	Buffalo	NA	NA	NA	NA	NA	NA	NA	NA	NA	NA	NA	NA	NA	NA	NA	NA
1944	Callery pear	Pyrus calleryana	Buffalo	New York	-78.85529044	42.87920863	550 Division St South	0	Ellicott	introduced	Buffalo	NA	NA	NA	NA	NA	NA	NA	NA	NA	NA	NA	NA	NA	NA	NA	NA
432	Harvest gold crabapple	Malus	Buffalo	New York	-78.83561067	42.89511402	42 Woltz Av	0	Fillmore	no_info	Buffalo	NA	NA	NA	NA	NA	NA	NA	NA	NA	NA	NA	NA	NA	NA	NA	NA
15576	Red sunset maple	Acer rubrum	Buffalo	New York	-78.88239659	42.8925593	186 Carolina St	0	Fillmore	naturally_occurring	Buffalo	NA	NA	NA	NA	NA	NA	NA	NA	NA	NA	NA	NA	NA	NA	NA	NA
94548	Norway maple	Acer platanoides	Buffalo	New York	-78.80974908	42.84656976	161 Cazenovia St	Cazenovia	South	introduced	Buffalo	NA	NA	NA	NA	NA	NA	NA	NA	NA	NA	NA	NA	NA	NA	NA	NA
12985	Norway maple	Acer platanoides	Buffalo	New York	-78.86368046	42.88437674	166 Pine St	0	Ellicott	introduced	Buffalo	NA	NA	NA	NA	NA	NA	NA	NA	NA	NA	NA	NA	NA	NA	NA	NA
17208	Vacant	NA	Buffalo	New York	-78.83667314	42.88788978	72 Clark St	0	Fillmore	no_info	Buffalo	NA	NA	NA	NA	NA	NA	NA	NA	NA	NA	NA	NA	NA	NA	NA	NA
17748	Vacant	NA	Buffalo	New York	-78.8420657	42.89015274	246 Detroit St	0	Fillmore	no_info	Buffalo	NA	NA	NA	NA	NA	NA	NA	NA	NA	NA	NA	NA	NA	NA	NA	NA
16678	European hornbeam	Carpinus betulus	Buffalo	New York	-78.87901615	42.90024923	119 College St	0	Fillmore	introduced	Buffalo	NA	NA	NA	NA	NA	NA	NA	NA	NA	NA	NA	NA	NA	NA	NA	NA
3314	Vacant	NA	Buffalo	New York	-78.87039336	42.88254777	45 Oak St	0	Ellicott	no_info	Buffalo	NA	NA	NA	NA	NA	NA	NA	NA	NA	NA	NA	NA	NA	NA	NA	NA
94500	Christine buisman elm	Ulmus carpinifolia	Buffalo	New York	-78.82076529	42.85119465	728 Mckinley Pkwy	0	South	no_info	Buffalo	NA	NA	NA	NA	NA	NA	NA	NA	NA	NA	NA	NA	NA	NA	NA	NA
17267	Vacant	NA	Buffalo	New York	-78.82213002	42.90669053	389 Goodyear Av	0	Fillmore	no_info	Buffalo	NA	NA	NA	NA	NA	NA	NA	NA	NA	NA	NA	NA	NA	NA	NA	NA
11071	Kousa dogwood	Cornus kousa	Buffalo	New York	-78.85580812	42.9066558	250 Southampton St	0	Ellicott	introduced	Buffalo	NA	NA	NA	NA	NA	NA	NA	NA	NA	NA	NA	NA	NA	NA	NA	NA
9330	Vacant	NA	Buffalo	New York	-78.85136393	42.90631576	221 Pershing Av	0	Ellicott	no_info	Buffalo	NA	NA	NA	NA	NA	NA	NA	NA	NA	NA	NA	NA	NA	NA	NA	NA
11981	Honeylocust	Gleditsia triacanthos	Buffalo	New York	-78.85836274	42.89597911	26 Peach St	0	Ellicott	introduced	Buffalo	NA	NA	NA	NA	NA	NA	NA	NA	NA	NA	NA	NA	NA	NA	NA	NA
3431	Vacant	NA	Buffalo	New York	-78.84450129	42.89375129	69 Herman St	0	Fillmore	no_info	Buffalo	NA	NA	NA	NA	NA	NA	NA	NA	NA	NA	NA	NA	NA	NA	NA	NA
21155	Vacant	NA	Buffalo	New York	-78.89267048	42.89677893	9 Lakeview Av	0	Ellicott	no_info	Buffalo	NA	NA	NA	NA	NA	NA	NA	NA	NA	NA	NA	NA	NA	NA	NA	NA
14923	Vacant	NA	Buffalo	New York	-78.86231856	42.89638146	110 Mulberry St	0	Ellicott	no_info	Buffalo	NA	NA	NA	NA	NA	NA	NA	NA	NA	NA	NA	NA	NA	NA	NA	NA
21146	Norway maple	Acer platanoides	Buffalo	New York	-78.88680186	42.89708403	330 Prospect Av	0	Ellicott	introduced	Buffalo	NA	NA	NA	NA	NA	NA	NA	NA	NA	NA	NA	NA	NA	NA	NA	NA
8444	Callery pear	Pyrus calleryana	Buffalo	New York	-78.84787847	42.88772312	173 Peckham St	0	Ellicott	introduced	Buffalo	NA	NA	NA	NA	NA	NA	NA	NA	NA	NA	NA	NA	NA	NA	NA	NA
12950	Littleleaf linden	Tilia cordata	Buffalo	New York	-78.86097701	42.88547864	213 Cedar St	0	Ellicott	introduced	Buffalo	NA	NA	NA	NA	NA	NA	NA	NA	NA	NA	NA	NA	NA	NA	NA	NA
90041	Vacant	NA	Buffalo	New York	-78.80371403	42.86598834	47 Seward St	0	Lovejoy	no_info	Buffalo	NA	NA	NA	NA	NA	NA	NA	NA	NA	NA	NA	NA	NA	NA	NA	NA
7594	Vacant	NA	Buffalo	New York	-78.85977928	42.87190857	309 Fulton St	0	Fillmore	no_info	Buffalo	NA	NA	NA	NA	NA	NA	NA	NA	NA	NA	NA	NA	NA	NA	NA	NA
15221	Littleleaf linden	Tilia cordata	Buffalo	New York	-78.88199258	42.90210688	4 Symphony Cir	0	Niagara	introduced	Buffalo	NA	NA	NA	NA	NA	NA	NA	NA	NA	NA	NA	NA	NA	NA	NA	NA
10322	Vacant	NA	Buffalo	New York	-78.84439973	42.90705384	102 Parade Ave West	0	Ellicott	no_info	Buffalo	NA	NA	NA	NA	NA	NA	NA	NA	NA	NA	NA	NA	NA	NA	NA	NA
102302	Norway maple	Acer platanoides	Buffalo	New York	-78.83599243	42.90441309	175 Parade Ave North	Mlk jr.	Masten	introduced	Buffalo	NA	NA	NA	NA	NA	NA	NA	NA	NA	NA	NA	NA	NA	NA	NA	NA
10640	Vacant	NA	Buffalo	New York	-78.86442438	42.90666378	17 Southampton St	0	Ellicott	no_info	Buffalo	NA	NA	NA	NA	NA	NA	NA	NA	NA	NA	NA	NA	NA	NA	NA	NA
3293	Honeylocust	Gleditsia triacanthos	Buffalo	New York	-78.86724093	42.89636078	570 Oak St North	0	Ellicott	introduced	Buffalo	NA	NA	NA	NA	NA	NA	NA	NA	NA	NA	NA	NA	NA	NA	NA	NA
5915	London planetree	Platanus acerifolia	Buffalo	New York	-78.84098072	42.88062328	241 Oneida St	0	Fillmore	introduced	Buffalo	NA	NA	NA	NA	NA	NA	NA	NA	NA	NA	NA	NA	NA	NA	NA	NA
5116	Vacant	NA	Buffalo	New York	-78.81554117	42.89578174	51 Central Ave North	0	Fillmore	no_info	Buffalo	NA	NA	NA	NA	NA	NA	NA	NA	NA	NA	NA	NA	NA	NA	NA	NA
2613	Vacant	NA	Buffalo	New York	-78.85685607	42.8924119	374 Sycamore St	0	Ellicott	no_info	Buffalo	NA	NA	NA	NA	NA	NA	NA	NA	NA	NA	NA	NA	NA	NA	NA	NA
20042	Honeylocust	Gleditsia triacanthos	Buffalo	New York	-78.87457582	42.88301258	324 Main St	0	Ellicott	introduced	Buffalo	NA	NA	NA	NA	NA	NA	NA	NA	NA	NA	NA	NA	NA	NA	NA	NA
18994	Vacant	NA	Buffalo	New York	-78.82643352	42.91495768	13 Schuehle St	0	Masten	no_info	Buffalo	NA	NA	NA	NA	NA	NA	NA	NA	NA	NA	NA	NA	NA	NA	NA	NA
14837	Vacant	NA	Buffalo	New York	-78.8593513	42.89881595	262 Carlton St	0	Ellicott	no_info	Buffalo	NA	NA	NA	NA	NA	NA	NA	NA	NA	NA	NA	NA	NA	NA	NA	NA
944	Vacant	NA	Buffalo	New York	-78.82009032	42.89758853	50 Liddell St	0	Fillmore	no_info	Buffalo	NA	NA	NA	NA	NA	NA	NA	NA	NA	NA	NA	NA	NA	NA	NA	NA
6184	Littleleaf linden	Tilia cordata	Buffalo	New York	-78.84838167	42.87800724	732 Division St South	0	Fillmore	introduced	Buffalo	NA	NA	NA	NA	NA	NA	NA	NA	NA	NA	NA	NA	NA	NA	NA	NA
96687	Common horsechestnut	Aesculus hippocastanum	Buffalo	New York	-78.86604502	42.9304905	2182 Delaware Av	Delaware	Delaware	introduced	Buffalo	NA	NA	NA	NA	NA	NA	NA	NA	NA	NA	NA	NA	NA	NA	NA	NA
14201	Littleleaf linden	Tilia cordata	Buffalo	New York	-78.86094121	42.89705363	119 Locust St	0	Ellicott	introduced	Buffalo	NA	NA	NA	NA	NA	NA	NA	NA	NA	NA	NA	NA	NA	NA	NA	NA
16196	Vacant	NA	Buffalo	New York	-78.88485538	42.89655721	240 Whitney Pl	0	Ellicott	no_info	Buffalo	NA	NA	NA	NA	NA	NA	NA	NA	NA	NA	NA	NA	NA	NA	NA	NA
1493	Vacant	NA	Buffalo	New York	-78.83038824	42.89298484	1 Dover St	0	Fillmore	no_info	Buffalo	NA	NA	NA	NA	NA	NA	NA	NA	NA	NA	NA	NA	NA	NA	NA	NA
15306	Silver maple	Acer saccharinum	Buffalo	New York	-78.88285563	42.89908877	318 Hudson St	0	Ellicott	naturally_occurring	Buffalo	NA	NA	NA	NA	NA	NA	NA	NA	NA	NA	NA	NA	NA	NA	NA	NA
4040	Vacant	NA	Buffalo	New York	-78.83712323	42.88743021	52 Lombard St	0	Fillmore	no_info	Buffalo	NA	NA	NA	NA	NA	NA	NA	NA	NA	NA	NA	NA	NA	NA	NA	NA
89881	Littleleaf linden	Tilia cordata	Buffalo	New York	-78.80204306	42.86906281	289 Ogden St South	0	Lovejoy	introduced	Buffalo	NA	NA	NA	NA	NA	NA	NA	NA	NA	NA	NA	NA	NA	NA	NA	NA
1681	Crimean linden	Tilia euchlora	Buffalo	New York	-78.84308689	42.88551669	78 Coit St	0	Fillmore	no_info	Buffalo	NA	NA	NA	NA	NA	NA	NA	NA	NA	NA	NA	NA	NA	NA	NA	NA
5127	Vacant	NA	Buffalo	New York	-78.81663207	42.89547393	81 Armbruster St	0	Fillmore	no_info	Buffalo	NA	NA	NA	NA	NA	NA	NA	NA	NA	NA	NA	NA	NA	NA	NA	NA
8477	Vacant	NA	Buffalo	New York	-78.84603006	42.88674713	122 Stanton St	0	Fillmore	no_info	Buffalo	NA	NA	NA	NA	NA	NA	NA	NA	NA	NA	NA	NA	NA	NA	NA	NA
3234	Norway spruce	Picea abies	Buffalo	New York	-78.83946761	42.89951829	962 Fillmore Av	0	Fillmore	introduced	Buffalo	NA	NA	NA	NA	NA	NA	NA	NA	NA	NA	NA	NA	NA	NA	NA	NA
8777	London planetree	Platanus acerifolia	Buffalo	New York	-78.84963854	42.89493154	145 Grey St	0	Ellicott	introduced	Buffalo	NA	NA	NA	NA	NA	NA	NA	NA	NA	NA	NA	NA	NA	NA	NA	NA
95740	Scotch elm	Ulmus glabra	Buffalo	New York	-78.80764497	42.84465151	161 Cazenovia St	Cazenovia	South	introduced	Buffalo	NA	NA	NA	NA	NA	NA	NA	NA	NA	NA	NA	NA	NA	NA	NA	NA
8860	Littleleaf linden	Tilia cordata	Buffalo	New York	-78.85000186	42.88982516	364 Watson St	0	Ellicott	introduced	Buffalo	NA	NA	NA	NA	NA	NA	NA	NA	NA	NA	NA	NA	NA	NA	NA	NA
1836	Vacant	NA	Buffalo	New York	-78.82653843	42.90354192	258 Walden Av	0	Fillmore	no_info	Buffalo	NA	NA	NA	NA	NA	NA	NA	NA	NA	NA	NA	NA	NA	NA	NA	NA
9746	London planetree	Platanus acerifolia	Buffalo	New York	-78.85028534	42.90169417	54 Timon St	0	Ellicott	introduced	Buffalo	NA	NA	NA	NA	NA	NA	NA	NA	NA	NA	NA	NA	NA	NA	NA	NA
6448	Donald wyman crabapple	Malus	Buffalo	New York	-78.86308575	42.87032709	188 Miami St	0	Fillmore	no_info	Buffalo	NA	NA	NA	NA	NA	NA	NA	NA	NA	NA	NA	NA	NA	NA	NA	NA
23523	Vacant	NA	Buffalo	New York	-78.82127157	42.91143339	65 Nevada Av	0	Fillmore	no_info	Buffalo	NA	NA	NA	NA	NA	NA	NA	NA	NA	NA	NA	NA	NA	NA	NA	NA
13005	Vacant	NA	Buffalo	New York	-78.86586343	42.88278301	425 Michigan Av	0	Ellicott	no_info	Buffalo	NA	NA	NA	NA	NA	NA	NA	NA	NA	NA	NA	NA	NA	NA	NA	NA
12549	Prariefire crabapple	Malus	Buffalo	New York	-78.86267559	42.89171282	380 Walnut St	0	Ellicott	no_info	Buffalo	NA	NA	NA	NA	NA	NA	NA	NA	NA	NA	NA	NA	NA	NA	NA	NA
10900	Vacant	NA	Buffalo	New York	-78.86056198	42.90174726	308 Mulberry St	0	Ellicott	no_info	Buffalo	NA	NA	NA	NA	NA	NA	NA	NA	NA	NA	NA	NA	NA	NA	NA	NA
23210	Vacant	NA	Buffalo	New York	-78.83570588	42.90413853	1194 Genesee St	Mlk jr.	Masten	no_info	Buffalo	NA	NA	NA	NA	NA	NA	NA	NA	NA	NA	NA	NA	NA	NA	NA	NA
99865	Hackberry	Celtis occidentalis	Buffalo	New York	-78.85939337	42.93822829	414 Parkside Av	Delaware	Delaware	naturally_occurring	Buffalo	NA	NA	NA	NA	NA	NA	NA	NA	NA	NA	NA	NA	NA	NA	NA	NA
5415	Vacant	NA	Buffalo	New York	-78.84234469	42.8815809	185 Oneida St	0	Fillmore	no_info	Buffalo	NA	NA	NA	NA	NA	NA	NA	NA	NA	NA	NA	NA	NA	NA	NA	NA
2349	Vacant	NA	Buffalo	New York	-78.82706276	42.91116611	323 Box Av	0	Fillmore	no_info	Buffalo	NA	NA	NA	NA	NA	NA	NA	NA	NA	NA	NA	NA	NA	NA	NA	NA
16282	Honeylocust	Gleditsia triacanthos	Buffalo	New York	-78.88355539	42.89379582	176 Prospect Av	0	Fillmore	introduced	Buffalo	NA	NA	NA	NA	NA	NA	NA	NA	NA	NA	NA	NA	NA	NA	NA	NA
92045	Littleleaf linden	Tilia cordata	Buffalo	New York	-78.88160748	42.90227272	4 Symphony Cir	0	Ellicott	introduced	Buffalo	NA	NA	NA	NA	NA	NA	NA	NA	NA	NA	NA	NA	NA	NA	NA	NA
4413	London planetree	Platanus acerifolia	Buffalo	New York	-78.86330617	42.89845308	165 Carlton St	0	Ellicott	introduced	Buffalo	NA	NA	NA	NA	NA	NA	NA	NA	NA	NA	NA	NA	NA	NA	NA	NA
98022	European ash	Fraxinus excelsior	Buffalo	New York	-78.8030045	42.84760682	161 Cazenovia St	Cazenovia	South	introduced	Buffalo	NA	NA	NA	NA	NA	NA	NA	NA	NA	NA	NA	NA	NA	NA	NA	NA
15122	Vacant	NA	Buffalo	New York	-78.85186456	42.88804398	62 Peckham St	0	Ellicott	no_info	Buffalo	NA	NA	NA	NA	NA	NA	NA	NA	NA	NA	NA	NA	NA	NA	NA	NA
1832	Vacant	NA	Buffalo	New York	-78.83099957	42.9041216	20 Rohr St	0	Fillmore	no_info	Buffalo	NA	NA	NA	NA	NA	NA	NA	NA	NA	NA	NA	NA	NA	NA	NA	NA
900	Vacant	NA	Buffalo	New York	-78.85681391	42.87938576	487 Division St South	0	Ellicott	no_info	Buffalo	NA	NA	NA	NA	NA	NA	NA	NA	NA	NA	NA	NA	NA	NA	NA	NA
11262	Vacant	NA	Buffalo	New York	-78.85763832	42.90135473	248 Orange St	0	Ellicott	no_info	Buffalo	NA	NA	NA	NA	NA	NA	NA	NA	NA	NA	NA	NA	NA	NA	NA	NA
17122	Vacant	NA	Buffalo	New York	-78.86081848	42.86728157	141 O Connell Av	0	Fillmore	no_info	Buffalo	NA	NA	NA	NA	NA	NA	NA	NA	NA	NA	NA	NA	NA	NA	NA	NA
5143	Vacant	NA	Buffalo	New York	-78.82271512	42.89523877	132 Peck St	0	Fillmore	no_info	Buffalo	NA	NA	NA	NA	NA	NA	NA	NA	NA	NA	NA	NA	NA	NA	NA	NA
1642	Vacant	NA	Buffalo	New York	-78.84005903	42.88722885	73 Wilson St	0	Fillmore	no_info	Buffalo	NA	NA	NA	NA	NA	NA	NA	NA	NA	NA	NA	NA	NA	NA	NA	NA
13935	Vacant	NA	Buffalo	New York	-78.8277459	42.91795874	119 Carl St	0	Masten	no_info	Buffalo	NA	NA	NA	NA	NA	NA	NA	NA	NA	NA	NA	NA	NA	NA	NA	NA
8740	Vacant	NA	Buffalo	New York	-78.84964324	42.89632713	195 Grey St	0	Ellicott	no_info	Buffalo	NA	NA	NA	NA	NA	NA	NA	NA	NA	NA	NA	NA	NA	NA	NA	NA
8846	Vacant	NA	Buffalo	New York	-78.84893522	42.88985439	651 Broadway St	0	Ellicott	no_info	Buffalo	NA	NA	NA	NA	NA	NA	NA	NA	NA	NA	NA	NA	NA	NA	NA	NA
102211	Stump	NA	Buffalo	New York	-78.83753045	42.90378137	175 Parade Ave North	Mlk jr.	Masten	no_info	Buffalo	NA	NA	NA	NA	NA	NA	NA	NA	NA	NA	NA	NA	NA	NA	NA	NA
12903	Kentucky coffee tree	Gymnocladus dioicus	Buffalo	New York	-78.86235372	42.8888676	27 Spruce St	0	Ellicott	introduced	Buffalo	NA	NA	NA	NA	NA	NA	NA	NA	NA	NA	NA	NA	NA	NA	NA	NA
3468	Vacant	NA	Buffalo	New York	-78.84140085	42.89246356	881 Broadway St	0	Fillmore	no_info	Buffalo	NA	NA	NA	NA	NA	NA	NA	NA	NA	NA	NA	NA	NA	NA	NA	NA
12075	Ivory silk lilac	Syringa reticulata	Buffalo	New York	-78.86405776	42.90211151	100 Goodrich St	0	Ellicott	introduced	Buffalo	NA	NA	NA	NA	NA	NA	NA	NA	NA	NA	NA	NA	NA	NA	NA	NA
20361	Black tupelo	Nyssa sylvatica	Buffalo	New York	-78.88326947	42.87878366	215 Erie St	0	Fillmore	naturally_occurring	Buffalo	NA	NA	NA	NA	NA	NA	NA	NA	NA	NA	NA	NA	NA	NA	NA	NA
14441	Vacant	NA	Buffalo	New York	-78.86314315	42.87962565	337 Swan St	0	Ellicott	no_info	Buffalo	NA	NA	NA	NA	NA	NA	NA	NA	NA	NA	NA	NA	NA	NA	NA	NA
5974	Green ash	Fraxinus pennsylvanica	Buffalo	New York	-78.8417538	42.88057935	397 Bristol St	0	Fillmore	naturally_occurring	Buffalo	NA	NA	NA	NA	NA	NA	NA	NA	NA	NA	NA	NA	NA	NA	NA	NA
6072	Vacant	NA	Buffalo	New York	-78.84384843	42.8789485	844 Eagle St	0	Fillmore	no_info	Buffalo	NA	NA	NA	NA	NA	NA	NA	NA	NA	NA	NA	NA	NA	NA	NA	NA
16437	London planetree	Platanus acerifolia	Buffalo	New York	-78.86765632	42.88485776	77 William St	0	Ellicott	introduced	Buffalo	NA	NA	NA	NA	NA	NA	NA	NA	NA	NA	NA	NA	NA	NA	NA	NA
8706	Vacant	NA	Buffalo	New York	-78.84965016	42.89724104	229 Grey St	0	Ellicott	no_info	Buffalo	NA	NA	NA	NA	NA	NA	NA	NA	NA	NA	NA	NA	NA	NA	NA	NA
24003	Vacant	NA	Buffalo	New York	-78.84305441	42.91289963	814 Humboldt Pkwy	0	Ellicott	no_info	Buffalo	NA	NA	NA	NA	NA	NA	NA	NA	NA	NA	NA	NA	NA	NA	NA	NA
2750	London planetree	Platanus acerifolia	Buffalo	New York	-78.84462743	42.89390672	72 Herman St	0	Fillmore	introduced	Buffalo	NA	NA	NA	NA	NA	NA	NA	NA	NA	NA	NA	NA	NA	NA	NA	NA
7753	Vacant	NA	Buffalo	New York	-78.8583568	42.8728005	520 Perry St	0	Fillmore	no_info	Buffalo	NA	NA	NA	NA	NA	NA	NA	NA	NA	NA	NA	NA	NA	NA	NA	NA
17585	Norway maple	Acer platanoides	Buffalo	New York	-78.83121731	42.89721479	207 Stanislaus St	0	Fillmore	introduced	Buffalo	NA	NA	NA	NA	NA	NA	NA	NA	NA	NA	NA	NA	NA	NA	NA	NA
5524	Vacant	NA	Buffalo	New York	-78.8255944	42.876676	60 Manitoba St	0	Fillmore	no_info	Buffalo	NA	NA	NA	NA	NA	NA	NA	NA	NA	NA	NA	NA	NA	NA	NA	NA
9689	Vacant	NA	Buffalo	New York	-78.85518655	42.90228149	356 North St East	0	Ellicott	no_info	Buffalo	NA	NA	NA	NA	NA	NA	NA	NA	NA	NA	NA	NA	NA	NA	NA	NA
16254	Harvest gold crabapple	Malus	Buffalo	New York	-78.88879042	42.89441032	104 Maryland St	0	Ellicott	no_info	Buffalo	NA	NA	NA	NA	NA	NA	NA	NA	NA	NA	NA	NA	NA	NA	NA	NA
282	Vacant	NA	Buffalo	New York	-78.82455024	42.89810124	261 Person St	0	Fillmore	no_info	Buffalo	NA	NA	NA	NA	NA	NA	NA	NA	NA	NA	NA	NA	NA	NA	NA	NA
11746	Norway maple	Acer platanoides	Buffalo	New York	-78.85619664	42.89953589	138 Grape St	0	Ellicott	introduced	Buffalo	NA	NA	NA	NA	NA	NA	NA	NA	NA	NA	NA	NA	NA	NA	NA	NA
433	Norway maple	Acer platanoides	Buffalo	New York	-78.83275812	42.89511855	26 Sobieski St	0	Fillmore	introduced	Buffalo	NA	NA	NA	NA	NA	NA	NA	NA	NA	NA	NA	NA	NA	NA	NA	NA
14282	Littleleaf linden	Tilia cordata	Buffalo	New York	-78.86175418	42.89494813	40 Locust St	0	Ellicott	introduced	Buffalo	NA	NA	NA	NA	NA	NA	NA	NA	NA	NA	NA	NA	NA	NA	NA	NA
14719	Deborah schwedler maple	Acer platanoides	Buffalo	New York	-78.85943954	42.91555748	134 Ferry St East	0	Masten	introduced	Buffalo	NA	NA	NA	NA	NA	NA	NA	NA	NA	NA	NA	NA	NA	NA	NA	NA
14809	Hedge maple	Acer campestre	Buffalo	New York	-78.8592752	42.89953503	194 Lemon St	0	Ellicott	introduced	Buffalo	NA	NA	NA	NA	NA	NA	NA	NA	NA	NA	NA	NA	NA	NA	NA	NA
12392	Vacant	NA	Buffalo	New York	-78.85589247	42.89434795	65 Camp St	0	Ellicott	no_info	Buffalo	NA	NA	NA	NA	NA	NA	NA	NA	NA	NA	NA	NA	NA	NA	NA	NA
22377	Vacant	NA	Buffalo	New York	-78.84602179	42.91304103	171 Winslow Av	0	Masten	no_info	Buffalo	NA	NA	NA	NA	NA	NA	NA	NA	NA	NA	NA	NA	NA	NA	NA	NA
24437	Silver maple	Acer saccharinum	Buffalo	New York	-78.82298038	42.92927731	531 Cambridge Av	0	Masten	naturally_occurring	Buffalo	NA	NA	NA	NA	NA	NA	NA	NA	NA	NA	NA	NA	NA	NA	NA	NA
617	Norway maple	Acer platanoides	Buffalo	New York	-78.82607607	42.90306478	134 Ruhland Av	0	Fillmore	introduced	Buffalo	NA	NA	NA	NA	NA	NA	NA	NA	NA	NA	NA	NA	NA	NA	NA	NA
16012	Norway maple	Acer platanoides	Buffalo	New York	-78.88412213	42.89993411	44 Plymouth Av	0	Ellicott	introduced	Buffalo	NA	NA	NA	NA	NA	NA	NA	NA	NA	NA	NA	NA	NA	NA	NA	NA
2980	Vacant	NA	Buffalo	New York	-78.82693003	42.91028584	319 French St	0	Fillmore	no_info	Buffalo	NA	NA	NA	NA	NA	NA	NA	NA	NA	NA	NA	NA	NA	NA	NA	NA
1001	Canada red cherry	Prunus virginiana	Buffalo	New York	-78.83080671	42.89637845	61 Kosciuszko St	0	Fillmore	naturally_occurring	Buffalo	NA	NA	NA	NA	NA	NA	NA	NA	NA	NA	NA	NA	NA	NA	NA	NA
16411	Kentucky coffee tree	Gymnocladus dioicus	Buffalo	New York	-78.86372773	42.88601619	223 Pine St	0	Ellicott	introduced	Buffalo	NA	NA	NA	NA	NA	NA	NA	NA	NA	NA	NA	NA	NA	NA	NA	NA
10187	Vacant	NA	Buffalo	New York	-78.84769652	42.90813353	167 Kingsley St	0	Ellicott	no_info	Buffalo	NA	NA	NA	NA	NA	NA	NA	NA	NA	NA	NA	NA	NA	NA	NA	NA
11352	Vacant	NA	Buffalo	New York	-78.85268101	42.89923142	31 Cayuga St	0	Ellicott	no_info	Buffalo	NA	NA	NA	NA	NA	NA	NA	NA	NA	NA	NA	NA	NA	NA	NA	NA
22192	Vacant	NA	Buffalo	New York	-78.82496613	42.9188245	929 Northland Av	0	Masten	no_info	Buffalo	NA	NA	NA	NA	NA	NA	NA	NA	NA	NA	NA	NA	NA	NA	NA	NA
8561	Red maple	Acer rubrum	Buffalo	New York	-78.87542193	42.91870517	680 Auburn Av	0	Delaware	naturally_occurring	Buffalo	NA	NA	NA	NA	NA	NA	NA	NA	NA	NA	NA	NA	NA	NA	NA	NA
1027	Red maple	Acer rubrum	Buffalo	New York	-78.82628367	42.89604927	23 Schmarbeck Av	0	Fillmore	naturally_occurring	Buffalo	NA	NA	NA	NA	NA	NA	NA	NA	NA	NA	NA	NA	NA	NA	NA	NA
7949	Amur maackia	Maackia amurensis	Buffalo	New York	-78.85784698	42.86687921	219 O Connell Av	0	Fillmore	introduced	Buffalo	NA	NA	NA	NA	NA	NA	NA	NA	NA	NA	NA	NA	NA	NA	NA	NA
22308	Vacant	NA	Buffalo	New York	-78.82257073	42.91592891	47 Cambridge Av	0	Masten	no_info	Buffalo	NA	NA	NA	NA	NA	NA	NA	NA	NA	NA	NA	NA	NA	NA	NA	NA
18479	Norway maple	Acer platanoides	Buffalo	New York	-78.8685632	42.89236035	400 Oak North	0	Ellicott	introduced	Buffalo	NA	NA	NA	NA	NA	NA	NA	NA	NA	NA	NA	NA	NA	NA	NA	NA
1366	Vacant	NA	Buffalo	New York	-78.85881923	42.89851134	274 Carlton St	0	Ellicott	no_info	Buffalo	NA	NA	NA	NA	NA	NA	NA	NA	NA	NA	NA	NA	NA	NA	NA	NA
55179	Christine buisman elm	Ulmus carpinifolia	Buffalo	New York	-78.87395447	42.92492141	16 Soldiers Pl	0	Delaware	no_info	Buffalo	NA	NA	NA	NA	NA	NA	NA	NA	NA	NA	NA	NA	NA	NA	NA	NA
810	Vacant	NA	Buffalo	New York	-78.82092542	42.89930618	115 Koons Av	0	Fillmore	no_info	Buffalo	NA	NA	NA	NA	NA	NA	NA	NA	NA	NA	NA	NA	NA	NA	NA	NA
11409	Constellation dogwood	Cornus	Buffalo	New York	-78.86173809	42.9095178	124 Riley St	0	Ellicott	no_info	Buffalo	NA	NA	NA	NA	NA	NA	NA	NA	NA	NA	NA	NA	NA	NA	NA	NA
11605	Norway maple	Acer platanoides	Buffalo	New York	-78.85830668	42.90845393	110 Eaton St	0	Ellicott	introduced	Buffalo	NA	NA	NA	NA	NA	NA	NA	NA	NA	NA	NA	NA	NA	NA	NA	NA
9875	Vacant	NA	Buffalo	New York	-78.84699452	42.88716164	136 Sherman St	0	Ellicott	no_info	Buffalo	NA	NA	NA	NA	NA	NA	NA	NA	NA	NA	NA	NA	NA	NA	NA	NA
6910	Vacant	NA	Buffalo	New York	-78.83506685	42.87919692	41 Jones St	0	Fillmore	no_info	Buffalo	NA	NA	NA	NA	NA	NA	NA	NA	NA	NA	NA	NA	NA	NA	NA	NA
575	Honeylocust	Gleditsia triacanthos	Buffalo	New York	-78.84357445	42.87512072	37 Fillmore Av	0	Fillmore	introduced	Buffalo	NA	NA	NA	NA	NA	NA	NA	NA	NA	NA	NA	NA	NA	NA	NA	NA
5099	Hedge maple	Acer campestre	Buffalo	New York	-78.85727167	42.88049731	110 Spring St	0	Ellicott	introduced	Buffalo	NA	NA	NA	NA	NA	NA	NA	NA	NA	NA	NA	NA	NA	NA	NA	NA
9086	Vacant	NA	Buffalo	New York	-78.84645057	42.87402885	840 Exchange St	0	Fillmore	no_info	Buffalo	NA	NA	NA	NA	NA	NA	NA	NA	NA	NA	NA	NA	NA	NA	NA	NA
6758	Vacant	NA	Buffalo	New York	-78.83574114	42.88249633	48 Thomas St	0	Fillmore	no_info	Buffalo	NA	NA	NA	NA	NA	NA	NA	NA	NA	NA	NA	NA	NA	NA	NA	NA
16915	Vacant	NA	Buffalo	New York	-78.83544584	42.9009146	261 Woltz Av	0	Fillmore	no_info	Buffalo	NA	NA	NA	NA	NA	NA	NA	NA	NA	NA	NA	NA	NA	NA	NA	NA
7460	Black ash	Fraxinus nigra	Buffalo	New York	-78.87370631	42.87512425	25 Mississippi St	0	Fillmore	naturally_occurring	Buffalo	NA	NA	NA	NA	NA	NA	NA	NA	NA	NA	NA	NA	NA	NA	NA	NA
10930	Silver maple	Acer saccharinum	Buffalo	New York	-78.85971847	42.90122248	274 Locust St	0	Ellicott	naturally_occurring	Buffalo	NA	NA	NA	NA	NA	NA	NA	NA	NA	NA	NA	NA	NA	NA	NA	NA
12113	Swamp white oak	Quercus bicolor	Buffalo	New York	-78.86662814	42.90027601	85 High St	0	Ellicott	naturally_occurring	Buffalo	NA	NA	NA	NA	NA	NA	NA	NA	NA	NA	NA	NA	NA	NA	NA	NA
8528	Vacant	NA	Buffalo	New York	-78.84690064	42.88603412	95 Sherman St	0	Fillmore	no_info	Buffalo	NA	NA	NA	NA	NA	NA	NA	NA	NA	NA	NA	NA	NA	NA	NA	NA
12367	Vacant	NA	Buffalo	New York	-78.85640002	42.89487973	519 Genesee St	0	Ellicott	no_info	Buffalo	NA	NA	NA	NA	NA	NA	NA	NA	NA	NA	NA	NA	NA	NA	NA	NA
1880	Vacant	NA	Buffalo	New York	-78.82491676	42.90033227	36 Oberlin St	0	Fillmore	no_info	Buffalo	NA	NA	NA	NA	NA	NA	NA	NA	NA	NA	NA	NA	NA	NA	NA	NA
1431	Common horsechestnut	Aesculus hippocastanum	Buffalo	New York	-78.81996548	42.89714943	33 Liddell St	0	Fillmore	introduced	Buffalo	NA	NA	NA	NA	NA	NA	NA	NA	NA	NA	NA	NA	NA	NA	NA	NA
15217	Littleleaf linden	Tilia cordata	Buffalo	New York	-78.88212783	42.90187641	4 Symphony Cir	0	Niagara	introduced	Buffalo	NA	NA	NA	NA	NA	NA	NA	NA	NA	NA	NA	NA	NA	NA	NA	NA
16908	Norway maple	Acer platanoides	Buffalo	New York	-78.82284853	42.901144	188 Titus Av	0	Fillmore	introduced	Buffalo	NA	NA	NA	NA	NA	NA	NA	NA	NA	NA	NA	NA	NA	NA	NA	NA
4489	Redmond linden	Tilia americana	Buffalo	New York	-78.86616663	42.87868938	279 Seneca St	0	Ellicott	naturally_occurring	Buffalo	NA	NA	NA	NA	NA	NA	NA	NA	NA	NA	NA	NA	NA	NA	NA	NA
17038	Vacant	NA	Buffalo	New York	-78.88555912	42.89527362	248 Prospect Av	0	Ellicott	no_info	Buffalo	NA	NA	NA	NA	NA	NA	NA	NA	NA	NA	NA	NA	NA	NA	NA	NA
7149	Vacant	NA	Buffalo	New York	-78.85026976	42.91008634	95 Landon St	0	Ellicott	no_info	Buffalo	NA	NA	NA	NA	NA	NA	NA	NA	NA	NA	NA	NA	NA	NA	NA	NA
5147	Vacant	NA	Buffalo	New York	-78.81554739	42.89520106	31 Central Ave North	0	Fillmore	no_info	Buffalo	NA	NA	NA	NA	NA	NA	NA	NA	NA	NA	NA	NA	NA	NA	NA	NA
55281	Christine buisman elm	Ulmus carpinifolia	Buffalo	New York	-78.86869879	42.92165977	25 Chapin Pkwy East	0	Delaware	no_info	Buffalo	NA	NA	NA	NA	NA	NA	NA	NA	NA	NA	NA	NA	NA	NA	NA	NA
6688	Vacant	NA	Buffalo	New York	-78.83334138	42.88501315	1000 William St	0	Fillmore	no_info	Buffalo	NA	NA	NA	NA	NA	NA	NA	NA	NA	NA	NA	NA	NA	NA	NA	NA
757	Vacant	NA	Buffalo	New York	-78.82008635	42.90008718	138 Liddell St	0	Fillmore	no_info	Buffalo	NA	NA	NA	NA	NA	NA	NA	NA	NA	NA	NA	NA	NA	NA	NA	NA
13765	Ivory silk lilac	Syringa reticulata	Buffalo	New York	-78.86211426	42.90399562	166 Best St	0	Ellicott	introduced	Buffalo	NA	NA	NA	NA	NA	NA	NA	NA	NA	NA	NA	NA	NA	NA	NA	NA
6626	Vacant	NA	Buffalo	New York	-78.86755704	42.86644199	400 Ohio St	0	Fillmore	no_info	Buffalo	NA	NA	NA	NA	NA	NA	NA	NA	NA	NA	NA	NA	NA	NA	NA	NA
99995	Species hawthorn	Crataegus	Buffalo	New York	-78.8591744	42.94001789	414 Parkside Av	Delaware	Delaware	no_info	Buffalo	NA	NA	NA	NA	NA	NA	NA	NA	NA	NA	NA	NA	NA	NA	NA	NA
12009	Ivory silk lilac	Syringa reticulata	Buffalo	New York	-78.86144521	42.90944477	129 Riley St	0	Ellicott	introduced	Buffalo	NA	NA	NA	NA	NA	NA	NA	NA	NA	NA	NA	NA	NA	NA	NA	NA
20202	London planetree	Platanus acerifolia	Buffalo	New York	-78.87583509	42.88271646	3 Cathedral Park	0	Fillmore	introduced	Buffalo	NA	NA	NA	NA	NA	NA	NA	NA	NA	NA	NA	NA	NA	NA	NA	NA
2548	Vacant	NA	Buffalo	New York	-78.82326307	42.90385786	344 Walden Av	0	Fillmore	no_info	Buffalo	NA	NA	NA	NA	NA	NA	NA	NA	NA	NA	NA	NA	NA	NA	NA	NA
10190	Vacant	NA	Buffalo	New York	-78.8473811	42.90813186	175 Kingsley St	0	Ellicott	no_info	Buffalo	NA	NA	NA	NA	NA	NA	NA	NA	NA	NA	NA	NA	NA	NA	NA	NA
22477	Vacant	NA	Buffalo	New York	-78.83377707	42.91036395	139 French St	0	Masten	no_info	Buffalo	NA	NA	NA	NA	NA	NA	NA	NA	NA	NA	NA	NA	NA	NA	NA	NA
31788	Species cherry	Prunus	Buffalo	New York	-78.84948194	42.92733358	59 Kensington Av	0	Masten	no_info	Buffalo	NA	NA	NA	NA	NA	NA	NA	NA	NA	NA	NA	NA	NA	NA	NA	NA
24372	Vacant	NA	Buffalo	New York	-78.83792797	42.90833197	28 Fougeron St	0	Masten	no_info	Buffalo	NA	NA	NA	NA	NA	NA	NA	NA	NA	NA	NA	NA	NA	NA	NA	NA
99971	Vacant	NA	Buffalo	New York	-78.85957197	42.93984606	414 Parkside Av	Delaware	Delaware	no_info	Buffalo	NA	NA	NA	NA	NA	NA	NA	NA	NA	NA	NA	NA	NA	NA	NA	NA
98014	Scotch elm	Ulmus glabra	Buffalo	New York	-78.80269114	42.84740164	161 Cazenovia St	Cazenovia	South	introduced	Buffalo	NA	NA	NA	NA	NA	NA	NA	NA	NA	NA	NA	NA	NA	NA	NA	NA
4962	Vacant	NA	Buffalo	New York	-78.84570076	42.88278331	82 Oneida St	0	Fillmore	no_info	Buffalo	NA	NA	NA	NA	NA	NA	NA	NA	NA	NA	NA	NA	NA	NA	NA	NA
18947	Vacant	NA	Buffalo	New York	-78.82790095	42.91975804	190 Carl St	0	Masten	no_info	Buffalo	NA	NA	NA	NA	NA	NA	NA	NA	NA	NA	NA	NA	NA	NA	NA	NA
2277	Ruby red horsechestnut	Aesculus carnea	Buffalo	New York	-78.8393105	42.88273501	348 Fillmore Av	0	Fillmore	no_info	Buffalo	NA	NA	NA	NA	NA	NA	NA	NA	NA	NA	NA	NA	NA	NA	NA	NA
9943	London planetree	Platanus acerifolia	Buffalo	New York	-78.84803332	42.90953556	494 Riley St	0	Ellicott	introduced	Buffalo	NA	NA	NA	NA	NA	NA	NA	NA	NA	NA	NA	NA	NA	NA	NA	NA
10329	Vacant	NA	Buffalo	New York	-78.85281037	42.9069733	50 Gerhardt St	0	Ellicott	no_info	Buffalo	NA	NA	NA	NA	NA	NA	NA	NA	NA	NA	NA	NA	NA	NA	NA	NA
3270	Honeylocust	Gleditsia triacanthos	Buffalo	New York	-78.86715705	42.89607563	511 Oak St North	0	Ellicott	introduced	Buffalo	NA	NA	NA	NA	NA	NA	NA	NA	NA	NA	NA	NA	NA	NA	NA	NA
10008	London planetree	Platanus acerifolia	Buffalo	New York	-78.84919566	42.90911168	457 Riley St	0	Ellicott	introduced	Buffalo	NA	NA	NA	NA	NA	NA	NA	NA	NA	NA	NA	NA	NA	NA	NA	NA
97919	Silver maple	Acer saccharinum	Buffalo	New York	-78.80528094	42.84893378	161 Cazenovia St	Cazenovia	South	naturally_occurring	Buffalo	NA	NA	NA	NA	NA	NA	NA	NA	NA	NA	NA	NA	NA	NA	NA	NA
11211	Vacant	NA	Buffalo	New York	-78.85614905	42.90249734	275 Peach St	0	Ellicott	no_info	Buffalo	NA	NA	NA	NA	NA	NA	NA	NA	NA	NA	NA	NA	NA	NA	NA	NA
1574	Vacant	NA	Buffalo	New York	-78.84600289	42.88990746	74 Paderewski Dr	0	Fillmore	no_info	Buffalo	NA	NA	NA	NA	NA	NA	NA	NA	NA	NA	NA	NA	NA	NA	NA	NA
16272	Common horsechestnut	Aesculus hippocastanum	Buffalo	New York	-78.88331296	42.8942101	189 Prospect Av	0	Ellicott	introduced	Buffalo	NA	NA	NA	NA	NA	NA	NA	NA	NA	NA	NA	NA	NA	NA	NA	NA
12177	Vacant	NA	Buffalo	New York	-78.84763792	42.90381001	556 Best St	0	Ellicott	no_info	Buffalo	NA	NA	NA	NA	NA	NA	NA	NA	NA	NA	NA	NA	NA	NA	NA	NA
148	Vacant	NA	Buffalo	New York	-78.81713611	42.9026965	79 May St	0	Fillmore	no_info	Buffalo	NA	NA	NA	NA	NA	NA	NA	NA	NA	NA	NA	NA	NA	NA	NA	NA
5376	Vacant	NA	Buffalo	New York	-78.84479266	42.88211348	112 Oneida St	0	Fillmore	no_info	Buffalo	NA	NA	NA	NA	NA	NA	NA	NA	NA	NA	NA	NA	NA	NA	NA	NA
11653	Red horsechestnut	Aesculus carnea	Buffalo	New York	-78.85631154	42.90834449	298 Northampton St	0	Ellicott	no_info	Buffalo	NA	NA	NA	NA	NA	NA	NA	NA	NA	NA	NA	NA	NA	NA	NA	NA
17700	Vacant	NA	Buffalo	New York	-78.82480339	42.89435086	126 Person St	0	Fillmore	no_info	Buffalo	NA	NA	NA	NA	NA	NA	NA	NA	NA	NA	NA	NA	NA	NA	NA	NA
17207	Redbud	Cercis canadensis	Buffalo	New York	-78.83622565	42.88803618	484 Peckham St	0	Fillmore	introduced	Buffalo	NA	NA	NA	NA	NA	NA	NA	NA	NA	NA	NA	NA	NA	NA	NA	NA
9115	Callery pear	Pyrus calleryana	Buffalo	New York	-78.8479573	42.88597749	94 Krettner St	0	Ellicott	introduced	Buffalo	NA	NA	NA	NA	NA	NA	NA	NA	NA	NA	NA	NA	NA	NA	NA	NA
8656	Vacant	NA	Buffalo	New York	-78.84836785	42.89951038	304 Johnson St	0	Ellicott	no_info	Buffalo	NA	NA	NA	NA	NA	NA	NA	NA	NA	NA	NA	NA	NA	NA	NA	NA
39020	tree	NA	Buffalo	New York	-78.88470357	42.90513599	134 York St	0	Niagara	no_info	Buffalo	NA	NA	NA	NA	NA	NA	NA	NA	NA	NA	NA	NA	NA	NA	NA	NA
14873	Norway maple	Acer platanoides	Buffalo	New York	-78.86280829	42.89441187	37 Mulberry St	0	Ellicott	introduced	Buffalo	NA	NA	NA	NA	NA	NA	NA	NA	NA	NA	NA	NA	NA	NA	NA	NA
11433	Vacant	NA	Buffalo	New York	-78.86423517	42.90948769	55 Riley St	0	Ellicott	no_info	Buffalo	NA	NA	NA	NA	NA	NA	NA	NA	NA	NA	NA	NA	NA	NA	NA	NA
5043	Honeylocust	Gleditsia triacanthos	Buffalo	New York	-78.84318971	42.87333961	949 Exchange St	0	Fillmore	introduced	Buffalo	NA	NA	NA	NA	NA	NA	NA	NA	NA	NA	NA	NA	NA	NA	NA	NA
952	Vacant	NA	Buffalo	New York	-78.83820953	42.89705436	21 Stanislaus St	0	Fillmore	no_info	Buffalo	NA	NA	NA	NA	NA	NA	NA	NA	NA	NA	NA	NA	NA	NA	NA	NA
13653	Vacant	NA	Buffalo	New York	-78.86079921	42.91022491	106 Laurel St	0	Ellicott	no_info	Buffalo	NA	NA	NA	NA	NA	NA	NA	NA	NA	NA	NA	NA	NA	NA	NA	NA
12143	Vacant	NA	Buffalo	New York	-78.85679482	42.90937572	255 Riley St	0	Ellicott	no_info	Buffalo	NA	NA	NA	NA	NA	NA	NA	NA	NA	NA	NA	NA	NA	NA	NA	NA
11296	Red maple	Acer rubrum	Buffalo	New York	-78.85862925	42.90104469	255 Lemon St	0	Ellicott	naturally_occurring	Buffalo	NA	NA	NA	NA	NA	NA	NA	NA	NA	NA	NA	NA	NA	NA	NA	NA
16780	Vacant	NA	Buffalo	New York	-78.81773534	42.90816484	149 Rapin St	0	Fillmore	no_info	Buffalo	NA	NA	NA	NA	NA	NA	NA	NA	NA	NA	NA	NA	NA	NA	NA	NA
40433	Vacant	NA	Buffalo	New York	-78.89207174	42.90275045	779 Niagara St	Prospect	Niagara	no_info	Buffalo	NA	NA	NA	NA	NA	NA	NA	NA	NA	NA	NA	NA	NA	NA	NA	NA
6370	Vacant	NA	Buffalo	New York	-78.84681584	42.87487561	770 Carroll St	0	Fillmore	no_info	Buffalo	NA	NA	NA	NA	NA	NA	NA	NA	NA	NA	NA	NA	NA	NA	NA	NA
2200	Vacant	NA	Buffalo	New York	-78.83156951	42.89093157	15 Newton St	0	Fillmore	no_info	Buffalo	NA	NA	NA	NA	NA	NA	NA	NA	NA	NA	NA	NA	NA	NA	NA	NA
12555	Vacant	NA	Buffalo	New York	-78.86257076	42.89145345	372 Walnut St	0	Ellicott	no_info	Buffalo	NA	NA	NA	NA	NA	NA	NA	NA	NA	NA	NA	NA	NA	NA	NA	NA
17094	Vacant	NA	Buffalo	New York	-78.86430065	42.86913412	159 Mackinaw St	0	Fillmore	no_info	Buffalo	NA	NA	NA	NA	NA	NA	NA	NA	NA	NA	NA	NA	NA	NA	NA	NA
9416	Vacant	NA	Buffalo	New York	-78.82532034	42.90558971	74 St Louis St	0	Fillmore	no_info	Buffalo	NA	NA	NA	NA	NA	NA	NA	NA	NA	NA	NA	NA	NA	NA	NA	NA
24438	Vacant	NA	Buffalo	New York	-78.82419704	42.92924183	533 Wyoming Av	0	Masten	no_info	Buffalo	NA	NA	NA	NA	NA	NA	NA	NA	NA	NA	NA	NA	NA	NA	NA	NA
4680	Vacant	NA	Buffalo	New York	-78.82359565	42.8921847	35 Krupp Av	0	Fillmore	no_info	Buffalo	NA	NA	NA	NA	NA	NA	NA	NA	NA	NA	NA	NA	NA	NA	NA	NA
11239	Vacant	NA	Buffalo	New York	-78.85944706	42.90166764	291 Locust St	0	Ellicott	no_info	Buffalo	NA	NA	NA	NA	NA	NA	NA	NA	NA	NA	NA	NA	NA	NA	NA	NA
5351	Norway maple	Acer platanoides	Buffalo	New York	-78.84524769	42.88218515	100 Oneida St	0	Fillmore	introduced	Buffalo	NA	NA	NA	NA	NA	NA	NA	NA	NA	NA	NA	NA	NA	NA	NA	NA
12165	Ivory silk lilac	Syringa reticulata	Buffalo	New York	-78.85068228	42.90383587	472 Best St	0	Ellicott	introduced	Buffalo	NA	NA	NA	NA	NA	NA	NA	NA	NA	NA	NA	NA	NA	NA	NA	NA
12559	Prariefire crabapple	Malus	Buffalo	New York	-78.86254293	42.89138683	366 Walnut St	0	Ellicott	no_info	Buffalo	NA	NA	NA	NA	NA	NA	NA	NA	NA	NA	NA	NA	NA	NA	NA	NA
8983	Vacant	NA	Buffalo	New York	-78.8486268	42.88787196	425 Emslie St	0	Ellicott	no_info	Buffalo	NA	NA	NA	NA	NA	NA	NA	NA	NA	NA	NA	NA	NA	NA	NA	NA
14677	Vacant	NA	Buffalo	New York	-78.86155122	42.90033491	204 High St	0	Ellicott	no_info	Buffalo	NA	NA	NA	NA	NA	NA	NA	NA	NA	NA	NA	NA	NA	NA	NA	NA
17570	Vacant	NA	Buffalo	New York	-78.81696441	42.89738024	25 Hirschbeck St	0	Fillmore	no_info	Buffalo	NA	NA	NA	NA	NA	NA	NA	NA	NA	NA	NA	NA	NA	NA	NA	NA
5329	Vacant	NA	Buffalo	New York	-78.82798784	42.88284929	60 Depot St	0	Fillmore	no_info	Buffalo	NA	NA	NA	NA	NA	NA	NA	NA	NA	NA	NA	NA	NA	NA	NA	NA
15961	Sugar maple	Acer saccharum	Buffalo	New York	-78.88165262	42.90076167	17 St Johns Pl	0	Ellicott	naturally_occurring	Buffalo	NA	NA	NA	NA	NA	NA	NA	NA	NA	NA	NA	NA	NA	NA	NA	NA
20009	Japanese tree lilac	Syringa reticulata	Buffalo	New York	-78.87399378	42.88371307	345 Washington St	0	Ellicott	introduced	Buffalo	NA	NA	NA	NA	NA	NA	NA	NA	NA	NA	NA	NA	NA	NA	NA	NA
17345	Vacant	NA	Buffalo	New York	-78.83350561	42.90035567	385 Sweet Av	0	Fillmore	no_info	Buffalo	NA	NA	NA	NA	NA	NA	NA	NA	NA	NA	NA	NA	NA	NA	NA	NA
12972	Norway maple	Acer platanoides	Buffalo	New York	-78.86375932	42.88376569	155 Pine St	0	Ellicott	introduced	Buffalo	NA	NA	NA	NA	NA	NA	NA	NA	NA	NA	NA	NA	NA	NA	NA	NA
369	Vacant	NA	Buffalo	New York	-78.81910427	42.89738066	38 Wick St	0	Fillmore	no_info	Buffalo	NA	NA	NA	NA	NA	NA	NA	NA	NA	NA	NA	NA	NA	NA	NA	NA
14579	Vacant	NA	Buffalo	New York	-78.86248557	42.9054842	1171 Michigan Av	0	Ellicott	no_info	Buffalo	NA	NA	NA	NA	NA	NA	NA	NA	NA	NA	NA	NA	NA	NA	NA	NA
12710	Vacant	NA	Buffalo	New York	-78.84505645	42.88405452	24 Shumway St	0	Fillmore	no_info	Buffalo	NA	NA	NA	NA	NA	NA	NA	NA	NA	NA	NA	NA	NA	NA	NA	NA
19993	Norway maple	Acer platanoides	Buffalo	New York	-78.87615108	42.88414934	95 Franklin St	0	Ellicott	introduced	Buffalo	NA	NA	NA	NA	NA	NA	NA	NA	NA	NA	NA	NA	NA	NA	NA	NA
2479	Vacant	NA	Buffalo	New York	-78.8251889	42.90502441	51 St Louis St	0	Fillmore	no_info	Buffalo	NA	NA	NA	NA	NA	NA	NA	NA	NA	NA	NA	NA	NA	NA	NA	NA
1528	Vacant	NA	Buffalo	New York	-78.84097729	42.8908933	211 Townsend St	0	Fillmore	no_info	Buffalo	NA	NA	NA	NA	NA	NA	NA	NA	NA	NA	NA	NA	NA	NA	NA	NA
3266	Honeylocust	Gleditsia triacanthos	Buffalo	New York	-78.86734344	42.8955209	511 Oak St North	0	Ellicott	introduced	Buffalo	NA	NA	NA	NA	NA	NA	NA	NA	NA	NA	NA	NA	NA	NA	NA	NA
3831	Vacant	NA	Buffalo	New York	-78.82707958	42.89227818	63 Mohr Av	0	Fillmore	no_info	Buffalo	NA	NA	NA	NA	NA	NA	NA	NA	NA	NA	NA	NA	NA	NA	NA	NA
31787	Norway maple	Acer platanoides	Buffalo	New York	-78.84938555	42.92727789	59 Kensington Av	0	Masten	introduced	Buffalo	NA	NA	NA	NA	NA	NA	NA	NA	NA	NA	NA	NA	NA	NA	NA	NA
97960	Eastern cottonwood	Populus deltoides	Buffalo	New York	-78.80334082	42.84546301	161 Cazenovia St	Cazenovia	South	naturally_occurring	Buffalo	NA	NA	NA	NA	NA	NA	NA	NA	NA	NA	NA	NA	NA	NA	NA	NA
18115	Vacant	NA	Buffalo	New York	-78.87297893	42.89749072	436 Franklin St	0	Fillmore	no_info	Buffalo	NA	NA	NA	NA	NA	NA	NA	NA	NA	NA	NA	NA	NA	NA	NA	NA
20167	Crabapple	Malus	Buffalo	New York	-78.87363519	42.88263494	333 Washington St	0	Ellicott	no_info	Buffalo	NA	NA	NA	NA	NA	NA	NA	NA	NA	NA	NA	NA	NA	NA	NA	NA
4612	Vacant	NA	Buffalo	New York	-78.82359826	42.89333747	75 Krupp Av	0	Fillmore	no_info	Buffalo	NA	NA	NA	NA	NA	NA	NA	NA	NA	NA	NA	NA	NA	NA	NA	NA
15817	Littleleaf linden	Tilia cordata	Buffalo	New York	-78.86107045	42.88536766	226 Cedar St	0	Ellicott	introduced	Buffalo	NA	NA	NA	NA	NA	NA	NA	NA	NA	NA	NA	NA	NA	NA	NA	NA
17522	Vacant	NA	Buffalo	New York	-78.86210852	42.8668329	114 Alabama St	0	Fillmore	no_info	Buffalo	NA	NA	NA	NA	NA	NA	NA	NA	NA	NA	NA	NA	NA	NA	NA	NA
8072	Vacant	NA	Buffalo	New York	-78.84590334	42.8973388	206 Fox St	0	Ellicott	no_info	Buffalo	NA	NA	NA	NA	NA	NA	NA	NA	NA	NA	NA	NA	NA	NA	NA	NA
16750	Vacant	NA	Buffalo	New York	-78.84698479	42.90820085	228 Kingsley St	0	Ellicott	no_info	Buffalo	NA	NA	NA	NA	NA	NA	NA	NA	NA	NA	NA	NA	NA	NA	NA	NA
4559	Kwanzan cherry	Prunus serrulata	Buffalo	New York	-78.82589953	42.89468707	149 Milburn St	0	Fillmore	introduced	Buffalo	NA	NA	NA	NA	NA	NA	NA	NA	NA	NA	NA	NA	NA	NA	NA	NA
1580	Vacant	NA	Buffalo	New York	-78.84444584	42.88967539	118 Paderewski Dr	0	Fillmore	no_info	Buffalo	NA	NA	NA	NA	NA	NA	NA	NA	NA	NA	NA	NA	NA	NA	NA	NA
7158	Vacant	NA	Buffalo	New York	-78.84586442	42.90542886	59 Linden Park	0	Ellicott	no_info	Buffalo	NA	NA	NA	NA	NA	NA	NA	NA	NA	NA	NA	NA	NA	NA	NA	NA
15475	Honeylocust	Gleditsia triacanthos	Buffalo	New York	-78.85801688	42.8954591	235 Cherry St	0	Ellicott	introduced	Buffalo	NA	NA	NA	NA	NA	NA	NA	NA	NA	NA	NA	NA	NA	NA	NA	NA
99862	Pin oak	Quercus palustris	Buffalo	New York	-78.85907076	42.93871659	414 Parkside Av	Delaware	Delaware	naturally_occurring	Buffalo	NA	NA	NA	NA	NA	NA	NA	NA	NA	NA	NA	NA	NA	NA	NA	NA
4556	Vacant	NA	Buffalo	New York	-78.82359944	42.89484146	129 Krupp Av	0	Fillmore	no_info	Buffalo	NA	NA	NA	NA	NA	NA	NA	NA	NA	NA	NA	NA	NA	NA	NA	NA
11972	Vacant	NA	Buffalo	New York	-78.85813317	42.8962808	35 Peach St	0	Ellicott	no_info	Buffalo	NA	NA	NA	NA	NA	NA	NA	NA	NA	NA	NA	NA	NA	NA	NA	NA
55199	Christine buisman elm	Ulmus carpinifolia	Buffalo	New York	-78.8706901	42.92340755	109 Chapin Pkwy East	0	Delaware	no_info	Buffalo	NA	NA	NA	NA	NA	NA	NA	NA	NA	NA	NA	NA	NA	NA	NA	NA
12684	Norway maple	Acer platanoides	Buffalo	New York	-78.84926053	42.8833863	120 Howard St	0	Ellicott	introduced	Buffalo	NA	NA	NA	NA	NA	NA	NA	NA	NA	NA	NA	NA	NA	NA	NA	NA
18424	Katsuratree	Cercidiphyllum japonicum	Buffalo	New York	-78.87955806	42.89611693	328 Virginia St	0	Fillmore	introduced	Buffalo	NA	NA	NA	NA	NA	NA	NA	NA	NA	NA	NA	NA	NA	NA	NA	NA
5672	Vacant	NA	Buffalo	New York	-78.81904461	42.89592515	1505 Broadway St	0	Fillmore	no_info	Buffalo	NA	NA	NA	NA	NA	NA	NA	NA	NA	NA	NA	NA	NA	NA	NA	NA
16153	Littleleaf linden	Tilia cordata	Buffalo	New York	-78.88171496	42.89724215	309 Maryland St	0	Fillmore	introduced	Buffalo	NA	NA	NA	NA	NA	NA	NA	NA	NA	NA	NA	NA	NA	NA	NA	NA
17419	Vacant	NA	Buffalo	New York	-78.82287108	42.89865457	90 Titus Av	0	Fillmore	no_info	Buffalo	NA	NA	NA	NA	NA	NA	NA	NA	NA	NA	NA	NA	NA	NA	NA	NA
15790	Kentucky coffee tree	Gymnocladus dioicus	Buffalo	New York	-78.86230396	42.88560641	226 Cedar St	0	Ellicott	introduced	Buffalo	NA	NA	NA	NA	NA	NA	NA	NA	NA	NA	NA	NA	NA	NA	NA	NA
12993	Vacant	NA	Buffalo	New York	-78.86418922	42.88281491	108 Pine St	0	Ellicott	no_info	Buffalo	NA	NA	NA	NA	NA	NA	NA	NA	NA	NA	NA	NA	NA	NA	NA	NA
13289	Vacant	NA	Buffalo	New York	-78.85766426	42.87931615	475 Division St South	0	Ellicott	no_info	Buffalo	NA	NA	NA	NA	NA	NA	NA	NA	NA	NA	NA	NA	NA	NA	NA	NA
23406	Vacant	NA	Buffalo	New York	-78.82237049	42.91313813	622 Goodyear Av	0	Fillmore	no_info	Buffalo	NA	NA	NA	NA	NA	NA	NA	NA	NA	NA	NA	NA	NA	NA	NA	NA
12303	Vacant	NA	Buffalo	New York	-78.84766358	42.90009612	565 High St	0	Ellicott	no_info	Buffalo	NA	NA	NA	NA	NA	NA	NA	NA	NA	NA	NA	NA	NA	NA	NA	NA
16270	Vacant	NA	Buffalo	New York	-78.88409846	42.89439119	206 Prospect Av	0	Ellicott	no_info	Buffalo	NA	NA	NA	NA	NA	NA	NA	NA	NA	NA	NA	NA	NA	NA	NA	NA
12420	Vacant	NA	Buffalo	New York	-78.8547594	42.89413764	26 Davis St	0	Ellicott	no_info	Buffalo	NA	NA	NA	NA	NA	NA	NA	NA	NA	NA	NA	NA	NA	NA	NA	NA
21079	Stump	NA	Buffalo	New York	-78.84803899	42.9151293	411 Wohlers Av	0	Masten	no_info	Buffalo	NA	NA	NA	NA	NA	NA	NA	NA	NA	NA	NA	NA	NA	NA	NA	NA
17323	Vacant	NA	Buffalo	New York	-78.83542859	42.9014905	283 Woltz Av	0	Fillmore	no_info	Buffalo	NA	NA	NA	NA	NA	NA	NA	NA	NA	NA	NA	NA	NA	NA	NA	NA
21329	Littleleaf linden	Tilia cordata	Buffalo	New York	-78.88377265	42.89050397	170 Seventh St	0	Fillmore	introduced	Buffalo	NA	NA	NA	NA	NA	NA	NA	NA	NA	NA	NA	NA	NA	NA	NA	NA
11028	Silver maple	Acer saccharinum	Buffalo	New York	-78.85700501	42.90752927	268 Northampton St	0	Ellicott	naturally_occurring	Buffalo	NA	NA	NA	NA	NA	NA	NA	NA	NA	NA	NA	NA	NA	NA	NA	NA
3543	Vacant	NA	Buffalo	New York	-78.84997235	42.88189129	66 Watson St	0	Ellicott	no_info	Buffalo	NA	NA	NA	NA	NA	NA	NA	NA	NA	NA	NA	NA	NA	NA	NA	NA
590	Vacant	NA	Buffalo	New York	-78.83326762	42.90392151	80 Walden Av	0	Fillmore	no_info	Buffalo	NA	NA	NA	NA	NA	NA	NA	NA	NA	NA	NA	NA	NA	NA	NA	NA
22557	Vacant	NA	Buffalo	New York	-78.83377683	42.90915846	141 Urban St	0	Masten	no_info	Buffalo	NA	NA	NA	NA	NA	NA	NA	NA	NA	NA	NA	NA	NA	NA	NA	NA
6919	Vacant	NA	Buffalo	New York	-78.83408392	42.87900735	47 Lewis St	0	Fillmore	no_info	Buffalo	NA	NA	NA	NA	NA	NA	NA	NA	NA	NA	NA	NA	NA	NA	NA	NA
14776	American (basswood) linden	Tilia americana	Buffalo	New York	-78.8510334	42.90023131	476 High St	0	Ellicott	naturally_occurring	Buffalo	NA	NA	NA	NA	NA	NA	NA	NA	NA	NA	NA	NA	NA	NA	NA	NA
29872	Vacant	NA	Buffalo	New York	-78.83834624	42.92920398	22 Kenova Pl	0	Masten	no_info	Buffalo	NA	NA	NA	NA	NA	NA	NA	NA	NA	NA	NA	NA	NA	NA	NA	NA
2410	Vacant	NA	Buffalo	New York	-78.8161793	42.90730198	99 Goembel Av	0	Lovejoy	no_info	Buffalo	NA	NA	NA	NA	NA	NA	NA	NA	NA	NA	NA	NA	NA	NA	NA	NA
6088	Accolade cherry	Prunus sargentii	Buffalo	New York	-78.85287476	42.8788031	608 Division St South	0	Ellicott	introduced	Buffalo	NA	NA	NA	NA	NA	NA	NA	NA	NA	NA	NA	NA	NA	NA	NA	NA
24348	Vacant	NA	Buffalo	New York	-78.8423043	42.90927462	645 Riley St	0	Ellicott	no_info	Buffalo	NA	NA	NA	NA	NA	NA	NA	NA	NA	NA	NA	NA	NA	NA	NA	NA
22195	Vacant	NA	Buffalo	New York	-78.82184045	42.91883688	1011 Northland Av	0	Masten	no_info	Buffalo	NA	NA	NA	NA	NA	NA	NA	NA	NA	NA	NA	NA	NA	NA	NA	NA
7510	Vacant	NA	Buffalo	New York	-78.87140619	42.87435655	116 Michigan Av	0	Fillmore	no_info	Buffalo	NA	NA	NA	NA	NA	NA	NA	NA	NA	NA	NA	NA	NA	NA	NA	NA
12872	Vacant	NA	Buffalo	New York	-78.85882681	42.88977442	307 Pratt St	0	Ellicott	no_info	Buffalo	NA	NA	NA	NA	NA	NA	NA	NA	NA	NA	NA	NA	NA	NA	NA	NA
1090	Common horsechestnut	Aesculus hippocastanum	Buffalo	New York	-78.83352864	42.89497556	191 Sweet Av	0	Fillmore	introduced	Buffalo	NA	NA	NA	NA	NA	NA	NA	NA	NA	NA	NA	NA	NA	NA	NA	NA
18175	Vacant	NA	Buffalo	New York	-78.82908481	42.91028361	231 French St	0	Fillmore	no_info	Buffalo	NA	NA	NA	NA	NA	NA	NA	NA	NA	NA	NA	NA	NA	NA	NA	NA
97967	Eastern cottonwood	Populus deltoides	Buffalo	New York	-78.80329405	42.84566883	161 Cazenovia St	Cazenovia	South	naturally_occurring	Buffalo	NA	NA	NA	NA	NA	NA	NA	NA	NA	NA	NA	NA	NA	NA	NA	NA
13553	Vacant	NA	Buffalo	New York	-78.8528817	42.88810966	34 Peckham St	0	Ellicott	no_info	Buffalo	NA	NA	NA	NA	NA	NA	NA	NA	NA	NA	NA	NA	NA	NA	NA	NA
12730	Sugar maple	Acer saccharum	Buffalo	New York	-78.8618077	42.89222538	502 Hickory St	0	Ellicott	naturally_occurring	Buffalo	NA	NA	NA	NA	NA	NA	NA	NA	NA	NA	NA	NA	NA	NA	NA	NA
97926	Red maple	Acer rubrum	Buffalo	New York	-78.80721043	42.84753189	161 Cazenovia St	Cazenovia	South	naturally_occurring	Buffalo	NA	NA	NA	NA	NA	NA	NA	NA	NA	NA	NA	NA	NA	NA	NA	NA
55319	Hackberry	Celtis occidentalis	Buffalo	New York	-78.86778728	42.92126713	3 Chapin Pkwy	0	Delaware	naturally_occurring	Buffalo	NA	NA	NA	NA	NA	NA	NA	NA	NA	NA	NA	NA	NA	NA	NA	NA
6969	Vacant	NA	Buffalo	New York	-78.85552942	42.86874939	326 Mackinaw St	0	Fillmore	no_info	Buffalo	NA	NA	NA	NA	NA	NA	NA	NA	NA	NA	NA	NA	NA	NA	NA	NA
10858	Littleleaf linden	Tilia cordata	Buffalo	New York	-78.86777849	42.90133601	854 Ellicott St	0	Ellicott	introduced	Buffalo	NA	NA	NA	NA	NA	NA	NA	NA	NA	NA	NA	NA	NA	NA	NA	NA
1904	Norway maple	Acer platanoides	Buffalo	New York	-78.82491263	42.89951289	6 Oberlin St	0	Fillmore	introduced	Buffalo	NA	NA	NA	NA	NA	NA	NA	NA	NA	NA	NA	NA	NA	NA	NA	NA
14099	Vacant	NA	Buffalo	New York	-78.85825801	42.89907479	161 Orange St	0	Ellicott	no_info	Buffalo	NA	NA	NA	NA	NA	NA	NA	NA	NA	NA	NA	NA	NA	NA	NA	NA
89845	White poplar	Populus alba	Buffalo	New York	-78.8000274	42.86976257	93 Pierce St	0	Lovejoy	introduced	Buffalo	NA	NA	NA	NA	NA	NA	NA	NA	NA	NA	NA	NA	NA	NA	NA	NA
8287	London planetree	Platanus acerifolia	Buffalo	New York	-78.84708251	42.89194025	308 Sherman St	0	Ellicott	introduced	Buffalo	NA	NA	NA	NA	NA	NA	NA	NA	NA	NA	NA	NA	NA	NA	NA	NA
4504	Norway maple	Acer platanoides	Buffalo	New York	-78.86640407	42.87770068	240 Chicago St	0	Ellicott	introduced	Buffalo	NA	NA	NA	NA	NA	NA	NA	NA	NA	NA	NA	NA	NA	NA	NA	NA
12492	Vacant	NA	Buffalo	New York	-78.85759016	42.89322713	312 Mortimer St	0	Ellicott	no_info	Buffalo	NA	NA	NA	NA	NA	NA	NA	NA	NA	NA	NA	NA	NA	NA	NA	NA
13811	White ash	Fraxinus americana	Buffalo	New York	-78.86320726	42.90391706	129 Best St	0	Ellicott	naturally_occurring	Buffalo	NA	NA	NA	NA	NA	NA	NA	NA	NA	NA	NA	NA	NA	NA	NA	NA
16712	Vacant	NA	Buffalo	New York	-78.81684497	42.91072773	372 May St	0	Fillmore	no_info	Buffalo	NA	NA	NA	NA	NA	NA	NA	NA	NA	NA	NA	NA	NA	NA	NA	NA
89960	Littleleaf linden	Tilia cordata	Buffalo	New York	-78.80207246	42.8676181	235 Ogden St South	0	Lovejoy	introduced	Buffalo	NA	NA	NA	NA	NA	NA	NA	NA	NA	NA	NA	NA	NA	NA	NA	NA
98026	Pin oak	Quercus palustris	Buffalo	New York	-78.80303113	42.84781404	161 Cazenovia St	Cazenovia	South	naturally_occurring	Buffalo	NA	NA	NA	NA	NA	NA	NA	NA	NA	NA	NA	NA	NA	NA	NA	NA
5427	Crimson king maple	Acer platanoides	Buffalo	New York	-78.84155968	42.88144925	201 Oneida St	0	Fillmore	introduced	Buffalo	NA	NA	NA	NA	NA	NA	NA	NA	NA	NA	NA	NA	NA	NA	NA	NA
6251	Vacant	NA	Buffalo	New York	-78.84438065	42.87731056	828 Division St South	0	Fillmore	no_info	Buffalo	NA	NA	NA	NA	NA	NA	NA	NA	NA	NA	NA	NA	NA	NA	NA	NA
4573	Vacant	NA	Buffalo	New York	-78.82720114	42.89436052	138 Mohr Av	0	Fillmore	no_info	Buffalo	NA	NA	NA	NA	NA	NA	NA	NA	NA	NA	NA	NA	NA	NA	NA	NA
13860	Vacant	NA	Buffalo	New York	-78.86431043	42.89857157	120 Carlton St	0	Ellicott	no_info	Buffalo	NA	NA	NA	NA	NA	NA	NA	NA	NA	NA	NA	NA	NA	NA	NA	NA
5544	Silver maple	Acer saccharinum	Buffalo	New York	-78.82985422	42.87672539	485 Babcock St	0	Fillmore	naturally_occurring	Buffalo	NA	NA	NA	NA	NA	NA	NA	NA	NA	NA	NA	NA	NA	NA	NA	NA
9222	London planetree	Platanus acerifolia	Buffalo	New York	-78.85014853	42.90696822	247 Timon St	0	Ellicott	introduced	Buffalo	NA	NA	NA	NA	NA	NA	NA	NA	NA	NA	NA	NA	NA	NA	NA	NA
5541	Vacant	NA	Buffalo	New York	-78.82618536	42.87657923	45 Manitoba St	0	Fillmore	no_info	Buffalo	NA	NA	NA	NA	NA	NA	NA	NA	NA	NA	NA	NA	NA	NA	NA	NA
15188	Vacant	NA	Buffalo	New York	-78.85183132	42.88055307	624 Eagle St East	0	Ellicott	no_info	Buffalo	NA	NA	NA	NA	NA	NA	NA	NA	NA	NA	NA	NA	NA	NA	NA	NA
98015	Scotch elm	Ulmus glabra	Buffalo	New York	-78.80258568	42.84749876	161 Cazenovia St	Cazenovia	South	introduced	Buffalo	NA	NA	NA	NA	NA	NA	NA	NA	NA	NA	NA	NA	NA	NA	NA	NA
3307	shrub	NA	Buffalo	New York	-78.8713298	42.88273166	45 Oak St	0	Ellicott	no_info	Buffalo	NA	NA	NA	NA	NA	NA	NA	NA	NA	NA	NA	NA	NA	NA	NA	NA
8525	Vacant	NA	Buffalo	New York	-78.84495046	42.88601561	91 Shumway St	0	Fillmore	no_info	Buffalo	NA	NA	NA	NA	NA	NA	NA	NA	NA	NA	NA	NA	NA	NA	NA	NA
1527	Vacant	NA	Buffalo	New York	-78.82585596	42.89094896	11 Milburn St	0	Fillmore	no_info	Buffalo	NA	NA	NA	NA	NA	NA	NA	NA	NA	NA	NA	NA	NA	NA	NA	NA
45	Vacant	NA	Buffalo	New York	-78.82328617	42.90668571	112 Bissell Av	0	Fillmore	no_info	Buffalo	NA	NA	NA	NA	NA	NA	NA	NA	NA	NA	NA	NA	NA	NA	NA	NA
20092	Autumn gold ginkgo	Ginkgo biloba	Buffalo	New York	-78.87027079	42.88286945	56 Elm St	0	Ellicott	introduced	Buffalo	NA	NA	NA	NA	NA	NA	NA	NA	NA	NA	NA	NA	NA	NA	NA	NA
366	Vacant	NA	Buffalo	New York	-78.81898645	42.89743681	37 Wick St	0	Fillmore	no_info	Buffalo	NA	NA	NA	NA	NA	NA	NA	NA	NA	NA	NA	NA	NA	NA	NA	NA
11010	Vacant	NA	Buffalo	New York	-78.8609527	42.90055238	212 High St	0	Ellicott	no_info	Buffalo	NA	NA	NA	NA	NA	NA	NA	NA	NA	NA	NA	NA	NA	NA	NA	NA
16419	Vacant	NA	Buffalo	New York	-78.85843279	42.88571031	249 Hickory St	0	Ellicott	no_info	Buffalo	NA	NA	NA	NA	NA	NA	NA	NA	NA	NA	NA	NA	NA	NA	NA	NA
192	Vacant	NA	Buffalo	New York	-78.82694195	42.90068606	47 Gittere St	0	Fillmore	no_info	Buffalo	NA	NA	NA	NA	NA	NA	NA	NA	NA	NA	NA	NA	NA	NA	NA	NA
5123	Norway maple	Acer platanoides	Buffalo	New York	-78.81893555	42.89558548	81 Deshler St	0	Fillmore	introduced	Buffalo	NA	NA	NA	NA	NA	NA	NA	NA	NA	NA	NA	NA	NA	NA	NA	NA
3500	Vacant	NA	Buffalo	New York	-78.84298959	42.88733817	143 Coit St	0	Fillmore	no_info	Buffalo	NA	NA	NA	NA	NA	NA	NA	NA	NA	NA	NA	NA	NA	NA	NA	NA
97897	Silver maple	Acer saccharinum	Buffalo	New York	-78.8056833	42.84841612	161 Cazenovia St	Cazenovia	South	naturally_occurring	Buffalo	NA	NA	NA	NA	NA	NA	NA	NA	NA	NA	NA	NA	NA	NA	NA	NA
8810	Prariefire crabapple	Malus	Buffalo	New York	-78.8482056	42.89277625	59 Johnson St	0	Ellicott	no_info	Buffalo	NA	NA	NA	NA	NA	NA	NA	NA	NA	NA	NA	NA	NA	NA	NA	NA
15518	Littleleaf linden	Tilia cordata	Buffalo	New York	-78.88251953	42.89451057	233 Virginia St	0	Fillmore	introduced	Buffalo	NA	NA	NA	NA	NA	NA	NA	NA	NA	NA	NA	NA	NA	NA	NA	NA
534	Vacant	NA	Buffalo	New York	-78.85108473	42.8792062	635 Division St North	0	Ellicott	no_info	Buffalo	NA	NA	NA	NA	NA	NA	NA	NA	NA	NA	NA	NA	NA	NA	NA	NA
2906	Vacant	NA	Buffalo	New York	-78.8310691	42.91204713	917 Glenwood Av	0	Masten	no_info	Buffalo	NA	NA	NA	NA	NA	NA	NA	NA	NA	NA	NA	NA	NA	NA	NA	NA
7107	Ruby red horsechestnut	Aesculus carnea	Buffalo	New York	-78.8561205	42.86690992	258 O Connell Av	0	Fillmore	no_info	Buffalo	NA	NA	NA	NA	NA	NA	NA	NA	NA	NA	NA	NA	NA	NA	NA	NA
13271	Musashino zelkova	Zelkova serrata	Buffalo	New York	-78.85823268	42.87971849	462 Division St South	0	Ellicott	introduced	Buffalo	NA	NA	NA	NA	NA	NA	NA	NA	NA	NA	NA	NA	NA	NA	NA	NA
4512	Redmond linden	Tilia americana	Buffalo	New York	-78.86422567	42.87779076	254 Carroll St	0	Ellicott	naturally_occurring	Buffalo	NA	NA	NA	NA	NA	NA	NA	NA	NA	NA	NA	NA	NA	NA	NA	NA
1936	Vacant	NA	Buffalo	New York	-78.8586273	42.89190038	320 Sycamore St	0	Ellicott	no_info	Buffalo	NA	NA	NA	NA	NA	NA	NA	NA	NA	NA	NA	NA	NA	NA	NA	NA
2094	Vacant	NA	Buffalo	New York	-78.82820422	42.893101	75 Young Av	0	Fillmore	no_info	Buffalo	NA	NA	NA	NA	NA	NA	NA	NA	NA	NA	NA	NA	NA	NA	NA	NA
13139	Littleleaf linden	Tilia cordata	Buffalo	New York	-78.86681386	42.88113467	225 Division St South	0	Ellicott	introduced	Buffalo	NA	NA	NA	NA	NA	NA	NA	NA	NA	NA	NA	NA	NA	NA	NA	NA
19025	Vacant	NA	Buffalo	New York	-78.8638177	42.89798982	914 Michigan Av	0	Ellicott	no_info	Buffalo	NA	NA	NA	NA	NA	NA	NA	NA	NA	NA	NA	NA	NA	NA	NA	NA
1524	Vacant	NA	Buffalo	New York	-78.8420723	42.89106232	280 Detroit St	0	Fillmore	no_info	Buffalo	NA	NA	NA	NA	NA	NA	NA	NA	NA	NA	NA	NA	NA	NA	NA	NA
13939	Vacant	NA	Buffalo	New York	-78.85509752	42.91015902	260 Laurel St	0	Ellicott	no_info	Buffalo	NA	NA	NA	NA	NA	NA	NA	NA	NA	NA	NA	NA	NA	NA	NA	NA
98092	Species maple	Acer	Buffalo	New York	-78.87248737	42.93016687	2182 Delaware Av	Delaware	Delaware	no_info	Buffalo	NA	NA	NA	NA	NA	NA	NA	NA	NA	NA	NA	NA	NA	NA	NA	NA
54952	Vacant	NA	Buffalo	New York	-78.87352324	42.92823193	65 Lincoln Pkwy	0	Delaware	no_info	Buffalo	NA	NA	NA	NA	NA	NA	NA	NA	NA	NA	NA	NA	NA	NA	NA	NA
24325	Vacant	NA	Buffalo	New York	-78.84174373	42.90934037	660 Riley St	0	Ellicott	no_info	Buffalo	NA	NA	NA	NA	NA	NA	NA	NA	NA	NA	NA	NA	NA	NA	NA	NA
15491	Vacant	NA	Buffalo	New York	-78.88070626	42.89469296	45 West Av	0	Fillmore	no_info	Buffalo	NA	NA	NA	NA	NA	NA	NA	NA	NA	NA	NA	NA	NA	NA	NA	NA
15908	Littleleaf linden	Tilia cordata	Buffalo	New York	-78.89529029	42.91003185	708 West Av	0	Niagara	introduced	Buffalo	NA	NA	NA	NA	NA	NA	NA	NA	NA	NA	NA	NA	NA	NA	NA	NA
15236	Littleleaf linden	Tilia cordata	Buffalo	New York	-78.88986764	42.90074237	483 Prospect Av	0	Niagara	introduced	Buffalo	NA	NA	NA	NA	NA	NA	NA	NA	NA	NA	NA	NA	NA	NA	NA	NA
16867	Vacant	NA	Buffalo	New York	-78.82103948	42.90458516	307 Koons Av	0	Fillmore	no_info	Buffalo	NA	NA	NA	NA	NA	NA	NA	NA	NA	NA	NA	NA	NA	NA	NA	NA
6485	Vacant	NA	Buffalo	New York	-78.86127728	42.86990004	210 Alabama St	0	Fillmore	no_info	Buffalo	NA	NA	NA	NA	NA	NA	NA	NA	NA	NA	NA	NA	NA	NA	NA	NA
17630	Vacant	NA	Buffalo	New York	-78.84125413	42.89542796	100 Strauss St	0	Fillmore	no_info	Buffalo	NA	NA	NA	NA	NA	NA	NA	NA	NA	NA	NA	NA	NA	NA	NA	NA
15707	Norway maple	Acer platanoides	Buffalo	New York	-78.86527903	42.88830994	220 Pine St	0	Ellicott	introduced	Buffalo	NA	NA	NA	NA	NA	NA	NA	NA	NA	NA	NA	NA	NA	NA	NA	NA
18607	Vacant	NA	Buffalo	New York	-78.82271506	42.89341512	66 Peck St	0	Fillmore	no_info	Buffalo	NA	NA	NA	NA	NA	NA	NA	NA	NA	NA	NA	NA	NA	NA	NA	NA
7234	Laevis serviceberry	Amelanchier laevis	Buffalo	New York	-78.84360705	42.90118135	332 Guilford St	0	Fillmore	naturally_occurring	Buffalo	NA	NA	NA	NA	NA	NA	NA	NA	NA	NA	NA	NA	NA	NA	NA	NA
310	Vacant	NA	Buffalo	New York	-78.86268686	42.86511021	38 Alabama St	0	Fillmore	no_info	Buffalo	NA	NA	NA	NA	NA	NA	NA	NA	NA	NA	NA	NA	NA	NA	NA	NA
1408	Common horsechestnut	Aesculus hippocastanum	Buffalo	New York	-78.8560826	42.87926849	487 Division St South	0	Ellicott	introduced	Buffalo	NA	NA	NA	NA	NA	NA	NA	NA	NA	NA	NA	NA	NA	NA	NA	NA
7568	Littleleaf linden	Tilia cordata	Buffalo	New York	-78.86017817	42.87278497	328 Alabama St	0	Fillmore	introduced	Buffalo	NA	NA	NA	NA	NA	NA	NA	NA	NA	NA	NA	NA	NA	NA	NA	NA
55143	Christine buisman elm	Ulmus carpinifolia	Buffalo	New York	-78.87235107	42.9248527	175 Chapin Pkwy East	0	Delaware	no_info	Buffalo	NA	NA	NA	NA	NA	NA	NA	NA	NA	NA	NA	NA	NA	NA	NA	NA
6551	Vacant	NA	Buffalo	New York	-78.86491355	42.86958673	245 Louisiana St	0	Fillmore	no_info	Buffalo	NA	NA	NA	NA	NA	NA	NA	NA	NA	NA	NA	NA	NA	NA	NA	NA
6583	Ivory silk lilac	Syringa reticulata	Buffalo	New York	-78.86482467	42.86818928	28 O Connell Av	0	Fillmore	introduced	Buffalo	NA	NA	NA	NA	NA	NA	NA	NA	NA	NA	NA	NA	NA	NA	NA	NA
2654	Vacant	NA	Buffalo	New York	-78.86054891	42.86810042	137 Vandalia St	0	Fillmore	no_info	Buffalo	NA	NA	NA	NA	NA	NA	NA	NA	NA	NA	NA	NA	NA	NA	NA	NA
7533	Vacant	NA	Buffalo	New York	-78.87140318	42.87384248	85 Michigan Av	0	Fillmore	no_info	Buffalo	NA	NA	NA	NA	NA	NA	NA	NA	NA	NA	NA	NA	NA	NA	NA	NA
547	Vacant	NA	Buffalo	New York	-78.8426816	42.87627912	80 Fillmore Av	0	Fillmore	no_info	Buffalo	NA	NA	NA	NA	NA	NA	NA	NA	NA	NA	NA	NA	NA	NA	NA	NA
6376	Hybrid elm	Ulmus	Buffalo	New York	-78.84633876	42.87388003	801 Exchange St	0	Fillmore	no_info	Buffalo	NA	NA	NA	NA	NA	NA	NA	NA	NA	NA	NA	NA	NA	NA	NA	NA
7869	Vacant	NA	Buffalo	New York	-78.85652602	42.87121292	395 Fulton St	0	Fillmore	no_info	Buffalo	NA	NA	NA	NA	NA	NA	NA	NA	NA	NA	NA	NA	NA	NA	NA	NA
13317	Vacant	NA	Buffalo	New York	-78.84124948	42.89655348	805 Sycamore St	0	Fillmore	no_info	Buffalo	NA	NA	NA	NA	NA	NA	NA	NA	NA	NA	NA	NA	NA	NA	NA	NA
24567	Vacant	NA	Buffalo	New York	-78.82668161	42.92760501	66 Sussex St	0	Masten	no_info	Buffalo	NA	NA	NA	NA	NA	NA	NA	NA	NA	NA	NA	NA	NA	NA	NA	NA
7511	Vacant	NA	Buffalo	New York	-78.87121247	42.87444925	97 Michigan Av	0	Fillmore	no_info	Buffalo	NA	NA	NA	NA	NA	NA	NA	NA	NA	NA	NA	NA	NA	NA	NA	NA
5887	Vacant	NA	Buffalo	New York	-78.84626228	42.88146119	278 Bristol St	0	Fillmore	no_info	Buffalo	NA	NA	NA	NA	NA	NA	NA	NA	NA	NA	NA	NA	NA	NA	NA	NA
24373	Vacant	NA	Buffalo	New York	-78.84308199	42.90837457	984 Humboldt Pkwy	0	Ellicott	no_info	Buffalo	NA	NA	NA	NA	NA	NA	NA	NA	NA	NA	NA	NA	NA	NA	NA	NA
13418	Vacant	NA	Buffalo	New York	-78.85288724	42.8929183	457 Madison St	0	Ellicott	no_info	Buffalo	NA	NA	NA	NA	NA	NA	NA	NA	NA	NA	NA	NA	NA	NA	NA	NA
5736	Swamp white oak	Quercus bicolor	Buffalo	New York	-78.84563733	42.87661846	13 Lord St	0	Fillmore	naturally_occurring	Buffalo	NA	NA	NA	NA	NA	NA	NA	NA	NA	NA	NA	NA	NA	NA	NA	NA
95723	American elm	Ulmus americana	Buffalo	New York	-78.80492612	42.84657695	161 Cazenovia St	Cazenovia	South	naturally_occurring	Buffalo	NA	NA	NA	NA	NA	NA	NA	NA	NA	NA	NA	NA	NA	NA	NA	NA
3192	Vacant	NA	Buffalo	New York	-78.81721772	42.90404426	505 Walden Av	0	Fillmore	no_info	Buffalo	NA	NA	NA	NA	NA	NA	NA	NA	NA	NA	NA	NA	NA	NA	NA	NA
18215	Red maple	Acer rubrum	Buffalo	New York	-78.81712878	42.90557347	185 May St	0	Fillmore	naturally_occurring	Buffalo	NA	NA	NA	NA	NA	NA	NA	NA	NA	NA	NA	NA	NA	NA	NA	NA
9465	Littleleaf linden	Tilia cordata	Buffalo	New York	-78.84612815	42.90523584	58 Linden Park	0	Ellicott	introduced	Buffalo	NA	NA	NA	NA	NA	NA	NA	NA	NA	NA	NA	NA	NA	NA	NA	NA
24524	Vacant	NA	Buffalo	New York	-78.82524764	42.92803712	102 Fernhill Av	0	Masten	no_info	Buffalo	NA	NA	NA	NA	NA	NA	NA	NA	NA	NA	NA	NA	NA	NA	NA	NA
12933	Littleleaf linden	Tilia cordata	Buffalo	New York	-78.86135533	42.88641617	251 Cedar St	0	Ellicott	introduced	Buffalo	NA	NA	NA	NA	NA	NA	NA	NA	NA	NA	NA	NA	NA	NA	NA	NA
10363	Red maple	Acer rubrum	Buffalo	New York	-78.85270465	42.90616102	19 Gerhardt St	0	Ellicott	naturally_occurring	Buffalo	NA	NA	NA	NA	NA	NA	NA	NA	NA	NA	NA	NA	NA	NA	NA	NA
10715	Vacant	NA	Buffalo	New York	-78.86278779	42.90580306	1200 Michigan Av	0	Ellicott	no_info	Buffalo	NA	NA	NA	NA	NA	NA	NA	NA	NA	NA	NA	NA	NA	NA	NA	NA
7257	Vacant	NA	Buffalo	New York	-78.84351171	42.89959012	270 Guilford St	0	Fillmore	no_info	Buffalo	NA	NA	NA	NA	NA	NA	NA	NA	NA	NA	NA	NA	NA	NA	NA	NA
18606	Vacant	NA	Buffalo	New York	-78.82271254	42.89348715	68 Peck St	0	Fillmore	no_info	Buffalo	NA	NA	NA	NA	NA	NA	NA	NA	NA	NA	NA	NA	NA	NA	NA	NA
16449	Crimson king maple	Acer platanoides	Buffalo	New York	-78.85584033	42.88493249	409 William St	0	Ellicott	introduced	Buffalo	NA	NA	NA	NA	NA	NA	NA	NA	NA	NA	NA	NA	NA	NA	NA	NA
16416	Norway maple	Acer platanoides	Buffalo	New York	-78.86368846	42.88592696	223 Pine St	0	Ellicott	introduced	Buffalo	NA	NA	NA	NA	NA	NA	NA	NA	NA	NA	NA	NA	NA	NA	NA	NA
4470	Honeylocust	Gleditsia triacanthos	Buffalo	New York	-78.87279014	42.88264635	149 Ellicott St	0	Ellicott	introduced	Buffalo	NA	NA	NA	NA	NA	NA	NA	NA	NA	NA	NA	NA	NA	NA	NA	NA
20410	Vacant	NA	Buffalo	New York	-78.88163226	42.87969455	6 Driftwood Dr	0	Fillmore	no_info	Buffalo	NA	NA	NA	NA	NA	NA	NA	NA	NA	NA	NA	NA	NA	NA	NA	NA
14001	Autumn cherry	Prunus subhirtella	Buffalo	New York	-78.85454151	42.90934712	317 Riley St	0	Ellicott	introduced	Buffalo	NA	NA	NA	NA	NA	NA	NA	NA	NA	NA	NA	NA	NA	NA	NA	NA
15100	Vacant	NA	Buffalo	New York	-78.85189841	42.89057186	602 Broadway St	0	Ellicott	no_info	Buffalo	NA	NA	NA	NA	NA	NA	NA	NA	NA	NA	NA	NA	NA	NA	NA	NA
7635	Princess diana serviceberry	Amelanchier grandiflora	Buffalo	New York	-78.86015033	42.86728713	155 O Connell Av	0	Fillmore	no_info	Buffalo	NA	NA	NA	NA	NA	NA	NA	NA	NA	NA	NA	NA	NA	NA	NA	NA
15939	Common horsechestnut	Aesculus hippocastanum	Buffalo	New York	-78.88325212	42.90121156	360 Pennsylvania St	0	Niagara	introduced	Buffalo	NA	NA	NA	NA	NA	NA	NA	NA	NA	NA	NA	NA	NA	NA	NA	NA
1435	Vacant	NA	Buffalo	New York	-78.81997255	42.89704583	25 Liddell St	0	Fillmore	no_info	Buffalo	NA	NA	NA	NA	NA	NA	NA	NA	NA	NA	NA	NA	NA	NA	NA	NA
17646	Vacant	NA	Buffalo	New York	-78.83447891	42.89521426	41 Loepere St	0	Fillmore	no_info	Buffalo	NA	NA	NA	NA	NA	NA	NA	NA	NA	NA	NA	NA	NA	NA	NA	NA
95668	Norway maple	Acer platanoides	Buffalo	New York	-78.79686373	42.84036252	161 Cazenovia St	Cazenovia	South	introduced	Buffalo	NA	NA	NA	NA	NA	NA	NA	NA	NA	NA	NA	NA	NA	NA	NA	NA
6308	Red maple	Acer rubrum	Buffalo	New York	-78.84653471	42.87664881	152 Seymour St	0	Fillmore	naturally_occurring	Buffalo	NA	NA	NA	NA	NA	NA	NA	NA	NA	NA	NA	NA	NA	NA	NA	NA
1810	Vacant	NA	Buffalo	New York	-78.82328242	42.90644255	102 Bissell Av	0	Fillmore	no_info	Buffalo	NA	NA	NA	NA	NA	NA	NA	NA	NA	NA	NA	NA	NA	NA	NA	NA
19083	Vacant	NA	Buffalo	New York	-78.87690121	42.89618036	149 Edward St	0	Fillmore	no_info	Buffalo	NA	NA	NA	NA	NA	NA	NA	NA	NA	NA	NA	NA	NA	NA	NA	NA
17412	Vacant	NA	Buffalo	New York	-78.84113468	42.89855488	211 Strauss St	0	Fillmore	no_info	Buffalo	NA	NA	NA	NA	NA	NA	NA	NA	NA	NA	NA	NA	NA	NA	NA	NA
8887	Vacant	NA	Buffalo	New York	-78.84999669	42.8892757	346 Watson St	0	Ellicott	no_info	Buffalo	NA	NA	NA	NA	NA	NA	NA	NA	NA	NA	NA	NA	NA	NA	NA	NA
97860	Eastern cottonwood	Populus deltoides	Buffalo	New York	-78.80542745	42.84741721	161 Cazenovia St	Cazenovia	South	naturally_occurring	Buffalo	NA	NA	NA	NA	NA	NA	NA	NA	NA	NA	NA	NA	NA	NA	NA	NA
20305	Littleleaf linden	Tilia cordata	Buffalo	New York	-78.87592601	42.88113335	250 Main St	0	Fillmore	introduced	Buffalo	NA	NA	NA	NA	NA	NA	NA	NA	NA	NA	NA	NA	NA	NA	NA	NA
12557	Norway maple	Acer platanoides	Buffalo	New York	-78.86113414	42.89129511	475 Hickory St	0	Ellicott	introduced	Buffalo	NA	NA	NA	NA	NA	NA	NA	NA	NA	NA	NA	NA	NA	NA	NA	NA
15546	Littleleaf linden	Tilia cordata	Buffalo	New York	-78.88917027	42.89356586	80 Maryland St	0	Ellicott	introduced	Buffalo	NA	NA	NA	NA	NA	NA	NA	NA	NA	NA	NA	NA	NA	NA	NA	NA
102259	Species cherry	Prunus	Buffalo	New York	-78.83596784	42.90535509	175 Parade Ave North	Mlk jr.	0	no_info	Buffalo	NA	NA	NA	NA	NA	NA	NA	NA	NA	NA	NA	NA	NA	NA	NA	NA
15167	Littleleaf linden	Tilia cordata	Buffalo	New York	-78.85185456	42.88239931	73 Monroe St	0	Ellicott	introduced	Buffalo	NA	NA	NA	NA	NA	NA	NA	NA	NA	NA	NA	NA	NA	NA	NA	NA
1296	Vacant	NA	Buffalo	New York	-78.81722211	42.90458891	158 May St	0	Fillmore	no_info	Buffalo	NA	NA	NA	NA	NA	NA	NA	NA	NA	NA	NA	NA	NA	NA	NA	NA
14863	Littleleaf linden	Tilia cordata	Buffalo	New York	-78.86166969	42.89794533	167 Mulberry St	0	Ellicott	introduced	Buffalo	NA	NA	NA	NA	NA	NA	NA	NA	NA	NA	NA	NA	NA	NA	NA	NA
14223	Vacant	NA	Buffalo	New York	-78.86354449	42.89576431	865 Michigan Av	0	Ellicott	no_info	Buffalo	NA	NA	NA	NA	NA	NA	NA	NA	NA	NA	NA	NA	NA	NA	NA	NA
48618	Silver maple	Acer saccharinum	Buffalo	New York	-78.9027322	42.94357437	13 Peoria St	0	North	naturally_occurring	Buffalo	NA	NA	NA	NA	NA	NA	NA	NA	NA	NA	NA	NA	NA	NA	NA	NA
229	Princess diana serviceberry	Amelanchier grandiflora	Buffalo	New York	-78.82692405	42.89969487	11 Gittere St	0	Fillmore	no_info	Buffalo	NA	NA	NA	NA	NA	NA	NA	NA	NA	NA	NA	NA	NA	NA	NA	NA
12720	Vacant	NA	Buffalo	New York	-78.84788444	42.88486398	637 William St	0	Ellicott	no_info	Buffalo	NA	NA	NA	NA	NA	NA	NA	NA	NA	NA	NA	NA	NA	NA	NA	NA
23103	Scotch elm	Ulmus glabra	Buffalo	New York	-78.83588797	42.90629505	175 Parade Ave North	Mlk jr.	Masten	introduced	Buffalo	NA	NA	NA	NA	NA	NA	NA	NA	NA	NA	NA	NA	NA	NA	NA	NA
21217	Vacant	NA	Buffalo	New York	-78.89061947	42.89590736	402 Busti Av	0	Ellicott	no_info	Buffalo	NA	NA	NA	NA	NA	NA	NA	NA	NA	NA	NA	NA	NA	NA	NA	NA
492	Littleleaf linden	Tilia cordata	Buffalo	New York	-78.85297377	42.88729657	248 Madison St	0	Ellicott	introduced	Buffalo	NA	NA	NA	NA	NA	NA	NA	NA	NA	NA	NA	NA	NA	NA	NA	NA
8591	Vacant	NA	Buffalo	New York	-78.85469174	42.9094335	312 Riley St	0	Ellicott	no_info	Buffalo	NA	NA	NA	NA	NA	NA	NA	NA	NA	NA	NA	NA	NA	NA	NA	NA
18252	Stump	NA	Buffalo	New York	-78.84008977	42.89790007	460 Wilson St	0	Fillmore	no_info	Buffalo	NA	NA	NA	NA	NA	NA	NA	NA	NA	NA	NA	NA	NA	NA	NA	NA
16698	Vacant	NA	Buffalo	New York	-78.81584315	42.91134336	1761 Genesee St	0	Fillmore	no_info	Buffalo	NA	NA	NA	NA	NA	NA	NA	NA	NA	NA	NA	NA	NA	NA	NA	NA
3548	Littleleaf linden	Tilia cordata	Buffalo	New York	-78.84986222	42.88176772	61 Watson St	0	Ellicott	introduced	Buffalo	NA	NA	NA	NA	NA	NA	NA	NA	NA	NA	NA	NA	NA	NA	NA	NA
54927	Christine buisman elm	Ulmus carpinifolia	Buffalo	New York	-78.87344113	42.92912485	87 Lincoln Pkwy	0	Delaware	no_info	Buffalo	NA	NA	NA	NA	NA	NA	NA	NA	NA	NA	NA	NA	NA	NA	NA	NA
32985	Honeylocust	Gleditsia triacanthos	Buffalo	New York	-78.84290018	42.91973564	566 Humboldt Pkwy	0	Masten	introduced	Buffalo	NA	NA	NA	NA	NA	NA	NA	NA	NA	NA	NA	NA	NA	NA	NA	NA
5911	Callery pear	Pyrus calleryana	Buffalo	New York	-78.84320806	42.8809355	358 Bristol St	0	Fillmore	introduced	Buffalo	NA	NA	NA	NA	NA	NA	NA	NA	NA	NA	NA	NA	NA	NA	NA	NA
6007	Ivory silk lilac	Syringa reticulata	Buffalo	New York	-78.85247834	42.87955209	610 Division St North	0	Ellicott	introduced	Buffalo	NA	NA	NA	NA	NA	NA	NA	NA	NA	NA	NA	NA	NA	NA	NA	NA
6237	Vacant	NA	Buffalo	New York	-78.85118509	42.87750167	26 Seymour St	0	Fillmore	no_info	Buffalo	NA	NA	NA	NA	NA	NA	NA	NA	NA	NA	NA	NA	NA	NA	NA	NA
22065	Vacant	NA	Buffalo	New York	-78.83287923	42.92179319	649 Delavan Ave East	0	Masten	no_info	Buffalo	NA	NA	NA	NA	NA	NA	NA	NA	NA	NA	NA	NA	NA	NA	NA	NA
20078	Vacant	NA	Buffalo	New York	-78.87350696	42.88319387	67 Eagle St East	0	Ellicott	no_info	Buffalo	NA	NA	NA	NA	NA	NA	NA	NA	NA	NA	NA	NA	NA	NA	NA	NA
14290	Littleleaf linden	Tilia cordata	Buffalo	New York	-78.86167047	42.8947981	33 Locust St	0	Ellicott	introduced	Buffalo	NA	NA	NA	NA	NA	NA	NA	NA	NA	NA	NA	NA	NA	NA	NA	NA
4547	Vacant	NA	Buffalo	New York	-78.82719308	42.89480162	1283 Broadway St	0	Fillmore	no_info	Buffalo	NA	NA	NA	NA	NA	NA	NA	NA	NA	NA	NA	NA	NA	NA	NA	NA
12740	Vacant	NA	Buffalo	New York	-78.86364515	42.89171945	139 Spruce St	0	Ellicott	no_info	Buffalo	NA	NA	NA	NA	NA	NA	NA	NA	NA	NA	NA	NA	NA	NA	NA	NA
2473	Littleleaf linden	Tilia cordata	Buffalo	New York	-78.82518986	42.90527204	61 St Louis St	0	Fillmore	introduced	Buffalo	NA	NA	NA	NA	NA	NA	NA	NA	NA	NA	NA	NA	NA	NA	NA	NA
20051	Norway maple	Acer platanoides	Buffalo	New York	-78.87432945	42.88338638	16 Division St North	0	Ellicott	introduced	Buffalo	NA	NA	NA	NA	NA	NA	NA	NA	NA	NA	NA	NA	NA	NA	NA	NA
9991	Vacant	NA	Buffalo	New York	-78.85129058	42.90930847	403 Riley St	0	Ellicott	no_info	Buffalo	NA	NA	NA	NA	NA	NA	NA	NA	NA	NA	NA	NA	NA	NA	NA	NA
13344	Vacant	NA	Buffalo	New York	-78.85199158	42.89505823	544 Monroe St	0	Ellicott	no_info	Buffalo	NA	NA	NA	NA	NA	NA	NA	NA	NA	NA	NA	NA	NA	NA	NA	NA
55137	Christine buisman elm	Ulmus carpinifolia	Buffalo	New York	-78.87263691	42.92509653	185 Chapin Pkwy East	0	Delaware	no_info	Buffalo	NA	NA	NA	NA	NA	NA	NA	NA	NA	NA	NA	NA	NA	NA	NA	NA
95785	Swamp white oak	Quercus bicolor	Buffalo	New York	-78.80393921	42.84659229	161 Cazenovia St	Cazenovia	South	naturally_occurring	Buffalo	NA	NA	NA	NA	NA	NA	NA	NA	NA	NA	NA	NA	NA	NA	NA	NA
13794	White ash	Fraxinus americana	Buffalo	New York	-78.86520281	42.90394098	71 Best St	0	Ellicott	naturally_occurring	Buffalo	NA	NA	NA	NA	NA	NA	NA	NA	NA	NA	NA	NA	NA	NA	NA	NA
983	Vacant	NA	Buffalo	New York	-78.83094147	42.89659699	70 Kosciuszko St	0	Fillmore	no_info	Buffalo	NA	NA	NA	NA	NA	NA	NA	NA	NA	NA	NA	NA	NA	NA	NA	NA
19114	Ivory silk lilac	Syringa reticulata	Buffalo	New York	-78.8710342	42.89620177	812 Main St	0	Fillmore	introduced	Buffalo	NA	NA	NA	NA	NA	NA	NA	NA	NA	NA	NA	NA	NA	NA	NA	NA
7789	Vacant	NA	Buffalo	New York	-78.84765981	42.87092041	807 Perry St	0	Fillmore	no_info	Buffalo	NA	NA	NA	NA	NA	NA	NA	NA	NA	NA	NA	NA	NA	NA	NA	NA
20162	Austrian pine	Pinus nigra	Buffalo	New York	-78.87344139	42.88258193	333 Washington St	0	Ellicott	introduced	Buffalo	NA	NA	NA	NA	NA	NA	NA	NA	NA	NA	NA	NA	NA	NA	NA	NA
5181	Vacant	NA	Buffalo	New York	-78.82216053	42.89477347	110 Quincy St	0	Fillmore	no_info	Buffalo	NA	NA	NA	NA	NA	NA	NA	NA	NA	NA	NA	NA	NA	NA	NA	NA
12187	Vacant	NA	Buffalo	New York	-78.8572958	42.90216131	188 North St East	0	Ellicott	no_info	Buffalo	NA	NA	NA	NA	NA	NA	NA	NA	NA	NA	NA	NA	NA	NA	NA	NA
15541	Littleleaf linden	Tilia cordata	Buffalo	New York	-78.87988197	42.89381329	276 Carolina St	0	Fillmore	introduced	Buffalo	NA	NA	NA	NA	NA	NA	NA	NA	NA	NA	NA	NA	NA	NA	NA	NA
2729	Vacant	NA	Buffalo	New York	-78.84338733	42.89441442	83 Guilford St	0	Fillmore	no_info	Buffalo	NA	NA	NA	NA	NA	NA	NA	NA	NA	NA	NA	NA	NA	NA	NA	NA
6063	Vacant	NA	Buffalo	New York	-78.84261985	42.87924043	20 Montgomery St	0	Fillmore	no_info	Buffalo	NA	NA	NA	NA	NA	NA	NA	NA	NA	NA	NA	NA	NA	NA	NA	NA
21364	White birch	Betula papyrifera	Buffalo	New York	-78.88777767	42.92190953	315 Delavan Ave West	0	Niagara	naturally_occurring	Buffalo	NA	NA	NA	NA	NA	NA	NA	NA	NA	NA	NA	NA	NA	NA	NA	NA
23371	Vacant	NA	Buffalo	New York	-78.82470529	42.91356985	346 Moselle St	0	Fillmore	no_info	Buffalo	NA	NA	NA	NA	NA	NA	NA	NA	NA	NA	NA	NA	NA	NA	NA	NA
200	Vacant	NA	Buffalo	New York	-78.82692711	42.90035236	35 Gittere St	0	Fillmore	no_info	Buffalo	NA	NA	NA	NA	NA	NA	NA	NA	NA	NA	NA	NA	NA	NA	NA	NA
7965	Vacant	NA	Buffalo	New York	-78.82421722	42.85046644	78 Southside Pkwy	0	South	no_info	Buffalo	NA	NA	NA	NA	NA	NA	NA	NA	NA	NA	NA	NA	NA	NA	NA	NA
[truncated: 130,996 more rows]
